# Supplementary material for: The varying temperature- and pressure-induced phase transition pathways in hybrid improper ferroelectric Sr3Sn2O7
Source: Acta Crystallogr B Struct Sci Cryst Eng Mater. 2025 Apr 14;81(Pt 3):318–24. doi: 10.1107/S2052520625002306 (PMC12147935; doi:10.1107/S2052520625002306)
Supplement: Supplementary file 1 [file b-81-00318-sup1.zip]

Archive with 138 entries (136 files):
- SSO_HP_VT_CIFs/SSO_HP_CIFS/
- SSO_HP_VT_CIFs/SSO_HP_CIFS/003.cif
- SSO_HP_VT_CIFs/SSO_HP_CIFS/003_SSO_x1_P0_30-5-1_checkcif.pdf
- SSO_HP_VT_CIFs/SSO_HP_CIFS/005.cif
- SSO_HP_VT_CIFs/SSO_HP_CIFS/005_SSO_x1_P1_30-5-1_checkcif.pdf
- SSO_HP_VT_CIFs/SSO_HP_CIFS/006.cif
- SSO_HP_VT_CIFs/SSO_HP_CIFS/006_SSO_x1_P2_30-5-1_checkcif.pdf
- SSO_HP_VT_CIFs/SSO_HP_CIFS/007.cif
- SSO_HP_VT_CIFs/SSO_HP_CIFS/007_SSO_x1_P3_30-5-1_checkcif.pdf
- SSO_HP_VT_CIFs/SSO_HP_CIFS/008.cif
- SSO_HP_VT_CIFs/SSO_HP_CIFS/008_SSO_x1_P4_30-5-1_checkcif.pdf
- SSO_HP_VT_CIFs/SSO_HP_CIFS/010.cif
- SSO_HP_VT_CIFs/SSO_HP_CIFS/010_SSO_x1_P6_30-5-1_checkcif.pdf
- SSO_HP_VT_CIFs/SSO_HP_CIFS/011.cif
- SSO_HP_VT_CIFs/SSO_HP_CIFS/011_SSO_x1_P7_30-5-1_checkcif.pdf
- SSO_HP_VT_CIFs/SSO_HP_CIFS/012.cif
- SSO_HP_VT_CIFs/SSO_HP_CIFS/012_SSO_x1_P8_30-5-1_checkcif.pdf
- SSO_HP_VT_CIFs/SSO_HP_CIFS/013.cif
- SSO_HP_VT_CIFs/SSO_HP_CIFS/013_SSO_x1_P9_30-5-1_checkcif.pdf
- SSO_HP_VT_CIFs/SSO_HP_CIFS/014.cif
- SSO_HP_VT_CIFs/SSO_HP_CIFS/014_SSO_x1_P10_30-5-1_225_checkcif.pdf
- SSO_HP_VT_CIFs/SSO_HP_CIFS/015.cif
- SSO_HP_VT_CIFs/SSO_HP_CIFS/015_SSO_x1_P11_30-5-1_225_checkcif.pdf
- SSO_HP_VT_CIFs/SSO_HP_CIFS/016.cif
- SSO_HP_VT_CIFs/SSO_HP_CIFS/016_SSO_x1_P12_30-5-1_225_checkcif.pdf
- SSO_HP_VT_CIFs/SSO_HP_CIFS/017.cif
- SSO_HP_VT_CIFs/SSO_HP_CIFS/017_SSO_x1_P13_30-5-1_checkcif.pdf
- SSO_HP_VT_CIFs/SSO_HP_CIFS/018.cif
- SSO_HP_VT_CIFs/SSO_HP_CIFS/018_SSO_x1_P14_30-5-1_checkcif.pdf
- SSO_HP_VT_CIFs/SSO_HP_CIFS/019_SSO_x1_P15_30-5-1_Acaa_02.cif
- SSO_HP_VT_CIFs/SSO_HP_CIFS/019_SSO_x1_P15_30-5-1_Acaa_02_checkcif.pdf
- SSO_HP_VT_CIFs/SSO_HP_CIFS/020_SSO_x1_P16_30-5-1_Acaa.cif
- SSO_HP_VT_CIFs/SSO_HP_CIFS/020_SSO_x1_P16_30-5-1_Acaa_checkcif.pdf
- SSO_HP_VT_CIFs/SSO_HP_CIFS/021_SSO_x1_P17_23-30-5-1.cif
- SSO_HP_VT_CIFs/SSO_HP_CIFS/021_SSO_x1_P17_23-30-5-1_checkcif.pdf
- SSO_HP_VT_CIFs/SSO_HP_CIFS/022_SSO_x1_P18_23-30-5-1_225_02.cif
- SSO_HP_VT_CIFs/SSO_HP_CIFS/022_SSO_x1_P18_23-30-5-1_225_02_checkcif.pdf
- SSO_HP_VT_CIFs/SSO_HP_CIFS/023_SSO_x1_P19_30-5-1.cif
- SSO_HP_VT_CIFs/SSO_HP_CIFS/023_SSO_x1_P19_30-5-1_checkcif.pdf
- SSO_HP_VT_CIFs/SSO_HP_CIFS/024_SSO_x1_P20_30-5-1_225.cif
- SSO_HP_VT_CIFs/SSO_HP_CIFS/024_SSO_x1_P20_30-5-1_225_checkcif.pdf
- SSO_HP_VT_CIFs/SSO_HP_CIFS/025_SSO_x1_P21_225-30-5-1.cif
- SSO_HP_VT_CIFs/SSO_HP_CIFS/025_SSO_x1_P21_225-30-5-1_checkcif.pdf
- SSO_HP_VT_CIFs/SSO_HP_CIFS/026_SSO_x1_P22_23-30-5-1.cif
- SSO_HP_VT_CIFs/SSO_HP_CIFS/026_SSO_x1_P22_23-30-5-1_checkcif.pdf
- SSO_HP_VT_CIFs/SSO_HP_CIFS/027_SSO_x1_P23_30-5-1.cif
- SSO_HP_VT_CIFs/SSO_HP_CIFS/027_SSO_x1_P23_30-5-1_checkcif.pdf
- SSO_HP_VT_CIFs/SSO_HP_CIFS/028_SSO_x1_P24_23-30-5-1.cif
- SSO_HP_VT_CIFs/SSO_HP_CIFS/028_SSO_x1_P24_23-30-5-1_checkcif.pdf
- SSO_HP_VT_CIFs/SSO_HP_CIFS/029_SSO_x1_P25_23-30-5-1.cif
- SSO_HP_VT_CIFs/SSO_HP_CIFS/029_SSO_x1_P25_23-30-5-1_checkcif.pdf
- SSO_HP_VT_CIFs/SSO_HP_CIFS/030_SSO_x1_P26_23-30-5-1.cif
- SSO_HP_VT_CIFs/SSO_HP_CIFS/030_SSO_x1_P26_23-30-5-1_checkcif.pdf
- SSO_HP_VT_CIFs/SSO_HP_CIFS/031_SSO_x1_P27_23-30-5-1.cif
- SSO_HP_VT_CIFs/SSO_HP_CIFS/031_SSO_x1_P27_23-30-5-1_checkcif.pdf
- SSO_HP_VT_CIFs/SSO_HP_CIFS/032_SSO_x1_P28_23-30-5-1.cif
- SSO_HP_VT_CIFs/SSO_HP_CIFS/032_SSO_x1_P28_23-30-5-1_checkcif.pdf
- SSO_HP_VT_CIFs/SSO_HP_CIFS/033_SSO_x1_P29_23-30-5-1.cif
- SSO_HP_VT_CIFs/SSO_HP_CIFS/033_SSO_x1_P29_23-30-5-1_checkcif.pdf
- SSO_HP_VT_CIFs/SSO_HP_CIFS/034_SSO_x1_P30_23-30-5-1.cif
- SSO_HP_VT_CIFs/SSO_HP_CIFS/034_SSO_x1_P30_23-30-5-1_checkcif.pdf
- SSO_HP_VT_CIFs/SSO_HP_CIFS/035_SSO_x1_P31_30-5-1-225.cif
- SSO_HP_VT_CIFs/SSO_HP_CIFS/035_SSO_x1_P31_30-5-1-225_checkcif.pdf
- SSO_HP_VT_CIFs/SSO_HP_CIFS/037_SSO_x1_P33_30-5-1.cif
- SSO_HP_VT_CIFs/SSO_HP_CIFS/037_SSO_x1_P33_30-5-1_checkcif.pdf
- SSO_HP_VT_CIFs/SSO_HP_CIFS/039_SSO_x1_P35_30-5-1.cif
- SSO_HP_VT_CIFs/SSO_HP_CIFS/039_SSO_x1_P35_30-5-1_checkcif.pdf
- SSO_HP_VT_CIFs/SSO_HP_CIFS/040_SSO_x1_P36_30-5-1_03.cif
- SSO_HP_VT_CIFs/SSO_HP_CIFS/040_SSO_x1_P36_30-5-1_03_checkcif.pdf
- SSO_HP_VT_CIFs/SSO_HP_CIFS/pressure_file.txt
- SSO_HP_VT_CIFs/SSO_VT_CIFS/
- SSO_HP_VT_CIFs/SSO_VT_CIFS/SrSnO_I19VT_01_100_2_a21am.cif
- SSO_HP_VT_CIFs/SSO_VT_CIFS/SrSnO_I19VT_01_100_2_a21am_checkcif.pdf
- SSO_HP_VT_CIFs/SSO_VT_CIFS/SrSnO_I19VT_02_140_v4_a21am.cif
- SSO_HP_VT_CIFs/SSO_VT_CIFS/SrSnO_I19VT_02_140_v4_a21am_checkcif.pdf
- SSO_HP_VT_CIFs/SSO_VT_CIFS/SrSnO_I19VT_03_180_A21am.cif
- SSO_HP_VT_CIFs/SSO_VT_CIFS/SrSnO_I19VT_03_180_A21am_checkcif.pdf
- SSO_HP_VT_CIFs/SSO_VT_CIFS/SrSnO_I19VT_04_220_A21am.cif
- SSO_HP_VT_CIFs/SSO_VT_CIFS/SrSnO_I19VT_04_220_A21am_checkcif.pdf
- SSO_HP_VT_CIFs/SSO_VT_CIFS/SrSnO_I19VT_05_260_A21am.cif
- SSO_HP_VT_CIFs/SSO_VT_CIFS/SrSnO_I19VT_05_260_A21am_checkcif.pdf
- SSO_HP_VT_CIFs/SSO_VT_CIFS/SrSnO_I19VT_06_300_A21am.cif
- SSO_HP_VT_CIFs/SSO_VT_CIFS/SrSnO_I19VT_06_300_A21am_checkcif.pdf
- SSO_HP_VT_CIFs/SSO_VT_CIFS/SrSnO_I19VT_07_340_A21am_2.cif
- SSO_HP_VT_CIFs/SSO_VT_CIFS/SrSnO_I19VT_07_340_A21am_2_checkcif.pdf
- SSO_HP_VT_CIFs/SSO_VT_CIFS/SrSnO_I19VT_08_350_A21am.cif
- SSO_HP_VT_CIFs/SSO_VT_CIFS/SrSnO_I19VT_08_350_A21am_checkcif.pdf
- SSO_HP_VT_CIFs/SSO_VT_CIFS/SrSnO_I19VT_09_360_A21am_2.cif
- SSO_HP_VT_CIFs/SSO_VT_CIFS/SrSnO_I19VT_09_360_A21am_2_checkcif.pdf
- SSO_HP_VT_CIFs/SSO_VT_CIFS/SrSnO_I19VT_10_370_A21am_2.cif
- SSO_HP_VT_CIFs/SSO_VT_CIFS/SrSnO_I19VT_10_370_A21am_2_checkcif.pdf
- SSO_HP_VT_CIFs/SSO_VT_CIFS/SrSnO_I19VT_11_380_A21am.cif
- SSO_HP_VT_CIFs/SSO_VT_CIFS/SrSnO_I19VT_11_380_A21am_checkcif.pdf
- SSO_HP_VT_CIFs/SSO_VT_CIFS/SrSnO_I19VT_12_390_A21am_2.cif
- SSO_HP_VT_CIFs/SSO_VT_CIFS/SrSnO_I19VT_12_390_A21am_2_checkcif.pdf
- SSO_HP_VT_CIFs/SSO_VT_CIFS/SrSnO_I19VT_13_400_A21am.cif
- SSO_HP_VT_CIFs/SSO_VT_CIFS/SrSnO_I19VT_13_400_A21am_checkcif.pdf
- SSO_HP_VT_CIFs/SSO_VT_CIFS/SrSnO_I19VT_14_410_3_a21am_if.cif
- SSO_HP_VT_CIFs/SSO_VT_CIFS/SrSnO_I19VT_14_410_3_a21am_if_checkcif.pdf
- SSO_HP_VT_CIFs/SSO_VT_CIFS/SrSnO_I19VT_14_410_3_pnab.cif
- SSO_HP_VT_CIFs/SSO_VT_CIFS/SrSnO_I19VT_14_410_3_pnab_checkcif.pdf
- SSO_HP_VT_CIFs/SSO_VT_CIFS/SrSnO_I19VT_15_420_2_pnab.cif
- SSO_HP_VT_CIFs/SSO_VT_CIFS/SrSnO_I19VT_15_420_2_pnab_checkcif.pdf
- SSO_HP_VT_CIFs/SSO_VT_CIFS/SrSnO_I19VT_16_430_2.cif
- SSO_HP_VT_CIFs/SSO_VT_CIFS/SrSnO_I19VT_16_430_2_checkcif.pdf
- SSO_HP_VT_CIFs/SSO_VT_CIFS/SrSnO_I19VT_17_440_2_pnab.cif
- SSO_HP_VT_CIFs/SSO_VT_CIFS/SrSnO_I19VT_17_440_2_pnab_checkcif.pdf
- SSO_HP_VT_CIFs/SSO_VT_CIFS/SrSnO_I19VT_18_450_2_pnab.cif
- SSO_HP_VT_CIFs/SSO_VT_CIFS/SrSnO_I19VT_18_450_2_pnab_checkcif.pdf
- SSO_HP_VT_CIFs/SSO_VT_CIFS/SrSnO_I19VT_19_460_2_Pnab.cif
- SSO_HP_VT_CIFs/SSO_VT_CIFS/SrSnO_I19VT_19_460_2_Pnab_checkcif.pdf
- SSO_HP_VT_CIFs/SSO_VT_CIFS/SrSnO_I19VT_20_480_2_Pnab.cif
- SSO_HP_VT_CIFs/SSO_VT_CIFS/SrSnO_I19VT_20_480_2_Pnab_checkcif.pdf
- SSO_HP_VT_CIFs/SSO_VT_CIFS/SrSnO_I19VT_21_460_2_pnab_if.cif
- SSO_HP_VT_CIFs/SSO_VT_CIFS/SrSnO_I19VT_21_460_2_pnab_if_checkcif.pdf
- SSO_HP_VT_CIFs/SSO_VT_CIFS/SrSnO_I19VT_22_450_Pnab_if.cif
- SSO_HP_VT_CIFs/SSO_VT_CIFS/SrSnO_I19VT_22_450_Pnab_if_checkcif.pdf
- SSO_HP_VT_CIFs/SSO_VT_CIFS/SrSnO_I19VT_23_440_2_pnab.cif
- SSO_HP_VT_CIFs/SSO_VT_CIFS/SrSnO_I19VT_23_440_2_pnab_checkcif.pdf
- SSO_HP_VT_CIFs/SSO_VT_CIFS/SrSnO_I19VT_24_430_2_pnab_if.cif
- SSO_HP_VT_CIFs/SSO_VT_CIFS/SrSnO_I19VT_24_430_2_pnab_if_checkcif.pdf
- SSO_HP_VT_CIFs/SSO_VT_CIFS/SrSnO_I19VT_25_420_3_pnab.cif
- SSO_HP_VT_CIFs/SSO_VT_CIFS/SrSnO_I19VT_25_420_3_pnab_checkcif.pdf
- SSO_HP_VT_CIFs/SSO_VT_CIFS/SrSnO_I19VT_26_410_pnab.cif
- SSO_HP_VT_CIFs/SSO_VT_CIFS/SrSnO_I19VT_26_410_pnab_checkcif.pdf
- SSO_HP_VT_CIFs/SSO_VT_CIFS/SrSnO_I19VT_27_400_pnab_if.cif
- SSO_HP_VT_CIFs/SSO_VT_CIFS/SrSnO_I19VT_27_400_pnab_if_checkcif.pdf
- SSO_HP_VT_CIFs/SSO_VT_CIFS/SrSnO_I19VT_28_390_a21am_if.cif
- SSO_HP_VT_CIFs/SSO_VT_CIFS/SrSnO_I19VT_28_390_a21am_if_checkcif.pdf
- SSO_HP_VT_CIFs/SSO_VT_CIFS/SrSnO_I19VT_29_380_a21am_if.cif
- SSO_HP_VT_CIFs/SSO_VT_CIFS/SrSnO_I19VT_29_380_a21am_if_checkcif.pdf
- SSO_HP_VT_CIFs/SSO_VT_CIFS/SrSnO_I19VT_30_360_a21am_if.cif
- SSO_HP_VT_CIFs/SSO_VT_CIFS/SrSnO_I19VT_30_360_a21am_if_checkcif.pdf
- SSO_HP_VT_CIFs/SSO_VT_CIFS/SrSnO_I19VT_31_340_a21am_if.cif
- SSO_HP_VT_CIFs/SSO_VT_CIFS/SrSnO_I19VT_31_340_a21am_if_checkcif.pdf
- SSO_HP_VT_CIFs/SSO_VT_CIFS/SrSnO_I19VT_32_300_a21am_if.cif
- SSO_HP_VT_CIFs/SSO_VT_CIFS/SrSnO_I19VT_32_300_a21am_if_checkcif.pdf
- SSO_HP_VT_CIFs/SSO_VT_CIFS/temp_file.txt
