# Supplementary material for: The varying temperature- and pressure-induced phase transition pathways in hybrid improper ferroelectric Sr3Sn2O7
Source: Acta Crystallogr B Struct Sci Cryst Eng Mater. 2025 Apr 14;81(Pt 3):318–24. doi: 10.1107/S2052520625002306 (PMC12147935; doi:10.1107/S2052520625002306)
Supplement: Supplementary file 1 [file b-81-00318-sup1.zip › SSO_HP_VT_CIFs/SSO_HP_CIFS/003.cif]

data_003_sso_x1_p0_30-5-1

# start Validation Reply Form
_vrf_ATOM007_003_sso_x1_p0_30-5-1
;
PROBLEM: _atom_site_aniso_label is missing
RESPONSE: As the measurement was performed using a diamond anvil cell to
achieve high pressures, the available region of reciprocal space is 
restricted, resulting in a low data/parameter ratio. Therefore, an 
anisotropic model is neither feasible nor advisable. 
;
_vrf_PLAT029_003_sso_x1_p0_30-5-1
;
PROBLEM: _diffrn_measured_fraction_theta_full value Low .      0.167 Why?  
RESPONSE: The measurement was performed using a diamond anvil cell, of 
which the precise design necessitates a small opening angle (approx. 23
degrees) to obtain high pressures. This restricts the available region
of reciprocal space. 
;
_vrf_PLAT090_003_sso_x1_p0_30-5-1
;
PROBLEM: Poor Data / Parameter Ratio (Zmax > 18) ........       2.68 Note  
RESPONSE: The measurement was performed using a diamond anvil cell, of 
which the precise design necessitates a small opening angle (approx. 23
degrees) to obtain high pressures. This restricts the available region
of reciprocal space. The sample was refined isotropically to improve this.
;
_vrf_PLAT109_003_sso_x1_p0_30-5-1
;
PROBLEM: Twinning Matrix = Alternate Inversion Twinning .          ? Check 
RESPONSE: The present system stems from a cetrosymmetric, tetragonal 
aristotype. This can be modelled using a twin law given by 
(0 1 0 -1 0 0 0 0 1 4). The two-fold twin was subsequently chosen over 
the inversion twin law to explicitly depict the twinning present as viewed 
from the perspective of the relevant properties (i.e., hybrid improper 
ferroelectric polarisation).
;
_vrf_PLAT196_003_sso_x1_p0_30-5-1
;
PROBLEM: No TEMP record and measurement temperature .NE.         293 Degree
RESPONSE: Model incorporates no riding hydrogens so no TEMP record is 
required. 
;
# end Validation Reply Form

_audit_creation_date               2025-01-07
_audit_creation_method
;
Olex2 1.5-ac7-013
(compiled 2025.01.02 svn.rf662f148 for Rigaku Oxford Diffraction, GUI svn.r7109)
;
_shelx_SHELXL_version_number       '2019/3'
_audit_contact_author_address      
;
Dept. of Chemistry, University of Warwick, Gibbet Hill Road, Coventry, CV4 7AL
;
_audit_contact_author_email        ?
_audit_contact_author_name         'Evie Ladbrook'
_audit_contact_author_phone        ?
_publ_contact_author_id_orcid      ?
_publ_section_references
;
Dolomanov, O.V., Bourhis, L.J., Gildea, R.J, Howard, J.A.K. & Puschmann, H.
 (2009), J. Appl. Cryst. 42, 339-341.

Sheldrick, G.M. (2008). Acta Cryst. A64, 112-122.

Sheldrick, G.M. (2015). Acta Cryst. C71, 3-8.
;
_chemical_name_common              ?
_chemical_name_systematic          ?
_chemical_formula_moiety           'O7 Sn2 Sr3'
_chemical_formula_sum              'O7 Sn2 Sr3'
_chemical_formula_weight           612.24
_chemical_absolute_configuration   ?
_chemical_melting_point            ?
_chemical_oxdiff_formula           Sr3Sn2O7
loop_
  _atom_type_symbol
  _atom_type_description
  _atom_type_scat_dispersion_real
  _atom_type_scat_dispersion_imag
  _atom_type_scat_source
 'O' 'O' 0.0036 0.0026 'International Tables Vol C Tables 4.2.6.8 and 6.1.1.4'
 'Sr' 'Sr' 0.1333 1.7343 'International Tables Vol C Tables 4.2.6.8 and 6.1.1.4'
 'Sn' 'Sn' -1.6654 0.7203
 'International Tables Vol C Tables 4.2.6.8 and 6.1.1.4'

_shelx_space_group_comment
;
The symmetry employed for this shelxl refinement is uniquely defined
by the following loop, which should always be used as a source of
symmetry information in preference to the above space-group names.
They are only intended as comments.
;
_space_group_crystal_system        'orthorhombic'
_space_group_IT_number             36
_space_group_name_H-M_alt          'A 21 a m'
_space_group_name_Hall             'A -2 2a'
loop_
  _space_group_symop_operation_xyz
 'x, y, z'
 'x+1/2, -y, -z'
 'x, y, -z'
 'x+1/2, -y, z'
 'x, y+1/2, z+1/2'
 'x+1/2, -y+1/2, -z+1/2'
 'x, y+1/2, -z+1/2'
 'x+1/2, -y+1/2, z+1/2'

_cell_length_a                     5.6611(6)
_cell_length_b                     5.6784(17)
_cell_length_c                     21.00(19)
_cell_angle_alpha                  90
_cell_angle_beta                   90
_cell_angle_gamma                  90
_cell_volume                       675(6)
_cell_formula_units_Z              4
_cell_measurement_reflns_used      345
_cell_measurement_temperature      300
_cell_measurement_theta_max        21.3520
_cell_measurement_theta_min        2.5080
_shelx_estimated_absorpt_T_max     ?
_shelx_estimated_absorpt_T_min     ?
_exptl_absorpt_coefficient_mu      11.240
_exptl_absorpt_correction_T_max    0.71333
_exptl_absorpt_correction_T_min    0.70565
_exptl_absorpt_correction_type     sphere
_exptl_absorpt_process_details
;
CrysAlisPro 1.171.43.105a (Rigaku Oxford Diffraction, 2024)
Spherical absorption correction
using equivalent radius and absorption coefficient.
Empirical absorption correction using spherical harmonics,
implemented in SCALE3 ABSPACK scaling algorithm.
;
_exptl_absorpt_special_details     ?
_exptl_crystal_colour              'clear colourless'
_exptl_crystal_colour_lustre       clear
_exptl_crystal_colour_primary      colourless
_exptl_crystal_density_diffrn      6.024
_exptl_crystal_density_meas        ?
_exptl_crystal_density_method      ?
_exptl_crystal_description         plate
_exptl_crystal_F_000               1080
_exptl_crystal_size_max            0.05
_exptl_crystal_size_mid            0.03
_exptl_crystal_size_min            0.015
_exptl_crystal_size_rad            0.020
_exptl_transmission_factor_max     ?
_exptl_transmission_factor_min     ?
_diffrn_reflns_av_R_equivalents    0.0032
_diffrn_reflns_av_unetI/netI       0.0029
_diffrn_reflns_Laue_measured_fraction_full  0.167
_diffrn_reflns_Laue_measured_fraction_max  0.110
_diffrn_reflns_limit_h_max         8
_diffrn_reflns_limit_h_min         -8
_diffrn_reflns_limit_k_max         5
_diffrn_reflns_limit_k_min         -5
_diffrn_reflns_limit_l_max         4
_diffrn_reflns_limit_l_min         -4
_diffrn_reflns_number              444
_diffrn_reflns_point_group_measured_fraction_full  0.172
_diffrn_reflns_point_group_measured_fraction_max  0.111
_diffrn_reflns_theta_full          16.950
_diffrn_reflns_theta_max           21.513
_diffrn_reflns_theta_min           2.460
_diffrn_ambient_temperature        300
_diffrn_detector                   'Hybrid Pixel Array Detector'
_diffrn_detector_area_resol_mean   13.3333
_diffrn_measured_fraction_theta_full  0.167
_diffrn_measured_fraction_theta_max  0.110
_diffrn_measurement_details
;
List of Runs (angles in degrees, time in seconds):

  # Type    Start    End  Width  t~exp~   \w     \q     \k     \f   Frames
--------------------------------------------------------------------------
  1  \f    -27.80  26.60   0.20    1.00 -90.00   0.00   0.00    --   272
  2  \f   -167.80-112.80   0.20    1.00-130.00   0.00   0.00    --   275
;
_diffrn_measurement_device         'abstract diffractometer'
_diffrn_measurement_device_type   
 'dectris-CrysAlisPro-abstract goniometer imported dectris images'
_diffrn_measurement_method         '\f scans'
_diffrn_orient_matrix_axis[1]      matrixX
_diffrn_orient_matrix_axis[2]      matrixY
_diffrn_orient_matrix_axis[3]      matrixZ
_diffrn_orient_matrix_type        
 'CrysAlisPro convention (1999,Acta A55,543-557)'
_diffrn_orient_matrix_UB_11        0.0035350465
_diffrn_orient_matrix_UB_12        -0.0012329986
_diffrn_orient_matrix_UB_13        -0.0234976967
_diffrn_orient_matrix_UB_21        0.0828827384
_diffrn_orient_matrix_UB_22        -0.0191438407
_diffrn_orient_matrix_UB_23        0.0009784537
_diffrn_orient_matrix_UB_31        -0.0192355182
_diffrn_orient_matrix_UB_32        -0.0826521078
_diffrn_orient_matrix_UB_33        0.0000736708
_diffrn_radiation_monochromator    synchrotron
_diffrn_radiation_probe            x-ray
_diffrn_radiation_type             synchrotron
_diffrn_radiation_wavelength       0.4859
_diffrn_source                     synchrotron
_reflns_Friedel_coverage           0.853
_reflns_Friedel_fraction_full      0.179
_reflns_Friedel_fraction_max       0.113
_reflns_number_gt                  133
_reflns_number_total               139
_reflns_special_details
;

Measurement was performed using a diamond anvil cell with an opening 
angle of approximately 23 degrees. 

 Reflections were merged by SHELXL according to the crystal
 class for the calculation of statistics and refinement.
 
 _reflns_Friedel_fraction is defined as the number of unique
 Friedel pairs measured divided by the number that would be
 possible theoretically, ignoring centric projections and
 systematic absences. Completness statistics refer to single and
 composite reflections containing twin component 1 only.
;
_reflns_threshold_expression       'I > 2\s(I)'
_computing_cell_refinement         'CrysAlisPro 1.171.43.105a (Rigaku OD, 2024)'
_computing_data_collection        
 'CrysAlisPro 1.171.43.105a (Rigaku OD, 2024) (IMPORT)'
_computing_data_reduction          'CrysAlisPro 1.171.43.105a (Rigaku OD, 2024)'
_computing_molecular_graphics      'Olex2 1.5-ac7-013 (Dolomanov et al., 2009)'
_computing_publication_material    'Olex2 1.5-ac7-013 (Dolomanov et al., 2009)'
_computing_structure_refinement    'SHELXL 2019/3 (Sheldrick, 2015)'
_computing_structure_solution      'SHELXS  (Sheldrick, 2008)'
_refine_diff_density_max           0.246
_refine_diff_density_min           -0.359
_refine_diff_density_rms           0.085
_refine_ls_abs_structure_details
;
 Flack x determined using 60 quotients [(I+)-(I-)]/[(I+)+(I-)]
 (Parsons, Flack and Wagner, Acta Cryst. B69 (2013) 249-259).
;
_refine_ls_abs_structure_Flack     -0.03(2)
_refine_ls_extinction_coef         .
_refine_ls_extinction_method       none
_refine_ls_goodness_of_fit_ref     1.231
_refine_ls_hydrogen_treatment      undef
_refine_ls_matrix_type             full
_refine_ls_number_parameters       28
_refine_ls_number_reflns           139
_refine_ls_number_restraints       4
_refine_ls_R_factor_all            0.0230
_refine_ls_R_factor_gt             0.0224
_refine_ls_restrained_S_all        1.219
_refine_ls_shift/su_max            0.000
_refine_ls_shift/su_mean           0.000
_refine_ls_structure_factor_coef   Fsqd
_refine_ls_weighting_details      
 'w=1/[\s^2^(Fo^2^)+(0.0564P)^2^+1.1909P] where P=(Fo^2^+2Fc^2^)/3'
_refine_ls_weighting_scheme        calc
_refine_ls_wR_factor_gt            0.0805
_refine_ls_wR_factor_ref           0.0812
_refine_special_details
;
 Refined as a 2-component twin.

The O1-Sn1-O2 distances were restrained to be similar as this lies along the c
axis which is is poorly defined due to the small opening angle of the
diamond anvil cell, the orientation of the plate-like crystal within the cell
and high mosaicity along c. Therefore, a SADI restraint was used to maintain
chemical and physical sensibility of the model.

SIMU restraint necessary to maintain sensible displacement parameters. 

;
_olex2_refinement_description
;
1. Twinned data refinement
 Scales: 0.49(7)
 0.51(7)
2. Restrained distances
 Sn1-O2 \\sim Sn1-O1
 with sigma of 0.02
3. Uiso/Uaniso restraints and constraints
O3 \\sim O4 \\sim O1 \\sim O2: within 3A with sigma of 0.002 and sigma for
terminal atoms of 0.004 within 3A
;
_atom_sites_solution_hydrogens     .
_atom_sites_solution_primary       dual
_atom_sites_solution_secondary     difmap
loop_
  _atom_site_label
  _atom_site_type_symbol
  _atom_site_fract_x
  _atom_site_fract_y
  _atom_site_fract_z
  _atom_site_U_iso_or_equiv
  _atom_site_adp_type
  _atom_site_occupancy
  _atom_site_site_symmetry_order
  _atom_site_calc_flag
  _atom_site_refinement_flags_posn
  _atom_site_refinement_flags_adp
  _atom_site_refinement_flags_occupancy
  _atom_site_disorder_assembly
  _atom_site_disorder_group
 Sn1 Sn 0.8729(10) 0.2499(3) 0.1007(6) 0.0062(9) Uiso 1 1 d D . . . .
 Sr1 Sr 0.3596(9) 0.2503(4) 0.000000 0.0068(11) Uiso 1 2 d S . P . .
 Sr2 Sr 0.38116(14) 0.2577(3) 0.1848(11) 0.0178(12) Uiso 1 1 d . . . . .
 O1 O 0.879(2) 0.202(5) 0.000000 0.009(4) Uiso 1 2 d DS U P . .
 O2 O 0.865(3) 0.282(3) 0.2016(19) 0.013(4) Uiso 1 1 d D U . . .
 O3 O 0.655(3) -0.020(3) 0.109(3) 0.011(3) Uiso 1 1 d . U . . .
 O4 O 0.110(4) 0.525(3) 0.085(3) 0.010(3) Uiso 1 1 d . . . . .

_geom_special_details
;
 All esds (except the esd in the dihedral angle between two l.s. planes)
 are estimated using the full covariance matrix.  The cell esds are taken
 into account individually in the estimation of esds in distances, angles
 and torsion angles; correlations between esds in cell parameters are only
 used when they are defined by crystal symmetry.  An approximate (isotropic)
 treatment of cell esds is used for estimating esds involving l.s. planes.
;
loop_
  _geom_bond_atom_site_label_1
  _geom_bond_atom_site_label_2
  _geom_bond_distance
  _geom_bond_site_symmetry_2
  _geom_bond_publ_flag
 Sn1 Sr1 3.474(15) 1_655 ?
 Sn1 Sr1 3.541(14) 2_565 ?
 Sn1 Sr2 3.376(18) 1_655 ?
 Sn1 Sr2 3.380(18) 4 ?
 Sn1 Sr2 3.296(18) . ?
 Sn1 Sr2 3.307(18) 4_565 ?
 Sn1 O1 2.13(2) . ?
 Sn1 O2 2.13(4) . ?
 Sn1 O3 2.07(2) 4 ?
 Sn1 O3 1.98(2) . ?
 Sn1 O4 2.09(3) 1_655 ?
 Sn1 O4 1.988(18) 4_565 ?
 Sr1 O1 2.57(3) 2_455 ?
 Sr1 O1 2.953(14) . ?
 Sr1 O1 3.11(3) 2_465 ?
 Sr1 O1 2.735(14) 1_455 ?
 Sr1 O3 3.23(5) . ?
 Sr1 O3 2.88(5) 4_455 ?
 Sr1 O3 3.23(5) 3 ?
 Sr1 O3 2.88(5) 2_455 ?
 Sr1 O4 2.61(4) 2_565 ?
 Sr1 O4 2.76(4) . ?
 Sr1 O4 2.61(4) 4_565 ?
 Sr1 O4 2.76(4) 3 ?
 Sr2 O2 2.40(5) 6_455 ?
 Sr2 O2 2.766(17) . ?
 Sr2 O2 2.946(15) 1_455 ?
 Sr2 O2 2.640(19) 4_465 ?
 Sr2 O2 3.086(18) 4_455 ?
 Sr2 O3 2.45(4) 4_455 ?
 Sr2 O3 2.72(4) . ?
 Sr2 O4 3.01(4) . ?
 Sr2 O4 2.76(5) 4_565 ?

loop_
  _geom_angle_atom_site_label_1
  _geom_angle_atom_site_label_2
  _geom_angle_atom_site_label_3
  _geom_angle
  _geom_angle_site_symmetry_1
  _geom_angle_site_symmetry_3
  _geom_angle_publ_flag
 Sr1 Sn1 Sr1 69.7(3) 1_655 2_565 ?
 Sr2 Sn1 Sr1 69.0(6) 1_655 1_655 ?
 Sr2 Sn1 Sr1 106.9(3) . 2_565 ?
 Sr2 Sn1 Sr1 69.0(6) 4_565 2_565 ?
 Sr2 Sn1 Sr1 174.8(5) 4 2_565 ?
 Sr2 Sn1 Sr1 107.9(3) 4 1_655 ?
 Sr2 Sn1 Sr1 108.6(3) 1_655 2_565 ?
 Sr2 Sn1 Sr1 108.3(3) 4_565 1_655 ?
 Sr2 Sn1 Sr1 174.8(6) . 1_655 ?
 Sr2 Sn1 Sr2 116.1(10) . 1_655 ?
 Sr2 Sn1 Sr2 74.1(4) 1_655 4 ?
 Sr2 Sn1 Sr2 72.4(5) 4_565 1_655 ?
 Sr2 Sn1 Sr2 73.4(5) . 4_565 ?
 Sr2 Sn1 Sr2 116.3(10) 4_565 4 ?
 Sr2 Sn1 Sr2 75.2(5) . 4 ?
 O1 Sn1 Sr1 60.6(9) . 2_565 ?
 O1 Sn1 Sr1 51.9(5) . 1_655 ?
 O1 Sn1 Sr2 114.2(8) . 4 ?
 O1 Sn1 Sr2 120.4(7) . 1_655 ?
 O1 Sn1 Sr2 129.5(10) . 4_565 ?
 O1 Sn1 Sr2 123.1(7) . . ?
 O2 Sn1 Sr1 121.8(5) . 2_565 ?
 O2 Sn1 Sr1 128.5(5) . 1_655 ?
 O2 Sn1 Sr2 56.5(7) . . ?
 O2 Sn1 Sr2 63.5(6) . 4 ?
 O2 Sn1 Sr2 52.9(7) . 4_565 ?
 O2 Sn1 Sr2 59.7(6) . 1_655 ?
 O2 Sn1 O1 177.6(11) . . ?
 O3 Sn1 Sr1 125.0(12) 4 2_565 ?
 O3 Sn1 Sr1 131.5(14) . 2_565 ?
 O3 Sn1 Sr1 56.0(14) 4 1_655 ?
 O3 Sn1 Sr1 123.4(13) . 1_655 ?
 O3 Sn1 Sr2 127.9(14) 4 . ?
 O3 Sn1 Sr2 46.0(11) 4 1_655 ?
 O3 Sn1 Sr2 119.7(13) . 1_655 ?
 O3 Sn1 Sr2 118.4(12) 4 4_565 ?
 O3 Sn1 Sr2 55.6(11) . . ?
 O3 Sn1 Sr2 53.6(10) 4 4 ?
 O3 Sn1 Sr2 45.6(12) . 4 ?
 O3 Sn1 Sr2 128.1(14) . 4_565 ?
 O3 Sn1 O1 89.6(18) 4 . ?
 O3 Sn1 O1 90.1(17) . . ?
 O3 Sn1 O2 89.1(16) 4 . ?
 O3 Sn1 O2 87.9(19) . . ?
 O3 Sn1 O3 89.1(3) . 4 ?
 O3 Sn1 O4 89.4(6) 4 1_655 ?
 O3 Sn1 O4 176(2) . 1_655 ?
 O3 Sn1 O4 92.6(7) . 4_565 ?
 O4 Sn1 Sr1 50.8(11) 4_565 2_565 ?
 O4 Sn1 Sr1 52.5(10) 1_655 1_655 ?
 O4 Sn1 Sr1 46.9(9) 1_655 2_565 ?
 O4 Sn1 Sr1 119.3(14) 4_565 1_655 ?
 O4 Sn1 Sr2 63.8(11) 4_565 4_565 ?
 O4 Sn1 Sr2 128.2(10) 1_655 . ?
 O4 Sn1 Sr2 130.2(10) 4_565 4 ?
 O4 Sn1 Sr2 56.2(13) 1_655 4_565 ?
 O4 Sn1 Sr2 135.5(8) 1_655 4 ?
 O4 Sn1 Sr2 61.7(10) 1_655 1_655 ?
 O4 Sn1 Sr2 135.8(9) 4_565 1_655 ?
 O4 Sn1 Sr2 56.6(14) 4_565 . ?
 O4 Sn1 O1 85.7(17) 4_565 . ?
 O4 Sn1 O1 85.7(15) 1_655 . ?
 O4 Sn1 O2 96.3(15) 1_655 . ?
 O4 Sn1 O2 95.6(17) 4_565 . ?
 O4 Sn1 O3 175(3) 4_565 4 ?
 O4 Sn1 O4 88.5(4) 4_565 1_655 ?
 O1 Sr1 O1 175.5(6) 2_455 2_465 ?
 O1 Sr1 O1 169.0(11) 1_455 . ?
 O1 Sr1 O1 97.7(6) 1_455 2_465 ?
 O1 Sr1 O1 93.3(6) . 2_465 ?
 O1 Sr1 O1 86.7(6) 2_455 1_455 ?
 O1 Sr1 O1 82.3(6) 2_455 . ?
 O1 Sr1 O3 117.9(6) 1_455 3 ?
 O1 Sr1 O3 117.9(6) 1_455 . ?
 O1 Sr1 O3 56.0(7) . 3 ?
 O1 Sr1 O3 60.2(6) 2_455 . ?
 O1 Sr1 O3 60.2(6) 2_455 3 ?
 O1 Sr1 O3 63.5(7) 1_455 2_455 ?
 O1 Sr1 O3 63.5(7) 1_455 4_455 ?
 O1 Sr1 O3 64.2(6) 2_455 2_455 ?
 O1 Sr1 O3 64.2(6) 2_455 4_455 ?
 O1 Sr1 O3 117.2(5) 2_465 . ?
 O1 Sr1 O3 56.0(7) . . ?
 O1 Sr1 O3 117.2(5) 2_465 3 ?
 O1 Sr1 O4 63.1(5) 1_455 . ?
 O1 Sr1 O4 117.7(5) 2_455 4_565 ?
 O1 Sr1 O4 126.0(9) 2_455 . ?
 O1 Sr1 O4 63.1(5) 1_455 3 ?
 O1 Sr1 O4 126.0(9) 2_455 3 ?
 O1 Sr1 O4 117.7(5) 2_455 2_565 ?
 O3 Sr1 O1 111.0(7) 4_455 . ?
 O3 Sr1 O1 111.0(7) 2_455 . ?
 O3 Sr1 O1 117.8(6) 2_455 2_465 ?
 O3 Sr1 O1 117.8(6) 4_455 2_465 ?
 O3 Sr1 O3 123.9(9) 4_455 3 ?
 O3 Sr1 O3 123.9(9) 2_455 . ?
 O3 Sr1 O3 105.4(16) 2_455 4_455 ?
 O3 Sr1 O3 90.6(16) 3 . ?
 O3 Sr1 O3 55.1(9) 4_455 . ?
 O3 Sr1 O3 55.1(9) 2_455 3 ?
 O4 Sr1 O1 59.5(5) 4_565 2_465 ?
 O4 Sr1 O1 124.2(6) 3 . ?
 O4 Sr1 O1 126.2(10) 2_565 1_455 ?
 O4 Sr1 O1 56.7(8) 3 2_465 ?
 O4 Sr1 O1 56.7(8) . 2_465 ?
 O4 Sr1 O1 59.5(5) 2_565 2_465 ?
 O4 Sr1 O1 60.2(9) 2_565 . ?
 O4 Sr1 O1 126.2(10) 4_565 1_455 ?
 O4 Sr1 O1 124.2(6) . . ?
 O4 Sr1 O1 60.2(9) 4_565 . ?
 O4 Sr1 O3 94.4(14) . . ?
 O4 Sr1 O3 173.6(11) 3 . ?
 O4 Sr1 O3 115.8(13) 2_565 . ?
 O4 Sr1 O3 115.8(13) 4_565 3 ?
 O4 Sr1 O3 62.4(12) 3 2_455 ?
 O4 Sr1 O3 124.3(8) . 2_455 ?
 O4 Sr1 O3 94.4(14) 3 3 ?
 O4 Sr1 O3 84.1(13) 2_565 2_455 ?
 O4 Sr1 O3 62.4(12) . 4_455 ?
 O4 Sr1 O3 124.3(8) 3 4_455 ?
 O4 Sr1 O3 173.6(11) . 3 ?
 O4 Sr1 O3 57.7(8) 2_565 3 ?
 O4 Sr1 O3 169.4(13) 4_565 2_455 ?
 O4 Sr1 O3 57.7(8) 4_565 . ?
 O4 Sr1 O3 84.1(13) 4_565 4_455 ?
 O4 Sr1 O3 169.4(13) 2_565 4_455 ?
 O4 Sr1 O4 116.2(10) 4_565 3 ?
 O4 Sr1 O4 64.0(10) 4_565 . ?
 O4 Sr1 O4 116.2(10) 2_565 . ?
 O4 Sr1 O4 86(2) 4_565 2_565 ?
 O4 Sr1 O4 64.0(10) 2_565 3 ?
 O4 Sr1 O4 80.4(18) 3 . ?
 Sn1 Sr2 Sn1 116.1(10) . 1_455 ?
 Sn1 Sr2 Sn1 74.8(5) . 4_465 ?
 Sn1 Sr2 Sn1 73.7(5) 4_465 1_455 ?
 O2 Sr2 Sn1 155.8(13) . 1_455 ?
 O2 Sr2 Sn1 94.2(5) 4_455 . ?
 O2 Sr2 Sn1 90.6(6) 1_455 4_465 ?
 O2 Sr2 Sn1 91.2(5) 4_455 1_455 ?
 O2 Sr2 Sn1 119.1(6) 6_455 1_455 ?
 O2 Sr2 Sn1 38.6(8) 1_455 1_455 ?
 O2 Sr2 Sn1 40.0(9) 4_465 4_465 ?
 O2 Sr2 Sn1 92.3(6) . 4_465 ?
 O2 Sr2 Sn1 93.1(6) 4_465 1_455 ?
 O2 Sr2 Sn1 154.5(13) 1_455 . ?
 O2 Sr2 Sn1 96.6(5) 4_465 . ?
 O2 Sr2 Sn1 39.9(8) . . ?
 O2 Sr2 Sn1 127.6(7) 6_455 4_465 ?
 O2 Sr2 Sn1 154.2(12) 4_455 4_465 ?
 O2 Sr2 Sn1 124.3(6) 6_455 . ?
 O2 Sr2 O2 90.2(5) 1_455 4_455 ?
 O2 Sr2 O2 88.2(6) 4_465 . ?
 O2 Sr2 O2 93.6(5) . 4_455 ?
 O2 Sr2 O2 164.7(18) . 1_455 ?
 O2 Sr2 O2 81.2(10) 6_455 1_455 ?
 O2 Sr2 O2 85.1(11) 6_455 . ?
 O2 Sr2 O2 78.0(10) 6_455 4_455 ?
 O2 Sr2 O2 84.5(4) 4_465 1_455 ?
 O2 Sr2 O2 165.2(18) 4_465 4_455 ?
 O2 Sr2 O2 87.6(11) 6_455 4_465 ?
 O2 Sr2 O3 132.2(10) 4_465 . ?
 O2 Sr2 O3 123.2(12) 6_455 . ?
 O2 Sr2 O3 125.0(13) 6_455 4_455 ?
 O2 Sr2 O4 71.1(10) 4_465 4_565 ?
 O2 Sr2 O4 144.8(10) 6_455 4_565 ?
 O2 Sr2 O4 124.7(11) . . ?
 O2 Sr2 O4 63.6(11) 1_455 . ?
 O2 Sr2 O4 64.9(9) 4_465 . ?
 O2 Sr2 O4 136.2(11) 6_455 . ?
 O3 Sr2 Sn1 95.0(12) 4_455 . ?
 O3 Sr2 Sn1 99.9(12) . 1_455 ?
 O3 Sr2 Sn1 100.8(12) . 4_465 ?
 O3 Sr2 Sn1 36.8(5) . . ?
 O3 Sr2 Sn1 37.5(5) 4_455 1_455 ?
 O3 Sr2 Sn1 96.5(12) 4_455 4_465 ?
 O3 Sr2 O2 62.6(10) . . ?
 O3 Sr2 O2 60.8(11) 4_455 4_455 ?
 O3 Sr2 O2 60.5(9) . 4_455 ?
 O3 Sr2 O2 129.0(11) 4_455 . ?
 O3 Sr2 O2 131.4(10) . 1_455 ?
 O3 Sr2 O2 128.0(11) 4_455 4_465 ?
 O3 Sr2 O2 65.4(10) 4_455 1_455 ?
 O3 Sr2 O3 66.4(12) 4_455 . ?
 O3 Sr2 O4 63.8(11) 4_455 . ?
 O3 Sr2 O4 63.1(13) . 4_565 ?
 O3 Sr2 O4 89.9(18) 4_455 4_565 ?
 O3 Sr2 O4 100.1(17) . . ?
 O4 Sr2 Sn1 39.0(6) 4_565 4_465 ?
 O4 Sr2 Sn1 93.6(12) . . ?
 O4 Sr2 Sn1 37.6(5) . 1_455 ?
 O4 Sr2 Sn1 36.3(5) . 4_465 ?
 O4 Sr2 Sn1 90.5(10) 4_565 1_455 ?
 O4 Sr2 Sn1 37.0(5) 4_565 . ?
 O4 Sr2 O2 124.5(9) . 4_455 ?
 O4 Sr2 O2 67.0(8) 4_565 . ?
 O4 Sr2 O2 123.0(11) 4_565 4_455 ?
 O4 Sr2 O2 122.5(11) 4_565 1_455 ?
 O4 Sr2 O4 58.9(10) 4_565 . ?
 Sn1 O1 Sn1 165.3(16) 3 . ?
 Sn1 O1 Sr1 82.7(8) . 2_565 ?
 Sn1 O1 Sr1 90.2(4) . 1_655 ?
 Sn1 O1 Sr1 97.2(8) . 2 ?
 Sn1 O1 Sr1 82.7(8) 3 2_565 ?
 Sn1 O1 Sr1 88.4(5) 3 . ?
 Sn1 O1 Sr1 97.2(8) 3 2 ?
 Sn1 O1 Sr1 88.4(5) . . ?
 Sn1 O1 Sr1 90.2(4) 3 1_655 ?
 Sr1 O1 Sr1 98.2(7) 2 1_655 ?
 Sr1 O1 Sr1 175.5(6) 2 2_565 ?
 Sr1 O1 Sr1 86.3(6) 1_655 2_565 ?
 Sr1 O1 Sr1 169.0(11) 1_655 . ?
 Sr1 O1 Sr1 82.7(6) . 2_565 ?
 Sr1 O1 Sr1 92.9(6) 2 . ?
 Sn1 O2 Sr2 87.1(12) . 4_565 ?
 Sn1 O2 Sr2 169.2(8) . 6 ?
 Sn1 O2 Sr2 78.5(9) . 4 ?
 Sn1 O2 Sr2 81.7(9) . 1_655 ?
 Sn1 O2 Sr2 83.6(11) . . ?
 Sr2 O2 Sr2 94.5(10) 6 1_655 ?
 Sr2 O2 Sr2 89.8(5) 4_565 1_655 ?
 Sr2 O2 Sr2 99.2(10) 6 . ?
 Sr2 O2 Sr2 91.2(10) 6 4 ?
 Sr2 O2 Sr2 164.7(18) . 1_655 ?
 Sr2 O2 Sr2 88.0(5) . 4 ?
 Sr2 O2 Sr2 93.8(5) 4_565 . ?
 Sr2 O2 Sr2 165.2(18) 4_565 4 ?
 Sr2 O2 Sr2 103.0(12) 6 4_565 ?
 Sr2 O2 Sr2 84.9(4) 1_655 4 ?
 Sn1 O3 Sn1 164(2) . 4_455 ?
 Sn1 O3 Sr1 80.8(13) 4_455 . ?
 Sn1 O3 Sr1 83.7(13) . . ?
 Sn1 O3 Sr1 87.5(15) 4_455 2 ?
 Sn1 O3 Sr1 91.6(16) . 2 ?
 Sn1 O3 Sr2 88.7(10) 4_455 . ?
 Sn1 O3 Sr2 87.6(11) . . ?
 Sn1 O3 Sr2 99.1(14) . 4 ?
 Sn1 O3 Sr2 96.5(12) 4_455 4 ?
 Sr1 O3 Sr1 81.9(16) 2 . ?
 Sr2 O3 Sr1 81.0(8) . . ?
 Sr2 O3 Sr1 93.2(9) 4 2 ?
 Sr2 O3 Sr1 174.4(18) 4 . ?
 Sr2 O3 Sr1 162.8(18) . 2 ?
 Sr2 O3 Sr2 104(2) 4 . ?
 Sn1 O4 Sn1 159(3) 4_465 1_455 ?
 Sn1 O4 Sr1 95.2(14) 4_465 . ?
 Sn1 O4 Sr1 102.0(14) 4_465 2_465 ?
 Sn1 O4 Sr1 97.2(7) 1_455 2_465 ?
 Sn1 O4 Sr1 90.5(7) 1_455 . ?
 Sn1 O4 Sr2 84.8(16) 1_455 4_465 ?
 Sn1 O4 Sr2 86.4(12) 4_465 4_465 ?
 Sn1 O4 Sr2 80.6(12) 1_455 . ?
 Sn1 O4 Sr2 79.9(9) 4_465 . ?
 Sr1 O4 Sr1 96.6(18) 2_465 . ?
 Sr1 O4 Sr2 92.6(8) 2_465 4_465 ?
 Sr1 O4 Sr2 84.5(7) . . ?
 Sr1 O4 Sr2 170.1(17) . 4_465 ?
 Sr1 O4 Sr2 177.6(16) 2_465 . ?
 Sr2 O4 Sr2 86.2(18) 4_465 . ?

_shelx_res_file
;
TITL 003_SSO_x1_P0_30-5-1 in A21am #36
    003_sso_x1_p0_30-5-1.res
    created by SHELXL-2019/3 at 20:33:46 on 07-Jan-2025
CELL 0.4859 5.66106 5.678435 21.000727 90 90 90
ZERR 4 0.00059 0.001736 0.192513 0 0 0
LATT -5
SYMM 0.5+X,-Y,-Z
SYMM +X,+Y,-Z
SYMM 0.5+X,-Y,+Z
SFAC O Sr Sn
DISP O 0.0036 0.0026 8.3735
DISP Sn -1.6654 0.7203 2178.1549
DISP Sr 0.1333 1.7343 4851.4431
UNIT 28 12 8
SADI Sn1 O2 Sn1 O1
SIMU 0.002 0.004 3 O3 O4 O1 O2

L.S. 10
PLAN  5
CONF
LIST 4
MORE -1
fmap 2
acta
TWIN -1 0 0 0 -1 0 0 0 1 2
REM <olex2.extras>
REM <HklSrc "%.\\003_SSO_x1_P0_30-5-1.hkl">
REM </olex2.extras>

WGHT    0.056400    1.190900
BASF   0.51304
FVAR       1.43103
SN1   3    0.872862    0.249867    0.100734    11.00000    0.00615
SR1   2    0.359602    0.250250    0.000000    10.50000    0.00677
SR2   2    0.381159    0.257744    0.184753    11.00000    0.01777
O1    1    0.878966    0.202231    0.000000    10.50000    0.00941
O2    1    0.865131    0.281852    0.201632    11.00000    0.01335
O3    1    0.654710   -0.020197    0.109205    11.00000    0.01098
O4    1    0.110216    0.525433    0.084736    11.00000    0.00958
HKLF 4


REM  003_SSO_x1_P0_30-5-1 in A21am #36
REM wR2 = 0.0812, GooF = S = 1.231, Restrained GooF = 1.219 for all data
REM R1 = 0.0224 for 133 Fo > 4sig(Fo) and 0.0230 for all 139 data
REM 28 parameters refined using 4 restraints

END

WGHT      0.0559      1.2807

REM Highest difference peak  0.246,  deepest hole -0.359,  1-sigma level  0.085
Q1    1   0.9185  0.0817  0.0000  10.50000  0.05    0.25
Q2    1   0.9157  0.4057  0.0000  10.50000  0.05    0.23
Q3    1   0.5716  0.2490  0.0000  10.50000  0.05    0.22
Q4    1   0.4365  0.1259  0.1666  11.00000  0.05    0.20
Q5    1   0.2781  0.3973  0.1696  11.00000  0.05    0.20
;
_shelx_res_checksum                69021
_shelx_hkl_file
;
   0   3  -1 12.3501 15.3216   1
   0  -3   1 10.7456 8.44891   2
   0  -3  -1 18.9492 7.51860   1
   0   3   1 17.7063 5.90879   2
   1   0   0 1.17598 3.78716   2
  -1   0   0 3.31178 5.32711   1
   1   0   0-1.15399 4.50380   1
  -1   0   0 1.05315 3.29952   2
   1   1  -1 12548.5 54.0853   1
   1  -1   1 12653.0 45.9486   1
  -1   1   1 12880.8 69.2215   1
  -1  -1  -1 12819.2 42.8023   1
   1  -1  -1 12435.6 53.3290   2
  -1   1  -1 12087.5 44.9981   2
   1   1   1 12146.7 41.4132   2
  -1  -1   1 12506.8 45.9423   2
  -1   1  -1 12198.4 48.4192   1
   1  -2   2 404.668 8.59596   2
  -1   2   0 2027.91 16.1969   2
   1  -2   0 1958.96 18.0737   1
  -1   2  -2 416.908 9.66246   1
   1  -3   3 2342.27 19.9945   2
  -1   3   1 6124.12 31.9814   2
   1  -3   1 6062.84 30.7784   1
  -1   3  -1 6188.82 33.0036   2
  -1   3  -1 6410.59 46.9362   1
  -1   3  -3 2248.49 20.8791   1
   1  -4   2 251.533 17.3211   2
  -1   4   2 174.771 13.2936   2
   1  -4   0 2318.59 20.3542   1
  -1   4   0 2635.69 22.6769   2
  -1   4  -2 248.798 28.2840   1
   1  -4  -2 199.648 19.6430   1
   2   0   0 881627. 2509.51   2
  -2   0   0 880862. 2525.41   1
  -2   0   0 882288. 2501.49   2
   2   0   0 880547. 2510.14   1
  -2   0  -2 2076.01 18.1377   2
   2   0   2 2064.70 17.8028   2
  -2   0  -2 2070.20 19.1770   1
   2   1  -1 930.961 20.1671   1
  -2  -1  -1 790.358 11.2782   2
   2  -1   1 746.409 14.0689   1
  -2   1   1 772.172 27.2292   1
  -2   1   1 776.768 16.4135   2
   2   1  -1 761.209 17.2762   2
   2  -1   1 923.601 16.4383   2
  -2  -1  -1 825.258 15.6452   1
   2  -1  -1 854.912 22.8219   1
   2   1   1 765.911 13.0066   2
  -2   1  -1 721.715 12.7625   2
  -2   1  -1 909.222 20.9282   1
   2   1   1 836.022 11.4264   1
  -2  -1   1 920.009 29.5741   1
  -2  -1   1 895.187 14.7053   2
   2  -1  -1 670.640 16.8634   2
   2  -2   2 9456.54 48.4717   2
   2  -2   2 9717.33 47.0589   1
  -2  -2  -2 10230.8 46.9665   1
   2   2  -2 9944.19 56.0730   1
  -2   2   2 9511.37 54.0435   2
  -2  -2   0 996157. 2851.68   1
   2   2   0 996779. 2831.57   2
  -2   2   0 993984. 2832.93   2
   2  -2   0 999999. 2843.43   2
  -2  -2   0 997666. 2821.15   2
  -2   2   0 995219. 2869.95   1
   2   2   0 994017. 2822.43   1
   2  -2   0 995070. 2839.27   1
  -2  -2   2 9715.76 47.6210   2
  -2   2  -2 9239.06 46.2072   2
   2   2   2 9979.97 42.6468   2
  -2   2  -2 9150.20 53.3278   1
   2  -2  -2 10539.2 70.6901   1
   2  -3   3 2135.67 22.8039   2
   2   3  -1 356.362 11.0054   1
   2  -3   1 301.339 18.5157   2
   2  -3   1 341.453 15.2704   1
  -2   3   1 297.197 14.4301   2
  -2   3   1 307.274 50.2404   1
   2   3   1 334.920 16.4474   2
  -2   3  -1 289.102 15.0123   2
   2  -3  -1 310.212 25.2576   2
  -2   3  -1 310.231 30.1514   1
   2   3   3 2357.33 18.0910   2
  -2   3  -3 2476.71 30.9472   1
   2  -4   2 3042.18 37.3155   2
  -2   4   2 2674.03 29.4882   2
  -2   4   0 347990. 1009.83   2
   2  -4   0 347185. 1010.37   1
   2  -4   0 348147. 1036.64   2
  -2   4   0 347196. 1091.23   1
   2  -4  -2 3026.57 39.6930   1
  -2   4  -2 2649.69 49.3111   1
   2  -5   3 4945.67 52.3986   2
  -2   5   1 150.140 20.3591   2
   2  -5  -1 126.524 20.3187   1
  -2   5  -1 189.933 72.4996   1
  -2   5  -3 4609.65 75.0524   1
   3   0   0 4.60580 16.5598   2
  -3   0   0-2.53787 25.1788   1
  -3   0   0 4.67676 13.0951   2
   3   0   0 5.69042 16.8349   1
   3   0   2-1.40068 13.6748   2
  -3   0  -2-11.4047 17.7792   1
  -3   0   2-2.99330 15.9419   2
  -3   0   2-12.8584 45.2340   1
   3   0  -2 6.49379 22.3555   2
   3   0  -2 4.97547 23.9339   1
   3   0   2 9.15589 12.0517   1
  -3   0  -2 0.73097 12.0865   2
   3  -1   3 8074.60 45.3025   1
  -3  -1  -3 7981.30 48.3409   1
   3  -1   1 10796.1 58.1377   1
  -3   1   1 10666.8 86.4333   1
  -3  -1  -1 10739.0 52.2053   2
  -3   1   1 10597.1 60.4580   2
   3  -1   1 11421.7 62.4835   2
   3   1  -1 11082.1 66.6541   2
  -3  -1  -1 10065.1 67.1355   1
   3   1  -1 11614.5 63.2004   1
  -3   1  -1 10913.2 55.5559   2
  -3  -1   1 11114.7 55.6545   2
   3   1   1 10895.9 58.8636   2
  -3  -1   1 10973.1 88.6294   1
   3  -1  -1 10941.2 67.6002   1
  -3   1  -1 11056.5 72.1153   1
  -3   1  -3 7386.40 49.9283   1
   3   1   3 7406.64 42.5777   2
  -3   2   2 181.176 23.2323   2
   3  -2   2 166.622 21.2843   2
   3  -2   2 151.118 15.6697   1
   3   2  -2 190.532 26.5367   1
  -3  -2  -2 143.588 24.5133   1
  -3   2   0 605.728 44.5611   1
  -3  -2   0 746.822 16.2224   2
  -3   2   0 705.287 19.6742   2
  -3  -2   0 857.726 40.3533   1
   3   2   0 854.417 17.9893   1
   3  -2   0 762.066 23.2991   1
   3  -2   0 665.260 26.8847   2
   3   2   0 805.559 23.9056   2
   3   2   2 187.094 19.0377   2
  -3  -2   2 159.537 18.7882   2
   3  -2  -2 166.045 28.5909   2
  -3   2  -2 196.833 28.5458   1
  -3   2  -2 154.721 16.1571   2
   3  -2  -2 210.193 31.2576   1
   3  -3   3 5755.34 51.3876   2
   3   3  -3 5132.63 50.8673   1
   3   3  -1 3405.74 29.0388   1
  -3   3   1 3394.39 35.9647   2
  -3   3   1 3453.29 83.8781   1
   3  -3   1 3411.57 33.7614   1
  -3   3  -1 3265.84 62.7891   1
  -3  -3   1 3109.28 26.7416   2
   3  -3  -1 3248.68 48.4791   2
   3   3   1 3211.78 36.3567   2
  -3   3  -1 3187.72 33.2940   2
   3   3   3 5013.38 40.6262   2
  -3  -3   3 4978.53 43.9037   2
  -3   3  -3 4973.36 58.2776   1
  -3   4   2 60.9380 23.2970   2
  -3   4   0 2207.30 30.6979   2
  -3   4   0 2271.11 86.4109   1
  -3   4  -2 25.0451 52.2568   1
  -3   4  -2 19.5678 20.6525   2
  -3   4  -4 294.981 39.7455   1
   3  -5   3 4452.36 58.6423   2
  -3   5   1 3805.13 41.9380   2
   3  -5   1 3741.16 60.6585   2
  -3   5  -1 3511.95 40.0155   2
   3  -5  -1 3538.90 42.0691   1
  -3   5  -3 4101.90 90.1576   1
  -4   0   0 662727. 1971.35   1
  -4   0   0 662623. 1906.21   2
   4   0   0 662798. 1914.77   1
   4   0   0 663013. 1925.84   2
  -4   0   2 10914.5 119.355   1
   4   0   2 11448.7 62.1963   1
  -4   0   2 11904.0 69.8786   2
   4   0   2 11265.4 68.9229   2
   4   0  -2 11269.5 82.3411   2
   4   0  -2 11584.8 77.3523   1
  -4   0  -2 10810.8 84.2132   1
  -4   0  -2 11351.5 63.3535   2
  -4  -1  -3 186.544 30.9777   1
   4  -1   3 175.095 19.1432   1
  -4  -1  -3 136.635 18.6080   2
   4  -1   3 210.498 24.3927   2
  -4  -1  -1 870.022 40.2997   1
  -4   1   1 896.833 61.3853   1
   4  -1   1 897.199 25.0436   1
  -4   1   1 897.106 24.7913   2
   4  -1   1 829.361 26.8619   2
  -4  -1  -1 939.585 21.8199   2
  -4   1  -1 756.767 41.0539   1
  -4  -1   1 1067.44 63.2351   1
  -4   1  -1 879.952 23.0320   2
   4  -1  -1 967.789 31.8063   1
   4  -1  -1 905.946 35.5799   2
  -4  -1   1 988.065 23.7597   2
  -4   1  -3 160.926 33.0372   1
  -4   1  -3 172.313 21.0794   2
   4  -2   2 5676.77 45.8353   1
  -4   2   2 5785.11 49.0872   2
   4  -2   2 5544.06 50.8566   2
  -4   2   2 5624.34 103.939   1
  -4  -2  -2 5725.29 43.1460   2
  -4  -2  -2 5683.62 66.1498   1
  -4  -2   0 371946. 1089.85   2
  -4   2   0 374060. 1171.41   1
   4  -2   0 374393. 1106.20   1
  -4  -2   0 374146. 1167.19   1
  -4   2   0 374358. 1097.40   2
   4   2   0 376939. 1093.91   1
   4  -2   0 374128. 1122.58   2
   4   2   0 373939. 1118.43   2
   4   2   2 5889.65 41.2514   1
  -4   2  -2 5845.49 46.4935   2
   4   2   2 5600.35 48.0634   2
   4  -2  -2 5748.46 58.1588   1
  -4   2  -2 5521.15 69.3876   1
   4  -3   3 2761.70 36.2740   1
  -4  -3  -3 2665.67 55.8018   1
  -4  -3  -1 321.106 62.5655   1
   4  -3   1 310.458 24.6180   1
   4   3  -1 343.250 22.4786   1
   4  -3   1 374.214 34.3148   2
  -4  -3  -1 313.470 19.9365   2
   4   3   1 345.949 19.9244   1
   4  -3  -1 336.805 29.2931   1
  -4  -3   1 338.620 19.9365   2
   4   3   1 325.177 34.0287   2
   4  -3  -1 308.076 39.7704   2
   4   3   3 2791.19 37.8702   2
  -4   4   2 7203.15 58.1563   2
  -4   4   0 310389. 924.039   2
  -4   4   0 308190. 1048.42   1
  -4   4  -2 6678.60 100.322   1
  -4   4  -2 7015.44 57.7962   2
   4  -5   3 2410.38 57.4811   2
   4  -5   1 229.894 28.9683   1
  -4   5   1 291.716 29.5379   2
   4  -5   1 282.442 50.6830   2
   4  -5  -1 251.765 30.8376   1
  -4   5  -1 265.611 30.1783   2
  -4   5  -1 305.162 102.095   1
  -4   5  -3 2252.43 90.6145   1
   5   0   0 8.81593 32.7084   2
  -5   0   0 32.1990 58.2208   1
   5   0   0 2.44684 25.3524   1
  -5   0   0 6.30867 22.3739   2
  -5   0   2 6.35808 23.3144   2
   5   0  -2 15.2784 30.1558   1
   5   0   2-0.39026 26.0730   2
   5   0  -2 20.7461 40.0716   2
  -5   0  -2 11.9872 42.8230   1
   5   0   2 9.85809 21.2687   1
  -5   0   2 38.2648 93.2022   1
  -5   0  -2 0.21913 22.4111   2
   5   0   4-3.72784 27.7842   2
  -5   0  -4-15.3812 37.2222   1
   5  -1   3 9498.53 70.4447   2
  -5  -1  -3 9542.36 84.3422   1
  -5  -1  -1 5217.34 85.0970   1
  -5   1   1 4678.06 101.958   1
  -5  -1  -1 5146.72 45.4187   2
  -5   1   1 5219.63 47.2696   2
   5  -1   1 5110.29 48.8456   1
   5  -1   1 4727.45 57.3287   2
   5   1  -1 4920.11 49.3457   1
   5   1  -1 4834.50 62.8909   2
  -5   1  -1 4972.18 87.2408   1
  -5   1  -1 4935.29 45.5708   2
  -5  -1   1 4870.45 44.6243   2
   5   1   1 4871.83 44.7094   1
   5   1   1 4951.83 55.6850   2
   5  -1  -1 5014.64 52.4223   1
   5  -1  -1 4700.62 62.9195   2
  -5  -1   1 5172.36 106.511   1
  -5   1  -3 10683.7 70.5800   2
   5   1   3 9673.20 61.5706   1
   5   1   3 9914.34 69.5741   2
  -5   1  -3 8920.69 86.0526   1
   5  -2   4 32.8955 28.9813   2
  -5   2   2 13.4979 25.0910   2
   5  -2   2 54.0062 30.8324   2
  -5   2   2 29.4382 97.7376   1
   5  -2   2-7.11520 23.7035   1
   5   2  -2 6.38460 27.5474   1
  -5   2   0 504.811 66.6132   1
  -5   2   0 504.933 25.9850   2
   5   2   0 511.985 25.8810   1
   5  -2   0 499.521 28.5592   1
   5  -2   0 458.348 36.0695   2
   5  -2  -2 28.9650 46.4140   2
   5   2   2 11.2377 22.4198   1
  -5   2  -2 16.0807 47.0374   1
  -5   2  -2 12.8666 24.6071   2
   5  -2  -2-29.9864 33.2842   1
  -5   2  -4 28.2200 43.3116   1
  -5   2  -4 41.6792 24.3468   2
  -5  -3  -3 7299.25 99.1674   1
   5  -3   3 7201.52 68.2091   2
  -5  -3  -1 5343.17 48.6610   2
  -5  -3  -1 5076.49 111.419   1
   5   3  -1 5399.48 48.4472   1
   5  -3   1 5176.36 63.1512   2
   5   3   1 5403.09 47.0743   1
  -5  -3   1 5614.32 48.9146   2
   5   3   1 5517.05 67.7620   2
   5  -3  -1 5471.33 73.2466   2
   5   3   3 7111.55 67.2899   2
  -5   4   0 872.442 34.6150   2
  -5   4   0 726.283 104.170   1
  -5   4  -2 184.391 30.3681   2
  -5   4  -2 212.834 74.8615   1
   5  -5   1 1509.38 40.2724   1
   5  -5   1 1345.88 62.6350   2
  -5   5  -1 1470.06 41.3424   2
  -5   5  -1 1437.88 120.605   1
  -6   0   0 209565. 650.690   2
   6   0   0 208886. 656.003   1
  -6   0  -2 6796.05 103.519   1
  -6   0  -2 6705.03 56.6086   2
  -6   0   2 6856.21 58.4342   2
   6   0  -2 6884.32 65.1434   1
  -6  -1  -3 335.489 29.0339   2
   6  -1   3 390.561 28.8781   1
  -6  -1  -3 353.618 53.8405   1
   6  -1   3 363.155 35.4831   2
  -6  -1  -1 502.759 72.8835   1
  -6  -1  -1 563.911 29.7128   2
  -6   1   1 542.866 29.3601   2
   6  -1   1 530.170 29.7068   1
   6   1  -1 546.108 32.0742   1
   6  -1   1 529.538 40.4613   2
   6   1  -1 524.561 49.5753   2
  -6   1   1 479.075 97.3682   1
  -6   1  -1 425.042 70.6040   1
  -6   1  -1 562.611 29.8185   2
   6   1   1 511.946 29.2722   1
  -6  -1   1 564.155 28.1390   2
   6  -1  -1 559.936 33.4061   1
  -6  -1   1 571.489 99.5209   1
   6   1   1 493.795 39.8616   2
   6  -1  -1 516.221 48.3653   2
  -6   1  -3 303.733 53.2825   1
  -6   1  -3 350.592 29.7823   2
   6   1   3 346.164 35.0400   2
  -6  -2  -2 8236.62 114.994   1
  -6  -2  -2 8225.28 64.8044   2
   6  -2   2 8435.01 82.0543   2
  -6   2   0 222309. 810.059   1
  -6  -2   0 223830. 687.422   2
  -6  -2   0 225225. 820.682   1
  -6   2   0 227027. 690.952   2
   6   2   0 223709. 685.960   1
   6  -2   0 225308. 695.813   1
   6   2   0 223907. 728.466   2
   6   2   2 8245.14 63.6022   1
  -6   2  -2 8224.92 63.9818   2
   6   2   2 8071.43 77.8081   2
   6  -3   3 896.674 34.9914   1
   6  -3   3 753.767 45.2347   2
  -6  -3  -1 326.728 106.024   1
  -6  -3  -1 401.788 31.5977   2
  -6   3   1 431.927 120.740   1
   6  -3   1 455.156 31.9164   1
   6  -3   1 418.245 49.1706   2
  -6   3  -1 346.763 87.9331   1
   6  -3  -1 518.751 35.8773   1
   6   3   1 399.813 52.3603   2
   6  -3  -1 395.546 57.4194   2
   6  -4   2 5888.43 59.9809   1
   6  -4   2 5332.50 78.4448   2
  -6   4   0 142063. 467.888   2
   6  -4   0 142408. 465.979   1
   6  -4   0 141948. 521.112   2
  -6   4  -2 5045.56 123.096   1
  -6   4  -2 5478.14 60.3199   2
   6  -5   1 119.464 66.4929   2
   6  -5   1 130.790 35.8290   1
  -6   5  -1 224.576 141.555   1
  -6   5  -1 165.371 37.0976   2
  -7   0   0 5.05869 104.703   1
  -7   0   0-14.8520 29.9811   2
  -7   0  -2-9.22986 33.0148   2
  -7   0  -2 40.0339 75.8690   1
  -7  -1  -3 9106.35 128.197   1
   7  -1   3 9289.88 88.7675   2
  -7  -1  -1 5043.81 133.749   1
  -7  -1  -1 4669.68 52.1147   2
  -7   1   1 4858.41 52.4329   2
   7  -1   1 4878.68 52.3786   1
  -7   1   1 4634.07 147.832   1
   7   1  -1 4409.01 53.3002   1
   7  -1   1 4687.96 72.3826   2
  -7   1  -1 4431.19 122.049   1
  -7   1  -1 5074.11 55.3121   2
   7   1   1 4768.06 54.0571   1
  -7  -1   1 4986.64 53.8737   2
   7  -1  -1 4982.71 56.5761   1
   7   1   1 4649.28 73.3202   2
   7  -1  -1 4984.74 83.3202   2
  -7   1  -3 9309.74 73.5058   2
   7   1   3 9233.17 89.3134   2
   7  -2   2 79.2563 47.2527   2
  -7  -2  -2 25.9662 100.929   1
   7  -2   2 40.9554 31.4502   1
  -7   2   0 34.5315 109.234   1
   7  -2   0 199.496 54.0762   2
   7   2   0 170.841 32.4314   1
   7  -2   0 167.730 32.0919   1
  -7  -2   0 166.460 30.3549   2
  -7   2   0 141.498 31.7037   2
  -7   2  -2 110.546 89.9723   1
   7   2   2 54.1065 51.4567   2
  -7   2  -2 38.1218 33.9690   2
   7  -3   3 5954.01 76.1132   2
   7  -3   1 2872.39 47.8811   1
   7  -3   1 2414.65 67.8360   2
  -7   3  -1 2498.27 45.2422   2
  -7   3  -1 2392.84 126.400   1
  -7   3  -3 6269.47 116.255   1
   7  -4   2 162.508 58.1504   2
  -7   4  -2 163.655 120.976   1
  -7   4  -2 54.8034 36.0911   2
   8   0   0 108094. 375.630   1
   8   0   0 109625. 429.601   2
   8   0   2 6711.54 65.6381   1
  -8   0  -2 6704.77 151.886   1
   8   0   2 6469.51 88.8742   2
   8  -1   1 249.120 51.2689   2
   8  -1   1 375.073 35.1892   1
  -8  -1  -1 254.847 135.365   1
  -8   1  -1 271.394 105.302   1
   8   1   1 375.697 35.7208   1
  -8   1  -1 438.483 39.0771   2
   8   1   1 342.231 65.6197   2
   8  -2   2 5018.72 60.9610   1
  -8   2  -2 5589.72 63.0399   2
  -8   3  -1 231.436 38.1295   2
   0   0   0    0.00    0.00   0

TITL 003_SSO_x1_P0_30-5-1 in A2(1)am
REM A2(1)am (#36 with fixed user cell!)
CELL 0.48590   5.661060   5.678435  21.000727  90.0000  90.0000  90.0000
ZERR    4.00   0.000590   0.001736   0.192513   0.0000   0.0000   0.0000
LATT -5
SYMM  x+1/2,-y,-z
SYMM  x+1/2,-y, z
SYMM  x, y,-z
SFAC O Sr Sn
UNIT 28.00 12.00 8.00
TREF
HKLF 4
END
;
_shelx_hkl_checksum                57752
loop_
  _axis.id
  _axis.system
  _axis.type
  _axis.equipment
  _axis.parity
  _axis.depends_on
  _axis.zero
  _axis.vector[1]
  _axis.vector[2]
  _axis.vector[3]
 source abstract . source . . . 0.99999589 0.00000000 -0.00286792
 omega abstract rotation goniometer -1 . 86.41056000 0.00000000 0.00000000
 1.00000000
 kappa abstract rotation goniometer -1 omega 0.00000000 -0.76381056 0.00000000
 0.64544049
 phi abstract rotation goniometer -1 kappa . 0.00000000 0.00000000 1.00000000
 theta abstract rotation goniometer -1 . 0.06454331 0.00000000 0.00000000
 1.00000000
 matrixX abstract general general . phi . 1.00000000 0.00000000 0.00000000
 matrixY abstract general general . phi . 0.00000000 1.00000000 0.00000000
 matrixZ abstract general general . phi . 0.00000000 0.00000000 1.00000000
 dacX abstract translation general . phi . 0.00000000 1.00000000 0.00000000
 dacY abstract translation general . phi . -1.00000000 0.00000000 0.00000000
 dacZ abstract translation general . phi . 0.00000000 0.00000000 1.00000000

_olex2_submission_special_instructions  'No special instructions were received'
_oxdiff_exptl_absorpt_empirical_details
;
Empirical correction (ABSPACK) includes:
- Absorption correction using spherical harmonics
- Frame scaling
;
_oxdiff_exptl_absorpt_empirical_full_max  2.713
_oxdiff_exptl_absorpt_empirical_full_min  0.530
loop_
  _twin_individual_id
  _twin_individual_mass_fraction_refined
 1 0.49(7)
 2 0.51(7)
