# Supplementary material for: The varying temperature- and pressure-induced phase transition pathways in hybrid improper ferroelectric Sr3Sn2O7
Source: Acta Crystallogr B Struct Sci Cryst Eng Mater. 2025 Apr 14;81(Pt 3):318–24. doi: 10.1107/S2052520625002306 (PMC12147935; doi:10.1107/S2052520625002306)
Supplement: Supplementary file 1 [file b-81-00318-sup1.zip › SSO_HP_VT_CIFs/SSO_HP_CIFS/005.cif]

data_005_sso_x1_p1_30-5-1

# start Validation Reply Form
_vrf_PLAT029_005_sso_x1_p1_30-5-1
;
PROBLEM: _diffrn_measured_fraction_theta_full value Low .      0.203 Why?  
RESPONSE: The measurement was performed using a diamond anvil cell, of 
which the precise design necessitates a small opening angle (approx. 23
degrees) to obtain high pressures. This restricts the available region
of reciprocal space. 
;
_vrf_PLAT090_005_sso_x1_p1_30-5-1
;
PROBLEM: Poor Data / Parameter Ratio (Zmax > 18) ........       3.18 Note  
RESPONSE: The measurement was performed using a diamond anvil cell, of 
which the precise design necessitates a small opening angle (approx. 23
degrees) to obtain high pressures. This restricts the available region
of reciprocal space. The sample was refined isotropically to improve this.
;
_vrf_PLAT109_005_sso_x1_p1_30-5-1
;
PROBLEM: Twinning Matrix = Alternate Inversion Twinning .          ? Check 
RESPONSE: The present system stems from a cetrosymmetric, tetragonal 
aristotype. This can be modelled using a twin law given by 
(0 1 0 -1 0 0 0 0 1 4). The two-fold twin was subsequently chosen over 
the inversion twin law to explicitly depict the twinning present as viewed 
from the perspective of the relevant properties (i.e., hybrid improper 
ferroelectric polarisation).
;
_vrf_ATOM007_005_sso_x1_p1_30-5-1
;
PROBLEM: _atom_site_aniso_label is missing
RESPONSE: As the measurement was performed using a diamond anvil cell to
achieve high pressures, the available region of reciprocal space is 
restricted, resulting in a low data/parameter ratio. Therefore, an 
anisotropic model is neither feasible nor advisable. 
;
_vrf_PLAT196_005_sso_x1_p1_30-5-1
;
PROBLEM: No TEMP record and measurement temperature .NE.         293 Degree
RESPONSE: Model incorporates no riding hydrogens so no TEMP record is 
required. 
;
# end Validation Reply Form

_audit_creation_date               2025-01-08
_audit_creation_method
;
Olex2 1.5-ac7-013
(compiled 2025.01.02 svn.rf662f148 for Rigaku Oxford Diffraction, GUI svn.r7109)
;
_shelx_SHELXL_version_number       '2019/3'
_audit_contact_author_address      
;
Dept. of Chemistry, University of Warwick, Gibbet Hill Road, Coventry, CV4 7AL
;
_audit_contact_author_email        ?
_audit_contact_author_name         'Evie Ladbrook'
_audit_contact_author_phone        ?
_publ_contact_author_id_orcid      ?
_publ_section_references
;
Dolomanov, O.V., Bourhis, L.J., Gildea, R.J, Howard, J.A.K. & Puschmann, H.
 (2009), J. Appl. Cryst. 42, 339-341.

Sheldrick, G.M. (2015). Acta Cryst. A71, 3-8.

Sheldrick, G.M. (2015). Acta Cryst. C71, 3-8.
;
_chemical_name_common              ?
_chemical_name_systematic          ?
_chemical_formula_moiety           'O7 Sn2 Sr3'
_chemical_formula_sum              'O7 Sn2 Sr3'
_chemical_formula_weight           612.24
_chemical_absolute_configuration   ?
_chemical_melting_point            ?
_chemical_oxdiff_formula           Sr3Sn2O7
loop_
  _atom_type_symbol
  _atom_type_description
  _atom_type_scat_dispersion_real
  _atom_type_scat_dispersion_imag
  _atom_type_scat_source
 'O' 'O' 0.0036 0.0026 'International Tables Vol C Tables 4.2.6.8 and 6.1.1.4'
 'Sr' 'Sr' 0.1333 1.7343 'International Tables Vol C Tables 4.2.6.8 and 6.1.1.4'
 'Sn' 'Sn' -1.6654 0.7203
 'International Tables Vol C Tables 4.2.6.8 and 6.1.1.4'

_shelx_space_group_comment
;
The symmetry employed for this shelxl refinement is uniquely defined
by the following loop, which should always be used as a source of
symmetry information in preference to the above space-group names.
They are only intended as comments.
;
_space_group_crystal_system        'orthorhombic'
_space_group_IT_number             36
_space_group_name_H-M_alt          'A 21 a m'
_space_group_name_Hall             'A -2 2a'
loop_
  _space_group_symop_operation_xyz
 'x, y, z'
 'x+1/2, -y, -z'
 'x, y, -z'
 'x+1/2, -y, z'
 'x, y+1/2, z+1/2'
 'x+1/2, -y+1/2, -z+1/2'
 'x, y+1/2, -z+1/2'
 'x+1/2, -y+1/2, z+1/2'

_cell_length_a                     5.7072(6)
_cell_length_b                     5.7279(13)
_cell_length_c                     20.55(12)
_cell_angle_alpha                  90
_cell_angle_beta                   90
_cell_angle_gamma                  90
_cell_volume                       672(4)
_cell_formula_units_Z              4
_cell_measurement_reflns_used      377
_cell_measurement_temperature      300
_cell_measurement_theta_max        20.6360
_cell_measurement_theta_min        3.4270
_shelx_estimated_absorpt_T_max     ?
_shelx_estimated_absorpt_T_min     ?
_exptl_absorpt_coefficient_mu      11.297
_exptl_absorpt_correction_T_max    0.71336
_exptl_absorpt_correction_T_min    0.70565
_exptl_absorpt_correction_type     sphere
_exptl_absorpt_process_details
;
CrysAlisPro 1.171.43.105a (Rigaku Oxford Diffraction, 2024)
Spherical absorption correction
using equivalent radius and absorption coefficient.
Empirical absorption correction using spherical harmonics,
implemented in SCALE3 ABSPACK scaling algorithm.
;
_exptl_absorpt_special_details     ?
_exptl_crystal_colour              'clear colourless'
_exptl_crystal_colour_lustre       clear
_exptl_crystal_colour_primary      colourless
_exptl_crystal_density_diffrn      6.054
_exptl_crystal_density_meas        ?
_exptl_crystal_density_method      ?
_exptl_crystal_description         plate
_exptl_crystal_F_000               1080
_exptl_crystal_size_max            0.05
_exptl_crystal_size_mid            0.03
_exptl_crystal_size_min            0.015
_exptl_crystal_size_rad            0.020
_exptl_transmission_factor_max     ?
_exptl_transmission_factor_min     ?
_diffrn_reflns_av_R_equivalents    0.0024
_diffrn_reflns_av_unetI/netI       0.0020
_diffrn_reflns_Laue_measured_fraction_full  0.203
_diffrn_reflns_Laue_measured_fraction_max  0.147
_diffrn_reflns_limit_h_max         8
_diffrn_reflns_limit_h_min         -8
_diffrn_reflns_limit_k_max         5
_diffrn_reflns_limit_k_min         -6
_diffrn_reflns_limit_l_max         4
_diffrn_reflns_limit_l_min         -4
_diffrn_reflns_number              428
_diffrn_reflns_point_group_measured_fraction_full  0.208
_diffrn_reflns_point_group_measured_fraction_max  0.142
_diffrn_reflns_theta_full          16.950
_diffrn_reflns_theta_max           20.595
_diffrn_reflns_theta_min           2.440
_diffrn_ambient_temperature        300
_diffrn_detector                   'Hybrid Pixel Array Detector'
_diffrn_detector_area_resol_mean   13.3333
_diffrn_measured_fraction_theta_full  0.203
_diffrn_measured_fraction_theta_max  0.147
_diffrn_measurement_details
;
List of Runs (angles in degrees, time in seconds):

  # Type    Start    End  Width  t~exp~   \w     \q     \k     \f   Frames
--------------------------------------------------------------------------
  1  \f    -27.80  26.60   0.20    1.00 -90.00   0.00   0.00    --   272
  2  \f   -167.80-112.80   0.20    1.00-130.00   0.00   0.00    --   275
;
_diffrn_measurement_device         'abstract diffractometer'
_diffrn_measurement_device_type   
 'dectris-CrysAlisPro-abstract goniometer imported dectris images'
_diffrn_measurement_method         '\f scans'
_diffrn_orient_matrix_axis[1]      matrixX
_diffrn_orient_matrix_axis[2]      matrixY
_diffrn_orient_matrix_axis[3]      matrixZ
_diffrn_orient_matrix_type        
 'CrysAlisPro convention (1999,Acta A55,543-557)'
_diffrn_orient_matrix_UB_11        0.0051047794
_diffrn_orient_matrix_UB_12        0.0022678490
_diffrn_orient_matrix_UB_13        0.0235284720
_diffrn_orient_matrix_UB_21        0.0804379000
_diffrn_orient_matrix_UB_22        0.0276250160
_diffrn_orient_matrix_UB_23        -0.0015381723
_diffrn_orient_matrix_UB_31        -0.0278294630
_diffrn_orient_matrix_UB_32        0.0802999505
_diffrn_orient_matrix_UB_33        -0.0001520496
_diffrn_radiation_monochromator    synchrotron
_diffrn_radiation_probe            x-ray
_diffrn_radiation_type             synchrotron
_diffrn_radiation_wavelength       0.4859
_diffrn_source                     synchrotron
_reflns_Friedel_coverage           0.764
_reflns_Friedel_fraction_full      0.214
_reflns_Friedel_fraction_max       0.136
_reflns_number_gt                  153
_reflns_number_total               157
_reflns_special_details
;
Measurement was performed using a diamond anvil cell with an opening 
angle of approximately 23 degrees. 

 Reflections were merged by SHELXL according to the crystal
 class for the calculation of statistics and refinement.
 
 _reflns_Friedel_fraction is defined as the number of unique
 Friedel pairs measured divided by the number that would be
 possible theoretically, ignoring centric projections and
 systematic absences. Completness statistics refer to single and
 composite reflections containing twin component 1 only.
;
_reflns_threshold_expression       'I > 2\s(I)'
_computing_cell_refinement         'CrysAlisPro 1.171.43.105a (Rigaku OD, 2024)'
_computing_data_collection        
 'CrysAlisPro 1.171.43.105a (Rigaku OD, 2024) (IMPORT)'
_computing_data_reduction          'CrysAlisPro 1.171.43.105a (Rigaku OD, 2024)'
_computing_molecular_graphics      'Olex2 1.5-ac7-013 (Dolomanov et al., 2009)'
_computing_publication_material    'Olex2 1.5-ac7-013 (Dolomanov et al., 2009)'
_computing_structure_refinement    'SHELXL 2019/3 (Sheldrick, 2015)'
_computing_structure_solution      'SHELXT  (Sheldrick, 2015)'
_refine_diff_density_max           0.503
_refine_diff_density_min           -0.493
_refine_diff_density_rms           0.180
_refine_ls_abs_structure_details
;
 Flack x determined using 63 quotients [(I+)-(I-)]/[(I+)+(I-)]
 (Parsons, Flack and Wagner, Acta Cryst. B69 (2013) 249-259).
;
_refine_ls_abs_structure_Flack     -0.01(4)
_refine_ls_extinction_coef         .
_refine_ls_extinction_method       none
_refine_ls_goodness_of_fit_ref     1.332
_refine_ls_hydrogen_treatment      undef
_refine_ls_matrix_type             full
_refine_ls_number_parameters       28
_refine_ls_number_reflns           157
_refine_ls_number_restraints       2
_refine_ls_R_factor_all            0.0325
_refine_ls_R_factor_gt             0.0324
_refine_ls_restrained_S_all        1.322
_refine_ls_shift/su_max            0.000
_refine_ls_shift/su_mean           0.000
_refine_ls_structure_factor_coef   Fsqd
_refine_ls_weighting_details      
 'w=1/[\s^2^(Fo^2^)+(0.0531P)^2^+4.3135P] where P=(Fo^2^+2Fc^2^)/3'
_refine_ls_weighting_scheme        calc
_refine_ls_wR_factor_gt            0.0963
_refine_ls_wR_factor_ref           0.0965
_refine_special_details
;
 Refined as a 2-component twin.
The O1-Sn1-O2 distances were restrained to be similar as this lies along the c
axis which is is poorly defined due to the small opening angle of the
diamond anvil cell, the orientation of the plate-like crystal within the cell
and high mosaicity along c. Therefore, a SADI restraint was used to maintain
chemical and physical sensibility of the model.
;
_olex2_refinement_description
;
1. Twinned data refinement
 Scales: 0.48(8)
 0.52(8)
2. Restrained distances
 Sn1-O2 \\sim Sn1-O1
 with sigma of 0.02
;
_atom_sites_solution_hydrogens     .
_atom_sites_solution_primary       isomorph
_atom_sites_solution_secondary     difmap
loop_
  _atom_site_label
  _atom_site_type_symbol
  _atom_site_fract_x
  _atom_site_fract_y
  _atom_site_fract_z
  _atom_site_U_iso_or_equiv
  _atom_site_adp_type
  _atom_site_occupancy
  _atom_site_site_symmetry_order
  _atom_site_calc_flag
  _atom_site_refinement_flags_posn
  _atom_site_refinement_flags_adp
  _atom_site_refinement_flags_occupancy
  _atom_site_disorder_assembly
  _atom_site_disorder_group
 Sn1 Sn 0.8729(6) 0.2498(3) 0.1004(7) 0.0067(9) Uiso 1 1 d D . . . .
 Sr1 Sr 0.3592(6) 0.2506(5) 0.000000 0.0057(9) Uiso 1 2 d S . P . .
 Sr2 Sr 0.3812(2) 0.2578(3) 0.1880(7) 0.0167(13) Uiso 1 1 d . . . . .
 O1 O 0.878(3) 0.204(5) 0.000000 0.003(6) Uiso 1 2 d DS . P . .
 O2 O 0.868(3) 0.281(4) 0.201(2) 0.013(6) Uiso 1 1 d D . . . .
 O3 O 0.652(4) -0.019(4) 0.099(3) 0.009(4) Uiso 1 1 d . . . . .
 O4 O 0.107(4) 0.523(3) 0.084(2) 0.009(4) Uiso 1 1 d . . . . .

_geom_special_details
;
 All esds (except the esd in the dihedral angle between two l.s. planes)
 are estimated using the full covariance matrix.  The cell esds are taken
 into account individually in the estimation of esds in distances, angles
 and torsion angles; correlations between esds in cell parameters are only
 used when they are defined by crystal symmetry.  An approximate (isotropic)
 treatment of cell esds is used for estimating esds involving l.s. planes.
;
loop_
  _geom_bond_atom_site_label_1
  _geom_bond_atom_site_label_2
  _geom_bond_distance
  _geom_bond_site_symmetry_2
  _geom_bond_publ_flag
 Sn1 Sr1 3.529(11) 2_565 ?
 Sn1 Sr1 3.459(12) 1_655 ?
 Sn1 Sr2 3.334(11) . ?
 Sn1 Sr2 3.347(11) 4_565 ?
 Sn1 Sr2 3.415(11) 1_655 ?
 Sn1 Sr2 3.420(10) 4 ?
 Sn1 O1 2.080(17) . ?
 Sn1 O2 2.08(4) . ?
 Sn1 O3 2.07(3) 4 ?
 Sn1 O3 1.99(3) . ?
 Sn1 O4 2.09(3) 1_655 ?
 Sn1 O4 2.03(2) 4_565 ?
 Sr1 O1 2.757(16) 1_455 ?
 Sr1 O1 3.13(3) 2_465 ?
 Sr1 O1 2.975(15) . ?
 Sr1 O1 2.61(3) 2_455 ?
 Sr1 O3 3.05(4) . ?
 Sr1 O3 2.70(4) 2_455 ?
 Sr1 O3 3.05(4) 3 ?
 Sr1 O3 2.70(4) 4_455 ?
 Sr1 O4 2.58(3) 2_565 ?
 Sr1 O4 2.73(3) 3 ?
 Sr1 O4 2.58(3) 4_565 ?
 Sr1 O4 2.73(3) . ?
 Sr2 O2 2.29(5) 6_455 ?
 Sr2 O2 3.10(2) 4_455 ?
 Sr2 O2 2.65(2) 4_465 ?
 Sr2 O2 2.795(19) . ?
 Sr2 O2 2.944(17) 1_455 ?
 Sr2 O3 2.88(4) . ?
 Sr2 O3 2.64(5) 4_455 ?
 Sr2 O4 3.06(4) . ?
 Sr2 O4 2.80(4) 4_565 ?

loop_
  _geom_angle_atom_site_label_1
  _geom_angle_atom_site_label_2
  _geom_angle_atom_site_label_3
  _geom_angle
  _geom_angle_site_symmetry_1
  _geom_angle_site_symmetry_3
  _geom_angle_publ_flag
 Sr1 Sn1 Sr1 70.6(3) 1_655 2_565 ?
 Sr2 Sn1 Sr1 176.0(4) . 1_655 ?
 Sr2 Sn1 Sr1 107.7(2) 4 1_655 ?
 Sr2 Sn1 Sr1 68.5(4) 1_655 1_655 ?
 Sr2 Sn1 Sr1 176.0(4) 4 2_565 ?
 Sr2 Sn1 Sr1 108.0(2) 4_565 1_655 ?
 Sr2 Sn1 Sr1 106.6(2) . 2_565 ?
 Sr2 Sn1 Sr1 68.4(4) 4_565 2_565 ?
 Sr2 Sn1 Sr1 108.4(2) 1_655 2_565 ?
 Sr2 Sn1 Sr2 73.9(3) 1_655 4 ?
 Sr2 Sn1 Sr2 115.7(6) 4_565 4 ?
 Sr2 Sn1 Sr2 115.5(6) . 1_655 ?
 Sr2 Sn1 Sr2 73.1(3) . 4_565 ?
 Sr2 Sn1 Sr2 74.9(3) . 4 ?
 Sr2 Sn1 Sr2 72.1(3) 4_565 1_655 ?
 O1 Sn1 Sr1 52.9(5) . 1_655 ?
 O1 Sn1 Sr1 61.5(10) . 2_565 ?
 O1 Sn1 Sr2 123.4(5) . . ?
 O1 Sn1 Sr2 120.8(5) . 1_655 ?
 O1 Sn1 Sr2 129.7(10) . 4_565 ?
 O1 Sn1 Sr2 114.5(8) . 4 ?
 O1 Sn1 O2 177.8(12) . . ?
 O1 Sn1 O4 85.5(15) . 1_655 ?
 O2 Sn1 Sr1 120.8(6) . 2_565 ?
 O2 Sn1 Sr1 127.2(5) . 1_655 ?
 O2 Sn1 Sr2 56.6(6) . . ?
 O2 Sn1 Sr2 59.0(5) . 1_655 ?
 O2 Sn1 Sr2 52.5(7) . 4_565 ?
 O2 Sn1 Sr2 63.2(7) . 4 ?
 O2 Sn1 O4 96.2(16) . 1_655 ?
 O3 Sn1 Sr1 119.9(12) . 1_655 ?
 O3 Sn1 Sr1 121.6(12) 4 2_565 ?
 O3 Sn1 Sr1 127.1(14) . 2_565 ?
 O3 Sn1 Sr1 51.2(12) 4 1_655 ?
 O3 Sn1 Sr2 50.2(13) . 4 ?
 O3 Sn1 Sr2 123.9(11) . 1_655 ?
 O3 Sn1 Sr2 50.5(12) 4 1_655 ?
 O3 Sn1 Sr2 132.1(12) . 4_565 ?
 O3 Sn1 Sr2 122.4(11) 4 4_565 ?
 O3 Sn1 Sr2 57.0(11) 4 4 ?
 O3 Sn1 Sr2 59.2(11) . . ?
 O3 Sn1 Sr2 131.7(12) 4 . ?
 O3 Sn1 O1 83.8(18) 4 . ?
 O3 Sn1 O1 84.0(18) . . ?
 O3 Sn1 O2 94.7(17) 4 . ?
 O3 Sn1 O2 94.4(18) . . ?
 O3 Sn1 O3 89.6(2) . 4 ?
 O3 Sn1 O4 169(3) . 1_655 ?
 O3 Sn1 O4 89.0(7) 4 1_655 ?
 O3 Sn1 O4 91.2(7) . 4_565 ?
 O4 Sn1 Sr1 52.1(9) 1_655 1_655 ?
 O4 Sn1 Sr1 46.3(8) 1_655 2_565 ?
 O4 Sn1 Sr1 119.9(12) 4_565 1_655 ?
 O4 Sn1 Sr1 50.5(10) 4_565 2_565 ?
 O4 Sn1 Sr2 135.7(8) 1_655 4 ?
 O4 Sn1 Sr2 130.2(9) 4_565 4 ?
 O4 Sn1 Sr2 62.1(9) 1_655 1_655 ?
 O4 Sn1 Sr2 135.7(9) 4_565 1_655 ?
 O4 Sn1 Sr2 56.9(12) 4_565 . ?
 O4 Sn1 Sr2 63.9(10) 4_565 4_565 ?
 O4 Sn1 Sr2 128.2(9) 1_655 . ?
 O4 Sn1 Sr2 56.5(11) 1_655 4_565 ?
 O4 Sn1 O1 85.6(16) 4_565 . ?
 O4 Sn1 O2 95.9(15) 4_565 . ?
 O4 Sn1 O3 169(3) 4_565 4 ?
 O4 Sn1 O4 88.3(4) 4_565 1_655 ?
 O1 Sr1 O1 175.6(6) 2_455 2_465 ?
 O1 Sr1 O1 82.5(7) 2_455 . ?
 O1 Sr1 O1 86.9(7) 2_455 1_455 ?
 O1 Sr1 O1 93.1(7) . 2_465 ?
 O1 Sr1 O1 169.3(12) 1_455 . ?
 O1 Sr1 O1 97.5(7) 1_455 2_465 ?
 O1 Sr1 O3 53.8(8) . 3 ?
 O1 Sr1 O3 61.8(7) 2_455 4_455 ?
 O1 Sr1 O3 119.7(6) 1_455 3 ?
 O1 Sr1 O3 53.8(8) . . ?
 O1 Sr1 O3 119.7(6) 1_455 . ?
 O1 Sr1 O3 58.0(7) 2_455 3 ?
 O1 Sr1 O3 61.8(7) 2_455 2_455 ?
 O1 Sr1 O3 58.0(7) 2_455 . ?
 O1 Sr1 O4 126.4(8) 2_455 3 ?
 O1 Sr1 O4 126.4(8) 2_455 . ?
 O3 Sr1 O1 113.2(8) 2_455 . ?
 O3 Sr1 O1 120.4(7) 2_455 2_465 ?
 O3 Sr1 O1 119.2(6) 3 2_465 ?
 O3 Sr1 O1 61.0(8) 4_455 1_455 ?
 O3 Sr1 O1 120.4(7) 4_455 2_465 ?
 O3 Sr1 O1 113.2(8) 4_455 . ?
 O3 Sr1 O1 61.0(8) 2_455 1_455 ?
 O3 Sr1 O1 119.2(6) . 2_465 ?
 O3 Sr1 O3 83.4(16) . 3 ?
 O3 Sr1 O3 59.4(9) 2_455 3 ?
 O3 Sr1 O3 119.5(9) 2_455 . ?
 O3 Sr1 O3 119.5(9) 4_455 3 ?
 O3 Sr1 O3 97.6(17) 2_455 4_455 ?
 O3 Sr1 O3 59.4(9) 4_455 . ?
 O3 Sr1 O4 121.5(11) 2_455 . ?
 O3 Sr1 O4 64.9(13) 2_455 3 ?
 O3 Sr1 O4 64.9(13) 4_455 . ?
 O3 Sr1 O4 121.5(11) 4_455 3 ?
 O4 Sr1 O1 56.5(7) . 2_465 ?
 O4 Sr1 O1 59.9(8) 4_565 . ?
 O4 Sr1 O1 118.7(5) 4_565 2_455 ?
 O4 Sr1 O1 62.0(7) . 1_455 ?
 O4 Sr1 O1 126.5(10) 4_565 1_455 ?
 O4 Sr1 O1 118.7(5) 2_565 2_455 ?
 O4 Sr1 O1 58.5(6) 4_565 2_465 ?
 O4 Sr1 O1 58.5(6) 2_565 2_465 ?
 O4 Sr1 O1 56.5(7) 3 2_465 ?
 O4 Sr1 O1 125.1(6) 3 . ?
 O4 Sr1 O1 59.9(8) 2_565 . ?
 O4 Sr1 O1 125.1(6) . . ?
 O4 Sr1 O1 126.5(10) 2_565 1_455 ?
 O4 Sr1 O1 62.0(7) 3 1_455 ?
 O4 Sr1 O3 60.7(11) 4_565 . ?
 O4 Sr1 O3 89.2(15) 4_565 4_455 ?
 O4 Sr1 O3 113.5(14) 2_565 . ?
 O4 Sr1 O3 60.7(11) 2_565 3 ?
 O4 Sr1 O3 99.2(14) 3 3 ?
 O4 Sr1 O3 113.5(14) 4_565 3 ?
 O4 Sr1 O3 89.2(15) 2_565 2_455 ?
 O4 Sr1 O3 99.2(14) . . ?
 O4 Sr1 O3 172.0(11) 2_565 4_455 ?
 O4 Sr1 O3 175.6(10) 3 . ?
 O4 Sr1 O3 175.6(10) . 3 ?
 O4 Sr1 O3 172.0(11) 4_565 2_455 ?
 O4 Sr1 O4 78.0(16) 3 . ?
 O4 Sr1 O4 65.3(9) 2_565 3 ?
 O4 Sr1 O4 65.3(9) 4_565 . ?
 O4 Sr1 O4 114.9(9) 4_565 3 ?
 O4 Sr1 O4 83.7(18) 4_565 2_565 ?
 O4 Sr1 O4 114.9(9) 2_565 . ?
 Sn1 Sr2 Sn1 73.5(3) 4_465 1_455 ?
 Sn1 Sr2 Sn1 115.5(6) . 1_455 ?
 Sn1 Sr2 Sn1 74.5(3) . 4_465 ?
 O2 Sr2 Sn1 153.7(10) . 1_455 ?
 O2 Sr2 Sn1 89.8(6) 1_455 4_465 ?
 O2 Sr2 Sn1 91.5(6) . 4_465 ?
 O2 Sr2 Sn1 90.7(5) 4_455 1_455 ?
 O2 Sr2 Sn1 38.4(7) . . ?
 O2 Sr2 Sn1 128.1(7) 6_455 4_465 ?
 O2 Sr2 Sn1 95.3(5) 4_465 . ?
 O2 Sr2 Sn1 124.3(6) 6_455 . ?
 O2 Sr2 Sn1 152.6(10) 1_455 . ?
 O2 Sr2 Sn1 37.3(7) 1_455 1_455 ?
 O2 Sr2 Sn1 93.1(5) 4_455 . ?
 O2 Sr2 Sn1 152.4(10) 4_455 4_465 ?
 O2 Sr2 Sn1 92.5(6) 4_465 1_455 ?
 O2 Sr2 Sn1 38.4(8) 4_465 4_465 ?
 O2 Sr2 Sn1 119.7(5) 6_455 1_455 ?
 O2 Sr2 O2 90.8(6) 1_455 4_455 ?
 O2 Sr2 O2 167.8(15) . 1_455 ?
 O2 Sr2 O2 86.6(9) 6_455 . ?
 O2 Sr2 O2 89.7(10) 6_455 4_465 ?
 O2 Sr2 O2 85.2(5) 4_465 1_455 ?
 O2 Sr2 O2 88.3(6) 4_465 . ?
 O2 Sr2 O2 83.1(9) 6_455 1_455 ?
 O2 Sr2 O2 93.6(5) . 4_455 ?
 O2 Sr2 O2 168.6(16) 4_465 4_455 ?
 O2 Sr2 O2 79.3(10) 6_455 4_455 ?
 O2 Sr2 O3 126.7(12) 6_455 . ?
 O2 Sr2 O3 129.0(9) 4_465 . ?
 O2 Sr2 O3 128.7(10) 6_455 4_455 ?
 O2 Sr2 O3 63.6(11) . . ?
 O2 Sr2 O4 66.1(9) . 4_565 ?
 O2 Sr2 O4 136.8(9) 6_455 . ?
 O2 Sr2 O4 62.2(11) 1_455 . ?
 O2 Sr2 O4 69.3(10) 4_465 4_565 ?
 O2 Sr2 O4 64.1(9) 4_465 . ?
 O2 Sr2 O4 123.5(10) . . ?
 O2 Sr2 O4 145.2(9) 6_455 4_565 ?
 O3 Sr2 Sn1 93.1(11) 4_455 4_465 ?
 O3 Sr2 Sn1 97.4(10) . 4_465 ?
 O3 Sr2 Sn1 37.2(7) 4_455 1_455 ?
 O3 Sr2 Sn1 92.0(9) 4_455 . ?
 O3 Sr2 Sn1 36.5(6) . . ?
 O3 Sr2 Sn1 96.4(10) . 1_455 ?
 O3 Sr2 O2 128.2(9) . 1_455 ?
 O3 Sr2 O2 66.1(9) 4_455 1_455 ?
 O3 Sr2 O2 125.9(11) 4_455 . ?
 O3 Sr2 O2 124.9(11) 4_455 4_465 ?
 O3 Sr2 O2 62.2(11) 4_455 4_455 ?
 O3 Sr2 O2 61.3(10) . 4_455 ?
 O3 Sr2 O3 62.4(10) 4_455 . ?
 O3 Sr2 O4 61.0(12) 4_455 . ?
 O3 Sr2 O4 95.8(16) . . ?
 O3 Sr2 O4 85.9(16) 4_455 4_565 ?
 O4 Sr2 Sn1 37.1(5) . 1_455 ?
 O4 Sr2 Sn1 89.6(7) 4_565 1_455 ?
 O4 Sr2 Sn1 38.4(6) 4_565 4_465 ?
 O4 Sr2 Sn1 93.4(9) . . ?
 O4 Sr2 Sn1 37.3(5) 4_565 . ?
 O4 Sr2 Sn1 36.6(5) . 4_465 ?
 O4 Sr2 O2 123.0(8) . 4_455 ?
 O4 Sr2 O2 121.7(9) 4_565 4_455 ?
 O4 Sr2 O2 120.6(10) 4_565 1_455 ?
 O4 Sr2 O3 60.8(13) 4_565 . ?
 O4 Sr2 O4 58.4(8) 4_565 . ?
 Sn1 O1 Sn1 165.5(17) 3 . ?
 Sn1 O1 Sr1 88.5(5) 3 . ?
 Sn1 O1 Sr1 97.2(8) 3 2 ?
 Sn1 O1 Sr1 90.2(4) . 1_655 ?
 Sn1 O1 Sr1 97.2(8) . 2 ?
 Sn1 O1 Sr1 82.8(8) . 2_565 ?
 Sn1 O1 Sr1 82.8(8) 3 2_565 ?
 Sn1 O1 Sr1 90.2(4) 3 1_655 ?
 Sn1 O1 Sr1 88.5(5) . . ?
 Sr1 O1 Sr1 97.9(7) 2 1_655 ?
 Sr1 O1 Sr1 86.5(7) 1_655 2_565 ?
 Sr1 O1 Sr1 82.9(6) . 2_565 ?
 Sr1 O1 Sr1 175.6(6) 2 2_565 ?
 Sr1 O1 Sr1 169.3(12) 1_655 . ?
 Sr1 O1 Sr1 92.7(7) 2 . ?
 Sn1 O2 Sr2 89.1(11) . 4_565 ?
 Sn1 O2 Sr2 83.7(9) . 1_655 ?
 Sn1 O2 Sr2 79.9(9) . 4 ?
 Sn1 O2 Sr2 84.9(10) . . ?
 Sn1 O2 Sr2 169.1(11) . 6 ?
 Sr2 O2 Sr2 101.5(12) 6 4_565 ?
 Sr2 O2 Sr2 85.5(4) 1_655 4 ?
 Sr2 O2 Sr2 88.1(6) . 4 ?
 Sr2 O2 Sr2 93.2(9) 6 1_655 ?
 Sr2 O2 Sr2 167.8(15) . 1_655 ?
 Sr2 O2 Sr2 90.5(6) 4_565 1_655 ?
 Sr2 O2 Sr2 93.8(6) 4_565 . ?
 Sr2 O2 Sr2 97.2(10) 6 . ?
 Sr2 O2 Sr2 168.7(16) 4_565 4 ?
 Sr2 O2 Sr2 89.4(9) 6 4 ?
 Sn1 O3 Sn1 168.8(10) . 4_455 ?
 Sn1 O3 Sr1 85.0(12) 4_455 . ?
 Sn1 O3 Sr1 92.2(15) 4_455 2 ?
 Sn1 O3 Sr1 96.6(14) . 2 ?
 Sn1 O3 Sr1 88.1(12) . . ?
 Sn1 O3 Sr2 85.9(11) 4_455 . ?
 Sn1 O3 Sr2 84.3(13) . . ?
 Sn1 O3 Sr2 94.2(16) . 4 ?
 Sn1 O3 Sr2 92.3(14) 4_455 4 ?
 Sr1 O3 Sr1 89.4(16) 2 . ?
 Sr1 O3 Sr2 170.7(18) 2 . ?
 Sr2 O3 Sr1 81.4(6) . . ?
 Sr2 O3 Sr1 92.9(7) 4 2 ?
 Sr2 O3 Sr1 176.5(14) 4 . ?
 Sr2 O3 Sr2 96.2(19) 4 . ?
 Sn1 O4 Sn1 159(2) 4_465 1_455 ?
 Sn1 O4 Sr1 97.8(10) 1_455 2_465 ?
 Sn1 O4 Sr1 94.6(13) 4_465 . ?
 Sn1 O4 Sr1 90.7(8) 1_455 . ?
 Sn1 O4 Sr1 101.6(12) 4_465 2_465 ?
 Sn1 O4 Sr2 85.1(15) 1_455 4_465 ?
 Sn1 O4 Sr2 80.8(11) 1_455 . ?
 Sn1 O4 Sr2 79.5(10) 4_465 . ?
 Sn1 O4 Sr2 85.8(11) 4_465 4_465 ?
 Sr1 O4 Sr1 99.0(16) 2_465 . ?
 Sr1 O4 Sr2 168.8(15) . 4_465 ?
 Sr1 O4 Sr2 177.0(18) 2_465 . ?
 Sr1 O4 Sr2 91.8(6) 2_465 4_465 ?
 Sr1 O4 Sr2 83.6(5) . . ?
 Sr2 O4 Sr2 85.5(14) 4_465 . ?

_shelx_res_file
;
TITL 005_SSO_x1_P1_30-5-1 in A2(1)am
    005_sso_x1_p1_30-5-1.res
    created by SHELXL-2019/3 at 11:50:44 on 08-Jan-2025
REM A2(1)am (#36 with fixed user cell
CELL 0.4859 5.707218 5.727908 20.546662 90 90 90
ZERR 4 0.000617 0.001321 0.118492 0 0 0
LATT -5
SYMM 0.5+X,-Y,-Z
SYMM +X,+Y,-Z
SYMM 0.5+X,-Y,+Z
SFAC O Sr Sn
DISP O 0.0036 0.0026 8.3735
DISP Sn -1.6654 0.7203 2178.1549
DISP Sr 0.1333 1.7343 4851.4431
UNIT 28 12 8
SADI Sn1 O2 Sn1 O1

L.S. 10
PLAN  5
CONF
LIST 4
MORE -1
fmap 2
acta
TWIN -1 0 0 0 -1 0 0 0 1 2
REM <olex2.extras>
REM <HklSrc "%.\\005_SSO_x1_P1_30-5-1.hkl">
REM </olex2.extras>

WGHT    0.053100    4.313500
BASF   0.51579
FVAR       1.36314
SN1   3    0.872915    0.249756    0.100427    11.00000    0.00671
SR1   2    0.359244    0.250568    0.000000    10.50000    0.00572
SR2   2    0.381218    0.257768    0.188047    11.00000    0.01666
O1    1    0.878359    0.204111    0.000000    10.50000    0.00288
O2    1    0.868096    0.281357    0.201325    11.00000    0.01319
O3    1    0.651732   -0.019471    0.098707    11.00000    0.00920
O4    1    0.107281    0.522993    0.083679    11.00000    0.00854
HKLF 4


REM  005_SSO_x1_P1_30-5-1 in A2(1)am
REM wR2 = 0.0965, GooF = S = 1.332, Restrained GooF = 1.322 for all data
REM R1 = 0.0324 for 153 Fo > 4sig(Fo) and 0.0325 for all 157 data
REM 28 parameters refined using 2 restraints

END

WGHT      0.0531      4.3135

REM Highest difference peak  0.503,  deepest hole -0.493,  1-sigma level  0.180
Q1    1   0.5964  0.0660  0.0000  10.50000  0.05    0.50
Q2    1   0.1584  0.4597  0.1383  11.00000  0.05    0.46
Q3    1   0.6570 -0.0307  0.1654  11.00000  0.05    0.45
Q4    1   0.1202  0.5618  0.0000  10.50000  0.05    0.44
Q5    1   0.5854  0.0117  0.1642  11.00000  0.05    0.40
;
_shelx_res_checksum                48908
_shelx_hkl_file
;
   0   2   0 720635. 271.250   1
   0   2   0 720368. 290.192   2
   0  -3  -1 14.2776 6.80612   2
   0   3   1 11.9378 8.40672   1
   0   3  -1 5.52015 9.55756   2
   0  -3   1 9.29740 14.0371   1
   0  -4  -2 6203.23 30.8230   2
   0  -4   2 5425.07 40.2282   1
   0   4  -2 5536.97 32.1707   2
   0   4   2 6178.49 32.6014   1
  -1   0   0 0.68057 2.87232   2
  -1   0   0 1.29695 3.87841   1
   1   0   0 2.24382 3.69770   1
   1   0   0 0.54313 3.21210   2
   1   1  -1 12851.6 32.6038   1
   1   1  -1 11909.0 34.1362   2
  -1  -1  -1 12787.5 38.9766   2
  -1  -1  -1 11607.0 48.8190   1
  -1  -1   1 12964.0 33.1031   2
   1  -1  -1 12697.3 23.3190   2
   1   1   1 12586.9 45.9001   1
  -1  -1   1 13102.8 37.2356   1
   1   2  -2 392.561 9.19994   2
  -1  -2   0 1852.40 16.5804   2
   1   2   0 1834.23 16.6716   1
  -1  -2   2 407.361 10.1199   1
   1   3  -3 2320.54 20.2062   2
   1   3  -1 6286.85 33.8561   2
   1   3  -1 6228.28 30.8486   1
  -1  -3   1 6028.45 30.1460   2
  -1  -3   1 5905.70 35.6239   1
  -1  -3   3 2024.01 20.9688   1
  -1  -4  -2 216.644 16.2181   2
   1   4  -2 273.554 16.8547   2
   1   4   0 2430.18 22.3939   1
  -1  -4   0 2503.04 23.5395   2
   1   4   0 2462.39 30.4026   2
  -1  -4   0 2492.48 38.1417   1
   1   4   2 206.919 18.1472   1
  -1  -4   2 213.083 19.6528   1
  -1  -5  -1 1683.77 24.4264   2
   1   5   1 1506.85 22.6803   1
   2   0   0 759349. 392.430   2
  -2   0   0 758438. 412.041   2
   2   0   0 758503. 428.765   1
  -2   0   0 759471. 419.834   1
  -2   0   2 2033.75 18.7748   1
   2   0  -2 2198.99 17.0172   1
  -2   0   2 2190.96 17.5005   2
   2   0  -2 1971.00 16.7937   2
   2   1  -3 2175.41 18.9874   2
  -2  -1  -1 754.676 14.2739   2
   2  -1   1 774.590 14.0549   2
   2  -1   1 827.437 15.2404   1
  -2  -1  -1 680.719 20.1205   1
   2   1  -1 618.345 12.8972   2
  -2   1   1 784.256 10.9953   2
  -2   1   1 801.105 13.6141   1
   2   1  -1 749.347 13.6816   1
  -2  -1   1 739.360 13.4690   2
  -2   1  -1 742.856 18.0318   1
  -2  -1   1 741.110 15.8694   1
   2   1   1 727.796 16.4665   2
   2  -1  -1 764.355 11.2107   2
   2  -1  -1 757.611 10.6763   1
   2   1   1 772.660 17.4274   1
  -2  -1   3 1216.44 14.7201   1
   2   2  -2 9213.34 41.0451   1
  -2  -2  -2 9279.86 45.1211   2
   2   2   0 995745. 554.742   2
   2   2   0 995849. 538.493   1
   2  -2   0 996708. 406.800   1
  -2  -2   0 994747. 622.859   1
  -2  -2   0 997692. 527.020   2
   2  -2   0 995809. 449.470   2
  -2   2   0 996830. 405.448   2
   2  -2  -2 9085.76 30.9679   2
  -2  -2   2 9090.83 41.0829   2
   2   3  -3 2722.21 31.9634   2
   2   3  -1 323.718 16.8249   1
   2  -3   1 309.678 7.72487   1
   2   3   1 305.067 21.8493   2
   2   3   1 363.763 19.9943   1
  -2  -4  -2 3311.02 38.1288   2
  -2  -4   0 329489. 397.822   1
  -2  -4   0 326347. 282.084   2
  -2  -4   2 2722.65 41.1968   1
  -2  -4   2 2476.89 27.6081   2
  -2  -4   4 4904.20 42.7297   1
   2   5  -3 5251.35 52.1321   2
   2   5  -1 123.039 18.5969   1
  -2  -5  -1 126.655 20.2980   2
  -2  -5   1 160.190 41.6202   1
  -2  -5   1 133.086 19.2215   2
   2   5   1 148.004 20.3726   1
  -2  -5   3 5181.27 67.5782   1
  -3   0   0 1.58952 13.5673   2
   3   0   0 0.89223 15.5045   2
  -3   0   0 1.39930 23.7366   1
   3   0   0 4.10305 15.3580   1
  -3   0  -2 4.88623 13.8886   2
   3   0   2 6.95117 17.4329   2
   3   0  -2 7.26868 11.9001   1
  -3   0  -2-1.72387 23.6994   1
   3   0  -2 0.92708 11.6945   2
  -3   0   2 3.00577 14.8738   1
   3   0   2 0.78060 18.7150   1
  -3   0   2 5.33643 12.4081   2
   3   1  -3 7089.82 40.7543   2
   3   1  -3 7054.32 38.9236   1
  -3   1   1 10304.5 43.4341   2
  -3  -1  -1 10831.4 51.3861   2
  -3   1   1 10666.5 55.2832   1
   3   1  -1 10287.8 51.8940   2
   3   1  -1 10558.6 50.1219   1
  -3  -1  -1 10269.8 65.9244   1
  -3  -1   1 10388.2 60.5843   1
   3   1   1 10798.3 59.2190   1
  -3   1  -1 11317.2 49.6087   2
  -3   1  -1 10757.8 65.3444   1
   3   1   1 11099.5 58.7573   2
  -3  -1   1 11014.7 50.8549   2
  -3  -1   3 7087.01 42.3956   1
  -3  -1   3 6945.70 39.8742   2
   3   2  -4 144.212 16.0545   2
   3  -2   2 161.334 18.1260   1
  -3  -2  -2 122.091 16.0706   2
   3   2  -2 101.989 15.1359   2
   3   2  -2 159.941 16.2751   1
  -3  -2  -2 169.219 32.4812   1
  -3   2   2 134.920 17.2788   1
  -3  -2   0 738.326 32.3351   1
   3  -2   0 779.350 15.8690   1
   3   2   0 632.579 24.4661   2
   3   2   0 734.055 23.1805   1
   3  -2   0 797.059 20.5613   2
  -3   2   0 771.744 16.0231   2
  -3  -2   0 685.715 21.8258   2
   3  -2  -2 143.790 12.6938   2
  -3   2  -2 145.288 12.5649   2
  -3  -2   2 117.267 16.4602   2
   3   2   2 183.837 23.0153   1
   3   2   2 122.579 23.6136   2
  -3  -2   2 150.429 21.2144   1
  -3  -2   4 64.0330 15.8983   1
   3   3  -3 3755.78 36.6745   1
   3   3  -3 3934.93 33.1670   2
   3  -3   1 3080.91 23.1416   1
   3   3  -1 3037.57 33.4455   1
  -3   3  -1 2968.52 23.5040   2
   3   3   1 3221.59 37.2078   1
   3  -3  -1 3043.83 29.2134   2
   3   3   1 3296.65 42.1607   2
   3  -3  -3 3615.22 26.8666   2
   3   4  -4 252.663 21.0206   2
  -3  -4  -2 54.8197 21.8632   2
   3   4  -2 26.0367 28.1749   2
   3   4  -2 32.0342 19.2441   1
  -3  -4   0 1927.57 53.0001   1
  -3  -4   0 2013.32 30.9125   2
   3   4   0 1945.27 30.4001   1
   3   4   2 68.7326 23.9439   1
  -3  -4   2 12.9341 40.9741   1
  -3  -4   2 16.2340 19.2767   2
  -3  -4   4 280.156 28.7897   1
   3   5  -3 3714.78 50.7187   2
   3   5  -1 3224.35 51.6579   2
  -3  -5  -1 3298.90 40.0035   2
   3   5   1 3371.61 39.4391   1
  -3  -5   1 3312.73 66.0879   1
  -3  -5   3 3999.32 64.3744   1
   4   0   0 639705. 467.541   1
  -4   0   0 640619. 561.817   1
   4   0   0 640894. 485.327   2
  -4   0   0 641190. 444.615   2
  -4   0   2 10756.3 66.4871   1
  -4   0   2 10806.9 57.2020   2
   4   0  -2 10787.3 54.9145   1
  -4   0  -2 10837.6 58.2036   2
  -4   0  -2 10824.8 81.9335   1
   4   0   2 10839.2 68.6868   2
   4   0  -4 20721.2 74.2543   2
  -4   0   4 20252.8 84.5560   1
  -4   1   3 121.907 13.8853   2
   4   1  -3 150.053 18.5058   1
   4   1  -3 144.876 16.3603   2
  -4   1   3 149.243 21.9397   1
   4   1  -1 892.750 26.1043   1
  -4   1   1 951.863 22.8499   2
  -4  -1  -1 934.693 25.5660   2
   4   1  -1 893.049 26.4843   2
   4  -1   1 1059.41 27.7178   1
   4  -1   1 1026.89 28.5671   2
  -4  -1   1 847.446 33.4496   1
  -4  -1   1 866.943 24.5634   2
  -4   1  -1 975.702 38.9219   1
   4  -1  -1 1036.02 24.1130   1
   4   1   1 910.639 30.7935   2
   4   1   1 885.328 29.6623   1
  -4   1  -1 1028.77 25.8422   2
   4  -1  -3 181.002 17.4046   2
   4  -1  -3 144.048 16.7790   1
  -4  -1   3 143.920 18.6859   2
  -4  -1   3 124.555 23.3966   1
   4   2  -4 6090.70 44.3447   1
   4   2  -4 5347.59 43.6185   2
   4   2  -2 5814.41 44.8479   1
  -4  -2  -2 5572.52 49.7258   2
  -4  -2   0 362488. 444.328   1
  -4  -2   0 362380. 342.870   2
   4  -2   0 363993. 298.146   1
   4   2   0 362519. 378.925   2
   4   2   0 363707. 358.005   1
  -4  -2   2 5490.33 46.2806   2
   4  -2  -2 5360.69 41.0851   2
   4   2   2 5518.84 52.5822   1
   4  -2  -4 5411.93 41.2753   2
  -4  -2   4 5421.44 52.2097   1
   4   3  -3 2532.92 37.8411   2
   4   3  -3 2794.95 34.6279   1
  -4  -3  -1 288.850 25.1159   2
  -4  -3  -1 280.446 45.4994   1
   4  -3   1 358.753 20.2314   1
   4   3  -1 354.467 24.3156   1
   4   3  -1 292.620 28.7405   2
  -4  -3   1 256.126 39.6709   1
  -4   3  -1 306.689 19.0517   2
  -4  -3   1 310.412 24.3643   2
   4   3   1 328.794 29.6425   1
   4  -3  -1 327.092 24.4373   2
   4   3   1 307.976 31.5183   2
  -4  -3   3 2620.99 47.1643   1
  -4  -3   3 2506.40 34.7437   2
   4   4  -4 12954.9 74.7421   2
   4   4  -2 6454.61 49.9907   1
   4   4  -2 6538.71 60.9186   2
  -4  -4   0 273874. 312.369   2
   4   4   0 273870. 309.392   1
  -4  -4   2 6189.11 50.4611   2
  -4  -4   2 6346.69 74.7809   1
  -4  -4   4 12545.0 86.8831   1
   4   5  -3 1835.82 45.7321   2
   4   5  -1 209.726 37.2387   2
  -4  -5  -1 224.170 28.5903   2
   4   5  -1 237.154 26.6039   1
  -4  -5   1 203.067 26.9671   2
   4   5   1 259.519 27.8481   1
  -4  -5   1 260.837 53.8340   1
  -4  -5   3 1954.38 58.0728   1
  -4  -6   2 3134.40 79.5991   1
  -5   0   0 5.80538 23.0287   2
   5   0   0 19.6001 28.2899   2
   5   0   0-6.51332 23.2644   1
  -5   0   0 44.6038 37.7539   1
   5   0  -2 6.39831 21.7822   1
  -5   0  -2 9.24290 24.0500   2
  -5   0   2 13.0410 32.0404   1
   5   0  -2 21.8604 24.5488   2
   5   0   2-13.7252 25.3469   1
  -5   0   2 13.3578 22.3033   2
   5   0  -4-6.79789 19.5974   2
  -5   0   4 6.12589 27.3410   1
  -5   0   4 0.08837 10.0891   2
  -5   1   3 8971.21 69.9223   1
   5   1  -3 9167.00 58.8445   1
  -5   1   1 4900.86 45.2160   2
  -5  -1  -1 4985.89 49.6696   2
  -5  -1  -1 4770.73 71.9745   1
   5   1  -1 4690.84 46.5777   1
   5   1  -1 4936.05 52.2956   2
   5  -1   1 5077.72 48.7732   1
  -5  -1   1 4716.32 65.4047   1
  -5  -1   1 4763.73 46.8654   2
  -5   1  -1 4755.15 44.5326   2
   5  -1  -1 4755.84 43.3200   1
  -5  -1   3 8827.31 59.0363   2
   5  -1  -3 8878.48 57.3914   2
   5   2  -4 69.4776 25.8726   2
   5   2  -4 55.1689 23.6989   1
  -5  -2  -2 14.4936 26.3675   2
   5   2  -2 19.4328 23.9692   1
   5   2  -2 23.9446 31.2895   2
   5  -2   2 35.8096 28.9292   1
  -5   2   2 11.2594 37.5179   1
  -5  -2  -2 34.6818 46.9294   1
  -5   2   2 0.72221 17.6104   2
  -5  -2   0 456.387 44.2889   1
  -5   2   0 449.641 25.3054   2
  -5  -2   0 449.958 27.5481   2
   5  -2   0 517.552 24.7728   1
  -5   2   0 531.293 45.5105   1
   5   2   0 452.233 28.3244   1
   5   2   0 442.489 33.5784   2
   5  -2   0 566.358 32.4632   2
  -5   2  -2 4.26572 23.8174   2
   5  -2  -2 26.5037 27.3394   2
  -5  -2   2 37.8688 46.2677   1
   5   2   2 34.7653 34.2456   2
   5   2   2 9.44546 29.8498   1
   5  -2  -2 6.80040 20.0708   1
  -5  -2   2 9.73021 24.9866   2
   5  -2  -4 51.0393 24.5993   2
  -5  -2   4 31.4819 30.8604   1
  -5  -2   4 28.3171 23.9423   2
   5   3  -3 7306.77 61.8205   2
   5   3  -3 7325.85 56.9306   1
  -5  -3  -1 4908.51 52.0116   2
   5  -3   1 5080.36 43.8297   1
   5   3  -1 5159.90 50.5738   1
  -5   3   1 5060.74 66.9328   1
  -5  -3  -1 5154.13 79.4243   1
   5   3  -1 5145.01 57.9659   2
  -5  -3   1 5176.24 73.1083   1
  -5   3  -1 5145.41 45.3424   2
  -5  -3   1 5261.37 52.5537   2
   5   3   1 5174.51 53.6822   1
   5  -3  -1 5116.41 54.4346   2
   5   3   1 5272.60 62.3831   2
  -5  -3   3 7322.10 73.5222   1
  -5  -3   3 7296.36 56.6529   2
   5   4  -4 92.5163 35.8020   2
   5   4  -2 168.791 27.5928   1
   5   4  -2 223.544 35.6615   2
  -5  -4   0 792.802 33.6363   2
  -5  -4   0 771.614 58.9229   1
   5   4   0 824.094 34.6423   1
   5   4   0 810.424 43.5368   2
  -5  -4   2 166.373 27.7630   2
  -5  -4   2 193.986 48.7936   1
  -5  -4   4 99.0867 51.1530   1
   5   5  -3 4048.78 60.5527   2
   5   5  -1 1227.44 35.9557   1
   5   5  -1 1158.13 49.0416   2
  -5  -5   1 1213.43 36.3686   2
  -5  -5   1 1263.10 67.7018   1
  -5  -5   3 4114.11 76.3261   1
  -6   0   0 209839. 291.262   2
  -6   0   0 204689. 389.376   1
  -6   0   2 6770.43 79.0083   1
  -6   0   2 6649.98 56.1362   2
  -6   0   4 5116.23 60.0654   1
   6   1  -3 343.891 27.8462   1
   6   1  -3 406.918 37.0274   2
  -6  -1  -1 520.255 30.4601   2
   6   1  -1 518.296 29.9556   1
  -6  -1  -1 532.887 54.0395   1
   6  -1   1 508.947 29.9830   1
   6   1  -1 529.887 35.4517   2
  -6  -1   1 561.488 48.6747   1
  -6  -1   1 511.008 31.2343   2
   6  -1  -1 534.556 30.6484   1
   6   1   1 533.951 31.6784   1
   6  -1  -1 563.662 37.0869   2
   6   1   1 490.135 40.7006   2
  -6  -1   3 429.745 52.8652   1
  -6  -1   3 345.814 28.8303   2
   6  -1  -3 402.583 33.7834   2
   6   2  -4 11031.7 71.3532   1
   6   2  -4 11424.1 76.1888   2
  -6   2   2 8329.70 83.8585   1
   6   2  -2 8434.75 70.9625   2
   6  -2   0 223560. 289.568   1
  -6  -2   0 224265. 421.541   1
  -6  -2   2 8017.43 86.9440   1
   6  -2  -2 8238.82 69.3121   2
  -6  -2   4 10673.1 87.6487   1
  -6  -2   4 11016.6 67.3089   2
   6   3  -3 683.386 32.4804   1
   6   3  -3 818.238 39.2030   2
  -6  -3  -1 416.783 32.5974   2
   6   3  -1 375.870 31.6607   1
  -6  -3  -1 441.896 57.7220   1
   6   3  -1 449.848 39.7480   2
  -6  -3   1 422.948 32.1251   2
   6   3   1 416.465 34.8002   1
   6   3   1 407.609 42.9419   2
  -6  -3   3 727.080 51.9306   1
  -6  -3   3 803.551 33.7822   2
   6   4  -2 5160.25 54.6706   1
   6   4  -2 5039.33 66.0270   2
   6   4   0 130261. 239.736   1
   6   4   0 130139. 289.305   2
  -6  -5   1 95.9081 62.5843   1
  -6  -5   1 139.266 31.5774   2
  -6  -5   3 976.424 44.4907   1
  -7   0   0-3.74441 31.5975   2
   7   0   0 3.46764 30.4109   1
   7   0   0-9.80309 41.4637   2
  -7   0   0 1.60009 56.9679   1
  -7   0   2 42.4121 50.0922   1
   7   0  -2-5.36532 37.4552   2
   7   0  -2 17.2712 29.1609   1
  -7   0   2-3.34430 30.1101   2
  -7   1   3 8653.77 96.6544   1
   7   1  -3 8587.65 68.7936   1
  -7   1   1 4265.46 51.3457   2
  -7   1   1 4329.46 84.1664   1
  -7  -1   1 4779.43 54.3093   2
  -7  -1   1 4583.36 82.5274   1
   7  -1  -1 4612.54 63.2813   2
  -7  -1   3 8447.05 66.7943   2
   7  -1  -3 8727.46 75.9353   2
   7   2  -2 108.378 40.0873   2
   7   2  -2 44.3706 30.0566   1
   7   2   0 209.736 44.2184   2
  -7  -2   0 192.712 33.5070   2
  -7  -2   0 179.860 59.8776   1
   7   2   0 154.483 31.6764   1
  -7  -2   2 31.3760 36.0564   1
   7  -2  -2 44.8622 40.6173   2
  -7  -2   2 61.2266 30.6150   2
   7   3  -3 6966.50 64.0845   1
   7   3  -3 6788.08 73.0229   2
   7   3  -1 2649.84 49.6047   1
   7   3  -1 2272.60 54.8416   2
  -7  -3   1 2505.42 46.4065   2
  -7  -3   1 2227.80 75.5519   1
  -7  -3   3 7058.85 64.1050   2
  -7  -3   3 6328.66 87.2503   1
   7   4  -2 87.4020 42.4644   2
   7   4  -2 57.7255 32.1971   1
   8   0  -2 6589.42 63.2132   1
   8   0  -2 6581.22 77.4151   2
  -8  -1   1 382.142 35.0077   2
  -8  -1   1 337.594 64.3490   1
  -8  -1   3 54.8817 37.0630   1
   8   2  -2 5208.90 59.7902   1
  -8  -2   2 5249.75 60.9170   2
   0   0   0    0.00    0.00   0

TITL 005_SSO_x1_P1_30-5-1 in A2(1)am
REM A2(1)am (#36 with fixed user cell!)
CELL 0.48590   5.707218   5.727908  20.546662  90.0000  90.0000  90.0000
ZERR    4.00   0.000617   0.001321   0.118492   0.0000   0.0000   0.0000
LATT -5
SYMM  x+1/2,-y,-z
SYMM  x+1/2,-y, z
SYMM  x, y,-z
SFAC O Sr Sn
UNIT 28.00 12.00 8.00
TREF
HKLF 4
END
;
_shelx_hkl_checksum                65213
loop_
  _axis.id
  _axis.system
  _axis.type
  _axis.equipment
  _axis.parity
  _axis.depends_on
  _axis.zero
  _axis.vector[1]
  _axis.vector[2]
  _axis.vector[3]
 source abstract . source . . . 0.99999589 0.00000000 -0.00286792
 omega abstract rotation goniometer -1 . 86.41056000 0.00000000 0.00000000
 1.00000000
 kappa abstract rotation goniometer -1 omega 0.00000000 -0.76381056 0.00000000
 0.64544049
 phi abstract rotation goniometer -1 kappa . 0.00000000 0.00000000 1.00000000
 theta abstract rotation goniometer -1 . 0.02913454 0.00000000 0.00000000
 1.00000000
 matrixX abstract general general . phi . 1.00000000 0.00000000 0.00000000
 matrixY abstract general general . phi . 0.00000000 1.00000000 0.00000000
 matrixZ abstract general general . phi . 0.00000000 0.00000000 1.00000000
 dacX abstract translation general . phi . 0.00000000 1.00000000 0.00000000
 dacY abstract translation general . phi . -1.00000000 0.00000000 0.00000000
 dacZ abstract translation general . phi . 0.00000000 0.00000000 1.00000000

_olex2_submission_special_instructions  'No special instructions were received'
_oxdiff_exptl_absorpt_empirical_details
;
Empirical correction (ABSPACK) includes:
- Absorption correction using spherical harmonics
- Frame scaling
;
_oxdiff_exptl_absorpt_empirical_full_max  1.783
_oxdiff_exptl_absorpt_empirical_full_min  0.658
loop_
  _twin_individual_id
  _twin_individual_mass_fraction_refined
 1 0.48(8)
 2 0.52(8)
