# Supplementary material for: The varying temperature- and pressure-induced phase transition pathways in hybrid improper ferroelectric Sr3Sn2O7
Source: Acta Crystallogr B Struct Sci Cryst Eng Mater. 2025 Apr 14;81(Pt 3):318–24. doi: 10.1107/S2052520625002306 (PMC12147935; doi:10.1107/S2052520625002306)
Supplement: Supplementary file 1 [file b-81-00318-sup1.zip › SSO_HP_VT_CIFs/SSO_HP_CIFS/006.cif]

data_006_sso_x1_p2_30-5-1

# start Validation Reply Form
_vrf_ATOM007_006_sso_x1_p2_30-5-1
;
PROBLEM: _atom_site_aniso_label is missing
RESPONSE: As the measurement was performed using a diamond anvil cell to
achieve high pressures, the available region of reciprocal space is 
restricted, resulting in a low data/parameter ratio. Therefore, an 
anisotropic model is neither feasible nor advisable. 
;
_vrf_PLAT029_006_sso_x1_p2_30-5-1
;
PROBLEM: _diffrn_measured_fraction_theta_full value Low .      0.230 Why?  
RESPONSE: The measurement was performed using a diamond anvil cell, of 
which the precise design necessitates a small opening angle (approx. 23
degrees) to obtain high pressures. This restricts the available region
of reciprocal space. 
;
_vrf_PLAT090_006_sso_x1_p2_30-5-1
;
PROBLEM: Poor Data / Parameter Ratio (Zmax > 18) ........       3.61 Note  
RESPONSE: The measurement was performed using a diamond anvil cell, of 
which the precise design necessitates a small opening angle (approx. 23
degrees) to obtain high pressures. This restricts the available region
of reciprocal space. The sample was refined isotropically to improve this.
;
_vrf_PLAT109_006_sso_x1_p2_30-5-1
;
PROBLEM: Twinning Matrix = Alternate Inversion Twinning .          ? Check 
RESPONSE: The present system stems from a cetrosymmetric, tetragonal 
aristotype. This can be modelled using a twin law given by 
(0 1 0 -1 0 0 0 0 1 4). The two-fold twin was subsequently chosen over 
the inversion twin law to explicitly depict the twinning present as viewed 
from the perspective of the relevant properties (i.e., hybrid improper 
ferroelectric polarisation).
;
_vrf_PLAT196_006_sso_x1_p2_30-5-1
;
PROBLEM: No TEMP record and measurement temperature .NE.         293 Degree
RESPONSE: Model incorporates no riding hydrogens so no TEMP record is 
required. 
;
# end Validation Reply Form

_audit_creation_date               2025-01-07
_audit_creation_method
;
Olex2 1.5-ac7-013
(compiled 2025.01.02 svn.rf662f148 for Rigaku Oxford Diffraction, GUI svn.r7109)
;
_shelx_SHELXL_version_number       '2019/3'
_audit_contact_author_address      
;
Dept. of Chemistry, University of Warwick, Gibbet Hill Road, Coventry, CV4 7AL
;
_audit_contact_author_email        ?
_audit_contact_author_name         'Evie Ladbrook'
_audit_contact_author_phone        ?
_publ_contact_author_id_orcid      ?
_publ_section_references
;
Dolomanov, O.V., Bourhis, L.J., Gildea, R.J, Howard, J.A.K. & Puschmann, H.
 (2009), J. Appl. Cryst. 42, 339-341.

Sheldrick, G.M. (2015). Acta Cryst. A71, 3-8.

Sheldrick, G.M. (2015). Acta Cryst. C71, 3-8.
;
_chemical_name_common              ?
_chemical_name_systematic          ?
_chemical_formula_moiety           'O7 Sn2 Sr3'
_chemical_formula_sum              'O7 Sn2 Sr3'
_chemical_formula_weight           612.24
_chemical_absolute_configuration   ?
_chemical_melting_point            ?
_chemical_oxdiff_formula           'Sr3 Sn2 O7'
loop_
  _atom_type_symbol
  _atom_type_description
  _atom_type_scat_dispersion_real
  _atom_type_scat_dispersion_imag
  _atom_type_scat_source
 'O' 'O' 0.0036 0.0026 'International Tables Vol C Tables 4.2.6.8 and 6.1.1.4'
 'Sr' 'Sr' 0.1333 1.7343 'International Tables Vol C Tables 4.2.6.8 and 6.1.1.4'
 'Sn' 'Sn' -1.6654 0.7203
 'International Tables Vol C Tables 4.2.6.8 and 6.1.1.4'

_shelx_space_group_comment
;
The symmetry employed for this shelxl refinement is uniquely defined
by the following loop, which should always be used as a source of
symmetry information in preference to the above space-group names.
They are only intended as comments.
;
_space_group_crystal_system        'orthorhombic'
_space_group_IT_number             36
_space_group_name_H-M_alt          'A 21 a m'
_space_group_name_Hall             'A -2 2a'
loop_
  _space_group_symop_operation_xyz
 'x, y, z'
 'x+1/2, -y, -z'
 'x, y, -z'
 'x+1/2, -y, z'
 'x, y+1/2, z+1/2'
 'x+1/2, -y+1/2, -z+1/2'
 'x, y+1/2, -z+1/2'
 'x+1/2, -y+1/2, z+1/2'

_cell_length_a                     5.7085(6)
_cell_length_b                     5.7279(6)
_cell_length_c                     20.26(11)
_cell_angle_alpha                  90
_cell_angle_beta                   90
_cell_angle_gamma                  90
_cell_volume                       662(3)
_cell_formula_units_Z              4
_cell_measurement_reflns_used      394
_cell_measurement_temperature      300
_cell_measurement_theta_max        21.5480
_cell_measurement_theta_min        2.5110
_shelx_estimated_absorpt_T_max     ?
_shelx_estimated_absorpt_T_min     ?
_exptl_absorpt_coefficient_mu      11.455
_exptl_absorpt_correction_T_max    0.71337
_exptl_absorpt_correction_T_min    0.70565
_exptl_absorpt_correction_type     sphere
_exptl_absorpt_process_details
;
CrysAlisPro 1.171.43.105a (Rigaku Oxford Diffraction, 2024)
Spherical absorption correction
using equivalent radius and absorption coefficient.
;
_exptl_absorpt_special_details     ?
_exptl_crystal_colour              'clear colourless'
_exptl_crystal_colour_lustre       clear
_exptl_crystal_colour_primary      colourless
_exptl_crystal_density_diffrn      6.139
_exptl_crystal_density_meas        ?
_exptl_crystal_density_method      ?
_exptl_crystal_description         plate
_exptl_crystal_F_000               1080
_exptl_crystal_size_max            0.05
_exptl_crystal_size_mid            0.03
_exptl_crystal_size_min            0.015
_exptl_crystal_size_rad            0.020
_exptl_transmission_factor_max     ?
_exptl_transmission_factor_min     ?
_diffrn_reflns_av_R_equivalents    0.0248
_diffrn_reflns_av_unetI/netI       0.0188
_diffrn_reflns_Laue_measured_fraction_full  0.230
_diffrn_reflns_Laue_measured_fraction_max  0.152
_diffrn_reflns_limit_h_max         7
_diffrn_reflns_limit_h_min         -7
_diffrn_reflns_limit_k_max         7
_diffrn_reflns_limit_k_min         -7
_diffrn_reflns_limit_l_max         4
_diffrn_reflns_limit_l_min         -4
_diffrn_reflns_number              421
_diffrn_reflns_point_group_measured_fraction_full  0.227
_diffrn_reflns_point_group_measured_fraction_max  0.145
_diffrn_reflns_theta_full          16.950
_diffrn_reflns_theta_max           21.462
_diffrn_reflns_theta_min           2.439
_diffrn_ambient_temperature        300
_diffrn_detector                   'Hybrid Pixel Array Detector'
_diffrn_detector_area_resol_mean   13.3333
_diffrn_measured_fraction_theta_full  0.230
_diffrn_measured_fraction_theta_max  0.152
_diffrn_measurement_details
;
List of Runs (angles in degrees, time in seconds):

  # Type    Start    End  Width  t~exp~   \w     \q     \k     \f   Frames
--------------------------------------------------------------------------
  1  \f    -27.80  26.60   0.20    1.00 -90.00   0.00   0.00    --   272
  2  \f   -167.80-112.80   0.20    1.00-130.00   0.00   0.00    --   275
;
_diffrn_measurement_device         'abstract diffractometer'
_diffrn_measurement_device_type   
 'dectris-CrysAlisPro-abstract goniometer imported dectris images'
_diffrn_measurement_method         '\f scans'
_diffrn_orient_matrix_axis[1]      matrixX
_diffrn_orient_matrix_axis[2]      matrixY
_diffrn_orient_matrix_axis[3]      matrixZ
_diffrn_orient_matrix_type        
 'CrysAlisPro convention (1999,Acta A55,543-557)'
_diffrn_orient_matrix_UB_11        -0.0024884708
_diffrn_orient_matrix_UB_12        0.0039168515
_diffrn_orient_matrix_UB_13        -0.0237534435
_diffrn_orient_matrix_UB_21        -0.0587269311
_diffrn_orient_matrix_UB_22        0.0616825909
_diffrn_orient_matrix_UB_23        0.0013004820
_diffrn_orient_matrix_UB_31        0.0620363907
_diffrn_orient_matrix_UB_32        0.0586138614
_diffrn_orient_matrix_UB_33        0.0002713476
_diffrn_radiation_monochromator    synchrotron
_diffrn_radiation_probe            x-ray
_diffrn_radiation_type             synchrotron
_diffrn_radiation_wavelength       0.4859
_diffrn_source                     synchrotron
_reflns_Friedel_coverage           0.752
_reflns_Friedel_fraction_full      0.223
_reflns_Friedel_fraction_max       0.137
_reflns_number_gt                  165
_reflns_number_total               177
_reflns_special_details
;
Measurement was performed using a diamond anvil cell with an opening 
angle of approximately 23 degrees.
 Reflections were merged by SHELXL according to the crystal
 class for the calculation of statistics and refinement.
 
 _reflns_Friedel_fraction is defined as the number of unique
 Friedel pairs measured divided by the number that would be
 possible theoretically, ignoring centric projections and
 systematic absences. Completness statistics refer to single and
 composite reflections containing twin component 1 only.
;
_reflns_threshold_expression       'I > 2\s(I)'
_computing_cell_refinement         'CrysAlisPro 1.171.43.105a (Rigaku OD, 2024)'
_computing_data_collection        
 'CrysAlisPro 1.171.43.105a (Rigaku OD, 2024) (IMPORT)'
_computing_data_reduction          'CrysAlisPro 1.171.43.105a (Rigaku OD, 2024)'
_computing_molecular_graphics      'Olex2 1.5-ac7-013 (Dolomanov et al., 2009)'
_computing_publication_material    'Olex2 1.5-ac7-013 (Dolomanov et al., 2009)'
_computing_structure_refinement    'SHELXL 2019/3 (Sheldrick, 2015)'
_computing_structure_solution      'SHELXT  (Sheldrick, 2015)'
_refine_diff_density_max           1.072
_refine_diff_density_min           -0.952
_refine_diff_density_rms           0.333
_refine_ls_abs_structure_details
;
 Flack x determined using 61 quotients [(I+)-(I-)]/[(I+)+(I-)]
 (Parsons, Flack and Wagner, Acta Cryst. B69 (2013) 249-259).
;
_refine_ls_abs_structure_Flack     0.01(4)
_refine_ls_extinction_coef         .
_refine_ls_extinction_method       none
_refine_ls_goodness_of_fit_ref     1.118
_refine_ls_hydrogen_treatment      undef
_refine_ls_matrix_type             full
_refine_ls_number_parameters       28
_refine_ls_number_reflns           177
_refine_ls_number_restraints       1
_refine_ls_R_factor_all            0.0539
_refine_ls_R_factor_gt             0.0519
_refine_ls_restrained_S_all        1.114
_refine_ls_shift/su_max            0.000
_refine_ls_shift/su_mean           0.000
_refine_ls_structure_factor_coef   Fsqd
_refine_ls_weighting_details      
 'w=1/[\s^2^(Fo^2^)+(0.1147P)^2^+1.2779P] where P=(Fo^2^+2Fc^2^)/3'
_refine_ls_weighting_scheme        calc
_refine_ls_wR_factor_gt            0.1433
_refine_ls_wR_factor_ref           0.1473
_refine_special_details
;
 Refined as a 2-component twin.
;
_olex2_refinement_description
;
1. Twinned data refinement
 Scales: 0.5(1)
 0.5(1)
;
_atom_sites_solution_hydrogens     .
_atom_sites_solution_primary       isomorph
_atom_sites_solution_secondary     difmap
loop_
  _atom_site_label
  _atom_site_type_symbol
  _atom_site_fract_x
  _atom_site_fract_y
  _atom_site_fract_z
  _atom_site_U_iso_or_equiv
  _atom_site_adp_type
  _atom_site_occupancy
  _atom_site_site_symmetry_order
  _atom_site_calc_flag
  _atom_site_refinement_flags_posn
  _atom_site_refinement_flags_adp
  _atom_site_refinement_flags_occupancy
  _atom_site_disorder_assembly
  _atom_site_disorder_group
 Sn1 Sn 0.8721(8) 0.2503(3) 0.1016(5) 0.0061(13) Uiso 1 1 d . . . . .
 Sr1 Sr 0.3586(8) 0.2500(3) 0.000000 0.0077(15) Uiso 1 2 d S . P . .
 Sr2 Sr 0.3819(4) 0.2585(3) 0.1897(7) 0.0154(16) Uiso 1 1 d . . . . .
 O1 O 0.882(3) 0.197(4) 0.000000 0.010(6) Uiso 1 2 d S . P . .
 O2 O 0.867(3) 0.288(3) 0.208(8) 0.028(7) Uiso 1 1 d . . . . .
 O3 O 0.648(3) -0.022(3) 0.100(3) 0.010(4) Uiso 1 1 d . . . . .
 O4 O 0.105(3) 0.523(2) 0.081(2) 0.011(4) Uiso 1 1 d . . . . .

_geom_special_details
;
 All esds (except the esd in the dihedral angle between two l.s. planes)
 are estimated using the full covariance matrix.  The cell esds are taken
 into account individually in the estimation of esds in distances, angles
 and torsion angles; correlations between esds in cell parameters are only
 used when they are defined by crystal symmetry.  An approximate (isotropic)
 treatment of cell esds is used for estimating esds involving l.s. planes.
;
loop_
  _geom_bond_atom_site_label_1
  _geom_bond_atom_site_label_2
  _geom_bond_distance
  _geom_bond_site_symmetry_2
  _geom_bond_publ_flag
 Sn1 Sr1 3.457(11) 1_655 ?
 Sn1 Sr1 3.526(9) 2_565 ?
 Sn1 Sr2 3.319(12) . ?
 Sn1 Sr2 3.418(11) 4 ?
 Sn1 Sr2 3.332(13) 4_565 ?
 Sn1 Sr2 3.414(12) 1_655 ?
 Sn1 O1 2.082(14) . ?
 Sn1 O2 2.17(16) . ?
 Sn1 O3 2.05(2) 4 ?
 Sn1 O3 2.02(2) . ?
 Sn1 O4 2.09(2) 1_655 ?
 Sn1 O4 2.05(2) 4_565 ?
 Sr1 O1 3.006(16) . ?
 Sr1 O1 2.735(16) 1_455 ?
 Sr1 O1 2.56(2) 2_455 ?
 Sr1 O1 3.17(2) 2_465 ?
 Sr1 O3 2.70(4) 2_455 ?
 Sr1 O3 3.04(4) 3 ?
 Sr1 O3 2.70(4) 4_455 ?
 Sr1 O3 3.04(4) . ?
 Sr1 O4 2.69(3) . ?
 Sr1 O4 2.52(3) 4_565 ?
 Sr1 O4 2.52(3) 2_565 ?
 Sr1 O4 2.69(3) 3 ?
 Sr2 O2 2.09(15) 6_455 ?
 Sr2 O2 2.63(3) 4_465 ?
 Sr2 O2 2.80(3) . ?
 Sr2 O2 3.16(3) 4_455 ?
 Sr2 O2 2.97(3) 1_455 ?
 Sr2 O3 2.86(4) . ?
 Sr2 O3 2.63(4) 4_455 ?
 Sr2 O4 3.10(4) . ?
 Sr2 O4 2.84(4) 4_565 ?

loop_
  _geom_angle_atom_site_label_1
  _geom_angle_atom_site_label_2
  _geom_angle_atom_site_label_3
  _geom_angle
  _geom_angle_site_symmetry_1
  _geom_angle_site_symmetry_3
  _geom_angle_publ_flag
 Sr1 Sn1 Sr1 70.8(2) 1_655 2_565 ?
 Sr2 Sn1 Sr1 175.9(4) . 1_655 ?
 Sr2 Sn1 Sr1 107.3(2) 4 1_655 ?
 Sr2 Sn1 Sr1 68.1(4) 1_655 1_655 ?
 Sr2 Sn1 Sr1 175.8(4) 4 2_565 ?
 Sr2 Sn1 Sr1 107.8(2) 4_565 1_655 ?
 Sr2 Sn1 Sr1 106.5(2) . 2_565 ?
 Sr2 Sn1 Sr1 68.1(3) 4_565 2_565 ?
 Sr2 Sn1 Sr1 108.2(2) 1_655 2_565 ?
 Sr2 Sn1 Sr2 74.0(3) 1_655 4 ?
 Sr2 Sn1 Sr2 116.1(6) 4_565 4 ?
 Sr2 Sn1 Sr2 115.9(6) . 1_655 ?
 Sr2 Sn1 Sr2 73.4(3) . 4_565 ?
 Sr2 Sn1 Sr2 75.2(3) . 4 ?
 Sr2 Sn1 Sr2 72.2(3) 4_565 1_655 ?
 O1 Sn1 Sr1 52.3(5) . 1_655 ?
 O1 Sn1 Sr1 62.8(7) . 2_565 ?
 O1 Sn1 Sr2 130.8(7) . 4_565 ?
 O1 Sn1 Sr2 123.9(6) . . ?
 O1 Sn1 Sr2 113.0(5) . 4 ?
 O1 Sn1 Sr2 119.6(5) . 1_655 ?
 O1 Sn1 O2 177.1(8) . . ?
 O1 Sn1 O4 83.9(12) . 1_655 ?
 O2 Sn1 Sr1 120.0(8) . 2_565 ?
 O2 Sn1 Sr1 127.1(5) . 1_655 ?
 O2 Sn1 Sr2 64.3(6) . 4 ?
 O2 Sn1 Sr2 51.9(9) . 4_565 ?
 O2 Sn1 Sr2 56.8(5) . . ?
 O2 Sn1 Sr2 59.3(5) . 1_655 ?
 O3 Sn1 Sr1 51.2(11) 4 1_655 ?
 O3 Sn1 Sr1 120.1(10) . 1_655 ?
 O3 Sn1 Sr1 121.8(10) 4 2_565 ?
 O3 Sn1 Sr1 127.2(11) . 2_565 ?
 O3 Sn1 Sr2 50.1(11) . 4 ?
 O3 Sn1 Sr2 124.0(10) . 1_655 ?
 O3 Sn1 Sr2 131.7(10) 4 . ?
 O3 Sn1 Sr2 132.1(10) . 4_565 ?
 O3 Sn1 Sr2 50.3(10) 4 1_655 ?
 O3 Sn1 Sr2 56.6(10) 4 4 ?
 O3 Sn1 Sr2 58.9(9) . . ?
 O3 Sn1 Sr2 122.3(9) 4 4_565 ?
 O3 Sn1 O1 83.7(14) . . ?
 O3 Sn1 O1 82.5(15) 4 . ?
 O3 Sn1 O2 95.1(16) 4 . ?
 O3 Sn1 O2 94.7(16) . . ?
 O3 Sn1 O3 89.65(14) . 4 ?
 O3 Sn1 O4 89.1(6) 4 1_655 ?
 O3 Sn1 O4 90.9(7) . 4_565 ?
 O3 Sn1 O4 168(2) . 1_655 ?
 O4 Sn1 Sr1 118.5(10) 4_565 1_655 ?
 O4 Sn1 Sr1 44.9(8) 1_655 2_565 ?
 O4 Sn1 Sr1 49.4(8) 4_565 2_565 ?
 O4 Sn1 Sr1 51.0(8) 1_655 1_655 ?
 O4 Sn1 Sr2 57.8(10) 1_655 4_565 ?
 O4 Sn1 Sr2 129.3(7) 1_655 . ?
 O4 Sn1 Sr2 131.4(7) 4_565 4 ?
 O4 Sn1 Sr2 137.1(7) 4_565 1_655 ?
 O4 Sn1 Sr2 58.2(10) 4_565 . ?
 O4 Sn1 Sr2 136.9(7) 1_655 4 ?
 O4 Sn1 Sr2 63.4(9) 1_655 1_655 ?
 O4 Sn1 Sr2 65.5(9) 4_565 4_565 ?
 O4 Sn1 O1 85.0(12) 4_565 . ?
 O4 Sn1 O2 97.5(12) 4_565 . ?
 O4 Sn1 O2 97.6(12) 1_655 . ?
 O4 Sn1 O3 167(2) 4_565 4 ?
 O4 Sn1 O4 87.6(5) 4_565 1_655 ?
 O1 Sr1 O1 174.5(6) 2_455 2_465 ?
 O1 Sr1 O1 93.4(5) . 2_465 ?
 O1 Sr1 O1 81.1(5) 2_455 . ?
 O1 Sr1 O1 86.7(5) 2_455 1_455 ?
 O1 Sr1 O1 167.8(8) 1_455 . ?
 O1 Sr1 O1 98.9(5) 1_455 2_465 ?
 O1 Sr1 O3 118.8(5) 1_455 . ?
 O1 Sr1 O3 62.6(6) 2_455 2_455 ?
 O1 Sr1 O3 57.3(7) 2_455 . ?
 O1 Sr1 O3 53.7(5) . . ?
 O1 Sr1 O3 118.8(5) 1_455 3 ?
 O1 Sr1 O3 53.7(5) . 3 ?
 O1 Sr1 O3 57.3(7) 2_455 3 ?
 O1 Sr1 O3 62.6(6) 2_455 4_455 ?
 O1 Sr1 O4 127.5(6) 2_455 3 ?
 O1 Sr1 O4 127.6(6) 2_455 . ?
 O3 Sr1 O1 60.2(7) 4_455 1_455 ?
 O3 Sr1 O1 120.2(5) 2_455 2_465 ?
 O3 Sr1 O1 60.2(7) 2_455 1_455 ?
 O3 Sr1 O1 119.2(6) . 2_465 ?
 O3 Sr1 O1 113.2(7) 4_455 . ?
 O3 Sr1 O1 119.2(6) 3 2_465 ?
 O3 Sr1 O1 113.2(7) 2_455 . ?
 O3 Sr1 O1 120.2(5) 4_455 2_465 ?
 O3 Sr1 O3 97.6(16) 2_455 4_455 ?
 O3 Sr1 O3 59.5(9) 2_455 3 ?
 O3 Sr1 O3 119.7(9) 4_455 3 ?
 O3 Sr1 O3 119.7(9) 2_455 . ?
 O3 Sr1 O3 83.6(15) 3 . ?
 O3 Sr1 O3 59.5(9) 4_455 . ?
 O4 Sr1 O1 62.0(6) 3 1_455 ?
 O4 Sr1 O1 126.4(7) . . ?
 O4 Sr1 O1 119.0(5) 2_565 2_455 ?
 O4 Sr1 O1 119.0(5) 4_565 2_455 ?
 O4 Sr1 O1 126.5(7) 3 . ?
 O4 Sr1 O1 59.8(6) 4_565 . ?
 O4 Sr1 O1 127.8(8) 2_565 1_455 ?
 O4 Sr1 O1 62.0(6) . 1_455 ?
 O4 Sr1 O1 59.8(6) 2_565 . ?
 O4 Sr1 O1 127.8(8) 4_565 1_455 ?
 O4 Sr1 O1 57.4(6) 2_565 2_465 ?
 O4 Sr1 O1 56.1(6) . 2_465 ?
 O4 Sr1 O1 56.1(6) 3 2_465 ?
 O4 Sr1 O1 57.4(6) 4_565 2_465 ?
 O4 Sr1 O3 174.8(9) 3 . ?
 O4 Sr1 O3 61.8(10) 4_565 . ?
 O4 Sr1 O3 61.8(10) 2_565 3 ?
 O4 Sr1 O3 174.8(9) . 3 ?
 O4 Sr1 O3 90.6(14) 2_565 2_455 ?
 O4 Sr1 O3 65.3(10) 3 2_455 ?
 O4 Sr1 O3 100.5(14) . . ?
 O4 Sr1 O3 171.1(11) 2_565 4_455 ?
 O4 Sr1 O3 100.5(14) 3 3 ?
 O4 Sr1 O3 120.1(11) 3 4_455 ?
 O4 Sr1 O3 171.1(11) 4_565 2_455 ?
 O4 Sr1 O3 120.1(11) . 2_455 ?
 O4 Sr1 O3 65.3(10) . 4_455 ?
 O4 Sr1 O3 113.2(10) 2_565 . ?
 O4 Sr1 O3 90.6(14) 4_565 4_455 ?
 O4 Sr1 O3 113.2(10) 4_565 3 ?
 O4 Sr1 O4 66.7(9) 2_565 3 ?
 O4 Sr1 O4 113.4(9) 2_565 . ?
 O4 Sr1 O4 75.2(17) . 3 ?
 O4 Sr1 O4 66.7(9) 4_565 . ?
 O4 Sr1 O4 113.4(9) 4_565 3 ?
 O4 Sr1 O4 81.1(17) 4_565 2_565 ?
 Sn1 Sr2 Sn1 73.6(3) 4_465 1_455 ?
 Sn1 Sr2 Sn1 115.9(6) . 1_455 ?
 Sn1 Sr2 Sn1 74.8(3) . 4_465 ?
 O2 Sr2 Sn1 156(4) . 1_455 ?
 O2 Sr2 Sn1 90.2(18) 1_455 4_465 ?
 O2 Sr2 Sn1 92.2(19) . 4_465 ?
 O2 Sr2 Sn1 91.5(16) 4_455 1_455 ?
 O2 Sr2 Sn1 40(3) . . ?
 O2 Sr2 Sn1 129.7(7) 6_455 4_465 ?
 O2 Sr2 Sn1 97(2) 4_465 . ?
 O2 Sr2 Sn1 124.4(6) 6_455 . ?
 O2 Sr2 Sn1 155(3) 1_455 . ?
 O2 Sr2 Sn1 39(3) 1_455 1_455 ?
 O2 Sr2 Sn1 94.2(18) 4_455 . ?
 O2 Sr2 Sn1 154(3) 4_455 4_465 ?
 O2 Sr2 Sn1 93.5(18) 4_465 1_455 ?
 O2 Sr2 Sn1 41(4) 4_465 4_465 ?
 O2 Sr2 Sn1 118.8(7) 6_455 1_455 ?
 O2 Sr2 O2 90.8(11) 1_455 4_455 ?
 O2 Sr2 O2 163(6) . 1_455 ?
 O2 Sr2 O2 85(3) 6_455 . ?
 O2 Sr2 O2 89(3) 6_455 4_465 ?
 O2 Sr2 O2 83.9(10) 4_465 1_455 ?
 O2 Sr2 O2 87.3(10) 4_465 . ?
 O2 Sr2 O2 81(4) 6_455 1_455 ?
 O2 Sr2 O2 94.1(10) . 4_455 ?
 O2 Sr2 O2 164(7) 4_465 4_455 ?
 O2 Sr2 O2 76(4) 6_455 4_455 ?
 O2 Sr2 O3 125.3(12) 6_455 . ?
 O2 Sr2 O3 132(3) 4_465 . ?
 O2 Sr2 O3 66(2) . . ?
 O2 Sr2 O3 126(3) 4_465 4_455 ?
 O2 Sr2 O3 126.6(14) 6_455 4_455 ?
 O2 Sr2 O4 64(3) 1_455 . ?
 O2 Sr2 O4 138.1(8) 6_455 . ?
 O2 Sr2 O4 68(3) . 4_565 ?
 O2 Sr2 O4 72(3) 4_465 4_565 ?
 O2 Sr2 O4 67(3) 4_465 . ?
 O2 Sr2 O4 125(3) . . ?
 O2 Sr2 O4 147.6(8) 6_455 4_565 ?
 O3 Sr2 Sn1 98.2(9) . 4_465 ?
 O3 Sr2 Sn1 93.3(10) 4_455 4_465 ?
 O3 Sr2 Sn1 37.2(5) . . ?
 O3 Sr2 Sn1 36.8(5) 4_455 1_455 ?
 O3 Sr2 Sn1 96.5(10) . 1_455 ?
 O3 Sr2 Sn1 92.9(9) 4_455 . ?
 O3 Sr2 O2 130(3) . 1_455 ?
 O3 Sr2 O2 64(2) 4_455 4_455 ?
 O3 Sr2 O2 62(2) . 4_455 ?
 O3 Sr2 O2 129(3) 4_455 . ?
 O3 Sr2 O2 67(2) 4_455 1_455 ?
 O3 Sr2 O3 62.8(9) 4_455 . ?
 O3 Sr2 O4 95.4(14) . . ?
 O3 Sr2 O4 85.4(14) 4_455 4_565 ?
 O3 Sr2 O4 60.2(11) 4_455 . ?
 O4 Sr2 Sn1 89.0(9) 4_565 1_455 ?
 O4 Sr2 Sn1 37.1(4) . 1_455 ?
 O4 Sr2 Sn1 93.1(8) . . ?
 O4 Sr2 Sn1 38.6(4) 4_565 4_465 ?
 O4 Sr2 Sn1 37.8(4) 4_565 . ?
 O4 Sr2 Sn1 36.8(4) . 4_465 ?
 O4 Sr2 O2 124(3) . 4_455 ?
 O4 Sr2 O2 123(3) 4_565 4_455 ?
 O4 Sr2 O2 121(3) 4_565 1_455 ?
 O4 Sr2 O3 61.1(9) 4_565 . ?
 O4 Sr2 O4 57.5(9) 4_565 . ?
 Sn1 O1 Sn1 162.8(11) 3 . ?
 Sn1 O1 Sr1 87.5(4) 3 . ?
 Sn1 O1 Sr1 98.4(6) 3 2 ?
 Sn1 O1 Sr1 90.7(4) . 1_655 ?
 Sn1 O1 Sr1 98.4(6) . 2 ?
 Sn1 O1 Sr1 81.5(6) . 2_565 ?
 Sn1 O1 Sr1 81.5(6) 3 2_565 ?
 Sn1 O1 Sr1 90.7(4) 3 1_655 ?
 Sn1 O1 Sr1 87.5(4) . . ?
 Sr1 O1 Sr1 99.4(6) 2 1_655 ?
 Sr1 O1 Sr1 86.1(5) 1_655 2_565 ?
 Sr1 O1 Sr1 81.7(4) . 2_565 ?
 Sr1 O1 Sr1 174.5(6) 2 2_565 ?
 Sr1 O1 Sr1 167.8(8) 1_655 . ?
 Sr1 O1 Sr1 92.8(6) 2 . ?
 Sn1 O2 Sr2 87(4) . 4_565 ?
 Sn1 O2 Sr2 77(3) . 4 ?
 Sn1 O2 Sr2 83(3) . . ?
 Sn1 O2 Sr2 82(3) . 1_655 ?
 Sr2 O2 Sn1 166.5(10) 6 . ?
 Sr2 O2 Sr2 94.2(12) 4_565 . ?
 Sr2 O2 Sr2 89(3) 6 4 ?
 Sr2 O2 Sr2 87.2(8) . 4 ?
 Sr2 O2 Sr2 163(6) . 1_655 ?
 Sr2 O2 Sr2 106(4) 6 4_565 ?
 Sr2 O2 Sr2 164(7) 4_565 4 ?
 Sr2 O2 Sr2 90.3(12) 4_565 1_655 ?
 Sr2 O2 Sr2 100(4) 6 . ?
 Sr2 O2 Sr2 84.3(8) 1_655 4 ?
 Sr2 O2 Sr2 94(3) 6 1_655 ?
 Sn1 O3 Sn1 169.0(9) . 4_455 ?
 Sn1 O3 Sr1 85.4(11) 4_455 . ?
 Sn1 O3 Sr1 92.5(14) 4_455 2 ?
 Sn1 O3 Sr1 95.9(10) . 2 ?
 Sn1 O3 Sr1 87.6(9) . . ?
 Sn1 O3 Sr2 86.7(8) 4_455 . ?
 Sn1 O3 Sr2 83.9(11) . . ?
 Sn1 O3 Sr2 93.8(14) . 4 ?
 Sn1 O3 Sr2 92.9(10) 4_455 4 ?
 Sr1 O3 Sr1 89.3(15) 2 . ?
 Sr1 O3 Sr2 170.6(17) 2 . ?
 Sr2 O3 Sr1 81.2(5) . . ?
 Sr2 O3 Sr1 92.4(6) 4 2 ?
 Sr2 O3 Sr1 177.6(12) 4 . ?
 Sr2 O3 Sr2 97.0(18) 4 . ?
 Sn1 O4 Sn1 155(2) 4_465 1_455 ?
 Sn1 O4 Sr1 99.2(9) 1_455 2_465 ?
 Sn1 O4 Sr1 95.4(9) 4_465 . ?
 Sn1 O4 Sr1 91.7(7) 1_455 . ?
 Sn1 O4 Sr1 102.8(9) 4_465 2_465 ?
 Sn1 O4 Sr2 83.6(11) 1_455 4_465 ?
 Sn1 O4 Sr2 79.5(9) 1_455 . ?
 Sn1 O4 Sr2 77.6(10) 4_465 . ?
 Sn1 O4 Sr2 84.0(11) 4_465 4_465 ?
 Sr1 O4 Sr1 101.7(17) 2_465 . ?
 Sr1 O4 Sr2 166.5(15) . 4_465 ?
 Sr1 O4 Sr2 175.3(15) 2_465 . ?
 Sr1 O4 Sr2 91.5(6) 2_465 4_465 ?
 Sr1 O4 Sr2 82.9(5) . . ?
 Sr2 O4 Sr2 83.8(14) 4_465 . ?

_shelx_res_file
;
TITL 006_SSO_x1_P2_30-5-1 in A2(1)am
    006_sso_x1_p2_30-5-1.res
    created by SHELXL-2019/3 at 20:45:35 on 07-Jan-2025
REM A2(1)am (#36 with fixed user cell
CELL 0.4859 5.708512 5.727949 20.258556 90 90 90
ZERR 4 0.000649 0.000643 0.105194 0 0 0
LATT -5
SYMM 0.5+X,-Y,-Z
SYMM +X,+Y,-Z
SYMM 0.5+X,-Y,+Z
SFAC O Sr Sn
DISP O 0.0036 0.0026 8.3735
DISP Sn -1.6654 0.7203 2178.1549
DISP Sr 0.1333 1.7343 4851.4431
UNIT 28 12 8

L.S. 10
PLAN  5
CONF
LIST 4
MORE -1
fmap 2
acta
TWIN -1 0 0 0 -1 0 0 0 1 2
REM <olex2.extras>
REM <HklSrc "%.\\006_SSO_x1_P2_30-5-1.hkl">
REM </olex2.extras>

WGHT    0.114700    1.277900
BASF   0.50229
FVAR       1.30996
SN1   3    0.872113    0.250285    0.101601    11.00000    0.00610
SR1   2    0.358583    0.250012    0.000000    10.50000    0.00769
SR2   2    0.381901    0.258530    0.189698    11.00000    0.01538
O1    1    0.882488    0.196810    0.000000    10.50000    0.00956
O2    1    0.866911    0.288151    0.208313    11.00000    0.02753
O3    1    0.647853   -0.021855    0.100170    11.00000    0.01036
O4    1    0.105331    0.522910    0.080947    11.00000    0.01127
HKLF 4


REM  006_SSO_x1_P2_30-5-1 in A2(1)am
REM wR2 = 0.1473, GooF = S = 1.118, Restrained GooF = 1.114 for all data
REM R1 = 0.0519 for 165 Fo > 4sig(Fo) and 0.0539 for all 177 data
REM 28 parameters refined using 1 restraints

END

WGHT      0.1161      0.8928

REM Highest difference peak  1.072,  deepest hole -0.952,  1-sigma level  0.333
Q1    1   0.3838  0.1648  0.0000  10.50000  0.05    1.07
Q2    1   0.3772  0.3374  0.0576  11.00000  0.05    1.00
Q3    1   0.8367  0.1657  0.1556  11.00000  0.05    0.89
Q4    1   0.9435  0.3370  0.0000  10.50000  0.05    0.78
Q5    1   0.5802  0.0929  0.0000  10.50000  0.05    0.45
;
_shelx_res_checksum                53586
_shelx_hkl_file
;
   0  -1  -1 32.5269 5.47810   2
   0  -1  -1 25.5157 2.47266   1
   0   2   0 705292. 2954.58   1
   0  -2   0 796589. 2997.56   1
   0  -2   0 716004. 2950.08   2
   0   2   0 768937. 2956.17   2
   0   2   2 419.246 9.63170   2
   0  -2  -2 393.361 9.28012   1
   0   3  -1 11.3382 22.8364   2
   0   3  -1 14.8790 21.7796   1
   0   3   1 9.12790 10.1298   2
   0   3   1 10.0301 9.55204   1
   0   3   3 6646.49 46.0530   2
   0  -4   0 433658. 1767.83   2
   0   4   0 433689. 1789.20   2
   0   4   0 433751. 1763.17   1
   0   4   2 3938.11 39.9250   2
   0  -4  -2 3958.90 77.2162   1
   0   4  -2 5249.94 67.5083   1
   0  -4  -2 4398.29 62.4834   2
   0  -4   2 4995.67 44.3376   2
   0  -5  -1 235.598 116.030   1
   0   5   1 106.952 27.1618   2
   0  -5   1 143.769 22.7488   2
   0  -5  -1 135.170 33.8774   2
   0   5  -1 172.608 25.7072   1
   0   5   1 160.416 19.8336   1
   0   5   3 3076.14 40.2208   2
   0  -5  -3 3013.58 82.0599   1
   0   6   0 137676. 587.796   1
   0  -6   0 137699. 621.471   2
   0   6   2 1098.36 50.8570   2
  -1   0   0-0.09080 2.24471   2
   1   0   0 0.85977 2.26282   2
   1   0   0 1.54345 6.95711   1
  -1   0   0 1.25188 3.95018   1
  -1   1   1 11973.4 58.0383   2
  -1   1   1 10423.2 54.9220   1
   1  -1   1 11602.4 100.723   1
   1  -1   1 10889.9 63.8248   2
  -1   1  -1 11494.5 66.1349   2
   1  -1  -1 11384.8 63.3444   1
   1  -2   2 418.772 15.9001   2
  -1   2   2 382.188 10.6178   1
  -1   2   0 1476.78 20.4556   2
   1  -2   0 1807.30 45.6043   1
  -1   2   0 1985.09 26.8234   1
   1  -2   0 1726.09 20.1644   2
   1   2   0 1628.08 18.8099   2
   1   2   0 1610.88 12.0221   1
   1  -2  -2 441.406 14.6324   1
   1  -2  -2 390.384 16.5636   2
  -1   3   3 2340.69 29.9936   2
  -1   3   3 3230.13 41.1868   1
  -1  -3  -1 5887.41 72.5804   1
   1  -3   1 5870.51 119.145   1
   1   3  -1 5880.11 44.2898   1
  -1   3   1 5787.61 45.3169   2
   1   3   1 6471.91 44.4637   2
  -1  -3   1 6352.44 39.0372   2
   1  -3  -1 5710.71 44.7537   2
   1  -3  -1 5986.92 78.7847   1
  -1   3  -1 6211.58 63.5738   1
  -1   3  -1 5970.29 59.9297   2
   1  -3  -3 2355.47 44.4466   2
   1  -3  -3 2039.75 36.1923   1
  -1   4   4 526.200 22.0966   2
  -1  -4  -2 237.233 50.4238   1
   1   4  -2 192.139 26.4861   1
  -1   4   2 239.137 19.0788   2
  -1   4   2 219.577 17.4191   1
  -1   4   0 2393.92 45.1464   2
  -1   4   0 2565.57 36.8321   1
   1   4   2 237.370 16.6768   2
  -1   4  -2 231.280 38.0856   1
  -1  -4   2 180.686 15.0372   2
  -1  -5  -1 1308.46 141.449   1
   1  -5   1 1071.80 167.866   1
   1  -5   1 1497.25 33.2149   2
  -1   5   1 1362.78 28.8283   1
  -1   5   1 1620.37 49.1418   2
   1   5  -1 1245.02 24.0220   1
   1  -5  -1 1542.94 134.390   1
   1   5   1 1058.47 40.3801   2
  -1   5  -1 1577.29 38.3862   1
  -1  -5   1 1125.07 27.8775   2
   1  -5  -1 1316.64 38.1533   2
  -1   5  -1 1378.33 57.9362   2
  -1   6   2 398.321 62.1472   1
  -1   6   2 330.688 41.8346   2
  -1   6   0 2409.88 37.9845   1
  -1   6   0 2401.77 74.2350   2
   1  -6   0 2332.54 48.6591   2
   1  -6  -2 181.175 55.8853   2
   1  -6  -2 290.075 151.120   1
  -1   7   1 987.577 74.3634   2
  -1   7   1 2004.08 83.2054   1
   1  -7  -1 1026.01 72.3734   2
   1  -7  -1 829.303 229.686   1
   2   0   0 844218. 3393.24   2
   2   0   0 855442. 3429.23   1
  -2   0   0 844547. 3397.88   2
  -2   0   0 843639. 3398.19   1
  -2   0   2 1789.57 17.7619   2
   2   0  -2 1878.61 17.2330   1
   2   1  -1 655.406 10.5792   1
   2  -1   1 628.955 52.7659   1
   2  -1   1 617.208 13.4774   2
  -2   1   1 593.550 12.7379   1
   2  -1  -1 556.706 12.3663   2
  -2   1  -1 541.237 16.0633   2
  -2   1  -1 556.467 27.2972   1
   2   1   1 593.658 7.76444   2
  -2   2   2 8738.90 58.9384   2
   2  -2   2 9238.56 151.986   1
  -2   2   2 8111.01 51.4315   1
   2  -2   2 7507.11 55.7882   2
   2  -2   0 914282. 3728.45   2
   2  -2   0 962759. 3819.23   1
  -2   2   0 865409. 3738.03   1
  -2   2   0 999999. 3744.06   2
  -2   2  -2 8549.21 81.5965   2
  -2   2  -2 8495.40 88.2351   1
  -2   3   3 2779.69 34.5775   1
  -2   3   3 2536.95 34.8201   2
   2  -3   1 274.826 18.2562   2
  -2   3   1 239.402 18.5791   2
  -2   3   1 282.008 17.3797   1
   2   3  -1 270.333 6.81242   1
   2  -3  -1 235.629 16.9775   2
  -2  -3   1 238.149 9.15108   2
  -2   3  -1 354.898 29.5931   1
  -2   3  -1 235.233 22.8950   2
   2  -3  -1 319.362 50.6249   1
   2  -3  -3 2466.28 48.8062   2
   2  -3  -3 2275.97 42.9796   1
  -2   4   4 5858.80 55.4252   2
  -2   4   2 2254.55 32.2127   1
  -2   4   2 2185.52 34.8447   2
   2   4  -2 2220.06 25.9106   1
   2  -4   0 312502. 1292.39   2
  -2   4   0 313104. 1317.90   2
  -2   4   0 312213. 1295.03   1
   2  -4  -2 2484.22 42.4141   2
  -2   4  -2 2445.57 63.7503   2
  -2   4  -2 2564.31 53.9176   1
   2  -4  -4 4868.87 73.5041   1
  -2   5   3 9438.87 104.990   1
  -2   5   3 3847.41 53.3652   2
  -2   5   1 166.898 38.8482   2
  -2   5   1 155.144 23.2407   1
  -2   5  -1 106.209 45.0521   2
  -2   5  -1 154.663 31.4619   1
  -2   6   2 3058.58 70.7834   2
  -2   6   2 3411.27 52.4357   1
   2  -6   0 154263. 689.982   2
   2  -6   0 151887. 975.416   1
   2  -6  -2 3007.69 182.821   1
   2  -6  -2 3138.28 75.7913   2
  -2   7   1 304.898 71.5328   2
  -2   7   1 177.359 35.7201   1
   2  -7  -1-3.96493 236.365   1
   2  -7  -1 210.205 59.6990   2
   2  -7  -3 1722.42 204.020   1
   3   0   0 5.87578 54.2432   1
   3   0   0 2.86848 10.2108   2
   3   0   2-1.53968 9.93952   2
   3   0  -2-0.29964 17.3948   1
  -3   1   3 8025.74 56.1080   2
   3  -1   1 8881.12 135.418   1
  -3   1   1 8605.54 56.2547   1
  -3   1   1 8814.31 59.3114   2
  -3  -1  -1 9605.54 55.6331   1
   3   1  -1 9363.56 77.9769   1
   3  -1   1 9983.40 62.0535   2
   3   1   1 9138.11 50.1434   2
  -3  -1   1 9703.58 51.8690   2
  -3   1  -1 9281.92 75.9905   2
  -3   1  -1 9361.97 74.9771   1
   3  -1  -1 9750.97 96.4509   1
   3  -1  -3 7941.98 63.8081   1
  -3   2   2 122.210 14.9297   1
   3  -2   2 123.956 16.8070   2
  -3   2   2 128.227 16.4328   2
   3  -2   2 192.737 117.297   1
   3   2  -2 95.0002 13.7603   1
   3  -2   0 781.630 79.0884   1
  -3   2   0 649.538 28.5930   2
  -3   2   0 751.925 26.5989   1
  -3   2  -2 168.599 39.7649   1
   3  -2  -2 126.247 38.2693   1
  -3   2  -2 77.1323 35.9497   2
   3  -2  -2 92.6298 20.8110   2
  -3  -2   2 103.053 6.95328   2
  -3   3   3 4593.49 46.8604   1
  -3   3   3 4501.10 47.2823   2
   3  -3   1 3409.71 41.2897   2
  -3   3   1 3581.87 48.5374   2
  -3   3  -1 3071.36 55.9800   2
  -3   3  -1 3234.75 52.7721   1
   3  -3  -3 4684.02 65.5136   2
   3  -3  -3 4523.43 73.2696   1
  -3   4   4 239.093 25.1631   2
  -3   4   2 31.2031 30.6824   2
   3  -4   2 76.1602 167.466   1
  -3   4   2 22.7126 20.1665   1
   3  -4   2 3.61714 22.6879   2
   3  -4   0 1917.88 145.009   1
   3  -4   0 1930.25 38.4477   2
  -3   4   0 2111.40 42.6956   1
  -3   4  -2 37.7243 50.6145   2
   3  -4  -2-50.9942 89.1207   1
   3  -4  -2-4.16971 29.3775   2
  -3   4  -2 58.1759 37.8065   1
   3  -4  -4 212.229 48.2509   2
   3  -4  -4 261.080 56.6097   1
  -3   5   3 4455.20 58.4873   1
  -3   5   3 4041.28 64.0101   2
   3  -5   1 3377.90 52.0350   2
   3  -5   1 2818.80 221.532   1
  -3   5   1 3258.36 67.6658   2
  -3   5   1 2899.46 42.2192   1
   3  -5  -1 3217.67 173.896   1
   3  -5  -1 3098.96 55.5874   2
  -3   5  -1 3241.26 54.5599   1
   3  -5  -3 3493.72 131.874   1
   3  -5  -3 4325.48 82.4249   2
  -3   6   2 387.599 35.9498   1
  -3   6   2 293.262 48.9584   2
   3  -6   0 1498.24 231.219   1
   3  -6   0 1388.41 42.7452   2
  -3   6   0 1675.21 38.6546   1
  -3   6   0 1446.50 66.8854   2
   3  -6  -2 514.724 175.551   1
   3  -6  -2 361.890 58.1900   2
   3  -7  -1 443.495 254.899   1
   3  -7  -1 764.842 69.4407   2
   3  -7  -3 1185.47 211.202   1
   4   0   0 476159. 2092.42   1
   4   0   0 475465. 1959.51   2
  -4   0   0 485397. 1953.10   1
  -4   0   0 488014. 1967.07   2
  -4   0   2 9678.70 64.2633   2
   4   0  -2 9772.72 103.315   1
  -4  -1  -3 138.816 36.4112   1
  -4   1   3 168.703 18.7753   2
   4   1  -3 127.996 25.2589   1
   4   1  -1 788.221 76.8091   1
   4  -1   1 665.507 112.429   1
   4  -1   1 852.916 23.6305   2
  -4   1   1 742.054 20.6121   1
  -4  -1  -1 743.591 16.2179   1
   4  -1  -1 886.018 80.8914   1
   4  -1  -1 656.707 23.5044   2
   4   1   1 687.012 16.8409   2
  -4  -1   1 944.562 27.2758   2
  -4   1  -1 820.943 37.3574   2
  -4   1  -1 877.057 32.6791   1
   4  -1  -3 141.548 38.6660   1
  -4  -1   3 162.089 14.3363   2
  -4   2   4 6376.40 57.7117   2
  -4   2   2 4761.64 43.7618   1
  -4   2   2 4595.19 47.0197   2
   4  -2   0 357114. 1628.48   1
   4  -2   0 354703. 1464.29   2
  -4   2   0 355024. 1483.97   2
  -4   2   0 353933. 1465.60   1
  -4   2  -2 4796.88 78.0159   2
  -4   2  -2 4603.68 65.4732   1
   4  -2  -2 4658.98 88.5842   1
   4  -2  -4 5364.83 71.5488   1
  -4   3   3 2847.48 42.5712   1
  -4   3   3 2395.29 39.7820   2
   4  -3   1 313.671 24.7335   2
  -4   3   1 255.808 22.9389   1
   4  -3   1 247.406 143.323   1
  -4   3   1 352.113 36.7163   2
   4  -3  -1 264.941 27.7059   2
   4  -3  -1 281.303 116.943   1
  -4   3  -1 265.325 31.7914   1
  -4   3  -1 245.911 42.4896   2
   4  -3  -3 2567.47 61.7585   2
   4  -3  -3 2623.65 91.2197   1
  -4   4   4 12263.2 93.7333   2
  -4   4   2 5925.69 56.6244   1
   4  -4   2 6114.13 62.3560   2
  -4   4   2 6110.91 78.2220   2
   4  -4   0 224020. 944.936   2
  -4   4   0 235772. 943.514   1
   4  -4  -2 6601.83 170.369   1
   4  -4  -2 6575.05 81.8911   2
   4  -4  -4 12871.0 129.653   2
   4  -4  -4 12866.5 165.618   1
  -4   5   3 2437.41 50.2663   1
  -4   5   3 1815.52 57.8398   2
  -4   5   1 167.388 41.0725   2
   4  -5   1 190.116 29.5816   2
  -4   5   1 209.699 27.1255   1
  -4   5  -1 203.362 66.9610   2
  -4   5  -1 224.589 30.0311   1
   4  -5  -1 184.662 38.3151   2
   4  -5  -3 2092.80 155.529   1
   4  -5  -3 1937.27 72.1528   2
  -4   6   2 3666.21 58.1282   1
  -4   6   2 2312.67 62.2303   2
   4  -6   0 108725. 512.208   2
  -4   6   0 108418. 482.756   1
   4  -6  -2 2705.80 211.068   1
   4  -6  -2 3630.67 87.6795   2
  -4   7   1 233.775 78.2792   2
  -4   7   1 131.970 39.9913   1
   4  -7  -1 369.015 264.495   1
   4  -7  -1 165.096 67.0215   2
  -5   0   0-16.1489 35.8873   2
   5   0   0-1.09613 144.897   1
  -5   0   0 9.67888 16.9559   1
   5   0   0 4.67954 23.8304   2
  -5   0   2 9.56687 28.7036   2
   5   0  -2 4.79759 89.2479   1
  -5   0  -2 2.96602 25.0984   1
   5   0   2 6.00987 19.2339   2
  -5   1   3 8690.31 67.3555   2
   5   1  -3 7722.87 110.520   1
  -5  -1  -1 3531.66 33.5104   1
  -5   1   1 3994.08 40.6823   1
   5   1   1 4017.54 48.6297   2
  -5   1  -1 4273.30 75.9123   2
  -5  -1   3 8661.55 61.8139   2
  -5   2   4 31.7751 23.9633   2
  -5   2   2 44.4469 35.5650   2
  -5   2   2 22.8851 23.9581   1
   5  -2   2 19.4394 22.8849   2
   5  -2   0 501.350 146.161   1
   5  -2   0 336.832 27.5166   2
  -5   2   0 374.048 24.9989   1
  -5   2   0 459.682 45.2004   2
   5  -2  -2 5.06907 107.306   1
   5  -2  -2 25.1361 41.6927   2
  -5   2  -2 44.5456 36.6052   1
   5  -2  -4-17.0559 62.8400   1
  -5   3   3 16435.2 141.723   1
  -5   3   3 8476.24 89.9351   2
   5  -3   1 4502.25 229.606   1
   5  -3   1 4855.91 59.9077   2
  -5   3   1 4427.58 49.8841   1
   5  -3  -1 5243.06 184.328   1
   5  -3  -1 4368.14 62.7075   2
  -5   3  -1 5377.24 65.7878   1
  -5   3  -1 4456.24 81.7765   2
   5  -3  -3 7389.24 157.253   1
   5  -3  -3 7822.40 107.066   2
  -5   4   2 205.391 29.3422   1
  -5   4   2 198.724 48.5628   2
   5  -4   0 592.473 37.8689   2
  -5   4   0 719.711 31.8791   1
  -5   4   0 656.353 58.9599   2
   5  -4   0 628.536 183.861   1
   5  -4  -2 150.011 160.661   1
   5  -4  -2 168.150 51.6261   2
  -5   5   3 9673.42 127.455   1
  -5   5   3 4404.67 85.2579   2
   5  -5   1 1106.73 42.5252   2
  -5   5   1 1164.97 36.6423   1
  -5   5   1 1157.84 67.1485   2
   5  -5  -1 1064.71 201.894   1
   5  -5  -1 1259.54 59.1479   2
  -5   5  -1 954.979 37.8627   1
  -5   5  -1 956.103 79.5055   2
   5  -5  -3 4486.64 209.788   1
   5  -5  -3 4574.27 97.0898   2
  -5   6   2 223.046 63.4853   2
  -5   6   2 122.671 41.8587   1
   5  -6   0 1440.01 63.7575   2
  -5   6   0 1331.73 40.2944   1
   5  -6  -2 45.2643 213.823   1
   5  -6  -2 108.525 68.9945   2
   6   0   0 173894. 793.915   2
  -6   0   0 182235. 760.243   1
  -6   1   3 391.587 39.3353   2
  -6   1   1 504.500 30.4572   1
  -6   1   1 504.633 47.8370   2
   6  -1  -1 416.505 49.3004   2
   6  -1  -1 274.701 154.496   1
  -6   1  -1 417.971 26.0585   1
   6  -1  -3 332.407 123.185   1
  -6   2   2 15633.8 142.064   1
  -6   2   2 8701.72 103.185   2
  -6   2   0 189666. 808.197   1
  -6   2   0 194737. 867.237   2
  -6   3   3 790.872 51.6684   2
   6  -3   1 335.985 34.9661   2
  -6   3   1 355.702 31.1617   1
  -6   3   1 401.628 55.5962   2
   6  -3  -1 345.353 53.5619   2
   6  -3  -1 346.073 181.250   1
  -6   3  -1 324.319 31.0422   1
   6  -3  -3 972.899 170.950   1
   6  -3  -3 679.876 67.0030   2
   6  -4   0 110441. 517.541   2
   6  -4   0 99657.6 802.704   1
   6  -4  -2 4591.97 226.497   1
   6  -4  -2 5158.70 98.6592   2
  -6   5   3 1420.50 57.7880   2
  -6   5   1 151.070 66.2000   2
  -6   5   1 152.130 36.1773   1
   6  -5  -1 124.496 259.625   1
   6  -5  -1 103.507 60.7634   2
   6  -5  -3 1879.75 217.095   1
  -7   1   1 3909.39 91.3184   2
  -7   2   2 81.1737 56.2497   2
  -7   2   0 148.047 32.3845   1
   7  -2   0 130.642 55.0570   2
   7  -2  -2 157.902 197.014   1
  -7   3   1 2457.02 55.1395   1
  -7   3   1 2358.12 92.0908   2
   7  -3  -1 2183.63 80.1683   2
   7  -3  -1 1874.55 264.574   1
  -7   4   2 61.7133 65.5650   2
   7  -4  -2 219.118 245.250   1
   7  -4  -2 33.5509 73.1098   2
   7  -5  -1 4676.47 114.142   2
   0   0   0    0.00    0.00   0

TITL 006_SSO_x1_P2_30-5-1 in A2(1)am
REM A2(1)am (#36 with fixed user cell!)
CELL 0.48590   5.708512   5.727949  20.258556  90.0000  90.0000  90.0000
ZERR    4.00   0.000649   0.000643   0.105194   0.0000   0.0000   0.0000
LATT -5
SYMM  x+1/2,-y,-z
SYMM  x+1/2,-y, z
SYMM  x, y,-z
SFAC O Sr Sn
UNIT 28.00 12.00 8.00
TREF
HKLF 4
END
;
_shelx_hkl_checksum                40051
loop_
  _axis.id
  _axis.system
  _axis.type
  _axis.equipment
  _axis.parity
  _axis.depends_on
  _axis.zero
  _axis.vector[1]
  _axis.vector[2]
  _axis.vector[3]
 source abstract . source . . . 0.99999589 0.00000000 -0.00286792
 omega abstract rotation goniometer -1 . 86.41056000 0.00000000 0.00000000
 1.00000000
 kappa abstract rotation goniometer -1 omega 0.00000000 -0.76381056 0.00000000
 0.64544049
 phi abstract rotation goniometer -1 kappa . 0.00000000 0.00000000 1.00000000
 theta abstract rotation goniometer -1 . 0.04586666 0.00000000 0.00000000
 1.00000000
 matrixX abstract general general . phi . 1.00000000 0.00000000 0.00000000
 matrixY abstract general general . phi . 0.00000000 1.00000000 0.00000000
 matrixZ abstract general general . phi . 0.00000000 0.00000000 1.00000000
 dacX abstract translation general . phi . 0.00000000 1.00000000 0.00000000
 dacY abstract translation general . phi . -1.00000000 0.00000000 0.00000000
 dacZ abstract translation general . phi . 0.00000000 0.00000000 1.00000000

_olex2_submission_special_instructions  'No special instructions were received'
_oxdiff_exptl_absorpt_empirical_details
;
Empirical correction (ABSPACK) includes:
- Frame scaling
;
_oxdiff_exptl_absorpt_empirical_full_max  3.117
_oxdiff_exptl_absorpt_empirical_full_min  0.366
loop_
  _twin_individual_id
  _twin_individual_mass_fraction_refined
 1 0.5(1)
 2 0.5(1)
