# Supplementary material for: The varying temperature- and pressure-induced phase transition pathways in hybrid improper ferroelectric Sr3Sn2O7
Source: Acta Crystallogr B Struct Sci Cryst Eng Mater. 2025 Apr 14;81(Pt 3):318–24. doi: 10.1107/S2052520625002306 (PMC12147935; doi:10.1107/S2052520625002306)
Supplement: Supplementary file 1 [file b-81-00318-sup1.zip › SSO_HP_VT_CIFs/SSO_HP_CIFS/007.cif]

data_007_sso_x1_p3_30-5-1

# start Validation Reply Form
_vrf_ATOM007_007_sso_x1_p3_30-5-1
;
PROBLEM: _atom_site_aniso_label is missing
RESPONSE: As the measurement was performed using a diamond anvil cell to
achieve high pressures, the available region of reciprocal space is 
restricted, resulting in a low data/parameter ratio. Therefore, an 
anisotropic model is neither feasible nor advisable. 
;
_vrf_PLAT029_007_sso_x1_p3_30-5-1
;
PROBLEM: _diffrn_measured_fraction_theta_full value Low .      0.233 Why?  
RESPONSE: The measurement was performed using a diamond anvil cell, of 
which the precise design necessitates a small opening angle (approx. 23
degrees) to obtain high pressures. This restricts the available region
of reciprocal space. 
;
_vrf_PLAT090_007_sso_x1_p3_30-5-1
;
PROBLEM: Poor Data / Parameter Ratio (Zmax > 18) ........       3.61 Note  
RESPONSE:  The measurement was performed using a diamond anvil cell, of 
which the precise design necessitates a small opening angle (approx. 23
degrees) to obtain high pressures. This restricts the available region
of reciprocal space. The sample was refined isotropically to improve this.
;
_vrf_PLAT109_007_sso_x1_p3_30-5-1
;
PROBLEM: Twinning Matrix = Alternate Inversion Twinning .          ? Check 
RESPONSE: The present system stems from a cetrosymmetric, tetragonal 
aristotype. This can be modelled using a twin law given by 
(0 1 0 -1 0 0 0 0 1 4). The two-fold twin was subsequently chosen over 
the inversion twin law to explicitly depict the twinning present as viewed 
from the perspective of the relevant properties (i.e., hybrid improper 
ferroelectric polarisation).
;
_vrf_PLAT196_007_sso_x1_p3_30-5-1
;
PROBLEM: No TEMP record and measurement temperature .NE.         293 Degree
RESPONSE: Model incorporates no riding hydrogens so no TEMP record is 
required. 
;
# end Validation Reply Form

_audit_creation_date               2025-01-07
_audit_creation_method
;
Olex2 1.5-ac7-013
(compiled 2025.01.02 svn.rf662f148 for Rigaku Oxford Diffraction, GUI svn.r7109)
;
_shelx_SHELXL_version_number       '2019/3'
_audit_contact_author_address      
;
Dept. of Chemistry, University of Warwick, Gibbet Hill Road, Coventry, CV4 7AL
;
_audit_contact_author_email        ?
_audit_contact_author_name         'Evie Ladbrook'
_audit_contact_author_phone        ?
_publ_contact_author_id_orcid      ?
_publ_section_references
;
Dolomanov, O.V., Bourhis, L.J., Gildea, R.J, Howard, J.A.K. & Puschmann, H.
 (2009), J. Appl. Cryst. 42, 339-341.

Sheldrick, G.M. (2015). Acta Cryst. A71, 3-8.

Sheldrick, G.M. (2015). Acta Cryst. C71, 3-8.
;
_chemical_name_common              ?
_chemical_name_systematic          ?
_chemical_formula_moiety           'O7 Sn2 Sr3'
_chemical_formula_sum              'O7 Sn2 Sr3'
_chemical_formula_weight           612.24
_chemical_absolute_configuration   ?
_chemical_melting_point            ?
_chemical_oxdiff_formula           'Sr3 Sn2 O7'
loop_
  _atom_type_symbol
  _atom_type_description
  _atom_type_scat_dispersion_real
  _atom_type_scat_dispersion_imag
  _atom_type_scat_source
 'O' 'O' 0.0036 0.0026 'International Tables Vol C Tables 4.2.6.8 and 6.1.1.4'
 'Sr' 'Sr' 0.1333 1.7343 'International Tables Vol C Tables 4.2.6.8 and 6.1.1.4'
 'Sn' 'Sn' -1.6654 0.7203
 'International Tables Vol C Tables 4.2.6.8 and 6.1.1.4'

_shelx_space_group_comment
;
The symmetry employed for this shelxl refinement is uniquely defined
by the following loop, which should always be used as a source of
symmetry information in preference to the above space-group names.
They are only intended as comments.
;
_space_group_crystal_system        'orthorhombic'
_space_group_IT_number             36
_space_group_name_H-M_alt          'A 21 a m'
_space_group_name_Hall             'A -2 2a'
loop_
  _space_group_symop_operation_xyz
 'x, y, z'
 'x+1/2, -y, -z'
 'x, y, -z'
 'x+1/2, -y, z'
 'x, y+1/2, z+1/2'
 'x+1/2, -y+1/2, -z+1/2'
 'x, y+1/2, -z+1/2'
 'x+1/2, -y+1/2, z+1/2'

_cell_length_a                     5.7061(7)
_cell_length_b                     5.7266(7)
_cell_length_c                     20.41(11)
_cell_angle_alpha                  90
_cell_angle_beta                   90
_cell_angle_gamma                  90
_cell_volume                       667(4)
_cell_formula_units_Z              4
_cell_measurement_reflns_used      422
_cell_measurement_temperature      300
_cell_measurement_theta_max        20.0970
_cell_measurement_theta_min        2.5240
_shelx_estimated_absorpt_T_max     ?
_shelx_estimated_absorpt_T_min     ?
_exptl_absorpt_coefficient_mu      11.377
_exptl_absorpt_correction_T_max    0.71658
_exptl_absorpt_correction_T_min    0.70881
_exptl_absorpt_correction_type     sphere
_exptl_absorpt_process_details
;
CrysAlisPro 1.171.43.105a (Rigaku Oxford Diffraction, 2024)
Spherical absorption correction
using equivalent radius and absorption coefficient.
Empirical absorption correction using spherical harmonics,
implemented in SCALE3 ABSPACK scaling algorithm.
;
_exptl_absorpt_special_details     ?
_exptl_crystal_colour              'clear colourless'
_exptl_crystal_colour_lustre       clear
_exptl_crystal_colour_primary      colourless
_exptl_crystal_density_diffrn      6.098
_exptl_crystal_density_meas        ?
_exptl_crystal_density_method      ?
_exptl_crystal_description         plate
_exptl_crystal_F_000               1080
_exptl_crystal_size_max            0.05
_exptl_crystal_size_mid            0.03
_exptl_crystal_size_min            0.015
_exptl_crystal_size_rad            0.020
_exptl_transmission_factor_max     ?
_exptl_transmission_factor_min     ?
_diffrn_reflns_av_R_equivalents    0.0039
_diffrn_reflns_av_unetI/netI       0.0022
_diffrn_reflns_Laue_measured_fraction_full  0.233
_diffrn_reflns_Laue_measured_fraction_max  0.183
_diffrn_reflns_limit_h_max         7
_diffrn_reflns_limit_h_min         -7
_diffrn_reflns_limit_k_max         7
_diffrn_reflns_limit_k_min         -7
_diffrn_reflns_limit_l_max         4
_diffrn_reflns_limit_l_min         -4
_diffrn_reflns_number              427
_diffrn_reflns_point_group_measured_fraction_full  0.232
_diffrn_reflns_point_group_measured_fraction_max  0.178
_diffrn_reflns_theta_full          16.950
_diffrn_reflns_theta_max           20.108
_diffrn_reflns_theta_min           2.440
_diffrn_ambient_temperature        300
_diffrn_detector                   'Hybrid Pixel Array Detector'
_diffrn_detector_area_resol_mean   13.3333
_diffrn_measured_fraction_theta_full  0.233
_diffrn_measured_fraction_theta_max  0.183
_diffrn_measurement_details
;
List of Runs (angles in degrees, time in seconds):

  # Type    Start    End  Width  t~exp~   \w     \q     \k     \f   Frames
--------------------------------------------------------------------------
  1  \f    -27.80  26.60   0.20    1.00 -90.00   0.00   0.00    --   272
  2  \f   -167.80-112.80   0.20    1.00-130.00   0.00   0.00    --   275
;
_diffrn_measurement_device         'abstract diffractometer'
_diffrn_measurement_device_type   
 'dectris-CrysAlisPro-abstract goniometer imported dectris images'
_diffrn_measurement_method         '\f scans'
_diffrn_orient_matrix_axis[1]      matrixX
_diffrn_orient_matrix_axis[2]      matrixY
_diffrn_orient_matrix_axis[3]      matrixZ
_diffrn_orient_matrix_type        
 'CrysAlisPro convention (1999,Acta A55,543-557)'
_diffrn_orient_matrix_UB_11        -0.0024386239
_diffrn_orient_matrix_UB_12        0.0038488167
_diffrn_orient_matrix_UB_13        -0.0236471288
_diffrn_orient_matrix_UB_21        -0.0586750002
_diffrn_orient_matrix_UB_22        0.0616112468
_diffrn_orient_matrix_UB_23        0.0012600366
_diffrn_orient_matrix_UB_31        0.0619694727
_diffrn_orient_matrix_UB_32        0.0585459561
_diffrn_orient_matrix_UB_33        0.0002472849
_diffrn_radiation_monochromator    synchrotron
_diffrn_radiation_probe            x-ray
_diffrn_radiation_type             synchrotron
_diffrn_radiation_wavelength       0.4859
_diffrn_source                     synchrotron
_reflns_Friedel_coverage           0.772
_reflns_Friedel_fraction_full      0.231
_reflns_Friedel_fraction_max       0.172
_reflns_number_gt                  169
_reflns_number_total               179
_reflns_special_details
;
Measurement was performed using a diamond anvil cell with an opening 
angle of approximately 23 degrees.
 Reflections were merged by SHELXL according to the crystal
 class for the calculation of statistics and refinement.
 
 _reflns_Friedel_fraction is defined as the number of unique
 Friedel pairs measured divided by the number that would be
 possible theoretically, ignoring centric projections and
 systematic absences. Completness statistics refer to single and
 composite reflections containing twin component 1 only.
;
_reflns_threshold_expression       'I > 2\s(I)'
_computing_cell_refinement         'CrysAlisPro 1.171.43.105a (Rigaku OD, 2024)'
_computing_data_collection        
 'CrysAlisPro 1.171.43.105a (Rigaku OD, 2024) (IMPORT)'
_computing_data_reduction          'CrysAlisPro 1.171.43.105a (Rigaku OD, 2024)'
_computing_molecular_graphics      'Olex2 1.5-ac7-013 (Dolomanov et al., 2009)'
_computing_publication_material    'Olex2 1.5-ac7-013 (Dolomanov et al., 2009)'
_computing_structure_refinement    'SHELXL 2019/3 (Sheldrick, 2015)'
_computing_structure_solution      'SHELXT  (Sheldrick, 2015)'
_refine_diff_density_max           0.658
_refine_diff_density_min           -0.518
_refine_diff_density_rms           0.226
_refine_ls_abs_structure_details
;
 Flack x determined using 71 quotients [(I+)-(I-)]/[(I+)+(I-)]
 (Parsons, Flack and Wagner, Acta Cryst. B69 (2013) 249-259).
;
_refine_ls_abs_structure_Flack     0.05(3)
_refine_ls_extinction_coef         .
_refine_ls_extinction_method       none
_refine_ls_goodness_of_fit_ref     1.246
_refine_ls_hydrogen_treatment      undef
_refine_ls_matrix_type             full
_refine_ls_number_parameters       28
_refine_ls_number_reflns           179
_refine_ls_number_restraints       4
_refine_ls_R_factor_all            0.0271
_refine_ls_R_factor_gt             0.0261
_refine_ls_restrained_S_all        1.234
_refine_ls_shift/su_max            0.000
_refine_ls_shift/su_mean           0.000
_refine_ls_structure_factor_coef   Fsqd
_refine_ls_weighting_details      
 'w=1/[\s^2^(Fo^2^)+(0.0589P)^2^+2.5967P] where P=(Fo^2^+2Fc^2^)/3'
_refine_ls_weighting_scheme        calc
_refine_ls_wR_factor_gt            0.0961
_refine_ls_wR_factor_ref           0.0977
_refine_special_details
;
 Refined as a 2-component twin.

The O1-Sn1-O2 distances were restrained to be similar as this lies along the c
axis which is is poorly defined due to the small opening angle of the
diamond anvil cell, the orientation of the plate-like crystal within the cell
and high mosaicity along c. Therefore, a SADI restraint was used to maintain
chemical and physical sensibility of the model.

SIMU restraint necessary to maintain sensible displacement parameters. 
;
_olex2_refinement_description
;
1. Twinned data refinement
 Scales: 0.56(7)
 0.44(7)
2. Restrained distances
 O1-Sn1 \\sim Sn1-O2
 with sigma of 0.02
3. Uiso/Uaniso restraints and constraints
O3 \\sim O1 \\sim O2 \\sim O4: within 3A with sigma of 0.002 and sigma for
terminal atoms of 0.004 within 3A
;
_atom_sites_solution_hydrogens     .
_atom_sites_solution_primary       isomorph
_atom_sites_solution_secondary     difmap
loop_
  _atom_site_label
  _atom_site_type_symbol
  _atom_site_fract_x
  _atom_site_fract_y
  _atom_site_fract_z
  _atom_site_U_iso_or_equiv
  _atom_site_adp_type
  _atom_site_occupancy
  _atom_site_site_symmetry_order
  _atom_site_calc_flag
  _atom_site_refinement_flags_posn
  _atom_site_refinement_flags_adp
  _atom_site_refinement_flags_occupancy
  _atom_site_disorder_assembly
  _atom_site_disorder_group
 Sn1 Sn 0.8722(5) 0.24969(17) 0.0989(4) 0.0049(7) Uiso 1 1 d D . . . .
 Sr1 Sr 0.3582(5) 0.2500(2) 0.000000 0.0064(8) Uiso 1 2 d S . P . .
 Sr2 Sr 0.38190(16) 0.2581(2) 0.1871(5) 0.0122(9) Uiso 1 1 d . . . . .
 O1 O 0.881(3) 0.199(3) 0.000000 0.015(3) Uiso 1 2 d DS U P . .
 O2 O 0.866(2) 0.285(2) 0.1982(17) 0.015(3) Uiso 1 1 d D U . . .
 O3 O 0.655(2) -0.023(2) 0.112(2) 0.013(2) Uiso 1 1 d . U . . .
 O4 O 0.107(3) 0.5264(18) 0.0842(17) 0.009(3) Uiso 1 1 d . . . . .

_geom_special_details
;
 All esds (except the esd in the dihedral angle between two l.s. planes)
 are estimated using the full covariance matrix.  The cell esds are taken
 into account individually in the estimation of esds in distances, angles
 and torsion angles; correlations between esds in cell parameters are only
 used when they are defined by crystal symmetry.  An approximate (isotropic)
 treatment of cell esds is used for estimating esds involving l.s. planes.
;
loop_
  _geom_bond_atom_site_label_1
  _geom_bond_atom_site_label_2
  _geom_bond_distance
  _geom_bond_site_symmetry_2
  _geom_bond_publ_flag
 Sn1 Sr1 3.431(9) 1_655 ?
 Sn1 Sr1 3.503(8) 2 ?
 Sn1 Sr2 3.327(9) . ?
 Sn1 Sr2 3.421(9) 1_655 ?
 Sn1 Sr2 3.420(8) 4 ?
 Sn1 Sr2 3.345(9) 4_565 ?
 Sn1 O1 2.041(13) . ?
 Sn1 O2 2.04(3) . ?
 Sn1 O3 2.014(13) . ?
 Sn1 O3 2.085(17) 4 ?
 Sn1 O4 2.007(15) 4_565 ?
 Sn1 O4 2.097(17) 1_655 ?
 Sr1 O1 3.16(2) 2_465 ?
 Sr1 O1 2.997(15) . ?
 Sr1 O1 2.58(2) 2_455 ?
 Sr1 O1 2.739(15) 1_455 ?
 Sr1 O3 3.24(4) . ?
 Sr1 O3 2.87(4) 4_455 ?
 Sr1 O3 3.24(4) 3 ?
 Sr1 O3 2.87(4) 2_455 ?
 Sr1 O4 2.74(3) 3 ?
 Sr1 O4 2.57(2) 4_565 ?
 Sr1 O4 2.57(2) 2_565 ?
 Sr1 O4 2.74(3) . ?
 Sr2 O2 2.36(4) 6_455 ?
 Sr2 O2 2.625(14) 4_465 ?
 Sr2 O2 3.122(14) 4_455 ?
 Sr2 O2 2.777(14) . ?
 Sr2 O2 2.956(13) 1_455 ?
 Sr2 O3 2.42(3) 4_455 ?
 Sr2 O3 2.71(3) . ?
 Sr2 O4 3.04(3) . ?
 Sr2 O4 2.75(3) 4_565 ?

loop_
  _geom_angle_atom_site_label_1
  _geom_angle_atom_site_label_2
  _geom_angle_atom_site_label_3
  _geom_angle
  _geom_angle_site_symmetry_1
  _geom_angle_site_symmetry_3
  _geom_angle_publ_flag
 Sr1 Sn1 Sr1 71.3(2) 1_655 2 ?
 Sr2 Sn1 Sr1 176.6(3) . 1_655 ?
 Sr2 Sn1 Sr1 67.0(3) 4 2 ?
 Sr2 Sn1 Sr1 107.29(18) 4 1_655 ?
 Sr2 Sn1 Sr1 67.8(3) 1_655 1_655 ?
 Sr2 Sn1 Sr1 107.73(18) . 2 ?
 Sr2 Sn1 Sr1 107.64(18) 4_565 1_655 ?
 Sr2 Sn1 Sr1 177.3(3) 4_565 2 ?
 Sr2 Sn1 Sr1 109.53(17) 1_655 2 ?
 Sr2 Sn1 Sr2 115.5(4) . 1_655 ?
 Sr2 Sn1 Sr2 75.0(2) . 4 ?
 Sr2 Sn1 Sr2 73.2(2) . 4_565 ?
 Sr2 Sn1 Sr2 72.0(2) 4_565 1_655 ?
 Sr2 Sn1 Sr2 115.7(4) 4_565 4 ?
 Sr2 Sn1 Sr2 73.8(2) 4 1_655 ?
 O1 Sn1 Sr1 46.7(5) . 2 ?
 O1 Sn1 Sr1 53.0(5) . 1_655 ?
 O1 Sn1 Sr2 120.1(5) . 1_655 ?
 O1 Sn1 Sr2 130.6(7) . 4_565 ?
 O1 Sn1 Sr2 113.6(5) . 4 ?
 O1 Sn1 Sr2 123.9(5) . . ?
 O1 Sn1 O3 91.1(14) . 4 ?
 O1 Sn1 O4 87.1(10) . 1_655 ?
 O2 Sn1 Sr1 126.8(4) . 1_655 ?
 O2 Sn1 Sr1 130.9(5) . 2 ?
 O2 Sn1 Sr2 51.7(5) . 4_565 ?
 O2 Sn1 Sr2 56.4(5) . . ?
 O2 Sn1 Sr2 64.0(4) . 4 ?
 O2 Sn1 Sr2 59.3(4) . 1_655 ?
 O2 Sn1 O1 177.6(7) . . ?
 O2 Sn1 O3 87.1(13) . 4 ?
 O2 Sn1 O4 94.5(10) . 1_655 ?
 O3 Sn1 Sr1 55.1(11) . 2 ?
 O3 Sn1 Sr1 125.2(9) . 1_655 ?
 O3 Sn1 Sr1 65.3(10) 4 2 ?
 O3 Sn1 Sr1 56.7(11) 4 1_655 ?
 O3 Sn1 Sr2 54.6(8) . . ?
 O3 Sn1 Sr2 126.4(11) . 4_565 ?
 O3 Sn1 Sr2 52.5(8) 4 4 ?
 O3 Sn1 Sr2 116.3(9) 4 4_565 ?
 O3 Sn1 Sr2 126.2(10) 4 . ?
 O3 Sn1 Sr2 44.3(9) 4 1_655 ?
 O3 Sn1 Sr2 44.0(9) . 4 ?
 O3 Sn1 Sr2 117.8(10) . 1_655 ?
 O3 Sn1 O1 92.1(13) . . ?
 O3 Sn1 O2 86.4(14) . . ?
 O3 Sn1 O3 88.7(4) . 4 ?
 O3 Sn1 O4 89.7(5) 4 1_655 ?
 O3 Sn1 O4 178.2(9) . 1_655 ?
 O4 Sn1 Sr1 123.3(8) 1_655 2 ?
 O4 Sn1 Sr1 114.7(7) 4_565 2 ?
 O4 Sn1 Sr1 121.4(8) 4_565 1_655 ?
 O4 Sn1 Sr1 53.0(7) 1_655 1_655 ?
 O4 Sn1 Sr2 127.2(6) 1_655 . ?
 O4 Sn1 Sr2 55.2(8) 1_655 4_565 ?
 O4 Sn1 Sr2 135.1(6) 1_655 4 ?
 O4 Sn1 Sr2 63.6(7) 4_565 4_565 ?
 O4 Sn1 Sr2 61.4(6) 1_655 1_655 ?
 O4 Sn1 Sr2 135.4(6) 4_565 1_655 ?
 O4 Sn1 Sr2 55.8(8) 4_565 . ?
 O4 Sn1 Sr2 129.4(7) 4_565 4 ?
 O4 Sn1 O1 87.7(11) 4_565 . ?
 O4 Sn1 O2 94.1(10) 4_565 . ?
 O4 Sn1 O3 178.1(13) 4_565 4 ?
 O4 Sn1 O3 92.9(6) 4_565 . ?
 O4 Sn1 O4 88.7(3) 4_565 1_655 ?
 O1 Sr1 O1 98.4(5) 1_455 2_465 ?
 O1 Sr1 O1 174.8(6) 2_455 2_465 ?
 O1 Sr1 O1 168.4(8) 1_455 . ?
 O1 Sr1 O1 86.8(5) 2_455 1_455 ?
 O1 Sr1 O1 93.2(5) . 2_465 ?
 O1 Sr1 O1 81.6(5) 2_455 . ?
 O1 Sr1 O3 63.2(5) 1_455 4_455 ?
 O1 Sr1 O3 55.6(5) . . ?
 O1 Sr1 O3 59.5(5) 2_455 . ?
 O1 Sr1 O3 64.5(4) 2_455 4_455 ?
 O1 Sr1 O3 117.4(4) 2_465 . ?
 O1 Sr1 O3 117.4(4) 2_465 3 ?
 O1 Sr1 O3 55.6(5) . 3 ?
 O1 Sr1 O3 64.5(4) 2_455 2_455 ?
 O1 Sr1 O3 63.2(5) 1_455 2_455 ?
 O1 Sr1 O3 117.8(5) 1_455 3 ?
 O1 Sr1 O3 59.5(5) 2_455 3 ?
 O1 Sr1 O3 117.8(5) 1_455 . ?
 O1 Sr1 O4 62.7(4) 1_455 3 ?
 O1 Sr1 O4 127.1(5) 2_455 . ?
 O1 Sr1 O4 62.7(4) 1_455 . ?
 O1 Sr1 O4 127.1(5) 2_455 3 ?
 O3 Sr1 O1 117.9(5) 2_455 2_465 ?
 O3 Sr1 O1 111.0(5) 4_455 . ?
 O3 Sr1 O1 117.9(5) 4_455 2_465 ?
 O3 Sr1 O1 111.0(5) 2_455 . ?
 O3 Sr1 O3 105.3(13) 2_455 4_455 ?
 O3 Sr1 O3 55.5(8) 2_455 3 ?
 O3 Sr1 O3 123.6(7) 4_455 3 ?
 O3 Sr1 O3 123.6(7) 2_455 . ?
 O3 Sr1 O3 89.5(13) 3 . ?
 O3 Sr1 O3 55.5(8) 4_455 . ?
 O4 Sr1 O1 59.9(6) 4_565 . ?
 O4 Sr1 O1 125.2(5) 3 . ?
 O4 Sr1 O1 56.3(5) 3 2_465 ?
 O4 Sr1 O1 118.0(4) 4_565 2_455 ?
 O4 Sr1 O1 58.6(4) 2_565 2_465 ?
 O4 Sr1 O1 127.0(6) 2_565 1_455 ?
 O4 Sr1 O1 118.0(4) 2_565 2_455 ?
 O4 Sr1 O1 59.9(6) 2_565 . ?
 O4 Sr1 O1 58.6(4) 4_565 2_465 ?
 O4 Sr1 O1 56.3(5) . 2_465 ?
 O4 Sr1 O1 127.0(6) 4_565 1_455 ?
 O4 Sr1 O1 125.2(5) . . ?
 O4 Sr1 O3 168.5(10) 4_565 2_455 ?
 O4 Sr1 O3 96.3(10) . . ?
 O4 Sr1 O3 63.3(7) . 4_455 ?
 O4 Sr1 O3 85.2(9) 4_565 4_455 ?
 O4 Sr1 O3 58.8(6) 2_565 3 ?
 O4 Sr1 O3 58.8(6) 4_565 . ?
 O4 Sr1 O3 115.0(8) 4_565 3 ?
 O4 Sr1 O3 123.2(7) 3 4_455 ?
 O4 Sr1 O3 168.5(10) 2_565 4_455 ?
 O4 Sr1 O3 173.0(8) . 3 ?
 O4 Sr1 O3 96.3(10) 3 3 ?
 O4 Sr1 O3 123.2(7) . 2_455 ?
 O4 Sr1 O3 85.2(9) 2_565 2_455 ?
 O4 Sr1 O3 173.0(8) 3 . ?
 O4 Sr1 O3 115.0(8) 2_565 . ?
 O4 Sr1 O3 63.3(7) 3 2_455 ?
 O4 Sr1 O4 77.6(12) . 3 ?
 O4 Sr1 O4 114.8(7) 4_565 3 ?
 O4 Sr1 O4 65.3(7) 4_565 . ?
 O4 Sr1 O4 65.3(7) 2_565 3 ?
 O4 Sr1 O4 114.8(7) 2_565 . ?
 O4 Sr1 O4 83.9(13) 4_565 2_565 ?
 Sn1 Sr2 Sn1 115.7(4) 4_465 4_455 ?
 Sn1 Sr2 Sn1 74.6(2) . 4_465 ?
 Sn1 Sr2 Sn1 73.5(2) . 4_455 ?
 O2 Sr2 Sn1 35.9(6) 4_455 4_455 ?
 O2 Sr2 Sn1 37.6(7) . . ?
 O2 Sr2 Sn1 115.6(4) 6_455 4_455 ?
 O2 Sr2 Sn1 94.0(4) 1_455 4_455 ?
 O2 Sr2 Sn1 151.6(8) 1_455 . ?
 O2 Sr2 Sn1 90.7(5) . 4_465 ?
 O2 Sr2 Sn1 96.1(5) . 4_455 ?
 O2 Sr2 Sn1 37.5(7) 4_465 4_465 ?
 O2 Sr2 Sn1 95.1(5) 4_465 . ?
 O2 Sr2 Sn1 151.5(8) 4_455 4_465 ?
 O2 Sr2 Sn1 124.6(4) 6_455 . ?
 O2 Sr2 Sn1 92.8(4) 4_455 . ?
 O2 Sr2 Sn1 88.8(4) 1_455 4_465 ?
 O2 Sr2 Sn1 153.0(9) 4_465 4_455 ?
 O2 Sr2 Sn1 128.6(4) 6_455 4_465 ?
 O2 Sr2 O2 169.0(12) . 1_455 ?
 O2 Sr2 O2 91.1(8) 6_455 4_465 ?
 O2 Sr2 O2 79.7(8) 6_455 4_455 ?
 O2 Sr2 O2 91.1(4) 1_455 4_455 ?
 O2 Sr2 O2 88.3(4) 4_465 . ?
 O2 Sr2 O2 94.5(4) . 4_455 ?
 O2 Sr2 O2 83.8(8) 6_455 1_455 ?
 O2 Sr2 O2 170.2(14) 4_465 4_455 ?
 O2 Sr2 O2 87.9(8) 6_455 . ?
 O2 Sr2 O2 84.6(4) 4_465 1_455 ?
 O2 Sr2 O3 123.5(10) 6_455 4_455 ?
 O2 Sr2 O3 131.2(7) 4_465 . ?
 O2 Sr2 O3 121.4(10) 6_455 . ?
 O2 Sr2 O4 62.5(7) 4_465 . ?
 O2 Sr2 O4 122.8(8) . . ?
 O2 Sr2 O4 68.6(8) 4_465 4_565 ?
 O2 Sr2 O4 145.4(6) 6_455 4_565 ?
 O2 Sr2 O4 60.8(7) 1_455 . ?
 O2 Sr2 O4 136.1(7) 6_455 . ?
 O3 Sr2 Sn1 37.6(4) . 4_455 ?
 O3 Sr2 Sn1 37.2(3) . . ?
 O3 Sr2 Sn1 96.8(9) 4_455 4_465 ?
 O3 Sr2 Sn1 95.7(8) 4_455 . ?
 O3 Sr2 Sn1 35.4(3) 4_455 4_455 ?
 O3 Sr2 Sn1 101.9(8) . 4_465 ?
 O3 Sr2 O2 128.1(8) 4_455 . ?
 O3 Sr2 O2 60.6(8) . . ?
 O3 Sr2 O2 62.8(7) 4_455 1_455 ?
 O3 Sr2 O2 57.7(6) . 4_455 ?
 O3 Sr2 O2 126.1(9) 4_455 4_465 ?
 O3 Sr2 O2 130.2(8) . 1_455 ?
 O3 Sr2 O2 58.4(8) 4_455 4_455 ?
 O3 Sr2 O3 67.6(9) 4_455 . ?
 O3 Sr2 O4 64.4(7) . 4_565 ?
 O3 Sr2 O4 101.8(11) . . ?
 O3 Sr2 O4 90.9(12) 4_455 4_565 ?
 O3 Sr2 O4 64.2(8) 4_455 . ?
 O4 Sr2 Sn1 37.0(3) 4_565 . ?
 O4 Sr2 Sn1 93.3(5) . 4_455 ?
 O4 Sr2 Sn1 38.7(3) 4_565 4_465 ?
 O4 Sr2 Sn1 93.9(6) . . ?
 O4 Sr2 Sn1 89.3(6) 4_565 4_455 ?
 O4 Sr2 Sn1 36.2(3) . 4_465 ?
 O4 Sr2 O2 64.7(7) 4_565 . ?
 O4 Sr2 O2 121.0(7) 4_565 4_455 ?
 O4 Sr2 O2 122.6(7) . 4_455 ?
 O4 Sr2 O2 119.9(8) 4_565 1_455 ?
 O4 Sr2 O4 59.1(6) 4_565 . ?
 Sn1 O1 Sn1 163.5(12) 3 . ?
 Sn1 O1 Sr1 81.8(6) . 2_565 ?
 Sn1 O1 Sr1 98.0(6) 3 2 ?
 Sn1 O1 Sr1 87.8(5) . . ?
 Sn1 O1 Sr1 90.5(4) 3 1_655 ?
 Sn1 O1 Sr1 98.0(6) . 2 ?
 Sn1 O1 Sr1 90.5(4) . 1_655 ?
 Sn1 O1 Sr1 87.8(5) 3 . ?
 Sn1 O1 Sr1 81.8(6) 3 2_565 ?
 Sr1 O1 Sr1 82.1(4) . 2_565 ?
 Sr1 O1 Sr1 86.3(5) 1_655 2_565 ?
 Sr1 O1 Sr1 99.0(6) 2 1_655 ?
 Sr1 O1 Sr1 174.8(6) 2 2_565 ?
 Sr1 O1 Sr1 168.4(8) 1_655 . ?
 Sr1 O1 Sr1 92.7(5) 2 . ?
 Sn1 O2 Sr2 167.7(7) . 6 ?
 Sn1 O2 Sr2 86.0(9) . . ?
 Sn1 O2 Sr2 80.1(7) . 4 ?
 Sn1 O2 Sr2 90.8(10) . 4_565 ?
 Sn1 O2 Sr2 84.4(7) . 1_655 ?
 Sr2 O2 Sr2 94.8(4) 4_565 . ?
 Sr2 O2 Sr2 85.0(3) 1_655 4 ?
 Sr2 O2 Sr2 100.9(10) 6 4_565 ?
 Sr2 O2 Sr2 96.5(8) 6 . ?
 Sr2 O2 Sr2 90.7(4) 4_565 1_655 ?
 Sr2 O2 Sr2 91.8(8) 6 1_655 ?
 Sr2 O2 Sr2 88.1(4) . 4 ?
 Sr2 O2 Sr2 88.0(7) 6 4 ?
 Sr2 O2 Sr2 170.2(14) 4_565 4 ?
 Sr2 O2 Sr2 169.0(12) . 1_655 ?
 Sn1 O3 Sn1 160(2) . 4_455 ?
 Sn1 O3 Sr1 89.8(12) . 2 ?
 Sn1 O3 Sr1 81.6(10) . . ?
 Sn1 O3 Sr1 86.0(12) 4_455 2 ?
 Sn1 O3 Sr1 78.9(10) 4_455 . ?
 Sn1 O3 Sr2 100.6(11) . 4 ?
 Sn1 O3 Sr2 98.6(8) 4_455 4 ?
 Sn1 O3 Sr2 89.9(7) 4_455 . ?
 Sn1 O3 Sr2 88.1(8) . . ?
 Sr1 O3 Sr1 82.5(13) 2 . ?
 Sr2 O3 Sr1 79.2(5) . . ?
 Sr2 O3 Sr1 174.1(15) 4 . ?
 Sr2 O3 Sr1 92.1(6) 4 2 ?
 Sr2 O3 Sr1 161.7(15) . 2 ?
 Sr2 O3 Sr2 106.2(18) 4 . ?
 Sn1 O4 Sn1 160.6(16) 4_465 1_455 ?
 Sn1 O4 Sr1 89.3(5) 1_455 . ?
 Sn1 O4 Sr1 93.9(8) 4_465 . ?
 Sn1 O4 Sr1 96.9(6) 1_455 2_465 ?
 Sn1 O4 Sr1 101.4(8) 4_465 2_465 ?
 Sn1 O4 Sr2 87.2(8) 4_465 4_465 ?
 Sn1 O4 Sr2 81.3(7) 1_455 . ?
 Sn1 O4 Sr2 86.1(10) 1_455 4_465 ?
 Sn1 O4 Sr2 80.2(7) 4_465 . ?
 Sr1 O4 Sr1 99.1(12) 2_465 . ?
 Sr1 O4 Sr2 91.7(5) 2_465 4_465 ?
 Sr1 O4 Sr2 168.7(10) . 4_465 ?
 Sr1 O4 Sr2 82.6(4) . . ?
 Sr1 O4 Sr2 177.5(11) 2_465 . ?
 Sr2 O4 Sr2 86.5(10) 4_465 . ?

_shelx_res_file
;
TITL 007_SSO_x1_P3_30-5-1 in A2(1)am
    007_sso_x1_p3_30-5-1.res
    created by SHELXL-2019/3 at 20:50:56 on 07-Jan-2025
REM A2(1)am (#36 with fixed user cell
CELL 0.4859 5.706115 5.72656 20.409682 90 90 90
ZERR 4 0.000668 0.000677 0.112082 0 0 0
LATT -5
SYMM 0.5+X,-Y,-Z
SYMM +X,+Y,-Z
SYMM 0.5+X,-Y,+Z
SFAC O Sr Sn
DISP O 0.0036 0.0026 8.3735
DISP Sn -1.6654 0.7203 2178.1549
DISP Sr 0.1333 1.7343 4851.4431
UNIT 28 12 8
SADI O1 Sn1 Sn1 O2
SIMU 0.002 0.004 3 O3 O1 O2 O4

L.S. 10
PLAN  5
CONF
LIST 4
MORE -1
fmap 2
acta
TWIN -1 0 0 0 -1 0 0 0 1 2
REM <olex2.extras>
REM <HklSrc "%.\\007_SSO_x1_P3_30-5-1.hkl">
REM </olex2.extras>

WGHT    0.058900    2.596700
BASF   0.43532
FVAR       1.39445
SN1   3    0.872228    0.249691    0.098949    11.00000    0.00492
SR1   2    0.358238    0.249989    0.000000    10.50000    0.00639
SR2   2    0.381903    0.258100    0.187136    11.00000    0.01223
O1    1    0.880943    0.199393    0.000000    10.50000    0.01486
O2    1    0.866152    0.285496    0.198183    11.00000    0.01504
O3    1    0.654501   -0.023277    0.111942    11.00000    0.01345
O4    1    0.106940    0.526404    0.084190    11.00000    0.00922
HKLF 4


REM  007_SSO_x1_P3_30-5-1 in A2(1)am
REM wR2 = 0.0977, GooF = S = 1.246, Restrained GooF = 1.234 for all data
REM R1 = 0.0261 for 169 Fo > 4sig(Fo) and 0.0271 for all 179 data
REM 28 parameters refined using 4 restraints

END

WGHT      0.0588      2.6238

REM Highest difference peak  0.658,  deepest hole -0.518,  1-sigma level  0.226
Q1    1   0.3554  0.1577  0.1598  11.00000  0.05    0.66
Q2    1   0.8628  0.3329  0.0000  10.50000  0.05    0.61
Q3    1   0.8772 -0.1620  0.0888  11.00000  0.05    0.61
Q4    1   0.3872  0.3336  0.0000  10.50000  0.05    0.60
Q5    1   1.1023  0.3405  0.0000  10.50000  0.05    0.55
;
_shelx_res_checksum                54749
_shelx_hkl_file
;
   0   1   1 33.0115 4.55514   2
   0  -1  -1 36.2642 4.25486   2
   0   1   1 33.7131 3.48444   1
   0  -1  -1 34.9610 3.73376   1
   0  -2   0 858724. 521.370   2
   0   2   0 858628. 497.735   1
   0   2   2 620.269 15.5308   2
   0  -2  -2 502.621 12.9188   1
   0   3   1 11.7433 14.4095   1
   0   3  -1 18.1400 14.6919   1
   0   3  -1 8.12707 13.2177   2
   0   3   1 11.4238 14.1011   2
   0   3   3 9501.08 64.7195   2
   0   4   0 545357. 453.895   1
   0  -4   0 544672. 539.413   2
   0  -4  -2 4906.23 54.3777   1
   0   4   2 4901.97 46.3121   1
   0  -4  -2 4853.47 55.1504   2
   0   4  -2 5422.73 52.6172   1
   0  -4   2 5349.91 52.9874   2
   0   5   1 185.657 25.8642   1
   0   5   1 196.746 27.5312   2
   0   5  -1 185.053 28.6418   1
   0  -5   1 175.809 30.5037   2
   0  -5  -1 182.850 32.2697   2
   0  -5  -1 192.603 35.9603   1
   0   5   3 4235.95 54.1589   2
   0  -5  -3 4416.37 59.4512   1
   0   6   0 172672. 302.730   1
   0  -6   0 172891. 361.303   2
   1   0   0 0.71587 2.93922   2
   1   0   0 0.90360 3.52884   1
  -1   0   0 0.73931 3.18511   1
  -1   0   0 0.19139 2.94251   2
  -1   1   1 13035.0 44.9031   1
  -1   1   1 11588.7 44.8035   2
   1  -1   1 13773.5 55.8275   1
   1  -1   1 11623.3 50.3166   2
  -1   1  -1 14162.5 53.1682   1
   1  -1  -1 14069.5 54.9211   2
   1  -2   2 453.911 15.5367   2
  -1   2   2 471.540 14.5661   1
   1   2   0 1925.32 14.3207   2
   1   2   0 1981.91 13.4582   1
   1  -2   0 2085.74 26.5847   2
  -1   2   0 1900.22 24.6123   2
   1  -2   0 2066.57 29.2955   1
  -1   2   0 2205.10 24.9460   1
  -1   2  -2 515.451 19.4767   1
   1  -2  -2 455.320 17.9525   2
  -1  -3  -3 1738.69 23.6731   1
  -1   3   3 2176.82 30.8202   1
   1  -3   1 7505.11 61.9983   1
   1  -3   1 7357.00 56.9352   2
   1   3  -1 7408.68 40.4445   1
   1   3   1 7720.31 42.5526   2
  -1  -3   1 6892.96 42.3924   2
  -1   3  -1 6827.64 50.6960   2
  -1   3  -1 7086.38 51.8672   1
   1  -3  -1 7803.03 60.4323   2
   1  -3  -1 7288.21 56.6650   1
   1  -3  -3 2596.62 41.5555   2
   1  -3  -3 2361.30 35.4238   1
  -1   4   4 710.706 33.6890   2
  -1   4   2 262.879 23.5063   1
  -1   4   2 301.534 26.1637   2
  -1  -4  -2 288.359 26.9876   1
   1   4  -2 224.359 21.1380   1
   1   4   0 2866.37 32.3668   1
  -1  -4   0 2417.56 34.1699   2
  -1   4   0 2940.27 43.3528   1
   1   4   0 2650.01 31.2709   2
  -1   4   0 2534.05 39.6022   2
   1   4   2 266.970 19.7593   2
  -1  -4   2 211.171 20.0262   2
  -1   4  -2 241.410 26.0418   1
   1   5  -1 1547.63 34.1680   1
   1  -5   1 1619.27 51.1259   1
   1  -5   1 1503.91 43.2812   2
  -1  -5  -1 1711.57 47.3442   1
  -1   5   1 1782.84 42.1915   1
  -1  -5   1 1462.04 41.4519   2
   1  -5  -1 1985.27 56.6307   1
  -1   5  -1 2027.84 44.5139   2
  -1   5  -1 2044.68 49.1364   1
   1   5   1 1597.27 35.0369   2
   1  -5  -1 1507.84 46.4559   2
   1   5   3 572.898 32.3564   2
  -1   6   2 268.366 37.8241   1
  -1   6   2 257.645 36.8865   2
   1  -6   0 3202.88 65.8256   2
  -1   6   0 3057.93 53.4067   2
  -1   6   0 3176.35 54.5742   1
   1  -6   0 3045.25 69.2642   1
   1  -6  -2 218.118 43.6360   2
   1  -6  -2 307.447 50.7399   1
  -1   7   1 1371.48 53.3492   2
  -1   7   1 1206.19 51.6551   1
   1  -7  -1 1173.24 61.3872   2
   1  -7  -1 1178.60 65.5161   1
   2   0   0 849072. 486.724   1
  -2   0   0 848605. 494.505   2
  -2   0   2 2268.90 22.9558   2
   2   0  -2 2304.62 19.9810   1
   2  -1   1 744.547 17.7610   2
   2   1  -1 764.065 10.1219   1
   2  -1  -1 798.127 19.7365   2
  -2   1  -1 818.748 18.8752   1
   2   1   1 766.362 10.2284   2
  -2   1  -1 781.221 17.1085   2
   2  -1  -1 811.730 17.9038   1
  -2   2   2 10481.3 60.9428   1
  -2   2   2 10604.3 64.1855   2
   2  -2   0 994261. 709.801   2
  -2   2   0 992696. 669.965   1
  -2   2  -2 10029.4 63.7293   1
   2  -2  -2 9816.22 60.3740   1
  -2   3   3 2927.20 42.5582   2
  -2   3   3 2892.08 40.5849   1
   2   3  -1 332.048 9.04711   1
   2  -3   1 358.943 29.3631   1
  -2   3   1 330.637 22.6066   2
   2  -3   1 355.139 26.4836   2
  -2   3   1 349.649 23.7522   1
  -2   3  -1 351.871 24.4635   1
   2  -3  -1 395.651 27.5874   1
   2  -3  -1 310.111 26.3124   2
  -2   3  -1 365.417 22.0645   2
  -2  -3   1 288.266 10.7326   2
   2  -3  -3 2901.53 48.2806   2
   2  -3  -3 3032.93 42.3133   1
  -2   4   4 7094.29 70.3802   2
   2  -4   2 3069.11 55.9848   1
   2   4  -2 2838.15 31.7560   1
  -2   4   2 2925.76 46.9592   1
   2  -4   2 3025.84 49.3657   2
   2  -4   0 373149. 516.185   1
  -2   4   0 373898. 465.567   2
  -2   4   0 373654. 451.074   1
   2  -4   0 374229. 472.868   2
  -2   4  -2 2952.03 48.8419   1
  -2  -4   2 2505.15 33.7482   2
   2  -4  -2 2779.10 49.8367   1
   2  -4  -2 3214.46 54.7015   2
  -2   4  -2 3449.18 49.9351   2
   2  -4  -4 6297.74 64.2052   1
  -2   5   3 5162.47 63.0198   1
  -2   5   3 5025.43 64.4253   2
  -2   5   1 181.877 34.1562   1
  -2   5   1 179.133 32.8247   2
  -2   5  -1 158.169 32.4526   2
  -2   5  -1 175.873 34.2931   1
  -2   6   2 4447.79 69.2844   2
  -2   6   2 3580.31 62.0320   1
   2  -6   0 240057. 499.484   2
  -2   6   0 241895. 442.437   2
  -2   6   0 241273. 413.805   1
   2  -6   0 239427. 493.126   1
   2  -6  -2 3730.98 75.6866   2
   2  -6  -2 3989.42 83.1107   1
  -2   7   1 220.252 43.8158   1
  -2   7   1 270.135 41.4927   2
   2  -7  -1 351.953 62.3370   1
   2  -7  -1 216.081 52.1419   2
   2  -7  -3 2840.01 78.7334   1
   3   0   0 3.87043 17.3286   1
   3   0   0 1.56474 14.2780   2
   3   0   2-4.21341 13.7058   2
   3   0  -2-0.97010 14.2646   1
  -3   1   3 7350.22 51.6538   2
  -3   1   1 10842.2 59.6911   1
   3   1  -1 11684.0 52.5617   1
   3  -1   1 11702.6 71.3388   2
  -3   1   1 10633.1 64.1392   2
   3  -1   1 11363.3 72.4850   1
  -3  -1   1 10250.1 43.7002   2
   3  -1  -1 10962.2 66.1788   1
   3  -1  -1 11139.3 70.7822   2
  -3   1  -1 9634.10 58.4959   2
   3   1   1 9486.87 42.7424   2
  -3   1  -1 10502.7 60.2777   1
   3  -1  -3 8514.16 69.9723   2
   3  -1  -3 10261.7 68.3583   1
   3  -2   2 134.152 21.6560   2
  -3   2   2 145.265 21.2351   2
  -3   2   2 154.908 22.0463   1
   3   2  -2 118.014 9.46894   1
  -3   2   0 758.106 27.1835   2
   3  -2   0 877.562 35.1990   1
  -3   2   0 827.914 30.8676   1
   3  -2  -2 119.637 25.0016   2
  -3  -2   2 123.914 9.18289   2
  -3   2  -2 153.268 21.4528   2
  -3   2  -2 153.628 23.4514   1
   3  -2  -2 159.250 23.1114   1
  -3   3   3 5417.22 61.3148   2
  -3   3   3 5454.16 56.3769   1
   3  -3   1 3615.54 57.3826   1
   3  -3   1 3806.49 53.9005   2
   3  -3  -1 3340.22 49.6896   1
   3  -3  -1 3676.38 55.3270   2
  -3   3  -1 3549.32 47.1642   2
  -3   3  -1 3870.73 52.2659   1
   3  -3  -3 5621.95 66.9327   2
   3  -3  -3 5548.68 59.8225   1
  -3   4   4 246.660 32.4113   2
  -3   4   4 317.601 30.5705   1
   3  -4   2 2.71788 31.1835   2
  -3   4   2 30.8277 30.7658   2
   3  -4   2 77.3316 38.3785   1
  -3   4   2 24.9428 30.3305   1
  -3   4   0 2108.88 44.9478   2
  -3   4   0 2194.14 46.5461   1
   3  -4   0 2231.76 49.5777   2
   3  -4   0 2251.70 56.3825   1
  -3   4  -2 35.5450 28.7942   2
   3  -4  -2 18.4925 33.4825   1
  -3   4  -2 35.0989 28.5981   1
   3  -4  -2-10.5039 33.3834   2
   3  -4  -4 312.311 44.4765   2
   3  -4  -4 330.959 35.4050   1
  -3   5   3 4741.69 65.4024   1
  -3   5   3 5196.84 73.6049   2
   3  -5   1 3703.11 65.7972   2
  -3   5   1 3749.51 58.5183   1
   3  -5  -1 4041.47 76.2866   1
  -3   5  -1 4070.87 64.0287   2
   3  -5  -1 4055.08 72.7245   2
   3  -5  -3 4110.21 68.1940   1
   3  -5  -3 4594.54 75.1186   2
  -3   6   2 364.047 42.4478   1
  -3   6   2 401.742 41.5826   2
  -3   6   0 2288.57 58.0764   1
   3  -6   0 2209.18 75.1260   1
  -3   6   0 2141.43 57.2270   2
   3  -6  -2 370.506 50.7393   2
   3  -6  -2 484.443 56.5058   1
   3  -7  -1 782.121 61.2943   2
   3  -7  -1 788.746 68.4856   1
   3  -7  -3 1643.44 74.6266   1
   4   0   0 642221. 578.039   2
   4   0   0 643078. 560.162   1
  -4   0   0 642968. 499.723   1
  -4   0   0 643111. 516.206   2
   4   0  -2 11499.6 70.2348   1
  -4   0   2 11583.8 67.1223   2
  -4   1   3 172.834 24.3286   2
   4   1  -3 160.788 18.0521   1
  -4  -1  -3 164.193 20.5072   1
  -4   1   1 1023.99 32.1947   1
  -4   1   1 1076.07 30.9797   2
  -4  -1  -1 992.292 22.9473   1
   4  -1  -1 949.918 34.9461   1
   4  -1  -1 1134.16 40.1709   2
   4   1   1 1037.21 27.6443   2
  -4  -1   1 1000.58 22.5885   2
  -4   1  -1 981.678 29.7217   2
  -4   1  -1 1175.66 38.0584   1
  -4  -1   3 183.289 19.8136   2
   4  -1  -3 159.647 24.8608   1
  -4   2   4 7725.51 73.3871   2
  -4   2   2 5944.11 58.4692   1
   4  -2   2 5868.49 68.2234   1
   4  -2   0 402691. 513.296   1
   4  -2   0 402795. 509.048   2
  -4   2   0 402220. 480.865   2
  -4   2   0 402435. 462.158   1
   4  -2  -2 6005.30 63.4851   1
   4  -2  -2 6102.17 68.7435   2
   4   2   2 6123.12 44.7944   2
  -4   2  -2 6214.39 61.7985   2
   4  -2  -4 6300.06 60.4618   1
  -4   3   3 3250.58 51.6930   1
  -4   3   3 2982.38 51.7468   2
   4  -3   1 359.730 36.1759   2
  -4   3   1 363.079 32.8278   1
   4  -3   1 318.376 39.6418   1
  -4   3   1 356.188 32.5923   2
   4  -3  -1 387.130 42.8758   1
   4  -3  -1 350.606 40.0405   2
  -4   3  -1 349.869 30.2466   2
  -4   3  -1 387.658 36.9519   1
   4  -3  -3 2937.37 54.5158   1
   4  -3  -3 3116.95 60.9925   2
  -4   4   4 15935.0 113.683   2
   4  -4   2 7050.12 77.9792   2
  -4   4   2 7007.38 79.3320   2
   4  -4   0 304460. 498.013   2
  -4   4   0 304420. 441.596   1
  -4   4   0 304918. 454.815   2
   4  -4  -2 7341.80 94.1312   1
  -4   4  -2 7293.30 79.3268   2
   4  -4  -4 15193.6 113.563   1
   4  -4  -4 17905.2 138.438   2
  -4   5   3 2571.43 56.4544   1
  -4   5   3 2199.46 58.4949   2
   4  -5   1 205.060 52.6497   1
   4  -5   1 235.817 43.9307   2
  -4   5   1 257.251 40.0025   1
  -4   5   1 223.683 36.7729   2
   4  -5  -1 225.165 44.6895   2
  -4   5  -1 283.541 39.2900   1
  -4   5  -1 217.160 36.3128   2
   4  -5  -1 240.458 50.2003   1
   4  -5  -3 2618.00 72.8386   1
   4  -5  -3 2340.47 64.2946   2
  -4   6   2 3919.24 69.2530   1
  -4   6   2 3814.61 67.6495   2
  -4   6   0 133505. 316.077   1
  -4   6   0 132783. 328.514   2
   4  -6  -2 4056.56 81.9180   2
   4  -6  -2 3697.71 82.4760   1
  -4   7   1 136.948 47.1810   1
  -4   7   1 166.576 43.4205   2
   4  -7  -1 196.487 62.2032   1
   4  -7  -1 170.310 55.6921   2
  -5   0   0-1.90413 26.9427   1
  -5   0   0-5.53762 25.2853   2
   5   0   0 4.22238 36.8600   1
   5   0   0-8.82238 30.0940   2
  -5   0   2 14.6078 25.1832   2
   5   0  -2 11.2617 31.5454   1
  -5   0  -2 2.13454 29.9986   1
   5   0   2 6.63239 30.3853   2
   5   1  -3 10306.0 76.9923   1
  -5   1   3 11028.0 83.5599   2
  -5   1   1 5253.63 55.1398   1
  -5   1   1 5228.31 58.4626   2
   5   1   1 4942.69 55.1268   2
  -5   1  -1 4975.33 57.4698   2
  -5  -1   3 9772.40 63.8170   2
  -5   2   4 36.4477 29.7731   2
  -5   2   2 21.0870 30.8062   1
  -5   2   2 20.0516 29.5455   2
   5  -2   2 23.1548 31.1911   2
   5  -2   0 468.060 38.5553   2
   5  -2   0 567.121 44.5912   1
  -5   2   0 476.159 32.0777   1
  -5   2   0 447.330 30.9937   2
   5  -2  -2 24.5078 38.2104   1
  -5   2  -2 15.4673 35.1313   1
   5  -2  -2 20.1049 37.8705   2
   5  -2  -4 26.7023 32.7978   1
  -5   3   3 9416.50 84.8602   1
  -5   3   3 9071.43 88.6842   2
  -5   3   1 5715.95 67.0855   1
  -5   3   1 5645.80 68.4161   2
   5  -3  -1 5878.68 82.7897   2
  -5   3  -1 5740.85 69.2950   1
  -5   3  -1 6013.41 73.2147   2
   5  -3  -3 8155.69 82.7062   1
   5  -3  -3 9089.19 99.2154   2
  -5   4   2 212.432 38.5020   1
  -5   4   2 156.510 37.6742   2
   5  -4   0 879.741 55.1308   2
  -5   4   0 884.477 43.9738   1
   5  -4   0 741.693 52.5956   1
  -5   4   0 782.267 44.9099   2
   5  -4  -2 211.514 50.2299   1
   5  -4  -2 182.889 46.7116   2
  -5   5   3 5407.24 75.7841   1
  -5   5   3 5510.55 78.0129   2
   5  -5   1 1256.11 56.4003   2
  -5   5   1 1302.19 47.8609   1
  -5   5   1 1378.82 51.2456   2
   5  -5  -1 1319.11 59.9212   2
   5  -5  -1 1117.51 53.3624   1
  -5   5  -1 1174.53 46.3911   1
  -5   5  -1 1431.62 51.5301   2
   5  -5  -3 5493.05 90.1109   2
   5  -5  -3 5136.10 88.8163   1
  -5   6   2 144.830 43.7945   2
  -5   6   2 136.098 46.6067   1
   5  -6   0 1524.31 63.3106   2
  -5   6   0 1534.82 53.2990   1
  -5   6   0 1628.65 57.7624   2
   5  -6   0 1478.52 68.8365   1
   5  -6  -2 122.122 49.1600   1
   5  -6  -2 77.6348 53.5821   2
   6   0   0 228405. 418.399   2
  -6   0   0 228655. 361.764   1
  -6   0   2 6787.39 66.0856   2
  -6   1   3 448.931 36.0701   2
   6  -1   1 559.440 47.4852   2
  -6   1   1 601.351 39.3240   1
  -6   1   1 585.883 34.8113   2
   6  -1  -1 528.595 46.6158   2
  -6   1  -1 589.248 38.6440   1
   6  -1  -1 499.260 38.5514   1
   6  -1  -3 486.745 47.7835   1
  -6   2   2 9532.72 87.8845   1
  -6   2   2 9003.90 84.1870   2
  -6   2   0 262230. 422.219   1
  -6   2   0 262754. 439.659   2
  -6   3   3 802.113 43.2009   2
   6  -3   1 403.976 46.5293   2
  -6   3   1 374.479 39.6111   1
  -6   3   1 409.034 38.1034   2
   6  -3  -1 434.067 50.5110   2
   6  -3  -1 417.855 43.2967   1
  -6   3  -1 397.475 38.4032   1
   6  -3  -3 976.923 63.1642   2
   6  -3  -3 928.166 57.2567   1
   6  -4   0 139008. 368.199   2
   6  -4   0 139291. 374.313   1
   6  -4  -2 5727.00 90.6824   2
   6  -4  -2 5686.86 89.4802   1
  -6   5   3 1807.69 54.9498   2
  -6   5   1 148.374 43.4813   1
  -6   5   1 135.440 44.7600   2
   6  -5  -1 167.687 64.9598   1
   6  -5  -1 138.812 53.7307   2
   6  -5  -3 2119.08 77.6015   2
   6  -5  -3 1898.13 69.6603   1
  -7   1   1 4992.42 69.4348   2
   7  -1  -1 4174.98 76.2225   1
  -7   2   2 46.5548 38.7322   2
  -7   2   0 142.566 41.8239   1
   7  -2   0 164.662 50.5219   2
   7  -2  -2 76.2408 49.8554   1
  -7   3   1 2549.43 63.2407   1
  -7   3   1 2414.97 56.4633   2
   7  -3  -1 2603.84 72.3011   2
   7  -3  -1 2405.58 73.7894   1
  -7   4   2 53.6871 43.3988   2
   7  -4  -2 98.8218 59.7322   1
   7  -4  -2 72.7569 63.3124   2
   0   0   0    0.00    0.00   0

TITL 007_SSO_x1_P3_30-5-1 in A2(1)am
REM A2(1)am (#36 with fixed user cell!)
CELL 0.48590   5.706115   5.726560  20.409682  90.0000  90.0000  90.0000
ZERR    4.00   0.000668   0.000677   0.112082   0.0000   0.0000   0.0000
LATT -5
SYMM  x+1/2,-y,-z
SYMM  x+1/2,-y, z
SYMM  x, y,-z
SFAC O Sr Sn
UNIT 28.00 12.00 8.00
TREF
HKLF 4
END
;
_shelx_hkl_checksum                79779
loop_
  _axis.id
  _axis.system
  _axis.type
  _axis.equipment
  _axis.parity
  _axis.depends_on
  _axis.zero
  _axis.vector[1]
  _axis.vector[2]
  _axis.vector[3]
 source abstract . source . . . 0.99999589 0.00000000 -0.00286792
 omega abstract rotation goniometer -1 . 86.41056000 0.00000000 0.00000000
 1.00000000
 kappa abstract rotation goniometer -1 omega 0.00000000 -0.76381056 0.00000000
 0.64544049
 phi abstract rotation goniometer -1 kappa . 0.00000000 0.00000000 1.00000000
 theta abstract rotation goniometer -1 . 0.02606156 0.00000000 0.00000000
 1.00000000
 matrixX abstract general general . phi . 1.00000000 0.00000000 0.00000000
 matrixY abstract general general . phi . 0.00000000 1.00000000 0.00000000
 matrixZ abstract general general . phi . 0.00000000 0.00000000 1.00000000
 dacX abstract translation general . phi . 0.00000000 1.00000000 0.00000000
 dacY abstract translation general . phi . -1.00000000 0.00000000 0.00000000
 dacZ abstract translation general . phi . 0.00000000 0.00000000 1.00000000

_olex2_submission_special_instructions  'No special instructions were received'
_oxdiff_exptl_absorpt_empirical_details
;
Empirical correction (ABSPACK) includes:
- Absorption correction using spherical harmonics
- Frame scaling
;
_oxdiff_exptl_absorpt_empirical_full_max  1.435
_oxdiff_exptl_absorpt_empirical_full_min  0.743
loop_
  _twin_individual_id
  _twin_individual_mass_fraction_refined
 1 0.56(7)
 2 0.44(7)
