# Supplementary material for: The varying temperature- and pressure-induced phase transition pathways in hybrid improper ferroelectric Sr3Sn2O7
Source: Acta Crystallogr B Struct Sci Cryst Eng Mater. 2025 Apr 14;81(Pt 3):318–24. doi: 10.1107/S2052520625002306 (PMC12147935; doi:10.1107/S2052520625002306)
Supplement: Supplementary file 1 [file b-81-00318-sup1.zip › SSO_HP_VT_CIFs/SSO_HP_CIFS/008.cif]

data_008_sso_x1_p4_30-5-1

# start Validation Reply Form
_vrf_ATOM007_008_sso_x1_p4_30-5-1
;
PROBLEM: _atom_site_aniso_label is missing
RESPONSE: As the measurement was performed using a diamond anvil cell to
achieve high pressures, the available region of reciprocal space is 
restricted, resulting in a low data/parameter ratio. Therefore, an 
anisotropic model is neither feasible nor advisable. 
;
_vrf_PLAT029_008_sso_x1_p4_30-5-1
;
PROBLEM: _diffrn_measured_fraction_theta_full value Low .      0.235 Why?  
RESPONSE: The measurement was performed using a diamond anvil cell, of 
which the precise design necessitates a small opening angle (approx. 23
degrees) to obtain high pressures. This restricts the available region
of reciprocal space. 
;
_vrf_PLAT090_008_sso_x1_p4_30-5-1
;
PROBLEM: Poor Data / Parameter Ratio (Zmax > 18) ........       3.64 Note  
RESPONSE: The measurement was performed using a diamond anvil cell, of 
which the precise design necessitates a small opening angle (approx. 23
degrees) to obtain high pressures. This restricts the available region
of reciprocal space. The sample was refined isotropically to improve this.
;
_vrf_PLAT109_008_sso_x1_p4_30-5-1
;
PROBLEM: Twinning Matrix = Alternate Inversion Twinning .          ? Check 
RESPONSE: The present system stems from a cetrosymmetric, tetragonal 
aristotype. This can be modelled using a twin law given by 
(0 1 0 -1 0 0 0 0 1 4). The two-fold twin was subsequently chosen over 
the inversion twin law to explicitly depict the twinning present as viewed 
from the perspective of the relevant properties (i.e., hybrid improper 
ferroelectric polarisation).
;
_vrf_PLAT111_008_sso_x1_p4_30-5-1
;
PROBLEM: ADDSYM Detects New (Pseudo) Centre of Symmetry .        100 %Fit  
RESPONSE: The deviations from the high symmetry aristotype are low, 
manifesting as low intensity superstructure reflections and small deviations
from the tetragonal aristotype. The model (and symmetry) has been thoroughly
evaluated (please see the manuscript). 

;
_vrf_PLAT112_008_sso_x1_p4_30-5-1
;
PROBLEM: ADDSYM Detects New (Pseudo) Symm. Elem         m        100 %Fit  
RESPONSE: The deviations from the high symmetry aristotype are low, 
manifesting as low intensity superstructure reflections and small deviations
from the tetragonal aristotype. The model (and symmetry) has been thoroughly
evaluated (please see the manuscript). 
;
_vrf_PLAT113_008_sso_x1_p4_30-5-1
;
PROBLEM: ADDSYM Suggests Possible Pseudo/New  Space Group       Cmcm Check 
RESPONSE: The deviations from the high symmetry aristotype are low, 
manifesting as low intensity superstructure reflections and small deviations
from the tetragonal aristotype. The model (and symmetry) has been thoroughly
evaluated (please see the manuscript). 
;
_vrf_PLAT196_008_sso_x1_p4_30-5-1
;
PROBLEM: No TEMP record and measurement temperature .NE.         293 Degree
RESPONSE: Model incorporates no riding hydrogens so no TEMP record is 
required. 
;
# end Validation Reply Form


_audit_creation_date               2025-01-07
_audit_creation_method
;
Olex2 1.5-ac7-013
(compiled 2025.01.02 svn.rf662f148 for Rigaku Oxford Diffraction, GUI svn.r7109)
;
_shelx_SHELXL_version_number       '2019/3'
_audit_contact_author_address      
;
Dept. of Chemistry, University of Warwick, Gibbet Hill Road, Coventry, CV4 7AL
;
_audit_contact_author_email        ?
_audit_contact_author_name         'Evie Ladbrook'
_audit_contact_author_phone        ?
_publ_contact_author_id_orcid      ?
_publ_section_references
;
Dolomanov, O.V., Bourhis, L.J., Gildea, R.J, Howard, J.A.K. & Puschmann, H.
 (2009), J. Appl. Cryst. 42, 339-341.

Sheldrick, G.M. (2015). Acta Cryst. A71, 3-8.

Sheldrick, G.M. (2015). Acta Cryst. C71, 3-8.
;
_chemical_name_common              ?
_chemical_name_systematic          ?
_chemical_formula_moiety           'O7 Sn2 Sr3'
_chemical_formula_sum              'O7 Sn2 Sr3'
_chemical_formula_weight           612.24
_chemical_absolute_configuration   ?
_chemical_melting_point            ?
_chemical_oxdiff_formula           'Sr3 Sn2 O7'
loop_
  _atom_type_symbol
  _atom_type_description
  _atom_type_scat_dispersion_real
  _atom_type_scat_dispersion_imag
  _atom_type_scat_source
 'O' 'O' 0.0036 0.0026 'International Tables Vol C Tables 4.2.6.8 and 6.1.1.4'
 'Sr' 'Sr' 0.1333 1.7343 'International Tables Vol C Tables 4.2.6.8 and 6.1.1.4'
 'Sn' 'Sn' -1.6654 0.7203
 'International Tables Vol C Tables 4.2.6.8 and 6.1.1.4'

_shelx_space_group_comment
;
The symmetry employed for this shelxl refinement is uniquely defined
by the following loop, which should always be used as a source of
symmetry information in preference to the above space-group names.
They are only intended as comments.
;
_space_group_crystal_system        'orthorhombic'
_space_group_IT_number             36
_space_group_name_H-M_alt          'A 21 a m'
_space_group_name_Hall             'A -2 2a'
loop_
  _space_group_symop_operation_xyz
 'x, y, z'
 'x+1/2, -y, -z'
 'x, y, -z'
 'x+1/2, -y, z'
 'x, y+1/2, z+1/2'
 'x+1/2, -y+1/2, -z+1/2'
 'x, y+1/2, -z+1/2'
 'x+1/2, -y+1/2, z+1/2'

_cell_length_a                     5.7163(6)
_cell_length_b                     5.7379(6)
_cell_length_c                     20.34(11)
_cell_angle_alpha                  90
_cell_angle_beta                   90
_cell_angle_gamma                  90
_cell_volume                       667(3)
_cell_formula_units_Z              4
_cell_measurement_reflns_used      424
_cell_measurement_temperature      300
_cell_measurement_theta_max        21.5250
_cell_measurement_theta_min        2.5170
_shelx_estimated_absorpt_T_max     ?
_shelx_estimated_absorpt_T_min     ?
_exptl_absorpt_coefficient_mu      11.372
_exptl_absorpt_correction_T_max    0.71658
_exptl_absorpt_correction_T_min    0.70881
_exptl_absorpt_correction_type     sphere
_exptl_absorpt_process_details
;
CrysAlisPro 1.171.43.105a (Rigaku Oxford Diffraction, 2024)
Spherical absorption correction
using equivalent radius and absorption coefficient.
Empirical absorption correction using spherical harmonics,
implemented in SCALE3 ABSPACK scaling algorithm.
;
_exptl_absorpt_special_details     ?
_exptl_crystal_colour              'clear colourless'
_exptl_crystal_colour_lustre       clear
_exptl_crystal_colour_primary      colourless
_exptl_crystal_density_diffrn      6.095
_exptl_crystal_density_meas        ?
_exptl_crystal_density_method      ?
_exptl_crystal_description         plate
_exptl_crystal_F_000               1080
_exptl_crystal_size_max            0.05
_exptl_crystal_size_mid            0.03
_exptl_crystal_size_min            0.015
_exptl_crystal_size_rad            0.020
_exptl_transmission_factor_max     ?
_exptl_transmission_factor_min     ?
_diffrn_reflns_av_R_equivalents    0.0021
_diffrn_reflns_av_unetI/netI       0.0019
_diffrn_reflns_Laue_measured_fraction_full  0.235
_diffrn_reflns_Laue_measured_fraction_max  0.186
_diffrn_reflns_limit_h_max         7
_diffrn_reflns_limit_h_min         -7
_diffrn_reflns_limit_k_max         7
_diffrn_reflns_limit_k_min         -7
_diffrn_reflns_limit_l_max         4
_diffrn_reflns_limit_l_min         -4
_diffrn_reflns_number              443
_diffrn_reflns_point_group_measured_fraction_full  0.231
_diffrn_reflns_point_group_measured_fraction_max  0.180
_diffrn_reflns_theta_full          16.950
_diffrn_reflns_theta_max           20.070
_diffrn_reflns_theta_min           2.436
_diffrn_ambient_temperature        300
_diffrn_detector                   'Hybrid Pixel Array Detector'
_diffrn_detector_area_resol_mean   13.3333
_diffrn_measured_fraction_theta_full  0.235
_diffrn_measured_fraction_theta_max  0.186
_diffrn_measurement_details
;
List of Runs (angles in degrees, time in seconds):

  # Type    Start    End  Width  t~exp~   \w     \q     \k     \f   Frames
--------------------------------------------------------------------------
  1  \f    -27.80  26.60   0.20    1.00 -90.00   0.00   0.00    --   272
  2  \f   -167.80-112.80   0.20    1.00-130.00   0.00   0.00    --   275
;
_diffrn_measurement_device         'abstract diffractometer'
_diffrn_measurement_device_type   
 'dectris-CrysAlisPro-abstract goniometer imported dectris images'
_diffrn_measurement_method         '\f scans'
_diffrn_orient_matrix_axis[1]      matrixX
_diffrn_orient_matrix_axis[2]      matrixY
_diffrn_orient_matrix_axis[3]      matrixZ
_diffrn_orient_matrix_type        
 'CrysAlisPro convention (1999,Acta A55,543-557)'
_diffrn_orient_matrix_UB_11        -0.0024712347
_diffrn_orient_matrix_UB_12        -0.0038492442
_diffrn_orient_matrix_UB_13        0.0236324047
_diffrn_orient_matrix_UB_21        -0.0586801742
_diffrn_orient_matrix_UB_22        -0.0615975571
_diffrn_orient_matrix_UB_23        -0.0012988227
_diffrn_orient_matrix_UB_31        0.0619782957
_diffrn_orient_matrix_UB_32        -0.0585536238
_diffrn_orient_matrix_UB_33        -0.0002633622
_diffrn_radiation_monochromator    synchrotron
_diffrn_radiation_probe            x-ray
_diffrn_radiation_type             synchrotron
_diffrn_radiation_wavelength       0.4859
_diffrn_source                     synchrotron
_reflns_Friedel_coverage           0.765
_reflns_Friedel_fraction_full      0.226
_reflns_Friedel_fraction_max       0.173
_reflns_number_gt                  171
_reflns_number_total               180
_reflns_special_details
;
Measurement was performed using a diamond anvil cell with an opening 
angle of approximately 23 degrees.
 Reflections were merged by SHELXL according to the crystal
 class for the calculation of statistics and refinement.
 
 _reflns_Friedel_fraction is defined as the number of unique
 Friedel pairs measured divided by the number that would be
 possible theoretically, ignoring centric projections and
 systematic absences. Completness statistics refer to single and
 composite reflections containing twin component 1 only.
;
_reflns_threshold_expression       'I > 2\s(I)'
_computing_cell_refinement         'CrysAlisPro 1.171.43.105a (Rigaku OD, 2024)'
_computing_data_collection        
 'CrysAlisPro 1.171.43.105a (Rigaku OD, 2024) (IMPORT)'
_computing_data_reduction          'CrysAlisPro 1.171.43.105a (Rigaku OD, 2024)'
_computing_molecular_graphics      'Olex2 1.5-ac7-013 (Dolomanov et al., 2009)'
_computing_publication_material    'Olex2 1.5-ac7-013 (Dolomanov et al., 2009)'
_computing_structure_refinement    'SHELXL 2019/3 (Sheldrick, 2015)'
_computing_structure_solution      'SHELXT  (Sheldrick, 2015)'
_refine_diff_density_max           1.194
_refine_diff_density_min           -0.854
_refine_diff_density_rms           0.321
_refine_ls_abs_structure_details
;
 Flack x determined using 73 quotients [(I+)-(I-)]/[(I+)+(I-)]
 (Parsons, Flack and Wagner, Acta Cryst. B69 (2013) 249-259).
;
_refine_ls_abs_structure_Flack     0.00(10)
_refine_ls_extinction_coef         .
_refine_ls_extinction_method       none
_refine_ls_goodness_of_fit_ref     1.279
_refine_ls_hydrogen_treatment      undef
_refine_ls_matrix_type             full
_refine_ls_number_parameters       28
_refine_ls_number_reflns           180
_refine_ls_number_restraints       2
_refine_ls_R_factor_all            0.0549
_refine_ls_R_factor_gt             0.0538
_refine_ls_restrained_S_all        1.271
_refine_ls_shift/su_max            0.000
_refine_ls_shift/su_mean           0.000
_refine_ls_structure_factor_coef   Fsqd
_refine_ls_weighting_details      
 'w=1/[\s^2^(Fo^2^)+(0.1541P)^2^+0.3814P] where P=(Fo^2^+2Fc^2^)/3'
_refine_ls_weighting_scheme        calc
_refine_ls_wR_factor_gt            0.1923
_refine_ls_wR_factor_ref           0.1961
_refine_special_details
;
 Refined as a 2-component twin.
The O1-Sn1-O2 distances were restrained to be similar as this lies along the c
axis which is is poorly defined due to the small opening angle of the
diamond anvil cell, the orientation of the plate-like crystal within the cell
and high mosaicity along c. Therefore, a SADI restraint was used to maintain
chemical and physical sensibility of the model.
;
_olex2_refinement_description
;
1. Twinned data refinement
 Scales: 0.52(12)
 0.48(12)
2. Restrained distances
 O1-Sn1 \\sim Sn1-O2
 with sigma of 0.02
;
_atom_sites_solution_hydrogens     .
_atom_sites_solution_primary       isomorph
_atom_sites_solution_secondary     difmap
loop_
  _atom_site_label
  _atom_site_type_symbol
  _atom_site_fract_x
  _atom_site_fract_y
  _atom_site_fract_z
  _atom_site_U_iso_or_equiv
  _atom_site_adp_type
  _atom_site_occupancy
  _atom_site_site_symmetry_order
  _atom_site_calc_flag
  _atom_site_refinement_flags_posn
  _atom_site_refinement_flags_adp
  _atom_site_refinement_flags_occupancy
  _atom_site_disorder_assembly
  _atom_site_disorder_group
 Sn1 Sn 0.8725(11) 0.2497(4) 0.0964(7) 0.0042(15) Uiso 1 1 d D . . . .
 Sr1 Sr 0.3556(11) 0.2497(3) 0.000000 0.0085(18) Uiso 1 2 d S . P . .
 Sr2 Sr 0.3822(3) 0.2576(4) 0.1856(8) 0.0072(16) Uiso 1 1 d . . . . .
 O1 O 0.880(3) 0.199(4) 0.000000 0.013(9) Uiso 1 2 d DS . P . .
 O2 O 0.866(3) 0.288(4) 0.193(2) 0.015(7) Uiso 1 1 d D . . . .
 O3 O 0.656(4) -0.024(3) 0.105(3) 0.011(5) Uiso 1 1 d . . . . .
 O4 O 0.108(4) 0.525(3) 0.080(3) 0.012(5) Uiso 1 1 d . . . . .

_geom_special_details
;
 All esds (except the esd in the dihedral angle between two l.s. planes)
 are estimated using the full covariance matrix.  The cell esds are taken
 into account individually in the estimation of esds in distances, angles
 and torsion angles; correlations between esds in cell parameters are only
 used when they are defined by crystal symmetry.  An approximate (isotropic)
 treatment of cell esds is used for estimating esds involving l.s. planes.
;
loop_
  _geom_bond_atom_site_label_1
  _geom_bond_atom_site_label_2
  _geom_bond_distance
  _geom_bond_site_symmetry_2
  _geom_bond_publ_flag
 Sn1 Sr1 3.387(13) 1_655 ?
 Sn1 Sr1 3.474(10) 2 ?
 Sn1 Sr2 3.339(16) . ?
 Sn1 Sr2 3.433(15) 1_655 ?
 Sn1 Sr2 3.360(14) 4_565 ?
 Sn1 Sr2 3.431(14) 4 ?
 Sn1 O1 1.983(16) . ?
 Sn1 O2 1.98(4) . ?
 Sn1 O3 2.09(3) 4 ?
 Sn1 O3 2.00(2) . ?
 Sn1 O4 2.10(2) 1_655 ?
 Sn1 O4 2.01(2) 4_565 ?
 Sr1 O1 3.01(2) . ?
 Sr1 O1 2.73(2) 1_455 ?
 Sr1 O1 2.58(2) 2_455 ?
 Sr1 O1 3.17(2) 2_465 ?
 Sr1 O3 2.75(5) 2_455 ?
 Sr1 O3 3.16(5) . ?
 Sr1 O3 3.16(5) 3 ?
 Sr1 O3 2.75(5) 4_455 ?
 Sr1 O4 2.68(4) . ?
 Sr1 O4 2.53(4) 4_565 ?
 Sr1 O4 2.53(4) 2_565 ?
 Sr1 O4 2.68(4) 3 ?
 Sr2 O2 2.48(4) 6_455 ?
 Sr2 O2 2.962(19) 1_455 ?
 Sr2 O2 2.61(2) 4_465 ?
 Sr2 O2 2.77(2) . ?
 Sr2 O2 3.13(2) 4_455 ?
 Sr2 O3 2.48(5) 4_455 ?
 Sr2 O3 2.78(4) . ?
 Sr2 O4 3.07(4) . ?
 Sr2 O4 2.80(5) 4_565 ?

loop_
  _geom_angle_atom_site_label_1
  _geom_angle_atom_site_label_2
  _geom_angle_atom_site_label_3
  _geom_angle
  _geom_angle_site_symmetry_1
  _geom_angle_site_symmetry_3
  _geom_angle_publ_flag
 Sr1 Sn1 Sr1 72.3(3) 1_655 2 ?
 Sr1 Sn1 Sr2 67.3(4) 1_655 1_655 ?
 Sr1 Sn1 Sr2 107.0(3) 1_655 4 ?
 Sr2 Sn1 Sr1 178.2(5) 4_565 2 ?
 Sr2 Sn1 Sr1 109.4(3) 1_655 2 ?
 Sr2 Sn1 Sr1 107.1(3) . 2 ?
 Sr2 Sn1 Sr1 177.4(5) . 1_655 ?
 Sr2 Sn1 Sr1 66.4(4) 4 2 ?
 Sr2 Sn1 Sr1 107.4(2) 4_565 1_655 ?
 Sr2 Sn1 Sr2 73.6(3) 4 1_655 ?
 Sr2 Sn1 Sr2 115.3(7) 4_565 4 ?
 Sr2 Sn1 Sr2 71.9(4) 4_565 1_655 ?
 Sr2 Sn1 Sr2 115.1(7) . 1_655 ?
 Sr2 Sn1 Sr2 73.1(4) . 4_565 ?
 Sr2 Sn1 Sr2 74.8(4) . 4 ?
 O1 Sn1 Sr1 47.2(7) . 2 ?
 O1 Sn1 Sr1 53.8(6) . 1_655 ?
 O1 Sn1 Sr2 123.9(7) . . ?
 O1 Sn1 Sr2 120.4(7) . 1_655 ?
 O1 Sn1 Sr2 131.1(9) . 4_565 ?
 O1 Sn1 Sr2 113.5(7) . 4 ?
 O1 Sn1 O3 88.6(18) . 4 ?
 O1 Sn1 O3 89.2(18) . . ?
 O1 Sn1 O4 86.7(13) . 1_655 ?
 O1 Sn1 O4 87.1(14) . 4_565 ?
 O2 Sn1 Sr1 130.7(7) . 2 ?
 O2 Sn1 Sr1 126.2(6) . 1_655 ?
 O2 Sn1 Sr2 56.1(7) . . ?
 O2 Sn1 Sr2 59.3(7) . 1_655 ?
 O2 Sn1 Sr2 64.4(7) . 4 ?
 O2 Sn1 Sr2 51.0(8) . 4_565 ?
 O2 Sn1 O1 177.9(9) . . ?
 O2 Sn1 O3 90.0(19) . 4 ?
 O2 Sn1 O3 89(2) . . ?
 O2 Sn1 O4 94.9(15) . 1_655 ?
 O2 Sn1 O4 94.4(15) . 4_565 ?
 O3 Sn1 Sr1 52.2(15) . 2 ?
 O3 Sn1 Sr1 63.7(14) 4 2 ?
 O3 Sn1 Sr1 123.6(12) . 1_655 ?
 O3 Sn1 Sr1 54.2(14) 4 1_655 ?
 O3 Sn1 Sr2 128.0(14) 4 . ?
 O3 Sn1 Sr2 45.5(14) . 4 ?
 O3 Sn1 Sr2 56.3(11) . . ?
 O3 Sn1 Sr2 119.1(14) . 1_655 ?
 O3 Sn1 Sr2 45.8(13) 4 1_655 ?
 O3 Sn1 Sr2 54.1(11) 4 4 ?
 O3 Sn1 Sr2 117.7(14) 4 4_565 ?
 O3 Sn1 Sr2 128.4(15) . 4_565 ?
 O3 Sn1 O3 89.1(4) . 4 ?
 O3 Sn1 O4 89.0(7) 4 1_655 ?
 O3 Sn1 O4 93.1(9) . 4_565 ?
 O3 Sn1 O4 176(2) . 1_655 ?
 O4 Sn1 Sr1 123.3(11) 1_655 2 ?
 O4 Sn1 Sr1 114.5(10) 4_565 2 ?
 O4 Sn1 Sr1 121.1(11) 4_565 1_655 ?
 O4 Sn1 Sr1 52.2(9) 1_655 1_655 ?
 O4 Sn1 Sr2 130.0(9) 4_565 4 ?
 O4 Sn1 Sr2 64.0(10) 4_565 4_565 ?
 O4 Sn1 Sr2 56.7(12) 4_565 . ?
 O4 Sn1 Sr2 135.6(9) 4_565 1_655 ?
 O4 Sn1 Sr2 56.0(11) 1_655 4_565 ?
 O4 Sn1 Sr2 61.9(10) 1_655 1_655 ?
 O4 Sn1 Sr2 127.8(9) 1_655 . ?
 O4 Sn1 Sr2 135.3(8) 1_655 4 ?
 O4 Sn1 O3 175(2) 4_565 4 ?
 O4 Sn1 O4 88.5(4) 4_565 1_655 ?
 O1 Sr1 O1 98.7(6) 1_455 2_465 ?
 O1 Sr1 O1 87.0(6) 2_455 1_455 ?
 O1 Sr1 O1 81.3(6) 2_455 . ?
 O1 Sr1 O1 174.4(8) 2_455 2_465 ?
 O1 Sr1 O1 93.0(6) . 2_465 ?
 O1 Sr1 O1 168.3(10) 1_455 . ?
 O1 Sr1 O3 53.9(6) . . ?
 O1 Sr1 O3 62.5(8) 1_455 4_455 ?
 O1 Sr1 O3 119.2(6) 1_455 . ?
 O1 Sr1 O3 53.9(6) . 3 ?
 O1 Sr1 O3 63.3(7) 2_455 4_455 ?
 O1 Sr1 O3 58.3(8) 2_455 3 ?
 O1 Sr1 O3 119.2(6) 1_455 3 ?
 O1 Sr1 O3 63.3(7) 2_455 2_455 ?
 O1 Sr1 O3 62.5(8) 1_455 2_455 ?
 O1 Sr1 O3 58.3(8) 2_455 . ?
 O1 Sr1 O4 128.2(7) 2_455 3 ?
 O1 Sr1 O4 128.2(7) 2_455 . ?
 O3 Sr1 O1 118.1(6) 3 2_465 ?
 O3 Sr1 O1 111.5(8) 2_455 . ?
 O3 Sr1 O1 119.3(7) 4_455 2_465 ?
 O3 Sr1 O1 111.5(8) 4_455 . ?
 O3 Sr1 O1 119.3(7) 2_455 2_465 ?
 O3 Sr1 O1 118.1(6) . 2_465 ?
 O3 Sr1 O3 102(2) 2_455 4_455 ?
 O3 Sr1 O3 57.6(11) 4_455 . ?
 O3 Sr1 O3 57.6(11) 2_455 3 ?
 O3 Sr1 O3 121.2(10) 4_455 3 ?
 O3 Sr1 O3 85.2(18) . 3 ?
 O3 Sr1 O3 121.2(10) 2_455 . ?
 O4 Sr1 O1 55.5(7) 3 2_465 ?
 O4 Sr1 O1 128.4(9) 2_565 1_455 ?
 O4 Sr1 O1 62.5(6) . 1_455 ?
 O4 Sr1 O1 118.5(6) 2_565 2_455 ?
 O4 Sr1 O1 55.5(7) . 2_465 ?
 O4 Sr1 O1 58.8(7) 4_565 . ?
 O4 Sr1 O1 58.8(7) 2_565 . ?
 O4 Sr1 O1 128.4(9) 4_565 1_455 ?
 O4 Sr1 O1 57.7(6) 2_565 2_465 ?
 O4 Sr1 O1 62.5(6) 3 1_455 ?
 O4 Sr1 O1 125.7(8) . . ?
 O4 Sr1 O1 125.7(8) 3 . ?
 O4 Sr1 O1 57.7(6) 4_565 2_465 ?
 O4 Sr1 O1 118.5(6) 4_565 2_455 ?
 O4 Sr1 O3 122.3(11) 3 4_455 ?
 O4 Sr1 O3 112.3(11) 4_565 3 ?
 O4 Sr1 O3 173.3(12) . 3 ?
 O4 Sr1 O3 173.3(12) 3 . ?
 O4 Sr1 O3 65.5(10) 3 2_455 ?
 O4 Sr1 O3 60.4(10) 2_565 3 ?
 O4 Sr1 O3 88.6(14) 4_565 4_455 ?
 O4 Sr1 O3 168.0(15) 2_565 4_455 ?
 O4 Sr1 O3 88.6(14) 2_565 2_455 ?
 O4 Sr1 O3 168.0(15) 4_565 2_455 ?
 O4 Sr1 O3 99.7(14) . . ?
 O4 Sr1 O3 65.5(10) . 4_455 ?
 O4 Sr1 O3 99.7(14) 3 3 ?
 O4 Sr1 O3 122.3(11) . 2_455 ?
 O4 Sr1 O3 112.2(11) 2_565 . ?
 O4 Sr1 O3 60.4(10) 4_565 . ?
 O4 Sr1 O4 66.9(10) 2_565 3 ?
 O4 Sr1 O4 66.9(10) 4_565 . ?
 O4 Sr1 O4 75.1(19) . 3 ?
 O4 Sr1 O4 113.1(10) 4_565 3 ?
 O4 Sr1 O4 80(2) 4_565 2_565 ?
 O4 Sr1 O4 113.1(10) 2_565 . ?
 Sn1 Sr2 Sn1 73.4(4) . 4_455 ?
 Sn1 Sr2 Sn1 115.3(7) 4_465 4_455 ?
 Sn1 Sr2 Sn1 74.4(4) . 4_465 ?
 O2 Sr2 Sn1 150.0(12) 1_455 . ?
 O2 Sr2 Sn1 34.8(7) 4_455 4_455 ?
 O2 Sr2 Sn1 124.8(6) 6_455 . ?
 O2 Sr2 Sn1 128.7(6) 6_455 4_465 ?
 O2 Sr2 Sn1 95.7(6) . 4_455 ?
 O2 Sr2 Sn1 150.0(12) 4_455 4_465 ?
 O2 Sr2 Sn1 94.3(7) 4_465 . ?
 O2 Sr2 Sn1 92.2(6) 4_455 . ?
 O2 Sr2 Sn1 36.4(8) . . ?
 O2 Sr2 Sn1 87.8(6) 1_455 4_465 ?
 O2 Sr2 Sn1 93.5(6) 1_455 4_455 ?
 O2 Sr2 Sn1 151.3(13) 4_465 4_455 ?
 O2 Sr2 Sn1 115.8(6) 6_455 4_455 ?
 O2 Sr2 Sn1 36.1(8) 4_465 4_465 ?
 O2 Sr2 Sn1 89.6(7) . 4_465 ?
 O2 Sr2 O2 95.2(5) . 4_455 ?
 O2 Sr2 O2 89.4(10) 6_455 . ?
 O2 Sr2 O2 81.1(10) 6_455 4_455 ?
 O2 Sr2 O2 85.2(11) 6_455 1_455 ?
 O2 Sr2 O2 88.3(6) 4_465 . ?
 O2 Sr2 O2 92.6(11) 6_455 4_465 ?
 O2 Sr2 O2 91.5(6) 1_455 4_455 ?
 O2 Sr2 O2 172.7(17) 4_465 4_455 ?
 O2 Sr2 O2 84.4(5) 4_465 1_455 ?
 O2 Sr2 O2 170.7(14) . 1_455 ?
 O2 Sr2 O3 60.5(10) . . ?
 O2 Sr2 O3 123.0(13) 6_455 . ?
 O2 Sr2 O3 129.3(11) 4_465 . ?
 O2 Sr2 O4 145.7(9) 6_455 4_565 ?
 O2 Sr2 O4 61.5(8) 4_465 . ?
 O2 Sr2 O4 136.7(9) 6_455 . ?
 O2 Sr2 O4 59.9(9) 1_455 . ?
 O2 Sr2 O4 63.5(9) . 4_565 ?
 O2 Sr2 O4 121.1(11) . . ?
 O2 Sr2 O4 67.5(9) 4_465 4_565 ?
 O3 Sr2 Sn1 95.2(12) 4_455 4_465 ?
 O3 Sr2 Sn1 100.3(10) . 4_465 ?
 O3 Sr2 Sn1 35.2(6) 4_455 4_455 ?
 O3 Sr2 Sn1 37.4(6) . 4_455 ?
 O3 Sr2 Sn1 36.8(4) . . ?
 O3 Sr2 Sn1 94.1(10) 4_455 . ?
 O3 Sr2 O2 57.8(9) . 4_455 ?
 O3 Sr2 O2 63.1(8) 4_455 1_455 ?
 O3 Sr2 O2 128.8(11) . 1_455 ?
 O3 Sr2 O2 58.4(11) 4_455 4_455 ?
 O3 Sr2 O2 126.1(12) 4_455 . ?
 O3 Sr2 O2 124.1(13) 4_455 4_465 ?
 O3 Sr2 O2 125.4(13) 4_455 6_455 ?
 O3 Sr2 O3 65.9(12) 4_455 . ?
 O3 Sr2 O4 62.9(12) 4_455 . ?
 O3 Sr2 O4 99.6(14) . . ?
 O3 Sr2 O4 63.0(9) . 4_565 ?
 O3 Sr2 O4 88.6(15) 4_455 4_565 ?
 O4 Sr2 Sn1 93.2(9) . . ?
 O4 Sr2 Sn1 37.0(5) 4_565 . ?
 O4 Sr2 Sn1 38.6(5) 4_565 4_465 ?
 O4 Sr2 Sn1 92.7(8) . 4_455 ?
 O4 Sr2 Sn1 36.1(4) . 4_465 ?
 O4 Sr2 Sn1 88.8(9) 4_565 4_455 ?
 O4 Sr2 O2 121.3(10) . 4_455 ?
 O4 Sr2 O2 118.3(12) 4_565 1_455 ?
 O4 Sr2 O2 119.7(11) 4_565 4_455 ?
 O4 Sr2 O4 58.4(9) 4_565 . ?
 Sn1 O1 Sn1 162.9(15) 3 . ?
 Sn1 O1 Sr1 87.9(6) . . ?
 Sn1 O1 Sr1 87.9(6) 3 . ?
 Sn1 O1 Sr1 90.4(6) . 1_655 ?
 Sn1 O1 Sr1 81.5(7) . 2_565 ?
 Sn1 O1 Sr1 98.4(7) . 2 ?
 Sn1 O1 Sr1 98.4(7) 3 2 ?
 Sn1 O1 Sr1 81.5(7) 3 2_565 ?
 Sn1 O1 Sr1 90.4(6) 3 1_655 ?
 Sr1 O1 Sr1 168.3(10) 1_655 . ?
 Sr1 O1 Sr1 86.4(6) 1_655 2_565 ?
 Sr1 O1 Sr1 174.4(8) 2 2_565 ?
 Sr1 O1 Sr1 99.2(7) 2 1_655 ?
 Sr1 O1 Sr1 92.5(7) 2 . ?
 Sr1 O1 Sr1 81.9(5) . 2_565 ?
 Sn1 O2 Sr2 167.2(11) . 6 ?
 Sn1 O2 Sr2 87.6(11) . . ?
 Sn1 O2 Sr2 80.8(9) . 4 ?
 Sn1 O2 Sr2 92.9(14) . 4_565 ?
 Sn1 O2 Sr2 85.6(10) . 1_655 ?
 Sr2 O2 Sr2 95.5(6) 4_565 . ?
 Sr2 O2 Sr2 84.8(5) 1_655 4 ?
 Sr2 O2 Sr2 170.7(14) . 1_655 ?
 Sr2 O2 Sr2 95.0(11) 6 . ?
 Sr2 O2 Sr2 91.1(6) 4_565 1_655 ?
 Sr2 O2 Sr2 90.4(10) 6 1_655 ?
 Sr2 O2 Sr2 88.0(6) . 4 ?
 Sr2 O2 Sr2 99.3(12) 6 4_565 ?
 Sr2 O2 Sr2 86.7(10) 6 4 ?
 Sr2 O2 Sr2 172.8(17) 4_565 4 ?
 Sn1 O3 Sn1 164(3) . 4_455 ?
 Sn1 O3 Sr1 80.1(15) 4_455 . ?
 Sn1 O3 Sr1 87.8(17) 4_455 2 ?
 Sn1 O3 Sr1 92.6(15) . 2 ?
 Sn1 O3 Sr1 83.5(13) . . ?
 Sn1 O3 Sr2 88.4(9) 4_455 . ?
 Sn1 O3 Sr2 86.9(12) . . ?
 Sn1 O3 Sr2 99.3(17) . 4 ?
 Sn1 O3 Sr2 97.2(13) 4_455 4 ?
 Sr1 O3 Sr1 86.2(18) 2 . ?
 Sr1 O3 Sr2 165(2) 2 . ?
 Sr2 O3 Sr1 78.7(6) . . ?
 Sr2 O3 Sr1 92.4(7) 4 2 ?
 Sr2 O3 Sr1 176.9(14) 4 . ?
 Sr2 O3 Sr2 103(2) 4 . ?
 Sn1 O4 Sn1 159(2) 4_465 1_455 ?
 Sn1 O4 Sr1 96.8(10) 1_455 2_465 ?
 Sn1 O4 Sr1 94.7(11) 4_465 . ?
 Sn1 O4 Sr1 89.4(8) 1_455 . ?
 Sn1 O4 Sr1 101.9(10) 4_465 2_465 ?
 Sn1 O4 Sr2 85.3(13) 1_455 4_465 ?
 Sn1 O4 Sr2 80.8(10) 1_455 . ?
 Sn1 O4 Sr2 79.8(11) 4_465 . ?
 Sn1 O4 Sr2 86.3(12) 4_465 4_465 ?
 Sr1 O4 Sr1 102.1(18) 2_465 . ?
 Sr1 O4 Sr2 167.1(17) . 4_465 ?
 Sr1 O4 Sr2 175.3(17) 2_465 . ?
 Sr1 O4 Sr2 90.2(7) 2_465 4_465 ?
 Sr1 O4 Sr2 82.0(6) . . ?
 Sr2 O4 Sr2 85.6(15) 4_465 . ?

_shelx_res_file
;
TITL 008_SSO_x1_P4_30-5-1 in A2(1)am
    008_sso_x1_p4_30-5-1.res
    created by SHELXL-2019/3 at 20:55:13 on 07-Jan-2025
REM A2(1)am (#36 with fixed user cell
CELL 0.4859 5.716316 5.73791 20.342204 90 90 90
ZERR 4 0.000641 0.000604 0.105476 0 0 0
LATT -5
SYMM 0.5+X,-Y,-Z
SYMM +X,+Y,-Z
SYMM 0.5+X,-Y,+Z
SFAC O Sr Sn
DISP O 0.0036 0.0026 8.3735
DISP Sn -1.6654 0.7203 2178.1549
DISP Sr 0.1333 1.7343 4851.4431
UNIT 28 12 8
SADI O1 Sn1 Sn1 O2

L.S. 10
PLAN  5
CONF
LIST 4
MORE -1
fmap 2
acta
TWIN -1 0 0 0 -1 0 0 0 1 2
REM <olex2.extras>
REM <HklSrc "%.\\008_SSO_x1_P4_30-5-1.hkl">
REM </olex2.extras>

WGHT    0.154100    0.381400
BASF   0.47849
FVAR       1.34298
SN1   3    0.872456    0.249731    0.096396    11.00000    0.00416
SR1   2    0.355633    0.249746    0.000000    10.50000    0.00851
SR2   2    0.382213    0.257553    0.185619    11.00000    0.00720
O1    1    0.880100    0.198873    0.000000    10.50000    0.01306
O2    1    0.865656    0.287899    0.193161    11.00000    0.01533
O3    1    0.656376   -0.023570    0.105149    11.00000    0.01110
O4    1    0.108245    0.525436    0.080197    11.00000    0.01194
HKLF 4


REM  008_SSO_x1_P4_30-5-1 in A2(1)am
REM wR2 = 0.1961, GooF = S = 1.279, Restrained GooF = 1.271 for all data
REM R1 = 0.0538 for 171 Fo > 4sig(Fo) and 0.0549 for all 180 data
REM 28 parameters refined using 2 restraints

END

WGHT      0.1540      0.4001

REM Highest difference peak  1.194,  deepest hole -0.854,  1-sigma level  0.321
Q1    1   0.3765  0.1843  0.1406  11.00000  0.05    1.19
Q2    1   0.8794  0.1880  0.1433  11.00000  0.05    1.15
Q3    1   0.3789  0.3253  0.1291  11.00000  0.05    1.00
Q4    1   0.8763  0.3225  0.1236  11.00000  0.05    0.99
Q5    1   0.6180  0.3578  0.0000  10.50000  0.05    0.83
;
_shelx_res_checksum                2464
_shelx_hkl_file
;
   0  -1  -1 35.9272 3.40269   1
   0  -1  -1 33.0096 3.34966   2
   0   1   1 39.1353 3.74032   2
   0   1   1 37.9913 4.31055   1
   0   2   0 872059. 606.396   1
   0  -2   0 872211. 604.273   2
   0   2   0 872289. 613.952   2
   0  -2   0 871819. 599.491   1
   0   2   2 565.607 14.7514   1
   0  -2  -2 508.428 12.1463   2
   0  -3  -1 10.7957 13.0602   2
   0  -3   1 15.3473 13.6840   1
   0  -3  -1 17.4425 16.6243   1
   0  -3   1 12.0290 13.4839   2
   0  -3  -3 5199.72 32.9184   2
   0  -4   0 557281. 531.056   2
   0   4   0 555790. 576.154   1
   0  -4   0 556542. 509.067   1
   0   4   0 556271. 555.121   2
   0  -4   2 5365.74 48.1890   1
   0  -4  -2 5295.30 48.3502   1
   0   4   2 5270.25 55.2146   1
   0   4  -2 5247.59 50.2602   2
   0  -5   1 173.712 25.8113   1
   0   5  -1 176.486 25.5108   2
   0  -5  -1 171.242 24.8034   2
   0  -5  -1 177.423 27.9600   1
   0   5   1 176.733 28.6305   2
   0   5   1 202.431 30.8297   1
   0  -5  -3 3902.68 48.5733   2
   0   5   3 4084.66 52.1741   1
   0   6   0 191718. 385.330   2
   0  -6   0 191814. 342.744   1
   0  -6  -2 1221.28 39.4321   2
   1   0   0-0.64442 3.16427   1
  -1   0   0 1.33320 3.40997   1
   1   0   0 0.56659 2.91264   2
  -1   0   0 1.71832 3.20264   2
  -1  -1  -1 13518.2 47.9625   2
   1   1  -1 13552.6 48.8062   1
  -1  -1   1 13719.7 49.2785   1
  -1  -1   1 13593.1 48.0213   2
   1   1   1 13586.9 49.5618   2
   1   2  -2 447.769 15.1657   2
  -1  -2  -2 487.384 15.4714   1
   1   2   0 2108.79 27.9314   1
  -1  -2   0 2249.93 25.0109   1
  -1  -2   0 1980.11 25.8037   2
   1  -2   0 2147.28 14.3736   1
   1  -2   0 2140.34 15.6640   2
   1   2   0 2101.25 25.5630   2
  -1  -2   2 455.663 15.7657   1
   1   2   2 440.507 15.5354   2
  -1  -3  -3 2610.66 35.7841   1
  -1  -3  -3 2634.84 35.5778   2
  -1  -3  -1 7545.14 52.2913   2
   1   3  -1 7691.14 56.8820   1
  -1  -3  -1 7664.67 51.7262   1
   1   3  -1 7590.83 54.8245   2
  -1  -3   1 7181.04 52.5666   2
  -1   3  -1 7339.85 42.5116   2
   1  -3  -1 7553.18 40.6683   2
  -1  -3   1 7350.23 51.9012   1
   1   3   1 7427.81 55.3699   1
   1   3   1 7453.49 53.0944   2
   1   3   3 3071.67 44.1297   2
   1   3   3 2854.79 41.3856   1
  -1  -4  -4 299.979 13.0208   2
  -1   4   2 280.508 22.6757   1
  -1  -4  -2 279.648 25.0843   1
  -1  -4  -2 285.702 24.3572   2
   1  -4   2 232.186 18.7345   1
  -1   4   0 2544.54 32.4214   2
  -1  -4   0 2583.94 39.0519   2
   1  -4  -2 258.674 18.9733   2
  -1   4  -2 204.612 17.7198   2
  -1  -4   2 244.882 25.5612   1
  -1   5   1 1533.28 36.3418   1
   1  -5   1 1791.43 39.4789   1
   1   5  -1 1809.33 48.7319   1
  -1  -5  -1 1803.99 38.8447   2
  -1  -5  -1 1710.57 39.8194   1
   1   5  -1 1548.83 40.7919   2
  -1   5  -1 1863.48 44.4922   2
  -1  -5   1 1975.98 43.4153   2
   1   5   1 1743.33 47.6824   2
   1  -5  -1 1968.13 42.1046   2
   1   5   1 1803.05 46.8174   1
  -1  -5   1 1588.77 38.5206   1
   1  -5  -3 525.102 30.3973   2
  -1  -6  -2 257.501 31.1304   2
  -1  -6  -2 265.372 38.6552   1
   1   6   0 2929.49 53.2618   2
   1   6   0 2734.66 53.0334   1
  -1  -6   0 2945.79 50.3210   2
  -1  -6   0 2807.90 48.0806   1
   1   6   2 300.177 39.7486   1
   1   6   2 257.043 43.4531   2
  -1  -7  -1 1333.57 50.5647   2
  -1  -7  -1 1180.16 49.2940   1
   1   7   1 1137.04 48.2438   2
   1   7   1 953.929 44.5702   1
  -2   0   0 738505. 539.382   1
   2   0   0 739051. 512.520   1
  -2   0  -2 3102.36 28.0091   2
   2   0   2 3126.44 27.1360   1
  -2  -1  -1 686.167 17.0977   2
   2   1  -1 910.167 19.9523   2
   2  -1   1 825.718 10.8058   1
   2   1  -1 722.579 18.4947   1
  -2  -1  -1 841.675 17.7935   1
  -2  -1   1 817.988 18.0383   2
  -2  -1   1 858.165 19.3035   1
   2  -1  -1 832.967 10.3337   2
   2   2  -2 10415.7 59.5509   1
  -2  -2  -2 10498.9 61.5945   2
   2   2  -2 10399.1 67.0044   2
   2   2   0 996999. 794.088   1
  -2  -2   0 998406. 765.233   1
  -2  -2   0 999999. 790.168   2
   2   2   0 997827. 779.424   2
  -2  -2   2 9674.66 58.7448   1
   2   2   2 9793.44 65.5214   2
  -2  -3  -3 3005.46 43.0787   1
  -2  -3  -3 3192.95 44.4461   2
  -2  -3  -1 344.822 22.1316   1
   2  -3   1 403.912 10.7841   1
   2   3  -1 408.289 27.2711   1
   2   3  -1 336.335 22.6182   2
  -2  -3  -1 310.336 21.7263   2
  -2   3  -1 282.899 9.46846   2
  -2  -3   1 384.251 22.0773   2
   2   3   1 386.156 24.5890   1
   2   3   1 279.115 21.0544   2
  -2  -3   1 370.409 24.4330   1
   2   3   3 3168.14 47.9711   2
   2   3   3 3572.37 47.9435   1
  -2  -4  -4 4140.22 39.6224   2
   2  -4   2 3150.63 34.7425   1
   2   4  -2 3071.23 47.2661   2
   2   4  -2 3097.60 50.5298   1
   2   4   0 348253. 436.302   2
   2   4   0 347673. 466.866   1
  -2  -4   0 347402. 442.931   2
  -2  -4   0 347697. 439.168   1
   2   4   2 3332.58 55.4448   1
   2   4   2 3347.43 52.6352   2
  -2   4  -2 3063.94 38.1176   2
  -2  -4   2 3041.51 49.5786   1
  -2  -4   2 3442.47 49.2902   2
   2   4   4 6243.26 62.1769   1
  -2  -5  -3 5170.95 64.0865   1
  -2  -5  -3 4902.58 61.4034   2
  -2  -5  -1 173.839 33.4543   1
  -2  -5  -1 165.278 27.6132   2
  -2  -5   1 142.235 30.9779   1
  -2  -5   1 180.445 31.6369   2
  -2  -6  -2 3328.60 56.7524   1
  -2  -6  -2 3578.46 59.0499   2
  -2  -6   0 220057. 392.491   1
   2   6   0 219931. 437.484   1
   2   6   0 220495. 428.028   2
  -2  -6   0 219355. 414.330   2
   2   6   2 4757.36 90.9549   1
   2   6   2 4850.19 86.9221   2
  -2  -7  -1 199.955 35.6271   1
  -2  -7  -1 238.046 34.7860   2
   2   7   1 230.985 41.4065   2
   2   7   1 285.348 47.3734   1
   2   7   3 2307.81 55.6025   1
   3   0   0 6.43450 14.5035   1
   3   0   0 2.15263 10.9992   2
   3   0  -2-2.72352 12.9261   2
   3   0   2-1.21459 15.0175   1
  -3  -1  -3 10559.3 69.7767   2
   3  -1   1 11435.0 51.4554   1
  -3  -1  -1 11243.3 67.0384   2
  -3   1   1 12293.4 50.6583   1
   3   1  -1 11233.2 65.5346   1
   3   1  -1 11777.4 67.9365   2
  -3  -1  -1 11803.8 64.9909   1
   3   1   1 11635.2 67.6974   1
   3  -1  -1 11282.1 46.6821   2
   3   1   1 12006.8 69.3831   2
  -3   1  -1 11431.9 47.2973   2
  -3  -1   1 10743.6 64.4996   2
  -3  -1   1 11092.3 63.6267   1
   3   1   3 11147.7 74.1856   1
  -3  -2  -2 161.902 22.2237   1
  -3  -2  -2 138.820 19.8910   2
   3   2  -2 149.084 22.7913   2
   3   2  -2 185.891 22.4837   1
   3  -2   2 123.450 10.5503   1
  -3  -2   0 755.715 26.2115   2
  -3  -2   0 729.239 25.6876   1
  -3   2  -2 127.510 8.60944   2
  -3  -2   2 175.459 23.4161   2
   3   2   2 129.090 22.4009   2
  -3  -2   2 179.402 23.0455   1
   3   2   2 187.103 23.6762   1
  -3  -3  -3 5653.92 57.7865   1
  -3  -3  -3 5613.92 60.8811   2
   3   3  -1 3658.25 51.0305   1
  -3  -3  -1 3651.56 45.8386   2
  -3  -3   1 3603.36 47.7798   2
  -3  -3   1 3701.49 48.4634   1
   3   3   1 3575.45 49.4186   2
   3   3   3 5986.72 65.4145   2
   3   3   3 5975.47 62.9026   1
  -3  -4  -4 326.855 32.7446   1
  -3  -4  -4 228.231 25.4658   2
   3   4  -2 5.16070 27.1940   2
  -3  -4  -2 20.4391 27.6598   2
  -3  -4  -2 19.6622 27.9082   1
   3   4  -2 65.9073 31.5857   1
   3   4   0 2145.78 46.8068   1
   3   4   0 2058.75 41.4126   2
  -3  -4   0 2209.63 46.2244   1
   3   4   2 7.32542 25.7828   1
  -3  -4   2 49.7360 27.7125   1
  -3  -4   2 41.1459 27.9443   2
   3   4   2 8.97382 28.9435   2
   3   4   4 458.955 51.6804   2
   3   4   4 434.840 43.1917   1
  -3  -5  -3 4447.64 61.2041   1
  -3  -5  -3 4710.43 65.4753   2
   3   5  -1 3466.13 56.2227   2
  -3  -5  -1 3527.03 55.6269   1
   3   5  -1 3656.40 61.1718   1
   3   5   1 3838.83 62.7168   2
  -3  -5   1 3658.39 60.4370   1
  -3  -5   1 3795.10 58.8973   2
   3   5   3 4191.66 63.7499   1
   3   5   3 4960.00 73.0258   2
  -3  -6  -2 360.127 38.9958   1
  -3  -6  -2 399.740 40.1711   2
  -3  -6   0 2248.58 58.7105   1
   3   6   0 2289.25 67.1357   1
   3   6   2 489.872 54.9502   2
   3   6   2 587.224 64.5169   1
   3   7   1 882.189 54.7843   2
   3   7   1 1039.53 74.2807   1
   3   7   3 1224.13 47.2127   1
   4   0   0 683349. 622.007   2
   4   0   0 684311. 618.567   1
  -4   0   0 684291. 595.006   1
  -4   0   0 684471. 600.813   2
   4   0   2 12552.5 75.7429   1
   4   0  -2 12746.7 71.8624   2
  -4   0  -2 12742.4 71.7707   2
  -4  -1  -3 227.895 28.9697   2
   4  -1   3 180.482 21.6409   1
  -4   1   3 207.751 23.8515   1
   4  -1   1 901.722 24.1441   1
   4   1  -1 980.846 30.7050   2
  -4   1   1 953.886 21.7383   1
  -4  -1  -1 1034.58 29.9756   2
   4   1  -1 899.671 30.4116   1
   4   1   1 979.248 33.1859   1
   4   1   1 906.487 27.8828   2
   4  -1  -1 948.489 23.1723   2
  -4   1  -1 1078.73 24.2071   2
  -4  -1   1 1033.41 31.2727   2
  -4  -1   1 959.100 29.5366   1
  -4   1  -3 149.920 15.3548   2
   4   1   3 229.938 31.1003   1
  -4  -2  -4 13741.7 124.287   2
  -4   2   2 6051.40 39.1406   1
  -4  -2  -2 5932.40 58.9391   1
   4   2  -2 6156.84 61.2618   2
  -4  -2  -2 6253.60 61.9012   2
   4   2  -2 5927.22 61.3907   1
   4   2   0 397213. 501.121   1
   4   2   0 397128. 493.595   2
  -4  -2   0 397013. 488.920   2
  -4  -2   0 396554. 477.952   1
   4   2   2 6643.12 67.0103   1
   4   2   2 6214.87 64.6505   2
  -4  -2   2 6578.17 64.2959   2
  -4  -2   2 6240.96 66.9068   1
   4   2   4 22194.8 209.013   1
  -4  -3  -3 3320.72 52.6731   1
  -4  -3  -3 3141.64 52.8284   2
   4   3  -1 384.870 35.2872   2
  -4  -3  -1 312.447 30.4311   1
   4   3  -1 311.054 33.9217   1
  -4  -3  -1 315.648 29.3309   2
   4   3   1 339.772 35.1289   1
   4   3   1 353.629 31.5387   2
  -4  -3   1 358.409 31.7619   1
  -4  -3   1 363.278 30.8250   2
   4   3   3 3071.43 54.0555   1
   4   3   3 3421.93 57.6788   2
  -4  -4  -4 16751.1 115.252   2
   4   4  -2 6962.06 72.8831   2
  -4  -4  -2 6850.42 67.5980   1
  -4  -4  -2 6776.22 75.7115   2
   4   4   0 287843. 454.302   2
   4   4   0 288305. 450.521   1
  -4  -4   0 286642. 427.678   1
  -4  -4   0 286294. 435.978   2
   4   4   2 7145.13 76.5366   2
  -4  -4   2 7212.80 70.4722   1
  -4  -4   2 7252.60 76.9105   2
   4   4   4 24438.7 175.896   1
   4   4   4 24520.3 168.192   2
  -4  -5  -3 2487.44 53.5046   1
  -4  -5  -3 2177.89 55.5958   2
   4   5  -1 236.669 35.1008   2
  -4  -5  -1 220.720 37.1735   1
  -4  -5  -1 234.161 36.7832   2
   4   5  -1 181.708 38.8186   1
   4   5   1 241.998 38.5878   2
   4   5   1 229.064 42.7427   1
  -4  -5   1 225.155 35.1504   1
  -4  -5   1 203.791 33.2971   2
   4   5   3 2638.63 68.7947   1
   4   5   3 2519.06 58.2638   2
  -4  -6  -2 3747.34 64.8896   1
  -4  -6  -2 3888.11 69.7092   2
   4   6   0 134192. 341.419   2
  -4  -6   0 134096. 320.775   1
  -4  -6   0 133376. 333.681   2
   4   6   0 133442. 353.482   1
   4   6   2 4340.69 79.4425   2
   4   6   2 4362.53 88.0594   1
  -4  -7  -1 147.603 44.1916   1
  -4  -7  -1 149.060 40.4912   2
   4   7   1 165.445 48.5848   2
   4   7   1 283.655 66.6982   1
   5   0   0-7.47967 27.5322   1
  -5   0   0 1.64663 27.6773   2
  -5   0   0 1.23589 26.2329   1
   5   0   0 10.1551 25.4877   2
  -5   0  -2 12.5636 24.4454   2
   5   0   2 2.14394 28.3942   1
  -5   0   2 5.06936 26.3206   1
   5   0  -2 7.32740 28.3606   2
   5  -1   3 12611.3 87.1172   1
  -5  -1  -3 12597.4 93.1852   2
  -5   1   1 4670.89 43.7830   1
  -5  -1  -1 4904.99 54.2824   2
   5  -1  -1 5385.31 54.3752   2
  -5  -1   1 5504.73 61.1689   1
  -5   1  -1 5319.58 50.7938   2
  -5   1  -3 13014.3 82.0546   2
  -5  -2  -4 141.464 86.0910   2
  -5  -2  -2 28.0595 30.3847   2
  -5  -2  -2 20.3596 31.6673   1
   5   2  -2 29.2865 22.1230   2
   5   2   0 532.087 37.3471   2
   5   2   0 556.243 39.2127   1
  -5  -2   0 461.052 30.4159   1
  -5  -2   0 471.106 31.5024   2
   5   2   2 32.7047 35.7607   1
  -5  -2   2 35.1484 39.0501   1
   5   2   2 26.5919 31.6780   2
   5   2   4 114.751 102.528   1
  -5  -3  -3 9548.70 84.8868   1
  -5  -3  -3 9664.41 90.9936   2
  -5  -3  -1 5951.62 68.0505   1
  -5  -3  -1 5979.20 70.4629   2
   5   3  -1 6010.81 74.8811   1
   5   3   1 6276.43 75.3462   1
  -5  -3   1 6305.36 74.5296   1
  -5  -3   1 6425.70 76.3358   2
   5   3   3 8874.06 83.3432   1
   5   3   3 9433.67 91.1738   2
  -5  -4  -2 225.261 37.9600   1
  -5  -4  -2 171.348 35.5667   2
  -5  -4   0 808.925 41.0845   1
   5   4   0 690.867 43.1416   1
  -5  -4   0 765.799 43.7374   2
   5   4   2 182.872 39.5329   1
   5   4   2 203.712 45.3169   2
  -5  -5  -3 5189.68 73.7732   1
  -5  -5  -3 5358.63 74.5003   2
   5   5  -1 1391.63 53.4386   2
  -5  -5  -1 1231.75 45.1173   1
  -5  -5  -1 1452.04 50.9138   2
   5   5  -1 1106.15 46.8499   1
   5   5   1 1375.44 55.7045   2
  -5  -5   1 1018.17 41.6335   1
   5   5   1 1027.50 43.4071   1
  -5  -5   1 1322.60 46.8893   2
   5   5   3 6405.73 92.7102   2
   5   5   3 6266.71 94.2233   1
  -5  -6  -2 143.194 43.7199   1
  -5  -6  -2 143.834 43.0870   2
   5   6   0 1540.05 59.9639   2
  -5  -6   0 1471.98 47.1717   1
   5   6   0 1415.66 56.3352   1
   5   6   2 142.204 45.0969   1
   5   6   2 147.406 47.9796   2
   6   0   0 259792. 443.947   2
  -6   0   0 260043. 413.487   1
   6   0   2 8785.74 94.2509   1
  -6   0  -2 9178.68 88.6936   2
  -6  -1  -3 386.072 30.6588   2
  -6  -1  -1 658.931 40.6002   1
   6   1  -1 609.066 43.0568   2
  -6  -1  -1 595.804 35.9204   2
   6   1   1 587.048 43.6734   2
  -6  -1   1 582.946 37.4731   1
   6   1   1 505.220 34.0807   1
   6   1   3 541.711 49.7721   1
  -6  -2  -2 10152.1 90.2427   1
  -6  -2  -2 10161.6 93.9978   2
  -6  -2   0 266337. 438.140   1
  -6  -2   0 267661. 458.890   2
  -6  -3  -3 1281.59 68.6216   2
   6   3  -1 336.363 33.4641   2
  -6  -3  -1 397.002 39.3826   1
  -6  -3  -1 443.932 41.7629   2
   6   3   1 473.664 46.6210   2
   6   3   1 405.793 39.9645   1
  -6  -3   1 552.322 50.9545   1
   6   3   3 1341.97 70.8139   2
   6   3   3 1393.93 76.3068   1
   6   4   0 137155. 339.254   2
   6   4   0 136762. 339.222   1
   6   4   2 7066.23 98.8770   2
   6   4   2 7285.22 102.196   1
  -6  -5  -3 2365.64 70.2056   2
  -6  -5  -1 153.291 42.2561   1
  -6  -5  -1 160.498 45.5697   2
   6   5   1 153.389 47.7331   1
   6   5   1 156.702 51.8303   2
   6   5   3 4263.87 130.271   2
   6   5   3 5114.01 167.075   1
  -7  -1  -1 5627.08 77.7398   2
   7   1   1 5201.71 80.9902   1
  -7  -2  -2 37.6510 34.5754   2
   7   2   0 233.490 57.3001   2
  -7  -2   0 165.633 43.1232   1
   7   2   2 116.665 52.4400   1
  -7  -3  -1 2916.22 70.6554   1
  -7  -3  -1 2765.16 64.4328   2
   7   3   1 2787.15 66.9043   2
   7   3   1 2649.82 71.0363   1
  -7  -4  -2 113.053 79.6041   2
   7   4   2 61.4271 68.3244   2
   7   4   2 182.687 88.1543   1
   0   0   0    0.00    0.00   0

TITL 008_SSO_x1_P4_30-5-1 in A2(1)am
REM A2(1)am (#36 with fixed user cell!)
CELL 0.48590   5.716316   5.737910  20.342204  90.0000  90.0000  90.0000
ZERR    4.00   0.000641   0.000604   0.105476   0.0000   0.0000   0.0000
LATT -5
SYMM  x+1/2,-y,-z
SYMM  x+1/2,-y, z
SYMM  x, y,-z
SFAC O Sr Sn
UNIT 28.00 12.00 8.00
TREF
HKLF 4
END
;
_shelx_hkl_checksum                53952
loop_
  _axis.id
  _axis.system
  _axis.type
  _axis.equipment
  _axis.parity
  _axis.depends_on
  _axis.zero
  _axis.vector[1]
  _axis.vector[2]
  _axis.vector[3]
 source abstract . source . . . 0.99999589 0.00000000 -0.00286792
 omega abstract rotation goniometer -1 . 86.41056000 0.00000000 0.00000000
 1.00000000
 kappa abstract rotation goniometer -1 omega 0.00000000 -0.76381056 0.00000000
 0.64544049
 phi abstract rotation goniometer -1 kappa . 0.00000000 0.00000000 1.00000000
 theta abstract rotation goniometer -1 . 0.03093000 0.00000000 0.00000000
 1.00000000
 matrixX abstract general general . phi . 1.00000000 0.00000000 0.00000000
 matrixY abstract general general . phi . 0.00000000 1.00000000 0.00000000
 matrixZ abstract general general . phi . 0.00000000 0.00000000 1.00000000
 dacX abstract translation general . phi . 0.00000000 1.00000000 0.00000000
 dacY abstract translation general . phi . -1.00000000 0.00000000 0.00000000
 dacZ abstract translation general . phi . 0.00000000 0.00000000 1.00000000

_olex2_submission_special_instructions  'No special instructions were received'
_oxdiff_exptl_absorpt_empirical_details
;
Empirical correction (ABSPACK) includes:
- Absorption correction using spherical harmonics
- Frame scaling
;
_oxdiff_exptl_absorpt_empirical_full_max  2.975
_oxdiff_exptl_absorpt_empirical_full_min  0.462
loop_
  _twin_individual_id
  _twin_individual_mass_fraction_refined
 1 0.52(12)
 2 0.48(12)
