# Supplementary material for: The varying temperature- and pressure-induced phase transition pathways in hybrid improper ferroelectric Sr3Sn2O7
Source: Acta Crystallogr B Struct Sci Cryst Eng Mater. 2025 Apr 14;81(Pt 3):318–24. doi: 10.1107/S2052520625002306 (PMC12147935; doi:10.1107/S2052520625002306)
Supplement: Supplementary file 1 [file b-81-00318-sup1.zip › SSO_HP_VT_CIFs/SSO_HP_CIFS/010.cif]

data_010_sso_x1_p6_30-5-1

# start Validation Reply Form
_vrf_ATOM007_010_sso_x1_p6_30-5-1
;
PROBLEM: _atom_site_aniso_label is missing
RESPONSE: As the measurement was performed using a diamond anvil cell to
achieve high pressures, the available region of reciprocal space is 
restricted, resulting in a low data/parameter ratio. Therefore, an 
anisotropic model is neither feasible nor advisable.
;
_vrf_PLAT029_010_sso_x1_p6_30-5-1
;
PROBLEM: _diffrn_measured_fraction_theta_full value Low .      0.234 Why?  
RESPONSE: The measurement was performed using a diamond anvil cell, of 
which the precise design necessitates a small opening angle (approx. 23
degrees) to obtain high pressures. This restricts the available region
of reciprocal space. 
;
_vrf_PLAT090_010_sso_x1_p6_30-5-1
;
PROBLEM: Poor Data / Parameter Ratio (Zmax > 18) ........       3.57 Note  
RESPONSE: The measurement was performed using a diamond anvil cell, of 
which the precise design necessitates a small opening angle (approx. 23
degrees) to obtain high pressures. This restricts the available region
of reciprocal space. The sample was refined isotropically to improve this.
;
_vrf_PLAT109_010_sso_x1_p6_30-5-1
;
PROBLEM: Twinning Matrix = Alternate Inversion Twinning .          ? Check 
RESPONSE: The present system stems from a cetrosymmetric, tetragonal 
aristotype. This can be modelled using a twin law given by 
(0 1 0 -1 0 0 0 0 1 4). The two-fold twin was subsequently chosen over 
the inversion twin law to explicitly depict the twinning present as viewed 
from the perspective of the relevant properties (i.e., hybrid improper 
ferroelectric polarisation).
;
_vrf_PLAT196_010_sso_x1_p6_30-5-1
;
PROBLEM: No TEMP record and measurement temperature .NE.         293 Degree
RESPONSE: Model incorporates no riding hydrogens so no TEMP record is 
required. 
;
# end Validation Reply Form

_audit_creation_date               2025-01-07
_audit_creation_method
;
Olex2 1.5-ac7-013
(compiled 2025.01.02 svn.rf662f148 for Rigaku Oxford Diffraction, GUI svn.r7109)
;
_shelx_SHELXL_version_number       '2019/3'
_audit_contact_author_address      
;
Dept. of Chemistry, University of Warwick, Gibbet Hill Road, Coventry, CV4 7AL
;
_audit_contact_author_email        ?
_audit_contact_author_name         'Evie Ladbrook'
_audit_contact_author_phone        ?
_publ_contact_author_id_orcid      ?
_publ_section_references
;
Dolomanov, O.V., Bourhis, L.J., Gildea, R.J, Howard, J.A.K. & Puschmann, H.
 (2009), J. Appl. Cryst. 42, 339-341.

Sheldrick, G.M. (2015). Acta Cryst. A71, 3-8.

Sheldrick, G.M. (2015). Acta Cryst. C71, 3-8.
;
_chemical_name_common              ?
_chemical_name_systematic          ?
_chemical_formula_moiety           'O7 Sn2 Sr3'
_chemical_formula_sum              'O7 Sn2 Sr3'
_chemical_formula_weight           612.24
_chemical_absolute_configuration   ?
_chemical_melting_point            ?
_chemical_oxdiff_formula           'Sr3 Sn2 O7'
loop_
  _atom_type_symbol
  _atom_type_description
  _atom_type_scat_dispersion_real
  _atom_type_scat_dispersion_imag
  _atom_type_scat_source
 'O' 'O' 0.0036 0.0026 'International Tables Vol C Tables 4.2.6.8 and 6.1.1.4'
 'Sr' 'Sr' 0.1333 1.7343 'International Tables Vol C Tables 4.2.6.8 and 6.1.1.4'
 'Sn' 'Sn' -1.6654 0.7203
 'International Tables Vol C Tables 4.2.6.8 and 6.1.1.4'

_shelx_space_group_comment
;
The symmetry employed for this shelxl refinement is uniquely defined
by the following loop, which should always be used as a source of
symmetry information in preference to the above space-group names.
They are only intended as comments.
;
_space_group_crystal_system        'orthorhombic'
_space_group_IT_number             36
_space_group_name_H-M_alt          'A 21 a m'
_space_group_name_Hall             'A -2 2a'
loop_
  _space_group_symop_operation_xyz
 'x, y, z'
 'x+1/2, -y, -z'
 'x, y, -z'
 'x+1/2, -y, z'
 'x, y+1/2, z+1/2'
 'x+1/2, -y+1/2, -z+1/2'
 'x, y+1/2, -z+1/2'
 'x+1/2, -y+1/2, z+1/2'

_cell_length_a                     5.6899(7)
_cell_length_b                     5.7129(7)
_cell_length_c                     20.20(10)
_cell_angle_alpha                  90
_cell_angle_beta                   90
_cell_angle_gamma                  90
_cell_volume                       657(3)
_cell_formula_units_Z              4
_cell_measurement_reflns_used      392
_cell_measurement_temperature      300
_cell_measurement_theta_max        19.6540
_cell_measurement_theta_min        2.5250
_shelx_estimated_absorpt_T_max     ?
_shelx_estimated_absorpt_T_min     ?
_exptl_absorpt_coefficient_mu      11.554
_exptl_absorpt_correction_T_max    1.00000
_exptl_absorpt_correction_T_min    0.70014
_exptl_absorpt_correction_type     multi-scan
_exptl_absorpt_process_details
;
CrysAlisPro 1.171.43.105a (Rigaku Oxford Diffraction, 2024)
Empirical absorption correction using spherical harmonics,
implemented in SCALE3 ABSPACK scaling algorithm.
;
_exptl_absorpt_special_details     ?
_exptl_crystal_colour              'clear colourless'
_exptl_crystal_colour_lustre       clear
_exptl_crystal_colour_primary      colourless
_exptl_crystal_density_diffrn      6.192
_exptl_crystal_density_meas        ?
_exptl_crystal_density_method      ?
_exptl_crystal_description         plate
_exptl_crystal_F_000               1080
_exptl_crystal_size_max            0.05
_exptl_crystal_size_mid            0.03
_exptl_crystal_size_min            0.015
_exptl_transmission_factor_max     ?
_exptl_transmission_factor_min     ?
_diffrn_reflns_av_R_equivalents    0.0037
_diffrn_reflns_av_unetI/netI       0.0023
_diffrn_reflns_Laue_measured_fraction_full  0.234
_diffrn_reflns_Laue_measured_fraction_max  0.182
_diffrn_reflns_limit_h_max         7
_diffrn_reflns_limit_h_min         -7
_diffrn_reflns_limit_k_max         7
_diffrn_reflns_limit_k_min         -7
_diffrn_reflns_limit_l_max         4
_diffrn_reflns_limit_l_min         -4
_diffrn_reflns_number              426
_diffrn_reflns_point_group_measured_fraction_full  0.232
_diffrn_reflns_point_group_measured_fraction_max  0.178
_diffrn_reflns_theta_full          16.950
_diffrn_reflns_theta_max           20.166
_diffrn_reflns_theta_min           2.447
_diffrn_ambient_temperature        300
_diffrn_detector                   'Hybrid Pixel Array Detector'
_diffrn_detector_area_resol_mean   13.3333
_diffrn_measured_fraction_theta_full  0.234
_diffrn_measured_fraction_theta_max  0.182
_diffrn_measurement_details
;
List of Runs (angles in degrees, time in seconds):

  # Type    Start    End  Width  t~exp~   \w     \q     \k     \f   Frames
--------------------------------------------------------------------------
  1  \f    -27.80  26.60   0.20    1.00 -90.00   0.00   0.00    --   272
  2  \f   -167.80-112.80   0.20    1.00-130.00   0.00   0.00    --   275
;
_diffrn_measurement_device         'abstract diffractometer'
_diffrn_measurement_device_type   
 'dectris-CrysAlisPro-abstract goniometer imported dectris images'
_diffrn_measurement_method         '\f scans'
_diffrn_orient_matrix_axis[1]      matrixX
_diffrn_orient_matrix_axis[2]      matrixY
_diffrn_orient_matrix_axis[3]      matrixZ
_diffrn_orient_matrix_type        
 'CrysAlisPro convention (1999,Acta A55,543-557)'
_diffrn_orient_matrix_UB_11        -0.0025886298
_diffrn_orient_matrix_UB_12        0.0039450703
_diffrn_orient_matrix_UB_13        -0.0238092641
_diffrn_orient_matrix_UB_21        -0.0589382957
_diffrn_orient_matrix_UB_22        0.0618620354
_diffrn_orient_matrix_UB_23        0.0013313593
_diffrn_orient_matrix_UB_31        0.0622382344
_diffrn_orient_matrix_UB_32        0.0587707976
_diffrn_orient_matrix_UB_33        0.0002745072
_diffrn_radiation_monochromator    synchrotron
_diffrn_radiation_probe            x-ray
_diffrn_radiation_type             synchrotron
_diffrn_radiation_wavelength       0.4859
_diffrn_source                     synchrotron
_reflns_Friedel_coverage           0.780
_reflns_Friedel_fraction_full      0.229
_reflns_Friedel_fraction_max       0.173
_reflns_number_gt                  169
_reflns_number_total               178
_reflns_special_details
;
Measurement was performed using a diamond anvil cell with an opening 
angle of approximately 23 degrees. 
 Reflections were merged by SHELXL according to the crystal
 class for the calculation of statistics and refinement.
 
 _reflns_Friedel_fraction is defined as the number of unique
 Friedel pairs measured divided by the number that would be
 possible theoretically, ignoring centric projections and
 systematic absences. Completness statistics refer to single and
 composite reflections containing twin component 1 only.
;
_reflns_threshold_expression       'I > 2\s(I)'
_computing_cell_refinement         'CrysAlisPro 1.171.43.105a (Rigaku OD, 2024)'
_computing_data_collection        
 'CrysAlisPro 1.171.43.105a (Rigaku OD, 2024) (IMPORT)'
_computing_data_reduction          'CrysAlisPro 1.171.43.105a (Rigaku OD, 2024)'
_computing_molecular_graphics      'Olex2 1.5-ac7-013 (Dolomanov et al., 2009)'
_computing_publication_material    'Olex2 1.5-ac7-013 (Dolomanov et al., 2009)'
_computing_structure_refinement    'SHELXL 2019/3 (Sheldrick, 2015)'
_computing_structure_solution      'SHELXT  (Sheldrick, 2015)'
_refine_diff_density_max           0.935
_refine_diff_density_min           -0.691
_refine_diff_density_rms           0.252
_refine_ls_abs_structure_details
;
 Flack x determined using 71 quotients [(I+)-(I-)]/[(I+)+(I-)]
 (Parsons, Flack and Wagner, Acta Cryst. B69 (2013) 249-259).
;
_refine_ls_abs_structure_Flack     0.03(3)
_refine_ls_extinction_coef         .
_refine_ls_extinction_method       none
_refine_ls_goodness_of_fit_ref     1.128
_refine_ls_hydrogen_treatment      undef
_refine_ls_matrix_type             full
_refine_ls_number_parameters       28
_refine_ls_number_reflns           178
_refine_ls_number_restraints       2
_refine_ls_R_factor_all            0.0398
_refine_ls_R_factor_gt             0.0385
_refine_ls_restrained_S_all        1.123
_refine_ls_shift/su_max            0.000
_refine_ls_shift/su_mean           0.000
_refine_ls_structure_factor_coef   Fsqd
_refine_ls_weighting_details      
 'w=1/[\s^2^(Fo^2^)+(0.0835P)^2^] where P=(Fo^2^+2Fc^2^)/3'
_refine_ls_weighting_scheme        calc
_refine_ls_wR_factor_gt            0.0994
_refine_ls_wR_factor_ref           0.1018
_refine_special_details
;
 Refined as a 2-component twin.
The O1-Sn1-O2 distances were restrained to be similar as this lies along the c
axis which is is poorly defined due to the small opening angle of the
diamond anvil cell, the orientation of the plate-like crystal within the cell
and high mosaicity along c. Therefore, a SADI restraint was used to maintain
chemical and physical sensibility of the model.
;
_olex2_refinement_description
;
1. Twinned data refinement
 Scales: 0.52(7)
 0.48(7)
2. Restrained distances
 O1-Sn1 \\sim Sn1-O2
 with sigma of 0.02
;
_atom_sites_solution_hydrogens     .
_atom_sites_solution_primary       isomorph
_atom_sites_solution_secondary     difmap
loop_
  _atom_site_label
  _atom_site_type_symbol
  _atom_site_fract_x
  _atom_site_fract_y
  _atom_site_fract_z
  _atom_site_U_iso_or_equiv
  _atom_site_adp_type
  _atom_site_occupancy
  _atom_site_site_symmetry_order
  _atom_site_calc_flag
  _atom_site_refinement_flags_posn
  _atom_site_refinement_flags_adp
  _atom_site_refinement_flags_occupancy
  _atom_site_disorder_assembly
  _atom_site_disorder_group
 Sn1 Sn 0.8726(5) 0.2492(3) 0.0956(3) 0.0047(8) Uiso 1 1 d D . . . .
 Sr1 Sr 0.3571(5) 0.2500(2) 0.000000 0.0089(10) Uiso 1 2 d S . P . .
 Sr2 Sr 0.38193(19) 0.25748(19) 0.1873(4) 0.0070(8) Uiso 1 1 d . . . . .
 O1 O 0.886(3) 0.200(3) 0.000000 0.032(10) Uiso 1 2 d DS . P . .
 O2 O 0.8683(17) 0.290(2) 0.1924(16) 0.012(4) Uiso 1 1 d D . . . .
 O3 O 0.6535(19) -0.0275(17) 0.1050(19) 0.010(3) Uiso 1 1 d . . . . .
 O4 O 0.105(2) 0.5265(16) 0.0820(14) 0.013(3) Uiso 1 1 d . . . . .

_geom_special_details
;
 All esds (except the esd in the dihedral angle between two l.s. planes)
 are estimated using the full covariance matrix.  The cell esds are taken
 into account individually in the estimation of esds in distances, angles
 and torsion angles; correlations between esds in cell parameters are only
 used when they are defined by crystal symmetry.  An approximate (isotropic)
 treatment of cell esds is used for estimating esds involving l.s. planes.
;
loop_
  _geom_bond_atom_site_label_1
  _geom_bond_atom_site_label_2
  _geom_bond_distance
  _geom_bond_site_symmetry_2
  _geom_bond_publ_flag
 Sn1 Sr1 3.366(8) 1_655 ?
 Sn1 Sr1 3.445(7) 2 ?
 Sn1 Sr2 3.351(9) . ?
 Sn1 Sr2 3.440(8) 1_655 ?
 Sn1 Sr2 3.437(8) 4 ?
 Sn1 Sr2 3.374(8) 4_565 ?
 Sn1 O1 1.953(11) . ?
 Sn1 O2 1.97(3) . ?
 Sn1 O3 2.022(10) . ?
 Sn1 O3 2.048(13) 4 ?
 Sn1 O4 2.082(12) 1_655 ?
 Sn1 O4 2.009(12) 4_565 ?
 Sr1 O1 2.693(16) 1_455 ?
 Sr1 O1 3.025(16) . ?
 Sr1 O1 2.578(17) 2_455 ?
 Sr1 O1 3.145(17) 2_465 ?
 Sr1 O3 2.73(3) 2_455 ?
 Sr1 O3 3.14(3) 3 ?
 Sr1 O3 3.14(3) . ?
 Sr1 O3 2.73(3) 4_455 ?
 Sr1 O4 2.52(2) 2_565 ?
 Sr1 O4 2.52(2) 4_565 ?
 Sr1 O4 2.70(2) 3 ?
 Sr1 O4 2.70(2) . ?
 Sr2 O2 2.45(3) 6_455 ?
 Sr2 O2 2.586(12) 4_465 ?
 Sr2 O2 2.776(10) . ?
 Sr2 O2 3.132(11) 4_455 ?
 Sr2 O2 2.930(10) 1_455 ?
 Sr2 O3 2.79(2) . ?
 Sr2 O3 2.49(3) 4_455 ?
 Sr2 O4 3.06(2) . ?
 Sr2 O4 2.77(3) 4_565 ?

loop_
  _geom_angle_atom_site_label_1
  _geom_angle_atom_site_label_2
  _geom_angle_atom_site_label_3
  _geom_angle
  _geom_angle_site_symmetry_1
  _geom_angle_site_symmetry_3
  _geom_angle_publ_flag
 Sr1 Sn1 Sr1 72.58(18) 1_655 2 ?
 Sr1 Sn1 Sr2 107.53(16) 1_655 4_565 ?
 Sr1 Sn1 Sr2 67.6(3) 1_655 1_655 ?
 Sr1 Sn1 Sr2 107.33(17) 1_655 4 ?
 Sr2 Sn1 Sr1 178.3(2) . 1_655 ?
 Sr2 Sn1 Sr1 66.8(3) 4 2 ?
 Sr2 Sn1 Sr1 179.04(19) 4_565 2 ?
 Sr2 Sn1 Sr1 109.57(17) 1_655 2 ?
 Sr2 Sn1 Sr1 107.48(17) . 2 ?
 Sr2 Sn1 Sr2 73.03(19) 4 1_655 ?
 Sr2 Sn1 Sr2 71.29(19) 4_565 1_655 ?
 Sr2 Sn1 Sr2 113.8(4) . 1_655 ?
 Sr2 Sn1 Sr2 74.1(2) . 4 ?
 Sr2 Sn1 Sr2 72.4(2) . 4_565 ?
 Sr2 Sn1 Sr2 114.0(4) 4_565 4 ?
 O1 Sn1 Sr1 47.8(5) . 2 ?
 O1 Sn1 Sr1 53.1(5) . 1_655 ?
 O1 Sn1 Sr2 114.3(5) . 4 ?
 O1 Sn1 Sr2 125.6(5) . . ?
 O1 Sn1 Sr2 131.5(6) . 4_565 ?
 O1 Sn1 Sr2 120.1(5) . 1_655 ?
 O1 Sn1 O2 177.9(5) . . ?
 O1 Sn1 O3 90.4(10) . . ?
 O1 Sn1 O3 88.4(10) . 4 ?
 O1 Sn1 O4 87.3(8) . 1_655 ?
 O1 Sn1 O4 89.2(8) . 4_565 ?
 O2 Sn1 Sr1 125.4(3) . 1_655 ?
 O2 Sn1 Sr1 130.9(4) . 2 ?
 O2 Sn1 Sr2 64.2(4) . 4 ?
 O2 Sn1 Sr2 58.3(3) . 1_655 ?
 O2 Sn1 Sr2 49.8(5) . 4_565 ?
 O2 Sn1 Sr2 55.9(4) . . ?
 O2 Sn1 O3 89.5(10) . 4 ?
 O2 Sn1 O3 89.5(11) . . ?
 O2 Sn1 O4 92.9(8) . 4_565 ?
 O2 Sn1 O4 92.8(8) . 1_655 ?
 O3 Sn1 Sr1 63.9(8) 4 2 ?
 O3 Sn1 Sr1 52.4(8) . 2 ?
 O3 Sn1 Sr1 124.1(7) . 1_655 ?
 O3 Sn1 Sr1 54.2(8) 4 1_655 ?
 O3 Sn1 Sr2 45.7(7) 4 1_655 ?
 O3 Sn1 Sr2 127.4(8) 4 . ?
 O3 Sn1 Sr2 118.7(8) . 1_655 ?
 O3 Sn1 Sr2 56.3(6) . . ?
 O3 Sn1 Sr2 45.6(8) . 4 ?
 O3 Sn1 Sr2 127.7(9) . 4_565 ?
 O3 Sn1 Sr2 54.3(6) 4 4 ?
 O3 Sn1 Sr2 117.0(8) 4 4_565 ?
 O3 Sn1 O3 89.4(2) . 4 ?
 O3 Sn1 O4 177.3(11) . 1_655 ?
 O3 Sn1 O4 89.2(4) 4 1_655 ?
 O4 Sn1 Sr1 53.3(5) 1_655 1_655 ?
 O4 Sn1 Sr1 115.6(5) 4_565 2 ?
 O4 Sn1 Sr1 122.8(6) 4_565 1_655 ?
 O4 Sn1 Sr1 124.9(6) 1_655 2 ?
 O4 Sn1 Sr2 128.5(5) 4_565 4 ?
 O4 Sn1 Sr2 134.6(5) 1_655 4 ?
 O4 Sn1 Sr2 55.0(6) 1_655 4_565 ?
 O4 Sn1 Sr2 61.7(5) 1_655 1_655 ?
 O4 Sn1 Sr2 126.3(5) 1_655 . ?
 O4 Sn1 Sr2 63.5(5) 4_565 4_565 ?
 O4 Sn1 Sr2 134.7(5) 4_565 1_655 ?
 O4 Sn1 Sr2 55.6(6) 4_565 . ?
 O4 Sn1 O3 176.9(11) 4_565 4 ?
 O4 Sn1 O3 92.6(5) 4_565 . ?
 O4 Sn1 O4 88.73(19) 4_565 1_655 ?
 O1 Sr1 O1 168.6(7) 1_455 . ?
 O1 Sr1 O1 99.1(4) 1_455 2_465 ?
 O1 Sr1 O1 80.9(4) 2_455 . ?
 O1 Sr1 O1 173.3(6) 2_455 2_465 ?
 O1 Sr1 O1 92.3(5) . 2_465 ?
 O1 Sr1 O1 87.7(5) 2_455 1_455 ?
 O1 Sr1 O3 57.4(5) 2_455 . ?
 O1 Sr1 O3 61.9(4) 1_455 4_455 ?
 O1 Sr1 O3 64.1(4) 2_455 2_455 ?
 O1 Sr1 O3 118.7(4) 1_455 . ?
 O1 Sr1 O3 118.7(4) 1_455 3 ?
 O1 Sr1 O3 61.9(4) 1_455 2_455 ?
 O1 Sr1 O3 54.4(3) . . ?
 O1 Sr1 O3 57.4(5) 2_455 3 ?
 O1 Sr1 O3 54.4(3) . 3 ?
 O1 Sr1 O3 64.1(4) 2_455 4_455 ?
 O1 Sr1 O4 62.2(4) 1_455 3 ?
 O1 Sr1 O4 128.2(5) 2_455 3 ?
 O1 Sr1 O4 62.2(4) 1_455 . ?
 O1 Sr1 O4 128.2(4) 2_455 . ?
 O3 Sr1 O1 119.2(4) 2_455 2_465 ?
 O3 Sr1 O1 112.3(5) 2_455 . ?
 O3 Sr1 O1 119.2(4) 4_455 2_465 ?
 O3 Sr1 O1 118.4(4) . 2_465 ?
 O3 Sr1 O1 112.3(5) 4_455 . ?
 O3 Sr1 O1 118.4(4) 3 2_465 ?
 O3 Sr1 O3 101.9(11) 2_455 4_455 ?
 O3 Sr1 O3 121.2(6) 4_455 3 ?
 O3 Sr1 O3 121.2(6) 2_455 . ?
 O3 Sr1 O3 57.9(6) 4_455 . ?
 O3 Sr1 O3 85.0(11) 3 . ?
 O3 Sr1 O3 57.9(6) 2_455 3 ?
 O4 Sr1 O1 118.0(4) 4_565 2_455 ?
 O4 Sr1 O1 127.6(5) 4_565 1_455 ?
 O4 Sr1 O1 56.2(4) . 2_465 ?
 O4 Sr1 O1 125.7(5) 3 . ?
 O4 Sr1 O1 118.0(4) 2_565 2_455 ?
 O4 Sr1 O1 59.4(4) 4_565 . ?
 O4 Sr1 O1 127.6(5) 2_565 1_455 ?
 O4 Sr1 O1 56.2(4) 3 2_465 ?
 O4 Sr1 O1 59.4(4) 2_565 . ?
 O4 Sr1 O1 57.6(4) 4_565 2_465 ?
 O4 Sr1 O1 125.7(5) . . ?
 O4 Sr1 O1 57.6(4) 2_565 2_465 ?
 O4 Sr1 O3 169.3(8) 4_565 2_455 ?
 O4 Sr1 O3 64.6(5) 3 2_455 ?
 O4 Sr1 O3 99.6(8) 3 3 ?
 O4 Sr1 O3 99.6(8) . . ?
 O4 Sr1 O3 169.3(8) 2_565 4_455 ?
 O4 Sr1 O3 121.6(6) 3 4_455 ?
 O4 Sr1 O3 64.6(5) . 4_455 ?
 O4 Sr1 O3 121.6(6) . 2_455 ?
 O4 Sr1 O3 174.2(7) 3 . ?
 O4 Sr1 O3 113.5(6) 2_565 . ?
 O4 Sr1 O3 87.9(8) 2_565 2_455 ?
 O4 Sr1 O3 113.5(6) 4_565 3 ?
 O4 Sr1 O3 60.8(6) 4_565 . ?
 O4 Sr1 O3 87.9(8) 4_565 4_455 ?
 O4 Sr1 O3 174.2(7) . 3 ?
 O4 Sr1 O3 60.8(6) 2_565 3 ?
 O4 Sr1 O4 75.6(10) . 3 ?
 O4 Sr1 O4 113.8(5) 2_565 . ?
 O4 Sr1 O4 113.8(5) 4_565 3 ?
 O4 Sr1 O4 66.3(5) 4_565 . ?
 O4 Sr1 O4 66.3(5) 2_565 3 ?
 O4 Sr1 O4 82.0(11) 4_565 2_565 ?
 Sn1 Sr2 Sn1 72.7(2) . 4_455 ?
 Sn1 Sr2 Sn1 73.8(2) . 4_465 ?
 Sn1 Sr2 Sn1 114.0(4) 4_465 4_455 ?
 O2 Sr2 Sn1 149.6(9) 4_465 4_455 ?
 O2 Sr2 Sn1 87.1(5) 1_455 4_465 ?
 O2 Sr2 Sn1 93.3(4) 1_455 4_455 ?
 O2 Sr2 Sn1 88.8(5) . 4_465 ?
 O2 Sr2 Sn1 93.5(5) 4_465 . ?
 O2 Sr2 Sn1 148.5(8) 4_455 4_465 ?
 O2 Sr2 Sn1 91.4(4) 4_455 . ?
 O2 Sr2 Sn1 125.0(3) 6_455 . ?
 O2 Sr2 Sn1 36.0(7) . . ?
 O2 Sr2 Sn1 95.3(4) . 4_455 ?
 O2 Sr2 Sn1 148.4(8) 1_455 . ?
 O2 Sr2 Sn1 34.5(6) 4_455 4_455 ?
 O2 Sr2 Sn1 116.2(4) 6_455 4_455 ?
 O2 Sr2 Sn1 129.7(4) 6_455 4_465 ?
 O2 Sr2 Sn1 35.6(7) 4_465 4_465 ?
 O2 Sr2 O2 94.1(8) 6_455 4_465 ?
 O2 Sr2 O2 84.5(3) 4_465 1_455 ?
 O2 Sr2 O2 87.8(3) 4_465 . ?
 O2 Sr2 O2 86.6(8) 6_455 1_455 ?
 O2 Sr2 O2 81.6(8) 6_455 4_455 ?
 O2 Sr2 O2 171.4(8) . 1_455 ?
 O2 Sr2 O2 90.1(8) 6_455 . ?
 O2 Sr2 O2 174.8(12) 4_465 4_455 ?
 O2 Sr2 O2 92.2(3) 1_455 4_455 ?
 O2 Sr2 O2 95.2(3) . 4_455 ?
 O2 Sr2 O3 122.9(7) 6_455 . ?
 O2 Sr2 O3 60.7(6) . . ?
 O2 Sr2 O3 126.1(7) 6_455 4_455 ?
 O2 Sr2 O3 128.5(7) 4_465 . ?
 O2 Sr2 O4 145.9(5) 6_455 4_565 ?
 O2 Sr2 O4 60.7(6) 4_465 . ?
 O2 Sr2 O4 66.4(7) 4_465 4_565 ?
 O2 Sr2 O4 120.3(8) . . ?
 O2 Sr2 O4 58.6(6) 1_455 . ?
 O2 Sr2 O4 136.9(5) 6_455 . ?
 O3 Sr2 Sn1 37.0(2) . . ?
 O3 Sr2 Sn1 93.8(7) 4_455 4_465 ?
 O3 Sr2 Sn1 36.6(3) . 4_455 ?
 O3 Sr2 Sn1 99.7(6) . 4_465 ?
 O3 Sr2 Sn1 93.3(6) 4_455 . ?
 O3 Sr2 Sn1 35.5(3) 4_455 4_455 ?
 O3 Sr2 O2 125.6(8) 4_455 . ?
 O3 Sr2 O2 122.6(8) 4_455 4_465 ?
 O3 Sr2 O2 62.4(6) 4_455 1_455 ?
 O3 Sr2 O2 58.7(7) 4_455 4_455 ?
 O3 Sr2 O2 56.7(6) . 4_455 ?
 O3 Sr2 O2 127.6(7) . 1_455 ?
 O3 Sr2 O3 65.4(7) 4_455 . ?
 O3 Sr2 O4 87.8(9) 4_455 4_565 ?
 O3 Sr2 O4 99.4(8) . . ?
 O3 Sr2 O4 62.0(6) 4_455 . ?
 O4 Sr2 Sn1 92.9(5) . . ?
 O4 Sr2 Sn1 36.0(2) . 4_465 ?
 O4 Sr2 Sn1 92.3(5) . 4_455 ?
 O4 Sr2 Sn1 36.8(3) 4_565 . ?
 O4 Sr2 Sn1 88.2(5) 4_565 4_455 ?
 O4 Sr2 Sn1 38.0(3) 4_565 4_465 ?
 O4 Sr2 O2 62.7(7) 4_565 . ?
 O4 Sr2 O2 117.1(8) 4_565 1_455 ?
 O4 Sr2 O2 118.8(7) 4_565 4_455 ?
 O4 Sr2 O2 120.8(7) . 4_455 ?
 O4 Sr2 O3 63.2(5) 4_565 . ?
 O4 Sr2 O4 58.5(5) 4_565 . ?
 Sn1 O1 Sn1 162.9(10) 3 . ?
 Sn1 O1 Sr1 91.4(5) . 1_655 ?
 Sn1 O1 Sr1 86.9(4) . . ?
 Sn1 O1 Sr1 81.7(5) . 2_565 ?
 Sn1 O1 Sr1 98.1(5) 3 2 ?
 Sn1 O1 Sr1 86.9(4) 3 . ?
 Sn1 O1 Sr1 91.4(5) 3 1_655 ?
 Sn1 O1 Sr1 98.1(5) . 2 ?
 Sn1 O1 Sr1 81.7(5) 3 2_565 ?
 Sr1 O1 Sr1 99.8(5) 2 1_655 ?
 Sr1 O1 Sr1 81.6(4) . 2_565 ?
 Sr1 O1 Sr1 91.7(5) 2 . ?
 Sr1 O1 Sr1 87.0(5) 1_655 2_565 ?
 Sr1 O1 Sr1 168.6(7) 1_655 . ?
 Sr1 O1 Sr1 173.3(6) 2 2_565 ?
 Sn1 O2 Sr2 86.8(7) . 1_655 ?
 Sn1 O2 Sr2 94.5(10) . 4_565 ?
 Sn1 O2 Sr2 81.2(6) . 4 ?
 Sn1 O2 Sr2 166.5(6) . 6 ?
 Sn1 O2 Sr2 88.1(8) . . ?
 Sr2 O2 Sr2 174.8(12) 4_565 4 ?
 Sr2 O2 Sr2 89.8(7) 6 1_655 ?
 Sr2 O2 Sr2 98.7(9) 6 4_565 ?
 Sr2 O2 Sr2 93.5(8) 6 . ?
 Sr2 O2 Sr2 91.9(3) 4_565 1_655 ?
 Sr2 O2 Sr2 87.5(3) . 4 ?
 Sr2 O2 Sr2 171.4(8) . 1_655 ?
 Sr2 O2 Sr2 84.8(2) 1_655 4 ?
 Sr2 O2 Sr2 95.5(3) 4_565 . ?
 Sr2 O2 Sr2 85.4(7) 6 4 ?
 Sn1 O3 Sn1 162.9(15) . 4_455 ?
 Sn1 O3 Sr1 80.2(8) 4_455 . ?
 Sn1 O3 Sr1 88.3(10) 4_455 2 ?
 Sn1 O3 Sr1 91.7(9) . 2 ?
 Sn1 O3 Sr1 82.7(7) . . ?
 Sn1 O3 Sr2 89.1(5) 4_455 . ?
 Sn1 O3 Sr2 86.6(7) . . ?
 Sn1 O3 Sr2 98.8(9) . 4 ?
 Sn1 O3 Sr2 98.3(7) 4_455 4 ?
 Sr1 O3 Sr1 86.4(11) 2 . ?
 Sr1 O3 Sr2 165.5(12) 2 . ?
 Sr2 O3 Sr1 79.1(4) . . ?
 Sr2 O3 Sr1 93.0(5) 4 2 ?
 Sr2 O3 Sr1 178.4(7) 4 . ?
 Sr2 O3 Sr2 101.5(13) 4 . ?
 Sn1 O4 Sn1 161.6(12) 4_465 1_455 ?
 Sn1 O4 Sr1 96.7(5) 1_455 2_465 ?
 Sn1 O4 Sr1 93.2(6) 4_465 . ?
 Sn1 O4 Sr1 88.5(4) 1_455 . ?
 Sn1 O4 Sr1 101.0(6) 4_465 2_465 ?
 Sn1 O4 Sr2 86.9(7) 1_455 4_465 ?
 Sn1 O4 Sr2 81.6(5) 1_455 . ?
 Sn1 O4 Sr2 80.5(5) 4_465 . ?
 Sn1 O4 Sr2 87.6(6) 4_465 4_465 ?
 Sr1 O4 Sr1 101.0(10) 2_465 . ?
 Sr1 O4 Sr2 167.3(9) . 4_465 ?
 Sr1 O4 Sr2 176.6(9) 2_465 . ?
 Sr1 O4 Sr2 91.3(5) 2_465 4_465 ?
 Sr1 O4 Sr2 81.9(4) . . ?
 Sr2 O4 Sr2 85.7(8) 4_465 . ?

_shelx_res_file
;
TITL 010_SSO_x1_P6_30-5-1 in A2(1)am
    010_sso_x1_p6_30-5-1.res
    created by SHELXL-2019/3 at 20:58:43 on 07-Jan-2025
REM A2(1)am (#36 with fixed user cell
CELL 0.4859 5.689872 5.712936 20.20264 90 90 90
ZERR 4 0.00066 0.00066 0.100809 0 0 0
LATT -5
SYMM 0.5+X,-Y,-Z
SYMM +X,+Y,-Z
SYMM 0.5+X,-Y,+Z
SFAC O Sr Sn
DISP O 0.0036 0.0026 8.3735
DISP Sn -1.6654 0.7203 2178.1549
DISP Sr 0.1333 1.7343 4851.4431
UNIT 28 12 8
SADI O1 Sn1 Sn1 O2

L.S. 10
PLAN  5
CONF
LIST 4
MORE -1
fmap 2
acta
TWIN -1 0 0 0 -1 0 0 0 1 2
REM <olex2.extras>
REM <HklSrc "%.\\010_SSO_x1_P6_30-5-1.hkl">
REM </olex2.extras>

WGHT    0.083500
BASF   0.47501
FVAR       1.35696
SN1   3    0.872621    0.249165    0.095576    11.00000    0.00466
SR1   2    0.357081    0.249968    0.000000    10.50000    0.00892
SR2   2    0.381934    0.257479    0.187309    11.00000    0.00697
O1    1    0.886368    0.200313    0.000000    10.50000    0.03200
O2    1    0.868286    0.290350    0.192443    11.00000    0.01165
O3    1    0.653457   -0.027520    0.105006    11.00000    0.00978
O4    1    0.105175    0.526457    0.081962    11.00000    0.01257
HKLF 4


REM  010_SSO_x1_P6_30-5-1 in A2(1)am
REM wR2 = 0.1018, GooF = S = 1.128, Restrained GooF = 1.123 for all data
REM R1 = 0.0385 for 169 Fo > 4sig(Fo) and 0.0398 for all 178 data
REM 28 parameters refined using 2 restraints

END

WGHT      0.0835      0.0000

REM Highest difference peak  0.935,  deepest hole -0.691,  1-sigma level  0.252
Q1    1   0.8826  0.1683  0.2102  11.00000  0.05    0.93
Q2    1   0.3783  0.1687  0.2450  11.00000  0.05    0.89
Q3    1   0.3809  0.1629  0.0000  10.50000  0.05    0.86
Q4    1   0.3724  0.3341  0.0000  10.50000  0.05    0.85
Q5    1   0.8706  0.3284  0.0000  10.50000  0.05    0.80
;
_shelx_res_checksum                43051
_shelx_hkl_file
;
   0   1   1 33.9973 3.37134   1
   0  -1  -1 38.1226 4.06181   2
   0  -1  -1 32.0971 2.89093   1
   0   1   1 31.1647 3.03041   2
   0   2   0 775162. 344.199   1
   0  -2   0 775066. 335.086   2
   0  -2  -2 510.696 11.6416   1
   0   2   2 538.520 10.9695   2
   0   3   1 17.9530 12.0999   1
   0   3   1 0.07134 15.2946   2
   0   3  -1 39.0877 19.5297   1
   0   3  -1 16.3811 26.4962   2
   0   3   3 8857.70 46.7518   2
   0   4   0 570789. 395.078   1
   0  -4   0 570893. 828.836   1
   0  -4   0 570550. 417.205   2
   0   4   0 570490. 544.812   2
   0   4   2 5335.59 45.9852   1
   0  -4  -2 4812.11 51.9660   2
   0  -4  -2 4982.10 75.6720   1
   0   4  -2 5684.28 60.6029   1
   0  -4   2 5707.24 48.1418   2
   0   4   2 5455.57 51.3222   2
   0   5   1 209.132 44.0623   2
   0  -5  -1 177.728 102.916   1
   0  -5  -1 167.392 29.7976   2
   0  -5   1 190.168 26.1039   2
   0   5   1 200.170 24.5591   1
   0   5  -1 202.722 29.4745   1
   0   5   3 4429.44 57.5293   2
   0  -5  -3 4261.56 89.5986   1
   0   6   0 185403. 290.451   1
   0  -6   0 185263. 316.302   2
   1   0   0-1.70776 6.02632   1
   1   0   0 0.32134 2.91245   2
  -1   0   0 0.44653 4.04355   1
  -1   0   0 0.31657 3.30329   2
   1  -1   1 13584.7 55.4954   2
   1  -1   1 13516.2 90.4924   1
  -1   1   1 13677.2 40.1332   2
  -1   1  -1 13718.8 68.3587   1
  -1   1  -1 13470.2 57.1258   2
   1  -1  -1 13795.8 42.8578   2
   1  -1  -1 13536.2 44.9645   1
  -1   2   2 436.012 13.7315   2
  -1   2   2 474.512 12.9084   1
   1   2   0 2086.62 20.1841   2
   1   2   0 2112.70 12.6427   1
   1  -2   0 2153.95 22.2876   2
   1  -2  -2 423.683 14.2485   2
   1  -2  -2 534.753 14.7705   1
  -1   3   3 2214.89 27.5218   2
  -1   3   3 2334.06 30.6518   1
  -1   3   1 7459.90 47.6582   1
  -1   3   1 7403.82 52.0995   2
   1  -3   1 7352.43 106.260   1
   1   3   1 7384.70 42.5983   2
   1  -3  -1 7335.31 73.0441   1
  -1  -3   1 7114.25 34.9512   2
  -1   3  -1 7095.50 57.5992   1
   1  -3  -1 7521.77 47.1783   2
   1  -3  -3 2307.78 36.0205   2
   1  -3  -3 2124.82 32.0804   1
  -1   4   4 595.321 24.5929   2
  -1  -4  -2 300.379 48.2054   1
  -1   4   2 322.470 27.2673   2
   1   4  -2 262.954 27.8710   1
  -1   4   2 261.317 21.7092   1
  -1   4   0 2824.10 52.1728   2
  -1   4   0 2755.21 38.2089   1
   1   4   0 2900.25 28.9753   1
   1   4   2 335.143 24.5175   2
  -1  -4   2 262.394 20.4394   2
  -1   4  -2 245.550 34.1975   1
   1  -5   1 1699.31 39.6952   2
   1  -5   1 1660.25 143.590   1
  -1   5   1 1649.79 36.8486   1
   1   5  -1 1633.29 32.0209   1
  -1   5   1 1936.40 59.6876   2
  -1  -5  -1 1606.43 127.571   1
  -1   5  -1 1747.07 68.5772   2
  -1  -5   1 1559.53 34.1456   2
   1  -5  -1 1864.80 115.081   1
  -1   5  -1 1741.28 42.4122   1
   1   5   1 1702.71 60.0859   2
   1  -5  -1 1431.32 37.7213   2
   1   5   3 794.137 42.0935   2
  -1   6   2 441.257 59.4160   2
  -1   6   2 288.785 40.7677   1
  -1   6   0 3157.22 48.7836   1
   1  -6   0 3228.63 54.8150   2
  -1   6   0 3173.99 92.8471   2
   1  -6   0 3141.27 201.346   1
   1  -6  -2 231.030 132.180   1
   1  -6  -2 214.958 47.8099   2
  -1   7   1 1267.66 56.0668   1
  -1   7   1 1346.93 94.3016   2
   1  -7  -1 1006.54 206.268   1
   1  -7  -1 1316.35 66.2307   2
   2   0   0 941304. 558.486   1
   2   0   0 940874. 354.466   2
  -2   0   0 941923. 378.507   1
   2   0  -2 2257.35 17.6651   1
  -2   0   2 2374.13 18.4077   2
   2  -1   1 730.724 43.3345   1
   2  -1   1 811.206 17.1139   2
  -2   1   1 795.437 16.2953   2
   2   1  -1 752.222 9.86831   1
  -2   1  -1 806.157 26.3543   1
   2   1   1 801.368 10.5199   2
   2  -1  -1 839.816 15.7092   2
  -2   2   2 9966.74 54.2838   2
   2  -2   2 9885.94 60.2965   2
   2  -2   0 959552. 477.139   2
  -2   2   0 957017. 533.273   1
   2  -2  -2 9731.54 60.8828   1
  -2   2  -2 10514.7 79.9269   1
   2  -2  -2 10001.3 54.0127   2
  -2   2  -2 10395.7 83.9317   2
  -2   3   3 2801.77 36.9230   2
  -2   3   3 2814.37 34.3570   1
   2  -3   1 397.239 74.6408   1
   2   3  -1 352.829 8.84973   1
  -2   3   1 304.672 24.9899   2
  -2   3   1 442.890 22.9813   1
   2  -3   1 364.590 22.4696   2
   2  -3  -1 416.824 45.4368   1
   2  -3  -1 313.181 20.7612   2
  -2   3  -1 370.525 32.6713   2
  -2  -3   1 326.304 9.96409   2
  -2   3  -1 422.608 29.5822   1
   2  -3  -3 2780.08 41.3738   2
   2  -3  -3 2943.21 44.1188   1
  -2   4   4 6215.66 55.4180   2
  -2   4   2 2799.25 39.7669   1
   2  -4   2 2903.43 136.583   1
   2   4  -2 2837.64 29.4148   1
  -2   4   2 2903.37 46.8205   2
   2  -4   0 353511. 348.261   2
  -2   4   0 353315. 373.143   1
   2  -4  -2 2785.20 73.7699   1
  -2  -4   2 2650.76 28.0356   2
   2  -4  -2 2982.70 42.8814   2
  -2   4  -2 3054.99 55.7430   1
  -2   4  -2 3126.68 71.2022   2
   2  -4  -4 5623.40 66.1925   1
  -2   5   3 4636.89 64.2887   2
  -2   5   3 5459.42 62.6149   1
  -2   5   1 165.505 28.8410   1
  -2   5   1 209.363 47.8550   2
  -2   5  -1 192.435 60.4613   2
  -2   5  -1 150.190 33.5202   1
  -2   6   2 3445.02 54.0470   1
  -2   6   2 3577.10 82.9125   2
   2  -6   0 214340. 766.339   1
  -2   6   0 215054. 328.417   1
   2  -6   0 214310. 355.989   2
   2  -6  -2 3779.45 157.532   1
   2  -6  -2 3567.34 67.9302   2
  -2   7   1 341.534 88.6768   2
  -2   7   1 232.488 40.4960   1
   2  -7  -1 405.717 215.916   1
   2  -7  -1 244.514 50.9982   2
   3   0   0 0.05004 11.2781   2
   3   0   0-2.03836 39.5708   1
   3   0   2-3.29352 14.6067   2
   3   0  -2 4.23086 15.1161   1
  -3   1   3 8604.47 47.2261   2
   3   1  -1 11180.2 68.4514   1
   3  -1   1 11114.1 55.2770   2
  -3   1   1 10507.7 59.0564   2
  -3   1   1 11091.1 54.2914   1
  -3  -1  -1 10901.7 44.0249   1
   3  -1   1 10275.8 118.720   1
  -3  -1   1 11561.0 46.4751   2
   3  -1  -1 10836.2 57.2966   2
   3   1   1 11588.9 41.7467   2
  -3   1  -1 10784.6 75.8066   2
  -3   1  -1 10947.1 68.7049   1
   3  -1  -1 11361.4 84.5237   1
   3  -1  -3 7698.48 48.6546   1
  -3   2   2 174.492 19.5451   1
  -3   2   2 139.785 20.0053   2
   3   2  -2 118.751 14.3412   1
   3  -2   2 154.703 21.0265   2
   3  -2   0 802.382 57.4411   1
   3  -2   0 784.593 24.6265   2
  -3   2   0 757.759 26.2330   1
  -3   2  -2 139.227 40.5186   2
  -3  -2   2 131.442 8.98352   2
   3  -2  -2 130.452 20.2771   2
  -3   2  -2 179.492 34.4483   1
   3  -2  -2 172.497 32.7897   1
  -3   3   3 5236.71 47.3111   1
  -3   3   3 5162.62 51.0786   2
   3  -3   1 3620.30 41.9779   2
  -3   3   1 3591.01 49.9269   2
   3  -3  -1 3534.64 78.4889   1
   3  -3  -1 3558.18 44.2124   2
  -3   3  -1 3561.84 62.5269   2
   3  -3  -3 5574.52 58.0617   2
   3  -3  -3 5739.40 70.3651   1
  -3   4   4 302.241 30.0770   2
   3  -4   2 9.05137 25.4580   2
  -3   4   2 92.4711 48.4910   2
  -3   4   2 19.4198 26.4394   1
   3  -4   0 2386.69 115.513   1
   3  -4   0 2225.25 39.7655   2
  -3   4   0 2300.34 43.9412   1
  -3   4  -2 43.8405 27.8695   1
  -3   4  -2 96.2642 55.4062   2
   3  -4  -2 63.7914 68.4076   1
   3  -4  -2 13.5309 27.7794   2
   3  -4  -4 260.622 38.8453   2
   3  -4  -4 332.198 47.7145   1
  -3   5   3 4380.98 57.3970   1
  -3   5   3 4179.01 66.6068   2
   3  -5   1 3504.91 175.233   1
   3  -5   1 3472.65 52.0224   2
  -3   5   1 3400.64 48.9822   1
   3  -5  -1 3749.23 139.612   1
   3  -5  -1 3530.83 55.9212   2
  -3   5  -1 3567.60 56.0011   1
  -3   5  -1 3621.41 88.1308   2
   3  -5  -3 4052.99 106.623   1
   3  -5  -3 4571.50 69.5234   2
  -3   6   2 341.868 38.1311   1
  -3   6   2 379.848 60.5097   2
  -3   6   0 1991.67 46.9442   1
   3  -6   0 1998.35 50.1892   2
   3  -6   0 2167.98 183.860   1
  -3   6   0 1963.31 86.9678   2
   3  -6  -2 398.520 47.5854   2
   3  -6  -2 529.048 135.880   1
   3  -7  -1 830.520 57.4771   2
   3  -7  -1 777.039 218.153   1
   3  -7  -3 1556.52 178.519   1
   4   0   0 674445. 846.127   1
  -4   0   0 675161. 423.333   1
  -4   0   0 675252. 550.575   2
   4   0   0 674922. 451.549   2
   4   0   2 12457.7 62.6900   2
  -4   0   2 12497.4 65.8646   2
  -4   1   3 180.264 22.0565   2
   4   1  -3 168.568 25.5141   1
   4  -1   1 1114.00 103.052   1
   4  -1   1 1033.10 27.4347   2
  -4   1   1 973.137 26.7617   1
  -4  -1  -1 1150.58 24.3441   1
  -4   1   1 1046.60 34.2270   2
   4  -1  -1 901.761 58.7201   1
   4  -1  -1 986.094 29.2054   2
   4   1   1 1085.46 23.6169   2
  -4  -1   1 1198.63 33.1107   2
  -4   1  -1 1093.22 46.6599   2
  -4   1  -1 950.425 31.2062   1
  -4  -1   3 188.403 16.5731   2
   4  -1  -3 178.232 33.9763   1
  -4   2   4 6171.06 51.2935   2
  -4   2   2 5848.15 53.8971   1
   4  -2   2 5735.88 154.336   1
  -4   2   2 5892.11 57.6978   2
   4  -2   0 416870. 397.971   2
  -4   2   0 416409. 410.384   1
   4  -2  -2 5971.69 59.2839   2
  -4   2  -2 5779.30 83.0031   2
  -4   2  -2 5986.54 67.8930   1
   4  -2  -4 5884.39 66.2035   1
  -4   3   3 2998.36 43.4803   1
  -4   3   3 2953.79 48.7163   2
  -4   3   1 358.591 42.9392   2
   4  -3   1 362.741 29.7987   2
  -4   3   1 311.981 28.8951   1
   4  -3   1 285.259 117.023   1
  -4   3  -1 315.881 32.3044   1
  -4   3  -1 302.706 47.9352   2
   4  -3  -1 385.443 30.6075   2
   4  -3  -1 324.611 81.1522   1
   4  -3  -3 3060.04 53.5688   2
   4  -3  -3 2877.72 76.5772   1
  -4   4   4 14155.5 95.6842   2
   4  -4   2 6883.20 64.5593   2
  -4   4   2 7163.78 86.3017   2
   4  -4   0 309616. 765.221   1
   4  -4   0 307900. 386.095   2
  -4   4   0 307195. 390.293   1
  -4   4   0 310463. 518.479   2
   4  -4  -2 7290.49 71.2701   2
  -4   4  -2 7032.05 70.6453   1
   4  -4  -4 15093.7 140.744   1
   4  -4  -4 15009.2 109.379   2
  -4   5   3 2458.77 50.2169   1
  -4   5   3 2094.06 65.5491   2
   4  -5   1 171.063 171.146   1
  -4   5   1 230.889 54.9191   2
   4  -5   1 237.567 34.4679   2
  -4   5   1 245.757 34.6239   1
  -4   5  -1 268.651 74.8712   2
   4  -5  -1 218.238 37.2169   2
   4  -5  -1 237.988 129.998   1
  -4   5  -1 276.814 37.7264   1
   4  -5  -3 2247.07 107.822   1
   4  -5  -3 2313.90 59.4529   2
  -4   6   2 3735.05 59.0418   1
  -4   6   2 3180.38 87.8068   2
   4  -6   0 131557. 291.211   2
   4  -6   0 130910. 653.408   1
  -4   6   0 131888. 266.970   1
  -4   6   0 130983. 422.457   2
   4  -6  -2 3803.88 72.6800   2
   4  -6  -2 3845.27 174.514   1
  -4   7   1 223.188 83.6778   2
  -4   7   1 151.451 41.5874   1
   4  -7  -1 292.724 200.520   1
   4  -7  -1 184.492 52.9642   2
  -5   0   0-16.3663 49.5360   2
   5   0   0-8.98289 118.879   1
  -5   0   0-18.9984 25.1776   1
   5   0   0 0.42483 26.6947   2
   5   0   2 6.82770 26.1322   2
  -5   0  -2 6.51094 29.0754   1
  -5   0   2 30.0971 37.1496   2
   5   0  -2 8.60594 69.0307   1
   5   1  -3 10098.2 107.749   1
  -5   1   3 11223.1 77.9145   2
  -5  -1  -1 5597.08 47.5755   1
  -5   1   1 5621.21 53.6932   1
   5   1   1 5284.03 51.3782   2
  -5   1  -1 5845.85 58.3449   1
  -5  -1   1 6048.88 76.6109   2
  -5   1  -1 5150.40 84.0601   2
  -5  -1   3 11427.0 71.8710   2
  -5   2   4 42.5189 29.3299   2
   5  -2   2 30.9220 28.5152   2
  -5   2   2 47.4365 41.5494   2
  -5   2   2 18.2361 27.7068   1
   5  -2   0 537.729 115.855   1
   5  -2   0 470.171 33.2275   2
  -5   2   0 492.451 31.8839   1
  -5   2   0 547.383 52.4976   2
  -5   2  -2 27.0050 33.2092   1
   5  -2  -2 25.6154 71.4142   1
   5  -2  -2 33.8666 36.3479   2
   5  -2  -4-3.84061 59.4903   1
  -5   3   3 10036.1 83.4032   1
  -5   3   3 12604.7 116.908   2
   5  -3   1 5452.84 60.1907   2
  -5   3   1 5505.00 57.1218   1
   5  -3  -1 6016.80 149.032   1
  -5   3  -1 5811.59 66.1920   1
  -5   3  -1 5938.66 98.9566   2
   5  -3  -3 8081.90 125.365   1
   5  -3  -3 9573.97 95.2851   2
  -5   4   2 223.027 53.6503   2
  -5   4   2 209.351 33.7755   1
   5  -4   0 709.775 147.719   1
   5  -4   0 814.811 41.9428   2
  -5   4   0 809.591 38.4398   1
  -5   4   0 701.626 65.0478   2
   5  -4  -2 188.232 112.105   1
   5  -4  -2 170.849 41.4934   2
  -5   5   3 5585.08 74.4462   1
  -5   5   3 5012.65 87.6555   2
   5  -5   1 1236.73 46.6937   2
  -5   5   1 1295.16 43.6705   1
  -5   5   1 1295.70 67.7013   2
   5  -5  -1 1229.55 156.550   1
   5  -5  -1 1233.02 49.6695   2
  -5   5  -1 1249.15 43.7488   1
  -5   5  -1 1081.21 74.6054   2
   5  -5  -3 4826.59 152.918   1
   5  -5  -3 5220.87 81.6832   2
  -5   6   2 218.906 68.2334   2
  -5   6   2 126.080 41.9076   1
   5  -6   0 1472.19 54.3835   2
  -5   6   0 1560.10 49.1811   1
   5  -6   0 1250.96 184.241   1
  -5   6   0 1275.89 81.0157   2
   5  -6  -2 134.815 52.4263   2
   5  -6  -2 183.998 167.107   1
   6   0   0 227426. 379.477   2
  -6   0   0 227308. 317.630   1
  -6   0   2 7731.18 89.3181   2
  -6   1   3 487.373 50.0891   2
  -6   1   1 591.140 36.6783   1
   6  -1   1 591.531 38.1630   2
  -6   1   1 521.280 53.9117   2
   6  -1  -1 521.522 45.5759   2
  -6   1  -1 558.514 36.1749   1
   6  -1  -1 628.996 134.617   1
   6  -1  -3 393.694 89.2279   1
  -6   2   2 10094.0 88.1034   1
  -6   2   2 9875.65 104.999   2
  -6   2   0 256201. 362.648   1
  -6   2   0 258002. 524.531   2
  -6   3   3 806.266 57.1899   2
   6  -3   1 427.348 39.8253   2
  -6   3   1 374.984 36.8692   1
  -6   3   1 429.664 57.9639   2
   6  -3  -1 416.624 45.6914   2
  -6   3  -1 415.446 37.9547   1
   6  -3  -1 487.266 144.897   1
   6  -3  -3 911.740 114.068   1
   6  -3  -3 753.453 55.8807   2
   6  -4   0 137388. 296.006   2
   6  -4   0 132366. 650.804   1
   6  -4  -2 5691.83 181.603   1
   6  -4  -2 5932.22 85.1212   2
  -6   5   3 1853.34 73.0498   2
  -6   5   1 138.725 77.3966   2
  -6   5   1 132.348 38.4104   1
   6  -5  -1 222.583 181.874   1
   6  -5  -1 129.872 48.9806   2
   6  -5  -3 1797.66 155.944   1
  -7   1   1 5028.22 107.873   2
   7  -1  -1 4195.98 199.752   1
  -7   2   2 105.891 66.3166   2
  -7   2   0 138.983 38.4991   1
   7  -2   0 153.557 49.9179   2
   7  -2  -2 47.5812 163.510   1
  -7   3   1 2371.40 57.7275   1
  -7   3   1 2738.62 101.054   2
   7  -3  -1 2565.47 70.4598   2
  -7   4   2 112.628 73.4807   2
   7  -4  -2-110.597 178.364   1
   7  -4  -2 58.2704 57.1112   2
   0   0   0    0.00    0.00   0

TITL 010_SSO_x1_P6_30-5-1 in A2(1)am
REM A2(1)am (#36 with fixed user cell!)
CELL 0.48590   5.689872   5.712936  20.202640  90.0000  90.0000  90.0000
ZERR    4.00   0.000660   0.000660   0.100809   0.0000   0.0000   0.0000
LATT -5
SYMM  x+1/2,-y,-z
SYMM  x+1/2,-y, z
SYMM  x, y,-z
SFAC O Sr Sn
UNIT 28.00 12.00 8.00
TREF
HKLF 4
END
;
_shelx_hkl_checksum                63685
loop_
  _axis.id
  _axis.system
  _axis.type
  _axis.equipment
  _axis.parity
  _axis.depends_on
  _axis.zero
  _axis.vector[1]
  _axis.vector[2]
  _axis.vector[3]
 source abstract . source . . . 0.99999589 0.00000000 -0.00286792
 omega abstract rotation goniometer -1 . 86.41056000 0.00000000 0.00000000
 1.00000000
 kappa abstract rotation goniometer -1 omega 0.00000000 -0.76381056 0.00000000
 0.64544049
 phi abstract rotation goniometer -1 kappa . 0.00000000 0.00000000 1.00000000
 theta abstract rotation goniometer -1 . 0.02841123 0.00000000 0.00000000
 1.00000000
 matrixX abstract general general . phi . 1.00000000 0.00000000 0.00000000
 matrixY abstract general general . phi . 0.00000000 1.00000000 0.00000000
 matrixZ abstract general general . phi . 0.00000000 0.00000000 1.00000000
 dacX abstract translation general . phi . 0.00000000 1.00000000 0.00000000
 dacY abstract translation general . phi . -1.00000000 0.00000000 0.00000000
 dacZ abstract translation general . phi . 0.00000000 0.00000000 1.00000000

_olex2_submission_special_instructions  'No special instructions were received'
_oxdiff_exptl_absorpt_empirical_details
;
Empirical correction (ABSPACK) includes:
- Absorption correction using spherical harmonics
- Frame scaling
;
_oxdiff_exptl_absorpt_empirical_full_max  3.101
_oxdiff_exptl_absorpt_empirical_full_min  0.449
loop_
  _twin_individual_id
  _twin_individual_mass_fraction_refined
 1 0.52(7)
 2 0.48(7)
