# Supplementary material for: The varying temperature- and pressure-induced phase transition pathways in hybrid improper ferroelectric Sr3Sn2O7
Source: Acta Crystallogr B Struct Sci Cryst Eng Mater. 2025 Apr 14;81(Pt 3):318–24. doi: 10.1107/S2052520625002306 (PMC12147935; doi:10.1107/S2052520625002306)
Supplement: Supplementary file 1 [file b-81-00318-sup1.zip › SSO_HP_VT_CIFs/SSO_HP_CIFS/011.cif]

data_011_sso_x1_p7_30-5-1

# start Validation Reply Form
_vrf_ATOM007_011_sso_x1_p7_30-5-1
;
PROBLEM: _atom_site_aniso_label is missing
RESPONSE: As the measurement was performed using a diamond anvil cell to
achieve high pressures, the available region of reciprocal space is 
restricted, resulting in a low data/parameter ratio. Therefore, an 
anisotropic model is neither feasible nor advisable
;
_vrf_PLAT029_011_sso_x1_p7_30-5-1
;
PROBLEM: _diffrn_measured_fraction_theta_full value Low .      0.235 Why?  
RESPONSE: The measurement was performed using a diamond anvil cell, of 
which the precise design necessitates a small opening angle (approx. 23
degrees) to obtain high pressures. This restricts the available region
of reciprocal space. 
;
_vrf_PLAT090_011_sso_x1_p7_30-5-1
;
PROBLEM: Poor Data / Parameter Ratio (Zmax > 18) ........       3.57 Note  
RESPONSE: The measurement was performed using a diamond anvil cell, of 
which the precise design necessitates a small opening angle (approx. 23
degrees) to obtain high pressures. This restricts the available region
of reciprocal space. The sample was refined isotropically to improve this.
;
_vrf_PLAT109_011_sso_x1_p7_30-5-1
;
PROBLEM: Twinning Matrix = Alternate Inversion Twinning .          ? Check 
RESPONSE: The present system stems from a cetrosymmetric, tetragonal 
aristotype. This can be modelled using a twin law given by 
(0 1 0 -1 0 0 0 0 1 4). The two-fold twin was subsequently chosen over 
the inversion twin law to explicitly depict the twinning present as viewed 
from the perspective of the relevant properties (i.e., hybrid improper 
ferroelectric polarisation).
;
_vrf_PLAT196_011_sso_x1_p7_30-5-1
;
PROBLEM: No TEMP record and measurement temperature .NE.         293 Degree
RESPONSE: Model incorporates no riding hydrogens so no TEMP record is 
required. 
;
# end Validation Reply Form

_audit_creation_date               2025-01-07
_audit_creation_method
;
Olex2 1.5-ac7-013
(compiled 2025.01.02 svn.rf662f148 for Rigaku Oxford Diffraction, GUI svn.r7109)
;
_shelx_SHELXL_version_number       '2019/3'
_audit_contact_author_address      
;
Dept. of Chemistry, University of Warwick, Gibbet Hill Road, Coventry, CV4 7AL
;
_audit_contact_author_email        ?
_audit_contact_author_name         'Evie Ladbrook'
_audit_contact_author_phone        ?
_publ_contact_author_id_orcid      ?
_publ_section_references
;
Dolomanov, O.V., Bourhis, L.J., Gildea, R.J, Howard, J.A.K. & Puschmann, H.
 (2009), J. Appl. Cryst. 42, 339-341.

Sheldrick, G.M. (2008). Acta Cryst. A64, 112-122.

Sheldrick, G.M. (2015). Acta Cryst. C71, 3-8.
;
_chemical_name_common              ?
_chemical_name_systematic          ?
_chemical_formula_moiety           'O7 Sn2 Sr3'
_chemical_formula_sum              'O7 Sn2 Sr3'
_chemical_formula_weight           612.24
_chemical_absolute_configuration   ?
_chemical_melting_point            ?
_chemical_oxdiff_formula           'Sr3 Sn2 O7'
loop_
  _atom_type_symbol
  _atom_type_description
  _atom_type_scat_dispersion_real
  _atom_type_scat_dispersion_imag
  _atom_type_scat_source
 'O' 'O' 0.0036 0.0026 'International Tables Vol C Tables 4.2.6.8 and 6.1.1.4'
 'Sr' 'Sr' 0.1333 1.7343 'International Tables Vol C Tables 4.2.6.8 and 6.1.1.4'
 'Sn' 'Sn' -1.6654 0.7203
 'International Tables Vol C Tables 4.2.6.8 and 6.1.1.4'

_shelx_space_group_comment
;
The symmetry employed for this shelxl refinement is uniquely defined
by the following loop, which should always be used as a source of
symmetry information in preference to the above space-group names.
They are only intended as comments.
;
_space_group_crystal_system        'orthorhombic'
_space_group_IT_number             36
_space_group_name_H-M_alt          'A 21 a m'
_space_group_name_Hall             'A -2 2a'
loop_
  _space_group_symop_operation_xyz
 'x, y, z'
 'x+1/2, -y, -z'
 'x, y, -z'
 'x+1/2, -y, z'
 'x, y+1/2, z+1/2'
 'x+1/2, -y+1/2, -z+1/2'
 'x, y+1/2, -z+1/2'
 'x+1/2, -y+1/2, z+1/2'

_cell_length_a                     5.7016(7)
_cell_length_b                     5.7259(7)
_cell_length_c                     20.14(11)
_cell_angle_alpha                  90
_cell_angle_beta                   90
_cell_angle_gamma                  90
_cell_volume                       658(4)
_cell_formula_units_Z              4
_cell_measurement_reflns_used      415
_cell_measurement_temperature      300
_cell_measurement_theta_max        20.1380
_cell_measurement_theta_min        2.5310
_shelx_estimated_absorpt_T_max     ?
_shelx_estimated_absorpt_T_min     ?
_exptl_absorpt_coefficient_mu      11.539
_exptl_absorpt_correction_T_max    0.71231
_exptl_absorpt_correction_T_min    0.70461
_exptl_absorpt_correction_type     sphere
_exptl_absorpt_process_details
;
CrysAlisPro 1.171.43.105a (Rigaku Oxford Diffraction, 2024)
Spherical absorption correction
using equivalent radius and absorption coefficient.
Empirical absorption correction using spherical harmonics,
implemented in SCALE3 ABSPACK scaling algorithm.
;
_exptl_absorpt_special_details     ?
_exptl_crystal_colour              'clear colourless'
_exptl_crystal_colour_lustre       clear
_exptl_crystal_colour_primary      colourless
_exptl_crystal_density_diffrn      6.184
_exptl_crystal_density_meas        ?
_exptl_crystal_density_method      ?
_exptl_crystal_description         plate
_exptl_crystal_F_000               1080
_exptl_crystal_size_max            0.05
_exptl_crystal_size_mid            0.03
_exptl_crystal_size_min            0.015
_exptl_crystal_size_rad            0.020
_exptl_transmission_factor_max     ?
_exptl_transmission_factor_min     ?
_diffrn_reflns_av_R_equivalents    0.0031
_diffrn_reflns_av_unetI/netI       0.0022
_diffrn_reflns_Laue_measured_fraction_full  0.235
_diffrn_reflns_Laue_measured_fraction_max  0.182
_diffrn_reflns_limit_h_max         7
_diffrn_reflns_limit_h_min         -7
_diffrn_reflns_limit_k_max         7
_diffrn_reflns_limit_k_min         -7
_diffrn_reflns_limit_l_max         4
_diffrn_reflns_limit_l_min         -4
_diffrn_reflns_number              431
_diffrn_reflns_point_group_measured_fraction_full  0.232
_diffrn_reflns_point_group_measured_fraction_max  0.179
_diffrn_reflns_theta_full          16.950
_diffrn_reflns_theta_max           20.123
_diffrn_reflns_theta_min           2.442
_diffrn_ambient_temperature        300
_diffrn_detector                   'Hybrid Pixel Array Detector'
_diffrn_detector_area_resol_mean   13.3333
_diffrn_measured_fraction_theta_full  0.235
_diffrn_measured_fraction_theta_max  0.182
_diffrn_measurement_details
;
List of Runs (angles in degrees, time in seconds):

  # Type    Start    End  Width  t~exp~   \w     \q     \k     \f   Frames
--------------------------------------------------------------------------
  1  \f    -27.80  26.60   0.20    1.00 -90.00   0.00   0.00    --   272
  2  \f   -167.80-112.80   0.20    1.00-130.00   0.00   0.00    --   275
;
_diffrn_measurement_device         'abstract diffractometer'
_diffrn_measurement_device_type   
 'dectris-CrysAlisPro-abstract goniometer imported dectris images'
_diffrn_measurement_method         '\f scans'
_diffrn_orient_matrix_axis[1]      matrixX
_diffrn_orient_matrix_axis[2]      matrixY
_diffrn_orient_matrix_axis[3]      matrixZ
_diffrn_orient_matrix_type        
 'CrysAlisPro convention (1999,Acta A55,543-557)'
_diffrn_orient_matrix_UB_11        -0.0025686809
_diffrn_orient_matrix_UB_12        0.0039441588
_diffrn_orient_matrix_UB_13        -0.0237850897
_diffrn_orient_matrix_UB_21        -0.0589202838
_diffrn_orient_matrix_UB_22        0.0618355490
_diffrn_orient_matrix_UB_23        0.0013480014
_diffrn_orient_matrix_UB_31        0.0622466604
_diffrn_orient_matrix_UB_32        0.0587701280
_diffrn_orient_matrix_UB_33        0.0002582777
_diffrn_radiation_monochromator    synchrotron
_diffrn_radiation_probe            x-ray
_diffrn_radiation_type             synchrotron
_diffrn_radiation_wavelength       0.4859
_diffrn_source                     synchrotron
_reflns_Friedel_coverage           0.780
_reflns_Friedel_fraction_full      0.230
_reflns_Friedel_fraction_max       0.174
_reflns_number_gt                  169
_reflns_number_total               178
_reflns_special_details
;
Measurement was performed using a diamond anvil cell with an opening 
angle of approximately 23 degrees. 
 Reflections were merged by SHELXL according to the crystal
 class for the calculation of statistics and refinement.
 
 _reflns_Friedel_fraction is defined as the number of unique
 Friedel pairs measured divided by the number that would be
 possible theoretically, ignoring centric projections and
 systematic absences. Completness statistics refer to single and
 composite reflections containing twin component 1 only.
;
_reflns_threshold_expression       'I > 2\s(I)'
_computing_cell_refinement         'CrysAlisPro 1.171.43.105a (Rigaku OD, 2024)'
_computing_data_collection        
 'CrysAlisPro 1.171.43.105a (Rigaku OD, 2024) (IMPORT)'
_computing_data_reduction          'CrysAlisPro 1.171.43.105a (Rigaku OD, 2024)'
_computing_molecular_graphics      'Olex2 1.5-ac7-013 (Dolomanov et al., 2009)'
_computing_publication_material    'Olex2 1.5-ac7-013 (Dolomanov et al., 2009)'
_computing_structure_refinement    'SHELXL 2019/3 (Sheldrick, 2015)'
_computing_structure_solution      'SHELXS  (Sheldrick, 2008)'
_refine_diff_density_max           0.998
_refine_diff_density_min           -0.726
_refine_diff_density_rms           0.284
_refine_ls_abs_structure_details
;
 Flack x determined using 70 quotients [(I+)-(I-)]/[(I+)+(I-)]
 (Parsons, Flack and Wagner, Acta Cryst. B69 (2013) 249-259).
;
_refine_ls_abs_structure_Flack     0.02(3)
_refine_ls_extinction_coef         .
_refine_ls_extinction_method       none
_refine_ls_goodness_of_fit_ref     1.161
_refine_ls_hydrogen_treatment      undef
_refine_ls_matrix_type             full
_refine_ls_number_parameters       28
_refine_ls_number_reflns           178
_refine_ls_number_restraints       4
_refine_ls_R_factor_all            0.0449
_refine_ls_R_factor_gt             0.0440
_refine_ls_restrained_S_all        1.162
_refine_ls_shift/su_max            0.000
_refine_ls_shift/su_mean           0.000
_refine_ls_structure_factor_coef   Fsqd
_refine_ls_weighting_details      
 'w=1/[\s^2^(Fo^2^)+(0.0870P)^2^] where P=(Fo^2^+2Fc^2^)/3'
_refine_ls_weighting_scheme        calc
_refine_ls_wR_factor_gt            0.1067
_refine_ls_wR_factor_ref           0.1085
_refine_special_details
;
 Refined as a 2-component twin.
The O1-Sn1-O2 distances were restrained to be similar as this lies along the c
axis which is is poorly defined due to the small opening angle of the
diamond anvil cell, the orientation of the plate-like crystal within the cell
and high mosaicity along c. Therefore, a SADI restraint was used to maintain
chemical and physical sensibility of the model.

SIMU restraint necessary to maintain sensible displacement parameters. 
;
_olex2_refinement_description
;
1. Twinned data refinement
 Scales: 0.52(7)
 0.48(7)
2. Restrained distances
 O1-Sn1 \\sim Sn1-O2
 with sigma of 0.02
3. Uiso/Uaniso restraints and constraints
O4 \\sim O3 \\sim O2 \\sim O1: within 3A with sigma of 0.002 and sigma for
terminal atoms of 0.004 within 3A
;
_atom_sites_solution_hydrogens     .
_atom_sites_solution_primary       isomorph
_atom_sites_solution_secondary     difmap
loop_
  _atom_site_label
  _atom_site_type_symbol
  _atom_site_fract_x
  _atom_site_fract_y
  _atom_site_fract_z
  _atom_site_U_iso_or_equiv
  _atom_site_adp_type
  _atom_site_occupancy
  _atom_site_site_symmetry_order
  _atom_site_calc_flag
  _atom_site_refinement_flags_posn
  _atom_site_refinement_flags_adp
  _atom_site_refinement_flags_occupancy
  _atom_site_disorder_assembly
  _atom_site_disorder_group
 Sn1 Sn 0.8725(6) 0.24957(14) 0.0955(4) 0.0040(8) Uiso 1 1 d D . . . .
 Sr1 Sr 0.3573(6) 0.2500(2) 0.000000 0.0079(10) Uiso 1 2 d S . P . .
 Sr2 Sr 0.3819(2) 0.25748(19) 0.1874(4) 0.0068(9) Uiso 1 1 d . . . . .
 O1 O 0.883(2) 0.197(3) 0.000000 0.017(3) Uiso 1 2 d DS U P . .
 O2 O 0.8682(19) 0.2877(19) 0.1931(16) 0.015(3) Uiso 1 1 d D U . . .
 O3 O 0.655(2) -0.0253(19) 0.105(2) 0.014(2) Uiso 1 1 d . U . . .
 O4 O 0.105(2) 0.5267(15) 0.0806(15) 0.011(3) Uiso 1 1 d . . . . .

_geom_special_details
;
 All esds (except the esd in the dihedral angle between two l.s. planes)
 are estimated using the full covariance matrix.  The cell esds are taken
 into account individually in the estimation of esds in distances, angles
 and torsion angles; correlations between esds in cell parameters are only
 used when they are defined by crystal symmetry.  An approximate (isotropic)
 treatment of cell esds is used for estimating esds involving l.s. planes.
;
loop_
  _geom_bond_atom_site_label_1
  _geom_bond_atom_site_label_2
  _geom_bond_distance
  _geom_bond_site_symmetry_2
  _geom_bond_publ_flag
 Sn1 Sr1 3.368(8) 1_655 ?
 Sn1 Sr1 3.449(7) 2 ?
 Sn1 Sr2 3.375(8) 4_565 ?
 Sn1 Sr2 3.444(8) 1_655 ?
 Sn1 Sr2 3.354(9) . ?
 Sn1 Sr2 3.443(8) 4 ?
 Sn1 O1 1.949(12) . ?
 Sn1 O2 1.98(3) . ?
 Sn1 O3 2.014(12) . ?
 Sn1 O3 2.069(15) 4 ?
 Sn1 O4 2.089(13) 1_655 ?
 Sn1 O4 2.014(13) 4_565 ?
 Sr1 O1 3.169(16) 2_465 ?
 Sr1 O1 3.011(12) . ?
 Sr1 O1 2.723(12) 1_455 ?
 Sr1 O1 2.565(16) 2_455 ?
 Sr1 O3 3.14(3) . ?
 Sr1 O3 2.74(3) 4_455 ?
 Sr1 O3 3.14(3) 3 ?
 Sr1 O3 2.74(3) 2_455 ?
 Sr1 O4 2.69(2) . ?
 Sr1 O4 2.50(2) 2_565 ?
 Sr1 O4 2.50(2) 4_565 ?
 Sr1 O4 2.69(2) 3 ?
 Sr2 O2 2.42(3) 6_455 ?
 Sr2 O2 3.125(11) 4_455 ?
 Sr2 O2 2.936(11) 1_455 ?
 Sr2 O2 2.608(12) 4_465 ?
 Sr2 O2 2.780(11) . ?
 Sr2 O3 2.79(3) . ?
 Sr2 O3 2.49(3) 4_455 ?
 Sr2 O4 3.08(2) . ?
 Sr2 O4 2.79(3) 4_565 ?

loop_
  _geom_angle_atom_site_label_1
  _geom_angle_atom_site_label_2
  _geom_angle_atom_site_label_3
  _geom_angle
  _geom_angle_site_symmetry_1
  _geom_angle_site_symmetry_3
  _geom_angle_publ_flag
 Sr1 Sn1 Sr1 72.69(19) 1_655 2 ?
 Sr1 Sn1 Sr2 107.42(17) 1_655 4_565 ?
 Sr1 Sn1 Sr2 107.15(17) 1_655 4 ?
 Sr1 Sn1 Sr2 67.3(3) 1_655 1_655 ?
 Sr2 Sn1 Sr1 109.38(17) 1_655 2 ?
 Sr2 Sn1 Sr1 66.5(3) 4 2 ?
 Sr2 Sn1 Sr1 179.1(2) 4_565 2 ?
 Sr2 Sn1 Sr1 107.34(18) . 2 ?
 Sr2 Sn1 Sr1 178.4(2) . 1_655 ?
 Sr2 Sn1 Sr2 114.0(4) . 1_655 ?
 Sr2 Sn1 Sr2 114.2(4) 4_565 4 ?
 Sr2 Sn1 Sr2 74.2(2) . 4 ?
 Sr2 Sn1 Sr2 71.4(2) 4_565 1_655 ?
 Sr2 Sn1 Sr2 73.1(2) 4 1_655 ?
 Sr2 Sn1 Sr2 72.5(2) . 4_565 ?
 O1 Sn1 Sr1 47.3(5) . 2 ?
 O1 Sn1 Sr1 53.9(4) . 1_655 ?
 O1 Sn1 Sr2 124.9(4) . . ?
 O1 Sn1 Sr2 120.5(4) . 1_655 ?
 O1 Sn1 Sr2 132.0(6) . 4_565 ?
 O1 Sn1 Sr2 113.6(5) . 4 ?
 O1 Sn1 O2 177.3(5) . . ?
 O1 Sn1 O3 88.5(10) . 4 ?
 O1 Sn1 O3 89.7(10) . . ?
 O1 Sn1 O4 87.5(7) . 1_655 ?
 O1 Sn1 O4 88.5(8) . 4_565 ?
 O2 Sn1 Sr1 130.2(4) . 2 ?
 O2 Sn1 Sr1 125.3(4) . 1_655 ?
 O2 Sn1 Sr2 63.9(4) . 4 ?
 O2 Sn1 Sr2 55.9(4) . . ?
 O2 Sn1 Sr2 50.4(4) . 4_565 ?
 O2 Sn1 Sr2 58.3(4) . 1_655 ?
 O2 Sn1 O3 89.1(11) . 4 ?
 O2 Sn1 O3 89.0(12) . . ?
 O2 Sn1 O4 93.9(8) . 4_565 ?
 O2 Sn1 O4 93.8(8) . 1_655 ?
 O3 Sn1 Sr1 54.3(9) 4 1_655 ?
 O3 Sn1 Sr1 63.7(8) 4 2 ?
 O3 Sn1 Sr1 52.4(9) . 2 ?
 O3 Sn1 Sr1 124.2(7) . 1_655 ?
 O3 Sn1 Sr2 118.5(9) . 1_655 ?
 O3 Sn1 Sr2 117.0(8) 4 4_565 ?
 O3 Sn1 Sr2 45.4(8) . 4 ?
 O3 Sn1 Sr2 45.6(8) 4 1_655 ?
 O3 Sn1 Sr2 127.6(9) . 4_565 ?
 O3 Sn1 Sr2 127.2(9) 4 . ?
 O3 Sn1 Sr2 56.2(7) . . ?
 O3 Sn1 Sr2 54.1(7) 4 4 ?
 O3 Sn1 O3 89.1(3) . 4 ?
 O3 Sn1 O4 176.9(12) . 1_655 ?
 O3 Sn1 O4 92.6(5) . 4_565 ?
 O3 Sn1 O4 89.5(4) 4 1_655 ?
 O4 Sn1 Sr1 124.5(6) 1_655 2 ?
 O4 Sn1 Sr1 52.9(5) 1_655 1_655 ?
 O4 Sn1 Sr1 115.2(5) 4_565 2 ?
 O4 Sn1 Sr1 122.4(6) 4_565 1_655 ?
 O4 Sn1 Sr2 56.1(7) 4_565 . ?
 O4 Sn1 Sr2 55.5(6) 1_655 4_565 ?
 O4 Sn1 Sr2 126.7(5) 1_655 . ?
 O4 Sn1 Sr2 135.0(5) 1_655 4 ?
 O4 Sn1 Sr2 135.3(5) 4_565 1_655 ?
 O4 Sn1 Sr2 62.1(5) 1_655 1_655 ?
 O4 Sn1 Sr2 128.9(5) 4_565 4 ?
 O4 Sn1 Sr2 64.0(6) 4_565 4_565 ?
 O4 Sn1 O3 176.5(12) 4_565 4 ?
 O4 Sn1 O4 88.6(2) 4_565 1_655 ?
 O1 Sr1 O1 93.1(4) . 2_465 ?
 O1 Sr1 O1 81.0(4) 2_455 . ?
 O1 Sr1 O1 174.1(5) 2_455 2_465 ?
 O1 Sr1 O1 86.9(4) 2_455 1_455 ?
 O1 Sr1 O1 99.0(4) 1_455 2_465 ?
 O1 Sr1 O1 167.8(6) 1_455 . ?
 O1 Sr1 O3 61.9(5) 1_455 2_455 ?
 O1 Sr1 O3 118.8(4) 1_455 3 ?
 O1 Sr1 O3 61.9(5) 1_455 4_455 ?
 O1 Sr1 O3 118.8(4) 1_455 . ?
 O1 Sr1 O3 54.0(3) . 3 ?
 O1 Sr1 O3 54.0(3) . . ?
 O1 Sr1 O3 57.9(5) 2_455 3 ?
 O1 Sr1 O3 63.5(4) 2_455 4_455 ?
 O1 Sr1 O3 57.9(5) 2_455 . ?
 O1 Sr1 O3 63.5(4) 2_455 2_455 ?
 O1 Sr1 O4 128.2(4) 2_455 . ?
 O1 Sr1 O4 128.2(4) 2_455 3 ?
 O3 Sr1 O1 119.3(4) 4_455 2_465 ?
 O3 Sr1 O1 118.5(4) . 2_465 ?
 O3 Sr1 O1 118.5(4) 3 2_465 ?
 O3 Sr1 O1 111.9(5) 4_455 . ?
 O3 Sr1 O1 111.9(5) 2_455 . ?
 O3 Sr1 O1 119.3(4) 2_455 2_465 ?
 O3 Sr1 O3 101.6(12) 2_455 4_455 ?
 O3 Sr1 O3 85.0(12) . 3 ?
 O3 Sr1 O3 121.0(7) 4_455 3 ?
 O3 Sr1 O3 57.9(7) 4_455 . ?
 O3 Sr1 O3 57.9(7) 2_455 3 ?
 O3 Sr1 O3 121.0(7) 2_455 . ?
 O4 Sr1 O1 128.1(6) 4_565 1_455 ?
 O4 Sr1 O1 59.3(4) 4_565 . ?
 O4 Sr1 O1 118.5(4) 4_565 2_455 ?
 O4 Sr1 O1 62.2(4) . 1_455 ?
 O4 Sr1 O1 62.2(4) 3 1_455 ?
 O4 Sr1 O1 126.3(5) . . ?
 O4 Sr1 O1 57.6(4) 4_565 2_465 ?
 O4 Sr1 O1 55.6(4) 3 2_465 ?
 O4 Sr1 O1 59.3(4) 2_565 . ?
 O4 Sr1 O1 128.1(6) 2_565 1_455 ?
 O4 Sr1 O1 126.3(5) 3 . ?
 O4 Sr1 O1 118.5(4) 2_565 2_455 ?
 O4 Sr1 O1 57.6(4) 2_565 2_465 ?
 O4 Sr1 O1 55.6(4) . 2_465 ?
 O4 Sr1 O3 112.9(7) 4_565 3 ?
 O4 Sr1 O3 168.8(9) 4_565 2_455 ?
 O4 Sr1 O3 121.3(6) . 2_455 ?
 O4 Sr1 O3 173.5(7) 3 . ?
 O4 Sr1 O3 112.9(7) 2_565 . ?
 O4 Sr1 O3 121.3(6) 3 4_455 ?
 O4 Sr1 O3 65.3(6) . 4_455 ?
 O4 Sr1 O3 100.2(9) 3 3 ?
 O4 Sr1 O3 60.9(6) 4_565 . ?
 O4 Sr1 O3 65.3(6) 3 2_455 ?
 O4 Sr1 O3 60.9(6) 2_565 3 ?
 O4 Sr1 O3 168.8(9) 2_565 4_455 ?
 O4 Sr1 O3 88.6(8) 2_565 2_455 ?
 O4 Sr1 O3 88.6(8) 4_565 4_455 ?
 O4 Sr1 O3 100.2(9) . . ?
 O4 Sr1 O3 173.5(7) . 3 ?
 O4 Sr1 O4 67.0(6) 2_565 3 ?
 O4 Sr1 O4 74.4(11) . 3 ?
 O4 Sr1 O4 67.0(6) 4_565 . ?
 O4 Sr1 O4 113.2(6) 2_565 . ?
 O4 Sr1 O4 80.9(12) 4_565 2_565 ?
 O4 Sr1 O4 113.2(6) 4_565 3 ?
 Sn1 Sr2 Sn1 72.9(2) . 4_455 ?
 Sn1 Sr2 Sn1 114.2(4) 4_465 4_455 ?
 Sn1 Sr2 Sn1 73.9(2) . 4_465 ?
 O2 Sr2 Sn1 93.2(4) 1_455 4_455 ?
 O2 Sr2 Sn1 93.6(5) 4_465 . ?
 O2 Sr2 Sn1 125.0(3) 6_455 . ?
 O2 Sr2 Sn1 148.8(8) 4_455 4_465 ?
 O2 Sr2 Sn1 95.2(4) . 4_455 ?
 O2 Sr2 Sn1 36.1(7) . . ?
 O2 Sr2 Sn1 87.5(4) 1_455 4_465 ?
 O2 Sr2 Sn1 148.7(8) 1_455 . ?
 O2 Sr2 Sn1 89.2(5) . 4_465 ?
 O2 Sr2 Sn1 91.6(4) 4_455 . ?
 O2 Sr2 Sn1 34.6(6) 4_455 4_455 ?
 O2 Sr2 Sn1 116.3(4) 6_455 4_455 ?
 O2 Sr2 Sn1 35.8(7) 4_465 4_465 ?
 O2 Sr2 Sn1 129.3(4) 6_455 4_465 ?
 O2 Sr2 Sn1 149.9(9) 4_465 4_455 ?
 O2 Sr2 O2 89.9(8) 6_455 . ?
 O2 Sr2 O2 81.7(7) 6_455 4_455 ?
 O2 Sr2 O2 93.5(8) 6_455 4_465 ?
 O2 Sr2 O2 171.6(8) . 1_455 ?
 O2 Sr2 O2 88.0(3) 4_465 . ?
 O2 Sr2 O2 91.9(3) 1_455 4_455 ?
 O2 Sr2 O2 174.4(12) 4_465 4_455 ?
 O2 Sr2 O2 94.9(3) . 4_455 ?
 O2 Sr2 O2 84.8(3) 4_465 1_455 ?
 O2 Sr2 O2 86.3(8) 6_455 1_455 ?
 O2 Sr2 O3 123.0(7) 6_455 . ?
 O2 Sr2 O3 60.3(7) . . ?
 O2 Sr2 O3 128.5(8) 4_465 . ?
 O2 Sr2 O3 126.0(8) 6_455 4_455 ?
 O2 Sr2 O4 61.1(6) 4_465 . ?
 O2 Sr2 O4 66.7(7) 4_465 4_565 ?
 O2 Sr2 O4 59.1(7) 1_455 . ?
 O2 Sr2 O4 146.0(5) 6_455 4_565 ?
 O2 Sr2 O4 120.6(8) . . ?
 O2 Sr2 O4 63.2(6) . 4_565 ?
 O2 Sr2 O4 136.9(5) 6_455 . ?
 O3 Sr2 Sn1 36.9(3) . 4_455 ?
 O3 Sr2 Sn1 94.3(7) 4_455 4_465 ?
 O3 Sr2 Sn1 93.4(6) 4_455 . ?
 O3 Sr2 Sn1 99.7(6) . 4_465 ?
 O3 Sr2 Sn1 35.2(3) 4_455 4_455 ?
 O3 Sr2 Sn1 36.8(3) . . ?
 O3 Sr2 O2 123.2(9) 4_455 4_465 ?
 O3 Sr2 O2 62.5(6) 4_455 1_455 ?
 O3 Sr2 O2 125.5(8) 4_455 . ?
 O3 Sr2 O2 58.5(7) 4_455 4_455 ?
 O3 Sr2 O2 57.0(5) . 4_455 ?
 O3 Sr2 O2 127.9(8) . 1_455 ?
 O3 Sr2 O3 65.5(7) 4_455 . ?
 O3 Sr2 O4 99.3(9) . . ?
 O3 Sr2 O4 87.8(9) 4_455 4_565 ?
 O3 Sr2 O4 62.4(7) 4_455 . ?
 O4 Sr2 Sn1 36.9(3) 4_565 . ?
 O4 Sr2 Sn1 36.0(2) . 4_465 ?
 O4 Sr2 Sn1 92.2(5) . 4_455 ?
 O4 Sr2 Sn1 88.1(5) 4_565 4_455 ?
 O4 Sr2 Sn1 38.2(3) 4_565 4_465 ?
 O4 Sr2 Sn1 92.8(6) . . ?
 O4 Sr2 O2 120.9(7) . 4_455 ?
 O4 Sr2 O2 118.9(7) 4_565 4_455 ?
 O4 Sr2 O2 117.3(8) 4_565 1_455 ?
 O4 Sr2 O3 62.9(6) 4_565 . ?
 O4 Sr2 O4 58.2(5) 4_565 . ?
 Sn1 O1 Sn1 161.9(9) 3 . ?
 Sn1 O1 Sr1 81.1(5) . 2_565 ?
 Sn1 O1 Sr1 87.4(4) . . ?
 Sn1 O1 Sr1 87.4(4) 3 . ?
 Sn1 O1 Sr1 81.1(5) 3 2_565 ?
 Sn1 O1 Sr1 90.7(4) . 1_655 ?
 Sn1 O1 Sr1 98.7(5) . 2 ?
 Sn1 O1 Sr1 98.7(5) 3 2 ?
 Sn1 O1 Sr1 90.7(4) 3 1_655 ?
 Sr1 O1 Sr1 99.6(4) 2 1_655 ?
 Sr1 O1 Sr1 174.1(5) 2 2_565 ?
 Sr1 O1 Sr1 86.2(4) 1_655 2_565 ?
 Sr1 O1 Sr1 81.6(3) . 2_565 ?
 Sr1 O1 Sr1 92.5(4) 2 . ?
 Sr1 O1 Sr1 167.8(6) 1_655 . ?
 Sn1 O2 Sr2 93.8(10) . 4_565 ?
 Sn1 O2 Sr2 81.5(6) . 4 ?
 Sn1 O2 Sr2 87.9(8) . . ?
 Sn1 O2 Sr2 86.7(7) . 1_655 ?
 Sn1 O2 Sr2 167.3(6) . 6 ?
 Sr2 O2 Sr2 91.6(4) 4_565 1_655 ?
 Sr2 O2 Sr2 171.6(8) . 1_655 ?
 Sr2 O2 Sr2 90.0(7) 6 1_655 ?
 Sr2 O2 Sr2 85.1(3) 1_655 4 ?
 Sr2 O2 Sr2 93.8(8) 6 . ?
 Sr2 O2 Sr2 95.2(3) 4_565 . ?
 Sr2 O2 Sr2 98.6(9) 6 4_565 ?
 Sr2 O2 Sr2 85.9(7) 6 4 ?
 Sr2 O2 Sr2 87.8(3) . 4 ?
 Sr2 O2 Sr2 174.4(12) 4_565 4 ?
 Sn1 O3 Sn1 162.8(16) . 4_455 ?
 Sn1 O3 Sr1 87.9(10) 4_455 2 ?
 Sn1 O3 Sr1 82.8(8) . . ?
 Sn1 O3 Sr1 80.1(9) 4_455 . ?
 Sn1 O3 Sr1 91.9(9) . 2 ?
 Sn1 O3 Sr2 89.0(6) 4_455 . ?
 Sn1 O3 Sr2 97.8(7) 4_455 4 ?
 Sn1 O3 Sr2 99.3(10) . 4 ?
 Sn1 O3 Sr2 87.0(7) . . ?
 Sr1 O3 Sr1 86.6(11) 2 . ?
 Sr1 O3 Sr2 165.5(13) 2 . ?
 Sr2 O3 Sr1 177.7(8) 4 . ?
 Sr2 O3 Sr1 92.5(5) 4 2 ?
 Sr2 O3 Sr1 78.9(4) . . ?
 Sr2 O3 Sr2 101.9(14) 4 . ?
 Sn1 O4 Sn1 160.4(12) 4_465 1_455 ?
 Sn1 O4 Sr1 93.4(7) 4_465 . ?
 Sn1 O4 Sr1 101.5(6) 4_465 2_465 ?
 Sn1 O4 Sr1 97.1(6) 1_455 2_465 ?
 Sn1 O4 Sr1 88.8(5) 1_455 . ?
 Sn1 O4 Sr2 86.4(8) 1_455 4_465 ?
 Sn1 O4 Sr2 87.1(7) 4_465 4_465 ?
 Sn1 O4 Sr2 81.1(6) 1_455 . ?
 Sn1 O4 Sr2 80.0(6) 4_465 . ?
 Sr1 O4 Sr1 102.2(11) 2_465 . ?
 Sr1 O4 Sr2 91.0(5) 2_465 4_465 ?
 Sr1 O4 Sr2 81.5(4) . . ?
 Sr1 O4 Sr2 166.5(9) . 4_465 ?
 Sr1 O4 Sr2 175.9(10) 2_465 . ?
 Sr2 O4 Sr2 85.3(9) 4_465 . ?

_shelx_res_file
;
TITL 011_SSO_x1_P7_30-5-1 in A2(1)am
    011_sso_x1_p7_30-5-1.res
    created by SHELXL-2019/3 at 21:03:03 on 07-Jan-2025
REM A2(1)am (#36 with fixed user cell
CELL 0.4859 5.701577 5.725866 20.141647 90 90 90
ZERR 4 0.000699 0.000701 0.109566 0 0 0
LATT -5
SYMM 0.5+X,-Y,-Z
SYMM +X,+Y,-Z
SYMM 0.5+X,-Y,+Z
SFAC O Sr Sn
DISP O 0.0036 0.0026 8.3735
DISP Sn -1.6654 0.7203 2178.1549
DISP Sr 0.1333 1.7343 4851.4431
UNIT 28 12 8
SADI O1 Sn1 Sn1 O2
SIMU 0.002 0.004 3 O4 O3 O2 O1

L.S. 10
PLAN  5
CONF
LIST 4
MORE -1
fmap 2
acta
TWIN -1 0 0 0 -1 0 0 0 1 2
REM <olex2.extras>
REM <HklSrc "%.\\011_SSO_x1_P7_30-5-1.hkl">
REM </olex2.extras>

WGHT    0.087000
BASF   0.48213
FVAR       1.34547
SN1   3    0.872460    0.249571    0.095544    11.00000    0.00399
SR1   2    0.357288    0.250041    0.000000    10.50000    0.00792
SR2   2    0.381928    0.257485    0.187402    11.00000    0.00679
O1    1    0.882743    0.197169    0.000000    10.50000    0.01715
O2    1    0.868205    0.287727    0.193146    11.00000    0.01465
O3    1    0.654841   -0.025289    0.105269    11.00000    0.01385
O4    1    0.104983    0.526720    0.080640    11.00000    0.01070
HKLF 4


REM  011_SSO_x1_P7_30-5-1 in A2(1)am
REM wR2 = 0.1085, GooF = S = 1.161, Restrained GooF = 1.162 for all data
REM R1 = 0.0440 for 169 Fo > 4sig(Fo) and 0.0449 for all 178 data
REM 28 parameters refined using 4 restraints

END

WGHT      0.0870      0.0000

REM Highest difference peak  0.998,  deepest hole -0.726,  1-sigma level  0.284
Q1    1   0.8813  0.1660  0.2013  11.00000  0.05    1.00
Q2    1   0.3833  0.1562  0.0000  10.50000  0.05    0.97
Q3    1   0.3745  0.1656  0.2334  11.00000  0.05    0.95
Q4    1   0.3781  0.3346  0.0000  10.50000  0.05    0.95
Q5    1   0.8718  0.3342  0.0000  10.50000  0.05    0.82
;
_shelx_res_checksum                69100
_shelx_hkl_file
;
   0   1   1 32.8506 3.25876   1
   0   1   1 32.3439 3.30496   2
   0  -1  -1 41.4280 4.19284   2
   0  -1  -1 34.3103 3.38318   1
   0   2   0 747052. 499.886   1
   0  -2   0 747110. 464.528   2
   0  -2  -2 452.305 12.3293   1
   0   2   2 511.062 11.6104   2
   0   3  -1 17.5116 18.8393   2
   0   3   1 9.98371 14.1843   1
   0   3  -1 14.1883 21.5061   1
   0   3   1 6.50244 13.6575   2
   0   3   3 9276.03 54.1579   2
   0  -4   0 568372. 529.896   2
   0   4   0 568865. 513.350   1
   0   4  -2 5575.47 65.5667   1
   0  -4  -2 4935.06 79.2729   1
   0  -4  -2 4558.46 54.3644   2
   0  -4   2 5089.24 48.8067   2
   0   4   2 5166.87 49.9461   2
   0   4   2 4983.02 46.6805   1
   0  -5   1 197.987 28.9250   2
   0  -5  -1 281.796 99.3075   1
   0   5   1 153.059 33.5752   2
   0   5  -1 203.606 32.7626   1
   0  -5  -1 171.306 33.1286   2
   0   5   1 213.277 25.8826   1
   0  -5  -3 4376.89 92.0220   1
   0   5   3 4349.85 56.5699   2
   0   6   0 193878. 325.112   1
   0  -6   0 193452. 384.103   2
  -1   0   0 2.06702 2.85619   2
   1   0   0 0.89553 2.85986   2
  -1   0   0-1.16587 4.70700   1
   1   0   0-0.58129 6.41627   1
   1  -1   1 13464.0 79.9010   1
  -1   1   1 13524.1 46.0331   1
   1  -1  -1 13453.1 52.4118   1
  -1   1  -1 13380.2 54.4825   2
  -1   1  -1 13553.5 74.6686   1
  -1   2   2 448.434 13.6059   1
  -1   2   2 436.554 15.2200   2
   1   2   0 2122.75 14.1335   1
   1   2   0 2097.37 17.4893   2
   1  -2   0 2073.09 23.9183   2
   1  -2  -2 474.057 16.7046   2
   1  -2  -2 523.062 16.7868   1
  -1   3   3 2161.33 29.4866   2
  -1   3   3 2101.65 28.5158   1
  -1   3   1 7175.50 52.2603   1
  -1   3   1 7214.86 52.3126   2
   1  -3   1 6997.22 50.8454   2
   1   3  -1 6982.66 44.4946   1
  -1   3  -1 6905.88 58.2254   2
  -1  -3   1 6769.40 37.5621   2
  -1   3  -1 6813.04 62.9709   1
   1  -3  -1 7259.97 51.7383   2
   1  -3  -1 7180.92 78.2764   1
   1   3   1 6894.98 39.1541   2
   1  -3  -3 2079.92 36.3209   1
   1  -3  -3 2251.13 38.5771   2
  -1   4   4 544.799 25.1411   2
  -1  -4  -2 279.753 47.5500   1
  -1   4   2 337.561 25.2294   2
  -1   4   2 270.669 22.9169   1
   1   4  -2 289.547 32.7782   1
  -1   4   0 2814.53 44.9419   1
   1   4   0 2968.24 32.2509   1
  -1   4   0 2881.60 46.4853   2
   1   4   2 286.271 21.2876   2
  -1  -4   2 221.907 20.8670   2
  -1   4  -2 233.672 36.2524   1
  -1   5   1 1883.53 50.0753   2
   1  -5   1 1839.83 47.0335   2
   1   5  -1 1779.15 37.8288   1
   1  -5   1 1571.08 122.951   1
  -1  -5  -1 1617.46 109.465   1
  -1   5   1 1672.50 40.7889   1
   1  -5  -1 1921.59 109.180   1
  -1  -5   1 1524.61 39.1300   2
   1  -5  -1 1593.18 44.5969   2
  -1   5  -1 1816.10 49.0414   1
   1   5   1 1633.44 45.9555   2
  -1   5  -1 1749.69 52.9602   2
   1   5   3 584.648 34.3689   2
  -1   6   2 372.670 45.8339   2
  -1   6   2 264.173 39.7797   1
   1  -6   0 3190.77 61.6226   2
  -1   6   0 3168.70 55.8649   1
  -1   6   0 3135.07 70.1223   2
   1  -6   0 3249.79 170.807   1
   1  -6  -2 282.279 122.734   1
   1  -6  -2 202.124 48.3749   2
  -1   7   1 1233.78 55.5291   1
  -1   7   1 1253.21 68.5467   2
   1  -7  -1 1201.02 174.191   1
   1  -7  -1 1190.99 68.4223   2
  -2   0   0 999999. 623.661   1
   2   0   0 998300. 593.923   2
   2   0   0 998794. 750.701   1
  -2   0   2 2456.15 21.4979   2
   2   0  -2 2301.59 20.1898   1
  -2   1   1 857.728 18.4328   1
   2  -1   1 922.691 45.6159   1
   2   1  -1 753.903 11.5227   1
   2  -1   1 825.585 17.2833   2
  -2   1   1 835.522 16.9336   2
  -2   1  -1 837.338 30.1149   1
   2   1   1 859.914 10.3679   2
  -2   1  -1 766.969 19.3469   2
   2  -1  -1 786.313 16.9826   2
  -2   2   2 10158.2 58.1559   2
  -2   2   2 10204.3 57.1466   1
  -2   2   0 938204. 731.379   1
   2  -2   0 942173. 672.420   2
   2  -2  -2 10453.1 63.1160   2
  -2   2  -2 10539.0 74.3606   2
  -2   3   3 3070.29 40.1825   1
  -2   3   3 2855.43 39.0199   2
   2  -3   1 391.446 72.0709   1
  -2   3   1 303.724 23.0832   2
   2  -3   1 370.824 22.8704   2
  -2   3   1 396.719 25.1142   1
   2   3  -1 365.614 9.55635   1
  -2  -3   1 327.756 10.9359   2
   2  -3  -1 337.197 22.1435   2
  -2   3  -1 415.754 34.3009   1
   2  -3  -1 386.744 47.2983   1
  -2   3  -1 372.048 26.2420   2
   2  -3  -3 2925.92 50.5803   1
   2  -3  -3 3177.15 49.2030   2
  -2   4   4 5757.48 55.6707   2
  -2   4   2 2791.21 45.7948   2
  -2   4   2 2786.65 43.9889   1
   2   4  -2 2879.37 33.8068   1
   2  -4   0 360670. 439.172   2
  -2   4   0 360355. 465.590   1
  -2   4   0 360722. 488.362   2
   2  -4  -2 3127.23 49.7976   2
  -2  -4   2 2600.82 32.2123   2
  -2   4  -2 3021.56 57.2412   2
  -2   4  -2 3157.27 64.7220   1
   2  -4  -2 2718.10 76.8242   1
   2  -4  -4 5122.92 68.1442   1
  -2   5   3 4622.86 60.3565   2
  -2   5   3 5390.74 64.8848   1
  -2   5   1 206.091 39.2912   2
  -2   5   1 195.767 34.7975   1
  -2   5  -1 147.341 38.4578   1
  -2   5  -1 184.182 42.5853   2
  -2   6   2 3631.39 62.8982   1
  -2   6   2 3695.97 70.2821   2
   2  -6   0 221705. 425.604   2
  -2   6   0 221707. 397.771   1
   2  -6   0 221118. 757.641   1
  -2   6   0 221029. 464.001   2
   2  -6  -2 3693.17 147.649   1
   2  -6  -2 3761.27 78.6425   2
  -2   7   1 307.903 62.4097   2
  -2   7   1 262.001 46.5802   1
   2  -7  -1 277.294 59.1665   2
   2  -7  -1 354.523 175.643   1
   3   0   0 1.77170 12.2193   2
   3   0   0 14.4253 39.1317   1
   3   0   2-1.57795 12.6932   2
   3   0  -2-1.34703 17.0122   1
  -3   1   3 8383.83 51.4710   2
   3   1  -1 11220.7 72.9423   1
  -3   1   1 10749.1 60.9826   2
  -3   1   1 10873.2 60.4348   1
  -3  -1  -1 11041.7 50.2726   1
   3  -1   1 11199.0 60.0913   2
   3   1   1 11420.9 45.8197   2
  -3  -1   1 11370.1 46.2509   2
   3  -1  -1 10354.1 62.2818   2
  -3   1  -1 10832.9 76.5672   1
   3  -1  -1 11052.9 91.0293   1
  -3   1  -1 10647.7 69.4844   2
   3  -1  -3 7564.39 54.6174   1
  -3   2   2 157.995 19.8885   2
   3  -2   2 196.540 81.2307   1
  -3   2   2 169.217 21.2970   1
   3  -2   2 147.131 20.4269   2
   3   2  -2 126.751 16.1665   1
   3  -2   0 773.276 59.5834   1
   3  -2   0 846.129 27.6154   2
  -3   2   0 804.423 30.6694   1
   3  -2  -2 155.994 23.0497   2
   3  -2  -2 166.468 36.6845   1
  -3  -2   2 136.015 9.09521   2
  -3   2  -2 157.775 30.0058   2
  -3   2  -2 198.659 39.7907   1
  -3   3   3 5480.07 52.3820   1
  -3   3   3 5244.98 54.6363   2
   3  -3   1 3127.17 39.3703   2
  -3   3   1 3086.80 45.6500   1
   3  -3  -1 3546.57 49.0778   2
  -3   3  -1 3484.69 52.8697   2
   3  -3  -3 5651.36 65.5542   2
   3  -3  -3 5476.73 79.0830   1
  -3   4   4 305.954 29.0819   1
  -3   4   4 288.369 29.0523   2
   3  -4   2 21.2223 25.8612   2
  -3   4   2 65.0381 44.1114   2
  -3   4   2 27.8253 28.9739   1
   3  -4   0 2350.49 111.524   1
  -3   4   0 2089.57 50.9959   2
  -3   4   0 2301.92 49.0037   1
   3  -4   0 2267.63 44.7409   2
  -3   4  -2 91.1942 38.9311   2
  -3   4  -2 45.8827 31.0565   1
   3  -4  -2 15.5630 66.4709   1
   3  -4  -2 2.53088 31.4399   2
   3  -4  -4 250.258 39.8975   2
   3  -4  -4 324.280 52.7401   1
  -3   5   3 4453.66 61.5967   1
  -3   5   3 4106.83 60.4819   2
   3  -5   1 3675.71 157.552   1
  -3   5   1 3553.34 56.2408   1
   3  -5   1 3696.78 59.9898   2
  -3   5   1 3562.62 64.1550   2
   3  -5  -1 3618.29 131.062   1
   3  -5  -1 3654.88 64.2555   2
  -3   5  -1 3520.23 63.3947   1
  -3   5  -1 3534.54 70.0826   2
   3  -5  -3 3773.44 101.768   1
   3  -5  -3 4601.64 77.3781   2
  -3   6   2 387.977 43.3134   1
  -3   6   2 371.551 47.2905   2
   3  -6   0 1962.22 57.1074   2
   3  -6   0 2076.74 160.452   1
  -3   6   0 2123.70 56.3569   1
  -3   6   0 2037.09 66.6702   2
   3  -6  -2 436.070 55.5733   2
   3  -6  -2 464.500 127.571   1
   3  -7  -1 939.466 67.1813   2
   3  -7  -1 796.052 178.059   1
   3  -7  -3 1571.76 165.883   1
   4   0   0 697616. 939.195   1
   4   0   0 697655. 609.980   2
  -4   0   0 697994. 577.170   1
  -4   0   0 697911. 611.450   2
   4   0   2 12353.5 67.0217   2
  -4   0   2 12373.7 67.5130   2
  -4   0  -2 12484.8 86.1681   1
  -4   1   3 177.839 21.2586   2
   4   1  -3 167.167 27.7471   1
   4   1  -1 1027.50 63.3662   1
   4  -1   1 1022.69 29.6742   2
   4  -1   1 1043.16 88.3028   1
  -4   1   1 1025.95 31.6042   1
  -4  -1  -1 1113.82 26.1746   1
  -4   1   1 986.140 30.0032   2
   4  -1  -1 932.983 57.6000   1
   4  -1  -1 984.579 32.2696   2
   4   1   1 1087.96 25.0388   2
  -4  -1   1 1244.76 28.7892   2
  -4   1  -1 917.116 35.6662   1
  -4   1  -1 1096.82 38.1497   2
  -4  -1   3 181.851 16.7506   2
   4  -1  -3 157.238 37.7685   1
  -4   2   4 6141.99 54.6442   2
  -4  -2  -2 5683.50 36.9936   1
  -4   2   2 6063.15 60.1753   1
   4  -2   2 6348.19 60.4830   2
   4  -2   2 6048.19 141.023   1
  -4   2   2 5464.54 55.4646   2
   4  -2   0 411645. 486.636   2
  -4   2   0 411231. 513.685   2
  -4   2   0 411477. 495.866   1
   4  -2  -2 6257.72 67.7754   2
  -4   2  -2 6386.89 79.4923   1
   4  -2  -4 5729.86 70.9920   1
  -4   3   3 3360.51 51.3690   1
  -4   3   3 2806.21 46.1682   2
   4  -3   1 354.626 33.3429   2
  -4   3   1 337.582 32.7688   1
  -4   3   1 378.333 37.2130   2
   4  -3   1 347.756 94.6878   1
   4  -3  -1 380.487 35.6491   2
  -4   3  -1 321.812 36.9711   1
  -4   3  -1 324.465 39.5273   2
   4  -3  -1 329.933 79.3800   1
   4  -3  -3 3307.81 63.5040   2
   4  -3  -3 2763.44 79.0491   1
  -4   4   4 13900.1 95.7463   2
  -4   4   2 7601.75 74.7046   1
   4  -4   2 7356.49 78.0082   2
  -4   4   2 7600.37 86.0336   2
   4  -4   0 297597. 440.106   2
  -4   4   0 297460. 447.387   1
   4  -4  -2 7264.70 82.5068   2
  -4   4  -2 6997.57 81.0444   1
   4  -4  -4 14632.3 118.124   2
   4  -4  -4 14620.1 145.849   1
  -4   5   3 2567.65 54.1945   1
  -4   5   3 2305.63 64.1190   2
   4  -5   1 255.835 143.192   1
   4  -5   1 242.904 36.3237   2
  -4   5   1 248.400 38.0393   1
  -4   5   1 259.719 43.7275   2
   4  -5  -1 216.300 41.9996   2
   4  -5  -1 330.061 123.671   1
  -4   5  -1 280.694 40.5834   1
  -4   5  -1 279.035 52.8764   2
   4  -5  -3 2266.79 106.821   1
   4  -5  -3 2240.42 65.7873   2
  -4   6   2 4153.88 69.1320   1
  -4   6   2 3404.07 72.3367   2
   4  -6   0 135204. 345.382   2
  -4   6   0 134868. 314.387   1
  -4   6   0 134438. 384.540   2
   4  -6  -2 3721.61 164.876   1
   4  -6  -2 4100.55 85.7464   2
  -4   7   1 199.822 58.4604   2
  -4   7   1 189.549 47.6144   1
   4  -7  -1 152.321 163.741   1
   4  -7  -1 190.070 61.6555   2
  -5   0   0-5.02052 35.1710   2
   5   0   0 30.4974 101.706   1
  -5   0   0 1.37801 26.9147   1
   5   0   0 6.01344 29.3250   2
   5   0   2 5.20780 28.3856   2
  -5   0  -2 1.31927 32.5563   1
  -5   0   2 24.4944 35.8530   2
   5   0  -2 16.9215 70.1214   1
   5   1  -3 10184.3 113.288   1
  -5   1   3 10902.5 76.1598   2
  -5   1   1 5861.43 59.7390   1
  -5   1   1 5995.59 69.8220   2
  -5   1  -1 5795.83 65.2143   1
  -5  -1   1 6083.52 64.3436   2
  -5   1  -1 5317.98 71.8531   2
   5   1   1 5400.61 57.1711   2
  -5  -1   3 11719.9 71.3952   2
  -5   2   4 45.6742 26.7360   2
   5  -2   2 24.3353 31.1245   2
  -5   2   2 42.5815 39.9579   2
  -5   2   2 13.2832 29.1001   1
   5  -2   0 473.252 37.4835   2
  -5   2   0 514.215 36.1339   1
  -5   2   0 489.842 40.0707   2
  -5   2  -2 7.36155 37.3023   1
   5  -2  -2 42.7485 72.0945   1
   5  -2  -2 25.7869 39.3022   2
   5  -2  -4 33.3552 61.2565   1
  -5   3   3 10124.4 86.6261   1
  -5   3   3 13482.7 123.860   2
   5  -3   1 5898.66 166.509   1
   5  -3   1 5520.50 67.0089   2
  -5   3   1 5708.67 65.0375   1
  -5   3   1 6040.35 74.9518   2
   5  -3  -1 6152.94 142.929   1
   5  -3  -1 5496.41 72.7357   2
  -5   3  -1 5692.43 73.1805   1
  -5   3  -1 5983.57 82.8125   2
   5  -3  -3 8117.35 126.783   1
   5  -3  -3 9566.89 102.250   2
  -5   4   2 206.504 35.6208   1
  -5   4   2 224.514 44.2532   2
   5  -4   0 783.183 47.5078   2
  -5   4   0 809.764 43.6489   1
  -5   4   0 727.935 53.0638   2
   5  -4  -2 171.807 104.146   1
   5  -4  -2 177.952 46.0902   2
  -5   5   3 5886.02 76.6646   1
  -5   5   3 5272.53 80.0715   2
   5  -5   1 1278.80 52.3795   2
  -5   5   1 1225.66 45.7855   1
   5  -5   1 1141.84 147.620   1
  -5   5   1 1400.75 58.7451   2
   5  -5  -1 1274.22 56.3188   2
   5  -5  -1 1017.13 118.729   1
  -5   5  -1 1182.82 49.7127   1
  -5   5  -1 1077.83 54.4730   2
   5  -5  -3 4914.53 147.682   1
   5  -5  -3 5083.52 88.3008   2
  -5   6   2 145.390 53.3519   2
  -5   6   2 133.286 43.0933   1
   5  -6   0 1444.67 61.0633   2
  -5   6   0 1598.10 54.3026   1
   5  -6   0 1347.33 160.936   1
  -5   6   0 1273.83 58.4327   2
   5  -6  -2 134.041 60.2406   2
   5  -6  -2 141.718 129.495   1
   6   0   0 248894. 458.240   2
  -6   0   0 247327. 384.994   1
  -6   0   2 8252.41 82.9444   2
  -6   1   3 521.090 45.0591   2
  -6   1   1 635.043 40.4062   1
   6  -1   1 570.377 42.9592   2
  -6   1   1 643.970 46.7250   2
   6  -1  -1 570.951 51.3544   2
   6  -1  -1 579.504 102.917   1
  -6   1  -1 621.087 40.7345   1
   6  -1  -3 442.818 88.2568   1
  -6   2   2 10332.1 91.0583   1
  -6   2   2 9604.91 93.6452   2
  -6   2   0 256083. 415.883   1
  -6   2   0 255787. 484.684   2
  -6   3   3 835.673 50.4461   2
   6  -3   1 452.715 45.6459   2
  -6   3   1 407.541 38.7246   1
  -6   3   1 454.383 48.9966   2
   6  -3  -1 439.165 50.2666   2
  -6   3  -1 414.850 42.6476   1
   6  -3  -1 402.805 109.402   1
   6  -3  -3 900.922 108.454   1
   6  -3  -3 782.659 57.4878   2
   6  -4   0 135370. 345.518   2
   6  -4   0 135576. 626.501   1
   6  -4  -2 5824.67 176.313   1
   6  -4  -2 5843.97 93.4069   2
  -6   5   3 1801.63 59.1309   2
  -6   5   1 192.434 54.4791   2
  -6   5   1 139.492 40.1809   1
   6  -5  -1 131.890 53.7414   2
   6  -5  -1 165.917 151.445   1
   6  -5  -3 1935.58 148.962   1
  -7   1   1 5356.54 89.4094   2
   7  -1  -1 4499.09 178.687   1
  -7   2   2 63.6713 51.5494   2
  -7   2   0 173.216 40.0512   1
   7  -2   0 142.515 53.2688   2
   7  -2  -2 75.9643 127.578   1
  -7   3   1 2581.88 61.5094   1
  -7   3   1 2829.90 79.0938   2
   7  -3  -1 2662.05 76.3781   2
  -7   4   2 115.071 55.0876   2
   7  -4  -2-27.6370 142.403   1
   7  -4  -2 91.1889 58.9891   2
   0   0   0    0.00    0.00   0

TITL 011_SSO_x1_P7_30-5-1 in A2(1)am
REM A2(1)am (#36 with fixed user cell!)
CELL 0.48590   5.701577   5.725866  20.141647  90.0000  90.0000  90.0000
ZERR    4.00   0.000699   0.000701   0.109566   0.0000   0.0000   0.0000
LATT -5
SYMM  x+1/2,-y,-z
SYMM  x+1/2,-y, z
SYMM  x, y,-z
SFAC O Sr Sn
UNIT 28.00 12.00 8.00
TREF
HKLF 4
END
;
_shelx_hkl_checksum                61996
loop_
  _axis.id
  _axis.system
  _axis.type
  _axis.equipment
  _axis.parity
  _axis.depends_on
  _axis.zero
  _axis.vector[1]
  _axis.vector[2]
  _axis.vector[3]
 source abstract . source . . . 0.99999589 0.00000000 -0.00286792
 omega abstract rotation goniometer -1 . 86.41056000 0.00000000 0.00000000
 1.00000000
 kappa abstract rotation goniometer -1 omega 0.00000000 -0.76381056 0.00000000
 0.64544049
 phi abstract rotation goniometer -1 kappa . 0.00000000 0.00000000 1.00000000
 theta abstract rotation goniometer -1 . 0.03510965 0.00000000 0.00000000
 1.00000000
 matrixX abstract general general . phi . 1.00000000 0.00000000 0.00000000
 matrixY abstract general general . phi . 0.00000000 1.00000000 0.00000000
 matrixZ abstract general general . phi . 0.00000000 0.00000000 1.00000000
 dacX abstract translation general . phi . 0.00000000 1.00000000 0.00000000
 dacY abstract translation general . phi . -1.00000000 0.00000000 0.00000000
 dacZ abstract translation general . phi . 0.00000000 0.00000000 1.00000000

_olex2_submission_special_instructions  'No special instructions were received'
_oxdiff_exptl_absorpt_empirical_details
;
Empirical correction (ABSPACK) includes:
- Absorption correction using spherical harmonics
- Frame scaling
;
_oxdiff_exptl_absorpt_empirical_full_max  2.690
_oxdiff_exptl_absorpt_empirical_full_min  0.499
loop_
  _twin_individual_id
  _twin_individual_mass_fraction_refined
 1 0.52(7)
 2 0.48(7)
