# Supplementary material for: The varying temperature- and pressure-induced phase transition pathways in hybrid improper ferroelectric Sr3Sn2O7
Source: Acta Crystallogr B Struct Sci Cryst Eng Mater. 2025 Apr 14;81(Pt 3):318–24. doi: 10.1107/S2052520625002306 (PMC12147935; doi:10.1107/S2052520625002306)
Supplement: Supplementary file 1 [file b-81-00318-sup1.zip › SSO_HP_VT_CIFs/SSO_HP_CIFS/012.cif]

data_012_sso_x1_p8_30-5-1

# start Validation Reply Form
_vrf_ATOM007_012_sso_x1_p8_30-5-1
;
PROBLEM: _atom_site_aniso_label is missing
RESPONSE: As the measurement was performed using a diamond anvil cell to
achieve high pressures, the available region of reciprocal space is 
restricted, resulting in a low data/parameter ratio. Therefore, an 
anisotropic model is neither feasible nor advisable
;
_vrf_PLAT029_012_sso_x1_p8_30-5-1
;
PROBLEM: _diffrn_measured_fraction_theta_full value Low .      0.235 Why?  
RESPONSE: The measurement was performed using a diamond anvil cell, of 
which the precise design necessitates a small opening angle (approx. 23
degrees) to obtain high pressures. This restricts the available region
of reciprocal space.
;
_vrf_PLAT090_012_sso_x1_p8_30-5-1
;
PROBLEM: Poor Data / Parameter Ratio (Zmax > 18) ........       3.57 Note  
RESPONSE: The measurement was performed using a diamond anvil cell, of 
which the precise design necessitates a small opening angle (approx. 23
degrees) to obtain high pressures. This restricts the available region
of reciprocal space. The sample was refined isotropically to improve this.
;
_vrf_PLAT109_012_sso_x1_p8_30-5-1
;
PROBLEM: Twinning Matrix = Alternate Inversion Twinning .          ? Check 
RESPONSE: The present system stems from a cetrosymmetric, tetragonal 
aristotype. This can be modelled using a twin law given by 
(0 1 0 -1 0 0 0 0 1 4). The two-fold twin was subsequently chosen over 
the inversion twin law to explicitly depict the twinning present as viewed 
from the perspective of the relevant properties (i.e., hybrid improper 
ferroelectric polarisation).
;
_vrf_PLAT196_012_sso_x1_p8_30-5-1
;
PROBLEM: No TEMP record and measurement temperature .NE.         293 Degree
RESPONSE: Model incorporates no riding hydrogens so no TEMP record is 
required. 
;
# end Validation Reply Form

_audit_creation_date               2025-01-07
_audit_creation_method
;
Olex2 1.5-ac7-013
(compiled 2025.01.02 svn.rf662f148 for Rigaku Oxford Diffraction, GUI svn.r7109)
;
_shelx_SHELXL_version_number       '2019/3'
_audit_contact_author_address      
;
Dept. of Chemistry, University of Warwick, Gibbet Hill Road, Coventry, CV4 7AL
;
_audit_contact_author_email        ?
_audit_contact_author_name         'Evie Ladbrook'
_audit_contact_author_phone        ?
_publ_contact_author_id_orcid      ?
_publ_section_references
;
Dolomanov, O.V., Bourhis, L.J., Gildea, R.J, Howard, J.A.K. & Puschmann, H.
 (2009), J. Appl. Cryst. 42, 339-341.

Sheldrick, G.M. (2008). Acta Cryst. A64, 112-122.

Sheldrick, G.M. (2015). Acta Cryst. C71, 3-8.
;
_chemical_name_common              ?
_chemical_name_systematic          ?
_chemical_formula_moiety           'O7 Sn2 Sr3'
_chemical_formula_sum              'O7 Sn2 Sr3'
_chemical_formula_weight           612.24
_chemical_absolute_configuration   ?
_chemical_melting_point            ?
_chemical_oxdiff_formula           'Sr3 Sn2 O7'
loop_
  _atom_type_symbol
  _atom_type_description
  _atom_type_scat_dispersion_real
  _atom_type_scat_dispersion_imag
  _atom_type_scat_source
 'O' 'O' 0.0036 0.0026 'International Tables Vol C Tables 4.2.6.8 and 6.1.1.4'
 'Sr' 'Sr' 0.1333 1.7343 'International Tables Vol C Tables 4.2.6.8 and 6.1.1.4'
 'Sn' 'Sn' -1.6654 0.7203
 'International Tables Vol C Tables 4.2.6.8 and 6.1.1.4'

_shelx_space_group_comment
;
The symmetry employed for this shelxl refinement is uniquely defined
by the following loop, which should always be used as a source of
symmetry information in preference to the above space-group names.
They are only intended as comments.
;
_space_group_crystal_system        'orthorhombic'
_space_group_IT_number             36
_space_group_name_H-M_alt          'A 21 a m'
_space_group_name_Hall             'A -2 2a'
loop_
  _space_group_symop_operation_xyz
 'x, y, z'
 'x+1/2, -y, -z'
 'x, y, -z'
 'x+1/2, -y, z'
 'x, y+1/2, z+1/2'
 'x+1/2, -y+1/2, -z+1/2'
 'x, y+1/2, -z+1/2'
 'x+1/2, -y+1/2, z+1/2'

_cell_length_a                     5.6744(7)
_cell_length_b                     5.6988(7)
_cell_length_c                     20.22(11)
_cell_angle_alpha                  90
_cell_angle_beta                   90
_cell_angle_gamma                  90
_cell_volume                       654(3)
_cell_formula_units_Z              4
_cell_measurement_reflns_used      369
_cell_measurement_temperature      300
_cell_measurement_theta_max        20.1790
_cell_measurement_theta_min        2.5370
_shelx_estimated_absorpt_T_max     ?
_shelx_estimated_absorpt_T_min     ?
_exptl_absorpt_coefficient_mu      11.602
_exptl_absorpt_correction_T_max    0.71123
_exptl_absorpt_correction_T_min    0.70357
_exptl_absorpt_correction_type     sphere
_exptl_absorpt_process_details
;
CrysAlisPro 1.171.43.105a (Rigaku Oxford Diffraction, 2024)
Spherical absorption correction
using equivalent radius and absorption coefficient.
Empirical absorption correction using spherical harmonics,
implemented in SCALE3 ABSPACK scaling algorithm.
;
_exptl_absorpt_special_details     ?
_exptl_crystal_colour              'clear colourless'
_exptl_crystal_colour_lustre       clear
_exptl_crystal_colour_primary      colourless
_exptl_crystal_density_diffrn      6.218
_exptl_crystal_density_meas        ?
_exptl_crystal_density_method      ?
_exptl_crystal_description         plate
_exptl_crystal_F_000               1080
_exptl_crystal_size_max            0.05
_exptl_crystal_size_mid            0.03
_exptl_crystal_size_min            0.015
_exptl_crystal_size_rad            0.020
_exptl_transmission_factor_max     ?
_exptl_transmission_factor_min     ?
_diffrn_reflns_av_R_equivalents    0.0035
_diffrn_reflns_av_unetI/netI       0.0023
_diffrn_reflns_Laue_measured_fraction_full  0.235
_diffrn_reflns_Laue_measured_fraction_max  0.182
_diffrn_reflns_limit_h_max         7
_diffrn_reflns_limit_h_min         -7
_diffrn_reflns_limit_k_max         7
_diffrn_reflns_limit_k_min         -7
_diffrn_reflns_limit_l_max         4
_diffrn_reflns_limit_l_min         -4
_diffrn_reflns_number              431
_diffrn_reflns_point_group_measured_fraction_full  0.231
_diffrn_reflns_point_group_measured_fraction_max  0.176
_diffrn_reflns_theta_full          16.950
_diffrn_reflns_theta_max           20.222
_diffrn_reflns_theta_min           2.454
_diffrn_ambient_temperature        300
_diffrn_detector                   'Hybrid Pixel Array Detector'
_diffrn_detector_area_resol_mean   13.3333
_diffrn_measured_fraction_theta_full  0.235
_diffrn_measured_fraction_theta_max  0.182
_diffrn_measurement_details
;
List of Runs (angles in degrees, time in seconds):

  # Type    Start    End  Width  t~exp~   \w     \q     \k     \f   Frames
--------------------------------------------------------------------------
  1  \f    -27.80  26.60   0.20    1.00 -90.00   0.00   0.00    --   272
  2  \f   -167.80-112.80   0.20    1.00-130.00   0.00   0.00    --   275
;
_diffrn_measurement_device         'abstract diffractometer'
_diffrn_measurement_device_type   
 'dectris-CrysAlisPro-abstract goniometer imported dectris images'
_diffrn_measurement_method         '\f scans'
_diffrn_orient_matrix_axis[1]      matrixX
_diffrn_orient_matrix_axis[2]      matrixY
_diffrn_orient_matrix_axis[3]      matrixZ
_diffrn_orient_matrix_type        
 'CrysAlisPro convention (1999,Acta A55,543-557)'
_diffrn_orient_matrix_UB_11        -0.0026309315
_diffrn_orient_matrix_UB_12        0.0040138930
_diffrn_orient_matrix_UB_13        -0.0238309651
_diffrn_orient_matrix_UB_21        -0.0590271791
_diffrn_orient_matrix_UB_22        0.0619586543
_diffrn_orient_matrix_UB_23        0.0013495927
_diffrn_orient_matrix_UB_31        0.0623510603
_diffrn_orient_matrix_UB_32        0.0588560441
_diffrn_orient_matrix_UB_33        0.0002639953
_diffrn_radiation_monochromator    synchrotron
_diffrn_radiation_probe            x-ray
_diffrn_radiation_type             synchrotron
_diffrn_radiation_wavelength       0.4859
_diffrn_source                     synchrotron
_reflns_Friedel_coverage           0.760
_reflns_Friedel_fraction_full      0.226
_reflns_Friedel_fraction_max       0.169
_reflns_number_gt                  166
_reflns_number_total               176
_reflns_special_details
;
Measurement was performed using a diamond anvil cell with an opening 
angle of approximately 23 degrees. 
 Reflections were merged by SHELXL according to the crystal
 class for the calculation of statistics and refinement.
 
 _reflns_Friedel_fraction is defined as the number of unique
 Friedel pairs measured divided by the number that would be
 possible theoretically, ignoring centric projections and
 systematic absences. Completness statistics refer to single and
 composite reflections containing twin component 1 only.
;
_reflns_threshold_expression       'I > 2\s(I)'
_computing_cell_refinement         'CrysAlisPro 1.171.43.105a (Rigaku OD, 2024)'
_computing_data_collection        
 'CrysAlisPro 1.171.43.105a (Rigaku OD, 2024) (IMPORT)'
_computing_data_reduction          'CrysAlisPro 1.171.43.105a (Rigaku OD, 2024)'
_computing_molecular_graphics      'Olex2 1.5-ac7-013 (Dolomanov et al., 2009)'
_computing_publication_material    'Olex2 1.5-ac7-013 (Dolomanov et al., 2009)'
_computing_structure_refinement    'SHELXL 2019/3 (Sheldrick, 2015)'
_computing_structure_solution      'SHELXS  (Sheldrick, 2008)'
_refine_diff_density_max           0.758
_refine_diff_density_min           -0.462
_refine_diff_density_rms           0.209
_refine_ls_abs_structure_details
;
 Flack x determined using 68 quotients [(I+)-(I-)]/[(I+)+(I-)]
 (Parsons, Flack and Wagner, Acta Cryst. B69 (2013) 249-259).
;
_refine_ls_abs_structure_Flack     0.03(3)
_refine_ls_extinction_coef         .
_refine_ls_extinction_method       none
_refine_ls_goodness_of_fit_ref     1.151
_refine_ls_hydrogen_treatment      undef
_refine_ls_matrix_type             full
_refine_ls_number_parameters       28
_refine_ls_number_reflns           176
_refine_ls_number_restraints       4
_refine_ls_R_factor_all            0.0377
_refine_ls_R_factor_gt             0.0359
_refine_ls_restrained_S_all        1.150
_refine_ls_shift/su_max            0.000
_refine_ls_shift/su_mean           0.000
_refine_ls_structure_factor_coef   Fsqd
_refine_ls_weighting_details      
 'w=1/[\s^2^(Fo^2^)+(0.0766P)^2^] where P=(Fo^2^+2Fc^2^)/3'
_refine_ls_weighting_scheme        calc
_refine_ls_wR_factor_gt            0.0951
_refine_ls_wR_factor_ref           0.0971
_refine_special_details
;
 Refined as a 2-component twin.
The O1-Sn1-O2 distances were restrained to be similar as this lies along the c
axis which is is poorly defined due to the small opening angle of the
diamond anvil cell, the orientation of the plate-like crystal within the cell
and high mosaicity along c. Therefore, a SADI restraint was used to maintain
chemical and physical sensibility of the model.

SIMU restraint necessary to maintain sensible displacement parameters
;
_olex2_refinement_description
;
1. Twinned data refinement
 Scales: 0.52(7)
 0.48(7)
2. Restrained distances
 O1-Sn1 \\sim Sn1-O2
 with sigma of 0.02
3. Uiso/Uaniso restraints and constraints
O4 \\sim O3 \\sim O2 \\sim O1: within 3A with sigma of 0.002 and sigma for
terminal atoms of 0.004 within 3A
;
_atom_sites_solution_hydrogens     .
_atom_sites_solution_primary       isomorph
_atom_sites_solution_secondary     difmap
loop_
  _atom_site_label
  _atom_site_type_symbol
  _atom_site_fract_x
  _atom_site_fract_y
  _atom_site_fract_z
  _atom_site_U_iso_or_equiv
  _atom_site_adp_type
  _atom_site_occupancy
  _atom_site_site_symmetry_order
  _atom_site_calc_flag
  _atom_site_refinement_flags_posn
  _atom_site_refinement_flags_adp
  _atom_site_refinement_flags_occupancy
  _atom_site_disorder_assembly
  _atom_site_disorder_group
 Sn1 Sn 0.8724(6) 0.24948(14) 0.0963(4) 0.0044(7) Uiso 1 1 d D . . . .
 Sr1 Sr 0.3567(5) 0.2501(2) 0.000000 0.0080(9) Uiso 1 2 d S . P . .
 Sr2 Sr 0.38200(14) 0.25755(18) 0.1875(4) 0.0078(9) Uiso 1 1 d . . . . .
 O1 O 0.8840(19) 0.195(2) 0.000000 0.017(3) Uiso 1 2 d DS U P . .
 O2 O 0.8672(19) 0.2872(18) 0.1946(16) 0.014(2) Uiso 1 1 d D U . . .
 O3 O 0.655(2) -0.0249(18) 0.1081(19) 0.013(2) Uiso 1 1 d . U . . .
 O4 O 0.105(2) 0.5261(14) 0.0813(14) 0.010(2) Uiso 1 1 d . . . . .

_geom_special_details
;
 All esds (except the esd in the dihedral angle between two l.s. planes)
 are estimated using the full covariance matrix.  The cell esds are taken
 into account individually in the estimation of esds in distances, angles
 and torsion angles; correlations between esds in cell parameters are only
 used when they are defined by crystal symmetry.  An approximate (isotropic)
 treatment of cell esds is used for estimating esds involving l.s. planes.
;
loop_
  _geom_bond_atom_site_label_1
  _geom_bond_atom_site_label_2
  _geom_bond_distance
  _geom_bond_site_symmetry_2
  _geom_bond_publ_flag
 Sn1 Sr1 3.368(8) 1_655 ?
 Sn1 Sr1 3.450(7) 2 ?
 Sn1 Sr2 3.339(9) . ?
 Sn1 Sr2 3.429(8) 4 ?
 Sn1 Sr2 3.362(8) 4_565 ?
 Sn1 Sr2 3.431(8) 1_655 ?
 Sn1 O1 1.973(12) . ?
 Sn1 O2 2.00(3) . ?
 Sn1 O3 2.005(11) . ?
 Sn1 O3 2.066(14) 4 ?
 Sn1 O4 2.006(12) 4_565 ?
 Sn1 O4 2.080(13) 1_655 ?
 Sr1 O1 3.165(14) 2_465 ?
 Sr1 O1 3.008(11) . ?
 Sr1 O1 2.701(12) 1_455 ?
 Sr1 O1 2.542(14) 2_455 ?
 Sr1 O3 2.78(3) 4_455 ?
 Sr1 O3 2.78(3) 2_455 ?
 Sr1 O3 3.18(3) 3 ?
 Sr1 O3 3.18(3) . ?
 Sr1 O4 2.51(2) 2_565 ?
 Sr1 O4 2.51(2) 4_565 ?
 Sr1 O4 2.68(2) 3 ?
 Sr1 O4 2.68(2) . ?
 Sr2 O2 2.40(3) 6_455 ?
 Sr2 O2 2.600(11) 4_465 ?
 Sr2 O2 2.762(11) . ?
 Sr2 O2 3.109(10) 4_455 ?
 Sr2 O2 2.929(11) 1_455 ?
 Sr2 O3 2.45(3) 4_455 ?
 Sr2 O3 2.75(2) . ?
 Sr2 O4 3.07(2) . ?
 Sr2 O4 2.78(3) 4_565 ?

loop_
  _geom_angle_atom_site_label_1
  _geom_angle_atom_site_label_2
  _geom_angle_atom_site_label_3
  _geom_angle
  _geom_angle_site_symmetry_1
  _geom_angle_site_symmetry_3
  _geom_angle_publ_flag
 Sr1 Sn1 Sr1 72.29(18) 1_655 2 ?
 Sr1 Sn1 Sr2 107.40(17) 1_655 4 ?
 Sr1 Sn1 Sr2 67.9(3) 1_655 1_655 ?
 Sr2 Sn1 Sr1 178.8(2) 4_565 2 ?
 Sr2 Sn1 Sr1 109.65(17) 1_655 2 ?
 Sr2 Sn1 Sr1 178.0(2) . 1_655 ?
 Sr2 Sn1 Sr1 67.0(3) 4 2 ?
 Sr2 Sn1 Sr1 107.65(17) 4_565 1_655 ?
 Sr2 Sn1 Sr1 107.57(17) . 2 ?
 Sr2 Sn1 Sr2 72.5(2) . 4_565 ?
 Sr2 Sn1 Sr2 73.0(2) 4 1_655 ?
 Sr2 Sn1 Sr2 114.1(4) 4_565 4 ?
 Sr2 Sn1 Sr2 74.2(2) . 4 ?
 Sr2 Sn1 Sr2 71.3(2) 4_565 1_655 ?
 Sr2 Sn1 Sr2 113.9(4) . 1_655 ?
 O1 Sn1 Sr1 46.7(4) . 2 ?
 O1 Sn1 Sr1 53.3(4) . 1_655 ?
 O1 Sn1 Sr2 125.1(4) . . ?
 O1 Sn1 Sr2 113.5(4) . 4 ?
 O1 Sn1 Sr2 132.3(5) . 4_565 ?
 O1 Sn1 Sr2 120.3(4) . 1_655 ?
 O1 Sn1 O2 176.9(5) . . ?
 O1 Sn1 O3 90.9(9) . . ?
 O1 Sn1 O3 89.5(10) . 4 ?
 O1 Sn1 O4 87.3(7) . 1_655 ?
 O1 Sn1 O4 88.6(7) . 4_565 ?
 O2 Sn1 Sr1 130.5(4) . 2 ?
 O2 Sn1 Sr1 125.9(4) . 1_655 ?
 O2 Sn1 Sr2 63.6(4) . 4 ?
 O2 Sn1 Sr2 50.6(4) . 4_565 ?
 O2 Sn1 Sr2 58.4(4) . 1_655 ?
 O2 Sn1 Sr2 55.7(4) . . ?
 O2 Sn1 O3 87.5(12) . . ?
 O2 Sn1 O3 87.9(10) . 4 ?
 O2 Sn1 O4 94.1(8) . 4_565 ?
 O2 Sn1 O4 94.2(8) . 1_655 ?
 O3 Sn1 Sr1 64.8(7) 4 2 ?
 O3 Sn1 Sr1 53.7(9) . 2 ?
 O3 Sn1 Sr1 55.5(8) 4 1_655 ?
 O3 Sn1 Sr1 124.9(7) . 1_655 ?
 O3 Sn1 Sr2 55.4(7) . . ?
 O3 Sn1 Sr2 126.6(9) . 4_565 ?
 O3 Sn1 Sr2 126.3(8) 4 . ?
 O3 Sn1 Sr2 53.4(6) 4 4 ?
 O3 Sn1 Sr2 117.7(8) . 1_655 ?
 O3 Sn1 Sr2 116.2(7) 4 4_565 ?
 O3 Sn1 Sr2 44.6(7) . 4 ?
 O3 Sn1 Sr2 44.9(7) 4 1_655 ?
 O3 Sn1 O3 88.9(3) . 4 ?
 O3 Sn1 O4 177.7(9) . 1_655 ?
 O3 Sn1 O4 92.9(5) . 4_565 ?
 O3 Sn1 O4 89.6(4) 4 1_655 ?
 O4 Sn1 Sr1 114.9(5) 4_565 2 ?
 O4 Sn1 Sr1 124.0(6) 1_655 2 ?
 O4 Sn1 Sr1 52.8(5) 1_655 1_655 ?
 O4 Sn1 Sr1 121.9(6) 4_565 1_655 ?
 O4 Sn1 Sr2 135.0(4) 1_655 4 ?
 O4 Sn1 Sr2 126.9(5) 1_655 . ?
 O4 Sn1 Sr2 56.3(7) 4_565 . ?
 O4 Sn1 Sr2 55.7(6) 1_655 4_565 ?
 O4 Sn1 Sr2 64.1(5) 4_565 4_565 ?
 O4 Sn1 Sr2 135.2(5) 4_565 1_655 ?
 O4 Sn1 Sr2 129.1(5) 4_565 4 ?
 O4 Sn1 Sr2 62.1(5) 1_655 1_655 ?
 O4 Sn1 O3 177.4(10) 4_565 4 ?
 O4 Sn1 O4 88.6(2) 4_565 1_655 ?
 O1 Sr1 O1 86.8(4) 2_455 1_455 ?
 O1 Sr1 O1 80.5(4) 2_455 . ?
 O1 Sr1 O1 167.4(6) 1_455 . ?
 O1 Sr1 O1 173.7(5) 2_455 2_465 ?
 O1 Sr1 O1 99.5(4) 1_455 2_465 ?
 O1 Sr1 O1 93.2(4) . 2_465 ?
 O1 Sr1 O3 58.4(4) 2_455 3 ?
 O1 Sr1 O3 54.5(3) . . ?
 O1 Sr1 O3 118.2(4) 1_455 . ?
 O1 Sr1 O3 62.5(4) 1_455 2_455 ?
 O1 Sr1 O3 54.5(3) . 3 ?
 O1 Sr1 O3 64.2(4) 2_455 4_455 ?
 O1 Sr1 O3 117.8(4) 2_465 3 ?
 O1 Sr1 O3 62.5(4) 1_455 4_455 ?
 O1 Sr1 O3 64.2(4) 2_455 2_455 ?
 O1 Sr1 O3 58.4(4) 2_455 . ?
 O1 Sr1 O3 118.2(4) 1_455 3 ?
 O1 Sr1 O3 117.8(4) 2_465 . ?
 O1 Sr1 O4 128.1(4) 2_455 3 ?
 O1 Sr1 O4 128.1(4) 2_455 . ?
 O3 Sr1 O1 111.2(5) 4_455 . ?
 O3 Sr1 O1 118.7(4) 4_455 2_465 ?
 O3 Sr1 O1 118.7(4) 2_455 2_465 ?
 O3 Sr1 O1 111.2(5) 2_455 . ?
 O3 Sr1 O3 122.2(6) 2_455 . ?
 O3 Sr1 O3 122.2(6) 4_455 3 ?
 O3 Sr1 O3 103.6(11) 2_455 4_455 ?
 O3 Sr1 O3 86.9(11) 3 . ?
 O3 Sr1 O3 56.7(6) 2_455 3 ?
 O3 Sr1 O3 56.7(6) 4_455 . ?
 O4 Sr1 O1 128.1(5) 4_565 1_455 ?
 O4 Sr1 O1 126.1(4) 3 . ?
 O4 Sr1 O1 59.6(4) 4_565 . ?
 O4 Sr1 O1 126.1(4) . . ?
 O4 Sr1 O1 62.6(3) . 1_455 ?
 O4 Sr1 O1 128.1(5) 2_565 1_455 ?
 O4 Sr1 O1 57.7(3) 2_565 2_465 ?
 O4 Sr1 O1 118.2(4) 4_565 2_455 ?
 O4 Sr1 O1 62.6(3) 3 1_455 ?
 O4 Sr1 O1 57.7(3) 4_565 2_465 ?
 O4 Sr1 O1 118.2(4) 2_565 2_455 ?
 O4 Sr1 O1 56.0(4) 3 2_465 ?
 O4 Sr1 O1 56.0(4) . 2_465 ?
 O4 Sr1 O1 59.6(4) 2_565 . ?
 O4 Sr1 O3 168.2(8) 4_565 2_455 ?
 O4 Sr1 O3 98.7(8) . . ?
 O4 Sr1 O3 113.6(6) 2_565 . ?
 O4 Sr1 O3 64.6(6) 3 2_455 ?
 O4 Sr1 O3 64.6(6) . 4_455 ?
 O4 Sr1 O3 168.2(8) 2_565 4_455 ?
 O4 Sr1 O3 87.2(8) 4_565 4_455 ?
 O4 Sr1 O3 173.1(6) 3 . ?
 O4 Sr1 O3 122.2(6) . 2_455 ?
 O4 Sr1 O3 98.7(8) 3 3 ?
 O4 Sr1 O3 173.1(6) . 3 ?
 O4 Sr1 O3 87.2(8) 2_565 2_455 ?
 O4 Sr1 O3 60.1(6) 2_565 3 ?
 O4 Sr1 O3 122.2(6) 3 4_455 ?
 O4 Sr1 O3 60.1(6) 4_565 . ?
 O4 Sr1 O3 113.6(6) 4_565 3 ?
 O4 Sr1 O4 66.5(5) 2_565 3 ?
 O4 Sr1 O4 81.7(11) 4_565 2_565 ?
 O4 Sr1 O4 113.7(6) 4_565 3 ?
 O4 Sr1 O4 75.5(10) 3 . ?
 O4 Sr1 O4 113.7(6) 2_565 . ?
 O4 Sr1 O4 66.5(5) 4_565 . ?
 Sn1 Sr2 Sn1 114.1(4) 4_465 4_455 ?
 Sn1 Sr2 Sn1 73.8(2) . 4_465 ?
 Sn1 Sr2 Sn1 72.8(2) . 4_455 ?
 O2 Sr2 Sn1 36.4(7) 4_465 4_465 ?
 O2 Sr2 Sn1 36.7(7) . . ?
 O2 Sr2 Sn1 35.2(6) 4_455 4_455 ?
 O2 Sr2 Sn1 125.2(3) 6_455 . ?
 O2 Sr2 Sn1 149.2(8) 4_455 4_465 ?
 O2 Sr2 Sn1 89.6(5) . 4_465 ?
 O2 Sr2 Sn1 95.5(4) . 4_455 ?
 O2 Sr2 Sn1 91.9(4) 4_455 . ?
 O2 Sr2 Sn1 149.1(8) 1_455 . ?
 O2 Sr2 Sn1 94.1(5) 4_465 . ?
 O2 Sr2 Sn1 93.4(4) 1_455 4_455 ?
 O2 Sr2 Sn1 116.4(3) 6_455 4_455 ?
 O2 Sr2 Sn1 87.8(4) 1_455 4_465 ?
 O2 Sr2 Sn1 150.4(9) 4_465 4_455 ?
 O2 Sr2 Sn1 129.3(3) 6_455 4_465 ?
 O2 Sr2 O2 171.1(9) . 1_455 ?
 O2 Sr2 O2 84.7(3) 4_465 1_455 ?
 O2 Sr2 O2 85.6(7) 6_455 1_455 ?
 O2 Sr2 O2 92.9(8) 6_455 4_465 ?
 O2 Sr2 O2 173.3(12) 4_465 4_455 ?
 O2 Sr2 O2 94.9(3) . 4_455 ?
 O2 Sr2 O2 81.2(7) 6_455 4_455 ?
 O2 Sr2 O2 91.6(3) 1_455 4_455 ?
 O2 Sr2 O2 88.2(3) 4_465 . ?
 O2 Sr2 O2 89.4(8) 6_455 . ?
 O2 Sr2 O3 125.2(8) 6_455 4_455 ?
 O2 Sr2 O3 129.3(7) 4_465 . ?
 O2 Sr2 O3 122.5(7) 6_455 . ?
 O2 Sr2 O4 146.1(5) 6_455 4_565 ?
 O2 Sr2 O4 121.0(7) . . ?
 O2 Sr2 O4 67.3(7) 4_465 4_565 ?
 O2 Sr2 O4 63.8(6) . 4_565 ?
 O2 Sr2 O4 137.0(5) 6_455 . ?
 O2 Sr2 O4 61.6(6) 4_465 . ?
 O2 Sr2 O4 59.7(7) 1_455 . ?
 O3 Sr2 Sn1 35.1(3) 4_455 4_455 ?
 O3 Sr2 Sn1 36.9(2) . . ?
 O3 Sr2 Sn1 100.2(6) . 4_465 ?
 O3 Sr2 Sn1 37.1(3) . 4_455 ?
 O3 Sr2 Sn1 93.9(6) 4_455 . ?
 O3 Sr2 Sn1 94.8(7) 4_455 4_465 ?
 O3 Sr2 O2 62.5(6) 4_455 1_455 ?
 O3 Sr2 O2 126.2(8) 4_455 . ?
 O3 Sr2 O2 57.2(5) . 4_455 ?
 O3 Sr2 O2 58.3(7) 4_455 4_455 ?
 O3 Sr2 O2 128.6(7) . 1_455 ?
 O3 Sr2 O2 124.0(8) 4_455 4_465 ?
 O3 Sr2 O2 60.3(6) . . ?
 O3 Sr2 O3 66.2(7) 4_455 . ?
 O3 Sr2 O4 63.4(6) . 4_565 ?
 O3 Sr2 O4 99.8(8) . . ?
 O3 Sr2 O4 88.4(9) 4_455 4_565 ?
 O3 Sr2 O4 62.7(7) 4_455 . ?
 O4 Sr2 Sn1 92.6(5) . . ?
 O4 Sr2 Sn1 36.0(2) . 4_465 ?
 O4 Sr2 Sn1 92.0(5) . 4_455 ?
 O4 Sr2 Sn1 88.0(5) 4_565 4_455 ?
 O4 Sr2 Sn1 38.1(3) 4_565 4_465 ?
 O4 Sr2 Sn1 36.8(3) 4_565 . ?
 O4 Sr2 O2 117.8(8) 4_565 1_455 ?
 O4 Sr2 O2 119.3(7) 4_565 4_455 ?
 O4 Sr2 O2 121.1(7) . 4_455 ?
 O4 Sr2 O4 58.1(5) 4_565 . ?
 Sn1 O1 Sn1 161.5(8) . 3 ?
 Sn1 O1 Sr1 87.2(3) 3 . ?
 Sn1 O1 Sr1 80.9(4) . 2_565 ?
 Sn1 O1 Sr1 87.2(3) . . ?
 Sn1 O1 Sr1 90.9(3) 3 1_655 ?
 Sn1 O1 Sr1 90.9(3) . 1_655 ?
 Sn1 O1 Sr1 80.9(4) 3 2_565 ?
 Sn1 O1 Sr1 98.9(4) 3 2 ?
 Sn1 O1 Sr1 98.9(4) . 2 ?
 Sr1 O1 Sr1 173.7(5) 2 2_565 ?
 Sr1 O1 Sr1 86.1(4) 1_655 2_565 ?
 Sr1 O1 Sr1 100.1(4) 2 1_655 ?
 Sr1 O1 Sr1 92.5(4) 2 . ?
 Sr1 O1 Sr1 167.4(6) 1_655 . ?
 Sr1 O1 Sr1 81.2(3) . 2_565 ?
 Sn1 O2 Sr2 167.4(5) . 6 ?
 Sn1 O2 Sr2 87.5(8) . . ?
 Sn1 O2 Sr2 81.2(6) . 4 ?
 Sn1 O2 Sr2 93.0(10) . 4_565 ?
 Sn1 O2 Sr2 86.0(7) . 1_655 ?
 Sr2 O2 Sr2 95.2(3) 4_565 . ?
 Sr2 O2 Sr2 85.0(2) 1_655 4 ?
 Sr2 O2 Sr2 99.2(9) 6 4_565 ?
 Sr2 O2 Sr2 94.6(8) 6 . ?
 Sr2 O2 Sr2 91.3(3) 4_565 1_655 ?
 Sr2 O2 Sr2 90.4(7) 6 1_655 ?
 Sr2 O2 Sr2 87.9(3) . 4 ?
 Sr2 O2 Sr2 86.5(7) 6 4 ?
 Sr2 O2 Sr2 173.3(12) 4_565 4 ?
 Sr2 O2 Sr2 171.1(9) . 1_655 ?
 Sn1 O3 Sn1 161.1(16) . 4_455 ?
 Sn1 O3 Sr1 90.7(9) . 2 ?
 Sn1 O3 Sr1 82.0(7) . . ?
 Sn1 O3 Sr1 86.7(10) 4_455 2 ?
 Sn1 O3 Sr1 79.2(8) 4_455 . ?
 Sn1 O3 Sr2 100.2(9) . 4 ?
 Sn1 O3 Sr2 98.6(7) 4_455 4 ?
 Sn1 O3 Sr2 89.6(5) 4_455 . ?
 Sn1 O3 Sr2 87.7(7) . . ?
 Sr1 O3 Sr1 84.6(11) 2 . ?
 Sr2 O3 Sr1 79.2(4) . . ?
 Sr2 O3 Sr1 176.6(11) 4 . ?
 Sr2 O3 Sr1 92.8(5) 4 2 ?
 Sr2 O3 Sr1 163.8(12) . 2 ?
 Sr2 O3 Sr2 103.3(14) 4 . ?
 Sn1 O4 Sn1 160.3(12) 4_465 1_455 ?
 Sn1 O4 Sr1 89.0(4) 1_455 . ?
 Sn1 O4 Sr1 93.7(6) 4_465 . ?
 Sn1 O4 Sr1 97.1(5) 1_455 2_465 ?
 Sn1 O4 Sr1 101.5(6) 4_465 2_465 ?
 Sn1 O4 Sr2 86.8(6) 4_465 4_465 ?
 Sn1 O4 Sr2 81.1(5) 1_455 . ?
 Sn1 O4 Sr2 86.2(7) 1_455 4_465 ?
 Sn1 O4 Sr2 80.0(5) 4_465 . ?
 Sr1 O4 Sr1 101.3(10) 2_465 . ?
 Sr1 O4 Sr2 91.4(5) 2_465 4_465 ?
 Sr1 O4 Sr2 166.9(9) . 4_465 ?
 Sr1 O4 Sr2 82.2(4) . . ?
 Sr1 O4 Sr2 176.1(9) 2_465 . ?
 Sr2 O4 Sr2 85.0(8) 4_465 . ?

_shelx_res_file
;
TITL 012_SSO_x1_P8_30-5-1 in A2(1)am
    012_sso_x1_p8_30-5-1.res
    created by SHELXL-2019/3 at 21:07:22 on 07-Jan-2025
REM A2(1)am (#36 with fixed user cell
CELL 0.4859 5.67436 5.698789 20.223649 90 90 90
ZERR 4 0.000688 0.000701 0.106236 0 0 0
LATT -5
SYMM 0.5+X,-Y,-Z
SYMM +X,+Y,-Z
SYMM 0.5+X,-Y,+Z
SFAC O Sr Sn
DISP O 0.0036 0.0026 8.3735
DISP Sn -1.6654 0.7203 2178.1549
DISP Sr 0.1333 1.7343 4851.4431
UNIT 28 12 8
SADI O1 Sn1 Sn1 O2
SIMU 0.002 0.004 3 O4 O3 O2 O1

L.S. 10
PLAN  5
CONF
LIST 4
MORE -1
fmap 2
acta
TWIN -1 0 0 0 -1 0 0 0 1 2
REM <olex2.extras>
REM <HklSrc "%.\\012_SSO_x1_P8_30-5-1.hkl">
REM </olex2.extras>

WGHT    0.076600
BASF   0.48154
FVAR       1.35379
SN1   3    0.872371    0.249483    0.096273    11.00000    0.00444
SR1   2    0.356738    0.250150    0.000000    10.50000    0.00801
SR2   2    0.381997    0.257551    0.187537    11.00000    0.00779
O1    1    0.883957    0.195144    0.000000    10.50000    0.01677
O2    1    0.867225    0.287197    0.194562    11.00000    0.01369
O3    1    0.655135   -0.024877    0.108140    11.00000    0.01350
O4    1    0.105411    0.526116    0.081257    11.00000    0.00997
HKLF 4


REM  012_SSO_x1_P8_30-5-1 in A2(1)am
REM wR2 = 0.0971, GooF = S = 1.151, Restrained GooF = 1.150 for all data
REM R1 = 0.0359 for 166 Fo > 4sig(Fo) and 0.0377 for all 176 data
REM 28 parameters refined using 4 restraints

END

WGHT      0.0766      0.0000

REM Highest difference peak  0.758,  deepest hole -0.462,  1-sigma level  0.209
Q1    1   0.3843  0.3228  0.0000  10.50000  0.05    0.76
Q2    1   0.3606  0.1789  0.1690  11.00000  0.05    0.74
Q3    1   0.8883  0.1793  0.1934  11.00000  0.05    0.73
Q4    1   0.3884  0.1737  0.0000  10.50000  0.05    0.72
Q5    1   0.8683  0.3172  0.0000  10.50000  0.05    0.69
;
_shelx_res_checksum                96420
_shelx_hkl_file
;
   0  -1  -1 40.4834 3.38147   1
   0   1   1 31.9339 2.85585   1
   0  -1  -1 36.2995 3.27488   2
   0   1   1 30.0562 2.68246   2
   0  -2   0 831831. 339.563   2
   0   2   0 831829. 396.396   1
   0   2   2 435.616 9.41491   2
   0  -2  -2 437.560 11.6901   1
   0   3   1-3.72591 21.8072   2
   0   3  -1-0.41057 39.7693   2
   0   3  -1 31.0186 26.5195   1
   0   3   1 18.1896 14.3150   1
   0   3   3 8560.40 44.2632   2
   0   4   0 577618. 696.059   2
   0  -4   0 578307. 378.246   2
   0   4   0 578506. 402.267   1
   0   4   2 4531.55 37.3790   1
   0  -4  -2 4499.45 42.2130   2
   0   4   2 4559.63 60.4082   2
   0  -5  -1 197.803 24.8436   2
   0   5  -1 179.612 32.7922   1
   0   5   1 205.944 71.9786   2
   0  -5   1 165.354 21.7655   2
   0   5   1 216.426 24.6342   1
   0  -5  -1 302.826 150.079   1
   0  -5  -3 4142.30 112.652   1
   0   5   3 3878.28 73.6737   2
   0   6   0 205921. 283.581   1
   0  -6   0 205805. 301.714   2
   1   0   0 0.46705 3.16405   2
   1   0   0-0.05391 8.29238   1
  -1   0   0 0.76686 4.68988   2
  -1   0   0 1.42124 5.80247   1
  -1   1   1 13950.6 41.3910   1
  -1   1   1 14100.4 43.1332   2
   1  -1   1 14023.5 105.000   1
   1  -1  -1 13779.0 38.3333   2
  -1   1  -1 13729.1 80.8027   1
   1  -1  -1 13760.8 52.1470   1
  -1   2   2 502.058 13.3822   1
   1  -2   2 471.568 26.3840   2
   1  -2   0 1807.66 52.8995   1
   1  -2   0 2157.58 23.2610   2
   1   2   0 1890.07 26.4286   2
  -1   2   0 1661.83 34.8827   2
  -1   2   0 2535.52 28.0117   1
   1   2   0 2273.95 13.3682   1
   1  -2  -2 560.444 18.5541   1
   1  -2  -2 553.271 13.5825   2
  -1   3   3 2231.73 30.0018   2
  -1   3   3 2209.51 27.1935   1
  -1  -3  -1 6748.99 72.0809   1
   1  -3   1 7132.41 136.852   1
   1   3  -1 6769.84 42.8448   1
  -1   3   1 6490.50 61.2795   2
  -1   3   1 7002.55 46.2256   1
   1  -3   1 6502.30 50.5682   2
   1  -3  -1 6989.46 86.6054   1
   1  -3  -1 7177.23 41.8099   2
  -1   3  -1 6971.65 86.6780   2
   1   3   1 7187.41 55.9880   2
  -1   3  -1 6995.50 66.5229   1
  -1  -3   1 6778.78 35.7881   2
   1  -3  -3 2275.76 31.3286   2
   1  -3  -3 2144.13 39.9617   1
  -1   4   4 542.811 27.3109   2
  -1   4   2 306.518 22.5142   1
  -1  -4  -2 261.550 65.8349   1
   1   4  -2 279.119 38.4222   1
  -1   4   2 318.358 38.9113   2
  -1   4   0 2662.95 68.6192   2
  -1   4   0 2677.44 40.5259   1
  -1  -4   0 2695.60 26.0330   2
   1   4   2 294.212 37.6580   2
  -1  -4   2 221.663 21.6132   2
  -1   4  -2 217.253 45.0709   1
  -1  -5  -3 368.587 94.9777   1
   1   5  -1 1703.74 34.3860   1
   1  -5   1 1782.06 249.741   1
  -1   5   1 1685.89 77.5756   2
  -1  -5  -1 1687.37 209.462   1
   1  -5   1 1728.72 37.2300   2
  -1   5   1 1810.81 38.2276   1
  -1   5  -1 1770.37 99.1450   2
   1  -5  -1 1746.29 153.936   1
   1  -5  -1 1596.47 32.9389   2
  -1  -5   1 1563.91 29.5501   2
   1   5   1 1611.43 85.3707   2
  -1   5  -1 1857.05 48.0156   1
  -1   6   2 341.369 86.7922   2
  -1   6   2 273.384 33.3885   1
  -1   6   0 3092.11 48.6759   1
   1  -6   0 3178.51 322.948   1
   1  -6   0 3060.52 45.2877   2
  -1   6   0 3099.01 123.692   2
   1  -6  -2 110.260 183.577   1
   1  -6  -2 181.064 35.8437   2
  -1   7   1 1358.92 132.396   2
  -1   7   1 1186.70 44.7561   1
   1  -7  -1 1172.26 49.9248   2
   1  -7  -1 1110.39 347.519   1
  -2   0   0 970289. 508.156   2
  -2   0   0 969734. 422.789   1
   2   0   0 970062. 343.693   2
   2   0   0 969950. 649.370   1
  -2   0   2 2527.95 17.1926   2
   2   0  -2 2182.17 18.0581   1
   2   1  -1 727.371 12.2726   1
   2  -1   1 755.528 60.8671   1
   2  -1   1 801.945 21.3184   2
  -2   1   1 759.579 16.7374   1
  -2   1   1 787.330 19.0867   2
   2   1   1 857.222 13.5973   2
   2  -1  -1 805.074 13.8286   2
  -2   1  -1 789.603 34.0044   2
   2  -2   2 10557.3 72.4270   2
  -2   2   2 9949.61 56.0241   2
  -2   2   2 9827.82 49.5842   1
   2  -2   2 10560.5 199.873   1
   2  -2   0 978080. 511.053   2
  -2   2   0 977973. 590.794   1
  -2   2  -2 10370.5 104.406   1
   2  -2  -2 10277.4 48.1780   2
  -2   3   3 2816.94 31.7347   1
  -2   3   3 2792.50 38.3646   2
  -2   3   1 361.787 24.4051   1
   2   3  -1 407.910 9.72239   1
   2  -3   1 391.393 24.1524   2
   2  -3   1 329.919 108.268   1
  -2   3   1 325.480 38.1862   2
   2  -3  -1 384.020 65.4523   1
  -2   3  -1 434.963 54.5990   2
  -2   3  -1 398.884 42.1617   1
   2  -3  -1 348.260 17.8533   2
  -2  -3   1 384.180 8.71615   2
   2  -3  -3 2935.45 34.2476   2
   2  -3  -3 2741.22 57.0813   1
  -2   4   4 5314.05 58.1675   2
   2  -4   2 2569.92 229.733   1
  -2   4   2 2767.01 63.8452   2
  -2   4   2 2922.10 40.5890   1
   2  -4   2 3083.31 47.3172   2
   2   4  -2 2749.93 32.7052   1
   2  -4   0 341884. 330.645   2
  -2   4   0 341994. 376.771   1
   2  -4  -2 2790.54 99.2908   1
  -2   4  -2 3112.39 97.7892   2
   2  -4  -2 2985.32 37.1742   2
  -2  -4   2 2686.51 26.7725   2
  -2   4  -2 3245.24 71.4750   1
  -2   5   3 5064.27 51.3466   1
  -2   5   3 4357.60 86.6846   2
  -2   5   1 197.706 33.4420   1
  -2   5   1 195.086 70.4091   2
  -2   5  -1 212.653 91.5247   2
  -2   5  -1 164.252 40.0387   1
  -2   6   2 3377.79 49.9913   1
  -2   6   2 3207.53 105.775   2
  -2   6   0 217019. 611.324   2
  -2   6   0 218701. 333.033   1
   2  -6   0 217939. 974.765   1
   2  -6   0 218255. 321.859   2
   2  -6  -2 3153.29 51.4985   2
   2  -6  -2 3404.83 206.640   1
  -2   7   1 267.429 126.410   2
  -2   7   1 281.307 37.4585   1
   2  -7  -1 381.932 361.329   1
   2  -7  -1 248.318 37.5065   2
   3   0   0 20.5055 59.0659   1
   3   0   0 2.55770 10.3725   2
   3   0   2-6.23305 21.2896   2
   3   0  -2 2.66348 20.9036   1
  -3   1   3 8699.35 48.3618   2
   3  -1   1 10539.6 60.3311   2
  -3   1   1 10495.8 52.9845   1
   3   1  -1 10659.6 78.6791   1
  -3  -1  -1 10609.1 46.9715   1
   3  -1  -1 10543.6 49.4116   2
  -3  -1   1 10817.8 60.3460   2
   3  -1  -1 10831.5 96.6638   1
   3   1   1 10930.3 39.3073   2
  -3   1  -1 10484.8 98.8267   2
  -3   1  -1 10526.6 77.3274   1
   3  -1  -3 8036.07 56.3553   1
   3  -2   2 232.234 167.667   1
  -3   2   2 151.698 20.4119   1
   3  -2   2 189.054 27.9131   2
   3   2  -2 102.316 17.7315   1
  -3   2   2 143.369 26.9345   2
   3  -2   0 847.165 23.6493   2
  -3   2   0 798.528 32.8304   1
  -3   2  -2 149.519 45.2072   1
   3  -2  -2 157.614 43.5437   1
  -3   2  -2 163.348 60.6791   2
  -3  -2   2 108.621 11.6059   2
   3  -2  -2 149.168 16.9528   2
  -3   3   3 5533.35 45.9397   1
  -3   3   3 5466.10 62.5344   2
   3  -3   1 3763.24 160.212   1
   3  -3   1 3417.87 41.8415   2
  -3   3   1 3790.80 73.6933   2
   3  -3  -1 3558.35 102.753   1
   3  -3  -1 3514.44 38.7104   2
  -3   3  -1 3559.51 88.1168   2
   3  -3  -3 5405.38 48.3471   2
   3  -3  -3 5449.61 81.1848   1
  -3   4   4 280.789 39.2856   2
  -3   4   2 78.9129 53.9039   2
  -3   4   2 39.5719 28.2730   1
   3  -4   2 22.1232 240.180   1
   3  -4   2 19.6398 27.8854   2
   3  -4   0 2236.74 161.674   1
   3  -4   0 2089.38 34.8608   2
  -3   4   0 2301.42 47.9084   1
  -3   4   0 2145.93 83.5837   2
  -3   4  -2 88.7519 85.5931   2
   3  -4  -2 1.89042 103.764   1
   3  -4  -2 11.3495 22.7194   2
  -3   4  -2 34.1928 37.3748   1
   3  -4  -4 272.825 31.1507   2
   3  -4  -4 310.701 62.6425   1
  -3   5   3 4239.17 51.0366   1
  -3   5   3 4375.41 97.7794   2
  -3   5   1 3386.02 49.3878   1
  -3   5   1 3176.13 96.1143   2
   3  -5   1 3280.69 45.6947   2
   3  -5  -1 3313.66 182.855   1
   3  -5  -1 3513.50 47.4482   2
  -3   5  -1 3537.93 60.2302   1
  -3   5  -1 3456.10 123.095   2
   3  -5  -3 3882.45 137.621   1
   3  -5  -3 4269.23 55.9223   2
  -3   6   2 347.339 92.4914   2
  -3   6   2 352.219 35.0478   1
   3  -6   0 1999.52 44.3609   2
  -3   6   0 2224.54 53.0324   1
  -3   6   0 2159.19 126.542   2
   3  -6  -2 492.441 194.456   1
   3  -6  -2 329.675 35.2510   2
   3  -7  -1 1262.34 376.690   1
   3  -7  -1 688.139 42.7738   2
   3  -7  -3 1297.82 254.067   1
   4   0   0 627035. 951.869   1
   4   0   0 627350. 381.188   2
  -4   0   0 627984. 392.213   1
  -4   0   0 627446. 707.319   2
   4   0   2 12240.4 69.5244   2
  -4   0   2 11868.1 83.6835   2
  -4   0  -2 12212.4 88.1042   1
   4   0  -2 11634.9 111.254   1
  -4   1   3 204.634 28.4685   2
   4   1  -3 150.520 35.3137   1
   4   1  -1 952.160 93.7970   1
  -4   1   1 1048.71 30.2054   1
  -4  -1  -1 1049.76 24.2183   1
   4  -1   1 958.227 26.8980   2
   4  -1  -1 903.755 81.7605   1
   4  -1  -1 1020.73 25.6910   2
   4   1   1 1014.45 19.0902   2
  -4  -1   1 1062.95 45.5630   2
  -4   1  -1 1099.32 72.0183   2
  -4   1  -1 942.591 38.4297   1
   4  -1  -3 139.174 43.2663   1
  -4  -1   3 192.445 20.8956   2
  -4   2   4 6326.39 62.8801   2
   4  -2   2 5465.38 247.797   1
  -4  -2  -2 5570.38 31.7807   1
  -4   2   2 6398.52 54.2419   1
   4  -2   2 6518.33 60.9951   2
  -4   2   2 5233.01 71.7708   2
   4  -2   0 388515. 351.339   2
  -4   2   0 387867. 404.640   1
   4  -2  -2 6590.75 52.8028   2
  -4   2  -2 5924.70 114.468   2
  -4   2  -2 6507.57 86.0034   1
   4  -2  -2 5967.27 112.824   1
   4  -2  -4 5761.98 80.5826   1
  -4   3   3 3139.59 40.9058   1
  -4   3   3 2830.55 65.3256   2
   4  -3   1 382.246 28.2273   2
  -4   3   1 347.960 31.5770   1
  -4   3   1 418.887 67.2089   2
  -4   3  -1 344.157 82.2342   2
   4  -3  -1 386.235 26.1208   2
   4  -3  -1 430.474 122.440   1
  -4   3  -1 301.833 39.9692   1
   4  -3  -3 2990.49 42.7779   2
   4  -3  -3 2938.16 99.9610   1
  -4   4   4 14435.0 120.620   2
   4  -4   2 6748.66 304.325   1
   4  -4   2 6559.57 64.8399   2
  -4   4   2 8076.82 68.0191   1
  -4   4   2 7517.92 118.326   2
   4  -4   0 306494. 350.336   2
  -4   4   0 306197. 384.820   1
   4  -4  -2 7194.61 64.4836   2
  -4   4  -2 7324.37 83.1598   1
   4  -4  -4 15181.4 97.3268   2
   4  -4  -4 15434.7 169.550   1
  -4   5   3 2463.56 45.8137   1
  -4   5   3 2464.97 98.0596   2
  -4   5   1 321.761 96.3123   2
   4  -5   1 245.374 29.5025   2
  -4   5   1 298.982 37.0600   1
   4  -5   1 454.622 315.415   1
   4  -5  -1 310.733 193.120   1
  -4   5  -1 436.878 112.061   2
   4  -5  -1 220.441 30.5397   2
  -4   5  -1 271.171 40.9497   1
   4  -5  -3 2622.52 155.418   1
   4  -5  -3 2275.25 48.4636   2
  -4   6   2 3783.30 54.7858   1
  -4   6   2 3653.76 132.570   2
   4  -6   0 131990. 260.883   2
  -4   6   0 132282. 265.925   1
  -4   6   0 132234. 514.795   2
   4  -6  -2 3603.86 248.886   1
   4  -6  -2 3597.74 57.5178   2
  -4   7   1 202.141 128.630   2
  -4   7   1 144.242 38.7067   1
   4  -7  -1 171.077 367.596   1
   4  -7  -1 171.517 39.7744   2
  -5   0   0-33.6721 77.9894   2
   5   0   0-29.7849 203.174   1
  -5   0   0-0.99553 25.4106   1
   5   0   0-2.98947 21.0937   2
  -5   0   2 46.3362 59.9117   2
   5   0  -2 25.2474 103.318   1
  -5   0  -2 7.29770 35.8020   1
   5   0   2 15.6612 24.7309   2
   5   1  -3 10498.4 134.984   1
  -5   1   3 10581.3 96.2604   2
  -5  -1  -1 5880.99 46.2802   1
  -5   1   1 5752.55 98.1407   2
   5   1   1 5099.34 42.1978   2
  -5   1  -1 5574.62 60.3588   1
  -5  -1   1 5399.35 98.6831   2
  -5   1  -1 5176.91 115.655   2
  -5  -1   3 11097.4 96.1433   2
  -5   2   4 78.8197 47.9331   2
  -5   2   2 36.9049 72.1684   2
  -5   2   2 16.5938 26.6211   1
   5  -2   2 35.6837 28.1224   2
   5  -2   0 616.572 175.543   1
   5  -2   0 492.866 27.3427   2
  -5   2   0 491.262 35.1194   1
  -5   2   0 552.475 83.7855   2
   5  -2  -2-9.65360 109.880   1
   5  -2  -2 37.2658 27.9391   2
  -5   2  -2 34.9537 43.9772   1
   5  -2  -4-9.41418 84.0631   1
  -5   3   3 9389.08 68.7620   1
  -5   3   3 9162.46 115.249   2
   5  -3   1 5545.40 290.897   1
  -5   3   1 5850.48 58.7076   1
  -5   3   1 5864.07 111.120   2
   5  -3  -1 5698.43 197.188   1
   5  -3  -1 5599.05 55.8149   2
  -5   3  -1 5481.96 69.4252   1
   5  -3  -3 8932.53 172.496   1
   5  -3  -3 9661.89 79.0790   2
  -5   4   2 285.542 85.1824   2
  -5   4   2 219.220 34.0639   1
   5  -4   0 757.145 35.8874   2
  -5   4   0 860.055 42.1830   1
  -5   4   0 789.289 108.838   2
   5  -4  -2 191.848 34.5239   2
   5  -4  -2 395.215 170.684   1
  -5   5   3 5127.85 61.4642   1
  -5   5   3 5043.35 121.827   2
   5  -5   1 1253.58 39.4588   2
  -5   5   1 1366.69 44.8283   1
   5  -5  -1 1351.21 44.8435   2
   5  -5  -1 1212.02 249.258   1
  -5   5  -1 1255.24 119.297   2
   5  -5  -3 4878.63 213.119   1
   5  -5  -3 5487.61 71.5958   2
  -5   6   2 226.574 117.312   2
  -5   6   2 140.347 39.3389   1
   5  -6   0 1558.74 46.8024   2
  -5   6   0 1720.83 52.5062   1
  -5   6   0 1530.52 129.168   2
   5  -6   0 1373.55 348.625   1
   5  -6  -2 127.559 258.921   1
   5  -6  -2 133.986 40.5336   2
   6   0   0 211286. 297.497   2
  -6   0   0 211206. 272.186   1
  -6   0   2 8195.25 131.165   2
  -6   1   3 506.700 80.0982   2
  -6   1   1 525.153 92.6353   2
  -6   1   1 573.983 33.1120   1
   6  -1   1 581.992 32.8395   2
   6  -1  -1 491.363 33.5749   2
   6  -1  -1 511.126 215.597   1
  -6   1  -1 570.356 38.4982   1
   6  -1  -3 351.853 135.418   1
  -6   2   2 9198.88 71.6323   1
  -6   2   2 8806.82 135.061   2
  -6   2   0 249065. 350.271   1
  -6   2   0 250210. 651.983   2
  -6   3   3 820.851 89.9822   2
  -6   3   1 465.482 104.043   2
   6  -3   1 438.019 33.8223   2
  -6   3   1 422.190 37.9116   1
   6  -3  -1 471.984 38.0001   2
   6  -3  -1 437.886 220.044   1
  -6   3  -1 388.620 40.4883   1
   6  -3  -3 977.879 173.620   1
   6  -3  -3 842.475 46.5117   2
   6  -4   0 134980. 884.937   1
   6  -4   0 142442. 269.709   2
   6  -4  -2 5705.36 261.214   1
   6  -4  -2 5711.67 70.4347   2
  -6   5   3 1943.78 121.420   2
  -6   5   1 115.120 123.939   2
  -6   5   1 155.894 38.1107   1
   6  -5  -1 276.141 324.623   1
   6  -5  -1 180.467 38.7807   2
   6  -5  -3 1865.22 235.728   1
  -7   1   1 5270.09 153.791   2
  -7   2   2 150.264 116.686   2
  -7   2   0 167.184 38.2038   1
   7  -2   0 160.391 39.1840   2
   7  -2  -2 67.7165 258.103   1
  -7   3   1 2494.50 53.4361   1
  -7   3   1 2879.27 148.389   2
   7  -3  -1 2641.24 57.6349   2
   7  -3  -1 2438.99 383.816   1
  -7   4   2 107.076 126.509   2
   7  -4  -2-106.246 300.373   1
   7  -4  -2 102.959 48.5928   2
   0   0   0    0.00    0.00   0

TITL 012_SSO_x1_P8_30-5-1 in A2(1)am
REM A2(1)am (#36 with fixed user cell!)
CELL 0.48590   5.674360   5.698789  20.223649  90.0000  90.0000  90.0000
ZERR    4.00   0.000688   0.000701   0.106236   0.0000   0.0000   0.0000
LATT -5
SYMM  x+1/2,-y,-z
SYMM  x+1/2,-y, z
SYMM  x, y,-z
SFAC O Sr Sn
UNIT 28.00 12.00 8.00
TREF
HKLF 4
END
;
_shelx_hkl_checksum                11847
loop_
  _axis.id
  _axis.system
  _axis.type
  _axis.equipment
  _axis.parity
  _axis.depends_on
  _axis.zero
  _axis.vector[1]
  _axis.vector[2]
  _axis.vector[3]
 source abstract . source . . . 0.99999589 0.00000000 -0.00286792
 omega abstract rotation goniometer -1 . 86.41056000 0.00000000 0.00000000
 1.00000000
 kappa abstract rotation goniometer -1 omega 0.00000000 -0.76381056 0.00000000
 0.64544049
 phi abstract rotation goniometer -1 kappa . 0.00000000 0.00000000 1.00000000
 theta abstract rotation goniometer -1 . 0.04441572 0.00000000 0.00000000
 1.00000000
 matrixX abstract general general . phi . 1.00000000 0.00000000 0.00000000
 matrixY abstract general general . phi . 0.00000000 1.00000000 0.00000000
 matrixZ abstract general general . phi . 0.00000000 0.00000000 1.00000000
 dacX abstract translation general . phi . 0.00000000 1.00000000 0.00000000
 dacY abstract translation general . phi . -1.00000000 0.00000000 0.00000000
 dacZ abstract translation general . phi . 0.00000000 0.00000000 1.00000000

_olex2_submission_special_instructions  'No special instructions were received'
_oxdiff_exptl_absorpt_empirical_details
;
Empirical correction (ABSPACK) includes:
- Absorption correction using spherical harmonics
- Frame scaling
;
_oxdiff_exptl_absorpt_empirical_full_max  3.657
_oxdiff_exptl_absorpt_empirical_full_min  0.322
loop_
  _twin_individual_id
  _twin_individual_mass_fraction_refined
 1 0.52(7)
 2 0.48(7)
