# Supplementary material for: The varying temperature- and pressure-induced phase transition pathways in hybrid improper ferroelectric Sr3Sn2O7
Source: Acta Crystallogr B Struct Sci Cryst Eng Mater. 2025 Apr 14;81(Pt 3):318–24. doi: 10.1107/S2052520625002306 (PMC12147935; doi:10.1107/S2052520625002306)
Supplement: Supplementary file 1 [file b-81-00318-sup1.zip › SSO_HP_VT_CIFs/SSO_HP_CIFS/013.cif]

data_013_sso_x1_p9_30-5-1

# start Validation Reply Form
_vrf_ATOM007_013_sso_x1_p9_30-5-1
;
PROBLEM: _atom_site_aniso_label is missing
RESPONSE: As the measurement was performed using a diamond anvil cell to
achieve high pressures, the available region of reciprocal space is 
restricted, resulting in a low data/parameter ratio. Therefore, an 
anisotropic model is neither feasible nor advisable
;
_vrf_PLAT029_013_sso_x1_p9_30-5-1
;
PROBLEM: _diffrn_measured_fraction_theta_full value Low .      0.233 Why?  
RESPONSE:  The measurement was performed using a diamond anvil cell, of 
which the precise design necessitates a small opening angle (approx. 23
degrees) to obtain high pressures. This restricts the available region
of reciprocal space.
;
_vrf_PLAT090_013_sso_x1_p9_30-5-1
;
PROBLEM: Poor Data / Parameter Ratio (Zmax > 18) ........       3.61 Note  
RESPONSE: The measurement was performed using a diamond anvil cell, of 
which the precise design necessitates a small opening angle (approx. 23
degrees) to obtain high pressures. This restricts the available region
of reciprocal space. The sample was refined isotropically to improve this.
;
_vrf_PLAT109_013_sso_x1_p9_30-5-1
;
PROBLEM: Twinning Matrix = Alternate Inversion Twinning .          ? Check 
RESPONSE: The present system stems from a cetrosymmetric, tetragonal 
aristotype. This can be modelled using a twin law given by 
(0 1 0 -1 0 0 0 0 1 4). The two-fold twin was subsequently chosen over 
the inversion twin law to explicitly depict the twinning present as viewed 
from the perspective of the relevant properties (i.e., hybrid improper 
ferroelectric polarisation).
;
_vrf_PLAT196_013_sso_x1_p9_30-5-1
;
PROBLEM: No TEMP record and measurement temperature .NE.         293 Degree
RESPONSE: Model incorporates no riding hydrogens so no TEMP record is 
required. 
;
# end Validation Reply Form

_audit_creation_date               2025-01-07
_audit_creation_method
;
Olex2 1.5-ac7-013
(compiled 2025.01.02 svn.rf662f148 for Rigaku Oxford Diffraction, GUI svn.r7109)
;
_shelx_SHELXL_version_number       '2019/3'
_audit_contact_author_address      
;
Dept. of Chemistry, University of Warwick, Gibbet Hill Road, Coventry, CV4 7AL
;
_audit_contact_author_email        ?
_audit_contact_author_name         'Evie Ladbrook'
_audit_contact_author_phone        ?
_publ_contact_author_id_orcid      ?
_publ_section_references
;
Dolomanov, O.V., Bourhis, L.J., Gildea, R.J, Howard, J.A.K. & Puschmann, H.
 (2009), J. Appl. Cryst. 42, 339-341.

Sheldrick, G.M. (2008). Acta Cryst. A64, 112-122.

Sheldrick, G.M. (2015). Acta Cryst. C71, 3-8.
;
_chemical_name_common              ?
_chemical_name_systematic          ?
_chemical_formula_moiety           'O7 Sn2 Sr3'
_chemical_formula_sum              'O7 Sn2 Sr3'
_chemical_formula_weight           612.24
_chemical_absolute_configuration   ?
_chemical_melting_point            ?
_chemical_oxdiff_formula           'Sr3 Sn2 O7'
loop_
  _atom_type_symbol
  _atom_type_description
  _atom_type_scat_dispersion_real
  _atom_type_scat_dispersion_imag
  _atom_type_scat_source
 'O' 'O' 0.0036 0.0026 'International Tables Vol C Tables 4.2.6.8 and 6.1.1.4'
 'Sr' 'Sr' 0.1333 1.7343 'International Tables Vol C Tables 4.2.6.8 and 6.1.1.4'
 'Sn' 'Sn' -1.6654 0.7203
 'International Tables Vol C Tables 4.2.6.8 and 6.1.1.4'

_shelx_space_group_comment
;
The symmetry employed for this shelxl refinement is uniquely defined
by the following loop, which should always be used as a source of
symmetry information in preference to the above space-group names.
They are only intended as comments.
;
_space_group_crystal_system        'orthorhombic'
_space_group_IT_number             36
_space_group_name_H-M_alt          'A 21 a m'
_space_group_name_Hall             'A -2 2a'
loop_
  _space_group_symop_operation_xyz
 'x, y, z'
 'x+1/2, -y, -z'
 'x, y, -z'
 'x+1/2, -y, z'
 'x, y+1/2, z+1/2'
 'x+1/2, -y+1/2, -z+1/2'
 'x, y+1/2, -z+1/2'
 'x+1/2, -y+1/2, z+1/2'

_cell_length_a                     5.6737(6)
_cell_length_b                     5.7002(6)
_cell_length_c                     20.43(10)
_cell_angle_alpha                  90
_cell_angle_beta                   90
_cell_angle_gamma                  90
_cell_volume                       661(3)
_cell_formula_units_Z              4
_cell_measurement_reflns_used      405
_cell_measurement_temperature      300
_cell_measurement_theta_max        20.1450
_cell_measurement_theta_min        2.5240
_shelx_estimated_absorpt_T_max     ?
_shelx_estimated_absorpt_T_min     ?
_exptl_absorpt_coefficient_mu      11.486
_exptl_absorpt_correction_T_max    0.71335
_exptl_absorpt_correction_T_min    0.70565
_exptl_absorpt_correction_type     sphere
_exptl_absorpt_process_details
;
CrysAlisPro 1.171.43.105a (Rigaku Oxford Diffraction, 2024)
Spherical absorption correction
using equivalent radius and absorption coefficient.
Empirical absorption correction using spherical harmonics,
implemented in SCALE3 ABSPACK scaling algorithm.
;
_exptl_absorpt_special_details     ?
_exptl_crystal_colour              'clear colourless'
_exptl_crystal_colour_lustre       clear
_exptl_crystal_colour_primary      colourless
_exptl_crystal_density_diffrn      6.156
_exptl_crystal_density_meas        ?
_exptl_crystal_density_method      ?
_exptl_crystal_description         plate
_exptl_crystal_F_000               1080
_exptl_crystal_size_max            0.05
_exptl_crystal_size_mid            0.03
_exptl_crystal_size_min            0.015
_exptl_crystal_size_rad            0.020
_exptl_transmission_factor_max     ?
_exptl_transmission_factor_min     ?
_diffrn_reflns_av_R_equivalents    0.0039
_diffrn_reflns_av_unetI/netI       0.0044
_diffrn_reflns_Laue_measured_fraction_full  0.233
_diffrn_reflns_Laue_measured_fraction_max  0.181
_diffrn_reflns_limit_h_max         7
_diffrn_reflns_limit_h_min         -7
_diffrn_reflns_limit_k_max         7
_diffrn_reflns_limit_k_min         -7
_diffrn_reflns_limit_l_max         4
_diffrn_reflns_limit_l_min         -4
_diffrn_reflns_number              433
_diffrn_reflns_point_group_measured_fraction_full  0.225
_diffrn_reflns_point_group_measured_fraction_max  0.172
_diffrn_reflns_theta_full          16.950
_diffrn_reflns_theta_max           20.222
_diffrn_reflns_theta_min           2.454
_diffrn_ambient_temperature        300
_diffrn_detector                   'Hybrid Pixel Array Detector'
_diffrn_detector_area_resol_mean   13.3333
_diffrn_measured_fraction_theta_full  0.233
_diffrn_measured_fraction_theta_max  0.181
_diffrn_measurement_details
;
List of Runs (angles in degrees, time in seconds):

  # Type    Start    End  Width  t~exp~   \w     \q     \k     \f   Frames
--------------------------------------------------------------------------
  1  \f    -27.80  26.60   0.20    1.00 -90.00   0.00   0.00    --   272
  2  \f   -167.80-112.80   0.20    1.00-130.00   0.00   0.00    --   275
;
_diffrn_measurement_device         'abstract diffractometer'
_diffrn_measurement_device_type   
 'dectris-CrysAlisPro-abstract goniometer imported dectris images'
_diffrn_measurement_method         '\f scans'
_diffrn_orient_matrix_axis[1]      matrixX
_diffrn_orient_matrix_axis[2]      matrixY
_diffrn_orient_matrix_axis[3]      matrixZ
_diffrn_orient_matrix_type        
 'CrysAlisPro convention (1999,Acta A55,543-557)'
_diffrn_orient_matrix_UB_11        0.0025977516
_diffrn_orient_matrix_UB_12        0.0038666650
_diffrn_orient_matrix_UB_13        0.0237153013
_diffrn_orient_matrix_UB_21        0.0588876968
_diffrn_orient_matrix_UB_22        0.0617881168
_diffrn_orient_matrix_UB_23        -0.0012996596
_diffrn_orient_matrix_UB_31        -0.0622064404
_diffrn_orient_matrix_UB_32        0.0587087554
_diffrn_orient_matrix_UB_33        -0.0002206974
_diffrn_radiation_monochromator    synchrotron
_diffrn_radiation_probe            x-ray
_diffrn_radiation_type             synchrotron
_diffrn_radiation_wavelength       0.4859
_diffrn_source                     synchrotron
_reflns_Friedel_coverage           0.723
_reflns_Friedel_fraction_full      0.216
_reflns_Friedel_fraction_max       0.160
_reflns_number_gt                  161
_reflns_number_total               174
_reflns_special_details
;
Measurement was performed using a diamond anvil cell with an opening 
angle of approximately 23 degrees. 
 Reflections were merged by SHELXL according to the crystal
 class for the calculation of statistics and refinement.
 
 _reflns_Friedel_fraction is defined as the number of unique
 Friedel pairs measured divided by the number that would be
 possible theoretically, ignoring centric projections and
 systematic absences. Completness statistics refer to single and
 composite reflections containing twin component 1 only.
;
_reflns_threshold_expression       'I > 2\s(I)'
_computing_cell_refinement         'CrysAlisPro 1.171.43.105a (Rigaku OD, 2024)'
_computing_data_collection        
 'CrysAlisPro 1.171.43.105a (Rigaku OD, 2024) (IMPORT)'
_computing_data_reduction          'CrysAlisPro 1.171.43.105a (Rigaku OD, 2024)'
_computing_molecular_graphics      'Olex2 1.5-ac7-013 (Dolomanov et al., 2009)'
_computing_publication_material    'Olex2 1.5-ac7-013 (Dolomanov et al., 2009)'
_computing_structure_refinement    'SHELXL 2019/3 (Sheldrick, 2015)'
_computing_structure_solution      'SHELXS  (Sheldrick, 2008)'
_refine_diff_density_max           1.081
_refine_diff_density_min           -0.539
_refine_diff_density_rms           0.279
_refine_ls_abs_structure_details
;
 Flack x determined using 60 quotients [(I+)-(I-)]/[(I+)+(I-)]
 (Parsons, Flack and Wagner, Acta Cryst. B69 (2013) 249-259).
;
_refine_ls_abs_structure_Flack     -0.06(3)
_refine_ls_extinction_coef         .
_refine_ls_extinction_method       none
_refine_ls_goodness_of_fit_ref     1.156
_refine_ls_hydrogen_treatment      undef
_refine_ls_matrix_type             full
_refine_ls_number_parameters       28
_refine_ls_number_reflns           174
_refine_ls_number_restraints       4
_refine_ls_R_factor_all            0.0428
_refine_ls_R_factor_gt             0.0413
_refine_ls_restrained_S_all        1.156
_refine_ls_shift/su_max            0.000
_refine_ls_shift/su_mean           0.000
_refine_ls_structure_factor_coef   Fsqd
_refine_ls_weighting_details      
 'w=1/[\s^2^(Fo^2^)+(0.0800P)^2^] where P=(Fo^2^+2Fc^2^)/3'
_refine_ls_weighting_scheme        calc
_refine_ls_wR_factor_gt            0.0985
_refine_ls_wR_factor_ref           0.1017
_refine_special_details
;
 Refined as a 2-component twin.
The O1-Sn1-O2 distances were restrained to be similar as this lies along the c
axis which is is poorly defined due to the small opening angle of the
diamond anvil cell, the orientation of the plate-like crystal within the cell
and high mosaicity along c. Therefore, a SADI restraint was used to maintain
chemical and physical sensibility of the model.

SIMU restraint necessary to maintain sensible displacement parameters
;
_olex2_refinement_description
;
1. Twinned data refinement
 Scales: 0.46(7)
 0.54(7)
2. Restrained distances
 O1-Sn1 \\sim Sn1-O2
 with sigma of 0.02
3. Uiso/Uaniso restraints and constraints
O4 \\sim O3 \\sim O2 \\sim O1: within 3A with sigma of 0.002 and sigma for
terminal atoms of 0.004 within 3A
;
_atom_sites_solution_hydrogens     .
_atom_sites_solution_primary       isomorph
_atom_sites_solution_secondary     difmap
loop_
  _atom_site_label
  _atom_site_type_symbol
  _atom_site_fract_x
  _atom_site_fract_y
  _atom_site_fract_z
  _atom_site_U_iso_or_equiv
  _atom_site_adp_type
  _atom_site_occupancy
  _atom_site_site_symmetry_order
  _atom_site_calc_flag
  _atom_site_refinement_flags_posn
  _atom_site_refinement_flags_adp
  _atom_site_refinement_flags_occupancy
  _atom_site_disorder_assembly
  _atom_site_disorder_group
 Sn1 Sn 0.8725(6) 0.24957(14) 0.0963(3) 0.0034(7) Uiso 1 1 d D . . . .
 Sr1 Sr 0.3571(5) 0.25015(19) 0.000000 0.0072(9) Uiso 1 2 d S . P . .
 Sr2 Sr 0.38193(15) 0.25738(18) 0.1875(4) 0.0063(8) Uiso 1 1 d . . . . .
 O1 O 0.8821(19) 0.196(2) 0.000000 0.015(3) Uiso 1 2 d DS U P . .
 O2 O 0.8693(19) 0.2883(18) 0.1942(16) 0.015(2) Uiso 1 1 d D U . . .
 O3 O 0.6542(19) -0.0238(18) 0.1068(18) 0.012(2) Uiso 1 1 d . U . . .
 O4 O 0.106(2) 0.5256(14) 0.0815(14) 0.008(2) Uiso 1 1 d . . . . .

_geom_special_details
;
 All esds (except the esd in the dihedral angle between two l.s. planes)
 are estimated using the full covariance matrix.  The cell esds are taken
 into account individually in the estimation of esds in distances, angles
 and torsion angles; correlations between esds in cell parameters are only
 used when they are defined by crystal symmetry.  An approximate (isotropic)
 treatment of cell esds is used for estimating esds involving l.s. planes.
;
loop_
  _geom_bond_atom_site_label_1
  _geom_bond_atom_site_label_2
  _geom_bond_distance
  _geom_bond_site_symmetry_2
  _geom_bond_publ_flag
 Sn1 Sr1 3.381(8) 1_655 ?
 Sn1 Sr1 3.463(7) 2 ?
 Sn1 Sr2 3.439(8) 1_655 ?
 Sn1 Sr2 3.438(8) 4 ?
 Sn1 Sr2 3.349(9) . ?
 Sn1 Sr2 3.372(8) 4_565 ?
 Sn1 O1 1.991(12) . ?
 Sn1 O2 2.01(3) . ?
 Sn1 O3 2.063(14) 4 ?
 Sn1 O3 2.002(11) . ?
 Sn1 O4 2.004(12) 4_565 ?
 Sn1 O4 2.080(12) 1_655 ?
 Sr1 O1 2.713(12) 1_455 ?
 Sr1 O1 3.159(14) 2_465 ?
 Sr1 O1 2.994(12) . ?
 Sr1 O1 2.549(14) 2_455 ?
 Sr1 O3 2.78(3) 2_455 ?
 Sr1 O3 3.17(3) . ?
 Sr1 O3 3.17(3) 3 ?
 Sr1 O3 2.78(3) 4_455 ?
 Sr1 O4 2.53(2) 2_565 ?
 Sr1 O4 2.69(2) 3 ?
 Sr1 O4 2.53(2) 4_565 ?
 Sr1 O4 2.69(2) . ?
 Sr2 O2 2.43(3) 6_455 ?
 Sr2 O2 3.114(11) 4_455 ?
 Sr2 O2 2.917(11) 1_455 ?
 Sr2 O2 2.594(11) 4_465 ?
 Sr2 O2 2.774(11) . ?
 Sr2 O3 2.48(3) 4_455 ?
 Sr2 O3 2.77(2) . ?
 Sr2 O4 3.08(2) . ?
 Sr2 O4 2.80(3) 4_565 ?

loop_
  _geom_angle_atom_site_label_1
  _geom_angle_atom_site_label_2
  _geom_angle_atom_site_label_3
  _geom_angle
  _geom_angle_site_symmetry_1
  _geom_angle_site_symmetry_3
  _geom_angle_publ_flag
 Sr1 Sn1 Sr1 71.99(18) 1_655 2 ?
 Sr1 Sn1 Sr2 107.66(17) 1_655 4 ?
 Sr1 Sn1 Sr2 68.4(3) 1_655 1_655 ?
 Sr2 Sn1 Sr1 107.81(17) . 2 ?
 Sr2 Sn1 Sr1 178.0(2) . 1_655 ?
 Sr2 Sn1 Sr1 109.84(17) 1_655 2 ?
 Sr2 Sn1 Sr1 107.92(16) 4_565 1_655 ?
 Sr2 Sn1 Sr1 67.5(3) 4 2 ?
 Sr2 Sn1 Sr1 178.8(2) 4_565 2 ?
 Sr2 Sn1 Sr2 113.4(4) . 1_655 ?
 Sr2 Sn1 Sr2 73.9(2) . 4 ?
 Sr2 Sn1 Sr2 72.8(2) 4 1_655 ?
 Sr2 Sn1 Sr2 72.2(2) . 4_565 ?
 Sr2 Sn1 Sr2 113.6(4) 4_565 4 ?
 Sr2 Sn1 Sr2 71.1(2) 4_565 1_655 ?
 O1 Sn1 Sr1 53.4(4) . 1_655 ?
 O1 Sn1 Sr1 46.7(4) . 2 ?
 O1 Sn1 Sr2 132.3(5) . 4_565 ?
 O1 Sn1 Sr2 120.9(4) . 1_655 ?
 O1 Sn1 Sr2 125.0(4) . . ?
 O1 Sn1 Sr2 114.0(4) . 4 ?
 O1 Sn1 O2 177.3(4) . . ?
 O1 Sn1 O3 90.2(9) . . ?
 O1 Sn1 O3 89.2(9) . 4 ?
 O1 Sn1 O4 88.2(7) . 4_565 ?
 O1 Sn1 O4 87.4(7) . 1_655 ?
 O2 Sn1 Sr1 130.9(4) . 2 ?
 O2 Sn1 Sr1 125.8(3) . 1_655 ?
 O2 Sn1 Sr2 63.5(4) . 4 ?
 O2 Sn1 Sr2 57.8(4) . 1_655 ?
 O2 Sn1 Sr2 55.8(4) . . ?
 O2 Sn1 Sr2 50.2(4) . 4_565 ?
 O2 Sn1 O3 88.4(10) . 4 ?
 O2 Sn1 O4 93.9(8) . 1_655 ?
 O3 Sn1 Sr1 53.5(8) . 2 ?
 O3 Sn1 Sr1 64.2(7) 4 2 ?
 O3 Sn1 Sr1 55.3(8) 4 1_655 ?
 O3 Sn1 Sr1 124.5(7) . 1_655 ?
 O3 Sn1 Sr2 53.6(6) 4 4 ?
 O3 Sn1 Sr2 45.4(7) . 4 ?
 O3 Sn1 Sr2 55.7(6) . . ?
 O3 Sn1 Sr2 126.4(8) 4 . ?
 O3 Sn1 Sr2 116.7(7) 4 4_565 ?
 O3 Sn1 Sr2 126.8(8) . 4_565 ?
 O3 Sn1 Sr2 118.2(8) . 1_655 ?
 O3 Sn1 Sr2 45.6(7) 4 1_655 ?
 O3 Sn1 O2 88.5(11) . . ?
 O3 Sn1 O3 89.0(2) . 4 ?
 O3 Sn1 O4 89.6(4) 4 1_655 ?
 O3 Sn1 O4 92.7(5) . 4_565 ?
 O3 Sn1 O4 177.2(11) . 1_655 ?
 O4 Sn1 Sr1 114.9(5) 4_565 2 ?
 O4 Sn1 Sr1 123.8(6) 1_655 2 ?
 O4 Sn1 Sr1 52.8(5) 1_655 1_655 ?
 O4 Sn1 Sr1 121.6(6) 4_565 1_655 ?
 O4 Sn1 Sr2 56.6(7) 4_565 . ?
 O4 Sn1 Sr2 55.9(6) 1_655 4_565 ?
 O4 Sn1 Sr2 64.1(5) 4_565 4_565 ?
 O4 Sn1 Sr2 62.2(5) 1_655 1_655 ?
 O4 Sn1 Sr2 135.0(4) 4_565 1_655 ?
 O4 Sn1 Sr2 129.1(5) 4_565 4 ?
 O4 Sn1 Sr2 134.8(4) 1_655 4 ?
 O4 Sn1 Sr2 126.9(5) 1_655 . ?
 O4 Sn1 O2 94.2(8) 4_565 . ?
 O4 Sn1 O3 176.9(11) 4_565 4 ?
 O4 Sn1 O4 88.6(2) 4_565 1_655 ?
 O1 Sr1 O1 167.6(6) 1_455 . ?
 O1 Sr1 O1 99.1(4) 1_455 2_465 ?
 O1 Sr1 O1 86.7(4) 2_455 1_455 ?
 O1 Sr1 O1 93.3(4) . 2_465 ?
 O1 Sr1 O1 80.9(4) 2_455 . ?
 O1 Sr1 O1 174.3(5) 2_455 2_465 ?
 O1 Sr1 O3 62.4(4) 1_455 4_455 ?
 O1 Sr1 O3 54.6(3) . 3 ?
 O1 Sr1 O3 117.9(4) 2_465 . ?
 O1 Sr1 O3 58.6(4) 2_455 . ?
 O1 Sr1 O3 117.9(4) 2_465 3 ?
 O1 Sr1 O3 62.4(4) 1_455 2_455 ?
 O1 Sr1 O3 63.9(3) 2_455 2_455 ?
 O1 Sr1 O3 63.9(3) 2_455 4_455 ?
 O1 Sr1 O3 118.2(4) 1_455 3 ?
 O1 Sr1 O3 54.6(3) . . ?
 O1 Sr1 O3 118.2(4) 1_455 . ?
 O1 Sr1 O3 58.6(4) 2_455 3 ?
 O1 Sr1 O4 127.7(4) 2_455 . ?
 O1 Sr1 O4 127.7(4) 2_455 3 ?
 O3 Sr1 O1 118.8(4) 2_455 2_465 ?
 O3 Sr1 O1 118.8(4) 4_455 2_465 ?
 O3 Sr1 O1 111.3(5) 2_455 . ?
 O3 Sr1 O1 111.3(5) 4_455 . ?
 O3 Sr1 O3 56.8(6) 2_455 3 ?
 O3 Sr1 O3 122.1(6) 2_455 . ?
 O3 Sr1 O3 122.1(6) 4_455 3 ?
 O3 Sr1 O3 87.0(10) 3 . ?
 O3 Sr1 O3 103.2(10) 2_455 4_455 ?
 O3 Sr1 O3 56.8(6) 4_455 . ?
 O4 Sr1 O1 118.3(4) 4_565 2_455 ?
 O4 Sr1 O1 127.7(5) 2_565 1_455 ?
 O4 Sr1 O1 59.7(4) 2_565 . ?
 O4 Sr1 O1 58.0(3) 4_565 2_465 ?
 O4 Sr1 O1 58.0(3) 2_565 2_465 ?
 O4 Sr1 O1 56.0(4) 3 2_465 ?
 O4 Sr1 O1 62.7(3) 3 1_455 ?
 O4 Sr1 O1 127.7(5) 4_565 1_455 ?
 O4 Sr1 O1 118.3(4) 2_565 2_455 ?
 O4 Sr1 O1 125.8(4) 3 . ?
 O4 Sr1 O1 56.1(4) . 2_465 ?
 O4 Sr1 O1 125.8(4) . . ?
 O4 Sr1 O1 62.7(3) . 1_455 ?
 O4 Sr1 O1 59.7(4) 4_565 . ?
 O4 Sr1 O3 168.7(8) 4_565 2_455 ?
 O4 Sr1 O3 122.4(6) . 2_455 ?
 O4 Sr1 O3 122.4(6) 3 4_455 ?
 O4 Sr1 O3 98.2(8) . . ?
 O4 Sr1 O3 87.1(8) 2_565 2_455 ?
 O4 Sr1 O3 113.9(6) 2_565 . ?
 O4 Sr1 O3 113.9(6) 4_565 3 ?
 O4 Sr1 O3 64.4(6) 3 2_455 ?
 O4 Sr1 O3 98.2(8) 3 3 ?
 O4 Sr1 O3 64.4(6) . 4_455 ?
 O4 Sr1 O3 59.9(5) 2_565 3 ?
 O4 Sr1 O3 168.7(8) 2_565 4_455 ?
 O4 Sr1 O3 59.9(5) 4_565 . ?
 O4 Sr1 O3 87.1(8) 4_565 4_455 ?
 O4 Sr1 O3 173.4(6) 3 . ?
 O4 Sr1 O3 173.4(6) . 3 ?
 O4 Sr1 O4 66.1(5) 2_565 3 ?
 O4 Sr1 O4 66.1(5) 4_565 . ?
 O4 Sr1 O4 114.0(6) 2_565 . ?
 O4 Sr1 O4 82.3(11) 4_565 2_565 ?
 O4 Sr1 O4 76.3(10) 3 . ?
 O4 Sr1 O4 114.0(6) 4_565 3 ?
 Sn1 Sr2 Sn1 113.6(4) 4_465 4_455 ?
 Sn1 Sr2 Sn1 73.6(2) . 4_465 ?
 Sn1 Sr2 Sn1 72.6(2) . 4_455 ?
 O2 Sr2 Sn1 93.8(5) 4_465 . ?
 O2 Sr2 Sn1 91.7(4) 4_455 . ?
 O2 Sr2 Sn1 129.6(3) 6_455 4_465 ?
 O2 Sr2 Sn1 87.7(4) 1_455 4_465 ?
 O2 Sr2 Sn1 36.6(7) 4_465 4_465 ?
 O2 Sr2 Sn1 95.5(4) . 4_455 ?
 O2 Sr2 Sn1 36.9(7) . . ?
 O2 Sr2 Sn1 148.8(8) 1_455 . ?
 O2 Sr2 Sn1 35.3(6) 4_455 4_455 ?
 O2 Sr2 Sn1 116.6(3) 6_455 4_455 ?
 O2 Sr2 Sn1 125.1(3) 6_455 . ?
 O2 Sr2 Sn1 150.1(9) 4_465 4_455 ?
 O2 Sr2 Sn1 148.9(8) 4_455 4_465 ?
 O2 Sr2 Sn1 89.4(5) . 4_465 ?
 O2 Sr2 Sn1 93.5(4) 1_455 4_455 ?
 O2 Sr2 O2 84.8(3) 4_465 1_455 ?
 O2 Sr2 O2 89.2(8) 6_455 . ?
 O2 Sr2 O2 92.0(3) 1_455 4_455 ?
 O2 Sr2 O2 86.0(7) 6_455 1_455 ?
 O2 Sr2 O2 81.3(7) 6_455 4_455 ?
 O2 Sr2 O2 93.1(8) 6_455 4_465 ?
 O2 Sr2 O2 87.8(3) 4_465 . ?
 O2 Sr2 O2 173.7(13) 4_465 4_455 ?
 O2 Sr2 O2 94.8(3) . 4_455 ?
 O2 Sr2 O2 171.0(9) . 1_455 ?
 O2 Sr2 O3 125.9(7) 6_455 4_455 ?
 O2 Sr2 O3 128.7(7) 4_465 . ?
 O2 Sr2 O3 123.1(7) 6_455 . ?
 O2 Sr2 O4 137.5(5) 6_455 . ?
 O2 Sr2 O4 63.7(6) . 4_565 ?
 O2 Sr2 O4 59.8(6) 1_455 . ?
 O2 Sr2 O4 61.8(6) 4_465 . ?
 O2 Sr2 O4 120.7(7) . . ?
 O2 Sr2 O4 67.2(7) 4_465 4_565 ?
 O2 Sr2 O4 146.0(5) 6_455 4_565 ?
 O3 Sr2 Sn1 35.0(3) 4_455 4_455 ?
 O3 Sr2 Sn1 93.2(6) 4_455 . ?
 O3 Sr2 Sn1 36.9(3) . 4_455 ?
 O3 Sr2 Sn1 36.7(2) . . ?
 O3 Sr2 Sn1 99.4(6) . 4_465 ?
 O3 Sr2 Sn1 94.1(7) 4_455 4_465 ?
 O3 Sr2 O2 62.9(6) 4_455 1_455 ?
 O3 Sr2 O2 128.3(7) . 1_455 ?
 O3 Sr2 O2 58.8(7) 4_455 4_455 ?
 O3 Sr2 O2 125.9(8) 4_455 . ?
 O3 Sr2 O2 123.8(8) 4_455 4_465 ?
 O3 Sr2 O2 57.4(5) . 4_455 ?
 O3 Sr2 O2 60.7(6) . . ?
 O3 Sr2 O3 65.5(6) 4_455 . ?
 O3 Sr2 O4 98.8(8) . . ?
 O3 Sr2 O4 87.7(9) 4_455 4_565 ?
 O3 Sr2 O4 62.7(5) . 4_565 ?
 O3 Sr2 O4 62.3(6) 4_455 . ?
 O4 Sr2 Sn1 92.2(5) . . ?
 O4 Sr2 Sn1 36.7(3) 4_565 . ?
 O4 Sr2 Sn1 38.0(3) 4_565 4_465 ?
 O4 Sr2 Sn1 91.6(5) . 4_455 ?
 O4 Sr2 Sn1 87.7(5) 4_565 4_455 ?
 O4 Sr2 Sn1 35.8(2) . 4_465 ?
 O4 Sr2 O2 119.1(7) 4_565 4_455 ?
 O4 Sr2 O2 121.0(7) . 4_455 ?
 O4 Sr2 O2 117.6(8) 4_565 1_455 ?
 O4 Sr2 O4 57.8(5) 4_565 . ?
 Sn1 O1 Sn1 162.2(8) . 3 ?
 Sn1 O1 Sr1 98.7(4) . 2 ?
 Sn1 O1 Sr1 90.6(3) . 1_655 ?
 Sn1 O1 Sr1 90.6(3) 3 1_655 ?
 Sn1 O1 Sr1 87.5(4) 3 . ?
 Sn1 O1 Sr1 98.7(4) 3 2 ?
 Sn1 O1 Sr1 81.2(4) . 2_565 ?
 Sn1 O1 Sr1 87.5(4) . . ?
 Sn1 O1 Sr1 81.2(4) 3 2_565 ?
 Sr1 O1 Sr1 174.3(5) 2 2_565 ?
 Sr1 O1 Sr1 81.5(3) . 2_565 ?
 Sr1 O1 Sr1 92.7(4) 2 . ?
 Sr1 O1 Sr1 86.1(4) 1_655 2_565 ?
 Sr1 O1 Sr1 99.7(4) 2 1_655 ?
 Sr1 O1 Sr1 167.6(6) 1_655 . ?
 Sn1 O2 Sr2 167.4(6) . 6 ?
 Sn1 O2 Sr2 81.2(6) . 4 ?
 Sn1 O2 Sr2 93.2(10) . 4_565 ?
 Sn1 O2 Sr2 87.3(8) . . ?
 Sn1 O2 Sr2 86.4(7) . 1_655 ?
 Sr2 O2 Sr2 90.6(7) 6 1_655 ?
 Sr2 O2 Sr2 91.7(4) 4_565 1_655 ?
 Sr2 O2 Sr2 94.1(8) 6 . ?
 Sr2 O2 Sr2 86.3(7) 6 4 ?
 Sr2 O2 Sr2 99.1(9) 6 4_565 ?
 Sr2 O2 Sr2 87.6(3) . 4 ?
 Sr2 O2 Sr2 95.1(3) 4_565 . ?
 Sr2 O2 Sr2 173.7(13) 4_565 4 ?
 Sr2 O2 Sr2 85.1(2) 1_655 4 ?
 Sr2 O2 Sr2 171.0(9) . 1_655 ?
 Sn1 O3 Sn1 162.5(15) . 4_455 ?
 Sn1 O3 Sr1 82.6(7) . . ?
 Sn1 O3 Sr1 79.8(8) 4_455 . ?
 Sn1 O3 Sr1 91.2(9) . 2 ?
 Sn1 O3 Sr1 87.1(9) 4_455 2 ?
 Sn1 O3 Sr2 99.6(9) . 4 ?
 Sn1 O3 Sr2 87.6(7) . . ?
 Sn1 O3 Sr2 89.5(5) 4_455 . ?
 Sn1 O3 Sr2 97.9(7) 4_455 4 ?
 Sr1 O3 Sr1 84.8(10) 2 . ?
 Sr2 O3 Sr1 164.8(11) . 2 ?
 Sr2 O3 Sr1 93.2(5) 4 2 ?
 Sr2 O3 Sr1 80.1(4) . . ?
 Sr2 O3 Sr1 177.1(9) 4 . ?
 Sr2 O3 Sr2 101.9(13) 4 . ?
 Sn1 O4 Sn1 160.4(12) 4_465 1_455 ?
 Sn1 O4 Sr1 93.9(6) 4_465 . ?
 Sn1 O4 Sr1 101.4(5) 4_465 2_465 ?
 Sn1 O4 Sr1 89.2(4) 1_455 . ?
 Sn1 O4 Sr1 97.0(5) 1_455 2_465 ?
 Sn1 O4 Sr2 86.7(6) 4_465 4_465 ?
 Sn1 O4 Sr2 80.1(5) 4_465 . ?
 Sn1 O4 Sr2 81.1(5) 1_455 . ?
 Sn1 O4 Sr2 86.1(7) 1_455 4_465 ?
 Sr1 O4 Sr1 100.6(10) 2_465 . ?
 Sr1 O4 Sr2 82.9(4) . . ?
 Sr1 O4 Sr2 176.1(9) 2_465 . ?
 Sr1 O4 Sr2 91.8(5) 2_465 4_465 ?
 Sr1 O4 Sr2 167.2(8) . 4_465 ?
 Sr2 O4 Sr2 84.6(8) 4_465 . ?

_shelx_res_file
;
TITL 013_SSO_x1_P9_30-5-1 in A2(1)am
    013_sso_x1_p9_30-5-1.res
    created by SHELXL-2019/3 at 21:11:05 on 07-Jan-2025
REM A2(1)am (#36 with fixed user cell
CELL 0.4859 5.673651 5.700167 20.425487 90 90 90
ZERR 4 0.00062 0.000588 0.102577 0 0 0
LATT -5
SYMM 0.5+X,-Y,-Z
SYMM +X,+Y,-Z
SYMM 0.5+X,-Y,+Z
SFAC O Sr Sn
DISP O 0.0036 0.0026 8.3735
DISP Sn -1.6654 0.7203 2178.1549
DISP Sr 0.1333 1.7343 4851.4431
UNIT 28 12 8
SADI O1 Sn1 Sn1 O2
SIMU 0.002 0.004 3 O4 O3 O2 O1

L.S. 10
PLAN  5
CONF
LIST 4
MORE -1
fmap 2
acta
TWIN -1 0 0 0 -1 0 0 0 1 2
REM <olex2.extras>
REM <HklSrc "%.\\013_SSO_x1_P9_30-5-1.hkl">
REM </olex2.extras>

WGHT    0.080000
BASF   0.54326
FVAR       1.33536
SN1   3    0.872500    0.249573    0.096297    11.00000    0.00344
SR1   2    0.357145    0.250152    0.000000    10.50000    0.00720
SR2   2    0.381928    0.257382    0.187478    11.00000    0.00632
O1    1    0.882065    0.196277    0.000000    10.50000    0.01539
O2    1    0.869303    0.288297    0.194212    11.00000    0.01459
O3    1    0.654190   -0.023804    0.106819    11.00000    0.01232
O4    1    0.106171    0.525615    0.081454    11.00000    0.00811
HKLF 4


REM  013_SSO_x1_P9_30-5-1 in A2(1)am
REM wR2 = 0.1017, GooF = S = 1.156, Restrained GooF = 1.156 for all data
REM R1 = 0.0413 for 161 Fo > 4sig(Fo) and 0.0428 for all 174 data
REM 28 parameters refined using 4 restraints

END

WGHT      0.0800      0.0000

REM Highest difference peak  1.081,  deepest hole -0.539,  1-sigma level  0.279
Q1    1   0.3913  0.1651  0.0000  10.50000  0.05    1.08
Q2    1   0.3869  0.3257  0.0000  10.50000  0.05    1.02
Q3    1   0.3640  0.3308  0.1805  11.00000  0.05    0.99
Q4    1   0.3642  0.1763  0.1690  11.00000  0.05    0.99
Q5    1   0.8732  0.1724  0.2488  11.00000  0.05    0.97
;
_shelx_res_checksum                43428
_shelx_hkl_file
;
   0  -1   1 37.8100 8.01148   2
   0  -1   1 35.4577 3.30326   1
   0   1  -1 33.9739 6.21541   2
   0   1  -1 32.2178 2.86962   1
   0  -2   0 857284. 2942.52   2
   0   2   0 856982. 2939.68   1
   0   2   0 864794. 2933.27   2
   0  -2   2 388.849 10.2096   1
   0   3  -1 6.64817 11.2804   2
   0   3   1 7.81230 10.6702   2
   0   3  -1 12.2338 13.4408   1
   0   3   1 32.4228 19.4106   1
   0   3  -3 9662.27 76.2545   2
   0   4   0 537766. 1853.52   2
   0   4   0 535514. 1856.79   1
   0  -4   0 534935. 1900.04   2
   0   4  -2 4271.13 40.5142   1
   0  -4  -2 4394.65 48.7944   2
   0  -4   2 4303.90 67.8268   1
   0   4  -2 4809.98 44.4225   2
   0   4   2 5061.94 58.7564   1
   0  -4   2 4098.60 83.5324   2
   0  -5   1 188.039 82.0120   1
   0   5   1 185.196 29.6828   1
   0   5  -1 203.680 21.7761   2
   0   5  -1 191.058 22.7178   1
   0  -5  -1 200.083 43.4356   2
   0  -5   1 169.206 62.1819   2
   0   5  -3 3966.67 46.3702   2
   0  -5   3 3948.82 82.1449   1
   0  -6   0 194413. 827.582   2
   0   6   0 194475. 716.386   1
  -1   0   0 0.05890 3.41863   2
   1   0   0 1.34761 2.44405   2
  -1   0   0 1.08212 5.84916   1
   1   0   0 2.42247 4.26348   1
   1   1  -1 12198.3 53.4579   1
   1   1  -1 12853.3 65.5599   2
   1   1   1 13074.8 81.2215   1
   1   1   1 12954.0 58.2218   2
  -1  -1   1 12963.4 72.2048   2
   1   2  -2 414.560 20.1579   2
   1   2  -2 471.054 13.0383   1
  -1  -2   0 1584.95 37.7638   1
  -1   2   0 1886.62 12.7931   1
  -1  -2   0 1961.71 27.0519   2
   1   2   0 1726.16 22.5652   2
  -1  -2   2 484.220 29.6939   2
  -1  -2   2 565.466 15.5894   1
   1  -3   3 1613.38 21.2896   1
   1   3  -3 1970.63 25.5340   1
   1  -3   1 6903.46 64.5770   1
  -1  -3  -1 6880.62 55.4073   2
   1   3  -1 6925.12 50.3102   2
   1  -3  -1 6330.89 45.7756   2
   1   3   1 6491.42 59.0847   1
   1   3   1 6827.18 47.2422   2
  -1   3  -1 6949.32 41.1068   2
  -1  -3   1 6335.77 70.4142   1
  -1  -3   1 6968.40 69.0266   2
  -1  -3   3 2220.06 36.5354   1
  -1  -3   3 2218.25 63.2730   2
   1   4  -4 577.382 31.3242   2
   1  -4   2 256.673 43.4157   1
   1   4  -2 262.296 21.2727   1
   1   4  -2 245.921 20.3784   2
  -1   4   2 250.443 29.2727   1
   1  -4   0 2587.67 52.8216   2
   1   4   0 2685.11 34.9811   2
   1  -4  -2 232.515 23.0561   2
   1   4   2 219.916 33.7249   1
  -1   4  -2 255.015 17.3619   2
   1   5  -1 1734.69 34.8929   2
  -1  -5  -1 1662.24 59.2360   2
   1   5  -1 1723.23 38.0143   1
   1  -5   1 1657.82 111.583   1
  -1   5   1 1683.07 33.5847   1
   1   5   1 1793.11 44.8844   1
  -1  -5   1 1657.87 99.9443   1
   1  -5  -1 1415.42 59.2586   2
  -1   5  -1 1557.15 28.8270   2
   1   5   1 1756.39 33.5868   2
  -1  -5   1 1585.00 72.0929   2
  -1  -5   3 367.452 79.7248   2
  -1   5  -3 416.950 25.1664   2
   1   6  -2 228.810 28.3378   2
   1   6  -2 277.323 32.7623   1
   1   6   0 3159.97 47.0872   2
  -1  -6   0 3011.42 159.270   1
  -1  -6   0 3042.99 94.9854   2
   1   6   0 2970.42 48.3113   1
  -1  -6   2 223.114 107.747   1
  -1  -6   2 166.778 90.0993   2
   1   7  -1 1148.15 44.6561   1
   1   7  -1 1203.57 39.5826   2
  -1  -7   1 1053.27 155.029   1
  -1  -7   1 1071.16 116.695   2
   2   0   0 926706. 3171.31   1
  -2   0   0 926391. 3175.97   2
   2   0   0 924606. 3174.95   2
  -2   0   0 926440. 3191.82   1
   2   0  -2 2711.69 32.5496   2
  -2   0   2 2410.85 21.3509   1
  -2  -1  -1 700.637 38.9650   1
   2   1  -1 754.284 16.3305   2
  -2   1   1 722.259 11.9767   1
  -2  -1  -1 761.453 16.5674   2
   2   1  -1 724.884 14.7440   1
  -2  -1   1 615.167 21.3396   1
  -2   1  -1 733.913 8.92590   2
   2   1   1 837.881 14.9498   2
  -2  -1   1 690.718 23.6220   2
   2   1   1 759.180 26.0122   1
   2   2  -2 10158.1 71.2088   2
   2   2  -2 10262.4 62.5740   1
  -2  -2   0 961793. 3337.15   2
   2   2   0 953228. 3313.03   2
   2   2   0 961961. 3323.01   1
   2   2   2 10295.2 88.8508   1
   2   2   2 10375.3 61.8524   2
   2   3  -3 2853.50 33.6021   1
   2   3  -3 2900.07 43.9469   2
  -2   3   1 367.711 8.53877   1
   2   3  -1 348.163 20.6518   1
  -2  -3  -1 374.381 28.0595   2
  -2  -3  -1 306.708 64.5073   1
   2   3  -1 293.125 19.1016   2
  -2  -3   1 335.051 45.0390   1
   2   3   1 378.700 18.6344   2
   2  -3  -1 308.303 19.3125   2
   2   3   1 407.567 32.8279   1
  -2  -3   1 290.939 34.9294   2
  -2  -3   3 2971.59 74.9514   2
  -2  -3   3 3148.96 48.7737   1
   2   4  -4 5652.02 60.3718   2
   2   4  -2 2870.04 42.3207   1
  -2  -4  -2 2931.48 115.211   1
   2   4  -2 2650.62 40.1666   2
  -2   4   2 2725.57 30.8079   1
  -2  -4   0 360135. 1403.13   1
   2   4   0 362599. 1281.73   2
   2   4   0 362273. 1291.22   1
  -2  -4   0 362557. 1337.42   2
   2   4   2 3069.19 60.8585   1
  -2  -4   2 2593.73 74.6039   1
  -2  -4   2 3129.95 76.3731   2
   2   4   2 3032.89 39.3784   2
   2  -4  -2 2398.86 40.5509   2
   2   5  -3 4882.58 57.5719   2
   2   5  -3 5874.43 62.1338   1
   2   5  -1 172.286 26.8433   2
   2   5  -1 212.933 33.1023   1
   2   5   1 166.083 25.5429   2
   2   5   1 154.607 36.7255   1
   2   6  -2 3317.22 51.6725   1
   2   6  -2 3698.84 53.2513   2
  -2  -6   0 226296. 950.089   2
  -2  -6   0 224017. 1064.53   1
   2   6   0 226152. 844.213   1
   2   6   0 225732. 837.813   2
  -2  -6   2 3336.10 137.970   1
  -2  -6   2 3311.21 122.294   2
   2   7  -1 280.588 37.6100   1
   2   7  -1 270.987 33.7855   2
  -2  -7   1 245.457 166.698   1
  -2  -7   1 304.835 107.415   2
  -2  -7   3 2331.56 146.885   1
  -3   0   0-2.65184 20.9787   2
  -3   0   0 7.61657 37.2834   1
  -3   0   2-3.48020 16.6040   1
  -3   0  -2-0.27898 11.7754   2
   3   1  -3 8132.42 67.6157   2
  -3   1   1 9520.52 71.9103   1
  -3  -1  -1 9581.54 68.1660   2
   3   1  -1 9358.20 60.4008   2
   3   1  -1 9372.57 56.0827   1
   3  -1   1 9717.09 51.2313   1
  -3   1  -1 9672.37 58.6746   2
  -3  -1   1 9975.18 84.0141   2
   3  -1  -1 10378.3 51.8142   2
   3   1   1 9637.02 59.0225   2
   3   1   1 9927.20 71.3091   1
  -3  -1   1 10455.4 86.4834   1
  -3  -1   3 7597.18 94.0174   2
  -3  -1   3 7448.14 55.5402   1
  -3  -2  -2 195.007 81.2220   1
   3   2  -2 176.388 20.3111   1
  -3   2   2 109.187 13.9979   1
   3   2  -2 155.983 19.7070   2
  -3  -2  -2 149.861 21.2100   2
  -3  -2   0 769.875 56.6888   1
  -3  -2   0 730.999 38.3886   2
   3   2   0 750.114 22.7967   2
   3   2   0 776.907 27.6535   1
   3   2   2 173.406 17.5033   2
  -3  -2   2 143.895 33.5909   1
   3  -2  -2 134.338 9.05326   2
  -3  -2   2 175.344 43.2753   2
   3   2   2 190.189 37.0879   1
   3   3  -3 5306.25 56.9501   2
   3   3  -3 5517.53 48.7899   1
  -3  -3  -1 3426.30 54.0391   2
  -3  -3  -1 3775.13 99.4887   1
  -3  -3   1 3305.55 66.6100   2
   3   3   1 3218.56 37.9658   2
  -3  -3   3 5471.59 98.1403   2
  -3  -3   3 5464.80 73.3448   1
   3   4  -4 352.553 25.7155   1
   3   4  -4 287.498 29.7951   2
   3   4  -2 63.5895 36.2760   2
  -3  -4  -2 116.827 106.252   1
   3   4  -2 31.6303 27.6723   1
  -3  -4  -2-13.6505 37.0164   2
  -3  -4   0 2242.49 103.306   1
   3   4   0 2036.75 37.7492   2
  -3  -4   0 2161.39 63.5350   2
   3   4   0 2272.14 46.1685   1
   3   4   2 57.7832 33.5244   1
   3   4   2 43.3320 21.7119   2
  -3  -4   2 32.9697 67.7068   1
  -3  -4   2-1.07730 61.0468   2
  -3  -4   4 262.184 81.1659   2
  -3  -4   4 337.824 50.2220   1
   3   5  -3 5046.08 63.3330   1
   3   5  -3 6649.29 84.8705   2
   3   5  -1 3502.34 51.0308   1
   3   5  -1 3569.22 49.0937   2
  -3  -5   1 3659.02 127.176   1
  -3  -5   1 3629.16 100.181   2
   3   5   1 3633.32 50.5340   2
   3   5   1 3761.64 60.7400   1
  -3  -5   3 4208.81 113.811   1
  -3  -5   3 4346.58 121.730   2
   3   6  -2 364.443 35.5973   1
   3   6  -2 368.573 32.6933   2
  -3  -6   0 2097.07 98.4022   2
  -3  -6   0 2405.08 174.248   1
   3   6   0 1963.46 44.1413   2
   3   6   0 2295.88 54.7648   1
  -3  -6   2 405.131 120.623   1
  -3  -6   2 337.221 99.5660   2
  -3  -7   1 772.318 176.056   1
  -3  -7   1 729.586 119.304   2
  -3  -7   3 1465.58 145.025   1
  -4   0   0 670455. 2396.62   1
  -4   0   0 670102. 2369.66   2
   4   0   0 669983. 2313.76   1
   4   0   0 669986. 2314.10   2
  -4   0  -2 10974.7 75.9962   2
   4   0  -2 10925.5 70.2974   2
  -4   0   2 10794.5 97.2865   1
   4   1  -3 161.624 22.7664   2
  -4   1   3 128.739 23.8325   1
  -4  -1  -1 1106.21 95.1174   1
  -4  -1  -1 923.419 37.3548   2
   4   1  -1 1012.19 26.7182   2
   4   1  -1 1088.90 29.3740   1
   4  -1   1 925.978 20.2153   1
  -4  -1   1 966.705 62.8706   1
  -4  -1   1 1130.13 57.1648   2
  -4   1  -1 936.318 34.9454   2
   4  -1  -1 1047.08 19.5134   2
   4   1   1 993.613 25.0865   2
   4   1   1 864.530 30.9746   1
  -4  -1   3 143.030 34.8951   1
   4  -1  -3 158.122 19.6914   2
   4   2  -4 6347.89 65.8054   2
  -4  -2  -2 5931.83 134.383   1
   4  -2   2 5344.62 36.4510   1
   4   2  -2 5941.97 53.7207   1
   4   2  -2 5318.11 53.3727   2
  -4  -2   0 405168. 1537.02   1
  -4  -2   0 403579. 1473.65   2
   4   2   0 403604. 1425.43   2
   4   2   0 402834. 1430.46   1
  -4  -2   2 6293.36 100.912   2
   4   2   2 6459.13 76.5660   1
  -4  -2   4 5724.88 68.4225   1
   4   3  -3 3267.27 43.0361   1
   4   3  -3 2687.60 42.8025   2
  -4  -3  -1 441.195 50.3900   2
   4   3  -1 394.285 27.0750   2
   4   3  -1 383.864 31.1278   1
  -4  -3  -1 450.261 103.977   1
  -4  -3   1 386.752 63.1220   2
   4   3   1 350.024 25.0047   2
   4   3   1 309.118 34.8010   1
  -4  -3   1 362.500 78.2450   1
  -4  -3   3 2980.02 96.7513   2
  -4  -3   3 2930.42 77.1067   1
   4   4  -4 14099.0 100.205   2
   4   4  -2 7656.10 69.4199   1
   4   4  -2 7558.21 72.1252   2
   4   4   0 290961. 1048.82   1
  -4  -4   0 290020. 1116.63   2
  -4  -4   2 7384.75 131.334   2
   4   4   2 7236.28 64.9455   2
   4   4   2 7028.91 77.2723   1
  -4  -4   4 14898.2 185.982   2
  -4  -4   4 14741.6 147.353   1
   4   5  -3 2973.64 54.9702   1
   4   5  -3 2315.72 49.1246   2
  -4  -5  -1 365.214 144.215   1
   4   5  -1 288.185 38.0380   1
   4   5  -1 261.821 30.4913   2
  -4  -5  -1 243.904 63.6592   2
  -4  -5   1 349.102 114.044   1
   4   5   1 276.158 35.8995   1
   4   5   1 275.103 31.4042   2
  -4  -5   1 292.677 83.3391   2
  -4  -5   3 2163.18 108.517   1
  -4  -5   3 2324.38 119.842   2
   4   6  -2 4013.97 58.7411   1
   4   6  -2 3704.59 56.7909   2
   4   6   0 141567. 553.721   1
   4   6   0 140003. 555.956   2
  -4  -6   2 3669.39 149.245   1
  -4  -6   2 3987.79 138.238   2
   4   7  -1 163.373 33.8626   2
   4   7  -1 190.951 40.3306   1
  -4  -7   1 128.263 162.912   1
  -4  -7   1 132.588 114.532   2
   5   0   0-0.31942 20.4802   2
  -5   0   0 29.8266 108.946   1
   5   0   0 1.17848 24.1093   1
  -5   0   0-0.27542 51.7411   2
   5   0  -2 4.73712 21.6277   2
  -5   0   2 9.15412 65.9588   1
  -5   0  -2 20.9795 41.7819   2
   5   0   2 11.8153 28.8366   1
  -5   1   3 9243.55 109.526   1
   5   1  -3 10208.1 75.8602   2
   5  -1   1 5010.51 44.4902   1
   5   1  -1 5164.92 53.7003   2
   5  -1  -1 5147.47 45.2473   2
   5   1   1 5015.54 50.3507   2
   5  -1  -3 10587.0 70.7683   2
   5   2  -4 58.7633 27.6946   2
   5   2  -2 18.1593 25.5485   2
   5   2  -2 11.4013 24.6790   1
  -5  -2  -2 54.4344 46.4930   2
  -5  -2   0 604.493 96.9075   1
  -5  -2   0 486.552 64.1558   2
   5   2   0 513.719 33.1123   1
   5   2   0 469.700 25.3387   2
  -5  -2   2 59.1410 72.8024   1
  -5  -2   2 92.2263 75.7475   2
   5   2   2 35.3745 34.3837   1
  -5  -2   4 33.6937 58.1150   1
   5   3  -3 10908.2 89.2808   1
   5   3  -3 12969.2 114.083   2
  -5  -3  -1 5668.57 94.5066   2
   5   3  -1 5710.03 60.7217   1
   5   3  -1 5547.53 59.8131   2
  -5  -3   1 6163.22 141.757   1
  -5  -3   1 5686.03 111.702   2
   5   3   1 5566.69 61.0115   2
   5   3   1 6049.48 71.4328   1
  -5  -3   3 8416.53 131.482   1
  -5  -3   3 9217.59 153.367   2
   5   4  -2 205.353 32.8444   1
   5   4  -2 172.399 31.6167   2
  -5  -4   0 821.564 134.083   1
  -5  -4   0 792.926 88.7332   2
   5   4   0 976.583 43.4505   1
   5   4   0 841.429 34.9710   2
  -5  -4   2 284.063 96.3420   2
  -5  -4   2 254.114 107.071   1
   5   5  -3 5688.39 68.2051   1
   5   5  -3 5383.02 67.4804   2
  -5  -5  -1 1331.68 92.1394   2
   5   5  -1 1480.07 45.6086   1
   5   5  -1 1392.78 40.1079   2
  -5  -5   1 1362.41 106.952   2
  -5  -5   1 1215.14 137.678   1
   5   5   1 1432.15 49.7109   1
   5   5   1 1228.19 38.1077   2
  -5  -5   3 5056.32 150.183   1
  -5  -5   3 5251.69 152.715   2
   5   6  -2 136.945 33.0909   2
   5   6  -2 152.923 45.1111   1
  -5  -6   0 1534.86 112.854   2
   5   6   0 1712.03 50.9171   1
   5   6   0 1537.11 43.8112   2
  -5  -6   2 124.778 115.385   2
  -5  -6   2 186.027 150.326   1
  -6   0   0 222128. 926.381   2
   6   0   0 222252. 804.748   1
   6   0  -2 7676.71 66.6507   2
   6   1  -3 472.817 31.7358   2
  -6  -1  -1 590.401 73.5947   2
   6   1  -1 562.149 31.1754   1
   6   1  -1 593.512 28.9021   2
  -6  -1   1 568.066 88.4494   2
   6   1   1 627.136 36.5472   1
  -6  -1   1 408.666 112.201   1
  -6  -1   3 250.248 87.9365   1
   6   2  -2 9693.11 80.8803   1
   6   2  -2 9067.43 78.1680   2
   6   2   0 259004. 954.562   1
   6   2   0 259874. 950.666   2
   6   3  -3 828.901 37.7430   2
  -6  -3  -1 501.209 81.7129   2
   6   3  -1 415.041 36.2196   1
   6   3  -1 432.942 31.2379   2
   6   3   1 433.791 40.4487   1
  -6  -3   1 437.453 126.061   1
  -6  -3   1 406.326 96.0431   2
  -6  -3   3 876.929 111.006   1
  -6  -3   3 793.030 111.573   2
  -6  -4   0 142472. 690.614   2
  -6  -4   0 146586. 790.145   1
  -6  -4   2 5648.56 160.813   1
  -6  -4   2 5766.65 153.364   2
   6   5  -3 2035.77 47.7695   2
   6   5  -1 169.415 35.0862   2
   6   5  -1 151.441 36.6180   1
  -6  -5   1 116.337 107.237   2
  -6  -5   1 120.275 177.732   1
  -6  -5   3 1884.48 143.670   1
  -6  -5   3 1884.80 132.113   2
   7   1  -1 5135.74 60.1525   2
   7   2  -2 34.2196 31.5743   2
   7   2   0 115.477 34.0079   1
  -7  -2   0 114.536 100.223   2
  -7  -2   2 57.6278 144.157   1
   7   3  -1 2799.94 60.7741   1
   7   3  -1 2772.55 52.7927   2
  -7  -3   1 2563.31 132.528   2
  -7  -3   1 2579.51 187.175   1
   7   4  -2 57.3384 34.8186   2
  -7  -4   2 121.890 169.054   1
  -7  -4   2 153.810 124.055   2
   0   0   0    0.00    0.00   0

TITL 013_SSO_x1_P9_30-5-1 in A2(1)am
REM A2(1)am (#36 with fixed user cell!)
CELL 0.48590   5.673651   5.700167  20.425487  90.0000  90.0000  90.0000
ZERR    4.00   0.000620   0.000588   0.102577   0.0000   0.0000   0.0000
LATT -5
SYMM  x+1/2,-y,-z
SYMM  x+1/2,-y, z
SYMM  x, y,-z
SFAC O Sr Sn
UNIT 28.00 12.00 8.00
TREF
HKLF 4
END
;
_shelx_hkl_checksum                46843
loop_
  _axis.id
  _axis.system
  _axis.type
  _axis.equipment
  _axis.parity
  _axis.depends_on
  _axis.zero
  _axis.vector[1]
  _axis.vector[2]
  _axis.vector[3]
 source abstract . source . . . 0.99999589 0.00000000 -0.00286792
 omega abstract rotation goniometer -1 . 86.41056000 0.00000000 0.00000000
 1.00000000
 kappa abstract rotation goniometer -1 omega 0.00000000 -0.76381056 0.00000000
 0.64544049
 phi abstract rotation goniometer -1 kappa . 0.00000000 0.00000000 1.00000000
 theta abstract rotation goniometer -1 . 0.02975475 0.00000000 0.00000000
 1.00000000
 matrixX abstract general general . phi . 1.00000000 0.00000000 0.00000000
 matrixY abstract general general . phi . 0.00000000 1.00000000 0.00000000
 matrixZ abstract general general . phi . 0.00000000 0.00000000 1.00000000
 dacX abstract translation general . phi . 0.00000000 1.00000000 0.00000000
 dacY abstract translation general . phi . -1.00000000 0.00000000 0.00000000
 dacZ abstract translation general . phi . 0.00000000 0.00000000 1.00000000

_olex2_submission_special_instructions  'No special instructions were received'
_oxdiff_exptl_absorpt_empirical_details
;
Empirical correction (ABSPACK) includes:
- Absorption correction using spherical harmonics
- Frame scaling
;
_oxdiff_exptl_absorpt_empirical_full_max  2.466
_oxdiff_exptl_absorpt_empirical_full_min  0.403
loop_
  _twin_individual_id
  _twin_individual_mass_fraction_refined
 1 0.46(7)
 2 0.54(7)
