# Supplementary material for: The varying temperature- and pressure-induced phase transition pathways in hybrid improper ferroelectric Sr3Sn2O7
Source: Acta Crystallogr B Struct Sci Cryst Eng Mater. 2025 Apr 14;81(Pt 3):318–24. doi: 10.1107/S2052520625002306 (PMC12147935; doi:10.1107/S2052520625002306)
Supplement: Supplementary file 1 [file b-81-00318-sup1.zip › SSO_HP_VT_CIFs/SSO_HP_CIFS/014.cif]

data_014_sso_x1_p10_30-5-1_225

# start Validation Reply Form
_vrf_ATOM007_014_sso_x1_p10_30-5-1_225
;
PROBLEM: _atom_site_aniso_label is missing
RESPONSE: As the measurement was performed using a diamond anvil cell to
achieve high pressures, the available region of reciprocal space is 
restricted, resulting in a low data/parameter ratio. Therefore, an 
anisotropic model is neither feasible nor advisable.
;
_vrf_PLAT029_014_sso_x1_p10_30-5-1_225
;
PROBLEM: _diffrn_measured_fraction_theta_full value Low .      0.220 Why?  
RESPONSE: The measurement was performed using a diamond anvil cell, of 
which the precise design necessitates a small opening angle (approx. 23
degrees) to obtain high pressures. This restricts the available region
of reciprocal space.
;
_vrf_PLAT090_014_sso_x1_p10_30-5-1_225
;
PROBLEM: Poor Data / Parameter Ratio (Zmax > 18) ........       3.21 Note  
RESPONSE: The measurement was performed using a diamond anvil cell, of 
which the precise design necessitates a small opening angle (approx. 23
degrees) to obtain high pressures. This restricts the available region
of reciprocal space. The sample was refined isotropically to improve this.
;
_vrf_PLAT109_014_sso_x1_p10_30-5-1_225
;
PROBLEM: Twinning Matrix = Alternate Inversion Twinning .          ? Check 
RESPONSE: The present system stems from a cetrosymmetric, tetragonal 
aristotype. This can be modelled using a twin law given by 
(0 1 0 -1 0 0 0 0 1 4). The two-fold twin was subsequently chosen over 
the inversion twin law to explicitly depict the twinning present as viewed 
from the perspective of the relevant properties (i.e., hybrid improper 
ferroelectric polarisation).
;
_vrf_PLAT196_014_sso_x1_p10_30-5-1_225
;
PROBLEM: No TEMP record and measurement temperature .NE.         293 Degree
RESPONSE: Model incorporates no riding hydrogens so no TEMP record is 
required. 
;
# end Validation Reply Form

_audit_creation_date               2025-01-07
_audit_creation_method
;
Olex2 1.5-ac7-013
(compiled 2025.01.02 svn.rf662f148 for Rigaku Oxford Diffraction, GUI svn.r7109)
;
_shelx_SHELXL_version_number       '2019/3'
_audit_contact_author_address      
;
Dept. of Chemistry, University of Warwick, Gibbet Hill Road, Coventry, CV4 7AL
;
_audit_contact_author_email        ?
_audit_contact_author_name         'Evie Ladbrook'
_audit_contact_author_phone        ?
_publ_contact_author_id_orcid      ?
_publ_section_references
;
Dolomanov, O.V., Bourhis, L.J., Gildea, R.J, Howard, J.A.K. & Puschmann, H.
 (2009), J. Appl. Cryst. 42, 339-341.

Sheldrick, G.M. (2008). Acta Cryst. A64, 112-122.

Sheldrick, G.M. (2015). Acta Cryst. C71, 3-8.
;
_chemical_name_common              ?
_chemical_name_systematic          ?
_chemical_formula_moiety           'O7 Sn2 Sr3'
_chemical_formula_sum              'O7 Sn2 Sr3'
_chemical_formula_weight           612.24
_chemical_absolute_configuration   ?
_chemical_melting_point            ?
_chemical_oxdiff_formula           'Sr3 Sn2 O7'
loop_
  _atom_type_symbol
  _atom_type_description
  _atom_type_scat_dispersion_real
  _atom_type_scat_dispersion_imag
  _atom_type_scat_source
 'O' 'O' 0.0036 0.0026 'International Tables Vol C Tables 4.2.6.8 and 6.1.1.4'
 'Sr' 'Sr' 0.1333 1.7343 'International Tables Vol C Tables 4.2.6.8 and 6.1.1.4'
 'Sn' 'Sn' -1.6654 0.7203
 'International Tables Vol C Tables 4.2.6.8 and 6.1.1.4'

_shelx_space_group_comment
;
The symmetry employed for this shelxl refinement is uniquely defined
by the following loop, which should always be used as a source of
symmetry information in preference to the above space-group names.
They are only intended as comments.
;
_space_group_crystal_system        'orthorhombic'
_space_group_IT_number             36
_space_group_name_H-M_alt          'A 21 a m'
_space_group_name_Hall             'A -2 2a'
loop_
  _space_group_symop_operation_xyz
 'x, y, z'
 'x+1/2, -y, -z'
 'x, y, -z'
 'x+1/2, -y, z'
 'x, y+1/2, z+1/2'
 'x+1/2, -y+1/2, -z+1/2'
 'x, y+1/2, -z+1/2'
 'x+1/2, -y+1/2, z+1/2'

_cell_length_a                     5.6563(8)
_cell_length_b                     5.6809(8)
_cell_length_c                     20.29(13)
_cell_angle_alpha                  90
_cell_angle_beta                   90
_cell_angle_gamma                  90
_cell_volume                       652(4)
_cell_formula_units_Z              4
_cell_measurement_reflns_used      347
_cell_measurement_temperature      300
_cell_measurement_theta_max        19.6000
_cell_measurement_theta_min        2.5520
_shelx_estimated_absorpt_T_max     ?
_shelx_estimated_absorpt_T_min     ?
_exptl_absorpt_coefficient_mu      11.641
_exptl_absorpt_correction_T_max    0.71016
_exptl_absorpt_correction_T_min    0.70253
_exptl_absorpt_correction_type     sphere
_exptl_absorpt_process_details
;
CrysAlisPro 1.171.43.105a (Rigaku Oxford Diffraction, 2024)
Spherical absorption correction
using equivalent radius and absorption coefficient.
;
_exptl_absorpt_special_details     ?
_exptl_crystal_colour              'clear colourless'
_exptl_crystal_colour_lustre       clear
_exptl_crystal_colour_primary      colourless
_exptl_crystal_density_diffrn      6.239
_exptl_crystal_density_meas        ?
_exptl_crystal_density_method      ?
_exptl_crystal_description         plate
_exptl_crystal_F_000               1080
_exptl_crystal_size_max            0.05
_exptl_crystal_size_mid            0.03
_exptl_crystal_size_min            0.015
_exptl_crystal_size_rad            0.020
_exptl_transmission_factor_max     ?
_exptl_transmission_factor_min     ?
_diffrn_reflns_av_R_equivalents    0.0194
_diffrn_reflns_av_unetI/netI       0.0148
_diffrn_reflns_Laue_measured_fraction_full  0.220
_diffrn_reflns_Laue_measured_fraction_max  0.162
_diffrn_reflns_limit_h_max         7
_diffrn_reflns_limit_h_min         -7
_diffrn_reflns_limit_k_max         7
_diffrn_reflns_limit_k_min         -7
_diffrn_reflns_limit_l_max         4
_diffrn_reflns_limit_l_min         -4
_diffrn_reflns_number              376
_diffrn_reflns_point_group_measured_fraction_full  0.214
_diffrn_reflns_point_group_measured_fraction_max  0.154
_diffrn_reflns_theta_full          16.950
_diffrn_reflns_theta_max           20.289
_diffrn_reflns_theta_min           2.462
_diffrn_ambient_temperature        300
_diffrn_detector                   'Hybrid Pixel Array Detector'
_diffrn_detector_area_resol_mean   13.3333
_diffrn_measured_fraction_theta_full  0.220
_diffrn_measured_fraction_theta_max  0.162
_diffrn_measurement_details
;
List of Runs (angles in degrees, time in seconds):

  # Type    Start    End  Width  t~exp~   \w     \q     \k     \f   Frames
--------------------------------------------------------------------------
  1  \f    -27.80  26.60   0.20    1.00 -90.00   0.00   0.00    --   272
  2  \f   -167.80-112.80   0.20    1.00-130.00   0.00   0.00    --   275
;
_diffrn_measurement_device         'abstract diffractometer'
_diffrn_measurement_device_type   
 'dectris-CrysAlisPro-abstract goniometer imported dectris images'
_diffrn_measurement_method         '\f scans'
_diffrn_orient_matrix_axis[1]      matrixX
_diffrn_orient_matrix_axis[2]      matrixY
_diffrn_orient_matrix_axis[3]      matrixZ
_diffrn_orient_matrix_type        
 'CrysAlisPro convention (1999,Acta A55,543-557)'
_diffrn_orient_matrix_UB_11        0.0026877391
_diffrn_orient_matrix_UB_12        0.0039407993
_diffrn_orient_matrix_UB_13        0.0239062439
_diffrn_orient_matrix_UB_21        0.0590260095
_diffrn_orient_matrix_UB_22        0.0619579482
_diffrn_orient_matrix_UB_23        -0.0012942240
_diffrn_orient_matrix_UB_31        -0.0623811591
_diffrn_orient_matrix_UB_32        0.0588623919
_diffrn_orient_matrix_UB_33        -0.0002440067
_diffrn_radiation_monochromator    synchrotron
_diffrn_radiation_probe            x-ray
_diffrn_radiation_type             synchrotron
_diffrn_radiation_wavelength       0.4859
_diffrn_source                     synchrotron
_reflns_Friedel_coverage           0.733
_reflns_Friedel_fraction_full      0.207
_reflns_Friedel_fraction_max       0.145
_reflns_number_gt                  146
_reflns_number_total               156
_reflns_special_details
;
Measurement was performed using a diamond anvil cell with an opening 
angle of approximately 23 degrees. 
 Reflections were merged by SHELXL according to the crystal
 class for the calculation of statistics and refinement.
 
 _reflns_Friedel_fraction is defined as the number of unique
 Friedel pairs measured divided by the number that would be
 possible theoretically, ignoring centric projections and
 systematic absences. Completness statistics refer to single and
 composite reflections containing twin component 1 only.
;
_reflns_threshold_expression       'I > 2\s(I)'
_computing_cell_refinement         'CrysAlisPro 1.171.43.105a (Rigaku OD, 2024)'
_computing_data_collection        
 'CrysAlisPro 1.171.43.105a (Rigaku OD, 2024) (IMPORT)'
_computing_data_reduction          'CrysAlisPro 1.171.43.105a (Rigaku OD, 2024)'
_computing_molecular_graphics      'Olex2 1.5-ac7-013 (Dolomanov et al., 2009)'
_computing_publication_material    'Olex2 1.5-ac7-013 (Dolomanov et al., 2009)'
_computing_structure_refinement    'SHELXL 2019/3 (Sheldrick, 2015)'
_computing_structure_solution      'SHELXS  (Sheldrick, 2008)'
_refine_diff_density_max           1.620
_refine_diff_density_min           -1.512
_refine_diff_density_rms           0.658
_refine_ls_abs_structure_details
;
 Flack x determined using 55 quotients [(I+)-(I-)]/[(I+)+(I-)]
 (Parsons, Flack and Wagner, Acta Cryst. B69 (2013) 249-259).
;
_refine_ls_abs_structure_Flack     -0.06(6)
_refine_ls_extinction_coef         .
_refine_ls_extinction_method       none
_refine_ls_goodness_of_fit_ref     1.222
_refine_ls_hydrogen_treatment      undef
_refine_ls_matrix_type             full
_refine_ls_number_parameters       28
_refine_ls_number_reflns           156
_refine_ls_number_restraints       4
_refine_ls_R_factor_all            0.0776
_refine_ls_R_factor_gt             0.0765
_refine_ls_restrained_S_all        1.212
_refine_ls_shift/su_max            0.000
_refine_ls_shift/su_mean           0.000
_refine_ls_structure_factor_coef   Fsqd
_refine_ls_weighting_details      
 'w=1/[\s^2^(Fo^2^)+(0.1104P)^2^] where P=(Fo^2^+2Fc^2^)/3'
_refine_ls_weighting_scheme        calc
_refine_ls_wR_factor_gt            0.1440
_refine_ls_wR_factor_ref           0.1469
_refine_special_details
;
 Refined as a 2-component twin.
The O1-Sn1-O2 distances were restrained to be similar as this lies along the c
axis which is is poorly defined due to the small opening angle of the
diamond anvil cell, the orientation of the plate-like crystal within the cell
and high mosaicity along c. Therefore, a SADI restraint was used to maintain
chemical and physical sensibility of the model.

SIMU restraint necessary to maintain sensible displacement parameters
;
_olex2_refinement_description
;
1. Twinned data refinement
 Scales: 0.50(11)
 0.50(11)
2. Restrained distances
 O1-Sn1 \\sim Sn1-O2
 with sigma of 0.02
3. Uiso/Uaniso restraints and constraints
O4 \\sim O3 \\sim O2 \\sim O1: within 3A with sigma of 0.002 and sigma for
terminal atoms of 0.004 within 3A
;
_atom_sites_solution_hydrogens     .
_atom_sites_solution_primary       isomorph
_atom_sites_solution_secondary     difmap
loop_
  _atom_site_label
  _atom_site_type_symbol
  _atom_site_fract_x
  _atom_site_fract_y
  _atom_site_fract_z
  _atom_site_U_iso_or_equiv
  _atom_site_adp_type
  _atom_site_occupancy
  _atom_site_site_symmetry_order
  _atom_site_calc_flag
  _atom_site_refinement_flags_posn
  _atom_site_refinement_flags_adp
  _atom_site_refinement_flags_occupancy
  _atom_site_disorder_assembly
  _atom_site_disorder_group
 Sn1 Sn 0.8728(10) 0.24960(19) 0.0959(7) 0.0039(12) Uiso 1 1 d D . . . .
 Sr1 Sr 0.3569(10) 0.2495(3) 0.000000 0.0084(16) Uiso 1 2 d S . P . .
 Sr2 Sr 0.38193(14) 0.2574(3) 0.1865(10) 0.0066(12) Uiso 1 1 d . . . . .
 O1 O 0.882(3) 0.191(4) 0.000000 0.017(4) Uiso 1 2 d DS U P . .
 O2 O 0.864(3) 0.288(3) 0.193(2) 0.015(4) Uiso 1 1 d D U . . .
 O3 O 0.655(3) -0.026(3) 0.112(3) 0.014(3) Uiso 1 1 d . U . . .
 O4 O 0.107(3) 0.527(2) 0.080(2) 0.010(4) Uiso 1 1 d . . . . .

_geom_special_details
;
 All esds (except the esd in the dihedral angle between two l.s. planes)
 are estimated using the full covariance matrix.  The cell esds are taken
 into account individually in the estimation of esds in distances, angles
 and torsion angles; correlations between esds in cell parameters are only
 used when they are defined by crystal symmetry.  An approximate (isotropic)
 treatment of cell esds is used for estimating esds involving l.s. planes.
;
loop_
  _geom_bond_atom_site_label_1
  _geom_bond_atom_site_label_2
  _geom_bond_distance
  _geom_bond_site_symmetry_2
  _geom_bond_publ_flag
 Sn1 Sr1 3.359(13) 1_655 ?
 Sn1 Sr1 3.440(11) 2 ?
 Sn1 Sr2 3.330(17) . ?
 Sn1 Sr2 3.417(17) 1_655 ?
 Sn1 Sr2 3.350(17) 4_565 ?
 Sn1 Sr2 3.417(16) 4 ?
 Sn1 O1 1.974(18) . ?
 Sn1 O2 1.99(4) . ?
 Sn1 O3 2.015(17) . ?
 Sn1 O3 2.07(2) 4 ?
 Sn1 O4 1.992(17) 4_565 ?
 Sn1 O4 2.084(18) 1_655 ?
 Sr1 O1 3.18(2) 2_465 ?
 Sr1 O1 2.991(16) . ?
 Sr1 O1 2.704(16) 1_455 ?
 Sr1 O1 2.51(2) 2_455 ?
 Sr1 O3 2.84(5) 4_455 ?
 Sr1 O3 2.84(5) 2_455 ?
 Sr1 O3 3.23(4) . ?
 Sr1 O3 3.23(4) 3 ?
 Sr1 O4 2.50(3) 2_565 ?
 Sr1 O4 2.50(3) 4_565 ?
 Sr1 O4 2.67(3) . ?
 Sr1 O4 2.67(3) 3 ?
 Sr2 O2 2.45(5) 6_455 ?
 Sr2 O2 2.587(16) 4_465 ?
 Sr2 O2 2.736(17) . ?
 Sr2 O2 3.104(16) 4_455 ?
 Sr2 O2 2.938(16) 1_455 ?
 Sr2 O3 2.39(4) 4_455 ?
 Sr2 O3 2.70(4) . ?
 Sr2 O4 3.07(4) . ?
 Sr2 O4 2.79(4) 4_565 ?

loop_
  _geom_angle_atom_site_label_1
  _geom_angle_atom_site_label_2
  _geom_angle_atom_site_label_3
  _geom_angle
  _geom_angle_site_symmetry_1
  _geom_angle_site_symmetry_3
  _geom_angle_publ_flag
 Sr1 Sn1 Sr1 72.2(3) 1_655 2 ?
 Sr1 Sn1 Sr2 107.4(3) 1_655 4 ?
 Sr1 Sn1 Sr2 67.9(5) 1_655 1_655 ?
 Sr2 Sn1 Sr1 67.0(5) 4 2 ?
 Sr2 Sn1 Sr1 178.7(5) 4_565 2 ?
 Sr2 Sn1 Sr1 107.5(3) . 2 ?
 Sr2 Sn1 Sr1 178.0(5) . 1_655 ?
 Sr2 Sn1 Sr1 107.8(2) 4_565 1_655 ?
 Sr2 Sn1 Sr1 109.7(3) 1_655 2 ?
 Sr2 Sn1 Sr2 72.5(4) . 4_565 ?
 Sr2 Sn1 Sr2 73.1(4) 1_655 4 ?
 Sr2 Sn1 Sr2 71.4(4) 4_565 1_655 ?
 Sr2 Sn1 Sr2 113.9(9) . 1_655 ?
 Sr2 Sn1 Sr2 74.2(4) . 4 ?
 Sr2 Sn1 Sr2 114.2(9) 4_565 4 ?
 O1 Sn1 Sr1 45.9(5) . 2 ?
 O1 Sn1 Sr1 53.6(6) . 1_655 ?
 O1 Sn1 Sr2 124.7(7) . . ?
 O1 Sn1 Sr2 120.6(6) . 1_655 ?
 O1 Sn1 Sr2 132.9(9) . 4_565 ?
 O1 Sn1 Sr2 112.8(6) . 4 ?
 O1 Sn1 O2 176.6(7) . . ?
 O1 Sn1 O3 92.4(15) . . ?
 O1 Sn1 O3 91.5(15) . 4 ?
 O1 Sn1 O4 88.4(14) . 4_565 ?
 O1 Sn1 O4 87.7(13) . 1_655 ?
 O2 Sn1 Sr1 130.7(6) . 2 ?
 O2 Sn1 Sr1 126.6(5) . 1_655 ?
 O2 Sn1 Sr2 63.8(6) . 4 ?
 O2 Sn1 Sr2 50.4(7) . 4_565 ?
 O2 Sn1 Sr2 55.2(7) . . ?
 O2 Sn1 Sr2 59.0(6) . 1_655 ?
 O2 Sn1 O3 85.0(19) . . ?
 O2 Sn1 O3 86.2(17) . 4 ?
 O2 Sn1 O4 94.8(14) . 1_655 ?
 O2 Sn1 O4 94.0(14) . 4_565 ?
 O3 Sn1 Sr1 66.4(11) 4 2 ?
 O3 Sn1 Sr1 57.2(14) 4 1_655 ?
 O3 Sn1 Sr1 126.1(12) . 1_655 ?
 O3 Sn1 Sr1 55.5(14) . 2 ?
 O3 Sn1 Sr2 114.7(12) 4 4_565 ?
 O3 Sn1 Sr2 124.9(16) . 4_565 ?
 O3 Sn1 Sr2 43.4(10) 4 1_655 ?
 O3 Sn1 Sr2 54.1(11) . . ?
 O3 Sn1 Sr2 52.2(10) 4 4 ?
 O3 Sn1 Sr2 116.1(13) . 1_655 ?
 O3 Sn1 Sr2 43.1(11) . 4 ?
 O3 Sn1 Sr2 124.6(15) 4 . ?
 O3 Sn1 O3 88.3(6) . 4 ?
 O3 Sn1 O4 178.1(7) . 1_655 ?
 O3 Sn1 O4 89.8(7) 4 1_655 ?
 O4 Sn1 Sr1 121.5(12) 4_565 1_655 ?
 O4 Sn1 Sr1 114.5(9) 4_565 2 ?
 O4 Sn1 Sr1 123.6(11) 1_655 2 ?
 O4 Sn1 Sr1 52.6(9) 1_655 1_655 ?
 O4 Sn1 Sr2 56.1(11) 1_655 4_565 ?
 O4 Sn1 Sr2 135.5(8) 4_565 1_655 ?
 O4 Sn1 Sr2 62.3(8) 1_655 1_655 ?
 O4 Sn1 Sr2 135.2(8) 1_655 4 ?
 O4 Sn1 Sr2 56.7(12) 4_565 . ?
 O4 Sn1 Sr2 64.3(9) 4_565 4_565 ?
 O4 Sn1 Sr2 129.4(10) 4_565 4 ?
 O4 Sn1 Sr2 127.2(9) 1_655 . ?
 O4 Sn1 O3 93.4(8) 4_565 . ?
 O4 Sn1 O3 178.3(10) 4_565 4 ?
 O4 Sn1 O4 88.5(4) 4_565 1_655 ?
 O1 Sr1 O1 166.5(8) 1_455 . ?
 O1 Sr1 O1 93.8(5) . 2_465 ?
 O1 Sr1 O1 80.3(5) 2_455 . ?
 O1 Sr1 O1 86.2(5) 2_455 1_455 ?
 O1 Sr1 O1 99.7(5) 1_455 2_465 ?
 O1 Sr1 O1 174.1(6) 2_455 2_465 ?
 O1 Sr1 O3 64.9(5) 2_455 4_455 ?
 O1 Sr1 O3 55.0(5) . 3 ?
 O1 Sr1 O3 117.3(6) 1_455 3 ?
 O1 Sr1 O3 117.4(5) 2_465 3 ?
 O1 Sr1 O3 55.0(5) . . ?
 O1 Sr1 O3 59.1(6) 2_455 . ?
 O1 Sr1 O3 117.4(5) 2_465 . ?
 O1 Sr1 O3 63.0(5) 1_455 4_455 ?
 O1 Sr1 O3 64.9(5) 2_455 2_455 ?
 O1 Sr1 O3 59.1(6) 2_455 3 ?
 O1 Sr1 O3 117.3(6) 1_455 . ?
 O1 Sr1 O3 63.0(5) 1_455 2_455 ?
 O1 Sr1 O4 128.3(7) 2_455 3 ?
 O1 Sr1 O4 128.3(7) 2_455 . ?
 O3 Sr1 O1 110.5(7) 2_455 . ?
 O3 Sr1 O1 110.5(7) 4_455 . ?
 O3 Sr1 O1 117.8(5) 4_455 2_465 ?
 O3 Sr1 O1 117.8(5) 2_455 2_465 ?
 O3 Sr1 O3 123.6(9) 2_455 . ?
 O3 Sr1 O3 89.1(16) . 3 ?
 O3 Sr1 O3 105.9(15) 2_455 4_455 ?
 O3 Sr1 O3 55.5(9) 4_455 . ?
 O3 Sr1 O3 55.5(9) 2_455 3 ?
 O3 Sr1 O3 123.6(9) 4_455 3 ?
 O4 Sr1 O1 128.6(9) 4_565 1_455 ?
 O4 Sr1 O1 126.3(6) . . ?
 O4 Sr1 O1 59.6(7) 4_565 . ?
 O4 Sr1 O1 126.3(6) 3 . ?
 O4 Sr1 O1 63.1(5) 3 1_455 ?
 O4 Sr1 O1 128.6(9) 2_565 1_455 ?
 O4 Sr1 O1 57.8(5) 2_565 2_465 ?
 O4 Sr1 O1 118.3(5) 4_565 2_455 ?
 O4 Sr1 O1 63.1(5) . 1_455 ?
 O4 Sr1 O1 57.8(5) 4_565 2_465 ?
 O4 Sr1 O1 118.3(5) 2_565 2_455 ?
 O4 Sr1 O1 55.5(6) . 2_465 ?
 O4 Sr1 O1 55.5(6) 3 2_465 ?
 O4 Sr1 O1 59.6(7) 2_565 . ?
 O4 Sr1 O3 166.9(12) 4_565 2_455 ?
 O4 Sr1 O3 97.8(13) 3 3 ?
 O4 Sr1 O3 59.6(8) 2_565 3 ?
 O4 Sr1 O3 122.6(8) . 2_455 ?
 O4 Sr1 O3 122.6(8) 3 4_455 ?
 O4 Sr1 O3 166.9(12) 2_565 4_455 ?
 O4 Sr1 O3 86.4(12) 4_565 4_455 ?
 O4 Sr1 O3 172.0(9) . 3 ?
 O4 Sr1 O3 64.2(9) 3 2_455 ?
 O4 Sr1 O3 97.8(13) . . ?
 O4 Sr1 O3 172.0(9) 3 . ?
 O4 Sr1 O3 86.4(12) 2_565 2_455 ?
 O4 Sr1 O3 114.0(11) 2_565 . ?
 O4 Sr1 O3 64.2(9) . 4_455 ?
 O4 Sr1 O3 114.0(11) 4_565 3 ?
 O4 Sr1 O3 59.6(8) 4_565 . ?
 O4 Sr1 O4 113.3(9) 2_565 . ?
 O4 Sr1 O4 81.1(19) 4_565 2_565 ?
 O4 Sr1 O4 66.6(9) 4_565 . ?
 O4 Sr1 O4 75.1(16) . 3 ?
 O4 Sr1 O4 66.6(9) 2_565 3 ?
 O4 Sr1 O4 113.3(9) 4_565 3 ?
 Sn1 Sr2 Sn1 72.7(4) 4_465 1_455 ?
 Sn1 Sr2 Sn1 73.8(4) . 4_465 ?
 Sn1 Sr2 Sn1 113.9(9) . 1_455 ?
 O2 Sr2 Sn1 89.1(6) 4_455 1_455 ?
 O2 Sr2 Sn1 36.6(8) . . ?
 O2 Sr2 Sn1 119.9(6) 6_455 1_455 ?
 O2 Sr2 Sn1 35.5(7) 1_455 1_455 ?
 O2 Sr2 Sn1 149.1(13) 1_455 . ?
 O2 Sr2 Sn1 89.4(6) . 4_465 ?
 O2 Sr2 Sn1 150.2(13) . 1_455 ?
 O2 Sr2 Sn1 36.3(8) 4_465 4_465 ?
 O2 Sr2 Sn1 94.3(6) 4_465 . ?
 O2 Sr2 Sn1 149.1(12) 4_455 4_465 ?
 O2 Sr2 Sn1 129.2(6) 6_455 4_465 ?
 O2 Sr2 Sn1 125.5(6) 6_455 . ?
 O2 Sr2 Sn1 87.7(6) 1_455 4_465 ?
 O2 Sr2 Sn1 90.5(7) 4_465 1_455 ?
 O2 Sr2 Sn1 92.2(5) 4_455 . ?
 O2 Sr2 O2 171.0(13) . 1_455 ?
 O2 Sr2 O2 85.3(10) 6_455 1_455 ?
 O2 Sr2 O2 81.3(10) 6_455 4_455 ?
 O2 Sr2 O2 91.4(5) 1_455 4_455 ?
 O2 Sr2 O2 89.9(11) 6_455 . ?
 O2 Sr2 O2 95.4(4) . 4_455 ?
 O2 Sr2 O2 88.4(5) 4_465 . ?
 O2 Sr2 O2 84.2(4) 4_465 1_455 ?
 O2 Sr2 O2 92.9(11) 6_455 4_465 ?
 O2 Sr2 O2 173.1(16) 4_465 4_455 ?
 O2 Sr2 O3 130.3(10) 4_465 . ?
 O2 Sr2 O3 121.4(11) 6_455 . ?
 O2 Sr2 O4 63.6(9) . 4_565 ?
 O2 Sr2 O4 67.7(9) 4_465 4_565 ?
 O2 Sr2 O4 146.5(8) 6_455 4_565 ?
 O2 Sr2 O4 59.9(9) 1_455 . ?
 O2 Sr2 O4 120.6(11) . . ?
 O2 Sr2 O4 61.3(9) 4_465 . ?
 O2 Sr2 O4 136.9(9) 6_455 . ?
 O3 Sr2 Sn1 36.6(4) 4_455 1_455 ?
 O3 Sr2 Sn1 37.2(4) . . ?
 O3 Sr2 Sn1 99.9(10) . 1_455 ?
 O3 Sr2 Sn1 95.1(10) 4_455 . ?
 O3 Sr2 Sn1 95.9(11) 4_455 4_465 ?
 O3 Sr2 Sn1 101.4(10) . 4_465 ?
 O3 Sr2 O2 124.3(11) 4_455 4_465 ?
 O3 Sr2 O2 59.7(10) . . ?
 O3 Sr2 O2 123.6(12) 4_455 6_455 ?
 O3 Sr2 O2 57.3(11) 4_455 4_455 ?
 O3 Sr2 O2 129.3(9) . 1_455 ?
 O3 Sr2 O2 61.7(9) 4_455 1_455 ?
 O3 Sr2 O2 56.6(8) . 4_455 ?
 O3 Sr2 O2 127.1(11) 4_455 . ?
 O3 Sr2 O3 67.7(11) 4_455 . ?
 O3 Sr2 O4 101.0(15) . . ?
 O3 Sr2 O4 89.7(15) 4_455 4_565 ?
 O3 Sr2 O4 63.6(11) 4_455 . ?
 O3 Sr2 O4 64.2(9) . 4_565 ?
 O4 Sr2 Sn1 36.7(4) 4_565 . ?
 O4 Sr2 Sn1 88.6(8) 4_565 1_455 ?
 O4 Sr2 Sn1 35.8(4) . 4_465 ?
 O4 Sr2 Sn1 38.3(4) 4_565 4_465 ?
 O4 Sr2 Sn1 92.4(9) . . ?
 O4 Sr2 Sn1 37.0(4) . 1_455 ?
 O4 Sr2 O2 117.8(11) 4_565 1_455 ?
 O4 Sr2 O2 120.9(10) . 4_455 ?
 O4 Sr2 O2 119.2(10) 4_565 4_455 ?
 O4 Sr2 O4 57.9(8) 4_565 . ?
 Sn1 O1 Sn1 160.3(12) 3 . ?
 Sn1 O1 Sr1 87.3(5) . . ?
 Sn1 O1 Sr1 80.2(6) 3 2_565 ?
 Sn1 O1 Sr1 87.3(5) 3 . ?
 Sn1 O1 Sr1 90.4(5) . 1_655 ?
 Sn1 O1 Sr1 90.4(5) 3 1_655 ?
 Sn1 O1 Sr1 80.2(6) . 2_565 ?
 Sn1 O1 Sr1 99.6(6) . 2 ?
 Sn1 O1 Sr1 99.6(6) 3 2 ?
 Sr1 O1 Sr1 174.1(6) 2 2_565 ?
 Sr1 O1 Sr1 85.5(5) 1_655 2_565 ?
 Sr1 O1 Sr1 100.4(6) 2 1_655 ?
 Sr1 O1 Sr1 93.1(5) 2 . ?
 Sr1 O1 Sr1 166.5(8) 1_655 . ?
 Sr1 O1 Sr1 81.0(5) . 2_565 ?
 Sn1 O2 Sr2 167.1(8) . 6 ?
 Sn1 O2 Sr2 88.1(12) . . ?
 Sn1 O2 Sr2 81.1(9) . 4 ?
 Sn1 O2 Sr2 93.2(13) . 4_565 ?
 Sn1 O2 Sr2 85.5(10) . 1_655 ?
 Sr2 O2 Sr2 95.7(5) 4_565 . ?
 Sr2 O2 Sr2 84.6(3) 1_655 4 ?
 Sr2 O2 Sr2 99.0(12) 6 4_565 ?
 Sr2 O2 Sr2 94.8(11) 6 . ?
 Sr2 O2 Sr2 91.0(5) 4_565 1_655 ?
 Sr2 O2 Sr2 90.0(10) 6 1_655 ?
 Sr2 O2 Sr2 88.1(5) . 4 ?
 Sr2 O2 Sr2 86.4(10) 6 4 ?
 Sr2 O2 Sr2 173.1(16) 4_565 4 ?
 Sr2 O2 Sr2 171.0(13) . 1_655 ?
 Sn1 O3 Sn1 158(3) . 4_455 ?
 Sn1 O3 Sr1 88.7(16) . 2 ?
 Sn1 O3 Sr1 80.4(12) . . ?
 Sn1 O3 Sr1 85.0(16) 4_455 2 ?
 Sn1 O3 Sr1 77.7(13) 4_455 . ?
 Sn1 O3 Sr2 101.6(13) . 4 ?
 Sn1 O3 Sr2 100.0(10) 4_455 4 ?
 Sn1 O3 Sr2 90.6(9) 4_455 . ?
 Sn1 O3 Sr2 88.7(11) . . ?
 Sr1 O3 Sr1 82.4(15) 2 . ?
 Sr2 O3 Sr1 78.9(7) . . ?
 Sr2 O3 Sr1 174.6(18) 4 . ?
 Sr2 O3 Sr1 92.6(8) 4 2 ?
 Sr2 O3 Sr1 161.3(18) . 2 ?
 Sr2 O3 Sr2 106(2) 4 . ?
 Sn1 O4 Sn1 160(2) 4_465 1_455 ?
 Sn1 O4 Sr1 89.1(8) 1_455 . ?
 Sn1 O4 Sr1 94.3(11) 4_465 . ?
 Sn1 O4 Sr1 97.1(8) 1_455 2_465 ?
 Sn1 O4 Sr1 101.9(9) 4_465 2_465 ?
 Sn1 O4 Sr2 86.6(12) 4_465 4_465 ?
 Sn1 O4 Sr2 80.7(9) 1_455 . ?
 Sn1 O4 Sr2 85.6(13) 1_455 4_465 ?
 Sn1 O4 Sr2 79.9(9) 4_465 . ?
 Sr1 O4 Sr1 101.7(17) 2_465 . ?
 Sr1 O4 Sr2 91.2(7) 2_465 4_465 ?
 Sr1 O4 Sr2 166.6(13) . 4_465 ?
 Sr1 O4 Sr2 82.3(6) . . ?
 Sr1 O4 Sr2 175.4(16) 2_465 . ?
 Sr2 O4 Sr2 84.7(14) 4_465 . ?

_shelx_res_file
;
TITL 014_SSO_x1_P10_30-5-1_225 in A2(1)am
    014_sso_x1_p10_30-5-1_225.res
    created by SHELXL-2019/3 at 21:15:00 on 07-Jan-2025
REM A2(1)am (#36 with fixed user cell
CELL 0.4859 5.656327 5.680907 20.285382 90 90 90
ZERR 4 0.000759 0.000773 0.12932 0 0 0
LATT -5
SYMM 0.5+X,-Y,-Z
SYMM +X,+Y,-Z
SYMM 0.5+X,-Y,+Z
SFAC O Sr Sn
DISP O 0.0036 0.0026 8.3735
DISP Sn -1.6654 0.7203 2178.1549
DISP Sr 0.1333 1.7343 4851.4431
UNIT 28 12 8
SADI O1 Sn1 Sn1 O2
SIMU 0.002 0.004 3 O4 O3 O2 O1

L.S. 10
PLAN  5
CONF
LIST 4
MORE -1
fmap 2
acta
TWIN -1 0 0 0 -1 0 0 0 1 2
OMIT -4 -2 0
OMIT -2 -4 0
OMIT 2 4 0
OMIT 4 2 0
REM <olex2.extras>
REM <HklSrc "%.\\014_SSO_x1_P10_30-5-1_225.hkl">
REM </olex2.extras>

WGHT    0.110400
BASF   0.50294
FVAR       1.26614
SN1   3    0.872763    0.249597    0.095895    11.00000    0.00395
SR1   2    0.356905    0.249505    0.000000    10.50000    0.00841
SR2   2    0.381931    0.257381    0.186500    11.00000    0.00658
O1    1    0.882431    0.190856    0.000000    10.50000    0.01670
O2    1    0.864078    0.288167    0.193272    11.00000    0.01522
O3    1    0.655203   -0.025564    0.111561    11.00000    0.01420
O4    1    0.107209    0.526897    0.080222    11.00000    0.00988
HKLF 4


REM  014_SSO_x1_P10_30-5-1_225 in A2(1)am
REM wR2 = 0.1469, GooF = S = 1.222, Restrained GooF = 1.212 for all data
REM R1 = 0.0765 for 146 Fo > 4sig(Fo) and 0.0776 for all 156 data
REM 28 parameters refined using 4 restraints

END

WGHT      0.1104      0.0000

REM Highest difference peak  1.620,  deepest hole -1.512,  1-sigma level  0.658
Q1    1   0.3806  0.3054  0.0000  10.50000  0.05    1.62
Q2    1   0.3832  0.1942  0.0000  10.50000  0.05    1.57
Q3    1   0.8936  0.2109  0.2101  11.00000  0.05    1.54
Q4    1   0.8622  0.2751  0.0000  10.50000  0.05    1.51
Q5    1   0.8947  0.2840  0.2174  11.00000  0.05    1.48
;
_shelx_res_checksum                27746
_shelx_hkl_file
;
   0   1  -1 32.6877 3.05420   1
   0  -1   1 26.1067 9.12655   2
   0  -1   1 27.3866 2.78798   1
   0   1  -1 26.3082 5.05673   2
   0  -2   0 803514. 3167.15   2
   0   2   0 814635. 3160.50   2
   0   3   1 37.6900 26.4830   1
   0   3  -1 17.8389 10.8694   1
   0   3   1 8.90296 11.4209   2
   0   3  -1 7.44647 8.58294   2
   0   3  -3 10869.7 83.4739   2
   0   4   0 453605. 1804.82   1
   0  -4   0 453541. 1831.48   2
   0   4   0 453768. 1803.97   2
   0   4  -2 4311.70 41.9173   1
   0  -4   2 3582.50 80.0672   1
   0  -4  -2 3762.50 38.0332   2
   0   4   2 4155.71 68.8138   1
   0  -4   2 3418.37 87.1138   2
   0   4  -2 3979.88 35.8213   2
   0   5  -1 166.911 19.7372   1
   0  -5   1 137.296 61.1851   2
   0  -5   1 187.582 138.552   1
   0  -5  -1 193.856 48.1262   2
   0   5  -1 145.909 17.7423   2
   0   5   1 224.881 41.6460   1
   0  -5   3 4228.35 122.810   1
   0   5  -3 3579.49 39.3869   2
   0   6   0 156439. 664.124   1
   0  -6   0 171974. 769.664   2
  -1   0   0-1.23444 7.93047   1
  -1   0   0 1.51278 2.33423   2
   1   0   0-0.56424 5.42841   1
   1   0   0 0.59444 1.86891   2
  -1  -1  -1 10958.6 56.0205   2
  -1  -1  -1 12332.7 113.179   1
   1   1  -1 10580.2 54.4373   1
   1   1  -1 11752.1 62.9486   2
   1   1   1 11718.0 59.3285   2
  -1  -1   1 11831.7 68.9866   2
   1   2  -2 410.379 11.8691   1
  -1  -2   0 1717.72 55.5553   1
  -1   2   0 1682.42 11.9285   1
   1   2   0 1652.55 20.9007   2
  -1  -2   0 1708.66 21.1768   2
  -1  -2   2 449.176 29.9681   2
  -1  -2   2 572.223 19.7543   1
   1   3  -3 2245.90 31.0515   1
   1   3  -3 2348.12 35.0294   2
   1  -3   1 6347.41 81.1366   1
  -1  -3  -1 6057.77 45.0120   2
   1   3  -1 6197.85 43.1858   2
  -1  -3  -1 6460.28 136.244   1
  -1  -3   1 5879.66 82.5707   1
   1   3   1 5849.23 45.1416   2
  -1   3  -1 5943.18 35.9419   2
   1   3   1 5827.70 68.1256   1
  -1  -3   3 2018.04 67.8632   2
   1   4  -2 266.203 19.2189   1
  -1   4   2 183.386 34.0775   1
   1  -4   2 234.346 68.7502   1
   1   4  -2 240.273 15.9389   2
   1   4   0 3674.62 61.4832   1
   1   4   0 4486.16 57.7184   2
   1  -4   0 1988.99 43.2834   2
  -1   4   0 2436.48 25.9466   1
   1  -4  -2 171.998 14.8710   2
  -1   4  -2 232.503 13.6520   2
   1   4   2 210.745 45.6312   1
   1  -5   3 304.094 99.8124   1
   1  -5   1 1004.46 161.147   1
  -1  -5  -1 2165.91 69.0954   2
   1   5  -1 1297.83 30.9352   1
  -1  -5  -1 1080.67 188.914   1
   1   5  -1 2629.12 58.8836   2
  -1   5   1 1280.89 27.1010   1
   1  -5  -1 1053.96 44.2637   2
  -1  -5   1 1152.34 56.9878   2
  -1   5  -1 1160.50 27.2214   2
  -1   5  -3 408.647 20.1903   2
   1   6  -2 289.474 33.0677   2
   1   6   0 2296.03 38.3671   1
   1   6   0 2239.94 43.9203   2
  -1  -6   2 158.273 178.771   1
  -1  -6   2 170.895 97.5330   2
   1   7  -1 1101.25 43.7896   1
  -1  -7   1 839.978 122.179   2
   2   0   0 878816. 3455.47   2
  -2   0   0 878965. 3462.22   2
   2   0   0 877006. 3469.95   1
  -2   0   2 1883.62 17.2547   1
   2   0  -2 2200.49 26.9356   2
   2   1  -1 631.419 13.0966   2
  -2  -1  -1 664.534 12.7207   2
  -2  -1  -1 590.626 60.6240   1
   2   1  -1 603.183 13.9371   1
   2   1   1 562.950 12.3345   2
  -2  -1   1 624.135 19.9359   2
  -2   1  -1 655.293 7.15052   2
  -2  -1   1 537.390 25.2973   1
   2   1   1 556.550 30.3222   1
  -2  -2  -2 8566.02 54.2365   2
   2   2  -2 8507.95 54.0797   1
   2   2  -2 8466.62 57.6333   2
  -2  -2   0 999999. 3809.65   1
   2   2   0 983157. 3728.84   1
  -2  -2   0 934978. 3706.60   2
   2   2   0 914299. 3692.12   2
  -2  -2   2 7575.49 74.9245   2
  -2  -2   2 7918.50 75.1891   1
   2   3  -3 2144.34 26.5498   1
   2   3  -3 2341.21 33.1245   2
  -2   3   1 293.051 7.43598   1
  -2  -3  -1 285.075 107.874   1
   2   3  -1 292.328 16.1721   2
   2   3  -1 317.794 19.4829   1
  -2  -3  -1 286.893 18.1544   2
  -2  -3   1 263.591 29.3981   2
   2   3   1 271.627 15.5245   2
   2   3   1 296.674 39.8723   1
   2  -3  -1 266.036 19.4371   2
  -2  -3   3 2580.83 55.8486   1
  -2  -3   3 2740.65 73.9968   2
  -2  -4  -2 2539.89 188.780   1
  -2  -4  -2 2637.34 38.8656   2
   2   4  -2 2523.77 34.7804   2
  -2   4   2 2717.05 35.3966   1
   2   4   0 484018. 2003.70   1
  -2  -4   0 484392. 2027.34   2
  -2  -4   2 2366.85 61.6416   2
  -2  -4   2 2820.86 117.068   1
   2  -4  -2 2409.17 38.9030   2
   2   4   2 2648.52 44.2651   2
   2   4   2 2692.78 68.7983   1
   2   5  -3 5332.83 57.4781   1
   2   5  -3 4551.31 50.8516   2
   2   5  -1 142.418 23.5812   2
   2   5  -1 144.098 25.7493   1
   2   5   1 122.578 26.2621   2
   2   5   1 154.145 45.5958   1
   2   6  -2 2487.22 39.7589   1
   2   6  -2 5790.26 88.1341   2
   2   6   0 171038. 726.333   2
  -2  -6   0 169989. 784.173   2
   2   6   0 169531. 715.046   1
  -2  -6   2 2821.32 202.152   1
  -2  -6   2 2691.78 114.596   2
   2   7  -1 212.658 35.9252   2
  -2  -7   1 205.878 272.944   1
  -2  -7   1 182.829 102.534   2
  -3   0   0 6.50683 24.4925   2
  -3   0   0 30.0539 60.0989   1
  -3   0  -2 0.14040 8.25212   2
  -3   0   2-13.1742 23.4547   1
   3   1  -3 8526.64 65.5829   2
  -3   1   1 10014.1 90.7941   1
  -3  -1  -1 8797.60 149.632   1
   3   1  -1 8427.04 54.5250   2
   3   1  -1 8326.10 54.9114   1
  -3  -1  -1 8649.81 59.7481   2
   3  -1   1 10451.7 63.1666   1
  -3  -1   1 9132.70 75.7324   2
  -3   1  -1 8887.56 53.4924   2
  -3  -1   1 9011.50 96.8620   1
   3  -1  -1 9085.13 48.1194   2
   3   1   1 8875.31 58.8212   2
   3   1   1 9035.76 81.6679   1
  -3  -1   3 7962.95 71.5494   1
   3   2  -2 151.071 14.7329   2
  -3  -2  -2 142.463 15.2487   2
   3   2  -2 152.442 16.8996   1
   3   2   0 604.144 18.6801   2
  -3  -2   0 702.720 93.2351   1
  -3  -2   0 661.288 28.4907   2
  -3  -2   2 149.403 42.4207   1
   3  -2  -2 96.9695 6.33881   2
   3   2   2 132.896 18.2861   2
   3   2   2 182.816 45.5358   1
  -3  -2   2 157.320 35.1971   2
   3   3  -3 4647.82 42.6342   1
   3   3  -3 4670.83 45.2215   2
  -3  -3  -1 3085.46 45.1582   2
   3   3  -1 3027.57 37.5183   2
  -3  -3   1 3360.51 124.580   1
   3   3   1 2816.57 37.4938   2
  -3  -3   1 3040.77 58.5958   2
   3   3   1 3138.87 69.2095   1
  -3  -3   3 4839.38 96.6585   2
  -3  -3   3 4351.55 81.7839   1
   3   4  -4 259.636 22.5024   2
  -3  -4  -2 9.93371 24.9053   2
   3   4  -2 44.8463 22.0105   2
   3   4  -2 19.8951 22.5858   1
  -3  -4  -2 43.7329 194.054   1
  -3  -4   0 1854.89 164.017   1
  -3  -4   0 2709.26 73.7500   2
   3   4   0 2299.77 44.2278   2
   3   4   0 3032.91 66.6715   1
   3   4   2 71.6173 28.4603   2
  -3  -4   2 96.8950 114.443   1
   3   4   2 45.5022 47.5490   1
  -3  -4   2-5.84375 49.4703   2
  -3  -4   4 287.945 64.7825   1
  -3  -4   4 227.248 87.1458   2
   3   5  -3 3950.14 50.0216   2
   3   5  -3 3806.35 48.5848   1
  -3  -5  -1 2554.21 245.268   1
  -3  -5  -1 4641.28 96.8481   2
   3   5  -1 2662.40 41.9561   1
   3   5  -1 5673.29 83.6032   2
  -3  -5   1 2904.61 83.2194   2
   3   5   1 2830.93 49.3078   2
  -3  -5   3 4460.93 170.866   1
  -3  -5   3 3744.87 119.425   2
   3   6  -2 292.017 27.7985   1
   3   6  -2 423.714 38.7713   2
   3   6   0 1694.63 43.0429   1
  -3  -6   0 1664.31 81.8946   2
   3   6   0 1593.73 44.1201   2
  -3  -6   2 532.604 199.476   1
  -3  -6   2 384.844 99.5474   2
  -3  -7   1 663.677 117.571   2
  -3  -7   1 634.676 294.550   1
   4   0   0 495607. 1980.96   1
   4   0   0 494296. 1980.88   2
  -4   0  -2 9951.28 65.4114   2
   4   0  -2 9800.52 61.3646   2
   4   0   2 9809.01 89.6212   1
  -4   0   2 9674.25 104.399   1
   4   1  -3 142.617 16.8959   2
  -4   1   3 144.707 33.2740   1
  -4  -1  -1 893.978 30.3377   2
   4   1  -1 820.209 23.3824   1
   4   1  -1 948.053 22.6441   2
   4  -1   1 769.438 18.5598   1
  -4  -1   1 1027.56 98.4302   1
  -4  -1   1 799.470 43.2816   2
  -4   1  -1 773.480 29.4808   2
   4   1   1 926.900 26.9961   2
   4   1   1 922.897 41.9572   1
  -4  -1   3 136.809 45.5644   1
   4  -1  -3 149.891 14.7470   2
   4   2  -2 4433.52 42.8335   1
   4   2  -2 4707.76 43.8262   2
  -4  -2   0 506685. 2115.64   2
   4   2   0 505080. 2086.88   1
   4   2   2 5393.16 58.2500   2
   4   2   2 5279.51 83.1635   1
   4   3  -3 2561.13 34.2825   1
   4   3  -3 2591.03 36.3946   2
   4   3  -1 310.998 25.9821   1
   4   3  -1 322.045 22.6429   2
  -4  -3   1 302.275 48.6473   2
  -4  -3   1 331.320 133.723   1
   4   3   1 333.235 27.9496   2
   4   3   1 307.349 44.4239   1
  -4  -3   3 2799.51 96.6895   2
  -4  -3   3 2601.80 99.0757   1
   4   4  -4 13271.0 90.9413   2
   4   4  -2 5748.96 54.9601   1
   4   4  -2 6334.57 59.2766   2
  -4  -4   0 255144. 1096.65   2
   4   4   0 256563. 1052.62   1
   4   4   0 255179. 1054.56   2
  -4  -4   2 6932.68 187.937   1
  -4  -4   2 6435.30 127.687   2
  -4  -4   4 13580.5 173.867   1
  -4  -4   4 13560.0 192.395   2
   4   5  -3 2318.78 42.9534   1
   4   5  -3 2016.86 40.4026   2
  -4  -5  -1 199.985 51.8984   2
   4   5  -1 218.661 30.4855   1
   4   5  -1 204.195 26.0127   2
   4   5   1 209.741 34.1283   1
   4   5   1 228.249 33.9823   2
  -4  -5   1 230.484 67.4764   2
  -4  -5   3 2491.84 176.304   1
  -4  -5   3 1637.00 119.820   2
   4   6  -2 2993.80 45.9889   1
   4   6  -2 3111.95 52.6065   2
   4   6   0 111535. 483.345   1
   4   6   0 110242. 502.593   2
  -4  -6   2 3206.49 259.644   1
  -4  -6   2 3439.56 133.225   2
   4   7  -1 165.482 43.5590   2
   4   7  -1 141.285 31.2249   1
  -4  -7   1 213.831 301.448   1
  -4  -7   1 184.806 113.694   2
   5   0   0 4.15111 21.0091   2
   5   0   0 0.81346 19.3336   1
  -5   0   0-18.1508 41.8927   2
  -5   0  -2 24.0728 37.5397   2
   5   0  -2 4.51238 16.7185   2
  -5   0   2 44.2884 106.795   1
   5   0   2 7.29509 35.2102   1
  -5   1   3 8810.79 142.239   1
   5   1  -3 9047.47 64.2088   2
   5  -1   1 3404.11 33.1562   1
   5   1  -1 4013.25 39.8940   1
  -5   1  -1 4372.58 75.7377   2
   5   1   1 4437.65 56.1014   2
   5  -1  -3 9633.60 62.6576   2
  -5  -2  -2 47.9195 35.2343   2
   5   2  -2 21.0571 22.0918   2
   5   2  -2 24.0473 21.5655   1
  -5  -2   0 386.637 48.7794   2
   5   2   0 369.213 26.8821   1
   5   2   0 454.114 26.1400   2
  -5  -2   2 113.901 128.457   1
   5   2   2 21.8144 48.4904   1
  -5  -2   2 118.313 75.4662   2
   5   3  -3 9873.99 82.3881   1
   5   3  -3 9235.98 78.6582   2
  -5  -3  -1 4329.22 255.523   1
   5   3  -1 4492.78 51.8428   1
  -5  -3   1 4764.18 200.536   1
  -5  -3   1 4737.46 95.0515   2
   5   3   1 4694.52 60.7542   2
  -5  -3   3 9396.40 200.609   1
  -5  -3   3 8630.31 162.369   2
   5   4  -2 171.511 28.9865   1
   5   4  -2 220.163 29.6894   2
  -5  -4   0 882.412 243.530   1
  -5  -4   0 623.135 67.3644   2
   5   4   0 737.316 35.8691   1
   5   4   0 762.339 38.8056   2
  -5  -4   2 258.050 98.9928   2
  -5  -4   2 473.017 180.305   1
   5   5  -3 5573.12 69.6144   1
   5   5  -3 4887.33 62.6696   2
   5   5  -1 1356.51 40.9510   1
   5   5  -1 1515.92 46.6052   2
  -5  -5   1 1243.20 107.016   2
  -5  -5   1 1034.72 255.695   1
  -5  -5   3 4511.80 231.558   1
  -5  -5   3 4817.88 161.860   2
   5   6  -2 183.382 40.1626   2
   5   6  -2 138.021 35.2804   1
  -5  -6   2 150.260 270.582   1
  -5  -6   2 239.267 131.053   2
  -6   0   0 178795. 797.992   2
   6   0   0 161907. 673.621   1
   6   0  -2 5723.65 52.0165   2
   6   1  -3 394.500 24.7127   2
  -6  -1  -1 447.328 54.2846   2
   6   1  -1 414.979 23.7528   1
   6   1   1 431.813 29.6662   1
  -6  -1   1 405.709 201.552   1
  -6  -1   1 446.470 84.6390   2
  -6  -1   3 335.630 149.759   1
   6   2  -2 9782.25 86.4593   1
   6   2  -2 15966.8 133.297   2
   6   2   0 212155. 875.121   1
   6   2   0 211294. 890.054   2
   6   3  -3 784.551 33.6849   2
  -6  -3  -1 364.606 62.6135   2
   6   3  -1 368.222 32.1444   1
   6   3  -1 445.547 36.0987   2
  -6  -3   1 359.813 222.722   1
   6   3   1 303.488 32.0290   1
  -6  -3   1 481.422 95.6404   2
  -6  -3   3 737.487 182.630   1
  -6  -4   0 98329.7 837.836   1
  -6  -4   0 112902. 576.691   2
  -6  -4   2 5023.17 270.789   1
  -6  -4   2 5003.09 150.173   2
   6   5  -1 129.498 32.2020   1
   6   5  -1 183.927 39.0302   2
  -6  -5   1 87.1040 295.831   1
  -6  -5   1 133.058 109.284   2
   7   2  -2 71.0333 35.9199   2
   7   3  -1 2252.31 47.0680   1
   7   3  -1 2299.99 53.8495   2
  -7  -3   1 1042.42 296.527   1
  -7  -3   1 2228.08 128.568   2
   7   4  -2 80.5701 41.3949   2
  -7  -4   2 193.868 307.780   1
  -7  -4   2 120.228 131.247   2
   0   0   0    0.00    0.00   0

TITL 014_SSO_x1_P10_30-5-1_225 in A2(1)am
REM A2(1)am (#36 with fixed user cell!)
CELL 0.48590   5.656327   5.680907  20.285382  90.0000  90.0000  90.0000
ZERR    4.00   0.000759   0.000773   0.129320   0.0000   0.0000   0.0000
LATT -5
SYMM  x+1/2,-y,-z
SYMM  x+1/2,-y, z
SYMM  x, y,-z
SFAC O Sr Sn
UNIT 28.00 12.00 8.00
TREF
HKLF 4
END
;
_shelx_hkl_checksum                51382
loop_
  _axis.id
  _axis.system
  _axis.type
  _axis.equipment
  _axis.parity
  _axis.depends_on
  _axis.zero
  _axis.vector[1]
  _axis.vector[2]
  _axis.vector[3]
 source abstract . source . . . 0.99999589 0.00000000 -0.00286792
 omega abstract rotation goniometer -1 . 86.41056000 0.00000000 0.00000000
 1.00000000
 kappa abstract rotation goniometer -1 omega 0.00000000 -0.76381056 0.00000000
 0.64544049
 phi abstract rotation goniometer -1 kappa . 0.00000000 0.00000000 1.00000000
 theta abstract rotation goniometer -1 . 0.04778751 0.00000000 0.00000000
 1.00000000
 matrixX abstract general general . phi . 1.00000000 0.00000000 0.00000000
 matrixY abstract general general . phi . 0.00000000 1.00000000 0.00000000
 matrixZ abstract general general . phi . 0.00000000 0.00000000 1.00000000
 dacX abstract translation general . phi . 0.00000000 1.00000000 0.00000000
 dacY abstract translation general . phi . -1.00000000 0.00000000 0.00000000
 dacZ abstract translation general . phi . 0.00000000 0.00000000 1.00000000

_olex2_submission_special_instructions  'No special instructions were received'
_oxdiff_exptl_absorpt_empirical_details
;
Empirical correction (ABSPACK) includes:
- Frame scaling
;
_oxdiff_exptl_absorpt_empirical_full_max  3.159
_oxdiff_exptl_absorpt_empirical_full_min  0.281
loop_
  _twin_individual_id
  _twin_individual_mass_fraction_refined
 1 0.50(11)
 2 0.50(11)
