# Supplementary material for: The varying temperature- and pressure-induced phase transition pathways in hybrid improper ferroelectric Sr3Sn2O7
Source: Acta Crystallogr B Struct Sci Cryst Eng Mater. 2025 Apr 14;81(Pt 3):318–24. doi: 10.1107/S2052520625002306 (PMC12147935; doi:10.1107/S2052520625002306)
Supplement: Supplementary file 1 [file b-81-00318-sup1.zip › SSO_HP_VT_CIFs/SSO_HP_CIFS/015.cif]

data_015_sso_x1_p11_30-5-1_225

# start Validation Reply Form
_vrf_ATOM007_015_sso_x1_p11_30-5-1_225
;
PROBLEM: _atom_site_aniso_label is missing
RESPONSE: As the measurement was performed using a diamond anvil cell to
achieve high pressures, the available region of reciprocal space is 
restricted, resulting in a low data/parameter ratio. Therefore, an 
anisotropic model is neither feasible nor advisable.
;
_vrf_PLAT029_015_sso_x1_p11_30-5-1_225
;
PROBLEM: _diffrn_measured_fraction_theta_full value Low .      0.217 Why?  
RESPONSE: The measurement was performed using a diamond anvil cell, of 
which the precise design necessitates a small opening angle (approx. 23
degrees) to obtain high pressures. This restricts the available region
of reciprocal space.
;
_vrf_PLAT090_015_sso_x1_p11_30-5-1_225
;
PROBLEM: Poor Data / Parameter Ratio (Zmax > 18) ........       3.18 Note  
RESPONSE: The measurement was performed using a diamond anvil cell, of 
which the precise design necessitates a small opening angle (approx. 23
degrees) to obtain high pressures. This restricts the available region
of reciprocal space. The sample was refined isotropically to improve this.
;
_vrf_PLAT109_015_sso_x1_p11_30-5-1_225
;
PROBLEM: Twinning Matrix = Alternate Inversion Twinning .          ? Check 
RESPONSE: The present system stems from a cetrosymmetric, tetragonal 
aristotype. This can be modelled using a twin law given by 
(0 1 0 -1 0 0 0 0 1 4). The two-fold twin was subsequently chosen over 
the inversion twin law to explicitly depict the twinning present as viewed 
from the perspective of the relevant properties (i.e., hybrid improper 
ferroelectric polarisation).
;
_vrf_PLAT196_015_sso_x1_p11_30-5-1_225
;
PROBLEM: No TEMP record and measurement temperature .NE.         293 Degree
RESPONSE: Model incorporates no riding hydrogens so no TEMP record is 
required. 
;
# end Validation Reply Form

_audit_creation_date               2025-01-07
_audit_creation_method
;
Olex2 1.5-ac7-013
(compiled 2025.01.02 svn.rf662f148 for Rigaku Oxford Diffraction, GUI svn.r7109)
;
_shelx_SHELXL_version_number       '2019/3'
_audit_contact_author_address      
;
Dept. of Chemistry, University of Warwick, Gibbet Hill Road, Coventry, CV4 7AL
;
_audit_contact_author_email        ?
_audit_contact_author_name         'Evie Ladbrook'
_audit_contact_author_phone        ?
_publ_contact_author_id_orcid      ?
_publ_section_references
;
Dolomanov, O.V., Bourhis, L.J., Gildea, R.J, Howard, J.A.K. & Puschmann, H.
 (2009), J. Appl. Cryst. 42, 339-341.

Sheldrick, G.M. (2008). Acta Cryst. A64, 112-122.

Sheldrick, G.M. (2015). Acta Cryst. C71, 3-8.
;
_chemical_name_common              ?
_chemical_name_systematic          ?
_chemical_formula_moiety           'O7 Sn2 Sr3'
_chemical_formula_sum              'O7 Sn2 Sr3'
_chemical_formula_weight           612.24
_chemical_absolute_configuration   ?
_chemical_melting_point            ?
_chemical_oxdiff_formula           'Sr3 Sn2 O7'
loop_
  _atom_type_symbol
  _atom_type_description
  _atom_type_scat_dispersion_real
  _atom_type_scat_dispersion_imag
  _atom_type_scat_source
 'O' 'O' 0.0036 0.0026 'International Tables Vol C Tables 4.2.6.8 and 6.1.1.4'
 'Sr' 'Sr' 0.1333 1.7343 'International Tables Vol C Tables 4.2.6.8 and 6.1.1.4'
 'Sn' 'Sn' -1.6654 0.7203
 'International Tables Vol C Tables 4.2.6.8 and 6.1.1.4'

_shelx_space_group_comment
;
The symmetry employed for this shelxl refinement is uniquely defined
by the following loop, which should always be used as a source of
symmetry information in preference to the above space-group names.
They are only intended as comments.
;
_space_group_crystal_system        'orthorhombic'
_space_group_IT_number             36
_space_group_name_H-M_alt          'A 21 a m'
_space_group_name_Hall             'A -2 2a'
loop_
  _space_group_symop_operation_xyz
 'x, y, z'
 'x+1/2, -y, -z'
 'x, y, -z'
 'x+1/2, -y, z'
 'x, y+1/2, z+1/2'
 'x+1/2, -y+1/2, -z+1/2'
 'x, y+1/2, -z+1/2'
 'x+1/2, -y+1/2, z+1/2'

_cell_length_a                     5.6713(7)
_cell_length_b                     5.6986(6)
_cell_length_c                     20.28(10)
_cell_angle_alpha                  90
_cell_angle_beta                   90
_cell_angle_gamma                  90
_cell_volume                       655(3)
_cell_formula_units_Z              4
_cell_measurement_reflns_used      376
_cell_measurement_temperature      300
_cell_measurement_theta_max        19.6190
_cell_measurement_theta_min        2.5310
_shelx_estimated_absorpt_T_max     ?
_shelx_estimated_absorpt_T_min     ?
_exptl_absorpt_coefficient_mu      11.576
_exptl_absorpt_correction_T_max    1.00000
_exptl_absorpt_correction_T_min    0.51279
_exptl_absorpt_correction_type     multi-scan
_exptl_absorpt_process_details
;
CrysAlisPro 1.171.43.105a (Rigaku Oxford Diffraction, 2024)
Empirical absorption correction using spherical harmonics,
implemented in SCALE3 ABSPACK scaling algorithm.
;
_exptl_absorpt_special_details     ?
_exptl_crystal_colour              'clear colourless'
_exptl_crystal_colour_lustre       clear
_exptl_crystal_colour_primary      colourless
_exptl_crystal_density_diffrn      6.204
_exptl_crystal_density_meas        ?
_exptl_crystal_density_method      ?
_exptl_crystal_description         plate
_exptl_crystal_F_000               1080
_exptl_crystal_size_max            0.05
_exptl_crystal_size_mid            0.03
_exptl_crystal_size_min            0.015
_exptl_transmission_factor_max     ?
_exptl_transmission_factor_min     ?
_diffrn_reflns_av_R_equivalents    0.0057
_diffrn_reflns_av_unetI/netI       0.0027
_diffrn_reflns_Laue_measured_fraction_full  0.217
_diffrn_reflns_Laue_measured_fraction_max  0.161
_diffrn_reflns_limit_h_max         7
_diffrn_reflns_limit_h_min         -7
_diffrn_reflns_limit_k_max         7
_diffrn_reflns_limit_k_min         -7
_diffrn_reflns_limit_l_max         4
_diffrn_reflns_limit_l_min         -4
_diffrn_reflns_number              395
_diffrn_reflns_point_group_measured_fraction_full  0.218
_diffrn_reflns_point_group_measured_fraction_max  0.158
_diffrn_reflns_theta_full          16.950
_diffrn_reflns_theta_max           20.231
_diffrn_reflns_theta_min           2.455
_diffrn_ambient_temperature        300
_diffrn_detector                   'Hybrid Pixel Array Detector'
_diffrn_detector_area_resol_mean   13.3333
_diffrn_measured_fraction_theta_full  0.217
_diffrn_measured_fraction_theta_max  0.161
_diffrn_measurement_details
;
List of Runs (angles in degrees, time in seconds):

  # Type    Start    End  Width  t~exp~   \w     \q     \k     \f   Frames
--------------------------------------------------------------------------
  1  \f    -27.80  26.60   0.20    1.00 -90.00   0.00   0.00    --   272
  2  \f   -167.80-112.80   0.20    1.00-130.00   0.00   0.00    --   275
;
_diffrn_measurement_device         'abstract diffractometer'
_diffrn_measurement_device_type   
 'dectris-CrysAlisPro-abstract goniometer imported dectris images'
_diffrn_measurement_method         '\f scans'
_diffrn_orient_matrix_axis[1]      matrixX
_diffrn_orient_matrix_axis[2]      matrixY
_diffrn_orient_matrix_axis[3]      matrixZ
_diffrn_orient_matrix_type        
 'CrysAlisPro convention (1999,Acta A55,543-557)'
_diffrn_orient_matrix_UB_11        -0.0026370710
_diffrn_orient_matrix_UB_12        0.0038566128
_diffrn_orient_matrix_UB_13        -0.0237722642
_diffrn_orient_matrix_UB_21        -0.0590354253
_diffrn_orient_matrix_UB_22        0.0619585629
_diffrn_orient_matrix_UB_23        0.0013141224
_diffrn_orient_matrix_UB_31        0.0623849776
_diffrn_orient_matrix_UB_32        0.0588583070
_diffrn_orient_matrix_UB_33        0.0002199190
_diffrn_radiation_monochromator    synchrotron
_diffrn_radiation_probe            x-ray
_diffrn_radiation_type             synchrotron
_diffrn_radiation_wavelength       0.4859
_diffrn_source                     synchrotron
_diffrn_special_details            ?
_reflns_Friedel_coverage           0.787
_reflns_Friedel_fraction_full      0.219
_reflns_Friedel_fraction_max       0.155
_reflns_number_gt                  151
_reflns_number_total               159
_reflns_special_details
;
Measurement was performed using a diamond anvil cell with an opening 
angle of approximately 23 degrees. 
 Reflections were merged by SHELXL according to the crystal
 class for the calculation of statistics and refinement.
 
 _reflns_Friedel_fraction is defined as the number of unique
 Friedel pairs measured divided by the number that would be
 possible theoretically, ignoring centric projections and
 systematic absences. Completness statistics refer to single and
 composite reflections containing twin component 1 only.
;
_reflns_threshold_expression       'I > 2\s(I)'
_computing_cell_refinement         'CrysAlisPro 1.171.43.105a (Rigaku OD, 2024)'
_computing_data_collection        
 'CrysAlisPro 1.171.43.105a (Rigaku OD, 2024) (IMPORT)'
_computing_data_reduction          'CrysAlisPro 1.171.43.105a (Rigaku OD, 2024)'
_computing_molecular_graphics      'Olex2 1.5-ac7-013 (Dolomanov et al., 2009)'
_computing_publication_material    'Olex2 1.5-ac7-013 (Dolomanov et al., 2009)'
_computing_structure_refinement    'SHELXL 2019/3 (Sheldrick, 2015)'
_computing_structure_solution      'SHELXS  (Sheldrick, 2008)'
_refine_diff_density_max           0.950
_refine_diff_density_min           -0.680
_refine_diff_density_rms           0.280
_refine_ls_abs_structure_details
;
 Flack x determined using 61 quotients [(I+)-(I-)]/[(I+)+(I-)]
 (Parsons, Flack and Wagner, Acta Cryst. B69 (2013) 249-259).
;
_refine_ls_abs_structure_Flack     0.06(4)
_refine_ls_extinction_coef         .
_refine_ls_extinction_method       none
_refine_ls_goodness_of_fit_ref     1.172
_refine_ls_hydrogen_treatment      undef
_refine_ls_matrix_type             full
_refine_ls_number_parameters       28
_refine_ls_number_reflns           159
_refine_ls_number_restraints       4
_refine_ls_R_factor_all            0.0484
_refine_ls_R_factor_gt             0.0474
_refine_ls_restrained_S_all        1.158
_refine_ls_shift/su_max            0.000
_refine_ls_shift/su_mean           0.000
_refine_ls_structure_factor_coef   Fsqd
_refine_ls_weighting_details      
 'w=1/[\s^2^(Fo^2^)+(0.0988P)^2^] where P=(Fo^2^+2Fc^2^)/3'
_refine_ls_weighting_scheme        calc
_refine_ls_wR_factor_gt            0.1186
_refine_ls_wR_factor_ref           0.1215
_refine_special_details
;
 Refined as a 2-component twin.
The O1-Sn1-O2 distances were restrained to be similar as this lies along the c
axis which is is poorly defined due to the small opening angle of the
diamond anvil cell, the orientation of the plate-like crystal within the cell
and high mosaicity along c. Therefore, a SADI restraint was used to maintain
chemical and physical sensibility of the model.

SIMU restraint necessary to maintain sensible displacement parameters
;
_olex2_refinement_description
;
1. Twinned data refinement
 Scales: 0.56(9)
 0.44(9)
2. Restrained distances
 O1-Sn1 \\sim Sn1-O2
 with sigma of 0.02
3. Uiso/Uaniso restraints and constraints
O4 \\sim O3 \\sim O2 \\sim O1: within 3A with sigma of 0.002 and sigma for
terminal atoms of 0.004 within 3A
;
_atom_sites_solution_hydrogens     .
_atom_sites_solution_primary       isomorph
_atom_sites_solution_secondary     difmap
loop_
  _atom_site_label
  _atom_site_type_symbol
  _atom_site_fract_x
  _atom_site_fract_y
  _atom_site_fract_z
  _atom_site_U_iso_or_equiv
  _atom_site_adp_type
  _atom_site_occupancy
  _atom_site_site_symmetry_order
  _atom_site_calc_flag
  _atom_site_refinement_flags_posn
  _atom_site_refinement_flags_adp
  _atom_site_refinement_flags_occupancy
  _atom_site_disorder_assembly
  _atom_site_disorder_group
 Sn1 Sn 0.8728(8) 0.24950(17) 0.0960(7) 0.0044(10) Uiso 1 1 d D . . . .
 Sr1 Sr 0.3576(7) 0.2502(3) 0.000000 0.0076(12) Uiso 1 2 d S . P . .
 Sr2 Sr 0.38194(19) 0.2572(2) 0.1880(9) 0.0070(11) Uiso 1 1 d . . . . .
 O1 O 0.881(2) 0.197(3) 0.000000 0.016(4) Uiso 1 2 d DS U P . .
 O2 O 0.869(2) 0.288(2) 0.193(2) 0.016(3) Uiso 1 1 d D U . . .
 O3 O 0.652(3) -0.025(2) 0.107(3) 0.015(3) Uiso 1 1 d . U . . .
 O4 O 0.102(3) 0.5259(17) 0.0841(19) 0.008(3) Uiso 1 1 d . . . . .

_geom_special_details
;
 All esds (except the esd in the dihedral angle between two l.s. planes)
 are estimated using the full covariance matrix.  The cell esds are taken
 into account individually in the estimation of esds in distances, angles
 and torsion angles; correlations between esds in cell parameters are only
 used when they are defined by crystal symmetry.  An approximate (isotropic)
 treatment of cell esds is used for estimating esds involving l.s. planes.
;
loop_
  _geom_bond_atom_site_label_1
  _geom_bond_atom_site_label_2
  _geom_bond_distance
  _geom_bond_site_symmetry_2
  _geom_bond_publ_flag
 Sn1 Sr1 3.369(11) 1_655 ?
 Sn1 Sr1 3.451(10) 2 ?
 Sn1 Sr2 3.351(15) . ?
 Sn1 Sr2 3.438(14) 4 ?
 Sn1 Sr2 3.438(15) 1_655 ?
 Sn1 Sr2 3.375(14) 4_565 ?
 Sn1 O1 1.970(16) . ?
 Sn1 O2 1.99(3) . ?
 Sn1 O3 2.046(19) 4 ?
 Sn1 O3 2.017(15) . ?
 Sn1 O4 2.015(14) 4_565 ?
 Sn1 O4 2.056(15) 1_655 ?
 Sr1 O1 2.722(14) 1_455 ?
 Sr1 O1 2.981(14) . ?
 Sr1 O1 3.15(2) 2_465 ?
 Sr1 O1 2.55(2) 2_455 ?
 Sr1 O3 2.78(5) 2_455 ?
 Sr1 O3 3.15(4) 3 ?
 Sr1 O3 3.15(4) . ?
 Sr1 O3 2.78(5) 4_455 ?
 Sr1 O4 2.74(3) 3 ?
 Sr1 O4 2.54(3) 4_565 ?
 Sr1 O4 2.54(3) 2_565 ?
 Sr1 O4 2.74(3) . ?
 Sr2 O2 2.42(4) 6_455 ?
 Sr2 O2 2.916(13) 1_455 ?
 Sr2 O2 2.595(14) 4_465 ?
 Sr2 O2 3.110(13) 4_455 ?
 Sr2 O2 2.770(14) . ?
 Sr2 O3 2.48(4) 4_455 ?
 Sr2 O3 2.76(4) . ?
 Sr2 O4 3.05(3) . ?
 Sr2 O4 2.74(4) 4_565 ?

loop_
  _geom_angle_atom_site_label_1
  _geom_angle_atom_site_label_2
  _geom_angle_atom_site_label_3
  _geom_angle
  _geom_angle_site_symmetry_1
  _geom_angle_site_symmetry_3
  _geom_angle_publ_flag
 Sr1 Sn1 Sr1 72.3(2) 1_655 2 ?
 Sr1 Sn1 Sr2 68.2(4) 1_655 1_655 ?
 Sr1 Sn1 Sr2 107.6(2) 1_655 4 ?
 Sr1 Sn1 Sr2 107.8(2) 1_655 4_565 ?
 Sr2 Sn1 Sr1 178.3(4) . 1_655 ?
 Sr2 Sn1 Sr1 109.7(2) 1_655 2 ?
 Sr2 Sn1 Sr1 67.3(4) 4 2 ?
 Sr2 Sn1 Sr1 179.0(4) 4_565 2 ?
 Sr2 Sn1 Sr1 107.7(2) . 2 ?
 Sr2 Sn1 Sr2 113.3(7) . 1_655 ?
 Sr2 Sn1 Sr2 72.8(3) 4 1_655 ?
 Sr2 Sn1 Sr2 113.5(7) 4_565 4 ?
 Sr2 Sn1 Sr2 71.1(3) 4_565 1_655 ?
 Sr2 Sn1 Sr2 72.2(4) . 4_565 ?
 Sr2 Sn1 Sr2 73.8(4) . 4 ?
 O1 Sn1 Sr1 47.0(5) . 2 ?
 O1 Sn1 Sr1 53.9(5) . 1_655 ?
 O1 Sn1 Sr2 114.1(6) . 4 ?
 O1 Sn1 Sr2 121.3(6) . 1_655 ?
 O1 Sn1 Sr2 132.2(8) . 4_565 ?
 O1 Sn1 Sr2 124.8(6) . . ?
 O1 Sn1 O2 177.6(6) . . ?
 O1 Sn1 O3 90.3(15) . . ?
 O1 Sn1 O3 89.7(16) . 4 ?
 O1 Sn1 O4 89.2(12) . 1_655 ?
 O1 Sn1 O4 89.7(12) . 4_565 ?
 O2 Sn1 Sr1 130.7(5) . 2 ?
 O2 Sn1 Sr1 125.7(4) . 1_655 ?
 O2 Sn1 Sr2 55.7(5) . . ?
 O2 Sn1 Sr2 63.5(5) . 4 ?
 O2 Sn1 Sr2 57.9(5) . 1_655 ?
 O2 Sn1 Sr2 50.1(6) . 4_565 ?
 O2 Sn1 O3 88.3(17) . 4 ?
 O2 Sn1 O3 88.3(19) . . ?
 O2 Sn1 O4 92.2(12) . 1_655 ?
 O2 Sn1 O4 92.3(12) . 4_565 ?
 O3 Sn1 Sr1 55.4(13) 4 1_655 ?
 O3 Sn1 Sr1 124.9(12) . 1_655 ?
 O3 Sn1 Sr1 53.6(14) . 2 ?
 O3 Sn1 Sr1 64.2(12) 4 2 ?
 O3 Sn1 Sr2 126.5(15) . 4_565 ?
 O3 Sn1 Sr2 45.4(12) . 4 ?
 O3 Sn1 Sr2 126.2(15) 4 . ?
 O3 Sn1 Sr2 53.5(10) 4 4 ?
 O3 Sn1 Sr2 118.2(13) . 1_655 ?
 O3 Sn1 Sr2 116.7(13) 4 4_565 ?
 O3 Sn1 Sr2 45.5(11) 4 1_655 ?
 O3 Sn1 Sr2 55.4(11) . . ?
 O3 Sn1 O3 89.1(4) . 4 ?
 O3 Sn1 O4 179.1(14) . 1_655 ?
 O3 Sn1 O4 90.2(5) 4 1_655 ?
 O4 Sn1 Sr1 123.6(10) 4_565 1_655 ?
 O4 Sn1 Sr1 54.3(8) 1_655 1_655 ?
 O4 Sn1 Sr1 115.9(8) 4_565 2 ?
 O4 Sn1 Sr1 125.6(10) 1_655 2 ?
 O4 Sn1 Sr2 54.9(9) 4_565 . ?
 O4 Sn1 Sr2 134.2(7) 4_565 1_655 ?
 O4 Sn1 Sr2 127.6(8) 4_565 4 ?
 O4 Sn1 Sr2 125.5(8) 1_655 . ?
 O4 Sn1 Sr2 54.3(9) 1_655 4_565 ?
 O4 Sn1 Sr2 61.5(7) 1_655 1_655 ?
 O4 Sn1 Sr2 63.2(7) 4_565 4_565 ?
 O4 Sn1 Sr2 134.2(7) 1_655 4 ?
 O4 Sn1 O3 178.9(17) 4_565 4 ?
 O4 Sn1 O3 91.8(6) 4_565 . ?
 O4 Sn1 O4 88.9(2) 4_565 1_655 ?
 O1 Sr1 O1 98.7(5) 1_455 2_465 ?
 O1 Sr1 O1 93.5(5) . 2_465 ?
 O1 Sr1 O1 81.3(5) 2_455 . ?
 O1 Sr1 O1 167.8(8) 1_455 . ?
 O1 Sr1 O1 174.7(6) 2_455 2_465 ?
 O1 Sr1 O1 86.5(5) 2_455 1_455 ?
 O1 Sr1 O3 58.4(6) 2_455 . ?
 O1 Sr1 O3 118.4(5) 2_465 3 ?
 O1 Sr1 O3 118.1(6) 1_455 3 ?
 O1 Sr1 O3 63.9(5) 2_455 2_455 ?
 O1 Sr1 O3 54.8(5) . . ?
 O1 Sr1 O3 58.4(6) 2_455 3 ?
 O1 Sr1 O3 118.4(5) 2_465 . ?
 O1 Sr1 O3 63.9(5) 2_455 4_455 ?
 O1 Sr1 O3 62.0(5) 1_455 4_455 ?
 O1 Sr1 O3 62.0(5) 1_455 2_455 ?
 O1 Sr1 O3 118.1(6) 1_455 . ?
 O1 Sr1 O3 54.8(5) . 3 ?
 O1 Sr1 O4 126.9(5) 2_455 3 ?
 O1 Sr1 O4 62.4(4) 1_455 3 ?
 O1 Sr1 O4 126.9(5) 2_455 . ?
 O1 Sr1 O4 62.4(4) 1_455 . ?
 O3 Sr1 O1 118.6(6) 2_455 2_465 ?
 O3 Sr1 O1 111.8(7) 4_455 . ?
 O3 Sr1 O1 118.6(6) 4_455 2_465 ?
 O3 Sr1 O1 111.8(7) 2_455 . ?
 O3 Sr1 O3 86.9(16) . 3 ?
 O3 Sr1 O3 122.0(9) 2_455 . ?
 O3 Sr1 O3 102.7(16) 2_455 4_455 ?
 O3 Sr1 O3 57.0(9) 2_455 3 ?
 O3 Sr1 O3 57.0(9) 4_455 . ?
 O3 Sr1 O3 122.0(9) 4_455 3 ?
 O4 Sr1 O1 60.6(6) 4_565 . ?
 O4 Sr1 O1 125.9(5) 3 . ?
 O4 Sr1 O1 56.5(5) 3 2_465 ?
 O4 Sr1 O1 118.3(4) 4_565 2_455 ?
 O4 Sr1 O1 58.4(4) 2_565 2_465 ?
 O4 Sr1 O1 126.7(7) 2_565 1_455 ?
 O4 Sr1 O1 118.3(4) 2_565 2_455 ?
 O4 Sr1 O1 60.6(6) 2_565 . ?
 O4 Sr1 O1 58.4(4) 4_565 2_465 ?
 O4 Sr1 O1 56.5(5) . 2_465 ?
 O4 Sr1 O1 126.7(7) 4_565 1_455 ?
 O4 Sr1 O1 125.9(5) . . ?
 O4 Sr1 O3 170.2(10) 4_565 2_455 ?
 O4 Sr1 O3 174.3(8) . 3 ?
 O4 Sr1 O3 63.6(8) . 4_455 ?
 O4 Sr1 O3 86.4(12) 4_565 4_455 ?
 O4 Sr1 O3 115.0(9) 2_565 . ?
 O4 Sr1 O3 115.0(9) 4_565 3 ?
 O4 Sr1 O3 60.0(8) 4_565 . ?
 O4 Sr1 O3 122.0(8) 3 4_455 ?
 O4 Sr1 O3 170.2(10) 2_565 4_455 ?
 O4 Sr1 O3 97.9(12) . . ?
 O4 Sr1 O3 174.3(8) 3 . ?
 O4 Sr1 O3 122.0(8) . 2_455 ?
 O4 Sr1 O3 86.4(12) 2_565 2_455 ?
 O4 Sr1 O3 97.9(12) 3 3 ?
 O4 Sr1 O3 60.0(8) 2_565 3 ?
 O4 Sr1 O3 63.6(8) 3 2_455 ?
 O4 Sr1 O4 77.2(13) . 3 ?
 O4 Sr1 O4 114.8(7) 4_565 3 ?
 O4 Sr1 O4 65.3(7) 4_565 . ?
 O4 Sr1 O4 65.3(7) 2_565 3 ?
 O4 Sr1 O4 114.8(7) 2_565 . ?
 O4 Sr1 O4 84.4(15) 4_565 2_565 ?
 Sn1 Sr2 Sn1 113.5(7) 4_465 4_455 ?
 Sn1 Sr2 Sn1 73.5(4) . 4_465 ?
 Sn1 Sr2 Sn1 72.5(4) . 4_455 ?
 O2 Sr2 Sn1 34.9(7) 4_455 4_455 ?
 O2 Sr2 Sn1 36.3(8) . . ?
 O2 Sr2 Sn1 116.7(5) 6_455 4_455 ?
 O2 Sr2 Sn1 93.2(5) 1_455 4_455 ?
 O2 Sr2 Sn1 148.2(12) 1_455 . ?
 O2 Sr2 Sn1 89.1(6) . 4_465 ?
 O2 Sr2 Sn1 95.1(5) . 4_455 ?
 O2 Sr2 Sn1 35.9(8) 4_465 4_465 ?
 O2 Sr2 Sn1 93.4(6) 4_465 . ?
 O2 Sr2 Sn1 148.3(11) 4_455 4_465 ?
 O2 Sr2 Sn1 125.2(5) 6_455 . ?
 O2 Sr2 Sn1 91.5(5) 4_455 . ?
 O2 Sr2 Sn1 87.4(6) 1_455 4_465 ?
 O2 Sr2 Sn1 149.4(13) 4_465 4_455 ?
 O2 Sr2 Sn1 129.6(5) 6_455 4_465 ?
 O2 Sr2 O2 171.7(10) . 1_455 ?
 O2 Sr2 O2 86.5(9) 6_455 1_455 ?
 O2 Sr2 O2 81.9(9) 6_455 4_455 ?
 O2 Sr2 O2 92.0(4) 1_455 4_455 ?
 O2 Sr2 O2 89.9(10) 6_455 . ?
 O2 Sr2 O2 94.9(4) . 4_455 ?
 O2 Sr2 O2 87.9(4) 4_465 . ?
 O2 Sr2 O2 84.8(3) 4_465 1_455 ?
 O2 Sr2 O2 93.7(10) 6_455 4_465 ?
 O2 Sr2 O2 174.7(15) 4_465 4_455 ?
 O2 Sr2 O3 125.9(11) 6_455 4_455 ?
 O2 Sr2 O3 128.5(10) 4_465 . ?
 O2 Sr2 O3 123.1(10) 6_455 . ?
 O2 Sr2 O4 66.1(9) 4_465 4_565 ?
 O2 Sr2 O4 145.6(6) 6_455 4_565 ?
 O2 Sr2 O4 120.9(10) . . ?
 O2 Sr2 O4 60.8(8) 4_465 . ?
 O2 Sr2 O4 136.4(7) 6_455 . ?
 O2 Sr2 O4 58.4(9) 1_455 . ?
 O3 Sr2 Sn1 35.4(4) 4_455 4_455 ?
 O3 Sr2 Sn1 36.5(4) . 4_455 ?
 O3 Sr2 Sn1 37.0(4) . . ?
 O3 Sr2 Sn1 93.5(9) 4_455 . ?
 O3 Sr2 Sn1 94.0(10) 4_455 4_465 ?
 O3 Sr2 Sn1 99.5(9) . 4_465 ?
 O3 Sr2 O2 56.8(8) . 4_455 ?
 O3 Sr2 O2 60.5(9) . . ?
 O3 Sr2 O2 58.5(11) 4_455 4_455 ?
 O3 Sr2 O2 62.1(9) 4_455 1_455 ?
 O3 Sr2 O2 127.6(9) . 1_455 ?
 O3 Sr2 O2 125.8(10) 4_455 . ?
 O3 Sr2 O2 123.0(10) 4_455 4_465 ?
 O3 Sr2 O3 65.6(11) 4_455 . ?
 O3 Sr2 O4 88.3(14) 4_455 4_565 ?
 O3 Sr2 O4 99.8(14) . . ?
 O3 Sr2 O4 62.4(9) 4_455 . ?
 O4 Sr2 Sn1 36.1(3) . 4_465 ?
 O4 Sr2 Sn1 93.1(8) . . ?
 O4 Sr2 Sn1 92.2(7) . 4_455 ?
 O4 Sr2 Sn1 36.9(4) 4_565 . ?
 O4 Sr2 Sn1 88.2(7) 4_565 4_455 ?
 O4 Sr2 Sn1 37.5(4) 4_565 4_465 ?
 O4 Sr2 O2 63.1(8) 4_565 . ?
 O4 Sr2 O2 119.2(9) 4_565 4_455 ?
 O4 Sr2 O2 120.9(9) . 4_455 ?
 O4 Sr2 O2 117.0(10) 4_565 1_455 ?
 O4 Sr2 O3 63.5(9) 4_565 . ?
 O4 Sr2 O4 58.7(7) 4_565 . ?
 Sn1 O1 Sn1 162.4(12) 3 . ?
 Sn1 O1 Sr1 90.3(4) . 1_655 ?
 Sn1 O1 Sr1 81.2(6) . 2_565 ?
 Sn1 O1 Sr1 87.9(4) 3 . ?
 Sn1 O1 Sr1 98.6(6) . 2 ?
 Sn1 O1 Sr1 90.3(4) 3 1_655 ?
 Sn1 O1 Sr1 81.2(6) 3 2_565 ?
 Sn1 O1 Sr1 98.6(6) 3 2 ?
 Sn1 O1 Sr1 87.9(4) . . ?
 Sr1 O1 Sr1 81.8(4) . 2_565 ?
 Sr1 O1 Sr1 86.0(5) 1_655 2_565 ?
 Sr1 O1 Sr1 99.3(5) 2 1_655 ?
 Sr1 O1 Sr1 174.7(6) 2 2_565 ?
 Sr1 O1 Sr1 167.8(8) 1_655 . ?
 Sr1 O1 Sr1 92.9(5) 2 . ?
 Sn1 O2 Sr2 167.3(7) . 6 ?
 Sn1 O2 Sr2 88.0(11) . . ?
 Sn1 O2 Sr2 81.6(8) . 4 ?
 Sn1 O2 Sr2 94.0(12) . 4_565 ?
 Sn1 O2 Sr2 86.9(9) . 1_655 ?
 Sr2 O2 Sr2 95.2(4) 4_565 . ?
 Sr2 O2 Sr2 85.1(3) 1_655 4 ?
 Sr2 O2 Sr2 171.7(10) . 1_655 ?
 Sr2 O2 Sr2 98.4(11) 6 4_565 ?
 Sr2 O2 Sr2 91.8(4) 4_565 1_655 ?
 Sr2 O2 Sr2 90.0(10) 6 1_655 ?
 Sr2 O2 Sr2 87.6(4) . 4 ?
 Sr2 O2 Sr2 93.6(10) 6 . ?
 Sr2 O2 Sr2 174.7(15) 4_565 4 ?
 Sr2 O2 Sr2 85.8(9) 6 4 ?
 Sn1 O3 Sn1 162(3) . 4_455 ?
 Sn1 O3 Sr1 90.6(15) . 2 ?
 Sn1 O3 Sr1 82.4(12) . . ?
 Sn1 O3 Sr1 87.2(16) 4_455 2 ?
 Sn1 O3 Sr1 80.0(13) 4_455 . ?
 Sn1 O3 Sr2 99.2(14) . 4 ?
 Sn1 O3 Sr2 98.4(11) 4_455 4 ?
 Sn1 O3 Sr2 90.0(9) 4_455 . ?
 Sn1 O3 Sr2 87.6(11) . . ?
 Sr1 O3 Sr1 85.1(15) 2 . ?
 Sr2 O3 Sr1 80.0(6) . . ?
 Sr2 O3 Sr1 177.5(16) 4 . ?
 Sr2 O3 Sr1 92.9(6) 4 2 ?
 Sr2 O3 Sr1 165.1(18) . 2 ?
 Sr2 O3 Sr2 102(2) 4 . ?
 Sn1 O4 Sn1 162.7(16) 4_465 1_455 ?
 Sn1 O4 Sr1 88.2(7) 1_455 . ?
 Sn1 O4 Sr1 92.0(9) 4_465 . ?
 Sn1 O4 Sr1 96.9(7) 1_455 2_465 ?
 Sn1 O4 Sr1 100.2(8) 4_465 2_465 ?
 Sn1 O4 Sr2 88.2(10) 4_465 4_465 ?
 Sn1 O4 Sr2 82.1(7) 1_455 . ?
 Sn1 O4 Sr2 88.2(11) 1_455 4_465 ?
 Sn1 O4 Sr2 80.7(7) 4_465 . ?
 Sr1 O4 Sr1 99.1(13) 2_465 . ?
 Sr1 O4 Sr2 92.4(6) 2_465 4_465 ?
 Sr1 O4 Sr2 168.2(11) . 4_465 ?
 Sr1 O4 Sr2 82.3(5) . . ?
 Sr1 O4 Sr2 178.2(13) 2_465 . ?
 Sr2 O4 Sr2 86.1(12) 4_465 . ?

_shelx_res_file
;
TITL 015_SSO_x1_P11_30-5-1_225 in A2(1)am
    015_sso_x1_p11_30-5-1_225.res
    created by SHELXL-2019/3 at 21:19:16 on 07-Jan-2025
REM A2(1)am (#36 with fixed user cell
CELL 0.4859 5.671296 5.698636 20.281149 90 90 90
ZERR 4 0.00065 0.000626 0.103775 0 0 0
LATT -5
SYMM 0.5+X,-Y,-Z
SYMM +X,+Y,-Z
SYMM 0.5+X,-Y,+Z
SFAC O Sr Sn
DISP O 0.0036 0.0026 8.3735
DISP Sn -1.6654 0.7203 2178.1549
DISP Sr 0.1333 1.7343 4851.4431
UNIT 28 12 8
SADI O1 Sn1 Sn1 O2
SIMU 0.002 0.004 3 O4 O3 O2 O1

L.S. 10
PLAN  5
CONF
LIST 4
MORE -1
fmap 2
acta
TWIN -1 0 0 0 -1 0 0 0 1 2
OMIT 0 2 0
REM <olex2.extras>
REM <HklSrc "%.\\015_SSO_x1_P11_30-5-1_225.hkl">
REM </olex2.extras>

WGHT    0.098800
BASF   0.44255
FVAR       1.27162
SN1   3    0.872794    0.249497    0.096012    11.00000    0.00441
SR1   2    0.357589    0.250166    0.000000    10.50000    0.00765
SR2   2    0.381937    0.257153    0.188007    11.00000    0.00698
O1    1    0.880514    0.197108    0.000000    10.50000    0.01636
O2    1    0.868981    0.288107    0.193314    11.00000    0.01551
O3    1    0.651790   -0.025112    0.106958    11.00000    0.01523
O4    1    0.101784    0.525933    0.084117    11.00000    0.00765
HKLF 4


REM  015_SSO_x1_P11_30-5-1_225 in A2(1)am
REM wR2 = 0.1215, GooF = S = 1.172, Restrained GooF = 1.158 for all data
REM R1 = 0.0474 for 151 Fo > 4sig(Fo) and 0.0484 for all 159 data
REM 28 parameters refined using 4 restraints

END

WGHT      0.0988      0.0000

REM Highest difference peak  0.950,  deepest hole -0.680,  1-sigma level  0.280
Q1    1   0.8855  0.1800  0.1788  11.00000  0.05    0.95
Q2    1   0.3753  0.3234  0.0000  10.50000  0.05    0.93
Q3    1   0.8656  0.3166  0.0000  10.50000  0.05    0.90
Q4    1   0.3804  0.1744  0.0000  10.50000  0.05    0.87
Q5    1   0.3782  0.1766  0.2447  11.00000  0.05    0.87
;
_shelx_res_checksum                46775
_shelx_hkl_file
;
   0  -1  -1 26.9550 3.01846   1
   0   1   1 26.9028 4.54964   2
   0   1   1 25.3220 2.39614   1
   0  -1  -1 26.6179 5.25202   2
   0  -2   0 913426. 630.517   2
   0   2   0 913306. 614.012   1
   0   3  -1 22.4212 17.6187   1
   0   3   1 19.7222 14.3598   1
   0   3   1 4.33715 12.8549   2
   0   3  -1 8.86357 10.8135   2
   0   3   3 6730.65 49.1486   2
   0  -4   0 540388. 621.480   2
   0   4   0 541148. 480.789   1
   0  -4  -2 3379.91 63.8227   2
   0  -4   2 4125.15 45.6020   2
   0   4   2 4675.86 46.3455   2
   0   4  -2 4441.14 51.9157   1
   0  -4  -2 3919.42 58.8725   1
   0   4   2 3676.16 35.0751   1
   0   5   1 172.552 24.4613   1
   0  -5  -1 197.710 71.7494   1
   0   5   1 223.086 27.5649   2
   0  -5  -1 154.336 50.0759   2
   0   5  -1 172.458 28.2188   1
   0  -5   1 181.000 36.6877   2
   0   5   3 3842.47 49.2821   2
   0  -5  -3 3890.23 70.8731   1
   0  -6   0 182106. 464.218   2
   0   6   0 182402. 311.033   1
   1   0   0-0.76239 4.79487   1
  -1   0   0 0.30147 2.73533   2
  -1   0   0 2.62842 4.06313   1
   1   0   0 1.71495 3.26432   2
   1  -1   1 12066.0 67.5074   1
  -1   1   1 11991.4 41.4033   1
   1  -1  -1 12645.5 56.4284   2
  -1   1  -1 12536.4 41.7292   2
  -1   2   2 308.599 13.5127   2
  -1   2   2 400.069 12.8933   1
  -1   2   0 1527.66 21.5002   2
  -1   2   0 1953.06 25.3189   1
   1   2   0 2112.20 13.7031   1
   1  -2   0 1886.52 26.5138   2
   1   2   0 1643.60 11.5925   2
   1  -2   0 1510.50 27.2152   1
   1  -2  -2 477.080 23.3106   2
   1  -2  -2 437.119 13.5364   1
  -1   3   3 1415.16 21.1386   1
  -1  -3  -3 1105.47 17.7933   1
   1   3  -1 6504.75 39.6258   1
  -1   3   1 6506.05 47.4397   1
   1  -3   1 6229.60 50.0764   2
  -1  -3  -1 6138.01 55.4842   1
  -1   3   1 6602.84 48.0352   2
  -1  -3   1 6227.53 42.0807   2
  -1   3  -1 6251.30 52.1756   1
  -1   3  -1 6166.98 44.9517   2
   1  -3  -1 6220.74 60.7159   1
   1  -3  -3 1766.33 31.3825   1
   1  -3  -3 1615.28 44.6049   2
   1   4  -2 233.420 25.9966   1
  -1  -4  -2 281.231 37.0729   1
  -1   4   2 243.236 21.5794   1
  -1   4   2 232.588 22.1377   2
  -1  -4   0 2419.38 45.1963   2
  -1   4   0 2508.92 40.2263   1
  -1   4   0 2389.48 35.0439   2
  -1   4  -2 187.464 28.0193   1
   1   4   2 264.461 19.4522   2
  -1  -4   2 211.284 21.1028   2
   1   5  -1 1560.98 36.6261   1
  -1  -5  -1 1637.82 86.3392   1
  -1   5   1 1381.69 34.8676   1
  -1   5   1 1456.87 35.8273   2
   1  -5   1 1353.05 87.9504   1
   1  -5   1 1335.57 49.6552   2
  -1  -5   1 1334.96 52.2934   2
   1   5   1 1599.32 33.7442   2
   1  -5  -1 1542.19 73.4906   1
   1  -5  -1 1242.59 54.4479   2
  -1   5  -1 1380.70 36.2864   1
  -1   5  -1 1486.56 36.0740   2
   1   5   3 446.881 32.6115   2
  -1   6   2 189.620 31.5836   2
   1  -6   0 2612.74 111.172   1
  -1   6   0 2686.18 45.0895   2
   1  -6   0 2530.52 74.3348   2
  -1   6   0 2662.30 47.1149   1
   1  -6  -2 227.587 82.3946   1
  -1   7   1 922.415 40.0125   1
  -1   7   1 1171.35 44.7534   2
   1  -7  -1 921.710 82.3404   2
   2   0   0 691470. 501.859   1
  -2   0   0 690910. 451.834   2
   2   0   0 691761. 467.430   2
   2   0  -2 1999.16 17.7433   1
  -2   0   2 2021.60 23.2272   2
  -2   1   1 808.415 17.0520   1
   2  -1   1 755.160 16.9647   2
  -2   1   1 768.455 17.7123   2
   2   1  -1 821.840 12.5568   1
   2  -1  -1 724.727 21.1639   1
  -2   1  -1 734.671 22.5834   1
   2  -1  -1 818.087 22.8356   2
   2   1   1 787.821 9.88204   2
  -2   1  -1 771.690 16.1013   2
  -2   2   2 8588.72 55.2462   2
  -2   2   2 8692.79 49.5146   1
   2  -2   0 935166. 787.159   2
  -2   2   0 937483. 731.560   1
  -2   2  -2 8321.07 66.0321   1
  -2   2  -2 8285.38 45.8301   2
   2  -2  -2 8249.80 57.9115   1
  -2   3   3 2241.62 31.0186   1
  -2   3   3 2356.60 35.6379   2
   2  -3   1 352.403 24.9881   2
  -2   3   1 358.551 22.8793   1
   2  -3   1 314.445 49.8444   1
   2   3  -1 337.667 8.82017   1
  -2   3   1 287.643 20.2216   2
  -2   3  -1 318.596 26.6472   1
  -2   3  -1 363.362 20.6941   2
   2  -3  -1 281.319 31.1345   2
   2  -3  -1 314.006 34.9317   1
  -2  -3   1 308.158 16.6937   2
   2  -3  -3 2688.18 57.3666   2
   2  -3  -3 2542.38 39.7086   1
   2  -4   2 2231.14 40.7410   2
  -2   4   2 2254.88 37.0380   1
   2  -4   0 326538. 505.043   2
  -2   4   0 326734. 413.115   1
  -2   4   0 326759. 398.099   2
  -2   4  -2 2444.99 46.9113   1
   2  -4  -2 2445.87 61.9668   2
  -2  -4   2 2538.60 40.0793   2
   2  -4  -2 2435.01 58.0687   1
  -2   5   3 4096.15 47.6472   1
  -2   5   3 3876.66 49.3574   2
  -2   5   1 138.547 31.0268   1
  -2   5   1 153.964 28.3451   2
  -2   5  -1 145.400 26.5389   2
  -2   5  -1 128.964 31.4111   1
  -2   6   2 2672.86 46.4765   1
  -2   6   2 2957.65 49.9062   2
   2  -6   0 193252. 578.723   1
   2  -6   0 193563. 473.132   2
  -2   6   0 193517. 345.824   1
  -2   6   0 194815. 348.321   2
   2  -6  -2 2600.47 86.1451   2
   2  -6  -2 2632.70 94.9586   1
  -2   7   1 244.661 33.8551   1
  -2   7   1 214.279 31.8160   2
   2  -7  -1 114.928 104.346   1
   2  -7  -1 182.631 70.2264   2
   3   0   0 6.87486 27.8727   1
   3   0   0-8.17539 20.6059   2
   3   0   2 1.39830 12.4369   2
   3   0  -2 3.05876 16.1279   1
  -3   0  -2 3.97217 22.0385   1
  -3   1   3 5275.16 40.8284   2
   3   1  -1 9517.57 56.0797   1
   3  -1   1 10217.5 94.2906   1
   3  -1   1 9810.81 63.4381   2
  -3   1   1 9282.59 56.7921   2
  -3   1   1 9654.34 55.2138   1
  -3  -1  -1 9786.05 43.7103   1
   3  -1  -1 9650.45 72.5952   1
   3  -1  -1 10054.0 78.1047   2
   3   1   1 8302.94 40.0538   2
  -3  -1   1 9272.47 39.8347   2
  -3   1  -1 8987.81 51.8210   2
  -3   1  -1 9331.70 61.5281   1
   3  -1  -3 6436.91 45.2498   1
   3  -2   2 156.820 19.9153   2
   3  -2   2 169.326 50.7650   1
  -3   2   2 159.797 20.2831   2
   3   2  -2 111.374 14.6626   1
  -3   2   2 154.177 19.1596   1
   3  -2   0 588.806 29.0383   2
  -3   2   0 644.157 25.5863   1
  -3   2   0 670.116 25.4285   2
   3  -2  -2 142.865 29.1890   1
  -3  -2   2 135.403 10.6835   2
  -3   2  -2 139.435 28.5526   1
  -3   2  -2 146.182 15.6109   2
   3  -2  -2 141.686 32.6706   2
  -3   3   3 4688.63 45.5444   1
  -3   3   3 4615.36 50.1338   2
   3  -3   1 2935.90 50.5018   2
  -3   3   1 2892.95 41.3460   1
   3  -3  -1 3218.91 65.8412   1
   3  -3  -1 3165.28 58.5887   2
  -3   3  -1 3178.13 52.0106   1
   3  -3  -3 4952.00 61.5969   1
   3  -3  -3 4710.66 79.8947   2
  -3   4   4 252.678 27.3499   2
   3  -4   2-11.7965 31.2706   2
  -3   4   2 18.0000 21.5753   2
   3  -4   2 10.5622 72.5765   1
  -3   4   2 35.4546 24.2620   1
  -3   4   0 1756.39 37.8430   2
   3  -4   0 1870.06 75.2334   1
   3  -4   0 1818.98 49.8738   2
  -3   4   0 1825.98 40.0969   1
  -3   4  -2 48.6902 28.1158   1
   3  -4  -2 30.3126 37.3273   1
  -3   4  -2 32.0888 23.0594   2
   3  -4  -2-11.1033 46.7370   2
   3  -4  -4 259.902 38.3081   1
   3  -4  -4 183.973 51.3102   2
  -3   5   3 3682.73 53.5168   2
  -3   5   3 3514.58 48.0943   1
   3  -5   1 2739.51 60.9636   2
  -3   5   1 2890.13 46.1064   1
  -3   5   1 2850.22 45.3663   2
   3  -5  -1 2812.66 86.3955   1
   3  -5  -1 2908.83 75.4848   2
  -3   5  -1 2813.60 48.2904   1
   3  -5  -3 3350.24 79.1304   1
   3  -5  -3 3509.57 89.0859   2
  -3   6   2 301.254 31.9631   1
  -3   6   2 305.483 31.5991   2
   3  -6   0 1509.56 67.5253   2
  -3   6   0 1628.96 42.3792   2
   3  -6  -2 347.199 78.9425   1
   3  -6  -2 295.708 65.4301   2
   3  -7  -1 483.981 73.4230   2
   3  -7  -1 497.756 104.191   1
   4   0   0 649526. 681.745   2
  -4   0   0 648499. 547.704   1
  -4   0   0 649237. 551.358   2
   4   0  -2 11268.0 92.5484   1
  -4   0   2 11489.9 70.0400   2
  -4   0  -2 11373.7 74.8144   1
  -4   1   3 145.401 23.7039   2
   4   1  -3 137.426 27.5581   1
   4  -1   1 913.471 64.7047   1
  -4   1   1 1052.72 31.8126   1
  -4   1   1 970.064 30.1630   2
   4  -1  -1 826.290 50.3804   1
   4   1   1 1016.18 36.4755   2
  -4  -1   1 863.419 20.2243   2
   4  -1  -1 1038.47 51.1570   2
  -4   1  -1 851.124 25.2357   2
  -4   1  -1 776.423 30.5916   1
   4  -1  -3 128.559 32.6982   1
  -4  -1   3 167.701 21.4223   2
   4  -2   2 5957.29 65.9940   2
  -4   2   2 5900.83 57.5858   1
  -4   2   2 4887.20 52.6821   2
   4  -2   2 5081.63 100.941   1
   4  -2   0 353420. 524.233   2
  -4   2   0 353399. 419.311   2
  -4   2   0 352740. 431.688   1
   4  -2  -2 5516.12 76.1093   1
   4  -2  -2 5564.08 81.8062   2
  -4   2  -2 5354.57 51.2249   2
  -4   2  -2 5484.31 64.9835   1
  -4   3   3 2854.71 41.5088   1
  -4   3   3 2291.90 41.0494   2
   4  -3   1 307.849 72.3718   1
   4  -3   1 269.523 34.6666   2
  -4   3   1 308.722 29.5105   1
  -4   3   1 351.881 29.5317   2
   4  -3  -1 355.950 60.0578   1
   4  -3  -1 336.515 47.8464   2
  -4   3  -1 349.465 26.3517   2
  -4   3  -1 278.907 29.2926   1
   4  -3  -3 2377.87 58.5163   1
   4  -3  -3 2582.16 74.2734   2
  -4   4   4 11686.3 81.3641   2
  -4   4   2 6910.35 68.2063   1
  -4   4   2 6706.85 68.7593   2
   4  -4   0 264552. 497.573   2
  -4   4   0 264477. 392.104   1
   4  -4  -2 6364.19 102.151   1
   4  -4  -2 6561.55 101.819   2
   4  -4  -4 11501.8 104.152   1
   4  -4  -4 11630.1 128.214   2
  -4   5   3 2106.51 42.5291   1
  -4   5   3 1979.46 47.5225   2
   4  -5   1 148.943 45.9370   2
   4  -5   1 217.485 86.9029   1
  -4   5   1 225.192 30.6559   1
  -4   5   1 227.530 32.2664   2
   4  -5  -1 266.932 80.8597   1
  -4   5  -1 211.180 33.0779   1
  -4   5  -1 163.985 27.1484   2
   4  -5  -1 176.756 55.2757   2
   4  -5  -3 1951.67 79.4058   1
   4  -5  -3 1746.24 81.2237   2
  -4   6   2 2787.07 48.0786   1
  -4   6   2 3028.45 53.2079   2
   4  -6   0 101398. 335.604   2
  -4   6   0 103014. 240.420   1
   4  -6   0 105224. 424.201   1
  -4   6   0 103608. 242.901   2
   4  -6  -2 3094.42 91.8285   2
   4  -6  -2 3237.65 112.307   1
  -4   7   1 117.867 32.2922   1
  -4   7   1 137.418 32.7472   2
   4  -7  -1 151.413 101.816   1
   4  -7  -1 97.7905 68.6964   2
  -5   0   0 12.4960 21.5891   2
   5   0   0-3.26397 70.3198   1
  -5   0   0-1.98579 25.6039   1
   5   0   0 1.20408 44.3344   2
   5   0   2 12.2503 38.1059   2
  -5   0  -2-11.2553 31.2919   1
  -5   0   2 11.7801 28.0607   2
   5   0  -2 11.8997 59.4983   1
   5   1  -3 8069.58 84.0219   1
  -5   1   3 10735.8 78.4627   2
  -5  -1  -1 5945.87 54.1885   1
  -5   1   1 5774.79 59.9087   1
   5   1   1 4857.24 73.7572   2
  -5   1  -1 4732.01 50.2740   2
  -5  -1   3 9914.80 69.0073   2
   5  -2   2 38.9466 32.0898   2
  -5   2   2 8.91042 28.9648   2
  -5   2   2 17.7691 26.5981   1
   5  -2   0 442.665 50.1126   2
  -5   2   0 465.317 33.8203   1
  -5   2   0 441.376 29.0589   2
  -5   2  -2 16.5439 31.2739   1
   5  -2  -2 40.9552 60.4057   2
   5  -2  -2 38.7887 62.8695   1
  -5   3   3 8115.99 66.3468   1
  -5   3   3 6804.44 64.2892   2
   5  -3   1 4759.63 76.5687   2
   5  -3   1 5023.32 122.603   1
  -5   3   1 5095.53 58.3392   1
  -5   3   1 4746.21 56.1108   2
   5  -3  -1 5009.19 101.313   1
   5  -3  -1 4655.49 85.2602   2
  -5   3  -1 4797.06 61.8470   1
  -5   3  -1 4881.36 57.6729   2
   5  -3  -3 5907.66 81.0548   1
   5  -3  -3 7720.22 116.115   2
  -5   4   2 145.531 30.8181   1
  -5   4   2 170.395 32.3196   2
   5  -4   0 609.033 61.5658   2
   5  -4   0 643.116 89.1324   1
  -5   4   0 664.773 37.4530   1
  -5   4   0 633.983 35.2824   2
   5  -4  -2 175.234 72.0543   1
   5  -4  -2 169.933 67.8650   2
  -5   5   3 3994.46 54.2195   1
  -5   5   3 4382.01 60.7134   2
  -5   5   1 1070.56 39.8583   1
  -5   5   1 1028.46 38.0296   2
   5  -5  -1 951.939 73.1515   2
   5  -5  -1 1055.39 94.0329   1
   5  -5  -3 3928.27 100.478   1
   5  -5  -3 4237.77 102.131   2
  -5   6   2 68.6606 30.5291   2
  -5   6   2 110.687 32.0860   1
   5  -6  -2 65.6245 91.8814   1
   5  -6  -2 149.403 72.4167   2
   6   0   0 225851. 533.995   2
  -6   0   0 225929. 341.701   1
  -6   0   2 8347.66 77.5359   2
  -6   1   3 526.053 39.5806   2
   6  -1   1 555.701 65.5192   2
  -6   1   1 535.788 34.7211   1
  -6   1   1 611.259 34.3786   2
   6  -1  -1 523.800 71.1724   2
   6  -1  -1 414.397 93.0689   1
  -6   1  -1 573.331 42.0308   1
   6  -1  -3 442.173 80.0580   1
  -6   2   2 8346.16 72.8995   1
  -6   2   2 8434.86 76.4484   2
  -6   2   0 221999. 374.356   1
  -6   2   0 221779. 382.913   2
  -6   3   3 767.931 39.5688   2
   6  -3   1 378.051 58.7073   2
  -6   3   1 369.235 36.7778   1
  -6   3   1 381.889 33.4392   2
   6  -3  -1 410.833 75.8907   2
  -6   3  -1 375.608 39.1801   1
   6  -3  -1 434.007 92.7401   1
   6  -3  -3 711.447 82.3298   1
   6  -4   0 116486. 374.155   2
   6  -4   0 112194. 447.717   1
   6  -4  -2 5093.13 114.079   2
   6  -4  -2 5419.68 131.585   1
  -6   5   1 132.130 32.3660   2
  -6   5   1 136.637 33.1552   1
   6  -5  -1 164.348 103.718   1
   6  -5  -1 154.301 73.0604   2
  -7   2   2 21.8604 36.3826   2
  -7   3   1 2190.16 52.8808   1
  -7   3   1 2295.54 49.2286   2
   7  -3  -1 2319.44 103.211   2
  -7   4   2 29.5276 33.9647   2
   7  -4  -2 116.259 107.878   1
   7  -4  -2 87.3586 79.8183   2
   0   0   0    0.00    0.00   0

TITL 015_SSO_x1_P11_30-5-1_225 in A2(1)am
REM A2(1)am (#36 with fixed user cell!)
CELL 0.48590   5.671296   5.698636  20.281149  90.0000  90.0000  90.0000
ZERR    4.00   0.000650   0.000626   0.103775   0.0000   0.0000   0.0000
LATT -5
SYMM  x+1/2,-y,-z
SYMM  x+1/2,-y, z
SYMM  x, y,-z
SFAC O Sr Sn
UNIT 28.00 12.00 8.00
TREF
HKLF 4
END
;
_shelx_hkl_checksum                14579
loop_
  _axis.id
  _axis.system
  _axis.type
  _axis.equipment
  _axis.parity
  _axis.depends_on
  _axis.zero
  _axis.vector[1]
  _axis.vector[2]
  _axis.vector[3]
 source abstract . source . . . 0.99999589 0.00000000 -0.00286792
 omega abstract rotation goniometer -1 . 86.41056000 0.00000000 0.00000000
 1.00000000
 kappa abstract rotation goniometer -1 omega 0.00000000 -0.76381056 0.00000000
 0.64544049
 phi abstract rotation goniometer -1 kappa . 0.00000000 0.00000000 1.00000000
 theta abstract rotation goniometer -1 . 0.02218884 0.00000000 0.00000000
 1.00000000
 matrixX abstract general general . phi . 1.00000000 0.00000000 0.00000000
 matrixY abstract general general . phi . 0.00000000 1.00000000 0.00000000
 matrixZ abstract general general . phi . 0.00000000 0.00000000 1.00000000
 dacX abstract translation general . phi . 0.00000000 1.00000000 0.00000000
 dacY abstract translation general . phi . -1.00000000 0.00000000 0.00000000
 dacZ abstract translation general . phi . 0.00000000 0.00000000 1.00000000

_olex2_submission_special_instructions  'No special instructions were received'
_oxdiff_exptl_absorpt_empirical_details
;
Empirical correction (ABSPACK) includes:
- Absorption correction using spherical harmonics
- Frame scaling
;
_oxdiff_exptl_absorpt_empirical_full_max  2.279
_oxdiff_exptl_absorpt_empirical_full_min  0.410
loop_
  _twin_individual_id
  _twin_individual_mass_fraction_refined
 1 0.56(9)
 2 0.44(9)
