# Supplementary material for: The varying temperature- and pressure-induced phase transition pathways in hybrid improper ferroelectric Sr3Sn2O7
Source: Acta Crystallogr B Struct Sci Cryst Eng Mater. 2025 Apr 14;81(Pt 3):318–24. doi: 10.1107/S2052520625002306 (PMC12147935; doi:10.1107/S2052520625002306)
Supplement: Supplementary file 1 [file b-81-00318-sup1.zip › SSO_HP_VT_CIFs/SSO_HP_CIFS/016.cif]

data_016_sso_x1_p12_30-5-1_225

# start Validation Reply Form
_vrf_ATOM007_016_sso_x1_p12_30-5-1_225
;
PROBLEM: _atom_site_aniso_label is missing
RESPONSE: As the measurement was performed using a diamond anvil cell to
achieve high pressures, the available region of reciprocal space is 
restricted, resulting in a low data/parameter ratio. Therefore, an 
anisotropic model is neither feasible nor advisable.
;
_vrf_PLAT029_016_sso_x1_p12_30-5-1_225
;
PROBLEM: _diffrn_measured_fraction_theta_full value Low .      0.220 Why?  
RESPONSE: The measurement was performed using a diamond anvil cell, of 
which the precise design necessitates a small opening angle (approx. 23
degrees) to obtain high pressures. This restricts the available region
of reciprocal space.
;
_vrf_PLAT090_016_sso_x1_p12_30-5-1_225
;
PROBLEM: Poor Data / Parameter Ratio (Zmax > 18) ........       3.18 Note  
RESPONSE: The measurement was performed using a diamond anvil cell, of 
which the precise design necessitates a small opening angle (approx. 23
degrees) to obtain high pressures. This restricts the available region
of reciprocal space. The sample was refined isotropically to improve this.
;
_vrf_PLAT109_016_sso_x1_p12_30-5-1_225
;
PROBLEM: Twinning Matrix = Alternate Inversion Twinning .          ? Check 
RESPONSE: The present system stems from a cetrosymmetric, tetragonal 
aristotype. This can be modelled using a twin law given by 
(0 1 0 -1 0 0 0 0 1 4). The two-fold twin was subsequently chosen over 
the inversion twin law to explicitly depict the twinning present as viewed 
from the perspective of the relevant properties (i.e., hybrid improper 
ferroelectric polarisation).
;
_vrf_PLAT196_016_sso_x1_p12_30-5-1_225
;
PROBLEM: No TEMP record and measurement temperature .NE.         293 Degree
RESPONSE: Model incorporates no riding hydrogens so no TEMP record is 
required. 
;
# end Validation Reply Form

_audit_creation_date               2025-01-07
_audit_creation_method
;
Olex2 1.5-ac7-013
(compiled 2025.01.02 svn.rf662f148 for Rigaku Oxford Diffraction, GUI svn.r7109)
;
_shelx_SHELXL_version_number       '2019/3'
_audit_contact_author_address      
;
Dept. of Chemistry, University of Warwick, Gibbet Hill Road, Coventry, CV4 7AL
;
_audit_contact_author_email        ?
_audit_contact_author_name         'Evie Ladbrook'
_audit_contact_author_phone        ?
_publ_contact_author_id_orcid      ?
_publ_section_references
;
Dolomanov, O.V., Bourhis, L.J., Gildea, R.J, Howard, J.A.K. & Puschmann, H.
 (2009), J. Appl. Cryst. 42, 339-341.

Sheldrick, G.M. (2008). Acta Cryst. A64, 112-122.

Sheldrick, G.M. (2015). Acta Cryst. C71, 3-8.
;
_chemical_name_common              ?
_chemical_name_systematic          ?
_chemical_formula_moiety           'O7 Sn2 Sr3'
_chemical_formula_sum              'O7 Sn2 Sr3'
_chemical_formula_weight           612.24
_chemical_absolute_configuration   ?
_chemical_melting_point            ?
_chemical_oxdiff_formula           'Sr3 Sn2 O7'
loop_
  _atom_type_symbol
  _atom_type_description
  _atom_type_scat_dispersion_real
  _atom_type_scat_dispersion_imag
  _atom_type_scat_source
 'O' 'O' 0.0036 0.0026 'International Tables Vol C Tables 4.2.6.8 and 6.1.1.4'
 'Sr' 'Sr' 0.1333 1.7343 'International Tables Vol C Tables 4.2.6.8 and 6.1.1.4'
 'Sn' 'Sn' -1.6654 0.7203
 'International Tables Vol C Tables 4.2.6.8 and 6.1.1.4'

_shelx_space_group_comment
;
The symmetry employed for this shelxl refinement is uniquely defined
by the following loop, which should always be used as a source of
symmetry information in preference to the above space-group names.
They are only intended as comments.
;
_space_group_crystal_system        'orthorhombic'
_space_group_IT_number             36
_space_group_name_H-M_alt          'A 21 a m'
_space_group_name_Hall             'A -2 2a'
loop_
  _space_group_symop_operation_xyz
 'x, y, z'
 'x+1/2, -y, -z'
 'x, y, -z'
 'x+1/2, -y, z'
 'x, y+1/2, z+1/2'
 'x+1/2, -y+1/2, -z+1/2'
 'x, y+1/2, -z+1/2'
 'x+1/2, -y+1/2, z+1/2'

_cell_length_a                     5.6133(8)
_cell_length_b                     5.6446(8)
_cell_length_c                     20.10(15)
_cell_angle_alpha                  90
_cell_angle_beta                   90
_cell_angle_gamma                  90
_cell_volume                       637(5)
_cell_formula_units_Z              4
_cell_measurement_reflns_used      344
_cell_measurement_temperature      300
_cell_measurement_theta_max        20.3790
_cell_measurement_theta_min        2.5560
_shelx_estimated_absorpt_T_max     ?
_shelx_estimated_absorpt_T_min     ?
_exptl_absorpt_coefficient_mu      11.915
_exptl_absorpt_correction_T_max    1.00000
_exptl_absorpt_correction_T_min    1.00000
_exptl_absorpt_correction_type     sphere
_exptl_absorpt_process_details
;
CrysAlisPro 1.171.43.105a (Rigaku Oxford Diffraction, 2024)
Spherical absorption correction
using equivalent radius and absorption coefficient.
;
_exptl_absorpt_special_details     ?
_exptl_crystal_colour              'clear colourless'
_exptl_crystal_colour_lustre       clear
_exptl_crystal_colour_primary      colourless
_exptl_crystal_density_diffrn      6.386
_exptl_crystal_density_meas        ?
_exptl_crystal_density_method      ?
_exptl_crystal_description         plate
_exptl_crystal_F_000               1080
_exptl_crystal_size_max            0.05
_exptl_crystal_size_mid            0.03
_exptl_crystal_size_min            0.015
_exptl_crystal_size_rad            0.400
_exptl_transmission_factor_max     ?
_exptl_transmission_factor_min     ?
_diffrn_reflns_av_R_equivalents    0.0130
_diffrn_reflns_av_unetI/netI       0.0135
_diffrn_reflns_Laue_measured_fraction_full  0.220
_diffrn_reflns_Laue_measured_fraction_max  0.161
_diffrn_reflns_limit_h_max         7
_diffrn_reflns_limit_h_min         -7
_diffrn_reflns_limit_k_max         7
_diffrn_reflns_limit_k_min         -7
_diffrn_reflns_limit_l_max         4
_diffrn_reflns_limit_l_min         -4
_diffrn_reflns_number              367
_diffrn_reflns_point_group_measured_fraction_full  0.215
_diffrn_reflns_point_group_measured_fraction_max  0.154
_diffrn_reflns_theta_full          16.950
_diffrn_reflns_theta_max           20.445
_diffrn_reflns_theta_min           2.481
_diffrn_ambient_temperature        300
_diffrn_detector                   'Hybrid Pixel Array Detector'
_diffrn_detector_area_resol_mean   13.3333
_diffrn_measured_fraction_theta_full  0.220
_diffrn_measured_fraction_theta_max  0.161
_diffrn_measurement_details
;
List of Runs (angles in degrees, time in seconds):

  # Type    Start    End  Width  t~exp~   \w     \q     \k     \f   Frames
--------------------------------------------------------------------------
  1  \f    -27.80  26.60   0.20    1.00 -90.00   0.00   0.00    --   272
  2  \f   -167.80-112.80   0.20    1.00-130.00   0.00   0.00    --   275
;
_diffrn_measurement_device         'abstract diffractometer'
_diffrn_measurement_device_type   
 'dectris-CrysAlisPro-abstract goniometer imported dectris images'
_diffrn_measurement_method         '\f scans'
_diffrn_orient_matrix_axis[1]      matrixX
_diffrn_orient_matrix_axis[2]      matrixY
_diffrn_orient_matrix_axis[3]      matrixZ
_diffrn_orient_matrix_type        
 'CrysAlisPro convention (1999,Acta A55,543-557)'
_diffrn_orient_matrix_UB_11        -0.0026906872
_diffrn_orient_matrix_UB_12        0.0038520382
_diffrn_orient_matrix_UB_13        -0.0240566653
_diffrn_orient_matrix_UB_21        -0.0595845788
_diffrn_orient_matrix_UB_22        0.0624389776
_diffrn_orient_matrix_UB_23        0.0012840851
_diffrn_orient_matrix_UB_31        0.0629306250
_diffrn_orient_matrix_UB_32        0.0593592127
_diffrn_orient_matrix_UB_33        0.0002051423
_diffrn_radiation_monochromator    synchrotron
_diffrn_radiation_probe            x-ray
_diffrn_radiation_type             synchrotron
_diffrn_radiation_wavelength       0.4859
_diffrn_source                     synchrotron
_reflns_Friedel_coverage           0.742
_reflns_Friedel_fraction_full      0.208
_reflns_Friedel_fraction_max       0.146
_reflns_number_gt                  147
_reflns_number_total               155
_reflns_special_details
;
Measurement was performed using a diamond anvil cell with an opening 
angle of approximately 23 degrees. 
 Reflections were merged by SHELXL according to the crystal
 class for the calculation of statistics and refinement.
 
 _reflns_Friedel_fraction is defined as the number of unique
 Friedel pairs measured divided by the number that would be
 possible theoretically, ignoring centric projections and
 systematic absences. Completness statistics refer to single and
 composite reflections containing twin component 1 only.
;
_reflns_threshold_expression       'I > 2\s(I)'
_computing_cell_refinement         'CrysAlisPro 1.171.43.105a (Rigaku OD, 2024)'
_computing_data_collection        
 'CrysAlisPro 1.171.43.105a (Rigaku OD, 2024) (IMPORT)'
_computing_data_reduction          'CrysAlisPro 1.171.43.105a (Rigaku OD, 2024)'
_computing_molecular_graphics      'Olex2 1.5-ac7-013 (Dolomanov et al., 2009)'
_computing_publication_material    'Olex2 1.5-ac7-013 (Dolomanov et al., 2009)'
_computing_structure_refinement    'SHELXL 2019/3 (Sheldrick, 2015)'
_computing_structure_solution      'SHELXS  (Sheldrick, 2008)'
_refine_diff_density_max           1.198
_refine_diff_density_min           -0.780
_refine_diff_density_rms           0.367
_refine_ls_abs_structure_details
;
 Flack x determined using 56 quotients [(I+)-(I-)]/[(I+)+(I-)]
 (Parsons, Flack and Wagner, Acta Cryst. B69 (2013) 249-259).
;
_refine_ls_abs_structure_Flack     -0.02(5)
_refine_ls_extinction_coef         .
_refine_ls_extinction_method       none
_refine_ls_goodness_of_fit_ref     1.213
_refine_ls_hydrogen_treatment      undef
_refine_ls_matrix_type             full
_refine_ls_number_parameters       28
_refine_ls_number_reflns           155
_refine_ls_number_restraints       4
_refine_ls_R_factor_all            0.0566
_refine_ls_R_factor_gt             0.0559
_refine_ls_restrained_S_all        1.204
_refine_ls_shift/su_max            0.000
_refine_ls_shift/su_mean           0.000
_refine_ls_structure_factor_coef   Fsqd
_refine_ls_weighting_details      
 'w=1/[\s^2^(Fo^2^)+(0.0948P)^2^] where P=(Fo^2^+2Fc^2^)/3'
_refine_ls_weighting_scheme        calc
_refine_ls_wR_factor_gt            0.1246
_refine_ls_wR_factor_ref           0.1259
_refine_special_details
;
 Refined as a 2-component twin.
The O1-Sn1-O2 distances were restrained to be similar as this lies along the c
axis which is is poorly defined due to the small opening angle of the
diamond anvil cell, the orientation of the plate-like crystal within the cell
and high mosaicity along c. Therefore, a SADI restraint was used to maintain
chemical and physical sensibility of the model.

SIMU restraint necessary to maintain sensible displacement parameters
;
_olex2_refinement_description
;
1. Twinned data refinement
 Scales: 0.48(9)
 0.52(9)
2. Restrained distances
 O1-Sn1 \\sim Sn1-O2
 with sigma of 0.02
3. Uiso/Uaniso restraints and constraints
O4 \\sim O3 \\sim O2 \\sim O1: within 3A with sigma of 0.002 and sigma for
terminal atoms of 0.004 within 3A
;
_atom_sites_solution_hydrogens     .
_atom_sites_solution_primary       isomorph
_atom_sites_solution_secondary     difmap
loop_
  _atom_site_label
  _atom_site_type_symbol
  _atom_site_fract_x
  _atom_site_fract_y
  _atom_site_fract_z
  _atom_site_U_iso_or_equiv
  _atom_site_adp_type
  _atom_site_occupancy
  _atom_site_site_symmetry_order
  _atom_site_calc_flag
  _atom_site_refinement_flags_posn
  _atom_site_refinement_flags_adp
  _atom_site_refinement_flags_occupancy
  _atom_site_disorder_assembly
  _atom_site_disorder_group
 Sn1 Sn 0.8713(9) 0.24995(17) 0.0989(7) 0.0077(11) Uiso 1 1 d D . . . .
 Sr1 Sr 0.3563(8) 0.2496(2) 0.000000 0.0095(13) Uiso 1 2 d S . P . .
 Sr2 Sr 0.38200(10) 0.2575(3) 0.1887(12) 0.0132(13) Uiso 1 1 d . . . . .
 O1 O 0.882(2) 0.191(3) 0.000000 0.016(3) Uiso 1 2 d DS U P . .
 O2 O 0.866(2) 0.285(3) 0.199(2) 0.016(3) Uiso 1 1 d D U . . .
 O3 O 0.656(3) -0.024(2) 0.112(2) 0.013(3) Uiso 1 1 d . U . . .
 O4 O 0.108(3) 0.5253(18) 0.082(2) 0.011(3) Uiso 1 1 d . . . . .

_geom_special_details
;
 All esds (except the esd in the dihedral angle between two l.s. planes)
 are estimated using the full covariance matrix.  The cell esds are taken
 into account individually in the estimation of esds in distances, angles
 and torsion angles; correlations between esds in cell parameters are only
 used when they are defined by crystal symmetry.  An approximate (isotropic)
 treatment of cell esds is used for estimating esds involving l.s. planes.
;
loop_
  _geom_bond_atom_site_label_1
  _geom_bond_atom_site_label_2
  _geom_bond_distance
  _geom_bond_site_symmetry_2
  _geom_bond_publ_flag
 Sn1 Sr1 3.371(14) 1_655 ?
 Sn1 Sr1 3.451(12) 2 ?
 Sn1 Sr2 3.315(17) 4_565 ?
 Sn1 Sr2 3.388(18) 1_655 ?
 Sn1 Sr2 3.386(17) 4 ?
 Sn1 Sr2 3.286(18) . ?
 Sn1 O1 2.017(19) . ?
 Sn1 O2 2.02(4) . ?
 Sn1 O3 1.982(14) . ?
 Sn1 O3 2.058(18) 4 ?
 Sn1 O4 2.073(17) 1_655 ?
 Sn1 O4 1.977(15) 4_565 ?
 Sr1 O1 2.683(13) 1_455 ?
 Sr1 O1 3.162(17) 2_465 ?
 Sr1 O1 2.969(13) . ?
 Sr1 O1 2.490(16) 2_455 ?
 Sr1 O3 3.20(4) 3 ?
 Sr1 O3 3.20(4) . ?
 Sr1 O3 2.81(4) 2_455 ?
 Sr1 O3 2.81(4) 4_455 ?
 Sr1 O4 2.52(3) 2_565 ?
 Sr1 O4 2.52(3) 4_565 ?
 Sr1 O4 2.66(3) . ?
 Sr1 O4 2.66(3) 3 ?
 Sr2 O2 2.27(5) 6_455 ?
 Sr2 O2 2.590(16) 4_465 ?
 Sr2 O2 2.731(14) . ?
 Sr2 O2 3.072(14) 4_455 ?
 Sr2 O2 2.906(13) 1_455 ?
 Sr2 O3 2.40(4) 4_455 ?
 Sr2 O3 2.70(3) . ?
 Sr2 O4 3.04(3) . ?
 Sr2 O4 2.78(4) 4_565 ?

loop_
  _geom_angle_atom_site_label_1
  _geom_angle_atom_site_label_2
  _geom_angle_atom_site_label_3
  _geom_angle
  _geom_angle_site_symmetry_1
  _geom_angle_site_symmetry_3
  _geom_angle_publ_flag
 Sr1 Sn1 Sr1 71.3(3) 1_655 2 ?
 Sr1 Sn1 Sr2 68.3(5) 1_655 1_655 ?
 Sr1 Sn1 Sr2 107.4(3) 1_655 4 ?
 Sr2 Sn1 Sr1 107.9(3) 4_565 1_655 ?
 Sr2 Sn1 Sr1 107.8(3) . 2 ?
 Sr2 Sn1 Sr1 109.7(3) 1_655 2 ?
 Sr2 Sn1 Sr1 67.4(5) 4 2 ?
 Sr2 Sn1 Sr1 177.8(5) 4_565 2 ?
 Sr2 Sn1 Sr1 177.1(6) . 1_655 ?
 Sr2 Sn1 Sr2 73.2(4) 4 1_655 ?
 Sr2 Sn1 Sr2 71.6(4) 4_565 1_655 ?
 Sr2 Sn1 Sr2 72.9(5) . 4_565 ?
 Sr2 Sn1 Sr2 114.8(9) 4_565 4 ?
 Sr2 Sn1 Sr2 114.5(9) . 1_655 ?
 Sr2 Sn1 Sr2 74.5(4) . 4 ?
 O1 Sn1 Sr1 45.4(4) . 2 ?
 O1 Sn1 Sr1 52.7(4) . 1_655 ?
 O1 Sn1 Sr2 124.6(6) . . ?
 O1 Sn1 Sr2 112.7(6) . 4 ?
 O1 Sn1 Sr2 120.1(6) . 1_655 ?
 O1 Sn1 Sr2 132.4(7) . 4_565 ?
 O1 Sn1 O2 176.1(6) . . ?
 O1 Sn1 O3 89.8(13) . 4 ?
 O1 Sn1 O4 86.7(12) . 1_655 ?
 O2 Sn1 Sr1 126.7(5) . 1_655 ?
 O2 Sn1 Sr1 130.8(5) . 2 ?
 O2 Sn1 Sr2 51.4(7) . 4_565 ?
 O2 Sn1 Sr2 58.7(6) . 1_655 ?
 O2 Sn1 Sr2 63.5(5) . 4 ?
 O2 Sn1 Sr2 56.0(6) . . ?
 O2 Sn1 O3 87.1(15) . 4 ?
 O2 Sn1 O4 95.6(13) . 1_655 ?
 O3 Sn1 Sr1 124.7(11) . 1_655 ?
 O3 Sn1 Sr1 54.6(12) . 2 ?
 O3 Sn1 Sr1 56.4(12) 4 1_655 ?
 O3 Sn1 Sr1 65.5(10) 4 2 ?
 O3 Sn1 Sr2 116.0(11) 4 4_565 ?
 O3 Sn1 Sr2 55.2(9) . . ?
 O3 Sn1 Sr2 126.6(13) . 4_565 ?
 O3 Sn1 Sr2 126.0(13) 4 . ?
 O3 Sn1 Sr2 44.1(10) . 4 ?
 O3 Sn1 Sr2 44.4(9) 4 1_655 ?
 O3 Sn1 Sr2 52.9(9) 4 4 ?
 O3 Sn1 Sr2 117.3(11) . 1_655 ?
 O3 Sn1 O1 90.9(13) . . ?
 O3 Sn1 O2 86.6(16) . . ?
 O3 Sn1 O3 88.5(4) . 4 ?
 O3 Sn1 O4 176.8(16) . 1_655 ?
 O3 Sn1 O4 89.3(5) 4 1_655 ?
 O4 Sn1 Sr1 122.2(10) 1_655 2 ?
 O4 Sn1 Sr1 114.0(8) 4_565 2 ?
 O4 Sn1 Sr1 120.1(11) 4_565 1_655 ?
 O4 Sn1 Sr1 52.1(8) 1_655 1_655 ?
 O4 Sn1 Sr2 62.3(8) 1_655 1_655 ?
 O4 Sn1 Sr2 135.3(7) 1_655 4 ?
 O4 Sn1 Sr2 56.6(10) 1_655 4_565 ?
 O4 Sn1 Sr2 130.4(8) 4_565 4 ?
 O4 Sn1 Sr2 57.4(11) 4_565 . ?
 O4 Sn1 Sr2 128.1(8) 1_655 . ?
 O4 Sn1 Sr2 135.7(7) 4_565 1_655 ?
 O4 Sn1 Sr2 64.5(8) 4_565 4_565 ?
 O4 Sn1 O1 87.6(12) 4_565 . ?
 O4 Sn1 O2 95.6(12) 4_565 . ?
 O4 Sn1 O3 93.8(7) 4_565 . ?
 O4 Sn1 O3 176.5(19) 4_565 4 ?
 O4 Sn1 O4 88.3(4) 4_565 1_655 ?
 O1 Sr1 O1 86.2(4) 2_455 1_455 ?
 O1 Sr1 O1 80.3(4) 2_455 . ?
 O1 Sr1 O1 166.5(7) 1_455 . ?
 O1 Sr1 O1 174.1(5) 2_455 2_465 ?
 O1 Sr1 O1 93.8(4) . 2_465 ?
 O1 Sr1 O1 99.7(4) 1_455 2_465 ?
 O1 Sr1 O3 64.7(4) 2_455 2_455 ?
 O1 Sr1 O3 63.1(5) 1_455 2_455 ?
 O1 Sr1 O3 59.2(5) 2_455 3 ?
 O1 Sr1 O3 54.9(4) . 3 ?
 O1 Sr1 O3 117.5(5) 1_455 . ?
 O1 Sr1 O3 117.3(5) 2_465 . ?
 O1 Sr1 O3 54.9(4) . . ?
 O1 Sr1 O3 117.3(5) 2_465 3 ?
 O1 Sr1 O3 63.1(5) 1_455 4_455 ?
 O1 Sr1 O3 64.7(4) 2_455 4_455 ?
 O1 Sr1 O3 59.2(5) 2_455 . ?
 O1 Sr1 O3 117.5(5) 1_455 3 ?
 O1 Sr1 O4 118.2(5) 2_455 4_565 ?
 O1 Sr1 O4 118.2(5) 2_455 2_565 ?
 O1 Sr1 O4 127.9(6) 2_455 3 ?
 O1 Sr1 O4 127.9(6) 2_455 . ?
 O3 Sr1 O1 118.0(5) 4_455 2_465 ?
 O3 Sr1 O1 118.0(5) 2_455 2_465 ?
 O3 Sr1 O1 110.3(6) 2_455 . ?
 O3 Sr1 O1 110.3(6) 4_455 . ?
 O3 Sr1 O3 105.7(13) 2_455 4_455 ?
 O3 Sr1 O3 123.4(8) 2_455 . ?
 O3 Sr1 O3 89.0(14) . 3 ?
 O3 Sr1 O3 55.5(8) 2_455 3 ?
 O3 Sr1 O3 55.5(8) 4_455 . ?
 O3 Sr1 O3 123.4(8) 4_455 3 ?
 O4 Sr1 O1 59.9(6) 2_565 . ?
 O4 Sr1 O1 128.3(8) 4_565 1_455 ?
 O4 Sr1 O1 55.9(5) . 2_465 ?
 O4 Sr1 O1 125.9(5) . . ?
 O4 Sr1 O1 58.0(5) 4_565 2_465 ?
 O4 Sr1 O1 63.4(4) . 1_455 ?
 O4 Sr1 O1 55.9(5) 3 2_465 ?
 O4 Sr1 O1 59.9(6) 4_565 . ?
 O4 Sr1 O1 63.4(4) 3 1_455 ?
 O4 Sr1 O1 58.0(5) 2_565 2_465 ?
 O4 Sr1 O1 128.3(8) 2_565 1_455 ?
 O4 Sr1 O1 125.9(5) 3 . ?
 O4 Sr1 O3 167.3(11) 4_565 2_455 ?
 O4 Sr1 O3 172.5(8) . 3 ?
 O4 Sr1 O3 59.3(7) 2_565 3 ?
 O4 Sr1 O3 172.5(8) 3 . ?
 O4 Sr1 O3 123.2(7) . 2_455 ?
 O4 Sr1 O3 64.0(8) . 4_455 ?
 O4 Sr1 O3 167.3(11) 2_565 4_455 ?
 O4 Sr1 O3 114.1(9) 4_565 3 ?
 O4 Sr1 O3 86.1(11) 4_565 4_455 ?
 O4 Sr1 O3 114.1(9) 2_565 . ?
 O4 Sr1 O3 97.1(11) . . ?
 O4 Sr1 O3 64.0(8) 3 2_455 ?
 O4 Sr1 O3 86.1(11) 2_565 2_455 ?
 O4 Sr1 O3 97.1(11) 3 3 ?
 O4 Sr1 O3 123.2(7) 3 4_455 ?
 O4 Sr1 O3 59.3(7) 4_565 . ?
 O4 Sr1 O4 66.0(8) 2_565 3 ?
 O4 Sr1 O4 66.0(8) 4_565 . ?
 O4 Sr1 O4 113.8(8) 2_565 . ?
 O4 Sr1 O4 113.8(8) 4_565 3 ?
 O4 Sr1 O4 81.8(17) 4_565 2_565 ?
 O4 Sr1 O4 76.5(14) . 3 ?
 Sn1 Sr2 Sn1 114.8(9) 4_465 4_455 ?
 Sn1 Sr2 Sn1 74.2(5) . 4_465 ?
 Sn1 Sr2 Sn1 73.2(4) . 4_455 ?
 O2 Sr2 Sn1 37.5(8) 4_465 4_465 ?
 O2 Sr2 Sn1 37.8(8) . . ?
 O2 Sr2 Sn1 36.0(7) 4_455 4_455 ?
 O2 Sr2 Sn1 92.7(5) 4_455 . ?
 O2 Sr2 Sn1 150.7(12) 4_455 4_465 ?
 O2 Sr2 Sn1 90.6(6) . 4_465 ?
 O2 Sr2 Sn1 96.1(5) . 4_455 ?
 O2 Sr2 Sn1 129.0(7) 6_455 4_465 ?
 O2 Sr2 Sn1 150.6(13) 1_455 . ?
 O2 Sr2 Sn1 94.8(6) 4_465 . ?
 O2 Sr2 Sn1 93.7(5) 1_455 4_455 ?
 O2 Sr2 Sn1 116.0(6) 6_455 4_455 ?
 O2 Sr2 Sn1 88.6(6) 1_455 4_465 ?
 O2 Sr2 Sn1 152.1(14) 4_465 4_455 ?
 O2 Sr2 Sn1 125.2(6) 6_455 . ?
 O2 Sr2 O2 169.5(15) . 1_455 ?
 O2 Sr2 O2 84.7(3) 4_465 1_455 ?
 O2 Sr2 O2 84.1(10) 6_455 1_455 ?
 O2 Sr2 O2 91.5(11) 6_455 4_465 ?
 O2 Sr2 O2 170.9(18) 4_465 4_455 ?
 O2 Sr2 O2 94.6(4) . 4_455 ?
 O2 Sr2 O2 80.1(10) 6_455 4_455 ?
 O2 Sr2 O2 91.2(5) 1_455 4_455 ?
 O2 Sr2 O2 88.3(5) 4_465 . ?
 O2 Sr2 O2 88.3(11) 6_455 . ?
 O2 Sr2 O3 124.3(10) 6_455 4_455 ?
 O2 Sr2 O3 130.6(10) 4_465 . ?
 O2 Sr2 O3 122.0(9) 6_455 . ?
 O2 Sr2 O4 146.3(8) 6_455 4_565 ?
 O2 Sr2 O4 121.8(10) . . ?
 O2 Sr2 O4 68.7(9) 4_465 4_565 ?
 O2 Sr2 O4 65.0(9) . 4_565 ?
 O2 Sr2 O4 137.2(8) 6_455 . ?
 O2 Sr2 O4 62.8(9) 4_465 . ?
 O2 Sr2 O4 61.2(9) 1_455 . ?
 O3 Sr2 Sn1 35.1(4) 4_455 4_455 ?
 O3 Sr2 Sn1 37.1(4) . . ?
 O3 Sr2 Sn1 101.1(10) . 4_465 ?
 O3 Sr2 Sn1 37.4(4) . 4_455 ?
 O3 Sr2 Sn1 94.6(10) 4_455 . ?
 O3 Sr2 Sn1 95.7(11) 4_455 4_465 ?
 O3 Sr2 O2 63.1(8) 4_455 1_455 ?
 O3 Sr2 O2 127.4(10) 4_455 . ?
 O3 Sr2 O2 57.8(7) . 4_455 ?
 O3 Sr2 O2 58.7(10) 4_455 4_455 ?
 O3 Sr2 O2 129.7(9) . 1_455 ?
 O3 Sr2 O2 125.4(11) 4_455 4_465 ?
 O3 Sr2 O2 60.7(9) . . ?
 O3 Sr2 O3 66.9(10) 4_455 . ?
 O3 Sr2 O4 63.7(8) . 4_565 ?
 O3 Sr2 O4 100.1(14) . . ?
 O3 Sr2 O4 89.2(15) 4_455 4_565 ?
 O3 Sr2 O4 63.2(10) 4_455 . ?
 O4 Sr2 Sn1 92.4(9) . . ?
 O4 Sr2 Sn1 35.9(3) . 4_465 ?
 O4 Sr2 Sn1 92.0(9) . 4_455 ?
 O4 Sr2 Sn1 88.3(8) 4_565 4_455 ?
 O4 Sr2 Sn1 38.5(4) 4_565 4_465 ?
 O4 Sr2 Sn1 36.9(4) 4_565 . ?
 O4 Sr2 O2 119.0(11) 4_565 1_455 ?
 O4 Sr2 O2 120.3(10) 4_565 4_455 ?
 O4 Sr2 O2 121.9(10) . 4_455 ?
 O4 Sr2 O4 57.8(8) 4_565 . ?
 Sn1 O1 Sn1 160.7(10) . 3 ?
 Sn1 O1 Sr1 87.3(4) 3 . ?
 Sn1 O1 Sr1 80.4(5) . 2_565 ?
 Sn1 O1 Sr1 87.3(4) . . ?
 Sn1 O1 Sr1 90.5(4) 3 1_655 ?
 Sn1 O1 Sr1 90.5(4) . 1_655 ?
 Sn1 O1 Sr1 80.4(5) 3 2_565 ?
 Sn1 O1 Sr1 99.4(5) 3 2 ?
 Sn1 O1 Sr1 99.4(5) . 2 ?
 Sr1 O1 Sr1 174.1(5) 2 2_565 ?
 Sr1 O1 Sr1 85.5(4) 1_655 2_565 ?
 Sr1 O1 Sr1 100.4(5) 2 1_655 ?
 Sr1 O1 Sr1 93.1(4) 2 . ?
 Sr1 O1 Sr1 166.5(7) 1_655 . ?
 Sr1 O1 Sr1 81.0(4) . 2_565 ?
 Sn1 O2 Sr2 167.9(8) . 6 ?
 Sn1 O2 Sr2 86.2(11) . . ?
 Sn1 O2 Sr2 80.5(8) . 4 ?
 Sn1 O2 Sr2 91.1(13) . 4_565 ?
 Sn1 O2 Sr2 84.9(10) . 1_655 ?
 Sr2 O2 Sr2 94.9(5) 4_565 . ?
 Sr2 O2 Sr2 85.0(3) 1_655 4 ?
 Sr2 O2 Sr2 100.5(11) 6 4_565 ?
 Sr2 O2 Sr2 96.1(10) 6 . ?
 Sr2 O2 Sr2 90.8(5) 4_565 1_655 ?
 Sr2 O2 Sr2 91.5(10) 6 1_655 ?
 Sr2 O2 Sr2 88.1(4) . 4 ?
 Sr2 O2 Sr2 87.6(10) 6 4 ?
 Sr2 O2 Sr2 170.9(18) 4_565 4 ?
 Sr2 O2 Sr2 169.5(15) . 1_655 ?
 Sn1 O3 Sn1 160(2) . 4_455 ?
 Sn1 O3 Sr1 90.3(13) . 2 ?
 Sn1 O3 Sr1 81.6(11) . . ?
 Sn1 O3 Sr1 86.1(14) 4_455 2 ?
 Sn1 O3 Sr1 78.8(11) 4_455 . ?
 Sn1 O3 Sr2 100.8(12) . 4 ?
 Sn1 O3 Sr2 98.7(9) 4_455 4 ?
 Sn1 O3 Sr2 89.7(8) 4_455 . ?
 Sn1 O3 Sr2 87.8(10) . . ?
 Sr1 O3 Sr1 82.5(13) 2 . ?
 Sr2 O3 Sr1 79.6(7) . . ?
 Sr2 O3 Sr1 175.1(15) 4 . ?
 Sr2 O3 Sr1 93.2(8) 4 2 ?
 Sr2 O3 Sr1 162.1(15) . 2 ?
 Sr2 O3 Sr2 105(2) 4 . ?
 Sn1 O4 Sn1 159(2) 4_465 1_455 ?
 Sn1 O4 Sr1 89.9(7) 1_455 . ?
 Sn1 O4 Sr1 95.2(10) 4_465 . ?
 Sn1 O4 Sr1 97.3(7) 1_455 2_465 ?
 Sn1 O4 Sr1 102.0(8) 4_465 2_465 ?
 Sn1 O4 Sr2 85.7(10) 4_465 4_465 ?
 Sn1 O4 Sr2 80.5(8) 1_455 . ?
 Sn1 O4 Sr2 84.9(11) 1_455 4_465 ?
 Sn1 O4 Sr2 79.6(8) 4_465 . ?
 Sr1 O4 Sr1 100.6(15) 2_465 . ?
 Sr1 O4 Sr2 91.5(7) 2_465 4_465 ?
 Sr1 O4 Sr2 167.4(12) . 4_465 ?
 Sr1 O4 Sr2 83.2(6) . . ?
 Sr1 O4 Sr2 175.6(14) 2_465 . ?
 Sr2 O4 Sr2 84.6(13) 4_465 . ?

_shelx_res_file
;
TITL 016_SSO_x1_P12_30-5-1_225 in A2(1)am
    016_sso_x1_p12_30-5-1_225.res
    created by SHELXL-2019/3 at 21:33:34 on 07-Jan-2025
REM A2(1)am (#36 with fixed user cell
CELL 0.4859 5.613307 5.644554 20.099211 90 90 90
ZERR 4 0.000838 0.000825 0.151491 0 0 0
LATT -5
SYMM 0.5+X,-Y,-Z
SYMM +X,+Y,-Z
SYMM 0.5+X,-Y,+Z
SFAC O Sr Sn
DISP O 0.0036 0.0026 8.3735
DISP Sn -1.6654 0.7203 2178.1549
DISP Sr 0.1333 1.7343 4851.4431
UNIT 28 12 8
SADI O1 Sn1 Sn1 O2
SIMU 0.002 0.004 3 O4 O3 O2 O1

L.S. 10
PLAN  5
CONF
LIST 4
MORE -1
fmap 2
acta
TWIN -1 0 0 0 -1 0 0 0 1 2
OMIT 5 0 0
REM <olex2.extras>
REM <HklSrc "%.\\016_SSO_x1_P12_30-5-1_225.hkl">
REM </olex2.extras>

WGHT    0.094800
BASF   0.52084
FVAR       1.30408
SN1   3    0.871279    0.249948    0.098927    11.00000    0.00773
SR1   2    0.356265    0.249551    0.000000    10.50000    0.00955
SR2   2    0.381995    0.257463    0.188703    11.00000    0.01317
O1    1    0.881856    0.190924    0.000000    10.50000    0.01552
O2    1    0.866379    0.285288    0.198840    11.00000    0.01586
O3    1    0.655596   -0.024306    0.111594    11.00000    0.01343
O4    1    0.108012    0.525255    0.081966    11.00000    0.01111
HKLF 4


REM  016_SSO_x1_P12_30-5-1_225 in A2(1)am
REM wR2 = 0.1259, GooF = S = 1.213, Restrained GooF = 1.204 for all data
REM R1 = 0.0559 for 147 Fo > 4sig(Fo) and 0.0566 for all 155 data
REM 28 parameters refined using 4 restraints

END

WGHT      0.0947      0.0000

REM Highest difference peak  1.198,  deepest hole -0.780,  1-sigma level  0.367
Q1    1   0.3895  0.3303  0.0000  10.50000  0.05    1.20
Q2    1   0.3631  0.1709  0.1822  11.00000  0.05    1.19
Q3    1   0.8776  0.1734  0.1969  11.00000  0.05    1.16
Q4    1   0.8697  0.3272  0.0000  10.50000  0.05    1.04
Q5    1   0.3918  0.1726  0.0000  10.50000  0.05    1.04
;
_shelx_res_checksum                15075
_shelx_hkl_file
;
   0  -1  -1 25.4114 2.37751   1
   0  -1  -1 18.8111 5.77853   2
   0   1   1 30.3559 2.53912   1
   0   1   1 21.5289 3.26431   2
   0  -2   0 777270. 10173.8   1
   0   2   0 811933. 10163.5   2
   0  -2   0 803663. 10163.5   2
   0   2   0 803622. 10165.8   1
   0   3  -1 9.33664 9.29772   2
   0   3   1 4.76306 8.22790   2
   0   3  -1 30.8062 20.4645   1
   0   3   1 17.3226 9.36553   1
   0   3   3 6186.27 85.4278   2
   0  -4   0 478114. 6159.62   2
   0   4   0 478368. 6156.00   1
   0   4   2 3386.69 53.5296   1
   0   4   2 3353.44 52.9844   2
   0  -4   2 3525.04 52.7723   2
   0  -4  -2 3402.28 76.3265   1
   0  -5  -1 145.297 36.8453   2
   0   5   1 164.719 23.1966   2
   0  -5   1 141.398 21.0915   2
   0   5   1 149.198 18.0101   1
   0   5  -1 148.303 22.1856   1
   0   5   3 2798.34 45.1758   2
   0  -5  -3 2567.69 77.0193   1
   0   6   0 145942. 1854.45   1
   0  -6   0 145423. 1868.54   2
   1   0   0-2.73623 6.31796   1
  -1   0   0-0.32565 1.85875   2
  -1   0   0 0.33409 3.20339   1
   1   0   0 1.47040 1.70192   2
  -1   1   1 13784.4 161.663   2
  -1   1   1 13101.5 160.400   1
   1  -1  -1 13548.5 183.398   1
  -1   1  -1 13583.7 196.285   1
  -1   2   2 381.920 11.5815   1
  -1   2   2 470.161 12.7478   2
   1  -2   0 1715.57 44.0953   1
   1  -2   0 1649.26 26.5518   2
  -1   2   0 1426.55 26.4424   2
   1   2   0 2042.69 22.9274   1
  -1   2   0 1620.50 30.9338   1
   1   2   0 1251.48 21.7497   2
   1  -2  -2 467.163 19.3547   2
   1  -2  -2 466.129 14.8397   1
  -1   3   3 2158.80 38.7025   2
  -1   3   3 1956.46 35.2124   1
  -1   3   1 5606.43 79.4285   1
   1  -3   1 5594.30 78.2539   2
  -1   3   1 5684.92 78.2328   2
   1   3  -1 5459.26 77.7177   1
   1  -3  -1 6117.37 90.0553   2
   1   3   1 6239.23 82.3901   2
  -1  -3   1 5728.77 81.7755   2
  -1   3  -1 5579.05 93.7762   1
   1  -3  -1 5619.22 101.156   1
   1  -3  -3 1792.99 50.2964   2
   1  -3  -3 1935.54 43.5147   1
  -1  -4  -2 166.981 40.1555   1
  -1   4   2 237.607 15.8625   2
  -1   4   2 212.655 16.4905   1
   1   4  -2 155.965 20.4194   1
  -1   4   0 2108.24 38.3019   1
   1   4   0 2092.10 30.8018   1
  -1  -4   2 162.390 11.2456   2
   1   4   2 208.512 13.5977   2
  -1   4  -2 181.889 34.8669   1
  -1  -5  -3 239.620 74.7596   1
  -1   5   1 1057.87 28.2005   1
  -1  -5  -1 587.551 81.4385   1
   1  -5   1 667.398 95.4032   1
   1   5  -1 1088.64 26.4843   1
   1  -5   1 1003.61 30.0031   2
  -1   5   1 971.538 28.9205   2
   1   5   1 966.739 26.4596   2
   1  -5  -1 1129.83 103.748   1
  -1  -5   1 988.763 33.4726   2
  -1   5  -1 938.970 31.1607   2
  -1   5  -1 1147.05 33.4372   1
   1  -5  -1 760.468 30.6194   2
  -1   6   2 198.144 26.0265   2
   1  -6   0 1003.72 124.512   1
  -1   6   0 1850.31 43.7816   2
   1  -6  -2 148.489 115.477   1
   1  -7  -1 910.168 80.1669   2
   2   0   0 834450. 10539.7   2
  -2   0   0 833428. 10539.5   2
   2   0   0 841873. 10550.6   1
  -2   0   0 827698. 10542.7   1
  -2   0   2 2467.44 38.8547   2
   2   0  -2 2533.13 36.6082   1
   2  -1   1 661.153 14.2098   2
  -2   1   1 660.923 14.3957   2
  -2   1   1 694.475 16.0285   1
  -2   1  -1 603.112 27.6862   1
  -2   1  -1 765.083 17.6816   2
   2  -1  -1 813.449 19.3980   2
   2   1   1 709.684 11.2678   2
   2  -1  -1 571.950 23.6636   1
  -2   2   2 7354.98 97.7879   2
  -2   2   2 7385.75 97.8570   1
   2  -2   2 7359.96 97.7573   2
  -2   2   0 947756. 12177.3   2
  -2   2   0 973973. 12182.5   1
   2  -2   0 959468. 12178.6   2
  -2   2  -2 6537.02 88.5095   2
   2  -2  -2 6596.11 91.7580   1
  -2   3   3 2183.76 37.8808   2
  -2   3   3 2362.82 38.9970   1
   2  -3   1 187.263 66.1783   1
   2  -3   1 337.707 18.0610   2
  -2   3   1 238.494 13.1413   2
  -2   3   1 337.239 19.2644   1
  -2   3  -1 291.964 19.6315   2
   2  -3  -1 321.820 23.3538   2
  -2  -3   1 214.235 11.7641   2
   2  -3  -1 252.144 40.9796   1
  -2   3  -1 227.985 23.8136   1
   2  -3  -3 2586.66 56.9367   2
   2  -3  -3 1966.16 43.5347   1
   2  -4   2 2243.60 38.0651   2
  -2   4   2 2100.05 38.3546   1
   2   4  -2 1927.27 32.7451   1
  -2   4   2 1858.32 35.6583   2
   2  -4   0 280787. 3513.05   1
   2  -4   0 274005. 3469.77   2
  -2   4   0 271662. 3468.87   2
  -2   4   0 273383. 3470.06   1
   2  -4  -2 2130.05 47.2619   2
  -2   4  -2 2034.37 40.1721   2
  -2   4  -2 2128.79 47.9813   1
  -2   5   3 4477.32 72.0433   1
  -2   5   3 4529.32 73.4458   2
  -2   5   1 123.543 21.2596   2
  -2   5   1 142.767 21.3740   1
  -2   5  -1 108.467 23.9374   2
  -2   5  -1 133.841 26.5421   1
  -2   6   2 2702.30 51.7696   1
  -2   6   2 2280.64 50.6551   2
   2  -6   0 149069. 1886.76   2
  -2   6   0 142724. 1881.12   2
   2  -6  -2 2356.09 147.773   1
   2  -6  -2 2466.06 84.7710   2
  -2   7   1 156.016 29.9247   2
   2  -7  -1 75.5008 136.398   1
   2  -7  -1 198.116 65.9682   2
   3   0   0 0.05065 9.22372   2
   3   0   0 9.36710 44.1916   1
  -3   0  -2-3.74100 24.3324   1
   3   0  -2-12.6678 15.8134   1
   3   0   2 2.97182 7.23956   2
  -3   1   3 6978.26 97.6445   2
   3   1  -1 8315.76 122.646   1
   3  -1   1 6713.30 141.552   1
  -3   1   1 8232.57 114.398   2
   3  -1   1 8545.36 114.584   2
  -3   1   1 9774.94 117.296   1
  -3  -1  -1 8177.46 113.268   1
   3  -1  -1 8730.46 139.444   1
   3  -1  -1 11063.6 132.779   2
   3   1   1 8457.57 121.028   2
  -3   1  -1 11837.8 133.906   2
  -3  -1   1 9178.86 121.185   2
  -3   1  -1 8804.58 131.597   1
   3  -1  -3 9244.36 132.564   1
   3  -2   2 128.404 13.3696   2
  -3   2   2 128.558 14.3656   1
  -3   2   2 131.757 12.9507   2
   3   2  -2 103.319 14.6563   1
  -3   2   0 583.116 18.9481   2
  -3   2   0 589.103 25.0772   1
  -3   2  -2 153.189 37.9636   1
   3  -2  -2 81.8520 17.0591   2
   3  -2  -2 132.563 36.3768   1
  -3  -2   2 104.610 5.56573   2
  -3   2  -2 101.282 15.1609   2
  -3   3   3 4481.11 68.3726   1
  -3   3   3 4505.80 67.7241   2
   3  -3   1 3232.51 56.6311   2
  -3   3   1 3066.31 53.3399   2
   3  -3  -1 3199.22 102.929   1
   3  -3  -1 3188.75 61.1947   2
   3  -3  -3 4762.42 92.6265   1
   3  -3  -3 4474.36 88.6408   2
  -3   4   4 286.557 19.8822   2
   3  -4   2 14.6208 22.4546   2
  -3   4   2 30.5529 21.3587   2
   3  -4   2 9.43168 95.0311   1
  -3   4   2 38.3062 19.2680   1
   3  -4   0 1734.32 110.580   1
  -3   4   0 1697.18 40.0433   1
  -3   4   0 1674.91 38.6385   2
   3  -4   0 1581.49 40.5252   2
   3  -4  -2-8.53229 31.1547   2
  -3   4  -2 43.9072 39.5436   1
  -3   4  -2 59.5125 22.8805   2
   3  -4  -2 26.8530 74.2203   1
   3  -4  -4 328.474 54.8872   1
   3  -4  -4 246.064 54.6661   2
  -3   5   3 4172.68 70.7811   2
  -3   5   3 3713.98 65.6966   1
   3  -5   1 2634.96 54.3420   2
  -3   5   1 2585.60 48.9683   1
  -3   5   1 2467.87 49.8712   2
   3  -5  -1 2407.15 133.931   1
   3  -5  -1 2288.93 57.7837   2
  -3   5  -1 2569.62 53.8684   1
  -3   5  -1 2412.53 51.4710   2
   3  -5  -3 3868.26 136.944   1
   3  -5  -3 3655.05 93.3791   2
  -3   6   2 375.238 29.3260   1
  -3   6   2 294.515 31.0747   2
   3  -6   0 1217.42 49.0739   2
  -3   6   0 1226.90 41.1272   2
   3  -6  -2 286.445 130.877   1
   3  -6  -2 261.315 63.3413   2
   3  -7  -1 494.653 71.0120   2
   3  -7  -1 241.344 145.021   1
   4   0   0 564426. 7305.15   2
  -4   0   0 564645. 7300.30   1
   4   0  -2 9638.95 143.271   1
   4   0   2 8875.75 122.512   2
  -4   0   2 9203.38 122.721   2
  -4   0  -2 9321.52 132.596   1
   4   1  -3 127.199 26.5633   1
  -4   1   3 130.488 14.3670   2
   4  -1   1 826.068 25.1684   2
  -4  -1  -1 891.001 21.5752   1
   4  -1  -1 940.979 75.5753   1
   4  -1  -1 723.165 30.7229   2
   4   1   1 936.736 25.1058   2
  -4  -1   1 782.880 18.4140   2
  -4   1  -1 759.710 26.2951   2
  -4   1  -1 777.327 31.6219   1
   4  -1  -3 164.387 37.7776   1
  -4  -1   3 135.451 11.1030   2
  -4   2   2 4931.23 73.0105   1
  -4   2   2 4387.19 70.6560   2
   4  -2   0 296565. 3886.93   1
   4  -2   0 303294. 3848.24   2
  -4   2   0 305475. 3846.27   2
  -4   2   0 302786. 3846.94   1
   4  -2  -2 4511.45 99.0096   1
   4  -2  -2 4885.17 86.4416   2
  -4   2  -2 4406.87 73.1307   2
  -4   2  -2 4867.33 82.6509   1
  -4   3   3 2464.19 46.5193   1
  -4   3   3 2614.90 47.0849   2
   4  -3   1 321.846 23.7894   2
  -4   3   1 286.107 23.5466   1
  -4   3   1 321.438 21.8299   2
   4  -3  -1 288.177 33.9700   2
  -4   3  -1 216.711 28.1937   1
   4  -3  -1 381.836 102.543   1
  -4   3  -1 312.653 28.7759   2
   4  -3  -3 2393.63 84.9392   1
   4  -3  -3 2508.85 71.6078   2
  -4   4   2 5639.73 88.6258   1
  -4   4   2 6143.93 90.8749   2
   4  -4   0 290814. 3704.97   2
  -4   4   0 280991. 3697.49   1
   4  -4  -2 6814.61 176.276   1
   4  -4  -2 6297.79 114.269   2
   4  -4  -4 12299.5 206.951   1
  -4   5   3 2126.37 46.2573   1
  -4   5   3 1996.50 46.1532   2
   4  -5   1 226.447 42.3499   2
  -4   5   1 172.600 26.0624   1
  -4   5   1 183.070 33.6675   2
   4  -5  -1 132.557 32.9406   2
  -4   5  -1 216.842 32.3676   1
  -4   5  -1 149.506 28.2284   2
   4  -5  -3 2136.04 143.457   1
   4  -5  -3 1955.54 89.3687   2
  -4   6   2 3089.54 62.2065   1
  -4   6   2 4161.89 85.3748   2
   4  -6   0 81637.4 1134.99   2
  -4   6   0 87423.1 1132.87   2
   4  -6  -2 2240.52 160.884   1
   4  -6  -2 3151.91 98.8320   2
  -4   7   1 131.819 35.4591   2
  -4   7   1 138.379 32.4303   1
   4  -7  -1-5.34681 150.067   1
   4  -7  -1 99.5323 73.6049   2
   5   0   0-8.40565 26.2403   2
  -5   0   0 7.59634 18.9270   2
   5   0   0-69.7618 84.4468   1
  -5   0   0 1.45554 16.2723   1
   5   0   2 4.06128 18.0357   2
  -5   0   2 5.03644 16.5835   2
   5   0  -2-22.0446 84.8544   1
  -5   0  -2 2.03086 22.5517   1
  -5   1   3 8588.87 118.654   2
  -5   1   1 3923.37 59.5182   1
  -5   1   1 3842.63 61.5400   2
   5   1   1 3138.17 58.2212   2
  -5   1  -1 3291.37 59.1276   2
  -5  -1   3 9513.75 130.499   2
   5  -2   2 19.2741 22.5072   2
  -5   2   2 21.2603 21.5777   2
  -5   2   2 19.1166 20.7608   1
   5  -2   0 415.677 39.3688   2
   5  -2   0 300.714 104.096   1
  -5   2   0 382.057 29.3485   1
   5  -2  -2-29.1391 103.581   1
   5  -2  -2 44.2476 47.6645   2
  -5   2  -2 8.93710 29.9990   1
  -5   3   3 8540.62 124.742   1
  -5   3   3 8737.94 127.341   2
   5  -3   1 4428.28 75.2285   2
  -5   3   1 4304.41 67.9237   1
   5  -3  -1 4091.51 148.233   1
  -5   3  -1 4440.41 70.0849   1
   5  -3  -3 8495.89 186.859   1
   5  -3  -3 8099.62 151.497   2
  -5   4   2 134.948 26.8575   1
  -5   4   2 161.944 26.1582   2
   5  -4   0 671.274 136.225   1
   5  -4   0 582.088 47.0885   2
  -5   4   0 557.499 31.8086   1
  -5   4   0 689.366 40.3649   2
   5  -4  -2 194.586 130.909   1
   5  -4  -2 183.826 62.3073   2
  -5   5   3 4527.26 78.9893   1
  -5   5   3 4309.23 76.5041   2
  -5   5   1 984.882 36.4503   1
  -5   5   1 1408.77 53.6368   2
   5  -5  -1 988.874 63.2402   2
   5  -5  -1 641.483 142.677   1
   5  -5  -3 3990.48 181.758   1
   5  -5  -3 4716.51 122.968   2
  -5   6   2 126.670 41.6135   2
  -5   6   2 103.720 33.6732   1
   5  -6  -2 125.515 81.6652   2
   5  -6  -2-14.2340 146.865   1
   6   0   0 166786. 2141.72   2
  -6   0   0 167199. 2122.75   1
  -6   0   2 6914.09 105.575   2
  -6   1   3 357.688 24.7362   2
  -6   1   1 479.085 26.5040   1
   6  -1   1 449.410 38.1581   2
  -6   1   1 534.670 33.5904   2
   6  -1  -1 436.489 55.3807   2
  -6   1  -1 433.616 26.9643   1
  -6   2   2 7751.45 111.925   1
  -6   2   2 7181.73 110.891   2
  -6   2   0 175766. 2223.54   1
  -6   2   0 173598. 2227.44   2
  -6   3   3 650.886 31.0645   2
   6  -3   1 375.351 44.4721   2
  -6   3   1 298.518 28.5915   1
   6  -3  -1 325.170 57.6609   2
  -6   3  -1 383.379 36.6674   1
   6  -3  -3 771.771 139.337   1
   6  -4   0 83090.7 991.856   2
   6  -4   0 56777.1 1038.85   1
   6  -4  -2 3676.06 176.498   1
   6  -4  -2 4894.83 115.960   2
  -6   5   1 111.203 34.5985   2
  -6   5   1 148.659 31.3770   1
   6  -5  -1-18.7013 146.239   1
   6  -5  -1 142.438 68.4410   2
  -7   3   1 1822.37 47.5404   1
  -7   3   1 1714.82 48.3025   2
   7  -3  -1 1758.30 83.2771   2
   7  -3  -1 660.382 148.598   1
  -7   4   2 94.4271 39.0380   2
   7  -4  -2-36.7557 150.991   1
   0   0   0    0.00    0.00   0

TITL 016_SSO_x1_P12_30-5-1_225 in A2(1)am
REM A2(1)am (#36 with fixed user cell!)
CELL 0.48590   5.613307   5.644554  20.099211  90.0000  90.0000  90.0000
ZERR    4.00   0.000838   0.000825   0.151491   0.0000   0.0000   0.0000
LATT -5
SYMM  x+1/2,-y,-z
SYMM  x+1/2,-y, z
SYMM  x, y,-z
SFAC O Sr Sn
UNIT 28.00 12.00 8.00
TREF
HKLF 4
END
;
_shelx_hkl_checksum                35405
loop_
  _axis.id
  _axis.system
  _axis.type
  _axis.equipment
  _axis.parity
  _axis.depends_on
  _axis.zero
  _axis.vector[1]
  _axis.vector[2]
  _axis.vector[3]
 source abstract . source . . . 0.99999589 0.00000000 -0.00286792
 omega abstract rotation goniometer -1 . 86.41056000 0.00000000 0.00000000
 1.00000000
 kappa abstract rotation goniometer -1 omega 0.00000000 -0.76381056 0.00000000
 0.64544049
 phi abstract rotation goniometer -1 kappa . 0.00000000 0.00000000 1.00000000
 theta abstract rotation goniometer -1 . 0.05514178 0.00000000 0.00000000
 1.00000000
 matrixX abstract general general . phi . 1.00000000 0.00000000 0.00000000
 matrixY abstract general general . phi . 0.00000000 1.00000000 0.00000000
 matrixZ abstract general general . phi . 0.00000000 0.00000000 1.00000000
 dacX abstract translation general . phi . 0.00000000 1.00000000 0.00000000
 dacY abstract translation general . phi . -1.00000000 0.00000000 0.00000000
 dacZ abstract translation general . phi . 0.00000000 0.00000000 1.00000000

_olex2_submission_special_instructions  'No special instructions were received'
_oxdiff_exptl_absorpt_empirical_details
;
Empirical correction (ABSPACK) includes:
- Frame scaling
;
_oxdiff_exptl_absorpt_empirical_full_max  2.374
_oxdiff_exptl_absorpt_empirical_full_min  0.411
loop_
  _twin_individual_id
  _twin_individual_mass_fraction_refined
 1 0.48(9)
 2 0.52(9)
