# Supplementary material for: The varying temperature- and pressure-induced phase transition pathways in hybrid improper ferroelectric Sr3Sn2O7
Source: Acta Crystallogr B Struct Sci Cryst Eng Mater. 2025 Apr 14;81(Pt 3):318–24. doi: 10.1107/S2052520625002306 (PMC12147935; doi:10.1107/S2052520625002306)
Supplement: Supplementary file 1 [file b-81-00318-sup1.zip › SSO_HP_VT_CIFs/SSO_HP_CIFS/017.cif]

data_017_sso_x1_p13_30-5-1

# start Validation Reply Form
_vrf_ATOM007_017_sso_x1_p13_30-5-1
;
PROBLEM: _atom_site_aniso_label is missing
RESPONSE: As the measurement was performed using a diamond anvil cell to
achieve high pressures, the available region of reciprocal space is 
restricted, resulting in a low data/parameter ratio. Therefore, an 
anisotropic model is neither feasible nor advisable.
;
_vrf_PLAT029_017_sso_x1_p13_30-5-1
;
PROBLEM: _diffrn_measured_fraction_theta_full value Low .      0.223 Why?  
RESPONSE: The measurement was performed using a diamond anvil cell, of 
which the precise design necessitates a small opening angle (approx. 23
degrees) to obtain high pressures. This restricts the available region
of reciprocal space.
;
_vrf_PLAT090_017_sso_x1_p13_30-5-1
;
PROBLEM: Poor Data / Parameter Ratio (Zmax > 18) ........       3.32 Note  
RESPONSE: The measurement was performed using a diamond anvil cell, of 
which the precise design necessitates a small opening angle (approx. 23
degrees) to obtain high pressures. This restricts the available region
of reciprocal space. The sample was refined isotropically to improve this.
;
_vrf_PLAT109_017_sso_x1_p13_30-5-1
;
PROBLEM: Twinning Matrix = Alternate Inversion Twinning .          ? Check 
RESPONSE: The present system stems from a cetrosymmetric, tetragonal 
aristotype. This can be modelled using a twin law given by 
(0 1 0 -1 0 0 0 0 1 4). The two-fold twin was subsequently chosen over 
the inversion twin law to explicitly depict the twinning present as viewed 
from the perspective of the relevant properties (i.e., hybrid improper 
ferroelectric polarisation).
;
_vrf_PLAT196_017_sso_x1_p13_30-5-1
;
PROBLEM: No TEMP record and measurement temperature .NE.         293 Degree
RESPONSE: Model incorporates no riding hydrogens so no TEMP record is 
required. 
;
# end Validation Reply Form

_audit_creation_date               2025-01-07
_audit_creation_method
;
Olex2 1.5-ac7-013
(compiled 2025.01.02 svn.rf662f148 for Rigaku Oxford Diffraction, GUI svn.r7109)
;
_shelx_SHELXL_version_number       '2019/3'
_audit_contact_author_address      
;
Dept. of Chemistry, University of Warwick, Gibbet Hill Road, Coventry, CV4 7AL
;
_audit_contact_author_email        ?
_audit_contact_author_name         'Evie Ladbrook'
_audit_contact_author_phone        ?
_publ_contact_author_id_orcid      ?
_publ_section_references
;
Dolomanov, O.V., Bourhis, L.J., Gildea, R.J, Howard, J.A.K. & Puschmann, H.
 (2009), J. Appl. Cryst. 42, 339-341.

Sheldrick, G.M. (2008). Acta Cryst. A64, 112-122.

Sheldrick, G.M. (2015). Acta Cryst. C71, 3-8.
;
_chemical_name_common              ?
_chemical_name_systematic          ?
_chemical_formula_moiety           'O7 Sn2 Sr3'
_chemical_formula_sum              'O7 Sn2 Sr3'
_chemical_formula_weight           612.24
_chemical_absolute_configuration   ?
_chemical_melting_point            ?
_chemical_oxdiff_formula           'Sr3 Sn2 O7'
loop_
  _atom_type_symbol
  _atom_type_description
  _atom_type_scat_dispersion_real
  _atom_type_scat_dispersion_imag
  _atom_type_scat_source
 'O' 'O' 0.0036 0.0026 'International Tables Vol C Tables 4.2.6.8 and 6.1.1.4'
 'Sr' 'Sr' 0.1333 1.7343 'International Tables Vol C Tables 4.2.6.8 and 6.1.1.4'
 'Sn' 'Sn' -1.6654 0.7203
 'International Tables Vol C Tables 4.2.6.8 and 6.1.1.4'

_shelx_space_group_comment
;
The symmetry employed for this shelxl refinement is uniquely defined
by the following loop, which should always be used as a source of
symmetry information in preference to the above space-group names.
They are only intended as comments.
;
_space_group_crystal_system        'orthorhombic'
_space_group_IT_number             36
_space_group_name_H-M_alt          'A 21 a m'
_space_group_name_Hall             'A -2 2a'
loop_
  _space_group_symop_operation_xyz
 'x, y, z'
 'x+1/2, -y, -z'
 'x, y, -z'
 'x+1/2, -y, z'
 'x, y+1/2, z+1/2'
 'x+1/2, -y+1/2, -z+1/2'
 'x, y+1/2, -z+1/2'
 'x+1/2, -y+1/2, z+1/2'

_cell_length_a                     5.6023(8)
_cell_length_b                     5.6364(7)
_cell_length_c                     20.30(14)
_cell_angle_alpha                  90
_cell_angle_beta                   90
_cell_angle_gamma                  90
_cell_volume                       641(4)
_cell_formula_units_Z              4
_cell_measurement_reflns_used      375
_cell_measurement_temperature      300
_cell_measurement_theta_max        20.3760
_cell_measurement_theta_min        2.5540
_shelx_estimated_absorpt_T_max     ?
_shelx_estimated_absorpt_T_min     ?
_exptl_absorpt_coefficient_mu      11.839
_exptl_absorpt_correction_T_max    1.00000
_exptl_absorpt_correction_T_min    1.00000
_exptl_absorpt_correction_type     sphere
_exptl_absorpt_process_details
;
CrysAlisPro 1.171.43.105a (Rigaku Oxford Diffraction, 2024)
Spherical absorption correction
using equivalent radius and absorption coefficient.
Empirical absorption correction using spherical harmonics,
implemented in SCALE3 ABSPACK scaling algorithm.
;
_exptl_absorpt_special_details     ?
_exptl_crystal_colour              'clear colourless'
_exptl_crystal_colour_lustre       clear
_exptl_crystal_colour_primary      colourless
_exptl_crystal_density_diffrn      6.345
_exptl_crystal_density_meas        ?
_exptl_crystal_density_method      ?
_exptl_crystal_description         plate
_exptl_crystal_F_000               1080
_exptl_crystal_size_max            0.05
_exptl_crystal_size_mid            0.03
_exptl_crystal_size_min            0.015
_exptl_crystal_size_rad            0.400
_exptl_transmission_factor_max     ?
_exptl_transmission_factor_min     ?
_diffrn_reflns_av_R_equivalents    0.0037
_diffrn_reflns_av_unetI/netI       0.0025
_diffrn_reflns_Laue_measured_fraction_full  0.223
_diffrn_reflns_Laue_measured_fraction_max  0.165
_diffrn_reflns_limit_h_max         7
_diffrn_reflns_limit_h_min         -7
_diffrn_reflns_limit_k_max         7
_diffrn_reflns_limit_k_min         -7
_diffrn_reflns_limit_l_max         4
_diffrn_reflns_limit_l_min         -4
_diffrn_reflns_number              417
_diffrn_reflns_point_group_measured_fraction_full  0.219
_diffrn_reflns_point_group_measured_fraction_max  0.160
_diffrn_reflns_theta_full          16.950
_diffrn_reflns_theta_max           20.483
_diffrn_reflns_theta_min           2.485
_diffrn_ambient_temperature        300
_diffrn_detector                   'Hybrid Pixel Array Detector'
_diffrn_detector_area_resol_mean   13.3333
_diffrn_measured_fraction_theta_full  0.223
_diffrn_measured_fraction_theta_max  0.165
_diffrn_measurement_details
;
List of Runs (angles in degrees, time in seconds):

  # Type    Start    End  Width  t~exp~   \w     \q     \k     \f   Frames
--------------------------------------------------------------------------
  1  \f    -27.80  26.60   0.20    1.00 -90.00   0.00   0.00    --   272
  2  \f   -167.80-112.80   0.20    1.00-130.00   0.00   0.00    --   275
;
_diffrn_measurement_device         'abstract diffractometer'
_diffrn_measurement_device_type   
 'dectris-CrysAlisPro-abstract goniometer imported dectris images'
_diffrn_measurement_method         '\f scans'
_diffrn_orient_matrix_axis[1]      matrixX
_diffrn_orient_matrix_axis[2]      matrixY
_diffrn_orient_matrix_axis[3]      matrixZ
_diffrn_orient_matrix_type        
 'CrysAlisPro convention (1999,Acta A55,543-557)'
_diffrn_orient_matrix_UB_11        -0.0021004068
_diffrn_orient_matrix_UB_12        0.0035615092
_diffrn_orient_matrix_UB_13        -0.0238829615
_diffrn_orient_matrix_UB_21        -0.0596797531
_diffrn_orient_matrix_UB_22        0.0624675029
_diffrn_orient_matrix_UB_23        0.0011247640
_diffrn_orient_matrix_UB_31        0.0629592684
_diffrn_orient_matrix_UB_32        0.0593946744
_diffrn_orient_matrix_UB_33        0.0002713635
_diffrn_radiation_monochromator    synchrotron
_diffrn_radiation_probe            x-ray
_diffrn_radiation_type             synchrotron
_diffrn_radiation_wavelength       0.4859
_diffrn_source                     synchrotron
_reflns_Friedel_coverage           0.763
_reflns_Friedel_fraction_full      0.214
_reflns_Friedel_fraction_max       0.154
_reflns_number_gt                  156
_reflns_number_total               164
_reflns_special_details
;
Measurement was performed using a diamond anvil cell with an opening 
angle of approximately 23 degrees. 
 Reflections were merged by SHELXL according to the crystal
 class for the calculation of statistics and refinement.
 
 _reflns_Friedel_fraction is defined as the number of unique
 Friedel pairs measured divided by the number that would be
 possible theoretically, ignoring centric projections and
 systematic absences. Completness statistics refer to single and
 composite reflections containing twin component 1 only.
;
_reflns_threshold_expression       'I > 2\s(I)'
_computing_cell_refinement         'CrysAlisPro 1.171.43.105a (Rigaku OD, 2024)'
_computing_data_collection        
 'CrysAlisPro 1.171.43.105a (Rigaku OD, 2024) (IMPORT)'
_computing_data_reduction          'CrysAlisPro 1.171.43.105a (Rigaku OD, 2024)'
_computing_molecular_graphics      'Olex2 1.5-ac7-013 (Dolomanov et al., 2009)'
_computing_publication_material    'Olex2 1.5-ac7-013 (Dolomanov et al., 2009)'
_computing_structure_refinement    'SHELXL 2019/3 (Sheldrick, 2015)'
_computing_structure_solution      'SHELXS  (Sheldrick, 2008)'
_refine_diff_density_max           0.965
_refine_diff_density_min           -0.678
_refine_diff_density_rms           0.253
_refine_ls_abs_structure_details
;
 Flack x determined using 65 quotients [(I+)-(I-)]/[(I+)+(I-)]
 (Parsons, Flack and Wagner, Acta Cryst. B69 (2013) 249-259).
;
_refine_ls_abs_structure_Flack     0.04(4)
_refine_ls_extinction_coef         .
_refine_ls_extinction_method       none
_refine_ls_goodness_of_fit_ref     1.224
_refine_ls_hydrogen_treatment      undef
_refine_ls_matrix_type             full
_refine_ls_number_parameters       28
_refine_ls_number_reflns           164
_refine_ls_number_restraints       4
_refine_ls_R_factor_all            0.0377
_refine_ls_R_factor_gt             0.0370
_refine_ls_restrained_S_all        1.211
_refine_ls_shift/su_max            0.000
_refine_ls_shift/su_mean           0.000
_refine_ls_structure_factor_coef   Fsqd
_refine_ls_weighting_details      
 'w=1/[\s^2^(Fo^2^)+(0.0755P)^2^] where P=(Fo^2^+2Fc^2^)/3'
_refine_ls_weighting_scheme        calc
_refine_ls_wR_factor_gt            0.0992
_refine_ls_wR_factor_ref           0.1003
_refine_special_details
;
 Refined as a 2-component twin.
The O1-Sn1-O2 distances were restrained to be similar as this lies along the c
axis which is is poorly defined due to the small opening angle of the
diamond anvil cell, the orientation of the plate-like crystal within the cell
and high mosaicity along c. Therefore, a SADI restraint was used to maintain
chemical and physical sensibility of the model.

SIMU restraint necessary to maintain sensible displacement parameters
;
_olex2_refinement_description
;
1. Twinned data refinement
 Scales: 0.50(7)
 0.50(7)
2. Restrained distances
 O1-Sn1 \\sim Sn1-O2
 with sigma of 0.02
3. Uiso/Uaniso restraints and constraints
O4 \\sim O3 \\sim O2 \\sim O1: within 3A with sigma of 0.002 and sigma for
terminal atoms of 0.004 within 3A
;
_atom_sites_solution_hydrogens     .
_atom_sites_solution_primary       isomorph
_atom_sites_solution_secondary     difmap
loop_
  _atom_site_label
  _atom_site_type_symbol
  _atom_site_fract_x
  _atom_site_fract_y
  _atom_site_fract_z
  _atom_site_U_iso_or_equiv
  _atom_site_adp_type
  _atom_site_occupancy
  _atom_site_site_symmetry_order
  _atom_site_calc_flag
  _atom_site_refinement_flags_posn
  _atom_site_refinement_flags_adp
  _atom_site_refinement_flags_occupancy
  _atom_site_disorder_assembly
  _atom_site_disorder_group
 Sn1 Sn 0.8716(6) 0.24985(15) 0.0989(6) 0.0045(7) Uiso 1 1 d D . . . .
 Sr1 Sr 0.3575(6) 0.2500(2) 0.000000 0.0067(9) Uiso 1 2 d S . P . .
 Sr2 Sr 0.38194(13) 0.25716(19) 0.1886(8) 0.0094(9) Uiso 1 1 d . . . . .
 O1 O 0.8810(19) 0.195(3) 0.000000 0.014(3) Uiso 1 2 d DS U P . .
 O2 O 0.8684(19) 0.2880(19) 0.1989(18) 0.016(3) Uiso 1 1 d D U . . .
 O3 O 0.652(2) -0.025(2) 0.108(2) 0.014(2) Uiso 1 1 d . U . . .
 O4 O 0.103(2) 0.5259(15) 0.0832(16) 0.009(2) Uiso 1 1 d . . . . .

_geom_special_details
;
 All esds (except the esd in the dihedral angle between two l.s. planes)
 are estimated using the full covariance matrix.  The cell esds are taken
 into account individually in the estimation of esds in distances, angles
 and torsion angles; correlations between esds in cell parameters are only
 used when they are defined by crystal symmetry.  An approximate (isotropic)
 treatment of cell esds is used for estimating esds involving l.s. planes.
;
loop_
  _geom_bond_atom_site_label_1
  _geom_bond_atom_site_label_2
  _geom_bond_distance
  _geom_bond_site_symmetry_2
  _geom_bond_publ_flag
 Sn1 Sr1 3.382(11) 1_655 ?
 Sn1 Sr1 3.461(10) 2 ?
 Sn1 Sr2 3.389(13) 1_655 ?
 Sn1 Sr2 3.388(12) 4 ?
 Sn1 Sr2 3.322(13) 4_565 ?
 Sn1 Sr2 3.292(13) . ?
 Sn1 O1 2.032(17) . ?
 Sn1 O2 2.04(3) . ?
 Sn1 O3 2.029(15) 4 ?
 Sn1 O3 1.983(12) . ?
 Sn1 O4 2.049(14) 1_655 ?
 Sn1 O4 1.992(12) 4_565 ?
 Sr1 O1 3.130(15) 2_465 ?
 Sr1 O1 2.949(11) . ?
 Sr1 O1 2.688(12) 1_455 ?
 Sr1 O1 2.513(15) 2_455 ?
 Sr1 O3 2.78(4) 2_455 ?
 Sr1 O3 3.14(4) 3 ?
 Sr1 O3 3.14(4) . ?
 Sr1 O3 2.78(4) 4_455 ?
 Sr1 O4 2.52(2) 2_565 ?
 Sr1 O4 2.52(2) 4_565 ?
 Sr1 O4 2.70(2) 3 ?
 Sr1 O4 2.70(2) . ?
 Sr2 O2 2.30(4) 6_455 ?
 Sr2 O2 2.890(11) 1_455 ?
 Sr2 O2 2.573(12) 4_465 ?
 Sr2 O2 2.739(12) . ?
 Sr2 O2 3.081(11) 4_455 ?
 Sr2 O3 2.47(3) 4_455 ?
 Sr2 O3 2.74(3) . ?
 Sr2 O4 3.05(3) . ?
 Sr2 O4 2.76(3) 4_565 ?

loop_
  _geom_angle_atom_site_label_1
  _geom_angle_atom_site_label_2
  _geom_angle_atom_site_label_3
  _geom_angle
  _geom_angle_site_symmetry_1
  _geom_angle_site_symmetry_3
  _geom_angle_publ_flag
 Sr1 Sn1 Sr1 71.0(3) 1_655 2 ?
 Sr1 Sn1 Sr2 68.9(4) 1_655 1_655 ?
 Sr1 Sn1 Sr2 107.8(2) 1_655 4 ?
 Sr2 Sn1 Sr1 108.1(2) 4_565 1_655 ?
 Sr2 Sn1 Sr1 108.2(2) . 2 ?
 Sr2 Sn1 Sr1 109.9(2) 1_655 2 ?
 Sr2 Sn1 Sr1 177.7(4) 4_565 2 ?
 Sr2 Sn1 Sr1 68.0(4) 4 2 ?
 Sr2 Sn1 Sr1 177.1(4) . 1_655 ?
 Sr2 Sn1 Sr2 73.0(3) 4 1_655 ?
 Sr2 Sn1 Sr2 71.4(3) 4_565 1_655 ?
 Sr2 Sn1 Sr2 114.0(7) . 1_655 ?
 Sr2 Sn1 Sr2 114.3(7) 4_565 4 ?
 Sr2 Sn1 Sr2 72.6(3) . 4_565 ?
 Sr2 Sn1 Sr2 74.2(3) . 4 ?
 O1 Sn1 Sr1 52.6(4) . 1_655 ?
 O1 Sn1 Sr1 45.9(4) . 2 ?
 O1 Sn1 Sr2 113.7(5) . 4 ?
 O1 Sn1 Sr2 120.7(5) . 1_655 ?
 O1 Sn1 Sr2 124.7(5) . . ?
 O1 Sn1 Sr2 131.9(6) . 4_565 ?
 O1 Sn1 O2 177.2(5) . . ?
 O1 Sn1 O4 86.9(10) . 1_655 ?
 O2 Sn1 Sr1 126.7(4) . 1_655 ?
 O2 Sn1 Sr1 131.5(4) . 2 ?
 O2 Sn1 Sr2 63.6(4) . 4 ?
 O2 Sn1 Sr2 56.1(5) . . ?
 O2 Sn1 Sr2 50.7(5) . 4_565 ?
 O2 Sn1 Sr2 58.1(4) . 1_655 ?
 O2 Sn1 O4 94.6(10) . 1_655 ?
 O3 Sn1 Sr1 53.3(12) . 2 ?
 O3 Sn1 Sr1 63.8(10) 4 2 ?
 O3 Sn1 Sr1 123.5(10) . 1_655 ?
 O3 Sn1 Sr1 55.1(11) 4 1_655 ?
 O3 Sn1 Sr2 127.9(12) . 4_565 ?
 O3 Sn1 Sr2 54.0(9) 4 4 ?
 O3 Sn1 Sr2 46.0(10) . 4 ?
 O3 Sn1 Sr2 127.3(12) 4 . ?
 O3 Sn1 Sr2 119.0(11) . 1_655 ?
 O3 Sn1 Sr2 46.2(10) 4 1_655 ?
 O3 Sn1 Sr2 56.3(9) . . ?
 O3 Sn1 Sr2 117.6(10) 4 4_565 ?
 O3 Sn1 O1 88.3(13) 4 . ?
 O3 Sn1 O1 89.1(13) . . ?
 O3 Sn1 O2 89.4(16) . . ?
 O3 Sn1 O2 89.2(14) 4 . ?
 O3 Sn1 O3 89.1(3) . 4 ?
 O3 Sn1 O4 92.3(5) . 4_565 ?
 O3 Sn1 O4 176(2) . 1_655 ?
 O3 Sn1 O4 89.9(4) 4 1_655 ?
 O4 Sn1 Sr1 120.9(9) 4_565 1_655 ?
 O4 Sn1 Sr1 122.9(9) 1_655 2 ?
 O4 Sn1 Sr1 53.1(7) 1_655 1_655 ?
 O4 Sn1 Sr1 114.0(7) 4_565 2 ?
 O4 Sn1 Sr2 135.5(6) 1_655 4 ?
 O4 Sn1 Sr2 64.5(7) 4_565 4_565 ?
 O4 Sn1 Sr2 55.9(8) 1_655 4_565 ?
 O4 Sn1 Sr2 127.1(7) 1_655 . ?
 O4 Sn1 Sr2 135.7(6) 4_565 1_655 ?
 O4 Sn1 Sr2 56.6(8) 4_565 . ?
 O4 Sn1 Sr2 129.3(7) 4_565 4 ?
 O4 Sn1 Sr2 62.7(6) 1_655 1_655 ?
 O4 Sn1 O1 87.6(10) 4_565 . ?
 O4 Sn1 O2 94.9(10) 4_565 . ?
 O4 Sn1 O3 176(2) 4_565 4 ?
 O4 Sn1 O4 88.4(3) 4_565 1_655 ?
 O1 Sr1 O1 174.6(5) 2_455 2_465 ?
 O1 Sr1 O1 167.4(6) 1_455 . ?
 O1 Sr1 O1 93.6(4) . 2_465 ?
 O1 Sr1 O1 99.0(4) 1_455 2_465 ?
 O1 Sr1 O1 81.0(4) 2_455 . ?
 O1 Sr1 O1 86.4(4) 2_455 1_455 ?
 O1 Sr1 O3 64.2(4) 2_455 2_455 ?
 O1 Sr1 O3 55.0(4) . 3 ?
 O1 Sr1 O3 118.0(4) 2_465 3 ?
 O1 Sr1 O3 55.0(4) . . ?
 O1 Sr1 O3 117.7(5) 1_455 3 ?
 O1 Sr1 O3 58.7(5) 2_455 . ?
 O1 Sr1 O3 117.7(5) 1_455 . ?
 O1 Sr1 O3 62.3(5) 1_455 4_455 ?
 O1 Sr1 O3 58.7(5) 2_455 3 ?
 O1 Sr1 O3 64.2(4) 2_455 4_455 ?
 O1 Sr1 O3 118.0(4) 2_465 . ?
 O1 Sr1 O3 62.3(5) 1_455 2_455 ?
 O1 Sr1 O4 127.0(5) 2_455 . ?
 O1 Sr1 O4 127.0(5) 2_455 3 ?
 O1 Sr1 O4 62.7(4) 1_455 . ?
 O1 Sr1 O4 62.7(4) 1_455 3 ?
 O1 Sr1 O4 118.2(4) 2_455 4_565 ?
 O1 Sr1 O4 118.2(4) 2_455 2_565 ?
 O3 Sr1 O1 111.3(6) 4_455 . ?
 O3 Sr1 O1 111.3(6) 2_455 . ?
 O3 Sr1 O1 118.3(5) 2_455 2_465 ?
 O3 Sr1 O1 118.3(5) 4_455 2_465 ?
 O3 Sr1 O3 56.4(8) 4_455 . ?
 O3 Sr1 O3 87.9(13) . 3 ?
 O3 Sr1 O3 122.6(8) 4_455 3 ?
 O3 Sr1 O3 103.7(13) 2_455 4_455 ?
 O3 Sr1 O3 122.6(8) 2_455 . ?
 O3 Sr1 O3 56.4(8) 2_455 3 ?
 O4 Sr1 O1 58.4(4) 4_565 2_465 ?
 O4 Sr1 O1 56.5(4) . 2_465 ?
 O4 Sr1 O1 58.4(4) 2_565 2_465 ?
 O4 Sr1 O1 126.9(6) 4_565 1_455 ?
 O4 Sr1 O1 125.8(4) 3 . ?
 O4 Sr1 O1 56.5(4) 3 2_465 ?
 O4 Sr1 O1 126.9(6) 2_565 1_455 ?
 O4 Sr1 O1 60.6(5) 2_565 . ?
 O4 Sr1 O1 125.8(4) . . ?
 O4 Sr1 O1 60.6(5) 4_565 . ?
 O4 Sr1 O3 115.2(8) 2_565 . ?
 O4 Sr1 O3 115.2(8) 4_565 3 ?
 O4 Sr1 O3 85.9(10) 4_565 4_455 ?
 O4 Sr1 O3 85.9(10) 2_565 2_455 ?
 O4 Sr1 O3 63.5(7) . 4_455 ?
 O4 Sr1 O3 173.8(7) 3 . ?
 O4 Sr1 O3 122.4(7) . 2_455 ?
 O4 Sr1 O3 59.6(7) 2_565 3 ?
 O4 Sr1 O3 97.3(10) . . ?
 O4 Sr1 O3 173.8(7) . 3 ?
 O4 Sr1 O3 122.4(7) 3 4_455 ?
 O4 Sr1 O3 97.3(10) 3 3 ?
 O4 Sr1 O3 169.6(9) 2_565 4_455 ?
 O4 Sr1 O3 59.6(7) 4_565 . ?
 O4 Sr1 O3 169.6(9) 4_565 2_455 ?
 O4 Sr1 O3 63.5(7) 3 2_455 ?
 O4 Sr1 O4 114.8(6) 4_565 3 ?
 O4 Sr1 O4 84.3(13) 4_565 2_565 ?
 O4 Sr1 O4 77.4(11) . 3 ?
 O4 Sr1 O4 114.8(6) 2_565 . ?
 O4 Sr1 O4 65.2(6) 2_565 3 ?
 O4 Sr1 O4 65.2(6) 4_565 . ?
 Sn1 Sr2 Sn1 73.0(3) . 4_455 ?
 Sn1 Sr2 Sn1 73.9(3) . 4_465 ?
 Sn1 Sr2 Sn1 114.3(7) 4_465 4_455 ?
 O2 Sr2 Sn1 116.1(4) 6_455 4_455 ?
 O2 Sr2 Sn1 37.9(8) 4_465 4_465 ?
 O2 Sr2 Sn1 94.7(5) 4_465 . ?
 O2 Sr2 Sn1 90.3(5) . 4_465 ?
 O2 Sr2 Sn1 129.5(5) 6_455 4_465 ?
 O2 Sr2 Sn1 150.6(9) 4_455 4_465 ?
 O2 Sr2 Sn1 94.2(4) 1_455 4_455 ?
 O2 Sr2 Sn1 125.1(4) 6_455 . ?
 O2 Sr2 Sn1 150.5(10) 1_455 . ?
 O2 Sr2 Sn1 96.4(5) . 4_455 ?
 O2 Sr2 Sn1 92.6(4) 4_455 . ?
 O2 Sr2 Sn1 152.1(11) 4_465 4_455 ?
 O2 Sr2 Sn1 38.2(7) . . ?
 O2 Sr2 Sn1 88.4(5) 1_455 4_465 ?
 O2 Sr2 Sn1 36.4(6) 4_455 4_455 ?
 O2 Sr2 O2 87.9(9) 6_455 . ?
 O2 Sr2 O2 84.5(3) 4_465 1_455 ?
 O2 Sr2 O2 94.7(3) . 4_455 ?
 O2 Sr2 O2 170.9(15) 4_465 4_455 ?
 O2 Sr2 O2 84.4(8) 6_455 1_455 ?
 O2 Sr2 O2 87.7(4) 4_465 . ?
 O2 Sr2 O2 91.6(9) 6_455 4_465 ?
 O2 Sr2 O2 91.8(4) 1_455 4_455 ?
 O2 Sr2 O2 79.7(9) 6_455 4_455 ?
 O2 Sr2 O2 168.9(13) . 1_455 ?
 O2 Sr2 O3 129.9(8) 4_465 . ?
 O2 Sr2 O3 125.9(9) 6_455 4_455 ?
 O2 Sr2 O3 123.3(8) 6_455 . ?
 O2 Sr2 O3 62.2(8) . . ?
 O2 Sr2 O4 122.1(8) . . ?
 O2 Sr2 O4 146.6(6) 6_455 4_565 ?
 O2 Sr2 O4 63.1(8) 4_465 . ?
 O2 Sr2 O4 68.5(8) 4_465 4_565 ?
 O2 Sr2 O4 65.4(8) . 4_565 ?
 O2 Sr2 O4 137.2(6) 6_455 . ?
 O2 Sr2 O4 60.7(8) 1_455 . ?
 O3 Sr2 Sn1 36.8(3) . 4_455 ?
 O3 Sr2 Sn1 94.0(9) 4_455 4_465 ?
 O3 Sr2 Sn1 93.4(8) 4_455 . ?
 O3 Sr2 Sn1 35.4(4) 4_455 4_455 ?
 O3 Sr2 Sn1 99.5(8) . 4_465 ?
 O3 Sr2 Sn1 37.0(3) . . ?
 O3 Sr2 O2 124.7(9) 4_455 4_465 ?
 O3 Sr2 O2 60.1(9) 4_455 4_455 ?
 O3 Sr2 O2 127.2(8) 4_455 . ?
 O3 Sr2 O2 58.4(7) . 4_455 ?
 O3 Sr2 O2 128.9(8) . 1_455 ?
 O3 Sr2 O2 63.9(8) 4_455 1_455 ?
 O3 Sr2 O3 65.2(9) 4_455 . ?
 O3 Sr2 O4 98.7(12) . . ?
 O3 Sr2 O4 62.9(7) . 4_565 ?
 O3 Sr2 O4 61.9(8) 4_455 . ?
 O3 Sr2 O4 87.3(12) 4_455 4_565 ?
 O4 Sr2 Sn1 92.6(7) . . ?
 O4 Sr2 Sn1 88.0(6) 4_565 4_455 ?
 O4 Sr2 Sn1 36.1(3) . 4_465 ?
 O4 Sr2 Sn1 91.9(6) . 4_455 ?
 O4 Sr2 Sn1 38.0(3) 4_565 4_465 ?
 O4 Sr2 Sn1 37.1(3) 4_565 . ?
 O4 Sr2 O2 118.4(8) 4_565 1_455 ?
 O4 Sr2 O2 120.4(8) 4_565 4_455 ?
 O4 Sr2 O2 122.0(7) . 4_455 ?
 O4 Sr2 O4 57.8(6) 4_565 . ?
 Sn1 O1 Sn1 162.3(9) 3 . ?
 Sn1 O1 Sr1 87.6(3) . . ?
 Sn1 O1 Sr1 90.5(3) 3 1_655 ?
 Sn1 O1 Sr1 90.5(3) . 1_655 ?
 Sn1 O1 Sr1 87.6(3) 3 . ?
 Sn1 O1 Sr1 81.2(4) 3 2_565 ?
 Sn1 O1 Sr1 98.6(5) . 2 ?
 Sn1 O1 Sr1 81.2(4) . 2_565 ?
 Sn1 O1 Sr1 98.6(5) 3 2 ?
 Sr1 O1 Sr1 99.6(4) 2 1_655 ?
 Sr1 O1 Sr1 81.6(3) . 2_565 ?
 Sr1 O1 Sr1 93.0(4) 2 . ?
 Sr1 O1 Sr1 85.8(4) 1_655 2_565 ?
 Sr1 O1 Sr1 167.4(6) 1_655 . ?
 Sr1 O1 Sr1 174.6(5) 2 2_565 ?
 Sn1 O2 Sr2 91.4(11) . 4_565 ?
 Sn1 O2 Sr2 85.0(8) . 1_655 ?
 Sn1 O2 Sr2 80.0(7) . 4 ?
 Sn1 O2 Sr2 85.8(9) . . ?
 Sn1 O2 Sr2 167.4(6) . 6 ?
 Sr2 O2 Sr2 101.0(10) 6 4_565 ?
 Sr2 O2 Sr2 87.5(3) . 4 ?
 Sr2 O2 Sr2 91.9(8) 6 1_655 ?
 Sr2 O2 Sr2 84.9(2) 1_655 4 ?
 Sr2 O2 Sr2 168.9(13) . 1_655 ?
 Sr2 O2 Sr2 91.4(4) 4_565 1_655 ?
 Sr2 O2 Sr2 95.0(4) 4_565 . ?
 Sr2 O2 Sr2 87.5(8) 6 4 ?
 Sr2 O2 Sr2 170.9(15) 4_565 4 ?
 Sr2 O2 Sr2 95.8(9) 6 . ?
 Sn1 O3 Sn1 163.9(19) . 4_455 ?
 Sn1 O3 Sr1 88.1(13) 4_455 2 ?
 Sn1 O3 Sr1 80.8(11) 4_455 . ?
 Sn1 O3 Sr1 83.1(10) . . ?
 Sn1 O3 Sr1 91.8(12) . 2 ?
 Sn1 O3 Sr2 98.6(12) . 4 ?
 Sn1 O3 Sr2 89.2(8) 4_455 . ?
 Sn1 O3 Sr2 86.8(10) . . ?
 Sn1 O3 Sr2 97.4(9) 4_455 4 ?
 Sr1 O3 Sr1 84.1(13) 2 . ?
 Sr2 O3 Sr1 164.9(15) . 2 ?
 Sr2 O3 Sr1 177.2(13) 4 . ?
 Sr2 O3 Sr1 80.9(6) . . ?
 Sr2 O3 Sr1 93.7(6) 4 2 ?
 Sr2 O3 Sr2 101.3(17) 4 . ?
 Sn1 O4 Sn1 159.2(16) 4_465 1_455 ?
 Sn1 O4 Sr1 93.8(8) 4_465 . ?
 Sn1 O4 Sr1 98.1(6) 1_455 2_465 ?
 Sn1 O4 Sr1 89.6(6) 1_455 . ?
 Sn1 O4 Sr1 101.6(7) 4_465 2_465 ?
 Sn1 O4 Sr2 86.2(8) 4_465 4_465 ?
 Sn1 O4 Sr2 80.7(7) 1_455 . ?
 Sn1 O4 Sr2 86.1(9) 1_455 4_465 ?
 Sn1 O4 Sr2 79.4(7) 4_465 . ?
 Sr1 O4 Sr1 99.0(12) 2_465 . ?
 Sr1 O4 Sr2 93.0(6) 2_465 4_465 ?
 Sr1 O4 Sr2 167.7(10) . 4_465 ?
 Sr1 O4 Sr2 83.2(5) . . ?
 Sr1 O4 Sr2 177.4(11) 2_465 . ?
 Sr2 O4 Sr2 84.7(10) 4_465 . ?

_shelx_res_file
;
TITL 017_SSO_x1_P13_30-5-1 in A2(1)am
    017_sso_x1_p13_30-5-1.res
    created by SHELXL-2019/3 at 21:38:57 on 07-Jan-2025
REM A2(1)am (#36 with fixed user cell
CELL 0.4859 5.602308 5.636426 20.29618 90 90 90
ZERR 4 0.000801 0.000693 0.139192 0 0 0
LATT -5
SYMM 0.5+X,-Y,-Z
SYMM +X,+Y,-Z
SYMM 0.5+X,-Y,+Z
SFAC O Sr Sn
DISP O 0.0036 0.0026 8.3735
DISP Sn -1.6654 0.7203 2178.1549
DISP Sr 0.1333 1.7343 4851.4431
UNIT 28 12 8
SADI O1 Sn1 Sn1 O2
SIMU 0.002 0.004 3 O4 O3 O2 O1

L.S. 10
PLAN  5
CONF
LIST 4
MORE -1
fmap 2
acta
TWIN -1 0 0 0 -1 0 0 0 1 2
REM <olex2.extras>
REM <HklSrc "%.\\017_SSO_x1_P13_30-5-1.hkl">
REM </olex2.extras>

WGHT    0.075500
BASF   0.49748
FVAR       1.25762
SN1   3    0.871627    0.249846    0.098916    11.00000    0.00449
SR1   2    0.357509    0.250037    0.000000    10.50000    0.00675
SR2   2    0.381939    0.257159    0.188574    11.00000    0.00939
O1    1    0.880980    0.195141    0.000000    10.50000    0.01441
O2    1    0.868407    0.288018    0.198879    11.00000    0.01569
O3    1    0.652299   -0.024603    0.107557    11.00000    0.01378
O4    1    0.102784    0.525905    0.083244    11.00000    0.00927
HKLF 4


REM  017_SSO_x1_P13_30-5-1 in A2(1)am
REM wR2 = 0.1003, GooF = S = 1.224, Restrained GooF = 1.211 for all data
REM R1 = 0.0370 for 156 Fo > 4sig(Fo) and 0.0377 for all 164 data
REM 28 parameters refined using 4 restraints

END

WGHT      0.0755      0.0000

REM Highest difference peak  0.965,  deepest hole -0.678,  1-sigma level  0.253
Q1    1   0.8697  0.3189  0.0000  10.50000  0.05    0.97
Q2    1   0.3653  0.3203  0.0000  10.50000  0.05    0.95
Q3    1   0.8749 -0.1753  0.1142  11.00000  0.05    0.89
Q4    1   0.8778  0.1798  0.1376  11.00000  0.05    0.87
Q5    1   0.5211  0.1181  0.0000  10.50000  0.05    0.31
;
_shelx_res_checksum                25261
_shelx_hkl_file
;
   0  -1  -1 24.6290 2.98669   1
   0   1   1 26.6739 2.88881   1
   0  -1  -1 22.3311 3.05431   2
   0   1   1 25.9015 3.39268   2
   0   2   0 746022. 959.023   1
   0  -2   0 746506. 958.201   1
   0   2   0 745250. 988.406   2
   0  -2   0 745961. 984.648   2
   0   3   1 12.2157 14.5307   2
   0   3  -1 9.08696 15.5921   2
   0   3  -1 12.0283 12.0473   1
   0   3   1-0.59546 13.9213   1
   0   3   3 6473.86 48.7058   2
   0  -4   0 456247. 707.676   2
   0  -4   0 456035. 668.066   1
   0   4   0 456458. 654.798   1
   0   4   0 456741. 713.039   2
   0  -4   2 3734.14 45.0171   2
   0   4   2 3701.28 37.3173   1
   0  -4  -2 3253.18 42.5272   2
   0  -4  -2 3702.48 41.0722   1
   0   4  -2 3855.10 37.3683   1
   0   4   2 3419.88 43.7721   2
   0  -5  -1 169.140 29.4500   2
   0  -5  -1 189.524 30.1093   1
   0  -5   1 151.102 30.3581   2
   0   5   1 153.961 33.2264   2
   0   5  -1 164.557 27.4092   1
   0   5   1 146.171 24.2428   1
   0   5   3 3328.36 53.9600   2
   0  -5  -3 3285.60 48.3185   1
   0   6   0 165450. 334.870   1
   0  -6   0 165112. 390.522   2
   0  -6  -2 819.665 40.7307   1
   1   0   0 3.00056 3.39374   2
   1   0   0-0.01974 3.20465   1
  -1   0   0 0.28482 3.00034   2
  -1   0   0 0.01766 2.85453   1
  -1   1   1 10331.2 43.5494   2
  -1   1   1 10120.2 38.8975   1
   1  -1   1 11009.4 40.9588   1
   1  -1   1 11457.5 50.1362   2
   1  -1  -1 11280.9 41.2587   1
   1  -1  -1 11183.4 46.1401   2
  -1   2   2 505.815 16.0317   2
   1  -2   2 509.114 16.6990   2
  -1   2   2 457.897 13.0761   1
   1  -2   0 1742.47 25.8704   2
   1   2   0 1370.71 13.7734   2
   1   2   0 1640.36 12.0209   1
  -1   2   0 1433.56 21.8673   1
  -1   2   0 1432.86 24.2917   2
   1  -2   0 1776.19 23.0598   1
   1  -2  -2 510.282 16.7896   2
  -1   2  -2 503.808 14.3149   1
  -1   3   3 1908.33 35.1688   2
  -1  -3  -3 1119.64 18.3846   1
  -1   3   1 5814.94 49.9350   2
   1  -3   1 5636.52 49.8608   2
   1   3  -1 5846.60 32.4329   1
   1  -3   1 5514.46 43.5694   1
  -1  -3  -1 5620.23 33.8371   1
  -1   3  -1 5666.32 51.4882   2
  -1  -3   1 5549.87 40.0772   2
   1   3   1 5614.67 41.5063   2
  -1   3  -1 5556.65 42.4148   1
   1  -3  -3 1518.35 26.5149   1
   1  -3  -3 1852.48 32.3898   2
  -1  -4  -2 259.322 22.9499   1
   1   4  -2 240.314 20.1915   1
  -1   4   2 224.793 21.4984   1
  -1   4   2 192.406 24.9974   2
  -1  -4   0 1941.45 31.2988   2
   1   4   0 2481.07 30.6112   1
   1   4   0 2082.66 36.6307   2
  -1   4   0 2301.04 36.5591   1
  -1   4   0 2111.52 42.6222   2
  -1   4  -2 197.847 22.6599   1
   1   4   2 208.238 23.3787   2
  -1  -4   2 181.327 21.8320   2
  -1  -5  -1 1237.84 34.2350   1
   1  -5   1 1164.12 35.2194   1
   1  -5   1 1221.90 43.1068   2
  -1   5   1 1271.08 37.9536   1
   1   5  -1 1307.90 31.8461   1
  -1   5   1 1157.96 42.4123   2
   1  -5  -1 1049.20 38.2180   2
   1  -5  -1 1297.16 40.2215   1
   1   5   1 1128.75 38.5111   2
  -1   5  -1 1254.71 34.6469   1
  -1  -5   1 1023.72 36.8471   2
  -1   5  -1 1139.44 43.6281   2
   1   5   3 311.382 35.8488   2
  -1   6   2 177.631 41.3559   2
  -1   6   0 2294.78 58.7639   2
   1  -6   0 2159.79 50.5337   1
   1  -6  -2 207.486 37.0371   1
  -1   7   1 965.610 44.7448   1
  -1   7   1 1029.74 60.0621   2
   1  -7  -1 889.872 52.2495   2
   1  -7  -1 922.739 46.5780   1
   2   0   0 717366. 931.651   2
  -2   0   0 716138. 920.071   1
  -2   0   2 1888.61 19.0517   2
   2   0  -2 1713.40 17.6059   1
  -2   1   1 671.866 17.3009   2
  -2   1   1 658.274 15.0687   1
   2  -1   1 684.116 17.0732   2
   2  -1   1 703.381 16.1572   1
  -2   1  -1 728.606 16.3922   1
   2  -1  -1 719.380 18.9397   2
   2   1   1 729.599 10.3835   2
  -2   1  -1 714.149 18.6684   2
  -2   2   2 7591.12 54.6270   2
   2  -2   2 7811.22 51.9899   1
   2  -2   0 883671. 1232.30   2
  -2   2   0 884572. 1172.80   1
   2  -2  -2 8201.35 56.2088   2
  -2   2  -2 8252.60 50.5411   1
  -2   2  -2 8361.58 60.2974   2
  -2   3   3 2037.67 30.4241   1
  -2   3   3 2019.83 36.1830   2
   2   3  -1 312.543 8.95240   1
  -2   3   1 287.563 20.7134   1
  -2   3   1 279.374 23.9600   2
   2  -3   1 254.602 24.2041   2
   2  -3   1 306.449 23.1316   1
   2  -3  -1 292.531 22.6216   1
  -2   3  -1 257.690 25.4532   2
   2  -3  -1 323.446 26.2395   2
  -2   3  -1 293.255 20.4385   1
  -2  -3   1 243.462 9.81111   2
   2  -3  -3 2197.87 36.6737   2
   2  -3  -3 2012.65 33.0285   1
  -2   4   2 2354.58 45.8567   2
  -2   4   2 2325.19 40.9631   1
   2  -4   2 2478.41 45.6957   2
   2  -4   2 2361.67 40.9109   1
   2   4  -2 2455.76 26.7052   1
   2  -4   0 303509. 541.954   2
  -2   4   0 304987. 507.505   1
   2  -4  -2 1939.82 38.5062   1
   2  -4  -2 2360.04 44.4872   2
  -2  -4   2 2097.80 31.5485   2
  -2   4  -2 2539.63 41.0153   1
  -2   4  -2 2656.65 51.8693   2
  -2   5   3 3951.93 60.5444   2
  -2   5   1 134.586 35.8502   2
  -2   5   1 120.731 31.6148   1
  -2   5  -1 135.745 37.1418   2
  -2   5  -1 143.434 28.5653   1
  -2   6   2 2486.79 48.4053   1
   2  -6   0 170510. 412.898   2
  -2   6   0 170509. 370.537   1
   2  -6   0 171015. 384.390   1
   2  -6  -2 2374.17 52.3379   1
   2  -6  -2 2337.48 57.1942   2
  -2   7   1 186.042 49.0875   2
  -2   7   1 215.649 37.5050   1
   2  -7  -1 203.271 44.6870   2
   2  -7  -1 236.359 43.3999   1
   3   0   0-6.07694 14.3520   1
  -3   0   0-1.98803 13.7134   1
   3   0   0-4.59389 14.8613   2
  -3   0  -2 2.80219 13.5604   1
   3   0   2 12.7802 14.7290   2
   3   0  -2 0.22105 13.0463   1
  -3   1   3 5793.04 46.2061   2
   3  -1   1 8426.95 60.3612   2
  -3   1   1 8422.94 58.8514   2
  -3  -1  -1 8507.32 38.5204   1
   3  -1   1 8431.04 51.5376   1
   3  -1  -1 9403.28 56.5663   1
  -3   1  -1 8250.68 62.2911   2
   3  -1  -1 8667.18 58.3478   2
  -3  -1   1 9156.63 46.7058   2
   3   1   1 8829.24 46.0757   2
  -3   1  -1 9361.15 54.9662   1
   3  -1  -3 6498.96 45.2160   1
   3  -2   2 154.208 21.9017   2
  -3   2   2 139.371 20.7415   2
  -3   2   2 125.953 21.6024   1
   3  -2   2 158.690 22.2260   1
   3   2  -2 94.2317 9.31702   1
  -3   2   0 475.565 27.8233   2
   3  -2   0 512.714 27.7654   2
   3  -2  -2 143.404 21.0078   1
  -3  -2   2 126.195 10.1594   2
  -3   2  -2 167.702 20.6221   1
   3  -2  -2 155.623 22.1634   2
  -3   2  -2 146.251 24.4114   2
  -3   3   3 4478.95 44.4787   1
  -3   3   3 4374.10 53.2492   2
   3  -3   1 2766.44 50.9325   2
  -3   3   1 2807.87 40.8275   1
   3  -3  -1 2437.75 38.0534   1
   3  -3  -1 2954.57 47.8835   2
  -3   3  -1 2852.75 48.7657   2
  -3   3  -1 2598.02 40.5736   1
   3  -3  -3 4164.06 46.1414   1
   3  -3  -3 4224.25 53.5158   2
  -3   4   4 236.090 30.0765   2
   3  -4   2-9.65428 31.8846   2
  -3   4   2 34.7352 28.8224   1
  -3   4   2 18.8260 30.5703   2
   3  -4   2 63.2708 27.5623   1
   3  -4   0 1571.33 43.7206   2
  -3   4   0 1652.49 38.9590   1
   3  -4   0 1538.89 39.6111   1
  -3   4   0 1549.14 45.8688   2
  -3   4  -2 36.3476 27.3393   1
   3  -4  -2 11.4235 26.1587   1
  -3   4  -2 23.5083 33.5569   2
   3  -4  -2-1.54844 30.3055   2
   3  -4  -4 241.119 28.3503   1
   3  -4  -4 223.001 31.1547   2
  -3   5   3 3453.57 50.2438   1
  -3   5   3 4317.21 77.4307   2
   3  -5   1 2581.40 54.9714   2
  -3   5   1 2866.58 50.6743   1
   3  -5   1 2943.11 52.2195   1
  -3   5   1 2695.51 58.9619   2
   3  -5  -1 2699.71 49.7596   1
  -3   5  -1 2739.19 59.7957   2
  -3   5  -1 2862.04 50.0801   1
   3  -5  -3 3093.17 49.4662   1
   3  -5  -3 3251.09 58.4173   2
  -3   6   2 307.344 34.5125   1
  -3   6   2 272.839 44.6227   2
   3  -6   0 1343.73 51.9455   2
   3  -6   0 1382.06 47.6500   1
  -3   6   0 1224.28 53.6311   2
   3  -6  -2 250.354 38.3329   1
   3  -6  -2 260.595 42.1610   2
   3  -7  -1 485.292 45.9097   1
   3  -7  -1 400.918 47.1777   2
   4   0   0 519241. 738.854   1
  -4   0   0 519316. 730.985   1
  -4   0   0 516610. 781.670   2
   4   0   0 518566. 773.734   2
  -4   0   2 10052.2 67.7828   2
  -4   0  -2 9978.85 61.5701   1
  -4   1   3 134.288 24.4923   2
   4   1  -3 105.536 19.4875   1
  -4  -1  -3 141.742 20.1940   1
   4  -1   1 883.270 33.2199   2
  -4   1   1 841.742 28.9880   1
  -4   1   1 858.903 35.6432   2
  -4  -1  -1 891.867 21.7732   1
   4  -1   1 784.691 28.6252   1
   4   1   1 814.575 24.0627   2
   4  -1  -1 775.082 28.5444   1
   4  -1  -1 773.968 32.6873   2
  -4  -1   1 836.092 26.6811   2
  -4   1  -1 844.780 33.1400   2
  -4   1  -1 778.581 27.8061   1
   4   1   3 124.144 20.5171   2
  -4  -1   3 137.147 21.0503   2
   4  -1  -3 112.046 22.4481   1
  -4   2   2 5080.88 60.5864   2
   4  -2   2 4991.47 51.5801   1
   4  -2   0 340113. 597.668   2
  -4   2   0 337950. 556.326   1
   4  -2  -2 5102.97 53.9281   1
   4  -2  -2 5045.33 59.0782   2
  -4   2  -2 5232.96 65.4954   2
  -4   2  -2 5037.53 51.7421   1
  -4   3   3 2250.76 39.2794   1
  -4   3   3 2172.18 45.0066   2
   4  -3   1 309.087 35.6822   2
   4  -3   1 299.291 31.0003   1
  -4   3   1 267.530 29.0304   1
  -4   3   1 330.053 35.9921   2
   4  -3  -1 309.049 32.0460   1
   4  -3  -1 326.200 34.7916   2
  -4   3  -1 292.834 34.7428   2
  -4   3  -1 287.793 28.4999   1
   4  -3  -3 2125.24 42.1981   1
   4  -3  -3 2398.76 49.7521   2
  -4   4   4 11493.6 93.2134   2
   4  -4   2 6075.46 73.9786   2
  -4   4   2 5986.58 64.5162   1
  -4   4   2 6066.84 76.4444   2
   4  -4   0 257319. 527.529   2
   4  -4   0 256743. 484.224   1
  -4   4   0 257284. 476.187   1
   4  -4  -2 5779.13 65.5809   1
  -4   4  -2 5819.10 62.1144   1
   4  -4  -4 10974.3 82.2222   1
   4  -4  -4 11163.3 92.4462   2
  -4   5   3 2080.80 47.4056   1
  -4   5   3 1875.81 55.6454   2
  -4   5   1 188.359 37.1931   1
  -4   5   1 167.676 42.7296   2
   4  -5   1 184.549 37.7513   1
   4  -5   1 167.733 41.5355   2
   4  -5  -1 195.201 38.6068   1
  -4   5  -1 199.245 33.4040   1
  -4   5  -1 200.358 44.8529   2
   4  -5  -1 143.992 38.7724   2
   4  -5  -3 1816.04 48.4160   1
   4  -5  -3 1585.43 49.9301   2
  -4   6   2 2747.33 52.4254   1
  -4   6   2 2877.35 67.6792   2
   4  -6   0 105078. 314.734   2
  -4   6   0 103984. 289.143   1
   4  -6   0 104919. 289.846   1
  -4   6   0 104960. 341.816   2
   4  -6  -2 3014.94 65.3601   2
   4  -6  -2 2845.75 58.6735   1
  -4   7   1 134.516 49.2059   2
  -4   7   1 167.114 38.0937   1
   4  -7  -1 109.978 44.8310   2
  -5   0   0 5.98618 27.0800   1
  -5   0   0 9.37675 30.5723   2
   5   0   0 0.61432 27.1967   1
   5   0   0-6.45020 27.6278   2
  -5   0   2 3.36234 31.6144   2
   5   0  -2 3.69756 28.4069   1
  -5   0  -2 8.89628 26.2930   1
   5   0   2 4.01249 32.4216   2
   5   1  -3 9712.64 71.1256   1
  -5   1   3 9877.84 84.9504   2
  -5  -1  -1 4349.93 43.3358   1
  -5   1   1 4214.55 50.7725   1
  -5   1   1 4217.96 61.5126   2
  -5  -1   1 3942.61 50.9842   2
  -5   1  -1 3941.16 60.1402   2
  -5  -1   3 10512.0 79.3054   2
   5  -2   2 24.8676 35.4554   2
  -5   2   2 8.82894 35.3952   2
  -5   2   2 11.4950 27.1375   1
   5  -2   0 404.519 37.7624   2
   5  -2   0 344.114 32.9911   1
  -5   2   0 387.865 31.6886   1
  -5   2   0 347.446 36.9422   2
   5  -2  -2-1.60102 31.3740   1
  -5   2  -2 12.5460 29.4343   1
   5  -2  -2 12.1820 32.9706   2
  -5   3   3 8593.41 73.3868   1
  -5   3   3 9303.41 103.252   2
   5  -3   1 4419.19 66.6468   2
  -5   3   1 4552.25 60.8916   1
   5  -3   1 4402.40 60.3420   1
  -5   3   1 4355.35 69.1678   2
   5  -3  -1 4111.27 63.1718   2
  -5   3  -1 4098.98 69.2110   2
   5  -3  -3 6936.74 67.1482   1
   5  -3  -3 7514.07 79.1213   2
  -5   4   2 144.213 42.2746   2
  -5   4   2 147.047 33.0959   1
   5  -4   0 510.930 46.2988   2
   5  -4   0 493.275 40.1746   1
  -5   4   0 477.144 38.9711   1
  -5   4   0 490.917 47.0310   2
   5  -4  -2 151.228 38.4876   1
   5  -4  -2 121.946 40.7785   2
  -5   5   3 4441.68 60.6094   1
  -5   5   3 4238.81 73.5327   2
   5  -5   1 917.219 48.9025   2
  -5   5   1 833.286 51.6511   2
   5  -5   1 866.030 43.0687   1
   5  -5  -1 948.126 51.3405   2
   5  -5  -1 872.454 44.7342   1
  -5   5  -1 938.308 41.8466   1
  -5   5  -1 1018.20 59.3660   2
   5  -5  -3 4204.19 65.3607   1
   5  -5  -3 4440.12 73.0194   2
  -5   6   2 80.4487 46.2297   2
  -5   6   2 113.061 39.3795   1
   5  -6   0 1060.29 50.4817   2
  -5   6   0 1130.75 45.9640   1
  -5   6   0 1024.70 59.3307   2
   5  -6   0 963.245 45.5815   1
   5  -6  -2 91.1190 40.2491   1
   5  -6  -2 108.673 41.9267   2
   6   0   0 193780. 425.032   2
  -6   0   0 194270. 371.439   1
  -6   0   2 7336.34 83.5451   2
  -6   1   3 377.254 44.7123   2
   6  -1   1 556.721 44.9776   2
  -6   1   1 509.067 34.6036   1
  -6   1   1 520.331 43.9960   2
   6  -1  -1 466.375 41.8710   2
   6  -1  -1 519.253 38.5154   1
  -6   1  -1 482.616 38.0482   1
   6  -1  -3 382.284 39.8944   1
  -6   2   2 8005.54 75.8786   1
  -6   2   2 8287.33 93.6894   2
  -6   2   0 200882. 428.491   1
  -6   2   0 203171. 483.575   2
  -6   3   3 676.766 48.4586   2
   6  -3   1 345.706 44.8940   2
  -6   3   1 322.860 36.8267   1
  -6   3   1 350.222 45.8876   2
   6  -3  -1 294.713 45.0770   2
   6  -3  -1 364.592 40.6828   1
  -6   3  -1 337.468 38.5871   1
  -6   3  -1 334.587 51.9039   2
   6  -3  -3 701.280 45.1414   1
   6  -4   0 111972. 332.032   2
   6  -4   0 111264. 304.461   1
   6  -4  -2 4678.31 73.9483   2
   6  -4  -2 4769.51 70.5063   1
  -6   5   1 103.301 48.5767   2
  -6   5   1 139.934 36.4542   1
   6  -5  -1 133.772 42.4292   1
   6  -5  -1 128.090 43.7682   2
  -7   2   2 34.0939 49.0520   2
   7  -2   0 111.411 45.1624   2
  -7   2   0 111.185 37.1052   1
  -7   3   1 2092.78 55.4610   1
  -7   3   1 2044.83 69.2582   2
   7  -3  -1 1902.42 58.9820   2
   7  -3  -1 1971.79 57.4489   1
  -7   4   2 43.5388 50.8248   2
   7  -4  -2 55.4952 44.6717   1
   0   0   0    0.00    0.00   0

TITL 017_SSO_x1_P13_30-5-1 in A2(1)am
REM A2(1)am (#36 with fixed user cell!)
CELL 0.48590   5.602308   5.636426  20.296180  90.0000  90.0000  90.0000
ZERR    4.00   0.000801   0.000693   0.139192   0.0000   0.0000   0.0000
LATT -5
SYMM  x+1/2,-y,-z
SYMM  x+1/2,-y, z
SYMM  x, y,-z
SFAC O Sr Sn
UNIT 28.00 12.00 8.00
TREF
HKLF 4
END
;
_shelx_hkl_checksum                58497
loop_
  _axis.id
  _axis.system
  _axis.type
  _axis.equipment
  _axis.parity
  _axis.depends_on
  _axis.zero
  _axis.vector[1]
  _axis.vector[2]
  _axis.vector[3]
 source abstract . source . . . 0.99999589 0.00000000 -0.00286792
 omega abstract rotation goniometer -1 . 86.41056000 0.00000000 0.00000000
 1.00000000
 kappa abstract rotation goniometer -1 omega 0.00000000 -0.76381056 0.00000000
 0.64544049
 phi abstract rotation goniometer -1 kappa . 0.00000000 0.00000000 1.00000000
 theta abstract rotation goniometer -1 . 0.02984136 0.00000000 0.00000000
 1.00000000
 matrixX abstract general general . phi . 1.00000000 0.00000000 0.00000000
 matrixY abstract general general . phi . 0.00000000 1.00000000 0.00000000
 matrixZ abstract general general . phi . 0.00000000 0.00000000 1.00000000
 dacX abstract translation general . phi . 0.00000000 1.00000000 0.00000000
 dacY abstract translation general . phi . -1.00000000 0.00000000 0.00000000
 dacZ abstract translation general . phi . 0.00000000 0.00000000 1.00000000

_olex2_submission_special_instructions  'No special instructions were received'
_oxdiff_exptl_absorpt_empirical_details
;
Empirical correction (ABSPACK) includes:
- Absorption correction using spherical harmonics
- Frame scaling
;
_oxdiff_exptl_absorpt_empirical_full_max  1.530
_oxdiff_exptl_absorpt_empirical_full_min  0.631
loop_
  _twin_individual_id
  _twin_individual_mass_fraction_refined
 1 0.50(7)
 2 0.50(7)
