# Supplementary material for: The varying temperature- and pressure-induced phase transition pathways in hybrid improper ferroelectric Sr3Sn2O7
Source: Acta Crystallogr B Struct Sci Cryst Eng Mater. 2025 Apr 14;81(Pt 3):318–24. doi: 10.1107/S2052520625002306 (PMC12147935; doi:10.1107/S2052520625002306)
Supplement: Supplementary file 1 [file b-81-00318-sup1.zip › SSO_HP_VT_CIFs/SSO_HP_CIFS/018.cif]

data_018_sso_x1_p14_30-5-1

# start Validation Reply Form
_vrf_ATOM007_018_sso_x1_p14_30-5-1
;
PROBLEM: _atom_site_aniso_label is missing
RESPONSE: As the measurement was performed using a diamond anvil cell to
achieve high pressures, the available region of reciprocal space is 
restricted, resulting in a low data/parameter ratio. Therefore, an 
anisotropic model is neither feasible nor advisable. 
;
_vrf_PLAT029_018_sso_x1_p14_30-5-1
;
PROBLEM: _diffrn_measured_fraction_theta_full value Low .      0.209 Why?  
RESPONSE: The measurement was performed using a diamond anvil cell, of 
which the precise design necessitates a small opening angle (approx. 23
degrees) to obtain high pressures. This restricts the available region
of reciprocal space. 
;
_vrf_PLAT090_018_sso_x1_p14_30-5-1
;
PROBLEM: Poor Data / Parameter Ratio (Zmax > 18) ........       3.00 Note  
RESPONSE: The measurement was performed using a diamond anvil cell, of 
which the precise design necessitates a small opening angle (approx. 23
degrees) to obtain high pressures. This restricts the available region
of reciprocal space. The sample was refined isotropically to improve this.
;
_vrf_PLAT109_018_sso_x1_p14_30-5-1
;
PROBLEM: Twinning Matrix = Alternate Inversion Twinning .          ? Check 
RESPONSE: The present system stems from a cetrosymmetric, tetragonal 
aristotype. This can be modelled using a twin law given by 
(0 1 0 -1 0 0 0 0 1 4). The two-fold twin was subsequently chosen over 
the inversion twin law to explicitly depict the twinning present as viewed 
from the perspective of the relevant properties (i.e., hybrid improper 
ferroelectric polarisation).
;
_vrf_PLAT111_018_sso_x1_p14_30-5-1
;
PROBLEM: ADDSYM Detects New (Pseudo) Centre of Symmetry .        100 %Fit  
RESPONSE: The deviations from the high symmetry aristotype are low, 
manifesting as low intensity superstructure reflections and small deviations
from the tetragonal aristotype. The model (and symmetry) has been thoroughly
evaluated (please see the manuscript). 

;
_vrf_PLAT112_018_sso_x1_p14_30-5-1
;
PROBLEM: ADDSYM Detects New (Pseudo) Symm. Elem         m        100 %Fit  
RESPONSE: The deviations from the high symmetry aristotype are low, 
manifesting as low intensity superstructure reflections and small deviations
from the tetragonal aristotype. The model (and symmetry) has been thoroughly
evaluated (please see the manuscript). 

;
_vrf_PLAT113_018_sso_x1_p14_30-5-1
;
PROBLEM: ADDSYM Suggests Possible Pseudo/New  Space Group       Cmcm Check 
RESPONSE: The deviations from the high symmetry aristotype are low, 
manifesting as low intensity superstructure reflections and small deviations
from the tetragonal aristotype. The model (and symmetry) has been thoroughly
evaluated (please see the manuscript). 

;
_vrf_PLAT196_018_sso_x1_p14_30-5-1
;
PROBLEM: No TEMP record and measurement temperature .NE.         293 Degree
RESPONSE: Model incorporates no riding hydrogens so no TEMP record is 
required. 
;
# end Validation Reply Form

_audit_creation_date               2025-01-07
_audit_creation_method
;
Olex2 1.5-ac7-013
(compiled 2025.01.02 svn.rf662f148 for Rigaku Oxford Diffraction, GUI svn.r7109)
;
_shelx_SHELXL_version_number       '2019/3'
_audit_contact_author_address      
;
Dept. of Chemistry, University of Warwick, Gibbet Hill Road, Coventry, CV4 7AL
;
_audit_contact_author_email        ?
_audit_contact_author_name         'Evie Ladbrook'
_audit_contact_author_phone        ?
_publ_contact_author_id_orcid      ?
_publ_section_references
;
Dolomanov, O.V., Bourhis, L.J., Gildea, R.J, Howard, J.A.K. & Puschmann, H.
 (2009), J. Appl. Cryst. 42, 339-341.

Sheldrick, G.M. (2015). Acta Cryst. C71, 3-8.
;
_chemical_name_common              ?
_chemical_name_systematic          ?
_chemical_formula_moiety           'O7 Sn2 Sr3'
_chemical_formula_sum              'O7 Sn2 Sr3'
_chemical_formula_weight           612.24
_chemical_absolute_configuration   ?
_chemical_melting_point            ?
_chemical_oxdiff_formula           'Sr3 Sn2 O7'
loop_
  _atom_type_symbol
  _atom_type_description
  _atom_type_scat_dispersion_real
  _atom_type_scat_dispersion_imag
  _atom_type_scat_source
 'O' 'O' 0.0036 0.0026 'International Tables Vol C Tables 4.2.6.8 and 6.1.1.4'
 'Sr' 'Sr' 0.1333 1.7343 'International Tables Vol C Tables 4.2.6.8 and 6.1.1.4'
 'Sn' 'Sn' -1.6654 0.7203
 'International Tables Vol C Tables 4.2.6.8 and 6.1.1.4'

_shelx_space_group_comment
;
The symmetry employed for this shelxl refinement is uniquely defined
by the following loop, which should always be used as a source of
symmetry information in preference to the above space-group names.
They are only intended as comments.
;
_space_group_crystal_system        'orthorhombic'
_space_group_IT_number             36
_space_group_name_H-M_alt          'A 21 a m'
_space_group_name_Hall             'A -2 2a'
loop_
  _space_group_symop_operation_xyz
 'x, y, z'
 'x+1/2, -y, -z'
 'x, y, -z'
 'x+1/2, -y, z'
 'x, y+1/2, z+1/2'
 'x+1/2, -y+1/2, -z+1/2'
 'x, y+1/2, -z+1/2'
 'x+1/2, -y+1/2, z+1/2'

_cell_length_a                     5.5796(17)
_cell_length_b                     5.6123(16)
_cell_length_c                     20.1(3)
_cell_angle_alpha                  90
_cell_angle_beta                   90
_cell_angle_gamma                  90
_cell_volume                       628(10)
_cell_formula_units_Z              4
_cell_measurement_reflns_used      339
_cell_measurement_temperature      300
_cell_measurement_theta_max        20.5250
_cell_measurement_theta_min        2.5560
_shelx_estimated_absorpt_T_max     ?
_shelx_estimated_absorpt_T_min     ?
_exptl_absorpt_coefficient_mu      12.077
_exptl_absorpt_correction_T_max    1.00000
_exptl_absorpt_correction_T_min    1.00000
_exptl_absorpt_correction_type     sphere
_exptl_absorpt_process_details
;
CrysAlisPro 1.171.43.105a (Rigaku Oxford Diffraction, 2024)
Spherical absorption correction
using equivalent radius and absorption coefficient.
Empirical absorption correction using spherical harmonics,
implemented in SCALE3 ABSPACK scaling algorithm.
;
_exptl_absorpt_special_details     ?
_exptl_crystal_colour              'clear colourless'
_exptl_crystal_colour_lustre       clear
_exptl_crystal_colour_primary      colourless
_exptl_crystal_density_diffrn      6.473
_exptl_crystal_density_meas        ?
_exptl_crystal_density_method      ?
_exptl_crystal_description         plate
_exptl_crystal_F_000               1080
_exptl_crystal_size_max            0.15
_exptl_crystal_size_mid            0.05
_exptl_crystal_size_min            0.03
_exptl_crystal_size_rad            0.400
_exptl_transmission_factor_max     ?
_exptl_transmission_factor_min     ?
_diffrn_reflns_av_R_equivalents    0.0037
_diffrn_reflns_av_unetI/netI       0.0017
_diffrn_reflns_Laue_measured_fraction_full  0.209
_diffrn_reflns_Laue_measured_fraction_max  0.154
_diffrn_reflns_limit_h_max         7
_diffrn_reflns_limit_h_min         -7
_diffrn_reflns_limit_k_max         7
_diffrn_reflns_limit_k_min         -7
_diffrn_reflns_limit_l_max         3
_diffrn_reflns_limit_l_min         -3
_diffrn_reflns_number              373
_diffrn_reflns_point_group_measured_fraction_full  0.204
_diffrn_reflns_point_group_measured_fraction_max  0.148
_diffrn_reflns_theta_full          16.950
_diffrn_reflns_theta_max           20.470
_diffrn_reflns_theta_min           2.496
_diffrn_ambient_temperature        300
_diffrn_detector                   'Hybrid Pixel Array Detector'
_diffrn_detector_area_resol_mean   13.3333
_diffrn_measured_fraction_theta_full  0.209
_diffrn_measured_fraction_theta_max  0.154
_diffrn_measurement_details
;
List of Runs (angles in degrees, time in seconds):

  # Type    Start    End  Width  t~exp~   \w     \q     \k     \f   Frames
--------------------------------------------------------------------------
  1  \f    -27.80  26.60   0.20    1.00 -90.00   0.00   0.00    --   272
  2  \f   -167.80-112.80   0.20    1.00-130.00   0.00   0.00    --   275
;
_diffrn_measurement_device         'abstract diffractometer'
_diffrn_measurement_device_type   
 'dectris-CrysAlisPro-abstract goniometer imported dectris images'
_diffrn_measurement_method         '\f scans'
_diffrn_orient_matrix_axis[1]      matrixX
_diffrn_orient_matrix_axis[2]      matrixY
_diffrn_orient_matrix_axis[3]      matrixZ
_diffrn_orient_matrix_type        
 'CrysAlisPro convention (1999,Acta A55,543-557)'
_diffrn_orient_matrix_UB_11        -0.0015906104
_diffrn_orient_matrix_UB_12        0.0031046774
_diffrn_orient_matrix_UB_13        -0.0241193178
_diffrn_orient_matrix_UB_21        -0.0599618615
_diffrn_orient_matrix_UB_22        0.0628396768
_diffrn_orient_matrix_UB_23        0.0009289658
_diffrn_orient_matrix_UB_31        0.0633173107
_diffrn_orient_matrix_UB_32        0.0596989452
_diffrn_orient_matrix_UB_33        0.0002640377
_diffrn_radiation_monochromator    synchrotron
_diffrn_radiation_probe            x-ray
_diffrn_radiation_type             synchrotron
_diffrn_radiation_wavelength       0.4859
_diffrn_source                     synchrotron
_reflns_Friedel_coverage           0.750
_reflns_Friedel_fraction_full      0.197
_reflns_Friedel_fraction_max       0.141
_reflns_number_gt                  143
_reflns_number_total               147
_reflns_special_details
;
Measurement was performed using a diamond anvil cell with an opening 
angle of approximately 23 degrees.
 Reflections were merged by SHELXL according to the crystal
 class for the calculation of statistics and refinement.
 
 _reflns_Friedel_fraction is defined as the number of unique
 Friedel pairs measured divided by the number that would be
 possible theoretically, ignoring centric projections and
 systematic absences. Completness statistics refer to single and
 composite reflections containing twin component 1 only.
;
_reflns_threshold_expression       'I > 2\s(I)'
_computing_cell_refinement         'CrysAlisPro 1.171.43.105a (Rigaku OD, 2024)'
_computing_data_collection        
 'CrysAlisPro 1.171.43.105a (Rigaku OD, 2024) (IMPORT)'
_computing_data_reduction          'CrysAlisPro 1.171.43.105a (Rigaku OD, 2024)'
_computing_molecular_graphics      'Olex2 1.5-ac7-013 (Dolomanov et al., 2009)'
_computing_publication_material    'Olex2 1.5-ac7-013 (Dolomanov et al., 2009)'
_computing_structure_refinement    'SHELXL 2019/3 (Sheldrick, 2015)'
_computing_structure_solution      ?
_refine_diff_density_max           0.621
_refine_diff_density_min           -0.639
_refine_diff_density_rms           0.221
_refine_ls_abs_structure_details
;
 Flack x determined using 57 quotients [(I+)-(I-)]/[(I+)+(I-)]
 (Parsons, Flack and Wagner, Acta Cryst. B69 (2013) 249-259).
;
_refine_ls_abs_structure_Flack     0.04(10)
_refine_ls_extinction_coef         .
_refine_ls_extinction_method       none
_refine_ls_goodness_of_fit_ref     1.263
_refine_ls_hydrogen_treatment      undef
_refine_ls_matrix_type             full
_refine_ls_number_parameters       28
_refine_ls_number_reflns           147
_refine_ls_number_restraints       4
_refine_ls_R_factor_all            0.0364
_refine_ls_R_factor_gt             0.0362
_refine_ls_restrained_S_all        1.246
_refine_ls_shift/su_max            0.000
_refine_ls_shift/su_mean           0.000
_refine_ls_structure_factor_coef   Fsqd
_refine_ls_weighting_details      
 'w=1/[\s^2^(Fo^2^)+(0.0762P)^2^] where P=(Fo^2^+2Fc^2^)/3'
_refine_ls_weighting_scheme        calc
_refine_ls_wR_factor_gt            0.1006
_refine_ls_wR_factor_ref           0.1008
_refine_special_details
;
 Refined as a 2-component twin.
The O1-Sn1-O2 distances were restrained to be similar as this lies along the c
axis which is is poorly defined due to the small opening angle of the
diamond anvil cell, the orientation of the plate-like crystal within the cell
and high mosaicity along c. Therefore, a SADI restraint was used to maintain
chemical and physical sensibility of the model.

SIMU restraint necessary to maintain sensible displacement parameters.
;
_olex2_refinement_description
;
1. Twinned data refinement
 Scales: 0.48(7)
 0.52(7)
2. Restrained distances
 O1-Sn1 \\sim Sn1-O2
 with sigma of 0.02
3. Uiso/Uaniso restraints and constraints
O4 \\sim O3 \\sim O2 \\sim O1: within 3A with sigma of 0.002 and sigma for
terminal atoms of 0.004 within 3A
;
_atom_sites_solution_hydrogens     .
_atom_sites_solution_primary       isomorph
_atom_sites_solution_secondary     difmap
loop_
  _atom_site_label
  _atom_site_type_symbol
  _atom_site_fract_x
  _atom_site_fract_y
  _atom_site_fract_z
  _atom_site_U_iso_or_equiv
  _atom_site_adp_type
  _atom_site_occupancy
  _atom_site_site_symmetry_order
  _atom_site_calc_flag
  _atom_site_refinement_flags_posn
  _atom_site_refinement_flags_adp
  _atom_site_refinement_flags_occupancy
  _atom_site_disorder_assembly
  _atom_site_disorder_group
 Sn1 Sn 0.8713(7) 0.24985(18) 0.0989(6) 0.0046(8) Uiso 1 1 d D . . . .
 Sr1 Sr 0.3568(6) 0.2500(2) 0.000000 0.0063(10) Uiso 1 2 d S . P . .
 Sr2 Sr 0.38201(17) 0.2571(2) 0.1889(13) 0.0094(10) Uiso 1 1 d . . . . .
 O1 O 0.880(2) 0.194(3) 0.000000 0.013(4) Uiso 1 2 d DS U P . .
 O2 O 0.870(2) 0.287(2) 0.1983(19) 0.014(3) Uiso 1 1 d D U . . .
 O3 O 0.653(2) -0.025(2) 0.109(2) 0.013(3) Uiso 1 1 d . U . . .
 O4 O 0.104(3) 0.5264(16) 0.0831(19) 0.008(3) Uiso 1 1 d . . . . .

_geom_special_details
;
 All esds (except the esd in the dihedral angle between two l.s. planes)
 are estimated using the full covariance matrix.  The cell esds are taken
 into account individually in the estimation of esds in distances, angles
 and torsion angles; correlations between esds in cell parameters are only
 used when they are defined by crystal symmetry.  An approximate (isotropic)
 treatment of cell esds is used for estimating esds involving l.s. planes.
;
loop_
  _geom_bond_atom_site_label_1
  _geom_bond_atom_site_label_2
  _geom_bond_distance
  _geom_bond_site_symmetry_2
  _geom_bond_publ_flag
 Sn1 Sr1 3.36(2) 1_655 ?
 Sn1 Sr1 3.44(2) 2 ?
 Sn1 Sr2 3.37(2) 4 ?
 Sn1 Sr2 3.37(2) 1_655 ?
 Sn1 Sr2 3.27(2) . ?
 Sn1 Sr2 3.31(2) 4_565 ?
 Sn1 O1 2.01(3) . ?
 Sn1 O2 2.01(5) . ?
 Sn1 O3 2.027(17) 4 ?
 Sn1 O3 1.976(14) . ?
 Sn1 O4 2.048(15) 1_655 ?
 Sn1 O4 1.976(14) 4_565 ?
 Sr1 O1 2.938(12) . ?
 Sr1 O1 3.122(16) 2_465 ?
 Sr1 O1 2.496(16) 2_455 ?
 Sr1 O1 2.677(12) 1_455 ?
 Sr1 O3 2.77(5) 4_455 ?
 Sr1 O3 2.77(5) 2_455 ?
 Sr1 O3 3.15(4) . ?
 Sr1 O3 3.15(4) 3 ?
 Sr1 O4 2.50(3) 2_565 ?
 Sr1 O4 2.68(3) . ?
 Sr1 O4 2.50(3) 4_565 ?
 Sr1 O4 2.68(3) 3 ?
 Sr2 O2 2.28(5) 6_455 ?
 Sr2 O2 3.062(13) 4_455 ?
 Sr2 O2 2.869(12) 1_455 ?
 Sr2 O2 2.565(14) 4_465 ?
 Sr2 O2 2.734(13) . ?
 Sr2 O3 2.43(4) 4_455 ?
 Sr2 O3 2.72(4) . ?
 Sr2 O4 3.03(4) . ?
 Sr2 O4 2.74(5) 4_565 ?

loop_
  _geom_angle_atom_site_label_1
  _geom_angle_atom_site_label_2
  _geom_angle_atom_site_label_3
  _geom_angle
  _geom_angle_site_symmetry_1
  _geom_angle_site_symmetry_3
  _geom_angle_publ_flag
 Sr1 Sn1 Sr1 71.2(5) 1_655 2 ?
 Sr1 Sn1 Sr2 68.6(9) 1_655 1_655 ?
 Sr1 Sn1 Sr2 107.6(5) 1_655 4 ?
 Sr2 Sn1 Sr1 109.8(5) 1_655 2 ?
 Sr2 Sn1 Sr1 177.2(6) . 1_655 ?
 Sr2 Sn1 Sr1 107.9(5) 4_565 1_655 ?
 Sr2 Sn1 Sr1 67.7(9) 4 2 ?
 Sr2 Sn1 Sr1 108.0(5) . 2 ?
 Sr2 Sn1 Sr1 177.8(6) 4_565 2 ?
 Sr2 Sn1 Sr2 74.3(6) . 4 ?
 Sr2 Sn1 Sr2 114.4(13) 4_565 4 ?
 Sr2 Sn1 Sr2 114.1(13) . 1_655 ?
 Sr2 Sn1 Sr2 71.5(6) 4_565 1_655 ?
 Sr2 Sn1 Sr2 73.0(6) 4 1_655 ?
 Sr2 Sn1 Sr2 72.7(6) . 4_565 ?
 O1 Sn1 Sr1 45.9(5) . 2 ?
 O1 Sn1 Sr1 52.9(6) . 1_655 ?
 O1 Sn1 Sr2 124.6(8) . . ?
 O1 Sn1 Sr2 120.6(7) . 1_655 ?
 O1 Sn1 Sr2 113.4(8) . 4 ?
 O1 Sn1 Sr2 132.0(8) . 4_565 ?
 O1 Sn1 O3 89.0(14) . 4 ?
 O1 Sn1 O4 87.1(12) . 1_655 ?
 O2 Sn1 Sr1 131.3(6) . 2 ?
 O2 Sn1 Sr1 126.2(6) . 1_655 ?
 O2 Sn1 Sr2 58.0(7) . 1_655 ?
 O2 Sn1 Sr2 56.4(7) . . ?
 O2 Sn1 Sr2 63.6(7) . 4 ?
 O2 Sn1 Sr2 50.9(8) . 4_565 ?
 O2 Sn1 O1 176.8(6) . . ?
 O2 Sn1 O3 88.1(15) . 4 ?
 O2 Sn1 O4 94.4(12) . 1_655 ?
 O3 Sn1 Sr1 53.6(13) . 2 ?
 O3 Sn1 Sr1 123.9(11) . 1_655 ?
 O3 Sn1 Sr1 64.5(10) 4 2 ?
 O3 Sn1 Sr1 55.5(12) 4 1_655 ?
 O3 Sn1 Sr2 53.7(9) 4 4 ?
 O3 Sn1 Sr2 126.9(13) 4 . ?
 O3 Sn1 Sr2 55.9(10) . . ?
 O3 Sn1 Sr2 45.2(10) . 4 ?
 O3 Sn1 Sr2 118.3(12) . 1_655 ?
 O3 Sn1 Sr2 116.8(11) 4 4_565 ?
 O3 Sn1 Sr2 127.5(14) . 4_565 ?
 O3 Sn1 Sr2 45.4(10) 4 1_655 ?
 O3 Sn1 O1 89.8(13) . . ?
 O3 Sn1 O2 88.7(17) . . ?
 O3 Sn1 O3 88.9(3) . 4 ?
 O3 Sn1 O4 177(2) . 1_655 ?
 O3 Sn1 O4 89.7(5) 4 1_655 ?
 O4 Sn1 Sr1 120.9(11) 4_565 1_655 ?
 O4 Sn1 Sr1 114.1(9) 4_565 2 ?
 O4 Sn1 Sr1 52.9(8) 1_655 1_655 ?
 O4 Sn1 Sr1 122.9(11) 1_655 2 ?
 O4 Sn1 Sr2 62.5(8) 1_655 1_655 ?
 O4 Sn1 Sr2 127.2(8) 1_655 . ?
 O4 Sn1 Sr2 129.5(8) 4_565 4 ?
 O4 Sn1 Sr2 135.4(7) 1_655 4 ?
 O4 Sn1 Sr2 56.7(10) 4_565 . ?
 O4 Sn1 Sr2 64.5(8) 4_565 4_565 ?
 O4 Sn1 Sr2 135.7(7) 4_565 1_655 ?
 O4 Sn1 Sr2 55.9(10) 1_655 4_565 ?
 O4 Sn1 O1 87.7(12) 4_565 . ?
 O4 Sn1 O2 95.2(12) 4_565 . ?
 O4 Sn1 O3 176(2) 4_565 4 ?
 O4 Sn1 O3 92.8(6) 4_565 . ?
 O4 Sn1 O4 88.4(4) 4_565 1_655 ?
 O1 Sr1 O1 80.9(4) 2_455 . ?
 O1 Sr1 O1 99.1(4) 1_455 2_465 ?
 O1 Sr1 O1 93.7(4) . 2_465 ?
 O1 Sr1 O1 174.6(5) 2_455 2_465 ?
 O1 Sr1 O1 167.1(7) 1_455 . ?
 O1 Sr1 O1 86.3(4) 2_455 1_455 ?
 O1 Sr1 O3 62.6(5) 1_455 4_455 ?
 O1 Sr1 O3 64.3(5) 2_455 4_455 ?
 O1 Sr1 O3 117.9(5) 2_465 . ?
 O1 Sr1 O3 117.9(5) 2_465 3 ?
 O1 Sr1 O3 54.9(5) . 3 ?
 O1 Sr1 O3 117.7(5) 1_455 3 ?
 O1 Sr1 O3 64.3(5) 2_455 2_455 ?
 O1 Sr1 O3 117.7(5) 1_455 . ?
 O1 Sr1 O3 54.9(5) . . ?
 O1 Sr1 O3 58.8(6) 2_455 3 ?
 O1 Sr1 O3 62.6(5) 1_455 2_455 ?
 O1 Sr1 O3 58.8(6) 2_455 . ?
 O1 Sr1 O4 127.3(6) 2_455 3 ?
 O1 Sr1 O4 118.2(5) 2_455 4_565 ?
 O1 Sr1 O4 62.9(5) 1_455 . ?
 O1 Sr1 O4 127.3(6) 2_455 . ?
 O1 Sr1 O4 62.9(5) 1_455 3 ?
 O1 Sr1 O4 118.2(5) 2_455 2_565 ?
 O3 Sr1 O1 118.2(6) 2_455 2_465 ?
 O3 Sr1 O1 111.0(6) 4_455 . ?
 O3 Sr1 O1 118.2(6) 4_455 2_465 ?
 O3 Sr1 O1 111.0(6) 2_455 . ?
 O3 Sr1 O3 122.8(9) 2_455 . ?
 O3 Sr1 O3 56.1(9) 4_455 . ?
 O3 Sr1 O3 104.5(16) 2_455 4_455 ?
 O3 Sr1 O3 122.8(9) 4_455 3 ?
 O3 Sr1 O3 56.1(9) 2_455 3 ?
 O3 Sr1 O3 88.0(16) . 3 ?
 O4 Sr1 O1 58.4(5) 4_565 2_465 ?
 O4 Sr1 O1 127.3(7) 4_565 1_455 ?
 O4 Sr1 O1 56.2(5) . 2_465 ?
 O4 Sr1 O1 60.4(6) 2_565 . ?
 O4 Sr1 O1 125.9(6) 3 . ?
 O4 Sr1 O1 125.8(6) . . ?
 O4 Sr1 O1 58.4(5) 2_565 2_465 ?
 O4 Sr1 O1 127.3(7) 2_565 1_455 ?
 O4 Sr1 O1 56.2(5) 3 2_465 ?
 O4 Sr1 O1 60.4(6) 4_565 . ?
 O4 Sr1 O3 173.4(7) . 3 ?
 O4 Sr1 O3 59.6(9) 4_565 . ?
 O4 Sr1 O3 168.9(9) 4_565 2_455 ?
 O4 Sr1 O3 59.6(9) 2_565 3 ?
 O4 Sr1 O3 97.4(14) 3 3 ?
 O4 Sr1 O3 122.7(9) . 2_455 ?
 O4 Sr1 O3 122.7(9) 3 4_455 ?
 O4 Sr1 O3 85.9(14) 4_565 4_455 ?
 O4 Sr1 O3 63.6(10) 3 2_455 ?
 O4 Sr1 O3 114.8(10) 4_565 3 ?
 O4 Sr1 O3 173.4(7) 3 . ?
 O4 Sr1 O3 114.8(10) 2_565 . ?
 O4 Sr1 O3 63.6(10) . 4_455 ?
 O4 Sr1 O3 85.9(14) 2_565 2_455 ?
 O4 Sr1 O3 97.4(14) . . ?
 O4 Sr1 O3 168.9(9) 2_565 4_455 ?
 O4 Sr1 O4 114.5(9) 4_565 3 ?
 O4 Sr1 O4 65.5(9) 2_565 3 ?
 O4 Sr1 O4 65.5(9) 4_565 . ?
 O4 Sr1 O4 114.5(9) 2_565 . ?
 O4 Sr1 O4 77.0(16) 3 . ?
 O4 Sr1 O4 83.6(17) 4_565 2_565 ?
 Sn1 Sr2 Sn1 73.1(6) . 4_455 ?
 Sn1 Sr2 Sn1 74.0(6) . 4_465 ?
 Sn1 Sr2 Sn1 114.4(13) 4_465 4_455 ?
 O2 Sr2 Sn1 96.1(6) . 4_455 ?
 O2 Sr2 Sn1 93.9(6) 1_455 4_455 ?
 O2 Sr2 Sn1 129.3(8) 6_455 4_465 ?
 O2 Sr2 Sn1 94.3(6) 4_465 . ?
 O2 Sr2 Sn1 37.7(9) . . ?
 O2 Sr2 Sn1 88.2(6) 1_455 4_465 ?
 O2 Sr2 Sn1 150.3(14) 4_455 4_465 ?
 O2 Sr2 Sn1 37.3(10) 4_465 4_465 ?
 O2 Sr2 Sn1 124.9(7) 6_455 . ?
 O2 Sr2 Sn1 92.3(5) 4_455 . ?
 O2 Sr2 Sn1 150.2(15) 1_455 . ?
 O2 Sr2 Sn1 90.2(6) . 4_465 ?
 O2 Sr2 Sn1 35.9(8) 4_455 4_455 ?
 O2 Sr2 Sn1 151.7(16) 4_465 4_455 ?
 O2 Sr2 Sn1 116.1(7) 6_455 4_455 ?
 O2 Sr2 O2 80.2(10) 6_455 4_455 ?
 O2 Sr2 O2 91.9(4) 1_455 4_455 ?
 O2 Sr2 O2 169.6(15) . 1_455 ?
 O2 Sr2 O2 84.9(10) 6_455 1_455 ?
 O2 Sr2 O2 84.8(3) 4_465 1_455 ?
 O2 Sr2 O2 88.2(11) 6_455 . ?
 O2 Sr2 O2 92.0(12) 6_455 4_465 ?
 O2 Sr2 O2 172(2) 4_465 4_455 ?
 O2 Sr2 O2 87.7(4) 4_465 . ?
 O2 Sr2 O2 94.6(4) . 4_455 ?
 O2 Sr2 O3 129.8(10) 4_465 . ?
 O2 Sr2 O3 122.6(10) 6_455 . ?
 O2 Sr2 O3 125.6(11) 6_455 4_455 ?
 O2 Sr2 O4 68.1(10) 4_465 4_565 ?
 O2 Sr2 O4 60.5(10) 1_455 . ?
 O2 Sr2 O4 64.9(9) . 4_565 ?
 O2 Sr2 O4 62.7(10) 4_465 . ?
 O2 Sr2 O4 137.3(9) 6_455 . ?
 O2 Sr2 O4 146.2(9) 6_455 4_565 ?
 O2 Sr2 O4 121.8(11) . . ?
 O3 Sr2 Sn1 93.9(13) 4_455 . ?
 O3 Sr2 Sn1 100.2(12) . 4_465 ?
 O3 Sr2 Sn1 37.0(5) . 4_455 ?
 O3 Sr2 Sn1 35.3(4) 4_455 4_455 ?
 O3 Sr2 Sn1 37.1(4) . . ?
 O3 Sr2 Sn1 94.5(13) 4_455 4_465 ?
 O3 Sr2 O2 127.0(11) 4_455 . ?
 O3 Sr2 O2 63.3(9) 4_455 1_455 ?
 O3 Sr2 O2 129.0(10) . 1_455 ?
 O3 Sr2 O2 124.7(12) 4_455 4_465 ?
 O3 Sr2 O2 61.4(9) . . ?
 O3 Sr2 O2 59.6(10) 4_455 4_455 ?
 O3 Sr2 O2 57.7(8) . 4_455 ?
 O3 Sr2 O3 65.8(11) 4_455 . ?
 O3 Sr2 O4 62.3(11) 4_455 . ?
 O3 Sr2 O4 87.9(17) 4_455 4_565 ?
 O3 Sr2 O4 63.3(10) . 4_565 ?
 O3 Sr2 O4 99.4(17) . . ?
 O4 Sr2 Sn1 36.0(4) . 4_465 ?
 O4 Sr2 Sn1 92.7(11) . . ?
 O4 Sr2 Sn1 38.2(5) 4_565 4_465 ?
 O4 Sr2 Sn1 92.1(11) . 4_455 ?
 O4 Sr2 Sn1 37.0(4) 4_565 . ?
 O4 Sr2 Sn1 88.1(11) 4_565 4_455 ?
 O4 Sr2 O2 121.9(10) . 4_455 ?
 O4 Sr2 O2 118.3(12) 4_565 1_455 ?
 O4 Sr2 O2 120.0(11) 4_565 4_455 ?
 O4 Sr2 O4 57.8(9) 4_565 . ?
 Sn1 O1 Sn1 161.9(10) 3 . ?
 Sn1 O1 Sr1 98.9(5) 3 2 ?
 Sn1 O1 Sr1 87.6(4) 3 . ?
 Sn1 O1 Sr1 81.0(5) . 2_565 ?
 Sn1 O1 Sr1 90.4(4) 3 1_655 ?
 Sn1 O1 Sr1 98.9(5) . 2 ?
 Sn1 O1 Sr1 81.0(5) 3 2_565 ?
 Sn1 O1 Sr1 90.4(4) . 1_655 ?
 Sn1 O1 Sr1 87.6(4) . . ?
 Sr1 O1 Sr1 167.1(7) 1_655 . ?
 Sr1 O1 Sr1 85.7(4) 1_655 2_565 ?
 Sr1 O1 Sr1 93.1(4) 2 . ?
 Sr1 O1 Sr1 99.8(5) 2 1_655 ?
 Sr1 O1 Sr1 174.6(5) 2 2_565 ?
 Sr1 O1 Sr1 81.5(4) . 2_565 ?
 Sn1 O2 Sr2 91.8(13) . 4_565 ?
 Sn1 O2 Sr2 80.5(9) . 4 ?
 Sn1 O2 Sr2 85.7(10) . 1_655 ?
 Sn1 O2 Sr2 167.6(7) . 6 ?
 Sn1 O2 Sr2 85.9(11) . . ?
 Sr2 O2 Sr2 87.5(4) . 4 ?
 Sr2 O2 Sr2 172(2) 4_565 4 ?
 Sr2 O2 Sr2 91.6(4) 4_565 1_655 ?
 Sr2 O2 Sr2 169.6(15) . 1_655 ?
 Sr2 O2 Sr2 100.4(12) 6 4_565 ?
 Sr2 O2 Sr2 94.8(4) 4_565 . ?
 Sr2 O2 Sr2 91.7(11) 6 1_655 ?
 Sr2 O2 Sr2 95.2(11) 6 . ?
 Sr2 O2 Sr2 87.2(11) 6 4 ?
 Sr2 O2 Sr2 85.1(3) 1_655 4 ?
 Sn1 O3 Sn1 162(2) . 4_455 ?
 Sn1 O3 Sr1 91.3(13) . 2 ?
 Sn1 O3 Sr1 87.4(14) 4_455 2 ?
 Sn1 O3 Sr1 82.4(11) . . ?
 Sn1 O3 Sr1 80.0(11) 4_455 . ?
 Sn1 O3 Sr2 89.4(8) 4_455 . ?
 Sn1 O3 Sr2 87.0(10) . . ?
 Sn1 O3 Sr2 99.4(12) . 4 ?
 Sn1 O3 Sr2 98.2(10) 4_455 4 ?
 Sr1 O3 Sr1 83.7(16) 2 . ?
 Sr2 O3 Sr1 93.6(11) 4 2 ?
 Sr2 O3 Sr1 80.2(10) . . ?
 Sr2 O3 Sr1 163.9(16) . 2 ?
 Sr2 O3 Sr1 176.7(15) 4 . ?
 Sr2 O3 Sr2 103(2) 4 . ?
 Sn1 O4 Sn1 159.3(19) 4_465 1_455 ?
 Sn1 O4 Sr1 89.5(7) 1_455 . ?
 Sn1 O4 Sr1 97.7(7) 1_455 2_465 ?
 Sn1 O4 Sr1 101.8(8) 4_465 2_465 ?
 Sn1 O4 Sr1 94.0(9) 4_465 . ?
 Sn1 O4 Sr2 86.0(11) 1_455 4_465 ?
 Sn1 O4 Sr2 79.5(8) 4_465 . ?
 Sn1 O4 Sr2 86.3(10) 4_465 4_465 ?
 Sn1 O4 Sr2 80.7(8) 1_455 . ?
 Sr1 O4 Sr1 99.6(16) 2_465 . ?
 Sr1 O4 Sr2 92.6(11) 2_465 4_465 ?
 Sr1 O4 Sr2 83.0(10) . . ?
 Sr1 O4 Sr2 167.5(12) . 4_465 ?
 Sr1 O4 Sr2 177.0(13) 2_465 . ?
 Sr2 O4 Sr2 84.8(16) 4_465 . ?

_shelx_res_file
;
TITL 018_SSO_x1_P14_30-5-1 in A2(1)am
    018_sso_x1_p14_30-5-1.res
    created by SHELXL-2019/3 at 21:56:32 on 07-Jan-2025
REM A2(1)am (#36 with fixed user cell
CELL 0.4859 5.579618 5.612265 20.063127 90 90 90
ZERR 4 0.001686 0.001596 0.324149 0 0 0
LATT -5
SYMM 0.5+X,-Y,-Z
SYMM +X,+Y,-Z
SYMM 0.5+X,-Y,+Z
SFAC O Sr Sn
DISP O 0.0036 0.0026 8.3735
DISP Sn -1.6654 0.7203 2178.1549
DISP Sr 0.1333 1.7343 4851.4431
UNIT 28 12 8
SADI O1 Sn1 Sn1 O2
SIMU 0.002 0.004 3 O4 O3 O2 O1

L.S. 10
PLAN  5
CONF
LIST 4
MORE -1
fmap 2
acta
TWIN -1 0 0 0 -1 0 0 0 1 2
REM <olex2.extras>
REM <HklSrc "%.\\018_SSO_x1_P14_30-5-1.hkl">
REM </olex2.extras>

WGHT    0.076200
BASF   0.51550
FVAR       1.33956
SN1   3    0.871317    0.249854    0.098895    11.00000    0.00456
SR1   2    0.356820    0.250048    0.000000    10.50000    0.00626
SR2   2    0.382014    0.257084    0.188935    11.00000    0.00940
O1    1    0.880400    0.194162    0.000000    10.50000    0.01335
O2    1    0.869910    0.287264    0.198311    11.00000    0.01426
O3    1    0.653471   -0.025387    0.109091    11.00000    0.01255
O4    1    0.103935    0.526354    0.083054    11.00000    0.00795
HKLF 4


REM  018_SSO_x1_P14_30-5-1 in A2(1)am
REM wR2 = 0.1008, GooF = S = 1.263, Restrained GooF = 1.246 for all data
REM R1 = 0.0362 for 143 Fo > 4sig(Fo) and 0.0364 for all 147 data
REM 28 parameters refined using 4 restraints

END

WGHT      0.0762      0.0000

REM Highest difference peak  0.621,  deepest hole -0.639,  1-sigma level  0.221
Q1    1   0.3731  0.3215  0.0000  10.50000  0.05    0.62
Q2    1   0.8728  0.3198  0.0000  10.50000  0.05    0.60
Q3    1   0.3830  0.1832  0.0000  10.50000  0.05    0.58
Q4    1   0.1311  0.3812  0.0000  10.50000  0.05    0.58
Q5    1   0.6241  0.1295  0.1717  11.00000  0.05    0.57
;
_shelx_res_checksum                43948
_shelx_hkl_file
;
   0   1   1 32.5541 5.43244   2
   0  -1  -1 27.8799 6.42026   2
   0  -1  -1 28.5500 2.93515   1
   0   1   1 29.7305 2.84433   1
   0  -2   0 786263. 461.995   2
   0   2   0 786550. 330.098   1
   0   3   1-1.03361 12.1529   1
   0   3  -1 7.11888 12.0362   1
   0   3  -1 9.23270 11.9537   2
   0   3   1 3.45986 15.3646   2
   0   3   3 7537.13 55.9649   2
   0  -4   0 501789. 507.394   2
   0   4   0 501753. 353.435   1
   0  -4  -2 3464.31 66.5903   2
   0  -4   2 4150.25 48.0072   2
   0   4  -2 4041.00 36.6485   1
   0   4   2 4048.16 46.6688   2
   0  -4  -2 3319.91 41.1312   1
   0   5   1 194.502 28.8464   2
   0   5  -1 180.196 24.8115   1
   0   5   1 182.281 23.4893   1
   0  -5   1 173.836 42.7969   2
   0  -5  -1 165.488 36.0836   1
   0  -5  -1 155.600 53.0728   2
   0  -5  -3 3809.72 52.1289   1
   0   5   3 3799.27 53.2548   2
   0  -6   0 186677. 451.078   2
   0   6   0 186875. 270.362   1
   0  -6  -2 905.754 53.4643   1
   0   6   2 907.956 36.3972   2
  -1   0   0-0.42581 3.36594   2
   1   0   0-0.98896 3.18899   1
  -1   0   0 0.70314 3.05867   1
   1   0   0 1.70474 4.18269   2
  -1   1   1 13447.2 39.0083   1
  -1   1   1 12526.0 52.6450   2
   1  -1   1 13940.7 47.8396   2
   1  -1   1 13101.5 54.8185   1
  -1   1  -1 12612.3 47.0020   1
   1  -1  -1 12635.2 40.3859   1
  -1   2   2 581.433 19.3211   2
   1  -2   2 571.672 16.0209   2
  -1   2   2 602.085 13.7566   1
  -1   2   0 1762.34 24.6510   2
  -1   2   0 1536.79 22.4913   1
   1  -2   0 1465.08 20.1114   1
   1  -2   0 1965.09 28.1702   2
   1   2   0 1893.51 11.6388   1
   1  -2  -2 463.880 26.9898   2
  -1   2  -2 573.291 17.7259   1
  -1   3   3 2187.96 39.7467   2
  -1  -3  -1 5785.25 37.0423   1
   1  -3   1 6208.42 54.1618   1
   1  -3   1 6411.08 51.8017   2
   1   3  -1 6271.40 32.3225   1
  -1   3   1 6649.66 51.7362   2
  -1   3   1 6153.83 40.2751   1
   1  -3  -1 6506.43 62.1778   2
   1   3   1 5940.11 36.7540   2
   1  -3  -1 5542.01 43.9896   1
  -1   3  -1 5991.91 41.4048   1
  -1  -3   1 6012.55 41.6709   2
  -1   3  -1 6246.95 44.7278   2
   1  -3  -3 1748.36 27.0062   1
  -1  -4  -2 230.167 19.8861   1
  -1   4   2 234.911 26.7695   2
  -1   4   2 256.142 21.5162   1
   1   4  -2 254.976 19.9004   1
  -1   4   0 2385.00 34.5514   1
  -1   4   0 2371.61 38.0255   2
   1   4   0 2484.40 27.0727   1
  -1  -4   2 238.122 26.5047   2
   1   4   2 208.025 17.1737   2
  -1   4  -2 203.164 20.4254   1
  -1   5   1 1307.47 34.1783   1
   1  -5   1 1278.60 53.3394   2
  -1  -5  -1 1178.96 45.8300   1
   1   5  -1 1276.87 28.8583   1
  -1   5  -1 1363.53 35.5556   1
   1  -5  -1 1172.47 60.9316   2
  -1  -5   1 1220.13 51.3709   2
   1   5   1 1261.14 30.3246   2
   1   5   3 325.872 31.0376   2
  -1   6   2 159.923 35.2127   2
   1  -6   0 2123.45 65.8077   1
  -1   6   0 2247.00 46.0143   2
   1  -6  -2 136.556 71.3576   2
   1  -6  -2 235.044 42.2750   1
  -1   7   1 977.800 47.3107   2
   1  -7  -1 979.645 94.1865   2
   1  -7  -1 841.398 58.4099   1
   2   0   0 696049. 353.255   2
   2   0   0 695666. 321.755   1
  -2   0   0 695633. 315.434   2
   2   0  -2 2503.58 18.1747   1
  -2   0   2 2565.88 29.6275   2
  -2   1   1 885.492 14.9960   1
   2  -1   1 847.500 19.2045   2
   2  -1  -1 754.897 15.7155   1
  -2   1  -1 786.134 17.2591   1
   2  -1  -1 815.989 23.8685   2
   2   1   1 809.918 10.6314   2
  -2   2   2 9764.28 50.0919   1
  -2   2   2 9649.57 64.5106   2
   2  -2   0 981263. 659.758   2
  -2   2   0 980061. 504.789   1
   2  -2  -2 9394.34 76.7114   2
  -2   2  -2 9554.03 53.5354   1
  -2   2  -2 8874.77 51.3459   2
   2  -2  -2 8919.65 50.7171   1
  -2   3   3 2424.82 32.2789   1
  -2   3   3 2448.54 44.9585   2
  -2   3   1 327.900 25.4251   2
   2  -3   1 347.324 30.8994   2
   2  -3   1 317.796 29.1326   1
  -2   3   1 319.635 19.9570   1
  -2   3  -1 307.297 24.1140   2
   2  -3  -1 313.620 34.7576   2
   2  -3  -1 325.444 25.8760   1
  -2   3  -1 346.380 21.6108   1
   2  -3  -3 2365.60 34.1979   1
   2  -3  -3 2546.48 58.4019   2
   2  -4   2 2778.03 56.3820   1
   2  -4   2 2855.19 54.3417   2
  -2   4   2 2718.05 39.6932   1
  -2   4   2 2698.16 48.0490   2
   2   4  -2 2796.40 26.6159   1
   2  -4   0 352363. 505.089   2
  -2   4   0 351685. 360.864   1
  -2   4  -2 2856.01 42.3181   1
   2  -4  -2 2760.11 72.5423   2
  -2   4  -2 2874.39 42.3679   2
  -2   5   3 4471.87 61.7485   2
  -2   5   1 167.610 28.8522   1
  -2   5   1 138.047 32.7542   2
  -2   5  -1 139.368 31.1605   2
  -2   5  -1 153.319 29.6624   1
   2  -6   0 198533. 462.269   2
   2  -6   0 198331. 419.586   1
  -2   6   0 198525. 307.289   1
   2  -6  -2 2829.66 95.9058   2
   2  -6  -2 2318.01 57.9697   1
  -2   7   1 203.988 38.3892   1
  -2   7   1 183.306 39.3608   2
   2  -7  -1 288.243 62.3239   1
   2  -7  -1 199.814 79.5099   2
   3   0   0-0.11210 20.8068   2
  -3   0   0 2.69228 13.6922   2
  -3   0   0 4.64565 12.7117   1
   3   0   0-3.45731 17.9997   1
  -3   0   2 2.67355 18.4075   2
   3   0   2 7.35831 15.0568   2
  -3   0  -2 2.43720 14.1489   1
   3   0  -2-2.23586 13.2666   1
  -3   1   3 5726.20 46.4577   2
  -3   1   1 9957.67 49.5356   1
   3   1  -1 10448.7 44.6367   1
   3  -1   1 9939.79 66.0579   1
   3  -1   1 10525.0 69.8111   2
  -3   1   1 10255.1 62.1624   2
  -3   1  -1 9854.21 53.7369   1
   3  -1  -1 10372.8 56.4823   1
   3  -1  -1 10909.9 83.0572   2
  -3  -1   1 9681.49 42.9090   2
  -3   1  -1 9249.02 53.8890   2
   3   1   1 9734.12 48.1546   2
   3  -1  -3 10288.9 57.2356   1
   3  -2   2 201.248 28.4865   2
  -3   2   2 158.180 25.7108   2
  -3   2   2 174.401 19.6884   1
   3  -2   2 190.212 33.7861   1
   3   2  -2 121.605 9.31684   1
   3  -2   0 678.771 32.8003   1
   3  -2   0 586.366 33.8645   2
  -3   2   0 584.559 26.6703   2
  -3   2   0 667.541 24.0468   1
   3  -2  -2 145.299 38.1239   2
  -3   2  -2 153.219 20.7663   1
   3  -2  -2 174.449 22.0685   1
  -3  -2   2 170.985 14.1732   2
  -3   2  -2 159.328 19.8790   2
  -3   3   3 5222.24 47.7120   1
  -3   3   3 5312.00 61.0204   2
  -3   3   1 3146.61 37.9707   1
   3  -3   1 3116.51 54.9077   1
   3  -3  -1 3133.12 49.0062   1
   3  -3  -1 2986.15 58.4473   2
  -3   3  -1 2720.85 40.6397   2
  -3   3  -1 2833.23 39.2809   1
   3  -3  -3 5067.24 50.9440   1
   3  -3  -3 5019.02 83.1764   2
  -3   4   2 37.1529 26.5404   1
   3  -4   2 15.6201 43.0771   2
  -3   4   2-3.29007 24.8827   2
   3  -4   2 81.1858 42.9526   1
   3  -4   0 1785.38 58.6227   2
  -3   4   0 1688.46 42.4095   2
  -3   4   0 1769.03 35.4419   1
   3  -4  -2 8.10468 57.8798   2
   3  -4  -2 23.2997 28.5516   1
  -3   4  -2 30.7577 27.4962   2
  -3   4  -2 54.2392 25.6756   1
  -3   5   3 4321.86 53.8526   1
  -3   5   3 4297.77 65.0881   2
   3  -5   1 3037.45 72.1877   2
  -3   5   1 2939.09 46.7404   1
  -3   5   1 3073.13 54.2086   2
  -3   5  -1 3204.32 53.4854   2
  -3   5  -1 3013.40 47.3084   1
   3  -5  -1 3148.25 82.0889   2
   3  -5  -3 3954.04 65.3783   1
   3  -5  -3 4004.00 95.1948   2
  -3   6   2 306.447 35.2861   1
  -3   6   2 323.852 40.0495   2
   3  -6   0 1462.38 76.8451   2
   3  -6   0 1621.22 72.1109   1
  -3   6   0 1502.81 43.6580   1
  -3   6   0 1451.23 47.8209   2
   3  -6  -2 270.663 45.2486   1
   3  -6  -2 318.838 74.2228   2
   3  -7  -1 568.716 72.6343   1
   3  -7  -1 418.707 80.8284   2
   4   0   0 618181. 492.040   1
  -4   0   0 617515. 460.249   2
  -4   0   0 618011. 389.763   1
   4   0  -2 11446.0 65.0655   1
   4   0   2 11572.0 75.2058   2
  -4   0   2 11578.7 67.9742   2
  -4   0  -2 11561.4 60.3148   1
   4   1  -3 109.774 16.0289   1
  -4   1   3 195.148 34.2091   2
   4  -1   1 937.670 38.8941   1
  -4   1   1 928.037 26.2888   1
  -4   1   1 937.266 32.1846   2
  -4  -1  -1 942.905 19.7678   1
   4  -1  -1 983.739 34.8066   1
   4   1   1 857.526 33.4824   2
   4  -1  -1 895.077 48.3904   2
  -4  -1   1 953.926 23.2061   2
  -4   1  -1 939.341 28.6656   2
  -4   1  -1 1054.43 31.9561   1
   4  -1  -3 136.522 22.4503   1
  -4  -1   3 131.931 21.7132   2
  -4   2   2 6095.62 50.6438   1
   4  -2   2 6033.81 70.0884   1
   4  -2   0 381735. 514.062   2
  -4   2   0 381700. 365.088   1
   4  -2  -2 6113.05 58.2542   1
  -4   2  -2 6023.56 54.6220   2
  -4   2  -2 6053.52 53.6179   1
  -4   3   3 2832.27 41.1329   1
  -4   3   3 2542.02 49.2873   2
   4  -3   1 370.188 44.2396   2
   4  -3   1 328.863 41.5129   1
  -4   3   1 354.512 27.3723   1
  -4   3   1 364.712 33.3013   2
   4  -3  -1 377.753 41.3680   1
   4  -3  -1 347.441 54.5958   2
  -4   3  -1 352.811 31.2317   2
  -4   3  -1 357.380 30.0297   1
   4  -3  -3 2529.33 45.7277   1
   4  -3  -3 2710.16 75.9521   2
   4  -4   2 6618.90 82.5746   2
   4  -4   2 6455.86 77.8608   1
   4  -4   0 280282. 496.568   2
  -4   4   0 282197. 346.236   1
   4  -4  -2 7324.57 80.3705   1
   4  -4  -2 7264.62 110.141   2
  -4   4  -2 7112.23 73.5444   2
  -4   4  -2 7447.33 67.4590   1
  -4   5   3 2240.53 46.2353   1
  -4   5   3 2220.99 54.3844   2
   4  -5   1 203.752 58.9311   2
  -4   5   1 225.339 34.9450   1
  -4   5   1 181.824 39.8428   2
   4  -5   1 263.542 54.6002   1
   4  -5  -1 152.217 70.9749   2
   4  -5  -1 241.288 49.3414   1
  -4   5  -1 234.163 31.9920   1
  -4   5  -1 187.460 36.1479   2
   4  -5  -3 2193.11 60.9677   1
   4  -5  -3 1924.05 93.5460   2
  -4   6   2 3581.71 57.0305   1
  -4   6   2 3475.48 59.9114   2
   4  -6   0 127945. 404.323   2
  -4   6   0 126969. 263.842   1
   4  -6   0 127248. 353.909   1
  -4   6   0 128242. 292.251   2
   4  -6  -2 3384.41 102.574   2
   4  -6  -2 3456.30 79.2218   1
  -4   7   1 134.772 40.0113   1
   4  -7  -1 168.240 82.9191   2
  -5   0   0 5.62960 23.2016   1
  -5   0   0-6.30565 24.4936   2
   5   0   0-3.26840 38.6427   1
   5   0   0-11.4878 49.4270   2
   5   0   2 18.3371 38.4232   2
  -5   0   2 14.6574 28.5022   2
   5   0  -2 7.02652 34.6970   1
  -5   0  -2 3.39684 24.6224   1
  -5   1   3 11083.4 84.3789   2
  -5  -1  -1 4475.22 38.7946   1
  -5   1   1 4463.84 46.6450   1
  -5   1   1 4572.81 54.5432   2
  -5   1  -1 4450.30 46.6195   1
  -5   1  -1 4347.32 49.6212   2
   5  -2   2 11.0339 40.8637   2
  -5   2   2 15.3171 33.6413   2
  -5   2   2 21.5958 26.8450   1
   5  -2   0 471.290 59.3454   2
   5  -2   0 477.066 53.4421   1
  -5   2   0 383.284 29.2701   1
  -5   2   0 377.861 31.1475   2
   5  -2  -2 14.4860 39.5082   1
  -5   2  -2 28.9928 29.8625   1
   5  -2  -2-23.7498 60.5057   2
  -5   3   3 6852.17 64.1661   2
   5  -3   1 4812.17 83.3773   2
  -5   3   1 4883.08 63.1461   2
   5  -3  -1 4524.29 64.9612   1
   5  -3  -1 4523.61 91.6120   2
   5  -3  -3 9031.56 85.7294   1
   5  -3  -3 9233.45 127.740   2
  -5   4   2 135.595 38.8269   2
  -5   4   2 220.895 33.8367   1
   5  -4   0 537.934 72.1123   2
   5  -4   0 514.805 52.3525   1
  -5   4   0 648.166 36.4210   1
  -5   4   0 548.117 40.7711   2
   5  -4  -2 198.968 50.6084   1
   5  -4  -2 57.8703 75.9393   2
   5  -5   1 1021.19 76.5005   2
   5  -5   1 884.693 56.9242   1
  -5   5   1 948.504 44.7897   2
   5  -5  -1 1148.28 85.8734   2
   5  -5  -1 1086.20 60.2441   1
  -5   5  -1 1075.43 40.7223   1
  -5   5  -1 985.304 47.8767   2
  -5   6   2 78.3172 41.1869   2
  -5   6   2 85.6107 38.0054   1
   5  -6   0 1330.46 88.4620   2
  -5   6   0 1270.64 43.9191   1
  -5   6   0 1280.11 52.0346   2
   5  -6  -2 128.658 56.7792   1
   5  -6  -2 113.444 86.0725   2
   6   0   0 208092. 451.655   2
  -6   0   0 207801. 284.413   1
   6  -1   1 528.791 63.9043   2
  -6   1   1 588.242 33.8379   1
  -6   1   1 565.269 36.3026   2
   6  -1  -1 575.008 69.3153   2
  -6   1  -1 575.510 33.1490   1
  -6   2   2 9388.65 83.4843   2
  -6   2   0 230968. 335.245   1
  -6   2   0 230367. 370.535   2
   6  -3   1 487.733 71.1076   2
  -6   3   1 390.475 35.8407   1
  -6   3   1 379.545 38.5827   2
   6  -3  -1 469.166 78.5691   2
   6  -3  -1 517.001 63.6190   1
  -6   3  -1 375.185 35.1661   1
  -6   3  -1 397.512 40.7542   2
   6  -4   0 141090. 444.245   2
   6  -4   0 142013. 377.340   1
   6  -4  -2 5358.98 114.329   2
   6  -4  -2 5899.15 90.7563   1
  -6   5   1 174.961 42.9443   2
  -6   5   1 188.513 37.5234   1
   6  -5  -1 164.484 67.7247   1
   6  -5  -1 132.783 77.9154   2
  -7   3   1 2200.59 51.9014   1
  -7   3   1 2139.09 54.3517   2
   7  -3  -1 2405.44 104.669   2
   0   0   0    0.00    0.00   0

TITL 018_SSO_x1_P14_30-5-1 in A2(1)am
REM A2(1)am (#36 with fixed user cell!)
CELL 0.48590   5.579618   5.612265  20.063127  90.0000  90.0000  90.0000
ZERR    4.00   0.001686   0.001596   0.324149   0.0000   0.0000   0.0000
LATT -5
SYMM  x+1/2,-y,-z
SYMM  x+1/2,-y, z
SYMM  x, y,-z
SFAC O Sr Sn
UNIT 28.00 12.00 8.00
TREF
HKLF 4
END
;
_shelx_hkl_checksum                18877
loop_
  _axis.id
  _axis.system
  _axis.type
  _axis.equipment
  _axis.parity
  _axis.depends_on
  _axis.zero
  _axis.vector[1]
  _axis.vector[2]
  _axis.vector[3]
 source abstract . source . . . 0.99999589 0.00000000 -0.00286792
 omega abstract rotation goniometer -1 . 86.41056000 0.00000000 0.00000000
 1.00000000
 kappa abstract rotation goniometer -1 omega 0.00000000 -0.76381056 0.00000000
 0.64544049
 phi abstract rotation goniometer -1 kappa . 0.00000000 0.00000000 1.00000000
 theta abstract rotation goniometer -1 . 0.04717051 0.00000000 0.00000000
 1.00000000
 matrixX abstract general general . phi . 1.00000000 0.00000000 0.00000000
 matrixY abstract general general . phi . 0.00000000 1.00000000 0.00000000
 matrixZ abstract general general . phi . 0.00000000 0.00000000 1.00000000
 dacX abstract translation general . phi . 0.00000000 1.00000000 0.00000000
 dacY abstract translation general . phi . -1.00000000 0.00000000 0.00000000
 dacZ abstract translation general . phi . 0.00000000 0.00000000 1.00000000

_olex2_submission_special_instructions  'No special instructions were received'
_oxdiff_exptl_absorpt_empirical_details
;
Empirical correction (ABSPACK) includes:
- Absorption correction using spherical harmonics
- Frame scaling
;
_oxdiff_exptl_absorpt_empirical_full_max  1.826
_oxdiff_exptl_absorpt_empirical_full_min  0.578
loop_
  _twin_individual_id
  _twin_individual_mass_fraction_refined
 1 0.48(7)
 2 0.52(7)
