# Supplementary material for: The varying temperature- and pressure-induced phase transition pathways in hybrid improper ferroelectric Sr3Sn2O7
Source: Acta Crystallogr B Struct Sci Cryst Eng Mater. 2025 Apr 14;81(Pt 3):318–24. doi: 10.1107/S2052520625002306 (PMC12147935; doi:10.1107/S2052520625002306)
Supplement: Supplementary file 1 [file b-81-00318-sup1.zip › SSO_HP_VT_CIFs/SSO_HP_CIFS/019_SSO_x1_P15_30-5-1_Acaa_02.cif]

data_019_sso_x1_p15_30-5-1_acaa_02

# start Validation Reply Form
_vrf_ATOM007_019_sso_x1_p15_30-5-1_acaa_02
;
PROBLEM: _atom_site_aniso_label is missing
RESPONSE: As the measurement was performed using a diamond anvil cell to
achieve high pressures, the available region of reciprocal space is 
restricted, resulting in a low data/parameter ratio. Therefore, an 
anisotropic model is neither feasible nor advisable. 
;
_vrf_PLAT029_019_sso_x1_p15_30-5-1_acaa_02
;
PROBLEM: _diffrn_measured_fraction_theta_full value Low .      0.198 Why?  
RESPONSE: The measurement was performed using a diamond anvil cell, of 
which the precise design necessitates a small opening angle (approx. 23
degrees) to obtain high pressures. This restricts the available region
of reciprocal space. 
;
_vrf_PLAT088_019_sso_x1_p15_30-5-1_acaa_02
;
PROBLEM: Poor Data / Parameter Ratio ....................       5.29 Note  
RESPONSE: The measurement was performed using a diamond anvil cell, of 
which the precise design necessitates a small opening angle (approx. 23
degrees) to obtain high pressures. This restricts the available region
of reciprocal space. The sample was refined isotropically to improve this.
;
_vrf_PLAT196_019_sso_x1_p15_30-5-1_acaa_02
;
PROBLEM: No TEMP record and measurement temperature .NE.         293 Degree
RESPONSE: Model incorporates no riding hydrogens so no TEMP record is 
required. 
;
# end Validation Reply Form

_audit_creation_date               2025-01-08
_audit_creation_method
;
Olex2 1.5-ac7-013
(compiled 2025.01.02 svn.rf662f148 for Rigaku Oxford Diffraction, GUI svn.r7109)
;
_shelx_SHELXL_version_number       '2019/3'
_audit_contact_author_address      
;
Dept. of Chemistry, University of Warwick, Gibbet Hill Road, Coventry, CV4 7AL
;
_audit_contact_author_email        ?
_audit_contact_author_name         'Evie Ladbrook'
_audit_contact_author_phone        ?
_publ_contact_author_id_orcid      ?
_publ_section_references
;
Dolomanov, O.V., Bourhis, L.J., Gildea, R.J, Howard, J.A.K. & Puschmann, H.
 (2009), J. Appl. Cryst. 42, 339-341.

Sheldrick, G.M. (2008). Acta Cryst. A64, 112-122.

Sheldrick, G.M. (2015). Acta Cryst. C71, 3-8.
;
_chemical_name_common              ?
_chemical_name_systematic          ?
_chemical_formula_moiety           'O7 Sn2 Sr3'
_chemical_formula_sum              'O7 Sn2 Sr3'
_chemical_formula_weight           612.24
_chemical_melting_point            ?
_chemical_oxdiff_formula           'Sr3 Sn2 O7'
loop_
  _atom_type_symbol
  _atom_type_description
  _atom_type_scat_dispersion_real
  _atom_type_scat_dispersion_imag
  _atom_type_scat_source
 'O' 'O' 0.0036 0.0026 'International Tables Vol C Tables 4.2.6.8 and 6.1.1.4'
 'Sr' 'Sr' 0.1333 1.7343 'International Tables Vol C Tables 4.2.6.8 and 6.1.1.4'
 'Sn' 'Sn' -1.6654 0.7203
 'International Tables Vol C Tables 4.2.6.8 and 6.1.1.4'

_shelx_space_group_comment
;
The symmetry employed for this shelxl refinement is uniquely defined
by the following loop, which should always be used as a source of
symmetry information in preference to the above space-group names.
They are only intended as comments.
;
_space_group_crystal_system        'orthorhombic'
_space_group_IT_number             68
_space_group_name_H-M_alt          'A c a a'
_space_group_name_Hall             '-A 2ac 2c'
loop_
  _space_group_symop_operation_xyz
 'x, y, z'
 '-x+1/2, -y, z+1/2'
 'x, -y, -z+1/2'
 '-x+1/2, y, -z'
 'x, y+1/2, z+1/2'
 '-x+1/2, -y+1/2, z+1'
 'x, -y+1/2, -z+1'
 '-x+1/2, y+1/2, -z+1/2'
 '-x, -y, -z'
 'x-1/2, y, -z-1/2'
 '-x, y, z-1/2'
 'x-1/2, -y, z'
 '-x, -y+1/2, -z+1/2'
 'x-1/2, y+1/2, -z'
 '-x, y+1/2, z'
 'x-1/2, -y+1/2, z+1/2'

_cell_length_a                     5.4579(7)
_cell_length_b                     5.4577(8)
_cell_length_c                     20.92(19)
_cell_angle_alpha                  90
_cell_angle_beta                   90
_cell_angle_gamma                  90
_cell_volume                       623(6)
_cell_formula_units_Z              4
_cell_measurement_reflns_used      295
_cell_measurement_temperature      300
_cell_measurement_theta_max        19.6380
_cell_measurement_theta_min        3.5590
_shelx_estimated_absorpt_T_max     0.838
_shelx_estimated_absorpt_T_min     0.581
_exptl_absorpt_coefficient_mu      12.176
_exptl_absorpt_correction_T_max    1.00000
_exptl_absorpt_correction_T_min    1.00000
_exptl_absorpt_correction_type     sphere
_exptl_absorpt_process_details
;
CrysAlisPro 1.171.43.105a (Rigaku Oxford Diffraction, 2024)
Spherical absorption correction
using equivalent radius and absorption coefficient.
Empirical absorption correction using spherical harmonics,
implemented in SCALE3 ABSPACK scaling algorithm.
;
_exptl_absorpt_special_details     ?
_exptl_crystal_colour              'clear colourless'
_exptl_crystal_colour_lustre       clear
_exptl_crystal_colour_primary      colourless
_exptl_crystal_density_diffrn      6.525
_exptl_crystal_density_meas        ?
_exptl_crystal_density_method      ?
_exptl_crystal_description         plate
_exptl_crystal_F_000               1080
_exptl_crystal_size_max            0.05
_exptl_crystal_size_mid            0.03
_exptl_crystal_size_min            0.015
_exptl_crystal_size_rad            0.400
_exptl_transmission_factor_max     ?
_exptl_transmission_factor_min     ?
_diffrn_reflns_av_R_equivalents    0.0169
_diffrn_reflns_av_unetI/netI       0.0174
_diffrn_reflns_Laue_measured_fraction_full  0.198
_diffrn_reflns_Laue_measured_fraction_max  0.141
_diffrn_reflns_limit_h_max         7
_diffrn_reflns_limit_h_min         -7
_diffrn_reflns_limit_k_max         7
_diffrn_reflns_limit_k_min         -7
_diffrn_reflns_limit_l_max         3
_diffrn_reflns_limit_l_min         -3
_diffrn_reflns_number              394
_diffrn_reflns_point_group_measured_fraction_full  0.198
_diffrn_reflns_point_group_measured_fraction_max  0.141
_diffrn_reflns_theta_full          16.950
_diffrn_reflns_theta_max           21.044
_diffrn_reflns_theta_min           2.551
_diffrn_ambient_temperature        300
_diffrn_detector                   'Hybrid Pixel Array Detector'
_diffrn_detector_area_resol_mean   13.3333
_diffrn_measured_fraction_theta_full  0.198
_diffrn_measured_fraction_theta_max  0.141
_diffrn_measurement_details
;
List of Runs (angles in degrees, time in seconds):

  # Type    Start    End  Width  t~exp~   \w     \q     \k     \f   Frames
--------------------------------------------------------------------------
  1  \f    -27.80  26.60   0.20    1.00 -90.00   0.00   0.00    --   272
  2  \f   -167.80-112.80   0.20    1.00-130.00   0.00   0.00    --   275
;
_diffrn_measurement_device         'abstract diffractometer'
_diffrn_measurement_device_type   
 'dectris-CrysAlisPro-abstract goniometer imported dectris images'
_diffrn_measurement_method         '\f scans'
_diffrn_orient_matrix_axis[1]      matrixX
_diffrn_orient_matrix_axis[2]      matrixY
_diffrn_orient_matrix_axis[3]      matrixZ
_diffrn_orient_matrix_type        
 'CrysAlisPro convention (1999,Acta A55,543-557)'
_diffrn_orient_matrix_UB_11        0.0022802189
_diffrn_orient_matrix_UB_12        -0.0012414067
_diffrn_orient_matrix_UB_13        0.0237244398
_diffrn_orient_matrix_UB_21        0.0639878942
_diffrn_orient_matrix_UB_22        -0.0604705794
_diffrn_orient_matrix_UB_23        -0.0006585555
_diffrn_orient_matrix_UB_31        0.0604567357
_diffrn_orient_matrix_UB_32        0.0640257555
_diffrn_orient_matrix_UB_33        -0.0001692586
_diffrn_radiation_monochromator    synchrotron
_diffrn_radiation_probe            x-ray
_diffrn_radiation_type             synchrotron
_diffrn_radiation_wavelength       0.4859
_diffrn_source                     synchrotron
_reflns_Friedel_coverage           0.000
_reflns_Friedel_fraction_full      .
_reflns_Friedel_fraction_max       .
_reflns_number_gt                  64
_reflns_number_total               74
_reflns_special_details
;
Measurement was performed using a diamond anvil cell with an opening 
angle of approximately 23 degrees.
 Reflections were merged by SHELXL according to the crystal
 class for the calculation of statistics and refinement.
 
 _reflns_Friedel_fraction is defined as the number of unique
 Friedel pairs measured divided by the number that would be
 possible theoretically, ignoring centric projections and
 systematic absences. Completness statistics refer to single and
 composite reflections containing twin component 1 only.
;
_reflns_threshold_expression       'I > 2\s(I)'
_computing_cell_refinement         'CrysAlisPro 1.171.43.105a (Rigaku OD, 2024)'
_computing_data_collection        
 'CrysAlisPro 1.171.43.105a (Rigaku OD, 2024) (IMPORT)'
_computing_data_reduction          'CrysAlisPro 1.171.43.105a (Rigaku OD, 2024)'
_computing_molecular_graphics      'Olex2 1.5-ac7-013 (Dolomanov et al., 2009)'
_computing_publication_material    'Olex2 1.5-ac7-013 (Dolomanov et al., 2009)'
_computing_structure_refinement    'SHELXL 2019/3 (Sheldrick, 2015)'
_computing_structure_solution      'SHELXS  (Sheldrick, 2008)'
_refine_diff_density_max           0.398
_refine_diff_density_min           -0.425
_refine_diff_density_rms           0.181
_refine_ls_extinction_coef         .
_refine_ls_extinction_method       none
_refine_ls_goodness_of_fit_ref     1.162
_refine_ls_hydrogen_treatment      undef
_refine_ls_matrix_type             full
_refine_ls_number_parameters       14
_refine_ls_number_reflns           74
_refine_ls_number_restraints       3
_refine_ls_R_factor_all            0.0258
_refine_ls_R_factor_gt             0.0247
_refine_ls_restrained_S_all        1.138
_refine_ls_shift/su_max            0.000
_refine_ls_shift/su_mean           0.000
_refine_ls_structure_factor_coef   Fsqd
_refine_ls_weighting_details      
 'w=1/[\s^2^(Fo^2^)+(0.0449P)^2^+3.4194P] where P=(Fo^2^+2Fc^2^)/3'
_refine_ls_weighting_scheme        calc
_refine_ls_wR_factor_gt            0.0832
_refine_ls_wR_factor_ref           0.0850
_refine_special_details
;
 Refined as a 2-component twin.
The O1-Sn1-O2 distances were restrained to be similar as this lies along the c
axis which is is poorly defined due to the small opening angle of the
diamond anvil cell, the orientation of the plate-like crystal within the cell
and high mosaicity along c. Therefore, a SADI restraint was used to maintain
chemical and physical sensibility of the model.

SIMU restraint necessary to maintain sensible displacement parameters.
;
_olex2_refinement_description
;
1. Twinned data refinement
 Scales: 0.48(3)
 0.52(3)
2. Restrained distances
 O1-Sn1 \\sim Sn1-O2
 with sigma of 0.1
3. Uiso/Uaniso restraints and constraints
O2 \\sim O3 \\sim O1: within 3A with sigma of 0.002 and sigma for terminal
atoms of 0.004 within 3A
;
_atom_sites_solution_hydrogens     .
_atom_sites_solution_primary       isomorph
_atom_sites_solution_secondary     difmap
loop_
  _atom_site_label
  _atom_site_type_symbol
  _atom_site_fract_x
  _atom_site_fract_y
  _atom_site_fract_z
  _atom_site_U_iso_or_equiv
  _atom_site_adp_type
  _atom_site_occupancy
  _atom_site_site_symmetry_order
  _atom_site_calc_flag
  _atom_site_refinement_flags_posn
  _atom_site_refinement_flags_adp
  _atom_site_refinement_flags_occupancy
  _atom_site_disorder_assembly
  _atom_site_disorder_group
 Sr1 Sr 0.250000 0.250000 0.000000 0.0089(8) Uiso 1 4 d S . P . .
 Sr2 Sr 0.750000 0.250000 0.3121(8) 0.0105(8) Uiso 1 2 d S . P . .
 Sn1 Sn 0.750000 0.250000 0.0987(4) 0.0062(6) Uiso 1 2 d DS . P . .
 O1 O 0.750000 0.250000 0.000000 0.007(3) Uiso 1 4 d DS U P . .
 O2 O 0.750000 0.250000 0.199(3) 0.009(2) Uiso 1 2 d DS U P . .
 O3 O 0.4555(11) 0.4554(12) 0.0974(11) 0.0082(14) Uiso 1 1 d . U . . .

_geom_special_details
;
 All esds (except the esd in the dihedral angle between two l.s. planes)
 are estimated using the full covariance matrix.  The cell esds are taken
 into account individually in the estimation of esds in distances, angles
 and torsion angles; correlations between esds in cell parameters are only
 used when they are defined by crystal symmetry.  An approximate (isotropic)
 treatment of cell esds is used for estimating esds involving l.s. planes.
;
loop_
  _geom_bond_atom_site_label_1
  _geom_bond_atom_site_label_2
  _geom_bond_distance
  _geom_bond_site_symmetry_2
  _geom_bond_publ_flag
 Sr1 O1 2.7288(4) 9_665 ?
 Sr1 O1 2.7288(4) 9_655 ?
 Sr1 O1 2.7289(4) . ?
 Sr1 O1 2.7289(4) 1_455 ?
 Sr1 O3 2.58(2) 6_554 ?
 Sr1 O3 2.58(2) . ?
 Sr1 O3 3.053(19) 12_565 ?
 Sr1 O3 3.053(19) 15_645 ?
 Sr1 O3 2.58(2) 7_554 ?
 Sr1 O3 2.58(2) 4 ?
 Sr1 O3 3.053(19) 9_665 ?
 Sr1 O3 3.053(19) 14_545 ?
 Sr2 Sn1 3.306(17) 3 ?
 Sr2 Sn1 3.306(17) 3_565 ?
 Sr2 Sn1 3.306(17) 13_755 ?
 Sr2 O2 2.739(6) 13_755 ?
 Sr2 O2 2.36(6) . ?
 Sr2 O2 2.739(6) 3 ?
 Sr2 O2 2.739(6) 3_565 ?
 Sr2 O2 2.739(6) 13_655 ?
 Sr2 O3 2.96(2) 3_565 ?
 Sr2 O3 2.47(2) 13_655 ?
 Sr2 O3 2.47(2) 10_656 ?
 Sr2 O3 2.96(2) 8_645 ?
 Sn1 O1 2.06(2) . ?
 Sn1 O2 2.10(6) . ?
 Sn1 O3 1.960(6) 15_645 ?
 Sn1 O3 1.960(6) . ?
 Sn1 O3 1.960(6) 12_665 ?
 Sn1 O3 1.960(6) 6_654 ?

loop_
  _geom_angle_atom_site_label_1
  _geom_angle_atom_site_label_2
  _geom_angle_atom_site_label_3
  _geom_angle
  _geom_angle_site_symmetry_1
  _geom_angle_site_symmetry_3
  _geom_angle_publ_flag
 O1 Sr1 O1 180.0 9_665 9_655 ?
 O1 Sr1 O1 90.0 9_665 . ?
 O1 Sr1 O1 90.0 9_655 . ?
 O1 Sr1 O1 90.0 9_665 1_455 ?
 O1 Sr1 O1 90.0 9_655 1_455 ?
 O1 Sr1 O1 180.0 . 1_455 ?
 O1 Sr1 O3 58.2(3) 1_455 12_565 ?
 O1 Sr1 O3 58.2(3) 9_665 12_565 ?
 O1 Sr1 O3 58.2(3) . 15_645 ?
 O1 Sr1 O3 121.8(3) 1_455 9_665 ?
 O1 Sr1 O3 121.8(3) . 14_545 ?
 O1 Sr1 O3 121.8(3) 9_655 9_665 ?
 O1 Sr1 O3 121.8(3) 9_665 15_645 ?
 O1 Sr1 O3 121.8(3) 9_665 14_545 ?
 O1 Sr1 O3 121.8(3) 9_655 12_565 ?
 O1 Sr1 O3 58.2(3) . 9_665 ?
 O1 Sr1 O3 58.2(3) 1_455 14_545 ?
 O1 Sr1 O3 58.2(3) 9_655 15_645 ?
 O1 Sr1 O3 121.8(3) 1_455 15_645 ?
 O1 Sr1 O3 58.2(3) 9_655 14_545 ?
 O1 Sr1 O3 58.2(3) 9_665 9_665 ?
 O1 Sr1 O3 121.8(3) . 12_565 ?
 O3 Sr1 O1 115.7(3) 7_554 1_455 ?
 O3 Sr1 O1 115.7(3) . 9_655 ?
 O3 Sr1 O1 64.3(3) 6_554 9_655 ?
 O3 Sr1 O1 115.7(3) 7_554 9_665 ?
 O3 Sr1 O1 64.3(3) 7_554 . ?
 O3 Sr1 O1 64.3(3) . . ?
 O3 Sr1 O1 115.7(3) 6_554 . ?
 O3 Sr1 O1 64.3(3) 4 1_455 ?
 O3 Sr1 O1 115.7(3) 6_554 9_665 ?
 O3 Sr1 O1 115.7(3) . 1_455 ?
 O3 Sr1 O1 64.3(3) 4 9_665 ?
 O3 Sr1 O1 64.3(3) . 9_665 ?
 O3 Sr1 O1 64.3(3) 6_554 1_455 ?
 O3 Sr1 O1 115.7(3) 4 . ?
 O3 Sr1 O1 64.3(3) 7_554 9_655 ?
 O3 Sr1 O1 115.7(3) 4 9_655 ?
 O3 Sr1 O3 58.2(5) . 12_565 ?
 O3 Sr1 O3 94.0(8) . 9_665 ?
 O3 Sr1 O3 169.75(19) 7_554 12_565 ?
 O3 Sr1 O3 58.2(5) . 15_645 ?
 O3 Sr1 O3 128.5(5) 7_554 6_554 ?
 O3 Sr1 O3 116.4(5) 14_545 15_645 ?
 O3 Sr1 O3 96.3(9) 14_545 9_665 ?
 O3 Sr1 O3 169.75(19) 6_554 9_665 ?
 O3 Sr1 O3 116.4(5) 12_565 9_665 ?
 O3 Sr1 O3 75.8(8) 4 7_554 ?
 O3 Sr1 O3 169.75(19) . 14_545 ?
 O3 Sr1 O3 116.5(5) 14_545 12_565 ?
 O3 Sr1 O3 169.75(19) 4 15_645 ?
 O3 Sr1 O3 58.2(5) 6_554 15_645 ?
 O3 Sr1 O3 58.2(5) 7_554 14_545 ?
 O3 Sr1 O3 58.2(5) 7_554 9_665 ?
 O3 Sr1 O3 58.2(5) 4 14_545 ?
 O3 Sr1 O3 128.5(5) 4 . ?
 O3 Sr1 O3 94.0(8) 4 12_565 ?
 O3 Sr1 O3 128.5(5) 4 6_554 ?
 O3 Sr1 O3 58.2(5) 6_554 12_565 ?
 O3 Sr1 O3 128.5(5) 7_554 . ?
 O3 Sr1 O3 94.0(8) 6_554 14_545 ?
 O3 Sr1 O3 75.8(8) 6_554 . ?
 O3 Sr1 O3 96.3(9) 12_565 15_645 ?
 O3 Sr1 O3 116.5(5) 15_645 9_665 ?
 O3 Sr1 O3 58.2(5) 4 9_665 ?
 O3 Sr1 O3 94.0(8) 7_554 15_645 ?
 Sn1 Sr2 Sn1 71.4(4) 3_565 13_755 ?
 Sn1 Sr2 Sn1 111.3(8) 3_565 3 ?
 Sn1 Sr2 Sn1 71.4(4) 3 13_755 ?
 O2 Sr2 Sn1 150.6(15) 3 3_565 ?
 O2 Sr2 Sn1 92.8(7) 13_755 3 ?
 O2 Sr2 Sn1 92.8(7) 13_755 3_565 ?
 O2 Sr2 Sn1 92.8(7) 13_655 3_565 ?
 O2 Sr2 Sn1 92.8(7) 13_655 3 ?
 O2 Sr2 Sn1 39.3(12) 3 3 ?
 O2 Sr2 Sn1 92.8(7) 3_565 13_755 ?
 O2 Sr2 Sn1 124.4(4) . 13_755 ?
 O2 Sr2 Sn1 39.3(12) 3_565 3_565 ?
 O2 Sr2 Sn1 124.4(4) . 3 ?
 O2 Sr2 Sn1 150.6(15) 13_655 13_755 ?
 O2 Sr2 Sn1 124.4(4) . 3_565 ?
 O2 Sr2 Sn1 39.3(12) 13_755 13_755 ?
 O2 Sr2 Sn1 92.8(7) 3 13_755 ?
 O2 Sr2 Sn1 150.6(15) 3_565 3 ?
 O2 Sr2 O2 89.6(2) 3 13_755 ?
 O2 Sr2 O2 89.6(2) 3_565 13_655 ?
 O2 Sr2 O2 85.0(13) . 3 ?
 O2 Sr2 O2 170(3) 3 3_565 ?
 O2 Sr2 O2 170(3) 13_655 13_755 ?
 O2 Sr2 O2 85.0(13) . 3_565 ?
 O2 Sr2 O2 89.6(2) 3_565 13_755 ?
 O2 Sr2 O2 85.0(13) . 13_655 ?
 O2 Sr2 O2 89.6(2) 3 13_655 ?
 O2 Sr2 O2 85.0(13) . 13_755 ?
 O2 Sr2 O3 60.9(9) 13_755 8_645 ?
 O2 Sr2 O3 60.9(9) 13_655 3_565 ?
 O2 Sr2 O3 140.0(5) . 13_655 ?
 O2 Sr2 O3 126.7(11) 13_655 8_645 ?
 O2 Sr2 O3 126.7(11) 3 3_565 ?
 O2 Sr2 O3 129.8(5) . 3_565 ?
 O2 Sr2 O3 60.9(9) 3 8_645 ?
 O2 Sr2 O3 129.8(5) . 8_645 ?
 O2 Sr2 O3 126.7(11) 3_565 8_645 ?
 O2 Sr2 O3 140.0(5) . 10_656 ?
 O2 Sr2 O3 60.9(9) 3_565 3_565 ?
 O2 Sr2 O3 126.7(11) 13_755 3_565 ?
 O3 Sr2 Sn1 86.7(7) 13_655 3_565 ?
 O3 Sr2 Sn1 95.0(7) 3_565 3 ?
 O3 Sr2 Sn1 35.9(2) 8_645 3 ?
 O3 Sr2 Sn1 86.7(7) 13_655 13_755 ?
 O3 Sr2 Sn1 36.2(3) 10_656 3_565 ?
 O3 Sr2 Sn1 95.0(7) 8_645 3_565 ?
 O3 Sr2 Sn1 35.9(2) 8_645 13_755 ?
 O3 Sr2 Sn1 95.0(7) 3_565 13_755 ?
 O3 Sr2 Sn1 86.7(7) 10_656 3 ?
 O3 Sr2 Sn1 36.1(3) 10_656 13_755 ?
 O3 Sr2 Sn1 36.2(3) 13_655 3 ?
 O3 Sr2 Sn1 35.9(2) 3_565 3_565 ?
 O3 Sr2 O2 67.3(10) 10_656 3_565 ?
 O3 Sr2 O2 67.3(10) 13_655 3 ?
 O3 Sr2 O2 121.3(13) 10_656 13_655 ?
 O3 Sr2 O2 67.3(10) 13_655 13_655 ?
 O3 Sr2 O2 121.3(13) 10_656 3 ?
 O3 Sr2 O2 121.3(13) 13_655 3_565 ?
 O3 Sr2 O2 67.3(10) 10_656 13_755 ?
 O3 Sr2 O2 121.3(13) 13_655 13_755 ?
 O3 Sr2 O3 60.6(5) 13_655 3_565 ?
 O3 Sr2 O3 60.6(5) 13_655 8_645 ?
 O3 Sr2 O3 60.6(5) 10_656 3_565 ?
 O3 Sr2 O3 100.4(9) 8_645 3_565 ?
 O3 Sr2 O3 79.9(10) 10_656 13_655 ?
 O3 Sr2 O3 60.6(5) 10_656 8_645 ?
 Sr1 Sn1 Sr1 105.8(6) 9_655 9_665 ?
 Sr2 Sn1 Sr1 109.9(3) 13_755 9_665 ?
 Sr2 Sn1 Sr1 109.9(3) 13_655 9_655 ?
 Sr2 Sn1 Sr1 109.9(3) 13_655 9_665 ?
 Sr2 Sn1 Sr1 177.2(5) 3_565 9_655 ?
 Sr2 Sn1 Sr1 109.9(3) 13_755 9_655 ?
 Sr2 Sn1 Sr1 71.5(6) 3 9_655 ?
 Sr2 Sn1 Sr1 71.5(6) 3_565 9_665 ?
 Sr2 Sn1 Sr1 177.2(5) 3 9_665 ?
 Sr2 Sn1 Sr2 111.3(8) 3_565 3 ?
 Sr2 Sn1 Sr2 71.4(4) 3 13_655 ?
 Sr2 Sn1 Sr2 71.4(4) 3_565 13_655 ?
 Sr2 Sn1 Sr2 71.4(4) 3_565 13_755 ?
 Sr2 Sn1 Sr2 71.4(4) 3 13_755 ?
 Sr2 Sn1 Sr2 111.3(8) 13_755 13_655 ?
 O1 Sn1 Sr1 52.9(3) . 9_655 ?
 O1 Sn1 Sr1 52.9(3) . 9_665 ?
 O1 Sn1 Sr2 124.4(4) . 3_565 ?
 O1 Sn1 Sr2 124.4(4) . 3 ?
 O1 Sn1 Sr2 124.4(4) . 13_755 ?
 O1 Sn1 Sr2 124.4(4) . 13_655 ?
 O1 Sn1 O2 180.0 . . ?
 O2 Sn1 Sr1 127.1(3) . 9_655 ?
 O2 Sn1 Sr1 127.1(3) . 9_665 ?
 O2 Sn1 Sr2 55.6(4) . 3 ?
 O2 Sn1 Sr2 55.6(4) . 13_655 ?
 O2 Sn1 Sr2 55.6(4) . 13_755 ?
 O2 Sn1 Sr2 55.6(4) . 3_565 ?
 O3 Sn1 Sr1 130.2(6) 12_665 9_655 ?
 O3 Sn1 Sr1 48.5(6) 12_665 9_665 ?
 O3 Sn1 Sr1 130.2(6) 15_645 9_665 ?
 O3 Sn1 Sr1 62.3(4) . 9_665 ?
 O3 Sn1 Sr1 48.5(6) 15_645 9_655 ?
 O3 Sn1 Sr1 116.6(5) 6_654 9_665 ?
 O3 Sn1 Sr1 62.3(4) 6_654 9_655 ?
 O3 Sn1 Sr1 116.6(5) . 9_655 ?
 O3 Sn1 Sr2 48.0(5) 6_654 13_755 ?
 O3 Sn1 Sr2 62.3(5) 12_665 13_755 ?
 O3 Sn1 Sr2 48.0(5) 15_645 3 ?
 O3 Sn1 Sr2 62.3(5) 6_654 3 ?
 O3 Sn1 Sr2 118.7(5) . 3 ?
 O3 Sn1 Sr2 133.2(7) 12_665 3 ?
 O3 Sn1 Sr2 133.2(7) . 13_755 ?
 O3 Sn1 Sr2 118.7(5) 6_654 3_565 ?
 O3 Sn1 Sr2 62.3(5) . 3_565 ?
 O3 Sn1 Sr2 48.0(5) 12_665 3_565 ?
 O3 Sn1 Sr2 133.2(7) 15_645 3_565 ?
 O3 Sn1 Sr2 118.7(5) 12_665 13_655 ?
 O3 Sn1 Sr2 48.0(5) . 13_655 ?
 O3 Sn1 Sr2 118.7(5) 15_645 13_755 ?
 O3 Sn1 Sr2 62.3(5) 15_645 13_655 ?
 O3 Sn1 Sr2 133.2(7) 6_654 13_655 ?
 O3 Sn1 O1 89.2(7) . . ?
 O3 Sn1 O1 89.2(7) 6_654 . ?
 O3 Sn1 O1 89.2(7) 12_665 . ?
 O3 Sn1 O1 89.2(7) 15_645 . ?
 O3 Sn1 O2 90.8(7) . . ?
 O3 Sn1 O2 90.8(7) 6_654 . ?
 O3 Sn1 O2 90.8(7) 12_665 . ?
 O3 Sn1 O2 90.8(7) 15_645 . ?
 O3 Sn1 O3 178.4(14) 6_654 . ?
 O3 Sn1 O3 89.98(7) 6_654 12_665 ?
 O3 Sn1 O3 89.99(7) . 12_665 ?
 O3 Sn1 O3 89.99(7) 6_654 15_645 ?
 O3 Sn1 O3 178.4(13) 12_665 15_645 ?
 O3 Sn1 O3 89.98(7) . 15_645 ?
 Sr1 O1 Sr1 90.0 9_655 . ?
 Sr1 O1 Sr1 90.0 9_665 . ?
 Sr1 O1 Sr1 180.0 . 1_655 ?
 Sr1 O1 Sr1 90.0 9_665 1_655 ?
 Sr1 O1 Sr1 90.0 9_655 1_655 ?
 Sr1 O1 Sr1 180.0 9_665 9_655 ?
 Sn1 O1 Sr1 90.0 . 9_665 ?
 Sn1 O1 Sr1 90.0 7_554 9_655 ?
 Sn1 O1 Sr1 90.0 7_554 9_665 ?
 Sn1 O1 Sr1 90.0 7_554 . ?
 Sn1 O1 Sr1 90.0 . . ?
 Sn1 O1 Sr1 90.0 7_554 1_655 ?
 Sn1 O1 Sr1 90.0 . 9_655 ?
 Sn1 O1 Sr1 90.0 . 1_655 ?
 Sn1 O1 Sn1 180.0 . 7_554 ?
 Sr2 O2 Sr2 89.6(2) 3 13_755 ?
 Sr2 O2 Sr2 95.0(13) . 3_565 ?
 Sr2 O2 Sr2 89.6(2) 3 13_655 ?
 Sr2 O2 Sr2 95.0(13) . 3 ?
 Sr2 O2 Sr2 170(3) 13_655 13_755 ?
 Sr2 O2 Sr2 89.6(2) 3_565 13_655 ?
 Sr2 O2 Sr2 170(3) 3 3_565 ?
 Sr2 O2 Sr2 89.6(2) 3_565 13_755 ?
 Sr2 O2 Sr2 95.0(13) . 13_755 ?
 Sr2 O2 Sr2 95.0(13) . 13_655 ?
 Sn1 O2 Sr2 85.0(13) . 13_655 ?
 Sn1 O2 Sr2 85.0(13) . 13_755 ?
 Sn1 O2 Sr2 85.0(13) . 3 ?
 Sn1 O2 Sr2 85.0(13) . 3_565 ?
 Sn1 O2 Sr2 180.0 . . ?
 Sr1 O3 Sr1 86.0(8) . 9_665 ?
 Sr1 O3 Sr2 167.7(6) . 3_565 ?
 Sr2 O3 Sr1 102.2(6) 13_655 . ?
 Sr2 O3 Sr1 171.8(7) 13_655 9_665 ?
 Sr2 O3 Sr1 81.6(6) 3_565 9_665 ?
 Sr2 O3 Sr2 90.2(9) 13_655 3_565 ?
 Sn1 O3 Sr1 83.0(4) 15_655 9_665 ?
 Sn1 O3 Sr1 96.8(6) 15_655 . ?
 Sn1 O3 Sr1 83.0(4) . 9_665 ?
 Sn1 O3 Sr1 96.8(6) . . ?
 Sn1 O3 Sr2 81.7(5) . 3_565 ?
 Sn1 O3 Sr2 95.9(6) 15_655 13_655 ?
 Sn1 O3 Sr2 95.9(6) . 13_655 ?
 Sn1 O3 Sr2 81.7(5) 15_655 3_565 ?
 Sn1 O3 Sn1 159.7(4) . 15_655 ?

_shelx_res_file
;
TITL 019_SSO_x1_P15_30-5-1_Acaa_02 in Acaa #68
    019_sso_x1_p15_30-5-1_acaa_02.res
    created by SHELXL-2019/3 at 14:28:55 on 08-Jan-2025
CELL 0.4859 5.457879 5.457698 20.921357 90 90 90
ZERR 4 0.000733 0.000797 0.192163 0 0 0
LATT 5
SYMM 0.5-X,-Y,0.5+Z
SYMM +X,-Y,0.5-Z
SYMM 0.5-X,+Y,-Z
SFAC O Sr Sn
DISP O 0.0036 0.0026 8.3735
DISP Sn -1.6654 0.7203 2178.1549
DISP Sr 0.1333 1.7343 4851.4431
UNIT 28 12 8
SIMU 0.002 0.004 3 O2 O3 O1
SADI 0.1 O1 Sn1 Sn1 O2

L.S. 10
PLAN  5
SIZE 0.05 0.03 0.015
CONF
LIST 4
MORE -1
fmap 2
acta
TWIN 0 1 0 -1 0 0 0 0 1 2
REM <olex2.extras>
REM <HklSrc "%.\\019_SSO_x1_P15_30-5-1_Acaa_02.hkl">
REM </olex2.extras>

WGHT    0.044900    3.419400
BASF   0.51976
FVAR       1.42734
SR1   2    0.250000    0.250000    0.000000    10.25000    0.00891
SR2   2    0.750000    0.250000    0.312148    10.50000    0.01051
SN1   3    0.750000    0.250000    0.098685    10.50000    0.00618
O1    1    0.750000    0.250000    0.000000    10.25000    0.00750
O2    1    0.750000    0.250000    0.199233    10.50000    0.00929
O3    1    0.455453    0.455397    0.097385    11.00000    0.00819
HKLF 4


REM  019_SSO_x1_P15_30-5-1_Acaa_02 in Acaa #68
REM wR2 = 0.0850, GooF = S = 1.162, Restrained GooF = 1.138 for all data
REM R1 = 0.0247 for 64 Fo > 4sig(Fo) and 0.0258 for all 74 data
REM 14 parameters refined using 3 restraints

END

WGHT      0.0449      3.4184

REM Highest difference peak  0.398,  deepest hole -0.425,  1-sigma level  0.181
Q1    1   0.8594  0.3171  0.0680  11.00000  0.05    0.40
Q2    1   0.0035  0.2500  0.0000  10.50000  0.05    0.38
Q3    1   0.6468  0.3092  0.2832  11.00000  0.05    0.32
Q4    1   0.8461  0.2002  0.3463  11.00000  0.05    0.31
Q5    1   0.3667  0.3182  0.0715  11.00000  0.05    0.30
;
_shelx_res_checksum                71721
_shelx_hkl_file
;
   0  -1  -1-2.06926 3.81631   2
   0   1   1 0.28440 2.11423   1
   0   1  -1 0.37125 1.97809   2
   0   2   0 941405. 28477.1   2
   0   2   0 999999. 28475.9   1
   0  -2   0 999682. 28475.9   1
   0  -2   0 997453. 28476.6   2
   0  -2  -2 255.902 14.2918   2
   0   3   1 20.1316 16.3834   2
   0  -3   1 2.95655 7.50741   1
   0  -3  -1 4.66988 11.4220   2
   0   3  -1 2.17199 9.13011   1
   0   3  -1 6.31314 14.9140   2
   0  -3  -1 1.79045 7.68856   1
   0  -3   1 5.60468 7.61871   2
   0   3   1 3.84853 7.82033   1
   0  -4   0 589039. 16961.2   2
   0  -4   0 591201. 16960.5   1
   0  -4  -2 3085.76 97.0496   2
   0  -4   2 3249.55 94.4637   1
   0   5  -1 3.17165 31.7311   2
   0  -5   1-5.72794 14.9387   1
   0   5   1 10.2990 16.5539   1
   0  -5  -1-11.0690 15.3287   1
   0  -5  -1-4.63362 15.3160   2
   0   5   1-11.3146 30.6126   2
   0   5   3 32.1677 15.2806   1
   0  -5  -3 14.4539 21.8829   2
   0   6   0 260074. 7482.91   2
   0  -6   0 260250. 7477.99   1
   0  -6  -2 1287.46 44.4817   2
  -1   0   0-1.27131 1.83359   1
   1   0   0-0.41487 2.50733   2
   1   0   0-0.20848 1.78990   1
  -1   0   0-1.28268 3.61434   2
   1  -1   1 13373.5 377.803   1
  -1   1   1 13129.5 377.699   1
   1  -1   1 12390.3 377.953   2
  -1   1  -1 13201.6 387.252   2
  -1   1  -1 13653.3 386.811   1
   1  -1  -1 13817.3 386.693   1
   1  -2   2 2008.40 56.7484   1
  -1   2   2 2016.12 56.6918   1
  -1   2   0 1.65550 12.4722   2
   1   2   0 11.0119 3.83458   1
   1  -2   0 6.05167 8.65644   2
   1  -2   0 11.4120 6.37496   1
  -1   2   0 13.8014 6.97705   1
   1   2   0 9.27306 7.40090   2
   1  -2  -2 1726.62 51.0453   1
  -1   2  -2 1595.57 52.1883   2
   1  -3   1 11816.8 335.743   1
   1   3  -1 11756.6 336.216   2
  -1   3   1 11973.0 335.760   1
  -1  -3  -1 11953.3 335.598   2
  -1   3   1 11431.1 339.542   2
  -1   3  -1 11567.6 335.970   2
   1  -3  -1 11631.8 334.660   2
   1  -3  -1 10857.5 332.568   1
  -1   3  -1 12360.5 333.249   1
  -1  -3   1 11613.2 332.012   1
   1   3   1 11448.7 332.034   1
  -1   4   2 1492.35 60.1295   2
   1   4  -2 1585.42 52.1884   2
   1  -4   2 1556.58 48.7005   1
   1  -4   2 1686.86 50.2888   2
  -1   4   2 1626.06 49.0255   1
   1  -4   0 17.4322 13.6883   1
   1  -4   0 9.84465 14.2553   2
  -1  -4   0 6.22220 10.3921   2
  -1  -4   0 11.9977 10.0506   1
  -1   4   0 17.2585 14.9320   1
  -1   4   0-24.3635 26.8860   2
   1   4   0 9.56143 12.3112   1
   1  -4  -2 1433.30 49.0549   1
  -1   4  -2 1594.81 56.9712   2
   1  -4  -2 1476.39 52.6578   2
  -1  -4   2 1541.36 47.3295   1
  -1  -5  -3 21.0011 16.6967   2
   1  -5   1 2214.19 68.5146   2
   1  -5   1 2169.98 67.9453   1
   1  -5  -1 1842.07 59.1979   1
  -1  -5   1 1869.92 57.7881   1
   1  -6   2 645.043 29.3379   1
  -1   6   2 648.281 31.1715   1
   1  -6   0-20.6412 20.1406   2
   1  -6   0 5.04338 17.2808   1
  -1   6   0-16.6109 33.0741   1
  -1   6   0 54.9429 43.4474   2
   1  -6  -2 545.847 28.3598   2
   2   0   0 877733. 24972.9   1
  -2   0   0 843658. 24974.4   2
  -2   0   0 854805. 24973.0   1
   2   0   0 894310. 24973.6   2
   2   0  -2 151.322 11.7488   2
  -2   0   2 193.780 8.15681   1
  -2   1   1 576.545 19.3074   1
  -2   1   1 519.298 23.6702   2
   2  -1   1 581.450 20.0179   2
   2   1  -1 564.124 19.2579   2
   2   1   1 652.448 19.1782   1
  -2   1  -1 603.315 20.9991   1
   2  -1  -1 659.069 20.6883   1
  -2   1  -1 671.095 23.4483   2
  -2   2   2 5565.80 165.830   1
   2  -2   2 5912.47 166.375   2
  -2   2   2 5744.77 169.941   2
   2  -2   2 5657.83 165.943   1
  -2   2   0 964616. 26869.0   1
   2  -2   0 885578. 26870.0   2
   2  -2   0 921127. 26868.7   1
  -2   2   0 989346. 26872.2   2
  -2   2  -2 6402.21 178.034   1
  -2   2  -2 5827.53 179.322   2
   2  -2  -2 5943.62 177.600   1
   2  -2  -2 6323.19 180.968   2
  -2   3   3 270.272 30.7866   2
  -2   3   3 310.141 16.9567   1
  -2   3   1 167.543 27.4857   2
   2  -3   1 155.670 13.7178   1
   2  -3   1 170.251 14.1719   2
  -2   3   1 164.236 14.0864   1
  -2   3  -1 174.959 25.6253   2
  -2   3  -1 147.894 15.2597   1
   2  -3  -1 165.400 19.1918   2
   2  -3  -1 170.783 14.2414   1
   2  -3  -3 304.478 17.1761   1
   2  -3  -3 354.134 28.2297   2
   2  -4   2 1205.00 42.8293   1
   2  -4   2 1281.06 43.5300   2
  -2   4   2 1256.49 56.5574   2
  -2   4   0 434465. 12443.3   1
   2  -4   0 433535. 12442.9   1
   2  -4   0 430140. 12444.1   2
  -2   4   0 433600. 12447.0   2
   2  -4  -2 1342.95 47.8825   2
  -2   4  -2 1290.34 54.0949   2
  -2   5   3 10.4554 19.2208   1
   2  -5   1-4.09842 17.9671   1
  -2   5   1 3.89358 20.7781   1
   2  -5   1 2.14664 18.1042   2
  -2   5   1 7.33967 37.9839   2
   2  -5  -1-4.26170 19.5260   2
  -2   5  -1-8.30026 21.3996   1
   2  -5  -1-6.65873 18.1951   1
  -2   5  -1 45.2194 35.9273   2
   2  -5  -3 20.8090 28.3700   2
  -2   6   2 1274.99 46.1551   1
   2  -6   2 1171.30 44.5166   1
   2  -6   0 228456. 6632.20   2
  -2   6   0 235481. 6631.77   1
  -2   6   0 226564. 6637.18   2
   2  -6   0 229945. 6630.96   1
   2  -6  -2 1122.20 44.3385   2
  -2   7   1 6.09517 41.8711   1
   2  -7  -1 1.07329 25.4194   2
   3   0   0-0.24993 7.87537   1
   3   0   0-1.54417 8.60461   2
   3   0  -2-7.96132 15.5501   2
   3   0   2-2.98730 8.32746   1
  -3   1   3 146.006 23.0141   2
   3  -1   1 10351.4 301.258   1
  -3   1   1 10124.9 305.332   2
   3   1  -1 10706.9 301.161   2
   3  -1   1 10562.1 301.942   2
  -3  -1  -1 10431.4 302.168   2
  -3   1   1 10174.7 301.311   1
  -3   1  -1 10864.8 299.771   1
  -3   1  -1 9909.18 302.858   2
   3  -1  -1 10715.4 301.289   2
   3   1   1 10376.4 298.472   1
  -3  -1   1 10082.3 298.578   1
   3  -1  -3 130.558 22.3573   2
  -3   2   2 348.043 29.0675   2
  -3  -2  -2 265.962 13.4009   2
   3   2  -2 249.647 11.6620   2
   3  -2   2 255.463 16.0769   2
   3  -2   2 285.206 16.2618   1
  -3   2   2 347.107 16.4024   1
  -3   2   0 30.7354 13.8886   1
   3  -2   0 16.6366 14.1369   2
   3  -2   0 24.0803 12.3790   1
  -3   2   0 10.5773 23.5651   2
  -3   2  -2 322.312 18.6191   1
  -3   2  -2 376.947 25.4126   2
   3  -2  -2 386.770 17.3737   1
   3  -2  -2 310.376 24.2718   2
   3   2   2 305.802 11.1861   1
  -3   3   3 178.332 37.5712   2
  -3   3   1 1966.46 60.7447   1
   3  -3   1 1883.39 60.2040   1
   3  -3   1 2041.82 61.1992   2
  -3   3   1 1861.70 70.3548   2
  -3   3  -1 1961.85 63.1918   1
   3  -3  -1 2050.00 64.8639   2
   3  -3  -1 2111.36 62.4396   1
   3  -3  -3 143.890 17.5529   1
   3  -4   2 309.411 22.0248   2
   3  -4   2 274.818 20.8542   1
  -3   4   2 312.158 40.0177   2
  -3   4   2 353.404 23.2992   1
   3  -4   0-7.37906 18.5696   1
   3  -4   0-7.56941 18.8724   2
  -3   4   0-11.8284 20.1860   1
  -3   4   0 12.3145 34.7287   2
  -3   4  -2 314.005 40.6883   2
   3  -4  -2 299.740 21.7785   1
   3  -4  -2 358.504 29.4919   2
  -3   5   3 85.0557 44.4887   2
  -3   5   3 119.508 24.4561   1
  -3   5   1 6100.59 176.563   1
  -3   5   1 5585.41 184.763   2
  -3   5  -1 6170.31 178.195   1
  -3   5  -1 5863.58 185.506   2
   3  -5  -1 5889.36 178.932   2
   3  -5  -3 94.7784 27.5283   2
  -3   6   2 320.007 30.0390   1
  -3   6   2 288.525 53.7900   2
   3  -6   0 10.4197 24.0668   2
  -3   6   0-8.43264 27.8672   1
   3  -6   0 16.7003 23.7503   1
  -3   6   0 82.9069 50.0154   2
   3  -6  -2 284.418 26.9879   1
   3  -6  -2 256.210 28.5925   2
  -3   7   1 1139.80 57.7944   1
  -3   7   1 693.923 66.3912   2
   3  -7  -1 707.333 37.4105   2
  -4   0   0 542997. 15654.2   1
  -4   0   0 542264. 15657.4   2
   4   0   0 546652. 15653.9   1
   4   0   0 545642. 15654.5   2
  -4   0   2 3061.81 93.1266   2
  -4   0  -2 3119.81 90.5017   2
   4   0  -2 2827.17 87.3333   2
   4   0   2 2872.71 84.7290   1
  -4   0   2 2731.12 84.5532   1
   4   1  -3 1208.01 40.7053   2
  -4  -1  -3 1135.66 40.2796   2
  -4  -1  -1 535.377 28.3588   2
   4   1  -1 509.566 20.3580   2
   4  -1   1 531.479 22.6178   2
   4  -1   1 575.949 22.6045   1
  -4  -1   1 559.836 20.5958   1
   4  -1  -1 580.506 22.3191   1
   4   1   1 524.198 19.4762   1
   4  -1  -3 1426.73 49.1887   2
  -4  -1   3 1278.86 40.4021   1
  -4   2   2 1176.49 50.7311   2
   4  -2   2 1205.86 38.3705   1
  -4   2   0 419441. 12100.6   1
  -4   2   0 420179. 12105.3   2
   4  -2   0 424084. 12101.4   2
   4  -2   0 420865. 12100.2   1
  -4   2  -2 1339.94 50.8062   2
   4  -2  -2 1306.31 39.8958   1
  -4   3   3 440.870 24.5039   1
  -4   3   1 97.0692 20.4735   1
   4  -3   1 104.596 18.9327   1
   4  -3   1 81.5528 18.5758   2
  -4   3   1 86.4610 39.2495   2
   4  -3  -1 74.9797 20.8606   2
   4  -3  -1 113.057 18.9761   1
  -4   3  -1 107.302 21.5294   1
  -4   3  -1 40.1538 34.4931   2
   4  -3  -3 331.723 30.4087   2
  -4   4   2 1742.18 57.4973   1
  -4   4   2 1712.76 73.8242   2
   4  -4   2 1619.11 56.5706   1
   4  -4   2 1747.26 57.7624   2
  -4   4   0 309125. 8887.60   1
  -4   4   0 309343. 8893.70   2
   4  -4   0 305462. 8887.17   1
   4  -4   0 314501. 8888.46   2
  -4   4  -2 1666.96 67.2424   2
   4  -4  -2 1554.09 56.7709   2
  -4   5   3 10.9205 26.4966   1
  -4   5   3 66.3990 51.6512   2
   4  -5   1 36.3772 23.7717   2
  -4   5   1 9.53107 26.4843   1
  -4   5   1 16.5834 51.1245   2
   4  -5   1 17.0095 24.1604   1
  -4   5  -1 76.7723 39.6540   1
   4  -5  -1 18.9861 25.0055   2
   4  -5  -1 10.4080 23.2636   1
  -4   5  -1 42.0899 52.8670   2
   4  -5  -3-4.90745 28.1543   2
  -4   6   2 1056.71 46.7760   1
  -4   6   2 1143.07 70.7830   2
  -4   6   0 178241. 5171.73   1
  -4   6   0 183872. 5179.06   2
   4  -7  -1 65.2806 31.0816   1
  -5   0   0 5.17648 17.6121   1
   5   0   0 2.83298 15.2356   2
   5   0   0-0.77298 15.4728   1
  -5   0   0 24.0356 32.0844   2
   5   0  -2-8.69785 17.1076   2
   5   0   2 15.5134 14.9934   1
  -5   0   2 21.9609 16.7560   1
  -5   0  -2-6.43056 28.2288   2
   5   1  -3 36.2540 16.9378   2
  -5   1   3 60.4295 18.0799   1
  -5   1   1 1999.08 60.8847   1
  -5   1   1 1923.66 70.6659   2
  -5  -1  -1 1871.62 66.7450   2
   5   1  -1 1772.77 59.0718   2
   5  -1   1 2023.61 59.8089   1
  -5  -1   1 1786.26 60.2344   1
   5  -1  -1 1959.68 60.7091   1
   5   1   1 1817.55 59.2364   1
  -5  -1   3 52.5126 15.4488   1
   5  -1  -3 56.4158 25.5858   2
   5  -2   2-20.2055 20.8295   2
   5  -2   0 1.61249 18.5285   2
   5  -2  -2-5.69903 21.6720   2
  -5   2  -2 1.97549 36.3194   2
  -5   3   3 161.088 24.8562   1
  -5   3   3 135.229 45.5483   2
  -5   3   1 5890.59 167.503   1
  -5   3   1 5880.20 176.961   2
   5  -3   1 5631.58 166.795   1
   5  -3   1 5307.64 167.621   2
  -5   3  -1 5772.28 172.359   1
  -5   3  -1 5648.16 179.396   2
   5  -3  -1 5986.60 171.724   1
   5  -3  -1 5691.37 173.092   2
   5  -3  -3 134.891 27.7261   2
   5  -3  -3 141.806 22.6480   1
   5  -4   2 20.8964 23.3244   1
  -5   4   2 17.4705 26.4306   1
   5  -4   2 12.3814 25.8224   2
  -5   4   2 15.0375 54.5865   2
  -5   4   0 5.53229 27.0522   1
   5  -4   0-19.7694 23.9036   2
  -5   4   0-7.05306 52.1824   2
   5  -4   0-3.46677 23.7568   1
   5  -4  -2-8.80343 25.7169   2
   5  -4  -2 4.45129 23.6520   1
  -5   4  -2-27.6240 51.2134   2
  -5   5   1 367.215 33.5885   1
   5  -5   1 334.915 29.8524   1
   5  -5   1 461.370 32.9743   2
  -5   5   1 351.237 61.7550   2
  -5   5  -1 403.598 36.1728   1
   5  -5  -1 318.069 25.9652   1
   5  -5  -1 363.529 29.9984   2
  -5   5  -1 334.554 59.9036   2
  -5   6   2 0.26597 28.6621   1
  -5   6   2-69.8882 59.5761   2
   5  -6   0-29.7835 30.3143   2
   5  -6   0-7.50330 25.6079   1
  -5   6   0 13.1479 63.6041   2
   5  -6  -2-0.32048 22.1547   2
  -6   0   0 249758. 7183.76   2
  -6   0   2 1225.28 43.4377   1
   6   0  -2 1201.52 42.7425   2
  -6   1   3 554.943 29.3924   1
   6  -1   1 155.922 20.3247   1
  -6   1   1 202.457 46.8947   2
  -6   1   1 150.960 24.8471   1
   6  -1  -1 178.738 22.4723   1
   6  -1  -1 205.049 21.6717   2
  -6   1  -1 160.731 45.5774   2
   6  -1  -3 542.661 30.0284   2
  -6   2   2 1061.65 41.0326   1
  -6   2   2 850.901 60.6782   2
  -6   2   0 214249. 6157.10   1
  -6   2   0 214014. 6163.02   2
  -6   3   3 270.487 29.4035   1
   6  -3   1 157.080 26.4596   2
  -6   3   1 166.692 28.5855   1
  -6   3   1 143.277 54.0572   2
   6  -3   1 131.601 23.1995   1
  -6   3  -1 152.641 31.2425   1
   6  -3  -1 144.318 24.7796   2
   6  -3  -1 109.506 21.7798   1
  -6   3  -1 81.0003 53.3838   2
   6  -3  -3 252.863 28.1746   2
  -6   4   2 1054.65 45.8901   1
  -6   4   2 1085.61 70.1040   2
  -6   4   0 167791. 4932.60   1
  -6   4   0 173208. 4939.70   2
   6  -4   0 172169. 4932.08   1
   6  -4   0 174430. 4933.70   2
   6  -4  -2 1017.29 42.9735   1
   6  -4  -2 1044.43 44.0529   2
  -6   5   1-11.9187 60.9725   2
   6  -5  -1-19.0899 28.9375   1
   7  -1  -1 2229.08 73.2566   2
  -7   2   2 11.3052 28.8995   1
   7  -2   0 53.2869 24.7068   1
  -7   2   0 31.5868 56.1910   2
  -7   3   1 690.323 39.5719   1
  -7   3   1 716.246 63.1416   2
  -7   4   0 46.7743 66.4221   2
   0   0   0    0.00    0.00   0

TITL 019_SSO_x1_P15_30-5-1_Acaa_02 in Aeaa
REM Aeaa (#68 with fixed user cell!)
CELL 0.48590   5.457879   5.457698  20.921357  90.0000  90.0000  90.0000
ZERR    4.00   0.000733   0.000797   0.192163   0.0000   0.0000   0.0000
LATT  5
SYMM  x,-y,-z+1/2
SYMM -x+1/2, y,-z
SYMM -x+1/2,-y, z+1/2
SFAC O Sr Sn
UNIT 28.00 12.00 8.00
TREF
HKLF 4
END
;
_shelx_hkl_checksum                70899
loop_
  _axis.id
  _axis.system
  _axis.type
  _axis.equipment
  _axis.parity
  _axis.depends_on
  _axis.zero
  _axis.vector[1]
  _axis.vector[2]
  _axis.vector[3]
 source abstract . source . . . 0.99999589 0.00000000 -0.00286792
 omega abstract rotation goniometer -1 . 86.41056000 0.00000000 0.00000000
 1.00000000
 kappa abstract rotation goniometer -1 omega 0.00000000 -0.76381056 0.00000000
 0.64544049
 phi abstract rotation goniometer -1 kappa . 0.00000000 0.00000000 1.00000000
 theta abstract rotation goniometer -1 . -0.10514787 0.00000000 0.00000000
 1.00000000
 matrixX abstract general general . phi . 1.00000000 0.00000000 0.00000000
 matrixY abstract general general . phi . 0.00000000 1.00000000 0.00000000
 matrixZ abstract general general . phi . 0.00000000 0.00000000 1.00000000
 dacX abstract translation general . phi . 0.00000000 1.00000000 0.00000000
 dacY abstract translation general . phi . -1.00000000 0.00000000 0.00000000
 dacZ abstract translation general . phi . 0.00000000 0.00000000 1.00000000

_olex2_submission_special_instructions  'No special instructions were received'
_oxdiff_exptl_absorpt_empirical_details
;
Empirical correction (ABSPACK) includes:
- Absorption correction using spherical harmonics
- Frame scaling
;
_oxdiff_exptl_absorpt_empirical_full_max  1.929
_oxdiff_exptl_absorpt_empirical_full_min  0.489
loop_
  _twin_individual_id
  _twin_individual_mass_fraction_refined
 1 0.48(3)
 2 0.52(3)
