# Supplementary material for: The varying temperature- and pressure-induced phase transition pathways in hybrid improper ferroelectric Sr3Sn2O7
Source: Acta Crystallogr B Struct Sci Cryst Eng Mater. 2025 Apr 14;81(Pt 3):318–24. doi: 10.1107/S2052520625002306 (PMC12147935; doi:10.1107/S2052520625002306)
Supplement: Supplementary file 1 [file b-81-00318-sup1.zip › SSO_HP_VT_CIFs/SSO_HP_CIFS/020_SSO_x1_P16_30-5-1_Acaa.cif]

data_020_sso_x1_p16_30-5-1_acaa

# start Validation Reply Form
_vrf_ATOM007_020_sso_x1_p16_30-5-1_acaa
;
PROBLEM: _atom_site_aniso_label is missing
RESPONSE: As the measurement was performed using a diamond anvil cell to
achieve high pressures, the available region of reciprocal space is 
restricted, resulting in a low data/parameter ratio. Therefore, an 
anisotropic model is neither feasible nor advisable.
;
_vrf_PLAT029_020_sso_x1_p16_30-5-1_acaa
;
PROBLEM: _diffrn_measured_fraction_theta_full value Low .      0.222 Why?  
RESPONSE: The measurement was performed using a diamond anvil cell, of 
which the precise design necessitates a small opening angle (approx. 23
degrees) to obtain high pressures. This restricts the available region
of reciprocal space. 
;
_vrf_PLAT088_020_sso_x1_p16_30-5-1_acaa
;
PROBLEM: Poor Data / Parameter Ratio ....................       5.93 Note  
RESPONSE: The measurement was performed using a diamond anvil cell, of 
which the precise design necessitates a small opening angle (approx. 23
degrees) to obtain high pressures. This restricts the available region
of reciprocal space. The sample was refined isotropically to improve this.
;
_vrf_PLAT196_020_sso_x1_p16_30-5-1_acaa
;
PROBLEM: No TEMP record and measurement temperature .NE.         293 Degree
RESPONSE: Model incorporates no riding hydrogens so no TEMP record is 
required. 
;
# end Validation Reply Form

_audit_creation_date               2025-01-08
_audit_creation_method
;
Olex2 1.5-ac7-013
(compiled 2025.01.02 svn.rf662f148 for Rigaku Oxford Diffraction, GUI svn.r7109)
;
_shelx_SHELXL_version_number       '2019/3'
_audit_contact_author_address      
;
Dept. of Chemistry, University of Warwick, Gibbet Hill Road, Coventry, CV4 7AL
;
_audit_contact_author_email        ?
_audit_contact_author_name         'Evie Ladbrook'
_audit_contact_author_phone        ?
_publ_contact_author_id_orcid      ?
_publ_section_references
;
Dolomanov, O.V., Bourhis, L.J., Gildea, R.J, Howard, J.A.K. & Puschmann, H.
 (2009), J. Appl. Cryst. 42, 339-341.

Sheldrick, G.M. (2008). Acta Cryst. A64, 112-122.

Sheldrick, G.M. (2015). Acta Cryst. C71, 3-8.
;
_chemical_name_common              ?
_chemical_name_systematic          ?
_chemical_formula_moiety           'O7 Sn2 Sr3'
_chemical_formula_sum              'O7 Sn2 Sr3'
_chemical_formula_weight           612.24
_chemical_melting_point            ?
_chemical_oxdiff_formula           'Sr3 Sn2 O7'
loop_
  _atom_type_symbol
  _atom_type_description
  _atom_type_scat_dispersion_real
  _atom_type_scat_dispersion_imag
  _atom_type_scat_source
 'O' 'O' 0.0036 0.0026 'International Tables Vol C Tables 4.2.6.8 and 6.1.1.4'
 'Sr' 'Sr' 0.1333 1.7343 'International Tables Vol C Tables 4.2.6.8 and 6.1.1.4'
 'Sn' 'Sn' -1.6654 0.7203
 'International Tables Vol C Tables 4.2.6.8 and 6.1.1.4'

_shelx_space_group_comment
;
The symmetry employed for this shelxl refinement is uniquely defined
by the following loop, which should always be used as a source of
symmetry information in preference to the above space-group names.
They are only intended as comments.
;
_space_group_crystal_system        'orthorhombic'
_space_group_IT_number             68
_space_group_name_H-M_alt          'A c a a'
_space_group_name_Hall             '-A 2ac 2c'
loop_
  _space_group_symop_operation_xyz
 'x, y, z'
 '-x+1/2, -y, z+1/2'
 'x, -y, -z+1/2'
 '-x+1/2, y, -z'
 'x, y+1/2, z+1/2'
 '-x+1/2, -y+1/2, z+1'
 'x, -y+1/2, -z+1'
 '-x+1/2, y+1/2, -z+1/2'
 '-x, -y, -z'
 'x-1/2, y, -z-1/2'
 '-x, y, z-1/2'
 'x-1/2, -y, z'
 '-x, -y+1/2, -z+1/2'
 'x-1/2, y+1/2, -z'
 '-x, y+1/2, z'
 'x-1/2, -y+1/2, z+1/2'

_cell_length_a                     5.5022(8)
_cell_length_b                     5.5048(9)
_cell_length_c                     20.47(16)
_cell_angle_alpha                  90
_cell_angle_beta                   90
_cell_angle_gamma                  90
_cell_volume                       620(5)
_cell_formula_units_Z              4
_cell_measurement_reflns_used      261
_cell_measurement_temperature      300
_cell_measurement_theta_max        19.6640
_cell_measurement_theta_min        3.6340
_shelx_estimated_absorpt_T_max     0.838
_shelx_estimated_absorpt_T_min     0.580
_exptl_absorpt_coefficient_mu      12.238
_exptl_absorpt_correction_T_max    1.00000
_exptl_absorpt_correction_T_min    1.00000
_exptl_absorpt_correction_type     sphere
_exptl_absorpt_process_details
;
CrysAlisPro 1.171.43.105a (Rigaku Oxford Diffraction, 2024)
Spherical absorption correction
using equivalent radius and absorption coefficient.
Empirical absorption correction using spherical harmonics,
implemented in SCALE3 ABSPACK scaling algorithm.
;
_exptl_absorpt_special_details     ?
_exptl_crystal_colour              'clear colourless'
_exptl_crystal_colour_lustre       clear
_exptl_crystal_colour_primary      colourless
_exptl_crystal_density_diffrn      6.559
_exptl_crystal_density_meas        ?
_exptl_crystal_density_method      ?
_exptl_crystal_description         plate
_exptl_crystal_F_000               1080
_exptl_crystal_size_max            0.05
_exptl_crystal_size_mid            0.03
_exptl_crystal_size_min            0.015
_exptl_crystal_size_rad            0.400
_exptl_transmission_factor_max     ?
_exptl_transmission_factor_min     ?
_diffrn_reflns_av_R_equivalents    0.0051
_diffrn_reflns_av_unetI/netI       0.0037
_diffrn_reflns_Laue_measured_fraction_full  0.222
_diffrn_reflns_Laue_measured_fraction_max  0.160
_diffrn_reflns_limit_h_max         7
_diffrn_reflns_limit_h_min         -7
_diffrn_reflns_limit_k_max         7
_diffrn_reflns_limit_k_min         -7
_diffrn_reflns_limit_l_max         4
_diffrn_reflns_limit_l_min         -4
_diffrn_reflns_number              380
_diffrn_reflns_point_group_measured_fraction_full  0.222
_diffrn_reflns_point_group_measured_fraction_max  0.160
_diffrn_reflns_theta_full          16.950
_diffrn_reflns_theta_max           20.900
_diffrn_reflns_theta_min           2.531
_diffrn_ambient_temperature        300
_diffrn_detector                   'Hybrid Pixel Array Detector'
_diffrn_detector_area_resol_mean   13.3333
_diffrn_measured_fraction_theta_full  0.222
_diffrn_measured_fraction_theta_max  0.160
_diffrn_measurement_details
;
List of Runs (angles in degrees, time in seconds):

  # Type    Start    End  Width  t~exp~   \w     \q     \k     \f   Frames
--------------------------------------------------------------------------
  1  \f    -27.80  26.60   0.20    1.00 -90.00   0.00   0.00    --   272
  2  \f   -167.80-112.80   0.20    1.00-130.00   0.00   0.00    --   275
;
_diffrn_measurement_device         'abstract diffractometer'
_diffrn_measurement_device_type   
 'dectris-CrysAlisPro-abstract goniometer imported dectris images'
_diffrn_measurement_method         '\f scans'
_diffrn_orient_matrix_axis[1]      matrixX
_diffrn_orient_matrix_axis[2]      matrixY
_diffrn_orient_matrix_axis[3]      matrixZ
_diffrn_orient_matrix_type        
 'CrysAlisPro convention (1999,Acta A55,543-557)'
_diffrn_orient_matrix_UB_11        -0.0029698221
_diffrn_orient_matrix_UB_12        0.0032374088
_diffrn_orient_matrix_UB_13        0.0237494901
_diffrn_orient_matrix_UB_21        -0.0634447214
_diffrn_orient_matrix_UB_22        0.0611099227
_diffrn_orient_matrix_UB_23        -0.0011479880
_diffrn_orient_matrix_UB_31        -0.0612377126
_diffrn_orient_matrix_UB_32        -0.0635225825
_diffrn_orient_matrix_UB_33        0.0000779823
_diffrn_radiation_monochromator    synchrotron
_diffrn_radiation_probe            x-ray
_diffrn_radiation_type             synchrotron
_diffrn_radiation_wavelength       0.4859
_diffrn_source                     synchrotron
_reflns_Friedel_coverage           0.000
_reflns_Friedel_fraction_full      .
_reflns_Friedel_fraction_max       .
_reflns_number_gt                  69
_reflns_number_total               83
_reflns_special_details
;
Measurement was performed using a diamond anvil cell with an opening 
angle of approximately 23 degrees.
 Reflections were merged by SHELXL according to the crystal
 class for the calculation of statistics and refinement.
 
 _reflns_Friedel_fraction is defined as the number of unique
 Friedel pairs measured divided by the number that would be
 possible theoretically, ignoring centric projections and
 systematic absences. Completness statistics refer to single and
 composite reflections containing twin component 1 only.
;
_reflns_threshold_expression       'I > 2\s(I)'
_computing_cell_refinement         'CrysAlisPro 1.171.43.105a (Rigaku OD, 2024)'
_computing_data_collection        
 'CrysAlisPro 1.171.43.105a (Rigaku OD, 2024) (IMPORT)'
_computing_data_reduction          'CrysAlisPro 1.171.43.105a (Rigaku OD, 2024)'
_computing_molecular_graphics      'Olex2 1.5-ac7-013 (Dolomanov et al., 2009)'
_computing_publication_material    'Olex2 1.5-ac7-013 (Dolomanov et al., 2009)'
_computing_structure_refinement    'SHELXL 2019/3 (Sheldrick, 2015)'
_computing_structure_solution      'SHELXS  (Sheldrick, 2008)'
_refine_diff_density_max           0.601
_refine_diff_density_min           -0.751
_refine_diff_density_rms           0.259
_refine_ls_extinction_coef         .
_refine_ls_extinction_method       none
_refine_ls_goodness_of_fit_ref     1.146
_refine_ls_hydrogen_treatment      undef
_refine_ls_matrix_type             full
_refine_ls_number_parameters       14
_refine_ls_number_reflns           83
_refine_ls_number_restraints       3
_refine_ls_R_factor_all            0.0425
_refine_ls_R_factor_gt             0.0399
_refine_ls_restrained_S_all        1.150
_refine_ls_shift/su_max            0.000
_refine_ls_shift/su_mean           0.000
_refine_ls_structure_factor_coef   Fsqd
_refine_ls_weighting_details      
 'w=1/[\s^2^(Fo^2^)+(0.0746P)^2^+1.7241P] where P=(Fo^2^+2Fc^2^)/3'
_refine_ls_weighting_scheme        calc
_refine_ls_wR_factor_gt            0.1187
_refine_ls_wR_factor_ref           0.1213
_refine_special_details
;
 Refined as a 2-component twin.
The O1-Sn1-O2 distances were restrained to be similar as this lies along the c
axis which is is poorly defined due to the small opening angle of the
diamond anvil cell, the orientation of the plate-like crystal within the cell
and high mosaicity along c. Therefore, a SADI restraint was used to maintain
chemical and physical sensibility of the model.

SIMU restraint necessary to maintain sensible displacement parameters.
;
_olex2_refinement_description
;
1. Twinned data refinement
 Scales: 0.45(3)
 0.55(3)
2. Restrained distances
 O1-Sn1 \\sim Sn1-O2
 with sigma of 0.1
3. Uiso/Uaniso restraints and constraints
O2 \\sim O3 \\sim O1: within 3A with sigma of 0.002 and sigma for terminal
atoms of 0.004 within 3A
;
_atom_sites_solution_hydrogens     .
_atom_sites_solution_primary       isomorph
_atom_sites_solution_secondary     difmap
loop_
  _atom_site_label
  _atom_site_type_symbol
  _atom_site_fract_x
  _atom_site_fract_y
  _atom_site_fract_z
  _atom_site_U_iso_or_equiv
  _atom_site_adp_type
  _atom_site_occupancy
  _atom_site_site_symmetry_order
  _atom_site_calc_flag
  _atom_site_refinement_flags_posn
  _atom_site_refinement_flags_adp
  _atom_site_refinement_flags_occupancy
  _atom_site_disorder_assembly
  _atom_site_disorder_group
 Sr1 Sr 0.250000 0.250000 0.000000 0.0179(10) Uiso 1 4 d S . P . .
 Sr2 Sr 0.750000 0.250000 0.3114(4) 0.0200(11) Uiso 1 2 d S . P . .
 Sn1 Sn 0.750000 0.250000 0.0989(2) 0.0155(9) Uiso 1 2 d DS . P . .
 O1 O 0.750000 0.250000 0.000000 0.017(3) Uiso 1 4 d DS U P . .
 O2 O 0.750000 0.250000 0.206(3) 0.020(3) Uiso 1 2 d DS U P . .
 O3 O 0.4554(13) 0.4564(12) 0.0986(10) 0.0180(18) Uiso 1 1 d . U . . .

_geom_special_details
;
 All esds (except the esd in the dihedral angle between two l.s. planes)
 are estimated using the full covariance matrix.  The cell esds are taken
 into account individually in the estimation of esds in distances, angles
 and torsion angles; correlations between esds in cell parameters are only
 used when they are defined by crystal symmetry.  An approximate (isotropic)
 treatment of cell esds is used for estimating esds involving l.s. planes.
;
loop_
  _geom_bond_atom_site_label_1
  _geom_bond_atom_site_label_2
  _geom_bond_distance
  _geom_bond_site_symmetry_2
  _geom_bond_publ_flag
 Sr1 O1 2.7511(4) . ?
 Sr1 O1 2.7511(4) 1_455 ?
 Sr1 O1 2.7524(4) 9_665 ?
 Sr1 O1 2.7524(4) 9_655 ?
 Sr1 O3 2.58(2) 6_554 ?
 Sr1 O3 3.052(17) 14_545 ?
 Sr1 O3 3.052(17) 9_665 ?
 Sr1 O3 3.052(17) 12_565 ?
 Sr1 O3 2.58(2) . ?
 Sr1 O3 2.58(2) 4 ?
 Sr1 O3 3.052(17) 15_645 ?
 Sr1 O3 2.58(2) 7_554 ?
 Sr2 Sn1 3.308(11) 13_655 ?
 Sr2 Sn1 3.308(11) 13_755 ?
 Sr2 Sn1 3.309(11) 3_565 ?
 Sr2 O2 2.776(9) 3_565 ?
 Sr2 O2 2.776(8) 3 ?
 Sr2 O2 2.774(9) 13_755 ?
 Sr2 O2 2.774(8) 13_655 ?
 Sr2 O2 2.16(6) . ?
 Sr2 O3 2.938(19) 3_565 ?
 Sr2 O3 2.44(2) 10_656 ?
 Sr2 O3 2.938(19) 8_645 ?
 Sr2 O3 2.44(2) 13_655 ?
 Sn1 O1 2.023(17) . ?
 Sn1 O2 2.20(6) . ?
 Sn1 O3 1.972(6) 12_665 ?
 Sn1 O3 1.972(6) 15_645 ?
 Sn1 O3 1.979(6) . ?
 Sn1 O3 1.979(6) 6_654 ?

loop_
  _geom_angle_atom_site_label_1
  _geom_angle_atom_site_label_2
  _geom_angle_atom_site_label_3
  _geom_angle
  _geom_angle_site_symmetry_1
  _geom_angle_site_symmetry_3
  _geom_angle_publ_flag
 O1 Sr1 O1 180.0 . 1_455 ?
 O1 Sr1 O1 90.0 1_455 9_665 ?
 O1 Sr1 O1 90.0 . 9_665 ?
 O1 Sr1 O1 90.0 1_455 9_655 ?
 O1 Sr1 O1 90.0 . 9_655 ?
 O1 Sr1 O1 180.0 9_665 9_655 ?
 O1 Sr1 O3 122.1(2) . 14_545 ?
 O1 Sr1 O3 58.0(2) 9_655 15_645 ?
 O1 Sr1 O3 122.0(2) 9_655 9_665 ?
 O1 Sr1 O3 58.0(2) 9_665 9_665 ?
 O1 Sr1 O3 58.0(2) 9_655 14_545 ?
 O1 Sr1 O3 122.1(2) 1_455 15_645 ?
 O1 Sr1 O3 122.0(2) 9_655 12_565 ?
 O1 Sr1 O3 57.9(2) . 15_645 ?
 O1 Sr1 O3 122.1(2) . 12_565 ?
 O1 Sr1 O3 58.0(2) 9_665 12_565 ?
 O1 Sr1 O3 122.0(2) 9_665 15_645 ?
 O1 Sr1 O3 57.9(2) 1_455 14_545 ?
 O1 Sr1 O3 122.0(2) 9_665 14_545 ?
 O1 Sr1 O3 57.9(2) 1_455 12_565 ?
 O1 Sr1 O3 122.1(2) 1_455 9_665 ?
 O1 Sr1 O3 57.9(2) . 9_665 ?
 O3 Sr1 O1 63.8(2) 7_554 9_655 ?
 O3 Sr1 O1 116.2(2) . 9_655 ?
 O3 Sr1 O1 116.2(2) 6_554 9_665 ?
 O3 Sr1 O1 116.0(2) 6_554 . ?
 O3 Sr1 O1 63.8(2) . 9_665 ?
 O3 Sr1 O1 63.8(2) 4 9_665 ?
 O3 Sr1 O1 116.0(2) 4 . ?
 O3 Sr1 O1 116.0(2) . 1_455 ?
 O3 Sr1 O1 116.2(2) 7_554 9_665 ?
 O3 Sr1 O1 64.0(2) . . ?
 O3 Sr1 O1 116.0(2) 7_554 1_455 ?
 O3 Sr1 O1 64.0(2) 6_554 1_455 ?
 O3 Sr1 O1 116.2(2) 4 9_655 ?
 O3 Sr1 O1 64.0(2) 4 1_455 ?
 O3 Sr1 O1 64.0(2) 7_554 . ?
 O3 Sr1 O1 63.8(2) 6_554 9_655 ?
 O3 Sr1 O3 58.8(4) . 12_565 ?
 O3 Sr1 O3 127.7(5) 4 . ?
 O3 Sr1 O3 169.9(2) 4 15_645 ?
 O3 Sr1 O3 58.8(4) 4 14_545 ?
 O3 Sr1 O3 128.0(5) 7_554 . ?
 O3 Sr1 O3 115.8(5) 15_645 9_665 ?
 O3 Sr1 O3 58.8(4) 7_554 9_665 ?
 O3 Sr1 O3 93.0(7) . 9_665 ?
 O3 Sr1 O3 128.0(5) 4 6_554 ?
 O3 Sr1 O3 58.8(4) 6_554 12_565 ?
 O3 Sr1 O3 76.9(7) 6_554 . ?
 O3 Sr1 O3 169.9(2) 7_554 12_565 ?
 O3 Sr1 O3 97.2(8) 12_565 15_645 ?
 O3 Sr1 O3 58.8(4) 7_554 14_545 ?
 O3 Sr1 O3 169.9(2) 6_554 9_665 ?
 O3 Sr1 O3 58.8(4) . 15_645 ?
 O3 Sr1 O3 116.0(5) 12_565 9_665 ?
 O3 Sr1 O3 93.0(7) 4 12_565 ?
 O3 Sr1 O3 76.9(7) 4 7_554 ?
 O3 Sr1 O3 127.7(5) 7_554 6_554 ?
 O3 Sr1 O3 169.9(2) . 14_545 ?
 O3 Sr1 O3 93.0(7) 6_554 14_545 ?
 O3 Sr1 O3 115.8(5) 14_545 12_565 ?
 O3 Sr1 O3 116.0(5) 14_545 15_645 ?
 O3 Sr1 O3 58.8(4) 6_554 15_645 ?
 O3 Sr1 O3 93.0(7) 7_554 15_645 ?
 O3 Sr1 O3 97.2(8) 14_545 9_665 ?
 O3 Sr1 O3 58.8(4) 4 9_665 ?
 Sn1 Sr2 Sn1 72.0(3) 13_755 3_565 ?
 Sn1 Sr2 Sn1 112.5(5) 13_755 13_655 ?
 Sn1 Sr2 Sn1 72.0(3) 13_655 3_565 ?
 O2 Sr2 Sn1 123.7(3) . 13_755 ?
 O2 Sr2 Sn1 41.1(13) 13_755 13_755 ?
 O2 Sr2 Sn1 153.7(15) 3 3_565 ?
 O2 Sr2 Sn1 94.1(7) 3 13_655 ?
 O2 Sr2 Sn1 123.7(3) . 13_655 ?
 O2 Sr2 Sn1 94.1(7) 3_565 13_655 ?
 O2 Sr2 Sn1 123.7(3) . 3_565 ?
 O2 Sr2 Sn1 94.1(7) 3_565 13_755 ?
 O2 Sr2 Sn1 153.7(15) 13_755 13_655 ?
 O2 Sr2 Sn1 94.1(7) 13_655 3_565 ?
 O2 Sr2 Sn1 41.1(13) 3_565 3_565 ?
 O2 Sr2 Sn1 41.1(13) 13_655 13_655 ?
 O2 Sr2 Sn1 153.7(15) 13_655 13_755 ?
 O2 Sr2 Sn1 94.1(7) 13_755 3_565 ?
 O2 Sr2 Sn1 94.1(7) 3 13_755 ?
 O2 Sr2 O2 89.0(3) 13_655 3_565 ?
 O2 Sr2 O2 89.0(3) 13_755 3 ?
 O2 Sr2 O2 165(3) 3 3_565 ?
 O2 Sr2 O2 82.6(13) . 3 ?
 O2 Sr2 O2 89.0(3) 13_655 3 ?
 O2 Sr2 O2 82.6(13) . 13_655 ?
 O2 Sr2 O2 82.6(13) . 13_755 ?
 O2 Sr2 O2 89.0(3) 13_755 3_565 ?
 O2 Sr2 O2 165(3) 13_655 13_755 ?
 O2 Sr2 O2 82.6(13) . 3_565 ?
 O2 Sr2 O3 128.8(11) 3_565 8_645 ?
 O2 Sr2 O3 128.8(4) . 3_565 ?
 O2 Sr2 O3 62.2(9) 13_655 3_565 ?
 O2 Sr2 O3 128.8(4) . 8_645 ?
 O2 Sr2 O3 128.8(11) 3 3_565 ?
 O2 Sr2 O3 139.0(5) . 13_655 ?
 O2 Sr2 O3 128.9(11) 13_755 3_565 ?
 O2 Sr2 O3 62.3(9) 3_565 3_565 ?
 O2 Sr2 O3 128.9(11) 13_655 8_645 ?
 O2 Sr2 O3 62.3(9) 3 8_645 ?
 O2 Sr2 O3 62.2(9) 13_755 8_645 ?
 O2 Sr2 O3 139.0(5) . 10_656 ?
 O3 Sr2 Sn1 88.1(6) 13_655 13_755 ?
 O3 Sr2 Sn1 36.49(19) 13_655 13_655 ?
 O3 Sr2 Sn1 36.33(18) 3_565 3_565 ?
 O3 Sr2 Sn1 88.1(6) 10_656 13_655 ?
 O3 Sr2 Sn1 36.31(19) 10_656 3_565 ?
 O3 Sr2 Sn1 96.3(5) 8_645 3_565 ?
 O3 Sr2 Sn1 88.2(6) 13_655 3_565 ?
 O3 Sr2 Sn1 36.20(18) 3_565 13_655 ?
 O3 Sr2 Sn1 36.20(18) 8_645 13_755 ?
 O3 Sr2 Sn1 96.4(5) 3_565 13_755 ?
 O3 Sr2 Sn1 96.4(5) 8_645 13_655 ?
 O3 Sr2 Sn1 36.49(19) 10_656 13_755 ?
 O3 Sr2 O2 68.8(10) 10_656 13_755 ?
 O3 Sr2 O2 124.0(13) 10_656 3 ?
 O3 Sr2 O2 68.7(10) 13_655 3 ?
 O3 Sr2 O2 123.8(13) 13_655 13_755 ?
 O3 Sr2 O2 123.8(13) 10_656 13_655 ?
 O3 Sr2 O2 124.0(13) 13_655 3_565 ?
 O3 Sr2 O2 68.7(10) 10_656 3_565 ?
 O3 Sr2 O2 68.8(10) 13_655 13_655 ?
 O3 Sr2 O3 61.8(5) 13_655 3_565 ?
 O3 Sr2 O3 61.8(5) 10_656 8_645 ?
 O3 Sr2 O3 61.7(5) 13_655 8_645 ?
 O3 Sr2 O3 82.0(9) 10_656 13_655 ?
 O3 Sr2 O3 61.7(5) 10_656 3_565 ?
 O3 Sr2 O3 102.3(8) 8_645 3_565 ?
 Sr1 Sn1 Sr1 107.3(5) . 1_655 ?
 Sr2 Sn1 Sr1 109.2(2) 3_565 1_655 ?
 Sr2 Sn1 Sr1 177.4(2) 13_755 . ?
 Sr2 Sn1 Sr1 109.2(2) 3 1_655 ?
 Sr2 Sn1 Sr1 70.1(4) 13_655 . ?
 Sr2 Sn1 Sr1 109.2(2) 3_565 . ?
 Sr2 Sn1 Sr1 109.2(2) 3 . ?
 Sr2 Sn1 Sr1 70.1(4) 13_755 1_655 ?
 Sr2 Sn1 Sr1 177.4(2) 13_655 1_655 ?
 Sr2 Sn1 Sr2 112.5(5) 13_755 13_655 ?
 Sr2 Sn1 Sr2 72.0(3) 13_655 3 ?
 Sr2 Sn1 Sr2 72.0(3) 13_755 3_565 ?
 Sr2 Sn1 Sr2 72.0(3) 13_655 3_565 ?
 Sr2 Sn1 Sr2 72.0(3) 13_755 3 ?
 Sr2 Sn1 Sr2 112.6(5) 3_565 3 ?
 O1 Sn1 Sr1 53.7(2) . . ?
 O1 Sn1 Sr1 53.7(2) . 1_655 ?
 O1 Sn1 Sr2 123.7(3) . 13_755 ?
 O1 Sn1 Sr2 123.7(3) . 13_655 ?
 O1 Sn1 Sr2 123.7(3) . 3_565 ?
 O1 Sn1 Sr2 123.7(3) . 3 ?
 O1 Sn1 O2 180.0 . . ?
 O2 Sn1 Sr1 126.3(2) . . ?
 O2 Sn1 Sr1 126.3(2) . 1_655 ?
 O2 Sn1 Sr2 56.3(3) . 13_755 ?
 O2 Sn1 Sr2 56.3(3) . 13_655 ?
 O2 Sn1 Sr2 56.3(3) . 3_565 ?
 O2 Sn1 Sr2 56.3(3) . 3 ?
 O3 Sn1 Sr1 131.2(4) 6_654 . ?
 O3 Sn1 Sr1 62.4(4) 12_665 1_655 ?
 O3 Sn1 Sr1 117.4(4) 15_645 1_655 ?
 O3 Sn1 Sr1 48.6(5) . . ?
 O3 Sn1 Sr1 131.2(4) . 1_655 ?
 O3 Sn1 Sr1 117.4(4) 12_665 . ?
 O3 Sn1 Sr1 48.6(5) 6_654 1_655 ?
 O3 Sn1 Sr1 62.4(4) 15_645 . ?
 O3 Sn1 Sr2 47.1(4) 12_665 3_565 ?
 O3 Sn1 Sr2 133.1(4) 15_645 3_565 ?
 O3 Sn1 Sr2 133.1(5) 12_665 3 ?
 O3 Sn1 Sr2 118.6(3) 6_654 3_565 ?
 O3 Sn1 Sr2 118.6(3) 15_645 13_755 ?
 O3 Sn1 Sr2 47.2(4) . 13_655 ?
 O3 Sn1 Sr2 133.0(4) . 13_755 ?
 O3 Sn1 Sr2 133.0(4) 6_654 13_655 ?
 O3 Sn1 Sr2 47.1(4) 15_645 3 ?
 O3 Sn1 Sr2 47.2(4) 6_654 13_755 ?
 O3 Sn1 Sr2 118.6(3) . 3 ?
 O3 Sn1 Sr2 61.6(4) 15_645 13_655 ?
 O3 Sn1 Sr2 118.6(3) 12_665 13_655 ?
 O3 Sn1 Sr2 61.6(4) 12_665 13_755 ?
 O3 Sn1 Sr2 61.6(4) 6_654 3 ?
 O3 Sn1 Sr2 61.6(4) . 3_565 ?
 O3 Sn1 O1 89.9(5) 12_665 . ?
 O3 Sn1 O1 89.9(5) 15_645 . ?
 O3 Sn1 O1 89.9(5) 6_654 . ?
 O3 Sn1 O1 89.9(5) . . ?
 O3 Sn1 O2 90.1(5) 15_645 . ?
 O3 Sn1 O2 90.1(5) 6_654 . ?
 O3 Sn1 O2 90.1(5) . . ?
 O3 Sn1 O2 90.1(5) 12_665 . ?
 O3 Sn1 O3 90.06(6) 12_665 6_654 ?
 O3 Sn1 O3 89.94(6) 12_665 . ?
 O3 Sn1 O3 90.06(6) 15_645 . ?
 O3 Sn1 O3 89.94(6) 15_645 6_654 ?
 O3 Sn1 O3 179.7(10) 12_665 15_645 ?
 O3 Sn1 O3 179.7(10) 6_654 . ?
 Sr1 O1 Sr1 180.0 9_655 9_665 ?
 Sr1 O1 Sr1 90.0 . 9_655 ?
 Sr1 O1 Sr1 180.0 . 1_655 ?
 Sr1 O1 Sr1 90.0 1_655 9_655 ?
 Sr1 O1 Sr1 90.0 . 9_665 ?
 Sr1 O1 Sr1 90.0 1_655 9_665 ?
 Sn1 O1 Sr1 90.0 7_554 9_655 ?
 Sn1 O1 Sr1 90.0 7_554 1_655 ?
 Sn1 O1 Sr1 90.0 . 9_665 ?
 Sn1 O1 Sr1 90.0 7_554 9_665 ?
 Sn1 O1 Sr1 90.0 . 1_655 ?
 Sn1 O1 Sr1 90.0 . 9_655 ?
 Sn1 O1 Sr1 90.0 . . ?
 Sn1 O1 Sr1 90.0 7_554 . ?
 Sn1 O1 Sn1 180.0 . 7_554 ?
 Sr2 O2 Sr2 89.0(3) 13_655 3 ?
 Sr2 O2 Sr2 97.4(13) . 13_655 ?
 Sr2 O2 Sr2 165(3) 13_655 13_755 ?
 Sr2 O2 Sr2 165(3) 3 3_565 ?
 Sr2 O2 Sr2 97.4(13) . 13_755 ?
 Sr2 O2 Sr2 97.4(13) . 3 ?
 Sr2 O2 Sr2 89.0(3) 13_755 3_565 ?
 Sr2 O2 Sr2 89.0(3) 13_655 3_565 ?
 Sr2 O2 Sr2 97.4(13) . 3_565 ?
 Sr2 O2 Sr2 89.0(3) 13_755 3 ?
 Sr2 O2 Sn1 180.0 . . ?
 Sn1 O2 Sr2 82.6(13) . 3 ?
 Sn1 O2 Sr2 82.6(13) . 3_565 ?
 Sn1 O2 Sr2 82.6(13) . 13_755 ?
 Sn1 O2 Sr2 82.6(13) . 13_655 ?
 Sr1 O3 Sr1 87.0(7) . 9_665 ?
 Sr1 O3 Sr2 167.3(6) . 3_565 ?
 Sr2 O3 Sr1 172.4(7) 13_655 9_665 ?
 Sr2 O3 Sr1 80.2(5) 3_565 9_665 ?
 Sr2 O3 Sr1 100.5(6) 13_655 . ?
 Sr2 O3 Sr2 92.2(8) 13_655 3_565 ?
 Sn1 O3 Sr1 96.4(5) 15_655 . ?
 Sn1 O3 Sr1 82.6(3) 15_655 9_665 ?
 Sn1 O3 Sr1 82.6(3) . 9_665 ?
 Sn1 O3 Sr1 96.2(5) . . ?
 Sn1 O3 Sr2 82.1(4) . 3_565 ?
 Sn1 O3 Sr2 96.3(5) . 13_655 ?
 Sn1 O3 Sr2 96.6(5) 15_655 13_655 ?
 Sn1 O3 Sr2 82.2(4) 15_655 3_565 ?
 Sn1 O3 Sn1 160.0(4) 15_655 . ?

_shelx_res_file
;
TITL 020_SSO_x1_P16_30-5-1_Acaa in Aeaa
    020_sso_x1_p16_30-5-1_acaa.res
    created by SHELXL-2019/3 at 14:36:21 on 08-Jan-2025
REM Aeaa (#68 with fixed user cell
CELL 0.4859 5.502223 5.504817 20.469242 90 90 90
ZERR 4 0.000845 0.000856 0.162729 0 0 0
LATT 5
SYMM 0.5-X,-Y,0.5+Z
SYMM +X,-Y,0.5-Z
SYMM 0.5-X,+Y,-Z
SFAC O Sr Sn
DISP O 0.0036 0.0026 8.3735
DISP Sn -1.6654 0.7203 2178.1549
DISP Sr 0.1333 1.7343 4851.4431
UNIT 28 12 8
SIMU 0.002 0.004 3 O2 O3 O1
SADI 0.1 O1 Sn1 Sn1 O2

L.S. 10
PLAN  5
SIZE 0.05 0.03 0.015
CONF
LIST 4
MORE -1
fmap 2
acta
TWIN 0 1 0 -1 0 0 0 0 1 2
REM <olex2.extras>
REM <HklSrc "%.\\020_SSO_x1_P16_30-5-1_Acaa.hkl">
REM </olex2.extras>

WGHT    0.074600    1.724100
BASF   0.54778
FVAR       1.40237
SR1   2    0.250000    0.250000    0.000000    10.25000    0.01787
SR2   2    0.750000    0.250000    0.311404    10.50000    0.02002
SN1   3    0.750000    0.250000    0.098852    10.50000    0.01545
O1    1    0.750000    0.250000    0.000000    10.25000    0.01666
O2    1    0.750000    0.250000    0.206094    10.50000    0.01991
O3    1    0.455415    0.456379    0.098603    11.00000    0.01801
HKLF 4


REM  020_SSO_x1_P16_30-5-1_Acaa in Aeaa
REM wR2 = 0.1213, GooF = S = 1.146, Restrained GooF = 1.150 for all data
REM R1 = 0.0399 for 69 Fo > 4sig(Fo) and 0.0425 for all 83 data
REM 14 parameters refined using 3 restraints

END

WGHT      0.0746      1.7242

REM Highest difference peak  0.601,  deepest hole -0.751,  1-sigma level  0.259
Q1    1   0.8495  0.1684  0.3029  11.00000  0.05    0.60
Q2    1   0.3535  0.3360  0.0723  11.00000  0.05    0.58
Q3    1   0.8560  0.3336  0.1758  11.00000  0.05    0.58
Q4    1   0.8514  0.3348 -0.0441  11.00000  0.05    0.55
Q5    1   0.4898  0.2566  0.0498  11.00000  0.05    0.24
;
_shelx_res_checksum                63338
_shelx_hkl_file
;
   0   1  -1-0.65715 1.44654   1
   0  -1   1-1.29789 2.06440   1
   0  -1   1 0.29942 3.65971   2
   0   1  -1-0.26028 3.44846   2
   0  -2   0 981991. 2309.50   2
   0   2   0 979224. 2283.61   2
   0   2  -2 132.066 11.8985   2
   0   3   1-2.13825 5.81495   2
   0  -3   1 9.61924 20.9170   2
   0  -3  -1 60.2870 87.7109   1
   0  -3  -1 3.84447 15.6869   2
   0   3  -1 0.74380 10.7414   1
   0   3  -1 2.01157 10.6360   2
   0   3   1 8.04537 27.6922   1
   0  -3   1 24.2696 41.0348   1
   0   3  -3 3.69393 14.6835   2
   0  -3   3 7.19418 13.5463   1
   0   4   0 487804. 1173.64   1
   0   4   0 490484. 1158.09   2
   0  -4   2 2665.19 68.0825   1
   0  -4  -2 2463.46 34.7428   2
   0   4   2 2753.23 49.6665   1
   0  -4   2 2236.36 60.9665   2
   0   4  -2 2223.70 26.4729   2
   0  -5   1 31.9174 124.583   1
   0   5  -1 1.09064 12.4678   2
   0  -5   1-4.90551 37.0577   2
   0   5  -1 0.58097 13.8057   1
   0   5   1-7.61072 25.2986   1
   0  -5  -1-0.27667 39.8608   2
   0  -5   3-1.31743 65.1855   1
   0   5  -3 3.42827 14.5056   2
   0   6   0 148910. 376.086   1
   0  -6   0 148705. 473.677   2
   0   6  -2 861.663 18.7754   2
  -1   0   0-0.55601 3.05888   2
   1   0   0-3.50534 11.1901   1
  -1   0   0-0.29516 7.60011   1
   1   0   0 4.00027 4.34561   2
   1  -1   1 11012.6 50.5273   1
  -1   1   1 11070.2 39.3344   2
   1  -1  -1 11071.3 41.3204   2
  -1   1  -1 11144.9 44.5031   1
   1  -2   2 1169.45 21.0141   1
  -1   2   2 1462.92 51.0522   1
  -1   2   0 4.52922 8.89073   2
  -1  -2   0-2.61198 7.67994   2
   1  -2   0 12.4299 16.4297   2
  -1   2   0 28.6455 22.4652   1
   1  -2   0-9.59420 43.1712   1
  -1  -2   0-36.1468 37.2948   1
  -1   2  -2 1338.62 14.7957   1
   1  -2  -2 1337.95 14.5038   2
   1  -3   3 57.0877 25.2092   2
   1  -3   1 11152.4 87.5605   2
   1   3  -1 10654.8 41.4637   2
  -1  -3  -1 10753.2 55.7765   2
  -1   3   1 10168.4 75.7085   1
   1  -3   1 9678.39 96.5552   1
  -1   3   1 10104.5 47.7015   2
  -1   3  -1 9886.44 52.4955   2
   1  -3  -1 10629.3 156.435   1
   1  -3  -1 10086.8 63.4630   2
   1   3   1 9428.40 50.7986   1
  -1  -3   1 9137.09 73.8744   1
  -1   3  -1 10089.9 57.5836   1
   1   4  -2 1142.59 17.8194   2
   1  -4   2 1007.71 47.0478   2
   1  -4   2 1084.79 65.6228   1
  -1   4   2 1159.47 46.3785   1
  -1  -4  -2 1219.53 26.9627   2
   1   4   0 14.8988 10.4228   1
  -1   4   0 18.3748 28.7552   1
   1  -4   0-8.40825 36.2841   2
  -1   4   0 11.9736 12.1030   2
   1   4   2 1177.21 32.6665   1
   1  -4  -2 1181.86 30.2955   2
  -1   4  -2 1087.05 20.7287   1
  -1   4  -4 305.425 21.4860   2
   1   5  -3 18.5466 13.0231   2
  -1   5   1 1471.79 20.3065   2
  -1  -5  -1 1331.07 37.2817   2
  -1   5  -1 1487.63 27.1376   1
  -1   5  -1 1412.21 21.8481   2
  -1  -5   3 100.724 72.4838   1
   1  -6   2 256.930 131.787   1
   1  -6   0-131.812 205.256   1
  -1   6   0 3.85373 20.8403   1
  -1   6   0 21.9729 12.4616   2
   1  -6   0-43.9860 50.2233   2
  -1   6  -2 422.451 17.0819   2
  -2   0   0 856599. 1994.22   2
   2   0   0 858236. 2054.68   1
  -2   0  -2 91.4008 12.4970   2
  -2   1   1 577.576 11.1811   2
  -2   1   1 697.856 33.2977   1
   2  -1   1 615.442 28.5455   1
   2  -1   1 466.188 24.0099   2
  -2  -1  -1 530.989 11.0923   2
  -2   1  -1 635.973 17.7824   1
  -2   1  -1 521.699 16.6408   2
   2  -1  -1 571.376 15.2241   2
  -2  -1   1 681.242 21.5838   1
   2  -1  -1 642.813 66.0924   1
   2  -2   2 3649.28 51.0221   2
   2  -2   2 3600.24 47.1287   1
  -2   2   0 877889. 2173.73   1
   2  -2   0 877848. 2262.24   1
   2  -2  -2 3790.47 141.994   1
  -2   2  -2 3958.31 38.7815   2
   2  -3   3 152.597 33.3424   1
   2  -3   3 209.550 39.5098   2
   2  -3   1 161.434 66.4643   1
   2  -3   1 120.806 41.2028   2
  -2   3   1 133.347 13.6153   2
  -2   3   1 133.546 41.1008   1
   2  -3  -1 196.967 111.391   1
  -2   3  -1 125.437 26.6266   1
   2  -3  -1 97.0362 25.1489   2
  -2   3  -1 137.615 15.6839   2
  -2   3  -3 187.017 19.6394   2
  -2   3  -3 211.413 14.7351   1
  -2   4   2 877.339 18.0274   2
   2  -4   2 819.877 48.3638   2
  -2   4   2 908.040 49.6131   1
  -2   4   0 335102. 844.035   1
   2  -4   0 333759. 890.627   2
  -2   4   0 333509. 813.103   2
   2  -4   0 336010. 1045.24   1
  -2   4  -2 943.914 22.8694   2
   2  -4  -2 998.212 34.0002   2
  -2   4  -2 975.067 26.0143   1
   2   4   2 751.218 16.5757   1
   2  -4  -2 788.125 204.534   1
  -2   4  -4 3127.09 39.0044   2
   2  -5   3 35.2241 83.5704   1
  -2   5   1 29.6150 34.4151   1
   2  -5   1-51.0331 116.841   1
   2  -5   1-29.0751 44.6892   2
  -2   5   1-0.09321 12.5964   2
  -2   5  -1-1.47358 14.3531   2
  -2   5  -1 8.29959 23.6370   1
   2  -5  -1 30.2372 191.482   1
   2  -5  -1 1.20948 40.5493   2
  -2   5  -3 4.83387 17.1529   2
  -2   6   0 130636. 341.682   2
  -2   6   0 130329. 358.030   1
  -2   6  -2 605.778 18.9687   2
  -2   6  -2 637.365 23.4512   1
   2  -7   1 78.4549 227.031   1
   2  -7   1-26.4556 53.2133   2
  -2   7  -1 1.10359 19.5279   1
  -2   7  -1 8.96762 13.8265   2
  -3   0   0-2.55244 8.39592   2
  -3   0   0 6.24871 20.5306   1
  -3   0  -2-0.81835 15.0208   2
  -3   0   2 9.03104 38.6692   1
   3  -1   3 53.4288 25.3445   2
   3   1  -1 9907.06 55.5796   2
  -3  -1  -1 9271.37 39.9287   2
  -3   1   1 9005.40 45.1073   2
   3  -1   1 9806.27 84.6586   2
   3  -1   1 9759.34 97.5872   1
  -3   1   1 9521.40 78.1567   1
  -3   1  -1 9798.52 53.7013   2
   3  -1  -1 9410.36 65.9032   2
  -3   1  -1 9041.98 55.5051   1
  -3  -1   1 9815.11 52.3481   1
   3   1   1 9140.93 79.0227   1
   3  -1  -1 9826.57 153.992   1
  -3   1  -3 108.811 21.0123   2
  -3   2   2 227.644 11.2888   2
   3   2  -2 200.866 11.4542   2
  -3  -2  -2 176.041 8.22195   2
   3  -2   2 241.423 35.8822   2
   3  -2   2 230.962 45.7891   1
  -3   2   2 281.074 47.2829   1
   3  -2   0 5.98898 89.4099   1
  -3   2   0 12.2548 13.5836   2
  -3   2   0 40.8880 33.4637   1
   3  -2   0 16.8025 35.5784   2
   3  -2  -2 365.491 151.245   1
   3  -2  -2 277.344 23.2735   2
  -3   2  -2 225.589 20.1248   2
  -3   2  -2 255.522 19.9689   1
  -3  -2   2 238.405 18.0461   1
   3   2   2 146.742 24.4471   1
   3  -3   3 36.2777 45.6422   2
  -3   3   1 1446.49 23.0621   2
  -3   3   1 1501.80 51.4304   1
   3  -3   1 1459.37 89.6168   1
  -3   3  -1 1667.92 26.3741   2
   3  -3  -1 1635.98 47.5880   2
  -3   3  -1 1466.64 38.1832   1
   3  -3  -1 1663.16 158.333   1
   3  -4   4 143.824 52.2484   1
   3  -4   2 293.374 90.2830   1
  -3   4   2 240.694 45.9408   1
  -3   4   2 207.133 15.1565   2
   3  -4   2 197.159 48.8083   2
  -3   4   0-2.27386 14.9132   2
  -3   4   0 11.6809 35.1649   1
   3  -4   0 5.98710 143.885   1
   3  -4   0 3.12481 45.6830   2
   3  -4  -2 207.507 39.0712   2
   3  -4  -2 181.678 220.880   1
  -3   4  -2 236.750 24.2175   1
  -3   4  -2 244.617 19.8365   2
  -3   4  -4 145.262 21.6505   2
   3  -5   3 132.397 88.1269   1
   3  -5   3 46.4243 56.1333   2
   3  -5   1 3453.98 72.0268   2
  -3   5   1 3468.48 51.6444   1
  -3   5   1 3377.76 31.4998   2
   3  -5  -1 3828.00 70.7738   2
  -3   5  -1 3779.85 44.0668   1
  -3   5  -1 3650.78 34.4730   2
  -3   5  -3 76.5003 21.0460   1
  -3   5  -3 51.5844 18.0226   2
   3  -6   2 183.085 145.248   1
   3  -6   2 68.7962 59.2843   2
  -3   6   0 9.94393 26.8526   1
  -3   6   0 6.69093 14.0095   2
   3  -6   0-167.003 220.891   1
   3  -6   0-28.1925 54.2804   2
  -3   6  -2 161.136 22.2563   1
  -3   6  -2 166.227 17.4773   2
   3  -7   1 316.333 58.5870   2
   3  -7   1 240.247 234.140   1
  -3   7  -1 372.205 16.6160   2
  -4   0   0 408970. 976.181   2
   4   0   0 408958. 1168.14   1
   4   0  -2 2379.54 38.1592   2
  -4   0  -2 2287.25 28.1755   2
  -4   0   2 2591.89 55.3635   1
   4   0   2 2656.07 60.4754   2
   4   0   2 2733.25 72.4074   1
  -4  -1  -3 1071.10 23.8093   2
   4   1  -1 402.331 27.2784   2
  -4   1   1 437.675 14.4356   2
  -4   1   1 465.091 39.9269   1
  -4   1  -1 508.128 19.5288   2
  -4   1  -1 464.142 25.3390   1
  -4   1  -3 1092.25 28.7136   2
   4  -2   4 3026.87 58.3556   1
   4  -2   2 855.972 50.5951   2
   4   2  -2 723.815 23.4779   2
   4  -2   0 332270. 896.169   2
  -4   2   0 332779. 810.973   2
  -4   2   0 330667. 845.199   1
   4  -2   0 329437. 1040.80   1
   4  -2  -2 948.417 38.0045   2
  -4   2  -2 890.666 25.7444   1
  -4   2  -4 3534.10 42.7738   2
   4  -3   3 313.264 73.7196   1
  -4   3   1 80.9817 15.9294   2
   4  -3   1 61.4533 112.039   1
  -4   3   1 44.6073 41.5710   1
   4  -3   1 107.976 52.0399   2
  -4   3  -1 68.1105 16.6260   2
  -4   3  -1 46.7605 31.0003   1
   4  -3  -1 110.074 173.867   1
   4  -3  -1 103.629 44.0387   2
  -4   3  -3 287.346 21.0063   2
   4  -4   4 3564.36 80.3150   2
  -4   4   2 987.556 47.5969   1
  -4   4   2 1025.86 22.3458   2
   4  -4   2 993.606 110.037   1
   4  -4   0 241985. 708.518   2
  -4   4   0 227602. 575.797   2
   4  -4   0 235829. 898.747   1
  -4   4  -2 1066.37 31.6798   1
  -4   4  -2 1046.98 24.4552   2
  -4   4  -4 3877.61 40.1874   2
   4  -5   3 6.32932 109.638   1
   4  -5   3-18.9398 64.1765   2
  -4   5   1 3.39418 14.9997   2
  -4   5   1 31.2727 36.5043   1
   4  -5   1-54.0281 58.9685   2
  -4   5  -1 14.2832 26.3825   1
  -4   5  -1 6.90416 17.4589   2
   4  -5  -1 29.1181 62.0241   2
  -4   5  -3 8.58949 22.1549   1
  -4   5  -3-9.91935 16.1621   2
   4  -6   2 677.680 175.906   1
   4  -6   2 534.009 68.4162   2
   4  -6   0 93304.1 365.086   2
   4  -6   0 88641.0 642.126   1
   4  -7   1 80.2601 64.1483   2
  -4   7  -1 35.9136 22.3982   1
   5   0   0-35.8901 159.628   1
  -5   0   0-3.19644 19.4960   1
  -5   0   0-3.08788 11.0844   2
   5   0   0 11.1755 36.4813   2
  -5   0  -2-0.60711 14.6543   2
   5   0   2 42.3022 92.8271   1
  -5   0   2-13.5573 36.1471   1
   5   0  -2-13.3664 37.9873   2
   5  -1   3 87.9670 83.4930   1
  -5  -1  -3 19.1670 14.4092   2
   5   1  -1 1056.76 34.7662   2
  -5  -1  -1 1094.05 15.0558   2
  -5   1  -1 1324.71 27.0056   1
  -5  -1   1 1164.16 20.5804   1
  -5   1  -3 36.6245 18.8178   2
   5   1   3 31.6508 71.8349   1
   5  -2   4 77.0567 65.5429   1
   5  -2   2 59.6791 106.414   1
   5  -2   0-10.8911 166.295   1
  -5   2   0 9.81696 15.9411   2
  -5   2  -2 9.08770 16.9844   2
  -5   2  -4-9.01061 21.0972   2
   5  -3   3 180.800 95.6688   1
   5  -3   3 73.8145 58.5905   2
   5  -3   1 3607.57 76.6366   2
  -5   3   1 3510.19 56.0309   1
  -5   3   1 3456.10 33.1140   2
  -5   3  -1 3545.07 45.8199   1
  -5   3  -1 3653.39 36.0155   2
  -5   3  -3 112.268 22.3214   1
  -5   3  -3 100.599 20.4327   2
   5  -4   2 50.3391 137.606   1
   5  -4   2-7.40148 65.9536   2
  -5   4   0 3.20233 34.4240   1
  -5   4   0-11.4304 16.7683   2
   5  -4   0-13.0283 58.3335   2
  -5   4  -2 18.0487 26.1726   1
  -5   4  -2 9.36016 16.8755   2
   5  -5   3 39.9423 62.4919   2
   5  -5   3 38.7512 131.511   1
   5  -5   1 269.363 193.952   1
   5  -5   1 162.261 64.7196   2
  -5   5  -1 259.035 28.8213   1
  -5   5  -1 210.111 18.2475   2
  -5   5  -3 34.2894 23.4553   1
  -5   5  -3 24.2471 16.6451   2
   5  -6   2-1.13273 131.227   1
   5  -6   2 23.5438 60.8770   2
  -5   6  -2 10.0361 23.1213   1
   6   0   0 146717. 468.974   2
  -6   0   0 146660. 375.692   1
  -6   0  -2 840.384 19.8328   2
   6   0   2 787.749 159.136   1
   6  -1   3 392.894 119.751   1
  -6   1   1 128.000 32.1005   1
   6  -1   1-60.4235 183.619   1
   6  -1   1 81.7518 56.7548   2
  -6   1  -1 92.4508 20.7843   1
  -6   1  -1 119.911 16.0426   2
   6  -1  -1 69.3744 52.2723   2
  -6   1  -3 394.891 19.7616   2
   6  -2   2 304.759 69.6950   2
   6  -2   2 602.852 154.001   1
   6  -2   0 135873. 463.403   2
   6  -2   0 132904. 766.694   1
   6  -3   3 140.631 129.887   1
   6  -3   3 92.1860 61.3064   2
  -6   3   1 115.992 40.6040   1
   6  -3   1 12.0189 203.074   1
   6  -3   1 61.2486 65.0741   2
  -6   3  -1 98.0750 28.1991   1
  -6   3  -1 79.4199 17.4974   2
   6  -3  -1 76.2170 62.5844   2
  -6   3  -3 105.630 17.8160   2
   6  -4   2 967.053 194.212   1
   6  -4   2 575.782 74.6375   2
  -6   4   0 93078.8 276.337   1
  -6   4   0 92794.8 260.736   2
  -6   4  -2 598.661 21.8524   2
   6  -5   1 14.3884 67.0069   2
  -6   5  -1 10.7871 24.4881   1
   7  -1   1 613.300 247.835   1
   7  -1   1 932.342 60.4124   2
  -7   1  -1 1115.42 21.8861   2
   7  -2   2-240.771 228.894   1
   7  -2   0-25.7624 63.5272   2
  -7   2  -2 12.8979 16.8359   2
   7  -3   1 194.129 238.630   1
   7  -3   1 359.488 68.4878   2
   7  -4   2 105.390 71.5003   2
   0   0   0    0.00    0.00   0

TITL 020_SSO_x1_P16_30-5-1_Acaa in Aeaa
REM Aeaa (#68 with fixed user cell!)
CELL 0.48590   5.502223   5.504817  20.469242  90.0000  90.0000  90.0000
ZERR    4.00   0.000845   0.000856   0.162729   0.0000   0.0000   0.0000
LATT  5
SYMM  x,-y,-z+1/2
SYMM -x+1/2, y,-z
SYMM -x+1/2,-y, z+1/2
SFAC O Sr Sn
UNIT 28.00 12.00 8.00
TREF
HKLF 4
END
;
_shelx_hkl_checksum                51667
loop_
  _axis.id
  _axis.system
  _axis.type
  _axis.equipment
  _axis.parity
  _axis.depends_on
  _axis.zero
  _axis.vector[1]
  _axis.vector[2]
  _axis.vector[3]
 source abstract . source . . . 0.99999589 0.00000000 -0.00286792
 omega abstract rotation goniometer -1 . 86.41056000 0.00000000 0.00000000
 1.00000000
 kappa abstract rotation goniometer -1 omega 0.00000000 -0.76381056 0.00000000
 0.64544049
 phi abstract rotation goniometer -1 kappa . 0.00000000 0.00000000 1.00000000
 theta abstract rotation goniometer -1 . -0.11636341 0.00000000 0.00000000
 1.00000000
 matrixX abstract general general . phi . 1.00000000 0.00000000 0.00000000
 matrixY abstract general general . phi . 0.00000000 1.00000000 0.00000000
 matrixZ abstract general general . phi . 0.00000000 0.00000000 1.00000000
 dacX abstract translation general . phi . 0.00000000 1.00000000 0.00000000
 dacY abstract translation general . phi . -1.00000000 0.00000000 0.00000000
 dacZ abstract translation general . phi . 0.00000000 0.00000000 1.00000000

_olex2_submission_special_instructions  'No special instructions were received'
_oxdiff_exptl_absorpt_empirical_details
;
Empirical correction (ABSPACK) includes:
- Absorption correction using spherical harmonics
- Frame scaling
;
_oxdiff_exptl_absorpt_empirical_full_max  4.177
_oxdiff_exptl_absorpt_empirical_full_min  0.206
loop_
  _twin_individual_id
  _twin_individual_mass_fraction_refined
 1 0.45(3)
 2 0.55(3)
