# Supplementary material for: The varying temperature- and pressure-induced phase transition pathways in hybrid improper ferroelectric Sr3Sn2O7
Source: Acta Crystallogr B Struct Sci Cryst Eng Mater. 2025 Apr 14;81(Pt 3):318–24. doi: 10.1107/S2052520625002306 (PMC12147935; doi:10.1107/S2052520625002306)
Supplement: Supplementary file 1 [file b-81-00318-sup1.zip › SSO_HP_VT_CIFs/SSO_HP_CIFS/021_SSO_x1_P17_23-30-5-1.cif]

data_021_sso_x1_p17_23-30-5-1

# start Validation Reply Form
_vrf_ATOM007_021_sso_x1_p17_23-30-5-1
;
PROBLEM: _atom_site_aniso_label is missing
RESPONSE:  As the measurement was performed using a diamond anvil cell to
achieve high pressures, the available region of reciprocal space is 
restricted, resulting in a low data/parameter ratio. Therefore, an 
anisotropic model is neither feasible nor advisable.
;
_vrf_PLAT029_021_sso_x1_p17_23-30-5-1
;
PROBLEM: _diffrn_measured_fraction_theta_full value Low .      0.223 Why?  
RESPONSE: The measurement was performed using a diamond anvil cell, of 
which the precise design necessitates a small opening angle (approx. 23
degrees) to obtain high pressures. This restricts the available region
of reciprocal space. 
;
_vrf_PLAT088_021_sso_x1_p17_23-30-5-1
;
PROBLEM: Poor Data / Parameter Ratio ....................       5.93 Note  
RESPONSE: The measurement was performed using a diamond anvil cell, of 
which the precise design necessitates a small opening angle (approx. 23
degrees) to obtain high pressures. This restricts the available region
of reciprocal space. The sample was refined isotropically to improve this.
;
_vrf_PLAT196_021_sso_x1_p17_23-30-5-1
;
PROBLEM: No TEMP record and measurement temperature .NE.         293 Degree
RESPONSE: Model incorporates no riding hydrogens so no TEMP record is 
required. 
;
# end Validation Reply Form

_audit_creation_date               2025-01-08
_audit_creation_method
;
Olex2 1.5-ac7-013
(compiled 2025.01.02 svn.rf662f148 for Rigaku Oxford Diffraction, GUI svn.r7109)
;
_shelx_SHELXL_version_number       '2019/3'
_audit_contact_author_address      
;
Dept. of Chemistry, University of Warwick, Gibbet Hill Road, Coventry, CV4 7AL
;
_audit_contact_author_email        ?
_audit_contact_author_name         'Evie Ladbrook'
_audit_contact_author_phone        ?
_publ_contact_author_id_orcid      ?
_publ_section_references
;
Dolomanov, O.V., Bourhis, L.J., Gildea, R.J, Howard, J.A.K. & Puschmann, H.
 (2009), J. Appl. Cryst. 42, 339-341.

Sheldrick, G.M. (2008). Acta Cryst. A64, 112-122.

Sheldrick, G.M. (2015). Acta Cryst. C71, 3-8.
;
_chemical_name_common              ?
_chemical_name_systematic          ?
_chemical_formula_moiety           'O7 Sn2 Sr3'
_chemical_formula_sum              'O7 Sn2 Sr3'
_chemical_formula_weight           612.24
_chemical_melting_point            ?
_chemical_oxdiff_formula           'Sr3 Sn2 O7'
loop_
  _atom_type_symbol
  _atom_type_description
  _atom_type_scat_dispersion_real
  _atom_type_scat_dispersion_imag
  _atom_type_scat_source
 'O' 'O' 0.0036 0.0026 'International Tables Vol C Tables 4.2.6.8 and 6.1.1.4'
 'Sr' 'Sr' 0.1333 1.7343 'International Tables Vol C Tables 4.2.6.8 and 6.1.1.4'
 'Sn' 'Sn' -1.6654 0.7203
 'International Tables Vol C Tables 4.2.6.8 and 6.1.1.4'

_shelx_space_group_comment
;
The symmetry employed for this shelxl refinement is uniquely defined
by the following loop, which should always be used as a source of
symmetry information in preference to the above space-group names.
They are only intended as comments.
;
_space_group_crystal_system        'orthorhombic'
_space_group_IT_number             68
_space_group_name_H-M_alt          'A c a a'
_space_group_name_Hall             '-A 2ac 2c'
loop_
  _space_group_symop_operation_xyz
 'x, y, z'
 '-x+1/2, -y, z+1/2'
 'x, -y, -z+1/2'
 '-x+1/2, y, -z'
 'x, y+1/2, z+1/2'
 '-x+1/2, -y+1/2, z+1'
 'x, -y+1/2, -z+1'
 '-x+1/2, y+1/2, -z+1/2'
 '-x, -y, -z'
 'x-1/2, y, -z-1/2'
 '-x, y, z-1/2'
 'x-1/2, -y, z'
 '-x, -y+1/2, -z+1/2'
 'x-1/2, y+1/2, -z'
 '-x, y+1/2, z'
 'x-1/2, -y+1/2, z+1/2'

_cell_length_a                     5.4833(8)
_cell_length_b                     5.4809(8)
_cell_length_c                     20.70(15)
_cell_angle_alpha                  90
_cell_angle_beta                   90
_cell_angle_gamma                  90
_cell_volume                       622(4)
_cell_formula_units_Z              4
_cell_measurement_reflns_used      266
_cell_measurement_temperature      300
_cell_measurement_theta_max        19.6710
_cell_measurement_theta_min        3.6320
_shelx_estimated_absorpt_T_max     0.838
_shelx_estimated_absorpt_T_min     0.581
_exptl_absorpt_coefficient_mu      12.197
_exptl_absorpt_correction_T_max    0.01545
_exptl_absorpt_correction_T_min    0.00628
_exptl_absorpt_correction_type     sphere
_exptl_absorpt_process_details
;
CrysAlisPro 1.171.43.105a (Rigaku Oxford Diffraction, 2024)
Spherical absorption correction
using equivalent radius and absorption coefficient.
Empirical absorption correction using spherical harmonics,
implemented in SCALE3 ABSPACK scaling algorithm.
;
_exptl_absorpt_special_details     ?
_exptl_crystal_colour              'clear colourless'
_exptl_crystal_colour_lustre       clear
_exptl_crystal_colour_primary      colourless
_exptl_crystal_density_diffrn      6.537
_exptl_crystal_density_meas        ?
_exptl_crystal_density_method      ?
_exptl_crystal_description         plate
_exptl_crystal_F_000               1080
_exptl_crystal_size_max            0.05
_exptl_crystal_size_mid            0.03
_exptl_crystal_size_min            0.015
_exptl_crystal_size_rad            0.400
_exptl_transmission_factor_max     ?
_exptl_transmission_factor_min     ?
_diffrn_reflns_av_R_equivalents    0.0055
_diffrn_reflns_av_unetI/netI       0.0043
_diffrn_reflns_Laue_measured_fraction_full  0.223
_diffrn_reflns_Laue_measured_fraction_max  0.158
_diffrn_reflns_limit_h_max         7
_diffrn_reflns_limit_h_min         -7
_diffrn_reflns_limit_k_max         7
_diffrn_reflns_limit_k_min         -7
_diffrn_reflns_limit_l_max         4
_diffrn_reflns_limit_l_min         -4
_diffrn_reflns_number              402
_diffrn_reflns_point_group_measured_fraction_full  0.223
_diffrn_reflns_point_group_measured_fraction_max  0.158
_diffrn_reflns_theta_full          16.950
_diffrn_reflns_theta_max           20.979
_diffrn_reflns_theta_min           2.539
_diffrn_ambient_temperature        300.
_diffrn_detector                   'Hybrid Pixel Array Detector'
_diffrn_detector_area_resol_mean   13.3333
_diffrn_measured_fraction_theta_full  0.223
_diffrn_measured_fraction_theta_max  0.158
_diffrn_measurement_details
;
List of Runs (angles in degrees, time in seconds):

  # Type    Start    End  Width  t~exp~   \w     \q     \k     \f   Frames
--------------------------------------------------------------------------
  1  \f    -27.80  26.60   0.20    1.00 -90.00   0.00   0.00    --   272
  2  \f   -167.80-112.80   0.20    1.00-130.00   0.00   0.00    --   275
;
_diffrn_measurement_device         'abstract diffractometer'
_diffrn_measurement_device_type   
 'dectris-CrysAlisPro-abstract goniometer imported dectris images'
_diffrn_measurement_method         '\f scans'
_diffrn_orient_matrix_axis[1]      matrixX
_diffrn_orient_matrix_axis[2]      matrixY
_diffrn_orient_matrix_axis[3]      matrixZ
_diffrn_orient_matrix_type        
 'CrysAlisPro convention (1999,Acta A55,543-557)'
_diffrn_orient_matrix_UB_11        -0.0029621524
_diffrn_orient_matrix_UB_12        -0.0032082456
_diffrn_orient_matrix_UB_13        -0.0236731190
_diffrn_orient_matrix_UB_21        -0.0633950735
_diffrn_orient_matrix_UB_22        -0.0611575247
_diffrn_orient_matrix_UB_23        0.0011459582
_diffrn_orient_matrix_UB_31        -0.0612447677
_diffrn_orient_matrix_UB_32        0.0635036949
_diffrn_orient_matrix_UB_33        -0.0000784076
_diffrn_radiation_monochromator    synchrotron
_diffrn_radiation_probe            x-ray
_diffrn_radiation_type             synchrotron
_diffrn_radiation_wavelength       0.4859
_diffrn_source                     synchrotron
_reflns_Friedel_coverage           0.000
_reflns_Friedel_fraction_full      .
_reflns_Friedel_fraction_max       .
_reflns_number_gt                  68
_reflns_number_total               83
_reflns_special_details
;
Measurement was performed using a diamond anvil cell with an opening 
angle of approximately 23 degrees.
 Reflections were merged by SHELXL according to the crystal
 class for the calculation of statistics and refinement.
 
 _reflns_Friedel_fraction is defined as the number of unique
 Friedel pairs measured divided by the number that would be
 possible theoretically, ignoring centric projections and
 systematic absences. Completness statistics refer to single and
 composite reflections containing twin component 1 only.
;
_reflns_threshold_expression       'I > 2\s(I)'
_computing_cell_refinement         'CrysAlisPro 1.171.43.105a (Rigaku OD, 2024)'
_computing_data_collection        
 'CrysAlisPro 1.171.43.105a (Rigaku OD, 2024) (IMPORT)'
_computing_data_reduction          'CrysAlisPro 1.171.43.105a (Rigaku OD, 2024)'
_computing_molecular_graphics      'Olex2 1.5-ac7-013 (Dolomanov et al., 2009)'
_computing_publication_material    'Olex2 1.5-ac7-013 (Dolomanov et al., 2009)'
_computing_structure_refinement    'SHELXL 2019/3 (Sheldrick, 2015)'
_computing_structure_solution      'SHELXS  (Sheldrick, 2008)'
_refine_diff_density_max           0.821
_refine_diff_density_min           -0.399
_refine_diff_density_rms           0.302
_refine_ls_extinction_coef         .
_refine_ls_extinction_method       none
_refine_ls_goodness_of_fit_ref     1.187
_refine_ls_hydrogen_treatment      undef
_refine_ls_matrix_type             full
_refine_ls_number_parameters       14
_refine_ls_number_reflns           83
_refine_ls_number_restraints       3
_refine_ls_R_factor_all            0.0368
_refine_ls_R_factor_gt             0.0340
_refine_ls_restrained_S_all        1.166
_refine_ls_shift/su_max            0.000
_refine_ls_shift/su_mean           0.000
_refine_ls_structure_factor_coef   Fsqd
_refine_ls_weighting_details      
 'w=1/[\s^2^(Fo^2^)+(0.0599P)^2^+1.2026P] where P=(Fo^2^+2Fc^2^)/3'
_refine_ls_weighting_scheme        calc
_refine_ls_wR_factor_gt            0.0994
_refine_ls_wR_factor_ref           0.1025
_refine_special_details
;
 Refined as a 2-component twin.
The O1-Sn1-O2 distances were restrained to be similar as this lies along the c
axis which is is poorly defined due to the small opening angle of the
diamond anvil cell, the orientation of the plate-like crystal within the cell
and high mosaicity along c. Therefore, a SADI restraint was used to maintain
chemical and physical sensibility of the model.

SIMU restraint necessary to maintain sensible displacement parameters.
;
_olex2_refinement_description
;
1. Twinned data refinement
 Scales: 0.49(3)
 0.51(3)
2. Restrained distances
 O1-Sn1 \\sim Sn1-O2
 with sigma of 0.1
3. Uiso/Uaniso restraints and constraints
O2 \\sim O3 \\sim O1: within 3A with sigma of 0.002 and sigma for terminal
atoms of 0.004 within 3A
;
_atom_sites_solution_hydrogens     .
_atom_sites_solution_primary       isomorph
_atom_sites_solution_secondary     difmap
loop_
  _atom_site_label
  _atom_site_type_symbol
  _atom_site_fract_x
  _atom_site_fract_y
  _atom_site_fract_z
  _atom_site_U_iso_or_equiv
  _atom_site_adp_type
  _atom_site_occupancy
  _atom_site_site_symmetry_order
  _atom_site_calc_flag
  _atom_site_refinement_flags_posn
  _atom_site_refinement_flags_adp
  _atom_site_refinement_flags_occupancy
  _atom_site_disorder_assembly
  _atom_site_disorder_group
 Sr1 Sr 0.250000 0.250000 0.000000 0.0210(9) Uiso 1 4 d S . P . .
 Sr2 Sr 0.750000 0.250000 0.3108(4) 0.0229(9) Uiso 1 2 d S . P . .
 Sn1 Sn 0.750000 0.250000 0.0985(2) 0.0188(7) Uiso 1 2 d DS . P . .
 O1 O 0.750000 0.250000 0.000000 0.022(3) Uiso 1 4 d DS U P . .
 O2 O 0.750000 0.250000 0.198(3) 0.024(2) Uiso 1 2 d DS U P . .
 O3 O 0.4549(11) 0.4544(11) 0.0977(9) 0.0231(15) Uiso 1 1 d . U . . .

_geom_special_details
;
 All esds (except the esd in the dihedral angle between two l.s. planes)
 are estimated using the full covariance matrix.  The cell esds are taken
 into account individually in the estimation of esds in distances, angles
 and torsion angles; correlations between esds in cell parameters are only
 used when they are defined by crystal symmetry.  An approximate (isotropic)
 treatment of cell esds is used for estimating esds involving l.s. planes.
;
loop_
  _geom_bond_atom_site_label_1
  _geom_bond_atom_site_label_2
  _geom_bond_distance
  _geom_bond_site_symmetry_2
  _geom_bond_publ_flag
 Sr1 O1 2.7404(4) 9_665 ?
 Sr1 O1 2.7417(4) . ?
 Sr1 O1 2.7404(4) 9_655 ?
 Sr1 O1 2.7417(4) 1_455 ?
 Sr1 O3 2.57(2) . ?
 Sr1 O3 3.055(16) 15_645 ?
 Sr1 O3 2.57(2) 4 ?
 Sr1 O3 3.055(16) 14_545 ?
 Sr1 O3 3.055(16) 9_665 ?
 Sr1 O3 2.57(2) 7_554 ?
 Sr1 O3 2.57(2) 6_554 ?
 Sr1 O3 3.055(16) 12_565 ?
 Sr2 Sn1 3.321(10) 3 ?
 Sr2 Sn1 3.321(10) 3_565 ?
 Sr2 Sn1 3.322(10) 13_755 ?
 Sr2 O2 2.748(5) 13_755 ?
 Sr2 O2 2.747(4) 3 ?
 Sr2 O2 2.748(4) 13_655 ?
 Sr2 O2 2.33(6) . ?
 Sr2 O2 2.747(5) 3_565 ?
 Sr2 O3 2.972(19) 3_565 ?
 Sr2 O3 2.972(19) 8_645 ?
 Sr2 O3 2.47(2) 13_655 ?
 Sr2 O3 2.47(2) 10_656 ?
 Sn1 O1 2.040(15) . ?
 Sn1 O2 2.06(6) . ?
 Sn1 O3 1.972(6) 12_665 ?
 Sn1 O3 1.968(6) . ?
 Sn1 O3 1.968(6) 6_654 ?
 Sn1 O3 1.972(6) 15_645 ?

loop_
  _geom_angle_atom_site_label_1
  _geom_angle_atom_site_label_2
  _geom_angle_atom_site_label_3
  _geom_angle
  _geom_angle_site_symmetry_1
  _geom_angle_site_symmetry_3
  _geom_angle_publ_flag
 O1 Sr1 O1 180.0 9_665 9_655 ?
 O1 Sr1 O1 90.0 9_655 1_455 ?
 O1 Sr1 O1 90.0 9_665 1_455 ?
 O1 Sr1 O1 90.0 9_665 . ?
 O1 Sr1 O1 90.0 9_655 . ?
 O1 Sr1 O1 180.0 . 1_455 ?
 O1 Sr1 O3 122.0(2) 9_665 15_645 ?
 O1 Sr1 O3 122.0(2) . 12_565 ?
 O1 Sr1 O3 58.0(2) 9_655 14_545 ?
 O1 Sr1 O3 122.0(2) 9_655 12_565 ?
 O1 Sr1 O3 122.0(2) 9_655 9_665 ?
 O1 Sr1 O3 58.0(2) 1_455 14_545 ?
 O1 Sr1 O3 122.0(2) 9_665 14_545 ?
 O1 Sr1 O3 58.0(2) 1_455 12_565 ?
 O1 Sr1 O3 58.0(2) . 9_665 ?
 O1 Sr1 O3 58.0(2) 9_665 12_565 ?
 O1 Sr1 O3 58.0(2) 9_655 15_645 ?
 O1 Sr1 O3 58.0(2) . 15_645 ?
 O1 Sr1 O3 58.0(2) 9_665 9_665 ?
 O1 Sr1 O3 122.0(2) 1_455 9_665 ?
 O1 Sr1 O3 122.0(2) . 14_545 ?
 O1 Sr1 O3 122.0(2) 1_455 15_645 ?
 O3 Sr1 O1 64.1(2) 4 1_455 ?
 O3 Sr1 O1 115.8(2) 7_554 9_665 ?
 O3 Sr1 O1 64.1(2) . . ?
 O3 Sr1 O1 64.2(2) 6_554 9_655 ?
 O3 Sr1 O1 115.8(2) 6_554 9_665 ?
 O3 Sr1 O1 64.2(2) 7_554 9_655 ?
 O3 Sr1 O1 115.8(2) . 9_655 ?
 O3 Sr1 O1 64.2(2) 4 9_665 ?
 O3 Sr1 O1 64.1(2) 6_554 1_455 ?
 O3 Sr1 O1 115.9(2) 4 . ?
 O3 Sr1 O1 115.9(2) 7_554 1_455 ?
 O3 Sr1 O1 115.9(2) 6_554 . ?
 O3 Sr1 O1 115.8(2) 4 9_655 ?
 O3 Sr1 O1 64.1(2) 7_554 . ?
 O3 Sr1 O1 115.9(2) . 1_455 ?
 O3 Sr1 O1 64.2(2) . 9_665 ?
 O3 Sr1 O3 58.6(4) 6_554 12_565 ?
 O3 Sr1 O3 169.6(2) . 14_545 ?
 O3 Sr1 O3 116.0(4) 15_645 9_665 ?
 O3 Sr1 O3 169.6(2) 6_554 9_665 ?
 O3 Sr1 O3 169.6(2) 7_554 12_565 ?
 O3 Sr1 O3 93.3(7) 4 12_565 ?
 O3 Sr1 O3 58.6(4) 4 14_545 ?
 O3 Sr1 O3 58.6(4) 6_554 15_645 ?
 O3 Sr1 O3 58.6(4) . 12_565 ?
 O3 Sr1 O3 76.2(7) 4 7_554 ?
 O3 Sr1 O3 58.6(4) 7_554 14_545 ?
 O3 Sr1 O3 115.9(4) 14_545 15_645 ?
 O3 Sr1 O3 169.6(2) 4 15_645 ?
 O3 Sr1 O3 97.1(7) 14_545 9_665 ?
 O3 Sr1 O3 58.6(4) 4 9_665 ?
 O3 Sr1 O3 58.6(4) 7_554 9_665 ?
 O3 Sr1 O3 76.2(7) . 6_554 ?
 O3 Sr1 O3 115.9(4) 12_565 9_665 ?
 O3 Sr1 O3 128.2(4) . 7_554 ?
 O3 Sr1 O3 128.3(5) . 4 ?
 O3 Sr1 O3 128.2(4) 4 6_554 ?
 O3 Sr1 O3 93.3(7) 6_554 14_545 ?
 O3 Sr1 O3 128.3(5) 7_554 6_554 ?
 O3 Sr1 O3 116.0(4) 14_545 12_565 ?
 O3 Sr1 O3 93.3(7) . 9_665 ?
 O3 Sr1 O3 58.6(4) . 15_645 ?
 O3 Sr1 O3 93.3(7) 7_554 15_645 ?
 O3 Sr1 O3 97.1(7) 12_565 15_645 ?
 Sn1 Sr2 Sn1 71.4(2) 3_565 13_755 ?
 Sn1 Sr2 Sn1 111.2(5) 3_565 3 ?
 Sn1 Sr2 Sn1 71.4(2) 3 13_755 ?
 O2 Sr2 Sn1 124.4(2) . 3 ?
 O2 Sr2 Sn1 124.4(2) . 13_755 ?
 O2 Sr2 Sn1 149.5(15) 3_565 3 ?
 O2 Sr2 Sn1 38.2(13) 13_755 13_755 ?
 O2 Sr2 Sn1 149.5(15) 3 3_565 ?
 O2 Sr2 Sn1 92.2(8) 3_565 13_755 ?
 O2 Sr2 Sn1 92.2(8) 13_755 3 ?
 O2 Sr2 Sn1 38.3(13) 3_565 3_565 ?
 O2 Sr2 Sn1 92.2(8) 13_755 3_565 ?
 O2 Sr2 Sn1 124.4(2) . 3_565 ?
 O2 Sr2 Sn1 92.2(8) 13_655 3_565 ?
 O2 Sr2 Sn1 92.2(8) 3 13_755 ?
 O2 Sr2 Sn1 92.2(8) 13_655 3 ?
 O2 Sr2 Sn1 38.3(13) 3 3 ?
 O2 Sr2 Sn1 149.5(15) 13_655 13_755 ?
 O2 Sr2 O2 89.74(19) 3 13_755 ?
 O2 Sr2 O2 86.1(14) . 13_755 ?
 O2 Sr2 O2 86.1(14) . 13_655 ?
 O2 Sr2 O2 86.1(14) . 3 ?
 O2 Sr2 O2 89.74(19) 3_565 13_755 ?
 O2 Sr2 O2 172(3) 3 3_565 ?
 O2 Sr2 O2 89.74(19) 3 13_655 ?
 O2 Sr2 O2 172(3) 13_655 13_755 ?
 O2 Sr2 O2 86.1(14) . 3_565 ?
 O2 Sr2 O2 89.74(19) 3_565 13_655 ?
 O2 Sr2 O3 60.0(10) 13_755 8_645 ?
 O2 Sr2 O3 140.1(4) . 10_656 ?
 O2 Sr2 O3 129.6(4) . 8_645 ?
 O2 Sr2 O3 140.1(4) . 13_655 ?
 O2 Sr2 O3 125.9(11) 13_755 3_565 ?
 O2 Sr2 O3 125.9(11) 13_655 8_645 ?
 O2 Sr2 O3 125.9(11) 3_565 8_645 ?
 O2 Sr2 O3 125.9(11) 3 3_565 ?
 O2 Sr2 O3 59.9(10) 3_565 3_565 ?
 O2 Sr2 O3 129.6(4) . 3_565 ?
 O2 Sr2 O3 59.9(10) 3 8_645 ?
 O2 Sr2 O3 60.0(10) 13_655 3_565 ?
 O3 Sr2 Sn1 86.6(5) 13_655 3_565 ?
 O3 Sr2 Sn1 86.6(5) 10_656 3 ?
 O3 Sr2 Sn1 35.97(17) 8_645 13_755 ?
 O3 Sr2 Sn1 95.1(5) 3_565 3 ?
 O3 Sr2 Sn1 35.91(16) 3_565 3_565 ?
 O3 Sr2 Sn1 35.91(16) 8_645 3 ?
 O3 Sr2 Sn1 95.1(5) 3_565 13_755 ?
 O3 Sr2 Sn1 86.7(5) 13_655 13_755 ?
 O3 Sr2 Sn1 36.18(17) 13_655 3 ?
 O3 Sr2 Sn1 36.18(17) 10_656 3_565 ?
 O3 Sr2 Sn1 95.1(5) 8_645 3_565 ?
 O3 Sr2 Sn1 36.08(17) 10_656 13_755 ?
 O3 Sr2 O2 66.4(11) 10_656 3_565 ?
 O3 Sr2 O2 120.3(13) 13_655 3_565 ?
 O3 Sr2 O2 120.3(13) 13_655 13_755 ?
 O3 Sr2 O2 66.4(11) 13_655 3 ?
 O3 Sr2 O2 66.3(11) 10_656 13_755 ?
 O3 Sr2 O2 120.3(13) 10_656 13_655 ?
 O3 Sr2 O2 120.3(13) 10_656 3 ?
 O3 Sr2 O2 66.3(11) 13_655 13_655 ?
 O3 Sr2 O3 60.7(4) 13_655 3_565 ?
 O3 Sr2 O3 79.9(9) 10_656 13_655 ?
 O3 Sr2 O3 100.8(8) 8_645 3_565 ?
 O3 Sr2 O3 60.8(5) 13_655 8_645 ?
 O3 Sr2 O3 60.7(4) 10_656 8_645 ?
 O3 Sr2 O3 60.8(5) 10_656 3_565 ?
 Sr1 Sn1 Sr1 106.7(4) 9_655 9_665 ?
 Sr2 Sn1 Sr1 109.7(2) 13_755 9_665 ?
 Sr2 Sn1 Sr1 71.1(4) 3 9_655 ?
 Sr2 Sn1 Sr1 177.74(19) 3 9_665 ?
 Sr2 Sn1 Sr1 109.7(2) 13_655 9_655 ?
 Sr2 Sn1 Sr1 71.1(4) 3_565 9_665 ?
 Sr2 Sn1 Sr1 177.74(19) 3_565 9_655 ?
 Sr2 Sn1 Sr1 109.7(2) 13_755 9_655 ?
 Sr2 Sn1 Sr1 109.7(2) 13_655 9_665 ?
 Sr2 Sn1 Sr2 111.2(5) 3_565 3 ?
 Sr2 Sn1 Sr2 111.2(5) 13_755 13_655 ?
 Sr2 Sn1 Sr2 71.4(2) 3 13_755 ?
 Sr2 Sn1 Sr2 71.4(2) 3_565 13_655 ?
 Sr2 Sn1 Sr2 71.4(2) 3_565 13_755 ?
 Sr2 Sn1 Sr2 71.4(2) 3 13_655 ?
 O1 Sn1 Sr1 53.3(2) . 9_655 ?
 O1 Sn1 Sr1 53.3(2) . 9_665 ?
 O1 Sn1 Sr2 124.4(2) . 13_755 ?
 O1 Sn1 Sr2 124.4(2) . 3 ?
 O1 Sn1 Sr2 124.4(2) . 3_565 ?
 O1 Sn1 Sr2 124.4(2) . 13_655 ?
 O1 Sn1 O2 180.0 . . ?
 O2 Sn1 Sr1 126.7(2) . 9_655 ?
 O2 Sn1 Sr1 126.7(2) . 9_665 ?
 O2 Sn1 Sr2 55.6(2) . 13_655 ?
 O2 Sn1 Sr2 55.6(2) . 3_565 ?
 O2 Sn1 Sr2 55.6(2) . 13_755 ?
 O2 Sn1 Sr2 55.6(2) . 3 ?
 O3 Sn1 Sr1 130.8(4) 12_665 9_655 ?
 O3 Sn1 Sr1 48.4(5) 15_645 9_655 ?
 O3 Sn1 Sr1 62.5(4) 6_654 9_655 ?
 O3 Sn1 Sr1 48.4(5) 12_665 9_665 ?
 O3 Sn1 Sr1 116.8(4) 6_654 9_665 ?
 O3 Sn1 Sr1 130.8(4) 15_645 9_665 ?
 O3 Sn1 Sr1 62.5(4) . 9_665 ?
 O3 Sn1 Sr1 116.8(4) . 9_655 ?
 O3 Sn1 Sr2 47.7(4) 12_665 3_565 ?
 O3 Sn1 Sr2 118.3(3) . 3 ?
 O3 Sn1 Sr2 118.3(3) 6_654 3_565 ?
 O3 Sn1 Sr2 118.4(3) 12_665 13_655 ?
 O3 Sn1 Sr2 133.1(4) . 13_755 ?
 O3 Sn1 Sr2 118.4(3) 15_645 13_755 ?
 O3 Sn1 Sr2 62.3(4) . 3_565 ?
 O3 Sn1 Sr2 133.1(4) 6_654 13_655 ?
 O3 Sn1 Sr2 133.1(4) 15_645 3_565 ?
 O3 Sn1 Sr2 47.7(4) 6_654 13_755 ?
 O3 Sn1 Sr2 47.7(4) . 13_655 ?
 O3 Sn1 Sr2 62.3(4) 12_665 13_755 ?
 O3 Sn1 Sr2 62.3(4) 15_645 13_655 ?
 O3 Sn1 Sr2 47.7(4) 15_645 3 ?
 O3 Sn1 Sr2 62.3(4) 6_654 3 ?
 O3 Sn1 Sr2 133.1(4) 12_665 3 ?
 O3 Sn1 O1 89.5(5) 6_654 . ?
 O3 Sn1 O1 89.5(5) 15_645 . ?
 O3 Sn1 O1 89.5(5) 12_665 . ?
 O3 Sn1 O1 89.5(5) . . ?
 O3 Sn1 O2 90.5(5) . . ?
 O3 Sn1 O2 90.5(5) 12_665 . ?
 O3 Sn1 O2 90.5(5) 6_654 . ?
 O3 Sn1 O2 90.5(5) 15_645 . ?
 O3 Sn1 O3 89.95(6) . 15_645 ?
 O3 Sn1 O3 90.04(6) . 12_665 ?
 O3 Sn1 O3 179.0(10) 12_665 15_645 ?
 O3 Sn1 O3 89.95(6) 6_654 12_665 ?
 O3 Sn1 O3 179.0(10) 6_654 . ?
 O3 Sn1 O3 90.04(6) 6_654 15_645 ?
 Sr1 O1 Sr1 90.0 9_655 . ?
 Sr1 O1 Sr1 180.0 9_665 9_655 ?
 Sr1 O1 Sr1 90.0 9_655 1_655 ?
 Sr1 O1 Sr1 180.0 . 1_655 ?
 Sr1 O1 Sr1 90.0 9_665 1_655 ?
 Sr1 O1 Sr1 90.0 9_665 . ?
 Sn1 O1 Sr1 90.0 7_554 9_655 ?
 Sn1 O1 Sr1 90.0 7_554 1_655 ?
 Sn1 O1 Sr1 90.0 . 1_655 ?
 Sn1 O1 Sr1 90.0 7_554 9_665 ?
 Sn1 O1 Sr1 90.0 . 9_655 ?
 Sn1 O1 Sr1 90.0 7_554 . ?
 Sn1 O1 Sr1 90.0 . . ?
 Sn1 O1 Sr1 90.0 . 9_665 ?
 Sn1 O1 Sn1 180.0 . 7_554 ?
 Sr2 O2 Sr2 93.9(14) . 13_755 ?
 Sr2 O2 Sr2 172(3) 3 3_565 ?
 Sr2 O2 Sr2 89.74(19) 3 13_755 ?
 Sr2 O2 Sr2 89.74(19) 3_565 13_655 ?
 Sr2 O2 Sr2 93.9(14) . 3_565 ?
 Sr2 O2 Sr2 89.74(19) 3_565 13_755 ?
 Sr2 O2 Sr2 93.9(14) . 3 ?
 Sr2 O2 Sr2 93.9(14) . 13_655 ?
 Sr2 O2 Sr2 172(3) 13_655 13_755 ?
 Sr2 O2 Sr2 89.74(19) 3 13_655 ?
 Sn1 O2 Sr2 86.1(14) . 13_655 ?
 Sn1 O2 Sr2 86.1(14) . 3 ?
 Sn1 O2 Sr2 86.1(14) . 3_565 ?
 Sn1 O2 Sr2 86.1(14) . 13_755 ?
 Sn1 O2 Sr2 180.0 . . ?
 Sr1 O3 Sr1 86.7(7) . 9_665 ?
 Sr1 O3 Sr2 167.7(6) . 3_565 ?
 Sr2 O3 Sr1 101.9(5) 13_655 . ?
 Sr2 O3 Sr1 171.4(7) 13_655 9_665 ?
 Sr2 O3 Sr1 81.0(4) 3_565 9_665 ?
 Sr2 O3 Sr2 90.3(8) 13_655 3_565 ?
 Sn1 O3 Sr1 96.7(5) 15_655 . ?
 Sn1 O3 Sr1 82.7(3) . 9_665 ?
 Sn1 O3 Sr1 82.6(3) 15_655 9_665 ?
 Sn1 O3 Sr1 96.8(5) . . ?
 Sn1 O3 Sr2 81.8(4) . 3_565 ?
 Sn1 O3 Sr2 81.8(4) 15_655 3_565 ?
 Sn1 O3 Sr2 96.1(5) 15_655 13_655 ?
 Sn1 O3 Sr2 96.2(5) . 13_655 ?
 Sn1 O3 Sn1 159.4(4) . 15_655 ?

_shelx_res_file
;
TITL 021_SSO_x1_P17_23-30-5-1 in Aeaa
    021_sso_x1_p17_23-30-5-1.res
    created by SHELXL-2019/3 at 14:45:48 on 08-Jan-2025
REM Aeaa (#68 with fixed user cell
CELL 0.4859 5.483319 5.48086 20.699054 90 90 90
ZERR 4 0.000763 0.000832 0.146667 0 0 0
LATT 5
SYMM 0.5-X,-Y,0.5+Z
SYMM +X,-Y,0.5-Z
SYMM 0.5-X,+Y,-Z
SFAC O Sr Sn
DISP O 0.0036 0.0026 8.3735
DISP Sn -1.6654 0.7203 2178.1549
DISP Sr 0.1333 1.7343 4851.4431
UNIT 28 12 8
SIMU 0.002 0.004 3 O2 O3 O1
SADI 0.1 O1 Sn1 Sn1 O2

L.S. 10
PLAN  5
SIZE 0.05 0.03 0.015
CONF
LIST 4
MORE -1
fmap 2
acta
TWIN 0 1 0 -1 0 0 0 0 1 2
REM <olex2.extras>
REM <HklSrc "%.\\021_SSO_x1_P17_23-30-5-1.hkl">
REM </olex2.extras>

WGHT    0.059900    1.202600
BASF   0.51367
FVAR       1.43355
SR1   2    0.250000    0.250000    0.000000    10.25000    0.02099
SR2   2    0.750000    0.250000    0.310805    10.50000    0.02292
SN1   3    0.750000    0.250000    0.098538    10.50000    0.01879
O1    1    0.750000    0.250000    0.000000    10.25000    0.02221
O2    1    0.750000    0.250000    0.198118    10.50000    0.02425
O3    1    0.454912    0.454387    0.097677    11.00000    0.02307
HKLF 4


REM  021_SSO_x1_P17_23-30-5-1 in Aeaa
REM wR2 = 0.1025, GooF = S = 1.187, Restrained GooF = 1.166 for all data
REM R1 = 0.0340 for 68 Fo > 4sig(Fo) and 0.0368 for all 83 data
REM 14 parameters refined using 3 restraints

END

WGHT      0.0597      1.2116

REM Highest difference peak  0.821,  deepest hole -0.399,  1-sigma level  0.302
Q1    1   0.6438  0.2500  0.0000  10.50000  0.05    0.82
Q2    1   0.1535  0.2500  0.0000  10.50000  0.05    0.75
;
_shelx_res_checksum                36937
_shelx_hkl_file
;
   0  -1   1-0.08114 5.82034   2
   0  -1   1-1.65098 2.48412   1
   0   1  -1 1.27345 5.73615   2
   0   1  -1-1.00908 3.12971   1
   0  -2   0 997758. 745.182   2
   0  -2   0 999999. 773.650   1
   0  -2   2 188.845 15.2765   2
   0   2  -2 281.007 11.2258   1
   0   3  -1 26.1990 35.4249   1
   0  -3  -1-0.29955 7.27033   2
   0  -3   1 2.38310 11.7343   2
   0   3   1 29.6849 67.0182   1
   0  -3  -1 11.4718 25.7975   1
   0   3  -1-3.75527 25.6354   2
   0  -3   1 4.42088 12.0098   1
   0   3   1 3.34681 15.9255   2
   0  -3   3 10.5882 18.3568   2
   0   3  -3 0.33430 16.1572   1
   0  -4   0 490484. 443.214   2
   0  -4   0 499976. 457.357   1
   0   4  -2 2640.76 71.3380   2
   0  -4   2 2267.04 30.8337   2
   0  -4  -2 2756.99 48.4680   1
   0   4   2 2361.56 39.0769   2
   0   5   1-12.4196 33.6529   2
   0   5  -1 8.24603 80.6218   1
   0  -5  -1 6.55698 21.5944   1
   0  -5   1-3.88619 14.6672   1
   0   5  -1-5.86836 36.4707   2
   0  -5   1 1.23219 11.8832   2
   0   5  -3-6.53211 50.7511   1
   0  -5   3 5.30964 14.9766   2
   0   6   0 156394. 385.896   2
   0  -6   0 156633. 196.920   1
   0  -6   2 840.817 19.1882   2
   0   6  -2 711.017 100.557   1
  -1   0   0-0.79888 3.40866   2
   1   0   0-5.01910 10.2822   1
  -1   0   0 1.42215 7.13781   1
   1   0   0-0.48697 4.74850   2
   1   1  -1 13151.8 52.6516   1
   1   1  -1 12824.6 71.0325   2
  -1  -1   1 13249.1 63.2598   2
   1   1   1 13348.7 48.2566   2
  -1  -2  -2 1827.00 51.5928   1
   1   2  -2 1589.90 26.5881   1
  -1   2   0-14.0232 30.0627   1
   1   2   0 6.39611 15.9596   2
  -1  -2   0 32.3071 19.6764   1
  -1   2   0 3.57720 10.7019   2
  -1  -2   0 1.24988 8.89609   2
   1   2   0 26.9099 30.9618   1
  -1  -2   2 1733.25 19.8293   1
   1   2   2 1778.22 22.2215   2
   1   3  -3 97.9966 30.0401   2
   1  -3   1 10967.2 41.0049   2
  -1  -3  -1 10242.3 49.6792   2
  -1   3   1 10942.0 56.9842   2
  -1  -3  -1 10162.1 73.6930   1
   1   3  -1 9958.32 90.3072   1
   1   3  -1 9972.03 85.7296   2
   1   3   1 10161.2 69.9596   2
  -1  -3   1 9828.19 58.4323   2
   1  -3  -1 10352.2 47.6170   1
  -1  -3   1 10180.1 53.6902   1
   1   3   1 10567.4 126.201   1
  -1  -3   3 162.634 22.7055   2
   1   4  -4 379.463 32.6877   1
  -1   4   2 1247.31 28.6041   2
   1  -4   2 1075.47 18.1763   2
   1   4  -2 1242.87 57.7859   1
   1   4  -2 1038.00 48.1143   2
  -1  -4  -2 1258.69 44.6184   1
   1  -4   0 15.4042 12.3810   1
  -1  -4   0 5.74309 12.1092   2
   1   4   0-9.81598 32.2430   2
   1   4   0-62.9829 70.7297   1
  -1  -4   0 18.8928 25.7636   1
  -1   4  -2 934.256 46.7544   1
  -1  -4   2 1183.16 23.1175   1
   1  -4  -2 1239.94 31.2688   1
  -1  -4   2 1035.48 25.6919   2
   1   4   2 1197.83 33.5940   2
  -1  -4   4 358.643 24.5308   2
   1  -5   3 19.1635 12.9324   2
  -1   5   1 1549.50 43.3572   2
  -1  -5  -1 1474.31 22.3833   2
  -1  -5   1 1661.18 28.3013   1
   1  -5  -1 1575.00 22.6445   1
  -1   5  -3 78.2516 52.7478   1
   1   6  -2 369.018 79.4221   1
  -1  -6   0 4.98207 11.8208   2
  -1  -6   0-4.64464 19.8555   1
   1   6   0-57.1083 107.840   1
   1   6   0-0.72585 43.5791   2
  -1  -6   2 316.233 15.2527   2
   2   0   0 853065. 746.488   2
   2   0   0 849738. 783.062   1
  -2   0   2 133.873 15.1416   2
   2   0  -2 162.587 10.4442   1
  -2   1   1 486.819 12.1507   2
   2   1  -1 519.181 26.2082   2
   2   1  -1 661.628 27.6517   1
  -2  -1  -1 597.997 12.7589   2
  -2  -1  -1 731.123 32.6729   1
  -2   1  -1 759.695 19.9771   1
  -2  -1   1 689.141 18.5099   1
   2   1   1 729.972 50.3181   1
   2   1   1 662.153 18.0103   2
   2   2  -2 4778.15 67.8750   2
  -2  -2  -2 4721.05 32.6702   2
  -2  -2  -2 4879.96 72.9729   1
   2   2   0 863418. 911.226   1
   2   2   0 876179. 866.936   2
  -2  -2   2 4803.47 35.3702   1
   2   2   2 4715.94 113.962   1
   2   3  -3 211.588 33.0064   1
   2   3  -3 224.837 39.4450   2
  -2  -3  -1 117.821 34.5924   1
   2   3  -1 157.465 49.6062   1
  -2  -3  -1 129.021 12.7550   2
   2   3  -1 126.933 33.7279   2
  -2  -3   1 121.086 21.5424   1
  -2  -3   1 132.937 16.5946   2
   2   3   1 169.627 69.7200   1
   2   3   1 120.404 25.2772   2
  -2  -3   3 256.855 16.2250   1
  -2  -3   3 193.359 21.6074   2
   2   4  -2 866.519 51.0118   2
  -2  -4  -2 907.712 19.8985   2
  -2  -4  -2 973.479 44.6151   1
   2   4  -2 1015.40 60.7320   1
   2   4   0 313457. 511.852   2
  -2  -4   0 316689. 388.312   1
   2   4   2 905.061 114.557   1
   2  -4  -2 810.517 16.0985   1
  -2  -4   2 982.068 25.9828   1
   2   4   2 890.826 35.0500   2
  -2  -4   2 854.836 23.8246   2
  -2  -4   4 3190.90 44.5778   2
   2   5  -3 11.8091 54.3394   1
  -2  -5  -1 0.99078 27.9605   1
  -2  -5  -1 2.87129 11.7971   2
   2   5  -1-22.7076 41.8976   2
   2   5  -1-14.4403 73.2841   1
   2   5   1-53.4005 107.128   1
  -2  -5   1 2.62359 13.2275   2
  -2  -5   1-0.50672 19.8951   1
   2   5   1-25.4489 34.8823   2
  -2  -5   3 9.71026 15.2248   2
  -2  -6   0 119481. 194.258   1
  -2  -6   0 119121. 187.081   2
  -2  -6   2 504.970 18.0254   2
  -2  -6   2 587.137 21.0083   1
   2   7  -1-74.2870 108.154   1
   2   7  -1 4.61870 42.8120   2
  -2  -7   1 6.05924 12.1057   2
  -2  -7   1-5.00979 17.0198   1
  -3   0   0-2.51970 9.31085   2
  -3   0   0-0.74302 18.6661   1
  -3   0  -2 25.6783 34.3291   1
  -3   0   2 7.80100 9.46789   1
  -3   0   2-0.66695 15.0602   2
   3   1  -3 83.4816 29.5943   2
  -3  -1  -1 8637.40 69.2740   1
  -3   1   1 8752.57 39.0922   2
   3  -1   1 9818.78 55.6491   2
   3   1  -1 9371.98 81.8731   2
  -3  -1  -1 9588.08 48.4282   2
   3   1  -1 9463.07 87.7040   1
   3   1   1 9691.27 68.9432   2
   3  -1  -1 9264.10 65.6632   1
  -3  -1   1 9271.19 57.8230   2
  -3   1  -1 9576.45 46.2803   1
   3   1   1 9479.90 121.262   1
  -3  -1   3 218.562 13.6847   1
  -3  -1   3 78.6484 21.4180   2
   3   2  -2 310.491 39.8542   2
   3  -2   2 203.061 11.7386   2
  -3  -2  -2 265.894 40.7632   1
   3   2  -2 288.620 39.9043   1
  -3  -2  -2 280.761 13.5906   2
  -3  -2   0 16.4055 13.4453   2
   3   2   0 41.1676 58.0995   1
  -3  -2   0 56.3952 27.1212   1
   3   2   0 2.90960 30.0102   2
   3  -2  -2 175.268 22.2268   1
   3   2   2 322.106 24.4845   2
  -3  -2   2 272.621 19.0367   1
  -3   2  -2 223.875 16.0798   1
   3   2   2 368.179 97.1512   1
  -3  -2   2 243.190 20.7611   2
   3   3  -3 14.5490 40.7821   2
  -3  -3  -1 1181.80 22.5620   2
  -3  -3  -1 1213.80 40.1343   1
  -3  -3   1 1344.69 25.7217   2
   3   3   1 1369.39 42.5297   2
  -3  -3   1 1242.84 30.6092   1
   3   3   1 1352.02 96.1134   1
   3   4  -4 135.648 45.0183   1
  -3  -4  -2 202.575 14.9097   2
  -3  -4  -2 189.648 35.2178   1
   3   4  -2 207.590 57.5758   1
   3   4  -2 155.075 45.2515   2
   3   4   0-6.06406 81.2923   1
  -3  -4   0-23.9715 13.6773   2
  -3  -4   0 15.5981 26.7766   1
   3   4   0-27.8150 35.9317   2
  -3  -4   2 230.148 21.9972   1
  -3  -4   2 194.519 17.5808   2
   3   4   2 199.047 110.736   1
   3   4   2 186.291 33.1613   2
  -3  -4   4 119.012 20.6570   2
   3   5  -3 104.771 56.5596   1
   3   5  -3 39.0061 42.7031   2
   3   5  -1 3226.18 70.2024   2
  -3  -5  -1 3157.85 42.5974   1
  -3  -5  -1 3061.71 30.6022   2
   3   5  -1 3124.57 93.7244   1
   3   5   1 3303.95 131.231   1
   3   5   1 3247.73 60.5454   2
  -3  -5   1 3204.82 35.9362   1
  -3  -5   1 3136.50 32.9817   2
  -3  -5   3 55.8180 15.9232   2
  -3  -5   3 63.3157 18.2987   1
   3   6  -2 110.367 77.1995   1
   3   6  -2 92.7868 44.9727   2
   3   6   0-59.2816 109.711   1
  -3  -6   0 4.34230 20.7690   1
  -3  -6   0 5.35451 11.9217   2
   3   6   0 13.6118 45.4367   2
  -3  -6   2 110.849 17.9736   1
  -3  -6   2 120.323 13.4057   2
   3   7  -1 254.055 105.445   1
   3   7  -1 287.252 44.2135   2
  -3  -7   1 325.282 15.0545   2
  -3  -7   1 296.931 18.9115   1
  -4   0   0 403093. 391.135   2
   4   0   0 403169. 642.724   1
  -4   0   2 2170.82 31.0321   2
   4   0   2 2257.95 37.8455   2
  -4   0  -2 2296.48 47.5052   1
   4   0  -2 2254.81 59.7451   1
  -4   1   3 934.697 24.9095   2
   4   1  -3 762.415 42.5447   2
   4   1  -1 379.919 39.6257   2
   4  -1   1 389.895 26.6595   2
  -4   1   1 372.064 12.9415   2
  -4  -1  -1 420.569 15.6914   2
   4   1   1 472.034 35.9284   2
  -4  -1   1 421.941 18.5540   2
  -4  -1   1 446.667 22.5027   1
  -4   1  -1 450.008 19.9078   1
  -4  -1   3 1004.22 29.3884   2
   4  -1  -3 937.611 37.1527   1
   4   2  -4 3080.19 54.4450   1
   4   2  -2 860.999 50.8392   2
   4  -2   2 773.082 25.8275   2
  -4  -2  -2 873.534 45.0125   1
   4   2   0 283707. 492.234   2
  -4  -2   0 280583. 368.058   1
   4   2   2 928.681 35.7061   2
  -4  -2   2 899.599 24.8920   1
  -4   2  -2 836.238 16.7372   1
  -4  -2   4 3314.59 45.5637   2
   4   3  -3 294.724 56.2923   1
  -4  -3  -1 58.9941 13.7591   2
   4   3  -1 63.0239 67.5636   1
  -4  -3  -1-1.58316 31.6871   1
   4   3  -1 63.0493 42.2488   2
  -4  -3   1 64.9362 14.9064   2
  -4  -3   1 45.7641 23.0704   1
   4   3   1 59.1799 100.158   1
   4   3   1 68.2716 36.2136   2
  -4  -3   3 258.556 21.1729   2
   4   4  -4 3149.78 71.3991   2
   4   4  -4 3586.28 74.2768   1
   4   4  -2 943.837 55.1254   2
  -4  -4  -2 927.244 37.4260   1
  -4  -4  -2 931.232 20.7831   2
  -4  -4   0 175260. 266.283   1
  -4  -4   0 173517. 250.595   2
   4   4   2 1066.53 120.877   1
   4   4   2 1038.65 44.8544   2
  -4  -4   2 911.048 25.8015   1
  -4  -4   2 890.311 22.4289   2
  -4  -4   4 3542.68 41.8789   2
   4   5  -3 27.1138 64.1283   1
   4   5  -3 12.1773 45.2751   2
  -4  -5  -1 5.42511 12.3633   2
   4   5  -1-20.9945 90.9544   1
  -4  -5  -1 14.7625 25.1317   1
   4   5  -1-30.4447 46.3221   2
   4   5   1 44.0542 111.298   1
  -4  -5   1 15.4661 21.3174   1
  -4  -5   1-0.94790 12.9537   2
   4   5   1 26.2389 39.0361   2
  -4  -5   3 2.16809 17.6140   1
  -4  -5   3-16.7210 14.3645   2
   4   6  -2 427.789 50.5838   2
   4   6  -2 485.197 89.3499   1
   4   6   0 79924.2 370.314   1
   4   6   0 80076.6 284.479   2
   4   7  -1 49.9842 43.9871   2
  -4  -7   1 31.4347 17.0123   1
  -5   0   0 2.82216 11.3540   2
  -5   0   0-2.53008 17.9694   1
   5   0   0-20.7963 102.387   1
   5   0   0-4.64197 36.6436   2
  -5   0   2-6.11885 14.1100   2
   5   0  -2-25.6464 60.5696   1
  -5   0  -2-22.1960 28.2145   1
   5   0   2 9.68462 31.0909   2
  -5   1   3 10.7987 13.5241   2
   5   1  -3 88.7493 56.5187   1
   5   1  -1 1307.31 51.7488   2
   5  -1   1 1210.46 42.0545   2
  -5  -1  -1 1287.56 34.5604   1
  -5   1   1 1206.36 18.7360   2
   5   1   1 1334.10 45.5296   2
  -5  -1   1 1269.19 25.8948   1
  -5   1  -1 1130.64 20.7437   1
   5  -1  -1 1203.47 97.7233   1
  -5  -1   3 29.7467 16.8022   2
   5  -1  -3 70.1336 50.5156   1
   5   2  -4 4.02929 47.9584   1
   5   2  -2-17.2226 65.0133   1
  -5  -2   0-2.01616 13.7738   2
   5   2   0 12.4250 92.1829   1
  -5  -2   2 12.4945 14.6739   2
  -5  -2   4-11.7503 18.4575   2
   5   3  -3 72.9176 57.4554   1
   5   3  -3 65.1977 42.8957   2
  -5  -3  -1 2924.21 42.5729   1
  -5  -3  -1 2993.85 30.7030   2
   5   3  -1 2912.71 93.3809   1
  -5  -3   1 2862.53 35.3511   1
  -5  -3   1 2956.05 32.9021   2
  -5  -3   3 73.0246 16.4841   2
  -5  -3   3 103.222 18.4814   1
   5   4  -2 2.77213 45.1952   2
   5   4  -2 48.7221 73.0711   1
  -5  -4   0-1.81517 13.1217   2
  -5  -4   0 3.47491 23.3735   1
   5   4   0-33.0276 43.1585   2
   5   4   0-69.9399 109.107   1
  -5  -4   2-3.35236 13.9631   2
  -5  -4   2 10.1953 19.8289   1
   5   5  -3 4.30642 42.7455   2
   5   5  -3 73.1288 70.7267   1
   5   5  -1 168.016 46.0815   2
   5   5  -1 149.033 98.0917   1
  -5  -5   1 149.755 21.2860   1
  -5  -5   1 153.297 14.1238   2
  -5  -5   3 35.1864 17.8089   1
  -5  -5   3 22.9960 13.6690   2
   5   6  -2-0.76242 40.6269   2
  -5  -6   2-6.63473 16.4473   1
   6   0   0 131914. 342.581   2
  -6   0   0 131665. 185.573   1
  -6   0   2 720.226 19.4215   2
   6   0  -2 800.250 95.5268   1
   6   1  -3 311.065 71.0334   1
  -6  -1  -1 96.3763 23.9037   1
   6   1  -1 86.1621 108.050   1
   6   1  -1 61.0919 45.1688   2
  -6  -1   1 94.3304 18.3017   1
  -6  -1   1 95.5659 14.1118   2
   6   1   1 94.4712 41.4370   2
  -6  -1   3 320.487 17.7501   2
   6   2  -2 226.535 52.5883   2
   6   2  -2 460.748 81.9132   1
   6   2   0 120048. 347.314   2
   6   2   0 121167. 473.707   1
   6   3  -3 62.2762 42.9528   2
   6   3  -3 81.4406 70.1481   1
  -6  -3  -1 89.8988 25.5454   1
   6   3  -1 99.0014 102.879   1
   6   3  -1 56.7203 45.4110   2
  -6  -3   1 71.0269 13.6322   2
  -6  -3   1 70.0000 20.8416   1
   6   3   1 74.3849 40.5307   2
  -6  -3   3 90.1599 14.6550   2
   6   4  -2 413.195 50.6250   2
   6   4  -2 639.296 93.3840   1
   6   4   0 73745.2 273.430   2
  -6  -4   0 73729.4 148.911   1
  -6  -4   0 74077.1 143.954   2
  -6  -4   2 395.401 19.9397   1
  -6  -4   2 403.331 16.6781   2
   6   5  -1 49.7675 44.1628   2
  -6  -5   1 3.56488 16.8852   1
   7   1  -1 898.708 119.800   1
   7   1  -1 825.937 49.5548   2
  -7  -1   1 1144.31 21.3125   2
   7   2  -2-60.5904 111.099   1
   7   2   0-12.5117 43.2977   2
  -7  -2   2 8.08278 13.2430   2
   7   3  -1 251.489 44.8844   2
   7   3  -1 317.317 109.147   1
  -7  -3   1 285.680 14.6345   2
   7   4  -2 64.2884 44.6303   2
   0   0   0    0.00    0.00   0

TITL 021_SSO_x1_P17_23-30-5-1 in Aeaa
REM Aeaa (#68 with fixed user cell!)
CELL 0.48590   5.483319   5.480860  20.699054  90.0000  90.0000  90.0000
ZERR    4.00   0.000763   0.000832   0.146667   0.0000   0.0000   0.0000
LATT  5
SYMM  x,-y,-z+1/2
SYMM -x+1/2, y,-z
SYMM -x+1/2,-y, z+1/2
SFAC O Sr Sn
UNIT 28.00 12.00 8.00
TREF
HKLF 4
END
;
_shelx_hkl_checksum                76651
loop_
  _axis.id
  _axis.system
  _axis.type
  _axis.equipment
  _axis.parity
  _axis.depends_on
  _axis.zero
  _axis.vector[1]
  _axis.vector[2]
  _axis.vector[3]
 source abstract . source . . . 0.99999589 0.00000000 -0.00286792
 omega abstract rotation goniometer -1 . 86.42964000 0.00000000 0.00000000
 1.00000000
 kappa abstract rotation goniometer -1 omega 0.00000000 -0.76381056 0.00000000
 0.64544049
 phi abstract rotation goniometer -1 kappa . 0.00000000 0.00000000 1.00000000
 theta abstract rotation goniometer -1 . 0.01815085 0.00000000 0.00000000
 1.00000000
 matrixX abstract general general . phi . 1.00000000 0.00000000 0.00000000
 matrixY abstract general general . phi . 0.00000000 1.00000000 0.00000000
 matrixZ abstract general general . phi . 0.00000000 0.00000000 1.00000000
 dacX abstract translation general . phi . 0.00000000 1.00000000 0.00000000
 dacY abstract translation general . phi . -1.00000000 0.00000000 0.00000000
 dacZ abstract translation general . phi . 0.00000000 0.00000000 1.00000000

_olex2_submission_special_instructions  'No special instructions were received'
_oxdiff_exptl_absorpt_empirical_details
;
Empirical correction (ABSPACK) includes:
- Absorption correction using spherical harmonics
- Frame scaling
;
_oxdiff_exptl_absorpt_empirical_full_max  2.550
_oxdiff_exptl_absorpt_empirical_full_min  0.292
loop_
  _twin_individual_id
  _twin_individual_mass_fraction_refined
 1 0.49(3)
 2 0.51(3)
