# Supplementary material for: The varying temperature- and pressure-induced phase transition pathways in hybrid improper ferroelectric Sr3Sn2O7
Source: Acta Crystallogr B Struct Sci Cryst Eng Mater. 2025 Apr 14;81(Pt 3):318–24. doi: 10.1107/S2052520625002306 (PMC12147935; doi:10.1107/S2052520625002306)
Supplement: Supplementary file 1 [file b-81-00318-sup1.zip › SSO_HP_VT_CIFs/SSO_HP_CIFS/022_SSO_x1_P18_23-30-5-1_225_02.cif]

data_022_sso_x1_p18_23-30-5-1_225_02

# start Validation Reply Form
_vrf_ATOM007_022_sso_x1_p18_23-30-5-1_225_02
;
PROBLEM: _atom_site_aniso_label is missing
RESPONSE: As the measurement was performed using a diamond anvil cell to
achieve high pressures, the available region of reciprocal space is 
restricted, resulting in a low data/parameter ratio. Therefore, an 
anisotropic model is neither feasible nor advisable.
;
_vrf_PLAT029_022_sso_x1_p18_23-30-5-1_225_02
;
PROBLEM: _diffrn_measured_fraction_theta_full value Low .      0.205 Why?  
RESPONSE: The measurement was performed using a diamond anvil cell, of 
which the precise design necessitates a small opening angle (approx. 23
degrees) to obtain high pressures. This restricts the available region
of reciprocal space. 
;
_vrf_PLAT088_022_sso_x1_p18_23-30-5-1_225_02
;
PROBLEM: Poor Data / Parameter Ratio ....................       5.36 Note  
RESPONSE: The measurement was performed using a diamond anvil cell, of 
which the precise design necessitates a small opening angle (approx. 23
degrees) to obtain high pressures. This restricts the available region
of reciprocal space. The sample was refined isotropically to improve this.
;
_vrf_PLAT196_022_sso_x1_p18_23-30-5-1_225_02
;
PROBLEM: No TEMP record and measurement temperature .NE.         293 Degree
RESPONSE: Model incorporates no riding hydrogens so no TEMP record is 
required. 
;
# end Validation Reply Form

_audit_creation_date               2025-01-08
_audit_creation_method
;
Olex2 1.5-ac7-013
(compiled 2025.01.02 svn.rf662f148 for Rigaku Oxford Diffraction, GUI svn.r7109)
;
_shelx_SHELXL_version_number       '2019/3'
_audit_contact_author_address      
;
Dept. of Chemistry, University of Warwick, Gibbet Hill Road, Coventry, CV4 7AL
;
_audit_contact_author_email        ?
_audit_contact_author_name         'Evie Ladbrook'
_audit_contact_author_phone        ?
_publ_contact_author_id_orcid      ?
_publ_section_references
;
Dolomanov, O.V., Bourhis, L.J., Gildea, R.J, Howard, J.A.K. & Puschmann, H.
 (2009), J. Appl. Cryst. 42, 339-341.

Sheldrick, G.M. (2008). Acta Cryst. A64, 112-122.

Sheldrick, G.M. (2015). Acta Cryst. C71, 3-8.
;
_chemical_name_common              ?
_chemical_name_systematic          ?
_chemical_formula_moiety           'O7 Sn2 Sr3'
_chemical_formula_sum              'O7 Sn2 Sr3'
_chemical_formula_weight           612.24
_chemical_melting_point            ?
_chemical_oxdiff_formula           'Sr3 Sn2 O7'
loop_
  _atom_type_symbol
  _atom_type_description
  _atom_type_scat_dispersion_real
  _atom_type_scat_dispersion_imag
  _atom_type_scat_source
 'O' 'O' 0.0036 0.0026 'International Tables Vol C Tables 4.2.6.8 and 6.1.1.4'
 'Sr' 'Sr' 0.1333 1.7343 'International Tables Vol C Tables 4.2.6.8 and 6.1.1.4'
 'Sn' 'Sn' -1.6654 0.7203
 'International Tables Vol C Tables 4.2.6.8 and 6.1.1.4'

_shelx_space_group_comment
;
The symmetry employed for this shelxl refinement is uniquely defined
by the following loop, which should always be used as a source of
symmetry information in preference to the above space-group names.
They are only intended as comments.
;
_space_group_crystal_system        'orthorhombic'
_space_group_IT_number             68
_space_group_name_H-M_alt          'A c a a'
_space_group_name_Hall             '-A 2ac 2c'
loop_
  _space_group_symop_operation_xyz
 'x, y, z'
 '-x+1/2, -y, z+1/2'
 'x, -y, -z+1/2'
 '-x+1/2, y, -z'
 'x, y+1/2, z+1/2'
 '-x+1/2, -y+1/2, z+1'
 'x, -y+1/2, -z+1'
 '-x+1/2, y+1/2, -z+1/2'
 '-x, -y, -z'
 'x-1/2, y, -z-1/2'
 '-x, y, z-1/2'
 'x-1/2, -y, z'
 '-x, -y+1/2, -z+1/2'
 'x-1/2, y+1/2, -z'
 '-x, y+1/2, z'
 'x-1/2, -y+1/2, z+1/2'

_cell_length_a                     5.4697(8)
_cell_length_b                     5.4713(8)
_cell_length_c                     20.60(15)
_cell_angle_alpha                  90
_cell_angle_beta                   90
_cell_angle_gamma                  90
_cell_volume                       617(4)
_cell_formula_units_Z              4
_cell_measurement_reflns_used      217
_cell_measurement_temperature      300
_cell_measurement_theta_max        19.6850
_cell_measurement_theta_min        3.6430
_shelx_estimated_absorpt_T_max     0.837
_shelx_estimated_absorpt_T_min     0.578
_exptl_absorpt_coefficient_mu      12.307
_exptl_absorpt_correction_T_max    0.01520
_exptl_absorpt_correction_T_min    0.00611
_exptl_absorpt_correction_type     sphere
_exptl_absorpt_process_details
;
CrysAlisPro 1.171.43.105a (Rigaku Oxford Diffraction, 2024)
Spherical absorption correction
using equivalent radius and absorption coefficient.
Empirical absorption correction using spherical harmonics,
implemented in SCALE3 ABSPACK scaling algorithm.
;
_exptl_absorpt_special_details     ?
_exptl_crystal_colour              'clear colourless'
_exptl_crystal_colour_lustre       clear
_exptl_crystal_colour_primary      colourless
_exptl_crystal_density_diffrn      6.596
_exptl_crystal_density_meas        ?
_exptl_crystal_density_method      ?
_exptl_crystal_description         plate
_exptl_crystal_F_000               1080
_exptl_crystal_size_max            0.05
_exptl_crystal_size_mid            0.03
_exptl_crystal_size_min            0.015
_exptl_crystal_size_rad            0.400
_exptl_transmission_factor_max     ?
_exptl_transmission_factor_min     ?
_diffrn_reflns_av_R_equivalents    0.0169
_diffrn_reflns_av_unetI/netI       0.0219
_diffrn_reflns_Laue_measured_fraction_full  0.205
_diffrn_reflns_Laue_measured_fraction_max  0.145
_diffrn_reflns_limit_h_max         7
_diffrn_reflns_limit_h_min         -7
_diffrn_reflns_limit_k_max         7
_diffrn_reflns_limit_k_min         -7
_diffrn_reflns_limit_l_max         4
_diffrn_reflns_limit_l_min         -4
_diffrn_reflns_number              357
_diffrn_reflns_point_group_measured_fraction_full  0.205
_diffrn_reflns_point_group_measured_fraction_max  0.145
_diffrn_reflns_theta_full          16.950
_diffrn_reflns_theta_max           20.991
_diffrn_reflns_theta_min           2.546
_diffrn_ambient_temperature        300
_diffrn_detector                   'Hybrid Pixel Array Detector'
_diffrn_detector_area_resol_mean   13.3333
_diffrn_measured_fraction_theta_full  0.205
_diffrn_measured_fraction_theta_max  0.145
_diffrn_measurement_details
;
List of Runs (angles in degrees, time in seconds):

  # Type    Start    End  Width  t~exp~   \w     \q     \k     \f   Frames
--------------------------------------------------------------------------
  1  \f    -27.80  26.60   0.20    1.00 -90.00   0.00   0.00    --   272
  2  \f   -167.80-112.80   0.20    1.00-130.00   0.00   0.00    --   275
;
_diffrn_measurement_device         'abstract diffractometer'
_diffrn_measurement_device_type   
 'dectris-CrysAlisPro-abstract goniometer imported dectris images'
_diffrn_measurement_method         '\f scans'
_diffrn_orient_matrix_axis[1]      matrixX
_diffrn_orient_matrix_axis[2]      matrixY
_diffrn_orient_matrix_axis[3]      matrixZ
_diffrn_orient_matrix_type        
 'CrysAlisPro convention (1999,Acta A55,543-557)'
_diffrn_orient_matrix_UB_11        0.0033173150
_diffrn_orient_matrix_UB_12        0.0029981597
_diffrn_orient_matrix_UB_13        0.0237889349
_diffrn_orient_matrix_UB_21        0.0612550212
_diffrn_orient_matrix_UB_22        0.0635271527
_diffrn_orient_matrix_UB_23        -0.0011525593
_diffrn_orient_matrix_UB_31        -0.0636436848
_diffrn_orient_matrix_UB_32        0.0613763275
_diffrn_orient_matrix_UB_33        0.0000710726
_diffrn_radiation_monochromator    synchrotron
_diffrn_radiation_probe            x-ray
_diffrn_radiation_type             synchrotron
_diffrn_radiation_wavelength       0.4859
_diffrn_source                     synchrotron
_reflns_Friedel_coverage           0.000
_reflns_Friedel_fraction_full      .
_reflns_Friedel_fraction_max       .
_reflns_number_gt                  62
_reflns_number_total               75
_reflns_special_details
;
Measurement was performed using a diamond anvil cell with an opening 
angle of approximately 23 degrees.
 Reflections were merged by SHELXL according to the crystal
 class for the calculation of statistics and refinement.
 
 _reflns_Friedel_fraction is defined as the number of unique
 Friedel pairs measured divided by the number that would be
 possible theoretically, ignoring centric projections and
 systematic absences. Completness statistics refer to single and
 composite reflections containing twin component 1 only.
;
_reflns_threshold_expression       'I > 2\s(I)'
_computing_cell_refinement         'CrysAlisPro 1.171.43.105a (Rigaku OD, 2024)'
_computing_data_collection        
 'CrysAlisPro 1.171.43.105a (Rigaku OD, 2024) (IMPORT)'
_computing_data_reduction          'CrysAlisPro 1.171.43.105a (Rigaku OD, 2024)'
_computing_molecular_graphics      'Olex2 1.5-ac7-013 (Dolomanov et al., 2009)'
_computing_publication_material    'Olex2 1.5-ac7-013 (Dolomanov et al., 2009)'
_computing_structure_refinement    'SHELXL 2019/3 (Sheldrick, 2015)'
_computing_structure_solution      'SHELXS  (Sheldrick, 2008)'
_refine_diff_density_max           0.449
_refine_diff_density_min           -0.484
_refine_diff_density_rms           0.207
_refine_ls_extinction_coef         .
_refine_ls_extinction_method       none
_refine_ls_goodness_of_fit_ref     1.242
_refine_ls_hydrogen_treatment      undef
_refine_ls_matrix_type             full
_refine_ls_number_parameters       14
_refine_ls_number_reflns           75
_refine_ls_number_restraints       3
_refine_ls_R_factor_all            0.0365
_refine_ls_R_factor_gt             0.0338
_refine_ls_restrained_S_all        1.213
_refine_ls_shift/su_max            0.000
_refine_ls_shift/su_mean           0.000
_refine_ls_structure_factor_coef   Fsqd
_refine_ls_weighting_details      
 'w=1/[\s^2^(Fo^2^)+(0.0365P)^2^+0.9245P] where P=(Fo^2^+2Fc^2^)/3'
_refine_ls_weighting_scheme        calc
_refine_ls_wR_factor_gt            0.0842
_refine_ls_wR_factor_ref           0.0880
_refine_special_details
;
 Refined as a 2-component twin.
The O1-Sn1-O2 distances were restrained to be similar as this lies along the c
axis which is is poorly defined due to the small opening angle of the
diamond anvil cell, the orientation of the plate-like crystal within the cell
and high mosaicity along c. Therefore, a SADI restraint was used to maintain
chemical and physical sensibility of the model.

SIMU restraint necessary to maintain sensible displacement parameters.
;
_olex2_refinement_description
;
1. Twinned data refinement
 Scales: 0.304(17)
 0.696(17)
2. Restrained distances
 O1-Sn1 \\sim Sn1-O2
 with sigma of 0.1
3. Uiso/Uaniso restraints and constraints
O2 \\sim O3 \\sim O1: within 3A with sigma of 0.002 and sigma for terminal
atoms of 0.004 within 3A
;
_atom_sites_solution_hydrogens     .
_atom_sites_solution_primary       isomorph
_atom_sites_solution_secondary     difmap
loop_
  _atom_site_label
  _atom_site_type_symbol
  _atom_site_fract_x
  _atom_site_fract_y
  _atom_site_fract_z
  _atom_site_U_iso_or_equiv
  _atom_site_adp_type
  _atom_site_occupancy
  _atom_site_site_symmetry_order
  _atom_site_calc_flag
  _atom_site_refinement_flags_posn
  _atom_site_refinement_flags_adp
  _atom_site_refinement_flags_occupancy
  _atom_site_disorder_assembly
  _atom_site_disorder_group
 Sr1 Sr 0.250000 0.250000 0.000000 0.0233(8) Uiso 1 4 d S . P . .
 Sr2 Sr 0.750000 0.250000 0.3121(4) 0.0245(8) Uiso 1 2 d S . P . .
 Sn1 Sn 0.750000 0.250000 0.0990(2) 0.0205(7) Uiso 1 2 d DS . P . .
 O1 O 0.750000 0.250000 0.000000 0.022(3) Uiso 1 4 d DS U P . .
 O2 O 0.750000 0.250000 0.198(3) 0.023(3) Uiso 1 2 d DS U P . .
 O3 O 0.4542(13) 0.4541(12) 0.0984(10) 0.0227(19) Uiso 1 1 d . U . . .

_geom_special_details
;
 All esds (except the esd in the dihedral angle between two l.s. planes)
 are estimated using the full covariance matrix.  The cell esds are taken
 into account individually in the estimation of esds in distances, angles
 and torsion angles; correlations between esds in cell parameters are only
 used when they are defined by crystal symmetry.  An approximate (isotropic)
 treatment of cell esds is used for estimating esds involving l.s. planes.
;
loop_
  _geom_bond_atom_site_label_1
  _geom_bond_atom_site_label_2
  _geom_bond_distance
  _geom_bond_site_symmetry_2
  _geom_bond_publ_flag
 Sr1 O1 2.7349(4) . ?
 Sr1 O1 2.7349(4) 1_455 ?
 Sr1 O1 2.7357(4) 9_665 ?
 Sr1 O1 2.7357(4) 9_655 ?
 Sr1 O3 2.57(2) 7_554 ?
 Sr1 O3 2.57(2) 6_554 ?
 Sr1 O3 3.058(16) 12_565 ?
 Sr1 O3 3.058(16) 15_645 ?
 Sr1 O3 2.57(2) 4 ?
 Sr1 O3 2.57(2) . ?
 Sr1 O3 3.058(16) 9_665 ?
 Sr1 O3 3.058(16) 14_545 ?
 Sr2 Sn1 3.292(10) 13_655 ?
 Sr2 Sn1 3.292(10) 13_755 ?
 Sr2 Sn1 3.292(10) 3_565 ?
 Sr2 O2 2.743(5) 3_565 ?
 Sr2 O2 2.36(5) . ?
 Sr2 O2 2.742(4) 13_655 ?
 Sr2 O2 2.742(5) 13_755 ?
 Sr2 O2 2.743(4) 3 ?
 Sr2 O3 2.94(2) 3_565 ?
 Sr2 O3 2.43(2) 13_655 ?
 Sr2 O3 2.43(2) 10_656 ?
 Sr2 O3 2.94(2) 8_645 ?
 Sn1 O1 2.039(15) . ?
 Sn1 O2 2.03(6) . ?
 Sn1 O3 1.967(6) 12_665 ?
 Sn1 O3 1.966(6) 6_654 ?
 Sn1 O3 1.967(6) 15_645 ?
 Sn1 O3 1.966(6) . ?

loop_
  _geom_angle_atom_site_label_1
  _geom_angle_atom_site_label_2
  _geom_angle_atom_site_label_3
  _geom_angle
  _geom_angle_site_symmetry_1
  _geom_angle_site_symmetry_3
  _geom_angle_publ_flag
 O1 Sr1 O1 180.0 . 1_455 ?
 O1 Sr1 O1 90.0 . 9_665 ?
 O1 Sr1 O1 90.0 1_455 9_665 ?
 O1 Sr1 O1 90.0 . 9_655 ?
 O1 Sr1 O1 90.0 1_455 9_655 ?
 O1 Sr1 O1 180.0 9_665 9_655 ?
 O1 Sr1 O3 122.0(2) 9_655 12_565 ?
 O1 Sr1 O3 122.0(2) . 12_565 ?
 O1 Sr1 O3 122.0(2) 9_665 15_645 ?
 O1 Sr1 O3 122.0(2) 9_655 9_665 ?
 O1 Sr1 O3 122.0(2) 9_665 14_545 ?
 O1 Sr1 O3 122.0(2) 1_455 9_665 ?
 O1 Sr1 O3 58.0(2) . 15_645 ?
 O1 Sr1 O3 122.0(2) . 14_545 ?
 O1 Sr1 O3 58.0(2) 1_455 12_565 ?
 O1 Sr1 O3 58.0(2) 9_665 9_665 ?
 O1 Sr1 O3 58.0(2) 9_655 14_545 ?
 O1 Sr1 O3 122.0(2) 1_455 15_645 ?
 O1 Sr1 O3 58.0(2) 9_655 15_645 ?
 O1 Sr1 O3 58.0(2) 1_455 14_545 ?
 O1 Sr1 O3 58.0(2) . 9_665 ?
 O1 Sr1 O3 58.0(2) 9_665 12_565 ?
 O3 Sr1 O1 115.8(2) 4 9_655 ?
 O3 Sr1 O1 64.2(2) 6_554 1_455 ?
 O3 Sr1 O1 115.8(2) 7_554 1_455 ?
 O3 Sr1 O1 115.8(2) 4 . ?
 O3 Sr1 O1 64.2(2) 4 9_665 ?
 O3 Sr1 O1 115.8(2) 6_554 9_665 ?
 O3 Sr1 O1 115.8(2) 7_554 9_665 ?
 O3 Sr1 O1 115.8(2) . 9_655 ?
 O3 Sr1 O1 64.2(2) 7_554 . ?
 O3 Sr1 O1 64.2(2) 6_554 9_655 ?
 O3 Sr1 O1 64.2(2) . . ?
 O3 Sr1 O1 115.8(2) 6_554 . ?
 O3 Sr1 O1 64.2(2) 7_554 9_655 ?
 O3 Sr1 O1 64.2(2) . 9_665 ?
 O3 Sr1 O1 64.2(2) 4 1_455 ?
 O3 Sr1 O1 115.8(2) . 1_455 ?
 O3 Sr1 O3 58.5(4) 6_554 12_565 ?
 O3 Sr1 O3 169.4(2) 6_554 9_665 ?
 O3 Sr1 O3 93.6(7) 4 12_565 ?
 O3 Sr1 O3 58.5(4) 6_554 15_645 ?
 O3 Sr1 O3 75.8(7) 4 7_554 ?
 O3 Sr1 O3 116.1(5) 14_545 15_645 ?
 O3 Sr1 O3 96.9(8) 14_545 9_665 ?
 O3 Sr1 O3 58.5(4) 7_554 9_665 ?
 O3 Sr1 O3 116.1(5) 12_565 9_665 ?
 O3 Sr1 O3 128.5(5) . 4 ?
 O3 Sr1 O3 93.6(7) 6_554 14_545 ?
 O3 Sr1 O3 116.1(5) 14_545 12_565 ?
 O3 Sr1 O3 58.5(4) . 15_645 ?
 O3 Sr1 O3 93.6(7) 7_554 15_645 ?
 O3 Sr1 O3 58.5(4) 4 14_545 ?
 O3 Sr1 O3 58.5(4) 4 9_665 ?
 O3 Sr1 O3 169.4(2) . 14_545 ?
 O3 Sr1 O3 75.8(7) . 6_554 ?
 O3 Sr1 O3 58.5(4) . 12_565 ?
 O3 Sr1 O3 128.5(5) . 7_554 ?
 O3 Sr1 O3 169.4(2) 7_554 12_565 ?
 O3 Sr1 O3 128.5(5) 4 6_554 ?
 O3 Sr1 O3 58.5(4) 7_554 14_545 ?
 O3 Sr1 O3 128.5(5) 7_554 6_554 ?
 O3 Sr1 O3 96.9(8) 12_565 15_645 ?
 O3 Sr1 O3 116.1(5) 15_645 9_665 ?
 O3 Sr1 O3 93.6(7) . 9_665 ?
 O3 Sr1 O3 169.4(2) 4 15_645 ?
 Sn1 Sr2 Sn1 72.0(2) 13_755 3_565 ?
 Sn1 Sr2 Sn1 112.4(5) 13_755 13_655 ?
 Sn1 Sr2 Sn1 72.0(2) 13_655 3_565 ?
 O2 Sr2 Sn1 150.4(14) 13_655 13_755 ?
 O2 Sr2 Sn1 92.3(7) 3_565 13_655 ?
 O2 Sr2 Sn1 92.3(7) 3_565 13_755 ?
 O2 Sr2 Sn1 92.3(7) 3 13_755 ?
 O2 Sr2 Sn1 92.3(7) 3 13_655 ?
 O2 Sr2 Sn1 38.0(12) 13_655 13_655 ?
 O2 Sr2 Sn1 92.3(7) 13_755 3_565 ?
 O2 Sr2 Sn1 123.8(3) . 3_565 ?
 O2 Sr2 Sn1 38.0(12) 13_755 13_755 ?
 O2 Sr2 Sn1 123.8(3) . 13_655 ?
 O2 Sr2 Sn1 150.4(14) 3 3_565 ?
 O2 Sr2 Sn1 123.8(3) . 13_755 ?
 O2 Sr2 Sn1 38.0(12) 3_565 3_565 ?
 O2 Sr2 Sn1 92.3(7) 13_655 3_565 ?
 O2 Sr2 Sn1 150.4(14) 13_755 13_655 ?
 O2 Sr2 O2 89.69(18) 13_655 3_565 ?
 O2 Sr2 O2 89.69(18) 13_755 3 ?
 O2 Sr2 O2 85.8(13) . 13_655 ?
 O2 Sr2 O2 172(3) 13_655 13_755 ?
 O2 Sr2 O2 172(3) 3 3_565 ?
 O2 Sr2 O2 85.8(13) . 13_755 ?
 O2 Sr2 O2 89.69(19) 13_755 3_565 ?
 O2 Sr2 O2 85.8(13) . 3 ?
 O2 Sr2 O2 89.69(19) 13_655 3 ?
 O2 Sr2 O2 85.8(13) . 3_565 ?
 O2 Sr2 O3 126.5(10) 3_565 8_645 ?
 O2 Sr2 O3 126.5(10) 3 3_565 ?
 O2 Sr2 O3 139.4(5) . 13_655 ?
 O2 Sr2 O3 59.8(9) 3 8_645 ?
 O2 Sr2 O3 59.8(9) 13_655 3_565 ?
 O2 Sr2 O3 128.8(4) . 3_565 ?
 O2 Sr2 O3 126.5(10) 13_655 8_645 ?
 O2 Sr2 O3 128.8(4) . 8_645 ?
 O2 Sr2 O3 59.8(9) 13_755 8_645 ?
 O2 Sr2 O3 139.4(5) . 10_656 ?
 O2 Sr2 O3 126.5(10) 13_755 3_565 ?
 O2 Sr2 O3 59.8(9) 3_565 3_565 ?
 O3 Sr2 Sn1 87.7(6) 13_655 13_755 ?
 O3 Sr2 Sn1 36.25(17) 3_565 13_655 ?
 O3 Sr2 Sn1 96.2(5) 8_645 13_655 ?
 O3 Sr2 Sn1 87.7(6) 13_655 3_565 ?
 O3 Sr2 Sn1 36.41(18) 10_656 13_755 ?
 O3 Sr2 Sn1 36.25(17) 8_645 13_755 ?
 O3 Sr2 Sn1 96.2(5) 8_645 3_565 ?
 O3 Sr2 Sn1 36.23(17) 3_565 3_565 ?
 O3 Sr2 Sn1 87.7(6) 10_656 13_655 ?
 O3 Sr2 Sn1 36.41(18) 10_656 3_565 ?
 O3 Sr2 Sn1 36.41(18) 13_655 13_655 ?
 O3 Sr2 Sn1 96.2(5) 3_565 13_755 ?
 O3 Sr2 O2 66.2(10) 10_656 13_755 ?
 O3 Sr2 O2 66.2(10) 13_655 13_655 ?
 O3 Sr2 O2 121.0(12) 10_656 3 ?
 O3 Sr2 O2 66.2(10) 13_655 3 ?
 O3 Sr2 O2 121.0(12) 10_656 13_655 ?
 O3 Sr2 O2 121.0(12) 13_655 13_755 ?
 O3 Sr2 O2 66.2(10) 10_656 3_565 ?
 O3 Sr2 O2 121.0(12) 13_655 3_565 ?
 O3 Sr2 O3 61.6(5) 13_655 3_565 ?
 O3 Sr2 O3 61.5(5) 13_655 8_645 ?
 O3 Sr2 O3 61.5(5) 10_656 3_565 ?
 O3 Sr2 O3 102.3(8) 8_645 3_565 ?
 O3 Sr2 O3 81.2(10) 10_656 13_655 ?
 O3 Sr2 O3 61.6(5) 10_656 8_645 ?
 Sr1 Sn1 Sr1 106.6(4) . 1_655 ?
 Sr2 Sn1 Sr1 109.4(2) 3_565 1_655 ?
 Sr2 Sn1 Sr1 109.4(2) 3 . ?
 Sr2 Sn1 Sr1 109.4(2) 3 1_655 ?
 Sr2 Sn1 Sr1 177.1(2) 13_755 . ?
 Sr2 Sn1 Sr1 109.4(2) 3_565 . ?
 Sr2 Sn1 Sr1 70.5(4) 13_655 . ?
 Sr2 Sn1 Sr1 70.5(4) 13_755 1_655 ?
 Sr2 Sn1 Sr1 177.1(2) 13_655 1_655 ?
 Sr2 Sn1 Sr2 112.4(5) 13_755 13_655 ?
 Sr2 Sn1 Sr2 112.4(5) 3_565 3 ?
 Sr2 Sn1 Sr2 72.0(2) 13_755 3 ?
 Sr2 Sn1 Sr2 72.0(2) 13_755 3_565 ?
 Sr2 Sn1 Sr2 72.0(2) 13_655 3_565 ?
 Sr2 Sn1 Sr2 72.0(2) 13_655 3 ?
 O1 Sn1 Sr1 53.3(2) . . ?
 O1 Sn1 Sr1 53.3(2) . 1_655 ?
 O1 Sn1 Sr2 123.8(3) . 13_755 ?
 O1 Sn1 Sr2 123.8(3) . 13_655 ?
 O1 Sn1 Sr2 123.8(3) . 3_565 ?
 O1 Sn1 Sr2 123.8(3) . 3 ?
 O2 Sn1 Sr1 126.7(2) . . ?
 O2 Sn1 Sr1 126.7(2) . 1_655 ?
 O2 Sn1 Sr2 56.2(3) . 13_755 ?
 O2 Sn1 Sr2 56.2(3) . 3 ?
 O2 Sn1 Sr2 56.2(3) . 3_565 ?
 O2 Sn1 Sr2 56.2(3) . 13_655 ?
 O2 Sn1 O1 180.0 . . ?
 O3 Sn1 Sr1 62.7(4) 15_645 . ?
 O3 Sn1 Sr1 48.4(5) . . ?
 O3 Sn1 Sr1 131.0(4) . 1_655 ?
 O3 Sn1 Sr1 48.4(5) 6_654 1_655 ?
 O3 Sn1 Sr1 116.8(5) 12_665 . ?
 O3 Sn1 Sr1 116.8(5) 15_645 1_655 ?
 O3 Sn1 Sr1 62.7(4) 12_665 1_655 ?
 O3 Sn1 Sr1 131.0(4) 6_654 . ?
 O3 Sn1 Sr2 133.4(5) 6_654 13_655 ?
 O3 Sn1 Sr2 133.4(5) . 13_755 ?
 O3 Sn1 Sr2 118.4(4) 6_654 3_565 ?
 O3 Sn1 Sr2 62.1(5) . 3_565 ?
 O3 Sn1 Sr2 118.4(4) 12_665 13_655 ?
 O3 Sn1 Sr2 62.1(5) 15_645 13_655 ?
 O3 Sn1 Sr2 47.1(5) 6_654 13_755 ?
 O3 Sn1 Sr2 133.4(5) 12_665 3 ?
 O3 Sn1 Sr2 118.4(4) . 3 ?
 O3 Sn1 Sr2 47.1(5) 12_665 3_565 ?
 O3 Sn1 Sr2 118.4(4) 15_645 13_755 ?
 O3 Sn1 Sr2 47.1(5) . 13_655 ?
 O3 Sn1 Sr2 62.1(5) 6_654 3 ?
 O3 Sn1 Sr2 47.1(5) 15_645 3 ?
 O3 Sn1 Sr2 62.1(5) 12_665 13_755 ?
 O3 Sn1 Sr2 133.4(5) 15_645 3_565 ?
 O3 Sn1 O1 89.7(6) . . ?
 O3 Sn1 O1 89.7(6) 15_645 . ?
 O3 Sn1 O1 89.7(6) 6_654 . ?
 O3 Sn1 O1 89.7(6) 12_665 . ?
 O3 Sn1 O2 90.3(6) 15_645 . ?
 O3 Sn1 O2 90.3(6) 12_665 . ?
 O3 Sn1 O2 90.3(6) 6_654 . ?
 O3 Sn1 O2 90.3(6) . . ?
 O3 Sn1 O3 179.3(11) 15_645 12_665 ?
 O3 Sn1 O3 89.98(6) . 12_665 ?
 O3 Sn1 O3 89.98(6) 6_654 15_645 ?
 O3 Sn1 O3 90.01(6) . 15_645 ?
 O3 Sn1 O3 179.3(11) . 6_654 ?
 O3 Sn1 O3 90.01(6) 6_654 12_665 ?
 Sr1 O1 Sr1 90.0 1_655 9_655 ?
 Sr1 O1 Sr1 90.0 . 9_655 ?
 Sr1 O1 Sr1 180.0 9_655 9_665 ?
 Sr1 O1 Sr1 90.0 . 9_665 ?
 Sr1 O1 Sr1 90.0 1_655 9_665 ?
 Sr1 O1 Sr1 180.0 . 1_655 ?
 Sn1 O1 Sr1 90.0 7_554 . ?
 Sn1 O1 Sr1 90.0 . 1_655 ?
 Sn1 O1 Sr1 90.0 . . ?
 Sn1 O1 Sr1 90.0 . 9_655 ?
 Sn1 O1 Sr1 90.0 7_554 9_655 ?
 Sn1 O1 Sr1 90.0 . 9_665 ?
 Sn1 O1 Sr1 90.0 7_554 1_655 ?
 Sn1 O1 Sr1 90.0 7_554 9_665 ?
 Sn1 O1 Sn1 180.0 7_554 . ?
 Sr2 O2 Sr2 89.69(18) 13_655 3_565 ?
 Sr2 O2 Sr2 94.2(13) . 13_755 ?
 Sr2 O2 Sr2 89.69(19) 13_655 3 ?
 Sr2 O2 Sr2 94.2(13) . 13_655 ?
 Sr2 O2 Sr2 172(3) 3 3_565 ?
 Sr2 O2 Sr2 89.69(18) 13_755 3 ?
 Sr2 O2 Sr2 172(3) 13_655 13_755 ?
 Sr2 O2 Sr2 89.69(18) 13_755 3_565 ?
 Sr2 O2 Sr2 94.2(13) . 3_565 ?
 Sr2 O2 Sr2 94.2(13) . 3 ?
 Sn1 O2 Sr2 85.8(13) . 3 ?
 Sn1 O2 Sr2 85.8(13) . 3_565 ?
 Sn1 O2 Sr2 85.8(13) . 13_655 ?
 Sn1 O2 Sr2 85.8(13) . 13_755 ?
 Sn1 O2 Sr2 180.0 . . ?
 Sr1 O3 Sr1 86.4(7) . 9_665 ?
 Sr1 O3 Sr2 166.8(6) . 3_565 ?
 Sr2 O3 Sr1 101.5(5) 13_655 . ?
 Sr2 O3 Sr1 172.1(8) 13_655 9_665 ?
 Sr2 O3 Sr1 80.4(4) 3_565 9_665 ?
 Sr2 O3 Sr2 91.7(9) 13_655 3_565 ?
 Sn1 O3 Sr1 82.4(3) 15_655 9_665 ?
 Sn1 O3 Sr1 96.6(6) 15_655 . ?
 Sn1 O3 Sr1 82.5(4) . 9_665 ?
 Sn1 O3 Sr1 96.6(6) . . ?
 Sn1 O3 Sr2 81.7(4) . 3_565 ?
 Sn1 O3 Sr2 96.5(5) 15_655 13_655 ?
 Sn1 O3 Sr2 96.5(5) . 13_655 ?
 Sn1 O3 Sr2 81.7(4) 15_655 3_565 ?
 Sn1 O3 Sn1 159.2(4) . 15_655 ?

_shelx_res_file
;
TITL 022_SSO_x1_P18_23-30-5-1_225_02 in Aeaa
    022_sso_x1_p18_23-30-5-1_225_02.res
    created by SHELXL-2019/3 at 14:59:59 on 08-Jan-2025
REM Aeaa (#68 with fixed user cell
CELL 0.4859 5.469711 5.47132 20.601411 90 90 90
ZERR 4 0.000843 0.000763 0.146483 0 0 0
LATT 5
SYMM 0.5-X,-Y,0.5+Z
SYMM +X,-Y,0.5-Z
SYMM 0.5-X,+Y,-Z
SFAC O Sr Sn
DISP O 0.0036 0.0026 8.3735
DISP Sn -1.6654 0.7203 2178.1549
DISP Sr 0.1333 1.7343 4851.4431
UNIT 28 12 8
SIMU 0.002 0.004 3 O2 O3 O1
SADI 0.1 O1 Sn1 Sn1 O2

L.S. 10
PLAN  5
SIZE 0.05 0.03 0.015
CONF
LIST 4
MORE -1
fmap 2
acta
TWIN 0 1 0 -1 0 0 0 0 1 2
OMIT 2 6 0
REM <olex2.extras>
REM <HklSrc "%.\\022_SSO_x1_P18_23-30-5-1_225_02.hkl">
REM </olex2.extras>

WGHT    0.036500    0.924500
BASF   0.69568
FVAR       1.50433
SR1   2    0.250000    0.250000    0.000000    10.25000    0.02329
SR2   2    0.750000    0.250000    0.312112    10.50000    0.02454
SN1   3    0.750000    0.250000    0.098984    10.50000    0.02050
O1    1    0.750000    0.250000    0.000000    10.25000    0.02245
O2    1    0.750000    0.250000    0.197631    10.50000    0.02259
O3    1    0.454151    0.454100    0.098417    11.00000    0.02275
HKLF 4


REM  022_SSO_x1_P18_23-30-5-1_225_02 in Aeaa
REM wR2 = 0.0880, GooF = S = 1.242, Restrained GooF = 1.213 for all data
REM R1 = 0.0338 for 62 Fo > 4sig(Fo) and 0.0365 for all 75 data
REM 14 parameters refined using 3 restraints

END

WGHT      0.0365      0.9245

REM Highest difference peak  0.449,  deepest hole -0.484,  1-sigma level  0.207
Q1    1   0.2567  0.4796  0.1369  11.00000  0.05    0.45
Q2    1   0.9993  0.2944  0.3086  11.00000  0.05    0.20
Q3    1   0.0042  0.2500  0.0000  10.50000  0.05    0.18
Q4    1   0.8997  0.4064  0.3147  11.00000  0.05    0.16
Q5    1   0.9276  0.3670  0.2490  11.00000  0.05    0.15
;
_shelx_res_checksum                16878
_shelx_hkl_file
;
   0  -1   1 1.22543 8.71382   2
   0   1  -1 0.04419 3.16680   2
   0   1  -1 0.74186 3.40081   1
   0  -1   1-1.50524 4.48251   1
   0   2   0 880879. 31324.9   2
   0  -2   0 901689. 31329.9   1
   0   2   0 889984. 31326.4   1
   0  -2   0 878308. 31326.2   2
   0   2  -2 165.423 21.0377   2
   0  -2   2 264.477 16.5327   1
   0   3   1-0.87703 7.39821   2
   0   3  -1-2.96523 7.77205   2
   0   3  -1 15.2374 12.0797   1
   0   3  -3 6.32065 23.1117   2
   0  -4   0 499745. 16641.1   2
   0   4   0 450805. 16636.0   1
   0   4   0 465060. 16636.7   2
   0   4  -2 2217.39 85.8162   2
   0  -4  -2 2282.87 87.4016   2
   0  -4   2 2699.80 114.222   1
   0   4   2 2602.53 101.767   1
   0   5  -1-4.69027 16.0472   1
   0  -5   1 36.1516 114.602   1
   0  -5   1 10.3789 41.9132   2
   0   5  -1-4.86299 15.5751   2
   0  -5  -1-1.62233 36.0163   2
   0   5   1 14.4717 24.2930   1
   0  -5   3 44.6718 94.9546   1
   0   5  -3 12.0408 12.3208   2
   0   6   0 145835. 5187.52   1
   0  -6   0 148822. 5195.99   2
   0  -6   2 1249.00 252.255   1
   0   6  -2 720.084 31.7792   2
  -1   0   0 0.29366 2.73495   2
   1   0   0-3.47140 8.52661   1
  -1   0   0 0.08884 12.3216   1
   1   0   0 0.19505 2.04397   2
  -1  -1  -1 12733.6 487.414   2
   1   1  -1 13902.9 487.988   1
   1   1   1 14093.3 500.358   1
  -1  -1   1 15600.3 496.079   1
  -1  -1   1 15012.7 497.805   2
   1   2  -2 1150.50 44.8578   1
  -1  -2  -2 1214.57 44.8613   2
   1   2  -2 1231.25 50.1441   2
   1   2   0 46.0702 24.6366   1
  -1  -2   0 33.2986 50.3130   1
   1   2   0 8.17141 6.77096   2
  -1  -2   0 3.28817 12.1966   2
  -1  -2   2 1041.49 45.2779   1
   1   3  -3 144.473 22.5496   2
   1  -3   1 10522.0 348.006   1
  -1  -3  -1 9522.55 341.702   2
  -1   3   1 10001.7 341.352   1
   1   3  -1 9531.66 340.614   2
  -1  -3   1 10535.7 339.532   1
   1   3   1 9174.73 325.858   2
   1   3   1 8909.31 332.449   1
  -1   3  -1 8308.69 324.524   2
  -1  -3   1 10738.3 333.612   2
   1  -3  -1 10207.1 326.268   2
  -1  -3   3 119.871 37.1907   2
  -1  -4  -2 754.552 35.9698   2
  -1   4   2 751.827 45.5999   1
   1   4  -2 707.612 33.8448   1
   1  -4   2 913.142 77.8368   1
   1   4  -2 899.246 33.6692   2
   1   4   0 43.1545 12.8171   2
  -1   4   0 63.3569 12.4154   1
   1  -4   0-14.1235 19.9620   2
  -1  -4   0 4.93224 32.2172   2
   1  -4  -2 809.711 34.7047   2
  -1   4  -2 721.978 29.4891   2
  -1  -4   2 644.956 51.1943   2
   1   4   2 772.442 61.3970   1
   1   5  -3 52.1812 14.3204   2
   1  -5   3 100.902 77.1454   1
  -1   5   1 1280.01 46.3466   1
   1   5  -1 1095.37 46.5871   1
  -1  -5   1 1103.36 48.0242   2
   1   5   1 1580.58 50.8254   1
  -1  -5   3 100.955 103.091   1
  -1   5  -3 27.0135 10.7602   2
   1   6  -2 211.378 18.7104   2
   1   6   0-5.60780 12.8199   2
   1   6   0-10.4147 18.7048   1
  -1  -6   0-35.8001 35.0536   2
  -1  -6   2 70.0943 146.253   1
  -1  -6   2 122.613 52.8488   2
  -2   0   0 999999. 35177.6   1
   2   0   0 998049. 35172.8   2
  -2   0   0 987476. 35174.1   2
   2   0   0 985411. 35174.1   1
  -2   0   2 324.401 17.4471   1
   2   0  -2 258.262 21.5859   2
  -2  -1  -1 401.192 17.9185   2
   2   1  -1 421.778 18.8165   2
  -2   1   1 372.081 21.8271   1
   2   1  -1 410.251 21.0976   1
  -2  -1   1 446.930 25.8463   2
  -2   1  -1 362.191 14.9950   2
  -2  -1   1 417.397 37.1138   1
   2   1   1 428.995 44.0983   1
  -2  -2  -2 4944.90 163.347   2
   2   2  -2 5118.07 164.855   2
   2   2  -2 4609.96 163.344   1
  -2  -2   0 877782. 29952.6   1
  -2  -2   0 865751. 29944.9   2
   2   2   0 830018. 29942.4   2
   2   2   0 842707. 29944.9   1
  -2  -2   2 5172.27 134.053   1
   2   2   2 5220.62 145.872   1
   2   3  -3 169.135 18.6738   2
   2   3  -3 163.533 17.2633   1
  -2  -3  -1 86.5823 105.605   1
   2   3  -1 79.5705 22.7187   1
   2   3  -1 76.1771 11.6620   2
  -2  -3  -1 86.3549 18.9926   2
  -2  -3   1 108.685 35.2034   2
  -2  -3   1 88.8004 81.5494   1
   2   3   1 121.043 16.1993   2
   2   3   1 102.215 44.1897   1
  -2  -3   3 164.013 51.8435   1
  -2  -3   3 165.996 44.3547   2
   2   4  -2 806.517 36.1955   1
  -2  -4  -2 965.496 42.1818   2
  -2  -4   0 352978. 12199.0   2
  -2  -4   0 340227. 12215.8   1
   2   4   0 340924. 12194.9   1
   2   4   0 343509. 12193.1   2
  -2  -4   2 703.704 44.7949   2
   2  -4  -2 663.763 31.5136   2
  -2  -4   4 4505.43 181.269   1
   2   5  -3 17.3457 19.2724   1
   2   5  -3-0.12154 14.3911   2
   2   5  -1 14.4570 14.7293   2
  -2  -5  -1-7.62945 72.8315   1
   2   5   1 15.2728 12.6330   2
  -2  -5   1 59.7828 160.886   1
  -2  -5   3 47.9780 112.509   1
  -2  -5   3 33.0857 47.7445   2
  -2  -6   0 58408.8 1717.35   2
  -2  -6   0 28750.0 1723.12   1
  -2  -6   2 229.755 196.260   1
  -2  -6   2 336.287 63.6039   2
   2   7  -1 13.4361 21.4389   1
   2   7  -1 10.0568 14.9055   2
  -2  -7   1-207.527 292.050   1
  -2  -7   1-17.6793 54.4543   2
  -3   0   0 16.6693 18.6742   2
   3   0   0 0.25814 8.05096   2
   3   0   0-1.47662 20.5547   1
  -3   0   0 27.3975 84.8245   1
   3   0   2 22.2903 44.7465   1
   3   0  -2 3.91028 10.3394   2
  -3   0  -2-4.73507 7.50974   2
  -3   0   2 0.46887 31.8788   1
  -3   1   1 9037.13 351.355   1
   3  -1   1 9859.92 346.094   1
   3   1  -1 9351.73 345.421   2
  -3  -1  -1 9463.04 346.227   2
   3   1  -1 10315.9 346.698   1
  -3  -1   1 11189.3 386.253   2
   3  -1  -1 10710.2 378.096   2
   3   1   1 10457.3 379.496   2
   3   1   1 10392.7 384.529   1
  -3  -1   1 10086.8 390.058   1
  -3   1  -1 10702.7 379.426   2
  -3  -1   3 87.0708 40.8000   2
  -3  -1   3 546.394 38.0995   1
  -3  -2  -2 185.214 16.3216   2
   3   2  -2 182.805 16.1830   2
   3   2  -2 174.174 18.4136   1
   3  -2   2 129.302 19.7287   1
  -3   2   2 214.597 34.8905   1
  -3  -2   0 16.0596 24.8370   2
   3   2   0 34.0112 11.4980   2
  -3  -2   0 63.2537 117.372   1
   3   2   0 44.8637 29.4081   1
  -3  -2   2 75.9237 16.7387   2
  -3  -2   2 211.632 64.6326   1
  -3   2  -2 100.539 7.65736   2
   3  -2  -2 128.570 6.48522   2
   3   2   2 147.880 12.5996   2
   3   2   2 170.298 54.5057   1
  -3  -3  -1 1340.39 58.4452   2
   3   3  -1 1386.82 52.3675   2
   3   3  -1 1281.11 57.0205   1
  -3  -3   1 1294.61 104.365   1
   3   3   1 1151.18 47.7176   2
   3   3   1 1225.31 63.3856   1
  -3  -3   3 56.7945 41.7471   2
   3   4  -4 117.458 18.9539   2
  -3  -4  -2 150.913 28.3071   2
   3   4  -2 162.614 16.2272   2
  -3  -4  -2 122.101 232.081   1
  -3  -4   0 21.4805 33.0491   2
  -3  -4   0-42.0434 133.512   1
   3   4   0-39.6072 26.2204   1
   3   4   0 3.81765 14.4904   2
  -3  -4   2 160.905 105.751   1
   3   4   2 114.272 14.5734   2
  -3  -4   2 72.6616 33.6614   2
  -3  -4   4 175.683 85.4895   1
   3   5  -3 131.935 21.0010   1
   3   5  -3 102.072 16.0055   2
   3   5  -1 3601.18 118.557   2
  -3  -5  -1 3678.64 128.328   2
   3   5   1 2856.65 91.2115   1
   3   5   1 2741.45 86.8238   2
  -3  -5   3 71.2649 108.890   1
  -3  -5   3 102.420 51.2428   2
   3   6  -2 116.669 21.2120   1
   3   6  -2 141.789 22.1150   2
  -3  -6   0 4.79212 20.3991   2
   3   6   0 5.38430 14.3528   2
   3   6   0 39.1422 22.6320   1
  -3  -6   0-19.9169 85.1536   1
  -3  -6   2 4.96798 154.709   1
  -3  -6   2 67.9791 55.2123   2
   3   7  -1 297.312 20.9586   2
  -3  -7   1 490.377 283.651   1
  -3  -7   1 303.300 58.4167   2
  -4   0   0 502863. 17964.5   2
   4   0   0 507052. 17959.9   1
   4   0   0 508204. 17959.5   2
  -4   0  -2 2113.84 82.0353   2
   4   0  -2 2196.02 80.9871   2
   4   1  -3 711.124 31.3815   2
  -4   1   3 588.850 49.0609   1
  -4  -1  -1 292.052 26.0717   2
   4   1  -1 303.555 23.5761   1
   4  -1   1 280.154 20.6038   1
   4   1  -1 294.374 16.4846   2
  -4  -1   1 102.884 120.396   1
  -4  -1   1 175.533 24.6658   2
  -4   1  -1 364.328 30.7576   2
   4  -1  -1 379.880 17.5475   2
   4   1   1 262.871 17.1050   2
   4   1   1 195.312 31.5255   1
   4  -1  -3 668.719 28.1683   2
  -4  -1   3 847.390 67.4781   1
   4   2  -4 4416.29 161.370   2
  -4  -2  -2 937.407 41.3444   2
   4   2  -2 838.477 37.6164   1
   4   2  -2 951.036 37.0306   2
  -4  -2   0 376101. 12650.3   1
  -4  -2   0 358597. 12632.6   2
   4   2   0 353004. 12627.4   2
   4   2   0 356582. 12629.0   1
  -4  -2   2 649.411 45.9400   2
   4   2   2 791.096 33.5349   2
   4   3  -3 173.765 15.9568   2
  -4  -3  -1-24.3865 130.647   1
  -4  -3  -1 44.9562 28.5096   2
   4   3  -1 41.8437 13.4572   2
   4   3  -1 34.2866 22.2114   1
  -4  -3   1 23.1306 23.3083   2
   4   3   1 27.5183 13.2364   2
  -4  -3   1 108.710 144.330   1
   4   3   1 63.0387 34.8441   1
  -4  -3   3 180.806 81.8638   1
   4   4  -2 899.222 42.9861   1
   4   4  -2 1135.27 42.4986   2
   4   4   0 195434. 6854.27   1
   4   4   0 181706. 6853.37   2
  -4  -4   2 1408.32 156.211   1
  -4  -4   2 664.565 43.3026   2
   4   5  -3 16.1563 20.0016   1
   4   5  -3 9.09201 15.3574   2
  -4  -5  -1-12.1832 44.0502   2
   4   5  -1 21.5431 17.6033   1
   4   5  -1 29.7817 19.5923   2
   4   5   1 1.01949 13.8159   2
   4   5   1 46.3437 29.7865   1
  -4  -5   1-25.9027 36.7947   2
  -4  -5   3 96.9598 165.354   1
  -4  -5   3-0.93481 52.6821   2
   4   6  -2 554.025 29.8751   1
   4   6  -2 502.736 27.2284   2
  -4  -6   0 66845.8 2557.66   2
   4   6   0 72813.8 2551.08   1
   4   6   0 73841.2 2552.07   2
  -4  -6   2 533.490 63.8704   2
  -4  -6   2 1259.94 305.612   1
   4   7  -1 28.1833 21.6917   1
  -4  -7   1 174.725 62.5617   2
  -5   0   0-11.7428 60.7764   1
   5   0   0-3.36120 13.9597   1
   5   0   0-2.72424 10.8946   2
  -5   0   0 8.61039 28.0112   2
  -5   0  -2 20.5057 23.1344   2
   5   0  -2 2.01727 10.8680   2
  -5   0   2 9.86640 119.253   1
   5   0   2 14.4573 28.5422   1
   5  -1   1 1310.44 51.9174   1
   5   1  -1 1294.57 52.9866   1
   5   1   1 1812.46 75.4749   1
   5  -1  -3 23.9331 9.41285   2
  -5  -2  -2-22.4098 26.5334   2
   5   2  -2-2.22370 12.2932   2
   5   2  -2-17.1490 17.3330   1
  -5  -2   0 6.16441 28.5072   2
   5   2   0-4.98947 12.8819   2
   5   2   0 13.5823 22.6332   1
  -5  -2   2 28.1028 129.515   1
  -5  -2   2-35.1384 42.2981   2
   5   3  -3 67.3825 19.2540   1
   5   3  -3 89.9036 14.0860   2
  -5  -3  -1 3510.88 127.338   2
   5   3  -1 3656.05 119.604   2
   5   3   1 2810.84 90.1091   1
   5   3   1 2919.28 87.1493   2
  -5  -3   3 66.3035 96.1827   1
  -5  -3   3 57.7934 48.7386   2
   5   4  -2 11.4648 18.6603   1
   5   4  -2-11.4964 15.4451   2
  -5  -4   0-23.9669 26.3637   2
   5   4   0 4.64339 14.2524   2
   5   4   0 6.51828 23.6409   1
  -5  -4   2-1.16934 45.6517   2
  -5  -4   2-98.0293 164.224   1
   5   5  -3 48.3485 19.8872   1
   5   5  -3 32.5746 16.2155   2
   5   5  -1 191.517 21.0177   1
   5   5  -1 173.359 17.3963   2
  -5  -5   1 93.4232 31.7467   2
  -5  -5   1-87.5857 149.790   1
  -5  -5   3 32.8048 51.1817   2
  -5  -5   3-35.6232 172.902   1
   5   6  -2 12.9639 20.1864   1
  -5  -6   2 33.7020 51.9653   2
   6   0   0 169630. 6010.70   1
   6   1  -3 234.878 16.2809   2
  -6  -1  -1 32.6106 21.9230   2
   6   1  -1 77.8605 13.1109   2
  -6  -1   1-48.7192 91.5596   1
  -6  -1   1 26.6319 47.3741   2
  -6  -1   3 270.982 133.196   1
   6   2  -2 621.056 33.5231   1
   6   2  -2 820.893 34.3853   2
   6   2   0 114680. 4030.23   1
   6   2   0 112652. 4030.44   2
   6   3  -3 78.0762 14.6837   2
   6   3  -1 38.6077 18.0569   1
   6   3  -1 47.4213 13.7909   2
  -6  -3   1-58.0277 138.957   1
  -6  -3   1 40.8176 43.4899   2
  -6  -3   3-18.0315 145.967   1
  -6  -4   0 55262.0 2301.35   1
  -6  -4   0 64619.3 2253.85   2
  -6  -4   2 442.440 56.7979   2
  -6  -4   2 947.395 261.412   1
   6   5  -1 0.26512 18.2113   1
  -6  -5   1-2.22060 48.8433   2
   7   3  -1 328.290 22.0485   1
   7   3  -1 278.871 18.5865   2
  -7  -3   1 124.662 227.786   1
  -7  -3   1 295.124 48.8311   2
   0   0   0    0.00    0.00   0

TITL 022_SSO_x1_P18_23-30-5-1_225_02 in Aeaa
REM Aeaa (#68 with fixed user cell!)
CELL 0.48590   5.469711   5.471320  20.601411  90.0000  90.0000  90.0000
ZERR    4.00   0.000843   0.000763   0.146483   0.0000   0.0000   0.0000
LATT  5
SYMM  x,-y,-z+1/2
SYMM -x+1/2, y,-z
SYMM -x+1/2,-y, z+1/2
SFAC O Sr Sn
UNIT 28.00 12.00 8.00
TREF
HKLF 4
END
;
_shelx_hkl_checksum                65213
loop_
  _axis.id
  _axis.system
  _axis.type
  _axis.equipment
  _axis.parity
  _axis.depends_on
  _axis.zero
  _axis.vector[1]
  _axis.vector[2]
  _axis.vector[3]
 source abstract . source . . . 0.99999589 0.00000000 -0.00286792
 omega abstract rotation goniometer -1 . 86.41056000 0.00000000 0.00000000
 1.00000000
 kappa abstract rotation goniometer -1 omega 0.00000000 -0.76381056 0.00000000
 0.64544049
 phi abstract rotation goniometer -1 kappa . 0.00000000 0.00000000 1.00000000
 theta abstract rotation goniometer -1 . 0.02253052 0.00000000 0.00000000
 1.00000000
 matrixX abstract general general . phi . 1.00000000 0.00000000 0.00000000
 matrixY abstract general general . phi . 0.00000000 1.00000000 0.00000000
 matrixZ abstract general general . phi . 0.00000000 0.00000000 1.00000000
 dacX abstract translation general . phi . 0.00000000 1.00000000 0.00000000
 dacY abstract translation general . phi . -1.00000000 0.00000000 0.00000000
 dacZ abstract translation general . phi . 0.00000000 0.00000000 1.00000000

_olex2_submission_special_instructions  'No special instructions were received'
_oxdiff_exptl_absorpt_empirical_details
;
Empirical correction (ABSPACK) includes:
- Absorption correction using spherical harmonics
- Frame scaling
;
_oxdiff_exptl_absorpt_empirical_full_max  5.414
_oxdiff_exptl_absorpt_empirical_full_min  0.246
loop_
  _twin_individual_id
  _twin_individual_mass_fraction_refined
 1 0.304(17)
 2 0.696(17)
