# Supplementary material for: The varying temperature- and pressure-induced phase transition pathways in hybrid improper ferroelectric Sr3Sn2O7
Source: Acta Crystallogr B Struct Sci Cryst Eng Mater. 2025 Apr 14;81(Pt 3):318–24. doi: 10.1107/S2052520625002306 (PMC12147935; doi:10.1107/S2052520625002306)
Supplement: Supplementary file 1 [file b-81-00318-sup1.zip › SSO_HP_VT_CIFs/SSO_HP_CIFS/023_SSO_x1_P19_30-5-1.cif]

data_023_sso_x1_p19_30-5-1

# start Validation Reply Form
_vrf_ATOM007_023_sso_x1_p19_30-5-1
;
PROBLEM: _atom_site_aniso_label is missing
RESPONSE: As the measurement was performed using a diamond anvil cell to
achieve high pressures, the available region of reciprocal space is 
restricted, resulting in a low data/parameter ratio. Therefore, an 
anisotropic model is neither feasible nor advisable.
;
_vrf_PLAT029_023_sso_x1_p19_30-5-1
;
PROBLEM: _diffrn_measured_fraction_theta_full value Low .      0.214 Why?  
RESPONSE: The measurement was performed using a diamond anvil cell, of 
which the precise design necessitates a small opening angle (approx. 23
degrees) to obtain high pressures. This restricts the available region
of reciprocal space. 
;
_vrf_PLAT088_023_sso_x1_p19_30-5-1
;
PROBLEM: Poor Data / Parameter Ratio ....................       5.71 Note  
RESPONSE: The measurement was performed using a diamond anvil cell, of 
which the precise design necessitates a small opening angle (approx. 23
degrees) to obtain high pressures. This restricts the available region
of reciprocal space. The sample was refined isotropically to improve this.
;
_vrf_PLAT196_023_sso_x1_p19_30-5-1
;
PROBLEM: No TEMP record and measurement temperature .NE.         293 Degree
RESPONSE: Model incorporates no riding hydrogens so no TEMP record is 
required. 
;
# end Validation Reply Form

_audit_creation_date               2025-01-08
_audit_creation_method
;
Olex2 1.5-ac7-013
(compiled 2025.01.02 svn.rf662f148 for Rigaku Oxford Diffraction, GUI svn.r7109)
;
_shelx_SHELXL_version_number       '2019/3'
_audit_contact_author_address      
;
Dept. of Chemistry, University of Warwick, Gibbet Hill Road, Coventry, CV4 7AL
;
_audit_contact_author_email        ?
_audit_contact_author_name         'Evie Ladbrook'
_audit_contact_author_phone        ?
_publ_contact_author_id_orcid      ?
_publ_section_references
;
Dolomanov, O.V., Bourhis, L.J., Gildea, R.J, Howard, J.A.K. & Puschmann, H.
 (2009), J. Appl. Cryst. 42, 339-341.

Sheldrick, G.M. (2008). Acta Cryst. A64, 112-122.

Sheldrick, G.M. (2015). Acta Cryst. C71, 3-8.
;
_chemical_name_common              ?
_chemical_name_systematic          ?
_chemical_formula_moiety           'O7 Sn2 Sr3'
_chemical_formula_sum              'O7 Sn2 Sr3'
_chemical_formula_weight           612.24
_chemical_melting_point            ?
_chemical_oxdiff_formula           'Sr3 Sn2 O7'
loop_
  _atom_type_symbol
  _atom_type_description
  _atom_type_scat_dispersion_real
  _atom_type_scat_dispersion_imag
  _atom_type_scat_source
 'O' 'O' 0.0036 0.0026 'International Tables Vol C Tables 4.2.6.8 and 6.1.1.4'
 'Sr' 'Sr' 0.1333 1.7343 'International Tables Vol C Tables 4.2.6.8 and 6.1.1.4'
 'Sn' 'Sn' -1.6654 0.7203
 'International Tables Vol C Tables 4.2.6.8 and 6.1.1.4'

_shelx_space_group_comment
;
The symmetry employed for this shelxl refinement is uniquely defined
by the following loop, which should always be used as a source of
symmetry information in preference to the above space-group names.
They are only intended as comments.
;
_space_group_crystal_system        'orthorhombic'
_space_group_IT_number             68
_space_group_name_H-M_alt          'A c a a'
_space_group_name_Hall             '-A 2ac 2c'
loop_
  _space_group_symop_operation_xyz
 'x, y, z'
 '-x+1/2, -y, z+1/2'
 'x, -y, -z+1/2'
 '-x+1/2, y, -z'
 'x, y+1/2, z+1/2'
 '-x+1/2, -y+1/2, z+1'
 'x, -y+1/2, -z+1'
 '-x+1/2, y+1/2, -z+1/2'
 '-x, -y, -z'
 'x-1/2, y, -z-1/2'
 '-x, y, z-1/2'
 'x-1/2, -y, z'
 '-x, -y+1/2, -z+1/2'
 'x-1/2, y+1/2, -z'
 '-x, y+1/2, z'
 'x-1/2, -y+1/2, z+1/2'

_cell_length_a                     5.4588(9)
_cell_length_b                     5.4593(8)
_cell_length_c                     20.67(14)
_cell_angle_alpha                  90
_cell_angle_beta                   90
_cell_angle_gamma                  90
_cell_volume                       616(4)
_cell_formula_units_Z              4
_cell_measurement_reflns_used      258
_cell_measurement_temperature      300
_cell_measurement_theta_max        19.7140
_cell_measurement_theta_min        3.6400
_shelx_estimated_absorpt_T_max     0.837
_shelx_estimated_absorpt_T_min     0.578
_exptl_absorpt_coefficient_mu      12.318
_exptl_absorpt_correction_T_max    0.01558
_exptl_absorpt_correction_T_min    0.00632
_exptl_absorpt_correction_type     sphere
_exptl_absorpt_process_details
;
CrysAlisPro 1.171.43.105a (Rigaku Oxford Diffraction, 2024)
Spherical absorption correction
using equivalent radius and absorption coefficient.
Empirical absorption correction using spherical harmonics,
implemented in SCALE3 ABSPACK scaling algorithm.
;
_exptl_absorpt_special_details     ?
_exptl_crystal_colour              'clear colourless'
_exptl_crystal_colour_lustre       clear
_exptl_crystal_colour_primary      colourless
_exptl_crystal_density_diffrn      6.602
_exptl_crystal_density_meas        ?
_exptl_crystal_density_method      ?
_exptl_crystal_description         plate
_exptl_crystal_F_000               1080
_exptl_crystal_size_max            0.05
_exptl_crystal_size_mid            0.03
_exptl_crystal_size_min            0.015
_exptl_crystal_size_rad            0.400
_exptl_transmission_factor_max     ?
_exptl_transmission_factor_min     ?
_diffrn_reflns_av_R_equivalents    0.0068
_diffrn_reflns_av_unetI/netI       0.0052
_diffrn_reflns_Laue_measured_fraction_full  0.214
_diffrn_reflns_Laue_measured_fraction_max  0.152
_diffrn_reflns_limit_h_max         7
_diffrn_reflns_limit_h_min         -7
_diffrn_reflns_limit_k_max         7
_diffrn_reflns_limit_k_min         -7
_diffrn_reflns_limit_l_max         4
_diffrn_reflns_limit_l_min         -4
_diffrn_reflns_number              396
_diffrn_reflns_point_group_measured_fraction_full  0.214
_diffrn_reflns_point_group_measured_fraction_max  0.152
_diffrn_reflns_theta_full          16.950
_diffrn_reflns_theta_max           21.074
_diffrn_reflns_theta_min           2.551
_diffrn_ambient_temperature        300
_diffrn_detector                   'Hybrid Pixel Array Detector'
_diffrn_detector_area_resol_mean   13.3333
_diffrn_measured_fraction_theta_full  0.214
_diffrn_measured_fraction_theta_max  0.152
_diffrn_measurement_details
;
List of Runs (angles in degrees, time in seconds):

  # Type    Start    End  Width  t~exp~   \w     \q     \k     \f   Frames
--------------------------------------------------------------------------
  1  \f    -27.80  26.60   0.20    1.00 -90.00   0.00   0.00    --   272
  2  \f   -167.80-112.80   0.20    1.00-130.00   0.00   0.00    --   275
;
_diffrn_measurement_device         'abstract diffractometer'
_diffrn_measurement_device_type   
 'dectris-CrysAlisPro-abstract goniometer imported dectris images'
_diffrn_measurement_method         '\f scans'
_diffrn_orient_matrix_axis[1]      matrixX
_diffrn_orient_matrix_axis[2]      matrixY
_diffrn_orient_matrix_axis[3]      matrixZ
_diffrn_orient_matrix_type        
 'CrysAlisPro convention (1999,Acta A55,543-557)'
_diffrn_orient_matrix_UB_11        -0.0032657453
_diffrn_orient_matrix_UB_12        0.0030330173
_diffrn_orient_matrix_UB_13        -0.0237771398
_diffrn_orient_matrix_UB_21        -0.0612937168
_diffrn_orient_matrix_UB_22        0.0635573507
_diffrn_orient_matrix_UB_23        0.0012043090
_diffrn_orient_matrix_UB_31        0.0636901648
_diffrn_orient_matrix_UB_32        0.0614186975
_diffrn_orient_matrix_UB_33        -0.0000217060
_diffrn_radiation_monochromator    synchrotron
_diffrn_radiation_probe            x-ray
_diffrn_radiation_type             synchrotron
_diffrn_radiation_wavelength       0.4859
_diffrn_source                     synchrotron
_reflns_Friedel_coverage           0.000
_reflns_Friedel_fraction_full      .
_reflns_Friedel_fraction_max       .
_reflns_number_gt                  64
_reflns_number_total               80
_reflns_special_details
;
Measurement was performed using a diamond anvil cell with an opening 
angle of approximately 23 degrees.
 Reflections were merged by SHELXL according to the crystal
 class for the calculation of statistics and refinement.
 
 _reflns_Friedel_fraction is defined as the number of unique
 Friedel pairs measured divided by the number that would be
 possible theoretically, ignoring centric projections and
 systematic absences. Completness statistics refer to single and
 composite reflections containing twin component 1 only.
;
_reflns_threshold_expression       'I > 2\s(I)'
_computing_cell_refinement         'CrysAlisPro 1.171.43.105a (Rigaku OD, 2024)'
_computing_data_collection        
 'CrysAlisPro 1.171.43.105a (Rigaku OD, 2024) (IMPORT)'
_computing_data_reduction          'CrysAlisPro 1.171.43.105a (Rigaku OD, 2024)'
_computing_molecular_graphics      'Olex2 1.5-ac7-013 (Dolomanov et al., 2009)'
_computing_publication_material    'Olex2 1.5-ac7-013 (Dolomanov et al., 2009)'
_computing_structure_refinement    'SHELXL 2019/3 (Sheldrick, 2015)'
_computing_structure_solution      'SHELXS  (Sheldrick, 2008)'
_refine_diff_density_max           0.514
_refine_diff_density_min           -0.407
_refine_diff_density_rms           0.154
_refine_ls_extinction_coef         .
_refine_ls_extinction_method       none
_refine_ls_goodness_of_fit_ref     1.181
_refine_ls_hydrogen_treatment      undef
_refine_ls_matrix_type             full
_refine_ls_number_parameters       14
_refine_ls_number_reflns           80
_refine_ls_number_restraints       3
_refine_ls_R_factor_all            0.0315
_refine_ls_R_factor_gt             0.0278
_refine_ls_restrained_S_all        1.159
_refine_ls_shift/su_max            0.000
_refine_ls_shift/su_mean           0.000
_refine_ls_structure_factor_coef   Fsqd
_refine_ls_weighting_details      
 'w=1/[\s^2^(Fo^2^)+(0.0556P)^2^+0.7144P] where P=(Fo^2^+2Fc^2^)/3'
_refine_ls_weighting_scheme        calc
_refine_ls_wR_factor_gt            0.0890
_refine_ls_wR_factor_ref           0.0945
_refine_special_details
;
 Refined as a 2-component twin.
The O1-Sn1-O2 distances were restrained to be similar as this lies along the c
axis which is is poorly defined due to the small opening angle of the
diamond anvil cell, the orientation of the plate-like crystal within the cell
and high mosaicity along c. Therefore, a SADI restraint was used to maintain
chemical and physical sensibility of the model.

SIMU restraint necessary to maintain sensible displacement parameters.
;
_olex2_refinement_description
;
1. Twinned data refinement
 Scales: 0.313(16)
 0.687(16)
2. Restrained distances
 O1-Sn1 \\sim Sn1-O2
 with sigma of 0.1
3. Uiso/Uaniso restraints and constraints
O2 \\sim O3 \\sim O1: within 3A with sigma of 0.002 and sigma for terminal
atoms of 0.004 within 3A
;
_atom_sites_solution_hydrogens     .
_atom_sites_solution_primary       isomorph
_atom_sites_solution_secondary     difmap
loop_
  _atom_site_label
  _atom_site_type_symbol
  _atom_site_fract_x
  _atom_site_fract_y
  _atom_site_fract_z
  _atom_site_U_iso_or_equiv
  _atom_site_adp_type
  _atom_site_occupancy
  _atom_site_site_symmetry_order
  _atom_site_calc_flag
  _atom_site_refinement_flags_posn
  _atom_site_refinement_flags_adp
  _atom_site_refinement_flags_occupancy
  _atom_site_disorder_assembly
  _atom_site_disorder_group
 Sr1 Sr 0.250000 0.250000 0.000000 0.0225(8) Uiso 1 4 d S . P . .
 Sr2 Sr 0.750000 0.250000 0.3108(4) 0.0245(9) Uiso 1 2 d S . P . .
 Sn1 Sn 0.750000 0.250000 0.0986(2) 0.0204(7) Uiso 1 2 d DS . P . .
 O1 O 0.750000 0.250000 0.000000 0.024(3) Uiso 1 4 d DS U P . .
 O2 O 0.750000 0.250000 0.196(3) 0.025(2) Uiso 1 2 d DS U P . .
 O3 O 0.4545(11) 0.4541(11) 0.0969(11) 0.0242(15) Uiso 1 1 d . U . . .

_geom_special_details
;
 All esds (except the esd in the dihedral angle between two l.s. planes)
 are estimated using the full covariance matrix.  The cell esds are taken
 into account individually in the estimation of esds in distances, angles
 and torsion angles; correlations between esds in cell parameters are only
 used when they are defined by crystal symmetry.  An approximate (isotropic)
 treatment of cell esds is used for estimating esds involving l.s. planes.
;
loop_
  _geom_bond_atom_site_label_1
  _geom_bond_atom_site_label_2
  _geom_bond_distance
  _geom_bond_site_symmetry_2
  _geom_bond_publ_flag
 Sr1 O1 2.7294(4) . ?
 Sr1 O1 2.7297(4) 9_665 ?
 Sr1 O1 2.7294(4) 1_455 ?
 Sr1 O1 2.7297(4) 9_655 ?
 Sr1 O3 2.55(2) . ?
 Sr1 O3 3.037(17) 9_665 ?
 Sr1 O3 3.037(17) 14_545 ?
 Sr1 O3 2.55(2) 6_554 ?
 Sr1 O3 3.037(17) 12_565 ?
 Sr1 O3 2.55(2) 7_554 ?
 Sr1 O3 2.55(2) 4 ?
 Sr1 O3 3.037(17) 15_645 ?
 Sr2 Sn1 3.310(9) 13_655 ?
 Sr2 Sn1 3.310(9) 13_755 ?
 Sr2 Sn1 3.310(9) 3_565 ?
 Sr2 O2 2.734(4) 3_565 ?
 Sr2 O2 2.733(4) 13_755 ?
 Sr2 O2 2.37(6) . ?
 Sr2 O2 2.734(4) 3 ?
 Sr2 O2 2.733(4) 13_655 ?
 Sr2 O3 2.97(2) 3_565 ?
 Sr2 O3 2.48(2) 10_656 ?
 Sr2 O3 2.97(2) 8_645 ?
 Sr2 O3 2.48(2) 13_655 ?
 Sn1 O1 2.038(14) . ?
 Sn1 O2 2.02(6) . ?
 Sn1 O3 1.961(5) 6_654 ?
 Sn1 O3 1.961(5) . ?
 Sn1 O3 1.964(5) 12_665 ?
 Sn1 O3 1.964(5) 15_645 ?

loop_
  _geom_angle_atom_site_label_1
  _geom_angle_atom_site_label_2
  _geom_angle_atom_site_label_3
  _geom_angle
  _geom_angle_site_symmetry_1
  _geom_angle_site_symmetry_3
  _geom_angle_publ_flag
 O1 Sr1 O1 180.0 . 1_455 ?
 O1 Sr1 O1 90.0 . 9_655 ?
 O1 Sr1 O1 90.0 1_455 9_655 ?
 O1 Sr1 O1 90.0 1_455 9_665 ?
 O1 Sr1 O1 90.0 . 9_665 ?
 O1 Sr1 O1 180.0 9_665 9_655 ?
 O1 Sr1 O3 122.1(2) . 14_545 ?
 O1 Sr1 O3 57.9(2) 9_665 9_665 ?
 O1 Sr1 O3 122.1(2) 1_455 15_645 ?
 O1 Sr1 O3 57.9(2) 1_455 14_545 ?
 O1 Sr1 O3 57.9(2) . 9_665 ?
 O1 Sr1 O3 122.1(2) 9_665 14_545 ?
 O1 Sr1 O3 122.1(2) 9_655 12_565 ?
 O1 Sr1 O3 57.9(2) . 15_645 ?
 O1 Sr1 O3 122.1(2) 9_655 9_665 ?
 O1 Sr1 O3 57.9(2) 1_455 12_565 ?
 O1 Sr1 O3 122.1(2) 1_455 9_665 ?
 O1 Sr1 O3 57.9(2) 9_655 14_545 ?
 O1 Sr1 O3 57.9(2) 9_665 12_565 ?
 O1 Sr1 O3 122.1(2) 9_665 15_645 ?
 O1 Sr1 O3 57.9(2) 9_655 15_645 ?
 O1 Sr1 O3 122.1(2) . 12_565 ?
 O3 Sr1 O1 115.9(2) 4 9_655 ?
 O3 Sr1 O1 116.0(2) 4 . ?
 O3 Sr1 O1 115.9(2) 6_554 9_665 ?
 O3 Sr1 O1 115.9(2) . 9_655 ?
 O3 Sr1 O1 64.1(2) 6_554 9_655 ?
 O3 Sr1 O1 116.0(2) 6_554 . ?
 O3 Sr1 O1 64.1(2) . 9_665 ?
 O3 Sr1 O1 64.0(2) 4 1_455 ?
 O3 Sr1 O1 64.0(2) 6_554 1_455 ?
 O3 Sr1 O1 64.0(2) 7_554 . ?
 O3 Sr1 O1 116.0(2) . 1_455 ?
 O3 Sr1 O1 64.1(2) 4 9_665 ?
 O3 Sr1 O1 64.0(2) . . ?
 O3 Sr1 O1 116.0(2) 7_554 1_455 ?
 O3 Sr1 O1 64.1(2) 7_554 9_655 ?
 O3 Sr1 O1 115.9(2) 7_554 9_665 ?
 O3 Sr1 O3 58.8(4) 6_554 12_565 ?
 O3 Sr1 O3 58.8(4) 6_554 15_645 ?
 O3 Sr1 O3 115.7(5) 14_545 15_645 ?
 O3 Sr1 O3 58.8(4) 7_554 9_665 ?
 O3 Sr1 O3 128.2(5) . 4 ?
 O3 Sr1 O3 115.8(5) 14_545 12_565 ?
 O3 Sr1 O3 93.1(7) 7_554 15_645 ?
 O3 Sr1 O3 58.8(4) 4 9_665 ?
 O3 Sr1 O3 76.4(7) . 6_554 ?
 O3 Sr1 O3 128.1(5) . 7_554 ?
 O3 Sr1 O3 128.1(5) 4 6_554 ?
 O3 Sr1 O3 128.2(5) 7_554 6_554 ?
 O3 Sr1 O3 115.8(5) 15_645 9_665 ?
 O3 Sr1 O3 93.1(7) . 9_665 ?
 O3 Sr1 O3 97.5(8) 14_545 9_665 ?
 O3 Sr1 O3 58.8(4) 4 14_545 ?
 O3 Sr1 O3 169.49(19) 6_554 9_665 ?
 O3 Sr1 O3 169.49(19) . 14_545 ?
 O3 Sr1 O3 115.7(5) 12_565 9_665 ?
 O3 Sr1 O3 58.8(4) . 12_565 ?
 O3 Sr1 O3 76.4(7) 4 7_554 ?
 O3 Sr1 O3 169.49(19) 7_554 12_565 ?
 O3 Sr1 O3 93.1(7) 6_554 14_545 ?
 O3 Sr1 O3 58.8(4) 7_554 14_545 ?
 O3 Sr1 O3 169.49(19) 4 15_645 ?
 O3 Sr1 O3 93.1(7) 4 12_565 ?
 O3 Sr1 O3 97.5(8) 12_565 15_645 ?
 O3 Sr1 O3 58.8(4) . 15_645 ?
 Sn1 Sr2 Sn1 71.3(2) 13_755 3_565 ?
 Sn1 Sr2 Sn1 111.1(5) 13_755 13_655 ?
 Sn1 Sr2 Sn1 71.3(2) 13_655 3_565 ?
 O2 Sr2 Sn1 91.7(8) 3 13_655 ?
 O2 Sr2 Sn1 91.7(8) 13_755 3_565 ?
 O2 Sr2 Sn1 37.5(13) 13_755 13_755 ?
 O2 Sr2 Sn1 148.6(15) 3 3_565 ?
 O2 Sr2 Sn1 37.5(13) 3_565 3_565 ?
 O2 Sr2 Sn1 91.7(8) 13_655 3_565 ?
 O2 Sr2 Sn1 37.5(13) 13_655 13_655 ?
 O2 Sr2 Sn1 91.7(8) 3_565 13_655 ?
 O2 Sr2 Sn1 124.5(2) . 3_565 ?
 O2 Sr2 Sn1 148.6(15) 13_655 13_755 ?
 O2 Sr2 Sn1 148.6(15) 13_755 13_655 ?
 O2 Sr2 Sn1 124.5(2) . 13_655 ?
 O2 Sr2 Sn1 91.7(8) 3 13_755 ?
 O2 Sr2 Sn1 124.5(2) . 13_755 ?
 O2 Sr2 Sn1 91.7(8) 3_565 13_755 ?
 O2 Sr2 O2 89.84(15) 13_655 3_565 ?
 O2 Sr2 O2 87.0(14) . 3_565 ?
 O2 Sr2 O2 174(3) 13_655 13_755 ?
 O2 Sr2 O2 87.0(14) . 13_755 ?
 O2 Sr2 O2 87.0(14) . 3 ?
 O2 Sr2 O2 89.84(15) 13_655 3 ?
 O2 Sr2 O2 174(3) 3 3_565 ?
 O2 Sr2 O2 87.0(14) . 13_655 ?
 O2 Sr2 O2 89.84(15) 13_755 3_565 ?
 O2 Sr2 O2 89.84(15) 13_755 3 ?
 O2 Sr2 O3 125.2(12) 3_565 8_645 ?
 O2 Sr2 O3 59.5(10) 3_565 3_565 ?
 O2 Sr2 O3 59.5(10) 3 8_645 ?
 O2 Sr2 O3 129.9(4) . 3_565 ?
 O2 Sr2 O3 129.9(4) . 8_645 ?
 O2 Sr2 O3 140.4(5) . 10_656 ?
 O2 Sr2 O3 125.1(12) 13_755 3_565 ?
 O2 Sr2 O3 140.4(5) . 13_655 ?
 O2 Sr2 O3 125.1(12) 13_655 8_645 ?
 O2 Sr2 O3 125.2(12) 3 3_565 ?
 O2 Sr2 O3 59.5(10) 13_755 8_645 ?
 O2 Sr2 O3 59.5(10) 13_655 3_565 ?
 O3 Sr2 Sn1 86.3(6) 13_655 13_755 ?
 O3 Sr2 Sn1 86.3(6) 13_655 3_565 ?
 O3 Sr2 Sn1 35.92(16) 8_645 13_755 ?
 O3 Sr2 Sn1 35.86(16) 3_565 3_565 ?
 O3 Sr2 Sn1 36.17(17) 10_656 3_565 ?
 O3 Sr2 Sn1 36.11(17) 13_655 13_655 ?
 O3 Sr2 Sn1 94.8(5) 8_645 13_655 ?
 O3 Sr2 Sn1 94.9(5) 8_645 3_565 ?
 O3 Sr2 Sn1 35.92(16) 3_565 13_655 ?
 O3 Sr2 Sn1 94.8(5) 3_565 13_755 ?
 O3 Sr2 Sn1 86.3(6) 10_656 13_655 ?
 O3 Sr2 Sn1 36.11(17) 10_656 13_755 ?
 O3 Sr2 O2 65.8(11) 10_656 13_755 ?
 O3 Sr2 O2 65.9(11) 13_655 3 ?
 O3 Sr2 O2 119.4(14) 13_655 13_755 ?
 O3 Sr2 O2 119.4(14) 13_655 3_565 ?
 O3 Sr2 O2 65.9(11) 10_656 3_565 ?
 O3 Sr2 O2 65.8(11) 13_655 13_655 ?
 O3 Sr2 O2 119.4(14) 10_656 13_655 ?
 O3 Sr2 O2 119.4(14) 10_656 3 ?
 O3 Sr2 O3 60.4(5) 13_655 3_565 ?
 O3 Sr2 O3 100.2(8) 8_645 3_565 ?
 O3 Sr2 O3 60.4(5) 10_656 8_645 ?
 O3 Sr2 O3 60.4(5) 10_656 3_565 ?
 O3 Sr2 O3 60.4(5) 13_655 8_645 ?
 O3 Sr2 O3 79.2(10) 10_656 13_655 ?
 Sr1 Sn1 Sr1 106.5(4) . 1_655 ?
 Sr2 Sn1 Sr1 109.78(19) 3_565 1_655 ?
 Sr2 Sn1 Sr1 177.71(19) 13_755 . ?
 Sr2 Sn1 Sr1 177.71(19) 13_655 1_655 ?
 Sr2 Sn1 Sr1 71.2(4) 13_655 . ?
 Sr2 Sn1 Sr1 71.2(4) 13_755 1_655 ?
 Sr2 Sn1 Sr1 109.78(19) 3 . ?
 Sr2 Sn1 Sr1 109.78(19) 3_565 . ?
 Sr2 Sn1 Sr1 109.78(19) 3 1_655 ?
 Sr2 Sn1 Sr2 71.3(2) 13_655 3 ?
 Sr2 Sn1 Sr2 111.1(5) 13_755 13_655 ?
 Sr2 Sn1 Sr2 71.3(2) 13_755 3_565 ?
 Sr2 Sn1 Sr2 71.3(2) 13_655 3_565 ?
 Sr2 Sn1 Sr2 71.3(2) 13_755 3 ?
 Sr2 Sn1 Sr2 111.1(5) 3_565 3 ?
 O1 Sn1 Sr1 53.26(19) . . ?
 O1 Sn1 Sr1 53.26(19) . 1_655 ?
 O1 Sn1 Sr2 124.5(2) . 3_565 ?
 O1 Sn1 Sr2 124.5(2) . 13_655 ?
 O1 Sn1 Sr2 124.5(2) . 13_755 ?
 O1 Sn1 Sr2 124.5(2) . 3 ?
 O2 Sn1 Sr1 126.74(19) . . ?
 O2 Sn1 Sr1 126.74(19) . 1_655 ?
 O2 Sn1 Sr2 55.5(2) . 3_565 ?
 O2 Sn1 Sr2 55.5(2) . 13_655 ?
 O2 Sn1 Sr2 55.5(2) . 3 ?
 O2 Sn1 Sr2 55.5(2) . 13_755 ?
 O2 Sn1 O1 180.0 . . ?
 O3 Sn1 Sr1 48.0(6) 6_654 1_655 ?
 O3 Sn1 Sr1 116.4(5) 12_665 . ?
 O3 Sn1 Sr1 62.2(4) 12_665 1_655 ?
 O3 Sn1 Sr1 62.2(4) 15_645 . ?
 O3 Sn1 Sr1 130.4(5) . 1_655 ?
 O3 Sn1 Sr1 130.4(5) 6_654 . ?
 O3 Sn1 Sr1 116.4(5) 15_645 1_655 ?
 O3 Sn1 Sr1 48.0(6) . . ?
 O3 Sn1 Sr2 118.6(4) 15_645 13_755 ?
 O3 Sn1 Sr2 118.6(4) . 3 ?
 O3 Sn1 Sr2 62.7(5) 12_665 13_755 ?
 O3 Sn1 Sr2 133.5(5) 12_665 3 ?
 O3 Sn1 Sr2 133.5(5) 15_645 3_565 ?
 O3 Sn1 Sr2 62.7(5) 6_654 3 ?
 O3 Sn1 Sr2 118.6(4) 12_665 13_655 ?
 O3 Sn1 Sr2 62.7(5) . 3_565 ?
 O3 Sn1 Sr2 133.5(5) . 13_755 ?
 O3 Sn1 Sr2 48.1(5) 6_654 13_755 ?
 O3 Sn1 Sr2 48.1(5) . 13_655 ?
 O3 Sn1 Sr2 48.1(5) 12_665 3_565 ?
 O3 Sn1 Sr2 118.6(4) 6_654 3_565 ?
 O3 Sn1 Sr2 133.5(5) 6_654 13_655 ?
 O3 Sn1 Sr2 62.7(5) 15_645 13_655 ?
 O3 Sn1 Sr2 48.1(5) 15_645 3 ?
 O3 Sn1 O1 89.0(6) 12_665 . ?
 O3 Sn1 O1 89.0(6) 6_654 . ?
 O3 Sn1 O1 89.0(6) . . ?
 O3 Sn1 O1 89.0(6) 15_645 . ?
 O3 Sn1 O2 91.0(6) 15_645 . ?
 O3 Sn1 O2 91.0(6) . . ?
 O3 Sn1 O2 91.0(6) 12_665 . ?
 O3 Sn1 O2 91.0(6) 6_654 . ?
 O3 Sn1 O3 178.0(12) 6_654 . ?
 O3 Sn1 O3 89.99(6) 6_654 15_645 ?
 O3 Sn1 O3 89.97(6) 6_654 12_665 ?
 O3 Sn1 O3 89.99(6) . 12_665 ?
 O3 Sn1 O3 89.97(6) . 15_645 ?
 O3 Sn1 O3 178.0(12) 15_645 12_665 ?
 Sr1 O1 Sr1 90.0 1_655 9_655 ?
 Sr1 O1 Sr1 180.0 . 1_655 ?
 Sr1 O1 Sr1 90.0 . 9_665 ?
 Sr1 O1 Sr1 90.0 1_655 9_665 ?
 Sr1 O1 Sr1 180.0 9_655 9_665 ?
 Sr1 O1 Sr1 90.0 . 9_655 ?
 Sn1 O1 Sr1 90.0 . 9_665 ?
 Sn1 O1 Sr1 90.0 . . ?
 Sn1 O1 Sr1 90.0 7_554 9_655 ?
 Sn1 O1 Sr1 90.0 7_554 9_665 ?
 Sn1 O1 Sr1 90.0 . 1_655 ?
 Sn1 O1 Sr1 90.0 7_554 1_655 ?
 Sn1 O1 Sr1 90.0 . 9_655 ?
 Sn1 O1 Sr1 90.0 7_554 . ?
 Sn1 O1 Sn1 180.0 . 7_554 ?
 Sr2 O2 Sr2 89.84(15) 13_655 3 ?
 Sr2 O2 Sr2 174(3) 3 3_565 ?
 Sr2 O2 Sr2 93.0(14) . 3 ?
 Sr2 O2 Sr2 174(3) 13_655 13_755 ?
 Sr2 O2 Sr2 93.0(14) . 3_565 ?
 Sr2 O2 Sr2 93.0(14) . 13_655 ?
 Sr2 O2 Sr2 93.0(14) . 13_755 ?
 Sr2 O2 Sr2 89.84(15) 13_755 3 ?
 Sr2 O2 Sr2 89.84(15) 13_655 3_565 ?
 Sr2 O2 Sr2 89.84(15) 13_755 3_565 ?
 Sn1 O2 Sr2 87.0(14) . 3 ?
 Sn1 O2 Sr2 87.0(14) . 13_755 ?
 Sn1 O2 Sr2 87.0(14) . 3_565 ?
 Sn1 O2 Sr2 87.0(14) . 13_655 ?
 Sn1 O2 Sr2 180.0 . . ?
 Sr1 O3 Sr1 86.9(7) . 9_665 ?
 Sr1 O3 Sr2 168.1(7) . 3_565 ?
 Sr2 O3 Sr1 102.2(5) 13_655 . ?
 Sr2 O3 Sr1 170.9(8) 13_655 9_665 ?
 Sr2 O3 Sr1 81.1(4) 3_565 9_665 ?
 Sr2 O3 Sr2 89.7(9) 13_655 3_565 ?
 Sn1 O3 Sr1 82.9(4) . 9_665 ?
 Sn1 O3 Sr1 82.9(4) 15_655 9_665 ?
 Sn1 O3 Sr1 97.1(6) 15_655 . ?
 Sn1 O3 Sr1 97.2(6) . . ?
 Sn1 O3 Sr2 81.4(4) . 3_565 ?
 Sn1 O3 Sr2 95.8(5) . 13_655 ?
 Sn1 O3 Sr2 81.4(4) 15_655 3_565 ?
 Sn1 O3 Sr2 95.8(5) 15_655 13_655 ?
 Sn1 O3 Sn1 159.2(4) . 15_655 ?

_shelx_res_file
;
TITL 023_SSO_x1_P19_30-5-1 in Aeaa
    023_sso_x1_p19_30-5-1.res
    created by SHELXL-2019/3 at 15:06:25 on 08-Jan-2025
REM Aeaa (#68 with fixed user cell
CELL 0.4859 5.458832 5.459313 20.670062 90 90 90
ZERR 4 0.000851 0.000784 0.139536 0 0 0
LATT 5
SYMM 0.5-X,-Y,0.5+Z
SYMM +X,-Y,0.5-Z
SYMM 0.5-X,+Y,-Z
SFAC O Sr Sn
DISP O 0.0036 0.0026 8.3735
DISP Sn -1.6654 0.7203 2178.1549
DISP Sr 0.1333 1.7343 4851.4431
UNIT 28 12 8
SIMU 0.002 0.004 3 O2 O3 O1
SADI 0.1 O1 Sn1 Sn1 O2

L.S. 10
PLAN  5
SIZE 0.05 0.03 0.015
CONF
LIST 4
MORE -1
fmap 2
acta
TWIN 0 1 0 -1 0 0 0 0 1 2
OMIT 2 0 0
REM <olex2.extras>
REM <HklSrc "%.\\023_SSO_x1_P19_30-5-1.hkl">
REM </olex2.extras>

WGHT    0.055600    0.714400
BASF   0.68728
FVAR       1.41291
SR1   2    0.250000    0.250000    0.000000    10.25000    0.02252
SR2   2    0.750000    0.250000    0.310812    10.50000    0.02451
SN1   3    0.750000    0.250000    0.098577    10.50000    0.02044
O1    1    0.750000    0.250000    0.000000    10.25000    0.02353
O2    1    0.750000    0.250000    0.196200    10.50000    0.02541
O3    1    0.454512    0.454125    0.096914    11.00000    0.02422
HKLF 4


REM  023_SSO_x1_P19_30-5-1 in Aeaa
REM wR2 = 0.0945, GooF = S = 1.181, Restrained GooF = 1.159 for all data
REM R1 = 0.0278 for 64 Fo > 4sig(Fo) and 0.0315 for all 80 data
REM 14 parameters refined using 3 restraints

END

WGHT      0.0556      0.7141

REM Highest difference peak  0.514,  deepest hole -0.407,  1-sigma level  0.154
Q1    1   0.7500  0.3416  0.0000  10.50000  0.05    0.51
Q2    1   0.2500  0.1561  0.0000  10.50000  0.05    0.44
Q3    1   0.4345  0.2520  0.0943  11.00000  0.05    0.36
Q4    1   0.9370  0.2569  0.0486  11.00000  0.05    0.28
Q5    1   0.4698  0.4995  0.1474  11.00000  0.05    0.17
;
_shelx_res_checksum                78269
_shelx_hkl_file
;
   0  -1  -1-0.31518 3.08844   1
   0   1   1 0.36162 3.79634   2
   0   1   1 0.92454 2.53754   1
   0  -1  -1 0.54671 5.36797   2
   0   2   0 847311. 986.034   1
   0  -2   0 858832. 1057.26   1
   0   2   0 851521. 952.816   2
   0  -2   0 865280. 977.729   2
   0  -2  -2 174.655 9.92019   1
   0   2   2 119.137 9.81658   2
   0   3   1-1.74693 9.60663   2
   0   3  -1-3.36031 8.22106   2
   0   3   1 15.0450 12.6507   1
   0   3  -1 22.1417 31.0111   1
   0   3   3 0.32782 12.1721   2
   0   4   0 412189. 524.254   1
   0   4   0 413022. 522.558   2
   0  -4   0 412964. 721.488   1
   0  -4   0 413990. 568.443   2
   0  -4  -2 1993.71 49.3749   2
   0  -4   2 1959.56 25.3944   2
   0  -4  -2 1931.32 59.6678   1
   0   4  -2 2214.27 50.3790   1
   0   4   2 2202.75 24.4839   2
   0   5   1 1.38899 12.4002   2
   0  -5   1-0.13222 22.5252   2
   0  -5  -1 16.2174 29.7965   2
   0  -5  -1 16.8670 77.3585   1
   0   5   1 4.14713 15.4979   1
   0   5  -1 8.16969 21.4219   1
   0   5   3 9.01569 12.4482   2
   0  -5  -3 31.1080 53.1766   1
   0  -6   0 132108. 296.816   2
   0   6   0 125875. 199.448   1
   0  -6  -2 710.712 82.4672   1
   0   6   2 652.533 18.4325   2
  -1   0   0 0.47229 8.33065   1
  -1   0   0-0.60237 2.52657   2
   1   0   0 0.37353 3.02531   2
   1   0   0-4.76411 10.8364   1
   1  -1   1 13597.8 88.0862   1
  -1   1   1 13500.3 49.0769   2
   1  -1  -1 13753.8 53.7157   1
   1  -1  -1 12244.4 53.9307   2
  -1   1  -1 13009.2 42.5771   2
  -1   1  -1 11423.3 65.9640   1
   1  -2   2 934.036 13.0552   2
  -1   2   2 951.209 14.6134   1
  -1   2   2 982.625 18.1508   2
   1  -2   0 53.3363 34.4859   1
   1  -2   0 4.72045 10.4969   2
  -1   2   0 14.4691 7.94262   2
  -1   2   0 64.0694 21.8539   1
   1  -2  -2 877.367 21.0806   1
   1  -2  -2 1010.91 28.7797   2
  -1   3   3 171.154 13.5097   1
  -1   3   3 91.3612 13.8841   2
  -1   3   1 8808.51 49.4702   1
  -1  -3  -1 9071.05 65.7785   1
   1  -3   1 9416.48 49.6950   2
   1   3  -1 9389.25 46.5195   1
  -1   3   1 8976.06 46.8921   2
   1  -3   1 8914.71 108.694   1
   1  -3  -1 8949.00 86.8658   1
  -1  -3   1 9947.44 42.3073   2
   1   3   1 8974.14 34.5722   2
  -1   3  -1 9640.75 46.9451   2
  -1   3  -1 8863.79 73.3609   1
   1  -3  -1 9048.77 61.1045   2
   1  -3  -3 117.668 28.5436   2
  -1  -4  -2 667.669 48.3151   1
   1  -4   2 657.841 19.1549   2
   1   4  -2 645.458 29.5860   1
  -1   4   2 684.992 19.5492   1
  -1   4   2 746.433 17.8962   2
   1   4   0 59.5376 11.7080   1
  -1   4   0 83.9055 23.9734   1
  -1   4   0 39.0938 11.8987   2
  -1  -4   0-4.23386 20.6437   2
   1  -4   0 25.0012 20.9639   2
   1   4   0 22.9764 8.91642   2
   1   4   2 698.395 14.5906   2
  -1  -4   2 666.998 17.0858   2
  -1   4  -2 615.032 43.2838   1
   1  -4  -2 658.131 35.6688   2
  -1  -5  -3 111.296 51.3235   1
  -1  -5  -1 1142.88 82.7780   1
  -1   5   1 1104.78 23.1102   1
   1  -5   1 1210.41 30.2796   2
   1   5  -1 1117.08 20.3327   1
  -1   5  -1 1117.03 30.3302   1
  -1  -5   1 1176.59 30.0099   2
   1  -5  -1 1104.64 36.3401   2
   1   5   3 22.4965 11.3019   2
   1  -5  -3 22.8054 54.1831   1
  -1   6   2 150.071 14.5132   2
   1  -6   0-52.9089 105.703   1
  -1   6   0-13.3813 19.3067   1
  -1   6   0-11.3328 12.1897   2
   1  -6   0-9.08069 28.4772   2
   1  -6  -2 66.6489 75.3008   1
   1  -6  -2 152.328 37.3206   2
  -1   7   1 863.017 18.5108   2
   1  -7  -1 872.836 41.1349   2
   1  -7  -1 781.974 101.365   1
  -2   0   0 993846. 1090.09   2
   2   0   0 990193. 1196.06   1
   2   0  -2 261.254 10.7774   1
  -2   0   2 162.167 10.6472   2
  -2   1   1 449.213 16.7734   1
  -2   1   1 427.910 12.3745   2
   2   1  -1 367.340 16.1041   1
   2  -1   1 411.672 12.1862   2
   2  -1   1 324.230 45.0400   1
   2  -1  -1 408.872 17.3923   2
   2  -1  -1 404.760 29.3951   1
  -2   1  -1 343.440 32.0625   1
  -2   1  -1 426.048 11.2541   2
   2   1   1 356.201 6.61049   2
   2  -2   2 4204.54 97.0080   1
  -2   2   2 4179.76 33.3638   1
   2  -2   2 4303.60 32.0149   2
  -2   2   2 4209.82 33.7435   2
  -2   2   0 824063. 1019.91   1
   2  -2   0 827035. 1131.10   1
   2  -2  -2 4224.57 52.9586   1
  -2   2  -2 4320.42 66.0552   1
  -2   3   3 142.280 16.5008   1
  -2   3   3 116.284 13.4247   2
  -2   3   1 81.9205 12.5170   2
   2  -3   1 66.2126 73.8702   1
   2  -3   1 73.9268 15.4157   2
  -2   3   1 78.4340 22.1460   1
   2  -3  -1 113.161 51.9353   1
  -2   3  -1 73.0377 13.8174   2
  -2   3  -1 34.0063 35.1313   1
   2  -3  -1 80.9335 23.2001   2
   2  -3  -3 131.562 30.8866   2
   2  -3  -3 104.249 34.9033   1
  -2   4   4 3059.65 30.2356   2
   2  -4   2 752.325 22.1107   2
   2   4  -2 791.914 15.3398   1
   2  -4   0 245400. 426.727   2
  -2   4   0 250414. 383.332   1
  -2  -4   2 744.817 18.1480   2
   2  -4  -2 773.112 35.4934   2
  -2   4  -2 750.306 41.8746   1
   2  -4  -4 2713.59 52.9229   1
  -2   5   3 6.55380 12.5069   2
  -2   5   3 14.4392 17.2666   1
  -2   5   1 10.4790 12.0662   2
   2  -5   1 43.3902 94.7120   1
  -2   5  -1 11.3145 13.4743   2
   2  -5  -1 15.4204 70.4134   1
   2  -5  -3-19.0205 54.0016   1
   2  -5  -3 5.24080 35.3261   2
   2  -6   0 98233.4 245.088   2
   2  -6   0 97879.7 370.048   1
   2  -6  -2 343.779 41.9283   2
   2  -6  -2 468.957 79.1658   1
  -2   7   1 7.25501 11.3381   2
  -2   7   1 11.7247 16.3207   1
   2  -7  -1-131.268 97.8450   1
   2  -7  -1-4.06834 34.7444   2
  -3   0   0-1.15880 7.72073   2
  -3   0   0 2.15489 17.6102   1
   3   0   0 8.66166 44.6105   1
   3   0   0 4.09507 14.6847   2
  -3   0   2 2.36828 10.0275   2
   3   0   2-4.54833 8.85377   2
  -3   0  -2 7.99815 37.1698   1
   3   0  -2-0.14092 20.9230   2
   3   0  -2-8.42440 27.9982   1
  -3   1   3 154.487 15.2857   2
  -3  -1  -1 10328.8 48.5161   1
   3  -1   1 10032.7 113.199   1
  -3   1   1 10271.7 53.1663   1
  -3   1   1 10140.3 47.7203   2
   3  -1   1 9895.47 51.4313   2
  -3  -1   1 10233.4 33.5669   2
   3  -1  -1 10371.6 65.9806   2
  -3   1  -1 10192.3 76.6175   1
   3  -1  -1 10280.4 90.5092   1
   3   1   1 10323.0 43.1989   2
   3  -1  -3 152.058 28.5683   2
   3  -1  -3 428.137 26.8659   1
   3  -2   2 162.627 14.2726   2
  -3   2   2 149.249 13.9849   2
  -3  -2  -2 129.326 18.9568   1
  -3   2   2 170.903 18.9457   1
   3   2  -2 153.118 22.1956   1
   3  -2   2 126.512 81.8566   1
   3  -2   0 3.43892 19.2084   2
  -3   2   0 23.4155 11.5717   2
  -3   2   0 45.7476 26.6600   1
   3  -2  -2 166.399 27.6774   2
   3   2   2 126.755 7.01581   2
  -3   2  -2 130.318 12.8167   2
  -3   2  -2 132.410 41.2758   1
   3  -2  -2 143.262 45.2036   1
   3  -3   1 1102.58 92.2599   1
   3  -3   1 1175.77 26.9367   2
  -3   3   1 1280.02 30.1430   1
  -3   3   1 1190.44 20.5848   2
  -3   3  -1 1033.00 38.4796   1
  -3   3  -1 1099.23 21.8887   2
   3  -3  -1 980.741 62.7087   1
   3  -3  -3 59.3246 34.7309   2
  -3   4   4 102.233 13.4637   2
   3  -4   2 114.140 101.470   1
  -3   4   2 129.852 13.4436   2
   3  -4   0-3.80606 76.2506   1
  -3   4   0 3.18844 13.1130   2
  -3   4   0-37.4101 25.1039   1
   3  -4   0 9.25407 22.8643   2
   3  -4  -2 126.195 57.0856   1
  -3   4  -2 108.710 13.3566   2
   3  -4  -4 37.6045 37.6794   2
   3  -4  -4 87.3949 45.5550   1
  -3   5   3 105.673 18.4131   1
  -3   5   3 79.6837 12.7774   2
   3  -5   1 2691.08 39.6795   2
  -3   5   1 2619.68 31.6999   1
  -3   5   1 2640.03 28.2803   2
   3  -5  -1 2679.31 46.8733   2
  -3   5  -1 2660.77 28.7261   2
   3  -5  -3 159.455 55.5626   1
   3  -5  -3 65.1803 37.6541   2
  -3   6   2 78.0031 17.8384   1
  -3   6   2 80.3623 12.9332   2
  -3   6   0 13.8986 12.8930   2
  -3   6   0 19.0857 19.0924   1
   3  -6   0 24.0494 93.6223   1
   3  -6   0 5.82542 27.8846   2
   3  -6  -2 92.8795 71.1276   1
   3  -6  -2 56.7249 34.8697   2
  -3   7   1 223.047 12.8212   2
   3  -7  -1 232.897 34.1325   2
   3  -7  -1 187.098 92.9503   1
   4   0   0 448817. 617.781   2
  -4   0   0 449748. 554.566   1
  -4   0   0 450156. 545.242   2
   4   0   2 2394.05 28.0609   2
  -4   0   2 2323.90 24.5738   2
  -4   1   3 612.197 17.7953   2
   4   1  -3 578.462 38.7029   1
   4   1  -1 170.847 54.9684   1
   4  -1   1 171.118 82.6725   1
   4  -1   1 285.568 21.2036   2
  -4   1   1 262.510 20.5763   1
  -4  -1  -1 269.864 18.1847   1
  -4   1   1 282.108 14.0042   2
   4  -1  -1 252.143 27.3513   2
   4   1   1 284.893 19.8189   2
   4  -1  -1 248.894 58.8774   1
  -4  -1   1 265.069 11.1970   2
  -4   1  -1 210.928 30.1693   1
  -4   1  -1 257.225 14.2232   2
   4  -1  -3 546.049 36.4245   2
  -4  -1   3 646.523 15.4600   2
   4  -1  -3 558.418 46.2818   1
  -4   2   4 3179.88 31.2637   2
   4  -2   2 838.871 103.379   1
  -4   2   2 892.110 23.7006   1
   4  -2   2 848.015 22.8717   2
  -4   2   2 859.980 19.0832   2
  -4   2   0 290185. 417.857   1
   4  -2   0 286034. 586.150   1
   4  -2  -2 793.255 35.8485   2
  -4   2  -2 742.237 17.7363   2
  -4   3   3 141.771 14.0009   2
   4  -3   1 28.3789 21.3545   2
  -4   3   1 37.3008 12.4389   2
  -4   3   1 28.1932 21.7944   1
   4  -3   1 33.4504 88.7591   1
  -4   3  -1 31.7384 13.6668   2
   4  -3  -1 15.6543 69.4464   1
  -4   3  -1 29.3104 27.1786   1
   4  -3  -1 12.9161 25.9234   2
   4  -3  -3 141.047 55.2333   1
  -4   4   4 3192.33 29.0449   2
   4  -4   2 742.121 105.770   1
   4  -4   2 833.431 27.0802   2
  -4   4   2 725.295 21.6535   1
  -4   4   2 817.877 17.6451   2
   4  -4   0 161904. 461.072   1
   4  -4   0 164349. 325.364   2
  -4   4   0 164423. 273.804   1
  -4   4   0 162372. 265.079   2
   4  -4  -2 836.756 39.1774   2
  -4   4  -2 730.480 32.0040   1
  -4   4  -2 804.976 19.3540   2
   4  -4  -2 797.593 69.2107   1
   4  -4  -4 3155.42 60.6870   2
   4  -4  -4 2906.00 67.5939   1
  -4   5   3 13.3702 17.5766   1
  -4   5   3 12.2620 11.1073   2
  -4   5   1 9.64864 13.3427   2
  -4   5   1 19.2717 18.3224   1
   4  -5   1 68.2325 100.208   1
   4  -5   1 6.19822 23.5159   2
  -4   5  -1 4.06012 12.1546   2
   4  -5  -1 63.9481 79.2816   1
  -4   5  -1 19.1545 22.7705   1
   4  -5  -1-8.98530 30.2519   2
   4  -5  -3-30.7985 60.6243   1
   4  -5  -3 5.40125 36.8497   2
  -4   6   2 338.049 18.7931   1
  -4   6   2 361.042 14.2879   2
  -4   6   0 58447.7 125.254   1
  -4   6   0 58589.2 124.494   2
   4  -6  -2 510.711 81.1457   1
   4  -6  -2 355.532 36.9930   2
  -4   7   1 14.6770 15.5191   1
   4  -7  -1 42.3230 33.7078   2
   5   0   0-12.7018 85.7972   1
  -5   0   0 0.96193 10.5006   2
  -5   0   0-11.4436 17.9825   1
   5   0   0-0.95650 27.2641   2
   5   0   2-0.60082 20.5145   2
  -5   0   2 2.43595 11.0127   2
   5   0  -2-17.2732 63.3321   1
  -5   0  -2-0.49494 25.9410   1
   5   1  -3 58.7819 52.8309   1
  -5  -1  -1 1373.24 20.2148   1
  -5   1   1 1361.91 25.0062   1
   5   1   1 1326.51 30.9971   2
  -5   1  -1 1247.15 20.5775   2
  -5  -1   3 15.6939 10.6398   2
  -5   2   4-1.11003 13.0522   2
  -5   2   2-5.69916 12.0119   2
  -5   2   0 1.24824 12.9854   2
   5  -2   0-44.9093 84.4655   1
  -5   2   0 3.59810 22.2305   1
   5  -2   0-9.37730 26.2743   2
   5  -2  -2 0.28802 65.5573   1
   5  -2  -2-8.54302 34.6770   2
   5  -2  -4 1.72886 49.1523   1
  -5   3   3 49.2876 18.1539   1
  -5   3   3 64.2565 12.9048   2
   5  -3   1 2963.04 41.7885   2
  -5   3   1 2962.79 33.6898   1
  -5   3   1 2892.45 29.5000   2
   5  -3  -1 2849.07 49.1563   2
  -5   3  -1 2945.38 38.0195   1
  -5   3  -1 2888.61 29.7948   2
   5  -3  -1 2981.87 90.8938   1
   5  -3  -3 91.7803 59.8287   1
   5  -3  -3 42.7990 38.0174   2
  -5   4   2 1.35151 11.4748   2
  -5   4   2 4.54839 18.3252   1
  -5   4   0-3.71200 13.3276   2
  -5   4   0 13.1005 21.0104   1
   5  -4   0-15.3747 27.5012   2
   5  -4   0-59.9252 89.6875   1
   5  -4  -2-2.75506 35.7361   2
   5  -4  -2 43.6290 67.4343   1
  -5   5   3 26.3988 16.7879   1
  -5   5   3 17.1327 11.0576   2
  -5   5   1 130.379 17.2005   1
  -5   5   1 140.430 13.2854   2
   5  -5  -1 52.5444 80.4324   1
   5  -5  -1 133.621 30.3833   2
   5  -5  -3 22.9883 36.8070   2
   5  -5  -3 69.6628 62.4730   1
  -5   6   2 6.22749 15.7380   1
   5  -6  -2 53.8449 33.2392   2
   6   0   0 146238. 324.628   2
  -6   0   0 152293. 227.585   1
  -6   1   3 183.835 13.1845   2
  -6   1   1 58.7128 13.1476   2
   6  -1  -1 10.3295 89.9801   1
   6  -1  -3 238.593 68.0177   1
  -6   2   2 536.583 20.7650   1
  -6   2   2 508.805 17.2904   2
  -6   2   0 109896. 197.687   1
  -6   2   0 109922. 197.620   2
  -6   3   3 54.3946 11.9174   2
  -6   3   1 50.2845 13.2805   2
  -6   3   1 24.8084 18.4388   1
   6  -3   1 20.6957 25.9208   2
  -6   3  -1 37.6291 20.9224   1
   6  -3  -1 27.5110 84.9570   1
   6  -3  -1 39.2544 35.2571   2
   6  -3  -3 32.0529 36.0353   2
   6  -3  -3 14.7237 65.1954   1
   6  -4   0 67857.2 308.376   1
   6  -4   0 65787.3 196.332   2
   6  -4  -2 515.066 82.2215   1
   6  -4  -2 412.101 38.0086   2
  -6   5   1 3.68860 16.4028   1
   6  -5  -1 9.03239 31.1363   2
  -7   2   2 7.23928 12.4203   2
  -7   3   1 256.734 18.5635   1
  -7   3   1 255.375 13.5422   2
   7  -3  -1 297.812 37.4390   2
   7  -3  -1 184.370 93.6769   1
   7  -4  -2-19.2511 33.8251   2
   0   0   0    0.00    0.00   0

TITL 023_SSO_x1_P19_30-5-1 in Aeaa
REM Aeaa (#68 with fixed user cell!)
CELL 0.48590   5.458832   5.459313  20.670062  90.0000  90.0000  90.0000
ZERR    4.00   0.000851   0.000784   0.139536   0.0000   0.0000   0.0000
LATT  5
SYMM  x,-y,-z+1/2
SYMM -x+1/2, y,-z
SYMM -x+1/2,-y, z+1/2
SFAC O Sr Sn
UNIT 28.00 12.00 8.00
TREF
HKLF 4
END
;
_shelx_hkl_checksum                38698
loop_
  _axis.id
  _axis.system
  _axis.type
  _axis.equipment
  _axis.parity
  _axis.depends_on
  _axis.zero
  _axis.vector[1]
  _axis.vector[2]
  _axis.vector[3]
 source abstract . source . . . 0.99999589 0.00000000 -0.00286792
 omega abstract rotation goniometer -1 . 86.41056000 0.00000000 0.00000000
 1.00000000
 kappa abstract rotation goniometer -1 omega 0.00000000 -0.76381056 0.00000000
 0.64544049
 phi abstract rotation goniometer -1 kappa . 0.00000000 0.00000000 1.00000000
 theta abstract rotation goniometer -1 . 0.04317285 0.00000000 0.00000000
 1.00000000
 matrixX abstract general general . phi . 1.00000000 0.00000000 0.00000000
 matrixY abstract general general . phi . 0.00000000 1.00000000 0.00000000
 matrixZ abstract general general . phi . 0.00000000 0.00000000 1.00000000
 dacX abstract translation general . phi . 0.00000000 1.00000000 0.00000000
 dacY abstract translation general . phi . -1.00000000 0.00000000 0.00000000
 dacZ abstract translation general . phi . 0.00000000 0.00000000 1.00000000

_olex2_submission_special_instructions  'No special instructions were received'
_oxdiff_exptl_absorpt_empirical_details
;
Empirical correction (ABSPACK) includes:
- Absorption correction using spherical harmonics
- Frame scaling
;
_oxdiff_exptl_absorpt_empirical_full_max  2.664
_oxdiff_exptl_absorpt_empirical_full_min  0.345
loop_
  _twin_individual_id
  _twin_individual_mass_fraction_refined
 1 0.313(16)
 2 0.687(16)
