# Supplementary material for: The varying temperature- and pressure-induced phase transition pathways in hybrid improper ferroelectric Sr3Sn2O7
Source: Acta Crystallogr B Struct Sci Cryst Eng Mater. 2025 Apr 14;81(Pt 3):318–24. doi: 10.1107/S2052520625002306 (PMC12147935; doi:10.1107/S2052520625002306)
Supplement: Supplementary file 1 [file b-81-00318-sup1.zip › SSO_HP_VT_CIFs/SSO_HP_CIFS/024_SSO_x1_P20_30-5-1_225.cif]

data_024_sso_x1_p20_30-5-1_225

# start Validation Reply Form
_vrf_ATOM007_024_sso_x1_p20_30-5-1_225
;
PROBLEM: _atom_site_aniso_label is missing
RESPONSE: As the measurement was performed using a diamond anvil cell to
achieve high pressures, the available region of reciprocal space is 
restricted, resulting in a low data/parameter ratio. Therefore, an 
anisotropic model is neither feasible nor advisable.
;
_vrf_PLAT029_024_sso_x1_p20_30-5-1_225
;
PROBLEM: _diffrn_measured_fraction_theta_full value Low .      0.207 Why?  
RESPONSE: The measurement was performed using a diamond anvil cell, of 
which the precise design necessitates a small opening angle (approx. 23
degrees) to obtain high pressures. This restricts the available region
of reciprocal space. 
;
_vrf_PLAT088_024_sso_x1_p20_30-5-1_225
;
PROBLEM: Poor Data / Parameter Ratio ....................       5.36 Note  
RESPONSE: The measurement was performed using a diamond anvil cell, of 
which the precise design necessitates a small opening angle (approx. 23
degrees) to obtain high pressures. This restricts the available region
of reciprocal space. The sample was refined isotropically to improve this.
;
_vrf_PLAT196_024_sso_x1_p20_30-5-1_225
;
PROBLEM: No TEMP record and measurement temperature .NE.         293 Degree
RESPONSE: Model incorporates no riding hydrogens so no TEMP record is 
required. 
;
# end Validation Reply Form

_audit_creation_date               2025-01-08
_audit_creation_method
;
Olex2 1.5-ac7-013
(compiled 2025.01.02 svn.rf662f148 for Rigaku Oxford Diffraction, GUI svn.r7109)
;
_shelx_SHELXL_version_number       '2019/3'
_audit_contact_author_address      
;
Dept. of Chemistry, University of Warwick, Gibbet Hill Road, Coventry, CV4 7AL
;
_audit_contact_author_email        ?
_audit_contact_author_name         'Evie Ladbrook'
_audit_contact_author_phone        ?
_publ_contact_author_id_orcid      ?
_publ_section_references
;
Dolomanov, O.V., Bourhis, L.J., Gildea, R.J, Howard, J.A.K. & Puschmann, H.
 (2009), J. Appl. Cryst. 42, 339-341.

Sheldrick, G.M. (2008). Acta Cryst. A64, 112-122.

Sheldrick, G.M. (2015). Acta Cryst. C71, 3-8.
;
_chemical_name_common              ?
_chemical_name_systematic          ?
_chemical_formula_moiety           'O7 Sn2 Sr3'
_chemical_formula_sum              'O7 Sn2 Sr3'
_chemical_formula_weight           612.24
_chemical_melting_point            ?
_chemical_oxdiff_formula           'Sr3 Sn2 O7'
loop_
  _atom_type_symbol
  _atom_type_description
  _atom_type_scat_dispersion_real
  _atom_type_scat_dispersion_imag
  _atom_type_scat_source
 'O' 'O' 0.0036 0.0026 'International Tables Vol C Tables 4.2.6.8 and 6.1.1.4'
 'Sr' 'Sr' 0.1333 1.7343 'International Tables Vol C Tables 4.2.6.8 and 6.1.1.4'
 'Sn' 'Sn' -1.6654 0.7203
 'International Tables Vol C Tables 4.2.6.8 and 6.1.1.4'

_shelx_space_group_comment
;
The symmetry employed for this shelxl refinement is uniquely defined
by the following loop, which should always be used as a source of
symmetry information in preference to the above space-group names.
They are only intended as comments.
;
_space_group_crystal_system        'orthorhombic'
_space_group_IT_number             68
_space_group_name_H-M_alt          'A c a a'
_space_group_name_Hall             '-A 2ac 2c'
loop_
  _space_group_symop_operation_xyz
 'x, y, z'
 '-x+1/2, -y, z+1/2'
 'x, -y, -z+1/2'
 '-x+1/2, y, -z'
 'x, y+1/2, z+1/2'
 '-x+1/2, -y+1/2, z+1'
 'x, -y+1/2, -z+1'
 '-x+1/2, y+1/2, -z+1/2'
 '-x, -y, -z'
 'x-1/2, y, -z-1/2'
 '-x, y, z-1/2'
 'x-1/2, -y, z'
 '-x, -y+1/2, -z+1/2'
 'x-1/2, y+1/2, -z'
 '-x, y+1/2, z'
 'x-1/2, -y+1/2, z+1/2'

_cell_length_a                     5.4724(7)
_cell_length_b                     5.4730(7)
_cell_length_c                     20.49(13)
_cell_angle_alpha                  90
_cell_angle_beta                   90
_cell_angle_gamma                  90
_cell_volume                       614(4)
_cell_formula_units_Z              4
_cell_measurement_reflns_used      243
_cell_measurement_temperature      300
_cell_measurement_theta_max        19.7310
_cell_measurement_theta_min        3.6520
_shelx_estimated_absorpt_T_max     0.836
_shelx_estimated_absorpt_T_min     0.577
_exptl_absorpt_coefficient_mu      12.364
_exptl_absorpt_correction_T_max    0.01539
_exptl_absorpt_correction_T_min    0.00623
_exptl_absorpt_correction_type     sphere
_exptl_absorpt_process_details
;
CrysAlisPro 1.171.43.105a (Rigaku Oxford Diffraction, 2024)
Spherical absorption correction
using equivalent radius and absorption coefficient.
Empirical absorption correction using spherical harmonics,
implemented in SCALE3 ABSPACK scaling algorithm.
;
_exptl_absorpt_special_details     ?
_exptl_crystal_colour              'clear colourless'
_exptl_crystal_colour_lustre       clear
_exptl_crystal_colour_primary      colourless
_exptl_crystal_density_diffrn      6.626
_exptl_crystal_density_meas        ?
_exptl_crystal_density_method      ?
_exptl_crystal_description         plate
_exptl_crystal_F_000               1080
_exptl_crystal_size_max            0.05
_exptl_crystal_size_mid            0.03
_exptl_crystal_size_min            0.015
_exptl_crystal_size_rad            0.400
_exptl_transmission_factor_max     ?
_exptl_transmission_factor_min     ?
_diffrn_reflns_av_R_equivalents    0.0046
_diffrn_reflns_av_unetI/netI       0.0045
_diffrn_reflns_Laue_measured_fraction_full  0.207
_diffrn_reflns_Laue_measured_fraction_max  0.145
_diffrn_reflns_limit_h_max         7
_diffrn_reflns_limit_h_min         -7
_diffrn_reflns_limit_k_max         7
_diffrn_reflns_limit_k_min         -7
_diffrn_reflns_limit_l_max         4
_diffrn_reflns_limit_l_min         -4
_diffrn_reflns_number              356
_diffrn_reflns_point_group_measured_fraction_full  0.207
_diffrn_reflns_point_group_measured_fraction_max  0.145
_diffrn_reflns_theta_full          16.950
_diffrn_reflns_theta_max           20.983
_diffrn_reflns_theta_min           2.545
_diffrn_ambient_temperature        300
_diffrn_detector                   'Hybrid Pixel Array Detector'
_diffrn_detector_area_resol_mean   13.3333
_diffrn_measured_fraction_theta_full  0.207
_diffrn_measured_fraction_theta_max  0.145
_diffrn_measurement_details
;
List of Runs (angles in degrees, time in seconds):

  # Type    Start    End  Width  t~exp~   \w     \q     \k     \f   Frames
--------------------------------------------------------------------------
  1  \f    -27.80  26.60   0.20    1.00 -90.00   0.00   0.00    --   272
  2  \f   -167.80-112.80   0.20    1.00-130.00   0.00   0.00    --   275
;
_diffrn_measurement_device         'abstract diffractometer'
_diffrn_measurement_device_type   
 'dectris-CrysAlisPro-abstract goniometer imported dectris images'
_diffrn_measurement_method         '\f scans'
_diffrn_orient_matrix_axis[1]      matrixX
_diffrn_orient_matrix_axis[2]      matrixY
_diffrn_orient_matrix_axis[3]      matrixZ
_diffrn_orient_matrix_type        
 'CrysAlisPro convention (1999,Acta A55,543-557)'
_diffrn_orient_matrix_UB_11        0.0032997794
_diffrn_orient_matrix_UB_12        0.0031115041
_diffrn_orient_matrix_UB_13        0.0238032631
_diffrn_orient_matrix_UB_21        0.0613948959
_diffrn_orient_matrix_UB_22        0.0636290706
_diffrn_orient_matrix_UB_23        -0.0011996571
_diffrn_orient_matrix_UB_31        -0.0637491635
_diffrn_orient_matrix_UB_32        0.0615104545
_diffrn_orient_matrix_UB_33        0.0000646734
_diffrn_radiation_monochromator    synchrotron
_diffrn_radiation_probe            x-ray
_diffrn_radiation_type             synchrotron
_diffrn_radiation_wavelength       0.4859
_diffrn_source                     synchrotron
_reflns_Friedel_coverage           0.000
_reflns_Friedel_fraction_full      .
_reflns_Friedel_fraction_max       .
_reflns_number_gt                  64
_reflns_number_total               75
_reflns_special_details
;
Measurement was performed using a diamond anvil cell with an opening 
angle of approximately 23 degrees.
 Reflections were merged by SHELXL according to the crystal
 class for the calculation of statistics and refinement.
 
 _reflns_Friedel_fraction is defined as the number of unique
 Friedel pairs measured divided by the number that would be
 possible theoretically, ignoring centric projections and
 systematic absences. Completness statistics refer to single and
 composite reflections containing twin component 1 only.
;
_reflns_threshold_expression       'I > 2\s(I)'
_computing_cell_refinement         'CrysAlisPro 1.171.43.105a (Rigaku OD, 2024)'
_computing_data_collection        
 'CrysAlisPro 1.171.43.105a (Rigaku OD, 2024) (IMPORT)'
_computing_data_reduction          'CrysAlisPro 1.171.43.105a (Rigaku OD, 2024)'
_computing_molecular_graphics      'Olex2 1.5-ac7-013 (Dolomanov et al., 2009)'
_computing_publication_material    'Olex2 1.5-ac7-013 (Dolomanov et al., 2009)'
_computing_structure_refinement    'SHELXL 2019/3 (Sheldrick, 2015)'
_computing_structure_solution      'SHELXS  (Sheldrick, 2008)'
_refine_diff_density_max           0.579
_refine_diff_density_min           -0.711
_refine_diff_density_rms           0.279
_refine_ls_extinction_coef         .
_refine_ls_extinction_method       none
_refine_ls_goodness_of_fit_ref     1.193
_refine_ls_hydrogen_treatment      undef
_refine_ls_matrix_type             full
_refine_ls_number_parameters       14
_refine_ls_number_reflns           75
_refine_ls_number_restraints       3
_refine_ls_R_factor_all            0.0573
_refine_ls_R_factor_gt             0.0552
_refine_ls_restrained_S_all        1.173
_refine_ls_shift/su_max            0.000
_refine_ls_shift/su_mean           0.000
_refine_ls_structure_factor_coef   Fsqd
_refine_ls_weighting_details      
 'w=1/[\s^2^(Fo^2^)+(0.0951P)^2^+0.6624P] where P=(Fo^2^+2Fc^2^)/3'
_refine_ls_weighting_scheme        calc
_refine_ls_wR_factor_gt            0.1427
_refine_ls_wR_factor_ref           0.1462
_refine_special_details
;
 Refined as a 2-component twin.
The O1-Sn1-O2 distances were restrained to be similar as this lies along the c
axis which is is poorly defined due to the small opening angle of the
diamond anvil cell, the orientation of the plate-like crystal within the cell
and high mosaicity along c. Therefore, a SADI restraint was used to maintain
chemical and physical sensibility of the model.

SIMU restraint necessary to maintain sensible displacement parameters.
;
_olex2_refinement_description
;
1. Twinned data refinement
 Scales: 0.29(2)
 0.71(2)
2. Restrained distances
 O1-Sn1 \\sim Sn1-O2
 with sigma of 0.1
3. Uiso/Uaniso restraints and constraints
O2 \\sim O3 \\sim O1: within 3A with sigma of 0.002 and sigma for terminal
atoms of 0.004 within 3A
;
_atom_sites_solution_hydrogens     .
_atom_sites_solution_primary       isomorph
_atom_sites_solution_secondary     difmap
loop_
  _atom_site_label
  _atom_site_type_symbol
  _atom_site_fract_x
  _atom_site_fract_y
  _atom_site_fract_z
  _atom_site_U_iso_or_equiv
  _atom_site_adp_type
  _atom_site_occupancy
  _atom_site_site_symmetry_order
  _atom_site_calc_flag
  _atom_site_refinement_flags_posn
  _atom_site_refinement_flags_adp
  _atom_site_refinement_flags_occupancy
  _atom_site_disorder_assembly
  _atom_site_disorder_group
 Sr1 Sr 0.250000 0.250000 0.000000 0.0296(13) Uiso 1 4 d S . P . .
 Sr2 Sr 0.750000 0.250000 0.3103(6) 0.0321(13) Uiso 1 2 d S . P . .
 Sn1 Sn 0.750000 0.250000 0.0984(3) 0.0278(12) Uiso 1 2 d DS . P . .
 O1 O 0.750000 0.250000 0.000000 0.031(3) Uiso 1 4 d DS U P . .
 O2 O 0.750000 0.250000 0.200(4) 0.033(3) Uiso 1 2 d DS U P . .
 O3 O 0.4546(16) 0.4550(16) 0.0975(14) 0.032(2) Uiso 1 1 d . U . . .

_geom_special_details
;
 All esds (except the esd in the dihedral angle between two l.s. planes)
 are estimated using the full covariance matrix.  The cell esds are taken
 into account individually in the estimation of esds in distances, angles
 and torsion angles; correlations between esds in cell parameters are only
 used when they are defined by crystal symmetry.  An approximate (isotropic)
 treatment of cell esds is used for estimating esds involving l.s. planes.
;
loop_
  _geom_bond_atom_site_label_1
  _geom_bond_atom_site_label_2
  _geom_bond_distance
  _geom_bond_site_symmetry_2
  _geom_bond_publ_flag
 Sr1 O1 2.7362(4) . ?
 Sr1 O1 2.7362(4) 1_455 ?
 Sr1 O1 2.7365(4) 9_665 ?
 Sr1 O1 2.7365(4) 9_655 ?
 Sr1 O3 2.55(3) 7_554 ?
 Sr1 O3 2.55(3) 6_554 ?
 Sr1 O3 3.035(19) 12_565 ?
 Sr1 O3 3.035(19) 15_645 ?
 Sr1 O3 2.55(3) 4 ?
 Sr1 O3 2.55(3) . ?
 Sr1 O3 3.035(19) 9_665 ?
 Sr1 O3 3.035(19) 14_545 ?
 Sr2 Sn1 3.315(11) 13_655 ?
 Sr2 Sn1 3.315(11) 13_755 ?
 Sr2 Sn1 3.315(11) 3_565 ?
 Sr2 O2 2.745(7) 3_565 ?
 Sr2 O2 2.25(7) . ?
 Sr2 O2 2.745(7) 13_655 ?
 Sr2 O2 2.745(7) 13_755 ?
 Sr2 O2 2.745(7) 3 ?
 Sr2 O3 2.97(3) 3_565 ?
 Sr2 O3 2.47(3) 13_655 ?
 Sr2 O3 2.47(3) 10_656 ?
 Sr2 O3 2.97(3) 8_645 ?
 Sn1 O1 2.017(14) . ?
 Sn1 O2 2.09(7) . ?
 Sn1 O3 1.968(7) 6_654 ?
 Sn1 O3 1.965(7) 15_645 ?
 Sn1 O3 1.968(7) . ?
 Sn1 O3 1.965(7) 12_665 ?

loop_
  _geom_angle_atom_site_label_1
  _geom_angle_atom_site_label_2
  _geom_angle_atom_site_label_3
  _geom_angle
  _geom_angle_site_symmetry_1
  _geom_angle_site_symmetry_3
  _geom_angle_publ_flag
 O1 Sr1 O1 180.0 . 1_455 ?
 O1 Sr1 O1 90.0 . 9_665 ?
 O1 Sr1 O1 90.0 1_455 9_665 ?
 O1 Sr1 O1 90.0 . 9_655 ?
 O1 Sr1 O1 90.0 1_455 9_655 ?
 O1 Sr1 O1 180.0 9_665 9_655 ?
 O1 Sr1 O3 122.1(3) 9_655 12_565 ?
 O1 Sr1 O3 122.2(3) . 12_565 ?
 O1 Sr1 O3 122.1(3) 9_665 15_645 ?
 O1 Sr1 O3 122.1(3) 9_655 9_665 ?
 O1 Sr1 O3 122.1(3) 9_665 14_545 ?
 O1 Sr1 O3 122.2(3) 1_455 9_665 ?
 O1 Sr1 O3 57.8(3) . 15_645 ?
 O1 Sr1 O3 122.2(3) . 14_545 ?
 O1 Sr1 O3 57.8(3) 1_455 12_565 ?
 O1 Sr1 O3 57.9(3) 9_665 9_665 ?
 O1 Sr1 O3 57.9(3) 9_655 14_545 ?
 O1 Sr1 O3 122.2(3) 1_455 15_645 ?
 O1 Sr1 O3 57.9(3) 9_655 15_645 ?
 O1 Sr1 O3 57.8(3) 1_455 14_545 ?
 O1 Sr1 O3 57.8(3) . 9_665 ?
 O1 Sr1 O3 57.9(3) 9_665 12_565 ?
 O3 Sr1 O1 116.1(3) 4 9_655 ?
 O3 Sr1 O1 64.0(3) 6_554 1_455 ?
 O3 Sr1 O1 116.0(3) 7_554 1_455 ?
 O3 Sr1 O1 116.0(3) 4 . ?
 O3 Sr1 O1 63.9(3) 4 9_665 ?
 O3 Sr1 O1 116.1(3) 6_554 9_665 ?
 O3 Sr1 O1 116.1(3) 7_554 9_665 ?
 O3 Sr1 O1 116.1(3) . 9_655 ?
 O3 Sr1 O1 64.0(3) 7_554 . ?
 O3 Sr1 O1 63.9(3) 6_554 9_655 ?
 O3 Sr1 O1 64.0(3) . . ?
 O3 Sr1 O1 116.0(3) 6_554 . ?
 O3 Sr1 O1 63.9(3) 7_554 9_655 ?
 O3 Sr1 O1 63.9(3) . 9_665 ?
 O3 Sr1 O1 64.0(3) 4 1_455 ?
 O3 Sr1 O1 116.0(3) . 1_455 ?
 O3 Sr1 O3 59.0(5) 6_554 12_565 ?
 O3 Sr1 O3 169.6(3) 6_554 9_665 ?
 O3 Sr1 O3 92.7(8) 4 12_565 ?
 O3 Sr1 O3 58.9(5) 6_554 15_645 ?
 O3 Sr1 O3 76.9(8) 4 7_554 ?
 O3 Sr1 O3 115.7(6) 14_545 15_645 ?
 O3 Sr1 O3 97.7(10) 14_545 9_665 ?
 O3 Sr1 O3 59.0(5) 7_554 9_665 ?
 O3 Sr1 O3 115.7(6) 12_565 9_665 ?
 O3 Sr1 O3 127.8(5) . 4 ?
 O3 Sr1 O3 92.7(8) 6_554 14_545 ?
 O3 Sr1 O3 115.6(6) 14_545 12_565 ?
 O3 Sr1 O3 59.0(5) . 15_645 ?
 O3 Sr1 O3 92.7(8) 7_554 15_645 ?
 O3 Sr1 O3 59.0(5) 4 14_545 ?
 O3 Sr1 O3 58.9(5) 4 9_665 ?
 O3 Sr1 O3 169.6(3) . 14_545 ?
 O3 Sr1 O3 76.9(8) . 6_554 ?
 O3 Sr1 O3 58.9(5) . 12_565 ?
 O3 Sr1 O3 127.9(6) . 7_554 ?
 O3 Sr1 O3 169.6(3) 7_554 12_565 ?
 O3 Sr1 O3 127.9(6) 4 6_554 ?
 O3 Sr1 O3 58.9(5) 7_554 14_545 ?
 O3 Sr1 O3 127.8(5) 7_554 6_554 ?
 O3 Sr1 O3 97.7(10) 12_565 15_645 ?
 O3 Sr1 O3 115.6(6) 15_645 9_665 ?
 O3 Sr1 O3 92.7(8) . 9_665 ?
 O3 Sr1 O3 169.6(3) 4 15_645 ?
 Sn1 Sr2 Sn1 71.4(3) 13_755 3_565 ?
 Sn1 Sr2 Sn1 111.3(6) 13_755 13_655 ?
 Sn1 Sr2 Sn1 71.4(3) 13_655 3_565 ?
 O2 Sr2 Sn1 150.2(19) 13_655 13_755 ?
 O2 Sr2 Sn1 92.6(9) 3_565 13_655 ?
 O2 Sr2 Sn1 92.6(9) 3_565 13_755 ?
 O2 Sr2 Sn1 92.6(9) 3 13_755 ?
 O2 Sr2 Sn1 92.6(9) 3 13_655 ?
 O2 Sr2 Sn1 39.0(16) 13_655 13_655 ?
 O2 Sr2 Sn1 92.6(9) 13_755 3_565 ?
 O2 Sr2 Sn1 124.4(3) . 3_565 ?
 O2 Sr2 Sn1 39.0(16) 13_755 13_755 ?
 O2 Sr2 Sn1 124.4(3) . 13_655 ?
 O2 Sr2 Sn1 150.2(19) 3 3_565 ?
 O2 Sr2 Sn1 124.4(3) . 13_755 ?
 O2 Sr2 Sn1 39.0(16) 3_565 3_565 ?
 O2 Sr2 Sn1 92.6(9) 13_655 3_565 ?
 O2 Sr2 Sn1 150.2(19) 13_755 13_655 ?
 O2 Sr2 O2 89.6(3) 13_655 3_565 ?
 O2 Sr2 O2 89.6(3) 13_755 3 ?
 O2 Sr2 O2 85.4(17) . 13_655 ?
 O2 Sr2 O2 171(3) 13_655 13_755 ?
 O2 Sr2 O2 171(3) 3 3_565 ?
 O2 Sr2 O2 85.4(17) . 13_755 ?
 O2 Sr2 O2 89.6(3) 13_755 3_565 ?
 O2 Sr2 O2 85.4(17) . 3 ?
 O2 Sr2 O2 89.6(3) 13_655 3 ?
 O2 Sr2 O2 85.4(17) . 3_565 ?
 O2 Sr2 O3 126.4(14) 3_565 8_645 ?
 O2 Sr2 O3 126.4(14) 3 3_565 ?
 O2 Sr2 O3 140.0(6) . 13_655 ?
 O2 Sr2 O3 60.6(11) 3 8_645 ?
 O2 Sr2 O3 60.5(11) 13_655 3_565 ?
 O2 Sr2 O3 129.6(5) . 3_565 ?
 O2 Sr2 O3 126.5(14) 13_655 8_645 ?
 O2 Sr2 O3 129.6(5) . 8_645 ?
 O2 Sr2 O3 60.5(11) 13_755 8_645 ?
 O2 Sr2 O3 140.0(6) . 10_656 ?
 O2 Sr2 O3 126.5(14) 13_755 3_565 ?
 O2 Sr2 O3 60.6(11) 3_565 3_565 ?
 O3 Sr2 Sn1 86.7(7) 13_655 13_755 ?
 O3 Sr2 Sn1 35.9(2) 3_565 13_655 ?
 O3 Sr2 Sn1 95.2(6) 8_645 13_655 ?
 O3 Sr2 Sn1 86.7(7) 13_655 3_565 ?
 O3 Sr2 Sn1 36.2(2) 10_656 13_755 ?
 O3 Sr2 Sn1 35.9(2) 8_645 13_755 ?
 O3 Sr2 Sn1 95.1(6) 8_645 3_565 ?
 O3 Sr2 Sn1 36.0(2) 3_565 3_565 ?
 O3 Sr2 Sn1 86.7(7) 10_656 13_655 ?
 O3 Sr2 Sn1 36.1(2) 10_656 3_565 ?
 O3 Sr2 Sn1 36.2(2) 13_655 13_655 ?
 O3 Sr2 Sn1 95.2(6) 3_565 13_755 ?
 O3 Sr2 O2 67.0(12) 10_656 13_755 ?
 O3 Sr2 O2 67.0(12) 13_655 13_655 ?
 O3 Sr2 O2 121.0(17) 10_656 3 ?
 O3 Sr2 O2 66.9(12) 13_655 3 ?
 O3 Sr2 O2 120.9(17) 10_656 13_655 ?
 O3 Sr2 O2 120.9(17) 13_655 13_755 ?
 O3 Sr2 O2 66.9(12) 10_656 3_565 ?
 O3 Sr2 O2 121.0(17) 13_655 3_565 ?
 O3 Sr2 O3 60.8(6) 13_655 3_565 ?
 O3 Sr2 O3 60.7(6) 13_655 8_645 ?
 O3 Sr2 O3 60.7(6) 10_656 3_565 ?
 O3 Sr2 O3 100.8(10) 8_645 3_565 ?
 O3 Sr2 O3 80.0(13) 10_656 13_655 ?
 O3 Sr2 O3 60.8(6) 10_656 8_645 ?
 Sr1 Sn1 Sr1 107.2(4) . 1_655 ?
 Sr2 Sn1 Sr1 109.57(19) 3_565 1_655 ?
 Sr2 Sn1 Sr1 109.57(19) 3 . ?
 Sr2 Sn1 Sr1 109.57(19) 3 1_655 ?
 Sr2 Sn1 Sr1 178.0(3) 13_755 . ?
 Sr2 Sn1 Sr1 109.57(19) 3_565 . ?
 Sr2 Sn1 Sr1 70.8(4) 13_655 . ?
 Sr2 Sn1 Sr1 70.8(4) 13_755 1_655 ?
 Sr2 Sn1 Sr1 178.0(3) 13_655 1_655 ?
 Sr2 Sn1 Sr2 111.3(6) 13_755 13_655 ?
 Sr2 Sn1 Sr2 71.4(3) 13_655 3 ?
 Sr2 Sn1 Sr2 71.4(3) 13_755 3 ?
 Sr2 Sn1 Sr2 71.4(3) 13_755 3_565 ?
 Sr2 Sn1 Sr2 71.4(3) 13_655 3_565 ?
 Sr2 Sn1 Sr2 111.3(6) 3_565 3 ?
 O1 Sn1 Sr1 53.61(19) . . ?
 O1 Sn1 Sr1 53.61(19) . 1_655 ?
 O1 Sn1 Sr2 124.4(3) . 13_755 ?
 O1 Sn1 Sr2 124.4(3) . 13_655 ?
 O1 Sn1 Sr2 124.4(3) . 3_565 ?
 O1 Sn1 Sr2 124.4(3) . 3 ?
 O1 Sn1 O2 180.0 . . ?
 O2 Sn1 Sr1 126.39(19) . . ?
 O2 Sn1 Sr1 126.39(19) . 1_655 ?
 O2 Sn1 Sr2 55.6(3) . 13_655 ?
 O2 Sn1 Sr2 55.6(3) . 3 ?
 O2 Sn1 Sr2 55.6(3) . 3_565 ?
 O2 Sn1 Sr2 55.6(3) . 13_755 ?
 O3 Sn1 Sr1 48.2(7) . . ?
 O3 Sn1 Sr1 131.0(5) . 1_655 ?
 O3 Sn1 Sr1 48.2(7) 6_654 1_655 ?
 O3 Sn1 Sr1 116.9(6) 15_645 1_655 ?
 O3 Sn1 Sr1 131.0(5) 6_654 . ?
 O3 Sn1 Sr1 62.3(5) 12_665 1_655 ?
 O3 Sn1 Sr1 116.9(6) 12_665 . ?
 O3 Sn1 Sr1 62.3(5) 15_645 . ?
 O3 Sn1 Sr2 47.7(6) 12_665 3_565 ?
 O3 Sn1 Sr2 62.3(6) . 3_565 ?
 O3 Sn1 Sr2 133.1(6) 6_654 13_655 ?
 O3 Sn1 Sr2 118.4(4) 12_665 13_655 ?
 O3 Sn1 Sr2 62.3(6) 15_645 13_655 ?
 O3 Sn1 Sr2 47.7(6) . 13_655 ?
 O3 Sn1 Sr2 133.1(6) 15_645 3_565 ?
 O3 Sn1 Sr2 62.3(6) 12_665 13_755 ?
 O3 Sn1 Sr2 118.4(4) 15_645 13_755 ?
 O3 Sn1 Sr2 133.1(6) . 13_755 ?
 O3 Sn1 Sr2 47.7(6) 6_654 13_755 ?
 O3 Sn1 Sr2 118.4(4) . 3 ?
 O3 Sn1 Sr2 47.7(6) 15_645 3 ?
 O3 Sn1 Sr2 118.4(4) 6_654 3_565 ?
 O3 Sn1 Sr2 62.3(6) 6_654 3 ?
 O3 Sn1 Sr2 133.1(6) 12_665 3 ?
 O3 Sn1 O1 89.4(7) 15_645 . ?
 O3 Sn1 O1 89.4(7) 12_665 . ?
 O3 Sn1 O1 89.4(7) . . ?
 O3 Sn1 O1 89.4(7) 6_654 . ?
 O3 Sn1 O2 90.6(7) 15_645 . ?
 O3 Sn1 O2 90.6(7) 12_665 . ?
 O3 Sn1 O2 90.6(7) . . ?
 O3 Sn1 O2 90.6(7) 6_654 . ?
 O3 Sn1 O3 178.9(14) 12_665 15_645 ?
 O3 Sn1 O3 89.97(7) 12_665 . ?
 O3 Sn1 O3 90.02(7) 15_645 . ?
 O3 Sn1 O3 90.02(7) 12_665 6_654 ?
 O3 Sn1 O3 178.9(14) . 6_654 ?
 O3 Sn1 O3 89.97(7) 15_645 6_654 ?
 Sr1 O1 Sr1 90.0 1_655 9_655 ?
 Sr1 O1 Sr1 90.0 . 9_655 ?
 Sr1 O1 Sr1 180.0 9_655 9_665 ?
 Sr1 O1 Sr1 90.0 . 9_665 ?
 Sr1 O1 Sr1 90.0 1_655 9_665 ?
 Sr1 O1 Sr1 180.0 . 1_655 ?
 Sn1 O1 Sr1 90.0 . . ?
 Sn1 O1 Sr1 90.0 7_554 1_655 ?
 Sn1 O1 Sr1 90.0 7_554 . ?
 Sn1 O1 Sr1 90.0 7_554 9_655 ?
 Sn1 O1 Sr1 90.0 . 9_655 ?
 Sn1 O1 Sr1 90.0 7_554 9_665 ?
 Sn1 O1 Sr1 90.0 . 1_655 ?
 Sn1 O1 Sr1 90.0 . 9_665 ?
 Sn1 O1 Sn1 180.0 . 7_554 ?
 Sr2 O2 Sr2 89.6(3) 13_655 3_565 ?
 Sr2 O2 Sr2 94.6(17) . 13_755 ?
 Sr2 O2 Sr2 89.6(3) 13_655 3 ?
 Sr2 O2 Sr2 94.6(17) . 13_655 ?
 Sr2 O2 Sr2 171(3) 3 3_565 ?
 Sr2 O2 Sr2 89.6(3) 13_755 3 ?
 Sr2 O2 Sr2 171(3) 13_655 13_755 ?
 Sr2 O2 Sr2 89.6(3) 13_755 3_565 ?
 Sr2 O2 Sr2 94.6(17) . 3_565 ?
 Sr2 O2 Sr2 94.6(17) . 3 ?
 Sn1 O2 Sr2 85.4(17) . 3 ?
 Sn1 O2 Sr2 85.4(17) . 3_565 ?
 Sn1 O2 Sr2 85.4(17) . 13_655 ?
 Sn1 O2 Sr2 85.4(17) . 13_755 ?
 Sn1 O2 Sr2 180.0 . . ?
 Sr1 O3 Sr1 87.3(8) . 9_665 ?
 Sr1 O3 Sr2 168.0(8) . 3_565 ?
 Sr2 O3 Sr1 101.6(6) 13_655 . ?
 Sr2 O3 Sr1 171.1(11) 13_655 9_665 ?
 Sr2 O3 Sr1 80.8(4) 3_565 9_665 ?
 Sr2 O3 Sr2 90.4(11) 13_655 3_565 ?
 Sn1 O3 Sr1 82.7(4) . 9_665 ?
 Sn1 O3 Sr1 96.7(7) . . ?
 Sn1 O3 Sr1 82.7(4) 15_655 9_665 ?
 Sn1 O3 Sr1 96.8(7) 15_655 . ?
 Sn1 O3 Sr2 81.8(6) 15_655 3_565 ?
 Sn1 O3 Sr2 96.1(6) . 13_655 ?
 Sn1 O3 Sr2 96.2(6) 15_655 13_655 ?
 Sn1 O3 Sr2 81.7(5) . 3_565 ?
 Sn1 O3 Sn1 159.5(6) 15_655 . ?

_shelx_res_file
;
TITL 024_SSO_x1_P20_30-5-1_225 in Aeaa
    024_sso_x1_p20_30-5-1_225.res
    created by SHELXL-2019/3 at 15:15:17 on 08-Jan-2025
REM Aeaa (#68 with fixed user cell
CELL 0.4859 5.472385 5.473048 20.490964 90 90 90
ZERR 4 0.000727 0.000703 0.129814 0 0 0
LATT 5
SYMM 0.5-X,-Y,0.5+Z
SYMM +X,-Y,0.5-Z
SYMM 0.5-X,+Y,-Z
SFAC O Sr Sn
DISP O 0.0036 0.0026 8.3735
DISP Sn -1.6654 0.7203 2178.1549
DISP Sr 0.1333 1.7343 4851.4431
UNIT 28 12 8
SIMU 0.002 0.004 3 O2 O3 O1
SADI 0.1 O1 Sn1 Sn1 O2

L.S. 10
PLAN  5
SIZE 0.05 0.03 0.015
CONF
LIST 4
MORE -1
fmap 2
acta
TWIN 0 1 0 -1 0 0 0 0 1 2
OMIT 2 0 0
REM <olex2.extras>
REM <HklSrc "%.\\024_SSO_x1_P20_30-5-1_225.hkl">
REM </olex2.extras>

WGHT    0.095100    0.662400
BASF   0.70829
FVAR       1.34971
SR1   2    0.250000    0.250000    0.000000    10.25000    0.02964
SR2   2    0.750000    0.250000    0.310261    10.50000    0.03205
SN1   3    0.750000    0.250000    0.098418    10.50000    0.02785
O1    1    0.750000    0.250000    0.000000    10.25000    0.03086
O2    1    0.750000    0.250000    0.200489    10.50000    0.03282
O3    1    0.454578    0.455029    0.097486    11.00000    0.03171
HKLF 4


REM  024_SSO_x1_P20_30-5-1_225 in Aeaa
REM wR2 = 0.1462, GooF = S = 1.193, Restrained GooF = 1.173 for all data
REM R1 = 0.0552 for 64 Fo > 4sig(Fo) and 0.0573 for all 75 data
REM 14 parameters refined using 3 restraints

END

WGHT      0.0952      0.6592

REM Highest difference peak  0.579,  deepest hole -0.711,  1-sigma level  0.279
Q1    1   0.7824  0.2006  0.3261  11.00000  0.05    0.54
Q2    1   0.7497  0.2087  0.0618  11.00000  0.05    0.49
Q3    1   0.8178  0.1621  0.0691  11.00000  0.05    0.47
Q4    1   0.8211  0.3350  0.0736  11.00000  0.05    0.47
Q5    1   0.4945  0.5049  0.1802  11.00000  0.05    0.34
;
_shelx_res_checksum                9107
_shelx_hkl_file
;
   0  -1   1 0.24144 1.80998   1
   0   1  -1 0.31913 1.34242   1
   0  -1   1-0.44970 3.50792   2
   0   1  -1 0.17585 2.30682   2
   0   2   0 845997. 2536.52   1
   0  -2   0 846320. 2527.62   2
   0  -2   2 100.155 5.44045   1
   0   2  -2 69.1840 5.29756   2
   0   3  -1-0.94111 7.85698   2
   0   3  -1 9.28939 7.62326   1
   0   3   1 2.09548 7.85490   2
   0   3  -3 2.78048 6.81630   2
   0   4   0 304247. 930.333   2
   0   4   0 304472. 925.437   1
   0   4  -2 1454.39 17.1624   2
   0  -4   2 1307.39 42.2617   1
   0   4   2 1575.53 33.6018   1
   0  -4  -2 1489.95 18.4140   2
   0  -4   2 1306.11 32.1516   2
   0   5  -1-3.18884 9.69766   2
   0  -5   1 11.3545 20.1827   2
   0  -5   1 38.1639 55.7969   1
   0   5   1 4.52374 12.8062   1
   0   5  -1 4.80892 8.26607   1
   0  -5  -1 9.79734 15.4607   2
   0   5  -3 3.71579 8.07622   2
   0  -5   3 20.8441 34.4422   1
   0   6   0 74020.7 235.961   1
   0  -6   0 73957.5 265.212   2
   0  -6   2 319.281 58.1462   1
   0   6  -2 381.332 12.6950   2
  -1   0   0 0.19458 2.85856   2
   1   0   0-0.15538 2.63211   2
  -1   0   0-3.86656 10.7347   1
   1   0   0 2.60205 7.63043   1
  -1  -1  -1 11142.5 92.5364   1
   1   1  -1 11318.5 49.0937   2
  -1  -1   1 10987.3 56.5754   2
   1   1   1 11077.4 74.9852   1
   1   1   1 11145.9 50.4330   2
  -1  -2  -2 681.328 11.0178   2
   1   2  -2 708.733 10.1360   1
   1   2   0 26.8908 9.19763   2
   1   2   0 64.4702 20.1069   1
  -1  -2   0 36.9774 35.7599   1
  -1   2   0 18.8755 3.46519   2
  -1  -2   0 12.4698 9.63231   2
  -1   2   0 33.9344 3.31169   1
  -1  -2   2 567.368 13.7139   1
  -1  -2   2 672.724 19.4620   2
   1   3  -3 77.5100 9.12462   2
   1   3  -1 7449.57 45.9902   1
  -1  -3  -1 7591.21 45.4735   2
   1  -3   1 7642.68 63.1743   1
   1   3  -1 7346.60 43.3653   2
  -1  -3  -1 7684.47 112.777   1
   1   3   1 7980.10 64.6280   1
  -1   3  -1 7738.59 37.4951   2
  -1  -3   1 7424.61 76.6435   1
  -1  -3   1 7552.63 57.1183   2
   1  -3  -1 7911.07 39.1737   2
   1   3   1 7694.14 48.9535   2
  -1  -3   3 69.3037 19.8230   2
  -1  -3   3 141.830 16.1770   1
   1   4  -2 523.890 12.7075   2
   1   4  -2 490.546 13.2237   1
   1  -4   2 492.418 37.9841   1
  -1  -4  -2 487.302 13.5879   2
  -1   4   2 458.479 20.5810   1
   1   4   0 45.0393 11.4248   2
  -1   4   0 43.1235 6.36120   1
  -1  -4   0 24.0059 13.9276   2
   1  -4   0 6.01797 11.3679   2
   1   4   0 69.2044 17.1654   1
   1   4   2 478.590 29.2470   1
  -1  -4   2 474.874 25.8668   2
  -1   4  -2 522.661 11.6908   2
   1  -4  -2 466.533 11.4659   2
   1  -5   3 85.6691 35.7204   1
  -1   5   1 627.326 10.7963   1
  -1  -5  -1 770.715 18.4209   2
   1   5  -1 655.824 13.0178   1
  -1  -5  -1 667.602 95.4727   1
   1  -5  -1 596.948 15.1571   2
  -1  -5   1 666.284 20.7962   2
  -1  -5   3 29.7688 36.2081   1
   1   6  -2 88.1590 10.4867   2
  -1  -6   0-2.25085 14.7123   2
   1   6   0-0.50531 9.78959   2
   1   6   0-9.01393 9.37102   1
  -1  -6   0-7.36101 89.8117   1
  -1  -6   2 104.922 55.8575   1
  -1  -6   2 91.0771 23.8904   2
   2   0   0 999999. 2944.08   1
   2   0   0 997044. 2929.97   2
   2   0  -2 119.703 7.29811   2
  -2   0   2 140.107 6.46875   1
   2   1  -1 350.996 12.6370   1
   2   1  -1 338.667 10.0646   2
  -2  -1  -1 340.236 10.5462   2
   2   1   1 330.471 29.2906   1
   2   1   1 349.782 11.2812   2
  -2   1  -1 313.691 5.86011   2
  -2  -1   1 309.468 23.4363   1
  -2  -1   1 275.644 13.4272   2
  -2  -2  -2 3296.72 25.7907   2
  -2  -2  -2 3217.14 104.082   1
   2   2  -2 3442.77 26.3781   1
   2   2   0 842876. 2489.50   2
  -2  -2   0 838090. 2499.78   2
  -2  -2   2 2925.35 34.4900   2
  -2  -2   2 2949.85 38.2739   1
   2   3  -3 116.376 10.6388   1
   2   3  -3 78.2631 8.60470   2
   2   3  -1 62.2189 10.9647   2
  -2  -3  -1 96.2095 68.9175   1
  -2  -3  -1 69.6836 12.1310   2
   2   3  -1 66.6248 16.8261   1
  -2  -3   1 52.4653 43.4081   1
   2   3   1 49.3695 13.0433   2
  -2  -3   1 77.1182 21.6083   2
   2   3   1 71.1698 28.0189   1
  -2  -3   3 63.7794 21.1288   1
  -2  -3   3 97.4175 25.5093   2
  -2  -4  -2 598.011 15.5995   2
   2   4  -2 541.388 13.8418   1
   2   4   0 209897. 655.946   2
   2   4   0 206622. 660.310   1
   2   4   2 631.778 30.8523   1
  -2  -4   2 550.848 22.4739   2
  -2  -4   4 1684.62 31.6703   1
   2   5  -3 0.27636 9.24232   2
   2   5  -3 4.31229 10.1261   1
   2   5  -1 6.77735 10.3681   2
  -2  -5  -1 48.2327 91.6617   1
   2   5   1 5.37103 11.9903   2
  -2  -5   1 36.8170 57.0816   1
  -2  -5   3-15.7558 39.2204   1
  -2  -5   3 21.4070 25.6914   2
  -2  -6   0 57643.7 334.313   1
  -2  -6   0 58871.8 215.975   2
  -2  -6   2 208.757 53.4170   1
  -2  -6   2 285.439 28.4702   2
   2   7  -1-2.84219 8.36558   1
   2   7  -1-0.31230 8.83504   2
  -2  -7   1-125.102 78.8963   1
  -2  -7   1 1.15878 21.7960   2
   3   0   0 2.29625 13.1133   1
   3   0   0 0.13897 8.07112   2
  -3   0   0 13.4708 42.3494   1
  -3   0   0 3.45274 10.6088   2
   3   0  -2 2.55137 7.20921   2
  -3   0  -2-4.57069 7.06614   2
   3   0   2 16.0813 28.4010   1
  -3   0   2 2.11495 18.6227   1
   3   1  -3 104.385 9.89843   2
   3  -1   1 8341.97 46.8146   1
   3   1  -1 8435.16 49.4641   1
  -3  -1  -1 8516.03 48.9042   2
   3   1  -1 8620.15 46.3775   2
  -3  -1   1 8269.58 81.4597   1
  -3  -1   1 8333.60 60.5913   2
  -3   1  -1 8450.10 41.3755   2
   3  -1  -1 8382.75 37.5911   2
  -3  -1   3 95.4576 19.3690   2
  -3  -1   3 283.042 17.9115   1
  -3   2   2 97.2392 16.2864   1
  -3  -2  -2 93.1954 88.3354   1
  -3  -2  -2 138.092 11.0676   2
   3   2  -2 126.801 12.6777   1
   3   2  -2 112.013 10.2437   2
   3  -2   2 85.5381 11.4483   1
  -3  -2   0 5.28264 15.4865   2
   3   2   0 39.8250 12.4514   2
  -3  -2   0 74.3127 62.3476   1
   3   2   0 51.5404 21.4662   1
   3   2   2 110.177 30.6049   1
  -3  -2   2 98.1792 18.2878   2
  -3  -2   2 133.671 32.6306   1
  -3   2  -2 92.4450 4.75498   2
   3  -2  -2 96.7313 4.09816   2
   3   2   2 107.229 12.5322   2
   3   3  -3 109.239 13.3224   1
  -3  -3  -1 947.029 88.2226   1
  -3  -3  -1 1068.21 22.9009   2
   3   3  -1 992.667 18.5411   2
   3   3  -1 994.531 23.6116   1
   3   3   1 894.672 32.9299   1
   3   3   1 900.786 21.0583   2
  -3  -3   3 45.9235 26.3613   2
   3   4  -4 52.2360 8.18700   2
  -3  -4  -2 95.4089 105.405   1
   3   4  -2 93.0272 11.0852   2
  -3  -4   0 4.48742 16.2579   2
  -3  -4   0-0.34681 69.1969   1
   3   4   0 2.23810 11.4774   2
  -3  -4   2 78.1234 44.3516   1
   3   4   2 68.2839 13.2457   2
  -3  -4   4 63.0056 27.6497   1
   3   5  -3 83.4126 11.6280   1
   3   5  -3 51.6353 9.37482   2
  -3  -5  -1 1873.02 105.828   1
  -3  -5  -1 1871.28 26.7231   2
   3   5  -1 1821.13 21.7681   1
  -3  -5   1 1705.00 68.0644   1
   3   5   1 1737.71 23.9653   1
   3   5   1 1629.44 22.8147   2
  -3  -5   3 95.1038 41.2638   1
  -3  -5   3 48.9532 28.2193   2
   3   6  -2 36.3510 10.5841   1
   3   6  -2 47.3415 9.63304   2
  -3  -6   0 8.18428 15.9699   2
   3   6   0 3.31949 10.5338   2
   3   6   0 14.1490 10.7511   1
  -3  -6   0 29.8375 83.4519   1
  -3  -6   2-5.35592 53.8665   1
  -3  -6   2 57.0716 24.7314   2
   3   7  -1 105.901 9.64200   2
  -3  -7   1 143.786 74.8486   1
  -3  -7   1 169.559 23.1637   2
  -4   0   0 333645. 1036.81   2
   4   0   0 333787. 1021.26   1
  -4   0  -2 1814.92 20.7950   2
   4   0   2 1831.44 37.8199   1
   4   1  -3 414.528 11.8352   2
  -4   1   3 338.989 23.4920   1
  -4   1   1 77.8211 46.6566   1
  -4  -1  -1-0.38294 82.4895   1
  -4  -1  -1 267.073 16.4616   2
   4   1  -1 191.303 14.2720   1
   4  -1   1 152.698 10.9390   1
   4   1  -1 225.809 12.6375   2
  -4  -1   1 189.154 56.4098   1
  -4  -1   1 185.554 19.1817   2
  -4   1  -1 210.609 13.4917   2
   4  -1  -1 177.278 9.02281   2
   4   1   1 169.270 22.4783   1
   4   1   1 198.003 13.0829   2
  -4  -1   3 381.117 30.4158   1
   4  -1  -3 456.179 9.97976   2
   4   2  -4 2030.17 19.9802   2
  -4  -2  -2 665.858 16.6834   2
   4   2  -2 710.065 14.8518   2
  -4  -2   0 229249. 822.626   1
   4   2   0 229392. 712.751   2
  -4  -2   2 707.284 47.5483   1
  -4  -2   2 511.742 22.5849   2
   4   2   2 585.106 17.1673   2
   4   2   2 657.248 32.7275   1
   4   3  -3 98.4827 9.58761   2
  -4  -3  -1 18.1960 82.7402   1
  -4  -3  -1 22.9843 14.9245   2
   4   3  -1 24.7481 11.2777   2
   4   3  -1 36.4948 15.6067   1
  -4  -3   1 12.0946 21.1806   2
   4   3   1 27.4498 13.7252   2
  -4  -3   1 37.0531 58.3267   1
   4   3   1 25.2191 20.4150   1
  -4  -3   3 98.7796 35.6492   1
   4   4  -2 556.438 15.3698   1
   4   4  -2 603.083 14.6251   2
  -4  -4   0 134223. 423.746   2
   4   4   0 125506. 399.032   1
  -4  -4   2 524.908 53.5851   1
  -4  -4   2 564.154 27.1628   2
   4   5  -3 10.8911 8.65375   2
   4   5  -3 4.40085 10.9083   1
  -4  -5  -1-4.37405 17.9155   2
   4   5  -1 2.19272 11.3182   2
  -4  -5  -1 32.3148 97.6547   1
   4   5  -1 7.39947 10.4031   1
  -4  -5   1-6.05324 17.9880   2
   4   5   1-1.41144 11.3323   2
  -4  -5   1 28.3835 65.8626   1
   4   5   1 5.87726 14.3921   1
  -4  -5   3 10.6298 45.4443   1
  -4  -5   3-5.66820 27.5339   2
   4   6  -2 223.101 11.5083   1
   4   6  -2 214.599 11.4262   2
  -4  -6   0 34033.5 250.224   1
  -4  -6   0 34367.0 141.610   2
   4   6   0 34359.8 120.449   1
   4   6   0 34131.7 127.556   2
  -4  -6   2 239.284 27.3937   2
  -4  -6   2 219.385 58.6008   1
  -4  -7   1 24.0731 22.1970   2
  -5   0   0-2.38811 13.9548   2
  -5   0   0 16.5922 68.4446   1
   5   0   0-5.09967 8.38887   1
   5   0   0 0.51444 8.87281   2
  -5   0  -2-1.47265 11.9100   2
   5   0  -2 1.49640 8.92860   2
  -5   0   2 5.24322 47.4293   1
   5   0   2 2.81326 16.4629   1
   5  -1   1 609.403 9.43254   1
   5   1  -1 758.097 13.7900   1
   5   1   1 1007.00 22.6292   1
   5  -1  -3 15.1929 7.59196   2
   5   2  -2-5.09949 9.95565   2
  -5  -2   0-14.7533 20.6940   2
   5   2   0-10.2032 12.7320   2
   5   2   0 5.82893 15.0397   1
  -5  -2   0 20.8468 77.0199   1
  -5  -2   2 21.8750 50.7412   1
   5   3  -3 39.1172 9.74356   2
   5   3  -3 33.7389 11.2367   1
  -5  -3  -1 1919.90 105.611   1
  -5  -3  -1 2084.87 28.5567   2
   5   3  -1 1992.53 23.1499   1
   5   3  -1 1915.27 22.3709   2
  -5  -3   1 2089.01 76.9593   1
  -5  -3   1 1838.21 31.4918   2
   5   3   1 2005.29 25.8558   1
   5   3   1 1922.90 24.3404   2
  -5  -3   3 45.8815 42.8821   1
  -5  -3   3 42.4059 28.0362   2
   5   4  -2-8.87044 9.52130   2
   5   4  -2 3.17907 11.9968   1
  -5  -4   0-0.97440 18.8976   2
  -5  -4   0 8.82079 81.0248   1
   5   4   0-10.2850 11.8829   2
   5   4   0 1.86303 13.6269   1
  -5  -4   2 31.2997 51.8920   1
  -5  -4   2 10.1389 26.3426   2
   5   5  -3 4.96698 10.0381   1
   5   5  -3 16.7974 8.28946   2
   5   5  -1 85.3757 10.7368   1
   5   5  -1 82.3066 10.9618   2
  -5  -5   1 93.2357 19.7264   2
  -5  -5   1 10.2308 63.1275   1
  -5  -5   3-1.98015 45.4229   1
  -5  -5   3-2.14961 27.2658   2
   5   6  -2-2.15331 9.08833   1
  -5  -6   2 19.3919 22.7501   2
   6   0   0 76433.0 242.129   1
   6   1  -3 127.077 9.82350   2
   6   1  -1 43.5191 10.5262   2
  -6  -1   1 56.7898 72.7405   1
   6   2  -2 315.285 11.7864   1
   6   2  -2 306.903 12.4940   2
   6   2   0 66353.1 220.451   1
   6   2   0 66799.3 226.404   2
   6   3  -3 30.7730 8.99208   2
   6   3  -1 24.2088 10.8675   2
   6   3  -1 19.9879 10.3325   1
  -6  -3   1 11.9053 23.8121   2
  -6  -3   1 7.28036 67.0368   1
  -6  -3   3 53.8959 46.1666   1
  -6  -4   0 38307.2 266.713   1
  -6  -4   0 38444.0 154.959   2
  -6  -4   2 312.894 28.9486   2
  -6  -4   2 169.227 58.7143   1
   6   5  -1 3.02182 9.51199   1
  -6  -5   1 12.0515 22.9269   2
   7   3  -1 152.383 10.1248   1
   7   3  -1 139.041 10.4723   2
  -7  -3   1 184.230 24.1375   2
  -7  -3   1 125.649 77.1525   1
   0   0   0    0.00    0.00   0

TITL 024_SSO_x1_P20_30-5-1_225 in Aeaa
REM Aeaa (#68 with fixed user cell!)
CELL 0.48590   5.472385   5.473048  20.490964  90.0000  90.0000  90.0000
ZERR    4.00   0.000727   0.000703   0.129814   0.0000   0.0000   0.0000
LATT  5
SYMM  x,-y,-z+1/2
SYMM -x+1/2, y,-z
SYMM -x+1/2,-y, z+1/2
SFAC O Sr Sn
UNIT 28.00 12.00 8.00
TREF
HKLF 4
END
;
_shelx_hkl_checksum                73254
loop_
  _axis.id
  _axis.system
  _axis.type
  _axis.equipment
  _axis.parity
  _axis.depends_on
  _axis.zero
  _axis.vector[1]
  _axis.vector[2]
  _axis.vector[3]
 source abstract . source . . . 0.99999589 0.00000000 -0.00286792
 omega abstract rotation goniometer -1 . 86.41056000 0.00000000 0.00000000
 1.00000000
 kappa abstract rotation goniometer -1 omega 0.00000000 -0.76381056 0.00000000
 0.64544049
 phi abstract rotation goniometer -1 kappa . 0.00000000 0.00000000 1.00000000
 theta abstract rotation goniometer -1 . -0.00373345 0.00000000 0.00000000
 1.00000000
 matrixX abstract general general . phi . 1.00000000 0.00000000 0.00000000
 matrixY abstract general general . phi . 0.00000000 1.00000000 0.00000000
 matrixZ abstract general general . phi . 0.00000000 0.00000000 1.00000000
 dacX abstract translation general . phi . 0.00000000 1.00000000 0.00000000
 dacY abstract translation general . phi . -1.00000000 0.00000000 0.00000000
 dacZ abstract translation general . phi . 0.00000000 0.00000000 1.00000000

_olex2_submission_special_instructions  'No special instructions were received'
_oxdiff_exptl_absorpt_empirical_details
;
Empirical correction (ABSPACK) includes:
- Absorption correction using spherical harmonics
- Frame scaling
;
_oxdiff_exptl_absorpt_empirical_full_max  4.023
_oxdiff_exptl_absorpt_empirical_full_min  0.259
loop_
  _twin_individual_id
  _twin_individual_mass_fraction_refined
 1 0.29(2)
 2 0.71(2)
