# Supplementary material for: The varying temperature- and pressure-induced phase transition pathways in hybrid improper ferroelectric Sr3Sn2O7
Source: Acta Crystallogr B Struct Sci Cryst Eng Mater. 2025 Apr 14;81(Pt 3):318–24. doi: 10.1107/S2052520625002306 (PMC12147935; doi:10.1107/S2052520625002306)
Supplement: Supplementary file 1 [file b-81-00318-sup1.zip › SSO_HP_VT_CIFs/SSO_HP_CIFS/025_SSO_x1_P21_225-30-5-1.cif]

data_025_sso_x1_p21_225-30-5-1

# start Validation Reply Form
_vrf_ATOM007_025_sso_x1_p21_225-30-5-1
;
PROBLEM: _atom_site_aniso_label is missing
RESPONSE: As the measurement was performed using a diamond anvil cell to
achieve high pressures, the available region of reciprocal space is 
restricted, resulting in a low data/parameter ratio. Therefore, an 
anisotropic model is neither feasible nor advisable.
;
_vrf_PLAT029_025_sso_x1_p21_225-30-5-1
;
PROBLEM: _diffrn_measured_fraction_theta_full value Low .      0.208 Why?  
RESPONSE: The measurement was performed using a diamond anvil cell, of 
which the precise design necessitates a small opening angle (approx. 23
degrees) to obtain high pressures. This restricts the available region
of reciprocal space. 
;
_vrf_PLAT088_025_sso_x1_p21_225-30-5-1
;
PROBLEM: Poor Data / Parameter Ratio ....................       5.36 Note  
RESPONSE: The measurement was performed using a diamond anvil cell, of 
which the precise design necessitates a small opening angle (approx. 23
degrees) to obtain high pressures. This restricts the available region
of reciprocal space. The sample was refined isotropically to improve this.
;
_vrf_PLAT196_025_sso_x1_p21_225-30-5-1
;
PROBLEM: No TEMP record and measurement temperature .NE.         293 Degree
RESPONSE: Model incorporates no riding hydrogens so no TEMP record is 
required. 
;
# end Validation Reply Form

_audit_creation_date               2025-01-08
_audit_creation_method
;
Olex2 1.5-ac7-013
(compiled 2025.01.02 svn.rf662f148 for Rigaku Oxford Diffraction, GUI svn.r7109)
;
_shelx_SHELXL_version_number       '2019/3'
_audit_contact_author_address      
;
Dept. of Chemistry, University of Warwick, Gibbet Hill Road, Coventry, CV4 7AL
;
_audit_contact_author_email        ?
_audit_contact_author_name         'Evie Ladbrook'
_audit_contact_author_phone        ?
_publ_contact_author_id_orcid      ?
_publ_section_references
;
Dolomanov, O.V., Bourhis, L.J., Gildea, R.J, Howard, J.A.K. & Puschmann, H.
 (2009), J. Appl. Cryst. 42, 339-341.

Sheldrick, G.M. (2008). Acta Cryst. A64, 112-122.

Sheldrick, G.M. (2015). Acta Cryst. C71, 3-8.
;
_chemical_name_common              ?
_chemical_name_systematic          ?
_chemical_formula_moiety           'O7 Sn2 Sr3'
_chemical_formula_sum              'O7 Sn2 Sr3'
_chemical_formula_weight           612.24
_chemical_melting_point            ?
_chemical_oxdiff_formula           'Sr3 Sn2 O7'
loop_
  _atom_type_symbol
  _atom_type_description
  _atom_type_scat_dispersion_real
  _atom_type_scat_dispersion_imag
  _atom_type_scat_source
 'O' 'O' 0.0036 0.0026 'International Tables Vol C Tables 4.2.6.8 and 6.1.1.4'
 'Sr' 'Sr' 0.1333 1.7343 'International Tables Vol C Tables 4.2.6.8 and 6.1.1.4'
 'Sn' 'Sn' -1.6654 0.7203
 'International Tables Vol C Tables 4.2.6.8 and 6.1.1.4'

_shelx_space_group_comment
;
The symmetry employed for this shelxl refinement is uniquely defined
by the following loop, which should always be used as a source of
symmetry information in preference to the above space-group names.
They are only intended as comments.
;
_space_group_crystal_system        'orthorhombic'
_space_group_IT_number             68
_space_group_name_H-M_alt          'A c a a'
_space_group_name_Hall             '-A 2ac 2c'
loop_
  _space_group_symop_operation_xyz
 'x, y, z'
 '-x+1/2, -y, z+1/2'
 'x, -y, -z+1/2'
 '-x+1/2, y, -z'
 'x, y+1/2, z+1/2'
 '-x+1/2, -y+1/2, z+1'
 'x, -y+1/2, -z+1'
 '-x+1/2, y+1/2, -z+1/2'
 '-x, -y, -z'
 'x-1/2, y, -z-1/2'
 '-x, y, z-1/2'
 'x-1/2, -y, z'
 '-x, -y+1/2, -z+1/2'
 'x-1/2, y+1/2, -z'
 '-x, y+1/2, z'
 'x-1/2, -y+1/2, z+1/2'

_cell_length_a                     5.4669(9)
_cell_length_b                     5.4694(8)
_cell_length_c                     20.50(16)
_cell_angle_alpha                  90
_cell_angle_beta                   90
_cell_angle_gamma                  90
_cell_volume                       613(5)
_cell_formula_units_Z              4
_cell_measurement_reflns_used      232
_cell_measurement_temperature      300
_cell_measurement_theta_max        19.7580
_cell_measurement_theta_min        3.6500
_shelx_estimated_absorpt_T_max     0.836
_shelx_estimated_absorpt_T_min     0.577
_exptl_absorpt_coefficient_mu      12.379
_exptl_absorpt_correction_T_max    1.00000
_exptl_absorpt_correction_T_min    1.00000
_exptl_absorpt_correction_type     sphere
_exptl_absorpt_process_details
;
CrysAlisPro 1.171.43.105a (Rigaku Oxford Diffraction, 2024)
Spherical absorption correction
using equivalent radius and absorption coefficient.
Empirical absorption correction using spherical harmonics,
implemented in SCALE3 ABSPACK scaling algorithm.
;
_exptl_absorpt_special_details     ?
_exptl_crystal_colour              'clear colourless'
_exptl_crystal_colour_lustre       clear
_exptl_crystal_colour_primary      colourless
_exptl_crystal_density_diffrn      6.635
_exptl_crystal_density_meas        ?
_exptl_crystal_density_method      ?
_exptl_crystal_description         plate
_exptl_crystal_F_000               1080
_exptl_crystal_size_max            0.05
_exptl_crystal_size_mid            0.03
_exptl_crystal_size_min            0.015
_exptl_crystal_size_rad            0.400
_exptl_transmission_factor_max     ?
_exptl_transmission_factor_min     ?
_diffrn_reflns_av_R_equivalents    0.0176
_diffrn_reflns_av_unetI/netI       0.0136
_diffrn_reflns_Laue_measured_fraction_full  0.208
_diffrn_reflns_Laue_measured_fraction_max  0.145
_diffrn_reflns_limit_h_max         7
_diffrn_reflns_limit_h_min         -7
_diffrn_reflns_limit_k_max         7
_diffrn_reflns_limit_k_min         -7
_diffrn_reflns_limit_l_max         4
_diffrn_reflns_limit_l_min         -4
_diffrn_reflns_number              361
_diffrn_reflns_point_group_measured_fraction_full  0.208
_diffrn_reflns_point_group_measured_fraction_max  0.145
_diffrn_reflns_theta_full          16.950
_diffrn_reflns_theta_max           20.999
_diffrn_reflns_theta_min           2.547
_diffrn_ambient_temperature        300
_diffrn_detector                   'Hybrid Pixel Array Detector'
_diffrn_detector_area_resol_mean   13.3333
_diffrn_measured_fraction_theta_full  0.208
_diffrn_measured_fraction_theta_max  0.145
_diffrn_measurement_details
;
List of Runs (angles in degrees, time in seconds):

  # Type    Start    End  Width  t~exp~   \w     \q     \k     \f   Frames
--------------------------------------------------------------------------
  1  \f    -27.80  26.60   0.20    1.00 -90.00   0.00   0.00    --   272
  2  \f   -167.80-112.80   0.20    1.00-130.00   0.00   0.00    --   275
;
_diffrn_measurement_device         'abstract diffractometer'
_diffrn_measurement_device_type   
 'dectris-CrysAlisPro-abstract goniometer imported dectris images'
_diffrn_measurement_method         '\f scans'
_diffrn_orient_matrix_axis[1]      matrixX
_diffrn_orient_matrix_axis[2]      matrixY
_diffrn_orient_matrix_axis[3]      matrixZ
_diffrn_orient_matrix_type        
 'CrysAlisPro convention (1999,Acta A55,543-557)'
_diffrn_orient_matrix_UB_11        0.0033570737
_diffrn_orient_matrix_UB_12        0.0031616933
_diffrn_orient_matrix_UB_13        0.0238020917
_diffrn_orient_matrix_UB_21        0.0614656690
_diffrn_orient_matrix_UB_22        0.0636406752
_diffrn_orient_matrix_UB_23        -0.0012336608
_diffrn_orient_matrix_UB_31        -0.0637660672
_diffrn_orient_matrix_UB_32        0.0615618359
_diffrn_orient_matrix_UB_33        0.0000679943
_diffrn_radiation_monochromator    synchrotron
_diffrn_radiation_probe            x-ray
_diffrn_radiation_type             synchrotron
_diffrn_radiation_wavelength       0.4859
_diffrn_source                     synchrotron
_reflns_Friedel_coverage           0.000
_reflns_Friedel_fraction_full      .
_reflns_Friedel_fraction_max       .
_reflns_number_gt                  66
_reflns_number_total               75
_reflns_special_details
;
Measurement was performed using a diamond anvil cell with an opening 
angle of approximately 23 degrees.
 Reflections were merged by SHELXL according to the crystal
 class for the calculation of statistics and refinement.
 
 _reflns_Friedel_fraction is defined as the number of unique
 Friedel pairs measured divided by the number that would be
 possible theoretically, ignoring centric projections and
 systematic absences. Completness statistics refer to single and
 composite reflections containing twin component 1 only.
;
_reflns_threshold_expression       'I > 2\s(I)'
_computing_cell_refinement         'CrysAlisPro 1.171.43.105a (Rigaku OD, 2024)'
_computing_data_collection        
 'CrysAlisPro 1.171.43.105a (Rigaku OD, 2024) (IMPORT)'
_computing_data_reduction          'CrysAlisPro 1.171.43.105a (Rigaku OD, 2024)'
_computing_molecular_graphics      'Olex2 1.5-ac7-013 (Dolomanov et al., 2009)'
_computing_publication_material    'Olex2 1.5-ac7-013 (Dolomanov et al., 2009)'
_computing_structure_refinement    'SHELXL 2019/3 (Sheldrick, 2015)'
_computing_structure_solution      'SHELXS  (Sheldrick, 2008)'
_refine_diff_density_max           0.801
_refine_diff_density_min           -0.593
_refine_diff_density_rms           0.262
_refine_ls_extinction_coef         .
_refine_ls_extinction_method       none
_refine_ls_goodness_of_fit_ref     1.321
_refine_ls_hydrogen_treatment      undef
_refine_ls_matrix_type             full
_refine_ls_number_parameters       14
_refine_ls_number_reflns           75
_refine_ls_number_restraints       3
_refine_ls_R_factor_all            0.0446
_refine_ls_R_factor_gt             0.0427
_refine_ls_restrained_S_all        1.323
_refine_ls_shift/su_max            0.000
_refine_ls_shift/su_mean           0.000
_refine_ls_structure_factor_coef   Fsqd
_refine_ls_weighting_details      
 'w=1/[\s^2^(Fo^2^)+(0.0904P)^2^+1.3269P] where P=(Fo^2^+2Fc^2^)/3'
_refine_ls_weighting_scheme        calc
_refine_ls_wR_factor_gt            0.1555
_refine_ls_wR_factor_ref           0.1607
_refine_special_details
;
 Refined as a 2-component twin.
The O1-Sn1-O2 distances were restrained to be similar as this lies along the c
axis which is is poorly defined due to the small opening angle of the
diamond anvil cell, the orientation of the plate-like crystal within the cell
and high mosaicity along c. Therefore, a SADI restraint was used to maintain
chemical and physical sensibility of the model.

SIMU restraint necessary to maintain sensible displacement parameters.
;
_olex2_refinement_description
;
1. Twinned data refinement
 Scales: 0.26(2)
 0.74(2)
2. Restrained distances
 O1-Sn1 \\sim Sn1-O2
 with sigma of 0.1
3. Uiso/Uaniso restraints and constraints
O2 \\sim O3 \\sim O1: within 3A with sigma of 0.002 and sigma for terminal
atoms of 0.004 within 3A
;
_atom_sites_solution_hydrogens     .
_atom_sites_solution_primary       isomorph
_atom_sites_solution_secondary     difmap
loop_
  _atom_site_label
  _atom_site_type_symbol
  _atom_site_fract_x
  _atom_site_fract_y
  _atom_site_fract_z
  _atom_site_U_iso_or_equiv
  _atom_site_adp_type
  _atom_site_occupancy
  _atom_site_site_symmetry_order
  _atom_site_calc_flag
  _atom_site_refinement_flags_posn
  _atom_site_refinement_flags_adp
  _atom_site_refinement_flags_occupancy
  _atom_site_disorder_assembly
  _atom_site_disorder_group
 Sr1 Sr 0.250000 0.250000 0.000000 0.0166(14) Uiso 1 4 d S . P . .
 Sr2 Sr 0.750000 0.250000 0.3100(5) 0.0183(14) Uiso 1 2 d S . P . .
 Sn1 Sn 0.750000 0.250000 0.0984(3) 0.0146(12) Uiso 1 2 d DS . P . .
 O1 O 0.750000 0.250000 0.000000 0.014(3) Uiso 1 4 d DS U P . .
 O2 O 0.750000 0.250000 0.202(3) 0.019(3) Uiso 1 2 d DS U P . .
 O3 O 0.4546(18) 0.4538(17) 0.0981(13) 0.016(2) Uiso 1 1 d . U . . .

_geom_special_details
;
 All esds (except the esd in the dihedral angle between two l.s. planes)
 are estimated using the full covariance matrix.  The cell esds are taken
 into account individually in the estimation of esds in distances, angles
 and torsion angles; correlations between esds in cell parameters are only
 used when they are defined by crystal symmetry.  An approximate (isotropic)
 treatment of cell esds is used for estimating esds involving l.s. planes.
;
loop_
  _geom_bond_atom_site_label_1
  _geom_bond_atom_site_label_2
  _geom_bond_distance
  _geom_bond_site_symmetry_2
  _geom_bond_publ_flag
 Sr1 O1 2.7335(4) . ?
 Sr1 O1 2.7347(4) 9_665 ?
 Sr1 O1 2.7335(4) 1_455 ?
 Sr1 O1 2.7347(4) 9_655 ?
 Sr1 O3 2.56(3) 4 ?
 Sr1 O3 3.046(19) 9_665 ?
 Sr1 O3 3.046(19) 14_545 ?
 Sr1 O3 2.56(3) . ?
 Sr1 O3 3.046(19) 12_565 ?
 Sr1 O3 2.56(3) 6_554 ?
 Sr1 O3 2.56(3) 7_554 ?
 Sr1 O3 3.046(19) 15_645 ?
 Sr2 Sn1 3.315(12) 13_655 ?
 Sr2 Sn1 3.315(12) 13_755 ?
 Sr2 Sn1 3.316(12) 3_565 ?
 Sr2 O2 2.745(6) 3_565 ?
 Sr2 O2 2.744(6) 13_755 ?
 Sr2 O2 2.22(6) . ?
 Sr2 O2 2.745(6) 3 ?
 Sr2 O2 2.744(6) 13_655 ?
 Sr2 O3 2.96(3) 3_565 ?
 Sr2 O3 2.46(2) 10_656 ?
 Sr2 O3 2.96(3) 8_645 ?
 Sr2 O3 2.46(2) 13_655 ?
 Sn1 O1 2.018(17) . ?
 Sn1 O2 2.12(6) . ?
 Sn1 O3 1.962(8) . ?
 Sn1 O3 1.962(8) 6_654 ?
 Sn1 O3 1.969(8) 15_645 ?
 Sn1 O3 1.969(8) 12_665 ?

loop_
  _geom_angle_atom_site_label_1
  _geom_angle_atom_site_label_2
  _geom_angle_atom_site_label_3
  _geom_angle
  _geom_angle_site_symmetry_1
  _geom_angle_site_symmetry_3
  _geom_angle_publ_flag
 O1 Sr1 O1 180.0 . 1_455 ?
 O1 Sr1 O1 90.0 . 9_655 ?
 O1 Sr1 O1 90.0 1_455 9_655 ?
 O1 Sr1 O1 90.0 1_455 9_665 ?
 O1 Sr1 O1 90.0 . 9_665 ?
 O1 Sr1 O1 180.0 9_665 9_655 ?
 O1 Sr1 O3 122.0(3) . 14_545 ?
 O1 Sr1 O3 57.9(3) 9_665 9_665 ?
 O1 Sr1 O3 122.0(3) 1_455 15_645 ?
 O1 Sr1 O3 58.0(3) 1_455 14_545 ?
 O1 Sr1 O3 58.0(3) . 9_665 ?
 O1 Sr1 O3 122.1(3) 9_665 14_545 ?
 O1 Sr1 O3 122.1(3) 9_655 12_565 ?
 O1 Sr1 O3 58.0(3) . 15_645 ?
 O1 Sr1 O3 122.1(3) 9_655 9_665 ?
 O1 Sr1 O3 58.0(3) 1_455 12_565 ?
 O1 Sr1 O3 122.0(3) 1_455 9_665 ?
 O1 Sr1 O3 57.9(3) 9_655 14_545 ?
 O1 Sr1 O3 57.9(3) 9_665 12_565 ?
 O1 Sr1 O3 122.1(3) 9_665 15_645 ?
 O1 Sr1 O3 57.9(3) 9_655 15_645 ?
 O1 Sr1 O3 122.0(3) . 12_565 ?
 O3 Sr1 O1 64.2(3) 7_554 9_655 ?
 O3 Sr1 O1 64.1(3) 7_554 . ?
 O3 Sr1 O1 64.2(3) . 9_665 ?
 O3 Sr1 O1 115.8(3) 4 9_655 ?
 O3 Sr1 O1 115.8(3) . 9_655 ?
 O3 Sr1 O1 64.1(3) . . ?
 O3 Sr1 O1 64.2(3) 4 9_665 ?
 O3 Sr1 O1 115.9(3) 7_554 1_455 ?
 O3 Sr1 O1 115.9(3) . 1_455 ?
 O3 Sr1 O1 115.9(3) 6_554 . ?
 O3 Sr1 O1 64.1(3) 4 1_455 ?
 O3 Sr1 O1 115.8(3) 7_554 9_665 ?
 O3 Sr1 O1 115.9(3) 4 . ?
 O3 Sr1 O1 64.1(3) 6_554 1_455 ?
 O3 Sr1 O1 64.2(3) 6_554 9_655 ?
 O3 Sr1 O1 115.8(3) 6_554 9_665 ?
 O3 Sr1 O3 58.7(5) . 12_565 ?
 O3 Sr1 O3 58.7(5) . 15_645 ?
 O3 Sr1 O3 115.7(6) 14_545 15_645 ?
 O3 Sr1 O3 169.5(3) 6_554 9_665 ?
 O3 Sr1 O3 76.3(8) 4 7_554 ?
 O3 Sr1 O3 116.0(6) 14_545 12_565 ?
 O3 Sr1 O3 58.7(5) 6_554 15_645 ?
 O3 Sr1 O3 58.7(5) 7_554 9_665 ?
 O3 Sr1 O3 128.3(6) 4 . ?
 O3 Sr1 O3 128.1(6) 4 6_554 ?
 O3 Sr1 O3 128.1(6) 7_554 . ?
 O3 Sr1 O3 76.3(8) 6_554 . ?
 O3 Sr1 O3 116.0(6) 15_645 9_665 ?
 O3 Sr1 O3 58.7(5) 4 9_665 ?
 O3 Sr1 O3 97.3(10) 14_545 9_665 ?
 O3 Sr1 O3 58.7(5) 7_554 14_545 ?
 O3 Sr1 O3 93.2(8) . 9_665 ?
 O3 Sr1 O3 58.7(5) 4 14_545 ?
 O3 Sr1 O3 115.7(6) 12_565 9_665 ?
 O3 Sr1 O3 93.2(8) 4 12_565 ?
 O3 Sr1 O3 128.3(6) 7_554 6_554 ?
 O3 Sr1 O3 58.7(5) 6_554 12_565 ?
 O3 Sr1 O3 169.5(3) . 14_545 ?
 O3 Sr1 O3 93.2(8) 6_554 14_545 ?
 O3 Sr1 O3 93.2(8) 7_554 15_645 ?
 O3 Sr1 O3 169.5(3) 7_554 12_565 ?
 O3 Sr1 O3 97.3(10) 12_565 15_645 ?
 O3 Sr1 O3 169.5(3) 4 15_645 ?
 Sn1 Sr2 Sn1 71.3(3) 13_755 3_565 ?
 Sn1 Sr2 Sn1 111.1(6) 13_755 13_655 ?
 Sn1 Sr2 Sn1 71.3(3) 13_655 3_565 ?
 O2 Sr2 Sn1 92.8(8) 3 13_655 ?
 O2 Sr2 Sn1 92.8(8) 13_755 3_565 ?
 O2 Sr2 Sn1 39.5(13) 13_755 13_755 ?
 O2 Sr2 Sn1 150.6(16) 3 3_565 ?
 O2 Sr2 Sn1 39.5(13) 3_565 3_565 ?
 O2 Sr2 Sn1 92.8(8) 13_655 3_565 ?
 O2 Sr2 Sn1 39.5(13) 13_655 13_655 ?
 O2 Sr2 Sn1 92.8(8) 3_565 13_655 ?
 O2 Sr2 Sn1 124.5(3) . 3_565 ?
 O2 Sr2 Sn1 150.5(16) 13_655 13_755 ?
 O2 Sr2 Sn1 150.5(16) 13_755 13_655 ?
 O2 Sr2 Sn1 124.5(3) . 13_655 ?
 O2 Sr2 Sn1 92.8(8) 3 13_755 ?
 O2 Sr2 Sn1 124.5(3) . 13_755 ?
 O2 Sr2 Sn1 92.8(8) 3_565 13_755 ?
 O2 Sr2 O2 89.6(3) 13_655 3_565 ?
 O2 Sr2 O2 85.0(15) . 3_565 ?
 O2 Sr2 O2 170(3) 13_655 13_755 ?
 O2 Sr2 O2 85.0(15) . 13_755 ?
 O2 Sr2 O2 85.0(14) . 3 ?
 O2 Sr2 O2 89.6(3) 13_655 3 ?
 O2 Sr2 O2 170(3) 3 3_565 ?
 O2 Sr2 O2 85.0(14) . 13_655 ?
 O2 Sr2 O2 89.6(3) 13_755 3_565 ?
 O2 Sr2 O2 89.6(3) 13_755 3 ?
 O2 Sr2 O3 126.9(12) 3_565 8_645 ?
 O2 Sr2 O3 60.7(10) 3_565 3_565 ?
 O2 Sr2 O3 60.7(10) 3 8_645 ?
 O2 Sr2 O3 129.4(5) . 3_565 ?
 O2 Sr2 O3 129.4(5) . 8_645 ?
 O2 Sr2 O3 140.0(6) . 10_656 ?
 O2 Sr2 O3 126.8(12) 13_755 3_565 ?
 O2 Sr2 O3 140.0(6) . 13_655 ?
 O2 Sr2 O3 126.8(12) 13_655 8_645 ?
 O2 Sr2 O3 126.9(12) 3 3_565 ?
 O2 Sr2 O3 60.8(10) 13_755 8_645 ?
 O2 Sr2 O3 60.8(10) 13_655 3_565 ?
 O3 Sr2 Sn1 86.7(7) 13_655 13_755 ?
 O3 Sr2 Sn1 86.6(7) 13_655 3_565 ?
 O3 Sr2 Sn1 36.0(2) 8_645 13_755 ?
 O3 Sr2 Sn1 35.9(2) 3_565 3_565 ?
 O3 Sr2 Sn1 36.1(2) 10_656 3_565 ?
 O3 Sr2 Sn1 36.0(2) 13_655 13_655 ?
 O3 Sr2 Sn1 95.2(6) 8_645 13_655 ?
 O3 Sr2 Sn1 95.2(6) 8_645 3_565 ?
 O3 Sr2 Sn1 36.0(2) 3_565 13_655 ?
 O3 Sr2 Sn1 95.2(6) 3_565 13_755 ?
 O3 Sr2 Sn1 86.7(7) 10_656 13_655 ?
 O3 Sr2 Sn1 36.0(2) 10_656 13_755 ?
 O3 Sr2 O2 67.3(10) 10_656 13_755 ?
 O3 Sr2 O2 67.3(11) 13_655 3 ?
 O3 Sr2 O2 121.4(15) 13_655 13_755 ?
 O3 Sr2 O2 121.3(15) 13_655 3_565 ?
 O3 Sr2 O2 67.3(11) 10_656 3_565 ?
 O3 Sr2 O2 67.3(10) 13_655 13_655 ?
 O3 Sr2 O2 121.4(15) 10_656 13_655 ?
 O3 Sr2 O2 121.3(15) 10_656 3 ?
 O3 Sr2 O3 60.9(6) 13_655 3_565 ?
 O3 Sr2 O3 101.1(10) 8_645 3_565 ?
 O3 Sr2 O3 60.9(6) 10_656 8_645 ?
 O3 Sr2 O3 60.9(6) 10_656 3_565 ?
 O3 Sr2 O3 60.9(6) 13_655 8_645 ?
 O3 Sr2 O3 80.0(13) 10_656 13_655 ?
 Sr1 Sn1 Sr1 107.1(5) . 1_655 ?
 Sr2 Sn1 Sr1 109.6(2) 3_565 1_655 ?
 Sr2 Sn1 Sr1 178.0(3) 13_755 . ?
 Sr2 Sn1 Sr1 178.0(3) 13_655 1_655 ?
 Sr2 Sn1 Sr1 70.9(4) 13_655 . ?
 Sr2 Sn1 Sr1 70.9(4) 13_755 1_655 ?
 Sr2 Sn1 Sr1 109.6(2) 3 . ?
 Sr2 Sn1 Sr1 109.6(2) 3_565 . ?
 Sr2 Sn1 Sr1 109.6(2) 3 1_655 ?
 Sr2 Sn1 Sr2 111.1(6) 13_755 13_655 ?
 Sr2 Sn1 Sr2 111.1(6) 3_565 3 ?
 Sr2 Sn1 Sr2 71.3(3) 13_755 3_565 ?
 Sr2 Sn1 Sr2 71.3(3) 13_655 3_565 ?
 Sr2 Sn1 Sr2 71.3(3) 13_755 3 ?
 Sr2 Sn1 Sr2 71.3(3) 13_655 3 ?
 O1 Sn1 Sr1 53.6(2) . . ?
 O1 Sn1 Sr1 53.6(2) . 1_655 ?
 O1 Sn1 Sr2 124.5(3) . 3_565 ?
 O1 Sn1 Sr2 124.5(3) . 13_655 ?
 O1 Sn1 Sr2 124.5(3) . 13_755 ?
 O1 Sn1 Sr2 124.5(3) . 3 ?
 O1 Sn1 O2 180.0 . . ?
 O2 Sn1 Sr1 126.4(2) . . ?
 O2 Sn1 Sr1 126.4(2) . 1_655 ?
 O2 Sn1 Sr2 55.5(3) . 13_755 ?
 O2 Sn1 Sr2 55.5(3) . 13_655 ?
 O2 Sn1 Sr2 55.5(3) . 3_565 ?
 O2 Sn1 Sr2 55.5(3) . 3 ?
 O3 Sn1 Sr1 117.1(6) 12_665 . ?
 O3 Sn1 Sr1 48.4(7) 6_654 1_655 ?
 O3 Sn1 Sr1 131.3(5) . 1_655 ?
 O3 Sn1 Sr1 48.4(7) . . ?
 O3 Sn1 Sr1 62.7(5) 12_665 1_655 ?
 O3 Sn1 Sr1 62.7(5) 15_645 . ?
 O3 Sn1 Sr1 117.1(6) 15_645 1_655 ?
 O3 Sn1 Sr1 131.3(5) 6_654 . ?
 O3 Sn1 Sr2 62.2(6) 12_665 13_755 ?
 O3 Sn1 Sr2 132.9(6) 12_665 3 ?
 O3 Sn1 Sr2 132.9(6) 15_645 3_565 ?
 O3 Sn1 Sr2 47.4(5) 15_645 3 ?
 O3 Sn1 Sr2 47.4(5) 12_665 3_565 ?
 O3 Sn1 Sr2 118.0(4) . 3 ?
 O3 Sn1 Sr2 132.9(6) 6_654 13_655 ?
 O3 Sn1 Sr2 62.2(6) 15_645 13_655 ?
 O3 Sn1 Sr2 118.0(4) 6_654 3_565 ?
 O3 Sn1 Sr2 62.2(6) . 3_565 ?
 O3 Sn1 Sr2 47.4(5) 6_654 13_755 ?
 O3 Sn1 Sr2 47.4(5) . 13_655 ?
 O3 Sn1 Sr2 118.0(4) 15_645 13_755 ?
 O3 Sn1 Sr2 118.0(4) 12_665 13_655 ?
 O3 Sn1 Sr2 62.2(6) 6_654 3 ?
 O3 Sn1 Sr2 132.9(6) . 13_755 ?
 O3 Sn1 O1 89.8(7) 15_645 . ?
 O3 Sn1 O1 89.8(7) 6_654 . ?
 O3 Sn1 O1 89.8(7) 12_665 . ?
 O3 Sn1 O1 89.8(7) . . ?
 O3 Sn1 O2 90.2(7) 6_654 . ?
 O3 Sn1 O2 90.2(7) 12_665 . ?
 O3 Sn1 O2 90.2(7) . . ?
 O3 Sn1 O2 90.2(7) 15_645 . ?
 O3 Sn1 O3 179.7(14) 12_665 15_645 ?
 O3 Sn1 O3 89.99(8) . 15_645 ?
 O3 Sn1 O3 90.01(8) . 12_665 ?
 O3 Sn1 O3 90.01(8) 6_654 15_645 ?
 O3 Sn1 O3 89.99(8) 6_654 12_665 ?
 O3 Sn1 O3 179.7(14) . 6_654 ?
 Sr1 O1 Sr1 90.0 1_655 9_655 ?
 Sr1 O1 Sr1 180.0 . 1_655 ?
 Sr1 O1 Sr1 90.0 . 9_665 ?
 Sr1 O1 Sr1 90.0 1_655 9_665 ?
 Sr1 O1 Sr1 180.0 9_655 9_665 ?
 Sr1 O1 Sr1 90.0 . 9_655 ?
 Sn1 O1 Sr1 90.0 7_554 9_665 ?
 Sn1 O1 Sr1 90.0 7_554 . ?
 Sn1 O1 Sr1 90.0 . 9_655 ?
 Sn1 O1 Sr1 90.0 . 9_665 ?
 Sn1 O1 Sr1 90.0 7_554 1_655 ?
 Sn1 O1 Sr1 90.0 . 1_655 ?
 Sn1 O1 Sr1 90.0 7_554 9_655 ?
 Sn1 O1 Sr1 90.0 . . ?
 Sn1 O1 Sn1 180.0 7_554 . ?
 Sr2 O2 Sr2 89.6(3) 13_655 3 ?
 Sr2 O2 Sr2 170(3) 3 3_565 ?
 Sr2 O2 Sr2 95.0(14) . 3 ?
 Sr2 O2 Sr2 170(3) 13_655 13_755 ?
 Sr2 O2 Sr2 95.0(14) . 3_565 ?
 Sr2 O2 Sr2 95.0(14) . 13_655 ?
 Sr2 O2 Sr2 95.0(14) . 13_755 ?
 Sr2 O2 Sr2 89.6(3) 13_755 3 ?
 Sr2 O2 Sr2 89.6(3) 13_655 3_565 ?
 Sr2 O2 Sr2 89.6(3) 13_755 3_565 ?
 Sn1 O2 Sr2 85.0(14) . 3 ?
 Sn1 O2 Sr2 85.0(14) . 13_755 ?
 Sn1 O2 Sr2 85.0(14) . 3_565 ?
 Sn1 O2 Sr2 85.0(14) . 13_655 ?
 Sn1 O2 Sr2 180.0 . . ?
 Sr1 O3 Sr1 86.8(8) . 9_665 ?
 Sr1 O3 Sr2 167.6(7) . 3_565 ?
 Sr2 O3 Sr1 101.9(7) 13_655 . ?
 Sr2 O3 Sr1 171.3(10) 13_655 9_665 ?
 Sr2 O3 Sr1 80.8(5) 3_565 9_665 ?
 Sr2 O3 Sr2 90.6(11) 13_655 3_565 ?
 Sn1 O3 Sr1 82.4(4) . 9_665 ?
 Sn1 O3 Sr1 82.3(4) 15_655 9_665 ?
 Sn1 O3 Sr1 96.5(7) 15_655 . ?
 Sn1 O3 Sr1 96.6(7) . . ?
 Sn1 O3 Sr2 82.0(6) . 3_565 ?
 Sn1 O3 Sr2 96.6(6) . 13_655 ?
 Sn1 O3 Sr2 81.8(6) 15_655 3_565 ?
 Sn1 O3 Sr2 96.5(6) 15_655 13_655 ?
 Sn1 O3 Sn1 159.2(6) . 15_655 ?

_shelx_res_file
;
TITL 025_SSO_x1_P21_225-30-5-1 in Aeaa
    025_sso_x1_p21_225-30-5-1.res
    created by SHELXL-2019/3 at 15:23:06 on 08-Jan-2025
REM Aeaa (#68 with fixed user cell
CELL 0.4859 5.466902 5.469422 20.499328 90 90 90
ZERR 4 0.000857 0.000831 0.15745 0 0 0
LATT 5
SYMM 0.5-X,-Y,0.5+Z
SYMM +X,-Y,0.5-Z
SYMM 0.5-X,+Y,-Z
SFAC O Sr Sn
DISP O 0.0036 0.0026 8.3735
DISP Sn -1.6654 0.7203 2178.1549
DISP Sr 0.1333 1.7343 4851.4431
UNIT 28 12 8
SIMU 0.002 0.004 3 O2 O3 O1
SADI 0.1 O1 Sn1 Sn1 O2

L.S. 10
PLAN  5
SIZE 0.05 0.03 0.015
CONF
LIST 4
MORE -1
fmap 2
acta
TWIN 0 1 0 -1 0 0 0 0 1 2
OMIT 4 0 0
REM <olex2.extras>
REM <HklSrc "%.\\025_SSO_x1_P21_225-30-5-1.hkl">
REM </olex2.extras>

WGHT    0.090400    1.326900
BASF   0.73958
FVAR       1.37100
SR1   2    0.250000    0.250000    0.000000    10.25000    0.01663
SR2   2    0.750000    0.250000    0.310049    10.50000    0.01831
SN1   3    0.750000    0.250000    0.098429    10.50000    0.01462
O1    1    0.750000    0.250000    0.000000    10.25000    0.01419
O2    1    0.750000    0.250000    0.201636    10.50000    0.01907
O3    1    0.454624    0.453831    0.098140    11.00000    0.01642
HKLF 4


REM  025_SSO_x1_P21_225-30-5-1 in Aeaa
REM wR2 = 0.1607, GooF = S = 1.321, Restrained GooF = 1.323 for all data
REM R1 = 0.0427 for 66 Fo > 4sig(Fo) and 0.0446 for all 75 data
REM 14 parameters refined using 3 restraints

END

WGHT      0.0906      1.3316

REM Highest difference peak  0.801,  deepest hole -0.593,  1-sigma level  0.262
Q1    1   0.1896  0.2500  0.0000  10.50000  0.05    0.80
Q2    1   0.8187  0.2061  0.3432  11.00000  0.05    0.73
Q3    1   0.4961  0.4931  0.1451  11.00000  0.05    0.15
Q4    1   0.7883  0.5000  0.2500  10.50000  0.05    0.12
Q5    1   0.5091  0.6478  0.0500  11.00000  0.05    0.11
;
_shelx_res_checksum                49130
_shelx_hkl_file
;
   0  -1   1 0.61809 2.14394   2
   0   1  -1 0.82640 1.68881   2
   0   1  -1-0.16876 1.04808   1
   0  -1   1 0.13616 1.45178   1
   0   2   0 862117. 16204.4   1
   0  -2   0 919087. 16208.0   1
   0  -2   0 880533. 16204.5   2
   0   2   0 908796. 16203.6   2
   0  -2   2 94.3109 4.25336   1
   0   2  -2 61.5649 4.32734   2
   0   3   1 4.47599 5.06176   2
   0   3  -1 15.2397 8.14992   1
   0   3  -1 4.22673 6.92704   2
   0   3  -3 2.72176 5.50174   2
   0   4   0 446847. 8285.22   1
   0  -4   0 448456. 8287.83   2
   0  -4   0 463417. 8297.39   1
   0   4   0 466349. 8285.60   2
   0   4   2 2702.99 57.0419   1
   0  -4  -2 2594.51 48.9924   2
   0   4  -2 2046.11 44.1096   2
   0  -4   2 1772.25 51.9533   2
   0  -4   2 1962.15 54.9741   1
   0  -5  -1 8.07144 21.4638   2
   0  -5   1-49.1436 54.8798   1
   0  -5   1 6.56186 20.1659   2
   0   5  -1-2.41536 11.5749   1
   0   5   1 5.62519 17.9605   1
   0   5  -1 0.86394 12.0220   2
   0  -5   3 22.4647 33.1985   1
   0   5  -3 4.01396 10.2079   2
   0   6   0 151715. 2765.91   1
   0  -6   0 151854. 2771.92   2
   0   6  -2 675.738 19.7779   2
   0  -6   2 915.823 64.6442   1
   1   0   0-0.29451 4.42721   1
  -1   0   0 0.92692 2.10914   2
   1   0   0-0.72428 2.48214   2
  -1   0   0-1.65049 7.54809   1
   1   1  -1 9014.94 186.855   1
   1   1  -1 9777.66 187.384   2
  -1  -1   1 8890.93 195.545   1
  -1  -1   1 9459.90 196.113   2
   1   2  -2 645.527 13.8008   1
  -1  -2  -2 614.441 14.0869   2
   1   2  -2 659.953 14.8782   2
  -1   2   0 32.1898 3.06564   1
   1   2   0 22.9483 7.34359   2
  -1  -2   0 8.62253 9.31873   2
  -1  -2   0 52.2956 23.2878   1
  -1   2   0 16.3392 2.18331   2
   1   2   0 67.8662 13.7948   1
  -1  -2   2 668.283 18.7711   2
   1   2   2 685.933 22.2741   1
   1   3  -3 84.0979 8.09248   2
   1   3  -3 109.905 8.15582   1
   1  -3   1 9428.91 188.183   1
  -1   3   1 11162.2 185.738   1
  -1  -3  -1 11311.2 188.155   2
   1   3  -1 8818.22 185.400   1
   1   3  -1 9275.01 185.510   2
  -1  -3  -1 11444.3 204.377   1
  -1  -3   1 9226.41 192.140   1
  -1  -3   1 8238.51 188.060   2
   1   3   1 10359.5 186.838   2
  -1   3  -1 9799.18 183.964   2
   1  -3  -1 11353.2 185.913   2
   1   3   1 10216.6 191.181   1
  -1  -3   3 123.917 11.1912   1
  -1  -3   3 115.779 18.3316   2
   1  -4   2 713.800 34.3929   1
   1   4  -2 651.958 20.4813   1
  -1   4   2 822.818 27.9524   1
  -1  -4  -2 880.083 24.9117   2
   1   4  -2 748.141 20.1714   2
  -1   4   0 38.4728 6.52696   1
   1   4   0 44.8927 9.34714   2
  -1  -4   0 31.8847 17.3402   2
   1  -4   0 15.6757 11.9242   2
   1  -4  -2 885.707 23.3272   2
  -1   4  -2 718.057 18.7742   2
  -1  -4   2 668.151 29.4940   2
   1   4   2 808.971 35.4048   1
   1  -5   3 93.3900 34.1950   1
  -1  -5  -1 1253.22 70.5488   1
   1   5  -1 1226.56 30.9167   1
   1  -5   1 1283.73 56.9232   1
  -1   5   1 1267.65 29.8065   1
   1  -5  -1 1151.74 31.8929   2
  -1  -5   1 1281.26 38.4208   2
  -1  -5   3 86.3793 35.6160   1
   1   6  -2 191.373 14.3126   2
   1   6   0-4.64157 16.9802   1
   1   6   0-3.52186 12.2842   2
  -1  -6   0-4.96124 25.9059   2
  -1  -6   0 43.1207 66.4855   1
  -1  -6   2 249.547 38.2257   2
  -1  -6   2 136.789 48.7006   1
  -2   0   0 893606. 16152.7   1
  -2   0   0 894382. 16150.2   2
   2   0   0 901577. 16150.3   1
   2   0   0 863819. 16150.2   2
  -2   0   2 116.732 4.95452   1
   2   0  -2 103.883 5.26213   2
  -2  -1  -1 419.395 12.0161   2
  -2  -1  -1 388.490 30.0250   1
   2   1  -1 318.812 11.0251   1
   2   1  -1 361.170 11.5007   2
  -2   1   1 326.732 11.4612   1
   2   1   1 397.424 20.1964   1
  -2  -1   1 333.096 16.8625   1
  -2   1  -1 403.199 9.16932   2
  -2  -1   1 298.295 13.1001   2
  -2  -2  -2 4493.30 82.7533   2
   2   2  -2 4291.23 82.2717   1
  -2  -2   0 927102. 17233.7   1
   2   2   0 927847. 17227.6   1
  -2  -2   0 909618. 17227.4   2
  -2  -2   2 3515.87 72.5648   1
   2   2   2 3737.73 70.4562   2
   2   3  -3 123.983 11.1662   1
   2   3  -3 118.839 10.5976   2
  -2  -3  -1 102.281 14.3613   2
   2   3  -1 66.9853 15.6492   1
   2   3  -1 76.7067 10.6768   2
   2   3   1 74.8094 24.4900   1
  -2  -3   1 99.6641 19.3351   2
   2   3   1 80.0608 13.3849   2
  -2  -3   1 72.2552 32.2479   1
  -2  -3   3 75.5955 15.7715   1
  -2  -3   3 91.8378 18.3387   2
   2   4  -2 812.077 23.7329   1
  -2  -4  -2 1001.90 27.8067   2
   2   4   0 327129. 6039.66   1
  -2  -4   0 337210. 6041.55   2
  -2  -4   2 863.424 31.9868   2
   2  -4  -2 925.442 24.0189   2
   2   4   2 972.621 38.8431   1
  -2  -4   4 2266.49 50.5067   1
   2   5  -3 7.90546 11.2926   2
   2   5  -3-6.68347 15.4593   1
   2   5  -1 9.23627 10.0421   2
  -2  -5  -1 27.8716 70.1410   1
  -2  -5   1 29.5707 38.4072   1
   2   5   1 19.6074 10.7980   2
  -2  -5   3 14.6791 37.6516   1
  -2  -5   3 26.8009 29.4677   2
  -2  -6   0 143287. 2590.27   1
  -2  -6   0 139838. 2576.50   2
  -2  -6   2 506.364 53.2592   1
  -2  -6   2 616.018 43.4504   2
   2   7  -1 0.10619 19.2431   1
   2   7  -1 19.6643 13.2577   2
  -2  -7   1 25.4544 67.3133   1
  -2  -7   1-3.35678 38.3067   2
  -3   0   0-2.86800 26.9375   1
   3   0   0 4.37117 6.89694   2
  -3   0   0-1.31322 8.22575   2
   3   0   0-0.16332 9.50994   1
  -3   0   2-0.07951 13.7712   1
   3   0  -2 2.79753 8.15737   2
  -3   0  -2 0.15238 6.51908   2
   3   0   2 6.43317 21.3310   1
  -3   0   2-1.71866 11.2477   2
   3   1  -3 95.5920 8.73363   2
  -3  -1  -1 9478.41 177.585   2
   3   1  -1 9216.05 176.389   1
   3  -1   1 9109.77 175.393   1
  -3  -1   1 10727.4 197.441   1
   3   1   1 11054.4 192.324   1
  -3  -1   1 11927.7 193.765   2
  -3   1  -1 8858.81 185.831   2
   3  -1  -1 9893.21 185.301   2
   3   1   1 11606.0 188.937   2
  -3  -1   3 97.6060 16.8938   2
  -3  -2  -2 156.102 61.1139   1
   3   2  -2 161.031 13.6904   1
  -3  -2  -2 213.073 14.1313   2
   3   2  -2 136.245 10.0715   2
   3  -2   2 89.4645 8.40959   1
  -3   2   2 226.383 20.2065   1
  -3  -2   0 10.1659 14.3618   2
   3   2   0 25.3528 8.94537   2
  -3  -2   0 75.4414 34.1769   1
   3   2   0 56.2000 18.0626   1
  -3  -2   2 145.806 21.4039   1
   3   2   2 161.669 10.7912   2
  -3  -2   2 147.726 16.9286   2
  -3   2  -2 114.487 5.03461   2
   3   2   2 160.525 25.1921   1
   3   3  -3 119.018 14.7136   1
  -3  -3  -1 1356.05 35.7167   2
   3   3  -1 1310.36 33.9704   1
   3   3  -1 1307.55 31.0054   2
  -3  -3   1 1316.15 37.9379   2
   3   3   1 1379.14 33.2125   2
   3   3   1 1275.41 39.4798   1
  -3  -3   3 66.5763 22.7192   2
   3   4  -4 80.8799 9.70843   2
  -3  -4  -2 141.967 67.6357   1
   3   4  -2 139.882 12.6730   2
  -3  -4   0-14.1747 22.6910   2
  -3  -4   0-5.81833 49.2398   1
   3   4   0 19.7827 13.1068   2
  -3  -4   2 119.118 39.9553   1
   3   4   2 151.167 14.9623   2
  -3  -4   4 64.1360 22.2272   1
  -3  -4   4 89.0040 34.0919   2
   3   5  -3 77.8694 12.5263   2
   3   5  -3 132.613 18.2269   1
  -3  -5  -1 4088.46 81.9846   2
   3   5  -1 4038.15 77.7523   1
  -3  -5   1 2985.00 86.2037   1
  -3  -5   1 3530.70 72.9189   2
   3   5   1 3436.90 66.4941   1
   3   5   1 2745.40 61.0228   2
  -3  -5   3 147.332 40.4989   1
  -3  -5   3 84.7769 35.5438   2
   3   6  -2 93.3345 19.7102   1
   3   6  -2 93.1579 13.4597   2
  -3  -6   0 13.3583 28.0258   2
  -3  -6   0-5.31808 74.2867   1
   3   6   0 7.64635 10.9994   2
   3   6   0 35.0185 22.8751   1
  -3  -6   2 62.2470 49.0274   1
  -3  -6   2 109.963 35.3307   2
   3   7  -1 334.799 17.0230   2
  -3  -7   1 295.182 69.3961   1
  -3  -7   1 377.397 38.9909   2
  -4   0   0 528557. 10013.8   2
   4   0   0 556119. 10011.2   1
   4   0   0 557412. 10011.1   2
  -4   0  -2 2205.02 47.2048   2
   4   0   2 2275.85 51.7415   1
   4   1  -3 556.586 16.6963   2
  -4   1   3 514.008 25.0397   1
  -4   1   1 355.909 51.6502   1
  -4  -1  -1 272.030 16.1620   2
  -4  -1  -1 325.438 62.2364   1
   4   1  -1 281.096 16.9346   1
   4  -1   1 208.193 10.8995   1
   4   1  -1 222.758 10.7372   2
  -4  -1   1 207.218 32.2386   1
  -4  -1   1 238.477 20.2793   2
  -4   1  -1 229.834 13.1578   2
   4   1   1 224.091 19.8047   1
   4   1   1 300.133 14.2660   2
  -4  -1   3 488.958 25.4357   1
   4   2  -4 3048.93 61.0956   2
  -4  -2  -2 881.703 24.6324   2
   4   2  -2 978.277 23.3928   2
  -4  -2   0 302139. 5527.37   1
  -4  -2   0 299404. 5520.51   2
   4   2   0 302024. 5518.22   2
   4   2   0 307480. 5519.14   1
  -4  -2   2 1084.94 47.5772   1
   4   2   2 1139.30 27.0917   2
  -4  -2   4 2508.35 55.0582   1
   4   3  -3 135.721 12.0539   2
  -4  -3  -1 18.4883 17.3579   2
  -4  -3  -1 34.3924 62.7316   1
   4   3  -1 37.7438 9.78036   2
   4   3  -1 59.5535 23.0090   1
  -4  -3   1 17.3048 26.8819   2
   4   3   1 33.5122 13.2721   2
  -4  -3   1 18.7132 36.8993   1
   4   3   1 35.9017 20.9836   1
  -4  -3   3 127.473 33.6412   1
   4   4  -2 809.196 23.1712   1
   4   4  -2 694.459 19.1327   2
  -4  -4   0 201123. 3718.95   1
   4   4   0 207160. 3705.49   1
  -4  -4   2 934.049 38.0251   2
  -4  -4   2 688.284 40.7724   1
   4   5  -3 20.0437 8.61286   2
   4   5  -3-6.78120 18.3846   1
  -4  -5  -1 11.4436 25.5627   2
   4   5  -1 19.3426 14.4341   2
  -4  -5  -1-21.9004 71.7777   1
   4   5  -1 9.69933 17.1622   1
  -4  -5   1-8.84684 28.1363   2
   4   5   1 7.83596 14.1155   2
  -4  -5   1 35.5099 66.2983   1
   4   5   1 30.4864 21.4359   1
  -4  -5   3 17.3727 33.0866   1
  -4  -5   3 32.7020 37.4438   2
   4   6  -2 640.844 24.7326   1
   4   6  -2 430.154 17.3411   2
   4   6   0 86484.3 1589.12   1
   4   6   0 87403.6 1589.35   2
  -4  -6   2 518.925 59.1151   1
  -4  -6   2 477.121 39.8064   2
  -4  -7   1 55.2653 41.5143   2
  -5   0   0 3.19841 14.6719   2
   5   0   0-5.67228 12.8543   2
  -5   0   0-28.6483 62.7876   1
   5   0   0-3.79300 12.1471   1
  -5   0  -2-0.09394 12.9461   2
   5   0  -2-1.12980 9.80429   2
  -5   0   2-10.1254 37.5140   1
   5   0   2 8.26081 15.6056   1
   5  -1   1 1005.22 23.8519   1
   5   1  -1 1187.65 26.6379   1
   5   1   1 1465.92 35.6819   1
   5  -1  -3 21.6782 8.13534   2
   5   2  -2 2.64828 9.14791   2
  -5  -2   0-11.9282 27.8455   2
   5   2   0-0.10505 13.7301   2
  -5  -2   0 31.1834 59.8260   1
   5   2   0-8.73847 23.7795   1
  -5  -2   2-1.67732 36.0828   1
   5   3  -3 55.2927 15.7200   1
   5   3  -3 48.0757 8.17659   2
   5   3  -1 3937.16 78.9225   1
   5   3  -1 3904.58 77.8037   2
  -5  -3   1 3494.51 92.9620   1
   5   3   1 3414.20 68.4616   1
   5   3   1 3318.77 66.4165   2
  -5  -3   3 42.9672 29.2685   1
  -5  -3   3 40.0840 31.8022   2
   5   4  -2-5.71159 10.2174   2
   5   4  -2 2.82908 17.8389   1
  -5  -4   0-8.23041 28.4811   2
   5   4   0-12.4595 12.6119   2
  -5  -4   0 50.2096 66.2314   1
   5   4   0 9.87272 22.8038   1
  -5  -4   2 0.46773 38.5081   1
  -5  -4   2 14.3759 30.5399   2
   5   5  -3 25.1282 9.69366   2
   5   5  -3 38.3832 18.2796   1
   5   5  -1 171.245 16.8501   1
   5   5  -1 177.693 13.7440   2
  -5  -5   1 125.289 60.2439   1
  -5  -5   1 174.790 30.5395   2
  -5  -5   3 61.6986 37.2465   1
  -5  -5   3 49.8779 43.4721   2
   5   6  -2 19.3976 19.2882   1
  -5  -6   2-12.1102 37.5859   2
   6   0   0 142326. 2593.07   1
   6   1  -3 185.104 11.9085   2
   6   1  -1 87.3403 13.3112   2
  -6  -1   1 88.5073 69.2212   1
  -6  -1   3 215.341 41.0454   1
   6   2  -2 567.084 20.9151   1
   6   2  -2 640.559 21.3905   2
   6   2   0 131648. 2380.52   1
   6   2   0 129495. 2379.96   2
  -6  -2   2 463.714 56.5203   1
   6   3  -3 55.0383 10.1878   2
   6   3  -1 43.9574 13.5430   2
   6   3  -1 38.3315 17.1024   1
  -6  -3   1 1.48980 62.5310   1
  -6  -3   1 38.8366 30.2421   2
  -6  -3   3 20.1671 37.2720   1
  -6  -4   0 98685.1 1640.30   1
  -6  -4   0 84694.5 1622.31   2
  -6  -4   2 448.660 58.3822   1
  -6  -4   2 517.612 36.7078   2
   6   5  -1-3.35797 18.4442   1
  -6  -5   1 20.3444 30.5276   2
   7   3  -1 330.513 19.6751   1
   7   3  -1 402.303 18.4997   2
  -7  -3   1 395.192 37.0111   2
  -7  -3   1 344.902 74.3053   1
   0   0   0    0.00    0.00   0

TITL 025_SSO_x1_P21_225-30-5-1 in Aeaa
REM Aeaa (#68 with fixed user cell!)
CELL 0.48590   5.466902   5.469422  20.499328  90.0000  90.0000  90.0000
ZERR    4.00   0.000857   0.000831   0.157450   0.0000   0.0000   0.0000
LATT  5
SYMM  x,-y,-z+1/2
SYMM -x+1/2, y,-z
SYMM -x+1/2,-y, z+1/2
SFAC O Sr Sn
UNIT 28.00 12.00 8.00
TREF
HKLF 4
END
;
_shelx_hkl_checksum                13264
loop_
  _axis.id
  _axis.system
  _axis.type
  _axis.equipment
  _axis.parity
  _axis.depends_on
  _axis.zero
  _axis.vector[1]
  _axis.vector[2]
  _axis.vector[3]
 source abstract . source . . . 0.99999589 0.00000000 -0.00286792
 omega abstract rotation goniometer -1 . 86.34702000 0.00000000 0.00000000
 1.00000000
 kappa abstract rotation goniometer -1 omega 0.00000000 -0.76381056 0.00000000
 0.64544049
 phi abstract rotation goniometer -1 kappa . 0.00000000 0.00000000 1.00000000
 theta abstract rotation goniometer -1 . 0.00850178 0.00000000 0.00000000
 1.00000000
 matrixX abstract general general . phi . 1.00000000 0.00000000 0.00000000
 matrixY abstract general general . phi . 0.00000000 1.00000000 0.00000000
 matrixZ abstract general general . phi . 0.00000000 0.00000000 1.00000000
 dacX abstract translation general . phi . 0.00000000 1.00000000 0.00000000
 dacY abstract translation general . phi . -1.00000000 0.00000000 0.00000000
 dacZ abstract translation general . phi . 0.00000000 0.00000000 1.00000000

_olex2_submission_special_instructions  'No special instructions were received'
_oxdiff_exptl_absorpt_empirical_details
;
Empirical correction (ABSPACK) includes:
- Absorption correction using spherical harmonics
- Frame scaling
;
_oxdiff_exptl_absorpt_empirical_full_max  3.119
_oxdiff_exptl_absorpt_empirical_full_min  0.310
loop_
  _twin_individual_id
  _twin_individual_mass_fraction_refined
 1 0.26(2)
 2 0.74(2)
