# Supplementary material for: The varying temperature- and pressure-induced phase transition pathways in hybrid improper ferroelectric Sr3Sn2O7
Source: Acta Crystallogr B Struct Sci Cryst Eng Mater. 2025 Apr 14;81(Pt 3):318–24. doi: 10.1107/S2052520625002306 (PMC12147935; doi:10.1107/S2052520625002306)
Supplement: Supplementary file 1 [file b-81-00318-sup1.zip › SSO_HP_VT_CIFs/SSO_HP_CIFS/026_SSO_x1_P22_23-30-5-1.cif]

data_026_sso_x1_p22_23-30-5-1

# start Validation Reply Form
_vrf_ATOM007_026_sso_x1_p22_23-30-5-1
;
PROBLEM: _atom_site_aniso_label is missing
RESPONSE: As the measurement was performed using a diamond anvil cell to
achieve high pressures, the available region of reciprocal space is 
restricted, resulting in a low data/parameter ratio. Therefore, an 
anisotropic model is neither feasible nor advisable.
;
_vrf_PLAT029_026_sso_x1_p22_23-30-5-1
;
PROBLEM: _diffrn_measured_fraction_theta_full value Low .      0.213 Why?  
RESPONSE: The measurement was performed using a diamond anvil cell, of 
which the precise design necessitates a small opening angle (approx. 23
degrees) to obtain high pressures. This restricts the available region
of reciprocal space. 
;
_vrf_PLAT088_026_sso_x1_p22_23-30-5-1
;
PROBLEM: Poor Data / Parameter Ratio ....................       5.57 Note  
RESPONSE: The measurement was performed using a diamond anvil cell, of 
which the precise design necessitates a small opening angle (approx. 23
degrees) to obtain high pressures. This restricts the available region
of reciprocal space. The sample was refined isotropically to improve this.
;
_vrf_PLAT196_026_sso_x1_p22_23-30-5-1
;
PROBLEM: No TEMP record and measurement temperature .NE.         293 Degree
RESPONSE: Model incorporates no riding hydrogens so no TEMP record is 
required. 
;
# end Validation Reply Form

_audit_creation_date               2025-01-08
_audit_creation_method
;
Olex2 1.5-ac7-013
(compiled 2025.01.02 svn.rf662f148 for Rigaku Oxford Diffraction, GUI svn.r7109)
;
_shelx_SHELXL_version_number       '2019/3'
_audit_contact_author_address  
;
Dept. of Chemistry, University of Warwick, Gibbet Hill Road, Coventry, CV4 7AL
;
_audit_contact_author_email        ?
_audit_contact_author_name         'Evie Ladbrook'
_audit_contact_author_phone        ?
_publ_contact_author_id_orcid      ?
_publ_section_references
;
Dolomanov, O.V., Bourhis, L.J., Gildea, R.J, Howard, J.A.K. & Puschmann, H.
 (2009), J. Appl. Cryst. 42, 339-341.

Sheldrick, G.M. (2008). Acta Cryst. A64, 112-122.

Sheldrick, G.M. (2015). Acta Cryst. C71, 3-8.
;
_chemical_name_common              ?
_chemical_name_systematic          ?
_chemical_formula_moiety           'O7 Sn2 Sr3'
_chemical_formula_sum              'O7 Sn2 Sr3'
_chemical_formula_weight           612.24
_chemical_melting_point            ?
_chemical_oxdiff_formula           'Sr3 Sn2 O7'
loop_
  _atom_type_symbol
  _atom_type_description
  _atom_type_scat_dispersion_real
  _atom_type_scat_dispersion_imag
  _atom_type_scat_source
 'O' 'O' 0.0036 0.0026 'International Tables Vol C Tables 4.2.6.8 and 6.1.1.4'
 'Sr' 'Sr' 0.1333 1.7343 'International Tables Vol C Tables 4.2.6.8 and 6.1.1.4'
 'Sn' 'Sn' -1.6654 0.7203
 'International Tables Vol C Tables 4.2.6.8 and 6.1.1.4'

_shelx_space_group_comment
;
The symmetry employed for this shelxl refinement is uniquely defined
by the following loop, which should always be used as a source of
symmetry information in preference to the above space-group names.
They are only intended as comments.
;
_space_group_crystal_system        'orthorhombic'
_space_group_IT_number             68
_space_group_name_H-M_alt          'A c a a'
_space_group_name_Hall             '-A 2ac 2c'
loop_
  _space_group_symop_operation_xyz
 'x, y, z'
 '-x+1/2, -y, z+1/2'
 'x, -y, -z+1/2'
 '-x+1/2, y, -z'
 'x, y+1/2, z+1/2'
 '-x+1/2, -y+1/2, z+1'
 'x, -y+1/2, -z+1'
 '-x+1/2, y+1/2, -z+1/2'
 '-x, -y, -z'
 'x-1/2, y, -z-1/2'
 '-x, y, z-1/2'
 'x-1/2, -y, z'
 '-x, -y+1/2, -z+1/2'
 'x-1/2, y+1/2, -z'
 '-x, y+1/2, z'
 'x-1/2, -y+1/2, z+1/2'

_cell_length_a                     5.4571(8)
_cell_length_b                     5.4575(7)
_cell_length_c                     20.45(14)
_cell_angle_alpha                  90
_cell_angle_beta                   90
_cell_angle_gamma                  90
_cell_volume                       609(4)
_cell_formula_units_Z              4
_cell_measurement_reflns_used      263
_cell_measurement_temperature      300
_cell_measurement_theta_max        19.8000
_cell_measurement_theta_min        2.6420
_shelx_estimated_absorpt_T_max     0.835
_shelx_estimated_absorpt_T_min     0.575
_exptl_absorpt_coefficient_mu      12.459
_exptl_absorpt_correction_T_max    1.00000
_exptl_absorpt_correction_T_min    1.00000
_exptl_absorpt_correction_type     sphere
_exptl_absorpt_process_details
;
CrysAlisPro 1.171.43.105a (Rigaku Oxford Diffraction, 2024)
Spherical absorption correction
using equivalent radius and absorption coefficient.
Empirical absorption correction using spherical harmonics,
implemented in SCALE3 ABSPACK scaling algorithm.
;
_exptl_absorpt_special_details     ?
_exptl_crystal_colour              'clear colourless'
_exptl_crystal_colour_lustre       clear
_exptl_crystal_colour_primary      colourless
_exptl_crystal_density_diffrn      6.677
_exptl_crystal_density_meas        ?
_exptl_crystal_density_method      ?
_exptl_crystal_description         plate
_exptl_crystal_F_000               1080
_exptl_crystal_size_max            0.05
_exptl_crystal_size_mid            0.03
_exptl_crystal_size_min            0.015
_exptl_crystal_size_rad            0.400
_exptl_transmission_factor_max     ?
_exptl_transmission_factor_min     ?
_diffrn_reflns_av_R_equivalents    0.0143
_diffrn_reflns_av_unetI/netI       0.0151
_diffrn_reflns_Laue_measured_fraction_full  0.213
_diffrn_reflns_Laue_measured_fraction_max  0.151
_diffrn_reflns_limit_h_max         7
_diffrn_reflns_limit_h_min         -7
_diffrn_reflns_limit_k_max         7
_diffrn_reflns_limit_k_min         -7
_diffrn_reflns_limit_l_max         4
_diffrn_reflns_limit_l_min         -4
_diffrn_reflns_number              383
_diffrn_reflns_point_group_measured_fraction_full  0.213
_diffrn_reflns_point_group_measured_fraction_max  0.151
_diffrn_reflns_theta_full          16.950
_diffrn_reflns_theta_max           21.045
_diffrn_reflns_theta_min           2.552
_diffrn_ambient_temperature        300
_diffrn_detector                   'Hybrid Pixel Array Detector'
_diffrn_detector_area_resol_mean   13.3333
_diffrn_measured_fraction_theta_full  0.213
_diffrn_measured_fraction_theta_max  0.151
_diffrn_measurement_details
;
List of Runs (angles in degrees, time in seconds):

  # Type    Start    End  Width  t~exp~   \w     \q     \k     \f   Frames
--------------------------------------------------------------------------
  1  \f    -27.80  26.60   0.20    1.00 -90.00   0.00   0.00    --   272
  2  \f   -167.80-112.80   0.20    1.00-130.00   0.00   0.00    --   275
;
_diffrn_measurement_device         'abstract diffractometer'
_diffrn_measurement_device_type   
 'dectris-CrysAlisPro-abstract goniometer imported dectris images'
_diffrn_measurement_method         '\f scans'
_diffrn_orient_matrix_axis[1]      matrixX
_diffrn_orient_matrix_axis[2]      matrixY
_diffrn_orient_matrix_axis[3]      matrixZ
_diffrn_orient_matrix_type        
 'CrysAlisPro convention (1999,Acta A55,543-557)'
_diffrn_orient_matrix_UB_11        0.0032998062
_diffrn_orient_matrix_UB_12        0.0031714590
_diffrn_orient_matrix_UB_13        0.0238285318
_diffrn_orient_matrix_UB_21        0.0616221433
_diffrn_orient_matrix_UB_22        0.0638195890
_diffrn_orient_matrix_UB_23        -0.0012699967
_diffrn_orient_matrix_UB_31        -0.0639198483
_diffrn_orient_matrix_UB_32        0.0617299008
_diffrn_orient_matrix_UB_33        0.0000575715
_diffrn_radiation_monochromator    synchrotron
_diffrn_radiation_probe            x-ray
_diffrn_radiation_type             synchrotron
_diffrn_radiation_wavelength       0.4859
_diffrn_source                     synchrotron
_reflns_Friedel_coverage           0.000
_reflns_Friedel_fraction_full      .
_reflns_Friedel_fraction_max       .
_reflns_number_gt                  66
_reflns_number_total               78
_reflns_special_details
;
Measurement was performed using a diamond anvil cell with an opening 
angle of approximately 23 degrees.
 Reflections were merged by SHELXL according to the crystal
 class for the calculation of statistics and refinement.
 
 _reflns_Friedel_fraction is defined as the number of unique
 Friedel pairs measured divided by the number that would be
 possible theoretically, ignoring centric projections and
 systematic absences. Completness statistics refer to single and
 composite reflections containing twin component 1 only.
;
_reflns_threshold_expression       'I > 2\s(I)'
_computing_cell_refinement         'CrysAlisPro 1.171.43.105a (Rigaku OD, 2024)'
_computing_data_collection        
 'CrysAlisPro 1.171.43.105a (Rigaku OD, 2024) (IMPORT)'
_computing_data_reduction          'CrysAlisPro 1.171.43.105a (Rigaku OD, 2024)'
_computing_molecular_graphics      'Olex2 1.5-ac7-013 (Dolomanov et al., 2009)'
_computing_publication_material    'Olex2 1.5-ac7-013 (Dolomanov et al., 2009)'
_computing_structure_refinement    'SHELXL 2019/3 (Sheldrick, 2015)'
_computing_structure_solution      'SHELXS  (Sheldrick, 2008)'
_refine_diff_density_max           0.588
_refine_diff_density_min           -0.707
_refine_diff_density_rms           0.240
_refine_ls_extinction_coef         .
_refine_ls_extinction_method       none
_refine_ls_goodness_of_fit_ref     1.254
_refine_ls_hydrogen_treatment      undef
_refine_ls_matrix_type             full
_refine_ls_number_parameters       14
_refine_ls_number_reflns           78
_refine_ls_number_restraints       3
_refine_ls_R_factor_all            0.0518
_refine_ls_R_factor_gt             0.0491
_refine_ls_restrained_S_all        1.276
_refine_ls_shift/su_max            0.000
_refine_ls_shift/su_mean           0.000
_refine_ls_structure_factor_coef   Fsqd
_refine_ls_weighting_details      
 'w=1/[\s^2^(Fo^2^)+(0.1006P)^2^+0.8387P] where P=(Fo^2^+2Fc^2^)/3'
_refine_ls_weighting_scheme        calc
_refine_ls_wR_factor_gt            0.1590
_refine_ls_wR_factor_ref           0.1628
_refine_special_details
;
 Refined as a 2-component twin.
The O1-Sn1-O2 distances were restrained to be similar as this lies along the c
axis which is is poorly defined due to the small opening angle of the
diamond anvil cell, the orientation of the plate-like crystal within the cell
and high mosaicity along c. Therefore, a SADI restraint was used to maintain
chemical and physical sensibility of the model.

SIMU restraint necessary to maintain sensible displacement parameters.
;
_olex2_refinement_description
;
1. Twinned data refinement
 Scales: 0.256(19)
 0.744(19)
2. Restrained distances
 O1-Sn1 \\sim Sn1-O2
 with sigma of 0.1
3. Uiso/Uaniso restraints and constraints
O2 \\sim O3 \\sim O1: within 3A with sigma of 0.002 and sigma for terminal
atoms of 0.004 within 3A
;
_atom_sites_solution_hydrogens     .
_atom_sites_solution_primary       isomorph
_atom_sites_solution_secondary     difmap
loop_
  _atom_site_label
  _atom_site_type_symbol
  _atom_site_fract_x
  _atom_site_fract_y
  _atom_site_fract_z
  _atom_site_U_iso_or_equiv
  _atom_site_adp_type
  _atom_site_occupancy
  _atom_site_site_symmetry_order
  _atom_site_calc_flag
  _atom_site_refinement_flags_posn
  _atom_site_refinement_flags_adp
  _atom_site_refinement_flags_occupancy
  _atom_site_disorder_assembly
  _atom_site_disorder_group
 Sr1 Sr 0.250000 0.250000 0.000000 0.0197(14) Uiso 1 4 d S . P . .
 Sr2 Sr 0.750000 0.250000 0.3109(5) 0.0216(15) Uiso 1 2 d S . P . .
 Sn1 Sn 0.750000 0.250000 0.0989(3) 0.0173(13) Uiso 1 2 d DS . P . .
 O1 O 0.750000 0.250000 0.000000 0.015(3) Uiso 1 4 d DS U P . .
 O2 O 0.750000 0.250000 0.204(3) 0.021(3) Uiso 1 2 d DS U P . .
 O3 O 0.4548(16) 0.4540(15) 0.0986(11) 0.017(2) Uiso 1 1 d . U . . .

_geom_special_details
;
 All esds (except the esd in the dihedral angle between two l.s. planes)
 are estimated using the full covariance matrix.  The cell esds are taken
 into account individually in the estimation of esds in distances, angles
 and torsion angles; correlations between esds in cell parameters are only
 used when they are defined by crystal symmetry.  An approximate (isotropic)
 treatment of cell esds is used for estimating esds involving l.s. planes.
;
loop_
  _geom_bond_atom_site_label_1
  _geom_bond_atom_site_label_2
  _geom_bond_distance
  _geom_bond_site_symmetry_2
  _geom_bond_publ_flag
 Sr1 O1 2.7286(4) . ?
 Sr1 O1 2.7288(4) 9_665 ?
 Sr1 O1 2.7286(4) 1_455 ?
 Sr1 O1 2.7288(4) 9_655 ?
 Sr1 O3 2.56(2) 4 ?
 Sr1 O3 3.045(17) 9_665 ?
 Sr1 O3 3.045(16) 14_545 ?
 Sr1 O3 2.56(2) . ?
 Sr1 O3 3.045(16) 12_565 ?
 Sr1 O3 2.56(2) 6_554 ?
 Sr1 O3 2.56(2) 7_554 ?
 Sr1 O3 3.045(17) 15_645 ?
 Sr2 Sn1 3.294(11) 13_655 ?
 Sr2 Sn1 3.294(11) 13_755 ?
 Sr2 Sn1 3.295(11) 3_565 ?
 Sr2 O2 2.745(7) 3_565 ?
 Sr2 O2 2.745(7) 13_755 ?
 Sr2 O2 2.19(5) . ?
 Sr2 O2 2.745(7) 3 ?
 Sr2 O2 2.745(7) 13_655 ?
 Sr2 O3 2.94(2) 3_565 ?
 Sr2 O3 2.43(2) 10_656 ?
 Sr2 O3 2.94(2) 8_645 ?
 Sr2 O3 2.43(2) 13_655 ?
 Sn1 O1 2.022(15) . ?
 Sn1 O2 2.15(6) . ?
 Sn1 O3 1.958(7) . ?
 Sn1 O3 1.958(7) 6_654 ?
 Sn1 O3 1.964(7) 15_645 ?
 Sn1 O3 1.964(7) 12_665 ?

loop_
  _geom_angle_atom_site_label_1
  _geom_angle_atom_site_label_2
  _geom_angle_atom_site_label_3
  _geom_angle
  _geom_angle_site_symmetry_1
  _geom_angle_site_symmetry_3
  _geom_angle_publ_flag
 O1 Sr1 O1 180.0 . 1_455 ?
 O1 Sr1 O1 90.0 . 9_655 ?
 O1 Sr1 O1 90.0 1_455 9_655 ?
 O1 Sr1 O1 90.0 1_455 9_665 ?
 O1 Sr1 O1 90.0 . 9_665 ?
 O1 Sr1 O1 180.0 9_665 9_655 ?
 O1 Sr1 O3 121.9(3) . 14_545 ?
 O1 Sr1 O3 58.0(3) 9_665 9_665 ?
 O1 Sr1 O3 121.9(3) 1_455 15_645 ?
 O1 Sr1 O3 58.1(3) 1_455 14_545 ?
 O1 Sr1 O3 58.1(3) . 9_665 ?
 O1 Sr1 O3 122.0(3) 9_665 14_545 ?
 O1 Sr1 O3 122.0(3) 9_655 12_565 ?
 O1 Sr1 O3 58.1(3) . 15_645 ?
 O1 Sr1 O3 122.0(3) 9_655 9_665 ?
 O1 Sr1 O3 58.1(3) 1_455 12_565 ?
 O1 Sr1 O3 121.9(3) 1_455 9_665 ?
 O1 Sr1 O3 58.0(3) 9_655 14_545 ?
 O1 Sr1 O3 58.0(3) 9_665 12_565 ?
 O1 Sr1 O3 122.0(3) 9_665 15_645 ?
 O1 Sr1 O3 58.0(3) 9_655 15_645 ?
 O1 Sr1 O3 121.9(3) . 12_565 ?
 O3 Sr1 O1 64.2(3) 7_554 9_655 ?
 O3 Sr1 O1 64.1(2) 7_554 . ?
 O3 Sr1 O1 64.2(3) . 9_665 ?
 O3 Sr1 O1 115.8(3) 4 9_655 ?
 O3 Sr1 O1 115.8(3) . 9_655 ?
 O3 Sr1 O1 64.1(2) . . ?
 O3 Sr1 O1 64.2(3) 4 9_665 ?
 O3 Sr1 O1 115.9(2) 7_554 1_455 ?
 O3 Sr1 O1 115.9(2) . 1_455 ?
 O3 Sr1 O1 115.9(2) 6_554 . ?
 O3 Sr1 O1 64.1(2) 4 1_455 ?
 O3 Sr1 O1 115.8(3) 7_554 9_665 ?
 O3 Sr1 O1 115.9(2) 4 . ?
 O3 Sr1 O1 64.1(2) 6_554 1_455 ?
 O3 Sr1 O1 64.2(3) 6_554 9_655 ?
 O3 Sr1 O1 115.8(3) 6_554 9_665 ?
 O3 Sr1 O3 58.6(4) . 12_565 ?
 O3 Sr1 O3 58.5(4) . 15_645 ?
 O3 Sr1 O3 115.9(5) 14_545 15_645 ?
 O3 Sr1 O3 169.5(3) 6_554 9_665 ?
 O3 Sr1 O3 76.1(7) 4 7_554 ?
 O3 Sr1 O3 116.1(5) 14_545 12_565 ?
 O3 Sr1 O3 58.6(4) 6_554 15_645 ?
 O3 Sr1 O3 58.5(4) 7_554 9_665 ?
 O3 Sr1 O3 128.4(5) 4 . ?
 O3 Sr1 O3 128.2(5) 4 6_554 ?
 O3 Sr1 O3 128.2(5) 7_554 . ?
 O3 Sr1 O3 76.1(7) 6_554 . ?
 O3 Sr1 O3 116.1(5) 15_645 9_665 ?
 O3 Sr1 O3 58.6(4) 4 9_665 ?
 O3 Sr1 O3 97.0(8) 14_545 9_665 ?
 O3 Sr1 O3 58.6(4) 7_554 14_545 ?
 O3 Sr1 O3 93.5(7) . 9_665 ?
 O3 Sr1 O3 58.5(4) 4 14_545 ?
 O3 Sr1 O3 115.9(5) 12_565 9_665 ?
 O3 Sr1 O3 93.5(7) 4 12_565 ?
 O3 Sr1 O3 128.4(5) 7_554 6_554 ?
 O3 Sr1 O3 58.5(4) 6_554 12_565 ?
 O3 Sr1 O3 169.5(3) . 14_545 ?
 O3 Sr1 O3 93.5(7) 6_554 14_545 ?
 O3 Sr1 O3 93.5(7) 7_554 15_645 ?
 O3 Sr1 O3 169.5(3) 7_554 12_565 ?
 O3 Sr1 O3 97.0(8) 12_565 15_645 ?
 O3 Sr1 O3 169.5(3) 4 15_645 ?
 Sn1 Sr2 Sn1 71.7(3) 13_755 3_565 ?
 Sn1 Sr2 Sn1 111.8(6) 13_755 13_655 ?
 Sn1 Sr2 Sn1 71.7(3) 13_655 3_565 ?
 O2 Sr2 Sn1 93.5(7) 3 13_655 ?
 O2 Sr2 Sn1 93.5(7) 13_755 3_565 ?
 O2 Sr2 Sn1 40.4(12) 13_755 13_755 ?
 O2 Sr2 Sn1 152.2(15) 3 3_565 ?
 O2 Sr2 Sn1 40.4(12) 3_565 3_565 ?
 O2 Sr2 Sn1 93.5(7) 13_655 3_565 ?
 O2 Sr2 Sn1 40.4(12) 13_655 13_655 ?
 O2 Sr2 Sn1 93.5(7) 3_565 13_655 ?
 O2 Sr2 Sn1 124.1(3) . 3_565 ?
 O2 Sr2 Sn1 152.2(15) 13_655 13_755 ?
 O2 Sr2 Sn1 152.2(15) 13_755 13_655 ?
 O2 Sr2 Sn1 124.1(3) . 13_655 ?
 O2 Sr2 Sn1 93.5(7) 3 13_755 ?
 O2 Sr2 Sn1 124.1(3) . 13_755 ?
 O2 Sr2 Sn1 93.5(7) 3_565 13_755 ?
 O2 Sr2 O2 89.3(3) 13_655 3_565 ?
 O2 Sr2 O2 83.7(13) . 3_565 ?
 O2 Sr2 O2 167(3) 13_655 13_755 ?
 O2 Sr2 O2 83.7(13) . 13_755 ?
 O2 Sr2 O2 83.7(13) . 3 ?
 O2 Sr2 O2 89.3(3) 13_655 3 ?
 O2 Sr2 O2 167(3) 3 3_565 ?
 O2 Sr2 O2 83.7(13) . 13_655 ?
 O2 Sr2 O2 89.3(3) 13_755 3_565 ?
 O2 Sr2 O2 89.3(3) 13_755 3 ?
 O2 Sr2 O3 128.0(11) 3_565 8_645 ?
 O2 Sr2 O3 61.5(9) 3_565 3_565 ?
 O2 Sr2 O3 61.5(9) 3 8_645 ?
 O2 Sr2 O3 129.0(4) . 3_565 ?
 O2 Sr2 O3 129.0(4) . 8_645 ?
 O2 Sr2 O3 139.5(5) . 10_656 ?
 O2 Sr2 O3 127.9(11) 13_755 3_565 ?
 O2 Sr2 O3 139.5(5) . 13_655 ?
 O2 Sr2 O3 127.9(11) 13_655 8_645 ?
 O2 Sr2 O3 128.0(11) 3 3_565 ?
 O2 Sr2 O3 61.6(9) 13_755 8_645 ?
 O2 Sr2 O3 61.6(9) 13_655 3_565 ?
 O3 Sr2 Sn1 87.4(6) 13_655 13_755 ?
 O3 Sr2 Sn1 87.3(6) 13_655 3_565 ?
 O3 Sr2 Sn1 36.2(2) 8_645 13_755 ?
 O3 Sr2 Sn1 36.1(2) 3_565 3_565 ?
 O3 Sr2 Sn1 36.3(2) 10_656 3_565 ?
 O3 Sr2 Sn1 36.2(2) 13_655 13_655 ?
 O3 Sr2 Sn1 95.8(5) 8_645 13_655 ?
 O3 Sr2 Sn1 95.9(5) 8_645 3_565 ?
 O3 Sr2 Sn1 36.2(2) 3_565 13_655 ?
 O3 Sr2 Sn1 95.8(5) 3_565 13_755 ?
 O3 Sr2 Sn1 87.4(6) 10_656 13_655 ?
 O3 Sr2 Sn1 36.2(2) 10_656 13_755 ?
 O3 Sr2 O2 68.1(10) 10_656 13_755 ?
 O3 Sr2 O2 68.2(10) 13_655 3 ?
 O3 Sr2 O2 122.7(13) 13_655 13_755 ?
 O3 Sr2 O2 122.6(13) 13_655 3_565 ?
 O3 Sr2 O2 68.2(10) 10_656 3_565 ?
 O3 Sr2 O2 68.1(10) 13_655 13_655 ?
 O3 Sr2 O2 122.7(13) 10_656 13_655 ?
 O3 Sr2 O2 122.6(13) 10_656 3 ?
 O3 Sr2 O3 61.3(5) 13_655 3_565 ?
 O3 Sr2 O3 101.9(8) 8_645 3_565 ?
 O3 Sr2 O3 61.3(5) 10_656 8_645 ?
 O3 Sr2 O3 61.4(5) 10_656 3_565 ?
 O3 Sr2 O3 61.4(5) 13_655 8_645 ?
 O3 Sr2 O3 80.9(11) 10_656 13_655 ?
 Sr1 Sn1 Sr1 106.9(4) . 1_655 ?
 Sr2 Sn1 Sr1 109.5(2) 3_565 1_655 ?
 Sr2 Sn1 Sr1 177.5(3) 13_755 . ?
 Sr2 Sn1 Sr1 177.5(3) 13_655 1_655 ?
 Sr2 Sn1 Sr1 70.6(4) 13_655 . ?
 Sr2 Sn1 Sr1 70.6(4) 13_755 1_655 ?
 Sr2 Sn1 Sr1 109.5(2) 3 . ?
 Sr2 Sn1 Sr1 109.5(2) 3_565 . ?
 Sr2 Sn1 Sr1 109.5(2) 3 1_655 ?
 Sr2 Sn1 Sr2 111.8(6) 13_755 13_655 ?
 Sr2 Sn1 Sr2 111.8(6) 3_565 3 ?
 Sr2 Sn1 Sr2 71.7(3) 13_755 3_565 ?
 Sr2 Sn1 Sr2 71.7(3) 13_655 3_565 ?
 Sr2 Sn1 Sr2 71.7(3) 13_755 3 ?
 Sr2 Sn1 Sr2 71.7(3) 13_655 3 ?
 O1 Sn1 Sr1 53.5(2) . . ?
 O1 Sn1 Sr1 53.5(2) . 1_655 ?
 O1 Sn1 Sr2 124.1(3) . 3_565 ?
 O1 Sn1 Sr2 124.1(3) . 13_655 ?
 O1 Sn1 Sr2 124.1(3) . 13_755 ?
 O1 Sn1 Sr2 124.1(3) . 3 ?
 O1 Sn1 O2 180.0 . . ?
 O2 Sn1 Sr1 126.5(2) . . ?
 O2 Sn1 Sr1 126.5(2) . 1_655 ?
 O2 Sn1 Sr2 55.9(3) . 13_755 ?
 O2 Sn1 Sr2 55.9(3) . 13_655 ?
 O2 Sn1 Sr2 55.9(3) . 3_565 ?
 O2 Sn1 Sr2 55.9(3) . 3 ?
 O3 Sn1 Sr1 117.1(5) 12_665 . ?
 O3 Sn1 Sr1 48.5(6) 6_654 1_655 ?
 O3 Sn1 Sr1 131.3(4) . 1_655 ?
 O3 Sn1 Sr1 48.5(6) . . ?
 O3 Sn1 Sr1 62.7(4) 12_665 1_655 ?
 O3 Sn1 Sr1 62.7(4) 15_645 . ?
 O3 Sn1 Sr1 117.1(5) 15_645 1_655 ?
 O3 Sn1 Sr1 131.3(4) 6_654 . ?
 O3 Sn1 Sr2 62.0(5) 12_665 13_755 ?
 O3 Sn1 Sr2 133.0(5) 12_665 3 ?
 O3 Sn1 Sr2 133.0(5) 15_645 3_565 ?
 O3 Sn1 Sr2 47.2(5) 15_645 3 ?
 O3 Sn1 Sr2 47.2(5) 12_665 3_565 ?
 O3 Sn1 Sr2 118.2(4) . 3 ?
 O3 Sn1 Sr2 133.0(5) 6_654 13_655 ?
 O3 Sn1 Sr2 62.0(5) 15_645 13_655 ?
 O3 Sn1 Sr2 118.2(4) 6_654 3_565 ?
 O3 Sn1 Sr2 62.0(5) . 3_565 ?
 O3 Sn1 Sr2 47.2(5) 6_654 13_755 ?
 O3 Sn1 Sr2 47.2(5) . 13_655 ?
 O3 Sn1 Sr2 118.2(4) 15_645 13_755 ?
 O3 Sn1 Sr2 118.2(4) 12_665 13_655 ?
 O3 Sn1 Sr2 62.0(5) 6_654 3 ?
 O3 Sn1 Sr2 133.0(5) . 13_755 ?
 O3 Sn1 O1 89.9(6) 15_645 . ?
 O3 Sn1 O1 89.9(6) 6_654 . ?
 O3 Sn1 O1 89.9(6) 12_665 . ?
 O3 Sn1 O1 89.9(6) . . ?
 O3 Sn1 O2 90.1(6) 6_654 . ?
 O3 Sn1 O2 90.1(6) 12_665 . ?
 O3 Sn1 O2 90.1(6) . . ?
 O3 Sn1 O2 90.1(6) 15_645 . ?
 O3 Sn1 O3 179.7(12) 12_665 15_645 ?
 O3 Sn1 O3 89.97(8) . 15_645 ?
 O3 Sn1 O3 90.03(8) . 12_665 ?
 O3 Sn1 O3 90.03(8) 6_654 15_645 ?
 O3 Sn1 O3 89.97(8) 6_654 12_665 ?
 O3 Sn1 O3 179.7(12) . 6_654 ?
 Sr1 O1 Sr1 90.0 1_655 9_655 ?
 Sr1 O1 Sr1 180.0 . 1_655 ?
 Sr1 O1 Sr1 90.0 . 9_665 ?
 Sr1 O1 Sr1 90.0 1_655 9_665 ?
 Sr1 O1 Sr1 180.0 9_655 9_665 ?
 Sr1 O1 Sr1 90.0 . 9_655 ?
 Sn1 O1 Sr1 90.0 . 9_665 ?
 Sn1 O1 Sr1 90.0 . . ?
 Sn1 O1 Sr1 90.0 7_554 9_655 ?
 Sn1 O1 Sr1 90.0 7_554 9_665 ?
 Sn1 O1 Sr1 90.0 . 1_655 ?
 Sn1 O1 Sr1 90.0 7_554 1_655 ?
 Sn1 O1 Sr1 90.0 . 9_655 ?
 Sn1 O1 Sr1 90.0 7_554 . ?
 Sn1 O1 Sn1 180.0 . 7_554 ?
 Sr2 O2 Sr2 89.3(3) 13_655 3 ?
 Sr2 O2 Sr2 167(3) 3 3_565 ?
 Sr2 O2 Sr2 96.3(13) . 3 ?
 Sr2 O2 Sr2 167(3) 13_655 13_755 ?
 Sr2 O2 Sr2 96.3(13) . 3_565 ?
 Sr2 O2 Sr2 96.3(13) . 13_655 ?
 Sr2 O2 Sr2 96.3(13) . 13_755 ?
 Sr2 O2 Sr2 89.3(3) 13_755 3 ?
 Sr2 O2 Sr2 89.3(3) 13_655 3_565 ?
 Sr2 O2 Sr2 89.3(3) 13_755 3_565 ?
 Sn1 O2 Sr2 83.7(13) . 3 ?
 Sn1 O2 Sr2 83.7(13) . 13_755 ?
 Sn1 O2 Sr2 83.7(13) . 3_565 ?
 Sn1 O2 Sr2 83.7(13) . 13_655 ?
 Sn1 O2 Sr2 180.0 . . ?
 Sr1 O3 Sr1 86.5(7) . 9_665 ?
 Sr1 O3 Sr2 167.1(6) . 3_565 ?
 Sr2 O3 Sr1 101.5(6) 13_655 . ?
 Sr2 O3 Sr1 171.9(8) 13_655 9_665 ?
 Sr2 O3 Sr1 80.5(5) 3_565 9_665 ?
 Sr2 O3 Sr2 91.4(9) 13_655 3_565 ?
 Sn1 O3 Sr1 82.4(4) . 9_665 ?
 Sn1 O3 Sr1 82.3(4) 15_655 9_665 ?
 Sn1 O3 Sr1 96.4(6) 15_655 . ?
 Sn1 O3 Sr1 96.5(6) . . ?
 Sn1 O3 Sr2 82.0(5) . 3_565 ?
 Sn1 O3 Sr2 96.7(5) . 13_655 ?
 Sn1 O3 Sr2 81.9(5) 15_655 3_565 ?
 Sn1 O3 Sr2 96.5(5) 15_655 13_655 ?
 Sn1 O3 Sn1 159.3(6) . 15_655 ?

_shelx_res_file
;
TITL 026_SSO_x1_P22_23-30-5-1 in Aeaa
    026_sso_x1_p22_23-30-5-1.res
    created by SHELXL-2019/3 at 15:29:23 on 08-Jan-2025
REM Aeaa (#68 with fixed user cell
CELL 0.4859 5.457121 5.457532 20.44954 90 90 90
ZERR 4 0.000834 0.000744 0.138459 0 0 0
LATT 5
SYMM 0.5-X,-Y,0.5+Z
SYMM +X,-Y,0.5-Z
SYMM 0.5-X,+Y,-Z
SFAC O Sr Sn
DISP O 0.0036 0.0026 8.3735
DISP Sn -1.6654 0.7203 2178.1549
DISP Sr 0.1333 1.7343 4851.4431
UNIT 28 12 8
SIMU 0.002 0.004 3 O2 O3 O1
SADI 0.1 O1 Sn1 Sn1 O2

L.S. 10
PLAN  5
SIZE 0.05 0.03 0.015
CONF
LIST 4
MORE -1
fmap 2
acta
TWIN 0 1 0 -1 0 0 0 0 1 2
OMIT 0 2 0
OMIT 2 0 0
OMIT 2 2 0
REM <olex2.extras>
REM <HklSrc "%.\\026_SSO_x1_P22_23-30-5-1.hkl">
REM </olex2.extras>

WGHT    0.100600    0.838700
BASF   0.74388
FVAR       1.32280
SR1   2    0.250000    0.250000    0.000000    10.25000    0.01975
SR2   2    0.750000    0.250000    0.310874    10.50000    0.02158
SN1   3    0.750000    0.250000    0.098854    10.50000    0.01733
O1    1    0.750000    0.250000    0.000000    10.25000    0.01453
O2    1    0.750000    0.250000    0.203918    10.50000    0.02071
O3    1    0.454819    0.454049    0.098644    11.00000    0.01713
HKLF 4


REM  026_SSO_x1_P22_23-30-5-1 in Aeaa
REM wR2 = 0.1628, GooF = S = 1.254, Restrained GooF = 1.276 for all data
REM R1 = 0.0491 for 66 Fo > 4sig(Fo) and 0.0518 for all 78 data
REM 14 parameters refined using 3 restraints

END

WGHT      0.1006      0.8389

REM Highest difference peak  0.588,  deepest hole -0.707,  1-sigma level  0.240
Q1    1   0.5024  0.4941  0.1149  11.00000  0.05    0.59
Q2    1   0.5038  0.6692  0.0716  11.00000  0.05    0.50
Q3    1   0.8306  0.1922  0.3124  11.00000  0.05    0.42
Q4    1   0.8508  0.3355  0.1471  11.00000  0.05    0.39
Q5    1   0.1789  0.2425  0.0189  11.00000  0.05    0.36
;
_shelx_res_checksum                39834
_shelx_hkl_file
;
   0   1  -1 0.88333 1.43468   2
   0  -1   1 1.69211 2.16227   2
   0  -1   1-0.12548 1.41701   1
   0   1  -1 0.15385 0.90575   1
   0   2   0 895031. 16775.5   2
   0  -2   0 932914. 16779.8   1
   0  -2   0 894914. 16775.7   2
   0   2   0 895647. 16776.2   1
   0   2  -2 80.7781 4.34284   2
   0  -2   2 94.2798 4.49597   1
   0   3   1 5.50706 8.19322   2
   0   3  -1 15.7656 7.41960   1
   0   3  -1 3.02595 8.05504   2
   0   3  -3 3.84431 5.34362   2
   0   4   0 384395. 7217.29   1
   0   4   0 391094. 7218.71   2
   0  -4   0 389454. 7227.46   1
   0  -4   0 385813. 7217.70   2
   0  -4   2 1961.74 55.0390   1
   0  -4  -2 2268.25 42.7857   2
   0   4  -2 1873.16 40.9176   2
   0   4   2 2274.10 50.2119   1
   0  -5   1-18.7518 51.9815   1
   0  -5   1 10.7781 15.5718   2
   0  -5  -1-5.94499 15.2173   2
   0   5  -1-3.83712 17.6584   2
   0   5   1-2.46506 15.6041   1
   0   5  -1 8.36504 9.15133   1
   0   5  -3 10.7323 11.6812   2
   0  -5   3-7.62985 36.0115   1
   0   6   0 107141. 2042.52   1
   0  -6   0 114218. 2046.09   2
   0   6  -2 576.256 22.5370   2
   0  -6   2 706.410 53.9987   1
   1   0   0-0.04276 2.36305   2
  -1   0   0 0.34114 2.10259   2
   1   0   0 2.69799 4.75197   1
  -1   0   0 0.74905 7.23518   1
   1   1  -1 10416.1 191.407   2
  -1  -1  -1 10353.7 191.690   2
   1   1   1 11394.9 182.862   2
  -1  -1   1 8851.30 181.571   1
  -1  -1   1 8976.36 181.266   2
   1   1   1 10539.7 185.647   1
   1   2  -2 602.842 14.0072   1
  -1  -2  -2 601.348 15.0464   2
  -1   2   0 30.1537 2.82016   1
   1   2   0 43.2107 8.86918   2
  -1   2   0 26.0287 3.18326   2
   1   2   0 65.2742 13.9389   1
  -1  -2   0 60.6438 25.1022   1
  -1  -2   0 17.6665 8.31240   2
  -1  -2   2 635.462 16.9224   2
  -1  -2   2 614.207 15.3636   1
   1   2   2 646.349 21.9166   1
   1  -3   3 77.8632 6.08545   1
   1   3  -3 88.3292 6.89857   1
  -1  -3  -1 9080.37 188.219   1
   1   3  -1 8374.13 172.628   1
   1   3  -1 8683.74 172.407   2
  -1   3   1 9792.81 172.228   1
  -1  -3  -1 9540.41 173.205   2
   1  -3   1 8655.36 175.608   1
   1   3   1 8435.82 176.629   2
   1  -3  -1 10059.6 173.290   2
  -1  -3   1 8389.52 174.940   2
   1   3   1 9487.04 178.733   1
  -1   3  -1 8907.01 172.807   2
  -1  -3   1 9360.08 183.342   1
  -1  -3   3 86.1620 16.8271   2
  -1  -3   3 138.880 12.5524   1
  -1  -4  -2 737.652 20.7958   2
   1   4  -2 704.651 19.3133   2
  -1   4   2 686.205 23.5977   1
   1  -4   2 664.187 34.1550   1
   1  -4   0 15.4835 8.93892   2
  -1   4   0 38.2959 5.87051   1
   1   4   0 76.4274 13.7241   2
   1   4   0 80.2484 16.8186   1
   1  -4   0-2.33152 22.9170   1
  -1  -4   0 26.4861 13.6059   2
  -1   4  -2 658.903 18.0423   2
   1   4   2 672.511 31.0200   1
  -1  -4   4 182.706 16.7015   1
   1  -5   3 94.3807 35.1636   1
  -1  -5  -1 816.858 53.4471   1
   1  -5   1 831.072 43.9640   1
   1   5  -1 914.855 23.8143   1
   1  -5  -1 878.472 22.6908   2
  -1  -5   1 948.658 26.8179   2
  -1  -5   1 924.641 46.9294   1
  -1  -5   3 91.7806 39.9225   1
  -1   5  -3 43.6884 10.2723   2
   1   6  -2 181.681 20.6314   2
  -1  -6   0 12.0270 52.1599   1
   1   6   0 0.06108 12.7678   1
   1   6   0-18.2836 17.8184   2
  -1  -6   0 8.47041 17.3875   2
  -1  -6   2 199.477 51.6794   1
  -1  -6   2 204.838 33.1463   2
  -1  -7   1 727.623 59.0854   1
  -1  -7   1 1146.56 44.0023   2
   2   0   0 897806. 16277.7   1
  -2   0   0 865392. 16277.0   2
   2   0   0 858010. 16277.4   2
  -2   0   0 877066. 16280.0   1
   2   0  -2 89.6610 4.30663   2
  -2   0   2 96.7479 4.70455   1
   2   1  -1 347.187 11.3460   1
  -2  -1  -1 352.021 10.6462   2
  -2  -1  -1 317.152 27.3301   1
   2   1  -1 330.756 10.3039   2
  -2  -1   1 339.243 11.4355   2
  -2   1  -1 298.264 7.33640   2
  -2  -1   1 305.180 17.2363   1
   2   1   1 380.986 13.6634   2
   2   1   1 348.378 18.1577   1
   2   2  -2 4161.25 77.7477   1
  -2  -2  -2 4142.65 95.2916   1
   2   2  -2 3813.12 77.1075   2
  -2  -2  -2 3904.01 77.6289   2
  -2  -2   0 888431. 17564.8   1
   2   2   0 891236. 17557.7   1
   2   2   2 3334.38 68.8404   1
   2   2   2 3433.87 65.3565   2
   2   3  -3 93.6771 9.64426   1
   2   3  -3 109.283 9.37738   2
  -2  -3  -1 94.6673 55.5133   1
   2   3  -1 78.2168 12.6078   2
   2   3  -1 74.3002 15.8206   1
  -2  -3  -1 69.8527 11.9775   2
   2   3   1 72.7480 19.5821   2
  -2  -3   1 69.9349 35.9645   1
  -2  -3   1 76.3689 16.1733   2
   2   3   1 67.1592 21.7150   1
  -2  -3   3 75.6058 16.1135   2
  -2  -3   3 65.8514 17.5003   1
   2   4  -4 2805.61 56.5774   2
   2   4  -2 694.939 19.8080   1
  -2   4   2 717.553 17.3185   1
   2   4   0 296658. 5558.79   1
  -2  -4   0 299084. 5558.54   2
   2  -4  -2 613.331 15.8592   2
  -2  -4   2 655.541 23.6668   2
  -2  -4   4 2265.31 52.9903   1
   2   5  -3 11.1965 14.6275   2
   2   5  -3 2.82428 12.6076   1
   2   5  -1 15.3526 15.4975   2
  -2  -5  -1 12.5256 63.5081   1
   2   5   1 16.8312 19.2449   2
  -2  -5   1 9.36533 42.1427   1
  -2  -5   3 3.75779 42.9727   1
  -2  -5   3 1.27432 28.0439   2
  -2  -6   0 118773. 2217.31   1
  -2  -6   0 117377. 2202.69   2
  -2  -6   2 525.609 57.1350   1
  -2  -6   2 558.238 38.5900   2
   2   7  -1-3.25039 14.8140   1
   2   7  -1 3.15179 19.9810   2
  -2  -7   1 22.0786 56.3455   1
  -2  -7   1-17.3224 33.8480   2
  -3   0   0 2.05546 7.16949   2
   3   0   0 2.34712 8.78934   2
   3   0   0 5.09675 9.14882   1
  -3   0   0 4.33160 23.9237   1
   3   0  -2 4.61251 6.35197   2
  -3   0  -2-0.98728 5.84984   2
   3   0   2-0.78571 17.8843   1
  -3   0   2-2.37680 11.1368   2
  -3   0   2 3.03995 13.1588   1
   3   1  -3 110.971 8.22347   2
  -3  -1  -1 9551.06 181.024   1
  -3  -1  -1 8678.58 165.139   2
   3   1  -1 9576.20 165.852   2
   3  -1   1 8262.66 164.421   1
   3   1  -1 9118.70 165.791   1
  -3   1   1 7473.56 167.159   1
  -3  -1   1 9778.40 178.980   2
   3   1   1 9769.25 180.908   1
   3  -1  -1 9309.00 175.532   2
   3   1   1 9548.44 179.227   2
  -3  -1   1 9428.45 186.003   1
  -3  -1   3 86.8305 16.3106   2
   3   2  -2 156.604 13.5526   1
  -3  -2  -2 145.595 10.5665   2
   3  -2   2 82.7683 7.87048   1
   3   2  -2 138.928 10.5027   2
  -3  -2  -2 144.555 50.6787   1
  -3   2   2 171.746 16.3301   1
  -3  -2   0 12.7634 11.6340   2
   3   2   0 47.6493 13.2548   2
   3   2   0 49.4727 16.5153   1
  -3  -2   0 53.5046 36.7548   1
   3   2   2 123.369 22.6622   1
  -3  -2   2 132.223 22.9627   1
  -3   2  -2 101.433 4.39632   2
   3   2   2 136.217 16.3920   2
  -3  -2   2 118.396 15.1048   2
   3   3  -3 96.3799 12.7062   1
  -3  -3  -1 1119.09 67.6100   1
   3   3  -1 1185.61 32.5685   1
  -3  -3  -1 1213.82 31.7774   2
   3   3   1 1085.60 35.3187   1
  -3  -3   1 1180.66 31.4361   2
   3   3   1 1065.05 32.9148   2
  -3  -3   1 1168.72 55.7564   1
  -3  -3   3 81.2338 20.3394   2
   3   4  -4 88.1987 10.9303   2
  -3  -4  -2 78.4221 55.4758   1
   3   4  -2 155.118 16.7073   2
  -3  -4   0-0.11773 17.8593   2
  -3  -4   0 19.4670 53.0493   1
   3   4   0 17.1814 20.0415   2
   3   4   2 110.812 20.3398   2
  -3  -4   2 138.237 46.4704   1
  -3  -4   4 75.0638 25.1240   1
  -3  -4   4 95.8109 32.1738   2
   3   5  -3 103.618 15.3869   1
  -3  -5  -1 3231.45 109.231   1
  -3  -5  -1 3620.80 74.3082   2
   3   5  -1 3670.74 73.6547   1
   3   5  -1 3175.59 74.2791   2
  -3  -5   1 2978.68 89.3178   1
  -3  -5   1 3065.21 66.7829   2
   3   5   1 3127.24 64.7003   1
  -3  -5   3 171.396 48.6863   1
  -3  -5   3 71.8845 33.4604   2
   3   6  -2 84.6990 20.6721   2
   3   6  -2 62.5155 16.0529   1
   3   6   0 23.0737 21.0022   2
   3   6   0 43.7159 20.2874   1
  -3  -6   0-14.9215 69.3624   1
  -3  -6   0 3.80255 22.5878   2
  -3  -6   2 74.5973 53.1662   1
  -3  -6   2 82.5782 31.2346   2
   3   7  -1 272.669 23.0762   2
  -3  -7   1 312.189 33.2127   2
  -3  -7   1 268.365 60.4252   1
  -4   0   0 394289. 7560.03   2
   4   0   0 407568. 7559.63   1
   4   0   0 414966. 7560.57   2
  -4   0  -2 1820.70 38.3111   2
   4   0   2 1773.42 42.8057   1
   4   1  -3 463.788 13.9519   2
  -4   1   3 351.171 21.1757   1
  -4  -1  -1 220.200 51.3029   1
  -4   1   1 198.463 39.4509   1
   4   1  -1 244.368 15.2304   1
   4  -1   1 190.333 10.5536   1
   4   1  -1 240.535 13.9637   2
  -4  -1  -1 233.865 12.6306   2
  -4  -1   1 210.596 33.0892   1
  -4  -1   1 213.403 16.0825   2
  -4   1  -1 213.244 10.5348   2
   4   1   1 181.007 16.7824   1
   4  -1  -1 270.307 15.4699   2
   4   1   1 234.351 18.3478   2
  -4  -1   3 413.969 23.3455   2
   4  -1  -3 497.626 13.1090   2
  -4  -1   3 438.490 25.0022   1
   4   2  -4 2431.27 49.4208   2
  -4  -2  -2 808.066 57.2941   1
  -4  -2  -2 807.327 20.2910   2
  -4  -2   0 259958. 4870.14   1
  -4  -2   0 260048. 4862.01   2
   4   2   0 261864. 4862.17   1
   4   2   0 260000. 4862.86   2
   4   2   2 785.977 27.4099   1
  -4  -2   2 933.637 44.5051   1
  -4  -2   4 2177.24 50.5042   1
   4   3  -3 126.486 11.7569   2
  -4  -3  -1 21.9570 13.1949   2
   4   3  -1 43.3803 14.3736   2
   4   3  -1 43.0695 19.3197   1
  -4  -3  -1 48.9967 60.6174   1
   4   3   1 41.7673 20.1068   2
  -4  -3   1 45.7350 39.8197   1
   4   3   1 30.6396 17.9470   1
  -4  -3   1 14.9230 19.6703   2
  -4  -3   3 125.827 34.5776   1
   4   4  -4 2846.13 57.9889   2
   4   4  -2 784.361 23.7630   1
  -4  -4  -2 831.094 24.4375   2
   4   4  -2 812.797 24.2662   2
  -4  -4   0 187105. 3518.82   1
   4   4   0 188936. 3504.22   1
  -4  -4   2 778.226 31.1865   2
   4   4   2 755.435 28.7365   2
  -4  -4   4 3271.03 75.2741   2
  -4  -4   4 2743.55 74.3007   1
   4   5  -3 9.94704 13.7012   2
   4   5  -3-4.36374 15.3304   1
  -4  -5  -1 5.87010 19.5510   2
   4   5  -1 1.70098 23.3635   2
   4   5  -1-0.43898 13.6672   1
  -4  -5  -1 24.6352 60.2249   1
   4   5   1 22.3357 21.6420   2
  -4  -5   1 29.3836 69.0824   1
   4   5   1 20.6090 19.9328   1
  -4  -5   1-10.1098 19.9033   2
  -4  -5   3 9.50797 38.9110   1
  -4  -5   3 14.7163 34.9293   2
   4   6  -2 453.088 20.2296   1
   4   6  -2 388.170 23.9390   2
  -4  -6   0 64346.0 1267.13   1
  -4  -6   0 68595.6 1255.00   2
   4   6   0 66924.3 1251.23   1
   4   6   0 66135.0 1254.83   2
  -4  -6   2 411.321 63.5117   1
  -4  -6   2 458.223 35.6015   2
   4   7  -1 9.40058 16.1717   1
  -4  -7   1 57.0534 37.2661   2
   5   0   0-0.25504 15.1845   2
   5   0   0-5.52276 11.0566   1
  -5   0   0 7.72265 40.4883   1
  -5   0   0 3.23288 11.3356   2
  -5   0  -2 2.31998 9.62607   2
   5   0  -2-4.79155 11.6295   2
  -5   0   2-0.15860 31.9564   1
   5   0   2 10.1424 12.8011   1
  -5   1   3 23.7644 26.3301   1
   5  -1   1 760.602 18.4147   1
   5   1  -1 903.253 20.7138   1
   5   1   1 1136.22 25.6592   1
   5   1   1 1047.18 27.7518   2
   5  -1  -3 24.3585 10.0325   2
   5   2  -4-2.21906 10.3982   2
   5   2  -2-1.81212 12.6916   2
   5   2   0 5.47323 18.6983   2
  -5  -2   0 7.93891 54.5336   1
   5   2   0-2.96644 18.3381   1
  -5  -2   0-6.70572 18.6756   2
  -5  -2   2-19.6949 35.0898   1
  -5  -2   4 7.48550 24.0135   1
   5   3  -3 42.8123 13.5005   1
   5   3  -3 71.8749 12.8730   2
  -5  -3  -1 3394.54 104.228   1
   5   3  -1 3361.37 68.4832   1
   5   3  -1 3418.12 70.8673   2
  -5  -3   1 3121.98 85.6274   1
   5   3   1 2930.05 61.4894   1
   5   3   1 3057.51 65.0779   2
  -5  -3   3 46.2413 33.2949   1
  -5  -3   3 77.2851 30.2134   2
   5   4  -2-6.54124 14.9381   2
   5   4  -2-1.65128 15.6568   1
  -5  -4   0 20.9734 65.8354   1
   5   4   0-37.9009 21.2401   2
   5   4   0 2.07236 19.4296   1
  -5  -4   0 5.71104 20.7846   2
  -5  -4   2-12.5668 25.3883   2
  -5  -4   2-7.15181 39.5096   1
   5   5  -3 10.8308 14.7890   1
   5   5  -3 28.3510 14.4560   2
   5   5  -1 147.170 21.1800   2
   5   5  -1 152.507 15.7894   1
  -5  -5   1 218.455 62.6637   1
  -5  -5   1 134.135 23.9400   2
  -5  -5   3 30.2936 39.5862   2
  -5  -5   3 68.5723 39.4860   1
   5   6  -2-1.57228 15.3716   1
  -5  -6   2 3.87570 35.1892   2
  -6   0   0 97508.8 1896.24   2
   6   0   0 103386. 1893.50   1
   6   1  -3 164.697 13.4360   2
   6   1  -1 53.5677 17.6507   2
  -6  -1   1 53.2368 56.4023   1
  -6  -1   3 160.401 35.1702   1
   6   2  -2 419.600 16.5697   1
   6   2  -2 484.109 22.3506   2
   6   2   0 103775. 1939.12   1
   6   2   0 103763. 1941.63   2
  -6  -2   2 344.478 48.7778   1
   6   3  -3 36.9834 13.3360   2
   6   3  -1 38.1998 19.4586   2
   6   3  -1 26.2036 14.1425   1
  -6  -3  -1 18.1104 18.4537   2
   6   3   1 39.6895 18.1498   1
  -6  -3   1 62.8654 57.1517   1
  -6  -3   1 22.9466 23.6720   2
  -6  -3   3 50.9253 29.2313   2
  -6  -3   3 46.5074 35.9422   1
  -6  -4   0 65088.9 1172.86   1
  -6  -4   0 60777.8 1158.61   2
  -6  -4   2 418.684 57.6377   1
  -6  -4   2 457.069 32.2644   2
   6   5  -1-1.94337 14.5619   1
  -6  -5   1 9.87650 24.5346   2
   7   2  -2 6.70039 17.7519   2
   7   3  -1 242.875 15.0135   1
   7   3  -1 256.597 20.9112   2
  -7  -3   1 312.745 31.1237   2
  -7  -3   1 185.130 51.9663   1
   0   0   0    0.00    0.00   0

TITL 026_SSO_x1_P22_23-30-5-1 in Aeaa
REM Aeaa (#68 with fixed user cell!)
CELL 0.48590   5.457121   5.457532  20.449540  90.0000  90.0000  90.0000
ZERR    4.00   0.000834   0.000744   0.138459   0.0000   0.0000   0.0000
LATT  5
SYMM  x,-y,-z+1/2
SYMM -x+1/2, y,-z
SYMM -x+1/2,-y, z+1/2
SFAC O Sr Sn
UNIT 28.00 12.00 8.00
TREF
HKLF 4
END
;
_shelx_hkl_checksum                78309
loop_
  _axis.id
  _axis.system
  _axis.type
  _axis.equipment
  _axis.parity
  _axis.depends_on
  _axis.zero
  _axis.vector[1]
  _axis.vector[2]
  _axis.vector[3]
 source abstract . source . . . 0.99999589 0.00000000 -0.00286792
 omega abstract rotation goniometer -1 . 86.41056000 0.00000000 0.00000000
 1.00000000
 kappa abstract rotation goniometer -1 omega 0.00000000 -0.76381056 0.00000000
 0.64544049
 phi abstract rotation goniometer -1 kappa . 0.00000000 0.00000000 1.00000000
 theta abstract rotation goniometer -1 . 0.07796000 0.00000000 0.00000000
 1.00000000
 matrixX abstract general general . phi . 1.00000000 0.00000000 0.00000000
 matrixY abstract general general . phi . 0.00000000 1.00000000 0.00000000
 matrixZ abstract general general . phi . 0.00000000 0.00000000 1.00000000
 dacX abstract translation general . phi . 0.00000000 1.00000000 0.00000000
 dacY abstract translation general . phi . -1.00000000 0.00000000 0.00000000
 dacZ abstract translation general . phi . 0.00000000 0.00000000 1.00000000

_olex2_submission_special_instructions  'No special instructions were received'
_oxdiff_exptl_absorpt_empirical_details
;
Empirical correction (ABSPACK) includes:
- Absorption correction using spherical harmonics
- Frame scaling
;
_oxdiff_exptl_absorpt_empirical_full_max  3.142
_oxdiff_exptl_absorpt_empirical_full_min  0.311
loop_
  _twin_individual_id
  _twin_individual_mass_fraction_refined
 1 0.256(19)
 2 0.744(19)
