# Supplementary material for: The varying temperature- and pressure-induced phase transition pathways in hybrid improper ferroelectric Sr3Sn2O7
Source: Acta Crystallogr B Struct Sci Cryst Eng Mater. 2025 Apr 14;81(Pt 3):318–24. doi: 10.1107/S2052520625002306 (PMC12147935; doi:10.1107/S2052520625002306)
Supplement: Supplementary file 1 [file b-81-00318-sup1.zip › SSO_HP_VT_CIFs/SSO_HP_CIFS/027_SSO_x1_P23_30-5-1.cif]

data_027_sso_x1_p23_30-5-1

# start Validation Reply Form
_vrf_ATOM007_027_sso_x1_p23_30-5-1
;
PROBLEM: _atom_site_aniso_label is missing
RESPONSE: As the measurement was performed using a diamond anvil cell to
achieve high pressures, the available region of reciprocal space is 
restricted, resulting in a low data/parameter ratio. Therefore, an 
anisotropic model is neither feasible nor advisable.
;
_vrf_PLAT029_027_sso_x1_p23_30-5-1
;
PROBLEM: _diffrn_measured_fraction_theta_full value Low .      0.225 Why?  
RESPONSE: The measurement was performed using a diamond anvil cell, of 
which the precise design necessitates a small opening angle (approx. 23
degrees) to obtain high pressures. This restricts the available region
of reciprocal space. 
;
_vrf_PLAT088_027_sso_x1_p23_30-5-1
;
PROBLEM: Poor Data / Parameter Ratio ....................       5.93 Note  
RESPONSE: The measurement was performed using a diamond anvil cell, of 
which the precise design necessitates a small opening angle (approx. 23
degrees) to obtain high pressures. This restricts the available region
of reciprocal space. The sample was refined isotropically to improve this.
;
_vrf_PLAT196_027_sso_x1_p23_30-5-1
;
PROBLEM: No TEMP record and measurement temperature .NE.         293 Degree
RESPONSE: Model incorporates no riding hydrogens so no TEMP record is 
required. 
;
# end Validation Reply Form


_audit_creation_date               2025-01-08
_audit_creation_method
;
Olex2 1.5-ac7-013
(compiled 2025.01.02 svn.rf662f148 for Rigaku Oxford Diffraction, GUI svn.r7109)
;
_shelx_SHELXL_version_number       '2019/3'
_audit_contact_author_address  
;
Dept. of Chemistry, University of Warwick, Gibbet Hill Road, Coventry, CV4 7AL
;
_audit_contact_author_email        ?
_audit_contact_author_name         'Evie Ladbrook'
_audit_contact_author_phone        ?
_publ_contact_author_id_orcid      ?
_publ_section_references
;
Dolomanov, O.V., Bourhis, L.J., Gildea, R.J, Howard, J.A.K. & Puschmann, H.
 (2009), J. Appl. Cryst. 42, 339-341.

Sheldrick, G.M. (2008). Acta Cryst. A64, 112-122.

Sheldrick, G.M. (2015). Acta Cryst. C71, 3-8.
;
_chemical_name_common              ?
_chemical_name_systematic          ?
_chemical_formula_moiety           'O7 Sn2 Sr3'
_chemical_formula_sum              'O7 Sn2 Sr3'
_chemical_formula_weight           612.24
_chemical_melting_point            ?
_chemical_oxdiff_formula           'Sr3 Sn2 O7'
loop_
  _atom_type_symbol
  _atom_type_description
  _atom_type_scat_dispersion_real
  _atom_type_scat_dispersion_imag
  _atom_type_scat_source
 'O' 'O' 0.0036 0.0026 'International Tables Vol C Tables 4.2.6.8 and 6.1.1.4'
 'Sr' 'Sr' 0.1333 1.7343 'International Tables Vol C Tables 4.2.6.8 and 6.1.1.4'
 'Sn' 'Sn' -1.6654 0.7203
 'International Tables Vol C Tables 4.2.6.8 and 6.1.1.4'

_shelx_space_group_comment
;
The symmetry employed for this shelxl refinement is uniquely defined
by the following loop, which should always be used as a source of
symmetry information in preference to the above space-group names.
They are only intended as comments.
;
_space_group_crystal_system        'orthorhombic'
_space_group_IT_number             68
_space_group_name_H-M_alt          'A c a a'
_space_group_name_Hall             '-A 2ac 2c'
loop_
  _space_group_symop_operation_xyz
 'x, y, z'
 '-x+1/2, -y, z+1/2'
 'x, -y, -z+1/2'
 '-x+1/2, y, -z'
 'x, y+1/2, z+1/2'
 '-x+1/2, -y+1/2, z+1'
 'x, -y+1/2, -z+1'
 '-x+1/2, y+1/2, -z+1/2'
 '-x, -y, -z'
 'x-1/2, y, -z-1/2'
 '-x, y, z-1/2'
 'x-1/2, -y, z'
 '-x, -y+1/2, -z+1/2'
 'x-1/2, y+1/2, -z'
 '-x, y+1/2, z'
 'x-1/2, -y+1/2, z+1/2'

_cell_length_a                     5.4614(7)
_cell_length_b                     5.4626(6)
_cell_length_c                     20.62(12)
_cell_angle_alpha                  90
_cell_angle_beta                   90
_cell_angle_gamma                  90
_cell_volume                       615(4)
_cell_formula_units_Z              4
_cell_measurement_reflns_used      266
_cell_measurement_temperature      300
_cell_measurement_theta_max        19.7620
_cell_measurement_theta_min        3.6470
_shelx_estimated_absorpt_T_max     0.837
_shelx_estimated_absorpt_T_min     0.578
_exptl_absorpt_coefficient_mu      12.335
_exptl_absorpt_correction_T_max    1.00000
_exptl_absorpt_correction_T_min    1.00000
_exptl_absorpt_correction_type     sphere
_exptl_absorpt_process_details
;
CrysAlisPro 1.171.43.105a (Rigaku Oxford Diffraction, 2024)
Spherical absorption correction
using equivalent radius and absorption coefficient.
Empirical absorption correction using spherical harmonics,
implemented in SCALE3 ABSPACK scaling algorithm.
;
_exptl_absorpt_special_details     ?
_exptl_crystal_colour              'clear colourless'
_exptl_crystal_colour_lustre       clear
_exptl_crystal_colour_primary      colourless
_exptl_crystal_density_diffrn      6.611
_exptl_crystal_density_meas        ?
_exptl_crystal_density_method      ?
_exptl_crystal_description         plate
_exptl_crystal_F_000               1080
_exptl_crystal_size_max            0.05
_exptl_crystal_size_mid            0.03
_exptl_crystal_size_min            0.015
_exptl_crystal_size_rad            0.400
_exptl_transmission_factor_max     ?
_exptl_transmission_factor_min     ?
_diffrn_reflns_av_R_equivalents    0.0121
_diffrn_reflns_av_unetI/netI       0.0182
_diffrn_reflns_Laue_measured_fraction_full  0.225
_diffrn_reflns_Laue_measured_fraction_max  0.158
_diffrn_reflns_limit_h_max         7
_diffrn_reflns_limit_h_min         -7
_diffrn_reflns_limit_k_max         7
_diffrn_reflns_limit_k_min         -7
_diffrn_reflns_limit_l_max         4
_diffrn_reflns_limit_l_min         -4
_diffrn_reflns_number              415
_diffrn_reflns_point_group_measured_fraction_full  0.225
_diffrn_reflns_point_group_measured_fraction_max  0.158
_diffrn_reflns_theta_full          16.950
_diffrn_reflns_theta_max           21.063
_diffrn_reflns_theta_min           2.550
_diffrn_ambient_temperature        300
_diffrn_detector                   'Hybrid Pixel Array Detector'
_diffrn_detector_area_resol_mean   13.3333
_diffrn_measured_fraction_theta_full  0.225
_diffrn_measured_fraction_theta_max  0.158
_diffrn_measurement_details
;
List of Runs (angles in degrees, time in seconds):

  # Type    Start    End  Width  t~exp~   \w     \q     \k     \f   Frames
--------------------------------------------------------------------------
  1  \f    -27.80  26.60   0.20    1.00 -90.00   0.00   0.00    --   272
  2  \f   -167.80-112.80   0.20    1.00-130.00   0.00   0.00    --   275
;
_diffrn_measurement_device         'abstract diffractometer'
_diffrn_measurement_device_type   
 'dectris-CrysAlisPro-abstract goniometer imported dectris images'
_diffrn_measurement_method         '\f scans'
_diffrn_orient_matrix_axis[1]      matrixX
_diffrn_orient_matrix_axis[2]      matrixY
_diffrn_orient_matrix_axis[3]      matrixZ
_diffrn_orient_matrix_type        
 'CrysAlisPro convention (1999,Acta A55,543-557)'
_diffrn_orient_matrix_UB_11        0.0032783601
_diffrn_orient_matrix_UB_12        0.0030952181
_diffrn_orient_matrix_UB_13        0.0236996945
_diffrn_orient_matrix_UB_21        0.0614941288
_diffrn_orient_matrix_UB_22        0.0636714256
_diffrn_orient_matrix_UB_23        -0.0012098786
_diffrn_orient_matrix_UB_31        -0.0637707917
_diffrn_orient_matrix_UB_32        0.0616061309
_diffrn_orient_matrix_UB_33        0.0000707293
_diffrn_radiation_monochromator    synchrotron
_diffrn_radiation_probe            x-ray
_diffrn_radiation_type             synchrotron
_diffrn_radiation_wavelength       0.4859
_diffrn_source                     synchrotron
_reflns_Friedel_coverage           0.000
_reflns_Friedel_fraction_full      .
_reflns_Friedel_fraction_max       .
_reflns_number_gt                  71
_reflns_number_total               83
_reflns_special_details
;
Measurement was performed using a diamond anvil cell with an opening 
angle of approximately 23 degrees.
 Reflections were merged by SHELXL according to the crystal
 class for the calculation of statistics and refinement.
 
 _reflns_Friedel_fraction is defined as the number of unique
 Friedel pairs measured divided by the number that would be
 possible theoretically, ignoring centric projections and
 systematic absences. Completness statistics refer to single and
 composite reflections containing twin component 1 only.
;
_reflns_threshold_expression       'I > 2\s(I)'
_computing_cell_refinement         'CrysAlisPro 1.171.43.105a (Rigaku OD, 2024)'
_computing_data_collection        
 'CrysAlisPro 1.171.43.105a (Rigaku OD, 2024) (IMPORT)'
_computing_data_reduction          'CrysAlisPro 1.171.43.105a (Rigaku OD, 2024)'
_computing_molecular_graphics      'Olex2 1.5-ac7-013 (Dolomanov et al., 2009)'
_computing_publication_material    'Olex2 1.5-ac7-013 (Dolomanov et al., 2009)'
_computing_structure_refinement    'SHELXL 2019/3 (Sheldrick, 2015)'
_computing_structure_solution      'SHELXS  (Sheldrick, 2008)'
_refine_diff_density_max           0.856
_refine_diff_density_min           -0.577
_refine_diff_density_rms           0.331
_refine_ls_extinction_coef         .
_refine_ls_extinction_method       none
_refine_ls_goodness_of_fit_ref     1.277
_refine_ls_hydrogen_treatment      undef
_refine_ls_matrix_type             full
_refine_ls_number_parameters       14
_refine_ls_number_reflns           83
_refine_ls_number_restraints       3
_refine_ls_R_factor_all            0.0384
_refine_ls_R_factor_gt             0.0367
_refine_ls_restrained_S_all        1.268
_refine_ls_shift/su_max            0.000
_refine_ls_shift/su_mean           0.000
_refine_ls_structure_factor_coef   Fsqd
_refine_ls_weighting_details      
 'w=1/[\s^2^(Fo^2^)+(0.0689P)^2^+0.7114P] where P=(Fo^2^+2Fc^2^)/3'
_refine_ls_weighting_scheme        calc
_refine_ls_wR_factor_gt            0.1185
_refine_ls_wR_factor_ref           0.1202
_refine_special_details
;
 Refined as a 2-component twin.
The O1-Sn1-O2 distances were restrained to be similar as this lies along the c
axis which is is poorly defined due to the small opening angle of the
diamond anvil cell, the orientation of the plate-like crystal within the cell
and high mosaicity along c. Therefore, a SADI restraint was used to maintain
chemical and physical sensibility of the model.

SIMU restraint necessary to maintain sensible displacement parameters.
;
_olex2_refinement_description
;
1. Twinned data refinement
 Scales: 0.277(16)
 0.723(16)
2. Restrained distances
 O1-Sn1 \\sim Sn1-O2
 with sigma of 0.1
3. Uiso/Uaniso restraints and constraints
O2 \\sim O3 \\sim O1: within 3A with sigma of 0.002 and sigma for terminal
atoms of 0.004 within 3A
;
_atom_sites_solution_hydrogens     .
_atom_sites_solution_primary       isomorph
_atom_sites_solution_secondary     difmap
loop_
  _atom_site_label
  _atom_site_type_symbol
  _atom_site_fract_x
  _atom_site_fract_y
  _atom_site_fract_z
  _atom_site_U_iso_or_equiv
  _atom_site_adp_type
  _atom_site_occupancy
  _atom_site_site_symmetry_order
  _atom_site_calc_flag
  _atom_site_refinement_flags_posn
  _atom_site_refinement_flags_adp
  _atom_site_refinement_flags_occupancy
  _atom_site_disorder_assembly
  _atom_site_disorder_group
 Sr1 Sr 0.250000 0.250000 0.000000 0.0112(10) Uiso 1 4 d S . P . .
 Sr2 Sr 0.750000 0.250000 0.3110(4) 0.0130(10) Uiso 1 2 d S . P . .
 Sn1 Sn 0.750000 0.250000 0.0987(2) 0.0089(9) Uiso 1 2 d DS . P . .
 O1 O 0.750000 0.250000 0.000000 0.009(3) Uiso 1 4 d DS U P . .
 O2 O 0.750000 0.250000 0.201(3) 0.013(2) Uiso 1 2 d DS U P . .
 O3 O 0.4534(12) 0.4529(12) 0.0983(10) 0.0112(16) Uiso 1 1 d . U . . .

_geom_special_details
;
 All esds (except the esd in the dihedral angle between two l.s. planes)
 are estimated using the full covariance matrix.  The cell esds are taken
 into account individually in the estimation of esds in distances, angles
 and torsion angles; correlations between esds in cell parameters are only
 used when they are defined by crystal symmetry.  An approximate (isotropic)
 treatment of cell esds is used for estimating esds involving l.s. planes.
;
loop_
  _geom_bond_atom_site_label_1
  _geom_bond_atom_site_label_2
  _geom_bond_distance
  _geom_bond_site_symmetry_2
  _geom_bond_publ_flag
 Sr1 O1 2.7307(3) . ?
 Sr1 O1 2.7313(3) 9_665 ?
 Sr1 O1 2.7307(3) 1_455 ?
 Sr1 O1 2.7313(3) 9_655 ?
 Sr1 O3 2.56(2) 4 ?
 Sr1 O3 3.060(16) 9_665 ?
 Sr1 O3 3.060(16) 14_545 ?
 Sr1 O3 2.56(2) . ?
 Sr1 O3 3.060(16) 12_565 ?
 Sr1 O3 2.56(2) 6_554 ?
 Sr1 O3 2.56(2) 7_554 ?
 Sr1 O3 3.060(16) 15_645 ?
 Sr2 Sn1 3.305(9) 13_655 ?
 Sr2 Sn1 3.305(9) 13_755 ?
 Sr2 Sn1 3.305(9) 3_565 ?
 Sr2 O2 2.743(6) 3_565 ?
 Sr2 O2 2.742(6) 13_755 ?
 Sr2 O2 2.26(5) . ?
 Sr2 O2 2.743(6) 3 ?
 Sr2 O2 2.742(6) 13_655 ?
 Sr2 O3 2.959(19) 3_565 ?
 Sr2 O3 2.442(19) 10_656 ?
 Sr2 O3 2.959(19) 8_645 ?
 Sr2 O3 2.442(19) 13_655 ?
 Sn1 O1 2.035(13) . ?
 Sn1 O2 2.11(5) . ?
 Sn1 O3 1.963(6) . ?
 Sn1 O3 1.963(6) 6_654 ?
 Sn1 O3 1.967(6) 15_645 ?
 Sn1 O3 1.967(6) 12_665 ?

loop_
  _geom_angle_atom_site_label_1
  _geom_angle_atom_site_label_2
  _geom_angle_atom_site_label_3
  _geom_angle
  _geom_angle_site_symmetry_1
  _geom_angle_site_symmetry_3
  _geom_angle_publ_flag
 O1 Sr1 O1 180.0 . 1_455 ?
 O1 Sr1 O1 90.0 . 9_655 ?
 O1 Sr1 O1 90.0 1_455 9_655 ?
 O1 Sr1 O1 90.0 1_455 9_665 ?
 O1 Sr1 O1 90.0 . 9_665 ?
 O1 Sr1 O1 180.0 9_665 9_655 ?
 O1 Sr1 O3 122.0(2) . 14_545 ?
 O1 Sr1 O3 58.0(2) 9_665 9_665 ?
 O1 Sr1 O3 122.0(2) 1_455 15_645 ?
 O1 Sr1 O3 58.0(2) 1_455 14_545 ?
 O1 Sr1 O3 58.0(2) . 9_665 ?
 O1 Sr1 O3 122.0(2) 9_665 14_545 ?
 O1 Sr1 O3 122.0(2) 9_655 12_565 ?
 O1 Sr1 O3 58.0(2) . 15_645 ?
 O1 Sr1 O3 122.0(2) 9_655 9_665 ?
 O1 Sr1 O3 58.0(2) 1_455 12_565 ?
 O1 Sr1 O3 122.0(2) 1_455 9_665 ?
 O1 Sr1 O3 58.0(2) 9_655 14_545 ?
 O1 Sr1 O3 58.0(2) 9_665 12_565 ?
 O1 Sr1 O3 122.0(2) 9_665 15_645 ?
 O1 Sr1 O3 58.0(2) 9_655 15_645 ?
 O1 Sr1 O3 122.0(2) . 12_565 ?
 O3 Sr1 O1 64.4(2) 7_554 9_655 ?
 O3 Sr1 O1 64.3(2) 7_554 . ?
 O3 Sr1 O1 64.4(2) . 9_665 ?
 O3 Sr1 O1 115.6(2) 4 9_655 ?
 O3 Sr1 O1 115.6(2) . 9_655 ?
 O3 Sr1 O1 64.3(2) . . ?
 O3 Sr1 O1 64.4(2) 4 9_665 ?
 O3 Sr1 O1 115.7(2) 7_554 1_455 ?
 O3 Sr1 O1 115.7(2) . 1_455 ?
 O3 Sr1 O1 115.7(2) 6_554 . ?
 O3 Sr1 O1 64.3(2) 4 1_455 ?
 O3 Sr1 O1 115.6(2) 7_554 9_665 ?
 O3 Sr1 O1 115.7(2) 4 . ?
 O3 Sr1 O1 64.3(2) 6_554 1_455 ?
 O3 Sr1 O1 64.4(2) 6_554 9_655 ?
 O3 Sr1 O1 115.6(2) 6_554 9_665 ?
 O3 Sr1 O3 58.4(4) . 12_565 ?
 O3 Sr1 O3 58.4(4) . 15_645 ?
 O3 Sr1 O3 115.9(4) 14_545 15_645 ?
 O3 Sr1 O3 169.2(2) 6_554 9_665 ?
 O3 Sr1 O3 75.5(6) 4 7_554 ?
 O3 Sr1 O3 116.1(5) 14_545 12_565 ?
 O3 Sr1 O3 58.4(4) 6_554 15_645 ?
 O3 Sr1 O3 58.4(4) 7_554 9_665 ?
 O3 Sr1 O3 128.7(5) 4 . ?
 O3 Sr1 O3 128.6(5) 4 6_554 ?
 O3 Sr1 O3 128.6(5) 7_554 . ?
 O3 Sr1 O3 75.5(6) 6_554 . ?
 O3 Sr1 O3 116.1(5) 15_645 9_665 ?
 O3 Sr1 O3 58.4(4) 4 9_665 ?
 O3 Sr1 O3 97.1(7) 14_545 9_665 ?
 O3 Sr1 O3 58.4(4) 7_554 14_545 ?
 O3 Sr1 O3 93.7(7) . 9_665 ?
 O3 Sr1 O3 58.4(4) 4 14_545 ?
 O3 Sr1 O3 115.9(4) 12_565 9_665 ?
 O3 Sr1 O3 93.7(7) 4 12_565 ?
 O3 Sr1 O3 128.7(5) 7_554 6_554 ?
 O3 Sr1 O3 58.4(4) 6_554 12_565 ?
 O3 Sr1 O3 169.2(2) . 14_545 ?
 O3 Sr1 O3 93.7(7) 6_554 14_545 ?
 O3 Sr1 O3 93.7(7) 7_554 15_645 ?
 O3 Sr1 O3 169.2(2) 7_554 12_565 ?
 O3 Sr1 O3 97.1(7) 12_565 15_645 ?
 O3 Sr1 O3 169.2(2) 4 15_645 ?
 Sn1 Sr2 Sn1 71.5(2) 13_755 3_565 ?
 Sn1 Sr2 Sn1 111.4(5) 13_755 13_655 ?
 Sn1 Sr2 Sn1 71.5(2) 13_655 3_565 ?
 O2 Sr2 Sn1 93.0(7) 3 13_655 ?
 O2 Sr2 Sn1 93.0(7) 13_755 3_565 ?
 O2 Sr2 Sn1 39.6(12) 13_755 13_755 ?
 O2 Sr2 Sn1 151.0(14) 3 3_565 ?
 O2 Sr2 Sn1 39.6(12) 3_565 3_565 ?
 O2 Sr2 Sn1 93.0(7) 13_655 3_565 ?
 O2 Sr2 Sn1 39.6(12) 13_655 13_655 ?
 O2 Sr2 Sn1 93.0(7) 3_565 13_655 ?
 O2 Sr2 Sn1 124.3(2) . 3_565 ?
 O2 Sr2 Sn1 151.0(14) 13_655 13_755 ?
 O2 Sr2 Sn1 151.0(14) 13_755 13_655 ?
 O2 Sr2 Sn1 124.3(2) . 13_655 ?
 O2 Sr2 Sn1 93.0(7) 3 13_755 ?
 O2 Sr2 Sn1 124.3(2) . 13_755 ?
 O2 Sr2 Sn1 93.0(7) 3_565 13_755 ?
 O2 Sr2 O2 89.5(2) 13_655 3_565 ?
 O2 Sr2 O2 84.7(12) . 3_565 ?
 O2 Sr2 O2 169(2) 13_655 13_755 ?
 O2 Sr2 O2 84.7(12) . 13_755 ?
 O2 Sr2 O2 84.7(12) . 3 ?
 O2 Sr2 O2 89.5(2) 13_655 3 ?
 O2 Sr2 O2 169(2) 3 3_565 ?
 O2 Sr2 O2 84.7(12) . 13_655 ?
 O2 Sr2 O2 89.5(2) 13_755 3_565 ?
 O2 Sr2 O2 89.5(2) 13_755 3 ?
 O2 Sr2 O3 127.2(10) 3_565 8_645 ?
 O2 Sr2 O3 60.8(9) 3_565 3_565 ?
 O2 Sr2 O3 60.8(9) 3 8_645 ?
 O2 Sr2 O3 129.2(4) . 3_565 ?
 O2 Sr2 O3 129.2(4) . 8_645 ?
 O2 Sr2 O3 140.0(4) . 10_656 ?
 O2 Sr2 O3 127.1(10) 13_755 3_565 ?
 O2 Sr2 O3 140.0(4) . 13_655 ?
 O2 Sr2 O3 127.1(10) 13_655 8_645 ?
 O2 Sr2 O3 127.2(10) 3 3_565 ?
 O2 Sr2 O3 60.9(9) 13_755 8_645 ?
 O2 Sr2 O3 60.9(9) 13_655 3_565 ?
 O3 Sr2 Sn1 86.8(5) 13_655 13_755 ?
 O3 Sr2 Sn1 86.8(5) 13_655 3_565 ?
 O3 Sr2 Sn1 36.07(17) 8_645 13_755 ?
 O3 Sr2 Sn1 35.99(17) 3_565 3_565 ?
 O3 Sr2 Sn1 36.24(18) 10_656 3_565 ?
 O3 Sr2 Sn1 36.16(19) 13_655 13_655 ?
 O3 Sr2 Sn1 95.5(5) 8_645 13_655 ?
 O3 Sr2 Sn1 95.6(5) 8_645 3_565 ?
 O3 Sr2 Sn1 36.07(17) 3_565 13_655 ?
 O3 Sr2 Sn1 95.5(5) 3_565 13_755 ?
 O3 Sr2 Sn1 86.8(5) 10_656 13_655 ?
 O3 Sr2 Sn1 36.16(19) 10_656 13_755 ?
 O3 Sr2 O2 67.5(9) 10_656 13_755 ?
 O3 Sr2 O2 67.6(9) 13_655 3 ?
 O3 Sr2 O2 121.6(12) 13_655 13_755 ?
 O3 Sr2 O2 121.5(12) 13_655 3_565 ?
 O3 Sr2 O2 67.6(9) 10_656 3_565 ?
 O3 Sr2 O2 67.5(9) 13_655 13_655 ?
 O3 Sr2 O2 121.6(12) 10_656 13_655 ?
 O3 Sr2 O2 121.5(12) 10_656 3 ?
 O3 Sr2 O3 61.0(5) 13_655 3_565 ?
 O3 Sr2 O3 101.6(8) 8_645 3_565 ?
 O3 Sr2 O3 61.0(5) 10_656 8_645 ?
 O3 Sr2 O3 61.0(5) 10_656 3_565 ?
 O3 Sr2 O3 61.0(5) 13_655 8_645 ?
 O3 Sr2 O3 80.0(9) 10_656 13_655 ?
 Sr1 Sn1 Sr1 106.6(3) . 1_655 ?
 Sr2 Sn1 Sr1 109.66(17) 3_565 1_655 ?
 Sr2 Sn1 Sr1 177.6(2) 13_755 . ?
 Sr2 Sn1 Sr1 177.6(2) 13_655 1_655 ?
 Sr2 Sn1 Sr1 71.0(3) 13_655 . ?
 Sr2 Sn1 Sr1 71.0(3) 13_755 1_655 ?
 Sr2 Sn1 Sr1 109.66(17) 3 . ?
 Sr2 Sn1 Sr1 109.66(17) 3_565 . ?
 Sr2 Sn1 Sr1 109.66(17) 3 1_655 ?
 Sr2 Sn1 Sr2 111.4(5) 13_755 13_655 ?
 Sr2 Sn1 Sr2 111.5(5) 3_565 3 ?
 Sr2 Sn1 Sr2 71.5(2) 13_755 3_565 ?
 Sr2 Sn1 Sr2 71.5(2) 13_655 3_565 ?
 Sr2 Sn1 Sr2 71.5(2) 13_755 3 ?
 Sr2 Sn1 Sr2 71.5(2) 13_655 3 ?
 O1 Sn1 Sr1 53.30(17) . . ?
 O1 Sn1 Sr1 53.30(17) . 1_655 ?
 O1 Sn1 Sr2 124.3(2) . 3_565 ?
 O1 Sn1 Sr2 124.3(2) . 13_655 ?
 O1 Sn1 Sr2 124.3(2) . 13_755 ?
 O1 Sn1 Sr2 124.3(2) . 3 ?
 O1 Sn1 O2 180.0 . . ?
 O2 Sn1 Sr1 126.70(17) . . ?
 O2 Sn1 Sr1 126.70(17) . 1_655 ?
 O2 Sn1 Sr2 55.7(2) . 13_755 ?
 O2 Sn1 Sr2 55.7(2) . 13_655 ?
 O2 Sn1 Sr2 55.7(2) . 3_565 ?
 O2 Sn1 Sr2 55.7(2) . 3 ?
 O3 Sn1 Sr1 116.8(4) 12_665 . ?
 O3 Sn1 Sr1 48.4(5) 6_654 1_655 ?
 O3 Sn1 Sr1 131.2(4) . 1_655 ?
 O3 Sn1 Sr1 48.4(5) . . ?
 O3 Sn1 Sr1 62.9(4) 12_665 1_655 ?
 O3 Sn1 Sr1 62.9(4) 15_645 . ?
 O3 Sn1 Sr1 116.8(4) 15_645 1_655 ?
 O3 Sn1 Sr1 131.2(4) 6_654 . ?
 O3 Sn1 Sr2 62.3(4) 12_665 13_755 ?
 O3 Sn1 Sr2 133.2(5) 12_665 3 ?
 O3 Sn1 Sr2 133.2(5) 15_645 3_565 ?
 O3 Sn1 Sr2 47.2(5) 15_645 3 ?
 O3 Sn1 Sr2 47.2(5) 12_665 3_565 ?
 O3 Sn1 Sr2 118.0(4) . 3 ?
 O3 Sn1 Sr2 133.2(5) 6_654 13_655 ?
 O3 Sn1 Sr2 62.3(4) 15_645 13_655 ?
 O3 Sn1 Sr2 118.0(4) 6_654 3_565 ?
 O3 Sn1 Sr2 62.3(4) . 3_565 ?
 O3 Sn1 Sr2 47.2(5) 6_654 13_755 ?
 O3 Sn1 Sr2 47.2(5) . 13_655 ?
 O3 Sn1 Sr2 118.0(4) 15_645 13_755 ?
 O3 Sn1 Sr2 118.0(4) 12_665 13_655 ?
 O3 Sn1 Sr2 62.4(4) 6_654 3 ?
 O3 Sn1 Sr2 133.2(5) . 13_755 ?
 O3 Sn1 O1 89.7(6) 15_645 . ?
 O3 Sn1 O1 89.7(6) 6_654 . ?
 O3 Sn1 O1 89.7(6) 12_665 . ?
 O3 Sn1 O1 89.7(6) . . ?
 O3 Sn1 O2 90.3(6) 6_654 . ?
 O3 Sn1 O2 90.3(6) 12_665 . ?
 O3 Sn1 O2 90.3(6) . . ?
 O3 Sn1 O2 90.3(6) 15_645 . ?
 O3 Sn1 O3 179.5(11) 12_665 15_645 ?
 O3 Sn1 O3 89.99(7) . 15_645 ?
 O3 Sn1 O3 90.01(7) . 12_665 ?
 O3 Sn1 O3 90.01(7) 6_654 15_645 ?
 O3 Sn1 O3 89.99(7) 6_654 12_665 ?
 O3 Sn1 O3 179.5(11) . 6_654 ?
 Sr1 O1 Sr1 90.0 1_655 9_655 ?
 Sr1 O1 Sr1 180.0 . 1_655 ?
 Sr1 O1 Sr1 90.0 . 9_665 ?
 Sr1 O1 Sr1 90.0 1_655 9_665 ?
 Sr1 O1 Sr1 180.0 9_655 9_665 ?
 Sr1 O1 Sr1 90.0 . 9_655 ?
 Sn1 O1 Sr1 90.0 . 9_665 ?
 Sn1 O1 Sr1 90.0 . . ?
 Sn1 O1 Sr1 90.0 7_554 9_655 ?
 Sn1 O1 Sr1 90.0 7_554 9_665 ?
 Sn1 O1 Sr1 90.0 . 1_655 ?
 Sn1 O1 Sr1 90.0 7_554 1_655 ?
 Sn1 O1 Sr1 90.0 . 9_655 ?
 Sn1 O1 Sr1 90.0 7_554 . ?
 Sn1 O1 Sn1 180.0 . 7_554 ?
 Sr2 O2 Sr2 89.5(2) 13_655 3 ?
 Sr2 O2 Sr2 169(2) 3 3_565 ?
 Sr2 O2 Sr2 95.3(12) . 3 ?
 Sr2 O2 Sr2 169(2) 13_655 13_755 ?
 Sr2 O2 Sr2 95.3(12) . 3_565 ?
 Sr2 O2 Sr2 95.3(12) . 13_655 ?
 Sr2 O2 Sr2 95.3(12) . 13_755 ?
 Sr2 O2 Sr2 89.5(2) 13_755 3 ?
 Sr2 O2 Sr2 89.5(2) 13_655 3_565 ?
 Sr2 O2 Sr2 89.5(2) 13_755 3_565 ?
 Sn1 O2 Sr2 84.7(12) . 3 ?
 Sn1 O2 Sr2 84.7(12) . 13_755 ?
 Sn1 O2 Sr2 84.7(12) . 3_565 ?
 Sn1 O2 Sr2 84.7(12) . 13_655 ?
 Sn1 O2 Sr2 180.0 . . ?
 Sr1 O3 Sr1 86.3(7) . 9_665 ?
 Sr1 O3 Sr2 167.0(6) . 3_565 ?
 Sr2 O3 Sr1 102.2(5) 13_655 . ?
 Sr2 O3 Sr1 171.5(7) 13_655 9_665 ?
 Sr2 O3 Sr1 80.7(4) 3_565 9_665 ?
 Sr2 O3 Sr2 90.8(8) 13_655 3_565 ?
 Sn1 O3 Sr1 82.3(4) . 9_665 ?
 Sn1 O3 Sr1 82.2(4) 15_655 9_665 ?
 Sn1 O3 Sr1 96.6(6) 15_655 . ?
 Sn1 O3 Sr1 96.7(5) . . ?
 Sn1 O3 Sr2 81.7(4) . 3_565 ?
 Sn1 O3 Sr2 96.6(5) . 13_655 ?
 Sn1 O3 Sr2 81.6(4) 15_655 3_565 ?
 Sn1 O3 Sr2 96.5(5) 15_655 13_655 ?
 Sn1 O3 Sn1 158.8(4) . 15_655 ?

_shelx_res_file
;
TITL 027_SSO_x1_P23_30-5-1 in Aeaa
    027_sso_x1_p23_30-5-1.res
    created by SHELXL-2019/3 at 15:35:14 on 08-Jan-2025
REM Aeaa (#68 with fixed user cell
CELL 0.4859 5.461431 5.462626 20.618525 90 90 90
ZERR 4 0.000676 0.0006 0.120113 0 0 0
LATT 5
SYMM 0.5-X,-Y,0.5+Z
SYMM +X,-Y,0.5-Z
SYMM 0.5-X,+Y,-Z
SFAC O Sr Sn
DISP O 0.0036 0.0026 8.3735
DISP Sn -1.6654 0.7203 2178.1549
DISP Sr 0.1333 1.7343 4851.4431
UNIT 28 12 8
SIMU 0.002 0.004 3 O2 O3 O1
SADI 0.1 O1 Sn1 Sn1 O2

L.S. 10
PLAN  5
SIZE 0.05 0.03 0.015
CONF
LIST 4
MORE -1
fmap 2
acta
TWIN 0 1 0 -1 0 0 0 0 1 2
REM <olex2.extras>
REM <HklSrc "%.\\027_SSO_x1_P23_30-5-1.hkl">
REM </olex2.extras>

WGHT    0.068900    0.711400
BASF   0.72318
FVAR       1.44660
SR1   2    0.250000    0.250000    0.000000    10.25000    0.01116
SR2   2    0.750000    0.250000    0.311033    10.50000    0.01296
SN1   3    0.750000    0.250000    0.098703    10.50000    0.00891
O1    1    0.750000    0.250000    0.000000    10.25000    0.00950
O2    1    0.750000    0.250000    0.201225    10.50000    0.01327
O3    1    0.453410    0.452940    0.098257    11.00000    0.01123
HKLF 4


REM  027_SSO_x1_P23_30-5-1 in Aeaa
REM wR2 = 0.1202, GooF = S = 1.277, Restrained GooF = 1.268 for all data
REM R1 = 0.0367 for 71 Fo > 4sig(Fo) and 0.0384 for all 83 data
REM 14 parameters refined using 3 restraints

END

WGHT      0.0648      0.7884

REM Highest difference peak  0.856,  deepest hole -0.577,  1-sigma level  0.331
Q1    1   0.7539  0.4986  0.3107  11.00000  0.05    0.86
Q2    1   0.7477  0.3588  0.1708  11.00000  0.05    0.85
Q3    1   0.5247  0.4902  0.1000  11.00000  0.05    0.22
Q4    1   0.4694  0.4886  0.1617  11.00000  0.05    0.17
Q5    1   0.9655  0.4916  0.3054  11.00000  0.05    0.17
;
_shelx_res_checksum                1098
_shelx_hkl_file
;
   0  -1   1-0.67193 2.28569   1
   0   1  -1 0.77667 3.27812   2
   0   1  -1 0.23664 1.86825   1
   0  -1   1-0.84805 3.76541   2
   0   2   0 851501. 25958.3   2
   0  -2   0 876517. 25959.6   1
   0   2   0 871617. 25958.0   1
   0  -2   0 848790. 25959.2   2
   0   2  -2 118.231 10.4495   2
   0  -2   2 168.703 8.74705   1
   0   3  -1 23.2975 10.1893   1
   0   3   1 4.62265 7.56297   2
   0   3  -1 6.60771 11.3817   2
   0   3  -3 8.77862 13.8298   2
   0   4   0 538567. 16645.2   2
   0  -4   0 540921. 16649.9   1
   0   4  -2 2815.69 89.7608   2
   0  -4   2 2769.14 97.8036   1
   0  -4  -2 2742.54 90.6434   2
   0   4   2 2939.74 92.3230   1
   0   5  -1 0.28907 16.6602   2
   0   5   1 14.1775 29.8919   1
   0  -5   1-30.1934 64.4797   1
   0  -5  -1 1.38920 31.5413   2
   0   5  -1 18.0269 18.6262   1
   0  -5   1 1.92973 35.2880   2
   0   5  -3 13.0236 23.7405   2
   0  -5   3-15.5321 53.0224   1
   0   6   0 231565. 6954.37   1
   0  -6   0 228508. 6963.55   2
   0   6  -2 1535.58 58.5202   2
   0  -6   2 1445.09 99.6280   1
   1   0   0 0.86970 4.42526   1
  -1   0   0-0.97141 5.80883   1
  -1   0   0 1.81865 2.92669   2
   1   0   0-0.25747 2.62655   2
   1   1  -1 12673.6 396.037   2
  -1  -1  -1 12156.8 395.371   2
  -1  -1  -1 12422.8 397.213   1
   1   1   1 12683.6 357.599   1
  -1  -1   1 10752.1 356.983   2
   1   1   1 12240.4 355.509   2
  -1  -1   1 11369.4 355.562   1
  -1  -2  -2 1074.45 36.9710   2
   1   2  -2 1020.46 34.9462   1
  -1  -2   0 10.4812 11.5162   2
  -1  -2   0 58.4671 21.2571   1
   1   2   0 59.2280 13.1714   1
   1   2   0 12.7955 9.20384   2
  -1   2   0 51.0826 4.40548   1
  -1   2   0 15.5618 3.73982   2
  -1  -2   2 933.075 34.3121   1
  -1  -2   2 1043.04 41.6578   2
   1  -3   3 162.577 12.9820   1
   1   3  -3 133.979 18.4988   2
   1   3  -1 11499.0 345.973   2
  -1   3   1 11029.9 343.251   1
   1   3  -1 12841.4 345.672   1
  -1  -3  -1 10920.9 346.361   2
  -1  -3  -1 9728.68 349.785   1
   1  -3   1 11462.5 345.879   1
   1   3   1 9883.28 330.288   2
  -1  -3   1 9771.50 333.873   2
  -1   3  -1 12074.4 329.832   2
   1   3   1 10380.4 332.085   1
   1  -3  -1 11186.1 330.830   2
  -1  -3   1 11138.0 334.943   1
  -1  -3   3 94.7196 23.0488   2
  -1  -3   3 213.905 19.9474   1
   1   4  -2 1059.13 39.6119   2
   1  -4   2 1003.59 51.9353   1
   1   4  -2 894.183 35.6186   1
  -1   4   2 887.517 37.9061   1
  -1  -4  -2 912.952 40.6878   2
   1   4   0 49.6196 16.0658   2
  -1  -4   0 26.4813 24.0153   2
   1  -4   0 15.0230 22.2729   2
  -1   4   0 87.6480 13.1647   1
  -1   4   0 21.6537 10.6416   2
   1   4   0 116.458 21.9845   1
  -1  -4   2 861.703 55.3851   1
  -1  -4   2 816.433 48.8202   2
   1  -4  -2 911.603 37.8595   2
   1   4   2 871.864 45.4003   1
  -1  -4   4 313.852 30.2188   1
   1  -5   3 191.597 57.6557   1
  -1  -5  -1 1901.82 103.186   1
  -1  -5  -1 1727.39 66.4217   2
   1  -5   1 1984.90 90.6186   1
  -1   5   1 1687.61 56.4892   1
   1   5  -1 1630.70 57.9522   1
  -1  -5   1 1764.51 91.5242   1
   1   5   1 1813.17 64.6906   1
  -1   5  -1 1896.06 59.9531   2
   1  -5  -1 1720.90 68.4195   2
  -1  -5   1 1577.30 71.6407   2
  -1  -5   3 128.851 55.4465   1
  -1   5  -3 42.2212 20.4535   2
   1   6  -2 352.321 27.8212   2
   1   6   0 8.04182 18.8802   2
   1   6   0-5.27485 25.9799   1
  -1  -6   0 0.78631 43.3087   2
  -1  -6   0 59.5250 102.361   1
  -1  -6   2 347.735 84.7416   1
  -1  -6   2 303.143 51.3308   2
   1   7  -1 2231.60 77.6937   2
  -1  -7   1 2067.67 134.293   1
  -1  -7   1 1590.98 84.1342   2
   2   0   0 999194. 30026.4   2
  -2   0   0 998657. 30027.7   1
  -2   0   0 988452. 30027.4   2
   2   0   0 999999. 30026.3   1
  -2   0   2 192.817 9.12636   1
   2   0  -2 132.636 10.8875   2
  -2  -1  -1 383.358 29.3847   1
   2   1  -1 387.353 18.0126   2
   2   1  -1 421.169 17.0644   1
  -2   1   1 358.057 15.2178   1
  -2  -1   1 306.289 21.1790   1
  -2   1  -1 486.680 15.5677   2
   2   1   1 437.713 17.1747   2
  -2  -1   1 366.206 21.5934   2
   2   1   1 416.249 23.1496   1
  -2  -2  -2 5051.48 149.616   2
  -2  -2  -2 5033.82 158.423   1
   2   2  -2 4761.59 147.076   1
   2   2   0 965330. 28477.6   2
   2   2   0 917691. 28477.5   1
  -2  -2   0 921835. 28479.7   1
  -2  -2   0 984388. 28479.9   2
   2   2   2 4587.43 138.998   2
  -2  -2   2 4467.44 141.342   1
   2   2   2 4701.10 142.955   1
   2   3  -3 153.065 16.8479   1
   2   3  -3 145.956 21.1505   2
  -2  -3  -1 61.7158 20.9863   2
   2   3  -1 84.4372 17.7102   2
  -2  -3  -1 84.4107 45.1325   1
   2   3  -1 94.4087 24.2040   1
   2   3   1 69.7690 12.9629   2
  -2  -3   1 82.9702 37.2765   1
  -2  -3   1 87.8703 26.9411   2
   2   3   1 73.0722 24.7924   1
  -2  -3   3 86.7172 26.2523   1
  -2  -3   3 108.399 31.3372   2
   2   4  -4 4921.82 157.132   2
   2   4  -2 1115.78 43.6228   1
  -2  -4  -2 1195.49 50.8252   2
  -2   4   2 1277.20 41.0879   1
  -2  -4   0 379226. 11548.2   2
   2   4   0 385453. 11544.4   1
  -2  -4   2 1046.59 51.3051   2
   2  -4  -2 947.085 38.3858   2
  -2  -4   4 3657.76 121.293   1
   2   5  -3 13.4799 23.0885   2
   2   5  -3 23.8407 21.7429   1
   2   5  -1 10.4349 20.1010   2
  -2  -5  -1 15.4100 78.3083   1
   2   5   1 3.69684 16.9866   2
  -2  -5   1 10.8906 67.7426   1
  -2  -5   3 13.6836 56.3695   1
  -2  -5   3-22.8831 42.4346   2
  -2  -6   0 199995. 6047.31   1
  -2  -6   0 200511. 6044.99   2
  -2  -6   2 967.799 92.9280   1
  -2  -6   2 858.688 66.7194   2
   2   7  -1-26.7364 29.0708   1
   2   7  -1 23.2546 22.1888   2
  -2  -7   1 63.8621 112.340   1
  -2  -7   1-21.5771 57.0537   2
   3   0   0 6.67243 8.95090   2
   3   0   0 1.43356 13.2481   1
  -3   0   0-0.16626 28.2885   1
  -3   0   0-1.87164 14.9045   2
   3   0  -2 7.56461 13.1282   2
  -3   0  -2 5.20398 11.4414   2
   3   0   2 2.53119 27.6707   1
  -3   0   2 4.26962 17.2566   2
  -3   0   2 3.51039 17.2544   1
   3   1  -3 151.346 18.3296   2
  -3  -1  -1 11551.7 378.152   1
   3   1  -1 11435.3 373.956   2
   3  -1   1 12202.8 371.995   1
  -3   1   1 11062.2 373.605   1
  -3  -1  -1 12077.7 375.392   2
  -3  -1   1 12109.2 392.187   2
  -3   1  -1 13423.9 388.895   2
   3  -1  -1 12729.9 387.440   2
   3   1   1 13396.1 389.335   2
   3   1   1 12659.5 390.181   1
  -3  -1   1 11748.0 391.448   1
  -3  -1   3 122.164 23.4873   2
   3  -1  -3 83.2909 12.8287   2
   3   2  -2 167.798 18.9046   2
  -3  -2  -2 226.632 23.4556   2
   3   2  -2 181.065 17.8184   1
   3  -2   2 138.481 13.7209   1
  -3   2   2 201.176 17.9245   1
  -3  -2  -2 162.346 51.4380   1
  -3  -2   0-0.72571 24.3738   2
   3   2   0 27.9611 14.5625   2
  -3  -2   0 73.0531 42.2615   1
   3   2   0 70.0486 21.7910   1
   3   2   2 180.776 31.6431   1
  -3  -2   2 121.941 27.3980   1
  -3   2  -2 172.206 10.6543   2
   3  -2  -2 155.837 9.16589   2
   3   2   2 188.165 13.9158   2
  -3  -2   2 179.591 30.3503   2
   3   3  -3 179.154 21.5161   1
  -3  -3  -1 1286.23 77.7543   1
   3   3  -1 1408.59 54.3675   2
  -3  -3   1 1486.40 58.6288   2
   3   3   1 1489.30 54.3061   1
   3   3   1 1229.59 46.1749   2
  -3  -3   1 1265.96 65.7321   1
  -3  -3   3 106.213 39.0335   2
   3   4  -4 115.700 23.9247   2
  -3  -4  -2 253.143 77.7266   1
   3   4  -2 177.690 21.8813   2
  -3  -4   0-1.50362 63.1658   1
   3   4   0 0.34444 17.9397   2
  -3  -4   0-18.0204 35.5473   2
  -3  -4   2 139.619 52.3262   1
   3   4   2 165.841 17.7185   2
  -3  -4   4 86.6313 36.8504   1
  -3  -4   4 92.8859 40.3262   2
   3   5  -3 133.489 23.7262   2
  -3  -5  -1 4796.65 180.393   1
  -3  -5  -1 5049.70 163.604   2
   3   5  -1 4642.54 152.974   1
   3   5  -1 5007.16 153.620   2
  -3  -5   1 4694.91 173.850   1
  -3  -5   1 4973.76 165.720   2
   3   5   1 4744.29 153.738   1
   3   5   1 4860.26 151.674   2
  -3  -5   3 231.221 64.2729   1
  -3  -5   3 15.7911 48.0748   2
   3   6  -2 132.818 24.1460   2
   3   6  -2 129.170 29.3362   1
   3   6   0 14.2847 19.6285   2
   3   6   0 35.0803 30.4252   1
  -3  -6   0 40.2766 91.8949   1
  -3  -6   0 10.3860 51.9904   2
  -3  -6   2 175.273 82.8806   1
  -3  -6   2 112.324 56.0446   2
   3   7  -1 587.760 32.2057   2
  -3  -7   1 491.626 65.1519   2
  -3  -7   1 524.902 115.484   1
  -4   0   0 664467. 20076.8   2
   4   0   0 666493. 20073.0   1
   4   0   0 667802. 20073.4   2
  -4   0   2 2977.20 106.774   2
  -4   0  -2 3110.15 98.1810   2
   4   0  -2 2815.65 95.0081   2
   4   0   2 3034.63 99.4390   1
   4   1  -3 763.983 32.4618   2
  -4   1   3 637.405 34.9813   1
  -4   1   1 294.034 41.6970   1
  -4  -1  -1 302.879 54.4142   1
  -4  -1  -1 419.971 34.9193   2
   4   1  -1 354.302 24.5538   1
   4  -1   1 437.459 26.5132   1
   4   1  -1 400.902 23.1512   2
  -4  -1   1 324.452 34.9483   2
  -4   1  -1 408.049 27.3359   2
   4  -1  -1 293.518 15.8712   2
   4   1   1 353.959 18.9463   2
   4   1   1 297.774 30.2987   1
  -4  -1   1 331.507 46.9019   1
  -4  -1   3 743.760 44.0869   2
   4  -1  -3 785.098 31.4766   2
   4   2  -4 4363.78 140.544   2
  -4  -2  -2 1350.26 84.4905   1
  -4  -2  -2 1300.87 51.6065   2
   4   2  -2 1169.13 44.8119   1
   4   2  -2 1209.18 47.0396   2
  -4  -2   0 403389. 12165.7   1
  -4  -2   0 408347. 12164.3   2
   4   2   0 403779. 12160.4   2
   4   2   0 401473. 12160.0   1
  -4  -2   2 1047.31 54.8132   2
   4   2   2 1194.45 51.7639   1
  -4  -2   4 3903.50 127.507   1
   4   3  -3 197.502 24.8426   2
  -4  -3  -1 43.5159 33.8180   2
   4   3  -1 47.1436 19.3443   2
   4   3  -1 32.3650 26.6256   1
  -4  -3  -1 32.1382 62.9965   1
   4   3   1 52.8707 19.1023   2
  -4  -3   1 38.7114 56.0997   1
   4   3   1 34.4530 28.7824   1
  -4  -3   1 44.5043 39.6261   2
  -4  -3   3 182.576 48.7961   1
   4   4  -4 5104.75 163.321   2
  -4  -4  -2 1311.55 100.773   1
  -4  -4  -2 1432.77 63.8797   2
   4   4  -2 1364.85 52.1400   1
   4   4  -2 1271.00 51.1555   2
  -4  -4   0 293161. 8979.79   2
   4   4   0 285094. 8973.25   2
  -4  -4   2 1164.29 68.3387   2
   4   4   2 1284.36 55.8121   1
   4   4   2 1262.69 46.5175   2
  -4  -4   2 1096.60 76.3326   1
  -4  -4   4 4960.91 168.317   2
  -4  -4   4 4818.49 165.783   1
   4   5  -3 7.80124 23.0260   2
   4   5  -3-9.86524 26.2734   1
   4   5  -1 17.4118 19.6272   2
   4   5  -1 29.3928 26.8954   1
  -4  -5  -1 78.0240 93.0615   1
  -4  -5  -1 17.1397 46.3196   2
   4   5   1 19.8017 18.1974   2
  -4  -5   1 70.5356 75.0034   1
   4   5   1 38.8186 42.5375   1
  -4  -5   1 26.7003 47.3472   2
  -4  -5   3 36.3371 66.7975   1
  -4  -5   3 58.4418 54.1930   2
   4   6  -2 854.688 43.7487   1
   4   6  -2 921.150 42.6507   2
  -4  -6   0 134264. 4058.97   1
  -4  -6   0 134252. 4054.32   2
   4   6   0 133878. 4043.76   1
   4   6   0 134310. 4044.35   2
  -4  -6   2 774.174 89.8475   1
  -4  -6   2 733.730 70.7139   2
   4   7  -1 64.7127 32.0906   1
  -4  -7   1 78.4897 66.9277   2
  -5   0   0-13.5077 68.3046   1
   5   0   0-2.57016 12.9410   2
   5   0   0-9.25189 21.1326   1
  -5   0   0 30.4786 34.3607   2
   5   0  -2-10.9341 16.7737   2
  -5   0   2 13.0400 51.7762   1
   5   0   2 22.6470 27.8803   1
  -5   0  -2 5.71056 31.2724   2
  -5   1   3 116.784 48.3417   1
   5  -1   1 2052.06 65.6673   1
   5   1  -1 1990.22 67.6272   1
   5   1  -1 1958.10 67.5142   2
  -5   1  -1 2102.58 75.3108   2
   5   1   1 2213.51 72.6089   1
   5   1   1 1943.63 67.3740   2
   5  -1  -3 36.6970 18.0058   2
   5   2  -4-5.57876 20.5170   2
   5   2  -2 0.18718 19.2001   2
   5   2   0-8.58530 20.4047   2
  -5  -2   0-2.99124 63.4596   1
   5   2   0-29.1222 32.2061   1
  -5  -2   0-45.3192 41.1512   2
  -5  -2   2-12.6456 55.9671   1
  -5  -2   4 13.2298 38.1302   1
   5   3  -3 101.703 25.8417   1
   5   3  -3 130.743 24.1386   2
  -5  -3  -1 4846.06 186.645   1
  -5  -3  -1 5333.01 173.147   2
   5   3  -1 5348.38 162.998   1
   5   3  -1 5000.22 162.365   2
  -5  -3   1 4901.11 180.399   1
  -5  -3   1 5021.73 174.909   2
   5   3   1 5538.53 163.439   1
   5   3   1 4936.37 160.203   2
  -5  -3   3 102.948 61.2789   1
  -5  -3   3 92.1043 50.1531   2
   5   4  -2 5.25208 21.2070   2
   5   4  -2-19.7179 30.1295   1
  -5  -4   0 37.3628 78.5235   1
   5   4   0-31.3080 20.8918   2
   5   4   0-27.1348 31.3542   1
  -5  -4   0 7.06918 50.7903   2
  -5  -4   2-1.08939 57.0819   2
  -5  -4   2-58.9581 70.2048   1
   5   5  -3 30.8284 28.6834   1
   5   5  -3 46.8295 22.8510   2
   5   5  -1 343.422 34.3651   1
   5   5  -1 324.049 27.7775   2
  -5  -5   1 273.721 58.4984   2
  -5  -5   1 315.668 81.4517   1
  -5  -5   3 178.656 76.0020   1
  -5  -5   3 49.5775 58.7431   2
   5   6  -2 15.0309 30.1963   1
  -5  -6   2-51.2984 61.0416   2
  -6   0   0 291083. 8696.57   2
   6   0   0 287551. 8686.04   1
  -6   0   2 850.422 79.2982   1
   6   1  -3 280.190 24.8015   2
   6   1  -1 110.040 19.5474   2
  -6  -1   1 148.541 75.4099   1
  -6  -1   3 345.360 68.8151   1
   6   2  -2 987.520 41.9604   1
   6   2  -2 807.320 37.7019   2
   6   2   0 197351. 5947.71   1
   6   2   0 197370. 5947.61   2
   6   3  -3 83.0119 22.8365   2
   6   3  -1 82.7400 22.8662   2
   6   3  -1 60.2920 31.9815   1
  -6  -3  -1 49.0684 49.8689   2
   6   3   1 69.2679 35.1329   1
  -6  -3   1 83.9360 77.3820   1
  -6  -3   1 12.8931 61.9904   2
  -6  -3   3 34.1285 53.6731   2
  -6  -3   3 121.864 69.4209   1
  -6  -4   0 141625. 4303.63   1
  -6  -4   0 142835. 4300.50   2
  -6  -4   2 743.367 86.2975   1
  -6  -4   2 876.009 72.6378   2
   6   5  -1 5.02306 32.7459   1
  -6  -5   1 17.5014 62.3483   2
   7   2  -2 7.29284 21.5126   2
   7   3  -1 586.311 39.2272   1
   7   3  -1 537.988 29.6656   2
  -7  -3   1 597.713 70.4103   2
  -7  -3   1 542.891 105.066   1
  -7  -4   2 33.2698 62.4762   2
   0   0   0    0.00    0.00   0

TITL 027_SSO_x1_P23_30-5-1 in Aeaa
REM Aeaa (#68 with fixed user cell!)
CELL 0.48590   5.461431   5.462626  20.618525  90.0000  90.0000  90.0000
ZERR    4.00   0.000676   0.000600   0.120113   0.0000   0.0000   0.0000
LATT  5
SYMM  x,-y,-z+1/2
SYMM -x+1/2, y,-z
SYMM -x+1/2,-y, z+1/2
SFAC O Sr Sn
UNIT 28.00 12.00 8.00
TREF
HKLF 4
END
;
_shelx_hkl_checksum                5787
loop_
  _axis.id
  _axis.system
  _axis.type
  _axis.equipment
  _axis.parity
  _axis.depends_on
  _axis.zero
  _axis.vector[1]
  _axis.vector[2]
  _axis.vector[3]
 source abstract . source . . . 0.99999589 0.00000000 -0.00286792
 omega abstract rotation goniometer -1 . 86.41056000 0.00000000 0.00000000
 1.00000000
 kappa abstract rotation goniometer -1 omega 0.00000000 -0.76381056 0.00000000
 0.64544049
 phi abstract rotation goniometer -1 kappa . 0.00000000 0.00000000 1.00000000
 theta abstract rotation goniometer -1 . 0.02394000 0.00000000 0.00000000
 1.00000000
 matrixX abstract general general . phi . 1.00000000 0.00000000 0.00000000
 matrixY abstract general general . phi . 0.00000000 1.00000000 0.00000000
 matrixZ abstract general general . phi . 0.00000000 0.00000000 1.00000000
 dacX abstract translation general . phi . 0.00000000 1.00000000 0.00000000
 dacY abstract translation general . phi . -1.00000000 0.00000000 0.00000000
 dacZ abstract translation general . phi . 0.00000000 0.00000000 1.00000000

_olex2_submission_special_instructions  'No special instructions were received'
_oxdiff_exptl_absorpt_empirical_details
;
Empirical correction (ABSPACK) includes:
- Absorption correction using spherical harmonics
- Frame scaling
;
_oxdiff_exptl_absorpt_empirical_full_max  1.843
_oxdiff_exptl_absorpt_empirical_full_min  0.364
loop_
  _twin_individual_id
  _twin_individual_mass_fraction_refined
 1 0.277(16)
 2 0.723(16)
