# Supplementary material for: The varying temperature- and pressure-induced phase transition pathways in hybrid improper ferroelectric Sr3Sn2O7
Source: Acta Crystallogr B Struct Sci Cryst Eng Mater. 2025 Apr 14;81(Pt 3):318–24. doi: 10.1107/S2052520625002306 (PMC12147935; doi:10.1107/S2052520625002306)
Supplement: Supplementary file 1 [file b-81-00318-sup1.zip › SSO_HP_VT_CIFs/SSO_HP_CIFS/028_SSO_x1_P24_23-30-5-1.cif]

data_028_sso_x1_p24_23-30-5-1

# start Validation Reply Form
_vrf_ATOM007_028_sso_x1_p24_23-30-5-1
;
PROBLEM: _atom_site_aniso_label is missing
RESPONSE: As the measurement was performed using a diamond anvil cell to
achieve high pressures, the available region of reciprocal space is 
restricted, resulting in a low data/parameter ratio. Therefore, an 
anisotropic model is neither feasible nor advisable.
;
_vrf_PLAT029_028_sso_x1_p24_23-30-5-1
;
PROBLEM: _diffrn_measured_fraction_theta_full value Low .      0.225 Why?  
RESPONSE: The measurement was performed using a diamond anvil cell, of 
which the precise design necessitates a small opening angle (approx. 23
degrees) to obtain high pressures. This restricts the available region
of reciprocal space. 
;
_vrf_PLAT088_028_sso_x1_p24_23-30-5-1
;
PROBLEM: Poor Data / Parameter Ratio ....................       5.79 Note  
RESPONSE: The measurement was performed using a diamond anvil cell, of 
which the precise design necessitates a small opening angle (approx. 23
degrees) to obtain high pressures. This restricts the available region
of reciprocal space. The sample was refined isotropically to improve this.
;
_vrf_PLAT196_028_sso_x1_p24_23-30-5-1
;
PROBLEM: No TEMP record and measurement temperature .NE.         293 Degree
RESPONSE: Model incorporates no riding hydrogens so no TEMP record is 
required. 
;
# end Validation Reply Form


_audit_creation_date               2025-01-08
_audit_creation_method
;
Olex2 1.5-ac7-013
(compiled 2025.01.02 svn.rf662f148 for Rigaku Oxford Diffraction, GUI svn.r7109)
;
_shelx_SHELXL_version_number       '2019/3'
_audit_contact_author_address  
;
Dept. of Chemistry, University of Warwick, Gibbet Hill Road, Coventry, CV4 7AL
;
_audit_contact_author_email        ?
_audit_contact_author_name         'Evie Ladbrook'
_audit_contact_author_phone        ?
_publ_contact_author_id_orcid      ?
_publ_section_references
;
Dolomanov, O.V., Bourhis, L.J., Gildea, R.J, Howard, J.A.K. & Puschmann, H.
 (2009), J. Appl. Cryst. 42, 339-341.

Sheldrick, G.M. (2008). Acta Cryst. A64, 112-122.

Sheldrick, G.M. (2015). Acta Cryst. C71, 3-8.
;
_chemical_name_common              ?
_chemical_name_systematic          ?
_chemical_formula_moiety           'O7 Sn2 Sr3'
_chemical_formula_sum              'O7 Sn2 Sr3'
_chemical_formula_weight           612.24
_chemical_melting_point            ?
_chemical_oxdiff_formula           'Sr3 Sn2 O7'
loop_
  _atom_type_symbol
  _atom_type_description
  _atom_type_scat_dispersion_real
  _atom_type_scat_dispersion_imag
  _atom_type_scat_source
 'O' 'O' 0.0036 0.0026 'International Tables Vol C Tables 4.2.6.8 and 6.1.1.4'
 'Sr' 'Sr' 0.1333 1.7343 'International Tables Vol C Tables 4.2.6.8 and 6.1.1.4'
 'Sn' 'Sn' -1.6654 0.7203
 'International Tables Vol C Tables 4.2.6.8 and 6.1.1.4'

_shelx_space_group_comment
;
The symmetry employed for this shelxl refinement is uniquely defined
by the following loop, which should always be used as a source of
symmetry information in preference to the above space-group names.
They are only intended as comments.
;
_space_group_crystal_system        'orthorhombic'
_space_group_IT_number             68
_space_group_name_H-M_alt          'A c a a'
_space_group_name_Hall             '-A 2ac 2c'
loop_
  _space_group_symop_operation_xyz
 'x, y, z'
 '-x+1/2, -y, z+1/2'
 'x, -y, -z+1/2'
 '-x+1/2, y, -z'
 'x, y+1/2, z+1/2'
 '-x+1/2, -y+1/2, z+1'
 'x, -y+1/2, -z+1'
 '-x+1/2, y+1/2, -z+1/2'
 '-x, -y, -z'
 'x-1/2, y, -z-1/2'
 '-x, y, z-1/2'
 'x-1/2, -y, z'
 '-x, -y+1/2, -z+1/2'
 'x-1/2, y+1/2, -z'
 '-x, y+1/2, z'
 'x-1/2, -y+1/2, z+1/2'

_cell_length_a                     5.4483(7)
_cell_length_b                     5.4496(6)
_cell_length_c                     20.55(12)
_cell_angle_alpha                  90
_cell_angle_beta                   90
_cell_angle_gamma                  90
_cell_volume                       610(4)
_cell_formula_units_Z              4
_cell_measurement_reflns_used      253
_cell_measurement_temperature      300
_cell_measurement_theta_max        19.8120
_cell_measurement_theta_min        3.5720
_shelx_estimated_absorpt_T_max     0.835
_shelx_estimated_absorpt_T_min     0.575
_exptl_absorpt_coefficient_mu      12.438
_exptl_absorpt_correction_T_max    1.00000
_exptl_absorpt_correction_T_min    1.00000
_exptl_absorpt_correction_type     sphere
_exptl_absorpt_process_details
;
CrysAlisPro 1.171.43.105a (Rigaku Oxford Diffraction, 2024)
Spherical absorption correction
using equivalent radius and absorption coefficient.
Empirical absorption correction using spherical harmonics,
implemented in SCALE3 ABSPACK scaling algorithm.
;
_exptl_absorpt_special_details     ?
_exptl_crystal_colour              'clear colourless'
_exptl_crystal_colour_lustre       clear
_exptl_crystal_colour_primary      colourless
_exptl_crystal_density_diffrn      6.666
_exptl_crystal_density_meas        ?
_exptl_crystal_density_method      ?
_exptl_crystal_description         plate
_exptl_crystal_F_000               1080
_exptl_crystal_size_max            0.05
_exptl_crystal_size_mid            0.03
_exptl_crystal_size_min            0.015
_exptl_crystal_size_rad            0.400
_exptl_transmission_factor_max     ?
_exptl_transmission_factor_min     ?
_diffrn_reflns_av_R_equivalents    0.0102
_diffrn_reflns_av_unetI/netI       0.0073
_diffrn_reflns_Laue_measured_fraction_full  0.225
_diffrn_reflns_Laue_measured_fraction_max  0.156
_diffrn_reflns_limit_h_max         7
_diffrn_reflns_limit_h_min         -7
_diffrn_reflns_limit_k_max         7
_diffrn_reflns_limit_k_min         -7
_diffrn_reflns_limit_l_max         4
_diffrn_reflns_limit_l_min         -4
_diffrn_reflns_number              399
_diffrn_reflns_point_group_measured_fraction_full  0.225
_diffrn_reflns_point_group_measured_fraction_max  0.156
_diffrn_reflns_theta_full          16.950
_diffrn_reflns_theta_max           21.078
_diffrn_reflns_theta_min           2.556
_diffrn_ambient_temperature        300
_diffrn_detector                   'Hybrid Pixel Array Detector'
_diffrn_detector_area_resol_mean   13.3333
_diffrn_measured_fraction_theta_full  0.225
_diffrn_measured_fraction_theta_max  0.156
_diffrn_measurement_details
;
List of Runs (angles in degrees, time in seconds):

  # Type    Start    End  Width  t~exp~   \w     \q     \k     \f   Frames
--------------------------------------------------------------------------
  1  \f    -27.80  26.60   0.20    1.00 -90.00   0.00   0.00    --   272
  2  \f   -167.80-112.80   0.20    1.00-130.00   0.00   0.00    --   275
;
_diffrn_measurement_device         'abstract diffractometer'
_diffrn_measurement_device_type   
 'dectris-CrysAlisPro-abstract goniometer imported dectris images'
_diffrn_measurement_method         '\f scans'
_diffrn_orient_matrix_axis[1]      matrixX
_diffrn_orient_matrix_axis[2]      matrixY
_diffrn_orient_matrix_axis[3]      matrixZ
_diffrn_orient_matrix_type        
 'CrysAlisPro convention (1999,Acta A55,543-557)'
_diffrn_orient_matrix_UB_11        0.0032880679
_diffrn_orient_matrix_UB_12        0.0031396069
_diffrn_orient_matrix_UB_13        0.0237891755
_diffrn_orient_matrix_UB_21        0.0616523007
_diffrn_orient_matrix_UB_22        0.0637920390
_diffrn_orient_matrix_UB_23        -0.0012291948
_diffrn_orient_matrix_UB_31        -0.0639045500
_diffrn_orient_matrix_UB_32        0.0617545197
_diffrn_orient_matrix_UB_33        0.0000603797
_diffrn_radiation_monochromator    synchrotron
_diffrn_radiation_probe            x-ray
_diffrn_radiation_type             synchrotron
_diffrn_radiation_wavelength       0.4859
_diffrn_source                     synchrotron
_reflns_Friedel_coverage           0.000
_reflns_Friedel_fraction_full      .
_reflns_Friedel_fraction_max       .
_reflns_number_gt                  70
_reflns_number_total               81
_reflns_special_details
;
Measurement was performed using a diamond anvil cell with an opening 
angle of approximately 23 degrees.
 Reflections were merged by SHELXL according to the crystal
 class for the calculation of statistics and refinement.
 
 _reflns_Friedel_fraction is defined as the number of unique
 Friedel pairs measured divided by the number that would be
 possible theoretically, ignoring centric projections and
 systematic absences. Completness statistics refer to single and
 composite reflections containing twin component 1 only.
;
_reflns_threshold_expression       'I > 2\s(I)'
_computing_cell_refinement         'CrysAlisPro 1.171.43.105a (Rigaku OD, 2024)'
_computing_data_collection        
 'CrysAlisPro 1.171.43.105a (Rigaku OD, 2024) (IMPORT)'
_computing_data_reduction          'CrysAlisPro 1.171.43.105a (Rigaku OD, 2024)'
_computing_molecular_graphics      'Olex2 1.5-ac7-013 (Dolomanov et al., 2009)'
_computing_publication_material    'Olex2 1.5-ac7-013 (Dolomanov et al., 2009)'
_computing_structure_refinement    'SHELXL 2019/3 (Sheldrick, 2015)'
_computing_structure_solution      'SHELXS  (Sheldrick, 2008)'
_refine_diff_density_max           0.555
_refine_diff_density_min           -0.486
_refine_diff_density_rms           0.183
_refine_ls_extinction_coef         .
_refine_ls_extinction_method       none
_refine_ls_goodness_of_fit_ref     1.299
_refine_ls_hydrogen_treatment      undef
_refine_ls_matrix_type             full
_refine_ls_number_parameters       14
_refine_ls_number_reflns           81
_refine_ls_number_restraints       3
_refine_ls_R_factor_all            0.0271
_refine_ls_R_factor_gt             0.0253
_refine_ls_restrained_S_all        1.302
_refine_ls_shift/su_max            0.000
_refine_ls_shift/su_mean           0.000
_refine_ls_structure_factor_coef   Fsqd
_refine_ls_weighting_details      
 'w=1/[\s^2^(Fo^2^)+(0.0422P)^2^+1.0563P] where P=(Fo^2^+2Fc^2^)/3'
_refine_ls_weighting_scheme        calc
_refine_ls_wR_factor_gt            0.0817
_refine_ls_wR_factor_ref           0.0832
_refine_special_details
;
 Refined as a 2-component twin.
The O1-Sn1-O2 distances were restrained to be similar as this lies along the c
axis which is is poorly defined due to the small opening angle of the
diamond anvil cell, the orientation of the plate-like crystal within the cell
and high mosaicity along c. Therefore, a SADI restraint was used to maintain
chemical and physical sensibility of the model.

SIMU restraint necessary to maintain sensible displacement parameters.
;
_olex2_refinement_description
;
1. Twinned data refinement
 Scales: 0.286(13)
 0.714(13)
2. Restrained distances
 O1-Sn1 \\sim Sn1-O2
 with sigma of 0.1
3. Uiso/Uaniso restraints and constraints
O2 \\sim O3 \\sim O1: within 3A with sigma of 0.002 and sigma for terminal
atoms of 0.004 within 3A
;
_atom_sites_solution_hydrogens     .
_atom_sites_solution_primary       isomorph
_atom_sites_solution_secondary     difmap
loop_
  _atom_site_label
  _atom_site_type_symbol
  _atom_site_fract_x
  _atom_site_fract_y
  _atom_site_fract_z
  _atom_site_U_iso_or_equiv
  _atom_site_adp_type
  _atom_site_occupancy
  _atom_site_site_symmetry_order
  _atom_site_calc_flag
  _atom_site_refinement_flags_posn
  _atom_site_refinement_flags_adp
  _atom_site_refinement_flags_occupancy
  _atom_site_disorder_assembly
  _atom_site_disorder_group
 Sr1 Sr 0.250000 0.250000 0.000000 0.0095(7) Uiso 1 4 d S . P . .
 Sr2 Sr 0.750000 0.250000 0.3114(4) 0.0111(7) Uiso 1 2 d S . P . .
 Sn1 Sn 0.750000 0.250000 0.09891(19) 0.0070(6) Uiso 1 2 d DS . P . .
 O1 O 0.750000 0.250000 0.000000 0.006(2) Uiso 1 4 d DS U P . .
 O2 O 0.750000 0.250000 0.201(2) 0.012(2) Uiso 1 2 d DS U P . .
 O3 O 0.4532(10) 0.4520(10) 0.0989(9) 0.0089(12) Uiso 1 1 d . U . . .

_geom_special_details
;
 All esds (except the esd in the dihedral angle between two l.s. planes)
 are estimated using the full covariance matrix.  The cell esds are taken
 into account individually in the estimation of esds in distances, angles
 and torsion angles; correlations between esds in cell parameters are only
 used when they are defined by crystal symmetry.  An approximate (isotropic)
 treatment of cell esds is used for estimating esds involving l.s. planes.
;
loop_
  _geom_bond_atom_site_label_1
  _geom_bond_atom_site_label_2
  _geom_bond_distance
  _geom_bond_site_symmetry_2
  _geom_bond_publ_flag
 Sr1 O1 2.7242(3) . ?
 Sr1 O1 2.7248(3) 9_665 ?
 Sr1 O1 2.7242(3) 1_455 ?
 Sr1 O1 2.7248(3) 9_655 ?
 Sr1 O3 2.563(18) . ?
 Sr1 O3 3.063(14) 9_665 ?
 Sr1 O3 3.063(14) 14_545 ?
 Sr1 O3 2.563(18) 6_554 ?
 Sr1 O3 3.063(14) 12_565 ?
 Sr1 O3 2.563(18) 7_554 ?
 Sr1 O3 2.563(18) 4 ?
 Sr1 O3 3.063(14) 15_645 ?
 Sr2 Sn1 3.289(8) 13_655 ?
 Sr2 Sn1 3.289(8) 13_755 ?
 Sr2 Sn1 3.290(8) 3_565 ?
 Sr2 O2 2.736(5) 3_565 ?
 Sr2 O2 2.735(5) 13_755 ?
 Sr2 O2 2.28(4) . ?
 Sr2 O2 2.736(4) 3 ?
 Sr2 O2 2.735(4) 13_655 ?
 Sr2 O3 2.941(16) 3_565 ?
 Sr2 O3 2.415(17) 10_656 ?
 Sr2 O3 2.941(16) 8_645 ?
 Sr2 O3 2.415(17) 13_655 ?
 Sn1 O1 2.032(13) . ?
 Sn1 O2 2.09(5) . ?
 Sn1 O3 1.956(6) . ?
 Sn1 O3 1.956(6) 6_654 ?
 Sn1 O3 1.965(6) 15_645 ?
 Sn1 O3 1.965(6) 12_665 ?

loop_
  _geom_angle_atom_site_label_1
  _geom_angle_atom_site_label_2
  _geom_angle_atom_site_label_3
  _geom_angle
  _geom_angle_site_symmetry_1
  _geom_angle_site_symmetry_3
  _geom_angle_publ_flag
 O1 Sr1 O1 180.0 . 1_455 ?
 O1 Sr1 O1 90.0 . 9_655 ?
 O1 Sr1 O1 90.0 1_455 9_655 ?
 O1 Sr1 O1 90.0 1_455 9_665 ?
 O1 Sr1 O1 90.0 . 9_665 ?
 O1 Sr1 O1 180.0 9_665 9_655 ?
 O1 Sr1 O3 121.9(2) . 14_545 ?
 O1 Sr1 O3 58.0(2) 9_665 9_665 ?
 O1 Sr1 O3 121.9(2) 1_455 15_645 ?
 O1 Sr1 O3 58.1(2) 1_455 14_545 ?
 O1 Sr1 O3 58.1(2) . 9_665 ?
 O1 Sr1 O3 122.0(2) 9_665 14_545 ?
 O1 Sr1 O3 122.0(2) 9_655 12_565 ?
 O1 Sr1 O3 58.1(2) . 15_645 ?
 O1 Sr1 O3 122.0(2) 9_655 9_665 ?
 O1 Sr1 O3 58.1(2) 1_455 12_565 ?
 O1 Sr1 O3 121.9(2) 1_455 9_665 ?
 O1 Sr1 O3 58.0(2) 9_655 14_545 ?
 O1 Sr1 O3 58.0(2) 9_665 12_565 ?
 O1 Sr1 O3 122.0(2) 9_665 15_645 ?
 O1 Sr1 O3 58.0(2) 9_655 15_645 ?
 O1 Sr1 O3 121.9(2) . 12_565 ?
 O3 Sr1 O1 115.4(2) 4 9_655 ?
 O3 Sr1 O1 115.6(2) 4 . ?
 O3 Sr1 O1 115.4(2) 6_554 9_665 ?
 O3 Sr1 O1 115.4(2) . 9_655 ?
 O3 Sr1 O1 64.6(2) 6_554 9_655 ?
 O3 Sr1 O1 115.6(2) 6_554 . ?
 O3 Sr1 O1 64.6(2) . 9_665 ?
 O3 Sr1 O1 64.4(2) 4 1_455 ?
 O3 Sr1 O1 64.4(2) 6_554 1_455 ?
 O3 Sr1 O1 64.4(2) 7_554 . ?
 O3 Sr1 O1 115.6(2) . 1_455 ?
 O3 Sr1 O1 64.6(2) 4 9_665 ?
 O3 Sr1 O1 64.4(2) . . ?
 O3 Sr1 O1 115.6(2) 7_554 1_455 ?
 O3 Sr1 O1 64.6(2) 7_554 9_655 ?
 O3 Sr1 O1 115.4(2) 7_554 9_665 ?
 O3 Sr1 O3 58.2(4) 6_554 12_565 ?
 O3 Sr1 O3 58.3(4) 6_554 15_645 ?
 O3 Sr1 O3 116.0(4) 14_545 15_645 ?
 O3 Sr1 O3 58.2(4) 7_554 9_665 ?
 O3 Sr1 O3 129.1(4) . 4 ?
 O3 Sr1 O3 116.3(4) 14_545 12_565 ?
 O3 Sr1 O3 94.0(6) 7_554 15_645 ?
 O3 Sr1 O3 58.3(4) 4 9_665 ?
 O3 Sr1 O3 75.1(6) . 6_554 ?
 O3 Sr1 O3 128.8(4) . 7_554 ?
 O3 Sr1 O3 128.8(4) 4 6_554 ?
 O3 Sr1 O3 129.1(4) 7_554 6_554 ?
 O3 Sr1 O3 116.3(4) 15_645 9_665 ?
 O3 Sr1 O3 94.0(6) . 9_665 ?
 O3 Sr1 O3 96.9(7) 14_545 9_665 ?
 O3 Sr1 O3 58.2(4) 4 14_545 ?
 O3 Sr1 O3 169.09(17) 6_554 9_665 ?
 O3 Sr1 O3 169.09(17) . 14_545 ?
 O3 Sr1 O3 116.0(4) 12_565 9_665 ?
 O3 Sr1 O3 58.3(4) . 12_565 ?
 O3 Sr1 O3 75.0(6) 4 7_554 ?
 O3 Sr1 O3 169.09(17) 7_554 12_565 ?
 O3 Sr1 O3 94.0(6) 6_554 14_545 ?
 O3 Sr1 O3 58.3(4) 7_554 14_545 ?
 O3 Sr1 O3 169.09(17) 4 15_645 ?
 O3 Sr1 O3 94.0(6) 4 12_565 ?
 O3 Sr1 O3 96.9(7) 12_565 15_645 ?
 O3 Sr1 O3 58.2(4) . 15_645 ?
 Sn1 Sr2 Sn1 71.7(2) 13_755 3_565 ?
 Sn1 Sr2 Sn1 111.8(4) 13_755 13_655 ?
 Sn1 Sr2 Sn1 71.7(2) 13_655 3_565 ?
 O2 Sr2 Sn1 92.9(6) 3 13_655 ?
 O2 Sr2 Sn1 92.9(6) 13_755 3_565 ?
 O2 Sr2 Sn1 39.2(10) 13_755 13_755 ?
 O2 Sr2 Sn1 151.1(11) 3 3_565 ?
 O2 Sr2 Sn1 39.2(10) 3_565 3_565 ?
 O2 Sr2 Sn1 92.9(6) 13_655 3_565 ?
 O2 Sr2 Sn1 39.2(10) 13_655 13_655 ?
 O2 Sr2 Sn1 92.9(6) 3_565 13_655 ?
 O2 Sr2 Sn1 124.1(2) . 3_565 ?
 O2 Sr2 Sn1 151.1(11) 13_655 13_755 ?
 O2 Sr2 Sn1 151.1(11) 13_755 13_655 ?
 O2 Sr2 Sn1 124.1(2) . 13_655 ?
 O2 Sr2 Sn1 92.9(6) 3 13_755 ?
 O2 Sr2 Sn1 124.1(2) . 13_755 ?
 O2 Sr2 Sn1 92.9(6) 3_565 13_755 ?
 O2 Sr2 O2 89.54(19) 13_655 3_565 ?
 O2 Sr2 O2 84.8(10) . 3_565 ?
 O2 Sr2 O2 170(2) 13_655 13_755 ?
 O2 Sr2 O2 84.8(10) . 13_755 ?
 O2 Sr2 O2 84.8(10) . 3 ?
 O2 Sr2 O2 89.54(19) 13_655 3 ?
 O2 Sr2 O2 170(2) 3 3_565 ?
 O2 Sr2 O2 84.8(10) . 13_655 ?
 O2 Sr2 O2 89.54(19) 13_755 3_565 ?
 O2 Sr2 O2 89.54(19) 13_755 3 ?
 O2 Sr2 O3 127.3(8) 3_565 8_645 ?
 O2 Sr2 O3 60.4(7) 3_565 3_565 ?
 O2 Sr2 O3 60.4(7) 3 8_645 ?
 O2 Sr2 O3 128.8(3) . 3_565 ?
 O2 Sr2 O3 128.8(3) . 8_645 ?
 O2 Sr2 O3 139.7(4) . 10_656 ?
 O2 Sr2 O3 127.2(8) 13_755 3_565 ?
 O2 Sr2 O3 139.7(4) . 13_655 ?
 O2 Sr2 O3 127.2(8) 13_655 8_645 ?
 O2 Sr2 O3 127.3(8) 3 3_565 ?
 O2 Sr2 O3 60.6(7) 13_755 8_645 ?
 O2 Sr2 O3 60.6(7) 13_655 3_565 ?
 O3 Sr2 Sn1 87.2(5) 13_655 13_755 ?
 O3 Sr2 Sn1 87.1(5) 13_655 3_565 ?
 O3 Sr2 Sn1 36.23(15) 8_645 13_755 ?
 O3 Sr2 Sn1 36.05(15) 3_565 3_565 ?
 O3 Sr2 Sn1 36.38(17) 10_656 3_565 ?
 O3 Sr2 Sn1 36.18(17) 13_655 13_655 ?
 O3 Sr2 Sn1 96.0(4) 8_645 13_655 ?
 O3 Sr2 Sn1 96.1(4) 8_645 3_565 ?
 O3 Sr2 Sn1 36.23(15) 3_565 13_655 ?
 O3 Sr2 Sn1 96.0(4) 3_565 13_755 ?
 O3 Sr2 Sn1 87.2(5) 10_656 13_655 ?
 O3 Sr2 Sn1 36.18(17) 10_656 13_755 ?
 O3 Sr2 O2 67.2(8) 10_656 13_755 ?
 O3 Sr2 O2 67.3(8) 13_655 3 ?
 O3 Sr2 O2 121.7(10) 13_655 13_755 ?
 O3 Sr2 O2 121.5(10) 13_655 3_565 ?
 O3 Sr2 O2 67.3(8) 10_656 3_565 ?
 O3 Sr2 O2 67.2(8) 13_655 13_655 ?
 O3 Sr2 O2 121.7(10) 10_656 13_655 ?
 O3 Sr2 O2 121.5(10) 10_656 3 ?
 O3 Sr2 O3 61.4(4) 13_655 3_565 ?
 O3 Sr2 O3 102.4(7) 8_645 3_565 ?
 O3 Sr2 O3 61.4(4) 10_656 8_645 ?
 O3 Sr2 O3 61.5(4) 10_656 3_565 ?
 O3 Sr2 O3 61.5(4) 13_655 8_645 ?
 O3 Sr2 O3 80.5(8) 10_656 13_655 ?
 Sr1 Sn1 Sr1 106.6(3) . 1_655 ?
 Sr2 Sn1 Sr1 109.58(17) 3_565 1_655 ?
 Sr2 Sn1 Sr1 177.36(19) 13_755 . ?
 Sr2 Sn1 Sr1 177.36(19) 13_655 1_655 ?
 Sr2 Sn1 Sr1 70.8(3) 13_655 . ?
 Sr2 Sn1 Sr1 70.8(3) 13_755 1_655 ?
 Sr2 Sn1 Sr1 109.58(17) 3 . ?
 Sr2 Sn1 Sr1 109.58(17) 3_565 . ?
 Sr2 Sn1 Sr1 109.58(17) 3 1_655 ?
 Sr2 Sn1 Sr2 111.8(4) 13_755 13_655 ?
 Sr2 Sn1 Sr2 111.8(4) 3_565 3 ?
 Sr2 Sn1 Sr2 71.7(2) 13_755 3_565 ?
 Sr2 Sn1 Sr2 71.7(2) 13_655 3_565 ?
 Sr2 Sn1 Sr2 71.7(2) 13_755 3 ?
 Sr2 Sn1 Sr2 71.7(2) 13_655 3 ?
 O1 Sn1 Sr1 53.28(17) . . ?
 O1 Sn1 Sr1 53.28(17) . 1_655 ?
 O1 Sn1 Sr2 124.1(2) . 3_565 ?
 O1 Sn1 Sr2 124.1(2) . 13_655 ?
 O1 Sn1 Sr2 124.1(2) . 13_755 ?
 O1 Sn1 Sr2 124.1(2) . 3 ?
 O1 Sn1 O2 180.0 . . ?
 O2 Sn1 Sr1 126.72(17) . . ?
 O2 Sn1 Sr1 126.72(17) . 1_655 ?
 O2 Sn1 Sr2 55.9(2) . 13_755 ?
 O2 Sn1 Sr2 55.9(2) . 13_655 ?
 O2 Sn1 Sr2 55.9(2) . 3_565 ?
 O2 Sn1 Sr2 55.9(2) . 3 ?
 O3 Sn1 Sr1 116.8(4) 12_665 . ?
 O3 Sn1 Sr1 48.5(5) 6_654 1_655 ?
 O3 Sn1 Sr1 131.5(4) . 1_655 ?
 O3 Sn1 Sr1 48.5(5) . . ?
 O3 Sn1 Sr1 63.2(3) 12_665 1_655 ?
 O3 Sn1 Sr1 63.2(3) 15_645 . ?
 O3 Sn1 Sr1 116.8(4) 15_645 1_655 ?
 O3 Sn1 Sr1 131.5(4) 6_654 . ?
 O3 Sn1 Sr2 62.2(4) 12_665 13_755 ?
 O3 Sn1 Sr2 133.2(4) 12_665 3 ?
 O3 Sn1 Sr2 133.2(4) 15_645 3_565 ?
 O3 Sn1 Sr2 46.8(4) 15_645 3 ?
 O3 Sn1 Sr2 46.8(4) 12_665 3_565 ?
 O3 Sn1 Sr2 117.8(3) . 3 ?
 O3 Sn1 Sr2 133.2(4) 6_654 13_655 ?
 O3 Sn1 Sr2 62.2(4) 15_645 13_655 ?
 O3 Sn1 Sr2 117.8(3) 6_654 3_565 ?
 O3 Sn1 Sr2 62.2(4) . 3_565 ?
 O3 Sn1 Sr2 46.8(4) 6_654 13_755 ?
 O3 Sn1 Sr2 46.8(4) . 13_655 ?
 O3 Sn1 Sr2 117.8(3) 15_645 13_755 ?
 O3 Sn1 Sr2 117.8(3) 12_665 13_655 ?
 O3 Sn1 Sr2 62.2(4) 6_654 3 ?
 O3 Sn1 Sr2 133.2(4) . 13_755 ?
 O3 Sn1 O1 90.0(5) 15_645 . ?
 O3 Sn1 O1 90.0(5) 6_654 . ?
 O3 Sn1 O1 90.0(5) 12_665 . ?
 O3 Sn1 O1 90.0(5) . . ?
 O3 Sn1 O2 90.0(5) 6_654 . ?
 O3 Sn1 O2 90.0(5) 12_665 . ?
 O3 Sn1 O2 90.0(5) . . ?
 O3 Sn1 O2 90.0(5) 15_645 . ?
 O3 Sn1 O3 180.0(10) 12_665 15_645 ?
 O3 Sn1 O3 89.96(6) . 15_645 ?
 O3 Sn1 O3 90.04(6) . 12_665 ?
 O3 Sn1 O3 90.04(6) 6_654 15_645 ?
 O3 Sn1 O3 89.96(6) 6_654 12_665 ?
 O3 Sn1 O3 180.0(10) . 6_654 ?
 Sr1 O1 Sr1 90.0 1_655 9_655 ?
 Sr1 O1 Sr1 180.0 . 1_655 ?
 Sr1 O1 Sr1 90.0 . 9_665 ?
 Sr1 O1 Sr1 90.0 1_655 9_665 ?
 Sr1 O1 Sr1 180.0 9_655 9_665 ?
 Sr1 O1 Sr1 90.0 . 9_655 ?
 Sn1 O1 Sr1 90.0 7_554 9_665 ?
 Sn1 O1 Sr1 90.0 7_554 . ?
 Sn1 O1 Sr1 90.0 . 9_655 ?
 Sn1 O1 Sr1 90.0 . 9_665 ?
 Sn1 O1 Sr1 90.0 7_554 1_655 ?
 Sn1 O1 Sr1 90.0 . 1_655 ?
 Sn1 O1 Sr1 90.0 7_554 9_655 ?
 Sn1 O1 Sr1 90.0 . . ?
 Sn1 O1 Sn1 180.0 7_554 . ?
 Sr2 O2 Sr2 89.54(19) 13_655 3 ?
 Sr2 O2 Sr2 170(2) 3 3_565 ?
 Sr2 O2 Sr2 95.2(10) . 3 ?
 Sr2 O2 Sr2 170(2) 13_655 13_755 ?
 Sr2 O2 Sr2 95.2(10) . 3_565 ?
 Sr2 O2 Sr2 95.2(10) . 13_655 ?
 Sr2 O2 Sr2 95.2(10) . 13_755 ?
 Sr2 O2 Sr2 89.54(19) 13_755 3 ?
 Sr2 O2 Sr2 89.54(19) 13_655 3_565 ?
 Sr2 O2 Sr2 89.54(19) 13_755 3_565 ?
 Sn1 O2 Sr2 84.8(10) . 3 ?
 Sn1 O2 Sr2 84.8(10) . 13_755 ?
 Sn1 O2 Sr2 84.8(10) . 3_565 ?
 Sn1 O2 Sr2 84.8(10) . 13_655 ?
 Sn1 O2 Sr2 180.0 . . ?
 Sr1 O3 Sr1 86.0(6) . 9_665 ?
 Sr1 O3 Sr2 166.3(5) . 3_565 ?
 Sr2 O3 Sr1 102.2(4) 13_655 . ?
 Sr2 O3 Sr1 171.8(6) 13_655 9_665 ?
 Sr2 O3 Sr1 80.4(4) 3_565 9_665 ?
 Sr2 O3 Sr2 91.5(7) 13_655 3_565 ?
 Sn1 O3 Sr1 82.1(3) . 9_665 ?
 Sn1 O3 Sr1 81.9(3) 15_655 9_665 ?
 Sn1 O3 Sr1 96.4(5) 15_655 . ?
 Sn1 O3 Sr1 96.6(5) . . ?
 Sn1 O3 Sr2 81.7(4) . 3_565 ?
 Sn1 O3 Sr2 97.0(4) . 13_655 ?
 Sn1 O3 Sr2 81.6(4) 15_655 3_565 ?
 Sn1 O3 Sr2 96.8(4) 15_655 13_655 ?
 Sn1 O3 Sn1 158.5(3) . 15_655 ?

_shelx_res_file
;
TITL 028_SSO_x1_P24_23-30-5-1 in Aeaa
    028_sso_x1_p24_23-30-5-1.res
    created by SHELXL-2019/3 at 15:40:41 on 08-Jan-2025
REM Aeaa (#68 with fixed user cell
CELL 0.4859 5.448334 5.449588 20.546721 90 90 90
ZERR 4 0.000675 0.000644 0.120937 0 0 0
LATT 5
SYMM 0.5-X,-Y,0.5+Z
SYMM +X,-Y,0.5-Z
SYMM 0.5-X,+Y,-Z
SFAC O Sr Sn
DISP O 0.0036 0.0026 8.3735
DISP Sn -1.6654 0.7203 2178.1549
DISP Sr 0.1333 1.7343 4851.4431
UNIT 28 12 8
SIMU 0.002 0.004 3 O2 O3 O1
SADI 0.1 O1 Sn1 Sn1 O2

L.S. 10
PLAN  5
SIZE 0.05 0.03 0.015
CONF
LIST 4
MORE -1
fmap 2
acta
TWIN 0 1 0 -1 0 0 0 0 1 2
REM <olex2.extras>
REM <HklSrc "%.\\028_SSO_x1_P24_23-30-5-1.hkl">
REM </olex2.extras>

WGHT    0.042200    1.056300
BASF   0.71359
FVAR       1.44547
SR1   2    0.250000    0.250000    0.000000    10.25000    0.00945
SR2   2    0.750000    0.250000    0.311378    10.50000    0.01106
SN1   3    0.750000    0.250000    0.098909    10.50000    0.00704
O1    1    0.750000    0.250000    0.000000    10.25000    0.00637
O2    1    0.750000    0.250000    0.200606    10.50000    0.01175
O3    1    0.453159    0.452009    0.098927    11.00000    0.00887
HKLF 4


REM  028_SSO_x1_P24_23-30-5-1 in Aeaa
REM wR2 = 0.0832, GooF = S = 1.299, Restrained GooF = 1.302 for all data
REM R1 = 0.0253 for 70 Fo > 4sig(Fo) and 0.0271 for all 81 data
REM 14 parameters refined using 3 restraints

END

WGHT      0.0420      1.0627

REM Highest difference peak  0.555,  deepest hole -0.486,  1-sigma level  0.183
Q1    1   0.7511  0.1561  0.0906  11.00000  0.05    0.55
Q2    1   0.2500  0.1622  0.0000  10.50000  0.05    0.54
Q3    1   0.2498  0.0078  0.0116  11.00000  0.05    0.32
Q4    1   0.0195  0.3448  0.0170  11.00000  0.05    0.19
Q5    1   0.9978  0.1569  0.2200  11.00000  0.05    0.15
;
_shelx_res_checksum                68143
_shelx_hkl_file
;
   0   1  -1 0.47548 3.24923   2
   0   1  -1 0.16285 2.62568   1
   0  -1   1-2.52092 3.20480   1
   0  -1   1 1.10476 3.93321   2
   0   2   0 887526. 1107.89   2
   0   2   0 919659. 1116.74   1
   0  -2   0 912165. 1156.59   1
   0   2  -2 139.246 9.20179   2
   0  -2   2 189.972 9.87694   1
   0   3  -1 12.0008 14.0984   1
   0   3  -1 13.2139 9.87253   2
   0   3   1 39.3100 21.6052   1
   0   3   1 9.57183 8.56892   2
   0   3  -3 6.91024 12.5412   2
   0  -4   0 544071. 792.768   2
   0   4   0 543267. 735.940   1
   0  -4   0 544202. 847.937   1
   0   4   0 542936. 733.616   2
   0  -4   2 2632.31 48.6838   2
   0  -4   2 2669.14 53.8483   1
   0   4  -2 2568.69 30.8757   2
   0  -4  -2 2700.98 33.0220   2
   0   5  -1 14.5188 24.8248   1
   0   5   1 11.1412 28.2036   1
   0  -5   1 23.6150 31.9127   2
   0  -5  -1 0.98259 27.6664   2
   0  -5   1-29.0762 64.5256   1
   0   5  -1 1.39118 16.1027   2
   0  -5   3 27.7284 53.7785   1
   0   5  -3 4.38102 18.3961   2
   0  -6   0 241093. 512.051   2
   0   6   0 249327. 409.301   1
   0   6  -2 1307.31 32.3247   2
   0  -6   2 1327.25 92.5750   1
   1   0   0 1.26163 4.71669   1
  -1   0   0 0.13163 2.35962   2
   1   0   0-0.17520 2.26693   2
  -1   0   0-0.12297 6.11402   1
   1   1  -1 13237.9 47.6799   2
  -1  -1  -1 11893.3 41.9655   2
  -1  -1  -1 13591.6 66.0025   1
   1   1  -1 11978.1 40.4511   1
   1   1   1 12804.8 58.2845   1
  -1  -1   1 12518.8 44.5096   1
  -1  -2  -2 1172.44 17.1528   2
   1   2  -2 1105.38 16.7129   1
  -1   2   0 18.1806 3.92585   2
  -1  -2   0 52.6274 22.2485   1
  -1   2   0 69.4787 6.31615   1
   1   2   0 15.7668 7.36151   2
  -1  -2   0 14.8070 9.29677   2
   1   2   0 57.4855 15.1964   1
   1   2   2 1126.49 32.1653   1
  -1  -2   2 1179.38 26.2968   2
   1   3  -3 150.810 16.3582   2
   1  -3   3 182.132 15.2345   1
   1   3  -1 10234.3 53.4736   1
  -1  -3  -1 10225.6 85.8502   1
  -1  -3  -1 10983.1 58.1777   2
  -1   3   1 11301.5 46.0093   1
   1   3  -1 11381.8 56.8732   2
   1  -3   1 10948.3 61.1652   1
  -1  -3   1 11685.9 70.0322   2
  -1   3  -1 10892.2 41.1784   2
   1   3   1 10675.1 51.8191   2
   1  -3  -1 11462.6 48.2553   2
  -1  -3   1 11127.1 76.3281   1
   1   3   1 10682.8 65.9399   1
  -1  -3   3 214.548 23.4173   1
  -1  -3   3 162.817 24.8530   2
   1   4  -2 1014.62 24.6576   2
  -1  -4  -2 856.028 24.5167   2
   1  -4   2 926.787 43.2536   1
   1   4  -2 981.728 27.2912   1
  -1   4   2 861.719 28.6963   1
  -1  -4   0 39.6435 22.6164   2
   1   4   0 140.865 27.8310   1
  -1  -4   0 109.181 56.7616   1
   1  -4   0 19.3750 21.4450   2
  -1   4   0 21.8122 11.9631   2
   1   4   0 42.6614 16.2839   2
   1  -4  -2 841.814 20.7494   2
  -1  -4   2 881.626 36.3387   2
  -1   4  -2 900.810 19.1452   2
  -1  -4   2 851.423 49.3186   1
   1   4   2 918.765 40.4826   1
  -1  -4   4 328.920 33.8704   1
   1  -5   3 88.0457 54.4897   1
   1  -5   1 2037.99 78.4784   1
  -1   5   1 1902.41 32.1995   1
  -1  -5  -1 1952.33 96.4541   1
  -1  -5  -1 1837.24 41.7215   2
  -1  -5   1 1813.28 46.1855   2
  -1   5  -1 1933.25 27.2548   2
   1  -5  -1 1919.84 41.2584   2
  -1  -5   1 1874.71 81.2417   1
  -1   5  -3 47.3362 17.1170   2
  -1  -5   3 146.941 58.0563   1
   1   6  -2 379.379 26.2114   2
   1   6   0-1.55348 20.8314   2
  -1  -6   0-17.6892 38.7217   2
   1   6   0-5.14267 34.5927   1
  -1  -6   0 53.2026 107.616   1
  -1  -6   2 347.410 86.3527   1
  -1  -6   2 338.307 49.8003   2
   1   7  -1 2278.36 42.4503   2
  -1  -7   1 2012.37 68.9584   2
   2   0   0 956072. 1195.46   1
   2   0   0 957869. 1184.40   2
   2   0  -2 155.435 9.99544   2
  -2   0   2 235.816 10.5472   1
  -2   1   1 365.767 10.5682   1
  -2  -1  -1 447.884 13.3763   2
   2   1  -1 443.291 12.9644   2
   2   1  -1 451.955 15.2149   1
  -2  -1  -1 365.411 28.7363   1
  -2  -1   1 394.618 15.6672   2
  -2   1  -1 458.605 7.33341   2
   2   1   1 464.395 12.1824   2
   2   1   1 412.137 21.8924   1
   2   2  -2 5133.84 37.5373   1
  -2  -2  -2 5169.23 41.0275   2
  -2  -2   0 942353. 1313.12   1
   2   2   0 999999. 1239.70   2
  -2  -2   0 985193. 1274.59   2
  -2  -2   2 4693.90 45.4021   1
  -2  -2   2 4615.04 51.3016   2
   2   3  -3 164.065 20.8346   1
   2   3  -3 154.133 18.2366   2
  -2  -3  -1 71.6662 17.8527   2
   2   3  -1 77.7480 15.0158   2
  -2  -3  -1 63.2530 48.6613   1
   2   3  -1 84.3560 22.9646   1
  -2  -3   1 79.1061 23.2195   2
   2   3   1 81.2963 13.3839   2
  -2  -3   1 70.5175 40.1158   1
   2   3   1 81.2073 29.7803   1
  -2  -3   3 93.3061 30.3114   1
  -2  -3   3 166.338 28.3376   2
   2   4  -4 5248.25 50.9695   2
   2   4  -2 1238.05 31.5295   1
  -2  -4  -2 1212.80 31.9691   2
  -2   4   2 1286.96 22.2687   1
   2   4   0 426266. 635.870   1
  -2  -4   0 420240. 678.083   2
  -2  -4   2 1186.83 40.0722   2
   2   4   2 1290.16 46.6107   1
  -2  -4   4 3768.79 58.8181   1
   2   5  -3-0.94305 19.7500   2
   2   5  -3-3.77717 28.5767   1
   2   5  -1 19.2614 20.4751   2
  -2  -5  -1 1.60944 29.7211   2
  -2  -5  -1-40.7296 85.8338   1
  -2  -5   1-23.5970 75.0401   1
   2   5   1 11.5624 19.0893   2
  -2  -5   1 53.8507 37.9208   2
  -2  -5   3-26.4729 62.0993   1
  -2  -5   3 13.1032 41.3246   2
  -2  -6   0 218849. 578.011   1
  -2  -6   0 219160. 510.548   2
  -2  -6   2 946.133 57.2277   2
  -2  -6   2 992.189 92.6015   1
   2   7  -1-4.52560 24.4133   2
   2   7  -1-29.7509 36.8626   1
  -2  -7   1 68.4704 121.975   1
  -2  -7   1-3.33458 53.8973   2
  -3   0   0-7.21623 13.3016   2
   3   0   0-1.16922 9.01157   2
   3   0   0-2.88739 16.6785   1
  -3   0   0 1.20413 32.9032   1
  -3   0   2 1.03988 20.0352   1
   3   0  -2 2.34973 11.1695   2
  -3   0  -2-4.42361 10.3547   2
   3   0   2 2.70890 28.7696   1
  -3   0   2-4.76058 17.6628   2
   3   1  -3 152.657 16.5050   2
  -3   1   1 10842.6 58.1961   1
  -3  -1  -1 12215.7 92.8157   1
  -3  -1  -1 11819.3 61.3349   2
   3   1  -1 11303.3 56.7177   2
   3   1  -1 12175.0 58.6578   1
   3  -1   1 11842.0 47.1633   1
   3   1   1 12913.5 57.8909   2
  -3  -1   1 11901.3 69.8769   2
  -3   1  -1 12277.0 49.9362   2
   3  -1  -1 12371.7 41.5997   2
   3   1   1 12738.3 72.7912   1
  -3  -1   1 11778.8 77.6718   1
  -3  -1   3 151.363 24.5289   2
  -3  -2  -2 163.158 57.1863   1
   3  -2   2 144.070 13.8132   1
   3   2  -2 194.055 22.6008   1
   3   2  -2 188.947 16.7310   2
  -3  -2  -2 241.678 19.7354   2
  -3   2   2 161.246 17.7322   1
  -3  -2   0 28.7703 21.4102   2
   3   2   0 32.4505 13.9982   2
   3   2   0 80.9216 27.3539   1
  -3  -2   0 31.1955 48.3942   1
   3   2   2 186.851 35.6041   1
  -3  -2   2 140.792 33.4084   1
  -3  -2   2 193.914 27.8162   2
  -3   2  -2 150.069 7.39064   2
   3   2   2 202.625 14.7750   2
   3   3  -3 228.273 27.1940   1
  -3  -3  -1 1463.87 71.9866   1
  -3  -3  -1 1608.86 36.3599   2
   3   3  -1 1610.18 35.7544   1
   3   3  -1 1398.99 26.8031   2
  -3  -3   1 1434.04 58.8873   1
  -3  -3   1 1656.06 39.0619   2
   3   3   1 1324.86 25.2235   2
   3   3   1 1528.86 42.5537   1
  -3  -3   3 175.668 35.1266   2
   3   4  -4 152.973 22.7586   2
   3   4  -2 192.575 20.9927   2
  -3  -4  -2 180.852 87.2183   1
  -3  -4   0 11.8873 32.0511   2
   3   4   0-0.30377 18.9279   2
  -3  -4   0-25.1372 68.9503   1
  -3  -4   2 162.110 59.6560   1
   3   4   2 164.780 19.9476   2
  -3  -4   4 126.929 46.5329   1
  -3  -4   4 125.712 42.4131   2
   3   5  -3 226.561 33.2922   1
   3   5  -3 143.453 22.9058   2
  -3  -5  -1 5616.88 122.464   1
  -3  -5  -1 5456.72 73.0317   2
   3   5  -1 5515.26 54.1082   2
  -3  -5   1 5234.76 107.507   1
   3   5   1 5255.04 63.6942   1
   3   5   1 5271.45 51.1706   2
  -3  -5   3 287.845 72.0188   1
  -3  -5   3 121.956 47.7741   2
   3   6  -2 142.798 37.9839   1
   3   6  -2 177.866 26.0449   2
  -3  -6   0 134.019 104.330   1
   3   6   0 17.9272 22.8720   2
   3   6   0 39.2442 40.3838   1
  -3  -6   0 40.1767 47.7892   2
  -3  -6   2 124.137 88.5484   1
  -3  -6   2 190.218 51.2296   2
   3   7  -1 647.563 31.4416   2
  -3  -7   1 793.882 128.238   1
  -3  -7   1 604.207 59.9661   2
   4   0   0 630046. 843.472   1
   4   0   0 635159. 839.284   2
  -4   0   2 2829.09 51.0670   2
  -4   0  -2 2756.43 35.0241   2
   4   0  -2 2760.78 31.7645   2
   4   1  -3 836.766 24.5115   2
  -4   1   3 740.992 33.0124   1
  -4   1   1 317.991 42.5784   1
  -4  -1  -1 403.745 61.8777   1
  -4  -1  -1 415.320 26.1113   2
   4   1  -1 386.154 27.4510   1
   4  -1   1 354.240 21.1841   1
   4   1  -1 360.001 18.2212   2
  -4  -1   1 356.650 49.8363   1
  -4  -1   1 414.570 30.3051   2
  -4   1  -1 436.324 22.5115   2
   4  -1  -1 292.726 12.9035   2
   4   1   1 346.365 33.4902   1
   4   1   1 375.967 17.8667   2
  -4  -1   3 837.948 38.6583   2
   4  -1  -3 894.277 19.8473   2
   4   2  -4 4995.06 51.7947   2
  -4  -2  -2 1361.34 33.9326   2
   4   2  -2 1359.10 33.1821   1
  -4  -2   0 449004. 788.654   1
   4   2   0 449225. 660.959   2
   4   2   2 1364.16 48.9760   1
  -4  -2   2 1196.35 42.0252   2
  -4  -2   4 4370.78 61.2491   1
   4   3  -3 226.312 22.6967   2
  -4  -3  -1 41.6376 29.3044   2
  -4  -3  -1 107.935 76.1240   1
   4   3  -1 54.0421 19.4030   2
   4   3  -1 36.7064 33.5001   1
   4   3   1 53.4789 19.3093   2
  -4  -3   1 96.8377 67.6410   1
   4   3   1 31.4960 37.7468   1
  -4  -3   1 42.6571 33.8536   2
  -4  -3   3 216.103 56.8951   1
   4   4  -4 5876.70 57.2901   2
  -4  -4  -2 1491.23 46.8956   2
   4   4  -2 1564.51 42.3558   1
   4   4  -2 1499.47 33.7265   2
  -4  -4   0 288088. 654.302   1
   4   4   0 282816. 493.130   2
  -4  -4   2 1384.68 81.9854   1
  -4  -4   2 1443.26 57.1906   2
   4   4   2 1568.12 34.5824   2
  -4  -4   4 5657.88 87.5929   2
  -4  -4   4 5399.25 89.9951   1
   4   5  -3-17.5261 23.3104   2
   4   5  -3 26.2573 34.6420   1
  -4  -5  -1 7.32794 42.2894   2
   4   5  -1 50.0479 22.0947   2
  -4  -5  -1 10.1249 106.118   1
   4   5  -1 35.6433 36.1547   1
   4   5   1 33.7173 22.2633   2
  -4  -5   1-7.26503 85.1670   1
   4   5   1 46.4080 41.7077   1
  -4  -5   1 24.0991 44.5787   2
  -4  -5   3 28.7429 82.2085   1
  -4  -5   3 61.5511 52.1318   2
   4   6  -2 942.599 44.5344   1
   4   6  -2 905.961 33.1391   2
  -4  -6   0 153789. 520.000   1
  -4  -6   0 155714. 432.520   2
   4   6   0 154953. 327.343   1
   4   6   0 154599. 331.070   2
  -4  -6   2 879.525 104.587   1
  -4  -6   2 834.828 63.2852   2
   4   7  -1 23.8370 41.5574   1
  -4  -7   1 65.2435 61.4665   2
  -5   0   0-21.3564 74.1393   1
   5   0   0-3.17305 14.8820   2
   5   0   0-16.4403 27.5551   1
  -5   0   0 33.8712 30.6019   2
  -5   0  -2-10.2099 26.6382   2
   5   0  -2-7.02025 16.8805   2
  -5   0   2-3.57206 60.4898   1
   5   0   2-5.84204 34.7051   1
   5   1  -3 39.4862 19.8972   2
  -5   1   3 80.9071 51.3692   1
   5  -1   1 2127.97 31.3433   1
   5   1  -1 2193.25 38.7546   1
   5   1  -1 2083.17 33.7375   2
  -5   1  -1 2225.01 40.3565   2
   5   1   1 2119.65 32.6139   2
   5  -1  -3 28.7360 15.7911   2
   5   2  -4 7.80343 21.0175   2
   5   2  -2 6.93975 19.8804   2
  -5  -2   0-13.4340 34.5571   2
   5   2   0 4.45935 19.8465   2
  -5  -2   0 21.6985 77.0050   1
  -5  -2   2 32.2920 68.8836   1
  -5  -2   4-11.2213 51.3384   1
   5   3  -3 107.327 22.8452   2
   5   3  -3 114.895 33.3750   1
  -5  -3  -1 5627.45 121.934   1
  -5  -3  -1 5931.07 77.3366   2
   5   3  -1 5680.54 55.5377   2
  -5  -3   1 5641.41 110.212   1
  -5  -3   1 5410.80 82.0956   2
   5   3   1 5511.33 51.7381   2
  -5  -3   3 125.919 72.1138   1
  -5  -3   3 139.836 49.1690   2
   5   4  -2 12.8212 23.6162   2
   5   4  -2 17.4001 37.6370   1
   5   4   0-20.4681 23.6724   2
  -5  -4   0 50.9728 95.7436   1
   5   4   0 5.13170 41.6888   1
  -5  -4   0 18.0045 45.2254   2
  -5  -4   2 54.4577 86.4153   1
  -5  -4   2 9.85719 50.2936   2
   5   5  -3 65.6723 26.1393   2
   5   5  -3 62.6439 37.9888   1
   5   5  -1 350.949 43.0441   1
   5   5  -1 319.894 27.8787   2
  -5  -5   1 407.946 101.816   1
  -5  -5   1 314.749 54.8490   2
  -5  -5   3 234.112 95.2554   1
  -5  -5   3 55.0524 57.9765   2
   5   6  -2-6.27043 40.3530   1
  -5  -6   2-6.09289 59.8179   2
  -6   0   0 298547. 589.197   2
   6   0   0 289615. 468.928   1
   6   1  -3 375.970 25.5741   2
   6   1  -1 108.042 21.2554   2
  -6  -1   1 166.635 88.2554   1
  -6  -1   3 410.055 82.0855   1
   6   2  -2 1054.12 40.6751   1
   6   2  -2 929.994 31.6641   2
   6   2   0 224628. 421.978   1
   6   2   0 225148. 408.225   2
  -6  -2   2 879.472 91.3152   1
   6   3  -3 104.369 25.2882   2
   6   3  -1 68.1136 24.4959   2
   6   3  -1 38.9135 39.7664   1
  -6  -3  -1 49.9171 45.1192   2
  -6  -3   1 51.9311 96.0887   1
   6   3   1 68.7950 46.3787   1
  -6  -3   1 44.0728 52.3377   2
  -6  -3   3 111.538 88.9711   1
  -6  -3   3 133.485 54.1913   2
  -6  -4   0 172391. 549.998   1
  -6  -4   0 171277. 463.487   2
  -6  -4   2 1046.75 107.399   1
  -6  -4   2 934.020 67.8123   2
   6   5  -1-15.5527 43.9475   1
  -6  -5   1-23.3179 57.6819   2
   7   2  -2 13.5837 25.3544   2
   7   3  -1 713.255 46.0848   1
   7   3  -1 706.162 32.1191   2
  -7  -3   1 713.661 126.780   1
  -7  -3   1 787.417 69.2022   2
   0   0   0    0.00    0.00   0

TITL 028_SSO_x1_P24_23-30-5-1 in Aeaa
REM Aeaa (#68 with fixed user cell!)
CELL 0.48590   5.448334   5.449588  20.546721  90.0000  90.0000  90.0000
ZERR    4.00   0.000675   0.000644   0.120937   0.0000   0.0000   0.0000
LATT  5
SYMM  x,-y,-z+1/2
SYMM -x+1/2, y,-z
SYMM -x+1/2,-y, z+1/2
SFAC O Sr Sn
UNIT 28.00 12.00 8.00
TREF
HKLF 4
END
;
_shelx_hkl_checksum                60478
loop_
  _axis.id
  _axis.system
  _axis.type
  _axis.equipment
  _axis.parity
  _axis.depends_on
  _axis.zero
  _axis.vector[1]
  _axis.vector[2]
  _axis.vector[3]
 source abstract . source . . . 0.99999589 0.00000000 -0.00286792
 omega abstract rotation goniometer -1 . 86.41056000 0.00000000 0.00000000
 1.00000000
 kappa abstract rotation goniometer -1 omega 0.00000000 -0.76381056 0.00000000
 0.64544049
 phi abstract rotation goniometer -1 kappa . 0.00000000 0.00000000 1.00000000
 theta abstract rotation goniometer -1 . 0.03455621 0.00000000 0.00000000
 1.00000000
 matrixX abstract general general . phi . 1.00000000 0.00000000 0.00000000
 matrixY abstract general general . phi . 0.00000000 1.00000000 0.00000000
 matrixZ abstract general general . phi . 0.00000000 0.00000000 1.00000000
 dacX abstract translation general . phi . 0.00000000 1.00000000 0.00000000
 dacY abstract translation general . phi . -1.00000000 0.00000000 0.00000000
 dacZ abstract translation general . phi . 0.00000000 0.00000000 1.00000000

_olex2_submission_special_instructions  'No special instructions were received'
_oxdiff_exptl_absorpt_empirical_details
;
Empirical correction (ABSPACK) includes:
- Absorption correction using spherical harmonics
- Frame scaling
;
_oxdiff_exptl_absorpt_empirical_full_max  1.890
_oxdiff_exptl_absorpt_empirical_full_min  0.494
loop_
  _twin_individual_id
  _twin_individual_mass_fraction_refined
 1 0.286(13)
 2 0.714(13)
