# Supplementary material for: The varying temperature- and pressure-induced phase transition pathways in hybrid improper ferroelectric Sr3Sn2O7
Source: Acta Crystallogr B Struct Sci Cryst Eng Mater. 2025 Apr 14;81(Pt 3):318–24. doi: 10.1107/S2052520625002306 (PMC12147935; doi:10.1107/S2052520625002306)
Supplement: Supplementary file 1 [file b-81-00318-sup1.zip › SSO_HP_VT_CIFs/SSO_HP_CIFS/029_SSO_x1_P25_23-30-5-1.cif]

data_029_sso_x1_p25_23-30-5-1

# start Validation Reply Form
_vrf_ATOM007_029_sso_x1_p25_23-30-5-1
;
PROBLEM: _atom_site_aniso_label is missing
RESPONSE: As the measurement was performed using a diamond anvil cell to
achieve high pressures, the available region of reciprocal space is 
restricted, resulting in a low data/parameter ratio. Therefore, an 
anisotropic model is neither feasible nor advisable.
;
_vrf_PLAT029_029_sso_x1_p25_23-30-5-1
;
PROBLEM: _diffrn_measured_fraction_theta_full value Low .      0.225 Why?  
RESPONSE:  The measurement was performed using a diamond anvil cell, of 
which the precise design necessitates a small opening angle (approx. 23
degrees) to obtain high pressures. This restricts the available region
of reciprocal space.
;
_vrf_PLAT088_029_sso_x1_p25_23-30-5-1
;
PROBLEM: Poor Data / Parameter Ratio ....................       5.79 Note  
RESPONSE: The measurement was performed using a diamond anvil cell, of 
which the precise design necessitates a small opening angle (approx. 23
degrees) to obtain high pressures. This restricts the available region
of reciprocal space. The sample was refined isotropically to improve this.
;
_vrf_PLAT196_029_sso_x1_p25_23-30-5-1
;
PROBLEM: No TEMP record and measurement temperature .NE.         293 Degree
RESPONSE: Model incorporates no riding hydrogens so no TEMP record is 
required. 
;
# end Validation Reply Form

_audit_creation_date               2025-01-08
_audit_creation_method
;
Olex2 1.5-ac7-013
(compiled 2025.01.02 svn.rf662f148 for Rigaku Oxford Diffraction, GUI svn.r7109)
;
_shelx_SHELXL_version_number       '2019/3'
_audit_contact_author_address  
;
Dept. of Chemistry, University of Warwick, Gibbet Hill Road, Coventry, CV4 7AL
;
_audit_contact_author_email        ?
_audit_contact_author_name         'Evie Ladbrook'
_audit_contact_author_phone        ?
_publ_contact_author_id_orcid      ?
_publ_section_references
;
Dolomanov, O.V., Bourhis, L.J., Gildea, R.J, Howard, J.A.K. & Puschmann, H.
 (2009), J. Appl. Cryst. 42, 339-341.

Sheldrick, G.M. (2008). Acta Cryst. A64, 112-122.

Sheldrick, G.M. (2015). Acta Cryst. C71, 3-8.
;
_chemical_name_common              ?
_chemical_name_systematic          ?
_chemical_formula_moiety           'O7 Sn2 Sr3'
_chemical_formula_sum              'O7 Sn2 Sr3'
_chemical_formula_weight           612.24
_chemical_melting_point            ?
_chemical_oxdiff_formula           'Sr3 Sn2 O7'
loop_
  _atom_type_symbol
  _atom_type_description
  _atom_type_scat_dispersion_real
  _atom_type_scat_dispersion_imag
  _atom_type_scat_source
 'O' 'O' 0.0036 0.0026 'International Tables Vol C Tables 4.2.6.8 and 6.1.1.4'
 'Sr' 'Sr' 0.1333 1.7343 'International Tables Vol C Tables 4.2.6.8 and 6.1.1.4'
 'Sn' 'Sn' -1.6654 0.7203
 'International Tables Vol C Tables 4.2.6.8 and 6.1.1.4'

_shelx_space_group_comment
;
The symmetry employed for this shelxl refinement is uniquely defined
by the following loop, which should always be used as a source of
symmetry information in preference to the above space-group names.
They are only intended as comments.
;
_space_group_crystal_system        'orthorhombic'
_space_group_IT_number             68
_space_group_name_H-M_alt          'A c a a'
_space_group_name_Hall             '-A 2ac 2c'
loop_
  _space_group_symop_operation_xyz
 'x, y, z'
 '-x+1/2, -y, z+1/2'
 'x, -y, -z+1/2'
 '-x+1/2, y, -z'
 'x, y+1/2, z+1/2'
 '-x+1/2, -y+1/2, z+1'
 'x, -y+1/2, -z+1'
 '-x+1/2, y+1/2, -z+1/2'
 '-x, -y, -z'
 'x-1/2, y, -z-1/2'
 '-x, y, z-1/2'
 'x-1/2, -y, z'
 '-x, -y+1/2, -z+1/2'
 'x-1/2, y+1/2, -z'
 '-x, y+1/2, z'
 'x-1/2, -y+1/2, z+1/2'

_cell_length_a                     5.4645(8)
_cell_length_b                     5.4674(8)
_cell_length_c                     20.37(14)
_cell_angle_alpha                  90
_cell_angle_beta                   90
_cell_angle_gamma                  90
_cell_volume                       609(4)
_cell_formula_units_Z              4
_cell_measurement_reflns_used      261
_cell_measurement_temperature      300
_cell_measurement_theta_max        19.8190
_cell_measurement_theta_min        3.5710
_shelx_estimated_absorpt_T_max     0.835
_shelx_estimated_absorpt_T_min     0.574
_exptl_absorpt_coefficient_mu      12.468
_exptl_absorpt_correction_T_max    1.00000
_exptl_absorpt_correction_T_min    1.00000
_exptl_absorpt_correction_type     sphere
_exptl_absorpt_process_details
;
CrysAlisPro 1.171.43.105a (Rigaku Oxford Diffraction, 2024)
Spherical absorption correction
using equivalent radius and absorption coefficient.
Empirical absorption correction using spherical harmonics,
implemented in SCALE3 ABSPACK scaling algorithm.
;
_exptl_absorpt_special_details     ?
_exptl_crystal_colour              'clear colourless'
_exptl_crystal_colour_lustre       clear
_exptl_crystal_colour_primary      colourless
_exptl_crystal_density_diffrn      6.682
_exptl_crystal_density_meas        ?
_exptl_crystal_density_method      ?
_exptl_crystal_description         plate
_exptl_crystal_F_000               1080
_exptl_crystal_size_max            0.05
_exptl_crystal_size_mid            0.03
_exptl_crystal_size_min            0.015
_exptl_crystal_size_rad            0.400
_exptl_transmission_factor_max     ?
_exptl_transmission_factor_min     ?
_diffrn_reflns_av_R_equivalents    0.0135
_diffrn_reflns_av_unetI/netI       0.0099
_diffrn_reflns_Laue_measured_fraction_full  0.225
_diffrn_reflns_Laue_measured_fraction_max  0.158
_diffrn_reflns_limit_h_max         7
_diffrn_reflns_limit_h_min         -7
_diffrn_reflns_limit_k_max         7
_diffrn_reflns_limit_k_min         -7
_diffrn_reflns_limit_l_max         4
_diffrn_reflns_limit_l_min         -4
_diffrn_reflns_number              394
_diffrn_reflns_point_group_measured_fraction_full  0.225
_diffrn_reflns_point_group_measured_fraction_max  0.158
_diffrn_reflns_theta_full          16.950
_diffrn_reflns_theta_max           21.008
_diffrn_reflns_theta_min           2.548
_diffrn_ambient_temperature        300
_diffrn_detector                   'Hybrid Pixel Array Detector'
_diffrn_detector_area_resol_mean   13.3333
_diffrn_measured_fraction_theta_full  0.225
_diffrn_measured_fraction_theta_max  0.158
_diffrn_measurement_details
;
List of Runs (angles in degrees, time in seconds):

  # Type    Start    End  Width  t~exp~   \w     \q     \k     \f   Frames
--------------------------------------------------------------------------
  1  \f    -27.80  26.60   0.20    1.00 -90.00   0.00   0.00    --   272
  2  \f   -167.80-112.80   0.20    1.00-130.00   0.00   0.00    --   275
;
_diffrn_measurement_device         'abstract diffractometer'
_diffrn_measurement_device_type   
 'dectris-CrysAlisPro-abstract goniometer imported dectris images'
_diffrn_measurement_method         '\f scans'
_diffrn_orient_matrix_axis[1]      matrixX
_diffrn_orient_matrix_axis[2]      matrixY
_diffrn_orient_matrix_axis[3]      matrixZ
_diffrn_orient_matrix_type        
 'CrysAlisPro convention (1999,Acta A55,543-557)'
_diffrn_orient_matrix_UB_11        0.0032949288
_diffrn_orient_matrix_UB_12        0.0032019576
_diffrn_orient_matrix_UB_13        0.0238004861
_diffrn_orient_matrix_UB_21        0.0617366773
_diffrn_orient_matrix_UB_22        0.0638393235
_diffrn_orient_matrix_UB_23        -0.0012720725
_diffrn_orient_matrix_UB_31        -0.0639563882
_diffrn_orient_matrix_UB_32        0.0618013720
_diffrn_orient_matrix_UB_33        0.0000503859
_diffrn_radiation_monochromator    synchrotron
_diffrn_radiation_probe            x-ray
_diffrn_radiation_type             synchrotron
_diffrn_radiation_wavelength       0.4859
_diffrn_source                     synchrotron
_reflns_Friedel_coverage           0.000
_reflns_Friedel_fraction_full      .
_reflns_Friedel_fraction_max       .
_reflns_number_gt                  70
_reflns_number_total               81
_reflns_special_details
;
Measurement was performed using a diamond anvil cell with an opening 
angle of approximately 23 degrees.
 Reflections were merged by SHELXL according to the crystal
 class for the calculation of statistics and refinement.
 
 _reflns_Friedel_fraction is defined as the number of unique
 Friedel pairs measured divided by the number that would be
 possible theoretically, ignoring centric projections and
 systematic absences. Completness statistics refer to single and
 composite reflections containing twin component 1 only.
;
_reflns_threshold_expression       'I > 2\s(I)'
_computing_cell_refinement         'CrysAlisPro 1.171.43.105a (Rigaku OD, 2024)'
_computing_data_collection        
 'CrysAlisPro 1.171.43.105a (Rigaku OD, 2024) (IMPORT)'
_computing_data_reduction          'CrysAlisPro 1.171.43.105a (Rigaku OD, 2024)'
_computing_molecular_graphics      'Olex2 1.5-ac7-013 (Dolomanov et al., 2009)'
_computing_publication_material    'Olex2 1.5-ac7-013 (Dolomanov et al., 2009)'
_computing_structure_refinement    'SHELXL 2019/3 (Sheldrick, 2015)'
_computing_structure_solution      'SHELXS  (Sheldrick, 2008)'
_refine_diff_density_max           0.633
_refine_diff_density_min           -0.695
_refine_diff_density_rms           0.214
_refine_ls_extinction_coef         .
_refine_ls_extinction_method       none
_refine_ls_goodness_of_fit_ref     1.409
_refine_ls_hydrogen_treatment      undef
_refine_ls_matrix_type             full
_refine_ls_number_parameters       14
_refine_ls_number_reflns           81
_refine_ls_number_restraints       3
_refine_ls_R_factor_all            0.0335
_refine_ls_R_factor_gt             0.0313
_refine_ls_restrained_S_all        1.394
_refine_ls_shift/su_max            0.000
_refine_ls_shift/su_mean           0.000
_refine_ls_structure_factor_coef   Fsqd
_refine_ls_weighting_details      
 'w=1/[\s^2^(Fo^2^)+(0.0590P)^2^+0.6216P] where P=(Fo^2^+2Fc^2^)/3'
_refine_ls_weighting_scheme        calc
_refine_ls_wR_factor_gt            0.1108
_refine_ls_wR_factor_ref           0.1123
_refine_special_details
;
 Refined as a 2-component twin.
The O1-Sn1-O2 distances were restrained to be similar as this lies along the c
axis which is is poorly defined due to the small opening angle of the
diamond anvil cell, the orientation of the plate-like crystal within the cell
and high mosaicity along c. Therefore, a SADI restraint was used to maintain
chemical and physical sensibility of the model.

SIMU restraint necessary to maintain sensible displacement parameters.
;
_olex2_refinement_description
;
1. Twinned data refinement
 Scales: 0.297(16)
 0.703(16)
2. Restrained distances
 O1-Sn1 \\sim Sn1-O2
 with sigma of 0.1
3. Uiso/Uaniso restraints and constraints
O2 \\sim O3 \\sim O1: within 3A with sigma of 0.002 and sigma for terminal
atoms of 0.004 within 3A
;
_atom_sites_solution_hydrogens     .
_atom_sites_solution_primary       isomorph
_atom_sites_solution_secondary     difmap
loop_
  _atom_site_label
  _atom_site_type_symbol
  _atom_site_fract_x
  _atom_site_fract_y
  _atom_site_fract_z
  _atom_site_U_iso_or_equiv
  _atom_site_adp_type
  _atom_site_occupancy
  _atom_site_site_symmetry_order
  _atom_site_calc_flag
  _atom_site_refinement_flags_posn
  _atom_site_refinement_flags_adp
  _atom_site_refinement_flags_occupancy
  _atom_site_disorder_assembly
  _atom_site_disorder_group
 Sr1 Sr 0.250000 0.250000 0.000000 0.0088(9) Uiso 1 4 d S . P . .
 Sr2 Sr 0.750000 0.250000 0.3109(4) 0.0107(10) Uiso 1 2 d S . P . .
 Sn1 Sn 0.750000 0.250000 0.0987(2) 0.0068(8) Uiso 1 2 d DS . P . .
 O1 O 0.750000 0.250000 0.000000 0.008(3) Uiso 1 4 d DS U P . .
 O2 O 0.750000 0.250000 0.197(3) 0.012(2) Uiso 1 2 d DS U P . .
 O3 O 0.4530(12) 0.4513(12) 0.0983(11) 0.0096(16) Uiso 1 1 d . U . . .

_geom_special_details
;
 All esds (except the esd in the dihedral angle between two l.s. planes)
 are estimated using the full covariance matrix.  The cell esds are taken
 into account individually in the estimation of esds in distances, angles
 and torsion angles; correlations between esds in cell parameters are only
 used when they are defined by crystal symmetry.  An approximate (isotropic)
 treatment of cell esds is used for estimating esds involving l.s. planes.
;
loop_
  _geom_bond_atom_site_label_1
  _geom_bond_atom_site_label_2
  _geom_bond_distance
  _geom_bond_site_symmetry_2
  _geom_bond_publ_flag
 Sr1 O1 2.7323(4) . ?
 Sr1 O1 2.7323(4) 1_455 ?
 Sr1 O1 2.7337(4) 9_665 ?
 Sr1 O1 2.7337(4) 9_655 ?
 Sr1 O3 2.54(2) 6_554 ?
 Sr1 O3 2.54(2) 7_554 ?
 Sr1 O3 3.051(17) 15_645 ?
 Sr1 O3 3.051(17) 9_665 ?
 Sr1 O3 3.051(17) 14_545 ?
 Sr1 O3 2.54(2) 4 ?
 Sr1 O3 3.051(17) 12_565 ?
 Sr1 O3 2.54(2) . ?
 Sr2 Sn1 3.296(10) 13_655 ?
 Sr2 Sn1 3.296(10) 13_755 ?
 Sr2 Sn1 3.297(10) 3_565 ?
 Sr2 O2 2.738(4) 3_565 ?
 Sr2 O2 2.738(3) 3 ?
 Sr2 O2 2.737(4) 13_755 ?
 Sr2 O2 2.737(4) 13_655 ?
 Sr2 O2 2.32(5) . ?
 Sr2 O3 2.95(2) 3_565 ?
 Sr2 O3 2.95(2) 8_645 ?
 Sr2 O3 2.42(2) 13_655 ?
 Sr2 O3 2.42(2) 10_656 ?
 Sn1 O1 2.010(15) . ?
 Sn1 O2 2.00(6) . ?
 Sn1 O3 1.974(6) 12_665 ?
 Sn1 O3 1.961(6) . ?
 Sn1 O3 1.961(6) 6_654 ?
 Sn1 O3 1.974(6) 15_645 ?

loop_
  _geom_angle_atom_site_label_1
  _geom_angle_atom_site_label_2
  _geom_angle_atom_site_label_3
  _geom_angle
  _geom_angle_site_symmetry_1
  _geom_angle_site_symmetry_3
  _geom_angle_publ_flag
 O1 Sr1 O1 180.0 . 1_455 ?
 O1 Sr1 O1 90.0 1_455 9_665 ?
 O1 Sr1 O1 90.0 . 9_665 ?
 O1 Sr1 O1 90.0 1_455 9_655 ?
 O1 Sr1 O1 90.0 . 9_655 ?
 O1 Sr1 O1 180.0 9_665 9_655 ?
 O1 Sr1 O3 57.9(2) . 15_645 ?
 O1 Sr1 O3 57.9(2) 1_455 12_565 ?
 O1 Sr1 O3 57.6(2) 9_655 14_545 ?
 O1 Sr1 O3 122.4(2) 9_665 15_645 ?
 O1 Sr1 O3 57.6(2) 9_655 15_645 ?
 O1 Sr1 O3 57.9(2) . 9_665 ?
 O1 Sr1 O3 122.1(2) . 14_545 ?
 O1 Sr1 O3 122.4(2) 9_655 12_565 ?
 O1 Sr1 O3 57.9(2) 1_455 14_545 ?
 O1 Sr1 O3 122.4(2) 9_655 9_665 ?
 O1 Sr1 O3 122.4(2) 9_665 14_545 ?
 O1 Sr1 O3 122.1(2) 1_455 9_665 ?
 O1 Sr1 O3 122.1(2) . 12_565 ?
 O1 Sr1 O3 122.1(2) 1_455 15_645 ?
 O1 Sr1 O3 57.6(2) 9_665 12_565 ?
 O1 Sr1 O3 57.6(2) 9_665 9_665 ?
 O3 Sr1 O1 64.3(3) 7_554 9_655 ?
 O3 Sr1 O1 115.7(3) 4 9_655 ?
 O3 Sr1 O1 64.1(2) . . ?
 O3 Sr1 O1 115.9(2) 7_554 1_455 ?
 O3 Sr1 O1 115.9(2) 6_554 . ?
 O3 Sr1 O1 115.7(3) 7_554 9_665 ?
 O3 Sr1 O1 64.1(2) 6_554 1_455 ?
 O3 Sr1 O1 64.3(3) 6_554 9_655 ?
 O3 Sr1 O1 64.1(2) 7_554 . ?
 O3 Sr1 O1 115.9(2) . 1_455 ?
 O3 Sr1 O1 115.7(3) 6_554 9_665 ?
 O3 Sr1 O1 115.7(3) . 9_655 ?
 O3 Sr1 O1 64.1(2) 4 1_455 ?
 O3 Sr1 O1 64.3(3) . 9_665 ?
 O3 Sr1 O1 115.9(2) 4 . ?
 O3 Sr1 O1 64.3(3) 4 9_665 ?
 O3 Sr1 O3 58.9(4) . 12_565 ?
 O3 Sr1 O3 169.0(2) 6_554 9_665 ?
 O3 Sr1 O3 115.7(5) 14_545 12_565 ?
 O3 Sr1 O3 58.8(4) 7_554 9_665 ?
 O3 Sr1 O3 128.2(5) 4 6_554 ?
 O3 Sr1 O3 75.9(7) 6_554 . ?
 O3 Sr1 O3 58.9(4) 4 9_665 ?
 O3 Sr1 O3 58.9(4) 7_554 14_545 ?
 O3 Sr1 O3 58.8(4) 4 14_545 ?
 O3 Sr1 O3 93.1(7) 4 12_565 ?
 O3 Sr1 O3 58.8(4) 6_554 12_565 ?
 O3 Sr1 O3 93.1(7) 6_554 14_545 ?
 O3 Sr1 O3 169.0(2) 7_554 12_565 ?
 O3 Sr1 O3 98.0(8) 12_565 15_645 ?
 O3 Sr1 O3 58.9(4) 6_554 15_645 ?
 O3 Sr1 O3 98.0(8) 14_545 9_665 ?
 O3 Sr1 O3 58.8(4) . 15_645 ?
 O3 Sr1 O3 93.1(7) . 9_665 ?
 O3 Sr1 O3 128.6(5) 4 . ?
 O3 Sr1 O3 115.3(5) 12_565 9_665 ?
 O3 Sr1 O3 75.9(7) 4 7_554 ?
 O3 Sr1 O3 128.6(5) 7_554 6_554 ?
 O3 Sr1 O3 128.2(5) 7_554 . ?
 O3 Sr1 O3 169.0(2) . 14_545 ?
 O3 Sr1 O3 169.0(2) 4 15_645 ?
 O3 Sr1 O3 115.3(5) 14_545 15_645 ?
 O3 Sr1 O3 93.1(7) 7_554 15_645 ?
 O3 Sr1 O3 115.7(5) 15_645 9_665 ?
 Sn1 Sr2 Sn1 71.8(2) 13_755 3_565 ?
 Sn1 Sr2 Sn1 112.0(5) 13_755 13_655 ?
 Sn1 Sr2 Sn1 71.8(2) 13_655 3_565 ?
 O2 Sr2 Sn1 37.3(12) 3_565 3_565 ?
 O2 Sr2 Sn1 37.3(12) 13_655 13_655 ?
 O2 Sr2 Sn1 124.0(2) . 3_565 ?
 O2 Sr2 Sn1 149.3(14) 13_755 13_655 ?
 O2 Sr2 Sn1 91.8(7) 3 13_755 ?
 O2 Sr2 Sn1 124.0(2) . 13_755 ?
 O2 Sr2 Sn1 91.8(7) 13_655 3_565 ?
 O2 Sr2 Sn1 91.8(7) 13_755 3_565 ?
 O2 Sr2 Sn1 91.8(7) 3_565 13_655 ?
 O2 Sr2 Sn1 91.8(7) 3 13_655 ?
 O2 Sr2 Sn1 91.8(7) 3_565 13_755 ?
 O2 Sr2 Sn1 149.3(14) 13_655 13_755 ?
 O2 Sr2 Sn1 149.3(14) 3 3_565 ?
 O2 Sr2 Sn1 124.0(2) . 13_655 ?
 O2 Sr2 Sn1 37.3(12) 13_755 13_755 ?
 O2 Sr2 O2 89.81(15) 13_655 3_565 ?
 O2 Sr2 O2 89.81(15) 13_755 3 ?
 O2 Sr2 O2 86.7(13) . 13_755 ?
 O2 Sr2 O2 89.81(15) 13_655 3 ?
 O2 Sr2 O2 86.7(13) . 13_655 ?
 O2 Sr2 O2 89.81(15) 13_755 3_565 ?
 O2 Sr2 O2 86.7(13) . 3 ?
 O2 Sr2 O2 173(3) 13_655 13_755 ?
 O2 Sr2 O2 173(3) 3 3_565 ?
 O2 Sr2 O2 86.7(13) . 3_565 ?
 O2 Sr2 O3 126.0(11) 3_565 8_645 ?
 O2 Sr2 O3 59.2(9) 13_655 3_565 ?
 O2 Sr2 O3 128.8(4) . 3_565 ?
 O2 Sr2 O3 139.8(5) . 10_656 ?
 O2 Sr2 O3 139.8(5) . 13_655 ?
 O2 Sr2 O3 126.0(11) 3 3_565 ?
 O2 Sr2 O3 59.2(9) 13_755 8_645 ?
 O2 Sr2 O3 58.9(9) 3 8_645 ?
 O2 Sr2 O3 125.8(11) 13_755 3_565 ?
 O2 Sr2 O3 58.9(9) 3_565 3_565 ?
 O2 Sr2 O3 125.8(10) 13_655 8_645 ?
 O2 Sr2 O3 128.8(4) . 8_645 ?
 O3 Sr2 Sn1 87.3(6) 13_655 13_755 ?
 O3 Sr2 Sn1 36.04(17) 3_565 3_565 ?
 O3 Sr2 Sn1 36.20(19) 13_655 13_655 ?
 O3 Sr2 Sn1 96.2(5) 8_645 3_565 ?
 O3 Sr2 Sn1 96.0(5) 3_565 13_755 ?
 O3 Sr2 Sn1 87.3(6) 10_656 13_655 ?
 O3 Sr2 Sn1 36.31(17) 8_645 13_755 ?
 O3 Sr2 Sn1 96.0(5) 8_645 13_655 ?
 O3 Sr2 Sn1 87.1(6) 13_655 3_565 ?
 O3 Sr2 Sn1 36.20(19) 10_656 13_755 ?
 O3 Sr2 Sn1 36.31(17) 3_565 13_655 ?
 O3 Sr2 Sn1 36.50(19) 10_656 3_565 ?
 O3 Sr2 O2 65.6(10) 10_656 13_755 ?
 O3 Sr2 O2 119.8(12) 13_655 3_565 ?
 O3 Sr2 O2 65.6(10) 13_655 13_655 ?
 O3 Sr2 O2 119.8(12) 10_656 3 ?
 O3 Sr2 O2 120.1(12) 10_656 13_655 ?
 O3 Sr2 O2 65.8(10) 13_655 3 ?
 O3 Sr2 O2 65.8(10) 10_656 3_565 ?
 O3 Sr2 O2 120.1(12) 13_655 13_755 ?
 O3 Sr2 O3 61.4(5) 13_655 3_565 ?
 O3 Sr2 O3 61.4(5) 10_656 3_565 ?
 O3 Sr2 O3 80.4(10) 10_656 13_655 ?
 O3 Sr2 O3 61.4(5) 10_656 8_645 ?
 O3 Sr2 O3 102.4(8) 8_645 3_565 ?
 O3 Sr2 O3 61.4(5) 13_655 8_645 ?
 Sr1 Sn1 Sr1 107.3(4) . 1_655 ?
 Sr2 Sn1 Sr1 109.3(2) 3_565 1_655 ?
 Sr2 Sn1 Sr1 70.3(4) 13_655 . ?
 Sr2 Sn1 Sr1 109.3(2) 3 1_655 ?
 Sr2 Sn1 Sr1 109.3(2) 3 . ?
 Sr2 Sn1 Sr1 109.3(2) 3_565 . ?
 Sr2 Sn1 Sr1 177.7(2) 13_755 . ?
 Sr2 Sn1 Sr1 70.3(4) 13_755 1_655 ?
 Sr2 Sn1 Sr1 177.7(2) 13_655 1_655 ?
 Sr2 Sn1 Sr2 112.0(5) 3_565 3 ?
 Sr2 Sn1 Sr2 71.8(2) 13_655 3 ?
 Sr2 Sn1 Sr2 71.8(2) 13_655 3_565 ?
 Sr2 Sn1 Sr2 71.8(2) 13_755 3 ?
 Sr2 Sn1 Sr2 71.8(2) 13_755 3_565 ?
 Sr2 Sn1 Sr2 112.0(5) 13_755 13_655 ?
 O1 Sn1 Sr1 53.7(2) . . ?
 O1 Sn1 Sr1 53.7(2) . 1_655 ?
 O1 Sn1 Sr2 124.0(2) . 13_755 ?
 O1 Sn1 Sr2 124.0(2) . 13_655 ?
 O1 Sn1 Sr2 124.0(2) . 3_565 ?
 O1 Sn1 Sr2 124.0(2) . 3 ?
 O2 Sn1 Sr1 126.3(2) . . ?
 O2 Sn1 Sr1 126.3(2) . 1_655 ?
 O2 Sn1 Sr2 56.0(2) . 3 ?
 O2 Sn1 Sr2 56.0(2) . 13_755 ?
 O2 Sn1 Sr2 56.0(2) . 13_655 ?
 O2 Sn1 Sr2 56.0(2) . 3_565 ?
 O2 Sn1 O1 180.0 . . ?
 O3 Sn1 Sr1 116.8(5) 15_645 1_655 ?
 O3 Sn1 Sr1 131.6(5) . 1_655 ?
 O3 Sn1 Sr1 62.9(4) 12_665 1_655 ?
 O3 Sn1 Sr1 48.0(6) 6_654 1_655 ?
 O3 Sn1 Sr1 116.8(5) 12_665 . ?
 O3 Sn1 Sr1 62.9(4) 15_645 . ?
 O3 Sn1 Sr1 131.6(5) 6_654 . ?
 O3 Sn1 Sr1 48.0(6) . . ?
 O3 Sn1 Sr2 46.8(5) . 13_655 ?
 O3 Sn1 Sr2 117.9(4) 6_654 3_565 ?
 O3 Sn1 Sr2 117.9(4) 12_665 13_655 ?
 O3 Sn1 Sr2 62.4(5) . 3_565 ?
 O3 Sn1 Sr2 133.5(5) 12_665 3 ?
 O3 Sn1 Sr2 133.5(5) . 13_755 ?
 O3 Sn1 Sr2 46.9(5) 12_665 3_565 ?
 O3 Sn1 Sr2 117.9(4) 15_645 13_755 ?
 O3 Sn1 Sr2 62.4(5) 15_645 13_655 ?
 O3 Sn1 Sr2 117.9(4) . 3 ?
 O3 Sn1 Sr2 62.4(5) 12_665 13_755 ?
 O3 Sn1 Sr2 46.8(5) 6_654 13_755 ?
 O3 Sn1 Sr2 46.9(5) 15_645 3 ?
 O3 Sn1 Sr2 133.5(5) 15_645 3_565 ?
 O3 Sn1 Sr2 62.4(5) 6_654 3 ?
 O3 Sn1 Sr2 133.5(5) 6_654 13_655 ?
 O3 Sn1 O1 89.8(6) 12_665 . ?
 O3 Sn1 O1 89.8(6) 15_645 . ?
 O3 Sn1 O1 89.8(6) . . ?
 O3 Sn1 O1 89.8(6) 6_654 . ?
 O3 Sn1 O2 90.2(6) 12_665 . ?
 O3 Sn1 O2 90.2(6) 15_645 . ?
 O3 Sn1 O2 90.2(6) . . ?
 O3 Sn1 O2 90.2(6) 6_654 . ?
 O3 Sn1 O3 90.04(7) . 12_665 ?
 O3 Sn1 O3 89.96(7) . 15_645 ?
 O3 Sn1 O3 89.96(7) 6_654 12_665 ?
 O3 Sn1 O3 179.6(12) 12_665 15_645 ?
 O3 Sn1 O3 90.04(7) 6_654 15_645 ?
 O3 Sn1 O3 179.6(12) 6_654 . ?
 Sr1 O1 Sr1 90.0 1_655 9_655 ?
 Sr1 O1 Sr1 90.0 . 9_655 ?
 Sr1 O1 Sr1 90.0 1_655 9_665 ?
 Sr1 O1 Sr1 180.0 9_655 9_665 ?
 Sr1 O1 Sr1 90.0 . 9_665 ?
 Sr1 O1 Sr1 180.0 . 1_655 ?
 Sn1 O1 Sr1 90.0 7_554 . ?
 Sn1 O1 Sr1 90.0 . 9_665 ?
 Sn1 O1 Sr1 90.0 7_554 9_665 ?
 Sn1 O1 Sr1 90.0 7_554 1_655 ?
 Sn1 O1 Sr1 90.0 . 9_655 ?
 Sn1 O1 Sr1 90.0 . . ?
 Sn1 O1 Sr1 90.0 . 1_655 ?
 Sn1 O1 Sr1 90.0 7_554 9_655 ?
 Sn1 O1 Sn1 180.0 . 7_554 ?
 Sr2 O2 Sr2 93.3(13) . 3 ?
 Sr2 O2 Sr2 93.3(13) . 3_565 ?
 Sr2 O2 Sr2 89.81(15) 13_755 3_565 ?
 Sr2 O2 Sr2 93.3(13) . 13_755 ?
 Sr2 O2 Sr2 89.81(15) 13_655 3_565 ?
 Sr2 O2 Sr2 173(3) 13_655 13_755 ?
 Sr2 O2 Sr2 173(3) 3 3_565 ?
 Sr2 O2 Sr2 93.3(13) . 13_655 ?
 Sr2 O2 Sr2 89.81(15) 13_655 3 ?
 Sr2 O2 Sr2 89.81(15) 13_755 3 ?
 Sn1 O2 Sr2 86.7(13) . 3 ?
 Sn1 O2 Sr2 86.7(13) . 13_655 ?
 Sn1 O2 Sr2 86.7(13) . 13_755 ?
 Sn1 O2 Sr2 86.7(13) . 3_565 ?
 Sn1 O2 Sr2 180.0 . . ?
 Sr1 O3 Sr1 86.9(7) . 9_665 ?
 Sr1 O3 Sr2 166.8(7) . 3_565 ?
 Sr2 O3 Sr1 101.8(5) 13_655 . ?
 Sr2 O3 Sr1 171.2(8) 13_655 9_665 ?
 Sr2 O3 Sr1 79.8(4) 3_565 9_665 ?
 Sr2 O3 Sr2 91.4(9) 13_655 3_565 ?
 Sn1 O3 Sr1 96.7(6) 15_655 . ?
 Sn1 O3 Sr1 82.1(4) . 9_665 ?
 Sn1 O3 Sr1 81.9(4) 15_655 9_665 ?
 Sn1 O3 Sr1 97.0(6) . . ?
 Sn1 O3 Sr2 81.6(4) . 3_565 ?
 Sn1 O3 Sr2 81.3(4) 15_655 3_565 ?
 Sn1 O3 Sr2 96.6(5) 15_655 13_655 ?
 Sn1 O3 Sr2 97.0(5) . 13_655 ?
 Sn1 O3 Sn1 158.3(4) . 15_655 ?

_shelx_res_file
;
TITL 029_SSO_x1_P25_23-30-5-1 in Aeaa
    029_sso_x1_p25_23-30-5-1.res
    created by SHELXL-2019/3 at 15:48:36 on 08-Jan-2025
REM Aeaa (#68 with fixed user cell
CELL 0.4859 5.464505 5.467438 20.369671 90 90 90
ZERR 4 0.000817 0.000787 0.142173 0 0 0
LATT 5
SYMM 0.5-X,-Y,0.5+Z
SYMM +X,-Y,0.5-Z
SYMM 0.5-X,+Y,-Z
SFAC O Sr Sn
DISP O 0.0036 0.0026 8.3735
DISP Sn -1.6654 0.7203 2178.1549
DISP Sr 0.1333 1.7343 4851.4431
UNIT 28 12 8
SIMU 0.002 0.004 3 O2 O3 O1
SADI 0.1 O1 Sn1 Sn1 O2

L.S. 10
PLAN  5
SIZE 0.05 0.03 0.015
CONF
LIST 4
MORE -1
fmap 2
acta
TWIN 0 1 0 -1 0 0 0 0 1 2
REM <olex2.extras>
REM <HklSrc "%.\\029_SSO_x1_P25_23-30-5-1.hkl">
REM </olex2.extras>

WGHT    0.059000    0.621600
BASF   0.70272
FVAR       1.34802
SR1   2    0.250000    0.250000    0.000000    10.25000    0.00884
SR2   2    0.750000    0.250000    0.310854    10.50000    0.01072
SN1   3    0.750000    0.250000    0.098660    10.50000    0.00677
O1    1    0.750000    0.250000    0.000000    10.25000    0.00813
O2    1    0.750000    0.250000    0.196847    10.50000    0.01191
O3    1    0.453017    0.451305    0.098314    11.00000    0.00961
HKLF 4


REM  029_SSO_x1_P25_23-30-5-1 in Aeaa
REM wR2 = 0.1123, GooF = S = 1.409, Restrained GooF = 1.394 for all data
REM R1 = 0.0313 for 70 Fo > 4sig(Fo) and 0.0335 for all 81 data
REM 14 parameters refined using 3 restraints

END

WGHT      0.0590      0.6216

REM Highest difference peak  0.633,  deepest hole -0.695,  1-sigma level  0.214
Q1    1   0.7500  0.1629  0.0000  10.50000  0.05    0.63
Q2    1   0.7580  0.1554  0.2317  11.00000  0.05    0.58
Q3    1   0.2500  0.1516  0.0000  10.50000  0.05    0.53
Q4    1   0.2544  0.5058  0.1264  11.00000  0.05    0.44
Q5    1   0.9709  0.1829  0.1852  11.00000  0.05    0.31
;
_shelx_res_checksum                80437
_shelx_hkl_file
;
   0   1  -1 0.16022 2.84489   2
   0   1  -1-0.13278 2.52725   1
   0  -1   1 1.75607 3.65772   2
   0  -1   1-1.49690 2.97265   1
   0   2   0 792229. 8199.31   1
   0  -2   0 876889. 8201.38   2
   0  -2   0 855825. 8205.76   1
   0   2   0 815010. 8198.89   2
   0   2  -2 121.611 8.35373   2
   0  -2   2 201.992 9.93235   1
   0   3  -1 15.4605 8.97599   2
   0   3   1 10.3633 8.65138   2
   0   3   1 40.5743 19.1340   1
   0   3  -1 13.1196 11.6602   1
   0   3  -3 2.01553 11.4526   2
   0  -4   0 475111. 4721.76   2
   0   4   0 477175. 4717.29   2
   0  -4   0 476327. 4733.93   1
   0   4   0 474641. 4716.63   1
   0   4  -2 2341.83 36.3089   2
   0  -4   2 2319.04 47.7738   2
   0  -4  -2 2223.18 35.1703   2
   0  -5  -1-11.0879 21.7066   2
   0   5   1 12.1570 23.6310   1
   0  -5   1 17.1040 25.6747   2
   0   5  -1-0.15919 20.6970   1
   0   5  -1 5.96656 15.5997   2
   0  -5   1 2.93725 61.2018   1
   0  -5   3 16.7454 52.9875   1
   0   5  -3 17.3820 17.3919   2
   0  -6   0 197817. 1984.39   2
   0   6   0 197667. 1969.85   1
   0  -6   2 1307.12 92.6259   1
   0   6  -2 1338.95 36.0460   2
  -1   0   0-2.37199 5.48284   1
  -1   0   0-0.79652 2.06456   2
   1   0   0-0.31075 1.83444   2
   1   0   0 0.58492 4.63805   1
  -1  -1  -1 12345.0 129.911   1
   1   1  -1 11611.2 120.739   1
  -1  -1   1 11629.8 121.268   2
   1   1   1 10851.3 123.398   1
  -1  -1   1 11794.4 119.697   1
   1   1   1 11189.6 117.625   2
   1   2  -2 1138.14 20.7497   2
  -1  -2  -2 1113.48 19.5593   2
   1   2   0 16.7553 6.76635   2
  -1  -2   0 14.7681 8.06046   2
  -1  -2   0 76.9859 22.0541   1
   1   2   0 61.0143 13.6896   1
  -1   2   0 55.3345 5.24432   1
   1   2   2 936.817 29.4090   1
  -1  -2   2 926.861 21.0944   1
   1  -3   3 180.389 14.5946   1
   1   3  -3 176.083 17.2581   2
   1   3  -3 205.524 15.7447   1
   1   3  -1 10339.3 108.419   2
  -1  -3  -1 9336.37 125.182   1
  -1   3   1 9413.04 103.518   1
   1   3  -1 9413.50 107.643   1
   1  -3   1 10354.6 112.549   1
  -1  -3  -1 9671.90 107.294   2
   1  -3  -1 11098.7 110.309   2
  -1   3  -1 10499.6 108.017   2
  -1  -3   1 10269.9 118.094   2
   1   3   1 9527.77 117.674   1
   1   3   1 9558.31 111.742   2
  -1  -3   1 9628.94 125.308   1
  -1  -3   3 144.393 22.4109   2
  -1   3  -3 109.066 11.2477   2
   1   4  -2 947.122 23.4603   2
  -1  -4  -2 751.796 21.5908   2
   1   4  -2 783.947 24.7761   1
  -1   4   2 731.369 24.9304   1
   1  -4   2 876.976 42.9006   1
   1   4   0 58.5832 16.4743   2
  -1   4   0 98.9827 14.7339   1
   1   4   0 96.3191 22.6246   1
   1  -4   0 38.5871 16.8278   2
  -1  -4   0 143.756 55.2581   1
  -1  -4   0 34.9911 17.6782   2
  -1  -4   2 790.123 31.4641   2
  -1   4  -2 858.634 19.4790   2
   1   4   2 752.685 36.0014   1
   1  -4  -2 773.376 18.6148   2
  -1  -4   2 833.555 49.3395   1
  -1  -4   4 343.051 35.8582   1
   1  -5   3 102.163 51.8785   1
   1  -5   1 1604.00 69.2497   1
  -1  -5  -1 1540.61 35.7239   2
  -1   5   1 1421.84 28.4255   1
  -1   5  -1 1662.66 30.8636   2
  -1  -5   1 1704.92 80.9838   1
   1  -5  -1 1672.08 37.4284   2
  -1  -5   1 1651.12 44.3916   2
  -1   5  -3 57.9813 18.2544   2
  -1  -5   3 151.921 59.0286   1
   1   6  -2 318.350 25.5251   2
   1   6   0 3.93819 21.4406   2
  -1  -6   0 42.0140 105.483   1
   1   6   0 16.4716 31.3793   1
  -1  -6   0-7.94154 32.5051   2
  -1  -6   2 361.436 84.4995   1
  -1  -6   2 288.693 42.2237   2
  -1  -7   1 1628.59 57.7720   2
  -2   0   0 795921. 7867.31   1
   2   0   0 801971. 7861.82   2
   2   0  -2 145.236 8.90262   2
  -2   0   2 229.417 9.75153   1
  -2   1   1 327.632 10.5445   1
   2   1  -1 412.981 14.8033   1
  -2  -1  -1 311.518 25.9332   1
  -2  -1  -1 421.262 11.8940   2
   2   1  -1 371.383 11.5742   2
   2   1   1 367.854 11.3041   2
  -2  -1   1 391.279 14.4733   2
  -2  -1   1 345.252 18.8630   1
   2   1   1 382.220 21.6146   1
   2   2  -2 4512.98 55.3600   1
   2   2  -2 4401.37 56.8755   2
  -2  -2  -2 4438.31 55.9320   2
  -2  -2   0 850191. 8893.42   1
   2   2   0 833849. 8884.38   1
  -2  -2   2 4584.38 65.8698   2
   2   2   2 4670.18 70.3866   1
  -2  -2   2 4746.26 65.5614   1
   2   2   2 4619.28 56.8563   2
   2   3  -3 142.828 15.7896   2
   2   3  -3 142.915 19.1358   1
   2   3  -1 79.3232 20.8193   1
  -2  -3  -1 91.2519 46.0180   1
  -2  -3  -1 72.5972 15.1557   2
   2   3  -1 66.8157 13.2567   2
  -2  -3   1 72.8686 39.0664   1
  -2  -3   1 91.4755 20.3856   2
   2   3   1 63.9067 13.1125   2
   2   3   1 65.9228 26.4720   1
  -2  -3   3 120.125 30.8019   1
  -2  -3   3 136.269 24.9843   2
   2   4  -4 4856.77 66.3277   2
  -2   4   2 1083.50 21.0858   1
  -2  -4  -2 1066.41 29.0009   2
  -2  -4   0 356949. 3568.03   2
   2   4   0 360129. 3564.22   1
  -2  -4   2 1142.15 38.1156   2
   2   4   2 1157.59 41.8978   1
  -2  -4   4 4082.76 73.8721   1
   2   5  -3 11.4189 18.9623   2
   2   5  -3 14.5814 26.3707   1
  -2  -5  -1 2.03028 22.7736   2
   2   5  -1 23.3875 20.4393   2
  -2  -5  -1-10.9095 80.8374   1
   2   5   1 12.9136 19.9085   2
  -2  -5   1 48.9979 75.1731   1
  -2  -5   1-8.87210 31.9277   2
  -2  -5   3 10.9051 35.7315   2
  -2  -5   3 17.2028 63.5124   1
  -2  -6   0 189717. 1935.34   1
  -2  -6   0 189210. 1909.49   2
  -2  -6   2 894.118 92.6841   1
  -2  -6   2 792.426 49.1875   2
   2   7  -1 14.8788 26.0757   2
   2   7  -1-20.4456 31.7478   1
  -2  -7   1 2.64092 121.580   1
  -2  -7   1 2.43499 44.7363   2
  -3   0   0-8.38737 11.1501   2
   3   0   0 1.38691 8.17246   2
   3   0   0 0.12806 14.6759   1
  -3   0   0 2.88387 28.0990   1
   3   0  -2 1.07869 8.72280   2
  -3   0  -2 2.07993 8.65229   2
   3   0   2 15.2762 26.1363   1
  -3   0   2 1.24961 18.9391   1
  -3   0   2 0.48708 17.0006   2
   3   1  -3 175.651 16.2457   2
  -3  -1  -1 10684.8 133.459   1
  -3  -1  -1 10549.2 114.143   2
   3   1  -1 11533.4 116.067   1
   3   1  -1 9818.61 112.021   2
   3  -1   1 10994.6 110.554   1
   3  -1  -1 11103.7 116.273   2
  -3  -1   1 10595.3 125.584   2
  -3   1  -1 11349.5 117.796   2
   3   1   1 11426.2 122.159   2
   3   1   1 11759.9 129.219   1
  -3  -1   1 10306.8 130.701   1
  -3  -1   3 137.515 23.9045   2
  -3  -2  -2 154.514 49.4220   1
   3   2  -2 172.188 19.8708   1
  -3  -2  -2 192.380 15.4934   2
   3   2  -2 183.927 14.8661   2
   3  -2   2 136.479 13.5708   1
  -3   2   2 153.459 15.0629   1
  -3  -2   0 19.2788 16.8903   2
   3   2   0 27.4690 13.6702   2
  -3  -2   0 74.5942 45.8163   1
   3   2   0 62.8656 23.6997   1
  -3  -2   2 209.412 25.3504   2
   3   2   2 170.963 14.7091   2
  -3   2  -2 149.088 7.41710   2
   3   2   2 161.671 31.5017   1
  -3  -2   2 145.204 34.5241   1
   3   3  -3 193.996 24.8251   1
  -3  -3  -1 1570.73 36.5659   2
  -3  -3  -1 1213.31 72.2105   1
   3   3  -1 1339.21 28.9867   2
   3   3  -1 1485.25 35.9192   1
  -3  -3   1 1226.60 58.9887   1
   3   3   1 1342.23 30.5489   2
   3   3   1 1310.86 39.0456   1
  -3  -3   3 137.019 30.9535   2
   3   4  -4 144.626 19.9858   2
   3   4  -2 206.170 20.4554   2
  -3  -4  -2 253.941 84.7516   1
  -3  -4   0 18.0017 67.5860   1
   3   4   0 12.9732 18.8168   2
  -3  -4   2 181.472 59.3661   1
   3   4   2 161.691 19.7440   2
  -3  -4   4 118.141 49.2267   1
  -3  -4   4 113.176 39.2580   2
   3   5  -3 190.066 30.6578   1
   3   5  -3 187.932 25.7756   2
  -3  -5  -1 4891.15 122.643   1
   3   5  -1 5078.76 69.9716   2
  -3  -5  -1 4731.50 74.9918   2
  -3  -5   1 5089.86 117.039   1
  -3  -5   1 4999.38 85.5221   2
   3   5   1 5092.12 70.7524   2
  -3  -5   3 297.339 70.1871   1
  -3  -5   3 99.5506 42.3796   2
   3   6  -2 102.498 32.9997   1
   3   6  -2 167.112 25.7661   2
  -3  -6   0 95.4581 99.4862   1
   3   6   0 26.2613 24.6074   2
   3   6   0 32.2825 32.1819   1
  -3  -6   0 10.0647 39.5039   2
  -3  -6   2 15.4690 86.1511   1
  -3  -6   2 113.817 44.0292   2
   3   7  -1 495.501 38.2340   1
   3   7  -1 635.938 33.2437   2
  -3  -7   1 616.399 128.848   1
  -3  -7   1 528.625 50.9128   2
  -4   0   0 567710. 5571.63   2
   4   0   0 561505. 5567.88   1
   4   0   0 557602. 5565.66   2
   4   0  -2 2276.53 34.4152   2
   4   0   2 2711.97 52.0997   1
   4   1  -3 756.314 22.0479   2
  -4   1   3 656.576 29.4562   1
  -4  -1  -1 322.886 54.0562   1
  -4  -1  -1 376.043 21.2937   2
   4   1  -1 336.878 24.6190   1
   4  -1   1 315.884 20.4965   1
   4   1  -1 339.637 18.4007   2
  -4  -1   1 300.459 43.7577   1
  -4  -1   1 363.066 26.8976   2
  -4   1  -1 398.194 20.2248   2
   4  -1  -1 254.124 11.4370   2
   4   1   1 304.559 28.9325   1
   4   1   1 328.131 16.2807   2
   4  -1  -3 660.223 17.0531   2
  -4  -1   3 766.791 37.4810   2
   4   2  -4 4234.04 59.8386   2
   4   2  -2 1345.60 36.5492   1
  -4  -2  -2 1224.35 31.8663   2
  -4  -2   0 391987. 3917.69   1
  -4  -2   0 394187. 3901.90   2
   4   2   0 392283. 3896.42   2
   4   2   0 390890. 3897.09   1
  -4  -2   2 1181.27 41.8180   2
   4   2   2 1222.02 45.1089   1
  -4  -2   4 4134.97 71.3114   1
   4   3  -3 214.225 19.5647   2
  -4  -3  -1 42.8473 71.8836   1
  -4  -3  -1 40.5087 22.7375   2
   4   3  -1 63.2814 19.3325   2
   4   3   1 42.8528 19.1024   2
  -4  -3   1 37.2494 64.0831   1
  -4  -3   1 30.4173 26.6462   2
  -4  -3   3 181.281 53.0401   1
   4   4  -4 5205.16 71.8907   2
   4   4  -2 1373.77 40.6122   1
   4   4  -2 1456.58 36.2017   2
  -4  -4   0 267308. 2738.57   1
  -4  -4   0 262268. 2709.03   2
   4   4   0 271991. 2702.63   1
  -4  -4   2 1331.79 80.0666   1
  -4  -4   2 1323.63 50.0115   2
   4   4   2 1424.10 34.2572   2
  -4  -4   4 4762.60 99.5512   1
  -4  -4   4 5200.04 93.2630   2
   4   5  -3 0.16808 23.7150   2
   4   5  -3 10.7023 31.5150   1
  -4  -5  -1 33.6327 33.9443   2
   4   5  -1 30.9857 21.7890   2
  -4  -5  -1 1.41780 105.198   1
   4   5  -1 34.8073 34.1847   1
   4   5   1 25.7942 22.6305   2
  -4  -5   1 20.5262 81.6853   1
   4   5   1 54.7798 35.9622   1
  -4  -5   1 32.7449 40.2203   2
  -4  -5   3 18.2964 81.3087   1
  -4  -5   3 11.5158 45.4749   2
   4   6  -2 831.681 41.0011   1
   4   6  -2 907.016 36.9283   2
  -4  -6   0 142455. 1503.83   1
   4   6   0 143971. 1447.68   1
  -4  -6   0 141575. 1466.07   2
   4   6   0 145810. 1449.75   2
  -4  -6   2 874.523 109.978   1
  -4  -6   2 851.739 55.6881   2
   4   7  -1 26.2182 36.0237   1
  -4  -7   1 53.8215 50.7732   2
  -5   0   0-19.6575 62.9400   1
   5   0   0 0.41575 13.8571   2
   5   0   0-7.97520 23.9739   1
  -5   0   0 19.7934 28.9500   2
  -5   0  -2 5.93528 21.2866   2
   5   0  -2 0.83652 14.6379   2
  -5   0   2-5.28098 50.9653   1
   5   0   2-5.90587 29.0521   1
  -5   1   3 70.5536 44.6502   1
   5   1  -3 39.7074 16.6132   2
   5  -1   1 2203.40 39.0933   1
   5   1  -1 2198.93 45.0554   1
  -5   1  -1 2183.92 45.3546   2
   5   1   1 2140.52 46.6724   1
   5  -1  -3 26.1190 14.1773   2
   5   2  -4 10.1046 18.3679   2
   5   2  -2 11.1391 18.4256   2
  -5  -2   0 5.51711 27.0867   2
   5   2   0 19.6672 19.3118   2
  -5  -2   0 7.95163 72.0395   1
  -5  -2   2 3.54851 61.1175   1
  -5  -2   4 10.2030 49.3752   1
   5   3  -3 128.607 31.8539   1
   5   3  -3 108.795 23.3026   2
  -5  -3  -1 5197.64 80.6788   2
   5   3  -1 5259.34 74.1684   1
  -5  -3   1 4738.84 111.208   1
  -5  -3   1 5003.88 88.6300   2
   5   3   1 4917.36 70.3608   2
  -5  -3   3 92.8208 63.9711   1
  -5  -3   3 111.162 45.0428   2
   5   4  -2 3.82326 23.1007   2
   5   4  -2 3.08975 32.6875   1
  -5  -4   0 40.4842 89.6192   1
   5   4   0-20.5277 23.2486   2
   5   4   0-1.47826 34.6537   1
  -5  -4   0 19.2431 38.0265   2
  -5  -4   2 24.6070 81.8883   1
  -5  -4   2 0.57123 43.3768   2
   5   5  -3 79.2973 25.9529   2
   5   5  -3 40.7171 34.9745   1
   5   5  -1 295.840 37.4069   1
   5   5  -1 275.316 28.6206   2
  -5  -5   1 356.769 100.268   1
  -5  -5   1 274.750 45.6005   2
  -5  -5   3 197.827 91.6688   1
  -5  -5   3 75.5695 51.9872   2
   5   6  -2 8.55912 36.1868   1
  -5  -6   2 31.8201 50.7040   2
  -6   0   0 270922. 2720.28   2
   6   0   0 271132. 2698.07   1
   6   1  -3 342.753 22.4823   2
   6   1  -1 97.9283 19.0329   2
  -6  -1   1 84.5017 74.4776   1
  -6  -1   3 271.945 70.5545   1
   6   2  -2 937.526 39.7098   1
   6   2  -2 828.433 28.8530   2
  -6  -2   0 193044. 1934.52   1
   6   2   0 189385. 1892.14   1
   6   2   0 187738. 1891.00   2
  -6  -2   2 741.424 79.0948   1
   6   3  -3 106.903 23.8774   2
   6   3  -1 73.4529 23.8665   2
   6   3  -1 53.3020 34.5647   1
  -6  -3  -1 72.8868 35.8542   2
   6   3   1 43.5992 37.3463   1
  -6  -3   1 68.2702 44.3866   2
  -6  -3   1 83.0657 88.1204   1
  -6  -3   3 120.814 47.8600   2
  -6  -3   3 45.0262 81.5621   1
  -6  -4   0 150885. 1603.42   1
  -6  -4   0 157124. 1576.56   2
  -6  -4   2 944.056 102.350   1
  -6  -4   2 898.759 62.0845   2
   6   5  -1 1.94998 37.5113   1
  -6  -5   1 14.0631 47.2756   2
   7   2  -2 19.5319 22.1745   2
   7   3  -1 615.642 42.2675   1
   7   3  -1 617.563 29.7326   2
  -7  -3   1 615.707 112.452   1
  -7  -3   1 638.785 59.5819   2
   0   0   0    0.00    0.00   0

TITL 029_SSO_x1_P25_23-30-5-1 in Aeaa
REM Aeaa (#68 with fixed user cell!)
CELL 0.48590   5.464505   5.467438  20.369671  90.0000  90.0000  90.0000
ZERR    4.00   0.000817   0.000787   0.142173   0.0000   0.0000   0.0000
LATT  5
SYMM  x,-y,-z+1/2
SYMM -x+1/2, y,-z
SYMM -x+1/2,-y, z+1/2
SFAC O Sr Sn
UNIT 28.00 12.00 8.00
TREF
HKLF 4
END
;
_shelx_hkl_checksum                87335
loop_
  _axis.id
  _axis.system
  _axis.type
  _axis.equipment
  _axis.parity
  _axis.depends_on
  _axis.zero
  _axis.vector[1]
  _axis.vector[2]
  _axis.vector[3]
 source abstract . source . . . 0.99999589 0.00000000 -0.00286792
 omega abstract rotation goniometer -1 . 86.41056000 0.00000000 0.00000000
 1.00000000
 kappa abstract rotation goniometer -1 omega 0.00000000 -0.76381056 0.00000000
 0.64544049
 phi abstract rotation goniometer -1 kappa . 0.00000000 0.00000000 1.00000000
 theta abstract rotation goniometer -1 . 0.03469973 0.00000000 0.00000000
 1.00000000
 matrixX abstract general general . phi . 1.00000000 0.00000000 0.00000000
 matrixY abstract general general . phi . 0.00000000 1.00000000 0.00000000
 matrixZ abstract general general . phi . 0.00000000 0.00000000 1.00000000
 dacX abstract translation general . phi . 0.00000000 1.00000000 0.00000000
 dacY abstract translation general . phi . -1.00000000 0.00000000 0.00000000
 dacZ abstract translation general . phi . 0.00000000 0.00000000 1.00000000

_olex2_submission_special_instructions  'No special instructions were received'
_oxdiff_exptl_absorpt_empirical_details
;
Empirical correction (ABSPACK) includes:
- Absorption correction using spherical harmonics
- Frame scaling
;
_oxdiff_exptl_absorpt_empirical_full_max  2.097
_oxdiff_exptl_absorpt_empirical_full_min  0.513
loop_
  _twin_individual_id
  _twin_individual_mass_fraction_refined
 1 0.297(16)
 2 0.703(16)
