# Supplementary material for: The varying temperature- and pressure-induced phase transition pathways in hybrid improper ferroelectric Sr3Sn2O7
Source: Acta Crystallogr B Struct Sci Cryst Eng Mater. 2025 Apr 14;81(Pt 3):318–24. doi: 10.1107/S2052520625002306 (PMC12147935; doi:10.1107/S2052520625002306)
Supplement: Supplementary file 1 [file b-81-00318-sup1.zip › SSO_HP_VT_CIFs/SSO_HP_CIFS/030_SSO_x1_P26_23-30-5-1.cif]

data_030_sso_x1_p26_23-30-5-1

# start Validation Reply Form
_vrf_ATOM007_030_sso_x1_p26_23-30-5-1
;
PROBLEM: _atom_site_aniso_label is missing
RESPONSE: As the measurement was performed using a diamond anvil cell to
achieve high pressures, the available region of reciprocal space is 
restricted, resulting in a low data/parameter ratio. Therefore, an 
anisotropic model is neither feasible nor advisable.
;
_vrf_PLAT029_030_sso_x1_p26_23-30-5-1
;
PROBLEM: _diffrn_measured_fraction_theta_full value Low .      0.224 Why?  
RESPONSE: The measurement was performed using a diamond anvil cell, of 
which the precise design necessitates a small opening angle (approx. 23
degrees) to obtain high pressures. This restricts the available region
of reciprocal space.
;
_vrf_PLAT088_030_sso_x1_p26_23-30-5-1
;
PROBLEM: Poor Data / Parameter Ratio ....................       5.79 Note  
RESPONSE: The measurement was performed using a diamond anvil cell, of 
which the precise design necessitates a small opening angle (approx. 23
degrees) to obtain high pressures. This restricts the available region
of reciprocal space. The sample was refined isotropically to improve this.
;
_vrf_PLAT196_030_sso_x1_p26_23-30-5-1
;
PROBLEM: No TEMP record and measurement temperature .NE.         293 Degree
RESPONSE:Model incorporates no riding hydrogens so no TEMP record is 
required. 
;
# end Validation Reply Form

_audit_creation_date               2025-01-08
_audit_creation_method
;
Olex2 1.5-ac7-013
(compiled 2025.01.02 svn.rf662f148 for Rigaku Oxford Diffraction, GUI svn.r7109)
;
_shelx_SHELXL_version_number       '2019/3'
_audit_contact_author_address  
;
Dept. of Chemistry, University of Warwick, Gibbet Hill Road, Coventry, CV4 7AL
;
_audit_contact_author_email        ?
_audit_contact_author_name         'Evie Ladbrook'
_audit_contact_author_phone        ?
_publ_contact_author_id_orcid      ?
_publ_section_references
;
Dolomanov, O.V., Bourhis, L.J., Gildea, R.J, Howard, J.A.K. & Puschmann, H.
 (2009), J. Appl. Cryst. 42, 339-341.

Sheldrick, G.M. (2008). Acta Cryst. A64, 112-122.

Sheldrick, G.M. (2015). Acta Cryst. C71, 3-8.
;
_chemical_name_common              ?
_chemical_name_systematic          ?
_chemical_formula_moiety           'O7 Sn2 Sr3'
_chemical_formula_sum              'O7 Sn2 Sr3'
_chemical_formula_weight           612.24
_chemical_melting_point            ?
_chemical_oxdiff_formula           Sr3Sn2O7
loop_
  _atom_type_symbol
  _atom_type_description
  _atom_type_scat_dispersion_real
  _atom_type_scat_dispersion_imag
  _atom_type_scat_source
 'O' 'O' 0.0036 0.0026 'International Tables Vol C Tables 4.2.6.8 and 6.1.1.4'
 'Sr' 'Sr' 0.1333 1.7343 'International Tables Vol C Tables 4.2.6.8 and 6.1.1.4'
 'Sn' 'Sn' -1.6654 0.7203
 'International Tables Vol C Tables 4.2.6.8 and 6.1.1.4'

_shelx_space_group_comment
;
The symmetry employed for this shelxl refinement is uniquely defined
by the following loop, which should always be used as a source of
symmetry information in preference to the above space-group names.
They are only intended as comments.
;
_space_group_crystal_system        'orthorhombic'
_space_group_IT_number             68
_space_group_name_H-M_alt          'A c a a'
_space_group_name_Hall             '-A 2ac 2c'
loop_
  _space_group_symop_operation_xyz
 'x, y, z'
 '-x+1/2, -y, z+1/2'
 'x, -y, -z+1/2'
 '-x+1/2, y, -z'
 'x, y+1/2, z+1/2'
 '-x+1/2, -y+1/2, z+1'
 'x, -y+1/2, -z+1'
 '-x+1/2, y+1/2, -z+1/2'
 '-x, -y, -z'
 'x-1/2, y, -z-1/2'
 '-x, y, z-1/2'
 'x-1/2, -y, z'
 '-x, -y+1/2, -z+1/2'
 'x-1/2, y+1/2, -z'
 '-x, y+1/2, z'
 'x-1/2, -y+1/2, z+1/2'

_cell_length_a                     5.4513(8)
_cell_length_b                     5.4534(7)
_cell_length_c                     20.46(13)
_cell_angle_alpha                  90
_cell_angle_beta                   90
_cell_angle_gamma                  90
_cell_volume                       608(4)
_cell_formula_units_Z              4
_cell_measurement_reflns_used      257
_cell_measurement_temperature      300
_cell_measurement_theta_max        19.8530
_cell_measurement_theta_min        3.5760
_shelx_estimated_absorpt_T_max     0.835
_shelx_estimated_absorpt_T_min     0.574
_exptl_absorpt_coefficient_mu      12.476
_exptl_absorpt_correction_T_max    1.00000
_exptl_absorpt_correction_T_min    1.00000
_exptl_absorpt_correction_type     sphere
_exptl_absorpt_process_details
;
CrysAlisPro 1.171.43.105a (Rigaku Oxford Diffraction, 2024)
Spherical absorption correction
using equivalent radius and absorption coefficient.
Empirical absorption correction using spherical harmonics,
implemented in SCALE3 ABSPACK scaling algorithm.
;
_exptl_absorpt_special_details     ?
_exptl_crystal_colour              'clear colourless'
_exptl_crystal_colour_lustre       clear
_exptl_crystal_colour_primary      colourless
_exptl_crystal_density_meas        ?
_exptl_crystal_density_method      ?
_exptl_crystal_description         plate
_exptl_crystal_F_000               1080
_exptl_crystal_size_max            0.05
_exptl_crystal_size_mid            0.03
_exptl_crystal_size_min            0.015
_exptl_crystal_size_rad            0.400
_exptl_transmission_factor_max     ?
_exptl_transmission_factor_min     ?
_diffrn_reflns_av_R_equivalents    0.0231
_diffrn_reflns_av_unetI/netI       0.0113
_diffrn_reflns_Laue_measured_fraction_full  0.224
_diffrn_reflns_Laue_measured_fraction_max  0.157
_diffrn_reflns_limit_h_max         7
_diffrn_reflns_limit_h_min         -7
_diffrn_reflns_limit_k_max         7
_diffrn_reflns_limit_k_min         -7
_diffrn_reflns_limit_l_max         4
_diffrn_reflns_limit_l_min         -4
_diffrn_reflns_number              384
_diffrn_reflns_point_group_measured_fraction_full  0.224
_diffrn_reflns_point_group_measured_fraction_max  0.157
_diffrn_reflns_theta_full          16.950
_diffrn_reflns_theta_max           21.064
_diffrn_reflns_theta_min           2.554
_diffrn_ambient_temperature        300
_diffrn_detector                   'Hybrid Pixel Array Detector'
_diffrn_detector_area_resol_mean   13.3333
_diffrn_measured_fraction_theta_full  0.224
_diffrn_measured_fraction_theta_max  0.157
_diffrn_measurement_details
;
List of Runs (angles in degrees, time in seconds):

  # Type    Start    End  Width  t~exp~   \w     \q     \k     \f   Frames
--------------------------------------------------------------------------
  1  \f    -27.80  26.60   0.20    1.00 -90.00   0.00   0.00    --   272
  2  \f   -167.80-112.80   0.20    1.00-130.00   0.00   0.00    --   275
;
_diffrn_measurement_device         'abstract diffractometer'
_diffrn_measurement_device_type   
 'dectris-CrysAlisPro-abstract goniometer imported dectris images'
_diffrn_measurement_method         '\f scans'
_diffrn_orient_matrix_axis[1]      matrixX
_diffrn_orient_matrix_axis[2]      matrixY
_diffrn_orient_matrix_axis[3]      matrixZ
_diffrn_orient_matrix_type        
 'CrysAlisPro convention (1999,Acta A55,543-557)'
_diffrn_orient_matrix_UB_11        0.0032831179
_diffrn_orient_matrix_UB_12        -0.0032271544
_diffrn_orient_matrix_UB_13        -0.0237753190
_diffrn_orient_matrix_UB_21        0.0617771875
_diffrn_orient_matrix_UB_22        -0.0638813028
_diffrn_orient_matrix_UB_23        0.0012707475
_diffrn_orient_matrix_UB_31        -0.0640163833
_diffrn_orient_matrix_UB_32        -0.0618744862
_diffrn_orient_matrix_UB_33        -0.0000706990
_diffrn_radiation_monochromator    synchrotron
_diffrn_radiation_probe            x-ray
_diffrn_radiation_type             synchrotron
_diffrn_radiation_wavelength       0.4859
_diffrn_source                     synchrotron
_reflns_Friedel_coverage           0.000
_reflns_Friedel_fraction_full      .
_reflns_Friedel_fraction_max       .
_reflns_number_gt                  70
_reflns_number_total               81
_reflns_special_details
;
Measurement was performed using a diamond anvil cell with an opening 
angle of approximately 23 degrees.
 Reflections were merged by SHELXL according to the crystal
 class for the calculation of statistics and refinement.
 
 _reflns_Friedel_fraction is defined as the number of unique
 Friedel pairs measured divided by the number that would be
 possible theoretically, ignoring centric projections and
 systematic absences. Completness statistics refer to single and
 composite reflections containing twin component 1 only.
;
_reflns_threshold_expression       'I > 2\s(I)'
_computing_cell_refinement         'CrysAlisPro 1.171.43.105a (Rigaku OD, 2024)'
_computing_data_collection        
 'CrysAlisPro 1.171.43.105a (Rigaku OD, 2024) (IMPORT)'
_computing_data_reduction          'CrysAlisPro 1.171.43.105a (Rigaku OD, 2024)'
_computing_molecular_graphics      'Olex2 1.5-ac7-013 (Dolomanov et al., 2009)'
_computing_publication_material    'Olex2 1.5-ac7-013 (Dolomanov et al., 2009)'
_computing_structure_refinement    'SHELXL 2019/3 (Sheldrick, 2015)'
_computing_structure_solution      'SHELXS  (Sheldrick, 2008)'
_refine_diff_density_max           0.908
_refine_diff_density_min           -0.980
_refine_diff_density_rms           0.378
_refine_ls_extinction_coef         .
_refine_ls_extinction_method       none
_refine_ls_goodness_of_fit_ref     1.274
_refine_ls_hydrogen_treatment      undef
_refine_ls_matrix_type             full
_refine_ls_number_parameters       14
_refine_ls_number_reflns           81
_refine_ls_number_restraints       3
_refine_ls_R_factor_all            0.0580
_refine_ls_R_factor_gt             0.0562
_refine_ls_restrained_S_all        1.309
_refine_ls_shift/su_max            0.000
_refine_ls_shift/su_mean           0.000
_refine_ls_structure_factor_coef   Fsqd
_refine_ls_weighting_details      
 'w=1/[\s^2^(Fo^2^)+(0.0934P)^2^+1.0540P] where P=(Fo^2^+2Fc^2^)/3'
_refine_ls_weighting_scheme        calc
_refine_ls_wR_factor_gt            0.1523
_refine_ls_wR_factor_ref           0.1550
_refine_special_details
;
 Refined as a 2-component twin.
The O1-Sn1-O2 distances were restrained to be similar as this lies along the c
axis which is is poorly defined due to the small opening angle of the
diamond anvil cell, the orientation of the plate-like crystal within the cell
and high mosaicity along c. Therefore, a SADI restraint was used to maintain
chemical and physical sensibility of the model.

SIMU restraint necessary to maintain sensible displacement parameters.
;
_olex2_refinement_description
;
1. Twinned data refinement
 Scales: 0.248(18)
 0.752(18)
2. Restrained distances
 O1-Sn1 \\sim Sn1-O2
 with sigma of 0.1
3. Uiso/Uaniso restraints and constraints
O2 \\sim O3 \\sim O1: within 3A with sigma of 0.002 and sigma for terminal
atoms of 0.004 within 3A
;
_atom_sites_solution_hydrogens     .
_atom_sites_solution_primary       isomorph
_atom_sites_solution_secondary     difmap
loop_
  _atom_site_label
  _atom_site_type_symbol
  _atom_site_fract_x
  _atom_site_fract_y
  _atom_site_fract_z
  _atom_site_U_iso_or_equiv
  _atom_site_adp_type
  _atom_site_occupancy
  _atom_site_site_symmetry_order
  _atom_site_calc_flag
  _atom_site_refinement_flags_posn
  _atom_site_refinement_flags_adp
  _atom_site_refinement_flags_occupancy
  _atom_site_disorder_assembly
  _atom_site_disorder_group
 Sr1 Sr 0.250000 0.250000 0.000000 0.0189(13) Uiso 1 4 d S . P . .
 Sr2 Sr 0.750000 0.250000 0.3106(5) 0.0209(13) Uiso 1 2 d S . P . .
 Sn1 Sn 0.750000 0.250000 0.0989(3) 0.0168(11) Uiso 1 2 d DS . P . .
 O1 O 0.750000 0.250000 0.000000 0.018(3) Uiso 1 4 d DS U P . .
 O2 O 0.750000 0.250000 0.209(3) 0.023(3) Uiso 1 2 d DS U P . .
 O3 O 0.4540(16) 0.4534(15) 0.1000(11) 0.020(2) Uiso 1 1 d . U . . .

_geom_special_details
;
 All esds (except the esd in the dihedral angle between two l.s. planes)
 are estimated using the full covariance matrix.  The cell esds are taken
 into account individually in the estimation of esds in distances, angles
 and torsion angles; correlations between esds in cell parameters are only
 used when they are defined by crystal symmetry.  An approximate (isotropic)
 treatment of cell esds is used for estimating esds involving l.s. planes.
;
loop_
  _geom_bond_atom_site_label_1
  _geom_bond_atom_site_label_2
  _geom_bond_distance
  _geom_bond_site_symmetry_2
  _geom_bond_publ_flag
 Sr1 O1 2.7257(4) . ?
 Sr1 O1 2.7267(3) 9_665 ?
 Sr1 O1 2.7257(4) 1_455 ?
 Sr1 O1 2.7267(3) 9_655 ?
 Sr1 O3 2.58(2) . ?
 Sr1 O3 3.066(17) 9_665 ?
 Sr1 O3 3.066(17) 14_545 ?
 Sr1 O3 2.58(2) 6_554 ?
 Sr1 O3 3.066(17) 12_565 ?
 Sr1 O3 2.58(2) 7_554 ?
 Sr1 O3 2.58(2) 4 ?
 Sr1 O3 3.066(17) 15_645 ?
 Sr2 Sn1 3.295(10) 13_655 ?
 Sr2 Sn1 3.295(10) 13_755 ?
 Sr2 Sn1 3.296(10) 3_565 ?
 Sr2 O2 2.756(9) 3_565 ?
 Sr2 O2 2.755(9) 13_755 ?
 Sr2 O2 2.08(6) . ?
 Sr2 O2 2.756(9) 3 ?
 Sr2 O2 2.755(9) 13_655 ?
 Sr2 O3 2.93(2) 3_565 ?
 Sr2 O3 2.41(2) 10_656 ?
 Sr2 O3 2.93(2) 8_645 ?
 Sr2 O3 2.41(2) 13_655 ?
 Sn1 O1 2.023(14) . ?
 Sn1 O2 2.25(6) . ?
 Sn1 O3 1.958(8) . ?
 Sn1 O3 1.958(8) 6_654 ?
 Sn1 O3 1.963(8) 15_645 ?
 Sn1 O3 1.963(8) 12_665 ?

loop_
  _geom_angle_atom_site_label_1
  _geom_angle_atom_site_label_2
  _geom_angle_atom_site_label_3
  _geom_angle
  _geom_angle_site_symmetry_1
  _geom_angle_site_symmetry_3
  _geom_angle_publ_flag
 O1 Sr1 O1 180.0 . 1_455 ?
 O1 Sr1 O1 90.0 . 9_655 ?
 O1 Sr1 O1 90.0 1_455 9_655 ?
 O1 Sr1 O1 90.0 1_455 9_665 ?
 O1 Sr1 O1 90.0 . 9_665 ?
 O1 Sr1 O1 180.0 9_665 9_655 ?
 O1 Sr1 O3 121.7(3) . 14_545 ?
 O1 Sr1 O3 58.2(2) 9_665 9_665 ?
 O1 Sr1 O3 121.7(3) 1_455 15_645 ?
 O1 Sr1 O3 58.3(3) 1_455 14_545 ?
 O1 Sr1 O3 58.3(3) . 9_665 ?
 O1 Sr1 O3 121.8(2) 9_665 14_545 ?
 O1 Sr1 O3 121.8(2) 9_655 12_565 ?
 O1 Sr1 O3 58.3(3) . 15_645 ?
 O1 Sr1 O3 121.8(2) 9_655 9_665 ?
 O1 Sr1 O3 58.3(3) 1_455 12_565 ?
 O1 Sr1 O3 121.7(3) 1_455 9_665 ?
 O1 Sr1 O3 58.2(2) 9_655 14_545 ?
 O1 Sr1 O3 58.2(2) 9_665 12_565 ?
 O1 Sr1 O3 121.8(2) 9_665 15_645 ?
 O1 Sr1 O3 58.2(2) 9_655 15_645 ?
 O1 Sr1 O3 121.7(3) . 12_565 ?
 O3 Sr1 O1 115.5(3) 4 9_655 ?
 O3 Sr1 O1 115.5(3) 4 . ?
 O3 Sr1 O1 115.5(3) 6_554 9_665 ?
 O3 Sr1 O1 115.5(3) . 9_655 ?
 O3 Sr1 O1 64.5(3) 6_554 9_655 ?
 O3 Sr1 O1 115.5(3) 6_554 . ?
 O3 Sr1 O1 64.5(3) . 9_665 ?
 O3 Sr1 O1 64.5(3) 4 1_455 ?
 O3 Sr1 O1 64.5(3) 6_554 1_455 ?
 O3 Sr1 O1 64.5(3) 7_554 . ?
 O3 Sr1 O1 115.5(3) . 1_455 ?
 O3 Sr1 O1 64.5(3) 4 9_665 ?
 O3 Sr1 O1 64.5(3) . . ?
 O3 Sr1 O1 115.5(3) 7_554 1_455 ?
 O3 Sr1 O1 64.5(3) 7_554 9_655 ?
 O3 Sr1 O1 115.5(3) 7_554 9_665 ?
 O3 Sr1 O3 58.1(4) 6_554 12_565 ?
 O3 Sr1 O3 58.1(4) 6_554 15_645 ?
 O3 Sr1 O3 116.3(5) 14_545 15_645 ?
 O3 Sr1 O3 58.1(4) 7_554 9_665 ?
 O3 Sr1 O3 129.1(5) . 4 ?
 O3 Sr1 O3 116.5(5) 14_545 12_565 ?
 O3 Sr1 O3 94.3(7) 7_554 15_645 ?
 O3 Sr1 O3 58.1(4) 4 9_665 ?
 O3 Sr1 O3 75.0(7) . 6_554 ?
 O3 Sr1 O3 128.9(5) . 7_554 ?
 O3 Sr1 O3 128.9(5) 4 6_554 ?
 O3 Sr1 O3 129.1(5) 7_554 6_554 ?
 O3 Sr1 O3 116.5(5) 15_645 9_665 ?
 O3 Sr1 O3 94.3(7) . 9_665 ?
 O3 Sr1 O3 96.3(8) 14_545 9_665 ?
 O3 Sr1 O3 58.1(4) 4 14_545 ?
 O3 Sr1 O3 169.4(3) 6_554 9_665 ?
 O3 Sr1 O3 169.4(3) . 14_545 ?
 O3 Sr1 O3 116.3(5) 12_565 9_665 ?
 O3 Sr1 O3 58.1(4) . 12_565 ?
 O3 Sr1 O3 75.0(7) 4 7_554 ?
 O3 Sr1 O3 169.4(3) 7_554 12_565 ?
 O3 Sr1 O3 94.3(7) 6_554 14_545 ?
 O3 Sr1 O3 58.1(4) 7_554 14_545 ?
 O3 Sr1 O3 169.4(3) 4 15_645 ?
 O3 Sr1 O3 94.3(7) 4 12_565 ?
 O3 Sr1 O3 96.3(8) 12_565 15_645 ?
 O3 Sr1 O3 58.1(4) . 15_645 ?
 Sn1 Sr2 Sn1 71.6(3) 13_755 3_565 ?
 Sn1 Sr2 Sn1 111.6(5) 13_755 13_655 ?
 Sn1 Sr2 Sn1 71.6(3) 13_655 3_565 ?
 O2 Sr2 Sn1 94.7(7) 3 13_655 ?
 O2 Sr2 Sn1 94.7(7) 13_755 3_565 ?
 O2 Sr2 Sn1 42.5(12) 13_755 13_755 ?
 O2 Sr2 Sn1 154.1(14) 3 3_565 ?
 O2 Sr2 Sn1 42.5(12) 3_565 3_565 ?
 O2 Sr2 Sn1 94.7(7) 13_655 3_565 ?
 O2 Sr2 Sn1 42.5(12) 13_655 13_655 ?
 O2 Sr2 Sn1 94.7(7) 3_565 13_655 ?
 O2 Sr2 Sn1 124.2(3) . 3_565 ?
 O2 Sr2 Sn1 154.1(14) 13_655 13_755 ?
 O2 Sr2 Sn1 154.1(14) 13_755 13_655 ?
 O2 Sr2 Sn1 124.2(3) . 13_655 ?
 O2 Sr2 Sn1 94.7(7) 3 13_755 ?
 O2 Sr2 Sn1 124.2(3) . 13_755 ?
 O2 Sr2 Sn1 94.7(7) 3_565 13_755 ?
 O2 Sr2 O2 88.8(4) 13_655 3_565 ?
 O2 Sr2 O2 81.7(13) . 3_565 ?
 O2 Sr2 O2 163(3) 13_655 13_755 ?
 O2 Sr2 O2 81.7(13) . 13_755 ?
 O2 Sr2 O2 81.7(13) . 3 ?
 O2 Sr2 O2 88.8(4) 13_655 3 ?
 O2 Sr2 O2 163(3) 3 3_565 ?
 O2 Sr2 O2 81.7(13) . 13_655 ?
 O2 Sr2 O2 88.8(4) 13_755 3_565 ?
 O2 Sr2 O2 88.8(4) 13_755 3 ?
 O2 Sr2 O3 129.6(10) 3_565 8_645 ?
 O2 Sr2 O3 62.8(9) 3_565 3_565 ?
 O2 Sr2 O3 62.8(9) 3 8_645 ?
 O2 Sr2 O3 128.7(4) . 3_565 ?
 O2 Sr2 O3 128.7(4) . 8_645 ?
 O2 Sr2 O3 139.3(5) . 10_656 ?
 O2 Sr2 O3 129.5(10) 13_755 3_565 ?
 O2 Sr2 O3 139.3(5) . 13_655 ?
 O2 Sr2 O3 129.5(10) 13_655 8_645 ?
 O2 Sr2 O3 129.6(10) 3 3_565 ?
 O2 Sr2 O3 62.9(9) 13_755 8_645 ?
 O2 Sr2 O3 62.9(9) 13_655 3_565 ?
 O3 Sr2 Sn1 87.4(6) 13_655 13_755 ?
 O3 Sr2 Sn1 87.4(6) 13_655 3_565 ?
 O3 Sr2 Sn1 36.2(2) 8_645 13_755 ?
 O3 Sr2 Sn1 36.07(19) 3_565 3_565 ?
 O3 Sr2 Sn1 36.2(2) 10_656 3_565 ?
 O3 Sr2 Sn1 36.1(2) 13_655 13_655 ?
 O3 Sr2 Sn1 96.0(5) 8_645 13_655 ?
 O3 Sr2 Sn1 96.1(5) 8_645 3_565 ?
 O3 Sr2 Sn1 36.2(2) 3_565 13_655 ?
 O3 Sr2 Sn1 96.0(5) 3_565 13_755 ?
 O3 Sr2 Sn1 87.4(6) 10_656 13_655 ?
 O3 Sr2 Sn1 36.1(2) 10_656 13_755 ?
 O3 Sr2 O2 69.7(10) 10_656 13_755 ?
 O3 Sr2 O2 69.8(10) 13_655 3 ?
 O3 Sr2 O2 124.5(13) 13_655 13_755 ?
 O3 Sr2 O2 124.4(12) 13_655 3_565 ?
 O3 Sr2 O2 69.8(10) 10_656 3_565 ?
 O3 Sr2 O2 69.7(10) 13_655 13_655 ?
 O3 Sr2 O2 124.5(13) 10_656 13_655 ?
 O3 Sr2 O2 124.4(12) 10_656 3 ?
 O3 Sr2 O3 61.7(5) 13_655 3_565 ?
 O3 Sr2 O3 102.6(8) 8_645 3_565 ?
 O3 Sr2 O3 61.7(5) 10_656 8_645 ?
 O3 Sr2 O3 61.7(5) 10_656 3_565 ?
 O3 Sr2 O3 61.7(5) 13_655 8_645 ?
 O3 Sr2 O3 81.3(10) 10_656 13_655 ?
 Sr1 Sn1 Sr1 106.8(4) . 1_655 ?
 Sr2 Sn1 Sr1 109.56(18) 3_565 1_655 ?
 Sr2 Sn1 Sr1 177.6(3) 13_755 . ?
 Sr2 Sn1 Sr1 177.6(3) 13_655 1_655 ?
 Sr2 Sn1 Sr1 70.8(4) 13_655 . ?
 Sr2 Sn1 Sr1 70.8(4) 13_755 1_655 ?
 Sr2 Sn1 Sr1 109.56(18) 3 . ?
 Sr2 Sn1 Sr1 109.56(18) 3_565 . ?
 Sr2 Sn1 Sr1 109.56(18) 3 1_655 ?
 Sr2 Sn1 Sr2 111.6(5) 13_755 13_655 ?
 Sr2 Sn1 Sr2 111.6(5) 3_565 3 ?
 Sr2 Sn1 Sr2 71.6(3) 13_755 3_565 ?
 Sr2 Sn1 Sr2 71.6(3) 13_655 3_565 ?
 Sr2 Sn1 Sr2 71.6(3) 13_755 3 ?
 Sr2 Sn1 Sr2 71.6(3) 13_655 3 ?
 O1 Sn1 Sr1 53.41(18) . . ?
 O1 Sn1 Sr1 53.41(18) . 1_655 ?
 O1 Sn1 Sr2 124.2(3) . 3_565 ?
 O1 Sn1 Sr2 124.2(3) . 13_655 ?
 O1 Sn1 Sr2 124.2(3) . 13_755 ?
 O1 Sn1 Sr2 124.2(3) . 3 ?
 O1 Sn1 O2 180.0 . . ?
 O2 Sn1 Sr1 126.59(18) . . ?
 O2 Sn1 Sr1 126.59(18) . 1_655 ?
 O2 Sn1 Sr2 55.8(3) . 13_755 ?
 O2 Sn1 Sr2 55.8(3) . 13_655 ?
 O2 Sn1 Sr2 55.8(3) . 3_565 ?
 O2 Sn1 Sr2 55.8(3) . 3 ?
 O3 Sn1 Sr1 117.5(5) 12_665 . ?
 O3 Sn1 Sr1 49.1(6) 6_654 1_655 ?
 O3 Sn1 Sr1 131.9(5) . 1_655 ?
 O3 Sn1 Sr1 49.1(6) . . ?
 O3 Sn1 Sr1 63.4(4) 12_665 1_655 ?
 O3 Sn1 Sr1 63.4(4) 15_645 . ?
 O3 Sn1 Sr1 117.5(5) 15_645 1_655 ?
 O3 Sn1 Sr1 131.9(5) 6_654 . ?
 O3 Sn1 Sr2 61.6(5) 12_665 13_755 ?
 O3 Sn1 Sr2 132.5(5) 12_665 3 ?
 O3 Sn1 Sr2 132.5(5) 15_645 3_565 ?
 O3 Sn1 Sr2 46.5(5) 15_645 3 ?
 O3 Sn1 Sr2 46.5(5) 12_665 3_565 ?
 O3 Sn1 Sr2 117.5(4) . 3 ?
 O3 Sn1 Sr2 132.5(5) 6_654 13_655 ?
 O3 Sn1 Sr2 61.6(5) 15_645 13_655 ?
 O3 Sn1 Sr2 117.5(4) 6_654 3_565 ?
 O3 Sn1 Sr2 61.6(5) . 3_565 ?
 O3 Sn1 Sr2 46.5(5) 6_654 13_755 ?
 O3 Sn1 Sr2 46.5(5) . 13_655 ?
 O3 Sn1 Sr2 117.5(4) 15_645 13_755 ?
 O3 Sn1 Sr2 117.5(4) 12_665 13_655 ?
 O3 Sn1 Sr2 61.6(5) 6_654 3 ?
 O3 Sn1 Sr2 132.5(5) . 13_755 ?
 O3 Sn1 O1 90.7(6) . . ?
 O3 Sn1 O1 90.7(6) 6_654 . ?
 O3 Sn1 O1 90.7(6) 12_665 . ?
 O3 Sn1 O1 90.7(6) 15_645 . ?
 O3 Sn1 O2 89.3(6) 6_654 . ?
 O3 Sn1 O2 89.3(6) 15_645 . ?
 O3 Sn1 O2 89.3(6) 12_665 . ?
 O3 Sn1 O2 89.3(6) . . ?
 O3 Sn1 O3 89.99(8) . 15_645 ?
 O3 Sn1 O3 90.00(8) . 12_665 ?
 O3 Sn1 O3 178.7(12) 12_665 15_645 ?
 O3 Sn1 O3 178.7(12) . 6_654 ?
 O3 Sn1 O3 89.99(8) 6_654 12_665 ?
 O3 Sn1 O3 90.00(8) 6_654 15_645 ?
 Sr1 O1 Sr1 180.0 9_655 9_665 ?
 Sr1 O1 Sr1 90.0 1_655 9_665 ?
 Sr1 O1 Sr1 180.0 . 1_655 ?
 Sr1 O1 Sr1 90.0 1_655 9_655 ?
 Sr1 O1 Sr1 90.0 . 9_665 ?
 Sr1 O1 Sr1 90.0 . 9_655 ?
 Sn1 O1 Sr1 90.0 7_554 9_665 ?
 Sn1 O1 Sr1 90.0 . 9_665 ?
 Sn1 O1 Sr1 90.0 7_554 1_655 ?
 Sn1 O1 Sr1 90.0 7_554 9_655 ?
 Sn1 O1 Sr1 90.0 . . ?
 Sn1 O1 Sr1 90.0 7_554 . ?
 Sn1 O1 Sr1 90.0 . 1_655 ?
 Sn1 O1 Sr1 90.0 . 9_655 ?
 Sn1 O1 Sn1 180.0 . 7_554 ?
 Sr2 O2 Sr2 88.8(4) 13_655 3_565 ?
 Sr2 O2 Sr2 88.8(4) 13_655 3 ?
 Sr2 O2 Sr2 98.3(13) . 3 ?
 Sr2 O2 Sr2 98.3(13) . 13_755 ?
 Sr2 O2 Sr2 163(3) 13_655 13_755 ?
 Sr2 O2 Sr2 98.3(13) . 13_655 ?
 Sr2 O2 Sr2 98.3(13) . 3_565 ?
 Sr2 O2 Sr2 88.8(4) 13_755 3_565 ?
 Sr2 O2 Sr2 88.8(4) 13_755 3 ?
 Sr2 O2 Sr2 163(3) 3 3_565 ?
 Sr2 O2 Sn1 180.0 . . ?
 Sn1 O2 Sr2 81.7(13) . 3 ?
 Sn1 O2 Sr2 81.7(13) . 3_565 ?
 Sn1 O2 Sr2 81.7(13) . 13_755 ?
 Sn1 O2 Sr2 81.7(13) . 13_655 ?
 Sr1 O3 Sr1 85.7(7) . 9_665 ?
 Sr1 O3 Sr2 166.2(7) . 3_565 ?
 Sr2 O3 Sr1 172.5(8) 13_655 9_665 ?
 Sr2 O3 Sr1 80.5(4) 3_565 9_665 ?
 Sr2 O3 Sr1 101.8(5) 13_655 . ?
 Sr2 O3 Sr2 92.0(9) 13_655 3_565 ?
 Sn1 O3 Sr1 95.9(6) . . ?
 Sn1 O3 Sr1 81.8(4) . 9_665 ?
 Sn1 O3 Sr1 81.7(4) 15_655 9_665 ?
 Sn1 O3 Sr1 95.8(6) 15_655 . ?
 Sn1 O3 Sr2 82.2(5) 15_655 3_565 ?
 Sn1 O3 Sr2 97.3(5) 15_655 13_655 ?
 Sn1 O3 Sr2 97.4(5) . 13_655 ?
 Sn1 O3 Sr2 82.3(5) . 3_565 ?
 Sn1 O3 Sn1 159.0(5) . 15_655 ?

_shelx_res_file
;
TITL 030_SSO_x1_P26_23-30-5-1 in Aeaa
    030_sso_x1_p26_23-30-5-1.res
    created by SHELXL-2019/3 at 16:02:34 on 08-Jan-2025
REM Aeaa (#68 with fixed user cell
CELL 0.4859 5.451348 5.453439 20.457759 90 90 90
ZERR 4 0.000755 0.000679 0.12558 0 0 0
LATT 5
SYMM 0.5-X,-Y,0.5+Z
SYMM +X,-Y,0.5-Z
SYMM 0.5-X,+Y,-Z
SFAC O Sr Sn
DISP O 0.0036 0.0026 8.3735
DISP Sn -1.6654 0.7203 2178.1549
DISP Sr 0.1333 1.7343 4851.4431
UNIT 28 12 8
SIMU 0.002 0.004 3 O2 O3 O1
SADI 0.1 O1 Sn1 Sn1 O2

L.S. 10
PLAN  5
SIZE 0.05 0.03 0.015
CONF
LIST 4
MORE -1
fmap 2
acta
TWIN 0 1 0 -1 0 0 0 0 1 2
REM <olex2.extras>
REM <HklSrc "%.\\030_SSO_x1_P26_23-30-5-1.hkl">
REM </olex2.extras>

WGHT    0.093400    1.054000
BASF   0.75248
FVAR       1.36663
SR1   2    0.250000    0.250000    0.000000    10.25000    0.01891
SR2   2    0.750000    0.250000    0.310604    10.50000    0.02093
SN1   3    0.750000    0.250000    0.098897    10.50000    0.01680
O1    1    0.750000    0.250000    0.000000    10.25000    0.01770
O2    1    0.750000    0.250000    0.208848    10.50000    0.02266
O3    1    0.454039    0.453413    0.099986    11.00000    0.01987
HKLF 4


REM  030_SSO_x1_P26_23-30-5-1 in Aeaa
REM wR2 = 0.1550, GooF = S = 1.274, Restrained GooF = 1.309 for all data
REM R1 = 0.0562 for 70 Fo > 4sig(Fo) and 0.0580 for all 81 data
REM 14 parameters refined using 3 restraints

END

WGHT      0.0933      1.0537

REM Highest difference peak  0.908,  deepest hole -0.980,  1-sigma level  0.378
Q1    1   0.7895  0.1802  0.3012  11.00000  0.05    0.91
Q2    1   0.2228  0.1852  0.0466  11.00000  0.05    0.84
Q3    1   0.7805  0.1786  0.0666  11.00000  0.05    0.82
Q4    1   0.7690  0.3209  0.1354  11.00000  0.05    0.75
Q5    1   0.5054  0.6246  0.1037  11.00000  0.05    0.15
;
_shelx_res_checksum                21417
_shelx_hkl_file
;
   0   1  -1-1.21836 1.45898   1
   0  -1   1 0.43644 1.32127   2
   0   1  -1 1.22838 1.31065   2
   0  -1   1 0.21769 1.25623   1
   0  -2   0 796229. 2429.28   2
   0   2   0 790356. 2424.14   2
   0  -2   0 850714. 2405.66   1
   0   2   0 848287. 2406.34   1
   0  -2   2 57.9355 4.34955   2
   0   2  -2 76.8222 3.81712   1
   0  -3  -1 14.9036 10.3365   1
   0  -3  -1 9.05155 11.4111   2
   0  -3   1 13.7176 8.31713   1
   0  -3   1 15.5104 12.5106   2
   0  -3   3 1.59862 6.38118   2
   0   4   0 347079. 1023.50   1
   0  -4   0 349907. 1024.46   1
   0   4   0 349200. 1041.45   2
   0  -4   0 346127. 1052.87   2
   0   4  -2 1623.99 20.1343   1
   0   4   2 1755.93 27.0842   2
   0  -4   2 1625.00 27.3154   2
   0  -4  -2 1828.48 21.5440   1
   0   5   1-7.32731 14.7747   2
   0  -5  -1 3.15656 13.4462   1
   0  -5   1 8.59943 18.0117   2
   0   5  -1-3.88472 10.8975   2
   0   5  -1-3.15243 12.6702   1
   0  -5   1-0.72148 12.6831   1
   0  -5   3 4.88925 15.5956   2
   0   5  -3 2.23688 11.5713   1
   0  -6   0 112745. 353.804   1
   0   6   0 113198. 362.667   2
   0  -6   2 642.969 26.9972   2
   0   6  -2 639.011 17.1811   1
   1   0   0-1.16449 4.09998   2
  -1   0   0-0.35211 3.28787   1
   1   0   0-0.14102 3.32176   1
  -1   0   0 0.03717 3.32280   2
  -1   1   1 10177.3 40.3846   1
  -1   1   1 10238.7 51.3945   2
  -1   1  -1 8951.88 43.0956   2
   1  -1  -1 9378.19 37.8544   1
   1  -2   2 687.824 13.6460   2
   1  -2   2 693.551 10.4936   1
  -1  -2   0 13.5845 4.44206   2
  -1  -2   0 33.4895 3.17509   1
   1  -2   0 44.9803 9.88440   1
  -1   2   0 20.8220 12.6387   2
  -1   2   0 48.8600 10.0368   1
   1  -2   0 25.0403 13.4470   2
  -1   2  -2 712.547 11.4244   1
  -1   2  -2 800.511 15.4502   2
   1  -3   3 54.1139 9.96314   2
   1   3  -3 74.8088 5.26995   1
   1   3  -1 7934.22 36.3740   1
  -1   3   1 8916.89 59.2464   2
  -1   3   1 8491.51 45.4432   1
   1  -3   1 8165.58 44.9883   1
  -1  -3  -1 8284.27 36.5663   1
   1  -3   1 8612.65 62.3206   2
  -1   3  -1 8618.45 47.3520   1
   1  -3  -1 8638.21 47.8596   1
   1  -3  -1 8486.85 63.7997   2
  -1   3  -3 95.9606 7.58221   1
  -1   3  -3 78.7831 9.90897   2
  -1  -3   3 68.4737 5.63083   2
   1  -4   2 623.142 21.6318   2
  -1   4   2 605.931 20.7052   2
   1   4  -2 590.846 12.9045   1
   1  -4   2 594.538 17.2065   1
  -1  -4  -2 583.246 12.8980   1
   1   4   0 19.0674 9.27833   2
  -1   4   0 83.0377 15.1343   1
  -1   4   0 34.7094 17.2261   2
   1  -4   0 79.1271 16.1801   1
   1  -4   0 36.4542 21.0265   2
  -1  -4   2 536.899 18.1755   2
  -1   4  -2 589.458 18.9338   2
  -1   4  -2 548.313 16.3292   1
   1  -4  -2 599.515 16.9298   1
  -1   4  -4 138.452 9.36813   1
   1   5  -3 55.6823 15.6727   1
  -1   5   1 1178.62 26.7346   2
   1   5  -1 833.120 13.8482   1
  -1  -5  -1 881.967 14.9891   1
  -1   5   1 1110.48 20.0803   1
  -1   5  -1 1109.79 20.7250   1
  -1  -5   1 807.981 20.6815   2
  -1   5  -1 1056.20 23.4851   2
   1   5   1 911.086 17.0968   2
  -1   5  -3 59.3699 13.3375   1
  -1  -5   3 17.3943 14.2662   2
   1  -6   2 157.100 22.9843   2
   1  -6   0-2.53453 16.2673   1
  -1   6   0 1.68212 15.1703   1
   1  -6   0-0.31572 20.7848   2
  -1   6   0 0.11573 16.1580   2
  -1   6  -2 160.837 15.7299   1
  -1   6  -2 183.287 17.6073   2
  -1   7  -1 801.691 19.7191   2
  -2   0   0 925814. 2688.50   1
   2   0   0 920447. 2702.93   2
   2   0   2 73.6571 4.48771   2
  -2   0  -2 101.410 4.25985   1
  -2  -1  -1 340.070 6.61372   1
   2  -1   1 396.757 15.6615   2
   2  -1   1 345.046 10.3750   1
  -2   1   1 368.850 16.4545   2
  -2   1   1 377.573 11.2815   1
   2  -1  -1 380.267 10.8975   1
   2  -1  -1 332.539 17.1209   2
  -2   1  -1 352.329 13.1954   2
  -2   1  -1 338.761 10.7178   1
  -2  -1   1 338.050 8.77043   2
  -2   2   2 3670.46 38.8617   2
   2  -2   2 3706.52 28.4234   1
  -2   2   0 886327. 2653.97   1
  -2   2   0 967704. 2695.90   2
   2  -2   0 999999. 2701.45   2
   2  -2   0 880980. 2654.91   1
  -2   2  -2 3090.92 25.1660   1
  -2   2  -2 3056.99 32.8122   2
   2  -3   3 76.3324 14.5544   2
   2  -3   3 105.230 13.5612   1
  -2   3   1 72.6233 18.6504   2
   2  -3   1 66.4523 15.8154   1
  -2   3   1 59.8850 15.4285   1
   2  -3   1 53.1066 19.1952   2
   2  -3  -1 62.9712 14.0371   1
   2  -3  -1 64.9741 21.6673   2
  -2   3  -1 54.0002 14.3063   1
  -2   3  -1 52.4807 17.4153   2
  -2   3  -3 86.4070 12.4564   2
  -2   3  -3 72.3295 10.6674   1
   2  -4   4 2692.55 33.1494   2
  -2   4   2 746.564 25.2987   2
  -2  -4  -2 728.951 11.2930   1
   2  -4   2 754.364 20.0511   1
  -2   4   0 310815. 954.938   2
   2  -4   0 308454. 928.885   1
   2  -4  -2 844.431 19.8377   1
  -2   4  -2 732.158 22.8869   2
  -2   4  -4 2368.63 22.5458   1
   2  -5   3 12.7674 17.9969   2
   2  -5   3 3.13209 16.4879   1
  -2   5   1-8.27763 16.3083   1
   2  -5   1 19.2112 22.4152   2
  -2   5   1-9.05296 18.4942   2
  -2   5  -1-4.14832 15.8281   1
  -2   5  -1-7.53980 18.5643   2
   2  -5  -1 7.80997 23.4881   2
  -2   5  -3 3.34454 16.7584   2
  -2   5  -3 4.17836 13.3695   1
  -2   6   0 109663. 375.460   2
  -2   6   0 109221. 347.647   1
  -2   6  -2 456.372 18.1728   1
  -2   6  -2 517.963 24.1968   2
   2  -7   1-20.0343 17.8212   1
   2  -7   1 16.6502 22.0802   2
  -2   7  -1 5.35207 15.0590   1
  -2   7  -1-7.43151 18.4715   2
  -3   0   0-6.45260 10.4630   2
   3   0   0 3.46707 13.6789   2
   3   0   0 1.61292 9.94804   1
  -3   0   0 0.25394 10.4117   1
   3   0   2 2.64693 11.3315   2
  -3   0   2-0.72615 11.4791   2
  -3   0  -2 3.05919 8.80923   1
   3   0  -2-4.94298 8.99635   1
  -3   0  -2 0.51833 5.81950   2
   3  -1   3 82.5691 10.7353   2
  -3   1   1 9263.51 62.1698   2
   3  -1   1 9372.45 65.9253   2
  -3   1  -1 10029.3 51.6603   1
   3  -1  -1 10436.3 76.0843   2
   3   1   1 9402.32 50.2418   2
  -3  -1   1 9315.27 48.5560   2
   3  -1  -1 9956.08 51.6530   1
   3   1   3 47.9762 5.84905   2
  -3   1  -3 91.4693 9.68482   2
  -3   2   2 158.640 20.7592   2
  -3   2   2 126.067 14.3298   1
   3  -2   2 135.692 15.1416   1
   3  -2   2 119.938 16.9208   2
  -3  -2  -2 113.392 5.27701   1
  -3   2   0 15.6311 19.3311   2
  -3   2   0 38.0741 18.2888   1
   3  -2   0 17.2356 22.7808   2
   3  -2   0 55.2555 19.5584   1
  -3   2  -2 126.792 15.5143   2
  -3  -2   2 84.3047 5.90901   2
   3  -2  -2 122.794 21.0688   2
   3  -2  -2 156.588 14.6922   1
  -3   2  -2 89.6080 11.6445   1
   3  -3   3 138.478 18.0692   1
  -3   3   1 1183.20 24.3982   1
  -3   3   1 1175.53 31.5455   2
   3  -3   1 1164.13 24.1133   1
  -3   3  -1 1037.63 20.9010   1
  -3   3  -1 1172.26 28.8361   2
   3  -3  -1 1187.25 38.7335   2
   3  -3  -1 1070.12 22.9051   1
  -3   3  -3 78.8739 15.1184   2
   3  -4   4 60.6642 15.4746   2
   3  -4   2 113.059 20.9406   2
  -3   4   2 133.515 17.8992   1
   3  -4   0 12.9177 25.5130   2
  -3   4   0-4.21462 17.3737   1
  -3   4  -2 110.229 15.0284   1
   3  -4  -2 135.155 26.0134   2
  -3   4  -4 68.8596 11.2650   1
  -3   4  -4 81.8612 18.3153   2
   3  -5   3 80.6721 19.7975   2
  -3   5   1 3314.64 44.7457   2
  -3   5   1 3301.80 33.5609   1
   3  -5   1 3263.31 37.2670   1
   3  -5   1 3184.93 48.6237   2
  -3   5  -1 2993.97 31.7255   1
   3  -5  -1 2994.25 33.7053   1
   3  -5  -1 3044.25 49.1488   2
  -3   5  -3 172.320 21.6337   1
  -3   5  -3 86.7729 21.1792   2
   3  -6   2 49.9781 21.3810   2
   3  -6   2 83.4533 20.3400   1
   3  -6   0 8.21845 19.6278   1
  -3   6   0 20.0648 16.9868   1
   3  -6   0-2.67729 23.8882   2
  -3   6   0 19.9733 19.9170   2
  -3   6  -2 98.6568 22.3114   2
  -3   6  -2 60.5306 15.4817   1
   3  -7   1 284.345 25.7435   2
  -3   7  -1 372.754 23.9221   2
  -3   7  -1 260.772 17.2050   1
   4   0   0 446247. 1310.48   1
   4   0   0 445991. 1343.28   2
   4   0   2 1922.69 31.1568   2
   4   0  -2 1875.53 22.2017   1
   4  -1   3 562.268 20.4009   2
  -4  -1  -3 489.862 12.2799   1
  -4  -1  -1 168.093 9.47287   1
  -4   1   1 260.687 15.2349   1
  -4   1   1 314.055 22.9050   2
   4  -1   1 238.432 16.8689   1
   4   1  -1 179.303 9.45251   1
   4  -1   1 293.696 22.5426   2
  -4   1  -1 346.429 22.8051   1
  -4   1  -1 262.455 16.9230   2
  -4  -1   1 188.617 10.8047   2
   4   1   1 172.564 13.6928   2
   4  -1  -1 243.048 23.0482   2
   4  -1  -1 289.787 21.1403   1
  -4   1  -3 486.539 15.7035   2
  -4   1  -3 455.647 14.8937   1
   4  -2   4 2675.88 35.0771   2
  -4   2   2 803.617 26.2381   2
   4  -2   2 840.767 20.4518   1
  -4   2   0 323483. 966.974   1
  -4   2   0 321710. 993.703   2
   4  -2   0 323595. 1015.25   2
   4  -2   0 323968. 968.396   1
  -4   2  -2 767.481 22.8715   2
   4  -2  -2 849.887 20.4981   1
  -4   2  -4 2348.31 23.9286   1
   4  -3   3 130.589 19.1271   2
  -4   3   1 21.7682 21.3120   2
   4  -3   1 30.5032 23.5135   2
  -4   3   1 22.6687 18.0730   1
  -4   3  -1 30.8506 18.8569   1
   4  -3  -1 39.0531 20.6031   1
   4  -3  -1 34.2713 28.8142   2
  -4   3  -1 23.9572 20.0132   2
  -4   3  -3 111.038 15.0292   1
   4  -4   4 2536.37 35.8855   2
  -4   4   2 863.553 29.6625   2
   4  -4   2 810.018 30.3933   2
  -4   4   0 186314. 577.978   1
  -4   4   0 188951. 610.903   2
   4  -4   0 187030. 580.212   1
   4  -4   0 184352. 642.149   2
  -4   4  -2 957.297 24.5809   1
   4  -4  -2 897.435 35.9343   2
  -4   4  -4 2614.92 27.1694   1
  -4   4  -4 3027.56 36.2484   2
   4  -5   3-10.9944 20.8292   2
   4  -5   3 14.4380 20.3022   1
   4  -5   1 15.8169 23.1462   2
  -4   5   1 13.2381 17.8025   1
  -4   5   1 6.77826 20.4834   2
   4  -5   1 10.9633 18.7815   1
  -4   5  -1 4.88574 16.2066   1
   4  -5  -1 27.5456 18.8004   1
   4  -5  -1 26.3317 26.3982   2
  -4   5  -1 18.9156 20.4108   2
  -4   5  -3 26.3699 16.4528   1
  -4   5  -3 0.64446 21.7657   2
   4  -6   2 467.295 24.0543   1
   4  -6   2 430.321 29.8353   2
  -4   6   0 74694.7 274.607   2
   4  -6   0 74110.2 252.249   1
  -4   6  -2 412.623 18.8821   1
  -4   6  -2 532.551 27.0241   2
   4  -7   1 18.7103 20.0193   1
  -4   7  -1 25.5543 21.1837   2
   5   0   0-4.39375 17.3516   2
  -5   0   0 1.19060 11.6679   1
  -5   0   0 5.62298 11.9350   2
   5   0   0-1.20710 12.3107   1
  -5   0   2-1.10058 15.4721   2
  -5   0  -2 11.8152 15.1417   1
   5   0   2-3.38090 18.7591   2
   5   0  -2 2.87305 15.3493   1
   5  -1   3 16.2396 18.3964   2
  -5  -1  -3 46.6328 13.9073   1
   5   1  -1 876.188 12.9264   1
   5  -1   1 1104.09 19.9747   1
  -5  -1   1 899.907 14.9455   2
   5  -1  -1 1393.53 23.8862   1
   5   1   3 20.1467 14.8308   2
   5  -2   4 12.5386 16.8374   2
   5  -2   2-3.79293 21.3680   2
  -5   2   0 1.95846 17.2780   1
   5  -2   0-3.04509 27.1250   2
  -5   2  -2 2.74997 18.4672   1
  -5   2  -4-0.64666 11.6252   1
   5  -3   3 72.4709 20.0058   2
   5  -3   3 77.2386 19.4917   1
  -5   3   1 3508.51 46.2929   2
  -5   3   1 3256.60 34.2698   1
   5  -3   1 3651.74 38.5349   1
   5  -3   1 3405.16 51.3280   2
  -5   3  -1 3262.43 33.9830   1
   5  -3  -1 3292.34 51.1911   2
  -5   3  -3 68.8677 21.2447   2
  -5   3  -3 86.8677 21.8701   1
   5  -4   2 9.80949 23.7390   2
   5  -4   2 2.67798 21.4003   1
   5  -4   0-8.38823 21.8986   1
   5  -4   0-11.2835 28.1849   2
  -5   4   0-2.81167 17.8115   1
  -5   4   0-2.13660 22.4110   2
  -5   4  -2-14.3930 16.1402   1
  -5   4  -2-0.57005 19.8532   2
   5  -5   3 38.2409 22.1556   2
   5  -5   3 40.3375 20.7714   1
   5  -5   1 144.735 27.5043   2
   5  -5   1 180.737 21.1966   1
  -5   5  -1 183.638 25.6140   2
  -5   5  -1 163.529 18.0871   1
  -5   5  -3 47.8970 15.5835   1
  -5   5  -3 35.9450 22.5837   2
   5  -6   2 8.93799 20.6728   1
  -5   6  -2 18.2460 21.2946   2
  -6   0   0 125561. 408.970   2
   6   0   0 125981. 388.296   1
   6  -1   3 186.025 23.1959   2
   6  -1   1 49.4396 23.4095   2
  -6   1  -1 51.6306 15.3336   1
  -6   1  -3 171.629 16.9253   1
   6  -2   2 487.393 20.2975   1
   6  -2   2 503.343 29.1852   2
  -6   2   0 114833. 365.296   1
   6  -2   0 114104. 368.021   1
  -6   2  -2 469.104 19.3813   1
   6  -3   3 46.9429 22.5264   2
   6  -3   1 39.4888 26.7694   2
   6  -3   1 26.4709 20.2762   1
  -6   3   1 42.2121 20.3366   2
   6  -3  -1 42.1011 21.6296   1
  -6   3  -1 35.1798 17.1638   1
  -6   3  -1 50.4968 21.5075   2
  -6   3  -3 35.4041 15.9712   1
  -6   3  -3 54.8891 16.2912   2
  -6   4   0 82619.0 300.646   2
  -6   4   0 82755.9 275.851   1
  -6   4  -2 565.954 26.6188   2
  -6   4  -2 462.320 19.8025   1
   6  -5   1-3.55407 21.4000   1
  -6   5  -1 0.56022 18.3222   2
   7  -2   2 15.8440 24.0406   2
   7  -3   1 299.648 21.2038   1
   7  -3   1 312.560 27.2542   2
  -7   3  -1 372.341 23.7580   2
  -7   3  -1 312.526 18.7557   1
   0   0   0    0.00    0.00   0

TITL 030_SSO_x1_P26_23-30-5-1 in Aeaa
REM Aeaa (#68 with fixed user cell!)
CELL 0.48590   5.451348   5.453439  20.457759  90.0000  90.0000  90.0000
ZERR    4.00   0.000755   0.000679   0.125580   0.0000   0.0000   0.0000
LATT  5
SYMM  x,-y,-z+1/2
SYMM -x+1/2, y,-z
SYMM -x+1/2,-y, z+1/2
SFAC O Sr Sn
UNIT 28.00 12.00 8.00
TREF
HKLF 4
END
;
_shelx_hkl_checksum                25577
loop_
  _axis.id
  _axis.system
  _axis.type
  _axis.equipment
  _axis.parity
  _axis.depends_on
  _axis.zero
  _axis.vector[1]
  _axis.vector[2]
  _axis.vector[3]
 source abstract . source . . . 0.99999589 0.00000000 -0.00286792
 omega abstract rotation goniometer -1 . 86.41056000 0.00000000 0.00000000
 1.00000000
 kappa abstract rotation goniometer -1 omega 0.00000000 -0.76381056 0.00000000
 0.64544049
 phi abstract rotation goniometer -1 kappa . 0.00000000 0.00000000 1.00000000
 theta abstract rotation goniometer -1 . 0.07955858 0.00000000 0.00000000
 1.00000000
 matrixX abstract general general . phi . 1.00000000 0.00000000 0.00000000
 matrixY abstract general general . phi . 0.00000000 1.00000000 0.00000000
 matrixZ abstract general general . phi . 0.00000000 0.00000000 1.00000000
 dacX abstract translation general . phi . 0.00000000 1.00000000 0.00000000
 dacY abstract translation general . phi . -1.00000000 0.00000000 0.00000000
 dacZ abstract translation general . phi . 0.00000000 0.00000000 1.00000000

_olex2_submission_special_instructions  'No special instructions were received'
_oxdiff_exptl_absorpt_empirical_details
;
Empirical correction (ABSPACK) includes:
- Absorption correction using spherical harmonics
- Frame scaling
;
_oxdiff_exptl_absorpt_empirical_full_max  2.587
_oxdiff_exptl_absorpt_empirical_full_min  0.402
loop_
  _twin_individual_id
  _twin_individual_mass_fraction_refined
 1 0.248(18)
 2 0.752(18)
