# Supplementary material for: The varying temperature- and pressure-induced phase transition pathways in hybrid improper ferroelectric Sr3Sn2O7
Source: Acta Crystallogr B Struct Sci Cryst Eng Mater. 2025 Apr 14;81(Pt 3):318–24. doi: 10.1107/S2052520625002306 (PMC12147935; doi:10.1107/S2052520625002306)
Supplement: Supplementary file 1 [file b-81-00318-sup1.zip › SSO_HP_VT_CIFs/SSO_HP_CIFS/031_SSO_x1_P27_23-30-5-1.cif]

data_031_sso_x1_p27_23-30-5-1__j

# start Validation Reply Form
_vrf_ATOM007_031_sso_x1_p27_23-30-5-1__j
;
PROBLEM: _atom_site_aniso_label is missing
RESPONSE: As the measurement was performed using a diamond anvil cell to
achieve high pressures, the available region of reciprocal space is 
restricted, resulting in a low data/parameter ratio. Therefore, an 
anisotropic model is neither feasible nor advisable.
;
_vrf_PLAT029_031_sso_x1_p27_23-30-5-1__j
;
PROBLEM: _diffrn_measured_fraction_theta_full value Low .      0.224 Why?  
RESPONSE:  The measurement was performed using a diamond anvil cell, of 
which the precise design necessitates a small opening angle (approx. 23
degrees) to obtain high pressures. This restricts the available region
of reciprocal space.
;
_vrf_PLAT088_031_sso_x1_p27_23-30-5-1__j
;
PROBLEM: Poor Data / Parameter Ratio ....................       5.79 Note  
RESPONSE: The measurement was performed using a diamond anvil cell, of 
which the precise design necessitates a small opening angle (approx. 23
degrees) to obtain high pressures. This restricts the available region
of reciprocal space. The sample was refined isotropically to improve this.
;
_vrf_SYMMS02_031_sso_x1_p27_23-30-5-1__j
;
PROBLEM: The unit-cell lengths a and b should not be equal for an
RESPONSE: The sample undergoes a phase transition to a phase 
with a b/a ratio that is very close to 1, as shown in the manuscript. 
;
# end Validation Reply Form

_audit_creation_date               2025-01-08
_audit_creation_method
;
Olex2 1.5-ac7-013
(compiled 2025.01.02 svn.rf662f148 for Rigaku Oxford Diffraction, GUI svn.r7109)
;
_shelx_SHELXL_version_number       '2019/3'
_audit_contact_author_address  
;
Dept. of Chemistry, University of Warwick, Gibbet Hill Road, Coventry, CV4 7AL
;
_audit_contact_author_email        ?
_audit_contact_author_name         'Evie Ladbrook'
_audit_contact_author_phone        ?
_publ_contact_author_id_orcid      ?
_publ_section_references
;
Dolomanov, O.V., Bourhis, L.J., Gildea, R.J, Howard, J.A.K. & Puschmann, H.
 (2009), J. Appl. Cryst. 42, 339-341.

Sheldrick, G.M. (2008). Acta Cryst. A64, 112-122.

Sheldrick, G.M. (2015). Acta Cryst. C71, 3-8.
;
_chemical_name_common              ?
_chemical_name_systematic          ?
_chemical_formula_moiety           'O7 Sn2 Sr3'
_chemical_formula_sum              'O7 Sn2 Sr3'
_chemical_formula_weight           612.24
_chemical_melting_point            ?
_chemical_oxdiff_formula           'Sr3 Sn2 O7'
loop_
  _atom_type_symbol
  _atom_type_description
  _atom_type_scat_dispersion_real
  _atom_type_scat_dispersion_imag
  _atom_type_scat_source
 'O' 'O' 0.0036 0.0026 'International Tables Vol C Tables 4.2.6.8 and 6.1.1.4'
 'Sr' 'Sr' 0.1333 1.7343 'International Tables Vol C Tables 4.2.6.8 and 6.1.1.4'
 'Sn' 'Sn' -1.6654 0.7203
 'International Tables Vol C Tables 4.2.6.8 and 6.1.1.4'

_shelx_space_group_comment
;
The symmetry employed for this shelxl refinement is uniquely defined
by the following loop, which should always be used as a source of
symmetry information in preference to the above space-group names.
They are only intended as comments.
;
_space_group_crystal_system        'orthorhombic'
_space_group_IT_number             68
_space_group_name_H-M_alt          'A c a a'
_space_group_name_Hall             '-A 2ac 2c'
loop_
  _space_group_symop_operation_xyz
 'x, y, z'
 '-x+1/2, -y, z+1/2'
 'x, -y, -z+1/2'
 '-x+1/2, y, -z'
 'x, y+1/2, z+1/2'
 '-x+1/2, -y+1/2, z+1'
 'x, -y+1/2, -z+1'
 '-x+1/2, y+1/2, -z+1/2'
 '-x, -y, -z'
 'x-1/2, y, -z-1/2'
 '-x, y, z-1/2'
 'x-1/2, -y, z'
 '-x, -y+1/2, -z+1/2'
 'x-1/2, y+1/2, -z'
 '-x, y+1/2, z'
 'x-1/2, -y+1/2, z+1/2'

_cell_length_a                     5.4318(11)
_cell_length_b                     5.4318(10)
_cell_length_c                     20.68(19)
_cell_angle_alpha                  90
_cell_angle_beta                   90
_cell_angle_gamma                  90
_cell_volume                       610(6)
_cell_formula_units_Z              4
_cell_measurement_reflns_used      217
_cell_measurement_temperature      300.00
_cell_measurement_theta_max        19.8600
_cell_measurement_theta_min        3.6000
_cell_oxdiff_angle_alpha           90.13(5)
_cell_oxdiff_angle_beta            90.09(5)
_cell_oxdiff_angle_gamma           90.022(13)
_cell_oxdiff_length_a              5.4568(8)
_cell_oxdiff_length_b              5.4564(9)
_cell_oxdiff_length_c              20.49(3)
_cell_oxdiff_measurement_reflns_used  241
_cell_oxdiff_volume                610.1(8)
_shelx_estimated_absorpt_T_max     0.835
_shelx_estimated_absorpt_T_min     0.575
_exptl_absorpt_coefficient_mu      12.436
_exptl_absorpt_correction_T_max    1.00000
_exptl_absorpt_correction_T_min    1.00000
_exptl_absorpt_correction_type     sphere
_exptl_absorpt_process_details
;
CrysAlisPro 1.171.43.105a (Rigaku Oxford Diffraction, 2024)
Spherical absorption correction
using equivalent radius and absorption coefficient.
Empirical absorption correction using spherical harmonics,
implemented in SCALE3 ABSPACK scaling algorithm.
;
_exptl_absorpt_special_details     ?
_exptl_crystal_colour              'clear colourless'
_exptl_crystal_colour_lustre       clear
_exptl_crystal_colour_primary      colourless
_exptl_crystal_density_diffrn      6.665
_exptl_crystal_density_meas        ?
_exptl_crystal_density_method      ?
_exptl_crystal_description         plate
_exptl_crystal_F_000               1080
_exptl_crystal_size_max            0.05
_exptl_crystal_size_mid            0.03
_exptl_crystal_size_min            0.015
_exptl_crystal_size_rad            0.400
_exptl_transmission_factor_max     ?
_exptl_transmission_factor_min     ?
_diffrn_reflns_av_R_equivalents    0.0142
_diffrn_reflns_av_unetI/netI       0.0129
_diffrn_reflns_Laue_measured_fraction_full  0.224
_diffrn_reflns_Laue_measured_fraction_max  0.155
_diffrn_reflns_limit_h_max         7
_diffrn_reflns_limit_h_min         -7
_diffrn_reflns_limit_k_max         7
_diffrn_reflns_limit_k_min         -7
_diffrn_reflns_limit_l_max         4
_diffrn_reflns_limit_l_min         -4
_diffrn_reflns_number              395
_diffrn_reflns_point_group_measured_fraction_full  0.224
_diffrn_reflns_point_group_measured_fraction_max  0.155
_diffrn_reflns_theta_full          16.950
_diffrn_reflns_theta_max           21.149
_diffrn_reflns_theta_min           2.564
_diffrn_ambient_temperature        300.00
_diffrn_detector                   'Hybrid Pixel Array Detector'
_diffrn_detector_area_resol_mean   13.3333
_diffrn_measured_fraction_theta_full  0.224
_diffrn_measured_fraction_theta_max  0.155
_diffrn_measurement_details
;
List of Runs (angles in degrees, time in seconds):

  # Type    Start    End  Width  t~exp~   \w     \q     \k     \f   Frames
--------------------------------------------------------------------------
  1  \f    -27.80  26.60   0.20    1.00 -90.00   0.00   0.00    --   272
  2  \f   -167.80-112.80   0.20    1.00-130.00   0.00   0.00    --   275
;
_diffrn_measurement_device         'abstract diffractometer'
_diffrn_measurement_device_type   
 'dectris-CrysAlisPro-abstract goniometer imported dectris images'
_diffrn_measurement_method         '\f scans'
_diffrn_orient_matrix_axis[1]      matrixX
_diffrn_orient_matrix_axis[2]      matrixY
_diffrn_orient_matrix_axis[3]      matrixZ
_diffrn_orient_matrix_type        
 'CrysAlisPro convention (1999,Acta A55,543-557)'
_diffrn_orient_matrix_UB_11        0.0032074992
_diffrn_orient_matrix_UB_12        -0.0031794805
_diffrn_orient_matrix_UB_13        -0.0236824793
_diffrn_orient_matrix_UB_21        0.0617990370
_diffrn_orient_matrix_UB_22        -0.0639294083
_diffrn_orient_matrix_UB_23        0.0011896970
_diffrn_orient_matrix_UB_31        -0.0640278311
_diffrn_orient_matrix_UB_32        -0.0619121834
_diffrn_orient_matrix_UB_33        -0.0000921130
_diffrn_radiation_monochromator    synchrotron
_diffrn_radiation_probe            x-ray
_diffrn_radiation_type             synchrotron
_diffrn_radiation_wavelength       0.4859
_diffrn_source                     synchrotron
_reflns_Friedel_coverage           0.000
_reflns_Friedel_fraction_full      .
_reflns_Friedel_fraction_max       .
_reflns_number_gt                  69
_reflns_number_total               81
_reflns_special_details
;
Measurement was performed using a diamond anvil cell with an opening 
angle of approximately 23 degrees.
 Reflections were merged by SHELXL according to the crystal
 class for the calculation of statistics and refinement.
 
 _reflns_Friedel_fraction is defined as the number of unique
 Friedel pairs measured divided by the number that would be
 possible theoretically, ignoring centric projections and
 systematic absences. Completness statistics refer to single and
 composite reflections containing twin component 1 only.
;
_reflns_threshold_expression       'I > 2\s(I)'
_computing_cell_refinement         'CrysAlisPro 1.171.43.105a (Rigaku OD, 2024)'
_computing_data_collection        
 'CrysAlisPro 1.171.43.105a (Rigaku OD, 2024) (IMPORT)'
_computing_data_reduction          'CrysAlisPro 1.171.43.105a (Rigaku OD, 2024)'
_computing_molecular_graphics      'Olex2 1.5-ac7-013 (Dolomanov et al., 2009)'
_computing_publication_material    'Olex2 1.5-ac7-013 (Dolomanov et al., 2009)'
_computing_structure_refinement    'SHELXL 2019/3 (Sheldrick, 2015)'
_computing_structure_solution      'SHELXS  (Sheldrick, 2008)'
_refine_diff_density_max           0.627
_refine_diff_density_min           -0.584
_refine_diff_density_rms           0.239
_refine_ls_extinction_coef         .
_refine_ls_extinction_method       none
_refine_ls_goodness_of_fit_ref     1.149
_refine_ls_hydrogen_treatment      undef
_refine_ls_matrix_type             full
_refine_ls_number_parameters       14
_refine_ls_number_reflns           81
_refine_ls_number_restraints       3
_refine_ls_R_factor_all            0.0372
_refine_ls_R_factor_gt             0.0352
_refine_ls_restrained_S_all        1.194
_refine_ls_shift/su_max            0.000
_refine_ls_shift/su_mean           0.000
_refine_ls_structure_factor_coef   Fsqd
_refine_ls_weighting_details      
 'w=1/[\s^2^(Fo^2^)+(0.0703P)^2^+1.5684P] where P=(Fo^2^+2Fc^2^)/3'
_refine_ls_weighting_scheme        calc
_refine_ls_wR_factor_gt            0.1130
_refine_ls_wR_factor_ref           0.1160
_refine_special_details
;
 Refined as a 2-component twin.
The O1-Sn1-O2 distances were restrained to be similar as this lies along the c
axis which is is poorly defined due to the small opening angle of the
diamond anvil cell, the orientation of the plate-like crystal within the cell
and high mosaicity along c. Therefore, a SADI restraint was used to maintain
chemical and physical sensibility of the model.

SIMU restraint necessary to maintain sensible displacement parameters.
;
_olex2_refinement_description
;
1. Twinned data refinement
 Scales: 0.254(15)
 0.746(15)
2. Restrained distances
 O1-Sn1 \\sim Sn1-O2
 with sigma of 0.1
3. Uiso/Uaniso restraints and constraints
O2 \\sim O3 \\sim O1: within 3A with sigma of 0.002 and sigma for terminal
atoms of 0.004 within 3A
;
_atom_sites_solution_hydrogens     .
_atom_sites_solution_primary       isomorph
_atom_sites_solution_secondary     difmap
loop_
  _atom_site_label
  _atom_site_type_symbol
  _atom_site_fract_x
  _atom_site_fract_y
  _atom_site_fract_z
  _atom_site_U_iso_or_equiv
  _atom_site_adp_type
  _atom_site_occupancy
  _atom_site_site_symmetry_order
  _atom_site_calc_flag
  _atom_site_refinement_flags_posn
  _atom_site_refinement_flags_adp
  _atom_site_refinement_flags_occupancy
  _atom_site_disorder_assembly
  _atom_site_disorder_group
 Sr1 Sr 0.250000 0.250000 0.000000 0.0141(9) Uiso 1 4 d S . P . .
 Sr2 Sr 0.750000 0.250000 0.3109(4) 0.0159(9) Uiso 1 2 d S . P . .
 Sn1 Sn 0.750000 0.250000 0.0990(2) 0.0117(8) Uiso 1 2 d DS . P . .
 O1 O 0.750000 0.250000 0.000000 0.009(3) Uiso 1 4 d DS U P . .
 O2 O 0.750000 0.250000 0.206(2) 0.017(2) Uiso 1 2 d DS U P . .
 O3 O 0.4537(13) 0.4528(12) 0.0994(9) 0.0128(16) Uiso 1 1 d . U . . .

_geom_special_details
;
 All esds (except the esd in the dihedral angle between two l.s. planes)
 are estimated using the full covariance matrix.  The cell esds are taken
 into account individually in the estimation of esds in distances, angles
 and torsion angles; correlations between esds in cell parameters are only
 used when they are defined by crystal symmetry.  An approximate (isotropic)
 treatment of cell esds is used for estimating esds involving l.s. planes.
;
loop_
  _geom_bond_atom_site_label_1
  _geom_bond_atom_site_label_2
  _geom_bond_distance
  _geom_bond_site_symmetry_2
  _geom_bond_publ_flag
 Sr1 O1 2.7159(6) . ?
 Sr1 O1 2.7159(5) 9_665 ?
 Sr1 O1 2.7159(6) 1_455 ?
 Sr1 O1 2.7159(5) 9_655 ?
 Sr1 O3 2.58(2) 4 ?
 Sr1 O3 3.070(18) 9_665 ?
 Sr1 O3 3.070(18) 14_545 ?
 Sr1 O3 2.58(2) . ?
 Sr1 O3 3.070(18) 12_565 ?
 Sr1 O3 2.58(2) 6_554 ?
 Sr1 O3 2.58(2) 7_554 ?
 Sr1 O3 3.070(18) 15_645 ?
 Sr2 Sn1 3.293(11) 13_655 ?
 Sr2 Sn1 3.293(11) 13_755 ?
 Sr2 Sn1 3.293(11) 3_565 ?
 Sr2 O2 2.739(7) 3_565 ?
 Sr2 O2 2.739(7) 13_755 ?
 Sr2 O2 2.17(5) . ?
 Sr2 O2 2.739(7) 3 ?
 Sr2 O2 2.739(7) 13_655 ?
 Sr2 O3 2.939(19) 3_565 ?
 Sr2 O3 2.42(2) 10_656 ?
 Sr2 O3 2.939(19) 8_645 ?
 Sr2 O3 2.42(2) 13_655 ?
 Sn1 O1 2.048(19) . ?
 Sn1 O2 2.22(5) . ?
 Sn1 O3 1.950(7) . ?
 Sn1 O3 1.950(7) 6_654 ?
 Sn1 O3 1.957(7) 15_645 ?
 Sn1 O3 1.957(7) 12_665 ?

loop_
  _geom_angle_atom_site_label_1
  _geom_angle_atom_site_label_2
  _geom_angle_atom_site_label_3
  _geom_angle
  _geom_angle_site_symmetry_1
  _geom_angle_site_symmetry_3
  _geom_angle_publ_flag
 O1 Sr1 O1 180.0 . 1_455 ?
 O1 Sr1 O1 90.0 . 9_655 ?
 O1 Sr1 O1 90.0 1_455 9_655 ?
 O1 Sr1 O1 90.0 1_455 9_665 ?
 O1 Sr1 O1 90.0 . 9_665 ?
 O1 Sr1 O1 180.0 9_665 9_655 ?
 O1 Sr1 O3 121.6(2) . 14_545 ?
 O1 Sr1 O3 58.3(2) 9_665 9_665 ?
 O1 Sr1 O3 121.6(2) 1_455 15_645 ?
 O1 Sr1 O3 58.4(2) 1_455 14_545 ?
 O1 Sr1 O3 58.4(2) . 9_665 ?
 O1 Sr1 O3 121.7(2) 9_665 14_545 ?
 O1 Sr1 O3 121.7(2) 9_655 12_565 ?
 O1 Sr1 O3 58.4(2) . 15_645 ?
 O1 Sr1 O3 121.7(2) 9_655 9_665 ?
 O1 Sr1 O3 58.4(2) 1_455 12_565 ?
 O1 Sr1 O3 121.6(2) 1_455 9_665 ?
 O1 Sr1 O3 58.3(2) 9_655 14_545 ?
 O1 Sr1 O3 58.3(2) 9_665 12_565 ?
 O1 Sr1 O3 121.7(2) 9_665 15_645 ?
 O1 Sr1 O3 58.3(2) 9_655 15_645 ?
 O1 Sr1 O3 121.6(2) . 12_565 ?
 O3 Sr1 O1 64.7(3) 7_554 9_655 ?
 O3 Sr1 O1 64.6(3) 7_554 . ?
 O3 Sr1 O1 64.7(3) . 9_665 ?
 O3 Sr1 O1 115.3(3) 4 9_655 ?
 O3 Sr1 O1 115.3(3) . 9_655 ?
 O3 Sr1 O1 64.6(3) . . ?
 O3 Sr1 O1 64.7(3) 4 9_665 ?
 O3 Sr1 O1 115.4(3) 7_554 1_455 ?
 O3 Sr1 O1 115.4(3) . 1_455 ?
 O3 Sr1 O1 115.4(3) 6_554 . ?
 O3 Sr1 O1 64.6(3) 4 1_455 ?
 O3 Sr1 O1 115.3(3) 7_554 9_665 ?
 O3 Sr1 O1 115.4(3) 4 . ?
 O3 Sr1 O1 64.6(3) 6_554 1_455 ?
 O3 Sr1 O1 64.7(3) 6_554 9_655 ?
 O3 Sr1 O1 115.3(3) 6_554 9_665 ?
 O3 Sr1 O3 57.8(4) . 12_565 ?
 O3 Sr1 O3 57.8(4) . 15_645 ?
 O3 Sr1 O3 116.5(5) 14_545 15_645 ?
 O3 Sr1 O3 169.2(2) 6_554 9_665 ?
 O3 Sr1 O3 74.4(7) 4 7_554 ?
 O3 Sr1 O3 116.7(5) 14_545 12_565 ?
 O3 Sr1 O3 57.8(4) 6_554 15_645 ?
 O3 Sr1 O3 57.8(4) 7_554 9_665 ?
 O3 Sr1 O3 129.5(5) 4 . ?
 O3 Sr1 O3 129.2(5) 4 6_554 ?
 O3 Sr1 O3 129.2(5) 7_554 . ?
 O3 Sr1 O3 74.4(7) 6_554 . ?
 O3 Sr1 O3 116.7(5) 15_645 9_665 ?
 O3 Sr1 O3 57.8(4) 4 9_665 ?
 O3 Sr1 O3 95.9(8) 14_545 9_665 ?
 O3 Sr1 O3 57.8(4) 7_554 14_545 ?
 O3 Sr1 O3 94.8(7) . 9_665 ?
 O3 Sr1 O3 57.8(4) 4 14_545 ?
 O3 Sr1 O3 116.5(5) 12_565 9_665 ?
 O3 Sr1 O3 94.8(7) 4 12_565 ?
 O3 Sr1 O3 129.5(5) 7_554 6_554 ?
 O3 Sr1 O3 57.8(4) 6_554 12_565 ?
 O3 Sr1 O3 169.2(2) . 14_545 ?
 O3 Sr1 O3 94.8(7) 6_554 14_545 ?
 O3 Sr1 O3 94.8(7) 7_554 15_645 ?
 O3 Sr1 O3 169.2(2) 7_554 12_565 ?
 O3 Sr1 O3 95.9(8) 12_565 15_645 ?
 O3 Sr1 O3 169.2(2) 4 15_645 ?
 Sn1 Sr2 Sn1 71.4(3) 13_755 3_565 ?
 Sn1 Sr2 Sn1 111.1(6) 13_755 13_655 ?
 Sn1 Sr2 Sn1 71.4(3) 13_655 3_565 ?
 O2 Sr2 Sn1 94.2(6) 3 13_655 ?
 O2 Sr2 Sn1 94.2(6) 13_755 3_565 ?
 O2 Sr2 Sn1 41.9(11) 13_755 13_755 ?
 O2 Sr2 Sn1 153.0(12) 3 3_565 ?
 O2 Sr2 Sn1 41.9(11) 3_565 3_565 ?
 O2 Sr2 Sn1 94.2(6) 13_655 3_565 ?
 O2 Sr2 Sn1 41.9(11) 13_655 13_655 ?
 O2 Sr2 Sn1 94.2(6) 3_565 13_655 ?
 O2 Sr2 Sn1 124.4(3) . 3_565 ?
 O2 Sr2 Sn1 153.0(12) 13_655 13_755 ?
 O2 Sr2 Sn1 153.0(12) 13_755 13_655 ?
 O2 Sr2 Sn1 124.4(3) . 13_655 ?
 O2 Sr2 Sn1 94.2(6) 3 13_755 ?
 O2 Sr2 Sn1 124.4(3) . 13_755 ?
 O2 Sr2 Sn1 94.2(6) 3_565 13_755 ?
 O2 Sr2 O2 89.0(3) 13_655 3_565 ?
 O2 Sr2 O2 82.6(11) . 3_565 ?
 O2 Sr2 O2 165(2) 13_655 13_755 ?
 O2 Sr2 O2 82.6(11) . 13_755 ?
 O2 Sr2 O2 82.6(11) . 3 ?
 O2 Sr2 O2 89.0(3) 13_655 3 ?
 O2 Sr2 O2 165(2) 3 3_565 ?
 O2 Sr2 O2 82.6(11) . 13_655 ?
 O2 Sr2 O2 89.0(3) 13_755 3_565 ?
 O2 Sr2 O2 89.0(3) 13_755 3 ?
 O2 Sr2 O3 128.8(9) 3_565 8_645 ?
 O2 Sr2 O3 62.4(8) 3_565 3_565 ?
 O2 Sr2 O3 62.4(8) 3 8_645 ?
 O2 Sr2 O3 129.1(4) . 3_565 ?
 O2 Sr2 O3 129.1(4) . 8_645 ?
 O2 Sr2 O3 139.9(5) . 10_656 ?
 O2 Sr2 O3 128.7(9) 13_755 3_565 ?
 O2 Sr2 O3 139.9(5) . 13_655 ?
 O2 Sr2 O3 128.7(9) 13_655 8_645 ?
 O2 Sr2 O3 128.8(9) 3 3_565 ?
 O2 Sr2 O3 62.5(8) 13_755 8_645 ?
 O2 Sr2 O3 62.5(8) 13_655 3_565 ?
 O3 Sr2 Sn1 86.8(6) 13_655 13_755 ?
 O3 Sr2 Sn1 86.7(6) 13_655 3_565 ?
 O3 Sr2 Sn1 36.0(2) 8_645 13_755 ?
 O3 Sr2 Sn1 35.91(19) 3_565 3_565 ?
 O3 Sr2 Sn1 36.2(2) 10_656 3_565 ?
 O3 Sr2 Sn1 36.0(2) 13_655 13_655 ?
 O3 Sr2 Sn1 95.5(5) 8_645 13_655 ?
 O3 Sr2 Sn1 95.5(5) 8_645 3_565 ?
 O3 Sr2 Sn1 36.0(2) 3_565 13_655 ?
 O3 Sr2 Sn1 95.5(5) 3_565 13_755 ?
 O3 Sr2 Sn1 86.8(6) 10_656 13_655 ?
 O3 Sr2 Sn1 36.0(2) 10_656 13_755 ?
 O3 Sr2 O2 69.3(9) 10_656 13_755 ?
 O3 Sr2 O2 69.4(9) 13_655 3 ?
 O3 Sr2 O2 123.5(11) 13_655 13_755 ?
 O3 Sr2 O2 123.3(11) 13_655 3_565 ?
 O3 Sr2 O2 69.4(9) 10_656 3_565 ?
 O3 Sr2 O2 69.3(9) 13_655 13_655 ?
 O3 Sr2 O2 123.5(11) 10_656 13_655 ?
 O3 Sr2 O2 123.3(11) 10_656 3 ?
 O3 Sr2 O3 61.1(5) 13_655 3_565 ?
 O3 Sr2 O3 101.8(8) 8_645 3_565 ?
 O3 Sr2 O3 61.1(5) 10_656 8_645 ?
 O3 Sr2 O3 61.2(5) 10_656 3_565 ?
 O3 Sr2 O3 61.2(5) 13_655 8_645 ?
 O3 Sr2 O3 80.2(9) 10_656 13_655 ?
 Sr1 Sn1 Sr1 106.0(5) . 1_655 ?
 Sr2 Sn1 Sr1 109.9(3) 3_565 1_655 ?
 Sr2 Sn1 Sr1 177.4(2) 13_755 . ?
 Sr2 Sn1 Sr1 177.4(2) 13_655 1_655 ?
 Sr2 Sn1 Sr1 71.4(5) 13_655 . ?
 Sr2 Sn1 Sr1 71.4(5) 13_755 1_655 ?
 Sr2 Sn1 Sr1 109.9(3) 3 . ?
 Sr2 Sn1 Sr1 109.9(3) 3_565 . ?
 Sr2 Sn1 Sr1 109.9(3) 3 1_655 ?
 Sr2 Sn1 Sr2 111.1(6) 13_755 13_655 ?
 Sr2 Sn1 Sr2 111.1(6) 3_565 3 ?
 Sr2 Sn1 Sr2 71.4(3) 13_755 3_565 ?
 Sr2 Sn1 Sr2 71.4(3) 13_655 3_565 ?
 Sr2 Sn1 Sr2 71.4(3) 13_755 3 ?
 Sr2 Sn1 Sr2 71.4(3) 13_655 3 ?
 O1 Sn1 Sr1 53.0(3) . . ?
 O1 Sn1 Sr1 53.0(3) . 1_655 ?
 O1 Sn1 Sr2 124.4(3) . 3_565 ?
 O1 Sn1 Sr2 124.4(3) . 13_655 ?
 O1 Sn1 Sr2 124.4(3) . 13_755 ?
 O1 Sn1 Sr2 124.4(3) . 3 ?
 O1 Sn1 O2 180.0 . . ?
 O2 Sn1 Sr1 127.0(3) . . ?
 O2 Sn1 Sr1 127.0(3) . 1_655 ?
 O2 Sn1 Sr2 55.6(3) . 13_755 ?
 O2 Sn1 Sr2 55.6(3) . 13_655 ?
 O2 Sn1 Sr2 55.6(3) . 3_565 ?
 O2 Sn1 Sr2 55.6(3) . 3 ?
 O3 Sn1 Sr1 117.0(4) 12_665 . ?
 O3 Sn1 Sr1 49.0(5) 6_654 1_655 ?
 O3 Sn1 Sr1 131.4(4) . 1_655 ?
 O3 Sn1 Sr1 49.0(5) . . ?
 O3 Sn1 Sr1 63.3(4) 12_665 1_655 ?
 O3 Sn1 Sr1 63.3(4) 15_645 . ?
 O3 Sn1 Sr1 117.0(4) 15_645 1_655 ?
 O3 Sn1 Sr1 131.4(4) 6_654 . ?
 O3 Sn1 Sr2 62.1(4) 12_665 13_755 ?
 O3 Sn1 Sr2 132.7(5) 12_665 3 ?
 O3 Sn1 Sr2 132.7(5) 15_645 3_565 ?
 O3 Sn1 Sr2 47.0(4) 15_645 3 ?
 O3 Sn1 Sr2 47.0(4) 12_665 3_565 ?
 O3 Sn1 Sr2 117.6(4) . 3 ?
 O3 Sn1 Sr2 132.7(5) 6_654 13_655 ?
 O3 Sn1 Sr2 62.1(4) 15_645 13_655 ?
 O3 Sn1 Sr2 117.6(4) 6_654 3_565 ?
 O3 Sn1 Sr2 62.1(4) . 3_565 ?
 O3 Sn1 Sr2 46.9(4) 6_654 13_755 ?
 O3 Sn1 Sr2 46.9(4) . 13_655 ?
 O3 Sn1 Sr2 117.6(4) 15_645 13_755 ?
 O3 Sn1 Sr2 117.6(4) 12_665 13_655 ?
 O3 Sn1 Sr2 62.1(4) 6_654 3 ?
 O3 Sn1 Sr2 132.7(5) . 13_755 ?
 O3 Sn1 O1 90.2(5) . . ?
 O3 Sn1 O1 90.2(5) 6_654 . ?
 O3 Sn1 O1 90.2(5) 12_665 . ?
 O3 Sn1 O1 90.2(5) 15_645 . ?
 O3 Sn1 O2 89.8(5) 6_654 . ?
 O3 Sn1 O2 89.8(5) 15_645 . ?
 O3 Sn1 O2 89.8(5) 12_665 . ?
 O3 Sn1 O2 89.8(5) . . ?
 O3 Sn1 O3 89.96(7) . 15_645 ?
 O3 Sn1 O3 90.04(7) . 12_665 ?
 O3 Sn1 O3 179.6(10) 12_665 15_645 ?
 O3 Sn1 O3 179.6(10) . 6_654 ?
 O3 Sn1 O3 89.96(7) 6_654 12_665 ?
 O3 Sn1 O3 90.04(7) 6_654 15_645 ?
 Sr1 O1 Sr1 180.0 9_655 9_665 ?
 Sr1 O1 Sr1 90.0 1_655 9_665 ?
 Sr1 O1 Sr1 180.0 . 1_655 ?
 Sr1 O1 Sr1 90.0 1_655 9_655 ?
 Sr1 O1 Sr1 90.0 . 9_665 ?
 Sr1 O1 Sr1 90.0 . 9_655 ?
 Sn1 O1 Sr1 90.0 . 9_665 ?
 Sn1 O1 Sr1 90.0 7_554 9_665 ?
 Sn1 O1 Sr1 90.0 . 1_655 ?
 Sn1 O1 Sr1 90.0 . 9_655 ?
 Sn1 O1 Sr1 90.0 7_554 . ?
 Sn1 O1 Sr1 90.0 . . ?
 Sn1 O1 Sr1 90.0 7_554 1_655 ?
 Sn1 O1 Sr1 90.0 7_554 9_655 ?
 Sn1 O1 Sn1 180.0 7_554 . ?
 Sr2 O2 Sr2 89.0(3) 13_655 3_565 ?
 Sr2 O2 Sr2 89.0(3) 13_655 3 ?
 Sr2 O2 Sr2 97.4(11) . 3 ?
 Sr2 O2 Sr2 97.4(11) . 13_755 ?
 Sr2 O2 Sr2 165(2) 13_655 13_755 ?
 Sr2 O2 Sr2 97.4(11) . 13_655 ?
 Sr2 O2 Sr2 97.4(11) . 3_565 ?
 Sr2 O2 Sr2 89.0(3) 13_755 3_565 ?
 Sr2 O2 Sr2 89.0(3) 13_755 3 ?
 Sr2 O2 Sr2 165(2) 3 3_565 ?
 Sr2 O2 Sn1 180.0 . . ?
 Sn1 O2 Sr2 82.6(11) . 3 ?
 Sn1 O2 Sr2 82.6(11) . 3_565 ?
 Sn1 O2 Sr2 82.6(11) . 13_755 ?
 Sn1 O2 Sr2 82.6(11) . 13_655 ?
 Sr1 O3 Sr1 85.2(7) . 9_665 ?
 Sr1 O3 Sr2 166.3(6) . 3_565 ?
 Sr2 O3 Sr1 172.1(7) 13_655 9_665 ?
 Sr2 O3 Sr1 81.2(6) 3_565 9_665 ?
 Sr2 O3 Sr1 102.7(6) 13_655 . ?
 Sr2 O3 Sr2 91.0(8) 13_655 3_565 ?
 Sn1 O3 Sr1 96.3(5) . . ?
 Sn1 O3 Sr1 82.0(3) . 9_665 ?
 Sn1 O3 Sr1 81.9(3) 15_655 9_665 ?
 Sn1 O3 Sr1 96.1(5) 15_655 . ?
 Sn1 O3 Sr2 81.9(4) 15_655 3_565 ?
 Sn1 O3 Sr2 96.9(5) 15_655 13_655 ?
 Sn1 O3 Sr2 97.1(5) . 13_655 ?
 Sn1 O3 Sr2 82.0(4) . 3_565 ?
 Sn1 O3 Sn1 158.8(4) . 15_655 ?

_shelx_res_file
;
TITL 031_SSO_x1_P27_23-30-5-1__J in Aeaa
    031_sso_x1_p27_23-30-5-1__j.res
    created by SHELXL-2019/3 at 17:21:23 on 08-Jan-2025
REM Aeaa (#68 with fixed user cell
CELL 0.4859 5.43183 5.431846 20.678579 90 90 90
ZERR 4 0.001107 0.000992 0.18948 0 0 0
LATT 5
SYMM 0.5-X,-Y,0.5+Z
SYMM +X,-Y,0.5-Z
SYMM 0.5-X,+Y,-Z
SFAC O Sr Sn
DISP O 0.0036 0.0026 8.3735
DISP Sn -1.6654 0.7203 2178.1549
DISP Sr 0.1333 1.7343 4851.4431
UNIT 28 12 8
SIMU 0.002 0.004 3 O2 O3 O1
SADI 0.1 O1 Sn1 Sn1 O2

L.S. 10
PLAN  5
SIZE 0.05 0.03 0.015
TEMP 26.85
CONF
LIST 4
MORE -1
fmap 2
acta
TWIN 0 1 0 -1 0 0 0 0 1 2
REM <olex2.extras>
REM <HklSrc "%.\\031_SSO_x1_P27_23-30-5-1__J.hkl">
REM </olex2.extras>

WGHT    0.070300    1.568400
BASF   0.74586
FVAR       1.44409
SR1   2    0.250000    0.250000    0.000000    10.25000    0.01412
SR2   2    0.750000    0.250000    0.310939    10.50000    0.01587
SN1   3    0.750000    0.250000    0.099031    10.50000    0.01172
O1    1    0.750000    0.250000    0.000000    10.25000    0.00935
O2    1    0.750000    0.250000    0.206191    10.50000    0.01709
O3    1    0.453655    0.452754    0.099392    11.00000    0.01279
HKLF 4


REM  031_SSO_x1_P27_23-30-5-1__J in Aeaa
REM wR2 = 0.1160, GooF = S = 1.149, Restrained GooF = 1.194 for all data
REM R1 = 0.0352 for 69 Fo > 4sig(Fo) and 0.0372 for all 81 data
REM 14 parameters refined using 3 restraints

END

WGHT      0.0702      1.5862

REM Highest difference peak  0.627,  deepest hole -0.584,  1-sigma level  0.239
Q1    1   0.8292  0.2275  0.3177  11.00000  0.05    0.63
Q2    1   0.8330  0.2541  0.1571  11.00000  0.05    0.61
Q3    1   0.5018  0.6388  0.1538  11.00000  0.05    0.49
Q4    1   0.9042  0.4278  0.3189  11.00000  0.05    0.31
Q5    1   0.5991  0.5726  0.0480  11.00000  0.05    0.26
;
_shelx_res_checksum                67674
_shelx_hkl_file
;
   0  -1   1 0.31079 1.53138   1
   0   1  -1-0.47839 1.30739   1
   0  -1   1 0.49765 1.65655   2
   0   1  -1-0.17707 1.65752   2
   0   2   0 949770. 6072.50   1
   0  -2   0 937655. 6071.62   1
   0   2  -2 96.5507 4.15154   1
   0  -2   2 67.8754 6.68406   2
   0  -3   1 10.9217 7.06136   1
   0  -3   1 31.5734 19.2719   2
   0  -3  -1 17.5978 10.2475   1
   0  -3  -1 16.7667 18.4355   2
   0  -3   3 4.49762 11.0595   2
   0  -4   0 517524. 3474.71   1
   0  -4   0 517039. 3510.20   2
   0   4   0 522043. 3473.48   1
   0   4   0 528843. 3484.16   2
   0   4  -2 2040.62 25.7568   1
   0   4  -2 1976.48 28.1407   2
   0  -4  -2 2710.15 29.9307   1
   0  -4   2 2216.98 48.0575   2
   0   4   2 2939.18 54.0148   2
   0  -4   2 1927.93 25.5437   1
   0  -5   1-29.8526 49.6912   2
   0   5  -1-4.18275 17.2314   1
   0  -5  -1 7.91745 19.3963   1
   0  -5   1 8.99685 14.9018   1
   0   5   1 1.08906 26.8200   2
   0   5  -1 0.75383 19.0905   2
   0   5  -3 3.59179 15.1569   1
   0  -5   3 4.02073 35.8983   2
   0   6   0 233368. 1573.63   2
   0  -6   0 232577. 1565.84   1
   0   6  -2 1027.39 25.1325   1
   0  -6   2 835.468 51.9269   2
  -1   0   0 0.78478 4.01212   2
   1   0   0 0.37521 1.84585   1
  -1   0   0-0.79683 2.27613   1
   1   0   0 0.07047 5.07590   2
   1  -1   1 11089.5 80.7794   1
   1  -1   1 10391.9 86.7390   2
  -1   1   1 13363.1 97.8999   2
  -1   1  -1 10141.3 83.7296   2
   1  -1  -1 13615.1 83.5935   1
   1  -1  -1 13678.1 106.899   2
  -1   1   1 14342.7 84.3164   1
  -1  -2   0 30.7761 2.91253   1
   1  -2   0 30.7394 6.83391   1
  -1  -2   0-2.00607 8.07469   2
   1  -2   0 13.3560 17.2922   2
  -1   2   0 28.3262 7.43586   1
  -1   2   0 9.03445 14.9879   2
   1  -2   2 882.677 12.2548   1
  -1   2  -2 878.727 17.0148   2
  -1   2  -2 860.261 11.9530   1
   1  -3  -1 11070.7 85.0504   1
  -1   3  -1 10036.9 90.9121   2
  -1   3   1 10786.5 85.5204   1
   1  -3   1 9348.92 103.029   2
  -1   3  -1 9909.96 82.5960   1
   1  -3   1 10939.3 84.2060   1
  -1  -3  -1 12368.9 80.3058   1
  -1  -3   1 9777.99 91.3240   2
   1   3  -1 11032.4 79.5071   1
   1  -3  -1 9923.24 118.953   2
   1   3   1 12848.0 91.9110   2
  -1   3   1 10983.7 100.668   2
   1   3  -3 96.7250 5.94902   1
  -1   3  -3 108.290 8.25053   1
   1  -3   3 80.9181 16.0784   2
  -1   3  -3 123.721 11.8718   2
   1  -4   0 73.9619 14.4842   1
  -1   4   0 44.2056 13.3525   1
   1  -4   0 5.40211 38.0984   2
  -1   4   0 24.5367 25.4063   2
   1   4   0 36.7704 13.0095   2
  -1   4  -2 701.307 22.8497   2
  -1  -4  -2 1107.62 18.8274   1
   1   4   2 1059.87 33.2719   2
   1  -4   2 889.474 20.6716   1
   1  -4   2 836.127 37.9510   2
  -1   4   2 1028.57 39.4396   2
  -1   4  -2 711.588 18.6359   1
   1  -4  -2 976.823 20.9239   1
   1   4  -2 849.656 17.1816   1
  -1  -4   2 744.065 33.1201   2
  -1   4  -4 192.873 10.6965   1
  -1   5   1 2165.74 48.4073   2
   1   5   1 1436.92 26.0092   2
  -1   5  -1 1564.80 25.3693   1
  -1   5  -1 1822.51 37.7952   2
  -1  -5   1 1020.17 37.4985   2
  -1   5   1 1552.07 26.8402   1
  -1  -5  -1 1408.10 21.2030   1
   1   5  -1 1329.86 21.5293   1
  -1  -5   3 5.18352 27.7820   2
   1   5  -3 30.0080 11.4519   1
  -1   6   0-14.3327 31.0458   2
  -1   6   0 17.8290 20.9983   1
   1  -6   0-19.5294 56.6580   2
   1  -6   0 13.0088 23.7451   1
  -1   6  -2 256.724 23.6278   1
   1  -6   2 252.772 55.8224   2
  -1   6  -2 300.720 27.4318   2
  -1   7  -1 2033.69 45.3114   2
   2   0   0 842831. 5550.70   1
  -2   0   0 874336. 5558.63   2
  -2   0  -2 122.620 4.41304   1
   2   0   2 84.5283 6.35356   2
  -2   1   1 285.326 21.9271   2
   2  -1   1 387.264 18.6362   2
  -2   1   1 461.523 12.7780   1
  -2  -1  -1 376.521 5.91640   1
  -2  -1   1 389.412 11.6844   2
  -2   1  -1 373.543 14.0655   2
   2  -1  -1 425.644 9.16169   1
   2  -1  -1 354.536 32.1890   2
  -2   1  -1 348.695 9.21277   1
   2  -1   1 341.266 8.06281   1
   2  -2   0 989673. 6411.00   2
  -2   2   0 999999. 6384.18   1
  -2   2  -2 3111.97 37.2394   2
  -2   2   2 4956.13 40.3293   1
   2  -2  -2 2971.12 54.1388   2
   2  -2   2 3709.79 48.2664   2
  -2   2   2 5432.54 63.8766   2
   2  -2  -2 5121.37 39.7071   1
   2  -2   2 3509.92 33.6942   1
  -2   2  -2 3730.02 34.5143   1
   2  -3   1 71.7219 29.8473   2
  -2   3   1 93.5400 16.0463   1
   2  -3  -1 75.2051 11.9110   1
   2  -3  -1 80.0597 43.8861   2
   2  -3   1 87.1791 13.8521   1
  -2   3   1 92.8310 25.9471   2
  -2   3  -1 77.1506 20.0072   2
  -2   3  -1 67.5435 12.9703   1
  -2   3  -3 132.912 16.1620   2
   2  -3   3 128.207 12.4198   1
  -2   3  -3 101.036 10.4188   1
   2  -3   3 96.6987 21.2692   2
  -2   4   0 436787. 2931.69   2
   2  -4   0 436117. 2913.62   1
   2  -4   2 1065.87 22.5367   1
  -2  -4  -2 1063.39 14.2539   1
  -2   4   2 1094.59 42.8475   2
   2  -4  -2 1138.91 23.1279   1
  -2   4  -2 1093.38 30.3338   2
   2  -4   4 3835.17 59.1401   2
  -2   4  -4 3853.72 38.0202   1
   2  -5  -1 17.6495 22.1359   1
  -2   5   1 7.42938 19.0279   1
   2  -5   1 30.8086 47.3606   2
  -2   5  -1-1.29852 16.8610   1
   2  -5  -1 7.00883 40.8669   2
   2  -5   1 4.73512 17.5381   1
  -2   5   1-22.6712 35.2863   2
  -2   5  -1-17.6448 22.3472   2
   2  -5   3 35.0522 38.7391   2
   2  -5   3-1.08267 20.2730   1
  -2   5  -3 1.92797 17.3130   1
  -2   5  -3 9.21094 21.6745   2
  -2   6   0 169273. 1157.09   1
  -2   6   0 174781. 1171.02   2
  -2   6  -2 653.363 23.5488   1
  -2   6  -2 785.079 34.3736   2
  -2   7  -1-2.21330 22.9480   1
   2  -7   1-29.5437 62.7964   2
  -2   7  -1 13.4105 31.7553   2
   2  -7   1-10.6238 28.5565   1
   3   0   0 1.47329 7.51813   1
  -3   0   0-2.50706 9.81858   1
   3   0   0 5.39998 25.1512   2
  -3   0   0-12.7323 12.4693   2
  -3   0  -2 4.01262 7.47781   1
   3   0  -2-0.05690 8.00182   1
  -3   0   2 7.43292 19.3736   2
  -3   0  -2 3.85721 7.51548   2
   3   0   2 1.61195 15.2174   2
  -3  -1  -1 10747.6 76.9343   1
  -3   1   1 11657.8 84.6349   1
  -3   1  -1 9498.11 86.0183   2
  -3   1   1 10813.0 97.4819   2
   3  -1   1 10805.9 80.6896   1
   3   1   1 10858.9 92.2311   2
   3   1  -1 10114.6 75.1937   1
  -3  -1   1 10800.3 82.8323   2
   3  -1  -1 10641.7 80.6305   1
   3  -1  -1 9841.25 108.329   2
   3  -1   1 11347.5 104.313   2
  -3   1  -1 11083.6 82.1430   1
  -3   1  -3 135.849 8.58336   1
   3  -1   3 181.209 11.6446   1
   3   1   3 61.2532 9.59067   2
  -3   1  -3 116.679 11.3965   2
   3  -1   3 116.687 16.3835   2
   3  -2   0 26.0866 12.3577   1
   3  -2   0 5.56686 29.9862   2
  -3   2   0 25.2281 12.6029   1
  -3   2   0 24.1906 22.1445   2
  -3   2   2 187.033 16.1892   1
   3  -2  -2 143.879 34.1892   2
  -3   2  -2 135.209 14.1158   2
  -3  -2   2 117.602 8.53802   2
   3  -2   2 125.750 10.8139   1
   3  -2   2 159.033 27.1354   2
   3  -2  -2 213.950 13.3282   1
  -3   2  -2 116.085 10.6875   1
  -3  -2  -2 228.627 8.19828   1
  -3   2   2 162.216 29.8932   2
   3  -3  -1 1011.18 48.6194   2
  -3   3  -1 1255.44 32.2193   2
  -3   3   1 1347.39 40.6903   2
   3  -3   1 1458.93 25.0131   1
   3  -3   1 1129.99 45.5481   2
   3  -3  -1 1328.41 24.2614   1
  -3   3  -3 98.3971 18.5646   2
   3  -3   3 166.946 17.1511   1
   3  -4   0 15.2695 46.1307   2
  -3   4   0 10.4665 16.4296   1
  -3   4  -2 164.035 18.8949   1
   3  -4   2 162.527 39.0577   2
   3  -4  -2 176.996 53.0869   2
  -3   4   2 165.690 19.6520   1
   3  -4   4 91.3930 32.0131   2
  -3   4  -4 113.109 21.7953   2
  -3   4  -4 84.2145 12.6164   1
  -3   5  -1 4052.56 45.6356   1
  -3   5   1 4595.43 49.1697   1
  -3   5  -1 4162.86 55.4827   2
  -3   5   1 5261.71 72.8617   2
   3  -5   1 4151.35 84.8557   2
   3  -5  -1 4646.27 48.7717   1
   3  -5  -1 3117.70 73.0763   2
   3  -5   1 3964.80 46.2945   1
  -3   5  -3 111.935 15.0192   1
   3  -5   3 76.0123 35.3564   2
  -3   5  -3 97.9202 24.9635   2
  -3   6   0 32.3840 22.1959   1
   3  -6   0-10.0536 47.7985   2
   3  -6   0 28.9278 21.9169   1
  -3   6   0-10.3494 27.8025   2
   3  -6   2 93.1935 65.6366   2
   3  -6   2 103.380 24.1560   1
  -3   6  -2 120.580 24.3377   1
  -3   6  -2 131.294 30.6188   2
  -3   7  -1 474.906 26.5420   1
  -3   7  -1 548.735 37.5541   2
   3  -7   1 456.988 65.9953   2
   4   0   0 467938. 3180.23   1
   4   0   0 528549. 3223.08   2
   4   0   2 2620.85 59.6053   2
   4   0  -2 1856.30 22.3475   1
  -4   1  -1 266.129 13.9463   1
  -4  -1  -1 437.200 18.8391   1
  -4   1   1 386.489 19.5091   1
  -4   1  -1 253.489 16.8875   2
  -4  -1   1 260.037 14.7101   2
  -4   1   1 370.026 26.5393   2
   4  -1   1 256.480 12.9855   1
   4   1  -1 259.928 10.6712   1
   4  -1   1 259.132 32.8827   2
   4   1   1 351.818 50.3644   2
   4  -1  -1 263.313 42.2828   2
   4  -1  -1 270.037 14.0455   1
  -4   1  -3 661.822 19.0378   2
   4   1   3 725.151 31.3441   2
   4  -1   3 682.776 33.3367   2
  -4   1  -3 677.446 16.6387   1
  -4   2   0 386718. 2581.79   1
  -4   2   0 385772. 2595.01   2
   4  -2   0 386568. 2627.59   2
   4  -2   0 386641. 2579.97   1
  -4   2  -2 970.073 27.0449   2
  -4   2   2 1009.65 35.1728   2
   4  -2   2 1027.39 20.8086   1
   4  -2  -2 970.475 19.2722   1
   4  -2   4 3407.19 57.0341   2
  -4   2  -4 3524.23 36.1694   1
  -4   3  -1 35.5323 15.5781   1
   4  -3   1 37.9008 37.5786   2
   4  -3  -1 36.6002 44.3534   2
  -4   3   1 33.6468 19.4298   1
   4  -3   3 185.909 36.3801   2
  -4   3  -3 168.126 16.2120   1
  -4   4   0 242558. 1640.18   1
  -4   4   0 240024. 1656.80   2
  -4   4  -2 1042.66 23.1240   1
  -4   4  -2 1198.81 36.2475   2
  -4   4   2 1270.94 29.5326   1
  -4   4   2 1296.63 48.3413   2
   4  -4   2 1117.00 26.1105   1
   4  -4   2 974.899 50.1381   2
   4  -4  -2 1309.74 27.3531   1
   4  -4  -2 1072.82 66.8770   2
   4  -4   4 4186.46 72.0281   2
  -4   4  -4 4143.07 44.7156   1
   4  -5   1 41.5754 64.2530   2
   4  -5  -1 35.9040 60.5200   2
  -4   5   1 26.0237 21.8057   1
   4  -5   1 7.93973 18.7685   1
  -4   5  -1 25.8563 22.8922   1
  -4   5  -1 16.0276 24.9799   2
  -4   5   1 16.4088 32.8018   2
   4  -5  -1 21.3841 22.5111   1
   4  -5   3 21.0812 41.8124   2
   4  -5   3 22.9248 23.2905   1
  -4   5  -3-2.48226 26.2218   2
  -4   5  -3 15.0957 16.4418   1
  -4   6   0 112008. 775.552   1
  -4   6   0 112242. 786.843   2
   4  -6   0 111559. 838.625   2
  -4   6  -2 766.467 36.0204   2
   4  -6   2 715.380 31.8148   1
   4  -7   1 37.3408 29.5289   1
  -4   7  -1 18.7706 32.6609   2
   5   0   0-30.6386 57.7197   2
  -5   0   0 0.38902 20.9874   1
   5   0   0-0.20446 10.6152   1
  -5   0   0 11.5745 14.0052   2
   5   0  -2-8.46127 12.6136   1
   5   0   2-3.16578 40.1783   2
  -5   0   2 10.4914 22.7557   2
  -5   0  -2 8.84921 16.1284   1
  -5  -1   1 1564.55 24.5791   2
   5  -1   1 1522.15 23.4934   1
   5  -1  -1 1550.16 22.7492   1
   5  -1   3 15.6209 38.6567   2
   5   1   3 38.9281 34.6351   2
  -5  -1  -3 40.8574 14.5071   1
   5  -2   0-5.71846 48.3781   2
  -5   2   0-6.72735 20.0654   1
   5  -2   2 28.6645 38.6365   2
  -5   2  -2 5.01954 15.9196   1
   5  -2   4-5.65530 34.3477   2
  -5   2  -4 6.06593 15.2767   1
  -5   3  -1 4306.47 46.6204   1
  -5   3   1 4730.53 50.6240   1
  -5   3  -1 3436.28 48.6806   2
  -5   3   1 4692.13 62.7158   2
   5  -3   1 3922.18 42.6375   1
   5  -3   1 4523.46 87.3350   2
   5  -3  -1 4335.25 43.6917   1
   5  -3  -1 3621.44 78.4916   2
   5  -3   3 71.8750 35.5432   2
   5  -3   3 105.557 20.0879   1
  -5   3  -3 102.619 23.0793   2
  -5   3  -3 68.5411 14.7402   1
   5  -4   0 24.6837 51.4708   2
  -5   4   0 11.8084 21.1578   1
  -5   4   0 16.4944 25.5451   2
   5  -4   0 3.94989 18.1758   1
   5  -4   2 21.8107 53.4350   2
  -5   4  -2-8.48666 18.1420   1
   5  -4   2 21.4904 22.2814   1
  -5   4  -2 6.62677 25.1143   2
  -5   5  -1 205.356 22.5811   1
   5  -5   1 149.589 51.9123   2
  -5   5  -1 235.431 28.7840   2
   5  -5   1 228.649 22.8710   1
   5  -5   3-1.54671 52.9532   2
  -5   5  -3 56.4941 18.8335   1
   5  -5   3 43.1226 26.3175   1
  -5   5  -3 57.2910 27.6128   2
   5  -6   2 21.2496 26.4456   1
  -5   6  -2 26.0352 29.5048   2
  -6   0   0 185593. 1254.83   2
   6   0   0 185834. 1246.25   1
   6  -1   1 30.5368 56.2287   2
  -6   1  -1 99.1215 23.6656   1
  -6   1  -3 233.489 20.4517   1
   6  -1   3 299.812 53.3433   2
   6  -2   0 127910. 973.900   1
   6  -2   0 132853. 1026.73   2
  -6   2  -2 859.921 29.5714   1
   6  -2   2 849.079 78.4702   2
  -6   3  -1 41.6559 22.4231   1
   6  -3   1 61.6184 51.3070   2
   6  -3   1 45.6576 21.6640   1
  -6   3  -1 54.3703 24.1334   2
  -6   3   1 62.1025 26.6644   2
   6  -3  -1 42.3657 18.0488   1
   6  -3   3 55.6899 48.3909   2
  -6   3  -3 38.7042 18.2503   1
  -6   3  -3 76.7419 22.9772   2
  -6   4   0 126620. 858.522   1
  -6   4   0 124627. 870.667   2
  -6   4  -2 683.967 25.7100   1
  -6   4  -2 659.541 30.9793   2
   6  -5   1 13.0342 22.3110   1
  -6   5  -1-12.9204 27.3254   2
   7  -2   2-22.0368 56.3499   2
  -7   3  -1 473.580 28.3957   2
   7  -3   1 468.048 69.9735   2
  -7   3  -1 476.717 27.4261   1
   0   0   0    0.00    0.00   0

TITL 031_SSO_x1_P27_23-30-5-1__J in Aeaa
REM Aeaa (#68 with fixed user cell!)
CELL 0.48590   5.431830   5.431846  20.678579  90.0000  90.0000  90.0000
ZERR    4.00   0.001107   0.000992   0.189480   0.0000   0.0000   0.0000
LATT  5
SYMM  x,-y,-z+1/2
SYMM -x+1/2, y,-z
SYMM -x+1/2,-y, z+1/2
SFAC O Sr Sn
UNIT 28.00 12.00 8.00
TREF
HKLF 4
END
;
_shelx_hkl_checksum                83288
loop_
  _axis.id
  _axis.system
  _axis.type
  _axis.equipment
  _axis.parity
  _axis.depends_on
  _axis.zero
  _axis.vector[1]
  _axis.vector[2]
  _axis.vector[3]
 source abstract . source . . . 0.99999589 0.00000000 -0.00286792
 omega abstract rotation goniometer -1 . 86.41056000 0.00000000 0.00000000
 1.00000000
 kappa abstract rotation goniometer -1 omega 0.00000000 -0.76381056 0.00000000
 0.64544049
 phi abstract rotation goniometer -1 kappa . 0.00000000 0.00000000 1.00000000
 theta abstract rotation goniometer -1 . 0.09194933 0.00000000 0.00000000
 1.00000000
 matrixX abstract general general . phi . 1.00000000 0.00000000 0.00000000
 matrixY abstract general general . phi . 0.00000000 1.00000000 0.00000000
 matrixZ abstract general general . phi . 0.00000000 0.00000000 1.00000000
 dacX abstract translation general . phi . 0.00000000 1.00000000 0.00000000
 dacY abstract translation general . phi . -1.00000000 0.00000000 0.00000000
 dacZ abstract translation general . phi . 0.00000000 0.00000000 1.00000000

_olex2_submission_special_instructions  'No special instructions were received'
_oxdiff_exptl_absorpt_empirical_details
;
Empirical correction (ABSPACK) includes:
- Absorption correction using spherical harmonics
- Frame scaling
;
_oxdiff_exptl_absorpt_empirical_full_max  3.572
_oxdiff_exptl_absorpt_empirical_full_min  0.367
loop_
  _twin_individual_id
  _twin_individual_mass_fraction_refined
 1 0.254(15)
 2 0.746(15)
