# Supplementary material for: The varying temperature- and pressure-induced phase transition pathways in hybrid improper ferroelectric Sr3Sn2O7
Source: Acta Crystallogr B Struct Sci Cryst Eng Mater. 2025 Apr 14;81(Pt 3):318–24. doi: 10.1107/S2052520625002306 (PMC12147935; doi:10.1107/S2052520625002306)
Supplement: Supplementary file 1 [file b-81-00318-sup1.zip › SSO_HP_VT_CIFs/SSO_HP_CIFS/032_SSO_x1_P28_23-30-5-1.cif]

data_032_sso_x1_p28_23-30-5-1

# start Validation Reply Form
_vrf_ATOM007_032_sso_x1_p28_23-30-5-1
;
PROBLEM: _atom_site_aniso_label is missing
RESPONSE: As the measurement was performed using a diamond anvil cell to
achieve high pressures, the available region of reciprocal space is 
restricted, resulting in a low data/parameter ratio. Therefore, an 
anisotropic model is neither feasible nor advisable.
;
_vrf_PLAT029_032_sso_x1_p28_23-30-5-1
;
PROBLEM: _diffrn_measured_fraction_theta_full value Low .      0.225 Why?  
RESPONSE: The measurement was performed using a diamond anvil cell, of 
which the precise design necessitates a small opening angle (approx. 23
degrees) to obtain high pressures. This restricts the available region
of reciprocal space.
;
_vrf_PLAT088_032_sso_x1_p28_23-30-5-1
;
PROBLEM: Poor Data / Parameter Ratio ....................       5.79 Note  
RESPONSE: The measurement was performed using a diamond anvil cell, of 
which the precise design necessitates a small opening angle (approx. 23
degrees) to obtain high pressures. This restricts the available region
of reciprocal space. The sample was refined isotropically to improve this.
;
# end Validation Reply Form

_audit_creation_date               2025-01-08
_audit_creation_method
;
Olex2 1.5-ac7-013
(compiled 2025.01.02 svn.rf662f148 for Rigaku Oxford Diffraction, GUI svn.r7109)
;
_shelx_SHELXL_version_number       '2019/3'
_audit_contact_author_address  
;
Dept. of Chemistry, University of Warwick, Gibbet Hill Road, Coventry, CV4 7AL
;
_audit_contact_author_email        ?
_audit_contact_author_name         'Evie Ladbrook'
_audit_contact_author_phone        ?
_publ_contact_author_id_orcid      ?
_publ_section_references
;
Dolomanov, O.V., Bourhis, L.J., Gildea, R.J, Howard, J.A.K. & Puschmann, H.
 (2009), J. Appl. Cryst. 42, 339-341.

Sheldrick, G.M. (2008). Acta Cryst. A64, 112-122.

Sheldrick, G.M. (2015). Acta Cryst. C71, 3-8.
;
_chemical_name_common              ?
_chemical_name_systematic          ?
_chemical_formula_moiety           'O7 Sn2 Sr3'
_chemical_formula_sum              'O7 Sn2 Sr3'
_chemical_formula_weight           612.24
_chemical_melting_point            ?
_chemical_oxdiff_formula           'Sr3 Sn2 O7'
loop_
  _atom_type_symbol
  _atom_type_description
  _atom_type_scat_dispersion_real
  _atom_type_scat_dispersion_imag
  _atom_type_scat_source
 'O' 'O' 0.0036 0.0026 'International Tables Vol C Tables 4.2.6.8 and 6.1.1.4'
 'Sr' 'Sr' 0.1333 1.7343 'International Tables Vol C Tables 4.2.6.8 and 6.1.1.4'
 'Sn' 'Sn' -1.6654 0.7203
 'International Tables Vol C Tables 4.2.6.8 and 6.1.1.4'

_shelx_space_group_comment
;
The symmetry employed for this shelxl refinement is uniquely defined
by the following loop, which should always be used as a source of
symmetry information in preference to the above space-group names.
They are only intended as comments.
;
_space_group_crystal_system        'orthorhombic'
_space_group_IT_number             68
_space_group_name_H-M_alt          'A c a a'
_space_group_name_Hall             '-A 2ac 2c'
loop_
  _space_group_symop_operation_xyz
 'x, y, z'
 '-x+1/2, -y, z+1/2'
 'x, -y, -z+1/2'
 '-x+1/2, y, -z'
 'x, y+1/2, z+1/2'
 '-x+1/2, -y+1/2, z+1'
 'x, -y+1/2, -z+1'
 '-x+1/2, y+1/2, -z+1/2'
 '-x, -y, -z'
 'x-1/2, y, -z-1/2'
 '-x, y, z-1/2'
 'x-1/2, -y, z'
 '-x, -y+1/2, -z+1/2'
 'x-1/2, y+1/2, -z'
 '-x, y+1/2, z'
 'x-1/2, -y+1/2, z+1/2'

_cell_length_a                     5.4386(9)
_cell_length_b                     5.4378(8)
_cell_length_c                     20.49(16)
_cell_angle_alpha                  90
_cell_angle_beta                   90
_cell_angle_gamma                  90
_cell_volume                       606(5)
_cell_formula_units_Z              4
_cell_measurement_reflns_used      249
_cell_measurement_temperature      300
_cell_measurement_theta_max        19.8870
_cell_measurement_theta_min        3.5930
_shelx_estimated_absorpt_T_max     0.834
_shelx_estimated_absorpt_T_min     0.573
_exptl_absorpt_coefficient_mu      12.519
_exptl_absorpt_correction_T_max    1.00000
_exptl_absorpt_correction_T_min    1.00000
_exptl_absorpt_correction_type     sphere
_exptl_absorpt_process_details
;
CrysAlisPro 1.171.43.105a (Rigaku Oxford Diffraction, 2024)
Spherical absorption correction
using equivalent radius and absorption coefficient.
Empirical absorption correction using spherical harmonics,
implemented in SCALE3 ABSPACK scaling algorithm.
;
_exptl_absorpt_special_details     ?
_exptl_crystal_colour              'clear colourless'
_exptl_crystal_colour_lustre       clear
_exptl_crystal_colour_primary      colourless
_exptl_crystal_density_diffrn      6.709
_exptl_crystal_density_meas        ?
_exptl_crystal_density_method      ?
_exptl_crystal_description         plate
_exptl_crystal_F_000               1080
_exptl_crystal_size_max            0.05
_exptl_crystal_size_mid            0.03
_exptl_crystal_size_min            0.015
_exptl_crystal_size_rad            0.400
_exptl_transmission_factor_max     ?
_exptl_transmission_factor_min     ?
_diffrn_reflns_av_R_equivalents    0.0066
_diffrn_reflns_av_unetI/netI       0.0083
_diffrn_reflns_Laue_measured_fraction_full  0.225
_diffrn_reflns_Laue_measured_fraction_max  0.156
_diffrn_reflns_limit_h_max         7
_diffrn_reflns_limit_h_min         -7
_diffrn_reflns_limit_k_max         7
_diffrn_reflns_limit_k_min         -7
_diffrn_reflns_limit_l_max         4
_diffrn_reflns_limit_l_min         -4
_diffrn_reflns_number              375
_diffrn_reflns_point_group_measured_fraction_full  0.225
_diffrn_reflns_point_group_measured_fraction_max  0.156
_diffrn_reflns_theta_full          16.950
_diffrn_reflns_theta_max           21.124
_diffrn_reflns_theta_min           2.560
_diffrn_ambient_temperature        300
_diffrn_detector                   'Hybrid Pixel Array Detector'
_diffrn_detector_area_resol_mean   13.3333
_diffrn_measured_fraction_theta_full  0.225
_diffrn_measured_fraction_theta_max  0.156
_diffrn_measurement_details
;
List of Runs (angles in degrees, time in seconds):

  # Type    Start    End  Width  t~exp~   \w     \q     \k     \f   Frames
--------------------------------------------------------------------------
  1  \f    -27.80  26.60   0.20    1.00 -90.00   0.00   0.00    --   272
  2  \f   -167.80-112.80   0.20    1.00-130.00   0.00   0.00    --   275
;
_diffrn_measurement_device         'abstract diffractometer'
_diffrn_measurement_device_type   
 'dectris-CrysAlisPro-abstract goniometer imported dectris images'
_diffrn_measurement_method         '\f scans'
_diffrn_orient_matrix_axis[1]      matrixX
_diffrn_orient_matrix_axis[2]      matrixY
_diffrn_orient_matrix_axis[3]      matrixZ
_diffrn_orient_matrix_type        
 'CrysAlisPro convention (1999,Acta A55,543-557)'
_diffrn_orient_matrix_UB_11        -0.0033255690
_diffrn_orient_matrix_UB_12        -0.0032487952
_diffrn_orient_matrix_UB_13        0.0237834066
_diffrn_orient_matrix_UB_21        -0.0618687973
_diffrn_orient_matrix_UB_22        -0.0639995660
_diffrn_orient_matrix_UB_23        -0.0012642930
_diffrn_orient_matrix_UB_31        0.0640948079
_diffrn_orient_matrix_UB_32        -0.0619730929
_diffrn_orient_matrix_UB_33        0.0000537089
_diffrn_radiation_monochromator    synchrotron
_diffrn_radiation_probe            x-ray
_diffrn_radiation_type             synchrotron
_diffrn_radiation_wavelength       0.4859
_diffrn_source                     synchrotron
_reflns_Friedel_coverage           0.000
_reflns_Friedel_fraction_full      .
_reflns_Friedel_fraction_max       .
_reflns_number_gt                  70
_reflns_number_total               81
_reflns_special_details
;
Measurement was performed using a diamond anvil cell with an opening 
angle of approximately 23 degrees.
 Reflections were merged by SHELXL according to the crystal
 class for the calculation of statistics and refinement.
 
 _reflns_Friedel_fraction is defined as the number of unique
 Friedel pairs measured divided by the number that would be
 possible theoretically, ignoring centric projections and
 systematic absences. Completness statistics refer to single and
 composite reflections containing twin component 1 only.
;
_reflns_threshold_expression       'I > 2\s(I)'
_computing_cell_refinement         'CrysAlisPro 1.171.43.105a (Rigaku OD, 2024)'
_computing_data_collection        
 'CrysAlisPro 1.171.43.105a (Rigaku OD, 2024) (IMPORT)'
_computing_data_reduction          'CrysAlisPro 1.171.43.105a (Rigaku OD, 2024)'
_computing_molecular_graphics      'Olex2 1.5-ac7-013 (Dolomanov et al., 2009)'
_computing_publication_material    'Olex2 1.5-ac7-013 (Dolomanov et al., 2009)'
_computing_structure_refinement    'SHELXL 2019/3 (Sheldrick, 2015)'
_computing_structure_solution      'SHELXS  (Sheldrick, 2008)'
_refine_diff_density_max           0.414
_refine_diff_density_min           -0.515
_refine_diff_density_rms           0.167
_refine_ls_extinction_coef         .
_refine_ls_extinction_method       none
_refine_ls_goodness_of_fit_ref     1.352
_refine_ls_hydrogen_treatment      undef
_refine_ls_matrix_type             full
_refine_ls_number_parameters       14
_refine_ls_number_reflns           81
_refine_ls_number_restraints       3
_refine_ls_R_factor_all            0.0275
_refine_ls_R_factor_gt             0.0247
_refine_ls_restrained_S_all        1.358
_refine_ls_shift/su_max            0.000
_refine_ls_shift/su_mean           0.000
_refine_ls_structure_factor_coef   Fsqd
_refine_ls_weighting_details      
 'w=1/[\s^2^(Fo^2^)+(0.0361P)^2^+1.7606P] where P=(Fo^2^+2Fc^2^)/3'
_refine_ls_weighting_scheme        calc
_refine_ls_wR_factor_gt            0.0793
_refine_ls_wR_factor_ref           0.0809
_refine_special_details
;
 Refined as a 2-component twin.
The O1-Sn1-O2 distances were restrained to be similar as this lies along the c
axis which is is poorly defined due to the small opening angle of the
diamond anvil cell, the orientation of the plate-like crystal within the cell
and high mosaicity along c. Therefore, a SADI restraint was used to maintain
chemical and physical sensibility of the model.

SIMU restraint necessary to maintain sensible displacement parameters.
;
_olex2_refinement_description
;
1. Twinned data refinement
 Scales: 0.283(14)
 0.717(14)
2. Restrained distances
 O1-Sn1 \\sim Sn1-O2
 with sigma of 0.1
3. Uiso/Uaniso restraints and constraints
O2 \\sim O3 \\sim O1: within 3A with sigma of 0.002 and sigma for terminal
atoms of 0.004 within 3A
;
_atom_sites_solution_hydrogens     .
_atom_sites_solution_primary       isomorph
_atom_sites_solution_secondary     difmap
loop_
  _atom_site_label
  _atom_site_type_symbol
  _atom_site_fract_x
  _atom_site_fract_y
  _atom_site_fract_z
  _atom_site_U_iso_or_equiv
  _atom_site_adp_type
  _atom_site_occupancy
  _atom_site_site_symmetry_order
  _atom_site_calc_flag
  _atom_site_refinement_flags_posn
  _atom_site_refinement_flags_adp
  _atom_site_refinement_flags_occupancy
  _atom_site_disorder_assembly
  _atom_site_disorder_group
 Sr1 Sr 0.250000 0.250000 0.000000 0.0097(6) Uiso 1 4 d S . P . .
 Sr2 Sr 0.750000 0.250000 0.3119(3) 0.0112(7) Uiso 1 2 d S . P . .
 Sn1 Sn 0.750000 0.250000 0.09916(19) 0.0070(6) Uiso 1 2 d DS . P . .
 O1 O 0.750000 0.250000 0.000000 0.006(2) Uiso 1 4 d DS U P . .
 O2 O 0.750000 0.250000 0.203(2) 0.011(2) Uiso 1 2 d DS U P . .
 O3 O 0.4518(12) 0.4514(11) 0.0976(9) 0.0084(13) Uiso 1 1 d . U . . .

_geom_special_details
;
 All esds (except the esd in the dihedral angle between two l.s. planes)
 are estimated using the full covariance matrix.  The cell esds are taken
 into account individually in the estimation of esds in distances, angles
 and torsion angles; correlations between esds in cell parameters are only
 used when they are defined by crystal symmetry.  An approximate (isotropic)
 treatment of cell esds is used for estimating esds involving l.s. planes.
;
loop_
  _geom_bond_atom_site_label_1
  _geom_bond_atom_site_label_2
  _geom_bond_distance
  _geom_bond_site_symmetry_2
  _geom_bond_publ_flag
 Sr1 O1 2.7189(4) 9_665 ?
 Sr1 O1 2.7193(5) . ?
 Sr1 O1 2.7189(4) 9_655 ?
 Sr1 O1 2.7193(5) 1_455 ?
 Sr1 O3 2.53(2) 4 ?
 Sr1 O3 3.045(15) 9_665 ?
 Sr1 O3 3.045(15) 14_545 ?
 Sr1 O3 2.53(2) . ?
 Sr1 O3 3.045(15) 12_565 ?
 Sr1 O3 2.53(2) 6_554 ?
 Sr1 O3 2.53(2) 7_554 ?
 Sr1 O3 3.045(15) 15_645 ?
 Sr2 Sn1 3.274(9) 3 ?
 Sr2 Sn1 3.274(9) 3_565 ?
 Sr2 Sn1 3.274(9) 13_755 ?
 Sr2 O2 2.737(6) 13_755 ?
 Sr2 O2 2.736(6) 3_565 ?
 Sr2 O2 2.23(5) . ?
 Sr2 O2 2.737(6) 13_655 ?
 Sr2 O2 2.736(6) 3 ?
 Sr2 O3 2.951(17) 3_565 ?
 Sr2 O3 2.418(18) 10_656 ?
 Sr2 O3 2.951(17) 8_645 ?
 Sr2 O3 2.418(18) 13_655 ?
 Sn1 O1 2.032(16) . ?
 Sn1 O2 2.13(5) . ?
 Sn1 O3 1.958(7) . ?
 Sn1 O3 1.958(7) 6_654 ?
 Sn1 O3 1.960(7) 12_665 ?
 Sn1 O3 1.960(7) 15_645 ?

loop_
  _geom_angle_atom_site_label_1
  _geom_angle_atom_site_label_2
  _geom_angle_atom_site_label_3
  _geom_angle
  _geom_angle_site_symmetry_1
  _geom_angle_site_symmetry_3
  _geom_angle_publ_flag
 O1 Sr1 O1 180.0 9_665 9_655 ?
 O1 Sr1 O1 90.0 9_665 1_455 ?
 O1 Sr1 O1 90.0 9_655 1_455 ?
 O1 Sr1 O1 90.0 9_655 . ?
 O1 Sr1 O1 90.0 9_665 . ?
 O1 Sr1 O1 180.0 . 1_455 ?
 O1 Sr1 O3 122.2(2) 9_665 14_545 ?
 O1 Sr1 O3 57.8(2) . 9_665 ?
 O1 Sr1 O3 57.8(2) 9_655 15_645 ?
 O1 Sr1 O3 57.8(2) 9_655 14_545 ?
 O1 Sr1 O3 57.8(2) 9_665 9_665 ?
 O1 Sr1 O3 122.2(2) . 14_545 ?
 O1 Sr1 O3 57.8(2) 1_455 12_565 ?
 O1 Sr1 O3 122.2(2) 9_665 15_645 ?
 O1 Sr1 O3 122.2(2) 1_455 9_665 ?
 O1 Sr1 O3 122.2(2) 9_655 12_565 ?
 O1 Sr1 O3 122.2(2) 9_655 9_665 ?
 O1 Sr1 O3 57.8(2) 1_455 14_545 ?
 O1 Sr1 O3 122.2(2) . 12_565 ?
 O1 Sr1 O3 57.8(2) . 15_645 ?
 O1 Sr1 O3 122.2(2) 1_455 15_645 ?
 O1 Sr1 O3 57.8(2) 9_665 12_565 ?
 O3 Sr1 O1 115.7(2) 7_554 1_455 ?
 O3 Sr1 O1 115.6(2) 7_554 9_665 ?
 O3 Sr1 O1 64.3(2) . . ?
 O3 Sr1 O1 64.3(2) 4 1_455 ?
 O3 Sr1 O1 115.7(2) . 1_455 ?
 O3 Sr1 O1 64.4(2) . 9_665 ?
 O3 Sr1 O1 115.7(2) 4 . ?
 O3 Sr1 O1 64.4(2) 7_554 9_655 ?
 O3 Sr1 O1 115.6(2) . 9_655 ?
 O3 Sr1 O1 115.6(2) 6_554 9_665 ?
 O3 Sr1 O1 115.6(2) 4 9_655 ?
 O3 Sr1 O1 64.3(2) 7_554 . ?
 O3 Sr1 O1 64.4(2) 4 9_665 ?
 O3 Sr1 O1 64.4(2) 6_554 9_655 ?
 O3 Sr1 O1 64.3(2) 6_554 1_455 ?
 O3 Sr1 O1 115.7(2) 6_554 . ?
 O3 Sr1 O3 58.7(4) . 12_565 ?
 O3 Sr1 O3 58.7(4) . 15_645 ?
 O3 Sr1 O3 115.5(4) 14_545 15_645 ?
 O3 Sr1 O3 168.85(18) 6_554 9_665 ?
 O3 Sr1 O3 75.5(6) 4 7_554 ?
 O3 Sr1 O3 115.6(5) 14_545 12_565 ?
 O3 Sr1 O3 58.7(4) 6_554 15_645 ?
 O3 Sr1 O3 58.7(4) 7_554 9_665 ?
 O3 Sr1 O3 128.7(5) 4 . ?
 O3 Sr1 O3 128.6(5) 4 6_554 ?
 O3 Sr1 O3 128.6(5) 7_554 . ?
 O3 Sr1 O3 75.5(6) 6_554 . ?
 O3 Sr1 O3 115.6(5) 15_645 9_665 ?
 O3 Sr1 O3 58.7(4) 4 9_665 ?
 O3 Sr1 O3 97.8(7) 14_545 9_665 ?
 O3 Sr1 O3 58.7(4) 7_554 14_545 ?
 O3 Sr1 O3 93.3(7) . 9_665 ?
 O3 Sr1 O3 58.7(4) 4 14_545 ?
 O3 Sr1 O3 115.5(4) 12_565 9_665 ?
 O3 Sr1 O3 93.3(7) 4 12_565 ?
 O3 Sr1 O3 128.7(5) 7_554 6_554 ?
 O3 Sr1 O3 58.7(4) 6_554 12_565 ?
 O3 Sr1 O3 168.85(18) . 14_545 ?
 O3 Sr1 O3 93.3(7) 6_554 14_545 ?
 O3 Sr1 O3 93.3(7) 7_554 15_645 ?
 O3 Sr1 O3 168.85(18) 7_554 12_565 ?
 O3 Sr1 O3 97.8(7) 12_565 15_645 ?
 O3 Sr1 O3 168.85(18) 4 15_645 ?
 Sn1 Sr2 Sn1 71.9(2) 3_565 13_755 ?
 Sn1 Sr2 Sn1 112.3(5) 3_565 3 ?
 Sn1 Sr2 Sn1 71.9(2) 3 13_755 ?
 O2 Sr2 Sn1 93.6(6) 13_655 3 ?
 O2 Sr2 Sn1 93.6(6) 3_565 13_755 ?
 O2 Sr2 Sn1 40.3(10) 3_565 3_565 ?
 O2 Sr2 Sn1 152.6(12) 13_655 13_755 ?
 O2 Sr2 Sn1 40.3(10) 13_755 13_755 ?
 O2 Sr2 Sn1 93.6(6) 3 13_755 ?
 O2 Sr2 Sn1 40.3(10) 3 3 ?
 O2 Sr2 Sn1 93.6(6) 13_755 3 ?
 O2 Sr2 Sn1 123.8(2) . 13_755 ?
 O2 Sr2 Sn1 152.6(12) 3 3_565 ?
 O2 Sr2 Sn1 152.6(12) 3_565 3 ?
 O2 Sr2 Sn1 123.8(2) . 3 ?
 O2 Sr2 Sn1 93.6(6) 13_655 3_565 ?
 O2 Sr2 Sn1 123.8(2) . 3_565 ?
 O2 Sr2 Sn1 93.6(6) 13_755 3_565 ?
 O2 Sr2 O2 89.3(2) 3 13_755 ?
 O2 Sr2 O2 83.6(11) . 13_755 ?
 O2 Sr2 O2 167(2) 3 3_565 ?
 O2 Sr2 O2 83.6(11) . 3_565 ?
 O2 Sr2 O2 83.6(11) . 13_655 ?
 O2 Sr2 O2 89.3(2) 3 13_655 ?
 O2 Sr2 O2 167(2) 13_655 13_755 ?
 O2 Sr2 O2 83.6(11) . 3 ?
 O2 Sr2 O2 89.3(2) 3_565 13_755 ?
 O2 Sr2 O2 89.3(2) 3_565 13_655 ?
 O2 Sr2 O3 61.6(8) 13_755 8_645 ?
 O2 Sr2 O3 128.1(9) 13_755 3_565 ?
 O2 Sr2 O3 128.1(9) 13_655 8_645 ?
 O2 Sr2 O3 129.0(4) . 3_565 ?
 O2 Sr2 O3 129.0(4) . 8_645 ?
 O2 Sr2 O3 140.1(4) . 10_656 ?
 O2 Sr2 O3 61.6(8) 3_565 3_565 ?
 O2 Sr2 O3 140.1(4) . 13_655 ?
 O2 Sr2 O3 61.6(8) 3 8_645 ?
 O2 Sr2 O3 61.6(8) 13_655 3_565 ?
 O2 Sr2 O3 128.1(9) 3_565 8_645 ?
 O2 Sr2 O3 128.1(9) 3 3_565 ?
 O3 Sr2 Sn1 87.1(5) 13_655 3_565 ?
 O3 Sr2 Sn1 87.1(5) 13_655 13_755 ?
 O3 Sr2 Sn1 96.1(5) 8_645 3_565 ?
 O3 Sr2 Sn1 96.1(5) 3_565 13_755 ?
 O3 Sr2 Sn1 36.5(2) 10_656 13_755 ?
 O3 Sr2 Sn1 36.5(2) 13_655 3 ?
 O3 Sr2 Sn1 36.19(18) 8_645 3 ?
 O3 Sr2 Sn1 36.23(18) 8_645 13_755 ?
 O3 Sr2 Sn1 96.1(5) 3_565 3 ?
 O3 Sr2 Sn1 36.19(18) 3_565 3_565 ?
 O3 Sr2 Sn1 87.1(5) 10_656 3 ?
 O3 Sr2 Sn1 36.5(2) 10_656 3_565 ?
 O3 Sr2 O2 68.6(8) 10_656 3_565 ?
 O3 Sr2 O2 68.6(8) 13_655 13_655 ?
 O3 Sr2 O2 122.4(10) 13_655 3_565 ?
 O3 Sr2 O2 122.5(10) 13_655 13_755 ?
 O3 Sr2 O2 68.6(8) 10_656 13_755 ?
 O3 Sr2 O2 68.6(8) 13_655 3 ?
 O3 Sr2 O2 122.4(10) 10_656 3 ?
 O3 Sr2 O2 122.5(10) 10_656 13_655 ?
 O3 Sr2 O3 61.1(4) 13_655 3_565 ?
 O3 Sr2 O3 102.1(7) 8_645 3_565 ?
 O3 Sr2 O3 61.1(4) 10_656 8_645 ?
 O3 Sr2 O3 61.2(4) 10_656 3_565 ?
 O3 Sr2 O3 61.2(4) 13_655 8_645 ?
 O3 Sr2 O3 79.8(8) 10_656 13_655 ?
 Sr1 Sn1 Sr1 106.5(4) 9_655 9_665 ?
 Sr2 Sn1 Sr1 109.5(2) 13_755 9_665 ?
 Sr2 Sn1 Sr1 177.08(18) 3_565 9_655 ?
 Sr2 Sn1 Sr1 177.08(18) 3 9_665 ?
 Sr2 Sn1 Sr1 70.6(4) 3 9_655 ?
 Sr2 Sn1 Sr1 70.6(4) 3_565 9_665 ?
 Sr2 Sn1 Sr1 109.5(2) 13_655 9_655 ?
 Sr2 Sn1 Sr1 109.5(2) 13_755 9_655 ?
 Sr2 Sn1 Sr1 109.5(2) 13_655 9_665 ?
 Sr2 Sn1 Sr2 112.3(5) 3_565 3 ?
 Sr2 Sn1 Sr2 112.3(5) 13_755 13_655 ?
 Sr2 Sn1 Sr2 71.9(2) 3_565 13_755 ?
 Sr2 Sn1 Sr2 71.9(2) 3 13_755 ?
 Sr2 Sn1 Sr2 71.9(2) 3_565 13_655 ?
 Sr2 Sn1 Sr2 71.9(2) 3 13_655 ?
 O1 Sn1 Sr1 53.2(2) . 9_655 ?
 O1 Sn1 Sr1 53.2(2) . 9_665 ?
 O1 Sn1 Sr2 123.8(2) . 13_755 ?
 O1 Sn1 Sr2 123.9(2) . 3 ?
 O1 Sn1 Sr2 123.9(2) . 3_565 ?
 O1 Sn1 Sr2 123.8(2) . 13_655 ?
 O1 Sn1 O2 180.0 . . ?
 O2 Sn1 Sr1 126.8(2) . 9_655 ?
 O2 Sn1 Sr1 126.8(2) . 9_665 ?
 O2 Sn1 Sr2 56.1(2) . 3_565 ?
 O2 Sn1 Sr2 56.1(2) . 3 ?
 O2 Sn1 Sr2 56.2(2) . 13_755 ?
 O2 Sn1 Sr2 56.2(2) . 13_655 ?
 O3 Sn1 Sr1 47.7(5) 15_645 9_655 ?
 O3 Sn1 Sr1 116.0(4) 6_654 9_665 ?
 O3 Sn1 Sr1 62.8(3) . 9_665 ?
 O3 Sn1 Sr1 116.0(4) . 9_655 ?
 O3 Sn1 Sr1 130.8(4) 15_645 9_665 ?
 O3 Sn1 Sr1 130.8(4) 12_665 9_655 ?
 O3 Sn1 Sr1 47.7(5) 12_665 9_665 ?
 O3 Sn1 Sr1 62.8(3) 6_654 9_655 ?
 O3 Sn1 Sr2 134.2(4) 15_645 3_565 ?
 O3 Sn1 Sr2 62.9(4) 15_645 13_655 ?
 O3 Sn1 Sr2 62.9(4) 12_665 13_755 ?
 O3 Sn1 Sr2 118.3(3) 12_665 13_655 ?
 O3 Sn1 Sr2 118.3(3) 15_645 13_755 ?
 O3 Sn1 Sr2 47.2(4) . 13_655 ?
 O3 Sn1 Sr2 62.9(4) 6_654 3 ?
 O3 Sn1 Sr2 134.2(4) 12_665 3 ?
 O3 Sn1 Sr2 47.2(4) 6_654 13_755 ?
 O3 Sn1 Sr2 134.2(4) . 13_755 ?
 O3 Sn1 Sr2 118.3(3) 6_654 3_565 ?
 O3 Sn1 Sr2 118.3(3) . 3 ?
 O3 Sn1 Sr2 47.2(4) 12_665 3_565 ?
 O3 Sn1 Sr2 47.2(4) 15_645 3 ?
 O3 Sn1 Sr2 134.2(4) 6_654 13_655 ?
 O3 Sn1 Sr2 62.9(4) . 3_565 ?
 O3 Sn1 O1 89.1(5) 12_665 . ?
 O3 Sn1 O1 89.1(5) 6_654 . ?
 O3 Sn1 O1 89.1(5) 15_645 . ?
 O3 Sn1 O1 89.1(5) . . ?
 O3 Sn1 O2 90.9(5) 6_654 . ?
 O3 Sn1 O2 90.9(5) 15_645 . ?
 O3 Sn1 O2 90.9(5) . . ?
 O3 Sn1 O2 90.9(5) 12_665 . ?
 O3 Sn1 O3 178.2(10) 15_645 12_665 ?
 O3 Sn1 O3 90.01(8) . 12_665 ?
 O3 Sn1 O3 89.96(8) . 15_645 ?
 O3 Sn1 O3 89.96(8) 6_654 12_665 ?
 O3 Sn1 O3 90.01(8) 6_654 15_645 ?
 O3 Sn1 O3 178.2(10) . 6_654 ?
 Sr1 O1 Sr1 90.0 9_655 . ?
 Sr1 O1 Sr1 180.0 9_665 9_655 ?
 Sr1 O1 Sr1 90.0 9_665 1_655 ?
 Sr1 O1 Sr1 90.0 9_655 1_655 ?
 Sr1 O1 Sr1 180.0 . 1_655 ?
 Sr1 O1 Sr1 90.0 9_665 . ?
 Sn1 O1 Sr1 90.0 . 1_655 ?
 Sn1 O1 Sr1 90.0 . 9_665 ?
 Sn1 O1 Sr1 90.0 7_554 . ?
 Sn1 O1 Sr1 90.0 7_554 1_655 ?
 Sn1 O1 Sr1 90.0 . 9_655 ?
 Sn1 O1 Sr1 90.0 7_554 9_655 ?
 Sn1 O1 Sr1 90.0 . . ?
 Sn1 O1 Sr1 90.0 7_554 9_665 ?
 Sn1 O1 Sn1 180.0 . 7_554 ?
 Sr2 O2 Sr2 89.3(2) 3 13_655 ?
 Sr2 O2 Sr2 167(2) 13_655 13_755 ?
 Sr2 O2 Sr2 96.4(11) . 13_655 ?
 Sr2 O2 Sr2 167(2) 3 3_565 ?
 Sr2 O2 Sr2 96.4(11) . 13_755 ?
 Sr2 O2 Sr2 96.4(11) . 3 ?
 Sr2 O2 Sr2 96.4(11) . 3_565 ?
 Sr2 O2 Sr2 89.3(2) 3_565 13_655 ?
 Sr2 O2 Sr2 89.3(2) 3 13_755 ?
 Sr2 O2 Sr2 89.3(2) 3_565 13_755 ?
 Sn1 O2 Sr2 83.6(11) . 13_655 ?
 Sn1 O2 Sr2 83.6(11) . 3_565 ?
 Sn1 O2 Sr2 83.6(11) . 13_755 ?
 Sn1 O2 Sr2 83.6(11) . 3 ?
 Sn1 O2 Sr2 180.0 . . ?
 Sr1 O3 Sr1 86.7(7) . 9_665 ?
 Sr1 O3 Sr2 166.7(5) . 3_565 ?
 Sr2 O3 Sr1 102.3(5) 13_655 . ?
 Sr2 O3 Sr1 171.0(6) 13_655 9_665 ?
 Sr2 O3 Sr1 80.0(5) 3_565 9_665 ?
 Sr2 O3 Sr2 90.9(8) 13_655 3_565 ?
 Sn1 O3 Sr1 82.4(3) . 9_665 ?
 Sn1 O3 Sr1 82.4(3) 15_655 9_665 ?
 Sn1 O3 Sr1 97.4(5) 15_655 . ?
 Sn1 O3 Sr1 97.5(5) . . ?
 Sn1 O3 Sr2 80.9(4) . 3_565 ?
 Sn1 O3 Sr2 96.3(4) . 13_655 ?
 Sn1 O3 Sr2 80.9(3) 15_655 3_565 ?
 Sn1 O3 Sr2 96.3(4) 15_655 13_655 ?
 Sn1 O3 Sn1 158.0(4) . 15_655 ?

_shelx_res_file
;
TITL 032_SSO_x1_P28_23-30-5-1 in Aeaa
    032_sso_x1_p28_23-30-5-1.res
    created by SHELXL-2019/3 at 17:34:04 on 08-Jan-2025
REM Aeaa (#68 with fixed user cell
CELL 0.4859 5.438606 5.437805 20.494414 90 90 90
ZERR 4 0.000908 0.000788 0.155552 0 0 0
LATT 5
SYMM 0.5-X,-Y,0.5+Z
SYMM +X,-Y,0.5-Z
SYMM 0.5-X,+Y,-Z
SFAC O Sr Sn
DISP O 0.0036 0.0026 8.3735
DISP Sn -1.6654 0.7203 2178.1549
DISP Sr 0.1333 1.7343 4851.4431
UNIT 28 12 8
SIMU 0.002 0.004 3 O2 O3 O1
SADI 0.1 O1 Sn1 Sn1 O2

L.S. 10
PLAN  5
SIZE 0.05 0.03 0.015
TEMP 26.85
CONF
LIST 4
MORE -1
fmap 2
acta
TWIN 0 1 0 -1 0 0 0 0 1 2
REM <olex2.extras>
REM <HklSrc "%.\\032_SSO_x1_P28_23-30-5-1.hkl">
REM </olex2.extras>

WGHT    0.036100    1.760600
BASF   0.71717
FVAR       1.45304
SR1   2    0.250000    0.250000    0.000000    10.25000    0.00974
SR2   2    0.750000    0.250000    0.311863    10.50000    0.01125
SN1   3    0.750000    0.250000    0.099156    10.50000    0.00703
O1    1    0.750000    0.250000    0.000000    10.25000    0.00603
O2    1    0.750000    0.250000    0.203099    10.50000    0.01128
O3    1    0.451754    0.451438    0.097621    11.00000    0.00842
HKLF 4


REM  032_SSO_x1_P28_23-30-5-1 in Aeaa
REM wR2 = 0.0809, GooF = S = 1.352, Restrained GooF = 1.358 for all data
REM R1 = 0.0247 for 70 Fo > 4sig(Fo) and 0.0275 for all 81 data
REM 14 parameters refined using 3 restraints

END

WGHT      0.0360      1.7592

REM Highest difference peak  0.414,  deepest hole -0.515,  1-sigma level  0.167
Q1    1   0.4989  0.6324  0.0696  11.00000  0.05    0.41
Q2    1   0.7744  0.5000  0.2500  10.50000  0.05    0.32
Q3    1   0.8193  0.0910  0.1821  11.00000  0.05    0.25
Q4    1   0.8315  0.4084  0.3385  11.00000  0.05    0.24
Q5    1   0.6617  0.5651  0.0879  11.00000  0.05    0.19
;
_shelx_res_checksum                76450
_shelx_hkl_file
;
   0   1   1 1.96882 3.40588   2
   0  -1  -1-0.08625 2.95900   2
   0  -1  -1 0.02289 2.83389   1
   0   1   1-0.72843 3.11856   1
   0  -2   0 858370. 10696.6   2
   0   2   0 882018. 10693.2   1
   0  -2   0 869523. 10693.1   1
   0   2   0 864009. 10697.0   2
   0  -2  -2 116.057 9.64580   2
   0  -3   1 8.15487 13.7332   2
   0  -3  -1 15.4102 12.5797   2
   0  -3   1 12.0768 12.7770   1
   0  -3  -1 14.6250 13.6537   1
   0  -3  -3-2.09563 13.4962   2
   0  -4   0 564399. 6926.77   1
   0  -4   0 561743. 6934.62   2
   0   4   0 563427. 6927.07   1
   0   4   0 563834. 6933.56   2
   0  -4  -2 2266.64 46.2685   2
   0   4   2 2407.33 42.0826   1
   0   4   2 2565.41 51.4680   2
   0   4  -2 2633.96 51.5033   2
   0  -4   2 2881.23 44.3078   1
   0  -5   1 7.83926 22.5895   1
   0   5   1-4.02048 23.4844   1
   0   5  -1 8.64357 24.9956   2
   0  -5  -1 3.58501 23.3662   1
   0   5   1-9.44396 26.3208   2
   0  -5  -1-10.5773 26.1020   2
   0  -5  -3-11.5806 23.1245   2
   0   5   3 3.98247 22.4798   1
   0   6   0 268223. 3314.80   2
   0  -6   0 267922. 3303.99   1
   0   6   2 1124.54 35.3843   1
   0  -6  -2 1260.81 42.6089   2
  -1   0   0-0.71202 2.69903   1
  -1   0   0-0.07908 2.95579   2
   1   0   0-0.41960 2.85114   1
   1   0   0-1.29963 3.08739   2
   1   1  -1 12619.2 159.649   1
   1   1  -1 12227.5 162.797   2
   1   1   1 12364.4 158.516   1
   1   1   1 12481.6 161.801   2
  -1  -2  -2 1170.27 21.3624   1
   1   2  -2 1216.52 26.2952   2
  -1  -2   0 45.1389 10.0124   1
  -1  -2   0 14.2389 10.3216   2
   1  -2   0 15.7527 5.87024   2
   1   2   0 18.7394 11.6344   2
   1   2   2 1170.06 23.4839   1
   1   2   2 1209.50 30.5281   2
  -1  -3  -3 239.344 17.7416   1
  -1  -3  -3 149.456 18.3871   2
   1  -3   1 12072.6 140.299   1
  -1   3   1 10045.3 139.479   1
  -1  -3  -1 11001.3 149.650   2
  -1  -3  -1 11093.5 143.740   1
   1   3  -1 11327.7 150.957   2
   1   3  -1 11047.8 144.412   1
  -1  -3   1 11375.1 150.622   2
  -1   3  -1 11154.2 142.847   2
  -1  -3   1 11048.4 142.792   1
   1   3   1 10955.9 142.550   1
   1   3   1 10978.5 148.925   2
   1   3   3 203.453 16.3711   1
   1   3   3 175.170 19.8663   2
  -1   4   2 899.149 22.6882   1
  -1  -4  -2 969.353 28.0078   1
   1   4  -2 1030.19 34.0864   2
  -1  -4  -2 979.834 31.9516   2
   1  -4   2 938.328 23.3703   1
  -1  -4   0 112.010 22.0855   1
   1   4   0 106.947 21.7879   1
  -1  -4   0 36.4521 22.7406   2
   1   4   0 44.6950 24.0781   2
  -1   4   0 28.6866 20.2895   2
   1   4   2 971.844 34.5210   2
   1   4   2 850.686 27.0299   1
  -1  -4   2 964.855 27.9337   1
   1  -4  -2 823.713 25.6170   2
  -1   4  -2 955.234 27.1529   2
   1   4   4 356.289 22.4920   1
  -1   5   3 87.7262 29.4363   1
   1  -5   1 2059.80 39.5572   1
   1   5  -1 2053.24 51.2950   2
  -1   5   1 1754.90 37.6691   1
   1   5  -1 1871.81 42.6023   1
   1   5   1 1893.98 41.6373   1
  -1   5  -1 1916.46 42.8332   2
   1   5   1 1934.31 49.7838   2
   1  -5  -3 23.1505 20.4171   2
   1   5   3 123.042 25.8510   1
  -1  -6  -2 337.644 37.8478   2
   1   6   0 10.8441 32.1992   1
  -1  -6   0 9.77375 30.6251   2
   1   6   0 23.7908 34.0719   2
  -1  -6   0 17.3230 31.0356   1
   1   6   2 299.621 32.1246   1
   1   6   2 361.356 39.6868   2
   1   7   1 2223.38 64.4564   2
  -2   0   0 922120. 11380.4   2
   2   0   0 923179. 11379.0   1
   2   0   0 934329. 11380.2   2
  -2   0  -2 134.014 10.1798   2
   2   1  -1 391.917 14.4441   1
  -2  -1  -1 415.840 13.3049   1
   2  -1  -1 408.249 9.72650   2
   2   1   1 434.259 17.0728   2
  -2  -1   1 438.162 17.6914   2
   2   2  -2 5449.25 76.5435   1
   2   2  -2 5296.32 81.6758   2
  -2  -2  -2 5462.99 75.5367   1
   2   2   0 960935. 11877.4   2
   2   2   0 947437. 11871.0   1
  -2  -2   0 970188. 11870.9   1
  -2  -2   2 4741.45 66.8004   1
  -2  -2   2 4710.32 74.8656   2
   2   2   2 4622.26 72.7719   2
  -2  -3  -3 150.983 19.8134   1
  -2  -3  -3 160.901 25.6711   2
   2   3  -1 117.399 22.2246   2
  -2  -3  -1 91.0447 18.5189   1
  -2  -3  -1 66.7675 20.4907   2
   2   3  -1 68.3129 20.7565   1
   2   3   1 89.8323 21.9147   2
   2   3   1 68.9490 19.2652   1
  -2  -3   1 69.2992 22.7651   2
  -2  -3   1 77.7457 17.8207   1
   2   3   3 169.968 24.1062   2
  -2  -4  -4 6264.84 102.044   2
   2   4  -2 1358.14 43.3564   2
  -2  -4  -2 1267.85 34.5421   1
  -2  -4   0 455517. 5574.69   1
   2   4   0 448641. 5584.79   2
   2   4   2 1357.56 40.9933   2
  -2  -4   2 1369.64 34.5237   1
   2   4   4 5161.11 77.2669   1
  -2  -5  -3 13.9511 28.5670   2
  -2  -5  -3-8.47359 28.5130   1
  -2  -5  -1 0.16035 29.6993   1
   2   5  -1-2.91992 31.8024   2
   2   5  -1 8.63523 29.7722   1
  -2  -5  -1 18.2185 30.4037   2
  -2  -5   1 6.11878 28.8872   1
  -2  -5   1 8.55121 30.4806   2
   2   5   1-6.98373 30.7279   2
   2   5   1 19.8207 28.7014   1
   2   5   3 23.1526 32.1211   2
   2   5   3 7.33635 27.4919   1
   2   6   0 217450. 2688.20   1
   2   6   0 217965. 2700.95   2
   2   6   2 893.097 39.0239   1
   2   6   2 871.008 48.3201   2
  -2  -7  -1-11.8177 36.4874   1
  -2  -7  -1-7.80713 37.0231   2
   2   7   1 3.78844 37.3665   1
   2   7   1 9.12643 41.7115   2
   3   0   0-0.72724 13.3174   2
  -3   0   0 0.64133 11.8266   1
   3   0   0-1.68727 13.3803   1
  -3   0   0-2.28104 13.8342   2
  -3   0  -2-5.38958 15.4404   2
   3   0  -2-4.74237 13.7301   2
   3   0   2 4.94630 12.8606   1
  -3   0   2-3.30257 12.3175   1
   3   0   2-4.24210 13.0003   2
  -3  -1  -3 154.041 19.5427   2
  -3  -1  -1 12451.2 163.888   2
   3   1  -1 11349.2 156.422   1
   3   1  -1 11785.8 162.925   2
  -3  -1  -1 12113.9 156.330   1
   3   1   1 12096.4 153.971   1
   3   1   1 11350.0 158.717   2
  -3  -1   1 12294.6 161.569   2
   3  -1  -1 11877.1 152.422   2
  -3   1  -1 11858.6 152.850   2
  -3  -1   1 11497.8 153.316   1
   3   1   3 179.618 19.6659   2
  -3   1  -3 108.939 14.5204   2
   3  -2   2 155.907 8.50093   1
   3   2  -2 210.904 25.5381   2
  -3  -2  -2 194.863 23.8004   2
  -3  -2  -2 183.787 20.7411   1
   3   2  -2 191.463 21.8950   1
   3   2   0 49.5990 22.5029   1
   3   2   0 13.0761 21.0750   2
  -3  -2   0 17.3432 20.6667   2
  -3  -2   0 45.5900 19.1442   1
  -3  -2   2 189.004 19.3215   1
   3   2   2 183.085 22.4018   2
  -3   2  -2 134.859 9.15084   2
   3  -2  -2 141.010 8.66608   2
  -3  -2   2 179.416 23.8836   2
  -3  -3  -3 208.317 24.9354   1
  -3  -3  -3 192.181 29.0367   2
   3   3  -1 1454.05 40.9980   2
  -3  -3  -1 1563.47 34.4807   1
  -3  -3   1 1461.44 41.4923   2
  -3  -3   1 1401.10 34.5527   1
   3   3   3 189.881 27.7825   2
  -3  -4  -4 142.141 33.3747   2
  -3  -4  -2 138.294 28.8847   2
   3   4  -2 193.378 30.0058   1
  -3  -4   0-11.9745 30.8410   2
   3   4   0 19.7263 27.3246   1
   3   4   2 162.429 27.5758   1
  -3  -4   2 177.438 30.3687   2
   3   4   4 109.823 32.9612   2
   3   4   4 140.903 26.7860   1
  -3  -5  -3 150.430 33.5312   2
   3   5  -1 5924.87 91.9421   1
   3   5  -1 5659.92 102.068   2
  -3  -5  -1 5742.33 91.4990   1
  -3  -5  -1 5480.81 102.430   2
   3   5   1 5464.63 87.0501   1
   3   5   1 5574.93 97.9227   2
  -3  -5   1 5551.37 86.3500   1
   3   5   3 154.193 38.4132   2
  -3  -6  -2 176.709 41.0782   2
  -3  -6  -2 159.489 35.7359   1
  -3  -6   0 43.7836 36.9925   1
   3   6   0 25.6603 38.0002   2
   3   6   0 39.3170 37.4481   1
  -3  -6   0-13.5847 36.9993   2
   3   6   2 146.545 37.7595   1
   3   6   2 151.159 41.6055   2
  -3  -7  -1 585.195 45.6129   2
   3   7   1 742.510 51.5837   2
   3   7   1 668.828 44.7530   1
  -4   0   0 639204. 7862.28   1
  -4   0   0 640168. 7868.09   2
  -4   0  -2 2876.40 53.5043   2
   4  -1   3 832.528 23.0927   1
  -4  -1  -3 1031.55 36.8121   2
  -4  -1  -1 368.315 26.2707   2
   4  -1   1 322.594 19.0290   1
   4   1  -1 379.454 24.1065   1
   4   1  -1 402.786 25.6363   2
  -4  -1  -1 396.943 24.2244   1
  -4   1   1 285.716 16.0480   1
   4   1   1 382.071 25.7646   2
   4  -1  -1 296.995 18.2846   2
  -4   1  -1 387.849 22.0168   2
  -4  -1   1 422.015 28.3136   2
  -4  -1   1 328.688 23.5020   1
   4   1   3 918.729 33.0443   2
  -4   1  -3 1030.26 29.6181   2
  -4  -2  -4 5818.64 101.493   2
   4   2  -2 1343.05 42.3204   2
  -4  -2  -2 1283.84 33.7509   1
   4   2   0 466454. 5694.91   2
   4   2   0 462174. 5685.96   1
  -4  -2   0 462108. 5696.07   2
  -4  -2   0 459699. 5684.56   1
   4   2   2 1227.63 40.0858   2
  -4  -2   2 1314.73 34.9190   1
  -4  -3  -3 234.253 31.3928   2
  -4  -3  -1 21.3069 29.2731   2
   4   3  -1 44.4943 27.8803   1
   4   3   1 55.3421 31.9627   1
  -4  -3   1 45.3259 31.3743   2
   4   3   3 212.414 29.3737   1
   4   3   3 209.271 33.0784   2
  -4  -4  -4 5617.02 99.7251   2
   4   4  -2 1370.80 50.4010   2
  -4  -4  -2 1406.51 39.6978   1
  -4  -4  -2 1376.31 50.6370   2
   4   4   0 292243. 3580.15   1
   4   4   0 291485. 3592.54   2
  -4  -4   0 288824. 3580.24   1
  -4  -4   0 288510. 3595.93   2
   4   4   2 1618.50 55.3619   2
  -4  -4   2 1441.43 52.5697   2
   4   4   4 5993.43 94.1458   1
   4   4   4 5956.05 105.279   2
  -4  -5  -3 15.3121 37.4183   2
  -4  -5  -3 26.8085 33.9931   1
   4   5  -1 49.7876 37.8778   2
  -4  -5  -1 46.2015 40.2084   2
   4   5  -1 27.6647 36.1499   1
  -4  -5  -1-1.04906 32.4911   1
   4   5   1 43.4133 39.2863   2
   4   5   1 27.7833 36.7485   1
  -4  -5   1 32.3645 32.9278   1
  -4  -5   1 8.78930 36.1104   2
   4   5   3 22.7913 39.2398   1
   4   5   3-24.6441 40.5985   2
  -4  -6  -2 1023.77 44.8121   1
  -4  -6  -2 899.835 51.9308   2
   4   6   0 154970. 1969.45   1
  -4  -6   0 158980. 1968.22   1
  -4  -6   0 158269. 1983.83   2
   4   6   2 885.178 43.2494   1
   4   6   2 1024.40 53.2856   2
  -4  -7  -1 56.8274 40.4213   1
   4   7   1 44.1179 47.4428   2
   5   0   0 20.9189 24.2618   2
  -5   0   0-3.30959 24.9224   2
   5   0   0-8.54616 24.8038   1
  -5   0   0-8.19377 22.4482   1
   5   0   2 18.2658 27.9283   1
   5   0  -2-0.83140 24.9350   2
  -5   0   2 4.77575 22.3765   1
  -5   0  -2-0.22445 26.1795   2
  -5  -1  -3 50.9377 28.8605   2
   5  -1   3 67.1588 27.2923   1
  -5   1   1 1868.01 34.7956   1
  -5  -1  -1 1950.73 40.6569   1
   5  -1  -1 2052.80 42.1650   2
  -5  -1   1 2147.59 44.2658   1
  -5   1  -3 34.9698 22.3207   2
  -5  -2  -4 17.4907 33.6462   2
  -5  -2  -2 23.2951 31.7508   2
   5   2   0 14.0495 28.5468   1
  -5  -2   0-4.90348 32.8143   2
   5   2   2-2.11990 34.9396   1
   5   2   4-2.04385 28.4541   1
  -5  -3  -3 105.950 35.4802   2
  -5  -3  -3 127.997 31.3000   1
   5   3  -1 6041.42 96.7176   1
   5   3  -1 6009.50 105.903   2
  -5  -3  -1 6075.88 95.3457   1
  -5  -3  -1 6283.25 110.174   2
   5   3   1 6035.86 94.2176   1
  -5  -3   1 5805.57 90.6252   1
  -5  -3   1 6076.11 105.424   2
   5   3   3 199.294 49.8528   1
   5   3   3 124.401 36.6363   2
  -5  -4  -2 23.9802 40.2573   2
  -5  -4  -2 30.2178 32.4095   1
   5   4   0 10.9343 38.9043   2
  -5  -4   0 6.37274 36.7233   1
  -5  -4   0-4.10995 40.7268   2
   5   4   0-31.4653 36.7854   1
   5   4   2-7.82789 36.6920   1
   5   4   2 5.12008 38.7204   2
  -5  -5  -3 48.3004 43.3072   2
  -5  -5  -3 87.6971 37.3293   1
  -5  -5  -1 289.779 35.7575   1
  -5  -5  -1 341.763 46.9554   2
   5   5   1 361.260 41.0146   1
   5   5   1 340.044 46.7058   2
   5   5   3 119.164 41.1871   1
   5   5   3 53.0228 43.7972   2
  -5  -6  -2 7.59267 39.0284   1
   5   6   2 89.3609 46.3583   2
   6   0   0 255407. 3160.94   2
  -6   0   0 255535. 3149.01   1
  -6  -1  -3 357.105 39.7279   2
  -6  -1  -1 135.087 36.9306   2
   6   1   1 96.9951 33.6600   1
  -6  -2  -2 991.782 52.2959   2
  -6  -2   0 218568. 2705.59   1
  -6  -2   0 219755. 2719.64   2
   6   2   2 969.175 43.5659   1
   6   2   2 887.100 46.2635   2
  -6  -3  -3 107.786 42.2047   2
   6   3  -1 86.8201 38.3680   2
  -6  -3  -1 69.3822 41.6995   2
  -6  -3  -1 85.6262 33.6202   1
  -6  -3   1 72.3754 39.4803   1
   6   3   1 61.1841 38.0384   1
   6   3   1 102.042 40.7488   2
   6   3   3 63.7236 39.1984   1
   6   3   3 115.259 39.5643   2
   6   4   0 174607. 2261.60   2
   6   4   0 185757. 2249.10   1
   6   4   2 951.546 46.2201   1
   6   4   2 958.574 53.1467   2
  -6  -5  -1 42.5415 39.8331   1
   6   5   1-0.40686 43.5474   2
  -7  -2  -2 33.6219 45.5845   2
  -7  -3  -1 714.877 52.5062   2
   7   3   1 719.581 51.3766   2
   7   3   1 733.415 50.0163   1
   0   0   0    0.00    0.00   0

TITL 032_SSO_x1_P28_23-30-5-1 in Aeaa
REM Aeaa (#68 with fixed user cell!)
CELL 0.48590   5.438606   5.437805  20.494414  90.0000  90.0000  90.0000
ZERR    4.00   0.000908   0.000788   0.155552   0.0000   0.0000   0.0000
LATT  5
SYMM  x,-y,-z+1/2
SYMM -x+1/2, y,-z
SYMM -x+1/2,-y, z+1/2
SFAC O Sr Sn
UNIT 28.00 12.00 8.00
TREF
HKLF 4
END
;
_shelx_hkl_checksum                73989
loop_
  _axis.id
  _axis.system
  _axis.type
  _axis.equipment
  _axis.parity
  _axis.depends_on
  _axis.zero
  _axis.vector[1]
  _axis.vector[2]
  _axis.vector[3]
 source abstract . source . . . 0.99999589 0.00000000 -0.00286792
 omega abstract rotation goniometer -1 . 86.41056000 0.00000000 0.00000000
 1.00000000
 kappa abstract rotation goniometer -1 omega 0.00000000 -0.76381056 0.00000000
 0.64544049
 phi abstract rotation goniometer -1 kappa . 0.00000000 0.00000000 1.00000000
 theta abstract rotation goniometer -1 . 0.05705468 0.00000000 0.00000000
 1.00000000
 matrixX abstract general general . phi . 1.00000000 0.00000000 0.00000000
 matrixY abstract general general . phi . 0.00000000 1.00000000 0.00000000
 matrixZ abstract general general . phi . 0.00000000 0.00000000 1.00000000
 dacX abstract translation general . phi . 0.00000000 1.00000000 0.00000000
 dacY abstract translation general . phi . -1.00000000 0.00000000 0.00000000
 dacZ abstract translation general . phi . 0.00000000 0.00000000 1.00000000

_olex2_submission_special_instructions  'No special instructions were received'
_oxdiff_exptl_absorpt_empirical_details
;
Empirical correction (ABSPACK) includes:
- Absorption correction using spherical harmonics
- Frame scaling
;
_oxdiff_exptl_absorpt_empirical_full_max  1.481
_oxdiff_exptl_absorpt_empirical_full_min  0.573
loop_
  _twin_individual_id
  _twin_individual_mass_fraction_refined
 1 0.283(14)
 2 0.717(14)
