# Supplementary material for: The varying temperature- and pressure-induced phase transition pathways in hybrid improper ferroelectric Sr3Sn2O7
Source: Acta Crystallogr B Struct Sci Cryst Eng Mater. 2025 Apr 14;81(Pt 3):318–24. doi: 10.1107/S2052520625002306 (PMC12147935; doi:10.1107/S2052520625002306)
Supplement: Supplementary file 1 [file b-81-00318-sup1.zip › SSO_HP_VT_CIFs/SSO_HP_CIFS/033_SSO_x1_P29_23-30-5-1.cif]

data_033_sso_x1_p29_23-30-5-1

# start Validation Reply Form
_vrf_ATOM007_033_sso_x1_p29_23-30-5-1
;
PROBLEM: _atom_site_aniso_label is missing
RESPONSE: As the measurement was performed using a diamond anvil cell to
achieve high pressures, the available region of reciprocal space is 
restricted, resulting in a low data/parameter ratio. Therefore, an 
anisotropic model is neither feasible nor advisable.
;
_vrf_PLAT029_033_sso_x1_p29_23-30-5-1
;
PROBLEM: _diffrn_measured_fraction_theta_full value Low .      0.227 Why?  
RESPONSE:  The measurement was performed using a diamond anvil cell, of 
which the precise design necessitates a small opening angle (approx. 23
degrees) to obtain high pressures. This restricts the available region
of reciprocal space.
;
_vrf_PLAT088_033_sso_x1_p29_23-30-5-1
;
PROBLEM: Poor Data / Parameter Ratio ....................       5.79 Note  
RESPONSE: The measurement was performed using a diamond anvil cell, of 
which the precise design necessitates a small opening angle (approx. 23
degrees) to obtain high pressures. This restricts the available region
of reciprocal space. The sample was refined isotropically to improve this.
;
# end Validation Reply Form

_audit_creation_date               2025-01-08
_audit_creation_method
;
Olex2 1.5-ac7-013
(compiled 2025.01.02 svn.rf662f148 for Rigaku Oxford Diffraction, GUI svn.r7109)
;
_shelx_SHELXL_version_number       '2019/3'
_audit_contact_author_address  
;
Dept. of Chemistry, University of Warwick, Gibbet Hill Road, Coventry, CV4 7AL
;
_audit_contact_author_email        ?
_audit_contact_author_name         'Evie Ladbrook'
_audit_contact_author_phone        ?
_publ_contact_author_id_orcid      ?
_publ_section_references
;
Dolomanov, O.V., Bourhis, L.J., Gildea, R.J, Howard, J.A.K. & Puschmann, H.
 (2009), J. Appl. Cryst. 42, 339-341.

Sheldrick, G.M. (2008). Acta Cryst. A64, 112-122.

Sheldrick, G.M. (2015). Acta Cryst. C71, 3-8.
;
_chemical_name_common              ?
_chemical_name_systematic          ?
_chemical_formula_moiety           'O7 Sn2 Sr3'
_chemical_formula_sum              'O7 Sn2 Sr3'
_chemical_formula_weight           612.24
_chemical_melting_point            ?
_chemical_oxdiff_formula           'Sr3 Sn2 O7'
loop_
  _atom_type_symbol
  _atom_type_description
  _atom_type_scat_dispersion_real
  _atom_type_scat_dispersion_imag
  _atom_type_scat_source
 'O' 'O' 0.0036 0.0026 'International Tables Vol C Tables 4.2.6.8 and 6.1.1.4'
 'Sr' 'Sr' 0.1333 1.7343 'International Tables Vol C Tables 4.2.6.8 and 6.1.1.4'
 'Sn' 'Sn' -1.6654 0.7203
 'International Tables Vol C Tables 4.2.6.8 and 6.1.1.4'

_shelx_space_group_comment
;
The symmetry employed for this shelxl refinement is uniquely defined
by the following loop, which should always be used as a source of
symmetry information in preference to the above space-group names.
They are only intended as comments.
;
_space_group_crystal_system        'orthorhombic'
_space_group_IT_number             68
_space_group_name_H-M_alt          'A c a a'
_space_group_name_Hall             '-A 2ac 2c'
loop_
  _space_group_symop_operation_xyz
 'x, y, z'
 '-x+1/2, -y, z+1/2'
 'x, -y, -z+1/2'
 '-x+1/2, y, -z'
 'x, y+1/2, z+1/2'
 '-x+1/2, -y+1/2, z+1'
 'x, -y+1/2, -z+1'
 '-x+1/2, y+1/2, -z+1/2'
 '-x, -y, -z'
 'x-1/2, y, -z-1/2'
 '-x, y, z-1/2'
 'x-1/2, -y, z'
 '-x, -y+1/2, -z+1/2'
 'x-1/2, y+1/2, -z'
 '-x, y+1/2, z'
 'x-1/2, -y+1/2, z+1/2'

_cell_length_a                     5.4445(6)
_cell_length_b                     5.4477(6)
_cell_length_c                     20.35(11)
_cell_angle_alpha                  90
_cell_angle_beta                   90
_cell_angle_gamma                  90
_cell_volume                       604(3)
_cell_formula_units_Z              4
_cell_measurement_reflns_used      243
_cell_measurement_temperature      300
_cell_measurement_theta_max        19.9030
_cell_measurement_theta_min        3.5910
_shelx_estimated_absorpt_T_max     0.834
_shelx_estimated_absorpt_T_min     0.572
_exptl_absorpt_coefficient_mu      12.571
_exptl_absorpt_correction_T_max    1.00000
_exptl_absorpt_correction_T_min    0.86002
_exptl_absorpt_correction_type     multi-scan
_exptl_absorpt_process_details
;
CrysAlisPro 1.171.43.105a (Rigaku Oxford Diffraction, 2024)
Empirical absorption correction using spherical harmonics,
implemented in SCALE3 ABSPACK scaling algorithm.
;
_exptl_absorpt_special_details     ?
_exptl_crystal_colour              'clear colourless'
_exptl_crystal_colour_lustre       clear
_exptl_crystal_colour_primary      colourless
_exptl_crystal_density_diffrn      6.737
_exptl_crystal_density_meas        ?
_exptl_crystal_density_method      ?
_exptl_crystal_description         plate
_exptl_crystal_F_000               1080
_exptl_crystal_size_max            0.05
_exptl_crystal_size_mid            0.03
_exptl_crystal_size_min            0.015
_exptl_transmission_factor_max     ?
_exptl_transmission_factor_min     ?
_diffrn_reflns_av_R_equivalents    0.0045
_diffrn_reflns_av_unetI/netI       0.0037
_diffrn_reflns_Laue_measured_fraction_full  0.227
_diffrn_reflns_Laue_measured_fraction_max  0.158
_diffrn_reflns_limit_h_max         7
_diffrn_reflns_limit_h_min         -7
_diffrn_reflns_limit_k_max         7
_diffrn_reflns_limit_k_min         -7
_diffrn_reflns_limit_l_max         4
_diffrn_reflns_limit_l_min         -4
_diffrn_reflns_number              389
_diffrn_reflns_point_group_measured_fraction_full  0.227
_diffrn_reflns_point_group_measured_fraction_max  0.158
_diffrn_reflns_theta_full          16.950
_diffrn_reflns_theta_max           21.088
_diffrn_reflns_theta_min           2.558
_diffrn_ambient_temperature        300
_diffrn_detector                   'Hybrid Pixel Array Detector'
_diffrn_detector_area_resol_mean   13.3333
_diffrn_measured_fraction_theta_full  0.227
_diffrn_measured_fraction_theta_max  0.158
_diffrn_measurement_details
;
List of Runs (angles in degrees, time in seconds):

  # Type    Start    End  Width  t~exp~   \w     \q     \k     \f   Frames
--------------------------------------------------------------------------
  1  \f    -27.80  26.60   0.20    1.00 -90.00   0.00   0.00    --   272
  2  \f   -167.80-112.80   0.20    1.00-130.00   0.00   0.00    --   275
;
_diffrn_measurement_device         'abstract diffractometer'
_diffrn_measurement_device_type   
 'dectris-CrysAlisPro-abstract goniometer imported dectris images'
_diffrn_measurement_method         '\f scans'
_diffrn_orient_matrix_axis[1]      matrixX
_diffrn_orient_matrix_axis[2]      matrixY
_diffrn_orient_matrix_axis[3]      matrixZ
_diffrn_orient_matrix_type        
 'CrysAlisPro convention (1999,Acta A55,543-557)'
_diffrn_orient_matrix_UB_11        -0.0032966529
_diffrn_orient_matrix_UB_12        0.0033059083
_diffrn_orient_matrix_UB_13        -0.0238014628
_diffrn_orient_matrix_UB_21        -0.0619893899
_diffrn_orient_matrix_UB_22        0.0641000138
_diffrn_orient_matrix_UB_23        0.0012789282
_diffrn_orient_matrix_UB_31        0.0642082405
_diffrn_orient_matrix_UB_32        0.0620599535
_diffrn_orient_matrix_UB_33        -0.0000496915
_diffrn_radiation_monochromator    synchrotron
_diffrn_radiation_probe            x-ray
_diffrn_radiation_type             synchrotron
_diffrn_radiation_wavelength       0.4859
_diffrn_source                     synchrotron
_reflns_Friedel_coverage           0.000
_reflns_Friedel_fraction_full      .
_reflns_Friedel_fraction_max       .
_reflns_number_gt                  69
_reflns_number_total               81
_reflns_special_details
;
Measurement was performed using a diamond anvil cell with an opening 
angle of approximately 23 degrees.
 Reflections were merged by SHELXL according to the crystal
 class for the calculation of statistics and refinement.
 
 _reflns_Friedel_fraction is defined as the number of unique
 Friedel pairs measured divided by the number that would be
 possible theoretically, ignoring centric projections and
 systematic absences. Completness statistics refer to single and
 composite reflections containing twin component 1 only.
;
_reflns_threshold_expression       'I > 2\s(I)'
_computing_cell_refinement         'CrysAlisPro 1.171.43.105a (Rigaku OD, 2024)'
_computing_data_collection        
 'CrysAlisPro 1.171.43.105a (Rigaku OD, 2024) (IMPORT)'
_computing_data_reduction          'CrysAlisPro 1.171.43.105a (Rigaku OD, 2024)'
_computing_molecular_graphics      'Olex2 1.5-ac7-013 (Dolomanov et al., 2009)'
_computing_publication_material    'Olex2 1.5-ac7-013 (Dolomanov et al., 2009)'
_computing_structure_refinement    'SHELXL 2019/3 (Sheldrick, 2015)'
_computing_structure_solution      'SHELXS  (Sheldrick, 2008)'
_refine_diff_density_max           0.465
_refine_diff_density_min           -0.600
_refine_diff_density_rms           0.165
_refine_ls_extinction_coef         .
_refine_ls_extinction_method       none
_refine_ls_goodness_of_fit_ref     1.322
_refine_ls_hydrogen_treatment      undef
_refine_ls_matrix_type             full
_refine_ls_number_parameters       14
_refine_ls_number_reflns           81
_refine_ls_number_restraints       3
_refine_ls_R_factor_all            0.0301
_refine_ls_R_factor_gt             0.0274
_refine_ls_restrained_S_all        1.327
_refine_ls_shift/su_max            0.000
_refine_ls_shift/su_mean           0.000
_refine_ls_structure_factor_coef   Fsqd
_refine_ls_weighting_details      
 'w=1/[\s^2^(Fo^2^)+(0.0470P)^2^+1.4826P] where P=(Fo^2^+2Fc^2^)/3'
_refine_ls_weighting_scheme        calc
_refine_ls_wR_factor_gt            0.0920
_refine_ls_wR_factor_ref           0.0949
_refine_special_details
;
 Refined as a 2-component twin.
The O1-Sn1-O2 distances were restrained to be similar as this lies along the c
axis which is is poorly defined due to the small opening angle of the
diamond anvil cell, the orientation of the plate-like crystal within the cell
and high mosaicity along c. Therefore, a SADI restraint was used to maintain
chemical and physical sensibility of the model.

SIMU restraint necessary to maintain sensible displacement parameters.
;
_olex2_refinement_description
;
1. Twinned data refinement
 Scales: 0.279(15)
 0.721(15)
2. Restrained distances
 O1-Sn1 \\sim Sn1-O2
 with sigma of 0.1
3. Uiso/Uaniso restraints and constraints
O2 \\sim O3 \\sim O1: within 3A with sigma of 0.002 and sigma for terminal
atoms of 0.004 within 3A
;
_atom_sites_solution_hydrogens     .
_atom_sites_solution_primary       isomorph
_atom_sites_solution_secondary     difmap
loop_
  _atom_site_label
  _atom_site_type_symbol
  _atom_site_fract_x
  _atom_site_fract_y
  _atom_site_fract_z
  _atom_site_U_iso_or_equiv
  _atom_site_adp_type
  _atom_site_occupancy
  _atom_site_site_symmetry_order
  _atom_site_calc_flag
  _atom_site_refinement_flags_posn
  _atom_site_refinement_flags_adp
  _atom_site_refinement_flags_occupancy
  _atom_site_disorder_assembly
  _atom_site_disorder_group
 Sr1 Sr 0.250000 0.250000 0.000000 0.0095(7) Uiso 1 4 d S . P . .
 Sr2 Sr 0.750000 0.250000 0.3118(4) 0.0110(8) Uiso 1 2 d S . P . .
 Sn1 Sn 0.750000 0.250000 0.0991(2) 0.0069(6) Uiso 1 2 d DS . P . .
 O1 O 0.750000 0.250000 0.000000 0.006(3) Uiso 1 4 d DS U P . .
 O2 O 0.750000 0.250000 0.203(2) 0.012(2) Uiso 1 2 d DS U P . .
 O3 O 0.4517(12) 0.4513(13) 0.0994(9) 0.0084(14) Uiso 1 1 d . U . . .

_geom_special_details
;
 All esds (except the esd in the dihedral angle between two l.s. planes)
 are estimated using the full covariance matrix.  The cell esds are taken
 into account individually in the estimation of esds in distances, angles
 and torsion angles; correlations between esds in cell parameters are only
 used when they are defined by crystal symmetry.  An approximate (isotropic)
 treatment of cell esds is used for estimating esds involving l.s. planes.
;
loop_
  _geom_bond_atom_site_label_1
  _geom_bond_atom_site_label_2
  _geom_bond_distance
  _geom_bond_site_symmetry_2
  _geom_bond_publ_flag
 Sr1 O1 2.7222(3) . ?
 Sr1 O1 2.7239(3) 9_665 ?
 Sr1 O1 2.7222(3) 1_455 ?
 Sr1 O1 2.7239(3) 9_655 ?
 Sr1 O3 2.549(18) . ?
 Sr1 O3 3.062(14) 9_665 ?
 Sr1 O3 3.062(14) 14_545 ?
 Sr1 O3 2.549(18) 6_554 ?
 Sr1 O3 3.062(14) 12_565 ?
 Sr1 O3 2.549(18) 7_554 ?
 Sr1 O3 2.549(18) 4 ?
 Sr1 O3 3.062(14) 15_645 ?
 Sr2 Sn1 3.271(8) 13_655 ?
 Sr2 Sn1 3.271(8) 13_755 ?
 Sr2 Sn1 3.273(8) 3_565 ?
 Sr2 O2 2.740(6) 3_565 ?
 Sr2 O2 2.738(6) 13_755 ?
 Sr2 O2 2.22(5) . ?
 Sr2 O2 2.740(6) 3 ?
 Sr2 O2 2.738(6) 13_655 ?
 Sr2 O3 2.925(16) 3_565 ?
 Sr2 O3 2.383(16) 10_656 ?
 Sr2 O3 2.925(16) 8_645 ?
 Sr2 O3 2.383(16) 13_655 ?
 Sn1 O1 2.017(12) . ?
 Sn1 O2 2.11(5) . ?
 Sn1 O3 1.960(7) 6_654 ?
 Sn1 O3 1.960(7) . ?
 Sn1 O3 1.963(7) 15_645 ?
 Sn1 O3 1.963(7) 12_665 ?

loop_
  _geom_angle_atom_site_label_1
  _geom_angle_atom_site_label_2
  _geom_angle_atom_site_label_3
  _geom_angle
  _geom_angle_site_symmetry_1
  _geom_angle_site_symmetry_3
  _geom_angle_publ_flag
 O1 Sr1 O1 180.0 . 1_455 ?
 O1 Sr1 O1 90.0 . 9_655 ?
 O1 Sr1 O1 90.0 1_455 9_655 ?
 O1 Sr1 O1 90.0 1_455 9_665 ?
 O1 Sr1 O1 90.0 . 9_665 ?
 O1 Sr1 O1 180.0 9_665 9_655 ?
 O1 Sr1 O3 122.0(2) . 14_545 ?
 O1 Sr1 O3 57.9(2) 9_665 9_665 ?
 O1 Sr1 O3 122.0(2) 1_455 15_645 ?
 O1 Sr1 O3 58.0(2) 1_455 14_545 ?
 O1 Sr1 O3 58.0(2) . 9_665 ?
 O1 Sr1 O3 122.1(2) 9_665 14_545 ?
 O1 Sr1 O3 122.1(2) 9_655 12_565 ?
 O1 Sr1 O3 58.0(2) . 15_645 ?
 O1 Sr1 O3 122.1(2) 9_655 9_665 ?
 O1 Sr1 O3 58.0(2) 1_455 12_565 ?
 O1 Sr1 O3 122.0(2) 1_455 9_665 ?
 O1 Sr1 O3 57.9(2) 9_655 14_545 ?
 O1 Sr1 O3 57.9(2) 9_665 12_565 ?
 O1 Sr1 O3 122.1(2) 9_665 15_645 ?
 O1 Sr1 O3 57.9(2) 9_655 15_645 ?
 O1 Sr1 O3 122.0(2) . 12_565 ?
 O3 Sr1 O1 115.5(2) 4 9_655 ?
 O3 Sr1 O1 115.5(2) 4 . ?
 O3 Sr1 O1 115.5(2) 6_554 9_665 ?
 O3 Sr1 O1 115.5(2) . 9_655 ?
 O3 Sr1 O1 64.5(2) 6_554 9_655 ?
 O3 Sr1 O1 115.5(2) 6_554 . ?
 O3 Sr1 O1 64.5(2) . 9_665 ?
 O3 Sr1 O1 64.5(2) 4 1_455 ?
 O3 Sr1 O1 64.5(2) 6_554 1_455 ?
 O3 Sr1 O1 64.5(2) 7_554 . ?
 O3 Sr1 O1 115.5(2) . 1_455 ?
 O3 Sr1 O1 64.5(2) 4 9_665 ?
 O3 Sr1 O1 64.5(2) . . ?
 O3 Sr1 O1 115.5(2) 7_554 1_455 ?
 O3 Sr1 O1 64.5(2) 7_554 9_655 ?
 O3 Sr1 O1 115.5(2) 7_554 9_665 ?
 O3 Sr1 O3 58.4(3) 6_554 12_565 ?
 O3 Sr1 O3 58.4(3) 6_554 15_645 ?
 O3 Sr1 O3 115.8(4) 14_545 15_645 ?
 O3 Sr1 O3 58.4(3) 7_554 9_665 ?
 O3 Sr1 O3 129.0(4) . 4 ?
 O3 Sr1 O3 115.9(4) 14_545 12_565 ?
 O3 Sr1 O3 93.8(6) 7_554 15_645 ?
 O3 Sr1 O3 58.4(3) 4 9_665 ?
 O3 Sr1 O3 75.0(6) . 6_554 ?
 O3 Sr1 O3 129.0(4) . 7_554 ?
 O3 Sr1 O3 129.0(4) 4 6_554 ?
 O3 Sr1 O3 129.0(4) 7_554 6_554 ?
 O3 Sr1 O3 115.9(4) 15_645 9_665 ?
 O3 Sr1 O3 93.8(6) . 9_665 ?
 O3 Sr1 O3 97.3(6) 14_545 9_665 ?
 O3 Sr1 O3 58.4(3) 4 14_545 ?
 O3 Sr1 O3 168.8(2) 6_554 9_665 ?
 O3 Sr1 O3 168.8(2) . 14_545 ?
 O3 Sr1 O3 115.8(4) 12_565 9_665 ?
 O3 Sr1 O3 58.4(3) . 12_565 ?
 O3 Sr1 O3 75.0(6) 4 7_554 ?
 O3 Sr1 O3 168.8(2) 7_554 12_565 ?
 O3 Sr1 O3 93.8(6) 6_554 14_545 ?
 O3 Sr1 O3 58.4(3) 7_554 14_545 ?
 O3 Sr1 O3 168.8(2) 4 15_645 ?
 O3 Sr1 O3 93.8(6) 4 12_565 ?
 O3 Sr1 O3 97.3(6) 12_565 15_645 ?
 O3 Sr1 O3 58.4(3) . 15_645 ?
 Sn1 Sr2 Sn1 72.1(2) 13_755 3_565 ?
 Sn1 Sr2 Sn1 112.6(4) 13_755 13_655 ?
 Sn1 Sr2 Sn1 72.1(2) 13_655 3_565 ?
 O2 Sr2 Sn1 93.4(6) 3 13_655 ?
 O2 Sr2 Sn1 93.4(6) 13_755 3_565 ?
 O2 Sr2 Sn1 39.8(10) 13_755 13_755 ?
 O2 Sr2 Sn1 152.5(12) 3 3_565 ?
 O2 Sr2 Sn1 39.8(10) 3_565 3_565 ?
 O2 Sr2 Sn1 93.4(6) 13_655 3_565 ?
 O2 Sr2 Sn1 39.8(10) 13_655 13_655 ?
 O2 Sr2 Sn1 93.4(6) 3_565 13_655 ?
 O2 Sr2 Sn1 123.7(2) . 3_565 ?
 O2 Sr2 Sn1 152.5(12) 13_655 13_755 ?
 O2 Sr2 Sn1 152.5(12) 13_755 13_655 ?
 O2 Sr2 Sn1 123.7(2) . 13_655 ?
 O2 Sr2 Sn1 93.4(6) 3 13_755 ?
 O2 Sr2 Sn1 123.7(2) . 13_755 ?
 O2 Sr2 Sn1 93.4(6) 3_565 13_755 ?
 O2 Sr2 O2 89.3(2) 13_655 3_565 ?
 O2 Sr2 O2 83.8(11) . 3_565 ?
 O2 Sr2 O2 168(2) 13_655 13_755 ?
 O2 Sr2 O2 83.8(11) . 13_755 ?
 O2 Sr2 O2 83.8(11) . 3 ?
 O2 Sr2 O2 89.3(2) 13_655 3 ?
 O2 Sr2 O2 168(2) 3 3_565 ?
 O2 Sr2 O2 83.8(11) . 13_655 ?
 O2 Sr2 O2 89.3(2) 13_755 3_565 ?
 O2 Sr2 O2 89.3(2) 13_755 3 ?
 O2 Sr2 O3 128.3(9) 3_565 8_645 ?
 O2 Sr2 O3 60.9(8) 3_565 3_565 ?
 O2 Sr2 O3 60.9(8) 3 8_645 ?
 O2 Sr2 O3 128.2(3) . 3_565 ?
 O2 Sr2 O3 128.2(3) . 8_645 ?
 O2 Sr2 O3 139.4(4) . 10_656 ?
 O2 Sr2 O3 128.2(9) 13_755 3_565 ?
 O2 Sr2 O3 139.4(4) . 13_655 ?
 O2 Sr2 O3 128.2(9) 13_655 8_645 ?
 O2 Sr2 O3 128.3(9) 3 3_565 ?
 O2 Sr2 O3 60.9(8) 13_755 8_645 ?
 O2 Sr2 O3 60.9(8) 13_655 3_565 ?
 O3 Sr2 Sn1 87.9(5) 13_655 13_755 ?
 O3 Sr2 Sn1 87.8(5) 13_655 3_565 ?
 O3 Sr2 Sn1 36.40(17) 8_645 13_755 ?
 O3 Sr2 Sn1 36.32(17) 3_565 3_565 ?
 O3 Sr2 Sn1 36.5(2) 10_656 3_565 ?
 O3 Sr2 Sn1 36.5(2) 13_655 13_655 ?
 O3 Sr2 Sn1 96.8(4) 8_645 13_655 ?
 O3 Sr2 Sn1 96.9(4) 8_645 3_565 ?
 O3 Sr2 Sn1 36.40(17) 3_565 13_655 ?
 O3 Sr2 Sn1 96.8(4) 3_565 13_755 ?
 O3 Sr2 Sn1 87.9(5) 10_656 13_655 ?
 O3 Sr2 Sn1 36.5(2) 10_656 13_755 ?
 O3 Sr2 O2 67.9(8) 10_656 13_755 ?
 O3 Sr2 O2 67.9(9) 13_655 3 ?
 O3 Sr2 O2 122.7(11) 13_655 13_755 ?
 O3 Sr2 O2 122.6(11) 13_655 3_565 ?
 O3 Sr2 O2 67.9(9) 10_656 3_565 ?
 O3 Sr2 O2 67.9(8) 13_655 13_655 ?
 O3 Sr2 O2 122.7(11) 10_656 13_655 ?
 O3 Sr2 O2 122.6(11) 10_656 3 ?
 O3 Sr2 O3 62.0(4) 13_655 3_565 ?
 O3 Sr2 O3 103.6(7) 8_645 3_565 ?
 O3 Sr2 O3 62.0(4) 10_656 8_645 ?
 O3 Sr2 O3 62.0(4) 10_656 3_565 ?
 O3 Sr2 O3 62.0(4) 13_655 8_645 ?
 O3 Sr2 O3 81.3(8) 10_656 13_655 ?
 Sr1 Sn1 Sr1 106.9(3) . 1_655 ?
 Sr2 Sn1 Sr1 109.27(16) 3_565 1_655 ?
 Sr2 Sn1 Sr1 177.1(2) 13_755 . ?
 Sr2 Sn1 Sr1 177.1(2) 13_655 1_655 ?
 Sr2 Sn1 Sr1 70.2(3) 13_655 . ?
 Sr2 Sn1 Sr1 70.2(3) 13_755 1_655 ?
 Sr2 Sn1 Sr1 109.27(16) 3 . ?
 Sr2 Sn1 Sr1 109.27(16) 3_565 . ?
 Sr2 Sn1 Sr1 109.27(16) 3 1_655 ?
 Sr2 Sn1 Sr2 112.6(4) 13_755 13_655 ?
 Sr2 Sn1 Sr2 112.7(4) 3_565 3 ?
 Sr2 Sn1 Sr2 72.1(2) 13_755 3_565 ?
 Sr2 Sn1 Sr2 72.1(2) 13_655 3_565 ?
 Sr2 Sn1 Sr2 72.1(2) 13_755 3 ?
 Sr2 Sn1 Sr2 72.1(2) 13_655 3 ?
 O1 Sn1 Sr1 53.46(16) . . ?
 O1 Sn1 Sr1 53.46(16) . 1_655 ?
 O1 Sn1 Sr2 123.7(2) . 3_565 ?
 O1 Sn1 Sr2 123.7(2) . 13_655 ?
 O1 Sn1 Sr2 123.7(2) . 13_755 ?
 O1 Sn1 Sr2 123.7(2) . 3 ?
 O1 Sn1 O2 180.0 . . ?
 O2 Sn1 Sr1 126.54(16) . . ?
 O2 Sn1 Sr1 126.54(16) . 1_655 ?
 O2 Sn1 Sr2 56.3(2) . 13_755 ?
 O2 Sn1 Sr2 56.3(2) . 13_655 ?
 O2 Sn1 Sr2 56.3(2) . 3_565 ?
 O2 Sn1 Sr2 56.3(2) . 3 ?
 O3 Sn1 Sr1 116.8(4) 12_665 . ?
 O3 Sn1 Sr1 131.9(4) . 1_655 ?
 O3 Sn1 Sr1 48.4(5) 6_654 1_655 ?
 O3 Sn1 Sr1 131.9(4) 6_654 . ?
 O3 Sn1 Sr1 63.4(3) 12_665 1_655 ?
 O3 Sn1 Sr1 63.4(3) 15_645 . ?
 O3 Sn1 Sr1 116.8(4) 15_645 1_655 ?
 O3 Sn1 Sr1 48.4(5) . . ?
 O3 Sn1 Sr2 62.2(4) 12_665 13_755 ?
 O3 Sn1 Sr2 133.5(4) 12_665 3 ?
 O3 Sn1 Sr2 133.5(4) 15_645 3_565 ?
 O3 Sn1 Sr2 46.3(4) 15_645 3 ?
 O3 Sn1 Sr2 46.3(4) 12_665 3_565 ?
 O3 Sn1 Sr2 62.1(4) 6_654 3 ?
 O3 Sn1 Sr2 46.3(4) . 13_655 ?
 O3 Sn1 Sr2 62.2(4) 15_645 13_655 ?
 O3 Sn1 Sr2 62.1(4) . 3_565 ?
 O3 Sn1 Sr2 117.7(3) 6_654 3_565 ?
 O3 Sn1 Sr2 133.5(4) . 13_755 ?
 O3 Sn1 Sr2 133.5(4) 6_654 13_655 ?
 O3 Sn1 Sr2 117.6(3) 15_645 13_755 ?
 O3 Sn1 Sr2 117.6(3) 12_665 13_655 ?
 O3 Sn1 Sr2 117.7(3) . 3 ?
 O3 Sn1 Sr2 46.3(4) 6_654 13_755 ?
 O3 Sn1 O1 90.2(5) 15_645 . ?
 O3 Sn1 O1 90.2(5) . . ?
 O3 Sn1 O1 90.2(5) 12_665 . ?
 O3 Sn1 O1 90.2(5) 6_654 . ?
 O3 Sn1 O2 89.8(5) . . ?
 O3 Sn1 O2 89.8(5) 12_665 . ?
 O3 Sn1 O2 89.8(5) 6_654 . ?
 O3 Sn1 O2 89.8(5) 15_645 . ?
 O3 Sn1 O3 179.7(10) 12_665 15_645 ?
 O3 Sn1 O3 89.98(8) 6_654 15_645 ?
 O3 Sn1 O3 90.02(8) 6_654 12_665 ?
 O3 Sn1 O3 90.02(8) . 15_645 ?
 O3 Sn1 O3 89.98(8) . 12_665 ?
 O3 Sn1 O3 179.7(10) 6_654 . ?
 Sr1 O1 Sr1 90.0 1_655 9_655 ?
 Sr1 O1 Sr1 180.0 . 1_655 ?
 Sr1 O1 Sr1 90.0 . 9_665 ?
 Sr1 O1 Sr1 90.0 1_655 9_665 ?
 Sr1 O1 Sr1 180.0 9_655 9_665 ?
 Sr1 O1 Sr1 90.0 . 9_655 ?
 Sn1 O1 Sr1 90.0 . 9_665 ?
 Sn1 O1 Sr1 90.0 . . ?
 Sn1 O1 Sr1 90.0 7_554 9_655 ?
 Sn1 O1 Sr1 90.0 7_554 9_665 ?
 Sn1 O1 Sr1 90.0 . 1_655 ?
 Sn1 O1 Sr1 90.0 7_554 1_655 ?
 Sn1 O1 Sr1 90.0 . 9_655 ?
 Sn1 O1 Sr1 90.0 7_554 . ?
 Sn1 O1 Sn1 180.0 . 7_554 ?
 Sr2 O2 Sr2 89.3(2) 13_655 3 ?
 Sr2 O2 Sr2 168(2) 3 3_565 ?
 Sr2 O2 Sr2 96.2(11) . 3 ?
 Sr2 O2 Sr2 168(2) 13_655 13_755 ?
 Sr2 O2 Sr2 96.2(11) . 3_565 ?
 Sr2 O2 Sr2 96.2(11) . 13_655 ?
 Sr2 O2 Sr2 96.2(11) . 13_755 ?
 Sr2 O2 Sr2 89.3(2) 13_755 3 ?
 Sr2 O2 Sr2 89.3(2) 13_655 3_565 ?
 Sr2 O2 Sr2 89.3(2) 13_755 3_565 ?
 Sn1 O2 Sr2 83.8(11) . 3 ?
 Sn1 O2 Sr2 83.8(11) . 13_755 ?
 Sn1 O2 Sr2 83.8(11) . 3_565 ?
 Sn1 O2 Sr2 83.8(11) . 13_655 ?
 Sn1 O2 Sr2 180.0 . . ?
 Sr1 O3 Sr1 86.2(6) . 9_665 ?
 Sr1 O3 Sr2 165.7(5) . 3_565 ?
 Sr2 O3 Sr1 101.9(4) 13_655 . ?
 Sr2 O3 Sr1 172.0(6) 13_655 9_665 ?
 Sr2 O3 Sr1 79.5(4) 3_565 9_665 ?
 Sr2 O3 Sr2 92.4(7) 13_655 3_565 ?
 Sn1 O3 Sr1 81.7(3) . 9_665 ?
 Sn1 O3 Sr1 81.6(3) 15_655 9_665 ?
 Sn1 O3 Sr1 96.5(5) 15_655 . ?
 Sn1 O3 Sr1 96.5(5) . . ?
 Sn1 O3 Sr2 81.5(4) . 3_565 ?
 Sn1 O3 Sr2 97.3(4) . 13_655 ?
 Sn1 O3 Sr2 81.4(4) 15_655 3_565 ?
 Sn1 O3 Sr2 97.2(4) 15_655 13_655 ?
 Sn1 O3 Sn1 158.0(4) . 15_655 ?

_shelx_res_file
;
TITL 033_SSO_x1_P29_23-30-5-1 in Aeaa
    033_sso_x1_p29_23-30-5-1.res
    created by SHELXL-2019/3 at 17:39:59 on 08-Jan-2025
REM Aeaa (#68 with fixed user cell
CELL 0.4859 5.444458 5.44774 20.350691 90 90 90
ZERR 4 0.000647 0.000624 0.108079 0 0 0
LATT 5
SYMM 0.5-X,-Y,0.5+Z
SYMM +X,-Y,0.5-Z
SYMM 0.5-X,+Y,-Z
SFAC O Sr Sn
DISP O 0.0036 0.0026 8.3735
DISP Sn -1.6654 0.7203 2178.1549
DISP Sr 0.1333 1.7343 4851.4431
UNIT 28 12 8
SIMU 0.002 0.004 3 O2 O3 O1
SADI 0.1 O1 Sn1 Sn1 O2

L.S. 10
PLAN  5
SIZE 0.05 0.03 0.015
TEMP 26.85
CONF
LIST 4
MORE -1
fmap 2
acta
TWIN 0 1 0 -1 0 0 0 0 1 2
REM <olex2.extras>
REM <HklSrc "%.\\033_SSO_x1_P29_23-30-5-1.hkl">
REM </olex2.extras>

WGHT    0.047000    1.482600
BASF   0.72126
FVAR       1.46803
SR1   2    0.250000    0.250000    0.000000    10.25000    0.00951
SR2   2    0.750000    0.250000    0.311750    10.50000    0.01104
SN1   3    0.750000    0.250000    0.099115    10.50000    0.00690
O1    1    0.750000    0.250000    0.000000    10.25000    0.00642
O2    1    0.750000    0.250000    0.202676    10.50000    0.01158
O3    1    0.451700    0.451329    0.099385    11.00000    0.00844
HKLF 4


REM  033_SSO_x1_P29_23-30-5-1 in Aeaa
REM wR2 = 0.0949, GooF = S = 1.322, Restrained GooF = 1.327 for all data
REM R1 = 0.0274 for 69 Fo > 4sig(Fo) and 0.0301 for all 81 data
REM 14 parameters refined using 3 restraints

END

WGHT      0.0481      1.4537

REM Highest difference peak  0.465,  deepest hole -0.600,  1-sigma level  0.165
Q1    1   0.2552  0.4976  0.0985  11.00000  0.05    0.47
Q2    1   0.7699  0.1590  0.2556  11.00000  0.05    0.46
Q3    1   0.7500  0.3292  0.0000  10.50000  0.05    0.45
Q4    1   0.2500  0.1690  0.0000  10.50000  0.05    0.37
Q5    1   0.9035  0.4123  0.3201  11.00000  0.05    0.23
;
_shelx_res_checksum                75366
_shelx_hkl_file
;
   0   1   1 1.65011 3.88156   2
   0  -1  -1-0.05812 4.28081   2
   0  -1  -1-1.23813 3.04112   1
   0   1   1-0.62932 2.92175   1
   0   2   0 912798. 3427.10   1
   0  -2   0 910253. 3447.14   2
   0  -2   0 909906. 3426.97   1
   0   2   2 126.844 11.7789   2
   0  -2  -2 169.018 8.62145   1
   0   3   1 11.2833 19.5405   2
   0   3   1 12.0237 12.5442   1
   0   3  -1 11.0571 11.4634   1
   0   3  -1 7.66935 19.3964   2
   0   3   3-1.38272 17.3231   2
   0  -4   0 559318. 2155.49   2
   0   4   0 558929. 2170.80   2
   0   4   0 559883. 2120.99   1
   0  -4   0 560074. 2119.50   1
   0  -4  -2 2402.40 30.2864   1
   0   4   2 2511.96 51.0442   2
   0  -4  -2 2594.23 48.4172   2
   0   4  -2 2727.71 31.0977   1
   0  -4   2 2727.16 51.4693   2
   0   5   1-2.59037 35.5058   2
   0  -5  -1 15.2368 21.9862   1
   0  -5   1 15.5296 31.1499   2
   0  -5  -1-17.8279 32.7825   2
   0   5   1 6.74574 23.2464   1
   0   5  -1 5.85665 22.2863   1
   0   5   3-9.22291 34.6053   2
   0  -5  -3 18.9083 22.5329   1
   0   6   0 262377. 1025.55   1
   0  -6   0 262516. 1081.29   2
   0  -6  -2 1342.76 34.4956   1
   0   6   2 1280.33 57.5942   2
  -1   0   0 0.84365 2.46488   1
   1   0   0-0.46733 2.59963   1
  -1   0   0-1.65457 4.35612   2
   1   0   0 2.04161 4.10361   2
  -1   1   1 13458.5 77.9792   2
  -1   1   1 13240.8 61.7785   1
   1  -1  -1 12879.2 62.1751   1
  -1   1  -1 12947.4 81.1035   2
   1  -1  -1 13070.1 75.1593   2
  -1   2   2 1057.70 27.5672   2
  -1   2   2 1193.27 16.7639   1
  -1   2   0 13.1675 14.4117   2
   1   2   0 12.8460 8.54476   2
   1  -2   0 56.0208 9.76333   1
   1   2   0 63.3884 5.80638   1
   1  -2   0 12.3869 15.8900   2
  -1   2   0 46.0534 9.39562   1
   1  -2  -2 1473.83 34.1792   2
   1  -2  -2 1432.08 22.0545   1
  -1  -3  -3 171.669 12.6577   1
  -1   3   3 134.080 25.6309   2
   1  -3   1 11935.5 92.7975   2
   1  -3   1 10889.8 65.2161   1
  -1   3   1 10440.3 96.1075   2
  -1   3   1 11539.5 66.7312   1
   1   3  -1 12530.1 57.3005   1
  -1  -3  -1 10589.7 55.9345   1
   1  -3  -1 10875.2 63.6011   1
   1  -3  -1 11456.2 87.2912   2
  -1  -3   1 11417.7 70.2832   2
  -1   3  -1 10693.4 62.4385   1
  -1   3  -1 11774.6 95.0828   2
   1  -3  -3 242.589 16.8942   1
   1  -3  -3 176.614 24.9588   2
  -1   4   2 1143.62 44.1299   2
  -1   4   2 1016.52 25.5691   1
   1   4  -2 890.790 19.2733   1
   1  -4   2 1108.79 41.9255   2
  -1  -4  -2 940.795 20.2360   1
  -1   4   0 88.5296 20.6141   1
   1  -4   0 100.445 21.2735   1
  -1   4   0 65.9821 34.7410   2
  -1  -4   0 46.8277 25.4509   2
   1  -4   0 42.6000 28.0868   2
   1   4   0 91.7459 14.7243   1
  -1   4  -2 993.729 24.9955   1
  -1  -4   2 909.846 30.1691   2
   1  -4  -2 969.498 40.2594   2
   1  -4  -2 922.757 25.5485   1
   1  -4  -4 359.437 22.4514   1
  -1  -5  -3 122.375 30.5318   1
   1   5  -1 1851.92 29.6749   1
   1  -5   1 1809.62 33.2472   1
   1  -5   1 1870.12 50.9957   2
   1  -5  -1 1816.76 48.3655   2
   1   5   1 1754.10 46.5167   2
   1   5   3 37.6730 31.5284   2
   1  -5  -3 135.908 26.4385   1
  -1   6   2 343.424 52.4458   2
  -1   6   0 11.0182 29.4516   1
  -1   6   0 9.62905 45.5032   2
   1  -6   0 28.7676 28.8363   1
   1  -6   0 4.88615 40.1289   2
   1  -6  -2 388.267 31.0982   1
   1  -6  -2 355.948 46.4430   2
   1  -7  -1 2274.94 68.2221   2
   2   0   0 970675. 3661.73   1
  -2   0   0 975077. 3678.10   2
   2   0   0 980443. 3674.80   2
   2   0  -2 224.186 9.21017   1
   2   1  -1 415.017 6.71945   1
   2  -1   1 402.342 12.0223   1
   2  -1   1 398.244 21.0466   2
  -2   1   1 428.201 12.0536   1
   2  -1  -1 462.811 19.2295   2
   2   1   1 495.250 12.1662   2
  -2   1  -1 384.350 21.6691   2
  -2   1  -1 402.462 11.2806   1
   2  -1  -1 382.179 11.5332   1
   2  -2   2 5521.77 62.6158   2
   2  -2   2 5164.59 39.2303   1
  -2   2   2 5035.09 69.8320   2
  -2   2   2 5374.25 41.5178   1
  -2   2   0 994851. 3735.77   1
   2  -2   0 986553. 3772.47   2
   2  -2   0 999999. 3734.84   1
   2  -2  -2 4619.70 52.9374   2
  -2   2  -2 4903.53 37.4532   1
  -2   2  -2 4597.34 61.4420   2
   2  -2  -2 4791.08 39.0258   1
  -2   3   3 183.436 35.0085   2
  -2   3   3 204.070 21.0007   1
   2  -3   1 110.233 30.2459   2
  -2   3   1 91.5015 18.8064   1
   2  -3   1 81.2563 18.5996   1
  -2   3   1 94.3035 29.4518   2
  -2   3  -1 66.5019 30.0720   2
  -2   3  -1 87.5044 17.3779   1
   2  -3  -1 72.2013 18.5607   1
   2  -3  -1 96.2165 28.0474   2
   2  -3  -3 200.299 30.6132   2
   2  -3  -3 151.276 18.8262   1
  -2   4   4 6545.21 90.3194   2
   2  -4   2 1382.43 49.7815   2
   2   4  -2 1416.27 19.7627   1
   2  -4   0 440624. 1722.99   2
  -2   4   0 434583. 1671.01   1
  -2   4  -2 1381.27 30.8835   1
   2  -4  -2 1226.99 42.8180   2
   2  -4  -4 5174.87 49.6879   1
  -2   5   3 14.9478 42.1052   2
  -2   5   3 6.44253 27.4692   1
  -2   5   1-4.04529 46.5536   2
   2  -5   1-0.13647 24.4169   1
   2  -5   1-24.7416 39.1761   2
  -2   5   1 15.1639 28.2127   1
  -2   5  -1-8.41320 28.1195   1
  -2   5  -1 36.1165 43.3780   2
   2  -5  -1 13.9007 28.3760   1
   2  -5  -1 12.7093 35.5135   2
   2  -5  -3-4.30764 39.5863   2
   2  -5  -3 4.34272 28.1729   1
   2  -6   0 203279. 805.962   1
   2  -6   0 201774. 867.747   2
   2  -6  -2 981.747 37.3613   1
   2  -6  -2 800.129 53.7816   2
  -2   7   1-18.6719 34.3644   1
  -2   7   1 42.1676 56.6713   2
   2  -7  -1 26.7098 33.7294   1
   2  -7  -1-3.68656 51.2382   2
  -3   0   0-1.31021 12.1768   1
  -3   0   0 2.39505 19.7099   2
   3   0   0-2.63382 12.2844   1
   3   0   0-9.27347 16.5766   2
  -3   0   2 2.14602 20.4144   2
   3   0   2 2.10100 18.5520   2
   3   0  -2 8.40720 11.3781   1
   3   0  -2-2.24638 17.4365   2
  -3   0  -2-0.34400 12.0207   1
  -3   1   3 152.435 25.3668   2
   3  -1   1 12249.3 71.1346   1
   3  -1   1 12665.7 98.1052   2
  -3   1   1 13353.9 102.783   2
  -3   1   1 13135.4 73.3274   1
  -3  -1  -1 11738.7 61.7878   1
   3  -1  -1 11893.3 67.4764   1
   3  -1  -1 12609.2 92.4668   2
   3   1   1 12199.7 70.8398   2
  -3   1  -1 11960.9 67.8162   1
  -3   1  -1 12603.1 98.9813   2
   3  -1  -3 199.976 24.7323   2
   3  -2   2 168.131 17.3136   1
  -3   2   2 206.174 20.3042   1
   3  -2   2 218.226 34.3388   2
  -3  -2  -2 125.407 7.12467   1
   3   2  -2 166.814 7.45009   1
  -3   2   2 217.802 29.8004   2
   3  -2   0 10.5922 25.2883   2
   3  -2   0 62.9220 21.3418   1
  -3   2   0 29.5962 30.2685   2
  -3   2   0 49.7680 21.6815   1
   3  -2  -2 161.844 26.8370   2
   3   2   2 140.251 11.3781   2
  -3  -2   2 119.185 11.2217   2
  -3   2  -2 133.724 31.3753   2
  -3   2  -2 196.146 18.4184   1
   3  -2  -2 146.998 17.2274   1
  -3   3   3 226.515 26.3048   1
  -3   3   3 200.673 37.6646   2
  -3   3   1 1619.38 32.6508   1
   3  -3   1 1580.34 48.1355   2
   3  -3  -1 1582.90 46.2150   2
  -3   3  -1 1455.33 49.9890   2
  -3   3  -1 1495.09 32.9765   1
   3  -3  -3 179.133 36.6503   2
  -3   4   4 123.571 43.6349   2
  -3   4   2 144.621 39.2475   2
   3  -4   2 162.377 25.7513   1
  -3   4   0 19.4644 43.4021   2
   3  -4   0 13.1818 25.0482   1
   3  -4  -2 180.649 28.1161   1
  -3   4  -2 169.925 44.3365   2
   3  -4  -4 137.037 40.4620   2
   3  -4  -4 133.354 24.5782   1
  -3   5   3 166.798 52.3582   2
  -3   5   3 247.818 32.1346   1
   3  -5   1 5351.22 55.4934   1
   3  -5   1 5660.17 88.0647   2
  -3   5   1 5468.85 61.1679   1
  -3   5   1 5715.96 98.1799   2
   3  -5  -1 5689.41 59.7348   1
  -3   5  -1 5481.47 58.4204   1
  -3   5  -1 5551.59 96.2465   2
   3  -5  -3 179.231 46.1008   2
  -3   6   2 146.787 57.8495   2
  -3   6   2 179.243 36.4910   1
   3  -6   0 54.7840 31.6575   1
  -3   6   0 8.05230 55.1390   2
   3  -6   0 35.8455 45.4102   2
  -3   6   0 53.5369 36.4793   1
   3  -6  -2 169.163 51.3443   2
   3  -6  -2 128.297 35.5402   1
  -3   7   1 619.569 42.9059   1
  -3   7   1 636.172 68.0554   2
   3  -7  -1 733.835 61.0324   2
   3  -7  -1 710.755 40.7559   1
  -4   0   0 622412. 2414.23   2
  -4   0   0 627751. 2369.68   1
  -4   0   2 3031.21 56.7122   2
  -4   0  -2 2563.25 32.1995   1
  -4   1   3 888.984 40.6358   2
   4   1  -3 789.056 18.0926   1
   4   1  -1 361.706 16.2827   1
   4  -1   1 379.242 20.1225   1
   4  -1   1 350.537 31.6495   2
  -4   1   1 383.403 23.5646   1
  -4  -1  -1 363.966 17.1571   1
  -4   1   1 331.466 33.4596   2
   4  -1  -1 392.367 32.1865   2
   4   1   1 376.277 24.1456   2
  -4  -1   1 348.361 26.8162   2
  -4   1  -1 349.217 35.5470   2
  -4   1  -1 439.671 27.3709   1
   4  -1  -3 952.800 38.5647   2
  -4  -1   3 878.924 30.6112   2
  -4   2   4 5932.58 89.4470   2
   4  -2   2 1460.05 51.6313   2
  -4   2   2 1305.49 30.4798   1
   4  -2   0 478554. 1830.32   1
   4  -2   0 474762. 1881.14   2
  -4   2   0 478432. 1903.06   2
  -4   2   0 480904. 1830.24   1
   4  -2  -2 1199.55 43.7297   2
  -4   2  -2 1392.49 32.0175   1
   4  -2  -4 4870.65 50.4137   1
  -4   3   3 305.623 48.6529   2
  -4   3   1 16.8405 44.1259   2
   4  -3   1 44.7267 24.8226   1
   4  -3  -1 52.1707 29.8587   1
  -4   3  -1 50.6477 43.1821   2
   4  -3  -3 213.375 28.2686   1
   4  -3  -3 199.427 42.6872   2
  -4   4   4 6598.76 107.374   2
  -4   4   2 1473.54 37.7352   1
  -4   4   2 1463.31 67.7225   2
   4  -4   0 319490. 1240.24   1
   4  -4   0 316703. 1312.40   2
  -4   4   0 316415. 1243.33   1
  -4   4   0 318086. 1335.01   2
   4  -4  -2 1893.10 47.8824   1
   4  -4  -2 1608.17 67.4250   2
   4  -4  -4 6275.69 65.7200   1
   4  -4  -4 6244.19 93.2646   2
  -4   5   3 38.0073 58.5325   2
  -4   5   3 8.04511 33.6841   1
  -4   5   1 37.0533 57.0934   2
   4  -5   1 18.5269 31.9255   1
  -4   5   1 23.0542 32.3808   1
   4  -5   1 46.2085 52.2727   2
   4  -5  -1 10.0018 34.4816   1
  -4   5  -1 32.1228 36.1531   1
  -4   5  -1 12.7338 53.5819   2
   4  -5  -1 36.2827 48.4045   2
   4  -5  -3-2.92801 38.9331   1
   4  -5  -3 26.4681 50.0841   2
  -4   6   2 924.394 44.5042   1
  -4   6   2 914.800 72.9215   2
   4  -6   0 165509. 760.431   2
   4  -6   0 165566. 682.746   1
  -4   6   0 166731. 683.907   1
   4  -6  -2 1047.74 45.1280   1
   4  -6  -2 1058.40 65.1169   2
  -4   7   1 38.7739 40.2900   1
   4  -7  -1 61.7550 59.8491   2
  -5   0   0-13.2092 33.1986   2
   5   0   0 9.66091 19.9847   1
   5   0   0 3.24001 29.6461   2
  -5   0   0-0.80921 22.3813   1
   5   0  -2 9.18115 23.8856   1
  -5   0   2 7.57409 35.3595   2
  -5   0  -2 1.76406 23.9786   1
   5   0   2-15.4053 30.9616   2
  -5   1   3 67.8291 39.9722   2
   5   1  -3 63.1181 23.5294   1
  -5  -1  -1 2045.57 28.0769   1
  -5   1   1 2025.47 34.6610   1
   5   1   1 2054.67 40.6339   2
  -5   1  -1 2346.98 38.3744   1
  -5  -1   3 32.2828 30.2981   2
  -5   2   4 5.75348 42.2967   2
  -5   2   2-16.9749 45.2452   2
   5  -2   0 10.1077 26.9566   1
  -5   2   0-0.86445 46.0546   2
   5  -2  -2-1.28436 32.5946   1
   5  -2  -4 16.1556 24.8386   1
  -5   3   3 111.105 50.5190   2
  -5   3   3 143.343 31.4913   1
   5  -3   1 6118.60 91.5743   2
  -5   3   1 6313.55 65.3491   1
  -5   3   1 6090.41 101.033   2
   5  -3  -1 5991.59 61.6500   1
  -5   3  -1 6044.58 61.6105   1
  -5   3  -1 6130.40 98.6369   2
   5  -3  -3 131.319 46.2797   2
   5  -3  -3 181.419 48.8714   1
  -5   4   2 17.8252 61.3347   2
  -5   4   2 40.4281 34.4639   1
  -5   4   0-2.64840 36.4381   1
  -5   4   0 7.93908 55.3147   2
   5  -4   0 6.48948 30.4655   1
   5  -4   0 8.97926 51.2123   2
   5  -4  -2-12.2950 35.2107   1
   5  -4  -2-14.8944 52.9785   2
  -5   5   3 44.4691 67.4321   2
  -5   5   3 102.468 36.7166   1
  -5   5   1 293.880 37.5185   1
  -5   5   1 346.775 66.2944   2
   5  -5  -1 376.906 38.1020   1
   5  -5  -1 365.388 63.3762   2
   5  -5  -3 86.5448 40.3124   1
   5  -5  -3 60.2874 55.8855   2
  -5   6   2 65.7387 40.8329   1
   5  -6  -2 30.5478 57.8879   2
   6   0   0 300935. 1218.42   2
  -6   0   0 300649. 1169.37   1
  -6   1   3 383.066 54.4021   2
  -6   1   1 85.1603 46.6591   2
   6  -1  -1 95.2775 26.5643   1
   6  -1  -3 349.524 33.9786   1
  -6   2   2 902.159 37.2400   1
  -6   2   2 974.472 63.8826   2
   6  -2   0 221964. 879.723   1
  -6   2   0 221084. 885.704   1
  -6   2   0 219003. 962.324   2
   6  -2  -2 953.669 37.3859   1
   6  -2  -2 915.723 56.0223   2
  -6   3   3 130.466 61.8300   2
  -6   3   1 104.658 57.8696   2
  -6   3   1 110.809 35.5723   1
  -6   3  -1 92.0456 37.8784   1
   6  -3  -1 91.4688 32.4160   1
   6  -3  -1 140.537 57.0957   2
   6  -3  -3 57.2516 36.8981   1
   6  -3  -3 129.368 50.8935   2
   6  -4   0 179427. 807.827   2
   6  -4   0 176904. 724.934   1
   6  -4  -2 1020.38 44.6998   1
   6  -4  -2 1096.91 65.6960   2
  -6   5   1 31.5644 44.8195   1
   6  -5  -1-7.42944 61.8256   2
  -7   2   2 31.6117 59.2622   2
  -7   3   1 696.001 68.9280   2
   7  -3  -1 779.361 63.9167   2
   7  -3  -1 723.579 41.5070   1
   0   0   0    0.00    0.00   0

TITL 033_SSO_x1_P29_23-30-5-1 in Aeaa
REM Aeaa (#68 with fixed user cell!)
CELL 0.48590   5.444458   5.447740  20.350691  90.0000  90.0000  90.0000
ZERR    4.00   0.000647   0.000624   0.108079   0.0000   0.0000   0.0000
LATT  5
SYMM  x,-y,-z+1/2
SYMM -x+1/2, y,-z
SYMM -x+1/2,-y, z+1/2
SFAC O Sr Sn
UNIT 28.00 12.00 8.00
TREF
HKLF 4
END
;
_shelx_hkl_checksum                73954
loop_
  _axis.id
  _axis.system
  _axis.type
  _axis.equipment
  _axis.parity
  _axis.depends_on
  _axis.zero
  _axis.vector[1]
  _axis.vector[2]
  _axis.vector[3]
 source abstract . source . . . 0.99999589 0.00000000 -0.00286792
 omega abstract rotation goniometer -1 . 86.41012000 0.00000000 0.00000000
 1.00000000
 kappa abstract rotation goniometer -1 omega 0.00000000 -0.76381056 0.00000000
 0.64544049
 phi abstract rotation goniometer -1 kappa . 0.00000000 0.00000000 1.00000000
 theta abstract rotation goniometer -1 . 0.06465499 0.00000000 0.00000000
 1.00000000
 matrixX abstract general general . phi . 1.00000000 0.00000000 0.00000000
 matrixY abstract general general . phi . 0.00000000 1.00000000 0.00000000
 matrixZ abstract general general . phi . 0.00000000 0.00000000 1.00000000
 dacX abstract translation general . phi . 0.00000000 1.00000000 0.00000000
 dacY abstract translation general . phi . -1.00000000 0.00000000 0.00000000
 dacZ abstract translation general . phi . 0.00000000 0.00000000 1.00000000

_olex2_submission_special_instructions  'No special instructions were received'
_oxdiff_exptl_absorpt_empirical_details
;
Empirical correction (ABSPACK) includes:
- Absorption correction using spherical harmonics
- Frame scaling
;
_oxdiff_exptl_absorpt_empirical_full_max  1.688
_oxdiff_exptl_absorpt_empirical_full_min  0.468
loop_
  _twin_individual_id
  _twin_individual_mass_fraction_refined
 1 0.279(15)
 2 0.721(15)
