# Supplementary material for: The varying temperature- and pressure-induced phase transition pathways in hybrid improper ferroelectric Sr3Sn2O7
Source: Acta Crystallogr B Struct Sci Cryst Eng Mater. 2025 Apr 14;81(Pt 3):318–24. doi: 10.1107/S2052520625002306 (PMC12147935; doi:10.1107/S2052520625002306)
Supplement: Supplementary file 1 [file b-81-00318-sup1.zip › SSO_HP_VT_CIFs/SSO_HP_CIFS/034_SSO_x1_P30_23-30-5-1.cif]

data_034_sso_x1_p30_23-30-5-1

# start Validation Reply Form
_vrf_ATOM007_034_sso_x1_p30_23-30-5-1
;
PROBLEM: _atom_site_aniso_label is missing
RESPONSE: As the measurement was performed using a diamond anvil cell to
achieve high pressures, the available region of reciprocal space is 
restricted, resulting in a low data/parameter ratio. Therefore, an 
anisotropic model is neither feasible nor advisable.
;
_vrf_PLAT029_034_sso_x1_p30_23-30-5-1
;
PROBLEM: _diffrn_measured_fraction_theta_full value Low .      0.230 Why?  
RESPONSE: The measurement was performed using a diamond anvil cell, of 
which the precise design necessitates a small opening angle (approx. 23
degrees) to obtain high pressures. This restricts the available region
of reciprocal space.
;
_vrf_PLAT088_034_sso_x1_p30_23-30-5-1
;
PROBLEM: Poor Data / Parameter Ratio ....................       5.79 Note  
RESPONSE: The measurement was performed using a diamond anvil cell, of 
which the precise design necessitates a small opening angle (approx. 23
degrees) to obtain high pressures. This restricts the available region
of reciprocal space. The sample was refined isotropically to improve this.
;
# end Validation Reply Form

_audit_creation_date               2025-01-08
_audit_creation_method
;
Olex2 1.5-ac7-013
(compiled 2025.01.02 svn.rf662f148 for Rigaku Oxford Diffraction, GUI svn.r7109)
;
_shelx_SHELXL_version_number       '2019/3'
_audit_contact_author_address  
;
Dept. of Chemistry, University of Warwick, Gibbet Hill Road, Coventry, CV4 7AL
;
_audit_contact_author_email        ?
_audit_contact_author_name         'Evie Ladbrook'
_audit_contact_author_phone        ?
_publ_contact_author_id_orcid      ?
_publ_section_references
;
Dolomanov, O.V., Bourhis, L.J., Gildea, R.J, Howard, J.A.K. & Puschmann, H.
 (2009), J. Appl. Cryst. 42, 339-341.

Sheldrick, G.M. (2008). Acta Cryst. A64, 112-122.

Sheldrick, G.M. (2015). Acta Cryst. C71, 3-8.
;
_chemical_name_common              ?
_chemical_name_systematic          ?
_chemical_formula_moiety           'O7 Sn2 Sr3'
_chemical_formula_sum              'O7 Sn2 Sr3'
_chemical_formula_weight           612.24
_chemical_melting_point            ?
_chemical_oxdiff_formula           'Sr3 Sn2 O7'
loop_
  _atom_type_symbol
  _atom_type_description
  _atom_type_scat_dispersion_real
  _atom_type_scat_dispersion_imag
  _atom_type_scat_source
 'O' 'O' 0.0036 0.0026 'International Tables Vol C Tables 4.2.6.8 and 6.1.1.4'
 'Sr' 'Sr' 0.1333 1.7343 'International Tables Vol C Tables 4.2.6.8 and 6.1.1.4'
 'Sn' 'Sn' -1.6654 0.7203
 'International Tables Vol C Tables 4.2.6.8 and 6.1.1.4'

_shelx_space_group_comment
;
The symmetry employed for this shelxl refinement is uniquely defined
by the following loop, which should always be used as a source of
symmetry information in preference to the above space-group names.
They are only intended as comments.
;
_space_group_crystal_system        'orthorhombic'
_space_group_IT_number             68
_space_group_name_H-M_alt          'A c a a'
_space_group_name_Hall             '-A 2ac 2c'
loop_
  _space_group_symop_operation_xyz
 'x, y, z'
 '-x+1/2, -y, z+1/2'
 'x, -y, -z+1/2'
 '-x+1/2, y, -z'
 'x, y+1/2, z+1/2'
 '-x+1/2, -y+1/2, z+1'
 'x, -y+1/2, -z+1'
 '-x+1/2, y+1/2, -z+1/2'
 '-x, -y, -z'
 'x-1/2, y, -z-1/2'
 '-x, y, z-1/2'
 'x-1/2, -y, z'
 '-x, -y+1/2, -z+1/2'
 'x-1/2, y+1/2, -z'
 '-x, y+1/2, z'
 'x-1/2, -y+1/2, z+1/2'

_cell_length_a                     5.4268(9)
_cell_length_b                     5.4293(10)
_cell_length_c                     20.39(15)
_cell_angle_alpha                  90
_cell_angle_beta                   90
_cell_angle_gamma                  90
_cell_volume                       601(4)
_cell_formula_units_Z              4
_cell_measurement_reflns_used      240
_cell_measurement_temperature      300
_cell_measurement_theta_max        19.9440
_cell_measurement_theta_min        3.5880
_shelx_estimated_absorpt_T_max     0.833
_shelx_estimated_absorpt_T_min     0.571
_exptl_absorpt_coefficient_mu      12.629
_exptl_absorpt_correction_T_max    0.16135
_exptl_absorpt_correction_T_min    0.14778
_exptl_absorpt_correction_type     sphere
_exptl_absorpt_process_details
;
CrysAlisPro 1.171.43.105a (Rigaku Oxford Diffraction, 2024)
Spherical absorption correction
using equivalent radius and absorption coefficient.
Empirical absorption correction using spherical harmonics,
implemented in SCALE3 ABSPACK scaling algorithm.
;
_exptl_absorpt_special_details     ?
_exptl_crystal_colour              'clear colourless'
_exptl_crystal_colour_lustre       clear
_exptl_crystal_colour_primary      colourless
_exptl_crystal_density_diffrn      6.769
_exptl_crystal_density_meas        ?
_exptl_crystal_density_method      ?
_exptl_crystal_description         plate
_exptl_crystal_F_000               1080
_exptl_crystal_size_max            0.05
_exptl_crystal_size_mid            0.03
_exptl_crystal_size_min            0.015
_exptl_crystal_size_rad            0.400
_exptl_transmission_factor_max     ?
_exptl_transmission_factor_min     ?
_diffrn_reflns_av_R_equivalents    0.0086
_diffrn_reflns_av_unetI/netI       0.0055
_diffrn_reflns_Laue_measured_fraction_full  0.230
_diffrn_reflns_Laue_measured_fraction_max  0.157
_diffrn_reflns_limit_h_max         7
_diffrn_reflns_limit_h_min         -7
_diffrn_reflns_limit_k_max         7
_diffrn_reflns_limit_k_min         -7
_diffrn_reflns_limit_l_max         4
_diffrn_reflns_limit_l_min         -4
_diffrn_reflns_number              392
_diffrn_reflns_point_group_measured_fraction_full  0.230
_diffrn_reflns_point_group_measured_fraction_max  0.157
_diffrn_reflns_theta_full          16.950
_diffrn_reflns_theta_max           21.162
_diffrn_reflns_theta_min           2.566
_diffrn_ambient_temperature        300
_diffrn_detector                   'Hybrid Pixel Array Detector'
_diffrn_detector_area_resol_mean   13.3333
_diffrn_measured_fraction_theta_full  0.230
_diffrn_measured_fraction_theta_max  0.157
_diffrn_measurement_details
;
List of Runs (angles in degrees, time in seconds):

  # Type    Start    End  Width  t~exp~   \w     \q     \k     \f   Frames
--------------------------------------------------------------------------
  1  \f    -27.80  26.60   0.20    1.00 -90.00   0.00   0.00    --   272
  2  \f   -167.80-112.80   0.20    1.00-130.00   0.00   0.00    --   275
;
_diffrn_measurement_device         'abstract diffractometer'
_diffrn_measurement_device_type   
 'dectris-CrysAlisPro-abstract goniometer imported dectris images'
_diffrn_measurement_method         '\f scans'
_diffrn_orient_matrix_axis[1]      matrixX
_diffrn_orient_matrix_axis[2]      matrixY
_diffrn_orient_matrix_axis[3]      matrixZ
_diffrn_orient_matrix_type        
 'CrysAlisPro convention (1999,Acta A55,543-557)'
_diffrn_orient_matrix_UB_11        0.0033399807
_diffrn_orient_matrix_UB_12        -0.0032864889
_diffrn_orient_matrix_UB_13        -0.0238750394
_diffrn_orient_matrix_UB_21        0.0620477321
_diffrn_orient_matrix_UB_22        -0.0641389408
_diffrn_orient_matrix_UB_23        0.0012624055
_diffrn_orient_matrix_UB_31        -0.0642553590
_diffrn_orient_matrix_UB_32        -0.0621189176
_diffrn_orient_matrix_UB_33        -0.0000799927
_diffrn_radiation_monochromator    synchrotron
_diffrn_radiation_probe            x-ray
_diffrn_radiation_type             synchrotron
_diffrn_radiation_wavelength       0.4859
_diffrn_source                     synchrotron
_reflns_Friedel_coverage           0.000
_reflns_Friedel_fraction_full      .
_reflns_Friedel_fraction_max       .
_reflns_number_gt                  68
_reflns_number_total               81
_reflns_special_details
;
Measurement was performed using a diamond anvil cell with an opening 
angle of approximately 23 degrees.
 Reflections were merged by SHELXL according to the crystal
 class for the calculation of statistics and refinement.
 
 _reflns_Friedel_fraction is defined as the number of unique
 Friedel pairs measured divided by the number that would be
 possible theoretically, ignoring centric projections and
 systematic absences. Completness statistics refer to single and
 composite reflections containing twin component 1 only.
;
_reflns_threshold_expression       'I > 2\s(I)'
_computing_cell_refinement         'CrysAlisPro 1.171.43.105a (Rigaku OD, 2024)'
_computing_data_collection        
 'CrysAlisPro 1.171.43.105a (Rigaku OD, 2024) (IMPORT)'
_computing_data_reduction          'CrysAlisPro 1.171.43.105a (Rigaku OD, 2024)'
_computing_molecular_graphics      'Olex2 1.5-ac7-013 (Dolomanov et al., 2009)'
_computing_publication_material    'Olex2 1.5-ac7-013 (Dolomanov et al., 2009)'
_computing_structure_refinement    'SHELXL 2019/3 (Sheldrick, 2015)'
_computing_structure_solution      'SHELXS  (Sheldrick, 2008)'
_refine_diff_density_max           0.531
_refine_diff_density_min           -0.532
_refine_diff_density_rms           0.191
_refine_ls_extinction_coef         .
_refine_ls_extinction_method       none
_refine_ls_goodness_of_fit_ref     1.358
_refine_ls_hydrogen_treatment      undef
_refine_ls_matrix_type             full
_refine_ls_number_parameters       14
_refine_ls_number_reflns           81
_refine_ls_number_restraints       3
_refine_ls_R_factor_all            0.0305
_refine_ls_R_factor_gt             0.0274
_refine_ls_restrained_S_all        1.342
_refine_ls_shift/su_max            0.000
_refine_ls_shift/su_mean           0.000
_refine_ls_structure_factor_coef   Fsqd
_refine_ls_weighting_details      
 'w=1/[\s^2^(Fo^2^)+(0.0451P)^2^+2.1912P] where P=(Fo^2^+2Fc^2^)/3'
_refine_ls_weighting_scheme        calc
_refine_ls_wR_factor_gt            0.0915
_refine_ls_wR_factor_ref           0.0964
_refine_special_details
;
 Refined as a 2-component twin.
The O1-Sn1-O2 distances were restrained to be similar as this lies along the c
axis which is is poorly defined due to the small opening angle of the
diamond anvil cell, the orientation of the plate-like crystal within the cell
and high mosaicity along c. Therefore, a SADI restraint was used to maintain
chemical and physical sensibility of the model.

SIMU restraint necessary to maintain sensible displacement parameters.
;
_olex2_refinement_description
;
1. Twinned data refinement
 Scales: 0.306(18)
 0.694(18)
2. Restrained distances
 O1-Sn1 \\sim Sn1-O2
 with sigma of 0.1
3. Uiso/Uaniso restraints and constraints
O2 \\sim O3 \\sim O1: within 3A with sigma of 0.002 and sigma for terminal
atoms of 0.004 within 3A
;
_atom_sites_solution_hydrogens     .
_atom_sites_solution_primary       isomorph
_atom_sites_solution_secondary     difmap
loop_
  _atom_site_label
  _atom_site_type_symbol
  _atom_site_fract_x
  _atom_site_fract_y
  _atom_site_fract_z
  _atom_site_U_iso_or_equiv
  _atom_site_adp_type
  _atom_site_occupancy
  _atom_site_site_symmetry_order
  _atom_site_calc_flag
  _atom_site_refinement_flags_posn
  _atom_site_refinement_flags_adp
  _atom_site_refinement_flags_occupancy
  _atom_site_disorder_assembly
  _atom_site_disorder_group
 Sr1 Sr 0.250000 0.250000 0.000000 0.0097(7) Uiso 1 4 d S . P . .
 Sr2 Sr 0.750000 0.250000 0.3115(4) 0.0113(8) Uiso 1 2 d S . P . .
 Sn1 Sn 0.750000 0.250000 0.0990(2) 0.0073(7) Uiso 1 2 d DS . P . .
 O1 O 0.750000 0.250000 0.000000 0.008(3) Uiso 1 4 d DS U P . .
 O2 O 0.750000 0.250000 0.201(3) 0.011(2) Uiso 1 2 d DS U P . .
 O3 O 0.4513(13) 0.4500(13) 0.0978(10) 0.0096(15) Uiso 1 1 d . U . . .

_geom_special_details
;
 All esds (except the esd in the dihedral angle between two l.s. planes)
 are estimated using the full covariance matrix.  The cell esds are taken
 into account individually in the estimation of esds in distances, angles
 and torsion angles; correlations between esds in cell parameters are only
 used when they are defined by crystal symmetry.  An approximate (isotropic)
 treatment of cell esds is used for estimating esds involving l.s. planes.
;
loop_
  _geom_bond_atom_site_label_1
  _geom_bond_atom_site_label_2
  _geom_bond_distance
  _geom_bond_site_symmetry_2
  _geom_bond_publ_flag
 Sr1 O1 2.7134(5) . ?
 Sr1 O1 2.7146(5) 9_665 ?
 Sr1 O1 2.7134(5) 1_455 ?
 Sr1 O1 2.7146(5) 9_655 ?
 Sr1 O3 2.52(2) 4 ?
 Sr1 O3 3.043(16) 9_665 ?
 Sr1 O3 3.043(16) 14_545 ?
 Sr1 O3 2.52(2) . ?
 Sr1 O3 3.043(16) 12_565 ?
 Sr1 O3 2.52(2) 6_554 ?
 Sr1 O3 2.52(2) 7_554 ?
 Sr1 O3 3.043(16) 15_645 ?
 Sr2 Sn1 3.270(10) 13_655 ?
 Sr2 Sn1 3.270(10) 13_755 ?
 Sr2 Sn1 3.271(10) 3_565 ?
 Sr2 O2 2.726(5) 3_565 ?
 Sr2 O2 2.725(5) 13_755 ?
 Sr2 O2 2.26(5) . ?
 Sr2 O2 2.726(5) 3 ?
 Sr2 O2 2.725(5) 13_655 ?
 Sr2 O3 2.949(19) 3_565 ?
 Sr2 O3 2.41(2) 10_656 ?
 Sr2 O3 2.949(19) 8_645 ?
 Sr2 O3 2.41(2) 13_655 ?
 Sn1 O1 2.018(15) . ?
 Sn1 O2 2.07(5) . ?
 Sn1 O3 1.951(8) . ?
 Sn1 O3 1.951(8) 6_654 ?
 Sn1 O3 1.961(7) 15_645 ?
 Sn1 O3 1.961(7) 12_665 ?

loop_
  _geom_angle_atom_site_label_1
  _geom_angle_atom_site_label_2
  _geom_angle_atom_site_label_3
  _geom_angle
  _geom_angle_site_symmetry_1
  _geom_angle_site_symmetry_3
  _geom_angle_publ_flag
 O1 Sr1 O1 180.0 . 1_455 ?
 O1 Sr1 O1 90.0 . 9_655 ?
 O1 Sr1 O1 90.0 1_455 9_655 ?
 O1 Sr1 O1 90.0 1_455 9_665 ?
 O1 Sr1 O1 90.0 . 9_665 ?
 O1 Sr1 O1 180.0 9_665 9_655 ?
 O1 Sr1 O3 122.2(2) . 14_545 ?
 O1 Sr1 O3 57.6(2) 9_665 9_665 ?
 O1 Sr1 O3 122.2(2) 1_455 15_645 ?
 O1 Sr1 O3 57.8(2) 1_455 14_545 ?
 O1 Sr1 O3 57.8(2) . 9_665 ?
 O1 Sr1 O3 122.4(2) 9_665 14_545 ?
 O1 Sr1 O3 122.4(2) 9_655 12_565 ?
 O1 Sr1 O3 57.8(2) . 15_645 ?
 O1 Sr1 O3 122.4(2) 9_655 9_665 ?
 O1 Sr1 O3 57.8(2) 1_455 12_565 ?
 O1 Sr1 O3 122.2(2) 1_455 9_665 ?
 O1 Sr1 O3 57.6(2) 9_655 14_545 ?
 O1 Sr1 O3 57.6(2) 9_665 12_565 ?
 O1 Sr1 O3 122.4(2) 9_665 15_645 ?
 O1 Sr1 O3 57.6(2) 9_655 15_645 ?
 O1 Sr1 O3 122.2(2) . 12_565 ?
 O3 Sr1 O1 64.5(3) 7_554 9_655 ?
 O3 Sr1 O1 64.3(3) 7_554 . ?
 O3 Sr1 O1 64.5(3) . 9_665 ?
 O3 Sr1 O1 115.5(3) 4 9_655 ?
 O3 Sr1 O1 115.5(3) . 9_655 ?
 O3 Sr1 O1 64.3(3) . . ?
 O3 Sr1 O1 64.5(3) 4 9_665 ?
 O3 Sr1 O1 115.7(3) 7_554 1_455 ?
 O3 Sr1 O1 115.7(3) . 1_455 ?
 O3 Sr1 O1 115.7(3) 6_554 . ?
 O3 Sr1 O1 64.3(3) 4 1_455 ?
 O3 Sr1 O1 115.5(3) 7_554 9_665 ?
 O3 Sr1 O1 115.7(3) 4 . ?
 O3 Sr1 O1 64.3(3) 6_554 1_455 ?
 O3 Sr1 O1 64.5(3) 6_554 9_655 ?
 O3 Sr1 O1 115.5(3) 6_554 9_665 ?
 O3 Sr1 O3 58.8(4) . 12_565 ?
 O3 Sr1 O3 58.7(4) . 15_645 ?
 O3 Sr1 O3 115.3(5) 14_545 15_645 ?
 O3 Sr1 O3 168.6(2) 6_554 9_665 ?
 O3 Sr1 O3 75.3(7) 4 7_554 ?
 O3 Sr1 O3 115.6(5) 14_545 12_565 ?
 O3 Sr1 O3 58.8(4) 6_554 15_645 ?
 O3 Sr1 O3 58.7(4) 7_554 9_665 ?
 O3 Sr1 O3 129.0(5) 4 . ?
 O3 Sr1 O3 128.6(5) 4 6_554 ?
 O3 Sr1 O3 128.6(5) 7_554 . ?
 O3 Sr1 O3 75.3(7) 6_554 . ?
 O3 Sr1 O3 115.6(5) 15_645 9_665 ?
 O3 Sr1 O3 58.8(4) 4 9_665 ?
 O3 Sr1 O3 98.1(8) 14_545 9_665 ?
 O3 Sr1 O3 58.8(4) 7_554 14_545 ?
 O3 Sr1 O3 93.3(7) . 9_665 ?
 O3 Sr1 O3 58.7(4) 4 14_545 ?
 O3 Sr1 O3 115.3(5) 12_565 9_665 ?
 O3 Sr1 O3 93.3(7) 4 12_565 ?
 O3 Sr1 O3 129.0(5) 7_554 6_554 ?
 O3 Sr1 O3 58.7(4) 6_554 12_565 ?
 O3 Sr1 O3 168.6(2) . 14_545 ?
 O3 Sr1 O3 93.3(7) 6_554 14_545 ?
 O3 Sr1 O3 93.3(7) 7_554 15_645 ?
 O3 Sr1 O3 168.6(2) 7_554 12_565 ?
 O3 Sr1 O3 98.1(8) 12_565 15_645 ?
 O3 Sr1 O3 168.6(2) 4 15_645 ?
 Sn1 Sr2 Sn1 71.8(2) 13_755 3_565 ?
 Sn1 Sr2 Sn1 112.1(5) 13_755 13_655 ?
 Sn1 Sr2 Sn1 71.8(2) 13_655 3_565 ?
 O2 Sr2 Sn1 92.9(6) 3 13_655 ?
 O2 Sr2 Sn1 92.9(6) 13_755 3_565 ?
 O2 Sr2 Sn1 39.2(11) 13_755 13_755 ?
 O2 Sr2 Sn1 151.3(13) 3 3_565 ?
 O2 Sr2 Sn1 39.1(11) 3_565 3_565 ?
 O2 Sr2 Sn1 92.9(6) 13_655 3_565 ?
 O2 Sr2 Sn1 39.2(11) 13_655 13_655 ?
 O2 Sr2 Sn1 92.9(6) 3_565 13_655 ?
 O2 Sr2 Sn1 123.9(3) . 3_565 ?
 O2 Sr2 Sn1 151.3(13) 13_655 13_755 ?
 O2 Sr2 Sn1 151.3(13) 13_755 13_655 ?
 O2 Sr2 Sn1 123.9(2) . 13_655 ?
 O2 Sr2 Sn1 92.9(6) 3 13_755 ?
 O2 Sr2 Sn1 123.9(3) . 13_755 ?
 O2 Sr2 Sn1 92.9(6) 3_565 13_755 ?
 O2 Sr2 O2 89.5(2) 13_655 3_565 ?
 O2 Sr2 O2 84.8(12) . 3_565 ?
 O2 Sr2 O2 170(2) 13_655 13_755 ?
 O2 Sr2 O2 84.8(12) . 13_755 ?
 O2 Sr2 O2 84.8(12) . 3 ?
 O2 Sr2 O2 89.5(2) 13_655 3 ?
 O2 Sr2 O2 170(2) 3 3_565 ?
 O2 Sr2 O2 84.8(12) . 13_655 ?
 O2 Sr2 O2 89.5(2) 13_755 3_565 ?
 O2 Sr2 O2 89.5(2) 13_755 3 ?
 O2 Sr2 O3 127.4(10) 3_565 8_645 ?
 O2 Sr2 O3 60.5(8) 3_565 3_565 ?
 O2 Sr2 O3 60.5(8) 3 8_645 ?
 O2 Sr2 O3 128.8(4) . 3_565 ?
 O2 Sr2 O3 128.8(4) . 8_645 ?
 O2 Sr2 O3 140.2(5) . 10_656 ?
 O2 Sr2 O3 127.2(10) 13_755 3_565 ?
 O2 Sr2 O3 140.2(5) . 13_655 ?
 O2 Sr2 O3 127.2(10) 13_655 8_645 ?
 O2 Sr2 O3 127.4(10) 3 3_565 ?
 O2 Sr2 O3 60.6(8) 13_755 8_645 ?
 O2 Sr2 O3 60.6(8) 13_655 3_565 ?
 O3 Sr2 Sn1 87.0(6) 13_655 13_755 ?
 O3 Sr2 Sn1 86.9(5) 13_655 3_565 ?
 O3 Sr2 Sn1 36.30(19) 8_645 13_755 ?
 O3 Sr2 Sn1 36.09(19) 3_565 3_565 ?
 O3 Sr2 Sn1 36.6(2) 10_656 3_565 ?
 O3 Sr2 Sn1 36.3(2) 13_655 13_655 ?
 O3 Sr2 Sn1 96.1(5) 8_645 13_655 ?
 O3 Sr2 Sn1 96.2(5) 8_645 3_565 ?
 O3 Sr2 Sn1 36.30(19) 3_565 13_655 ?
 O3 Sr2 Sn1 96.1(5) 3_565 13_755 ?
 O3 Sr2 Sn1 87.0(6) 10_656 13_655 ?
 O3 Sr2 Sn1 36.3(2) 10_656 13_755 ?
 O3 Sr2 O2 67.5(9) 10_656 13_755 ?
 O3 Sr2 O2 67.7(9) 13_655 3 ?
 O3 Sr2 O2 121.5(12) 13_655 13_755 ?
 O3 Sr2 O2 121.3(12) 13_655 3_565 ?
 O3 Sr2 O2 67.7(9) 10_656 3_565 ?
 O3 Sr2 O2 67.5(9) 13_655 13_655 ?
 O3 Sr2 O2 121.5(12) 10_656 13_655 ?
 O3 Sr2 O2 121.3(12) 10_656 3 ?
 O3 Sr2 O3 61.2(5) 13_655 3_565 ?
 O3 Sr2 O3 102.4(8) 8_645 3_565 ?
 O3 Sr2 O3 61.2(5) 10_656 8_645 ?
 O3 Sr2 O3 61.2(5) 10_656 3_565 ?
 O3 Sr2 O3 61.2(5) 13_655 8_645 ?
 O3 Sr2 O3 79.6(9) 10_656 13_655 ?
 Sr1 Sn1 Sr1 106.7(4) . 1_655 ?
 Sr2 Sn1 Sr1 109.5(2) 3_565 1_655 ?
 Sr2 Sn1 Sr1 177.3(2) 13_755 . ?
 Sr2 Sn1 Sr1 177.3(2) 13_655 1_655 ?
 Sr2 Sn1 Sr1 70.6(4) 13_655 . ?
 Sr2 Sn1 Sr1 70.6(4) 13_755 1_655 ?
 Sr2 Sn1 Sr1 109.5(2) 3 . ?
 Sr2 Sn1 Sr1 109.5(2) 3_565 . ?
 Sr2 Sn1 Sr1 109.5(2) 3 1_655 ?
 Sr2 Sn1 Sr2 112.1(5) 13_755 13_655 ?
 Sr2 Sn1 Sr2 112.2(5) 3_565 3 ?
 Sr2 Sn1 Sr2 71.8(2) 13_755 3_565 ?
 Sr2 Sn1 Sr2 71.8(2) 13_655 3_565 ?
 Sr2 Sn1 Sr2 71.8(2) 13_755 3 ?
 Sr2 Sn1 Sr2 71.8(2) 13_655 3 ?
 O1 Sn1 Sr1 53.4(2) . . ?
 O1 Sn1 Sr1 53.4(2) . 1_655 ?
 O1 Sn1 Sr2 123.9(2) . 3_565 ?
 O1 Sn1 Sr2 123.9(2) . 13_655 ?
 O1 Sn1 Sr2 123.9(2) . 13_755 ?
 O1 Sn1 Sr2 123.9(2) . 3 ?
 O1 Sn1 O2 180.0 . . ?
 O2 Sn1 Sr1 126.6(2) . . ?
 O2 Sn1 Sr1 126.6(2) . 1_655 ?
 O2 Sn1 Sr2 56.1(2) . 13_755 ?
 O2 Sn1 Sr2 56.1(3) . 13_655 ?
 O2 Sn1 Sr2 56.1(2) . 3_565 ?
 O2 Sn1 Sr2 56.1(3) . 3 ?
 O3 Sn1 Sr1 116.1(4) 12_665 . ?
 O3 Sn1 Sr1 47.6(5) 6_654 1_655 ?
 O3 Sn1 Sr1 131.3(5) . 1_655 ?
 O3 Sn1 Sr1 47.6(5) . . ?
 O3 Sn1 Sr1 63.0(4) 12_665 1_655 ?
 O3 Sn1 Sr1 63.0(4) 15_645 . ?
 O3 Sn1 Sr1 116.1(4) 15_645 1_655 ?
 O3 Sn1 Sr1 131.3(5) 6_654 . ?
 O3 Sn1 Sr2 62.9(4) 12_665 13_755 ?
 O3 Sn1 Sr2 134.1(5) 12_665 3 ?
 O3 Sn1 Sr2 134.1(5) 15_645 3_565 ?
 O3 Sn1 Sr2 47.0(5) 15_645 3 ?
 O3 Sn1 Sr2 47.0(5) 12_665 3_565 ?
 O3 Sn1 Sr2 117.9(4) . 3 ?
 O3 Sn1 Sr2 134.1(5) 6_654 13_655 ?
 O3 Sn1 Sr2 62.9(4) 15_645 13_655 ?
 O3 Sn1 Sr2 117.9(4) 6_654 3_565 ?
 O3 Sn1 Sr2 62.9(4) . 3_565 ?
 O3 Sn1 Sr2 46.9(5) 6_654 13_755 ?
 O3 Sn1 Sr2 46.9(5) . 13_655 ?
 O3 Sn1 Sr2 117.9(4) 15_645 13_755 ?
 O3 Sn1 Sr2 117.9(4) 12_665 13_655 ?
 O3 Sn1 Sr2 62.9(4) 6_654 3 ?
 O3 Sn1 Sr2 134.1(5) . 13_755 ?
 O3 Sn1 O1 89.3(6) 15_645 . ?
 O3 Sn1 O1 89.3(6) 6_654 . ?
 O3 Sn1 O1 89.3(6) 12_665 . ?
 O3 Sn1 O1 89.3(6) . . ?
 O3 Sn1 O2 90.7(6) 6_654 . ?
 O3 Sn1 O2 90.7(6) 12_665 . ?
 O3 Sn1 O2 90.7(6) . . ?
 O3 Sn1 O2 90.7(6) 15_645 . ?
 O3 Sn1 O3 178.6(11) 12_665 15_645 ?
 O3 Sn1 O3 89.96(9) . 15_645 ?
 O3 Sn1 O3 90.02(9) . 12_665 ?
 O3 Sn1 O3 90.02(9) 6_654 15_645 ?
 O3 Sn1 O3 89.96(9) 6_654 12_665 ?
 O3 Sn1 O3 178.6(11) . 6_654 ?
 Sr1 O1 Sr1 90.0 1_655 9_655 ?
 Sr1 O1 Sr1 180.0 . 1_655 ?
 Sr1 O1 Sr1 90.0 . 9_665 ?
 Sr1 O1 Sr1 90.0 1_655 9_665 ?
 Sr1 O1 Sr1 180.0 9_655 9_665 ?
 Sr1 O1 Sr1 90.0 . 9_655 ?
 Sn1 O1 Sr1 90.0 . 9_665 ?
 Sn1 O1 Sr1 90.0 . . ?
 Sn1 O1 Sr1 90.0 7_554 9_655 ?
 Sn1 O1 Sr1 90.0 7_554 9_665 ?
 Sn1 O1 Sr1 90.0 . 1_655 ?
 Sn1 O1 Sr1 90.0 7_554 1_655 ?
 Sn1 O1 Sr1 90.0 . 9_655 ?
 Sn1 O1 Sr1 90.0 7_554 . ?
 Sn1 O1 Sn1 180.0 . 7_554 ?
 Sr2 O2 Sr2 89.5(2) 13_655 3 ?
 Sr2 O2 Sr2 170(2) 3 3_565 ?
 Sr2 O2 Sr2 95.2(12) . 3 ?
 Sr2 O2 Sr2 170(2) 13_655 13_755 ?
 Sr2 O2 Sr2 95.2(12) . 3_565 ?
 Sr2 O2 Sr2 95.2(12) . 13_655 ?
 Sr2 O2 Sr2 95.2(12) . 13_755 ?
 Sr2 O2 Sr2 89.5(2) 13_755 3 ?
 Sr2 O2 Sr2 89.5(2) 13_655 3_565 ?
 Sr2 O2 Sr2 89.5(2) 13_755 3_565 ?
 Sn1 O2 Sr2 84.8(12) . 3 ?
 Sn1 O2 Sr2 84.8(12) . 13_755 ?
 Sn1 O2 Sr2 84.8(12) . 3_565 ?
 Sn1 O2 Sr2 84.8(12) . 13_655 ?
 Sn1 O2 Sr2 180.0 . . ?
 Sr1 O3 Sr1 86.7(7) . 9_665 ?
 Sr1 O3 Sr2 166.5(6) . 3_565 ?
 Sr2 O3 Sr1 102.5(5) 13_655 . ?
 Sr2 O3 Sr1 170.8(7) 13_655 9_665 ?
 Sr2 O3 Sr1 79.8(5) 3_565 9_665 ?
 Sr2 O3 Sr2 91.0(8) 13_655 3_565 ?
 Sn1 O3 Sr1 82.1(4) . 9_665 ?
 Sn1 O3 Sr1 81.9(4) 15_655 9_665 ?
 Sn1 O3 Sr1 97.2(6) 15_655 . ?
 Sn1 O3 Sr1 97.5(6) . . ?
 Sn1 O3 Sr2 81.0(4) . 3_565 ?
 Sn1 O3 Sr2 96.7(5) . 13_655 ?
 Sn1 O3 Sr2 80.8(4) 15_655 3_565 ?
 Sn1 O3 Sr2 96.5(5) 15_655 13_655 ?
 Sn1 O3 Sn1 157.6(4) . 15_655 ?

_shelx_res_file
;
TITL 034_SSO_x1_P30_23-30-5-1 in Aeaa
    034_sso_x1_p30_23-30-5-1.res
    created by SHELXL-2019/3 at 17:45:21 on 08-Jan-2025
REM Aeaa (#68 with fixed user cell
CELL 0.4859 5.426765 5.42929 20.391215 90 90 90
ZERR 4 0.000927 0.000963 0.148888 0 0 0
LATT 5
SYMM 0.5-X,-Y,0.5+Z
SYMM +X,-Y,0.5-Z
SYMM 0.5-X,+Y,-Z
SFAC O Sr Sn
DISP O 0.0036 0.0026 8.3735
DISP Sn -1.6654 0.7203 2178.1549
DISP Sr 0.1333 1.7343 4851.4431
UNIT 28 12 8
SIMU 0.002 0.004 3 O2 O3 O1
SADI 0.1 O1 Sn1 Sn1 O2

L.S. 10
PLAN  5
SIZE 0.05 0.03 0.015
TEMP 26.85
CONF
LIST 4
MORE -1
fmap 2
acta
TWIN 0 1 0 -1 0 0 0 0 1 2
REM <olex2.extras>
REM <HklSrc "%.\\034_SSO_x1_P30_23-30-5-1.hkl">
REM </olex2.extras>

WGHT    0.045100    2.191200
BASF   0.69429
FVAR       1.45310
SR1   2    0.250000    0.250000    0.000000    10.25000    0.00966
SR2   2    0.750000    0.250000    0.311507    10.50000    0.01130
SN1   3    0.750000    0.250000    0.098960    10.50000    0.00730
O1    1    0.750000    0.250000    0.000000    10.25000    0.00806
O2    1    0.750000    0.250000    0.200659    10.50000    0.01137
O3    1    0.451264    0.450003    0.097825    11.00000    0.00956
HKLF 4


REM  034_SSO_x1_P30_23-30-5-1 in Aeaa
REM wR2 = 0.0964, GooF = S = 1.358, Restrained GooF = 1.342 for all data
REM R1 = 0.0274 for 68 Fo > 4sig(Fo) and 0.0305 for all 81 data
REM 14 parameters refined using 3 restraints

END

WGHT      0.0451      2.1912

REM Highest difference peak  0.531,  deepest hole -0.532,  1-sigma level  0.191
Q1    1   0.7534  0.1644  0.0820  11.00000  0.05    0.53
Q2    1   0.2500  0.1653  0.0000  10.50000  0.05    0.52
Q3    1   0.2500  0.0038  0.0000  10.50000  0.05    0.42
Q4    1   0.9236  0.2618  0.3566  11.00000  0.05    0.21
Q5    1   0.3886  0.3881  0.1512  11.00000  0.05    0.16
;
_shelx_res_checksum                89308
_shelx_hkl_file
;
   0   1  -1 0.86573 4.28170   2
   0   1  -1-1.47560 2.72469   1
   0  -1   1-1.67043 2.67762   1
   0  -1   1 0.49107 3.75420   2
   0  -2   0 914648. 1385.48   1
   0   2   0 909545. 1388.93   1
   0   2  -2 177.672 7.53990   1
   0  -2   2 154.619 11.2807   2
   0  -3  -1 8.22962 13.2681   2
   0  -3   1 9.48061 15.0547   2
   0  -3  -1 8.27874 10.6943   1
   0  -3   1 0.83632 12.1044   1
   0  -3   3 11.9369 16.3043   2
   0  -4   0 545489. 879.187   1
   0  -4   0 546788. 935.522   2
   0   4   0 545311. 969.277   2
   0   4   0 546398. 898.704   1
   0   4  -2 2533.67 28.9818   1
   0   4   2 2418.95 39.7962   2
   0  -4  -2 2523.13 27.5578   1
   0   4  -2 2365.68 48.0188   2
   0  -5   1 7.67862 21.6440   1
   0  -5   1 10.4247 23.7476   2
   0   5  -1-6.70581 26.9690   1
   0   5  -1 15.3173 32.3344   2
   0   5   1-6.71389 29.5615   2
   0  -5  -1 6.75603 19.0991   1
   0  -5   3 12.7646 25.7126   2
   0   5  -3 7.45248 21.5156   1
   0  -6   0 251722. 472.228   1
   0   6   0 251609. 574.969   2
   0   6  -2 1269.98 39.6273   1
   0  -6   2 1320.24 42.9710   2
   1   0   0-1.58909 3.31187   2
   1   0   0 1.17837 2.40404   1
  -1   0   0 0.47837 2.65963   1
  -1   0   0-0.49111 3.36394   2
  -1   1   1 12040.8 43.4875   1
   1  -1   1 12134.0 38.1217   1
  -1   1  -1 12514.7 58.9588   2
   1  -1  -1 12476.6 50.8795   2
  -1   2   2 1401.83 26.6381   2
   1  -2   2 1366.60 16.5198   1
   1  -2   2 1329.95 27.2808   2
  -1  -2   0 44.1368 5.50773   1
  -1  -2   0 16.2941 5.88439   2
   1  -2   0 12.2428 11.0030   2
  -1   2   0 45.0056 9.49396   1
  -1   2   0 16.6586 13.5496   2
   1  -2   0 37.5592 8.57834   1
  -1   2  -2 1359.32 16.6601   1
   1  -2  -2 1300.97 17.3609   1
   1   3  -3 179.949 10.8499   1
   1  -3   3 213.259 16.0078   1
   1  -3   3 156.805 21.9805   2
  -1   3   1 10921.8 69.8583   2
   1  -3   1 11036.2 72.1884   2
   1   3  -1 10934.3 39.6764   1
  -1   3  -1 11511.3 53.0774   1
  -1   3  -1 11830.1 77.9763   2
   1  -3  -1 11139.7 49.5062   1
  -1  -3   1 10988.5 50.5936   2
   1  -3  -1 10651.6 65.7814   2
   1   3   1 11183.4 54.8616   2
  -1   3  -3 168.281 25.2822   2
  -1  -3   3 147.068 15.5019   2
  -1   3  -3 191.118 14.7541   1
   1  -4   2 1057.16 24.2746   1
   1  -4   2 986.506 32.8661   2
  -1  -4  -2 912.469 17.7304   1
  -1   4   2 954.583 32.2711   2
   1   4  -2 994.104 19.8789   1
   1   4   0 50.3175 23.1609   2
  -1   4   0 104.867 22.7873   1
   1  -4   0 44.3446 24.4309   2
  -1   4   0 41.2377 27.0944   2
   1  -4   0 67.6623 17.9072   1
  -1  -4   0 52.1241 14.5732   1
  -1   4  -2 981.768 38.9684   2
   1   4   2 967.322 26.6875   2
  -1   4  -2 943.003 24.8008   1
   1  -4  -2 922.755 22.7204   1
  -1   4  -4 438.423 20.3498   1
   1   5  -3 91.4649 22.2532   1
   1   5  -1 1746.17 33.8578   1
  -1   5   1 1893.35 42.0479   1
  -1   5   1 1795.90 45.4868   2
  -1  -5  -1 1888.09 28.4213   1
   1   5   1 1776.51 39.8464   2
  -1   5  -1 1869.54 50.0182   2
  -1   5  -3 120.204 24.5744   1
  -1  -5   3 71.1840 28.3387   2
   1  -6   2 301.927 36.4371   2
  -1   6   0 39.5637 39.6231   1
   1  -6   0 19.0359 32.5120   2
   1  -6   0-7.96908 26.1960   1
  -1   6   0-12.1420 41.6696   2
  -1   6  -2 359.094 34.4770   1
  -1   6  -2 317.233 47.3610   2
  -1   7  -1 2006.90 66.0238   2
   2   0   0 984023. 1514.55   1
  -2   0   0 988593. 1518.07   1
   2   0   0 987108. 1558.20   2
   2   0   2 155.527 12.0316   2
  -2   0  -2 181.702 7.94869   1
  -2   1   1 450.287 19.4079   2
   2  -1   1 465.415 11.4388   1
  -2   1   1 397.313 14.0139   1
  -2  -1  -1 399.714 6.46387   1
  -2   1  -1 409.125 19.4011   2
  -2  -1   1 410.254 9.79300   2
  -2   1  -1 385.764 11.1708   1
   2  -1  -1 430.110 11.6326   1
  -2   2   2 5474.19 41.7032   1
  -2   2   2 5327.85 52.6267   2
  -2   2   0 921469. 1463.49   1
   2  -2   0 956014. 1515.89   2
   2  -2   0 917141. 1459.37   1
  -2   2   0 973020. 1539.88   2
  -2   2  -2 4936.47 33.4809   1
   2  -2  -2 4898.28 45.8110   2
   2  -2  -2 4977.17 33.1311   1
   2  -3   3 175.281 26.9058   2
   2  -3   3 187.071 18.5671   1
  -2   3   1 95.0113 24.1991   2
   2  -3   1 93.8496 21.9759   2
   2  -3   1 80.5178 16.2301   1
  -2   3   1 85.2959 21.3631   1
   2  -3  -1 88.2304 15.7481   1
  -2   3  -1 81.8761 17.6912   1
   2  -3  -1 59.8850 19.9364   2
  -2   3  -1 100.351 26.4828   2
  -2   3  -3 169.633 30.6354   2
  -2   3  -3 167.411 17.1650   1
   2  -4   4 5795.40 69.8782   2
  -2   4   2 1449.58 38.0432   1
  -2   4   2 1186.31 39.3090   2
  -2  -4  -2 1346.66 17.6540   1
   2  -4   2 1425.97 38.5777   2
   2  -4   2 1272.76 26.8276   1
  -2   4   0 416069. 814.752   2
   2  -4   0 432059. 722.436   1
  -2   4  -2 1264.28 28.2439   1
   2  -4  -2 1274.01 36.3488   2
  -2   4  -2 1201.58 44.9469   2
   2  -4  -2 1278.99 27.3037   1
  -2   4  -4 4909.72 41.7961   1
   2  -5   3 8.23553 29.5438   2
   2  -5   3-2.86595 25.5863   1
  -2   5   1-9.50776 32.8605   1
   2  -5   1 17.8344 31.1296   2
   2  -5   1 16.5903 25.8117   1
  -2   5   1 19.7650 33.5538   2
   2  -5  -1 1.57576 22.9967   1
  -2   5  -1 15.0631 29.0099   1
   2  -5  -1 17.2285 28.9801   2
  -2   5  -1 17.2978 35.3171   2
  -2   5  -3-14.5927 38.8692   2
  -2   5  -3 1.16462 25.4532   1
  -2   6   0 197432. 501.295   2
  -2   6   0 198508. 427.407   1
  -2   6  -2 877.521 39.0533   1
  -2   6  -2 792.189 52.1621   2
   2  -7   1-16.4184 31.6045   1
   2  -7   1-0.34399 37.5182   2
  -2   7  -1 27.5097 43.7732   1
  -2   7  -1-17.5240 48.3153   2
  -3   0   0 6.26917 12.7129   1
   3   0   0-3.35280 10.6518   1
   3   0   0-0.91064 14.0237   2
  -3   0   0-4.19296 16.4263   2
   3   0   2 7.88068 16.9652   2
  -3   0   2 2.29966 16.4666   2
  -3   0  -2 2.44610 10.7264   1
   3   0  -2-1.96919 12.2475   1
  -3   0  -2 1.67660 18.0280   2
   3  -1   3 177.287 21.6062   2
  -3  -1  -1 11785.3 40.6063   1
  -3   1   1 12160.5 59.0679   1
  -3   1   1 12576.9 76.6207   2
   3  -1   1 12597.5 75.4867   2
   3  -1   1 12035.6 52.4090   1
   3   1  -1 11894.2 39.4461   1
  -3   1  -1 12171.1 54.2337   1
  -3   1  -1 12618.3 81.4692   2
  -3  -1   1 12677.6 61.6286   2
   3  -1  -1 12250.0 71.6798   2
   3  -1  -1 12680.9 54.3848   1
  -3   1  -3 171.037 25.8033   2
   3   1   3 145.003 16.6615   2
  -3   1  -3 217.671 15.4549   1
   3  -2   2 235.951 26.4955   2
  -3   2   2 148.592 22.6732   1
  -3   2   2 218.420 27.1243   2
   3  -2   2 249.833 19.2012   1
   3   2  -2 154.069 7.16395   1
  -3  -2  -2 153.846 7.13179   1
  -3   2   0 16.0813 26.0076   2
   3  -2   0 23.0361 22.4345   2
   3  -2   0 33.2246 16.6511   1
  -3   2   0 67.8683 20.2396   1
  -3   2  -2 166.460 27.8905   2
   3  -2  -2 170.159 20.8552   2
  -3  -2   2 152.357 10.3459   2
   3  -2  -2 214.947 17.6507   1
  -3   2  -2 157.601 17.4226   1
   3  -3   3 194.134 23.2890   1
   3  -3   3 241.374 31.6873   2
   3  -3   1 1453.03 27.1677   1
  -3   3   1 1410.05 40.5933   2
  -3   3  -1 1383.80 43.3118   2
   3  -3  -1 1307.87 26.9776   1
  -3   3  -3 152.018 35.8919   2
  -3   3  -3 281.638 21.7452   1
   3  -4   4 155.747 34.7427   2
  -3   4   2 166.078 34.7454   2
  -3   4   2 166.316 33.4382   1
   3  -4   2 173.961 29.4758   2
   3  -4   0 3.58138 29.6116   2
  -3   4   0 12.5617 28.2401   1
  -3   4  -2 192.826 25.7029   1
   3  -4  -2 188.393 30.5673   2
  -3   4  -2 151.383 40.0926   2
  -3   4  -4 144.144 23.8438   1
  -3   4  -4 144.357 40.5787   2
   3  -5   3 151.809 39.8998   2
   3  -5   3 175.421 29.0136   1
  -3   5   1 5604.65 79.5547   2
   3  -5   1 5478.53 54.1053   1
   3  -5   1 5436.55 70.2748   2
  -3   5  -1 5154.56 56.2606   1
  -3   5  -1 5185.45 77.2566   2
   3  -5  -1 5177.29 48.9321   1
  -3   5  -3 243.516 31.5787   1
  -3   5  -3 106.240 45.0690   2
   3  -6   2 161.123 35.6565   2
   3  -6   2 131.415 31.8083   1
   3  -6   0 25.8155 33.9188   2
  -3   6   0 34.7268 39.3209   1
  -3   6   0 18.5672 43.2830   2
   3  -6   0 23.3049 31.3438   1
  -3   6  -2 119.350 38.7176   1
  -3   6  -2 131.449 45.5941   2
   3  -7   1 742.009 45.8304   2
  -3   7  -1 540.696 48.8078   1
  -3   7  -1 556.993 53.0007   2
   4   0   0 588437. 953.042   1
   4   0   0 593929. 1002.73   2
   4   0   2 2729.08 42.0286   2
   4   0  -2 2691.13 30.3633   1
   4  -1   3 1082.36 36.1249   2
  -4  -1  -3 839.659 18.0181   1
  -4  -1  -1 359.215 18.8950   1
  -4   1   1 395.575 25.7706   1
  -4   1   1 432.938 32.7210   2
   4  -1   1 412.376 22.2437   1
   4   1  -1 356.450 15.6697   1
   4  -1   1 446.025 30.0034   2
  -4   1  -1 444.825 22.7165   1
  -4   1  -1 392.416 32.2509   2
  -4  -1   1 399.527 24.6869   2
   4   1   1 324.137 17.9815   2
   4  -1  -1 403.578 24.9104   2
   4  -1  -1 356.984 21.0808   1
  -4   1  -3 971.621 39.6712   2
   4   1   3 973.136 28.5252   2
   4  -2   4 5848.96 72.1369   2
  -4   2   2 1370.03 42.8250   2
   4  -2   2 1339.30 28.6991   1
  -4   2   0 452182. 780.919   1
   4  -2   0 452275. 847.983   2
  -4   2  -2 1314.47 46.8788   2
   4  -2  -2 1347.16 29.0990   1
  -4   2  -4 5126.86 44.2594   1
   4  -3   3 267.827 27.3493   1
   4  -3   3 296.027 35.1168   2
   4  -3   1 20.3796 31.6252   2
  -4   3   1 26.9829 30.4390   1
  -4   3  -1 36.4228 27.3688   1
   4  -3  -1 12.0114 28.6231   2
  -4   3  -3 248.649 26.6676   1
  -4   3  -3 241.803 41.6172   2
   4  -4   4 5711.82 75.9407   2
   4  -4   2 1449.72 35.1434   1
   4  -4   2 1481.06 50.2707   2
  -4   4   0 292154. 570.400   1
  -4   4   0 293074. 665.775   2
  -4   4  -2 1569.91 39.7710   1
  -4   4  -2 1291.88 56.5358   2
  -4   4  -4 5735.72 55.5342   1
  -4   4  -4 5618.32 86.3898   2
   4  -5   3 8.47467 38.5698   2
   4  -5   3 25.0139 30.6784   1
   4  -5   1-2.54672 33.6118   2
  -4   5   1 22.2189 40.3390   1
   4  -5   1 22.3221 28.0491   1
  -4   5   1 48.5107 44.8171   2
   4  -5  -1-2.74165 27.9757   1
   4  -5  -1 6.46916 34.9594   2
  -4   5  -1-11.8286 45.9919   2
  -4   5  -1 25.6493 37.4048   1
  -4   5  -3 21.8759 47.7080   2
  -4   5  -3 44.1465 33.6264   1
   4  -6   2 848.285 38.3730   1
   4  -6   2 835.041 46.8450   2
  -4   6   0 154136. 461.254   2
   4  -6   0 153742. 338.876   1
  -4   6  -2 922.988 46.6150   1
  -4   6  -2 844.820 56.1613   2
   4  -7   1 43.1421 34.8498   1
  -4   7  -1 17.0547 52.9234   2
   5   0   0-1.16586 23.3027   2
  -5   0   0 3.06768 27.1270   1
  -5   0   0-5.81420 31.9798   2
   5   0   0 6.71447 22.1022   1
  -5   0  -2 1.71751 23.5262   1
   5   0   2-12.6795 26.7126   2
   5   0  -2-5.97906 21.0695   1
  -5   0   2-9.16715 31.8559   2
   5  -1   3 51.6551 30.3076   2
  -5  -1  -3 45.7899 21.6917   1
   5   1  -1 2018.03 26.8521   1
   5  -1   1 1965.86 33.4755   1
  -5  -1   1 2151.89 43.2444   2
   5  -1  -1 2151.13 33.8475   1
   5   1   3 43.7364 26.5661   2
   5  -2   4 7.09596 35.7605   2
   5  -2   2 0.31308 33.4051   2
  -5   2   0 7.01408 31.9659   1
   5  -2   0-26.9181 29.9010   2
  -5   2  -2-0.16137 28.0606   1
  -5   2  -4 9.72328 23.8467   1
   5  -3   3 124.411 38.8563   2
   5  -3   3 121.840 29.6274   1
  -5   3   1 5932.99 65.8468   1
  -5   3   1 5730.62 83.2052   2
   5  -3   1 6070.66 57.9462   1
   5  -3   1 5579.65 72.0284   2
  -5   3  -1 5851.56 60.1253   1
   5  -3  -1 5730.39 52.5016   1
  -5   3  -3 169.517 31.7605   1
  -5   3  -3 139.474 46.9615   2
   5  -4   2 15.8741 39.5101   2
   5  -4   2 36.0259 31.9192   1
   5  -4   0 36.9579 30.8543   1
   5  -4   0 2.59552 35.2635   2
  -5   4   0-25.7008 38.4831   1
  -5   4   0 38.4879 45.8842   2
  -5   4  -2 21.9944 35.2008   1
  -5   4  -2 0.43739 49.4260   2
   5  -5   3 40.8005 41.2980   2
   5  -5   3 65.8266 33.4699   1
   5  -5   1 280.370 33.0454   1
   5  -5   1 309.264 41.6120   2
  -5   5  -1 347.200 43.2194   1
  -5   5  -1 334.464 54.6748   2
  -5   5  -3 92.5131 38.5037   1
  -5   5  -3 47.8192 53.4498   2
   5  -6   2 7.70585 34.4643   1
  -5   6  -2 33.9089 52.9612   2
  -6   0   0 294925. 642.804   2
   6   0   0 294569. 541.785   1
   6  -1   3 342.182 39.4598   2
   6  -1   1 83.3721 31.7241   2
  -6   1   1 88.3739 44.7019   2
  -6   1  -1 103.999 34.6927   1
  -6   1  -1 121.274 43.9151   2
  -6   1  -3 367.795 34.0735   1
   6  -2   2 922.764 36.5827   1
   6  -2   2 899.647 44.1540   2
  -6   2   0 229488. 572.667   2
  -6   2   0 232872. 484.314   1
  -6   2  -2 964.447 40.4422   1
  -6   2  -2 822.951 55.7025   2
   6  -3   3 84.9634 40.0156   2
   6  -3   1 69.4291 37.8537   2
   6  -3   1 60.7667 32.0177   1
  -6   3  -1 59.6786 39.2241   1
  -6   3  -1 115.289 51.6507   2
  -6   3  -3 97.9652 36.9083   1
  -6   3  -3 109.391 52.2340   2
  -6   4   0 166813. 499.724   2
  -6   4   0 168093. 404.246   1
  -6   4  -2 926.224 47.2501   1
  -6   4  -2 937.811 61.6809   2
   6  -5   1 23.9547 36.4123   1
  -6   5  -1-6.57735 53.7157   2
   7  -2   2 30.1374 39.1877   2
   7  -3   1 701.862 41.7691   1
   7  -3   1 671.936 46.7991   2
  -7   3  -1 740.451 62.6919   2
  -7   3  -1 772.202 50.1066   1
   0   0   0    0.00    0.00   0

TITL 034_SSO_x1_P30_23-30-5-1 in Aeaa
REM Aeaa (#68 with fixed user cell!)
CELL 0.48590   5.426765   5.429290  20.391215  90.0000  90.0000  90.0000
ZERR    4.00   0.000927   0.000963   0.148888   0.0000   0.0000   0.0000
LATT  5
SYMM  x,-y,-z+1/2
SYMM -x+1/2, y,-z
SYMM -x+1/2,-y, z+1/2
SFAC O Sr Sn
UNIT 28.00 12.00 8.00
TREF
HKLF 4
END
;
_shelx_hkl_checksum                54567
loop_
  _axis.id
  _axis.system
  _axis.type
  _axis.equipment
  _axis.parity
  _axis.depends_on
  _axis.zero
  _axis.vector[1]
  _axis.vector[2]
  _axis.vector[3]
 source abstract . source . . . 0.99999589 0.00000000 -0.00286792
 omega abstract rotation goniometer -1 . 86.41056000 0.00000000 0.00000000
 1.00000000
 kappa abstract rotation goniometer -1 omega 0.00000000 -0.76381056 0.00000000
 0.64544049
 phi abstract rotation goniometer -1 kappa . 0.00000000 0.00000000 1.00000000
 theta abstract rotation goniometer -1 . 0.03081314 0.00000000 0.00000000
 1.00000000
 matrixX abstract general general . phi . 1.00000000 0.00000000 0.00000000
 matrixY abstract general general . phi . 0.00000000 1.00000000 0.00000000
 matrixZ abstract general general . phi . 0.00000000 0.00000000 1.00000000
 dacX abstract translation general . phi . 0.00000000 1.00000000 0.00000000
 dacY abstract translation general . phi . -1.00000000 0.00000000 0.00000000
 dacZ abstract translation general . phi . 0.00000000 0.00000000 1.00000000

_olex2_submission_special_instructions  'No special instructions were received'
_oxdiff_exptl_absorpt_empirical_details
;
Empirical correction (ABSPACK) includes:
- Absorption correction using spherical harmonics
- Frame scaling
;
_oxdiff_exptl_absorpt_empirical_full_max  1.607
_oxdiff_exptl_absorpt_empirical_full_min  0.528
loop_
  _twin_individual_id
  _twin_individual_mass_fraction_refined
 1 0.306(18)
 2 0.694(18)
