# Supplementary material for: The varying temperature- and pressure-induced phase transition pathways in hybrid improper ferroelectric Sr3Sn2O7
Source: Acta Crystallogr B Struct Sci Cryst Eng Mater. 2025 Apr 14;81(Pt 3):318–24. doi: 10.1107/S2052520625002306 (PMC12147935; doi:10.1107/S2052520625002306)
Supplement: Supplementary file 1 [file b-81-00318-sup1.zip › SSO_HP_VT_CIFs/SSO_HP_CIFS/035_SSO_x1_P31_30-5-1-225.cif]

data_035_sso_x1_p31_30-5-1-225

# start Validation Reply Form
_vrf_ATOM007_035_sso_x1_p31_30-5-1-225
;
PROBLEM: _atom_site_aniso_label is missing
RESPONSE: As the measurement was performed using a diamond anvil cell to
achieve high pressures, the available region of reciprocal space is 
restricted, resulting in a low data/parameter ratio. Therefore, an 
anisotropic model is neither feasible nor advisable.
;
_vrf_PLAT029_035_sso_x1_p31_30-5-1-225
;
PROBLEM: _diffrn_measured_fraction_theta_full value Low .      0.220 Why?  
RESPONSE: The measurement was performed using a diamond anvil cell, of 
which the precise design necessitates a small opening angle (approx. 23
degrees) to obtain high pressures. This restricts the available region
of reciprocal space.
;
_vrf_PLAT088_035_sso_x1_p31_30-5-1-225
;
PROBLEM: Poor Data / Parameter Ratio ....................       5.36 Note  
RESPONSE: The measurement was performed using a diamond anvil cell, of 
which the precise design necessitates a small opening angle (approx. 23
degrees) to obtain high pressures. This restricts the available region
of reciprocal space. The sample was refined isotropically to improve this.
;
# end Validation Reply Form

_audit_creation_date               2025-01-08
_audit_creation_method
;
Olex2 1.5-ac7-013
(compiled 2025.01.02 svn.rf662f148 for Rigaku Oxford Diffraction, GUI svn.r7109)
;
_shelx_SHELXL_version_number       '2019/3'
_audit_contact_author_address  
;
Dept. of Chemistry, University of Warwick, Gibbet Hill Road, Coventry, CV4 7AL
;
_audit_contact_author_email        ?
_audit_contact_author_name         'Evie Ladbrook'
_audit_contact_author_phone        ?
_publ_contact_author_id_orcid      ?
_publ_section_references
;
Dolomanov, O.V., Bourhis, L.J., Gildea, R.J, Howard, J.A.K. & Puschmann, H.
 (2009), J. Appl. Cryst. 42, 339-341.

Sheldrick, G.M. (2008). Acta Cryst. A64, 112-122.

Sheldrick, G.M. (2015). Acta Cryst. C71, 3-8.
;
_chemical_name_common              ?
_chemical_name_systematic          ?
_chemical_formula_moiety           'O7 Sn2 Sr3'
_chemical_formula_sum              'O7 Sn2 Sr3'
_chemical_formula_weight           612.24
_chemical_melting_point            ?
_chemical_oxdiff_formula           'Sr3 Sn2 O7'
loop_
  _atom_type_symbol
  _atom_type_description
  _atom_type_scat_dispersion_real
  _atom_type_scat_dispersion_imag
  _atom_type_scat_source
 'O' 'O' 0.0036 0.0026 'International Tables Vol C Tables 4.2.6.8 and 6.1.1.4'
 'Sr' 'Sr' 0.1333 1.7343 'International Tables Vol C Tables 4.2.6.8 and 6.1.1.4'
 'Sn' 'Sn' -1.6654 0.7203
 'International Tables Vol C Tables 4.2.6.8 and 6.1.1.4'

_shelx_space_group_comment
;
The symmetry employed for this shelxl refinement is uniquely defined
by the following loop, which should always be used as a source of
symmetry information in preference to the above space-group names.
They are only intended as comments.
;
_space_group_crystal_system        'orthorhombic'
_space_group_IT_number             68
_space_group_name_H-M_alt          'A c a a'
_space_group_name_Hall             '-A 2ac 2c'
loop_
  _space_group_symop_operation_xyz
 'x, y, z'
 '-x+1/2, -y, z+1/2'
 'x, -y, -z+1/2'
 '-x+1/2, y, -z'
 'x, y+1/2, z+1/2'
 '-x+1/2, -y+1/2, z+1'
 'x, -y+1/2, -z+1'
 '-x+1/2, y+1/2, -z+1/2'
 '-x, -y, -z'
 'x-1/2, y, -z-1/2'
 '-x, y, z-1/2'
 'x-1/2, -y, z'
 '-x, -y+1/2, -z+1/2'
 'x-1/2, y+1/2, -z'
 '-x, y+1/2, z'
 'x-1/2, -y+1/2, z+1/2'

_cell_length_a                     5.4335(7)
_cell_length_b                     5.4337(6)
_cell_length_c                     20.24(11)
_cell_angle_alpha                  90
_cell_angle_beta                   90
_cell_angle_gamma                  90
_cell_volume                       597(3)
_cell_formula_units_Z              4
_cell_measurement_reflns_used      220
_cell_measurement_temperature      300
_cell_measurement_theta_max        19.9850
_cell_measurement_theta_min        3.5940
_shelx_estimated_absorpt_T_max     0.832
_shelx_estimated_absorpt_T_min     0.569
_exptl_absorpt_coefficient_mu      12.700
_exptl_absorpt_correction_T_max    0.15845
_exptl_absorpt_correction_T_min    0.14569
_exptl_absorpt_correction_type     sphere
_exptl_absorpt_process_details
;
CrysAlisPro 1.171.43.105a (Rigaku Oxford Diffraction, 2024)
Spherical absorption correction
using equivalent radius and absorption coefficient.
Empirical absorption correction using spherical harmonics,
implemented in SCALE3 ABSPACK scaling algorithm.
;
_exptl_absorpt_special_details     ?
_exptl_crystal_colour              'clear colourless'
_exptl_crystal_colour_lustre       clear
_exptl_crystal_colour_primary      colourless
_exptl_crystal_density_diffrn      6.806
_exptl_crystal_density_meas        ?
_exptl_crystal_density_method      ?
_exptl_crystal_description         plate
_exptl_crystal_F_000               1080
_exptl_crystal_size_max            0.05
_exptl_crystal_size_mid            0.03
_exptl_crystal_size_min            0.015
_exptl_crystal_size_rad            0.400
_exptl_transmission_factor_max     ?
_exptl_transmission_factor_min     ?
_diffrn_reflns_av_R_equivalents    0.0263
_diffrn_reflns_av_unetI/netI       0.0187
_diffrn_reflns_Laue_measured_fraction_full  0.220
_diffrn_reflns_Laue_measured_fraction_max  0.161
_diffrn_reflns_limit_h_max         6
_diffrn_reflns_limit_h_min         -7
_diffrn_reflns_limit_k_max         7
_diffrn_reflns_limit_k_min         -7
_diffrn_reflns_limit_l_max         4
_diffrn_reflns_limit_l_min         -4
_diffrn_reflns_number              361
_diffrn_reflns_point_group_measured_fraction_full  0.220
_diffrn_reflns_point_group_measured_fraction_max  0.161
_diffrn_reflns_theta_full          16.950
_diffrn_reflns_theta_max           20.490
_diffrn_reflns_theta_min           2.563
_diffrn_ambient_temperature        300
_diffrn_detector                   'Hybrid Pixel Array Detector'
_diffrn_detector_area_resol_mean   13.3333
_diffrn_measured_fraction_theta_full  0.220
_diffrn_measured_fraction_theta_max  0.161
_diffrn_measurement_details
;
List of Runs (angles in degrees, time in seconds):

  # Type    Start    End  Width  t~exp~   \w     \q     \k     \f   Frames
--------------------------------------------------------------------------
  1  \f    -27.80  26.60   0.20    1.00 -90.00   0.00   0.00    --   272
  2  \f   -167.80-112.80   0.20    1.00-130.00   0.00   0.00    --   275
;
_diffrn_measurement_device         'abstract diffractometer'
_diffrn_measurement_device_type   
 'dectris-CrysAlisPro-abstract goniometer imported dectris images'
_diffrn_measurement_method         '\f scans'
_diffrn_orient_matrix_axis[1]      matrixX
_diffrn_orient_matrix_axis[2]      matrixY
_diffrn_orient_matrix_axis[3]      matrixZ
_diffrn_orient_matrix_type        
 'CrysAlisPro convention (1999,Acta A55,543-557)'
_diffrn_orient_matrix_UB_11        0.0034301609
_diffrn_orient_matrix_UB_12        0.0034141123
_diffrn_orient_matrix_UB_13        0.0238543419
_diffrn_orient_matrix_UB_21        0.0621962468
_diffrn_orient_matrix_UB_22        0.0643551019
_diffrn_orient_matrix_UB_23        -0.0013173121
_diffrn_orient_matrix_UB_31        -0.0644805138
_diffrn_orient_matrix_UB_32        0.0623113031
_diffrn_orient_matrix_UB_33        0.0000784898
_diffrn_radiation_monochromator    synchrotron
_diffrn_radiation_probe            x-ray
_diffrn_radiation_type             synchrotron
_diffrn_radiation_wavelength       0.4859
_diffrn_source                     synchrotron
_reflns_Friedel_coverage           0.000
_reflns_Friedel_fraction_full      .
_reflns_Friedel_fraction_max       .
_reflns_number_gt                  65
_reflns_number_total               75
_reflns_special_details
;
Measurement was performed using a diamond anvil cell with an opening 
angle of approximately 23 degrees.
 Reflections were merged by SHELXL according to the crystal
 class for the calculation of statistics and refinement.
 
 _reflns_Friedel_fraction is defined as the number of unique
 Friedel pairs measured divided by the number that would be
 possible theoretically, ignoring centric projections and
 systematic absences. Completness statistics refer to single and
 composite reflections containing twin component 1 only.
;
_reflns_threshold_expression       'I > 2\s(I)'
_computing_cell_refinement         'CrysAlisPro 1.171.43.105a (Rigaku OD, 2024)'
_computing_data_collection        
 'CrysAlisPro 1.171.43.105a (Rigaku OD, 2024) (IMPORT)'
_computing_data_reduction          'CrysAlisPro 1.171.43.105a (Rigaku OD, 2024)'
_computing_molecular_graphics      'Olex2 1.5-ac7-013 (Dolomanov et al., 2009)'
_computing_publication_material    'Olex2 1.5-ac7-013 (Dolomanov et al., 2009)'
_computing_structure_refinement    'SHELXL 2019/3 (Sheldrick, 2015)'
_computing_structure_solution      'SHELXS  (Sheldrick, 2008)'
_refine_diff_density_max           0.206
_refine_diff_density_min           -0.251
_refine_diff_density_rms           0.083
_refine_ls_extinction_coef         .
_refine_ls_extinction_method       none
_refine_ls_goodness_of_fit_ref     1.277
_refine_ls_hydrogen_treatment      undef
_refine_ls_matrix_type             full
_refine_ls_number_parameters       14
_refine_ls_number_reflns           75
_refine_ls_number_restraints       3
_refine_ls_R_factor_all            0.0191
_refine_ls_R_factor_gt             0.0168
_refine_ls_restrained_S_all        1.260
_refine_ls_shift/su_max            0.000
_refine_ls_shift/su_mean           0.000
_refine_ls_structure_factor_coef   Fsqd
_refine_ls_weighting_details      
 'w=1/[\s^2^(Fo^2^)+(0.0251P)^2^+1.7090P] where P=(Fo^2^+2Fc^2^)/3'
_refine_ls_weighting_scheme        calc
_refine_ls_wR_factor_gt            0.0604
_refine_ls_wR_factor_ref           0.0620
_refine_special_details
;
 Refined as a 2-component twin.
The O1-Sn1-O2 distances were restrained to be similar as this lies along the c
axis which is is poorly defined due to the small opening angle of the
diamond anvil cell, the orientation of the plate-like crystal within the cell
and high mosaicity along c. Therefore, a SADI restraint was used to maintain
chemical and physical sensibility of the model.

SIMU restraint necessary to maintain sensible displacement parameters.
;
_olex2_refinement_description
;
1. Twinned data refinement
 Scales: 0.284(15)
 0.716(15)
2. Restrained distances
 O1-Sn1 \\sim Sn1-O2
 with sigma of 0.1
3. Uiso/Uaniso restraints and constraints
O2 \\sim O3 \\sim O1: within 3A with sigma of 0.002 and sigma for terminal
atoms of 0.004 within 3A
;
_atom_sites_solution_hydrogens     .
_atom_sites_solution_primary       isomorph
_atom_sites_solution_secondary     difmap
loop_
  _atom_site_label
  _atom_site_type_symbol
  _atom_site_fract_x
  _atom_site_fract_y
  _atom_site_fract_z
  _atom_site_U_iso_or_equiv
  _atom_site_adp_type
  _atom_site_occupancy
  _atom_site_site_symmetry_order
  _atom_site_calc_flag
  _atom_site_refinement_flags_posn
  _atom_site_refinement_flags_adp
  _atom_site_refinement_flags_occupancy
  _atom_site_disorder_assembly
  _atom_site_disorder_group
 Sr1 Sr 0.250000 0.250000 0.000000 0.0098(5) Uiso 1 4 d S . P . .
 Sr2 Sr 0.750000 0.250000 0.3111(3) 0.0117(5) Uiso 1 2 d S . P . .
 Sn1 Sn 0.750000 0.250000 0.09887(17) 0.0076(4) Uiso 1 2 d DS . P . .
 O1 O 0.750000 0.250000 0.000000 0.009(2) Uiso 1 4 d DS U P . .
 O2 O 0.750000 0.250000 0.202(2) 0.012(2) Uiso 1 2 d DS U P . .
 O3 O 0.4520(11) 0.4496(11) 0.0977(10) 0.0101(12) Uiso 1 1 d . U . . .

_geom_special_details
;
 All esds (except the esd in the dihedral angle between two l.s. planes)
 are estimated using the full covariance matrix.  The cell esds are taken
 into account individually in the estimation of esds in distances, angles
 and torsion angles; correlations between esds in cell parameters are only
 used when they are defined by crystal symmetry.  An approximate (isotropic)
 treatment of cell esds is used for estimating esds involving l.s. planes.
;
loop_
  _geom_bond_atom_site_label_1
  _geom_bond_atom_site_label_2
  _geom_bond_distance
  _geom_bond_site_symmetry_2
  _geom_bond_publ_flag
 Sr1 O1 2.7167(4) . ?
 Sr1 O1 2.7169(3) 9_665 ?
 Sr1 O1 2.7167(4) 1_455 ?
 Sr1 O1 2.7169(3) 9_655 ?
 Sr1 O3 2.508(18) 4 ?
 Sr1 O3 3.032(14) 9_665 ?
 Sr1 O3 3.032(14) 14_545 ?
 Sr1 O3 2.508(18) . ?
 Sr1 O3 3.032(14) 12_565 ?
 Sr1 O3 2.508(18) 6_554 ?
 Sr1 O3 2.508(18) 7_554 ?
 Sr1 O3 3.032(14) 15_645 ?
 Sr2 Sn1 3.271(7) 13_655 ?
 Sr2 Sn1 3.271(7) 13_755 ?
 Sr2 Sn1 3.272(7) 3_565 ?
 Sr2 O2 2.729(5) 3_565 ?
 Sr2 O2 2.729(5) 13_755 ?
 Sr2 O2 2.22(4) . ?
 Sr2 O2 2.729(5) 3 ?
 Sr2 O2 2.729(5) 13_655 ?
 Sr2 O3 2.949(17) 3_565 ?
 Sr2 O3 2.406(18) 10_656 ?
 Sr2 O3 2.949(17) 8_645 ?
 Sr2 O3 2.406(18) 13_655 ?
 Sn1 O1 2.001(11) . ?
 Sn1 O2 2.08(4) . ?
 Sn1 O3 1.949(7) . ?
 Sn1 O3 1.949(7) 6_654 ?
 Sn1 O3 1.967(7) 15_645 ?
 Sn1 O3 1.967(7) 12_665 ?

loop_
  _geom_angle_atom_site_label_1
  _geom_angle_atom_site_label_2
  _geom_angle_atom_site_label_3
  _geom_angle
  _geom_angle_site_symmetry_1
  _geom_angle_site_symmetry_3
  _geom_angle_publ_flag
 O1 Sr1 O1 180.0 . 1_455 ?
 O1 Sr1 O1 90.0 . 9_655 ?
 O1 Sr1 O1 90.0 1_455 9_655 ?
 O1 Sr1 O1 90.0 1_455 9_665 ?
 O1 Sr1 O1 90.0 . 9_665 ?
 O1 Sr1 O1 180.0 9_665 9_655 ?
 O1 Sr1 O3 122.3(2) . 14_545 ?
 O1 Sr1 O3 57.4(2) 9_665 9_665 ?
 O1 Sr1 O3 122.3(2) 1_455 15_645 ?
 O1 Sr1 O3 57.7(2) 1_455 14_545 ?
 O1 Sr1 O3 57.7(2) . 9_665 ?
 O1 Sr1 O3 122.6(2) 9_665 14_545 ?
 O1 Sr1 O3 122.6(2) 9_655 12_565 ?
 O1 Sr1 O3 57.7(2) . 15_645 ?
 O1 Sr1 O3 122.6(2) 9_655 9_665 ?
 O1 Sr1 O3 57.7(2) 1_455 12_565 ?
 O1 Sr1 O3 122.3(2) 1_455 9_665 ?
 O1 Sr1 O3 57.4(2) 9_655 14_545 ?
 O1 Sr1 O3 57.4(2) 9_665 12_565 ?
 O1 Sr1 O3 122.6(2) 9_665 15_645 ?
 O1 Sr1 O3 57.4(2) 9_655 15_645 ?
 O1 Sr1 O3 122.3(2) . 12_565 ?
 O3 Sr1 O1 64.4(2) 7_554 9_655 ?
 O3 Sr1 O1 64.0(2) 7_554 . ?
 O3 Sr1 O1 64.4(2) . 9_665 ?
 O3 Sr1 O1 115.6(2) 4 9_655 ?
 O3 Sr1 O1 115.6(2) . 9_655 ?
 O3 Sr1 O1 64.0(2) . . ?
 O3 Sr1 O1 64.4(2) 4 9_665 ?
 O3 Sr1 O1 116.0(2) 7_554 1_455 ?
 O3 Sr1 O1 116.0(2) . 1_455 ?
 O3 Sr1 O1 116.0(2) 6_554 . ?
 O3 Sr1 O1 64.0(2) 4 1_455 ?
 O3 Sr1 O1 115.6(2) 7_554 9_665 ?
 O3 Sr1 O1 116.0(2) 4 . ?
 O3 Sr1 O1 64.0(2) 6_554 1_455 ?
 O3 Sr1 O1 64.4(2) 6_554 9_655 ?
 O3 Sr1 O1 115.6(2) 6_554 9_665 ?
 O3 Sr1 O3 59.1(4) . 12_565 ?
 O3 Sr1 O3 59.0(4) . 15_645 ?
 O3 Sr1 O3 114.9(4) 14_545 15_645 ?
 O3 Sr1 O3 168.67(17) 6_554 9_665 ?
 O3 Sr1 O3 76.0(6) 4 7_554 ?
 O3 Sr1 O3 115.5(4) 14_545 12_565 ?
 O3 Sr1 O3 59.1(4) 6_554 15_645 ?
 O3 Sr1 O3 59.0(4) 7_554 9_665 ?
 O3 Sr1 O3 128.7(4) 4 . ?
 O3 Sr1 O3 128.1(5) 4 6_554 ?
 O3 Sr1 O3 128.1(5) 7_554 . ?
 O3 Sr1 O3 76.0(6) 6_554 . ?
 O3 Sr1 O3 115.5(4) 15_645 9_665 ?
 O3 Sr1 O3 59.1(4) 4 9_665 ?
 O3 Sr1 O3 98.6(7) 14_545 9_665 ?
 O3 Sr1 O3 59.1(4) 7_554 14_545 ?
 O3 Sr1 O3 92.7(6) . 9_665 ?
 O3 Sr1 O3 59.0(4) 4 14_545 ?
 O3 Sr1 O3 114.9(4) 12_565 9_665 ?
 O3 Sr1 O3 92.7(6) 4 12_565 ?
 O3 Sr1 O3 128.7(4) 7_554 6_554 ?
 O3 Sr1 O3 59.0(4) 6_554 12_565 ?
 O3 Sr1 O3 168.66(17) . 14_545 ?
 O3 Sr1 O3 92.7(6) 6_554 14_545 ?
 O3 Sr1 O3 92.7(6) 7_554 15_645 ?
 O3 Sr1 O3 168.67(17) 7_554 12_565 ?
 O3 Sr1 O3 98.6(7) 12_565 15_645 ?
 O3 Sr1 O3 168.67(17) 4 15_645 ?
 Sn1 Sr2 Sn1 71.92(17) 13_755 3_565 ?
 Sn1 Sr2 Sn1 112.3(4) 13_755 13_655 ?
 Sn1 Sr2 Sn1 71.92(17) 13_655 3_565 ?
 O2 Sr2 Sn1 93.0(6) 3 13_655 ?
 O2 Sr2 Sn1 93.0(6) 13_755 3_565 ?
 O2 Sr2 Sn1 39.2(9) 13_755 13_755 ?
 O2 Sr2 Sn1 151.5(11) 3 3_565 ?
 O2 Sr2 Sn1 39.2(9) 3_565 3_565 ?
 O2 Sr2 Sn1 93.0(6) 13_655 3_565 ?
 O2 Sr2 Sn1 39.2(9) 13_655 13_655 ?
 O2 Sr2 Sn1 93.0(6) 3_565 13_655 ?
 O2 Sr2 Sn1 123.85(18) . 3_565 ?
 O2 Sr2 Sn1 151.5(11) 13_655 13_755 ?
 O2 Sr2 Sn1 151.5(11) 13_755 13_655 ?
 O2 Sr2 Sn1 123.86(18) . 13_655 ?
 O2 Sr2 Sn1 93.0(6) 3 13_755 ?
 O2 Sr2 Sn1 123.86(18) . 13_755 ?
 O2 Sr2 Sn1 93.0(6) 3_565 13_755 ?
 O2 Sr2 O2 89.50(19) 13_655 3_565 ?
 O2 Sr2 O2 84.6(10) . 3_565 ?
 O2 Sr2 O2 169(2) 13_655 13_755 ?
 O2 Sr2 O2 84.6(10) . 13_755 ?
 O2 Sr2 O2 84.6(10) . 3 ?
 O2 Sr2 O2 89.50(19) 13_655 3 ?
 O2 Sr2 O2 169(2) 3 3_565 ?
 O2 Sr2 O2 84.6(10) . 13_655 ?
 O2 Sr2 O2 89.50(19) 13_755 3_565 ?
 O2 Sr2 O2 89.50(19) 13_755 3 ?
 O2 Sr2 O3 127.6(8) 3_565 8_645 ?
 O2 Sr2 O3 60.5(7) 3_565 3_565 ?
 O2 Sr2 O3 60.5(7) 3 8_645 ?
 O2 Sr2 O3 128.8(4) . 3_565 ?
 O2 Sr2 O3 128.8(4) . 8_645 ?
 O2 Sr2 O3 140.1(4) . 10_656 ?
 O2 Sr2 O3 127.3(8) 13_755 3_565 ?
 O2 Sr2 O3 140.1(4) . 13_655 ?
 O2 Sr2 O3 127.3(8) 13_655 8_645 ?
 O2 Sr2 O3 127.6(8) 3 3_565 ?
 O2 Sr2 O3 60.8(7) 13_755 8_645 ?
 O2 Sr2 O3 60.8(7) 13_655 3_565 ?
 O3 Sr2 Sn1 87.2(5) 13_655 13_755 ?
 O3 Sr2 Sn1 87.0(5) 13_655 3_565 ?
 O3 Sr2 Sn1 36.40(16) 8_645 13_755 ?
 O3 Sr2 Sn1 36.05(16) 3_565 3_565 ?
 O3 Sr2 Sn1 36.70(18) 10_656 3_565 ?
 O3 Sr2 Sn1 36.27(18) 13_655 13_655 ?
 O3 Sr2 Sn1 96.2(4) 8_645 13_655 ?
 O3 Sr2 Sn1 96.4(4) 8_645 3_565 ?
 O3 Sr2 Sn1 36.40(16) 3_565 13_655 ?
 O3 Sr2 Sn1 96.2(4) 3_565 13_755 ?
 O3 Sr2 Sn1 87.2(5) 10_656 13_655 ?
 O3 Sr2 Sn1 36.27(18) 10_656 13_755 ?
 O3 Sr2 O2 67.5(8) 10_656 13_755 ?
 O3 Sr2 O2 67.9(8) 13_655 3 ?
 O3 Sr2 O2 121.7(10) 13_655 13_755 ?
 O3 Sr2 O2 121.4(10) 13_655 3_565 ?
 O3 Sr2 O2 67.9(8) 10_656 3_565 ?
 O3 Sr2 O2 67.5(8) 13_655 13_655 ?
 O3 Sr2 O2 121.7(10) 10_656 13_655 ?
 O3 Sr2 O2 121.4(10) 10_656 3 ?
 O3 Sr2 O3 61.2(4) 13_655 3_565 ?
 O3 Sr2 O3 102.5(7) 8_645 3_565 ?
 O3 Sr2 O3 61.2(4) 10_656 8_645 ?
 O3 Sr2 O3 61.3(4) 10_656 3_565 ?
 O3 Sr2 O3 61.3(4) 13_655 8_645 ?
 O3 Sr2 O3 79.8(8) 10_656 13_655 ?
 Sr1 Sn1 Sr1 107.3(3) . 1_655 ?
 Sr2 Sn1 Sr1 109.29(15) 3_565 1_655 ?
 Sr2 Sn1 Sr1 177.48(15) 13_755 . ?
 Sr2 Sn1 Sr1 177.48(15) 13_655 1_655 ?
 Sr2 Sn1 Sr1 70.2(3) 13_655 . ?
 Sr2 Sn1 Sr1 70.2(3) 13_755 1_655 ?
 Sr2 Sn1 Sr1 109.29(15) 3 . ?
 Sr2 Sn1 Sr1 109.29(15) 3_565 . ?
 Sr2 Sn1 Sr1 109.29(15) 3 1_655 ?
 Sr2 Sn1 Sr2 112.3(4) 13_755 13_655 ?
 Sr2 Sn1 Sr2 112.3(4) 3_565 3 ?
 Sr2 Sn1 Sr2 71.92(17) 13_755 3_565 ?
 Sr2 Sn1 Sr2 71.92(17) 13_655 3_565 ?
 Sr2 Sn1 Sr2 71.92(17) 13_755 3 ?
 Sr2 Sn1 Sr2 71.92(17) 13_655 3 ?
 O1 Sn1 Sr1 53.63(15) . . ?
 O1 Sn1 Sr1 53.63(15) . 1_655 ?
 O1 Sn1 Sr2 123.85(18) . 3_565 ?
 O1 Sn1 Sr2 123.86(18) . 13_655 ?
 O1 Sn1 Sr2 123.86(18) . 13_755 ?
 O1 Sn1 Sr2 123.85(18) . 3 ?
 O1 Sn1 O2 180.0 . . ?
 O2 Sn1 Sr1 126.37(15) . . ?
 O2 Sn1 Sr1 126.37(15) . 1_655 ?
 O2 Sn1 Sr2 56.14(18) . 13_755 ?
 O2 Sn1 Sr2 56.14(18) . 13_655 ?
 O2 Sn1 Sr2 56.15(18) . 3_565 ?
 O2 Sn1 Sr2 56.15(18) . 3 ?
 O3 Sn1 Sr1 116.2(4) 12_665 . ?
 O3 Sn1 Sr1 47.5(5) 6_654 1_655 ?
 O3 Sn1 Sr1 131.4(4) . 1_655 ?
 O3 Sn1 Sr1 47.5(5) . . ?
 O3 Sn1 Sr1 62.8(4) 12_665 1_655 ?
 O3 Sn1 Sr1 62.8(4) 15_645 . ?
 O3 Sn1 Sr1 116.2(4) 15_645 1_655 ?
 O3 Sn1 Sr1 131.4(4) 6_654 . ?
 O3 Sn1 Sr2 62.8(4) 12_665 13_755 ?
 O3 Sn1 Sr2 134.1(4) 12_665 3 ?
 O3 Sn1 Sr2 134.1(4) 15_645 3_565 ?
 O3 Sn1 Sr2 47.0(4) 15_645 3 ?
 O3 Sn1 Sr2 47.0(4) 12_665 3_565 ?
 O3 Sn1 Sr2 118.0(3) . 3 ?
 O3 Sn1 Sr2 134.2(4) 6_654 13_655 ?
 O3 Sn1 Sr2 62.8(4) 15_645 13_655 ?
 O3 Sn1 Sr2 118.0(3) 6_654 3_565 ?
 O3 Sn1 Sr2 62.9(4) . 3_565 ?
 O3 Sn1 Sr2 46.9(4) 6_654 13_755 ?
 O3 Sn1 Sr2 46.9(4) . 13_655 ?
 O3 Sn1 Sr2 118.0(3) 15_645 13_755 ?
 O3 Sn1 Sr2 118.0(3) 12_665 13_655 ?
 O3 Sn1 Sr2 62.9(4) 6_654 3 ?
 O3 Sn1 Sr2 134.2(4) . 13_755 ?
 O3 Sn1 O1 89.3(5) 15_645 . ?
 O3 Sn1 O1 89.3(5) 6_654 . ?
 O3 Sn1 O1 89.3(5) 12_665 . ?
 O3 Sn1 O1 89.3(5) . . ?
 O3 Sn1 O2 90.7(5) 6_654 . ?
 O3 Sn1 O2 90.7(5) 12_665 . ?
 O3 Sn1 O2 90.7(5) . . ?
 O3 Sn1 O2 90.7(5) 15_645 . ?
 O3 Sn1 O3 178.6(11) 12_665 15_645 ?
 O3 Sn1 O3 89.89(8) . 15_645 ?
 O3 Sn1 O3 90.09(8) . 12_665 ?
 O3 Sn1 O3 90.09(8) 6_654 15_645 ?
 O3 Sn1 O3 89.89(8) 6_654 12_665 ?
 O3 Sn1 O3 178.6(11) . 6_654 ?
 Sr1 O1 Sr1 90.0 1_655 9_655 ?
 Sr1 O1 Sr1 180.0 . 1_655 ?
 Sr1 O1 Sr1 90.0 . 9_665 ?
 Sr1 O1 Sr1 90.0 1_655 9_665 ?
 Sr1 O1 Sr1 180.0 9_655 9_665 ?
 Sr1 O1 Sr1 90.0 . 9_655 ?
 Sn1 O1 Sr1 90.0 . 9_665 ?
 Sn1 O1 Sr1 90.0 . . ?
 Sn1 O1 Sr1 90.0 7_554 9_655 ?
 Sn1 O1 Sr1 90.0 7_554 9_665 ?
 Sn1 O1 Sr1 90.0 . 1_655 ?
 Sn1 O1 Sr1 90.0 7_554 1_655 ?
 Sn1 O1 Sr1 90.0 . 9_655 ?
 Sn1 O1 Sr1 90.0 7_554 . ?
 Sn1 O1 Sn1 180.0 . 7_554 ?
 Sr2 O2 Sr2 89.50(19) 13_655 3 ?
 Sr2 O2 Sr2 169(2) 3 3_565 ?
 Sr2 O2 Sr2 95.4(10) . 3 ?
 Sr2 O2 Sr2 169(2) 13_655 13_755 ?
 Sr2 O2 Sr2 95.4(10) . 3_565 ?
 Sr2 O2 Sr2 95.4(10) . 13_655 ?
 Sr2 O2 Sr2 95.4(10) . 13_755 ?
 Sr2 O2 Sr2 89.50(19) 13_755 3 ?
 Sr2 O2 Sr2 89.50(19) 13_655 3_565 ?
 Sr2 O2 Sr2 89.50(19) 13_755 3_565 ?
 Sn1 O2 Sr2 84.6(10) . 3 ?
 Sn1 O2 Sr2 84.6(10) . 13_755 ?
 Sn1 O2 Sr2 84.6(10) . 3_565 ?
 Sn1 O2 Sr2 84.6(10) . 13_655 ?
 Sn1 O2 Sr2 180.0 . . ?
 Sr1 O3 Sr1 87.3(6) . 9_665 ?
 Sr1 O3 Sr2 166.7(6) . 3_565 ?
 Sr2 O3 Sr1 102.1(4) 13_655 . ?
 Sr2 O3 Sr1 170.6(7) 13_655 9_665 ?
 Sr2 O3 Sr1 79.5(3) 3_565 9_665 ?
 Sr2 O3 Sr2 91.1(7) 13_655 3_565 ?
 Sn1 O3 Sr1 82.2(4) . 9_665 ?
 Sn1 O3 Sr1 81.9(3) 15_655 9_665 ?
 Sn1 O3 Sr1 97.1(5) 15_655 . ?
 Sn1 O3 Sr1 97.6(5) . . ?
 Sn1 O3 Sr2 81.0(4) . 3_565 ?
 Sn1 O3 Sr2 96.8(5) . 13_655 ?
 Sn1 O3 Sr2 80.8(4) 15_655 3_565 ?
 Sn1 O3 Sr2 96.3(5) 15_655 13_655 ?
 Sn1 O3 Sn1 157.7(3) . 15_655 ?

_shelx_res_file
;
TITL 035_SSO_x1_P31_30-5-1-225 in Aeaa
    035_sso_x1_p31_30-5-1-225.res
    created by SHELXL-2019/3 at 17:50:33 on 08-Jan-2025
REM Aeaa (#68 with fixed user cell
CELL 0.4859 5.433456 5.433714 20.23715 90 90 90
ZERR 4 0.000712 0.000561 0.105591 0 0 0
LATT 5
SYMM 0.5-X,-Y,0.5+Z
SYMM +X,-Y,0.5-Z
SYMM 0.5-X,+Y,-Z
SFAC O Sr Sn
DISP O 0.0036 0.0026 8.3735
DISP Sn -1.6654 0.7203 2178.1549
DISP Sr 0.1333 1.7343 4851.4431
UNIT 28 12 8
SIMU 0.002 0.004 3 O2 O3 O1
SADI 0.1 O1 Sn1 Sn1 O2

L.S. 10
PLAN  5
SIZE 0.05 0.03 0.015
TEMP 26.85
CONF
LIST 4
MORE -1
fmap 2
acta
TWIN 0 1 0 -1 0 0 0 0 1 2
REM <olex2.extras>
REM <HklSrc "%.\\035_SSO_x1_P31_30-5-1-225.hkl">
REM </olex2.extras>

WGHT    0.025100    1.709000
BASF   0.71563
FVAR       1.42859
SR1   2    0.250000    0.250000    0.000000    10.25000    0.00976
SR2   2    0.750000    0.250000    0.311071    10.50000    0.01173
SN1   3    0.750000    0.250000    0.098870    10.50000    0.00764
O1    1    0.750000    0.250000    0.000000    10.25000    0.00876
O2    1    0.750000    0.250000    0.201575    10.50000    0.01155
O3    1    0.452027    0.449640    0.097695    11.00000    0.01015
HKLF 4


REM  035_SSO_x1_P31_30-5-1-225 in Aeaa
REM wR2 = 0.0620, GooF = S = 1.277, Restrained GooF = 1.260 for all data
REM R1 = 0.0168 for 65 Fo > 4sig(Fo) and 0.0191 for all 75 data
REM 14 parameters refined using 3 restraints

END

WGHT      0.0236      1.7309

REM Highest difference peak  0.206,  deepest hole -0.251,  1-sigma level  0.083
Q1    1   0.4974  0.3015  0.1561  11.00000  0.05    0.21
Q2    1   0.7902  0.1730  0.2708  11.00000  0.05    0.19
Q3    1   0.3596  0.4037  0.1468  11.00000  0.05    0.17
Q4    1   0.9978  0.1740 -0.0122  11.00000  0.05    0.17
Q5    1   0.3157  0.5070  0.0401  11.00000  0.05    0.11
;
_shelx_res_checksum                44103
_shelx_hkl_file
;
   0   1  -1 0.10680 2.40436   1
   0   1  -1 0.38740 4.54972   2
   0  -1   1-1.47302 2.59847   1
   0  -1   1 0.87610 4.98101   2
   0  -2   0 905554. 11148.1   1
   0   2   0 910907. 11147.5   1
   0   2  -2 107.141 13.2284   2
   0  -2   2 198.879 7.97099   1
   0   3  -1 21.8020 21.0794   2
   0   3  -1-3.82273 10.8756   1
   0   3   1 31.9626 20.7405   2
   0   3   1 9.09430 11.4784   1
   0   3  -3 7.85277 20.1600   2
   0  -4   0 549118. 6988.44   2
   0   4   0 566592. 6974.66   1
   0  -4   0 557832. 6975.87   1
   0  -4   2 2055.54 64.6295   2
   0  -4  -2 2007.23 61.5154   2
   0  -4   2 2390.19 40.5203   1
   0   4   2 2555.74 40.1927   1
   0   4  -2 2010.28 58.0778   2
   0  -5   1 30.7806 39.1911   2
   0  -5  -1-7.29143 39.5904   2
   0   5  -1-37.4993 38.2745   2
   0   5  -1 12.2412 19.5667   1
   0  -5   1 7.36275 25.5403   1
   0   5   1 8.03227 21.3277   1
   0  -5   3 4.86446 24.0813   1
   0   5  -3 6.31053 41.8893   2
   0   6   0 239347. 3006.15   1
   0  -6   0 239453. 3028.96   2
   0  -6   2 1274.70 40.8685   1
   1   0   0 0.22070 2.54384   1
  -1   0   0-0.70443 4.64764   2
   1   0   0 0.74693 4.61840   2
  -1   0   0 0.36344 2.82972   1
  -1  -1  -1 12415.4 157.613   1
   1   1  -1 12328.3 163.142   2
  -1  -1   1 12764.3 158.400   2
   1   1   1 12716.3 151.921   1
   1   2  -2 1215.05 21.6809   1
   1   2  -2 1391.91 35.0957   2
   1   2   0 58.4374 9.33706   1
  -1   2   0 70.7334 5.13855   1
  -1   2   0 1.43863 9.69406   2
  -1  -2   0-43.6759 22.8958   2
   1   2   0 23.1180 17.8577   2
  -1  -2   2 1652.22 39.4195   2
  -1  -2   2 1185.83 22.1331   1
   1   3  -3 131.557 26.5031   2
   1   3  -3 270.220 15.0761   1
  -1  -3  -1 11841.5 164.137   2
  -1   3   1 11663.0 146.376   1
   1  -3   1 11085.0 147.073   1
  -1  -3  -1 11289.5 150.593   1
   1   3  -1 10733.1 163.496   2
   1   3  -1 11633.1 149.436   1
   1   3   1 10982.7 144.759   1
   1  -3  -1 10974.9 149.055   2
  -1  -3   1 11299.0 158.759   2
  -1  -3   1 11020.9 145.445   1
  -1  -3   3 161.417 30.7011   2
  -1  -3   3 242.123 15.4145   1
   1  -4   2 884.659 24.0218   1
   1   4  -2 904.234 24.5150   1
   1   4  -2 919.887 43.6710   2
  -1   4   2 951.479 21.7601   1
  -1  -4   0 18.6302 35.1134   2
   1   4   0 86.6302 19.4098   1
  -1  -4   0 114.002 22.7986   1
   1   4   0 16.4007 31.7193   2
   1  -4   0 45.5354 25.0280   2
   1  -4  -2 857.888 34.4762   2
  -1  -4   2 763.892 26.7214   1
  -1  -4   2 779.206 42.9172   2
   1   4   2 887.254 25.8245   1
   1  -5   3 58.7155 23.6077   1
  -1   5   1 1781.02 33.5927   1
  -1  -5  -1 1858.12 44.0227   1
  -1  -5  -1 1771.71 60.4792   2
  -1  -5   1 1605.04 57.0393   2
   1  -5  -1 1630.79 49.0954   2
  -1  -5   1 1760.80 41.3831   1
  -1  -5   3 105.397 26.8229   1
   1   6  -2 349.689 52.9120   2
  -1  -6   0 66.2094 52.4645   2
  -1  -6   0 4.76335 35.9190   1
   1   6   0 37.9839 48.7117   2
   1   6   0-11.8071 28.1072   1
  -1  -6   2 296.330 34.7839   1
  -1  -6   2 323.162 63.3723   2
  -2   0   0 906147. 11443.0   1
   2   0   0 888072. 11449.4   2
   2   0  -2 128.354 13.5296   2
  -2  -1  -1 378.304 13.8908   1
  -2   1   1 383.696 8.01652   1
   2   1   1 380.712 12.3320   1
   2   1   1 457.959 21.3157   2
  -2   1  -1 411.607 14.0874   2
  -2  -1   1 329.530 11.4829   1
  -2  -2  -2 4868.30 69.7954   1
  -2  -2  -2 5064.63 85.0907   2
   2   2  -2 4894.07 66.9672   1
  -2  -2   0 887341. 11282.9   1
  -2  -2   0 980346. 11297.0   2
   2   2   0 999999. 11298.1   2
   2   2   0 862368. 11282.5   1
  -2  -2   2 4522.40 79.9429   2
   2   2   2 4562.97 79.0601   2
  -2  -2   2 4357.40 65.0343   1
   2   3  -3 154.098 31.4441   2
   2   3  -3 159.065 16.5756   1
  -2  -3  -1 99.1621 35.2892   2
   2   3  -1 96.0281 17.5925   1
   2   3  -1 72.5406 33.5497   2
  -2  -3  -1 74.1098 20.2270   1
  -2  -3   1 101.863 34.4634   2
   2   3   1 65.8384 17.2514   1
   2   3   1 66.1240 28.8733   2
  -2  -3   1 89.6355 18.5409   1
  -2  -3   3 146.832 17.5071   1
  -2  -3   3 148.798 34.1878   2
  -2  -4  -2 1294.03 58.2524   2
   2   4  -2 1302.32 31.7652   1
   2   4  -2 1442.10 54.7313   2
  -2  -4  -2 1508.30 38.2623   1
  -2  -4   0 411247. 5345.13   2
   2   4   0 429094. 5326.63   1
  -2  -4   2 1348.67 32.8461   1
   2   4   2 1105.26 49.2494   2
  -2  -4   2 1100.08 51.7593   2
   2   4   2 1300.70 32.7754   1
  -2  -4   4 4642.17 69.0592   1
   2   5  -3 35.3456 47.3123   2
   2   5  -3 10.7673 23.9578   1
   2   5  -1-4.61466 24.3226   1
   2   5  -1 38.6650 42.6695   2
  -2  -5  -1 28.4970 30.1146   1
  -2  -5  -1-12.7899 47.5127   2
   2   5   1 5.81778 25.7880   1
  -2  -5   1 29.2253 29.2254   1
  -2  -5   1-2.96446 47.3698   2
   2   5   1 45.3829 44.3598   2
  -2  -5   3 27.7267 47.6525   2
  -2  -5   3 1.69195 27.8539   1
  -2  -6   0 203433. 2585.97   2
  -2  -6   0 203397. 2560.41   1
  -2  -6   2 857.888 39.8949   1
  -2  -6   2 717.442 65.2009   2
   2   7  -1 18.4875 30.4319   1
   2   7  -1 2.86816 54.9629   2
  -2  -7   1 25.4147 40.8229   1
  -2  -7   1-3.96331 64.8839   2
  -3   0   0-20.0291 20.8378   2
   3   0   0-0.06888 11.5132   1
  -3   0   0-5.51963 13.4682   1
   3   0   0 2.20255 18.3761   2
   3   0  -2 5.16850 19.5388   2
  -3   0  -2 13.3164 23.3600   2
  -3   0   2 3.92679 11.3675   1
   3   0   2 0.24366 13.4870   1
  -3   0   2 11.4614 22.3713   2
   3   1  -3 163.064 25.8866   2
  -3   1   1 11273.6 146.670   1
  -3  -1  -1 11416.6 149.883   1
  -3  -1  -1 11610.2 165.011   2
   3   1  -1 11599.4 149.055   1
   3  -1   1 11152.9 145.616   1
   3   1   1 11421.9 146.834   1
   3   1   1 11109.6 158.666   2
  -3  -1   1 10770.9 146.704   1
  -3  -1   1 10944.2 161.946   2
  -3   1  -1 11406.6 150.680   2
   3  -1  -1 11281.9 149.576   2
  -3  -1   3 162.732 30.5376   2
  -3  -2  -2 200.328 36.4839   2
  -3  -2  -2 146.689 20.9097   1
   3   2  -2 183.003 34.5625   2
   3   2  -2 197.128 17.4778   1
  -3  -2   0 60.8133 20.7790   1
  -3  -2   0-9.43765 33.0739   2
   3   2   0 17.6409 28.1446   2
   3   2   0 56.6541 18.4577   1
  -3  -2   2 134.212 33.4871   2
   3   2   2 198.466 18.4555   1
  -3  -2   2 138.679 17.1871   1
  -3   2  -2 173.658 14.4100   2
   3  -2  -2 145.478 13.8238   2
   3   2   2 192.879 31.3581   2
   3   3  -3 182.683 40.4710   2
  -3  -3  -1 1260.74 53.1633   2
   3   3  -1 1276.96 31.4357   1
  -3  -3   1 1242.62 53.4691   2
   3   3   1 1321.68 31.4923   1
  -3  -3   3 353.902 22.1434   1
  -3  -3   3 91.1872 40.7719   2
   3   4  -4 143.110 47.6312   2
  -3  -4  -2 111.106 49.0388   2
   3   4  -2 210.484 44.5914   2
  -3  -4  -2 152.316 30.3249   1
   3   4   0-19.0121 40.4671   2
  -3  -4   0-7.84771 27.2827   1
  -3  -4   2 124.024 45.2967   2
  -3  -4   2 190.016 27.2464   1
   3   4   2 154.616 41.1441   2
  -3  -4   4 139.467 23.6026   1
  -3  -4   4 114.148 49.8074   2
   3   5  -3 121.594 51.6720   2
  -3  -5  -1 5244.63 82.1471   1
   3   5  -1 4892.86 78.3065   1
   3   5  -1 5050.85 101.714   2
  -3  -5  -1 5224.62 110.250   2
  -3  -5   1 5167.06 108.475   2
  -3  -5   1 5037.57 81.8497   1
   3   5   1 5274.69 103.496   2
   3   5   1 5021.95 79.1144   1
  -3  -5   3 87.3007 56.5857   2
   3   6  -2 130.159 52.3722   2
   3   6  -2 111.705 29.9221   1
  -3  -6   0 7.38948 58.8011   2
   3   6   0 77.8263 30.8738   1
   3   6   0 42.1125 52.3026   2
  -3  -6   0 43.5651 36.3530   1
  -3  -6   2 133.945 36.6869   1
  -3  -6   2 139.562 59.1495   2
   3   7  -1 587.086 35.8362   1
   3   7  -1 613.348 62.2187   2
  -3  -7   1 621.579 45.5165   1
  -3  -7   1 517.511 69.1541   2
   4   0   0 584839. 6869.43   2
   4   0   0 534336. 6856.24   1
   4   0   2 2303.53 40.9695   1
   4   0  -2 2598.04 65.6366   2
  -4   1   3 633.115 19.2900   1
   4   1  -3 769.661 42.8300   2
  -4   1   1 284.276 18.6187   1
  -4  -1  -1 369.243 24.3164   1
  -4  -1  -1 346.246 38.8423   2
   4   1  -1 369.272 21.0962   1
   4   1  -1 342.434 34.0329   2
   4  -1   1 365.383 16.9270   1
  -4  -1   1 433.511 25.9493   1
  -4   1  -1 324.061 29.7352   2
   4  -1  -1 286.757 26.5791   2
  -4  -1   1 421.441 39.3642   2
   4   1   1 353.839 34.8392   2
   4   1   1 375.546 23.1986   1
  -4  -1   3 758.836 24.1803   1
   4  -1  -3 835.170 34.7364   2
   4   2  -4 4829.57 96.9265   2
  -4  -2  -2 1291.82 59.6658   2
   4   2  -2 1342.30 32.4293   1
  -4  -2   0 452905. 5515.07   2
   4   2   0 433654. 5493.97   1
  -4  -2   2 1136.95 52.4444   2
   4   2   2 1353.45 34.0539   1
  -4  -2   4 4773.46 70.9278   1
   4   3  -3 241.892 45.7411   2
   4   3  -3 192.394 24.0789   1
   4   3  -1 19.5531 40.1185   2
  -4  -3  -1 48.7144 27.5188   1
  -4  -3   1 47.7048 28.2122   1
   4   3   1 10.6265 41.2848   2
  -4  -3   3 188.219 26.4472   1
  -4  -3   3 188.134 47.7237   2
   4   4  -2 1341.77 36.7015   1
   4   4  -2 1351.05 57.7963   2
  -4  -4   0 293760. 3575.61   2
   4   4   0 287432. 3547.11   1
  -4  -4   2 1426.65 41.8844   1
  -4  -4   2 1004.28 60.4267   2
  -4  -4   4 5186.88 81.4662   1
   4   5  -3 33.2644 48.6784   2
   4   5  -3 12.4958 28.8912   1
   4   5  -1 5.18802 29.9083   1
  -4  -5  -1 8.72457 62.1116   2
  -4  -5  -1 35.9939 36.3890   1
   4   5  -1-20.0264 49.1171   2
  -4  -5   1-20.3253 56.8255   2
  -4  -5   1 17.4499 34.3258   1
   4   5   1 27.9567 31.7477   1
   4   5   1 24.6289 48.7756   2
  -4  -5   3 8.98513 34.8883   1
  -4  -5   3 49.6653 60.1031   2
   4   6  -2 804.177 36.7081   1
   4   6  -2 784.866 63.1739   2
  -4  -6   0 147209. 1882.11   2
   4   6   0 151740. 1852.55   1
   4   6   0 147091. 1877.58   2
  -4  -6   2 830.288 43.1628   1
  -4  -6   2 933.395 75.1670   2
  -5   0   0-0.36555 37.3839   2
   5   0   0-14.5387 35.1196   2
  -5   0   0 5.27546 25.5652   1
   5   0   0-2.58503 20.6344   1
  -5   0  -2-22.4258 40.4018   2
  -5   0   2 5.91160 25.4358   1
   5   0   2 1.27102 23.4182   1
   5   0  -2-1.37361 35.2393   2
   5   1  -3 46.3218 46.1920   2
   5   1  -1 1958.89 39.8987   1
   5   1   1 2086.35 42.3974   1
   5   2  -2-11.1611 42.2333   2
  -5  -2   0 23.4360 29.1923   1
   5   2   0-23.4322 41.9631   2
  -5  -2   2 18.9226 29.6619   1
  -5  -2   2-15.8745 47.0185   2
   5   3  -3 184.616 51.4664   2
  -5  -3  -1 5181.54 84.1963   1
  -5  -3  -1 5542.91 114.963   2
   5   3  -1 5360.37 81.8212   1
   5   3  -1 5277.74 105.286   2
  -5  -3   1 5402.23 85.9955   1
  -5  -3   1 5411.86 113.056   2
   5   3   1 5448.99 107.045   2
   5   3   1 5487.64 83.9777   1
  -5  -3   3 148.491 32.2159   1
  -5  -3   3 93.2569 57.7632   2
   5   4  -2-40.0184 51.8718   2
   5   4  -2 45.3265 29.6808   1
  -5  -4   0-37.1420 62.6458   2
   5   4   0 32.9422 31.4536   1
   5   4   0 46.7792 52.2429   2
  -5  -4   0-23.7705 34.4184   1
  -5  -4   2 18.0467 33.4737   1
  -5  -4   2-6.02245 59.6294   2
   5   5  -3 33.9264 56.0612   2
   5   5  -3 71.5204 32.3771   1
   5   5  -1 294.695 57.1504   2
   5   5  -1 278.215 33.2889   1
  -5  -5   1 234.021 60.6673   2
  -5  -5   1 285.133 38.4246   1
  -5  -5   3 77.5760 38.3705   1
  -5  -5   3 62.7389 71.4782   2
   5   6  -2 24.6334 33.5319   1
  -5  -6   2-39.5172 70.6773   2
   6   1  -3 315.781 51.7985   2
   6   1  -1 56.5255 48.3284   2
  -6  -1   1 117.201 32.3594   1
  -6  -1   1 85.6642 58.8170   2
   6   2  -2 803.365 34.2442   1
   6   2  -2 759.297 56.9270   2
  -6  -2   0 215502. 2700.77   2
  -6  -2   0 216467. 2674.48   1
   6   2   0 208293. 2671.99   1
   6   2   0 212318. 2695.68   2
  -6  -2   2 871.262 39.7327   1
  -6  -2   2 796.240 68.7554   2
   6   3  -3 70.9439 52.0712   2
   6   3  -1 104.626 53.7997   2
   6   3  -1 51.7863 31.0354   1
  -6  -3   1 53.2516 36.2916   1
  -6  -3   1 2.51489 61.3509   2
  -6  -3   3 73.4557 35.7393   1
  -6  -4   0 156427. 2045.37   2
  -6  -4   0 161063. 2017.55   1
  -6  -4   2 714.237 42.1478   1
  -6  -4   2 960.277 76.8342   2
   6   5  -1 10.3786 33.7077   1
  -6  -5   1-5.80464 67.0003   2
  -7  -3   1 697.263 76.8808   2
   0   0   0    0.00    0.00   0

TITL 035_SSO_x1_P31_30-5-1-225 in Aeaa
REM Aeaa (#68 with fixed user cell!)
CELL 0.48590   5.433456   5.433714  20.237150  90.0000  90.0000  90.0000
ZERR    4.00   0.000712   0.000561   0.105591   0.0000   0.0000   0.0000
LATT  5
SYMM  x,-y,-z+1/2
SYMM -x+1/2, y,-z
SYMM -x+1/2,-y, z+1/2
SFAC O Sr Sn
UNIT 28.00 12.00 8.00
TREF
HKLF 4
END
;
_shelx_hkl_checksum                69346
loop_
  _axis.id
  _axis.system
  _axis.type
  _axis.equipment
  _axis.parity
  _axis.depends_on
  _axis.zero
  _axis.vector[1]
  _axis.vector[2]
  _axis.vector[3]
 source abstract . source . . . 0.99999589 0.00000000 -0.00286792
 omega abstract rotation goniometer -1 . 86.41056000 0.00000000 0.00000000
 1.00000000
 kappa abstract rotation goniometer -1 omega 0.00000000 -0.76381056 0.00000000
 0.64544049
 phi abstract rotation goniometer -1 kappa . 0.00000000 0.00000000 1.00000000
 theta abstract rotation goniometer -1 . 0.04220690 0.00000000 0.00000000
 1.00000000
 matrixX abstract general general . phi . 1.00000000 0.00000000 0.00000000
 matrixY abstract general general . phi . 0.00000000 1.00000000 0.00000000
 matrixZ abstract general general . phi . 0.00000000 0.00000000 1.00000000
 dacX abstract translation general . phi . 0.00000000 1.00000000 0.00000000
 dacY abstract translation general . phi . -1.00000000 0.00000000 0.00000000
 dacZ abstract translation general . phi . 0.00000000 0.00000000 1.00000000

_olex2_submission_special_instructions  'No special instructions were received'
_oxdiff_exptl_absorpt_empirical_details
;
Empirical correction (ABSPACK) includes:
- Absorption correction using spherical harmonics
- Frame scaling
;
_oxdiff_exptl_absorpt_empirical_full_max  1.684
_oxdiff_exptl_absorpt_empirical_full_min  0.396
loop_
  _twin_individual_id
  _twin_individual_mass_fraction_refined
 1 0.284(15)
 2 0.716(15)
