# Supplementary material for: The varying temperature- and pressure-induced phase transition pathways in hybrid improper ferroelectric Sr3Sn2O7
Source: Acta Crystallogr B Struct Sci Cryst Eng Mater. 2025 Apr 14;81(Pt 3):318–24. doi: 10.1107/S2052520625002306 (PMC12147935; doi:10.1107/S2052520625002306)
Supplement: Supplementary file 1 [file b-81-00318-sup1.zip › SSO_HP_VT_CIFs/SSO_HP_CIFS/037_SSO_x1_P33_30-5-1.cif]

data_037_sso_x1_p33_30-5-1

# start Validation Reply Form
_vrf_ATOM007_037_sso_x1_p33_30-5-1
;
PROBLEM: _atom_site_aniso_label is missing
RESPONSE: As the measurement was performed using a diamond anvil cell to
achieve high pressures, the available region of reciprocal space is 
restricted, resulting in a low data/parameter ratio. Therefore, an 
anisotropic model is neither feasible nor advisable.
;
_vrf_PLAT029_037_sso_x1_p33_30-5-1
;
PROBLEM: _diffrn_measured_fraction_theta_full value Low .      0.238 Why?  
RESPONSE: The measurement was performed using a diamond anvil cell, of 
which the precise design necessitates a small opening angle (approx. 23
degrees) to obtain high pressures. This restricts the available region
of reciprocal space.
;
_vrf_PLAT088_037_sso_x1_p33_30-5-1
;
PROBLEM: Poor Data / Parameter Ratio ....................       5.71 Note  
RESPONSE: The measurement was performed using a diamond anvil cell, of 
which the precise design necessitates a small opening angle (approx. 23
degrees) to obtain high pressures. This restricts the available region
of reciprocal space. The sample was refined isotropically to improve this.
;
# end Validation Reply Form

_audit_creation_date               2025-01-08
_audit_creation_method
;
Olex2 1.5-ac7-013
(compiled 2025.01.02 svn.rf662f148 for Rigaku Oxford Diffraction, GUI svn.r7109)
;
_shelx_SHELXL_version_number       '2019/3'
_audit_contact_author_address  
;
Dept. of Chemistry, University of Warwick, Gibbet Hill Road, Coventry, CV4 7AL
;
_audit_contact_author_email        ?
_audit_contact_author_name         'Evie Ladbrook'
_audit_contact_author_phone        ?
_publ_contact_author_id_orcid      ?
_publ_section_references
;
Dolomanov, O.V., Bourhis, L.J., Gildea, R.J, Howard, J.A.K. & Puschmann, H.
 (2009), J. Appl. Cryst. 42, 339-341.

Sheldrick, G.M. (2008). Acta Cryst. A64, 112-122.

Sheldrick, G.M. (2015). Acta Cryst. C71, 3-8.
;
_chemical_name_common              ?
_chemical_name_systematic          ?
_chemical_formula_moiety           'O7 Sn2 Sr3'
_chemical_formula_sum              'O7 Sn2 Sr3'
_chemical_formula_weight           612.24
_chemical_melting_point            ?
_chemical_oxdiff_formula           'Sr3 Sn2 O7'
loop_
  _atom_type_symbol
  _atom_type_description
  _atom_type_scat_dispersion_real
  _atom_type_scat_dispersion_imag
  _atom_type_scat_source
 'O' 'O' 0.0036 0.0026 'International Tables Vol C Tables 4.2.6.8 and 6.1.1.4'
 'Sr' 'Sr' 0.1333 1.7343 'International Tables Vol C Tables 4.2.6.8 and 6.1.1.4'
 'Sn' 'Sn' -1.6654 0.7203
 'International Tables Vol C Tables 4.2.6.8 and 6.1.1.4'

_shelx_space_group_comment
;
The symmetry employed for this shelxl refinement is uniquely defined
by the following loop, which should always be used as a source of
symmetry information in preference to the above space-group names.
They are only intended as comments.
;
_space_group_crystal_system        'orthorhombic'
_space_group_IT_number             68
_space_group_name_H-M_alt          'A c a a'
_space_group_name_Hall             '-A 2ac 2c'
loop_
  _space_group_symop_operation_xyz
 'x, y, z'
 '-x+1/2, -y, z+1/2'
 'x, -y, -z+1/2'
 '-x+1/2, y, -z'
 'x, y+1/2, z+1/2'
 '-x+1/2, -y+1/2, z+1'
 'x, -y+1/2, -z+1'
 '-x+1/2, y+1/2, -z+1/2'
 '-x, -y, -z'
 'x-1/2, y, -z-1/2'
 '-x, y, z-1/2'
 'x-1/2, -y, z'
 '-x, -y+1/2, -z+1/2'
 'x-1/2, y+1/2, -z'
 '-x, y+1/2, z'
 'x-1/2, -y+1/2, z+1/2'

_cell_length_a                     5.3873(6)
_cell_length_b                     5.3891(6)
_cell_length_c                     20.26(9)
_cell_angle_alpha                  90
_cell_angle_beta                   90
_cell_angle_gamma                  90
_cell_volume                       588(3)
_cell_formula_units_Z              4
_cell_measurement_reflns_used      281
_cell_measurement_temperature      300
_cell_measurement_theta_max        20.0960
_cell_measurement_theta_min        3.6180
_shelx_estimated_absorpt_T_max     0.830
_shelx_estimated_absorpt_T_min     0.565
_exptl_absorpt_coefficient_mu      12.897
_exptl_absorpt_correction_T_max    0.01484
_exptl_absorpt_correction_T_min    0.00570
_exptl_absorpt_correction_type     sphere
_exptl_absorpt_process_details
;
CrysAlisPro 1.171.43.105a (Rigaku Oxford Diffraction, 2024)
Spherical absorption correction
using equivalent radius and absorption coefficient.
Empirical absorption correction using spherical harmonics,
implemented in SCALE3 ABSPACK scaling algorithm.
;
_exptl_absorpt_special_details     ?
_exptl_crystal_colour              'clear colourless'
_exptl_crystal_colour_lustre       clear
_exptl_crystal_colour_primary      colourless
_exptl_crystal_density_diffrn      6.912
_exptl_crystal_density_meas        ?
_exptl_crystal_density_method      ?
_exptl_crystal_description         plate
_exptl_crystal_F_000               1080
_exptl_crystal_size_max            0.05
_exptl_crystal_size_mid            0.03
_exptl_crystal_size_min            0.015
_exptl_crystal_size_rad            0.400
_exptl_transmission_factor_max     ?
_exptl_transmission_factor_min     ?
_diffrn_reflns_av_R_equivalents    0.0049
_diffrn_reflns_av_unetI/netI       0.0044
_diffrn_reflns_Laue_measured_fraction_full  0.238
_diffrn_reflns_Laue_measured_fraction_max  0.155
_diffrn_reflns_limit_h_max         7
_diffrn_reflns_limit_h_min         -7
_diffrn_reflns_limit_k_max         7
_diffrn_reflns_limit_k_min         -7
_diffrn_reflns_limit_l_max         4
_diffrn_reflns_limit_l_min         -4
_diffrn_reflns_number              395
_diffrn_reflns_point_group_measured_fraction_full  0.238
_diffrn_reflns_point_group_measured_fraction_max  0.155
_diffrn_reflns_theta_full          16.950
_diffrn_reflns_theta_max           21.327
_diffrn_reflns_theta_min           2.585
_diffrn_ambient_temperature        300
_diffrn_detector                   'Hybrid Pixel Array Detector'
_diffrn_detector_area_resol_mean   13.3333
_diffrn_measured_fraction_theta_full  0.238
_diffrn_measured_fraction_theta_max  0.155
_diffrn_measurement_details
;
List of Runs (angles in degrees, time in seconds):

  # Type    Start    End  Width  t~exp~   \w     \q     \k     \f   Frames
--------------------------------------------------------------------------
  1  \f    -27.80  26.60   0.20    1.00 -90.00   0.00   0.00    --   272
  2  \f   -167.80-112.80   0.20    1.00-130.00   0.00   0.00    --   275
;
_diffrn_measurement_device         'abstract diffractometer'
_diffrn_measurement_device_type   
 'dectris-CrysAlisPro-abstract goniometer imported dectris images'
_diffrn_measurement_method         '\f scans'
_diffrn_orient_matrix_axis[1]      matrixX
_diffrn_orient_matrix_axis[2]      matrixY
_diffrn_orient_matrix_axis[3]      matrixZ
_diffrn_orient_matrix_type        
 'CrysAlisPro convention (1999,Acta A55,543-557)'
_diffrn_orient_matrix_UB_11        0.0035567407
_diffrn_orient_matrix_UB_12        -0.0034274863
_diffrn_orient_matrix_UB_13        -0.0239785471
_diffrn_orient_matrix_UB_21        0.0624812490
_diffrn_orient_matrix_UB_22        -0.0647084432
_diffrn_orient_matrix_UB_23        0.0013383531
_diffrn_orient_matrix_UB_31        -0.0648347000
_diffrn_orient_matrix_UB_32        -0.0626093860
_diffrn_orient_matrix_UB_33        -0.0000755167
_diffrn_radiation_monochromator    synchrotron
_diffrn_radiation_probe            x-ray
_diffrn_radiation_type             synchrotron
_diffrn_radiation_wavelength       0.4859
_diffrn_source                     synchrotron
_reflns_Friedel_coverage           0.000
_reflns_Friedel_fraction_full      .
_reflns_Friedel_fraction_max       .
_reflns_number_gt                  69
_reflns_number_total               80
_reflns_special_details
;
Measurement was performed using a diamond anvil cell with an opening 
angle of approximately 23 degrees.
 Reflections were merged by SHELXL according to the crystal
 class for the calculation of statistics and refinement.
 
 _reflns_Friedel_fraction is defined as the number of unique
 Friedel pairs measured divided by the number that would be
 possible theoretically, ignoring centric projections and
 systematic absences. Completness statistics refer to single and
 composite reflections containing twin component 1 only.
;
_reflns_threshold_expression       'I > 2\s(I)'
_computing_cell_refinement         'CrysAlisPro 1.171.43.105a (Rigaku OD, 2024)'
_computing_data_collection        
 'CrysAlisPro 1.171.43.105a (Rigaku OD, 2024) (IMPORT)'
_computing_data_reduction          'CrysAlisPro 1.171.43.105a (Rigaku OD, 2024)'
_computing_molecular_graphics      'Olex2 1.5-ac7-013 (Dolomanov et al., 2009)'
_computing_publication_material    'Olex2 1.5-ac7-013 (Dolomanov et al., 2009)'
_computing_structure_refinement    'SHELXL 2019/3 (Sheldrick, 2015)'
_computing_structure_solution      'SHELXS  (Sheldrick, 2008)'
_refine_diff_density_max           0.324
_refine_diff_density_min           -0.318
_refine_diff_density_rms           0.144
_refine_ls_extinction_coef         .
_refine_ls_extinction_method       none
_refine_ls_goodness_of_fit_ref     1.201
_refine_ls_hydrogen_treatment      undef
_refine_ls_matrix_type             full
_refine_ls_number_parameters       14
_refine_ls_number_reflns           80
_refine_ls_number_restraints       3
_refine_ls_R_factor_all            0.0248
_refine_ls_R_factor_gt             0.0221
_refine_ls_restrained_S_all        1.189
_refine_ls_shift/su_max            0.000
_refine_ls_shift/su_mean           0.000
_refine_ls_structure_factor_coef   Fsqd
_refine_ls_weighting_details      
 'w=1/[\s^2^(Fo^2^)+(0.0353P)^2^+0.9568P] where P=(Fo^2^+2Fc^2^)/3'
_refine_ls_weighting_scheme        calc
_refine_ls_wR_factor_gt            0.0642
_refine_ls_wR_factor_ref           0.0678
_refine_special_details
;
 Refined as a 2-component twin.
The O1-Sn1-O2 distances were restrained to be similar as this lies along the c
axis which is is poorly defined due to the small opening angle of the
diamond anvil cell, the orientation of the plate-like crystal within the cell
and high mosaicity along c. Therefore, a SADI restraint was used to maintain
chemical and physical sensibility of the model.

SIMU restraint necessary to maintain sensible displacement parameters.
;
_olex2_refinement_description
;
1. Twinned data refinement
 Scales: 0.305(13)
 0.695(13)
2. Restrained distances
 O1-Sn1 \\sim Sn1-O2
 with sigma of 0.1
3. Uiso/Uaniso restraints and constraints
O2 \\sim O3 \\sim O1: within 3A with sigma of 0.002 and sigma for terminal
atoms of 0.004 within 3A
;
_atom_sites_solution_hydrogens     .
_atom_sites_solution_primary       isomorph
_atom_sites_solution_secondary     difmap
loop_
  _atom_site_label
  _atom_site_type_symbol
  _atom_site_fract_x
  _atom_site_fract_y
  _atom_site_fract_z
  _atom_site_U_iso_or_equiv
  _atom_site_adp_type
  _atom_site_occupancy
  _atom_site_site_symmetry_order
  _atom_site_calc_flag
  _atom_site_refinement_flags_posn
  _atom_site_refinement_flags_adp
  _atom_site_refinement_flags_occupancy
  _atom_site_disorder_assembly
  _atom_site_disorder_group
 Sr1 Sr 0.250000 0.250000 0.000000 0.0202(5) Uiso 1 4 d S . P . .
 Sr2 Sr 0.750000 0.250000 0.3108(3) 0.0222(6) Uiso 1 2 d S . P . .
 Sn1 Sn 0.750000 0.250000 0.09884(16) 0.0181(5) Uiso 1 2 d DS . P . .
 O1 O 0.750000 0.250000 0.000000 0.020(3) Uiso 1 4 d DS U P . .
 O2 O 0.750000 0.250000 0.2014(19) 0.023(2) Uiso 1 2 d DS U P . .
 O3 O 0.4491(10) 0.4491(9) 0.0977(7) 0.0209(13) Uiso 1 1 d . U . . .

_geom_special_details
;
 All esds (except the esd in the dihedral angle between two l.s. planes)
 are estimated using the full covariance matrix.  The cell esds are taken
 into account individually in the estimation of esds in distances, angles
 and torsion angles; correlations between esds in cell parameters are only
 used when they are defined by crystal symmetry.  An approximate (isotropic)
 treatment of cell esds is used for estimating esds involving l.s. planes.
;
loop_
  _geom_bond_atom_site_label_1
  _geom_bond_atom_site_label_2
  _geom_bond_distance
  _geom_bond_site_symmetry_2
  _geom_bond_publ_flag
 Sr1 O1 2.6936(3) . ?
 Sr1 O1 2.6946(3) 9_665 ?
 Sr1 O1 2.6936(3) 1_455 ?
 Sr1 O1 2.6946(3) 9_655 ?
 Sr1 O3 2.494(15) . ?
 Sr1 O3 3.029(11) 9_665 ?
 Sr1 O3 3.029(11) 14_545 ?
 Sr1 O3 2.494(15) 6_554 ?
 Sr1 O3 3.029(11) 12_565 ?
 Sr1 O3 2.494(15) 7_554 ?
 Sr1 O3 2.494(15) 4 ?
 Sr1 O3 3.029(11) 15_645 ?
 Sr2 Sn1 3.257(7) 13_655 ?
 Sr2 Sn1 3.257(7) 13_755 ?
 Sr2 Sn1 3.258(7) 3_565 ?
 Sr2 O2 2.706(4) 3_565 ?
 Sr2 O2 2.705(4) 13_755 ?
 Sr2 O2 2.22(4) . ?
 Sr2 O2 2.706(4) 3 ?
 Sr2 O2 2.705(4) 13_655 ?
 Sr2 O3 2.949(14) 3_565 ?
 Sr2 O3 2.396(14) 10_656 ?
 Sr2 O3 2.949(14) 8_645 ?
 Sr2 O3 2.396(14) 13_655 ?
 Sn1 O1 2.003(10) . ?
 Sn1 O2 2.08(4) . ?
 Sn1 O3 1.944(5) . ?
 Sn1 O3 1.944(5) 6_654 ?
 Sn1 O3 1.945(5) 12_665 ?
 Sn1 O3 1.945(5) 15_645 ?

loop_
  _geom_angle_atom_site_label_1
  _geom_angle_atom_site_label_2
  _geom_angle_atom_site_label_3
  _geom_angle
  _geom_angle_site_symmetry_1
  _geom_angle_site_symmetry_3
  _geom_angle_publ_flag
 O1 Sr1 O1 180.0 . 1_455 ?
 O1 Sr1 O1 90.0 . 9_655 ?
 O1 Sr1 O1 90.0 1_455 9_655 ?
 O1 Sr1 O1 90.0 1_455 9_665 ?
 O1 Sr1 O1 90.0 . 9_665 ?
 O1 Sr1 O1 180.0 9_665 9_655 ?
 O1 Sr1 O3 122.35(17) . 14_545 ?
 O1 Sr1 O3 57.63(17) 9_665 9_665 ?
 O1 Sr1 O3 122.35(17) 1_455 15_645 ?
 O1 Sr1 O3 57.65(17) 1_455 14_545 ?
 O1 Sr1 O3 57.65(17) . 9_665 ?
 O1 Sr1 O3 122.37(17) 9_665 14_545 ?
 O1 Sr1 O3 122.37(17) 9_655 12_565 ?
 O1 Sr1 O3 57.65(17) . 15_645 ?
 O1 Sr1 O3 122.37(17) 9_655 9_665 ?
 O1 Sr1 O3 57.65(17) 1_455 12_565 ?
 O1 Sr1 O3 122.35(17) 1_455 9_665 ?
 O1 Sr1 O3 57.63(17) 9_655 14_545 ?
 O1 Sr1 O3 57.63(17) 9_665 12_565 ?
 O1 Sr1 O3 122.37(17) 9_665 15_645 ?
 O1 Sr1 O3 57.63(17) 9_655 15_645 ?
 O1 Sr1 O3 122.35(17) . 12_565 ?
 O3 Sr1 O1 115.47(18) 4 9_655 ?
 O3 Sr1 O1 115.47(18) 4 . ?
 O3 Sr1 O1 115.47(18) 6_554 9_665 ?
 O3 Sr1 O1 115.47(18) . 9_655 ?
 O3 Sr1 O1 64.53(18) 6_554 9_655 ?
 O3 Sr1 O1 115.47(18) 6_554 . ?
 O3 Sr1 O1 64.53(18) . 9_665 ?
 O3 Sr1 O1 64.53(18) 4 1_455 ?
 O3 Sr1 O1 64.53(18) 6_554 1_455 ?
 O3 Sr1 O1 64.53(18) 7_554 . ?
 O3 Sr1 O1 115.47(18) . 1_455 ?
 O3 Sr1 O1 64.53(18) 4 9_665 ?
 O3 Sr1 O1 64.53(18) . . ?
 O3 Sr1 O1 115.47(18) 7_554 1_455 ?
 O3 Sr1 O1 64.53(18) 7_554 9_655 ?
 O3 Sr1 O1 115.47(18) 7_554 9_665 ?
 O3 Sr1 O3 58.8(3) 6_554 12_565 ?
 O3 Sr1 O3 58.7(3) 6_554 15_645 ?
 O3 Sr1 O3 115.3(3) 14_545 15_645 ?
 O3 Sr1 O3 58.8(3) 7_554 9_665 ?
 O3 Sr1 O3 129.1(4) . 4 ?
 O3 Sr1 O3 115.3(3) 14_545 12_565 ?
 O3 Sr1 O3 93.4(5) 7_554 15_645 ?
 O3 Sr1 O3 58.7(3) 4 9_665 ?
 O3 Sr1 O3 74.9(5) . 6_554 ?
 O3 Sr1 O3 129.1(4) . 7_554 ?
 O3 Sr1 O3 129.1(4) 4 6_554 ?
 O3 Sr1 O3 129.1(4) 7_554 6_554 ?
 O3 Sr1 O3 115.3(3) 15_645 9_665 ?
 O3 Sr1 O3 93.4(5) . 9_665 ?
 O3 Sr1 O3 98.4(5) 14_545 9_665 ?
 O3 Sr1 O3 58.8(3) 4 14_545 ?
 O3 Sr1 O3 168.27(15) 6_554 9_665 ?
 O3 Sr1 O3 168.27(15) . 14_545 ?
 O3 Sr1 O3 115.3(3) 12_565 9_665 ?
 O3 Sr1 O3 58.7(3) . 12_565 ?
 O3 Sr1 O3 74.9(5) 4 7_554 ?
 O3 Sr1 O3 168.27(15) 7_554 12_565 ?
 O3 Sr1 O3 93.4(5) 6_554 14_545 ?
 O3 Sr1 O3 58.7(3) 7_554 14_545 ?
 O3 Sr1 O3 168.27(15) 4 15_645 ?
 O3 Sr1 O3 93.4(5) 4 12_565 ?
 O3 Sr1 O3 98.4(5) 12_565 15_645 ?
 O3 Sr1 O3 58.8(3) . 15_645 ?
 Sn1 Sr2 Sn1 71.58(17) 13_755 3_565 ?
 Sn1 Sr2 Sn1 111.6(3) 13_755 13_655 ?
 Sn1 Sr2 Sn1 71.58(17) 13_655 3_565 ?
 O2 Sr2 Sn1 92.9(5) 3 13_655 ?
 O2 Sr2 Sn1 92.9(5) 13_755 3_565 ?
 O2 Sr2 Sn1 39.4(8) 13_755 13_755 ?
 O2 Sr2 Sn1 151.0(10) 3 3_565 ?
 O2 Sr2 Sn1 39.4(8) 3_565 3_565 ?
 O2 Sr2 Sn1 92.9(5) 13_655 3_565 ?
 O2 Sr2 Sn1 39.4(8) 13_655 13_655 ?
 O2 Sr2 Sn1 92.9(5) 3_565 13_655 ?
 O2 Sr2 Sn1 124.20(17) . 3_565 ?
 O2 Sr2 Sn1 151.0(10) 13_655 13_755 ?
 O2 Sr2 Sn1 151.0(10) 13_755 13_655 ?
 O2 Sr2 Sn1 124.21(17) . 13_655 ?
 O2 Sr2 Sn1 92.9(5) 3 13_755 ?
 O2 Sr2 Sn1 124.21(17) . 13_755 ?
 O2 Sr2 Sn1 92.9(5) 3_565 13_755 ?
 O2 Sr2 O2 89.53(16) 13_655 3_565 ?
 O2 Sr2 O2 84.8(9) . 3_565 ?
 O2 Sr2 O2 169.6(18) 13_655 13_755 ?
 O2 Sr2 O2 84.8(9) . 13_755 ?
 O2 Sr2 O2 84.8(9) . 3 ?
 O2 Sr2 O2 89.53(17) 13_655 3 ?
 O2 Sr2 O2 169.6(18) 3 3_565 ?
 O2 Sr2 O2 84.8(9) . 13_655 ?
 O2 Sr2 O2 89.53(17) 13_755 3_565 ?
 O2 Sr2 O2 89.53(16) 13_755 3 ?
 O2 Sr2 O3 127.2(7) 3_565 8_645 ?
 O2 Sr2 O3 60.6(6) 3_565 3_565 ?
 O2 Sr2 O3 60.6(6) 3 8_645 ?
 O2 Sr2 O3 129.0(3) . 3_565 ?
 O2 Sr2 O3 129.0(3) . 8_645 ?
 O2 Sr2 O3 140.7(3) . 10_656 ?
 O2 Sr2 O3 127.2(7) 13_755 3_565 ?
 O2 Sr2 O3 140.7(3) . 13_655 ?
 O2 Sr2 O3 127.2(7) 13_655 8_645 ?
 O2 Sr2 O3 127.2(7) 3 3_565 ?
 O2 Sr2 O3 60.6(6) 13_755 8_645 ?
 O2 Sr2 O3 60.6(6) 13_655 3_565 ?
 O3 Sr2 Sn1 86.3(4) 13_655 13_755 ?
 O3 Sr2 Sn1 86.3(4) 13_655 3_565 ?
 O3 Sr2 Sn1 36.09(14) 8_645 13_755 ?
 O3 Sr2 Sn1 36.07(13) 3_565 3_565 ?
 O3 Sr2 Sn1 36.35(15) 10_656 3_565 ?
 O3 Sr2 Sn1 36.35(15) 13_655 13_655 ?
 O3 Sr2 Sn1 95.8(3) 8_645 13_655 ?
 O3 Sr2 Sn1 95.8(3) 8_645 3_565 ?
 O3 Sr2 Sn1 36.09(14) 3_565 13_655 ?
 O3 Sr2 Sn1 95.8(3) 3_565 13_755 ?
 O3 Sr2 Sn1 86.3(4) 10_656 13_655 ?
 O3 Sr2 Sn1 36.35(15) 10_656 13_755 ?
 O3 Sr2 O2 67.9(7) 10_656 13_755 ?
 O3 Sr2 O2 67.9(7) 13_655 3 ?
 O3 Sr2 O2 121.1(9) 13_655 13_755 ?
 O3 Sr2 O2 121.1(9) 13_655 3_565 ?
 O3 Sr2 O2 67.9(7) 10_656 3_565 ?
 O3 Sr2 O2 67.9(7) 13_655 13_655 ?
 O3 Sr2 O2 121.1(9) 10_656 13_655 ?
 O3 Sr2 O2 121.1(9) 10_656 3 ?
 O3 Sr2 O3 60.9(3) 13_655 3_565 ?
 O3 Sr2 O3 102.1(6) 8_645 3_565 ?
 O3 Sr2 O3 60.9(3) 10_656 8_645 ?
 O3 Sr2 O3 60.9(3) 10_656 3_565 ?
 O3 Sr2 O3 60.9(3) 13_655 8_645 ?
 O3 Sr2 O3 78.6(7) 10_656 13_655 ?
 Sr1 Sn1 Sr1 106.7(3) . 1_655 ?
 Sr2 Sn1 Sr1 109.60(13) 3_565 1_655 ?
 Sr2 Sn1 Sr1 177.58(15) 13_755 . ?
 Sr2 Sn1 Sr1 177.58(15) 13_655 1_655 ?
 Sr2 Sn1 Sr1 70.8(3) 13_655 . ?
 Sr2 Sn1 Sr1 70.8(3) 13_755 1_655 ?
 Sr2 Sn1 Sr1 109.60(14) 3 . ?
 Sr2 Sn1 Sr1 109.60(14) 3_565 . ?
 Sr2 Sn1 Sr1 109.60(14) 3 1_655 ?
 Sr2 Sn1 Sr2 111.6(3) 13_755 13_655 ?
 Sr2 Sn1 Sr2 111.6(3) 3_565 3 ?
 Sr2 Sn1 Sr2 71.58(17) 13_755 3_565 ?
 Sr2 Sn1 Sr2 71.58(16) 13_655 3_565 ?
 Sr2 Sn1 Sr2 71.58(16) 13_755 3 ?
 Sr2 Sn1 Sr2 71.58(16) 13_655 3 ?
 O1 Sn1 Sr1 53.37(14) . . ?
 O1 Sn1 Sr1 53.37(14) . 1_655 ?
 O1 Sn1 Sr2 124.20(17) . 3_565 ?
 O1 Sn1 Sr2 124.21(17) . 13_655 ?
 O1 Sn1 Sr2 124.21(17) . 13_755 ?
 O1 Sn1 Sr2 124.20(17) . 3 ?
 O1 Sn1 O2 180.0 . . ?
 O2 Sn1 Sr1 126.63(14) . . ?
 O2 Sn1 Sr1 126.63(13) . 1_655 ?
 O2 Sn1 Sr2 55.79(17) . 13_755 ?
 O2 Sn1 Sr2 55.79(17) . 13_655 ?
 O2 Sn1 Sr2 55.80(17) . 3_565 ?
 O2 Sn1 Sr2 55.80(17) . 3 ?
 O3 Sn1 Sr1 63.3(3) 15_645 . ?
 O3 Sn1 Sr1 47.5(4) 6_654 1_655 ?
 O3 Sn1 Sr1 131.5(3) . 1_655 ?
 O3 Sn1 Sr1 47.5(4) . . ?
 O3 Sn1 Sr1 115.8(3) 15_645 1_655 ?
 O3 Sn1 Sr1 115.8(3) 12_665 . ?
 O3 Sn1 Sr1 63.3(3) 12_665 1_655 ?
 O3 Sn1 Sr1 131.5(3) 6_654 . ?
 O3 Sn1 Sr2 117.6(3) 15_645 13_755 ?
 O3 Sn1 Sr2 46.9(3) 15_645 3 ?
 O3 Sn1 Sr2 46.9(3) 12_665 3_565 ?
 O3 Sn1 Sr2 134.1(3) 12_665 3 ?
 O3 Sn1 Sr2 134.1(3) 15_645 3_565 ?
 O3 Sn1 Sr2 117.6(3) . 3 ?
 O3 Sn1 Sr2 134.1(3) 6_654 13_655 ?
 O3 Sn1 Sr2 117.6(3) 12_665 13_655 ?
 O3 Sn1 Sr2 117.6(3) 6_654 3_565 ?
 O3 Sn1 Sr2 63.3(3) . 3_565 ?
 O3 Sn1 Sr2 46.9(3) 6_654 13_755 ?
 O3 Sn1 Sr2 46.9(3) . 13_655 ?
 O3 Sn1 Sr2 63.3(3) 12_665 13_755 ?
 O3 Sn1 Sr2 63.3(3) 15_645 13_655 ?
 O3 Sn1 Sr2 63.3(3) 6_654 3 ?
 O3 Sn1 Sr2 134.1(3) . 13_755 ?
 O3 Sn1 O1 89.3(4) 12_665 . ?
 O3 Sn1 O1 89.3(4) 6_654 . ?
 O3 Sn1 O1 89.3(4) 15_645 . ?
 O3 Sn1 O1 89.3(4) . . ?
 O3 Sn1 O2 90.7(4) 6_654 . ?
 O3 Sn1 O2 90.7(4) 15_645 . ?
 O3 Sn1 O2 90.7(4) . . ?
 O3 Sn1 O2 90.7(4) 12_665 . ?
 O3 Sn1 O3 178.7(8) 15_645 12_665 ?
 O3 Sn1 O3 89.98(6) . 12_665 ?
 O3 Sn1 O3 90.01(6) . 15_645 ?
 O3 Sn1 O3 90.01(6) 6_654 12_665 ?
 O3 Sn1 O3 89.98(6) 6_654 15_645 ?
 O3 Sn1 O3 178.7(8) . 6_654 ?
 Sr1 O1 Sr1 90.0 1_655 9_655 ?
 Sr1 O1 Sr1 180.0 . 1_655 ?
 Sr1 O1 Sr1 90.0 . 9_665 ?
 Sr1 O1 Sr1 90.0 1_655 9_665 ?
 Sr1 O1 Sr1 180.0 9_655 9_665 ?
 Sr1 O1 Sr1 90.0 . 9_655 ?
 Sn1 O1 Sr1 90.0 . 9_665 ?
 Sn1 O1 Sr1 90.0 . . ?
 Sn1 O1 Sr1 90.0 7_554 9_655 ?
 Sn1 O1 Sr1 90.0 7_554 9_665 ?
 Sn1 O1 Sr1 90.0 . 1_655 ?
 Sn1 O1 Sr1 90.0 7_554 1_655 ?
 Sn1 O1 Sr1 90.0 . 9_655 ?
 Sn1 O1 Sr1 90.0 7_554 . ?
 Sn1 O1 Sn1 180.0 . 7_554 ?
 Sr2 O2 Sr2 89.53(16) 13_655 3 ?
 Sr2 O2 Sr2 169.6(18) 3 3_565 ?
 Sr2 O2 Sr2 95.2(9) . 3 ?
 Sr2 O2 Sr2 169.6(18) 13_655 13_755 ?
 Sr2 O2 Sr2 95.2(9) . 3_565 ?
 Sr2 O2 Sr2 95.2(9) . 13_655 ?
 Sr2 O2 Sr2 95.2(9) . 13_755 ?
 Sr2 O2 Sr2 89.53(16) 13_755 3 ?
 Sr2 O2 Sr2 89.53(16) 13_655 3_565 ?
 Sr2 O2 Sr2 89.53(16) 13_755 3_565 ?
 Sn1 O2 Sr2 84.8(9) . 3 ?
 Sn1 O2 Sr2 84.8(9) . 13_755 ?
 Sn1 O2 Sr2 84.8(9) . 3_565 ?
 Sn1 O2 Sr2 84.8(9) . 13_655 ?
 Sn1 O2 Sr2 180.0 . . ?
 Sr1 O3 Sr1 86.6(5) . 9_665 ?
 Sr1 O3 Sr2 166.4(4) . 3_565 ?
 Sr2 O3 Sr1 103.2(3) 13_655 . ?
 Sr2 O3 Sr1 170.1(5) 13_655 9_665 ?
 Sr2 O3 Sr1 79.8(3) 3_565 9_665 ?
 Sr2 O3 Sr2 90.3(6) 13_655 3_565 ?
 Sn1 O3 Sr1 81.8(3) . 9_665 ?
 Sn1 O3 Sr1 81.7(3) 15_655 9_665 ?
 Sn1 O3 Sr1 97.5(4) 15_655 . ?
 Sn1 O3 Sr1 97.5(4) . . ?
 Sn1 O3 Sr2 80.7(3) . 3_565 ?
 Sn1 O3 Sr2 96.7(4) . 13_655 ?
 Sn1 O3 Sr2 80.6(3) 15_655 3_565 ?
 Sn1 O3 Sr2 96.7(4) 15_655 13_655 ?
 Sn1 O3 Sn1 156.9(3) . 15_655 ?

_shelx_res_file
;
TITL 037_SSO_x1_P33_30-5-1 in Aeaa
    037_sso_x1_p33_30-5-1.res
    created by SHELXL-2019/3 at 17:55:32 on 08-Jan-2025
REM Aeaa (#68 with fixed user cell
CELL 0.4859 5.387278 5.389104 20.264068 90 90 90
ZERR 4 0.00062 0.000582 0.094507 0 0 0
LATT 5
SYMM 0.5-X,-Y,0.5+Z
SYMM +X,-Y,0.5-Z
SYMM 0.5-X,+Y,-Z
SFAC O Sr Sn
DISP O 0.0036 0.0026 8.3735
DISP Sn -1.6654 0.7203 2178.1549
DISP Sr 0.1333 1.7343 4851.4431
UNIT 28 12 8
SIMU 0.002 0.004 3 O2 O3 O1
SADI 0.1 O1 Sn1 Sn1 O2

L.S. 10
PLAN  5
SIZE 0.05 0.03 0.015
TEMP 26.85
CONF
LIST 4
MORE -1
fmap 2
acta
TWIN 0 1 0 -1 0 0 0 0 1 2
REM <olex2.extras>
REM <HklSrc "%.\\037_SSO_x1_P33_30-5-1.hkl">
REM </olex2.extras>

WGHT    0.035300    0.956800
BASF   0.69501
FVAR       1.48199
SR1   2    0.250000    0.250000    0.000000    10.25000    0.02016
SR2   2    0.750000    0.250000    0.310792    10.50000    0.02218
SN1   3    0.750000    0.250000    0.098835    10.50000    0.01814
O1    1    0.750000    0.250000    0.000000    10.25000    0.01982
O2    1    0.750000    0.250000    0.201358    10.50000    0.02294
O3    1    0.449136    0.449075    0.097709    11.00000    0.02090
HKLF 4


REM  037_SSO_x1_P33_30-5-1 in Aeaa
REM wR2 = 0.0678, GooF = S = 1.201, Restrained GooF = 1.189 for all data
REM R1 = 0.0221 for 69 Fo > 4sig(Fo) and 0.0248 for all 80 data
REM 14 parameters refined using 3 restraints

END

WGHT      0.0349      1.0106

REM Highest difference peak  0.324,  deepest hole -0.318,  1-sigma level  0.144
Q1    1   0.2543  0.4596  0.1175  11.00000  0.05    0.32
Q2    1   0.7704  0.1365  0.2215  11.00000  0.05    0.32
Q3    1   0.7662  0.1353  0.1573  11.00000  0.05    0.31
Q4    1   0.2500  0.1405  0.0000  10.50000  0.05    0.31
Q5    1   0.7559  0.3859  0.3573  11.00000  0.05    0.30
;
_shelx_res_checksum                12137
_shelx_hkl_file
;
   0   1  -1-0.86087 3.23762   1
   0  -1   1-0.66625 3.51837   2
   0   1  -1 2.61468 5.40506   2
   0  -1   1 0.02142 2.90100   1
   0   2   0 956052. 3987.12   1
   0  -2   0 955155. 3966.77   2
   0  -2   0 962110. 3969.49   1
   0   2   0 953425. 3966.59   2
   0  -2   2 152.407 8.86448   2
   0   2  -2 185.542 9.20432   1
   0  -3   1 7.74015 8.10168   2
   0   3   1 3.96447 8.53964   2
   0  -3  -1 17.1022 10.6416   2
   0  -3   1-16.1993 11.1223   1
   0  -3   3 3.38389 9.90836   2
   0   4   0 445347. 1877.30   2
   0  -4   0 442745. 1871.73   2
   0  -4   0 448734. 1867.80   1
   0  -4  -2 1973.19 35.9850   1
   0   4  -2 1980.75 46.8997   1
   0   4   2 1914.37 24.0047   2
   0   5  -1 6.07391 58.0248   1
   0   5  -1-3.73899 23.6178   2
   0  -5  -1 4.10430 16.3183   1
   0  -5   1-3.68127 13.9191   2
   0  -5   1 8.76701 14.3233   1
   0   5   1-10.4920 17.2182   2
   0  -5   3 1.38900 12.2995   2
   0   5  -3 18.4261 41.4000   1
   0  -6   0 156019. 666.706   1
   0   6   0 156031. 695.149   2
   0  -6   2 789.389 21.2146   2
   0   6  -2 901.622 70.8528   1
   1   0   0 2.81138 5.23113   1
  -1   0   0-3.53595 7.38817   1
   1   0   0 0.36466 2.15743   2
  -1   0   0-0.13776 2.29078   2
   1  -1   1 13053.0 69.7453   1
  -1   1   1 13256.6 98.8176   1
   1  -1  -1 13961.4 88.6527   1
   1  -1  -1 13955.4 70.6884   2
   1  -2   2 1270.70 16.8606   1
  -1   2   2 1284.71 17.4724   2
   1  -2   0 30.0180 7.60452   2
  -1   2   0 39.4562 24.7244   1
   1  -2   0 39.6335 13.6269   1
  -1  -2   0 51.1144 5.46130   1
  -1   2   0 19.8658 8.32177   2
  -1   2  -2 1224.50 20.8241   1
  -1   2  -2 1369.34 25.2692   2
   1   3  -3 190.181 12.7456   1
   1  -3   3 161.371 12.5251   2
   1  -3   3 174.606 13.7485   1
  -1   3   1 10785.8 111.274   1
   1  -3   1 10460.1 62.5049   2
  -1  -3  -1 10721.5 58.5618   1
   1   3  -1 10246.7 71.6656   1
  -1   3   1 10496.5 64.2628   2
   1  -3   1 10391.3 63.4782   1
   1  -3  -1 10658.9 67.5039   2
   1  -3  -1 10622.5 75.7405   1
  -1   3  -1 10931.4 90.3619   1
   1   3   1 10413.5 56.3527   2
  -1   3  -1 11070.0 72.1893   2
  -1  -3   1 10896.8 56.3595   2
  -1   3  -3 152.912 26.8669   2
  -1  -3   3 133.010 10.4892   2
   1  -4   4 345.906 15.2866   2
   1   4  -2 777.478 37.0212   1
   1  -4   2 794.060 17.6626   2
   1  -4   2 806.391 19.3161   1
  -1   4   2 774.264 18.8212   2
  -1  -4  -2 720.234 21.1890   1
   1  -4   0 48.1792 14.2049   2
  -1   4   0 20.0219 14.8640   2
   1   4   0 17.6909 17.1490   2
  -1  -4   0 51.2144 11.3666   1
   1  -4   0 60.5249 18.5658   1
   1  -4  -2 677.457 31.6032   1
  -1  -4   2 779.955 15.0239   2
   1   4   2 760.151 15.3958   2
  -1   4  -2 686.664 28.5763   2
  -1   4  -2 798.598 43.7267   1
  -1   4  -4 322.169 27.7393   1
   1   5  -3 43.9807 36.9328   1
   1   5  -1 1152.99 66.8728   1
  -1  -5  -1 1246.05 19.5950   1
  -1   5   1 1220.19 87.2078   1
  -1   5   1 1187.61 24.9797   2
   1   5   1 1158.61 24.1737   2
  -1   5  -1 1133.83 29.1316   2
  -1   5  -3 97.5976 45.3009   1
  -1  -5   3 39.5657 11.0975   2
   1  -6   2 178.362 17.4289   2
   1  -6   0 15.0842 16.1589   2
  -1   6   0-15.2832 88.4638   1
   1  -6   0 3.25629 16.3136   1
  -1   6   0 7.36848 22.0497   2
  -1   6  -2 213.156 69.6452   1
  -1   6  -2 176.983 35.4926   2
  -2   0   0 965768. 3976.88   2
   2   0   0 953812. 3979.53   1
  -2   0  -2 160.026 8.96942   1
   2   0   2 160.266 8.59892   2
  -2   1   1 458.105 11.2034   2
   2   1  -1 463.305 15.4104   1
   2  -1   1 502.164 11.1861   2
   2  -1   1 470.372 13.4022   1
   2   1   1 542.484 7.08046   2
   2  -1  -1 473.961 13.2008   2
  -2  -1   1 517.342 6.82516   2
  -2   1  -1 517.330 15.1702   2
   2  -1  -1 470.421 24.2350   1
  -2   2   2 4412.10 82.1740   1
   2  -2   2 4398.51 35.7457   1
  -2   2   2 4437.23 34.4600   2
   2  -2   0 860516. 3580.08   1
  -2   2   0 852755. 3575.68   2
  -2   2  -2 4559.53 45.3956   2
  -2   2  -2 4359.91 46.5538   1
   2  -2  -2 4482.09 62.4278   1
   2  -2  -2 4361.02 40.6499   2
   2  -3   3 158.599 15.2340   1
   2  -3   3 110.310 12.6564   2
   2  -3   1 56.9867 11.8574   2
  -2   3   1 23.7428 54.5749   1
  -2   3   1 85.2886 13.1430   2
   2  -3   1 76.0971 16.6276   1
   2  -3  -1 70.8259 14.1225   2
  -2   3  -1 67.7758 38.5141   1
   2  -3  -1 61.7026 23.3577   1
  -2   3  -1 101.520 17.8505   2
  -2   3  -3 150.970 26.3813   1
  -2   3  -3 171.270 25.7975   2
   2  -4   4 3668.23 34.9205   2
   2  -4   2 902.398 20.3107   1
   2  -4   2 958.823 19.6460   2
  -2   4   2 966.258 21.7133   2
   2  -4   0 320916. 1356.55   2
  -2   4   0 319299. 1360.71   2
   2  -4   0 322432. 1356.57   1
  -2   4  -2 1030.26 48.4136   1
  -2   4  -2 830.859 28.0449   2
   2   4   2 869.226 15.7720   2
   2  -4  -2 929.358 23.3939   2
   2  -4  -2 1017.48 34.1058   1
  -2   4  -4 3501.05 51.3053   1
   2  -5   3 14.2702 13.2106   2
   2  -5   3 16.9170 17.0399   1
  -2   5   1 10.4777 16.6669   2
   2  -5   1 19.1663 14.9960   2
   2  -5   1 4.36025 17.7341   1
   2  -5  -1 16.2519 17.0487   2
   2  -5  -1-13.3367 20.4528   1
  -2   5  -1-1.24690 59.5602   1
  -2   5  -1 2.23520 21.5258   2
  -2   5  -3 26.2807 30.6878   2
  -2   5  -3-2.35725 46.2177   1
  -2   6   0 118084. 605.212   1
  -2   6   0 116381. 529.847   2
  -2   6  -2 533.784 67.6744   1
  -2   6  -2 485.546 36.7033   2
   2  -7   1 15.7778 17.2528   1
   2  -7   1 3.69528 16.8255   2
  -2   7  -1-4.61506 32.3036   2
  -2   7  -1 46.7437 87.2040   1
   3   0   0 1.38309 8.81971   2
  -3   0   0-9.13554 36.7654   1
   3   0   0-1.06816 12.7427   1
  -3   0   0-0.81846 10.0884   2
  -3   0  -2 1.00235 18.1391   1
   3   0   2 1.23978 8.08501   2
  -3   0   2 5.42349 7.32640   2
   3   0  -2 5.90208 27.8703   1
  -3   0  -2 6.12161 20.3598   2
   3  -1   3 155.040 12.1901   2
  -3  -1  -1 10367.8 76.4978   1
  -3   1   1 10477.8 63.8850   2
   3  -1   1 10545.8 62.1343   2
   3  -1   1 10368.8 64.2493   1
   3   1  -1 10612.6 57.9808   1
  -3   1  -1 10962.5 73.0761   2
   3  -1  -1 11208.8 68.6445   2
   3   1   1 10969.5 55.6409   2
   3  -1  -1 11169.2 78.1759   1
  -3  -1   1 11036.3 57.4822   2
  -3   1  -3 189.104 27.7876   2
   3   1   3 118.283 9.37123   2
  -3   2   2 122.109 65.6691   1
   3   2  -2 125.049 9.62957   1
  -3   2   2 153.659 12.7250   2
   3  -2   2 171.777 16.1574   1
   3  -2   2 165.139 11.9313   2
  -3  -2  -2 118.037 16.2901   1
  -3   2   0 16.9485 13.5892   2
   3  -2   0 26.8057 11.9938   2
  -3   2   0 60.4329 50.1384   1
   3  -2   0 51.9041 20.0668   1
  -3  -2   2 138.981 5.64369   2
   3   2   2 126.583 5.35833   2
   3  -2  -2 159.050 16.2485   2
  -3   2  -2 154.052 20.4147   2
   3  -2  -2 154.265 29.0214   1
  -3   2  -2 169.892 31.3982   1
   3  -3   3 98.9032 17.1179   1
   3  -3   3 113.142 12.8231   2
  -3   3   1 1010.40 21.7362   2
   3  -3   1 968.472 23.7659   1
  -3   3  -1 978.369 26.6668   2
   3  -3  -1 944.487 28.7698   1
  -3   3  -3 69.0505 27.3560   2
  -3   3  -3 199.316 35.6107   1
   3  -4   4 91.2374 12.8242   2
   3  -4   2 106.432 16.2633   1
  -3   4   2 121.689 16.3153   2
  -3   4   2 171.336 82.7274   1
   3  -4   2 122.378 14.7147   2
  -3   4   0-10.1722 18.6026   2
  -3   4   0 31.5114 60.8980   1
   3  -4   0 0.41891 14.9081   2
  -3   4  -2 123.458 46.4312   1
   3  -4  -2 112.796 17.3612   2
   3  -4  -2 91.7099 24.5345   1
  -3   4  -2 91.9529 23.0813   2
  -3   4  -4 68.6391 36.5169   1
  -3   4  -4 87.0544 33.8059   2
   3  -5   3 93.3447 18.2522   1
   3  -5   3 92.9921 14.0482   2
  -3   5   1 3479.03 41.8503   2
   3  -5   1 3400.17 37.0638   2
  -3   5  -1 3055.79 82.6821   1
   3  -5  -1 3227.21 37.4094   1
  -3   5  -1 3006.40 44.0086   2
  -3   5  -3 182.839 47.9561   1
  -3   5  -3 106.860 33.4001   2
   3  -6   2 75.3584 16.6222   2
   3  -6   2 72.2971 17.9579   1
  -3   6   0 30.3450 79.7853   1
   3  -6   0 23.1279 17.1685   2
   3  -6   0 18.6400 18.7005   1
  -3   6   0 7.33818 22.7382   2
  -3   6  -2 77.0017 67.0778   1
  -3   6  -2 90.8192 31.4765   2
   3  -7   1 328.472 19.4774   1
   3  -7   1 325.542 19.3240   2
  -3   7  -1 355.795 35.2036   2
  -3   7  -1 345.508 88.4765   1
   4   0   0 492062. 2055.70   1
   4   0   0 492177. 2057.66   2
   4   0   2 1908.52 21.8760   2
   4   0  -2 1876.02 35.5214   1
   4  -1   3 674.573 16.0149   2
  -4  -1  -3 594.581 25.7604   1
  -4  -1  -1 281.122 47.4632   1
  -4   1   1 328.971 63.1150   1
  -4   1   1 340.344 15.9524   2
   4  -1   1 303.455 18.1680   1
   4   1  -1 264.042 14.1684   1
   4  -1   1 295.284 14.1695   2
  -4   1  -1 346.853 46.9469   1
  -4   1  -1 299.336 21.2990   2
  -4  -1   1 299.781 15.1979   2
   4   1   1 299.225 12.7023   2
   4  -1  -1 260.977 22.5451   1
   4  -1  -1 304.388 16.8751   2
   4   1   3 665.225 12.6084   2
  -4   1  -3 633.007 32.1983   1
   4  -2   4 3787.42 34.4561   2
  -4   2   2 993.896 21.7326   2
   4  -2   2 978.338 21.2325   1
  -4   2   0 332080. 1400.50   2
   4  -2   0 329006. 1394.55   1
  -4   2  -2 864.401 28.2851   2
   4  -2  -2 968.016 33.1783   1
  -4   2  -4 3552.15 49.7176   1
   4  -3   3 151.112 18.0883   1
   4  -3   3 165.076 13.6637   2
   4  -3   1 40.7259 13.7736   2
  -4   3   1 21.4664 68.3283   1
   4  -3  -1 49.1987 16.4973   2
  -4   3  -1 21.3819 54.5867   1
  -4   3  -3 168.924 42.8046   1
  -4   3  -3 198.183 30.2606   2
   4  -4   4 3289.14 33.5903   2
   4  -4   2 788.425 21.9015   1
   4  -4   2 880.413 20.8502   2
  -4   4   0 190815. 831.840   2
   4  -4   0 190426. 818.855   1
  -4   4  -2 866.385 63.0196   1
  -4   4  -2 743.928 30.0211   2
  -4   4  -4 3340.12 65.1059   1
  -4   4  -4 3343.96 59.5574   2
   4  -5   3 15.3064 13.7201   2
   4  -5   3 17.9505 17.9359   1
  -4   5   1 10.8431 21.2938   2
  -4   5   1 15.1133 84.0246   1
   4  -5   1 23.0275 15.8801   2
   4  -5   1 12.9126 16.5274   1
   4  -5  -1 22.2889 16.8862   2
  -4   5  -1-56.6877 70.2493   1
   4  -5  -1 8.84707 19.7349   1
  -4   5  -1 3.32384 23.5080   2
  -4   5  -3 17.9353 58.5596   1
  -4   5  -3-10.5221 33.4310   2
   4  -6   2 468.902 20.3604   1
   4  -6   2 446.842 19.6122   2
  -4   6   0 78632.8 369.252   2
   4  -6   0 77901.6 346.390   1
   4  -6   0 77515.2 356.436   2
  -4   6  -2 443.378 34.2838   2
  -4   6  -2 369.369 72.2305   1
  -4   7  -1 7.88259 32.0919   2
  -5   0   0 25.3747 65.0571   1
   5   0   0-5.96192 14.4036   2
   5   0   0 3.44844 15.2630   1
  -5   0   0-6.76634 19.2161   2
  -5   0   2-0.51283 13.9569   2
   5   0   2 0.88165 11.8464   2
  -5   0  -2-6.18829 48.7516   1
   5   0  -2 3.62213 18.8220   1
   5  -1   3 29.6985 12.2689   2
   5   1  -1 1225.90 18.0840   1
   5  -1   1 1252.49 22.3440   1
   5  -1  -1 1354.38 26.8394   1
   5   1   3 28.9817 10.2900   2
   5  -2   4 2.81865 12.0145   2
  -5   2   2 11.2732 15.1786   2
   5  -2   2 10.2974 12.9166   2
   5  -2   2-4.89335 16.5173   1
   5  -2   0 2.27857 15.3107   2
  -5   2   0 2.41716 65.2662   1
  -5   2  -2 24.6998 53.4240   1
   5  -2  -2-6.34379 22.0662   1
  -5   2  -2 3.38309 25.5239   2
  -5   2  -4 8.71478 40.5361   1
   5  -3   3 112.068 13.9935   2
  -5   3   1 3634.62 42.5599   2
   5  -3   1 3778.84 38.0383   2
  -5   3  -1 3303.29 81.2909   1
  -5   3  -1 3246.19 45.1037   2
  -5   3  -3 149.008 45.2119   1
  -5   3  -3 59.3563 33.1584   2
   5  -4   2 0.70898 14.6541   2
   5  -4   2 52.5707 17.9114   1
  -5   4   0 58.1443 71.6266   1
   5  -4   0-5.48987 16.8775   2
   5  -4   0 40.2075 19.1902   1
  -5   4   0-15.4207 23.5061   2
  -5   4  -2 7.97001 29.5595   2
  -5   4  -2-11.2970 58.9224   1
   5  -5   3 36.6849 15.0998   2
   5  -5   3 44.0700 18.0870   1
   5  -5   1 147.471 17.7521   1
   5  -5   1 129.900 17.5217   2
  -5   5  -1 51.0550 70.9244   1
  -5   5  -1 145.568 28.2127   2
  -5   5  -3 67.9123 61.6617   1
  -5   5  -3 41.3917 35.6553   2
   5  -6   2 16.2931 17.3305   1
  -5   6  -2-18.8966 31.4544   2
   6   0   0 167347. 713.489   1
   6   0   2 896.590 21.0901   2
   6  -1   3 183.557 14.4966   2
   6  -1   1 68.4104 15.8057   2
   6  -1   1 65.3287 16.5631   1
  -6   1   1 57.9188 21.6610   2
  -6   1  -1 112.687 67.8743   1
   6  -1  -1 59.8112 18.2356   1
  -6   1  -1 63.5237 30.9611   2
  -6   1  -3 138.581 55.5878   1
   6  -2   2 489.301 20.1817   1
   6  -2   2 506.122 18.8385   2
  -6   2   0 120267. 614.640   1
  -6   2   0 121924. 547.462   2
   6  -2   0 121184. 528.703   1
   6  -2   0 121273. 534.388   2
  -6   2  -2 529.379 65.8521   1
  -6   2  -2 477.542 36.7153   2
   6  -3   3 38.8158 14.4864   2
   6  -3   1 36.9253 16.3341   2
   6  -3   1 33.8151 17.2506   1
  -6   3  -1 40.3069 27.1909   2
  -6   3  -1 45.4781 68.6131   1
  -6   3  -3 67.2574 33.1838   2
  -6   3  -3 31.9168 56.7067   1
  -6   4   0 79650.6 449.093   1
  -6   4   0 76691.8 365.994   2
  -6   4  -2 510.207 36.1788   2
  -6   4  -2 434.722 69.0744   1
   6  -5   1 8.64285 17.1103   1
  -6   5  -1 27.2992 27.8372   2
   7  -3   1 325.576 19.1392   1
   7  -3   1 325.975 18.4312   2
  -7   3  -1 352.123 34.0854   2
  -7   3  -1 321.598 80.7742   1
   0   0   0    0.00    0.00   0

TITL 037_SSO_x1_P33_30-5-1 in Aeaa
REM Aeaa (#68 with fixed user cell!)
CELL 0.48590   5.387278   5.389104  20.264068  90.0000  90.0000  90.0000
ZERR    4.00   0.000620   0.000582   0.094507   0.0000   0.0000   0.0000
LATT  5
SYMM  x,-y,-z+1/2
SYMM -x+1/2, y,-z
SYMM -x+1/2,-y, z+1/2
SFAC O Sr Sn
UNIT 28.00 12.00 8.00
TREF
HKLF 4
END
;
_shelx_hkl_checksum                74024
loop_
  _axis.id
  _axis.system
  _axis.type
  _axis.equipment
  _axis.parity
  _axis.depends_on
  _axis.zero
  _axis.vector[1]
  _axis.vector[2]
  _axis.vector[3]
 source abstract . source . . . 0.99999589 0.00000000 -0.00286792
 omega abstract rotation goniometer -1 . 86.41056000 0.00000000 0.00000000
 1.00000000
 kappa abstract rotation goniometer -1 omega 0.00000000 -0.76381056 0.00000000
 0.64544049
 phi abstract rotation goniometer -1 kappa . 0.00000000 0.00000000 1.00000000
 theta abstract rotation goniometer -1 . 0.02899000 0.00000000 0.00000000
 1.00000000
 matrixX abstract general general . phi . 1.00000000 0.00000000 0.00000000
 matrixY abstract general general . phi . 0.00000000 1.00000000 0.00000000
 matrixZ abstract general general . phi . 0.00000000 0.00000000 1.00000000
 dacX abstract translation general . phi . 0.00000000 1.00000000 0.00000000
 dacY abstract translation general . phi . -1.00000000 0.00000000 0.00000000
 dacZ abstract translation general . phi . 0.00000000 0.00000000 1.00000000

_olex2_submission_special_instructions  'No special instructions were received'
_oxdiff_exptl_absorpt_empirical_details
;
Empirical correction (ABSPACK) includes:
- Absorption correction using spherical harmonics
- Frame scaling
;
_oxdiff_exptl_absorpt_empirical_full_max  2.821
_oxdiff_exptl_absorpt_empirical_full_min  0.469
loop_
  _twin_individual_id
  _twin_individual_mass_fraction_refined
 1 0.305(13)
 2 0.695(13)
