# Supplementary material for: The varying temperature- and pressure-induced phase transition pathways in hybrid improper ferroelectric Sr3Sn2O7
Source: Acta Crystallogr B Struct Sci Cryst Eng Mater. 2025 Apr 14;81(Pt 3):318–24. doi: 10.1107/S2052520625002306 (PMC12147935; doi:10.1107/S2052520625002306)
Supplement: Supplementary file 1 [file b-81-00318-sup1.zip › SSO_HP_VT_CIFs/SSO_HP_CIFS/039_SSO_x1_P35_30-5-1.cif]

data_039_sso_x1_p35_30-5-1

# start Validation Reply Form
_vrf_ATOM007_039_sso_x1_p35_30-5-1
;
PROBLEM: _atom_site_aniso_label is missing
RESPONSE: As the measurement was performed using a diamond anvil cell to
achieve high pressures, the available region of reciprocal space is 
restricted, resulting in a low data/parameter ratio. Therefore, an 
anisotropic model is neither feasible nor advisable.
;
_vrf_PLAT029_039_sso_x1_p35_30-5-1
;
PROBLEM: _diffrn_measured_fraction_theta_full value Low .      0.231 Why?  
RESPONSE: The measurement was performed using a diamond anvil cell, of 
which the precise design necessitates a small opening angle (approx. 23
degrees) to obtain high pressures. This restricts the available region
of reciprocal space.
;
_vrf_PLAT088_039_sso_x1_p35_30-5-1
;
PROBLEM: Poor Data / Parameter Ratio ....................       5.50 Note  
RESPONSE: The measurement was performed using a diamond anvil cell, of 
which the precise design necessitates a small opening angle (approx. 23
degrees) to obtain high pressures. This restricts the available region
of reciprocal space. The sample was refined isotropically to improve this.
;
_vrf_PLAT196_039_sso_x1_p35_30-5-1
;
PROBLEM: No TEMP record and measurement temperature .NE.         293 Degree
RESPONSE: Model incorporates no riding hydrogens so no TEMP record is 
required. 
;
# end Validation Reply Form

_audit_creation_date               2025-01-14
_audit_creation_method
;
Olex2 1.5-ac7-013
(compiled 2025.01.02 svn.rf662f148 for Rigaku Oxford Diffraction, GUI svn.r7109)
;
_shelx_SHELXL_version_number       '2019/3'
_audit_contact_author_address  
;
Dept. of Chemistry, University of Warwick, Gibbet Hill Road, Coventry, CV4 7AL
;
_audit_contact_author_email        ?
_audit_contact_author_name         'Evie Ladbrook'
_audit_contact_author_phone        ?
_publ_contact_author_id_orcid      ?
_publ_section_references
;
Dolomanov, O.V., Bourhis, L.J., Gildea, R.J, Howard, J.A.K. & Puschmann, H.
 (2009), J. Appl. Cryst. 42, 339-341.

Sheldrick, G.M. (2008). Acta Cryst. A64, 112-122.

Sheldrick, G.M. (2015). Acta Cryst. C71, 3-8.
;
_chemical_name_common              ?
_chemical_name_systematic          ?
_chemical_formula_moiety           'O7 Sn2 Sr3'
_chemical_formula_sum              'O7 Sn2 Sr3'
_chemical_formula_weight           612.24
_chemical_melting_point            ?
_chemical_oxdiff_formula           'Sr3 Sn2 O7'
loop_
  _atom_type_symbol
  _atom_type_description
  _atom_type_scat_dispersion_real
  _atom_type_scat_dispersion_imag
  _atom_type_scat_source
 'O' 'O' 0.0036 0.0026 'International Tables Vol C Tables 4.2.6.8 and 6.1.1.4'
 'Sr' 'Sr' 0.1333 1.7343 'International Tables Vol C Tables 4.2.6.8 and 6.1.1.4'
 'Sn' 'Sn' -1.6654 0.7203
 'International Tables Vol C Tables 4.2.6.8 and 6.1.1.4'

_shelx_space_group_comment
;
The symmetry employed for this shelxl refinement is uniquely defined
by the following loop, which should always be used as a source of
symmetry information in preference to the above space-group names.
They are only intended as comments.
;
_space_group_crystal_system        'orthorhombic'
_space_group_IT_number             68
_space_group_name_H-M_alt          'A c a a'
_space_group_name_Hall             '-A 2ac 2c'
loop_
  _space_group_symop_operation_xyz
 'x, y, z'
 '-x+1/2, -y, z+1/2'
 'x, -y, -z+1/2'
 '-x+1/2, y, -z'
 'x, y+1/2, z+1/2'
 '-x+1/2, -y+1/2, z+1'
 'x, -y+1/2, -z+1'
 '-x+1/2, y+1/2, -z+1/2'
 '-x, -y, -z'
 'x-1/2, y, -z-1/2'
 '-x, y, z-1/2'
 'x-1/2, -y, z'
 '-x, -y+1/2, -z+1/2'
 'x-1/2, y+1/2, -z'
 '-x, y+1/2, z'
 'x-1/2, -y+1/2, z+1/2'

_cell_length_a                     5.3692(7)
_cell_length_b                     5.3705(6)
_cell_length_c                     20.01(10)
_cell_angle_alpha                  90
_cell_angle_beta                   90
_cell_angle_gamma                  90
_cell_volume                       577(3)
_cell_formula_units_Z              4
_cell_measurement_reflns_used      270
_cell_measurement_temperature      300
_cell_measurement_theta_max        20.2140
_cell_measurement_theta_min        3.7300
_shelx_estimated_absorpt_T_max     0.827
_shelx_estimated_absorpt_T_min     0.559
_exptl_absorpt_coefficient_mu      13.149
_exptl_absorpt_correction_T_max    0.01454
_exptl_absorpt_correction_T_min    0.00543
_exptl_absorpt_correction_type     sphere
_exptl_absorpt_process_details
;
CrysAlisPro 1.171.43.105a (Rigaku Oxford Diffraction, 2024)
Spherical absorption correction
using equivalent radius and absorption coefficient.
Empirical absorption correction using spherical harmonics,
implemented in SCALE3 ABSPACK scaling algorithm.
;
_exptl_absorpt_special_details     ?
_exptl_crystal_colour              'clear colourless'
_exptl_crystal_colour_lustre       clear
_exptl_crystal_colour_primary      colourless
_exptl_crystal_density_diffrn      7.047
_exptl_crystal_density_meas        ?
_exptl_crystal_density_method      ?
_exptl_crystal_description         plate
_exptl_crystal_F_000               1080
_exptl_crystal_size_max            0.05
_exptl_crystal_size_mid            0.03
_exptl_crystal_size_min            0.015
_exptl_crystal_size_rad            0.400
_exptl_transmission_factor_max     ?
_exptl_transmission_factor_min     ?
_diffrn_reflns_av_R_equivalents    0.0134
_diffrn_reflns_av_unetI/netI       0.0111
_diffrn_reflns_Laue_measured_fraction_full  0.231
_diffrn_reflns_Laue_measured_fraction_max  0.165
_diffrn_reflns_limit_h_max         7
_diffrn_reflns_limit_h_min         -6
_diffrn_reflns_limit_k_max         7
_diffrn_reflns_limit_k_min         -7
_diffrn_reflns_limit_l_max         4
_diffrn_reflns_limit_l_min         -4
_diffrn_reflns_number              401
_diffrn_reflns_point_group_measured_fraction_full  0.231
_diffrn_reflns_point_group_measured_fraction_max  0.165
_diffrn_reflns_theta_full          16.950
_diffrn_reflns_theta_max           20.744
_diffrn_reflns_theta_min           2.593
_diffrn_ambient_temperature        300
_diffrn_detector                   'Hybrid Pixel Array Detector'
_diffrn_detector_area_resol_mean   13.3333
_diffrn_measured_fraction_theta_full  0.231
_diffrn_measured_fraction_theta_max  0.165
_diffrn_measurement_details
;
List of Runs (angles in degrees, time in seconds):

  # Type    Start    End  Width  t~exp~   \w     \q     \k     \f   Frames
--------------------------------------------------------------------------
  1  \f    -27.80  26.60   0.20    1.00 -90.00   0.00   0.00    --   272
  2  \f   -167.80-112.80   0.20    1.00-130.00   0.00   0.00    --   275
;
_diffrn_measurement_device         'abstract diffractometer'
_diffrn_measurement_device_type   
 'dectris-CrysAlisPro-abstract goniometer imported dectris images'
_diffrn_measurement_method         '\f scans'
_diffrn_orient_matrix_axis[1]      matrixX
_diffrn_orient_matrix_axis[2]      matrixY
_diffrn_orient_matrix_axis[3]      matrixZ
_diffrn_orient_matrix_type        
 'CrysAlisPro convention (1999,Acta A55,543-557)'
_diffrn_orient_matrix_UB_11        -0.0036448956
_diffrn_orient_matrix_UB_12        0.0035076547
_diffrn_orient_matrix_UB_13        -0.0241424743
_diffrn_orient_matrix_UB_21        -0.0628593052
_diffrn_orient_matrix_UB_22        0.0651007589
_diffrn_orient_matrix_UB_23        0.0013646910
_diffrn_orient_matrix_UB_31        0.0652540493
_diffrn_orient_matrix_UB_32        0.0630104360
_diffrn_orient_matrix_UB_33        -0.0001162521
_diffrn_radiation_monochromator    synchrotron
_diffrn_radiation_probe            x-ray
_diffrn_radiation_type             synchrotron
_diffrn_radiation_wavelength       0.4859
_diffrn_source                     synchrotron
_reflns_Friedel_coverage           0.000
_reflns_Friedel_fraction_full      .
_reflns_Friedel_fraction_max       .
_reflns_number_gt                  68
_reflns_number_total               77
_reflns_special_details
;
Measurement was performed using a diamond anvil cell with an opening 
angle of approximately 23 degrees.
 Reflections were merged by SHELXL according to the crystal
 class for the calculation of statistics and refinement.
 
 _reflns_Friedel_fraction is defined as the number of unique
 Friedel pairs measured divided by the number that would be
 possible theoretically, ignoring centric projections and
 systematic absences. Completness statistics refer to single and
 composite reflections containing twin component 1 only.
;
_reflns_threshold_expression       'I > 2\s(I)'
_computing_cell_refinement         'CrysAlisPro 1.171.43.105a (Rigaku OD, 2024)'
_computing_data_collection        
 'CrysAlisPro 1.171.43.105a (Rigaku OD, 2024) (IMPORT)'
_computing_data_reduction          'CrysAlisPro 1.171.43.105a (Rigaku OD, 2024)'
_computing_molecular_graphics      'Olex2 1.5-ac7-013 (Dolomanov et al., 2009)'
_computing_publication_material    'Olex2 1.5-ac7-013 (Dolomanov et al., 2009)'
_computing_structure_refinement    'SHELXL 2019/3 (Sheldrick, 2015)'
_computing_structure_solution      'SHELXS  (Sheldrick, 2008)'
_refine_diff_density_max           0.430
_refine_diff_density_min           -0.529
_refine_diff_density_rms           0.239
_refine_ls_extinction_coef         .
_refine_ls_extinction_method       none
_refine_ls_goodness_of_fit_ref     1.299
_refine_ls_hydrogen_treatment      undef
_refine_ls_matrix_type             full
_refine_ls_number_parameters       14
_refine_ls_number_reflns           77
_refine_ls_number_restraints       3
_refine_ls_R_factor_all            0.0327
_refine_ls_R_factor_gt             0.0314
_refine_ls_restrained_S_all        1.286
_refine_ls_shift/su_max            0.000
_refine_ls_shift/su_mean           0.000
_refine_ls_structure_factor_coef   Fsqd
_refine_ls_weighting_details      
 'w=1/[\s^2^(Fo^2^)+(0.0450P)^2^+0.6744P] where P=(Fo^2^+2Fc^2^)/3'
_refine_ls_weighting_scheme        calc
_refine_ls_wR_factor_gt            0.0867
_refine_ls_wR_factor_ref           0.0885
_refine_special_details
;
 Refined as a 2-component twin.
The O1-Sn1-O2 distances were restrained to be similar as this lies along the c
axis which is is poorly defined due to the small opening angle of the
diamond anvil cell, the orientation of the plate-like crystal within the cell
and high mosaicity along c. Therefore, a SADI restraint was used to maintain
chemical and physical sensibility of the model.

SIMU restraint necessary to maintain sensible displacement parameters.
;
_olex2_refinement_description
;
1. Twinned data refinement
 Scales: 0.306(14)
 0.694(14)
2. Restrained distances
 O1-Sn1 \\sim Sn1-O2
 with sigma of 0.1
3. Uiso/Uaniso restraints and constraints
O2 \\sim O3 \\sim O1: within 3A with sigma of 0.002 and sigma for terminal
atoms of 0.004 within 3A
;
_atom_sites_solution_hydrogens     .
_atom_sites_solution_primary       isomorph
_atom_sites_solution_secondary     difmap
loop_
  _atom_site_label
  _atom_site_type_symbol
  _atom_site_fract_x
  _atom_site_fract_y
  _atom_site_fract_z
  _atom_site_U_iso_or_equiv
  _atom_site_adp_type
  _atom_site_occupancy
  _atom_site_site_symmetry_order
  _atom_site_calc_flag
  _atom_site_refinement_flags_posn
  _atom_site_refinement_flags_adp
  _atom_site_refinement_flags_occupancy
  _atom_site_disorder_assembly
  _atom_site_disorder_group
 Sr1 Sr 0.250000 0.250000 0.000000 0.0209(7) Uiso 1 4 d S . P . .
 Sr2 Sr 0.750000 0.250000 0.3105(3) 0.0225(7) Uiso 1 2 d S . P . .
 Sn1 Sn 0.750000 0.250000 0.09886(17) 0.0191(6) Uiso 1 2 d DS . P . .
 O1 O 0.750000 0.250000 0.000000 0.022(3) Uiso 1 4 d DS U P . .
 O2 O 0.750000 0.250000 0.2020(19) 0.025(2) Uiso 1 2 d DS U P . .
 O3 O 0.4461(11) 0.4472(10) 0.0981(7) 0.0229(14) Uiso 1 1 d . U . . .

_geom_special_details
;
 All esds (except the esd in the dihedral angle between two l.s. planes)
 are estimated using the full covariance matrix.  The cell esds are taken
 into account individually in the estimation of esds in distances, angles
 and torsion angles; correlations between esds in cell parameters are only
 used when they are defined by crystal symmetry.  An approximate (isotropic)
 treatment of cell esds is used for estimating esds involving l.s. planes.
;
loop_
  _geom_bond_atom_site_label_1
  _geom_bond_atom_site_label_2
  _geom_bond_distance
  _geom_bond_site_symmetry_2
  _geom_bond_publ_flag
 Sr1 O1 2.6846(3) . ?
 Sr1 O1 2.6853(3) 9_665 ?
 Sr1 O1 2.6846(3) 1_455 ?
 Sr1 O1 2.6853(3) 9_655 ?
 Sr1 O3 2.467(15) 4 ?
 Sr1 O3 3.027(11) 9_665 ?
 Sr1 O3 3.027(11) 14_545 ?
 Sr1 O3 2.467(16) . ?
 Sr1 O3 3.027(11) 12_565 ?
 Sr1 O3 2.467(15) 6_554 ?
 Sr1 O3 2.467(15) 7_554 ?
 Sr1 O3 3.027(11) 15_645 ?
 Sr2 Sn1 3.240(7) 13_655 ?
 Sr2 Sn1 3.240(7) 13_755 ?
 Sr2 Sn1 3.240(7) 3_565 ?
 Sr2 O2 2.697(4) 3_565 ?
 Sr2 O2 2.696(4) 13_755 ?
 Sr2 O2 2.17(4) . ?
 Sr2 O2 2.697(4) 3 ?
 Sr2 O2 2.696(4) 13_655 ?
 Sr2 O3 2.941(14) 3_565 ?
 Sr2 O3 2.361(14) 10_656 ?
 Sr2 O3 2.941(14) 8_645 ?
 Sr2 O3 2.361(14) 13_655 ?
 Sn1 O1 1.978(11) . ?
 Sn1 O2 2.06(4) . ?
 Sn1 O3 1.937(5) 12_665 ?
 Sn1 O3 1.937(5) 15_645 ?
 Sn1 O3 1.945(6) . ?
 Sn1 O3 1.945(6) 6_654 ?

loop_
  _geom_angle_atom_site_label_1
  _geom_angle_atom_site_label_2
  _geom_angle_atom_site_label_3
  _geom_angle
  _geom_angle_site_symmetry_1
  _geom_angle_site_symmetry_3
  _geom_angle_publ_flag
 O1 Sr1 O1 180.0 . 1_455 ?
 O1 Sr1 O1 90.0 . 9_655 ?
 O1 Sr1 O1 90.0 1_455 9_655 ?
 O1 Sr1 O1 90.0 1_455 9_665 ?
 O1 Sr1 O1 90.0 . 9_665 ?
 O1 Sr1 O1 180.0 9_665 9_655 ?
 O1 Sr1 O3 122.61(18) . 14_545 ?
 O1 Sr1 O3 57.51(17) 9_665 9_665 ?
 O1 Sr1 O3 122.61(18) 1_455 15_645 ?
 O1 Sr1 O3 57.39(18) 1_455 14_545 ?
 O1 Sr1 O3 57.39(18) . 9_665 ?
 O1 Sr1 O3 122.49(17) 9_665 14_545 ?
 O1 Sr1 O3 122.49(17) 9_655 12_565 ?
 O1 Sr1 O3 57.39(18) . 15_645 ?
 O1 Sr1 O3 122.49(17) 9_655 9_665 ?
 O1 Sr1 O3 57.39(18) 1_455 12_565 ?
 O1 Sr1 O3 122.61(18) 1_455 9_665 ?
 O1 Sr1 O3 57.51(17) 9_655 14_545 ?
 O1 Sr1 O3 57.51(17) 9_665 12_565 ?
 O1 Sr1 O3 122.49(17) 9_665 15_645 ?
 O1 Sr1 O3 57.51(17) 9_655 15_645 ?
 O1 Sr1 O3 122.61(18) . 12_565 ?
 O3 Sr1 O1 64.58(18) 7_554 9_655 ?
 O3 Sr1 O1 64.73(18) 7_554 . ?
 O3 Sr1 O1 64.58(18) . 9_665 ?
 O3 Sr1 O1 115.42(18) 4 9_655 ?
 O3 Sr1 O1 115.42(18) . 9_655 ?
 O3 Sr1 O1 64.73(18) . . ?
 O3 Sr1 O1 64.58(18) 4 9_665 ?
 O3 Sr1 O1 115.27(18) 7_554 1_455 ?
 O3 Sr1 O1 115.27(18) . 1_455 ?
 O3 Sr1 O1 115.27(18) 6_554 . ?
 O3 Sr1 O1 64.73(18) 4 1_455 ?
 O3 Sr1 O1 115.42(18) 7_554 9_665 ?
 O3 Sr1 O1 115.27(18) 4 . ?
 O3 Sr1 O1 64.73(18) 6_554 1_455 ?
 O3 Sr1 O1 64.58(18) 6_554 9_655 ?
 O3 Sr1 O1 115.42(18) 6_554 9_665 ?
 O3 Sr1 O3 58.9(3) . 12_565 ?
 O3 Sr1 O3 58.9(3) . 15_645 ?
 O3 Sr1 O3 115.0(4) 14_545 15_645 ?
 O3 Sr1 O3 167.71(18) 6_554 9_665 ?
 O3 Sr1 O3 74.5(5) 4 7_554 ?
 O3 Sr1 O3 114.8(4) 14_545 12_565 ?
 O3 Sr1 O3 58.9(3) 6_554 15_645 ?
 O3 Sr1 O3 58.9(3) 7_554 9_665 ?
 O3 Sr1 O3 129.2(4) 4 . ?
 O3 Sr1 O3 129.5(4) 4 6_554 ?
 O3 Sr1 O3 129.5(4) 7_554 . ?
 O3 Sr1 O3 74.5(5) 6_554 . ?
 O3 Sr1 O3 114.8(4) 15_645 9_665 ?
 O3 Sr1 O3 58.9(3) 4 9_665 ?
 O3 Sr1 O3 99.1(6) 14_545 9_665 ?
 O3 Sr1 O3 58.9(3) 7_554 14_545 ?
 O3 Sr1 O3 93.2(5) . 9_665 ?
 O3 Sr1 O3 58.9(3) 4 14_545 ?
 O3 Sr1 O3 115.0(4) 12_565 9_665 ?
 O3 Sr1 O3 93.2(5) 4 12_565 ?
 O3 Sr1 O3 129.2(4) 7_554 6_554 ?
 O3 Sr1 O3 58.9(3) 6_554 12_565 ?
 O3 Sr1 O3 167.71(18) . 14_545 ?
 O3 Sr1 O3 93.2(5) 6_554 14_545 ?
 O3 Sr1 O3 93.2(5) 7_554 15_645 ?
 O3 Sr1 O3 167.71(18) 7_554 12_565 ?
 O3 Sr1 O3 99.1(6) 12_565 15_645 ?
 O3 Sr1 O3 167.71(18) 4 15_645 ?
 Sn1 Sr2 Sn1 71.74(18) 13_755 3_565 ?
 Sn1 Sr2 Sn1 111.9(4) 13_755 13_655 ?
 Sn1 Sr2 Sn1 71.74(18) 13_655 3_565 ?
 O2 Sr2 Sn1 93.0(5) 3 13_655 ?
 O2 Sr2 Sn1 93.0(5) 13_755 3_565 ?
 O2 Sr2 Sn1 39.4(8) 13_755 13_755 ?
 O2 Sr2 Sn1 151.3(10) 3 3_565 ?
 O2 Sr2 Sn1 39.4(8) 3_565 3_565 ?
 O2 Sr2 Sn1 93.0(5) 13_655 3_565 ?
 O2 Sr2 Sn1 39.4(8) 13_655 13_655 ?
 O2 Sr2 Sn1 93.0(5) 3_565 13_655 ?
 O2 Sr2 Sn1 124.04(18) . 3_565 ?
 O2 Sr2 Sn1 151.3(10) 13_655 13_755 ?
 O2 Sr2 Sn1 151.3(10) 13_755 13_655 ?
 O2 Sr2 Sn1 124.04(18) . 13_655 ?
 O2 Sr2 Sn1 93.0(5) 3 13_755 ?
 O2 Sr2 Sn1 124.04(18) . 13_755 ?
 O2 Sr2 Sn1 93.0(5) 3_565 13_755 ?
 O2 Sr2 O2 89.50(17) 13_655 3_565 ?
 O2 Sr2 O2 84.7(9) . 3_565 ?
 O2 Sr2 O2 169.3(18) 13_655 13_755 ?
 O2 Sr2 O2 84.7(9) . 13_755 ?
 O2 Sr2 O2 84.7(9) . 3 ?
 O2 Sr2 O2 89.50(17) 13_655 3 ?
 O2 Sr2 O2 169.3(18) 3 3_565 ?
 O2 Sr2 O2 84.7(9) . 13_655 ?
 O2 Sr2 O2 89.50(17) 13_755 3_565 ?
 O2 Sr2 O2 89.50(16) 13_755 3 ?
 O2 Sr2 O3 127.5(7) 3_565 8_645 ?
 O2 Sr2 O3 60.5(6) 3_565 3_565 ?
 O2 Sr2 O3 60.5(6) 3 8_645 ?
 O2 Sr2 O3 128.4(3) . 3_565 ?
 O2 Sr2 O3 128.4(3) . 8_645 ?
 O2 Sr2 O3 140.8(3) . 10_656 ?
 O2 Sr2 O3 127.6(7) 13_755 3_565 ?
 O2 Sr2 O3 140.8(3) . 13_655 ?
 O2 Sr2 O3 127.6(7) 13_655 8_645 ?
 O2 Sr2 O3 127.5(7) 3 3_565 ?
 O2 Sr2 O3 60.4(6) 13_755 8_645 ?
 O2 Sr2 O3 60.4(6) 13_655 3_565 ?
 O3 Sr2 Sn1 86.3(4) 13_655 13_755 ?
 O3 Sr2 Sn1 86.5(4) 13_655 3_565 ?
 O3 Sr2 Sn1 36.12(14) 8_645 13_755 ?
 O3 Sr2 Sn1 36.28(14) 3_565 3_565 ?
 O3 Sr2 Sn1 36.36(16) 10_656 3_565 ?
 O3 Sr2 Sn1 36.57(16) 13_655 13_655 ?
 O3 Sr2 Sn1 96.4(4) 8_645 13_655 ?
 O3 Sr2 Sn1 96.3(4) 8_645 3_565 ?
 O3 Sr2 Sn1 36.12(14) 3_565 13_655 ?
 O3 Sr2 Sn1 96.4(4) 3_565 13_755 ?
 O3 Sr2 Sn1 86.3(4) 10_656 13_655 ?
 O3 Sr2 Sn1 36.57(16) 10_656 13_755 ?
 O3 Sr2 O2 68.2(7) 10_656 13_755 ?
 O3 Sr2 O2 68.0(7) 13_655 3 ?
 O3 Sr2 O2 121.1(9) 13_655 13_755 ?
 O3 Sr2 O2 121.2(9) 13_655 3_565 ?
 O3 Sr2 O2 68.0(7) 10_656 3_565 ?
 O3 Sr2 O2 68.2(7) 13_655 13_655 ?
 O3 Sr2 O2 121.1(9) 10_656 13_655 ?
 O3 Sr2 O2 121.2(9) 10_656 3 ?
 O3 Sr2 O3 61.3(3) 13_655 3_565 ?
 O3 Sr2 O3 103.1(6) 8_645 3_565 ?
 O3 Sr2 O3 61.3(3) 10_656 8_645 ?
 O3 Sr2 O3 61.2(3) 10_656 3_565 ?
 O3 Sr2 O3 61.2(3) 13_655 8_645 ?
 O3 Sr2 O3 78.5(7) 10_656 13_655 ?
 Sr1 Sn1 Sr1 107.2(3) . 1_655 ?
 Sr2 Sn1 Sr1 109.39(15) 3_565 1_655 ?
 Sr2 Sn1 Sr1 177.66(17) 13_755 . ?
 Sr2 Sn1 Sr1 177.66(17) 13_655 1_655 ?
 Sr2 Sn1 Sr1 70.4(3) 13_655 . ?
 Sr2 Sn1 Sr1 70.4(3) 13_755 1_655 ?
 Sr2 Sn1 Sr1 109.39(14) 3 . ?
 Sr2 Sn1 Sr1 109.39(14) 3_565 . ?
 Sr2 Sn1 Sr1 109.39(14) 3 1_655 ?
 Sr2 Sn1 Sr2 111.9(4) 13_755 13_655 ?
 Sr2 Sn1 Sr2 111.9(4) 3_565 3 ?
 Sr2 Sn1 Sr2 71.74(18) 13_755 3_565 ?
 Sr2 Sn1 Sr2 71.74(18) 13_655 3_565 ?
 Sr2 Sn1 Sr2 71.74(18) 13_755 3 ?
 Sr2 Sn1 Sr2 71.74(18) 13_655 3 ?
 O1 Sn1 Sr1 53.61(15) . . ?
 O1 Sn1 Sr1 53.61(15) . 1_655 ?
 O1 Sn1 Sr2 124.04(18) . 3_565 ?
 O1 Sn1 Sr2 124.04(18) . 13_655 ?
 O1 Sn1 Sr2 124.04(18) . 13_755 ?
 O1 Sn1 Sr2 124.04(18) . 3 ?
 O1 Sn1 O2 180.0 . . ?
 O2 Sn1 Sr1 126.39(15) . . ?
 O2 Sn1 Sr1 126.39(15) . 1_655 ?
 O2 Sn1 Sr2 55.96(18) . 13_755 ?
 O2 Sn1 Sr2 55.96(18) . 13_655 ?
 O2 Sn1 Sr2 55.96(18) . 3_565 ?
 O2 Sn1 Sr2 55.96(18) . 3 ?
 O3 Sn1 Sr1 132.1(3) 6_654 . ?
 O3 Sn1 Sr1 115.7(3) 15_645 1_655 ?
 O3 Sn1 Sr1 63.8(3) 12_665 1_655 ?
 O3 Sn1 Sr1 115.7(3) 12_665 . ?
 O3 Sn1 Sr1 47.2(4) 6_654 1_655 ?
 O3 Sn1 Sr1 47.2(4) . . ?
 O3 Sn1 Sr1 132.1(3) . 1_655 ?
 O3 Sn1 Sr1 63.8(3) 15_645 . ?
 O3 Sn1 Sr2 46.3(3) 6_654 13_755 ?
 O3 Sn1 Sr2 63.4(3) 6_654 3 ?
 O3 Sn1 Sr2 63.4(3) . 3_565 ?
 O3 Sn1 Sr2 117.1(3) . 3 ?
 O3 Sn1 Sr2 117.1(3) 6_654 3_565 ?
 O3 Sn1 Sr2 134.4(4) 12_665 3 ?
 O3 Sn1 Sr2 63.5(3) 15_645 13_655 ?
 O3 Sn1 Sr2 46.3(3) . 13_655 ?
 O3 Sn1 Sr2 134.4(4) 15_645 3_565 ?
 O3 Sn1 Sr2 46.3(3) 12_665 3_565 ?
 O3 Sn1 Sr2 117.0(3) 15_645 13_755 ?
 O3 Sn1 Sr2 117.0(3) 12_665 13_655 ?
 O3 Sn1 Sr2 134.4(4) . 13_755 ?
 O3 Sn1 Sr2 134.4(4) 6_654 13_655 ?
 O3 Sn1 Sr2 46.3(3) 15_645 3 ?
 O3 Sn1 Sr2 63.5(3) 12_665 13_755 ?
 O3 Sn1 O1 89.6(4) . . ?
 O3 Sn1 O1 89.6(4) 15_645 . ?
 O3 Sn1 O1 89.6(4) 6_654 . ?
 O3 Sn1 O1 89.6(4) 12_665 . ?
 O3 Sn1 O2 90.4(4) 15_645 . ?
 O3 Sn1 O2 90.4(4) 6_654 . ?
 O3 Sn1 O2 90.4(4) 12_665 . ?
 O3 Sn1 O2 90.4(4) . . ?
 O3 Sn1 O3 179.1(8) 6_654 . ?
 O3 Sn1 O3 89.93(7) 12_665 . ?
 O3 Sn1 O3 90.06(7) 12_665 6_654 ?
 O3 Sn1 O3 90.06(7) 15_645 . ?
 O3 Sn1 O3 89.93(7) 15_645 6_654 ?
 O3 Sn1 O3 179.1(8) 12_665 15_645 ?
 Sr1 O1 Sr1 90.0 1_655 9_655 ?
 Sr1 O1 Sr1 180.0 . 1_655 ?
 Sr1 O1 Sr1 90.0 . 9_665 ?
 Sr1 O1 Sr1 90.0 1_655 9_665 ?
 Sr1 O1 Sr1 180.0 9_655 9_665 ?
 Sr1 O1 Sr1 90.0 . 9_655 ?
 Sn1 O1 Sr1 90.0 7_554 9_665 ?
 Sn1 O1 Sr1 90.0 7_554 . ?
 Sn1 O1 Sr1 90.0 . 9_655 ?
 Sn1 O1 Sr1 90.0 . 9_665 ?
 Sn1 O1 Sr1 90.0 7_554 1_655 ?
 Sn1 O1 Sr1 90.0 . 1_655 ?
 Sn1 O1 Sr1 90.0 7_554 9_655 ?
 Sn1 O1 Sr1 90.0 . . ?
 Sn1 O1 Sn1 180.0 7_554 . ?
 Sr2 O2 Sr2 89.50(16) 13_655 3 ?
 Sr2 O2 Sr2 169.3(18) 3 3_565 ?
 Sr2 O2 Sr2 95.3(9) . 3 ?
 Sr2 O2 Sr2 169.3(18) 13_655 13_755 ?
 Sr2 O2 Sr2 95.3(9) . 3_565 ?
 Sr2 O2 Sr2 95.3(9) . 13_655 ?
 Sr2 O2 Sr2 95.3(9) . 13_755 ?
 Sr2 O2 Sr2 89.50(17) 13_755 3 ?
 Sr2 O2 Sr2 89.50(17) 13_655 3_565 ?
 Sr2 O2 Sr2 89.50(17) 13_755 3_565 ?
 Sn1 O2 Sr2 84.7(9) . 3 ?
 Sn1 O2 Sr2 84.7(9) . 13_755 ?
 Sn1 O2 Sr2 84.7(9) . 3_565 ?
 Sn1 O2 Sr2 84.7(9) . 13_655 ?
 Sn1 O2 Sr2 180.0 . . ?
 Sr1 O3 Sr1 86.8(5) . 9_665 ?
 Sr1 O3 Sr2 165.7(4) . 3_565 ?
 Sr2 O3 Sr1 103.5(4) 13_655 . ?
 Sr2 O3 Sr1 169.7(5) 13_655 9_665 ?
 Sr2 O3 Sr1 78.9(3) 3_565 9_665 ?
 Sr2 O3 Sr2 90.8(6) 13_655 3_565 ?
 Sn1 O3 Sr1 81.2(3) 15_655 9_665 ?
 Sn1 O3 Sr1 81.1(3) . 9_665 ?
 Sn1 O3 Sr1 97.5(4) . . ?
 Sn1 O3 Sr1 97.7(4) 15_655 . ?
 Sn1 O3 Sr2 80.4(3) 15_655 3_565 ?
 Sn1 O3 Sr2 97.4(4) 15_655 13_655 ?
 Sn1 O3 Sr2 80.3(3) . 3_565 ?
 Sn1 O3 Sr2 97.1(4) . 13_655 ?
 Sn1 O3 Sn1 155.9(3) 15_655 . ?

_shelx_res_file
;
TITL 039_SSO_x1_P35_30-5-1 in Aeaa
    039_sso_x1_p35_30-5-1.res
    created by SHELXL-2019/3 at 08:58:48 on 14-Jan-2025
REM Aeaa (#68 with fixed user cell
CELL 0.4859 5.369181 5.370542 20.011304 90 90 90
ZERR 4 0.000672 0.000623 0.101181 0 0 0
LATT 5
SYMM 0.5-X,-Y,0.5+Z
SYMM +X,-Y,0.5-Z
SYMM 0.5-X,+Y,-Z
SFAC O Sr Sn
DISP O 0.0036 0.0026 8.3735
DISP Sn -1.6654 0.7203 2178.1549
DISP Sr 0.1333 1.7343 4851.4431
UNIT 28 12 8
SIMU 0.002 0.004 3 O2 O3 O1
SADI 0.1 O1 Sn1 Sn1 O2

L.S. 10
PLAN  5
SIZE 0.05 0.03 0.015
CONF
MORE -1
fmap 2
acta
TWIN 0 1 0 -1 0 0 0 0 1 2
REM <olex2.extras>
REM <HklSrc "%.\\039_SSO_x1_P35_30-5-1.hkl">
REM </olex2.extras>

WGHT    0.045000    0.674400
BASF   0.69393
FVAR       1.46971
SR1   2    0.250000    0.250000    0.000000    10.25000    0.02087
SR2   2    0.750000    0.250000    0.310502    10.50000    0.02247
SN1   3    0.750000    0.250000    0.098863    10.50000    0.01906
O1    1    0.750000    0.250000    0.000000    10.25000    0.02163
O2    1    0.750000    0.250000    0.202030    10.50000    0.02486
O3    1    0.446144    0.447241    0.098137    11.00000    0.02295
HKLF 4


REM  039_SSO_x1_P35_30-5-1 in Aeaa
REM wR2 = 0.0885, GooF = S = 1.299, Restrained GooF = 1.286 for all data
REM R1 = 0.0314 for 68 Fo > 4sig(Fo) and 0.0327 for all 77 data
REM 14 parameters refined using 3 restraints

END

WGHT      0.0451      0.6678

REM Highest difference peak  0.430,  deepest hole -0.529,  1-sigma level  0.239
Q1    1   0.3450  0.3651  0.0957  11.00000  0.05    0.43
Q2    1   0.8490  0.2006  0.3110  11.00000  0.05    0.39
Q3    1   0.8416  0.1267  0.1400  11.00000  0.05    0.39
Q4    1   0.8588  0.3046  0.1564  11.00000  0.05    0.36
;
_shelx_res_checksum                46252
_shelx_hkl_file
;
   0  -1  -1 2.66053 4.20958   2
   0  -1  -1-0.11482 2.51530   1
   0   1   1 0.67357 2.64996   2
   0   1   1-0.23755 2.16348   1
   0  -2   0 992071. 15582.3   2
   0   2   0 972696. 15582.8   1
   0  -2   0 999999. 15585.1   1
   0   2   0 984686. 15581.8   2
   0   2   2 147.577 7.49167   2
   0  -2  -2 173.777 7.41875   1
   0  -3  -1 5.87884 10.7971   2
   0   3   1-2.93731 9.52833   1
   0   3  -1-12.7463 16.4146   1
   0  -3   1 15.2560 36.5217   1
   0  -3  -1 18.9259 20.9882   1
   0  -3   1 4.92208 7.92357   2
   0   3   1 11.3501 6.81192   2
   0   3  -1 7.40013 7.10415   2
   0  -3  -3 5.19408 10.2586   1
   0   3   3-2.11441 7.96453   2
   0  -4   0 414039. 6544.45   2
   0   4   0 415403. 6542.77   1
   0  -4   0 426519. 6551.57   1
   0   4   0 408280. 6542.88   2
   0  -4   2 1647.95 30.7681   2
   0   4  -2 1762.19 37.2625   1
   0  -4  -2 1366.79 38.6615   2
   0   4   2 1548.82 29.4198   2
   0  -4  -2 1414.83 41.6695   1
   0   5   1 4.87728 10.2274   2
   0  -5  -1 3.19556 20.4632   2
   0  -5   1-1.29890 14.5703   2
   0   5  -1-10.8263 12.9106   1
   0   5   1-2.25997 11.3531   1
   0  -5  -3 12.2211 28.7748   1
   0   5   3 4.22750 9.14223   2
   0  -6   0 156542. 2482.21   2
   0  -6  -2 698.965 48.5608   1
   0   6   2 558.226 14.5028   2
  -1   0   0-0.90832 4.24744   1
   1   0   0-1.52359 6.01280   1
   1   0   0 0.30027 2.11126   2
  -1   0   0 0.66376 1.97385   2
   1  -1   1 12114.8 220.196   1
  -1   1   1 12758.8 214.981   2
  -1   1  -1 13236.2 204.964   2
   1  -1  -1 12938.2 205.705   2
  -1   2   2 1252.81 24.7603   1
  -1   2   2 1224.28 25.3434   2
   1   2   0 3.90491 4.26520   1
  -1   2   0-5.21667 11.8402   1
   1  -2   0-0.58182 7.51225   2
   1   2   0-5.32803 3.39661   2
   1  -2   0-9.25425 19.2728   1
  -1   2   0 1.82439 5.98152   2
   1  -2  -2 1287.82 29.0001   2
  -1   3   3 164.956 10.9373   1
  -1   3   3 163.030 10.3611   2
   1  -3   1 10054.4 183.218   1
  -1   3   1 10347.3 171.775   2
  -1   3   1 10359.3 172.116   1
  -1  -3  -1 9953.47 173.645   1
   1  -3   1 10638.1 172.535   2
  -1  -3   1 11006.6 170.131   2
  -1   3  -1 10948.4 175.205   1
   1   3   1 10118.6 169.515   2
  -1   3  -1 10939.1 172.097   2
   1  -3  -1 10234.1 177.699   1
   1  -3  -1 10583.5 173.554   2
   1   3   3 113.517 7.91513   2
   1  -3  -3 139.361 21.2352   2
  -1   4   4 293.796 12.6434   2
  -1   4   2 715.189 19.2136   1
  -1  -4  -2 668.334 28.8791   1
  -1   4   2 760.254 17.6823   2
   1  -4   2 742.164 19.5594   2
   1   4  -2 704.149 20.7314   1
   1   4   0 2.82141 8.90060   1
  -1   4   0 2.22226 10.1319   2
  -1  -4   0 3.12408 12.3313   2
   1  -4   0-1.70380 37.6916   1
   1  -4   0 3.05835 12.4945   2
  -1   4   0-2.53153 14.3317   1
   1   4   2 681.961 15.5470   2
  -1  -4   2 764.386 17.1227   2
   1  -4  -2 654.232 33.9662   1
  -1   4  -2 733.001 28.0978   1
   1  -4  -2 658.351 26.0586   2
  -1  -5  -3 30.5317 30.0455   1
   1  -5   1 1041.65 58.7216   1
   1  -5   1 1070.12 25.8031   2
   1   5  -1 1083.66 22.2265   1
  -1  -5   1 1070.78 25.1134   2
   1  -5  -1 1049.55 28.4858   2
   1  -5  -1 1043.86 47.9271   1
   1   5   3 24.0745 7.66260   2
   1  -5  -3 56.9332 31.2339   1
  -1   6   2 129.417 11.7509   2
  -1   6   0-17.3332 14.5064   1
  -1   6   0 3.36829 10.8713   2
   1  -6   0 16.1376 17.9924   2
   1  -6   0-3.94573 55.8513   1
   1  -6  -2 151.864 44.0811   1
   1  -6  -2 105.112 26.5063   2
  -2   0   0 976771. 15567.5   2
   2   0   0 993987. 15567.9   2
   2   0   0 987253. 15570.7   1
  -2   0   2 149.336 7.28628   2
  -2   1   1 576.102 13.3042   2
   2  -1   1 560.071 12.9174   2
  -2  -1   1 543.404 10.3206   2
   2  -1  -1 487.475 15.0421   2
   2   1   1 544.219 10.1182   2
  -2   1  -1 598.945 13.5516   2
   2  -1  -1 439.563 18.8728   1
  -2   2   2 4114.51 70.6345   2
   2  -2   2 4315.43 70.7994   2
  -2   2   2 4081.24 70.9305   1
  -2   2   0 874163. 13545.0   2
   2  -2   0 830283. 13545.7   2
  -2   2   0 881385. 13546.7   1
   2  -2   0 831191. 13550.1   1
   2  -2  -2 3762.06 65.5540   2
  -2   2  -2 3709.13 63.1562   2
  -2   3   3 130.024 12.2226   1
  -2   3   3 139.002 10.6703   2
   2  -3   1 36.7877 40.8148   1
  -2   3   1 82.3814 9.35790   2
  -2   3   1 76.2170 13.5075   1
   2  -3   1 78.7052 11.5718   2
  -2   3  -1 90.8045 20.0957   1
  -2   3  -1 91.6545 11.1778   2
   2  -3  -1 73.8036 14.8723   2
   2  -3  -3 109.798 20.6213   1
   2  -3  -3 145.211 21.2642   2
  -2   4   4 3542.50 61.4852   2
   2  -4   2 918.627 22.6151   2
  -2   4   2 919.395 22.8030   1
   2  -4   2 857.137 60.5821   1
  -2   4   2 910.657 20.4587   2
   2  -4   0 305645. 4885.26   2
  -2   4   0 308764. 4884.15   2
  -2   4   0 311689. 4884.59   1
   2  -4   0 308781. 4893.73   1
   2  -4  -2 845.330 26.8872   2
  -2   4  -2 875.617 21.6196   2
   2  -4  -2 797.020 38.4046   1
   2  -4  -4 2942.33 59.2241   1
  -2   5   3 4.34173 13.0052   1
  -2   5   3 5.44653 10.0580   2
   2  -5   1-8.91711 57.0200   1
  -2   5   1 9.63486 11.2232   2
  -2   5   1 12.1680 15.2405   1
   2  -5   1 1.38963 14.0453   2
  -2   5  -1 6.54701 16.2541   1
   2  -5  -1 10.2122 42.2038   1
  -2   5  -1 19.5402 11.0142   2
   2  -5  -1 9.08198 17.4066   2
   2  -5  -3-10.4771 32.4154   1
   2  -5  -3-3.05768 24.4047   2
   2  -6   0 111837. 1799.53   1
   2  -6   0 112823. 1786.51   2
   2  -6  -2 396.507 28.7209   2
   2  -6  -2 362.791 46.4538   1
  -2   7   1 3.86187 12.9988   1
  -2   7   1 1.56963 10.7146   2
   2  -7  -1 15.4212 24.9379   2
   2  -7  -1 1.36153 53.1100   1
   3   0   0 6.70219 8.51225   2
  -3   0   0 0.11432 7.31251   2
  -3   0   0 0.36673 10.2912   1
   3   0   0 1.57409 27.7668   1
  -3   0  -2 11.5112 21.7695   1
  -3   0   2 2.11989 7.16094   2
   3   0   2 5.52446 6.93740   2
   3   0  -2-0.09373 15.1078   1
   3   0  -2 8.45720 15.7926   2
   3   1  -3 140.446 8.91834   1
  -3   1   3 154.424 10.2501   2
   3  -1   1 10341.7 177.128   1
  -3  -1  -1 9982.35 163.947   1
   3  -1   1 10262.2 165.338   2
  -3   1   1 10353.1 164.845   2
  -3   1   1 10242.0 165.149   1
   3   1  -1 10084.4 167.963   1
   3   1   1 10834.0 172.498   2
  -3  -1   1 10833.4 171.955   2
  -3   1  -1 11237.4 174.953   2
  -3   1  -1 10594.7 177.399   1
   3  -1  -1 10716.8 180.315   1
   3  -1  -3 140.227 20.0564   2
  -3  -1   3 110.382 7.59519   2
   3  -2   2 155.563 52.2728   1
   3  -2   2 185.366 11.9328   2
  -3   2   2 144.761 9.91382   2
  -3   2   2 133.437 13.7104   1
  -3  -2  -2 104.038 7.91940   1
   3   2  -2 73.2244 12.4451   1
  -3   2   0-1.95164 9.44313   2
  -3   2   0 4.22081 15.2815   1
   3  -2   0-18.1189 36.3419   1
   3   2   2 105.268 4.86954   2
   3  -2  -2 139.626 16.0342   2
  -3   2  -2 148.780 11.1901   2
  -3   2  -2 133.698 24.0665   1
   3  -2  -2 129.193 23.0705   1
  -3   3   3 110.669 13.9917   1
  -3   3   3 70.6907 10.4508   2
   3  -3   1 912.891 22.5990   2
  -3   3   1 839.492 23.0273   1
   3  -3  -1 870.343 25.3129   2
  -3   3  -1 918.458 28.0538   1
   3  -3  -3 83.6994 22.7060   2
   3  -3  -3 79.4280 25.0786   1
  -3   4   4 72.4809 10.3463   2
   3  -4   2 98.8795 13.6992   2
   3  -4   2 62.6940 55.5044   1
  -3   4   2 85.4441 14.6875   1
  -3   4   2 95.5039 11.0917   2
  -3   4   0 7.54942 11.1970   2
  -3   4   0 11.1677 15.2713   1
   3  -4   0-12.6286 15.8553   2
   3  -4  -2 72.3788 33.5653   1
  -3   4  -2 80.8214 12.1706   2
  -3   4  -2 100.585 21.3442   1
   3  -4  -2 84.2750 18.8063   2
   3  -4  -4 63.6802 26.7113   2
   3  -4  -4 66.3021 25.4135   1
  -3   5   3 81.6803 10.2116   2
  -3   5   3 78.7547 14.4925   1
   3  -5   1 3104.13 89.3778   1
   3  -5   1 3210.19 59.1770   2
  -3   5   1 3267.26 57.5221   1
  -3   5   1 3100.41 56.0284   2
   3  -5  -1 2756.26 54.5911   2
  -3   5  -1 2704.06 50.1139   2
   3  -5  -1 2649.59 73.1431   1
   3  -5  -3 102.997 38.9563   1
   3  -5  -3 104.508 26.9992   2
  -3   6   2 76.3413 14.2942   1
  -3   6   2 67.4193 12.1321   2
   3  -6   0-37.1998 54.3125   1
  -3   6   0 16.0623 11.0024   2
  -3   6   0-15.5438 15.7291   1
   3  -6   0-21.4896 19.0243   2
   3  -6  -2 72.0458 45.4587   1
   3  -6  -2 51.9920 25.9748   2
  -3   7   1 261.518 15.0313   1
  -3   7   1 254.190 13.1771   2
   3  -7  -1 344.623 27.4941   2
   3  -7  -1 192.320 53.9062   1
  -4   0   0 392903. 6214.40   1
  -4   0   0 393202. 6213.55   2
  -4   0   2 1601.51 29.0728   2
  -4   0  -2 1431.73 36.1709   1
  -4   1   3 660.706 16.5221   2
   4   1  -3 536.113 22.5020   1
   4  -1   1 355.600 49.9566   1
  -4  -1  -1 262.825 11.7021   1
   4  -1   1 344.202 14.5005   2
  -4   1   1 290.946 11.6697   2
  -4   1   1 317.194 15.1455   1
   4   1  -1 275.719 33.1611   1
   4  -1  -1 315.427 17.1998   2
   4   1   1 274.207 12.6186   2
  -4  -1   1 324.008 10.9187   2
  -4   1  -1 273.098 17.6973   1
  -4   1  -1 283.950 12.2400   2
   4  -1  -3 635.946 27.9886   2
  -4  -1   3 636.400 14.4455   2
   4  -1  -3 604.310 27.0335   1
  -4   2   4 3757.76 64.6477   2
  -4   2   2 992.984 23.3350   1
  -4   2   2 966.298 21.0227   2
   4  -2   0 310902. 4867.76   2
  -4   2   0 304999. 4866.87   1
   4  -2  -2 831.910 26.5411   2
  -4   2  -2 958.761 22.1480   2
  -4   2  -2 997.727 30.5114   1
   4  -2  -2 841.925 39.4300   1
  -4   3   3 143.655 14.4474   1
  -4   3   3 149.570 10.8711   2
   4  -3   1 19.4541 13.8896   2
   4  -3   1 68.2431 53.6748   1
  -4   3   1 18.9503 10.6410   2
  -4   3   1 18.2111 15.0967   1
  -4   3  -1 34.7814 10.7347   2
   4  -3  -1 66.0432 42.2438   1
  -4   3  -1 36.0868 17.9165   1
   4  -3  -1 24.1999 17.2201   2
   4  -3  -3 143.149 32.8185   1
   4  -3  -3 138.886 25.0080   2
  -4   4   4 2712.64 48.0906   2
  -4   4   2 752.378 21.1890   1
  -4   4   2 700.952 18.6732   2
   4  -4   0 181403. 2867.22   2
  -4   4   0 179271. 2864.83   1
  -4   4   0 187022. 2865.09   2
   4  -4  -2 689.121 27.3919   2
   4  -4  -2 673.080 44.9718   1
   4  -4  -4 2681.73 59.0342   2
   4  -4  -4 2590.48 61.2417   1
  -4   5   3 19.6237 13.7827   1
  -4   5   3 5.41787 10.1968   2
  -4   5   1 0.78628 11.7258   2
  -4   5   1 21.5520 14.7890   1
   4  -5   1 9.94851 55.8953   1
   4  -5   1-13.1403 17.1920   2
   4  -5  -1-0.90393 45.5475   1
  -4   5  -1 5.08798 11.6470   2
  -4   5  -1 17.3157 15.7172   1
   4  -5  -1-19.5866 19.0656   2
   4  -5  -3 5.87051 39.4567   1
   4  -5  -3-26.7795 26.7701   2
  -4   6   2 420.491 16.2652   1
  -4   6   2 297.053 12.1476   2
   4  -6   0 67189.0 1183.45   1
  -4   6   0 69760.0 1169.46   2
   4  -6  -2 470.091 29.7652   2
   4  -6  -2 302.085 49.5286   1
  -5   0   0-4.64900 11.1221   1
  -5   0   0 3.19405 10.0866   2
   5   0   0 19.9106 47.1062   1
   5   0   0-5.64566 14.5516   2
   5   0   2 3.99429 11.2935   2
  -5   0   2 1.46684 9.34318   2
   5   0  -2 14.3343 35.5762   1
  -5   0  -2 4.20823 13.9060   1
  -5   1   3 22.9774 9.84261   2
  -5  -1  -1 1024.46 22.0155   1
  -5   1   1 1092.51 24.2082   1
  -5   1  -1 1082.50 25.9036   1
  -5  -1   3 24.0129 7.75930   2
  -5   2   4 3.23338 9.69405   2
   5  -2   2 20.1941 13.2243   2
  -5   2   2 11.2110 10.1085   2
  -5   2   2 6.99753 13.1728   1
  -5   2   0-2.42340 9.00132   2
  -5   2   0-9.07241 14.3920   1
   5  -2   0-33.8427 47.9382   1
   5  -2   0-21.2987 16.2628   2
   5  -2  -2 6.67057 38.6926   1
  -5   2  -2 20.5668 16.4707   1
   5  -2  -2 25.2343 21.8665   2
   5  -2  -4-11.3599 29.9346   1
  -5   3   3 70.7469 10.0485   2
   5  -3   1 3158.65 87.8280   1
   5  -3   1 3364.73 60.7177   2
  -5   3   1 3274.63 57.8891   2
   5  -3  -1 3071.76 59.7469   2
  -5   3  -1 3162.44 55.4617   2
   5  -3  -1 3185.00 77.0459   1
   5  -3  -3 111.009 37.7668   1
   5  -3  -3 101.164 26.4341   2
  -5   4   2 8.56709 11.3212   2
  -5   4   2-15.9237 14.6783   1
   5  -4   0 0.69964 52.8458   1
  -5   4   0 0.59017 10.1999   2
  -5   4   0 79.7837 15.7751   1
   5  -4   0-0.86496 17.8261   2
   5  -4  -2-6.50167 23.6801   2
   5  -4  -2 7.09660 41.9441   1
  -5   5   3 18.7419 13.4296   1
  -5   5   3 25.1393 11.0622   2
  -5   5   1 151.734 14.8641   1
  -5   5   1 102.864 10.8292   2
   5  -5  -1 129.823 52.6400   1
   5  -5  -1 119.550 20.9254   2
   5  -5  -3 65.2147 28.0877   2
   5  -5  -3 97.0487 41.9082   1
  -5   6   2-1.42580 12.9394   1
   5  -6  -2-2.66573 25.5232   2
  -6   1   3 175.847 11.4424   2
  -6   1   1 62.9282 12.4173   1
  -6   1   1 70.6408 10.1969   2
   6  -1   1 59.8748 16.4061   2
   6  -1  -1 85.6104 51.9552   1
  -6   1  -1 76.9304 13.8011   1
   6  -1  -1 58.0052 23.4767   2
   6  -1  -3 95.9798 39.1401   1
  -6   2   2 377.807 15.5279   1
  -6   2   2 396.909 14.5422   2
   6  -2   0 115637. 1773.67   1
   6  -2   0 111731. 1761.54   2
  -6   2   0 115096. 1758.58   2
   6  -2  -2 381.057 27.4649   2
   6  -2  -2 403.856 45.5137   1
  -6   3   3 47.1669 11.0612   2
  -6   3   1 35.9373 13.7309   1
  -6   3   1 31.9895 10.3152   2
   6  -3  -1 19.6264 22.3370   2
   6  -3  -1 96.1178 51.8768   1
   6  -3  -3 28.5093 23.8429   2
   6  -3  -3 4.72568 40.6622   1
   6  -4   0 75916.2 1179.30   1
   6  -4   0 72326.0 1166.80   2
   6  -4  -2 419.799 28.7101   2
   6  -4  -2 354.853 49.1506   1
  -6   5   1 8.28186 13.1273   1
   6  -5  -1 20.4759 23.3225   2
   7  -3  -1 307.539 25.5664   2
   0   0   0    0.00    0.00   0

TITL 039_SSO_x1_P35_30-5-1 in Aeaa
REM Aeaa (#68 with fixed user cell!)
CELL 0.48590   5.369181   5.370542  20.011304  90.0000  90.0000  90.0000
ZERR    4.00   0.000672   0.000623   0.101181   0.0000   0.0000   0.0000
LATT  5
SYMM  x,-y,-z+1/2
SYMM -x+1/2, y,-z
SYMM -x+1/2,-y, z+1/2
SFAC O Sr Sn
UNIT 28.00 12.00 8.00
TREF
HKLF 4
END
;
_shelx_hkl_checksum                64040
loop_
  _axis.id
  _axis.system
  _axis.type
  _axis.equipment
  _axis.parity
  _axis.depends_on
  _axis.zero
  _axis.vector[1]
  _axis.vector[2]
  _axis.vector[3]
 source abstract . source . . . 0.99999589 0.00000000 -0.00286792
 omega abstract rotation goniometer -1 . 86.41056000 0.00000000 0.00000000
 1.00000000
 kappa abstract rotation goniometer -1 omega 0.00000000 -0.76381056 0.00000000
 0.64544049
 phi abstract rotation goniometer -1 kappa . 0.00000000 0.00000000 1.00000000
 theta abstract rotation goniometer -1 . 0.01928000 0.00000000 0.00000000
 1.00000000
 matrixX abstract general general . phi . 1.00000000 0.00000000 0.00000000
 matrixY abstract general general . phi . 0.00000000 1.00000000 0.00000000
 matrixZ abstract general general . phi . 0.00000000 0.00000000 1.00000000
 dacX abstract translation general . phi . 0.00000000 1.00000000 0.00000000
 dacY abstract translation general . phi . -1.00000000 0.00000000 0.00000000
 dacZ abstract translation general . phi . 0.00000000 0.00000000 1.00000000

_olex2_submission_special_instructions  'No special instructions were received'
_oxdiff_exptl_absorpt_empirical_details
;
Empirical correction (ABSPACK) includes:
- Absorption correction using spherical harmonics
- Frame scaling
;
_oxdiff_exptl_absorpt_empirical_full_max  2.582
_oxdiff_exptl_absorpt_empirical_full_min  0.470
loop_
  _twin_individual_id
  _twin_individual_mass_fraction_refined
 1 0.306(14)
 2 0.694(14)
