# Supplementary material for: The varying temperature- and pressure-induced phase transition pathways in hybrid improper ferroelectric Sr3Sn2O7
Source: Acta Crystallogr B Struct Sci Cryst Eng Mater. 2025 Apr 14;81(Pt 3):318–24. doi: 10.1107/S2052520625002306 (PMC12147935; doi:10.1107/S2052520625002306)
Supplement: Supplementary file 1 [file b-81-00318-sup1.zip › SSO_HP_VT_CIFs/SSO_HP_CIFS/040_SSO_x1_P36_30-5-1_03.cif]

data_040_sso_x1_p36_30-5-1_03

# start Validation Reply Form
_vrf_ATOM007_040_sso_x1_p36_30-5-1_03
;
PROBLEM: _atom_site_aniso_label is missing
RESPONSE: As the measurement was performed using a diamond anvil cell to
achieve high pressures, the available region of reciprocal space is 
restricted, resulting in a low data/parameter ratio. Therefore, an 
anisotropic model is neither feasible nor advisable.
;
_vrf_PLAT029_040_sso_x1_p36_30-5-1_03
;
PROBLEM: _diffrn_measured_fraction_theta_full value Low .      0.228 Why?  
RESPONSE: The measurement was performed using a diamond anvil cell, of 
which the precise design necessitates a small opening angle (approx. 23
degrees) to obtain high pressures. This restricts the available region
of reciprocal space.
;
_vrf_PLAT088_040_sso_x1_p36_30-5-1_03
;
PROBLEM: Poor Data / Parameter Ratio ....................       5.50 Note  
RESPONSE: The measurement was performed using a diamond anvil cell, of 
which the precise design necessitates a small opening angle (approx. 23
degrees) to obtain high pressures. This restricts the available region
of reciprocal space. The sample was refined isotropically to improve this.
;
_vrf_PLAT196_040_sso_x1_p36_30-5-1_03
;
PROBLEM: No TEMP record and measurement temperature .NE.         293 Degree
RESPONSE: Model incorporates no riding hydrogens so no TEMP record is 
required. 
;
# end Validation Reply Form

_audit_creation_date               2025-01-08
_audit_creation_method
;
Olex2 1.5-ac7-013
(compiled 2025.01.02 svn.rf662f148 for Rigaku Oxford Diffraction, GUI svn.r7109)
;
_shelx_SHELXL_version_number       '2019/3'
_audit_contact_author_address  
;
Dept. of Chemistry, University of Warwick, Gibbet Hill Road, Coventry, CV4 7AL
;
_audit_contact_author_email        ?
_audit_contact_author_name         'Evie Ladbrook'
_audit_contact_author_phone        ?
_publ_contact_author_id_orcid      ?
_publ_section_references
;
Dolomanov, O.V., Bourhis, L.J., Gildea, R.J, Howard, J.A.K. & Puschmann, H.
 (2009), J. Appl. Cryst. 42, 339-341.

Sheldrick, G.M. (2008). Acta Cryst. A64, 112-122.

Sheldrick, G.M. (2015). Acta Cryst. C71, 3-8.
;
_chemical_name_common              ?
_chemical_name_systematic          ?
_chemical_formula_moiety           'O7 Sn2 Sr3'
_chemical_formula_sum              'O7 Sn2 Sr3'
_chemical_formula_weight           612.24
_chemical_melting_point            ?
_chemical_oxdiff_formula           'Sr3 Sn2 O7'
loop_
  _atom_type_symbol
  _atom_type_description
  _atom_type_scat_dispersion_real
  _atom_type_scat_dispersion_imag
  _atom_type_scat_source
 'O' 'O' 0.0036 0.0026 'International Tables Vol C Tables 4.2.6.8 and 6.1.1.4'
 'Sr' 'Sr' 0.1333 1.7343 'International Tables Vol C Tables 4.2.6.8 and 6.1.1.4'
 'Sn' 'Sn' -1.6654 0.7203
 'International Tables Vol C Tables 4.2.6.8 and 6.1.1.4'

_shelx_space_group_comment
;
The symmetry employed for this shelxl refinement is uniquely defined
by the following loop, which should always be used as a source of
symmetry information in preference to the above space-group names.
They are only intended as comments.
;
_space_group_crystal_system        'orthorhombic'
_space_group_IT_number             68
_space_group_name_H-M_alt          'A c a a'
_space_group_name_Hall             '-A 2ac 2c'
loop_
  _space_group_symop_operation_xyz
 'x, y, z'
 '-x+1/2, -y, z+1/2'
 'x, -y, -z+1/2'
 '-x+1/2, y, -z'
 'x, y+1/2, z+1/2'
 '-x+1/2, -y+1/2, z+1'
 'x, -y+1/2, -z+1'
 '-x+1/2, y+1/2, -z+1/2'
 '-x, -y, -z'
 'x-1/2, y, -z-1/2'
 '-x, y, z-1/2'
 'x-1/2, -y, z'
 '-x, -y+1/2, -z+1/2'
 'x-1/2, y+1/2, -z'
 '-x, y+1/2, z'
 'x-1/2, -y+1/2, z+1/2'

_cell_length_a                     5.3285(10)
_cell_length_b                     5.3289(9)
_cell_length_c                     20.09(15)
_cell_angle_alpha                  90
_cell_angle_beta                   90
_cell_angle_gamma                  90
_cell_volume                       570(4)
_cell_formula_units_Z              4
_cell_measurement_reflns_used      217
_cell_measurement_temperature      300
_cell_measurement_theta_max        20.3430
_cell_measurement_theta_min        3.7480
_shelx_estimated_absorpt_T_max     0.825
_shelx_estimated_absorpt_T_min     0.556
_exptl_absorpt_coefficient_mu      13.304
_exptl_absorpt_correction_T_max    0.01393
_exptl_absorpt_correction_T_min    0.00530
_exptl_absorpt_correction_type     sphere
_exptl_absorpt_process_details
;
CrysAlisPro 1.171.43.105a (Rigaku Oxford Diffraction, 2024)
Spherical absorption correction
using equivalent radius and absorption coefficient.
;
_exptl_absorpt_special_details     ?
_exptl_crystal_colour              'clear colourless'
_exptl_crystal_colour_lustre       clear
_exptl_crystal_colour_primary      colourless
_exptl_crystal_density_diffrn      7.130
_exptl_crystal_density_meas        ?
_exptl_crystal_density_method      ?
_exptl_crystal_description         plate
_exptl_crystal_F_000               1080
_exptl_crystal_size_max            0.05
_exptl_crystal_size_mid            0.03
_exptl_crystal_size_min            0.015
_exptl_crystal_size_rad            0.400
_exptl_transmission_factor_max     ?
_exptl_transmission_factor_min     ?
_diffrn_reflns_av_R_equivalents    0.0343
_diffrn_reflns_av_unetI/netI       0.0323
_diffrn_reflns_Laue_measured_fraction_full  0.228
_diffrn_reflns_Laue_measured_fraction_max  0.163
_diffrn_reflns_limit_h_max         6
_diffrn_reflns_limit_h_min         -7
_diffrn_reflns_limit_k_max         7
_diffrn_reflns_limit_k_min         -7
_diffrn_reflns_limit_l_max         4
_diffrn_reflns_limit_l_min         -4
_diffrn_reflns_number              331
_diffrn_reflns_point_group_measured_fraction_full  0.228
_diffrn_reflns_point_group_measured_fraction_max  0.163
_diffrn_reflns_theta_full          16.950
_diffrn_reflns_theta_max           20.911
_diffrn_reflns_theta_min           2.613
_diffrn_ambient_temperature        300
_diffrn_detector                   'Hybrid Pixel Array Detector'
_diffrn_detector_area_resol_mean   13.3333
_diffrn_measured_fraction_theta_full  0.228
_diffrn_measured_fraction_theta_max  0.163
_diffrn_measurement_details
;
List of Runs (angles in degrees, time in seconds):

  # Type    Start    End  Width  t~exp~   \w     \q     \k     \f   Frames
--------------------------------------------------------------------------
  1  \f    -27.80  26.60   0.20    1.00 -90.00   0.00   0.00    --   272
  2  \f   -167.80-112.80   0.20    1.00-130.00   0.00   0.00    --   275
;
_diffrn_measurement_device         'abstract diffractometer'
_diffrn_measurement_device_type   
 'dectris-CrysAlisPro-abstract goniometer imported dectris images'
_diffrn_measurement_method         '\f scans'
_diffrn_orient_matrix_axis[1]      matrixX
_diffrn_orient_matrix_axis[2]      matrixY
_diffrn_orient_matrix_axis[3]      matrixZ
_diffrn_orient_matrix_type        
 'CrysAlisPro convention (1999,Acta A55,543-557)'
_diffrn_orient_matrix_UB_11        -0.0037933044
_diffrn_orient_matrix_UB_12        0.0036104550
_diffrn_orient_matrix_UB_13        -0.0241294308
_diffrn_orient_matrix_UB_21        -0.0632654726
_diffrn_orient_matrix_UB_22        0.0654850809
_diffrn_orient_matrix_UB_23        0.0013125148
_diffrn_orient_matrix_UB_31        0.0656311975
_diffrn_orient_matrix_UB_32        0.0634152320
_diffrn_orient_matrix_UB_33        -0.0001010670
_diffrn_radiation_monochromator    synchrotron
_diffrn_radiation_probe            x-ray
_diffrn_radiation_type             synchrotron
_diffrn_radiation_wavelength       0.4859
_diffrn_source                     synchrotron
_reflns_Friedel_coverage           0.000
_reflns_Friedel_fraction_full      .
_reflns_Friedel_fraction_max       .
_reflns_number_gt                  57
_reflns_number_total               77
_reflns_special_details
;
Measurement was performed using a diamond anvil cell with an opening 
angle of approximately 23 degrees.
 Reflections were merged by SHELXL according to the crystal
 class for the calculation of statistics and refinement.
 
 _reflns_Friedel_fraction is defined as the number of unique
 Friedel pairs measured divided by the number that would be
 possible theoretically, ignoring centric projections and
 systematic absences. Completness statistics refer to single and
 composite reflections containing twin component 1 only.
;
_reflns_threshold_expression       'I > 2\s(I)'
_computing_cell_refinement         'CrysAlisPro 1.171.43.105a (Rigaku OD, 2024)'
_computing_data_collection        
 'CrysAlisPro 1.171.43.105a (Rigaku OD, 2024) (IMPORT)'
_computing_data_reduction          'CrysAlisPro 1.171.43.105a (Rigaku OD, 2024)'
_computing_molecular_graphics      'Olex2 1.5-ac7-013 (Dolomanov et al., 2009)'
_computing_publication_material    'Olex2 1.5-ac7-013 (Dolomanov et al., 2009)'
_computing_structure_refinement    'SHELXL 2019/3 (Sheldrick, 2015)'
_computing_structure_solution      'SHELXS  (Sheldrick, 2008)'
_refine_diff_density_max           0.784
_refine_diff_density_min           -0.643
_refine_diff_density_rms           0.310
_refine_ls_extinction_coef         .
_refine_ls_extinction_method       none
_refine_ls_goodness_of_fit_ref     1.282
_refine_ls_hydrogen_treatment      undef
_refine_ls_matrix_type             full
_refine_ls_number_parameters       14
_refine_ls_number_reflns           77
_refine_ls_number_restraints       3
_refine_ls_R_factor_all            0.0599
_refine_ls_R_factor_gt             0.0542
_refine_ls_restrained_S_all        1.263
_refine_ls_shift/su_max            0.000
_refine_ls_shift/su_mean           0.000
_refine_ls_structure_factor_coef   Fsqd
_refine_ls_weighting_details      
 'w=1/[\s^2^(Fo^2^)+(0.1213P)^2^+0.9303P] where P=(Fo^2^+2Fc^2^)/3'
_refine_ls_weighting_scheme        calc
_refine_ls_wR_factor_gt            0.2197
_refine_ls_wR_factor_ref           0.2285
_refine_special_details
;
 Refined as a 2-component twin.
The O1-Sn1-O2 distances were restrained to be similar as this lies along the c
axis which is is poorly defined due to the small opening angle of the
diamond anvil cell, the orientation of the plate-like crystal within the cell
and high mosaicity along c. Therefore, a SADI restraint was used to maintain
chemical and physical sensibility of the model.

SIMU restraint necessary to maintain sensible displacement parameters.
;
_olex2_refinement_description
;
1. Twinned data refinement
 Scales: 0.32(3)
 0.68(3)
2. Restrained distances
 O1-Sn1 \\sim Sn1-O2
 with sigma of 0.1
3. Uiso/Uaniso restraints and constraints
O2 \\sim O3 \\sim O1: within 3A with sigma of 0.002 and sigma for terminal
atoms of 0.004 within 3A
;
_atom_sites_solution_hydrogens     .
_atom_sites_solution_primary       isomorph
_atom_sites_solution_secondary     difmap
loop_
  _atom_site_label
  _atom_site_type_symbol
  _atom_site_fract_x
  _atom_site_fract_y
  _atom_site_fract_z
  _atom_site_U_iso_or_equiv
  _atom_site_adp_type
  _atom_site_occupancy
  _atom_site_site_symmetry_order
  _atom_site_calc_flag
  _atom_site_refinement_flags_posn
  _atom_site_refinement_flags_adp
  _atom_site_refinement_flags_occupancy
  _atom_site_disorder_assembly
  _atom_site_disorder_group
 Sr1 Sr 0.250000 0.250000 0.000000 0.0295(18) Uiso 1 4 d S . P . .
 Sr2 Sr 0.750000 0.250000 0.3113(8) 0.0295(19) Uiso 1 2 d S . P . .
 Sn1 Sn 0.750000 0.250000 0.0993(4) 0.0246(16) Uiso 1 2 d DS . P . .
 O1 O 0.750000 0.250000 0.000000 0.026(4) Uiso 1 4 d DS U P . .
 O2 O 0.750000 0.250000 0.204(4) 0.027(4) Uiso 1 2 d DS U P . .
 O3 O 0.444(2) 0.445(2) 0.0977(17) 0.027(3) Uiso 1 1 d . U . . .

_geom_special_details
;
 All esds (except the esd in the dihedral angle between two l.s. planes)
 are estimated using the full covariance matrix.  The cell esds are taken
 into account individually in the estimation of esds in distances, angles
 and torsion angles; correlations between esds in cell parameters are only
 used when they are defined by crystal symmetry.  An approximate (isotropic)
 treatment of cell esds is used for estimating esds involving l.s. planes.
;
loop_
  _geom_bond_atom_site_label_1
  _geom_bond_atom_site_label_2
  _geom_bond_distance
  _geom_bond_site_symmetry_2
  _geom_bond_publ_flag
 Sr1 O1 2.6642(5) . ?
 Sr1 O1 2.6644(5) 9_665 ?
 Sr1 O1 2.6642(5) 1_455 ?
 Sr1 O1 2.6644(5) 9_655 ?
 Sr1 O3 2.45(3) . ?
 Sr1 O3 3.03(2) 9_665 ?
 Sr1 O3 3.03(2) 14_545 ?
 Sr1 O3 2.45(3) 6_554 ?
 Sr1 O3 3.03(2) 12_565 ?
 Sr1 O3 2.45(3) 7_554 ?
 Sr1 O3 2.45(3) 4 ?
 Sr1 O3 3.03(2) 15_645 ?
 Sr2 Sn1 3.212(14) 13_655 ?
 Sr2 Sn1 3.212(14) 13_755 ?
 Sr2 Sn1 3.212(14) 3_565 ?
 Sr2 O2 2.682(10) 3_565 ?
 Sr2 O2 2.681(10) 13_755 ?
 Sr2 O2 2.16(7) . ?
 Sr2 O2 2.682(10) 3 ?
 Sr2 O2 2.681(10) 13_655 ?
 Sr2 O3 2.94(3) 3_565 ?
 Sr2 O3 2.34(3) 10_656 ?
 Sr2 O3 2.94(3) 8_645 ?
 Sr2 O3 2.34(3) 13_655 ?
 Sn1 O1 1.995(16) . ?
 Sn1 O2 2.10(8) . ?
 Sn1 O3 1.929(11) 15_645 ?
 Sn1 O3 1.929(12) 12_665 ?
 Sn1 O3 1.932(10) 6_654 ?
 Sn1 O3 1.932(10) . ?

loop_
  _geom_angle_atom_site_label_1
  _geom_angle_atom_site_label_2
  _geom_angle_atom_site_label_3
  _geom_angle
  _geom_angle_site_symmetry_1
  _geom_angle_site_symmetry_3
  _geom_angle_publ_flag
 O1 Sr1 O1 180.0 . 1_455 ?
 O1 Sr1 O1 90.0 . 9_655 ?
 O1 Sr1 O1 90.0 1_455 9_655 ?
 O1 Sr1 O1 90.0 1_455 9_665 ?
 O1 Sr1 O1 90.0 . 9_665 ?
 O1 Sr1 O1 180.0 9_665 9_655 ?
 O1 Sr1 O3 122.6(4) . 14_545 ?
 O1 Sr1 O3 57.5(4) 9_665 9_665 ?
 O1 Sr1 O3 122.6(4) 1_455 15_645 ?
 O1 Sr1 O3 57.4(4) 1_455 14_545 ?
 O1 Sr1 O3 57.4(4) . 9_665 ?
 O1 Sr1 O3 122.5(4) 9_665 14_545 ?
 O1 Sr1 O3 122.5(4) 9_655 12_565 ?
 O1 Sr1 O3 57.4(4) . 15_645 ?
 O1 Sr1 O3 122.5(4) 9_655 9_665 ?
 O1 Sr1 O3 57.4(4) 1_455 12_565 ?
 O1 Sr1 O3 122.6(4) 1_455 9_665 ?
 O1 Sr1 O3 57.5(4) 9_655 14_545 ?
 O1 Sr1 O3 57.5(4) 9_665 12_565 ?
 O1 Sr1 O3 122.5(4) 9_665 15_645 ?
 O1 Sr1 O3 57.5(4) 9_655 15_645 ?
 O1 Sr1 O3 122.6(4) . 12_565 ?
 O3 Sr1 O1 115.0(4) 4 9_655 ?
 O3 Sr1 O1 115.0(4) 4 . ?
 O3 Sr1 O1 115.0(4) 6_554 9_665 ?
 O3 Sr1 O1 115.0(4) . 9_655 ?
 O3 Sr1 O1 65.0(4) 6_554 9_655 ?
 O3 Sr1 O1 115.0(4) 6_554 . ?
 O3 Sr1 O1 65.0(4) . 9_665 ?
 O3 Sr1 O1 65.0(4) 4 1_455 ?
 O3 Sr1 O1 65.0(4) 6_554 1_455 ?
 O3 Sr1 O1 65.0(4) 7_554 . ?
 O3 Sr1 O1 115.0(4) . 1_455 ?
 O3 Sr1 O1 65.0(4) 4 9_665 ?
 O3 Sr1 O1 65.0(4) . . ?
 O3 Sr1 O1 115.0(4) 7_554 1_455 ?
 O3 Sr1 O1 65.0(4) 7_554 9_655 ?
 O3 Sr1 O1 115.0(4) 7_554 9_665 ?
 O3 Sr1 O3 58.7(6) 6_554 12_565 ?
 O3 Sr1 O3 58.7(6) 6_554 15_645 ?
 O3 Sr1 O3 114.9(8) 14_545 15_645 ?
 O3 Sr1 O3 58.7(6) 7_554 9_665 ?
 O3 Sr1 O3 129.9(8) . 4 ?
 O3 Sr1 O3 114.8(7) 14_545 12_565 ?
 O3 Sr1 O3 93.7(10) 7_554 15_645 ?
 O3 Sr1 O3 58.7(6) 4 9_665 ?
 O3 Sr1 O3 73.5(10) . 6_554 ?
 O3 Sr1 O3 130.0(7) . 7_554 ?
 O3 Sr1 O3 130.0(7) 4 6_554 ?
 O3 Sr1 O3 129.9(8) 7_554 6_554 ?
 O3 Sr1 O3 114.8(7) 15_645 9_665 ?
 O3 Sr1 O3 93.7(10) . 9_665 ?
 O3 Sr1 O3 99.1(12) 14_545 9_665 ?
 O3 Sr1 O3 58.7(6) 4 14_545 ?
 O3 Sr1 O3 167.2(4) 6_554 9_665 ?
 O3 Sr1 O3 167.2(4) . 14_545 ?
 O3 Sr1 O3 114.9(8) 12_565 9_665 ?
 O3 Sr1 O3 58.7(6) . 12_565 ?
 O3 Sr1 O3 73.4(10) 4 7_554 ?
 O3 Sr1 O3 167.2(4) 7_554 12_565 ?
 O3 Sr1 O3 93.7(10) 6_554 14_545 ?
 O3 Sr1 O3 58.7(6) 7_554 14_545 ?
 O3 Sr1 O3 167.2(4) 4 15_645 ?
 O3 Sr1 O3 93.7(10) 4 12_565 ?
 O3 Sr1 O3 99.1(12) 12_565 15_645 ?
 O3 Sr1 O3 58.7(6) . 15_645 ?
 Sn1 Sr2 Sn1 71.8(4) 13_755 3_565 ?
 Sn1 Sr2 Sn1 112.1(7) 13_755 13_655 ?
 Sn1 Sr2 Sn1 71.8(4) 13_655 3_565 ?
 O2 Sr2 Sn1 93.6(10) 3 13_655 ?
 O2 Sr2 Sn1 93.6(10) 13_755 3_565 ?
 O2 Sr2 Sn1 40.5(16) 13_755 13_755 ?
 O2 Sr2 Sn1 153(2) 3 3_565 ?
 O2 Sr2 Sn1 40.5(16) 3_565 3_565 ?
 O2 Sr2 Sn1 93.6(10) 13_655 3_565 ?
 O2 Sr2 Sn1 40.5(16) 13_655 13_655 ?
 O2 Sr2 Sn1 93.6(10) 3_565 13_655 ?
 O2 Sr2 Sn1 124.0(4) . 3_565 ?
 O2 Sr2 Sn1 153(2) 13_655 13_755 ?
 O2 Sr2 Sn1 153(2) 13_755 13_655 ?
 O2 Sr2 Sn1 124.0(4) . 13_655 ?
 O2 Sr2 Sn1 93.6(10) 3 13_755 ?
 O2 Sr2 Sn1 124.0(4) . 13_755 ?
 O2 Sr2 Sn1 93.6(10) 3_565 13_755 ?
 O2 Sr2 O2 89.3(4) 13_655 3_565 ?
 O2 Sr2 O2 83.5(18) . 3_565 ?
 O2 Sr2 O2 167(4) 13_655 13_755 ?
 O2 Sr2 O2 83.5(18) . 13_755 ?
 O2 Sr2 O2 83.5(18) . 3 ?
 O2 Sr2 O2 89.3(4) 13_655 3 ?
 O2 Sr2 O2 167(4) 3 3_565 ?
 O2 Sr2 O2 83.5(18) . 13_655 ?
 O2 Sr2 O2 89.3(4) 13_755 3_565 ?
 O2 Sr2 O2 89.3(4) 13_755 3 ?
 O2 Sr2 O3 128.3(15) 3_565 8_645 ?
 O2 Sr2 O3 61.3(12) 3_565 3_565 ?
 O2 Sr2 O3 61.3(12) 3 8_645 ?
 O2 Sr2 O3 128.4(6) . 3_565 ?
 O2 Sr2 O3 128.4(6) . 8_645 ?
 O2 Sr2 O3 141.3(8) . 10_656 ?
 O2 Sr2 O3 128.4(15) 13_755 3_565 ?
 O2 Sr2 O3 141.3(8) . 13_655 ?
 O2 Sr2 O3 128.4(15) 13_655 8_645 ?
 O2 Sr2 O3 128.3(15) 3 3_565 ?
 O2 Sr2 O3 61.3(12) 13_755 8_645 ?
 O2 Sr2 O3 61.3(12) 13_655 3_565 ?
 O3 Sr2 Sn1 86.0(9) 13_655 13_755 ?
 O3 Sr2 Sn1 86.1(9) 13_655 3_565 ?
 O3 Sr2 Sn1 36.2(3) 8_645 13_755 ?
 O3 Sr2 Sn1 36.3(3) 3_565 3_565 ?
 O3 Sr2 Sn1 36.6(3) 10_656 3_565 ?
 O3 Sr2 Sn1 36.6(3) 13_655 13_655 ?
 O3 Sr2 Sn1 96.5(7) 8_645 13_655 ?
 O3 Sr2 Sn1 96.4(7) 8_645 3_565 ?
 O3 Sr2 Sn1 36.2(3) 3_565 13_655 ?
 O3 Sr2 Sn1 96.5(7) 3_565 13_755 ?
 O3 Sr2 Sn1 86.0(9) 10_656 13_655 ?
 O3 Sr2 Sn1 36.6(3) 10_656 13_755 ?
 O3 Sr2 O2 69.5(14) 10_656 13_755 ?
 O3 Sr2 O2 69.4(14) 13_655 3 ?
 O3 Sr2 O2 121.8(18) 13_655 13_755 ?
 O3 Sr2 O2 121.9(19) 13_655 3_565 ?
 O3 Sr2 O2 69.4(14) 10_656 3_565 ?
 O3 Sr2 O2 69.5(14) 13_655 13_655 ?
 O3 Sr2 O2 121.8(18) 10_656 13_655 ?
 O3 Sr2 O2 121.9(19) 10_656 3 ?
 O3 Sr2 O3 61.0(7) 13_655 3_565 ?
 O3 Sr2 O3 103.2(12) 8_645 3_565 ?
 O3 Sr2 O3 61.0(7) 10_656 8_645 ?
 O3 Sr2 O3 61.0(7) 10_656 3_565 ?
 O3 Sr2 O3 61.0(7) 13_655 8_645 ?
 O3 Sr2 O3 77.5(15) 10_656 13_655 ?
 Sr1 Sn1 Sr1 106.4(4) . 1_655 ?
 Sr2 Sn1 Sr1 109.6(2) 3_565 1_655 ?
 Sr2 Sn1 Sr1 177.1(4) 13_755 . ?
 Sr2 Sn1 Sr1 177.1(4) 13_655 1_655 ?
 Sr2 Sn1 Sr1 70.8(5) 13_655 . ?
 Sr2 Sn1 Sr1 70.8(5) 13_755 1_655 ?
 Sr2 Sn1 Sr1 109.6(2) 3 . ?
 Sr2 Sn1 Sr1 109.6(2) 3_565 . ?
 Sr2 Sn1 Sr1 109.6(2) 3 1_655 ?
 Sr2 Sn1 Sr2 112.1(7) 13_755 13_655 ?
 Sr2 Sn1 Sr2 112.1(7) 3_565 3 ?
 Sr2 Sn1 Sr2 71.8(4) 13_755 3_565 ?
 Sr2 Sn1 Sr2 71.8(4) 13_655 3_565 ?
 Sr2 Sn1 Sr2 71.8(4) 13_755 3 ?
 Sr2 Sn1 Sr2 71.8(4) 13_655 3 ?
 O1 Sn1 Sr1 53.2(2) . . ?
 O1 Sn1 Sr1 53.2(2) . 1_655 ?
 O1 Sn1 Sr2 124.0(4) . 3_565 ?
 O1 Sn1 Sr2 124.0(4) . 13_655 ?
 O1 Sn1 Sr2 124.0(4) . 13_755 ?
 O1 Sn1 Sr2 124.0(4) . 3 ?
 O1 Sn1 O2 180.0 . . ?
 O2 Sn1 Sr1 126.8(2) . . ?
 O2 Sn1 Sr1 126.8(2) . 1_655 ?
 O2 Sn1 Sr2 56.0(4) . 13_755 ?
 O2 Sn1 Sr2 56.0(4) . 13_655 ?
 O2 Sn1 Sr2 56.0(4) . 3_565 ?
 O2 Sn1 Sr2 56.0(4) . 3 ?
 O3 Sn1 Sr1 46.8(9) . . ?
 O3 Sn1 Sr1 64.0(6) 12_665 1_655 ?
 O3 Sn1 Sr1 114.8(7) 15_645 1_655 ?
 O3 Sn1 Sr1 64.0(6) 15_645 . ?
 O3 Sn1 Sr1 131.7(7) . 1_655 ?
 O3 Sn1 Sr1 131.7(7) 6_654 . ?
 O3 Sn1 Sr1 46.8(9) 6_654 1_655 ?
 O3 Sn1 Sr1 114.8(7) 12_665 . ?
 O3 Sn1 Sr2 135.1(8) . 13_755 ?
 O3 Sn1 Sr2 117.0(6) . 3 ?
 O3 Sn1 Sr2 117.0(6) 6_654 3_565 ?
 O3 Sn1 Sr2 64.1(8) 6_654 3 ?
 O3 Sn1 Sr2 64.1(8) . 3_565 ?
 O3 Sn1 Sr2 46.3(8) 15_645 3 ?
 O3 Sn1 Sr2 117.0(6) 12_665 13_655 ?
 O3 Sn1 Sr2 135.1(8) 6_654 13_655 ?
 O3 Sn1 Sr2 46.3(8) 12_665 3_565 ?
 O3 Sn1 Sr2 135.2(8) 15_645 3_565 ?
 O3 Sn1 Sr2 64.2(7) 12_665 13_755 ?
 O3 Sn1 Sr2 64.2(7) 15_645 13_655 ?
 O3 Sn1 Sr2 46.3(8) 6_654 13_755 ?
 O3 Sn1 Sr2 46.3(8) . 13_655 ?
 O3 Sn1 Sr2 135.2(8) 12_665 3 ?
 O3 Sn1 Sr2 117.0(6) 15_645 13_755 ?
 O3 Sn1 O1 89.1(9) 6_654 . ?
 O3 Sn1 O1 89.1(9) 12_665 . ?
 O3 Sn1 O1 89.1(9) . . ?
 O3 Sn1 O1 89.1(9) 15_645 . ?
 O3 Sn1 O2 90.9(9) 12_665 . ?
 O3 Sn1 O2 90.9(9) . . ?
 O3 Sn1 O2 90.9(9) 15_645 . ?
 O3 Sn1 O2 90.9(9) 6_654 . ?
 O3 Sn1 O3 178.1(19) . 6_654 ?
 O3 Sn1 O3 89.96(14) 15_645 6_654 ?
 O3 Sn1 O3 90.01(14) 15_645 . ?
 O3 Sn1 O3 90.01(14) 12_665 6_654 ?
 O3 Sn1 O3 89.96(14) 12_665 . ?
 O3 Sn1 O3 178.1(19) 15_645 12_665 ?
 Sr1 O1 Sr1 90.0 1_655 9_655 ?
 Sr1 O1 Sr1 180.0 . 1_655 ?
 Sr1 O1 Sr1 90.0 . 9_665 ?
 Sr1 O1 Sr1 90.0 1_655 9_665 ?
 Sr1 O1 Sr1 180.0 9_655 9_665 ?
 Sr1 O1 Sr1 90.0 . 9_655 ?
 Sn1 O1 Sr1 90.0 7_554 9_665 ?
 Sn1 O1 Sr1 90.0 7_554 . ?
 Sn1 O1 Sr1 90.0 . 9_655 ?
 Sn1 O1 Sr1 90.0 . 9_665 ?
 Sn1 O1 Sr1 90.0 7_554 1_655 ?
 Sn1 O1 Sr1 90.0 . 1_655 ?
 Sn1 O1 Sr1 90.0 7_554 9_655 ?
 Sn1 O1 Sr1 90.0 . . ?
 Sn1 O1 Sn1 180.0 7_554 . ?
 Sr2 O2 Sr2 89.3(4) 13_655 3 ?
 Sr2 O2 Sr2 167(4) 3 3_565 ?
 Sr2 O2 Sr2 96.5(18) . 3 ?
 Sr2 O2 Sr2 167(4) 13_655 13_755 ?
 Sr2 O2 Sr2 96.5(18) . 3_565 ?
 Sr2 O2 Sr2 96.5(18) . 13_655 ?
 Sr2 O2 Sr2 96.5(18) . 13_755 ?
 Sr2 O2 Sr2 89.3(4) 13_755 3 ?
 Sr2 O2 Sr2 89.3(4) 13_655 3_565 ?
 Sr2 O2 Sr2 89.3(4) 13_755 3_565 ?
 Sn1 O2 Sr2 83.5(18) . 3 ?
 Sn1 O2 Sr2 83.5(18) . 13_755 ?
 Sn1 O2 Sr2 83.5(18) . 3_565 ?
 Sn1 O2 Sr2 83.5(18) . 13_655 ?
 Sn1 O2 Sr2 180.0 . . ?
 Sr1 O3 Sr1 86.3(10) . 9_665 ?
 Sr1 O3 Sr2 165.1(10) . 3_565 ?
 Sr2 O3 Sr1 104.5(8) 13_655 . ?
 Sr2 O3 Sr1 169.2(13) 13_655 9_665 ?
 Sr2 O3 Sr1 78.9(5) 3_565 9_665 ?
 Sr2 O3 Sr2 90.3(13) 13_655 3_565 ?
 Sn1 O3 Sr1 81.1(6) 15_655 9_665 ?
 Sn1 O3 Sr1 81.1(6) . 9_665 ?
 Sn1 O3 Sr1 98.2(10) . . ?
 Sn1 O3 Sr1 98.3(9) 15_655 . ?
 Sn1 O3 Sr2 79.6(7) 15_655 3_565 ?
 Sn1 O3 Sr2 97.1(9) 15_655 13_655 ?
 Sn1 O3 Sr2 79.6(7) . 3_565 ?
 Sn1 O3 Sr2 97.0(9) . 13_655 ?
 Sn1 O3 Sn1 154.8(8) 15_655 . ?

_shelx_res_file
;
TITL 040_SSO_x1_P36_30-5-1_03 in Aeaa
    040_sso_x1_p36_30-5-1_03.res
    created by SHELXL-2019/3 at 18:15:12 on 08-Jan-2025
REM Aeaa (#68 with fixed user cell
CELL 0.4859 5.32849 5.328867 20.086358 90 90 90
ZERR 4 0.001002 0.000925 0.146592 0 0 0
LATT 5
SYMM 0.5-X,-Y,0.5+Z
SYMM +X,-Y,0.5-Z
SYMM 0.5-X,+Y,-Z
SFAC O Sr Sn
DISP O 0.0036 0.0026 8.3735
DISP Sn -1.6654 0.7203 2178.1549
DISP Sr 0.1333 1.7343 4851.4431
UNIT 28 12 8
SIMU 0.002 0.004 3 O2 O3 O1
SADI 0.1 O1 Sn1 Sn1 O2

L.S. 10
PLAN  5
SIZE 0.05 0.03 0.015
CONF
LIST 4
MORE -1
fmap 2
acta
TWIN 0 1 0 -1 0 0 0 0 1 2
OMIT 4 0 0
REM <olex2.extras>
REM <HklSrc "%.\\040_SSO_x1_P36_30-5-1_03.hkl">
REM </olex2.extras>

WGHT    0.121300    0.930300
BASF   0.68347
FVAR       1.44485
SR1   2    0.250000    0.250000    0.000000    10.25000    0.02946
SR2   2    0.750000    0.250000    0.311348    10.50000    0.02950
SN1   3    0.750000    0.250000    0.099311    10.50000    0.02464
O1    1    0.750000    0.250000    0.000000    10.25000    0.02587
O2    1    0.750000    0.250000    0.203749    10.50000    0.02748
O3    1    0.444151    0.444577    0.097741    11.00000    0.02656
HKLF 4


REM  040_SSO_x1_P36_30-5-1_03 in Aeaa
REM wR2 = 0.2285, GooF = S = 1.282, Restrained GooF = 1.263 for all data
REM R1 = 0.0542 for 57 Fo > 4sig(Fo) and 0.0599 for all 77 data
REM 14 parameters refined using 3 restraints

END

WGHT      0.1229      0.1216

REM Highest difference peak  0.784,  deepest hole -0.643,  1-sigma level  0.310
Q1    1   0.7489  0.3202  0.0576  11.00000  0.05    0.78
Q2    1   0.7841  0.1758  0.3739  11.00000  0.05    0.70
Q3    1   0.2500  0.0160  0.0000  10.50000  0.05    0.27
Q4    1   0.6459  0.5165  0.0994  11.00000  0.05    0.21
Q5    1   0.7958  0.5000  0.2500  10.50000  0.05    0.14
;
_shelx_res_checksum                40287
_shelx_hkl_file
;
   0  -1  -1 1.59242 2.52267   2
   0  -1  -1-3.84049 10.0998   1
   0   1   1-3.52179 10.5560   1
   0   1   1 0.05223 2.51997   2
   0   2   0 901386. 39304.8   2
   0  -2   0 849034. 39304.7   2
   0   2   2 119.756 8.63813   2
   0  -3   1 10.4581 51.4829   1
   0  -3  -1 8.82975 9.01270   2
   0   3  -1 4.92578 8.91796   2
   0  -3   1 8.88258 9.03499   2
   0   3  -1 11.2834 42.4225   1
   0   3   1 3.60769 8.96671   2
   0  -3  -1 15.9304 59.8569   1
   0   3   1 8.12573 36.4516   1
   0  -3  -3 19.6880 34.9546   1
   0   3   3 2.95179 9.21607   2
   0   4   0 329635. 15223.5   2
   0  -4   0 306644. 15223.4   2
   0  -4  -2 528.300 52.5587   2
   0  -4  -2 809.801 98.7836   1
   0   4   2 1610.89 53.7556   2
   0  -4   2 1618.01 53.8081   2
   0   4  -2 1530.10 77.7454   1
   0  -5  -1 1.65914 11.9796   2
   0   5   1 21.1765 49.7417   1
   0  -5   1-0.82921 12.2162   2
   0   5   1 2.03979 12.0110   2
   0   5  -1 18.5993 48.5922   1
   0  -5  -3 3.14001 81.7227   1
   0   5   3 15.4561 12.2219   2
   0  -6   0 74351.5 3270.48   2
  -1   0   0 0.54471 2.46578   2
   1   0   0 0.10869 16.5829   1
   1   0   0 0.71067 2.45363   2
  -1   0   0 2.26373 12.2945   1
  -1   1   1 12345.6 580.270   2
   1  -1   1 12711.5 580.373   2
  -1   1  -1 9940.31 425.562   2
  -1   1  -1 9731.32 430.438   1
   1  -1  -1 9374.60 425.506   2
  -1   2   2 1440.40 68.1898   2
   1  -2   2 1434.76 68.2800   2
   1  -2   0-6.73347 8.45158   2
   1   2   0-2.11687 17.3050   1
  -1   2   0-9.62373 8.14240   2
   1  -2  -2 814.454 38.4221   2
  -1   3   3 651.398 49.1147   1
  -1   3   3 187.196 15.3357   2
   1  -3   1 11291.7 472.799   2
  -1   3   1 10611.3 472.707   2
   1   3  -1 11042.9 474.150   1
   1   3   1 10661.0 416.907   2
  -1   3  -1 7660.75 417.324   2
   1  -3  -1 7844.71 417.342   2
  -1  -3   1 10394.3 416.873   2
  -1   3  -1 11811.8 425.466   1
   1  -3  -1 9521.52 429.471   1
   1   3   3 120.333 9.62475   2
   1  -3  -3 73.8272 12.0322   2
   1  -3  -3 90.8563 42.4439   1
  -1   4   4 331.535 20.5419   2
  -1   4   2 776.771 38.8623   2
   1  -4   2 797.125 39.0229   2
   1   4  -2 730.597 53.9630   1
   1  -4   0-12.9806 12.7342   2
   1   4   0 29.1111 38.7761   1
  -1  -4   0-4.56942 9.48611   2
  -1   4   0 37.2915 49.7046   1
  -1   4   0 3.72536 12.4312   2
   1  -4  -2 424.413 89.6063   1
   1  -4  -2 330.945 29.9277   2
  -1  -4   2 722.070 29.2905   2
   1   4   2 677.001 29.2706   2
  -1   4  -2 783.360 66.3554   1
   1  -4  -4 138.437 61.2637   1
  -1  -5  -3 66.9318 73.7987   1
   1   5  -1 2088.28 66.7281   1
   1  -5   1 880.800 48.2732   2
  -1  -5   1 661.476 30.8856   2
   1  -5  -1 582.744 32.1560   2
   1  -5  -3 66.5907 90.1981   1
  -1   6   2 88.3147 14.3872   2
   1  -6   0-11.3108 13.9240   2
  -1   6   0 38.7188 57.6954   1
  -1   6   0 15.7308 13.6671   2
   1  -6  -2 11.3325 14.1598   2
   2   0   0 939156. 42268.5   2
  -2   0   0 992720. 42268.5   2
  -2   0   0 943408. 42269.8   1
  -2   0   2 116.390 8.55596   2
  -2   1   3 1011.19 46.7083   2
  -2   1   1 763.753 43.0843   1
  -2  -1  -1 137.416 44.6452   1
  -2   1   1 600.585 26.8793   2
   2  -1   1 595.886 26.8899   2
   2   1  -1 210.690 34.3705   1
   2  -1  -1 379.255 25.8725   2
  -2  -1   1 608.446 24.4882   2
   2   1   1 557.986 24.4611   2
  -2   1  -1 446.196 26.3156   2
   2  -2   2 4061.00 194.938   2
  -2   2   2 4235.39 195.046   2
  -2   2   0 902418. 36514.8   2
   2  -2   0 846467. 36514.7   2
  -2   2   0 838394. 36517.2   1
   2  -2  -2 2241.28 106.846   2
  -2   2  -2 2429.95 107.117   2
  -2   3   3 281.801 52.0715   1
  -2   3   3 131.280 14.4405   2
  -2   3   1 74.3734 13.1841   2
   2  -3   1 66.6591 13.1078   2
  -2   3   1 88.7155 49.1392   1
  -2   3  -1 92.4559 57.1656   1
  -2   3  -1 55.0791 12.9119   2
   2  -3  -1 58.6333 13.1953   2
   2  -3  -1 123.877 80.6576   1
   2  -3  -3 66.3232 59.0230   1
   2  -3  -3 50.9897 12.9052   2
  -2   4   4 3936.86 175.571   2
   2  -4   2 912.811 47.9887   2
  -2   4   2 1017.75 47.9124   2
   2  -4   0 253256. 12013.9   2
  -2   4   0 263891. 12014.0   2
   2  -4  -2 523.583 30.4922   2
   2  -4  -2 541.798 96.7182   1
  -2   4  -2 607.268 30.8074   2
  -2   5   3 39.3131 58.6834   1
  -2   5   3-12.0626 13.8414   2
   2  -5   1 1.67655 13.8165   2
  -2   5   1 12.1653 56.0728   1
  -2   5   1 21.0813 13.9903   2
   2  -5  -1 18.0707 13.8575   2
  -2   5  -1 9.51396 14.1597   2
  -2   5  -1 47.3233 56.6240   1
   2  -5  -3 37.1707 92.1753   1
   2  -5  -3-4.66859 13.3119   2
   2  -6   0 66800.2 2938.82   2
   2  -6  -2 165.719 16.5863   2
  -2   7   1 76.5852 57.3082   1
  -2   7   1 15.5618 13.8340   2
   2  -7  -1 17.1862 13.9228   2
   3   0   0 1.15534 8.73968   2
   3   0   0 6.36115 55.3121   1
  -3   0   0 3.98278 8.87379   2
  -3   0   0-29.3040 35.2520   1
  -3   0  -2 14.1357 62.3264   1
   3   0  -2 0.37680 43.4839   1
  -3   0   2-0.82718 9.00462   2
   3   0   2 0.23713 9.10371   2
   3   0  -2 3.37149 8.46411   2
  -3   1   3 187.431 14.5421   2
   3  -1   1 11402.3 483.463   2
  -3   1   1 10256.9 483.306   2
  -3  -1  -1 10215.9 484.428   1
  -3   1  -1 11174.2 421.287   1
   3  -1  -1 8906.00 424.755   1
   3  -1  -1 7827.34 413.180   2
   3   1   1 10099.8 412.697   2
  -3  -1   1 10342.0 412.715   2
  -3   1  -1 8049.36 413.276   2
   3  -1  -3 138.128 42.3400   1
  -3  -1   3 117.415 9.37911   2
   3  -1  -3 76.1372 11.9087   2
   3   2  -2 55.0164 32.5891   1
   3  -2   2 147.860 14.2916   2
  -3   2   2 190.021 50.1885   1
  -3   2   2 127.440 14.0875   2
  -3  -2  -2 86.8809 20.2661   1
  -3   2   0 9.09707 12.3239   2
   3  -2   0-32.5854 79.9643   1
  -3   2   0 9.60239 48.5294   1
   3  -2  -2 56.1778 13.7385   2
   3  -2  -2 110.115 73.0109   1
  -3   2  -2 75.3257 13.4022   2
  -3  -2   2 106.641 6.72251   2
   3  -2  -4 80.2770 44.4801   1
  -3   3   3 117.747 15.2921   2
   3  -3   1 763.502 39.2108   2
  -3   3   1 802.248 39.1324   2
   3  -3  -1 461.760 92.5746   1
   3  -3  -1 531.647 29.9314   2
  -3   3  -1 577.415 29.8878   2
   3  -3  -3 63.5094 82.6026   1
   3  -3  -3 53.9431 14.3125   2
  -3   4   4 91.4585 15.0144   2
   3  -4   2 91.3892 15.3756   2
  -3   4   2 88.3374 14.9152   2
  -3   4   2 128.511 56.4626   1
   3  -4   0-0.09642 14.1019   2
  -3   4   0-2.31501 14.0854   2
  -3   4   0-9.26284 56.9824   1
  -3   4  -2 106.416 56.4593   1
   3  -4  -2 51.2421 14.7942   2
   3  -4  -2 9.72196 92.9977   1
  -3   4  -2 62.9483 14.7037   2
   3  -4  -4 85.0714 84.3290   1
   3  -4  -4 22.1530 14.0249   2
  -3   5   3 112.599 16.0939   2
   3  -5   1 2403.43 117.223   2
  -3   5   1 2516.12 117.255   2
   3  -5  -1 1756.43 88.9406   2
  -3   5  -1 1941.90 89.0569   2
   3  -5  -3 123.200 96.2120   1
   3  -5  -3 55.6656 15.1475   2
  -3   6   2 201.172 60.4541   1
  -3   6   2 39.0130 14.1260   2
   3  -6   0 6.89160 14.2844   2
  -3   6   0 1.91713 13.8951   2
   3  -6  -2 19.5260 14.0992   2
  -3   7   1 695.996 61.4118   1
  -3   7   1 170.605 17.4260   2
   3  -7  -1 156.256 16.1038   2
  -4   0   0 340532. 17023.2   2
  -4   0   0 591987. 17027.7   1
  -4   0  -2 1362.31 93.5682   1
  -4   0   2 1706.87 75.9919   2
   4   1  -3 599.791 69.7355   1
  -4   1   3 803.536 38.5667   2
   4  -1   1 302.266 20.1213   2
  -4   1   1 323.863 20.0389   2
   4  -1  -1 106.791 81.6049   1
   4  -1  -1 179.578 16.6100   2
   4   1   1 194.597 14.4003   2
  -4  -1   1 276.067 14.5330   2
  -4   1  -1 219.762 16.8185   2
  -4   1  -1 294.162 51.0056   1
   4  -1  -3 752.266 81.2305   1
  -4  -1   3 743.439 26.3730   2
  -4   2   4 4081.21 181.919   2
   4  -2   2 927.685 48.7446   2
  -4   2   2 1046.74 48.6899   2
   4  -2   0 259875. 12472.8   2
  -4   2   0 281571. 12473.0   2
   4  -2  -2 502.250 30.0930   2
  -4   2  -2 615.546 30.5018   2
  -4   3   3 296.849 60.2281   1
  -4   3   3 148.942 16.6137   2
   4  -3   1-43.2177 83.6143   1
   4  -3   1 41.3549 14.7326   2
  -4   3   1 27.9683 14.1755   2
  -4   3   1 10.1750 57.0749   1
   4  -3  -1-4.40675 90.3079   1
   4  -3  -1 30.8691 14.6242   2
  -4   3  -1 36.9100 14.6653   2
  -4   3  -1 29.3635 56.7549   1
   4  -3  -3 59.1207 93.1560   1
   4  -3  -3 50.0938 14.6902   2
  -4   4   4 2860.41 128.720   2
  -4   4   2 1350.25 71.2448   1
  -4   4   2 645.620 35.7998   2
   4  -4   0 123252. 6194.96   2
  -4   4   0 136886. 6195.16   2
   4  -4  -2 369.121 23.3284   2
   4  -4  -2 220.556 94.2734   1
   4  -4  -4 1074.25 51.4087   2
  -4   5   3 66.1295 60.9465   1
  -4   5   3-0.78192 14.2273   2
   4  -5   1 5.18022 14.9831   2
  -4   5   1-22.1439 58.4550   1
  -4   5   1-12.5158 14.3683   2
   4  -5  -1 6.05974 14.7547   2
  -4   5  -1-0.39113 14.3665   2
  -4   5  -1 42.3871 58.5762   1
   4  -5  -3-25.9472 93.7541   1
   4  -5  -3-1.85626 14.5595   2
  -4   6   2 1045.58 64.7660   1
  -4   6   2 290.408 21.6697   2
   4  -6   0 43423.7 2210.49   2
  -4   6   0 46058.3 2210.56   2
   4  -6  -2 226.899 18.4493   2
   5   0   0 2.92386 11.7043   2
  -5   0   0 15.2873 47.1241   1
  -5   0   0-2.62707 11.9328   2
   5   0   2 3.90424 12.0413   2
  -5   0   2-0.80791 12.0446   2
   5   0  -2-9.11167 77.9651   1
  -5   0  -2-3.62618 47.4350   1
  -5   1   3 37.9646 13.6643   2
  -5  -1  -1 1758.88 69.5561   1
  -5   1   1 2055.20 77.6138   1
  -5   1  -1 1384.16 83.4151   1
  -5   2   4 11.0232 13.7507   2
  -5   2   2 22.4974 56.5493   1
  -5   2   2 12.9212 13.6761   2
   5  -2   0 5.44713 13.8562   2
  -5   2   0 12.7213 13.7179   2
  -5   2   0 7.94791 55.4170   1
   5  -2  -2 26.1592 13.7912   2
   5  -2  -2 16.0981 88.5888   1
   5  -2  -4 25.9274 92.0343   1
   5  -3   1 2487.03 112.348   2
   5  -3  -1 1833.24 87.1331   2
  -5   3  -1 1985.20 87.2563   2
   5  -3  -3 210.292 96.4180   1
   5  -3  -3 54.6802 15.0843   2
  -5   4   2 60.5093 61.1003   1
  -5   4   2-0.48773 14.6639   2
   5  -4   0-24.2112 15.0477   2
   5  -4   0 10.7395 85.2214   1
  -5   4   0 5.65893 14.6166   2
  -5   4   0 73.0454 60.5447   1
   5  -4  -2-9.76048 15.0006   2
  -5   5   3 39.6945 14.8308   2
  -5   5   1 288.424 59.5566   1
  -5   5   1 111.050 15.9413   2
   5  -5  -1 74.8154 15.3220   2
   5  -5  -1 132.772 92.7962   1
   5  -5  -3 31.4681 14.6534   2
  -5   6   2 53.5095 58.0298   1
   5  -6  -2 14.6145 13.6946   2
  -6   1   3 147.549 15.9900   2
  -6   1   1 111.076 54.7472   1
  -6   1   1 30.1733 13.8356   2
  -6   1  -1 74.8069 53.5544   1
   6  -1  -1 7.43149 13.8958   2
   6  -1  -3-231.046 104.194   1
  -6   2   2 959.335 63.2716   1
  -6   2   2 298.260 21.7929   2
   6  -2   0 70105.6 3570.35   2
  -6   2   0 76260.6 3570.49   2
   6  -2  -2 166.997 16.7453   2
  -6   3   3 46.6576 14.4603   2
  -6   3   1 70.5806 58.3199   1
  -6   3   1 25.2325 14.2534   2
   6  -3  -1 14.4010 14.1920   2
   6  -3  -1 51.5840 83.3210   1
   6  -3  -3-1.74800 88.9491   1
   6  -4   0 44416.9 1954.83   2
   6  -4  -2 191.029 17.6643   2
  -6   5   1 58.8700 57.7714   1
   6  -5  -1 0.75952 13.8529   2
  -7   3   1 768.445 69.0632   1
   0   0   0    0.00    0.00   0

TITL 040_SSO_x1_P36_30-5-1_03 in Aeaa
REM Aeaa (#68 with fixed user cell!)
CELL 0.48590   5.328490   5.328867  20.086358  90.0000  90.0000  90.0000
ZERR    4.00   0.001002   0.000925   0.146592   0.0000   0.0000   0.0000
LATT  5
SYMM  x,-y,-z+1/2
SYMM -x+1/2, y,-z
SYMM -x+1/2,-y, z+1/2
SFAC O Sr Sn
UNIT 28.00 12.00 8.00
TREF
HKLF 4
END
;
_shelx_hkl_checksum                65711
loop_
  _axis.id
  _axis.system
  _axis.type
  _axis.equipment
  _axis.parity
  _axis.depends_on
  _axis.zero
  _axis.vector[1]
  _axis.vector[2]
  _axis.vector[3]
 source abstract . source . . . 0.99999589 0.00000000 -0.00286792
 omega abstract rotation goniometer -1 . 86.41056000 0.00000000 0.00000000
 1.00000000
 kappa abstract rotation goniometer -1 omega 0.00000000 -0.76381056 0.00000000
 0.64544049
 phi abstract rotation goniometer -1 kappa . 0.00000000 0.00000000 1.00000000
 theta abstract rotation goniometer -1 . 0.02294759 0.00000000 0.00000000
 1.00000000
 matrixX abstract general general . phi . 1.00000000 0.00000000 0.00000000
 matrixY abstract general general . phi . 0.00000000 1.00000000 0.00000000
 matrixZ abstract general general . phi . 0.00000000 0.00000000 1.00000000
 dacX abstract translation general . phi . 0.00000000 1.00000000 0.00000000
 dacY abstract translation general . phi . -1.00000000 0.00000000 0.00000000
 dacZ abstract translation general . phi . 0.00000000 0.00000000 1.00000000

_olex2_submission_special_instructions  'No special instructions were received'
_oxdiff_exptl_absorpt_empirical_details
;
Empirical correction (ABSPACK) includes:
- Frame scaling
;
_oxdiff_exptl_absorpt_empirical_full_max  2.321
_oxdiff_exptl_absorpt_empirical_full_min  0.507
loop_
  _twin_individual_id
  _twin_individual_mass_fraction_refined
 1 0.32(3)
 2 0.68(3)
