# Supplementary material for: The varying temperature- and pressure-induced phase transition pathways in hybrid improper ferroelectric Sr3Sn2O7
Source: Acta Crystallogr B Struct Sci Cryst Eng Mater. 2025 Apr 14;81(Pt 3):318–24. doi: 10.1107/S2052520625002306 (PMC12147935; doi:10.1107/S2052520625002306)
Supplement: Supplementary file 1 [file b-81-00318-sup1.zip › SSO_HP_VT_CIFs/SSO_HP_CIFS/pressure_file.txt]

0.00(5)	003
0.41(5)	005
0.58(5)	006
1.11(17)	007
1.24(5)	008
1.80(9)	010
2.09(13)	011
2.38(9)	012
2.76(13)	013
3.13(9)	014
4.03(13)	015
6.31(13)	016
8.18(13)	017
10.17(18)	019
12.13(14)	019_SSO_x1_P15_30-5-1_Acaa_02
12.6(2)	020_SSO_x1_P16_30-5-1_Acaa
13.20(18)	021_SSO_x1_P17_23-30-5-1
13.46(9)	022_SSO_x1_P18_23-30-5-1_225_02
13.93(14)	023_SSO_x1_P19_30-5-1
14.49(9)	024_SSO_x1_P20_30-5-1_225
15.1(2)	025_SSO_x1_P21_225-30-5-1
15.60(17)	026_SSO_x1_P22_23-30-5-1
15.98(14)	027_SSO_x1_P23_30-5-1
16.55(18)	028_SSO_x1_P24_23-30-5-1
16.97(8)	029_SSO_x1_P25_23-30-5-1
17.59(18)	030_SSO_x1_P26_23-30-5-1
17.99(14)	031_SSO_x1_P27_23-30-5-1
18.47(9)	032_SSO_x1_P28_23-30-5-1
19.04(14)	033_SSO_x1_P29_23-30-5-1
20.00(14)	034_SSO_x1_P30_23-30-5-1
21.1(2)	035_SSO_x1_P31_30-5-1-225
24.02(5)	037_SSO_x1_P33_30-5-1
27.1(2)	039_SSO_x1_P35_30-5-1
30.1(2)	040_SSO_x1_P36_30-5-1_03
