# Supplementary material for: The varying temperature- and pressure-induced phase transition pathways in hybrid improper ferroelectric Sr3Sn2O7
Source: Acta Crystallogr B Struct Sci Cryst Eng Mater. 2025 Apr 14;81(Pt 3):318–24. doi: 10.1107/S2052520625002306 (PMC12147935; doi:10.1107/S2052520625002306)
Supplement: Supplementary file 1 [file b-81-00318-sup1.zip › SSO_HP_VT_CIFs/SSO_VT_CIFS/SrSnO_I19VT_01_100_2_a21am.cif]

data_srsno_i19vt_01_100_2_a21am

# start Validation Reply Form
_vrf_PLAT109_srsno_i19vt_01_100_2_a21am
;
PROBLEM: Twinning Matrix = Alternate Inversion Twinning .          ? Check 
RESPONSE: The present system stems from a cetrosymmetric, tetragonal 
aristotype. This can be modelled using a twin law given by 
(0 1 0 -1 0 0 0 0 1 4). The two-fold twin was subsequently chosen over 
the inversion twin law to explicitly depict the twinning present as viewed 
from the perspective of the relevant properties (i.e., hybrid improper 
ferroelectric polarisation).
;
_vrf_PLAT971_srsno_i19vt_01_100_2_a21am
;
PROBLEM: Check Calcd Resid. Dens.  0.61Ang From Sn1             5.96 eA-3  
RESPONSE: The sample is highly absorbing and contains a significant 
proportion of heavy elements. While efforts have been made to account
for this as best as possible, the diffractometer upon which the data 
were collected lacks a camera with which to obtain a true representation
of the crystal for a more explicit correction. The impact of this upon
the data is further compounded by the crystal existing as a highly 
anisotropic plate. Errors carried through from this in the intensities will 
increase the residual levels in the model. This is in addition to the typical
fourier rippling that is expected at heavy elements, and the impact of the
spherical contraction of the valence shell owed to the ionisation of these 
metals in this highly charge system. Since these residuals exist close to 
these heavy metal centres and the model (and symmetry) has been thoroughly 
evaluated (see the manuscript), these are believed to have no physical 
significance.
;
_vrf_PLAT097_srsno_i19vt_01_100_2_a21am
;
PROBLEM: Large Reported Max.  (Positive) Residual Density       6.04 eA-3  
RESPONSE: The sample is highly absorbing and contains a significant 
proportion of heavy elements. While efforts have been made to account
for this as best as possible, the diffractometer upon which the data 
were collected lacks a camera with which to obtain a true representation
of the crystal for a more explicit correction. The impact of this upon
the data is further compounded by the crystal existing as a highly 
anisotropic plate. Errors carried through from this in the intensities will 
increase the residual levels in the model. This is in addition to the typical
fourier rippling that is expected at heavy elements, and the impact of the
spherical contraction of the valence shell owed to the ionisation of these 
metals in this highly charge system. Since the residual exists close to 
a heavy metal centre and the model (and symmetry) has been thoroughly 
evaluated (see the manuscript), it is believed to have no physical 
significance.
;
_vrf_PLAT196_srsno_i19vt_01_100_2_a21am
;
PROBLEM: No TEMP record and measurement temperature .NE.         293 Degree
RESPONSE: Model incorporates no riding hydrogens so no TEMP record is 
required. 
;
_vrf_PLAT972_srsno_i19vt_01_100_2_a21am
;
PROBLEM: Check Calcd Resid. Dens.  1.44Ang From Sr1            -2.96 eA-3  
RESPONSE: The sample is highly absorbing and contains a significant 
proportion of heavy elements. While efforts have been made to account
for this as best as possible, the diffractometer upon which the data 
were collected lacks a camera with which to obtain a true representation
of the crystal for a more explicit correction. The impact of this upon
the data is further compounded by the crystal existing as a highly 
anisotropic plate. Errors carried through from this in the intensities will 
increase the residual levels in the model. This is in addition to the typical
fourier rippling that is expected at heavy elements, and the impact of the
spherical contraction of the valence shell owed to the ionisation of these 
metals in this highly charge system. Since these residuals exist close to 
these heavy metal centres and the model (and symmetry) has been thoroughly 
evaluated (see the manuscript), these are believed to have no physical 
significance.
;
_vrf_PLAT975_srsno_i19vt_01_100_2_a21am
;
PROBLEM: Check Calcd Resid. Dens.  0.43Ang From O3      .       1.74 eA-3  
RESPONSE: The sample is highly absorbing and contains a significant 
proportion of heavy elements. While efforts have been made to account
for this as best as possible, the diffractometer upon which the data 
were collected lacks a camera with which to obtain a true representation
of the crystal for a more explicit correction. The impact of this upon
the data is further compounded by the crystal existing as a highly 
anisotropic plate. Errors carried through from this in the intensities will 
increase the residual levels in the model. This is in addition to the typical
fourier rippling that is expected at heavy elements, and the impact of the
spherical contraction of the valence shell owed to the ionisation of these 
metals in this highly charge system. Since these residuals exist close to 
these heavy metal centres and the model (and symmetry) has been thoroughly 
evaluated (see the manuscript), these are believed to have no physical 
significance.
;
# end Validation Reply Form

_audit_creation_date               2025-01-09
_audit_creation_method
;
Olex2 1.5-ac7-013
(compiled 2025.01.02 svn.rf662f148 for Rigaku Oxford Diffraction, GUI svn.r7109)
;
_shelx_SHELXL_version_number       '2019/3'
_audit_contact_author_address      
;
Dept. of Chemistry, University of Warwick, Gibbet Hill Road, Coventry, CV4 7AL
;
_audit_contact_author_email        ?
_audit_contact_author_name         'Evie Ladbrook'
_audit_contact_author_phone        ?
_publ_contact_author_id_orcid      ?
_publ_section_references
;
Dolomanov, O.V., Bourhis, L.J., Gildea, R.J, Howard, J.A.K. & Puschmann, H.
 (2009), J. Appl. Cryst. 42, 339-341.

Sheldrick, G.M. (2008). Acta Cryst. A64, 112-122.

Sheldrick, G.M. (2015). Acta Cryst. C71, 3-8.
;
_chemical_name_common              ?
_chemical_name_systematic          ?
_chemical_formula_moiety           'O7 Sn2 Sr3'
_chemical_formula_sum              'O7 Sn2 Sr3'
_chemical_formula_weight           612.24
_chemical_absolute_configuration   ?
_chemical_melting_point            ?
_chemical_oxdiff_formula           'Sr3 Sn2 O7'
loop_
  _atom_type_symbol
  _atom_type_description
  _atom_type_scat_dispersion_real
  _atom_type_scat_dispersion_imag
  _atom_type_scat_source
 'O' 'O' 0.0101 0.0057 'International Tables Vol C Tables 4.2.6.8 and 6.1.1.4'
 'Sr' 'Sr' -1.1610 3.0594
 'International Tables Vol C Tables 4.2.6.8 and 6.1.1.4'
 'Sn' 'Sn' -0.6810 1.3529
 'International Tables Vol C Tables 4.2.6.8 and 6.1.1.4'

_shelx_space_group_comment
;
The symmetry employed for this shelxl refinement is uniquely defined
by the following loop, which should always be used as a source of
symmetry information in preference to the above space-group names.
They are only intended as comments.
;
_space_group_crystal_system        'orthorhombic'
_space_group_IT_number             36
_space_group_name_H-M_alt          'A 21 a m'
_space_group_name_Hall             'A -2 2a'
loop_
  _space_group_symop_operation_xyz
 'x, y, z'
 'x+1/2, -y, -z'
 'x, y, -z'
 'x+1/2, -y, z'
 'x, y+1/2, z+1/2'
 'x+1/2, -y+1/2, -z+1/2'
 'x, y+1/2, -z+1/2'
 'x+1/2, -y+1/2, z+1/2'

_cell_length_a                     5.69077(13)
_cell_length_b                     5.71964(14)
_cell_length_c                     20.6244(5)
_cell_angle_alpha                  90
_cell_angle_beta                   90
_cell_angle_gamma                  90
_cell_volume                       671.31(3)
_cell_formula_units_Z              4
_cell_measurement_reflns_used      4091
_cell_measurement_temperature      100
_cell_measurement_theta_max        34.1150
_cell_measurement_theta_min        1.9020
_shelx_estimated_absorpt_T_max     ?
_shelx_estimated_absorpt_T_min     ?
_exptl_absorpt_coefficient_mu      28.442
_exptl_absorpt_correction_T_max    0.01077
_exptl_absorpt_correction_T_min    0.00082
_exptl_absorpt_correction_type     sphere
_exptl_absorpt_process_details
;
CrysAlisPro 1.171.43.91a (Rigaku Oxford Diffraction, 2023)
Spherical absorption correction
using equivalent radius and absorption coefficient.
Empirical absorption correction using spherical harmonics,
implemented in SCALE3 ABSPACK scaling algorithm.
;
_exptl_absorpt_special_details     ?
_exptl_crystal_colour              'clear colourless'
_exptl_crystal_colour_lustre       clear
_exptl_crystal_colour_primary      colourless
_exptl_crystal_density_diffrn      6.058
_exptl_crystal_density_meas        ?
_exptl_crystal_density_method      ?
_exptl_crystal_description         plate
_exptl_crystal_F_000               1080
_exptl_crystal_size_max            0.05
_exptl_crystal_size_mid            0.05
_exptl_crystal_size_min            0.015
_exptl_crystal_size_rad            0.400
_exptl_transmission_factor_max     ?
_exptl_transmission_factor_min     ?
_diffrn_reflns_av_R_equivalents    0.0567
_diffrn_reflns_av_unetI/netI       0.0238
_diffrn_reflns_Laue_measured_fraction_full  0.994
_diffrn_reflns_Laue_measured_fraction_max  0.968
_diffrn_reflns_limit_h_max         9
_diffrn_reflns_limit_h_min         -8
_diffrn_reflns_limit_k_max         8
_diffrn_reflns_limit_k_min         -9
_diffrn_reflns_limit_l_max         33
_diffrn_reflns_limit_l_min         -32
_diffrn_reflns_number              10537
_diffrn_reflns_point_group_measured_fraction_full  0.994
_diffrn_reflns_point_group_measured_fraction_max  0.931
_diffrn_reflns_theta_full          24.415
_diffrn_reflns_theta_max           34.112
_diffrn_reflns_theta_min           1.914
_diffrn_ambient_temperature        100
_diffrn_detector                   'Hybrid Pixel Array Detector'
_diffrn_detector_area_resol_mean   5.8140
_diffrn_measured_fraction_theta_full  0.994
_diffrn_measured_fraction_theta_max  0.968
_diffrn_measurement_details
;
List of Runs (angles in degrees, time in seconds):

  # Type    Start    End  Width  t~exp~   \w     \q     \k     \f   Frames
--------------------------------------------------------------------------
  1  \f      0.00 360.00   0.20    0.20   0.00   0.00   0.00    --  1800
  2  \w   -150.00  20.00   0.20    0.20    --   25.00   0.00 288.00  850
  3  \w   -150.00  20.00   0.20    0.20    --   25.00   0.00 216.00  850
  4  \w   -150.00  20.00   0.20    0.20    --   25.00   0.00 144.00  850
  5  \w   -150.00  20.00   0.20    0.20    --   25.00   0.00  72.00  850
  6  \w   -150.00  20.00   0.20    0.20    --   25.00   0.00   0.00  850
;
_diffrn_measurement_device         'abstract diffractometer'
_diffrn_measurement_device_type   
 'dectris-CrysAlisPro-abstract goniometer imported dectris images'
_diffrn_measurement_method         '\w and \f scans'
_diffrn_orient_matrix_type        
 'CrysAlisPro convention (1999,Acta A55,543-557)'
_diffrn_orient_matrix_UB_11        0.0017706232
_diffrn_orient_matrix_UB_12        0.0076938375
_diffrn_orient_matrix_UB_13        0.0333352314
_diffrn_orient_matrix_UB_21        0.1205035200
_diffrn_orient_matrix_UB_22        0.0109781341
_diffrn_orient_matrix_UB_23        -0.0006789984
_diffrn_orient_matrix_UB_31        -0.0111347865
_diffrn_orient_matrix_UB_32        0.1197085557
_diffrn_orient_matrix_UB_33        -0.0020625170
_diffrn_radiation_monochromator    synchrotron
_diffrn_radiation_probe            x-ray
_diffrn_radiation_type             synchrotron
_diffrn_radiation_wavelength       0.6889
_diffrn_source                     synchrotron
_reflns_Friedel_coverage           0.772
_reflns_Friedel_fraction_full      0.993
_reflns_Friedel_fraction_max       0.887
_reflns_number_gt                  1332
_reflns_number_total               1446
_reflns_special_details
;
 Reflections were merged by SHELXL according to the crystal
 class for the calculation of statistics and refinement.
 
 _reflns_Friedel_fraction is defined as the number of unique
 Friedel pairs measured divided by the number that would be
 possible theoretically, ignoring centric projections and
 systematic absences. Completness statistics refer to single and
 composite reflections containing twin component 1 only.
;
_reflns_threshold_expression       'I > 2\s(I)'
_computing_cell_refinement         'CrysAlisPro 1.171.43.91a (Rigaku OD, 2023)'
_computing_data_collection        
 'CrysAlisPro 1.171.43.91a (Rigaku OD, 2023) (IMPORT)'
_computing_data_reduction          'CrysAlisPro 1.171.43.91a (Rigaku OD, 2023)'
_computing_molecular_graphics      'Olex2 1.5-ac7-013 (Dolomanov et al., 2009)'
_computing_publication_material    'Olex2 1.5-ac7-013 (Dolomanov et al., 2009)'
_computing_structure_refinement    'SHELXL 2019/3 (Sheldrick, 2015)'
_computing_structure_solution      'SHELXS  (Sheldrick, 2008)'
_refine_diff_density_max           6.044
_refine_diff_density_min           -3.056
_refine_diff_density_rms           1.164
_refine_ls_abs_structure_details
;
 Flack x determined using 533 quotients [(I+)-(I-)]/[(I+)+(I-)]
 (Parsons, Flack and Wagner, Acta Cryst. B69 (2013) 249-259).
;
_refine_ls_abs_structure_Flack     0.001(6)
_refine_ls_extinction_coef         .
_refine_ls_extinction_method       none
_refine_ls_goodness_of_fit_ref     1.129
_refine_ls_hydrogen_treatment      undef
_refine_ls_matrix_type             full
_refine_ls_number_parameters       59
_refine_ls_number_reflns           1446
_refine_ls_number_restraints       1
_refine_ls_R_factor_all            0.0717
_refine_ls_R_factor_gt             0.0709
_refine_ls_restrained_S_all        1.129
_refine_ls_shift/su_max            0.000
_refine_ls_shift/su_mean           0.000
_refine_ls_structure_factor_coef   Fsqd
_refine_ls_weighting_details      
 'w=1/[\s^2^(Fo^2^)+(0.1413P)^2^] where P=(Fo^2^+2Fc^2^)/3'
_refine_ls_weighting_scheme        calc
_refine_ls_wR_factor_gt            0.1832
_refine_ls_wR_factor_ref           0.1846
_refine_special_details
;
 Refined as a 2-component twin.
All atoms were refined as anisotropic without the need for any restraints.
;
_olex2_refinement_description
;
1. Twinned data refinement
 Scales: 0.525(19)
 0.475(19)
;
_atom_sites_solution_hydrogens     .
_atom_sites_solution_primary       isomorph
_atom_sites_solution_secondary     difmap
loop_
  _atom_site_label
  _atom_site_type_symbol
  _atom_site_fract_x
  _atom_site_fract_y
  _atom_site_fract_z
  _atom_site_U_iso_or_equiv
  _atom_site_adp_type
  _atom_site_occupancy
  _atom_site_site_symmetry_order
  _atom_site_calc_flag
  _atom_site_refinement_flags_posn
  _atom_site_refinement_flags_adp
  _atom_site_refinement_flags_occupancy
  _atom_site_disorder_assembly
  _atom_site_disorder_group
 Sn1 Sn 0.86548(19) 0.24941(5) 0.09815(5) 0.0201(3) Uani 1 1 d . . . . .
 Sr1 Sr 0.3471(5) 0.25098(11) 0.000000 0.0212(4) Uani 1 2 d S T P . .
 Sr2 Sr 0.38015(17) 0.25813(9) 0.18715(7) 0.0219(3) Uani 1 1 d . . . . .
 O1 O 0.875(3) 0.1961(14) 0.000000 0.0251(11) Uani 1 2 d S T P . .
 O2 O 0.858(2) 0.2943(11) 0.1962(3) 0.0265(11) Uani 1 1 d . . . . .
 O3 O 0.643(2) -0.0273(10) 0.1073(3) 0.0270(11) Uani 1 1 d . . . . .
 O4 O 0.088(2) 0.5281(10) 0.0860(3) 0.0256(10) Uani 1 1 d . . . . .

loop_
  _atom_site_aniso_label
  _atom_site_aniso_U_11
  _atom_site_aniso_U_22
  _atom_site_aniso_U_33
  _atom_site_aniso_U_23
  _atom_site_aniso_U_13
  _atom_site_aniso_U_12
 Sn1 0.0192(5) 0.0204(4) 0.0207(4) 0.00009(8) 0.0002(4) 0.00004(12)
 Sr1 0.0201(9) 0.0213(6) 0.0221(9) 0.000 0.000 -0.0004(2)
 Sr2 0.0216(7) 0.0225(4) 0.0217(6) -0.00014(13) -0.0006(5) -0.0006(6)
 O1 0.028(3) 0.028(3) 0.019(2) 0.000 0.000 0.001(4)
 O2 0.029(3) 0.028(2) 0.0234(19) -0.003(2) 0.000(3) 0.001(3)
 O3 0.023(2) 0.027(3) 0.031(2) 0.001(2) 0.0015(17) -0.004(2)
 O4 0.023(2) 0.021(2) 0.032(2) 0.0015(18) 0.0016(18) -0.0028(18)

_geom_special_details
;
 All esds (except the esd in the dihedral angle between two l.s. planes)
 are estimated using the full covariance matrix.  The cell esds are taken
 into account individually in the estimation of esds in distances, angles
 and torsion angles; correlations between esds in cell parameters are only
 used when they are defined by crystal symmetry.  An approximate (isotropic)
 treatment of cell esds is used for estimating esds involving l.s. planes.
;
loop_
  _geom_bond_atom_site_label_1
  _geom_bond_atom_site_label_2
  _geom_bond_distance
  _geom_bond_site_symmetry_2
  _geom_bond_publ_flag
 Sn1 Sr1 3.407(3) 1_655 ?
 Sn1 Sr1 3.5035(8) 2_565 ?
 Sn1 Sr2 3.4356(9) 4 ?
 Sn1 Sr2 3.4568(14) 1_655 ?
 Sn1 Sr2 3.3630(10) 4_565 ?
 Sn1 Sr2 3.3166(16) . ?
 Sn1 O1 2.0479(17) . ?
 Sn1 O2 2.039(7) . ?
 Sn1 O3 2.037(9) . ?
 Sn1 O3 2.034(11) 4 ?
 Sn1 O4 2.051(9) 1_655 ?
 Sn1 O4 2.044(10) 4_565 ?
 Sr1 O1 2.705(17) 1_455 ?
 Sr1 O1 3.167(8) 2_465 ?
 Sr1 O1 2.562(8) 2_455 ?
 Sr1 O1 3.020(17) . ?
 Sr1 O3 2.808(7) 4_455 ?
 Sr1 O3 2.808(7) 2_455 ?
 Sr1 O3 3.203(9) 3 ?
 Sr1 O3 3.203(9) . ?
 Sr1 O4 2.572(8) 2_565 ?
 Sr1 O4 2.799(9) 3 ?
 Sr1 O4 2.572(8) 4_565 ?
 Sr1 O4 2.799(9) . ?
 Sr2 O2 2.428(7) 6_455 ?
 Sr2 O2 3.168(6) 4_455 ?
 Sr2 O2 2.984(12) 1_455 ?
 Sr2 O2 2.570(6) 4_465 ?
 Sr2 O2 2.734(12) . ?
 Sr2 O3 2.759(8) . ?
 Sr2 O3 2.507(9) 4_455 ?
 Sr2 O4 3.083(8) . ?
 Sr2 O4 2.692(8) 4_565 ?

loop_
  _geom_angle_atom_site_label_1
  _geom_angle_atom_site_label_2
  _geom_angle_atom_site_label_3
  _geom_angle
  _geom_angle_site_symmetry_1
  _geom_angle_site_symmetry_3
  _geom_angle_publ_flag
 Sr1 Sn1 Sr1 71.25(3) 1_655 2_565 ?
 Sr1 Sn1 Sr2 68.53(4) 1_655 1_655 ?
 Sr1 Sn1 Sr2 107.46(3) 1_655 4 ?
 Sr2 Sn1 Sr1 108.68(5) 1_655 2_565 ?
 Sr2 Sn1 Sr1 176.97(3) 4 2_565 ?
 Sr2 Sn1 Sr1 106.42(4) . 2_565 ?
 Sr2 Sn1 Sr1 68.47(2) 4_565 2_565 ?
 Sr2 Sn1 Sr1 107.58(3) 4_565 1_655 ?
 Sr2 Sn1 Sr1 176.98(4) . 1_655 ?
 Sr2 Sn1 Sr2 72.90(3) . 4_565 ?
 Sr2 Sn1 Sr2 74.77(3) . 4 ?
 Sr2 Sn1 Sr2 73.02(2) 4 1_655 ?
 Sr2 Sn1 Sr2 71.16(3) 4_565 1_655 ?
 Sr2 Sn1 Sr2 114.30(4) . 1_655 ?
 Sr2 Sn1 Sr2 114.55(4) 4_565 4 ?
 O1 Sn1 Sr1 52.6(5) . 1_655 ?
 O1 Sn1 Sr1 63.3(2) . 2_565 ?
 O1 Sn1 Sr2 113.7(2) . 4 ?
 O1 Sn1 Sr2 120.3(5) . 1_655 ?
 O1 Sn1 Sr2 124.8(5) . . ?
 O1 Sn1 Sr2 131.6(2) . 4_565 ?
 O1 Sn1 O4 88.8(4) . 1_655 ?
 O2 Sn1 Sr1 127.3(3) . 1_655 ?
 O2 Sn1 Sr1 118.02(18) . 2_565 ?
 O2 Sn1 Sr2 49.74(18) . 4_565 ?
 O2 Sn1 Sr2 59.3(3) . 1_655 ?
 O2 Sn1 Sr2 55.4(3) . . ?
 O2 Sn1 Sr2 64.98(18) . 4 ?
 O2 Sn1 O1 178.6(3) . . ?
 O2 Sn1 O4 91.6(3) . 4_565 ?
 O2 Sn1 O4 92.1(3) . 1_655 ?
 O3 Sn1 Sr1 55.4(2) 4 1_655 ?
 O3 Sn1 Sr1 132.0(3) . 2_565 ?
 O3 Sn1 Sr1 123.9(2) . 1_655 ?
 O3 Sn1 Sr1 125.9(2) 4 2_565 ?
 O3 Sn1 Sr2 53.4(2) 4 4 ?
 O3 Sn1 Sr2 45.8(2) 4 1_655 ?
 O3 Sn1 Sr2 117.0(2) 4 4_565 ?
 O3 Sn1 Sr2 127.2(2) 4 . ?
 O3 Sn1 Sr2 56.1(3) . . ?
 O3 Sn1 Sr2 119.3(3) . 1_655 ?
 O3 Sn1 Sr2 46.3(3) . 4 ?
 O3 Sn1 Sr2 128.0(2) . 4_565 ?
 O3 Sn1 O1 88.7(4) 4 . ?
 O3 Sn1 O1 89.5(3) . . ?
 O3 Sn1 O2 89.6(3) . . ?
 O3 Sn1 O2 90.2(3) 4 . ?
 O3 Sn1 O3 89.37(7) 4 . ?
 O3 Sn1 O4 178.2(2) 4 4_565 ?
 O3 Sn1 O4 91.0(5) 4 1_655 ?
 O3 Sn1 O4 178.2(2) . 1_655 ?
 O3 Sn1 O4 90.8(5) . 4_565 ?
 O4 Sn1 Sr1 46.7(2) 1_655 2_565 ?
 O4 Sn1 Sr1 53.0(2) 4_565 2_565 ?
 O4 Sn1 Sr1 123.2(2) 4_565 1_655 ?
 O4 Sn1 Sr1 55.2(2) 1_655 1_655 ?
 O4 Sn1 Sr2 135.0(3) 1_655 4 ?
 O4 Sn1 Sr2 54.2(2) 4_565 . ?
 O4 Sn1 Sr2 64.21(19) 4_565 4_565 ?
 O4 Sn1 Sr2 124.8(2) 1_655 . ?
 O4 Sn1 Sr2 53.2(2) 1_655 4_565 ?
 O4 Sn1 Sr2 62.0(2) 1_655 1_655 ?
 O4 Sn1 Sr2 135.3(2) 4_565 1_655 ?
 O4 Sn1 Sr2 127.6(3) 4_565 4 ?
 O4 Sn1 O1 89.5(4) 4_565 . ?
 O4 Sn1 O4 88.74(7) 4_565 1_655 ?
 O1 Sr1 O1 93.1(4) . 2_465 ?
 O1 Sr1 O1 99.5(4) 1_455 2_465 ?
 O1 Sr1 O1 173.6(7) 2_455 2_465 ?
 O1 Sr1 O1 167.4(3) 1_455 . ?
 O1 Sr1 O1 86.9(4) 2_455 1_455 ?
 O1 Sr1 O1 80.5(4) 2_455 . ?
 O1 Sr1 O3 62.3(3) 1_455 4_455 ?
 O1 Sr1 O3 64.59(18) 2_455 4_455 ?
 O1 Sr1 O3 118.0(3) 2_465 3 ?
 O1 Sr1 O3 55.0(2) . . ?
 O1 Sr1 O3 118.0(3) 2_465 . ?
 O1 Sr1 O3 117.6(2) 1_455 . ?
 O1 Sr1 O3 64.59(18) 2_455 2_455 ?
 O1 Sr1 O3 117.6(2) 1_455 3 ?
 O1 Sr1 O3 55.0(2) . 3 ?
 O1 Sr1 O3 58.1(2) 2_455 . ?
 O1 Sr1 O3 62.3(3) 1_455 2_455 ?
 O1 Sr1 O3 58.1(2) 2_455 3 ?
 O1 Sr1 O4 62.8(3) 1_455 3 ?
 O1 Sr1 O4 126.7(3) 2_455 3 ?
 O1 Sr1 O4 117.2(3) 2_455 2_565 ?
 O1 Sr1 O4 126.7(3) 2_455 . ?
 O1 Sr1 O4 117.2(3) 2_455 4_565 ?
 O1 Sr1 O4 62.8(3) 1_455 . ?
 O3 Sr1 O1 111.4(3) 4_455 . ?
 O3 Sr1 O1 111.4(3) 2_455 . ?
 O3 Sr1 O1 118.4(2) 2_455 2_465 ?
 O3 Sr1 O1 118.4(2) 4_455 2_465 ?
 O3 Sr1 O3 122.37(10) 4_455 3 ?
 O3 Sr1 O3 104.0(4) 2_455 4_455 ?
 O3 Sr1 O3 56.42(10) 2_455 3 ?
 O3 Sr1 O3 56.42(10) 4_455 . ?
 O3 Sr1 O3 122.37(10) 2_455 . ?
 O3 Sr1 O3 87.4(3) 3 . ?
 O4 Sr1 O1 58.85(19) 4_565 2_465 ?
 O4 Sr1 O1 125.9(3) 4_565 1_455 ?
 O4 Sr1 O1 57.36(19) 3 2_465 ?
 O4 Sr1 O1 61.4(3) 2_565 . ?
 O4 Sr1 O1 125.7(3) . . ?
 O4 Sr1 O1 125.7(3) 3 . ?
 O4 Sr1 O1 58.85(19) 2_565 2_465 ?
 O4 Sr1 O1 125.9(3) 2_565 1_455 ?
 O4 Sr1 O1 57.36(19) . 2_465 ?
 O4 Sr1 O1 61.4(3) 4_565 . ?
 O4 Sr1 O3 174.84(15) 3 . ?
 O4 Sr1 O3 116.1(5) 4_565 3 ?
 O4 Sr1 O3 170.9(4) 4_565 2_455 ?
 O4 Sr1 O3 116.1(4) 2_565 . ?
 O4 Sr1 O3 96.94(14) . . ?
 O4 Sr1 O3 62.6(2) 3 2_455 ?
 O4 Sr1 O3 62.6(2) . 4_455 ?
 O4 Sr1 O3 84.34(15) 4_565 4_455 ?
 O4 Sr1 O3 122.6(5) . 2_455 ?
 O4 Sr1 O3 59.2(2) 4_565 . ?
 O4 Sr1 O3 174.84(15) . 3 ?
 O4 Sr1 O3 59.2(2) 2_565 3 ?
 O4 Sr1 O3 122.6(5) 3 4_455 ?
 O4 Sr1 O3 84.34(15) 2_565 2_455 ?
 O4 Sr1 O3 170.9(4) 2_565 4_455 ?
 O4 Sr1 O3 96.94(14) 3 3 ?
 O4 Sr1 O4 116.05(10) 4_565 3 ?
 O4 Sr1 O4 116.05(10) 2_565 . ?
 O4 Sr1 O4 64.28(10) 4_565 . ?
 O4 Sr1 O4 64.28(10) 2_565 3 ?
 O4 Sr1 O4 78.6(3) . 3 ?
 O4 Sr1 O4 87.1(4) 4_565 2_565 ?
 Sn1 Sr2 Sn1 73.25(3) . 4_455 ?
 Sn1 Sr2 Sn1 74.41(3) . 4_465 ?
 Sn1 Sr2 Sn1 114.55(4) 4_465 4_455 ?
 O2 Sr2 Sn1 130.02(14) 6_455 4_465 ?
 O2 Sr2 Sn1 93.89(11) 1_455 4_455 ?
 O2 Sr2 Sn1 149.86(14) 1_455 . ?
 O2 Sr2 Sn1 92.9(2) 4_455 . ?
 O2 Sr2 Sn1 37.86(14) . . ?
 O2 Sr2 Sn1 87.21(14) 1_455 4_465 ?
 O2 Sr2 Sn1 150.07(13) 4_455 4_465 ?
 O2 Sr2 Sn1 37.26(15) 4_465 4_465 ?
 O2 Sr2 Sn1 126.1(3) 6_455 . ?
 O2 Sr2 Sn1 115.08(14) 6_455 4_455 ?
 O2 Sr2 Sn1 97.16(12) . 4_455 ?
 O2 Sr2 Sn1 89.92(15) . 4_465 ?
 O2 Sr2 Sn1 35.68(13) 4_455 4_455 ?
 O2 Sr2 Sn1 151.56(16) 4_465 4_455 ?
 O2 Sr2 Sn1 95.5(2) 4_465 . ?
 O2 Sr2 O2 89.6(3) 6_455 . ?
 O2 Sr2 O2 170.9(4) 4_465 4_455 ?
 O2 Sr2 O2 88.2(3) 4_465 . ?
 O2 Sr2 O2 91.5(3) 1_455 4_455 ?
 O2 Sr2 O2 79.41(18) 6_455 4_455 ?
 O2 Sr2 O2 84.0(3) 6_455 1_455 ?
 O2 Sr2 O2 168.8(2) . 1_455 ?
 O2 Sr2 O2 96.4(3) . 4_455 ?
 O2 Sr2 O2 92.8(2) 6_455 4_465 ?
 O2 Sr2 O2 83.0(3) 4_465 1_455 ?
 O2 Sr2 O3 131.3(3) 4_465 . ?
 O2 Sr2 O3 123.9(3) 6_455 4_455 ?
 O2 Sr2 O3 63.1(3) . . ?
 O2 Sr2 O3 123.1(3) 6_455 . ?
 O2 Sr2 O4 68.0(2) 4_465 4_565 ?
 O2 Sr2 O4 147.9(4) 6_455 4_565 ?
 O2 Sr2 O4 58.0(2) 1_455 . ?
 O2 Sr2 O4 61.6(2) 4_465 . ?
 O2 Sr2 O4 134.8(4) 6_455 . ?
 O2 Sr2 O4 123.0(3) . . ?
 O3 Sr2 Sn1 36.3(2) . 4_455 ?
 O3 Sr2 Sn1 100.55(12) . 4_465 ?
 O3 Sr2 Sn1 94.4(2) 4_455 . ?
 O3 Sr2 Sn1 93.95(14) 4_455 4_465 ?
 O3 Sr2 Sn1 36.0(2) 4_455 4_455 ?
 O3 Sr2 Sn1 37.8(2) . . ?
 O3 Sr2 O2 128.4(3) 4_455 . ?
 O3 Sr2 O2 59.47(19) 4_455 4_455 ?
 O3 Sr2 O2 123.1(3) 4_455 4_465 ?
 O3 Sr2 O2 57.75(18) . 4_455 ?
 O3 Sr2 O2 62.7(3) 4_455 1_455 ?
 O3 Sr2 O2 128.1(3) . 1_455 ?
 O3 Sr2 O3 65.65(10) 4_455 . ?
 O3 Sr2 O4 61.8(2) 4_455 . ?
 O3 Sr2 O4 100.62(14) . . ?
 O3 Sr2 O4 88.07(17) 4_455 4_565 ?
 O4 Sr2 Sn1 92.78(11) . 4_455 ?
 O4 Sr2 Sn1 36.65(18) . 4_465 ?
 O4 Sr2 Sn1 94.7(2) . . ?
 O4 Sr2 Sn1 88.87(12) 4_565 4_455 ?
 O4 Sr2 Sn1 37.57(19) 4_565 4_465 ?
 O4 Sr2 Sn1 38.0(2) 4_565 . ?
 O4 Sr2 O2 121.1(2) 4_565 4_455 ?
 O4 Sr2 O2 117.0(3) 4_565 1_455 ?
 O4 Sr2 O2 121.2(2) . 4_455 ?
 O4 Sr2 O2 65.3(3) 4_565 . ?
 O4 Sr2 O3 64.4(2) 4_565 . ?
 O4 Sr2 O4 58.98(10) 4_565 . ?
 Sn1 O1 Sn1 162.6(5) 3 . ?
 Sn1 O1 Sr1 81.4(2) . 2_565 ?
 Sn1 O1 Sr1 90.5(4) . 1_655 ?
 Sn1 O1 Sr1 98.5(2) 3 2 ?
 Sn1 O1 Sr1 81.4(2) 3 2_565 ?
 Sn1 O1 Sr1 87.6(5) . . ?
 Sn1 O1 Sr1 90.5(4) 3 1_655 ?
 Sn1 O1 Sr1 98.5(2) . 2 ?
 Sn1 O1 Sr1 87.6(5) 3 . ?
 Sr1 O1 Sr1 100.2(5) 2 1_655 ?
 Sr1 O1 Sr1 173.6(7) 2 2_565 ?
 Sr1 O1 Sr1 167.4(3) 1_655 . ?
 Sr1 O1 Sr1 81.2(3) . 2_565 ?
 Sr1 O1 Sr1 92.4(4) 2 . ?
 Sr1 O1 Sr1 86.2(3) 1_655 2_565 ?
 Sn1 O2 Sr2 93.0(3) . 4_565 ?
 Sn1 O2 Sr2 79.35(17) . 4 ?
 Sn1 O2 Sr2 84.8(4) . 1_655 ?
 Sn1 O2 Sr2 165.1(4) . 6 ?
 Sn1 O2 Sr2 86.8(3) . . ?
 Sr2 O2 Sr2 87.7(2) . 4 ?
 Sr2 O2 Sr2 170.9(4) 4_565 4 ?
 Sr2 O2 Sr2 90.9(3) 4_565 1_655 ?
 Sr2 O2 Sr2 83.5(2) 1_655 4 ?
 Sr2 O2 Sr2 101.1(2) 6 4_565 ?
 Sr2 O2 Sr2 96.8(3) 4_565 . ?
 Sr2 O2 Sr2 90.1(3) 6 1_655 ?
 Sr2 O2 Sr2 168.8(2) . 1_655 ?
 Sr2 O2 Sr2 86.2(2) 6 4 ?
 Sr2 O2 Sr2 96.3(4) 6 . ?
 Sn1 O3 Sn1 163.7(5) 4_455 . ?
 Sn1 O3 Sr1 87.9(2) 4_455 2 ?
 Sn1 O3 Sr1 91.3(4) . 2 ?
 Sn1 O3 Sr1 80.7(4) 4_455 . ?
 Sn1 O3 Sr1 82.93(19) . . ?
 Sn1 O3 Sr2 86.1(2) . . ?
 Sn1 O3 Sr2 90.3(4) 4_455 . ?
 Sn1 O3 Sr2 98.6(2) 4_455 4 ?
 Sn1 O3 Sr2 97.7(5) . 4 ?
 Sr1 O3 Sr1 84.25(15) 2 . ?
 Sr2 O3 Sr1 93.1(3) 4 2 ?
 Sr2 O3 Sr1 80.4(3) . . ?
 Sr2 O3 Sr1 164.7(3) . 2 ?
 Sr2 O3 Sr1 177.3(3) 4 . ?
 Sr2 O3 Sr2 102.18(19) 4 . ?
 Sn1 O4 Sn1 161.0(4) 4_465 1_455 ?
 Sn1 O4 Sr1 91.3(4) 4_465 . ?
 Sn1 O4 Sr1 97.9(4) 1_455 2_465 ?
 Sn1 O4 Sr1 101.0(2) 4_465 2_465 ?
 Sn1 O4 Sr1 87.9(2) 1_455 . ?
 Sn1 O4 Sr2 87.8(2) 4_465 4_465 ?
 Sn1 O4 Sr2 81.99(18) 1_455 . ?
 Sn1 O4 Sr2 89.3(3) 1_455 4_465 ?
 Sn1 O4 Sr2 79.1(3) 4_465 . ?
 Sr1 O4 Sr1 97.03(18) 2_465 . ?
 Sr1 O4 Sr2 82.0(2) . . ?
 Sr1 O4 Sr2 179.0(3) 2_465 . ?
 Sr1 O4 Sr2 94.4(3) 2_465 4_465 ?
 Sr2 O4 Sr1 168.5(3) 4_465 . ?
 Sr2 O4 Sr2 86.54(16) 4_465 . ?

_shelx_res_file
;
TITL SrSnO_I19VT_01_100_2_a21am in A21am #36
    srsno_i19vt_01_100_2_a21am.res
    created by SHELXL-2019/3 at 15:42:43 on 09-Jan-2025
CELL 0.6889 5.690771 5.719639 20.624436 90 90 90
ZERR 4 0.000131 0.000144 0.000483 0 0 0
LATT -5
SYMM 0.5+X,-Y,-Z
SYMM +X,+Y,-Z
SYMM 0.5+X,-Y,+Z
SFAC O Sr Sn
DISP O 0.0101 0.0057 30.1044
DISP Sn -0.681 1.3529 5641.0613
DISP Sr -1.161 3.0594 12162.7002
UNIT 28 12 8

L.S. 5
PLAN  5
CONF
LIST 4
MORE -1
fmap 2
acta
TWIN -1 0 0 0 -1 0 0 0 1 2
OMIT -2 0 0
OMIT -1 -1 5
OMIT 0 0 -10
OMIT 0 0 -4
OMIT 0 2 0
OMIT 1 1 -5
OMIT 2 0 0
REM <olex2.extras>
REM <HklSrc "%.\\SrSnO_I19VT_01_100_2_a21am.hkl">
REM </olex2.extras>

WGHT    0.141300
BASF   0.47473
FVAR       1.18032
SN1   3    0.865480    0.249415    0.098153    11.00000    0.01917    0.02038 =
         0.02072    0.00009    0.00020    0.00004
SR1   2    0.347083    0.250978    0.000000    10.50000    0.02007    0.02133 =
         0.02210    0.00000    0.00000   -0.00041
SR2   2    0.380152    0.258133    0.187150    11.00000    0.02159    0.02254 =
         0.02168   -0.00014   -0.00058   -0.00059
O1    1    0.874934    0.196090    0.000000    10.50000    0.02773    0.02837 =
         0.01913    0.00000    0.00000    0.00131
O2    1    0.858049    0.294298    0.196202    11.00000    0.02856    0.02756 =
         0.02342   -0.00256    0.00038    0.00105
O3    1    0.642674   -0.027327    0.107264    11.00000    0.02326    0.02670 =
         0.03093    0.00140    0.00152   -0.00378
O4    1    0.087851    0.528122    0.085958    11.00000    0.02311    0.02144 =
         0.03224    0.00151    0.00163   -0.00284
HKLF 4


REM  SrSnO_I19VT_01_100_2_a21am in A21am #36
REM wR2 = 0.1846, GooF = S = 1.129, Restrained GooF = 1.129 for all data
REM R1 = 0.0709 for 1332 Fo > 4sig(Fo) and 0.0717 for all 1446 data
REM 59 parameters refined using 1 restraints

END

WGHT      0.1413      0.0000

REM Highest difference peak  6.044,  deepest hole -3.056,  1-sigma level  1.164
Q1    1   0.9576  0.3147  0.0989  11.00000  0.05    6.04
Q2    1   0.9572  0.1865  0.0986  11.00000  0.05    6.01
Q3    1   0.7800  0.3174  0.0994  11.00000  0.05    5.94
Q4    1   0.7801  0.1835  0.0987  11.00000  0.05    5.89
Q5    1   0.4616  0.3321  0.1831  11.00000  0.05    4.25
;
_shelx_res_checksum                13059
_shelx_hkl_file
;
   0   0   2 30407.2 625.355   5
   0   0  -2 25496.1 578.719   5
   0   0   2 24322.6 817.450   3
   0   0   2 30486.9 516.176   6
   0   0  -2 22587.5 662.275   1
   0   0   2 32629.1 744.861   1
   0   0   4 150784. 1636.27   4
   0   0  -4 138085. 1292.36   2
   0   0  -4 138723. 1315.92   6
   0   0   4 125306. 2297.65   3
   0   0   4 161006. 2072.83   1
   0   0  -4 149160. 1741.05   5
   0   0   4 149159. 1660.79   5
   0   0  -4 143636. 2039.95   1
   0   0  -6 3127.02 252.400   4
   0   0   6 2849.98 222.343   4
   0   0  -6 2742.43 184.732   2
   0   0  -6 3440.33 223.916   6
   0   0   6 2480.10 344.712   3
   0   0  -6 2967.20 334.265   3
   0   0   6 3531.02 304.416   1
   0   0  -6 3125.75 282.330   1
   0   0  -6 3044.93 261.331   5
   0   0   6 3501.12 313.222   1
   0   0  -6 2680.27 265.844   1
   0   0   8 8557.54 434.156   1
   0   0  -8 7922.64 500.068   3
   0   0  -8 8882.37 435.725   1
   0   0   8 8636.82 463.909   1
   0   0   8 8076.97 315.031   4
   0   0  -8 8916.27 384.798   4
   0   0  -8 8344.46 295.813   2
   0   0   8 7971.67 366.668   5
   0   0 -10 943887. 3550.46   4
   0   0  10 891768. 2989.34   6
   0   0  10 909137. 3556.54   5
   0   0  10 884407. 4121.52   1
   0   0 -10 943816. 4852.17   3
   0   0 -10 976829. 3961.62   1
   0   0 -10 999999. 3058.10   2
   0   0 -10 907114. 4091.63   1
   0   0  10 961327. 4306.45   1
   0   0  12 98360.5 1071.59   5
   0   0 -12 104031. 1748.03   2
   0   0 -12 89572.1 1350.21   3
   0   0  12 94251.7 910.137   6
   0   0 -12 102350. 1236.93   1
   0   0  12 95951.2 1257.03   1
   0   0 -12 103511. 1047.05   4
   0   0 -12 112371. 948.129   2
   0   0 -14 59991.3 980.617   3
   0   0 -14 68996.4 904.182   1
   0   0  14 61071.4 675.606   6
   0   0 -14 68130.2 1242.44   2
   0   0 -14 65948.3 782.953   4
   0   0  14 68794.1 949.737   1
   0   0  14 62985.9 769.593   5
   0   0  16 3062.66 196.480   1
   0   0 -16 2920.50 202.027   3
   0   0 -16 3025.50 176.507   1
   0   0  16 2619.59 181.457   1
   0   0 -16 2667.59 185.312   1
   0   0 -16 2727.87 238.568   2
   0   0 -16 2677.02 152.822   4
   0   0  16 2803.65 151.399   5
   0   0 -18 161.052 70.5669   2
   0   0  18 238.458 64.4447   1
   0   0 -18 98.6949 55.6937   1
   0   0 -18 165.457 53.6268   3
   0   0  18 235.429 63.0278   1
   0   0  18 203.060 47.5180   5
   0   0  18 201.972 44.7794   6
   0   0 -18 166.299 48.7813   1
   0   0  20 55382.6 592.672   5
   0   0  20 66229.8 800.119   1
   0   0 -20 54114.1 710.466   3
   0   0 -20 52070.3 856.467   2
   0   0 -20 60426.2 631.602   4
   0   0 -20 54427.8 670.237   1
   0   0  20 57766.7 569.116   6
   0   0 -20 67000.2 828.597   1
   0   0  20 57679.2 740.239   1
   0   0  22 44734.7 615.401   1
   0   0 -22 40701.2 587.191   3
   0   0 -22 40088.6 526.287   1
   0   0  22 40762.5 462.594   6
   0   0 -22 45914.3 526.036   4
   0   0 -22 45631.1 677.541   1
   0   0  22 39373.8 599.282   1
   0   0 -22 37404.6 663.475   2
   0   0  24 12783.8 248.701   6
   0   0 -24 12704.1 288.036   1
   0   0  24 12341.7 309.723   1
   0   0  24 12425.2 248.563   5
   0   0 -24 13485.2 314.258   3
   0   0  26 98.4986 30.2253   5
   0   0  26 109.371 29.4470   6
   0   0 -26 72.7945 28.4821   3
   0   0 -28 1031.25 84.0969   4
   0   0  28 1080.41 71.0596   5
   0   0 -28 1069.39 78.4367   3
   0   0  30 4046.14 128.584   5
   0   0  30 4516.27 135.928   6
   0   0  32 14807.3 239.778   6
   0   0  32 13090.2 216.807   5
   0   1   1 92.0655 26.6293   4
   0  -1  -1 81.1468 24.4230   4
   0   1  -1 90.1255 36.5103   4
   0  -1   1 104.217 37.1946   4
   0   1   1 88.7784 34.2645   5
   0  -1  -1 77.5818 30.7691   5
   0  -1  -1 83.7029 35.2592   6
   0   1   1 67.9756 38.2327   6
   0  -1   1 81.9504 34.0417   6
   0   1  -1 83.2982 28.2295   3
   0  -1   1 125.936 32.8088   3
   0   1  -1 88.5670 37.3082   5
   0  -1   1 55.9847 29.2628   5
   0   1  -1 40.5508 56.7073   2
   0  -1   1 186.603 52.6241   2
   0  -1  -1 64.9831 65.4424   2
   0   1  -3 298.856 77.1803   1
   0   1   3 324.333 97.7808   1
   0   1  -3 474.718 70.8103   6
   0   1   3 426.642 145.397   2
   0  -1   3 479.151 61.3177   5
   0   1   3 596.345 64.9976   5
   0  -1  -3 554.480 57.3313   5
   0  -1  -3 575.898 68.3050   6
   0  -1  -3 791.543 102.201   1
   0  -1   3 418.973 71.5493   4
   0  -1  -3 512.900 42.2154   4
   0   1   3 576.657 48.0911   4
   0  -1   3 536.652 60.7537   3
   0   1  -3 607.208 67.9153   3
   0  -1   3 437.811 97.4407   1
   0   1   3 790.639 102.143   1
   0   1  -3 589.458 77.8784   1
   0   1   3 488.095 69.3369   3
   0  -1   3 736.077 80.6420   1
   0   1  -5 1022.21 92.5853   6
   0  -1  -5 1582.53 186.125   2
   0   1   5 1356.39 91.6686   5
   0   1   5 1732.88 205.231   1
   0  -1   5 1380.12 141.868   4
   0   1   5 1241.02 67.0298   4
   0  -1   5 1228.65 155.941   1
   0  -1   5 1244.56 103.366   3
   0   1   5 833.614 99.5797   3
   0  -1  -5 1293.34 92.5259   6
   0   1   5 1356.16 111.191   6
   0  -1  -5 1637.22 191.542   1
   0   1  -5 1221.88 148.038   1
   0  -1  -7 9020.56 440.298   1
   0   1   7 8299.63 444.746   1
   0   1  -7 6511.82 237.629   6
   0   1   7 7509.59 275.713   6
   0  -1   7 4318.90 174.788   6
   0   1   7 6239.57 158.857   4
   0  -1  -7 6413.75 179.523   4
   0  -1  -7 8765.02 375.310   2
   0   1   7 8934.95 499.941   2
   0  -1   7 5789.39 249.506   3
   0  -1  -7 7104.77 394.379   3
   0   1  -7 7838.37 287.028   3
   0   1   7 7379.64 413.273   1
   0   1  -7 5884.92 366.440   1
   0  -1  -7 10058.0 461.230   1
   0  -1   7 8492.57 468.499   1
   0  -1   7 7261.76 398.951   1
   0  -1  -7 6528.86 188.571   5
   0  -1   7 7217.75 299.901   5
   0   1   9 2625.29 118.849   4
   0  -1   9 3835.87 288.850   1
   0   1   9 4239.44 278.405   1
   0  -1  -9 3005.07 284.984   3
   0   1  -9 2975.26 209.325   3
   0  -1   9 3268.48 160.942   6
   0  -1  -9 4045.12 283.928   1
   0   1  -9 3623.18 241.668   1
   0  -1  -9 2319.68 154.232   4
   0  -1  -9 2671.16 142.138   5
   0  -1   9 3149.05 222.687   5
   0   1  -9 3541.35 286.937   1
   0  -1   9 3970.73 300.674   1
   0  -1  11 684.872 115.520   5
   0  -1 -11 1105.53 114.944   4
   0   1 -11 1005.97 125.594   4
   0   1 -11 992.114 125.274   1
   0  -1 -11 1096.85 143.078   1
   0   1 -11 408.188 68.2643   2
   0   1  11 633.021 67.5714   4
   0   1  11 1130.80 140.761   1
   0  -1  11 1261.67 159.655   1
   0   1 -11 713.728 112.922   3
   0  -1  11 1068.57 148.239   1
   0   1  11 1033.99 142.140   1
   0   1 -11 1137.71 162.413   1
   0  -1 -11 824.552 160.210   3
   0   1 -11 357.605 38.9890   2
   0   1  11 976.363 109.403   5
   0   1 -13 289.906 33.4532   2
   0  -1 -13 348.963 105.591   3
   0   1 -13 292.632 79.2593   3
   0   1 -13 500.314 89.2522   4
   0   1 -13 260.474 58.8326   2
   0   1  13 520.248 94.7085   1
   0  -1  13 201.664 58.2639   6
   0  -1 -13 663.947 107.699   1
   0   1 -13 556.069 91.1869   1
   0  -1  13 248.406 75.8166   5
   0   1  13 421.463 77.8239   5
   0  -1 -13 486.189 74.4708   4
   0  -1 -13 483.899 88.4293   1
   0  -1  13 499.308 97.6814   1
   0   1  13 591.051 99.9341   1
   0  -1  13 704.484 117.425   1
   0   1 -15 315.601 75.6728   3
   0   1 -15 365.682 72.9513   4
   0  -1 -15 263.668 54.5241   4
   0   1 -15 127.768 45.0348   2
   0  -1 -15 378.458 135.384   2
   0   1  15 274.268 71.1302   1
   0  -1  15 346.756 80.2375   1
   0  -1  15 251.831 55.4774   6
   0   1  15 258.396 60.9666   6
   0   1 -15 203.649 29.7564   2
   0   1  15 259.160 63.8570   5
   0  -1  15 281.326 69.6682   5
   0  -1  15 296.089 80.8335   1
   0   1  15 277.383 72.0662   1
   0   1 -15 301.611 82.0921   1
   0  -1 -15 293.609 69.4667   1
   0   1 -15 328.004 67.0780   1
   0  -1 -15 372.086 78.5073   1
   0   1 -17 650.601 81.7893   1
   0  -1 -17 623.758 89.2842   1
   0  -1  17 762.889 77.3127   6
   0   1  17 682.158 89.2454   6
   0  -1 -17 682.171 72.4078   4
   0   1 -17 782.649 94.3869   4
   0  -1  17 910.124 114.659   1
   0   1  17 912.633 110.262   1
   0  -1 -17 593.239 138.267   2
   0   1 -17 372.642 61.9257   2
   0   1 -17 614.671 101.793   3
   0   1 -17 690.876 111.748   1
   0   1  17 634.558 93.5809   1
   0  -1  17 766.221 105.847   1
   0   1 -17 463.810 40.2790   2
   0   1  17 770.562 95.3819   5
   0   1 -19 1290.19 104.711   4
   0  -1 -19 900.736 79.1519   4
   0   1 -19 638.838 68.3922   2
   0  -1 -19 739.947 152.281   2
   0  -1  19 966.222 89.9054   5
   0   1  19 1092.12 119.917   1
   0  -1 -19 907.867 110.399   3
   0   1 -19 1245.35 118.287   3
   0   1 -19 466.430 37.9310   2
   0  -1  19 956.203 74.7027   6
   0   1  19 1057.57 98.5172   6
   0   1  19 893.778 98.8683   1
   0  -1 -19 1075.25 108.201   1
   0   1 -19 1063.65 94.4353   1
   0  -1 -19 1029.34 103.362   1
   0  -1 -21 44.7397 61.8992   2
   0   1 -21 15.0684 23.6053   2
   0  -1  21 63.2239 32.1653   1
   0   1  21 25.0729 35.3502   1
   0  -1  21 69.6140 29.4904   6
   0  -1  21 109.904 43.1888   1
   0  -1 -21 62.3152 37.9391   3
   0   1 -21 93.0092 37.8549   3
   0  -1 -21 47.2881 34.9934   1
   0   1 -21 73.1127 45.1397   1
   0  -1  21 32.3633 25.9754   5
   0   1  21 94.5163 43.7329   5
   0   1 -21 63.3159 29.2994   1
   0  -1 -21 62.1478 34.6498   1
   0   1 -23 218.149 47.8780   4
   0  -1 -23 133.875 37.5202   4
   0  -1 -23 92.6735 40.1622   3
   0  -1  23 106.923 29.6039   6
   0   1  23 163.537 40.8222   6
   0  -1 -23 134.274 44.5055   1
   0  -1 -23 217.587 76.0240   2
   0   1  23 103.048 38.2666   5
   0  -1  23 99.1292 31.4519   5
   0   1  23 114.891 44.8623   1
   0  -1  23 98.5145 34.7500   1
   0   1  23 109.811 39.4589   1
   0  -1 -25 17.9183 24.7907   1
   0   1  25 52.9853 29.0734   6
   0  -1 -25 39.7267 28.3836   4
   0   1 -25 52.5762 32.5006   4
   0   1 -25 35.0196 25.5850   3
   0  -1 -25 14.6548 21.6657   3
   0  -1 -25 20.9075 41.2129   2
   0  -1  27 37.0560 21.0776   5
   0   1  27 12.7992 21.6881   5
   0   1 -27 30.9994 22.6479   3
   0  -1 -27 12.9792 22.8742   3
   0   1  27 29.2996 24.2410   6
   0  -1  27 34.2203 21.3292   6
   0  -1 -29 271.695 41.0302   3
   0  -1  29 157.840 30.8694   6
   0   1  29 191.496 36.6380   6
   0  -1  29 185.822 32.5439   5
   0   1 -29 166.404 39.7421   4
   0   1  29 210.232 38.2920   5
   0   1 -29 199.895 36.7119   3
   0  -1  31-3.73119 15.3955   6
   0   1 -31 2.43590 13.6257   3
   0  -1 -31 7.23689 13.4937   3
   0  -1  33 27.7247 18.2553   5
   0   2   0 827801. 3026.76   5
   0  -2   0 843047. 2708.65   5
   0   2   0 835594. 3065.24   6
   0  -2   0 808370. 2629.53   6
   0  -2   0 821664. 3847.04   2
   0   2   0 827765. 2493.20   4
   0   2   0 816716. 2659.64   3
   0   2   2 563.389 104.929   6
   0  -2   2 643.958 89.3293   6
   0   2  -2 619.847 102.508   4
   0  -2   2 581.721 98.8733   4
   0  -2  -2 610.602 75.9656   4
   0   2   2 774.159 234.077   2
   0  -2   2 726.141 113.911   2
   0  -2  -2 621.944 99.1909   3
   0   2   2 603.354 55.8378   1
   0   2  -2 544.853 85.5312   3
   0  -2  -2 613.079 89.0882   3
   0  -2  -2 603.456 80.9570   1
   0   2   2 477.751 88.3632   5
   0  -2   2 604.679 96.3482   5
   0   2  -2 612.185 102.189   5
   0   2   2 540.341 85.7911   1
   0  -2   4 3177.48 196.160   6
   0  -2   4 3631.80 142.360   2
   0  -2  -4 3634.89 151.286   1
   0   2  -4 2279.89 151.293   1
   0  -2  -4 3082.06 136.934   5
   0  -2  -4 2997.75 114.405   4
   0   2  -4 4586.74 228.747   4
   0  -2   4 3662.97 132.579   1
   0  -2  -4 3132.90 124.095   4
   0  -2   4 3173.05 146.803   3
   0   2  -4 3253.18 179.714   3
   0  -2  -4 3428.35 197.153   3
   0   2   4 3748.72 211.773   6
   0  -2   4 1913.24 164.729   1
   0  -2  -4 3124.70 207.563   1
   0  -2  -6 20472.4 329.742   5
   0   2   6 19805.4 458.026   6
   0  -2  -6 21773.9 275.167   4
   0   2  -6 23173.3 513.140   1
   0  -2  -6 24541.1 575.821   1
   0   2  -6 21316.8 449.474   3
   0   2   6 25142.9 612.623   1
   0  -2   6 27131.8 488.068   1
   0   2  -6 26471.3 514.581   1
   0  -2   6 23619.2 615.742   1
   0  -2  -6 24698.2 583.713   1
   0  -2   6 20965.0 230.698   2
   0   2   8 6327.62 206.443   5
   0  -2  -8 5871.85 170.836   5
   0  -2  -8 5727.87 335.629   1
   0   2  -8 6944.76 328.301   4
   0  -2  -8 4919.94 123.588   4
   0   2   8 6293.93 147.387   4
   0   2  -8 5612.35 229.717   3
   0   2   8 7986.91 353.815   1
   0  -2   8 7146.86 349.644   1
   0  -2   8 7022.85 238.583   6
   0  -2   8 7321.68 359.460   1
   0  -2  -8 8111.68 322.838   1
   0   2  -8 7224.61 341.573   1
   0  -2  10 302038. 1933.87   5
   0   2  10 294599. 1001.46   4
   0   2  10 320730. 1837.05   6
   0  -2  10 310061. 1442.70   6
   0   2 -10 318546. 1725.66   3
   0   2  10 293421. 1384.87   5
   0  -2  12 38976.4 686.482   5
   0   2  12 36595.8 520.190   5
   0   2  12 39811.3 690.705   6
   0  -2  12 41169.0 514.950   6
   0   2 -12 40342.5 647.683   3
   0   2 -12 38868.7 627.627   1
   0  -2 -12 46701.4 884.098   1
   0   2  12 37344.3 372.290   4
   0   2 -12 34120.2 794.380   1
   0  -2 -12 46704.5 689.896   1
   0   2  12 42428.7 781.132   1
   0  -2  12 47481.6 802.758   1
   0  -2  12 50847.2 899.903   1
   0   2  12 46786.2 790.445   1
   0   2  14 31007.1 375.782   4
   0  -2  14 40757.7 779.237   1
   0   2  14 33041.9 663.700   1
   0   2  14 34129.2 546.941   5
   0  -2  14 27463.3 608.703   5
   0  -2  14 33325.6 482.237   6
   0   2 -14 31645.8 543.009   1
   0  -2 -14 38460.7 737.824   1
   0   2  14 35207.5 661.508   1
   0  -2  14 36259.8 689.519   1
   0   2 -14 38165.8 815.795   1
   0  -2 -14 35222.6 577.747   1
   0   2 -14 34167.5 640.099   4
   0  -2 -14 33302.4 422.044   4
   0  -2  16 2708.22 194.170   5
   0  -2 -16 4723.96 434.291   2
   0   2  16 5855.14 275.497   1
   0  -2  16 7056.81 292.482   1
   0   2 -16 4801.05 249.749   3
   0   2 -16 5932.46 214.630   1
   0  -2  16 4824.35 187.182   6
   0  -2 -16 5313.93 154.412   4
   0  -2 -16 5519.77 229.117   1
   0  -2  16 5155.49 270.390   1
   0   2 -16 6897.22 340.686   1
   0   2  16 5778.73 249.687   1
   0   2  18 97.1070 51.9856   5
   0   2 -18 83.0155 46.6541   3
   0   2 -18 197.847 58.5728   4
   0  -2 -18 143.663 37.1505   4
   0  -2 -18 268.335 117.963   2
   0   2  18 245.188 67.5595   1
   0  -2  18 210.924 59.3128   1
   0   2 -18 133.475 75.0442   1
   0  -2 -18 157.704 45.8973   1
   0  -2  18 64.9593 39.7190   6
   0  -2  18 87.5669 47.5198   5
   0   2  18 182.691 53.6616   1
   0  -2  18 140.153 58.2187   1
   0   2 -18 141.572 42.4084   1
   0  -2 -18 160.315 57.5437   1
   0  -2  20 38796.4 506.008   6
   0   2  20 43075.8 684.382   6
   0  -2  20 48107.5 621.267   1
   0  -2 -20 34890.0 703.594   3
   0   2 -20 34544.5 648.824   3
   0   2  20 30808.2 586.757   5
   0  -2 -20 40345.0 408.836   4
   0   2 -20 48327.8 630.875   4
   0  -2 -20 41204.7 625.616   1
   0   2 -20 43797.1 780.752   1
   0   2  20 42791.5 585.671   1
   0  -2 -20 47243.7 599.576   1
   0  -2  20 41295.3 671.769   1
   0   2 -22 37632.2 619.301   3
   0  -2 -22 31975.5 602.772   3
   0  -2 -22 34396.6 363.561   4
   0   2 -22 37057.3 520.404   4
   0  -2 -22 35641.1 861.419   2
   0  -2  22 35466.7 517.946   5
   0   2  22 39571.4 601.870   6
   0   2  22 38357.2 620.619   5
   0  -2  24 11633.3 222.400   6
   0  -2  24 12744.1 282.030   5
   0  -2 -24 11384.7 465.652   2
   0   2 -24 13210.9 343.696   3
   0  -2 -24 10920.4 319.931   3
   0   2 -26 120.723 38.0984   3
   0  -2  26 117.569 32.0156   5
   0  -2  26 85.4572 26.3494   6
   0   2  26 185.896 43.0154   6
   0  -2 -26 134.688 67.1254   2
   0   2  26 137.331 45.4135   5
   0   2 -26 130.131 38.0746   4
   0   2 -28 1014.49 83.1792   3
   0   2 -28 952.700 77.3257   4
   0   2  28 930.618 74.6099   6
   0  -2  28 826.371 59.4506   6
   0  -2  30 4941.72 143.147   5
   0   2  30 5337.24 162.018   6
   0   2 -30 5465.02 168.431   4
   0   2 -30 4887.32 163.304   3
   0  -2 -30 4483.08 154.704   3
   0  -2  32 14285.5 227.242   5
   0   2 -32 14796.0 262.646   4
   0   3  -1-5.46484 38.5243   6
   0   3   1 17.3317 39.1891   6
   0   3   1 21.0859 90.4622   2
   0   3  -1 16.2714 85.4961   2
   0   3  -1 14.8321 33.5371   5
   0   3   1 18.9889 36.9975   5
   0   3   1 14.4915 33.6960   4
   0   3  -1 7.98610 30.6447   4
   0  -3  -3 8518.60 178.346   1
   0   3   3 9270.90 661.934   2
   0  -3  -3 8894.72 234.670   4
   0   3  -3 9174.51 285.566   4
   0   3   3 10382.7 207.581   1
   0   3   3 7459.99 172.341   1
   0  -3  -3 8293.11 284.956   3
   0   3   3 8100.52 313.286   6
   0  -3  -3 11757.5 216.241   1
   0   3   3 8388.47 265.762   5
   0   3  -3 8914.13 297.536   5
   0  -3   5 2274.71 162.385   6
   0  -3   5 2327.33 114.208   2
   0   3   5 2264.54 135.488   5
   0  -3  -5 2108.34 97.2944   1
   0   3  -5 2572.39 100.340   1
   0  -3  -5 2589.56 116.239   4
   0   3  -5 2755.75 174.264   4
   0   3   5 2154.75 103.034   1
   0  -3  -5 2408.28 110.553   4
   0   3  -5 2372.66 150.505   3
   0   3  -5 2369.66 90.8936   1
   0  -3  -5 2904.21 149.486   1
   0  -3   5 2564.08 108.858   1
   0   3   5 2421.96 171.524   6
   0  -3   5 2150.96 84.4242   1
   0   3   5 2358.30 135.342   1
   0  -3   7 203.695 58.4816   6
   0   3   7 312.804 64.4767   6
   0   3   7 269.698 55.4239   5
   0  -3  -7 197.244 52.9701   3
   0  -3   7 237.010 32.4916   2
   0   3  -7 261.394 41.2039   1
   0  -3  -7 161.815 51.9571   1
   0  -3  -7 287.457 40.7165   4
   0   3  -7 306.633 76.5183   4
   0  -3  -7 241.323 34.7252   4
   0   3   7 293.203 53.1557   1
   0  -3   7 167.267 46.1841   1
   0   3  -7 265.806 46.4741   1
   0  -3   7 278.499 41.9232   1
   0   3   7 142.336 48.5071   1
   0   3  -7 247.133 53.0486   3
   0  -3   9 21.7272 25.5276   1
   0   3   9 5.93867 38.6392   1
   0   3   9 15.5345 28.9652   6
   0  -3  -9 6.45406 41.9925   3
   0  -3   9-8.14365 31.2492   6
   0   3   9 25.0575 30.7146   5
   0   3  -9 4.46605 23.4663   3
   0  -3   9 7.12555 12.5816   2
   0  -3  -9 4.53656 18.3495   4
   0  -3  -9 8.54243 14.3380   4
   0  -3   9-5.71418 25.7114   1
   0   3  -9 11.1224 20.1192   1
   0  -3  -9 10.4546 32.4984   1
   0  -3  -9 10.0649 26.4424   1
   0  -3   9 3.13200 24.0365   2
   0  -3 -11 167.383 70.7641   3
   0  -3  11 197.803 56.3041   1
   0   3  11 240.052 64.6234   1
   0  -3  11 160.353 55.7001   5
   0   3  11 118.962 40.1995   5
   0  -3 -11 135.254 24.1337   4
   0   3 -11 123.459 38.7440   3
   0  -3  11 182.393 45.8904   6
   0  -3 -11 179.590 53.7186   1
   0   3 -11 156.123 59.0812   1
   0   3 -11 184.831 62.0457   4
   0   3  11 83.6768 41.4524   1
   0  -3  11 125.196 60.0512   1
   0  -3 -11 81.4250 48.7114   1
   0  -3 -13 2512.06 208.953   1
   0  -3  13 4331.08 164.384   6
   0  -3  13 3179.17 192.328   1
   0   3  13 5213.52 264.013   1
   0   3 -13 4298.19 193.891   3
   0  -3 -13 4691.14 297.220   3
   0   3  13 3795.03 161.597   5
   0  -3  13 5232.52 236.702   5
   0  -3 -13 5339.39 227.049   1
   0  -3  13 5219.99 266.420   1
   0   3 -13 3383.36 223.713   1
   0   3  13 2622.93 168.757   1
   0  -3  15 56.9943 47.0335   5
   0   3 -15 65.0250 56.3080   1
   0   3  15 23.9645 38.1237   6
   0  -3  15 59.1304 35.5763   6
   0   3  15 59.3674 49.0164   1
   0  -3  15 22.3267 36.3165   1
   0  -3 -15 30.3443 22.6078   4
   0  -3 -15 93.4682 48.7714   1
   0   3 -15 48.4996 29.0970   1
   0   3 -15 74.1020 35.4644   3
   0   3  15 57.8925 34.9793   1
   0  -3  15 72.6085 49.9324   1
   0   3  15 54.3374 36.4472   5
   0  -3 -15 29.9314 42.8037   3
   0  -3  17 148.122 56.1680   5
   0   3 -17 201.225 70.3073   1
   0  -3 -17 292.820 55.0856   1
   0  -3 -17 128.700 86.7612   2
   0  -3  17 210.683 60.4668   1
   0   3  17 175.704 48.9935   1
   0  -3 -17 198.886 80.3342   3
   0   3 -17 266.287 61.6058   3
   0   3  17 168.877 51.2155   5
   0   3 -17 216.957 62.5853   4
   0  -3  17 179.727 55.0248   1
   0   3  17 154.216 59.7653   1
   0   3 -17 155.861 37.7625   1
   0  -3 -17 177.985 63.8674   1
   0   3 -19 6.19991 31.4720   3
   0   3  19 43.5075 41.9941   5
   0  -3  19 6.30557 25.6638   5
   0  -3 -19 64.3743 72.0181   2
   0  -3  19 29.8349 31.8011   6
   0   3  19 46.0685 44.8793   1
   0  -3  21 63.6734 40.7218   5
   0   3  21 70.8172 48.4624   5
   0   3 -21 117.395 43.2438   4
   0   3 -21 64.5277 40.1172   3
   0  -3 -21 68.4687 69.2358   2
   0   3 -23 828.589 82.1594   4
   0   3  23 280.051 72.0882   5
   0  -3  23 707.542 71.3361   6
   0   3 -23 466.179 79.3844   3
   0  -3 -23 654.955 138.142   2
   0  -3  25 69.6935 30.5370   5
   0  -3 -25 45.8576 62.2138   2
   0   3 -25 72.6892 32.3541   4
   0  -3  25 52.5873 27.8965   6
   0   3  25 45.2704 36.3348   6
   0  -3  27 155.096 36.8149   5
   0  -3 -27 179.641 66.4675   2
   0   3 -27 175.577 49.2420   3
   0   3 -27 170.228 36.6859   4
   0   3 -29 17.3230 20.4221   4
   0  -3  29 13.6922 18.8320   5
   0   3 -29 10.9993 22.7944   3
   0  -3  29 1.73498 15.4349   6
   0   3  29 9.00489 19.5297   6
   0  -3 -29 21.9866 35.8496   2
   0  -3  31 3.28395 14.9433   6
   0   4   0 279853. 1437.99   4
   0   4   0 287926. 1590.14   5
   0   4  -2 2728.75 155.806   3
   0  -4  -2 3197.90 173.562   3
   0   4   2 3080.80 192.598   6
   0   4  -2 2917.40 157.401   4
   0   4   2 3456.87 169.581   5
   0  -4   4 15751.0 444.213   6
   0  -4  -4 14819.3 231.361   1
   0   4   4 15671.1 415.286   6
   0   4  -4 16130.5 363.192   4
   0   4   4 13903.2 198.972   1
   0  -4  -4 14990.8 309.284   4
   0   4  -4 16504.2 373.203   3
   0  -4  -4 15642.7 373.974   3
   0   4   4 15277.0 354.302   5
   0   4   4 16566.0 202.120   1
   0   4   6 828.571 102.143   6
   0  -4   6 829.781 107.381   6
   0   4  -6 630.986 35.0605   1
   0  -4  -6 735.290 62.1245   1
   0  -4  -6 792.970 92.8292   3
   0   4  -6 610.291 85.5450   4
   0  -4  -6 700.257 62.0240   4
   0   4   6 541.584 50.3665   1
   0  -4   6 532.176 128.008   2
   0   4  -6 764.927 84.9766   3
   0  -4   6 571.655 40.2903   1
   0   4   6 722.338 77.3188   5
   0  -4  -6 922.295 65.2167   1
   0   4  -6 678.845 43.8823   1
   0   4   8 945.781 103.133   6
   0  -4   8 877.721 113.207   6
   0  -4   8 648.645 111.312   2
   0  -4  -8 862.111 101.367   3
   0   4  -8 922.984 115.332   4
   0  -4  -8 856.746 65.5039   4
   0  -4   8 792.054 63.0181   1
   0   4   8 753.406 62.4132   1
   0   4  -8 922.896 88.8265   3
   0  -4   8 756.380 48.8148   1
   0   4  -8 813.230 51.4593   1
   0   4  -8 702.543 53.3364   1
   0  -4  -8 1129.76 90.3490   1
   0  -4 -10 160138. 1051.50   1
   0   4 -10 132958. 737.156   1
   0   4  10 148091. 1029.57   5
   0  -4 -10 131257. 837.945   4
   0   4 -10 163068. 1346.39   4
   0  -4  10 141960. 735.995   1
   0  -4  10 132300. 940.013   1
   0   4  10 147639. 928.600   1
   0   4 -10 139989. 1035.38   3
   0  -4 -10 150863. 1330.96   3
   0  -4  10 131462. 991.172   6
   0   4  10 144228. 1176.81   6
   0   4 -10 147787. 852.458   1
   0  -4 -10 123408. 1004.20   1
   0  -4 -12 22647.5 477.937   1
   0   4 -12 21134.1 497.055   4
   0  -4 -12 18677.1 174.482   4
   0   4  12 22235.0 452.498   6
   0  -4  12 20596.7 362.799   6
   0  -4 -12 24204.6 563.144   3
   0   4 -12 19844.3 380.838   3
   0   4  12 22874.4 404.203   5
   0  -4  12 25171.5 365.339   1
   0  -4 -12 20111.7 418.099   1
   0   4 -12 23973.0 412.150   1
   0   4 -14 12515.4 391.546   4
   0  -4  14 21170.8 465.553   5
   0   4  14 19477.0 435.920   6
   0  -4  14 19780.6 331.968   6
   0   4  14 20710.3 501.918   1
   0   4 -14 18392.1 374.436   3
   0  -4 -14 23501.7 613.892   3
   0  -4 -14 16856.9 443.571   1
   0   4  14 19099.8 369.224   5
   0  -4  14 15035.9 399.383   1
   0   4 -14 19866.6 437.163   1
   0   4  16 677.360 94.0799   1
   0   4 -16 374.080 84.5841   1
   0   4 -16 686.909 81.0633   3
   0  -4  16 801.358 71.1255   6
   0  -4 -16 640.053 159.123   2
   0  -4  18 58.6289 35.5311   6
   0  -4 -18 88.4439 87.4041   2
   0  -4  18 57.8992 42.3006   5
   0   4  18 72.2815 48.8859   6
   0   4  18 42.0422 40.1646   5
   0   4 -20 28189.9 526.274   3
   0  -4 -20 28244.7 829.999   2
   0   4 -20 27758.2 494.220   4
   0  -4  20 28525.3 399.901   6
   0  -4  22 17563.8 419.179   5
   0  -4 -22 22587.3 709.281   2
   0  -4  22 19302.9 345.520   6
   0   4 -22 23803.4 503.432   3
   0  -4 -22 13340.6 459.638   3
   0  -4  24 8819.76 263.513   5
   0   4 -24 8879.52 241.371   4
   0  -4 -24 7069.46 293.752   3
   0  -4 -24 8804.26 414.174   2
   0  -4  24 7438.30 216.137   6
   0  -4  26 156.407 38.8956   5
   0  -4 -26 127.018 67.9648   2
   0   4 -26 122.558 34.0656   4
   0  -4 -26 97.1596 38.1806   3
   0   4 -26 105.400 44.0736   3
   0  -4  26 126.247 34.3079   6
   0  -4  28 678.244 54.7742   6
   0   4 -28 671.116 60.5743   4
   0  -4  28 697.609 63.1785   5
   0  -4 -28 539.659 107.164   2
   0   4 -28 606.166 81.0922   3
   0  -4 -30 2141.59 192.815   2
   0   5  -1 104.788 36.6872   4
   0  -5  -1 148.561 42.7467   3
   0   5   1 159.718 42.6487   5
   0   5  -1 159.136 43.7705   5
   0   5   1 89.8358 39.0186   6
   0   5  -3 2160.68 122.932   4
   0  -5  -3 2020.12 131.535   3
   0   5  -3 2367.69 134.034   3
   0   5   3 2170.84 127.035   5
   0  -5   5 1971.54 223.409   2
   0   5  -5 2004.49 122.019   4
   0  -5   5 1937.52 143.561   6
   0  -5  -5 1856.48 101.885   4
   0   5  -5 2187.02 131.368   3
   0   5   5 1226.27 42.6930   1
   0   5   5 1389.12 43.8844   1
   0  -5  -5 1806.56 127.032   3
   0  -5  -5 1410.40 38.0296   1
   0  -5  -5 1280.49 44.6238   1
   0  -5   7 965.316 129.428   2
   0  -5  -7 1090.19 67.7885   1
   0  -5   7 1151.56 112.819   6
   0   5   7 991.466 84.9797   5
   0  -5  -7 1121.51 101.780   3
   0   5   7 1154.27 110.865   6
   0  -5  -7 1043.12 47.5509   1
   0   5   7 1031.46 57.3119   1
   0  -5  -9 576.552 57.0221   1
   0   5  -9 469.909 30.0095   1
   0   5   9 642.759 70.9442   5
   0  -5   9 543.313 72.1840   5
   0   5   9 550.589 77.3721   6
   0   5  -9 633.270 79.9222   4
   0  -5  -9 553.728 51.0480   4
   0  -5   9 455.910 83.3941   2
   0  -5   9 430.484 35.0209   1
   0   5  -9 690.385 74.2334   3
   0   5  -9 498.349 36.0389   1
   0  -5   9 389.781 30.5877   1
   0  -5  -9 678.420 85.4652   3
   0  -5 -11 937.762 75.1900   1
   0  -5  11 831.484 79.5408   6
   0   5  11 867.405 91.9599   6
   0   5  11 890.596 77.7839   5
   0  -5  11 1082.70 102.442   5
   0   5 -11 946.471 98.8386   4
   0  -5  11 738.038 90.5593   2
   0  -5 -11 634.445 39.4272   4
   0  -5  11 794.589 61.1859   1
   0   5 -11 800.108 79.9875   3
   0   5 -11 759.542 55.5847   1
   0  -5 -11 992.338 106.784   3
   0   5  11 934.000 84.1638   1
   0   5  13 521.824 75.0889   1
   0  -5  13 501.200 62.6793   1
   0   5 -13 562.776 64.6030   3
   0  -5 -13 651.362 99.5800   3
   0   5 -13 536.207 54.7625   1
   0   5 -13 603.307 84.3300   4
   0   5  13 680.515 80.7324   6
   0  -5  13 609.127 62.9443   6
   0   5  15 343.500 53.8941   5
   0   5  15 318.530 58.8069   6
   0  -5  15 334.785 46.2528   6
   0   5 -15 311.129 50.8854   3
   0   5 -15 211.637 53.8338   4
   0  -5 -15 423.026 88.9231   3
   0  -5 -15 251.624 110.585   2
   0   5 -17 18.5699 22.5336   3
   0   5  17 25.5237 30.4939   5
   0   5  17 32.7217 33.5577   6
   0  -5  17 44.2685 25.0892   6
   0  -5 -17 35.8568 62.8016   2
   0  -5  17 32.9075 34.3455   5
   0  -5 -17 16.2579 33.0851   3
   0  -5 -19 1010.37 133.561   3
   0   5 -19 1095.84 94.1927   3
   0   5  19 963.673 99.0446   6
   0  -5 -21 269.711 82.4566   3
   0  -5  21 330.369 48.8818   6
   0  -5 -21 316.388 86.5496   2
   0  -5  21 203.612 53.8996   5
   0   5 -21 463.500 66.6402   3
   0  -5 -23 7.07593 28.7992   3
   0   5 -23 30.7673 22.4783   4
   0  -5  23 39.5872 24.6665   6
   0  -5  23 39.3584 27.1882   5
   0   5  23 25.6556 26.9608   6
   0  -5 -23 16.9610 41.4827   2
   0   5  25 9.55745 23.3754   6
   0  -5  25-2.68889 20.3109   6
   0  -5 -25-7.80199 31.7542   2
   0  -5  25 3.45243 21.4640   5
   0   5 -25 14.8884 23.3234   3
   0  -5 -25-5.37463 19.2918   3
   0  -5 -27 14.3226 37.6280   2
   0   5 -27 14.5281 24.5825   3
   0  -6   0 72422.6 744.498   3
   0   6   0 69708.6 675.669   5
   0   6   2 485.975 61.7448   5
   0  -6  -2 850.868 304.198   2
   0  -6   2 572.887 163.182   2
   0   6   2 548.832 73.1195   6
   0  -6  -2 623.872 71.8267   3
   0  -6   4 2974.20 273.592   2
   0  -6  -4 2577.37 139.634   3
   0   6   4 2639.27 130.128   5
   0   6  -4 2649.21 128.904   4
   0   6   4 2607.44 155.420   6
   0  -6  -4 2695.60 126.061   4
   0  -6  -6 186.432 45.6732   3
   0   6   6 163.003 47.7958   6
   0   6  -6 180.972 43.3675   3
   0  -6   6 166.737 51.8153   6
   0   6   6 182.616 42.5013   5
   0  -6  -6 141.482 36.0808   4
   0   6  -6 202.470 42.9419   4
   0  -6  -8 212.651 37.3170   4
   0  -6   8 114.318 63.8617   2
   0  -6  -8 325.003 224.827   2
   0   6  -8 226.363 44.7569   3
   0  -6  -8 130.651 17.6817   1
   0  -6   8 231.695 47.9452   5
   0   6  -8 267.934 48.6950   4
   0   6   8 232.905 55.0677   6
   0  -6   8 291.621 61.7732   6
   0   6   8 247.473 47.6660   5
   0  -6  10 40645.5 564.920   5
   0   6 -10 43115.9 526.354   3
   0   6  10 42906.0 508.808   5
   0  -6 -10 44180.0 628.640   3
   0   6 -10 43307.6 564.193   4
   0  -6 -10 35888.9 346.355   1
   0  -6  10 46904.3 579.597   6
   0   6 -12 7472.83 249.407   4
   0   6  12 7537.53 219.897   5
   0   6  12 6827.88 232.040   6
   0  -6  12 7644.05 216.615   6
   0   6 -12 7414.31 218.514   3
   0   6 -14 6671.89 235.344   4
   0  -6  14 7062.58 190.524   6
   0   6  14 7601.26 240.522   6
   0   6  14 7992.57 230.560   5
   0   6 -14 6834.39 211.886   3
   0  -6  14 8253.67 252.056   5
   0  -6 -16 123.400 84.7382   2
   0   6 -16 283.574 49.5808   3
   0   6 -16 165.336 48.6265   4
   0   6  16 362.783 57.8747   6
   0  -6  16 285.584 40.4973   6
   0  -6  18 2.07160 18.8533   6
   0  -6 -18 9.40189 36.0774   2
   0   6 -18 3.81932 21.9835   4
   0   6 -18-6.75468 18.8919   3
   0  -6 -18 14.6787 35.9009   3
   0   6  18 4.21021 24.8975   6
   0   6  20 12293.8 321.438   6
   0  -6  20 12130.5 222.115   6
   0   6 -20 11899.5 292.638   3
   0  -6 -20 11805.1 420.386   3
   0   6  22 11600.7 321.861   6
   0   6 -22 12218.9 311.594   3
   0  -6 -22 7315.63 326.242   3
   0   6 -22 11850.6 270.553   4
   0  -6 -22 8261.92 389.477   2
   0  -7  -1 95.4001 38.3964   4
   0  -7   1 55.5008 77.6138   2
   0  -7  -1 118.027 113.225   2
   0  -7   3 1009.88 94.8250   6
   0  -7  -3 1164.82 87.2344   4
   0  -7  -3 1030.39 85.3828   3
   0   7   3 1144.12 83.4063   5
   0  -7   5 1135.39 99.8561   6
   0  -7  -5 1170.13 92.6266   3
   0  -7  -5 1344.59 350.329   2
   0   7   5 1201.44 100.478   6
   0  -7   5 869.417 127.832   2
   0  -7   7 102.564 54.0902   2
   0  -7  -7 157.453 154.038   2
   0   7   7 169.292 45.0938   6
   0  -7   7 116.730 31.5469   5
   0   7   7 133.183 37.2640   5
   0  -7   7 104.488 45.6158   6
   0  -7  -7 72.3787 32.9353   3
   0   7  -9 58.2193 31.3460   4
   0  -7  -9 107.851 40.5537   3
   0  -7  -9 149.469 126.456   2
   0   7   9 157.054 42.3189   6
   0  -7   9 131.074 35.4636   5
   0   7   9 115.716 38.3995   5
   0   7  -9 116.688 33.8446   3
   0   7 -11 411.292 54.3394   3
   0  -7 -11 497.425 72.7422   3
   0  -7  11 507.147 60.9575   6
   0   7  11 466.217 63.3987   6
   0  -7  11 479.042 59.8907   5
   0   7 -11 397.627 58.2426   4
   0  -7  13 918.855 72.3852   6
   0   7  13 780.034 76.4886   6
   0   7 -13 1025.19 85.2594   4
   0  -7  13 1026.22 81.8541   5
   0   7 -13 825.243 71.1313   3
   0  -7 -13 828.662 97.0885   3
   0  -7  15 183.829 41.2770   5
   0  -7 -15 152.227 56.7256   3
   0   7  15 136.125 36.6796   6
   0   7 -15 175.639 36.6146   3
   0  -7  15 147.704 34.8826   6
   0  -7  17 62.8963 31.7564   5
   0  -7 -17 57.3016 41.4251   3
   0   7 -17 59.3941 27.5954   4
   0  -7 -19 236.301 67.2318   3
   0  -8   0 27394.6 420.158   4
   0  -8   0 27154.6 478.955   6
   0  -8  -2 487.112 156.406   2
   0  -8   2 425.082 101.947   2
   0  -8   2 451.014 56.2797   4
   0  -8   2 389.192 58.9309   6
   0  -8   2 394.608 52.5185   3
   0  -8  -2 429.796 54.6274   3
   0  -8   4 1833.69 167.553   2
   0  -8  -4 1800.80 104.239   3
   0  -8  -6 209.788 42.2520   3
   0  -8   6 230.631 41.7513   5
   0  -8   6 279.512 49.4879   6
   0  -8   8 9.56636 24.8518   6
   0  -8   8 39.0838 24.3528   5
   0  -8  -8 21.3368 76.5869   2
   0  -8  -8 6.87280 18.0561   3
   0  -8  10 18629.8 322.184   6
   0  -8 -10 17543.4 355.168   3
   0  -8  10 17592.7 292.903   5
   0   8  10 18633.4 342.978   6
   0  -8  12 3674.65 134.287   5
   0   8  12 3551.17 147.526   6
   0  -8 -12 3741.93 176.534   3
   0  -8 -14 4364.55 205.155   3
   0  -8 -16 126.628 47.4812   3
   0  -9   1 57.0809 29.1682   6
   0  -9  -1 40.6755 32.8965   6
   0  -9  -1 52.6412 47.6112   2
   0  -9  -3 235.972 101.862   2
   0  -9   3 352.279 54.7045   6
   0  -9   3 321.093 46.5523   5
   0  -9   5 512.812 54.3307   5
   1   0   0-3.91613 28.6109   2
  -1   0   0-4.11448 23.0152   2
   1   0   0 3.65891 27.1886   4
  -1   0   0 3.47809 24.0604   4
   1   0   0 7.94129 14.8071   3
  -1   0   0 5.71218 25.7024   1
   1   0   0-3.03734 24.0275   6
  -1   0   0 12.2537 25.6196   6
  -1   0   0 25.5420 24.3510   5
   1   0   0-5.06838 26.6311   1
   1   0  -2-4.82132 24.4740   1
  -1   0   2 5.16104 21.0055   1
  -1   0  -2 2.03713 17.0367   6
   1   0   2 4.75031 20.8829   6
  -1   0   2-2.69364 23.9634   6
   1   0  -2-3.30164 20.5265   3
   1   0  -2 6.26831 24.7933   6
  -1   0   2 2.52967 21.4324   5
   1   0   2 9.43761 20.0183   3
  -1   0  -2 6.22940 24.2744   5
   1   0   2 5.84824 35.4826   2
   1   0  -2-3.85537 25.6240   2
  -1   0  -2 5.75522 34.0341   2
   1   0  -2 14.7779 27.4529   4
  -1   0   2-3.43088 26.3303   4
   1   0   2-7.53915 27.0612   4
  -1   0  -2 3.46091 26.5608   4
   1   0  -2 5.00877 30.3893   1
  -1   0  -2 24.7348 30.0143   1
   1   0   2-5.25895 22.5618   1
   1   0   2-4.88037 25.6433   1
   1   0   4-4.40208 31.0324   3
   1   0   4 8.18600 25.3790   6
  -1   0  -4 8.08174 20.5123   6
   1   0  -4-8.28786 32.2957   6
   1   0  -4 9.36730 30.4736   3
  -1   0   4 3.76435 24.4923   3
   1   0  -4 5.57769 26.2132   1
  -1   0   4 15.1766 33.6228   1
   1   0  -4 2.63532 24.5108   5
  -1   0   4 9.09106 24.3222   5
   1   0   4-9.15434 29.1262   5
  -1   0  -4 3.76665 27.0402   5
  -1   0   4-6.15587 28.9304   1
   1   0  -4 11.2754 27.5772   1
   1   0   4 8.52432 24.0739   4
  -1   0   4 3.54627 28.4630   4
  -1   0  -4 11.5060 31.2198   1
   1   0   4 19.2825 36.9959   1
   1   0   4 4.66878 32.2972   1
  -1   0  -4-5.37000 34.1713   1
  -1   0   4 3.46826 25.7720   2
   1   0  -4-3.24119 20.1506   2
  -1   0  -4 7.40527 40.1861   2
   1   0   4-8.03134 51.1063   2
  -1   0   6-2.92202 24.7566   5
  -1   0   6 3.04667 23.0134   2
   1   0  -6 9.45742 21.8079   2
  -1   0  -6-18.6764 30.3789   5
   1   0   6 5.64574 38.2971   5
  -1   0   6 2.88881 26.8685   5
  -1   0   6-5.96515 31.3431   1
   1   0   6 2.85008 26.2247   4
  -1   0  -6-3.19061 25.6084   4
  -1   0   6 30.4175 32.6241   4
  -1   0  -6 20.3936 29.3457   1
  -1   0  -6-4.99254 27.0930   1
   1   0   6-4.38815 24.5460   1
   1   0  -6 11.6752 32.6539   1
   1   0   6-12.5027 34.9683   3
  -1   0   6 4.90966 26.6432   3
   1   0  -6 8.18164 40.0209   3
   1   0  -6 5.57700 44.7621   6
  -1   0  -6 4.67037 23.2805   6
   1   0   6 19.8682 33.3168   6
  -1   0   8-3.48622 27.9811   5
   1   0  -8 23.8246 66.6338   3
  -1   0   8 3.26104 29.3466   2
   1   0  -8 7.52063 24.9922   2
  -1   0   8-5.59090 38.6761   1
   1   0  -8 5.82286 34.4341   1
  -1   0   8 3.94145 31.1796   5
   1   0   8 12.7667 39.6857   5
  -1   0  -8-3.93254 32.4526   4
   1   0   8 30.8875 28.5075   4
   1   0  -8 4.25995 35.1545   4
   1   0   8 33.0218 41.0597   1
   1   0   8 9.32832 28.2985   1
  -1   0  -8 37.8906 35.9761   1
  -1   0   8 22.9728 44.0761   6
   1   0   8 9.16440 43.0695   2
  -1   0  -8 68.5516 65.0879   2
   1   0 -10 5.60300 28.4420   1
  -1   0  10 7.40056 34.7800   1
   1   0  10 4.92359 34.7088   6
  -1   0  10-13.2482 46.6965   6
  -1   0  10 10.9916 37.2800   5
   1   0  10 6.48401 38.3438   5
  -1   0  10-5.40866 28.4191   1
   1   0 -10-7.38483 34.7061   1
   1   0 -10 3.83140 24.3806   2
  -1   0  10 3.34842 24.4632   2
  -1   0 -10 9.30083 38.3767   4
   1   0 -10 10.3473 33.6617   4
  -1   0 -10 6.08859 29.7827   1
   1   0  10-4.95488 30.0624   1
  -1   0 -10-8.02905 43.5712   3
   1   0 -10 14.2421 51.1210   3
  -1   0 -10 10.5818 55.6004   2
   1   0  10 7.35450 35.9749   1
  -1   0 -10-11.4464 35.5815   1
  -1   0  12 4.03814 26.8387   2
   1   0 -12 7.98270 37.5159   1
  -1   0  12-6.50620 33.0268   1
  -1   0 -12-20.5184 55.6734   2
   1   0  12-7.85302 31.9619   1
  -1   0 -12 27.8128 40.0218   1
   1   0  12-5.67292 31.7326   1
   1   0 -12-6.35011 28.5728   1
  -1   0 -12-7.87486 33.7845   3
   1   0 -12 12.9733 43.1124   3
  -1   0 -12 4.86327 41.2036   4
   1   0 -12 5.98728 39.7933   4
  -1   0  12 12.1127 39.4048   5
   1   0  12-12.1669 35.0156   5
   1   0  12 20.5206 34.0965   6
  -1   0 -12-6.43488 27.6068   1
  -1   0 -14-4.78800 31.8225   4
   1   0 -14 6.24123 43.9974   4
  -1   0 -14 9.48096 49.8165   2
   1   0  14 24.5817 38.8917   6
   1   0  14-6.42642 30.2020   1
  -1   0  14-7.98887 34.2737   1
   1   0 -14 8.03398 37.7569   1
  -1   0 -14-7.01065 34.2929   3
   1   0 -14 20.6677 42.0590   3
   1   0  14-5.45865 37.0280   5
  -1   0  14 4.72304 33.2949   5
  -1   0 -14 6.36237 27.2957   1
  -1   0  16-7.99578 32.5430   5
   1   0  16-9.59311 34.4337   5
   1   0 -16 8.18488 33.3126   3
   1   0 -16-5.31184 38.1328   4
  -1   0 -16 25.5076 43.1605   2
   1   0  16-7.54770 27.0919   1
  -1   0  16-6.92306 32.5360   1
  -1   0  16 4.60045 30.5760   2
   1   0 -16-7.62100 40.0436   1
  -1   0 -16-6.40035 28.7989   1
   1   0  16-4.49670 32.8525   6
   1   0 -16-6.44682 38.1239   1
  -1   0 -16-11.7314 25.1649   1
   1   0 -18 8.72257 35.9907   4
  -1   0 -18 4.11144 31.5532   4
  -1   0 -18 14.2603 33.5091   2
   1   0  18-7.04565 25.2898   1
  -1   0  18 6.03465 28.3608   1
  -1   0  18-7.20251 37.8446   1
   1   0  18 4.40989 22.3855   1
  -1   0 -18-10.0985 23.7296   1
   1   0 -18 6.96029 34.0466   1
   1   0  18-8.31064 27.0361   5
  -1   0  18 10.1786 24.3568   5
   1   0  18 4.09174 30.9075   6
  -1   0  18 2.94241 22.2259   6
  -1   0 -18-5.17458 27.1892   1
   1   0 -18-5.50759 35.0468   1
   1   0 -18-6.69123 28.7066   3
   1   0 -20 3.63642 28.7666   4
  -1   0 -20 7.56023 30.3399   4
  -1   0 -20-6.00341 38.2019   2
   1   0  20 12.8061 26.0604   1
  -1   0  20 20.2368 29.1201   1
   1   0  20 15.6892 23.1948   1
  -1   0  20-6.36285 32.2991   1
  -1   0  20 2.89629 22.9117   5
   1   0  20 7.27466 24.1748   5
   1   0  20-10.8561 26.4380   6
  -1   0  20-10.2808 20.9215   6
   1   0 -20 10.9046 25.6238   3
  -1   0 -20 9.18833 27.8738   1
  -1   0 -22 3.41438 28.5547   4
   1   0 -22 3.35166 24.9055   4
  -1   0 -22-9.99160 29.5432   2
   1   0 -22 6.74655 40.9329   2
   1   0  22-5.80734 27.2925   1
  -1   0  22-8.94856 28.4714   1
  -1   0  22-5.77274 30.3321   1
   1   0  22-3.56777 22.7030   1
   1   0 -22-5.59215 29.3832   1
  -1   0 -22 20.9703 27.2881   1
  -1   0  22 2.61238 19.0858   5
   1   0  22 3.30334 24.1339   6
  -1   0 -22 4.16137 23.2775   1
   1   0 -22-4.09217 24.8281   1
  -1   0 -22 4.02563 21.8458   3
   1   0  24 3.64847 21.5756   1
  -1   0  24-5.03480 22.6545   1
  -1   0  24 8.88103 19.2872   6
   1   0  24-6.06276 24.6756   6
   1   0  24-2.97619 22.8408   5
  -1   0  24 2.38868 19.1720   5
   1   0 -24 3.89031 21.1115   3
  -1   0 -24-10.6598 19.8760   3
  -1   0 -24-8.51191 29.4414   2
  -1   0 -24-3.05612 27.1881   4
  -1   0 -24 22.3934 23.2035   1
   1   0 -24-3.83593 24.4094   1
   1   0  26 2.65763 20.3960   5
   1   0 -26-2.84982 26.2224   4
  -1   0 -26-5.58787 24.2707   4
   1   0  26-5.58571 21.7661   6
  -1   0  26 2.09503 14.4928   6
  -1   0 -26-3.08797 16.2253   3
   1   0 -26 3.47111 21.0600   3
  -1   0  28-2.06231 14.8050   5
   1   0  28-2.41014 19.3442   5
   1   0 -28 2.69837 24.5574   4
  -1   0  28-1.99098 15.5167   6
   1   0  28 2.61127 19.4039   6
   1   0 -28 20.9324 20.2846   3
  -1   0 -28 8.18799 16.5595   3
  -1   0  30-5.68571 13.8464   6
   1   0  30-2.33004 16.1185   6
  -1   0 -30-2.44655 13.6853   3
   1   0 -30-2.62723 17.8215   3
   1   0  30 2.10598 14.8461   5
   1   0  32 5.65150 13.9984   5
   1   0  32 2.11878 17.0057   6
   1  -1  33 1599.97 82.4283   6
   1  -1  31 1512.77 77.9391   5
   1   1 -31 1564.69 87.8461   3
  -1   1  31 1522.94 77.9505   6
   1  -1  31 1472.53 79.9584   6
   1  -1  29 5322.75 147.498   5
   1   1 -29 5585.93 169.655   3
   1  -1  29 5460.61 152.163   6
  -1   1  29 5520.08 150.890   6
   1  -1  27 22345.9 308.412   6
   1  -1  27 22332.7 310.593   5
  -1   1  27 21917.6 307.297   5
  -1   1  25 9420.81 214.110   6
   1  -1  25 9151.07 201.752   6
  -1  -1 -25 8670.32 235.558   3
   1   1 -25 9231.43 244.758   3
   1  -1  25 9077.34 209.700   5
  -1  -1 -25 7802.12 310.806   2
  -1   1  25 9104.63 214.407   5
   1   1 -25 10223.2 248.052   4
   1  -1  23 677.868 64.2669   5
  -1  -1 -23 602.731 70.9087   3
   1   1 -23 671.055 76.5495   3
  -1   1  23 593.190 61.3272   6
   1   1 -23 621.983 70.6112   4
  -1  -1 -23 761.221 74.4901   4
   1   1 -23 647.296 76.4300   1
  -1  -1 -23 664.768 78.7206   1
  -1   1  23 554.593 75.4071   1
   1  -1  21 345.979 49.7625   5
   1   1 -21 325.728 82.1611   1
  -1  -1 -21 331.227 59.0604   1
   1  -1  21 214.628 45.2545   1
  -1   1  21 298.277 78.6344   1
  -1  -1 -21 157.420 78.6828   2
   1   1 -21 308.693 58.9237   3
  -1  -1 -21 227.255 49.9591   3
   1  -1  21 278.033 44.9720   6
  -1  -1 -21 262.876 62.9945   1
   1   1 -21 284.369 57.6512   1
  -1  -1 -21 351.739 57.7151   4
   1   1 -21 267.164 55.2066   4
  -1   1  21 287.356 50.7940   5
   1  -1  21 256.727 69.1765   1
   1   1 -19 31835.3 568.903   3
  -1  -1 -19 31272.9 595.905   1
   1   1 -19 31305.2 550.236   1
   1  -1  19 28494.9 443.942   5
  -1   1  19 29809.1 433.204   5
   1   1 -19 30558.2 482.899   4
  -1  -1 -19 26290.6 776.170   2
  -1   1  19 28836.4 515.877   1
   1   1 -19 30960.4 712.954   1
  -1  -1 -19 26679.6 492.788   1
  -1   1  17 54973.9 610.860   5
   1  -1  17 51686.0 639.530   5
   1   1 -17 51451.4 679.578   4
  -1  -1 -17 47372.5 586.833   4
  -1  -1 -17 42568.5 726.647   1
  -1   1  17 51948.6 805.347   2
  -1   1  17 45813.4 838.425   1
   1  -1  17 43122.1 580.167   1
   1   1 -17 56344.1 807.358   3
   1  -1  17 47843.8 500.523   6
  -1  -1 -17 54760.2 1140.37   2
   1   1 -17 43074.8 684.180   2
  -1   1  17 52261.3 759.191   1
   1   1 -17 45551.7 901.916   1
  -1  -1 -17 45553.4 691.781   1
  -1   1  15 71546.5 995.953   2
  -1  -1 -15 125948. 1883.28   2
  -1  -1 -15 63374.3 689.513   4
   1   1 -15 105604. 1096.04   4
  -1   1  15 80822.5 1107.54   1
   1   1 -15 57612.8 964.986   1
   1  -1  15 91422.5 936.569   1
  -1   1  15 82159.0 1119.38   1
   1   1 -15 68628.7 1145.45   1
  -1  -1 -15 77488.2 1000.45   1
  -1  -1 -13 1171.64 96.5233   4
   1   1 -13 1192.83 134.261   4
  -1   1  13 1111.34 127.498   2
   1   1 -13 1053.26 83.1755   2
  -1  -1 -13 870.238 199.243   2
  -1   1  13 1295.83 125.077   6
   1  -1  13 1191.37 93.1712   6
  -1  -1 -13 1038.45 125.815   1
   1   1 -13 757.315 107.519   1
   1  -1  13 512.774 85.6253   1
   1  -1  13 1364.74 134.964   5
  -1   1  13 1053.78 96.0817   5
  -1   1  13 717.724 113.854   1
   1  -1  13 468.019 91.5993   1
  -1  -1 -13 831.498 109.074   1
  -1  -1 -11 1335.65 93.8084   4
   1   1 -11 868.413 135.814   4
   1  -1  11 770.915 115.037   2
  -1   1  11 882.509 107.966   2
  -1   1  11 1078.87 128.080   1
   1   1 -11 845.410 107.236   1
   1  -1  11 1436.20 108.657   6
   1   1 -11 1204.97 143.775   1
  -1  -1 -11 1035.96 111.824   1
  -1   1  11 893.199 110.916   1
   1  -1  11 1371.52 147.743   5
  -1   1  11 748.721 82.3627   5
  -1  -1 -11 1168.41 129.478   1
   1  -1  11 820.416 103.137   1
  -1   1   9 72252.6 668.501   5
  -1  -1  -9 81329.4 555.582   4
  -1  -1  -9 79397.3 944.083   1
   1  -1   9 70011.4 769.318   1
  -1   1   9 79374.3 1031.84   1
   1  -1   9 75578.3 955.768   1
   1   1  -9 56300.9 1067.67   3
  -1   1   9 71461.9 962.259   6
   1  -1   9 95304.8 885.855   6
   1  -1   9 65498.6 860.221   2
   1   1  -9 76844.6 614.249   2
  -1  -1  -9 74658.5 1801.72   2
   1   1  -9 82247.1 1017.75   1
  -1  -1  -9 77035.5 851.763   1
  -1   1   7 46823.2 680.499   2
   1  -1   7 44328.2 650.883   2
   1   1  -7 49314.6 556.267   2
  -1  -1  -7 48026.7 1524.84   2
   1  -1   7 38221.9 567.171   6
  -1   1   7 38063.9 709.956   6
   1  -1   7 68232.7 1225.56   5
  -1   1   7 53278.1 450.484   5
  -1  -1  -7 61657.5 1410.82   3
   1   1  -7 42445.2 844.340   3
  -1  -1  -7 52681.5 714.910   1
   1   1  -7 46532.6 759.362   1
  -1  -1  -7 50898.4 699.814   1
   1  -1   7 49410.8 724.780   1
  -1   1   7 49489.9 800.909   1
  -1  -1  -5 843731. 2405.14   5
   1  -1   5 799700. 2526.72   4
   1   1  -5 726118. 4116.78   4
   1  -1   5 803012. 2346.52   2
  -1  -1  -5 750517. 5789.77   2
  -1  -1  -5 830919. 2850.31   1
   1  -1   5 827226. 2901.01   1
   1   1  -5 836317. 2976.75   3
  -1   1   5 858185. 3050.61   6
   1  -1   5 863527. 1982.17   6
  -1  -1  -5 806571. 2415.56   6
  -1  -1  -5 791121. 2739.66   1
   1   1  -3 3599.37 206.685   6
   1  -1   3 3739.87 167.400   2
  -1   1   3 3491.53 187.110   2
  -1  -1  -3 4144.42 185.478   5
   1   1  -3 3793.49 235.770   2
   1   1  -3 4803.92 268.991   4
  -1   1   3 3727.44 174.220   4
  -1  -1  -3 3738.32 108.401   4
  -1   1   3 2392.07 161.255   1
   1   1  -3 4140.01 118.930   3
  -1  -1  -3 4147.81 389.791   3
   1  -1   3 3749.48 177.104   3
  -1  -1  -3 3777.31 202.096   1
  -1  -1  -3 3371.62 168.830   6
  -1   1   3 4228.10 184.453   6
   1   1  -3 1627.50 126.066   1
  -1  -1  -1 28337.0 490.059   6
  -1   1   1 29265.5 354.644   6
   1  -1   1 27145.5 418.627   2
  -1  -1  -1 28671.0 486.275   5
  -1   1   1 30785.9 357.353   5
   1  -1   1 21695.7 670.670   5
  -1  -1  -1 30396.2 514.600   1
   1   1  -1 36033.7 828.755   2
   1   1  -1 35093.9 578.942   4
  -1  -1  -1 26011.8 319.190   4
  -1   1   1 31134.1 534.401   4
   1  -1   1 30841.6 540.190   3
  -1  -1  -1 16867.7 570.102   3
   1  -1   1 27020.9 450.213   1
  -1   1   1 28664.6 474.332   1
  -1   1   1 31241.3 459.616   1
  -1  -1  -1 23688.8 478.651   1
   1  -1  -1 29478.6 478.231   2
  -1   1  -1 30153.5 475.290   2
   1  -1  -1 32202.7 485.089   5
   1  -1  -1 28932.1 329.738   6
   1   1   1 30542.6 830.698   2
   1   1   1 32734.0 426.451   4
  -1  -1   1 31495.5 448.536   4
   1   1   1 28708.8 362.819   3
  -1  -1   1 33195.2 566.996   1
   1  -1  -1 29719.7 466.757   1
  -1   1  -1 28594.1 475.869   1
  -1   1  -1 30660.2 450.022   1
  -1  -1   1 31512.1 568.034   1
  -1  -1   3 4385.22 233.099   6
  -1   1  -3 3368.04 145.621   2
   1   1   3 4173.04 208.096   5
  -1  -1   3 3926.77 200.684   5
  -1   1  -3 3283.87 294.409   5
  -1   1  -3 4449.45 203.308   1
   1   1   3 4928.87 219.993   1
   1   1   3 3548.09 310.714   2
  -1  -1   3 3638.11 195.182   2
   1   1   3 3286.85 101.514   4
  -1  -1   3 4234.56 218.063   4
  -1  -1   3 4123.33 199.929   1
   1   1   3 4619.01 302.183   3
  -1   1  -3 4033.63 215.701   3
  -1  -1   3 2599.65 225.830   3
   1  -1  -3 4440.66 187.645   6
  -1   1  -3 4187.16 195.695   1
   1  -1  -3 3816.19 197.288   1
   1  -1  -5 711975. 2991.58   6
  -1  -1   5 768267. 2842.52   6
   1   1   5 791507. 2717.25   5
  -1  -1   5 752179. 2687.04   5
  -1   1  -5 773484. 4496.87   5
   1   1   5 793617. 2518.30   1
   1  -1  -5 790262. 2983.79   3
   1   1   5 753479. 4718.67   2
   1  -1  -5 787257. 2450.21   4
   1   1   5 766171. 2955.68   1
  -1  -1   5 811284. 4673.86   3
  -1   1  -5 786463. 2145.66   2
   1  -1  -5 828910. 2925.58   2
  -1  -1   5 766118. 2014.22   2
   1  -1  -5 762520. 2924.35   1
  -1  -1   5 790920. 2835.36   1
  -1  -1   5 832050. 2998.60   1
   1  -1  -5 778423. 2658.68   1
  -1   1  -7 45105.1 540.015   2
  -1  -1   7 49193.1 430.915   2
   1   1   7 52057.9 704.981   5
  -1   1  -7 50603.2 656.120   1
   1   1   7 50431.1 662.425   1
   1  -1  -7 49295.5 550.957   5
   1   1   7 40936.0 390.788   4
   1  -1  -7 48647.9 674.174   1
  -1  -1   7 48126.1 716.935   1
   1   1   7 50746.4 758.964   1
  -1  -1   7 57623.0 1281.20   3
   1  -1  -7 46554.6 783.210   3
   1   1   7 48278.4 659.059   6
  -1   1  -7 54907.0 585.185   6
   1  -1  -7 49522.4 774.232   1
  -1   1  -7 48074.2 676.271   1
  -1  -1   7 52846.4 778.455   1
  -1  -1   9 67847.1 496.655   2
  -1   1  -9 76317.6 719.056   2
   1   1   9 85103.3 930.259   5
   1   1   9 77369.5 856.344   1
  -1   1  -9 76541.4 859.642   1
  -1  -1   9 73458.2 842.700   5
  -1   1  -9 90492.2 1009.78   4
   1   1   9 78475.0 643.811   4
   1  -1  -9 75158.8 698.041   4
   1  -1  -9 70474.8 880.265   1
  -1  -1   9 80978.5 1016.58   1
  -1   1  -9 81602.8 927.024   3
   1  -1  -9 79366.2 1118.41   3
  -1   1  -9 84446.9 844.371   6
   1   1   9 75539.6 844.979   6
   1   1   9 78147.7 996.174   1
   1  -1  -9 88251.5 1063.48   1
  -1  -1   9 73961.8 930.541   1
  -1   1  -9 70846.6 877.270   1
   1   1  11 1337.38 126.698   5
  -1   1 -11 1007.40 96.4976   2
   1   1  11 1400.95 126.340   6
   1  -1 -11 1017.70 88.6404   4
   1   1  11 1064.33 130.745   1
   1  -1 -11 1200.13 167.780   3
  -1   1 -11 1117.71 120.094   3
   1  -1 -11 832.886 109.693   1
  -1   1 -11 835.720 105.149   1
   1   1  11 915.127 108.519   1
   1  -1 -11 1251.67 114.852   5
  -1  -1  11 1085.79 106.826   5
   1  -1 -11 1395.63 144.508   1
  -1  -1  11 819.370 105.395   1
  -1   1 -11 743.757 112.374   1
  -1   1 -13 652.924 89.9582   1
   1   1  13 636.294 104.636   1
   1  -1 -13 505.220 100.324   1
  -1  -1  13 1173.60 102.484   6
   1   1  13 978.162 73.8715   4
   1   1  13 879.969 123.206   1
   1  -1 -13 1179.26 171.103   3
  -1   1 -13 950.075 117.814   3
  -1  -1  13 838.397 121.163   1
   1  -1 -13 915.572 122.365   1
  -1   1 -13 480.788 103.080   1
  -1  -1  13 672.506 77.4483   2
  -1   1 -13 746.025 101.996   4
   1  -1 -13 891.763 88.0587   4
  -1  -1  13 1219.29 151.207   1
  -1  -1  15 94132.1 1035.70   5
   1  -1 -15 90126.5 940.152   4
   1  -1 -15 94212.6 1131.58   1
   1   1  15 89699.6 1035.65   6
  -1  -1  15 89461.1 887.562   6
  -1   1 -15 77126.9 851.043   2
  -1  -1  15 67451.3 1114.39   1
  -1   1 -15 93114.5 1073.46   3
   1  -1 -15 90102.6 1448.61   3
  -1   1 -15 94463.8 1103.76   1
   1  -1 -15 73869.9 1059.51   1
   1   1  15 85532.7 1018.96   5
   1   1  17 46140.7 724.605   5
  -1  -1  17 27858.7 577.490   5
  -1   1 -17 47598.8 691.770   4
   1  -1 -17 39183.0 649.711   4
   1   1  17 42441.9 682.048   1
   1  -1 -17 56193.2 778.681   1
  -1  -1  17 34479.2 549.991   6
   1   1  17 29311.2 587.556   6
  -1  -1  17 45662.3 885.314   1
   1   1  17 39009.9 728.266   1
  -1   1 -17 43011.9 573.342   2
  -1   1 -17 41573.3 375.378   2
  -1   1 -17 41673.7 688.462   1
  -1  -1  17 50228.6 849.262   1
   1  -1 -17 25703.5 775.617   3
  -1   1 -17 33287.0 644.581   3
  -1  -1  19 25834.0 493.835   5
   1  -1 -19 30084.6 508.110   4
   1   1  19 27660.6 548.013   6
  -1  -1  19 34790.8 703.865   1
   1   1  19 25902.7 499.128   1
   1   1  19 29514.8 602.942   1
   1  -1 -19 24178.3 636.198   3
  -1   1 -19 27503.1 544.651   3
  -1  -1  19 31247.7 599.594   1
   1  -1 -19 28536.0 583.595   1
   1   1  19 33557.3 588.657   5
  -1   1 -19 28092.2 434.773   2
   1  -1 -19 30902.9 544.500   1
  -1   1 -19 25178.2 454.011   1
  -1  -1  21 238.288 53.3272   5
   1   1  21 396.867 69.4682   5
  -1  -1  21 281.037 46.8527   6
   1   1  21 600.403 82.9954   6
  -1   1 -21 298.388 56.8716   4
   1  -1 -21 284.871 56.1635   4
  -1   1 -21 252.397 43.3401   2
   1   1  21 289.156 61.3250   1
  -1  -1  21 307.953 70.9447   1
  -1  -1  21 319.008 67.6782   1
   1   1  21 338.607 73.0219   1
  -1   1 -21 296.323 66.4422   1
   1  -1 -21 390.775 73.1968   1
   1  -1 -21 233.574 65.2407   3
  -1   1 -21 287.775 58.9209   3
   1  -1 -21 326.031 61.2893   1
  -1   1 -21 279.142 50.9963   1
  -1   1 -23 690.010 82.2782   3
   1  -1 -23 656.406 91.8113   3
  -1   1 -23 687.444 77.0672   4
   1   1  23 805.671 86.5999   6
  -1  -1  23 664.436 59.0119   6
   1   1  23 626.326 89.3814   1
   1  -1 -23 542.998 123.403   2
   1   1  23 668.315 81.9404   1
   1  -1 -23 720.172 88.0285   1
   1  -1 -25 9653.27 293.054   3
  -1   1 -25 9991.63 269.303   3
  -1  -1  25 9069.51 215.887   5
   1   1  25 10546.5 261.177   5
  -1   1 -25 9024.29 244.362   4
   1  -1 -25 10117.2 246.585   4
   1  -1 -25 8459.60 389.227   2
  -1  -1  25 8726.86 186.718   6
   1   1  25 10006.4 265.296   6
  -1  -1  27 23181.1 323.645   5
   1   1  27 25652.3 386.659   6
  -1  -1  27 23097.0 294.750   6
  -1   1 -27 24471.3 365.397   4
   1   1  27 24717.3 371.984   5
   1  -1 -27 23742.7 411.483   3
  -1   1 -27 24810.6 392.531   3
  -1  -1  29 5570.44 151.193   5
  -1  -1  29 5633.50 143.910   6
   1   1  29 5542.26 175.054   6
  -1   1 -29 5702.08 171.440   4
   1   1  29 5550.10 167.440   5
  -1   1 -29 6083.07 181.379   3
  -1  -1  31 1423.18 74.2949   5
  -1  -1  31 1529.85 75.9763   6
   1   1  31 1501.86 86.4528   6
   1   1  31 1486.13 83.7868   5
   1  -1 -31 1472.95 92.6120   3
   1   2 -32 45.8363 25.2596   4
   1  -2  30 5.68051 16.0425   6
   1   2 -30 26.5077 20.6588   3
   1   2 -30 12.2483 22.2939   4
   1  -2  28 28.5844 18.8664   5
   1  -2  28 41.2682 21.9850   6
  -1   2  28 44.3515 23.2097   6
   1   2 -28 23.3503 22.5381   4
   1   2 -28 15.2296 19.8179   3
   1   2 -26 14.2923 21.1297   3
   1  -2  26 19.6570 19.2307   6
  -1   2  26 3.07348 22.8384   6
   1  -2  26-2.43914 17.1947   5
  -1  -2 -26 28.2136 42.7945   2
   1   2 -26 8.09806 21.3537   4
  -1   2  24 11.4446 30.6189   5
   1  -2  24 6.01555 18.6500   6
   1  -2  24 10.8976 18.4805   5
   1   2 -24 2.92734 22.4659   4
  -1  -2 -24 8.05498 39.4014   2
   1   2 -22 265.461 57.8310   3
   1  -2  22 197.112 34.8383   6
  -1   2  22 222.302 58.3092   5
   1  -2  22 265.019 46.3893   5
   1   2 -22 220.338 47.1415   4
  -1  -2 -22 110.508 66.1101   2
  -1  -2 -20 35.3585 37.1573   1
   1   2 -20 3.37868 21.4998   1
   1   2 -20-10.9098 29.6020   3
  -1   2  20-3.49561 20.1203   1
  -1   2  20 8.75024 31.9642   5
  -1  -2 -20 3.35736 18.7801   1
   1   2 -20-8.93773 40.2160   1
   1  -2  20 3.59487 26.7128   5
   1  -2  20-8.72102 21.1236   6
   1   2 -20 10.8450 26.8624   4
  -1  -2 -20 12.8303 28.4958   4
  -1   2  18 11.3529 42.1806   6
   1  -2  18 7.73911 26.4230   6
   1  -2  18-4.20071 34.6656   5
   1   2 -18-9.32824 41.9731   1
  -1   2  18 8.45937 31.9495   5
  -1  -2 -18 4.93730 19.8138   4
  -1  -2 -18 12.0255 51.5914   2
  -1   2  18 14.4505 37.9642   1
   1  -2  18 12.4789 21.5813   1
  -1   2  18 30.5576 23.1750   1
   1  -2  18 7.47142 36.5468   1
  -1  -2 -18 6.49048 35.2218   3
   1   2 -18 29.9468 38.1125   3
   1   2 -18 23.9838 28.6959   1
  -1  -2 -18 23.4218 36.6914   1
   1  -2  16 154.877 50.2668   5
   1   2 -16 117.271 65.9054   1
  -1  -2 -16 193.132 49.8249   1
  -1   2  16 225.350 52.3258   5
   1   2 -16 191.610 57.0625   4
  -1  -2 -16 132.402 35.9004   4
  -1  -2 -16 56.2624 91.5161   2
  -1   2  16 119.707 62.5698   1
   1   2 -16 133.045 50.0269   1
   1  -2  16 214.218 43.9250   1
  -1   2  16 161.842 47.2433   1
   1  -2  16 134.206 57.2204   1
  -1   2  16 110.134 56.0310   2
  -1  -2 -16 171.069 72.4705   3
   1   2 -16 112.799 48.0930   3
   1  -2  16 169.819 41.8888   6
  -1  -2 -14 7.83222 36.8087   1
  -1  -2 -14 16.6373 78.1894   2
   1   2 -14 30.1744 41.7474   3
  -1  -2 -14 69.4181 52.1069   3
  -1   2  14 50.1604 33.2515   5
   1   2 -14 71.6210 53.9812   1
   1  -2  14 50.0039 44.0627   5
   1   2 -14 28.4481 31.8260   1
   1  -2  14 33.8979 30.4184   1
  -1   2  14 37.1162 42.7273   1
  -1   2  14 23.0207 40.3198   2
  -1  -2 -14 46.9263 32.8115   1
   1  -2  14 14.1340 31.7984   1
  -1   2  14 15.7425 33.3918   1
  -1   2  12 434.826 50.8586   5
  -1   2  12 500.640 96.2021   6
   1  -2  12 425.392 55.9216   6
  -1  -2 -12 439.906 84.1514   1
   1  -2  12 270.190 54.4611   2
  -1  -2 -12 376.412 156.720   2
   1   2 -12 680.269 92.2072   3
   1  -2  12 333.006 68.7243   1
  -1   2  12 403.299 84.3760   1
   1   2 -12 628.842 96.1254   1
   1  -2  12 485.009 87.7331   1
  -1   2  12 448.069 86.4052   1
  -1  -2 -12 198.570 93.7451   3
  -1   2  12 392.568 87.1882   2
  -1   2  10 391.715 82.2012   1
   1  -2  10 262.267 62.0192   1
  -1   2  10 576.195 96.2155   6
   1   2 -10 162.038 47.3398   1
  -1  -2 -10 544.829 82.9663   1
  -1   2  10 465.871 46.4012   5
   1  -2  10 508.014 59.7547   6
  -1   2  10 458.436 94.6906   2
   1  -2  10 176.502 83.5981   5
   1   2 -10 544.020 115.288   4
   1  -2  10 297.388 50.9895   2
   1  -2  10 529.726 80.6664   1
  -1  -2 -10 631.539 193.024   2
   1   2 -10 493.218 71.2023   3
  -1  -2 -10 493.801 73.9744   1
  -1   2  10 373.388 77.9841   1
  -1  -2 -10 266.338 102.413   3
   1   2 -10 488.057 69.7721   1
   1  -2   8 32.1759 24.3480   2
  -1  -2  -8 26.6183 95.5441   2
  -1  -2  -8 51.2812 34.0596   1
   1  -2   8 53.9524 33.3101   1
   1   2  -8 29.9623 28.9201   3
   1  -2   8 41.4590 31.8668   1
  -1  -2  -8 85.3337 38.1941   1
   1   2  -8 64.8871 37.1997   1
  -1   2   8 16.3061 35.3646   1
  -1   2   8 52.8641 22.7939   5
   1  -2   8 40.6527 29.5566   6
  -1   2   8 51.0529 47.4400   6
   1  -2   6 952.998 74.1142   2
  -1   2   6 976.920 56.8940   5
  -1  -2  -6 1154.69 104.185   1
   1   2  -6 1219.32 177.609   4
   1   2  -6 923.065 170.043   2
   1  -2   6 1162.03 100.287   1
  -1   2   6 989.351 85.4237   4
   1   2  -6 1065.46 80.5391   3
  -1   2   6 981.019 100.593   1
  -1   2   6 1140.31 111.744   6
   1   2  -6 905.239 95.2011   1
  -1  -2  -6 1120.24 93.8621   1
   1  -2   4 856.862 74.6711   6
  -1   2   4 794.605 90.0852   6
   1  -2   4 745.627 79.9404   6
  -1   2   4 800.656 129.089   2
   1  -2   4 852.160 69.1854   2
  -1   2   4 909.914 57.5256   5
   1   2  -4 544.995 105.603   5
   1  -2   4 1110.73 137.918   5
   1   2  -4 962.469 91.4098   1
  -1   2   4 885.206 79.6567   1
  -1  -2  -4 753.047 41.6732   4
   1   2  -4 600.350 131.732   4
  -1   2   4 931.956 88.7896   4
  -1  -2  -4 820.876 108.466   3
   1   2  -4 906.755 71.0174   3
   1   2  -4 928.989 87.6585   1
  -1   2   4 991.049 92.9989   1
  -1  -2  -4 925.680 97.0744   1
   1  -2   4 850.158 58.4094   1
   1   2  -4 829.382 186.372   2
   1  -2   4 837.757 83.4814   1
  -1  -2  -4 964.278 247.499   2
   1  -2   2 853.981 77.9518   2
  -1   2   2 842.281 120.043   2
  -1  -2  -2 800.295 77.5624   1
   1  -2   2 952.217 64.5493   1
   1  -2   2 938.668 79.0714   5
   1  -2   2 982.931 119.959   5
   1  -2   2 885.317 77.0817   6
  -1   2   2 777.698 87.5334   6
   1   2  -2 933.148 141.780   4
  -1  -2  -2 1074.01 85.9907   4
  -1  -2  -2 780.437 86.0592   1
   1   2  -2 867.869 62.2518   3
   1   2  -2 815.870 80.9107   1
  -1   2   2 946.774 67.0810   1
   1  -2   2 824.941 67.8102   1
  -1  -2  -2 757.292 82.3522   3
  -1   2   0 4044.21 224.491   2
  -1  -2   0 3545.53 330.434   2
  -1   2   0 3040.68 124.090   1
   1   2   0 3971.11 207.635   4
  -1  -2   0 4361.30 274.437   4
   1   2   0 3449.68 206.586   5
   1  -2   0 2755.01 120.882   5
   1  -2   0 3108.56 117.725   1
  -1  -2   0 3268.76 125.179   3
  -1   2   0 3578.45 202.651   3
  -1  -2   0 3062.13 132.890   3
  -1  -2   0 3291.92 149.164   1
   1  -2   0 3209.93 141.595   6
   1  -2  -2 884.972 68.7001   5
   1   2   2 1010.46 118.289   5
   1   2   2 981.875 117.104   6
   1  -2  -2 825.457 72.3729   6
   1   2   2 867.591 84.1978   1
  -1   2  -2 1162.71 120.049   2
   1  -2  -2 1067.93 107.326   4
  -1  -2   2 790.497 55.6770   3
  -1   2  -2 870.647 103.756   3
   1   2   2 735.210 79.5615   1
   1  -2  -2 837.085 69.6985   1
  -1  -2   2 933.548 81.2193   1
  -1   2  -2 774.631 58.5667   1
   1  -2  -2 723.642 68.1455   1
  -1  -2   2 793.143 81.9836   1
   1  -2  -4 747.254 51.8023   5
   1   2   4 858.948 107.672   5
   1   2   4 841.637 112.822   6
   1   2   4 814.364 82.6342   3
   1   2   4 777.571 87.6788   1
  -1   2  -4 976.968 111.140   3
  -1  -2   4 794.752 58.6908   3
   1   2   4 867.489 77.9823   1
   1  -2  -4 959.591 79.9501   1
  -1   2  -4 842.466 68.3729   1
  -1  -2   4 880.114 83.6078   1
   1   2   4 891.549 50.5523   4
  -1  -2   4 795.752 79.6884   1
   1  -2  -4 974.017 83.5741   1
  -1  -2   6 1063.84 95.9978   2
   1  -2  -6 1143.61 116.815   3
  -1   2  -6 1180.06 114.290   4
   1  -2  -6 1227.87 93.7887   4
   1  -2  -6 1028.95 49.2684   5
   1   2   6 1010.02 105.527   5
   1   2   6 1044.01 89.0077   1
  -1   2  -6 1015.97 82.6358   1
  -1  -2   6 920.296 77.9326   3
  -1   2  -6 1253.89 125.914   3
  -1   2  -6 1309.14 101.649   2
  -1  -2   6 1151.70 100.109   1
  -1   2  -6 1081.53 90.8744   1
   1  -2  -6 1242.67 99.7157   1
   1  -2  -6 834.823 93.0617   1
  -1  -2   6 989.058 92.7763   1
   1  -2  -8 6.10091 36.0783   3
   1  -2  -8 18.5209 29.4638   1
  -1  -2   8 34.3357 32.4199   1
  -1   2  -8 3.38470 26.3786   6
   1   2   8 57.7214 40.4087   5
   1  -2  -8 29.3060 17.6877   5
  -1  -2   8 38.0359 23.3159   2
   1   2   8 135.659 44.4280   1
   1  -2  -8 46.7366 32.9183   4
  -1  -2   8 46.5214 30.8983   1
   1  -2  -8 38.1563 39.1311   1
  -1   2  -8 43.6217 36.9877   1
   1   2   8 15.2291 31.5600   1
  -1   2  -8 55.2135 36.6966   3
  -1   2  -8 34.7865 28.5850   2
  -1  -2  10 488.432 69.5956   6
   1  -2 -10 275.287 49.0285   5
   1  -2 -10 484.150 56.4881   4
   1   2  10 420.945 76.6185   1
  -1  -2  10 426.169 71.5361   1
  -1   2 -10 575.228 84.2676   3
  -1  -2  10 523.919 75.5446   1
   1  -2 -10 531.131 81.3759   1
  -1   2 -10 291.039 79.5836   1
   1  -2 -10 399.619 85.7096   3
  -1  -2  10 346.950 26.2778   2
  -1   2 -10 378.098 44.5642   2
   1  -2 -10 185.854 71.2642   1
   1   2  12 592.355 80.5558   5
   1  -2 -12 421.418 66.6018   5
   1  -2 -12 317.251 80.8774   1
   1   2  12 448.085 86.1032   1
  -1  -2  12 456.700 74.8958   5
  -1   2 -12 571.051 94.8024   4
   1   2  12 497.683 77.0281   6
  -1   2 -12 416.260 65.8679   1
  -1  -2  12 398.954 80.6749   1
   1  -2 -12 373.966 74.6821   1
  -1   2 -12 110.115 49.4059   1
  -1  -2  12 573.212 88.9141   1
  -1   2 -12 474.128 79.1720   3
  -1   2 -12 281.603 34.6609   2
  -1  -2  12 570.907 71.3046   6
   1   2  12 538.180 95.1544   1
   1  -2 -14 17.7759 28.9839   1
  -1   2 -14 24.1445 37.5269   1
   1   2  14 40.1684 41.9238   6
   1  -2 -14 37.3080 31.9298   4
   1   2  14 11.1375 15.2666   4
   1  -2 -14 54.1195 40.7903   1
  -1   2 -14 25.9631 25.5892   1
  -1  -2  14 29.3879 39.8698   1
   1   2  14 57.3032 43.4589   1
  -1  -2  14 51.1586 47.5820   5
   1   2  14 13.7189 33.5533   1
  -1   2 -14 11.0871 32.7824   3
   1   2  14 48.6386 44.5979   5
   1   2  16 265.693 73.8280   5
  -1  -2  16 299.718 54.1115   6
   1   2  16 129.276 53.4768   6
  -1   2 -16 136.244 52.1366   1
   1  -2 -16 138.688 51.0451   1
   1   2  16 72.7547 45.7969   1
  -1  -2  16 146.102 61.7178   1
  -1   2 -16 136.317 55.0300   4
   1   2  16 83.2732 31.8217   4
   1  -2 -16 148.350 48.1888   4
  -1   2 -16 91.5686 34.3479   1
   1  -2 -16 148.364 56.6033   1
  -1  -2  16 146.710 60.6902   1
   1   2  16 78.6506 41.1548   1
  -1   2 -16 161.312 51.9003   3
   1  -2 -16 145.330 74.5212   3
   1  -2 -18 13.0385 34.3813   4
  -1   2 -18 20.3509 33.8147   4
   1  -2 -18 18.9559 30.1558   1
  -1   2 -18 19.5320 25.9631   1
  -1  -2  18 7.47028 32.0488   1
   1   2  18 10.2014 27.6799   1
  -1  -2  18 5.75144 30.2202   1
   1   2  18 6.62777 26.9752   1
  -1   2 -18 6.19285 29.1042   3
   1  -2 -18 10.8986 33.0621   3
   1   2  18 49.0772 49.4241   5
  -1  -2  18 25.6352 30.6271   6
  -1  -2  18 6.06699 38.6065   5
   1  -2 -18 14.9891 26.2528   1
  -1   2 -18 4.87403 29.5719   1
   1   2  20 18.8426 30.6492   1
   1   2  20 12.3928 31.4542   6
  -1   2 -20 6.06192 26.0067   3
   1  -2 -20-10.4782 31.7867   3
   1   2  20 21.0051 41.4053   5
   1  -2 -20-4.42199 23.2348   1
  -1   2 -20 4.77519 28.2386   1
  -1  -2  20-18.5474 37.5104   5
   1   2  20 24.2854 28.5332   1
   1  -2 -20 3.98196 32.4133   4
  -1   2 -20-4.45872 36.2941   4
  -1  -2  22 170.341 54.4477   5
   1   2  22 209.488 72.0559   5
   1  -2 -22 216.308 51.2921   4
   1   2  22 234.874 58.7675   6
  -1  -2  22 255.248 53.5848   6
  -1   2 -22 161.801 50.7767   3
   1  -2 -22 142.407 58.7886   3
  -1  -2  24 11.4350 23.6974   5
  -1   2 -24 16.8579 26.6715   4
   1  -2 -24-2.67426 26.9067   4
   1   2  24 15.8565 37.9437   5
  -1  -2  24 13.9419 22.3800   6
   1  -2 -24 19.0164 31.0065   3
  -1  -2  26 18.6882 24.2744   5
   1  -2 -26-9.37486 49.2590   2
  -1   2 -26 17.9692 25.6970   4
  -1  -2  26 15.1612 19.7113   6
   1   2  26 3.99030 25.9624   6
  -1   2 -26 12.4437 23.2022   3
   1  -2 -26 14.6291 31.7274   3
  -1  -2  28 38.0392 23.3342   5
   1  -2 -28 11.4736 20.7545   3
  -1   2 -28 27.8039 22.6128   3
   1   2  28 40.3047 29.5308   6
  -1  -2  28 50.0712 22.0772   6
   1   2  28 31.1425 27.7728   5
  -1   2 -30 22.1422 19.4622   4
   1   2  30 36.2487 23.6242   6
  -1  -2  30 27.1504 17.8323   6
  -1   2 -30 27.1826 19.2192   3
   1  -2 -30 15.2441 17.5486   3
  -1  -2  32 78.8191 23.3275   5
   1   3 -31 1168.16 83.6065   3
  -1  -3 -29 4103.21 236.568   2
   1  -3  29 4579.34 137.259   5
  -1  -3 -29 3936.22 144.991   3
   1  -3  27 17530.3 249.559   6
   1   3 -27 18920.9 329.182   4
   1  -3  27 20179.3 301.288   5
  -1  -3 -27 16700.5 320.925   3
   1   3 -27 22979.4 431.249   3
  -1  -3 -27 20004.5 542.999   2
   1  -3  25 7174.33 161.496   6
   1   3 -25 8336.69 226.773   4
  -1  -3 -25 8633.88 382.558   2
   1  -3  25 8482.08 209.124   5
   1   3 -25 9169.88 297.422   3
  -1  -3 -25 7280.06 234.567   3
   1   3 -23 690.284 72.3730   4
   1  -3  23 584.285 54.3831   6
   1  -3  23 700.716 69.4936   5
  -1  -3 -23 581.637 120.790   2
   1   3 -23 526.460 84.1294   3
  -1  -3 -23 540.975 74.5216   3
  -1   3  21 188.298 52.4161   5
   1  -3  21 259.131 43.7499   6
  -1   3  21 231.488 59.1745   6
   1  -3  21 269.469 53.4950   5
  -1  -3 -21 209.917 94.9298   2
   1  -3  19 18421.0 340.421   6
   1  -3  19 17924.1 411.735   5
   1   3 -19 18671.1 474.444   3
  -1  -3 -17 34876.8 980.973   2
  -1   3  17 25746.6 645.196   1
  -1  -3 -17 23951.7 638.988   3
   1  -3  17 24173.5 391.083   6
  -1  -3 -17 24322.7 653.238   1
  -1   3  17 34335.2 425.229   5
  -1   3  17 35112.8 474.022   1
  -1  -3 -17 29499.5 435.050   1
   1   3 -17 20963.1 617.447   1
  -1   3  15 67409.5 549.568   5
  -1  -3 -15 86985.6 1151.09   1
  -1  -3 -15 79101.7 1588.17   2
   1   3 -15 78193.4 855.118   3
   1  -3  15 75239.3 655.106   6
  -1   3  15 83856.9 1047.06   6
   1  -3  15 87822.6 766.118   1
  -1   3  15 67345.2 1004.89   2
   1   3 -15 76030.4 1086.05   1
  -1   3  15 73028.5 755.447   1
  -1  -3 -15 69120.1 721.559   1
   1  -3  13 822.366 121.744   5
  -1  -3 -13 1958.87 306.634   2
   1   3 -13 2114.52 164.654   4
   1  -3  13 1831.72 106.639   6
  -1   3  13 1861.00 156.394   6
   1  -3  13 2362.28 141.489   1
  -1   3  13 1482.57 155.350   1
  -1  -3 -13 1238.41 183.677   3
   1   3 -13 1650.52 115.221   3
  -1   3  13 1500.91 172.380   2
   1   3 -13 1594.29 142.709   1
  -1  -3 -13 1412.01 122.072   1
  -1   3  13 1315.04 132.696   1
  -1   3  13 1404.22 79.7416   5
   1   3 -13 1231.44 112.757   1
  -1  -3 -11 669.258 87.5633   1
   1  -3  11 662.545 66.1335   6
  -1   3  11 722.225 97.1088   6
  -1   3  11 917.175 108.201   1
   1  -3  11 989.482 106.431   1
   1  -3  11 781.983 89.1330   1
  -1  -3 -11 1060.70 234.382   2
   1   3 -11 668.319 70.1563   3
  -1  -3 -11 889.381 141.953   3
  -1   3  11 503.541 112.429   2
   1  -3  11 651.029 49.3065   2
   1   3 -11 654.720 80.7491   1
  -1  -3 -11 509.589 75.0721   1
  -1   3  11 951.281 112.311   1
  -1   3  11 749.013 58.9860   5
  -1  -3  -9 40278.4 1456.78   2
   1   3  -9 22923.5 608.934   4
  -1   3   9 31405.6 566.389   6
  -1   3   9 37150.4 572.033   1
   1   3  -9 32086.8 443.704   1
   1  -3   9 30983.0 471.363   1
   1   3  -9 30314.8 465.968   1
  -1  -3  -9 34203.3 511.640   1
  -1  -3  -9 31044.9 520.851   1
   1  -3   9 28632.2 348.587   2
   1   3  -9 28837.4 437.203   3
  -1  -3  -9 34648.6 797.219   3
   1  -3   7 22192.1 515.252   5
   1   3  -7 14796.0 460.799   4
  -1  -3  -7 21163.8 403.283   1
  -1   3   7 20447.1 444.166   6
  -1  -3  -7 20112.8 1114.78   2
   1   3  -7 17778.1 442.094   5
   1  -3   7 20463.6 287.507   2
  -1   3   7 15359.4 612.167   2
  -1  -3  -7 22319.8 561.925   3
   1   3  -7 19625.8 358.422   3
  -1   3   7 20871.3 391.509   1
  -1  -3  -7 21234.0 354.332   1
   1   3  -7 20336.4 373.992   1
  -1   3   7 28332.1 602.391   1
   1  -3   7 20226.0 371.135   6
   1  -3   5 334213. 1679.81   6
  -1   3   5 359968. 2632.69   2
   1  -3   5 323178. 1949.75   1
  -1  -3  -5 358935. 1590.13   1
  -1   3   5 324978. 1249.59   5
   1  -3   5 343223. 1915.36   5
  -1  -3  -5 345546. 1085.55   4
   1   3  -5 330151. 2096.92   4
   1   3  -5 345375. 1244.33   1
  -1   3   5 327753. 1462.22   1
   1  -3   5 326839. 1278.04   1
   1   3  -5 336286. 1493.57   3
  -1  -3  -5 329576. 1874.43   3
  -1  -3  -5 332509. 1303.95   1
   1   3  -5 314042. 1530.35   1
  -1   3   5 328802. 1860.73   6
  -1   3   3 1963.27 110.749   5
   1   3  -3 2174.79 174.501   5
  -1  -3  -3 1904.73 106.436   1
   1  -3   3 3221.81 127.281   1
   1   3  -3 2410.16 171.871   4
  -1  -3  -3 2342.52 168.694   4
   1  -3   3 2008.59 160.301   5
   1   3  -3 2400.90 108.470   1
   1  -3   3 1383.62 76.3259   1
  -1   3   3 1767.23 96.5152   1
  -1  -3  -3 2116.97 105.954   1
   1   3  -3 1976.58 115.167   3
   1   3  -3 1751.69 115.192   1
  -1   3   3 2667.90 147.002   1
  -1   3   3 2564.82 247.987   2
  -1  -3  -3 1886.89 137.563   3
  -1   3   1 11143.1 504.329   2
   1   3  -1 6907.64 185.000   1
   1   3  -1 8163.20 320.141   5
  -1   3   1 7479.68 138.550   1
  -1  -3  -1 9246.63 652.772   2
   1   3  -1 8595.94 259.804   4
   1   3  -1 7307.70 175.583   1
  -1  -3  -1 8627.44 212.562   1
  -1  -3  -1 8013.42 219.421   3
  -1   3   1 7566.94 278.951   3
  -1  -3  -1 8030.78 241.551   3
  -1  -3  -1 7162.33 184.485   1
  -1   3   1 9745.35 158.341   1
  -1   3   1 7572.41 263.262   6
   1   3   1 8469.73 305.451   5
  -1  -3   1 8259.70 539.293   2
   1   3   1 8210.63 227.497   4
  -1   3  -1 7260.09 259.002   6
   1   3   1 8268.54 312.753   6
   1  -3  -1 8678.85 297.568   4
  -1   3  -1 6354.23 269.080   3
   1   3   1 6785.02 206.403   1
   1  -3  -1 9818.98 166.540   1
   1   3   1 8316.58 190.214   1
   1  -3  -1 5795.69 117.852   1
  -1   3  -1 11684.8 507.887   2
  -1  -3   1 8549.94 196.253   1
   1   3   3 2594.79 201.590   5
   1  -3  -3 2853.38 178.180   1
   1   3   3 2283.05 100.420   1
  -1  -3   3 1919.26 242.302   2
   1   3   3 1919.01 120.477   1
  -1   3  -3 2010.71 163.362   4
   1   3   3 2452.44 115.429   4
  -1   3  -3 2522.92 258.061   2
   1  -3  -3 2454.98 156.593   4
  -1   3  -3 1848.81 151.575   3
  -1  -3   3 1983.01 99.1831   3
  -1   3  -3 1684.32 69.0555   1
  -1   3  -3 2986.78 130.610   1
  -1  -3   3 1625.19 83.7361   1
   1  -3  -3 2307.63 100.032   1
  -1  -3   3 2192.38 113.297   1
   1   3   3 2181.42 188.109   6
   1   3   5 296949. 1859.22   5
   1  -3  -5 315663. 1164.90   5
  -1   3  -5 348800. 2573.72   2
  -1  -3   5 286949. 2264.30   2
   1   3   5 311847. 1284.84   1
   1  -3  -5 293947. 2340.44   1
  -1   3  -5 305026. 1166.77   1
  -1   3  -5 319034. 1730.10   4
   1  -3  -5 322368. 1468.13   4
   1   3   5 330037. 1487.38   1
  -1  -3   5 319798. 1158.11   3
  -1   3  -5 310259. 1854.46   3
  -1  -3   5 319741. 1274.97   1
  -1   3  -5 348197. 2023.80   1
   1  -3  -5 323069. 1187.95   1
  -1  -3   5 315519. 1238.81   1
  -1  -3   5 355142. 2092.52   6
  -1  -3   7 22051.2 492.483   6
   1  -3  -7 17735.4 233.618   5
   1   3   7 20781.2 455.703   5
   1  -3  -7 31403.2 758.571   1
  -1   3  -7 18405.3 302.755   1
   1   3   7 15686.7 446.060   6
   1  -3  -7 19710.1 335.977   4
  -1  -3   7 18894.7 315.204   1
  -1   3  -7 20870.6 478.025   3
  -1   3  -7 31213.9 638.981   2
  -1  -3   7 19343.5 468.407   2
   1   3   7 20110.7 381.527   1
  -1   3  -7 30684.5 648.745   1
  -1  -3   7 20398.4 340.209   1
   1  -3  -7 22064.6 350.709   1
  -1   3  -9 36858.9 640.468   4
   1  -3  -9 28024.3 282.022   5
   1   3   9 29672.7 513.193   5
   1   3   9 30906.7 570.014   6
  -1  -3   9 27509.1 315.338   2
  -1   3  -9 49713.1 632.219   2
  -1   3  -9 34225.5 577.542   3
  -1   3  -9 29569.5 393.595   1
   1   3   9 33087.3 554.590   1
   1  -3  -9 52790.6 918.201   1
  -1  -3   9 31631.4 477.610   1
  -1   3  -9 45235.2 731.330   1
   1  -3  -9 36930.7 521.229   1
  -1  -3   9 29486.6 371.966   2
  -1   3 -11 595.755 63.3420   2
   1   3  11 650.259 77.7789   5
   1  -3 -11 600.652 45.8361   5
  -1  -3  11 702.219 80.6382   6
   1  -3 -11 924.695 126.996   1
   1  -3 -11 711.325 58.5466   4
  -1  -3  11 512.888 83.7103   1
  -1   3 -11 774.663 103.214   1
   1  -3 -11 1008.54 97.8137   1
  -1   3 -11 700.616 86.0656   3
   1   3  11 474.645 87.7583   1
   1   3  11 686.488 83.8127   1
  -1  -3  11 721.640 73.3641   1
   1   3  13 1828.26 124.603   5
   1  -3 -13 1177.35 78.7653   5
  -1  -3  13 1927.86 145.365   5
   1  -3 -13 1514.53 78.6420   4
  -1  -3  13 1859.80 114.663   6
  -1   3 -13 1477.80 121.826   3
   1   3  13 1934.79 147.510   1
   1  -3 -13 1814.14 144.768   1
  -1   3 -13 1874.20 148.813   1
  -1  -3  13 1906.24 128.975   1
   1  -3 -15 80978.7 937.733   1
   1   3  15 64575.1 842.200   1
   1   3  15 72354.7 785.328   5
   1  -3 -15 66207.1 540.467   4
   1   3  15 76909.4 943.539   1
  -1  -3  15 65706.4 882.130   1
  -1   3 -15 89591.3 935.317   1
  -1  -3  15 77094.6 855.466   5
  -1  -3  15 74847.9 685.275   6
  -1  -3  15 88682.0 940.419   1
  -1  -3  17 37028.9 614.589   5
   1  -3 -17 38796.9 613.043   1
   1  -3 -17 35390.8 428.733   4
  -1  -3  17 38571.6 485.688   6
   1  -3 -17 37726.5 783.163   3
  -1   3 -17 35850.3 616.754   3
   1   3  17 36310.6 599.360   5
   1   3  17 31093.0 561.665   1
  -1  -3  17 31695.0 569.111   1
  -1   3 -17 37295.2 622.150   1
   1   3  19 22462.6 504.235   5
   1  -3 -19 13065.2 316.522   4
  -1   3 -19 18398.9 432.691   4
   1   3  19 16889.4 426.096   6
  -1  -3  19 22646.9 372.899   6
   1  -3 -19 18408.5 566.279   3
  -1   3 -19 22074.6 494.911   3
  -1   3 -21 227.770 55.4807   4
  -1  -3  21 231.147 47.5121   6
  -1  -3  21 156.761 57.3439   5
  -1   3 -21 143.246 49.9157   3
   1  -3 -21 91.8109 54.2933   3
   1   3  21 203.652 69.6091   5
   1  -3 -23 757.479 158.116   2
  -1  -3  23 515.138 80.5530   5
  -1   3 -23 609.847 75.9475   4
   1   3  23 446.093 76.2483   6
  -1   3 -23 497.104 80.9134   3
  -1   3 -25 6653.48 266.353   3
  -1  -3  25 8839.27 265.555   5
   1  -3 -25 10245.1 480.834   2
   1   3  25 9467.48 331.626   5
  -1  -3  25 8757.00 220.089   6
   1   3  25 7985.76 267.327   6
  -1   3 -27 20468.9 424.763   3
   1  -3 -27 16375.6 386.099   3
  -1  -3  27 21318.4 306.439   6
   1   3  27 20754.5 394.207   6
  -1   3 -27 19579.4 329.250   4
   1  -3 -27 20572.0 639.783   2
   1   3  27 24521.7 481.457   5
  -1  -3  29 4589.20 153.524   5
  -1   3 -29 4838.41 154.534   4
  -1  -3  29 4659.13 129.369   6
   1   3  29 4513.76 170.417   6
  -1   3 -31 1132.28 73.5525   4
  -1  -4 -30 12.1739 27.3887   2
   1   4 -28 85.7018 37.7227   3
  -1  -4 -28 103.583 55.4249   2
   1   4 -28 92.6152 28.3811   4
  -1   4  26 55.9900 33.5660   6
   1   4 -26 36.8290 33.4795   3
  -1  -4 -26 18.5139 24.0917   3
  -1  -4 -26 38.2056 41.4660   2
   1  -4  26 31.2710 23.7160   5
   1   4 -26 48.0262 23.7586   4
  -1  -4 -24 111.978 41.9879   3
   1   4 -24 61.9139 35.8164   3
   1  -4  24 144.627 36.3943   5
  -1  -4 -24 65.8978 52.4164   2
   1  -4  24 112.022 32.3704   6
  -1  -4 -22 316.722 68.7930   3
   1   4 -22 314.767 69.0681   3
  -1  -4 -22 369.728 100.885   2
  -1   4  22 410.197 80.8756   6
   1  -4  22 381.162 53.0198   6
   1   4 -22 340.969 54.0181   4
   1  -4  22 387.703 58.0803   5
  -1  -4 -20-9.98308 38.3076   2
   1  -4  20 3.28295 21.8195   6
  -1   4  20-6.63790 29.8677   6
  -1  -4 -20-7.39839 26.5559   3
  -1   4  18 45.1214 46.2742   6
   1   4 -18 17.3414 25.6375   3
  -1  -4 -18 9.36353 38.1097   3
   1  -4  18 16.4455 29.7483   5
  -1  -4 -18 33.7317 48.2383   2
  -1   4  16 754.453 100.364   6
   1  -4  16 567.445 60.7306   6
  -1  -4 -16 478.146 131.198   2
   1   4 -16 612.561 70.8967   3
  -1   4  16 341.359 81.2759   1
   1   4 -16 561.204 81.9923   4
  -1   4  16 471.024 54.8820   5
   1   4 -16 369.839 77.0908   1
  -1  -4 -14 90.9926 84.8309   2
   1  -4  14 167.757 38.7304   6
  -1   4  14 234.702 58.3439   6
  -1   4  14 88.7313 50.1179   1
  -1  -4 -14 154.759 75.3768   3
   1   4 -14 146.812 36.7654   3
  -1   4  14 131.791 34.6689   5
  -1   4  14 155.117 60.4980   2
   1   4 -14 169.285 46.8662   1
  -1  -4 -14 215.342 57.4830   1
  -1  -4 -12 392.943 99.9427   3
  -1  -4 -12 298.750 49.9950   1
   1   4 -12 375.490 53.6364   1
   1   4 -12 315.811 66.0723   4
   1  -4  12 389.428 59.1842   1
  -1  -4 -12 272.575 137.262   2
  -1   4  12 367.399 69.0202   6
   1  -4  12 335.072 47.8508   6
   1   4 -12 326.899 49.4697   3
   1  -4  12 288.365 54.9216   1
  -1   4  12 313.840 63.5367   1
  -1  -4 -12 404.592 64.2556   1
  -1   4  10 557.144 55.5666   5
   1   4 -10 461.043 61.5099   1
   1  -4  10 641.251 91.8935   5
   1  -4  10 354.539 54.3950   1
   1  -4  10 493.127 58.5827   6
  -1   4  10 560.129 77.7884   6
   1   4 -10 344.965 72.7948   4
   1  -4  10 504.101 57.2283   1
  -1  -4 -10 720.695 118.322   3
   1   4 -10 460.325 58.8307   3
  -1   4  10 500.601 62.8341   1
  -1   4  10 543.980 69.2401   1
   1   4 -10 428.293 54.9674   1
  -1   4  10 472.086 118.474   2
   1  -4   8 17.4700 31.0836   6
  -1   4   8 52.7254 27.5892   5
   1   4  -8 39.3670 25.5909   1
   1   4  -8 10.6129 40.0829   4
  -1  -4  -8 21.6312 13.5192   4
  -1  -4  -8 19.3217 13.4602   4
   1   4  -8 59.5118 28.8889   3
   1  -4   8 30.7258 22.4796   1
  -1  -4  -8 54.8639 30.5415   1
  -1   4   8 53.3159 26.8486   1
   1  -4   8 51.9426 23.9701   1
   1   4  -8 69.3421 30.2367   1
  -1   4   8 47.6494 24.5761   1
  -1  -4  -8 70.4707 47.6049   3
  -1   4   8 52.4215 39.3272   6
  -1  -4  -8 73.6095 31.9004   1
   1   4  -6 956.747 114.133   4
  -1  -4  -6 1217.71 74.3626   4
   1  -4   6 900.286 61.7208   1
   1  -4   6 1293.02 117.667   5
  -1  -4  -6 1207.81 116.263   3
   1   4  -6 974.522 76.0992   1
  -1   4   6 1170.05 87.5853   1
  -1  -4  -6 1375.09 91.5309   1
  -1   4   6 977.217 192.808   2
   1   4  -6 1343.00 73.5023   1
   1  -4   6 1249.82 58.7321   1
  -1   4   6 1148.82 72.6622   1
  -1  -4  -6 1149.08 62.5838   4
  -1   4   6 1307.69 84.3142   5
   1   4  -6 1422.60 118.737   5
   1  -4   4 421.517 73.6826   5
   1   4  -4 515.559 73.8010   4
   1  -4   4 470.939 79.5331   6
   1   4  -4 464.751 71.9945   5
  -1   4   4 397.972 35.7287   1
   1   4  -4 479.918 36.3468   1
  -1  -4  -4 461.342 205.712   2
  -1  -4  -4 415.177 46.7271   1
  -1  -4  -4 491.868 46.8093   1
  -1   4   4 425.612 36.0534   1
   1   4  -4 350.995 40.9697   1
  -1  -4  -4 456.930 69.9286   3
  -1   4   4 504.526 151.991   2
  -1   4   4 468.489 73.9167   6
  -1   4   2 345.511 132.054   2
   1   4  -2 193.008 51.8847   5
   1   4  -2 232.106 29.0176   1
  -1  -4  -2 216.705 26.8475   1
   1   4  -2 235.885 25.1852   1
   1   4  -2 194.800 47.5672   4
  -1   4   2 170.218 47.5728   6
  -1  -4  -2 173.906 49.0757   3
  -1  -4   0 2104.43 289.104   2
   1   4   0 1618.72 56.6986   1
  -1   4   0 1645.81 123.885   6
  -1  -4   0 1865.69 69.7970   1
  -1   4   0 1567.93 120.669   3
   1   4   0 1823.77 135.862   5
   1   4   0 1857.81 68.0092   1
   1   4   0 1943.66 111.128   4
   1   4   2 202.821 42.1515   4
   1   4   2 249.707 27.7284   1
  -1   4  -2 199.097 48.4119   3
   1  -4  -2 221.009 55.7477   4
  -1  -4   2 172.779 22.2055   1
  -1   4  -2 233.810 129.114   2
   1   4   2 158.727 52.7250   6
  -1  -4   2 184.155 81.5969   2
   1   4   2 178.055 31.4446   1
  -1   4  -4 646.182 168.713   2
  -1   4  -4 480.097 67.0352   4
   1   4   4 503.926 53.5846   4
  -1  -4   4 318.465 90.7492   2
  -1  -4   4 444.581 42.4682   1
   1   4   4 374.137 46.1512   1
  -1  -4   4 472.341 39.0877   1
   1   4   4 492.552 74.4901   5
   1  -4  -4 477.657 66.3965   4
   1   4   4 601.915 90.0326   6
  -1  -4   6 1243.65 127.131   6
  -1   4  -6 1115.82 53.0411   1
   1  -4  -6 1501.67 104.750   1
   1   4   6 1323.32 116.843   5
  -1  -4   6 1134.40 140.489   2
  -1   4  -6 1219.13 104.547   4
   1  -4  -6 1216.06 87.5119   4
  -1  -4   6 1144.02 71.9437   1
  -1   4  -6 1452.93 123.147   3
   1  -4  -6 1207.31 107.821   3
  -1   4  -6 1391.11 61.0735   1
   1  -4  -6 1255.12 64.7086   1
  -1  -4   6 1179.30 78.1020   1
   1   4   6 1349.71 125.294   6
   1   4   8 49.2490 41.3343   6
   1  -4  -8 43.6691 34.2050   3
  -1   4  -8 38.3542 45.0629   2
   1  -4  -8 45.8898 19.4122   1
  -1   4  -8 51.6592 26.5993   1
  -1  -4   8 58.6603 35.1668   1
  -1   4  -8 114.293 41.1415   4
   1  -4  -8 57.8222 27.9540   4
  -1   4  -8 28.9953 30.7512   3
  -1  -4   8 35.8782 18.3336   1
   1   4   8 39.3259 34.6534   1
  -1  -4   8 83.8181 45.5077   6
   1   4   8 94.4388 43.9182   5
  -1   4  -8 39.1763 18.0483   1
   1  -4  -8 24.0678 29.2050   1
  -1  -4   8 5.33344 33.9386   2
   1  -4 -10 485.019 71.6647   3
  -1  -4  10 523.591 70.7307   6
   1   4  10 466.331 69.3123   5
  -1   4 -10 500.821 45.5058   1
  -1   4 -10 362.508 61.0147   1
   1  -4 -10 638.088 61.3481   1
  -1   4 -10 660.972 84.6473   4
   1  -4 -10 500.991 53.4945   4
  -1  -4  10 473.855 46.0975   1
  -1   4 -10 577.437 77.1172   3
  -1  -4  10 477.402 40.4890   2
  -1   4 -10 364.954 64.5787   2
   1   4  10 501.084 56.5022   1
   1   4  10 377.432 71.6208   1
  -1   4 -12 436.264 46.7815   1
   1  -4 -12 303.669 61.2730   3
  -1  -4  12 175.836 18.6240   2
  -1  -4  12 140.734 19.4359   2
   1   4  12 384.361 73.7975   1
  -1   4 -12 290.416 64.0734   4
  -1  -4  12 270.446 37.2551   1
   1  -4 -12 526.927 86.8746   1
  -1   4 -12 380.990 60.0025   3
   1   4  12 294.921 56.9949   6
  -1  -4  12 369.881 58.8308   6
  -1  -4  12 425.088 76.4471   1
   1  -4 -12 382.580 57.0005   1
   1   4  14 121.525 40.0088   5
   1  -4 -14 156.628 55.3203   1
   1  -4 -14 133.899 27.7791   4
  -1   4 -14 229.992 48.6882   3
  -1  -4  14 145.178 39.5341   6
   1   4  14 95.1982 41.7122   1
  -1  -4  14 191.259 54.2118   1
   1   4  16 406.786 67.8108   5
  -1   4 -16 525.642 71.7616   3
  -1  -4  16 421.873 67.6678   5
  -1   4 -16 412.974 83.5735   1
   1  -4 -16 466.592 45.1743   4
  -1  -4  16 521.957 57.9124   6
  -1  -4  18 26.5900 35.0575   5
  -1   4 -18 27.8628 26.7292   3
  -1   4 -18 29.9980 31.8146   4
  -1  -4  18 21.2155 24.1349   6
   1   4  18 40.5593 35.1221   5
  -1   4 -20 15.1749 26.5781   3
  -1  -4  20 8.97741 29.8333   5
  -1  -4  22 418.995 52.7172   6
  -1   4 -22 377.288 71.4457   3
  -1   4 -22 386.059 62.8506   4
   1   4  24 51.2409 40.8722   5
  -1  -4  24 32.7936 27.7040   5
   1  -4 -24 53.1402 59.4501   2
  -1   4 -24 112.601 38.1245   4
  -1  -4  24 57.9394 29.1474   6
  -1   4 -24 58.8946 37.7433   3
   1   4  26 35.0233 27.8582   6
  -1  -4  26 18.0774 23.5236   5
   1  -4 -26 38.1081 51.7003   2
  -1   4 -26 51.3483 26.2487   4
  -1   4 -26 5.08372 23.8917   3
  -1  -4  26 8.25939 21.7792   6
  -1   4 -28 81.7368 31.8787   4
  -1  -4  28 112.627 33.0817   5
   1  -4 -28 66.0692 59.2875   2
  -1   4 -28 85.0080 35.3933   3
  -1   5  25 5416.94 232.973   6
   1   5 -25 5770.14 170.928   4
  -1  -5 -25 5740.92 304.336   2
  -1  -5 -25 5659.38 225.303   3
  -1  -5 -23 210.079 57.6434   3
   1   5 -23 256.415 61.4533   3
  -1   5  23 176.418 54.0450   6
  -1  -5 -23 278.609 83.3370   2
   1  -5  21 161.275 47.9336   5
  -1  -5 -21 184.720 62.4657   3
   1   5 -21 205.354 49.5666   3
  -1   5  21 220.337 60.4232   6
  -1  -5 -21 127.683 69.2898   2
   1  -5  19 10900.2 233.939   6
  -1   5  19 11157.7 344.632   6
  -1   5  17 18201.3 417.993   6
   1  -5  17 18593.8 295.228   6
   1   5 -17 17682.3 385.854   4
  -1  -5 -17 14924.5 557.924   3
   1   5 -17 14948.2 318.813   3
  -1  -5 -17 12924.8 611.923   2
   1  -5  15 32079.2 608.510   5
  -1  -5 -15 32931.9 1033.37   2
   1   5 -15 29467.9 541.130   4
  -1   5  15 37987.5 575.400   6
   1  -5  15 36956.0 398.674   6
  -1  -5 -13 47.0503 95.1550   2
   1   5 -13 122.121 36.2963   3
   1   5 -13 93.7058 32.5573   1
   1  -5  13 57.0528 28.1156   1
  -1   5  13 167.145 38.3296   5
  -1   5  13 149.772 42.0047   1
   1  -5  13 217.738 62.8106   5
   1   5 -13 77.8476 43.7851   4
  -1   5  11 746.412 130.236   2
  -1  -5 -11 944.664 221.933   2
   1  -5  11 589.392 47.5635   1
  -1   5  11 722.385 67.0523   1
   1   5 -11 677.742 71.4732   3
  -1  -5 -11 803.332 122.813   3
   1   5 -11 680.611 60.7046   1
   1  -5  11 744.039 68.6699   6
  -1   5  11 749.354 67.0084   5
  -1  -5 -11 733.433 77.7491   1
   1   5 -11 491.613 78.4128   4
  -1  -5  -9 10525.4 263.691   1
   1  -5   9 9664.51 253.321   6
  -1   5   9 10307.6 306.235   6
   1   5  -9 10118.5 257.590   3
  -1  -5  -9 10968.0 367.487   3
   1   5  -9 9183.07 180.109   1
   1  -5   9 10660.2 327.020   5
   1  -5   7 7597.76 254.077   6
  -1   5   7 10185.1 503.080   2
   1   5  -7 4655.75 117.124   1
  -1   5   7 7504.40 201.526   5
   1  -5   7 7710.68 263.513   5
  -1  -5  -7 5643.85 587.724   2
   1   5  -7 7219.38 254.567   4
  -1   5   7 6209.98 138.622   1
  -1  -5  -7 6270.05 147.182   4
   1   5  -7 6893.24 211.640   3
  -1  -5  -7 7369.48 273.745   3
   1   5  -7 6352.68 127.004   1
  -1  -5  -7 8596.07 222.821   1
  -1   5   7 6987.67 257.203   6
   1   5  -5 99480.4 933.534   5
  -1   5   5 111193. 787.044   5
  -1   5   5 118187. 2095.82   2
  -1   5   5 109839. 1011.30   6
   1  -5   5 107860. 989.950   5
   1   5  -5 110855. 915.463   4
  -1  -5  -5 115679. 986.270   3
   1   5  -5 113367. 838.872   3
   1  -5   5 111706. 990.814   6
  -1  -5  -5 109598. 643.714   1
  -1  -5  -5 107020. 799.196   1
  -1  -5  -3 153.645 133.171   2
  -1  -5  -3 219.805 25.3421   1
  -1  -5  -3 181.393 35.4918   1
  -1  -5  -3 259.866 55.9067   3
  -1   5   3 192.202 53.2106   6
   1   5  -3 270.507 50.4610   4
   1  -5   3 206.688 48.4346   5
   1   5  -3 212.233 52.1083   5
  -1  -5  -1 1121.53 92.6955   3
  -1   5   1 862.563 89.5042   6
  -1   5   1 688.109 210.901   2
   1   5  -1 1135.09 86.6007   4
  -1  -5  -1 1108.00 210.689   2
   1   5   1 1080.29 82.8215   4
   1   5   1 986.503 97.1535   5
  -1   5  -1 1176.41 237.647   2
  -1  -5   1 787.491 154.682   2
  -1  -5   1 1110.55 93.6880   3
   1  -5  -1 1121.48 99.9967   4
   1   5   3 222.758 52.2747   4
  -1  -5   3 175.451 60.8860   6
  -1  -5   3 219.635 83.4923   2
   1  -5  -3 239.401 54.0701   4
  -1   5  -3 231.244 51.1928   3
   1   5   3 197.808 22.0394   1
   1   5   3 185.798 50.0034   6
   1   5   3 378.983 38.3953   1
   1  -5  -3 238.839 58.3246   3
   1   5   3 226.722 56.2673   5
   1   5   5 118996. 1094.24   6
  -1  -5   5 107591. 1037.98   6
   1   5   5 106269. 920.781   5
   1   5   5 104969. 732.008   1
   1  -5  -5 107532. 951.427   3
  -1  -5   5 88333.3 1268.04   2
   1  -5  -5 103654. 791.788   4
  -1   5  -5 111626. 958.425   3
   1   5   5 96421.2 531.931   1
  -1   5  -5 140177. 1643.43   2
   1   5   7 6871.15 261.471   6
  -1  -5   7 7555.82 279.068   6
   1   5   7 6506.20 224.499   5
  -1  -5   7 7155.19 316.284   2
   1  -5  -7 5846.81 120.520   1
  -1   5  -7 6792.56 225.780   4
   1  -5  -7 6728.89 189.710   4
   1   5   7 8292.84 229.047   1
  -1  -5   7 6356.87 129.907   1
  -1   5  -7 7899.43 258.752   3
  -1  -5   7 4415.22 157.815   1
   1  -5  -7 6426.51 117.892   1
   1   5   7 6429.56 151.486   1
   1  -5  -7 6668.87 234.360   3
  -1   5  -9 10275.3 285.676   4
  -1  -5   9 9498.10 314.268   2
   1  -5  -9 9699.68 285.435   3
  -1   5  -9 10789.1 297.609   3
   1   5   9 12100.7 288.910   1
  -1  -5   9 10010.5 301.214   6
  -1   5  -9 8125.51 121.777   1
  -1  -5   9 12253.3 289.762   1
  -1   5  -9 7649.43 121.487   1
   1  -5  -9 9572.43 190.116   1
  -1  -5  11 823.998 84.6725   6
   1   5  11 670.536 77.7302   5
  -1  -5  11 587.304 64.2939   2
   1  -5 -11 732.853 68.7706   1
  -1   5 -11 802.527 85.8921   4
   1  -5 -11 749.805 61.0011   4
   1   5  11 800.877 83.8706   1
  -1   5 -11 708.570 79.6030   3
   1  -5 -11 578.271 74.2873   3
  -1   5 -11 685.604 54.2440   1
  -1  -5  11 808.364 85.9088   1
   1   5  11 738.409 83.8814   6
  -1  -5  13 212.668 48.4854   5
  -1   5 -13 100.974 32.9504   1
   1  -5 -13 102.976 32.9288   4
   1   5  13 215.095 60.4898   5
   1  -5 -13 111.602 48.8666   3
  -1  -5  13 164.493 48.6981   1
  -1   5 -13 146.132 39.7330   3
  -1   5 -13 166.343 48.9600   4
  -1   5 -15 34183.6 490.583   3
   1   5  15 35665.9 564.480   5
   1   5  15 34947.2 541.667   6
  -1  -5  17 16698.0 279.440   6
   1   5  17 16864.2 373.168   6
   1   5  17 16067.4 368.277   5
  -1  -5  19 9543.00 207.204   6
  -1  -5  19 10787.1 283.882   5
   1   5  19 10397.0 317.014   5
  -1   5 -19 10008.0 277.972   3
  -1  -5  21 187.216 48.4514   5
   1  -5 -21 148.207 78.1612   2
  -1   5 -21 155.778 44.5194   4
  -1  -5  21 165.324 35.1661   6
   1  -5 -21 188.642 59.7160   3
  -1   5 -21 148.166 46.5522   3
  -1  -5  23 151.218 42.8515   5
  -1  -5  23 310.157 43.4486   6
   1  -5 -23 193.887 86.7811   2
   1  -5 -23 171.014 60.1508   3
  -1   5 -23 260.983 59.9037   3
  -1   5 -25 6131.01 189.428   4
   1  -5 -25 5205.39 344.105   2
  -1   5 -25 5162.24 229.605   3
   1  -5 -25 2825.76 182.726   3
   1   5  25 2828.18 157.848   6
  -1  -5  25 4993.02 149.771   6
  -1  -5  27 8741.77 203.248   6
  -1   5 -27 6406.21 255.255   3
  -1   6  22 493.851 74.4621   6
  -1  -6 -22 373.365 79.6439   3
  -1  -6 -22 270.677 81.5440   2
  -1  -6 -20-7.81739 29.9973   2
  -1  -6 -20-8.02404 30.7902   3
   1   6 -20 12.6798 22.3465   4
   1  -6  18 9.84305 24.9827   5
  -1  -6 -18 36.1712 47.5142   2
  -1  -6 -18 18.6726 35.8257   3
   1   6 -18 14.3546 23.8512   4
  -1  -6 -16 373.365 100.368   3
   1   6 -16 258.858 51.8625   4
  -1  -6 -16 345.017 107.489   2
   1   6 -16 322.280 51.6170   3
  -1   6  16 354.184 60.8085   6
   1  -6  14 249.753 56.4722   5
  -1   6  14 183.363 48.1926   6
  -1  -6 -14 145.815 96.8463   2
   1   6 -14 90.1208 40.4590   4
   1  -6  14 173.233 34.9385   6
  -1  -6 -14 199.506 74.8076   3
   1   6 -14 167.494 38.5364   3
  -1  -6 -12 264.513 82.0247   3
   1   6 -12 183.869 41.7033   3
  -1   6  12 174.524 42.6518   6
   1  -6  12 295.433 59.8218   5
   1   6 -12 231.718 52.3216   4
   1   6 -12 122.911 22.8709   1
   1  -6  12 201.804 41.3827   6
   1   6 -10 459.880 67.1421   4
   1   6 -10 252.811 20.5958   1
  -1   6  10 544.394 64.3672   5
   1  -6  10 499.109 62.1738   6
  -1   6  10 315.219 31.7901   1
  -1   6  10 495.808 68.7659   6
   1  -6  10 617.276 79.6856   5
   1   6 -10 511.333 60.5259   3
   1  -6   8 234.882 51.8312   5
  -1  -6  -8 310.023 158.501   2
   1   6  -8 190.413 40.7989   3
  -1  -6  -8 188.583 28.9849   1
  -1  -6  -8 232.909 57.0595   3
   1   6  -8 225.138 49.6795   4
  -1   6   8 196.748 49.2718   6
   1  -6   6 485.703 73.4292   6
  -1  -6  -6 453.710 28.3450   1
  -1  -6  -6 654.918 79.3346   3
  -1  -6  -6 290.999 202.805   2
  -1  -6  -6 454.329 46.5706   4
   1  -6   6 606.896 73.2208   5
  -1  -6  -4 187.240 46.3684   3
   1  -6   4 164.724 46.7848   6
   1   6  -4 201.624 44.3916   5
  -1   6   4 172.995 48.3842   6
   1  -6   4 229.106 52.3190   5
  -1  -6  -2 50.1189 33.6488   3
  -1  -6  -2 16.6592 71.4707   2
   1  -6   2 31.8000 34.5669   5
   1   6  -2 37.5580 28.5346   4
   1   6  -2 56.7737 30.3934   5
   1  -6   0 1545.16 118.589   4
   1   6   0 1478.18 105.206   5
   1   6   0 1495.31 92.4664   4
  -1  -6   2 34.7026 32.9492   6
   1   6   2 37.9809 29.6263   5
  -1  -6   2 49.5623 60.1412   2
   1  -6  -2 37.7057 34.6945   4
   1  -6  -2 90.3053 41.2529   3
  -1  -6   2 53.1082 33.3963   3
  -1   6  -4 213.946 45.0898   3
   1   6   4 122.487 39.1679   5
  -1  -6   4 173.950 51.7006   6
   1   6   4 183.315 49.7396   6
   1  -6  -4 200.991 43.3940   4
  -1  -6   4 105.768 63.4076   2
   1   6   6 453.346 61.2431   5
  -1  -6   6 510.722 76.1956   6
   1  -6  -6 503.406 54.2935   4
   1   6   6 554.444 77.6737   6
  -1   6  -6 530.326 66.6362   3
  -1  -6   6 453.861 92.2046   2
   1  -6  -6 512.547 65.5844   3
   1   6   6 358.896 23.7351   1
  -1   6  -8 245.498 45.5047   4
   1  -6  -8 222.414 40.9173   4
   1  -6  -8 186.821 44.8049   3
   1   6   8 155.268 25.6720   1
   1  -6  -8 93.3461 12.8190   1
  -1  -6   8 165.731 65.8595   2
   1   6   8 262.165 55.0038   6
   1   6   8 199.526 47.4629   5
  -1  -6   8 234.838 55.1420   6
   1  -6 -10 352.242 33.1546   1
   1  -6 -10 518.586 55.8480   4
  -1  -6  10 223.376 21.0632   1
  -1   6 -10 458.865 59.0256   3
   1  -6 -10 434.180 60.4247   3
   1   6  10 518.224 64.6972   5
   1   6  10 560.577 72.7690   6
  -1   6 -10 574.441 65.1660   4
   1   6  10 343.043 43.5684   1
  -1   6 -12 202.241 40.9682   3
   1   6  12 184.973 46.2905   6
   1  -6 -12 246.505 50.1640   3
  -1   6 -12 271.725 51.2509   4
  -1  -6  12 215.617 48.2536   6
   1   6  14 184.047 42.2604   6
  -1  -6  14 276.537 46.5234   6
  -1   6 -14 177.110 46.8543   4
   1  -6 -14 151.142 43.0516   3
  -1   6 -14 184.534 39.8817   3
   1   6  16 340.979 57.9884   5
   1   6  16 391.938 58.5188   6
  -1  -6  16 362.646 47.8940   6
  -1   6 -16 347.291 58.7515   4
   1  -6 -16 373.741 64.8215   3
  -1   6 -16 336.173 51.1945   3
  -1   6 -18 20.5251 19.1352   3
   1  -6 -18 16.1608 30.1330   3
  -1  -6  18 32.0345 20.6912   6
   1   6  20 3.95129 23.9734   6
  -1  -6  20-3.41975 21.7611   5
  -1   6 -20-14.6360 20.4674   3
  -1   6 -20 3.68634 23.9847   4
   1  -6 -20 16.9188 24.1949   3
   1  -6 -20 8.39415 30.1301   2
  -1  -6  22 430.785 59.0367   5
   1  -6 -22 353.690 91.5347   2
   1   6  22 416.601 63.6622   6
  -1  -6  22 495.028 48.2051   6
   1  -6 -22 347.129 69.6167   3
  -1   6 -24 85.0771 38.2811   3
  -1  -6  24 86.7942 25.7715   6
  -1  -7 -19 2166.59 185.143   3
  -1   7  19 4708.81 188.945   6
   1   7 -17 4444.20 173.485   4
  -1   7  17 8099.61 238.261   6
   1  -7  17 4728.04 197.950   5
  -1  -7 -17 6845.88 325.780   3
  -1   7  15 17781.2 348.979   6
   1  -7  15 16175.5 362.155   5
  -1  -7 -13 324.839 79.5630   3
   1  -7  13 286.349 54.5309   5
   1   7 -13 303.165 52.3197   4
  -1   7  13 299.636 51.0626   6
  -1  -7 -11 138.464 105.011   2
  -1   7  11 197.932 44.7549   6
   1   7 -11 236.005 48.9519   4
   1  -7  11 225.305 48.0607   5
   1  -7  11 193.591 40.3530   6
  -1  -7 -11 220.419 64.3424   3
   1  -7   9 3592.49 152.251   6
  -1  -7  -9 4103.46 202.538   3
  -1   7   7 2821.99 147.168   6
  -1  -7  -7 2753.77 153.427   3
   1  -7   7 2930.05 143.616   5
  -1  -7  -7 2547.73 362.781   2
   1  -7   7 2397.28 226.385   2
   1  -7   7 2713.44 144.805   6
   1   7  -7 2536.13 123.697   4
  -1   7   5 44255.8 577.043   6
   1  -7   5 43190.3 577.938   6
   1  -7   5 44307.8 565.025   5
   1   7  -5 40988.0 469.190   4
  -1  -7  -5 46803.7 579.361   3
  -1  -7  -3 159.044 41.6868   3
  -1   7   3 141.841 42.0647   6
   1   7  -3 181.227 36.8794   4
   1   7  -3 198.718 40.3282   5
   1  -7   3 169.556 45.4640   4
   1  -7   3 193.937 48.3863   5
   1  -7   1 618.451 73.0052   3
   1  -7   1 555.521 69.8012   4
  -1  -7  -1 458.304 123.492   2
  -1  -7  -1 438.115 56.5675   3
   1  -7   1 508.485 67.4098   5
   1   7  -1 389.867 52.7264   5
  -1  -7   1 464.694 69.1163   6
  -1  -7   1 334.256 106.140   2
  -1  -7   1 386.789 52.0442   3
   1  -7  -1 561.557 69.5325   3
  -1  -7   3 122.290 34.9386   3
   1  -7  -3 195.207 44.3932   3
   1   7   3 174.196 39.3878   5
  -1  -7   3 137.637 40.5109   6
   1  -7  -5 42967.1 529.646   3
   1   7   5 42059.7 497.210   5
  -1  -7   7 2743.18 142.795   6
   1   7   7 2612.24 126.316   5
   1  -7  -7 2662.59 134.594   3
  -1   7  -7 2655.10 128.614   3
   1   7   9 3771.02 170.728   6
  -1  -7   9 3841.69 163.003   6
   1  -7  -9 3706.65 158.940   3
  -1   7  -9 3789.06 152.829   3
   1   7   9 3585.78 148.208   5
   1  -7 -11 135.324 38.0420   3
   1   7  11 227.842 45.1466   6
  -1   7 -11 222.239 40.3344   3
  -1  -7  11 157.717 35.6618   5
  -1  -7  11 206.963 45.0990   6
   1   7  11 137.107 39.1716   5
   1   7  13 382.442 57.5008   6
  -1  -7  13 306.911 46.4246   6
   1   7  13 302.725 55.7583   5
  -1  -7  13 356.700 49.3889   5
  -1  -7  15 18745.0 324.822   5
  -1   7 -15 17450.2 310.903   3
   1   7  15 18425.2 350.232   6
  -1   7 -15 17832.9 333.067   4
  -1  -7  17 7724.89 175.544   6
   1   7  17 7502.83 221.873   6
  -1   7 -17 7205.20 205.012   3
  -1   7 -19 4401.15 164.960   3
  -1  -7  19 4280.00 126.213   6
  -1   7 -21 109.201 36.4541   3
  -1  -7  21 106.357 26.4534   6
  -1   8  14 246.090 43.4719   6
   1  -8  12 29.4048 26.9620   5
  -1  -8 -12 54.2280 75.8339   2
  -1   8  12 47.1877 25.9605   6
   1   8 -12 59.0644 26.7655   4
   1   8 -10 277.724 42.5851   4
   1  -8  10 255.555 51.1801   5
  -1  -8 -10 276.771 124.946   2
  -1   8  10 319.976 49.4954   6
   1  -8   8 194.416 45.8090   5
  -1  -8  -8 189.984 107.376   2
  -1   8   8 186.281 43.5208   6
   1   8  -8 201.599 36.5235   4
   1  -8   6 290.718 48.6261   4
   1   8  -6 318.692 44.3095   4
  -1   8   6 375.917 55.2087   6
   1  -8   4 48.4017 36.0726   6
  -1  -8  -4 64.6632 65.6487   2
   1  -8   4 48.4578 47.4067   2
   1  -8   4 98.8489 40.0717   5
   1  -8   2 141.986 39.3094   4
   1  -8   2 145.414 38.6583   3
  -1  -8  -2 123.283 71.0698   2
   1  -8   2 123.892 85.7050   2
   1  -8   2 106.651 43.5361   6
   1  -8   2 105.457 48.4745   5
   1  -8   0 674.201 92.7198   5
  -1  -8   0 663.842 123.322   2
   1  -8   0 738.106 70.4430   4
   1  -8   0 682.270 81.7086   6
  -1  -8   0 703.108 79.8389   6
   1  -8   0 741.090 70.7569   3
   1  -8  -2 63.0521 98.7743   2
  -1  -8   2 71.4684 57.3618   2
  -1  -8   2 139.637 39.6245   6
   1   8   2 141.341 34.3953   5
   1  -8  -4 24.8662 106.680   2
   1   8   4 59.6629 28.0151   5
  -1  -8   4 89.8974 32.8849   6
   1  -8  -6 321.044 48.0178   3
   1   8   6 394.410 50.4386   5
  -1  -8   6 305.274 50.8115   6
   1   8   8 266.928 46.0297   6
   1  -8  -8 166.740 38.1419   3
  -1  -8   8 201.641 32.7059   5
   1  -8  -8 189.024 120.889   2
   1   8   8 221.237 42.2129   5
  -1  -8   8 186.598 40.3834   6
   1  -8 -10 298.994 47.7799   3
  -1  -8  10 302.566 41.1913   5
   1   8  10 337.397 50.3593   6
  -1   8 -12 46.2525 20.0260   3
  -1  -8  12 44.4886 22.9072   5
  -1  -8  12 45.5347 25.9109   6
   1   8  12 51.8291 26.4845   6
   1  -8 -12 26.7183 21.7299   3
  -1  -8  14 194.026 34.6300   6
   1  -8 -14 201.268 43.6121   3
  -1  -8  16 284.415 37.9895   6
   1  -9   7 1059.25 88.8111   5
   1  -9   5 13788.5 280.597   4
  -1  -9  -3 59.7692 50.4930   2
  -1  -9  -1 157.353 61.3700   2
   1  -9  -1 185.983 82.6381   2
   1  -9  -3 13.1468 50.4476   2
   1  -9  -3 47.0424 25.0713   3
   1  -9  -5 15934.4 282.076   3
   1  -9  -7 1051.00 76.5129   3
  -2   0   0 860924. 2800.28   4
   2   0   0 861549. 2933.76   4
   2   0   0 862499. 2786.35   5
  -2   0   0 853508. 2426.73   5
  -2   0   0 925460. 3168.49   2
   2   0   0 845967. 2407.64   3
  -2   0   0 847373. 2641.19   3
   2   0   0 891742. 3346.23   1
  -2   0   0 872735. 3334.62   1
   2   0   0 833599. 2737.87   6
  -2   0   0 863802. 2526.68   6
  -2   0   0 914492. 3670.64   1
   2   0   2 5658.46 268.546   1
   2   0   2 4893.50 251.274   1
  -2   0  -2 6019.66 290.338   1
  -2   0  -2 4991.79 197.512   6
  -2   0   2 5020.78 184.105   6
  -2   0  -2 5540.60 268.355   2
   2   0   2 5657.79 233.572   4
   2   0   2 5304.00 186.845   3
  -2   0  -2 5080.14 208.151   3
   2   0  -2 5197.07 192.577   3
  -2   0   2 5917.13 203.562   5
  -2   0  -2 5792.82 198.648   5
   2   0  -2 5975.24 288.125   1
  -2   0   2 4932.06 259.909   1
  -2   0  -2 5384.12 215.887   4
   2   0  -2 4566.67 244.042   1
  -2   0   4 3043.34 147.262   6
   2   0   4 3808.55 159.656   6
  -2   0  -4 3473.17 126.674   6
  -2   0   4 3101.95 162.488   2
  -2   0   4 3192.11 144.295   5
   2   0   4 4022.38 222.101   1
   2   0  -4 3067.37 166.393   3
  -2   0  -4 3792.49 244.442   2
   2   0   4 3475.92 182.934   4
   2   0  -4 3580.50 189.921   4
  -2   0  -4 2910.36 159.702   4
   2   0   4 4054.32 170.950   3
  -2   0  -4 3914.89 192.360   3
   2   0   4 3595.37 229.136   1
   2   0  -4 3581.96 209.321   1
  -2   0   4 3872.45 231.034   1
  -2   0   4 3959.01 214.252   1
   2   0  -4 3688.16 227.623   1
  -2   0   6 21475.7 400.396   6
  -2   0  -6 21093.4 296.038   6
  -2   0   6 23244.2 446.466   2
  -2   0   6 19769.2 360.957   5
   2   0   6 20372.1 357.764   4
  -2   0  -6 25341.9 562.066   1
  -2   0  -6 23132.7 534.654   1
   2   0   6 22773.6 567.560   1
   2   0   6 18174.9 414.887   4
  -2   0  -6 20408.1 424.556   3
   2   0  -6 20846.3 447.563   3
   2   0  -6 21984.3 492.996   1
  -2   0   6 21764.3 554.290   1
  -2   0   6 23157.6 506.089   1
   2   0  -8 12353.4 263.161   5
   2   0   8 15758.2 424.014   5
  -2   0   8 13767.1 304.354   5
  -2   0  -8 13859.4 396.728   1
   2   0   8 13429.9 347.344   1
  -2   0   8 13611.0 330.684   2
   2   0   8 13166.2 420.570   1
  -2   0  -8 13750.3 394.523   1
   2   0   8 11194.1 318.505   4
   2   0  -8 12463.5 396.044   1
  -2   0   8 12996.1 374.615   1
  -2   0  -8 11866.0 454.304   2
  -2   0  -8 12361.6 211.964   6
   2   0   8 12445.3 281.251   6
  -2   0   8 14337.6 340.253   6
   2   0  -8 15020.0 412.883   1
  -2   0   8 12748.0 410.179   1
  -2   0  -8 13142.8 350.693   3
   2   0  10 310433. 1901.19   5
  -2   0  10 318679. 1375.63   5
   2   0  10 321682. 1653.15   1
  -2   0 -10 309795. 1858.31   1
  -2   0  10 308302. 1493.20   2
   2   0 -10 290507. 1672.63   4
   2   0  10 297756. 1443.60   6
  -2   0  10 300891. 1600.90   6
  -2   0 -10 295949. 2302.03   2
   2   0  10 292380. 1986.60   1
  -2   0  10 275771. 1926.40   1
   2   0 -10 311478. 1873.96   1
   2   0 -10 294931. 1959.56   1
  -2   0 -10 322000. 1806.56   1
   2   0  12 32387.5 630.045   5
  -2   0  12 36952.2 499.942   5
  -2   0 -12 36228.1 656.599   1
   2   0  12 41304.5 602.357   1
  -2   0  12 37581.4 506.025   2
  -2   0  12 38772.9 712.576   1
   2   0 -12 41098.2 666.748   1
   2   0  12 36690.3 721.402   1
   2   0 -12 38459.6 909.172   3
  -2   0 -12 32618.7 765.982   2
  -2   0  12 26022.9 504.237   6
   2   0  12 41817.5 604.498   6
   2   0 -12 38940.2 700.250   1
  -2   0 -12 38082.1 644.076   1
  -2   0  12 42792.0 710.867   1
   2   0  14 21610.2 498.789   5
  -2   0  14 27967.5 474.282   2
  -2   0  14 24889.0 464.218   5
   2   0 -14 28952.5 505.471   4
   2   0  14 34782.0 554.609   1
   2   0  14 31717.5 567.025   6
   2   0  14 31769.3 696.913   1
   2   0 -14 23151.9 738.641   3
  -2   0 -14 31632.2 577.468   1
  -2   0  14 33148.8 586.969   1
  -2   0 -14 22540.6 643.611   2
   2   0 -14 33492.5 598.903   1
   2   0  16 4885.71 231.374   5
  -2   0  16 2950.65 167.673   5
  -2   0 -16 5598.99 239.667   4
   2   0 -16 4280.41 218.380   4
  -2   0 -16 4948.10 254.747   1
   2   0  16 5520.59 237.180   1
  -2   0  16 5426.90 284.346   1
   2   0 -16 5020.40 244.371   1
   2   0  16 4791.16 280.600   1
   2   0 -16 3385.72 267.489   3
  -2   0  16 4607.01 190.654   6
  -2   0  16 4188.10 179.108   2
   2   0 -16 5265.22 301.030   1
  -2   0 -16 5559.26 259.102   1
  -2   0  16 5380.81 239.940   1
  -2   0  18 1068.83 90.7177   5
   2   0 -18 748.030 98.7694   4
  -2   0 -18 976.976 110.262   4
   2   0  18 948.276 112.600   1
  -2   0 -18 1046.17 120.013   1
   2   0 -18 985.045 127.242   1
   2   0  18 734.119 99.1967   6
  -2   0 -18 1412.43 149.814   2
  -2   0  18 956.074 131.289   1
   2   0 -18 1113.21 143.110   3
  -2   0 -18 1148.74 132.996   1
  -2   0  18 1187.35 133.937   1
   2   0 -18 938.876 142.212   1
  -2   0  18 1037.98 111.491   2
   2   0  18 1699.11 131.861   5
  -2   0 -20 30484.6 558.420   4
   2   0 -20 35368.6 591.758   4
  -2   0 -20 43202.4 710.662   2
  -2   0  20 40194.1 474.825   5
   2   0  20 16903.7 530.030   1
  -2   0 -20 32173.6 677.344   1
  -2   0  20 25982.2 636.686   1
   2   0 -20 25675.3 670.141   1
   2   0 -20 25174.6 596.900   1
   2   0  20 26985.9 556.680   1
  -2   0  20 28800.0 527.867   2
   2   0  20 41042.7 654.984   6
   2   0 -20 38072.0 696.470   3
  -2   0  22 30124.9 374.616   5
  -2   0  22 29843.8 674.997   1
   2   0 -22 31725.8 561.327   3
   2   0  22 37889.8 534.324   5
  -2   0 -22 33862.7 566.601   2
  -2   0 -22 34650.4 550.948   4
   2   0  22 28879.3 516.788   1
   2   0 -22 33411.9 621.439   1
  -2   0 -22 31015.9 584.403   1
   2   0  22 37947.0 589.451   6
   2   0 -22 31877.5 714.712   1
  -2   0  22 30149.6 644.426   1
  -2   0 -22 31587.7 597.232   1
   2   0  24 10684.0 289.882   1
   2   0 -24 12816.1 296.160   4
  -2   0 -24 13503.1 320.967   4
  -2   0 -24 11275.3 308.124   2
  -2   0  24 10591.7 211.724   5
   2   0  24 13872.9 331.418   6
   2   0  24 12924.2 284.061   5
  -2   0 -24 12858.9 304.200   3
   2   0 -24 12170.1 320.026   3
  -2   0  26 96.3733 26.0183   6
   2   0 -26 84.7167 35.2257   4
   2   0  26 154.080 36.1908   5
   2   0 -26 83.5530 33.0610   3
  -2   0 -26 102.493 32.2256   3
   2   0 -28 891.717 76.2917   4
  -2   0  28 905.612 58.4734   6
   2   0  28 904.853 77.8993   6
  -2   0 -28 921.675 73.4026   3
   2   0 -28 968.088 81.1716   3
   2   0 -30 5322.42 169.340   4
  -2   0  30 5227.64 131.614   6
   2   0  30 5515.36 175.557   6
   2   0 -30 4922.88 163.026   3
   2   0  30 4967.50 143.778   5
   2   1 -31 9.14364 14.5461   3
   2  -1  31 1.88877 14.4954   5
   2   1 -31 2.19605 19.7626   4
   2  -1  29 47.2214 21.5960   5
   2   1 -29 20.1563 19.6360   3
  -2   1  29 14.6924 14.9496   6
   2  -1  29 15.3106 21.6197   6
   2   1 -27 59.0630 25.5963   3
   2   1 -27 89.6930 32.6057   4
   2  -1  27 64.6100 29.7654   6
   2  -1  27 75.5440 26.7962   5
   2  -1  25 44.4093 24.2968   5
   2   1 -25 52.1667 26.9060   3
   2  -1  25 47.2900 34.2171   6
   2   1 -25 37.9960 29.9369   4
  -2  -1 -25 46.0138 37.3525   2
  -2   1  23 429.222 51.1110   5
   2   1 -23 374.671 57.6328   4
  -2  -1 -23 422.470 75.9552   1
  -2   1  23 360.213 70.0997   1
   2  -1  21 10.9040 31.5741   6
  -2   1  21 5.18608 20.2088   6
  -2  -1 -21 5.76984 25.9618   1
   2   1 -21-9.41359 40.3860   1
   2   1 -21-3.68650 28.7307   4
  -2  -1 -21 6.87056 39.5461   2
  -2   1  21-7.77339 33.3492   1
   2  -1  21 15.1708 23.5794   1
  -2   1  21 16.2778 36.8060   1
  -2   1  21 4.53906 21.5531   5
   2  -1  21 6.32769 20.1327   5
  -2   1  21 5.42493 32.9143   2
  -2  -1 -21-4.20532 23.5233   3
   2   1 -21 4.17772 22.6712   3
  -2  -1 -21-7.46606 32.0307   1
   2  -1  19 136.082 47.4734   6
   2   1 -19 102.891 60.8590   1
  -2   1  19 69.5258 46.5023   2
   2   1 -19 63.3858 42.1103   4
  -2  -1 -19 41.5168 49.1027   2
  -2   1  19 39.8855 40.4934   1
   2   1 -19 95.3297 48.7739   1
   2  -1  19 38.3761 29.8233   1
  -2  -1 -19 19.9704 33.7912   1
   2  -1  19 27.1178 44.2161   1
  -2   1  19 12.3696 29.0664   1
   2   1 -19 81.7474 39.6827   3
  -2  -1 -19 103.134 52.7277   1
   2  -1  17 363.534 65.8883   6
  -2   1  17 343.736 48.3852   5
  -2   1  17 192.124 62.6135   2
   2   1 -17 216.909 62.8570   4
  -2  -1 -17 363.096 95.7838   2
   2  -1  17 237.982 52.9662   1
  -2   1  17 333.843 81.5877   1
   2   1 -17 365.793 71.4294   1
  -2  -1 -17 266.848 69.2057   1
   2  -1  17 335.289 86.4991   1
  -2   1  17 184.746 59.6504   1
   2   1 -17 309.683 84.1573   1
  -2  -1 -17 312.992 85.7313   1
  -2  -1 -17 295.340 69.2885   3
   2   1 -17 290.588 69.1398   3
   2  -1  17 435.714 67.0117   5
   2   1 -15 18.6361 37.6899   4
  -2  -1 -15 34.4904 56.2372   2
   2   1 -15 33.2940 41.3982   3
  -2  -1 -15 49.6611 46.1277   3
   2  -1  15 71.1236 47.9470   1
  -2   1  15 59.6770 38.3602   2
   2   1 -15 53.6510 55.9956   1
  -2   1  15 35.5650 27.9990   5
   2  -1  15 53.0541 35.8395   5
   2  -1  15 57.2480 38.7183   6
  -2   1  15 69.8720 36.1039   6
   2  -1  15 37.5029 27.1120   1
  -2  -1 -15 65.8780 46.5784   1
  -2   1  13 2182.43 102.429   5
  -2   1  13 3176.19 130.386   5
  -2  -1 -13 1827.80 247.158   2
   2  -1  13 2591.82 143.041   1
   2   1 -13 1897.17 156.523   4
   2  -1  13 2412.91 184.195   1
  -2   1  13 2373.42 182.612   1
   2   1 -13 2702.93 177.479   1
  -2  -1 -13 2246.94 175.688   3
   2   1 -13 2971.62 230.002   3
  -2   1  13 2210.12 147.050   2
  -2   1  13 2931.33 165.616   6
   2  -1  13 1536.26 119.390   6
   2   1 -13 2581.16 195.539   1
  -2  -1 -13 2668.42 161.115   1
  -2   1  13 2315.67 159.696   1
  -2   1  11 156.714 54.8671   1
   2   1 -11 169.140 53.7401   1
   2   1 -11 225.976 58.2086   1
  -2   1  11 183.894 58.4278   1
   2  -1  11 262.285 51.8274   1
  -2  -1 -11 199.742 54.4699   1
  -2  -1 -11 156.376 61.1849   3
   2   1 -11 210.903 94.3974   3
  -2   1  11 190.185 62.5534   6
   2  -1  11 224.798 62.7740   5
  -2   1  11 203.425 53.9362   2
  -2   1  11 135.507 32.7946   5
   2  -1  11 295.120 71.6500   1
  -2  -1 -11 184.270 49.6506   1
  -2   1   9 414.462 78.8255   1
  -2   1   9 411.787 60.1074   5
  -2  -1  -9 375.225 128.556   2
   2   1  -9 104.022 42.5103   2
   2   1  -9 443.403 70.2702   1
   2   1  -9 327.009 112.037   3
  -2   1   9 592.584 103.254   6
   2  -1   9 425.667 62.3394   1
  -2  -1  -9 422.338 76.9835   1
   2   1  -9 435.366 80.7947   1
   2   1  -9 421.077 67.4479   5
  -2  -1  -9 412.639 70.3212   1
  -2   1   9 512.810 77.6586   1
  -2   1   7 636.238 117.636   6
   2   1  -7 318.759 64.3065   1
  -2   1   7 309.509 73.0265   1
   2  -1   7 312.096 36.6666   6
  -2   1   7 282.512 28.0779   5
   2   1  -7 389.961 68.7369   5
  -2   1   7 369.129 63.3743   2
  -2  -1  -7 208.719 97.1240   2
   2   1  -7 354.250 70.6709   4
   2  -1   7 328.247 72.9027   1
  -2   1   7 305.100 33.5712   5
   2   1  -7 269.858 106.045   3
   2   1  -7 456.167 80.6321   1
   2  -1   7 346.916 59.8236   1
  -2  -1  -7 352.437 75.8896   1
  -2  -1  -7 480.414 76.1288   3
  -2   1   5 2135.41 200.819   6
  -2   1   5 1150.94 47.7006   5
   2   1  -5 1248.60 115.037   5
  -2   1   5 1479.81 122.891   1
   2   1  -5 1407.27 136.627   1
   2   1  -5 799.245 99.2072   2
  -2  -1  -5 1728.02 204.402   2
   2   1  -5 1540.38 130.530   4
   2  -1   5 1411.98 132.265   4
  -2  -1  -5 1324.38 85.5854   4
   2   1  -5 1628.95 166.701   3
  -2  -1  -5 1529.22 107.431   3
   2  -1   5 1390.35 118.693   1
  -2  -1  -5 1666.94 150.446   1
  -2  -1  -5 1412.16 130.846   1
   2   1  -5 1264.32 118.039   1
  -2   1   5 1416.77 142.202   1
  -2   1   3 3443.98 230.675   6
  -2  -1  -3 3225.78 164.808   6
  -2   1   3 3071.02 174.244   2
  -2  -1  -3 3623.38 208.697   1
   2   1  -3 3221.36 189.689   5
   2   1  -3 3949.15 220.784   1
  -2  -1  -3 3906.49 279.049   2
  -2   1   3 3280.08 198.943   1
   2   1  -3 3766.55 207.422   1
   2   1  -3 3564.56 180.126   4
  -2  -1  -3 3665.69 151.003   4
   2  -1   3 4005.73 215.693   4
   2   1  -3 3684.68 120.055   3
   2   1  -3 3792.87 105.894   3
  -2  -1  -3 3835.83 144.183   3
   2  -1   3 3684.34 174.342   5
  -2   1   3 3884.29 117.502   5
  -2  -1  -3 3485.28 201.184   1
   2  -1   3 3133.97 190.119   1
  -2   1   1 1628.24 106.613   5
   2  -1   1 1170.52 113.787   1
   2   1  -1 1348.83 107.595   4
  -2  -1  -1 1229.11 99.8227   4
   2  -1   1 1204.53 64.4439   6
   2   1  -1 1147.37 48.4574   3
  -2  -1  -1 1198.69 73.8882   3
  -2  -1  -1 1222.51 131.517   1
  -2  -1  -1 1263.26 125.507   1
   2   1  -1 1311.07 129.911   1
   2   1  -1 1345.21 140.264   1
  -2   1   1 950.668 116.316   1
   2  -1   1 1255.23 123.860   1
  -2  -1   1 1230.52 133.080   6
  -2   1  -1 1138.04 103.707   2
   2  -1  -1 1321.14 85.9667   5
  -2   1  -1 1315.11 134.159   1
   2   1   1 1047.83 86.5260   4
   2  -1  -1 1337.73 129.176   4
   2  -1  -1 1251.32 124.549   1
  -2  -1   1 1210.93 126.957   1
   2   1   1 1213.88 129.632   1
   2   1   1 1331.89 84.3150   3
  -2  -1   1 1155.40 59.3315   3
  -2   1  -1 1441.40 63.2486   6
   2  -1  -1 1083.34 68.5292   6
   2   1   1 1295.47 127.867   1
  -2  -1   1 1210.80 124.270   1
   2  -1  -1 1103.69 123.753   1
   2   1   3 3479.60 199.972   5
   2  -1  -3 3185.08 106.347   5
  -2   1  -3 3974.52 185.935   2
   2   1   3 3700.76 213.830   1
  -2   1  -3 3662.85 190.899   1
   2   1   3 3308.23 213.034   1
  -2  -1   3 4133.96 210.042   2
  -2  -1   3 3496.79 206.916   1
   2  -1  -3 3724.82 206.848   1
  -2   1  -3 3022.42 190.771   1
   2   1   3 4431.69 244.324   3
   2  -1  -3 4327.57 172.935   6
   2   1   3 3537.50 192.061   6
  -2  -1   3 3827.22 217.581   6
  -2  -1   3 3794.87 215.439   1
  -2  -1   5 1545.88 121.214   2
  -2   1  -5 1666.86 128.386   2
   2  -1  -5 1324.03 56.1461   5
   2   1   5 1470.82 130.797   1
  -2   1  -5 1558.55 132.207   1
  -2  -1   5 1331.04 123.285   6
   2   1   5 1413.96 89.8206   4
   2  -1  -5 1354.80 129.855   3
  -2  -1   5 1501.29 90.6798   3
   2   1   5 1746.14 212.713   3
  -2   1  -5 1731.05 141.891   1
   2  -1  -5 1485.42 129.758   1
  -2  -1   5 1144.21 133.443   1
   2  -1  -5 1591.66 136.728   1
   2   1   7 392.598 72.8579   5
  -2  -1   7 380.178 72.2805   1
   2  -1  -7 287.449 67.5314   1
   2  -1  -7 347.320 67.7284   3
  -2  -1   7 237.881 44.3761   3
   2   1   7 382.340 71.2061   6
  -2  -1   7 325.941 54.3341   2
   2   1   7 234.316 35.9976   4
   2  -1  -7 412.444 67.3468   4
   2   1   7 267.382 43.9971   4
   2   1   7 292.189 68.2342   1
  -2   1  -7 337.265 69.0562   1
   2  -1  -7 403.431 73.0775   1
  -2  -1   7 378.531 76.0319   1
  -2   1  -7 317.646 47.1784   6
  -2  -1   7 239.630 57.5416   6
   2   1   7 334.357 62.6154   1
  -2   1  -7 317.795 65.0674   1
   2   1   9 455.581 70.5278   1
   2   1   9 522.695 82.1238   5
   2   1   9 496.330 85.6822   1
  -2   1  -9 457.224 75.5910   2
  -2   1  -9 410.385 69.4105   1
  -2  -1   9 454.477 75.5737   1
  -2   1  -9 386.556 68.9062   1
   2  -1  -9 495.666 76.7332   1
  -2  -1   9 449.466 56.5892   2
   2  -1  -9 364.694 74.6722   3
   2   1   9 444.941 67.7583   6
  -2  -1  11 127.048 50.1663   1
   2  -1 -11 248.975 64.2285   1
  -2  -1  11 230.968 53.7247   6
   2  -1 -11 170.188 52.1990   1
  -2  -1  11 177.146 58.7149   1
   2  -1 -11 206.900 61.9768   3
   2   1  11 191.667 61.3492   5
   2   1  11 143.993 47.6795   6
   2   1  11 178.805 32.6966   4
  -2   1 -11 224.384 58.4703   4
   2  -1 -11 193.982 48.2785   4
   2   1  11 133.101 36.9995   4
   2   1  11 193.554 56.5474   1
  -2   1 -11 215.466 52.3923   1
   2   1  11 164.736 47.6857   1
  -2   1 -11 189.316 53.3195   3
  -2   1 -11 206.082 59.1160   2
  -2  -1  13 2545.18 142.069   6
   2   1  13 2366.49 150.087   6
  -2  -1  13 2228.64 110.729   2
   2   1  13 3430.39 207.943   5
  -2  -1  13 2696.65 149.541   5
   2  -1 -13 2597.47 189.158   1
  -2   1 -13 2383.23 158.335   1
  -2  -1  13 2194.71 174.796   1
   2   1  13 1981.03 94.6448   4
  -2   1 -13 2650.74 165.296   4
   2  -1 -13 2595.89 143.323   4
   2   1  13 2227.21 114.910   4
  -2   1 -13 2722.86 167.565   3
   2  -1 -13 2782.44 225.378   3
  -2   1 -13 2839.81 169.766   1
   2   1  13 2637.41 163.921   1
  -2  -1  13 2710.90 189.074   1
   2  -1 -13 2250.36 156.137   1
   2   1  13 2615.10 191.990   1
  -2   1 -15 45.1530 39.0444   3
   2  -1 -15 42.8317 63.3224   3
   2   1  15 93.2626 53.4673   5
  -2  -1  15 25.8865 27.6494   2
   2  -1 -15 67.7020 43.0812   1
  -2  -1  15 35.2039 34.7900   1
  -2  -1  15 91.8376 45.5724   5
  -2   1 -15 32.7021 40.5005   4
   2  -1 -15 62.7007 36.2996   4
  -2   1 -15 51.2179 36.2131   1
   2   1  15 56.0939 37.8930   1
  -2  -1  15 55.8449 39.0475   1
   2   1  15 71.6101 44.8391   6
   2   1  15 86.4003 53.2804   1
  -2   1 -15 41.0893 37.3523   1
  -2   1 -15 31.0425 36.4722   2
  -2  -1  17 271.524 63.6494   5
   2   1  17 323.421 79.1554   6
  -2  -1  17 203.552 45.9619   2
  -2   1 -17 160.613 52.0654   2
   2  -1 -17 277.577 58.1350   4
   2   1  17 215.862 65.2687   1
  -2   1 -17 296.680 65.2213   1
   2   1  17 276.490 81.1756   1
   2  -1 -17 255.055 75.6837   1
  -2  -1  17 255.626 68.5891   1
   2  -1 -17 181.916 67.0107   1
  -2  -1  17 352.902 78.9055   1
  -2   1 -17 258.945 63.9011   3
   2  -1 -17 185.955 89.1944   3
   2  -1 -19 55.7314 41.1966   1
  -2  -1  19 38.5430 28.4421   2
   2   1  19 73.7181 47.8768   5
  -2  -1  19 87.4400 52.8322   1
   2   1  19 74.1479 47.5186   1
   2  -1 -19 48.4256 45.0107   1
  -2   1 -19 81.5547 43.7355   4
   2  -1 -19 74.7092 40.5622   4
   2   1  19 64.2725 49.3260   6
  -2   1 -19 96.4445 44.9568   2
  -2   1 -19 66.4152 37.5432   1
  -2   1 -19 51.6164 45.8431   1
  -2  -1  19 45.4060 45.9147   1
   2   1  19 76.3086 47.4275   1
   2  -1 -21-4.89202 36.9526   4
  -2   1 -21 4.57192 31.0130   4
  -2   1 -21 13.2483 28.0612   2
  -2   1 -21 11.7693 31.9342   1
  -2  -1  21-9.75369 25.7195   6
   2   1  21-10.8066 35.9121   5
   2   1  21 8.05018 28.8955   1
   2   1  21 5.82080 24.9723   1
  -2  -1  21 7.71914 33.1165   1
   2  -1 -21-6.05352 32.8506   1
  -2  -1  21-4.75574 30.2625   5
  -2   1 -21 10.1815 23.9248   1
  -2   1 -23 449.350 67.7653   4
   2   1  23 597.634 79.6271   5
   2  -1 -23 396.190 84.2603   1
   2  -1 -23 415.124 71.0153   4
  -2   1 -23 394.977 64.4527   3
   2  -1 -23 400.188 84.5198   3
  -2  -1  23 441.957 64.3310   5
   2   1  23 306.107 77.2261   1
   2   1  23 456.279 78.4520   6
  -2  -1  23 387.756 49.5972   6
  -2   1 -25 45.3427 34.1225   4
   2  -1 -25 32.7121 31.3811   4
   2   1  25 65.8761 40.3743   6
   2  -1 -25 71.1890 40.0077   3
  -2   1 -25 43.6069 27.9460   3
   2   1  27 81.6396 32.8562   5
   2  -1 -27 74.3841 34.9321   4
  -2   1 -27 56.9869 31.5190   4
  -2  -1  27 56.8706 25.5165   5
  -2  -1  27 59.1636 22.2943   6
   2   1  27 54.6578 32.6506   6
  -2   1 -27 53.9089 25.0367   3
   2  -1 -27 51.4536 32.9067   3
  -2  -1  29 23.0601 19.7045   5
  -2   1 -29 20.0270 18.2056   3
   2  -1 -29 13.7054 19.7217   3
  -2  -1  29 13.6144 15.3147   6
   2   1  29 32.9562 22.0427   5
   2   1  31 2.80977 18.6746   6
   2   2 -30 3696.45 133.715   4
   2   2 -30 3593.80 131.692   3
   2  -2  30 3732.98 120.395   5
   2   2 -28 799.565 67.5658   4
   2   2 -28 817.199 69.7633   3
  -2  -2 -28 712.114 61.5796   3
   2  -2  28 788.812 57.6577   5
   2   2 -26 74.5640 31.0041   4
   2  -2  26 128.094 33.4443   6
  -2   2  26 100.494 31.0524   6
  -2  -2 -26 65.2412 42.3714   2
  -2  -2 -26 80.1916 27.7480   3
   2   2 -26 116.411 36.7043   3
   2  -2  24 10127.5 221.321   5
   2   2 -24 10931.0 253.040   4
  -2   2  24 11020.8 244.253   6
   2  -2  24 10389.0 221.796   6
   2   2 -24 11494.6 284.619   3
  -2  -2 -24 10233.4 374.550   2
  -2   2  22 30182.4 586.328   2
   2  -2  22 28959.5 370.446   6
   2   2 -22 29579.8 436.496   4
   2  -2  20 34870.5 469.248   5
  -2   2  20 32565.7 660.561   2
   2   2 -20 41313.7 606.274   3
  -2  -2 -20 38647.6 573.768   3
   2   2 -20 33785.0 495.367   4
  -2   2  20 42129.1 561.933   6
  -2   2  20 35617.3 553.093   1
  -2  -2 -20 29071.3 570.682   1
  -2   2  18 280.540 50.4796   5
   2   2 -18 385.608 101.191   1
  -2  -2 -18 448.346 110.632   1
  -2  -2 -18 361.980 108.604   2
  -2   2  18 243.079 61.4505   1
   2  -2  18 295.277 87.5372   1
  -2  -2 -18 437.713 79.1778   1
  -2  -2 -18 367.109 68.1276   3
   2   2 -18 461.896 77.2972   3
   2   2 -18 230.763 59.0618   1
  -2   2  18 190.664 72.3002   1
   2  -2  18 235.742 55.6512   1
   2  -2  18 478.448 56.5702   6
  -2   2  18 508.156 76.6001   6
   2   2 -16 1196.74 102.535   2
  -2  -2 -16 1831.06 243.129   2
  -2   2  16 1023.18 121.075   2
   2  -2  16 722.225 85.5864   1
   2   2 -16 1455.25 112.974   1
  -2  -2 -16 1710.10 172.571   1
  -2   2  16 1268.97 142.257   1
   2  -2  16 1173.69 142.578   1
  -2  -2 -16 1514.04 136.580   3
  -2   2  16 784.089 62.7433   5
  -2   2  16 1630.58 139.111   6
   2  -2  16 1530.32 89.2147   6
   2   2 -16 1461.82 158.344   1
  -2  -2 -16 1495.19 129.778   1
  -2   2  16 946.495 102.855   1
   2   2 -14 35845.8 592.265   2
  -2  -2 -14 41816.9 750.276   1
  -2   2  14 33516.9 575.545   2
  -2   2  14 35021.9 684.644   1
   2   2 -14 34036.8 537.001   1
   2  -2  14 37480.8 603.552   5
  -2  -2 -14 38878.8 734.169   3
  -2   2  14 33583.2 269.949   5
  -2   2  14 28937.4 274.310   5
  -2   2  14 39135.7 714.865   6
   2  -2  14 36211.2 402.218   6
   2   2 -14 33689.7 651.070   1
  -2  -2 -14 36139.7 564.541   1
  -2   2  14 32771.5 538.605   1
   2   2 -12 31652.3 692.164   4
  -2   2  12 40506.4 711.313   1
   2   2 -12 42542.8 612.933   1
   2  -2  12 38683.8 670.092   1
   2   2 -12 38971.5 607.407   3
  -2  -2 -12 44556.8 842.159   3
   2  -2  12 38449.1 493.658   1
  -2  -2 -12 42321.5 697.115   1
  -2   2  12 25211.1 588.945   6
   2  -2  12 42770.5 437.420   6
  -2   2  12 34421.2 559.701   2
  -2  -2 -12 46767.1 631.108   1
   2   2 -12 37382.7 641.563   1
  -2   2  12 30101.6 556.913   1
  -2  -2 -12 43900.4 1293.09   2
   2   2 -12 31212.1 622.471   2
   2   2 -10 270645. 2092.99   2
  -2  -2 -10 300477. 3483.91   2
  -2   2  10 302992. 1738.98   2
  -2   2  10 287752. 1843.88   1
   2  -2  10 281324. 1728.59   1
   2   2 -10 295703. 1531.61   3
  -2  -2 -10 342219. 2497.06   3
  -2  -2 -10 292912. 1743.77   1
   2  -2  10 287875. 1314.53   1
  -2   2  10 294913. 1995.18   6
   2   2 -10 275250. 1735.30   1
   2   2  -8 4146.94 200.465   5
   2  -2   8 5772.99 324.623   5
  -2  -2  -8 5188.09 455.074   2
   2   2  -8 4583.57 292.539   2
   2   2  -8 4346.60 194.281   1
  -2   2   8 3335.32 199.344   1
   2  -2   8 3975.81 207.626   1
  -2  -2  -8 4866.49 205.343   1
   2   2  -8 4385.58 148.322   3
  -2  -2  -8 4749.53 311.338   3
  -2  -2  -8 4580.58 231.197   1
   2  -2   8 4714.84 164.680   1
  -2   2   8 5111.18 249.085   6
   2  -2   8 5598.95 144.698   6
   2   2  -8 2541.17 246.427   4
   2   2  -8 4143.32 220.236   1
  -2   2   8 4344.11 193.835   1
   2  -2   6 1797.84 193.009   5
   2   2  -6 1439.71 186.315   4
  -2  -2  -6 1279.05 110.964   1
  -2  -2  -6 1071.82 57.3200   4
  -2  -2  -6 984.521 150.201   3
   2   2  -6 1179.04 58.9442   3
   2   2  -6 1241.08 114.042   5
   2  -2   6 609.669 51.2219   6
   2  -2   6 996.961 53.0075   6
   2   2  -6 1376.48 106.345   1
  -2   2   6 1375.16 125.655   1
   2   2  -6 398.144 74.0911   1
   2  -2   6 1338.21 91.1707   1
  -2  -2  -6 1213.79 121.622   1
  -2   2   4 37179.0 602.278   2
  -2  -2  -4 39216.7 1153.00   2
   2   2  -4 45023.2 919.657   4
   2  -2   4 29910.9 542.436   1
  -2  -2  -4 37676.6 589.667   1
  -2   2   4 33644.5 504.484   6
  -2   2   4 31847.1 587.522   1
   2  -2   4 37822.2 496.592   1
  -2  -2  -4 36245.3 615.173   1
   2   2  -4 35061.5 598.566   1
  -2  -2  -4 35294.6 701.905   3
  -2   2   2 11430.2 335.087   2
   2  -2   2 12216.5 167.005   6
  -2   2   2 10479.7 256.899   6
   2  -2   2 12488.1 428.739   5
  -2  -2  -2 10724.6 217.123   4
   2  -2   2 12340.6 390.418   4
  -2  -2  -2 11505.5 271.248   3
  -2  -2  -2 10347.2 315.094   1
  -2   2   2 11793.9 289.878   1
   2   2  -2 11341.6 341.137   1
  -2   2   2 9950.90 305.724   1
   2  -2   2 10554.5 310.661   1
  -2  -2  -2 11066.7 313.171   1
  -2   2   0 714053. 2065.06   5
   2  -2   0 708542. 2435.12   5
   2   2   0 727920. 2696.33   1
  -2  -2   0 749652. 3754.21   2
  -2   2   0 747809. 2643.18   1
  -2  -2   0 735228. 2683.19   1
   2  -2   0 748371. 2501.58   1
  -2   2   0 728367. 2942.64   3
  -2   2   0 706230. 2299.24   1
  -2  -2   0 725179. 2599.79   1
   2  -2   0 707571. 1836.10   6
  -2   2   0 713911. 1953.00   6
   2  -2  -2 13189.6 299.606   6
  -2   2  -2 11638.8 197.367   6
  -2  -2   2 11091.7 382.112   6
  -2   2  -2 12497.0 340.481   2
   2   2   2 10421.2 326.142   1
   2  -2  -2 10766.6 193.749   5
   2   2   2 13681.9 397.371   4
   2   2   2 10462.8 215.153   3
  -2   2  -2 11810.9 376.342   3
  -2  -2   2 11715.6 338.867   1
   2  -2  -2 10909.6 304.108   1
  -2   2  -2 11170.1 291.908   1
  -2  -2   2 11109.9 341.495   1
  -2   2  -2 10957.0 301.593   1
   2   2   4 35641.2 609.378   1
   2  -2  -4 31899.3 211.066   5
   2   2   4 36974.2 671.136   5
   2   2   4 37755.8 687.813   6
   2   2   4 29969.9 523.988   1
  -2   2  -4 35470.4 506.461   1
  -2  -2   4 36540.4 656.447   2
   2  -2  -4 35459.7 560.719   4
   2   2   4 31407.1 514.453   4
   2  -2  -4 29897.9 526.981   1
  -2  -2   4 35322.8 576.835   1
  -2   2  -4 38011.5 665.107   3
  -2   2  -4 35179.2 554.087   1
   2   2   4 31034.0 479.798   3
  -2  -2   4 34093.8 567.637   1
   2  -2  -4 37210.7 576.743   1
   2   2   6 1352.79 130.906   6
  -2  -2   6 1415.28 131.270   6
   2   2   6 1381.35 125.456   5
   2   2   6 1373.08 112.730   1
   2  -2  -6 1494.99 132.699   3
  -2  -2   6 1341.59 115.321   2
   2   2   6 783.459 71.4861   4
  -2   2  -6 1510.22 123.710   2
  -2  -2   6 922.421 76.9464   3
   2  -2  -6 1267.56 111.657   1
  -2   2  -6 1298.68 108.738   1
   2   2   6 1421.71 125.413   1
   2  -2  -6 1302.41 110.082   1
  -2  -2   6 1245.14 112.564   1
  -2   2  -8 4904.10 202.106   2
  -2  -2   8 4214.85 162.436   2
   2   2   8 4320.80 216.446   6
  -2  -2   8 4395.61 208.326   6
   2   2   8 4540.23 193.073   1
   2  -2  -8 4471.80 178.606   4
  -2  -2   8 2914.09 172.473   3
   2  -2  -8 4205.56 191.088   1
  -2  -2   8 3934.37 187.747   1
   2  -2  -8 4416.52 201.565   1
  -2   2  -8 4370.99 191.195   1
  -2  -2   8 3469.85 198.386   1
   2   2   8 3886.37 195.381   5
   2  -2  -8 3366.45 198.760   3
  -2   2 -10 269149. 1149.84   6
  -2  -2  10 290486. 1082.80   2
  -2   2 -10 298784. 1550.67   1
   2   2  10 295494. 1583.99   1
   2   2  10 280332. 1626.73   5
  -2   2 -10 295487. 1680.15   4
   2  -2 -10 270785. 1323.33   4
   2   2  10 287343. 1713.23   1
  -2   2 -10 276926. 1706.28   3
   2  -2 -10 283343. 1641.68   1
  -2   2 -10 283696. 1530.94   1
  -2  -2  10 292082. 1713.99   1
   2  -2 -10 281240. 1718.78   3
  -2  -2  10 267700. 1527.86   1
   2  -2 -10 277028. 1618.28   1
   2   2  12 43282.6 657.375   5
   2   2  12 35695.6 570.850   6
  -2  -2  12 37476.9 370.275   2
  -2   2 -12 41730.0 562.022   2
   2   2  12 46798.7 650.550   1
   2  -2 -12 37071.4 467.326   4
   2   2  12 42767.9 688.714   1
  -2   2 -12 36525.9 621.023   3
   2  -2 -12 38763.4 666.282   3
   2  -2 -12 35363.6 555.317   1
   2  -2 -12 44018.4 652.716   1
  -2   2 -12 37150.3 576.576   1
  -2  -2  12 40819.6 612.364   1
  -2  -2  14 35255.2 524.703   5
   2   2  14 31557.0 545.517   6
  -2   2 -14 37993.1 636.330   4
   2   2  14 35646.3 594.518   1
  -2   2 -14 36611.8 578.614   1
   2   2  14 39918.0 703.038   1
  -2   2 -14 31797.8 579.613   3
   2  -2 -14 31783.5 656.464   3
  -2  -2  14 33837.8 583.012   1
   2  -2 -14 41779.9 670.678   1
  -2   2 -14 32533.8 594.920   1
  -2  -2  16 1136.34 55.1331   2
   2   2  16 1904.28 161.507   5
  -2   2 -16 1308.45 116.591   1
   2  -2 -16 750.122 112.525   1
  -2  -2  16 1626.06 121.300   5
  -2   2 -16 1109.56 116.204   4
   2  -2 -16 1246.23 90.8505   4
   2   2  16 1844.59 165.808   1
   2  -2 -16 1399.78 155.190   3
  -2   2 -16 1401.77 122.538   3
   2   2  16 1348.90 121.103   6
  -2  -2  16 1686.92 109.684   6
  -2  -2  16 1467.50 135.064   1
   2  -2 -16 1589.60 143.722   1
  -2   2 -16 815.300 114.681   1
  -2  -2  16 1159.97 117.767   1
  -2   2 -18 425.839 50.1760   2
   2   2  18 551.604 101.632   5
  -2  -2  18 492.123 75.3948   5
   2   2  18 465.016 81.1906   6
  -2   2 -18 263.656 61.1433   4
   2  -2 -18 331.044 54.9287   4
  -2   2 -18 349.681 64.8933   1
  -2   2 -18 491.727 80.4223   3
   2  -2 -18 213.337 70.1968   1
   2   2  18 387.825 85.0279   1
  -2  -2  18 482.980 90.7549   1
  -2  -2  18 258.746 70.7531   1
   2   2  18 349.896 85.6311   1
  -2   2 -18 254.673 71.5057   1
  -2   2 -20 30263.5 577.689   3
   2  -2 -20 39747.1 886.071   3
   2  -2 -20 34286.8 530.863   4
  -2   2 -20 27914.3 515.572   4
   2   2  20 27330.4 623.754   1
  -2  -2  20 36924.1 616.984   5
   2  -2 -20 21470.0 522.084   1
  -2  -2  20 35263.3 476.485   6
   2   2  20 34303.1 631.110   6
   2   2  22 32098.3 661.476   5
  -2   2 -22 15329.9 420.482   3
   2  -2 -22 18341.2 605.060   3
  -2   2 -22 29993.7 502.534   4
   2  -2 -22 18174.4 416.009   4
  -2  -2  22 17005.2 358.231   6
   2   2  22 13636.0 387.914   6
  -2   2 -24 10908.8 279.357   4
   2  -2 -24 10884.7 296.561   4
  -2  -2  24 9546.56 302.106   5
  -2  -2  24 10554.7 248.553   6
  -2   2 -24 8836.51 289.021   3
   2  -2 -24 9099.94 382.527   3
  -2   2 -26 74.2470 35.5514   3
   2  -2 -26 53.4381 41.0743   3
  -2  -2  26 108.163 37.5719   5
   2   2  26 151.298 50.9129   5
  -2   2 -26 78.5231 34.0896   4
   2   2  26 136.872 45.7273   6
  -2  -2  26 134.028 34.0076   6
  -2   2 -28 761.184 69.2938   4
  -2  -2  28 910.771 74.2637   5
   2   2  28 1085.64 93.6889   5
  -2  -2  28 767.610 58.1855   6
   2   2  28 948.508 88.9272   6
  -2   2 -28 864.794 81.3848   3
  -2  -2  30 3585.50 107.724   6
   2   2  30 3954.87 157.979   6
  -2  -2  30 3834.00 130.005   5
  -2  -3 -29 338.587 69.5808   2
   2   3 -29 324.745 52.2345   3
   2   3 -27-2.29623 17.3449   4
  -2  -3 -27 5.41674 13.7482   3
   2   3 -27 7.67317 22.0829   3
  -2  -3 -27 5.83539 29.6216   2
   2  -3  27-2.10269 15.0948   5
   2  -3  25 18.7092 18.7704   5
   2   3 -25 27.5534 23.5439   4
  -2   3  25 35.0908 29.3467   6
  -2  -3 -25 28.5700 23.1922   3
   2   3 -25 13.7294 26.3415   3
  -2  -3 -25 13.6588 37.0610   2
   2  -3  23 7.83644 18.4143   5
   2   3 -23 2.71207 22.0764   4
  -2  -3 -23 8.02571 34.4317   2
  -2  -3 -23-3.57139 20.5565   3
  -2   3  23 4.42242 26.1524   6
   2  -3  21 207.720 41.2484   5
   2  -3  21 150.166 32.7933   6
  -2   3  21 254.706 65.0559   6
  -2  -3 -21 185.697 75.5790   2
   2   3 -21 205.083 42.5213   4
  -2   3  21 146.043 64.3854   2
   2   3 -21 109.621 49.5046   3
  -2  -3 -21 145.560 44.0671   3
  -2   3  19 820.835 111.031   2
   2   3 -19 934.623 107.132   3
  -2  -3 -19 1014.44 104.297   3
   2  -3  19 855.371 58.7300   6
  -2  -3 -19 1195.45 174.453   2
  -2  -3 -17 189.627 90.7533   2
  -2   3  17 205.027 69.1080   1
   2  -3  17 173.871 34.7716   6
  -2   3  17 159.992 67.7779   6
   2   3 -17 170.780 61.4750   1
  -2  -3 -17 198.581 56.5872   3
   2   3 -17 214.962 56.3370   3
  -2   3  17 107.575 54.9704   2
   2  -3  17 256.568 53.5654   5
   2   3 -15 91.6014 38.8354   1
  -2  -3 -15 337.062 112.469   2
  -2   3  15 310.830 74.3799   1
   2   3 -15 229.739 49.8865   1
   2  -3  15 211.216 42.8606   1
  -2  -3 -15 359.788 59.7978   1
  -2   3  15 123.103 43.4797   1
   2  -3  15 312.105 68.0417   1
  -2   3  15 287.658 73.8018   2
   2   3 -15 290.314 60.2903   4
   2   3 -15 284.027 55.6178   3
  -2  -3 -15 285.479 75.6231   3
  -2   3  15 317.806 80.7753   6
  -2  -3 -15 313.338 75.5728   1
  -2  -3 -13 206.160 57.6181   1
  -2  -3 -13 269.606 114.302   2
   2  -3  13 92.7188 32.1682   1
  -2   3  13 179.510 56.2423   1
   2  -3  13 287.088 59.9130   1
  -2  -3 -13 271.340 51.2437   1
  -2  -3 -13 232.765 79.3248   3
   2   3 -13 196.858 41.3189   3
   2  -3  13 116.005 34.5928   6
  -2   3  13 225.320 71.4855   6
   2   3 -13 191.558 52.0841   1
  -2   3  11 777.842 100.710   2
   2  -3  11 735.947 121.723   5
   2   3 -11 994.983 120.009   4
  -2   3  11 1031.45 115.600   6
   2  -3  11 681.995 55.5900   6
  -2   3  11 711.320 91.5437   1
   2   3 -11 993.041 80.0596   1
  -2  -3 -11 507.518 180.322   2
   2  -3  11 756.878 86.0052   1
   2   3 -11 685.928 60.5434   3
  -2  -3 -11 783.923 138.213   3
   2  -3  11 747.636 66.7954   1
   2   3 -11 788.660 91.9644   1
  -2  -3 -11 951.860 82.5605   1
  -2   3  11 757.545 74.2254   1
   2   3  -9 1291.56 154.702   4
  -2   3   9 1200.28 108.276   1
  -2  -3  -9 815.814 220.963   2
   2  -3   9 1087.51 101.007   1
  -2  -3  -9 1270.74 93.9288   1
   2   3  -9 1197.25 107.301   1
   2  -3   9 1457.55 170.557   5
  -2  -3  -9 1027.26 102.764   1
   2  -3   9 1124.22 62.3816   6
   2  -3   9 857.248 69.8899   6
   2   3  -9 1085.40 69.3871   3
  -2  -3  -9 1110.11 180.543   3
  -2   3   7 1951.11 155.354   2
   2  -3   7 2845.39 261.474   5
   2   3  -7 2646.02 227.215   4
   2  -3   7 1909.38 129.680   1
  -2   3   7 2375.31 145.852   6
   2  -3   7 1952.35 93.1412   6
  -2  -3  -7 1883.16 304.598   2
  -2  -3  -7 2530.96 131.719   1
   2   3  -7 2379.62 152.089   1
   2  -3   7 2290.86 95.6689   1
  -2  -3  -7 2502.91 160.465   1
  -2   3   7 2121.32 133.884   1
  -2  -3  -7 1968.10 260.172   3
   2   3  -7 2190.75 92.0572   3
   2  -3   5 1963.02 98.2368   6
   2  -3   5 1987.75 88.7504   1
  -2  -3  -5 2059.69 140.998   1
  -2   3   5 2305.44 156.890   2
   2  -3   5 2035.60 247.814   5
   2  -3   5 1590.18 77.9027   6
  -2   3   5 1803.20 126.454   6
   2   3  -5 1960.73 207.852   4
  -2  -3  -5 1888.86 70.7356   4
  -2  -3  -5 2114.61 123.814   1
   2   3  -5 2015.54 71.8734   3
  -2  -3  -5 2246.71 268.913   3
   2  -3   5 1799.65 117.802   1
   2   3  -5 2005.94 136.092   1
  -2   3   5 2187.56 105.564   1
   2   3  -5 1936.77 107.282   1
   2   3  -3 2490.35 163.818   5
   2  -3   3 2251.59 282.258   5
   2  -3   3 1907.57 81.2843   6
  -2   3   3 2312.59 138.895   6
  -2  -3  -3 2169.79 85.4115   4
  -2  -3  -3 2392.71 136.667   1
  -2   3   3 2540.25 166.115   2
  -2   3   3 2177.19 121.667   1
   2   3  -3 2280.84 117.331   1
   2  -3   3 2732.92 110.093   1
   2   3  -3 2220.81 133.433   1
  -2  -3  -3 2147.61 131.301   1
  -2   3   3 2382.57 107.638   1
  -2   3   1 345.344 57.3541   6
   2  -3   1 260.918 34.6267   6
   2  -3   1 301.196 38.8314   1
  -2  -3  -1 253.011 46.8117   1
   2   3  -1 296.837 49.3352   1
  -2   3   1 271.125 45.2643   1
  -2   3   1 301.583 73.0685   2
  -2  -3  -1 414.512 87.3241   3
   2  -3   1 270.450 131.735   5
   2   3  -1 314.040 85.5173   4
   2  -3   1 393.161 72.3179   4
  -2   3   1 295.125 62.2960   3
  -2  -3  -1 315.115 35.7996   3
   2  -3   1 258.747 46.1763   1
   2   3  -1 231.069 47.1006   1
  -2   3   1 303.257 40.7183   1
  -2  -3  -1 279.762 102.065   2
  -2   3  -1 265.822 47.4390   6
  -2  -3   1 306.194 42.8805   3
   2   3   1 354.609 57.4282   1
  -2  -3   1 295.090 53.9099   1
   2  -3  -1 270.148 40.0325   1
   2   3   1 212.092 45.6693   1
   2  -3  -1 293.694 39.4158   5
   2   3   1 288.818 73.9727   5
  -2   3  -1 350.372 73.9357   2
   2  -3  -1 316.053 123.158   5
   2   3   1 287.367 63.8174   4
   2  -3  -1 396.150 73.6227   4
  -2   3  -1 333.440 67.0123   3
  -2  -3   1 238.742 26.1799   3
  -2   3  -1 346.102 42.3280   1
   2  -3  -1 294.433 47.0406   1
  -2   3  -1 247.861 41.7324   1
  -2  -3   1 289.584 97.6908   2
   2  -3  -3 2205.86 89.6295   5
   2   3   3 2353.08 172.978   5
  -2   3  -3 2619.81 178.439   2
   2   3   3 2252.07 110.476   4
  -2  -3   3 2076.74 186.882   2
   2  -3  -3 2467.28 150.609   4
  -2   3  -3 2483.42 123.032   1
  -2   3  -3 2719.03 173.913   3
  -2  -3   3 2141.73 58.6889   3
  -2  -3   3 2371.31 138.066   1
  -2   3  -3 2261.37 108.067   1
   2  -3  -3 2743.91 135.672   1
  -2  -3   3 2112.41 167.826   6
  -2  -3   3 1965.45 67.7268   3
  -2   3  -5 2675.12 172.693   2
   2   3   5 2085.28 120.149   1
   2   3   5 2574.48 174.421   5
   2  -3  -5 1945.22 70.4836   5
   2  -3  -5 1924.21 118.192   5
  -2  -3   5 2112.88 164.625   2
   2   3   5 1924.81 75.5368   4
   2  -3  -5 1943.75 126.142   4
  -2   3  -5 1972.03 106.369   1
  -2   3  -5 2273.92 160.105   3
  -2  -3   5 1836.94 100.310   3
  -2  -3   5 1878.73 123.956   1
  -2   3  -5 1777.27 97.5149   1
   2  -3  -5 2249.42 119.291   1
  -2  -3   5 2145.00 127.183   1
   2  -3  -5 1941.94 103.174   1
   2  -3  -5 2022.88 157.132   3
   2  -3  -7 1979.89 145.646   3
  -2   3  -7 2164.76 112.287   1
   2   3   7 2244.54 123.148   1
   2  -3  -7 2055.22 121.325   4
  -2   3  -7 2445.37 157.531   2
  -2  -3   7 1560.19 158.750   3
  -2   3  -7 2337.44 164.395   3
  -2  -3   7 1971.19 119.342   1
   2  -3  -7 2088.94 113.899   1
   2   3   7 2187.45 151.936   5
   2  -3  -7 2175.41 114.283   1
  -2  -3   7 2195.97 126.489   1
  -2   3  -7 2005.10 109.098   1
   2   3   9 1014.27 90.9073   1
  -2   3  -9 1188.81 83.5936   1
   2   3   9 1309.31 112.371   5
  -2  -3   9 1058.43 79.3268   2
   2  -3  -9 1136.89 88.0474   4
   2   3   9 1185.63 97.8976   1
  -2  -3   9 1030.78 85.5102   1
   2  -3  -9 968.113 82.8810   1
  -2   3  -9 1224.79 117.106   3
  -2  -3   9 1179.47 153.258   3
   2  -3  -9 1036.62 103.985   3
   2   3   9 1185.62 114.674   6
   2  -3  -9 1166.62 86.3138   1
  -2   3  -9 968.038 79.6547   1
  -2  -3   9 1062.18 94.5395   1
   2   3  11 828.392 87.5950   5
   2   3  11 824.135 94.3011   6
   2   3  11 751.133 78.8673   1
   2  -3 -11 874.866 81.2355   1
  -2  -3  11 852.604 86.9026   1
  -2   3 -11 668.497 78.6878   1
  -2   3 -11 791.605 94.3384   3
  -2   3 -11 799.506 83.2915   2
  -2  -3  11 778.402 56.9982   2
   2  -3 -11 662.362 79.7429   1
   2   3  11 888.928 90.8109   1
  -2  -3  11 781.908 71.4083   1
  -2  -3  13 210.022 45.7962   6
   2   3  13 228.695 54.4136   5
  -2  -3  13 210.969 41.4392   1
   2  -3 -13 132.073 44.7950   1
   2  -3 -13 238.264 51.9761   1
  -2  -3  13 200.336 48.7519   1
  -2   3 -13 217.151 45.1348   2
  -2  -3  13 169.327 24.6467   2
  -2   3 -13 269.067 59.9781   4
   2  -3 -13 242.343 40.9517   4
   2   3  13 245.906 51.5235   1
  -2   3 -13 246.738 56.4118   3
   2   3  13 229.942 52.7987   6
  -2   3 -13 249.608 45.8237   1
   2   3  13 219.693 53.7209   1
  -2   3 -15 277.553 37.6849   2
   2   3  15 327.117 68.5924   1
   2  -3 -15 238.425 40.4331   4
  -2   3 -15 207.021 56.7968   1
   2   3  15 447.954 75.7396   1
  -2   3 -15 282.386 58.3361   3
   2  -3 -15 126.325 54.2469   1
  -2   3 -15 390.619 57.3319   1
   2  -3 -15 392.466 66.5882   1
  -2  -3  15 151.903 50.6510   1
  -2  -3  15 343.454 52.0932   6
   2  -3 -15 360.367 69.1747   3
   2   3  15 349.416 66.4944   5
   2   3  17 114.039 54.6050   1
  -2   3 -17 129.618 49.2376   4
   2  -3 -17 180.047 37.1036   4
  -2   3 -17 140.442 51.7332   1
  -2   3 -17 208.213 54.2239   3
   2   3  17 219.531 55.4058   6
   2   3  17 162.674 58.9481   5
   2  -3 -17 168.180 59.5187   3
  -2   3 -19 1228.16 115.086   3
   2  -3 -19 1043.11 128.886   3
  -2  -3  19 1098.62 97.2542   5
   2  -3 -19 845.858 73.1916   4
  -2   3 -19 657.591 82.7162   4
   2   3  19 1218.03 118.280   6
  -2  -3  19 1179.64 84.8248   6
   2   3  21 201.901 61.9386   6
   2   3  21 159.608 70.9755   5
  -2  -3  21 278.870 47.6192   6
   2  -3 -21 158.184 48.3223   4
  -2   3 -21 151.202 46.8872   4
   2  -3 -21 197.437 65.9664   3
  -2   3 -21 164.742 48.3643   3
  -2  -3  21 187.321 51.6600   5
   2  -3 -23 7.89559 23.9522   3
  -2   3 -23-10.6191 24.9530   3
   2   3  23-5.40825 28.4169   6
  -2  -3  23-11.3944 21.1675   6
   2   3  23 14.4347 29.3748   5
  -2  -3  23-4.59215 24.9202   5
   2  -3 -25 7.19649 23.9151   3
   2   3  25 5.00041 20.3518   6
  -2  -3  25-3.11737 22.3791   6
  -2   3 -25 26.1265 24.6687   4
  -2  -3  25-4.57500 24.0387   5
   2   3  25 37.9031 40.1985   5
   2  -3 -27-10.1184 38.8270   2
   2  -3 -27-5.26256 20.1938   3
  -2   3 -27 4.40072 14.6243   3
   2   3  27 8.66778 23.5187   6
  -2  -3  27 4.87806 20.6645   6
  -2   3 -27 2.78932 18.9210   4
  -2  -3  27 10.5585 27.0105   5
   2   3  27 10.0774 32.0630   5
  -2   3 -29 298.771 44.8218   4
  -2  -3  29 330.299 39.9334   6
   2   3  29 352.113 56.2197   6
   2   3  29 383.785 64.1979   5
  -2  -4 -28 447.301 88.7057   2
  -2  -4 -26 199.705 41.2142   3
  -2   4  26 278.028 53.6146   6
  -2  -4 -26 158.288 58.6740   2
   2  -4  26 198.615 32.8765   5
   2   4 -26 243.537 40.2382   4
   2   4 -24 7113.89 192.796   4
  -2  -4 -24 7135.45 335.571   2
   2  -4  24 7245.65 185.026   5
  -2  -4 -24 6586.79 213.598   3
   2   4 -22 19842.8 455.932   3
  -2  -4 -22 17755.3 377.688   3
   2  -4  22 18183.7 311.589   5
  -2   4  22 21018.3 504.400   6
  -2  -4 -20 21712.5 646.484   2
  -2   4  20 20917.5 501.778   2
   2   4 -18 606.730 74.1457   3
  -2  -4 -18 712.438 100.939   3
  -2   4  18 599.409 99.5227   2
   2  -4  18 503.046 53.4321   6
   2   4 -18 639.411 79.1600   4
   2   4 -16 1180.55 88.7879   3
   2   4 -16 1027.06 101.606   4
  -2  -4 -16 1421.78 204.740   2
   2  -4  16 527.275 62.2854   6
  -2   4  16 451.592 101.755   2
   2  -4  14 14873.4 405.784   5
  -2   4  14 13334.7 380.612   1
  -2   4  14 8394.09 358.620   2
   2  -4  14 12969.4 237.663   6
   2   4 -14 11357.8 324.862   1
   2   4 -14 15426.8 384.872   4
  -2  -4 -14 10741.4 692.491   2
   2   4 -12 15693.0 407.476   4
  -2   4  12 13480.7 344.800   1
   2  -4  12 12578.4 293.829   1
   2   4 -12 12367.7 248.210   3
  -2  -4 -12 10171.3 464.959   3
   2   4 -12 11963.6 328.197   1
  -2  -4 -12 14250.1 353.017   1
  -2   4  12 14508.8 375.463   6
   2  -4  12 15090.6 231.527   6
  -2  -4 -12 13880.6 721.564   2
   2   4 -10 89001.4 1029.38   4
   2  -4  10 80197.0 752.058   1
  -2  -4 -10 98103.4 906.574   1
   2   4 -10 87636.4 615.106   1
   2   4 -10 88118.9 643.688   3
  -2  -4 -10 68647.4 1251.43   3
  -2  -4 -10 98107.8 683.965   1
  -2   4  10 89796.0 887.561   6
   2  -4  10 64452.3 1048.68   5
   2   4  -8 1749.05 162.603   4
   2   4  -8 2523.64 157.602   5
  -2  -4  -8 3682.18 181.336   1
   2  -4   8 2898.44 119.892   1
   2   4  -8 3387.92 122.028   1
   2  -4   8 2711.97 131.543   1
  -2  -4  -8 2888.13 258.739   3
   2   4  -8 3118.25 118.563   3
   2   4  -8 2842.47 149.648   1
  -2  -4  -8 3234.20 121.973   1
   2  -4   8 2345.43 207.495   5
   2  -4   8 2608.91 112.157   6
  -2   4   8 2666.08 156.112   6
  -2   4   6 731.798 109.112   2
   2  -4   6 901.020 139.072   5
   2   4  -6 686.302 100.960   4
   2  -4   6 1065.68 58.7069   1
  -2  -4  -6 1050.40 92.8531   1
  -2  -4  -6 683.121 42.8861   4
   2  -4   6 792.553 75.6837   6
  -2  -4  -6 1153.36 152.202   3
   2   4  -6 908.872 58.7880   3
  -2  -4  -6 964.928 67.0902   1
  -2   4   6 878.152 65.4584   1
  -2   4   6 807.654 87.5399   6
  -2   4   6 960.566 76.1128   1
   2  -4   6 875.928 69.1872   1
   2   4  -6 1137.42 70.2283   1
   2   4  -4 4095.47 204.078   5
   2  -4   4 5424.58 332.631   5
  -2  -4  -4 4361.35 430.696   2
   2  -4   4 4189.82 187.721   6
   2   4  -4 4153.93 213.961   4
  -2   4   4 4335.05 198.114   6
  -2  -4  -4 4935.77 153.848   1
  -2  -4  -4 5408.67 271.618   3
   2   4  -4 4799.11 139.498   1
   2  -4   4 3658.44 131.899   1
  -2   4   4 4367.17 145.879   1
  -2   4   4 4557.42 249.762   2
  -2  -4  -4 4649.08 174.880   1
  -2   4   4 4640.05 127.103   1
   2   4  -2 2187.21 157.121   5
   2   4  -2 1898.35 111.427   1
  -2   4   2 1758.18 83.1467   1
   2   4  -2 2147.19 144.377   4
   2  -4   2 2523.99 228.658   5
  -2  -4  -2 2092.17 108.743   1
   2  -4   2 1901.30 77.4434   1
   2   4  -2 1893.40 92.4177   1
  -2  -4  -2 1916.94 133.183   3
  -2  -4  -2 1694.59 100.675   1
  -2   4   2 2032.10 76.7599   1
  -2   4   2 1771.02 129.623   6
  -2   4   2 2300.99 192.331   2
  -2  -4   0 188647. 2126.51   2
   2   4   0 180585. 1381.67   5
   2   4   0 166874. 1026.20   4
  -2  -4   0 180787. 957.611   1
   2  -4   0 179378. 1381.22   4
  -2   4   0 162401. 1264.06   3
  -2  -4   0 163412. 726.284   3
  -2   4   0 165643. 579.692   1
   2   4   0 161759. 853.302   1
   2  -4   0 162645. 614.838   1
  -2  -4   0 155043. 928.624   3
  -2  -4   2 2018.15 218.253   2
  -2  -4   2 1778.93 103.337   1
   2   4   2 1970.10 104.048   4
  -2   4  -2 2382.57 208.240   2
   2   4   2 2148.83 161.679   5
   2  -4  -2 2288.61 149.321   4
  -2   4  -2 1878.88 138.010   3
  -2  -4   2 1967.00 78.6623   3
   2  -4  -2 1835.41 73.8357   1
   2   4   2 1929.78 101.161   1
   2  -4  -2 1698.28 76.0897   1
  -2   4  -2 1902.72 70.7059   1
   2   4   4 4967.19 250.841   5
   2  -4  -4 4256.33 231.299   5
  -2  -4   4 4354.17 269.878   2
   2   4   4 5097.52 244.849   6
   2   4   4 4956.96 143.837   4
   2  -4  -4 4373.60 187.433   4
   2   4   4 4302.44 143.672   1
  -2  -4   4 4289.10 159.865   1
  -2  -4   4 4653.52 110.757   3
  -2   4  -4 4699.21 215.137   3
   2  -4  -4 4104.66 125.031   1
  -2   4  -4 3890.04 254.793   2
  -2   4  -4 4550.38 115.453   1
   2  -4  -4 5124.57 159.497   1
  -2   4  -4 4369.32 107.817   1
   2  -4  -6 839.338 56.0024   5
   2  -4  -6 828.236 71.5599   1
   2   4   6 939.337 70.7158   1
   2   4   6 1159.70 117.861   6
   2  -4  -6 859.184 99.4349   5
   2   4   6 906.581 50.2118   4
  -2  -4   6 870.384 111.700   2
   2  -4  -6 905.023 83.6555   4
   2  -4  -6 973.037 67.4309   1
  -2   4  -6 877.175 58.3923   1
  -2   4  -6 912.146 62.3399   1
  -2  -4   6 911.000 69.7100   1
  -2  -4   6 725.167 51.3532   3
  -2   4  -6 1010.91 105.905   3
  -2   4  -6 762.972 110.304   2
   2   4   6 937.000 79.9329   1
  -2  -4   6 916.600 75.6894   1
   2  -4  -8 3102.48 151.575   5
   2   4   8 3192.72 136.519   1
  -2   4  -8 2598.54 101.358   1
  -2  -4   8 2574.33 169.097   2
   2  -4  -8 3105.89 142.620   4
  -2  -4   8 3773.11 196.279   6
  -2   4  -8 3511.73 213.925   2
  -2  -4   8 1797.61 103.202   3
  -2   4  -8 2850.56 168.932   3
  -2  -4   8 2731.27 124.450   1
   2  -4  -8 2732.68 110.187   1
  -2   4  -8 2799.05 138.234   1
   2   4   8 3467.36 188.382   5
   2  -4  -8 1847.19 52.8997   5
   2  -4 -10 99616.3 762.659   4
   2   4  10 87946.0 881.541   5
  -2   4 -10 110242. 963.715   2
  -2   4 -10 94787.4 935.615   3
  -2  -4  10 77539.3 667.813   1
  -2  -4  10 96704.7 891.517   6
   2   4  10 91129.4 773.017   1
  -2   4 -10 89356.4 603.327   1
   2   4  12 13922.2 332.380   1
   2  -4 -12 14439.8 367.991   1
  -2   4 -12 13319.3 347.758   3
   2   4  12 13165.1 333.209   5
  -2   4 -12 15905.7 292.176   2
  -2  -4  12 10962.6 191.808   2
   2  -4 -12 14133.8 264.193   4
  -2   4 -12 12615.9 315.742   1
  -2  -4  12 11793.2 259.766   1
   2   4  14 10606.6 327.539   1
  -2   4 -14 12873.7 339.105   3
  -2  -4  14 14201.3 294.482   6
   2   4  14 12879.4 331.486   6
   2   4  14 13730.6 334.071   5
  -2   4 -14 10643.1 206.901   2
  -2  -4  16 1109.18 79.4345   6
   2   4  16 1168.51 104.276   6
  -2   4 -16 868.708 96.4246   4
  -2  -4  16 1182.32 93.2504   5
   2  -4 -16 1226.91 111.808   3
   2  -4 -16 998.472 64.7917   4
  -2   4 -18 562.841 75.0653   3
   2  -4 -18 617.272 91.4561   3
   2  -4 -18 514.019 55.8343   4
  -2   4 -18 448.545 72.5690   4
  -2  -4  18 739.786 66.3004   6
   2   4  18 692.818 91.5636   5
   2   4  20 23134.9 498.963   5
   2   4  20 22430.9 452.152   6
  -2  -4  20 21748.7 320.538   6
  -2  -4  20 20787.7 385.340   5
  -2   4 -20 21921.9 448.101   3
   2  -4 -20 20529.0 493.353   3
   2   4  22 17871.6 469.626   5
  -2   4 -22 16466.4 359.235   4
  -2  -4  22 20655.8 312.262   6
   2   4  22 17936.5 411.485   6
  -2  -4  22 18229.6 359.050   5
  -2   4 -22 19760.5 443.977   3
  -2   4 -24 6683.76 211.948   4
  -2  -4  24 6094.29 218.145   5
  -2   4 -24 6494.97 257.929   3
  -2  -4  26 165.387 36.2982   6
   2   4  26 141.535 42.4645   6
   2  -4 -26 63.9232 36.1286   3
  -2   4 -26 113.010 40.9046   3
  -2   4 -26 215.179 42.2819   4
  -2  -4  28 542.459 57.2906   6
   2  -4 -28 354.068 113.590   2
  -2   4 -28 563.320 56.7854   4
  -2  -4  28 454.882 58.9425   5
  -2  -5 -25 19.1423 36.7270   2
  -2  -5 -25 15.7175 19.0724   3
  -2  -5 -23 314.205 53.3731   3
  -2  -5 -23 313.768 83.2237   2
   2   5 -21 166.457 39.6541   4
  -2  -5 -21 111.558 65.7579   2
  -2  -5 -21 142.711 46.7374   3
  -2  -5 -19 152.906 70.0984   2
  -2   5  19 257.228 63.9435   6
   2   5 -19 210.369 44.9392   4
  -2  -5 -19 176.593 57.0182   3
   2  -5  19 231.592 46.4234   5
  -2  -5 -17 41.4554 57.9723   2
  -2   5  17 156.439 51.5034   6
   2   5 -17 80.5979 38.3290   4
   2  -5  17 88.5382 37.8272   5
  -2  -5 -17 59.7069 45.0015   3
  -2  -5 -15 50.5395 51.1058   3
   2   5 -15 131.544 47.1453   4
  -2  -5 -15 108.759 76.8972   2
  -2   5  15 209.964 53.7764   6
   2  -5  15 96.2561 42.3154   5
   2   5 -15 115.970 33.3342   3
   2  -5  13 2032.32 90.5306   6
  -2   5  13 2044.26 133.861   6
   2   5 -13 1632.78 96.1098   3
   2  -5  13 1402.85 133.058   5
   2   5 -13 1690.74 131.212   4
   2  -5  11 362.811 45.5937   6
  -2   5  11 348.401 49.1018   1
  -2  -5 -11 236.469 119.080   2
   2   5 -11 357.800 51.0608   1
   2  -5  11 331.071 41.7220   1
  -2  -5 -11 359.972 95.1795   3
  -2   5  11 328.118 81.3785   2
   2   5 -11 319.556 43.0960   3
   2  -5   9 62.5634 48.0883   5
   2  -5   9 56.5936 21.5917   1
  -2   5   9 61.5387 25.3250   1
   2   5  -9 46.4637 37.8216   4
   2   5  -9 80.9016 32.0084   1
  -2  -5  -9 119.526 36.2597   1
   2   5  -9 95.3226 27.8902   3
  -2  -5  -9 146.380 63.9836   3
  -2   5   9 119.748 40.3967   6
   2  -5   9 73.0605 30.6634   6
  -2   5   9 36.2776 41.7619   2
  -2  -5  -7 222.366 68.9398   3
   2  -5   7 182.508 25.4458   1
   2   5  -7 167.688 34.9173   1
  -2  -5  -7 267.480 51.2038   1
   2  -5   7 216.862 26.5057   1
   2  -5   7 251.176 47.4349   6
   2   5  -7 220.810 54.4720   4
  -2   5   7 222.846 50.3009   6
   2  -5   7 292.859 80.2696   5
  -2   5   5 1524.93 168.514   2
   2   5  -5 1419.15 79.3288   1
  -2  -5  -5 1495.59 138.631   3
  -2   5   5 1231.04 61.7686   1
  -2  -5  -5 1752.00 101.805   1
   2   5  -5 1518.17 114.318   5
   2   5  -5 1458.39 111.208   4
   2  -5   3 2674.50 209.835   5
   2   5  -3 2302.31 131.372   4
  -2   5   3 2154.70 135.345   6
  -2   5   3 1604.98 54.5773   1
   2  -5   3 2437.15 151.636   4
   2   5  -3 2687.02 149.733   5
   2   5  -3 2205.05 100.661   1
   2   5  -3 2487.08 79.8895   1
  -2  -5  -3 2758.71 114.070   1
  -2  -5  -3 2322.66 76.6548   1
  -2   5   3 1804.35 56.6174   1
  -2  -5  -3 2250.43 265.577   2
  -2   5   3 2361.02 226.292   2
   2   5  -1 89.8388 39.0212   5
  -2   5   1 124.318 82.0534   2
  -2  -5  -1 68.0579 31.4069   3
   2  -5   1 82.0691 56.8117   5
   2   5  -1 45.1523 34.6521   4
  -2  -5  -1 57.5904 62.5051   2
   2  -5   1 108.303 43.7960   4
   2   5  -1 58.5264 23.0003   1
  -2   5   1 85.9857 35.8640   6
   2   5  -1 100.250 19.7189   1
  -2   5  -1 74.0975 38.5937   6
   2   5   1 123.869 44.7800   5
   2  -5  -1 76.7242 55.4734   5
  -2  -5   1 71.6559 21.8360   1
  -2   5  -1 92.3010 76.2079   2
   2   5   1 77.7074 33.5225   4
   2  -5  -1 84.9553 38.8422   4
  -2   5  -1 90.9992 33.7715   3
   2   5   1 62.0840 17.8674   1
   2   5   1 73.5307 19.7512   1
  -2  -5   1 29.3301 53.0551   2
  -2   5  -3 1708.04 196.160   2
   2  -5  -3 2438.63 62.2812   1
   2   5   3 1790.66 77.5420   1
   2  -5  -3 1859.00 53.1744   1
   2  -5  -3 2436.73 171.056   5
  -2  -5   3 2269.08 203.165   2
   2   5   3 2254.22 104.146   4
   2  -5  -3 2407.05 136.758   4
  -2  -5   3 1935.20 145.488   6
  -2  -5   3 2023.03 96.7041   3
   2   5   3 2260.53 87.4020   1
   2   5   3 2632.50 160.406   6
  -2   5  -3 2270.34 141.157   3
   2  -5  -5 1004.86 109.358   5
  -2  -5   5 1415.52 147.564   2
   2  -5  -5 983.103 67.1696   1
   2   5   5 1427.73 71.9616   4
   2  -5  -5 1217.67 91.6438   4
  -2  -5   5 1398.23 121.283   6
   2   5   5 1485.03 117.200   5
   2  -5  -5 1269.35 63.7283   1
  -2  -5   5 1394.83 65.4981   1
   2  -5  -5 1415.51 118.235   3
  -2  -5   5 1242.69 78.5606   3
   2   5   5 1548.53 127.937   6
  -2   5  -5 1807.29 187.216   2
  -2  -5   7 227.583 60.7138   2
   2  -5  -7 234.139 43.6583   4
  -2   5  -7 287.020 55.2830   3
  -2   5  -7 192.435 21.3982   1
   2   5   7 231.913 54.1346   5
  -2   5  -7 219.130 77.9090   2
   2  -5  -7 166.875 41.5723   1
   2   5   7 202.829 36.7870   1
   2  -5  -7 63.1511 39.5374   5
  -2   5  -7 193.467 29.3905   1
  -2  -5   7 150.227 27.6806   1
  -2  -5   9 46.2182 36.0517   2
   2  -5  -9 95.2277 33.0465   4
  -2  -5   9 85.6299 39.1506   6
   2   5   9 144.288 47.5031   6
   2   5   9 66.6811 28.3630   1
   2  -5  -9 123.925 40.4758   1
  -2   5  -9 44.1276 48.4976   2
  -2  -5   9 56.3333 21.5714   1
   2   5   9 131.955 45.7808   5
   2  -5  -9 80.3739 34.9090   3
  -2  -5  11 373.661 51.7377   2
  -2   5 -11 390.937 60.4631   3
  -2   5 -11 241.008 59.9262   2
  -2  -5  11 379.226 59.6268   6
   2   5  11 359.230 62.1411   5
  -2  -5  11 184.865 41.9139   1
  -2   5 -11 309.189 52.5544   1
   2  -5 -11 524.517 71.6416   1
   2  -5 -11 377.758 60.5121   3
   2   5  11 282.017 54.7177   1
  -2   5 -13 1787.63 118.247   3
   2  -5 -13 1448.39 110.704   3
   2  -5 -13 1670.72 89.4299   4
  -2   5 -13 2058.49 119.877   1
  -2  -5  13 1827.13 110.489   6
  -2  -5  15 137.006 35.0655   6
   2   5  15 109.417 46.0302   5
  -2   5 -15 104.425 40.8967   4
  -2  -5  15 121.719 33.8733   5
  -2   5 -15 89.8920 32.6859   3
   2  -5 -15 127.594 30.6788   4
   2   5  17 95.6132 40.8499   5
  -2  -5  17 57.0112 24.2498   6
  -2   5 -17 91.2741 34.4736   3
  -2  -5  17 61.5834 28.8350   5
  -2  -5  19 183.799 38.7352   5
  -2  -5  19 190.193 35.9182   6
  -2   5 -19 297.532 55.0179   3
   2   5  19 198.347 46.2289   6
  -2   5 -21 132.394 40.5781   4
   2   5  21 186.703 57.2761   5
  -2   5 -21 204.753 52.4047   3
  -2   5 -23 433.668 57.6760   4
  -2  -5  23 407.748 55.8069   5
   2   5  23 197.045 63.8095   5
  -2   5 -23 357.257 63.6077   3
   2   5  23 392.251 62.5757   6
  -2  -5  23 387.513 45.3795   6
  -2  -5  25 6.53692 17.7369   5
  -2   5 -25 31.5021 25.1733   3
  -2  -5  25 20.2696 18.2409   6
  -2   6  22 9494.33 308.936   6
  -2  -6 -22 9690.71 276.710   3
  -2  -6 -20 10190.0 401.525   2
   2   6 -20 9755.38 258.378   4
  -2  -6 -20 9541.04 302.679   3
  -2   6  18 162.496 46.5350   6
   2   6 -18 186.677 44.4314   4
   2  -6  18 132.407 39.8319   5
  -2  -6 -18 120.845 67.2717   2
  -2  -6 -18 139.634 52.3576   3
  -2   6  16 199.008 49.7834   6
  -2  -6 -16 102.114 54.6390   3
   2  -6  16 211.947 50.7428   5
  -2  -6 -16 173.668 81.9934   2
   2   6 -16 143.662 43.8527   4
  -2   6  14 8112.79 249.183   6
  -2   6  14 7223.61 287.222   2
   2  -6  14 6722.39 259.669   5
  -2  -6 -14 9182.18 490.569   2
   2   6 -14 5099.58 215.725   4
  -2  -6 -14 4575.70 284.104   3
  -2   6  12 6767.51 291.845   2
  -2  -6 -12 5731.48 319.284   3
   2  -6  12 4221.82 222.585   5
  -2   6  12 7534.34 237.547   6
   2   6 -12 4754.63 211.035   4
   2  -6  10 32787.0 636.134   5
  -2  -6 -10 34261.0 1148.86   2
   2   6 -10 35394.2 573.167   4
  -2   6   8 601.179 74.6480   6
  -2  -6  -8 711.504 175.505   2
  -2   6   8 444.965 31.8700   1
   2  -6   8 564.426 66.0930   6
   2   6  -8 789.641 73.7154   5
   2  -6   8 871.837 110.353   5
   2   6  -8 717.299 81.9486   4
   2   6  -8 503.499 44.4498   1
  -2   6   8 632.849 109.761   2
  -2  -6  -8 556.463 100.314   3
  -2   6   6 370.012 91.9202   2
  -2  -6  -6 378.137 78.9491   3
  -2  -6  -6 370.433 42.6872   1
  -2   6   6 345.377 59.8813   6
   2   6  -6 270.873 28.5812   1
   2   6  -6 308.509 52.3182   5
   2  -6   6 322.488 58.6867   6
  -2  -6  -6 275.790 124.719   2
   2  -6   4 5188.73 273.456   5
   2   6  -4 4317.58 167.993   4
   2   6  -4 4380.58 176.541   5
   2  -6   4 3946.71 176.365   6
  -2  -6  -4 4224.13 197.072   3
  -2  -6  -4 4982.54 117.479   1
  -2   6   4 4276.31 188.267   6
  -2  -6  -4 5111.59 388.416   2
   2  -6   4 4270.43 187.107   4
   2  -6   2 1470.34 114.793   4
  -2  -6  -2 1220.16 100.520   3
  -2   6   2 929.596 187.839   2
   2   6  -2 1283.29 35.5335   1
   2   6  -2 1340.39 94.6149   4
  -2   6   2 1249.61 101.134   6
  -2  -6  -2 1023.65 168.093   2
  -2  -6  -2 1435.90 49.7604   1
  -2  -6   0 62765.9 603.089   3
   2   6   0 64730.4 607.518   4
   2  -6  -2 1656.61 156.731   5
  -2  -6   2 1299.25 155.787   2
   2  -6  -2 1304.66 102.759   4
  -2  -6   2 1325.35 86.7762   3
   2   6   2 1503.80 109.089   5
   2   6   2 1517.24 86.8291   4
   2   6   2 1503.39 60.8867   1
  -2  -6   2 1113.68 37.7673   1
   2  -6  -4 3343.10 209.468   5
   2   6   4 3557.57 115.661   1
  -2  -6   4 3919.78 239.318   2
   2  -6  -4 4013.36 164.062   4
  -2  -6   4 3805.63 186.182   6
  -2   6  -4 4781.33 188.124   3
  -2  -6   4 4326.34 108.333   1
  -2   6  -4 3543.06 278.305   2
   2   6   4 4416.39 186.677   5
   2  -6  -4 4653.47 197.494   3
   2   6   6 445.778 62.2432   5
  -2  -6   6 339.937 61.2858   6
  -2  -6   6 319.453 72.6768   2
  -2   6  -6 390.096 58.7018   3
  -2  -6   6 169.914 43.7633   1
   2   6   6 246.337 40.2236   1
   2  -6  -6 297.663 48.3375   4
   2   6   6 379.695 62.6877   6
  -2   6  -6 189.180 78.1850   2
   2  -6  -6 335.799 54.9200   3
   2  -6  -8 401.314 24.7802   1
  -2  -6   8 723.275 98.1247   2
   2  -6  -8 734.597 66.8329   4
  -2  -6   8 654.292 80.0457   6
  -2   6  -8 626.505 69.5991   3
   2  -6  -8 621.714 69.6685   3
  -2  -6   8 711.943 75.3751   1
  -2   6  -8 450.862 82.0536   2
   2   6   8 766.799 83.1186   6
  -2   6 -10 41232.4 533.333   3
   2  -6 -10 39175.8 533.918   3
   2  -6 -10 44698.3 487.441   4
   2   6  10 41084.4 543.846   5
  -2  -6  10 43635.4 558.402   6
   2   6  12 7112.93 229.631   5
   2  -6 -12 6963.06 220.247   3
  -2   6 -12 7339.58 222.589   3
  -2   6 -14 8087.75 231.340   3
   2   6  14 8043.65 257.596   5
  -2  -6  14 8360.50 219.733   6
   2   6  14 7850.48 235.000   6
   2   6  16 154.970 54.1587   5
  -2  -6  16 221.595 41.3193   5
   2   6  18 123.131 48.3220   5
  -2  -6  18 169.128 37.7052   5
  -2   6 -18 86.4293 36.3305   3
  -2  -6  18 131.548 30.6849   6
  -2  -6  20 10302.8 240.273   5
  -2  -6  20 10697.7 203.009   6
   2  -6 -20 10584.8 308.736   3
  -2   6 -22 10794.1 290.367   3
  -2  -6  22 11041.2 201.283   6
   2   7 -17 15.9824 20.3403   4
  -2   7  17 10.4117 24.4657   6
   2  -7  17 33.6586 25.0110   5
   2   7 -15 103.054 34.5621   4
  -2   7  15 182.065 41.6473   6
  -2   7  13 427.960 57.3689   6
   2  -7  13 379.146 70.7268   5
   2   7 -13 315.630 59.8053   4
   2  -7  11 224.526 61.9205   5
  -2   7  11 473.049 61.5206   6
  -2  -7 -11 607.499 152.001   2
   2   7  -9 182.921 41.0732   4
  -2  -7  -9 214.391 99.6364   2
   2  -7   9 184.013 56.2569   5
  -2   7   9 118.469 38.9632   6
  -2   7   7 206.399 47.2419   6
   2   7  -7 193.968 48.4129   4
  -2  -7  -7 261.025 107.757   2
   2  -7   7 287.111 68.3774   5
   2  -7   7 244.215 47.1713   4
  -2   7   7 233.993 86.3442   2
   2   7  -5 1139.73 81.3142   4
  -2   7   5 948.401 89.2036   6
  -2  -7  -5 1118.15 180.382   2
   2  -7   3 784.842 86.4333   6
   2  -7   3 894.049 86.0217   4
   2  -7   3 1125.19 133.339   5
  -2   7   3 812.842 146.461   2
   2   7  -3 852.294 69.0169   4
   2   7  -3 933.100 76.0941   5
   2   7  -1 74.4012 29.3283   4
  -2  -7  -1 78.3564 61.3747   2
   2  -7   1 62.6861 36.4196   4
   2   7  -1 104.546 32.4194   5
   2  -7  -1 78.9917 32.6157   4
  -2  -7   1 69.9445 37.0260   6
   2   7   1 104.837 32.4031   5
   2   7   1 58.3893 28.5843   4
  -2  -7   1 36.9637 44.8534   2
   2  -7  -1 107.865 38.3247   3
  -2   7  -1 98.6906 69.5718   2
   2  -7  -1 106.873 66.9690   5
  -2  -7   3 757.397 78.5799   6
   2   7   3 738.117 71.3512   5
  -2  -7   3 793.578 109.883   2
   2  -7  -3 848.532 81.6613   3
   2   7   5 943.510 80.7747   5
   2  -7  -5 1087.58 87.7126   3
  -2  -7   5 884.123 107.642   2
   2  -7  -5 933.966 70.9576   4
  -2  -7   5 981.618 89.0506   6
   2  -7  -7 203.778 37.9775   4
   2   7   7 243.003 44.1759   5
  -2  -7   7 208.147 46.1568   6
   2   7   7 252.621 47.7122   6
   2  -7  -7 207.771 42.8527   3
  -2   7  -9 213.738 39.4229   3
   2   7   9 184.824 41.7841   5
  -2  -7   9 148.525 40.5479   6
   2   7   9 222.305 46.6433   6
   2  -7  -9 193.650 39.2280   3
   2  -7 -11 506.079 58.9970   3
   2   7  11 568.840 65.3732   6
  -2   7 -11 459.436 54.9907   3
  -2   7 -13 488.492 55.6799   3
   2  -7 -13 420.122 55.7134   3
   2   7  13 434.031 64.2455   5
   2   7  13 440.517 56.5908   6
  -2  -7  13 388.015 50.4738   6
   2  -7 -15 159.477 38.2384   3
  -2   7 -15 208.727 38.4012   3
   2   7  15 220.796 50.3190   5
  -2  -7  15 170.987 34.4391   6
   2  -7 -17 14.3184 20.6037   3
  -2   7 -17 14.4930 15.7298   3
  -2  -7  17 5.11982 18.0460   5
   2   7  17 9.59956 20.3618   6
  -2  -7  17 25.9313 20.0987   6
  -2   7 -19 529.154 59.5882   3
  -2  -7  19 474.985 44.9559   6
   2   8 -12 2977.10 136.358   4
  -2   8  12 2947.61 135.597   6
  -2   8  10 14557.6 299.560   6
   2   8 -10 14041.2 292.806   4
   2  -8   8 195.428 43.3027   4
  -2  -8  -8 286.256 104.434   2
   2  -8   8 175.734 59.0737   5
   2   8  -8 280.781 45.1517   4
  -2   8   8 206.483 45.2763   6
   2  -8   6 103.093 35.5182   4
  -2   8   6 121.994 38.2183   6
  -2  -8  -6 191.916 85.2744   2
   2  -8   6 150.558 58.9643   5
   2   8  -6 155.251 34.5828   4
   2  -8   4 1627.82 102.717   4
  -2  -8  -4 1412.22 180.182   2
   2   8  -4 1482.08 87.5345   4
   2  -8   2 586.452 70.9024   3
   2   8  -2 610.465 55.2656   5
  -2  -8  -2 671.588 82.9530   6
  -2  -8  -2 531.266 100.192   2
   2   8   0 22324.2 333.066   5
  -2  -8   0 22223.1 405.482   6
  -2  -8   2 446.791 60.1178   6
   2  -8  -2 548.991 61.6995   3
   2  -8  -2 606.397 60.3676   4
   2   8   2 388.278 49.4252   5
  -2  -8   2 356.955 76.8685   2
  -2  -8   4 1397.80 95.6881   6
   2   8   4 1541.30 92.6766   5
   2  -8  -4 1396.51 92.9981   3
   2   8   6 167.385 37.4596   5
   2  -8  -6 154.783 35.8930   3
   2  -8  -8 264.587 43.6910   3
   2   8   8 276.366 44.7015   5
  -2  -8   8 300.957 45.2007   6
   2  -8 -10 15308.9 288.386   3
   2   8  10 15815.9 297.016   5
  -2  -8  12 2947.69 115.917   6
  -2   8 -12 2648.62 112.319   3
   2  -8 -12 3095.73 134.270   3
  -2   8 -14 3193.08 122.199   3
   2  -9   3 318.544 45.9787   4
  -2  -9  -1 32.5344 36.0390   2
   2  -9  -1 36.5342 63.9881   2
   3   0   0-5.06127 33.6388   4
  -3   0   0-4.22215 24.9681   3
   3   0   0 4.54247 29.5550   5
   3   0   0 7.24427 42.8397   1
  -3   0   0-7.49331 33.7167   1
  -3   0   0 24.2941 27.8556   6
  -3   0   0 5.91016 34.0181   2
  -3   0   0 6.18158 27.8145   1
   3   0   0-6.39671 30.0623   1
  -3   0   2 6.55247 36.6526   1
  -3   0  -2-3.30258 24.9465   6
  -3   0  -2-6.16075 37.3786   2
   3   0  -2-4.63566 32.0681   4
   3   0   2 4.91814 38.9059   4
  -3   0  -2 8.66720 26.9422   3
  -3   0   2-3.75717 21.0165   3
   3   0   2 13.5899 30.5745   1
  -3   0   2-6.86378 27.9357   1
   3   0  -2 7.50650 33.7761   1
  -3   0  -2-7.76506 29.7965   1
  -3   0  -2-7.79205 36.2364   6
  -3   0   2-3.14058 28.5819   6
   3   0   2 4.97979 33.0972   5
   3   0  -2-4.13797 31.7569   5
   3   0   2-6.60452 35.8407   1
   3   0  -2 6.60486 25.3445   1
  -3   0  -4 7.39927 21.1628   6
  -3   0  -4 3.78682 29.5125   6
   3   0   4 4.93285 29.1709   5
   3   0  -4-3.82186 25.9251   5
   3   0  -4 6.42421 27.5610   1
  -3   0   4 4.40356 27.3772   2
   3   0  -4-4.16854 25.2914   3
  -3   0  -4-6.29747 38.2082   2
   3   0   4 18.4185 34.7816   4
  -3   0  -4-7.07751 31.8458   1
   3   0  -4-6.82272 38.1643   1
  -3   0   4-6.90517 32.4519   1
   3   0   4 6.91963 28.1630   1
  -3   0  -4 4.74796 28.8069   3
  -3   0  -4 6.37977 29.9827   1
   3   0   6 3.22252 25.4924   6
   3   0  -6 6.55772 25.9381   5
  -3   0   6 5.33419 27.0774   1
   3   0  -6-4.19275 24.7942   3
  -3   0   6-3.25169 30.2435   6
  -3   0   6 7.96102 23.5391   2
  -3   0  -6 6.71591 40.7469   2
   3   0  -6-4.36712 34.0351   4
   3   0   6 4.24223 27.6015   4
  -3   0  -6 19.5271 38.4918   1
  -3   0   6-7.01218 30.0835   1
   3   0  -6-6.12324 33.2289   1
   3   0   6 7.32749 29.8230   1
  -3   0  -6-4.61615 24.2550   3
   3   0   6 21.8879 32.3591   1
  -3   0  -6-6.48846 29.1953   1
   3   0  -8-2.76050 23.0863   5
   3   0  -8 4.80546 26.0777   3
  -3   0  -8-7.06782 37.1370   2
   3   0   8-3.98292 25.3447   4
  -3   0  -8 5.78848 28.3146   1
  -3   0  -8-4.38145 21.4321   3
  -3   0   8 5.02898 27.2907   1
   3   0  -8 13.0252 33.0592   1
  -3   0  -8-6.32501 28.4599   1
   3   0   8 4.65140 23.6114   1
  -3   0  -8-1.73410 17.6053   6
  -3   0   8 10.5140 31.8954   6
  -3   0   8 8.30671 27.0233   2
  -3   0  10 3.75572 23.3495   2
   3   0 -10 6.05134 23.2205   1
   3   0 -10-5.01821 23.5839   1
  -3   0  10-6.24085 29.3298   1
   3   0  10-5.10161 30.9526   5
  -3   0 -10 7.42141 38.9948   2
   3   0  10 7.72385 26.7156   4
  -3   0  10 7.26663 29.5753   6
   3   0 -10 6.06834 32.9310   3
   3   0  10 3.19880 24.9298   6
   3   0 -10 2.38305 20.1902   5
   3   0  10 4.13613 23.8071   1
  -3   0 -10 5.79937 26.0947   1
  -3   0  12-3.37556 25.0831   2
   3   0 -12 4.65991 24.4849   1
  -3   0  12 6.10018 27.4482   1
   3   0  12-3.26218 27.2819   6
   3   0  12-5.34891 30.7876   5
  -3   0 -12 7.56878 34.0563   2
   3   0  12 16.3873 33.3483   4
   3   0 -12-8.32871 33.4239   4
   3   0  12-6.40670 30.1092   1
  -3   0 -12-4.77802 24.2542   1
  -3   0  12 7.45299 28.1486   6
  -3   0  12 4.52664 26.0548   1
   3   0 -12-8.33857 43.8140   3
  -3   0 -12-5.75883 29.2330   1
   3   0  12-3.91219 22.5181   1
  -3   0  14 3.33204 23.4891   2
   3   0 -14 9.44961 27.1954   1
  -3   0  14 11.9073 27.9801   1
   3   0  14 22.2439 30.1777   6
   3   0  14 10.9451 31.4994   5
  -3   0  14-2.96509 26.3784   5
  -3   0 -14-7.36431 38.6948   2
   3   0  14 3.85059 22.7709   1
  -3   0 -14 5.87442 25.2023   1
   3   0  14-6.39507 32.4627   1
  -3   0 -14-4.72997 27.9711   1
  -3   0  14 4.00463 24.8970   6
  -3   0  14-4.69730 28.4996   1
   3   0 -14-6.07996 28.5737   1
   3   0 -14-59.0530 53.4104   3
  -3   0 -14-4.97688 30.1959   3
   3   0  16-21.9465 36.7081   6
   3   0  16 5.34851 28.1031   5
  -3   0  16 3.51398 26.9680   5
  -3   0 -16 5.25308 21.3802   3
   3   0 -16-10.8957 33.0533   3
  -3   0 -16 12.7694 33.5477   1
   3   0  16 4.14016 25.1193   1
   3   0 -16-4.12017 30.6162   4
   3   0  16 5.23403 39.5359   4
  -3   0  16-4.59975 25.7296   1
   3   0 -16 6.33402 28.5004   1
  -3   0  16 6.37763 28.6966   1
   3   0 -16 4.26283 27.1259   1
  -3   0  16-7.75382 27.3302   6
   3   0  16 7.14745 29.0902   1
  -3   0 -16-4.70194 25.5160   1
  -3   0  18-8.52661 27.7387   1
   3   0 -18 8.78207 27.2993   1
  -3   0  18 3.23008 22.7704   6
  -3   0  18 3.13356 25.1505   2
  -3   0  18 3.89791 24.2335   5
   3   0  18 4.97061 30.9026   5
   3   0  18-5.37524 34.9733   6
  -3   0 -18-6.31959 33.2054   2
   3   0 -18 9.17104 32.3255   4
   3   0  18 39.7203 43.1100   1
  -3   0 -18-15.2080 29.1784   1
  -3   0 -18 5.29810 25.9160   3
   3   0 -18-9.67922 34.7428   3
   3   0  18-8.45198 19.8607   1
   3   0  18 5.93710 39.4598   4
  -3   0  20 3.36229 25.3975   2
  -3   0  20-2.57303 19.7467   6
  -3   0  20-2.88841 23.8361   5
   3   0  20-4.43381 23.2969   5
   3   0  20 5.87920 32.8865   6
   3   0 -20-4.90277 28.2197   4
  -3   0 -20 11.2094 33.1438   2
  -3   0  20-7.44247 34.9770   1
   3   0 -20 4.98720 27.8969   1
  -3   0 -20 5.91976 31.1046   1
   3   0  20-8.65800 37.1444   1
  -3   0  20 5.08218 28.4282   1
   3   0 -20 7.35031 29.9159   1
  -3   0 -20-10.1165 23.7720   3
  -3   0 -20-6.92179 28.1718   1
   3   0  20-4.80728 27.6701   1
  -3   0 -22-4.78121 31.7774   2
   3   0  22 6.04459 40.1742   4
  -3   0 -22 9.19229 25.7095   3
   3   0  22-5.96040 34.3073   6
  -3   0  22 4.16999 26.5351   2
  -3   0  22-7.08277 21.0035   5
   3   0  22 19.2956 26.1778   5
   3   0  22-5.52059 25.9448   1
  -3   0  22 7.59042 27.2452   1
  -3   0 -22-13.1768 29.6450   1
   3   0  24-5.31387 37.4600   4
  -3   0 -24-4.02366 22.5071   3
   3   0 -24-4.60344 24.1882   3
   3   0 -24 3.97285 24.6994   4
  -3   0 -24 11.9760 28.6580   2
   3   0  24-10.9007 34.6824   6
  -3   0  24-3.82543 15.9962   6
   3   0  26 5.73731 17.8346   5
   3   0 -26 6.29341 25.2560   4
   3   0 -26 3.83881 20.8321   3
   3   0  26 4.67725 32.3558   6
   3   0 -28 3.14819 16.5418   3
   3   0  28-2.50540 16.9951   5
   3   0 -30 11.0686 16.7889   3
   3   0 -30 2.23609 19.4248   4
   3   1 -31 1280.33 76.1210   3
  -3   1  29 4258.22 116.557   6
   3   1 -29 4280.05 142.186   3
   3  -1  29 4332.18 130.218   5
   3   1 -27 17487.8 315.678   4
   3  -1  27 17362.5 276.173   5
   3  -1  25 7700.08 202.613   5
  -3  -1 -25 7698.16 264.738   2
  -3  -1 -23 1098.55 96.6974   3
   3   1 -23 923.544 85.3076   3
   3  -1  23 1045.58 81.7003   5
   3   1 -23 938.238 94.7230   4
  -3   1  23 915.309 62.0425   6
   3  -1  23 1089.15 111.784   6
  -3   1  21 167.906 57.3391   1
  -3   1  21 283.532 39.9180   6
   3  -1  21 336.160 53.3256   5
   3   1 -21 218.393 60.4659   4
  -3  -1 -21 284.831 69.2528   2
  -3  -1 -21 370.558 61.3080   3
   3   1 -21 273.692 58.0474   1
  -3  -1 -21 230.041 65.4806   1
   3   1 -21 273.437 57.1509   3
   3  -1  21 177.008 55.4203   6
  -3   1  19 19487.9 249.051   5
   3   1 -19 13674.3 406.325   4
  -3  -1 -19 25409.4 614.195   1
   3  -1  19 20221.1 402.014   1
   3  -1  19 22166.9 420.351   5
  -3   1  19 19191.4 547.948   1
  -3  -1 -19 20209.8 445.949   3
   3   1 -19 19965.6 427.978   3
  -3   1  19 17134.5 393.775   2
  -3   1  19 16963.5 295.095   6
   3  -1  19 17106.6 415.989   6
   3   1 -19 22131.0 593.151   1
  -3  -1 -19 23083.6 473.500   1
  -3  -1 -19 21090.3 554.426   2
  -3   1  17 30417.0 311.158   5
  -3   1  17 30245.7 657.093   1
   3   1 -17 31080.4 493.106   1
  -3  -1 -17 23551.8 501.822   3
   3   1 -17 30332.3 569.864   3
   3   1 -17 32814.2 677.230   1
  -3  -1 -17 32746.9 524.651   1
  -3   1  17 32159.9 523.145   1
  -3  -1 -17 29467.8 709.527   2
   3   1 -17 22927.4 524.116   4
   3  -1  17 34010.8 497.030   1
  -3  -1 -17 36770.2 717.279   1
  -3   1  17 30974.0 495.172   2
  -3   1  15 65646.0 712.412   2
   3  -1  15 58658.4 760.810   5
  -3  -1 -15 52888.8 1055.40   2
  -3   1  15 67734.3 654.713   6
   3  -1  15 72573.7 687.506   6
   3   1 -15 57190.8 861.415   4
   3  -1  15 62202.7 889.946   1
   3  -1  15 64971.6 941.818   4
   3   1 -15 62039.7 906.228   3
  -3  -1 -15 54054.3 766.840   3
   3   1 -15 65398.1 923.208   1
  -3  -1 -15 67000.0 749.322   1
  -3   1  15 71555.0 787.492   1
  -3  -1 -15 77240.1 973.991   1
   3  -1  15 73761.3 722.322   1
  -3   1  15 63082.7 900.851   1
   3   1 -15 67245.5 800.166   1
  -3   1  13 5574.70 217.450   2
  -3   1  13 3638.56 110.040   5
  -3   1  13 5950.64 220.275   6
   3  -1  13 4777.30 155.863   6
  -3  -1 -13 4047.33 291.485   2
   3  -1  13 4516.76 234.113   1
   3  -1  13 4902.74 243.478   4
  -3  -1 -13 4547.50 217.472   3
  -3  -1 -13 4787.40 199.648   1
  -3  -1 -13 5007.20 238.396   1
   3  -1  13 4868.93 178.266   1
  -3   1  13 4702.11 245.150   1
   3   1 -13 4887.07 198.851   1
  -3   1  11 707.323 94.1060   6
   3  -1  11 543.361 51.0908   6
  -3   1  11 803.143 84.8244   2
  -3  -1 -11 632.338 88.9966   1
   3  -1  11 706.368 73.1334   1
  -3   1  11 419.172 39.0670   5
   3   1 -11 613.699 69.1882   5
  -3   1  11 529.773 47.6852   5
  -3  -1 -11 586.317 118.284   2
  -3  -1 -11 709.941 84.4294   1
   3  -1  11 579.506 89.6275   1
   3  -1  11 631.901 92.9884   4
  -3  -1 -11 640.989 80.6990   3
  -3   1  11 610.051 94.2346   1
   3   1 -11 595.601 77.8642   1
   3   1 -11 243.751 93.4642   3
   3   1 -11 641.515 93.6155   1
  -3   1  11 693.876 81.5894   1
   3  -1   9 33594.4 489.360   1
  -3  -1  -9 38362.6 660.514   1
  -3   1   9 34246.3 289.484   5
   3   1  -9 33462.7 499.328   5
  -3  -1  -9 33200.8 865.970   2
   3   1  -9 33846.4 589.017   4
  -3   1   9 38973.7 712.095   1
   3   1  -9 34587.5 583.498   1
  -3  -1  -9 35891.5 528.268   3
   3   1  -9 37820.1 759.126   3
  -3  -1  -9 36633.8 592.835   1
   3  -1   9 33677.1 333.126   6
   3   1  -9 40316.2 707.857   1
  -3   1   9 37443.2 570.355   1
   3  -1   7 20884.8 536.136   1
  -3   1   7 26493.9 629.374   6
  -3   1   7 22231.2 444.340   2
   3   1  -7 21249.1 426.435   5
  -3   1   7 19964.9 229.591   5
   3  -1   7 22157.5 455.225   5
  -3  -1  -7 22657.2 631.710   2
   3   1  -7 22736.9 449.391   4
   3  -1   7 20497.8 441.027   4
  -3  -1  -7 21232.4 381.208   3
   3   1  -7 21906.5 327.698   3
   3   1  -7 24214.4 491.567   3
  -3   1   7 22040.1 553.526   1
   3   1  -7 21521.8 483.522   1
  -3  -1  -7 22444.9 485.906   1
  -3   1   7 21633.4 440.602   1
   3   1  -7 24082.6 580.218   1
  -3  -1  -5 301762. 1945.07   1
   3  -1   5 280046. 1589.96   1
   3   1  -5 283197. 1602.95   5
  -3   1   5 270230. 933.668   5
  -3   1   5 257416. 2009.36   6
  -3  -1  -5 287396. 2189.52   2
   3  -1   5 268724. 1669.27   4
   3   1  -5 285329. 1523.26   4
  -3  -1  -5 296821. 1854.97   1
  -3   1   5 285404. 1643.47   1
   3   1  -5 308341. 1954.71   1
   3   1  -5 281013. 1268.13   3
   3   1  -5 304100. 1858.96   1
  -3   1   5 270325. 1859.57   1
  -3  -1  -5 276859. 1353.49   3
   3   1  -5 282960. 1145.64   3
  -3   1   3 11155.9 394.066   6
   3  -1   3 12390.6 353.414   1
   3  -1   3 10605.0 279.361   5
  -3   1   3 11193.7 207.810   5
  -3  -1  -3 12177.9 434.483   2
   3  -1   3 11875.7 353.417   4
   3   1  -3 12234.0 315.119   4
   3   1  -3 11189.2 219.928   3
  -3  -1  -3 11332.1 266.033   3
  -3  -1  -3 10439.5 357.124   1
   3   1  -3 12270.9 402.974   1
  -3   1   3 11359.8 336.894   1
  -3  -1  -3 12528.2 394.987   1
   3   1  -3 11763.8 391.998   1
   3  -1   3 10342.7 357.365   1
  -3   1   3 9926.98 349.973   1
  -3   1   1 12139.0 245.785   5
   3  -1   1 10793.3 227.599   6
  -3  -1  -1 12997.2 418.799   1
   3  -1   1 12026.4 362.838   1
   3  -1   1 12472.8 371.054   4
   3   1  -1 11492.3 291.604   4
  -3   1   1 13471.9 371.115   6
   3   1  -1 11350.5 183.653   3
   3   1  -1 11981.2 377.114   1
  -3  -1  -1 11196.8 375.576   1
   3   1  -1 12924.5 412.476   1
  -3   1   1 11045.0 367.337   1
   3  -1   1 10358.6 358.455   1
   3  -1   1 11901.2 292.398   5
   3   1  -1 11831.3 350.456   5
   3  -1  -1 12468.0 288.607   5
   3   1   1 12747.8 370.117   5
  -3   1  -1 11346.9 312.749   2
  -3   1  -1 13407.1 301.482   6
   3   1   1 11698.2 382.826   1
   3   1   1 11990.5 294.565   4
   3   1   1 12138.3 393.876   1
   3  -1  -1 12029.0 383.038   1
   3   1   1 11834.3 205.890   3
  -3  -1   1 10045.0 209.433   3
  -3   1  -1 12039.8 357.017   3
  -3  -1   1 11870.1 386.212   1
   3  -1  -1 12696.5 372.614   1
  -3  -1   1 12610.1 381.630   6
  -3  -1   1 11813.2 388.074   1
  -3   1  -1 11017.3 385.944   1
   3  -1  -3 10086.0 225.662   5
  -3  -1   3 12794.1 376.788   2
  -3   1  -3 11801.6 326.857   2
   3   1   3 11808.7 380.799   1
  -3   1  -3 11588.4 194.698   6
   3   1   3 10621.8 263.609   4
   3  -1  -3 13310.4 366.796   4
   3  -1  -3 12504.2 379.058   1
  -3  -1   3 12076.7 388.008   1
   3   1   3 11063.8 245.526   3
  -3   1  -3 10517.5 339.163   3
  -3  -1   3 11708.2 350.830   6
  -3   1  -3 11649.0 390.177   1
  -3  -1   3 10598.6 362.273   1
   3  -1  -3 11103.7 378.184   1
   3   1   3 10909.4 364.248   1
   3   1   5 290803. 1931.32   1
  -3   1  -5 307321. 1766.38   2
  -3  -1   5 351040. 1901.49   2
   3   1   5 311497. 1699.96   6
  -3  -1   5 323075. 1741.16   6
   3   1   5 316142. 1934.05   1
  -3   1  -5 294866. 1784.31   1
  -3  -1   5 315687. 1942.87   1
  -3   1  -5 321679. 1841.43   3
  -3   1  -5 294369. 1871.85   1
   3  -1  -5 324432. 1850.26   3
  -3  -1   5 302037. 1843.15   1
   3   1   7 20439.8 468.541   5
   3  -1  -7 20543.3 251.652   5
   3   1   7 21780.8 531.621   1
   3   1   7 22807.8 485.517   1
  -3   1  -7 22952.2 499.778   1
   3   1   7 21285.4 372.883   4
   3  -1  -7 21512.1 476.014   1
  -3  -1   7 21833.9 506.826   1
  -3   1  -7 24039.8 504.677   3
  -3  -1   7 21674.2 403.956   2
  -3  -1   7 21292.5 422.610   6
   3   1   7 23185.4 471.159   6
  -3  -1   7 22468.2 486.060   1
   3  -1  -7 22715.0 531.014   1
  -3   1  -9 41313.7 638.677   1
  -3  -1   9 34496.6 502.752   6
   3   1   9 33729.4 533.912   6
  -3   1  -9 35584.6 377.866   6
   3   1   9 34155.6 471.999   4
   3  -1  -9 39346.2 561.045   4
  -3  -1   9 36275.3 649.471   1
   3  -1  -9 39670.7 639.111   1
  -3   1  -9 39330.6 613.431   3
  -3   1  -9 46584.9 750.591   2
  -3  -1   9 36601.9 486.852   2
   3   1   9 36422.9 654.683   1
  -3   1  -9 36427.5 607.460   1
   3  -1  -9 37178.4 647.993   1
  -3  -1   9 24096.4 489.431   1
  -3   1 -11 687.601 66.8784   6
   3   1  11 714.387 82.7184   6
  -3  -1  11 695.127 76.4284   6
  -3   1 -11 865.637 111.879   2
   3   1  11 779.761 99.8168   5
  -3   1 -11 699.741 84.6822   1
   3   1  11 698.634 79.7868   1
   3   1  11 656.689 69.9406   4
  -3  -1  11 690.738 92.4559   1
   3  -1 -11 610.153 85.6580   1
  -3   1 -11 522.222 73.7179   3
  -3   1 -11 780.994 92.1313   1
   3  -1 -11 723.639 98.2046   3
   3  -1 -11 682.305 90.3489   1
  -3  -1  11 660.075 86.0076   1
   3   1  13 6279.50 270.710   5
  -3  -1  13 4508.52 161.594   2
  -3   1 -13 5341.72 262.384   2
  -3   1 -13 4746.33 213.285   1
   3   1  13 4875.99 199.849   1
   3   1  13 4923.20 168.486   4
   3  -1 -13 4986.36 193.714   4
  -3  -1  13 5350.34 193.750   6
   3  -1 -13 5469.63 266.633   3
   3   1  13 4834.52 233.672   1
  -3  -1  13 4483.96 214.999   1
   3  -1 -13 4998.39 223.688   1
   3  -1 -13 5556.36 241.448   1
  -3   1 -13 4855.79 212.312   1
   3   1  15 80419.4 1001.41   5
  -3  -1  15 65271.9 589.599   2
  -3   1 -15 54153.6 820.464   2
  -3  -1  15 72267.0 693.711   6
   3   1  15 65360.3 746.190   6
   3   1  15 66104.4 639.135   4
   3  -1 -15 65075.5 707.736   4
  -3   1 -15 72266.1 847.175   1
   3   1  15 69728.4 776.813   1
   3  -1 -15 77776.4 1113.87   3
   3  -1 -15 69434.9 873.698   1
  -3  -1  15 69241.3 845.586   1
   3   1  15 67152.1 890.472   1
  -3  -1  15 63025.4 825.849   1
   3  -1 -15 59110.8 831.230   1
  -3   1 -17 27593.3 551.670   2
  -3  -1  17 34501.6 406.255   2
   3   1  17 35514.8 561.421   1
  -3   1 -17 38379.7 645.794   1
   3   1  17 32209.5 648.365   5
   3   1  17 34716.6 570.497   6
   3   1  17 32884.7 469.611   4
   3  -1 -17 32485.1 479.672   4
   3  -1 -17 29423.5 547.962   1
  -3  -1  17 33058.5 616.995   1
   3  -1 -17 36769.1 844.609   3
  -3  -1  17 35703.6 513.658   5
   3   1  17 33813.5 678.550   1
   3  -1 -17 33465.1 626.827   1
  -3  -1  17 32522.4 555.708   1
  -3   1 -19 21497.4 454.511   2
  -3  -1  19 18695.4 303.557   2
   3   1  19 15509.8 442.126   5
  -3  -1  19 21761.3 429.889   5
  -3  -1  19 14128.6 316.533   6
   3   1  19 23589.5 506.330   6
   3   1  19 21564.3 401.408   4
   3  -1 -19 24582.3 719.150   3
   3  -1 -19 21938.5 524.747   1
  -3   1 -19 21834.3 528.889   1
  -3  -1  19 18157.7 418.583   1
   3  -1 -19 19044.6 446.945   1
  -3   1 -19 22739.6 496.910   1
   3   1  19 22717.9 476.970   1
   3   1  19 23102.1 592.596   1
  -3  -1  19 23268.7 548.783   1
  -3   1 -21 316.464 60.5178   2
   3  -1 -21 319.217 67.0877   4
   3   1  21 242.283 76.8739   1
   3  -1 -21 173.886 82.0918   3
   3   1  21 442.006 80.7498   5
   3  -1 -21 284.384 68.6531   1
   3   1  21 247.285 73.6434   1
  -3  -1  21 204.154 68.8710   1
  -3  -1  21 201.755 55.6817   5
   3   1  21 223.247 61.2486   6
   3  -1 -23 500.713 74.9012   4
  -3  -1  23 794.978 86.7523   5
   3   1  23 466.207 85.5876   6
   3  -1 -23 797.823 124.957   3
  -3  -1  25 7295.85 208.836   5
   3  -1 -25 8227.71 322.897   3
   3  -1 -27 17671.8 406.215   3
  -3   1 -27 18329.8 357.655   3
  -3  -1  27 18818.1 258.310   6
   3   1  27 18731.3 419.949   6
   3   1  29 5206.99 204.349   6
   3   1  29 5311.78 172.273   5
  -3   1 -29 4748.23 169.066   3
   3  -1 -29 5133.43 192.351   3
   3   2 -28 43.6316 26.0658   4
   3   2 -28 47.8129 24.4414   3
  -3  -2 -28 50.4211 21.6316   3
  -3   2  28 47.6885 20.7033   6
   3  -2  28 52.8680 21.5456   5
   3   2 -26 7.77421 21.9554   4
   3   2 -26 2.91958 16.8047   3
  -3  -2 -26 8.57788 15.5165   3
  -3  -2 -26 14.6217 31.7114   2
   3  -2  26 2.25642 17.5854   5
  -3   2  26 4.21400 15.1258   6
  -3   2  24 32.9763 19.6988   6
   3   2 -24 19.8813 23.7527   4
  -3  -2 -24 22.5956 26.5479   2
  -3   2  24 5.04614 25.6152   2
   3  -2  24 34.5257 20.6244   5
   3   2 -24 47.9279 25.6452   3
  -3  -2 -24 29.5089 23.5377   3
  -3   2  22 89.4432 29.6459   6
  -3  -2 -22 96.8169 34.2635   3
   3   2 -22 122.863 37.6914   4
  -3  -2 -22 65.0404 46.6914   2
  -3   2  22 32.4445 40.1814   2
   3  -2  22 68.2844 27.9765   5
  -3   2  20 4.92238 27.5344   2
  -3  -2 -20-4.30531 20.2335   3
   3   2 -20 3.95789 24.0134   3
   3   2 -20-4.09121 28.3018   4
  -3   2  20 3.16050 22.2799   6
   3  -2  20 15.9361 30.5753   6
   3   2 -18 24.0698 35.1704   4
  -3  -2 -18 64.5783 58.7050   2
  -3  -2 -18 52.4361 31.4354   1
  -3   2  18 49.1160 35.8800   6
   3  -2  18 15.4447 31.8635   6
   3   2 -18 52.6299 36.1932   3
  -3  -2 -18 57.7773 33.3072   3
  -3   2  18 44.7383 41.7088   1
  -3   2  18 44.0079 27.1383   1
   3  -2  18 36.3798 28.7789   5
  -3  -2 -16 168.676 72.9279   2
  -3  -2 -16 175.732 43.6714   1
   3  -2  16 134.403 56.2011   1
  -3   2  16 196.956 51.7654   6
   3  -2  16 129.330 45.1614   6
   3   2 -16 195.071 50.8013   3
  -3  -2 -16 183.979 53.3666   3
  -3  -2 -16 215.698 66.0781   1
   3  -2  16 168.478 39.7069   1
  -3   2  16 168.488 47.6346   2
   3   2 -16 226.433 66.2649   1
  -3   2  16 129.315 40.7743   1
  -3   2  16 197.559 63.3612   1
   3   2 -16 182.728 40.3225   1
   3  -2  14 55.6794 39.3676   1
  -3  -2 -14 108.418 35.8646   1
   3   2 -14 88.3286 43.7568   1
  -3   2  14 45.1845 33.3431   1
  -3  -2 -14 73.0929 43.1501   3
   3   2 -14 48.2345 42.4089   3
   3  -2  14 48.3342 30.4349   6
  -3   2  14 45.4276 37.1645   2
   3   2 -14 52.6679 26.9467   1
  -3   2  14 58.5580 42.3334   1
  -3  -2 -14 68.6727 40.6191   1
   3  -2  14 55.1335 27.2491   1
   3  -2  12 107.050 47.6173   5
   3   2 -12 86.8821 35.1162   1
  -3   2  12 105.284 48.2665   1
  -3   2  12 95.6920 40.3095   2
   3  -2  12 104.674 29.7295   1
   3  -2  12 92.6236 39.2687   1
  -3  -2 -12 116.515 39.4303   1
   3   2 -12 26.7036 36.2281   3
  -3  -2 -12 65.7996 37.1952   3
   3   2 -12 104.966 46.8042   1
  -3   2  12 102.297 38.1201   1
  -3  -2 -12 73.1369 64.0480   2
   3  -2  12 88.7545 23.4598   6
  -3   2  10 30.2773 36.7398   6
  -3   2  10 112.680 41.5518   1
   3   2 -10 90.0620 41.5348   1
  -3   2  10 85.5241 41.8346   2
   3   2 -10 111.477 36.7010   1
  -3   2  10 93.1731 42.9696   1
   3   2 -10 113.509 38.4785   5
   3  -2  10 61.9554 40.4334   5
  -3  -2 -10 132.989 73.3522   2
   3   2 -10 62.1368 54.6322   4
   3  -2  10 88.9004 51.1601   4
  -3  -2 -10 149.562 41.3606   1
  -3  -2 -10 107.735 43.5163   1
   3  -2  10 139.953 33.0952   1
   3   2 -10 77.4385 36.5421   3
  -3  -2 -10 105.371 45.9471   3
   3   2  -8 136.573 42.9097   5
  -3   2   8 75.3300 51.5506   6
   3  -2   8 36.9079 38.2431   1
  -3   2   8 95.0663 44.6779   1
   3   2  -8 73.9395 33.3909   1
  -3  -2  -8 92.4231 38.3920   3
   3   2  -8 89.6605 27.8758   3
  -3  -2  -8 78.4644 66.2867   2
   3   2  -8 81.2843 50.9344   4
   3  -2   8 57.6701 48.2405   4
  -3  -2  -8 78.5089 42.5728   1
   3  -2   8 88.4830 29.5612   1
  -3  -2  -8 73.8593 30.6276   1
   3   2  -8 82.3858 42.9887   1
  -3   2   8 75.9492 32.9143   1
   3  -2   6 586.861 82.3877   5
  -3   2   6 588.848 86.0334   6
   3   2  -6 721.181 94.2218   4
   3  -2   6 443.618 74.4590   4
   3   2  -6 599.171 89.4761   1
  -3   2   6 693.868 74.6461   1
   3  -2   6 674.926 69.7634   1
  -3  -2  -6 712.637 97.5542   1
   3  -2   6 434.635 77.0544   1
  -3   2   6 478.874 79.8048   1
   3   2  -6 522.621 72.5794   1
  -3   2   4 158.012 25.8742   5
   3  -2   4 172.681 45.3852   5
  -3   2   4 175.555 45.7356   2
  -3   2   4 142.624 38.4433   1
  -3   2   4 233.225 49.3292   6
   3   2  -4 195.716 59.3531   4
   3  -2   4 206.535 59.9043   4
  -3  -2  -4 237.213 53.3567   1
   3   2  -4 139.827 49.7857   5
  -3  -2  -4 145.420 67.5365   2
   3  -2   4 146.872 38.2334   1
   3   2  -4 202.340 58.7383   1
  -3  -2  -4 221.720 53.6878   1
   3  -2   4 224.837 55.3105   1
  -3   2   4 61.5627 30.3711   1
  -3   2   2 323.656 63.0859   5
   3  -2   2 207.513 42.2049   5
  -3   2   2 185.855 44.2391   1
  -3   2   2 143.599 44.3217   2
  -3  -2  -2 178.168 30.0824   3
  -3   2   2 182.144 35.2725   6
  -3   2   2 169.171 50.7560   3
   3  -2   2 134.316 37.1315   1
  -3  -2  -2 165.890 49.5482   1
   3  -2   2 199.045 54.1260   1
  -3  -2  -2 212.858 52.2351   1
  -3  -2   0 396.477 80.6834   6
   3  -2   0 524.081 55.2672   5
  -3   2   0 556.455 73.4776   2
  -3  -2   0 344.183 65.6639   1
   3  -2   0 482.959 66.9581   1
   3   2   0 466.426 75.2152   1
   3   2   0 574.743 84.1235   4
   3  -2   0 380.799 71.1728   4
  -3   2   0 453.497 61.6616   1
  -3  -2   0 503.477 91.2679   2
   3  -2   0 379.289 35.9928   6
  -3   2   0 454.607 42.8470   6
   3  -2   0 457.541 71.9347   1
  -3  -2   0 434.400 73.0926   1
  -3   2   0 528.255 80.4542   1
   3  -2  -2 172.439 35.3169   6
   3   2   2 227.743 50.3303   4
  -3   2  -2 157.684 39.5548   1
  -3  -2   2 186.439 53.1028   1
   3   2   2 191.910 44.4235   3
   3  -2  -2 200.270 50.5491   1
  -3  -2   2 204.532 51.3067   1
   3  -2  -2 203.653 53.0145   1
  -3  -2   2 158.601 59.0053   6
  -3   2  -2 212.558 51.6652   2
   3  -2  -4 131.583 23.5097   5
   3   2   4 278.295 61.1581   5
  -3  -2   4 122.513 47.1809   1
   3  -2  -4 264.416 51.5140   1
   3   2   4 162.043 71.7688   3
  -3  -2   4 201.838 60.8508   2
   3   2   4 175.433 46.4058   4
  -3   2  -4 175.042 48.3903   1
  -3   2  -4 189.605 43.9075   1
   3   2   4 156.377 53.0382   6
  -3   2  -4 187.587 50.3330   2
  -3  -2   4 177.084 59.3900   6
   3   2   4 166.331 48.2851   1
   3  -2  -4 192.008 49.2822   1
  -3  -2   4 234.252 55.0073   1
  -3  -2   6 460.486 79.6883   6
   3   2   6 577.276 86.0254   6
  -3  -2   6 638.955 80.8629   2
  -3   2  -6 588.001 75.3454   2
   3   2   6 693.699 85.9935   1
  -3   2  -6 649.627 76.9223   1
   3  -2  -6 555.585 75.5404   4
   3   2   6 638.583 87.5144   1
  -3  -2   6 561.241 80.6931   1
   3  -2  -6 592.135 77.8249   1
  -3  -2   6 603.594 82.3249   1
   3  -2  -6 555.800 79.4977   1
   3  -2  -6 689.737 95.8590   3
  -3   2  -6 549.593 77.8026   1
  -3  -2   8 76.7812 41.5585   6
   3   2   8 113.134 43.2478   5
  -3  -2   8 84.9537 41.7927   1
   3  -2  -8 108.812 39.3852   1
   3  -2  -8 109.410 43.5715   3
  -3   2  -8 137.827 45.3760   2
  -3  -2   8 150.508 42.9873   2
   3   2   8 78.7397 32.6406   4
   3  -2  -8 98.0152 38.2727   4
  -3   2  -8 23.9314 19.4803   1
  -3   2  -8 76.8642 32.7719   1
   3   2   8 76.3213 37.0487   1
   3   2   8 117.899 45.9824   6
  -3  -2   8 72.5892 35.3553   1
   3  -2  -8 131.066 44.6662   1
   3   2   8 66.4277 34.4154   1
  -3  -2  10 180.016 37.1827   2
  -3   2 -10 148.806 52.5037   2
  -3  -2  10 133.022 44.8746   1
   3  -2 -10 121.688 42.1067   1
   3   2  10 142.847 45.3238   5
  -3  -2  10 86.9716 35.6743   1
   3  -2 -10 70.4019 37.2797   1
   3  -2 -10 115.884 42.0758   4
  -3   2 -10 138.637 44.7732   1
   3   2  10 111.751 44.1262   1
  -3   2 -10 102.478 33.8272   1
   3   2  10 78.7684 34.6709   1
  -3  -2  10 135.590 43.2827   6
   3   2  10 115.268 44.6704   6
   3  -2 -10 94.4622 42.6589   3
  -3   2 -12 53.6395 22.7000   6
   3  -2 -12 93.6240 39.5497   3
   3   2  12 164.144 55.6436   5
  -3  -2  12 60.0158 39.6120   1
   3  -2 -12 117.709 38.7843   1
  -3   2 -12 69.7063 43.7768   2
  -3  -2  12 108.803 28.5182   2
   3   2  12 64.7788 18.8942   4
   3  -2 -12 102.338 36.0402   4
   3   2  12 84.9632 36.5137   1
  -3   2 -12 80.8165 37.5487   1
  -3   2 -12 54.4582 29.3827   1
   3   2  12 139.142 42.4230   1
   3   2  12 91.5363 40.7167   6
   3  -2 -12 52.0521 39.5743   1
  -3  -2  12 93.6027 35.1109   1
   3   2  14 51.1546 33.9755   6
  -3   2 -14 33.2173 24.2217   6
   3   2  14 74.9418 48.2112   5
  -3  -2  14 42.6253 29.4869   1
   3  -2 -14 34.8885 33.9879   1
   3  -2 -14 49.1100 37.0146   3
  -3  -2  14 88.0479 41.9712   1
   3  -2 -14 41.6736 30.1271   1
  -3  -2  14 62.9731 26.1846   2
  -3   2 -14 33.8347 36.5107   2
   3   2  14 12.0645 16.9000   4
   3  -2 -14 42.5732 27.9809   4
   3   2  14 27.0479 20.8329   4
   3   2  14 63.8531 36.8097   1
  -3   2 -14 41.5710 33.1590   1
   3   2  14 56.1749 34.6823   1
  -3   2 -14 63.2015 32.3360   1
  -3   2 -14 65.9478 33.8163   3
  -3  -2  14 45.7071 33.4402   6
   3  -2 -16 151.308 59.2581   3
  -3  -2  16 142.848 47.1982   1
   3  -2 -16 179.474 51.3972   1
   3  -2 -16 119.111 44.8181   1
  -3  -2  16 231.528 49.8630   1
  -3  -2  16 196.555 44.6652   5
  -3  -2  16 116.846 29.3070   2
  -3   2 -16 147.023 48.7310   2
   3   2  16 260.807 66.1956   5
   3   2  16 172.216 49.8509   6
   3   2  16 171.778 53.2561   1
  -3   2 -16 201.571 55.2122   1
  -3   2 -16 169.864 44.2186   1
   3   2  16 178.196 51.8610   1
  -3   2 -16 164.557 47.7330   3
  -3  -2  16 210.919 43.1337   6
   3   2  16 23.0941 15.4511   4
  -3  -2  18 41.5096 22.3838   2
  -3   2 -18 35.4527 30.4197   2
   3  -2 -18 42.1210 31.1831   4
   3   2  18 12.7703 31.2333   1
   3   2  18 40.5567 34.3889   1
  -3  -2  18 20.7462 27.2520   1
  -3   2 -18 33.2453 28.8153   3
   3   2  18 87.8746 56.1995   5
   3  -2 -18 56.1761 36.6617   1
   3   2  20-17.1368 37.9654   6
   3   2  20 23.1760 41.9230   5
   3  -2 -20-5.46319 23.4381   4
   3  -2 -20 8.40772 36.0706   3
   3  -2 -22 89.6876 53.0377   3
  -3  -2  22 120.016 47.2421   5
   3   2  22 109.691 52.2881   6
   3   2  22 117.526 51.7809   5
  -3   2 -24 9.32731 17.8956   3
   3  -2 -24-8.64190 33.1611   3
   3   2  24 11.7497 29.8218   6
  -3  -2  24 15.4186 20.9180   6
   3   2  24 6.28203 37.1494   5
  -3  -2  24 23.9069 27.5210   5
   3  -2 -24 7.24418 26.4627   4
  -3   2 -26 4.18678 16.0657   3
   3  -2 -26 6.39914 27.4534   3
   3   2  26-5.34410 27.1277   6
  -3  -2  26 7.51251 18.9156   6
   3  -2 -26 6.86340 27.9342   4
   3   2  26 10.0400 30.4576   5
  -3  -2  26 18.6340 28.1509   5
   3   2  28 60.5480 38.9514   6
   3   2  28 58.3397 34.6005   5
  -3  -2  28 57.0694 28.9696   5
  -3  -2  28 36.7688 20.8387   6
  -3   2 -28 28.6837 23.8301   3
   3  -2 -28 44.6467 32.9706   3
   3   2  30 15.2103 27.2982   6
  -3  -3 -27 13200.5 354.982   2
   3  -3  27 13634.9 224.168   5
   3   3 -27 13906.3 251.615   4
  -3  -3 -25 6284.60 188.235   3
   3  -3  25 6464.11 164.381   5
  -3  -3 -25 6970.62 274.374   2
  -3   3  25 6528.58 255.358   2
   3   3 -25 6773.77 186.165   4
  -3  -3 -23 471.512 59.6796   3
   3   3 -23 451.421 74.8527   3
  -3   3  23 619.900 70.6142   6
  -3   3  23 284.289 70.1780   2
  -3  -3 -23 385.973 83.2274   2
   3   3 -23 401.379 54.8195   4
  -3   3  21 286.692 58.9216   6
   3   3 -21 113.234 46.2662   3
  -3   3  21 145.194 59.4868   2
   3  -3  21 214.090 38.9093   5
  -3  -3 -21 228.070 79.8908   2
   3   3 -19 12916.6 365.390   3
  -3   3  19 11484.8 384.536   2
  -3   3  17 17988.8 446.347   2
   3   3 -17 25201.8 463.842   3
   3   3 -17 19536.8 412.460   4
  -3   3  17 22736.9 533.140   6
  -3  -3 -17 23637.9 731.091   2
   3   3 -15 48430.8 550.755   3
  -3  -3 -15 51026.2 747.523   3
  -3  -3 -15 51702.1 568.825   1
   3   3 -15 39618.6 685.700   1
   3  -3  15 46056.6 624.201   5
  -3   3  15 42548.5 736.931   1
  -3  -3 -15 46927.0 1110.59   2
   3  -3  13 2483.64 158.666   5
   3   3 -13 2238.65 164.492   4
  -3   3  13 1675.27 143.172   1
   3   3 -13 2073.96 114.431   1
   3  -3  13 1661.77 134.078   1
   3   3 -13 2015.23 96.9367   3
  -3  -3 -13 2126.85 160.990   3
   3  -3  13 1753.73 74.4651   6
  -3   3  13 2089.41 173.994   6
  -3  -3 -13 1977.82 248.420   2
  -3  -3 -13 1724.08 137.387   1
  -3  -3 -13 2074.92 115.964   1
   3   3 -13 1660.67 139.309   1
  -3   3  13 2081.62 109.340   1
   3   3 -11 693.902 75.0018   5
   3  -3  11 803.845 102.175   5
   3   3 -11 831.101 118.717   4
   3  -3  11 905.741 68.4475   1
  -3  -3 -11 711.809 90.9790   1
  -3   3  11 549.035 78.6061   2
  -3  -3 -11 604.822 157.585   2
  -3  -3 -11 661.165 97.7598   3
   3   3 -11 424.663 76.0451   1
  -3  -3 -11 690.642 67.2269   1
  -3   3  11 896.318 112.780   6
   3   3 -11 706.098 67.5745   1
  -3   3  11 720.758 90.9408   1
   3  -3  11 509.707 79.8316   1
   3  -3   9 21305.7 308.136   1
  -3  -3  -9 19386.9 447.173   1
   3  -3   9 22007.6 525.088   5
  -3  -3  -9 21883.9 788.348   2
   3   3  -9 19536.9 567.525   4
  -3   3   9 18677.0 439.528   1
   3  -3   9 16034.1 410.359   4
  -3  -3  -9 16802.7 424.653   3
   3   3  -9 19785.9 467.825   1
  -3   3   9 19607.5 351.806   1
  -3   3   9 22860.4 461.645   6
   3  -3   9 17365.2 434.773   1
   3  -3   7 10885.4 330.201   1
  -3   3   7 12394.4 307.356   6
  -3   3   7 10508.6 320.999   2
  -3  -3  -7 12159.4 361.104   1
   3  -3   7 12598.8 240.366   1
   3   3  -7 11773.0 319.896   5
   3  -3   7 8633.80 344.416   5
   3   3  -7 11301.8 487.212   4
  -3  -3  -7 13144.8 609.782   2
  -3  -3  -7 10270.3 180.154   4
   3  -3   7 11682.0 350.098   4
  -3  -3  -7 12491.6 335.988   3
   3   3  -7 13385.7 381.594   1
  -3  -3  -7 12619.3 292.902   1
   3   3  -7 10783.4 259.623   1
  -3   3   7 11300.2 330.460   1
   3  -3   5 167263. 902.031   1
   3  -3   5 154369. 1334.97   5
  -3  -3  -5 164099. 1088.03   1
   3  -3   5 158345. 1278.68   4
  -3  -3  -5 162164. 953.908   3
  -3   3   5 145162. 1000.95   6
  -3   3   5 152831. 1197.43   1
   3  -3   5 145961. 1144.94   1
   3   3  -5 160713. 1037.80   1
   3   3  -5 172529. 1344.79   1
  -3  -3  -5 158906. 1256.46   1
  -3   3   3 4197.81 185.881   1
   3   3  -3 4933.47 190.562   1
   3  -3   3 4499.41 195.771   1
  -3  -3  -3 4908.68 190.092   1
  -3  -3  -3 4697.68 219.079   1
   3   3  -3 4764.21 209.076   1
  -3   3   3 4827.28 211.667   2
   3  -3   3 3388.09 90.5427   6
  -3  -3  -3 4895.83 313.378   2
   3  -3   3 5401.73 227.377   5
   3   3  -3 6307.72 423.363   4
  -3  -3  -1 2861.09 233.978   2
   3   3  -1 3176.73 170.352   1
  -3   3   1 2733.60 151.528   1
  -3  -3  -1 2991.32 152.305   1
   3  -3   1 2941.20 156.391   1
   3   3  -1 2876.17 151.523   1
  -3   3   1 3123.80 132.575   1
  -3  -3  -1 2512.11 149.855   1
  -3   3   1 3179.99 177.581   2
  -3   3   1 2893.54 124.744   6
  -3   3  -1 2307.79 100.954   6
  -3  -3   1 3593.57 216.491   6
   3   3   1 3406.30 206.702   5
   3   3   1 2796.14 160.611   1
  -3   3  -1 2822.25 126.296   1
  -3  -3   1 2504.34 154.071   1
   3  -3  -1 2829.71 106.906   5
   3   3   1 2369.48 267.504   4
  -3   3  -1 3475.25 178.138   2
   3  -3  -1 3155.94 175.914   4
  -3   3  -1 2812.19 148.626   1
  -3   3  -1 2883.56 170.729   3
   3  -3  -1 2998.17 157.933   1
   3   3   1 3167.32 159.790   1
  -3  -3   1 3089.92 215.815   2
  -3  -3   1 2809.50 155.849   1
   3   3   3 4280.70 130.619   3
  -3  -3   3 4846.78 244.853   6
   3   3   3 5539.58 257.282   5
   3   3   3 5119.42 217.841   1
  -3   3  -3 4834.13 218.731   2
  -3  -3   3 4914.11 250.517   2
   3  -3  -3 4740.22 215.851   4
  -3   3  -3 4470.43 188.069   1
  -3   3  -3 4588.79 215.745   3
   3   3   3 4783.03 199.059   1
   3  -3  -3 4923.31 200.176   1
  -3  -3   3 4599.54 209.197   1
  -3   3  -3 4121.27 151.542   1
   3  -3  -3 5260.63 191.131   1
  -3  -3   3 4424.79 193.313   1
   3   3   5 159559. 1318.71   6
  -3  -3   5 170744. 1353.99   6
   3   3   5 161144. 1291.40   5
  -3  -3   5 168240. 1336.81   2
   3   3   5 160315. 1164.97   1
   3   3   5 148574. 1118.18   1
   3   3   5 183589. 1512.07   4
   3  -3  -5 169342. 1150.11   4
  -3   3  -5 157706. 1094.21   1
  -3   3  -5 166872. 1357.26   3
   3  -3  -5 150769. 1107.57   1
  -3  -3   5 165021. 1132.71   1
  -3   3  -5 197450. 1389.86   2
  -3  -3   5 162084. 1218.79   1
  -3   3  -5 167404. 1036.84   1
   3  -3  -5 163400. 1062.29   1
   3   3   7 11964.7 340.061   5
  -3   3  -7 15081.0 402.454   2
   3  -3  -7 14412.4 401.192   3
   3  -3  -7 11578.9 294.020   4
  -3   3  -7 12213.9 295.960   1
  -3   3  -7 11724.1 371.110   3
   3   3   7 12589.9 311.571   1
  -3  -3   7 12779.3 315.128   1
   3  -3  -7 12387.1 303.315   1
  -3  -3   7 13550.0 347.635   1
   3  -3  -7 12854.3 290.840   1
   3   3   9 19341.8 412.351   5
   3   3   9 19135.9 369.130   1
   3   3   9 18689.6 398.907   1
   3  -3  -9 18792.3 352.863   4
  -3  -3   9 19677.8 352.207   2
  -3   3  -9 19247.7 371.797   1
   3  -3  -9 17916.4 343.354   1
  -3  -3   9 19948.6 415.116   1
   3  -3  -9 18064.0 422.109   3
  -3  -3   9 17932.7 354.916   1
   3  -3  -9 16717.7 355.721   1
  -3  -3   9 18012.2 394.022   6
   3   3   9 18902.8 438.666   6
   3   3  11 759.652 88.1615   6
  -3  -3  11 702.263 76.2835   6
   3   3  11 773.941 82.8326   1
   3  -3 -11 721.113 70.0529   4
   3   3  11 576.859 75.4312   5
   3  -3 -11 598.549 66.2103   1
  -3   3 -11 806.017 80.7867   1
  -3  -3  11 769.563 88.3125   1
   3   3  11 781.080 84.2813   1
  -3   3 -11 724.140 68.0207   1
   3  -3 -11 854.173 93.5926   3
  -3  -3  11 841.583 69.5739   2
  -3   3 -11 723.386 96.3748   2
   3  -3 -11 657.132 76.1774   1
  -3   3 -13 1810.12 138.232   2
  -3  -3  13 1746.32 82.6702   2
   3   3  13 1740.23 125.851   6
   3   3  13 1997.43 125.330   1
  -3   3 -13 1900.95 133.999   3
  -3  -3  13 1724.31 106.981   1
   3  -3 -13 1635.17 119.719   1
   3  -3 -13 1836.70 131.706   3
   3   3  13 1952.97 129.928   1
   3  -3 -13 2088.03 121.716   1
  -3   3 -13 1837.24 123.853   1
  -3  -3  13 2035.48 142.573   1
   3  -3 -15 43521.2 470.272   4
  -3   3 -15 51282.3 613.607   2
  -3  -3  15 42528.5 363.636   2
  -3   3 -15 46368.6 641.728   3
   3  -3 -15 42611.5 629.255   3
   3   3  15 51303.3 683.828   1
  -3   3 -15 47616.4 670.126   1
   3   3  15 44132.1 614.561   6
  -3   3 -17 21482.3 434.209   3
   3  -3 -17 19996.7 451.071   3
   3   3  17 27402.6 549.840   5
   3  -3 -17 20325.9 311.952   4
  -3   3 -17 26095.9 366.909   2
   3   3  17 21700.4 442.155   6
  -3  -3  17 21261.6 359.213   5
   3   3  19 15767.6 389.626   6
  -3  -3  19 14965.5 308.840   5
  -3   3 -19 15092.5 366.952   3
   3  -3 -19 15191.2 426.581   3
   3   3  21 225.274 77.5853   5
  -3   3 -21 295.987 56.8166   3
  -3  -3  21 296.461 45.2817   6
   3  -3 -21 251.365 69.5140   3
  -3  -3  23 368.164 57.2304   5
   3   3  23 211.634 68.7875   5
   3  -3 -23 360.634 85.6081   3
  -3   3 -23 390.660 64.9603   3
   3  -3 -23 353.076 53.9380   4
  -3  -3  25 4652.27 195.028   5
  -3  -3  25 4413.95 156.818   6
  -3   3 -25 4041.59 190.087   3
  -3  -3  27 9824.96 270.298   5
   3   3  27 10732.1 322.299   6
  -3   3 -27 9907.73 283.469   3
  -3  -3  29 3992.60 149.022   5
   3   3  29 4328.31 190.465   6
  -3  -4 -26 37.9289 21.1469   3
  -3  -4 -26 20.0343 29.6187   2
  -3  -4 -24 17.3205 21.0903   3
  -3   4  24 14.1119 26.3127   2
  -3   4  24 34.8427 32.3636   6
  -3  -4 -24 23.2985 31.6084   2
  -3  -4 -22 405.589 86.4884   2
  -3   4  22 283.800 63.7601   2
  -3  -4 -22 415.957 56.3622   3
  -3   4  20-5.56852 26.1701   2
   3   4 -20 8.51810 23.4314   4
  -3  -4 -20 24.7151 35.3441   2
  -3   4  20 19.5259 37.4628   6
   3  -4  20 18.8244 18.2419   5
  -3  -4 -20 14.9880 25.9206   3
  -3   4  18 27.6637 33.8296   6
   3   4 -18 6.35838 24.0144   4
  -3  -4 -18 37.4987 28.8227   3
   3  -4  18 21.3370 24.1129   5
  -3   4  18-5.51159 27.9779   2
  -3  -4 -16 113.634 73.9346   2
  -3   4  16 170.002 55.9148   2
  -3   4  16 272.621 68.7780   6
   3   4 -16 119.277 41.8967   4
   3   4 -14 63.9202 38.3485   4
  -3  -4 -14 69.2356 37.5442   3
  -3  -4 -14 115.292 75.7545   2
  -3   4  14 36.2281 36.3466   2
   3   4 -14 55.7534 21.1895   3
  -3   4  14 116.807 50.6210   6
   3  -4  14 81.3722 42.2995   5
   3   4 -12 295.084 49.1805   5
   3   4 -12 345.716 68.0126   1
  -3  -4 -12 335.320 118.374   2
   3   4 -12 295.880 33.1013   3
  -3  -4 -12 484.233 83.7444   3
   3  -4  12 437.587 74.9863   5
   3   4 -12 440.966 79.2103   4
  -3   4  12 569.433 80.0373   6
  -3   4  12 313.415 63.1448   1
   3  -4  10 576.593 96.0263   5
   3   4 -10 541.615 89.0400   4
   3  -4  10 469.950 64.8917   1
  -3   4  10 410.003 60.9579   1
  -3  -4 -10 341.515 64.3399   1
  -3  -4 -10 376.049 116.086   2
   3   4 -10 258.996 20.7288   3
  -3  -4 -10 453.228 84.7100   3
  -3   4  10 420.325 67.3525   6
   3   4 -10 424.594 70.6045   1
   3  -4   8 227.180 69.4539   5
   3  -4   8 142.037 42.3105   1
  -3   4   8 118.072 38.2689   1
   3   4  -8 94.8257 56.6454   4
  -3  -4  -8 97.5948 40.6338   1
   3  -4   8 103.828 45.4197   4
  -3   4   8 97.7403 39.8985   6
   3  -4   8 68.2891 14.4116   6
   3   4  -8 118.669 43.1496   1
  -3  -4  -8 77.6165 51.1667   3
  -3  -4  -8 135.011 30.4747   1
   3  -4   6 497.033 96.9230   5
   3   4  -6 373.276 93.9256   4
  -3  -4  -6 414.008 50.6329   1
  -3  -4  -6 294.033 60.0941   1
   3   4  -6 337.214 60.7950   1
  -3  -4  -6 354.654 73.2542   3
  -3   4   6 252.955 57.9731   2
   3  -4   6 351.223 56.4936   1
   3  -4   6 326.437 30.5051   6
   3  -4   6 258.266 26.5967   6
  -3   4   6 344.967 57.1077   6
   3  -4   6 415.628 41.0531   1
   3   4  -4 108.987 42.1555   5
  -3   4   4 174.683 52.9187   2
  -3   4   4 135.695 42.2200   6
   3  -4   4 78.3990 62.9244   5
   3   4  -4 104.111 59.6865   4
  -3  -4  -4 222.933 88.7813   2
  -3  -4  -4 183.165 47.7180   1
   3  -4   4 167.072 41.6835   1
  -3   4   4 206.919 41.7439   1
   3  -4   4 140.631 28.2878   6
  -3  -4  -4 245.694 41.2548   1
  -3   4   4 171.961 29.4640   1
   3  -4   4 203.385 32.2161   1
   3  -4   2 27.7535 17.0096   1
  -3   4   2 39.8864 17.6656   1
  -3  -4  -2 7.51275 23.3536   1
  -3   4   2 3.18644 28.6752   6
  -3   4   2 14.9596 30.2545   2
  -3   4   2 30.5565 21.9360   1
   3  -4   2 11.5313 19.5552   1
   3  -4   2 3.55660 20.7537   6
   3  -4   2 19.4982 50.6530   5
   3   4  -2 25.6903 48.5138   4
   3  -4   2 14.8584 31.5164   4
  -3  -4  -2 8.04415 12.7613   3
  -3  -4  -2 18.5560 17.8010   1
  -3  -4  -2 6.44723 17.2181   3
  -3  -4  -2 9.02882 40.6258   2
   3  -4   0 1799.66 128.532   5
  -3   4   0 1336.88 89.7614   6
  -3  -4   0 1281.97 152.210   2
   3   4   0 1502.89 127.914   5
   3   4   0 1471.38 106.336   1
   3  -4   0 1463.82 75.9622   1
  -3   4   0 1387.25 88.4887   1
  -3  -4   0 1506.32 94.7383   1
  -3   4   0 1540.32 120.483   3
   3  -4   0 1642.29 97.3931   1
  -3  -4   0 1427.72 140.803   6
  -3   4   0 1420.28 72.5698   1
  -3  -4   0 1434.02 105.280   1
  -3  -4   2 27.4120 28.6100   1
  -3   4  -2 19.1928 14.2618   1
   3  -4  -2 19.0290 25.6136   5
   3   4   2 9.56667 29.6595   4
   3  -4  -2 17.6882 29.3904   4
  -3   4  -2 32.4664 29.5136   3
   3   4   2 19.3625 25.1959   1
   3  -4  -2 21.7914 17.9829   1
   3   4   2 27.6563 34.3881   5
   3  -4  -2 20.2693 23.0585   1
  -3  -4   2 37.6842 22.5441   1
  -3   4  -2 35.7145 37.0065   2
  -3   4  -2 28.6469 23.9577   1
  -3  -4   2 13.7577 34.9183   2
   3  -4  -4 179.897 25.5863   5
  -3   4  -4 206.938 66.2374   2
  -3  -4   4 101.327 48.3010   6
  -3  -4   4 181.958 38.0028   1
   3   4   4 142.168 34.0618   4
   3  -4  -4 185.513 46.7469   4
  -3   4  -4 147.868 44.3563   3
   3  -4  -4 225.577 37.7224   1
  -3   4  -4 119.945 34.8728   1
   3   4   4 159.097 56.9133   5
   3  -4  -4 149.151 28.0157   5
  -3   4  -4 162.337 30.1574   1
  -3  -4   4 148.179 43.3028   1
   3  -4  -6 390.540 74.9299   3
   3   4   6 322.486 51.3474   1
  -3  -4   6 353.321 57.7842   1
  -3  -4   6 253.447 62.3705   6
   3   4   6 332.421 65.6551   5
   3   4   6 276.794 33.2633   4
  -3   4  -6 504.751 91.4444   2
  -3  -4   6 415.689 73.2382   2
  -3   4  -6 283.870 43.4948   1
   3  -4  -6 316.579 52.1106   4
  -3   4  -6 392.636 67.2272   3
   3  -4  -6 391.686 51.9977   1
  -3   4  -6 341.150 41.9054   1
  -3  -4   6 354.956 50.2433   1
   3   4   6 322.852 65.0213   6
   3   4   8 86.3477 43.0338   6
  -3   4  -8 50.9153 44.8658   2
   3   4   8 89.5238 31.3362   1
   3  -4  -8 95.2704 31.1167   1
   3   4   8 156.517 46.3169   5
   3   4   8 59.5684 9.57018   4
   3  -4  -8 120.994 37.3228   4
  -3   4  -8 112.442 42.7436   3
   3   4   8 101.912 34.2583   1
  -3  -4   8 101.352 38.2266   1
  -3   4  -8 97.1791 29.2762   1
  -3  -4   8 127.655 41.2170   2
   3  -4 -10 494.441 58.6268   4
   3   4  10 436.119 69.7246   6
  -3   4 -10 419.378 52.2196   1
  -3  -4  10 412.758 61.8504   1
   3  -4 -10 309.141 51.3721   1
  -3   4 -10 453.836 82.2528   2
   3   4  10 464.062 60.6184   1
   3   4  12 315.378 57.1716   1
  -3   4 -12 288.448 54.3292   1
  -3  -4  12 407.273 48.7901   2
   3  -4 -12 386.133 53.0091   4
  -3   4 -12 453.288 66.9026   3
   3  -4 -12 359.352 61.0841   3
  -3   4 -14 79.5148 33.3681   3
   3   4  14 50.4266 33.7278   5
  -3  -4  14 80.5403 31.3473   6
   3   4  14 89.8897 37.6349   6
   3  -4 -14 33.8420 29.2636   3
   3  -4 -14 65.0676 27.8033   4
  -3   4 -14 69.0140 38.5387   2
  -3   4 -16 189.985 45.8218   3
   3   4  16 174.525 46.9160   6
   3   4  16 174.179 49.5956   5
  -3  -4  16 190.296 36.4295   6
   3  -4 -16 198.682 49.0296   3
   3  -4 -18 18.6453 23.6619   3
   3   4  18 30.4637 37.0942   5
   3   4  18 21.8898 28.4847   6
  -3  -4  18 29.3747 23.5767   5
  -3   4 -18 21.0311 24.2104   3
   3  -4 -18 10.6447 20.4232   4
  -3   4 -20 20.9979 25.4798   3
  -3  -4  20 6.82269 20.6974   6
  -3  -4  20 17.8387 23.5194   5
   3  -4 -20 5.16305 27.1286   3
   3   4  20 9.19012 29.8972   6
   3   4  20-5.70818 37.1396   5
   3   4  22 387.465 85.3083   5
  -3  -4  22 412.566 55.0172   5
   3  -4 -22 355.507 70.6944   3
   3   4  22 465.436 72.0533   6
  -3  -4  22 524.339 52.8293   6
  -3   4 -22 374.515 62.9004   3
  -3  -4  24 23.9258 20.8658   6
   3   4  24 19.2814 38.9948   5
   3   4  24 19.7740 29.2338   6
   3  -4 -24 16.8236 26.3550   3
  -3  -4  24 21.5023 22.8257   5
  -3  -4  26 26.1167 23.0137   5
   3   4  26 9.49012 23.2107   6
  -3  -4  26 32.2099 21.3986   6
   3   4  26 62.7426 40.2093   5
   3   4  28 4.54553 34.3352   5
  -3  -5 -25 5089.52 161.696   3
   3  -5  23 575.324 51.3731   5
  -3  -5 -23 568.483 93.1591   2
  -3  -5 -23 574.273 63.2030   3
   3   5 -23 591.018 56.3709   4
  -3   5  23 445.757 78.8113   6
   3   5 -21 127.650 32.2891   4
  -3   5  21 74.0730 42.5984   2
  -3   5  21 58.5403 42.7690   6
  -3  -5 -21 129.129 61.1605   2
  -3  -5 -21 86.3909 31.8989   3
   3   5 -19 8061.14 220.323   4
  -3  -5 -19 8215.19 393.095   2
   3  -5  19 8219.13 206.299   5
  -3  -5 -19 7552.54 232.528   3
   3   5 -17 13544.0 302.111   4
  -3  -5 -17 13072.7 529.868   2
  -3   5  17 14843.9 385.079   6
   3  -5  17 15050.2 300.138   5
  -3  -5 -17 12580.3 325.854   3
   3   5 -15 30154.4 485.716   4
  -3  -5 -15 27897.4 839.164   2
  -3   5  15 31886.3 532.443   6
  -3  -5 -15 27482.4 508.455   3
   3  -5  15 31700.4 480.081   5
  -3  -5 -13 2005.61 155.945   3
   3  -5  13 2443.96 147.557   5
  -3  -5 -11 128.678 87.2871   2
   3  -5  11 205.817 51.0676   4
  -3  -5 -11 249.523 69.2728   3
   3   5 -11 195.180 57.7658   4
  -3   5  11 140.773 53.0949   2
   3  -5  11 341.799 69.5556   5
  -3   5  11 210.453 47.5201   6
  -3  -5  -9 9608.22 376.850   3
  -3   5   9 6266.80 273.195   2
  -3   5   9 8445.00 231.414   1
   3  -5   9 8519.86 206.959   1
  -3   5   9 7874.82 237.875   6
   3   5  -9 5899.14 262.269   4
  -3  -5  -7 5764.44 416.831   2
   3   5  -7 5028.42 185.841   1
  -3  -5  -7 6074.58 302.986   3
  -3   5   7 5251.41 172.231   1
   3  -5   7 5723.70 154.123   1
   3   5  -7 4719.93 199.307   5
  -3   5   7 5273.57 230.456   2
  -3   5   7 5316.78 200.720   6
   3  -5   5 75261.7 548.762   6
   3   5  -5 74128.5 688.088   1
  -3   5   5 78855.3 919.946   2
   3   5  -5 77038.5 876.831   4
   3  -5   5 86221.9 527.954   1
   3  -5   5 76550.6 818.721   4
  -3  -5  -5 78215.4 1074.78   3
  -3   5   5 77805.7 755.024   6
  -3   5   5 75024.9 599.857   1
  -3  -5  -5 87726.4 792.778   1
   3  -5   3 1773.11 175.862   5
   3   5  -3 2557.98 128.005   1
   3  -5   3 2050.07 112.446   6
   3   5  -3 2544.69 163.478   5
   3  -5   3 2450.83 84.4795   1
  -3  -5  -3 1788.75 157.594   3
   3   5  -3 2427.41 146.971   4
  -3   5   3 2058.81 125.049   6
  -3  -5  -3 2583.20 134.131   1
   3  -5   1 1942.70 171.801   5
  -3  -5  -1 1674.32 181.466   2
   3   5  -1 1878.79 114.708   4
   3   5  -1 2002.08 144.354   5
   3   5  -1 2293.90 121.634   1
   3  -5   1 2030.78 136.280   4
   3  -5   1 1794.85 66.1450   1
  -3  -5  -1 2029.35 114.976   1
  -3   5   1 1598.20 105.085   6
  -3   5   1 2203.62 174.481   2
   3   5   1 2030.21 142.984   5
   3   5   1 2049.10 110.058   1
   3  -5  -1 2228.72 158.607   5
  -3  -5   1 1909.43 173.065   2
   3   5   1 1793.41 105.010   4
   3  -5  -1 1834.55 127.756   4
  -3   5  -1 1771.85 71.9711   1
  -3   5  -1 1897.93 123.132   3
   3  -5  -1 1710.62 64.8503   1
  -3  -5   1 2241.33 120.096   1
   3   5   3 2429.91 159.605   5
   3  -5  -3 2379.65 122.495   5
  -3  -5   3 2250.36 184.805   2
   3   5   3 2374.91 108.950   4
   3  -5  -3 2358.50 136.030   4
  -3   5  -3 2185.32 72.2264   1
  -3   5  -3 2186.65 135.759   3
   3  -5  -3 2364.01 86.9349   1
   3   5   3 2533.21 113.653   1
  -3  -5   3 2838.08 132.639   1
  -3   5  -3 2863.46 218.923   2
  -3  -5   5 74492.9 997.692   2
   3   5   5 81904.6 850.307   5
  -3   5  -5 64562.5 1000.11   2
   3  -5  -5 72994.9 503.093   1
   3   5   5 77779.8 597.112   1
   3   5   5 77500.0 540.799   4
  -3   5  -5 73718.7 424.402   1
  -3  -5   5 86891.0 661.679   1
  -3   5  -5 72223.9 771.503   3
  -3  -5   7 5466.14 232.006   2
   3   5   7 5399.48 163.528   1
   3  -5  -7 5485.91 163.516   1
  -3   5  -7 5048.13 210.821   3
   3  -5  -7 5572.46 185.518   4
  -3   5  -7 5631.84 142.765   1
  -3   5  -9 8752.98 273.444   3
   3   5   9 9057.38 285.813   5
  -3  -5   9 9167.45 265.426   2
   3  -5  -9 9035.81 232.795   4
   3  -5 -11 254.206 45.8495   4
  -3   5 -11 177.653 48.4749   3
   3   5  11 268.013 51.3623   5
   3   5  11 209.618 48.9271   6
  -3   5 -11 299.882 58.5987   2
  -3  -5  11 219.401 39.4636   2
  -3  -5  11 215.133 45.6409   6
  -3   5 -13 1859.09 122.993   3
   3  -5 -13 2048.87 130.421   3
   3  -5 -13 2271.73 113.346   4
   3   5  13 1716.71 123.697   5
  -3  -5  13 2189.05 117.790   6
   3   5  13 1948.35 126.551   6
  -3   5 -13 1488.47 101.982   2
   3  -5 -15 26627.8 448.126   3
   3  -5 -15 25221.5 356.249   4
   3  -5 -17 12442.4 313.284   3
  -3  -5  17 12792.3 259.270   5
   3   5  17 12939.9 308.006   6
  -3  -5  17 12680.4 238.631   6
   3   5  17 13056.6 329.841   5
  -3   5 -19 7692.31 243.760   3
   3   5  19 8869.40 286.976   5
  -3  -5  19 8245.29 185.870   6
   3   5  19 8501.59 253.109   6
  -3  -5  19 8231.87 210.989   5
  -3  -5  21 141.825 36.6651   5
  -3  -5  21 178.351 33.0743   6
   3   5  21 99.3330 49.9712   5
   3   5  21 153.710 44.9190   6
  -3   5 -21 95.4129 36.9760   3
   3   5  23 420.345 81.5881   5
  -3  -5  23 549.703 58.6647   5
   3   5  23 589.747 74.2027   6
  -3  -5  23 667.287 55.4055   6
   3  -5 -23 561.039 82.7710   3
  -3   5 -23 661.146 78.1059   3
   3   5  25 2411.55 172.645   5
   3   6 -20 10.3029 18.1575   4
   3  -6  20-2.26852 14.7598   5
  -3  -6 -20 6.32355 30.9320   2
  -3   6  20 4.46255 24.2169   6
  -3  -6 -20-3.11295 16.3566   3
  -3  -6 -18 25.2965 28.5876   3
  -3   6  18 8.41518 27.3762   2
  -3   6  18 12.4238 25.7465   6
  -3  -6 -18 15.3719 37.5962   2
   3  -6  18 15.9943 21.0876   5
  -3   6  16 340.850 55.9708   6
   3  -6  16 552.277 61.5185   5
  -3  -6 -16 315.778 58.6176   3
   3   6 -16 443.300 66.7208   4
  -3  -6 -16 509.762 108.521   2
  -3   6  14 227.457 56.4796   2
  -3  -6 -14 205.950 90.5379   2
  -3   6  14 215.953 44.8294   6
  -3  -6 -14 195.732 54.0192   3
   3   6 -14 172.698 50.3458   4
  -3   6  12 54.7428 30.7899   6
   3   6 -12 39.7567 34.5364   4
   3  -6  12 76.2156 36.3309   5
  -3  -6 -10 167.713 84.4494   2
   3  -6  10 212.311 47.5837   4
  -3   6  10 198.066 47.7436   6
   3   6 -10 218.637 40.2806   5
  -3   6  10 105.925 47.8353   2
   3   6 -10 142.237 45.7979   4
   3  -6   8 223.379 61.2575   5
  -3   6   8 99.9598 50.4524   2
  -3   6   8 107.935 39.3525   6
   3  -6   8 149.026 43.2712   4
   3  -6   6 520.074 69.5419   4
   3   6  -6 634.090 74.1837   4
   3  -6   6 688.901 106.625   5
   3   6  -6 615.853 66.9796   5
  -3   6   6 559.235 91.9603   2
  -3  -6  -6 666.875 132.943   2
  -3   6   4 69.0836 34.5299   6
  -3   6   4 72.8137 53.1970   2
   3  -6   4 93.1427 37.9677   4
  -3  -6  -4 72.9903 53.9544   2
   3   6  -4 109.383 36.1409   5
   3   6  -2 114.704 36.1986   5
  -3   6   2 89.4599 35.6788   6
  -3   6   2 116.180 57.5540   2
   3  -6   2 204.373 48.6264   4
   3  -6   2 60.5326 51.3268   5
  -3  -6  -2 97.4205 51.6601   2
   3   6  -2 122.750 39.8481   4
  -3   6   0 710.597 128.187   2
   3  -6   0 548.224 100.150   5
   3   6   0 751.209 67.6601   4
   3  -6   0 731.659 77.4186   4
  -3  -6   0 637.068 102.734   2
   3   6   0 811.939 84.6907   5
   3  -6  -2 135.166 39.5000   4
  -3  -6   2 108.176 46.8370   2
  -3   6  -2 157.317 36.6214   3
   3   6   2 129.087 34.4419   4
   3  -6  -4 145.435 38.9288   3
   3   6   4 89.7488 38.1749   5
   3  -6  -4 128.466 38.9601   4
  -3   6  -4 118.599 65.0134   2
  -3  -6   6 552.864 82.5749   2
  -3  -6   6 573.252 72.8650   6
   3  -6  -6 534.937 68.1535   3
  -3   6  -6 662.710 106.233   2
   3  -6  -6 561.487 57.7086   4
   3   6   6 571.134 69.1479   5
   3  -6  -8 116.013 35.9009   3
  -3  -6   8 86.3206 41.4042   2
  -3  -6   8 144.174 39.8078   6
  -3   6  -8 186.008 40.8028   3
  -3   6  -8 171.480 58.4021   2
   3   6   8 137.434 40.4614   5
   3  -6 -10 270.018 48.8435   3
   3  -6 -10 303.553 44.3665   4
  -3   6 -10 277.927 48.7228   3
  -3   6 -10 186.921 54.6244   2
   3   6  10 244.323 46.3267   5
  -3   6 -12 66.6767 25.6386   3
  -3  -6  12 63.4194 29.5447   6
   3  -6 -12 56.3910 27.8808   3
   3   6  12 70.0534 35.0146   5
   3  -6 -12 80.7126 30.7937   4
   3   6  14 276.025 52.9589   5
   3   6  14 226.916 43.7560   6
  -3  -6  14 272.179 43.0624   6
  -3   6 -14 209.891 42.0128   3
  -3   6 -16 477.220 60.2963   3
   3   6  16 540.241 77.3341   5
  -3  -6  16 400.477 47.3822   6
   3   6  16 460.711 58.3193   6
  -3  -6  18 18.2699 17.8482   6
  -3   6 -18 13.4466 18.8041   3
  -3  -6  18 22.8298 19.4675   5
   3   6  20-17.4403 19.5112   6
  -3   6 -20 3.44731 19.8423   3
  -3  -6  20 7.58171 15.8516   6
   3   6  20 13.9556 33.3949   5
  -3   7  17 5739.27 192.437   6
   3  -7  15 16065.7 302.142   5
   3   7 -15 9602.76 273.504   4
  -3   7  13 212.390 43.3982   6
  -3   7  13 180.566 52.7684   2
   3   7 -13 142.879 42.4658   4
   3  -7  13 260.917 48.6667   4
  -3   7  11 205.187 53.8904   2
   3  -7  11 290.185 55.3908   5
   3   7 -11 205.002 49.1653   4
  -3  -7 -11 154.898 82.2156   2
  -3   7  11 205.287 42.6326   6
  -3   7   9 2849.68 140.555   6
   3  -7   9 4100.97 201.451   5
  -3   7   9 2318.59 178.724   2
   3   7  -9 3275.35 128.238   5
   3   7  -9 2975.05 155.671   4
   3  -7   9 2774.83 135.519   4
  -3  -7  -9 3511.64 288.822   2
  -3   7   7 2160.26 129.265   6
  -3   7   7 1986.32 181.348   2
   3   7  -7 2527.90 116.912   5
   3   7  -7 1926.85 125.266   4
  -3  -7  -7 2834.18 254.120   2
   3  -7   7 2214.21 120.153   4
   3  -7   7 3152.58 191.496   5
  -3   7   5 30321.7 458.448   6
   3   7  -5 29873.6 425.479   4
  -3  -7  -5 29537.6 750.901   2
   3  -7   5 30401.1 452.517   4
  -3   7   3 399.779 104.995   2
   3  -7   3 607.462 101.141   5
   3   7  -3 565.070 58.8659   4
   3   7  -3 651.184 64.7131   5
  -3   7   3 560.659 68.1505   6
  -3  -7  -3 612.334 106.736   2
   3   7  -1 350.071 50.5309   5
  -3  -7  -1 189.759 67.0225   2
   3  -7   1 241.738 44.9382   4
  -3  -7   1 232.008 48.0141   6
   3   7   1 315.103 49.1151   5
  -3  -7   1 179.110 58.8195   2
   3  -7  -1 269.687 48.0873   4
  -3  -7   3 442.292 78.0315   2
   3  -7  -3 650.432 72.6128   3
  -3   7  -3 539.157 117.456   2
  -3  -7   3 495.880 66.0344   6
   3  -7  -3 693.472 65.5158   4
   3   7   3 592.930 64.7276   5
  -3   7  -5 30967.1 423.459   3
   3  -7  -5 31586.2 459.496   3
   3   7   5 32128.7 456.447   5
  -3  -7   5 28625.0 526.338   2
   3  -7  -5 28690.5 378.335   4
  -3   7  -7 2163.02 114.982   3
   3  -7  -7 2085.38 115.540   3
   3  -7  -7 2071.19 99.3524   4
  -3  -7   7 2090.11 117.382   6
  -3   7  -9 2721.52 132.244   3
   3  -7  -9 3017.85 136.492   3
   3   7   9 3101.63 142.421   5
   3  -7  -9 2934.78 118.257   4
  -3  -7   9 2980.79 131.227   6
  -3   7 -11 175.504 35.7744   3
   3   7  11 245.599 43.3537   6
   3   7  11 225.160 44.9182   5
   3  -7 -11 229.094 42.2103   3
  -3  -7  11 176.575 38.0677   6
   3  -7 -13 201.136 38.8518   3
   3   7  13 206.206 44.8474   5
  -3   7 -13 209.286 37.6679   3
  -3  -7  13 221.950 37.7277   6
  -3  -7  15 13205.3 236.379   6
   3   7  15 13485.2 299.469   5
   3   7  17 5134.52 214.321   5
  -3   7 -17 5585.75 172.531   3
   3  -8  12 60.5566 31.2905   5
   3  -8  10 222.133 57.2057   5
   3   8 -10 220.608 45.2386   4
   3   8  -8 201.050 44.3927   4
  -3  -8  -8 286.637 85.0660   2
   3  -8   6 82.4702 32.0824   4
  -3   8   6 184.770 74.5898   2
  -3  -8  -6 94.1405 59.2586   2
  -3   8   4 90.3085 57.4665   2
  -3  -8  -4 87.3431 38.8515   6
   3   8  -4 41.9658 22.5883   5
   3  -8   4 74.7985 29.7241   4
  -3  -8  -4 44.9007 40.8171   2
  -3   8   2 77.1272 58.4935   2
   3   8  -2 47.9875 25.8371   5
   3  -8   2 86.2771 31.5237   4
  -3  -8  -2 75.3160 40.6364   2
  -3   8   0 543.418 112.615   2
   3  -8   0 786.901 68.8814   4
  -3  -8   0 692.196 73.4106   6
   3   8   0 731.077 63.7419   5
  -3  -8   0 547.113 77.8440   2
  -3   8  -2 38.2219 48.6439   2
  -3  -8   2 65.8178 31.2526   6
  -3  -8   2 53.2636 31.2900   2
   3  -8  -2 53.1424 25.9949   4
   3  -8  -4 38.9389 23.1119   4
   3  -8  -4 54.7259 26.7313   3
   3   8   4 35.8750 23.3209   5
  -3  -8   4 33.3616 22.9092   6
   3  -8  -6 155.799 36.0875   3
   3   8   6 129.099 32.1046   5
  -3  -8   6 132.682 33.4681   6
  -3  -8   8 272.560 39.4043   6
   3   8   8 262.500 43.1506   5
   3  -8  -8 265.974 41.6991   3
   3   8  10 249.837 44.2524   5
  -3   8 -10 224.406 35.2516   3
   3   8  12 79.8583 34.0485   5
  -4   0   0 273999. 1426.66   3
  -4   0   0 283872. 1742.16   1
  -4   0   0 304420. 1791.51   2
  -4   0   0 288352. 1297.09   6
   4   0   0 295122. 1802.99   1
   4   0   0 314182. 1654.47   4
   4   0   2 10602.8 351.808   1
   4   0  -2 9913.17 288.466   4
   4   0   2 10506.0 304.228   4
  -4   0   2 8532.76 221.424   6
  -4   0   2 8738.64 240.159   3
  -4   0  -2 8747.01 263.472   3
   4   0  -2 10246.7 361.021   1
  -4   0  -2 8598.34 229.740   6
   4   0  -2 9086.56 312.682   1
  -4   0   2 9726.52 331.746   1
  -4   0  -2 9038.04 327.199   1
   4   0   2 9714.62 300.060   5
   4   0  -2 8151.17 262.658   5
   4   0   4 18574.8 452.210   1
  -4   0   4 14407.3 284.056   6
   4   0  -4 15538.2 360.631   4
  -4   0  -4 18278.0 463.171   2
  -4   0   4 15624.3 366.038   2
  -4   0  -4 15915.9 365.967   3
   4   0  -4 18517.7 479.591   1
  -4   0  -4 17297.2 452.643   1
   4   0   4 17890.6 404.833   5
   4   0  -4 15445.3 348.319   5
   4   0  -4 17458.7 469.963   1
   4   0   4 16388.6 449.820   1
  -4   0   6 708.527 71.7584   6
  -4   0  -6 687.944 74.5234   6
  -4   0  -6 1026.24 120.985   2
   4   0   6 967.517 97.2741   5
   4   0  -6 899.372 85.2164   5
   4   0   6 910.332 114.304   1
   4   0   6 886.486 99.4746   1
   4   0   6 802.090 84.9634   4
   4   0  -6 721.835 79.1578   3
  -4   0  -6 777.329 84.3141   3
  -4   0   6 937.651 101.924   1
   4   0  -6 1040.79 115.449   1
  -4   0  -6 906.074 115.438   1
  -4   0   6 856.691 110.506   1
   4   0  -6 1010.79 113.439   1
  -4   0   8 6153.28 199.602   6
  -4   0   8 5915.80 217.441   2
  -4   0  -8 6280.06 273.589   2
   4   0   8 6769.41 244.424   5
   4   0  -8 6108.60 202.477   5
   4   0   8 6011.93 287.308   1
  -4   0  -8 6422.11 266.413   1
   4   0   8 5968.48 232.235   1
   4   0   8 5212.41 198.731   4
   4   0  -8 5995.22 222.251   4
   4   0  -8 5472.21 213.989   3
  -4   0  -8 5501.90 214.228   3
  -4   0   8 5766.43 245.542   1
   4   0  -8 6079.70 268.922   1
  -4   0  -8 6897.82 284.117   1
   4   0  -8 6763.47 277.477   1
  -4   0   8 6334.46 292.123   1
   4   0  10 136040. 1004.34   1
  -4   0 -10 144425. 1214.98   1
   4   0  10 142755. 1342.30   1
  -4   0  10 143185. 1061.21   2
  -4   0 -10 169672. 1454.83   2
   4   0  10 132497. 1007.09   4
   4   0 -10 147554. 1194.95   1
  -4   0  10 148631. 1344.06   1
  -4   0 -10 141695. 1041.16   3
   4   0  10 138177. 871.635   6
  -4   0  10 136464. 963.774   6
   4   0 -10 146118. 873.414   5
  -4   0 -10 148407. 1212.01   1
   4   0 -10 162610. 1364.42   1
  -4   0  10 136624. 1130.78   1
  -4   0 -12 22869.5 544.781   2
  -4   0 -12 20940.4 431.406   1
   4   0 -12 21375.2 446.049   1
  -4   0  12 22292.7 514.762   1
  -4   0 -12 21032.5 404.600   3
  -4   0  12 22813.8 389.485   2
  -4   0 -12 20577.6 450.267   1
   4   0  12 21068.3 369.372   1
   4   0  12 20492.0 342.926   6
   4   0 -12 24882.2 526.408   1
  -4   0  12 20107.3 406.603   1
  -4   0 -14 20760.0 524.017   2
   4   0  14 23450.7 383.552   1
  -4   0 -14 22856.0 465.485   1
  -4   0  14 22975.8 377.729   2
  -4   0  14 16363.1 342.219   6
   4   0 -14 25649.5 462.773   4
   4   0  14 22754.7 434.861   4
   4   0 -14 23081.9 498.904   1
  -4   0 -14 22606.3 437.560   3
   4   0 -14 29259.9 666.896   3
  -4   0  14 23267.7 335.683   5
  -4   0  14 21511.0 496.297   1
   4   0 -14 21484.2 422.002   1
   4   0  14 26281.0 511.239   5
  -4   0  16 979.043 81.5057   2
   4   0  16 779.999 75.4920   1
  -4   0 -16 820.752 94.7361   1
   4   0  16 849.527 97.1780   5
  -4   0  16 443.155 65.5628   6
   4   0  16 758.456 73.0641   6
   4   0  16 961.479 98.7727   4
  -4   0  16 828.177 103.679   1
   4   0 -16 748.862 86.8387   1
   4   0 -16 848.762 140.082   3
  -4   0 -16 913.755 94.1427   3
  -4   0  16 888.381 75.6608   5
   4   0  16 848.186 105.368   1
  -4   0 -16 831.453 86.0916   1
   4   0 -16 921.269 106.896   1
  -4   0  16 586.433 83.5737   1
  -4   0  18 848.046 78.2096   2
   4   0  18 913.812 82.0094   1
  -4   0 -18 940.198 105.226   1
   4   0  18 590.897 83.5010   5
  -4   0 -18 823.760 104.560   2
  -4   0  18 787.882 71.4586   6
   4   0  18 776.055 79.1133   6
   4   0 -18 1056.59 96.0472   4
   4   0 -18 656.021 88.4678   1
  -4   0  18 788.804 99.0054   1
  -4   0 -18 840.470 90.1887   3
   4   0 -18 673.114 126.943   3
  -4   0  18 657.529 72.6977   5
   4   0 -18 814.212 108.381   1
  -4   0 -18 887.756 92.6272   1
  -4   0  18 719.817 86.1113   1
   4   0 -20 27298.9 505.580   4
   4   0  20 24665.9 530.944   4
   4   0  20 23159.4 465.259   5
  -4   0 -20 22232.7 460.754   3
   4   0 -20 19907.5 569.288   3
  -4   0  20 20827.3 346.178   2
  -4   0 -20 27125.8 538.808   1
   4   0  20 25986.7 416.211   1
  -4   0 -20 26940.3 506.940   2
  -4   0  20 25463.2 352.389   6
   4   0  20 25890.4 457.188   6
   4   0  22 22119.3 424.591   5
  -4   0  22 19552.6 284.677   6
   4   0 -22 16804.0 406.958   4
  -4   0 -22 12394.5 341.816   3
   4   0 -22 18563.5 472.015   3
   4   0  22 14816.1 417.694   4
  -4   0  22 16532.5 315.325   2
   4   0 -24 8671.65 288.951   3
  -4   0 -24 8178.87 264.888   3
  -4   0  24 8969.29 176.548   6
  -4   0 -26 138.796 38.4226   3
  -4   0  26 94.9091 22.8321   6
   4   0 -26 106.771 36.7928   4
   4   0 -28 454.534 57.3595   4
  -4   0 -28 569.660 63.6337   3
   4   0 -28 459.170 57.0937   3
   4   0 -30 2924.32 124.952   3
   4   1 -27 2.59345 18.9475   3
  -4  -1 -27 15.8149 18.7046   3
  -4   1  27 6.13534 12.6577   6
   4  -1  27 20.6554 18.9394   5
   4   1 -27-2.80064 21.4935   4
   4   1 -25 5.90029 20.4082   3
  -4  -1 -25 7.47604 20.2851   3
   4   1 -25 3.55620 25.9812   4
  -4  -1 -25 15.8306 25.1840   2
   4  -1  25 7.93722 17.5844   5
  -4   1  25 16.3380 14.7028   6
  -4   1  23 17.3101 23.4841   2
  -4   1  23 31.2607 18.5523   6
   4   1 -23 39.2273 25.8596   3
  -4  -1 -23 34.4983 26.8097   3
   4   1 -23 22.4223 32.7630   4
   4  -1  23 47.4792 48.6923   4
  -4  -1 -23 13.7672 28.5305   2
   4  -1  23 70.4400 29.0847   5
  -4  -1 -21 28.6868 30.4241   3
  -4  -1 -21 26.8293 33.3599   2
  -4   1  21 22.8283 18.7891   6
   4   1 -21 31.9604 32.3185   4
   4  -1  21 39.0228 30.8172   5
  -4   1  21 25.7687 26.5815   2
  -4   1  19 176.608 45.0310   1
  -4   1  19 323.237 52.6232   2
   4  -1  19 337.351 58.1735   5
  -4  -1 -19 249.733 67.1334   2
   4  -1  19 234.711 79.5699   4
  -4  -1 -19 275.554 52.9859   1
  -4  -1 -19 215.221 51.2660   3
   4   1 -19 162.435 53.0131   3
   4   1 -19 205.935 43.9919   1
  -4   1  19 250.784 38.3471   6
   4  -1  17 119.941 35.1444   6
  -4  -1 -17 135.098 55.7438   2
   4  -1  17 121.734 65.6251   4
   4   1 -17 149.873 50.3805   4
  -4  -1 -17 117.627 36.3053   1
  -4  -1 -17 152.860 51.6916   1
   4  -1  17 117.769 32.8360   1
   4   1 -17 124.456 50.6539   1
  -4   1  17 113.830 40.2562   1
  -4   1  17 91.0311 37.9949   2
   4   1 -17 95.6462 46.1596   3
  -4  -1 -17 166.655 45.5892   3
   4   1 -17 79.5301 37.3506   1
  -4   1  17 113.024 48.9362   1
  -4   1  15 69.4782 23.9825   5
  -4   1  15 106.817 36.8010   6
  -4  -1 -15 43.4104 40.4708   2
   4   1 -15 78.6508 32.8046   1
  -4   1  15 120.009 48.4741   1
  -4  -1 -15 102.886 34.8955   1
  -4  -1 -15 81.7086 34.8374   3
   4   1 -15 70.0631 44.0614   3
   4   1 -15 113.748 47.3592   1
  -4   1  15 55.0988 34.8838   1
  -4  -1 -15 109.994 45.3854   1
   4  -1  15 91.7905 28.9858   1
   4  -1  15 74.3030 27.6502   6
   4  -1  13 27.2719 22.3003   6
  -4   1  13 17.9794 30.8539   6
  -4   1  13 14.3899 23.9100   1
   4   1 -13 38.1854 27.1920   5
  -4   1  13 32.4948 28.5618   2
  -4  -1 -13 22.3215 41.6200   2
   4  -1  13 28.8323 32.5966   4
  -4  -1 -13 38.8756 30.1380   1
  -4  -1 -13 11.9821 20.2746   1
  -4   1  13 6.46133 30.3660   1
   4   1 -13 34.7657 29.6455   1
   4  -1  13 32.0456 33.6759   1
   4   1 -13 15.3752 34.5909   3
  -4  -1 -13 16.2872 23.4368   3
  -4   1  11 240.173 59.3373   6
  -4   1  11 277.539 51.9917   2
   4   1 -11 252.150 45.4860   5
  -4   1  11 210.141 31.9162   5
  -4   1  11 246.983 47.9691   1
   4   1 -11 228.141 61.9025   1
   4  -1  11 293.945 58.8924   5
  -4  -1 -11 392.115 82.7688   2
   4   1 -11 251.203 59.9629   4
   4  -1  11 246.686 56.0625   4
  -4  -1 -11 256.199 57.5452   1
   4  -1  11 242.774 42.5174   1
  -4  -1 -11 254.156 52.3879   1
   4   1 -11 321.240 61.2047   1
   4  -1  11 236.929 62.5014   1
  -4  -1 -11 233.948 47.4736   3
   4   1 -11 218.834 67.9226   3
  -4   1   9 444.311 81.7398   6
  -4   1   9 473.202 67.7856   2
   4   1  -9 453.860 80.6938   3
  -4   1   9 435.844 40.3272   5
   4   1  -9 558.692 90.2336   1
   4  -1   9 424.159 67.8439   4
   4   1  -9 547.464 76.6965   4
   4   1  -9 511.750 74.5153   1
  -4   1   9 565.346 93.2589   1
  -4  -1  -9 499.655 64.7948   3
   4  -1   9 555.924 63.8646   1
  -4  -1  -9 507.341 81.6194   1
  -4  -1  -9 477.572 71.6306   1
  -4  -1  -9 535.795 96.1215   2
   4  -1   9 495.539 91.3138   1
  -4   1   7 551.306 91.4732   1
   4  -1   7 508.649 87.6636   1
   4  -1   7 514.313 67.9919   1
   4   1  -7 548.501 71.8476   4
  -4   1   7 381.613 76.8934   6
  -4   1   7 568.337 75.3444   2
   4   1  -7 467.294 61.8625   3
  -4  -1  -7 476.934 77.3134   1
  -4  -1  -7 521.713 90.2879   2
   4  -1   7 450.626 64.3319   5
   4   1  -7 597.876 75.2533   5
  -4  -1  -7 493.256 81.2482   1
  -4   1   7 466.113 69.4260   1
  -4   1   5 660.452 99.3404   6
  -4  -1  -5 660.264 91.9630   6
   4  -1   5 773.496 82.3861   5
   4   1  -5 877.471 94.9565   5
   4  -1   5 1038.90 101.006   1
  -4  -1  -5 883.614 110.198   2
   4   1  -5 831.526 84.4214   4
   4  -1   5 701.368 86.2603   4
   4   1  -5 797.045 66.4530   3
   4   1  -5 855.256 63.7764   3
  -4  -1  -5 976.388 109.461   1
   4   1  -5 935.277 114.416   1
  -4   1   5 736.895 87.4760   1
  -4  -1  -5 894.111 108.370   1
   4  -1   5 785.303 105.424   1
   4   1  -5 974.644 112.680   1
  -4   1   5 930.414 114.047   1
  -4   1   3 118.248 52.7178   6
   4   1  -3 78.9543 28.5997   3
  -4  -1  -3 77.4602 45.9760   6
  -4   1   3 110.771 46.4845   1
   4  -1   3 56.8673 41.1111   1
   4   1  -3 102.239 48.2671   1
   4  -1   3 104.421 42.3017   5
   4   1  -3 31.7047 33.0902   5
  -4   1   3 87.6492 38.5203   1
  -4  -1  -3 83.0432 41.0334   2
   4   1  -3 86.9556 33.6985   4
   4  -1   3 102.114 40.3210   4
  -4  -1  -3 111.678 35.3700   3
  -4  -1  -3 128.400 46.9040   1
   4  -1   3 87.8134 37.0823   1
   4   1  -3 73.8635 40.0486   1
   4   1  -3 109.821 25.2526   3
   4   1  -1 721.628 93.6602   1
   4  -1   1 712.369 87.9701   1
   4  -1   1 679.016 86.0449   4
   4   1  -1 658.286 71.6374   4
  -4  -1  -1 599.860 87.0618   6
  -4   1   1 628.819 92.4091   1
  -4  -1  -1 697.791 95.0578   1
   4   1  -1 630.927 46.5374   3
  -4   1   1 679.090 81.4585   3
  -4  -1  -1 512.979 60.6095   3
  -4  -1  -1 791.977 95.6747   1
  -4   1   1 765.736 93.9597   1
   4   1  -1 738.488 94.9153   1
   4  -1   1 544.285 85.4210   1
   4  -1   1 720.601 78.0016   5
   4   1  -1 502.729 76.4903   5
   4  -1  -1 671.416 83.7297   1
   4   1   1 674.470 93.7448   1
  -4   1  -1 648.832 76.3323   2
  -4   1  -1 717.495 98.8214   1
  -4  -1   1 716.058 93.1421   1
   4   1   1 544.770 67.0948   4
   4  -1  -1 720.959 89.7643   4
  -4   1  -1 887.618 81.1645   6
  -4  -1   1 437.058 48.9853   3
  -4   1  -1 550.167 73.9486   3
   4   1   1 670.559 93.0859   1
   4  -1  -1 681.030 94.1044   1
   4  -1  -1 607.310 66.9607   5
  -4  -1   1 474.723 75.9316   6
  -4  -1   1 661.395 93.7577   1
  -4   1  -1 680.854 81.0755   1
  -4   1  -3 119.876 35.2371   6
  -4  -1   3 81.4724 40.2573   1
   4  -1  -3 111.148 41.8864   1
   4   1   3 92.1488 41.6719   1
   4   1   3 137.516 46.3522   5
   4  -1  -3 66.2868 30.2865   5
  -4  -1   3 83.6601 40.5355   1
  -4   1  -3 123.215 46.5374   1
  -4  -1   3 105.269 44.5305   6
  -4   1  -3 125.300 42.0620   2
  -4  -1   3 96.1721 44.0913   2
   4   1   3 88.8385 37.0846   4
  -4   1  -3 115.082 42.6586   3
  -4   1  -3 144.543 52.8234   1
   4   1   3 112.734 47.3083   1
   4  -1  -3 128.964 45.5267   1
  -4   1  -3 101.461 23.6464   6
   4   1   5 756.471 88.2921   5
   4  -1  -5 850.217 73.5570   5
  -4  -1   5 793.913 84.6382   6
  -4   1  -5 715.903 42.6825   6
  -4   1  -5 721.219 27.7058   6
   4   1   5 915.542 107.404   1
   4  -1  -5 895.664 88.7953   4
   4   1   5 809.037 76.4338   4
  -4   1  -5 1039.29 100.155   2
  -4  -1   5 897.544 101.174   2
  -4   1  -5 699.684 86.9025   3
  -4  -1   5 858.968 106.163   1
   4  -1  -5 1014.46 112.966   1
   4  -1  -5 988.163 108.538   1
  -4   1  -5 1033.75 105.507   1
  -4   1  -5 882.878 108.743   1
   4  -1  -7 512.233 52.9107   5
   4   1   7 513.692 77.8494   1
   4  -1  -7 482.995 70.6253   3
   4   1   7 508.020 88.3612   1
   4   1   7 540.292 70.0840   4
  -4   1  -7 568.002 89.9801   1
  -4   1  -7 539.442 76.2584   3
  -4  -1   7 581.758 74.0857   2
  -4  -1   7 541.235 84.8209   1
   4  -1  -7 576.475 84.8337   1
  -4   1  -7 619.126 81.4626   1
   4  -1  -7 497.792 75.9324   1
   4  -1  -9 480.983 43.3003   5
  -4   1  -9 668.696 99.9603   2
  -4  -1   9 421.933 59.1789   2
   4   1   9 544.240 73.9372   1
  -4   1  -9 551.873 75.4130   1
  -4  -1   9 507.901 63.3389   6
   4   1   9 489.914 68.3873   6
   4   1   9 424.380 78.5183   1
   4   1   9 542.459 68.8084   4
   4  -1  -9 471.437 75.2083   1
  -4   1  -9 447.931 68.2991   3
   4  -1  -9 483.709 72.7460   3
  -4   1  -9 152.188 22.7153   6
  -4  -1   9 438.263 74.8654   1
   4  -1  -9 463.254 74.4445   1
  -4   1  -9 441.047 74.7700   1
   4   1  11 340.233 63.2480   5
   4  -1 -11 238.908 53.6630   3
  -4  -1  11 229.479 54.1806   1
   4   1  11 308.524 66.0751   1
  -4   1 -11 386.265 81.8875   2
   4   1  11 327.788 56.9227   4
   4  -1 -11 189.343 46.1204   4
   4   1  11 215.007 46.1526   1
  -4   1 -11 341.490 60.0378   3
  -4   1 -11 125.785 30.3447   6
  -4  -1  11 250.979 45.8168   6
   4   1  11 312.841 54.9553   6
   4  -1 -13 46.7439 33.0498   3
  -4  -1  13 17.3381 33.2653   1
   4  -1 -13 40.0228 30.3534   1
  -4   1 -13 6.59536 37.9621   2
   4   1  13 30.5160 33.1713   4
  -4   1 -13 28.2983 30.0120   1
  -4   1 -13 36.7196 29.2075   1
   4   1  13 29.4456 24.9675   1
   4   1  13-3.72981 26.2932   6
  -4  -1  13 15.6850 30.0936   1
   4  -1 -13 22.8126 29.6855   1
   4   1  13 28.2449 29.6819   1
  -4  -1  13 44.5051 32.5607   6
  -4  -1  13 12.1192 25.3386   2
   4  -1 -15 101.070 49.2305   3
  -4  -1  15 39.1441 34.9087   1
   4  -1 -15 118.764 42.9873   1
   4   1  15 193.926 54.7244   5
  -4  -1  15 115.181 41.8811   1
   4  -1 -15 95.0659 43.8597   1
  -4  -1  15 79.0695 30.2777   2
  -4   1 -15 90.5102 48.8344   2
   4  -1 -15 111.375 39.7494   4
   4   1  15 65.2014 36.1124   1
  -4   1 -15 110.439 37.9042   1
   4   1  15 110.207 36.0924   1
  -4  -1  15 125.619 38.8159   6
   4   1  15 89.4690 36.4702   6
  -4  -1  17 174.635 39.8681   6
   4  -1 -17 150.770 50.5650   1
   4  -1 -17 178.976 68.9254   3
   4   1  17 204.592 57.7257   5
  -4  -1  17 136.460 34.7942   2
  -4  -1  17 129.732 39.0459   5
  -4   1 -17 107.829 54.5185   2
   4   1  17 162.527 45.7032   4
   4  -1 -17 159.412 39.8782   4
   4   1  17 109.754 46.3635   1
  -4   1 -17 128.569 41.2347   3
  -4   1 -17 136.241 43.5660   1
   4   1  17 129.592 40.4989   1
   4   1  17 168.019 48.2389   6
  -4  -1  19 289.704 52.6568   5
  -4  -1  19 193.862 40.9432   2
   4  -1 -19 266.734 62.6658   1
  -4  -1  19 254.603 59.3405   1
   4   1  19 265.723 58.0375   4
   4  -1 -19 317.730 52.2732   4
   4   1  19 246.399 63.0945   1
  -4   1 -19 261.389 53.9985   3
   4   1  19 256.620 65.2697   5
  -4  -1  19 227.861 43.6674   6
   4   1  19 280.797 59.5543   6
   4   1  21 29.9618 38.3236   6
  -4  -1  21 25.2259 23.4311   6
  -4   1 -21 40.6775 38.7808   2
   4   1  21 28.9096 35.9465   5
   4  -1 -21 48.1635 29.5448   4
  -4  -1  21 22.8389 32.2501   5
  -4   1 -21 13.8641 23.4590   3
   4  -1 -21 29.6626 50.1912   3
   4   1  23 38.0869 40.4309   6
   4  -1 -23 39.5594 29.6779   4
  -4  -1  23 20.7605 22.8165   6
  -4   1 -23 9.04195 21.2470   3
   4  -1 -23 25.7379 38.6031   3
  -4   1 -25 16.7126 21.2091   3
   4  -1 -25 19.4436 26.3785   3
   4  -1 -25 3.54463 22.5558   4
   4   1  25 21.4115 31.2861   5
   4  -1 -27 12.6758 22.3395   4
  -4   1 -27 14.6325 19.2212   3
   4  -1 -27-4.81416 26.9290   3
   4   1  27 20.5387 23.2203   5
  -4  -1  27 5.02649 13.2543   6
   4  -1 -29 62.8257 28.9294   4
   4  -1 -29 85.6866 31.7622   3
   4  -2  26 223.923 34.0143   5
  -4   2  26 199.738 30.6995   6
   4  -2  26 250.634 65.7162   4
  -4  -2 -26 210.526 49.0957   2
   4   2 -26 203.956 43.5692   4
   4  -2  24 7515.69 322.145   4
   4   2 -24 8100.86 240.746   4
   4   2 -22 18168.0 340.086   3
  -4  -2 -22 17781.7 435.384   2
  -4   2  22 12303.3 321.551   2
   4  -2  22 14377.3 457.566   4
   4  -2  22 18789.9 330.911   5
  -4  -2 -20 20539.3 436.363   3
   4   2 -20 21523.8 386.136   3
  -4   2  20 20742.7 325.742   6
   4  -2  20 21161.1 568.766   4
  -4  -2 -18 2294.18 194.745   2
  -4  -2 -18 1852.45 138.826   3
   4   2 -18 2486.92 142.184   3
  -4   2  18 2360.83 121.808   6
  -4   2  18 2085.21 137.564   2
  -4  -2 -16 1000.56 142.568   2
   4  -2  16 1362.68 142.592   4
  -4  -2 -16 1066.33 105.963   3
   4   2 -16 1034.42 101.369   3
  -4   2  16 1083.14 98.4153   2
   4  -2  16 1038.26 97.4122   5
  -4   2  16 1225.62 97.9209   6
  -4  -2 -16 920.558 78.4051   1
  -4  -2 -14 14282.4 393.085   1
   4   2 -14 14006.2 396.611   4
  -4   2  14 14133.2 420.686   1
   4   2 -14 13906.3 289.603   1
   4  -2  14 16428.3 443.406   4
  -4  -2 -14 15596.2 368.879   3
   4   2 -14 15079.6 359.712   3
  -4   2  14 15931.9 376.877   6
  -4   2  14 15506.9 362.891   2
  -4  -2 -14 13989.2 301.925   1
  -4   2  14 17511.5 334.131   1
   4   2 -14 14672.1 428.432   1
   4  -2  12 12011.3 388.253   1
  -4   2  12 14548.4 343.113   2
  -4  -2 -12 12150.2 488.841   2
   4  -2  12 12453.0 243.360   1
  -4  -2 -12 12370.0 360.483   1
   4   2 -12 14902.6 379.992   4
  -4  -2 -12 12444.9 290.480   1
   4  -2  12 14637.2 390.946   4
  -4  -2 -12 13833.6 324.786   3
   4   2 -12 11588.3 305.813   3
   4   2 -12 13258.3 309.442   1
  -4   2  12 12928.8 407.551   1
  -4   2  12 14462.8 373.733   6
   4   2 -12 12930.8 394.644   1
  -4   2  12 13035.0 291.763   1
  -4   2  10 94285.6 897.319   2
   4   2 -10 89299.1 814.687   5
   4  -2  10 95647.0 939.612   5
  -4  -2 -10 87632.1 1309.37   2
  -4   2  10 78369.2 939.664   6
   4  -2  10 85820.3 1041.95   1
   4   2 -10 86377.0 881.980   4
   4   2 -10 96297.5 1074.05   1
  -4   2  10 89068.0 778.867   1
  -4  -2 -10 90040.2 761.400   3
   4   2 -10 90463.5 527.654   3
  -4  -2 -10 93945.7 1017.45   1
   4  -2  10 85753.5 644.808   1
  -4   2  10 93709.7 1083.36   1
  -4  -2 -10 92902.9 831.744   1
   4  -2   8 7576.65 204.545   1
   4   2  -8 9060.71 272.329   5
   4  -2   8 8883.54 271.737   5
  -4   2   8 5554.08 237.129   6
  -4  -2  -8 8917.22 382.771   2
   4  -2   8 7353.88 259.225   4
   4   2  -8 7941.30 260.065   4
   4   2  -8 9263.19 344.000   1
  -4   2   8 8190.03 240.808   1
  -4  -2  -8 7527.38 208.940   3
   4   2  -8 7644.10 157.474   3
   4   2  -8 7256.99 126.793   3
  -4  -2  -8 7799.53 256.810   1
   4  -2   8 7995.24 317.843   1
   4   2  -8 7778.90 265.908   1
   4   2  -6 781.450 87.6487   5
   4  -2   6 929.611 85.0795   5
   4   2  -6 813.970 86.5246   4
   4  -2   6 824.596 92.2975   4
  -4  -2  -6 881.962 72.8683   3
  -4   2   6 781.854 79.5221   1
   4   2  -6 884.803 115.900   1
  -4  -2  -6 835.641 106.123   1
  -4  -2  -6 770.678 88.6002   1
  -4   2   6 777.554 53.4297   5
   4   2  -6 1101.08 107.057   1
  -4   2   6 810.857 105.825   1
  -4   2   4 5674.75 209.437   2
  -4   2   4 6394.04 283.626   5
  -4   2   4 5290.62 181.703   6
   4  -2   4 5213.74 194.030   1
   4  -2   4 4440.31 202.815   4
  -4   2   4 4473.68 181.345   1
  -4  -2  -4 5516.28 268.173   1
   4   2  -4 4668.99 234.878   1
  -4  -2  -4 4846.09 159.876   3
   4  -2   4 4392.38 164.083   5
   4   2  -4 5005.35 220.295   5
  -4  -2  -4 4659.22 214.549   1
   4  -2   4 4347.08 227.490   1
   4   2  -4 5252.49 231.702   1
  -4   2   4 4257.18 218.511   1
  -4  -2  -2 4990.42 246.659   6
  -4   2   2 4852.55 192.788   2
  -4   2   2 4381.83 218.613   1
   4   2  -2 4946.94 233.559   1
   4  -2   2 5317.23 203.785   1
   4   2  -2 4945.96 192.277   4
   4  -2   2 5441.90 229.800   4
  -4  -2  -2 5328.62 231.639   1
  -4   2   2 5200.56 219.532   3
  -4  -2  -2 4137.89 131.952   3
  -4   2   2 4486.54 185.765   1
  -4  -2  -2 4503.42 220.100   1
   4   2  -2 4930.15 227.066   1
   4  -2   2 4933.79 232.591   1
  -4   2   2 4716.75 137.680   6
  -4  -2   0 184342. 1495.98   2
   4  -2   0 172126. 1179.42   1
   4   2   0 181563. 1408.21   1
   4  -2   0 188060. 1324.70   4
   4   2   0 168532. 1085.90   4
   4  -2   0 179188. 1002.19   5
   4   2   0 177796. 1405.92   5
  -4   2   0 162183. 1126.69   2
  -4  -2   0 163262. 1313.05   1
  -4   2   0 168106. 1137.22   1
  -4  -2   0 186687. 1469.24   6
   4  -2   0 167209. 815.904   6
  -4   2   0 161604. 1330.40   1
  -4  -2   0 176352. 1322.19   1
   4  -2   0 146267. 1274.76   1
   4   2   0 162814. 1255.78   1
   4   2   2 4921.86 236.267   1
   4   2   2 5429.79 189.433   4
  -4   2  -2 5012.17 206.980   2
  -4  -2   2 5483.81 233.024   1
  -4   2  -2 4541.31 185.356   1
   4  -2  -2 5063.23 202.774   1
  -4  -2   2 5082.75 235.029   1
   4   2   2 5185.47 229.296   1
   4  -2  -2 4957.73 233.307   1
   4  -2  -2 5018.06 158.347   5
  -4   2  -2 4443.39 224.684   1
   4   2   4 5141.38 243.162   1
   4  -2  -4 4420.99 128.606   5
  -4  -2   4 5707.69 238.602   2
  -4   2  -4 4646.50 186.982   2
  -4   2  -4 4918.31 232.689   1
  -4   2  -4 4545.71 221.058   3
   4   2   4 4424.45 225.273   1
   4  -2  -4 4907.16 232.934   1
  -4  -2   4 4633.54 214.745   1
   4   2   4 5310.78 188.045   4
  -4  -2   4 4865.08 221.599   6
  -4   2  -4 4883.01 203.209   1
  -4  -2   4 5393.29 244.405   1
   4  -2  -6 867.782 51.8171   5
  -4  -2   6 895.102 96.0974   6
   4   2   6 898.403 100.602   1
   4  -2  -6 799.502 87.1344   4
   4   2   6 873.929 76.5038   4
  -4  -2   6 745.842 93.5081   1
  -4   2  -6 770.273 82.4625   1
   4  -2  -6 875.247 93.2956   1
  -4   2  -6 839.759 96.1692   3
  -4   2  -6 863.419 87.1765   2
  -4  -2   6 961.365 98.7349   2
  -4   2  -6 890.046 101.514   1
  -4  -2   6 850.250 96.7864   1
   4   2   6 801.100 97.6982   1
   4   2   8 8643.89 283.259   5
   4   2   8 8316.05 274.311   1
   4   2   8 8143.23 296.556   1
   4   2   8 8580.33 282.905   6
  -4  -2   8 8365.97 252.510   6
   4  -2  -8 8637.49 248.393   4
   4   2   8 8953.51 225.982   4
  -4  -2   8 9197.41 266.645   2
  -4   2  -8 9203.81 285.600   2
  -4   2  -8 8546.33 291.286   3
   4  -2  -8 9131.87 300.360   1
  -4  -2   8 8013.13 281.033   1
   4  -2  -8 8347.32 288.154   3
  -4  -2   8 8354.87 298.623   1
   4  -2  -8 8473.62 266.432   1
  -4   2  -8 8112.97 250.280   1
   4   2  10 91879.7 962.804   1
  -4   2 -10 105813. 1002.13   2
  -4  -2  10 91183.0 744.422   2
  -4  -2  10 93442.7 805.969   6
  -4   2 -10 90243.6 823.818   1
   4  -2 -10 93654.2 792.122   4
   4   2  10 102497. 730.154   4
   4  -2 -10 92002.2 902.172   3
  -4   2 -10 90525.2 923.699   3
   4  -2 -10 93614.1 891.665   1
  -4  -2  10 97803.5 978.373   1
  -4   2 -10 88692.7 907.811   1
   4  -2 -10 90509.8 959.924   1
  -4  -2  10 89601.9 897.118   1
  -4  -2  12 13330.5 286.028   6
   4   2  12 13189.3 332.970   6
  -4  -2  12 11849.3 248.022   2
  -4   2 -12 13093.0 362.418   2
   4   2  12 14235.8 363.478   5
   4  -2 -12 12676.8 334.992   3
  -4   2 -12 13127.0 305.971   1
   4   2  12 12616.7 304.448   1
   4   2  12 13248.0 264.194   4
   4  -2 -12 13364.7 284.722   4
  -4  -2  12 12334.2 320.928   1
   4  -2 -12 12772.3 351.154   1
  -4   2 -12 11675.9 321.372   3
   4   2  12 12570.1 346.507   1
  -4   2 -12 12796.6 339.280   1
   4  -2 -12 13054.8 330.965   1
  -4  -2  12 13144.6 349.665   1
   4   2  14 18164.7 429.805   5
  -4   2 -14 11911.6 348.183   2
   4   2  14 14086.0 326.405   1
   4   2  14 12145.9 240.789   4
   4  -2 -14 14077.9 296.155   4
  -4  -2  14 15144.2 302.904   6
   4   2  14 14172.4 335.989   6
  -4   2 -14 13748.2 343.186   1
  -4  -2  14 15778.3 385.827   1
  -4  -2  14 12791.9 323.238   1
   4  -2 -14 14180.4 377.033   1
   4  -2 -14 13519.7 356.570   3
   4   2  14 13771.4 362.730   1
   4   2  16 1136.08 99.5712   6
  -4  -2  16 1365.25 89.4151   6
   4  -2 -16 1123.75 110.640   3
   4  -2 -16 1178.82 85.6605   4
   4   2  16 1079.50 95.3142   1
  -4  -2  16 1064.92 73.2230   2
  -4   2 -16 1041.79 103.191   2
   4   2  16 1453.52 135.327   5
   4  -2 -18 2591.54 180.342   3
  -4  -2  18 2463.32 120.527   6
   4  -2 -18 2197.44 116.325   4
  -4  -2  18 2214.08 115.331   5
  -4  -2  18 1919.74 94.2309   2
  -4   2 -18 2617.77 147.749   2
   4  -2 -20 20716.5 331.261   4
   4   2  20 23060.4 465.019   6
  -4  -2  20 20660.0 351.104   5
   4  -2 -20 23369.8 564.390   3
  -4   2 -20 21945.9 366.146   2
  -4  -2  22 17850.5 344.894   5
   4   2  22 13232.5 437.731   5
   4  -2 -22 15353.3 281.364   4
  -4  -2  22 15642.5 301.026   6
   4   2  22 18902.3 439.675   6
  -4  -2  24 6172.81 217.931   5
   4  -2 -24 6361.76 206.359   4
   4   2  24 6881.34 277.006   6
   4  -2 -24 5664.33 296.992   3
   4   2  26 43.9799 36.5380   6
   4  -2 -26 81.3465 35.7660   4
  -4  -3 -27 70.1355 23.6404   3
   4  -3  27 58.0769 30.1748   4
  -4  -3 -27 27.1008 25.1897   2
  -4  -3 -25 4.63171 23.5115   2
  -4   3  25 14.7994 18.6316   6
  -4  -3 -25 20.7665 18.4437   3
  -4   3  25 8.83523 21.6090   2
   4  -3  25 9.22716 30.6633   4
  -4   3  23 322.426 48.4251   6
   4   3 -23 271.963 44.4114   4
  -4  -3 -23 404.740 73.3256   2
  -4   3  23 131.056 47.5192   2
  -4  -3 -23 328.632 54.3267   3
   4  -3  23 223.657 68.5376   4
  -4   3  21 13.0204 24.2774   2
  -4  -3 -21 90.3608 51.0583   2
  -4   3  21 60.8183 34.3198   6
  -4  -3 -21 42.9097 28.0038   3
   4  -3  19 17.8730 35.2313   4
  -4  -3 -19 47.5691 29.3344   3
  -4  -3 -19 38.3777 40.3301   2
   4  -3  19 31.9396 26.3576   5
  -4   3  19 43.8495 38.5535   6
   4   3 -19 59.8771 33.6777   4
  -4   3  17 33.1524 30.3982   2
  -4  -3 -17 55.2486 34.2118   3
  -4  -3 -17 43.9088 61.9068   2
   4  -3  17 23.1456 41.5396   4
  -4   3  17 75.5892 44.3066   6
   4  -3  15 59.1168 41.2447   4
  -4  -3 -15 78.6879 36.6162   3
  -4   3  15 62.9333 34.4315   2
  -4  -3 -15 77.7692 54.3772   2
   4  -3  15 75.1218 36.6938   5
  -4   3  15 33.6816 36.5242   6
   4   3 -15 104.076 50.9092   4
  -4  -3 -13 1121.81 100.153   3
   4  -3  13 1209.07 111.720   5
  -4  -3 -13 1176.88 165.444   2
   4   3 -13 912.286 116.104   4
  -4   3  13 1025.10 115.003   6
   4   3 -11 231.226 60.7275   1
   4  -3  11 150.182 43.5972   5
  -4   3  11 250.579 62.1723   1
  -4   3  11 148.169 45.2287   2
   4   3 -11 156.781 58.9455   4
   4  -3  11 184.548 53.3267   4
  -4  -3 -11 245.933 57.2502   1
  -4  -3 -11 256.572 50.4469   3
  -4  -3 -11 203.727 39.2473   1
   4   3 -11 227.130 48.0163   5
  -4  -3 -11 183.714 77.0950   2
   4   3  -9 22.2761 29.3699   5
  -4   3   9 23.8548 18.6849   1
   4   3  -9 39.6189 40.0628   1
   4   3  -9 19.9897 38.3527   4
   4  -3   9 32.0212 37.7499   4
  -4  -3  -9 11.6082 28.3911   1
  -4  -3  -9 42.4218 23.8408   1
  -4   3   9 24.6441 35.2426   6
   4  -3   9 23.3013 30.3215   5
  -4  -3  -9 41.5072 24.4665   3
   4   3  -9 24.1960 18.8035   1
  -4   3   9 29.4617 32.9600   1
   4  -3   9 22.8144 31.9043   1
   4  -3   7 230.012 53.1568   5
  -4   3   7 166.647 40.8161   2
  -4  -3  -7 198.538 41.2653   1
  -4  -3  -7 227.636 74.1779   2
   4  -3   7 156.078 45.2733   4
  -4   3   7 176.619 43.4766   6
   4  -3   7 214.660 58.3656   1
   4   3  -7 193.607 42.4732   1
  -4   3   7 151.688 50.5580   1
   4   3  -7 137.332 43.9577   5
   4   3  -7 312.037 69.4801   1
  -4  -3  -7 145.643 50.0789   1
   4  -3   7 183.146 32.6417   1
  -4   3   5 631.175 64.8879   6
   4   3  -5 1202.31 140.531   4
   4  -3   5 951.544 95.6893   4
   4  -3   5 789.316 65.4962   1
  -4  -3  -5 834.471 58.0487   3
  -4  -3  -5 813.163 81.3938   1
  -4   3   5 812.019 69.1865   1
  -4  -3  -5 1100.99 118.698   1
   4   3  -5 895.458 103.089   1
   4  -3   5 787.804 93.8804   1
  -4   3   5 675.552 87.9784   1
   4   3  -5 869.164 81.3742   1
  -4   3   3 1433.45 105.441   2
   4  -3   3 1573.01 95.6592   5
   4   3  -3 1698.79 127.491   5
  -4  -3  -3 1314.49 143.001   2
  -4   3   3 1530.21 86.1705   6
   4  -3   3 1519.40 117.550   4
   4  -3   3 1585.72 96.5434   1
  -4  -3  -3 1376.60 62.0424   3
   4  -3   3 1450.23 120.197   1
   4   3  -3 1372.14 104.386   1
  -4   3   3 1481.16 92.6968   1
  -4  -3  -3 1474.05 122.854   1
  -4  -3  -3 1443.55 106.954   1
  -4   3   1 266.481 53.2568   3
   4  -3   1 203.119 51.2439   1
   4   3  -1 275.741 51.7187   1
  -4   3   1 211.067 46.5849   2
  -4  -3  -1 111.852 56.5529   6
   4  -3   1 143.660 23.7041   6
   4  -3   1 227.386 40.7260   5
  -4   3   1 210.767 37.5706   1
  -4  -3  -1 231.973 51.4328   1
   4  -3   1 256.913 42.4115   1
  -4   3   1 210.488 35.3757   6
  -4   3  -1 243.106 49.0528   2
  -4   3  -1 217.313 37.8861   1
  -4  -3   1 170.200 45.7074   1
   4  -3  -1 194.874 36.3462   5
  -4  -3   1 158.901 52.2182   2
   4  -3  -1 155.912 28.0579   6
   4   3   1 197.505 45.4236   1
   4  -3  -1 258.613 53.9704   1
  -4   3  -1 206.985 47.2858   3
   4  -3  -1 242.373 45.2686   1
  -4   3  -1 165.644 22.7430   6
  -4  -3   1 166.778 54.6154   6
  -4  -3   3 1619.22 136.331   2
   4  -3  -3 1760.50 122.750   4
   4   3   3 2048.45 189.450   4
  -4  -3   3 1553.47 129.800   6
  -4   3  -3 1520.58 95.4313   1
   4  -3  -3 1494.41 101.729   1
  -4  -3   3 1436.18 118.923   1
   4   3   3 1550.24 116.311   1
   4  -3  -3 1583.76 126.256   1
   4   3   3 1085.45 53.9292   3
   4  -3  -3 1538.30 73.7809   5
  -4   3  -3 1888.35 128.949   2
   4   3   5 786.553 89.1696   5
   4  -3  -5 629.507 34.8651   5
  -4   3  -5 821.045 93.9693   2
  -4  -3   5 755.694 89.5064   2
   4   3   5 814.808 88.4998   1
   4  -3  -5 769.171 88.3960   1
   4  -3  -5 760.083 82.3838   4
   4   3   5 731.022 113.928   4
  -4  -3   5 795.883 92.3662   1
   4  -3  -5 946.501 85.9625   1
  -4   3  -5 889.683 75.4305   1
   4   3   5 817.867 92.9374   1
  -4  -3   5 874.460 84.0968   1
  -4   3  -5 872.382 91.5982   1
  -4  -3   5 705.690 87.2415   6
  -4   3  -7 197.883 51.4325   2
   4  -3  -7 207.378 42.4600   1
  -4  -3   7 122.163 47.3434   1
   4   3   7 197.771 50.7059   5
  -4  -3   7 180.953 47.2453   2
   4   3   7 264.059 76.4767   4
   4  -3  -7 269.959 52.1237   4
  -4   3  -7 131.845 39.9966   1
  -4  -3   7 207.964 43.4060   1
   4  -3  -7 165.228 51.3464   1
   4   3   7 153.877 43.8307   1
  -4   3  -7 197.765 39.2391   1
   4   3   7 187.348 46.8759   1
  -4  -3   7 206.737 49.5711   6
   4  -3  -7 215.926 59.2137   3
  -4  -3   9 15.1224 30.3438   6
   4   3   9 33.1011 33.9467   6
  -4  -3   9 29.0558 35.3799   1
   4   3   9 17.5924 33.2216   5
  -4  -3   9 24.8758 31.6147   2
   4  -3  -9 35.7716 28.5921   4
   4   3   9 38.5127 42.2182   4
  -4   3  -9 33.4155 27.1767   1
   4   3   9 52.7221 29.1141   1
   4  -3  -9 26.3239 34.7067   1
  -4  -3   9 22.9222 20.0736   1
   4   3   9 26.2157 25.8382   1
   4  -3  -9 25.1205 34.0802   3
  -4  -3  11 203.445 37.8890   2
  -4   3 -11 158.418 53.7302   2
   4   3  11 232.108 50.3022   6
   4  -3 -11 208.554 42.0056   4
  -4   3 -11 168.151 46.2184   1
   4  -3 -11 174.242 47.7828   3
   4   3  11 231.488 51.9965   5
   4   3  11 178.411 35.7118   4
   4   3  11 170.094 42.9043   1
  -4  -3  11 193.872 46.6033   6
   4  -3 -13 1210.95 104.844   3
   4   3  13 1440.72 114.532   5
   4   3  13 1319.97 108.928   6
  -4  -3  13 1278.91 86.5913   6
  -4   3 -13 1004.49 111.477   2
  -4  -3  13 1267.27 77.1820   2
   4  -3 -13 1366.18 87.7219   4
   4   3  15 67.9895 38.9783   5
  -4  -3  15 61.5632 24.7778   2
  -4   3 -15 89.4605 41.3978   2
   4  -3 -15 44.4141 26.9936   4
  -4   3 -15 49.6535 31.7555   3
   4  -3 -17 32.1019 25.0701   4
   4   3  17 39.3237 31.9217   6
  -4   3 -17 105.760 43.4814   2
   4  -3 -17 41.8654 31.5542   3
  -4  -3  17 111.101 30.2543   6
  -4   3 -17 27.7983 24.6891   3
   4   3  19 46.0256 37.4650   6
   4  -3 -19 46.2197 33.4137   3
  -4  -3  19 39.0241 25.0846   5
   4   3  19 89.5907 52.8093   5
   4  -3 -19 9.41260 21.4156   4
  -4   3 -19 27.8590 26.4514   3
   4   3  21 54.2893 39.0423   6
   4  -3 -21 47.6693 37.9171   3
  -4  -3  21 67.7897 28.6762   5
   4   3  21 79.2777 52.6541   5
   4  -3 -21 54.4314 26.4759   4
  -4   3 -21 36.5682 27.0049   3
   4  -3 -23 252.017 66.1898   3
   4  -3 -23 202.225 41.2426   4
   4   3  23 338.815 69.2627   6
   4   3  23 230.267 69.7174   5
  -4  -3  25 31.2774 19.5846   6
   4   3  25 38.3942 40.7193   5
  -4  -3  25 19.4748 22.4535   5
   4   3  25 5.34541 27.1344   6
   4  -3 -25 6.26491 28.1894   3
  -4   3 -25 11.9190 16.1702   3
   4   3  27 15.1399 28.2294   6
   4   3  27 46.5107 39.0361   5
  -4  -3  27 25.0657 26.6084   5
  -4  -4 -24 6448.90 186.917   3
  -4   4  24 4661.67 216.707   2
  -4   4  24 7335.77 225.766   6
   4  -4  24 5524.07 237.177   4
  -4  -4 -24 6726.81 259.926   2
   4  -4  22 8134.51 301.163   4
  -4  -4 -22 12492.0 273.520   3
  -4   4  22 15281.4 362.717   6
   4  -4  22 12363.3 230.240   5
  -4  -4 -22 13304.8 387.400   2
  -4   4  22 7192.68 282.301   2
   4   4 -22 11312.4 250.774   4
   4  -4  20 10246.1 348.859   4
  -4  -4 -20 15041.7 318.517   3
  -4   4  20 13718.0 378.010   6
  -4  -4 -20 16241.3 463.939   2
  -4   4  20 11511.4 352.412   2
   4  -4  20 15028.4 274.743   5
  -4  -4 -18 591.211 73.2874   3
  -4   4  18 673.659 82.5030   2
   4   4 -18 571.133 66.4259   4
  -4  -4 -18 628.934 110.613   2
   4  -4  18 774.230 70.0089   5
   4  -4  18 572.212 84.6984   4
  -4  -4 -16 281.074 55.2645   3
   4   4 -16 360.402 59.4881   4
  -4  -4 -16 252.003 85.0127   2
   4  -4  16 396.439 58.1659   5
  -4   4  16 256.166 53.1129   2
   4  -4  14 13862.5 328.405   5
   4  -4  14 12186.3 337.664   4
  -4  -4 -14 10059.8 287.651   3
   4   4 -14 11753.7 262.420   5
  -4   4  14 11267.8 299.026   2
  -4  -4 -14 12037.3 501.146   2
   4   4 -14 14478.9 357.072   4
  -4   4  14 14085.6 369.283   6
   4  -4  12 10358.3 297.376   4
  -4  -4 -12 9377.97 267.200   3
   4   4 -12 10151.9 249.189   5
   4  -4  12 11209.9 319.952   5
   4   4 -12 12759.3 368.126   4
  -4  -4 -12 10661.8 486.828   2
  -4   4  12 11498.4 315.047   6
  -4  -4 -10 62230.2 629.884   3
  -4   4  10 59620.3 670.884   6
  -4  -4 -10 62479.5 1135.90   2
   4   4 -10 62109.5 639.665   5
   4  -4   8 2854.50 163.213   5
  -4   4   8 2997.48 172.139   1
  -4  -4  -8 2938.86 119.942   3
  -4   4   8 2742.70 158.850   2
  -4   4   8 2650.26 134.447   6
  -4   4   6 402.945 65.6072   2
   4   4  -6 553.919 72.3562   5
   4  -4   6 567.408 73.0228   5
  -4   4   6 445.409 58.7136   6
   4  -4   6 498.288 69.8067   4
  -4   4   6 405.355 64.9328   1
   4   4  -6 548.030 81.9225   1
   4  -4   6 579.168 75.4261   1
  -4  -4  -6 476.840 41.5258   3
  -4   4   4 6475.98 196.659   6
  -4   4   4 6576.48 232.249   1
  -4  -4  -4 5937.95 112.383   3
  -4   4   4 8042.39 252.911   2
  -4  -4  -4 6764.44 251.847   1
   4  -4   4 7053.61 216.091   5
   4  -4   4 6755.08 228.181   1
   4   4  -4 7282.15 262.877   1
   4  -4   2 3866.30 139.950   5
  -4   4   2 3369.65 135.966   6
   4  -4   2 4022.66 177.479   1
  -4  -4  -2 4358.59 228.529   6
  -4  -4  -2 4022.32 235.464   2
   4   4  -2 4503.42 205.289   1
  -4   4   2 4155.30 188.397   2
  -4  -4  -2 3857.02 186.024   1
   4   4   0 101436. 1664.88   4
  -4  -4   0 108639. 1149.70   2
   4  -4   0 110505. 956.456   4
  -4  -4   0 112866. 1102.18   6
   4  -4   0 100667. 622.920   5
   4   4   0 108891. 963.593   1
  -4   4   0 97456.7 840.019   1
  -4  -4   0 97752.7 899.239   1
  -4   4  -2 3593.56 164.025   1
  -4   4  -2 4905.10 225.666   2
  -4  -4   2 3942.65 183.640   1
   4  -4  -2 3621.50 109.543   5
   4   4   2 5377.28 311.892   4
  -4  -4   2 3826.98 211.997   2
   4   4   2 4515.36 205.078   1
  -4  -4   4 7522.61 270.569   6
   4   4   4 7399.66 248.790   1
   4  -4  -4 7643.18 237.680   4
  -4   4  -4 7032.48 223.676   1
  -4   4  -4 6932.27 245.005   3
   4  -4  -4 7191.68 231.582   1
   4   4   4 7808.24 282.799   5
  -4  -4   4 7628.83 258.508   1
   4   4   6 505.673 73.7932   5
  -4   4  -6 746.439 106.193   2
  -4  -4   6 596.093 77.8652   2
   4   4   6 562.520 63.1094   4
   4   4   6 471.294 66.1421   1
  -4   4  -6 491.699 62.5857   1
  -4   4  -6 543.370 74.3829   3
   4  -4  -6 590.322 70.7668   1
  -4  -4   6 501.824 72.7989   6
   4  -4  -6 562.530 81.3221   3
   4  -4  -6 539.514 66.4607   4
  -4  -4   8 2931.37 152.340   6
   4   4   8 2944.27 88.0690   4
   4  -4  -8 3071.13 140.348   4
   4   4   8 3071.53 163.310   5
  -4   4  -8 3323.81 174.600   3
   4  -4  -8 3431.67 183.599   3
  -4  -4   8 3290.95 152.042   2
   4   4   8 3009.82 165.821   6
  -4   4  -8 2964.74 141.113   1
   4   4  10 60974.8 710.029   6
   4   4  10 58383.4 688.176   5
  -4   4 -10 57357.0 862.153   2
  -4  -4  10 63831.6 608.884   2
   4  -4 -10 67208.4 774.607   3
   4   4  12 9881.16 282.028   6
  -4  -4  12 10215.6 244.847   6
  -4  -4  12 10257.0 219.100   2
   4  -4 -12 10111.5 231.478   4
   4   4  12 9772.32 276.257   5
  -4   4 -14 12699.2 312.894   3
   4  -4 -14 12724.1 320.780   3
   4  -4 -14 13118.0 261.339   4
   4   4  14 12614.3 315.964   5
  -4  -4  14 12528.5 252.004   6
   4   4  14 12089.4 304.507   6
   4   4  16 370.577 59.5148   6
   4   4  16 415.424 68.8301   5
  -4   4 -16 298.079 51.5889   3
   4  -4 -16 385.821 62.2176   3
   4  -4 -16 369.316 48.4459   4
   4  -4 -18 573.741 77.3359   3
  -4   4 -18 677.451 73.9823   3
   4   4  18 817.578 94.2590   5
   4  -4 -18 639.302 59.8495   4
  -4  -4  20 13802.6 272.989   5
   4  -4 -20 13092.2 244.635   4
   4  -4 -20 15264.2 373.381   3
  -4   4 -20 14972.6 330.526   3
   4   4  20 15212.5 357.080   6
   4   4  22 14287.9 357.569   6
  -4  -4  22 13339.6 227.527   6
  -4   4 -22 12084.9 298.875   3
  -4  -4  22 11656.7 244.936   5
   4   4  22 13757.0 407.808   5
   4  -4 -24 6248.13 260.949   3
   4   4  24 6683.93 250.999   6
  -4  -4  24 6152.82 181.928   5
  -4  -4  26 190.452 40.3061   5
  -4  -5 -21 162.423 47.0319   2
  -4   5  21 56.1101 35.2866   6
   4   5 -21 169.186 34.9550   4
   4  -5  21 199.151 32.6107   5
  -4   5  21 89.6448 34.9323   2
   4  -5  21 78.1366 42.2921   4
  -4  -5 -19 467.059 59.6889   3
  -4   5  19 590.548 85.2532   6
   4   5 -19 435.042 53.9906   4
   4  -5  19 583.940 55.6988   5
   4  -5  17 13.2916 27.5448   4
  -4  -5 -17 17.6015 21.3585   3
   4   5 -17 24.0387 24.1174   4
  -4  -5 -17 29.0007 35.4647   2
   4  -5  17 28.1796 22.6175   5
  -4   5  17 36.4189 34.9371   6
   4  -5  15 142.363 45.4446   4
  -4   5  15 190.114 47.2071   2
  -4  -5 -15 122.171 59.5047   2
   4  -5  15 153.083 40.7392   5
  -4   5  15 205.644 48.0028   6
   4  -5  13 353.454 60.0437   4
  -4   5  13 392.270 59.5973   6
   4  -5  13 556.551 69.5674   5
   4   5 -13 347.412 47.5462   5
   4   5 -13 468.434 72.2558   4
  -4   5  11 232.779 50.4487   2
   4  -5  11 441.624 65.9160   5
  -4   5  11 353.406 53.5189   6
   4   5 -11 519.749 82.0833   4
   4   5 -11 337.185 50.1550   5
   4  -5   9 333.115 54.0824   4
  -4   5   9 187.228 49.5579   2
   4  -5   9 227.064 51.9601   5
   4   5  -9 377.898 77.6236   4
   4   5  -9 283.682 47.1434   5
  -4   5   7 373.924 55.5258   6
  -4   5   7 427.971 60.1676   2
  -4  -5  -7 286.295 85.4877   2
   4   5  -7 390.627 83.2182   4
   4  -5   7 395.056 65.5064   5
  -4   5   5 892.792 80.7192   6
   4  -5   5 1109.54 95.5520   5
  -4   5   5 853.028 93.1213   2
  -4  -5  -5 817.968 121.577   2
  -4   5   3 740.431 72.4130   6
  -4  -5  -3 845.490 103.856   6
   4   5  -3 980.884 95.1199   5
  -4   5   3 1142.93 107.657   2
  -4  -5  -3 821.330 115.019   2
   4   5  -3 1044.83 118.287   4
   4  -5   3 1077.63 84.4000   5
   4  -5   3 900.004 88.5673   4
   4   5  -1 95.0200 48.2146   4
   4  -5   1 80.1771 32.6322   4
  -4   5   1 54.3362 29.5492   6
  -4  -5  -1 117.682 47.0314   6
  -4   5   1 54.2535 25.5165   1
   4  -5   1 62.4093 29.6681   5
  -4   5   1 92.9382 46.4647   2
  -4  -5  -1 117.580 51.7542   2
   4  -5  -1 72.6021 33.5966   4
  -4  -5   1 90.0701 40.1622   6
  -4   5  -1 85.6458 26.6911   1
   4  -5  -1 55.8274 23.4307   5
  -4   5  -1 128.618 57.5678   2
  -4  -5   1 96.4571 45.5401   2
   4   5   1 65.5270 35.9205   4
   4   5   1 38.7885 34.0938   5
  -4   5  -3 933.032 67.5923   1
  -4   5  -3 794.488 79.8216   3
   4   5   3 914.709 90.7669   5
   4  -5  -3 928.691 83.6937   4
  -4  -5   3 716.201 89.0397   6
   4   5   3 840.837 68.1298   4
  -4   5  -5 980.430 88.1581   3
   4  -5  -5 916.843 97.1754   3
   4   5   5 975.001 94.9758   5
   4  -5  -5 963.585 80.6227   4
  -4  -5   5 1009.82 100.884   2
   4   5   5 832.075 58.5138   4
  -4   5  -7 356.947 92.7374   2
   4   5   7 516.589 72.9746   5
  -4  -5   7 451.683 64.2794   6
  -4   5  -7 437.498 61.8480   3
  -4   5  -9 360.726 55.9694   3
   4  -5  -9 366.367 59.7747   3
  -4  -5   9 300.437 51.2652   6
   4   5   9 391.061 59.9154   6
   4  -5  -9 302.330 48.0016   4
  -4  -5   9 272.757 48.6576   2
   4  -5 -11 403.939 50.3460   4
  -4   5 -11 373.885 57.8258   3
   4  -5 -11 432.882 61.7612   3
   4   5  11 345.047 55.5305   5
  -4  -5  11 345.851 48.1615   2
   4   5  11 373.094 56.9239   6
   4  -5 -13 405.380 60.7562   3
  -4   5 -13 412.544 69.5873   2
   4   5  13 481.725 63.5667   5
   4   5  13 411.312 58.6264   6
  -4   5 -13 452.834 61.3068   3
  -4   5 -15 168.211 40.9097   3
   4  -5 -15 176.604 41.4143   3
   4   5  15 137.966 38.4707   6
   4   5  15 168.453 43.1446   5
   4  -5 -15 159.337 35.4275   4
   4  -5 -17 6.96969 20.9071   4
  -4   5 -17 17.5168 21.2557   3
   4  -5 -17 7.81352 23.7032   3
   4   5  17 21.9505 23.8030   6
   4   5  17 24.2633 26.3111   5
  -4  -5  17 12.2843 15.9562   6
   4   5  19 613.103 80.2110   5
  -4  -5  19 488.746 51.0390   5
   4  -5 -19 522.380 69.8152   3
  -4   5 -19 569.519 65.5107   3
  -4  -5  19 541.683 47.5997   6
   4   5  19 583.922 70.2628   6
   4   5  21 155.727 44.8241   6
   4   5  21 195.265 56.0132   5
  -4   5 -21 221.040 42.5746   3
   4  -5 -21 210.269 49.6810   3
   4   5  23-5.13517 24.1335   5
   4   6 -18 793.515 73.1070   4
   4  -6  18 767.295 62.1071   5
  -4   6  16 129.693 39.2893   6
   4  -6  16 182.317 37.0805   5
   4   6 -16 177.345 43.3091   4
  -4  -6 -16 84.7800 49.8046   2
   4  -6  16 80.4642 39.9286   4
  -4   6  14 5090.00 181.787   6
  -4  -6 -14 5367.74 296.832   2
   4   6 -14 5919.53 218.618   4
   4  -6  14 6294.53 192.863   5
   4   6 -12 4312.48 150.255   5
   4   6 -12 4016.61 194.560   4
  -4   6  12 3845.94 157.510   6
  -4   6  10 21255.4 367.766   6
   4   6 -10 14733.4 382.832   4
  -4   6  10 15352.3 388.039   2
  -4  -6 -10 24525.6 662.503   2
   4  -6   8 1288.80 102.778   5
   4   6  -8 1385.69 123.757   4
   4  -6   8 1360.14 100.031   4
  -4   6   8 1564.91 106.170   6
  -4   6   6 87.3123 35.2901   6
   4   6  -6 136.509 38.5224   5
  -4  -6  -6 129.452 59.3488   2
   4  -6   6 94.8519 38.8614   5
   4   6  -6 108.405 46.2196   4
  -4   6   6 132.642 43.6691   2
  -4   6   4 2511.56 164.859   2
  -4  -6  -4 2420.15 159.047   6
   4   6  -4 2548.99 132.883   5
   4  -6   4 2214.29 124.109   5
   4  -6   4 2265.66 127.852   4
  -4  -6  -4 2256.80 180.250   2
  -4  -6  -2 1814.04 135.219   6
   4  -6   2 1686.06 111.777   4
  -4   6   2 2067.90 165.135   2
   4   6  -2 1811.44 118.560   5
  -4   6   0 47284.1 891.427   2
   4   6   0 43326.1 582.924   5
  -4  -6   0 35451.1 636.578   2
   4   6   0 37852.7 464.153   4
   4  -6   0 41889.2 534.009   4
  -4   6  -2 1795.62 181.566   2
   4   6   2 1725.93 119.377   5
  -4  -6   2 1584.71 135.476   2
   4  -6  -2 1704.60 108.449   4
  -4   6  -2 1591.33 100.040   3
  -4   6  -4 2612.64 130.405   3
  -4  -6   4 2508.88 146.382   6
   4   6   4 2457.18 136.248   5
  -4  -6   4 2359.71 152.308   2
  -4   6  -4 2261.60 207.442   2
   4  -6  -4 2332.51 118.877   4
  -4  -6   6 124.377 43.5422   2
  -4   6  -6 149.445 77.6858   2
  -4   6  -6 126.178 32.9440   3
   4  -6  -6 159.474 35.7793   4
   4   6   8 2024.39 119.367   5
   4  -6  -8 1933.60 102.298   4
  -4   6  -8 1967.54 114.938   3
  -4  -6   8 1991.54 129.876   2
   4  -6 -10 24269.6 348.363   4
   4   6  10 23883.8 400.614   5
  -4   6 -10 24556.3 400.653   3
   4  -6 -12 4705.19 178.454   3
  -4  -6  12 4351.38 149.655   6
   4  -6 -12 4335.71 142.885   4
  -4   6 -12 4475.71 169.241   3
   4   6  12 4418.19 180.496   5
   4  -6 -14 5410.36 163.723   4
   4  -6 -14 5789.45 194.739   3
  -4  -6  14 5844.24 163.270   6
   4   6  14 5947.68 191.974   6
  -4   6 -14 5789.65 189.307   3
   4   6  16 166.020 48.7649   5
   4  -6 -16 144.202 38.1272   3
   4   6  16 158.004 37.3750   6
   4   6  18 780.574 73.4805   6
  -4   6 -18 782.639 72.9518   3
  -4  -6  18 676.531 59.2815   5
   4   6  18 786.905 91.0900   5
   4  -7  15 100.216 30.4016   5
   4  -7  13 516.049 60.7317   5
   4   7 -13 220.646 59.1322   4
  -4   7  11 137.049 45.5434   2
   4  -7  11 281.083 46.0413   4
   4  -7  11 227.757 47.0117   5
   4   7 -11 110.707 45.3353   4
  -4   7   9 60.2732 38.5472   2
  -4  -7  -9 64.9573 47.9696   2
   4  -7   9 47.7914 29.2905   5
   4  -7   9 53.5693 26.2232   4
  -4   7   7 83.6293 42.1102   2
   4   7  -7 55.7295 36.1313   4
  -4  -7  -7 93.0996 49.4146   2
   4   7  -7 104.450 28.9167   5
   4  -7   7 97.3448 30.3371   4
   4   7  -5 675.903 64.7662   5
  -4   7   5 587.336 102.758   2
  -4  -7  -5 522.812 83.2039   2
   4   7  -5 628.698 71.1553   4
   4  -7   5 711.939 68.1500   4
  -4  -7  -5 668.192 80.8279   6
   4  -7   3 728.007 69.6112   4
   4   7  -3 681.242 66.5893   5
  -4   7   3 907.885 137.654   2
  -4  -7  -3 641.442 90.8660   2
  -4  -7  -1 58.4292 34.9545   2
   4  -7   1 52.5184 26.8367   4
  -4   7   1 37.8268 51.3186   2
  -4  -7  -1 31.2646 29.5202   6
   4   7  -1 57.1567 27.0717   5
   4  -7  -1 64.9852 29.9889   4
  -4   7  -1 21.1152 55.4735   2
  -4  -7   3 666.029 80.3686   2
  -4   7  -3 629.628 129.244   2
   4  -7  -3 692.462 64.8273   4
   4   7   3 693.365 69.5773   5
   4  -7  -3 676.537 72.0241   3
  -4  -7   5 567.893 72.6958   2
   4  -7  -5 642.483 67.0491   3
   4   7   5 645.045 66.8444   5
  -4   7  -7 71.7351 25.2285   3
  -4   7  -7 78.1341 57.0108   2
   4   7   7 58.6143 26.6719   5
   4  -7  -7 129.314 31.8116   3
   4  -7  -7 91.8870 27.3103   4
  -4  -7   7 87.4719 29.8648   6
  -4   7  -9 67.8887 24.2712   3
   4   7   9 76.9977 28.6926   5
   4  -7  -9 56.4339 23.5235   4
   4  -7  -9 47.7591 26.5550   3
  -4  -7   9 46.8357 21.7606   6
  -4   7 -11 288.549 42.7506   3
   4  -7 -11 263.858 42.8382   3
   4   7  11 235.312 42.4697   5
   4   7  13 538.404 61.6550   5
   4   7  15 89.3606 33.1813   5
  -4  -8  -4 1428.53 122.746   2
   4  -8   2 879.840 71.6184   4
  -4   8   2 806.122 145.250   2
  -4  -8   0 14122.0 340.631   2
  -4   8  -2 732.725 135.276   2
   4  -8  -2 945.465 68.5686   4
   4  -8  -4 1575.35 84.5161   4
   5   0   0-5.59319 29.3887   1
  -5   0   0-6.04455 24.6014   1
  -5   0   0 13.2039 20.0278   3
   5   0   0 5.32288 22.8361   1
   5   0   0 3.98340 27.0209   5
  -5   0   0 5.36281 23.0074   1
   5   0   0-3.76622 25.5477   4
  -5   0   0-4.49324 24.3834   2
  -5   0   0 2.50986 24.5542   6
  -5   0  -2 3.74421 20.3187   3
   5   0   2 5.59281 27.3575   1
   5   0  -2 10.5015 26.6539   1
   5   0   2 17.1541 30.7865   5
  -5   0  -2 7.40418 24.6052   6
  -5   0   2-5.03931 23.6830   6
   5   0  -2-5.89168 26.5101   1
  -5   0   2 5.90712 24.0421   1
  -5   0  -2-6.50862 34.1987   1
   5   0   2-5.91399 28.9286   1
  -5   0   2-5.12947 27.8361   1
  -5   0  -2-5.21679 23.4734   1
   5   0  -2 3.73193 24.8035   4
  -5   0  -4-2.48468 25.6720   6
   5   0  -4 3.59684 18.2583   3
   5   0  -4-3.63246 26.9921   5
   5   0   4-8.50237 33.6298   5
  -5   0   4-5.08867 26.7377   1
  -5   0  -4 17.5220 28.5699   1
  -5   0   4 3.83541 22.0761   2
  -5   0  -4-5.27903 36.5188   2
   5   0  -4-3.68731 25.5077   4
   5   0   4-3.95719 30.8403   4
  -5   0  -4-4.07340 27.0731   3
   5   0   4 10.7990 28.3710   1
   5   0  -4 5.44176 26.6187   1
  -5   0  -4 6.65531 29.9461   1
  -5   0   4 5.90492 26.5696   1
   5   0   4 6.34247 34.4186   1
   5   0  -4-5.99961 24.4185   1
  -5   0  -6-5.18547 21.6833   6
   5   0  -6-6.73385 23.7351   3
  -5   0   6-2.79432 23.6746   6
  -5   0   6 4.97653 27.0061   1
   5   0   6-4.14918 28.1454   5
   5   0  -6-3.81392 26.8862   5
  -5   0  -6 10.5938 29.6294   2
   5   0   6 3.75896 29.7360   4
   5   0  -6 3.49180 25.0671   4
  -5   0  -6-4.17384 20.4166   3
  -5   0   6-6.43365 27.6015   1
   5   0  -6 18.5022 30.1682   1
  -5   0  -6-6.82425 35.8572   1
   5   0   6 21.9253 32.4144   1
  -5   0  -6 6.28689 31.9136   1
   5   0  -6 23.9260 35.3722   1
  -5   0   8-3.48527 18.9135   2
   5   0  -8-6.32574 25.7459   1
  -5   0   8 4.73365 23.1549   1
   5   0  -8-3.54641 22.5671   3
  -5   0  -8 10.7550 30.0801   2
   5   0   8-3.65061 24.7634   4
   5   0   8-4.72876 24.0041   1
  -5   0  -8 22.3886 31.3088   1
  -5   0   8 29.6229 30.8694   6
   5   0   8 6.71477 30.2136   1
   5   0  -8 5.98173 29.2599   1
  -5   0   8-6.76790 36.7273   1
   5   0   8 3.94411 26.2138   5
   5   0  -8 3.45603 28.1322   5
   5   0 -10-5.77905 27.1595   1
  -5   0 -10 2.56037 21.6926   6
   5   0 -10-4.05557 26.3870   3
  -5   0  10 3.54104 24.9625   2
  -5   0 -10 11.3667 36.1651   2
   5   0 -10-3.32400 26.6790   4
  -5   0 -10-5.04369 23.7036   1
   5   0  10 15.7580 22.0364   1
   5   0 -10 10.5779 28.7015   1
  -5   0  10-6.66371 29.9839   1
   5   0  10-6.54165 29.4347   1
  -5   0  10 3.02717 26.2969   6
  -5   0 -10-5.76748 30.3045   1
  -5   0  12 3.08834 22.9488   6
   5   0 -12-4.94200 26.8187   3
   5   0  12 4.13578 28.6101   5
  -5   0  12 7.89239 21.4148   1
   5   0 -12 5.47683 25.7392   1
   5   0 -12-4.55049 19.7649   5
  -5   0  12-3.19377 22.5144   2
  -5   0 -12-5.79546 28.3488   2
   5   0  12 16.6465 21.1856   1
  -5   0 -12 4.77413 29.6810   1
  -5   0 -12 5.00328 25.3977   1
  -5   0 -12-3.83459 20.1483   3
   5   0  12-6.22586 26.7100   1
   5   0 -12 4.91656 24.9575   1
  -5   0  12-6.21430 27.9617   1
   5   0  12-10.8925 26.0652   4
   5   0 -14 13.3271 35.0128   3
  -5   0  14 3.71743 19.5328   1
   5   0 -14-5.32827 20.4459   1
  -5   0  14 6.64318 22.9778   6
  -5   0  14 3.01670 21.6564   2
  -5   0 -14-17.5618 38.0878   2
   5   0  14 3.74675 29.2003   4
   5   0  14 2.96812 17.5523   1
  -5   0 -14-13.5855 25.3312   1
  -5   0 -14-4.44306 21.7335   1
  -5   0 -14-3.81913 15.5439   3
   5   0 -14 4.35544 22.1091   1
  -5   0  14-5.73510 23.3420   1
  -5   0  16-3.34841 24.0377   6
  -5   0  16-3.64255 22.1001   1
   5   0 -16-5.48595 24.6844   1
   5   0 -16 6.78101 27.9795   4
  -5   0 -16-3.92774 22.6076   3
   5   0  16-2.87805 15.1224   1
  -5   0 -16-4.54547 21.3621   1
  -5   0  16 5.38003 28.2687   1
  -5   0  16-4.62503 21.0458   5
   5   0 -16 15.6198 42.3819   3
  -5   0 -18 20.3816 24.7319   3
   5   0 -18-19.9711 25.9408   4
   5   0  18-4.38016 30.3007   4
  -5   0  18 2.70441 20.0960   6
  -5   0 -18 5.24020 33.3453   2
   5   0  18 4.91615 24.9554   5
   5   0 -20 3.45267 23.4207   4
   5   0  20-4.60248 30.5895   4
  -5   0 -20-9.27795 29.5194   2
  -5   0 -20-4.33718 20.3833   3
   5   0 -20-22.8261 42.5609   3
  -5   0  20-2.60784 21.2279   2
   5   0 -22 3.89964 28.9774   4
  -5   0 -22 4.08042 25.9652   2
  -5   0 -22 4.29916 19.3444   3
   5   0 -22-5.75025 27.0242   3
   5   0  22 4.29279 24.0126   5
  -5   0 -24-4.16585 15.9854   3
   5   0 -24-4.53372 23.0141   3
  -5   0  24 1.61048 12.5512   6
   5   0  24 3.70100 21.3025   5
   5   0 -26 3.52287 23.4141   4
  -5   0 -26-3.78243 18.5019   3
  -5   1  25 4235.94 113.637   6
  -5  -1 -25 4701.57 193.227   3
  -5  -1 -25 4834.86 174.671   2
   5   1 -25 4688.71 197.737   4
  -5   1  23 461.173 60.8323   2
  -5   1  23 689.977 49.1271   6
   5  -1  23 891.272 78.9332   5
   5   1 -23 557.837 78.7110   4
  -5  -1 -23 855.178 83.5025   2
  -5  -1 -23 544.052 73.7393   3
  -5  -1 -21 439.875 69.8498   2
  -5   1  21 237.872 46.0320   2
  -5   1  21 341.343 38.0736   6
   5  -1  21 333.243 84.9692   4
  -5  -1 -21 387.904 65.5223   3
  -5   1  19 10351.5 208.986   6
   5   1 -19 14999.0 380.612   4
  -5   1  19 10212.3 261.481   2
   5   1 -19 10801.8 299.345   3
  -5  -1 -19 13646.8 349.629   3
  -5  -1 -19 12275.9 349.646   2
  -5  -1 -17 12698.1 382.460   2
  -5   1  17 13236.7 244.016   6
  -5   1  17 12778.9 293.511   2
  -5  -1 -15 23994.9 542.032   2
  -5  -1 -15 26111.6 431.800   1
   5   1 -15 25715.3 448.698   1
  -5  -1 -15 29645.9 474.993   3
   5  -1  15 28886.2 503.960   5
  -5   1  15 26980.0 394.231   6
  -5   1  15 29888.8 435.469   1
  -5  -1 -13 3935.03 198.158   1
   5  -1  13 4127.48 142.992   1
  -5  -1 -13 4370.36 232.900   2
   5   1 -13 5384.17 198.058   4
   5   1 -13 4947.92 234.834   1
  -5   1  13 4508.51 174.411   2
  -5  -1 -13 4246.48 183.390   1
   5   1 -13 4468.29 199.896   1
  -5   1  13 4433.03 242.058   1
   5   1 -11 445.579 86.7892   3
   5   1 -11 644.384 69.8147   5
   5  -1  11 599.122 72.5756   5
  -5   1  11 497.714 90.7230   1
   5  -1  11 433.376 85.0234   1
   5  -1  11 455.441 53.6740   1
   5  -1  11 432.111 67.2210   4
   5   1 -11 647.566 73.4153   4
  -5  -1 -11 408.001 70.0660   1
  -5  -1 -11 439.980 58.2138   3
  -5  -1 -11 367.233 72.6100   2
  -5   1  11 463.798 74.0248   6
   5   1 -11 482.414 79.4623   1
  -5   1  11 472.883 63.0607   1
   5  -1   9 14386.1 305.885   1
  -5   1   9 14273.7 326.205   2
  -5  -1  -9 15222.7 413.038   2
  -5  -1  -9 16703.4 410.409   1
  -5  -1  -9 14554.4 319.871   3
   5   1  -9 14797.8 345.541   3
   5   1  -9 17832.1 430.503   1
  -5   1   9 15945.9 471.215   1
  -5   1   9 14832.7 342.166   1
   5   1  -9 16786.1 463.504   1
  -5  -1  -9 14395.7 398.381   1
   5   1  -9 16917.0 366.098   5
   5  -1   9 15262.5 334.235   5
   5  -1   9 13764.8 325.335   4
  -5  -1  -7 7188.11 242.447   6
  -5   1   7 7865.59 241.978   2
  -5   1   7 6765.38 266.348   6
  -5  -1  -7 8655.05 297.039   2
   5   1  -7 8330.80 233.306   4
   5  -1   7 7652.77 237.076   4
  -5   1   7 8863.10 266.635   1
  -5  -1  -7 9658.74 342.971   1
  -5  -1  -7 8807.05 248.149   3
   5  -1   7 8176.18 239.395   5
   5   1  -7 8813.30 262.496   5
  -5  -1  -7 9962.03 336.554   1
  -5   1   7 9157.97 347.758   1
   5   1  -7 10092.4 331.783   1
   5  -1   7 9381.62 353.914   1
  -5  -1  -5 81026.2 807.368   6
  -5  -1  -5 91617.1 942.095   2
   5  -1   5 82859.6 766.006   5
   5  -1   5 100130. 930.866   1
   5   1  -5 83509.2 739.135   4
   5   1  -5 81617.9 635.151   3
  -5  -1  -5 88912.2 780.198   3
   5   1  -5 94956.3 1017.05   1
   5  -1   5 89153.0 1060.04   1
   5   1  -5 90078.7 1010.52   1
  -5   1   5 93887.9 871.501   1
  -5  -1  -5 94646.9 1026.50   1
  -5   1   3 8797.45 293.442   6
  -5  -1  -3 8123.86 260.767   6
  -5  -1  -3 9358.85 299.607   2
   5  -1   3 8646.50 250.788   5
   5   1  -3 8303.76 255.272   5
   5  -1   3 9437.51 293.743   1
   5   1  -3 8224.85 228.919   4
   5  -1   3 8576.58 260.051   4
   5   1  -3 8085.51 199.387   3
  -5  -1  -3 8093.55 235.941   3
   5  -1   3 7828.13 305.884   1
   5   1  -3 8858.38 306.104   1
  -5   1   3 8238.65 265.051   1
  -5  -1  -3 7429.42 289.385   1
   5   1  -3 8129.38 293.138   1
  -5  -1  -3 8826.04 310.887   1
   5  -1   1 3675.64 163.487   5
   5   1  -1 3072.70 160.884   5
  -5   1   1 2904.14 186.194   1
  -5  -1  -1 3640.66 200.129   1
   5   1  -1 3460.95 192.693   1
   5  -1   1 3707.86 184.664   1
   5  -1   1 3701.25 174.399   4
   5   1  -1 3530.36 151.783   4
  -5   1   1 2890.66 145.961   2
  -5   1   1 3330.90 163.781   3
  -5  -1  -1 2543.30 124.656   3
  -5  -1  -1 3524.00 195.191   1
   5   1  -1 3285.48 185.573   1
   5  -1   1 3209.84 189.096   1
  -5   1   1 4053.73 183.037   6
  -5   1  -1 3336.94 167.828   2
   5  -1  -1 3182.14 168.552   1
   5   1   1 3493.22 195.645   1
   5   1   1 3324.10 150.967   4
  -5  -1   1 3534.42 163.636   6
  -5   1  -1 3794.14 160.099   6
  -5   1  -1 3060.99 158.158   3
   5  -1  -1 3279.86 193.005   1
   5   1   1 3381.32 188.419   1
  -5  -1   1 3230.02 184.802   1
  -5   1  -1 3379.37 203.654   1
   5  -1  -1 3257.69 149.896   5
   5   1   1 3361.41 170.999   5
  -5  -1   1 3356.66 192.104   1
   5   1   3 8174.46 281.859   5
   5  -1  -3 7718.60 213.152   5
  -5  -1   3 9573.60 296.387   2
  -5   1  -3 9514.74 278.704   2
   5   1   3 8521.57 235.895   4
   5  -1  -3 7482.00 264.561   4
  -5  -1   3 7582.74 280.700   1
  -5   1  -3 7543.58 258.394   3
   5  -1  -3 8159.34 266.290   1
  -5  -1   3 8204.14 292.725   1
   5   1   3 9316.40 321.961   1
   5   1   3 8059.85 298.593   1
   5  -1  -3 8402.34 307.437   1
  -5   1  -3 7755.57 144.626   6
  -5  -1   3 8425.41 244.277   6
  -5  -1   5 98277.8 877.089   2
  -5   1  -5 86591.5 846.753   2
   5  -1  -5 86187.5 709.374   5
  -5  -1   5 82773.3 719.180   6
  -5   1  -5 88205.2 327.966   6
   5  -1  -5 84162.7 861.989   3
   5   1   5 88138.3 753.639   4
  -5   1  -5 94923.4 966.306   1
  -5   1  -5 93205.6 899.501   3
   5   1   5 99376.1 1046.44   1
  -5   1  -5 98042.6 1110.31   1
   5  -1  -5 92899.5 1028.23   1
  -5  -1   5 83218.8 927.192   1
   5   1   5 88744.3 1010.79   1
  -5  -1   7 8144.39 219.922   6
  -5  -1   7 8564.97 249.672   2
   5   1   7 9394.45 281.222   5
   5  -1  -7 9474.90 225.497   5
   5   1   7 9925.69 319.213   1
   5  -1  -7 8935.37 250.665   4
   5   1   7 9262.26 248.187   4
   5  -1  -7 8127.80 251.436   3
  -5   1  -7 8445.60 271.436   3
  -5  -1   7 8313.83 304.750   1
   5   1   7 9316.67 330.800   1
   5  -1  -7 9512.49 332.581   1
  -5  -1   7 8644.02 299.071   1
   5  -1  -7 10016.6 325.274   1
  -5   1  -7 9122.59 298.067   1
  -5   1  -7 10317.8 364.429   1
   5  -1  -9 14639.1 241.871   5
   5   1   9 15857.7 372.096   1
  -5  -1   9 15002.1 296.525   6
   5   1   9 16047.6 343.175   4
  -5  -1   9 15764.7 407.039   1
  -5   1  -9 15400.3 372.197   1
   5  -1  -9 15717.0 392.960   1
  -5   1  -9 15125.2 359.846   3
  -5  -1   9 15705.4 316.224   2
   5  -1  -9 15771.9 410.959   1
  -5  -1   9 16288.6 423.252   1
  -5   1  -9 16128.3 431.496   1
   5   1  11 443.134 64.1967   1
  -5   1 -11 648.332 90.2127   2
   5  -1 -11 499.254 68.6309   3
   5   1  11 670.280 79.3085   4
   5  -1 -11 462.570 61.8650   4
   5  -1 -11 451.768 42.6337   5
  -5   1 -11 471.101 65.5517   3
  -5  -1  11 464.122 74.9597   1
   5  -1 -11 513.751 82.3292   1
   5  -1 -11 558.482 76.8968   1
  -5   1 -11 437.220 72.4942   1
  -5   1 -11 600.515 74.1386   1
  -5  -1  11 419.379 71.4133   1
   5   1  11 333.302 69.7316   1
   5   1  13 4177.55 164.890   6
  -5  -1  13 5091.70 172.637   6
   5  -1 -13 4793.53 170.339   4
   5   1  13 4274.80 214.174   1
  -5   1 -13 4211.36 177.334   3
  -5   1 -13 4417.88 186.476   1
   5   1  13 4315.46 171.569   1
   5  -1 -13 4053.52 188.944   3
  -5   1 -13 5048.16 247.274   2
  -5  -1  13 4421.42 168.233   2
   5  -1 -13 4718.54 212.446   1
  -5  -1  13 4545.17 201.068   1
  -5  -1  15 26953.5 383.880   2
   5   1  15 24716.5 394.529   6
   5   1  15 25687.5 406.394   1
   5   1  15 34095.8 515.633   4
   5  -1 -15 28200.9 410.917   4
   5  -1 -15 28238.9 501.103   1
   5   1  15 24859.5 498.371   1
   5   1  15 32909.8 545.908   5
  -5  -1  15 25506.6 485.721   1
  -5   1 -15 27336.9 454.504   3
   5  -1 -15 29281.1 539.355   3
  -5   1 -17 13943.8 387.641   2
  -5  -1  17 12928.9 254.339   2
  -5   1 -17 14036.8 323.210   3
   5  -1 -17 15868.5 452.749   3
   5  -1 -17 13684.9 288.689   4
   5   1  17 14800.8 349.221   4
  -5  -1  17 12663.5 252.548   5
  -5  -1  17 13685.6 276.407   6
   5   1  17 12142.3 283.396   6
   5   1  19 13382.9 368.110   5
  -5   1 -19 12099.4 302.046   3
   5  -1 -19 14626.5 464.807   3
   5  -1 -19 12272.0 273.141   4
  -5  -1  19 10552.6 236.601   2
  -5   1 -19 15714.7 383.619   2
  -5  -1  19 9438.81 237.338   6
  -5  -1  19 12622.8 259.706   5
  -5  -1  21 231.729 44.2860   6
   5   1  21 270.214 61.0534   5
   5  -1 -21 400.572 104.382   3
  -5   1 -21 299.794 56.0510   3
   5  -1 -21 396.403 53.7587   4
  -5  -1  23 812.642 66.8471   6
   5  -1 -23 804.489 77.6982   4
   5   1  23 769.128 87.6082   5
  -5   1 -23 728.751 82.1970   3
  -5  -1  25 4689.70 152.642   6
   5  -1 -25 4085.25 169.084   4
   5  -1 -25 4292.35 227.924   3
   5  -1 -27 5153.17 193.010   4
   5  -1 -27 8989.83 280.581   3
  -5  -2 -26 3.47540 17.6418   3
  -5  -2 -26 6.78973 19.5404   2
  -5   2  24-3.08342 18.7078   2
  -5   2  24 1.78795 12.6041   6
   5  -2  24-5.87678 34.7529   4
  -5  -2 -24 4.04579 17.3572   3
   5  -2  22 40.6133 44.0409   4
   5   2 -22 133.943 45.0258   4
  -5   2  22 90.4198 32.8701   2
  -5   2  22 106.797 27.0626   6
  -5  -2 -22 77.9182 37.3092   2
  -5  -2 -22 76.1768 36.4754   3
  -5   2  20 5.91394 20.0582   2
  -5  -2 -20 4.63978 24.3791   3
  -5  -2 -20-5.26526 28.5729   2
  -5   2  20 2.24635 18.0296   6
   5  -2  20 6.95384 42.1905   4
   5  -2  20 7.17416 26.6549   5
  -5   2  18 3.08891 23.7058   2
  -5  -2 -18 18.2450 36.8988   2
  -5  -2 -18 13.3830 24.9534   3
  -5   2  18 2.60962 20.0275   6
   5  -2  18 6.40778 32.5272   4
   5  -2  18 8.13393 30.2208   5
   5  -2  16 30.6705 28.5077   5
  -5   2  16 35.2715 27.9136   6
   5   2 -16 18.7577 31.8101   4
  -5  -2 -16 46.3213 40.1489   2
  -5  -2 -16 48.5184 26.8724   3
  -5   2  16 38.7193 28.3691   2
   5  -2  14 8.83123 28.7296   5
   5  -2  14 14.6949 31.1697   4
   5   2 -14 21.2206 29.9188   4
  -5   2  14 3.28064 20.3959   2
  -5  -2 -14 21.8293 23.6716   3
   5   2 -14 5.89695 24.6584   5
  -5  -2 -12 109.100 48.9507   2
   5  -2  12 134.583 42.4721   4
   5   2 -12 174.711 43.4177   4
  -5  -2 -12 130.695 33.7589   3
  -5  -2 -12 74.9172 29.4400   1
  -5   2  12 152.054 42.3069   2
  -5   2  12 115.419 43.7442   6
   5  -2  12 158.622 44.2302   5
   5   2 -12 130.028 39.4325   5
   5   2 -10 135.663 43.6495   5
   5   2 -10 76.8671 41.3237   1
  -5   2  10 72.4540 39.3792   6
  -5  -2 -10 102.464 47.5869   2
   5  -2  10 91.9110 37.5608   4
   5   2 -10 134.613 39.3382   4
   5   2 -10 54.7728 29.0718   1
  -5   2  10 71.7364 46.6744   1
  -5  -2 -10 83.2378 31.3557   1
  -5  -2 -10 83.4575 31.3813   3
  -5  -2 -10 126.214 42.6304   1
  -5   2   8 40.3183 26.6112   2
  -5  -2  -8 36.5335 36.9428   2
   5   2  -8 17.1220 25.0184   4
   5  -2   8 55.6055 38.8801   1
   5   2  -8 49.5215 28.6476   1
  -5   2   8 48.2259 39.6546   1
  -5   2   8 7.95420 30.0416   6
   5  -2   8 69.1369 31.4602   5
  -5  -2  -8 22.6141 23.7645   1
  -5  -2  -8 37.9052 33.1947   1
   5  -2   8 27.6033 19.4589   1
   5  -2   6 39.2066 28.6440   4
  -5   2   6 49.8222 37.7853   1
   5   2  -6 23.3703 30.4111   1
   5  -2   6 19.9113 33.6913   1
  -5  -2  -6 58.8587 33.2717   1
   5   2  -6 48.7443 33.0651   5
  -5  -2  -6 31.8341 22.2100   3
  -5   2   6 55.4091 25.0140   1
  -5   2   6 24.0281 31.9261   6
   5  -2   6 62.0954 27.6894   1
  -5  -2  -6 55.3858 40.9412   1
   5   2  -6 64.3950 43.6814   1
   5  -2   4 9.40514 24.8004   5
   5   2  -4 34.9993 36.5878   5
  -5   2   4 37.0900 24.2057   1
   5  -2   4 3.70702 19.4781   1
   5   2  -4 47.5280 36.0454   1
   5  -2   4 7.85898 30.1569   4
   5   2  -4 9.99338 25.9611   4
  -5  -2  -4 20.0529 20.9630   3
   5  -2   4 12.2258 27.5054   1
  -5   2   4-5.89180 30.9577   1
   5   2  -4 9.40473 23.8702   1
  -5  -2  -4 43.6844 25.5038   1
  -5   2   4 20.9593 26.5984   6
  -5  -2  -4 34.0819 35.5713   6
  -5   2   4 24.2766 25.3375   2
  -5   2   2 32.0514 26.4631   2
   5  -2   2 39.2136 23.1893   1
   5   2  -2 5.71854 27.9726   1
   5   2  -2 16.1674 26.3207   4
   5  -2   2 24.5311 28.2832   4
  -5  -2  -2 11.9518 15.0119   3
  -5   2   2 11.8188 23.2971   3
  -5  -2  -2 5.07293 35.0930   6
  -5   2   2 22.9336 30.1254   1
   5  -2   2-5.63168 26.4669   1
   5   2  -2 28.1903 26.2813   1
   5   2  -2 10.2931 34.2055   5
   5  -2   2 40.5438 30.5111   5
  -5   2   2 31.2429 23.0722   1
  -5  -2  -2 16.5235 25.8848   1
   5  -2   0 269.979 58.1135   1
   5   2   0 243.480 49.6955   1
  -5   2   0 197.843 54.6936   1
  -5  -2   0 346.715 67.5804   6
  -5   2   0 269.186 26.7099   6
   5   2   0 254.841 60.4013   5
   5  -2   0 338.160 51.3765   5
  -5  -2   0 335.675 63.0474   1
  -5   2   0 231.015 45.7753   2
  -5  -2   0 239.236 55.1246   2
   5   2   0 270.863 48.1411   4
   5  -2   0 264.513 55.2261   4
  -5   2   0 314.510 56.1430   3
  -5   2   0 322.501 50.7548   1
   5  -2   0 247.149 47.6031   1
   5   2   0 371.921 68.2773   1
   5   2   0 505.104 240.207   3
  -5  -2   2 17.6913 32.3128   6
  -5  -2   2 13.9174 28.1466   2
   5  -2  -2 12.4870 28.7937   4
   5   2   2 26.3609 26.8223   4
  -5   2  -2 21.1937 28.1720   3
   5   2   2 19.0974 25.0862   1
   5  -2  -2 33.0420 30.8046   1
   5  -2  -2 7.70100 21.7487   5
  -5   2  -2 18.3958 19.9656   1
  -5  -2   2 15.7940 30.3027   1
  -5   2  -2 14.5719 20.3777   2
  -5   2  -2 23.6869 34.0847   1
   5   2   2 11.6514 29.5724   1
   5  -2  -2 20.1348 24.4324   1
  -5  -2   4 32.3015 28.4636   6
  -5  -2   4 26.8342 27.8049   2
   5   2   4 39.6058 31.3437   4
  -5   2  -4 17.9870 22.8264   3
   5   2   4 25.5617 29.4260   1
   5  -2  -4 17.0309 29.8289   1
   5  -2  -4 15.4755 21.6283   5
   5   2   4 4.66200 27.5692   5
  -5  -2   4 10.4736 30.1423   1
  -5   2  -4 3.66013 18.5796   1
  -5   2  -4 18.2563 24.7678   2
  -5   2  -4 24.0615 30.5353   1
   5  -2  -4 27.8782 22.2775   1
  -5  -2   6 63.7883 33.7671   6
   5  -2  -6 24.7423 24.2250   5
  -5  -2   6 27.9832 26.8447   1
   5  -2  -6 114.604 47.2874   1
   5   2   6 15.8111 24.7688   1
  -5   2  -6 32.9846 24.3822   1
  -5  -2   6 32.0209 33.9600   1
  -5  -2   6 49.4877 28.5284   2
  -5   2  -6 51.9119 32.6465   3
  -5   2  -6 36.1601 30.3489   2
   5  -2  -6 59.3913 33.5727   3
   5   2   6 33.7811 32.4066   1
   5  -2  -6 51.0768 30.0054   1
  -5   2  -6 55.6788 38.4620   1
   5   2   6 39.5645 32.2553   4
  -5  -2   8 52.2008 27.1218   2
  -5   2  -8 47.9810 35.0095   2
   5  -2  -8 80.1908 37.7450   3
   5  -2  -8 35.5376 24.1064   1
   5   2   8 6.68409 31.0840   4
   5  -2  -8 23.1423 25.7656   4
  -5   2  -8 58.8086 29.4331   3
  -5  -2   8 33.9480 29.1286   6
  -5   2  -8 24.0696 21.0785   1
   5   2   8 55.9723 35.1999   1
  -5   2  -8 34.4622 35.7089   1
   5   2   8 46.6982 32.2584   1
   5  -2  -8 53.7509 37.1833   1
  -5  -2   8 23.5706 24.7697   1
   5   2  10 63.6936 38.0510   4
   5  -2 -10 55.6829 30.2640   4
   5   2  10 86.9405 36.8298   1
  -5   2 -10 89.5633 36.1765   2
  -5  -2  10 72.2441 26.4662   2
  -5   2 -10 82.0535 33.6570   3
   5  -2 -10 91.7492 36.6673   3
   5   2  10 75.0531 34.6130   1
  -5  -2  10 77.6120 35.0372   1
   5  -2 -12 118.168 33.0564   4
   5   2  12 117.142 42.1083   4
  -5   2 -12 123.435 39.0742   3
   5   2  12 102.953 36.3441   5
  -5  -2  12 123.844 35.3825   6
  -5  -2  12 43.0903 26.7895   1
  -5  -2  12 129.854 31.9558   2
  -5   2 -12 133.750 48.4626   2
   5   2  12 142.759 39.8070   6
   5  -2 -12 60.8102 30.1246   3
  -5   2 -14 9.88241 18.9606   2
   5  -2 -14 12.3246 22.9801   3
  -5   2 -14 19.2136 25.5399   3
  -5  -2  14 5.51206 22.1204   6
   5  -2 -14 10.8088 22.5987   4
   5   2  16 29.4722 27.3752   6
   5   2  16 19.3926 30.1412   5
  -5  -2  16 36.2518 24.0940   2
  -5   2 -16 73.3912 32.9290   2
  -5  -2  16 76.0718 30.1702   6
   5  -2 -16 43.7446 24.9308   4
   5   2  18 11.4406 26.3808   6
   5   2  18 10.7282 32.5452   5
   5  -2 -18 15.4283 27.0219   3
  -5  -2  18 13.2157 20.9091   6
   5  -2 -18 12.2034 21.7131   4
  -5  -2  20-2.65263 21.5925   5
   5   2  20 34.8659 40.9644   5
   5  -2 -20 18.6020 30.3309   3
  -5  -2  20 10.1617 19.7987   6
   5  -2 -20-2.43419 18.9708   4
   5   2  20 25.0992 28.9381   6
   5   2  22 77.3750 45.6780   5
  -5  -2  22 72.6251 27.0632   6
   5  -2 -22 83.4384 31.1899   4
   5  -2 -22 64.6112 44.6961   3
  -5   2 -22 171.100 41.2669   3
  -5   2 -24 22.6726 20.5062   3
   5  -2 -24-6.89053 29.5616   3
   5   2  24 5.45995 23.4241   5
  -5  -2  24-5.21914 21.2420   6
   5  -2 -26 2.78683 21.7191   4
   5  -2 -26 12.5467 22.5177   3
  -5  -3 -25 4492.83 170.571   3
   5  -3  25 5108.67 239.082   4
  -5  -3 -23 916.836 94.4758   2
   5  -3  23 880.193 67.7177   5
  -5  -3 -23 810.196 81.3608   3
  -5  -3 -21 308.993 56.4498   3
   5  -3  21 181.082 67.5279   4
  -5   3  21 293.825 51.8137   2
  -5   3  21 313.554 49.5218   6
  -5  -3 -19 10614.8 356.844   2
   5  -3  19 10916.9 273.860   5
  -5   3  19 11461.1 288.384   6
  -5  -3 -17 10996.0 298.355   3
  -5   3  17 10334.9 263.079   2
   5  -3  17 11544.3 300.871   5
  -5  -3 -17 11792.3 408.309   2
  -5   3  17 11859.0 325.530   6
   5   3 -17 9805.73 300.128   4
  -5   3  15 17367.9 427.922   6
   5   3 -15 16116.3 409.787   4
   5   3 -15 25027.1 392.923   5
   5  -3  15 17614.0 392.630   5
  -5  -3 -15 23229.4 595.582   2
  -5   3  15 21794.2 391.362   2
   5  -3  15 29171.6 545.262   4
   5   3 -13 2655.29 170.465   4
   5   3 -13 4485.44 168.829   5
   5  -3  13 3897.36 187.885   5
  -5   3  13 2456.72 163.664   6
  -5  -3 -13 3724.38 246.707   2
   5  -3  13 4308.29 199.534   4
  -5   3  13 4028.06 171.438   2
  -5  -3 -13 4007.89 162.059   3
  -5  -3 -11 325.322 46.6897   3
  -5  -3 -11 355.981 95.5586   2
  -5   3  11 444.305 61.7859   2
   5  -3  11 427.156 66.3774   5
  -5   3  11 357.878 66.1555   6
   5   3 -11 380.897 72.2633   4
  -5   3   9 11177.1 296.801   6
   5  -3   9 10790.8 294.970   4
   5   3  -9 10912.4 288.980   5
  -5  -3  -7 5929.60 169.645   3
  -5  -3  -7 6753.96 296.065   2
   5  -3   7 6211.35 217.080   4
   5  -3   7 7072.80 211.183   5
   5   3  -7 6979.94 239.984   5
   5   3  -7 6975.88 265.764   4
  -5   3   7 6313.91 195.969   6
   5  -3   5 66415.9 709.892   4
  -5   3   5 60896.0 803.448   1
  -5  -3  -5 62702.7 479.271   3
  -5  -3  -5 73517.6 915.792   6
   5   3  -5 69950.3 889.779   1
   5  -3   5 62477.7 582.292   5
   5   3  -5 63507.0 715.500   5
  -5   3   5 59990.1 534.546   6
  -5  -3  -3 4878.24 238.695   2
   5   3  -3 6313.62 266.123   1
   5   3  -3 7065.85 270.209   4
   5  -3   3 5770.72 210.910   4
  -5  -3  -3 5742.92 249.891   6
  -5   3   3 4509.69 168.984   2
   5   3  -3 5451.04 215.451   5
   5  -3   3 5360.73 166.361   5
  -5   3   3 5105.14 139.429   6
  -5  -3  -3 6285.79 217.616   1
  -5   3   3 4621.10 219.597   1
  -5   3   1 2821.45 137.868   2
  -5   3   1 3028.34 177.379   1
   5   3  -1 3375.82 195.231   1
   5  -3   1 3048.02 154.951   4
  -5  -3  -1 3633.42 199.362   6
   5   3  -1 2766.08 143.152   1
  -5  -3  -1 3163.45 182.873   1
  -5  -3  -1 3404.36 162.869   1
  -5   3   1 2857.70 93.9621   6
   5   3   1 2980.57 184.429   1
  -5  -3   1 3130.56 157.507   1
  -5  -3   1 3230.08 174.362   2
  -5  -3   1 3069.54 180.008   6
  -5   3  -1 3093.46 148.434   2
   5  -3  -1 3053.61 122.579   5
   5   3   1 3216.37 180.672   5
  -5   3  -1 2955.70 174.691   1
   5   3   1 2788.37 141.476   1
  -5  -3   1 2751.84 166.226   1
  -5   3  -3 5606.47 237.906   1
  -5  -3   3 5869.56 228.170   6
   5   3   3 6057.16 257.030   1
   5  -3  -3 5126.14 135.531   5
  -5  -3   3 5794.53 223.572   2
   5   3   5 75891.1 862.036   1
   5  -3  -5 76341.0 746.630   4
   5   3   5 81264.6 980.505   4
  -5   3  -5 70797.7 841.819   1
  -5   3  -5 78883.6 816.229   2
  -5  -3   5 74768.2 794.289   2
  -5   3  -7 8001.66 277.222   2
  -5  -3   7 7199.94 235.397   2
  -5   3  -7 6355.83 235.536   3
   5  -3  -7 7219.55 264.969   3
  -5  -3   7 5957.93 210.895   6
   5   3   7 5525.74 255.649   4
  -5  -3   9 12138.6 291.826   2
  -5   3  -9 11143.1 310.113   3
   5  -3  -9 12349.0 330.934   3
   5  -3  -9 11082.6 253.567   4
  -5  -3   9 11123.7 263.595   6
   5   3   9 10942.0 298.190   5
  -5   3 -11 514.412 78.9792   2
  -5  -3  11 356.312 47.4740   2
  -5   3 -11 454.415 63.4074   3
   5  -3 -11 397.178 63.5748   3
   5   3  11 412.383 61.0782   5
  -5  -3  11 473.302 56.6034   6
   5  -3 -11 459.389 53.3609   4
  -5  -3  13 3709.35 132.568   2
  -5   3 -13 3711.68 167.728   3
   5  -3 -13 3555.98 170.953   3
   5   3  13 3813.88 177.346   5
   5   3  13 3893.87 171.606   6
  -5  -3  13 3772.83 137.279   6
   5  -3 -13 3335.88 133.381   4
   5  -3 -15 24463.6 434.199   3
  -5   3 -15 24916.3 479.277   2
  -5  -3  15 22252.6 333.493   2
   5   3  15 27097.4 476.875   5
  -5  -3  15 24724.4 340.751   6
   5   3  15 22908.9 405.352   6
  -5   3 -15 22166.7 409.650   3
   5  -3 -17 11000.0 224.105   4
   5  -3 -17 11522.7 309.032   3
   5   3  17 11081.0 288.702   6
   5   3  19 9134.59 266.658   6
   5  -3 -19 9176.02 206.707   4
   5  -3 -19 9657.49 294.543   3
   5  -3 -21 363.656 72.5663   3
   5   3  21 408.664 82.3350   5
   5   3  21 362.294 60.5270   6
  -5  -3  21 425.170 46.5728   6
  -5  -3  21 346.871 49.3490   5
   5  -3 -23 766.534 66.9185   4
   5   3  23 590.954 99.4650   5
   5   3  23 874.542 98.5235   6
  -5  -3  23 762.272 68.8926   5
   5  -4  22 63.0291 37.2090   4
  -5  -4 -22 106.127 40.5693   2
  -5   4  22 23.1199 31.3661   2
  -5   4  22 79.5583 36.3435   6
  -5   4  20-4.51365 27.3853   6
   5  -4  20-5.01809 26.3669   4
  -5  -4 -20-5.33805 26.1114   2
   5  -4  20 8.43770 19.0786   5
   5   4 -20-2.61547 18.7761   4
   5   4 -18 56.8620 28.4211   4
  -5   4  18 24.7071 31.4440   6
   5  -4  18 66.9624 41.5499   4
  -5  -4 -18 54.9947 39.7573   2
  -5   4  18 52.2131 30.3518   2
   5  -4  18 82.2433 31.8728   5
   5   4 -16 244.388 47.5685   4
  -5   4  16 228.150 46.5090   2
  -5   4  16 149.934 57.2031   6
   5  -4  16 237.301 60.4390   4
  -5  -4 -16 265.425 72.1765   2
   5  -4  16 286.213 53.0961   5
  -5  -4 -14 175.945 69.6193   2
  -5   4  14 93.9936 44.1433   6
   5   4 -12 14.5584 23.0335   5
   5   4 -12 30.7559 38.0902   4
   5  -4  12 50.0264 30.4418   4
  -5  -4 -12 23.2627 43.3749   2
   5  -4  12 17.0248 27.0837   5
   5  -4  10 174.471 48.9265   5
   5   4 -10 139.694 37.0522   5
  -5   4  10 80.4201 32.9486   6
   5  -4  10 106.966 35.0283   4
  -5  -4 -10 106.746 50.1671   2
   5   4 -10 133.151 60.2141   4
   5  -4   8 105.269 35.8521   4
  -5   4   8 57.0134 30.7352   2
   5  -4   8 169.409 43.1879   5
   5   4  -8 126.449 66.0939   4
  -5   4   8 66.0946 32.3564   6
   5   4  -8 116.025 37.8954   5
  -5  -4  -6 321.852 64.6835   6
   5   4  -6 383.264 59.3714   5
   5  -4   6 362.511 53.6667   5
  -5   4   6 297.844 49.0531   2
  -5   4   6 233.830 42.7408   6
   5   4  -6 477.122 120.229   4
   5   4  -4 38.8879 31.2122   5
  -5   4   4 26.3019 26.3880   2
  -5   4   4 28.4303 22.9541   6
  -5  -4  -4 26.3295 32.7384   6
  -5  -4  -4 27.3158 27.7321   2
   5  -4   4 20.4166 22.7041   5
   5  -4   4 25.6778 25.3759   4
   5   4  -2 88.5327 37.8248   5
  -5   4   2 101.946 36.0068   2
  -5  -4  -2 81.9038 40.4947   6
   5   4  -2 103.843 115.029   4
  -5  -4  -2 90.5326 37.3739   2
   5  -4   2 98.3016 28.7544   5
   5  -4   0 272.880 40.1788   5
  -5  -4   0 340.916 66.1110   6
  -5  -4   0 319.716 62.0952   2
   5   4   0 327.688 147.026   4
  -5   4   0 315.015 50.4344   3
   5  -4  -2 138.812 38.7064   4
  -5  -4   2 73.5610 35.8311   2
  -5   4  -2 128.980 38.1680   3
  -5   4  -2 123.441 39.0760   2
   5   4   4 18.0479 28.0512   5
  -5  -4   4 29.9323 33.3253   6
  -5   4  -4 36.3675 32.0465   2
  -5  -4   4 32.9031 27.8992   2
   5   4   4 43.2542 74.8048   4
  -5   4  -4 11.6303 21.6855   3
  -5  -4   6 446.955 61.5699   2
   5  -4  -6 333.086 59.2058   3
   5   4   6 326.324 82.3932   4
   5  -4  -6 377.954 53.2280   4
  -5  -4   6 291.099 53.5473   6
  -5   4  -6 415.913 72.5858   2
   5   4   8 102.105 35.7402   5
  -5  -4   8 113.480 35.9406   6
  -5   4  -8 60.0467 46.2492   2
   5  -4  -8 65.8693 31.5243   3
   5  -4  -8 111.173 33.9120   4
   5  -4 -10 79.6689 37.7344   3
  -5  -4  10 121.902 37.1846   2
  -5  -4  10 154.516 34.9122   6
  -5   4 -10 27.7522 31.9476   2
   5   4  10 98.2391 35.5146   5
   5  -4 -10 121.590 31.8734   4
  -5  -4  12 22.2200 19.5306   2
  -5  -4  12 23.3338 21.9660   6
   5   4  12 26.1246 25.8174   5
   5   4  14 148.264 39.2479   6
   5  -4 -14 81.8423 34.2656   3
  -5  -4  14 129.142 28.1713   6
  -5   4 -14 79.5200 44.8511   2
   5   4  14 172.662 42.9254   5
   5  -4 -14 135.497 30.3999   4
  -5  -4  16 214.073 33.3629   6
   5  -4 -16 223.528 37.7724   4
   5   4  16 237.707 48.3577   6
   5  -4 -16 294.220 52.7831   3
  -5   4 -18 46.4005 25.8301   3
   5   4  18 97.0463 41.5874   5
   5  -4 -18 52.5293 30.5221   3
   5   4  18 45.5074 29.5551   6
  -5  -4  20 5.56843 16.7037   6
   5  -4 -20 4.34780 20.4332   3
  -5   4 -20-13.0275 17.1128   3
  -5  -4  20 7.27870 19.1932   5
   5   4  20-5.27808 31.2124   5
   5  -4 -20-2.19960 19.3395   4
  -5  -4  22 89.2093 29.5004   5
   5   4  22 62.1313 45.3343   5
   5   4  22 84.9410 37.3411   6
  -5  -4  24 115.451 30.6450   5
   5   4  24 102.470 38.2272   6
  -5   5  21 106.005 41.5155   6
  -5   5  19 5396.72 224.660   6
   5  -5  19 6358.12 176.048   5
   5  -5  17 6683.27 193.713   5
  -5  -5 -17 7575.72 303.436   2
  -5   5  17 7285.07 244.802   6
   5   5 -17 6617.88 199.117   4
  -5   5  15 14557.4 327.896   6
   5  -5  15 14408.1 303.102   5
   5   5 -15 16158.8 333.678   4
   5  -5  15 15727.8 345.253   4
  -5  -5 -15 15088.7 449.309   2
   5   5 -13 1408.93 88.1684   5
   5  -5  13 1448.75 103.550   4
   5   5 -13 1632.93 119.162   4
  -5   5  13 1260.11 98.6622   6
  -5   5  11 196.511 41.1334   2
   5   5 -11 222.429 41.1171   5
   5  -5  11 224.258 47.1384   4
   5   5 -11 320.107 66.9053   4
  -5   5  11 177.072 43.6637   6
   5  -5  11 178.879 44.5740   5
   5   5  -9 4956.63 171.997   5
  -5   5   9 4626.00 169.915   2
  -5   5   7 3162.14 142.823   2
   5  -5   7 3346.43 142.873   5
   5  -5   7 3127.18 145.265   4
   5   5  -7 3655.65 151.987   5
  -5  -5  -7 3832.14 218.188   2
  -5  -5  -5 37185.5 640.562   2
   5   5  -5 37724.1 517.419   5
   5  -5   5 32988.6 414.010   5
  -5   5   5 31940.0 474.586   2
   5   5  -5 35907.8 779.522   4
  -5  -5  -5 35219.5 579.278   6
   5  -5   3 2582.94 132.690   4
  -5  -5  -3 3021.21 174.097   2
   5  -5   3 2417.82 107.071   5
  -5   5   3 2996.18 155.195   2
   5   5  -3 2787.68 222.098   4
  -5  -5  -1 692.480 88.3246   2
  -5   5   1 737.774 86.0940   2
   5   5  -1 884.036 118.475   4
   5  -5   1 508.961 62.6347   4
  -5  -5  -1 744.922 89.6576   6
   5   5   1 759.125 79.0462   5
  -5   5  -1 929.644 107.577   2
  -5  -5   1 625.296 84.2852   6
   5  -5  -1 701.464 70.7320   4
   5   5   1 673.287 88.5241   4
  -5  -5   3 2897.36 159.137   6
  -5  -5   3 2904.69 157.041   2
   5  -5  -3 2917.66 137.658   4
   5   5   3 2841.79 137.835   4
  -5  -5   5 38176.7 530.627   6
   5  -5  -5 38201.8 530.318   3
   5   5   5 36916.0 522.158   5
  -5  -5   5 37883.4 529.032   2
   5  -5  -5 36572.3 462.922   4
  -5  -5   7 3413.03 150.672   6
  -5   5  -7 3511.41 157.405   3
   5  -5  -7 3714.03 165.256   3
   5   5   7 3701.58 175.176   5
   5  -5  -7 3104.28 131.749   4
  -5  -5   7 3385.79 152.054   2
  -5  -5   9 5242.28 179.410   2
  -5   5  -9 5114.31 189.402   3
   5  -5  -9 5449.44 196.263   3
   5  -5  -9 5046.50 159.066   4
  -5  -5   9 4975.29 170.010   6
   5   5   9 5388.83 196.822   5
  -5   5 -11 190.113 41.2930   3
   5  -5 -11 285.752 39.8883   4
  -5   5 -11 295.177 80.4560   2
  -5  -5  11 239.189 40.9695   6
   5   5  11 257.417 45.8060   5
   5  -5 -11 310.384 53.1256   3
   5  -5 -13 1480.75 82.8729   4
   5  -5 -13 1437.84 103.158   3
   5  -5 -15 16224.8 330.205   3
   5  -5 -15 14711.8 251.686   4
   5   5  15 15777.8 335.426   5
   5   5  15 15155.9 308.110   6
  -5  -5  15 13906.3 229.297   6
  -5   5 -15 14725.2 305.189   3
   5  -5 -17 7745.81 234.892   3
  -5   5 -17 6888.74 205.593   3
   5   5  17 7749.25 248.383   5
  -5  -5  17 6408.22 149.849   6
   5   5  17 6905.94 211.164   6
   5  -5 -17 6525.97 169.703   4
   5   5  19 7097.95 251.111   5
   5   5  19 6547.63 209.705   6
   5  -6  14 48.3721 24.4147   5
   5  -6  12 94.0645 30.8059   5
   5   6 -12 148.521 44.9930   4
   5   6 -12 152.438 33.5100   5
   5  -6  12 122.224 33.9623   4
  -5  -6 -10 183.384 58.8150   2
  -5   6  10 141.331 35.7286   2
   5   6 -10 136.506 51.3902   4
   5   6 -10 231.575 38.3051   5
   5  -6  10 143.513 37.2831   5
  -5  -6  -8 218.407 57.8281   2
  -5   6   8 210.299 41.9569   2
   5  -6   8 233.522 43.5541   5
   5   6  -8 122.723 51.2292   4
   5   6  -8 242.345 40.2739   5
  -5  -6  -6 85.6790 42.3612   2
   5  -6   6 113.810 32.1634   4
  -5   6   6 108.155 35.5180   2
   5   6  -4 28.5339 34.5359   4
  -5  -6  -4 45.9120 32.0320   6
  -5   6   4 19.8893 30.0473   2
  -5  -6  -4 47.4424 33.4444   2
   5   6  -2 26.4427 24.5613   5
   5   6  -2 26.5768 31.2254   4
  -5   6   2 119.332 49.3180   2
  -5  -6  -2 60.9441 33.5287   6
   5  -6   2 33.7868 22.8239   4
   5   6   0 710.232 74.5324   5
  -5   6   0 869.678 107.643   2
   5  -6   0 683.182 67.4075   4
  -5  -6   0 672.144 77.9961   6
  -5  -6   0 628.887 75.3843   2
   5  -6  -2 35.8049 22.8987   4
  -5  -6   2 24.2263 27.9318   2
  -5  -6   2 32.0499 28.2419   6
   5   6   2 29.6968 24.5190   5
  -5   6  -2 45.5056 51.4469   2
  -5   6  -4 17.9771 53.1547   2
  -5  -6   4 39.9062 29.9381   6
  -5  -6   4 58.2867 33.7556   2
   5   6   4 19.1330 24.0872   5
  -5   6  -4 21.6189 18.2637   3
  -5   6  -6 89.2094 29.9466   3
  -5  -6   6 102.140 33.8211   6
   5  -6  -6 85.5210 28.3459   4
  -5  -6   6 115.576 36.4969   2
  -5   6  -6 100.692 59.5579   2
   5   6   6 101.153 33.0074   5
   5  -6  -8 211.752 40.4504   3
  -5   6  -8 252.999 42.1625   3
   5  -6  -8 221.797 35.6793   4
   5   6   8 229.427 41.8138   5
   5  -6 -10 203.104 41.1002   3
  -5   6 -10 231.586 39.4361   3
  -5   6 -10 329.340 82.2130   2
   5   6  10 245.392 45.0130   5
  -5  -6  10 191.238 34.9372   6
  -5  -6  12 149.454 29.6264   6
   5  -6 -12 165.684 36.5263   3
  -5   6 -12 131.592 32.4594   3
   5   6  12 174.286 38.9186   5
   5  -6 -12 134.432 28.4969   4
   5   6  14 79.2729 33.5140   5
   5  -6 -14 58.5940 23.7530   4
   5   7 -11 67.5171 35.4268   4
   5   7  -9 2364.27 147.646   4
   5   7  -7 1819.08 126.803   4
  -5  -7  -7 1990.47 141.875   2
  -5  -7  -5 21345.9 371.292   6
   5  -7   5 20742.7 328.282   4
  -5   7   3 1475.35 151.612   2
   5  -7   3 1369.08 87.5602   4
   5   7  -3 1462.64 93.0091   5
  -5  -7  -3 1257.87 106.649   2
  -5  -7  -3 1352.66 99.2086   6
   5  -7   1 1069.79 78.1028   4
  -5  -7  -1 1090.20 91.0266   6
   5   7  -1 1160.31 84.4881   5
  -5  -7  -1 952.057 89.9042   2
  -5  -7   1 1114.39 90.6819   6
   5  -7  -1 1116.86 78.6772   4
  -5   7  -1 1179.59 160.153   2
  -5  -7   1 985.145 89.2034   2
   5   7   1 1028.35 81.5755   5
   5  -7  -3 1400.04 85.6230   4
  -5  -7   3 1396.81 98.7073   6
  -5  -7   3 1293.63 99.2287   2
   5   7   3 1329.44 90.4152   5
   5  -7  -5 22850.5 320.832   4
  -5   7  -5 37380.6 829.176   2
   5  -7  -7 1818.41 89.5836   4
   5  -7  -9 2633.26 102.064   4
  -6   0   0 63758.6 816.098   1
  -6   0   0 64572.4 612.362   3
   6   0   0 63540.5 801.405   1
  -6   0   0 67589.7 784.111   1
   6   0   0 66913.6 701.883   5
   6   0   2 4477.74 185.420   5
   6   0  -2 4272.40 174.581   5
  -6   0   2 3881.10 204.863   1
   6   0  -2 4444.79 170.054   4
  -6   0   2 4674.42 153.227   6
  -6   0  -2 4588.87 141.030   6
  -6   0  -2 3813.12 163.348   3
   6   0  -2 3993.21 200.015   1
   6   0   2 3970.03 203.868   1
  -6   0  -2 3903.49 207.980   1
  -6   0  -2 4112.11 199.056   1
  -6   0   2 4369.94 194.626   1
  -6   0   4 3916.22 146.593   6
  -6   0  -4 3502.04 120.671   6
  -6   0  -4 3703.32 170.382   2
  -6   0   4 3197.03 147.618   2
   6   0   4 3934.00 171.850   5
   6   0  -4 3629.85 162.821   5
  -6   0   4 3367.06 194.528   1
   6   0  -4 3679.73 187.016   1
   6   0  -4 3797.51 153.841   4
   6   0  -4 3289.32 148.669   3
  -6   0  -4 3858.36 171.471   3
   6   0  -4 3469.41 191.447   1
   6   0   4 3494.52 199.475   1
  -6   0   4 3480.29 175.514   1
  -6   0  -4 4109.43 198.729   1
  -6   0  -4 3873.00 212.480   1
   6   0   6 109.226 38.2611   5
  -6   0  -6 97.0973 37.8695   2
  -6   0  -6 129.897 45.1364   1
  -6   0   6 127.648 39.5747   1
  -6   0   6 154.880 40.0686   6
  -6   0  -6 84.9735 30.1525   6
   6   0  -6 138.026 38.1384   4
   6   0   6 174.905 39.5411   4
  -6   0  -6 133.688 41.8571   3
   6   0   6 183.844 47.8580   1
   6   0  -6 127.509 42.6546   1
  -6   0  -6 145.635 53.6471   1
  -6   0   6 176.245 51.0344   1
   6   0  -6 126.447 45.9776   1
   6   0   6 110.049 49.6805   1
  -6   0   8 7702.54 211.882   6
  -6   0  -8 9551.24 301.089   2
  -6   0   8 7843.15 231.759   2
   6   0   8 7260.38 220.948   5
   6   0  -8 7581.19 224.681   5
   6   0   8 8667.93 270.942   1
   6   0  -8 7448.55 211.818   4
   6   0  -8 7572.70 297.593   1
  -6   0   8 7360.27 297.077   1
  -6   0  -8 7908.54 245.585   3
  -6   0   8 7320.71 252.112   1
  -6   0  -8 7541.06 286.392   1
   6   0  -8 7920.56 288.856   1
   6   0  -8 6432.17 202.092   3
  -6   0  -8 8395.25 322.097   1
   6   0  10 46618.8 573.652   1
   6   0  10 41561.3 527.147   5
   6   0 -10 43908.4 502.718   5
  -6   0  10 44434.2 742.231   1
  -6   0  10 43188.9 595.851   1
   6   0 -10 51281.7 757.313   1
  -6   0 -10 45653.1 658.823   1
   6   0 -10 42361.7 549.898   3
  -6   0  10 39697.4 495.083   6
  -6   0 -10 52408.0 724.641   2
  -6   0  10 44964.8 530.531   2
  -6   0 -12 7774.97 278.970   2
   6   0  12 6482.47 200.720   1
  -6   0 -12 5935.57 228.729   1
   6   0 -12 6928.54 271.660   1
  -6   0  12 5010.74 184.716   6
   6   0 -12 6757.50 196.829   4
  -6   0 -12 6067.06 204.510   3
   6   0 -12 6392.49 239.346   3
   6   0  12 6392.74 208.319   5
  -6   0  14 8511.27 217.949   2
  -6   0 -14 8338.60 298.052   2
  -6   0 -14 8453.16 236.026   3
  -6   0  16 256.956 42.5426   2
   6   0 -16 328.581 84.3011   3
  -6   0 -16 277.531 48.9111   3
   6   0 -16 434.842 55.0719   4
   6   0  16 356.811 58.2156   5
  -6   0 -16 141.599 46.5324   2
   6   0  16 259.299 54.8763   4
  -6   0  16 194.725 43.0122   6
  -6   0  18 2603.79 116.306   6
   6   0  18 2426.16 145.832   4
   6   0 -18 2634.53 127.382   4
  -6   0 -18 2819.13 141.318   3
  -6   0  18 2487.35 114.751   2
  -6   0 -18 2825.29 163.122   2
  -6   0  20 12747.7 232.264   6
   6   0 -20 11993.2 276.490   4
  -6   0  20 11362.8 242.067   2
  -6   0 -20 13497.4 311.625   3
   6   0 -22 9733.45 247.475   4
  -6   0 -22 9241.68 265.229   3
  -6   1  23 52.4229 17.8896   6
  -6  -1 -23 29.8939 25.4912   2
  -6  -1 -23 35.6201 25.1848   3
   6  -1  21 8.22058 21.5970   5
   6   1 -21 18.9732 24.6894   4
  -6   1  21 4.80603 18.7279   2
  -6  -1 -21 11.6673 21.7544   3
  -6  -1 -21 22.7017 28.5800   2
  -6  -1 -19 16.9934 24.4530   2
   6  -1  19-4.41920 22.4328   5
  -6   1  19-1.82058 14.6123   6
   6  -1  19 9.68512 38.8673   4
  -6  -1 -19-7.57032 16.2390   3
  -6   1  17 15.6713 20.9634   2
  -6   1  17 29.0838 22.8965   6
  -6  -1 -17 14.0493 18.4550   3
  -6  -1 -15 29.3168 30.3773   2
   6  -1  15 28.7916 26.7612   5
  -6   1  15 41.4711 24.4125   6
  -6   1  15 49.3375 25.4935   2
   6  -1  15 71.9523 39.1065   4
   6   1 -15 61.2736 31.1037   4
  -6  -1 -15 27.2478 24.0103   3
   6   1 -13 181.730 40.7503   5
  -6   1  13 128.700 31.7407   2
   6  -1  13 155.510 43.0525   5
  -6  -1 -13 136.757 46.3837   2
  -6   1  13 115.075 40.4771   6
   6  -1  13 110.762 38.1469   4
   6   1 -13 182.232 39.7529   4
  -6  -1 -11 134.240 36.6292   6
   6   1 -11 132.704 43.0241   5
  -6  -1 -11 148.745 45.1000   1
  -6   1  11 97.6828 30.0520   2
   6   1 -11 104.198 38.8719   1
  -6   1  11 138.158 42.1013   6
   6  -1  11 99.8966 34.0224   5
   6   1 -11 173.428 38.9098   4
   6  -1   9 36.1380 26.3682   5
   6   1  -9 50.3127 34.1289   1
  -6   1   9 51.9351 27.4925   2
  -6  -1  -9 41.7606 31.4752   2
   6   1  -9 47.2340 28.3201   4
   6  -1   9 49.6269 27.6690   4
  -6  -1  -9 75.1542 30.7071   3
  -6  -1  -9 68.9357 35.2437   1
  -6  -1  -9 20.2549 29.3256   6
  -6   1   9 66.3203 37.7970   6
  -6  -1  -7 63.2025 33.1629   6
   6   1  -7 56.8720 29.1625   3
   6   1  -7 70.9500 38.2807   1
   6   1  -7 68.4682 34.9137   5
  -6  -1  -7 36.8161 38.1480   1
  -6   1   7 61.8602 26.8679   2
  -6  -1  -7 80.1738 31.9752   2
   6   1  -7 86.9545 31.7032   4
   6  -1   7 43.4913 24.8596   4
  -6  -1  -7 35.9197 26.2426   3
   6   1  -7 58.7262 38.2094   1
  -6  -1  -7 90.4586 41.3051   1
  -6   1   7 42.0592 44.8311   6
  -6  -1  -5 280.301 53.4325   2
   6  -1   5 256.449 47.3537   4
   6   1  -5 286.065 43.4768   4
  -6  -1  -5 272.714 46.5986   3
   6  -1   5 316.666 55.2405   1
   6   1  -5 276.174 60.4150   1
   6  -1   5 318.799 49.8722   5
   6   1  -5 328.730 57.0830   5
   6   1  -5 298.728 57.0590   1
  -6   1   5 289.911 66.4220   1
   6   1  -5 261.106 41.1080   3
  -6  -1  -5 261.170 57.3947   1
  -6  -1  -5 263.435 60.8331   1
  -6   1   5 257.372 46.7928   1
  -6  -1  -3 150.476 39.9612   6
   6   1  -3 148.846 33.3744   3
   6   1  -3 161.528 45.0368   5
   6  -1   3 151.427 39.3971   5
  -6   1   3 124.179 43.9403   1
   6   1  -3 179.879 47.1920   1
  -6   1   3 156.887 36.8935   1
  -6  -1  -3 165.046 48.3707   1
  -6  -1  -3 213.437 48.1060   2
   6   1  -3 158.360 38.8810   4
  -6  -1  -3 150.463 34.2223   3
  -6  -1  -3 228.275 52.1991   1
  -6   1   3 85.3834 49.1361   6
   6  -1   3 199.286 45.4115   1
   6   1  -3 159.767 46.2628   1
  -6   1   1 243.152 46.2444   1
  -6  -1  -1 221.003 53.7387   1
   6   1  -1 200.252 47.3209   1
  -6   1   1 138.033 47.4620   1
   6   1  -1 208.115 40.9354   4
   6  -1   1 197.321 43.0442   4
  -6   1   1 202.503 42.0374   3
  -6  -1  -1 260.145 40.5317   3
  -6   1   1 111.475 43.2007   6
  -6   1   1 285.515 44.5198   2
  -6  -1  -1 198.100 43.4779   6
   6   1  -1 219.695 54.0456   1
   6  -1   1 274.113 50.5288   1
   6  -1   1 246.322 47.5357   5
  -6   1  -1 276.908 45.8139   2
  -6  -1   1 210.610 51.3621   1
  -6   1  -1 226.277 47.4742   1
   6   1   1 214.730 52.6946   1
   6  -1  -1 243.687 48.7014   1
   6   1   1 221.639 41.6005   4
   6  -1  -1 279.321 48.1667   4
  -6   1  -1 248.423 46.5949   3
  -6   1  -1 117.006 42.2258   6
  -6  -1   1 222.478 43.6860   6
   6   1   1 157.934 41.5747   1
  -6  -1   1 203.486 49.9352   1
  -6  -1   1 326.848 55.9797   2
   6   1   1 297.149 54.9471   5
   6  -1  -1 225.511 46.8086   5
  -6   1  -3 125.726 37.7492   2
  -6  -1   3 120.645 38.7328   1
  -6   1  -3 144.302 39.1542   1
   6   1   3 174.328 40.1087   4
   6  -1  -3 175.665 42.2540   4
  -6   1  -3 141.621 36.7187   3
  -6  -1   3 109.682 34.1265   6
  -6   1  -3 169.189 54.3772   1
   6   1   3 145.523 45.1483   1
   6  -1  -3 186.213 43.3481   1
  -6  -1   3 151.011 44.7813   1
   6   1   3 124.697 42.2931   1
   6  -1  -3 156.037 39.4696   5
   6   1   3 176.495 45.6086   5
  -6   1  -5 380.234 55.3898   2
  -6  -1   5 294.443 50.7749   2
   6   1   5 302.503 64.0383   1
  -6  -1   5 197.835 51.4202   1
   6  -1  -5 275.982 49.7514   5
   6   1   5 313.883 54.4676   5
   6  -1  -5 326.756 53.6949   3
  -6  -1   5 271.448 57.5989   1
   6  -1  -5 345.664 50.7264   4
   6   1   5 274.503 47.3911   4
  -6   1  -5 348.193 56.9471   3
  -6  -1   5 227.882 42.8382   6
  -6   1  -5 341.727 55.9698   1
   6   1   5 410.612 70.6863   1
   6  -1  -5 358.650 58.6229   1
   6   1   7 41.9533 28.3406   5
   6  -1  -7 62.2295 32.4184   5
  -6  -1   7 78.1678 33.1607   1
   6   1   7 99.3936 41.9724   1
   6  -1  -7 59.6348 25.6286   3
   6   1   7 72.8230 35.6444   4
  -6  -1   7 65.4192 28.0660   2
   6   1   7 61.2444 33.9208   1
   6  -1  -7 63.1684 29.3569   1
   6   1   9 72.4457 36.2530   4
  -6   1  -9 43.6039 25.7912   3
   6   1   9 47.7101 27.7219   5
  -6  -1   9 48.2489 29.7665   6
   6   1   9 38.0795 33.5550   1
  -6  -1   9 47.4787 32.0071   1
   6   1   9 46.2073 35.0438   1
  -6  -1   9 77.3156 29.3702   2
  -6   1  -9 35.5630 33.0327   2
   6  -1  -9 63.4855 31.0100   3
  -6   1 -11 99.6286 39.1508   2
  -6  -1  11 169.988 38.6320   2
  -6  -1  11 135.809 43.6840   1
   6   1  11 141.963 38.5193   5
   6  -1 -11 99.1394 37.2082   3
  -6  -1  11 139.188 37.7592   6
  -6   1 -11 101.372 34.9204   3
   6   1  13 145.300 39.1158   5
  -6  -1  13 178.963 39.1051   6
   6  -1 -13 160.480 36.2229   4
   6   1  13 180.866 51.4185   4
   6  -1 -13 130.458 41.5438   3
  -6  -1  13 184.014 38.7594   2
   6   1  15 40.0898 38.8413   4
  -6  -1  15 32.4009 26.4151   6
  -6   1 -15 33.8133 31.4288   2
  -6  -1  17 13.2320 23.8153   6
   6  -1 -17 31.8125 24.6213   4
   6  -1 -17 17.6693 35.7346   3
  -6  -1  17 25.2252 21.5545   2
  -6   1 -17 13.5568 28.0945   2
  -6   1 -19 10.2259 19.6198   3
   6   1  19 8.87063 29.4785   5
  -6  -1  19-2.94196 16.9335   6
  -6   1 -19-4.01507 26.6854   2
   6  -1 -19 2.45685 17.6374   4
   6  -1 -19 6.70369 25.7238   3
  -6  -1  21 10.5260 18.5508   6
  -6   1 -21-3.42085 21.2676   2
   6  -1 -21 9.45918 19.5150   4
   6  -1 -21-7.39657 28.3825   3
  -6   1 -21 3.50747 16.4839   3
  -6   1 -23 35.7014 25.1676   3
   6  -1 -23 28.7262 38.9721   3
   6  -1 -23 65.5089 27.7358   4
  -6  -2 -24 3862.78 173.368   3
  -6  -2 -22 7816.56 249.077   3
   6  -2  22 7678.41 303.670   4
  -6   2  22 7738.43 167.649   6
   6  -2  20 10839.3 289.083   5
  -6   2  20 11100.9 214.783   6
  -6   2  20 9738.77 235.237   2
  -6  -2 -20 12344.6 316.351   2
   6  -2  20 12710.0 397.467   4
  -6  -2 -20 11999.3 298.206   3
   6  -2  18 1137.35 119.152   4
   6  -2  18 622.568 78.3323   5
  -6  -2 -18 977.050 87.5436   3
  -6   2  18 821.684 67.2760   6
   6   2 -18 807.223 88.1683   4
  -6  -2 -18 795.042 88.8269   2
  -6   2  18 831.460 74.0596   2
  -6  -2 -16 286.286 59.0108   2
  -6   2  16 331.365 51.5271   6
  -6  -2 -16 331.682 52.0233   3
   6  -2  16 491.738 76.1702   4
   6  -2  16 515.642 71.8636   5
   6   2 -16 422.517 65.8300   4
  -6  -2 -14 9836.66 316.106   2
  -6   2  14 10325.5 248.353   2
  -6  -2 -14 10194.8 257.091   3
   6   2 -14 10320.2 264.607   4
   6   2 -14 11243.7 262.724   5
  -6   2  14 10920.7 268.220   6
  -6  -2 -12 6451.43 201.143   3
  -6   2  12 6619.47 227.167   6
  -6  -2 -12 6259.69 236.418   6
   6   2 -12 6730.14 203.378   4
   6  -2  12 7169.28 231.612   4
  -6   2  12 6746.20 203.885   2
  -6  -2 -12 7175.40 268.407   2
   6   2 -10 41404.1 538.029   5
   6  -2  10 40108.7 525.613   4
   6   2 -10 40719.4 489.671   4
  -6  -2 -10 39549.4 481.481   3
  -6  -2  -8 4047.56 187.967   2
  -6  -2  -8 3816.94 154.744   3
  -6  -2  -8 3704.10 174.864   6
  -6   2   8 3593.47 148.201   2
   6  -2   8 3830.64 157.472   4
   6  -2   8 4494.67 166.139   5
   6   2  -8 4396.64 184.012   5
  -6  -2  -6 567.451 74.5485   6
  -6   2   6 513.573 63.5355   6
   6  -2   6 540.789 59.9593   5
   6   2  -6 574.638 67.5848   5
   6   2  -6 588.608 62.7219   4
  -6  -2  -6 537.296 61.6724   3
   6  -2   4 5229.00 177.770   5
  -6   2   4 5595.46 182.018   2
  -6   2   4 5309.16 153.189   6
  -6  -2  -4 5024.39 203.543   6
   6  -2   4 5064.86 185.032   4
   6   2  -4 5530.69 178.681   4
  -6  -2  -4 5718.46 219.826   1
  -6  -2  -2 4448.59 193.275   1
  -6  -2  -2 3823.06 174.645   6
   6  -2   2 5071.77 177.784   5
   6   2  -2 5171.25 215.704   5
  -6   2   2 4401.34 115.026   6
   6   2  -2 4955.70 171.492   4
   6  -2   2 4669.68 177.876   4
  -6   2   2 4907.52 176.268   2
  -6  -2   0 66582.5 743.835   1
   6  -2   0 66623.6 620.468   5
   6   2   0 65896.6 713.059   5
  -6  -2   0 73982.7 744.301   2
  -6   2   0 61981.2 637.454   2
   6  -2   0 71389.6 697.914   4
  -6  -2   0 67734.7 696.124   6
  -6  -2   2 4533.57 178.735   6
  -6   2  -2 4212.30 176.920   3
   6   2   2 4588.55 196.080   5
   6  -2  -2 4368.12 150.936   5
  -6  -2   2 4942.59 202.882   2
  -6   2  -2 5598.59 194.410   2
   6  -2  -2 4957.20 182.651   4
   6   2   2 5063.04 181.699   4
  -6  -2   2 4378.26 191.387   1
  -6  -2   4 5462.00 188.873   6
   6  -2  -4 6146.36 198.538   4
   6   2   4 5959.94 201.311   4
   6   2   4 5184.42 213.922   1
   6  -2  -4 4987.92 153.725   5
   6   2   4 5865.33 218.078   5
  -6   2  -4 5441.21 203.084   3
  -6  -2   4 5139.63 205.139   1
  -6  -2   4 6156.51 213.667   2
  -6   2  -4 5862.06 200.393   2
   6   2   6 714.222 84.7323   1
  -6  -2   6 537.886 62.4438   6
   6   2   6 639.253 74.2726   4
  -6   2  -6 437.688 63.0305   3
  -6  -2   6 628.487 69.2873   2
  -6   2  -6 545.655 65.5223   2
   6   2   8 4558.50 185.642   4
  -6   2  -8 4286.94 181.700   2
  -6   2  -8 4168.96 184.078   3
   6  -2  -8 3491.65 162.327   3
  -6  -2   8 3769.98 144.409   6
   6   2   8 3925.44 171.557   5
   6   2  10 41591.6 545.967   5
   6  -2 -10 37703.3 510.675   3
  -6   2 -10 46340.8 619.244   2
  -6  -2  10 41110.3 474.447   2
   6   2  10 46631.6 596.114   4
   6  -2 -10 40901.2 459.031   4
  -6  -2  10 41426.3 460.103   6
  -6   2 -10 40861.7 556.103   3
   6  -2 -12 6027.02 204.656   3
  -6  -2  12 6628.23 177.392   2
  -6   2 -12 6010.36 234.275   2
  -6   2 -12 6837.99 219.818   3
  -6  -2  12 7287.15 193.056   6
  -6   2 -14 9923.11 255.525   3
   6  -2 -14 9478.46 259.644   3
   6  -2 -14 9583.14 217.615   4
  -6   2 -16 313.977 50.0524   3
  -6  -2  16 431.906 52.6029   6
   6   2  16 470.264 65.5532   5
   6  -2 -16 393.190 47.8550   4
  -6  -2  16 349.569 46.2342   2
   6  -2 -16 319.564 57.8623   3
   6   2  18 1064.68 98.4759   5
  -6  -2  18 919.479 69.1953   6
   6  -2 -18 803.649 94.7625   3
  -6   2 -18 969.000 80.4610   3
   6  -2 -18 873.968 64.1575   4
  -6   2 -18 907.883 87.5857   2
  -6   2 -20 10790.8 262.126   3
   6  -2 -20 11167.4 222.637   4
  -6   2 -22 8229.28 232.234   3
   6  -2 -22 8235.70 303.647   3
   6  -2 -22 8023.28 186.866   4
   6  -2 -24 4382.11 231.731   3
   6  -3  21 21.9708 33.3254   4
  -6   3  21 23.3405 23.0716   2
  -6   3  21 41.6871 27.1887   6
  -6  -3 -21 71.4505 32.2557   2
   6  -3  19 211.229 65.7217   4
   6  -3  19 234.133 49.4068   5
   6   3 -19 173.011 45.2229   4
  -6   3  19 240.766 42.1472   2
  -6  -3 -19 274.416 57.3132   2
  -6   3  17 15.9088 18.3421   2
   6  -3  17 24.5313 33.2809   4
  -6  -3 -17 37.3789 32.3980   2
   6   3 -17 12.1360 25.7419   4
   6  -3  17 4.14020 21.7541   5
  -6   3  15 36.7255 32.7517   6
  -6   3  15 58.9749 28.6362   2
   6  -3  15 39.0802 31.7240   4
   6   3 -15 28.1902 28.3894   4
   6  -3  13 115.626 39.4773   4
   6   3 -13 104.566 34.3924   5
   6  -3  13 166.910 47.0018   5
  -6   3  13 73.1649 40.8965   6
  -6   3  13 113.150 33.6968   2
  -6  -3 -13 102.463 46.9752   2
   6   3 -13 104.543 36.9977   4
   6   3 -11 150.527 38.6193   5
  -6  -3 -11 102.773 40.2116   6
   6  -3  11 125.228 41.1885   5
  -6   3  11 101.742 40.3511   6
  -6   3  11 97.8408 31.5031   2
   6   3 -11 92.1812 36.4750   4
   6  -3  11 140.503 40.4359   4
  -6  -3 -11 104.560 44.1693   2
  -6   3   9 196.848 49.1965   6
   6  -3   9 209.467 44.7994   5
   6   3  -9 248.755 52.1788   4
  -6  -3  -9 155.093 49.9373   6
   6   3  -9 238.438 46.9063   5
  -6  -3  -7 109.083 41.8581   6
   6  -3   7 167.063 39.3634   5
  -6   3   7 155.777 37.2041   6
   6  -3   7 163.154 39.5956   4
   6   3  -7 227.904 50.4331   4
  -6  -3  -7 214.105 50.9097   2
   6  -3   5 468.769 57.2933   4
   6   3  -5 522.684 68.1697   4
   6   3  -5 388.839 55.9290   5
  -6  -3  -5 435.922 68.5413   6
  -6   3   3 289.681 42.3826   2
  -6  -3  -3 243.152 48.8396   2
  -6  -3  -3 308.251 57.4980   6
   6  -3   3 257.773 43.2266   5
   6   3  -3 252.086 49.1006   5
   6  -3   3 263.448 46.4293   4
  -6   3   1 165.946 38.7698   2
   6   3  -1 159.715 50.7162   4
   6   3  -1 180.256 45.1406   5
   6  -3   1 112.180 34.8715   5
  -6   3  -1 113.969 32.7711   3
   6   3   1 136.913 44.2062   5
  -6  -3   1 203.326 43.6451   2
  -6  -3   1 143.855 42.8518   6
  -6   3  -1 134.314 34.9788   2
   6  -3  -1 156.314 39.9250   4
   6   3   1 199.501 60.5208   4
  -6   3  -3 314.933 51.0372   3
  -6   3  -3 282.758 52.0851   2
  -6  -3   3 325.082 53.2944   2
  -6  -3   3 305.092 51.0720   6
   6   3   5 628.710 97.3872   4
  -6   3  -5 414.204 60.0117   3
  -6  -3   5 442.963 58.2112   6
  -6  -3   5 523.428 66.0506   2
  -6   3  -5 506.484 65.9604   2
   6  -3  -5 412.437 61.7007   3
   6   3   5 455.804 62.4656   5
   6  -3  -7 174.433 44.9988   3
  -6  -3   7 149.587 36.7540   6
   6  -3  -7 171.108 37.5109   4
   6   3   7 108.033 59.2782   4
  -6   3  -7 228.227 46.3487   3
  -6  -3   7 278.024 48.2436   2
  -6   3  -7 185.885 47.2630   2
   6  -3  -9 209.528 46.7991   3
  -6  -3   9 218.209 41.5598   6
  -6   3  -9 208.886 45.4488   3
  -6  -3   9 213.033 40.2109   2
   6  -3 -11 122.146 38.9911   3
  -6  -3  11 150.317 33.2637   6
   6  -3 -11 111.650 28.1624   4
  -6   3 -11 81.9504 30.7400   3
  -6   3 -11 123.099 45.8715   2
  -6  -3  13 126.193 31.2830   6
  -6   3 -13 137.415 35.7995   3
  -6  -3  13 122.840 28.7860   2
  -6   3 -13 60.5660 32.2290   2
   6  -3 -13 96.9162 26.8317   4
   6   3  15 87.1691 32.9232   5
   6  -3 -15 64.8469 24.5353   4
  -6   3 -15 34.3033 33.4178   2
   6  -3 -15 38.9255 24.9458   3
   6  -3 -17 37.1689 27.1552   3
  -6  -3  17 27.1186 20.2108   6
   6  -3 -17 35.0068 21.8195   4
   6   3  17 48.6214 29.6019   5
  -6   3 -17 43.3432 24.4910   3
  -6   3 -17 26.1001 31.1825   2
  -6  -3  19 250.542 37.5869   6
   6  -3 -19 237.863 36.0741   4
  -6   3 -19 196.720 37.4066   3
   6   3  19 251.961 55.6108   5
   6  -3 -19 260.239 53.7688   3
   6  -3 -21 35.1294 20.9793   4
   6  -3 -21 42.0460 31.6904   3
  -6   4  20 6547.84 232.075   6
  -6   4  18 1166.16 83.7420   2
   6  -4  18 1290.38 96.6006   5
  -6  -4 -16 174.297 51.1961   2
   6  -4  16 195.036 48.5999   4
  -6   4  16 137.245 47.2070   6
  -6   4  16 165.686 35.8821   2
   6  -4  16 114.681 38.2226   5
  -6   4  14 6313.39 217.654   6
   6  -4  14 6427.67 221.795   4
  -6  -4 -14 6292.67 268.877   2
   6   4 -14 5895.79 216.380   4
   6   4 -14 6276.27 182.064   5
   6  -4  14 5734.52 205.642   5
  -6   4  12 3700.21 139.110   2
   6   4 -12 4103.06 154.583   5
   6  -4  12 4292.85 172.690   5
   6   4 -12 3856.36 194.179   4
  -6  -4 -12 4569.01 230.877   2
  -6  -4 -10 21073.0 440.671   6
   6   4 -10 19922.9 476.784   4
   6  -4   8 4219.01 154.753   5
   6   4  -8 4076.89 159.785   5
  -6   4   8 3611.59 137.242   2
   6  -4   8 3899.87 155.672   4
   6   4  -8 3319.74 216.162   4
  -6  -4  -8 3818.01 183.534   6
   6   4  -6 152.203 70.4318   4
   6   4  -6 172.174 39.9257   5
   6  -4   6 119.240 33.9140   5
   6  -4   6 163.104 37.3429   4
  -6  -4  -6 163.515 48.6844   2
  -6  -4  -6 202.609 52.9592   6
  -6   4   6 153.301 32.1454   2
   6  -4   4 2533.47 113.076   5
   6   4  -4 2497.39 133.127   5
  -6   4   4 2780.71 125.411   2
  -6  -4  -4 2766.36 157.597   6
   6   4  -2 2685.17 138.963   5
  -6   4   2 2707.23 128.826   2
  -6  -4  -2 2722.72 157.941   6
   6  -4   2 2816.51 135.124   4
  -6  -4  -2 2904.49 153.171   2
  -6  -4   0 38986.6 570.558   6
  -6  -4   0 38243.5 533.891   2
  -6   4  -2 2493.77 127.876   3
   6   4   2 3002.59 156.740   5
  -6   4  -2 2882.47 139.018   2
  -6  -4   2 2569.40 133.533   2
  -6  -4   2 2822.31 150.058   6
  -6   4  -4 2808.77 137.325   3
  -6  -4   4 3093.16 148.889   2
  -6   4  -4 3062.55 153.605   2
  -6  -4   4 2606.22 137.426   6
   6  -4  -4 2740.61 130.807   4
  -6  -4   6 160.652 39.1678   6
   6  -4  -6 139.958 39.6605   3
  -6  -4   6 165.147 40.8973   2
  -6   4  -6 179.750 37.5172   3
   6  -4  -6 154.481 34.9242   4
  -6  -4   8 3913.29 148.404   6
   6  -4  -8 3909.54 167.850   3
  -6   4  -8 4204.59 200.392   2
   6  -4  -8 3828.72 140.019   4
   6   4   8 3741.95 164.345   5
   6  -4 -10 24509.1 411.161   3
  -6  -4  10 23402.1 346.175   2
   6   4  12 4037.51 165.474   5
  -6   4 -12 3539.85 154.301   3
   6  -4 -12 4220.10 169.187   3
   6  -4 -12 3633.28 128.748   4
  -6   4 -12 3515.62 179.985   2
  -6  -4  12 3631.22 129.106   2
  -6  -4  12 3659.22 129.040   6
   6   4  14 6022.54 203.022   5
   6  -4 -14 6101.20 200.898   3
  -6   4 -14 5883.74 197.948   3
  -6   4 -14 6646.74 235.562   2
   6  -4 -14 5904.32 153.413   4
  -6  -4  14 5894.30 151.297   6
  -6  -4  16 177.936 30.6945   6
   6  -4 -16 149.300 38.8438   3
  -6   4 -16 164.259 36.2399   3
   6  -4 -16 183.890 33.2116   4
   6   4  16 200.300 49.5618   5
   6  -4 -20 7720.45 180.812   4
  -6  -4  20 8132.89 188.038   5
   6  -5  15 25.9897 22.0372   5
   6   5 -13 501.572 65.7063   4
   6  -5  13 505.286 59.6740   4
   6   5 -13 512.642 51.7667   5
   6  -5  13 475.482 60.3462   5
   6  -5  11 143.367 34.5351   4
  -6   5  11 128.398 29.6733   2
   6  -5  11 177.414 40.7221   5
  -6  -5 -11 117.402 36.3308   6
   6   5 -11 126.644 31.7628   5
   6   5 -11 209.329 57.3623   4
   6  -5   9 27.3985 18.2099   4
  -6   5   9 25.7532 19.8356   2
   6  -5   9 35.8857 25.1223   5
   6   5  -9 45.2763 47.9500   4
  -6  -5  -9 26.7341 26.4197   6
   6   5  -9 23.3616 21.9921   5
  -6  -5  -7 78.1241 32.7089   6
   6   5  -7 98.2952 31.2129   5
  -6   5   7 67.0412 26.3098   2
  -6  -5  -7 77.3319 35.4521   2
  -6   5   5 331.081 46.3359   2
  -6  -5  -5 393.612 62.4896   2
  -6  -5  -5 320.435 54.0652   6
   6   5  -5 385.667 53.7651   5
   6   5  -3 630.785 67.5957   5
  -6  -5  -3 480.640 67.1109   6
   6   5  -3 443.753 123.726   4
  -6  -5  -3 581.896 70.4890   2
  -6  -5  -1 53.7654 32.7171   6
   6  -5   1 32.2859 23.8916   4
   6   5  -1 45.6260 26.8943   5
   6   5  -1 112.318 69.5509   4
  -6  -5  -1 54.6021 30.0396   2
  -6   5   1 47.0662 29.9082   2
  -6  -5   1 51.8000 28.4980   2
  -6  -5   1 62.0400 34.0919   6
  -6   5  -1 55.3811 32.6445   2
  -6   5  -3 749.467 89.2049   2
   6  -5  -3 608.261 61.7916   4
  -6  -5   3 513.873 64.2008   6
  -6   5  -3 513.163 57.1872   3
  -6  -5   3 623.429 66.4733   2
   6  -5  -5 361.744 50.9893   3
  -6  -5   5 394.339 54.2369   2
  -6   5  -5 396.657 51.4285   3
  -6   5  -5 462.385 77.8811   2
   6  -5  -5 377.661 47.3482   4
   6   5   5 367.990 53.8053   5
   6  -5  -7 105.655 28.0884   4
  -6  -5   7 111.198 31.1864   6
  -6   5  -7 128.291 32.8823   3
  -6  -5   7 78.0269 30.2388   2
  -6   5  -7 158.945 59.2287   2
  -6  -5   9 45.4715 22.2109   6
  -6   5  -9 67.7435 46.5191   2
   6  -5  -9 48.9500 23.4792   3
  -6  -5   9 27.4693 21.9108   2
   6   5   9 32.5832 27.3468   5
   6  -5 -11 158.486 34.8411   3
  -6  -5  11 183.924 33.1785   6
   6   5  11 169.768 38.1016   5
  -6   5 -11 281.767 66.6206   2
   6  -5 -11 161.819 30.1828   4
   6  -5 -13 423.827 44.1929   4
   6  -5 -13 422.338 54.6109   3
   6   5  13 474.047 58.1670   5
  -6  -5  13 422.794 43.7548   6
   6  -5 -17 5.64519 16.5446   4
  -6  -6  -8 1687.01 108.119   6
   6   6  -8 1187.24 121.331   4
  -6   6   6 478.294 54.7903   2
   6   6  -6 619.244 57.9855   5
  -6  -6  -6 563.462 71.4194   2
  -6  -6  -6 523.315 63.9032   6
  -6   6   4 2337.22 129.922   2
  -6  -6  -4 2650.29 135.786   6
   6   6  -4 2650.65 121.442   5
   6  -6   4 2484.78 112.301   4
  -6  -6  -4 2849.96 144.365   2
  -6  -6  -2 2105.04 124.586   6
  -6  -6  -2 1790.45 114.159   2
   6  -6   2 1812.43 95.7323   4
  -6  -6   0 23576.6 402.401   2
   6  -6   0 23261.1 342.402   4
  -6  -6   2 1801.40 106.002   2
   6   6   2 1952.77 107.301   5
   6  -6  -2 1841.92 98.4079   4
  -6  -6   4 3003.63 134.390   6
   6  -6  -4 2350.76 122.662   3
   6   6   4 2560.29 121.093   5
  -6  -6   4 2860.86 131.409   2
   6  -6  -4 2646.01 113.999   4
   6  -6  -6 528.131 57.6288   3
  -6  -6   6 616.323 64.9960   2
  -6   6  -6 532.371 108.317   2
   6   6   6 514.473 56.9101   5
  -6  -6   6 497.719 54.3548   6
   6  -6  -6 604.946 56.2635   4
   6  -6  -8 1820.16 87.0220   4
  -6   6  -8 2918.93 208.396   2
   6  -6 -10 14272.7 227.338   4
   6  -6 -12 2839.28 100.359   4
  -6  -7   3 297.419 44.2995   2
   7   0   0-3.46466 21.5400   5
   7   0   0-2.80287 19.7588   4
  -7   0   0 5.23673 26.3443   6
  -7   0  -2 3.04356 17.0248   3
   7   0   2-7.20802 26.7807   5
   7   0  -2-6.40099 23.7822   3
  -7   0   2 8.28223 31.1118   6
   7   0  -2-4.38416 21.4454   1
   7   0  -2 5.43850 19.1693   4
   7   0   2-2.79868 21.4784   4
  -7   0   4 2.88884 17.5272   2
  -7   0  -4-3.26797 19.8275   2
   7   0  -4 3.00355 19.1127   3
   7   0  -4 3.37918 26.3356   5
   7   0   4 7.04579 24.8346   5
  -7   0   4 8.60415 27.7873   6
   7   0  -4-2.70840 20.4583   4
   7   0   4 2.80988 21.5644   4
  -7   0  -4-3.25010 21.6012   3
   7   0   6 3.27819 18.8688   5
   7   0  -6 9.03373 24.1688   5
   7   0  -6 2.95480 20.8298   3
   7   0  -6-2.67686 20.5435   4
   7   0   6-2.83155 21.3885   4
  -7   0   6-2.90830 16.7398   2
  -7   0  -6 3.40840 17.9090   2
  -7   0  -8-3.71090 24.1445   2
  -7   0   8 2.98777 20.2671   2
  -7   0   8-2.95160 23.0033   6
   7   0  -8 2.64425 21.5243   4
   7   0   8-2.89549 20.0301   4
  -7   0  -8 3.69008 19.3890   3
   7   0  10 2.95261 19.2108   5
  -7   0  10 2.80752 17.0339   2
  -7   0 -10 3.87705 21.6870   2
   7   0 -10-2.51375 18.6792   4
   7   0  10-6.10957 23.0747   4
  -7   0 -10 7.07000 20.9046   3
   7   0  12-2.99815 18.1904   5
  -7   0  12 2.56705 18.0964   2
  -7   0 -12 4.01828 21.8060   2
  -7   0  12 3.23374 21.0399   6
   7   0  12 3.26733 23.8708   4
  -7   0 -12 10.0286 18.6990   3
   7   0  14-3.15890 19.6390   5
  -7   0 -14 12.8014 26.5290   2
  -7   0  14 7.14691 17.1022   2
  -7   0  14 2.94321 22.9379   6
   7   0  14 3.46370 24.8653   4
   7   0 -14 4.90581 19.9667   4
  -7   0 -14-3.18158 17.7968   3
  -7   0  16-2.45536 19.9868   6
  -7   0 -16 4.14818 18.6651   2
   7   0  16-3.44810 21.9415   5
  -7   0 -16 15.8416 19.2229   3
   7   0 -18 2.32843 15.1497   4
  -7   0 -18-3.66754 19.9026   2
  -7   0  18-2.18602 16.5124   2
  -7   0  18-2.08613 16.9812   6
  -7   0 -18-3.18291 16.7242   3
  -7   0 -20 6.55460 17.7849   2
  -7   0  20-1.79814 15.2346   6
  -7   0 -20-3.20940 15.6989   3
  -7   0 -22-5.71972 16.9120   2
  -7  -1 -21 622.666 67.4895   3
  -7   1  21 515.706 53.2839   2
  -7  -1 -19 7343.78 213.517   3
  -7  -1 -19 6949.86 223.142   2
  -7   1  17 5793.94 168.274   2
  -7  -1 -17 5107.19 200.813   2
   7  -1  17 6917.72 226.382   5
  -7  -1 -17 5759.27 186.086   3
   7   1 -17 6280.20 184.921   4
   7  -1  17 6113.66 223.084   4
   7  -1  15 14245.6 311.331   5
  -7   1  15 12275.6 234.424   6
  -7   1  15 11665.1 243.268   2
  -7  -1 -15 10584.7 292.891   2
  -7  -1 -15 12021.1 268.384   3
   7  -1  15 13209.3 310.458   4
  -7  -1 -13 3302.84 143.875   3
  -7   1  13 3755.23 139.365   6
   7   1 -13 3663.66 140.059   4
   7  -1  13 3811.90 162.078   4
  -7   1  13 3683.63 134.010   2
  -7  -1 -13 3519.51 171.952   2
   7  -1  13 3666.72 150.704   5
   7  -1  11 681.297 66.5350   5
  -7  -1 -11 529.439 62.8600   3
  -7   1  11 768.877 75.5309   6
  -7   1  11 725.148 61.6979   2
   7   1 -11 775.457 67.1932   4
   7  -1  11 781.749 72.6166   4
  -7   1   9 9347.96 258.100   6
   7  -1   9 7451.17 205.040   5
   7   1  -9 7723.46 222.244   5
   7  -1   9 7166.14 210.109   4
   7   1  -9 8005.77 201.572   4
  -7  -1  -9 8633.53 257.147   2
  -7   1   9 7851.17 212.720   2
  -7  -1  -7 4469.88 182.222   2
   7  -1   7 4301.22 158.078   4
   7  -1   7 3842.71 148.999   5
   7   1  -7 4061.72 162.435   5
  -7   1   5 37886.3 531.137   6
  -7  -1  -5 36724.6 507.541   2
  -7   1   5 36368.5 454.865   2
   7  -1   5 28302.5 391.736   4
   7   1  -5 33102.0 408.705   4
   7  -1   5 28101.5 415.545   5
  -7  -1  -3 5803.23 194.554   2
   7  -1   3 5479.36 172.334   4
   7   1  -3 5689.24 172.068   4
   7  -1   3 5402.41 185.663   5
   7   1  -3 5639.12 201.414   5
  -7  -1  -1 2292.38 105.236   6
   7   1  -1 2277.79 125.460   5
   7   1  -1 2384.49 113.204   4
  -7   1  -1 2043.10 107.910   2
  -7  -1   1 2595.89 125.879   2
  -7  -1   1 2120.08 99.9105   6
  -7   1  -1 2024.36 115.081   3
   7   1   1 2322.88 130.182   5
   7  -1  -1 2205.61 117.876   5
   7  -1  -1 2278.04 113.175   4
   7   1   1 2357.65 114.672   4
   7  -1  -3 5445.50 174.078   4
   7   1   3 5357.58 173.181   4
  -7   1  -3 5282.76 176.635   2
   7  -1  -3 5023.25 169.610   5
  -7   1  -5 30051.0 437.199   2
  -7  -1   5 30338.2 417.078   2
  -7   1  -5 32374.8 471.646   3
   7   1   5 30699.3 457.387   5
   7   1   5 31911.4 423.506   4
   7  -1  -5 31485.5 418.932   4
   7   1   7 4606.33 170.219   4
   7  -1  -7 4219.85 148.097   4
  -7  -1   7 3939.58 145.926   2
  -7   1  -7 4292.73 175.908   3
   7  -1  -7 3577.84 154.485   3
  -7  -1   7 4169.21 142.994   6
   7   1   7 4054.76 163.615   5
   7   1   9 8355.14 235.490   4
   7   1   9 6822.86 203.807   5
   7  -1  -9 6346.91 204.992   3
  -7   1  -9 7766.66 236.657   3
  -7   1  -9 8351.11 241.306   2
  -7  -1   9 7976.36 198.076   6
   7   1  11 805.277 82.2582   4
   7   1  11 675.712 65.3520   5
   7  -1 -11 539.994 67.3380   3
  -7   1 -11 644.567 71.7642   3
  -7  -1  11 751.901 65.8444   2
  -7   1 -11 672.144 75.3502   2
  -7  -1  11 861.549 70.3355   6
  -7   1 -13 3408.97 148.132   3
   7  -1 -13 3322.30 160.528   3
  -7  -1  13 3629.43 132.466   2
   7   1  13 3572.11 146.410   5
  -7   1 -15 12099.5 267.772   3
  -7  -1  15 11462.0 222.902   2
   7  -1 -15 12360.3 237.605   4
   7   1  17 5940.01 196.423   5
  -7  -1  17 5341.14 148.767   2
  -7   1 -17 5806.84 184.009   3
  -7   1 -19 8177.04 228.877   2
  -7   1 -19 7161.62 206.554   3
   7  -2  20-4.63211 25.9107   4
  -7   2  20 6.04020 17.2757   6
  -7   2  18 9.35443 21.9813   6
   7  -2  18 12.8102 28.3802   5
  -7   2  18 20.2048 19.7384   2
   7  -2  18 4.49881 25.8946   4
  -7  -2 -18 19.2294 21.5127   2
   7  -2  16 65.4549 38.8504   4
   7   2 -16 60.8299 28.5879   4
  -7   2  16 37.5665 21.6040   2
  -7   2  16 41.7584 25.5329   6
  -7  -2 -16 24.6857 26.7691   2
  -7   2  14 26.6920 29.8397   6
  -7  -2 -14 16.7883 20.5302   2
   7  -2  14 31.8238 27.1368   5
   7  -2  14 43.6645 32.7452   4
   7   2 -14 30.7212 22.4158   4
  -7   2  14 16.7003 18.8730   2
  -7   2  12 6.49263 27.8545   6
  -7  -2 -12 4.11872 23.0389   2
   7   2 -12 5.85295 25.7303   5
   7  -2  12 6.32436 21.8750   5
  -7   2  12 2.43039 13.9890   2
   7  -2  12 3.26526 22.1494   4
   7   2 -12 2.60936 18.0508   4
  -7  -2 -10 31.5879 23.9564   2
   7   2 -10 33.2109 27.1700   5
  -7   2  10 26.2458 17.7297   2
   7  -2  10 40.8582 24.0839   5
   7  -2  10 6.09292 21.4760   4
  -7  -2  -8 22.3104 26.2128   2
  -7  -2  -8 26.4902 28.4119   6
   7  -2   8 29.0369 22.6299   4
   7   2  -8 25.8730 24.0642   4
  -7   2   8 17.7679 17.5590   2
   7  -2   8 20.0275 21.2601   5
  -7  -2  -6 48.6202 29.4236   2
  -7  -2  -6 55.5803 27.4699   6
   7   2  -6 43.7315 27.4641   5
   7  -2   6 67.7077 26.5169   4
   7   2  -6 68.7442 28.0158   4
  -7  -2  -4 3.01378 23.4878   6
   7   2  -4-2.71517 22.1016   4
  -7   2   4-13.2597 17.9890   2
   7  -2   4-2.95911 22.7097   5
   7   2  -4 3.17128 19.7160   5
  -7  -2  -2 17.1836 25.7730   6
   7  -2   2 20.3443 20.8640   4
  -7   2   2 8.35730 16.4739   2
   7   2  -2 18.3724 27.3043   5
   7   2   0 67.4368 29.7672   4
   7  -2   0 47.9082 24.4809   4
  -7   2   0 46.8788 24.1787   2
   7  -2   0 34.9174 26.1856   5
  -7  -2   0 83.6887 31.3803   2
  -7   2  -2 10.0674 18.7714   3
  -7  -2   2 13.3173 20.7576   6
   7   2   2 6.28749 26.2914   4
   7  -2  -2 13.7496 21.4315   4
   7   2   2 26.4200 24.5569   5
  -7  -2   2 15.5934 19.8453   2
  -7   2  -2 6.26100 19.4625   2
  -7   2  -4-3.42038 18.5613   3
  -7  -2   4 2.98971 15.7091   2
  -7   2  -4 6.65721 19.6840   2
   7  -2  -4 3.51269 18.4570   3
  -7  -2   4-2.50484 22.0231   6
   7   2   4-6.87199 26.7784   4
   7  -2  -4-2.73531 18.9221   4
   7   2   4 3.76248 21.0462   5
  -7   2  -6 49.1973 25.6736   3
  -7  -2   6 51.2587 23.5002   2
  -7   2  -6 40.1965 26.1059   2
   7  -2  -6 47.4499 25.1851   3
  -7  -2   6 38.3046 23.8673   6
   7   2   6 79.7480 40.5669   4
   7  -2  -6 82.5740 27.2831   4
   7   2   6 52.9285 29.8955   5
  -7   2  -8 63.5778 28.3493   3
  -7  -2   8 53.3511 22.8886   2
  -7   2  -8 25.3052 25.9517   2
   7  -2  -8 12.8880 18.5454   3
  -7  -2   8 20.8447 22.4395   6
   7   2   8 40.6016 37.3591   4
   7   2   8 20.1885 24.1550   5
  -7  -2  10 17.0438 16.5163   2
  -7   2 -10 7.29250 24.2341   2
  -7  -2  10 29.5518 24.4786   6
   7   2  10 6.41656 20.4154   5
  -7   2 -10 27.6365 21.4772   3
  -7   2 -12 9.94374 18.5408   3
  -7   2 -12 3.78557 23.5351   2
   7  -2 -12 12.6197 22.6487   3
  -7  -2  12-4.50715 19.8140   6
   7  -2 -12 4.42555 16.7145   4
   7   2  12 18.5914 21.8432   5
  -7  -2  14 27.7043 20.0555   2
  -7   2 -14 11.2356 22.7229   2
   7  -2 -14 10.1779 20.5838   3
   7   2  14 9.32225 19.7736   5
   7  -2 -14 29.4909 21.0006   4
  -7   2 -14 12.3108 16.1714   3
  -7  -2  16 37.9552 23.6571   6
  -7   2 -16 34.9188 23.6867   2
  -7   2 -16 32.0320 18.5301   3
   7  -2 -16 39.0788 20.3616   4
   7  -2 -16 55.6437 29.7738   3
  -7   2 -18 34.4394 20.2316   3
  -7  -2  18 28.6608 20.0644   6
  -7   2 -18 15.4455 22.1762   2
   7  -2 -18 30.3933 27.6290   3
   7  -3  17 5861.83 221.514   4
   7  -3  17 5792.15 214.734   5
  -7   3  15 10644.5 224.583   2
   7   3 -15 10624.8 233.746   5
   7   3 -13 2868.98 127.003   5
   7  -3  13 3234.22 147.076   5
  -7  -3 -13 2485.60 145.069   2
   7   3 -13 2188.22 124.999   4
   7  -3  13 2838.01 138.509   4
  -7   3  13 2155.01 102.486   2
   7   3 -11 467.836 62.5006   4
  -7  -3 -11 387.302 59.4559   2
   7  -3  11 386.995 54.0088   4
  -7  -3 -11 380.005 60.0633   6
   7   3 -11 386.212 51.5028   5
   7  -3   9 5157.18 167.360   5
   7   3  -9 5591.04 181.742   5
   7   3  -9 5236.80 185.403   4
   7  -3   9 4998.39 168.608   4
  -7  -3  -9 5166.66 199.860   6
   7  -3   7 2801.24 123.637   5
   7   3  -7 2929.75 134.519   5
   7   3  -7 3198.78 147.706   4
  -7  -3  -7 2692.47 145.363   6
   7  -3   5 21612.8 340.891   5
   7   3  -5 21481.1 355.067   5
   7  -3   5 20875.2 336.521   4
  -7  -3  -5 21125.7 385.516   6
  -7   3   3 4080.26 142.105   2
  -7  -3  -3 4065.63 159.770   2
   7  -3   3 4095.31 148.254   4
  -7  -3  -1 1105.46 86.5879   6
   7   3  -1 1168.62 91.3745   5
  -7  -3  -1 1310.10 90.6340   2
  -7   3   1 1084.42 77.3809   2
   7  -3   1 1120.60 80.2246   4
  -7  -3   1 1021.04 80.6031   6
   7   3   1 1164.34 95.8117   5
  -7   3  -1 969.184 78.6089   3
  -7   3  -1 1014.32 76.4926   2
  -7   3  -3 4266.48 163.472   3
   7  -3  -3 4194.87 147.867   4
  -7  -3   3 4703.71 174.243   2
  -7   3  -3 4317.50 159.028   2
   7   3   3 4416.65 182.436   5
  -7  -3   5 25221.7 382.822   2
  -7   3  -5 23782.9 407.189   2
  -7  -3   5 20595.2 323.971   6
   7   3   5 24716.9 410.622   5
   7  -3  -5 20592.0 369.987   3
  -7  -3   7 2968.82 125.648   2
  -7  -3   7 2873.38 117.609   6
   7  -3  -7 2628.25 128.826   3
  -7   3  -9 5169.84 206.845   2
  -7  -3   9 5574.38 163.238   2
   7  -3  -9 4986.77 151.065   4
   7   3   9 5344.04 182.362   5
  -7  -3  11 349.509 42.6558   6
   7  -3 -11 367.802 42.9205   4
   7  -3 -11 273.143 48.0176   3
  -7  -3  11 307.724 39.9650   2
  -7   3 -11 259.438 53.2547   2
  -7   3 -11 263.037 44.1494   3
   7  -3 -13 2337.23 120.247   3
  -7  -3  13 2295.05 100.319   2
  -7   3 -13 2397.10 119.014   3
   7  -3 -13 2453.93 99.8116   4
  -7  -3  13 2730.38 104.487   6
  -7   3 -15 9230.46 225.110   3
   7  -3 -15 9250.27 185.766   4
   7  -3 -17 4186.15 166.173   3
   7   4 -14 9.06599 18.4494   5
   7  -4  14 20.6014 25.5141   5
   7  -4  12 95.6911 31.7168   4
  -7  -4 -12 63.4379 35.4595   6
   7   4 -12 100.731 28.9203   5
   7  -4  12 145.859 38.3575   5
  -7  -4 -10 70.5737 32.7897   2
   7   4 -10 46.5535 34.5930   4
   7  -4  10 42.3103 25.6706   5
  -7  -4 -10 88.1130 32.4305   6
   7   4 -10 97.4369 28.7608   5
   7   4  -8 32.3869 32.7498   4
   7  -4   8 75.6148 28.0772   4
   7   4  -8 109.705 30.8929   5
  -7  -4  -8 82.9113 34.2341   6
  -7   4   8 77.1509 22.5211   2
  -7  -4  -6 32.6072 28.2360   6
   7  -4   6 35.7871 21.6574   4
  -7  -4  -6 39.9119 24.7148   2
   7   4  -6 34.9325 47.3920   4
  -7   4   6 33.1628 16.4284   2
   7   4  -4 9.22345 55.9608   4
  -7  -4  -4 7.18299 21.7904   6
   7  -4   4 10.3564 18.2518   4
  -7   4   4 2.32118 15.1025   2
   7   4  -4 8.73720 20.1471   5
  -7  -4  -2 27.7314 23.6471   2
  -7  -4  -2 30.4346 27.9062   6
   7   4  -2 109.436 87.0474   4
  -7   4   2 19.6513 16.9927   2
   7   4  -2 30.2622 24.2890   5
  -7  -4   0 218.167 39.2149   2
   7  -4   0 219.168 38.5836   4
  -7  -4   0 227.439 43.0694   6
   7   4   0 184.372 39.3158   5
  -7   4  -2 39.3581 20.8902   3
  -7  -4   2 14.9303 23.6217   6
   7   4   2 27.0240 25.5161   5
  -7   4  -2 45.8618 23.3323   2
  -7  -4   4 18.4237 23.5655   2
  -7   4  -4 2.92704 14.3178   3
   7  -4  -4 2.51686 16.3756   4
  -7   4  -4 3.20300 20.8399   2
   7  -4  -4 6.15037 18.6578   3
  -7   4  -6 50.8229 23.2993   3
   7  -4  -6 12.0257 16.3150   3
  -7  -4   6 51.2926 26.0372   6
  -7   4  -6 60.1872 31.8608   2
   7   4   6 16.8985 23.8252   5
  -7  -4   6 46.2013 25.0843   2
   7  -4  -8 108.191 27.2903   4
  -7   4  -8 78.3462 25.2070   3
  -7  -4   8 81.1881 26.4389   2
  -7   4  -8 65.2064 34.5177   2
  -7  -4   8 104.935 28.5331   6
  -7  -4  10 66.4944 21.8694   6
   7  -4 -10 57.7897 22.0477   4
   7  -4 -10 62.9801 26.6259   3
  -7   4 -10 77.3850 24.5923   3
  -7  -4  10 76.2738 24.0859   2
  -7   4 -10 27.7521 26.3499   2
  -7  -4  12 86.0675 24.0812   6
   7  -4 -12 88.0255 23.2876   4
   7  -4 -12 74.0913 27.3372   3
  -7   4 -12 42.0502 29.3377   2
  -7   4 -12 110.564 28.5591   3
   7  -4 -14 27.8648 19.2760   3
  -7  -5 -11 436.434 58.0773   6
   7   5  -9 6805.09 271.450   4
  -7  -5  -7 1960.90 117.307   6
   7   5  -7 2116.52 101.456   5
   7   5  -5 19584.2 316.217   5
  -7  -5  -5 19612.2 345.650   2
   7   5  -3 2270.36 115.297   5
  -7  -5  -3 2273.46 113.587   2
  -7  -5  -3 2186.13 120.674   6
  -7   5   1 1785.20 99.2295   2
   7   5  -1 1534.92 93.0308   5
  -7  -5  -1 1541.93 99.8688   6
  -7  -5   1 1674.19 98.3752   2
   7  -5  -1 1685.47 91.2996   4
   7  -5  -3 2321.76 114.252   3
  -7  -5   3 2601.74 121.418   2
  -7  -5   3 2458.26 117.500   6
   7   5   3 2373.45 116.573   5
  -7   5  -5 18314.0 304.869   3
   7  -5  -5 17715.1 310.880   3
   7  -5  -5 19957.3 297.063   4
  -7   5  -5 23789.3 450.877   2
  -7  -5   5 22949.9 362.173   2
  -7  -5   5 19494.2 312.317   6
  -7  -5   7 2131.55 101.082   6
  -7   5  -7 2281.16 151.246   2
  -7  -5   7 2455.24 113.708   2
   7  -5  -7 2009.30 100.525   3
  -7   5  -9 3173.68 183.588   2
  -7   5 -11 574.083 78.4880   2
   8   0   0 24926.9 395.111   5
   8   0   0 26514.6 338.670   4
   8   0   2 3090.03 138.727   5
   8   0  -2 2832.45 114.608   4
  -8   0   4 2985.40 119.560   2
   8   0   4 2662.19 115.188   4
   8   0  -4 2985.53 116.565   4
  -8   0  -6 524.558 55.5551   2
   8   0   6 595.096 61.0481   5
   8   0   6 561.134 56.9184   4
  -8   0   8 3126.45 122.675   2
  -8   0  -8 2831.64 124.929   2
   8   0   8 2538.13 115.460   5
   8   0   8 2622.51 117.744   4
   8   0  -8 2911.06 114.721   4
  -8   0 -10 17660.9 317.820   2
   8   0  10 17463.9 304.795   4
   8   0 -10 17771.1 277.160   4
  -8   0  12 3307.79 119.826   2
  -8   0 -12 3103.46 136.966   2
  -8   0  12 3103.29 129.589   6
   8   0  12 3106.58 125.400   5
   8   0  12 3211.80 139.119   4
   8   0 -12 3466.10 124.569   4
  -8   0  14 6446.31 169.383   6
  -8   0  14 6366.21 162.045   2
  -8   0  16 429.457 44.4082   6
   8  -1  15 29.9411 29.5961   4
   8  -1  13 5.37236 18.9362   5
  -8   1  13 2.04420 15.6882   2
   8  -1  13 5.91796 21.6180   4
   8  -1  11 36.5487 21.8328   5
  -8   1  11 44.6910 20.1090   2
   8   1 -11 61.1561 25.3399   4
  -8  -1  -9 77.7855 27.8259   2
  -8   1   9 48.1518 22.4321   2
   8  -1   9 73.0963 28.4051   4
   8  -1   7 29.7544 21.7104   5
  -8  -1  -7 31.4391 20.5178   2
   8   1  -7 20.0649 18.6450   4
   8  -1   7 16.5344 16.3400   4
   8   1  -5 127.985 35.4093   5
   8  -1   5 129.268 32.1373   5
  -8  -1  -5 150.392 32.6111   2
  -8   1   5 143.948 30.6443   2
   8   1  -5 149.353 31.1727   4
   8  -1   5 137.629 29.6861   4
   8  -1   3 15.1762 22.1752   5
   8   1  -3 21.3996 25.2280   5
  -8  -1  -3 17.8843 15.5012   2
   8   1  -3 11.7291 17.7194   4
   8  -1   3 13.6174 17.6878   4
   8   1  -1 137.743 39.0329   5
  -8   1   1 147.521 30.5354   2
   8  -1   1 124.263 27.5865   4
  -8   1  -1 138.815 31.0066   2
  -8  -1   1 127.497 29.7521   2
   8   1   1 135.095 31.9630   4
   8  -1  -1 118.215 28.0985   4
  -8   1  -3 5.87117 18.2507   3
   8   1   3 19.4919 23.3215   5
   8   1   3 23.2952 23.2930   4
   8  -1  -3 11.0801 18.0384   4
  -8  -1   3 14.4616 16.9911   2
  -8   1  -3 32.0356 18.3115   2
  -8   1  -5 157.795 37.8133   3
   8   1   5 97.5749 36.5351   5
   8  -1  -5 159.415 30.6329   4
  -8   1  -5 167.714 32.2730   2
  -8  -1   5 163.967 31.0902   2
  -8  -1   7 38.7219 25.6689   6
  -8   1  -7 18.6196 19.7472   3
   8   1   7 26.0484 23.5594   5
   8  -1  -7 26.4277 20.9147   4
   8   1   7 8.75853 24.4161   4
  -8   1  -7 13.9164 18.4985   2
  -8  -1   7 27.1525 17.3652   2
  -8  -1   9 57.0013 26.4291   6
   8  -1  -9 81.3635 25.1566   4
  -8   1  -9 68.8029 28.1440   3
  -8   1  -9 73.6707 26.5189   2
  -8  -1   9 44.2016 23.5573   2
  -8  -1  11 46.1533 25.0460   6
  -8   1 -11 33.3998 22.5625   3
   8   1  11 46.7694 23.6467   5
   8  -1 -11 51.8675 21.6200   4
  -8   1 -11 43.1743 22.5305   2
  -8  -1  11 52.6042 21.4975   2
  -8  -1  13 12.4104 18.7487   6
  -8   1 -13 6.27843 15.3556   2
  -8   1 -13 5.87180 14.9032   3
  -8  -1  15 17.5587 19.8431   6
  -8   1 -15 19.8649 18.4640   3
  -8  -1  15 3.82976 16.8361   2
   8  -2  12 2438.84 122.390   4
   8  -2  12 2567.73 116.464   5
   8   2 -10 14387.6 257.758   4
   8  -2  10 14239.3 278.830   4
   8  -2  10 13636.6 256.779   5
   8   2  -8 3762.24 134.231   4
   8  -2   8 3419.02 129.411   5
   8   2  -8 3340.39 134.679   5
  -8   2   8 3279.73 116.875   2
   8  -2   6 394.305 45.9249   4
   8   2  -6 390.674 48.2175   4
   8  -2   6 378.048 47.8438   5
   8   2  -6 399.481 50.6262   5
  -8  -2  -6 498.346 55.3093   2
   8  -2   4 2002.50 95.4499   4
   8   2  -4 2119.65 108.569   5
   8  -2   2 2253.50 99.0690   4
   8   2  -2 2455.17 116.083   4
  -8  -2  -2 2205.80 104.333   2
   8   2   0 23607.2 364.192   4
   8   2   0 23686.9 391.369   5
   8   2   2 2611.59 131.493   5
  -8  -2   2 2037.14 93.7179   6
   8  -2  -2 2178.73 98.8724   4
  -8   2  -2 2806.19 121.175   2
   8  -2  -2 2201.13 122.917   3
  -8  -2   2 2291.36 104.539   2
  -8  -2   4 2536.85 108.090   2
  -8   2  -4 2310.43 118.193   3
   8  -2  -4 2079.53 116.613   3
  -8  -2   4 1960.41 89.7261   6
   8   2   4 2458.94 123.768   5
   8  -2  -4 2232.28 100.568   4
  -8  -2   6 354.246 41.5074   6
   8   2   6 553.685 70.7743   4
   8  -2  -6 469.134 45.9886   4
  -8   2  -6 430.281 54.9243   3
   8  -2  -6 307.641 50.1220   3
  -8   2  -6 490.292 57.3961   2
   8  -2  -8 3629.74 122.967   4
  -8   2  -8 3752.52 148.256   3
  -8  -2   8 3783.58 122.155   6
   8   2   8 3836.80 145.101   5
  -8  -2   8 3598.84 124.614   2
  -8  -2  10 14308.9 245.416   2
  -8   2 -10 14773.6 289.697   3
  -8  -2  12 2477.19 102.868   2
  -8   2 -12 2103.43 122.428   2
  -8   2 -12 2300.60 113.065   3
  -8  -2  14 4558.83 133.211   2
   8   3  -9 14.1975 18.9919   5
   8   3  -9 12.0629 22.4093   4
   8   3  -7 74.3968 30.3263   4
   8  -3   7 86.7372 25.6410   4
   8   3  -7 60.5425 25.3808   5
   8   3  -5 157.954 41.7876   4
   8  -3   5 85.3713 26.0022   4
   8   3  -3 236.544 51.5456   4
   8  -3   3 159.089 31.9806   4
   8   3  -3 166.052 36.3726   5
  -8   3   3 164.306 28.5517   2
  -8  -3  -3 194.113 36.8610   2
   8  -3   1 70.8153 22.1719   4
   8   3  -1 99.5833 48.1434   4
  -8  -3  -1 82.5730 28.0860   6
  -8   3   1 81.5570 24.3952   2
  -8  -3  -1 93.6319 26.4183   2
   8   3  -1 79.0190 28.9058   5
   8  -3  -1 84.8230 25.4083   4
   8   3   1 75.7543 57.5542   4
  -8  -3   1 87.6611 26.9318   6
  -8  -3   1 64.3096 24.4292   2
  -8   3  -1 62.9397 22.7534   2
   8   3   1 77.1233 30.4690   5
  -8   3  -3 169.175 34.1294   3
  -8   3  -3 180.629 35.3560   2
  -8  -3   3 144.211 30.4275   2
  -8  -3   3 153.524 32.0828   6
   8  -3  -5 134.021 27.6905   4
  -8   3  -5 131.198 31.2290   3
  -8   3  -5 97.6687 31.8999   2
  -8  -3   5 114.534 26.9079   2
  -8  -3   5 136.547 29.5880   6
   8  -3  -5 82.9230 29.0299   3
   8   3   5 144.242 35.8459   5
  -8   3  -7 65.1337 27.9118   2
  -8  -3   7 51.0010 22.1067   2
  -8   3  -7 69.7179 25.0961   3
   8  -3  -7 40.5719 24.3408   3
   8   3   7 50.4396 24.6376   5
  -8   3  -9 3.41276 18.5200   2
  -8  -3   9 14.5461 14.9178   2
  -8   3  -9-2.69513 16.3520   3
  -8  -3   9 23.5986 17.7591   6
   8  -3  -9 18.5543 18.3361   3
  -8  -3  11 74.0980 22.0231   2
   8  -3 -11 42.6805 23.4536   3
   8  -3 -13 94.1891 28.9787   3
   8   4  -6 746.978 115.067   4
   8   4  -4 3354.66 271.171   4
  -8  -4  -4 2043.08 104.876   6
   8   4  -2 4788.62 429.115   4
  -8  -4  -2 1795.66 95.6662   6
  -8  -4   0 14720.4 257.687   6
  -8  -4   2 1724.80 88.7334   6
   8  -4  -2 1598.74 100.097   3
   8  -4  -4 2047.54 107.367   3
   9   0   6 10.0988 17.1260   5
   9   1   1 1454.38 81.2167   4
   9   1   1 1669.30 104.693   5
   9   1   3 3346.20 123.348   4
   9   1   3 3015.30 127.507   5
   9   1   5 11029.6 233.597   4
   9   2  -2 7.55370 19.6232   5
   9   2   2 9.62686 24.6271   4
   0   0   0    0.00    0.00   0

TITL SrSnO_I19VT_01_100_2_a21am in A2(1)am
REM A2(1)am (#36 with fixed user cell!)
CELL 0.68890   5.690771   5.719639  20.624436  90.0000  90.0000  90.0000
ZERR    4.00   0.000131   0.000144   0.000483   0.0000   0.0000   0.0000
LATT -5
SYMM  x+1/2,-y,-z
SYMM  x+1/2,-y, z
SYMM  x, y,-z
SFAC O Sr Sn
UNIT 28.00 12.00 8.00
TREF
HKLF 4
END
;
_shelx_hkl_checksum                3174
_olex2_submission_special_instructions  'No special instructions were received'
_oxdiff_exptl_absorpt_empirical_details
;
Empirical correction (ABSPACK) includes:
- Absorption correction using spherical harmonics
- Frame scaling
;
_oxdiff_exptl_absorpt_empirical_full_max  18.035
_oxdiff_exptl_absorpt_empirical_full_min  0.428
loop_
  _twin_individual_id
  _twin_individual_mass_fraction_refined
 1 0.525(19)
 2 0.475(19)
