# Supplementary material for: The varying temperature- and pressure-induced phase transition pathways in hybrid improper ferroelectric Sr3Sn2O7
Source: Acta Crystallogr B Struct Sci Cryst Eng Mater. 2025 Apr 14;81(Pt 3):318–24. doi: 10.1107/S2052520625002306 (PMC12147935; doi:10.1107/S2052520625002306)
Supplement: Supplementary file 1 [file b-81-00318-sup1.zip › SSO_HP_VT_CIFs/SSO_VT_CIFS/SrSnO_I19VT_02_140_v4_a21am.cif]

data_srsno_i19vt_02_140_v4_a21am

# start Validation Reply Form
_vrf_PLAT109_srsno_i19vt_02_140_v4_a21am
;
PROBLEM: Twinning Matrix = Alternate Inversion Twinning .          ? Check 
RESPONSE: The present system stems from a cetrosymmetric, tetragonal 
aristotype. This can be modelled using a twin law given by 
(0 1 0 -1 0 0 0 0 1 4). The two-fold twin was subsequently chosen over 
the inversion twin law to explicitly depict the twinning present as viewed 
from the perspective of the relevant properties (i.e., hybrid improper 
ferroelectric polarisation).
;
_vrf_PLAT971_srsno_i19vt_02_140_v4_a21am
;
PROBLEM: Check Calcd Resid. Dens.  0.65Ang From Sn1             5.72 eA-3  
RESPONSE: The sample is highly absorbing and contains a significant 
proportion of heavy elements. While efforts have been made to account
for this as best as possible, the diffractometer upon which the data 
were collected lacks a camera with which to obtain a true representation
of the crystal for a more explicit correction. The impact of this upon
the data is further compounded by the crystal existing as a highly 
anisotropic plate. Errors carried through from this in the intensities will 
increase the residual levels in the model. This is in addition to the typical
fourier rippling that is expected at heavy elements, and the impact of the
spherical contraction of the valence shell owed to the ionisation of these 
metals in this highly charge system. Since these residuals exist close to 
these heavy metal centres and the model (and symmetry) has been thoroughly 
evaluated (see the manuscript), these are believed to have no physical 
significance.
;
_vrf_PLAT097_srsno_i19vt_02_140_v4_a21am
;
PROBLEM: Large Reported Max.  (Positive) Residual Density       6.17 eA-3  
RESPONSE: The sample is highly absorbing and contains a significant 
proportion of heavy elements. While efforts have been made to account
for this as best as possible, the diffractometer upon which the data 
were collected lacks a camera with which to obtain a true representation
of the crystal for a more explicit correction. The impact of this upon
the data is further compounded by the crystal existing as a highly 
anisotropic plate. Errors carried through from this in the intensities will 
increase the residual levels in the model. This is in addition to the typical
fourier rippling that is expected at heavy elements, and the impact of the
spherical contraction of the valence shell owed to the ionisation of these 
metals in this highly charge system. Since the residual exists close to 
a heavy metal centre and the model (and symmetry) has been thoroughly 
evaluated (see the manuscript), it is believed to have no physical 
significance.
;
_vrf_PLAT196_srsno_i19vt_02_140_v4_a21am
;
PROBLEM: No TEMP record and measurement temperature .NE.         293 Degree
RESPONSE: Model incorporates no riding hydrogens so no TEMP record is 
required. 
;
_vrf_PLAT972_srsno_i19vt_02_140_v4_a21am
;
PROBLEM: Check Calcd Resid. Dens.  1.78Ang From Sr2            -2.54 eA-3  
RESPONSE: The sample is highly absorbing and contains a significant 
proportion of heavy elements. While efforts have been made to account
for this as best as possible, the diffractometer upon which the data 
were collected lacks a camera with which to obtain a true representation
of the crystal for a more explicit correction. The impact of this upon
the data is further compounded by the crystal existing as a highly 
anisotropic plate. Errors carried through from this in the intensities will 
increase the residual levels in the model. This is in addition to the typical
fourier rippling that is expected at heavy elements, and the impact of the
spherical contraction of the valence shell owed to the ionisation of these 
metals in this highly charge system. Since these residuals exist close to 
these heavy metal centres and the model (and symmetry) has been thoroughly 
evaluated (see the manuscript), these are believed to have no physical 
significance.
;
_vrf_PLAT974_srsno_i19vt_02_140_v4_a21am
;
PROBLEM: Check Calcd Negative Resid. Density on       Sr1      -1.62 eA-3  
RESPONSE: The sample is highly absorbing and contains a significant 
proportion of heavy elements. While efforts have been made to account
for this as best as possible, the diffractometer upon which the data 
were collected lacks a camera with which to obtain a true representation
of the crystal for a more explicit correction. The impact of this upon
the data is further compounded by the crystal existing as a highly 
anisotropic plate. Errors carried through from this in the intensities will 
increase the residual levels in the model. This is in addition to the typical
fourier rippling that is expected at heavy elements, and the impact of the
spherical contraction of the valence shell owed to the ionisation of these 
metals in this highly charge system. Since these residuals exist close to 
these heavy metal centres and the model (and symmetry) has been thoroughly 
evaluated (see the manuscript), these are believed to have no physical 
significance.
;
# end Validation Reply Form

_audit_creation_date               2025-01-09
_audit_creation_method
;
Olex2 1.5-ac7-013
(compiled 2025.01.02 svn.rf662f148 for Rigaku Oxford Diffraction, GUI svn.r7109)
;
_shelx_SHELXL_version_number       '2019/3'
_audit_contact_author_address      
;
Dept. of Chemistry, University of Warwick, Gibbet Hill Road, Coventry, CV4 7AL
;
_audit_contact_author_email        ?
_audit_contact_author_name         'Evie Ladbrook'
_audit_contact_author_phone        ?
_publ_contact_author_id_orcid      ?
_publ_section_references
;
Dolomanov, O.V., Bourhis, L.J., Gildea, R.J, Howard, J.A.K. & Puschmann, H.
 (2009), J. Appl. Cryst. 42, 339-341.

Sheldrick, G.M. (2015). Acta Cryst. A71, 3-8.

Sheldrick, G.M. (2015). Acta Cryst. C71, 3-8.
;
_chemical_name_common              ?
_chemical_name_systematic          ?
_chemical_formula_moiety           'O7 Sn2 Sr3'
_chemical_formula_sum              'O7 Sn2 Sr3'
_chemical_formula_weight           612.24
_chemical_absolute_configuration   rm
_chemical_melting_point            ?
_chemical_oxdiff_formula           'Sr3 Sn2 O7'
loop_
  _atom_type_symbol
  _atom_type_description
  _atom_type_scat_dispersion_real
  _atom_type_scat_dispersion_imag
  _atom_type_scat_source
 'O' 'O' 0.0101 0.0057 'International Tables Vol C Tables 4.2.6.8 and 6.1.1.4'
 'Sr' 'Sr' -1.1610 3.0594
 'International Tables Vol C Tables 4.2.6.8 and 6.1.1.4'
 'Sn' 'Sn' -0.6810 1.3529
 'International Tables Vol C Tables 4.2.6.8 and 6.1.1.4'

_shelx_space_group_comment
;
The symmetry employed for this shelxl refinement is uniquely defined
by the following loop, which should always be used as a source of
symmetry information in preference to the above space-group names.
They are only intended as comments.
;
_space_group_crystal_system        'orthorhombic'
_space_group_IT_number             36
_space_group_name_H-M_alt          'A 21 a m'
_space_group_name_Hall             'A -2 2a'
loop_
  _space_group_symop_operation_xyz
 'x, y, z'
 'x+1/2, -y, -z'
 'x, y, -z'
 'x+1/2, -y, z'
 'x, y+1/2, z+1/2'
 'x+1/2, -y+1/2, -z+1/2'
 'x, y+1/2, -z+1/2'
 'x+1/2, -y+1/2, z+1/2'

_cell_length_a                     5.69167(13)
_cell_length_b                     5.72083(14)
_cell_length_c                     20.6282(5)
_cell_angle_alpha                  90
_cell_angle_beta                   90
_cell_angle_gamma                  90
_cell_volume                       671.68(3)
_cell_formula_units_Z              4
_cell_measurement_reflns_used      4227
_cell_measurement_temperature      140
_cell_measurement_theta_max        33.9520
_cell_measurement_theta_min        1.9110
_shelx_estimated_absorpt_T_max     ?
_shelx_estimated_absorpt_T_min     ?
_exptl_absorpt_coefficient_mu      28.442
_exptl_absorpt_correction_T_max    0.01076
_exptl_absorpt_correction_T_min    0.00082
_exptl_absorpt_correction_type     sphere
_exptl_absorpt_process_details
;
CrysAlisPro 1.171.42.49 (Rigaku Oxford Diffraction, 2022)
Spherical absorption correction
using equivalent radius and absorption coefficient.
Empirical absorption correction using spherical harmonics,
implemented in SCALE3 ABSPACK scaling algorithm.
;
_exptl_absorpt_special_details     ?
_exptl_crystal_colour              'clear colourless'
_exptl_crystal_colour_lustre       clear
_exptl_crystal_colour_primary      colourless
_exptl_crystal_density_diffrn      6.054
_exptl_crystal_density_meas        ?
_exptl_crystal_density_method      ?
_exptl_crystal_description         plate
_exptl_crystal_F_000               1080
_exptl_crystal_size_max            0.05
_exptl_crystal_size_mid            0.05
_exptl_crystal_size_min            0.015
_exptl_crystal_size_rad            0.400
_exptl_transmission_factor_max     ?
_exptl_transmission_factor_min     ?
_diffrn_reflns_av_R_equivalents    0.0632
_diffrn_reflns_av_unetI/netI       0.0307
_diffrn_reflns_Laue_measured_fraction_full  0.997
_diffrn_reflns_Laue_measured_fraction_max  0.968
_diffrn_reflns_limit_h_max         8
_diffrn_reflns_limit_h_min         -9
_diffrn_reflns_limit_k_max         9
_diffrn_reflns_limit_k_min         -8
_diffrn_reflns_limit_l_max         33
_diffrn_reflns_limit_l_min         -32
_diffrn_reflns_number              11705
_diffrn_reflns_point_group_measured_fraction_full  0.995
_diffrn_reflns_point_group_measured_fraction_max  0.936
_diffrn_reflns_theta_full          24.415
_diffrn_reflns_theta_max           34.106
_diffrn_reflns_theta_min           1.914
_diffrn_ambient_temperature        140
_diffrn_detector                   'Hybrid Pixel Array Detector'
_diffrn_detector_area_resol_mean   5.8140
_diffrn_measured_fraction_theta_full  0.997
_diffrn_measured_fraction_theta_max  0.968
_diffrn_measurement_details
;
List of Runs (angles in degrees, time in seconds):

  # Type    Start    End  Width  t~exp~   \w     \q     \k     \f   Frames
--------------------------------------------------------------------------
  1  \f      0.00 360.00   0.20    0.20   0.00   0.00   0.00    --  1800
  2  \w   -150.00  20.00   0.20    0.20    --   25.00   0.00 288.00  850
  3  \w   -150.00  20.00   0.20    0.20    --   25.00   0.00 216.00  850
  4  \w   -150.00  20.00   0.20    0.20    --   25.00   0.00 144.00  850
  5  \w   -150.00  20.00   0.20    0.20    --   25.00   0.00  72.00  850
  6  \w   -150.00  20.00   0.20    0.20    --   25.00   0.00   0.00  850
;
_diffrn_measurement_device         'abstract diffractometer'
_diffrn_measurement_device_type   
 'dectris-CrysAlisPro-abstract goniometer imported dectris images'
_diffrn_measurement_method         '\w and \f scans'
_diffrn_orient_matrix_type        
 'CrysAlisPro convention (1999,Acta A55,543-557)'
_diffrn_orient_matrix_UB_11        -0.0016674103
_diffrn_orient_matrix_UB_12        -0.0081429151
_diffrn_orient_matrix_UB_13        0.0333205400
_diffrn_orient_matrix_UB_21        -0.1204983959
_diffrn_orient_matrix_UB_22        -0.0109924370
_diffrn_orient_matrix_UB_23        -0.0006624610
_diffrn_orient_matrix_UB_31        0.0111449137
_diffrn_orient_matrix_UB_32        -0.1196404398
_diffrn_orient_matrix_UB_33        -0.0021950996
_diffrn_radiation_monochromator    synchrotron
_diffrn_radiation_probe            x-ray
_diffrn_radiation_type             synchrotron
_diffrn_radiation_wavelength       0.6889
_diffrn_source                     synchrotron
_reflns_Friedel_coverage           0.781
_reflns_Friedel_fraction_full      0.993
_reflns_Friedel_fraction_max       0.897
_reflns_number_gt                  1398
_reflns_number_total               1453
_reflns_special_details
;
 Reflections were merged by SHELXL according to the crystal
 class for the calculation of statistics and refinement.
 
 _reflns_Friedel_fraction is defined as the number of unique
 Friedel pairs measured divided by the number that would be
 possible theoretically, ignoring centric projections and
 systematic absences. Completness statistics refer to single and
 composite reflections containing twin component 1 only.
;
_reflns_threshold_expression       'I > 2\s(I)'
_computing_cell_refinement         'CrysAlisPro 1.171.42.49 (Rigaku OD, 2022)'
_computing_data_collection         'CrysAlisPro 1.171.42.49 (Rigaku OD, 2022)'
_computing_data_reduction          'CrysAlisPro 1.171.42.49 (Rigaku OD, 2022)'
_computing_molecular_graphics      'Olex2 1.5-ac7-013 (Dolomanov et al., 2009)'
_computing_publication_material    'Olex2 1.5-ac7-013 (Dolomanov et al., 2009)'
_computing_structure_refinement    'SHELXL 2019/3 (Sheldrick, 2015)'
_computing_structure_solution      'SHELXT  (Sheldrick, 2015)'
_refine_diff_density_max           6.173
_refine_diff_density_min           -2.416
_refine_diff_density_rms           1.230
_refine_ls_abs_structure_details
;
 Flack x determined using 593 quotients [(I+)-(I-)]/[(I+)+(I-)]
 (Parsons, Flack and Wagner, Acta Cryst. B69 (2013) 249-259).
;
_refine_ls_abs_structure_Flack     0.003(4)
_refine_ls_extinction_coef         .
_refine_ls_extinction_method       none
_refine_ls_goodness_of_fit_ref     1.157
_refine_ls_hydrogen_treatment      undef
_refine_ls_matrix_type             full
_refine_ls_number_parameters       59
_refine_ls_number_reflns           1453
_refine_ls_number_restraints       1
_refine_ls_R_factor_all            0.0715
_refine_ls_R_factor_gt             0.0711
_refine_ls_restrained_S_all        1.156
_refine_ls_shift/su_max            0.000
_refine_ls_shift/su_mean           0.000
_refine_ls_structure_factor_coef   Fsqd
_refine_ls_weighting_details      
 'w=1/[\s^2^(Fo^2^)+(0.1394P)^2^] where P=(Fo^2^+2Fc^2^)/3'
_refine_ls_weighting_scheme        calc
_refine_ls_wR_factor_gt            0.1765
_refine_ls_wR_factor_ref           0.1777
_refine_special_details
;
 Refined as a 2-component twin.
All atoms were refined as anisotropic without the need for any restraints.
;
_olex2_refinement_description
;
1. Twinned data refinement
 Scales: 0.473(18)
 0.527(18)
;
_atom_sites_solution_hydrogens     .
_atom_sites_solution_primary       isomorph
_atom_sites_solution_secondary     difmap
loop_
  _atom_site_label
  _atom_site_type_symbol
  _atom_site_fract_x
  _atom_site_fract_y
  _atom_site_fract_z
  _atom_site_U_iso_or_equiv
  _atom_site_adp_type
  _atom_site_occupancy
  _atom_site_site_symmetry_order
  _atom_site_calc_flag
  _atom_site_refinement_flags_posn
  _atom_site_refinement_flags_adp
  _atom_site_refinement_flags_occupancy
  _atom_site_disorder_assembly
  _atom_site_disorder_group
 Sn1 Sn 0.8656(2) 0.24942(4) 0.09814(5) 0.0200(3) Uani 1 1 d . . . . .
 Sr1 Sr 0.3481(5) 0.25104(9) 0.000000 0.0216(4) Uani 1 2 d S T P . .
 Sr2 Sr 0.38000(16) 0.25843(8) 0.18709(7) 0.0221(3) Uani 1 1 d . . . . .
 O1 O 0.871(2) 0.1953(12) 0.000000 0.0246(9) Uani 1 2 d S T P . .
 O2 O 0.8575(18) 0.2946(9) 0.1965(3) 0.0257(9) Uani 1 1 d . . . . .
 O3 O 0.641(2) -0.0272(8) 0.1071(2) 0.0249(8) Uani 1 1 d . . . . .
 O4 O 0.0864(18) 0.5274(8) 0.0864(2) 0.0243(8) Uani 1 1 d . . . . .

loop_
  _atom_site_aniso_label
  _atom_site_aniso_U_11
  _atom_site_aniso_U_22
  _atom_site_aniso_U_33
  _atom_site_aniso_U_23
  _atom_site_aniso_U_13
  _atom_site_aniso_U_12
 Sn1 0.0198(4) 0.0196(4) 0.0206(4) 0.00004(6) 0.0001(4) 0.00002(10)
 Sr1 0.0214(9) 0.0214(6) 0.0220(9) 0.000 0.000 -0.00059(19)
 Sr2 0.0229(6) 0.0219(4) 0.0215(5) -0.00023(11) -0.0002(5) -0.0009(5)
 O1 0.028(2) 0.026(2) 0.0206(18) 0.000 0.000 -0.003(3)
 O2 0.028(2) 0.0262(17) 0.0226(15) -0.0023(19) -0.002(2) 0.000(3)
 O3 0.0234(17) 0.025(2) 0.0266(16) 0.0005(15) -0.0002(13) -0.0027(15)
 O4 0.0229(16) 0.022(2) 0.0283(17) 0.0000(15) 0.0016(14) -0.0029(15)

_geom_special_details
;
 All esds (except the esd in the dihedral angle between two l.s. planes)
 are estimated using the full covariance matrix.  The cell esds are taken
 into account individually in the estimation of esds in distances, angles
 and torsion angles; correlations between esds in cell parameters are only
 used when they are defined by crystal symmetry.  An approximate (isotropic)
 treatment of cell esds is used for estimating esds involving l.s. planes.
;
loop_
  _geom_bond_atom_site_label_1
  _geom_bond_atom_site_label_2
  _geom_bond_distance
  _geom_bond_site_symmetry_2
  _geom_bond_publ_flag
 Sn1 Sr1 3.412(3) 1_655 ?
 Sn1 Sr1 3.5035(8) 2_565 ?
 Sn1 Sr2 3.3617(9) 4_565 ?
 Sn1 Sr2 3.4372(9) 4 ?
 Sn1 Sr2 3.3181(15) . ?
 Sn1 Sr2 3.4555(14) 1_655 ?
 Sn1 O1 2.0481(15) . ?
 Sn1 O2 2.045(6) . ?
 Sn1 O3 2.043(8) . ?
 Sn1 O3 2.026(10) 4 ?
 Sn1 O4 2.053(9) 4_565 ?
 Sn1 O4 2.041(8) 1_655 ?
 Sr1 O1 2.734(14) 1_455 ?
 Sr1 O1 2.994(15) . ?
 Sr1 O1 2.557(7) 2_455 ?
 Sr1 O1 3.170(7) 2_465 ?
 Sr1 O3 2.813(6) 4_455 ?
 Sr1 O3 2.813(6) 2_455 ?
 Sr1 O3 3.192(8) . ?
 Sr1 O3 3.192(8) 3 ?
 Sr1 O4 2.573(7) 2_565 ?
 Sr1 O4 2.810(7) . ?
 Sr1 O4 2.573(7) 4_565 ?
 Sr1 O4 2.810(7) 3 ?
 Sr2 O2 2.424(6) 6_455 ?
 Sr2 O2 3.172(5) 4_455 ?
 Sr2 O2 2.987(11) 1_455 ?
 Sr2 O2 2.567(6) 4_465 ?
 Sr2 O2 2.733(11) . ?
 Sr2 O3 2.757(7) . ?
 Sr2 O3 2.515(8) 4_455 ?
 Sr2 O4 3.078(7) . ?
 Sr2 O4 2.683(6) 4_565 ?

loop_
  _geom_angle_atom_site_label_1
  _geom_angle_atom_site_label_2
  _geom_angle_atom_site_label_3
  _geom_angle
  _geom_angle_site_symmetry_1
  _geom_angle_site_symmetry_3
  _geom_angle_publ_flag
 Sr1 Sn1 Sr1 71.21(3) 1_655 2_565 ?
 Sr1 Sn1 Sr2 68.47(4) 1_655 1_655 ?
 Sr1 Sn1 Sr2 107.45(3) 1_655 4 ?
 Sr2 Sn1 Sr1 108.59(5) 1_655 2_565 ?
 Sr2 Sn1 Sr1 176.95(3) 4 2_565 ?
 Sr2 Sn1 Sr1 106.45(4) . 2_565 ?
 Sr2 Sn1 Sr1 68.46(2) 4_565 2_565 ?
 Sr2 Sn1 Sr1 107.58(3) 4_565 1_655 ?
 Sr2 Sn1 Sr1 177.00(4) . 1_655 ?
 Sr2 Sn1 Sr2 72.87(3) . 4_565 ?
 Sr2 Sn1 Sr2 74.80(3) . 4 ?
 Sr2 Sn1 Sr2 73.08(2) 4 1_655 ?
 Sr2 Sn1 Sr2 71.16(3) 4_565 1_655 ?
 Sr2 Sn1 Sr2 114.32(4) . 1_655 ?
 Sr2 Sn1 Sr2 114.58(4) 4_565 4 ?
 O1 Sn1 Sr1 53.3(4) . 1_655 ?
 O1 Sn1 Sr1 63.4(2) . 2_565 ?
 O1 Sn1 Sr2 113.6(2) . 4 ?
 O1 Sn1 Sr2 120.9(4) . 1_655 ?
 O1 Sn1 Sr2 124.2(4) . . ?
 O1 Sn1 Sr2 131.7(2) . 4_565 ?
 O1 Sn1 O4 89.4(4) . 4_565 ?
 O2 Sn1 Sr1 127.3(3) . 1_655 ?
 O2 Sn1 Sr1 117.99(16) . 2_565 ?
 O2 Sn1 Sr2 59.4(3) . 1_655 ?
 O2 Sn1 Sr2 49.71(16) . 4_565 ?
 O2 Sn1 Sr2 65.04(16) . 4 ?
 O2 Sn1 Sr2 55.3(3) . . ?
 O2 Sn1 O1 178.5(3) . . ?
 O2 Sn1 O4 91.2(3) . 4_565 ?
 O3 Sn1 Sr1 124.0(2) . 1_655 ?
 O3 Sn1 Sr1 131.8(2) . 2_565 ?
 O3 Sn1 Sr1 125.9(2) 4 2_565 ?
 O3 Sn1 Sr1 55.48(18) 4 1_655 ?
 O3 Sn1 Sr2 46.5(2) . 4 ?
 O3 Sn1 Sr2 127.92(19) . 4_565 ?
 O3 Sn1 Sr2 117.2(2) 4 4_565 ?
 O3 Sn1 Sr2 56.0(2) . . ?
 O3 Sn1 Sr2 119.6(2) . 1_655 ?
 O3 Sn1 Sr2 53.3(2) 4 4 ?
 O3 Sn1 Sr2 127.12(18) 4 . ?
 O3 Sn1 Sr2 46.0(2) 4 1_655 ?
 O3 Sn1 O1 89.0(3) . . ?
 O3 Sn1 O1 89.1(4) 4 . ?
 O3 Sn1 O2 90.4(3) 4 . ?
 O3 Sn1 O2 89.7(3) . . ?
 O3 Sn1 O3 89.42(6) 4 . ?
 O3 Sn1 O4 178.43(15) 4 4_565 ?
 O3 Sn1 O4 90.4(5) . 4_565 ?
 O3 Sn1 O4 91.4(5) 4 1_655 ?
 O4 Sn1 Sr1 53.3(2) 4_565 2_565 ?
 O4 Sn1 Sr1 123.47(19) 4_565 1_655 ?
 O4 Sn1 Sr1 55.4(2) 1_655 1_655 ?
 O4 Sn1 Sr1 46.6(2) 1_655 2_565 ?
 O4 Sn1 Sr2 64.05(16) 4_565 4_565 ?
 O4 Sn1 Sr2 53.89(19) 4_565 . ?
 O4 Sn1 Sr2 127.4(2) 4_565 4 ?
 O4 Sn1 Sr2 52.94(18) 1_655 4_565 ?
 O4 Sn1 Sr2 62.0(2) 1_655 1_655 ?
 O4 Sn1 Sr2 124.5(2) 1_655 . ?
 O4 Sn1 Sr2 135.17(17) 4_565 1_655 ?
 O4 Sn1 Sr2 135.0(2) 1_655 4 ?
 O4 Sn1 O1 89.5(3) 1_655 . ?
 O4 Sn1 O2 91.9(2) 1_655 . ?
 O4 Sn1 O3 178.3(2) 1_655 . ?
 O4 Sn1 O4 88.74(6) 1_655 4_565 ?
 O1 Sr1 O1 99.1(3) 1_455 2_465 ?
 O1 Sr1 O1 93.7(3) . 2_465 ?
 O1 Sr1 O1 174.7(6) 2_455 2_465 ?
 O1 Sr1 O1 86.2(3) 2_455 1_455 ?
 O1 Sr1 O1 167.2(3) 1_455 . ?
 O1 Sr1 O1 81.0(3) 2_455 . ?
 O1 Sr1 O3 62.0(2) 1_455 4_455 ?
 O1 Sr1 O3 64.33(15) 2_455 4_455 ?
 O1 Sr1 O3 118.5(2) 2_465 . ?
 O1 Sr1 O3 55.1(2) . 3 ?
 O1 Sr1 O3 118.5(2) 2_465 3 ?
 O1 Sr1 O3 117.41(19) 1_455 3 ?
 O1 Sr1 O3 64.33(15) 2_455 2_455 ?
 O1 Sr1 O3 117.41(19) 1_455 . ?
 O1 Sr1 O3 55.1(2) . . ?
 O1 Sr1 O3 58.35(18) 2_455 3 ?
 O1 Sr1 O3 62.0(2) 1_455 2_455 ?
 O1 Sr1 O3 58.35(18) 2_455 . ?
 O1 Sr1 O4 62.6(2) 1_455 . ?
 O1 Sr1 O4 126.1(3) 2_455 . ?
 O1 Sr1 O4 117.7(3) 2_455 2_565 ?
 O1 Sr1 O4 126.1(3) 2_455 3 ?
 O1 Sr1 O4 117.7(3) 2_455 4_565 ?
 O1 Sr1 O4 62.6(2) 1_455 3 ?
 O3 Sr1 O1 111.6(2) 4_455 . ?
 O3 Sr1 O1 111.6(2) 2_455 . ?
 O3 Sr1 O1 118.18(18) 2_455 2_465 ?
 O3 Sr1 O1 118.18(18) 4_455 2_465 ?
 O3 Sr1 O3 56.52(8) 4_455 . ?
 O3 Sr1 O3 103.5(3) 2_455 4_455 ?
 O3 Sr1 O3 122.37(8) 2_455 . ?
 O3 Sr1 O3 122.37(8) 4_455 3 ?
 O3 Sr1 O3 56.52(8) 2_455 3 ?
 O3 Sr1 O3 87.6(3) . 3 ?
 O4 Sr1 O1 59.08(16) 4_565 2_465 ?
 O4 Sr1 O1 125.5(3) 4_565 1_455 ?
 O4 Sr1 O1 57.29(16) . 2_465 ?
 O4 Sr1 O1 61.9(2) 2_565 . ?
 O4 Sr1 O1 125.9(2) 3 . ?
 O4 Sr1 O1 125.9(2) . . ?
 O4 Sr1 O1 59.08(16) 2_565 2_465 ?
 O4 Sr1 O1 125.5(3) 2_565 1_455 ?
 O4 Sr1 O1 57.29(16) 3 2_465 ?
 O4 Sr1 O1 61.9(2) 4_565 . ?
 O4 Sr1 O3 175.03(13) . 3 ?
 O4 Sr1 O3 59.42(19) 4_565 . ?
 O4 Sr1 O3 171.6(4) 4_565 2_455 ?
 O4 Sr1 O3 59.42(19) 2_565 3 ?
 O4 Sr1 O3 96.80(12) 3 3 ?
 O4 Sr1 O3 122.1(4) . 2_455 ?
 O4 Sr1 O3 122.1(4) 3 4_455 ?
 O4 Sr1 O3 84.34(12) 4_565 4_455 ?
 O4 Sr1 O3 62.34(18) 3 2_455 ?
 O4 Sr1 O3 116.7(4) 4_565 3 ?
 O4 Sr1 O3 175.03(13) 3 . ?
 O4 Sr1 O3 116.7(4) 2_565 . ?
 O4 Sr1 O3 62.34(19) . 4_455 ?
 O4 Sr1 O3 84.34(12) 2_565 2_455 ?
 O4 Sr1 O3 171.6(4) 2_565 4_455 ?
 O4 Sr1 O3 96.80(12) . . ?
 O4 Sr1 O4 64.09(8) 4_565 . ?
 O4 Sr1 O4 64.09(8) 2_565 3 ?
 O4 Sr1 O4 116.20(8) 4_565 3 ?
 O4 Sr1 O4 116.20(8) 2_565 . ?
 O4 Sr1 O4 78.7(3) 3 . ?
 O4 Sr1 O4 87.7(3) 4_565 2_565 ?
 Sn1 Sr2 Sn1 73.23(3) . 4_455 ?
 Sn1 Sr2 Sn1 74.42(3) . 4_465 ?
 Sn1 Sr2 Sn1 114.58(4) 4_465 4_455 ?
 O2 Sr2 Sn1 130.12(13) 6_455 4_465 ?
 O2 Sr2 Sn1 93.98(10) 1_455 4_455 ?
 O2 Sr2 Sn1 150.02(12) 1_455 . ?
 O2 Sr2 Sn1 92.97(18) 4_455 . ?
 O2 Sr2 Sn1 37.98(12) . . ?
 O2 Sr2 Sn1 87.31(12) 1_455 4_465 ?
 O2 Sr2 Sn1 150.18(11) 4_455 4_465 ?
 O2 Sr2 Sn1 37.42(13) 4_465 4_465 ?
 O2 Sr2 Sn1 126.1(3) 6_455 . ?
 O2 Sr2 Sn1 114.95(13) 6_455 4_455 ?
 O2 Sr2 Sn1 97.21(11) . 4_455 ?
 O2 Sr2 Sn1 89.97(13) . 4_465 ?
 O2 Sr2 Sn1 35.77(11) 4_455 4_455 ?
 O2 Sr2 Sn1 151.74(14) 4_465 4_455 ?
 O2 Sr2 Sn1 95.7(2) 4_465 . ?
 O2 Sr2 O2 89.5(3) 6_455 . ?
 O2 Sr2 O2 170.6(3) 4_465 4_455 ?
 O2 Sr2 O2 88.2(2) 4_465 . ?
 O2 Sr2 O2 91.4(2) 1_455 4_455 ?
 O2 Sr2 O2 79.20(15) 6_455 4_455 ?
 O2 Sr2 O2 83.8(3) 6_455 1_455 ?
 O2 Sr2 O2 168.6(2) . 1_455 ?
 O2 Sr2 O2 96.4(2) . 4_455 ?
 O2 Sr2 O2 92.71(19) 6_455 4_465 ?
 O2 Sr2 O2 82.9(3) 4_465 1_455 ?
 O2 Sr2 O3 131.5(3) 4_465 . ?
 O2 Sr2 O3 123.8(3) 6_455 4_455 ?
 O2 Sr2 O3 63.4(3) . . ?
 O2 Sr2 O3 123.2(3) 6_455 . ?
 O2 Sr2 O4 68.00(17) 4_465 4_565 ?
 O2 Sr2 O4 147.9(3) 6_455 4_565 ?
 O2 Sr2 O4 57.9(2) 1_455 . ?
 O2 Sr2 O4 61.70(18) 4_465 . ?
 O2 Sr2 O4 134.6(3) 6_455 . ?
 O2 Sr2 O4 123.4(2) . . ?
 O3 Sr2 Sn1 36.1(2) . 4_455 ?
 O3 Sr2 Sn1 100.53(10) . 4_465 ?
 O3 Sr2 Sn1 94.6(2) 4_455 . ?
 O3 Sr2 Sn1 93.97(11) 4_455 4_465 ?
 O3 Sr2 Sn1 36.1(2) 4_455 4_455 ?
 O3 Sr2 Sn1 37.90(17) . . ?
 O3 Sr2 O2 128.6(3) 4_455 . ?
 O3 Sr2 O2 59.58(16) 4_455 4_455 ?
 O3 Sr2 O2 123.1(3) 4_455 4_465 ?
 O3 Sr2 O2 57.80(15) . 4_455 ?
 O3 Sr2 O2 62.6(2) 4_455 1_455 ?
 O3 Sr2 O2 128.0(2) . 1_455 ?
 O3 Sr2 O3 65.60(8) 4_455 . ?
 O3 Sr2 O4 61.7(2) 4_455 . ?
 O3 Sr2 O4 100.64(12) . . ?
 O3 Sr2 O4 88.23(14) 4_455 4_565 ?
 O4 Sr2 Sn1 92.83(9) . 4_455 ?
 O4 Sr2 Sn1 36.85(15) . 4_465 ?
 O4 Sr2 Sn1 94.98(17) . . ?
 O4 Sr2 Sn1 89.03(11) 4_565 4_455 ?
 O4 Sr2 Sn1 37.39(17) 4_565 4_465 ?
 O4 Sr2 Sn1 38.19(19) 4_565 . ?
 O4 Sr2 O2 121.4(2) 4_565 4_455 ?
 O4 Sr2 O2 117.0(2) 4_565 1_455 ?
 O4 Sr2 O2 121.2(2) . 4_455 ?
 O4 Sr2 O2 65.5(3) 4_565 . ?
 O4 Sr2 O3 64.61(19) 4_565 . ?
 O4 Sr2 O4 59.13(8) 4_565 . ?
 Sn1 O1 Sn1 162.5(4) . 3 ?
 Sn1 O1 Sr1 81.3(2) 3 2_565 ?
 Sn1 O1 Sr1 89.9(4) 3 1_655 ?
 Sn1 O1 Sr1 98.63(19) . 2 ?
 Sn1 O1 Sr1 81.3(2) . 2_565 ?
 Sn1 O1 Sr1 88.2(4) 3 . ?
 Sn1 O1 Sr1 89.9(4) . 1_655 ?
 Sn1 O1 Sr1 98.63(19) 3 2 ?
 Sn1 O1 Sr1 88.2(4) . . ?
 Sr1 O1 Sr1 99.6(4) 2 1_655 ?
 Sr1 O1 Sr1 174.7(6) 2 2_565 ?
 Sr1 O1 Sr1 167.2(3) 1_655 . ?
 Sr1 O1 Sr1 81.5(3) . 2_565 ?
 Sr1 O1 Sr1 93.2(4) 2 . ?
 Sr1 O1 Sr1 85.7(3) 1_655 2_565 ?
 Sn1 O2 Sr2 92.9(2) . 4_565 ?
 Sn1 O2 Sr2 79.19(15) . 4 ?
 Sn1 O2 Sr2 84.5(3) . 1_655 ?
 Sn1 O2 Sr2 164.9(3) . 6 ?
 Sn1 O2 Sr2 86.7(3) . . ?
 Sr2 O2 Sr2 87.7(2) . 4 ?
 Sr2 O2 Sr2 170.6(3) 4_565 4 ?
 Sr2 O2 Sr2 90.8(3) 4_565 1_655 ?
 Sr2 O2 Sr2 83.5(2) 1_655 4 ?
 Sr2 O2 Sr2 101.35(18) 6 4_565 ?
 Sr2 O2 Sr2 96.9(3) 4_565 . ?
 Sr2 O2 Sr2 90.2(3) 6 1_655 ?
 Sr2 O2 Sr2 168.6(2) . 1_655 ?
 Sr2 O2 Sr2 86.19(18) 6 4 ?
 Sr2 O2 Sr2 96.5(3) 6 . ?
 Sn1 O3 Sn1 164.1(4) 4_455 . ?
 Sn1 O3 Sr1 88.11(16) 4_455 2 ?
 Sn1 O3 Sr1 91.1(3) . 2 ?
 Sn1 O3 Sr1 81.2(3) 4_455 . ?
 Sn1 O3 Sr1 83.00(16) . . ?
 Sn1 O3 Sr2 86.12(16) . . ?
 Sn1 O3 Sr2 90.6(4) 4_455 . ?
 Sn1 O3 Sr2 98.52(19) 4_455 4 ?
 Sn1 O3 Sr2 97.3(4) . 4 ?
 Sr1 O3 Sr1 84.40(12) 2 . ?
 Sr2 O3 Sr1 92.8(3) 4 2 ?
 Sr2 O3 Sr1 80.7(2) . . ?
 Sr2 O3 Sr1 165.0(3) . 2 ?
 Sr2 O3 Sr1 177.2(2) 4 . ?
 Sr2 O3 Sr2 102.15(15) 4 . ?
 Sn1 O4 Sn1 161.3(4) 1_455 4_465 ?
 Sn1 O4 Sr1 87.89(17) 1_455 . ?
 Sn1 O4 Sr1 100.57(19) 4_465 2_465 ?
 Sn1 O4 Sr1 98.1(4) 1_455 2_465 ?
 Sn1 O4 Sr1 90.8(4) 4_465 . ?
 Sn1 O4 Sr2 89.7(3) 1_455 4_465 ?
 Sn1 O4 Sr2 79.1(3) 4_465 . ?
 Sn1 O4 Sr2 87.92(16) 4_465 4_465 ?
 Sn1 O4 Sr2 82.22(16) 1_455 . ?
 Sr1 O4 Sr1 96.73(14) 2_465 . ?
 Sr1 O4 Sr2 81.9(2) . . ?
 Sr1 O4 Sr2 178.6(3) 2_465 . ?
 Sr1 O4 Sr2 94.6(3) 2_465 4_465 ?
 Sr2 O4 Sr1 168.6(3) 4_465 . ?
 Sr2 O4 Sr2 86.76(13) 4_465 . ?

_shelx_res_file
;
TITL SrSnO_I19VT_02_140_v4_a21am in A2(1)am
    srsno_i19vt_02_140_v4_a21am.res
    created by SHELXL-2019/3 at 15:38:31 on 09-Jan-2025
REM A2(1)am (#36 with fixed user cell
CELL 0.6889 5.69167 5.720831 20.628192 90 90 90
ZERR 4 0.000135 0.000141 0.000463 0 0 0
LATT -5
SYMM 0.5+X,-Y,-Z
SYMM +X,+Y,-Z
SYMM 0.5+X,-Y,+Z
SFAC O Sr Sn
DISP O 0.0101 0.0057 30.1044
DISP Sn -0.681 1.3529 5641.0613
DISP Sr -1.161 3.0594 12162.7002
UNIT 28 12 8

L.S. 10
PLAN  5
CONF
LIST 4
MORE -1
fmap 2
acta
TWIN -1 0 0 0 -1 0 0 0 1 2
OMIT -2 0 0
OMIT -1 -1 5
OMIT 0 0 -10
OMIT 0 0 -4
OMIT 1 1 -5
OMIT 2 0 0
REM <olex2.extras>
REM <HklSrc "%.\\SrSnO_I19VT_02_140_v4_a21am.hkl">
REM </olex2.extras>

WGHT    0.139400
BASF   0.52675
FVAR       1.17664
SN1   3    0.865627    0.249421    0.098135    11.00000    0.01977    0.01955 =
         0.02056    0.00004    0.00013    0.00002
SR1   2    0.348131    0.251042    0.000000    10.50000    0.02143    0.02143 =
         0.02198    0.00000    0.00000   -0.00059
SR2   2    0.379996    0.258434    0.187090    11.00000    0.02291    0.02187 =
         0.02150   -0.00023   -0.00019   -0.00095
O1    1    0.871107    0.195331    0.000000    10.50000    0.02751    0.02557 =
         0.02058    0.00000    0.00000   -0.00334
O2    1    0.857530    0.294619    0.196473    11.00000    0.02818    0.02624 =
         0.02264   -0.00233   -0.00170    0.00000
O3    1    0.640879   -0.027181    0.107084    11.00000    0.02344    0.02458 =
         0.02657    0.00054   -0.00019   -0.00267
O4    1    0.086419    0.527414    0.086396    11.00000    0.02290    0.02180 =
         0.02830    0.00003    0.00156   -0.00289
HKLF 4


REM  SrSnO_I19VT_02_140_v4_a21am in A2(1)am
REM wR2 = 0.1777, GooF = S = 1.157, Restrained GooF = 1.156 for all data
REM R1 = 0.0711 for 1398 Fo > 4sig(Fo) and 0.0715 for all 1453 data
REM 59 parameters refined using 1 restraints

END

WGHT      0.1394      0.0000

REM Highest difference peak  6.173,  deepest hole -2.416,  1-sigma level  1.230
Q1    1   0.9618  0.1819  0.0990  11.00000  0.05    6.17
Q2    1   0.9616  0.3198  0.0980  11.00000  0.05    6.04
Q3    1   0.7758  0.1792  0.0987  11.00000  0.05    5.98
Q4    1   0.7755  0.3213  0.0979  11.00000  0.05    5.95
Q5    1   0.4769  0.3140  0.1840  11.00000  0.05    4.52
;
_shelx_res_checksum                88224
_shelx_hkl_file
;
   0   0  -2 30486.4 2308.97   1
   0   0   2 31475.8 2316.20   1
   0   0   2 31042.6 2298.25   6
   0   0   2 30292.2 2307.15   5
   0   0  -2 25777.5 2305.09   5
   0   0   2 23537.0 2331.81   3
   0   0  -2 34644.2 2327.68   1
   0   0   2 34154.1 2324.96   1
   0   0  -4 162680. 12127.9   1
   0   0   4 175863. 12139.1   1
   0   0  -4 142969. 12109.4   6
   0   0   4 165612. 12115.0   6
   0   0   4 154926. 12122.9   5
   0   0  -4 148693. 12126.0   5
   0   0   4 168566. 12123.6   4
   0   0  -4 161175. 12125.7   4
   0   0   4 180399. 12120.0   2
   0   0   4 138229. 12176.0   3
   0   0  -4 158057. 12106.4   2
   0   0  -4 159492. 12154.3   1
   0   0   4 169188. 12150.2   1
   0   0  -6 3468.93 310.801   1
   0   0   6 3403.63 315.120   1
   0   0   6 3895.06 312.465   1
   0   0  -6 3288.62 298.887   1
   0   0  -6 2989.28 280.552   6
   0   0   6 3314.17 283.370   6
   0   0  -6 2954.74 288.792   5
   0   0   6 3293.53 291.932   5
   0   0   6 3253.26 287.909   4
   0   0  -6 3328.03 291.052   4
   0   0  -6 2495.53 310.035   3
   0   0   6 2629.28 332.551   3
   0   0  -6 3841.06 280.447   2
   0   0   8 9657.54 719.921   1
   0   0  -8 9833.34 715.594   1
   0   0   8 9735.64 710.457   1
   0   0   8 8230.10 683.564   6
   0   0   8 8419.94 694.901   5
   0   0  -8 8885.64 689.734   4
   0   0   8 7127.03 679.011   4
   0   0  -8 7569.92 716.873   3
   0   0  -8 9649.01 680.369   2
   0   0  10 959869. 68414.3   1
   0   0 -10 852220. 68412.5   1
   0   0 -10 874457. 68401.2   1
   0   0  10 916527. 68406.5   1
   0   0  10 841187. 68385.9   6
   0   0  10 879934. 68396.1   5
   0   0 -10 939131. 68393.8   4
   0   0 -10 870579. 68421.1   3
   0   0 -10 999999. 68385.0   2
   0   0  12 99145.3 7374.89   1
   0   0 -12 99993.9 7372.34   1
   0   0 -12 89557.2 7360.22   1
   0   0  12 90966.8 7352.19   6
   0   0  12 96174.0 7361.55   5
   0   0 -12 101335. 7385.54   2
   0   0 -12 102173. 7357.78   4
   0   0 -12 77947.4 7372.34   3
   0   0 -12 112093. 7350.89   2
   0   0  14 64659.1 4638.83   1
   0   0  14 59376.0 4624.81   6
   0   0  14 60654.4 4633.09   5
   0   0 -14 65220.3 4628.81   4
   0   0 -14 60166.3 4633.46   1
   0   0 -14 58942.8 4643.90   3
   0   0 -14 58013.3 4643.50   2
   0   0 -16 2784.03 225.733   1
   0   0 -16 2705.24 233.111   1
   0   0  16 3277.65 237.525   1
   0   0  16 2565.04 223.290   5
   0   0 -16 2655.09 220.151   4
   0   0  16 2593.71 228.005   1
   0   0 -16 2510.51 230.830   3
   0   0 -16 2250.66 228.622   2
   0   0  18 164.477 33.8281   1
   0   0 -18 237.472 34.0133   1
   0   0 -18 189.628 37.7927   2
   0   0  18 240.324 31.1133   6
   0   0  18 220.183 33.8216   5
   0   0  18 241.200 38.2525   1
   0   0 -18 170.502 36.6415   1
   0   0 -18 221.546 37.4813   3
   0   0  20 62519.4 4367.70   1
   0   0  20 54986.6 4355.26   6
   0   0  20 53639.9 4358.60   5
   0   0 -20 52046.4 4362.36   2
   0   0 -20 59677.1 4357.23   4
   0   0 -20 58082.7 4365.44   3
   0   0 -20 70478.9 4374.10   1
   0   0  20 57922.5 4366.89   1
   0   0 -20 56444.7 4360.28   1
   0   0  22 41439.3 3122.71   1
   0   0  22 39097.2 3114.61   6
   0   0  22 40038.1 3117.88   5
   0   0 -22 38926.5 3121.14   2
   0   0 -22 46454.4 3117.81   4
   0   0 -22 42192.0 3122.04   3
   0   0  22 39797.0 3124.48   1
   0   0 -22 39363.7 3118.60   1
   0   0 -22 44368.5 3129.63   1
   0   0  24 12642.8 958.664   6
   0   0  24 12240.4 960.238   5
   0   0 -24 12635.0 962.177   1
   0   0 -24 13740.1 964.502   3
   0   0  24 11590.3 962.634   1
   0   0  26 119.638 19.8289   5
   0   0 -26 131.738 21.4289   3
   0   0  26 141.076 20.7384   6
   0   0 -28 1098.40 97.0236   3
   0   0  28 1113.71 96.6305   5
   0   0 -28 1175.98 97.0279   4
   0   0  30 4087.82 315.782   6
   0   0  30 4026.76 317.338   5
   0   0  32 13032.0 1029.94   5
   0   0  32 14030.2 1029.98   6
   0   1   1 65.1495 19.2883   6
   0  -1   1 121.022 23.1643   6
   0   1  -1 94.3863 19.0796   6
   0   1  -1 75.0813 15.3976   5
   0  -1   1 113.466 18.6531   5
   0   1   1 72.3069 17.6326   5
   0  -1  -1 114.247 23.1309   5
   0  -1  -1 10.0319 35.9477   2
   0   1   1 127.808 29.2222   2
   0   1  -1 90.0766 36.4683   2
   0  -1   1 88.5072 15.2518   4
   0   1   1 72.2399 18.1698   4
   0   1  -1 73.2623 14.4286   4
   0  -1  -1 103.518 20.4831   4
   0  -1  -1 82.7160 17.4602   3
   0   1   1 54.7166 14.8765   3
   0  -1   3 680.446 74.8418   1
   0  -1  -3 670.612 65.9740   1
   0   1  -3 849.292 75.3974   1
   0   1   3 448.217 74.8313   1
   0  -1  -3 522.599 67.2178   1
   0   1   3 653.678 62.8061   1
   0  -1   3 527.024 77.4540   1
   0   1   3 456.151 58.2183   6
   0  -1  -3 562.169 61.5727   6
   0   1  -3 520.493 58.3299   6
   0   1  -3 460.987 53.4517   5
   0  -1   3 635.883 58.0574   5
   0   1   3 516.626 56.6602   5
   0  -1   3 652.889 105.985   2
   0   1   3 661.655 65.5539   4
   0  -1  -3 560.644 58.4344   3
   0   1  -3 579.402 52.3473   4
   0  -1   3 575.829 52.5564   4
   0   1   3 602.854 57.8978   3
   0  -1   3 521.764 65.5332   3
   0   1  -3 518.178 68.5365   3
   0   1  -5 1878.81 167.519   1
   0  -1   5 1152.21 144.470   1
   0  -1  -5 1122.47 133.991   1
   0  -1   5 1782.84 165.453   1
   0  -1  -5 1803.78 148.458   1
   0   1   5 1348.74 136.032   1
   0   1  -5 1346.75 118.125   6
   0  -1  -5 1272.02 119.085   6
   0  -1   5 1481.56 125.554   6
   0  -1   5 1265.72 116.576   5
   0   1   5 1519.67 132.028   4
   0  -1   5 1376.04 112.187   4
   0  -1  -5 1475.55 137.413   4
   0   1   5 1261.04 119.212   3
   0  -1   5 1978.24 185.221   2
   0  -1   5 1381.79 135.464   3
   0   1  -5 1098.24 139.441   3
   0   1  -5 1900.94 159.703   2
   0  -1   7 8103.35 600.933   1
   0  -1  -7 6337.07 580.070   1
   0   1   7 9158.33 611.416   1
   0   1  -7 9457.92 607.986   1
   0  -1   7 7402.46 562.504   6
   0   1   7 7197.15 553.171   6
   0  -1  -7 7078.40 555.215   6
   0   1  -7 6842.99 551.735   5
   0   1   7 7390.77 564.173   5
   0  -1   7 6629.11 547.121   4
   0   1  -7 6611.06 547.589   4
   0  -1  -7 5538.06 567.766   4
   0   1  -7 9665.57 589.636   2
   0  -1   7 9652.14 614.887   2
   0   1  -7 7338.90 601.155   3
   0  -1  -7 7323.82 562.185   3
   0   1   7 5611.55 555.863   3
   0  -1   7 8299.83 601.916   1
   0   1   7 7012.83 579.511   1
   0  -1  -7 9228.15 586.448   1
   0   1  -7 8474.33 592.075   1
   0   1   9 4308.20 297.576   1
   0  -1  -9 3706.10 288.237   1
   0  -1   9 3110.56 262.394   6
   0   1   9 3098.88 254.268   6
   0   1   9 3388.09 269.824   5
   0   1  -9 3116.10 254.338   5
   0  -1   9 2724.22 247.247   4
   0  -1  -9 2829.72 269.167   4
   0   1  -9 2198.16 251.304   4
   0   1  -9 2819.86 294.990   3
   0  -1  -9 2925.73 266.355   3
   0  -1  -9 3689.79 275.821   1
   0  -1   9 3860.55 292.110   1
   0   1   9 3992.91 288.292   1
   0   1  -9 3632.58 286.620   1
   0   1 -11 1222.57 107.043   1
   0   1  11 1209.22 115.166   1
   0   1 -11 1146.02 107.863   1
   0  -1 -11 1080.32 110.272   1
   0  -1  11 1032.06 107.958   1
   0  -1 -11 1061.56 97.3967   1
   0   1  11 1258.44 112.088   1
   0  -1  11 1010.69 105.122   1
   0  -1  11 761.885 91.1396   6
   0  -1  11 1142.93 98.2073   5
   0   1  11 722.699 98.9565   5
   0  -1 -11 831.360 76.6983   2
   0   1 -11 1089.73 92.3521   4
   0  -1 -11 865.509 95.7141   4
   0  -1  11 698.445 78.9793   4
   0  -1 -11 822.133 94.4854   3
   0   1 -11 812.210 118.949   3
   0  -1 -11 627.301 71.0723   2
   0   1  13 774.917 74.3811   1
   0  -1  13 560.480 64.1321   1
   0   1  13 242.972 49.6259   6
   0  -1  13 343.711 52.8843   6
   0  -1  13 479.710 60.3061   5
   0   1  13 279.679 55.5772   5
   0   1 -13 576.631 53.5647   4
   0  -1 -13 625.165 63.8607   4
   0   1 -13 223.092 62.0954   3
   0  -1 -13 237.877 51.9918   3
   0  -1 -13 401.946 39.8537   2
   0  -1 -13 420.246 56.0912   1
   0   1 -13 517.071 64.4970   1
   0   1  13 595.293 70.8867   1
   0   1 -13 626.752 66.2577   1
   0  -1  13 676.145 74.4879   1
   0  -1 -13 251.512 43.3036   2
   0  -1  15 358.767 49.4903   1
   0   1 -15 336.939 46.8259   1
   0   1  15 277.734 46.6039   1
   0  -1 -15 206.502 35.0495   2
   0  -1  15 216.636 41.3559   6
   0   1  15 301.443 40.9281   6
   0  -1 -15 314.677 44.4901   4
   0   1  15 286.942 44.5204   5
   0  -1  15 314.089 45.2957   5
   0   1 -15 293.283 36.6400   4
   0  -1 -15 358.799 55.2192   1
   0  -1  15 356.383 51.3558   1
   0   1 -15 306.786 65.7705   2
   0   1 -15 314.338 46.4904   1
   0  -1 -15 386.080 44.2035   1
   0   1  15 292.678 50.5499   1
   0  -1 -15 252.594 29.2316   2
   0  -1 -15 280.251 45.3396   3
   0   1  17 816.690 84.1824   1
   0  -1  17 742.729 81.5991   1
   0  -1 -17 976.089 92.1188   1
   0  -1 -17 769.632 73.7172   1
   0   1 -17 864.238 80.8737   1
   0   1  17 814.888 81.0603   1
   0  -1  17 615.263 76.4176   1
   0  -1  17 643.442 74.0002   6
   0   1  17 745.905 70.6515   6
   0  -1  17 682.433 77.6982   5
   0   1 -17 827.757 95.8017   2
   0  -1 -17 626.851 64.6606   2
   0   1 -17 726.410 68.3718   4
   0  -1 -17 763.374 76.2024   4
   0   1 -17 622.827 84.6487   3
   0  -1 -17 715.927 78.9409   3
   0  -1 -17 693.966 60.9382   2
   0  -1  19 964.963 97.5479   1
   0   1 -19 1123.88 99.3497   1
   0   1 -19 982.542 95.6744   1
   0  -1 -19 939.233 91.6099   1
   0   1  19 1259.11 100.134   1
   0  -1  19 1060.01 99.2824   1
   0   1  19 894.896 86.0238   6
   0  -1  19 1027.29 94.4679   6
   0   1  19 928.165 92.9250   5
   0  -1 -19 911.876 83.2703   2
   0   1 -19 896.563 104.482   2
   0   1 -19 1045.23 87.1595   4
   0  -1 -19 1130.80 95.6205   4
   0  -1 -19 1063.12 97.6722   3
   0   1 -19 906.315 99.3671   3
   0  -1 -19 833.795 79.2601   2
   0  -1  21 74.8712 19.9842   6
   0   1  21 73.3623 16.2617   6
   0   1 -21 78.2487 29.3757   2
   0   1  21 83.0999 18.8847   1
   0  -1 -21 75.1951 17.5392   1
   0   1 -21 102.013 22.9725   1
   0  -1  21 91.2262 23.1904   1
   0  -1  21 96.3723 22.1752   5
   0   1  21 83.8532 20.0612   5
   0  -1 -21 85.2090 23.5298   1
   0   1  21 75.9480 22.9977   1
   0   1 -21 114.912 22.8609   1
   0   1 -21 90.4032 22.1439   3
   0  -1 -21 103.486 23.6301   3
   0  -1  23 175.203 25.5897   6
   0   1  23 130.849 21.0600   6
   0   1 -23 119.878 29.8569   2
   0   1  23 122.040 22.3551   1
   0  -1  23 124.615 27.2399   1
   0   1 -23 184.203 23.4588   4
   0   1  23 148.875 23.5289   5
   0  -1 -23 193.377 26.3292   4
   0  -1  23 148.318 26.7517   5
   0   1 -23 154.883 27.4902   1
   0  -1  23 121.538 25.2197   1
   0   1 -23 140.855 26.9925   3
   0   1 -25 61.6945 22.0451   2
   0   1 -25 62.1456 14.3192   4
   0  -1  25 26.7411 13.7550   5
   0  -1 -25 49.7271 13.5313   4
   0  -1  25 71.4452 15.2315   6
   0   1 -25 44.6541 15.5298   1
   0   1 -25 18.5474 15.1738   3
   0  -1 -25 42.1111 14.6904   3
   0   1  27 47.2220 12.0685   6
   0  -1  27 51.2231 13.8801   6
   0  -1 -27 41.1714 14.3490   3
   0   1 -27 52.7331 15.8726   3
   0  -1  27 44.4572 13.7073   5
   0   1  27 39.1231 13.1823   5
   0  -1 -29 278.645 29.6349   3
   0   1 -29 268.962 29.0154   3
   0  -1  29 178.214 26.0116   5
   0   1  29 179.719 26.2971   5
   0  -1 -29 208.120 27.4955   4
   0   1  29 221.235 26.2195   6
   0  -1  29 165.520 25.5884   6
   0   1 -31 4.75137 6.83926   3
   0  -1 -31 2.51067 7.22741   3
   0   1  31 1.96286 7.65027   6
   0   1  33 30.3645 9.46551   5
   0   2   0 748660. 58107.3   6
   0  -2   0 776809. 58111.9   6
   0   2   0 778780. 58105.6   5
   0  -2   0 782232. 58110.5   5
   0  -2   0 777215. 58104.5   4
   0   2   0 812592. 58107.8   3
   0  -2   0 795663. 58109.6   3
   0   2   0 743834. 58127.4   2
   0  -2   0 574901. 58158.4   2
   0  -2   2 444.808 47.7096   1
   0   2  -2 465.703 58.6259   1
   0  -2   2 489.181 60.8590   1
   0  -2   2 470.849 65.4033   6
   0   2   2 608.096 61.6919   6
   0   2   2 491.267 58.3880   5
   0  -2   2 465.095 56.9704   5
   0  -2  -2 454.227 59.5606   5
   0  -2   2 699.561 132.580   2
   0   2   2 542.594 60.8477   4
   0   2  -2 490.837 53.0434   4
   0  -2  -2 616.907 65.4193   4
   0   2  -2 639.236 62.6377   3
   0  -2  -2 501.182 59.2280   3
   0   2  -2 660.202 72.3116   3
   0   2   2 700.261 69.1297   2
   0   2   4 2073.01 271.779   1
   0   2  -4 3233.30 286.243   1
   0   2  -4 3804.83 270.079   1
   0   2   4 3561.61 264.095   1
   0  -2  -4 2679.76 272.678   1
   0  -2   4 3777.41 282.299   6
   0   2   4 3483.81 279.768   6
   0   2  -4 2893.26 264.789   5
   0  -2  -4 4270.45 288.199   4
   0   2  -4 3372.98 262.193   4
   0   2   4 3098.26 267.273   3
   0  -2  -4 3454.69 275.744   3
   0   2  -4 3232.41 264.851   4
   0   2   4 3776.84 266.440   2
   0   2  -4 3869.87 289.920   3
   0   2  -6 24939.1 1684.15   1
   0   2  -6 21789.8 1672.37   1
   0   2   6 22723.4 1681.00   1
   0  -2  -6 25921.4 1666.52   1
   0  -2   6 24792.0 1673.16   1
   0  -2  -6 22964.3 1669.98   1
   0   2   6 26208.1 1661.77   1
   0  -2   6 26999.3 1688.88   1
   0  -2   6 20547.4 1663.13   6
   0   2  -6 19040.7 1650.64   5
   0   2  -6 20388.6 1647.22   4
   0  -2  -6 21516.8 1659.69   3
   0   2   6 20018.0 1644.56   2
   0  -2   6 31786.9 1749.88   2
   0   2  -6 20224.6 1677.90   3
   0   2  -8 9098.16 507.314   1
   0  -2   8 5358.68 491.468   1
   0   2  -8 5355.54 492.377   1
   0   2   8 7550.78 508.850   1
   0  -2  -8 5885.70 492.804   1
   0   2   8 6271.40 475.805   6
   0   2  -8 6207.04 470.398   5
   0  -2   8 5940.71 471.784   5
   0  -2  -8 7075.50 491.783   1
   0   2   8 6321.56 493.152   1
   0  -2   8 8801.36 513.312   1
   0  -2  -8 6349.88 497.022   4
   0   2  -8 5218.26 462.624   4
   0  -2  -8 5281.18 475.742   3
   0  -2   8 6118.26 465.917   4
   0  -2   8 9656.38 549.642   2
   0   2  -8 6111.85 504.720   3
   0   2 -10 396321. 21696.9   1
   0  -2  10 247202. 21687.2   1
   0  -2 -10 203384. 21686.4   1
   0   2  10 307474. 21670.7   6
   0  -2  10 309849. 21681.9   6
   0  -2  10 287745. 21669.5   5
   0   2  10 309649. 21679.9   5
   0  -2 -10 366672. 21686.9   1
   0   2  10 172703. 21679.8   1
   0  -2  10 392218. 21703.8   1
   0  -2 -10 242651. 21684.5   4
   0  -2  10 284806. 21663.3   4
   0  -2 -10 282125. 21681.1   3
   0   2 -10 300833. 21712.3   3
   0  -2 -12 42400.3 3029.59   1
   0   2 -12 44450.3 3046.24   1
   0  -2  12 40715.2 3040.39   1
   0   2  12 45878.1 3045.27   1
   0   2 -12 46299.2 3035.19   1
   0   2  12 40888.9 3020.46   6
   0  -2  12 41612.6 3032.49   6
   0   2  12 34828.3 3029.04   5
   0  -2  12 36918.9 3020.24   5
   0  -2  12 37424.8 3013.42   4
   0  -2 -12 32894.2 3032.76   4
   0   2 -12 37521.4 3060.94   3
   0  -2 -12 39900.7 3029.43   3
   0  -2  12 44325.8 3039.39   1
   0   2  12 43193.7 3047.27   1
   0  -2  14 28072.5 2456.35   6
   0   2  14 30903.7 2447.34   6
   0   2  14 28880.6 2460.53   5
   0  -2  14 32565.1 2450.90   5
   0  -2  14 31420.8 2441.88   4
   0   2 -14 31161.2 2441.65   4
   0  -2 -14 31798.5 2460.59   4
   0   2  14 40055.3 2471.10   1
   0  -2  14 34100.9 2462.03   1
   0  -2 -14 39405.0 2479.02   1
   0  -2  14 32170.7 2462.35   1
   0  -2 -14 33229.5 2451.91   1
   0   2  14 32774.3 2466.05   1
   0   2 -14 34505.4 2457.07   1
   0   2 -14 35398.7 2467.38   1
   0   2 -14 26618.0 2482.66   3
   0  -2 -16 6318.55 409.159   1
   0  -2  16 5943.03 393.705   1
   0   2 -16 5430.90 389.088   1
   0   2 -16 5148.23 419.014   2
   0   2  16 5756.06 398.648   1
   0  -2 -16 5370.20 382.469   1
   0   2  16 4217.78 379.190   6
   0  -2  16 3149.46 382.353   6
   0   2  16 2572.91 381.413   5
   0   2 -16 4877.00 372.723   4
   0   2 -16 2834.80 396.583   3
   0  -2 -16 4999.74 392.465   3
   0  -2  16 5722.14 395.532   1
   0   2  16 6316.55 397.565   1
   0   2  18 171.137 28.7300   1
   0   2 -18 152.957 33.4188   1
   0  -2 -18 134.946 24.7375   1
   0  -2  18 131.534 32.1423   1
   0  -2 -18 183.135 31.9233   4
   0  -2  18 92.6332 26.8812   5
   0   2  18 113.753 31.8947   5
   0   2 -18 191.064 21.3561   4
   0  -2  18 111.474 29.0557   6
   0   2  18 45.5902 21.2551   6
   0  -2 -18 169.713 36.7140   1
   0   2 -18 170.561 29.7752   1
   0   2  18 77.4544 27.7362   1
   0   2 -18 230.011 54.1903   2
   0  -2  18 148.256 30.2123   1
   0  -2 -18 68.1072 24.7101   3
   0   2 -18 141.354 38.0033   3
   0   2  20 44540.7 3028.87   1
   0   2  20 40686.5 3026.00   6
   0  -2  20 40843.2 3033.12   6
   0  -2  20 32585.2 3028.79   5
   0   2 -20 42542.5 3052.41   2
   0   2 -20 38728.8 3017.03   4
   0  -2 -20 45994.1 3031.45   4
   0   2 -20 33307.3 3038.53   3
   0  -2 -20 32433.0 3030.90   3
   0   2 -20 45980.0 3030.84   1
   0   2 -20 40398.7 3031.84   1
   0  -2  20 42177.8 3029.44   1
   0  -2 -20 42624.5 3043.72   1
   0   2  20 38084.8 3034.27   1
   0  -2  22 35451.8 2633.19   6
   0   2  22 33613.6 2630.84   5
   0  -2  22 36006.8 2636.01   5
   0   2 -22 35944.9 2621.44   4
   0  -2 -22 37694.3 2630.09   4
   0   2 -22 31878.1 2629.95   1
   0   2 -22 31020.7 2637.90   3
   0  -2 -22 35056.0 2636.22   3
   0   2 -22 32807.4 2645.38   2
   0   2  24 11750.1 902.792   5
   0  -2  24 13450.4 909.647   5
   0   2 -24 10649.1 915.024   2
   0   2 -24 11007.2 906.656   3
   0  -2 -24 13011.0 908.902   3
   0   2  24 11231.1 896.118   6
   0   2  26 127.097 21.6608   5
   0  -2 -26 137.875 23.0941   4
   0  -2  26 211.257 29.5121   5
   0   2 -26 104.419 30.1185   2
   0  -2  26 179.521 25.7235   6
   0   2  26 125.249 19.4852   6
   0  -2 -26 151.768 25.7112   3
   0   2 -28 817.463 83.8080   3
   0  -2 -28 1057.33 87.1997   3
   0  -2 -28 1041.71 84.7969   4
   0  -2  28 937.384 83.5493   6
   0   2  28 907.679 79.6056   6
   0   2  30 4541.53 375.269   5
   0  -2 -30 5312.88 377.401   4
   0  -2  30 4520.70 375.368   6
   0   2 -30 4724.24 376.891   3
   0  -2 -30 5237.64 378.785   3
   0  -2 -32 15586.9 1116.51   4
   0   2  32 14019.4 1113.50   6
   0  -3  -1 23.1769 14.0435   4
   0  -3   1 24.5159 14.6008   4
   0  -3  -1 62.5330 50.3035   2
   0  -3   1 40.1079 44.0854   2
   0  -3  -1 23.3643 17.8316   5
   0  -3   1 4.36569 15.4372   5
   0  -3   1 10.7630 16.7730   6
   0  -3  -1 4.99285 16.6370   6
   0  -3   3 9494.68 692.319   1
   0  -3   3 8882.38 709.751   6
   0  -3   3 8257.84 699.678   5
   0  -3  -3 8852.96 702.782   5
   0   3  -3 9305.67 695.804   4
   0  -3  -3 9097.76 704.617   4
   0   3  -3 8004.44 706.753   3
   0   3  -3 11108.5 694.465   1
   0   3  -3 8271.99 690.360   1
   0  -3   3 8592.70 691.147   1
   0   3  -5 2118.54 187.465   1
   0   3  -5 2888.53 200.002   1
   0   3   5 2488.07 190.506   1
   0  -3  -5 2332.05 186.600   1
   0  -3   5 2189.79 188.763   1
   0  -3  -5 2586.66 189.248   1
   0  -3   5 2236.53 194.846   1
   0   3   5 2359.30 185.470   1
   0   3   5 2575.72 205.321   6
   0  -3   5 2025.32 201.393   6
   0  -3   5 2281.25 194.241   5
   0  -3  -5 2878.89 208.170   4
   0   3  -5 2670.98 190.250   4
   0   3  -5 1973.55 188.430   4
   0  -3  -5 2313.46 200.165   3
   0  -3  -7 224.883 31.9047   1
   0  -3   7 144.049 33.6831   1
   0   3   7 331.451 31.3709   1
   0  -3   7 259.727 38.9800   6
   0   3   7 231.003 35.4886   6
   0  -3   7 238.295 33.7469   5
   0  -3  -7 280.149 42.9742   4
   0   3  -7 297.117 29.2529   4
   0   3  -7 253.400 28.8696   4
   0   3  -7 274.815 47.0862   3
   0   3   7 304.049 29.4400   2
   0  -3  -7 258.865 36.8954   3
   0   3   7 257.545 36.9590   1
   0  -3   7 282.585 34.6816   1
   0  -3  -7 259.836 31.0869   1
   0   3  -7 127.240 33.1485   1
   0   3   9-5.94242 17.8275   1
   0  -3   9 35.5314 14.7944   1
   0   3  -9 25.8521 15.5205   1
   0  -3   9 18.1907 16.7373   1
   0  -3  -9-3.92814 11.3528   1
   0   3   9 20.8551 9.63500   1
   0   3  -9 32.6932 19.2303   1
   0  -3   9 5.10959 14.7401   6
   0  -3   9 23.7914 12.3514   5
   0   3   9 10.8858 12.4724   6
   0   3   9 7.77347 6.74156   2
   0   3   9 16.7899 12.8011   2
   0   3   9 4.75724 14.8228   5
   0   3  -9 12.9848 8.11010   4
   0   3  -9 12.8214 7.97043   4
   0  -3  -9 21.8427 14.5529   3
   0   3  -9 17.7088 19.4864   3
   0  -3  11 152.802 24.7214   5
   0   3  11 181.310 27.5560   6
   0   3  11 235.118 33.1185   5
   0   3 -11 150.149 18.1215   4
   0  -3 -11 142.095 34.3079   4
   0   3 -11 230.004 49.4248   3
   0  -3 -11 179.752 28.5671   3
   0   3  11 165.185 35.7787   1
   0  -3 -11 226.352 34.8953   1
   0  -3  11 134.369 27.4946   1
   0   3 -11 256.069 36.5291   1
   0   3  11 183.203 31.2889   1
   0  -3 -11 155.985 28.2098   1
   0  -3  11 157.936 35.6603   1
   0   3 -11 86.3720 27.8459   1
   0   3 -13 2501.38 328.596   1
   0  -3 -13 4891.98 328.800   1
   0   3 -13 5539.29 337.386   1
   0  -3 -13 3434.97 331.554   1
   0  -3  13 2805.50 323.178   1
   0   3  13 5082.01 343.218   1
   0  -3  13 4393.97 333.594   6
   0   3  13 4372.41 321.818   6
   0   3  13 4637.67 332.664   5
   0  -3  13 4189.14 322.542   5
   0   3  13 2947.30 324.645   1
   0  -3  13 5499.42 345.998   1
   0  -3 -13 3233.97 331.418   4
   0  -3 -13 3955.77 327.805   3
   0   3 -13 4461.47 359.518   3
   0  -3 -15 54.0277 21.4397   1
   0   3  15 84.0637 26.7502   1
   0  -3  15 58.7109 17.7882   1
   0  -3  15 114.391 25.9540   6
   0   3  15 71.5757 17.7115   6
   0  -3  15 48.5621 16.6282   5
   0   3 -15 42.1884 22.2859   1
   0   3  15 40.8274 21.6414   1
   0  -3 -15 50.5790 15.4534   1
   0  -3  15 69.8457 25.6682   1
   0   3  15 44.3192 21.0383   5
   0   3 -15 66.2999 11.1411   4
   0  -3 -15 58.2475 24.1015   4
   0  -3  15 29.6472 11.6229   4
   0  -3 -15 39.1254 17.3116   3
   0   3 -15 58.6165 29.5370   3
   0  -3  17 318.364 45.7088   1
   0   3 -17 320.760 46.9636   1
   0   3  17 256.851 37.2420   1
   0  -3  17 283.916 35.3776   5
   0  -3  17 155.943 33.7078   6
   0  -3 -17 238.972 38.0497   4
   0   3  17 193.518 38.0034   5
   0   3  17 201.061 38.4750   1
   0  -3  17 217.668 33.9509   1
   0  -3 -17 248.602 31.4459   1
   0   3 -17 332.043 37.9913   1
   0  -3 -17 232.463 43.4734   1
   0   3 -17 218.188 52.2014   2
   0  -3 -17 235.825 37.0477   3
   0   3 -17 163.029 48.9901   3
   0  -3  19 76.6564 22.5671   1
   0  -3  19 5.87362 14.8249   6
   0   3  19 22.9773 13.8350   6
   0   3  19 13.0727 14.5567   5
   0  -3  19 17.1202 13.9694   5
   0   3 -19 57.5323 32.9208   2
   0   3 -19 21.8632 18.3118   3
   0  -3 -19 68.8818 20.3644   3
   0  -3  21 117.374 24.0529   5
   0   3 -21 85.1750 29.9517   2
   0  -3 -21 107.080 20.7298   4
   0   3  21 94.3721 23.6287   5
   0  -3  21 65.7865 20.9825   6
   0  -3 -21 86.7365 23.5326   3
   0   3 -21 43.3512 23.7678   3
   0  -3  23 432.509 65.2151   5
   0   3 -23 877.978 88.0431   2
   0  -3 -23 727.049 67.1480   4
   0  -3 -23 536.705 69.9480   3
   0   3 -23 628.262 76.3422   3
   0   3  23 783.590 68.1792   6
   0  -3  23 671.828 71.6535   6
   0   3 -25 86.4020 28.5396   2
   0   3  25 57.5240 13.3263   6
   0  -3  25 58.1962 18.2256   6
   0   3 -25 40.4827 17.9597   3
   0  -3 -25 76.7474 17.2843   4
   0   3  25 67.3123 16.0009   5
   0   3 -27 161.901 26.0815   3
   0  -3 -27 181.478 28.8986   3
   0   3 -27 155.427 34.1178   2
   0   3  27 136.811 23.7151   5
   0  -3 -27 228.869 26.8477   4
   0   3  29 2.55770 8.78876   5
   0  -3 -29 24.3782 11.2965   4
   0   3 -29 15.3242 9.20660   3
   0  -3 -29 10.3613 9.54144   3
   0  -3  29-2.89258 8.69248   6
   0   3  29 6.82204 9.31702   6
   0   3  31 1.57934 6.94190   6
   0  -4   0 288513. 21752.1   4
   0  -4   0 279206. 21754.4   5
   0  -4   0 299888. 21758.1   6
   0  -4   2 2855.90 247.754   6
   0  -4   2 3364.07 245.683   5
   0  -4  -2 3229.21 243.874   4
   0  -4  -2 2389.34 241.823   3
   0   4  -2 3159.86 252.044   3
   0  -4   4 15824.9 1201.45   1
   0   4  -4 17212.9 1202.78   1
   0  -4   4 15469.8 1221.17   6
   0   4   4 13873.0 1219.32   6
   0  -4   4 16462.2 1213.37   5
   0  -4   4 16147.2 1200.65   1
   0  -4  -4 15085.4 1214.18   4
   0  -4  -4 16125.7 1215.86   3
   0   4  -4 14075.3 1208.48   4
   0   4  -4 15714.6 1221.25   3
   0  -4   6 821.807 66.5636   1
   0   4  -6 906.745 67.6337   1
   0   4   6 556.951 85.0350   2
   0  -4  -6 698.514 61.7061   1
   0   4  -6 733.737 65.6686   1
   0  -4  -6 697.516 59.8708   1
   0   4   6 880.245 83.6406   6
   0  -4   6 870.490 82.0075   6
   0  -4   6 748.574 70.9593   5
   0   4   6 711.421 61.2249   1
   0  -4   6 838.361 67.7972   1
   0  -4  -6 854.946 80.0795   4
   0  -4  -6 588.578 71.2120   3
   0   4  -6 629.654 66.5273   4
   0   4  -6 722.016 81.8708   3
   0  -4  -8 772.858 68.3265   1
   0   4   8 798.131 71.3460   1
   0  -4   8 821.877 71.8231   1
   0  -4  -8 706.126 68.5380   1
   0   4  -8 973.716 79.0888   1
   0   4   8 806.536 67.8516   1
   0  -4   8 892.866 84.9969   6
   0   4   8 747.706 79.1707   6
   0  -4   8 724.839 74.5541   5
   0   4   8 861.819 87.3810   2
   0  -4  -8 1071.05 88.6509   4
   0   4  -8 761.941 69.5488   4
   0  -4  -8 915.163 81.4670   3
   0   4  -8 663.562 86.6151   3
   0  -4  10 144228. 10288.1   1
   0  -4 -10 135620. 10283.8   1
   0   4 -10 106266. 10289.4   1
   0  -4 -10 144768. 10286.5   1
   0   4 -10 146107. 10292.0   1
   0   4  10 136551. 10290.4   1
   0   4  10 147148. 10283.3   1
   0  -4  10 112228. 10292.5   1
   0  -4  10 132355. 10297.0   6
   0   4  10 139554. 10289.2   6
   0  -4  10 135229. 10287.9   5
   0   4  10 138645. 10295.9   5
   0   4 -10 134789. 10283.1   4
   0  -4 -10 148108. 10304.6   4
   0  -4 -10 138397. 10294.3   3
   0   4 -10 141239. 10313.1   3
   0   4  10 136111. 10278.7   2
   0  -4 -12 14120.0 1436.57   1
   0   4 -12 20319.9 1450.43   1
   0   4 -12 22828.3 1456.27   1
   0  -4  12 21460.9 1445.84   1
   0   4  12 11961.4 1440.97   1
   0  -4 -12 24321.5 1450.09   1
   0  -4  12 22224.0 1453.00   6
   0   4  12 20123.8 1441.98   6
   0  -4  12 20948.5 1443.99   5
   0   4  12 25271.4 1453.73   5
   0   4  12 25233.6 1444.19   1
   0   4 -12 12005.0 1432.06   4
   0  -4 -12 20458.0 1457.33   4
   0   4 -12 20230.3 1431.19   4
   0  -4 -12 19903.1 1447.91   3
   0   4 -12 22921.0 1478.03   3
   0   4 -14 16270.3 957.385   1
   0   4  14 14995.6 948.370   1
   0  -4  14 19792.2 954.279   6
   0   4  14 18090.2 936.931   6
   0  -4  14 19065.6 941.686   5
   0   4  14 21205.3 954.652   5
   0  -4  14 22458.2 970.174   1
   0  -4 -14 19454.9 949.367   3
   0   4 -14 21438.6 999.222   3
   0  -4  16 809.078 74.7006   1
   0   4  16 593.961 57.3023   6
   0   4 -16 756.901 93.1129   2
   0  -4 -16 594.631 67.6985   4
   0  -4 -16 527.580 62.1794   3
   0  -4 -16 524.495 67.2450   1
   0  -4 -18 41.5398 21.0434   4
   0   4  18 63.1846 21.3665   5
   0  -4  18 53.2546 17.1728   5
   0   4 -18 9.21492 23.3204   2
   0   4  18 58.4272 16.0328   6
   0  -4  18 61.7618 21.3358   6
   0  -4  20 21739.5 1721.26   6
   0   4  20 25649.2 1712.79   6
   0  -4  20 24328.5 1718.07   5
   0   4 -20 25472.0 1744.79   2
   0  -4 -20 27852.6 1722.38   4
   0  -4 -20 24359.4 1724.37   3
   0  -4  22 11242.7 1219.76   6
   0   4  22 17235.0 1219.20   6
   0   4  22 15885.5 1227.09   5
   0   4 -22 21717.6 1251.53   2
   0  -4 -22 20440.2 1235.39   3
   0   4 -22 13988.4 1238.47   3
   0   4  24 5999.58 532.089   6
   0  -4  24 6292.04 538.600   6
   0   4  24 7012.13 538.181   5
   0   4 -24 7470.26 555.086   2
   0  -4 -24 6077.76 540.399   3
   0   4 -24 6359.26 545.883   3
   0   4  26 219.625 27.2684   5
   0   4 -26 128.650 33.4885   2
   0  -4 -26 187.732 24.7230   4
   0   4 -26 198.945 30.9406   3
   0  -4 -26 105.336 25.5439   3
   0  -4  26 175.083 28.7485   6
   0   4  26 179.613 24.3399   6
   0   4  28 773.306 67.9291   5
   0   4 -28 716.328 80.2334   2
   0  -4 -28 713.145 72.6836   3
   0  -4 -28 775.750 66.2064   4
   0   4  28 681.879 62.6928   6
   0  -5  -1 87.4094 19.8421   4
   0  -5   1 90.0431 21.8981   6
   0  -5  -1 120.013 21.5256   5
   0  -5   1 158.622 24.6414   5
   0   5  -1 95.5028 24.4314   3
   0  -5  -3 2139.29 182.579   4
   0  -5   3 2146.57 182.409   5
   0  -5  -3 2398.70 187.246   3
   0   5  -3 2210.12 190.947   3
   0   5  -5 1672.85 133.508   1
   0   5  -5 1653.44 134.067   1
   0  -5   5 1672.26 134.136   1
   0  -5   5 1774.66 134.055   1
   0  -5   5 2099.91 158.269   6
   0   5   5 1911.64 155.453   6
   0   5   5 2050.25 174.670   2
   0  -5  -5 1886.92 148.902   4
   0  -5  -5 2190.78 153.948   3
   0   5  -5 1872.99 144.991   4
   0   5  -5 1751.79 156.267   3
   0  -5   7 1060.27 90.5134   1
   0   5   7 1035.15 105.020   6
   0  -5   7 1344.20 109.784   6
   0  -5   7 975.407 96.9783   5
   0   5   7 956.809 107.771   2
   0   5  -7 1067.32 109.137   3
   0  -5   7 1079.82 90.7282   1
   0   5  -7 1182.92 93.4228   1
   0   5  -7 1186.91 90.1298   1
   0   5  -9 645.377 56.4605   1
   0   5   9 568.735 51.5566   1
   0  -5  -9 661.589 51.7125   1
   0  -5  -9 582.431 49.3320   1
   0   5   9 592.871 50.2462   1
   0  -5   9 648.680 66.8509   6
   0  -5   9 630.909 59.6783   5
   0   5   9 591.987 62.0895   5
   0   5   9 533.382 64.1682   2
   0  -5  -9 649.976 65.5532   4
   0   5  -9 611.937 55.0548   4
   0  -5  -9 600.640 62.5620   3
   0   5  -9 586.959 73.1000   3
   0   5  11 982.929 76.3812   1
   0   5 -11 920.007 78.6274   1
   0  -5  11 933.771 81.5215   1
   0  -5  11 984.289 88.1684   6
   0   5  11 783.347 78.6003   6
   0  -5  11 922.622 79.0076   5
   0   5  11 1009.58 86.2764   5
   0   5  11 901.896 80.6509   2
   0   5 -11 684.196 69.3478   4
   0  -5 -11 964.903 88.7799   4
   0  -5 -11 931.526 84.9957   3
   0   5 -11 798.521 93.1869   3
   0   5  13 780.445 65.8415   1
   0  -5 -13 616.969 60.1510   1
   0   5  13 639.221 61.1466   6
   0  -5  13 581.154 66.6952   6
   0   5  13 762.482 69.3735   5
   0  -5  13 417.501 62.4920   1
   0  -5 -13 686.327 70.9857   4
   0  -5 -13 644.922 64.9860   3
   0   5 -13 686.488 82.0248   3
   0   5 -15 382.999 63.8664   2
   0   5  15 394.003 43.5918   5
   0  -5  15 349.362 38.2084   5
   0  -5  15 401.944 45.2627   6
   0   5  15 325.706 35.0522   6
   0  -5 -15 327.005 40.2478   3
   0   5 -15 434.394 58.2903   3
   0  -5  17 18.4454 11.9418   5
   0   5  17 54.2746 18.9334   5
   0   5  17 33.9601 12.4446   6
   0  -5  17 22.4032 13.6284   6
   0   5 -17 8.73708 26.2724   2
   0   5 -17 53.5227 24.6880   3
   0  -5 -17 19.4232 10.4784   3
   0  -5  19 1006.06 99.9653   6
   0  -5 -19 1093.12 99.7317   4
   0  -5 -19 1201.11 101.058   3
   0   5 -19 920.756 113.925   3
   0   5  21 267.902 32.5216   6
   0  -5 -21 331.066 38.1717   4
   0   5  21 229.407 38.3851   5
   0   5 -21 360.658 50.8528   2
   0  -5 -21 350.860 40.6305   3
   0   5 -21 284.471 50.9620   3
   0   5 -23 61.4525 22.8732   2
   0   5  23 6.93827 10.2714   6
   0  -5  23 18.0228 14.0800   6
   0   5 -23-7.38924 13.8025   3
   0   5  23 35.1351 15.9685   5
   0  -5 -23 23.5948 11.8406   4
   0   5 -25-5.64043 16.2280   2
   0  -5  25-4.15552 11.4469   6
   0   5  25-2.51452 10.6490   6
   0   5 -25-5.25641 13.8055   3
   0  -5 -25 4.43597 9.74775   3
   0   5  25 3.34449 8.78413   5
   0   5 -27 15.5170 15.5799   2
   0  -5 -27 25.4518 13.2893   3
   0  -6   0 69848.8 5368.51   5
   0   6   0 73150.2 5378.07   3
   0  -6   2 568.892 55.6937   5
   0  -6   2 578.408 60.9564   6
   0   6  -2 548.966 62.9049   3
   0   6  -2 727.922 139.886   2
   0   6   2 729.203 100.692   2
   0  -6   4 2797.71 229.372   6
   0  -6   4 2873.61 222.667   5
   0   6   4 3068.35 253.324   2
   0  -6  -4 2647.73 222.452   4
   0   6  -4 2674.60 221.516   4
   0   6  -4 2774.45 231.740   3
   0  -6   6 172.624 30.5827   6
   0  -6   6 165.389 24.5249   5
   0   6   6 166.594 28.6264   6
   0  -6  -6 147.139 24.6904   4
   0  -6  -6 189.498 28.1426   3
   0   6  -6 127.628 21.8258   4
   0   6  -6 216.425 34.0890   3
   0  -6   8 295.161 37.6383   6
   0  -6   8 261.306 30.3538   5
   0   6   8 269.927 34.9600   6
   0   6   8 243.195 39.4509   2
   0   6   8 257.629 32.2313   5
   0  -6  -8 167.593 29.2567   4
   0  -6  -8 209.353 31.6691   3
   0   6  -8 229.684 27.5563   4
   0   6  -8 212.745 21.5911   1
   0   6 -10 42104.1 3182.52   1
   0  -6  10 39218.2 3180.81   1
   0   6  10 44304.4 3191.14   6
   0   6  10 43689.4 3191.88   5
   0  -6  10 42987.9 3188.60   5
   0  -6 -10 43588.2 3193.12   4
   0  -6 -10 43095.8 3192.23   3
   0   6 -10 39932.8 3202.91   3
   0  -6  12 7757.23 575.776   5
   0  -6 -12 7321.84 580.456   4
   0  -6 -12 6700.84 576.303   3
   0   6  12 7435.75 574.701   6
   0  -6  12 7700.45 581.123   6
   0  -6 -14 6751.65 576.414   4
   0  -6  14 7776.73 578.136   6
   0   6  14 7464.56 570.363   6
   0  -6 -14 6602.64 572.978   3
   0  -6  14 7724.79 573.650   5
   0   6  14 8341.74 577.174   5
   0   6 -16 458.493 60.4342   2
   0   6  16 372.531 41.3323   5
   0   6  16 308.294 32.7744   6
   0  -6  16 348.249 40.3466   6
   0  -6 -16 335.893 39.3698   3
   0   6 -16 393.684 55.2221   3
   0   6 -18 35.2283 26.8209   2
   0   6  18 11.4180 8.81525   6
   0  -6  18-4.03778 10.0740   6
   0  -6 -18 3.70664 9.25010   4
   0   6  18 8.38787 13.5005   5
   0  -6 -18 7.17239 11.1565   3
   0   6 -18-8.07853 16.4431   3
   0  -6  20 11803.2 816.358   6
   0   6  20 10543.2 804.188   6
   0   6  20 8930.82 811.992   5
   0   6 -20 10480.3 824.030   2
   0  -6 -20 11228.2 813.283   3
   0   6 -20 10682.3 831.723   3
   0  -6  22 11122.0 708.194   6
   0  -6 -22 11249.8 702.472   4
   0  -6 -22 11960.4 708.909   3
   0   6 -22 7194.79 712.394   3
   0   6 -22 9009.62 713.786   2
   0   7  -1 103.117 22.5503   3
   0   7   1 139.553 44.2573   2
   0   7  -1 78.9776 18.5410   4
   0   7  -1 184.223 62.8705   2
   0  -7   3 1156.48 96.9280   5
   0   7   3 964.760 100.027   6
   0   7  -3 1190.02 99.1676   4
   0   7  -3 1098.07 105.193   3
   0   7   5 912.630 107.179   2
   0  -7   5 1219.45 103.114   6
   0   7   5 1112.84 100.529   6
   0   7  -5 1014.89 104.190   3
   0  -7   7 180.149 27.4143   6
   0  -7   7 165.040 22.8087   5
   0   7   7 143.349 24.6865   6
   0   7   7 93.6171 27.2138   2
   0   7   7 108.164 20.4672   5
   0   7  -7 124.116 26.7390   3
   0   7  -7 214.059 82.0965   2
   0  -7   9 92.1065 18.2802   5
   0  -7   9 132.278 23.4152   6
   0  -7  -9 100.077 18.2870   4
   0   7   9 94.2413 19.3622   5
   0  -7  -9 150.131 23.2227   3
   0   7  -9 77.2701 22.9731   3
   0   7  11 437.618 47.3627   5
   0   7  11 418.052 46.3141   6
   0  -7  11 534.109 52.4739   6
   0  -7 -11 482.470 49.1250   4
   0  -7 -11 478.671 49.5152   3
   0   7 -11 438.495 56.2847   3
   0   7  13 961.639 83.2862   6
   0  -7  13 1001.09 88.1785   6
   0   7  13 848.428 84.4014   5
   0  -7 -13 943.818 87.5104   4
   0  -7 -13 989.832 87.2606   3
   0   7 -13 1111.65 103.433   3
   0  -7  15 178.491 25.6785   6
   0   7  15 169.703 22.3760   6
   0   7  15 137.634 24.0692   5
   0  -7 -15 146.300 24.2185   4
   0  -7 -15 176.564 24.3068   3
   0   7 -15 187.653 41.3346   2
   0   7 -15 170.214 33.7438   3
   0   7 -17 28.2064 20.7959   3
   0  -7 -17 60.3188 15.1661   4
   0   7 -19 353.771 54.0363   3
   0   8   0 27714.7 2094.40   6
   0   8   0 28004.1 2091.86   4
   0   8   0 26897.6 2095.40   3
   0   8   2 458.628 49.7601   6
   0   8   2 409.545 61.4492   2
   0   8  -2 668.707 84.2866   2
   0   8   2 396.115 47.2835   4
   0   8  -2 515.043 54.5859   3
   0   8   2 568.691 55.8935   3
   0   8   4 1725.44 152.692   2
   0   8  -4 1942.21 148.870   3
   0   8   4 1553.28 137.349   5
   0   8   6 250.568 35.2852   6
   0  -8   6 242.570 36.1192   6
   0   8  -6 269.522 41.1208   3
   0   8   8 27.1448 11.7712   6
   0   8  -8 81.5239 42.8976   2
   0   8   8 26.2355 10.5998   5
   0  -8   8 49.1920 14.1173   6
   0   8  -8 44.0636 17.4366   3
   0   8  10 16116.4 1313.76   5
   0  -8  10 18777.6 1318.58   6
   0   8  10 16170.5 1313.19   6
   0   8 -10 17613.7 1327.09   3
   0   8  12 3299.94 276.887   5
   0   8 -12 3449.61 291.141   3
   0  -8  12 3945.03 281.923   6
   0   8 -14 4388.04 357.520   3
   0   8 -16 167.253 34.0252   3
   0   9   1 74.2544 16.8777   6
   0   9  -1 85.9334 20.4205   6
   0   9  -1 51.7940 25.8851   2
   0   9  -3 447.446 62.4392   2
   0   9   3 372.182 40.3424   6
   0   9   3 360.909 38.9960   5
   0   9   5 588.821 54.9616   5
  -1   0   0 2.58661 7.74575   3
   1   0   0-2.98226 10.5085   3
  -1   0   0 2.92057 10.5731   6
   1   0   0-2.80390 9.60169   6
  -1   0   0 3.23411 10.4031   5
  -1   0   0 7.98552 15.5541   2
   1   0   0-4.21079 17.1329   2
   1   0   0-2.94439 10.0828   5
   1   0   0-4.12979 14.1421   4
  -1   0   0 16.9186 14.4840   4
   1   0   0-5.14883 11.3141   1
  -1   0   0-5.04653 12.5740   1
  -1   0   0-5.31863 12.4941   1
   1   0   0 5.28272 10.7472   1
   1   0   2 4.70331 10.3433   1
  -1   0   2 15.3526 12.7575   1
   1   0  -2 4.94691 12.3327   1
  -1   0  -2-5.02144 11.0418   1
  -1   0  -2 4.38165 9.63703   1
   1   0  -2-4.70143 10.3391   1
   1   0   2 4.75234 11.1714   1
  -1   0   2 4.30788 10.7415   1
   1   0  -2 1.89873 6.51505   6
  -1   0   2-2.28683 8.28909   6
   1   0   2 2.69958 9.52136   6
  -1   0  -2-4.64543 8.19485   5
   1   0   2 26.2157 10.8493   5
  -1   0  -2 26.8797 13.3644   6
  -1   0  -2-3.45182 14.9024   2
   1   0  -2 5.24956 17.4447   2
   1   0   2-6.99092 13.3101   2
  -1   0   2 5.19253 18.8027   2
  -1   0   2 16.2705 15.8511   5
   1   0  -2 10.8837 13.1404   5
  -1   0   2-8.27111 14.9773   4
   1   0  -2 7.49350 12.4541   4
  -1   0  -2 4.08793 13.1560   4
   1   0   2 11.6268 14.0367   4
  -1   0   2 12.4442 11.2703   3
   1   0  -2 14.0548 10.9270   3
  -1   0  -2 3.84344 11.0655   3
   1   0  -4 5.59469 16.7543   1
  -1   0  -4 11.6143 12.7615   1
  -1   0   4-6.27754 15.6419   1
   1   0   4-5.40010 13.4558   1
  -1   0   4 4.57740 12.0230   1
   1   0   4 5.85128 13.7462   1
   1   0  -4-5.02999 11.8170   1
  -1   0  -4-5.21922 13.0051   1
  -1   0   4 5.33916 11.7332   6
  -1   0  -4-3.85538 15.0196   6
   1   0  -4-2.12013 9.64573   6
  -1   0  -4 5.15372 10.0395   5
   1   0   4 2.75290 11.6593   5
  -1   0  -4-3.34069 15.1977   2
   1   0   4 10.0411 13.9000   2
   1   0  -4 12.6779 23.5451   2
  -1   0   4 6.12350 23.3066   2
  -1   0   4-5.52849 15.2294   5
   1   0  -4 13.3395 16.9241   5
  -1   0   4 14.0127 12.5355   4
   1   0   4 3.79565 12.2102   4
  -1   0   4-4.22150 11.0883   3
   1   0   4-4.96724 15.4369   3
  -1   0  -4-6.77447 17.7931   3
   1   0  -6 21.2585 13.2480   1
  -1   0  -6 6.21197 13.6560   1
  -1   0   6 4.39839 11.5588   1
   1   0  -6 5.05618 13.2855   1
   1   0   6-5.57763 13.9030   1
   1   0  -6 7.19786 11.6262   6
  -1   0   6-3.36087 12.4895   6
   1   0   6-2.75764 9.99121   5
  -1   0  -6 16.0183 16.1897   2
   1   0   6 3.11089 13.6775   2
  -1   0   6 6.71320 16.7315   5
   1   0  -6 5.28086 16.9914   5
   1   0   6-5.56640 12.0178   5
   1   0  -6 3.24888 12.6625   4
  -1   0   6 8.16513 11.7526   4
   1   0   6-7.99820 13.2916   4
  -1   0  -6-3.93158 15.6650   4
  -1   0  -6-10.3346 22.7128   3
   1   0   6 20.9655 18.3589   3
   1   0  -6 51.6731 20.2349   3
  -1   0   6 25.2641 18.1760   3
  -1   0   8 27.2301 20.4144   1
   1   0   8-5.76814 14.4130   1
  -1   0  -8-5.14168 17.1160   1
  -1   0   8 4.54795 13.1298   1
   1   0  -8 86.5013 22.4911   1
   1   0   8 23.7982 18.5206   6
   1   0   8-3.17813 11.5567   5
  -1   0  -8 3.47072 13.2542   2
   1   0  -8 70.8204 30.6733   2
  -1   0   8-13.5728 26.4591   2
   1   0   8-9.52607 15.6400   2
   1   0   8 3.78264 13.7370   5
  -1   0   8 7.59185 19.9688   5
  -1   0   8 68.6586 15.8528   4
   1   0  -8 7.70856 13.6246   4
  -1   0  -8-4.19295 13.9719   4
   1   0  -8 14.0654 15.4918   3
  -1   0  -8-13.7541 32.3282   3
   1   0 -10 18.2520 16.7626   1
  -1   0  10 7.72776 15.7253   1
   1   0  10 6.10739 16.8270   1
  -1   0 -10-7.69680 15.6623   1
   1   0  10-13.5780 25.8413   6
  -1   0  10 4.83261 14.4758   6
   1   0  10 18.5996 14.3392   2
  -1   0 -10 3.54552 15.8615   2
   1   0 -10-8.31812 25.8517   2
  -1   0 -10 5.21117 12.9890   1
  -1   0  10 4.83365 12.0487   1
   1   0 -10 6.68249 16.6539   1
   1   0  10 6.87018 15.1006   1
  -1   0  10 7.66797 19.1089   5
   1   0  10-5.94480 22.0835   5
   1   0 -10 4.73390 16.6844   4
  -1   0 -10 4.81180 13.8484   4
   1   0 -10-7.75722 21.3708   3
  -1   0 -10-15.8047 32.1550   3
  -1   0 -12-8.30794 13.8002   1
  -1   0  12 8.17068 17.9543   1
   1   0  12-7.23534 13.4371   1
   1   0 -12-7.15859 14.5635   1
   1   0  12-5.85531 16.8462   6
  -1   0  12-4.98212 14.3340   6
   1   0  12 7.70461 19.1970   2
   1   0 -12 8.21248 22.6220   2
  -1   0  12 5.35432 11.7657   1
   1   0 -12 7.04452 15.4797   1
  -1   0 -12-5.92257 13.0143   1
   1   0 -12 9.78065 14.6444   4
  -1   0  12 7.16881 17.8620   5
   1   0  12-6.74790 14.8279   5
  -1   0 -12-5.62087 19.2482   4
  -1   0 -12 29.2086 32.0915   3
   1   0 -12 7.55072 16.5920   3
   1   0  14 8.80880 17.9207   1
  -1   0 -14 8.40487 19.7442   1
   1   0  14 4.64223 15.4224   6
  -1   0  14 4.76497 12.5149   6
   1   0 -14 7.31019 25.0331   2
  -1   0  14-28.6590 16.4909   1
  -1   0 -14 6.39064 15.0125   1
   1   0 -14-6.83330 17.9471   1
   1   0  14 15.6900 17.2387   1
   1   0 -14-4.80564 11.2892   4
  -1   0  14-6.41665 16.8528   5
   1   0  14-5.29731 13.1991   5
  -1   0 -14 5.89622 16.2418   4
  -1   0 -14 21.6802 20.1318   3
   1   0 -14-6.93050 18.2024   3
   1   0 -16-6.24411 17.2050   1
  -1   0 -16 5.73877 13.4875   1
   1   0  16 12.2251 19.7390   2
   1   0 -16 6.46031 20.7848   2
  -1   0  16 4.43198 16.4669   6
   1   0  16 3.58521 10.7442   6
  -1   0 -16 14.7442 16.3328   4
  -1   0  16-5.66191 16.2950   5
   1   0  16 17.9168 13.4197   5
   1   0 -16 7.06477 14.3786   1
  -1   0  16 15.4385 18.1382   1
  -1   0 -16 8.03776 17.6671   1
   1   0  16 7.67864 16.8782   1
  -1   0 -16-8.49821 17.2937   3
   1   0 -18-11.0789 18.4029   1
   1   0  18-6.88737 16.1793   1
  -1   0 -18-4.92583 13.5687   1
  -1   0  18-4.38207 11.5092   1
   1   0 -18 5.49646 19.3678   2
   1   0  18 6.04700 12.8044   6
  -1   0  18 3.99142 13.2602   6
  -1   0 -18 12.0167 11.5244   4
   1   0 -18-4.03621 13.8217   4
   1   0  18-3.87040 12.4499   5
  -1   0  18 4.92393 13.5635   5
   1   0  18-6.32221 16.6047   1
  -1   0 -18-7.39974 21.2897   1
  -1   0  18 7.06865 18.5651   1
   1   0 -18 5.56938 14.6275   1
  -1   0 -18-27.5860 16.2008   3
   1   0  20 12.1708 18.9110   1
  -1   0  20-7.53276 12.5126   1
   1   0 -20-4.89888 10.7649   1
   1   0 -20-4.69565 19.4997   2
  -1   0  20-3.65085 13.8952   6
   1   0  20-5.56369 10.8369   6
  -1   0  20 4.34367 13.4984   5
  -1   0 -20-3.40350 12.6416   4
   1   0  20 6.91246 10.7406   5
   1   0 -20 3.74123 14.2392   4
  -1   0  20 6.52331 17.1328   1
   1   0  20 5.45397 14.3243   1
  -1   0 -20 5.47419 12.0290   3
   1   0  22 43.6158 18.6743   1
  -1   0  22-3.45412 9.52349   1
  -1   0 -22 11.9420 12.3771   1
   1   0 -22 4.32153 10.7754   1
   1   0 -22 16.4570 18.7204   2
  -1   0 -22 4.92841 16.8818   2
  -1   0  22 3.29035 10.5919   6
  -1   0 -22 3.12860 12.7362   4
   1   0  22 3.14029 10.4406   5
   1   0 -22 6.65939 13.2689   4
  -1   0 -22 5.97566 17.8991   1
   1   0 -22-4.55778 13.1195   1
  -1   0  22 5.90144 12.9743   1
   1   0  22 9.91246 14.2653   1
   1   0 -22 3.96255 9.31751   3
   1   0  24 2.30854 8.57633   6
  -1   0  24-6.03971 12.5417   6
   1   0 -24-5.79769 11.2940   4
  -1   0  24-20.7534 11.4923   5
   1   0  24 2.89300 8.66500   5
   1   0 -24-3.58810 14.2929   2
   1   0 -24-3.85224 10.1190   1
  -1   0 -24-3.57906 9.40165   1
  -1   0  24-3.29517 9.07851   1
   1   0  24 9.50931 12.4888   1
  -1   0 -24-3.94667 9.83513   3
   1   0 -24 3.49711 9.18645   3
   1   0 -26-2.64941 10.0846   4
   1   0 -26 6.15941 10.5470   3
  -1   0 -26-3.41041 9.39525   3
  -1   0  26-5.42298 10.0722   6
   1   0  26-4.56448 10.0309   6
  -1   0 -28-2.62879 11.7580   4
  -1   0  28-2.76883 7.96681   5
   1   0  28-2.48776 9.69181   5
   1   0 -28 2.75879 7.24642   3
  -1   0 -28 5.86671 8.44012   3
   1   0  28 2.17693 8.28606   6
  -1   0  28 2.50567 9.76160   6
   1   0  30 9.45623 8.99816   5
  -1   0  30 2.43443 7.56586   5
   1   0 -30-5.02388 7.52279   3
  -1   0 -30-2.59021 7.45286   3
   1   0  30 10.0067 8.47612   6
  -1   0  30-4.62238 8.79696   6
  -1   0  32-2.20648 7.98799   5
  -1   0  32 2.09098 7.76650   6
  -1   1  33 1671.74 135.318   6
  -1  -1 -31 1875.26 135.253   4
  -1   1  31 1552.55 132.790   5
  -1  -1 -31 1671.77 133.910   3
  -1   1  31 1475.22 131.109   6
   1  -1  31 1605.50 131.798   6
  -1  -1 -29 6316.84 430.417   4
  -1  -1 -29 5555.84 428.831   3
  -1   1  29 5512.25 428.318   5
   1  -1  29 5441.07 426.379   6
  -1   1  29 5078.52 425.569   6
   1  -1  27 22075.5 1742.59   5
  -1   1  27 21576.8 1742.75   5
  -1  -1 -27 27014.0 1745.96   4
  -1  -1 -27 23321.1 1744.41   3
  -1   1  27 21925.3 1740.83   6
   1  -1  25 9017.76 689.303   5
  -1   1  25 8201.83 688.254   5
  -1  -1 -25 9879.08 690.020   4
   1  -1  25 9402.35 688.200   6
  -1   1  25 8549.58 686.249   6
   1   1 -25 8683.46 689.850   3
  -1  -1 -25 9382.69 691.277   3
   1   1 -25 8577.57 696.709   2
   1  -1  23 703.839 76.9507   1
   1  -1  23 694.009 65.4097   6
  -1   1  23 628.318 66.0421   5
   1   1 -23 831.221 67.6145   4
  -1  -1 -23 779.776 66.9407   4
   1   1 -23 530.845 65.2770   3
  -1  -1 -23 672.958 68.0118   3
   1  -1  23 655.338 70.4108   1
   1   1 -23 753.459 71.6333   1
  -1  -1 -23 805.943 69.2953   1
   1   1 -21 287.099 39.0676   1
  -1  -1 -21 243.656 45.7842   1
  -1   1  21 329.437 49.9314   1
   1   1 -21 267.611 42.2069   1
  -1  -1 -21 323.649 39.2229   1
  -1   1  21 278.675 35.3238   1
   1  -1  21 254.899 44.0407   1
  -1   1  21 322.314 34.6910   6
   1  -1  21 283.692 35.7428   6
   1  -1  21 330.569 38.3696   5
  -1   1  21 308.488 37.7097   5
   1   1 -21 303.379 49.1998   2
   1   1 -21 371.076 38.3962   4
  -1  -1 -21 307.616 36.5247   4
  -1  -1 -21 315.275 39.9196   3
   1   1 -21 264.050 39.2323   3
  -1  -1 -19 30410.9 2170.27   1
   1  -1  19 31299.0 2166.61   6
   1  -1  19 30096.4 2166.52   5
  -1   1  19 27982.4 2167.35   5
  -1  -1 -19 24470.2 2158.04   2
   1   1 -19 27594.3 2181.68   2
  -1  -1 -19 28809.4 2166.55   4
   1   1 -19 26971.1 2170.60   3
  -1  -1 -19 29225.5 2172.25   3
   1   1 -19 27697.3 2176.62   1
  -1  -1 -19 33381.7 2194.19   1
   1  -1  19 28669.5 2172.62   1
   1   1 -19 28175.6 2171.94   1
   1   1 -17 41487.6 3559.71   1
   1  -1  17 51820.5 3561.20   1
  -1  -1 -17 47120.7 3573.81   1
   1   1 -17 43396.2 3557.84   1
   1  -1  17 49960.0 3569.38   1
  -1   1  17 43340.9 3548.96   1
  -1   1  17 47971.2 3544.89   6
   1  -1  17 55310.3 3553.18   6
   1  -1  17 54256.1 3552.97   5
  -1   1  17 49572.0 3554.48   5
  -1  -1 -17 46958.4 3546.17   2
  -1  -1 -17 35976.0 3538.24   2
   1   1 -17 50458.0 3574.82   2
   1   1 -17 44766.1 3547.63   4
  -1  -1 -17 51471.9 3552.61   4
  -1  -1 -17 53977.0 3562.82   3
   1   1 -17 48207.4 3562.05   3
   1  -1  17 51641.6 3559.75   2
   1  -1  15 90220.3 6268.68   1
   1   1 -15 79907.0 6262.82   1
  -1   1  15 53949.2 6252.98   1
  -1  -1 -15 73691.0 6268.19   1
  -1   1  15 85687.4 6253.12   1
   1  -1  15 76774.3 6264.50   1
  -1  -1 -15 65470.9 6253.87   1
  -1   1  15 96220.2 6246.27   6
   1  -1  15 104740. 6257.97   6
  -1   1  15 113714. 6265.06   5
   1   1 -15 112706. 6297.50   2
  -1  -1 -15 72593.8 6238.01   2
   1   1 -15 58315.1 6241.27   4
  -1  -1 -15 113553. 6260.40   4
  -1  -1 -15 107173. 6272.96   3
   1   1 -15 109709. 6273.86   3
   1  -1  15 82210.4 6259.28   2
   1   1 -13 928.338 100.564   1
   1   1 -13 773.111 94.5614   1
  -1   1  13 532.893 91.8828   1
   1  -1  13 639.275 95.3629   1
  -1  -1 -13 712.841 91.8520   1
  -1   1  13 525.592 85.0415   1
   1  -1  13 1292.32 99.8475   6
  -1   1  13 1134.61 88.2370   6
   1  -1  13 1028.52 91.9653   5
  -1   1  13 1180.87 105.961   5
  -1  -1 -13 823.281 80.2367   2
   1   1 -13 1557.13 145.430   2
   1   1 -13 891.992 85.6146   4
  -1  -1 -13 1228.88 102.438   4
   1   1 -13 1038.98 108.537   3
   1  -1  13 1423.82 108.527   2
   1   1 -11 957.077 109.959   1
   1  -1  11 963.326 110.489   1
  -1  -1 -11 1180.87 115.951   1
   1   1 -11 1050.47 106.747   1
  -1  -1 -11 1173.19 107.086   1
   1  -1  11 888.559 108.817   1
  -1   1  11 903.423 100.634   1
  -1   1  11 1288.09 101.994   6
   1  -1  11 978.391 99.8362   5
  -1   1  11 1525.21 125.115   5
  -1   1  11 965.370 100.929   2
   1   1 -11 1133.13 95.0965   4
  -1  -1 -11 1057.97 112.642   4
   1   1 -11 1356.03 133.631   3
   1  -1  11 1075.45 105.785   2
   1  -1   9 74807.6 5638.66   1
  -1   1   9 72103.3 5627.10   1
   1  -1   9 70367.3 5636.07   6
  -1   1   9 89255.7 5631.07   6
   1  -1   9 71412.0 5623.80   5
  -1  -1  -9 75439.9 5617.86   2
   1   1  -9 62174.6 5680.08   2
  -1   1   9 64051.2 5623.02   2
   1   1  -9 80071.8 5617.07   4
  -1  -1  -9 61407.6 5642.73   4
   1   1  -9 80942.4 5680.35   3
  -1  -1  -9 64252.6 5643.24   3
  -1   1   9 74466.5 5637.57   1
   1   1  -9 82694.0 5638.44   1
  -1  -1  -9 75667.0 5642.13   1
   1   1  -9 78645.5 5633.69   1
   1   1  -7 51361.0 3557.45   1
  -1  -1  -7 44865.3 3560.45   1
  -1   1   7 49732.5 3558.39   1
   1   1  -7 48086.2 3555.07   1
   1  -1   7 50807.1 3559.70   1
  -1   1   7 34043.6 3546.32   6
   1  -1   7 37641.9 3556.14   6
   1  -1   7 54035.2 3542.97   5
  -1   1   7 64005.6 3610.04   5
  -1   1   7 44998.4 3547.30   2
  -1  -1  -7 48744.6 3544.06   2
   1   1  -7 53107.2 3626.81   2
  -1  -1  -7 40305.0 3569.87   4
   1   1  -7 51983.9 3620.25   3
  -1  -1  -7 40957.1 3563.54   3
   1  -1   7 50730.4 3554.25   2
   1  -1   5 798576. 58733.0   1
  -1   1   5 804212. 58735.4   1
  -1   1   5 759275. 58727.7   1
   1   1  -5 795660. 58734.8   1
   1   1  -5 752959. 58733.3   1
  -1  -1  -5 788491. 58734.1   1
  -1   1   5 781756. 58721.6   6
   1  -1   5 786933. 58737.3   6
   1   1  -5 774564. 58728.1   6
   1   1  -5 773345. 58730.9   5
  -1   1   5 841730. 58781.9   5
  -1  -1  -5 786736. 58732.1   5
  -1   1   5 776759. 58726.1   2
   1   1  -5 836624. 58792.4   2
  -1   1   5 775131. 58728.7   4
   1  -1   5 760130. 58730.4   4
  -1  -1  -5 769762. 58755.1   4
  -1  -1  -5 800804. 58735.9   3
   1   1  -5 911649. 58808.8   3
   1  -1   5 750967. 58740.1   3
   1  -1   5 734178. 58734.5   2
   1   1  -3 3305.75 271.281   1
   1  -1   3 3316.99 266.044   1
  -1   1   3 4007.10 264.438   1
  -1  -1  -3 3362.04 264.644   1
   1  -1   3 1915.52 258.702   1
   1   1  -3 3201.58 262.043   6
   1  -1   3 3805.20 264.853   6
  -1  -1  -3 3625.76 273.692   6
  -1   1   3 3868.44 314.853   5
   1   1  -3 3470.23 266.286   5
  -1  -1  -3 3126.15 266.945   5
  -1  -1  -3 3899.78 275.030   2
  -1   1   3 3481.17 260.674   2
   1   1  -3 3493.26 253.132   4
  -1  -1  -3 3922.56 282.900   4
  -1  -1  -3 3551.57 252.652   3
   1  -1   3 3401.96 267.692   4
  -1   1   3 3591.14 265.663   3
   1   1  -3 3327.88 319.383   3
   1  -1   3 3233.88 266.765   2
   1  -1   1 27878.2 2052.62   1
   1   1  -1 27594.7 2055.00   1
  -1  -1  -1 28307.8 2054.89   1
   1   1  -1 28868.8 2055.70   1
   1  -1   1 27382.7 2051.73   1
  -1   1   1 27262.0 2053.46   1
   1   1  -1 26512.2 2054.20   6
   1  -1   1 30184.4 2046.85   6
  -1   1   1 20471.1 2071.41   5
   1   1  -1 27409.6 2054.68   5
   1  -1   1 35176.9 2046.39   5
  -1  -1  -1 30240.8 2074.33   2
   1   1  -1 27285.8 2044.33   4
  -1  -1  -1 31559.1 2061.02   4
   1  -1   1 30493.3 2062.20   4
  -1   1   1 30449.8 2060.55   3
   1   1  -1 15817.5 2065.09   3
  -1   1   1 28018.7 2051.33   2
   1   1   1 31324.4 2238.27   1
   1  -1  -1 27793.5 2231.66   1
  -1   1  -1 25130.8 2228.69   1
   1   1   1 31354.2 2237.66   1
   1  -1  -1 29647.4 2232.07   1
  -1  -1   1 27347.8 2233.15   1
  -1  -1   1 27082.8 2235.91   6
  -1   1  -1 31163.6 2225.06   6
  -1   1  -1 32439.3 2235.05   5
  -1  -1   1 26099.0 2252.07   2
   1   1   1 27147.8 2242.16   2
   1   1   1 29886.2 2230.13   4
  -1  -1   1 31617.1 2228.50   4
  -1   1  -1 30669.7 2241.82   4
  -1   1  -1 27087.7 2230.94   2
  -1  -1   1 27806.9 2229.53   3
   1  -1  -1 29304.6 2233.31   2
  -1  -1   3 3525.20 281.285   1
  -1   1  -3 3713.50 279.937   1
   1  -1  -3 3877.94 277.372   1
  -1  -1   3 3017.03 276.495   1
   1  -1  -3 2977.47 273.212   1
   1   1   3 3549.75 276.306   1
  -1  -1   3 3457.46 279.911   6
   1   1   3 3669.48 281.942   6
  -1   1  -3 4142.42 275.691   6
  -1  -1   3 3576.75 279.112   5
   1   1   3 3232.23 274.570   5
   1  -1  -3 2962.59 299.139   5
  -1  -1   3 3176.67 298.732   2
   1   1   3 3207.43 273.993   2
  -1  -1   3 3198.59 260.752   4
   1   1   3 3533.78 279.080   4
   1  -1  -3 3142.84 277.860   3
  -1  -1   3 4350.84 320.075   3
   1   1   3 2112.75 286.092   3
   1  -1  -3 3158.18 269.349   2
   1   1   5 754557. 56906.1   1
  -1   1  -5 770568. 56902.0   1
  -1  -1   5 714787. 56902.7   6
   1   1   5 739412. 56903.7   6
  -1   1  -5 676849. 56908.1   6
   1   1   5 730146. 56900.5   5
   1  -1  -5 748222. 56935.1   5
  -1  -1   5 767037. 56904.2   5
  -1  -1   5 685395. 56930.4   2
   1   1   5 751283. 56893.0   2
   1  -1  -5 765544. 56895.2   2
   1  -1  -5 756671. 56902.4   4
  -1   1  -5 797424. 56903.0   4
   1   1   5 827089. 56964.0   3
  -1   1  -5 839076. 56907.7   2
  -1  -1   5 633214. 56961.5   3
  -1   1  -5 800399. 56919.0   3
  -1  -1   5 750141. 56910.4   1
  -1  -1   5 758284. 56901.6   1
   1   1   5 776072. 56905.9   1
   1  -1  -5 779067. 56900.1   1
  -1   1  -5 726350. 56908.9   1
  -1   1  -7 48439.4 3608.14   1
   1   1   7 47529.7 3608.80   1
  -1  -1   7 44478.6 3605.83   6
   1   1   7 48186.1 3604.23   6
   1  -1  -7 50794.7 3598.72   6
  -1  -1   7 49303.5 3609.42   5
  -1   1  -7 42870.3 3596.45   5
   1  -1  -7 44139.5 3598.83   2
  -1  -1   7 46412.2 3591.81   4
   1  -1  -7 50966.1 3610.23   4
  -1   1  -7 43920.4 3630.27   3
   1   1   7 46466.8 3592.97   2
   1   1   7 59626.4 3687.07   3
  -1  -1   7 48491.0 3607.15   1
  -1  -1   7 51001.3 3614.83   1
  -1   1  -7 51686.5 3614.98   1
   1  -1  -7 47512.7 3610.09   1
   1  -1  -7 47470.6 3606.37   1
   1   1   7 55895.0 3616.67   1
   1  -1  -9 74545.0 5413.29   1
  -1   1  -9 77813.1 5422.15   1
  -1  -1   9 71793.4 5407.63   1
  -1  -1   9 78600.0 5419.29   1
   1   1   9 69976.4 5411.56   1
   1  -1  -9 73544.7 5410.53   1
   1   1   9 80484.5 5415.06   1
  -1   1  -9 67105.6 5406.76   1
  -1  -1   9 72381.8 5407.31   6
   1  -1  -9 73080.4 5400.56   6
   1   1   9 71269.4 5403.60   6
  -1  -1   9 78486.0 5414.73   5
   1  -1  -9 71192.1 5399.41   2
   1  -1  -9 92114.1 5419.99   4
  -1   1  -9 73381.9 5399.54   4
  -1  -1   9 70878.9 5396.60   4
   1   1   9 74195.0 5405.56   5
   1  -1  -9 80353.7 5413.99   3
   1   1   9 74552.1 5391.96   2
  -1   1  -9 74085.3 5439.10   3
   1  -1 -11 996.427 107.908   1
   1   1  11 930.468 105.133   1
   1  -1 -11 998.372 110.217   1
  -1   1 -11 1158.40 114.838   1
  -1  -1  11 1091.81 112.154   1
  -1   1 -11 898.222 104.870   1
  -1  -1  11 1024.38 103.977   1
  -1  -1  11 1479.09 111.685   6
   1   1  11 1206.84 101.423   6
   1   1  11 1248.46 103.430   5
  -1  -1  11 1331.27 113.332   5
  -1   1 -11 1062.26 99.9646   5
   1  -1 -11 988.936 97.3933   2
  -1   1 -11 957.016 94.0750   4
   1  -1 -11 940.408 107.230   3
  -1   1 -11 927.601 127.914   3
  -1   1 -13 984.021 97.2900   1
   1  -1 -13 681.523 93.9045   1
   1   1  13 795.516 96.1623   1
   1  -1 -13 721.149 86.3374   1
  -1  -1  13 909.010 96.8036   1
   1   1  13 1094.64 86.2319   6
   1   1  13 891.024 95.7685   1
  -1  -1  13 718.529 85.9143   1
  -1   1 -13 543.997 82.5166   1
  -1  -1  13 969.236 75.1933   4
  -1   1 -13 840.867 79.8743   4
   1  -1 -13 737.182 86.8506   4
   1  -1 -13 968.671 92.5069   3
   1   1  13 590.932 74.0320   2
  -1   1 -13 1153.16 124.971   3
   1  -1 -15 97595.1 6032.91   1
   1  -1 -15 67050.8 6011.05   1
   1   1  15 65028.2 6029.20   1
  -1   1 -15 76382.2 6024.04   1
  -1   1 -15 87867.7 6021.12   1
   1   1  15 64503.2 6018.96   1
   1   1  15 89088.3 6013.23   6
  -1  -1  15 83105.2 6017.17   6
   1   1  15 93625.1 6022.42   5
  -1  -1  15 97994.4 6028.08   5
   1  -1 -15 68517.8 6001.98   2
  -1   1 -15 85399.2 6011.64   4
   1  -1 -15 66244.9 6010.60   4
   1  -1 -15 86029.7 6020.86   3
   1  -1 -15 81722.4 5999.45   2
  -1   1 -15 88267.7 6061.30   3
   1  -1 -17 47120.7 3030.69   1
   1   1  17 48836.6 3040.19   1
  -1  -1  17 40133.5 3029.71   1
   1  -1 -17 43105.1 3021.94   1
  -1   1 -17 49020.0 3025.35   1
   1   1  17 43669.6 3036.50   1
  -1  -1  17 40969.6 3021.69   1
   1   1  17 31995.7 3013.43   6
  -1  -1  17 30026.9 3015.78   6
  -1  -1  17 49925.8 3034.59   5
   1   1  17 28819.0 3018.43   5
   1  -1 -17 39533.4 3010.09   2
   1  -1 -17 46298.2 3023.97   4
  -1   1 -17 39486.6 3019.05   4
   1  -1 -17 30865.9 3018.43   3
  -1   1 -17 28173.9 3036.40   3
   1  -1 -17 44513.2 3003.44   2
   1   1  19 28790.7 2112.85   1
   1  -1 -19 27623.2 2104.13   1
  -1  -1  19 28370.3 2113.14   1
  -1   1 -19 28692.5 2115.57   1
  -1   1 -19 28306.4 2105.03   1
  -1  -1  19 25934.3 2103.32   1
   1   1  19 31287.5 2119.98   1
  -1  -1  19 26005.4 2105.25   6
  -1  -1  19 33458.6 2115.52   5
   1   1  19 25992.4 2105.46   5
   1  -1 -19 26234.4 2093.85   2
  -1   1 -19 29764.0 2102.06   4
   1  -1 -19 27063.7 2107.34   3
  -1   1 -19 22369.3 2116.20   3
  -1  -1  21 360.232 48.5772   1
   1   1  21 251.517 43.7619   1
  -1   1 -21 501.738 54.3959   1
  -1   1 -21 333.545 41.6633   1
   1  -1 -21 257.171 43.3919   1
   1   1  21 257.060 42.2538   1
   1  -1 -21 277.855 39.6705   1
  -1  -1  21 263.465 38.7551   1
  -1  -1  21 539.293 50.6816   6
   1   1  21 333.113 37.4975   6
  -1  -1  21 413.525 47.6719   5
   1  -1 -21 254.878 34.8386   2
   1  -1 -21 291.422 39.4046   4
   1   1  21 288.670 39.5092   5
  -1   1 -21 334.095 39.0644   4
   1  -1 -21 353.937 44.2132   3
  -1   1 -21 234.276 46.1550   3
   1   1  23 586.261 61.1871   6
  -1  -1  23 753.630 70.6071   6
  -1   1 -23 729.919 85.5472   2
  -1  -1  23 674.455 70.0806   1
   1  -1 -23 754.730 68.3800   4
   1  -1 -23 800.325 72.2946   3
  -1   1 -23 689.438 74.9982   3
  -1  -1  23 730.682 75.0502   1
  -1   1 -23 631.019 71.7849   1
   1   1  25 8942.55 718.862   5
  -1  -1  25 9477.45 722.358   5
  -1   1 -25 9922.70 717.921   4
   1  -1 -25 9595.06 719.049   4
  -1   1 -25 8651.92 731.040   2
   1  -1 -25 9730.88 723.161   3
  -1   1 -25 8967.50 725.508   3
   1   1  25 8963.56 715.106   6
  -1  -1  25 9652.66 721.523   6
  -1   1 -27 25927.9 1821.59   4
   1  -1 -27 23822.3 1821.72   4
   1   1  27 22269.5 1821.35   5
  -1  -1  27 23770.2 1823.60   5
   1  -1 -27 26184.3 1825.84   3
  -1   1 -27 23011.1 1826.98   3
   1   1  27 23193.8 1818.56   6
  -1  -1  27 24578.9 1823.34   6
   1  -1 -29 5310.61 409.364   4
   1   1  29 4825.28 408.740   5
   1  -1 -29 5533.37 412.067   3
  -1  -1  29 5504.93 410.761   6
   1   1  29 5282.45 406.829   6
  -1  -1  31 1473.96 130.715   5
   1   1  31 1584.81 131.153   5
  -1   1 -31 1564.42 133.182   3
   1   1  31 1681.08 129.630   6
  -1  -1  31 1653.14 131.992   6
  -1  -2 -32 86.3902 16.3573   4
  -1  -2 -30 35.2476 12.5737   4
   1   2 -30 21.3566 8.47644   3
  -1  -2 -30 13.7201 8.64002   3
  -1   2  30 1.96519 8.27854   6
  -1  -2 -28 60.6537 14.4860   4
  -1   2  28 52.0383 13.2301   5
  -1   2  28 28.3585 11.1714   6
   1  -2  28 36.5733 12.1699   6
   1   2 -28 55.5886 13.0940   3
  -1  -2 -28 34.0702 12.7979   3
  -1   2  26 8.58830 7.57759   5
  -1  -2 -26 21.7600 11.3346   4
  -1   2  26 6.17955 8.77409   6
   1  -2  26 20.4775 12.6599   6
   1   2 -26 21.3037 19.3041   2
   1   2 -26 13.1726 10.2771   3
  -1  -2 -26 3.54233 11.8058   3
  -1  -2 -24 5.64858 8.79562   4
  -1   2  24 12.7120 9.89269   5
   1  -2  24 11.6096 13.6483   5
  -1   2  24 6.05994 8.57385   6
   1  -2  24 10.2026 11.3129   6
   1   2 -24 3.72412 9.79796   3
  -1  -2 -22 211.647 29.3562   4
   1  -2  22 248.442 35.4319   5
  -1   2  22 208.445 30.4575   5
   1  -2  22 240.950 32.8225   6
  -1   2  22 179.300 25.2883   6
  -1  -2 -22 296.184 37.1733   3
   1   2 -22 208.852 32.2659   3
   1   2 -22 231.452 40.4874   2
  -1  -2 -20 9.57757 9.57148   1
   1   2 -20 6.81622 16.9898   1
  -1   2  20 6.61024 10.3626   6
   1  -2  20-13.2863 16.4563   6
  -1  -2 -20 10.0804 12.1734   4
   1  -2  20 4.36948 16.2362   5
  -1   2  20-4.00359 10.5253   5
   1   2 -20 2.49958 13.4620   4
   1  -2  20 3.86521 11.5839   1
   1   2 -20 11.1077 10.6627   1
  -1  -2 -20 61.6814 30.1781   1
  -1  -2 -20 20.4796 14.7376   3
   1   2 -20 5.35749 10.9092   3
  -1  -2 -18 15.1147 12.1788   1
  -1   2  18 2.91954 9.10497   1
   1   2 -18 7.51791 16.5376   1
   1  -2  18 29.0727 20.9251   1
   1   2 -18 8.97162 26.8769   2
   1  -2  18 5.13258 14.1588   6
  -1   2  18 2.45807 10.0306   6
   1  -2  18 4.20470 12.6144   5
  -1   2  18 23.2771 13.4158   5
   1   2 -18 2.35471 11.4291   4
   1  -2  18 16.4918 13.2842   1
  -1  -2 -18 54.2908 27.1069   1
  -1   2  18-7.35827 13.6868   1
  -1  -2 -18-5.57127 15.3656   3
   1   2 -18 39.6031 19.0056   3
   1  -2  16 180.652 39.9427   1
  -1  -2 -16 194.455 30.5934   1
  -1   2  16 201.402 28.8162   1
   1  -2  16 259.851 41.8505   2
   1   2 -16 243.194 51.1690   2
  -1   2  16 203.568 29.2931   6
   1  -2  16 162.260 32.9336   6
   1  -2  16 187.793 31.0870   5
  -1   2  16 197.105 33.4169   5
  -1  -2 -16 282.835 35.5649   4
   1   2 -16 191.325 24.0084   4
   1   2 -16 199.124 35.0209   1
  -1   2  16 67.2809 29.0572   1
  -1  -2 -16 157.587 38.6837   1
   1  -2  16 204.937 33.9900   1
  -1  -2 -16 250.120 37.9625   3
   1   2 -16 141.465 35.7546   3
   1   2 -14 10.1894 20.9831   3
  -1  -2 -14 40.0641 18.0813   3
   1   2 -14 12.6859 38.1276   2
   1  -2  14-7.07928 23.0030   2
  -1  -2 -14 36.3983 19.5856   4
   1   2 -14 62.0414 10.3352   4
   1  -2  14 89.5520 17.8301   5
  -1   2  14 45.3235 20.3824   5
   1   2 -14 38.5100 17.1683   1
  -1   2  14 28.9237 20.1822   1
   1  -2  14 34.1600 18.6004   1
  -1  -2 -14 23.6443 19.9053   1
  -1  -2 -14 39.7735 17.3332   1
   1  -2  14 29.6558 18.7572   1
  -1   2  14 37.2036 15.3148   1
   1   2 -14 22.9614 20.3636   1
   1  -2  12 507.928 63.6160   1
  -1  -2 -12 515.326 65.9948   1
   1   2 -12 689.472 71.7769   1
  -1   2  12 528.625 64.1697   1
  -1   2  12 350.352 53.6385   1
   1  -2  12 458.430 62.2727   1
   1  -2  12 492.311 61.8655   6
  -1   2  12 462.231 50.0450   6
   1  -2  12 475.929 47.1850   5
  -1   2  12 474.676 45.6313   2
   1  -2  12 374.250 61.6694   2
   1   2 -12 652.726 100.780   2
  -1  -2 -12 555.710 65.5474   4
  -1  -2 -12 544.613 59.9224   3
   1   2 -12 313.361 69.1653   3
  -1  -2 -10 202.216 47.5353   1
   1  -2  10 287.708 55.9241   1
   1   2 -10 502.608 55.7490   1
  -1   2  10 540.751 59.8329   1
   1   2 -10 529.110 59.6724   1
  -1  -2 -10 501.919 52.5316   1
  -1   2  10 271.194 48.8994   1
   1  -2  10 528.601 60.7944   1
  -1   2  10 534.208 48.4083   6
   1  -2  10 504.906 59.4724   6
   1  -2  10 507.970 43.8249   5
  -1   2  10 436.844 45.3540   2
   1   2 -10 547.610 105.066   2
   1  -2  10 473.281 63.8874   2
  -1  -2 -10 516.459 67.6175   4
  -1   2  10 137.031 55.2340   5
  -1  -2 -10 562.076 55.8193   3
   1   2 -10 314.245 74.3325   3
  -1  -2  -8 55.0509 17.1387   1
   1  -2   8 90.3430 22.0039   1
   1   2  -8 46.7068 16.9076   1
  -1   2   8 50.5565 16.6077   1
   1  -2   8 59.6741 21.9526   6
  -1   2   8 39.3955 14.4094   6
   1  -2   8 34.3266 11.0671   5
   1   2  -8 67.1389 58.9052   2
   1  -2   8 45.8340 26.3664   2
  -1   2   8 37.3440 24.8241   5
  -1  -2  -8 14.1057 13.3412   3
  -1  -2  -8 66.6896 18.9567   1
   1   2  -8 107.246 22.2754   1
   1  -2   8 27.0397 17.8215   1
  -1   2   8 55.6845 17.2400   1
   1  -2   6 1051.70 101.607   1
  -1   2   6 1071.46 97.0240   1
   1   2  -6 1034.91 102.886   1
   1   2  -6 1204.87 102.817   1
  -1   2   6 1016.30 102.644   1
  -1  -2  -6 1080.51 104.482   1
  -1  -2  -6 1258.08 101.212   1
   1  -2   6 1273.43 106.680   1
   1  -2   6 1244.03 109.153   6
  -1   2   6 1282.96 124.493   5
  -1  -2  -6 1261.15 108.081   5
   1  -2   6 1063.90 90.9273   5
  -1  -2  -6 916.056 121.120   2
  -1   2   6 1007.20 95.1110   2
  -1  -2  -6 1282.33 128.184   4
  -1  -2  -6 1064.52 97.0951   3
   1  -2   6 1116.52 101.874   4
   1  -2   6 1209.26 113.729   2
   1   2  -4 923.036 85.6731   1
  -1   2   4 846.370 81.4535   1
  -1  -2  -4 971.391 86.2019   1
  -1   2   4 843.991 74.3380   1
   1   2  -4 807.450 80.8698   1
   1  -2   4 816.453 79.6676   1
  -1  -2  -4 748.546 112.057   2
  -1  -2  -4 985.776 81.6311   1
   1  -2   4 1068.35 86.1528   1
  -1   2   4 707.256 77.4879   6
  -1   2   4 862.363 80.3235   6
   1  -2   4 877.953 85.5883   6
   1  -2   4 850.516 72.5013   5
  -1  -2  -4 854.596 88.6154   5
  -1   2   4 1027.30 97.9881   5
   1   2  -4 1038.78 162.745   2
  -1  -2  -4 598.981 94.5885   4
   1   2  -4 755.930 69.5997   4
  -1  -2  -4 961.775 78.2104   3
   1  -2   4 1033.77 86.8010   4
   1   2  -4 968.769 102.771   3
  -1   2   4 909.186 78.5544   2
   1  -2   4 900.989 96.2172   2
   1   2  -2 782.215 78.1390   1
  -1   2   2 963.923 75.1476   1
  -1  -2  -2 823.350 81.7208   1
   1  -2   2 845.317 75.8420   1
   1   2  -2 966.791 83.9953   1
  -1   2   2 722.264 74.9987   1
  -1   2   2 748.020 76.7852   6
   1  -2   2 813.717 83.3387   6
  -1   2   2 1147.42 94.0291   5
  -1   2   2 873.712 79.1963   5
   1   2  -2 973.386 130.783   2
  -1  -2  -2 935.109 101.743   4
   1   2  -2 1058.05 80.6918   4
  -1  -2  -2 858.335 74.4133   3
  -1   2   2 740.270 77.9952   2
   1   2  -2 774.222 86.7919   3
   1  -2   2 754.405 90.0697   2
   1  -2   0 3256.68 252.359   1
   1   2   0 3358.20 259.408   1
  -1   2   0 3156.31 252.306   1
   1  -2   0 3088.80 253.312   1
  -1   2   0 3055.20 255.839   6
  -1  -2   0 3345.76 267.189   5
  -1   2   0 2875.21 253.915   5
   1   2   0 3142.73 295.351   2
  -1  -2   0 3666.66 270.416   4
   1   2   0 2983.73 252.800   3
   1  -2   0 3296.25 271.060   3
  -1   2   0 3046.46 266.886   4
   1  -2   0 4110.09 275.810   2
   1   2   0 3306.58 259.710   3
   1   2   2 894.106 79.7332   1
   1  -2  -2 779.659 73.6245   1
   1  -2  -2 911.979 77.1217   1
  -1   2  -2 856.132 76.6438   1
  -1  -2   2 834.612 79.3355   1
   1   2   2 891.613 80.5421   1
  -1   2  -2 820.468 75.7225   1
  -1  -2   2 836.580 79.3687   1
   1   2   2 846.646 93.4805   6
  -1   2  -2 801.778 77.5805   6
  -1  -2   2 895.631 91.0372   6
  -1   2  -2 811.950 73.8789   5
  -1  -2   2 762.022 87.5775   5
  -1  -2   2 1013.76 77.6632   4
   1   2   2 818.611 72.8344   3
  -1   2  -2 819.454 86.6790   4
   1  -2  -2 893.915 91.9810   3
   1  -2  -2 1029.78 91.1547   2
   1  -2  -4 764.341 76.2601   1
  -1  -2   4 833.321 80.1189   1
   1   2   4 860.635 81.4002   1
  -1   2  -4 933.617 80.7786   1
  -1  -2   4 914.448 85.6781   1
   1   2   4 823.926 80.3010   1
  -1   2  -4 987.582 81.1147   1
   1   2   4 808.305 91.5940   6
  -1  -2   4 860.440 92.3005   6
  -1   2  -4 821.840 71.2164   5
  -1  -2   4 890.602 89.7246   5
  -1  -2   4 859.242 70.0482   4
   1  -2  -4 751.426 87.1157   3
   1   2   4 837.447 73.5236   3
  -1   2  -4 839.730 83.8789   4
  -1   2  -4 931.129 94.8131   3
  -1  -2   4 885.975 87.0557   3
   1  -2  -6 1065.26 96.4296   1
  -1   2  -6 1215.12 103.192   1
   1  -2  -6 1071.02 100.426   1
   1   2   6 1058.19 101.340   1
  -1  -2   6 1101.35 100.397   1
  -1  -2   6 1030.01 104.140   1
   1   2   6 1146.27 102.306   1
  -1   2  -6 983.211 99.4041   1
  -1  -2   6 875.680 104.928   6
   1   2   6 1148.98 106.956   6
  -1  -2   6 1308.76 108.277   5
  -1   2  -6 1127.68 89.4257   5
   1   2   6 1018.75 97.6553   2
   1  -2  -6 1253.54 108.441   4
  -1   2  -6 1091.96 100.492   4
   1   2   6 1098.60 96.9253   3
   1  -2  -6 1132.62 109.528   3
  -1   2  -6 1095.68 113.400   3
   1  -2  -6 1246.46 101.446   2
  -1  -2   8 72.1967 21.0170   1
   1   2   8 66.6349 19.6809   1
  -1   2  -8 56.4179 16.7033   1
   1  -2  -8 39.3724 20.3127   1
   1   2   8 42.1553 15.2493   1
  -1   2  -8 36.4806 16.7954   1
   1  -2  -8 43.1834 16.1550   1
  -1  -2   8 58.4805 21.1831   6
   1  -2  -8 37.4876 16.6182   6
   1   2   8 49.3327 18.7823   6
  -1  -2   8 30.9970 15.8030   5
   1  -2  -8 39.9779 17.1518   2
   1   2   8 50.9145 12.9703   2
   1  -2  -8 62.4708 22.5666   4
  -1   2  -8 24.6186 9.74788   5
  -1   2  -8 58.5851 17.0342   4
   1  -2  -8 59.8880 19.1673   3
  -1   2  -8 74.8382 28.8207   3
   1   2  10 476.931 56.4929   1
   1  -2 -10 480.116 52.8999   1
  -1   2 -10 564.799 60.1707   1
   1  -2 -10 280.057 55.7708   1
  -1  -2  10 475.218 55.3614   1
  -1   2 -10 331.693 55.9623   1
   1   2  10 434.341 53.4868   1
   1   2  10 475.010 52.8053   6
  -1  -2  10 618.601 59.5563   6
  -1   2 -10 302.370 45.3789   5
   1  -2 -10 643.408 66.4404   4
  -1   2 -10 487.156 47.0221   4
   1  -2 -10 516.649 57.6849   3
   1   2  10 390.798 37.4964   2
  -1   2 -10 596.424 75.2335   3
  -1  -2  12 487.602 64.4053   1
   1  -2 -12 492.610 57.1863   1
  -1   2 -12 468.882 60.7841   1
   1   2  12 417.007 61.7286   1
  -1  -2  12 405.815 57.5928   1
  -1   2 -12 436.282 58.7394   1
   1   2  12 551.451 61.7425   1
   1   2  12 474.106 54.0172   6
  -1  -2  12 498.186 59.2486   6
  -1  -2  12 545.981 58.3937   5
   1   2  12 542.751 58.4001   5
  -1   2 -12 598.129 54.9199   5
   1  -2 -12 596.435 66.9531   4
   1  -2 -12 506.682 58.8275   3
   1  -2 -12 465.381 43.5760   2
   1   2  14 47.4827 22.0754   1
  -1  -2  14 68.6685 23.0768   1
  -1   2 -14 18.5817 14.0486   1
   1  -2 -14 39.5460 22.8371   1
  -1  -2  14 44.4996 21.4550   6
  -1  -2  14 52.9224 20.4409   5
   1   2  14 40.2969 18.1707   5
   1  -2 -14 46.3821 18.3503   3
  -1   2 -14 60.5539 15.3645   4
  -1  -2  14 60.4806 9.83708   4
   1  -2 -14 24.5625 16.6872   1
  -1  -2  14 12.5224 15.1146   1
  -1   2 -14 50.6776 22.6969   1
   1  -2 -16 203.279 36.3580   1
  -1   2 -16 94.5927 27.9838   1
  -1  -2  16 88.5770 27.6530   1
   1   2  16 205.369 38.0691   1
   1  -2 -16 107.679 25.5961   1
   1   2  16 94.3099 28.5234   1
  -1   2 -16 190.318 33.5438   1
  -1  -2  16 149.345 31.5961   1
  -1  -2  16 163.305 32.0063   6
   1   2  16 222.108 30.7262   6
   1  -2 -16 154.217 33.2068   4
  -1  -2  16 296.903 39.8907   5
  -1  -2  16 132.790 22.5608   4
  -1   2 -16 185.552 28.9450   4
   1  -2 -16 140.008 31.6185   3
  -1   2 -16 232.310 48.1849   3
  -1  -2  18 31.6549 18.2449   1
  -1   2 -18 21.6216 14.9265   1
   1   2  18 12.4061 18.6050   1
   1  -2 -18 5.05043 11.9104   1
   1  -2 -18 8.51155 12.2890   1
   1   2  18 6.57056 14.4762   1
  -1   2 -18 8.93564 12.8970   1
  -1  -2  18 15.2071 16.3391   1
   1   2  18 25.6666 16.1483   6
   1   2  18 12.3407 17.0291   5
   1  -2 -18 10.4932 16.3380   4
  -1  -2  18 19.1401 15.9312   5
  -1   2 -18-12.0856 17.0929   4
  -1   2 -18 12.1491 20.2079   3
   1  -2 -18 24.7367 14.5652   3
  -1  -2  20 27.0743 15.0011   1
   1  -2 -20-4.51890 15.9327   4
  -1  -2  20-6.32178 14.8609   5
   1   2  20 6.51424 14.3251   5
  -1   2 -20 31.1847 15.5072   4
  -1  -2  20 5.67914 17.6571   6
  -1  -2  20 5.64261 14.0701   1
   1  -2 -20 5.26135 15.1474   1
  -1   2 -20 9.64928 12.6835   1
  -1   2 -20-11.0188 22.4234   3
   1  -2 -20-5.96102 11.0843   3
   1   2  22 133.908 27.6679   6
  -1  -2  22 210.250 33.3514   6
  -1   2 -22 106.215 33.5268   3
   1  -2 -22 218.653 35.1556   3
  -1  -2  22 207.785 36.8011   5
   1   2  22 191.763 32.5216   5
  -1   2 -22 249.869 29.5849   4
   1   2  24 34.9583 11.4787   6
  -1  -2  24 17.7383 14.3369   6
  -1   2 -24 6.47386 14.2982   3
  -1   2 -24 9.76883 11.0173   4
   1   2  24 4.14499 10.9810   5
  -1  -2  24 44.6087 17.0340   5
   1  -2 -24 9.84417 11.3285   4
  -1   2 -26-6.82038 24.0816   2
  -1  -2  26 22.8465 13.5043   6
   1   2  26 25.6276 10.6046   6
   1  -2 -26 4.14386 10.9906   3
  -1   2 -26 34.5875 14.8753   3
   1   2  26 16.9464 11.3633   5
   1  -2 -26 17.3998 11.4003   4
   1   2  28 31.9079 12.7632   5
  -1  -2  28 51.8207 16.9146   5
  -1  -2  28 25.5865 11.8429   6
   1   2  28 41.2645 11.3998   6
   1  -2 -28 24.8334 11.3019   3
  -1   2 -28 19.3010 11.3814   3
   1   2  30 12.6646 8.99314   5
   1  -2 -30 21.5066 9.58192   4
  -1  -2  30 11.6201 10.8464   5
  -1  -2  30 21.6726 11.3040   6
   1   2  30 6.93259 6.99098   6
   1  -2 -30 30.1141 11.5144   3
  -1   2 -30 6.15320 8.92012   3
   1   2  32 73.5699 14.4560   5
  -1  -3 -31 1257.87 107.241   3
  -1   3  29 4125.98 338.551   5
  -1  -3 -29 4811.15 340.205   4
   1   3 -29 3946.67 339.864   3
   1  -3  29 4604.92 341.179   6
  -1   3  27 17753.0 1405.51   5
  -1  -3 -27 20025.6 1406.33   4
   1   3 -27 18727.7 1420.36   2
  -1  -3 -27 21342.8 1414.56   3
   1   3 -27 16540.6 1407.16   3
   1  -3  27 20285.6 1409.62   6
  -1   3  27 17190.7 1401.48   6
  -1   3  25 7498.38 603.562   5
  -1  -3 -25 8624.55 604.061   4
   1   3 -25 7880.09 618.849   2
   1   3 -25 7183.51 606.003   3
  -1  -3 -25 8300.38 611.981   3
   1  -3  25 9043.36 609.897   6
  -1   3  25 7189.73 597.882   6
  -1   3  23 599.204 64.7257   5
  -1  -3 -23 797.708 66.7691   4
   1   3 -23 711.929 79.7856   2
  -1  -3 -23 595.963 69.7410   3
   1   3 -23 619.093 68.5906   3
   1  -3  23 760.884 71.7066   6
  -1   3  23 641.780 59.5439   6
   1   3 -21 170.005 43.0110   2
  -1   3  21 296.059 31.4586   6
   1  -3  21 205.704 36.9494   6
   1  -3  21 129.061 30.1480   5
  -1   3  21 301.677 36.9091   5
  -1   3  19 17722.6 1344.40   5
   1  -3  19 18441.3 1336.62   5
  -1  -3 -19 17759.9 1340.25   4
  -1  -3 -19 17924.0 1348.00   3
  -1   3  19 16287.0 1335.56   6
   1  -3  17 27291.3 2055.49   1
  -1   3  17 23063.9 2031.07   6
   1  -3  17 34638.2 2033.56   5
   1   3 -17 25635.2 2062.79   3
   1  -3  17 32074.4 2038.36   1
   1   3 -17 21379.5 2049.62   1
  -1  -3 -17 31702.6 2065.45   1
   1   3 -17 31537.1 2037.86   1
   1   3 -17 29410.7 2070.11   2
   1   3 -15 79953.0 4952.09   1
  -1   3  15 49506.3 4933.16   1
   1   3 -15 68655.5 4929.71   1
   1  -3  15 68833.2 4930.46   1
  -1  -3 -15 70881.8 4950.01   1
  -1   3  15 73582.9 4927.15   1
   1  -3  15 47687.2 4934.55   1
  -1   3  15 68749.5 4923.53   6
   1  -3  15 76843.9 4942.17   6
   1  -3  15 66248.5 4919.45   5
  -1   3  15 42817.4 4931.03   5
   1   3 -15 69662.7 4969.22   2
  -1  -3 -15 84364.9 4938.19   4
  -1  -3 -15 72115.7 4932.46   3
   1   3 -15 36175.1 4939.68   3
   1  -3  15 70993.0 4943.10   2
   1   3 -13 1275.98 130.045   1
   1  -3  13 1457.17 132.577   1
  -1  -3 -13 1591.35 136.374   1
  -1  -3 -13 1073.90 121.962   1
  -1   3  13 1930.44 128.786   1
   1  -3  13 1380.61 137.171   1
  -1   3  13 1575.54 121.792   6
   1  -3  13 1757.80 139.175   6
  -1   3  13 969.540 130.945   5
   1  -3  13 1282.08 115.905   5
   1   3 -13 1646.92 173.554   2
  -1  -3 -13 1607.30 135.049   4
  -1  -3 -13 1422.87 125.339   3
   1  -3  13 1216.74 137.691   2
   1   3 -13 1046.65 150.319   3
  -1  -3 -11 650.123 68.9023   1
   1  -3  11 763.845 76.3268   1
  -1   3  11 746.539 72.8770   1
   1   3 -11 462.119 67.1117   1
   1   3 -11 722.353 73.6628   1
  -1   3  11 933.968 76.3725   1
   1  -3  11 775.861 75.8788   1
  -1  -3 -11 467.546 64.0126   1
  -1   3  11 640.032 62.0115   6
   1  -3  11 827.498 77.7394   6
  -1   3  11 715.560 79.9582   5
   1  -3  11 676.644 59.4974   5
  -1   3  11 673.814 57.7761   2
   1   3 -11 1203.96 131.092   2
  -1  -3 -11 624.727 65.0360   3
   1   3 -11 710.083 98.3462   3
   1  -3  11 579.755 82.7144   2
  -1  -3  -9 30094.7 2323.96   1
   1   3  -9 32263.7 2325.45   1
  -1   3   9 29871.0 2323.41   1
   1   3  -9 29754.3 2324.87   1
   1  -3   9 43838.0 2348.58   1
   1  -3   9 33890.9 2327.91   1
  -1  -3  -9 27367.2 2320.88   1
   1  -3   9 33576.4 2331.44   6
  -1   3   9 27356.0 2317.50   6
  -1   3   9 33223.0 2336.93   5
   1   3  -9 43641.8 2442.50   2
  -1   3   9 27594.0 2313.96   2
  -1  -3  -9 23877.9 2330.08   4
  -1  -3  -9 27404.0 2319.30   3
   1  -3   9 29640.1 2345.78   2
   1   3  -9 35099.8 2368.43   3
   1   3  -7 19328.8 1512.80   1
  -1  -3  -7 20603.4 1513.63   1
   1  -3   7 25992.2 1537.20   1
   1   3  -7 20763.6 1510.74   1
   1  -3   7 19926.2 1512.43   1
  -1   3   7 18413.0 1507.90   6
   1  -3   7 19993.4 1518.14   6
  -1   3   7 21416.8 1522.42   5
  -1  -3  -7 16126.2 1513.98   5
   1   3  -7 23134.0 1624.42   2
  -1  -3  -7 15056.4 1519.12   4
  -1  -3  -7 20348.9 1511.15   3
  -1   3   7 18427.9 1504.49   2
   1  -3   7 18237.2 1534.98   2
   1   3  -7 19551.6 1540.88   3
   1   3  -5 326066. 23773.1   1
   1   3  -5 311006. 23767.5   1
   1  -3   5 233258. 23780.3   1
  -1  -3  -5 311564. 23770.5   1
  -1   3   5 309598. 23766.3   1
  -1   3   5 336464. 23779.8   1
  -1  -3  -5 331684. 23765.8   1
   1  -3   5 305696. 23771.2   1
   1  -3   5 343521. 23781.0   6
  -1   3   5 313936. 23774.0   6
  -1   3   5 328737. 23779.3   5
   1  -3   5 310861. 23765.8   5
   1   3  -5 274594. 23870.4   2
   1   3  -5 316997. 23763.5   4
  -1  -3  -5 332832. 23786.1   4
  -1  -3  -5 317705. 23771.5   3
   1   3  -5 298490. 23792.7   3
   1  -3   5 353208. 23802.9   2
  -1   3   3 2594.20 147.620   1
   1  -3   3 1472.39 141.864   1
  -1  -3  -3 1919.04 144.583   1
  -1   3   3 1451.64 140.506   1
   1  -3   3 2893.99 202.980   2
   1   3  -3 1698.01 159.074   3
  -1   3   3 2069.20 157.907   5
  -1  -3  -3 1933.38 159.085   5
   1  -3   3 1644.79 144.661   5
   1   3  -3 2940.05 270.303   2
   1   3  -3 2434.62 162.142   4
  -1  -3  -3 2205.85 164.747   4
  -1  -3  -3 1694.27 147.258   3
  -1  -3  -3 1520.64 144.900   1
   1   3  -3 1611.94 143.235   1
   1  -3   3 2175.88 155.268   1
   1   3  -3 1619.98 145.763   1
   1   3  -1 7647.49 595.576   1
   1   3  -1 8364.72 596.568   1
   1  -3   1 8769.30 591.463   1
  -1  -3  -1 6159.64 592.547   1
  -1  -3  -1 7321.07 593.168   1
   1  -3   1 7540.00 590.283   1
   1  -3   1 7626.40 605.004   6
  -1  -3  -1 7992.56 609.621   5
   1   3  -1 9571.12 677.701   2
  -1  -3  -1 8703.89 605.054   4
   1   3  -1 7088.12 597.236   3
   1  -3   1 8030.02 612.288   3
   1   3  -1 8354.43 607.672   3
   1  -3   1 10986.8 647.164   2
   1   3   1 7870.69 601.677   1
  -1   3  -1 6879.46 595.371   1
  -1  -3   1 8421.35 601.550   1
  -1   3  -1 8811.22 598.077   1
  -1  -3   1 7461.52 604.087   1
   1  -3  -1 7674.96 609.751   6
  -1  -3   1 7551.97 616.653   6
  -1  -3   1 8326.51 616.055   5
   1   3   1 8685.38 653.804   2
  -1  -3   1 8311.54 606.200   4
  -1   3  -1 7951.18 616.044   4
   1  -3  -1 7409.97 617.771   3
   1  -3  -1 10420.0 649.633   2
   1  -3  -3 2565.38 155.597   1
   1  -3  -3 1607.21 144.378   1
  -1   3  -3 1782.66 148.286   1
  -1  -3   3 1986.89 150.103   1
   1   3   3 1795.53 149.321   1
   1   3   3 1773.76 151.123   1
  -1  -3   3 1724.22 152.362   1
  -1   3  -3 2832.69 171.143   1
  -1  -3   3 2010.07 169.489   6
   1   3   3 1905.26 174.490   6
  -1  -3   3 1931.98 163.265   5
   1   3   3 1947.21 180.874   2
  -1  -3   3 2214.96 151.656   4
   1  -3  -3 1474.77 158.980   4
   1   3   3 1472.47 147.696   3
   1  -3  -3 1528.02 161.452   3
  -1   3  -3 1914.31 160.932   4
   1  -3  -3 2101.87 186.877   2
  -1   3  -5 327554. 23287.0   1
   1  -3  -5 293945. 23283.7   1
   1   3   5 316421. 23286.8   1
  -1  -3   5 323360. 23291.3   1
   1  -3  -5 304931. 23302.7   1
  -1  -3   5 293251. 23287.1   1
  -1   3  -5 308050. 23313.6   1
   1   3   5 306400. 23287.6   1
   1   3   5 351654. 23307.3   6
  -1  -3   5 334184. 23300.7   5
  -1   3  -5 297013. 23283.2   5
   1   3   5 302427. 23301.6   2
   1  -3  -5 294317. 23297.5   4
   1   3   5 304329. 23284.9   3
   1  -3  -5 319119. 23303.2   3
  -1   3  -5 297796. 23292.4   4
  -1   3  -5 310522. 23306.2   3
   1  -3  -5 348020. 23313.5   2
  -1   3  -7 22197.0 1534.21   1
   1   3   7 18380.8 1532.26   1
  -1  -3   7 22751.3 1540.28   1
   1  -3  -7 29556.2 1566.71   1
   1  -3  -7 18532.1 1528.67   1
  -1   3  -7 30188.4 1575.41   1
   1   3   7 20513.1 1532.21   1
  -1  -3   7 19956.7 1547.13   6
   1   3   7 20174.4 1543.64   6
  -1  -3   7 20532.6 1541.03   5
  -1   3  -7 17769.4 1524.92   5
   1  -3  -7 21415.8 1544.14   4
  -1   3  -7 19629.4 1534.00   4
   1  -3  -7 17235.1 1542.19   3
   1   3   7 18863.6 1539.68   2
   1  -3  -7 28444.4 1555.38   2
  -1   3  -7 18584.9 1546.24   3
   1  -3  -9 28309.0 2393.94   1
  -1  -3   9 32089.7 2402.16   1
   1   3   9 29475.9 2399.71   1
   1  -3  -9 41918.7 2422.74   1
  -1   3  -9 35738.8 2401.64   1
  -1   3  -9 49430.2 2437.77   1
  -1  -3   9 31182.9 2402.49   1
  -1  -3   9 31894.7 2407.00   6
  -1   3  -9 29998.5 2388.67   5
  -1  -3   9 30643.1 2401.15   5
   1   3   9 30522.7 2391.34   2
   1  -3  -9 38759.5 2413.81   4
   1  -3  -9 29721.2 2406.08   3
   1   3   9 26470.0 2389.60   2
  -1   3  -9 26368.1 2410.72   3
   1  -3  -9 49731.0 2410.05   2
   1   3  11 490.232 71.6412   1
   1  -3 -11 694.598 65.5669   1
  -1  -3  11 672.325 70.0606   1
  -1   3 -11 757.015 71.8456   1
   1  -3 -11 827.692 79.8900   1
   1   3  11 750.213 66.4429   1
  -1   3 -11 1025.26 87.1000   1
  -1  -3  11 514.458 68.7602   1
  -1  -3  11 724.225 71.3718   6
   1   3  11 649.644 66.3417   6
  -1  -3  11 729.360 68.5686   5
  -1   3 -11 701.832 57.6941   5
   1   3  11 582.095 52.4737   2
   1  -3 -11 776.373 78.3389   4
  -1   3 -11 624.260 59.6871   4
   1  -3 -11 767.272 72.5820   3
  -1   3 -11 688.585 84.1616   3
   1  -3 -11 560.898 60.0229   2
  -1  -3  13 1761.68 140.932   1
   1  -3 -13 1354.73 130.419   1
  -1   3 -13 1445.18 137.674   1
   1  -3 -13 1903.50 145.578   1
  -1  -3  13 1772.02 139.490   6
   1   3  13 1619.61 130.550   6
  -1   3 -13 1168.40 122.626   5
  -1  -3  13 1592.07 133.433   5
   1   3  13 1840.32 137.698   5
   1   3  13 1585.93 133.619   1
  -1  -3  13 1088.12 135.114   1
   1  -3 -13 1499.26 141.681   4
  -1   3 -13 1341.39 123.073   4
   1  -3 -13 1762.83 140.107   3
  -1   3 -13 1532.37 151.103   3
  -1  -3  15 65758.4 5031.54   6
   1   3  15 71327.8 5023.00   6
  -1  -3  15 70024.9 5028.16   5
   1   3  15 68672.0 5028.54   5
   1  -3 -15 43745.5 5030.69   4
  -1   3 -15 66113.6 5016.94   4
  -1  -3  15 65158.8 5034.15   1
   1   3  15 78723.2 5036.52   1
  -1  -3  15 72041.9 5036.29   1
   1  -3 -15 56355.3 5023.83   1
  -1   3 -15 75764.4 5037.51   1
   1  -3 -15 78703.4 5037.23   1
   1   3  15 57683.8 5037.53   1
  -1   3 -15 70440.6 5053.15   3
  -1   3 -17 34807.6 2393.84   1
   1   3  17 27624.4 2392.89   1
   1  -3 -17 34718.5 2396.10   1
  -1   3 -17 24539.3 2387.45   1
  -1  -3  17 21143.8 2386.36   1
   1   3  17 36043.8 2384.41   6
  -1  -3  17 29990.2 2392.67   6
  -1  -3  17 34356.5 2390.90   5
   1   3  17 35072.7 2390.13   5
  -1  -3  17 31833.5 2393.08   1
  -1   3 -17 33006.4 2380.55   4
   1  -3 -17 32904.2 2394.25   3
  -1   3 -17 34892.9 2422.87   3
  -1  -3  19 19274.2 1341.51   5
   1   3  19 20237.0 1332.87   6
  -1  -3  19 17200.8 1340.25   6
   1  -3 -19 18289.1 1339.21   4
   1  -3 -19 19991.4 1345.53   3
  -1   3 -19 18246.0 1364.29   3
   1   3  21 166.961 35.1490   5
   1  -3 -21 254.089 33.9104   4
   1   3  21 216.301 30.7199   6
  -1  -3  21 209.175 34.4227   5
   1  -3 -21 208.005 35.1185   3
  -1   3 -21 127.896 37.2464   3
   1   3  23 400.183 58.6067   5
  -1  -3  23 524.051 60.5893   6
   1  -3 -23 654.244 58.8498   4
   1  -3 -23 486.724 61.6702   3
  -1   3 -23 660.121 82.7536   2
   1   3  25 7257.63 581.001   5
  -1  -3  25 8180.99 587.296   5
  -1   3 -25 9018.56 609.619   2
   1  -3 -25 6301.59 582.303   3
  -1  -3  25 7068.67 581.710   6
   1   3  25 8121.88 578.324   6
  -1  -3  27 20774.4 1466.79   5
   1  -3 -27 19399.7 1458.25   4
  -1   3 -27 19085.5 1477.71   2
  -1   3 -27 16135.2 1464.13   3
   1  -3 -27 19549.5 1465.54   3
  -1  -3  27 18972.9 1462.53   6
   1   3  27 19972.2 1456.06   6
   1  -3 -29 4453.55 332.691   4
   1   3  29 4109.01 332.793   5
  -1   3 -29 4000.35 336.203   3
   1  -3 -29 5056.49 340.853   3
  -1  -3  29 4323.70 334.770   6
   1   3  29 4016.04 328.112   6
   1  -3 -31 1433.56 118.299   4
  -1  -4 -28 103.608 21.3385   3
  -1  -4 -28 131.385 19.0080   4
   1   4 -26 39.2520 23.5178   2
   1  -4  26 68.1403 17.2488   6
   1   4 -26 37.1175 12.3856   3
  -1  -4 -26 22.7255 13.4852   3
  -1   4  26 52.9644 13.8960   5
  -1  -4 -26 35.7969 11.3450   4
   1   4 -24 89.5244 26.5364   2
  -1   4  24 110.318 19.6179   5
  -1  -4 -24 97.4634 22.8912   3
   1   4 -24 98.5675 21.4581   3
  -1   4  24 114.614 17.2286   6
   1  -4  22 287.783 44.3516   6
  -1   4  22 328.169 40.2999   6
  -1   4  22 455.164 45.7894   5
  -1  -4 -22 362.993 39.9740   4
   1   4 -22 237.727 47.3655   2
  -1  -4 -22 353.922 46.0185   3
   1   4 -22 363.144 50.5848   3
   1   4 -20-7.28582 19.1360   2
  -1   4  20-12.6841 16.2357   6
   1  -4  20-5.64297 16.2359   6
   1   4 -20-7.55154 12.5446   3
  -1  -4 -20 6.91049 11.8331   4
   1   4 -18 16.3899 23.6942   2
  -1  -4 -18 38.9510 14.6570   4
  -1   4  18 34.6273 18.7121   5
   1  -4  18 16.9712 15.7590   6
  -1  -4 -18 28.9318 14.7520   3
   1   4 -18 30.7140 20.9602   3
   1  -4  16 380.052 58.8374   1
  -1   4  16 561.731 50.0236   6
   1  -4  16 549.731 61.0972   6
   1  -4  16 520.960 46.8734   5
   1   4 -16 541.644 74.9942   2
  -1  -4 -16 600.675 59.5894   4
  -1  -4 -16 469.976 52.3619   3
  -1  -4 -16 460.593 57.9469   1
   1  -4  14 195.251 34.6860   1
   1   4 -14 236.024 36.5677   1
  -1   4  14 180.628 24.6802   6
   1  -4  14 168.212 30.8860   6
   1  -4  14 172.373 22.4247   5
   1  -4  14 200.478 38.6487   2
  -1  -4 -14 153.840 28.4850   1
   1   4 -14 207.829 51.7400   3
  -1  -4 -14 186.696 28.0135   3
   1  -4  12 387.940 43.3847   1
   1   4 -12 368.908 43.8737   1
  -1   4  12 412.671 45.0631   1
   1   4 -12 434.166 47.5546   1
   1  -4  12 361.029 46.6211   1
  -1   4  12 363.375 41.9683   1
  -1  -4 -12 359.298 40.7996   1
  -1   4  12 353.616 37.6956   6
   1  -4  12 414.461 48.9789   6
   1   4 -12 410.230 78.6067   2
   1  -4  12 335.934 54.2824   2
  -1   4  12 309.806 46.4229   5
  -1  -4 -12 282.895 45.9254   4
  -1  -4 -12 354.075 40.3910   3
   1   4 -12 461.939 69.6450   3
  -1  -4 -10 424.648 49.3135   1
  -1   4  10 555.289 50.6884   1
   1   4 -10 498.732 56.0816   1
   1  -4  10 554.220 55.3777   1
  -1  -4 -10 437.005 50.2069   1
  -1   4  10 362.126 48.1476   1
   1  -4  10 571.126 53.9943   1
   1  -4  10 456.704 55.3426   6
  -1   4  10 447.383 48.0567   6
   1  -4  10 552.764 48.2335   5
  -1   4  10 611.590 62.7020   5
   1  -4  10 467.775 69.4521   2
  -1  -4 -10 387.605 57.2231   4
  -1  -4 -10 584.773 53.9318   3
   1   4 -10 555.781 76.5837   3
  -1  -4  -8 43.7217 12.4030   1
   1  -4   8 17.8212 11.6561   1
   1   4  -8 120.888 62.7172   2
   1   4  -8 41.4324 16.6230   1
  -1   4   8 45.6884 12.0034   1
  -1  -4  -8 45.0785 14.6893   1
   1  -4   8 39.5237 11.8165   1
  -1   4   8 89.9108 14.7598   1
   1   4  -8 49.1486 14.5991   1
   1  -4   8 37.2751 18.1015   6
   1  -4   8 48.7868 12.0614   5
  -1   4   8 32.8159 14.2651   6
  -1  -4  -8 71.6036 22.7030   4
   1   4  -8 49.6402 8.11265   4
   1   4  -8 37.2095 7.34197   4
  -1  -4  -8 92.7432 18.8396   3
   1   4  -8 119.295 36.9523   3
   1  -4   6 1111.47 103.893   1
  -1  -4  -6 1307.45 103.925   1
  -1   4   6 1440.92 100.835   1
  -1   4   6 1079.61 100.966   1
   1  -4   6 921.351 136.693   2
   1   4  -6 1389.28 128.431   3
   1  -4   6 1310.51 106.857   5
  -1  -4  -6 1319.50 113.282   5
  -1   4   6 1257.04 116.122   5
   1   4  -6 1435.04 182.905   2
  -1  -4  -6 1466.66 120.932   4
   1   4  -6 1268.87 102.800   4
   1   4  -6 1006.36 100.894   4
  -1  -4  -6 1226.31 105.310   1
   1  -4   6 1247.80 107.237   1
   1   4  -6 1476.37 112.063   1
   1  -4   4 408.175 40.2284   1
  -1  -4  -4 477.529 40.6189   1
  -1   4   4 559.987 58.7192   6
   1  -4   4 493.762 56.0541   6
  -1  -4  -4 436.867 52.9500   5
  -1   4   4 420.577 53.1100   5
   1   4  -4 424.996 100.950   2
   1  -4   4 565.957 85.5494   2
  -1  -4  -4 474.020 53.7966   4
   1  -4   4 427.971 40.3659   1
  -1  -4  -4 394.412 41.0325   1
   1   4  -4 534.495 45.5214   1
   1   4  -4 476.241 44.7542   1
   1   4  -4 514.900 61.5322   3
  -1  -4  -2 238.498 22.2044   1
   1  -4   2 177.290 32.1707   6
  -1  -4  -2 191.483 32.0759   5
  -1  -4  -2 252.107 33.0072   4
  -1  -4  -2 219.241 22.9045   1
   1   4  -2 225.793 23.4859   1
   1   4  -2 173.217 35.1157   3
  -1  -4   0 1944.09 142.770   1
   1  -4   0 1589.15 153.815   6
  -1  -4   0 1860.49 158.589   5
  -1  -4   0 1904.23 151.826   4
   1  -4   0 1604.05 157.263   3
   1   4   0 1978.18 143.680   1
  -1  -4   0 1654.13 140.977   1
  -1  -4   2 223.077 23.7921   1
  -1  -4   2 175.024 33.3452   6
   1   4   2 264.084 52.2983   2
   1  -4  -2 263.647 65.8537   2
  -1  -4   2 178.861 25.8636   4
   1  -4  -2 162.777 30.9483   3
  -1   4  -2 208.595 32.6217   4
  -1  -4   2 204.927 21.2597   1
   1   4   2 186.192 19.9027   1
  -1  -4   4 393.486 42.3325   1
   1   4   4 498.362 41.8542   1
   1   4   4 498.262 59.3609   6
  -1  -4   4 439.102 54.5304   6
  -1  -4   4 402.346 51.3231   5
   1   4   4 432.428 62.2559   2
   1  -4  -4 426.881 51.1005   4
  -1  -4   4 438.602 43.7180   4
  -1   4  -4 401.183 48.7779   4
   1   4   4 467.109 40.8851   1
   1   4   6 1451.09 110.606   1
  -1   4  -6 1457.71 114.463   1
  -1   4  -6 1233.18 105.545   1
   1  -4  -6 1328.74 103.981   1
   1  -4  -6 1204.38 102.621   1
   1   4   6 1431.91 108.773   1
  -1  -4   6 1381.90 123.763   6
   1   4   6 1368.32 123.728   6
  -1  -4   6 1117.36 114.990   5
   1   4   6 1296.47 122.239   2
   1  -4  -6 1468.15 119.237   4
  -1   4  -6 1231.22 112.555   4
   1  -4  -6 1348.24 121.475   3
  -1   4  -6 1050.87 118.395   3
   1  -4  -6 1453.40 141.564   2
   1  -4  -8 46.4186 12.6375   1
  -1   4  -8 64.4521 12.9069   1
   1   4   8 42.2370 18.3449   1
   1  -4  -8 47.5533 9.83417   1
  -1  -4   8 23.6979 16.2919   1
  -1   4  -8 14.1108 13.6151   1
   1   4   8 51.0651 10.9796   1
  -1  -4   8 48.7602 19.5435   6
  -1  -4   8 58.1792 17.4183   5
   1   4   8 81.5394 22.2166   6
   1  -4  -8 57.6103 27.8029   2
   1   4   8 50.8886 20.9588   2
  -1   4  -8 42.9638 15.4394   4
  -1   4  -8 28.7786 19.5736   3
   1  -4  -8 44.0075 16.2754   3
   1   4  10 576.730 62.8084   1
  -1  -4  10 523.504 54.9414   1
   1  -4 -10 480.786 55.5774   1
  -1   4 -10 555.898 53.8734   1
   1  -4 -10 554.173 49.5011   1
   1   4  10 496.946 56.2959   6
  -1  -4  10 594.058 62.9222   6
  -1  -4  10 599.680 59.0783   5
   1   4  10 549.090 50.7051   1
  -1  -4  10 465.922 61.0368   1
   1  -4 -10 700.026 66.2526   4
  -1   4 -10 560.987 53.1173   4
   1  -4 -10 531.180 62.6339   3
   1  -4 -10 567.276 56.8487   2
   1   4  10 480.069 47.8636   2
  -1   4 -10 513.111 66.2641   3
   1  -4 -12 388.895 38.0261   1
  -1   4 -12 427.383 43.6588   1
  -1  -4  12 378.380 42.4868   1
   1   4  12 339.918 47.5324   1
  -1   4 -12 598.358 60.6991   1
   1   4  12 404.556 38.6446   1
  -1  -4  12 420.599 50.7714   1
  -1  -4  12 325.429 44.2789   6
   1   4  12 324.134 41.1258   6
   1   4  12 328.186 31.5614   2
   1  -4 -12 503.099 54.2135   4
   1  -4 -12 444.503 49.2475   3
  -1   4 -12 363.361 53.1202   3
   1   4  12 298.900 30.4829   2
   1  -4 -14 211.572 31.4328   3
   1   4  14 197.056 26.1519   6
  -1  -4  14 211.652 30.0362   5
  -1   4 -14 196.308 37.5837   1
  -1  -4  14 208.865 32.9136   1
  -1   4 -14 153.458 20.6668   4
   1   4  14 183.303 34.5955   1
   1  -4 -14 189.181 32.8150   1
   1  -4 -16 517.350 56.5533   1
   1   4  16 549.396 52.4073   5
  -1  -4  16 504.963 52.6703   5
   1   4  16 391.036 44.5640   6
  -1  -4  16 428.430 52.3454   6
   1  -4 -16 364.576 52.8362   4
  -1   4 -16 441.833 41.6690   4
   1  -4 -16 521.860 56.5262   3
  -1   4 -16 464.286 65.3905   3
   1   4  18 34.2929 14.9968   5
   1  -4 -18 35.0677 16.2559   4
   1   4  18 27.3274 11.3154   6
  -1  -4  18 33.4371 16.4968   6
  -1  -4  18 33.1491 14.3499   5
  -1   4 -18 16.4746 19.4683   3
   1  -4 -18 14.0518 13.0785   3
   1   4  20-4.13726 13.3129   5
   1  -4 -20 4.41062 13.2126   4
   1   4  20 9.88588 11.9741   6
  -1  -4  20 4.73758 11.1347   6
  -1   4 -20-8.04711 17.6863   3
   1  -4 -20 9.73269 10.6991   3
   1   4  22 445.438 41.8419   6
  -1  -4  22 249.935 42.2334   6
   1  -4 -22 431.954 46.6367   4
   1  -4 -22 381.158 48.9684   3
  -1   4 -22 270.417 52.6102   3
   1   4  24 71.2502 18.0384   6
   1  -4 -24 113.409 20.0646   4
   1   4  24 18.4315 15.6690   5
  -1  -4  24 71.7257 21.2261   5
  -1   4 -24 78.1453 28.9969   2
  -1   4 -24 63.4307 21.2518   3
   1  -4 -24 146.985 26.3842   3
  -1   4 -26 20.9535 23.2899   2
   1   4  26 18.1981 11.9947   6
  -1  -4  26 35.6799 14.4912   6
  -1   4 -26 22.3247 14.0497   3
   1  -4 -26 18.9851 14.3534   3
   1  -4 -26 30.9728 12.3154   4
   1   4  26 32.2477 13.1253   5
  -1   4 -28 112.263 29.8051   2
   1   4  28 113.198 17.8845   6
   1  -4 -28 100.472 21.3639   3
   1   4  28 104.311 18.0899   5
   1  -4 -28 117.340 18.7051   4
  -1   5  25 6061.89 447.366   5
  -1  -5 -25 6226.73 444.699   4
   1   5 -25 5523.44 457.566   2
   1   5 -25 5732.66 453.160   3
   1  -5  25 4596.36 448.266   6
   1  -5  23 206.777 34.5643   6
  -1  -5 -23 266.002 31.4264   4
   1   5 -23 262.339 42.2395   2
  -1  -5 -23 339.563 39.9746   3
   1   5 -23 235.770 40.8627   3
   1   5 -21 171.444 34.7649   2
   1  -5  21 142.028 27.7447   6
   1   5 -21 162.376 35.2127   3
  -1  -5 -21 186.852 28.9688   3
  -1  -5 -21 193.099 26.9254   4
  -1   5  21 164.639 29.7709   5
  -1   5  19 9555.46 676.756   6
   1  -5  19 10497.0 690.729   6
  -1   5  19 6594.63 684.101   5
  -1  -5 -19 9778.97 684.370   3
   1   5 -19 6097.27 697.662   3
   1  -5  17 16991.7 1175.04   6
  -1   5  17 17134.0 1162.90   6
  -1  -5 -17 17029.0 1172.41   4
   1   5 -17 17231.8 1194.65   2
  -1  -5 -17 16193.4 1168.89   3
   1   5 -17 13838.5 1197.56   3
  -1  -5 -15 28498.2 2467.44   4
   1   5 -15 36506.3 2500.98   2
  -1   5  15 30111.4 2473.83   5
  -1   5  15 33324.6 2457.56   6
   1  -5  15 35578.0 2469.62   6
  -1  -5 -13 133.305 21.7717   1
  -1   5  13 77.1441 19.7874   1
   1  -5  13 192.664 22.7354   5
   1   5 -13 173.251 59.2596   2
  -1  -5 -13 80.4530 22.2067   4
  -1   5  13 175.562 32.3129   5
  -1  -5 -13 149.046 23.0363   3
   1  -5  13 181.500 25.3143   1
  -1  -5 -11 654.557 59.0501   1
   1   5 -11 588.692 61.2555   1
  -1   5  11 601.920 55.5588   1
   1  -5  11 698.829 61.2658   1
  -1   5  11 626.536 59.0639   6
  -1   5  11 723.241 71.1696   5
   1  -5  11 710.199 60.3774   5
   1   5 -11 798.378 109.503   2
  -1  -5 -11 567.956 67.9030   4
  -1  -5 -11 569.627 62.7526   3
   1  -5  11 745.008 81.8066   2
   1   5  -9 10430.4 708.341   1
  -1  -5  -9 9951.61 702.172   1
  -1   5   9 9550.26 696.560   1
  -1   5   9 7233.72 696.919   1
  -1   5   9 9368.50 706.386   6
   1  -5   9 10314.1 716.436   6
  -1   5   9 10981.0 716.715   5
  -1  -5  -9 9866.66 709.707   3
   1   5  -9 9789.07 733.626   3
   1   5  -7 10953.4 514.528   1
  -1  -5  -7 4015.24 491.702   1
  -1  -5  -7 6408.23 492.409   1
   1   5  -7 7566.95 500.697   1
   1  -5   7 6331.12 493.515   1
  -1   5   7 7068.23 507.152   6
   1  -5   7 7187.02 511.612   6
  -1  -5  -7 6788.80 505.599   5
   1  -5   7 7119.68 499.293   5
  -1   5   7 7364.89 508.706   5
   1   5  -7 7377.84 589.522   2
  -1  -5  -7 7098.24 508.914   4
   1   5  -7 6035.52 493.769   4
  -1  -5  -7 7372.72 504.767   3
   1  -5   7 8701.19 554.111   2
   1   5  -7 6505.39 520.195   3
  -1  -5  -5 93263.1 7523.87   1
   1   5  -5 102566. 7529.29   1
  -1  -5  -5 100933. 7523.31   1
   1   5  -5 133381. 7541.64   1
   1  -5   5 86626.6 7523.48   1
   1  -5   5 94609.7 7523.87   1
  -1   5   5 110073. 7544.06   6
   1  -5   5 110030. 7545.64   6
   1  -5   5 107448. 7533.75   5
  -1  -5  -5 114028. 7540.04   5
  -1   5   5 107331. 7542.10   5
   1   5  -5 128032. 7643.59   2
  -1  -5  -5 111294. 7539.81   4
  -1  -5  -5 116413. 7538.46   3
   1  -5   5 152503. 7625.59   2
   1   5  -5 112507. 7553.93   3
   1  -5   3 234.795 35.5199   6
  -1  -5  -3 231.726 32.8175   5
   1  -5   3 187.999 87.9010   2
  -1   5   3 208.548 30.9030   5
  -1  -5  -3 217.041 30.4587   4
   1   5  -3 217.027 21.7320   1
   1   5  -3 219.963 26.7512   1
   1   5  -3 233.352 39.4592   3
   1   5  -1 1378.40 150.893   2
  -1  -5  -1 1102.13 99.1123   4
   1  -5   1 1151.18 104.703   6
   1   5  -1 1141.10 107.628   3
   1  -5   1 1324.42 159.450   2
  -1  -5   1 991.220 104.638   6
  -1  -5   1 1152.39 104.914   5
   1   5   1 1031.20 126.219   2
  -1  -5   1 1151.75 98.5503   4
  -1   5  -1 1195.04 106.243   4
   1   5   1 1235.59 108.793   3
   1  -5  -1 1463.02 162.481   2
  -1  -5   3 220.544 21.0162   1
  -1  -5   3 212.986 24.2942   1
  -1  -5   3 293.103 38.5534   6
   1   5   3 233.241 37.8635   6
  -1  -5   3 212.801 32.6604   5
   1   5   3 233.997 57.8817   2
  -1  -5   3 209.935 28.7677   4
   1  -5  -3 234.481 34.3854   3
  -1   5  -3 163.134 29.3852   4
  -1   5  -3 251.245 39.3818   3
  -1   5  -5 98345.7 7599.62   1
   1   5   5 98653.9 7599.57   1
   1   5   5 91823.1 7602.30   1
  -1   5  -5 100605. 7599.65   1
  -1  -5   5 103956. 7605.00   1
  -1  -5   5 108860. 7610.33   1
  -1  -5   5 118923. 7624.01   6
   1   5   5 108100. 7621.89   6
  -1  -5   5 105629. 7615.88   5
   1   5   5 94015.3 7623.89   2
  -1   5  -5 99336.8 7611.36   4
   1  -5  -5 112933. 7620.16   3
  -1   5  -5 103959. 7622.08   3
  -1   5  -7 5947.28 501.405   1
  -1   5  -7 7024.42 502.336   1
   1   5   7 5058.88 506.816   1
   1   5   7 6411.16 501.550   1
  -1  -5   7 7013.20 505.135   1
  -1  -5   7 8784.69 515.906   1
   1   5   7 7239.56 521.948   6
  -1  -5   7 7069.36 520.895   6
  -1  -5   7 6597.14 513.742   5
   1   5   7 6554.18 520.972   2
   1  -5  -7 6847.21 515.691   4
  -1   5  -7 6165.44 509.096   4
   1  -5  -7 7113.13 519.003   3
  -1   5  -7 6068.89 518.434   3
  -1   5  -9 9630.23 732.146   1
   1   5   9 12993.8 747.364   1
   1  -5  -9 8543.58 725.788   1
   1  -5  -9 9654.76 727.107   1
  -1  -5   9 11962.8 743.148   1
   1   5   9 9745.23 742.184   6
   1   5   9 9796.17 742.255   2
   1  -5  -9 10034.1 743.840   4
   1  -5  -9 10067.7 742.890   3
  -1   5  -9 9620.77 747.842   3
  -1   5 -11 710.251 63.7323   1
   1   5  11 839.639 71.7133   1
   1  -5 -11 715.145 59.3156   1
  -1  -5  11 759.277 67.6365   1
   1   5  11 641.051 64.9818   6
  -1  -5  11 726.749 70.1966   6
  -1  -5  11 618.543 64.0531   5
   1   5  11 642.454 60.6409   2
   1  -5 -11 574.540 66.7421   4
  -1   5 -11 643.644 59.6958   4
   1  -5 -11 515.473 65.0272   3
  -1   5 -11 541.166 70.3262   3
  -1  -5  13 138.393 24.3528   5
   1  -5 -13 105.051 22.9879   3
  -1   5 -13 169.270 32.3610   3
   1  -5 -13 200.666 30.6521   4
   1   5  13 118.572 23.2492   5
  -1   5 -13 71.3983 15.7963   4
   1   5  13 181.367 28.0847   1
   1  -5 -13 151.936 21.4123   1
  -1  -5  15 32637.7 2596.13   6
   1  -5 -15 34019.8 2595.11   3
  -1  -5  15 35835.7 2594.24   5
   1   5  17 15641.7 1145.70   6
  -1  -5  17 16144.5 1155.70   6
  -1  -5  17 17285.8 1155.23   5
   1   5  17 15372.9 1150.93   5
  -1  -5  19 10121.2 713.714   5
   1   5  19 9264.93 710.118   5
   1   5  19 8991.79 703.251   6
  -1  -5  19 10033.4 715.276   6
   1  -5 -19 9629.28 714.910   3
   1  -5 -19 7680.78 710.743   4
  -1   5 -19 9503.67 727.360   3
  -1  -5  21 142.776 26.2792   5
   1   5  21 141.586 26.2424   5
   1  -5 -21 151.219 26.5186   4
  -1  -5  21 197.640 29.4795   6
   1   5  21 149.754 21.0859   6
  -1   5 -21 103.441 32.9340   2
   1  -5 -21 213.162 31.4920   3
  -1   5 -21 133.870 30.7693   3
  -1   5 -23 320.157 50.0014   2
  -1  -5  23 255.653 35.3077   6
   1   5  23 244.947 29.7174   6
   1  -5 -23 280.524 37.4465   3
   1   5  23 275.183 35.9421   5
  -1   5 -23 292.888 45.7152   3
   1   5  25 4487.10 343.516   6
   1  -5 -25 6414.08 352.944   4
   1  -5 -25 5362.19 358.246   3
  -1   5 -25 6566.49 377.565   2
   1  -5 -27 6940.28 607.624   3
   1   5  27 7447.51 599.047   6
  -1   6  22 331.891 41.0856   5
   1   6 -22 401.431 51.0798   2
   1   6 -22 400.890 53.0296   3
   1  -6  22 376.230 44.9903   6
  -1  -6 -20 6.26152 10.7639   4
  -1   6  20 18.0016 14.9818   5
   1   6 -20 5.66236 14.1411   2
   1  -6  20 29.5160 14.0410   6
   1   6 -20-8.35696 18.3887   3
   1   6 -18 9.46361 19.3448   3
  -1  -6 -18 35.5338 13.9703   4
  -1   6  18 10.4529 11.6383   5
   1   6 -18 19.5008 22.3392   2
   1  -6  16 432.697 45.8591   6
  -1  -6 -16 293.108 41.4071   4
   1   6 -16 308.600 54.3410   2
  -1  -6 -16 406.822 42.1049   3
   1   6 -16 405.262 65.1533   3
   1  -6  14 232.706 32.3149   6
  -1   6  14 181.736 24.0863   6
   1   6 -14 276.911 51.3294   2
  -1   6  14 250.263 36.1386   5
  -1  -6 -14 164.532 29.9721   4
  -1  -6 -14 223.691 28.4729   3
   1   6 -14 234.665 48.7026   3
  -1  -6 -12 181.544 21.7555   1
   1  -6  12 168.425 28.8031   6
  -1   6  12 236.304 27.8535   6
  -1  -6 -12 283.613 34.7543   4
  -1   6  12 233.625 34.4777   5
  -1  -6 -12 217.736 28.7600   3
   1   6 -12 182.792 42.1845   3
   1  -6  10 390.763 37.8978   1
  -1   6  10 486.082 45.4713   6
   1  -6  10 526.040 52.2069   6
   1  -6  10 530.137 45.5516   5
  -1   6  10 515.373 51.3059   5
   1   6 -10 661.201 101.780   2
  -1  -6 -10 529.191 51.2256   4
  -1  -6 -10 543.772 48.4443   3
  -1  -6 -10 344.758 34.4101   1
   1   6  -8 262.831 27.1859   1
   1  -6   8 293.521 37.5797   6
   1  -6   8 322.820 33.7386   5
   1   6  -8 265.815 71.8506   2
  -1   6   8 237.260 33.6474   5
  -1  -6  -8 269.839 35.0329   4
  -1  -6  -8 254.498 32.7490   3
   1   6  -8 163.656 38.1492   3
   1   6  -6 560.610 46.8977   1
   1  -6   6 647.677 62.9014   6
  -1   6   6 635.964 62.3274   6
  -1   6   6 587.686 59.1813   5
   1   6  -6 642.066 108.692   2
   1   6  -6 493.061 51.2807   4
   1   6  -6 553.722 68.0496   3
  -1   6   4 185.513 30.4118   6
  -1  -6  -4 202.724 27.5743   5
  -1   6   4 178.712 29.1364   5
   1  -6   4 200.793 31.7859   6
   1   6  -4 199.594 34.3100   3
  -1   6   2 55.5718 17.3836   5
  -1  -6  -2 42.4343 14.0317   4
  -1  -6  -2 53.7055 13.9179   5
   1   6  -2 52.4750 20.9418   3
  -1  -6   0 1294.11 115.349   4
  -1   6   0 1323.56 120.145   4
  -1  -6   0 1454.63 119.507   5
   1   6   2 14.9812 24.4719   2
   1   6   2 71.0106 20.3837   3
  -1   6  -2 63.7262 23.0686   3
  -1   6  -2 42.5214 14.9822   4
  -1  -6   2 65.7905 16.0367   5
   1   6   2 44.8663 17.2055   6
   1   6   4 152.286 34.1725   2
  -1  -6   4 180.874 30.5533   6
   1  -6  -4 211.899 30.7464   3
  -1   6  -4 159.813 26.4539   4
   1   6   4 218.993 31.5660   6
  -1  -6   4 170.637 25.8944   5
  -1  -6   6 515.850 42.6068   1
  -1  -6   6 560.406 54.5399   5
   1   6   6 532.201 57.8348   6
  -1  -6   6 576.831 60.3412   6
  -1   6  -6 498.280 52.1643   4
   1  -6  -6 617.255 58.9844   3
  -1   6  -6 465.319 58.4216   3
  -1   6  -8 156.819 16.5550   1
  -1  -6   8 193.274 20.2437   1
  -1  -6   8 178.287 31.5775   6
  -1  -6   8 231.737 29.0205   5
   1   6   8 206.157 30.6452   6
   1   6   8 219.411 35.4370   2
   1  -6  -8 204.316 28.3641   4
  -1   6  -8 194.607 25.0407   4
  -1   6  -8 191.527 31.4189   3
   1   6  10 339.604 35.5580   1
  -1   6 -10 442.348 38.5626   1
  -1  -6  10 555.685 53.2402   6
  -1  -6  10 485.936 47.6229   5
  -1  -6  10 375.599 40.8551   1
   1  -6 -10 547.101 51.0135   4
  -1   6 -10 512.918 45.2129   4
   1  -6 -10 496.297 49.6465   3
  -1   6 -10 545.106 57.1470   3
  -1  -6  12 226.516 30.4423   5
   1   6  12 305.352 33.3606   6
  -1  -6  12 221.951 32.2325   6
   1  -6 -12 220.527 32.7678   4
   1   6  12 205.000 29.8720   5
   1  -6 -12 257.386 32.9119   3
  -1   6 -12 243.797 39.1764   3
  -1  -6  14 265.221 30.9803   5
   1   6  14 195.208 27.3615   6
  -1  -6  14 193.771 29.4867   6
   1  -6 -14 223.517 31.1238   4
   1   6  14 193.892 27.4327   5
   1  -6 -14 157.735 27.5235   3
  -1   6 -14 140.161 31.5806   3
  -1  -6  16 408.527 44.9097   5
   1   6  16 376.350 41.5379   5
  -1  -6  16 391.060 44.4319   6
   1   6  16 419.237 40.0165   6
   1  -6 -16 323.604 43.3103   4
   1  -6 -16 429.193 45.4207   3
  -1   6 -16 302.498 48.4598   3
   1   6  18 8.95053 10.2743   5
   1   6  18 22.0120 9.89225   6
   1  -6 -18 18.3625 12.6230   3
  -1   6 -18-5.94339 14.0039   3
  -1  -6  20-3.79201 8.90791   6
  -1   6 -20 25.7381 18.5126   2
   1  -6 -20-3.66990 12.5672   3
  -1   6 -20 5.94132 12.0870   3
   1   6  20-3.22786 10.3830   5
   1  -6 -20 3.70251 10.6524   4
   1   6  22 342.722 42.7275   5
   1  -6 -22 416.438 44.9112   4
   1   6  22 461.066 39.7929   6
  -1  -6  22 349.254 43.9376   6
  -1   6 -22 373.805 52.1137   3
  -1   6 -22 469.620 60.0994   2
   1   6  24 102.192 15.8182   6
   1  -6 -24 78.6482 20.1220   3
   1  -7  19 4678.47 313.672   6
   1   7 -19 2133.08 313.534   3
  -1   7  17 4477.20 422.177   5
   1  -7  17 7775.12 427.632   6
   1   7 -17 6893.18 452.656   3
  -1  -7 -17 4259.14 417.023   4
  -1   7  15 15158.1 1256.17   5
   1   7 -15 20806.7 1284.36   2
   1  -7  15 18717.9 1255.66   6
   1   7 -15 19741.1 1284.18   3
  -1  -7 -15 13758.5 1250.71   4
  -1   7  13 349.061 41.3915   5
   1   7 -13 325.171 62.4160   2
   1  -7  13 253.243 36.5537   6
   1   7 -13 350.114 53.8559   3
  -1  -7 -13 381.212 40.7051   4
   1   7 -11 200.569 51.9608   2
   1  -7  11 271.985 33.1891   6
  -1   7  11 207.687 27.3810   6
   1   7 -11 129.879 37.3181   3
  -1   7  11 186.940 30.9657   5
  -1  -7 -11 296.267 33.3182   4
  -1   7   9 3845.88 294.085   5
  -1   7   9 3513.57 289.895   6
   1   7  -9 3443.00 306.030   3
  -1   7   7 2989.81 224.255   5
  -1   7   7 2409.69 236.072   2
   1   7  -7 3411.17 289.624   2
  -1  -7  -7 2513.61 220.337   4
   1  -7   7 3018.51 226.807   6
  -1   7   7 2674.84 223.013   6
   1   7  -7 2697.13 234.558   3
  -1   7   5 42801.3 3291.51   5
  -1  -7  -5 40742.1 3288.61   4
   1  -7   5 44997.9 3294.82   6
  -1   7   5 42690.7 3293.47   6
   1   7  -5 45418.3 3302.82   3
   1  -7   3 202.340 28.4343   6
  -1  -7  -3 195.550 25.2210   5
  -1  -7  -3 176.195 24.4224   4
  -1   7   3 133.112 24.1344   5
  -1   7   3 166.958 26.4469   4
   1   7  -3 157.133 33.8131   3
  -1  -7  -1 532.405 53.1373   5
   1   7  -1 632.237 78.1843   2
  -1   7   1 563.862 57.9467   4
   1   7  -1 520.334 60.1911   3
  -1   7   1 601.477 62.7395   3
  -1  -7   1 529.751 52.1225   5
   1   7   1 452.016 65.2218   2
   1   7   1 505.516 56.7246   6
  -1   7  -1 614.739 62.8988   3
   1   7   1 495.451 57.7781   3
   1   7   3 140.259 25.8209   6
  -1  -7   3 164.504 24.6465   5
  -1   7  -3 218.470 28.3464   4
   1   7   3 209.521 31.7536   3
  -1   7  -3 209.440 32.3330   3
  -1  -7   5 46137.3 3256.59   6
  -1  -7   5 43010.2 3250.32   5
  -1   7  -5 40171.8 3249.30   4
  -1   7  -5 44203.9 3258.78   3
   1   7   7 2601.70 222.235   6
   1   7   7 2428.10 226.517   2
   1  -7  -7 2831.96 223.379   3
  -1  -7   7 2709.44 219.190   5
  -1   7  -7 2972.55 228.324   3
  -1  -7   9 3862.50 310.525   5
   1   7   9 3929.76 312.014   6
  -1  -7   9 3976.11 315.909   6
   1  -7  -9 4239.61 314.481   3
  -1   7  -9 3709.36 318.711   3
   1   7  11 207.189 27.1292   6
  -1  -7  11 234.778 29.8975   5
  -1  -7  11 224.589 30.3119   6
   1   7  11 204.749 26.0250   5
   1  -7 -11 189.074 28.1961   3
  -1   7 -11 227.292 35.0622   3
   1   7  13 359.983 38.6012   5
  -1  -7  13 338.192 40.7245   5
  -1  -7  13 326.714 38.9800   6
   1   7  13 338.658 37.4406   6
  -1  -7  15 18147.4 1340.29   6
   1  -7 -15 17303.2 1340.20   4
   1   7  15 18133.9 1336.76   5
   1  -7 -15 16324.5 1337.71   3
  -1   7 -15 18942.9 1367.31   2
   1   7  17 7309.66 556.569   5
   1  -7 -17 6527.49 558.403   4
  -1   7 -17 7277.05 577.091   2
   1  -7 -17 7330.07 558.576   3
   1   7  17 7263.84 553.093   6
  -1  -7  17 7650.60 559.867   6
   1  -7 -19 4337.62 330.339   3
   1   7  19 4110.36 323.723   6
   1  -7 -21 81.4879 18.1390   3
   1  -8  14 245.191 30.5316   6
  -1   8  12 57.0349 16.2132   5
  -1  -8 -12 38.4451 11.8004   4
   1  -8  12 59.9347 15.4083   6
   1   8 -12 50.0769 31.3544   2
  -1  -8 -10 280.353 32.8022   4
   1   8 -10 230.004 61.0328   2
  -1   8  10 290.417 37.7365   5
   1  -8  10 323.182 36.5551   6
   1   8  -8 194.060 52.1357   2
   1  -8   8 251.757 31.4746   6
  -1   8   8 230.185 30.8928   5
  -1  -8  -8 212.741 27.3370   4
  -1  -8  -6 372.460 38.8760   4
  -1   8   6 350.710 39.3185   4
   1  -8   6 372.009 41.4668   6
  -1   8   4 79.9751 19.2950   6
   1   8  -4 87.6650 36.6634   2
  -1   8   4 74.2257 17.8601   5
  -1   8   4 85.7889 19.5298   3
  -1   8   4 59.4078 24.6141   2
  -1   8   2 177.522 28.9185   3
  -1   8   2 139.363 23.7787   6
   1   8  -2 200.008 39.3421   2
  -1   8   2 123.037 23.5159   5
  -1   8   2 137.183 23.6782   4
  -1   8   2 138.392 40.5676   2
  -1   8   0 897.725 77.7744   5
   1   8   0 849.984 77.3304   6
  -1   8   0 742.275 75.4647   6
  -1   8   0 695.983 72.5382   4
  -1   8   0 763.006 77.1271   3
  -1   8  -2 174.030 59.8624   2
   1   8   2 124.015 28.8491   2
  -1  -8   2 153.207 20.6426   5
   1   8   2 153.367 23.6591   6
  -1   8  -4 57.4772 39.4498   2
   1   8   4 42.6773 14.2733   6
  -1  -8   4 116.179 16.8186   5
  -1   8  -4 60.7844 16.9194   3
  -1  -8   6 387.332 38.3325   5
  -1   8  -6 330.251 42.6701   3
   1   8   6 342.192 39.2268   6
  -1  -8   8 241.457 28.8946   5
   1   8   8 239.052 28.0266   6
  -1  -8   8 244.242 31.0634   6
   1   8   8 197.589 25.6039   5
  -1   8  -8 296.060 37.4264   3
   1   8  10 306.562 33.5437   5
  -1  -8  10 344.985 37.4100   6
  -1   8 -10 271.747 39.8274   3
  -1   8 -10 364.936 74.7787   2
  -1  -8  12 50.3191 14.2687   6
   1   8  12 48.5234 11.5627   5
   1  -8 -12 58.2088 14.2557   3
  -1   8 -12 32.5156 14.4822   3
   1   8  12 70.4012 14.0600   6
  -1   8 -14 199.673 34.4524   3
   1   8  14 247.694 27.4447   6
   1   8  16 359.218 35.0167   6
  -1   9   7 1152.96 102.997   5
  -1   9   5 16189.2 1231.50   4
   1   9  -3 50.6066 24.3759   2
   1   9  -1 239.881 37.9956   2
  -1   9  -1 352.761 57.7367   2
  -1   9  -3 103.595 34.7279   2
  -1   9  -3 58.0717 17.4142   3
  -1   9  -5 16734.9 1278.12   3
  -1   9  -7 1069.79 98.4386   3
   2   0   0 828863. 60815.1   1
  -2   0   0 797585. 60800.7   6
   2   0   0 826149. 60798.2   6
  -2   0   0 821582. 60804.2   5
   2   0   0 802298. 60799.4   5
   2   0   0 825302. 60809.5   2
  -2   0   0 822094. 60808.8   4
   2   0   0 751026. 60804.1   3
   2   0   0 802594. 60807.8   4
  -2   0   0 793204. 60797.5   3
   2   0   0 800051. 60816.8   1
  -2   0   0 835109. 60814.3   1
   2   0  -2 5105.15 392.792   1
  -2   0  -2 4494.37 388.632   1
   2   0   2 4183.82 387.046   1
  -2   0   2 4449.10 388.997   1
   2   0  -2 4851.28 379.324   6
   2   0   2 4837.64 377.407   6
   2   0  -2 4798.86 380.037   5
   2   0   2 5310.31 379.891   5
  -2   0   2 5087.46 386.652   5
   2   0   2 4516.01 383.468   2
   2   0  -2 4723.39 392.539   2
  -2   0  -2 5219.74 389.135   4
  -2   0   2 5443.86 391.417   4
   2   0  -2 4726.48 382.280   3
  -2   0   2 5096.15 378.130   3
   2   0  -2 4726.18 383.535   4
  -2   0  -2 4387.28 376.141   3
  -2   0   2 4457.45 387.189   1
  -2   0  -2 4802.11 390.318   1
   2   0   4 3366.47 283.338   1
  -2   0  -4 3422.67 287.105   1
  -2   0   4 3737.55 281.103   1
  -2   0  -4 3345.42 279.939   1
   2   0   4 3447.64 284.531   1
  -2   0   4 3708.71 288.257   1
  -2   0   4 3188.54 268.083   6
   2   0   4 3296.81 270.391   6
   2   0  -4 3410.02 264.736   6
   2   0   4 3307.70 267.789   5
  -2   0  -4 2565.29 265.634   5
  -2   0   4 3823.87 281.003   5
   2   0   4 3411.04 275.025   2
   2   0  -4 3466.65 287.844   2
  -2   0  -4 3593.91 280.347   4
  -2   0   4 3620.51 281.820   4
   2   0  -4 3461.16 274.119   4
   2   0  -4 2940.07 272.570   3
  -2   0   4 3903.45 272.933   3
  -2   0  -4 3754.43 281.787   3
   2   0  -6 19715.5 1629.84   1
   2   0   6 22899.0 1632.11   1
   2   0  -6 22099.3 1630.86   1
  -2   0   6 23247.7 1637.94   1
   2   0   6 21917.7 1635.74   1
  -2   0  -6 20640.2 1625.94   1
  -2   0   6 19801.4 1616.55   6
   2   0  -6 23722.2 1613.99   6
   2   0   6 22446.3 1622.58   6
   2   0   6 19283.1 1615.09   5
  -2   0   6 23685.5 1634.07   5
   2   0  -6 22234.8 1638.63   2
  -2   0   6 19837.9 1616.78   4
  -2   0  -6 22597.6 1626.34   4
  -2   0   6 19491.3 1624.40   4
   2   0  -6 20864.2 1623.81   3
   2   0   6 20894.3 1621.63   2
  -2   0  -6 20129.0 1634.25   3
  -2   0  -8 12388.2 962.713   1
   2   0  -8 13415.0 958.803   1
  -2   0   8 12581.5 951.872   1
  -2   0   8 12655.1 962.196   1
   2   0  -8 13202.1 958.259   1
   2   0   8 11240.2 953.520   1
   2   0   8 12855.1 962.476   1
  -2   0  -8 11114.5 954.669   1
   2   0   8 13449.4 952.514   6
  -2   0   8 10812.8 942.263   6
   2   0  -8 12644.6 938.741   6
  -2   0  -8 12886.0 942.374   5
  -2   0   8 14725.4 966.851   5
   2   0   8 11594.5 942.772   5
   2   0  -8 13383.0 967.393   2
  -2   0  -8 13192.9 951.560   4
   2   0  -8 12441.8 953.092   3
  -2   0   8 10924.6 948.675   4
   2   0   8 11767.9 947.340   2
  -2   0  10 321637. 22714.2   1
  -2   0  10 299437. 22725.4   1
   2   0 -10 316352. 22719.6   1
   2   0 -10 318014. 22720.1   1
   2   0  10 285028. 22717.4   1
  -2   0 -10 285985. 22722.0   1
  -2   0 -10 304120. 22716.7   1
   2   0  10 287552. 22721.1   1
   2   0  10 311525. 22714.8   6
  -2   0  10 297216. 22708.6   6
   2   0  10 307537. 22705.6   5
  -2   0  10 303221. 22725.6   5
   2   0 -10 282610. 22726.0   2
  -2   0 -10 293350. 22711.0   4
   2   0 -10 302150. 22718.1   3
   2   0  10 296865. 22707.8   2
  -2   0  12 37406.1 2739.71   1
   2   0 -12 36635.1 2746.21   1
  -2   0  12 38544.1 2755.21   1
  -2   0 -12 41585.1 2756.01   1
   2   0  12 37434.9 2746.97   1
   2   0 -12 36990.6 2747.68   1
   2   0  12 36794.7 2747.93   1
  -2   0 -12 37295.9 2746.36   1
   2   0  12 26264.4 2737.23   6
  -2   0  12 37772.0 2739.80   6
   2   0  12 38458.7 2734.80   5
  -2   0  12 34975.3 2752.99   5
   2   0 -12 30135.8 2748.75   2
  -2   0 -12 36485.7 2738.12   4
   2   0 -12 36009.8 2746.11   3
  -2   0 -12 35430.5 2780.21   3
   2   0  12 37092.2 2734.39   2
  -2   0  14 32202.0 2160.32   1
   2   0  14 29559.7 2145.29   1
   2   0 -14 31866.1 2149.97   1
  -2   0 -14 30143.4 2144.22   1
  -2   0  14 31201.6 2142.08   1
  -2   0  14 30885.7 2143.87   6
  -2   0  14 24631.3 2147.91   5
   2   0  14 26474.8 2137.94   5
   2   0 -14 22618.6 2146.88   2
  -2   0 -14 27953.1 2140.35   4
   2   0 -14 23552.2 2143.07   3
  -2   0 -14 21078.1 2166.18   3
   2   0  14 29866.6 2134.62   2
   2   0 -16 5368.95 391.670   1
   2   0 -16 5281.99 390.701   1
  -2   0  16 5122.21 398.567   1
   2   0  16 5374.41 388.611   1
  -2   0 -16 4961.94 399.382   1
  -2   0  16 4839.27 380.564   1
  -2   0 -16 5008.27 384.650   1
   2   0  16 4710.07 390.462   1
   2   0  16 5421.38 380.294   6
   2   0  16 3365.71 374.415   5
  -2   0  16 5391.43 390.503   5
   2   0 -16 5366.74 383.698   4
  -2   0 -16 4605.43 380.102   4
   2   0 -16 3161.65 375.321   3
   2   0  16 5457.74 376.041   2
  -2   0 -16 3080.53 390.206   3
   2   0 -18 1001.77 105.426   1
  -2   0  18 829.500 106.800   1
   2   0  18 1232.40 114.338   1
   2   0 -18 1044.44 110.412   1
  -2   0 -18 1006.63 114.634   1
   2   0  18 993.800 109.432   1
  -2   0 -18 990.219 105.924   1
  -2   0  18 1008.41 99.5531   1
  -2   0  18 651.918 93.8185   6
   2   0  18 1044.94 94.7513   6
  -2   0  18 1509.05 111.075   5
   2   0  18 1175.47 97.5693   5
   2   0 -18 1169.24 106.490   2
   2   0 -18 1069.72 101.173   4
  -2   0 -18 585.489 92.4521   4
   2   0 -18 1230.47 104.728   3
   2   0  18 1162.52 100.197   2
  -2   0 -18 1140.01 118.469   3
   2   0  20 26736.1 2522.68   1
   2   0 -20 33140.2 2528.36   1
  -2   0  20 17870.9 2512.13   1
  -2   0 -20 26564.6 2527.17   1
  -2   0 -20 27656.5 2516.67   1
  -2   0  20 27983.5 2510.76   1
   2   0  20 40573.1 2506.22   6
  -2   0  20 36396.7 2515.55   6
   2   0  20 38471.7 2508.14   5
   2   0 -20 41310.7 2519.41   2
   2   0 -20 28476.1 2510.24   4
  -2   0 -20 32541.1 2512.73   4
  -2   0 -20 38969.1 2528.14   3
   2   0 -20 39474.3 2516.99   3
   2   0  20 34184.1 2511.83   2
  -2   0 -22 32307.2 2402.06   1
  -2   0  22 28818.8 2394.15   1
   2   0  22 30543.1 2408.69   1
  -2   0  22 35367.1 2398.25   6
   2   0  22 28349.8 2385.85   6
   2   0  22 31173.7 2388.84   5
  -2   0  22 35086.4 2397.71   5
   2   0 -22 30445.4 2394.81   2
   2   0 -22 34106.7 2397.24   4
   2   0 -22 35229.8 2397.57   3
  -2   0 -22 31684.2 2400.51   3
  -2   0 -22 32559.1 2419.07   1
   2   0 -22 28117.6 2399.70   1
   2   0  22 31334.1 2407.17   1
   2   0 -22 32598.0 2405.86   1
   2   0  24 10989.5 895.486   6
  -2   0  24 12649.7 905.211   6
   2   0  24 10854.6 897.577   5
  -2   0  24 12360.0 904.675   5
   2   0 -24 12922.8 905.525   4
  -2   0 -24 12236.6 901.542   4
  -2   0  24 11504.5 903.442   1
  -2   0 -24 12016.7 906.586   3
   2   0 -24 12122.1 904.301   3
   2   0 -24 11364.6 902.999   2
   2   0  26 91.9218 16.3148   6
   2   0 -26 146.829 22.0785   3
  -2   0 -26 91.0302 21.0245   3
  -2   0  26 147.488 22.6039   5
  -2   0 -26 122.561 21.3588   4
  -2   0 -28 993.672 82.4856   4
  -2   0  28 878.971 83.4469   6
   2   0 -28 981.193 83.6122   3
  -2   0 -28 839.341 84.0764   3
  -2   0 -30 5486.31 391.998   4
  -2   0  30 4910.34 391.213   5
  -2   0 -30 4903.01 392.597   3
  -2   0  30 4854.57 392.228   6
   2   0  30 5066.34 388.584   6
  -2  -1 -31 2.32979 7.98894   3
  -2  -1 -31 2.19829 8.95403   4
  -2   1  31 11.3125 7.52784   5
   2  -1  29 16.1087 9.00124   6
  -2   1  29 12.3329 10.7714   6
  -2  -1 -29 15.2804 9.83183   3
   2   1 -29 29.7816 9.58826   3
  -2  -1 -29 32.0530 11.6831   4
  -2   1  29 22.2786 10.2056   5
   2  -1  27 56.7397 13.8162   6
  -2   1  27 73.1468 16.9660   6
  -2  -1 -27 105.597 18.0643   3
   2   1 -27 85.0190 16.6864   3
  -2  -1 -27 94.1997 17.0255   4
  -2   1  27 99.1584 17.3620   5
   2   1 -25 29.7599 18.7639   2
  -2   1  25 33.0078 15.2592   6
   2  -1  25 57.0113 13.1642   6
   2   1 -25 52.3676 13.1358   3
  -2  -1 -25 63.9552 16.1967   3
  -2   1  25 58.3700 14.5176   5
  -2  -1 -25 41.1488 14.2244   4
   2  -1  23 363.215 41.5229   6
   2  -1  23 512.873 45.3392   5
  -2  -1 -23 381.585 45.1796   4
   2   1 -23 492.418 48.5686   3
   2  -1  23 431.933 53.1835   1
   2   1 -23 467.423 55.5393   1
   2   1 -21-7.13153 17.7875   1
   2  -1  21-7.65265 19.0847   1
  -2   1  21 3.73221 9.83567   1
   2  -1  21-5.21535 20.7892   2
   2   1 -21-5.57490 18.5384   2
   2  -1  21 10.6001 9.62785   6
  -2   1  21-3.43890 14.0156   6
   2  -1  21-2.69645 10.7708   5
  -2   1  21 18.9061 11.3520   5
  -2  -1 -21 17.1032 12.0804   4
   2  -1  21 16.4119 15.0911   1
  -2  -1 -21-9.47671 20.8399   1
   2   1 -21 12.2151 14.3702   1
  -2  -1 -21 17.1755 13.3682   3
   2   1 -21 24.2565 13.0294   3
  -2  -1 -19 82.0855 23.7226   1
   2   1 -19 53.4202 23.8450   1
   2  -1  19 54.0812 22.3437   1
  -2   1  19 57.4051 18.8598   1
   2   1 -19 83.8810 29.6508   2
   2  -1  19 69.5613 27.8762   2
   2  -1  19 104.264 18.9348   6
  -2   1  19 153.275 24.2560   6
  -2  -1 -19 99.9090 21.8328   4
  -2   1  19 35.9100 24.5413   1
   2  -1  19 100.525 28.1045   1
   2   1 -19 56.4507 22.1998   1
  -2  -1 -19 75.2043 32.9030   1
  -2  -1 -19 86.0295 23.1256   3
  -2  -1 -17 505.261 63.4578   1
  -2   1  17 502.981 62.8043   1
   2   1 -17 382.990 50.7159   1
   2  -1  17 286.645 47.2378   1
  -2   1  17 271.140 39.6757   1
   2   1 -17 403.314 56.3981   1
   2  -1  17 248.056 48.3656   1
  -2  -1 -17 377.049 47.2041   1
  -2   1  17 312.576 40.5124   6
   2  -1  17 367.655 38.5918   5
   2   1 -17 355.165 57.7780   2
   2  -1  17 315.000 44.3994   2
  -2  -1 -17 217.587 41.4822   4
  -2   1  17 332.667 44.7410   5
  -2  -1 -17 387.322 48.8351   3
   2   1 -17 322.510 44.4301   3
  -2   1  15 55.7729 23.4577   1
   2  -1  15 35.9656 18.2852   1
  -2  -1 -15 46.1070 21.7453   1
  -2   1  15 63.5737 19.0364   6
   2  -1  15 83.0312 20.1986   6
   2   1 -15 44.5168 32.6145   2
   2  -1  15 61.3141 22.3010   2
  -2   1  15 68.8008 18.1615   1
   2   1 -15 98.1855 28.9666   1
   2  -1  15 90.4756 18.9658   5
  -2   1  15 57.0752 23.2726   5
  -2  -1 -15 11.8410 17.0516   4
   2   1 -15 100.465 25.5176   3
  -2  -1 -15 53.3422 21.3105   3
  -2  -1 -13 2571.59 219.238   1
   2   1 -13 2935.39 213.792   1
   2  -1  13 2502.91 210.144   1
  -2   1  13 2705.06 205.261   1
  -2   1  13 2770.76 222.543   1
  -2  -1 -13 2673.71 209.394   1
   2  -1  13 2466.22 214.881   1
   2  -1  13 2574.15 208.127   6
  -2   1  13 1623.18 198.524   6
   2  -1  13 2919.69 202.045   5
   2  -1  13 2404.70 195.072   5
   2   1 -13 1943.65 223.798   2
  -2  -1 -13 1827.62 205.729   4
   2   1 -13 2283.83 213.021   3
  -2  -1 -13 2708.53 228.780   3
   2  -1  13 2502.28 204.641   2
   2  -1  11 220.033 36.6517   1
   2   1 -11 222.561 35.5086   1
  -2  -1 -11 176.500 37.1302   1
  -2   1  11 231.162 39.5246   1
  -2  -1 -11 178.205 32.5409   1
  -2   1  11 252.321 33.2750   1
   2  -1  11 165.304 34.0565   1
   2   1 -11 156.993 33.7801   1
   2  -1  11 292.731 41.2416   6
   2  -1  11 195.779 23.4020   5
   2  -1  11 287.537 36.0441   2
  -2   1  11 179.866 37.8573   5
  -2  -1 -11 197.650 36.5527   4
  -2  -1 -11 269.353 52.2136   3
   2   1 -11 155.960 35.6347   3
   2  -1   9 502.566 57.6398   1
  -2  -1  -9 301.080 45.4287   1
   2   1  -9 306.217 47.8742   1
   2  -1   9 562.382 63.3040   6
   2  -1   9 481.775 46.1230   5
  -2  -1  -9 403.344 44.5170   5
  -2  -1  -9 248.596 42.8618   2
   2   1  -9 374.966 67.7744   2
  -2  -1  -9 484.012 53.9102   4
  -2   1   9 264.988 51.1085   5
  -2  -1  -9 475.955 77.3627   3
  -2   1   9 358.498 44.7608   1
  -2  -1  -9 380.733 55.6268   1
   2   1  -9 401.956 50.1519   1
   2  -1   9 427.763 51.0804   1
  -2   1   7 329.869 42.7743   1
  -2  -1  -7 336.860 49.8672   1
  -2   1   7 338.779 49.2606   1
   2   1  -7 328.876 46.0507   1
   2  -1   7 337.599 50.8477   1
  -2  -1  -7 345.676 45.0381   1
  -2   1   7 354.856 32.8854   6
   2  -1   7 461.199 59.1395   6
   2  -1   7 361.591 31.8912   5
   2  -1   7 265.619 29.7337   5
  -2  -1  -7 422.473 44.1890   5
   2  -1   7 312.153 44.0501   2
   2   1  -7 349.692 66.1011   2
  -2  -1  -7 424.752 47.1696   2
  -2   1   7 364.957 53.0971   5
   2   1  -7 345.609 46.2355   3
  -2  -1  -7 369.216 45.9361   4
  -2  -1  -7 209.556 59.0835   3
   2   1  -5 1369.50 130.570   1
  -2  -1  -5 1495.40 136.145   1
   2   1  -5 1626.67 134.584   1
  -2   1   5 1438.29 124.686   1
   2  -1   5 1562.25 127.772   1
   2  -1   5 1326.80 133.112   1
  -2  -1  -5 1392.27 124.680   1
   2  -1   5 2008.65 154.143   6
  -2  -1  -5 1266.94 121.100   5
  -2   1   5 1453.07 133.479   5
   2  -1   5 1227.67 107.820   5
  -2  -1  -5 1088.63 122.500   2
   2   1  -5 1505.54 146.618   2
  -2  -1  -5 1440.61 126.380   4
  -2   1   5 1329.54 128.897   4
   2   1  -5 1322.07 116.156   4
   2   1  -5 1516.14 122.238   3
  -2  -1  -5 1590.54 147.002   3
   2  -1   5 1332.13 124.745   2
  -2  -1  -3 3537.60 291.148   1
   2   1  -3 3883.06 293.408   1
   2   1  -3 3812.10 292.497   1
  -2  -1  -3 3620.64 288.549   1
   2  -1   3 3182.54 288.161   1
  -2   1   3 3215.47 288.383   1
   2  -1   3 3315.92 297.078   6
   2   1  -3 3258.76 281.172   6
  -2   1   3 3587.90 288.334   5
  -2  -1  -3 3265.81 283.777   5
   2  -1   3 3709.34 274.197   5
   2   1  -3 3849.72 307.847   2
  -2  -1  -3 3483.84 286.227   4
   2   1  -3 3327.92 276.719   3
  -2   1   3 3985.16 297.677   4
   2   1  -3 3909.90 282.860   4
  -2  -1  -3 3337.21 270.394   3
   2  -1   3 3153.51 287.110   2
  -2  -1  -3 3937.18 278.575   3
  -2  -1  -1 1125.59 112.945   1
   2  -1   1 1051.81 111.255   1
  -2   1   1 1264.61 115.682   1
   2   1  -1 1202.73 113.858   1
  -2   1   1 1080.60 92.9244   6
  -2  -1  -1 1187.15 111.000   5
   2  -1   1 1428.83 107.104   5
   2   1  -1 1117.63 118.310   2
   2   1  -1 1225.33 105.648   4
  -2  -1  -1 1256.14 106.319   4
   2   1  -1 1039.59 95.8123   3
  -2  -1  -1 1190.85 92.0163   3
   2  -1   1 1251.61 115.647   3
   2   1  -1 1217.29 112.983   1
  -2  -1  -1 1159.82 116.122   1
  -2   1   1 986.634 106.115   1
  -2  -1   1 1038.10 112.523   1
   2   1   1 1181.87 114.959   1
  -2   1  -1 1224.62 113.644   1
  -2  -1   1 1127.64 113.538   1
  -2   1  -1 1016.30 108.157   1
   2   1   1 1221.92 114.970   1
   2  -1  -1 1154.63 113.469   1
  -2   1  -1 1235.48 97.6276   6
   2   1   1 1176.54 115.116   6
   2  -1  -1 1364.90 94.7888   6
  -2  -1   1 1386.41 117.816   5
  -2   1  -1 875.225 100.168   5
   2   1   1 1392.86 120.152   2
   2   1   1 536.925 96.2243   4
  -2  -1   1 1276.48 105.348   4
   2  -1  -1 1319.66 117.276   3
  -2  -1   1 1430.50 102.904   3
  -2   1  -1 1274.74 118.624   4
   2   1   1 1140.49 94.3030   3
   2  -1  -1 1297.83 111.133   2
  -2   1  -3 3204.65 292.416   1
  -2  -1   3 3714.99 298.181   1
   2   1   3 3493.94 296.281   1
   2   1   3 3906.05 297.824   6
  -2   1  -3 3644.46 286.583   6
  -2  -1   3 3559.66 293.228   6
  -2  -1   3 3651.35 297.343   5
  -2   1  -3 3266.30 278.029   5
   2  -1  -3 3447.50 291.550   2
   2   1   3 4258.18 298.394   2
  -2   1  -3 4060.52 301.192   4
  -2  -1   3 4677.21 311.708   3
   2  -1  -3 3715.63 299.026   3
   2   1   3 3759.46 300.742   1
  -2  -1   3 3373.18 294.652   1
   2  -1  -3 3700.38 296.747   1
   2  -1  -3 3381.76 293.991   1
   2   1   5 1275.51 128.186   1
   2  -1  -5 1492.41 128.978   1
  -2   1  -5 1446.19 130.776   1
   2  -1  -5 1711.69 132.526   1
  -2  -1   5 1240.36 125.978   1
  -2   1  -5 1353.53 124.965   1
   2   1   5 1380.19 124.781   6
  -2   1  -5 1126.66 105.888   5
   2  -1  -5 1644.26 126.285   2
   2   1   5 1594.22 125.259   2
  -2  -1   5 1422.40 116.178   4
  -2   1  -5 1461.28 128.550   4
   2  -1  -5 1497.92 129.085   3
  -2   1  -5 1361.53 132.834   3
   2   1   5 1471.31 117.317   3
  -2  -1   5 1478.58 162.130   3
  -2   1  -7 418.157 52.0441   1
   2  -1  -7 476.690 51.5788   1
  -2  -1   7 395.777 53.1344   1
   2   1   7 326.421 48.2184   1
   2  -1  -7 375.339 49.1307   1
   2   1   7 313.189 46.9239   1
  -2  -1   7 316.006 43.7006   1
  -2   1  -7 393.776 49.6426   1
   2  -1  -7 281.664 34.5628   6
  -2  -1   7 352.204 46.1465   6
   2   1   7 322.396 45.2885   6
  -2  -1   7 411.116 49.9966   5
   2   1   7 365.669 42.5130   2
  -2  -1   7 382.303 36.1036   4
  -2   1  -7 410.897 49.0071   4
  -2  -1   7 336.045 39.2904   4
   2  -1  -7 401.900 48.7503   3
   2   1   7 266.710 41.4660   3
  -2   1  -7 285.222 50.9057   3
  -2   1  -9 480.238 55.3677   1
  -2  -1   9 379.396 48.1560   6
  -2  -1   9 530.883 58.7613   5
   2  -1  -9 499.756 57.2444   2
   2  -1  -9 275.308 48.4038   3
   2   1   9 384.024 43.6854   2
  -2   1  -9 444.649 65.4310   3
   2  -1  -9 458.487 52.5087   1
  -2  -1   9 418.182 51.8183   1
  -2  -1   9 528.749 61.3806   1
   2  -1  -9 390.716 50.4307   1
   2   1   9 422.425 54.1772   1
   2   1  11 259.562 40.0165   1
  -2   1 -11 195.448 34.6200   1
  -2  -1  11 295.524 44.6928   1
  -2  -1  11 167.814 31.3507   6
   2   1  11 239.372 32.1946   6
   2  -1 -11 220.787 38.7333   2
  -2  -1  11 227.876 34.6484   1
   2   1  11 275.684 39.1671   1
   2  -1 -11 249.842 35.7362   1
  -2   1 -11 218.999 35.9533   1
   2  -1 -11 258.242 36.8670   4
  -2  -1  11 209.206 39.1737   5
  -2  -1  11 200.470 23.2557   4
  -2   1 -11 207.179 30.6599   4
  -2  -1  11 174.513 27.0529   4
  -2   1 -11 176.383 42.9479   3
   2  -1 -11 235.699 35.2786   3
  -2  -1  13 2522.05 212.109   1
  -2  -1  13 2829.48 227.555   1
   2  -1 -13 2636.08 217.493   1
   2   1  13 2385.62 217.066   1
   2  -1 -13 3031.80 220.815   1
  -2   1 -13 2669.05 223.398   1
  -2   1 -13 2512.09 214.243   1
   2   1  13 2541.41 217.969   1
   2   1  13 2538.24 209.988   6
  -2  -1  13 2469.42 211.933   6
   2   1  13 2648.91 209.211   5
  -2  -1  13 3080.70 227.739   5
   2  -1 -13 2985.52 218.684   4
  -2  -1  13 1994.01 198.212   4
  -2   1 -13 2507.36 207.772   4
  -2  -1  13 2310.41 204.768   4
   2  -1 -13 2837.14 218.579   3
   2   1  13 2440.88 201.820   2
  -2   1 -13 2905.23 245.270   3
  -2  -1  15 46.0727 24.2001   1
   2  -1 -15 54.1768 22.1617   1
  -2   1 -15 42.2757 20.6681   1
   2   1  15 78.0018 23.9365   1
  -2  -1  15 62.5871 22.4520   6
   2   1  15 30.8036 15.8570   6
   2   1  15 62.5184 15.2287   2
   2  -1 -15 53.8129 20.7937   2
   2  -1 -15 51.4524 20.5434   1
  -2  -1  15 46.8287 17.4251   1
   2   1  15 78.0307 20.3435   1
  -2  -1  15 63.4375 22.2715   5
   2   1  15 71.0327 18.6878   5
   2  -1 -15 54.5680 18.0089   4
  -2   1 -15 54.3889 16.9479   4
  -2   1 -15 49.7265 34.4801   3
   2  -1 -15 28.7651 20.6681   3
   2   1  17 276.556 40.9704   6
  -2  -1  17 387.627 48.4816   6
   2  -1 -17 304.797 41.8705   2
  -2  -1  17 305.440 43.8042   1
  -2   1 -17 290.492 45.6378   1
   2   1  17 288.346 49.0893   1
   2  -1 -17 353.321 46.7154   1
   2   1  17 297.713 44.1309   5
  -2   1 -17 348.156 42.7408   4
   2  -1 -17 330.843 45.3978   4
  -2  -1  17 351.936 56.6880   1
  -2   1 -17 386.806 55.6668   1
   2   1  17 298.817 48.4134   1
   2   1  17 327.186 36.7250   2
  -2   1 -17 364.824 68.3984   3
   2  -1 -17 299.382 44.5212   3
  -2  -1  19 82.2581 24.4709   6
   2  -1 -19 146.433 25.1879   2
   2   1  19 67.7452 17.6947   2
   2   1  19 99.4202 28.1534   1
  -2  -1  19 57.3401 19.7530   1
  -2   1 -19 49.3637 21.7667   1
   2  -1 -19 39.8053 20.7074   1
  -2  -1  19 122.235 28.7525   5
   2  -1 -19 55.6673 19.9571   4
  -2   1 -19 60.8048 19.4583   4
  -2  -1  19 90.5368 26.9859   1
   2  -1 -19 40.4973 24.8108   1
   2   1  19 41.5620 24.4796   1
  -2   1 -19 37.2406 22.0567   1
  -2  -1  21 7.78009 17.0973   1
   2  -1 -21-6.45314 15.1607   1
   2   1  21 3.62768 13.1347   6
  -2  -1  21-5.60233 21.8253   6
   2  -1 -21-2.98201 15.2687   2
   2  -1 -21-4.50536 14.0024   4
  -2  -1  21 11.2777 16.2247   5
   2   1  21 20.0150 14.9855   5
   2  -1 -21 5.19034 11.4072   3
  -2   1 -21 4.55920 13.6544   4
   2  -1 -21-10.3674 14.9154   1
   2   1  21 13.8754 12.8860   1
  -2  -1  21-5.24255 10.6675   1
  -2   1 -21 5.40444 14.1958   1
   2   1  23 477.552 51.3745   5
  -2  -1  23 623.356 59.0343   5
   2  -1 -23 392.127 48.9344   4
  -2   1 -23 410.898 48.5547   4
  -2  -1  23 460.899 54.6692   6
   2   1  23 428.554 45.2413   6
   2  -1 -23 432.222 51.6445   3
  -2   1 -23 525.053 64.7942   3
  -2  -1  23 393.895 58.9431   1
  -2   1 -23 432.392 61.9300   1
  -2   1 -25 82.4356 16.1480   4
   2  -1 -25 98.9885 19.3707   4
   2   1  25 29.2213 13.7420   5
  -2  -1  25 55.3836 17.6936   5
  -2   1 -25 77.6734 21.1247   3
   2  -1 -25 51.4043 16.0895   3
  -2  -1  25 42.9529 19.7651   6
  -2  -1  27 76.3200 17.9221   5
   2  -1 -27 77.2074 18.5556   4
  -2   1 -27 110.657 18.9723   4
   2   1  27 72.9072 17.0199   5
  -2   1 -27 95.2183 21.2995   3
   2  -1 -27 95.4104 19.4054   3
  -2  -1  27 72.9791 18.2779   6
   2   1  27 77.2501 15.3528   6
  -2  -1  29 16.8764 9.48511   5
   2   1  29 20.0224 10.3127   5
  -2   1 -29 20.7556 12.6288   3
   2  -1 -29 26.4894 10.7790   3
   2   1  29 21.6159 9.12289   6
  -2  -1  31 2.59782 8.07533   6
  -2  -2 -30 4013.44 303.058   3
  -2  -2 -30 4145.44 301.978   4
  -2   2  30 3492.55 300.640   5
  -2   2  28 774.379 69.7707   5
  -2  -2 -28 883.300 71.2101   4
   2   2 -28 728.645 69.6678   3
   2  -2  28 768.527 69.1034   6
   2   2 -26 81.0150 25.7702   2
  -2   2  26 144.643 20.9686   6
   2  -2  26 128.335 20.0136   6
  -2  -2 -26 178.544 24.9808   3
   2   2 -26 134.535 21.1318   3
  -2  -2 -26 124.958 19.7980   4
  -2   2  24 10023.4 793.721   5
  -2  -2 -24 10287.5 793.345   4
   2   2 -24 9905.44 804.446   2
  -2  -2 -24 11062.4 798.064   3
   2  -2  24 10923.7 794.831   6
  -2   2  24 9965.73 791.582   6
  -2   2  22 28573.5 2183.32   6
  -2   2  22 27001.9 2185.98   5
  -2  -2 -22 28192.3 2185.88   4
  -2  -2 -22 30777.4 2191.29   3
   2  -2  22 31746.3 2198.35   2
   2  -2  20 36367.5 2495.32   1
   2   2 -20 29539.5 2495.54   1
  -2   2  20 37930.3 2484.30   6
   2  -2  20 38631.5 2491.00   6
  -2   2  20 31552.9 2487.11   5
  -2  -2 -20 35114.6 2487.05   4
  -2  -2 -20 37157.1 2492.58   3
   2  -2  20 31359.5 2496.24   2
  -2  -2 -18 320.068 44.3814   1
  -2   2  18 283.780 40.9548   1
   2  -2  18 361.531 58.2364   1
   2   2 -18 367.936 59.8572   1
  -2   2  18 376.885 39.0249   6
   2  -2  18 467.291 48.9758   6
  -2   2  18 351.402 43.6879   5
   2  -2  18 367.701 39.3670   5
   2   2 -18 357.757 60.3189   2
  -2  -2 -18 419.518 48.3016   3
   2   2 -18 392.521 49.2618   3
  -2   2  18 332.394 56.3700   1
   2  -2  18 272.534 43.7843   1
   2   2 -18 375.788 49.6390   1
  -2  -2 -18 414.194 62.7234   1
  -2  -2 -16 1504.21 131.404   1
  -2   2  16 1216.99 126.926   1
   2  -2  16 678.036 109.932   1
   2   2 -16 1339.41 129.086   1
   2   2 -16 1244.34 116.468   1
  -2  -2 -16 1398.72 112.785   1
  -2   2  16 921.786 105.473   1
   2  -2  16 1105.62 121.406   1
   2  -2  16 1434.42 118.799   6
  -2   2  16 1408.98 104.952   6
   2  -2  16 1296.87 101.912   5
   2  -2  16 1138.55 99.1619   5
   2   2 -16 1489.73 146.414   2
  -2  -2 -16 1084.86 103.479   2
  -2  -2 -16 1280.56 112.914   4
   2   2 -16 1266.40 120.178   3
   2  -2  16 1281.06 117.044   2
  -2  -2 -14 33420.6 2504.32   1
   2   2 -14 33964.6 2495.80   1
   2   2 -14 39943.3 2510.50   1
   2  -2  14 30648.1 2495.40   1
  -2  -2 -14 30596.1 2489.98   1
   2  -2  14 32469.1 2503.95   1
  -2   2  14 35968.7 2484.89   6
   2  -2  14 35664.7 2501.92   6
  -2   2  14 37235.0 2503.50   5
   2  -2  14 31974.2 2478.17   5
   2  -2  14 31108.1 2477.69   5
  -2  -2 -14 32909.2 2490.06   2
   2   2 -14 37025.0 2541.15   2
  -2  -2 -14 28732.1 2496.29   4
   2   2 -14 34706.5 2507.47   3
   2  -2  14 33583.9 2496.04   2
  -2  -2 -12 35971.4 2776.30   1
  -2   2  12 39502.1 2779.61   1
   2   2 -12 42953.7 2772.80   1
   2   2 -12 38675.0 2777.31   1
   2  -2  12 29168.7 2766.68   1
  -2  -2 -12 40894.4 2771.02   1
   2  -2  12 38450.6 2778.25   1
  -2   2  12 36704.8 2762.83   1
  -2   2  12 39903.8 2759.05   6
   2  -2  12 26465.8 2768.91   6
  -2   2  12 47445.7 2788.36   5
  -2  -2 -12 27933.1 2765.60   2
   2   2 -12 42504.0 2827.81   2
  -2  -2 -12 31134.7 2774.34   4
  -2  -2 -12 34919.7 2767.66   3
   2   2 -12 40495.2 2790.22   3
   2  -2  12 37323.1 2768.12   2
  -2  -2 -10 274751. 21061.7   1
  -2   2  10 280879. 21049.9   1
  -2   2  10 271304. 21060.4   1
   2   2 -10 268032. 21060.0   1
   2  -2  10 279326. 21063.5   1
  -2   2  10 297054. 21045.2   6
   2  -2  10 245632. 21062.8   6
  -2   2  10 296078. 21076.9   5
   2   2 -10 270536. 21110.4   2
  -2  -2 -10 258249. 21062.1   2
  -2  -2 -10 282053. 21053.5   3
   2   2 -10 320230. 21086.2   3
   2  -2  10 274743. 21056.6   2
  -2  -2  -8 3765.90 334.625   1
  -2   2   8 4175.79 324.693   1
   2   2  -8 3807.41 333.157   1
  -2   2   8 3810.05 332.372   1
   2   2  -8 4122.53 330.210   1
   2  -2   8 4301.69 329.964   1
   2  -2   8 3742.00 333.860   1
  -2  -2  -8 3900.55 326.890   1
   2  -2   8 4466.81 338.230   6
  -2   2   8 4962.95 321.780   6
  -2  -2  -8 3796.12 327.802   5
  -2   2   8 5225.59 363.226   5
   2   2  -8 4112.95 382.875   2
  -2  -2  -8 4228.33 344.740   2
  -2  -2  -8 3023.17 339.546   4
  -2  -2  -8 4206.63 322.038   3
   2   2  -8 4642.32 360.034   3
   2  -2   8 3894.25 331.033   2
   2   2  -6 1249.08 115.835   1
  -2   2   6 1316.61 107.645   1
   2   2  -6 1370.74 113.923   1
   2  -2   6 1316.53 110.355   1
   2  -2   6 1236.05 115.215   1
  -2  -2  -6 1245.95 108.163   1
  -2   2   6 1052.22 96.2671   6
   2  -2   6 1422.03 115.282   6
  -2   2   6 1051.66 96.9614   6
  -2   2   6 1312.43 136.990   5
  -2  -2  -6 1350.12 111.959   5
  -2  -2  -6 1241.10 130.117   4
   2   2  -6 1080.23 98.2089   4
   2   2  -6 977.062 125.637   3
  -2  -2  -6 1258.74 98.6074   3
   2  -2   6 1525.04 118.278   2
   2   2  -4 33808.0 2596.33   1
  -2   2   4 37297.8 2588.99   1
  -2  -2  -4 31093.7 2594.90   1
   2   2  -4 39053.1 2598.88   1
   2  -2   4 34976.4 2591.18   1
  -2   2   4 33091.1 2593.15   1
   2  -2   4 28064.9 2593.23   1
  -2  -2  -4 31786.4 2589.31   1
   2  -2   4 34138.8 2589.76   6
  -2  -2  -4 32384.0 2593.19   5
   2   2  -4 39645.0 2636.53   2
  -2  -2  -4 36408.8 2615.31   4
   2   2  -4 33461.9 2605.15   3
   2  -2   4 39012.3 2598.39   2
   2  -2   2 9974.23 843.227   1
  -2  -2  -2 11341.0 850.656   1
   2   2  -2 9748.73 846.666   1
   2   2  -2 10678.0 846.233   1
  -2  -2  -2 10921.2 846.624   1
  -2   2   2 11210.5 848.286   1
   2  -2   2 8790.10 844.255   1
   2  -2   2 10900.2 840.725   6
  -2   2   2 11359.6 832.081   6
  -2   2   2 11970.8 867.259   5
  -2  -2  -2 10912.0 850.434   5
   2   2  -2 11284.6 873.553   2
   2   2  -2 10380.2 837.249   4
  -2  -2  -2 14183.4 872.851   4
   2   2  -2 12257.7 843.796   3
  -2   2   2 11556.0 857.629   4
   2  -2   2 11980.8 860.120   3
   2  -2   2 11340.2 850.330   2
   2  -2   0 601245. 49178.6   1
   2   2   0 676619. 49183.5   1
  -2  -2   0 667390. 49182.4   1
  -2   2   0 663342. 49178.6   1
  -2  -2   0 671897. 49185.5   1
   2  -2   0 675133. 49181.8   1
   2   2   0 653414. 49180.3   1
   2  -2   0 663261. 49170.9   6
  -2   2   0 652312. 49170.0   6
  -2  -2   0 657808. 49188.9   5
  -2   2   0 632408. 49179.8   5
   2  -2   0 649666. 49173.1   5
   2   2   0 707002. 49199.3   2
   2  -2   0 689172. 49190.4   3
  -2   2   0 669079. 49189.3   4
   2  -2   0 563535. 49180.6   2
   2  -2  -2 10728.7 830.098   1
   2   2   2 11529.6 837.361   1
  -2  -2   2 10116.6 831.497   1
  -2   2  -2 11388.1 831.843   1
   2  -2  -2 10132.4 828.342   1
  -2   2  -2 10025.6 829.724   1
   2   2   2 11247.6 834.101   1
  -2  -2   2 11324.7 834.649   1
  -2   2  -2 13020.5 832.247   6
   2  -2  -2 10139.0 817.713   6
  -2  -2   2 10499.4 837.504   6
   2   2   2 11903.9 845.050   6
  -2   2  -2 10177.5 820.019   5
  -2  -2   2 12721.8 841.087   4
   2  -2  -2 11362.6 841.212   3
  -2   2  -2 11830.6 842.391   4
   2  -2  -2 9445.16 831.180   2
  -2  -2   2 10560.4 824.072   3
   2   2   4 31695.4 2612.71   1
  -2   2  -4 35746.0 2613.59   1
  -2  -2   4 31992.5 2611.54   1
   2  -2  -4 33658.9 2607.87   1
   2  -2  -4 35129.0 2612.93   1
  -2  -2   4 34100.0 2614.76   1
   2   2   4 32973.9 2613.53   1
  -2   2  -4 33913.7 2610.90   1
  -2  -2   4 34997.9 2619.89   6
  -2  -2   4 36294.2 2621.28   5
   2   2   4 37040.2 2617.08   2
  -2   2  -4 34810.3 2616.15   4
  -2  -2   4 33380.5 2610.27   4
   2  -2  -4 36430.3 2622.41   3
   2  -2  -4 37972.9 2615.12   2
  -2  -2   4 32902.3 2615.02   3
   2   2   6 1194.32 113.000   1
  -2   2  -6 1350.25 112.048   1
  -2  -2   6 1210.53 116.621   6
   2   2   6 1184.16 112.421   6
  -2  -2   6 1216.47 114.250   5
   2   2   6 1143.97 109.348   2
  -2   2  -6 1480.99 115.588   4
  -2  -2   6 809.680 99.2673   4
  -2   2  -6 1302.30 122.143   3
   2   2   6 1128.54 106.143   3
   2  -2  -6 1321.04 112.037   2
  -2  -2   6 1269.65 114.583   1
  -2   2  -6 1333.43 112.200   1
   2  -2  -6 970.825 105.329   1
  -2  -2   6 1209.15 109.908   1
   2  -2  -6 1269.71 110.605   1
   2   2   8 3818.81 317.844   1
  -2   2  -8 3977.55 317.329   1
  -2  -2   8 4180.97 323.210   6
   2   2   8 4268.68 319.359   6
  -2  -2   8 3883.88 319.538   5
   2   2   8 3694.42 310.290   2
  -2   2  -8 4224.85 317.373   4
  -2   2  -8 3974.02 328.558   3
   2  -2  -8 4231.53 316.629   2
   2   2   8 2859.06 320.244   3
  -2   2  -8 4000.65 319.803   1
   2   2   8 3186.05 317.016   1
   2  -2  -8 3857.77 313.800   1
   2  -2  -8 4172.46 317.398   1
  -2  -2   8 4297.05 318.746   1
  -2   2 -10 279140. 20903.3   1
  -2  -2  10 286594. 20901.1   1
  -2  -2  10 291621. 20905.7   1
   2  -2 -10 284607. 20902.4   1
   2   2  10 280032. 20904.2   1
   2  -2 -10 276653. 20899.8   1
   2   2  10 271299. 20900.7   1
  -2   2 -10 272114. 20899.9   1
   2   2  10 268204. 20898.5   6
   2  -2 -10 261978. 20890.9   6
  -2  -2  10 270247. 20902.5   5
   2   2  10 274421. 20889.6   2
   2  -2 -10 277634. 20903.7   4
  -2   2 -10 265109. 20895.8   4
   2  -2 -10 289747. 20904.8   3
   2  -2 -10 307319. 20898.9   2
  -2   2 -10 282855. 20915.4   3
   2   2  12 39472.4 2856.76   1
  -2  -2  12 48038.5 2864.94   1
   2  -2 -12 37638.8 2853.55   1
  -2  -2  12 40547.2 2852.82   1
  -2   2 -12 41867.2 2856.58   1
  -2   2 -12 34601.6 2849.12   1
  -2  -2  12 36396.4 2850.70   6
   2   2  12 40073.9 2846.38   6
  -2  -2  12 41296.0 2855.60   5
  -2   2 -12 34882.7 2843.27   4
   2  -2 -12 36565.3 2854.22   3
   2  -2 -12 33308.3 2844.15   2
   2   2  12 35547.9 2836.58   2
  -2   2 -12 38451.0 2868.31   3
  -2  -2  14 39870.3 2518.40   1
   2  -2 -14 31313.6 2509.24   1
   2  -2 -14 37670.2 2506.96   1
  -2   2 -14 37669.8 2512.00   1
   2   2  14 35175.9 2507.27   1
  -2  -2  14 33279.2 2504.13   1
   2   2  14 37005.2 2499.34   6
  -2  -2  14 32096.7 2503.10   6
   2   2  14 32471.5 2498.40   5
   2  -2 -14 35700.1 2510.77   4
   2  -2 -14 32645.2 2505.85   3
   2  -2 -14 23057.2 2492.52   2
  -2   2 -14 31551.2 2522.74   3
  -2  -2  16 1518.22 133.766   1
   2  -2 -16 976.582 121.913   1
   2   2  16 1173.30 121.255   1
   2  -2 -16 1507.54 122.852   1
  -2   2 -16 1359.62 125.240   1
  -2   2 -16 928.281 116.769   1
   2   2  16 1317.08 121.625   1
   2   2  16 1363.46 113.692   6
  -2  -2  16 1329.35 119.109   6
   2   2  16 1354.74 114.581   5
  -2  -2  16 1590.63 128.710   5
   2  -2 -16 1141.59 119.447   4
  -2   2 -16 1137.44 108.746   4
   2  -2 -16 1421.57 121.895   3
   2   2  16 1266.40 102.850   2
  -2   2 -16 1484.24 143.226   3
  -2  -2  18 457.790 60.4128   1
   2  -2 -18 267.616 51.1248   1
   2   2  18 239.696 49.2826   1
   2  -2 -18 350.515 47.0593   1
  -2  -2  18 289.953 46.4386   1
   2   2  18 570.807 58.6510   1
  -2   2 -18 251.555 44.6105   1
  -2  -2  18 407.905 49.0644   6
  -2  -2  18 440.068 56.0447   5
   2   2  18 409.339 46.0227   5
  -2   2 -18 409.958 41.0947   4
   2  -2 -18 204.250 40.9254   4
   2  -2 -18 438.319 52.0997   3
  -2  -2  18 265.660 31.3001   4
   2  -2 -18 433.091 38.7598   2
  -2  -2  20 22215.4 2269.44   1
  -2   2 -20 20055.3 2265.32   1
   2   2  20 34095.1 2260.79   6
  -2  -2  20 29623.5 2267.44   6
   2   2  20 38732.7 2272.07   5
  -2  -2  20 25645.2 2267.76   1
  -2   2 -20 32971.5 2260.38   4
   2  -2 -20 28236.6 2264.14   4
   2  -2 -20 31812.5 2270.19   3
  -2   2 -20 35113.0 2304.80   3
  -2  -2  22 14873.3 1476.85   6
   2   2  22 16804.8 1473.31   6
   2  -2 -22 16691.8 1479.84   3
  -2   2 -22 18943.5 1506.91   3
  -2   2 -22 17742.8 1476.00   4
  -2  -2  24 12126.3 775.446   5
   2   2  24 8066.11 763.954   5
   2   2  24 10698.9 762.683   6
   2  -2 -24 10607.7 764.144   4
  -2   2 -24 10073.0 762.022   4
   2  -2 -24 9126.67 767.080   3
  -2   2 -24 8438.71 778.811   3
   2  -2 -26 106.272 20.6022   4
   2   2  26 103.325 21.7399   5
   2   2  26 110.915 18.7768   6
  -2  -2  26 100.567 24.1678   6
  -2   2 -26 120.310 29.7699   3
   2  -2 -26 150.333 25.0759   3
   2  -2 -28 906.484 79.1718   4
  -2  -2  28 1008.85 84.0144   5
   2   2  28 828.881 79.0328   5
   2  -2 -28 849.503 81.2301   3
  -2  -2  28 933.427 82.4264   6
   2   2  28 839.919 74.3633   6
   2   2  30 3582.67 283.343   5
  -2  -2  30 3948.03 286.389   5
  -2  -2  30 3849.41 286.148   6
   2   2  30 3384.39 279.050   6
  -2  -3 -29 421.934 45.2692   3
   2   3 -27 7.89807 7.93565   3
  -2  -3 -27 10.9105 12.1161   3
   2   3 -27 32.2939 21.0062   2
  -2   3  27 24.3880 10.7563   5
  -2  -3 -27 2.28850 8.75706   4
   2   3 -25 32.7386 21.3245   2
   2  -3  25 29.5270 11.6859   6
   2   3 -25 35.0876 12.5429   3
  -2  -3 -25 16.6458 13.4946   3
  -2  -3 -25 17.0602 8.75605   4
  -2   3  25 16.1766 9.90888   5
   2   3 -23-6.14077 16.9162   2
   2  -3  23 7.92678 13.9668   6
   2   3 -23 7.13427 9.82750   3
  -2  -3 -23-2.53586 8.93723   4
  -2   3  23 2.99764 9.31705   5
   2  -3  21 197.012 35.6618   2
   2   3 -21 147.403 37.9513   2
  -2   3  21 213.763 24.5393   6
   2  -3  21 264.457 36.2253   6
   2   3 -21 150.932 29.2754   3
  -2  -3 -21 153.485 30.4497   3
  -2  -3 -21 239.508 28.7824   4
  -2   3  21 217.012 29.8158   5
   2  -3  19 1082.68 102.007   6
  -2   3  19 924.721 85.7720   6
  -2   3  19 1118.77 95.6834   5
  -2  -3 -19 1069.88 93.2278   4
   2   3 -19 1072.92 116.011   2
  -2  -3 -19 998.388 98.6065   3
   2   3 -19 1101.27 99.4006   3
   2  -3  19 922.903 101.061   2
   2  -3  17 219.055 41.0399   1
   2   3 -17 275.585 49.5550   2
   2  -3  17 170.740 35.9047   2
   2  -3  17 124.621 31.8560   6
  -2   3  17 207.296 23.4094   6
  -2   3  17 161.044 29.2147   5
  -2  -3 -17 216.405 30.3059   4
  -2  -3 -17 203.655 42.4569   1
   2   3 -17 144.172 27.0412   1
   2   3 -17 211.047 35.7767   3
  -2  -3 -17 285.683 36.8174   3
  -2   3  15 311.745 45.9331   1
   2   3 -15 313.568 38.3979   1
   2  -3  15 262.180 38.0641   1
  -2  -3 -15 304.579 36.1152   1
   2  -3  15 317.244 46.1339   1
  -2   3  15 181.169 31.2388   1
   2   3 -15 345.858 48.4874   1
   2  -3  15 252.871 43.3248   6
  -2   3  15 293.123 40.7040   5
   2  -3  15 245.961 41.8182   2
   2   3 -15 315.642 63.0669   2
  -2  -3 -15 397.657 42.9422   4
  -2  -3 -15 410.985 42.7059   3
   2   3 -15 357.862 51.2499   3
  -2  -3 -13 266.962 37.5873   1
   2   3 -13 232.663 30.9887   1
   2  -3  13 109.771 26.9955   1
  -2   3  13 295.189 40.6158   1
  -2   3  13 142.207 24.6900   6
   2  -3  13 230.372 38.9465   6
   2   3 -13 303.290 62.0288   2
   2   3 -13 298.505 39.2457   1
  -2   3  13 137.737 24.5306   1
   2  -3  13 232.818 37.0261   1
  -2   3  13 245.278 39.9744   5
  -2  -3 -13 260.153 30.5077   3
   2   3 -13 312.319 50.3348   3
  -2  -3 -11 750.847 82.2161   1
  -2   3  11 861.687 83.1351   1
   2   3 -11 808.739 77.8932   1
   2  -3  11 775.318 78.2763   1
   2  -3  11 859.154 85.9036   1
  -2   3  11 839.737 75.6141   1
  -2  -3 -11 915.290 79.2937   1
  -2   3  11 808.268 72.1067   6
   2  -3  11 900.467 88.3405   6
  -2   3  11 966.377 96.7177   5
   2   3 -11 845.195 123.208   2
  -2  -3 -11 1121.52 95.4232   4
  -2  -3 -11 790.243 74.3241   3
   2   3 -11 736.441 103.630   3
   2  -3  11 807.641 85.2063   2
  -2   3   9 1131.12 104.758   1
  -2  -3  -9 1316.80 111.052   1
   2   3  -9 1140.94 108.218   1
   2   3  -9 1220.24 103.271   1
   2  -3   9 1044.74 99.9966   1
   2  -3   9 1208.21 109.069   1
  -2  -3  -9 1175.57 100.326   1
  -2   3   9 1276.25 95.0146   6
  -2   3   9 946.326 96.2108   6
  -2  -3  -9 1147.75 104.062   5
  -2   3   9 1446.31 134.619   5
   2   3  -9 1219.10 156.294   2
  -2  -3  -9 1345.06 120.746   4
  -2  -3  -9 1099.47 97.2332   3
   2   3  -9 1275.42 143.061   3
   2  -3   9 1021.89 109.685   2
   2   3  -7 2467.14 191.126   1
   2  -3   7 2333.26 180.776   1
  -2  -3  -7 2135.01 187.107   1
   2   3  -7 2391.72 183.225   1
  -2   3   7 2288.49 176.999   1
   2  -3   7 2321.86 187.145   1
  -2  -3  -7 2263.25 180.496   1
  -2   3   7 2120.07 184.191   1
  -2   3   7 1780.92 173.915   6
   2  -3   7 2182.07 186.298   6
  -2  -3  -7 1763.54 183.096   5
  -2   3   7 2629.44 226.567   5
   2   3  -7 2663.18 245.809   2
  -2  -3  -7 2756.12 210.763   4
  -2  -3  -7 2292.62 176.044   3
   2   3  -7 1869.28 222.892   3
   2  -3   7 2229.79 189.125   2
   2   3  -5 2029.15 162.492   1
  -2  -3  -5 2052.43 167.411   1
  -2   3   5 2176.73 156.895   1
   2  -3   5 2099.83 159.037   1
   2   3  -5 1835.08 165.319   1
  -2   3   5 1877.00 162.294   1
  -2  -3  -5 1697.69 157.724   1
  -2   3   5 1886.43 155.188   6
  -2   3   5 1656.67 152.501   6
   2  -3   5 2058.92 165.477   6
  -2  -3  -5 1910.87 165.696   5
  -2   3   5 2313.44 214.015   5
   2   3  -5 2256.78 214.409   2
   2   3  -5 1849.49 151.880   4
  -2  -3  -5 2026.61 187.278   4
  -2  -3  -5 1930.17 151.636   3
   2  -3   5 2258.05 172.224   2
   2   3  -5 1898.97 210.811   3
   2   3  -3 2730.68 193.324   1
  -2  -3  -3 2277.47 190.876   1
   2   3  -3 2229.03 191.002   1
   2  -3   3 2423.66 184.870   1
  -2   3   3 2439.42 183.459   1
  -2  -3  -3 2168.91 186.916   1
   2  -3   3 2252.64 188.801   1
  -2   3   3 1861.49 179.647   6
   2  -3   3 2380.79 190.836   6
  -2  -3  -3 2355.31 195.257   5
  -2   3   3 2399.41 243.942   5
   2   3  -3 2255.68 225.192   2
   2   3  -3 2309.41 180.978   4
  -2   3   3 2161.12 196.889   4
   2  -3   3 2495.42 198.273   2
  -2  -3  -1 307.454 36.6338   1
  -2   3   1 279.075 30.6233   1
   2   3  -1 287.815 37.0580   1
   2  -3   1 310.328 33.2073   1
  -2   3   1 296.892 34.0871   1
  -2  -3  -1 294.952 35.5475   1
   2  -3   1 288.100 34.5574   1
  -2   3   1 285.398 30.8182   6
   2  -3   1 334.617 38.4041   6
  -2  -3  -1 204.922 38.8854   5
   2   3  -1 341.822 60.3338   2
  -2  -3  -1 261.998 46.6374   4
  -2   3   1 178.236 65.6191   5
   2  -3   1 350.523 45.8651   3
  -2   3   1 387.202 48.8620   4
   2   3  -1 270.744 29.8965   3
   2  -3   1 407.425 49.7881   2
   2   3  -1 483.054 58.5380   3
   2   3   1 257.344 36.9208   1
   2  -3  -1 345.989 34.0146   1
  -2  -3   1 315.738 36.7347   1
   2  -3  -1 269.987 33.4583   1
  -2   3  -1 282.420 31.9646   1
  -2  -3   1 313.535 38.5363   1
  -2   3  -1 309.676 35.3537   1
   2  -3  -1 293.985 35.5542   6
  -2  -3   1 265.392 44.0781   5
   2   3   1 337.351 55.8942   2
  -2  -3   1 401.845 44.8094   4
  -2   3  -1 103.711 56.8723   5
  -2   3  -1 316.288 44.0369   4
   2  -3  -1 251.564 42.8872   3
   2   3   1 268.757 27.6207   3
   2  -3  -1 462.604 51.4256   2
   2   3   1 318.855 37.0847   3
   2   3   3 2522.79 192.366   1
   2  -3  -3 2190.38 184.009   1
  -2   3  -3 2565.56 188.000   1
   2  -3  -3 2604.37 188.563   1
  -2  -3   3 2126.21 189.412   1
  -2  -3   3 2433.47 199.464   6
   2   3   3 2349.20 201.106   6
  -2  -3   3 2469.59 200.051   5
  -2   3  -3 2129.22 179.607   5
   2   3   3 2108.39 199.168   2
  -2  -3   3 2320.21 184.729   4
  -2   3  -3 2483.39 197.137   4
   2   3   3 2240.91 176.033   3
   2  -3  -3 2213.88 197.405   3
   2  -3  -3 2761.25 201.943   2
   2   3   3 2042.16 179.196   3
   2   3   5 1907.23 163.882   1
  -2  -3   5 1793.36 161.399   1
  -2   3  -5 2197.03 163.239   1
   2  -3  -5 1947.10 160.074   1
   2  -3  -5 1950.37 158.416   1
   2   3   5 2140.30 165.580   1
  -2   3  -5 1831.92 158.377   1
  -2  -3   5 2150.71 166.552   1
   2   3   5 1692.77 170.313   6
  -2  -3   5 1914.53 173.235   6
  -2  -3   5 2285.74 173.700   5
  -2   3  -5 1833.82 151.009   5
  -2   3  -5 1908.32 160.595   5
   2   3   5 2209.89 172.423   2
  -2  -3   5 1871.68 152.026   4
   2  -3  -5 2159.10 176.436   3
  -2   3  -5 1748.72 164.798   4
   2   3   5 1909.82 159.125   3
  -2   3  -5 1908.39 173.347   3
   2  -3  -5 2299.94 173.546   2
   2  -3  -7 2084.76 179.423   1
  -2   3  -7 2325.09 183.560   1
   2  -3  -7 2191.36 182.390   1
   2   3   7 2233.02 184.684   1
  -2  -3   7 2213.30 184.074   1
   2   3   7 2256.59 184.711   1
  -2   3  -7 2285.42 182.929   1
   2   3   7 2217.43 189.276   6
  -2  -3   7 2284.89 193.975   6
  -2  -3   7 2408.40 192.411   5
  -2   3  -7 2075.04 184.868   4
   2  -3  -7 2342.95 195.930   3
  -2   3  -7 1982.06 192.619   3
   2   3   7 2183.78 201.957   3
   2  -3  -7 2422.70 191.206   2
  -2   3  -9 1247.18 100.947   1
   2  -3  -9 1099.94 96.6401   1
  -2  -3   9 1005.61 100.208   1
   2  -3  -9 1138.86 99.7307   1
   2   3   9 1158.97 102.424   1
  -2  -3   9 1128.78 102.406   1
   2   3   9 1107.84 100.319   1
  -2   3  -9 1005.52 98.2324   1
   2   3   9 941.785 100.386   6
  -2  -3   9 1036.27 105.931   6
  -2  -3   9 1158.08 105.065   5
   2   3   9 1206.15 98.5453   2
  -2   3  -9 1246.24 102.229   4
   2  -3  -9 1299.03 111.243   3
  -2   3  -9 1097.13 109.836   3
  -2   3 -11 853.155 79.6140   1
   2  -3 -11 868.239 76.4643   1
  -2  -3  11 872.420 81.4890   1
   2  -3 -11 889.844 84.5766   1
   2   3  11 912.452 83.2271   1
  -2  -3  11 911.439 81.7970   1
   2   3  11 829.790 77.7807   1
  -2   3 -11 766.881 80.3007   1
   2   3  11 825.667 79.3258   6
  -2  -3  11 791.749 83.3933   6
  -2  -3  11 809.322 80.9978   5
   2   3  11 768.771 70.7871   2
   2  -3 -11 883.261 85.4319   4
   2  -3 -11 797.506 87.0034   3
   2  -3 -11 755.297 77.5660   2
   2   3  13 250.729 32.3289   1
  -2  -3  13 271.684 37.1607   1
  -2   3 -13 161.692 34.0184   1
  -2  -3  13 248.487 36.9101   6
   2   3  13 269.146 33.2864   6
  -2  -3  13 291.952 36.9611   5
  -2   3 -13 240.566 29.8341   4
   2  -3 -13 266.401 39.2963   4
  -2   3 -13 232.506 41.6090   3
   2  -3 -13 347.490 33.8164   2
   2  -3 -13 216.694 36.4964   3
   2   3  13 245.222 24.0479   2
   2   3  13 214.880 34.9497   1
  -2  -3  13 337.567 39.0423   1
   2  -3 -13 249.751 31.6264   1
  -2   3 -13 235.084 34.3152   1
  -2  -3  15 375.913 46.7129   1
   2  -3 -15 150.583 39.5223   1
   2  -3 -15 320.555 38.8674   1
   2   3  15 278.846 44.9254   1
  -2   3 -15 440.921 46.5767   1
   2   3  15 345.564 38.2004   6
  -2  -3  15 409.446 45.1690   5
   2   3  15 331.665 38.8093   5
  -2  -3  15 337.781 45.4157   1
  -2   3 -15 292.754 42.6890   1
  -2   3 -15 231.989 32.7757   4
   2  -3 -15 429.866 49.2108   4
   2  -3 -15 326.310 43.5581   3
  -2   3 -15 298.303 49.1824   3
   2  -3 -15 400.577 34.3522   2
  -2  -3  17 175.667 30.9019   6
  -2  -3  17 229.649 34.3410   5
  -2  -3  17 169.493 33.5690   1
  -2   3 -17 208.027 25.0234   4
   2  -3 -17 147.696 30.7663   4
   2  -3 -17 164.934 34.0935   1
   2  -3 -17 246.633 34.6808   3
  -2   3 -17 188.400 39.8040   3
   2   3  19 1033.29 93.3942   5
   2   3  19 1204.67 92.8057   6
  -2  -3  19 1219.08 103.495   6
  -2   3 -19 875.796 87.2807   4
   2  -3 -19 1267.63 104.251   3
  -2   3 -19 1087.19 113.893   3
  -2  -3  21 286.259 39.5152   5
  -2  -3  21 199.329 33.1192   6
   2   3  21 229.937 28.9806   6
   2   3  21 215.604 31.9491   5
   2  -3 -21 246.028 34.1836   4
  -2   3 -21 173.915 28.7564   4
  -2   3 -21 153.218 39.4590   3
   2  -3 -21 175.253 33.1751   3
   2   3  23-8.85421 14.7111   5
  -2  -3  23-5.48444 14.4080   5
   2   3  23-5.57444 11.3453   6
  -2  -3  23-4.87553 14.6037   6
   2  -3 -23 5.07163 8.43064   3
  -2   3 -23-8.42542 17.1437   3
   2  -3 -25 6.62995 11.3533   4
   2   3  25-4.57135 12.5935   5
  -2  -3  25 19.7618 16.4140   5
  -2  -3  25-13.4617 17.4814   6
   2   3  25-8.99286 12.4496   6
  -2   3 -25-7.40882 17.4052   3
   2   3  27-2.51218 8.35726   6
  -2  -3  27-3.90433 12.1409   6
   2  -3 -27 14.2736 10.6122   4
   2   3  27 13.7231 11.0443   5
  -2  -3  27 4.17644 13.8816   5
  -2   3 -27-7.15963 20.6034   2
  -2   3 -27 10.6860 14.0396   3
   2  -3 -27 8.32233 9.15415   3
   2  -3 -29 314.614 37.2510   4
  -2  -3  29 412.437 42.6514   5
   2   3  29 321.883 37.6527   5
  -2  -3  29 310.804 38.8572   6
   2   3  29 402.313 36.3427   6
   2   4 -28 667.967 70.0455   2
  -2   4  26 230.479 28.1970   5
  -2  -4 -26 222.495 27.5222   4
   2   4 -26 262.473 39.7167   2
   2   4 -26 271.774 33.3184   3
   2  -4  26 312.630 35.1456   6
  -2   4  24 6711.58 537.090   5
  -2  -4 -24 7339.50 537.021   4
   2   4 -24 7322.60 553.527   2
   2   4 -24 6836.01 541.031   3
   2  -4  24 8531.32 549.055   6
  -2   4  22 16863.8 1331.90   5
  -2  -4 -22 18423.9 1331.34   4
   2   4 -22 18743.7 1349.21   2
  -2  -4 -22 18062.3 1339.68   3
   2   4 -22 16443.5 1335.70   3
   2  -4  22 16911.2 1340.40   6
  -2   4  20 17563.2 1371.64   5
  -2  -4 -20 19487.1 1370.43   4
   2   4 -20 19655.7 1392.57   2
  -2  -4 -20 20509.5 1376.71   3
   2   4 -20 17861.0 1377.90   3
   2  -4  20 21016.9 1382.00   2
   2  -4  18 677.289 70.0795   6
  -2   4  18 476.456 52.3434   6
  -2   4  18 554.815 60.0499   5
  -2  -4 -18 597.058 58.8946   4
   2   4 -18 604.500 78.2919   2
   2   4 -18 607.589 69.2237   3
  -2  -4 -18 588.698 59.3779   3
   2  -4  18 648.948 70.2023   2
  -2   4  16 1117.57 95.8008   5
  -2  -4 -16 1179.61 92.1484   4
   2   4 -16 1264.64 121.264   2
  -2  -4 -16 1128.40 89.1753   3
   2  -4  14 13497.0 985.311   1
  -2   4  14 13302.3 968.643   6
  -2   4  14 11976.2 983.097   5
  -2  -4 -14 13909.4 981.799   4
  -2  -4 -14 11499.1 979.589   1
   2  -4  14 10278.7 980.632   2
  -2  -4 -12 12811.6 1009.43   1
   2   4 -12 12822.8 1008.36   1
  -2   4  12 12158.7 1003.35   1
  -2   4  12 13903.8 997.451   6
   2  -4  12 14015.1 1012.26   6
   2   4 -12 15527.8 1062.79   2
   2  -4  12 13217.7 1010.46   1
  -2  -4 -12 13881.0 1014.87   4
  -2  -4 -12 13575.0 1001.83   3
   2  -4  12 11829.3 1013.03   2
   2   4 -12 9619.71 1026.89   3
   2   4 -10 87488.2 5994.01   1
   2   4 -10 89647.5 5985.11   1
   2  -4  10 61510.4 5986.31   1
  -2   4  10 82237.4 5986.26   1
  -2   4  10 63348.8 5981.99   1
  -2  -4 -10 87719.2 5982.86   1
   2  -4  10 89049.9 5993.96   6
  -2   4  10 58823.9 6004.53   5
  -2  -4 -10 78419.0 5987.91   5
  -2  -4 -10 84850.1 5999.56   4
  -2  -4 -10 88837.1 5984.73   3
   2  -4  10 87975.7 6001.34   2
   2   4 -10 61857.3 6017.20   3
   2   4  -8 3041.25 216.115   1
  -2  -4  -8 2557.30 210.423   1
   2   4  -8 3048.42 205.435   1
  -2  -4  -8 2827.74 203.756   1
  -2   4   8 2489.16 201.924   1
  -2   4   8 2313.34 204.535   1
   2  -4   8 2375.31 210.183   6
  -2   4   8 2417.62 200.423   6
  -2   4   8 1794.00 221.335   5
  -2  -4  -8 2497.35 208.544   5
   2   4  -8 2943.53 264.355   2
  -2  -4  -8 1601.91 210.619   4
  -2  -4  -8 2665.09 202.418   3
   2   4  -8 2474.94 243.115   3
   2   4  -6 992.559 88.6758   1
   2   4  -6 1014.75 81.0095   1
   2  -4   6 872.073 80.8313   1
   2  -4   6 922.467 82.7194   1
  -2   4   6 828.701 81.2375   1
  -2  -4  -6 984.472 80.7142   1
  -2   4   6 956.034 77.3561   1
  -2   4   6 875.540 81.1920   6
   2  -4   6 977.706 89.4917   6
  -2   4   6 914.872 106.598   5
  -2  -4  -6 1019.42 89.9892   5
   2   4  -6 981.943 125.788   2
  -2  -4  -6 640.002 88.0548   4
   2   4  -6 839.053 75.0504   4
  -2  -4  -6 1038.26 79.7125   3
   2  -4   6 939.412 96.6822   2
   2   4  -6 1048.08 116.262   3
  -2   4   4 4302.93 350.656   1
   2  -4   4 4601.89 355.403   1
  -2  -4  -4 4499.10 351.837   1
   2  -4   4 4680.28 362.544   6
  -2   4   4 4687.18 359.590   6
  -2   4   4 6060.10 393.973   5
  -2  -4  -4 4576.42 363.342   5
   2   4  -4 6739.86 425.272   2
  -2  -4  -4 4514.76 364.854   4
   2  -4   4 5029.16 373.210   2
   2   4  -4 5059.20 382.307   3
   2   4  -4 4585.52 352.917   1
   2   4  -4 4314.05 357.714   1
   2  -4   4 4619.12 350.568   1
  -2  -4  -4 3953.70 354.429   1
  -2   4   2 1890.90 150.621   1
  -2  -4  -2 1929.80 153.815   1
   2  -4   2 1736.83 151.579   1
   2  -4   2 1892.74 161.360   6
  -2  -4  -2 1877.75 165.103   5
  -2  -4  -2 2026.69 162.387   4
   2  -4   2 2132.36 174.124   2
   2   4  -2 1717.29 167.847   3
  -2  -4  -2 1803.69 155.349   1
   2   4  -2 1536.99 153.952   1
  -2   4   2 1943.13 148.190   1
   2   4  -2 1987.50 155.151   1
   2  -4   2 2025.76 150.311   1
  -2  -4   0 167163. 12648.6   1
  -2   4   0 168514. 12643.2   1
   2   4   0 153286. 12655.1   3
  -2  -4   0 176281. 12661.9   5
  -2   4   0 204384. 12684.2   5
   2   4   0 176363. 12682.7   2
  -2  -4   0 159211. 12651.4   4
   2   4   0 153414. 12645.6   3
  -2   4   0 176218. 12664.6   4
   2  -4   0 160694. 12662.3   3
   2  -4   0 171194. 12643.1   1
   2   4   0 183826. 12650.8   1
  -2  -4   2 1740.57 148.523   1
   2  -4  -2 1975.11 143.551   1
  -2   4  -2 1638.09 143.091   1
   2   4   2 1736.15 147.858   1
  -2  -4   2 1804.79 149.932   1
  -2   4  -2 1903.47 144.217   1
   2   4   2 1860.85 165.881   6
   2  -4  -2 1733.85 151.362   6
  -2   4  -2 2527.66 177.385   5
  -2  -4   2 2112.40 163.341   5
   2   4   2 1884.74 172.381   2
  -2  -4   2 2017.96 149.310   4
  -2   4  -2 1795.74 158.786   4
   2  -4  -2 1711.26 158.554   3
   2   4   2 1578.70 142.852   3
   2  -4  -2 2357.07 175.541   2
   2  -4  -4 4490.13 349.387   1
  -2  -4   4 4301.23 353.696   1
  -2   4  -4 5043.12 353.334   1
   2  -4  -4 4507.23 349.482   1
  -2   4  -4 4385.56 351.197   1
   2   4   4 4596.48 354.758   1
  -2  -4   4 4715.65 368.870   6
   2   4   4 4789.78 369.909   6
  -2   4  -4 4336.09 366.840   5
  -2  -4   4 5026.51 367.923   5
   2   4   4 4232.46 369.097   2
  -2  -4   4 4604.54 351.410   4
  -2   4  -4 3982.71 360.607   4
   2   4   4 4698.63 348.775   3
   2  -4  -4 4382.46 364.796   3
   2  -4  -4 4270.03 371.157   2
  -2  -4   6 866.294 79.1825   1
  -2   4  -6 923.882 78.4943   1
   2  -4  -6 855.549 75.3733   1
   2  -4  -6 863.760 77.8946   1
   2   4   6 983.639 81.4010   1
   2   4   6 1036.83 82.8796   1
  -2   4  -6 938.489 81.3144   1
  -2  -4   6 923.581 82.9349   1
  -2  -4   6 1001.76 92.5773   6
   2   4   6 799.124 89.1755   6
  -2   4  -6 840.875 73.3123   5
   2   4   6 891.496 90.1196   2
  -2  -4   6 889.106 73.1633   4
   2  -4  -6 932.000 92.2796   3
   2   4   6 849.569 74.9682   3
  -2   4  -6 799.013 83.4422   4
   2  -4  -6 821.518 93.0009   2
  -2   4  -6 993.612 94.5349   3
  -2  -4   8 2820.62 209.944   1
  -2   4  -8 2620.10 206.317   1
   2  -4  -8 2615.29 211.394   1
   2  -4  -8 2373.70 203.013   1
   2   4   8 2925.36 210.197   1
  -2  -4   8 2616.47 210.546   1
   2   4   8 2540.78 216.389   6
  -2  -4   8 2985.45 221.734   6
  -2  -4   8 2691.63 216.991   5
  -2   4  -8 2254.68 197.767   5
   2   4   8 2670.03 214.982   2
  -2   4  -8 2362.84 210.567   4
   2  -4  -8 3006.91 222.608   3
   2   4   8 2133.55 205.696   3
  -2   4  -8 2484.31 222.327   3
   2  -4  -8 3325.92 225.836   2
   2  -4 -10 82529.7 6394.54   1
  -2  -4  10 81728.4 6400.35   1
   2  -4 -10 75483.1 6407.04   1
   2   4  10 74054.8 6400.89   1
  -2  -4  10 89293.7 6402.51   1
  -2   4 -10 65876.5 6403.68   1
  -2  -4  10 79766.2 6408.60   6
   2   4  10 94700.2 6405.95   6
  -2  -4  10 92020.5 6407.31   5
  -2   4 -10 86258.2 6401.36   4
   2  -4 -10 98420.3 6412.91   3
   2  -4 -10 117899. 6409.28   2
  -2   4 -10 79122.9 6411.24   3
   2  -4 -12 12951.3 1022.50   1
   2   4  12 11400.3 1016.27   1
  -2  -4  12 12851.5 1019.28   1
  -2   4 -12 13716.6 1023.50   1
  -2  -4  12 11646.8 1020.92   6
  -2  -4  12 12987.4 1019.82   5
   2   4  12 13684.4 1009.21   2
  -2   4 -12 13427.3 1014.10   4
   2  -4 -12 14119.2 1026.41   4
   2  -4 -12 14254.9 1026.04   3
   2  -4 -12 15979.0 1016.28   2
  -2   4 -12 12373.4 1026.82   3
   2   4  14 13698.1 996.660   6
  -2  -4  14 14337.9 1004.24   6
  -2  -4  14 13445.5 1000.61   5
  -2  -4  14 9939.66 999.323   1
   2  -4 -14 16493.8 1011.78   4
   2  -4 -14 13530.3 1005.41   3
   2  -4 -14 12138.7 990.118   2
  -2   4 -14 12299.2 1008.35   3
  -2   4 -16 999.052 88.2419   4
   2  -4 -16 977.385 101.140   4
   2   4  16 1010.29 90.9793   6
  -2  -4  16 1345.21 103.885   6
  -2   4 -16 1021.71 105.722   3
   2   4  16 1125.57 95.1302   5
   2   4  18 583.750 55.0518   5
  -2  -4  18 525.346 58.3442   5
   2   4  18 606.652 53.5007   6
   2  -4 -18 451.993 58.3167   4
  -2   4 -18 441.599 48.1150   4
   2  -4 -18 563.502 60.9149   3
  -2   4 -18 578.520 68.8194   3
  -2  -4  20 19615.6 1436.34   5
   2   4  20 18471.5 1427.12   5
   2   4  20 20620.2 1425.72   6
  -2  -4  20 18130.4 1433.94   6
   2  -4 -20 14954.9 1430.70   4
   2  -4 -20 21372.5 1439.18   3
  -2   4 -20 17795.8 1444.08   3
   2  -4 -22 16958.8 1328.35   4
  -2  -4  22 16213.2 1329.42   6
   2   4  22 19109.1 1321.81   6
   2  -4 -22 18160.3 1334.36   3
  -2  -4  22 15732.0 1330.30   5
   2   4  22 16977.4 1324.98   5
  -2  -4  24 4282.81 445.469   5
   2   4  24 5717.19 445.775   5
  -2  -4  24 4560.68 444.726   6
   2  -4 -24 7511.72 449.303   4
   2  -4 -24 6534.15 454.425   3
  -2   4 -24 5164.19 456.437   3
  -2  -4  26 144.633 26.0087   6
   2   4  26 123.852 23.0502   6
   2  -4 -26 188.414 30.0946   3
  -2   4 -26 151.239 29.8912   3
   2  -4 -28 652.324 53.3204   4
  -2   4 -28 643.381 69.9486   2
   2   4  28 474.386 49.2099   6
   2   4  28 424.146 51.0911   5
   2   5 -25 28.1659 12.6225   3
   2   5 -25 18.9732 17.2863   2
  -2  -5 -23 479.747 43.9126   4
   2   5 -23 438.398 54.9969   2
   2   5 -23 386.966 46.2442   3
  -2   5  23 372.686 43.2439   5
   2   5 -21 183.969 29.0922   3
  -2  -5 -21 208.104 25.7343   4
  -2   5  21 108.805 22.6668   5
   2   5 -21 175.568 35.6502   2
  -2  -5 -19 248.578 30.7687   4
  -2   5  19 207.060 30.8019   5
   2  -5  19 242.188 36.4206   6
   2   5 -19 277.609 41.0361   3
  -2   5  17 144.041 24.5875   5
  -2  -5 -17 109.588 21.9070   4
   2   5 -17 114.979 32.6299   2
   2  -5  17 166.034 28.7338   6
   2   5 -17 86.5226 26.5163   3
  -2   5  15 103.461 24.7442   5
  -2  -5 -15 130.468 24.9746   4
   2  -5  15 92.6327 25.4637   2
   2   5 -15 217.689 44.9992   2
   2  -5  15 147.404 25.6557   6
  -2  -5 -15 137.506 21.0492   3
   2   5 -15 127.504 33.0489   3
  -2   5  13 1912.65 138.981   6
   2  -5  13 1786.67 148.331   6
  -2   5  13 1352.63 151.946   5
   2   5 -13 2165.39 184.548   2
  -2  -5 -13 1638.54 149.643   4
  -2  -5 -13 1867.12 143.260   3
   2  -5  13 1472.14 153.573   2
   2   5 -13 883.699 152.647   3
  -2  -5 -11 389.240 41.8314   1
   2  -5  11 354.593 40.5613   1
  -2   5  11 341.226 36.1877   1
  -2   5  11 398.065 37.2612   6
   2   5 -11 388.329 71.0540   2
   2  -5  11 316.556 50.3604   2
  -2  -5 -11 411.497 39.5118   3
   2   5 -11 311.667 60.7101   3
  -2   5   9 101.144 14.9275   1
   2  -5   9 118.085 17.8286   1
  -2  -5  -9 75.5075 16.1741   1
   2   5  -9 143.648 23.6499   1
   2  -5   9 73.1904 21.3487   6
  -2   5   9 93.3486 16.0714   6
   2   5  -9 53.2608 35.7711   2
   2  -5   9 110.711 30.5656   2
  -2  -5  -9 103.404 25.8099   4
  -2   5   9 66.7116 28.5412   5
  -2  -5  -9 113.751 17.6092   3
   2   5  -9 67.6402 30.9565   3
  -2   5   7 196.753 22.8354   1
  -2   5   7 288.735 24.7379   1
  -2   5   7 255.694 30.2194   6
   2  -5   7 263.497 35.7817   6
  -2   5   7 277.104 48.1061   5
  -2  -5  -7 289.783 38.4323   4
   2   5  -7 263.024 33.5646   1
  -2  -5  -7 210.359 27.7042   1
   2   5  -7 254.147 46.5307   3
   2  -5   5 1554.69 113.170   1
   2  -5   5 1536.37 126.048   6
  -2  -5  -5 1381.49 123.005   5
  -2  -5  -5 1542.36 124.247   4
   2  -5   5 1202.07 134.534   2
   2   5  -5 1402.71 137.650   3
  -2  -5  -5 1315.88 114.026   1
   2  -5   5 1087.77 111.895   1
   2   5  -5 1615.63 120.153   1
   2   5  -3 2370.98 184.471   1
  -2  -5  -3 2167.24 181.362   1
   2  -5   3 2133.49 176.776   1
   2   5  -3 2279.77 179.433   1
   2  -5   3 2231.51 177.463   1
  -2  -5  -3 2523.74 179.445   1
   2  -5   3 2287.73 191.818   6
  -2   5   3 2725.41 208.749   5
  -2  -5  -3 2377.84 191.797   5
   2   5  -3 2895.05 230.010   2
  -2  -5  -3 2526.83 191.040   4
  -2   5   3 2308.25 194.606   4
   2  -5   3 2451.35 213.748   2
  -2  -5  -1 103.830 13.1981   1
  -2  -5  -1 71.4767 12.7893   1
   2  -5   1 87.3171 19.2898   6
  -2  -5  -1 91.0929 22.1381   5
   2   5  -1 88.5657 31.1824   2
   2  -5   1 102.059 36.7397   2
  -2   5   1 127.894 31.6095   5
  -2  -5  -1 114.646 20.0961   4
  -2   5   1 114.868 24.2852   4
   2   5  -1 101.686 22.8709   3
   2   5   1 93.6422 14.5587   1
  -2  -5   1 78.2391 12.8282   1
  -2  -5   1 97.4058 13.2492   1
   2  -5  -1 90.9963 20.5085   6
  -2  -5   1 113.555 23.0512   5
   2   5   1 74.1841 28.3504   2
   2  -5  -1 98.4883 38.5000   2
  -2   5  -1 105.704 30.6791   5
  -2  -5   1 79.9623 16.3857   4
  -2   5  -1 83.2733 20.6970   4
   2  -5  -1 83.3395 20.3517   3
   2   5   1 70.2662 19.2061   3
  -2  -5   3 2078.85 172.238   1
  -2   5  -3 2311.37 168.760   1
  -2   5  -3 2015.72 168.503   1
  -2  -5   3 2287.40 173.901   1
   2   5   3 1981.08 186.473   6
  -2  -5   3 2592.38 189.924   6
  -2   5  -3 2857.25 196.051   5
   2   5   3 2005.11 192.206   2
  -2  -5   3 2347.47 175.925   4
  -2   5  -3 2073.10 183.089   4
   2  -5  -3 2257.08 186.449   3
   2  -5  -3 2121.22 203.328   2
   2   5   3 2149.97 178.847   3
  -2   5  -5 1049.33 114.034   1
  -2   5  -5 1473.85 112.479   1
   2   5   5 1375.91 114.077   1
   2   5   5 1532.86 129.188   6
  -2  -5   5 1445.49 129.252   6
  -2   5  -5 1185.93 123.500   5
  -2  -5   5 1508.78 127.445   5
   2   5   5 1479.14 131.778   2
  -2  -5   5 1487.55 114.995   4
  -2   5  -5 1444.97 123.277   4
  -2   5  -5 1470.11 130.362   3
   2   5   5 1455.25 120.219   3
   2  -5  -5 1795.13 148.089   2
   2  -5  -7 222.649 21.6986   1
   2   5   7 223.489 26.5824   1
   2  -5  -7 273.493 24.5441   1
  -2  -5   7 247.160 33.6356   5
   2  -5  -7 317.674 48.1748   2
   2   5   7 219.829 35.8517   2
  -2   5  -7 144.455 29.0751   5
  -2   5  -7 247.384 31.0066   4
   2  -5  -7 290.177 36.7021   3
  -2   5  -7 221.524 30.5668   1
  -2  -5   7 222.593 27.0759   1
   2   5   9 126.076 18.4288   1
  -2  -5   9 148.889 26.0077   6
   2   5   9 124.880 22.8713   6
  -2  -5   9 74.1737 19.2098   5
  -2   5  -9 100.804 22.3526   1
  -2  -5   9 99.2533 18.7777   1
   2  -5  -9 130.521 30.2644   2
   2   5   9 127.311 24.7336   2
  -2   5  -9 81.4138 19.0195   4
  -2   5  -9 79.2119 22.4438   3
  -2   5 -11 588.969 52.3572   1
   2   5  11 257.052 40.5761   1
   2  -5 -11 352.475 40.1050   1
  -2  -5  11 305.389 41.3190   1
  -2  -5  11 412.886 46.8670   6
   2   5  11 447.836 45.6795   6
  -2  -5  11 382.547 44.6847   5
   2  -5 -11 210.364 41.8503   2
   2   5  11 389.503 40.2404   2
  -2   5 -11 352.951 41.1338   4
   2  -5 -11 424.858 47.8972   3
  -2   5 -11 385.387 48.8532   3
   2  -5 -13 2012.75 151.474   1
   2   5  13 1823.34 149.735   6
  -2  -5  13 1780.22 153.686   6
  -2   5 -13 1675.66 145.341   4
   2  -5 -13 1897.82 155.353   3
  -2   5 -13 1640.87 157.008   3
   2   5  15 170.810 22.9404   6
  -2  -5  15 144.064 24.0199   5
  -2  -5  15 116.820 23.2415   6
   2   5  15 96.3675 19.6474   5
   2  -5 -15 113.026 25.7408   4
  -2   5 -15 102.170 16.0238   4
  -2   5 -15 85.0950 23.4417   3
   2  -5 -15 130.612 24.9270   3
   2   5  17 63.1939 16.9545   5
   2  -5 -17 100.029 23.6773   4
  -2  -5  17 79.5736 19.6819   6
   2   5  17 138.973 19.2015   6
  -2  -5  17 132.449 23.0402   5
  -2   5 -17 86.9165 23.8471   3
   2  -5 -17 121.854 23.6458   3
   2   5  19 181.162 25.1629   5
   2  -5 -19 141.207 27.7225   4
  -2  -5  19 198.095 30.2056   6
   2   5  19 235.509 25.6487   6
   2  -5 -19 244.958 33.6033   3
  -2   5 -19 132.642 30.6764   3
   2  -5 -21 127.691 26.0064   4
   2   5  21 236.590 25.5668   6
  -2  -5  21 163.198 28.5984   5
   2  -5 -21 185.711 30.2437   3
  -2   5 -21 184.445 32.6775   3
   2   5  23 342.331 41.6133   5
  -2  -5  23 375.274 46.0946   5
   2  -5 -23 403.310 44.6581   4
   2   5  23 426.931 39.5293   6
  -2  -5  23 405.423 45.8108   6
   2  -5 -23 452.852 48.3360   3
  -2   5 -23 250.248 45.2204   3
   2   5  25 3.15021 9.97226   5
   2  -5 -25 30.0699 13.0033   3
  -2  -5  25 19.7139 11.9587   6
   2   5  25 37.1199 11.4012   6
   2   6 -22 9080.76 679.032   3
   2  -6  22 8427.16 678.408   6
  -2   6  20 10894.8 811.998   5
  -2  -6 -20 11139.3 810.209   4
   2   6 -20 8944.66 820.363   2
   2   6 -20 9662.70 817.112   3
   2  -6  20 11189.4 816.158   6
   2   6 -18 201.076 39.4386   2
   2  -6  18 131.594 26.1136   6
   2   6 -18 109.213 29.5450   3
  -2  -6 -18 208.120 27.5001   4
  -2   6  18 163.051 26.6811   5
   2   6 -16 156.166 39.8630   2
  -2  -6 -16 177.838 28.5991   4
  -2   6  16 183.471 31.6722   5
   2   6 -16 190.953 37.0028   3
   2  -6  16 239.074 31.5509   6
  -2   6  14 5973.40 520.085   5
   2   6 -14 8082.24 551.676   2
   2  -6  14 7943.75 517.725   6
   2  -6  14 7827.01 525.858   2
   2   6 -14 4319.47 524.116   3
  -2  -6 -14 5714.82 513.311   4
   2   6 -12 8285.45 502.171   2
   2  -6  12 7202.73 452.949   6
   2  -6  12 6914.54 463.032   2
   2   6 -12 5479.97 473.842   3
  -2  -6 -12 5069.20 448.809   4
  -2  -6 -10 38098.5 2818.34   4
   2   6 -10 37178.0 2855.71   2
   2  -6  10 43425.9 2835.29   2
   2   6 -10 41806.6 2846.09   3
   2  -6   8 586.118 51.8388   1
   2  -6   8 576.478 63.1951   6
  -2   6   8 531.127 57.0260   6
  -2   6   8 762.721 76.5983   5
  -2  -6  -8 676.498 60.6618   5
   2   6  -8 589.892 94.6904   2
  -2  -6  -8 681.233 65.2370   4
  -2  -6  -8 613.404 52.5693   1
   2  -6   8 729.482 80.9429   2
   2   6  -8 654.254 80.3373   3
  -2   6   6 347.651 43.2150   6
   2  -6   6 412.528 46.6815   6
  -2  -6  -6 350.166 40.4741   5
   2   6  -6 331.489 66.2655   2
   2  -6   6 473.267 63.4952   2
   2   6  -6 397.595 56.5406   3
   2   6  -6 376.257 37.3520   1
  -2  -6  -6 388.637 33.0287   1
   2   6  -4 5331.80 357.818   1
  -2   6   4 4148.67 364.947   6
   2  -6   4 4711.44 368.287   6
  -2   6   4 5906.50 385.734   5
  -2  -6  -4 4103.50 363.732   5
   2   6  -4 5190.90 401.391   2
  -2  -6  -4 4481.71 363.224   4
  -2   6   4 4257.45 366.537   4
   2  -6   4 3726.86 389.633   2
   2   6  -4 4298.52 375.887   3
  -2  -6  -2 1279.17 103.195   1
   2   6  -2 1505.63 106.373   1
   2  -6   2 1413.18 118.235   6
  -2   6   2 1754.70 136.668   5
   2   6  -2 1361.41 137.976   2
  -2  -6  -2 1381.39 114.919   4
  -2   6   2 1205.42 117.473   4
   2  -6   2 918.106 136.830   2
   2   6  -2 1284.40 123.111   3
  -2  -6   0 72608.8 4527.98   5
  -2  -6   0 68512.0 4521.57   4
   2   6   0 61787.8 4529.34   3
   2   6   0 58830.4 4510.83   1
  -2  -6   2 1535.33 106.180   1
   2   6   2 1421.21 117.486   3
  -2  -6   2 1463.36 117.764   5
  -2   6  -2 1485.96 129.211   5
   2   6   2 1190.68 125.987   2
  -2  -6   2 1208.31 110.247   4
  -2   6  -2 1429.55 117.921   4
   2   6   2 1212.38 102.405   1
   2   6   4 5071.32 352.056   1
  -2  -6   4 4267.99 352.288   1
   2   6   4 4480.14 363.195   6
  -2   6  -4 4369.36 366.995   5
  -2  -6   4 4667.54 361.757   5
   2   6   4 4524.88 370.025   2
  -2   6  -4 4174.54 358.933   4
   2  -6  -4 5053.28 364.814   3
  -2   6  -4 4320.56 365.101   3
   2  -6  -4 4239.88 383.780   2
   2   6   6 377.492 42.7898   1
   2   6   6 364.847 45.7063   6
  -2  -6   6 441.360 47.2493   6
  -2  -6   6 394.093 44.2276   5
  -2  -6   6 282.703 37.8898   1
   2  -6  -6 344.115 57.4073   2
   2   6   6 471.148 52.6781   2
  -2   6  -6 383.931 42.3987   4
   2  -6  -6 345.101 43.2336   3
  -2   6  -6 420.236 47.9875   3
  -2   6  -8 477.863 46.0503   1
   2   6   8 922.961 65.5579   1
  -2  -6   8 541.462 59.8186   6
   2   6   8 698.441 61.4351   6
   2   6   8 593.917 63.5348   2
  -2   6  -8 510.606 55.2830   4
   2  -6  -8 798.996 64.8864   3
   2  -6  -8 806.941 73.4343   2
  -2   6  -8 645.299 63.8116   3
   2   6  10 41923.7 2986.42   6
  -2   6 -10 38798.5 2982.34   4
   2  -6 -10 40016.5 2988.14   3
   2  -6 -10 39536.0 2988.83   2
  -2   6 -10 35146.7 2989.17   3
  -2  -6  10 40863.6 2986.98   5
  -2  -6  12 7551.45 560.274   6
   2   6  12 7714.10 557.037   6
   2  -6 -12 6700.84 557.401   3
  -2   6 -12 6357.03 560.955   3
  -2  -6  12 7545.21 558.528   5
  -2  -6  14 8026.37 599.614   5
  -2  -6  14 7573.02 599.297   6
   2   6  14 8015.62 596.081   6
   2  -6 -14 7319.61 598.078   3
   2   6  16 157.533 23.1403   5
  -2  -6  16 211.957 28.1514   5
  -2  -6  16 180.817 26.0942   6
   2   6  18 125.823 17.9264   6
  -2  -6  18 134.052 22.1366   6
   2   6  18 122.635 19.1242   5
  -2  -6  18 120.180 24.1406   5
   2  -6 -18 109.853 21.7952   3
  -2   6 -18 124.874 26.5919   3
   2   6  20 10713.3 763.201   6
  -2  -6  20 10224.8 769.926   6
   2   6  20 9079.89 764.013   5
  -2  -6  20 10877.2 773.078   5
   2  -6 -20 10820.3 771.700   3
  -2   6 -20 8373.27 772.383   3
   2   6  22 10765.5 799.260   6
   2  -6 -22 9910.49 808.270   3
  -2  -7 -17 3.18275 9.91997   4
  -2   7  17 17.4269 9.18563   5
   2  -7  17 13.1987 10.2823   6
   2   7 -17 5.47687 13.6675   3
  -2  -7 -15 130.538 23.3243   4
   2   7 -15 178.696 36.2539   2
   2  -7  15 171.968 25.2434   6
   2   7 -15 132.895 30.3437   3
   2  -7  13 452.480 47.1785   6
  -2  -7 -13 426.883 47.1353   4
  -2   7  13 360.328 50.7458   5
   2   7 -11 613.521 79.7881   2
   2  -7  11 496.400 48.8683   6
   2   7  -9 170.258 44.8581   2
   2  -7   9 197.415 26.6791   6
  -2  -7  -9 135.379 23.6995   4
  -2   7   9 159.676 33.3318   5
   2   7  -7 260.543 53.0570   2
   2  -7   7 247.993 46.5460   2
  -2   7   7 162.132 27.6972   4
   2  -7   7 243.905 32.6009   6
  -2   7   7 197.233 37.7942   5
  -2  -7  -7 295.088 32.0035   4
  -2  -7  -5 974.584 87.5449   5
   2   7  -5 1379.56 123.481   2
  -2  -7  -5 927.354 87.4772   4
   2  -7   5 1121.22 94.2864   6
   2  -7   5 1270.17 119.762   2
  -2   7   3 843.804 80.2514   6
  -2   7   3 954.365 97.2625   5
  -2  -7  -3 808.485 76.2405   5
  -2  -7  -3 848.409 76.3257   4
  -2   7   3 932.673 81.6369   4
   2  -7   3 929.536 107.899   2
  -2  -7  -1 88.0040 16.5750   4
   2   7  -1 119.033 30.5856   2
  -2   7   1 86.2359 18.4613   4
  -2  -7  -1 53.5885 15.2821   5
  -2  -7   1 89.3722 17.7423   5
   2   7   1 100.053 20.5200   6
   2  -7  -1 122.638 41.7043   2
   2   7   1 113.895 30.2964   2
  -2   7  -1 72.2014 30.6101   5
  -2  -7   1 84.5310 16.6972   4
  -2   7  -1 84.7178 19.2883   4
  -2   7  -1 81.1916 22.2381   3
   2   7   3 826.684 87.9321   2
  -2  -7   3 884.434 79.2103   5
   2   7   3 775.819 80.1243   6
  -2   7  -3 1015.18 87.7169   3
   2   7   5 879.478 88.6134   6
   2   7   5 920.750 94.1098   2
  -2  -7   5 1115.56 89.2327   5
   2  -7  -5 1036.51 90.5464   3
  -2   7  -5 921.366 87.0794   4
  -2   7  -5 961.401 92.7798   3
   2   7   7 285.248 32.4193   6
  -2  -7   7 253.168 33.1514   6
  -2   7  -7 234.064 29.1978   4
  -2   7  -7 207.150 33.3121   3
  -2  -7   7 218.478 29.8922   5
   2   7   9 206.311 26.8053   6
  -2  -7   9 224.688 29.6902   6
   2  -7  -9 153.559 25.7218   3
  -2   7  -9 216.766 31.1630   3
  -2  -7   9 200.404 28.0861   5
  -2  -7  11 497.675 49.4282   6
   2  -7 -11 441.562 47.9691   3
  -2   7 -11 422.026 51.0601   3
  -2  -7  13 422.600 47.7091   6
   2   7  13 523.190 47.3181   6
   2   7  13 411.800 45.1663   5
  -2  -7  13 593.532 51.8874   5
   2  -7 -13 460.064 48.1639   3
  -2   7 -13 450.233 52.3513   3
   2   7  15 185.719 24.9927   5
  -2  -7  15 206.127 27.8968   5
   2   7  15 172.510 23.7564   6
   2  -7 -15 234.836 28.3155   3
  -2   7 -15 195.369 30.4815   3
  -2  -7  17 12.1931 8.83941   6
   2   7  17 16.2257 9.09707   5
   2  -7 -17 8.94570 7.90917   3
  -2   7 -17 13.0250 12.0104   3
   2   7  17 18.8180 9.25522   6
   2  -7 -19 529.742 49.9860   3
   2   7  19 454.449 44.0623   6
  -2   8  12 1937.09 217.863   5
  -2  -8 -12 3150.99 218.360   4
  -2  -8 -10 14751.6 995.823   4
   2   8 -10 15745.6 1034.94   2
   2  -8  10 15320.0 997.224   6
   2   8  -8 285.149 53.4880   2
  -2   8   8 253.889 31.5189   4
   2  -8   8 266.044 32.5188   6
  -2  -8  -8 244.111 30.3524   4
  -2   8   8 266.470 41.2138   5
   2   8  -6 261.681 48.6729   2
  -2   8   6 146.211 23.5890   4
   2  -8   6 254.002 29.7286   6
  -2  -8  -6 207.861 25.8218   4
  -2   8   6 115.498 33.1437   5
  -2  -8  -4 1483.61 124.381   4
   2   8  -4 1603.19 147.284   2
  -2   8   4 1790.94 150.051   5
  -2   8   4 1456.20 126.860   4
   2   8  -2 575.467 68.1030   2
  -2  -8  -2 562.488 53.2468   5
  -2   8   2 573.960 60.5084   3
   2   8  -2 609.170 61.6543   6
  -2  -8   0 21476.9 1699.66   5
   2   8   0 23200.4 1707.51   6
   2   8   0 21492.3 1712.32   2
  -2   8   0 21968.5 1703.63   4
  -2   8   0 25006.7 1711.29   3
  -2  -8   2 515.295 51.9342   5
   2   8   2 632.576 57.5603   6
   2   8   2 466.967 59.6325   2
  -2   8  -2 573.029 55.2104   4
  -2   8  -2 562.149 58.9680   3
  -2  -8   4 1558.18 131.862   5
  -2   8  -4 1760.35 139.612   3
   2   8   4 1526.34 133.410   6
  -2  -8   6 200.863 25.1790   5
  -2   8  -6 155.931 26.8155   3
  -2  -8   8 242.739 28.9364   5
  -2   8  -8 261.109 33.7276   3
   2   8   8 221.663 27.1973   6
  -2  -8  10 15879.3 1130.56   5
  -2   8 -10 15232.4 1135.89   3
  -2  -8  10 15391.4 1131.64   6
   2   8  10 13553.6 1126.46   6
   2  -8 -12 2859.91 226.600   3
  -2   8 -12 2916.81 232.750   3
   2   8  12 2789.68 223.494   6
   2  -8 -14 3446.89 271.919   3
  -2   9   3 377.126 39.5432   4
   2   9  -1 31.0174 16.2107   2
  -2   9  -1 48.9776 30.6631   2
  -3   0   0 13.3646 15.2575   5
   3   0   0 31.5012 14.3323   6
  -3   0   0-6.68074 14.6825   1
  -3   0   0-6.29026 14.7788   1
   3   0   0-6.41642 13.0561   1
   3   0   0-5.80017 22.5964   2
   3   0   0-4.06234 11.1930   3
  -3   0   0 5.52057 15.2090   4
   3   0   0-6.31066 19.6126   1
   3   0   2-6.91112 14.0766   1
   3   0  -2 2.76214 10.0230   6
  -3   0   2 5.05401 14.5568   5
   3   0  -2 3.49252 12.3255   6
   3   0   2 6.27122 13.2967   6
  -3   0  -2 8.00422 12.0040   5
   3   0   2 25.8252 17.7976   1
  -3   0  -2 12.8086 15.9718   1
  -3   0   2 27.2276 19.5959   1
  -3   0  -2 25.3450 15.8024   1
  -3   0   2 12.4998 14.6977   1
   3   0  -2 6.70248 13.6527   1
   3   0  -2 6.14285 19.7713   2
   3   0   2 24.7144 20.5377   2
   3   0   2 7.98899 12.4321   3
  -3   0  -2-5.23019 13.7536   4
  -3   0   2 5.67154 16.9975   4
   3   0  -2 4.49838 11.8343   3
   3   0  -4 12.9714 16.1610   1
  -3   0  -4-6.25046 11.6096   1
   3   0   4 6.53861 12.1446   1
   3   0  -4-6.07371 14.2692   1
  -3   0  -4-5.83963 14.5514   1
  -3   0   4 6.67952 15.6922   1
   3   0  -4 2.28660 9.10985   6
  -3   0  -4 7.03443 12.7346   5
   3   0  -4-3.61247 14.3902   6
   3   0  -4 6.31437 20.3121   2
   3   0   4-4.65131 17.7040   2
  -3   0   4 15.2891 14.6639   5
  -3   0   4 5.39760 15.5305   4
   3   0  -4-4.69700 12.9397   3
  -3   0  -4 9.76184 14.6174   3
  -3   0  -6 13.0023 15.2755   1
   3   0  -6-6.39791 18.4102   1
   3   0   6 5.50356 12.0980   1
   3   0   6 6.67346 14.6679   1
  -3   0   6 10.0519 11.0489   1
  -3   0  -6 5.30408 12.4642   1
   3   0  -6 6.01513 12.2416   1
  -3   0   6 6.88383 15.1301   1
  -3   0   6 2.92770 11.9167   6
   3   0   6 3.36340 13.1065   6
  -3   0  -6 2.73938 9.65827   5
   3   0  -6 6.58369 21.1801   2
   3   0   6-4.14968 16.1687   2
  -3   0   6 10.1742 15.8120   5
  -3   0   6-5.06373 14.5724   4
  -3   0  -6 4.59403 15.2656   4
  -3   0  -6 5.43188 16.2694   3
   3   0  -6 4.43198 11.6447   3
   3   0  -8-5.63480 14.0419   1
  -3   0  -8-6.64935 17.4655   1
   3   0   8 5.13554 12.7981   1
  -3   0   8-4.41579 12.1661   1
   3   0  -8 11.4729 15.0681   1
   3   0  -8 9.19876 10.0226   6
   3   0   8-7.20058 15.8244   6
  -3   0  -8 4.73577 8.34720   5
   3   0  -8 6.69547 21.5384   2
   3   0   8 3.95631 14.3249   2
  -3   0   8-5.37470 13.3939   5
  -3   0   8 9.10437 13.0992   4
  -3   0  -8 22.2802 16.5528   4
  -3   0  -8-6.82479 17.0065   3
   3   0  -8 4.30258 12.3812   3
  -3   0 -10 6.29062 12.7989   1
  -3   0  10-4.02986 12.0690   1
  -3   0 -10 8.72099 12.0127   1
   3   0 -10-5.40592 14.1992   1
   3   0  10-6.06527 14.2492   1
  -3   0  10 3.07316 9.88696   6
   3   0  10-7.53305 14.6739   6
  -3   0 -10 4.43901 8.44936   5
   3   0  10 3.55888 13.5463   2
   3   0 -10-6.75742 20.2362   2
  -3   0  10 5.80872 14.4742   5
  -3   0  10 4.25865 12.7540   4
  -3   0 -10 16.8708 14.8629   4
  -3   0 -10-8.35992 21.9572   3
   3   0  12 4.49967 11.2217   1
   3   0 -12-4.84005 10.6464   1
  -3   0 -12 6.06710 13.3405   1
  -3   0  12 6.27554 17.2932   1
  -3   0  12-3.11480 12.4159   6
   3   0  12 7.94646 13.6144   6
   3   0  12 6.66540 14.1219   2
   3   0 -12 20.1952 22.3690   2
  -3   0 -12 4.20108 10.4785   1
  -3   0  12 19.9647 14.0780   1
   3   0  12 17.4163 13.6461   1
   3   0 -12-5.12946 11.2817   1
  -3   0  12 37.6732 18.0711   5
  -3   0  12 8.89551 14.7839   4
  -3   0 -12-4.00841 12.4657   4
  -3   0 -12-10.1179 23.7730   3
  -3   0  14-6.97328 12.6226   6
   3   0  14-4.26893 17.3695   6
   3   0 -14 13.1272 21.8053   2
   3   0  14 3.09932 14.3321   2
  -3   0 -14-4.36139 12.0140   1
  -3   0  14-3.81931 11.4373   1
   3   0  14 5.86254 11.9269   1
   3   0 -14 5.42256 13.5111   1
   3   0  14-2.80915 12.3458   5
  -3   0  14 12.8919 16.0610   5
   3   0 -14 10.2533 13.4648   3
  -3   0 -14 11.3018 24.8346   3
   3   0  14 4.72020 14.1350   1
  -3   0 -14 6.24553 12.7060   1
   3   0 -14-4.85534 11.4060   1
  -3   0  14-6.60879 14.5223   1
  -3   0 -16 6.58997 17.3117   1
   3   0 -16 10.1265 13.3031   1
  -3   0  16 7.22567 14.7044   1
   3   0  16 4.50986 11.2427   1
   3   0  16-4.12540 12.8252   6
  -3   0  16 4.03026 13.8060   6
  -3   0  16 22.7414 12.5970   1
   3   0  16 6.15686 15.3448   1
   3   0 -16 11.9520 14.0431   1
  -3   0 -16 4.06986 13.0964   1
   3   0  16 3.52918 15.2349   5
  -3   0  16-6.28779 15.6710   5
  -3   0  16 5.31256 15.9129   4
  -3   0 -16 4.08115 13.9802   4
  -3   0 -16-12.0664 26.5172   3
   3   0 -16-5.41241 14.2198   3
   3   0 -18-5.32472 16.5493   1
   3   0  18 17.6744 13.2344   1
  -3   0  18 8.03252 17.6527   1
   3   0  18-3.27075 9.01361   6
  -3   0  18 33.3863 22.4097   6
   3   0 -18 5.48383 19.8546   2
   3   0  18-10.9403 15.9034   2
  -3   0  18 3.86248 11.1159   1
  -3   0 -18 3.95986 12.3086   1
  -3   0  18 5.80810 15.2568   5
   3   0  18-4.49029 13.4491   5
  -3   0  18 58.2071 22.1553   4
  -3   0 -18-4.41586 13.7254   4
   3   0 -18-5.37684 10.9420   3
  -3   0 -18 43.5026 27.0993   3
  -3   0 -20-7.60779 15.4774   1
   3   0 -20-5.96463 17.8615   1
   3   0  20-31.6800 16.4082   1
  -3   0  20-9.35555 13.4584   1
  -3   0  20-5.31016 16.5019   6
   3   0  20-2.74615 8.83366   6
   3   0 -20 4.89842 18.1942   2
   3   0  20-3.16015 15.5277   2
   3   0  20 7.11248 17.7217   1
  -3   0 -20 9.11271 12.5510   1
  -3   0  20 4.22361 12.1518   1
   3   0 -20 26.8193 16.7060   1
  -3   0  20 20.5695 15.9805   5
   3   0  20-6.73054 10.0777   5
  -3   0 -20-4.56655 14.6892   4
   3   0 -20-5.07493 11.9218   3
   3   0  22-7.40235 10.6507   1
  -3   0  22 4.48378 11.7781   1
   3   0 -22 13.1763 15.4778   1
  -3   0  22-5.35242 14.7452   6
   3   0  22 2.23407 8.50558   6
   3   0  22 13.6956 10.4273   5
  -3   0  22-4.44627 13.3163   5
   3   0 -22 4.27095 20.0671   2
   3   0  22-3.59154 14.6148   2
  -3   0  22 5.76696 15.8870   4
   3   0 -22 4.59069 11.4402   3
  -3   0  24 14.7760 15.8431   6
   3   0  24-2.00872 7.27204   6
  -3   0 -24 3.62967 10.8692   4
   3   0 -24-3.72042 17.2041   2
  -3   0  24 10.3323 15.4704   4
  -3   0 -24 4.70562 9.57310   3
   3   0 -24-3.96961 10.4258   3
  -3   0  26 8.57089 13.7869   6
   3   0  26 1.84192 6.67255   6
  -3   0 -26 3.81726 10.9852   3
   3   0 -26-3.43090 9.01413   3
  -3   0 -26 14.2054 9.44156   4
  -3   0  26 3.19944 9.94548   5
   3   0  28-1.72481 6.40718   6
   3   0 -28-2.96104 8.15704   3
  -3   0 -28-3.17217 8.33195   3
  -3   0  28 2.71378 7.12814   5
  -3   0 -30 8.08924 9.50958   3
  -3   0  30 2.32624 6.70451   5
  -3   0 -30 6.10677 8.95481   4
  -3  -1 -31 1334.46 110.681   3
  -3  -1 -29 4909.55 345.193   4
  -3   1  29 4178.26 344.042   5
  -3  -1 -29 4532.56 345.276   3
   3  -1  29 4240.75 341.875   6
   3  -1  27 15502.9 1255.10   6
  -3  -1 -27 18157.1 1259.80   4
  -3   1  27 16636.1 1259.09   5
   3   1 -25 7403.98 563.095   2
  -3  -1 -25 6894.45 557.923   3
  -3   1  25 7433.14 558.392   5
  -3   1  23 954.723 88.6808   6
   3  -1  23 894.772 77.1034   6
  -3   1  23 893.199 82.7714   5
  -3  -1 -23 916.245 83.3409   4
   3   1 -23 1011.11 86.5222   3
  -3  -1 -23 802.744 82.5404   3
  -3  -1 -21 266.778 37.0605   1
  -3   1  21 178.573 35.4851   6
   3  -1  21 235.146 29.6882   6
  -3   1  21 327.717 37.8001   5
   3   1 -21 279.033 43.4254   2
  -3  -1 -21 224.058 36.3754   4
   3   1 -21 292.502 37.8453   3
  -3  -1 -21 239.423 37.2351   3
   3  -1  21 205.779 38.0909   1
   3   1 -21 336.477 44.0161   1
  -3  -1 -19 21197.6 1499.37   1
   3   1 -19 23377.8 1499.58   1
   3   1 -19 22048.4 1484.17   1
   3  -1  19 18716.2 1492.99   1
  -3   1  19 21395.0 1476.79   1
  -3   1  19 16631.8 1475.80   6
   3  -1  19 19370.3 1469.15   6
  -3   1  19 21328.3 1481.75   5
   3  -1  19 19191.8 1466.05   5
   3   1 -19 21442.5 1489.26   2
  -3  -1 -19 13547.2 1474.90   4
  -3  -1 -19 18297.6 1478.90   3
   3   1 -19 19093.3 1479.93   3
   3  -1  19 20192.1 1474.42   2
  -3  -1 -17 31667.0 2208.83   1
   3   1 -17 35764.6 2210.07   1
   3   1 -17 30951.3 2194.75   1
   3  -1  17 25789.7 2189.83   1
   3  -1  17 29147.4 2205.04   1
  -3   1  17 31959.5 2189.26   1
  -3  -1 -17 29219.8 2187.59   1
  -3   1  17 34218.2 2193.99   6
   3  -1  17 29933.4 2180.39   5
   3   1 -17 25831.7 2201.52   2
  -3  -1 -17 22704.0 2190.76   4
  -3  -1 -17 28526.4 2198.41   3
   3   1 -17 22353.0 2190.63   3
   3  -1  17 29081.1 2187.05   2
  -3  -1 -15 62283.8 4660.77   1
   3   1 -15 64438.7 4657.91   1
  -3   1  15 68117.9 4645.78   1
   3   1 -15 67340.2 4651.77   1
   3  -1  15 62508.7 4648.37   1
  -3   1  15 64162.5 4661.07   1
   3  -1  15 61862.7 4658.96   1
  -3  -1 -15 63534.0 4649.80   1
  -3   1  15 69705.6 4644.84   6
   3  -1  15 64566.1 4644.19   6
  -3   1  15 60973.3 4656.49   5
   3  -1  15 53348.7 4635.04   5
   3   1 -15 51684.3 4659.74   2
  -3  -1 -15 52946.8 4649.81   4
  -3  -1 -15 59969.7 4660.96   3
   3   1 -15 51473.7 4649.32   3
  -3   1  15 71311.7 4661.95   4
   3  -1  15 67157.8 4646.47   2
   3   1 -13 4057.95 337.641   1
  -3   1  13 4562.55 331.015   1
  -3   1  13 4140.19 342.461   1
   3   1 -13 4166.50 333.589   1
   3  -1  13 4238.98 341.900   1
  -3  -1 -13 4131.10 330.585   1
   3  -1  13 4924.30 336.744   6
  -3   1  13 4241.97 324.982   6
   3  -1  13 3409.24 319.520   5
  -3   1  13 3651.71 339.198   5
   3   1 -13 3693.33 349.132   2
  -3  -1 -13 4009.77 337.097   4
   3   1 -13 4198.57 338.616   3
  -3   1  13 4678.49 343.975   4
   3  -1  13 5288.97 336.644   2
  -3   1  11 660.437 62.1645   1
  -3  -1 -11 703.932 74.6652   1
   3   1 -11 569.366 65.6784   1
  -3   1  11 652.346 70.7560   1
   3   1 -11 604.200 64.5405   1
   3  -1  11 505.659 61.5910   1
   3  -1  11 679.756 72.6250   1
  -3  -1 -11 566.685 62.2976   1
  -3   1  11 561.096 54.3023   6
   3  -1  11 711.089 74.5707   6
   3  -1  11 521.362 51.4132   5
   3  -1  11 610.638 54.6732   5
  -3  -1 -11 533.399 57.2039   5
  -3   1  11 625.488 72.6561   5
   3   1 -11 545.138 76.8040   2
  -3  -1 -11 910.067 72.7405   4
   3   1 -11 601.543 65.6585   3
  -3   1  11 582.772 68.1017   4
  -3  -1 -11 390.322 73.7213   3
   3  -1  11 708.913 66.1569   2
   3   1  -9 35676.4 2590.07   1
  -3  -1  -9 36109.4 2596.67   1
  -3   1   9 35599.2 2580.27   1
   3   1  -9 35181.7 2586.71   1
   3  -1   9 35071.2 2583.77   1
   3  -1   9 37629.0 2596.15   1
  -3  -1  -9 32846.8 2582.22   1
  -3   1   9 31648.4 2569.30   6
   3  -1   9 47629.8 2610.32   6
   3  -1   9 31583.0 2568.55   5
  -3   1   9 34531.4 2591.53   5
  -3  -1  -9 31776.3 2576.40   5
   3   1  -9 36182.6 2603.54   2
  -3  -1  -9 37496.2 2585.64   4
   3   1  -9 34534.6 2583.79   3
  -3  -1  -9 34156.7 2609.14   3
  -3  -1  -7 21711.4 1606.04   1
   3   1  -7 22528.4 1601.91   1
   3  -1   7 19497.1 1594.81   1
   3  -1   7 21253.2 1606.66   1
  -3   1   7 21363.6 1605.04   1
  -3  -1  -7 19348.7 1593.84   1
   3  -1   7 26818.8 1619.89   6
   3  -1   7 19546.7 1579.75   5
  -3   1   7 23053.4 1601.89   5
  -3  -1  -7 20303.3 1589.40   5
   3   1  -7 22748.0 1611.71   2
  -3  -1  -7 19770.9 1592.68   4
   3   1  -7 21686.9 1591.22   3
  -3  -1  -7 21685.6 1585.75   3
  -3   1   7 19327.1 1598.45   4
   3  -1   7 21338.3 1593.76   2
  -3  -1  -7 21548.6 1604.70   3
   3  -1   5 261772. 19961.2   1
  -3  -1  -5 270015. 19966.6   1
   3   1  -5 273344. 19964.6   1
  -3   1   5 282265. 19959.8   1
   3   1  -5 279609. 19967.3   1
  -3  -1  -5 271603. 19964.0   1
   3  -1   5 276746. 19967.5   1
   3  -1   5 243742. 19973.7   6
  -3  -1  -5 251192. 19954.5   5
   3  -1   5 252487. 19945.4   5
   3   1  -5 275351. 19973.8   2
  -3  -1  -5 247541. 19957.5   4
  -3  -1  -5 268412. 19946.2   3
   3   1  -5 274376. 19952.7   3
  -3   1   5 272152. 19964.9   4
   3  -1   5 239262. 19958.5   2
  -3  -1  -5 282828. 19956.6   3
  -3  -1  -3 10704.6 788.540   1
   3  -1   3 10125.4 783.628   1
  -3   1   3 10840.1 780.904   1
   3   1  -3 9201.01 782.275   1
   3   1  -3 9083.71 783.068   1
   3  -1   3 8708.51 782.321   1
  -3  -1  -3 9106.13 781.710   1
  -3   1   3 9754.50 785.945   1
   3  -1   3 9877.77 789.413   6
  -3   1   3 10171.1 776.098   5
   3  -1   3 9971.68 767.265   5
   3   1  -3 10250.8 789.707   2
  -3  -1  -3 10793.5 778.056   4
  -3   1   3 11301.2 789.704   4
   3   1  -3 9448.60 770.972   3
  -3  -1  -3 11601.5 772.370   3
   3  -1   3 9623.53 777.540   2
  -3  -1  -1 11945.7 895.513   1
  -3   1   1 11665.1 893.947   1
   3  -1   1 11913.4 894.443   1
   3   1  -1 12289.5 894.575   1
   3  -1   1 12098.5 891.114   6
  -3   1   1 10263.2 873.977   6
  -3  -1  -1 12283.1 890.324   5
  -3   1   1 10915.5 882.990   5
   3   1  -1 13473.4 900.240   2
  -3  -1  -1 11164.6 883.056   4
  -3   1   1 12768.6 898.734   4
  -3  -1  -1 11512.4 872.588   3
   3   1  -1 9952.74 891.976   1
  -3  -1  -1 11442.5 893.512   1
  -3   1   1 11727.4 889.652   1
  -3   1  -1 11349.2 883.993   1
  -3  -1   1 9766.68 885.532   1
   3   1   1 10947.1 883.209   1
   3  -1  -1 11627.8 887.355   1
   3  -1  -1 12059.1 874.398   6
   3   1   1 12367.1 884.854   6
  -3  -1   1 12014.7 884.612   5
  -3   1  -1 10992.1 874.306   5
   3  -1  -1 11250.9 879.792   2
   3   1   1 12852.1 888.217   2
  -3  -1   1 9924.07 874.617   4
   3  -1  -1 11286.5 881.758   3
  -3  -1   1 11583.9 866.420   3
   3   1   1 10885.8 867.067   3
  -3  -1   1 11777.2 887.222   1
   3   1   1 12040.5 889.335   1
  -3   1  -1 12536.7 885.112   1
  -3   1  -3 8433.40 776.557   1
   3   1   3 10119.7 783.226   1
  -3  -1   3 10400.7 784.604   1
   3  -1  -3 9013.70 760.583   6
   3   1   3 10244.9 776.566   6
  -3   1  -3 8149.76 765.795   5
  -3  -1   3 11622.3 782.587   5
   3   1   3 11439.7 782.588   2
   3  -1  -3 10127.4 777.292   2
  -3   1  -3 12297.5 786.801   4
  -3  -1   3 9815.07 771.621   4
   3  -1  -3 10463.4 780.752   3
  -3  -1   3 10230.3 768.373   3
   3   1   3 9869.21 787.171   1
  -3  -1   3 11308.9 785.814   1
   3  -1  -3 10886.8 784.745   1
  -3   1  -3 11313.1 783.527   1
   3   1   5 274735. 21579.4   1
   3  -1  -5 309899. 21580.5   1
  -3  -1   5 266638. 21575.8   1
   3  -1  -5 287392. 21575.6   1
   3   1   5 286924. 21580.5   1
  -3  -1   5 285053. 21580.2   1
  -3  -1   5 287130. 21571.6   6
   3   1   5 293550. 21571.5   6
  -3  -1   5 262307. 21574.0   5
   3  -1  -5 297684. 21574.9   2
   3   1   5 312133. 21573.8   2
  -3   1  -5 248341. 21573.7   4
  -3  -1   5 272354. 21566.8   4
   3  -1  -5 304482. 21578.0   3
  -3   1  -5 324498. 21583.3   3
   3   1   7 20705.9 1399.50   1
  -3   1  -7 19147.6 1390.48   1
  -3  -1   7 20719.8 1401.23   1
   3  -1  -7 13566.2 1369.66   6
  -3  -1   7 21974.1 1391.82   6
   3   1   7 23804.9 1392.95   6
   3  -1  -7 15573.0 1370.62   6
  -3  -1   7 22025.6 1397.68   5
  -3   1  -7 19980.9 1373.10   5
   3   1   7 19777.5 1386.21   2
  -3  -1   7 20348.9 1385.88   4
  -3   1  -7 20818.9 1392.26   4
   3  -1  -7 22683.9 1397.27   3
   3  -1  -7 21520.5 1395.64   1
  -3   1  -7 22754.6 1401.97   1
  -3  -1   7 20664.9 1394.03   1
   3   1   7 19453.8 1396.05   1
   3  -1  -9 36168.2 2732.69   1
  -3   1  -9 39155.1 2740.02   1
  -3  -1   9 36207.8 2737.96   1
   3  -1  -9 37134.7 2734.94   1
   3   1   9 34517.3 2735.34   1
   3  -1  -9 34488.8 2717.65   6
   3   1   9 32658.9 2726.30   6
  -3  -1   9 32952.3 2728.29   6
   3  -1  -9 42600.5 2743.22   2
   3   1   9 37901.2 2738.23   1
  -3   1  -9 35455.6 2732.47   1
  -3  -1   9 37846.3 2728.41   4
  -3   1  -9 37425.1 2731.53   4
   3  -1  -9 36856.6 2733.34   3
   3   1   9 36000.2 2726.43   2
  -3   1 -11 647.157 70.8618   1
   3  -1 -11 582.253 64.4208   1
   3  -1 -11 589.569 66.6891   1
  -3  -1  11 635.644 65.6152   1
   3   1  11 593.955 67.9366   1
   3   1  11 557.670 67.6001   1
  -3   1 -11 640.619 67.5447   1
   3  -1 -11 715.283 58.1414   6
   3   1  11 590.881 63.6932   6
  -3  -1  11 693.579 66.3253   6
  -3  -1  11 655.188 72.3688   5
   3  -1 -11 760.157 77.5693   2
   3  -1 -11 507.794 63.6109   3
  -3  -1  11 698.867 63.7784   4
  -3   1 -11 705.460 83.9071   3
  -3   1 -13 4999.52 368.056   1
  -3  -1  13 4204.62 357.298   1
   3  -1 -13 4478.10 360.589   1
  -3  -1  13 4301.67 365.810   1
   3  -1 -13 4499.92 362.735   1
   3   1  13 4068.84 361.812   1
  -3   1 -13 4317.51 362.628   1
   3   1  13 4810.03 358.106   6
  -3  -1  13 5566.19 373.159   5
   3  -1 -13 4192.84 364.212   2
  -3   1 -13 4729.98 357.594   4
   3  -1 -13 4190.91 360.608   3
  -3  -1  13 4736.52 356.628   4
  -3   1 -13 4779.52 382.269   3
   3   1  13 4273.62 351.328   2
  -3   1 -15 67819.1 4834.91   1
  -3  -1  15 66711.3 4826.40   1
  -3  -1  15 64874.2 4836.09   1
   3   1  15 66861.0 4831.33   1
   3   1  15 61939.8 4829.43   1
  -3   1 -15 55222.9 4826.40   1
   3   1  15 70138.8 4823.89   6
  -3  -1  15 64116.0 4825.28   6
  -3  -1  15 73440.5 4840.62   5
   3  -1 -15 47218.3 4824.91   2
  -3   1 -15 65794.8 4822.06   4
  -3  -1  15 67450.4 4822.36   4
   3  -1 -15 63110.2 4827.82   3
   3   1  15 60999.6 4816.65   2
  -3   1 -15 72442.3 4860.32   3
  -3   1 -17 32835.6 2372.10   1
  -3  -1  17 32741.2 2363.00   1
  -3  -1  17 32044.2 2374.94   1
   3  -1 -17 34147.1 2369.35   1
   3   1  17 29110.7 2362.89   1
   3   1  17 30672.1 2368.05   1
  -3   1 -17 26221.2 2360.84   1
  -3  -1  17 31952.6 2362.70   6
  -3  -1  17 33413.3 2373.98   5
   3   1  17 33333.6 2357.45   5
   3  -1 -17 26169.6 2361.06   2
  -3   1 -17 30183.6 2356.66   4
  -3  -1  17 30973.6 2358.00   4
  -3   1 -17 36272.6 2404.84   3
   3   1  17 31494.5 2351.54   2
  -3   1 -19 21715.4 1478.62   1
  -3  -1  19 21775.7 1484.49   1
   3  -1 -19 24994.9 1478.39   1
   3  -1 -19 19761.8 1476.25   1
   3   1  19 19999.5 1469.30   1
   3   1  19 20218.8 1476.30   1
  -3   1 -19 16633.2 1467.68   1
  -3  -1  19 21485.4 1467.34   1
  -3  -1  19 22436.6 1471.41   6
   3   1  19 11412.3 1455.76   6
   3   1  19 22307.5 1465.94   5
  -3  -1  19 18419.5 1471.75   5
   3  -1 -19 21289.8 1465.57   2
   3  -1 -19 19170.2 1468.13   3
  -3  -1  19 19211.9 1461.78   4
  -3   1 -19 22748.6 1509.96   3
   3   1  19 18166.2 1453.05   2
   3   1  21 249.034 35.2958   6
  -3  -1  21 248.826 39.2165   6
   3  -1 -21 318.287 38.8404   2
  -3  -1  21 288.800 38.9231   1
   3   1  21 285.677 44.4733   1
  -3  -1  21 323.582 43.6426   5
  -3   1 -21 312.832 38.2106   4
   3   1  21 190.792 37.6357   5
  -3   1 -21 244.281 54.1091   3
   3  -1 -21 228.826 37.0247   3
  -3   1 -21 229.868 42.9182   1
  -3  -1  21 332.049 51.1837   1
  -3  -1  23 586.124 80.0807   6
   3   1  23 956.534 77.8601   6
  -3   1 -23 600.312 76.4309   4
  -3  -1  23 1103.84 90.7843   5
   3   1  23 767.607 81.5775   5
   3  -1 -23 809.164 82.4089   3
  -3   1 -23 967.325 101.833   3
  -3  -1  25 8630.88 581.784   5
   3   1  25 7076.49 574.507   5
  -3   1 -25 8187.02 593.515   3
   3  -1 -25 7197.77 578.205   3
  -3  -1  25 5876.55 577.199   6
   3   1  25 7608.70 569.782   6
  -3   1 -27 15470.6 1311.47   4
  -3  -1  27 19460.1 1318.45   5
   3  -1 -27 17625.7 1317.03   3
  -3  -1  27 17073.0 1319.93   6
   3   1  27 17425.5 1309.11   6
  -3   1 -29 4439.12 367.001   4
  -3  -1  29 5090.23 371.492   5
   3  -1 -29 4920.49 371.704   3
  -3   1 -29 4730.96 374.190   3
  -3  -1  29 4920.49 374.712   6
   3   1  29 4640.80 364.860   6
  -3   2  28 52.9394 12.5485   5
  -3  -2 -28 60.6178 13.1985   4
   3  -2  28 74.7427 12.6893   6
  -3  -2 -28 39.7994 12.3841   3
   3   2 -28 71.0318 13.9779   3
  -3   2  26 10.3511 8.07774   5
  -3  -2 -26 29.2458 11.2957   4
   3   2 -26 4.09175 15.5919   2
   3  -2  26-2.20189 7.79609   6
  -3  -2 -26 2.90866 9.07098   3
   3   2 -26 11.2913 9.69644   3
  -3  -2 -24 32.8532 13.5803   4
  -3   2  24 32.1215 11.7491   5
   3  -2  24 22.9434 18.1155   2
   3   2 -24 4.64024 17.0539   2
   3  -2  24 44.1201 12.7269   6
  -3  -2 -24 31.0963 12.9892   3
   3   2 -24 60.6452 15.9563   3
  -3  -2 -22 98.8986 18.1238   4
  -3   2  22 87.5828 18.7083   5
   3  -2  22 42.9758 24.0815   2
   3   2 -22 97.0230 28.0479   2
   3  -2  22 93.1040 18.0329   6
   3   2 -22 83.1380 18.2639   3
  -3  -2 -20 3.68938 10.1637   4
   3  -2  20 8.53070 16.9900   2
   3  -2  20 3.23326 11.7060   6
  -3   2  20-3.67773 14.6496   6
   3   2 -20-4.12679 10.2834   3
  -3  -2 -20 3.64552 10.0429   3
   3  -2  18 57.1332 17.4554   6
  -3   2  18 31.8829 15.1940   6
   3   2 -18 14.7345 27.6267   2
  -3  -2 -18 46.8269 13.8453   1
   3  -2  18 51.5976 24.7810   1
  -3  -2 -18 45.1860 16.7940   4
  -3   2  18 64.5252 18.6095   5
   3   2 -18 75.3640 18.1339   1
   3  -2  18 33.7345 14.9317   1
   3   2 -18 27.7763 16.7492   3
  -3  -2 -18 70.5562 18.2318   3
   3   2 -16 210.289 30.0867   1
  -3  -2 -16 248.186 39.4344   1
   3  -2  16 197.982 28.8454   1
  -3   2  16 193.044 37.6125   1
   3  -2  16 264.150 33.9970   6
  -3   2  16 189.463 27.8477   6
   3  -2  16 149.404 28.8714   2
   3   2 -16 186.922 45.2108   2
   3   2 -16 204.714 35.6972   1
   3  -2  16 121.461 35.6291   1
  -3   2  16 163.213 26.4330   1
  -3  -2 -16 186.616 26.2487   1
  -3   2  16 203.467 32.6793   5
  -3  -2 -16 111.428 29.0248   4
   3   2 -16 180.016 31.4038   3
  -3  -2 -16 199.815 30.7755   3
   3   2 -14 86.2673 19.3115   1
  -3  -2 -14 105.927 25.2765   1
  -3   2  14 48.3165 18.7088   1
   3  -2  14 84.4524 19.3991   1
   3  -2  14 49.8227 20.1246   6
  -3   2  14 77.8766 15.6493   6
   3  -2  14 52.5545 20.0504   2
   3   2 -14 32.5597 18.1003   3
  -3  -2 -14 61.6899 18.0629   3
  -3   2  14 79.6850 22.6838   5
  -3  -2 -14 51.6480 21.3199   4
  -3  -2 -14 56.6934 15.9082   1
  -3   2  14 71.6324 16.3927   1
   3  -2  14 37.5041 19.3206   1
   3   2 -14 28.0508 16.8359   1
  -3  -2 -12 94.2122 19.0614   1
  -3   2  12 124.397 21.0904   1
   3  -2  12 101.347 25.4146   1
  -3   2  12 85.9547 13.6707   6
  -3  -2 -12 94.6458 18.3182   5
   3   2 -12 50.4887 35.4008   2
   3  -2  12 120.536 24.9134   2
  -3   2  12 126.751 29.3424   5
   3   2 -12 101.971 25.1738   3
  -3  -2 -12 67.9846 20.7713   3
   3  -2  12 121.998 22.5542   1
   3   2 -12 81.0353 19.9119   1
  -3   2  12 99.3795 23.7100   1
  -3  -2 -12 108.171 28.3701   1
   3   2 -10 112.952 23.0572   1
   3  -2  10 122.579 23.1868   1
  -3  -2 -10 153.450 29.1727   1
  -3   2  10 111.185 19.8445   1
  -3  -2 -10 131.196 21.8983   1
   3   2 -10 124.822 25.7017   1
   3  -2  10 94.5134 26.8566   1
   3  -2  10 60.1645 23.2286   6
  -3  -2 -10 113.750 21.2173   5
   3  -2  10 118.311 25.9781   2
   3   2 -10 202.532 46.8349   2
  -3   2  10 66.8265 24.3943   5
  -3   2  10 105.185 27.3479   4
  -3  -2 -10 101.602 30.8304   4
   3   2 -10 120.317 25.7400   3
  -3  -2 -10 80.5658 18.1481   3
   3   2  -8 105.285 21.4802   1
   3  -2   8 72.5327 18.0811   1
  -3  -2  -8 61.2519 21.2292   1
   3  -2   8 84.2072 23.1455   1
  -3   2   8 39.5216 13.5365   1
  -3  -2  -8 79.2011 18.1953   1
   3   2  -8 63.7664 21.3038   1
  -3   2   8 107.726 23.8493   1
   3  -2   8 88.6579 22.8452   6
  -3  -2  -8 83.7068 19.7239   5
   3  -2   8 93.9901 23.5119   2
  -3  -2  -8 108.990 28.1876   4
  -3   2   8 60.5824 24.5261   4
  -3  -2  -8 86.5728 14.7146   3
   3   2  -8 98.4919 21.3109   3
  -3  -2  -6 615.078 68.2770   1
   3   2  -6 698.955 67.0818   1
  -3   2   6 504.451 56.7562   1
   3   2  -6 536.341 67.2536   1
   3  -2   6 564.685 60.5702   1
  -3  -2  -6 571.975 60.8881   1
   3  -2   6 554.788 65.7330   1
  -3   2   6 521.997 64.7091   1
   3  -2   6 653.256 63.6988   6
  -3   2   6 522.883 65.7089   5
  -3  -2  -6 594.070 66.6071   4
  -3   2   6 481.775 65.4396   4
   3   2  -6 666.613 58.8258   3
   3  -2   6 638.806 65.3833   2
  -3   2   4 132.362 29.9763   1
  -3  -2  -4 197.270 33.4951   1
   3   2  -4 116.245 27.7092   1
  -3  -2  -4 212.155 30.7279   1
  -3   2   4 217.845 28.2951   1
   3  -2   4 167.203 26.2268   6
  -3  -2  -4 193.863 31.2864   5
   3  -2   4 218.793 20.2850   5
   3  -2   4 164.499 29.9037   2
   3   2  -4 222.317 41.8417   2
  -3   2   4 208.916 32.6706   5
  -3   2   4 169.431 32.1384   4
  -3  -2  -4 206.412 33.2735   4
   3   2  -4 155.140 28.3078   1
   3  -2   4 191.948 27.6530   1
   3   2  -2 136.652 30.1422   1
  -3   2   2 192.559 31.8010   1
  -3   2   2 185.742 26.9944   1
   3  -2   2 165.384 24.1096   6
  -3  -2  -2 174.505 30.8533   5
   3  -2   2 138.532 27.6632   2
   3   2  -2 187.967 40.6045   2
  -3   2   2 148.971 26.7824   5
   3   2  -2 184.487 21.1266   3
  -3   2   2 158.871 32.3458   4
   3  -2   2 129.423 30.1766   3
   3  -2   2 226.576 30.1344   1
   3   2  -2 144.750 27.3622   1
  -3  -2   0 483.321 54.0393   1
   3  -2   0 447.625 49.4147   1
   3   2   0 343.305 51.0589   1
  -3   2   0 364.820 46.7023   1
  -3   2   0 485.506 53.2492   1
   3  -2   0 539.486 56.1321   1
   3   2   0 476.108 53.7589   1
  -3   2   0 415.019 38.6758   6
   3  -2   0 437.321 40.7739   6
   3   2   0 464.225 58.8135   6
  -3  -2   0 494.262 56.9344   5
  -3   2   0 394.264 44.7132   5
   3   2   0 369.376 55.6112   2
  -3  -2   0 479.603 53.2052   4
   3  -2   0 363.289 52.7629   3
  -3   2   0 343.577 53.6722   4
   3  -2   0 452.060 52.8342   2
   3   2   2 199.440 33.7046   1
  -3   2  -2 184.108 23.7141   6
  -3  -2   2 181.935 35.7656   5
   3   2   2 235.322 38.3069   6
   3  -2  -2 219.975 30.2474   1
   3   2   2 145.931 28.1161   1
  -3   2  -2 167.348 29.2492   1
  -3   2  -2 107.027 25.4881   1
   3  -2  -2 187.440 31.5272   2
  -3   2  -2 207.316 35.0326   4
  -3  -2   2 215.597 31.5767   4
   3  -2  -2 156.929 31.5368   3
  -3  -2   2 201.419 31.5050   3
   3   2   4 221.688 34.9486   1
   3  -2  -4 185.441 31.2921   1
  -3  -2   4 198.316 33.9235   6
  -3   2  -4 106.839 18.3542   5
   3   2   4 150.801 30.2353   6
  -3  -2   4 162.844 31.4140   5
  -3   2  -4 180.275 29.3326   1
  -3  -2   4 237.173 35.5816   1
   3  -2  -4 140.235 26.1645   1
  -3   2  -4 205.670 31.1873   1
   3   2   4 204.327 34.2204   1
   3  -2  -4 205.059 32.8414   2
   3   2   4 212.166 37.8144   2
  -3   2  -4 232.552 36.6611   4
  -3  -2   4 165.980 26.2087   4
   3  -2  -4 245.243 37.8202   3
  -3  -2   4 204.892 46.9905   3
   3   2   6 479.986 62.7747   1
  -3   2  -6 517.007 60.4072   1
   3  -2  -6 699.676 66.8555   1
  -3  -2   6 510.479 61.2144   1
   3  -2  -6 443.198 56.7484   1
   3   2   6 626.616 64.9373   1
  -3  -2   6 524.338 61.8570   1
  -3   2  -6 548.091 60.5524   1
  -3  -2   6 628.403 65.5878   6
   3   2   6 499.941 60.4473   6
   3   2   6 596.935 61.8941   2
  -3   2  -6 685.299 65.3588   4
   3  -2  -6 607.706 67.9536   3
  -3   2  -6 498.889 65.8699   3
   3  -2  -6 577.900 61.7693   2
  -3   2  -8 85.1486 19.8720   1
   3   2   8 61.0625 21.2291   1
  -3  -2   8 53.5329 19.2181   1
   3   2   8 73.3433 21.2640   1
  -3   2  -8 106.244 23.2386   1
  -3  -2   8 63.4400 20.6264   1
   3  -2  -8 88.3672 19.6181   1
  -3  -2   8 74.4611 22.3342   6
   3   2   8 113.342 22.4005   6
  -3  -2   8 77.3618 21.4279   5
   3  -2  -8 101.546 25.3457   2
   3   2   8 110.483 22.9424   2
  -3   2  -8 84.8151 21.1954   4
  -3  -2   8 81.7707 16.2972   4
   3  -2  -8 81.2179 23.3547   3
  -3   2  -8 88.9267 26.0765   3
   3  -2 -10 167.432 27.3390   1
   3   2  10 129.298 26.8962   1
  -3   2 -10 100.282 24.6349   1
  -3  -2  10 89.9678 22.4608   1
   3   2  10 136.841 25.2247   1
  -3   2 -10 123.566 25.0881   1
  -3  -2  10 102.418 22.7597   1
   3  -2 -10 82.1684 20.4521   1
  -3  -2  10 145.375 27.2618   6
  -3  -2  10 96.0192 23.1535   5
   3   2  10 170.665 26.9423   6
   3  -2 -10 143.525 30.5567   2
   3   2  10 107.228 20.9029   2
  -3   2 -10 144.727 25.9083   4
  -3   2 -10 121.968 29.2983   3
   3  -2 -10 175.541 30.9049   3
   3   2  10 118.902 21.5328   3
   3   2  12 96.8398 25.7777   1
   3  -2 -12 134.971 26.5626   1
  -3   2 -12 67.1861 19.1710   1
  -3  -2  12 93.0904 21.4588   1
  -3  -2  12 112.526 23.0291   1
   3  -2 -12 114.025 20.6650   1
   3   2  12 127.445 24.2057   1
  -3   2 -12 159.570 28.0867   1
  -3  -2  12 71.4444 21.8101   6
   3  -2 -12 94.7348 14.0572   6
  -3  -2  12 157.082 29.0237   5
   3  -2 -12 99.9813 25.7183   2
   3   2  12 78.9171 18.2855   2
  -3  -2  12 122.925 13.1579   4
  -3   2 -12 103.436 21.8580   4
  -3  -2  12 86.8804 16.8137   4
  -3   2 -12 90.7637 29.4969   3
   3  -2 -12 67.3238 20.7354   3
   3   2  14 44.7412 16.7319   1
  -3   2 -14 93.1802 19.9643   1
   3  -2 -14 31.6069 17.6459   1
  -3  -2  14 98.7884 22.5630   1
  -3  -2  14 38.3098 16.5596   1
   3   2  14 59.1106 17.8711   1
   3  -2 -14 84.2862 17.8289   1
  -3   2 -14 81.5124 22.7892   1
  -3  -2  14 85.9476 20.8227   6
   3   2  14 56.7365 16.2516   6
  -3  -2  14 118.905 26.6337   5
   3  -2 -14 46.4785 14.4560   6
   3  -2 -14 48.0219 18.7860   2
   3   2  14 55.2116 14.4676   2
  -3  -2  14 22.1319 8.94971   4
  -3  -2  14 60.5281 11.8502   4
  -3   2 -14 104.076 19.6521   4
  -3   2 -14 75.5991 24.8113   3
   3  -2 -14 54.8670 17.6822   3
  -3  -2  16 239.598 32.6709   1
  -3   2 -16 178.816 30.6389   1
   3  -2 -16 224.136 31.1291   1
   3   2  16 176.824 29.5322   1
  -3  -2  16 157.951 28.7198   6
   3   2  16 170.014 25.8039   6
  -3  -2  16 148.764 32.6189   5
   3   2  16 152.118 21.8556   2
   3  -2 -16 171.495 29.0665   2
  -3  -2  16 129.882 18.0301   4
   3   2  16 192.092 26.1669   5
   3  -2 -16 153.051 31.3993   3
  -3   2 -16 249.021 45.1473   3
  -3   2 -16 196.152 31.5830   1
   3  -2 -16 233.860 39.1410   1
  -3  -2  16 297.651 40.1067   1
   3   2  16 152.938 30.9351   1
  -3   2 -18 51.3569 19.4552   1
  -3  -2  18 88.1668 24.2722   1
  -3  -2  18 47.3126 18.4091   1
   3   2  18 29.2881 14.5557   1
   3   2  18 60.9539 17.4056   6
  -3  -2  18 38.0711 19.3822   5
   3  -2 -18 61.2845 18.9501   2
   3   2  18 39.2517 11.9812   2
  -3   2 -18 31.5261 13.2857   4
   3  -2 -18 82.4437 19.6918   3
  -3  -2  20-5.16552 16.0644   6
   3   2  20 12.2076 11.6321   6
  -3  -2  20 6.49254 17.0633   5
  -3   2 -20 7.85194 11.5193   4
  -3   2 -20 9.89211 24.6552   3
   3   2  22 65.5626 17.9209   6
  -3  -2  22 75.6556 22.8678   6
   3   2  22 124.245 23.6655   5
  -3  -2  22 79.4913 23.5649   5
  -3   2 -22 84.4623 19.1612   4
  -3   2 -22 99.6237 34.6889   3
  -3  -2  24 35.5376 17.4318   6
   3   2  24 3.09246 10.0289   6
   3   2  24 4.89535 14.7148   5
  -3  -2  24 53.2085 19.3049   5
  -3   2 -24 3.22996 12.9285   4
   3  -2 -24 36.0295 14.5430   3
  -3   2 -24-9.04528 18.4459   3
  -3  -2  26 13.1713 10.3898   5
   3   2  26 16.6284 10.1381   6
  -3  -2  26 9.25842 12.8132   6
  -3   2 -26 6.58334 14.5206   3
   3  -2 -26 24.1616 13.4369   3
  -3   2 -26 24.0155 12.0228   4
   3   2  26 7.77914 12.1522   5
  -3  -2  28 57.3303 17.0440   5
  -3  -2  28 33.1778 15.0499   6
   3   2  28 76.1830 12.7770   6
  -3   2 -28 60.7934 21.2063   3
   3  -2 -28 58.7412 15.7219   3
   3   2  28 67.4674 15.0305   5
  -3  -2  30 3.44184 11.0775   6
  -3  -2  30 5.74850 9.25300   5
  -3   3  27 12901.6 1061.52   5
  -3  -3 -27 14289.0 1061.84   4
   3   3 -27 13737.8 1070.84   2
   3   3 -27 14218.9 1063.36   3
   3  -3  27 14753.3 1063.97   6
   3  -3  25 7181.01 491.525   6
  -3   3  25 5592.56 486.760   5
  -3  -3 -25 6467.12 487.618   4
   3   3 -25 6271.17 488.935   3
   3   3 -25 6488.65 498.962   2
   3  -3  25 6349.44 496.039   2
   3  -3  23 520.958 50.0794   6
  -3   3  23 425.646 45.7237   5
  -3  -3 -23 499.429 46.6682   4
   3   3 -23 508.671 59.6580   2
   3   3 -23 405.111 46.3480   3
   3  -3  23 463.889 55.2029   2
  -3  -3 -23 311.920 48.6086   3
   3   3 -21 299.791 45.2666   2
   3  -3  21 158.696 35.0614   2
   3  -3  21 329.510 36.8808   6
  -3  -3 -21 136.476 30.4662   3
  -3   3  21 242.228 31.2307   5
  -3  -3 -21 214.011 29.4218   4
  -3   3  19 14906.5 1027.88   5
   3   3 -19 15366.7 1049.84   2
  -3  -3 -19 11857.7 1027.32   3
   3  -3  19 12353.3 1032.20   2
  -3  -3 -19 13234.5 1025.44   4
   3  -3  17 19561.2 1630.01   6
  -3   3  17 20921.7 1627.41   5
  -3  -3 -17 21362.2 1625.36   4
   3   3 -17 23596.4 1652.11   2
  -3  -3 -17 22789.1 1627.07   3
   3  -3  17 21013.5 1628.82   2
  -3  -3 -15 37612.6 3533.58   1
   3   3 -15 50471.6 3527.11   1
  -3   3  15 50454.5 3533.70   5
   3  -3  15 41703.4 3536.57   1
  -3  -3 -15 48305.8 3524.38   3
   3   3 -15 47448.0 3537.01   3
   3   3 -15 47150.5 3562.52   2
   3  -3  13 1493.99 150.770   1
  -3  -3 -13 1665.04 142.261   1
  -3   3  13 1690.40 134.206   6
   3  -3  13 1776.78 154.711   6
  -3   3  13 2022.50 157.564   5
   3   3 -13 1293.67 170.417   2
  -3  -3 -13 1726.53 152.914   4
  -3  -3 -13 1892.00 139.652   3
   3   3 -13 1633.07 155.432   3
  -3  -3 -13 1676.83 153.754   1
   3   3 -13 1517.64 149.516   1
  -3   3  13 1399.24 146.670   1
   3   3 -13 1791.64 144.708   1
   3  -3  13 1729.58 141.966   1
   3   3 -11 584.822 72.2083   1
   3   3 -11 824.939 69.2347   1
  -3   3  11 945.806 67.9649   1
  -3   3  11 617.315 72.3452   1
   3  -3  11 593.376 73.0886   1
  -3  -3 -11 648.902 65.2461   1
   3  -3  11 836.731 78.6188   6
  -3   3  11 913.865 86.4901   5
  -3  -3 -11 588.433 65.5382   5
   3   3 -11 738.785 102.391   2
  -3  -3 -11 676.246 81.6240   4
  -3  -3 -11 659.578 60.0390   3
   3   3 -11 636.665 78.1121   3
   3  -3  11 670.497 70.3899   2
   3   3  -9 18068.7 1422.72   1
  -3   3   9 21455.6 1411.55   1
  -3  -3  -9 18468.9 1424.33   1
   3  -3   9 19626.0 1413.55   1
   3  -3   9 19003.4 1423.84   1
  -3   3   9 17010.2 1419.37   1
   3  -3   9 20215.8 1422.86   6
  -3   3   9 19812.9 1434.95   5
  -3  -3  -9 15612.4 1413.12   5
   3   3  -9 22159.5 1465.66   2
  -3  -3  -9 17764.9 1435.36   4
   3   3  -9 16261.4 1422.48   3
  -3   3   9 16304.8 1422.26   4
   3  -3   9 19465.3 1418.72   2
  -3   3   7 13055.6 872.693   1
  -3  -3  -7 12195.2 886.911   1
   3   3  -7 13161.1 878.519   1
   3  -3   7 11814.8 874.329   1
   3   3  -7 11609.4 886.033   1
   3  -3   7 11115.4 882.092   1
  -3   3   7 11314.1 882.798   1
  -3  -3  -7 10963.5 873.031   1
   3  -3   7 11574.0 877.630   6
  -3   3   7 9324.58 888.257   5
  -3  -3  -7 10979.5 877.188   5
   3   3  -7 11875.5 914.656   2
  -3  -3  -7 10039.7 901.507   4
   3   3  -7 10104.8 866.469   4
  -3   3   7 11303.0 885.361   4
   3   3  -7 12537.1 884.211   3
   3  -3   7 11132.0 881.700   2
  -3  -3  -5 158944. 11487.3   1
   3  -3   5 146006. 11493.1   1
  -3   3   5 152149. 11493.8   1
   3  -3   5 141332. 11486.8   6
  -3   3   5 150920. 11502.7   5
  -3  -3  -5 160988. 11493.7   5
   3   3  -5 134118. 11514.2   2
   3   3  -5 159233. 11485.5   3
  -3   3   5 147392. 11496.6   4
  -3   3   5 157624. 11482.9   1
   3   3  -5 143519. 11489.3   1
  -3  -3  -5 153150. 11496.7   1
   3   3  -5 148879. 11496.0   1
   3  -3   5 160095. 11486.5   1
   3  -3   3 4550.89 325.525   1
   3   3  -3 3958.97 332.425   1
   3   3  -3 4670.27 329.796   1
  -3  -3  -3 4190.77 332.408   1
  -3  -3  -3 4270.35 327.197   1
  -3   3   3 3930.77 328.531   1
   3  -3   3 3731.21 327.981   1
  -3   3   3 3484.67 314.578   6
  -3   3   3 5041.65 339.740   5
  -3  -3  -3 4237.77 333.882   5
   3   3  -3 4846.60 352.797   2
  -3  -3  -3 4718.91 369.612   4
  -3   3   3 3992.61 337.678   4
   3  -3   3 4448.04 333.018   2
  -3  -3  -1 2922.72 222.017   1
   3  -3   1 3294.82 216.007   1
   3   3  -1 2630.83 219.093   1
   3   3  -1 3181.73 219.756   1
  -3   3   1 2787.73 217.614   1
  -3  -3  -1 2818.05 217.604   1
   3  -3   1 3104.71 220.819   1
   3  -3   1 3028.60 213.277   6
  -3   3   1 2958.74 217.698   5
  -3  -3  -1 3346.32 228.280   5
   3   3  -1 3106.00 237.061   2
  -3  -3  -1 3819.12 271.950   4
   3   3  -1 2509.49 201.653   3
   3  -3   1 2913.32 227.111   3
  -3   3   1 3305.99 230.432   4
   3   3  -1 2183.51 201.194   3
   3  -3   1 3135.27 224.047   2
  -3  -3   1 3177.43 250.826   1
   3  -3  -1 3140.82 243.462   1
   3   3   1 2837.20 250.239   1
   3  -3  -1 2997.61 246.629   1
  -3   3  -1 3005.76 246.814   1
  -3  -3   1 3033.18 247.574   1
   3   3   1 3089.88 246.702   1
   3   3   1 3055.19 257.648   6
  -3  -3   1 3268.08 255.308   5
  -3   3  -1 2834.53 239.415   5
   3   3   1 3324.38 260.318   2
  -3  -3   1 2462.33 274.749   4
  -3   3  -1 3252.15 256.265   4
   3  -3  -1 2939.68 252.958   3
   3  -3  -1 3104.33 252.140   2
   3   3   3 4088.54 342.542   1
   3  -3  -3 4009.30 333.404   1
  -3   3  -3 4509.24 336.965   1
  -3  -3   3 4416.87 342.002   1
   3  -3  -3 3819.60 336.669   1
   3   3   3 3902.72 337.670   1
  -3  -3   3 4118.56 341.013   1
  -3   3  -3 4462.70 339.624   1
   3   3   3 4519.07 347.959   6
  -3  -3   3 4865.54 348.660   5
   3   3   3 4089.66 345.381   2
   3  -3  -3 4061.42 343.672   3
  -3   3  -3 4283.02 344.795   4
  -3  -3   3 4492.75 332.243   3
   3  -3  -3 4554.13 345.159   2
   3   3   5 150932. 12077.7   1
  -3   3  -5 155580. 12072.2   1
   3  -3  -5 162234. 12074.8   1
   3  -3  -5 160796. 12071.4   1
  -3  -3   5 148955. 12075.6   1
   3   3   5 167735. 12077.1   1
  -3  -3   5 154292. 12076.6   1
  -3   3  -5 158126. 12074.6   1
   3   3   5 160498. 12080.8   6
  -3  -3   5 156003. 12080.7   6
  -3  -3   5 159941. 12080.9   5
   3   3   5 158329. 12078.5   2
  -3   3  -5 159329. 12078.5   4
  -3  -3   5 193522. 12092.3   4
   3  -3  -5 160282. 12086.0   3
   3  -3  -5 172240. 12080.6   2
   3   3   7 12342.1 914.766   1
  -3   3  -7 11796.1 911.977   1
  -3   3  -7 13870.6 927.411   3
   3  -3  -7 13113.5 918.434   2
  -3  -3   7 11983.2 916.173   5
  -3   3  -7 11573.7 912.674   4
   3  -3  -7 10897.3 920.650   3
  -3  -3   7 11970.5 912.608   1
  -3   3  -7 11328.3 909.780   1
   3  -3  -7 11725.3 911.160   1
   3  -3  -7 11408.3 907.459   1
   3   3   7 11699.3 915.943   1
   3   3   9 18685.4 1234.56   1
  -3   3  -9 18188.4 1234.23   1
  -3  -3   9 17484.1 1236.05   1
  -3  -3   9 18734.2 1240.00   6
   3   3   9 16441.4 1233.56   6
  -3  -3   9 18723.0 1237.51   5
   3   3   9 19734.7 1232.23   2
  -3  -3   9 15680.6 1215.45   4
  -3   3  -9 17572.6 1232.86   4
  -3  -3   9 14231.1 1215.44   4
   3   3   9 14804.4 1219.14   3
  -3   3  -9 17536.0 1244.34   3
  -3   3  -9 18135.9 1232.94   1
   3  -3  -9 19237.0 1235.63   1
  -3  -3   9 18618.4 1234.84   1
   3   3   9 17023.8 1237.15   1
   3  -3  -9 17552.3 1228.49   1
  -3  -3  11 672.321 66.4742   1
  -3   3 -11 735.261 69.0772   1
  -3  -3  11 723.500 69.6150   6
   3   3  11 673.818 65.3377   6
  -3  -3  11 637.884 67.4216   5
   3   3  11 573.018 58.7848   2
  -3   3 -11 701.332 64.5637   4
   3  -3 -11 469.857 63.4392   2
  -3   3 -11 791.262 76.8546   3
   3  -3 -11 587.932 60.5767   1
  -3   3 -11 592.769 63.3927   1
  -3  -3  11 747.170 67.6624   1
   3  -3 -11 629.089 66.9119   1
   3   3  11 481.406 66.1816   1
  -3   3 -13 1799.74 144.893   1
  -3  -3  13 1643.65 144.728   1
   3  -3 -13 1802.06 149.289   1
   3   3  13 1674.67 150.763   1
  -3  -3  13 2032.92 150.469   1
  -3   3 -13 1719.38 145.165   1
   3   3  13 1465.52 141.107   1
  -3  -3  13 1677.29 146.976   6
   3   3  13 1747.31 142.211   6
  -3  -3  13 1888.04 148.798   5
  -3   3 -13 1619.49 140.309   4
   3  -3 -13 1687.55 147.750   3
   3  -3 -13 1693.53 145.260   2
   3   3  13 1604.25 135.813   2
  -3   3 -13 1414.97 150.320   3
  -3  -3  15 47058.5 3192.66   1
   3  -3 -15 45856.2 3196.70   1
   3   3  15 38302.3 3181.17   6
  -3  -3  15 42081.0 3189.45   6
  -3   3 -15 41855.5 3180.98   4
   3  -3 -15 43192.1 3192.98   3
   3   3  15 39220.7 3175.24   2
  -3   3 -15 39844.5 3197.34   3
   3  -3 -15 50860.5 3187.06   2
   3   3  17 21225.0 1567.09   6
  -3  -3  17 21265.0 1575.52   6
  -3   3 -17 18923.0 1563.77   4
   3   3  17 18816.9 1565.82   5
  -3  -3  17 23585.2 1579.66   5
   3  -3 -17 19736.2 1575.29   3
  -3   3 -17 19630.2 1583.81   3
   3  -3 -17 23848.0 1566.99   2
   3   3  19 16486.7 1161.29   6
  -3  -3  19 15337.3 1170.45   6
  -3  -3  19 16851.3 1175.22   5
   3   3  19 14038.4 1160.61   5
   3  -3 -19 14737.6 1169.40   3
  -3   3 -19 13989.8 1179.34   3
   3   3  21 289.174 32.7215   6
  -3  -3  21 254.933 40.1817   5
   3  -3 -21 285.792 39.8110   3
  -3   3 -21 259.158 46.3790   3
  -3  -3  23 425.483 49.1801   6
  -3   3 -23 377.185 40.2959   4
   3   3  23 354.338 42.9460   5
  -3  -3  23 367.834 48.5759   5
   3  -3 -23 361.595 46.7397   3
   3   3  25 4397.06 351.430   5
   3  -3 -25 4014.56 351.517   3
  -3  -3  25 3502.71 350.184   6
   3   3  25 4293.99 345.504   6
  -3  -3  27 10044.7 813.148   6
   3   3  27 11533.5 807.679   6
   3   3  27 8932.50 809.060   5
   3  -3 -27 10164.8 811.888   3
  -3   3 -27 7516.17 815.408   3
  -3  -3  29 3652.09 300.769   6
  -3  -3  29 4304.10 301.113   5
   3   3  29 3445.05 296.394   5
   3   4 -26 24.5188 9.96707   3
   3   4 -26 37.2558 16.9602   2
   3   4 -24 64.9857 21.0356   2
   3  -4  24 27.6168 17.0479   2
   3  -4  24 33.7563 13.9946   6
   3   4 -24 47.2199 12.8768   3
  -3  -4 -24 50.6994 13.0003   4
  -3   4  24 41.6588 12.1725   5
   3  -4  22 463.177 52.8514   6
  -3   4  22 465.618 46.1401   5
  -3  -4 -22 444.025 44.8510   4
   3   4 -22 401.186 54.4580   2
   3   4 -22 453.246 47.9758   3
   3  -4  22 461.052 55.4047   2
   3   4 -20 25.6355 19.9847   2
   3  -4  20 29.7108 17.0374   2
   3  -4  20 5.14544 15.4968   6
   3   4 -20 33.7716 14.7110   3
  -3  -4 -20 18.9605 12.0182   4
  -3   4  20 21.6091 10.6997   5
   3   4 -18 45.9151 24.7152   2
   3  -4  18 14.6696 17.8408   2
   3  -4  18-5.48820 14.5837   6
   3   4 -18 29.1031 14.8169   3
  -3  -4 -18 27.5318 11.2944   4
  -3   4  18 45.5413 14.7157   5
   3   4 -16 259.080 50.3751   2
   3  -4  16 175.632 33.0561   2
   3  -4  16 177.818 32.9631   6
   3   4 -16 198.287 33.1922   3
  -3  -4 -16 211.353 29.8827   4
   3   4 -14 102.740 33.9537   2
   3  -4  14 87.8193 23.7921   2
   3  -4  14 113.300 24.7600   6
   3   4 -14 97.8364 27.0772   3
  -3  -4 -14 85.7955 15.7293   3
  -3  -4 -14 91.8202 22.3701   4
  -3   4  14 151.171 26.8818   5
  -3  -4 -12 332.536 46.9591   1
   3  -4  12 277.063 44.2228   1
   3  -4  12 520.087 51.5432   6
  -3   4  12 430.542 53.1996   5
  -3  -4 -12 329.758 38.9245   5
   3   4 -12 319.325 67.6097   2
  -3  -4 -12 407.944 49.9480   4
  -3  -4 -12 370.430 35.2794   3
   3   4 -12 560.864 58.2434   3
   3  -4  12 357.732 46.8982   2
  -3  -4 -10 435.727 49.6583   1
   3   4 -10 389.162 47.9112   1
   3  -4  10 466.135 47.6536   1
  -3   4  10 405.741 44.4229   1
  -3   4  10 588.076 62.8228   5
   3  -4  10 418.955 46.6316   6
  -3  -4 -10 518.146 57.0754   4
   3   4 -10 450.532 55.5493   3
  -3  -4 -10 313.296 30.5740   3
   3  -4  10 352.739 45.1314   2
   3   4  -8 174.290 20.8591   1
  -3   4   8 121.904 20.7071   1
  -3   4   8 67.0603 13.4899   1
   3  -4   8 113.060 22.6173   1
  -3  -4  -8 173.807 28.0216   1
   3   4  -8 124.852 26.3890   1
   3  -4   8 93.2581 21.6773   6
  -3   4   8 93.9737 11.1412   6
  -3  -4  -8 104.652 21.5545   5
   3   4  -8 185.747 51.6210   2
  -3  -4  -8 126.887 30.8246   4
  -3   4   8 208.448 37.1123   5
  -3   4   8 147.967 26.5708   4
   3   4  -8 110.477 29.7295   3
  -3   4   6 473.190 37.4216   1
   3   4  -6 400.991 39.8922   1
   3   4  -6 394.061 47.4123   1
  -3  -4  -6 308.019 42.1583   1
  -3   4   6 295.760 39.4241   1
  -3  -4  -6 358.646 37.5759   1
  -3   4   6 325.253 31.6334   6
   3  -4   6 334.135 41.2820   6
  -3   4   6 353.815 32.3571   6
  -3  -4  -6 335.226 42.6121   5
   3   4  -6 286.550 58.2784   2
  -3  -4  -6 309.773 52.3237   4
  -3   4   6 426.127 62.3284   5
  -3   4   6 288.180 43.6659   4
   3   4  -6 326.022 49.2466   3
   3  -4   6 427.558 48.6954   2
  -3   4   4 140.512 24.5527   1
   3  -4   4 225.463 28.6272   1
   3   4  -4 144.362 28.1501   1
  -3  -4  -4 149.979 23.5429   1
   3  -4   4 174.463 27.6022   6
  -3   4   4 156.779 20.6694   6
  -3  -4  -4 206.535 33.4820   5
   3   4  -4 154.831 40.9445   2
   3  -4   4 232.460 33.3037   2
  -3  -4  -4 77.9953 29.1149   4
  -3   4   4 190.023 40.3696   5
  -3   4   4 167.762 31.7618   4
   3   4  -4 202.338 25.8288   1
  -3   4   4 207.245 22.2829   1
   3  -4   4 188.338 22.4083   1
   3  -4   2 18.3151 9.71421   1
   3   4  -2 3.76800 10.0444   1
   3   4  -2 32.5173 12.4949   1
   3  -4   2 19.3676 13.2458   6
   3   4  -2 30.8735 19.3079   2
   3  -4   2 4.61571 16.7981   2
   3  -4   2 15.1291 8.87352   1
  -3  -4  -2 21.1728 9.48282   1
  -3   4   2 24.0075 10.9888   1
  -3   4   2 43.2446 9.52581   1
  -3  -4  -2 37.1300 23.0494   4
  -3   4   2 14.2824 17.8760   5
   3   4  -2 15.4305 7.00298   3
  -3   4   2 25.6894 16.0587   4
   3   4  -2 19.4692 10.4325   3
  -3   4   0 1429.84 116.531   1
  -3  -4   0 1439.08 116.356   1
   3   4   0 1323.51 128.504   6
   3  -4   0 1300.55 115.244   6
  -3   4   0 1704.41 128.863   5
  -3  -4   0 1549.04 127.298   5
   3   4   0 1385.48 132.489   2
   3  -4   0 1386.89 125.432   3
   3  -4   0 1268.79 111.768   1
   3   4   0 1461.05 121.367   1
  -3   4   0 1369.97 111.185   1
  -3  -4   0 1185.21 117.160   1
   3  -4   0 1373.98 116.205   1
   3   4   0 1334.49 115.970   1
   3   4   2 30.4818 12.8308   1
   3  -4  -2 14.0476 7.74339   1
   3  -4  -2 50.6993 13.5026   1
  -3  -4   2 63.3432 16.8169   5
   3  -4  -2 21.9790 21.0180   2
   3   4   2 52.9932 21.4194   2
  -3  -4   2 28.3063 14.9248   4
  -3   4  -2 23.9910 11.2667   5
   3  -4  -2 29.3548 14.8002   3
  -3   4  -2 9.80911 14.2658   4
  -3   4  -2 27.2491 10.8944   1
  -3  -4   2 23.7382 10.6641   1
  -3   4  -2 21.2838 7.98729   1
  -3  -4   2 14.6881 9.38672   1
   3   4   2 42.9658 13.1980   1
   3  -4  -4 180.909 21.8611   1
   3  -4  -4 213.296 25.2402   1
   3   4   4 175.177 28.7164   1
  -3  -4   4 203.477 32.4786   5
   3   4   4 145.268 32.4902   6
  -3   4  -4 130.645 17.5422   5
   3   4   4 163.137 32.2975   2
   3  -4  -4 187.116 36.9051   2
  -3  -4   4 161.410 21.7549   4
  -3   4  -4 148.335 18.8939   5
  -3   4  -4 169.954 29.0786   4
   3  -4  -4 176.491 30.4472   3
   3   4   4 196.871 24.8400   1
  -3   4  -4 171.202 22.0045   1
  -3  -4   4 159.898 25.7283   1
  -3  -4   6 301.174 39.9229   1
   3  -4  -6 326.929 35.8546   1
  -3   4  -6 489.192 41.5978   1
   3  -4  -6 411.486 40.0271   1
   3   4   6 368.610 44.4398   1
  -3  -4   6 318.945 39.8582   1
   3   4   6 407.366 41.5465   1
   3   4   6 377.091 46.4640   6
  -3  -4   6 353.139 46.1301   6
  -3  -4   6 400.491 46.5272   5
   3   4   6 376.179 46.6296   2
   3  -4  -6 379.601 51.3122   2
  -3  -4   6 343.108 33.3297   4
   3  -4  -6 337.410 46.5948   3
  -3   4  -6 300.074 41.7681   4
  -3   4  -6 239.423 43.2654   3
  -3  -4   8 141.650 23.1359   1
  -3  -4   8 132.949 21.8929   1
  -3   4  -8 115.194 21.2385   1
   3   4   8 98.6020 21.0894   6
  -3  -4   8 159.388 25.8203   5
  -3  -4   8 158.800 28.7303   6
   3   4   8 179.579 27.5110   2
   3  -4  -8 118.519 30.1903   2
   3  -4  -8 142.488 27.2734   3
  -3   4  -8 93.9077 20.6019   4
   3  -4  -8 102.921 20.2708   1
   3   4   8 126.391 23.2472   1
  -3   4 -10 355.344 42.0123   1
  -3  -4  10 500.006 51.5783   6
   3   4  10 362.658 43.7934   6
  -3   4 -10 328.790 42.4474   4
  -3  -4  10 445.173 46.4280   1
   3  -4 -10 420.236 43.9996   1
   3   4  10 376.928 46.4793   1
  -3  -4  12 380.376 45.2985   1
   3  -4 -12 391.968 47.8293   1
  -3  -4  12 403.840 47.6296   6
   3   4  12 404.698 44.3906   6
   3   4  12 470.278 42.8185   2
  -3   4 -12 467.118 44.7701   4
   3  -4 -12 400.612 48.8862   3
  -3   4 -12 317.486 48.4495   3
  -3  -4  14 130.732 23.5981   6
   3  -4 -14 89.0473 22.1647   2
   3   4  14 66.6301 16.8752   6
  -3  -4  14 115.109 20.8057   5
  -3   4 -14 58.1996 14.6249   4
  -3   4 -14 67.1873 20.7572   3
   3  -4 -14 109.902 23.0963   3
  -3  -4  16 176.486 32.2557   6
   3   4  16 258.938 29.0354   6
  -3  -4  16 274.700 35.6906   5
   3  -4 -16 291.589 36.3706   3
  -3   4 -16 187.195 34.8113   3
  -3  -4  18 38.1729 13.7536   6
   3   4  18 10.6370 9.27086   5
  -3  -4  18 47.6614 17.3457   5
  -3   4 -18 23.6895 9.14719   4
  -3   4 -18 11.6509 12.9185   3
   3  -4 -18 25.1681 13.1508   3
   3   4  20 15.8574 10.6425   5
  -3  -4  20 55.8344 18.9960   5
  -3  -4  20 17.3853 13.1089   6
   3   4  20 26.7693 10.4335   6
   3  -4 -20 4.28795 11.9146   3
  -3   4 -20 5.99508 13.2661   3
   3   4  22 460.571 41.6096   6
  -3  -4  22 452.366 50.1230   6
   3  -4 -22 316.229 47.0683   3
  -3  -4  22 379.959 48.2201   5
   3   4  22 345.212 40.4153   5
  -3   4 -22 462.372 56.4818   3
   3   4  24 26.0017 12.5795   5
  -3  -4  24 9.44546 13.1159   5
  -3   4 -24 24.1268 15.1212   3
  -3  -4  24 35.5098 15.2914   6
   3   4  24 19.0919 10.2578   6
   3   4  26 6.42707 10.4215   5
  -3  -4  26 42.9909 16.4160   5
  -3  -4  26 16.8300 11.1298   6
   3   4  26 18.0660 10.3580   6
   3  -4 -26 16.5125 9.78763   3
  -3  -4  28 7.38668 11.4909   5
   3   5 -25 4905.44 381.119   3
  -3   5  23 540.573 52.0076   5
  -3  -5 -23 583.320 52.7864   4
   3   5 -23 553.353 61.4704   2
   3   5 -23 554.697 54.1546   3
   3  -5  23 431.887 56.4749   6
   3   5 -21 174.441 32.5139   2
   3  -5  21 162.616 28.4301   2
   3  -5  21 115.379 25.9036   6
   3   5 -21 143.001 24.8078   3
  -3  -5 -21 136.518 20.4295   4
   3  -5  19 7358.28 593.057   6
  -3   5  19 7601.59 586.631   5
  -3  -5 -19 8169.18 586.367   4
   3   5 -19 7412.03 588.824   3
   3  -5  19 6997.42 592.740   2
  -3   5  17 12694.8 984.400   5
  -3  -5 -17 12803.9 982.991   4
   3   5 -17 14291.6 1006.15   2
   3   5 -17 11556.9 985.687   3
   3  -5  17 14055.8 990.914   6
   3  -5  15 28022.4 2086.28   6
  -3   5  15 31076.5 2087.97   5
   3   5 -15 26431.4 2107.83   2
   3   5 -15 27355.3 2089.44   3
   3  -5  15 21495.4 2085.19   2
  -3  -5 -15 29684.8 2084.65   4
  -3   5  13 2053.55 164.049   5
   3   5 -13 2111.29 169.126   3
   3  -5  11 221.017 31.9184   6
  -3   5  11 376.212 44.6848   5
  -3  -5 -11 239.424 29.0723   5
   3   5 -11 240.664 54.6551   2
   3  -5  11 207.062 37.1587   2
  -3  -5 -11 212.711 34.9904   4
  -3   5  11 250.515 35.2793   4
   3   5 -11 336.935 45.6229   3
   3  -5   9 8879.72 632.226   1
  -3   5   9 8902.11 627.398   1
   3  -5   9 8040.97 631.518   6
  -3  -5  -9 8110.77 628.677   5
   3   5  -9 8770.48 671.110   2
  -3  -5  -9 6480.25 633.652   4
   3   5  -9 9746.66 657.913   3
  -3   5   9 7320.70 633.495   4
   3  -5   9 8494.55 639.491   2
  -3  -5  -7 5428.71 416.255   1
  -3   5   7 5390.84 409.563   1
   3  -5   7 5678.08 416.073   1
   3  -5   7 5533.78 418.449   6
  -3   5   7 7197.22 452.696   5
  -3  -5  -7 5310.97 417.688   5
   3   5  -7 6147.55 456.361   2
  -3  -5  -7 3914.31 417.462   4
   3   5  -7 6772.63 448.103   3
  -3   5   7 4528.50 418.521   4
   3  -5   7 5542.90 423.760   2
  -3  -5  -5 73595.9 5904.61   1
   3   5  -5 84989.7 5910.83   1
  -3   5   5 82944.5 5899.08   1
   3  -5   5 74451.7 5902.77   1
  -3   5   5 71384.7 5899.89   6
   3  -5   5 78553.1 5909.55   6
  -3   5   5 100316. 5945.64   5
  -3  -5  -5 80173.2 5913.01   4
   3   5  -5 90257.4 5937.42   3
  -3   5   5 76668.2 5911.58   4
   3  -5   5 73924.8 5915.39   2
  -3   5   3 2331.45 172.542   1
  -3   5   3 1908.18 177.400   6
   3  -5   3 2069.54 181.247   6
  -3   5   3 1841.59 200.404   5
  -3  -5  -3 2255.51 185.172   5
  -3  -5  -3 2279.88 183.529   4
   3   5  -3 1639.02 190.708   3
  -3  -5  -3 2334.10 180.069   1
   3   5  -3 2105.57 180.280   1
   3   5  -1 1920.82 162.475   1
  -3  -5  -1 2000.78 161.512   1
  -3   5   1 1990.78 153.556   1
   3  -5   1 1863.32 162.087   6
  -3   5   1 1829.93 181.662   5
  -3  -5  -1 1754.39 167.633   5
   3   5  -1 1923.58 178.065   2
  -3  -5  -1 2103.09 163.460   4
  -3   5   1 1835.89 168.432   4
   3  -5   1 2460.87 180.109   2
  -3   5  -1 1936.70 153.094   1
   3  -5  -1 2243.76 181.200   2
  -3  -5   1 2064.74 168.837   5
  -3   5  -1 2398.20 177.238   5
   3   5   1 1888.42 173.804   2
  -3  -5   1 2001.71 160.502   4
  -3   5  -1 1915.80 167.001   4
   3  -5  -1 1751.00 166.087   3
   3   5   1 2004.24 162.021   1
   3  -5  -1 1963.58 154.387   1
  -3  -5   1 1877.47 159.763   1
  -3  -5   3 2183.37 173.311   1
   3  -5  -3 1978.15 166.513   1
   3   5   3 2381.34 176.628   1
  -3   5  -3 2199.91 168.723   1
   3   5   3 2140.84 183.483   6
  -3   5  -3 2392.89 177.086   5
  -3  -5   3 2354.16 184.057   5
   3   5   3 2079.43 186.320   2
  -3  -5   3 2108.75 171.131   4
   3  -5  -3 1935.59 179.416   3
  -3   5  -3 2068.35 179.670   4
   3  -5  -3 2237.23 192.672   2
   3  -5  -5 80794.5 5933.95   1
  -3  -5   5 77836.2 5939.09   1
  -3   5  -5 78027.3 5935.56   1
   3   5   5 81521.7 5949.34   6
  -3  -5   5 79656.5 5947.52   5
   3   5   5 87484.3 5952.53   2
  -3  -5   5 79531.5 5935.08   4
   3  -5  -5 74737.4 5947.05   3
  -3   5  -5 77324.4 5952.28   3
   3  -5  -5 65203.0 5952.17   2
  -3  -5   7 5045.48 414.199   1
   3  -5  -7 5587.44 412.046   1
  -3   5  -7 5602.23 415.403   1
   3   5   7 5328.37 421.854   6
  -3  -5   7 5402.70 425.018   6
  -3  -5   7 5028.81 420.943   5
   3   5   7 5602.72 423.587   2
  -3   5  -7 4706.40 416.639   4
   3  -5  -7 5100.65 422.424   3
  -3   5  -7 5640.04 427.566   3
   3  -5  -7 6903.38 436.255   2
   3  -5  -9 8111.23 653.448   1
  -3  -5   9 8763.68 660.285   6
   3   5   9 8146.30 656.126   6
  -3  -5   9 8275.96 657.883   5
   3   5   9 8667.74 656.390   2
  -3   5  -9 8043.58 653.905   4
   3  -5  -9 8317.86 659.733   3
   3  -5  -9 11380.2 669.540   2
  -3   5  -9 8543.29 663.750   3
   3   5  11 250.209 30.8724   6
  -3  -5  11 234.250 32.1997   6
   3   5  11 228.677 29.2335   2
   3  -5 -11 295.462 37.0479   2
  -3  -5  11 179.591 29.5022   5
  -3   5 -11 223.962 28.7927   4
   3  -5 -11 187.968 32.4376   3
  -3   5 -11 198.757 34.1068   3
  -3  -5  13 1594.63 148.380   6
   3   5  13 1728.85 145.456   6
  -3   5 -13 1920.45 145.979   4
  -3  -5  13 1849.60 149.283   5
   3  -5 -13 1921.97 148.752   2
  -3   5 -13 1621.93 151.960   3
   3  -5 -13 1674.01 151.002   3
  -3   5 -15 24768.4 1865.34   4
  -3   5 -15 24316.6 1878.01   3
   3   5  17 10838.7 879.590   5
   3   5  17 11878.5 879.317   6
  -3  -5  17 12413.6 886.766   6
  -3   5 -17 10454.5 889.429   3
  -3  -5  17 12171.5 887.215   5
  -3  -5  19 7961.37 594.649   5
   3   5  19 7532.94 586.804   5
   3  -5 -19 8009.32 595.299   3
   3   5  19 7492.73 584.641   6
  -3  -5  19 7468.05 592.555   6
   3   5  21 166.769 22.0388   5
  -3  -5  21 163.017 27.8839   5
  -3  -5  21 155.249 25.8912   6
   3   5  21 174.304 21.8073   6
   3  -5 -21 127.328 27.0678   3
   3   5  23 564.503 49.8092   6
  -3  -5  23 544.723 56.4095   6
  -3  -5  23 377.038 53.7011   5
   3   5  23 450.316 49.4643   5
   3  -5 -23 545.077 58.4379   3
  -3   5 -23 634.336 63.4766   3
  -3  -5  25 3005.41 245.063   5
   3   6 -20 15.0416 14.4324   2
   3  -6  20 11.3962 12.2277   6
   3   6 -20 3.04520 9.13023   3
  -3  -6 -20 7.59699 9.64870   4
  -3   6  20 2.60649 7.19407   5
   3   6 -18 41.0413 21.3184   2
   3  -6  18 27.6540 16.8480   2
   3  -6  18 18.6499 12.1615   6
   3   6 -18 21.1223 12.8986   3
  -3   6  18 29.6014 11.9568   5
   3  -6  16 328.695 42.7156   6
  -3   6  16 447.379 45.7846   5
  -3  -6 -16 421.440 44.8770   4
   3   6 -16 417.613 58.4937   2
   3   6 -16 369.875 45.9897   3
   3  -6  16 381.375 48.2090   2
  -3  -6 -14 278.818 36.5902   4
   3  -6  14 181.868 34.7728   2
   3   6 -14 279.514 50.2576   2
   3   6 -14 337.889 40.7411   3
  -3   6  14 223.708 35.8702   4
   3  -6  14 327.274 36.0754   6
   3   6 -12 98.8589 36.8055   2
  -3   6  12 51.6478 15.3382   4
   3  -6  12 40.2796 13.7291   6
  -3   6  12 79.0287 20.1268   5
  -3  -6 -12 52.5314 17.9337   4
  -3  -6 -10 254.551 30.2329   5
   3  -6  10 179.954 37.6785   2
   3   6 -10 237.678 49.5577   2
  -3   6  10 281.464 36.1472   4
   3  -6  10 291.313 35.0080   6
  -3  -6 -10 286.662 36.9172   4
  -3   6  10 299.464 42.1594   5
  -3  -6  -8 187.295 24.8764   5
   3  -6   8 145.248 33.0351   2
  -3  -6  -8 179.952 29.4973   4
  -3   6   8 179.013 34.4100   5
  -3   6   8 139.555 25.3723   4
   3  -6   8 118.841 24.1350   6
  -3  -6  -6 583.742 60.5402   5
  -3   6   6 817.862 83.8613   5
   3   6  -6 612.405 82.0802   2
  -3  -6  -6 695.260 63.8878   4
  -3   6   6 541.594 61.1676   4
   3  -6   6 689.327 75.3455   2
  -3  -6  -4 122.998 21.2541   5
   3  -6   4 58.3415 28.0647   2
   3   6  -4 98.1452 31.7263   2
  -3   6   4 91.8066 19.8162   4
   3  -6   4 103.031 21.3255   6
  -3  -6  -2 216.780 28.8955   5
   3   6  -2 109.492 32.8144   2
   3  -6   2 190.733 41.3728   2
  -3  -6  -2 164.701 25.0027   4
  -3   6   2 98.9468 33.7425   5
  -3   6   2 186.139 28.4771   4
   3  -6   2 175.575 27.2752   6
   3   6   0 648.095 73.0634   6
  -3   6   0 655.611 82.1867   5
  -3  -6   0 829.897 72.5384   5
   3   6   0 669.948 75.8865   2
  -3  -6   0 749.991 65.6244   4
  -3   6   0 629.993 69.1912   4
   3  -6   0 598.591 86.0733   2
  -3  -6   2 122.215 20.9378   4
   3   6   2 124.566 27.9063   2
  -3   6  -2 205.697 27.9093   4
   3  -6  -2 165.280 26.1775   3
   3   6   2 167.260 27.2293   6
   3  -6  -4 134.936 35.1653   2
  -3   6  -4 77.7083 21.2811   3
   3   6   4 63.0526 17.7039   6
  -3  -6   4 95.0025 18.9009   5
  -3   6  -4 66.5699 17.4893   4
   3   6   6 612.295 54.1187   6
   3   6   6 612.097 56.8318   2
  -3  -6   6 565.520 51.4859   5
  -3   6  -6 520.193 48.7961   4
  -3   6  -6 583.600 55.8844   3
  -3  -6   8 146.829 24.5043   6
   3  -6  -8 93.1791 29.8913   2
   3   6   8 117.717 24.7411   2
  -3  -6   8 138.101 23.7173   5
   3   6   8 151.466 23.7429   6
   3  -6  -8 192.240 26.9180   3
  -3   6  -8 130.317 25.6979   3
  -3  -6  10 283.944 35.2936   6
  -3  -6  10 252.382 33.5540   5
   3  -6 -10 225.705 40.6798   2
  -3   6 -10 260.326 31.5614   4
   3  -6 -10 280.850 34.3753   3
  -3   6 -10 275.628 37.3805   3
  -3  -6  12 90.9015 18.2324   6
  -3   6 -12 45.9930 13.6567   4
   3  -6 -12 70.4893 16.9096   3
  -3   6 -12 69.6259 19.1963   3
  -3  -6  12 65.6287 15.6294   5
   3   6  12 80.1447 16.6280   6
   3   6  14 247.578 29.6878   6
  -3  -6  14 231.151 31.3602   6
   3  -6 -14 211.326 31.2627   3
  -3   6 -14 278.793 36.1138   3
  -3  -6  14 292.462 33.3252   5
  -3  -6  16 347.437 41.2228   6
   3   6  16 399.379 39.3444   6
  -3  -6  16 379.583 42.3470   5
   3  -6 -16 385.593 44.1594   3
  -3   6 -16 330.327 43.5965   3
   3   6  18 23.4092 8.48764   6
   3   6  18 29.6998 10.2274   5
   3  -6 -18 25.4506 11.8561   3
  -3   6 -18 22.0501 12.3028   3
  -3  -6  20 14.9276 12.0085   5
   3   6  20-1.85219 7.54287   6
  -3  -6  20 16.4906 10.6137   6
   3  -6 -20 3.56509 7.25976   3
  -3  -6  22 134.674 25.7795   5
   3  -7  17 5884.98 457.828   6
   3   7 -15 15185.8 1002.43   2
  -3   7  15 13901.7 985.148   4
  -3   7  15 13857.8 981.439   5
  -3   7  13 258.619 31.2807   5
   3   7 -13 153.742 40.3344   2
   3  -7  13 204.106 32.9530   2
  -3   7  13 204.007 29.1582   4
   3  -7  13 189.346 27.0964   6
  -3  -7 -13 107.468 24.7938   4
   3  -7  11 259.078 37.4704   2
   3   7 -11 167.910 46.2154   2
  -3   7  11 221.733 29.5604   4
   3  -7  11 175.666 27.4473   6
  -3  -7 -11 154.980 28.3637   4
  -3   7  11 267.664 34.5091   5
   3  -7   9 2930.09 247.839   6
  -3   7   9 3747.59 263.482   5
  -3  -7  -9 2928.60 243.745   5
   3   7  -9 3666.89 278.679   2
  -3  -7  -9 3470.46 251.083   4
  -3   7   9 2857.26 247.036   4
   3  -7   9 3135.88 260.097   2
   3  -7   7 2129.33 182.749   6
  -3  -7  -7 2240.73 178.632   5
  -3  -7  -7 2404.86 183.223   4
   3   7  -7 2506.08 205.962   2
  -3   7   7 1930.70 180.133   4
   3  -7   7 1853.03 193.871   2
   3  -7   5 29130.2 2314.50   6
  -3   7   5 35913.5 2339.34   5
  -3  -7  -5 30876.0 2311.11   5
   3   7  -5 34350.3 2335.17   2
  -3  -7  -5 31121.9 2312.55   4
  -3   7   5 28222.0 2313.19   4
   3  -7   5 28629.2 2333.45   2
  -3  -7  -3 601.935 59.5786   4
  -3   7   3 545.983 77.9190   5
   3   7  -3 565.681 71.5365   2
   3  -7   3 467.054 78.9029   2
  -3  -7  -3 748.789 62.7782   5
   3  -7   3 509.038 60.4314   6
   3   7  -1 294.316 46.0713   2
  -3  -7  -1 438.943 42.2551   5
  -3   7   1 301.471 40.1576   4
   3   7  -1 365.886 45.3405   6
   3   7   1 287.559 37.0190   6
   3   7   1 261.762 39.0383   2
  -3  -7   1 325.637 36.0878   5
  -3   7  -1 297.865 36.7951   4
  -3   7  -1 285.911 38.6419   3
   3   7   3 515.562 55.9079   6
  -3  -7   3 640.043 57.3120   5
  -3   7  -3 565.209 56.0117   4
  -3   7  -3 539.472 59.6789   3
   3   7   3 381.432 56.7336   2
   3  -7  -3 452.276 73.6789   2
  -3  -7   5 31402.1 2261.66   5
  -3   7  -5 27744.3 2258.76   4
   3  -7  -5 32720.4 2263.21   3
  -3   7  -5 29970.9 2265.42   3
   3  -7  -5 27515.7 2278.49   2
   3   7   5 28401.6 2265.10   2
   3   7   7 1856.01 168.300   6
  -3   7  -7 2034.69 168.425   4
   3  -7  -7 2116.31 184.211   2
  -3   7  -7 2071.32 174.264   3
   3  -7  -7 2385.98 173.348   3
   3   7   9 2635.07 216.576   6
  -3   7  -9 2510.74 215.904   4
   3  -7  -9 2733.62 221.342   3
  -3   7  -9 2804.50 223.130   3
  -3  -7   9 3029.33 221.035   5
  -3  -7  11 223.507 28.9584   6
   3   7  11 209.616 26.4833   6
   3  -7 -11 181.528 27.6260   3
  -3   7 -11 198.658 30.3532   3
  -3  -7  11 285.784 30.6489   5
  -3  -7  13 275.649 30.2034   6
   3   7  13 213.101 26.2517   6
   3  -7 -13 202.876 28.0251   3
  -3   7 -13 195.439 30.6003   3
  -3  -7  13 248.708 30.0207   5
  -3  -7  15 13360.8 1027.33   6
   3   7  15 12888.2 1023.63   6
  -3  -7  15 14642.1 1030.06   5
  -3  -7  17 6056.21 437.380   5
   3  -7 -17 5286.06 433.479   3
  -3   8  12 85.5679 19.1301   5
  -3  -8 -10 241.367 32.3862   4
  -3   8  10 390.195 42.4578   5
   3   8  -8 457.052 61.4562   2
  -3   8   6 141.480 23.8382   4
   3   8  -6 242.746 39.2316   2
   3  -8   6 244.786 42.3422   2
  -3  -8  -6 197.778 24.0736   5
  -3   8   4 51.2913 13.9352   4
   3   8  -4 94.7730 24.4915   2
   3  -8   4 91.9074 32.2139   2
  -3  -8  -4 71.9548 13.5491   5
   3   8  -4 68.0935 18.6308   6
  -3   8   2 65.6438 16.1076   4
   3   8  -2 67.6908 21.2990   2
   3  -8   2 57.3939 33.1479   2
  -3  -8  -2 84.2609 15.3668   5
   3   8  -2 68.9660 19.1413   6
   3   8   0 807.694 73.2942   6
   3   8   0 599.940 72.4016   2
  -3  -8   0 772.685 68.6065   5
  -3   8   0 762.556 71.1744   4
  -3   8  -2 38.5455 13.3325   4
   3  -8  -2 75.3477 33.4738   2
   3   8   2 38.0693 17.8883   2
   3   8   2 80.2838 17.0218   6
  -3   8  -4 54.0810 13.5761   4
  -3   8  -4 44.5952 14.9322   3
  -3  -8   4 86.0602 15.7518   5
   3   8   4 56.8274 14.5691   6
  -3   8  -6 182.651 28.0679   3
   3   8   6 153.442 22.4035   6
  -3  -8   6 220.440 25.4996   5
   3   8   8 220.077 27.2503   6
  -3   8  -8 286.038 33.6816   3
  -3  -8   8 265.831 30.0721   5
   3  -8 -10 310.685 32.8529   3
  -3  -8  10 248.148 31.8350   5
  -3  -8  12 86.6745 17.3621   5
   4   0   0 278133. 20848.7   6
  -4   0   0 289669. 20856.4   5
   4   0   0 285280. 20858.5   2
  -4   0   0 298254. 20861.3   4
   4   0   0 249179. 20853.5   3
   4   0   0 270466. 20862.5   1
  -4   0   0 271844. 20860.4   1
  -4   0  -2 9161.61 685.259   1
   4   0   2 8348.51 669.022   6
   4   0  -2 8224.89 668.363   6
  -4   0  -2 8482.88 673.199   5
  -4   0   2 9083.66 679.079   5
   4   0   2 8638.10 678.014   2
  -4   0  -2 8541.16 678.887   4
  -4   0   2 10152.2 683.807   4
   4   0  -2 9250.89 677.797   3
   4   0   2 7931.26 671.930   3
  -4   0   2 8839.47 682.577   1
   4   0   2 8761.71 684.956   1
   4   0  -2 9339.93 685.520   1
  -4   0  -2 8713.74 681.366   1
  -4   0  -4 16985.1 1245.31   1
  -4   0   4 17751.4 1250.79   1
   4   0   4 15502.3 1230.36   6
  -4   0  -4 15571.3 1233.43   5
  -4   0   4 16821.2 1241.37   5
   4   0  -4 18769.8 1246.80   2
   4   0   4 14344.6 1236.95   2
  -4   0  -4 14293.4 1237.96   4
   4   0  -4 15805.2 1238.74   3
  -4   0   4 17527.0 1244.25   1
  -4   0  -4 17283.8 1245.79   1
   4   0  -4 16333.5 1244.81   1
   4   0   6 794.749 87.2438   1
  -4   0  -6 990.693 92.8769   1
   4   0  -6 899.104 91.1107   1
  -4   0   6 999.117 89.0673   1
  -4   0  -6 835.342 87.3263   1
   4   0   6 851.076 91.3540   1
  -4   0   6 863.084 91.4095   1
   4   0   6 970.450 80.8760   6
   4   0  -6 747.008 77.8469   6
  -4   0   6 854.435 84.4518   5
  -4   0  -6 656.797 75.8833   5
   4   0  -6 936.940 92.4292   2
  -4   0   6 961.212 88.1409   4
   4   0  -6 746.056 81.7747   3
  -4   0  -6 936.724 87.4623   3
  -4   0  -8 5408.83 435.484   1
   4   0  -8 5676.82 435.076   1
  -4   0   8 5588.05 428.318   1
   4   0  -8 5404.14 431.766   1
   4   0   8 5684.28 433.064   1
   4   0   8 5546.70 438.815   1
  -4   0   8 5757.32 438.506   1
  -4   0  -8 5746.84 430.526   1
   4   0   8 5187.17 423.068   6
  -4   0   8 6116.00 430.689   5
  -4   0  -8 4769.27 418.249   5
   4   0  -8 5425.77 435.164   2
  -4   0  -8 5017.23 427.324   4
  -4   0   8 5402.28 428.162   4
   4   0  -8 5516.02 427.043   3
   4   0   8 5119.57 423.499   2
  -4   0  -8 5632.10 433.816   3
   4   0 -10 139649. 10441.0   1
  -4   0  10 136893. 10434.4   1
  -4   0 -10 155924. 10449.2   1
   4   0 -10 139405. 10441.0   1
   4   0  10 129008. 10438.0   1
   4   0  10 150822. 10448.4   1
  -4   0 -10 127090. 10436.1   1
  -4   0  10 135534. 10446.2   1
   4   0  10 134696. 10433.9   6
  -4   0  10 135617. 10428.7   6
  -4   0  10 140671. 10439.6   5
  -4   0 -10 138905. 10427.1   5
   4   0 -10 145977. 10448.8   2
  -4   0 -10 139345. 10438.8   4
  -4   0  10 136516. 10437.5   4
   4   0 -10 131179. 10434.8   3
   4   0  10 149844. 10435.2   2
   4   0 -12 19660.2 1577.94   1
  -4   0 -12 23537.1 1588.38   1
  -4   0  12 19269.6 1571.34   1
   4   0 -12 20945.7 1578.01   1
   4   0  12 19139.9 1575.14   1
   4   0  12 19776.7 1582.98   1
  -4   0 -12 19142.3 1573.79   1
  -4   0  12 19071.8 1567.93   6
  -4   0  12 24578.7 1584.53   5
   4   0 -12 22127.4 1588.43   2
  -4   0 -12 23826.8 1576.97   4
   4   0 -12 20434.5 1575.16   3
   4   0  12 21208.1 1571.79   2
  -4   0  14 21219.8 1624.68   1
   4   0 -14 21837.8 1631.91   1
  -4   0 -14 23088.3 1638.47   1
   4   0 -14 21551.9 1629.85   1
   4   0  14 20004.7 1634.26   1
  -4   0 -14 18871.8 1624.86   1
   4   0  14 14042.7 1623.12   6
  -4   0  14 20370.1 1621.84   6
  -4   0  14 27186.3 1641.48   5
   4   0  14 22207.4 1619.75   5
   4   0 -14 17988.4 1635.24   2
  -4   0 -14 25478.6 1630.27   4
   4   0 -14 22161.3 1630.49   3
  -4   0  14 23064.8 1632.17   4
  -4   0 -14 29200.5 1671.73   3
   4   0  14 23940.1 1625.94   2
  -4   0 -16 971.149 89.9663   1
  -4   0  16 960.897 88.2118   1
  -4   0  16 881.866 74.9281   1
   4   0 -16 725.007 76.8594   1
   4   0  16 733.182 77.9696   1
   4   0  16 702.676 80.3806   1
  -4   0 -16 771.155 76.3758   1
  -4   0  16 651.360 71.5081   6
   4   0  16 951.517 72.8265   5
  -4   0  16 897.323 86.0762   5
  -4   0  16 1019.12 85.3240   4
   4   0 -16 853.001 80.3442   3
   4   0  16 920.840 74.4539   2
  -4   0 -16 970.179 112.028   3
  -4   0 -18 692.854 83.0238   1
   4   0 -18 938.997 82.3946   1
   4   0 -18 783.841 77.6191   1
  -4   0  18 829.453 72.7829   1
   4   0  18 697.067 75.2626   1
   4   0  18 719.307 79.8903   1
  -4   0 -18 675.911 73.7900   1
  -4   0  18 705.818 72.2965   6
   4   0  18 739.623 73.2364   6
   4   0  18 728.764 72.2685   5
  -4   0  18 660.234 77.8215   5
   4   0 -18 738.305 81.1191   2
  -4   0 -18 827.819 76.4607   4
   4   0 -18 967.983 83.4835   3
   4   0  18 830.156 71.9193   2
  -4   0 -18 563.113 90.5005   3
   4   0 -20 28227.7 1784.45   1
  -4   0  20 23666.0 1768.90   1
  -4   0  20 25412.9 1774.60   6
   4   0  20 25013.6 1767.30   6
  -4   0  20 25876.6 1780.40   5
   4   0  20 15650.7 1766.08   5
  -4   0 -20 24673.2 1777.02   4
   4   0 -20 27360.8 1779.96   2
   4   0 -20 21390.9 1775.41   3
  -4   0  20 24338.1 1781.70   4
  -4   0 -20 20113.1 1789.21   3
   4   0  20 22754.0 1765.38   2
   4   0  22 18697.2 1295.66   6
  -4   0  22 20936.9 1309.75   5
  -4   0 -22 16487.5 1303.85   4
  -4   0 -22 18844.1 1317.75   3
  -4   0  22 15711.7 1308.76   4
   4   0  22 18163.5 1297.87   2
  -4   0  24 9839.77 652.568   5
   4   0 -24 9785.49 651.760   2
  -4   0 -24 8866.41 656.355   3
   4   0 -24 7981.25 650.222   3
   4   0  24 8683.85 640.774   6
  -4   0 -26 146.649 23.4720   4
   4   0 -26 128.942 23.0575   3
   4   0  26 131.130 17.5227   6
  -4   0 -28 544.309 55.2107   3
   4   0 -28 611.809 56.1068   3
  -4   0 -28 492.240 51.6186   4
  -4   0  28 574.556 53.8229   5
  -4   0 -30 3213.73 254.869   3
  -4   1  27 12.7883 8.53199   5
  -4  -1 -27 14.9190 9.71712   4
  -4  -1 -27 20.4077 9.50644   3
   4   1 -27 6.33763 9.14956   3
   4  -1  27 5.13619 6.56174   6
   4  -1  25 13.9091 7.69180   6
  -4   1  25 2.96962 9.90495   5
  -4  -1 -25 16.0978 10.3938   4
   4   1 -25 7.24857 14.4630   2
  -4   1  25 10.9249 18.7265   4
  -4  -1 -25 18.0390 12.5163   3
   4   1 -25 7.43423 11.5850   3
   4  -1  23 26.7852 9.39830   6
  -4   1  23 35.4011 12.6732   5
   4   1 -23 45.1619 18.4985   2
   4  -1  23 33.8727 15.0796   2
  -4  -1 -23 49.9527 18.7521   4
  -4  -1 -23 16.4340 12.4114   3
   4   1 -23 21.2769 13.8698   3
   4  -1  21 25.1118 10.3203   6
  -4  -1 -21 18.8228 15.7542   4
   4   1 -21 38.0037 15.9018   3
   4  -1  21 19.3771 12.3208   2
   4   1 -21 37.6031 20.3786   2
   4   1 -19 229.111 35.0216   1
   4  -1  19 240.474 33.4222   1
  -4  -1 -19 213.950 30.9166   1
   4  -1  19 319.421 32.6476   6
  -4   1  19 357.466 43.2900   5
   4   1 -19 285.831 43.0006   2
  -4   1  19 389.882 52.4301   4
  -4  -1 -19 286.717 39.5610   3
   4  -1  19 310.445 35.2592   2
   4   1 -19 282.664 41.0824   3
   4   1 -17 131.994 25.5955   1
  -4  -1 -17 184.113 36.0978   1
   4  -1  17 171.105 27.2052   1
  -4   1  17 171.357 22.3313   6
   4   1 -17 155.076 34.1463   2
   4  -1  17 146.002 24.5103   2
  -4   1  17 161.382 22.1681   1
   4   1 -17 206.309 32.5194   1
   4  -1  17 107.728 28.7600   1
  -4  -1 -17 125.086 23.0534   1
  -4   1  17 215.140 33.0626   5
  -4   1  17 220.339 38.7585   4
  -4  -1 -17 145.094 28.5538   4
  -4  -1 -17 126.887 29.8515   3
   4   1 -17 110.920 26.3898   3
  -4  -1 -15 122.443 30.7140   1
   4  -1  15 124.830 23.6035   1
   4   1 -15 67.9545 18.4280   1
   4  -1  15 133.225 21.5110   6
  -4   1  15 77.6993 15.7832   6
   4   1 -15 109.360 29.3869   2
  -4  -1 -15 104.500 19.1213   1
  -4   1  15 108.985 18.7032   1
   4   1 -15 114.585 25.0138   1
   4  -1  15 118.019 27.5840   1
  -4   1  15 102.328 25.3757   5
   4  -1  15 66.6858 14.7399   5
  -4  -1 -15 97.8271 25.0175   4
  -4  -1 -15 87.1186 28.4216   3
   4   1 -15 153.069 27.5458   3
   4   1 -13 40.2968 14.7649   1
   4  -1  13 25.2610 13.2612   1
  -4  -1 -13 37.6426 18.9245   1
   4  -1  13 24.4812 15.4184   1
  -4   1  13 42.0442 18.1297   1
  -4  -1 -13 33.2323 13.9868   1
   4   1 -13 25.8370 15.0402   1
  -4   1  13 29.1191 9.28391   6
   4  -1  13 36.1693 14.2727   6
  -4  -1 -13 21.3152 10.2849   5
   4  -1  13 31.4625 16.5812   2
   4   1 -13 46.8691 23.7026   2
   4  -1  13 27.6585 10.1440   5
  -4   1  13 22.5962 15.7264   5
  -4   1  13 20.4462 17.1332   4
  -4  -1 -13 36.4042 16.2714   4
  -4  -1 -13 16.9958 18.8115   3
   4   1 -13 34.8514 15.5185   3
   4   1 -11 290.481 37.7866   1
  -4   1  11 243.818 31.6842   1
  -4  -1 -11 207.391 38.5772   1
   4  -1  11 273.622 36.2943   1
   4   1 -11 278.264 39.6402   1
  -4  -1 -11 287.207 36.1945   1
  -4   1  11 295.560 43.7771   1
   4  -1  11 346.097 43.1130   6
   4  -1  11 272.037 28.8117   5
  -4  -1 -11 257.378 32.1026   5
   4   1 -11 298.600 49.2975   2
  -4   1  11 304.509 41.6848   5
  -4  -1 -11 246.637 36.2455   4
   4   1 -11 297.358 37.5198   3
  -4   1  11 267.385 38.6659   4
   4  -1  11 290.779 37.5487   2
  -4  -1 -11 224.575 47.8244   3
  -4   1   9 457.984 49.3570   1
  -4  -1  -9 478.232 60.3397   1
   4   1  -9 485.326 55.1561   1
   4   1  -9 526.104 58.7005   1
   4  -1   9 589.282 66.8650   1
  -4   1   9 491.508 62.2154   1
  -4  -1  -9 409.063 50.9325   1
   4  -1   9 464.453 61.9723   6
   4  -1   9 538.553 44.7174   5
   4   1  -9 556.670 64.9150   2
  -4  -1  -9 449.056 53.0975   4
  -4   1   9 465.932 55.1990   4
   4   1  -9 401.017 49.4313   3
  -4  -1  -9 553.203 63.9747   3
   4  -1   9 524.165 53.1363   2
   4  -1   7 524.919 65.4882   1
  -4   1   7 502.009 64.4372   1
   4  -1   7 272.613 57.5168   6
  -4   1   7 537.942 57.6552   5
  -4  -1  -7 445.628 53.6329   5
   4   1  -7 713.894 70.7481   2
  -4  -1  -7 504.524 56.7142   4
   4  -1   7 526.198 56.6191   2
  -4  -1  -7 658.645 62.4634   3
   4  -1   7 568.678 59.2526   1
   4   1  -7 617.435 64.7899   1
  -4   1   7 499.166 54.7676   1
   4   1  -7 586.204 65.4573   1
   4  -1   5 750.953 80.3267   1
  -4   1   5 857.845 79.2008   1
   4   1  -5 867.706 84.1610   1
  -4  -1  -5 733.159 84.3849   1
   4   1  -5 968.221 88.8727   1
  -4  -1  -5 769.587 81.9910   1
   4  -1   5 703.522 84.1991   1
  -4   1   5 846.981 87.8311   1
   4   1  -5 682.361 78.2863   6
   4  -1   5 604.684 81.8451   6
  -4   1   5 655.051 75.2133   5
  -4  -1  -5 828.080 76.8023   5
   4   1  -5 983.497 89.9666   2
  -4  -1  -5 721.887 75.7302   4
  -4  -1  -5 881.770 69.6137   3
  -4   1   5 681.082 80.7560   4
  -4  -1  -5 860.823 76.3246   3
   4  -1   5 797.064 77.7934   2
   4  -1   3 109.298 26.0190   1
   4   1  -3 95.6723 23.3272   1
   4  -1   3 113.362 24.6263   1
  -4  -1  -3 105.453 24.6958   1
  -4   1   3 77.5027 23.6558   1
  -4   1   3 67.0485 18.5008   1
  -4  -1  -3 59.9082 20.7465   1
   4  -1   3 97.7386 27.6861   6
  -4  -1  -3 137.883 26.6014   5
   4   1  -3 84.7574 23.0455   6
   4   1  -3 92.0146 25.1958   2
   4  -1   3 71.7955 20.8984   2
  -4   1   3 71.8908 19.5647   5
  -4   1   3 114.417 26.0089   4
  -4  -1  -3 59.8057 17.0953   4
   4   1  -3 93.7122 18.7282   3
  -4  -1  -3 73.5914 13.8850   3
  -4  -1  -3 71.7501 18.7065   3
  -4  -1  -1 580.417 68.0885   1
  -4   1   1 634.344 70.8146   1
   4  -1   1 551.925 68.1457   1
   4   1  -1 617.338 69.8133   1
   4   1  -1 619.926 67.7605   6
  -4  -1  -1 630.816 67.3170   5
  -4   1   1 778.608 67.5459   5
   4   1  -1 633.052 70.3243   2
  -4   1   1 690.625 73.6892   4
  -4  -1  -1 644.594 63.7792   4
   4   1  -1 485.181 57.3719   3
  -4  -1  -1 561.431 54.7126   3
   4  -1   1 813.736 71.5392   3
  -4   1   1 643.804 67.6022   1
   4  -1   1 833.245 75.6166   1
   4   1  -1 529.998 67.9131   1
  -4  -1  -1 669.433 71.2304   1
  -4   1  -1 662.118 69.9575   1
  -4  -1   1 652.074 70.6829   1
   4   1   1 601.627 66.8605   1
   4  -1  -1 615.930 70.1740   1
   4   1   1 539.859 62.7463   6
   4  -1  -1 771.818 64.3819   6
  -4   1  -1 655.935 61.6014   5
   4  -1  -1 584.334 64.5749   2
   4   1   1 708.405 71.3826   2
  -4   1  -1 681.929 71.5900   4
  -4  -1   1 619.318 63.8333   4
   4  -1  -1 472.100 63.1759   3
   4   1   1 516.062 55.1258   3
  -4  -1   1 555.442 67.5252   1
   4   1   1 668.086 73.2409   1
   4  -1  -1 648.348 67.1515   1
  -4   1  -1 628.296 66.7136   1
   4  -1  -3 108.410 14.4789   6
   4  -1  -3 114.898 19.2918   6
  -4  -1   3 153.136 26.9432   5
   4   1   3 90.8221 22.5934   6
  -4   1  -3 76.9786 17.2878   5
   4   1   3 100.604 24.2201   1
   4  -1  -3 127.710 26.3533   1
  -4   1  -3 101.371 23.0263   1
  -4  -1   3 171.138 31.7229   1
  -4   1  -3 77.0326 21.5931   1
  -4  -1   3 93.7098 26.7506   1
   4  -1  -3 117.584 24.5671   2
   4   1   3 126.156 28.1006   2
  -4  -1   3 117.302 22.2297   4
   4  -1  -3 133.201 25.4717   3
   4  -1  -3 93.6312 25.1770   1
   4   1   3 112.209 27.6843   1
   4   1   5 847.914 88.4814   1
  -4  -1   5 875.098 85.6722   1
   4  -1  -5 939.082 89.5614   1
  -4   1  -5 924.572 87.0810   1
   4  -1  -5 963.450 85.9861   1
  -4   1  -5 748.427 83.7095   1
   4   1   5 838.394 88.4242   1
   4  -1  -5 789.377 66.1864   6
   4   1   5 779.222 78.0234   6
   4  -1  -5 784.673 63.9879   6
  -4   1  -5 753.878 72.4734   5
  -4  -1   5 825.831 82.2305   5
   4  -1  -5 1041.66 87.0456   2
   4   1   5 956.614 83.0593   2
  -4   1  -5 827.517 84.1309   4
  -4  -1   5 731.171 76.9455   4
   4  -1  -5 732.622 81.4417   3
  -4   1  -5 991.585 90.1220   3
   4   1   7 603.011 66.0547   1
  -4  -1   7 486.503 62.9864   1
  -4   1  -7 420.771 56.8295   1
  -4   1  -7 491.235 61.5957   3
  -4  -1   7 623.401 61.6589   5
  -4   1  -7 449.429 47.3027   5
   4   1   7 577.191 58.3042   2
  -4  -1   7 549.366 57.8946   4
  -4   1  -7 545.141 59.2478   4
   4  -1  -7 555.034 60.7903   3
  -4   1  -7 513.867 60.7092   1
   4  -1  -7 608.044 66.6397   1
  -4  -1   7 554.652 61.4979   1
   4  -1  -7 584.774 61.0865   1
  -4  -1   9 372.874 50.3146   1
  -4   1  -9 542.078 60.1007   1
   4  -1  -9 500.486 57.8179   1
   4  -1  -9 430.096 52.6648   1
   4   1   9 569.430 60.3733   1
  -4  -1   9 435.103 56.8909   1
  -4   1  -9 452.534 54.5024   1
   4   1   9 505.670 51.1241   6
  -4  -1   9 435.202 50.7536   6
  -4  -1   9 521.152 56.6116   5
  -4   1  -9 467.093 42.7331   5
   4  -1  -9 430.221 58.3146   2
  -4  -1   9 528.604 52.9451   4
  -4   1  -9 527.193 54.6373   4
   4  -1  -9 477.698 54.5209   3
  -4   1  -9 401.043 56.1408   3
   4   1   9 465.029 51.3343   2
  -4  -1  11 231.666 34.2910   1
  -4  -1  11 267.231 42.3778   1
   4   1  11 293.860 41.5592   1
   4   1  11 309.405 36.2563   6
   4  -1 -11 175.358 25.7152   6
  -4  -1  11 259.633 34.5744   6
  -4  -1  11 356.777 42.5626   5
   4  -1 -11 382.206 48.8102   2
  -4   1 -11 280.619 37.0295   4
  -4  -1  11 283.927 38.3859   4
  -4   1 -11 296.869 46.3825   3
   4  -1 -11 276.552 36.9834   3
  -4   1 -13 51.9432 16.8774   1
   4  -1 -13 32.8918 15.3011   1
   4   1  13 26.6486 16.2546   1
   4   1  13 50.1228 17.3286   1
  -4   1 -13 20.2481 13.6628   1
  -4  -1  13 45.6983 13.6287   1
  -4  -1  13 10.6276 15.4726   1
   4  -1 -13 34.3113 14.4462   1
   4   1  13 19.1386 13.4586   6
  -4  -1  13 17.7486 14.0319   6
   4   1  13 22.5084 13.4317   2
   4  -1 -13 42.0986 23.5491   2
  -4  -1  13 50.2883 18.8846   4
  -4   1 -13 66.1146 25.9946   3
   4   1  15 103.565 23.5788   1
  -4  -1  15 177.780 29.0078   1
  -4   1 -15 172.262 29.9202   1
  -4   1 -15 94.9574 21.3763   1
  -4  -1  15 84.4436 19.9164   1
   4  -1 -15 122.069 23.0847   1
   4   1  15 95.2407 23.7827   1
  -4  -1  15 98.7066 21.4168   6
   4   1  15 94.5632 22.1793   6
  -4  -1  15 237.625 33.6745   5
   4   1  15 107.507 19.2341   2
   4  -1 -15 115.197 29.3048   2
  -4   1 -15 132.586 22.9770   4
  -4   1 -15 99.7569 32.8902   3
  -4   1 -17 231.213 34.7166   1
  -4  -1  17 153.712 29.0904   1
  -4  -1  17 153.808 27.0660   6
   4   1  17 113.654 24.0357   6
   4  -1 -17 174.892 32.5701   2
   4   1  17 171.198 23.4886   2
  -4  -1  17 107.886 23.6439   1
   4  -1 -17 184.103 27.6950   1
   4   1  17 120.304 22.0600   5
  -4  -1  17 198.406 32.7171   5
  -4   1 -17 150.025 24.0209   4
  -4  -1  17 180.556 28.6242   4
   4  -1 -17 162.468 26.7588   3
  -4   1 -17 215.314 45.2430   3
  -4   1 -19 295.634 42.2451   1
  -4  -1  19 261.053 41.8901   1
   4   1  19 340.855 42.4830   1
   4   1  19 163.962 33.0758   6
  -4  -1  19 373.198 41.8138   6
   4   1  19 339.216 35.9846   5
  -4  -1  19 293.869 42.6187   5
  -4   1 -19 296.938 35.0823   4
   4  -1 -19 317.304 39.6749   3
  -4  -1  19 340.810 40.0627   4
   4   1  19 261.176 32.2966   2
  -4  -1  21 37.4759 17.5175   6
   4   1  21 6.52491 10.3395   6
   4   1  21 42.2527 17.0027   5
  -4  -1  21 44.1911 17.8840   5
   4  -1 -21 60.1661 21.0488   2
  -4   1 -21 36.3255 14.3662   4
  -4   1 -21 53.9998 28.4375   3
   4  -1 -21 9.06753 11.4773   3
   4   1  23 48.2910 14.2417   6
  -4  -1  23 60.2440 18.3939   6
  -4   1 -23 35.8956 13.5757   4
  -4   1 -23 47.4429 26.2899   3
   4  -1 -23 13.1372 12.3901   3
  -4   1 -25-3.23442 12.8891   4
  -4  -1  25 16.3547 13.5889   5
  -4   1 -25 6.68832 14.7022   3
   4  -1 -25 4.01097 7.45931   3
   4   1  27 16.7424 7.93499   6
  -4  -1  27-3.35747 11.2028   5
  -4   1 -27 16.9859 11.3244   4
  -4   1 -27 9.85293 12.9809   3
   4  -1 -27 17.5000 10.1238   3
  -4   1 -29 114.538 17.3153   4
  -4   1 -29 83.2617 18.2224   3
  -4   2  26 282.942 29.3878   5
  -4  -2 -26 273.022 29.6831   4
   4   2 -26 213.528 31.7632   2
  -4   2  26 287.646 39.3065   4
   4  -2  26 165.332 24.2806   6
   4  -2  24 7388.11 541.251   6
  -4   2  24 8432.67 564.263   4
  -4  -2 -24 7483.14 545.639   4
   4   2 -22 16439.0 1280.23   2
  -4  -2 -22 16827.8 1272.06   3
  -4   2  22 14283.5 1287.85   4
  -4   2  22 17868.9 1274.92   5
   4  -2  20 19949.3 1506.31   6
  -4   2  20 21143.3 1513.71   5
  -4  -2 -20 17579.6 1513.05   4
  -4  -2 -20 19838.1 1508.57   3
  -4   2  20 21027.0 1530.63   4
   4  -2  20 19971.6 1509.44   2
   4  -2  18 2258.34 164.905   6
  -4   2  18 2295.52 172.889   5
  -4  -2 -18 1445.15 167.909   4
   4   2 -18 1782.37 176.691   2
  -4  -2 -18 2198.46 165.845   3
   4   2 -18 1560.52 167.243   3
   4  -2  18 1993.27 165.243   2
   4   2 -16 1012.78 93.8631   1
   4  -2  16 1214.05 97.6645   6
  -4   2  16 1163.92 103.693   5
   4   2 -16 907.003 106.967   2
  -4  -2 -16 849.330 99.8212   4
  -4  -2 -16 1008.48 94.5584   3
   4   2 -16 965.561 99.0672   3
  -4   2  16 1195.48 110.030   4
   4  -2  16 1073.87 95.2927   2
   4   2 -14 12733.3 1064.55   1
  -4  -2 -14 13881.5 1071.45   1
   4   2 -14 13536.8 1056.98   1
   4  -2  14 16353.9 1059.86   1
   4  -2  14 13658.5 1069.88   1
  -4  -2 -14 12338.9 1053.41   1
   4  -2  14 15518.9 1061.94   6
  -4  -2 -14 12015.3 1052.11   5
  -4   2  14 11439.9 1063.79   5
  -4  -2 -14 14697.3 1066.80   4
  -4  -2 -14 14233.9 1058.08   3
   4   2 -14 15624.4 1066.83   3
  -4   2  14 15619.0 1073.73   4
   4  -2  14 15138.0 1061.56   2
  -4   2  12 12322.2 953.360   1
   4   2 -12 11312.2 963.630   1
  -4  -2 -12 13089.3 971.336   1
   4   2 -12 11684.0 957.355   1
   4  -2  12 12611.7 956.621   1
   4  -2  12 12315.7 970.389   1
  -4  -2 -12 12650.1 955.743   1
  -4   2  12 11748.3 967.546   1
   4  -2  12 13475.0 963.369   6
  -4  -2 -12 11528.9 953.276   5
   4   2 -12 12274.8 977.868   2
  -4  -2 -12 13190.6 964.380   4
   4   2 -12 13810.1 963.000   3
  -4  -2 -12 10951.4 954.673   3
  -4   2  12 13155.3 969.054   4
   4  -2  12 15477.5 963.215   2
  -4   2  10 82950.4 6319.96   1
  -4  -2 -10 89827.8 6339.70   1
   4   2 -10 90722.6 6327.53   1
   4  -2  10 79487.4 6324.71   1
   4   2 -10 91000.6 6335.90   1
   4  -2  10 94057.8 6341.62   1
  -4   2  10 85336.5 6336.88   1
  -4  -2 -10 82695.9 6324.34   1
   4  -2  10 77024.4 6328.94   6
  -4   2  10 92706.8 6338.06   5
  -4  -2 -10 85523.9 6323.47   5
   4   2 -10 92039.2 6349.88   2
  -4  -2 -10 88725.3 6331.58   4
   4   2 -10 94926.3 6326.91   3
  -4  -2 -10 64166.4 6317.47   3
  -4  -2 -10 85307.2 6315.32   3
   4  -2  10 81993.0 6328.38   2
  -4   2   8 6651.93 552.050   1
  -4  -2  -8 8114.11 572.504   1
   4   2  -8 7389.46 560.346   1
   4  -2   8 7510.02 559.889   1
  -4   2   8 7773.01 570.791   1
  -4  -2  -8 7406.52 558.965   1
   4  -2   8 5144.12 554.840   6
  -4   2   8 8469.87 566.535   5
  -4  -2  -8 6811.82 556.296   5
   4   2  -8 7059.49 573.347   2
  -4  -2  -8 7559.72 561.228   4
  -4  -2  -8 7689.66 545.027   3
  -4  -2  -8 6707.22 545.620   3
   4   2  -8 7219.21 554.699   3
  -4   2   8 7421.10 564.522   4
   4  -2   8 7094.52 558.841   2
  -4  -2  -6 966.604 86.4029   1
   4  -2   6 812.538 90.0934   1
   4  -2   6 800.245 81.4971   2
   4  -2   6 902.636 73.1315   5
  -4   2   6 903.893 85.4499   5
  -4  -2  -6 842.174 82.9189   5
  -4  -2  -6 861.678 83.7246   4
  -4   2   6 772.446 86.1388   4
   4   2  -6 871.988 77.8564   3
   4   2  -6 999.985 88.2148   1
  -4  -2  -6 825.219 90.2984   1
   4   2  -6 830.558 90.7998   1
   4  -2   6 875.492 82.2292   1
   4  -2   4 4730.24 380.531   1
  -4   2   4 4507.14 376.702   1
   4   2  -4 5158.25 385.102   1
   4   2  -4 4998.93 391.527   1
  -4  -2  -4 4381.40 386.210   1
  -4  -2  -4 4987.09 384.163   1
  -4   2   4 5021.62 391.023   1
   4  -2   4 4523.76 386.489   1
   4  -2   4 4723.82 375.467   6
   4  -2   4 5529.41 390.741   5
  -4   2   4 4626.54 377.853   5
  -4  -2  -4 5068.45 383.113   5
   4   2  -4 4975.69 392.380   2
   4   2  -4 5111.79 374.577   3
  -4   2   4 4728.04 386.986   4
   4  -2   4 4493.66 378.806   2
   4  -2   2 4305.40 349.530   1
  -4   2   2 4387.17 346.756   1
   4   2  -2 4076.78 354.509   1
   4   2  -2 4365.57 351.158   1
  -4  -2  -2 4164.31 353.354   1
  -4  -2  -2 4668.03 353.737   1
  -4   2   2 4366.08 354.173   1
   4  -2   2 3970.67 351.773   1
   4  -2   2 4234.49 338.836   6
   4   2  -2 4611.65 357.456   6
   4   2  -2 4575.85 358.609   2
  -4  -2  -2 4863.89 348.394   4
   4   2  -2 4175.79 338.226   3
  -4   2   2 4884.46 358.656   4
   4  -2   2 4651.13 355.814   3
   4  -2   2 4284.72 348.688   2
  -4   2   0 157948. 11997.2   1
  -4  -2   0 155444. 12004.6   1
   4  -2   0 180277. 12001.5   1
   4   2   0 160607. 12005.4   1
  -4   2   0 141354. 12001.2   1
  -4  -2   0 155660. 12001.2   1
   4  -2   0 169570. 12005.9   1
   4   2   0 152479. 12001.2   1
  -4   2   0 152738. 11988.0   6
   4   2   0 176333. 12008.7   6
  -4  -2   0 157157. 12004.3   5
  -4   2   0 165787. 11994.4   5
   4   2   0 185866. 12008.8   2
  -4  -2   0 153518. 11995.1   4
  -4   2   0 182806. 12009.6   4
   4   2   0 153579. 11983.4   3
   4  -2   0 153800. 11997.8   2
   4  -2  -2 4729.08 358.638   2
  -4  -2   2 4060.79 360.963   5
  -4   2  -2 4521.16 350.382   5
  -4  -2   2 4532.43 354.843   4
  -4   2  -2 4792.47 366.726   4
  -4  -2   2 5020.50 366.837   1
   4   2   2 4481.86 366.523   1
   4  -2  -2 4204.29 356.160   1
   4  -2  -2 4894.84 365.762   1
  -4   2  -2 4434.67 357.446   1
  -4   2  -2 4420.45 361.024   1
  -4  -2   2 4544.43 362.741   1
   4   2   2 4164.60 358.582   1
   4   2   4 5115.79 379.538   1
  -4  -2   4 4704.62 374.429   1
   4  -2  -4 5342.42 378.956   1
   4  -2  -4 5212.06 371.630   1
  -4   2  -4 4698.49 372.779   1
  -4  -2   4 4973.97 375.704   1
   4   2   4 5059.41 374.093   1
   4   2   4 4412.11 369.882   6
  -4  -2   4 4835.18 373.248   5
  -4   2  -4 4201.56 356.854   5
   4   2   4 5447.40 374.653   2
  -4   2  -4 4468.60 374.921   4
  -4  -2   4 4362.08 363.946   4
   4  -2  -4 3707.68 370.320   3
   4  -2  -4 4584.29 368.253   2
   4   2   6 802.167 89.5456   1
  -4   2  -6 940.399 85.7392   1
   4  -2  -6 933.065 89.9415   1
   4  -2  -6 876.254 82.7427   1
  -4  -2   6 933.957 87.6486   1
   4   2   6 854.883 87.8088   1
  -4  -2   6 1046.94 91.1854   1
   4   2   6 865.761 83.3410   6
  -4  -2   6 824.098 84.7236   5
  -4   2  -6 777.549 69.1619   5
   4   2   6 968.412 86.4041   2
  -4  -2   6 937.400 79.5973   4
  -4   2  -6 729.278 83.0620   4
   4  -2  -6 807.318 86.3993   3
   4  -2  -6 910.677 85.6422   2
  -4  -2   8 6852.36 591.533   1
  -4   2  -8 7448.69 593.191   1
   4  -2  -8 7450.36 591.039   1
   4   2   8 7729.37 600.280   1
   4   2   8 7528.13 596.992   1
  -4  -2   8 7801.93 597.563   1
  -4   2  -8 7508.22 593.724   1
  -4  -2   8 7878.26 594.283   6
   4   2   8 7766.35 590.393   6
  -4  -2   8 7131.27 593.528   5
   4   2   8 7680.57 589.115   2
  -4   2  -8 8039.48 592.847   4
  -4  -2   8 7711.29 586.139   4
   4  -2  -8 8325.12 599.448   3
  -4   2  -8 7421.82 600.074   3
   4  -2  -8 7445.55 594.778   2
  -4   2 -10 93223.9 6845.19   1
   4  -2 -10 90135.1 6845.61   1
   4  -2 -10 88829.0 6840.31   1
   4   2  10 84562.0 6849.09   1
   4   2  10 91126.3 6846.40   1
  -4   2 -10 86932.6 6844.43   1
  -4  -2  10 91975.0 6847.84   1
   4   2  10 88993.4 6840.07   6
   4   2  10 89786.5 6837.94   2
  -4  -2  10 98736.6 6837.40   4
  -4   2 -10 88423.4 6841.65   4
   4  -2 -10 83126.5 6845.30   3
   4  -2 -10 96420.3 6848.06   2
  -4   2 -10 94740.9 6851.81   3
   4  -2 -12 11932.9 966.025   1
  -4   2 -12 12989.9 972.597   1
   4  -2 -12 12407.8 971.725   1
  -4  -2  12 11797.2 968.524   1
   4   2  12 12003.7 972.417   1
   4   2  12 12868.7 970.900   1
  -4   2 -12 11901.2 970.986   1
  -4  -2  12 12345.8 971.790   1
   4   2  12 12705.0 965.239   6
  -4  -2  12 12721.8 969.370   6
  -4  -2  12 13839.3 973.533   5
   4  -2 -12 13277.2 974.626   2
  -4   2 -12 13159.4 966.415   4
  -4  -2  12 13637.7 964.311   4
   4  -2 -12 11716.1 970.510   3
   4   2  12 12721.9 963.001   2
  -4   2 -12 12416.5 978.796   3
  -4  -2  14 13483.3 1023.12   1
   4  -2 -14 14090.5 1027.91   1
   4   2  14 14441.4 1028.65   1
  -4  -2  14 13020.7 1026.84   1
   4   2  14 13067.0 1024.10   1
  -4   2 -14 14062.0 1028.83   1
   4   2  14 12907.7 1020.16   6
  -4  -2  14 12704.1 1022.54   6
  -4  -2  14 16438.4 1032.60   5
   4  -2 -14 11137.3 1023.73   2
  -4   2 -14 12949.7 1019.64   4
  -4  -2  14 13604.8 1016.83   4
   4  -2 -14 12711.5 1025.18   3
  -4   2 -14 13269.5 1036.04   3
  -4  -2  16 1008.87 100.500   1
   4   2  16 1294.05 99.6030   6
  -4  -2  16 1048.95 101.937   6
  -4  -2  16 1261.24 109.532   5
   4  -2 -16 1029.33 103.010   2
  -4   2 -16 1262.30 98.8399   4
   4  -2 -16 881.580 101.419   3
  -4   2 -16 1122.35 113.660   3
   4   2  16 1045.72 93.8374   2
   4   2  18 2284.60 172.236   6
  -4  -2  18 2593.43 188.448   5
   4   2  18 1938.00 169.418   5
   4  -2 -18 2161.54 175.799   2
  -4   2 -18 2153.25 170.380   4
   4  -2 -18 1953.01 176.752   3
   4   2  18 1840.75 165.915   2
  -4   2 -18 2189.11 193.345   3
  -4  -2  20 21445.9 1569.71   6
  -4   2 -20 20151.9 1558.98   4
   4  -2 -20 19733.7 1566.75   3
  -4   2 -20 23707.3 1593.73   3
   4  -2 -20 21435.3 1562.98   2
   4   2  20 19667.8 1559.68   5
   4   2  22 14385.7 1169.42   6
  -4  -2  22 18426.6 1183.16   6
  -4   2 -22 14653.2 1167.03   4
  -4  -2  22 15162.8 1182.64   5
   4   2  22 15795.2 1170.96   5
   4  -2 -22 14500.0 1176.02   3
  -4   2 -22 18088.4 1203.74   3
  -4  -2  24 6625.65 454.821   6
   4   2  24 4613.29 440.048   6
  -4   2 -24 5739.63 440.915   4
   4   2  24 6224.93 448.288   5
   4  -2 -24 4980.20 445.971   3
  -4   2 -24 5896.94 469.673   3
   4   2  26 185.437 24.3341   6
  -4  -2  26 126.007 26.9656   6
  -4   2 -26 165.853 33.8870   3
   4  -2 -26 122.941 24.4517   3
  -4   2 -26 129.421 22.3619   4
  -4   2 -28 547.864 63.7479   3
  -4   3  27 88.6457 20.1762   4
   4   3 -27 73.5901 19.4190   2
   4  -3  25 44.4672 13.1377   6
  -4   3  25 21.9994 9.95007   5
   4  -3  25 34.2804 15.3096   2
   4   3 -25 27.1405 17.4621   2
  -4   3  25 4.85248 14.6751   4
   4   3 -25 17.9792 9.20484   3
  -4   3  23 330.094 37.5956   5
  -4  -3 -23 369.704 38.3013   4
   4   3 -23 384.766 45.9782   2
  -4   3  23 298.881 48.3101   4
   4   3 -23 368.770 40.8203   3
   4  -3  23 364.078 39.0658   6
  -4  -3 -21 59.4213 14.9946   4
  -4   3  21 71.4390 16.2459   5
   4  -3  21 45.1362 19.3708   2
   4   3 -21 101.337 25.5307   2
   4  -3  21 73.7758 17.6328   6
   4   3 -21 54.5773 17.2181   3
   4  -3  19 61.0801 18.2261   6
  -4  -3 -19 73.5476 16.5647   4
  -4   3  19 48.3148 15.7870   5
   4   3 -19 55.7439 23.4480   2
  -4   3  19 70.2977 22.9708   4
   4   3 -19 52.0127 17.8499   3
   4  -3  17 86.9551 21.5159   6
   4  -3  17 72.5020 20.0657   2
   4   3 -17 93.5876 34.3020   2
  -4   3  17 99.2229 26.3788   4
   4   3 -17 50.6563 16.3309   3
   4  -3  15 61.2842 20.5340   6
   4  -3  15 110.845 22.6141   2
   4   3 -15 80.5757 33.1347   2
  -4  -3 -15 39.9011 19.5814   4
  -4   3  15 44.9784 19.6182   5
  -4   3  15 98.2623 25.8528   4
   4   3 -15 19.0088 14.4918   3
  -4   3  13 1224.96 113.924   5
   4   3 -13 1204.70 125.820   2
  -4  -3 -13 1029.00 111.742   4
  -4   3  13 1213.96 114.744   4
   4   3 -13 1422.90 111.679   3
   4  -3  13 939.526 106.456   6
  -4  -3 -11 235.957 38.2258   1
   4   3 -11 228.602 29.6551   1
   4  -3  11 181.250 37.0161   1
   4   3 -11 260.481 38.6725   1
   4  -3  11 228.085 35.7471   6
  -4  -3 -11 236.292 30.5903   5
   4   3 -11 173.962 42.6908   2
   4  -3  11 227.728 34.1355   2
  -4   3  11 221.746 37.2767   5
  -4   3  11 298.900 38.8963   4
  -4  -3 -11 205.907 38.3774   4
   4   3 -11 240.112 32.4648   3
   4   3  -9 36.1270 12.2235   1
   4  -3   9 38.2131 11.9022   1
  -4  -3  -9 22.2041 10.6922   1
   4  -3   9 40.7954 18.3316   1
  -4   3   9 49.2650 18.9582   1
  -4  -3  -9 25.1864 18.3365   1
   4   3  -9 47.3914 19.2653   1
   4  -3   9 38.5256 17.7536   6
  -4  -3  -9 42.6856 12.5214   5
   4  -3   9 49.4005 18.0774   2
  -4   3   9 39.2636 19.9672   5
  -4  -3  -9 44.3591 21.8851   4
  -4   3   9 24.4506 15.4590   4
   4   3  -9 46.9180 14.7396   3
  -4  -3  -7 191.604 25.7349   1
  -4  -3  -7 209.863 34.7431   1
   4   3  -7 185.041 33.3199   1
   4  -3   7 165.006 31.1355   1
  -4   3   7 155.674 33.2214   1
   4  -3   7 174.118 26.6555   6
  -4  -3  -7 168.321 27.9508   5
  -4   3   7 177.344 31.6617   5
   4   3  -7 159.071 25.6277   1
  -4   3   7 159.804 21.6206   1
  -4   3   7 183.169 30.0453   4
   4   3  -7 214.346 41.2501   2
   4  -3   7 142.691 27.5459   2
  -4  -3  -5 783.593 75.5188   1
  -4   3   5 815.134 83.3036   1
   4  -3   5 760.587 80.5509   1
   4  -3   5 784.073 72.0099   6
  -4  -3  -5 742.111 76.6355   5
   4   3  -5 827.701 89.0823   2
  -4  -3  -5 871.162 91.6882   4
   4   3  -5 745.395 67.6181   3
  -4   3   5 704.312 79.1827   4
   4   3  -5 928.474 78.3991   1
   4   3  -5 813.569 84.9040   1
  -4   3   5 804.378 70.6211   1
  -4  -3  -5 704.774 80.7532   1
   4  -3   5 820.262 73.1940   1
   4  -3   3 1677.15 129.802   1
  -4   3   3 1505.04 126.055   1
   4   3  -3 1387.54 136.878   1
   4   3  -3 1445.16 131.318   1
  -4  -3  -3 1347.52 129.409   1
  -4   3   3 1545.18 135.705   1
   4  -3   3 1593.23 126.001   6
  -4   3   3 1346.91 128.125   5
  -4  -3  -3 1727.43 137.367   5
   4   3  -3 1480.22 142.709   2
  -4   3   3 1457.54 138.001   4
   4   3  -3 1454.71 120.259   3
   4  -3   3 1651.98 133.667   2
  -4   3   1 247.643 33.5483   1
  -4  -3  -1 183.855 28.6642   1
   4  -3   1 190.309 24.5977   6
  -4   3   1 153.250 19.9455   6
  -4  -3  -1 243.265 34.6373   5
   4   3  -1 276.730 40.7375   6
   4  -3   1 209.387 32.8073   2
   4   3  -1 188.303 35.5565   2
  -4   3   1 225.420 28.0713   5
  -4   3   1 230.434 36.9447   4
  -4  -3  -1 282.051 45.2119   4
   4  -3   1 235.689 34.8319   3
   4  -3   1 225.933 28.3495   1
  -4   3   1 221.295 26.9017   1
   4   3  -1 144.288 30.8024   1
  -4  -3   1 214.614 30.0984   1
  -4   3  -1 209.660 32.5157   1
   4  -3  -1 174.957 20.8546   6
  -4  -3   1 230.701 34.8564   5
  -4   3  -1 212.146 26.0851   5
   4   3   1 252.509 39.1863   6
   4  -3  -1 253.188 34.6914   2
   4   3   1 265.786 38.7832   2
   4  -3  -1 192.649 32.9192   3
  -4   3  -1 166.883 33.3827   4
  -4   3  -1 214.882 27.4414   1
   4   3   1 186.943 33.6228   1
   4  -3  -1 302.333 31.5094   1
   4   3   3 1376.65 135.135   1
   4  -3  -3 1604.16 129.970   1
  -4   3  -3 1490.04 129.217   1
  -4   3  -3 1496.62 135.266   1
  -4  -3   3 1577.81 135.290   1
   4   3   3 1630.78 139.997   6
  -4  -3   3 1854.63 140.484   5
  -4   3  -3 1412.57 122.398   5
   4   3   3 1385.35 135.357   2
  -4   3  -3 1586.49 138.161   4
   4  -3  -3 1415.27 135.692   3
  -4  -3   3 1405.01 121.526   3
   4  -3  -3 1638.05 135.560   2
   4   3   5 742.255 78.0124   1
   4  -3  -5 824.587 70.6917   1
   4  -3  -5 897.208 78.5845   1
  -4   3  -5 785.114 70.0342   1
  -4  -3   5 697.749 73.5824   1
  -4  -3   5 904.623 77.8997   1
   4   3   5 795.515 73.7297   1
  -4   3  -5 886.237 75.8498   1
   4   3   5 654.416 71.7738   6
  -4  -3   5 756.003 76.0073   5
  -4   3  -5 559.768 57.2845   5
   4   3   5 743.082 74.2255   2
  -4  -3   5 812.310 82.8498   4
  -4   3  -5 715.975 73.1548   4
   4  -3  -5 748.827 75.8697   3
   4  -3  -5 823.605 77.2625   2
   4  -3  -7 144.028 28.6201   1
   4   3   7 127.929 28.6732   1
  -4  -3   7 197.625 31.4811   6
   4   3   7 192.686 28.7952   6
  -4  -3   7 265.143 34.5449   5
  -4  -3   7 165.225 29.2626   1
   4   3   7 144.737 27.4641   1
  -4   3  -7 181.578 29.7592   1
  -4  -3   7 204.260 30.6384   1
  -4   3  -7 191.950 27.4473   1
   4  -3  -7 226.562 28.0061   1
   4   3   7 199.349 31.2030   2
   4  -3  -7 177.676 33.3029   2
   4  -3  -7 190.394 32.3181   3
  -4   3  -7 180.888 28.8720   4
  -4  -3   7 329.599 41.5884   4
  -4   3  -7 149.336 33.7575   3
   4  -3  -9 46.4566 16.2521   1
   4   3   9 9.97463 13.9460   1
  -4  -3   9 26.4437 15.7141   6
   4   3   9 31.5942 13.8842   6
  -4  -3   9 12.8197 13.9534   5
  -4  -3   9 33.2535 13.5843   1
  -4   3  -9 24.6534 15.0675   1
   4   3   9 16.6944 10.6723   1
  -4  -3   9 29.2295 12.2509   1
   4   3   9 50.8865 16.6033   2
  -4   3  -9 27.9284 13.5019   4
  -4  -3   9 50.6492 21.1230   4
   4  -3  -9 43.6421 17.7182   3
  -4   3  -9 63.9569 21.1853   3
   4  -3 -11 194.874 30.5910   1
  -4  -3  11 189.204 30.4176   6
  -4  -3  11 196.729 29.9141   5
   4   3  11 200.642 28.6799   6
  -4  -3  11 183.171 29.6920   1
   4  -3 -11 242.915 35.4384   2
   4   3  11 177.388 26.7114   2
  -4   3 -11 188.650 27.5514   4
  -4  -3  11 213.567 24.8608   4
  -4   3 -11 255.932 37.1915   3
   4  -3 -11 218.402 35.0047   3
   4   3  13 1288.62 105.525   6
  -4  -3  13 1212.63 110.968   6
  -4  -3  13 1356.47 112.771   5
  -4   3 -13 1228.87 105.704   4
   4  -3 -13 1195.60 114.041   3
   4   3  13 1226.87 103.691   2
   4  -3 -13 965.009 109.646   2
  -4   3 -13 1134.85 116.150   3
  -4  -3  15 104.997 22.0769   6
   4  -3 -15 64.9173 23.6593   2
   4   3  15 61.8244 14.7010   2
  -4  -3  15 77.6742 19.2713   5
  -4   3 -15 84.2882 16.7777   4
   4  -3 -15 83.7764 21.1880   3
  -4  -3  17 78.5730 18.5665   6
   4   3  17 39.1572 13.7088   6
   4  -3 -17 69.7439 20.0608   2
  -4   3 -17 68.6741 14.4718   4
  -4   3 -17 43.3949 20.9418   3
   4  -3 -17 28.3374 13.9742   3
   4   3  19 31.1667 11.1297   6
  -4  -3  19 56.2632 18.5695   6
   4   3  19 41.1772 12.0811   5
  -4  -3  19 73.7622 20.2292   5
  -4   3 -19 28.6938 12.1109   4
   4  -3 -19 44.6867 15.7465   3
  -4   3 -19 45.5187 21.8077   3
   4   3  21 39.3296 12.8528   6
  -4  -3  21 87.1442 21.7824   6
   4   3  21 45.5131 12.1179   5
  -4  -3  21 15.4456 15.1508   5
  -4   3 -21 31.2484 11.1305   4
   4  -3 -21 57.1014 15.8464   3
  -4   3 -21 48.8224 21.9067   3
  -4   3 -23 250.611 29.9370   4
  -4  -3  23 216.934 37.6561   5
   4   3  23 287.948 34.0726   5
   4   3  23 330.737 33.4343   6
  -4   3 -23 220.605 41.9964   3
  -4  -3  25 27.3205 13.6621   5
  -4  -3  25 9.42741 13.0123   6
   4   3  25 7.16217 10.3383   6
   4  -3 -25 19.7900 10.4302   3
  -4   3 -25 6.94028 12.9173   3
   4   3  25 3.19332 11.5920   5
   4   3  27 29.6451 13.6568   5
  -4  -3  27 39.7947 14.9102   6
   4  -4  24 7008.15 498.894   6
   4   4 -24 6176.56 501.999   2
  -4   4  24 6574.36 504.655   4
   4   4 -24 6592.73 495.588   3
   4  -4  24 5342.26 498.134   2
   4  -4  22 12643.8 868.058   6
  -4   4  22 11135.4 859.934   5
  -4  -4 -22 12019.2 860.158   4
   4   4 -22 12501.5 863.835   3
  -4   4  22 8860.88 869.734   4
   4  -4  22 8584.88 864.062   2
   4   4 -22 12063.9 872.559   2
   4  -4  20 11901.2 1043.03   6
  -4   4  20 14536.0 1039.63   5
  -4  -4 -20 14366.8 1038.37   4
   4   4 -20 14442.0 1054.66   2
   4   4 -20 14439.3 1042.13   3
  -4   4  20 12120.6 1049.62   4
   4  -4  20 12454.5 1043.20   2
  -4   4  18 620.321 62.1555   5
   4   4 -18 721.811 77.1863   2
   4   4 -18 648.349 64.2466   3
  -4   4  18 632.519 70.1749   4
   4  -4  18 556.824 62.8015   2
  -4  -4 -18 603.378 59.8827   4
  -4   4  16 428.501 46.7653   5
  -4  -4 -16 378.189 43.1172   4
   4   4 -16 410.984 59.0107   2
   4   4 -16 312.721 44.2871   3
  -4   4  16 358.510 49.2860   4
   4  -4  16 325.857 44.5713   2
   4  -4  14 11758.5 888.766   6
  -4   4  14 14100.9 894.185   5
  -4  -4 -14 11105.3 878.448   5
   4   4 -14 10005.3 904.952   2
  -4  -4 -14 13414.6 889.269   4
   4   4 -14 9280.40 883.354   3
  -4   4  14 12231.3 892.450   4
   4  -4  14 10978.6 885.827   2
   4  -4  12 10594.6 781.633   6
  -4   4  12 10692.5 788.583   5
  -4  -4 -12 9211.34 773.450   5
   4   4 -12 10021.7 803.463   2
  -4  -4 -12 12428.4 790.539   4
   4   4 -12 9372.62 779.284   3
  -4   4  12 10073.7 783.954   4
   4  -4  12 10140.6 779.392   2
   4  -4  10 59474.6 4558.72   6
  -4  -4 -10 58065.3 4556.96   5
   4   4 -10 64019.1 4588.04   2
   4   4 -10 64095.2 4559.23   3
  -4   4  10 54639.1 4561.71   4
   4  -4  10 56256.3 4558.83   2
   4  -4   8 2801.84 218.248   1
   4  -4   8 2317.38 206.613   6
  -4   4   8 2375.53 217.439   5
  -4  -4  -8 2475.78 208.824   5
   4   4  -8 3106.10 236.593   2
   4   4  -8 2805.31 206.329   3
   4  -4   8 2484.05 210.386   2
  -4  -4  -6 405.632 57.5261   1
  -4   4   6 513.433 56.9297   1
   4  -4   6 478.265 57.3490   1
   4  -4   6 525.810 54.2606   6
  -4  -4  -6 646.722 58.7271   5
  -4   4   6 650.450 64.2866   5
   4   4  -6 761.816 79.8964   2
  -4  -4  -6 849.547 90.5830   4
   4   4  -6 528.058 48.6808   3
  -4   4   6 421.745 56.6724   4
   4  -4   6 475.684 57.2442   2
   4   4  -4 6946.63 540.554   1
  -4  -4  -4 6336.07 536.542   1
   4  -4   4 6752.29 530.171   6
  -4  -4  -4 7414.49 537.612   5
  -4   4   4 7514.66 537.610   5
   4  -4   4 7674.22 538.755   2
  -4   4   4 6633.15 537.514   4
   4   4  -4 6358.26 521.472   3
  -4   4   4 6879.17 534.312   1
   4  -4   4 6955.89 536.173   1
  -4   4   2 3482.16 293.080   1
   4   4  -2 3505.51 302.944   6
   4  -4   2 3425.57 288.883   6
  -4   4   2 3718.01 291.538   5
  -4  -4  -2 4560.94 301.275   5
   4   4  -2 4122.76 308.480   2
  -4  -4  -2 3355.22 296.425   1
   4   4  -2 3486.90 297.179   1
   4  -4   2 3718.90 298.418   2
   4  -4   0 94074.1 7531.75   6
   4   4   0 111166. 7551.67   6
  -4   4   0 89853.8 7533.90   5
   4   4   0 111576. 7552.23   2
  -4  -4   0 102964. 7580.74   4
  -4   4   0 112149. 7548.92   4
   4   4   0 102517. 7545.25   1
  -4  -4   0 101778. 7543.91   1
   4  -4   0 102334. 7542.36   1
   4  -4  -2 4609.72 290.464   2
  -4   4  -2 3082.89 268.981   5
  -4  -4   2 5207.62 315.670   4
   4   4   2 3418.93 284.763   2
   4  -4  -2 2974.28 280.622   3
   4   4   2 3378.86 281.279   1
  -4  -4   2 3400.30 280.953   1
   4  -4  -2 4023.35 281.374   1
   4   4   4 6582.40 569.662   1
   4  -4  -4 7704.00 569.905   1
  -4  -4   4 6834.79 568.878   1
  -4   4  -4 7324.59 567.251   1
   4   4   4 7195.54 573.038   6
  -4  -4   4 7689.52 572.433   5
  -4   4  -4 7596.70 571.177   4
   4  -4  -4 6756.05 571.920   3
   4  -4  -4 8574.61 578.562   2
  -4  -4   6 491.351 57.1774   1
   4  -4  -6 684.063 60.1427   1
  -4   4  -6 580.793 57.8164   1
   4   4   6 475.198 57.3498   6
  -4  -4   6 608.489 61.8442   5
   4   4   6 477.865 58.5741   2
  -4  -4   6 569.047 53.4293   4
  -4   4  -6 557.856 58.1270   4
   4  -4  -6 509.424 59.1432   3
  -4   4  -6 689.610 67.8862   3
   4  -4  -6 544.108 65.8359   2
   4  -4  -8 2768.07 217.645   1
  -4  -4   8 2694.78 221.191   6
   4   4   8 2629.47 217.042   6
  -4  -4   8 2396.32 218.285   5
   4   4   8 2900.64 218.901   2
  -4  -4   8 2494.51 206.282   4
  -4   4  -8 2590.41 215.998   4
   4  -4  -8 2785.34 223.498   3
  -4   4  -8 3344.91 230.982   3
   4  -4  -8 2834.79 227.104   2
   4   4  10 61907.3 4432.06   2
  -4  -4  10 56926.5 4434.77   5
  -4  -4  10 59624.2 4436.79   6
   4  -4 -10 52009.4 4438.52   2
  -4   4 -10 62055.1 4444.04   3
  -4  -4  12 9358.83 738.588   5
   4   4  12 9472.55 732.401   2
  -4   4 -12 10269.7 735.972   4
  -4  -4  12 8977.77 738.729   6
   4   4  12 9275.35 736.408   6
  -4   4 -12 10277.2 747.526   3
  -4  -4  14 11683.1 939.685   6
   4   4  14 12594.4 934.933   6
  -4  -4  14 11521.0 939.570   5
  -4   4 -14 12408.9 935.280   4
   4  -4 -14 10897.8 941.095   3
  -4   4 -14 11670.5 946.499   3
  -4   4 -16 380.515 36.0843   4
  -4  -4  16 363.294 40.9766   5
  -4   4 -16 311.781 45.6116   3
   4  -4 -16 222.090 37.7974   3
   4   4  16 306.994 33.4828   6
  -4  -4  16 319.952 39.9857   6
   4   4  18 510.169 51.1993   6
  -4  -4  18 714.727 61.7698   6
  -4   4 -18 518.110 51.5589   4
  -4  -4  18 682.651 61.8114   5
   4  -4 -18 532.607 58.5683   3
  -4   4 -18 558.114 63.7863   3
   4   4  20 15532.6 1052.18   6
  -4  -4  20 15053.5 1062.39   6
  -4   4 -20 11620.2 1048.87   4
  -4  -4  20 15340.0 1063.74   5
   4   4  20 13900.4 1052.75   5
   4  -4 -20 14031.8 1060.64   3
  -4   4 -20 13168.4 1066.75   3
  -4  -4  22 11436.7 917.819   5
   4   4  22 10662.5 907.546   5
   4  -4 -22 12098.9 916.191   3
   4   4  22 13033.6 907.834   6
  -4  -4  22 12367.4 917.674   6
   4   4  24 5901.13 416.020   5
  -4   4 -24 5821.51 433.966   3
  -4  -4  24 5642.95 423.970   6
   4   4  26 221.162 28.9965   5
   4  -5  21 122.344 25.1452   6
  -4  -5 -21 186.105 21.7698   4
  -4   5  21 141.198 22.0828   5
   4  -5  21 156.666 27.6156   2
   4   5 -21 153.942 29.8442   2
  -4   5  21 79.1096 25.1046   4
   4   5 -21 174.337 24.0973   3
   4  -5  19 478.750 57.0636   6
  -4   5  19 529.687 52.6147   5
  -4  -5 -19 544.305 51.4084   4
   4   5 -19 582.928 55.9412   3
   4  -5  19 459.554 57.1108   2
   4  -5  17 36.6012 15.9346   6
  -4  -5 -17 14.3612 10.5378   4
  -4   5  17 20.0177 10.5079   5
   4   5 -17 36.4066 20.2305   2
  -4   5  17 19.5536 14.1679   4
   4   5 -17 35.1137 14.3890   3
   4  -5  15 153.980 25.9513   6
   4   5 -15 144.414 36.2613   2
   4  -5  15 108.345 24.7787   2
  -4   5  15 178.222 28.0168   4
   4   5 -15 102.027 22.8384   3
   4  -5  13 389.713 45.7492   6
  -4   5  13 499.641 51.6399   5
  -4  -5 -13 377.953 40.9180   5
  -4  -5 -13 514.757 50.9262   4
  -4   5  13 365.159 47.4574   4
   4  -5  13 462.209 49.3956   2
  -4   5  11 464.728 51.5837   5
  -4  -5 -11 358.941 39.4949   5
   4   5 -11 456.151 62.2675   2
  -4  -5 -11 487.168 52.7806   4
   4  -5  11 379.980 41.9285   6
   4  -5  11 332.256 45.7097   2
  -4  -5  -9 338.737 37.6893   5
   4   5  -9 302.165 51.7968   2
  -4   5   9 288.034 43.7768   5
  -4  -5  -9 411.629 50.2463   4
  -4   5   9 312.968 40.6993   4
   4  -5   9 309.375 40.0551   2
   4  -5   7 362.339 44.4175   6
  -4   5   7 391.361 51.1475   5
  -4  -5  -7 455.616 45.8057   5
   4   5  -7 361.716 57.4526   2
  -4  -5  -7 436.257 55.6226   4
  -4   5   7 422.549 47.9309   4
   4  -5   7 409.235 46.5459   2
   4  -5   5 900.144 81.6515   6
  -4  -5  -5 1047.29 84.2116   5
  -4   5   5 714.775 80.7050   4
   4  -5   5 827.777 83.6196   2
   4   5  -3 1094.62 97.8993   6
   4  -5   3 909.472 86.5811   6
  -4   5   3 974.004 89.8127   5
  -4  -5  -3 950.015 90.4151   5
   4   5  -3 1122.63 102.453   2
  -4  -5  -3 1066.74 98.7762   4
  -4   5   3 942.316 91.0118   4
   4  -5   3 858.418 91.1966   2
   4  -5   1 53.4598 15.9871   6
   4   5  -1 120.936 26.8313   6
   4   5  -1 150.143 31.0920   2
   4  -5   1 116.016 27.4736   2
  -4   5   1 92.7420 18.6693   5
  -4  -5  -1 86.5633 25.0730   4
  -4   5   1 108.524 21.9841   4
   4  -5   1 83.7556 17.2058   1
   4   5   1 56.3538 19.5098   6
  -4  -5   1 112.790 21.9654   5
   4   5   1 109.896 25.7991   2
   4  -5  -1 123.095 27.9602   2
  -4  -5   1 109.888 21.8305   4
  -4   5  -1 62.7863 14.0979   5
  -4   5  -1 84.7330 22.1738   4
   4  -5  -1 92.4357 18.4240   1
   4  -5  -3 1046.95 84.1803   1
   4   5   3 877.138 91.2840   6
  -4  -5   3 1041.71 91.6776   5
  -4  -5   3 925.598 82.6331   4
  -4   5  -3 909.746 88.7908   4
   4  -5  -3 916.891 89.4694   3
   4  -5  -3 1130.62 101.346   2
  -4  -5   5 772.239 81.4646   5
   4   5   5 962.473 85.7721   2
  -4   5  -5 900.948 82.1607   4
  -4  -5   5 948.475 74.9663   4
   4  -5  -5 857.079 83.0414   3
  -4   5  -5 823.265 85.7627   3
  -4  -5   7 351.983 43.2208   5
   4  -5  -7 422.280 46.1305   3
   4   5   7 377.857 42.8926   6
   4  -5  -7 329.521 50.9441   2
  -4  -5   9 384.689 42.2396   6
   4   5   9 283.528 35.8287   6
  -4  -5   9 279.489 37.0241   5
   4   5   9 337.115 38.6540   2
   4  -5  -9 373.634 51.2086   2
  -4   5  -9 325.436 36.9541   4
   4  -5  -9 350.955 40.1555   3
  -4   5  -9 254.101 39.0060   3
  -4  -5  11 396.442 43.8421   6
   4   5  11 387.593 40.6543   6
  -4  -5  11 363.786 43.0124   5
   4   5  11 341.581 40.5579   2
  -4   5 -11 380.936 40.2167   4
   4  -5 -11 373.991 43.8081   3
  -4   5 -11 332.801 45.0042   3
   4  -5 -11 540.051 54.7401   2
  -4  -5  13 347.230 43.0994   6
   4   5  13 396.808 41.2102   6
  -4   5 -13 403.045 41.4679   4
   4  -5 -13 355.684 44.2401   3
  -4   5 -13 349.589 46.1691   3
  -4  -5  13 461.794 45.6140   5
   4   5  15 186.835 22.4895   6
  -4  -5  15 156.542 24.3654   6
   4  -5 -15 131.143 24.8215   3
  -4   5 -15 163.274 22.3667   4
  -4   5 -15 152.766 28.7619   3
  -4  -5  15 164.808 25.2819   5
   4   5  17 19.7639 8.53422   6
  -4  -5  17 13.8437 10.4971   6
  -4   5 -17 10.7500 10.2378   4
  -4   5 -17 33.5436 13.3047   3
   4  -5 -17 35.5395 12.2838   3
  -4  -5  17 28.7845 13.7953   5
   4   5  19 530.156 48.3567   6
  -4  -5  19 508.108 54.9570   6
  -4  -5  19 582.077 56.9573   5
   4   5  19 506.786 49.4754   5
   4  -5 -19 579.661 56.0396   3
  -4   5 -19 466.509 57.6821   3
  -4  -5  21 200.664 28.6564   5
   4   5  21 152.257 19.8290   6
  -4  -5  21 180.385 28.4984   6
   4  -5 -21 234.269 28.2886   3
  -4   5 -21 135.000 28.3503   3
   4   5  21 126.693 20.1848   5
  -4  -5  23 39.1196 14.0958   5
  -4  -6 -18 694.168 67.7703   4
  -4   6  18 820.984 69.6015   5
   4   6 -16 145.848 31.8001   2
   4  -6  16 88.3999 24.0404   2
  -4   6  16 155.797 25.9167   4
   4  -6  16 122.967 23.3983   6
  -4  -6 -16 141.862 24.0671   4
  -4   6  16 191.893 25.4348   5
   4  -6  14 5150.09 410.923   6
  -4   6  14 6227.32 416.351   5
  -4  -6 -14 5973.44 416.347   4
   4   6 -14 5014.02 426.506   2
  -4   6  14 5442.52 415.680   4
  -4   6  12 5172.81 343.811   5
  -4  -6 -12 4221.55 331.678   5
   4   6 -12 3355.02 348.252   2
  -4  -6 -12 4452.30 340.051   4
  -4   6  12 4124.55 338.358   4
   4  -6  12 4030.25 334.917   6
   4  -6  10 22653.0 1627.23   6
  -4  -6 -10 23061.2 1623.47   5
   4   6 -10 26191.0 1651.64   2
  -4   6  10 21455.6 1627.83   4
   4  -6  10 20623.6 1630.77   2
   4  -6   8 1656.02 135.135   6
  -4   6   8 1199.54 136.317   5
  -4  -6  -8 1678.97 132.933   5
  -4  -6  -8 1299.49 136.017   4
  -4   6   8 1579.44 135.157   4
   4  -6   8 1894.21 141.988   2
  -4  -6  -6 173.846 29.4588   4
  -4   6   6 156.732 27.8358   5
   4  -6   6 159.242 28.4906   2
   4   6  -6 201.145 37.9986   2
  -4  -6  -6 157.841 23.3159   5
   4  -6   6 90.2304 22.5089   6
  -4   6   4 2281.22 195.151   5
   4   6  -4 2226.19 197.340   6
  -4  -6  -4 2565.99 193.058   5
   4   6  -4 2389.13 204.299   2
  -4   6   4 1992.18 191.318   4
   4  -6   4 2792.58 202.821   2
   4   6  -2 1646.30 142.285   6
  -4  -6  -2 1613.02 136.694   5
   4   6  -2 1553.58 142.719   2
  -4   6   2 1485.49 136.840   4
   4  -6   2 1833.52 149.991   2
   4   6   0 35547.4 2966.96   6
  -4  -6   0 39789.7 2966.36   5
   4   6   0 37400.9 2969.39   2
  -4  -6   0 40835.5 2960.70   4
  -4   6   0 38360.0 2966.10   4
   4  -6   0 43748.8 2978.26   2
   4   6   2 1463.47 133.301   2
  -4  -6   2 1642.19 130.836   5
  -4   6  -2 1401.86 128.732   4
   4  -6  -2 1426.87 128.577   3
   4  -6  -2 1740.22 145.436   2
   4   6   4 2361.33 190.747   6
  -4  -6   4 2354.46 188.935   5
  -4   6  -4 2144.05 187.350   4
   4  -6  -4 2361.71 189.719   3
  -4   6  -4 2319.14 192.916   3
   4  -6  -4 2104.50 201.505   2
   4   6   4 2292.01 192.994   2
   4   6   6 158.073 24.3117   6
   4  -6  -6 172.655 25.9335   3
  -4   6  -6 167.681 25.1647   4
  -4   6  -6 142.813 26.3372   3
   4   6   6 151.999 29.0382   2
   4  -6  -6 165.993 39.4191   2
   4   6   8 1469.12 135.908   6
  -4  -6   8 1728.12 139.298   5
   4   6   8 1813.85 142.645   2
  -4   6  -8 1523.45 135.709   4
   4  -6  -8 1716.52 140.813   3
  -4   6  -8 1713.96 144.002   3
   4  -6  -8 2156.43 156.637   2
   4   6  10 22242.5 1738.13   6
  -4   6 -10 21146.7 1737.24   4
  -4  -6  10 23693.1 1740.91   5
  -4   6 -10 21834.4 1744.37   3
   4  -6 -10 22785.0 1742.54   3
  -4  -6  12 4069.99 321.012   6
   4   6  12 4008.66 316.960   6
  -4   6 -12 3930.20 316.857   4
   4  -6 -12 4449.05 322.761   3
  -4   6 -12 3932.14 324.265   3
  -4  -6  12 4036.09 320.181   5
  -4  -6  14 5519.92 402.859   6
   4   6  14 4977.42 397.848   6
  -4   6 -14 5038.93 398.233   4
   4  -6 -14 5185.49 402.969   3
  -4   6 -14 5147.78 406.845   3
  -4  -6  16 170.119 23.9309   6
  -4   6 -16 129.592 26.9096   3
  -4  -6  16 154.814 23.3793   5
  -4  -6  18 693.718 64.3214   5
   4  -6 -18 688.879 64.2435   3
  -4  -6  18 716.852 63.6520   6
   4   6  18 592.136 58.5256   5
   4  -7  15 108.903 19.2764   6
  -4   7  15 106.677 18.7169   5
  -4  -7 -13 433.682 53.4936   4
  -4   7  13 637.780 56.6582   5
  -4  -7 -11 181.925 29.2880   4
  -4   7  11 227.843 29.5181   4
  -4   7   9 76.2188 21.1538   5
  -4   7   9 70.8830 15.6071   4
   4   7  -9 101.253 29.3080   2
   4  -7   9 36.7383 18.6281   2
  -4  -7  -7 120.535 21.7109   4
   4   7  -7 116.183 27.7841   2
   4  -7   7 68.5355 23.9109   2
  -4   7   7 87.9677 17.9160   4
  -4  -7  -7 98.3440 16.1389   5
   4   7  -5 737.194 67.2090   6
  -4  -7  -5 669.504 60.6204   5
   4   7  -5 604.426 69.2468   2
  -4  -7  -5 705.524 63.6411   4
  -4   7   5 496.816 58.2474   4
   4  -7   5 577.245 74.4858   2
   4   7  -3 776.155 76.0241   2
  -4  -7  -3 775.228 68.8424   5
  -4   7   3 642.476 67.4979   4
   4  -7   3 816.582 87.6914   2
  -4   7   1 33.4867 13.6293   4
   4  -7   1 29.8944 25.2938   2
   4   7  -1 53.9826 18.5599   2
  -4  -7  -1 70.3109 15.0066   5
   4   7  -1 97.5962 19.3189   6
  -4   7  -1 32.4878 13.3774   4
   4  -7  -1 24.3313 31.0541   2
   4   7   1 43.0991 17.5501   2
   4   7   1 60.9982 14.9882   6
   4   7   3 742.271 71.1470   6
   4   7   3 601.089 70.4633   2
  -4  -7   3 835.935 70.6286   5
  -4   7  -3 676.967 68.2717   4
  -4   7  -3 749.211 73.0981   3
   4  -7  -3 868.073 92.0829   2
   4   7   5 619.180 63.1559   2
  -4  -7   5 571.564 58.8090   5
   4   7   5 615.518 59.6028   6
  -4   7  -5 663.692 63.3210   3
   4   7   7 116.678 17.5924   6
  -4  -7   7 116.985 19.1075   5
  -4   7  -7 105.572 17.0891   4
   4  -7  -7 104.673 18.4390   3
  -4   7  -7 83.8208 19.6484   3
   4  -7  -7 141.699 34.1326   2
   4   7   9 58.9310 12.8358   6
  -4  -7   9 67.3817 14.2619   5
  -4   7  -9 56.0871 15.8703   3
   4  -7  -9 65.7672 14.6323   3
  -4   7  -9 72.4282 14.0077   4
  -4  -7  11 305.234 34.5258   5
  -4   7 -11 278.225 35.4582   3
   4  -7 -11 304.977 34.3802   3
  -4  -7  13 584.937 56.3017   5
  -4  -7  15 73.2005 15.6087   5
   4  -8   2 711.395 95.3267   2
  -4   8   2 858.204 76.5881   4
   4   8   0 15889.0 1213.26   2
   4  -8  -2 954.572 106.769   2
  -4   8  -2 908.813 80.7011   4
   4  -8  -4 2184.24 164.400   2
  -4   8  -4 1524.72 130.612   4
   5   0   0 2.50008 9.28624   6
  -5   0   0-3.84047 11.9348   5
  -5   0   0 5.38844 10.9624   1
  -5   0   0 4.89450 10.7554   1
   5   0   0-5.36615 10.9171   1
   5   0   0 4.33018 13.9289   2
  -5   0   0 8.47119 11.6675   4
   5   0   0-3.37848 8.87348   3
   5   0   0-5.25746 13.0998   1
   5   0   2-2.48934 10.5422   6
  -5   0   2 8.23373 11.3403   5
   5   0  -2 2.40114 11.1035   6
  -5   0   2-5.72082 11.6384   1
  -5   0  -2-4.90301 11.5178   1
   5   0  -2-5.54568 12.1861   1
  -5   0   2 15.2864 12.6960   1
   5   0   2 5.28703 11.6177   1
  -5   0  -2-5.33100 14.0013   1
   5   0   2 4.17272 14.2891   2
  -5   0  -2-4.08725 13.9964   4
   5   0  -2-3.60319 9.92531   3
   5   0   2 5.33536 13.2937   1
   5   0  -2-5.18021 12.1689   1
  -5   0  -4 4.03072 11.5968   3
  -5   0  -4-3.33389 10.3605   5
   5   0  -4 6.84703 10.2081   6
  -5   0   4-4.16716 12.9499   5
   5   0   4-5.76236 11.7230   1
   5   0  -4-5.59085 12.2854   1
  -5   0  -4 10.3279 12.1308   1
  -5   0   4 6.32244 14.8523   1
  -5   0  -4 5.32442 11.7000   1
  -5   0   4-4.91332 13.5343   1
   5   0   4 3.98001 14.0244   2
   5   0  -4-5.06187 18.3253   2
  -5   0   4-4.32264 14.3606   4
   5   0  -4-4.09554 12.7274   3
  -5   0  -4 7.82864 11.2619   4
   5   0   4-5.39878 11.8634   1
   5   0  -4 5.82960 11.8598   1
   5   0   6 5.35887 10.9026   1
   5   0  -6-6.05772 12.3243   1
   5   0   6-5.83659 11.6244   6
   5   0  -6-2.28401 9.67318   6
  -5   0   6-4.18062 12.0284   5
  -5   0  -6 6.20848 12.0933   5
   5   0   6-6.41953 15.9954   1
   5   0  -6 11.2782 11.4726   1
  -5   0  -6 11.2167 14.7301   1
  -5   0  -6-5.34804 12.5636   1
  -5   0   6-4.99288 10.1580   1
   5   0  -6-5.17483 16.0816   2
  -5   0   6 12.5863 13.4957   4
  -5   0  -6 10.9475 10.9281   4
   5   0  -6-4.20016 10.4657   3
  -5   0  -6 4.36384 13.5614   3
   5   0   8 10.1653 14.0015   1
   5   0   8 3.10191 12.8824   6
  -5   0   8 4.08686 11.7594   5
   5   0  -8-2.44227 9.51551   6
  -5   0  -8-2.80381 10.9237   5
  -5   0   8 6.61258 13.4536   1
  -5   0  -8-4.99608 13.7632   1
  -5   0  -8 5.97652 12.1598   1
   5   0  -8 10.8703 12.7689   1
   5   0   8-6.85125 15.0559   1
  -5   0   8 4.45623 11.7050   1
   5   0   8 3.45217 12.1655   2
   5   0  -8-5.29427 18.1305   2
  -5   0   8 8.45431 13.5984   4
  -5   0  -8-4.88608 14.0586   3
   5   0 -10 5.35377 14.7478   1
   5   0  10-3.17431 13.4433   6
  -5   0  10-4.09562 12.2650   5
   5   0 -10 2.49784 11.3632   6
  -5   0  10-3.82788 10.5447   1
  -5   0 -10-4.32819 11.3680   1
  -5   0 -10 5.69911 11.5947   1
   5   0  10 19.6798 16.3452   1
   5   0 -10-4.98903 10.9633   1
  -5   0  10-6.18275 12.5785   1
   5   0  10-3.34521 13.6113   2
   5   0 -10-5.36627 19.4274   2
  -5   0 -10-3.47179 13.2140   4
  -5   0 -10 17.2828 17.9029   3
   5   0 -12 4.76434 12.5131   1
  -5   0 -12-5.43642 13.5455   1
   5   0  12 4.25195 10.5943   1
  -5   0  12-5.77335 14.3850   1
  -5   0  12 3.35106 7.87210   1
  -5   0 -12 11.8620 11.3760   1
   5   0  12 6.05028 13.2949   1
   5   0 -12-4.63791 12.1810   1
   5   0  12-3.31500 12.3129   6
  -5   0 -12 1.88591 7.17786   5
  -5   0  12-4.30116 11.2966   5
   5   0 -12-5.61692 19.2346   2
   5   0  12-3.02217 11.7731   2
  -5   0  12 8.41691 13.0782   4
  -5   0 -12-3.35293 11.4818   4
  -5   0 -12-13.4326 18.5006   3
   5   0 -12 3.85287 9.59993   3
   5   0 -14-4.37772 10.9086   1
   5   0  14-3.89908 10.2416   1
  -5   0 -14-5.28998 13.8944   1
   5   0  14-7.11955 14.1798   6
   5   0 -14-11.0503 18.3560   2
   5   0  14 5.77183 11.4959   2
  -5   0  14-3.09803 9.27841   1
  -5   0 -14-3.60338 10.7915   1
   5   0  14-5.55206 14.5827   1
   5   0 -14-4.34938 11.9817   1
  -5   0  14 4.61289 13.8143   5
  -5   0  14-4.35884 13.5463   4
  -5   0 -14-3.26941 10.8625   4
   5   0 -14 3.78109 8.30989   3
  -5   0 -14 8.07295 17.7401   3
   5   0  16 3.70168 10.6501   1
  -5   0 -16-5.33408 13.2906   1
   5   0  16 5.28418 11.6115   1
  -5   0  16-2.82314 8.45413   1
   5   0 -16-4.35424 10.8492   1
   5   0  16 6.91629 11.8421   6
   5   0  16 4.14512 9.26980   5
  -5   0  16-4.88061 11.4652   5
  -5   0 -16-3.24941 10.7951   4
   5   0 -16-3.90885 9.73944   3
   5   0  18 3.07060 10.8204   6
  -5   0  18-4.98379 13.0899   5
   5   0 -18-9.76147 18.1288   2
  -5   0  18 9.67332 17.5102   4
  -5   0 -18-3.26177 12.1157   4
   5   0 -18-4.09613 7.60796   3
  -5   0  20 4.78312 11.2382   5
   5   0  20 9.19439 12.2259   2
   5   0 -20-4.40057 17.1441   2
  -5   0 -20 25.4611 18.6506   3
   5   0 -20 4.32495 11.9154   3
  -5   0  20-4.94325 15.3631   4
  -5   0 -20-3.30789 9.90796   4
  -5   0  22-8.61433 12.4002   5
   5   0 -22-11.3049 16.2688   2
  -5   0 -22-3.47328 13.2270   4
  -5   0 -22-5.90854 14.7287   3
   5   0 -22-4.38282 8.92774   3
   5   0  24 1.67935 6.08127   6
  -5   0 -24 6.91698 12.1874   4
  -5   0 -24 9.07450 12.4990   3
   5   0 -24 4.06287 8.26669   3
  -5   0  24-7.37327 13.6939   5
   5   0 -26 3.75356 9.35292   3
  -5   0 -26-6.59599 9.08511   4
  -5   1  25 5788.94 378.924   5
  -5  -1 -25 4684.70 378.377   4
   5   1 -25 4856.69 380.434   3
   5  -1  25 4285.61 369.367   6
   5   1 -25 5513.25 379.911   2
   5  -1  23 665.584 60.9251   6
  -5  -1 -23 563.071 69.2719   4
   5   1 -23 781.031 70.6259   2
   5   1 -23 548.570 67.4600   3
  -5   1  23 713.375 77.7561   4
   5  -1  23 656.985 65.3773   2
   5  -1  21 296.944 35.0150   6
  -5   1  21 464.428 48.3157   5
   5   1 -21 441.298 49.4241   2
   5   1 -21 361.097 45.0297   3
  -5   1  21 467.356 55.6565   4
   5  -1  21 422.334 40.0312   2
   5  -1  19 10779.0 885.571   6
  -5   1  19 11752.7 897.187   5
  -5  -1 -19 12756.2 897.774   4
   5   1 -19 11244.3 898.021   2
  -5  -1 -19 10968.8 895.283   3
   5   1 -19 13140.8 899.577   3
   5  -1  19 11778.4 888.438   2
   5  -1  17 12437.1 1028.29   6
  -5   1  17 12279.6 1038.42   5
   5   1 -17 11344.6 1039.04   2
  -5  -1 -17 15280.1 1037.93   4
  -5  -1 -17 11651.9 1038.80   3
   5   1 -17 15137.1 1039.81   3
  -5   1  17 14932.2 1046.67   4
   5  -1  17 15156.2 1032.55   2
   5   1 -15 24873.5 2030.11   1
   5  -1  15 26782.4 2029.67   1
  -5  -1 -15 25437.1 2027.58   1
   5  -1  15 28111.6 2027.91   6
  -5   1  15 29988.5 2039.13   5
   5   1 -15 22369.8 2036.49   2
  -5  -1 -15 31377.2 2034.00   4
   5   1 -15 30167.2 2034.49   3
  -5  -1 -15 19748.0 2036.61   3
  -5  -1 -13 2943.09 322.147   3
   5  -1  13 4282.43 312.460   2
   5   1 -13 3919.17 323.398   2
  -5  -1 -13 4523.33 315.112   4
  -5  -1 -13 4220.21 324.566   1
   5   1 -13 3701.93 313.575   1
  -5   1  13 3614.66 307.273   1
   5   1 -13 3718.87 316.791   1
   5  -1  13 4084.04 327.297   1
  -5  -1 -13 3870.21 312.050   1
  -5   1  11 611.229 51.6213   1
  -5  -1 -11 521.624 61.0650   1
   5   1 -11 393.625 54.9720   1
   5  -1  11 383.116 51.0344   1
   5  -1  11 433.401 60.7181   1
  -5   1  11 346.740 57.3411   1
   5  -1  11 409.730 54.0493   6
  -5   1  11 538.462 56.0259   5
  -5  -1 -11 437.637 48.1521   5
   5   1 -11 473.719 61.5623   2
  -5  -1 -11 693.201 56.6271   4
   5   1 -11 396.795 49.6834   3
  -5   1  11 468.422 54.8843   4
  -5  -1 -11 581.751 66.5125   3
  -5  -1  -9 16385.6 1126.57   1
   5   1  -9 16023.2 1117.73   1
   5   1  -9 13254.2 1117.38   1
   5  -1   9 13960.2 1113.06   1
  -5   1   9 13066.6 1106.44   1
   5  -1   9 16313.5 1130.27   1
  -5  -1  -9 14603.2 1112.80   1
   5   1  -9 12723.5 1109.27   6
  -5   1   9 14906.5 1111.21   5
  -5  -1  -9 14915.9 1108.51   5
   5   1  -9 15102.9 1120.26   2
   5   1  -9 14688.3 1109.80   3
  -5   1   9 14258.9 1113.03   4
   5  -1   9 15574.7 1109.40   2
  -5  -1  -9 14018.6 1116.25   3
   5  -1   7 8310.51 637.719   1
   5   1  -7 9470.35 645.378   1
   5   1  -7 8305.06 644.672   1
  -5  -1  -7 8787.57 640.773   1
   5  -1   7 9437.95 653.453   1
  -5   1   7 8808.40 651.066   1
   5   1  -7 7547.11 633.920   6
   5  -1   7 6720.32 639.498   6
  -5   1   7 8140.88 633.974   5
  -5  -1  -7 8696.78 633.369   5
   5   1  -7 7697.83 640.171   2
  -5  -1  -7 8325.19 633.456   4
   5   1  -7 7829.15 633.253   3
  -5   1   7 7662.27 636.511   4
   5  -1   7 7946.41 632.728   2
   5  -1   5 88340.0 6370.56   1
  -5   1   5 88996.0 6368.03   1
   5   1  -5 88883.3 6373.69   1
  -5  -1  -5 85310.3 6374.36   1
  -5  -1  -5 87018.2 6373.51   1
  -5   1   5 92275.5 6382.99   1
   5   1  -5 89308.2 6366.80   6
   5  -1   5 69237.2 6371.68   6
  -5   1   5 79087.4 6364.78   5
   5   1  -5 84113.5 6371.87   2
  -5  -1  -5 83199.2 6363.14   4
   5   1  -5 89930.3 6365.15   3
   5  -1   5 76724.1 6363.49   2
  -5  -1  -5 83091.5 6363.77   3
   5  -1   3 8125.00 578.876   1
  -5   1   3 7823.35 575.879   1
   5   1  -3 7414.59 580.215   1
   5   1  -3 6939.59 576.413   1
  -5  -1  -3 6778.65 576.743   1
  -5  -1  -3 7290.35 578.345   1
  -5   1   3 7665.22 583.979   1
   5  -1   3 7694.41 581.928   6
   5   1  -3 6515.19 570.358   6
  -5  -1  -3 7781.81 573.285   5
  -5   1   3 7692.41 572.849   5
   5   1  -3 8015.46 578.498   2
  -5   1   3 8169.58 579.550   4
  -5  -1  -3 7389.41 570.423   4
   5   1  -3 6874.71 569.421   3
  -5  -1  -3 8002.19 570.078   3
   5  -1   3 5944.88 569.701   2
  -5   1   1 3352.08 268.794   1
   5   1  -1 3538.00 274.462   1
  -5  -1  -1 3040.19 269.440   1
   5   1  -1 3475.82 272.283   1
  -5  -1  -1 3268.41 271.628   1
  -5   1   1 3358.99 274.290   1
   5  -1   1 3157.25 272.346   1
   5  -1   1 4241.62 275.745   6
  -5  -1  -1 3177.45 266.850   5
  -5   1   1 3281.90 265.166   5
   5   1  -1 4264.55 276.168   2
  -5   1   1 3740.97 272.835   4
  -5  -1  -1 2879.85 263.437   4
   5  -1   1 3424.28 268.342   3
   5   1  -1 2617.73 259.669   3
   5  -1   1 3467.39 267.809   2
   5  -1  -1 3233.65 276.511   1
  -5   1  -1 3219.91 275.723   1
  -5  -1   1 3024.69 273.286   1
   5   1   1 3216.74 273.227   1
   5  -1  -1 4361.06 273.966   6
   5   1   1 3161.35 267.146   6
  -5  -1   1 3324.54 271.717   5
  -5   1  -1 3462.27 266.893   5
   5  -1  -1 3304.24 271.326   2
   5   1   1 3950.71 277.029   2
  -5   1  -1 3701.54 277.827   4
  -5  -1   1 3294.40 268.560   4
   5  -1  -1 3020.85 269.857   3
  -5  -1   1 3151.79 274.453   1
   5   1   1 3662.19 279.440   1
  -5   1  -1 3050.86 269.807   1
  -5   1  -3 7410.79 572.845   1
  -5  -1   3 7198.02 571.670   1
   5   1   3 6517.04 568.072   1
   5  -1  -3 7149.51 558.693   6
   5  -1  -3 6751.12 552.422   6
   5   1   3 7305.23 562.388   6
  -5   1  -3 6749.55 559.039   5
  -5  -1   3 8455.50 571.483   5
   5  -1  -3 8224.16 570.252   2
   5   1   3 7689.00 566.865   2
  -5   1  -3 7239.51 569.765   4
  -5  -1   3 7353.20 563.692   4
   5  -1  -3 6941.16 565.903   3
   5   1   3 7828.11 574.735   1
  -5  -1   3 8202.27 574.799   1
  -5   1  -3 6957.96 566.277   1
  -5  -1   5 91707.7 6965.44   1
   5  -1  -5 99954.2 6972.00   1
   5  -1  -5 102064. 6965.70   1
  -5   1  -5 89191.1 6965.31   1
  -5  -1   5 94965.6 6970.46   1
   5   1   5 89589.7 6965.16   1
   5   1   5 78469.7 6953.11   6
   5  -1  -5 90539.3 6943.20   6
   5  -1  -5 114233. 6947.63   6
  -5   1  -5 83415.9 6951.66   5
   5  -1  -5 89370.1 6961.06   2
   5   1   5 83399.6 6957.64   2
  -5  -1   5 85484.1 6956.48   4
   5  -1  -5 93354.7 6964.28   3
  -5   1  -5 91312.6 6962.74   3
   5   1   7 8627.51 674.786   1
   5  -1  -7 9925.17 682.387   1
  -5   1  -7 9246.07 673.896   1
   5  -1  -7 9469.82 672.672   1
  -5  -1   7 9204.38 673.789   1
   5   1   7 9359.09 679.081   1
  -5  -1   7 8934.09 678.427   1
  -5   1  -7 8361.75 672.767   1
   5   1   7 7923.31 661.540   6
  -5  -1   7 8578.03 667.646   5
  -5   1  -7 7715.02 658.035   5
   5   1   7 8447.81 666.271   2
  -5  -1   7 8671.85 666.264   4
  -5   1  -7 8974.77 667.859   4
   5  -1  -7 8392.15 669.607   3
  -5   1  -7 8569.50 671.897   3
  -5   1  -9 14889.9 1140.64   1
   5  -1  -9 16025.1 1144.56   1
   5  -1  -9 15518.7 1138.09   1
  -5  -1   9 15838.5 1138.36   1
   5   1   9 14853.3 1142.14   1
   5   1   9 17437.6 1149.48   1
  -5   1  -9 12436.3 1135.25   1
   5   1   9 14909.2 1130.16   6
  -5   1  -9 13177.3 1122.94   5
   5  -1  -9 16939.6 1144.61   2
  -5  -1   9 15724.2 1135.64   4
   5  -1  -9 15053.0 1137.80   3
   5   1   9 15152.7 1132.29   2
   5   1  11 454.222 57.4360   1
  -5  -1  11 495.792 58.7610   1
  -5   1 -11 414.932 53.4963   1
   5   1  11 478.416 50.5183   2
  -5   1 -11 459.124 59.3762   3
  -5  -1  11 404.661 51.1934   5
  -5   1 -11 471.174 42.6397   5
   5  -1 -11 649.086 63.7374   2
  -5   1 -11 426.927 50.7621   4
  -5  -1  11 616.771 57.6805   4
   5  -1 -11 476.729 52.9791   3
  -5  -1  11 519.388 53.9721   1
  -5   1 -11 554.088 58.0609   1
   5  -1 -11 508.477 57.8967   1
   5  -1 -11 522.814 54.5620   1
   5   1  11 487.204 58.2066   1
  -5   1 -13 3584.78 322.510   1
  -5  -1  13 3920.98 317.747   1
   5   1  13 4180.52 324.645   1
   5  -1 -13 3825.07 318.279   1
  -5  -1  13 3718.38 323.322   1
   5   1  13 4161.63 316.009   6
  -5  -1  13 3585.93 314.225   6
  -5  -1  13 4515.89 323.665   5
   5  -1 -13 3849.20 325.687   2
  -5   1 -13 4519.56 318.240   4
   5  -1 -13 3982.10 319.754   3
   5   1  13 4059.63 315.038   2
  -5   1 -13 3601.46 327.289   3
  -5  -1  15 27113.7 2063.65   1
  -5   1 -15 27335.7 2070.18   1
   5   1  15 24099.0 2068.14   1
  -5  -1  15 24530.0 2069.50   1
  -5  -1  15 24329.3 2060.70   6
  -5  -1  15 33896.1 2073.73   5
  -5   1 -15 29209.6 2063.05   4
  -5  -1  15 32707.3 2072.11   4
   5  -1 -15 26041.8 2064.61   3
  -5   1 -15 27225.0 2080.87   3
   5   1  15 26239.4 2059.11   2
   5   1  17 11400.1 982.789   6
  -5  -1  17 11501.8 981.327   6
   5  -1 -17 12754.0 990.108   2
  -5  -1  17 15014.1 991.512   4
   5   1  17 11996.1 977.428   5
  -5   1 -17 13351.4 981.545   4
   5  -1 -17 12928.5 985.578   3
   5   1  17 14175.4 980.109   2
  -5   1 -17 15355.0 1012.24   3
  -5  -1  19 12651.1 899.565   5
   5   1  19 11650.2 885.578   5
   5  -1 -19 13328.6 897.749   2
  -5   1 -19 12562.5 888.199   4
   5  -1 -19 12584.7 894.721   3
   5   1  19 12294.3 885.580   2
  -5   1 -19 14667.1 927.201   3
   5   1  21 222.773 37.0816   6
  -5  -1  21 377.653 46.2664   5
   5  -1 -21 405.650 45.3891   2
  -5   1 -21 425.104 39.9732   4
   5  -1 -21 336.749 41.2321   3
  -5   1 -21 414.003 68.9979   3
  -5   1 -23 756.670 67.7717   4
   5  -1 -23 686.607 70.8079   3
   5   1  23 670.462 67.2492   6
  -5  -1  23 827.998 75.2125   5
   5   1  25 4537.53 330.634   6
  -5  -1  25 5515.63 342.169   5
  -5   1 -25 4139.47 333.258   4
  -5   1 -25 4700.25 351.365   3
  -5   1 -27 9299.54 523.390   3
  -5   1 -27 5461.41 504.292   4
   5   2 -26 10.3764 10.7751   3
   5   2 -26 9.32626 12.9318   2
   5  -2  24 7.81983 7.63467   6
  -5   2  24 2.89839 8.35621   5
   5   2 -24 6.97932 12.9728   2
   5  -2  24 5.56283 11.0918   2
  -5   2  24 5.53221 16.5752   4
   5   2 -24 16.1729 11.1504   3
   5  -2  22 133.342 18.4537   6
  -5   2  22 134.152 22.8437   5
  -5  -2 -22 101.804 22.7807   4
   5   2 -22 117.134 24.1081   2
   5  -2  22 68.2469 18.6343   2
  -5   2  22 75.1855 27.9076   4
   5   2 -22 103.844 22.2852   3
   5  -2  20 9.72197 10.1026   6
  -5   2  20 4.17283 12.0135   5
   5   2 -20 4.66991 16.9118   2
   5  -2  20 2.62486 12.7193   2
  -5  -2 -20-4.70611 12.3678   4
  -5   2  20 6.48225 17.0306   4
   5   2 -20 14.2591 12.4910   3
   5  -2  18-7.96339 13.0428   6
  -5   2  18 4.77722 14.3056   5
  -5  -2 -18-4.52843 16.8199   4
  -5   2  18-6.17416 17.0073   4
   5   2 -18-4.66500 12.8501   3
   5   2 -18 20.9753 19.9581   2
   5  -2  18 11.0108 11.6575   2
   5  -2  16 35.1253 13.7697   6
   5   2 -16 74.5674 25.3348   2
   5  -2  16 24.1892 13.5266   2
  -5  -2 -16 22.1419 15.8076   4
   5   2 -16 38.5345 14.8783   3
  -5   2  16 36.2136 17.3716   5
  -5  -2 -14 9.54172 9.14868   5
   5   2 -14 24.1392 15.8898   2
   5  -2  14 19.1671 12.2105   2
  -5   2  14 31.1919 14.3644   5
  -5   2  14 5.12148 15.3779   4
  -5  -2 -14 16.0347 13.3651   4
   5   2 -14 11.2193 13.2258   3
   5   2 -12 84.8903 18.8521   1
   5  -2  12 109.516 22.6176   6
  -5  -2 -12 87.5594 18.4873   5
   5   2 -12 133.906 31.7280   2
   5  -2  12 93.7069 20.8720   2
  -5   2  12 165.464 28.5065   5
  -5   2  12 123.797 24.0248   4
  -5  -2 -12 89.2896 20.8203   4
   5   2 -12 105.721 19.8092   3
   5   2 -10 114.279 20.5956   1
  -5  -2 -10 78.0160 18.1531   1
  -5  -2 -10 113.002 28.9181   1
   5  -2  10 127.391 28.9565   1
   5   2 -10 98.4847 24.9515   1
   5  -2  10 73.7542 21.6789   6
  -5  -2 -10 82.9368 18.1713   5
   5   2 -10 93.6064 28.2724   2
  -5   2  10 82.1931 21.8015   4
  -5  -2 -10 77.6362 18.5600   4
   5   2 -10 85.3186 17.5045   3
  -5   2   8 61.0471 22.0151   1
  -5  -2  -8 39.7603 13.1219   1
   5   2  -8 50.1776 20.3878   1
   5  -2   8 35.7326 20.7694   1
  -5   2   8 31.1562 10.7498   1
   5  -2   8 19.0058 17.2524   6
  -5  -2  -8 57.4584 15.4888   5
   5  -2   8 20.1808 13.1334   2
   5   2  -8 56.1905 22.0852   2
  -5   2   8 33.6846 13.8637   5
  -5  -2  -8 60.7638 15.1232   4
   5   2  -8 12.8418 10.4751   1
   5  -2   6 52.0304 14.8805   1
   5   2  -6 62.5964 17.3729   1
   5  -2   6 50.5954 20.0053   1
   5   2  -6 78.3086 24.5243   1
  -5  -2  -6 42.1632 18.4195   1
  -5  -2  -6 38.6290 17.1321   1
  -5   2   6 46.4701 22.3683   1
  -5   2   6 43.5964 12.9534   1
   5  -2   6 46.1949 17.0827   6
  -5  -2  -6 50.9686 16.7056   5
  -5   2   6 53.9981 19.7752   4
   5   2  -6 45.3730 13.8366   3
   5  -2   4 25.3571 11.7453   1
   5   2  -4 8.92513 13.4446   1
  -5   2   4 11.9593 14.9719   1
   5  -2   4 5.64167 15.6104   1
  -5  -2  -4 16.6524 13.1228   1
  -5  -2  -4 8.55573 10.7605   1
  -5   2   4 22.9667 10.9993   1
   5  -2   4 20.2242 13.5249   6
   5   2  -4 18.9188 14.7719   6
  -5  -2  -4 27.0362 12.9158   5
   5  -2   4 3.46567 12.9568   2
   5   2  -4 9.99005 16.6598   2
  -5   2   4 35.3528 13.1597   5
  -5   2   4 27.5297 14.8326   4
  -5  -2  -4 25.9781 13.2946   4
   5   2  -4 16.9739 10.5682   3
  -5   2   2 3.21322 11.7414   5
  -5  -2  -2 16.3937 14.5292   5
   5   2  -2 14.1345 15.7333   6
   5  -2   2 21.5348 12.7471   1
  -5   2   2 21.7376 14.3617   1
  -5  -2  -2 21.0092 13.1835   1
  -5   2   2 42.2800 13.5043   1
  -5  -2  -2 21.3476 12.3868   1
   5   2  -2 14.2871 17.7605   2
   5  -2   2 18.0011 14.1152   2
  -5   2   2 9.66501 12.7918   4
   5   2  -2 15.4226 7.56519   3
   5  -2   2 34.0075 14.2120   3
  -5  -2  -2 31.8200 15.0346   4
   5  -2   2 18.5321 12.4161   1
   5   2  -2 27.6565 16.6403   1
   5  -2   0 265.204 34.2494   1
   5   2   0 247.629 37.9998   1
  -5   2   0 258.159 37.8159   1
  -5  -2   0 274.772 35.6828   1
   5  -2   0 230.602 38.2088   1
  -5   2   0 218.273 31.5726   1
  -5  -2   0 262.064 38.2456   1
   5  -2   0 210.899 24.1378   6
  -5  -2   0 274.993 37.7831   5
  -5   2   0 247.539 31.8050   5
   5   2   0 192.013 32.7670   6
   5   2   0 287.736 39.2803   2
   5  -2   0 226.499 34.0098   2
  -5  -2   0 312.523 34.7682   4
   5  -2   0 275.492 36.8070   3
  -5   2   0 278.381 39.1627   4
  -5  -2   0 273.955 53.2096   3
  -5   2  -2 31.0462 11.4343   5
   5   2   2 11.5317 13.3460   6
  -5  -2   2 31.7231 14.2544   1
  -5   2  -2 43.7200 13.3724   1
  -5  -2   2 16.2082 12.8814   1
  -5   2  -2 30.6592 14.8655   1
   5   2   2 17.4761 18.6331   2
   5  -2  -2 18.9669 16.2150   2
  -5   2  -2 18.4176 12.8730   4
   5  -2  -2 60.9539 18.2139   3
  -5  -2   2 35.7193 13.9270   4
   5  -2  -2 22.7475 15.0975   1
   5   2   2 33.1541 16.6929   1
   5  -2  -2 18.9295 10.6587   1
   5   2   4 36.5675 14.6480   6
  -5   2  -4 13.8305 8.51051   5
  -5  -2   4 26.7226 13.4273   5
  -5   2  -4 22.6630 12.6443   1
  -5  -2   4 24.9057 12.5081   1
  -5   2  -4 10.3500 12.9875   1
   5  -2  -4 19.5761 13.8833   2
   5   2   4 29.5452 16.1392   2
  -5   2  -4 8.81508 15.6084   4
   5  -2  -4 13.1095 11.5817   3
  -5  -2   4 29.0639 13.7640   4
   5  -2  -4 18.8487 10.4998   1
   5   2   4 22.3913 14.0340   1
   5  -2  -4 11.9263 15.7385   1
  -5   2  -6 42.7828 19.7182   3
  -5   2  -6 36.5604 10.4125   5
   5   2   6 27.2605 14.3599   6
   5   2   6 67.3739 17.3647   1
   5  -2  -6 73.8077 17.7630   1
  -5   2  -6 50.1999 17.5923   1
  -5   2  -6 56.5220 15.4546   1
  -5  -2   6 48.2076 18.1833   1
  -5  -2   6 59.3836 20.8842   1
   5  -2  -6 38.3091 19.4015   2
   5   2   6 53.4379 17.4764   2
   5  -2  -6 73.2694 19.3922   3
  -5  -2   6 38.8510 14.4637   4
   5   2   6 62.0574 22.7800   1
   5  -2  -6 52.0290 22.5827   1
   5  -2  -8 49.8346 17.1639   3
  -5   2  -8 37.4595 17.5428   3
  -5  -2   8 60.1081 17.4327   5
   5   2   8 48.0973 15.8927   6
  -5  -2   8 72.6491 20.0379   1
  -5   2  -8 41.3713 15.6415   1
  -5   2  -8 67.3165 18.7971   1
   5  -2  -8 59.4106 15.7957   1
  -5  -2   8 34.6875 17.7858   1
   5   2   8 60.0234 17.9470   1
   5  -2  -8 13.8628 17.4936   2
   5   2   8 33.9898 17.5016   2
  -5   2  -8 18.2700 12.2308   4
  -5  -2   8 42.4325 15.4682   4
   5  -2  -8 40.5784 18.3293   1
  -5  -2  10 84.5803 20.1620   5
   5  -2 -10 99.9113 21.5630   3
  -5   2 -10 110.044 25.5845   3
   5  -2 -10 126.102 26.7154   2
   5   2  10 76.9989 18.8674   2
  -5  -2  10 94.4670 21.0640   4
  -5   2 -10 91.3961 19.6599   4
  -5  -2  10 79.0670 20.1939   1
  -5  -2  10 96.4534 21.5769   1
   5   2  10 88.0150 23.3069   1
   5   2  12 44.2369 16.6759   1
  -5  -2  12 123.914 23.1523   5
   5   2  12 97.6960 19.1549   2
   5  -2 -12 178.712 31.0331   2
   5   2  12 90.8000 19.7766   6
  -5  -2  12 102.010 21.1231   6
  -5   2 -12 114.072 19.9620   4
  -5  -2  12 126.515 23.2638   4
  -5   2 -12 138.266 26.3645   3
   5  -2 -12 115.616 22.5616   3
   5   2  14 10.6908 11.3496   6
   5  -2 -14 19.3912 16.6219   2
  -5   2 -14 13.7207 11.8721   4
  -5   2 -14 5.88260 16.9453   3
   5  -2 -14 7.78108 10.2522   3
   5   2  16 45.8132 14.8441   2
  -5  -2  16 34.8501 16.0976   5
  -5   2 -16 36.6040 13.4229   4
   5   2  16 52.8536 14.5859   6
  -5  -2  16 38.6408 16.0394   6
   5   2  18 12.8173 10.6791   6
  -5  -2  18 25.5155 12.8722   6
  -5  -2  18 9.28839 11.6027   5
  -5   2 -18 7.14597 8.43630   4
  -5   2 -18 13.4653 15.8386   3
   5   2  20 7.58586 10.0917   6
  -5  -2  20 11.7676 15.2936   6
   5   2  20 7.37477 10.8221   5
  -5  -2  20 19.3227 14.4796   5
  -5   2 -20 4.63125 7.95494   4
   5  -2 -20 7.54873 8.88908   3
  -5   2 -20 22.3574 17.5182   3
   5   2  22 72.6917 17.7431   6
   5   2  22 104.595 19.2643   5
  -5   2 -22 102.732 17.0267   4
   5  -2 -22 118.895 22.2739   3
  -5   2 -22 121.711 33.1305   3
  -5  -2  22 147.331 26.1351   5
   5   2  24 2.52831 8.40273   6
   5  -2 -24 7.33260 8.61579   3
  -5   2 -24 7.69630 16.9135   3
  -5  -2  24-4.34533 12.5040   5
  -5   2 -26-13.4516 13.6829   3
  -5   2 -26 2.42948 9.67693   4
   5   3 -25 5259.79 354.898   3
  -5   3  25 5640.64 365.461   4
  -5  -3 -23 888.692 78.4058   4
   5   3 -23 751.934 81.1355   2
   5   3 -23 745.783 80.5755   3
  -5   3  23 796.807 89.2857   4
  -5   3  23 971.584 79.4113   5
   5  -3  21 324.273 38.0180   6
  -5  -3 -21 397.486 40.5772   4
  -5   3  21 327.672 49.8704   4
   5  -3  21 345.545 39.5194   2
   5  -3  19 9937.85 730.748   6
  -5   3  19 10408.7 734.937   5
   5   3 -19 9712.59 738.732   2
   5   3 -19 7544.06 730.032   3
   5  -3  19 9755.33 727.122   2
   5  -3  17 10836.8 854.471   6
  -5   3  17 11548.6 859.937   5
  -5  -3 -17 9617.40 854.058   4
   5   3 -17 11124.2 864.554   2
   5   3 -17 11228.7 857.315   3
  -5   3  17 13139.1 869.477   4
   5  -3  17 11301.9 851.400   2
   5  -3  15 16737.3 1605.94   6
  -5   3  15 20257.0 1613.72   5
  -5  -3 -15 23052.5 1601.77   5
   5   3 -15 22139.0 1621.96   2
  -5  -3 -15 15098.9 1606.94   4
  -5   3  15 26819.9 1620.99   4
   5  -3  15 25321.4 1606.92   2
   5  -3  13 2236.34 257.813   6
  -5   3  13 3708.06 271.600   5
  -5  -3 -13 3421.38 256.242   5
  -5  -3 -13 2615.31 262.051   4
   5   3 -13 2880.24 272.665   2
   5   3 -13 3702.01 261.166   3
  -5   3  13 3602.12 267.620   4
   5  -3  13 3428.17 260.660   2
   5  -3  11 392.685 47.3174   6
  -5   3  11 467.789 53.1394   5
  -5  -3 -11 415.808 44.3244   5
   5   3 -11 417.096 58.7866   2
  -5  -3 -11 479.054 52.9780   4
   5   3 -11 289.597 40.7383   3
  -5   3  11 434.225 49.4577   4
   5  -3  11 441.514 47.5154   2
   5  -3   9 11244.7 810.161   6
  -5  -3  -9 11546.6 809.913   5
   5   3  -9 9838.77 822.690   2
   5   3  -9 9919.71 804.247   3
  -5   3   9 9333.54 811.052   4
   5  -3   9 11091.9 809.283   2
   5  -3   7 6023.60 475.756   6
  -5   3   7 6016.78 479.761   5
  -5  -3  -7 6557.22 480.965   5
   5   3  -7 6868.93 491.695   2
  -5  -3  -7 6506.70 485.544   4
   5   3  -7 5625.66 472.282   3
  -5   3   7 6062.38 482.976   4
   5  -3   7 6181.62 478.305   2
   5  -3   5 64664.4 5008.52   1
   5  -3   5 64282.3 4994.61   6
   5   3  -5 64596.5 5009.64   6
  -5   3   5 63739.6 4997.90   5
  -5  -3  -5 68449.8 5002.09   5
   5   3  -5 64848.9 5008.90   2
  -5  -3  -5 77126.1 5009.40   4
   5   3  -5 67083.1 4992.50   3
  -5   3   5 65089.2 5004.26   4
  -5  -3  -5 63895.2 5008.75   1
   5   3  -3 5472.98 398.504   1
  -5  -3  -3 5196.91 404.771   1
   5  -3   3 4607.43 401.827   1
   5  -3   3 4756.36 388.746   6
   5   3  -3 5078.33 404.121   6
  -5   3   3 4675.22 392.331   5
  -5  -3  -3 5420.83 399.764   5
   5   3  -3 4842.42 403.807   2
  -5  -3  -3 6665.85 408.033   4
  -5   3   3 5055.53 400.684   4
   5  -3   3 4642.85 395.080   2
  -5  -3  -1 3120.12 250.243   1
   5   3  -1 2483.35 246.370   1
   5   3  -1 3066.26 242.462   1
   5   3  -1 2877.66 248.869   6
   5  -3   1 2877.04 232.445   6
  -5  -3  -1 2984.78 241.553   1
   5  -3   1 3038.39 249.839   1
  -5   3   1 3537.16 249.400   4
   5  -3   1 3052.94 241.969   2
   5   3   1 3280.85 247.289   1
  -5  -3   1 2797.47 244.668   1
   5   3   1 3332.78 252.920   6
  -5  -3   1 3039.10 249.480   5
  -5   3  -1 2799.58 240.209   5
   5   3   1 3275.48 251.098   2
  -5   3  -1 2856.29 250.581   4
   5  -3  -1 2938.05 246.380   2
   5   3   1 2607.77 250.373   1
  -5  -3   1 2961.24 252.416   1
   5  -3  -1 3218.09 254.010   1
   5   3   3 5049.67 389.260   6
  -5  -3   3 5443.81 391.168   5
  -5   3  -3 4047.78 376.068   5
   5   3   3 5003.13 389.703   2
  -5   3  -3 5383.06 391.835   4
  -5  -3   3 6170.38 397.979   4
  -5  -3   3 4821.84 392.232   1
   5  -3  -3 5144.00 395.324   1
  -5  -3   3 4978.20 387.175   1
  -5  -3   5 63191.8 5329.61   5
   5   3   5 74759.8 5330.84   2
  -5   3  -5 66472.3 5329.87   4
  -5  -3   5 72553.1 5334.90   4
   5  -3  -5 76381.7 5332.10   2
   5  -3  -5 77848.8 5339.47   1
  -5  -3   5 65559.8 5334.34   1
   5   3   7 5925.22 485.030   6
  -5  -3   7 6657.26 490.210   5
   5   3   7 6741.23 488.145   2
  -5  -3   7 5237.21 487.973   4
   5  -3  -7 5399.21 487.575   3
  -5   3  -7 7435.28 498.556   3
   5  -3  -7 6599.84 491.337   2
   5   3   9 10204.5 854.822   6
  -5  -3   9 11301.2 860.049   5
   5   3   9 11374.3 855.815   2
  -5   3  -9 10219.6 855.677   4
  -5  -3   9 13426.8 862.814   4
   5  -3  -9 11610.2 864.458   3
  -5   3  -9 11534.4 867.054   3
   5   3  11 402.687 42.7075   6
  -5  -3  11 464.202 48.1457   5
   5  -3 -11 346.746 48.5078   2
   5   3  11 407.742 42.9912   2
  -5   3 -11 386.209 43.0867   4
   5  -3 -11 369.291 47.1863   3
  -5   3 -11 409.729 51.3139   3
   5   3  13 3236.11 247.876   6
  -5  -3  13 3127.33 252.911   6
  -5  -3  13 3516.36 256.741   5
  -5   3 -13 2850.31 247.867   4
   5  -3 -13 3252.96 254.810   3
   5   3  13 3313.29 248.750   2
   5  -3 -13 2297.43 251.968   2
  -5   3 -13 3251.13 260.796   3
   5   3  15 22561.5 1789.48   6
  -5  -3  15 22717.7 1794.61   6
   5  -3 -15 23354.5 1796.51   3
   5   3  15 23607.7 1789.28   2
   5  -3 -15 24506.2 1798.57   2
  -5   3 -15 22710.9 1803.10   3
  -5  -3  15 27139.9 1800.42   5
   5   3  17 11441.4 829.721   6
  -5   3 -17 10244.8 829.246   4
   5  -3 -17 10676.7 835.209   3
  -5   3 -17 10226.0 842.751   3
  -5  -3  17 11719.9 839.834   5
   5   3  19 9861.30 708.609   6
  -5  -3  19 8927.96 714.792   6
  -5   3 -19 8814.64 707.129   4
   5   3  19 8716.88 708.107   5
   5  -3 -19 9291.34 714.205   3
  -5   3 -19 9141.27 725.069   3
  -5  -3  19 10661.1 721.278   5
   5   3  21 344.276 37.3279   6
  -5  -3  21 437.270 46.3545   6
  -5  -3  21 406.220 47.4413   5
   5   3  21 373.207 38.5347   5
   5  -3 -21 332.218 41.1600   3
  -5   3 -21 448.797 55.1290   3
  -5  -3  23 905.223 79.5360   6
   5   3  23 846.444 68.9765   5
  -5  -3  23 608.017 73.6316   5
  -5   3 -23 706.843 65.5036   4
   5  -3 -23 713.960 72.1379   3
  -5   3 -23 898.436 87.2366   3
   5   4 -22 101.946 22.3754   2
   5  -4  22 73.3976 19.8720   2
  -5   4  22 77.4702 22.6368   4
   5  -4  22 65.1156 18.0473   6
   5   4 -20 4.65275 15.4582   2
  -5   4  20-5.39587 13.4457   4
   5  -4  20 3.93192 11.7757   6
  -5  -4 -20 2.51188 8.60358   4
  -5   4  20 3.30346 10.6276   5
   5   4 -18 26.7210 22.2937   2
   5  -4  18 43.3761 16.4070   2
  -5   4  18 94.8873 23.6836   4
   5  -4  18 33.9150 15.7270   6
  -5   4  18 120.716 21.5292   5
  -5  -4 -18 56.6849 14.5804   4
   5   4 -16 174.099 36.1869   2
   5  -4  16 229.504 30.6499   2
  -5  -4 -16 243.747 30.5681   4
  -5   4  16 198.220 32.1762   5
  -5   4  16 247.198 36.7576   4
   5  -4  16 131.017 28.8463   6
   5   4 -14 136.050 32.7433   2
  -5   4  14 129.478 25.7706   5
  -5   4  14 121.091 26.4469   4
   5  -4  14 191.435 28.8558   6
  -5   4  12 20.4990 16.6726   5
  -5  -4 -12 43.2455 18.4577   4
   5   4 -12 6.65142 21.5406   2
   5  -4  12 43.6274 14.9042   2
  -5   4  12 12.3915 12.1432   4
  -5  -4 -12 39.3172 12.9370   5
  -5  -4 -10 117.830 21.0861   5
   5   4 -10 129.955 35.4459   2
   5  -4  10 132.870 25.0338   2
  -5   4  10 174.184 28.3196   5
  -5  -4 -10 176.946 33.1564   4
  -5   4  10 107.483 22.2694   4
   5  -4  10 100.573 21.9054   6
  -5  -4  -8 91.5562 17.7951   5
   5   4  -8 134.774 30.1609   2
   5  -4   8 88.7647 20.1091   2
  -5   4   8 144.322 25.0424   5
  -5   4   8 102.725 20.2667   4
  -5  -4  -8 121.193 31.6534   4
   5  -4   8 66.3409 17.4102   6
   5  -4   6 255.842 34.5858   6
   5   4  -6 326.583 48.4756   2
  -5   4   6 386.835 41.3908   5
   5   4  -6 283.826 42.1539   6
  -5  -4  -6 366.695 40.3791   5
  -5  -4  -6 398.869 62.3174   4
   5  -4   6 289.765 38.5936   2
  -5  -4  -4 18.2829 10.3704   5
   5   4  -4 29.7625 17.6524   6
   5   4  -4 30.3011 19.8276   2
   5  -4   4 62.7312 17.3017   2
  -5   4   4 42.7032 15.3398   5
  -5   4   4 16.5067 13.9299   4
   5  -4   4 30.5351 12.4304   6
  -5   4   2 78.2426 16.8482   5
   5   4  -2 131.480 26.6126   2
   5  -4   2 141.764 24.2686   2
  -5   4   2 125.179 23.7030   4
  -5  -4  -2 65.7529 44.4757   4
   5   4  -2 110.898 25.4311   6
  -5  -4  -2 102.583 21.3952   5
   5   4   0 271.599 38.9126   2
  -5  -4   0 223.132 65.1908   4
  -5   4   0 326.378 38.9982   4
   5  -4   0 267.535 36.1474   3
  -5   4   0 243.360 30.4246   5
   5   4   0 248.055 38.2279   6
  -5  -4   0 300.199 36.8313   5
   5  -4  -2 56.4538 17.9777   3
  -5   4  -2 145.166 24.4919   4
  -5  -4   2 110.683 22.0263   5
   5  -4  -2 84.1905 23.7487   2
   5   4   2 97.2890 22.5980   2
   5  -4  -4 20.2396 11.8789   3
  -5  -4   4 48.4284 32.2623   4
  -5  -4   4 43.3090 15.1665   5
   5   4   4 37.6082 14.1634   6
   5  -4  -4 30.0375 19.0030   2
   5   4   4 15.8590 15.6212   2
   5   4   6 346.917 40.0148   6
   5   4   6 306.429 40.2057   2
   5  -4  -6 354.074 41.7965   3
  -5  -4   6 267.892 49.2268   4
   5  -4  -6 441.729 48.9745   2
  -5   4  -6 306.330 42.3356   3
  -5   4  -6 315.928 38.8118   4
   5  -4  -8 67.8656 23.9506   2
  -5  -4   8 103.268 19.8816   5
   5   4   8 74.1833 16.6126   6
  -5   4  -8 78.4917 17.4331   4
   5  -4  -8 63.2717 16.9360   3
  -5   4  -8 112.496 23.8074   3
   5  -4 -10 106.301 26.5168   2
   5   4  10 141.454 22.3646   2
  -5  -4  10 120.211 20.0682   5
   5   4  10 141.448 20.8301   6
  -5   4 -10 97.8072 19.1297   4
   5  -4 -10 87.6861 21.1193   3
  -5   4 -10 110.818 24.2383   3
   5  -4 -12 51.9561 15.0836   3
   5   4  12 12.4074 11.7825   2
   5   4  12 42.7876 13.4887   6
  -5  -4  12 20.9264 12.2392   5
   5   4  14 99.1529 17.8072   6
  -5  -4  14 176.290 25.0073   6
   5  -4 -14 168.637 30.8428   2
  -5  -4  14 154.625 23.9717   5
   5  -4 -14 136.449 22.7790   3
  -5   4 -14 149.998 20.4161   4
  -5   4 -14 152.885 27.5759   3
   5   4  16 198.222 25.0635   6
  -5  -4  16 208.526 30.2370   6
  -5   4 -16 210.698 26.1694   4
   5  -4 -16 292.204 32.6135   3
  -5   4 -16 240.687 36.4727   3
  -5  -4  18 82.0192 18.2071   6
  -5   4 -18 46.8365 16.3504   3
   5  -4 -18 63.9322 15.8421   3
  -5  -4  18 69.6230 18.2779   5
   5   4  20-1.85619 8.30222   6
   5   4  20 2.30812 8.13331   5
  -5  -4  20 8.03845 10.5563   5
  -5   4 -20-3.98143 7.75523   4
   5  -4 -20 6.68192 8.77490   3
  -5   4 -20 5.34475 11.7447   3
   5   4  22 123.777 18.5801   5
  -5  -4  22 101.633 20.7835   6
  -5  -4  22 66.1485 19.5291   5
  -5  -4  24 79.8575 20.8847   6
   5   4  24 112.631 18.2185   5
  -5   5  19 6739.32 460.815   5
   5  -5  19 4788.52 459.711   6
  -5   5  17 7938.52 540.022   5
  -5  -5 -17 6799.00 533.977   4
   5   5 -17 7098.84 545.722   2
   5  -5  17 6407.80 537.459   6
   5  -5  17 6522.20 535.931   2
   5  -5  15 13959.8 1122.25   6
  -5   5  15 14974.9 1126.55   5
   5   5 -15 13001.4 1133.47   2
  -5  -5 -15 16023.8 1123.10   4
  -5   5  15 15448.0 1127.60   4
   5  -5  15 14131.0 1122.55   2
   5  -5  13 1143.53 106.210   6
  -5  -5 -13 1258.94 103.661   5
  -5   5  13 1033.77 109.062   5
  -5  -5 -13 1478.77 112.970   4
  -5   5  13 1214.67 109.733   4
   5  -5  13 1161.78 105.943   2
  -5  -5 -11 253.257 28.2261   5
   5   5 -11 193.789 39.7529   2
   5  -5  11 196.343 29.3496   2
  -5  -5 -11 303.126 38.6451   4
  -5   5  11 209.763 34.0790   5
  -5   5  11 181.615 28.9396   4
   5  -5  11 215.119 28.8710   6
  -5  -5  -9 5337.82 371.189   5
  -5   5   9 4631.93 377.271   5
   5   5  -9 5816.66 391.319   2
   5  -5   9 3926.58 368.082   6
   5  -5   9 4501.28 370.194   2
  -5   5   7 3547.90 270.128   5
  -5  -5  -7 3467.35 265.629   5
   5   5  -7 3440.04 277.794   2
  -5   5   7 2786.48 265.352   4
   5  -5   7 3293.37 265.546   2
   5   5  -5 36504.8 2648.01   6
  -5   5   5 32039.9 2639.38   5
  -5  -5  -5 36821.3 2641.68   5
   5   5  -5 39624.9 2652.93   2
  -5  -5  -5 36732.0 2660.93   4
  -5   5   5 32798.9 2642.15   4
   5  -5   5 33501.4 2640.13   2
  -5   5   3 2034.02 186.544   5
  -5  -5  -3 2716.15 194.633   5
   5   5  -3 2570.20 198.824   2
  -5  -5  -3 2223.29 206.419   4
  -5   5   3 2291.54 192.879   4
   5  -5   3 2198.56 192.015   2
   5   5  -1 713.108 69.3002   6
  -5  -5  -1 666.097 64.5929   5
   5   5  -1 715.899 70.7233   2
  -5  -5  -1 929.189 80.7995   4
  -5   5   1 475.466 61.5882   4
   5  -5   1 707.129 69.0226   2
   5   5   1 719.064 69.8573   6
  -5  -5   1 658.609 65.9374   5
  -5  -5   1 774.096 72.8780   4
  -5   5  -1 562.588 64.4065   4
   5  -5  -1 648.764 65.2675   3
   5  -5  -1 808.549 73.2349   2
   5   5   3 2413.49 202.734   6
   5   5   3 2317.84 202.127   2
  -5  -5   3 2611.12 200.304   4
  -5   5  -3 2370.97 201.672   4
   5  -5  -3 2261.22 200.583   3
   5   5   5 33331.7 2656.68   6
  -5  -5   5 33322.4 2657.09   5
   5   5   5 37446.5 2660.11   2
  -5   5  -5 31687.9 2655.76   4
   5  -5  -5 36047.5 2659.35   3
   5  -5  -5 43930.7 2674.73   2
  -5   5  -5 35877.3 2662.29   3
   5   5   7 2934.81 245.265   6
  -5  -5   7 3113.56 247.572   5
   5   5   7 3335.87 248.451   2
  -5   5  -7 2709.19 244.068   4
   5  -5  -7 3307.65 250.164   3
  -5   5  -7 3273.36 252.457   3
   5  -5  -7 3285.80 260.611   2
   5   5   9 4744.84 378.919   6
  -5  -5   9 4761.92 380.927   5
   5   5   9 5161.99 381.653   2
  -5   5  -9 4634.67 378.719   4
   5  -5  -9 4986.75 383.402   3
  -5   5  -9 5149.00 386.909   3
   5   5  11 229.375 27.7490   6
  -5  -5  11 190.409 29.2563   5
   5  -5 -11 316.737 44.9939   2
  -5   5 -11 239.948 28.0768   4
   5  -5 -11 268.578 32.1332   3
  -5   5 -11 256.713 35.1750   3
  -5   5 -13 1187.77 100.652   4
  -5   5 -13 1214.36 109.304   3
   5   5  15 13726.5 1062.55   6
  -5  -5  15 13920.8 1068.75   6
  -5   5 -15 13532.5 1063.42   4
   5  -5 -15 14424.1 1069.49   3
  -5   5 -15 14670.8 1075.58   3
  -5  -5  15 14370.5 1069.23   5
   5   5  17 6208.78 490.190   6
  -5  -5  17 6703.36 497.702   6
  -5   5 -17 5974.37 491.104   4
   5  -5 -17 7024.12 499.061   3
  -5   5 -17 6292.41 502.705   3
  -5  -5  17 6759.19 498.442   5
  -5  -5  19 6345.94 472.763   6
  -5  -5  19 5787.88 473.554   5
  -5   6  14 50.9991 16.4636   5
  -5  -6 -12 174.708 26.4345   4
  -5   6  12 117.692 24.2205   5
   5   6 -12 137.663 31.0979   2
  -5   6  12 151.355 23.4341   4
  -5  -6 -12 177.853 21.3760   5
  -5  -6 -10 207.901 32.5140   4
  -5   6  10 146.074 26.8907   5
   5  -6  10 165.461 26.4930   2
   5   6 -10 207.605 34.5467   2
  -5   6  10 174.913 24.4793   4
  -5  -6 -10 160.270 22.2359   5
  -5   6   8 183.926 29.2861   5
   5  -6   8 199.817 28.8765   2
   5   6  -8 252.991 36.8002   2
  -5   6   8 196.824 27.0878   4
  -5  -6  -8 248.769 28.0416   5
  -5  -6  -6 88.8959 20.6334   4
   5   6  -6 95.9670 24.7140   2
   5  -6   6 97.6883 20.6866   2
  -5   6   6 69.9173 16.8767   4
  -5  -6  -6 120.646 18.4432   5
  -5  -6  -4 72.7624 19.1162   4
   5   6  -4 38.8525 19.2690   2
   5  -6   4 56.3339 20.7450   2
  -5  -6  -4 38.0010 12.1210   5
   5   6  -4 34.7951 14.3961   6
  -5  -6  -2 41.2278 15.5498   4
  -5   6   2 43.7424 13.0353   4
   5  -6   2 24.1457 17.5367   2
  -5  -6  -2 22.0571 11.3664   5
   5   6  -2 31.3483 13.2432   6
   5   6   0 599.581 64.5625   6
   5   6   0 614.828 65.4494   2
  -5  -6   0 746.214 65.5865   5
  -5   6   0 584.349 62.1783   4
   5  -6   0 730.648 72.0885   2
  -5   6  -2 35.7603 13.0193   4
   5   6   2 32.3037 13.9906   2
   5  -6  -2 53.5235 26.8424   2
   5   6   2 50.6287 15.3181   6
  -5  -6   2 37.0064 12.9058   5
   5  -6  -4 33.2469 12.6524   3
   5  -6  -4 40.9538 24.4512   2
   5   6   4 37.7578 12.2883   6
  -5  -6   4 38.3950 12.0823   5
   5   6   6 125.628 23.9580   2
   5  -6  -6 76.5436 26.3583   2
   5   6   6 107.578 18.6390   6
  -5  -6   6 110.813 18.8298   5
   5  -6  -6 121.000 20.4871   3
  -5   6  -6 113.497 18.6511   4
  -5   6  -6 117.062 21.5974   3
  -5  -6   8 181.234 25.7341   5
  -5   6  -8 188.190 28.2750   3
  -5   6  -8 206.285 25.1090   4
   5  -6  -8 186.412 27.0219   3
   5   6  10 178.151 23.1918   6
  -5  -6  10 201.815 25.3043   5
   5  -6 -10 204.480 26.1802   3
  -5   6 -10 112.157 24.9443   3
  -5  -6  12 155.140 22.4419   5
   5   6  12 172.365 21.4224   6
  -5   6 -12 145.676 24.1051   3
  -5   6 -12 152.210 20.6606   4
   5  -6 -12 180.092 24.2088   3
  -5  -6  14 77.3697 15.3980   5
  -5   6 -14 72.5112 14.0287   4
  -5  -7 -11 172.127 28.2401   4
  -5  -7  -9 3029.25 245.148   4
  -5  -7  -7 2215.89 176.468   4
   5   7  -7 2008.69 179.005   2
   5   7  -5 21096.5 1586.28   6
  -5   7   5 20357.5 1582.58   4
   5  -7   5 21416.8 1593.16   2
   5   7  -3 1329.15 110.464   6
   5   7  -3 1192.08 110.130   2
  -5  -7  -3 1313.62 105.929   5
  -5   7   3 1061.18 104.908   4
   5  -7   3 1458.95 122.892   2
   5   7  -1 859.904 94.1645   2
  -5  -7  -1 1082.01 93.2533   5
   5   7  -1 1134.39 97.2796   6
   5   7   1 1001.38 92.2014   6
  -5  -7   1 1162.56 90.9333   5
  -5   7  -1 941.974 89.3701   4
  -5   7  -1 977.766 93.2748   3
   5  -7  -1 1224.06 113.576   2
   5   7   1 950.102 91.4306   2
  -5  -7   3 1355.96 108.533   5
   5   7   3 1196.70 109.172   2
  -5   7  -3 1125.14 106.450   4
   5   7   3 1370.75 109.721   6
  -5   7  -3 1217.46 112.426   3
  -5   7  -5 21027.8 1741.75   4
   5  -7  -5 33403.8 1778.08   2
  -5   7  -7 1753.53 142.685   4
  -5   7  -9 2612.73 206.810   4
  -6   0   0 63206.5 4823.56   1
   6   0   0 68316.2 4828.00   1
  -6   0   0 63655.0 4821.41   5
   6   0   0 69332.3 4823.37   2
  -6   0   0 68700.2 4822.51   4
   6   0   0 54103.1 4818.92   3
   6   0   0 61105.5 4826.26   1
  -6   0   0 65107.8 4827.59   1
  -6   0  -2 3335.08 311.592   1
  -6   0   2 3548.46 313.782   1
   6   0   2 3578.64 311.800   1
   6   0   2 4449.24 304.928   6
   6   0  -2 3975.86 300.818   6
  -6   0  -2 3753.12 305.379   5
  -6   0   2 4184.30 309.549   5
   6   0   2 3671.89 307.655   2
  -6   0  -2 4167.04 308.309   4
   6   0  -2 3517.67 305.866   3
   6   0   2 3997.29 313.220   1
   6   0  -2 3833.47 312.371   1
   6   0  -2 3637.42 311.919   1
   6   0   4 3388.06 282.275   1
   6   0  -4 3801.67 284.194   1
   6   0  -4 3260.65 283.822   1
  -6   0  -4 3364.38 280.970   1
  -6   0  -4 3218.57 282.156   1
  -6   0   4 3364.87 286.950   1
   6   0   4 3199.25 283.045   1
   6   0   4 4190.27 276.996   6
   6   0  -4 3508.94 270.981   6
  -6   0  -4 3150.42 274.082   5
  -6   0   4 3666.59 278.923   5
   6   0  -4 3088.78 278.201   2
  -6   0  -4 3646.20 277.112   4
   6   0  -4 3202.02 277.441   3
  -6   0  -4 3402.38 279.594   3
   6   0   4 3652.00 278.442   2
   6   0   6 154.049 23.8053   6
   6   0  -6 112.120 18.6174   6
  -6   0   6 156.951 24.6779   5
   6   0  -6 129.091 25.9024   1
   6   0   6 109.844 26.1116   1
  -6   0  -6 105.418 23.2743   1
  -6   0  -6 122.139 25.3413   1
  -6   0   6 126.256 28.7158   1
  -6   0   6 77.0271 20.2014   1
   6   0  -6 98.0341 22.7978   2
  -6   0   6 68.0829 19.9543   4
   6   0  -6 97.6084 22.9643   3
  -6   0  -6 165.158 24.0090   4
   6   0   6 68.5999 21.0491   1
   6   0  -6 134.471 27.4534   1
   6   0   8 6425.15 520.633   1
   6   0  -8 7103.33 527.381   1
   6   0  -8 7294.93 524.817   1
  -6   0  -8 6901.51 524.155   1
  -6   0   8 6797.95 518.691   1
   6   0   8 7184.80 530.578   1
  -6   0  -8 6326.30 522.266   1
   6   0   8 6799.89 514.589   6
  -6   0   8 6631.04 515.210   5
  -6   0  -8 6204.13 511.381   5
   6   0  -8 6781.80 520.999   2
  -6   0  -8 6458.63 513.606   4
   6   0  -8 6787.04 517.962   3
   6   0   8 6307.74 513.277   2
  -6   0  -8 6346.33 518.852   3
   6   0  10 38222.3 3243.42   6
  -6   0  10 41088.0 3244.02   5
  -6   0 -10 38720.7 3238.82   5
   6   0  10 49732.7 3263.49   1
   6   0 -10 50156.3 3255.84   2
   6   0  10 43336.5 3242.77   2
  -6   0 -10 40660.4 3252.27   3
  -6   0  10 43601.6 3246.08   1
  -6   0 -10 47034.0 3255.92   1
   6   0 -10 43520.5 3250.89   1
   6   0  10 47993.5 3253.19   1
  -6   0 -12 6006.94 503.092   3
  -6   0  12 6575.45 493.220   5
   6   0 -12 6857.00 501.491   2
  -6   0 -12 6103.45 490.558   4
   6   0 -12 6207.12 492.985   3
  -6   0  12 6116.13 490.919   1
  -6   0 -12 6779.92 503.668   1
   6   0 -12 6267.58 496.558   1
   6   0 -14 7911.31 675.547   2
  -6   0 -14 9128.18 667.578   4
   6   0 -14 8311.97 669.709   3
  -6   0 -14 9548.50 690.512   3
   6   0  14 8672.41 665.639   2
   6   0  16 171.573 32.5995   6
  -6   0  16 301.452 38.0251   5
   6   0 -16 137.736 34.2682   2
  -6   0 -16 358.553 36.1379   4
  -6   0  16 353.904 43.2299   4
   6   0  16 287.445 33.3495   2
   6   0 -16 248.442 34.1198   3
  -6   0 -16 342.389 54.1832   3
   6   0  18 2193.73 193.391   6
  -6   0  18 2642.61 202.604   5
   6   0 -18 2200.11 201.428   2
  -6   0  18 2413.03 203.731   4
  -6   0 -18 2537.74 195.784   4
   6   0 -18 2493.11 199.165   3
   6   0  18 2402.33 193.313   2
   6   0  20 12139.5 931.827   6
  -6   0  20 11324.4 940.698   5
  -6   0 -20 13432.2 937.136   4
   6   0 -20 13118.4 941.142   3
   6   0  20 11389.5 932.835   2
  -6   0  22 8910.13 727.818   5
  -6   0 -22 10140.2 725.789   4
   6   0 -22 9717.71 728.650   3
   6   0  22 8623.50 718.126   6
   6   0 -22 11348.6 730.202   2
   6   1 -23 75.8848 19.8175   2
   6  -1  23 52.7594 11.3867   6
   6   1 -23 83.6425 18.0761   3
  -6   1  21 12.2971 10.2181   5
   6   1 -21 3.63315 12.4454   2
   6  -1  21 4.34011 9.54221   2
  -6  -1 -21 3.54699 12.5025   4
   6   1 -21-4.08323 10.1788   3
  -6   1  19 26.5446 14.2315   5
  -6   1  19 15.4955 16.0518   4
  -6  -1 -19-17.4327 12.6228   4
   6   1 -19-3.84899 11.5268   3
   6   1 -19 12.1508 13.0290   2
   6  -1  17 19.5175 10.2996   6
  -6   1  17 22.1139 13.4509   5
   6  -1  17 37.8933 12.0990   2
  -6  -1 -17 37.8343 13.8078   4
   6   1 -17 47.6487 14.1464   3
   6  -1  15 61.4535 15.0001   6
   6  -1  15 50.1640 16.0342   2
   6   1 -15 18.6538 17.9309   2
  -6   1  15 70.6989 18.5365   5
  -6   1  15 58.3348 18.4647   4
  -6  -1 -15 87.3642 16.8647   4
   6   1 -15 41.7617 15.4499   3
  -6  -1 -13 176.604 22.5265   5
   6   1 -13 176.093 30.2714   2
   6  -1  13 199.647 25.0677   2
  -6   1  13 137.700 25.2933   5
  -6   1  13 167.717 27.0069   4
  -6  -1 -13 115.792 22.0850   4
   6  -1  13 147.852 24.7571   6
   6  -1  11 197.741 30.5522   6
  -6   1  11 130.752 23.4089   5
  -6  -1 -11 153.009 23.0245   5
   6   1 -11 127.287 23.6250   6
  -6  -1 -11 138.899 24.5627   1
   6   1 -11 179.619 29.7971   2
   6  -1  11 134.976 22.5829   2
  -6  -1 -11 123.933 21.4725   4
   6   1 -11 174.281 28.0197   1
   6   1  -9 67.6245 19.7826   1
   6  -1   9 41.7865 19.8636   6
   6   1  -9 57.3726 17.7626   6
  -6   1   9 50.4615 14.9717   5
  -6  -1  -9 58.4919 17.6114   1
   6   1  -9 103.991 22.0573   2
   6  -1   9 64.9755 16.7305   2
  -6   1   9 11.7358 11.7174   4
  -6  -1  -9 78.4870 16.4871   4
   6   1  -9 69.2618 18.2439   3
   6   1  -7 91.3230 22.1162   1
   6  -1   7 81.7760 25.6544   6
   6   1  -7 70.4903 18.5731   6
  -6  -1  -7 46.7835 15.7769   5
   6   1  -7 76.8925 22.0453   1
  -6  -1  -7 74.8650 20.3821   1
  -6  -1  -7 82.9788 20.1853   1
   6  -1   7 69.8570 19.0084   2
   6   1  -7 119.200 24.0562   2
  -6   1   7 60.3809 16.2250   4
  -6  -1  -7 58.1868 14.4387   4
  -6  -1  -7 60.3526 19.2611   3
   6   1  -7 76.5010 18.3328   3
  -6  -1  -5 314.236 39.9096   1
  -6  -1  -5 262.477 39.4805   1
   6  -1   5 235.147 40.3109   1
  -6   1   5 252.904 35.0383   1
  -6  -1  -5 258.949 34.8488   3
   6  -1   5 271.242 35.5190   2
  -6   1   5 250.070 34.1872   5
  -6  -1  -5 280.404 34.7051   5
   6   1  -5 379.058 42.1111   2
  -6  -1  -5 270.679 34.7956   4
  -6   1   5 324.322 37.5858   4
   6   1  -5 341.780 38.0684   3
   6  -1   5 282.790 37.8517   1
   6   1  -5 351.293 42.6912   1
   6   1  -5 338.961 43.9210   1
   6  -1   3 118.258 23.6300   1
   6   1  -3 181.644 30.1665   1
   6   1  -3 128.094 24.7656   1
   6  -1   3 92.8674 34.8525   6
  -6  -1  -3 111.608 22.3878   5
   6   1  -3 133.949 22.5632   6
  -6   1   3 189.915 25.8824   5
   6  -1   3 158.393 29.7299   1
  -6  -1  -3 125.222 24.8699   1
  -6   1   3 135.011 23.6447   1
  -6  -1  -3 118.924 24.0311   1
   6  -1   3 161.880 25.3370   2
   6   1  -3 180.932 27.8509   2
   6   1  -3 140.319 22.0118   3
  -6  -1  -3 166.151 24.3849   4
  -6  -1  -3 150.497 23.9056   3
  -6  -1  -1 191.544 31.8278   1
   6  -1   1 128.243 30.3946   1
  -6  -1  -1 273.761 36.1682   1
  -6   1   1 197.419 30.0730   1
  -6   1   1 226.968 30.6292   5
   6  -1   1 134.350 37.2756   6
   6   1  -1 266.133 29.5661   6
   6  -1   1 202.533 30.1315   2
   6   1  -1 184.699 31.1406   2
  -6   1   1 250.920 33.7391   4
   6  -1   1 239.103 32.0569   3
   6   1  -1 200.959 27.7370   3
  -6  -1  -1 207.914 28.4451   4
   6   1  -1 239.814 35.0717   1
   6  -1   1 264.270 33.6013   1
  -6  -1   1 244.322 34.5531   1
   6   1   1 163.212 30.3983   1
  -6   1  -1 238.129 32.9810   1
  -6  -1   1 213.690 33.2819   1
   6  -1  -1 141.420 33.3540   6
  -6   1  -1 255.702 30.6006   5
   6   1   1 242.322 30.2107   6
  -6  -1   1 228.826 32.6629   5
   6  -1  -1 207.314 32.0334   2
   6   1   1 245.081 33.1501   2
  -6   1  -1 261.046 34.1806   4
  -6  -1   1 277.272 32.0011   4
   6  -1  -1 211.478 31.6574   3
   6   1   1 311.633 38.9949   1
   6  -1  -1 190.354 31.5160   1
   6   1   3 150.109 23.2233   6
  -6   1  -3 119.944 21.2299   5
  -6  -1   3 231.557 30.9435   5
   6  -1  -3 127.928 24.3112   1
   6   1   3 159.295 29.6592   1
   6  -1  -3 172.208 31.0334   1
   6  -1  -3 144.311 27.1985   2
  -6   1  -3 117.185 24.2140   4
   6  -1  -3 156.186 25.5622   3
  -6  -1   3 155.774 25.9016   4
   6   1   3 149.677 27.1397   1
  -6  -1   3 172.305 29.7524   1
  -6   1  -3 154.346 24.6037   1
  -6  -1   3 176.292 28.6692   1
   6   1   5 265.978 39.3647   1
   6  -1  -5 333.739 39.2585   1
  -6  -1   5 275.117 41.0998   1
  -6   1  -5 297.024 37.8504   1
   6   1   5 318.887 41.9903   1
  -6  -1   5 320.027 41.7001   1
   6   1   5 296.734 33.4261   6
  -6   1  -5 238.188 31.6702   5
  -6  -1   5 266.063 37.6868   5
   6  -1  -5 348.314 41.3141   2
   6   1   5 330.061 38.9084   2
  -6  -1   5 319.028 37.5523   4
  -6   1  -5 302.644 37.1049   4
   6  -1  -5 240.362 35.6753   3
  -6   1  -5 257.786 37.8541   3
  -6  -1   7 52.3794 15.8658   5
  -6   1  -7 56.1992 13.6859   5
  -6   1  -7 89.0516 21.7089   3
   6   1   7 42.6059 16.2632   2
  -6  -1   7 78.4122 19.9195   4
   6   1   7 58.5003 18.7524   1
  -6   1  -7 43.2477 15.0470   1
  -6  -1   7 81.2997 23.0596   1
  -6  -1   7 52.8979 17.5248   1
   6   1   9 21.9905 13.7966   1
  -6  -1   9 80.2525 23.3428   1
  -6  -1   9 73.5108 20.0534   1
  -6  -1   9 70.4256 17.2412   5
   6   1   9 87.5603 18.8903   2
   6  -1  -9 68.6412 19.9780   2
   6   1   9 54.7283 16.2016   6
  -6  -1   9 86.7086 21.3289   4
  -6   1  -9 57.2395 14.3218   4
  -6   1  -9 88.3124 20.6380   3
   6  -1  -9 39.7479 15.1863   3
   6   1  11 105.698 25.6655   1
  -6  -1  11 110.908 20.3414   5
   6   1  11 156.414 22.5554   6
   6   1  11 109.293 21.1018   2
   6  -1 -11 118.856 28.2760   2
  -6   1 -11 129.495 21.4322   4
  -6   1 -11 111.151 26.0959   3
   6  -1 -11 87.7311 20.5807   3
   6   1  13 158.534 24.4156   6
   6   1  13 173.289 24.5732   2
  -6  -1  13 180.101 26.2647   5
  -6  -1  13 198.976 30.6930   4
  -6   1 -13 131.678 22.6171   4
  -6   1 -13 205.285 33.2178   3
   6  -1 -15 80.2512 21.4747   2
  -6  -1  15 55.5797 14.3105   5
  -6  -1  15 56.4322 21.3851   4
  -6   1 -15 49.5945 12.6331   4
   6   1  15 46.2849 15.3379   6
   6   1  17 16.2362 11.3584   6
   6   1  17 23.2862 9.99925   2
   6  -1 -17 30.7231 18.3011   2
  -6  -1  17 39.4203 14.7349   5
  -6   1 -17 16.6486 9.61659   4
  -6   1 -17 28.7225 18.9316   3
   6   1  19-5.93529 13.7236   6
   6  -1 -19 3.92117 15.6190   2
  -6  -1  19 12.3276 11.3198   5
  -6   1 -19 4.63567 9.03008   4
   6  -1 -19-3.51405 11.3041   3
  -6   1 -19-8.03291 18.8706   3
   6   1  21 2.66243 10.6236   6
   6  -1 -21 16.9612 16.9161   2
  -6   1 -21 11.5748 8.62156   4
   6  -1 -21 7.25604 9.54951   3
  -6   1 -21 8.32454 22.9394   3
  -6   1 -23 82.3256 16.1783   4
   6  -1 -23 72.6076 18.8005   3
   6   2 -24 3784.42 302.890   3
   6  -2  22 8263.21 617.741   6
   6   2 -22 8808.75 626.010   2
   6   2 -22 8289.48 627.212   3
  -6   2  22 8261.34 634.971   4
   6  -2  22 7322.14 617.298   2
   6  -2  20 11736.4 838.456   6
  -6   2  20 11195.1 847.830   5
   6   2 -20 10490.2 845.900   2
   6   2 -20 11665.2 847.088   3
  -6   2  20 13151.5 860.196   4
   6  -2  20 11574.2 838.826   2
   6  -2  18 752.902 71.2447   6
  -6   2  18 732.092 78.5273   5
  -6  -2 -18 773.592 77.6500   4
   6   2 -18 694.040 78.1676   2
   6   2 -18 896.986 78.3440   3
  -6   2  18 1006.98 89.4432   4
   6  -2  18 845.534 72.2100   2
  -6   2  16 362.399 45.6225   5
   6   2 -16 306.747 44.2958   2
  -6  -2 -16 411.117 44.5049   4
   6   2 -16 335.433 40.6699   3
  -6   2  16 435.981 50.1065   4
   6  -2  16 285.523 38.8234   6
   6  -2  14 11354.8 772.948   6
  -6   2  14 12314.8 780.183   5
  -6  -2 -14 8926.23 766.126   5
   6   2 -14 8165.63 775.476   2
  -6  -2 -14 10319.7 773.063   4
   6   2 -14 10131.4 771.422   3
   6  -2  14 9986.28 770.764   2
   6   2 -12 6330.39 538.804   6
   6  -2  12 7007.07 538.543   6
  -6   2  12 7044.02 539.314   5
   6   2 -12 6638.24 543.887   2
  -6  -2 -12 7093.26 536.184   4
   6   2 -12 6648.25 535.231   3
  -6   2  12 7573.12 541.975   4
   6  -2  12 6884.57 535.862   2
  -6   2  10 43106.4 3064.33   5
  -6  -2 -10 39783.2 3061.61   5
   6   2 -10 40126.8 3070.60   2
  -6  -2 -10 39830.9 3061.18   4
   6   2 -10 39988.6 3061.41   3
  -6   2  10 42222.8 3066.43   4
   6   2 -10 38355.4 3065.75   6
   6   2  -8 3302.46 269.803   6
  -6   2   8 3562.29 266.796   5
  -6  -2  -8 3939.85 269.931   5
   6   2  -8 3603.25 273.557   2
  -6   2   8 3228.39 268.239   4
   6   2  -8 3234.49 266.755   3
   6  -2   8 3458.60 265.700   2
   6   2  -6 434.761 55.9582   6
   6  -2   6 547.426 54.9321   6
  -6   2   6 576.052 55.0312   5
  -6  -2  -6 536.639 54.5613   5
   6   2  -6 548.163 59.2481   2
  -6  -2  -6 547.416 54.4374   4
   6   2  -6 507.023 53.3220   3
   6  -2   6 595.845 55.5779   2
   6   2  -4 5227.99 404.104   6
   6  -2   4 5309.62 396.570   6
  -6   2   4 4669.87 399.957   5
   6   2  -4 4738.37 403.761   2
  -6  -2  -4 5003.56 399.204   4
  -6   2   4 5072.98 403.949   4
   6  -2   4 5527.96 401.522   2
   6   2  -4 5511.83 405.617   1
   6   2  -2 4217.01 326.290   6
   6  -2   2 4154.56 317.036   6
  -6  -2  -2 4468.49 327.433   5
  -6   2   2 4170.99 324.502   5
   6   2  -2 3933.29 327.737   2
  -6  -2  -2 4167.14 323.581   4
  -6   2   2 4098.98 328.100   4
   6  -2   2 3772.70 323.949   2
   6   2  -2 3986.51 326.736   1
   6   2   0 61999.2 4786.62   6
  -6  -2   0 56688.6 4789.78   5
  -6   2   0 61701.5 4784.58   5
   6   2   0 70393.6 4790.94   2
  -6  -2   0 62113.9 4786.74   4
  -6   2   0 66388.9 4791.13   4
   6  -2   0 63153.1 4787.34   2
   6   2   0 66327.8 4790.23   1
   6   2   2 4101.07 324.733   1
   6   2   2 3891.33 320.841   6
  -6  -2   2 4370.31 327.030   5
  -6   2  -2 3815.06 317.200   5
   6   2   2 3743.75 323.783   2
  -6  -2   2 4045.88 321.406   4
  -6   2  -2 4591.30 326.827   4
   6  -2  -2 3857.55 323.876   3
   6  -2  -2 4388.10 323.780   2
  -6  -2   4 5091.62 412.943   1
   6   2   4 4981.93 410.947   1
   6   2   4 5291.62 407.421   6
  -6   2  -4 4500.83 401.488   5
  -6  -2   4 4960.72 412.632   5
   6   2   4 5620.09 410.709   2
  -6  -2   4 5901.27 410.129   4
  -6   2  -4 5835.21 411.762   4
   6  -2  -4 5079.47 411.118   3
   6  -2  -4 5367.27 411.636   2
  -6  -2   6 610.988 62.7451   1
   6   2   6 506.177 54.5588   6
   6   2   6 629.675 59.0616   2
  -6   2  -6 539.881 57.7361   4
  -6  -2   6 665.398 59.6282   4
   6  -2  -6 530.519 58.6487   3
   6  -2  -6 530.661 58.3979   2
   6   2   8 3186.96 277.081   6
  -6  -2   8 3375.87 282.663   5
  -6  -2   8 3996.64 284.238   4
  -6   2  -8 3499.79 281.161   4
   6  -2  -8 3707.36 285.951   3
  -6   2  -8 3457.34 286.423   3
   6  -2  -8 3909.72 287.531   2
   6   2  10 40371.9 3071.75   6
  -6  -2  10 40018.0 3076.81   5
  -6  -2  10 44732.2 3078.72   4
  -6   2 -10 40075.4 3073.28   4
   6  -2 -10 40033.4 3079.47   3
   6  -2 -10 43176.2 3082.76   2
  -6   2 -10 35884.2 3078.91   3
   6   2  10 41508.2 3074.29   2
   6   2  12 6993.95 514.472   6
  -6  -2  12 7006.25 518.999   5
   6  -2 -12 6602.40 519.401   3
   6  -2 -12 6670.03 523.883   2
   6   2  12 6231.81 513.011   2
  -6   2 -12 6405.44 523.584   3
   6   2  14 10241.3 734.707   6
  -6  -2  14 10087.2 739.046   5
  -6   2 -14 9518.78 733.136   4
   6  -2 -14 9549.21 738.239   3
   6  -2 -14 7490.66 738.942   2
  -6   2 -14 9366.93 745.134   3
   6   2  14 9844.49 733.322   2
   6   2  16 453.617 41.3520   6
  -6  -2  16 457.675 47.0358   5
  -6   2 -16 359.180 38.7305   4
   6  -2 -16 308.053 41.3960   3
  -6   2 -16 351.595 48.0897   3
   6   2  16 348.137 38.9214   2
   6   2  18 877.833 71.9572   6
  -6  -2  18 858.097 77.5612   5
  -6   2 -18 725.923 68.7104   4
   6  -2 -18 758.848 74.2629   3
   6  -2 -18 849.369 78.1333   2
  -6   2 -18 649.337 82.7559   3
   6  -2 -20 10954.4 872.556   3
  -6   2 -20 11187.1 866.483   4
  -6  -2  20 12336.9 876.647   5
   6  -2 -22 8443.67 642.079   3
  -6   2 -22 8476.57 657.685   3
  -6   2 -22 8190.26 634.835   4
  -6   2 -24 4091.84 340.364   3
   6   3 -21 55.7591 17.9885   2
   6  -3  21 32.5996 13.0333   2
  -6   3  21 67.3112 21.5596   4
   6  -3  21 33.3953 13.0119   6
  -6   3  19 236.341 34.5371   5
   6   3 -19 319.607 39.5764   2
  -6  -3 -19 196.943 31.7724   4
  -6   3  19 353.126 44.9077   4
   6  -3  19 270.153 30.6163   2
  -6   3  17 47.4656 18.7863   4
  -6  -3 -17 27.4786 13.3282   4
   6   3 -17 43.2597 20.1492   2
   6  -3  17 39.3850 12.2343   2
  -6   3  17 32.5351 15.6841   5
   6  -3  15 66.1663 17.2497   2
  -6   3  15 47.8604 17.7854   4
  -6  -3 -15 50.8956 16.4274   4
   6  -3  15 30.2455 14.9386   6
  -6  -3 -13 106.952 19.3916   5
   6   3 -13 131.818 27.1537   2
   6  -3  13 107.448 21.8628   2
  -6   3  13 164.809 26.8528   5
  -6   3  13 124.195 25.5850   4
  -6  -3 -13 135.693 23.9288   4
   6  -3  13 124.258 24.5690   6
  -6  -3 -11 137.081 21.3713   5
   6   3 -11 115.086 24.3046   6
   6   3 -11 198.436 32.1885   2
   6  -3  11 117.466 21.3333   2
  -6   3  11 161.826 25.4263   5
  -6   3  11 114.615 23.7427   4
  -6  -3 -11 68.5744 20.4940   4
   6  -3  11 141.739 23.6543   6
   6  -3   9 250.948 33.2664   6
  -6   3   9 273.456 33.4488   5
   6   3  -9 159.194 32.6304   6
  -6  -3  -9 277.647 32.1026   5
  -6  -3  -9 243.519 33.9104   4
   6  -3   9 256.159 31.2615   2
   6   3  -7 160.596 28.2173   6
   6  -3   7 179.431 27.1535   2
   6   3  -7 157.744 31.3373   2
  -6   3   7 212.429 27.7455   5
  -6   3   7 175.795 26.6648   4
  -6  -3  -7 252.012 31.6579   4
   6  -3   7 183.445 26.0284   6
  -6  -3  -5 446.544 46.4149   5
   6   3  -5 497.928 52.0323   2
  -6  -3  -5 468.411 48.8300   4
  -6   3   5 345.365 45.2056   4
   6   3  -5 444.998 50.8984   6
  -6   3   3 308.695 36.6576   4
  -6   3   3 253.036 31.7588   5
   6   3  -3 286.191 39.3714   6
  -6  -3  -3 279.548 35.3886   5
   6  -3   3 246.568 32.8103   2
   6   3  -3 301.552 37.1906   2
   6  -3   1 124.635 21.9722   2
  -6  -3  -1 174.672 25.7906   5
  -6   3   1 134.238 22.2131   5
  -6   3   1 159.667 25.8610   4
  -6  -3  -1 170.557 27.7624   4
   6   3   1 202.376 28.3123   2
   6  -3  -1 146.872 24.0390   2
  -6  -3   1 119.296 22.8575   5
   6   3   1 149.080 24.2285   6
  -6   3  -1 143.773 23.8704   4
  -6  -3   1 143.564 25.9472   4
   6  -3  -1 135.510 23.2399   3
   6   3   3 254.533 35.2025   6
   6   3   3 292.621 37.4799   2
  -6   3  -3 300.384 37.5352   4
  -6  -3   3 334.020 43.5057   4
   6  -3  -3 292.137 37.6920   3
   6  -3  -3 315.167 37.9208   2
   6   3   5 413.731 44.7730   6
  -6  -3   5 470.976 48.2867   5
   6   3   5 399.538 46.9421   2
  -6   3  -5 416.862 45.8730   4
  -6  -3   5 412.125 50.8860   4
   6  -3  -5 400.812 47.0231   3
  -6   3  -5 352.545 47.2911   3
   6  -3  -5 479.263 49.3879   2
   6  -3  -7 212.017 30.8869   2
   6   3   7 184.292 26.2363   2
   6   3   7 162.654 24.7458   6
  -6  -3   7 197.499 27.8207   5
   6  -3  -7 140.754 25.5615   3
  -6   3  -7 195.141 26.4021   4
  -6  -3   7 190.179 32.2019   4
  -6   3  -7 140.275 27.1881   3
   6   3   9 220.879 28.8824   2
   6   3   9 201.694 27.7092   6
  -6  -3   9 226.224 30.6708   5
   6  -3  -9 232.509 31.7757   3
  -6   3  -9 221.016 34.2114   3
   6   3  11 175.491 21.7024   6
   6  -3 -11 127.179 26.0896   2
  -6  -3  11 125.845 22.5654   5
   6  -3 -11 153.406 24.8263   3
  -6   3 -11 111.924 19.4424   4
  -6   3 -11 119.051 24.8962   3
   6   3  13 139.374 21.7019   2
  -6  -3  13 165.110 24.3135   5
   6  -3 -13 105.363 20.1174   3
  -6   3 -13 129.806 18.9260   4
   6   3  13 117.089 18.8642   6
   6  -3 -15 54.8833 19.7790   2
  -6  -3  15 41.1390 13.7995   5
  -6   3 -15 62.5112 14.1302   4
  -6   3 -15 88.0178 21.9545   3
   6   3  17 35.0862 11.3240   6
   6  -3 -17 48.2722 18.7669   2
  -6   3 -17 28.5505 9.53707   4
  -6   3 -17 45.2834 17.4536   3
   6  -3 -17 34.6986 11.1555   3
  -6  -3  17 57.6209 15.7896   5
   6   3  19 216.431 27.1893   6
  -6   3 -19 259.608 27.1021   4
  -6  -3  19 244.269 33.0739   5
   6  -3 -19 277.312 32.2059   3
  -6   3 -19 183.948 34.5173   3
  -6   3 -21 55.0849 18.5676   3
  -6   3 -21 39.7046 11.7510   4
   6  -4  20 6021.77 471.104   6
  -6   4  18 1499.99 122.594   5
  -6   4  18 1572.39 127.535   4
   6  -4  18 1434.29 115.301   2
   6   4 -16 168.259 32.8019   2
   6  -4  16 170.234 24.3219   2
  -6   4  16 148.645 27.4790   5
  -6   4  16 221.535 31.7308   4
   6  -4  16 141.387 27.7781   6
  -6   4  14 6877.89 481.920   5
  -6  -4 -14 5685.43 468.471   5
   6   4 -14 5965.98 481.755   2
  -6  -4 -14 5673.47 474.566   4
  -6   4  14 6838.87 479.558   4
   6  -4  14 6227.36 475.825   6
  -6  -4 -12 3596.21 307.306   4
   6   4 -12 3872.23 313.403   2
  -6   4  12 4643.85 311.843   5
  -6  -4 -12 3842.03 300.196   5
   6  -4  12 3551.23 299.363   2
   6   4 -10 21806.8 1719.98   6
   6   4 -10 26208.7 1729.48   2
  -6  -4 -10 19135.5 1722.54   4
  -6   4  10 22204.5 1717.99   4
   6  -4  10 23824.3 1714.66   2
   6   4  -8 3238.05 262.286   6
  -6   4   8 3257.89 257.266   5
  -6  -4  -8 3381.36 255.976   5
   6   4  -8 3472.55 266.251   2
  -6  -4  -8 2754.60 264.298   4
  -6   4   8 3027.58 257.271   4
   6  -4   8 3219.35 255.873   2
  -6   4   6 134.962 23.0988   5
   6   4  -6 231.808 33.3897   2
   6  -4   6 161.542 24.7309   2
  -6  -4  -6 152.903 23.6922   5
   6   4  -6 156.745 27.6484   6
  -6   4   6 168.860 24.8703   4
  -6  -4  -6 204.449 41.4896   4
  -6   4   4 2293.72 204.931   5
  -6  -4  -4 2743.78 209.872   5
  -6  -4  -4 2892.36 234.291   4
   6   4  -4 2606.56 213.249   6
   6  -4   4 2621.03 207.428   2
  -6  -4  -2 2606.77 200.950   5
   6   4  -2 2215.96 202.211   2
  -6   4   2 2469.50 201.613   4
   6   4  -2 2390.74 204.299   6
   6  -4   2 2375.16 198.558   2
  -6   4   0 36598.3 2694.06   4
  -6  -4   0 33178.2 2692.44   5
   6   4   0 35106.0 2695.92   6
   6   4   0 37708.9 2695.54   2
   6   4   2 2358.91 198.508   6
  -6  -4   2 2437.84 198.619   5
   6   4   2 2396.54 198.087   2
  -6  -4   2 3100.66 248.414   4
  -6   4  -2 2323.23 198.740   4
   6  -4  -2 2505.00 199.642   3
   6  -4  -2 2461.51 200.235   2
   6   4   4 2462.74 217.980   6
  -6  -4   4 2603.24 220.457   5
   6   4   4 3007.78 221.741   2
  -6   4  -4 2450.48 218.367   4
   6  -4  -4 2753.24 221.292   3
   6  -4  -4 3157.16 224.408   2
   6   4   6 204.983 26.1128   6
  -6  -4   6 167.496 25.6810   5
  -6   4  -6 167.170 25.3201   4
   6  -4  -6 157.150 24.9935   3
  -6   4  -6 173.585 29.1123   3
   6   4   6 197.041 28.4479   2
  -6  -4   8 3408.98 271.047   5
   6   4   8 3395.97 269.959   2
  -6   4  -8 3290.42 268.696   4
   6   4   8 3404.45 268.616   6
  -6   4  -8 3267.41 274.853   3
   6  -4  -8 3870.62 278.782   2
  -6   4 -10 20497.2 1625.83   4
   6  -4 -10 19682.9 1633.09   2
  -6   4 -10 22506.3 1635.14   3
   6   4  10 22990.3 1627.62   2
   6   4  12 4016.83 296.065   6
  -6  -4  12 3784.96 299.725   5
   6   4  12 3534.54 295.822   2
  -6   4 -12 3632.23 295.175   4
   6  -4 -12 3780.93 299.665   3
   6  -4 -12 3878.63 305.481   2
  -6   4 -12 3893.24 304.653   3
   6   4  14 5518.62 434.560   6
  -6   4 -14 5236.70 434.747   4
   6  -4 -14 5833.78 440.651   3
   6  -4 -14 6984.81 447.789   2
  -6   4 -14 5739.19 446.408   3
  -6  -4  14 5707.67 440.832   5
   6   4  16 137.950 20.2055   6
  -6   4 -16 159.004 21.0915   4
   6  -4 -16 157.792 24.1243   3
  -6   4 -16 230.451 32.4125   3
  -6  -4  16 205.320 27.2512   5
  -6   4 -20 7224.83 563.352   4
   6   4  20 7567.07 565.677   5
  -6  -5 -15 44.6467 11.0053   5
  -6   5  15 52.2887 16.0456   5
  -6   5  13 558.502 54.3061   5
  -6  -5 -13 467.603 44.3880   5
  -6   5  13 537.807 50.7793   4
  -6  -5 -13 535.108 50.0361   4
  -6   5  11 208.373 29.7243   5
  -6  -5 -11 173.319 26.9291   4
   6   5 -11 207.982 32.0074   2
   6  -5  11 171.455 23.2312   2
  -6   5  11 136.921 24.6844   4
   6   5 -11 175.530 27.1639   6
  -6  -5 -11 189.078 23.2437   5
  -6   5   9 35.6949 13.6237   5
   6   5  -9 63.6332 20.2558   2
   6  -5   9 35.2296 11.8596   2
  -6   5   9 34.3923 13.1573   4
  -6  -5  -9 47.3428 13.1918   5
   6   5  -9 36.8310 15.3576   6
   6   5  -7 122.205 24.6051   2
   6  -5   7 106.280 18.4473   2
  -6  -5  -7 116.148 19.5326   5
   6   5  -5 329.623 39.6722   6
  -6  -5  -5 365.368 37.5289   5
   6   5  -5 345.196 43.5837   2
  -6   5   5 269.701 35.7042   4
   6  -5   5 322.427 36.8319   2
  -6  -5  -3 609.537 57.0426   5
   6   5  -3 655.236 62.0236   2
  -6  -5  -3 616.239 76.6732   4
  -6   5   3 497.982 55.6647   4
   6   5  -3 560.513 59.2872   6
  -6  -5  -1 103.049 30.2330   4
   6   5  -1 60.4948 19.3707   2
   6  -5   1 52.7366 18.0095   2
  -6   5   1 26.3704 12.0212   4
   6   5  -1 55.9695 17.4702   6
  -6  -5  -1 73.0802 14.6753   5
   6   5   1 57.2416 15.2718   6
  -6  -5   1 73.8449 15.8313   5
   6   5   1 40.0529 15.6500   2
   6  -5  -1 69.0619 20.1206   2
   6   5   3 493.222 54.8333   6
  -6  -5   3 621.151 57.5301   5
   6   5   3 566.033 57.5747   2
  -6   5  -3 591.138 57.2305   4
   6  -5  -3 570.590 57.0104   3
   6  -5  -3 646.389 63.3131   2
  -6  -5   5 268.484 35.5357   5
   6   5   5 299.403 38.4905   2
   6  -5  -5 378.878 39.6845   3
  -6   5  -5 347.046 40.1856   3
  -6   5  -5 314.994 36.2297   4
  -6   5  -7 70.8793 16.0627   4
   6  -5  -7 86.6786 17.8605   3
   6   5   7 118.068 17.9306   6
   6  -5  -7 84.9481 26.9227   2
   6   5   7 101.029 20.6509   2
  -6  -5   9 31.4436 12.3242   5
   6   5   9 49.1576 12.1264   6
   6  -5  -9 31.2217 12.6059   3
  -6   5  -9 51.5774 15.3517   3
   6   5   9 79.6647 17.9910   2
   6  -5  -9 51.5757 20.5041   2
  -6  -5  11 173.094 23.1499   5
   6   5  11 123.729 19.7555   6
  -6   5 -11 147.776 20.1630   4
   6  -5 -11 178.404 23.7258   3
  -6   5 -11 159.967 25.2483   3
   6  -5 -11 220.913 33.8458   2
   6   5  13 474.287 44.7019   6
  -6   5 -13 477.879 44.8810   4
  -6  -5  13 465.541 47.6777   5
  -6   5 -13 458.472 50.8591   3
   6  -5 -13 499.847 48.3739   3
  -6   5 -17 15.7413 8.17436   4
  -6  -6  -8 1348.09 114.793   4
   6   6  -8 1199.54 107.518   6
   6   6  -6 589.337 56.1473   6
  -6  -6  -6 591.618 53.0956   5
   6   6  -6 559.384 58.3256   2
  -6  -6  -6 496.951 59.0790   4
  -6   6   6 484.869 52.7397   4
   6  -6   6 580.013 54.0165   2
   6   6  -4 2678.95 205.534   6
   6   6  -4 2574.99 205.648   2
  -6  -6  -4 2637.57 202.077   5
  -6   6   4 2228.71 201.007   4
   6  -6   4 2543.68 203.995   2
   6   6  -2 1959.13 152.368   6
  -6  -6  -2 1724.42 148.057   5
  -6   6   2 1721.18 148.207   4
   6  -6   2 1768.56 151.600   2
   6   6  -2 1943.15 151.616   2
  -6  -6   0 23104.1 1767.40   5
   6   6   0 22321.2 1768.11   2
  -6   6   0 21658.0 1766.66   4
   6   6   0 22726.4 1768.39   6
   6  -6   0 28873.7 1775.77   2
  -6   6  -2 1718.77 153.123   4
  -6  -6   2 1943.38 154.006   5
   6  -6  -2 2238.35 164.552   2
   6   6   2 1799.99 154.899   2
   6   6   4 2487.69 201.261   6
  -6  -6   4 2323.36 200.743   5
   6   6   4 2722.81 204.471   2
  -6   6  -4 2390.16 201.015   4
   6  -6  -4 2692.76 203.531   3
  -6   6  -4 2454.75 205.433   3
   6  -6  -4 3031.51 215.986   2
   6   6   6 510.350 52.4407   6
  -6  -6   6 617.128 55.3157   5
   6   6   6 596.254 56.1680   2
  -6   6  -6 546.838 53.5304   4
   6  -6  -6 559.233 55.0147   3
  -6   6  -6 591.127 57.4539   3
   6  -6  -6 586.196 65.0288   2
   6  -6  -8 2041.66 135.585   2
  -6   6  -8 1285.30 112.840   4
  -6   6 -10 13082.1 994.490   4
  -6   6 -12 2548.94 200.451   4
   6   7   3 338.065 37.3370   2
   7   0   0 3.13895 9.75791   2
   7   0   0 5.61367 13.9895   6
  -7   0   0 2.98596 9.60822   4
  -7   0   0 3.14647 9.78128   5
  -7   0  -2 3.92286 9.22375   1
   7   0   2 2.98502 14.6724   6
   7   0   2 12.1948 11.6102   2
  -7   0   2 6.69776 10.0362   5
  -7   0   2 6.11640 10.1675   4
   7   0  -2 6.26324 11.0419   3
  -7   0  -2 2.87211 9.54979   4
  -7   0  -2-3.52674 10.9668   3
   7   0   4 3.09979 15.0134   6
   7   0   4 2.92832 11.4097   2
   7   0  -4-3.31916 9.94191   2
  -7   0  -4 2.74021 8.20873   5
  -7   0   4 3.33205 9.58914   5
  -7   0   4 3.13530 9.74580   4
   7   0  -4 3.29359 10.5967   3
  -7   0  -4 5.56075 10.0681   4
  -7   0  -4 3.76786 11.2853   3
   7   0   6-2.78932 11.8213   2
   7   0  -6 13.8094 13.1476   2
  -7   0   6 3.15384 10.1551   5
  -7   0  -6 5.27978 9.05150   5
  -7   0   6 6.38107 9.92534   4
  -7   0  -6 8.24415 9.14080   4
  -7   0  -6 15.4018 15.3435   3
   7   0   8-2.79614 12.0678   2
   7   0  -8-3.63570 12.4508   2
  -7   0   8 3.26682 9.39986   4
   7   0  -8-3.38092 9.72811   3
  -7   0  -8 5.33574 9.13687   4
   7   0   8 9.74995 14.2837   6
  -7   0  10-3.42537 12.0702   4
   7   0 -10-3.55020 8.84618   3
  -7   0 -10 2.61968 8.14140   4
   7   0  10 5.34739 11.1034   2
   7   0 -10-3.77404 12.9241   2
  -7   0  10 2.93035 9.73549   5
   7   0  12-6.91772 16.2508   6
   7   0  12 2.44054 9.93045   2
   7   0 -12 15.4965 12.8708   2
  -7   0  12-2.94446 8.11124   5
  -7   0  12-3.75519 12.0795   4
   7   0 -12 6.68397 10.0081   3
   7   0  14-3.13537 12.4896   6
   7   0  14-2.28606 8.90694   2
   7   0 -14 3.94257 11.3442   2
  -7   0  14 9.21348 8.83740   5
  -7   0  14-3.96989 12.3378   4
  -7   0 -14 2.35716 8.30744   4
   7   0 -14 3.26957 9.00775   3
   7   0  16-4.94985 9.86211   6
   7   0 -16-3.79699 14.4542   2
  -7   0  16-3.29316 8.21029   5
  -7   0 -16-2.33911 8.90727   4
   7   0 -16-6.71828 10.0632   3
   7   0  18 6.23044 8.27510   6
   7   0 -18 3.51627 12.0431   2
   7   0  18 2.11056 8.94076   2
  -7   0  18 3.49953 8.22374   5
  -7   0 -18-2.29599 7.63080   4
   7   0 -18 10.0145 10.7400   3
   7   0  20 10.4822 7.83584   6
   7   0 -20 10.1021 10.1009   3
   7   0 -20-9.29308 11.8045   2
   7   0 -22-2.73112 12.2169   2
   7   1 -21 689.847 61.9987   3
   7  -1  21 536.893 53.7451   2
   7  -1  19 5990.89 508.040   6
   7   1 -19 7275.92 516.686   3
   7  -1  19 7113.17 510.563   2
   7   1 -19 6667.00 516.440   2
  -7   1  17 7036.40 472.952   5
   7   1 -17 4910.29 468.170   2
  -7   1  17 6608.02 475.977   4
  -7  -1 -17 6057.50 466.064   4
   7   1 -17 5929.57 468.270   3
   7  -1  17 5848.19 463.254   2
   7  -1  15 12186.6 949.269   6
  -7   1  15 13336.1 954.592   5
   7   1 -15 9951.28 952.620   2
  -7  -1 -15 13366.2 950.686   4
  -7   1  15 14036.1 958.883   4
   7   1 -15 11787.8 951.894   3
   7  -1  15 12556.6 948.638   2
   7  -1  13 3609.39 262.240   6
  -7   1  13 3228.05 262.171   5
  -7   1  13 3386.42 266.469   4
  -7  -1 -13 3411.77 260.103   4
   7   1 -13 3094.22 262.438   3
   7  -1  13 3211.81 259.402   2
   7   1 -13 2937.58 265.353   2
   7  -1  11 778.208 66.5837   6
  -7   1  11 625.093 62.5311   5
  -7   1  11 703.066 65.7251   4
  -7  -1 -11 670.311 61.5575   4
   7   1 -11 551.835 61.6966   3
   7  -1  11 641.116 61.0327   2
  -7   1   9 6554.78 566.813   5
  -7  -1  -9 6817.25 567.357   5
   7   1  -9 8046.76 574.196   2
  -7  -1  -9 7191.76 566.406   4
  -7   1   9 6931.75 569.591   4
   7  -1   9 7678.40 567.633   2
  -7   1   7 3897.78 316.921   4
  -7   1   7 3767.59 315.147   5
  -7  -1  -7 3740.69 314.919   5
   7   1  -7 4285.35 321.648   2
  -7   1   5 28770.1 2334.14   5
   7   1  -5 30772.3 2335.58   2
  -7  -1  -5 32275.1 2333.21   4
  -7   1   5 27502.2 2334.27   4
   7  -1   5 29992.1 2333.37   2
  -7  -1  -3 4545.91 361.745   5
  -7   1   3 4669.74 362.975   5
   7   1  -3 4159.86 361.425   2
  -7  -1  -3 4567.25 360.813   4
  -7   1   3 4916.04 363.330   4
   7   1  -3 4498.31 358.595   6
   7  -1   3 5046.98 362.961   2
  -7  -1  -1 2030.43 179.728   5
   7   1  -1 2248.88 180.414   2
  -7  -1  -1 2321.85 179.220   4
   7   1  -1 2163.34 176.312   6
   7  -1   1 2217.58 179.244   2
   7   1   1 2156.43 175.387   6
  -7  -1   1 2275.28 181.083   5
  -7   1  -1 1974.73 177.026   5
   7   1   1 2181.69 179.329   2
  -7   1  -1 2303.93 180.772   4
  -7  -1   1 2224.46 178.066   4
   7  -1  -1 2248.03 181.062   3
   7  -1  -1 2164.90 179.864   2
  -7  -1   3 4899.26 379.111   4
  -7   1  -3 5107.00 379.940   4
  -7   1  -3 4231.97 375.979   5
  -7  -1   3 5239.70 382.524   5
   7  -1  -3 4865.02 380.548   2
   7   1   5 29307.4 2324.11   6
  -7  -1   5 27839.1 2329.83   5
   7   1   5 32281.3 2328.24   2
  -7  -1   5 31550.5 2328.24   4
  -7   1  -5 32201.2 2328.74   4
   7  -1  -5 32522.5 2331.51   3
   7  -1  -5 29868.5 2330.16   2
   7   1   7 4202.78 307.259   6
  -7  -1   7 3962.59 309.880   5
  -7   1  -7 4002.56 308.366   4
  -7  -1   7 4191.04 311.661   4
   7  -1  -7 3833.75 311.185   3
   7   1   7 3622.17 308.229   2
  -7   1  -7 3391.69 312.426   3
   7   1   9 7621.95 565.971   6
  -7  -1   9 7188.73 567.874   5
   7  -1  -9 8461.99 574.977   2
  -7   1  -9 7197.54 566.276   4
  -7  -1   9 7844.94 571.879   4
   7  -1  -9 6790.37 569.611   3
  -7   1  -9 6567.69 572.148   3
   7   1  11 603.964 59.8327   6
  -7  -1  11 606.627 61.4400   5
   7  -1 -11 646.170 66.4791   2
  -7   1 -11 699.959 61.4798   4
  -7  -1  11 742.489 67.6568   4
   7  -1 -11 724.573 66.1644   3
  -7   1 -11 529.541 67.4943   3
   7   1  11 594.641 60.1237   2
   7   1  13 3117.74 250.371   6
  -7  -1  13 3073.61 250.596   5
  -7   1 -13 3338.46 249.759   4
   7  -1 -13 3012.50 252.152   3
   7   1  13 3219.47 248.755   2
  -7   1 -13 2971.37 260.310   3
   7   1  15 9354.41 821.436   6
   7  -1 -15 8026.98 824.309   2
  -7   1 -15 11765.3 820.753   4
   7  -1 -15 11981.9 826.352   3
   7   1  15 11714.7 820.322   2
  -7  -1  17 5953.89 404.202   5
   7  -1 -17 5808.10 404.391   3
   7   1  17 5328.73 398.383   2
   7  -1 -19 7124.12 480.826   3
   7  -1 -19 7893.77 482.934   2
   7  -2  20 4.43799 8.83981   6
  -7   2  20-9.83734 14.7300   4
   7   2 -18 32.8695 15.2450   2
   7  -2  18 8.51803 10.7239   2
  -7   2  18 38.7562 18.0603   4
   7  -2  18 19.4816 11.8942   6
  -7   2  18 28.7251 13.2902   5
   7   2 -16 39.3742 15.7327   2
   7  -2  16 34.1079 11.8594   2
  -7   2  16 73.3070 18.4618   5
  -7   2  16 77.5279 22.3612   4
  -7  -2 -16 35.6736 12.5919   4
   7  -2  16 50.3234 15.9646   6
   7   2 -14 16.2957 13.2285   2
   7  -2  14 34.7500 12.4520   2
  -7   2  14 45.3018 13.6949   5
  -7   2  14 12.4538 13.4750   4
  -7  -2 -14 8.38339 10.5356   4
   7  -2  14 26.8412 14.7649   6
   7  -2  12 9.60378 9.99123   2
   7   2 -12 8.12147 13.5058   2
  -7   2  12 15.7114 10.7798   5
  -7  -2 -12-2.46654 8.95273   5
  -7   2  12 11.1783 11.5971   4
  -7  -2 -12 12.9955 11.2352   4
   7  -2  12-3.22437 15.1626   6
  -7   2  10 13.6348 12.1178   4
  -7  -2 -10 7.62488 9.09835   4
   7   2 -10 42.4313 17.3269   2
   7  -2  10 24.9489 12.3632   2
  -7   2  10 40.9213 12.2436   5
  -7  -2 -10 15.7850 10.6010   5
  -7   2   8 28.9770 12.9898   4
  -7  -2  -8 17.5735 9.77589   4
   7  -2   8 38.1399 12.3060   2
   7   2  -8 29.6434 16.4152   2
   7   2  -8 27.5082 14.5079   6
  -7   2   8 28.3855 10.4819   5
  -7   2   6 52.6214 13.6291   4
  -7  -2  -6 65.5030 14.0641   4
   7  -2   6 30.4596 12.6719   2
   7   2  -6 75.4715 17.9553   2
  -7   2   6 28.1225 11.3348   5
   7   2  -6 43.8282 14.8644   6
  -7  -2  -6 50.5752 13.1087   5
  -7  -2  -4 5.27735 10.0511   4
   7  -2   4 2.63761 10.5138   2
   7   2  -4-3.32147 13.5205   2
   7   2  -4 2.70436 9.79889   6
  -7   2   4 8.44503 9.06409   5
  -7  -2  -4 14.6382 11.4121   5
  -7   2   2 3.16539 9.88902   4
   7  -2   2 11.0907 11.5588   2
   7   2  -2 9.77742 11.5290   2
  -7  -2  -2 33.7931 12.5409   5
   7   2  -2 10.5179 10.9665   6
  -7   2   0 40.2064 13.0296   4
  -7  -2   0 46.1134 14.3606   4
   7  -2   0 44.6122 14.1621   2
   7   2   0 60.6469 15.6875   2
  -7   2   0 32.1500 12.2495   5
  -7   2  -2 15.4359 11.2516   4
  -7  -2   2 18.5827 12.6683   4
   7  -2  -2 10.3538 9.59521   3
   7  -2  -2 21.8249 12.4865   2
   7   2   2 20.6892 11.0546   2
  -7  -2   2 20.7498 11.1998   5
   7   2   2 14.9254 11.5762   6
   7  -2  -4 3.31178 11.3430   2
   7   2   4 5.81670 11.5864   2
  -7  -2   4 6.89138 9.91594   5
   7   2   4-2.37482 8.82349   6
  -7   2  -4 3.03471 9.09026   4
   7  -2  -4 3.49548 9.18315   3
  -7  -2   4-6.47610 13.1768   4
  -7   2  -4 11.4141 11.8255   3
   7   2   6 47.5586 12.9170   6
   7  -2  -6 83.7090 19.6925   2
   7   2   6 54.6554 14.9684   2
  -7  -2   6 60.1789 15.8073   5
  -7   2  -6 51.3923 14.6756   4
   7  -2  -6 67.1080 15.8400   3
  -7  -2   6 62.5256 17.8382   4
  -7   2  -6 48.0561 17.1793   3
   7   2   8 46.1818 13.4021   6
   7  -2  -8 29.3282 15.3159   2
   7   2   8 10.7997 11.1125   2
  -7  -2   8 22.5224 10.4843   5
   7  -2  -8 20.6947 11.5804   3
  -7  -2   8 3.70730 14.5390   4
  -7   2  -8 13.3720 10.5522   4
  -7   2  -8 11.9414 12.4826   3
   7  -2 -10 30.9848 16.1558   2
   7   2  10 20.0111 11.4805   2
  -7  -2  10 24.2824 11.0937   5
   7  -2 -10 29.4438 11.9414   3
  -7   2 -10 16.8392 8.61243   4
   7   2  10 13.0172 10.4626   6
   7   2  12-2.18126 9.06028   6
   7  -2 -12 11.8908 14.7233   2
  -7  -2  12 2.96184 7.78148   5
   7  -2 -12 3.28830 7.72713   3
  -7   2 -12 2.23847 7.43918   4
  -7   2 -12 13.1388 11.5042   3
   7   2  14 11.2214 10.5007   2
   7  -2 -14 3.86984 11.6983   2
  -7  -2  14 20.9986 10.0934   5
   7  -2 -14 28.6970 11.0355   3
  -7   2 -14 25.0936 9.80134   4
  -7   2 -14 13.9024 12.8649   3
   7   2  16 34.5040 12.0069   6
   7  -2 -16 28.6812 14.1874   2
  -7  -2  16 52.1894 13.4817   5
  -7   2 -16 21.1883 8.53046   4
  -7   2 -16 25.1623 16.3789   3
   7  -2 -16 41.8594 11.9119   3
   7  -2 -18 38.1398 15.4724   2
   7   2  18 19.3156 10.6622   6
   7  -2 -18 17.6986 10.5126   3
  -7   2 -18 21.6365 15.6419   3
  -7   3  17 5615.57 452.701   4
  -7   3  17 5825.11 450.856   5
  -7  -3 -15 8938.75 793.640   5
[truncated: 15,129 more chars]
