# Supplementary material for: The varying temperature- and pressure-induced phase transition pathways in hybrid improper ferroelectric Sr3Sn2O7
Source: Acta Crystallogr B Struct Sci Cryst Eng Mater. 2025 Apr 14;81(Pt 3):318–24. doi: 10.1107/S2052520625002306 (PMC12147935; doi:10.1107/S2052520625002306)
Supplement: Supplementary file 1 [file b-81-00318-sup1.zip › SSO_HP_VT_CIFs/SSO_VT_CIFS/SrSnO_I19VT_03_180_A21am.cif]

data_srsno_i19vt_03_180_a21am

# start Validation Reply Form
_vrf_PLAT109_srsno_i19vt_03_180_a21am
;
PROBLEM: Twinning Matrix = Alternate Inversion Twinning .          ? Check 
RESPONSE: The present system stems from a cetrosymmetric, tetragonal 
aristotype. This can be modelled using a twin law given by 
(0 1 0 -1 0 0 0 0 1 4). The two-fold twin was subsequently chosen over 
the inversion twin law to explicitly depict the twinning present as viewed 
from the perspective of the relevant properties (i.e., hybrid improper 
ferroelectric polarisation).
;
_vrf_PLAT971_srsno_i19vt_03_180_a21am
;
PROBLEM: Check Calcd Resid. Dens.  0.71Ang From Sn1             5.40 eA-3  
RESPONSE: The sample is highly absorbing and contains a significant 
proportion of heavy elements. While efforts have been made to account
for this as best as possible, the diffractometer upon which the data 
were collected lacks a camera with which to obtain a true representation
of the crystal for a more explicit correction. The impact of this upon
the data is further compounded by the crystal existing as a highly 
anisotropic plate. Errors carried through from this in the intensities will 
increase the residual levels in the model. This is in addition to the typical
fourier rippling that is expected at heavy elements, and the impact of the
spherical contraction of the valence shell owed to the ionisation of these 
metals in this highly charge system. Since these residuals exist close to 
these heavy metal centres and the model (and symmetry) has been thoroughly 
evaluated (see the manuscript), these are believed to have no physical 
significance.
;
_vrf_PLAT974_srsno_i19vt_03_180_a21am
;
PROBLEM: Check Calcd Negative Resid. Density on       Sr1      -2.21 eA-3  
RESPONSE: The sample is highly absorbing and contains a significant 
proportion of heavy elements. While efforts have been made to account
for this as best as possible, the diffractometer upon which the data 
were collected lacks a camera with which to obtain a true representation
of the crystal for a more explicit correction. The impact of this upon
the data is further compounded by the crystal existing as a highly 
anisotropic plate. Errors carried through from this in the intensities will 
increase the residual levels in the model. This is in addition to the typical
fourier rippling that is expected at heavy elements, and the impact of the
spherical contraction of the valence shell owed to the ionisation of these 
metals in this highly charge system. Since these residuals exist close to 
these heavy metal centres and the model (and symmetry) has been thoroughly 
evaluated (see the manuscript), these are believed to have no physical 
significance.
;
_vrf_PLAT097_srsno_i19vt_03_180_a21am
;
PROBLEM: Large Reported Max.  (Positive) Residual Density       5.64 eA-3  
RESPONSE: The sample is highly absorbing and contains a significant 
proportion of heavy elements. While efforts have been made to account
for this as best as possible, the diffractometer upon which the data 
were collected lacks a camera with which to obtain a true representation
of the crystal for a more explicit correction. The impact of this upon
the data is further compounded by the crystal existing as a highly 
anisotropic plate. Errors carried through from this in the intensities will 
increase the residual levels in the model. This is in addition to the typical
fourier rippling that is expected at heavy elements, and the impact of the
spherical contraction of the valence shell owed to the ionisation of these 
metals in this highly charge system. Since the residual exists close to 
a heavy metal centre and the model (and symmetry) has been thoroughly 
evaluated (see the manuscript), it is believed to have no physical 
significance.
;
_vrf_PLAT975_srsno_i19vt_03_180_a21am
;
PROBLEM: Check Calcd Resid. Dens.  0.59Ang From O3      .       1.57 eA-3  
RESPONSE: The sample is highly absorbing and contains a significant 
proportion of heavy elements. While efforts have been made to account
for this as best as possible, the diffractometer upon which the data 
were collected lacks a camera with which to obtain a true representation
of the crystal for a more explicit correction. The impact of this upon
the data is further compounded by the crystal existing as a highly 
anisotropic plate. Errors carried through from this in the intensities will 
increase the residual levels in the model. This is in addition to the typical
fourier rippling that is expected at heavy elements, and the impact of the
spherical contraction of the valence shell owed to the ionisation of these 
metals in this highly charge system. Since these residuals exist close to 
these heavy metal centres and the model (and symmetry) has been thoroughly 
evaluated (see the manuscript), these are believed to have no physical 
significance.
;
# end Validation Reply Form

_audit_creation_date               2025-01-09
_audit_creation_method
;
Olex2 1.5-ac7-013
(compiled 2025.01.02 svn.rf662f148 for Rigaku Oxford Diffraction, GUI svn.r7109)
;
_shelx_SHELXL_version_number       '2019/3'
_audit_contact_author_address      
;
Dept. of Chemistry, University of Warwick, Gibbet Hill Road, Coventry, CV4 7AL
;
_audit_contact_author_email        ?
_audit_contact_author_name         'Evie Ladbrook'
_audit_contact_author_phone        ?
_publ_contact_author_id_orcid      ?
_publ_section_references
;
Dolomanov, O.V., Bourhis, L.J., Gildea, R.J, Howard, J.A.K. & Puschmann, H.
 (2009), J. Appl. Cryst. 42, 339-341.

Sheldrick, G.M. (2015). Acta Cryst. A71, 3-8.

Sheldrick, G.M. (2015). Acta Cryst. C71, 3-8.
;
_chemical_name_common              ?
_chemical_name_systematic          ?
_chemical_formula_moiety           'O7 Sn2 Sr3'
_chemical_formula_sum              'O7 Sn2 Sr3'
_chemical_formula_weight           612.24
_chemical_absolute_configuration   ad
_chemical_melting_point            ?
_chemical_oxdiff_formula           'Sr3 Sn2 O7'
loop_
  _atom_type_symbol
  _atom_type_description
  _atom_type_scat_dispersion_real
  _atom_type_scat_dispersion_imag
  _atom_type_scat_source
 'O' 'O' 0.0101 0.0057 'International Tables Vol C Tables 4.2.6.8 and 6.1.1.4'
 'Sr' 'Sr' -1.1610 3.0594
 'International Tables Vol C Tables 4.2.6.8 and 6.1.1.4'
 'Sn' 'Sn' -0.6810 1.3529
 'International Tables Vol C Tables 4.2.6.8 and 6.1.1.4'

_shelx_space_group_comment
;
The symmetry employed for this shelxl refinement is uniquely defined
by the following loop, which should always be used as a source of
symmetry information in preference to the above space-group names.
They are only intended as comments.
;
_space_group_crystal_system        'orthorhombic'
_space_group_IT_number             36
_space_group_name_H-M_alt          'A 21 a m'
_space_group_name_Hall             'A -2 2a'
loop_
  _space_group_symop_operation_xyz
 'x, y, z'
 'x+1/2, -y, -z'
 'x, y, -z'
 'x+1/2, -y, z'
 'x, y+1/2, z+1/2'
 'x+1/2, -y+1/2, -z+1/2'
 'x, y+1/2, -z+1/2'
 'x+1/2, -y+1/2, z+1/2'

_cell_length_a                     5.6926(2)
_cell_length_b                     5.7216(2)
_cell_length_c                     20.6234(9)
_cell_angle_alpha                  90
_cell_angle_beta                   90
_cell_angle_gamma                  90
_cell_volume                       671.73(5)
_cell_formula_units_Z              4
_cell_measurement_reflns_used      1704
_cell_measurement_temperature      180
_cell_measurement_theta_max        33.8720
_cell_measurement_theta_min        1.9110
_shelx_estimated_absorpt_T_max     0.674
_shelx_estimated_absorpt_T_min     0.329
_exptl_absorpt_coefficient_mu      28.442
_exptl_absorpt_correction_T_max    0.01077
_exptl_absorpt_correction_T_min    0.00082
_exptl_absorpt_correction_type     sphere
_exptl_absorpt_process_details
;
CrysAlisPro 1.171.42.49 (Rigaku Oxford Diffraction, 2022)
Spherical absorption correction
using equivalent radius and absorption coefficient.
Empirical absorption correction using spherical harmonics,
implemented in SCALE3 ABSPACK scaling algorithm.
;
_exptl_absorpt_special_details     ?
_exptl_crystal_colour              'clear colourless'
_exptl_crystal_colour_lustre       clear
_exptl_crystal_colour_primary      colourless
_exptl_crystal_density_diffrn      6.054
_exptl_crystal_density_meas        ?
_exptl_crystal_density_method      ?
_exptl_crystal_description         plate
_exptl_crystal_F_000               1080
_exptl_crystal_size_max            0.05
_exptl_crystal_size_mid            0.05
_exptl_crystal_size_min            0.015
_exptl_crystal_size_rad            0.400
_exptl_transmission_factor_max     ?
_exptl_transmission_factor_min     ?
_diffrn_reflns_av_R_equivalents    0.0663
_diffrn_reflns_av_unetI/netI       0.0356
_diffrn_reflns_Laue_measured_fraction_full  0.997
_diffrn_reflns_Laue_measured_fraction_max  0.968
_diffrn_reflns_limit_h_max         8
_diffrn_reflns_limit_h_min         -9
_diffrn_reflns_limit_k_max         9
_diffrn_reflns_limit_k_min         -8
_diffrn_reflns_limit_l_max         33
_diffrn_reflns_limit_l_min         -32
_diffrn_reflns_number              11788
_diffrn_reflns_point_group_measured_fraction_full  0.995
_diffrn_reflns_point_group_measured_fraction_max  0.933
_diffrn_reflns_theta_full          24.415
_diffrn_reflns_theta_max           34.129
_diffrn_reflns_theta_min           1.914
_diffrn_ambient_temperature        180
_diffrn_detector                   'Hybrid Pixel Array Detector'
_diffrn_detector_area_resol_mean   5.8140
_diffrn_measured_fraction_theta_full  0.997
_diffrn_measured_fraction_theta_max  0.968
_diffrn_measurement_details
;
List of Runs (angles in degrees, time in seconds):

  # Type    Start    End  Width  t~exp~   \w     \q     \k     \f   Frames
--------------------------------------------------------------------------
  1  \f      0.00 360.00   0.20    0.20   0.00   0.00   0.00    --  1800
  2  \w   -150.00  20.00   0.20    0.20    --   25.00   0.00 288.00  850
  3  \w   -150.00  20.00   0.20    0.20    --   25.00   0.00 216.00  850
  4  \w   -150.00  20.00   0.20    0.20    --   25.00   0.00 144.00  850
  5  \w   -150.00  20.00   0.20    0.20    --   25.00   0.00  72.00  850
  6  \w   -150.00  20.00   0.20    0.20    --   25.00   0.00   0.00  850
;
_diffrn_measurement_device         'abstract diffractometer'
_diffrn_measurement_device_type   
 'dectris-CrysAlisPro-abstract goniometer imported dectris images'
_diffrn_measurement_method         '\w and \f scans'
_diffrn_orient_matrix_type        
 'CrysAlisPro convention (1999,Acta A55,543-557)'
_diffrn_orient_matrix_UB_11        -0.0013806528
_diffrn_orient_matrix_UB_12        -0.0090820277
_diffrn_orient_matrix_UB_13        0.0333035350
_diffrn_orient_matrix_UB_21        -0.1205000829
_diffrn_orient_matrix_UB_22        -0.0109012596
_diffrn_orient_matrix_UB_23        -0.0006026246
_diffrn_orient_matrix_UB_31        0.0110716144
_diffrn_orient_matrix_UB_32        -0.1195758580
_diffrn_orient_matrix_UB_33        -0.0024727229
_diffrn_radiation_monochromator    synchrotron
_diffrn_radiation_probe            x-ray
_diffrn_radiation_type             synchrotron
_diffrn_radiation_wavelength       0.6889
_diffrn_source                     synchrotron
_reflns_Friedel_coverage           0.776
_reflns_Friedel_fraction_full      0.993
_reflns_Friedel_fraction_max       0.892
_reflns_number_gt                  1408
_reflns_number_total               1453
_reflns_special_details
;
 Reflections were merged by SHELXL according to the crystal
 class for the calculation of statistics and refinement.
 
 _reflns_Friedel_fraction is defined as the number of unique
 Friedel pairs measured divided by the number that would be
 possible theoretically, ignoring centric projections and
 systematic absences. Completness statistics refer to single and
 composite reflections containing twin component 1 only.
;
_reflns_threshold_expression       'I > 2\s(I)'
_computing_cell_refinement         'CrysAlisPro 1.171.42.49 (Rigaku OD, 2022)'
_computing_data_collection         'CrysAlisPro 1.171.42.49 (Rigaku OD, 2022)'
_computing_data_reduction          'CrysAlisPro 1.171.42.49 (Rigaku OD, 2022)'
_computing_molecular_graphics      'Olex2 1.5-ac7-013 (Dolomanov et al., 2009)'
_computing_publication_material    'Olex2 1.5-ac7-013 (Dolomanov et al., 2009)'
_computing_structure_refinement    'SHELXL 2019/3 (Sheldrick, 2015)'
_computing_structure_solution      'SHELXT  (Sheldrick, 2015)'
_refine_diff_density_max           5.637
_refine_diff_density_min           -2.258
_refine_diff_density_rms           1.124
_refine_ls_abs_structure_details
;
 Flack x determined using 598 quotients [(I+)-(I-)]/[(I+)+(I-)]
 (Parsons, Flack and Wagner, Acta Cryst. B69 (2013) 249-259).
;
_refine_ls_abs_structure_Flack     0.002(4)
_refine_ls_extinction_coef         .
_refine_ls_extinction_method       none
_refine_ls_goodness_of_fit_ref     1.154
_refine_ls_hydrogen_treatment      undef
_refine_ls_matrix_type             full
_refine_ls_number_parameters       59
_refine_ls_number_reflns           1453
_refine_ls_number_restraints       1
_refine_ls_R_factor_all            0.0695
_refine_ls_R_factor_gt             0.0692
_refine_ls_restrained_S_all        1.154
_refine_ls_shift/su_max            0.000
_refine_ls_shift/su_mean           0.000
_refine_ls_structure_factor_coef   Fsqd
_refine_ls_weighting_details      
 'w=1/[\s^2^(Fo^2^)+(0.1370P)^2^] where P=(Fo^2^+2Fc^2^)/3'
_refine_ls_weighting_scheme        calc
_refine_ls_wR_factor_gt            0.1735
_refine_ls_wR_factor_ref           0.1746
_refine_special_details
;
 Refined as a 2-component twin.
All atoms were refined as anisotropic without the need for any restraints.
;
_olex2_refinement_description
;
1. Twinned data refinement
 Scales: 0.478(17)
 0.522(17)
;
_atom_sites_solution_hydrogens     .
_atom_sites_solution_primary       isomorph
_atom_sites_solution_secondary     difmap
loop_
  _atom_site_label
  _atom_site_type_symbol
  _atom_site_fract_x
  _atom_site_fract_y
  _atom_site_fract_z
  _atom_site_U_iso_or_equiv
  _atom_site_adp_type
  _atom_site_occupancy
  _atom_site_site_symmetry_order
  _atom_site_calc_flag
  _atom_site_refinement_flags_posn
  _atom_site_refinement_flags_adp
  _atom_site_refinement_flags_occupancy
  _atom_site_disorder_assembly
  _atom_site_disorder_group
 Sn1 Sn 0.86599(19) 0.24939(4) 0.09813(5) 0.0202(3) Uani 1 1 d . . . . .
 Sr1 Sr 0.3494(5) 0.25086(9) 0.000000 0.0226(4) Uani 1 2 d S T P . .
 Sr2 Sr 0.37957(15) 0.25846(8) 0.18708(7) 0.0228(3) Uani 1 1 d . . . . .
 O1 O 0.871(2) 0.1962(12) 0.000000 0.0257(9) Uani 1 2 d S T P . .
 O2 O 0.8583(17) 0.2939(9) 0.1966(3) 0.0262(8) Uani 1 1 d . . . . .
 O3 O 0.6399(18) -0.0273(8) 0.1069(2) 0.0260(8) Uani 1 1 d . . . . .
 O4 O 0.0868(16) 0.5269(8) 0.08650(19) 0.0248(8) Uani 1 1 d . . . . .

loop_
  _atom_site_aniso_label
  _atom_site_aniso_U_11
  _atom_site_aniso_U_22
  _atom_site_aniso_U_33
  _atom_site_aniso_U_23
  _atom_site_aniso_U_13
  _atom_site_aniso_U_12
 Sn1 0.0201(4) 0.0198(4) 0.0209(4) 0.00002(6) 0.0002(4) 0.00011(9)
 Sr1 0.0228(9) 0.0224(6) 0.0224(9) 0.000 0.000 -0.00083(18)
 Sr2 0.0238(6) 0.0226(4) 0.0220(5) -0.00031(11) 0.0002(5) -0.0015(5)
 O1 0.030(2) 0.026(2) 0.0202(17) 0.000 0.000 -0.003(3)
 O2 0.028(2) 0.0279(16) 0.0227(14) -0.0032(19) 0.000(2) -0.001(3)
 O3 0.0237(16) 0.0250(19) 0.0292(16) 0.0010(14) 0.0000(13) -0.0032(15)
 O4 0.0239(15) 0.023(2) 0.0277(15) 0.0013(14) 0.0008(13) -0.0030(15)

_geom_special_details
;
 All esds (except the esd in the dihedral angle between two l.s. planes)
 are estimated using the full covariance matrix.  The cell esds are taken
 into account individually in the estimation of esds in distances, angles
 and torsion angles; correlations between esds in cell parameters are only
 used when they are defined by crystal symmetry.  An approximate (isotropic)
 treatment of cell esds is used for estimating esds involving l.s. planes.
;
loop_
  _geom_bond_atom_site_label_1
  _geom_bond_atom_site_label_2
  _geom_bond_distance
  _geom_bond_site_symmetry_2
  _geom_bond_publ_flag
 Sn1 Sr1 3.416(3) 1_655 ?
 Sn1 Sr1 3.5044(7) 2_565 ?
 Sn1 Sr2 3.3617(9) 4_565 ?
 Sn1 Sr2 3.4373(9) 4 ?
 Sn1 Sr2 3.3220(14) . ?
 Sn1 Sr2 3.4519(13) 1_655 ?
 Sn1 O1 2.0468(14) . ?
 Sn1 O2 2.046(6) . ?
 Sn1 O3 2.048(8) . ?
 Sn1 O3 2.020(9) 4 ?
 Sn1 O4 2.054(8) 4_565 ?
 Sn1 O4 2.040(7) 1_655 ?
 Sr1 O1 2.742(14) 1_455 ?
 Sr1 O1 2.985(14) . ?
 Sr1 O1 2.561(7) 2_455 ?
 Sr1 O1 3.166(7) 2_465 ?
 Sr1 O3 2.814(6) 4_455 ?
 Sr1 O3 2.814(6) 2_455 ?
 Sr1 O3 3.182(7) . ?
 Sr1 O3 3.182(7) 3 ?
 Sr1 O4 2.574(6) 2_565 ?
 Sr1 O4 2.813(7) . ?
 Sr1 O4 2.574(6) 4_565 ?
 Sr1 O4 2.813(7) 3 ?
 Sr2 O2 2.422(6) 6_455 ?
 Sr2 O2 3.169(5) 4_455 ?
 Sr2 O2 2.980(10) 1_455 ?
 Sr2 O2 2.571(5) 4_465 ?
 Sr2 O2 2.740(10) . ?
 Sr2 O3 2.758(7) . ?
 Sr2 O3 2.520(7) 4_455 ?
 Sr2 O4 3.072(6) . ?
 Sr2 O4 2.684(6) 4_565 ?

loop_
  _geom_angle_atom_site_label_1
  _geom_angle_atom_site_label_2
  _geom_angle_atom_site_label_3
  _geom_angle
  _geom_angle_site_symmetry_1
  _geom_angle_site_symmetry_3
  _geom_angle_publ_flag
 Sr1 Sn1 Sr1 71.19(3) 1_655 2_565 ?
 Sr1 Sn1 Sr2 68.44(4) 1_655 1_655 ?
 Sr1 Sn1 Sr2 107.47(3) 1_655 4 ?
 Sr2 Sn1 Sr1 108.51(5) 1_655 2_565 ?
 Sr2 Sn1 Sr1 177.01(4) . 1_655 ?
 Sr2 Sn1 Sr1 107.62(3) 4_565 1_655 ?
 Sr2 Sn1 Sr1 176.97(3) 4 2_565 ?
 Sr2 Sn1 Sr1 106.48(4) . 2_565 ?
 Sr2 Sn1 Sr1 68.43(2) 4_565 2_565 ?
 Sr2 Sn1 Sr2 74.76(3) . 4 ?
 Sr2 Sn1 Sr2 114.60(4) 4_565 4 ?
 Sr2 Sn1 Sr2 114.35(4) . 1_655 ?
 Sr2 Sn1 Sr2 71.21(3) 4_565 1_655 ?
 Sr2 Sn1 Sr2 73.14(2) 4 1_655 ?
 Sr2 Sn1 Sr2 72.82(3) . 4_565 ?
 O1 Sn1 Sr1 63.30(19) . 2_565 ?
 O1 Sn1 Sr1 53.4(4) . 1_655 ?
 O1 Sn1 Sr2 124.0(4) . . ?
 O1 Sn1 Sr2 121.1(4) . 1_655 ?
 O1 Sn1 Sr2 113.68(19) . 4 ?
 O1 Sn1 Sr2 131.60(19) . 4_565 ?
 O1 Sn1 O3 88.9(3) . . ?
 O1 Sn1 O4 89.3(3) . 4_565 ?
 O2 Sn1 Sr1 118.08(16) . 2_565 ?
 O2 Sn1 Sr1 127.2(3) . 1_655 ?
 O2 Sn1 Sr2 59.3(3) . 1_655 ?
 O2 Sn1 Sr2 55.4(3) . . ?
 O2 Sn1 Sr2 64.93(16) . 4 ?
 O2 Sn1 Sr2 49.83(16) . 4_565 ?
 O2 Sn1 O1 178.5(3) . . ?
 O2 Sn1 O3 89.7(2) . . ?
 O2 Sn1 O4 91.3(3) . 4_565 ?
 O3 Sn1 Sr1 125.86(19) 4 2_565 ?
 O3 Sn1 Sr1 55.42(16) 4 1_655 ?
 O3 Sn1 Sr1 131.6(2) . 2_565 ?
 O3 Sn1 Sr1 124.08(19) . 1_655 ?
 O3 Sn1 Sr2 46.7(2) . 4 ?
 O3 Sn1 Sr2 55.9(2) . . ?
 O3 Sn1 Sr2 119.8(2) . 1_655 ?
 O3 Sn1 Sr2 53.35(19) 4 4 ?
 O3 Sn1 Sr2 46.22(19) 4 1_655 ?
 O3 Sn1 Sr2 127.87(17) . 4_565 ?
 O3 Sn1 Sr2 127.16(17) 4 . ?
 O3 Sn1 Sr2 117.43(19) 4 4_565 ?
 O3 Sn1 O1 89.1(3) 4 . ?
 O3 Sn1 O2 90.4(3) 4 . ?
 O3 Sn1 O3 89.48(5) 4 . ?
 O3 Sn1 O4 178.38(14) 4 4_565 ?
 O3 Sn1 O4 91.4(4) 4 1_655 ?
 O3 Sn1 O4 90.3(4) . 4_565 ?
 O4 Sn1 Sr1 46.6(2) 1_655 2_565 ?
 O4 Sn1 Sr1 53.38(19) 4_565 2_565 ?
 O4 Sn1 Sr1 123.53(17) 4_565 1_655 ?
 O4 Sn1 Sr1 55.38(19) 1_655 1_655 ?
 O4 Sn1 Sr2 135.06(16) 4_565 1_655 ?
 O4 Sn1 Sr2 61.9(2) 1_655 1_655 ?
 O4 Sn1 Sr2 135.0(2) 1_655 4 ?
 O4 Sn1 Sr2 124.51(19) 1_655 . ?
 O4 Sn1 Sr2 53.84(17) 4_565 . ?
 O4 Sn1 Sr2 127.3(2) 4_565 4 ?
 O4 Sn1 Sr2 52.97(17) 1_655 4_565 ?
 O4 Sn1 Sr2 63.88(15) 4_565 4_565 ?
 O4 Sn1 O1 89.5(3) 1_655 . ?
 O4 Sn1 O2 91.9(2) 1_655 . ?
 O4 Sn1 O3 178.1(2) 1_655 . ?
 O4 Sn1 O4 88.74(5) 1_655 4_565 ?
 O1 Sr1 O1 98.8(3) 1_455 2_465 ?
 O1 Sr1 O1 93.8(3) . 2_465 ?
 O1 Sr1 O1 175.1(6) 2_455 2_465 ?
 O1 Sr1 O1 81.2(3) 2_455 . ?
 O1 Sr1 O1 86.2(3) 2_455 1_455 ?
 O1 Sr1 O1 167.4(3) 1_455 . ?
 O1 Sr1 O3 118.7(2) 2_465 3 ?
 O1 Sr1 O3 64.28(15) 2_455 4_455 ?
 O1 Sr1 O3 117.34(18) 1_455 3 ?
 O1 Sr1 O3 58.38(17) 2_455 . ?
 O1 Sr1 O3 61.8(2) 1_455 4_455 ?
 O1 Sr1 O3 117.34(18) 1_455 . ?
 O1 Sr1 O3 55.30(18) . 3 ?
 O1 Sr1 O3 118.7(2) 2_465 . ?
 O1 Sr1 O3 58.38(17) 2_455 3 ?
 O1 Sr1 O3 64.28(15) 2_455 2_455 ?
 O1 Sr1 O3 61.8(2) 1_455 2_455 ?
 O1 Sr1 O3 55.30(18) . . ?
 O1 Sr1 O4 62.4(2) 1_455 3 ?
 O1 Sr1 O4 62.4(2) 1_455 . ?
 O1 Sr1 O4 125.9(3) 2_455 3 ?
 O1 Sr1 O4 125.9(3) 2_455 . ?
 O1 Sr1 O4 117.9(3) 2_455 2_565 ?
 O1 Sr1 O4 117.9(3) 2_455 4_565 ?
 O3 Sr1 O1 118.08(17) 2_455 2_465 ?
 O3 Sr1 O1 112.0(2) 4_455 . ?
 O3 Sr1 O1 118.08(17) 4_455 2_465 ?
 O3 Sr1 O1 112.0(2) 2_455 . ?
 O3 Sr1 O3 122.38(8) 2_455 . ?
 O3 Sr1 O3 56.65(7) 4_455 . ?
 O3 Sr1 O3 103.1(3) 2_455 4_455 ?
 O3 Sr1 O3 122.38(8) 4_455 3 ?
 O3 Sr1 O3 56.65(7) 2_455 3 ?
 O3 Sr1 O3 87.7(2) . 3 ?
 O4 Sr1 O1 59.08(16) 4_565 2_465 ?
 O4 Sr1 O1 125.3(2) 4_565 1_455 ?
 O4 Sr1 O1 57.27(16) . 2_465 ?
 O4 Sr1 O1 61.9(2) 2_565 . ?
 O4 Sr1 O1 126.0(2) 3 . ?
 O4 Sr1 O1 126.0(2) . . ?
 O4 Sr1 O1 59.08(16) 2_565 2_465 ?
 O4 Sr1 O1 125.3(2) 2_565 1_455 ?
 O4 Sr1 O1 57.27(16) 3 2_465 ?
 O4 Sr1 O1 61.9(2) 4_565 . ?
 O4 Sr1 O3 175.09(13) . 3 ?
 O4 Sr1 O3 59.60(18) 4_565 . ?
 O4 Sr1 O3 171.9(3) 4_565 2_455 ?
 O4 Sr1 O3 59.60(18) 2_565 3 ?
 O4 Sr1 O3 96.76(11) 3 3 ?
 O4 Sr1 O3 121.8(4) . 2_455 ?
 O4 Sr1 O3 121.8(4) 3 4_455 ?
 O4 Sr1 O3 84.51(12) 4_565 4_455 ?
 O4 Sr1 O3 62.18(17) 3 2_455 ?
 O4 Sr1 O3 117.0(4) 4_565 3 ?
 O4 Sr1 O3 175.09(13) 3 . ?
 O4 Sr1 O3 117.0(4) 2_565 . ?
 O4 Sr1 O3 62.18(17) . 4_455 ?
 O4 Sr1 O3 84.51(12) 2_565 2_455 ?
 O4 Sr1 O3 171.9(3) 2_565 4_455 ?
 O4 Sr1 O3 96.76(11) . . ?
 O4 Sr1 O4 64.03(7) 4_565 . ?
 O4 Sr1 O4 64.03(7) 2_565 3 ?
 O4 Sr1 O4 116.18(7) 4_565 3 ?
 O4 Sr1 O4 116.18(7) 2_565 . ?
 O4 Sr1 O4 78.7(2) 3 . ?
 O4 Sr1 O4 87.7(3) 4_565 2_565 ?
 Sn1 Sr2 Sn1 73.19(2) . 4_455 ?
 Sn1 Sr2 Sn1 74.39(3) . 4_465 ?
 Sn1 Sr2 Sn1 114.60(4) 4_465 4_455 ?
 O2 Sr2 Sn1 130.04(13) 6_455 4_465 ?
 O2 Sr2 Sn1 94.02(9) 1_455 4_455 ?
 O2 Sr2 Sn1 150.12(12) 1_455 . ?
 O2 Sr2 Sn1 92.88(16) 4_455 . ?
 O2 Sr2 Sn1 37.94(12) . . ?
 O2 Sr2 Sn1 87.47(12) 1_455 4_465 ?
 O2 Sr2 Sn1 150.25(11) 4_455 4_465 ?
 O2 Sr2 Sn1 37.44(12) 4_465 4_465 ?
 O2 Sr2 Sn1 125.9(2) 6_455 . ?
 O2 Sr2 Sn1 115.04(12) 6_455 4_455 ?
 O2 Sr2 Sn1 97.06(10) . 4_455 ?
 O2 Sr2 Sn1 89.99(13) . 4_465 ?
 O2 Sr2 Sn1 35.79(11) 4_455 4_455 ?
 O2 Sr2 Sn1 151.82(13) 4_465 4_455 ?
 O2 Sr2 Sn1 95.5(2) 4_465 . ?
 O2 Sr2 O2 89.3(2) 6_455 . ?
 O2 Sr2 O2 170.7(3) 4_465 4_455 ?
 O2 Sr2 O2 88.1(2) 4_465 . ?
 O2 Sr2 O2 91.5(2) 1_455 4_455 ?
 O2 Sr2 O2 79.26(15) 6_455 4_455 ?
 O2 Sr2 O2 83.9(3) 6_455 1_455 ?
 O2 Sr2 O2 168.69(19) . 1_455 ?
 O2 Sr2 O2 96.2(2) . 4_455 ?
 O2 Sr2 O2 92.62(18) 6_455 4_465 ?
 O2 Sr2 O2 83.1(2) 4_465 1_455 ?
 O2 Sr2 O3 131.4(3) 4_465 . ?
 O2 Sr2 O3 124.0(3) 6_455 4_455 ?
 O2 Sr2 O3 63.4(2) . . ?
 O2 Sr2 O3 123.2(2) 6_455 . ?
 O2 Sr2 O4 67.89(17) 4_465 4_565 ?
 O2 Sr2 O4 147.6(3) 6_455 4_565 ?
 O2 Sr2 O4 58.01(19) 1_455 . ?
 O2 Sr2 O4 61.82(17) 4_465 . ?
 O2 Sr2 O4 134.7(3) 6_455 . ?
 O2 Sr2 O4 123.4(2) . . ?
 O3 Sr2 Sn1 35.98(18) . 4_455 ?
 O3 Sr2 Sn1 100.46(10) . 4_465 ?
 O3 Sr2 Sn1 94.6(2) 4_455 . ?
 O3 Sr2 Sn1 93.96(11) 4_455 4_465 ?
 O3 Sr2 Sn1 36.25(19) 4_455 4_455 ?
 O3 Sr2 Sn1 37.96(16) . . ?
 O3 Sr2 O2 128.6(3) 4_455 . ?
 O3 Sr2 O2 59.74(15) 4_455 4_455 ?
 O3 Sr2 O2 123.2(3) 4_455 4_465 ?
 O3 Sr2 O2 57.74(15) . 4_455 ?
 O3 Sr2 O2 62.6(2) 4_455 1_455 ?
 O3 Sr2 O2 127.9(2) . 1_455 ?
 O3 Sr2 O3 65.54(8) 4_455 . ?
 O3 Sr2 O4 61.67(18) 4_455 . ?
 O3 Sr2 O4 100.54(12) . . ?
 O3 Sr2 O4 88.33(13) 4_455 4_565 ?
 O4 Sr2 Sn1 92.87(9) . 4_455 ?
 O4 Sr2 Sn1 36.90(14) . 4_465 ?
 O4 Sr2 Sn1 95.00(15) . . ?
 O4 Sr2 Sn1 89.09(10) 4_565 4_455 ?
 O4 Sr2 Sn1 37.35(15) 4_565 4_465 ?
 O4 Sr2 Sn1 38.17(17) 4_565 . ?
 O4 Sr2 O2 121.38(19) 4_565 4_455 ?
 O4 Sr2 O2 117.2(2) 4_565 1_455 ?
 O4 Sr2 O2 121.30(19) . 4_455 ?
 O4 Sr2 O2 65.4(2) 4_565 . ?
 O4 Sr2 O3 64.62(18) 4_565 . ?
 O4 Sr2 O4 59.19(7) 4_565 . ?
 Sn1 O1 Sn1 162.8(4) 3 . ?
 Sn1 O1 Sr1 81.42(19) . 2_565 ?
 Sn1 O1 Sr1 89.8(4) . 1_655 ?
 Sn1 O1 Sr1 98.51(19) 3 2 ?
 Sn1 O1 Sr1 81.42(19) 3 2_565 ?
 Sn1 O1 Sr1 88.3(4) . . ?
 Sn1 O1 Sr1 89.8(4) 3 1_655 ?
 Sn1 O1 Sr1 98.51(19) . 2 ?
 Sn1 O1 Sr1 88.3(4) 3 . ?
 Sr1 O1 Sr1 99.3(4) 2 1_655 ?
 Sr1 O1 Sr1 175.1(6) 2 2_565 ?
 Sr1 O1 Sr1 167.4(3) 1_655 . ?
 Sr1 O1 Sr1 81.8(3) . 2_565 ?
 Sr1 O1 Sr1 93.3(3) 2 . ?
 Sr1 O1 Sr1 85.7(2) 1_655 2_565 ?
 Sn1 O2 Sr2 92.7(2) . 4_565 ?
 Sn1 O2 Sr2 79.28(14) . 4 ?
 Sn1 O2 Sr2 84.6(3) . 1_655 ?
 Sn1 O2 Sr2 165.2(3) . 6 ?
 Sn1 O2 Sr2 86.6(3) . . ?
 Sr2 O2 Sr2 87.69(19) . 4 ?
 Sr2 O2 Sr2 170.7(3) 4_565 4 ?
 Sr2 O2 Sr2 90.9(2) 4_565 1_655 ?
 Sr2 O2 Sr2 83.7(2) 1_655 4 ?
 Sr2 O2 Sr2 101.31(17) 6 4_565 ?
 Sr2 O2 Sr2 96.6(3) 4_565 . ?
 Sr2 O2 Sr2 90.4(3) 6 1_655 ?
 Sr2 O2 Sr2 168.69(19) . 1_655 ?
 Sr2 O2 Sr2 86.32(18) 6 4 ?
 Sr2 O2 Sr2 96.4(3) 6 . ?
 Sn1 O3 Sn1 164.5(4) 4_455 . ?
 Sn1 O3 Sr1 88.35(16) 4_455 2 ?
 Sn1 O3 Sr1 90.9(3) . 2 ?
 Sn1 O3 Sr1 81.5(3) 4_455 . ?
 Sn1 O3 Sr1 83.06(16) . . ?
 Sn1 O3 Sr2 86.12(15) . . ?
 Sn1 O3 Sr2 90.7(3) 4_455 . ?
 Sn1 O3 Sr2 98.41(18) 4_455 4 ?
 Sn1 O3 Sr2 97.1(4) . 4 ?
 Sr1 O3 Sr1 84.55(11) 2 . ?
 Sr2 O3 Sr1 92.6(3) 4 2 ?
 Sr2 O3 Sr1 80.8(2) . . ?
 Sr2 O3 Sr1 165.3(3) . 2 ?
 Sr2 O3 Sr1 177.2(2) 4 . ?
 Sr2 O3 Sr2 102.03(15) 4 . ?
 Sn1 O4 Sn1 161.5(3) 1_455 4_465 ?
 Sn1 O4 Sr1 87.99(17) 1_455 . ?
 Sn1 O4 Sr1 100.34(18) 4_465 2_465 ?
 Sn1 O4 Sr1 98.2(3) 1_455 2_465 ?
 Sn1 O4 Sr1 90.7(3) 4_465 . ?
 Sn1 O4 Sr2 89.7(3) 1_455 4_465 ?
 Sn1 O4 Sr2 79.2(2) 4_465 . ?
 Sn1 O4 Sr2 87.99(15) 4_465 4_465 ?
 Sn1 O4 Sr2 82.28(15) 1_455 . ?
 Sr1 O4 Sr1 96.71(13) 2_465 . ?
 Sr1 O4 Sr2 81.9(2) . . ?
 Sr1 O4 Sr2 178.5(3) 2_465 . ?
 Sr1 O4 Sr2 94.5(3) 2_465 4_465 ?
 Sr2 O4 Sr1 168.7(2) 4_465 . ?
 Sr2 O4 Sr2 86.87(12) 4_465 . ?

_shelx_res_file
;
TITL SrSnO_I19VT_03_180_A21am in A2(1)am
    srsno_i19vt_03_180_a21am.res
    created by SHELXL-2019/3 at 15:33:28 on 09-Jan-2025
REM A2(1)am (#36 with fixed user cell
CELL 0.6889 5.692638 5.721626 20.623391 90 90 90
ZERR 4 0.000245 0.000248 0.000944 0 0 0
LATT -5
SYMM 0.5+X,-Y,-Z
SYMM +X,+Y,-Z
SYMM 0.5+X,-Y,+Z
SFAC O Sr Sn
DISP O 0.0101 0.0057 30.1044
DISP Sn -0.681 1.3529 5641.0613
DISP Sr -1.161 3.0594 12162.7002
UNIT 28 12 8

L.S. 10
PLAN  5
SIZE 0.05 0.05 0.015
TEMP -93.15
CONF
LIST 4
MORE -1
fmap 2
acta
TWIN -1 0 0 0 -1 0 0 0 1 2
OMIT -2 0 0
OMIT -1 -1 5
OMIT 0 0 -10
OMIT 0 0 -4
OMIT 1 1 -5
OMIT 2 0 0
REM <olex2.extras>
REM <HklSrc "%.\\SrSnO_I19VT_03_180_A21am.hkl">
REM </olex2.extras>

WGHT    0.137000
BASF   0.52168
FVAR       1.20118
SN1   3    0.865993    0.249390    0.098132    11.00000    0.02007    0.01982 =
         0.02085    0.00002    0.00016    0.00011
SR1   2    0.349385    0.250862    0.000000    10.50000    0.02282    0.02245 =
         0.02244    0.00000    0.00000   -0.00083
SR2   2    0.379566    0.258464    0.187085    11.00000    0.02385    0.02257 =
         0.02201   -0.00031    0.00018   -0.00149
O1    1    0.870849    0.196180    0.000000    10.50000    0.03046    0.02644 =
         0.02021    0.00000    0.00000   -0.00324
O2    1    0.858339    0.293896    0.196552    11.00000    0.02804    0.02786 =
         0.02273   -0.00325   -0.00005   -0.00073
O3    1    0.639901   -0.027257    0.106870    11.00000    0.02372    0.02503 =
         0.02922    0.00102    0.00004   -0.00324
O4    1    0.086836    0.526938    0.086503    11.00000    0.02391    0.02291 =
         0.02770    0.00130    0.00075   -0.00300
HKLF 4


REM  SrSnO_I19VT_03_180_A21am in A2(1)am
REM wR2 = 0.1746, GooF = S = 1.154, Restrained GooF = 1.154 for all data
REM R1 = 0.0692 for 1408 Fo > 4sig(Fo) and 0.0695 for all 1453 data
REM 59 parameters refined using 1 restraints

END

WGHT      0.1369      0.0000

REM Highest difference peak  5.637,  deepest hole -2.258,  1-sigma level  1.124
Q1    1   0.9643  0.1791  0.0981  11.00000  0.05    5.64
Q2    1   0.9644  0.3220  0.0986  11.00000  0.05    5.55
Q3    1   0.7738  0.3231  0.0986  11.00000  0.05    5.48
Q4    1   0.7733  0.1759  0.0980  11.00000  0.05    5.44
Q5    1   0.4773  0.3063  0.1838  11.00000  0.05    4.06
;
_shelx_res_checksum                36991
_shelx_hkl_file
;
   0   0  -2 32698.2 2894.52   1
   0   0   2 33345.4 2896.83   1
   0   0   2 33449.9 2890.36   6
   0   0  -2 28680.7 2892.13   5
   0   0   2 31909.3 2894.15   5
   0   0   2 25900.6 2899.10   3
   0   0  -2 37445.1 2901.96   1
   0   0   2 30072.3 2895.52   1
   0   0  -4 148023. 14706.6   1
   0   0   4 168587. 14711.6   1
   0   0   4 182301. 14702.8   6
   0   0  -4 186019. 14704.8   6
   0   0  -4 145547. 14702.5   5
   0   0   4 159346. 14708.8   5
   0   0  -4 187009. 14706.3   4
   0   0   4 143831. 14699.4   4
   0   0  -4 150290. 14692.2   2
   0   0   4 140922. 14719.2   3
   0   0  -4 179037. 14717.6   1
   0   0   4 166401. 14712.4   1
   0   0  -6 3483.11 334.768   1
   0   0   6 3796.37 339.371   1
   0   0   6 3416.34 324.139   6
   0   0  -6 3939.18 328.651   6
   0   0  -6 3599.64 329.612   5
   0   0  -6 3128.82 323.475   4
   0   0   6 2979.49 322.183   4
   0   0   6 3411.40 347.580   3
   0   0  -6 3227.48 316.658   2
   0   0  -6 2856.83 334.806   3
   0   0   6 3252.57 333.748   1
   0   0  -6 2991.10 331.779   1
   0   0   8 8835.39 825.059   1
   0   0  -8 8819.82 821.463   1
   0   0   8 9490.03 823.623   1
   0   0   8 8531.21 810.431   6
   0   0   8 8782.68 820.897   5
   0   0  -8 8123.52 813.617   5
   0   0  -8 9929.04 814.682   4
   0   0   8 8172.00 809.856   4
   0   0  -8 8102.27 822.516   3
   0   0  -8 8594.73 804.623   2
   0   0  10 924237. 79186.9   1
   0   0 -10 826534. 79182.8   1
   0   0  10 943676. 79184.6   1
   0   0 -10 796540. 79180.8   1
   0   0  10 839665. 79172.6   6
   0   0  10 772660. 79180.0   5
   0   0 -10 999999. 79177.2   4
   0   0 -10 775962. 79182.4   3
   0   0 -10 931574. 79169.6   2
   0   0  12 101045. 9365.38   1
   0   0 -12 100255. 9365.16   1
   0   0 -12 104901. 9361.06   1
   0   0  12 101992. 9354.93   6
   0   0  12 95965.1 9362.77   5
   0   0 -12 99282.3 9359.78   2
   0   0 -12 106980. 9357.07   4
   0   0 -12 94495.6 9362.65   3
   0   0 -12 112113. 9352.01   2
   0   0  14 67982.2 5860.52   1
   0   0  14 66138.3 5853.10   6
   0   0  14 63754.6 5860.44   5
   0   0 -14 65851.9 5854.67   4
   0   0 -14 65698.6 5858.44   1
   0   0 -14 61727.6 5859.62   3
   0   0 -14 59394.8 5855.30   2
   0   0  16 2912.48 263.373   1
   0   0 -16 2919.16 264.395   1
   0   0 -16 2849.07 260.957   1
   0   0  16 2731.21 261.069   5
   0   0 -16 2819.62 256.025   4
   0   0  16 2952.65 261.655   1
   0   0 -16 2098.65 258.733   3
   0   0 -16 2336.25 255.882   2
   0   0  18 208.010 34.4568   1
   0   0 -18 245.304 37.1462   1
   0   0 -18 192.423 32.2495   2
   0   0  18 235.430 33.1719   6
   0   0  18 238.305 36.2261   5
   0   0 -18 238.838 38.9543   1
   0   0 -18 235.806 36.2942   3
   0   0  20 65698.4 5148.35   1
   0   0  20 56188.5 5141.96   6
   0   0  20 54228.4 5145.73   5
   0   0 -20 60467.5 5143.14   4
   0   0 -20 48075.4 5144.12   3
   0   0  20 57822.9 5147.87   1
   0   0 -20 55846.7 5145.66   1
   0   0  22 40962.3 3716.29   6
   0   0  22 38163.7 3718.68   5
   0   0 -22 38895.9 3716.92   2
   0   0 -22 45598.8 3718.32   4
   0   0 -22 38236.0 3717.95   3
   0   0  22 41396.1 3721.39   1
   0   0 -22 39894.6 3719.22   1
   0   0 -22 46709.4 3726.59   1
   0   0  24 13360.8 1133.71   6
   0   0  24 11428.0 1134.88   5
   0   0 -24 13607.7 1134.89   4
   0   0 -24 13344.1 1136.91   1
   0   0 -24 11918.4 1134.57   3
   0   0  24 10772.5 1134.85   1
   0   0 -26 131.569 19.2508   4
   0   0  26 109.180 18.7163   5
   0   0 -26 132.944 18.5090   3
   0   0  26 94.7701 17.3555   6
   0   0 -28 1084.29 106.654   3
   0   0  28 1044.66 107.607   5
   0   0 -28 1164.22 107.366   4
   0   0  30 4303.57 387.584   6
   0   0  30 4065.32 389.073   5
   0   0  32 12710.9 1229.07   5
   0   0  32 14097.6 1228.14   6
   0   1   1 53.5388 13.3729   5
   0   1  -1 71.2810 14.6871   5
   0  -1  -1 67.7025 16.5861   5
   0  -1   1 76.9046 15.6522   5
   0   1  -1 86.0299 26.8968   2
   0  -1  -1 34.8287 21.2004   2
   0   1  -1 92.6363 13.3539   4
   0   1   1 73.8156 15.4133   4
   0  -1  -1 80.6364 16.5921   4
   0  -1   1 56.1900 12.6391   4
   0  -1   1 67.7814 15.7502   6
   0   1  -1 85.1193 16.9951   6
   0  -1  -1 93.2976 16.5358   6
   0   1   1 111.287 17.7876   6
   0   1   1 75.6109 15.0366   3
   0  -1  -1 83.9681 16.1603   3
   0  -1  -3 778.630 70.2281   1
   0   1  -3 829.787 75.2682   1
   0   1   3 542.550 74.5686   1
   0  -1   3 692.360 73.2386   1
   0   1   3 746.637 68.4230   1
   0  -1  -3 605.109 73.2088   1
   0  -1   3 561.128 76.0330   1
   0  -1  -3 522.736 63.5972   6
   0   1  -3 507.993 63.1759   6
   0   1   3 601.548 64.9274   6
   0   1   3 496.059 62.4814   5
   0  -1   3 598.181 62.7091   5
   0   1  -3 566.099 62.3893   5
   0  -1   3 525.900 86.3176   2
   0   1   3 691.478 68.3684   4
   0   1  -3 563.016 59.8861   4
   0   1   3 529.473 62.0462   3
   0  -1  -3 507.228 63.4977   3
   0  -1   3 673.007 61.2448   4
   0   1  -3 619.156 68.3033   3
   0  -1   3 524.869 65.1307   3
   0  -1  -5 1394.32 146.406   1
   0  -1   5 1240.64 148.601   1
   0   1  -5 1914.90 165.128   1
   0   1   5 1266.50 144.971   1
   0  -1  -5 1753.55 153.077   1
   0  -1   5 1719.11 160.089   1
   0   1  -5 1306.77 133.345   6
   0  -1   5 1430.51 137.889   6
   0  -1  -5 1231.16 132.955   6
   0  -1   5 1354.21 134.520   5
   0  -1   5 1324.16 130.332   4
   0   1   5 1505.35 141.521   4
   0  -1  -5 1536.32 146.121   4
   0   1   5 1235.80 132.739   3
   0   1  -5 1434.26 142.505   3
   0  -1   5 1180.48 136.577   3
   0   1  -5 1891.99 158.096   2
   0  -1   5 1383.45 160.099   2
   0   1   7 8740.71 690.377   1
   0   1  -7 8327.53 687.035   1
   0  -1   7 7361.11 680.166   1
   0  -1  -7 6728.84 675.154   1
   0   1   7 7012.85 659.271   6
   0  -1  -7 6696.63 659.427   6
   0  -1   7 7789.84 666.096   6
   0   1  -7 6582.93 660.397   5
   0   1   7 7946.27 666.924   5
   0  -1   7 6782.87 657.139   4
   0   1  -7 6650.28 657.093   4
   0  -1  -7 5824.60 668.419   4
   0   1  -7 8807.10 677.184   2
   0   1  -7 7462.17 674.949   3
   0  -1   7 9881.22 693.102   2
   0  -1  -7 7192.59 665.957   3
   0   1   7 6253.82 673.489   1
   0  -1  -7 9887.20 683.245   1
   0   1  -7 7005.68 679.940   1
   0  -1  -9 3896.88 325.086   1
   0   1   9 4100.21 332.660   1
   0   1   9 3269.40 303.747   6
   0  -1   9 3335.51 309.408   6
   0   1   9 3122.28 311.972   5
   0   1  -9 2781.74 305.025   5
   0  -1   9 3001.24 301.411   4
   0  -1  -9 2745.50 311.308   4
   0   1  -9 2367.04 302.239   4
   0   1  -9 3030.22 319.764   3
   0  -1  -9 3727.39 313.607   3
   0   1   9 4033.75 323.661   1
   0   1  -9 3255.79 322.433   1
   0  -1   9 4227.46 326.916   1
   0  -1  -9 3559.88 317.939   1
   0  -1 -11 944.589 110.559   1
   0   1 -11 911.762 103.696   1
   0  -1  11 1159.91 110.076   1
   0   1  11 1273.69 113.906   1
   0   1 -11 1331.39 114.285   1
   0  -1 -11 1354.59 109.202   1
   0   1  11 1301.84 112.345   1
   0  -1  11 1194.61 110.704   1
   0  -1  11 857.858 99.2287   6
   0   1  11 625.080 104.025   5
   0  -1  11 949.757 103.090   5
   0  -1 -11 902.162 88.9918   2
   0  -1  11 743.986 92.3103   4
   0   1 -11 940.570 97.0320   4
   0  -1 -11 1091.73 105.356   4
   0  -1 -11 890.738 103.271   3
   0  -1 -11 731.779 86.2834   2
   0   1 -11 849.697 110.628   3
   0  -1  13 494.978 61.2442   1
   0   1  13 646.564 66.6138   1
   0  -1 -13 341.261 46.4533   2
   0   1  13 197.815 50.3788   6
   0  -1  13 431.549 56.4293   6
   0   1  13 306.922 57.0423   5
   0   1 -13 592.385 53.5117   4
   0  -1  13 495.121 59.7860   5
   0  -1  13 578.455 63.9781   1
   0   1 -13 543.893 60.7000   1
   0  -1 -13 572.753 59.5834   1
   0   1  13 719.539 68.7640   1
   0   1 -13 629.396 66.4596   1
   0  -1 -13 333.353 54.8022   3
   0   1 -13 248.700 57.8796   3
   0  -1 -13 333.582 43.6009   2
   0   1  15 349.046 46.6997   1
   0  -1  15 283.940 46.5214   1
   0  -1 -15 286.031 36.4823   2
   0  -1  15 289.581 43.1717   6
   0   1  15 290.425 42.2042   6
   0   1 -15 393.701 40.8061   4
   0  -1  15 302.439 46.4916   5
   0   1  15 292.121 47.9892   5
   0  -1 -15 363.594 46.2397   4
   0  -1 -15 355.785 51.8701   1
   0  -1  15 400.359 49.4065   1
   0   1 -15 362.532 49.4120   2
   0  -1 -15 353.410 45.1492   1
   0   1  15 384.460 49.4994   1
   0   1 -15 461.995 51.6354   1
   0   1 -15 337.807 45.4101   1
   0  -1 -15 271.025 33.7651   2
   0  -1 -15 285.037 46.0325   3
   0   1  17 919.920 87.9743   1
   0  -1 -17 988.221 93.5003   1
   0   1 -17 748.365 83.0924   1
   0  -1 -17 673.872 79.5979   1
   0  -1  17 698.549 82.0553   1
   0   1  17 860.179 83.2141   1
   0  -1  17 693.304 81.6277   1
   0  -1  17 732.613 80.3346   6
   0   1  17 658.393 76.9153   6
   0  -1  17 858.625 87.1719   5
   0  -1 -17 754.000 73.9581   2
   0   1 -17 668.515 82.8193   2
   0   1 -17 703.046 75.7712   4
   0  -1 -17 751.165 79.9778   4
   0  -1 -17 654.002 82.3298   3
   0   1 -17 766.541 84.8906   3
   0  -1 -17 778.342 71.0505   2
   0  -1  19 1017.39 105.857   1
   0   1 -19 1086.48 107.756   1
   0   1 -19 1084.45 107.348   1
   0  -1 -19 1430.75 116.944   1
   0  -1 -19 989.657 103.043   1
   0  -1  19 939.790 105.005   1
   0   1  19 1066.47 100.572   6
   0  -1  19 987.540 106.543   5
   0   1  19 977.535 105.952   5
   0  -1 -19 973.855 97.2920   2
   0   1 -19 1104.44 107.414   2
   0   1 -19 914.100 98.9133   4
   0  -1 -19 1099.40 104.652   4
   0   1 -19 886.079 104.963   3
   0  -1 -19 959.450 106.213   3
   0  -1 -19 994.134 94.7891   2
   0   1 -21 68.8477 19.6548   1
   0  -1  21 62.7865 18.1699   1
   0  -1 -21 60.2234 15.6606   1
   0   1  21 69.1192 17.3076   1
   0   1 -21 86.2600 19.4396   2
   0  -1  21 107.047 19.5962   6
   0   1  21 95.8389 16.5504   6
   0  -1  21 123.083 22.7032   5
   0   1  21 53.3478 16.6154   5
   0  -1 -21 97.4022 23.8077   1
   0   1 -21 136.677 23.4871   1
   0   1  21 85.2715 20.3882   1
   0   1 -21 88.0584 18.2073   3
   0  -1 -21 99.1203 20.3496   3
   0   1  23 122.218 20.2777   1
   0  -1  23 163.561 24.7379   1
   0  -1  23 122.074 21.0623   6
   0   1  23 149.582 20.8337   6
   0  -1  23 112.797 22.7589   5
   0   1 -23 180.846 22.1345   4
   0   1  23 194.467 26.1703   5
   0   1 -23 155.848 24.1696   2
   0   1 -23 100.034 22.2290   1
   0  -1  23 150.867 23.6845   1
   0   1 -23 97.5136 20.4851   3
   0  -1  25 54.9679 12.5357   6
   0  -1 -25 41.6331 11.9139   4
   0  -1  25 31.4243 11.5093   5
   0   1  25 35.0734 10.7733   5
   0   1 -25 46.0991 12.4536   4
   0   1 -25 58.7428 15.5529   2
   0   1 -25 38.4753 12.7679   1
   0   1 -25 36.5549 10.9953   3
   0  -1 -25 39.7321 13.2919   3
   0  -1  27 56.1845 12.6437   5
   0   1  27 38.4868 11.8833   5
   0   1 -27 19.8735 9.85750   3
   0  -1 -27 48.8619 11.1372   3
   0  -1  27 49.7686 11.6925   6
   0   1  27 36.9084 9.68482   6
   0   1  29 202.749 28.7109   5
   0  -1 -29 235.920 28.8971   4
   0  -1  29 204.773 28.7519   5
   0  -1 -29 267.266 29.7200   3
   0   1 -29 254.906 28.4810   3
   0   1  29 256.795 28.2679   6
   0  -1  29 212.724 28.1002   6
   0  -1 -31 2.60721 6.75417   3
   0   1 -31-2.25176 5.62268   3
   0   1  31 10.2850 6.83005   6
   0   1  33 18.5480 7.74441   5
   0  -2   0 781645. 67757.5   6
   0   2   0 745297. 67755.0   6
   0  -2   0 797200. 67756.2   5
   0   2   0 767650. 67755.2   5
   0  -2   0 793931. 67754.5   4
   0  -2   0 724110. 67757.9   3
   0   2   0 778908. 67756.8   3
   0   2   0 738387. 67767.0   2
   0  -2   2 487.246 52.9902   1
   0   2  -2 368.054 58.8354   1
   0  -2   2 471.799 61.1856   1
   0  -2   2 469.616 62.9579   6
   0   2   2 507.928 58.9820   6
   0  -2   2 551.990 62.2745   5
   0  -2  -2 577.190 62.6827   5
   0   2  -2 418.846 56.1904   5
   0  -2   2 414.335 91.7051   2
   0   2   2 451.775 58.7620   4
   0  -2  -2 558.949 64.4822   4
   0   2  -2 530.278 56.7880   4
   0  -2  -2 498.451 61.5614   3
   0   2  -2 635.657 63.6595   3
   0   2  -2 531.751 65.1071   3
   0   2   2 612.336 66.8398   2
   0   2   4 2465.07 329.087   1
   0  -2   4 4158.64 329.663   1
   0   2  -4 4067.43 330.077   1
   0   2  -4 3406.19 339.745   1
   0   2   4 4038.25 325.808   1
   0  -2  -4 2404.57 327.764   1
   0   2   4 3789.45 332.476   6
   0  -2   4 3631.36 333.681   6
   0   2  -4 3210.38 326.630   5
   0  -2  -4 4694.41 341.077   4
   0   2  -4 3409.54 323.762   4
   0   2   4 3002.04 326.175   3
   0   2  -4 3109.72 326.149   4
   0  -2  -4 3487.14 331.919   3
   0   2   4 3873.47 327.324   2
   0   2  -4 3659.24 334.983   3
   0  -2  -6 24222.1 2044.73   1
   0   2  -6 23591.1 2047.41   1
   0   2   6 25112.1 2052.17   1
   0  -2   6 25075.7 2045.33   1
   0   2  -6 25381.3 2051.98   1
   0  -2   6 27564.2 2057.12   1
   0   2   6 25574.3 2041.15   1
   0  -2  -6 21068.0 2044.15   1
   0  -2   6 21546.5 2042.01   6
   0   2  -6 19749.0 2036.59   5
   0   2  -6 21190.8 2034.07   4
   0  -2  -6 21147.1 2040.85   3
   0  -2   6 29209.7 2080.25   2
   0   2   6 20935.8 2031.92   2
   0   2  -6 21538.1 2044.83   3
   0  -2  -8 6563.95 596.384   1
   0  -2   8 6520.54 593.914   1
   0   2  -8 8165.46 599.322   1
   0   2  -8 4767.77 591.630   1
   0   2   8 7145.96 599.482   1
   0   2   8 7004.44 584.648   6
   0  -2   8 5810.75 582.363   5
   0   2  -8 5829.73 581.894   5
   0   2   8 6319.60 588.220   5
   0  -2  -8 7195.64 593.798   1
   0   2   8 6376.06 591.237   1
   0  -2   8 8030.33 604.885   1
   0  -2  -8 6615.66 596.311   4
   0   2  -8 5845.53 577.690   4
   0  -2  -8 6003.60 585.822   3
   0  -2   8 6216.61 579.541   4
   0   2  -8 7019.11 594.613   3
   0  -2 -10 214723. 25489.1   1
   0  -2  10 242413. 25487.5   1
   0   2 -10 364512. 25493.7   1
   0   2  10 312153. 25479.5   6
   0  -2  10 289124. 25485.5   6
   0   2  10 329111. 25486.1   5
   0  -2  10 304524. 25480.6   5
   0  -2 -10 363536. 25490.2   1
   0  -2  10 375413. 25498.5   1
   0   2  10 140190. 25480.2   1
   0  -2 -10 160270. 25482.8   4
   0  -2 -10 325772. 25485.2   3
   0  -2  10 300701. 25476.3   4
   0   2 -10 340036. 25495.6   3
   0  -2  12 37921.1 3707.27   1
   0   2  12 45398.8 3712.14   1
   0  -2 -12 43428.8 3705.95   1
   0   2 -12 45147.8 3708.59   1
   0   2 -12 39643.7 3713.14   1
   0   2  12 42347.3 3699.21   6
   0  -2  12 39648.2 3705.83   6
   0   2  12 39683.8 3705.96   5
   0  -2  12 41837.6 3702.31   5
   0  -2 -12 34120.1 3707.07   4
   0  -2  12 39679.0 3697.26   4
   0   2 -12 44412.2 3716.82   3
   0  -2 -12 39025.3 3705.08   3
   0  -2  12 43207.7 3712.95   1
   0   2  12 36958.7 3707.83   1
   0  -2  14 32411.9 3063.72   6
   0   2  14 34021.5 3057.46   6
   0  -2  14 33372.9 3062.31   5
   0   2  14 27430.0 3062.70   5
   0   2 -14 32354.5 3054.26   4
   0  -2  14 33952.5 3056.41   4
   0  -2 -14 35871.2 3066.05   4
   0   2 -14 24681.9 3067.09   3
   0  -2 -14 38203.6 3062.76   1
   0  -2 -14 35136.4 3074.61   1
   0   2 -14 34736.5 3069.94   1
   0   2 -14 33117.6 3062.81   1
   0  -2  14 34642.3 3064.64   1
   0   2  14 37355.5 3068.47   1
   0  -2  14 34435.5 3066.47   1
   0   2  14 38615.4 3068.66   1
   0   2  16 5635.38 486.426   1
   0  -2 -16 6907.04 495.120   1
   0  -2 -16 5641.16 478.408   1
   0   2 -16 6139.15 482.407   1
   0  -2  16 5296.62 480.832   1
   0   2  16 6187.42 484.094   1
   0  -2  16 5418.56 484.180   1
   0  -2  16 4135.28 478.719   6
   0   2  16 5013.64 477.175   6
   0   2  16 2589.23 476.137   5
   0   2 -16 4618.62 485.099   2
   0   2 -16 5526.36 472.334   4
   0  -2 -16 5885.65 488.019   3
   0   2 -16 3225.68 482.376   3
   0  -2 -18 115.712 19.8259   1
   0   2 -18 112.067 25.8495   1
   0  -2  18 148.300 29.2598   1
   0   2  18 119.908 22.3367   1
   0   2 -18 111.981 16.7977   4
   0  -2  18 103.539 25.1837   5
   0  -2 -18 131.448 25.3688   4
   0   2  18 106.750 30.2876   5
   0   2  18 59.3708 20.5530   6
   0  -2  18 62.8584 20.9007   6
   0   2 -18 81.2191 25.3219   2
   0   2 -18 154.842 24.8950   1
   0  -2  18 79.2923 20.8952   1
   0   2  18 122.162 25.3723   1
   0  -2 -18 109.832 28.9359   1
   0   2 -18 79.7070 24.0742   3
   0  -2 -18 51.0191 21.7804   3
   0   2  20 45000.1 3739.41   1
   0  -2  20 41792.5 3743.01   1
   0   2  20 42248.7 3737.98   6
   0  -2  20 39731.6 3740.73   6
   0  -2  20 41164.5 3745.14   5
   0   2 -20 37915.1 3742.57   2
   0   2 -20 39467.6 3732.95   4
   0  -2 -20 46306.8 3741.07   4
   0  -2 -20 37787.9 3745.16   3
   0   2 -20 33316.0 3741.51   3
   0   2 -20 47916.4 3742.67   1
   0  -2 -20 46508.6 3749.43   1
   0   2 -20 38163.7 3742.02   1
   0   2  20 39171.8 3742.00   1
   0  -2  20 42126.0 3739.18   1
   0  -2  22 37486.6 3169.44   6
   0   2  22 33239.8 3164.20   6
   0   2  22 35296.2 3171.21   5
   0  -2  22 37579.9 3173.46   5
   0  -2 -22 35866.4 3167.64   4
   0   2 -22 34528.2 3162.69   4
   0   2 -22 36144.3 3169.00   1
   0  -2  22 34518.4 3166.33   1
   0   2 -22 31382.3 3168.71   3
   0  -2 -22 39674.5 3175.64   3
   0   2 -22 30758.0 3169.04   2
   0   2  24 11540.1 1082.57   5
   0  -2  24 13628.6 1085.28   5
   0   2 -24 9638.57 1079.92   2
   0   2 -24 10604.0 1079.60   3
   0  -2 -24 15048.6 1088.03   3
   0   2  24 12008.3 1076.56   6
   0   2  26 184.488 26.4161   5
   0  -2  26 166.242 27.1105   5
   0  -2 -26 132.249 22.8927   4
   0   2 -26 129.170 24.7704   2
   0   2  26 133.846 21.3836   6
   0  -2 -26 165.892 27.1785   3
   0   2 -28 757.009 89.0348   3
   0  -2 -28 1023.38 91.0708   4
   0  -2  28 878.403 90.7865   6
   0   2  28 883.546 88.4506   6
   0   2  30 4548.35 445.168   5
   0  -2 -30 5037.59 444.632   4
   0   2  30 4550.74 442.443   6
   0  -2  30 4844.41 444.420   6
   0  -2 -30 5484.40 447.007   3
   0   2 -30 4722.94 443.737   3
   0  -2 -32 14430.5 1305.08   4
   0   2  32 14229.0 1304.05   6
   0  -3  -1 20.9410 13.3967   4
   0  -3   1 41.0739 12.7797   4
   0  -3   1 16.1136 35.3022   2
   0  -3  -1 13.1194 34.0118   2
   0  -3   1 17.0526 10.7810   5
   0  -3  -1 13.4248 10.8702   5
   0  -3  -1 10.4297 13.6159   6
   0  -3   1 5.29709 13.8270   6
   0  -3   3 9455.39 818.114   1
   0  -3   3 8887.55 827.702   6
   0  -3   3 9059.23 823.468   5
   0  -3  -3 7805.49 824.208   5
   0  -3  -3 7829.77 825.134   4
   0   3  -3 9595.68 821.231   4
   0  -3   3 8766.90 862.355   2
   0  -3   3 8553.94 816.534   1
   0   3  -3 11011.6 819.723   1
   0   3  -3 8133.77 817.320   1
   0  -3  -5 1893.61 219.040   1
   0   3  -5 2183.57 221.015   1
   0  -3   5 2468.53 220.842   1
   0  -3  -5 2615.01 220.247   1
   0   3  -5 2537.00 226.052   1
   0   3   5 2612.68 220.685   1
   0   3   5 2130.04 218.947   1
   0  -3   5 2390.61 225.720   1
   0  -3   5 2714.23 231.258   6
   0   3   5 2317.82 226.785   6
   0  -3   5 2360.24 224.671   5
   0  -3  -5 2610.82 231.866   4
   0   3  -5 2606.37 221.684   4
   0   3  -5 2216.16 222.343   4
   0  -3  -5 2411.94 228.853   3
   0  -3   5 3206.66 270.970   2
   0   3   7 229.633 31.2099   1
   0  -3   7 198.162 37.9800   1
   0  -3   7 273.969 38.5195   6
   0  -3   7 307.485 35.8649   5
   0   3   7 294.378 37.0723   6
   0  -3  -7 268.311 42.2786   4
   0   3  -7 300.539 33.3882   4
   0   3  -7 346.549 32.2047   4
   0  -3  -7 268.592 36.6983   3
   0   3   7 345.965 32.3369   2
   0   3  -7 257.192 39.5834   3
   0  -3  -7 325.917 35.3002   1
   0  -3   7 317.222 35.9711   1
   0   3   7 274.580 36.2990   1
   0  -3  -7 264.414 34.3514   1
   0   3  -7 169.734 35.3899   1
   0   3  -9 33.3567 15.5141   1
   0  -3   9 16.8648 9.87644   1
   0   3   9 11.0731 12.8592   1
   0  -3   9 44.3378 16.5178   1
   0   3  -9 46.3292 17.1157   1
   0   3   9 24.9306 9.74774   1
   0  -3   9 15.1258 13.2030   6
   0   3   9 24.7379 11.3795   6
   0  -3   9 17.5862 10.5137   5
   0   3   9 11.3321 7.07363   2
   0   3   9 13.9935 5.64975   2
   0  -3  -9 42.5545 17.8048   4
   0   3   9 36.2863 13.8230   5
   0   3  -9 14.0784 7.04368   4
   0   3  -9 13.5113 6.78283   4
   0   3  -9 17.4026 17.1441   3
   0  -3  -9 48.2439 14.6850   3
   0  -3 -11 161.162 25.3951   3
   0   3 -11 175.838 32.1658   3
   0   3  11 145.291 23.4001   6
   0  -3  11 149.100 23.0346   5
   0  -3 -11 115.863 28.2872   4
   0   3  11 213.924 28.7709   5
   0   3 -11 185.110 30.0107   1
   0   3  11 200.127 31.5830   1
   0  -3  11 100.473 23.7164   1
   0  -3 -11 149.175 27.6310   1
   0   3 -11 152.268 18.5936   4
   0   3 -11 136.423 29.4021   1
   0  -3 -11 180.970 25.0536   1
   0   3  11 226.396 29.6714   1
   0  -3  11 224.232 33.7490   1
   0   3 -13 2335.21 399.654   1
   0  -3 -13 3635.58 402.255   1
   0   3  13 5075.96 407.043   1
   0   3 -13 5316.78 405.033   1
   0  -3 -13 4405.86 399.192   1
   0   3  13 4438.82 395.402   6
   0  -3  13 4818.89 403.919   6
   0   3  13 5070.71 403.083   5
   0  -3  13 4355.39 397.122   5
   0  -3  13 5407.91 409.451   1
   0   3  13 3067.67 397.870   1
   0  -3 -13 3085.91 401.437   4
   0  -3 -13 4167.20 399.453   3
   0   3 -13 5077.52 411.123   3
   0  -3  15 50.3765 15.7447   1
   0   3 -15 67.7604 18.4668   1
   0   3  15 76.2289 20.5444   1
   0  -3 -15 56.2519 21.8344   1
   0  -3  15 33.8048 15.4840   6
   0   3  15 61.8204 14.6182   6
   0  -3  15 56.0893 15.5307   5
   0  -3  15 55.9616 19.4599   1
   0  -3 -15 55.1194 14.4221   1
   0   3  15 39.8982 14.7485   1
   0   3 -15 60.8396 22.3095   1
   0  -3 -15 82.0448 21.5775   4
   0   3 -15 50.7755 9.77277   4
   0   3  15 56.7565 17.8890   5
   0  -3  15 50.0862 12.4022   4
   0  -3 -15 80.3872 17.8054   3
   0   3 -15 49.0011 20.2529   3
   0   3 -17 206.553 37.4372   1
   0  -3  17 211.012 35.5556   1
   0  -3  17 185.364 29.7095   5
   0  -3  17 272.299 35.7671   6
   0   3 -17 231.147 24.3032   4
   0  -3 -17 205.670 33.9286   4
   0   3  17 207.448 35.4480   5
   0   3  17 195.343 33.7973   1
   0  -3 -17 251.350 40.5718   1
   0   3 -17 224.107 39.2254   2
   0   3 -17 288.515 34.1808   1
   0  -3  17 203.444 30.2478   1
   0   3 -17 179.497 37.2947   3
   0  -3 -17 234.997 34.0720   3
   0  -3  19 5.88968 14.7903   1
   0   3  19 44.4845 16.8117   6
   0  -3  19 62.6963 18.1804   6
   0   3  19 27.8646 17.9303   5
   0  -3  19 72.0329 16.1882   5
   0   3 -19 52.1522 21.6122   2
   0   3 -19 33.7480 18.9806   3
   0  -3 -19 79.4339 18.9497   3
   0  -3  21 68.6604 19.1626   6
   0  -3 -21 117.297 20.0267   4
   0   3  21 84.1932 22.5004   5
   0  -3  21 118.579 21.2222   5
   0   3 -21 86.1192 20.5080   2
   0  -3 -21 116.087 24.7196   3
   0   3 -21 55.6073 19.3417   3
   0  -3  23 535.406 72.6439   5
   0   3 -23 679.307 75.8658   2
   0  -3 -23 892.956 75.1261   4
   0  -3 -23 657.347 78.1329   3
   0   3 -23 663.441 75.8392   3
   0  -3  23 657.128 75.2640   6
   0   3  23 616.329 71.4230   6
   0   3 -25 94.0903 19.9101   2
   0   3  25 62.7829 13.6079   6
   0  -3  25 95.1865 16.4978   6
   0   3 -25 35.8565 12.3601   3
   0   3  25 74.1136 16.3638   5
   0  -3 -25 44.3341 13.2369   4
   0   3 -27 120.153 23.0351   2
   0   3  27 139.604 18.9248   6
   0  -3 -27 142.842 24.5594   3
   0   3 -27 122.630 20.2070   3
   0  -3 -27 179.965 21.7149   4
   0   3  27 142.543 22.9357   5
   0  -3 -29 17.7922 7.96414   4
   0   3  29-3.20404 7.12150   5
   0   3 -29 10.4102 8.15005   3
   0  -3 -29 24.0677 10.0853   3
   0   3  29 22.7758 7.75924   6
   0  -3  29 11.1942 8.08151   6
   0   3  31 6.94559 6.71914   6
   0  -4   0 302194. 26951.1   4
   0  -4   0 300046. 26951.6   5
   0  -4   0 286466. 26954.3   6
   0  -4   2 3511.17 319.740   6
   0  -4   2 3529.37 315.555   5
   0  -4  -2 3012.53 314.566   4
   0  -4  -2 3757.59 319.540   3
   0   4  -2 3103.13 317.234   3
   0  -4   4 16079.2 1498.39   1
   0  -4   4 17701.7 1510.68   6
   0   4   4 17295.0 1509.26   6
   0  -4   4 16440.1 1504.96   5
   0  -4   4 17818.9 1498.57   1
   0  -4  -4 15945.3 1506.80   4
   0  -4  -4 16225.3 1506.90   3
   0   4  -4 13827.5 1505.01   4
   0   4  -4 15700.2 1507.36   3
   0  -4  -6 845.797 77.6825   1
   0   4  -6 1027.85 83.2876   1
   0  -4  -6 844.809 78.6265   1
   0  -4   6 770.526 79.7269   1
   0   4  -6 863.571 82.0478   1
   0  -4   6 879.426 91.1695   6
   0   4   6 954.131 89.4944   6
   0  -4   6 869.805 84.9033   5
   0   4   6 690.562 77.8801   1
   0  -4   6 869.569 81.8086   1
   0  -4  -6 851.470 89.9901   4
   0   4  -6 731.981 82.7934   4
   0  -4  -6 934.412 89.3308   3
   0   4  -6 806.002 87.8726   3
   0   4   8 939.876 82.7358   1
   0  -4  -8 903.111 81.1104   1
   0   4  -8 933.406 85.0962   1
   0  -4  -8 697.388 81.2308   1
   0  -4   8 776.696 81.7882   1
   0   4  -8 861.710 87.0988   1
   0   4   8 841.533 80.2331   1
   0   4   8 914.745 88.2190   6
   0  -4   8 837.047 90.0709   6
   0  -4   8 819.830 85.2506   5
   0   4   8 700.528 85.0590   2
   0   4  -8 855.024 83.3764   4
   0   4  -8 801.178 82.8296   4
   0  -4  -8 882.250 92.8739   4
   0  -4  -8 776.709 87.1975   3
   0   4  -8 789.453 88.4784   3
   0   4  10 146147. 13041.2   1
   0  -4 -10 138384. 13037.9   1
   0   4 -10 118760. 13042.1   1
   0   4 -10 154204. 13044.7   1
   0  -4 -10 148001. 13039.9   1
   0  -4  10 158992. 13040.3   1
   0   4  10 154305. 13037.4   1
   0  -4  10 98921.9 13041.1   1
   0   4  10 131676. 13040.2   6
   0  -4  10 154078. 13044.8   6
   0  -4  10 142481. 13040.3   5
   0   4  10 165816. 13045.0   5
   0   4 -10 131157. 13036.9   4
   0  -4 -10 171379. 13051.5   4
   0  -4 -10 147021. 13043.9   3
   0   4 -10 147729. 13046.0   3
   0   4  10 151538. 13035.4   2
   0   4 -12 22752.6 1705.22   1
   0  -4 -12 24760.5 1699.89   1
   0   4  12 13546.6 1693.95   1
   0  -4 -12 13959.3 1691.17   1
   0  -4  12 23301.0 1697.14   1
   0   4 -12 21233.1 1700.82   1
   0   4  12 24784.7 1695.30   1
   0  -4  12 23451.4 1700.77   6
   0   4  12 19919.1 1693.81   6
   0   4  12 22459.9 1699.93   5
   0  -4  12 21200.3 1695.18   5
   0   4  12 18073.8 1686.76   2
   0   4  12 17264.2 1687.01   2
   0  -4 -12 20048.4 1705.15   4
   0   4 -12 12462.3 1688.04   4
   0   4 -12 19706.9 1687.68   4
   0  -4 -12 21110.1 1698.27   3
   0   4 -12 25027.0 1706.29   3
   0   4 -14 13896.9 1318.86   1
   0   4  14 19759.7 1308.88   6
   0  -4  14 24273.1 1320.34   6
   0   4  14 23332.0 1319.35   5
   0  -4  14 19595.9 1311.45   5
   0  -4  14 21063.7 1324.34   1
   0  -4 -14 12707.4 1313.93   4
   0  -4 -14 19821.9 1315.12   3
   0   4 -14 24033.9 1329.88   3
   0   4  16 582.200 59.8770   6
   0   4 -16 621.992 72.8727   2
   0  -4 -16 509.490 65.4307   4
   0  -4 -16 517.644 62.8513   3
   0  -4 -16 491.601 66.7413   1
   0   4  16 656.825 68.4140   1
   0  -4 -18 59.4852 17.7235   4
   0   4  18 76.5953 18.3108   5
   0  -4  18 40.2217 13.8865   5
   0   4 -18 19.3950 17.3250   2
   0  -4  18 55.6030 17.3599   6
   0   4  18 40.8706 13.8500   6
   0  -4  20 22097.4 2072.54   6
   0   4  20 24836.1 2067.25   6
   0  -4  20 24945.9 2070.20   5
   0   4  20 14059.5 2069.45   5
   0   4 -20 24530.7 2076.61   2
   0  -4 -20 27532.1 2073.08   4
   0  -4 -20 25365.9 2072.95   3
   0   4 -20 18041.5 2075.79   3
   0  -4  22 14778.1 1560.68   6
   0   4  22 18066.9 1560.05   6
   0   4  22 16652.1 1564.93   5
   0   4 -22 20905.7 1567.57   2
   0  -4 -22 21031.7 1566.69   3
   0   4 -22 12724.2 1563.49   3
   0  -4  24 5737.78 651.629   6
   0   4  24 5956.64 649.488   6
   0   4  24 8032.12 655.913   5
   0  -4 -24 8763.02 653.074   4
   0   4 -24 7875.15 656.381   2
   0  -4 -24 6310.19 654.533   3
   0   4 -24 7393.25 655.729   3
   0   4  26 169.545 25.2215   6
   0  -4  26 219.882 28.9462   6
   0  -4 -26 216.173 26.4044   4
   0   4 -26 170.124 28.3870   2
   0   4 -26 276.175 30.6478   3
   0  -4 -26 137.258 28.6815   3
   0   4  28 692.234 70.2258   5
   0   4 -28 592.353 70.9794   2
   0  -4 -28 799.182 75.2659   3
   0  -4 -28 680.831 68.0043   4
   0   4  28 653.514 66.8565   6
   0  -5  -1 108.035 19.1664   4
   0  -5   1 96.4088 19.3085   6
   0  -5  -1 109.543 19.3721   5
   0  -5   1 127.656 20.0605   5
   0   5  -1 99.7071 20.5951   3
   0  -5  -3 2022.90 195.615   4
   0  -5   3 2124.48 194.731   5
   0  -5  -3 1788.54 196.130   3
   0   5  -3 2089.56 196.654   4
   0   5  -3 2161.58 198.504   3
   0   5  -5 1884.69 162.365   1
   0   5  -5 1415.12 161.170   1
   0  -5   5 1992.35 162.081   1
   0  -5   5 1777.75 161.810   1
   0  -5   5 2053.65 174.970   6
   0   5   5 2041.65 173.125   6
   0   5   5 1905.46 178.054   2
   0  -5  -5 1849.20 171.211   4
   0   5  -5 1791.95 169.162   4
   0  -5  -5 1983.28 173.194   3
   0   5  -5 1642.79 171.264   3
   0  -5   7 1173.56 107.626   1
   0  -5   7 1244.64 117.040   6
   0   5   7 929.493 113.020   6
   0  -5   7 1159.32 112.201   5
   0   5   7 1049.54 114.976   2
   0   5  -7 1097.04 114.536   3
   0  -5   7 1111.82 107.058   1
   0   5  -7 1127.00 108.254   1
   0   5  -7 1185.21 107.238   1
   0  -5  -9 655.687 60.7629   1
   0   5  -9 662.773 65.1525   1
   0   5   9 693.463 62.1017   1
   0  -5  -9 576.764 61.0667   1
   0   5   9 597.106 60.6064   1
   0  -5   9 665.680 72.1559   6
   0  -5   9 678.060 67.0874   5
   0   5   9 604.750 66.8025   2
   0  -5  -9 681.459 71.7730   4
   0   5   9 717.863 69.4306   5
   0   5  -9 606.317 64.8005   4
   0  -5  -9 717.504 71.2694   3
   0   5  -9 646.595 70.4418   3
   0   5  11 1035.68 85.9729   1
   0   5 -11 954.637 88.4932   1
   0  -5  11 841.735 88.4878   1
   0   5  11 930.217 87.6516   6
   0  -5  11 929.265 91.4950   6
   0  -5  11 862.802 87.2596   5
   0   5  11 875.005 89.7708   5
   0   5  11 871.794 86.0675   2
   0   5 -11 701.227 81.6161   4
   0  -5 -11 960.227 95.0428   4
   0  -5 -11 829.005 89.3473   3
   0   5 -11 873.382 91.7846   3
   0  -5 -13 585.969 66.8772   1
   0   5  13 835.384 70.7138   1
   0   5  13 658.860 67.0035   6
   0  -5  13 650.464 71.4481   6
   0   5  13 759.845 71.8772   5
   0  -5  13 444.992 68.0083   1
   0  -5 -13 553.707 72.3255   4
   0  -5 -13 753.552 71.1125   3
   0   5 -13 601.865 72.8698   3
   0   5 -15 351.724 47.6788   2
   0  -5  15 315.735 37.4237   5
   0   5  15 428.766 42.8702   5
   0  -5  15 313.460 40.9229   6
   0   5  15 306.686 35.5316   6
   0  -5 -15 198.470 39.1565   4
   0  -5 -15 337.294 39.8860   3
   0   5 -15 345.286 44.5973   3
   0  -5  17 19.5220 9.45974   5
   0   5  17 23.5765 12.9641   5
   0   5  17 38.2615 10.2829   6
   0  -5  17 26.4717 12.5500   6
   0   5 -17 19.0041 15.4577   2
   0  -5 -17 54.8284 13.5878   3
   0   5 -17 18.1768 15.9517   3
   0  -5 -19 1007.53 106.926   4
   0  -5  19 1164.04 108.205   6
   0  -5 -19 1065.50 106.542   3
   0   5 -19 961.590 111.663   3
   0   5 -21 317.686 43.0361   2
   0   5  21 192.958 39.8241   5
   0  -5 -21 435.363 42.8761   4
   0   5  21 364.435 37.9843   6
   0  -5 -21 337.108 41.3263   3
   0   5 -21 249.448 43.8709   3
   0   5 -23 35.1561 12.3299   2
   0  -5  23 30.4783 12.2194   6
   0   5  23 24.0363 11.4212   6
   0   5 -23 11.5179 9.96811   3
   0  -5 -23 12.5496 8.91595   4
   0   5  23 29.9895 13.0975   5
   0   5 -25 7.94195 8.70118   2
   0   5  25-2.78413 10.2043   6
   0  -5  25 19.9570 10.7064   6
   0   5 -25 8.28605 8.12147   3
   0  -5 -25 4.61246 9.58577   3
   0   5  25-4.13877 7.59093   5
   0   5 -27 32.8199 11.8156   2
   0  -5 -27 18.0957 9.70013   3
   0   6   0 91765.9 6735.80   2
   0  -6   0 72362.6 6702.94   5
   0   6   0 70919.1 6706.45   3
   0  -6   2 524.660 60.1025   6
   0  -6   2 510.639 57.3509   5
   0   6   2 704.289 78.3615   2
   0   6  -2 579.473 60.9010   4
   0   6  -2 533.387 60.5997   3
   0  -6   4 2738.93 266.444   6
   0  -6   4 3136.42 263.164   5
   0   6   4 2994.46 273.493   2
   0  -6  -4 2604.14 262.801   4
   0   6  -4 2647.27 263.516   4
   0   6  -4 2735.35 265.079   3
   0  -6   6 181.235 27.5818   6
   0  -6   6 216.236 26.0952   5
   0   6   6 181.169 27.0622   6
   0   6  -6 164.611 24.4132   4
   0  -6  -6 202.497 27.5548   3
   0   6  -6 148.910 26.4032   3
   0  -6   8 223.415 23.7815   1
   0  -6   8 205.748 32.6377   6
   0   6   8 282.570 32.6672   6
   0  -6   8 328.794 31.6252   5
   0   6   8 174.726 30.1363   2
   0   6   8 160.342 28.7666   5
   0  -6  -8 239.596 31.0789   4
   0  -6  -8 252.392 31.7397   3
   0   6  -8 241.197 29.0475   4
   0   6  -8 322.477 58.1027   2
   0   6  -8 260.988 24.6559   1
   0  -6  10 39216.0 3927.45   1
   0   6  10 43771.8 3932.60   6
   0  -6  10 42818.7 3931.55   5
   0   6  10 42628.3 3932.68   5
   0  -6 -10 49326.7 3936.10   4
   0  -6 -10 43229.4 3934.19   3
   0   6 -10 44399.0 3928.32   1
   0  -6  12 7496.27 705.348   5
   0   6 -12 9572.26 729.474   2
   0  -6 -12 8158.75 709.929   4
   0  -6 -12 7201.83 706.997   3
   0   6  12 7798.72 705.054   6
   0  -6  12 7324.04 708.136   6
   0  -6 -14 6949.42 703.367   4
   0  -6  14 7670.15 703.356   6
   0   6  14 7543.37 698.934   6
   0  -6 -14 6934.01 701.731   3
   0   6  14 8885.36 703.999   5
   0  -6  14 7927.22 701.426   5
   0   6 -16 344.788 44.7213   2
   0   6  16 383.833 38.2918   5
   0  -6 -16 220.204 34.4650   4
   0  -6  16 274.121 35.7889   6
   0   6  16 238.016 30.8227   6
   0  -6 -16 269.580 34.5843   3
   0   6 -16 349.033 40.7993   3
   0   6 -18 26.2707 13.1263   2
   0  -6 -18 11.8683 9.50775   4
   0   6  18 8.44432 9.71407   5
   0   6  18-1.94169 7.39126   6
   0  -6  18 3.98803 11.0595   6
   0  -6 -18 17.8390 9.26284   3
   0   6 -18 5.43020 13.0342   3
   0   6  20 10366.2 966.110   6
   0  -6  20 12226.6 972.863   6
   0   6  20 9163.58 972.242   5
   0  -6 -20 10337.8 970.157   4
   0   6 -20 11104.1 973.835   2
   0  -6 -20 11287.2 971.085   3
   0   6 -20 9894.19 974.705   3
   0  -6  22 10118.7 827.859   6
   0   6  22 5636.14 824.253   5
   0  -6 -22 10689.6 825.659   4
   0  -6 -22 11330.9 828.569   3
   0   6 -22 6950.62 827.028   3
   0   6 -22 9553.69 827.635   2
   0   7  -1 43.0379 15.9676   4
   0   7   1 141.014 30.7273   2
   0   7  -1 118.665 30.4095   2
   0   7  -1 53.7633 13.9877   3
   0  -7   3 1022.46 113.043   5
   0   7   3 1176.21 115.973   6
   0  -7   3 1258.52 117.294   6
   0   7   3 1491.54 125.304   2
   0   7  -3 1430.24 148.573   2
   0   7  -3 1121.59 115.979   4
   0   7  -3 1227.55 117.190   3
   0   7  -5 989.100 138.906   2
   0   7   5 1026.15 117.175   2
   0  -7   5 1196.07 117.669   6
   0   7   5 1220.86 115.570   6
   0   7  -5 1193.52 117.002   3
   0  -7   7 163.826 22.7700   6
   0   7   7 105.311 19.6699   6
   0  -7   7 131.989 19.4552   5
   0   7   7 114.318 21.5172   2
   0   7   7 126.429 18.8288   5
   0   7  -7 190.269 45.7366   2
   0   7  -7 146.364 22.2657   3
   0  -7   9 84.7777 16.8643   5
   0   7   9 165.778 20.5099   6
   0  -7   9 133.990 22.0595   6
   0   7   9 134.382 18.7147   5
   0  -7  -9 87.6296 17.4004   4
   0  -7  -9 129.038 20.3153   3
   0   7  -9 99.3308 19.2066   3
   0   7 -11 585.987 73.1609   2
   0   7  11 412.532 48.2226   5
   0   7  11 419.703 47.9337   6
   0  -7  11 433.542 49.6466   6
   0  -7 -11 462.270 49.8196   4
   0  -7 -11 500.339 50.9185   3
   0   7 -11 469.297 51.4713   3
   0  -7  13 1177.75 100.521   6
   0   7  13 990.722 96.1407   6
   0   7  13 944.091 97.9115   5
   0   7 -13 1256.55 113.525   2
   0  -7 -13 958.740 99.0370   4
   0  -7 -13 877.926 98.0714   3
   0   7 -13 913.492 100.362   3
   0   7  15 154.330 20.6246   6
   0   7  15 175.297 24.3259   5
   0  -7 -15 151.039 23.1464   4
   0   7 -15 198.726 27.4307   3
   0  -7 -15 92.7002 20.1260   3
   0   7 -15 231.575 32.2185   2
   0  -7  17 93.1870 16.3449   6
   0  -7 -17 53.9740 13.8675   4
   0   7 -17 91.3363 20.9038   2
   0   7 -17 81.7793 18.3793   3
   0   7 -19 335.253 43.2918   3
   0   8   0 26864.4 2383.89   6
   0   8   0 25538.4 2383.18   3
   0   8   2 474.424 53.4572   6
   0   8   2 435.436 57.1090   2
   0   8  -2 754.779 72.5152   2
   0   8   2 664.554 59.8582   4
   0   8  -2 447.081 53.2080   3
   0   8   2 468.072 53.9114   3
   0   8   4 1697.25 182.584   2
   0   8   4 1885.36 179.043   5
   0   8  -4 1903.66 181.349   3
   0   8   6 299.806 35.1887   6
   0   8   6 311.813 34.1779   5
   0   8  -6 320.242 53.2581   2
   0   8  -6 297.422 36.3598   3
   0  -8   8 42.1444 11.6918   6
   0   8   8 25.8312 9.21020   5
   0   8   8 41.9865 11.3839   6
   0   8  -8 32.6413 21.5485   2
   0   8  -8 49.5027 12.1028   3
   0   8  10 17567.0 1673.52   6
   0  -8  10 19055.3 1675.98   6
   0   8 -10 18638.8 1676.74   3
   0   8  10 16929.1 1673.81   5
   0   8 -12 3540.34 332.444   3
   0  -8  12 3569.28 330.486   6
   0   8 -14 4349.53 405.231   3
   0   8 -16 150.427 24.5326   3
   0   9  -1 70.6351 14.0152   6
   0   9   1 60.2160 11.8712   6
   0   9  -1 29.8909 15.5959   2
   0   9  -3 376.063 51.4408   2
   0   9   3 420.290 42.7126   5
   0   9   3 363.750 42.2449   6
   0   9   5 486.395 50.9162   5
  -1   0   0 2.75269 6.61374   3
   1   0   0 15.1425 8.39447   3
  -1   0   0 6.93596 9.30485   5
  -1   0   0 13.6667 9.27659   6
   1   0   0-2.66424 9.04266   6
  -1   0   0 25.3664 14.9232   2
   1   0   0-4.44474 13.0561   2
   1   0   0 3.35265 8.99617   5
   1   0   0 9.61247 11.9993   4
  -1   0   0 5.07502 13.1471   4
   1   0   0-5.46794 10.0205   1
  -1   0   0 5.07470 9.94210   1
  -1   0   0 5.40476 10.5874   1
   1   0   0-5.17164 10.7450   1
   1   0  -2-4.80682 8.80349   1
  -1   0  -2 16.9436 12.3607   1
   1   0   2 16.1462 13.4297   1
   1   0   2 5.05384 9.89410   1
  -1   0   2-4.78096 10.4643   1
  -1   0  -2-4.69631 8.60126   1
   1   0  -2 5.24079 10.2599   1
  -1   0   2-2.24948 8.52909   6
   1   0   2 8.24971 9.51719   6
   1   0  -2 1.87981 6.88740   6
   1   0   2-2.62630 7.71408   5
  -1   0  -2-2.86912 8.18936   6
  -1   0  -2 2.55815 7.08487   5
  -1   0   2 9.79852 13.1318   2
   1   0   2 19.0639 10.2209   2
   1   0  -2 5.49551 14.2301   2
  -1   0  -2 23.6204 11.8762   2
  -1   0   2 14.4146 11.9899   5
   1   0  -2 4.31631 8.96345   5
  -1   0  -2-4.56631 12.2397   4
   1   0  -2-4.68751 10.7604   4
   1   0   2 4.57978 10.5132   4
  -1   0   2 4.97799 11.9347   4
  -1   0   2-6.33741 9.30566   3
   1   0  -2-3.65579 9.46822   3
  -1   0  -2 3.62376 9.38532   3
   1   0  -4-5.64361 15.6232   1
  -1   0  -4 6.35339 13.9054   1
  -1   0   4 12.0745 12.5362   1
   1   0   4 6.15372 11.2699   1
   1   0  -4 17.8133 11.6250   1
  -1   0  -4-5.44048 11.9085   1
  -1   0   4-5.34685 11.7036   1
   1   0   4 6.00594 11.7584   1
  -1   0  -4 11.2547 12.7209   6
   1   0  -4 6.54158 7.98994   6
  -1   0   4 2.66288 9.57930   6
  -1   0  -4 15.9719 8.64513   5
   1   0   4-2.76703 8.35152   5
  -1   0  -4-7.23095 11.7381   2
   1   0   4 7.33956 10.1619   2
  -1   0   4 5.11139 12.7558   2
   1   0  -4 6.49091 14.2062   2
   1   0  -4-5.53650 12.7096   5
  -1   0   4-6.57019 15.0812   5
  -1   0   4 12.3742 9.08698   4
   1   0   4-4.31589 9.44882   4
   1   0   4 4.00320 9.19231   3
  -1   0   4-3.79583 10.5106   3
  -1   0  -4-4.48808 14.8966   3
   1   0  -6 5.34924 13.3483   1
  -1   0  -6 7.04342 12.8974   1
  -1   0   6 9.99432 9.78390   1
   1   0   6 11.9503 13.0772   1
   1   0  -6-17.9082 16.5241   1
   1   0  -6 10.6938 10.3034   6
  -1   0   6 3.49205 11.5914   6
   1   0   6-2.91467 9.46362   5
   1   0   6 3.37998 10.9732   2
  -1   0  -6 3.67305 10.4827   2
  -1   0   6 3.11002 11.1853   4
  -1   0   6 8.19357 19.6415   5
   1   0  -6-6.70053 19.1181   5
   1   0   6-2.76328 8.97249   5
   1   0  -6 10.6103 10.3865   4
  -1   0  -6-4.44292 12.6784   4
   1   0   6 4.73120 12.2522   4
   1   0   6 4.95909 11.3840   3
  -1   0   6-5.24146 10.8839   3
  -1   0  -6 6.52967 16.2927   3
   1   0  -6 11.8588 14.7953   3
  -1   0   8-4.98862 12.0090   2
  -1   0   8 6.66427 13.0899   1
   1   0   8-6.29040 15.7327   1
   1   0  -8 6.07928 15.7784   1
  -1   0  -8-5.42601 13.5824   1
   1   0  -8 6.58143 12.0997   1
  -1   0   8 10.2477 13.3121   1
   1   0   8 6.86098 20.1720   6
   1   0   8 3.40646 8.88907   5
   1   0  -8 37.3766 20.7196   2
  -1   0  -8 11.4184 12.4026   2
   1   0  -8-4.13705 13.7733   4
   1   0   8 7.65291 11.5943   5
  -1   0   8 73.0410 12.8339   4
  -1   0  -8 14.2136 15.4167   4
   1   0  -8-7.21155 15.0110   3
  -1   0  -8-9.57167 16.2610   3
   1   0 -10-6.55347 13.6104   1
  -1   0  10 22.0316 15.2504   1
  -1   0 -10 8.44320 14.3166   1
   1   0  10 6.25766 14.3670   1
  -1   0  10 9.81270 13.5862   6
   1   0  10-22.7548 28.7492   6
   1   0  10-3.35843 11.3923   2
  -1   0 -10 3.81233 10.5601   2
   1   0 -10 7.61677 18.2619   2
   1   0 -10 30.3494 15.7556   1
  -1   0 -10 5.76210 11.2850   1
  -1   0  10 10.5008 10.9071   1
   1   0  10 7.54503 13.8192   1
   1   0  10-5.74122 15.8959   5
  -1   0  10 18.8392 19.5579   5
   1   0 -10 15.3526 15.8416   4
  -1   0 -10-5.24788 15.8338   4
   1   0 -10-7.84810 18.8162   3
  -1   0 -10-11.2494 23.3556   3
  -1   0 -12-8.91967 15.1183   1
   1   0 -12-7.71452 16.0143   1
  -1   0  12-7.63062 13.9698   1
   1   0  12 7.46513 10.3315   1
  -1   0  12-10.0299 15.5190   6
   1   0  12-6.22079 17.7479   6
   1   0  12 3.98864 13.5211   2
   1   0 -12-7.21936 18.0113   2
   1   0 -12-7.76091 14.2083   1
  -1   0 -12-6.57017 10.1662   1
  -1   0  12 6.09028 11.1501   1
   1   0  12 8.19879 16.0462   1
   1   0 -12 10.6374 12.2065   4
   1   0  12-7.33163 15.2195   5
  -1   0  12 8.77449 17.1729   5
  -1   0 -12-5.92724 20.0924   4
   1   0 -12 7.56383 16.5508   3
  -1   0 -12-10.3773 27.8098   3
  -1   0 -14-8.88495 13.7472   1
   1   0  14-9.10189 18.8940   1
  -1   0  14 4.78531 11.9388   6
   1   0  14 4.99684 13.3911   6
   1   0 -14 6.50622 16.2320   2
   1   0  14 4.76660 13.9933   2
  -1   0 -14 7.21969 12.2369   1
   1   0 -14 7.62389 15.8260   1
   1   0  14-8.28386 15.1654   1
  -1   0  14 6.66490 11.2966   1
   1   0 -14-5.29590 14.1925   4
   1   0  14 6.35591 13.1939   5
  -1   0  14-7.70398 16.8573   5
  -1   0 -14 6.07632 15.1595   4
   1   0 -14-6.86614 15.7573   3
  -1   0 -14-8.39439 19.2644   3
   1   0 -16-7.07351 15.4777   1
  -1   0 -16-6.43735 13.3630   1
   1   0 -16-5.67653 14.1621   2
   1   0  16 33.6050 16.6971   2
   1   0  16 3.94761 11.9066   6
  -1   0  16 8.80872 12.5656   6
  -1   0 -16-4.92967 9.64815   4
   1   0  16 5.63454 11.0276   5
  -1   0  16-6.78084 15.5615   5
  -1   0  16-7.30633 18.9162   1
  -1   0 -16 16.9063 14.3274   1
   1   0  16-8.01852 19.2201   1
   1   0 -16-7.52184 16.4587   1
  -1   0 -16-6.60456 15.8309   3
   1   0 -18-6.35352 13.1907   1
  -1   0 -18 5.40102 10.5728   1
  -1   0  18 4.84500 10.6038   1
   1   0  18-7.10768 15.5539   1
   1   0 -18 4.95798 11.8862   2
   1   0  18 6.86835 10.8916   6
  -1   0  18-4.05097 11.8944   6
   1   0 -18-4.57271 14.8423   4
  -1   0  18 11.8680 14.8060   5
  -1   0 -18 16.2444 11.9241   4
   1   0  18-4.99105 11.4562   5
   1   0 -18 11.9278 12.3821   1
  -1   0  18-6.80491 14.1275   1
  -1   0 -18-7.81653 16.2272   1
   1   0  18 6.66713 15.3021   1
  -1   0 -18-5.48523 13.6865   3
   1   0  20-6.27279 13.0229   1
   1   0 -20-5.84838 11.4479   1
  -1   0 -20 4.71463 11.3028   1
  -1   0  20 4.20975 8.24176   1
   1   0 -20-4.37173 11.3205   2
  -1   0  20 3.73621 12.4002   6
   1   0  20 2.99734 8.55399   6
   1   0 -20 8.52049 12.1561   4
   1   0  20-4.41693 10.5894   5
  -1   0  20 5.25753 10.9158   5
  -1   0 -20-3.60995 10.3012   4
  -1   0  20 6.39562 9.89781   1
   1   0  20 5.81867 16.1061   1
  -1   0 -20 8.84039 10.1462   3
   1   0  22 5.66195 12.9953   1
  -1   0 -22 4.22753 8.77810   1
   1   0 -22 15.4964 11.3045   1
  -1   0  22 3.81427 7.46788   1
  -1   0 -22 10.0419 11.1097   2
   1   0 -22-3.97672 11.9960   2
  -1   0  22-3.38767 9.66710   6
   1   0  22-12.0141 12.0804   5
   1   0 -22-3.74772 11.5990   4
  -1   0 -22 3.16247 8.47762   4
   1   0 -22-5.15721 9.44363   1
  -1   0 -22 6.59823 11.1853   1
   1   0  22 15.0047 11.9903   1
  -1   0  22-5.86739 11.4850   1
   1   0 -22 7.85976 9.02114   3
   1   0  24-5.13905 10.0576   6
  -1   0  24 3.05405 9.68395   6
  -1   0 -24 3.96143 8.66798   1
   1   0  24-5.01441 11.5075   1
   1   0 -24-4.57308 10.4947   1
  -1   0  24 7.02542 9.41357   1
  -1   0 -24 6.56406 7.18139   3
   1   0 -24-3.46078 7.57252   3
   1   0 -24 6.50865 9.00714   4
  -1   0  24-4.15363 8.12904   5
   1   0  24-3.65369 7.99463   5
   1   0 -26 2.97855 8.24387   4
  -1   0 -26-3.01594 7.52421   3
   1   0 -26-3.05830 6.34845   3
   1   0  26 2.35122 6.90232   6
  -1   0  26 2.81619 8.71451   6
  -1   0  28 3.28635 7.54539   5
  -1   0 -28-5.36913 7.88431   4
   1   0  28 3.08309 6.40410   5
   1   0 -28-2.72810 6.54321   3
  -1   0 -28-2.66137 6.11195   3
  -1   0  28-5.21296 8.26801   6
   1   0  28-4.59797 6.93780   6
   1   0  30 5.79770 7.76863   5
  -1   0  30 2.92912 6.08044   5
  -1   0 -30-4.81193 6.22916   3
   1   0 -30 2.50561 5.48269   3
   1   0  30-2.10245 6.34131   6
  -1   0  30 4.85389 7.69559   6
  -1   0  32 2.67262 5.84795   5
  -1   0  32-2.26551 6.65072   6
  -1  -1 -31 1795.55 157.498   4
  -1   1  31 1422.18 156.846   5
  -1  -1 -31 1803.81 157.189   3
  -1   1  31 1601.91 155.909   6
   1  -1  31 1639.16 155.610   6
  -1  -1 -29 6474.64 508.084   4
  -1   1  29 5200.76 507.239   5
  -1  -1 -29 5400.74 506.584   3
  -1   1  29 4926.28 505.055   6
   1  -1  29 5741.22 505.867   6
  -1  -1 -27 25322.9 2061.29   4
  -1   1  27 21560.4 2061.31   5
   1  -1  27 21658.0 2061.11   5
  -1  -1 -27 22198.6 2061.09   3
  -1   1  27 21591.2 2059.18   6
   1  -1  27 23548.3 2059.86   6
   1  -1  25 8403.20 821.191   5
  -1   1  25 7976.21 821.280   5
  -1  -1 -25 10159.6 821.558   4
   1  -1  25 10013.9 820.619   6
  -1   1  25 9010.71 819.473   6
  -1  -1 -25 9296.64 821.643   3
   1   1 -25 8558.79 820.124   3
   1   1 -25 7819.44 821.735   2
   1  -1  23 671.115 79.6320   1
   1  -1  23 800.160 73.6165   6
  -1   1  23 585.250 73.6087   5
   1   1 -23 624.702 75.2647   2
   1   1 -23 700.132 72.9372   4
  -1  -1 -23 688.415 73.7594   3
   1   1 -23 552.060 72.1158   3
   1  -1  23 713.862 76.3242   1
  -1  -1 -23 770.722 75.3947   1
  -1   1  21 332.848 45.3845   1
   1  -1  21 353.624 41.2110   1
  -1  -1 -21 345.373 48.1686   1
   1   1 -21 374.757 47.1792   1
   1  -1  21 174.942 40.0093   1
  -1  -1 -21 332.307 39.1489   1
  -1   1  21 284.458 36.7946   1
   1  -1  21 355.861 38.3724   6
  -1   1  21 305.206 36.2670   6
   1  -1  21 348.034 40.2979   5
   1   1 -21 302.460 42.4798   2
  -1  -1 -21 363.857 39.1995   4
   1   1 -21 329.526 37.8998   4
  -1   1  21 319.998 40.1369   5
  -1  -1 -21 286.488 39.3745   3
   1   1 -21 252.850 37.2165   3
  -1  -1 -19 28224.9 2511.73   1
   1  -1  19 29850.9 2509.52   6
   1  -1  19 28769.0 2511.65   5
  -1   1  19 30086.1 2514.24   5
  -1  -1 -19 22634.1 2502.52   2
   1   1 -19 29220.7 2515.71   2
  -1  -1 -19 31178.1 2510.63   4
   1   1 -19 24705.9 2509.20   3
  -1  -1 -19 28372.2 2513.28   3
  -1   1  19 29395.0 2518.96   1
   1   1 -19 28550.1 2513.97   1
   1  -1  19 31328.6 2515.82   1
  -1  -1 -19 29702.6 2526.08   1
   1   1 -19 27451.2 2520.19   1
   1   1 -17 40281.6 4339.84   1
   1  -1  17 52889.7 4340.52   1
   1   1 -17 44157.7 4337.02   1
  -1  -1 -17 45297.8 4345.21   1
  -1   1  17 48247.4 4333.24   1
   1  -1  17 47142.7 4342.17   1
  -1   1  17 50340.3 4330.33   6
   1  -1  17 54393.9 4334.46   6
   1  -1  17 53845.5 4335.92   5
  -1   1  17 49715.5 4338.13   5
   1   1 -17 50995.3 4340.94   2
  -1  -1 -17 45450.0 4326.40   2
  -1  -1 -17 39148.3 4325.91   2
   1   1 -17 44857.9 4331.29   4
  -1  -1 -17 55211.6 4335.12   4
   1   1 -17 48209.6 4335.12   3
  -1  -1 -17 51798.6 4337.48   3
   1  -1  17 51842.2 4337.52   2
   1   1 -15 52805.9 7883.21   1
  -1  -1 -15 78432.4 7891.56   1
   1   1 -15 74907.8 7887.63   1
   1  -1  15 102035. 7894.09   1
  -1   1  15 56633.0 7881.65   1
  -1   1  15 91186.4 7884.28   1
   1  -1  15 75528.7 7887.82   1
  -1  -1 -15 76367.1 7884.92   1
   1  -1  15 111578. 7886.00   6
  -1   1  15 105336. 7879.31   6
  -1   1  15 115627. 7894.59   5
   1  -1  15 109490. 7886.06   5
   1   1 -15 114214. 7897.44   2
  -1  -1 -15 77757.5 7874.33   2
  -1  -1 -15 118018. 7887.08   4
   1   1 -15 58840.0 7876.09   4
  -1  -1 -15 120629. 7892.32   3
   1   1 -15 112448. 7889.62   3
   1  -1  15 85499.0 7885.40   2
   1  -1  13 546.774 97.0693   1
   1   1 -13 986.426 104.960   1
  -1   1  13 648.523 95.3470   1
   1   1 -13 638.423 96.2846   1
  -1   1  13 476.140 90.3676   1
  -1  -1 -13 864.520 96.7477   1
  -1   1  13 1031.91 92.7463   6
   1  -1  13 1281.50 101.408   6
   1  -1  13 893.567 95.5325   5
  -1   1  13 1084.26 106.778   5
  -1  -1 -13 1014.75 88.7792   2
   1   1 -13 1231.04 112.310   2
   1   1 -13 983.949 92.0304   4
  -1  -1 -13 1100.90 100.799   4
   1   1 -13 884.344 100.574   3
   1  -1  13 820.837 97.9094   2
   1  -1  11 976.109 118.179   1
   1   1 -11 1115.97 116.193   1
   1   1 -11 1274.87 121.414   1
  -1  -1 -11 954.227 118.639   1
   1  -1  11 1013.12 117.466   1
  -1   1  11 825.640 109.966   1
  -1  -1 -11 1061.71 112.598   1
   1  -1  11 1098.48 115.815   6
  -1   1  11 1435.51 112.008   6
   1  -1  11 768.214 109.058   5
  -1   1  11 1329.75 128.300   5
  -1   1  11 907.511 105.130   2
   1   1 -11 1151.36 106.528   4
  -1  -1 -11 1021.34 117.124   4
   1   1 -11 1239.40 124.715   3
   1  -1  11 1191.93 114.946   2
   1  -1   9 78792.4 6939.04   1
  -1   1   9 74927.4 6930.20   1
  -1   1   9 91424.2 6931.58   6
   1  -1   9 75153.5 6935.66   6
   1  -1   9 68324.7 6928.42   5
  -1   1   9 68659.4 6924.66   2
   1   1  -9 67838.5 6949.24   2
  -1  -1  -9 77381.4 6924.00   2
   1   1  -9 87595.7 6924.12   4
  -1  -1  -9 58353.7 6937.57   4
   1   1  -9 90690.9 6953.44   3
  -1  -1  -9 63587.6 6936.28   3
   1   1  -9 85685.5 6938.98   1
  -1  -1  -9 70930.8 6938.89   1
   1   1  -9 78020.2 6932.95   1
  -1   1   9 75399.5 6934.80   1
   1  -1   7 51720.2 4499.25   1
  -1   1   7 46348.6 4497.83   1
  -1  -1  -7 53174.0 4504.17   1
   1   1  -7 54770.2 4500.69   1
   1   1  -7 57520.9 4499.11   1
   1  -1   7 54365.2 4501.76   1
  -1   1   7 38198.4 4493.05   6
   1  -1   7 41520.7 4498.52   6
   1  -1   7 52478.6 4491.02   5
  -1   1   7 70994.9 4537.40   5
  -1   1   7 46468.6 4491.41   2
   1   1  -7 46920.9 4518.53   2
  -1  -1  -7 50827.6 4490.84   2
  -1  -1  -7 40547.1 4505.44   4
   1   1  -7 61510.2 4527.75   3
  -1  -1  -7 40783.0 4499.24   3
   1  -1   7 56406.3 4498.31   2
  -1   1   5 760524. 69506.2   1
   1   1  -5 781419. 69506.7   1
   1   1  -5 728207. 69509.9   1
  -1   1   5 764872. 69503.2   1
   1  -1   5 743939. 69506.3   1
  -1  -1  -5 782674. 69506.7   1
   1  -1   5 723535. 69509.6   6
  -1   1   5 778480. 69499.3   6
   1   1  -5 749701. 69503.4   6
   1   1  -5 762673. 69506.0   5
  -1   1   5 790579. 69537.9   5
  -1  -1  -5 762725. 69505.4   5
   1   1  -5 828611. 69529.3   2
  -1   1   5 767469. 69501.9   2
  -1   1   5 773033. 69504.0   4
   1  -1   5 753140. 69506.8   4
  -1  -1  -5 785699. 69519.0   4
  -1  -1  -5 814041. 69504.8   3
   1   1  -5 887532. 69536.5   3
   1  -1   5 696384. 69507.4   2
  -1  -1  -3 1246.69 266.930   1
   1   1  -3 2817.49 274.841   1
   1  -1   3 3355.89 275.419   1
  -1  -1  -3 3644.05 275.278   1
   1  -1   3 1239.20 266.347   1
  -1  -1  -3 3024.68 275.755   6
   1  -1   3 3402.33 273.318   6
   1   1  -3 2668.31 269.867   6
  -1  -1  -3 3128.40 274.731   5
   1   1  -3 3106.19 275.377   5
  -1   1   3 3397.52 271.883   2
  -1  -1  -3 3539.22 276.552   2
   1   1  -3 3006.07 266.140   4
  -1  -1  -3 3660.89 285.093   4
  -1   1   3 3304.33 273.404   3
  -1  -1  -3 3095.77 264.647   3
   1  -1   3 2971.06 275.783   4
   1   1  -3 3675.88 303.281   3
   1  -1   3 3041.93 275.329   2
  -1  -1  -1 20681.3 2605.10   1
   1  -1   1 28295.7 2605.97   1
   1   1  -1 28784.1 2608.56   1
   1   1  -1 31013.4 2607.32   1
  -1  -1  -1 30444.2 2608.02   1
  -1   1   1 29592.9 2606.30   1
   1  -1   1 28632.6 2605.84   1
   1  -1   1 32578.8 2602.71   6
   1   1  -1 25713.6 2605.67   6
   1  -1   1 32404.0 2600.50   5
  -1   1   1 21686.0 2618.80   5
   1   1  -1 27038.6 2607.60   5
  -1   1   1 27080.3 2605.70   2
  -1  -1  -1 32787.3 2615.24   2
   1   1  -1 28854.5 2601.77   4
  -1  -1  -1 31376.3 2610.37   4
   1  -1   1 31609.6 2614.53   4
  -1   1   1 29952.7 2609.56   3
   1   1  -1 16001.2 2608.51   3
   1   1   1 29099.8 2736.43   1
   1  -1  -1 30274.3 2732.73   1
   1  -1  -1 30508.3 2732.66   1
   1   1   1 33117.8 2735.52   1
  -1  -1   1 25479.9 2733.77   1
  -1   1  -1 29494.3 2732.06   1
  -1   1  -1 30963.2 2728.74   6
   1  -1  -1 41636.4 2745.94   5
  -1   1  -1 36852.5 2737.47   5
   1   1   1 29119.0 2737.51   2
  -1  -1   1 29428.7 2741.75   2
   1   1   1 27348.0 2731.19   4
  -1  -1   1 31208.8 2730.68   4
  -1   1  -1 33184.7 2742.40   4
  -1  -1   1 29540.1 2728.02   3
   1  -1  -1 26884.8 2733.53   2
  -1   1  -1 25170.2 2733.46   2
  -1  -1   3 2949.41 301.289   1
  -1  -1   3 3217.58 300.958   1
   1  -1  -3 3461.67 298.674   1
  -1   1  -3 3060.25 303.046   1
   1  -1  -3 3309.79 298.003   1
   1   1   3 3017.71 298.020   1
  -1   1  -3 4054.40 300.989   6
   1   1   3 3610.92 302.542   6
  -1  -1   3 3903.63 303.657   6
   1   1   3 3023.70 298.690   5
   1  -1  -3 2409.25 306.463   5
  -1  -1   3 3004.03 299.457   5
   1   1   3 3084.87 297.352   2
  -1  -1   3 3050.27 306.443   2
   1  -1  -3 2705.78 294.565   2
   1   1   3 3203.01 300.868   4
  -1  -1   3 3145.51 290.075   4
   1  -1  -3 2786.26 299.703   3
  -1  -1   3 3894.98 310.334   3
   1   1   3 1776.41 296.962   3
   1   1   5 723542. 67150.8   1
  -1   1  -5 823314. 67149.5   1
  -1  -1   5 728687. 67148.7   6
   1   1   5 749863. 67149.2   6
  -1   1  -5 720106. 67154.0   6
   1  -1  -5 704567. 67165.5   5
  -1  -1   5 739564. 67151.6   5
   1   1   5 670172. 67147.1   5
   1   1   5 718514. 67144.4   2
  -1  -1   5 679357. 67157.4   2
   1  -1  -5 766581. 67144.7   2
  -1   1  -5 757811. 67149.2   4
   1  -1  -5 705602. 67149.5   4
  -1   1  -5 816352. 67152.6   2
  -1  -1   5 618616. 67168.2   3
  -1   1  -5 772479. 67154.0   3
   1   1   5 812944. 67167.8   3
  -1  -1   5 777979. 67150.7   1
   1  -1  -5 728580. 67149.2   1
  -1  -1   5 779307. 67151.5   1
   1   1   5 750873. 67152.9   1
  -1   1  -5 695603. 67154.0   1
   1   1   7 48175.1 4587.56   1
  -1   1  -7 51006.7 4588.27   1
   1  -1  -7 48307.0 4579.13   6
  -1  -1   7 49230.2 4584.83   6
   1   1   7 54789.0 4584.71   6
  -1   1  -7 40894.1 4577.90   5
  -1  -1   7 54465.3 4590.69   5
   1  -1  -7 48996.4 4581.05   2
   1  -1  -7 53175.1 4587.70   4
  -1  -1   7 49726.6 4577.07   4
   1   1   7 64265.1 4613.48   3
   1   1   7 54526.1 4578.44   2
  -1   1  -7 54102.1 4592.00   3
  -1  -1   7 45056.7 4587.48   1
   1  -1  -7 53179.7 4587.48   1
   1  -1  -7 49032.3 4587.01   1
   1   1   7 58979.8 4593.53   1
  -1  -1   7 49758.3 4586.08   1
  -1   1  -7 59665.6 4593.53   1
  -1   1  -9 81088.5 6917.34   1
   1  -1  -9 88703.0 6913.74   1
  -1  -1   9 75120.0 6912.61   1
   1  -1  -9 80143.4 6913.25   1
  -1  -1   9 80345.9 6909.73   1
   1   1   9 83617.6 6912.46   1
  -1   1  -9 78631.3 6910.99   1
   1   1   9 82914.9 6914.48   1
  -1  -1   9 75456.0 6908.42   6
   1  -1  -9 71282.1 6903.10   6
   1   1   9 85561.4 6906.66   6
  -1   1  -9 41978.7 6899.48   5
  -1  -1   9 82422.7 6914.73   5
   1  -1  -9 77006.4 6904.28   2
   1   1   9 76892.5 6906.56   5
   1  -1  -9 91518.0 6914.64   4
  -1  -1   9 76713.5 6903.40   4
  -1   1  -9 76558.6 6904.79   4
   1  -1  -9 90693.8 6914.80   3
   1   1   9 82007.6 6899.20   2
  -1   1  -9 87887.4 6916.69   3
  -1   1 -11 1275.95 124.057   1
   1  -1 -11 1065.07 121.396   1
   1  -1 -11 1038.89 117.884   1
  -1  -1  11 1137.85 119.806   1
   1   1  11 976.251 116.617   1
  -1   1 -11 1030.46 119.835   1
  -1  -1  11 1007.39 116.085   1
   1   1  11 1155.88 113.344   6
  -1  -1  11 1473.90 120.147   6
   1   1  11 1143.53 113.799   5
  -1   1 -11 864.072 109.013   5
  -1  -1  11 1314.41 124.140   5
   1  -1 -11 1187.19 112.069   2
  -1   1 -11 1121.67 111.236   4
   1  -1 -11 931.234 116.661   3
  -1   1 -11 1295.65 125.882   3
   1  -1 -13 613.495 94.7305   1
  -1  -1  13 889.930 100.548   1
   1  -1 -13 590.613 99.3024   1
   1   1  13 975.245 105.417   1
  -1   1 -13 699.835 98.5639   1
   1   1  13 1258.28 99.1754   6
  -1   1 -13 549.643 95.2362   1
  -1  -1  13 887.550 100.036   1
   1   1  13 821.340 101.349   1
   1  -1 -13 695.104 95.7934   4
  -1   1 -13 1009.63 94.6910   4
  -1  -1  13 1249.66 91.9281   4
   1  -1 -13 1234.23 107.373   3
  -1   1 -13 1372.08 116.796   3
   1   1  13 637.823 87.9511   2
  -1   1 -15 84064.0 7566.53   1
   1  -1 -15 65932.6 7559.75   1
   1   1  15 70163.6 7570.98   1
   1  -1 -15 98589.1 7571.78   1
  -1   1 -15 99476.2 7569.35   1
   1   1  15 61751.8 7562.53   1
   1   1  15 101211. 7561.66   6
  -1  -1  15 84939.1 7562.36   6
  -1  -1  15 107600. 7573.23   5
   1   1  15 92340.8 7566.99   5
   1  -1 -15 76904.8 7555.76   2
  -1   1 -15 81111.7 7558.39   4
   1  -1 -15 72712.6 7560.30   4
   1  -1 -15 90152.9 7567.69   3
   1  -1 -15 82115.0 7552.48   2
  -1   1 -15 95920.7 7577.11   3
   1  -1 -17 42984.6 3851.53   1
  -1  -1  17 40301.3 3852.69   1
   1   1  17 50981.8 3861.18   1
   1  -1 -17 50268.2 3855.45   1
  -1  -1  17 41721.6 3851.57   1
   1   1  17 46078.7 3857.03   1
  -1   1 -17 52508.9 3854.90   1
  -1  -1  17 34769.5 3847.11   6
   1   1  17 35262.9 3846.33   6
  -1  -1  17 51210.0 3859.21   5
   1   1  17 28110.2 3848.86   5
   1  -1 -17 45484.6 3845.41   2
   1  -1 -17 45071.6 3851.16   4
  -1   1 -17 36109.6 3846.55   4
   1  -1 -17 34665.4 3850.35   3
   1  -1 -17 52270.1 3840.42   2
  -1   1 -17 29487.9 3853.20   3
   1   1  19 31463.0 2636.57   1
  -1   1 -19 31008.4 2636.19   1
   1  -1 -19 28626.2 2631.76   1
   1  -1 -19 30538.8 2632.72   1
  -1  -1  19 27436.4 2633.34   1
  -1   1 -19 30467.7 2631.56   1
  -1  -1  19 27471.2 2630.92   1
   1   1  19 30667.8 2636.63   1
  -1  -1  19 28694.0 2630.11   6
  -1  -1  19 30700.3 2636.65   5
   1   1  19 27990.3 2633.24   5
   1  -1 -19 29428.6 2624.87   2
   1  -1 -19 32986.3 2632.60   4
  -1   1 -19 27833.3 2627.26   4
   1  -1 -19 24702.9 2631.87   3
  -1   1 -19 23319.7 2632.83   3
   1   1  21 388.452 46.7339   1
  -1  -1  21 317.357 42.4939   1
   1   1  21 283.388 38.3155   6
  -1  -1  21 386.872 43.7815   6
   1   1  21 301.396 43.5346   5
   1  -1 -21 377.810 43.0453   4
  -1   1 -21 325.068 40.0317   4
  -1  -1  21 420.856 47.6843   5
   1  -1 -21 314.575 44.0677   3
  -1   1 -21 267.546 43.1087   3
  -1   1 -21 331.023 45.9069   1
  -1   1 -21 405.498 44.7411   1
   1  -1 -21 348.144 43.4997   1
   1  -1 -21 391.767 47.1977   1
  -1  -1  21 348.957 45.1842   1
   1   1  21 354.585 47.4892   1
   1  -1 -21 337.671 37.5091   2
  -1  -1  23 1033.52 85.1162   1
   1   1  23 735.549 77.4275   6
  -1  -1  23 689.363 80.0711   6
   1   1  23 648.379 80.6206   5
   1  -1 -23 788.978 80.8922   4
  -1   1 -23 884.507 86.7493   1
  -1  -1  23 862.236 85.9145   1
  -1   1 -23 746.422 82.5526   3
   1  -1 -23 748.486 83.3283   3
  -1   1 -23 824.652 84.5962   2
  -1  -1  25 10167.0 862.781   5
   1   1  25 8775.53 860.334   5
  -1   1 -25 9515.49 857.445   4
   1  -1 -25 9686.52 859.136   4
  -1   1 -25 8054.21 859.869   2
   1  -1 -25 10434.8 862.504   3
  -1   1 -25 8379.53 859.633   3
   1   1  25 9480.25 856.824   6
  -1  -1  25 9832.02 860.053   6
   1  -1 -27 24009.4 2123.30   4
  -1   1 -27 23958.9 2122.31   4
   1   1  27 21767.9 2124.15   5
  -1  -1  27 23530.5 2125.47   5
  -1   1 -27 20649.7 2123.28   3
   1  -1 -27 24952.4 2125.47   3
   1   1  27 22819.1 2121.50   6
  -1  -1  27 25409.0 2124.31   6
   1  -1 -29 5378.28 521.769   4
   1   1  29 4961.66 522.608   5
   1  -1 -29 6018.45 523.635   3
  -1  -1  29 6002.31 522.633   6
   1   1  29 5889.66 520.671   6
   1   1  31 1581.53 155.087   5
  -1  -1  31 1627.74 155.623   5
  -1   1 -31 1502.42 154.304   3
  -1  -1  31 1763.93 154.645   6
   1   1  31 1667.24 153.014   6
  -1  -2 -32 70.6789 13.3411   4
  -1   2  30 28.5002 9.24440   5
  -1  -2 -30 22.5736 8.54788   4
   1   2 -30 22.1712 6.79369   3
  -1  -2 -30 12.0329 7.75346   3
  -1   2  30 20.8027 7.99232   6
  -1   2  28 25.8372 9.78095   5
  -1  -2 -28 30.0871 9.27302   4
  -1   2  28 28.0104 9.98392   6
   1  -2  28 45.1479 11.7936   6
  -1  -2 -28 35.3193 12.4141   3
   1   2 -28 45.4184 10.2599   3
  -1   2  26 7.21734 7.96963   5
  -1  -2 -26 11.8508 8.52109   4
  -1   2  26 15.6651 8.68886   6
   1  -2  26 5.93512 8.77837   6
   1   2 -26 13.0297 10.8892   2
  -1  -2 -26 16.1641 10.1393   3
   1   2 -26 13.6874 7.16914   3
  -1  -2 -24 15.6886 9.82354   4
  -1   2  24 32.0564 11.5289   5
   1  -2  24-4.32894 11.6966   5
   1  -2  24-3.35872 9.41519   6
  -1   2  24 13.6492 8.31421   6
   1   2 -24 27.3052 9.95899   3
  -1  -2 -22 239.689 31.8332   4
  -1   2  22 303.556 36.0541   5
   1  -2  22 289.057 36.6675   5
   1  -2  22 331.202 35.8055   6
  -1   2  22 204.238 29.0027   6
   1   2 -22 209.183 31.3324   3
  -1  -2 -22 348.071 40.1197   3
   1   2 -22 245.879 35.8762   2
   1  -2  20-6.93385 15.1804   1
   1   2 -20 15.6380 16.2386   1
  -1  -2 -20 9.83813 8.80286   1
   1   2 -20-5.57514 12.2095   2
  -1   2  20 7.44557 7.69665   6
   1  -2  20-4.42670 12.2624   6
  -1   2  20 15.5113 12.4035   5
  -1  -2 -20-3.62326 9.39426   4
   1   2 -20 5.23447 9.24801   4
   1  -2  20 11.8131 9.05084   1
  -1  -2 -20 18.1140 17.7326   1
   1   2 -20 3.89347 8.09798   1
  -1  -2 -20 18.0826 13.8418   3
   1   2 -20 4.33125 8.49179   3
   1  -2  18 14.8937 17.1101   1
   1   2 -18 8.49515 15.5744   1
  -1   2  18 3.37687 7.43587   1
  -1  -2 -18 19.6239 10.5509   1
   1   2 -18 12.9345 15.5240   2
   1  -2  18 10.1897 13.6790   6
  -1   2  18 2.73452 8.28963   6
   1  -2  18 10.2020 12.2553   5
  -1   2  18 17.6800 9.15634   5
   1   2 -18 2.53059 6.83275   4
  -1   2  18 28.6612 14.0479   1
   1  -2  18 4.38034 10.0870   1
  -1  -2 -18 9.22874 15.6639   1
  -1  -2 -18 6.57140 14.4030   3
   1   2 -18 10.3950 10.8213   3
   1  -2  16 202.948 37.2888   1
  -1   2  16 208.636 28.3176   1
  -1  -2 -16 185.449 29.1487   1
   1  -2  16 216.851 34.8813   2
   1   2 -16 167.462 36.5918   2
   1  -2  16 234.976 33.7980   6
  -1   2  16 168.890 27.9091   6
   1  -2  16 220.177 32.6436   5
  -1  -2 -16 186.555 30.3890   4
  -1   2  16 272.650 36.6237   5
   1   2 -16 179.358 24.0191   4
   1  -2  16 259.097 33.4483   1
  -1   2  16 100.570 29.7294   1
  -1  -2 -16 269.909 41.1911   1
   1   2 -16 228.336 33.2379   1
   1   2 -16 236.757 34.3021   3
  -1  -2 -16 141.189 31.4572   3
   1  -2  14 57.2515 21.8696   2
   1   2 -14 45.8531 27.5987   2
   1   2 -14 47.1419 17.4046   3
  -1  -2 -14 82.1855 20.9465   3
   1  -2  14 77.9742 16.1661   5
   1   2 -14 64.6353 10.5218   4
  -1  -2 -14 43.1641 17.7672   4
  -1   2  14 104.719 26.8401   5
  -1   2  14 41.3671 17.6073   1
  -1  -2 -14 49.7588 23.0400   1
   1   2 -14 94.4014 21.7322   1
   1  -2  14 91.0239 21.4486   1
  -1   2  14 69.4347 17.1286   1
  -1  -2 -14 74.7117 17.2041   1
   1  -2  14 31.3211 18.1788   1
   1   2 -14 77.1087 24.4790   1
   1   2 -12 656.723 69.7019   1
  -1   2  12 571.740 63.3169   1
  -1  -2 -12 530.416 68.1869   1
   1  -2  12 493.719 63.6282   1
   1  -2  12 464.572 63.3258   1
  -1   2  12 458.783 58.6253   1
   1  -2  12 523.326 61.7141   6
  -1   2  12 522.309 55.1102   6
   1  -2  12 517.288 53.2906   5
   1  -2  12 379.479 62.3422   2
   1   2 -12 668.011 80.0949   2
  -1   2  12 388.972 48.9377   2
  -1   2  12 342.765 64.3497   5
  -1  -2 -12 725.791 67.8217   4
  -1  -2 -12 643.445 63.2619   3
   1   2 -12 193.452 57.9358   3
  -1   2  10 445.968 56.5381   1
   1   2 -10 440.800 55.5807   1
   1   2 -10 617.271 62.4068   1
   1  -2  10 380.348 60.8308   1
  -1  -2 -10 168.705 49.3336   1
  -1   2  10 381.546 54.4469   1
   1  -2  10 553.899 62.2425   1
  -1  -2 -10 385.484 51.9922   1
  -1   2  10 553.853 51.1169   6
   1  -2  10 601.119 61.3269   6
   1  -2  10 502.576 48.2773   5
  -1   2  10 389.807 47.2063   2
   1   2 -10 666.710 82.1730   2
  -1  -2 -10 787.505 71.4235   4
  -1   2  10 252.838 60.0056   5
  -1  -2 -10 483.703 54.9897   3
   1   2 -10 354.007 64.2847   3
   1  -2  10 616.906 65.3321   2
   1  -2   8 55.2838 16.9708   1
   1   2  -8 39.6805 15.9809   1
  -1  -2  -8 43.8620 13.1049   1
  -1   2   8 34.1561 14.4185   1
  -1   2   8 109.824 14.7318   6
   1  -2   8 88.5537 23.8170   6
   1  -2   8 52.7006 10.0615   5
   1  -2   8 104.831 28.2189   2
  -1   2   8 9.95260 25.3207   5
  -1  -2  -8 48.7084 13.8811   3
   1  -2   8 11.4598 14.6030   1
  -1   2   8 73.3667 16.9220   1
  -1  -2  -8 43.3200 16.2258   1
   1   2  -8 25.6310 13.1585   1
   1   2  -8 16.0274 31.7571   2
  -1   2   6 1193.08 112.963   1
   1   2  -6 1287.74 119.083   1
  -1  -2  -6 991.383 116.100   1
  -1   2   6 1135.82 114.341   1
   1  -2   6 986.695 114.128   1
   1   2  -6 1225.07 115.052   1
   1   2  -6 933.305 142.183   2
   1  -2   6 1081.33 115.967   1
  -1  -2  -6 1179.23 113.339   1
   1  -2   6 1365.36 120.806   6
  -1  -2  -6 1125.34 118.002   5
   1  -2   6 1188.14 108.352   5
  -1   2   6 1480.23 131.695   5
  -1  -2  -6 863.880 118.416   2
  -1   2   6 1089.46 111.226   2
  -1  -2  -6 1187.99 133.455   4
   1  -2   6 1103.25 116.017   4
  -1  -2  -6 1045.45 111.632   3
   1  -2   6 1241.51 123.188   2
  -1   2   4 837.382 83.0877   1
   1   2  -4 753.695 88.7807   1
   1  -2   4 991.318 88.8078   1
   1   2  -4 792.453 86.6522   1
  -1  -2  -4 776.614 88.1368   1
  -1  -2  -4 645.411 94.8716   2
  -1   2   4 887.189 86.3353   1
   1  -2   4 895.869 88.0431   1
  -1  -2  -4 917.102 86.7117   1
  -1   2   4 821.330 84.1795   6
   1  -2   4 1031.63 92.1858   6
  -1   2   4 852.520 84.9899   6
  -1  -2  -4 881.919 92.1030   5
   1  -2   4 770.955 80.9089   5
  -1   2   4 1210.89 100.491   5
   1   2  -4 1068.17 123.288   2
   1   2  -4 786.075 79.8669   4
  -1  -2  -4 717.550 99.5005   4
   1  -2   4 921.988 91.9917   4
  -1  -2  -4 913.110 85.2323   3
  -1   2   4 810.271 85.1329   2
   1   2  -4 863.469 91.4401   3
   1  -2   4 805.516 96.4001   2
  -1   2   2 1069.02 88.6392   1
   1   2  -2 739.008 90.2866   1
   1   2  -2 883.705 90.6321   1
   1  -2   2 993.065 88.9428   1
  -1   2   2 882.533 87.6162   1
   1  -2   2 912.009 92.6311   6
  -1   2   2 920.811 88.6005   6
  -1   2   2 1094.02 97.0276   5
  -1   2   2 762.293 88.5862   5
   1   2  -2 738.507 106.781   2
   1   2  -2 868.927 89.6139   4
  -1  -2  -2 832.738 103.321   4
  -1  -2  -2 779.461 86.9675   3
   1   2  -2 736.457 89.7912   3
   1  -2   2 1052.22 101.157   2
  -1   2   2 909.983 90.9013   2
   1   2   0 3125.23 297.276   1
   1  -2   0 3338.65 294.585   1
  -1   2   0 3307.60 293.505   1
  -1   2   0 3410.98 295.940   6
  -1   2   0 2891.03 294.485   5
  -1  -2   0 3783.77 305.931   5
   1   2   0 3245.29 312.329   2
   1   2   0 3973.47 313.000   4
  -1  -2   0 3631.54 305.212   4
   1   2   0 2743.20 293.258   3
  -1   2   0 3198.93 307.858   4
   1  -2   0 3021.58 303.710   3
   1   2   0 2531.04 294.296   3
   1  -2   0 4076.06 311.541   2
   1   2   2 832.746 90.8533   1
  -1  -2   2 883.842 90.8375   1
  -1   2  -2 843.784 88.1327   1
   1  -2  -2 775.132 85.6507   1
   1  -2  -2 1043.65 87.4596   1
  -1  -2   2 782.538 88.6197   1
   1   2   2 813.492 88.5947   1
  -1   2  -2 1101.05 88.7130   1
  -1  -2   2 847.130 95.8402   6
  -1   2  -2 842.104 87.7448   6
  -1   2  -2 827.506 86.0084   5
  -1  -2   2 1146.70 99.2840   5
  -1  -2   2 921.873 87.7855   4
  -1   2  -2 809.223 96.1012   4
   1  -2  -2 936.247 97.9251   3
   1   2   2 724.500 84.1121   3
   1  -2  -2 1139.00 99.5004   2
  -1   2  -4 1025.96 88.8251   1
  -1  -2   4 994.153 90.1119   1
  -1  -2   4 735.205 86.6949   1
   1  -2  -4 761.875 82.7247   1
   1   2   4 959.308 91.5320   1
  -1   2  -4 824.297 85.8794   1
   1   2   4 836.895 86.5635   1
  -1  -2   4 669.724 90.4531   6
   1   2   4 930.138 92.9712   6
  -1  -2   4 938.475 92.1523   5
  -1   2  -4 751.159 80.2697   5
  -1  -2   4 902.116 79.8529   4
   1  -2  -4 745.308 91.2283   3
  -1   2  -4 1026.15 93.6531   4
   1   2   4 803.606 81.3606   3
  -1  -2   4 793.332 86.9146   3
  -1   2  -4 692.225 90.9922   3
   1   2   6 1158.55 115.292   1
  -1  -2   6 1030.50 112.706   1
   1  -2  -6 1162.27 112.225   1
   1  -2  -6 1116.63 112.676   1
  -1  -2   6 1054.39 114.441   1
  -1   2  -6 1214.42 115.278   1
   1   2   6 1130.02 113.304   1
  -1   2  -6 1058.74 114.205   1
   1   2   6 1219.78 117.060   6
  -1  -2   6 1267.04 118.668   6
  -1   2  -6 1120.53 106.061   5
  -1  -2   6 1135.28 115.965   5
   1   2   6 1193.98 111.488   2
   1  -2  -6 1233.12 117.929   4
  -1   2  -6 1240.70 115.451   4
   1  -2  -6 1275.58 120.465   3
   1   2   6 951.275 107.517   3
   1  -2  -6 1132.78 112.534   2
  -1   2  -6 972.709 117.184   3
   1   2   8 34.2025 14.8967   1
  -1  -2   8 55.3617 14.9109   1
  -1   2  -8 64.7331 19.4527   1
   1  -2  -8 63.9670 20.5166   1
  -1   2  -8 43.3593 16.5331   1
   1  -2  -8 60.8215 14.8604   1
   1   2   8 38.1791 12.4106   1
  -1  -2   8 33.9032 13.9952   1
  -1  -2   8 47.0084 16.6554   6
   1   2   8 53.3856 16.4929   6
   1  -2  -8 66.0994 14.5141   6
  -1  -2   8 67.6490 17.5163   5
   1  -2  -8 48.8336 14.6186   2
   1   2   8 46.4265 10.7423   2
   1  -2  -8 23.8128 16.9605   4
  -1   2  -8 34.4109 9.46887   5
  -1   2  -8 48.3582 14.6601   4
  -1   2  -8-38.1264 16.9358   3
   1  -2  -8 45.6758 15.3189   3
   1  -2 -10 511.466 54.6822   1
   1  -2 -10 499.467 62.9404   1
   1   2  10 502.054 56.0527   1
  -1   2 -10 539.944 59.5003   1
  -1  -2  10 512.075 57.2067   1
   1   2  10 512.656 56.4563   1
  -1   2 -10 361.140 57.9147   1
   1   2  10 549.741 54.1446   6
  -1  -2  10 466.420 55.1690   6
   1  -2 -10 670.713 64.5273   4
  -1   2 -10 422.761 49.9869   4
  -1   2 -10 255.183 48.2682   5
   1  -2 -10 443.214 55.7971   3
   1  -2 -10 326.026 46.0661   2
  -1   2 -10 444.264 58.4937   3
   1   2  10 441.560 43.4915   2
  -1  -2  12 507.425 62.7041   1
   1  -2 -12 518.616 60.3878   1
  -1   2 -12 502.104 63.8872   1
   1   2  12 464.877 64.4626   1
   1   2  12 606.019 64.6278   1
  -1   2 -12 588.283 66.7087   1
  -1  -2  12 507.590 63.9208   1
   1   2  12 538.356 57.9300   6
  -1  -2  12 664.238 62.9597   6
  -1   2 -12 519.498 56.2126   5
  -1  -2  12 507.690 60.5798   5
   1   2  12 547.844 59.1570   5
   1  -2 -12 618.003 67.1524   4
   1  -2 -12 464.761 60.1075   3
   1  -2 -12 465.416 50.3783   2
   1   2  14 16.7924 17.1880   1
  -1  -2  14 51.1607 17.3073   1
  -1   2 -14 47.0280 18.6965   1
   1  -2 -14 60.8746 21.5288   1
  -1   2 -14 58.1134 19.0988   1
  -1  -2  14 50.2204 19.2463   1
   1  -2 -14 33.1158 13.6326   1
  -1  -2  14 115.923 21.8560   6
   1   2  14 82.6526 17.7578   5
  -1  -2  14 18.2866 15.4559   5
  -1   2 -14 55.5100 14.6082   4
   1  -2 -14 36.2266 15.8843   3
  -1  -2  16 94.9935 26.6879   1
   1   2  16 166.689 33.7472   1
  -1   2 -16 184.827 32.6721   1
   1  -2 -16 189.735 30.6935   1
  -1  -2  16 143.118 30.6124   1
   1  -2 -16 181.642 29.4834   1
   1   2  16 100.595 27.9773   1
  -1   2 -16 286.021 35.4284   1
  -1  -2  16 242.226 35.1091   6
   1   2  16 213.124 29.2894   6
   1  -2 -16 186.922 32.0169   4
  -1  -2  16 230.014 35.0615   5
  -1  -2  16 146.873 23.4370   4
  -1   2 -16 187.204 27.4239   4
  -1   2 -16 250.287 41.6595   3
   1  -2 -16 274.528 37.7519   3
  -1  -2  18 5.95663 9.28577   1
   1   2  18 6.61638 15.2262   1
   1  -2 -18 27.7297 12.7778   1
  -1   2 -18 23.3320 12.1613   1
   1  -2 -18 14.7554 10.8217   1
   1   2  18 12.9798 11.0581   1
  -1   2 -18 5.22014 11.4784   1
  -1  -2  18 16.8188 13.4857   1
   1   2  18 8.17316 13.8990   6
  -1  -2  18 11.4933 13.8209   6
   1  -2 -18 28.8722 16.0224   4
  -1  -2  18 28.5189 15.6417   5
   1   2  18-6.31746 15.8016   5
  -1   2 -18 4.15662 10.0275   4
   1  -2 -18 6.97846 14.5303   3
  -1   2 -18 9.07979 16.6610   3
  -1   2 -20 10.4667 12.0383   1
  -1  -2  20 5.05541 14.8638   1
   1   2  20 5.83415 9.06434   1
   1  -2 -20 4.94009 14.5258   4
  -1   2 -20 20.3006 10.2380   4
   1   2  20 6.89711 10.7032   5
  -1  -2  20 5.43297 11.9165   6
  -1  -2  20 21.6580 12.4531   1
  -1   2 -20 5.23718 12.5803   1
   1  -2 -20 5.76328 15.4668   1
  -1   2 -20-8.77101 13.5957   3
   1  -2 -20 13.7558 13.4860   3
  -1  -2  22 210.969 30.1668   6
   1   2  22 142.494 29.8388   6
  -1  -2  22 276.474 33.9238   1
   1  -2 -22 170.496 31.4716   3
  -1   2 -22 122.905 30.0541   3
   1  -2 -22 214.211 29.1467   4
  -1  -2  22 233.688 33.8158   5
  -1   2 -22 238.871 26.9237   4
   1   2  22 172.734 31.9171   5
  -1  -2  24-4.28456 10.7257   6
   1   2  24 11.8483 9.43387   6
  -1   2 -24 20.9046 12.5580   3
   1  -2 -24 10.7263 10.2387   4
  -1  -2  24 10.8763 12.5113   5
   1   2  24 5.02536 9.87480   5
  -1   2 -24 10.0295 8.89063   4
  -1  -2  26 32.9253 12.5471   6
   1   2  26 26.5003 9.47540   6
   1  -2 -26 15.7569 8.65819   4
   1   2  26 42.1540 12.5212   5
  -1   2 -26 13.8466 12.9164   2
  -1   2 -26 8.02441 9.40328   3
   1  -2 -26 4.64841 10.3487   3
   1   2  28 44.5628 12.2781   5
  -1  -2  28 22.9335 11.4459   5
   1   2  28 22.9446 9.10621   6
  -1  -2  28 43.7436 12.1511   6
   1  -2 -28 42.2217 12.0880   3
  -1   2 -28 56.3298 11.9743   3
   1  -2 -30 18.2404 8.85717   4
   1   2  30 19.4228 9.16255   5
  -1  -2  30 32.4483 9.71680   5
  -1  -2  30 23.9051 9.20569   6
   1   2  30 17.6346 7.42605   6
   1  -2 -30 36.1979 9.84891   3
  -1   2 -30 13.0373 7.24607   3
   1   2  32 56.5785 11.5595   5
  -1  -3 -31 1557.70 149.638   3
  -1   3  29 3775.29 394.865   5
  -1  -3 -29 4666.64 394.680   4
   1   3 -29 4086.66 393.157   3
   1  -3  29 4583.87 394.908   6
  -1   3  27 18681.6 1687.51   5
  -1  -3 -27 19127.5 1686.16   4
   1   3 -27 18132.4 1689.76   2
  -1  -3 -27 23392.3 1693.83   3
   1   3 -27 16932.3 1684.91   3
  -1   3  27 16787.8 1683.42   6
   1  -3  27 20431.9 1688.21   6
  -1   3  25 7481.34 748.104   5
  -1  -3 -25 8530.64 746.805   4
   1   3 -25 7834.42 750.128   2
  -1  -3 -25 9815.02 755.835   3
   1   3 -25 7335.21 745.831   3
   1  -3  25 9988.50 750.703   6
  -1   3  25 7618.37 743.560   6
  -1   3  23 626.186 68.3891   5
  -1  -3 -23 691.886 66.6097   4
   1   3 -23 556.505 68.7421   2
   1   3 -23 535.070 66.2492   3
  -1  -3 -23 551.895 70.2953   3
  -1   3  23 569.279 62.8378   6
   1   3 -21 199.757 34.1151   2
   1  -3  21 233.403 34.4081   6
  -1   3  21 297.997 35.7905   5
   1  -3  21 180.293 29.8904   5
   1  -3  19 18376.6 1625.54   5
  -1   3  19 19716.0 1634.66   5
  -1  -3 -19 18446.3 1627.88   4
  -1  -3 -19 18712.6 1633.15   3
  -1   3  19 15476.5 1624.85   6
  -1   3  17 24888.0 2493.87   6
   1  -3  17 32686.5 2493.45   5
   1  -3  17 27424.8 2507.08   1
   1   3 -17 20114.3 2504.06   1
   1  -3  17 34412.2 2497.57   1
   1   3 -17 31179.0 2496.45   1
  -1   3  17 14000.8 2494.94   1
  -1  -3 -17 31142.0 2512.06   1
   1   3 -17 29861.7 2506.44   2
   1   3 -15 77843.8 6065.02   1
  -1   3  15 53456.5 6052.76   1
   1   3 -15 69589.5 6051.11   1
   1  -3  15 77215.7 6051.70   1
  -1  -3 -15 63086.3 6060.43   1
   1  -3  15 43935.1 6052.08   1
  -1   3  15 83339.3 6050.69   1
  -1  -3 -15 69037.5 6049.33   1
   1  -3  15 84165.0 6059.25   6
  -1   3  15 71047.7 6047.34   6
   1  -3  15 66874.4 6044.63   5
  -1   3  15 46202.4 6054.92   5
  -1  -3 -15 78298.9 6054.96   4
  -1  -3 -15 76883.6 6052.41   3
   1   3 -15 35662.4 6052.08   3
   1  -3  15 69022.6 6057.81   2
  -1  -3 -13 1073.01 139.050   1
   1   3 -13 1177.17 137.143   1
   1  -3  13 1180.57 139.056   1
  -1   3  13 1842.85 137.262   1
  -1  -3 -13 1076.51 131.390   1
  -1   3  13 1490.72 130.262   6
   1  -3  13 1522.34 141.089   6
  -1   3  13 987.082 140.713   5
   1  -3  13 1288.31 127.869   5
   1   3 -13 1924.75 160.031   2
  -1  -3 -13 1606.60 140.564   4
  -1  -3 -13 1406.96 133.124   3
   1   3 -13 1150.61 144.226   3
   1  -3  13 1042.72 140.400   2
   1   3 -11 864.717 81.4733   1
   1   3 -11 573.464 73.0701   1
   1  -3  11 899.480 78.9900   1
  -1  -3 -11 722.055 74.6106   1
  -1   3  11 732.793 73.8808   1
  -1  -3 -11 493.391 70.1636   1
  -1   3  11 925.545 77.3603   1
   1  -3  11 792.119 78.3931   1
  -1   3  11 612.285 67.0483   6
   1  -3  11 984.519 80.8137   6
  -1   3  11 549.713 78.4181   5
   1  -3  11 609.889 65.9370   5
   1   3 -11 757.446 94.7048   2
   1  -3  11 526.686 79.1881   2
  -1   3  11 653.362 65.1180   2
  -1  -3 -11 528.657 76.0185   4
  -1  -3 -11 616.524 69.6578   3
   1   3 -11 651.683 82.0208   3
   1  -3   9 46558.3 3091.78   1
   1   3  -9 33653.4 3080.27   1
  -1   3   9 32508.3 3077.69   1
  -1  -3  -9 31129.7 3079.50   1
   1   3  -9 33988.6 3082.06   1
  -1   3   9 46345.1 3089.01   1
  -1  -3  -9 34375.7 3076.97   1
   1  -3   9 34053.3 3081.34   1
   1  -3   9 33792.2 3081.99   6
  -1   3   9 35884.2 3087.18   5
  -1   3   9 33492.8 3073.34   2
   1   3  -9 37631.3 3114.36   2
  -1  -3  -9 24364.0 3082.86   4
  -1  -3  -9 30951.6 3076.95   3
   1   3  -9 37316.2 3090.73   3
   1  -3   9 29729.5 3089.67   2
   1  -3   7 24906.3 1895.13   1
  -1  -3  -7 18556.9 1883.97   1
   1   3  -7 22720.2 1883.52   1
   1   3  -7 20727.0 1885.05   1
   1  -3   7 21053.6 1883.32   1
  -1   3   7 17559.0 1879.78   6
   1  -3   7 20411.3 1886.09   6
   1  -3   7 20063.4 1878.61   5
  -1   3   7 24505.4 1891.09   5
  -1  -3  -7 20726.9 1885.55   5
  -1   3   7 19428.1 1878.98   2
   1   3  -7 21603.5 1921.50   2
  -1  -3  -7 15204.5 1888.50   4
  -1  -3  -7 20453.1 1883.13   3
   1   3  -7 21392.1 1889.09   3
   1  -3   7 22762.5 1899.09   2
  -1   3   5 312047. 28432.0   1
  -1  -3  -5 323325. 28435.2   1
   1   3  -5 304430. 28436.3   1
   1   3  -5 319601. 28433.3   1
   1  -3   5 254015. 28440.6   1
  -1   3   5 327816. 28439.1   1
   1  -3   5 341111. 28435.0   1
  -1  -3  -5 305336. 28431.6   1
   1  -3   5 298504. 28438.8   6
  -1   3   5 294814. 28435.0   6
  -1   3   5 327845. 28440.1   5
  -1  -3  -5 321528. 28440.2   5
   1   3  -5 313240. 28472.7   2
  -1  -3  -5 328778. 28446.0   4
   1   3  -5 318884. 28430.3   4
  -1  -3  -5 301975. 28434.9   3
   1   3  -5 307549. 28438.9   3
   1  -3   5 363991. 28454.5   2
   1   3  -3 1434.33 159.276   1
   1   3  -3 1743.35 157.795   1
   1  -3   3 1777.14 164.179   1
  -1  -3  -3 1486.93 158.360   1
  -1   3   3 2362.09 159.092   1
  -1  -3  -3 1793.28 158.026   1
  -1   3   3 1443.98 155.168   1
   1  -3   3 1507.69 157.069   1
   1  -3   3 1556.39 164.527   6
  -1   3   3 2060.73 165.749   5
   1  -3   3 1464.89 158.376   5
  -1  -3  -3 1914.10 168.633   5
   1   3  -3 2065.58 198.604   2
  -1  -3  -3 1899.95 169.647   4
   1   3  -3 1786.27 165.199   4
  -1  -3  -3 1554.91 159.751   3
   1  -3   3 2048.60 184.142   2
   1   3  -3 1375.26 161.263   3
  -1  -3  -1 8467.31 751.024   1
   1  -3   1 9330.68 749.158   1
   1   3  -1 8477.18 750.778   1
   1   3  -1 7960.99 751.736   1
  -1  -3  -1 8092.63 750.034   1
   1  -3   1 8139.04 748.560   1
   1  -3   1 8125.36 757.070   6
  -1  -3  -1 8539.64 760.690   5
   1   3  -1 11728.6 789.152   2
  -1  -3  -1 8159.40 756.489   4
   1   3  -1 7509.96 752.023   3
   1  -3   1 5407.61 759.906   3
   1   3  -1 7126.30 753.652   3
   1  -3   1 9120.49 775.248   2
  -1  -3   1 9477.56 737.348   1
   1   3   1 9129.13 736.719   1
  -1   3  -1 7041.77 731.908   1
   1   3   1 7504.34 734.119   1
  -1  -3   1 7825.62 735.710   1
   1  -3  -1 7956.93 740.038   6
  -1  -3   1 7947.72 745.292   6
  -1  -3   1 8996.56 747.033   5
   1   3   1 9058.84 754.546   2
  -1  -3   1 8453.12 738.392   4
   1  -3  -1 7171.26 746.468   3
  -1   3  -1 9359.53 750.632   4
   1  -3  -1 8904.61 756.667   2
  -1  -3   3 1740.78 159.971   1
  -1   3  -3 1748.42 159.163   1
   1  -3  -3 1432.10 155.835   1
   1  -3  -3 2210.14 160.714   1
   1   3   3 1652.96 159.725   1
  -1   3  -3 2338.06 170.876   1
  -1  -3   3 1787.05 160.665   1
   1   3   3 1478.90 158.465   1
   1   3   3 1647.38 170.372   6
  -1  -3   3 1886.70 170.186   6
  -1  -3   3 1819.85 169.178   5
   1   3   3 1641.48 168.796   2
   1  -3  -3 1638.10 165.844   4
  -1  -3   3 1941.97 160.315   4
  -1   3  -3 1779.22 169.907   4
   1  -3  -3 1081.50 166.330   3
   1   3   3 1340.13 157.299   3
   1  -3  -3 1882.61 179.904   2
   1   3   5 319151. 28884.6   1
   1  -3  -5 317187. 28881.8   1
   1  -3  -5 314075. 28892.1   1
  -1  -3   5 318492. 28884.9   1
  -1   3  -5 341999. 28884.6   1
  -1  -3   5 325535. 28884.5   1
   1   3   5 315553. 28883.7   1
  -1   3  -5 280168. 28894.2   1
   1   3   5 352887. 28892.7   6
  -1   3  -5 313645. 28881.7   5
  -1  -3   5 337664. 28891.3   5
   1   3   5 309070. 28888.8   2
   1  -3  -5 307342. 28890.4   4
   1   3   5 303730. 28882.0   3
   1  -3  -5 339640. 28893.0   3
  -1   3  -5 309353. 28889.2   4
   1  -3  -5 326905. 28896.2   2
  -1   3  -5 311854. 28892.6   3
  -1  -3   7 21742.8 1943.85   1
   1  -3  -7 24826.8 1957.96   1
   1  -3  -7 21341.3 1941.11   1
   1   3   7 20351.7 1942.78   1
  -1   3  -7 24447.1 1944.90   1
   1   3   7 20228.3 1941.61   1
  -1   3  -7 29945.5 1963.99   1
  -1  -3   7 20659.9 1949.31   6
   1   3   7 21824.9 1947.68   6
  -1  -3   7 20515.7 1946.57   5
  -1   3  -7 20699.2 1938.68   5
  -1   3  -7 19662.7 1944.50   4
   1  -3  -7 19384.8 1947.69   4
   1  -3  -7 19874.2 1948.60   3
  -1   3  -7 19647.0 1948.31   3
   1   3   7 20490.1 1946.83   2
   1  -3  -7 26144.0 1952.61   2
  -1  -3   9 33733.5 2962.03   1
   1  -3  -9 44948.7 2976.19   1
   1   3   9 32755.9 2963.06   1
  -1   3  -9 39536.7 2965.48   1
  -1   3  -9 43272.6 2980.22   1
  -1  -3   9 32547.4 2965.10   1
  -1  -3   9 31268.8 2964.72   6
  -1  -3   9 32304.2 2963.46   5
  -1   3  -9 30934.9 2956.10   5
   1   3   9 27503.7 2956.88   2
   1  -3  -9 37189.3 2969.64   4
   1  -3  -9 23145.4 2962.52   3
   1   3   9 29583.1 2956.29   2
   1  -3  -9 47313.1 2967.30   2
  -1   3  -9 33435.6 2967.29   3
   1  -3 -11 756.985 72.8834   1
   1   3  11 520.269 77.1788   1
  -1  -3  11 740.885 74.8539   1
  -1   3 -11 639.249 74.8506   1
   1  -3 -11 1116.81 84.3830   1
  -1  -3  11 694.226 78.3452   1
  -1   3 -11 912.701 86.9859   1
   1   3  11 669.448 71.7386   1
   1   3  11 755.432 73.4437   6
  -1  -3  11 634.131 74.3475   6
  -1  -3  11 654.794 73.4139   5
  -1   3 -11 700.922 68.1478   5
   1   3  11 642.456 64.2892   2
  -1   3 -11 663.249 69.9621   4
   1  -3 -11 826.066 80.7346   4
   1  -3 -11 649.911 75.6030   3
   1  -3 -11 689.097 69.7155   2
  -1   3 -11 600.842 76.2392   3
   1  -3 -13 1449.29 143.969   1
   1  -3 -13 1772.09 151.560   1
  -1   3 -13 1309.83 147.276   1
  -1  -3  13 1615.03 147.510   1
   1   3  13 1652.06 142.493   6
  -1  -3  13 1420.55 145.877   6
  -1  -3  13 1295.87 143.374   5
  -1   3 -13 1135.00 138.640   5
   1   3  13 1891.53 146.947   5
  -1  -3  13 1285.55 149.791   1
   1   3  13 1329.72 144.297   1
  -1   3 -13 1499.51 139.347   4
   1  -3 -13 1493.68 150.020   4
   1  -3 -13 1031.42 142.881   3
  -1   3 -13 1721.02 150.689   3
   1   3  15 69764.2 6357.77   6
  -1  -3  15 68220.6 6362.67   6
  -1  -3  15 72716.8 6362.61   5
   1   3  15 75821.3 6361.73   5
   1  -3 -15 56220.3 6363.90   4
  -1   3 -15 69833.6 6355.71   4
   1   3  15 74841.4 6364.59   1
  -1  -3  15 65771.6 6366.10   1
  -1  -3  15 71990.9 6364.44   1
  -1   3 -15 77993.7 6367.66   1
   1  -3 -15 58447.0 6359.28   1
   1   3  15 69368.0 6368.70   1
   1  -3 -15 80986.6 6367.22   1
  -1   3 -15 77764.9 6369.11   3
   1   3  17 37268.7 2951.30   6
  -1  -3  17 33003.9 2955.86   6
  -1  -3  17 33478.8 2955.42   5
   1   3  17 35614.6 2954.58   5
  -1  -3  17 30887.7 2957.25   1
  -1   3 -17 31554.6 2949.10   4
   1  -3 -17 24764.3 2954.73   4
   1  -3 -17 37620.1 2959.20   3
  -1  -3  17 25282.2 2952.99   1
   1   3  17 32035.2 2958.65   1
   1  -3 -17 35849.8 2959.69   1
  -1   3 -17 29314.6 2955.05   1
  -1   3 -17 37613.5 2959.81   1
  -1  -3  19 16728.6 1561.22   6
   1  -3 -19 17721.5 1562.27   4
   1   3  19 19478.8 1563.08   5
  -1  -3  19 18200.7 1563.09   5
   1  -3 -19 21076.6 1566.60   3
  -1   3 -19 20259.8 1572.75   3
  -1  -3  21 246.329 35.1766   5
   1   3  21 231.257 31.7797   6
  -1   3 -21 275.167 40.5448   3
   1  -3 -21 213.390 35.2413   3
   1   3  21 191.497 33.6013   5
   1  -3 -21 246.475 33.2345   4
   1   3  23 424.761 65.6362   5
  -1   3 -23 610.233 70.1553   2
   1  -3 -23 716.976 65.9408   4
   1  -3 -23 578.285 68.3052   3
  -1  -3  23 551.621 65.0515   6
  -1  -3  25 7859.23 712.958   5
   1   3  25 8224.93 714.557   5
  -1   3 -25 7745.44 715.294   2
   1  -3 -25 7240.73 714.369   3
   1   3  25 7856.38 709.222   6
  -1  -3  25 7376.52 711.050   6
  -1  -3  27 18664.2 1720.72   5
   1   3  27 18950.5 1720.93   5
   1  -3 -27 19740.8 1717.87   4
  -1   3 -27 17583.8 1721.28   2
   1  -3 -27 20551.6 1723.63   3
  -1   3 -27 17822.6 1719.74   3
  -1  -3  27 17615.9 1718.62   6
   1   3  27 19551.4 1716.23   6
   1  -3 -29 4399.98 405.057   4
   1   3  29 4258.88 407.106   5
  -1   3 -29 3996.15 405.339   3
   1  -3 -29 5319.02 410.877   3
  -1  -3  29 4501.96 406.049   6
   1   3  29 4285.04 403.108   6
   1   4 -28 76.3297 18.9084   2
  -1  -4 -28 116.927 16.9964   4
   1   4 -26 32.8473 12.7311   2
   1  -4  26 61.3709 12.8341   6
   1   4 -26 34.5761 9.80663   3
  -1  -4 -26 44.6965 14.8753   3
  -1  -4 -26 13.1315 8.45382   4
  -1   4  26 35.2888 10.4919   5
   1   4 -24 85.6414 19.1218   2
  -1  -4 -24 118.966 21.7657   3
   1   4 -24 101.523 18.3075   3
  -1   4  24 90.1119 16.1820   6
  -1   4  22 421.799 46.5709   5
  -1  -4 -22 375.292 42.4624   4
   1   4 -22 339.005 45.8454   2
  -1  -4 -22 447.496 47.8431   3
   1   4 -22 329.454 44.0841   3
   1  -4  22 330.007 45.1033   6
  -1   4  22 326.648 41.1848   6
   1   4 -20 5.24677 11.4814   2
  -1   4  20-3.46743 16.7953   6
   1  -4  20-5.33776 10.4475   6
   1   4 -20 5.58335 10.2225   3
  -1  -4 -20 3.82430 10.5857   4
   1   4 -18 35.9782 15.1419   2
   1  -4  18 21.6632 16.0703   6
  -1   4  18 22.9861 12.9436   6
   1   4 -18 7.48249 13.8968   3
  -1  -4 -18 28.6808 10.8630   3
  -1   4  18-6.49847 13.6913   5
  -1  -4 -18 48.3518 16.2634   4
   1  -4  16 327.117 57.3692   1
   1  -4  16 493.467 58.4844   6
  -1   4  16 571.043 52.2151   6
   1  -4  16 472.695 49.7362   5
   1   4 -16 404.148 61.3522   2
  -1  -4 -16 597.247 59.8293   4
  -1  -4 -16 545.101 55.1965   3
  -1  -4 -16 522.417 59.7200   1
   1  -4  14 189.059 31.3829   1
   1   4 -14 258.214 38.0754   1
   1  -4  14 217.195 30.6757   6
  -1   4  14 157.289 23.7780   6
   1  -4  14 207.641 24.2253   5
   1   4 -14 265.410 41.0501   2
   1  -4  14 196.337 33.4091   2
  -1   4  14 201.815 30.9447   1
  -1  -4 -14 135.625 27.6892   1
  -1  -4 -14 198.799 26.9297   3
   1   4 -14 285.026 41.1114   3
  -1   4  12 460.321 45.7249   1
   1   4 -12 424.548 46.7019   1
   1   4 -12 420.904 48.4312   1
   1  -4  12 455.983 45.8064   1
   1   4 -12 256.704 55.1378   2
  -1   4  12 246.677 41.0913   1
  -1  -4 -12 375.830 42.5075   1
   1  -4  12 375.794 47.3213   1
  -1   4  12 388.056 40.9130   6
   1  -4  12 405.396 47.2139   6
  -1  -4 -12 248.445 45.6449   4
  -1   4  12 329.478 48.8692   5
  -1  -4 -12 366.212 43.4741   3
   1  -4  12 469.599 56.1893   2
   1   4 -12 417.664 53.6277   3
  -1  -4 -10 568.953 57.0296   1
   1  -4  10 595.522 58.5696   1
   1   4 -10 686.656 65.7007   1
  -1   4  10 555.428 55.5664   1
  -1  -4 -10 443.832 55.2214   1
  -1   4  10 368.277 53.6778   1
   1  -4  10 501.456 57.2491   1
   1  -4  10 531.031 59.5100   6
  -1   4  10 537.050 54.4857   6
   1  -4  10 534.626 53.6149   5
  -1   4  10 636.037 64.7187   5
   1  -4  10 398.175 65.3115   2
  -1  -4 -10 359.920 59.5613   4
  -1  -4 -10 535.628 57.6901   3
   1   4 -10 618.316 65.0098   3
   1   4  -8 56.0593 15.3920   1
   1  -4   8 48.2913 12.5116   1
  -1  -4  -8 59.5016 12.3552   1
  -1   4   8 73.8853 12.1299   1
   1   4  -8 73.4782 32.5498   2
  -1   4   8 78.4191 11.9019   1
   1  -4   8 59.9404 12.7723   1
  -1  -4  -8 30.0523 9.95124   1
   1   4  -8 63.6115 14.5217   1
   1  -4   8 31.8038 13.5517   6
   1  -4   8 64.0947 12.0331   5
  -1   4   8 47.6379 13.1934   6
  -1  -4  -8 73.6698 22.2414   4
   1   4  -8 43.4643 7.63994   4
  -1  -4  -8 75.7174 15.6560   3
   1   4  -8 48.0050 6.73740   4
   1   4  -8 112.048 20.5653   3
   1   4  -6 1226.68 129.923   3
   1  -4   6 1475.18 150.482   2
   1  -4   6 1127.69 124.420   5
  -1  -4  -6 1326.75 129.911   5
  -1   4   6 1305.71 130.469   5
   1   4  -6 1041.92 151.531   2
  -1  -4  -6 1547.04 136.088   4
   1   4  -6 1297.58 123.375   4
   1   4  -6 1614.09 131.548   1
  -1  -4  -6 1137.43 124.377   1
   1  -4   6 1339.70 126.284   1
  -1   4   6 1404.36 121.710   1
   1  -4   6 1222.78 124.501   1
  -1  -4  -6 1322.96 123.806   1
  -1   4   6 1253.93 122.456   1
   1  -4   4 436.070 47.7576   1
  -1  -4  -4 483.556 47.1420   1
  -1   4   4 417.307 54.0109   6
   1  -4   4 500.628 57.3881   6
  -1   4   4 436.207 54.2610   5
  -1  -4  -4 492.517 56.2543   5
   1  -4   4 503.089 77.1650   2
  -1  -4  -4 491.059 56.7945   4
   1  -4   4 497.825 47.7892   1
   1   4  -4 616.616 51.9947   1
   1   4  -4 647.196 86.2141   2
   1   4  -4 463.703 50.7137   1
  -1  -4  -4 441.373 48.1200   1
   1   4  -4 476.187 54.3813   3
  -1  -4  -2 210.756 22.2051   1
   1  -4   2 184.993 30.0351   6
  -1  -4  -2 210.547 30.8407   5
   1  -4   2 187.068 42.9960   2
  -1  -4  -2 142.741 27.2323   4
   1   4  -2 219.747 23.4479   1
  -1  -4  -2 229.037 23.0457   1
   1   4  -2 158.997 28.2509   3
  -1  -4   0 1909.63 175.782   1
  -1  -4   0 1860.70 185.819   6
   1  -4   0 1774.93 183.213   6
  -1  -4   0 2067.74 186.380   5
   1   4   0 2246.87 201.338   2
  -1  -4   0 1950.17 181.472   4
   1  -4   0 1543.30 185.393   3
   1   4   0 1984.43 176.453   1
  -1  -4   0 1853.54 175.285   1
  -1  -4   2 168.808 20.9355   1
  -1  -4   2 193.664 30.0423   6
   1  -4  -2 163.510 44.8022   2
   1   4   2 178.888 33.8983   2
  -1  -4   2 237.103 26.3862   4
  -1   4  -2 194.014 31.2536   4
   1  -4  -2 137.936 28.6187   3
   1   4   2 151.222 19.8700   1
  -1  -4   2 210.809 21.2124   1
   1   4   4 491.182 48.6827   1
  -1  -4   4 437.052 49.7710   1
   1   4   4 536.382 49.2492   1
   1   4   4 393.693 56.2906   6
  -1  -4   4 484.510 58.8341   6
  -1  -4   4 555.347 58.0268   5
   1   4   4 442.630 57.3733   2
   1  -4  -4 448.104 72.6186   2
  -1  -4   4 507.458 50.7987   4
   1  -4  -4 495.454 55.7559   4
  -1   4  -4 439.836 55.5073   4
  -1   4  -4 465.685 57.9797   3
  -1   4  -6 1201.03 119.676   1
  -1   4  -6 1276.79 124.175   1
   1   4   6 1448.46 122.229   1
   1  -4  -6 1131.55 117.370   1
   1  -4  -6 1301.26 118.050   1
  -1  -4   6 1339.48 121.235   1
   1   4   6 1212.97 119.786   1
   1   4   6 1448.50 129.413   6
  -1  -4   6 1410.98 131.320   6
  -1  -4   6 1218.66 125.976   5
   1   4   6 1109.90 124.902   2
   1  -4  -6 1380.86 127.907   4
   1  -4  -6 1372.06 129.998   3
  -1   4  -6 1202.37 125.353   4
  -1   4  -6 1146.88 127.165   3
   1  -4  -6 1593.37 143.548   2
   1   4   8 48.0124 10.5981   1
  -1  -4   8 90.0509 19.3386   1
   1  -4  -8 34.4249 8.65282   1
   1  -4  -8 46.5448 14.7232   3
  -1   4  -8 64.1190 16.7610   3
   1   4   8 40.0266 14.9520   6
  -1  -4   8 50.5632 13.6456   5
   1   4   8 57.7077 15.5782   2
   1  -4  -8 80.3275 22.6563   2
   1  -4  -8 65.6273 18.4915   4
  -1   4  -8 68.9757 15.5768   4
   1  -4  -8 74.8676 13.2403   1
  -1   4  -8 68.5476 11.3135   1
   1   4   8 68.4800 17.3095   1
  -1  -4   8 52.7965 11.7530   1
  -1  -4  10 539.538 56.6531   1
   1   4  10 626.428 65.2794   1
   1  -4 -10 415.117 57.2876   1
   1  -4 -10 539.382 54.4506   1
  -1   4 -10 615.671 58.9014   1
   1   4  10 514.999 54.6202   1
  -1  -4  10 482.744 63.0036   1
  -1  -4  10 580.867 62.4767   6
   1   4  10 545.362 59.1099   6
  -1  -4  10 597.122 60.5463   5
  -1   4 -10 500.800 56.5358   4
   1  -4 -10 523.765 63.2763   4
   1  -4 -10 484.444 61.3061   3
   1  -4 -10 450.501 57.1729   2
   1   4  10 575.267 53.5790   2
  -1   4 -10 566.615 61.7557   3
  -1  -4  12 356.833 42.2913   1
   1  -4 -12 378.807 40.9261   1
   1   4  12 436.780 49.2102   1
  -1   4 -12 478.777 46.3033   1
  -1   4 -12 386.931 49.8072   1
  -1  -4  12 423.430 49.0158   1
   1   4  12 387.380 40.7061   1
   1   4  12 396.509 43.1909   6
  -1  -4  12 390.848 45.8332   6
  -1  -4  12 377.601 44.7162   5
   1   4  12 302.574 36.2745   2
   1  -4 -12 456.697 51.0736   4
   1  -4 -12 378.111 45.9272   3
  -1   4 -12 325.001 44.5639   3
   1   4  14 203.171 26.3342   6
  -1  -4  14 192.890 28.0187   5
  -1  -4  14 245.626 33.3686   1
  -1   4 -14 222.165 34.1101   1
  -1   4 -14 180.380 23.3121   4
   1  -4 -14 164.722 28.4609   3
   1  -4 -14 248.611 32.6859   1
   1   4  14 235.816 33.5593   1
   1  -4 -16 497.910 58.4239   1
   1   4  16 526.080 53.7153   5
  -1  -4  16 559.588 56.0990   5
  -1  -4  16 571.924 56.5982   6
   1   4  16 478.211 50.3298   6
   1  -4 -16 300.103 53.1461   4
  -1   4 -16 448.682 47.8396   4
   1  -4 -16 438.384 54.1800   3
  -1   4 -16 426.292 55.4958   3
   1   4  18 31.0718 13.0691   5
   1  -4 -18 10.5275 11.1389   4
  -1  -4  18 18.3929 11.6741   6
   1   4  18 30.0230 11.1607   6
  -1  -4  18 38.8333 13.5262   5
  -1   4 -18 17.9712 15.1008   3
   1  -4 -18 9.47080 11.0807   3
   1   4  20-4.32903 10.8318   5
   1  -4 -20 4.67702 10.2672   4
   1   4  20 7.56444 8.93475   6
  -1  -4  20 14.0951 11.2921   6
   1  -4 -20 30.4426 13.1620   3
  -1   4 -20 12.2544 14.7098   3
  -1  -4  22 307.467 41.8785   5
   1   4  22 398.644 40.1240   6
  -1  -4  22 277.095 41.7513   6
   1  -4 -22 371.032 42.8227   4
   1  -4 -22 358.080 44.0418   3
  -1   4 -22 269.244 44.9436   3
   1   4  24 77.7426 16.5382   6
   1  -4 -24 126.926 18.9587   4
   1   4  24 30.1003 14.5792   5
  -1  -4  24 67.5623 16.7126   5
  -1   4 -24 109.071 22.8224   2
  -1   4 -24 53.5133 16.6119   3
   1  -4 -24 78.0457 18.8153   3
   1   4  26 8.57337 8.82483   6
  -1  -4  26 7.65903 8.98996   6
  -1   4 -26 28.1878 11.4188   2
   1  -4 -26 19.9630 11.0832   3
  -1   4 -26 34.5508 11.7277   3
   1  -4 -26 33.8367 10.8093   4
   1   4  26 8.40468 9.82802   5
  -1   4 -28 105.107 20.1780   2
   1   4  28 109.832 16.5891   6
   1  -4 -28 89.8540 18.7951   3
   1  -4 -28 140.275 18.2596   4
   1   4  28 86.6452 17.4150   5
   1   5 -27 10973.6 1005.32   2
  -1   5  25 6314.30 529.316   5
  -1  -5 -25 5996.74 525.861   4
   1   5 -25 5700.19 528.872   2
   1   5 -25 5487.77 527.093   3
   1  -5  25 4928.33 528.119   6
   1  -5  23 176.078 31.2366   6
  -1  -5 -23 295.734 32.2077   4
   1   5 -23 233.373 33.0465   2
  -1  -5 -23 330.287 36.2905   3
   1   5 -23 227.754 33.2355   3
   1   5 -21 149.681 27.5338   2
   1  -5  21 189.525 27.9238   6
   1   5 -21 186.358 30.8760   3
  -1  -5 -21 166.498 26.3795   3
  -1  -5 -21 217.443 26.4172   4
  -1   5  21 171.706 29.1034   5
  -1   5  19 9733.58 784.773   6
   1  -5  19 10405.0 792.138   6
  -1   5  19 7318.39 790.982   5
  -1  -5 -19 9138.04 787.959   3
  -1   5  17 15946.5 1393.01   6
   1  -5  17 17620.2 1400.99   6
  -1  -5 -17 16745.6 1400.09   4
   1   5 -17 17464.9 1405.18   2
  -1  -5 -17 16317.6 1397.16   3
   1   5 -17 12642.4 1402.60   3
  -1   5  15 31042.4 3121.70   5
  -1  -5 -15 29879.3 3118.01   4
   1   5 -15 37160.1 3128.60   2
   1  -5  15 36609.2 3118.67   6
  -1   5  15 35369.6 3111.88   6
   1   5 -15 35379.8 3125.49   3
   1  -5  13 154.447 22.8637   1
   1  -5  13 161.382 23.1169   6
   1  -5  13 172.035 19.2766   5
   1   5 -13 96.5844 29.7878   2
  -1   5  13 155.716 27.2477   5
  -1  -5 -13 52.2022 19.9243   4
  -1  -5 -13 167.208 22.8235   3
  -1  -5 -13 137.608 19.7795   1
  -1   5  13 85.1044 19.4512   1
  -1  -5 -11 595.819 63.9007   1
   1   5 -11 611.064 66.3674   1
  -1   5  11 604.915 62.7205   1
   1  -5  11 644.569 66.1938   1
  -1   5  11 663.484 64.7404   6
  -1   5  11 749.810 72.7074   5
   1  -5  11 676.132 64.4482   5
   1   5 -11 886.180 92.8748   2
  -1  -5 -11 510.104 69.9979   4
  -1  -5 -11 620.032 67.0063   3
   1  -5  11 657.609 79.8871   2
  -1  -5  -9 9971.99 931.133   1
   1   5  -9 10771.3 934.581   1
   1  -5   9 10019.7 931.794   1
  -1   5   9 11515.3 929.933   1
  -1   5   9 9324.75 927.678   1
   1  -5   9 11464.5 939.163   6
  -1   5   9 9932.58 933.515   6
   1  -5   9 10439.6 932.543   5
  -1   5   9 10118.7 938.471   5
  -1  -5  -9 10744.8 936.075   3
   1   5  -9 10637.2 939.699   3
  -1  -5  -7 3464.06 582.130   1
   1  -5   7 6046.73 583.316   1
   1   5  -7 11053.8 598.150   1
  -1  -5  -7 7136.06 583.797   1
   1   5  -7 8188.51 589.277   1
   1  -5   7 6757.40 584.404   1
   1  -5   7 7291.00 594.573   6
  -1   5   7 7024.36 590.751   6
   1  -5   7 7117.63 587.399   5
  -1  -5  -7 6782.39 590.996   5
  -1   5   7 6477.71 591.650   5
   1   5  -7 7229.72 625.023   2
  -1  -5  -7 8676.72 596.859   4
   1   5  -7 6282.03 585.140   4
  -1  -5  -7 6797.36 590.310   3
   1   5  -7 6395.12 591.760   3
   1  -5   7 8638.14 616.384   2
   1   5  -5 108371. 9645.11   1
  -1  -5  -5 100110. 9641.79   1
  -1  -5  -5 109832. 9641.57   1
   1   5  -5 118175. 9651.32   1
   1  -5   5 100779. 9641.87   1
   1  -5   5 102928. 9642.10   1
   1  -5   5 94574.6 9652.89   6
  -1   5   5 115567. 9651.62   6
   1  -5   5 106673. 9647.48   5
  -1  -5  -5 112320. 9650.68   5
  -1   5   5 113927. 9650.71   5
   1   5  -5 123504. 9686.91   2
  -1  -5  -5 115880. 9652.37   4
  -1  -5  -5 121166. 9651.09   3
   1  -5   5 113644. 9676.03   2
   1   5  -5 107406. 9651.23   3
   1  -5   3 126.377 26.0771   6
  -1  -5  -3 158.969 27.7721   5
  -1   5   3 229.913 27.9327   5
  -1  -5  -3 202.399 28.2623   4
   1  -5   3 158.135 47.7963   2
   1   5  -3 155.600 19.5266   1
   1   5  -3 334.224 55.4694   2
   1   5  -3 166.886 27.1116   3
  -1  -5  -1 1097.09 109.657   4
   1  -5   1 1164.76 112.685   6
   1  -5   1 988.538 131.570   2
   1   5  -1 991.529 110.684   3
   1  -5  -1 1240.68 123.892   6
  -1  -5   1 998.833 124.049   6
  -1  -5   1 1270.51 124.784   5
   1   5   1 1311.37 133.701   2
  -1  -5   1 1414.84 122.851   4
  -1   5  -1 1286.80 128.116   4
   1   5   1 1267.40 124.989   3
   1  -5  -1 924.203 141.961   2
  -1  -5   3 223.966 21.3636   1
  -1  -5   3 177.549 22.7533   1
  -1  -5   3 185.343 33.1621   6
  -1  -5   3 191.530 28.8803   5
   1   5   3 206.762 31.9783   6
   1  -5  -3 165.254 43.5224   2
  -1  -5   3 145.146 24.3348   4
   1  -5  -3 200.199 31.1230   3
  -1   5  -3 172.209 31.2138   4
  -1   5  -3 204.943 31.5458   3
  -1   5  -5 93696.6 7653.41   1
  -1   5  -5 102684. 7653.32   1
   1   5   5 93458.7 7654.22   1
  -1  -5   5 98861.0 7660.20   1
  -1  -5   5 104791. 7656.24   1
  -1  -5   5 109814. 7669.11   6
   1   5   5 112238. 7667.01   6
  -1  -5   5 109739. 7665.25   5
   1   5   5 94023.8 7665.27   2
   1  -5  -5 103096. 7667.48   3
  -1   5  -5 98364.5 7664.41   4
   1  -5  -5 128597. 7685.30   2
  -1   5  -5 107209. 7667.45   3
  -1   5  -7 6511.39 644.116   1
  -1   5  -7 6888.38 643.627   1
   1   5   7 4987.83 645.198   1
  -1  -5   7 7209.40 645.120   1
   1   5   7 9006.15 644.877   1
  -1  -5   7 7746.53 650.477   1
  -1  -5   7 7090.55 653.529   6
   1   5   7 7203.98 652.327   6
  -1  -5   7 7200.98 650.948   5
   1   5   7 7057.13 651.526   2
   1  -5  -7 7216.66 651.671   4
   1  -5  -7 7169.18 654.204   3
  -1   5  -7 6939.63 650.232   4
  -1   5  -7 6057.08 650.894   3
   1  -5  -7 7854.06 658.148   2
   1  -5  -9 9732.92 925.456   1
   1   5   9 12668.5 934.662   1
  -1   5  -9 10538.4 930.142   1
   1  -5  -9 9410.03 925.219   1
  -1  -5   9 12312.8 935.993   1
   1   5   9 11813.4 935.295   6
   1   5   9 10123.9 932.746   2
   1  -5  -9 9661.74 934.728   4
   1  -5  -9 10633.4 936.091   3
  -1   5  -9 10020.4 934.754   3
   1   5  11 954.814 73.6543   1
  -1   5 -11 618.893 67.2006   1
  -1  -5  11 924.176 73.9744   1
  -1  -5  11 536.288 68.4694   6
   1   5  11 664.022 67.7681   6
  -1  -5  11 667.214 68.6470   5
   1   5  11 587.945 64.5428   2
   1  -5 -11 591.144 70.2236   4
  -1   5 -11 607.854 65.0432   4
   1  -5 -11 518.471 67.8204   3
  -1   5 -11 606.838 69.1865   3
  -1  -5  13 148.954 22.9391   5
   1  -5 -13 136.915 23.9064   3
  -1   5 -13 168.053 27.7074   3
   1   5  13 110.078 21.7628   5
   1  -5 -13 198.477 27.8440   4
  -1   5 -13 97.9826 18.3813   4
   1  -5 -13 162.777 21.5145   1
   1   5  13 221.459 26.6655   1
  -1  -5  15 37167.6 3230.20   6
   1  -5 -15 32710.1 3228.12   3
  -1  -5  15 36867.6 3228.37   5
   1   5  17 17836.7 1402.07   5
  -1  -5  17 17187.4 1403.49   5
   1   5  17 15655.0 1397.59   6
  -1  -5  17 14600.8 1402.94   6
  -1  -5  19 10539.2 891.605   5
   1   5  19 10938.6 891.016   5
   1   5  19 9315.32 884.949   6
  -1  -5  19 10206.3 891.871   6
   1  -5 -19 7472.02 889.464   4
   1  -5 -19 9700.21 890.525   3
  -1   5 -19 10609.0 894.899   3
  -1  -5  21 132.012 23.2890   6
   1   5  21 140.923 20.4372   6
   1   5  21 159.650 24.9962   5
   1  -5 -21 179.825 26.2568   4
  -1  -5  21 201.329 26.7835   5
  -1   5 -21 159.661 27.1509   2
  -1   5 -21 157.233 27.0811   3
   1  -5 -21 174.151 25.2860   3
   1   5  23 275.434 34.8706   5
   1  -5 -23 284.647 34.3425   4
   1   5  23 222.287 29.7319   6
  -1  -5  23 188.388 32.2563   6
  -1   5 -23 336.348 39.0357   2
  -1   5 -23 316.659 39.1413   3
   1  -5 -23 245.033 34.2975   3
  -1   5 -25 5598.00 430.521   2
   1  -5 -25 6691.68 426.709   4
   1  -5 -25 5325.77 429.094   3
  -1   5 -25 2838.36 423.222   3
  -1  -5  25 3300.45 422.717   6
   1   5  25 4477.74 421.738   6
   1  -5 -27 8439.18 763.112   3
   1   5  27 6748.05 757.220   6
  -1   6  22 392.843 49.3005   5
  -1  -6 -22 503.229 47.2989   4
   1   6 -22 445.484 48.3590   2
   1  -6  22 412.183 47.7560   6
  -1  -6 -20 17.0257 9.75239   4
  -1   6  20-5.11464 7.12975   5
   1   6 -20 8.57856 8.43818   2
   1  -6  20 12.3803 9.92866   6
   1   6 -20 5.45344 10.7073   3
   1   6 -18 6.42117 12.9020   3
  -1   6  18 5.68891 11.5107   5
   1   6 -18 34.5526 13.1092   2
   1  -6  16 427.577 45.1001   6
  -1  -6 -16 354.298 43.9589   4
   1   6 -16 381.694 49.3360   2
  -1  -6 -16 352.636 42.4421   3
   1   6 -16 310.808 48.3626   3
   1  -6  14 207.751 28.5176   6
  -1   6  14 217.896 24.3869   6
  -1   6  14 214.329 31.5251   5
  -1  -6 -14 167.449 28.0822   4
  -1  -6 -14 171.626 25.2345   3
   1   6 -14 201.278 32.1317   3
  -1  -6 -12 168.548 23.7354   1
   1  -6  12 266.659 32.3318   6
  -1   6  12 192.169 26.8168   6
   1   6 -12 404.360 49.4418   2
  -1   6  12 317.765 35.0544   5
  -1  -6 -12 219.240 32.4581   4
  -1  -6 -12 279.406 31.0480   3
   1   6 -12 274.881 35.7367   3
   1  -6  10 552.911 56.1695   6
  -1   6  10 507.929 52.3133   6
   1  -6  10 441.255 50.6830   5
  -1   6  10 594.095 56.8578   5
   1   6 -10 505.340 71.6519   2
  -1   6  10 428.706 54.6955   2
  -1  -6 -10 514.923 56.5571   4
  -1  -6 -10 429.268 52.8751   3
   1  -6  10 448.263 47.9965   1
   1   6  -8 256.277 25.7678   1
   1  -6   8 198.820 22.3741   1
   1  -6   8 208.302 30.6830   6
   1  -6   8 256.157 28.7576   5
   1   6  -8 215.793 49.2313   2
  -1  -6  -8 281.097 32.5384   4
  -1   6   8 240.873 30.3600   5
  -1  -6  -8 190.333 29.0515   3
   1   6  -8 254.509 33.0611   3
   1   6  -6 555.251 51.1918   1
  -1   6   6 493.332 57.8997   6
   1  -6   6 581.781 62.1661   6
   1   6  -6 641.078 83.8724   2
   1   6  -6 520.901 55.5073   4
   1   6  -6 448.998 58.0922   3
  -1  -6  -4 181.329 25.3120   5
  -1   6   4 192.479 27.1960   6
   1   6  -4 211.150 42.4534   2
  -1   6   4 158.394 25.8376   5
   1  -6   4 180.491 27.6102   6
   1   6  -4 240.179 28.5631   3
  -1   6   2 100.498 16.2829   5
  -1  -6  -2 41.7481 13.4867   4
  -1  -6  -2 52.5207 13.9092   5
   1   6  -2 88.9329 17.7429   3
  -1  -6   0 1266.28 130.830   4
  -1   6   0 1552.91 138.245   4
  -1  -6   0 1365.51 132.844   5
   1   6   2 39.2778 17.8320   2
  -1  -6   2 68.5232 13.9484   5
   1   6   2 59.1422 16.4564   6
  -1   6  -2 65.3047 16.7808   4
  -1   6  -2 59.3554 17.6362   3
   1   6   2 64.6144 16.1190   3
  -1  -6   4 189.788 25.8485   5
   1   6   4 184.941 27.5956   6
   1   6   4 156.753 28.1137   2
   1  -6  -4 206.610 28.8052   3
  -1   6  -4 175.916 27.1685   4
  -1  -6   4 224.684 30.4057   6
  -1  -6   6 524.702 59.4486   6
   1   6   6 491.356 56.8568   6
  -1  -6   6 482.981 55.8162   5
  -1   6  -6 539.652 57.1349   4
   1  -6  -6 622.858 60.9695   3
  -1   6  -6 477.839 57.4332   3
  -1   6  -8 249.290 23.7281   1
  -1  -6   8 233.774 25.8018   1
  -1  -6   8 240.024 30.6357   5
   1   6   8 262.713 32.2494   6
  -1  -6   8 264.596 33.5745   6
   1   6   8 209.854 31.3157   2
  -1   6  -8 239.418 31.0091   4
  -1   6  -8 154.996 29.4690   3
  -1   6 -10 490.934 47.7915   1
  -1  -6  10 460.007 52.2426   5
  -1  -6  10 507.654 55.2731   6
   1  -6 -10 514.645 54.4040   4
   1  -6 -10 437.262 53.6224   3
  -1   6 -10 465.408 53.9484   3
  -1  -6  12 272.226 31.0696   5
  -1  -6  12 220.519 30.9878   6
   1   6  12 263.947 29.7644   6
   1  -6 -12 226.291 31.4231   4
   1   6  12 221.479 29.1750   5
   1  -6 -12 208.573 30.4949   3
  -1   6 -12 225.828 30.8201   3
   1   6  14 218.361 26.6797   6
   1   6  14 228.238 27.7328   5
  -1  -6  14 200.159 27.9086   5
  -1  -6  14 250.777 30.0796   6
   1  -6 -14 180.779 28.9744   4
   1  -6 -14 172.319 27.3604   3
  -1   6 -14 206.130 28.5170   3
  -1  -6  16 337.525 44.7518   5
   1   6  16 402.809 44.0668   5
  -1  -6  16 481.782 47.5674   6
   1   6  16 393.759 41.9269   6
   1  -6 -16 298.835 44.3881   4
   1  -6 -16 407.004 45.3856   3
  -1   6 -16 412.111 46.5171   3
   1   6  18 34.6740 8.43864   6
   1  -6 -18 14.4197 6.54319   3
  -1   6 -18 16.3707 10.8515   3
   1   6  18 35.7807 11.0451   5
   1  -6 -18 8.28315 10.1995   4
  -1  -6  20 3.80193 7.93247   6
   1  -6 -20 29.2762 10.1601   3
  -1   6 -20 17.4430 9.57514   3
   1   6  20 3.40716 7.49792   5
   1  -6 -20-3.81371 12.1191   4
   1   6  22 440.022 49.9036   5
   1  -6 -22 457.652 48.9369   4
  -1  -6  22 491.979 50.4963   6
   1   6  22 420.891 44.9846   6
  -1   6 -22 370.882 49.9332   3
  -1   6 -22 463.861 52.3847   2
   1   6  24 87.9345 14.8457   6
   1  -6 -24 118.872 20.1672   3
   1   7 -19 2573.41 248.569   3
  -1   7  17 4453.52 550.225   5
   1   7 -17 8671.75 558.671   2
  -1  -7 -17 4451.26 546.674   4
   1   7 -17 6453.57 556.453   3
   1  -7  17 7715.88 551.965   6
  -1   7  15 14977.0 1518.55   5
   1   7 -15 23134.6 1529.32   2
   1  -7  15 18033.8 1516.15   6
   1   7 -15 19056.5 1523.87   3
  -1  -7 -15 13130.2 1514.42   4
  -1   7  13 314.845 40.5689   5
   1   7 -13 404.970 50.9148   2
   1  -7  13 258.248 37.2340   6
   1   7 -13 347.290 43.2370   3
  -1  -7 -13 355.582 39.6455   4
  -1   7  11 158.513 23.1176   6
   1   7 -11 238.377 42.5726   2
  -1  -7 -11 245.786 27.9094   4
  -1   7  11 170.901 26.9422   5
   1  -7  11 149.067 24.3683   6
   1   7 -11 202.597 29.8688   3
  -1   7   9 4550.41 387.405   5
   1   7  -9 4819.21 410.674   2
  -1   7   9 3865.87 384.079   6
   1  -7   9 3914.20 386.018   6
   1   7  -9 4229.41 388.477   3
  -1   7   7 2842.18 270.451   5
   1   7  -7 2784.29 291.890   2
  -1   7   7 2540.68 273.198   2
  -1  -7  -7 2992.75 270.361   4
  -1   7   7 2961.12 270.332   6
   1   7  -7 2905.68 271.591   3
  -1  -7  -5 45592.9 3990.31   4
  -1   7   5 42479.2 3990.37   6
   1  -7   5 44981.9 3992.07   6
  -1   7   5 39352.9 3990.25   5
   1  -7   3 164.495 25.6392   6
  -1  -7  -3 205.255 24.8050   5
   1   7  -3 250.971 39.3848   2
  -1   7   3 200.180 26.1709   5
  -1  -7  -3 223.613 25.8384   4
  -1   7   3 153.162 26.8142   4
   1   7  -3 128.411 24.9970   3
  -1  -7  -1 652.095 66.0060   5
   1   7  -1 689.603 76.4184   2
  -1   7   1 594.995 69.7890   4
  -1   7   1 601.779 68.8252   3
   1   7  -1 696.793 68.6895   3
  -1  -7   1 554.243 62.9872   5
   1   7   1 709.684 72.4186   2
  -1   7  -1 752.406 66.0948   5
   1   7   1 532.777 65.2126   6
   1   7   1 595.210 64.7310   3
  -1   7  -1 634.516 67.4240   3
  -1  -7   3 190.227 25.5611   5
   1   7   3 168.191 25.8722   6
  -1   7  -3 188.797 27.5780   4
  -1   7  -3 214.897 28.7229   3
   1   7   3 175.436 25.8351   3
  -1  -7   5 43201.0 3809.07   6
  -1  -7   5 43478.5 3806.30   5
  -1   7  -5 38213.2 3806.63   4
  -1   7  -5 42842.4 3808.54   3
   1   7   7 2784.58 254.790   6
   1   7   7 2509.47 255.912   2
   1  -7  -7 3068.33 257.777   3
  -1  -7   7 2623.78 253.581   5
  -1   7  -7 2582.27 255.120   3
  -1  -7   9 3999.47 380.110   5
   1  -7  -9 4568.54 384.463   3
  -1   7  -9 3929.76 381.646   3
  -1  -7   9 4029.72 382.928   6
   1   7   9 4125.23 380.395   6
   1   7  11 175.614 23.8786   6
  -1  -7  11 191.693 24.9345   5
   1   7  11 197.970 23.4371   5
   1  -7 -11 232.479 27.5544   3
  -1   7 -11 149.375 24.2018   3
  -1  -7  11 110.724 23.6270   6
  -1  -7  13 297.637 38.9851   5
  -1  -7  13 346.535 39.8482   6
   1   7  13 362.599 38.0034   6
  -1  -7  15 18302.6 1663.73   6
   1  -7 -15 18421.0 1664.64   4
   1   7  15 20222.2 1662.99   5
   1  -7 -15 15735.7 1662.78   3
  -1   7 -15 18733.0 1670.28   2
   1   7  17 8419.25 667.578   5
   1  -7 -17 5990.83 666.490   4
   1   7  17 7385.22 663.863   6
  -1  -7  17 7274.52 667.426   6
   1  -7 -17 7172.63 667.057   3
  -1   7 -17 7231.79 671.457   2
   1   7  19 4262.23 402.970   6
  -1   7 -19 4987.96 410.243   3
   1  -7 -19 4155.59 406.776   3
   1  -7 -21 84.3413 16.2972   3
   1  -8  14 244.259 29.8527   6
   1  -8  12 42.5522 11.9229   6
  -1   8  12 29.3868 11.8999   5
  -1  -8 -12 66.5833 13.1283   4
  -1  -8 -10 265.106 34.6667   4
   1   8 -10 259.577 46.5031   2
  -1   8  10 365.282 38.8060   5
   1  -8  10 316.901 36.9004   6
   1   8  -8 222.377 43.1756   2
   1  -8   8 214.529 28.7326   6
  -1   8   8 228.624 28.9690   5
  -1  -8  -8 208.869 26.6271   4
  -1  -8  -6 303.021 37.6304   4
  -1   8   6 402.116 43.6180   4
   1  -8   6 370.676 40.4246   6
  -1   8   4 60.1569 13.0697   6
  -1   8   4 56.6466 14.6114   5
  -1   8   4 50.4018 12.5465   3
  -1   8   4 75.5074 19.8848   2
  -1   8   2 138.080 23.1120   3
  -1   8   2 130.363 21.2120   6
   1   8  -2 133.085 27.8800   2
  -1   8   2 206.063 24.4169   5
  -1   8   2 139.130 23.4966   4
  -1   8   2 184.965 31.8423   2
  -1   8   0 871.345 80.5648   5
   1   8   0 786.926 79.9996   6
  -1   8   0 924.943 95.1825   2
  -1   8   0 705.124 80.4355   4
  -1   8   0 706.747 79.0788   3
  -1   8  -2 105.021 32.5631   2
   1   8   2 120.566 21.0715   2
  -1  -8   2 141.645 18.9059   5
   1   8   2 151.368 21.2247   6
   1   8   4 50.5464 15.6275   2
  -1   8  -4 24.0380 22.9278   2
  -1  -8   4 77.0833 12.4681   5
   1   8   4 70.2026 12.9824   6
  -1   8  -4 74.4583 14.7367   3
  -1  -8   6 425.055 42.2300   5
  -1   8  -6 496.932 66.2927   2
  -1   8  -6 360.642 43.4736   3
   1   8   6 366.469 42.2956   6
  -1  -8   8 265.239 27.0883   5
  -1  -8   8 180.823 26.1730   6
   1   8   8 241.773 25.9279   6
   1   8   8 182.607 23.4083   5
  -1   8  -8 152.083 25.0486   3
   1   8  10 249.922 30.2009   5
  -1  -8  10 297.881 33.0958   6
  -1   8 -10 261.348 32.7013   3
  -1  -8  12 78.4984 14.2239   6
   1   8  12 77.1199 12.4236   5
   1  -8 -12 58.3567 13.7995   3
   1   8  12 68.7131 12.2659   6
  -1   8 -12 76.5975 14.2055   3
  -1   8 -14 277.917 32.0610   3
   1   8  14 249.946 29.1811   6
   1   8  16 293.366 31.4160   6
  -1   9   7 1263.21 124.357   5
  -1   9   5 18575.5 1695.87   4
   1   9  -3 30.6483 13.5137   2
   1   9  -1 284.642 37.0619   2
  -1   9  -1 409.100 53.0887   2
  -1   9  -3 52.5096 11.4441   3
  -1   9  -3 76.7824 24.2785   2
  -1   9  -5 15550.8 1418.26   3
  -1   9  -7 1071.66 104.590   3
   2   0   0 844970. 74764.5   1
  -2   0   0 785155. 74753.0   6
   2   0   0 832842. 74751.9   6
  -2   0   0 837830. 74755.7   5
   2   0   0 793915. 74754.7   5
   2   0   0 872823. 74761.1   2
  -2   0   0 831644. 74761.5   4
  -2   0   0 811000. 74752.7   3
   2   0   0 834801. 74760.2   4
   2   0   0 820502. 74754.8   3
   2   0   0 811490. 74762.1   1
  -2   0   0 863361. 74763.4   1
  -2   0   2 4287.94 425.857   1
   2   0  -2 3385.07 420.387   1
   2   0   2 3815.25 421.629   1
  -2   0  -2 4256.33 424.696   1
   2   0   2 4379.59 415.884   6
   2   0  -2 4548.18 416.647   6
   2   0  -2 4610.56 420.056   5
   2   0   2 4943.52 418.188   5
  -2   0   2 4804.64 423.369   5
   2   0  -2 4668.32 426.366   2
   2   0   2 4780.19 423.100   2
  -2   0  -2 4721.31 425.388   4
   2   0  -2 4262.11 422.571   4
   2   0  -2 4619.66 419.650   3
  -2   0  -2 4427.78 416.592   3
  -2   0   2 5039.34 427.433   4
  -2   0   2 4642.96 416.568   3
  -2   0   2 4909.91 426.038   1
  -2   0  -2 4347.04 426.195   1
  -2   0  -4 3714.50 333.038   1
   2   0   4 3652.20 332.135   1
  -2   0   4 3273.32 328.279   1
   2   0   4 3712.45 331.519   1
  -2   0   4 3460.64 330.184   1
  -2   0  -4 3555.86 329.350   1
  -2   0   4 3416.60 319.998   6
   2   0   4 3556.21 322.360   6
   2   0  -4 3387.33 318.096   6
  -2   0   4 3160.36 327.941   5
   2   0   4 3303.24 320.469   5
  -2   0  -4 3373.68 321.083   5
   2   0  -4 3744.17 334.939   2
   2   0   4 3971.10 327.536   2
  -2   0  -4 3530.19 328.585   4
  -2   0   4 3489.64 330.307   4
   2   0  -4 3361.64 324.662   3
  -2   0   4 3516.62 321.762   3
   2   0  -4 3434.51 328.056   4
  -2   0  -4 2827.41 322.833   3
  -2   0   6 21204.6 2031.46   1
   2   0  -6 23135.7 2032.06   1
   2   0  -6 23224.5 2030.45   1
   2   0   6 25045.2 2033.53   1
  -2   0  -6 20038.3 2027.91   1
   2   0   6 22659.9 2031.91   1
   2   0   6 24604.8 2024.92   6
  -2   0   6 22537.0 2021.94   6
   2   0  -6 22536.8 2019.27   6
  -2   0   6 22391.4 2032.98   5
   2   0   6 21429.5 2021.04   5
   2   0  -6 22251.4 2035.13   2
  -2   0   6 22142.9 2022.31   4
  -2   0  -6 22031.6 2028.25   4
  -2   0   6 20067.1 2028.43   4
   2   0  -6 20797.3 2025.88   3
   2   0   6 22139.2 2025.84   2
  -2   0  -6 21747.3 2027.03   3
  -2   0  -8 11055.7 1140.11   1
  -2   0   8 11314.8 1138.38   1
  -2   0   8 13511.3 1138.01   1
   2   0  -8 12681.0 1139.07   1
   2   0  -8 13215.7 1138.71   1
   2   0   8 12375.6 1138.84   1
   2   0   8 12573.2 1139.58   1
  -2   0  -8 12502.6 1138.25   1
   2   0   8 13766.1 1135.04   6
  -2   0   8 11863.2 1129.51   6
   2   0  -8 12987.2 1127.80   6
  -2   0   8 14668.8 1147.00   5
  -2   0  -8 12038.7 1129.53   5
   2   0   8 11540.7 1129.10   5
   2   0  -8 13764.9 1146.34   2
  -2   0  -8 11517.1 1134.83   4
  -2   0   8 10504.6 1135.45   4
   2   0  -8 12834.1 1137.26   3
   2   0   8 12282.5 1132.91   2
  -2   0  10 290345. 27608.9   1
  -2   0  10 313224. 27605.1   1
  -2   0 -10 282613. 27609.7   1
   2   0 -10 326255. 27606.7   1
   2   0 -10 348150. 27610.7   1
   2   0  10 329576. 27608.8   1
   2   0  10 261405. 27607.6   1
  -2   0  10 312349. 27600.0   6
   2   0  10 318758. 27605.4   6
   2   0  10 280813. 27597.7   5
  -2   0  10 335055. 27615.2   5
   2   0 -10 279956. 27611.7   2
  -2   0 -10 308049. 27603.9   4
   2   0 -10 290027. 27606.5   3
   2   0  10 310868. 27600.6   2
  -2   0  12 34276.6 3320.07   1
  -2   0 -12 40768.9 3325.40   1
  -2   0  12 37720.5 3316.69   1
   2   0 -12 41260.3 3320.60   1
   2   0 -12 40055.5 3323.41   1
   2   0  12 38633.6 3321.95   1
  -2   0 -12 37282.7 3317.78   1
   2   0  12 27773.1 3315.33   6
  -2   0  12 39999.5 3315.20   6
   2   0  12 38144.5 3312.51   5
  -2   0  12 33647.6 3324.09   5
   2   0 -12 32116.1 3322.43   2
  -2   0 -12 32436.6 3314.55   4
   2   0 -12 35518.7 3320.21   3
   2   0  12 39779.6 3313.52   2
  -2   0 -12 32121.6 3326.46   3
   2   0  14 31130.3 2587.86   1
  -2   0  14 32086.7 2592.19   1
   2   0 -14 33370.0 2588.94   1
  -2   0  14 31869.3 2585.19   1
  -2   0 -14 33485.2 2587.76   1
   2   0  14 21276.9 2582.66   6
  -2   0  14 32348.1 2585.10   6
   2   0  14 27303.0 2583.16   5
  -2   0  14 24345.0 2589.15   5
   2   0 -14 21209.8 2586.95   2
  -2   0 -14 30207.2 2584.71   4
   2   0 -14 25542.1 2586.39   3
  -2   0 -14 21002.0 2590.01   3
   2   0  14 30318.5 2580.12   2
   2   0 -16 5367.21 467.389   1
  -2   0  16 4885.70 464.886   1
   2   0 -16 6312.39 468.565   1
   2   0  16 5684.69 463.526   1
  -2   0 -16 5635.58 471.958   1
  -2   0  16 5167.67 459.298   1
  -2   0 -16 5227.88 461.797   1
   2   0  16 4900.88 465.217   1
   2   0  16 5629.97 459.166   6
  -2   0  16 5321.77 465.593   5
   2   0  16 3127.40 455.144   5
   2   0 -16 4762.63 463.193   2
   2   0 -16 5370.10 459.214   4
  -2   0 -16 5059.11 459.268   4
   2   0 -16 3312.94 456.206   3
  -2   0 -16 3708.87 461.511   3
   2   0  16 4995.87 454.621   2
   2   0 -18 1050.40 113.783   1
   2   0 -18 1115.76 114.599   1
   2   0  18 970.947 112.042   1
  -2   0  18 932.065 111.267   1
  -2   0 -18 1016.18 116.410   1
   2   0  18 781.445 110.165   1
  -2   0  18 1036.13 107.812   1
  -2   0 -18 995.052 110.475   1
  -2   0  18 747.636 102.737   6
   2   0  18 1110.96 103.649   6
  -2   0  18 1328.13 114.078   5
   2   0  18 1108.56 106.842   5
   2   0 -18 1214.20 111.807   2
   2   0 -18 801.907 103.611   4
  -2   0 -18 761.838 104.446   4
   2   0 -18 1360.83 112.208   3
  -2   0 -18 932.946 108.473   3
   2   0  18 1055.47 106.548   2
   2   0  20 25201.9 3028.18   1
   2   0 -20 33241.6 3031.55   1
  -2   0 -20 27963.7 3030.17   1
  -2   0  20 20386.2 3021.70   1
  -2   0  20 28570.0 3022.16   1
  -2   0 -20 28268.8 3025.38   1
  -2   0  20 36596.9 3022.64   6
   2   0  20 37590.4 3018.38   6
   2   0  20 45088.6 3024.21   5
   2   0 -20 44409.9 3028.08   2
   2   0 -20 26077.1 3019.28   4
  -2   0 -20 36040.9 3023.48   4
   2   0 -20 43753.9 3027.35   3
  -2   0 -20 39562.7 3026.03   3
   2   0  20 27760.8 3020.18   2
  -2   0  22 28990.1 2928.88   1
  -2   0 -22 30448.3 2931.69   1
   2   0  22 31204.1 2936.12   1
  -2   0  22 35701.3 2929.28   6
   2   0  22 32432.9 2923.71   6
  -2   0  22 34590.3 2930.64   5
   2   0  22 31290.0 2926.36   5
   2   0 -22 34216.5 2929.29   2
   2   0 -22 30538.9 2927.92   4
  -2   0 -22 30894.7 2927.33   3
   2   0 -22 34762.3 2929.68   3
   2   0 -22 30994.8 2934.08   1
  -2   0 -22 32083.9 2939.40   1
   2   0  22 32857.6 2935.94   1
   2   0 -22 30891.0 2934.46   1
  -2   0  24 11578.1 1090.71   1
  -2   0  24 12601.3 1090.77   6
   2   0  24 11392.8 1085.98   6
   2   0  24 11029.3 1087.84   5
  -2   0  24 12076.6 1090.95   5
  -2   0 -24 13270.9 1089.63   4
   2   0 -24 12985.3 1090.78   4
   2   0 -24 12875.4 1097.44   1
  -2   0 -24 10399.0 1087.66   3
   2   0 -24 12319.4 1090.49   3
   2   0 -24 11884.0 1089.93   2
  -2   0 -26 122.204 20.1749   4
   2   0  26 94.5729 18.7485   5
  -2   0  26 96.8623 19.7709   5
   2   0 -26 182.001 22.7738   3
  -2   0 -26 101.014 19.1579   3
   2   0  26 175.493 20.4246   6
  -2   0 -28 1014.14 91.7685   4
  -2   0  28 866.821 92.4431   5
  -2   0  28 1025.48 93.2856   6
  -2   0 -28 844.282 91.1375   3
   2   0 -28 924.824 91.7682   3
  -2   0 -30 5485.52 472.554   4
  -2   0  30 4938.49 473.198   5
  -2   0 -30 4505.34 471.650   3
   2   0  30 5577.36 471.125   6
  -2   0  30 5107.69 472.815   6
  -2  -1 -31-2.25313 5.87450   3
  -2  -1 -31 21.1151 7.98307   4
   2  -1  29 38.3438 9.32647   6
  -2   1  29 18.7573 9.55384   6
   2   1 -29 29.7298 8.73840   3
  -2  -1 -29 51.9865 10.8320   3
  -2  -1 -29 29.6190 9.51004   4
  -2   1  29 14.8131 7.96238   5
  -2   1  27 93.4637 15.5799   6
   2  -1  27 75.1322 13.8133   6
  -2  -1 -27 67.9513 13.3319   3
   2   1 -27 56.8750 12.7576   3
  -2  -1 -27 96.2930 14.9996   4
  -2   1  27 79.7395 14.8753   5
   2   1 -25 86.8957 17.9723   2
   2  -1  25 44.0025 10.9467   6
  -2   1  25 59.9640 14.0052   6
   2   1 -25 30.5051 10.6420   3
  -2  -1 -25 50.9322 11.4641   3
  -2  -1 -25 62.5813 13.9290   4
  -2   1  25 51.6549 12.7703   5
   2  -1  23 426.739 45.7589   6
   2  -1  23 362.719 45.8293   5
  -2   1  23 399.174 48.6991   5
   2   1 -23 478.136 52.2523   2
  -2  -1 -23 444.355 47.6088   4
   2   1 -23 457.152 48.2416   3
   2  -1  23 324.786 49.8736   1
   2   1 -23 459.206 54.9790   1
   2   1 -21-8.68834 13.4566   1
  -2   1  21 4.09003 8.97019   1
   2  -1  21 7.80666 14.3046   1
   2   1 -21-5.15773 12.8820   2
   2  -1  21 8.80846 9.33011   6
  -2   1  21 3.43689 11.9062   6
   2  -1  21 13.0295 9.31306   5
  -2   1  21 4.61065 9.59028   5
  -2  -1 -21 11.1374 9.28197   4
   2   1 -21 19.3264 13.3866   1
   2  -1  21 28.3465 13.6027   1
  -2  -1 -21-9.61672 16.3107   1
  -2  -1 -21-3.68231 8.08035   3
   2   1 -21 7.91186 10.2600   3
   2   1 -19 36.6796 22.6443   1
  -2   1  19 54.4963 17.1228   1
  -2  -1 -19 74.2026 19.9371   1
   2  -1  19 64.9107 22.6097   1
   2   1 -19 53.7946 20.2983   2
   2  -1  19 32.6394 16.3791   2
   2  -1  19 127.800 19.1772   6
  -2   1  19 129.702 20.4436   6
  -2  -1 -19 127.892 20.5854   4
   2  -1  19 118.335 18.8285   5
   2   1 -19 67.9140 22.4971   1
   2  -1  19 76.4273 21.5134   1
  -2  -1 -19 96.5384 30.2936   1
  -2  -1 -19 65.0325 17.9729   3
   2  -1  17 319.248 50.1173   1
   2   1 -17 307.993 50.3652   1
  -2   1  17 259.290 40.7339   1
  -2  -1 -17 389.935 46.0055   1
  -2   1  17 322.564 40.5778   6
   2  -1  17 287.736 38.9134   5
   2  -1  17 301.242 43.0852   2
   2   1 -17 401.485 52.0322   2
  -2   1  17 288.285 44.3915   5
   2   1 -17 394.978 46.5542   3
  -2  -1 -17 364.542 45.0267   3
  -2  -1 -17 314.516 44.2705   4
  -2   1  17 386.136 51.4811   1
   2   1 -17 506.315 51.8214   1
   2  -1  17 235.562 43.9884   1
  -2  -1 -17 386.915 53.6301   1
  -2   1  15 73.2974 21.6668   1
   2  -1  15 42.3937 16.1472   1
  -2  -1 -15 143.384 29.7262   1
   2  -1  15 62.7543 17.8069   6
  -2   1  15 26.6932 15.5252   6
   2   1 -15 98.6254 28.9946   2
   2  -1  15 68.1285 16.5900   2
  -2   1  15 65.2051 15.5002   1
   2   1 -15 41.8953 20.8696   1
  -2   1  15 70.3343 20.8521   5
   2  -1  15 77.5808 15.9480   5
  -2  -1 -15 62.5231 19.6920   4
   2   1 -15 29.3681 15.7130   3
  -2  -1 -15 85.5642 21.9990   3
  -2  -1 -13 2774.91 250.694   1
  -2   1  13 2498.85 240.589   1
  -2   1  13 2507.56 246.720   1
   2   1 -13 2944.61 245.305   1
   2  -1  13 2362.60 242.040   1
  -2  -1 -13 2572.95 242.325   1
   2  -1  13 2649.84 249.211   1
   2  -1  13 2926.63 244.986   6
  -2   1  13 1952.70 237.229   6
   2  -1  13 3172.98 242.200   5
   2  -1  13 2527.87 234.970   5
   2   1 -13 2400.83 253.046   2
  -2  -1 -13 1724.72 240.887   4
  -2  -1 -13 3131.27 252.874   3
   2   1 -13 1941.61 243.168   3
   2  -1  13 2781.68 240.984   2
   2   1 -11 193.880 31.4385   1
   2  -1  11 215.432 34.1879   1
  -2   1  11 223.612 33.6325   1
  -2  -1 -11 216.974 31.4413   1
  -2   1  11 233.668 31.6170   1
   2  -1  11 150.499 31.3834   1
   2   1 -11 211.777 34.6196   1
   2  -1  11 301.975 37.4023   6
   2  -1  11 195.407 23.7343   5
   2  -1  11 229.926 31.7666   2
  -2   1  11 186.772 36.5253   5
  -2  -1 -11 152.381 31.4771   4
   2   1 -11 116.418 30.9138   3
  -2  -1 -11 258.569 40.5311   3
  -2  -1  -9 370.012 54.3165   1
  -2   1   9 497.321 52.0018   1
   2  -1   9 470.992 53.7729   1
   2   1  -9 428.415 52.1932   1
  -2  -1  -9 482.820 52.8720   1
   2  -1   9 409.006 54.2905   1
   2   1  -9 296.070 51.2906   1
   2  -1   9 620.067 63.4027   6
   2  -1   9 484.722 50.6078   5
  -2  -1  -9 403.532 48.1204   5
   2   1  -9 348.462 62.7214   2
  -2   1   9 403.608 60.2418   5
  -2  -1  -9 356.156 51.3929   4
  -2  -1  -9 387.421 60.6560   3
  -2   1   7 395.567 46.2842   1
  -2  -1  -7 296.665 47.9968   1
  -2   1   7 331.086 47.8772   1
   2   1  -7 386.875 48.1809   1
  -2  -1  -7 457.203 48.2849   1
   2  -1   7 368.323 49.9845   1
  -2   1   7 353.315 36.8502   6
   2  -1   7 577.078 62.8199   6
  -2  -1  -7 384.630 43.9245   5
   2  -1   7 302.420 35.2877   5
   2  -1   7 372.663 36.2177   5
   2   1  -7 394.583 58.9323   2
   2  -1   7 364.292 45.5345   2
  -2   1   7 309.239 52.0943   5
   2   1  -7 347.744 46.1836   3
  -2  -1  -7 350.537 47.0301   4
  -2  -1  -7 152.505 46.7828   3
   2   1  -5 1185.21 146.064   1
  -2   1   5 1710.97 149.565   1
   2   1  -5 1569.16 151.668   1
  -2  -1  -5 1418.59 151.190   1
   2  -1   5 1577.09 148.654   1
  -2  -1  -5 1583.68 148.404   1
  -2   1   5 1321.10 148.091   1
   2  -1   5 1333.25 149.073   1
   2  -1   5 2126.72 170.085   6
  -2   1   5 1393.88 152.494   5
   2  -1   5 1367.75 135.647   5
  -2  -1  -5 1462.45 144.531   5
   2   1  -5 1309.94 155.118   2
  -2  -1  -5 1348.91 145.536   2
  -2  -1  -5 1471.91 147.271   4
   2   1  -5 1412.98 141.983   4
   2   1  -5 1555.64 144.090   3
  -2   1   5 1540.23 154.134   4
   2  -1   5 1511.96 146.890   2
  -2  -1  -5 1911.07 153.586   3
  -2  -1  -3 3561.57 350.104   1
   2   1  -3 3772.10 348.778   1
   2   1  -3 3075.50 348.554   1
  -2  -1  -3 3798.01 348.216   1
   2  -1   3 3647.42 348.726   1
  -2   1   3 3331.35 347.545   1
   2   1  -3 3677.58 343.686   6
   2  -1   3 3445.38 356.503   6
   2  -1   3 3686.14 339.417   5
  -2   1   3 3479.99 347.821   5
  -2  -1  -3 3873.69 346.926   5
   2   1  -3 4462.12 360.867   2
  -2  -1  -3 3515.04 347.268   4
   2   1  -3 3750.05 341.405   3
  -2  -1  -3 3664.62 336.881   3
  -2   1   3 4086.30 356.362   4
   2   1  -3 3814.01 345.380   4
   2  -1   3 3893.91 348.899   2
  -2  -1  -3 3629.82 337.565   3
   2   1  -1 1140.12 116.283   1
   2  -1   1 1258.27 118.427   1
  -2  -1  -1 779.715 114.307   1
  -2   1   1 1031.49 114.811   1
  -2   1   1 1141.20 104.018   6
  -2  -1  -1 1212.42 116.607   5
   2  -1   1 1275.79 114.224   5
   2   1  -1 1266.31 123.678   2
   2   1  -1 1184.05 114.520   4
  -2  -1  -1 1128.06 113.397   4
   2   1  -1 1016.55 106.399   3
   2  -1   1 1218.11 118.406   3
  -2  -1  -1 1170.14 103.177   3
   2   1  -1 1058.56 117.465   1
  -2  -1  -1 628.036 111.701   1
  -2   1   1 1103.89 115.543   1
  -2   1  -1 1248.47 124.013   1
  -2  -1   1 1251.97 125.947   1
   2  -1  -1 1207.07 125.487   1
   2   1   1 1119.72 123.228   1
   2   1   1 1052.91 122.302   6
   2  -1  -1 1303.22 113.138   6
  -2   1  -1 1229.43 113.867   6
  -2  -1   1 1157.04 123.433   5
  -2   1  -1 1266.27 118.739   5
   2  -1  -1 1276.17 123.551   2
   2   1   1 1131.78 126.181   2
  -2  -1   1 1148.49 119.245   4
   2  -1  -1 1385.62 126.370   3
  -2  -1   1 1238.43 114.886   3
   2   1   1 1079.29 112.546   3
  -2   1  -1 1397.71 133.904   4
   2   1   1 1057.59 125.782   1
  -2   1  -1 1165.48 125.192   1
  -2  -1   1 963.619 123.549   1
  -2   1  -3 3849.15 358.095   1
   2   1   3 3623.91 357.278   1
  -2  -1   3 3608.41 358.654   1
   2   1   3 3978.08 358.298   6
  -2  -1   3 3853.25 356.216   6
  -2   1  -3 4198.95 352.171   6
  -2  -1   3 4032.37 359.441   5
  -2   1  -3 3773.73 347.375   5
   2   1   3 4008.36 358.862   2
   2  -1  -3 3584.30 355.475   2
  -2   1  -3 3787.07 362.915   4
   2  -1  -3 3479.13 358.737   3
  -2  -1   3 4559.98 360.341   3
   2  -1  -3 2798.15 354.049   1
   2   1   3 4097.70 362.442   1
  -2  -1   3 3877.09 358.975   1
   2  -1  -3 3579.28 357.865   1
   2   1   5 1344.03 143.522   1
   2  -1  -5 1517.97 141.821   1
  -2   1  -5 1323.91 143.742   1
   2  -1  -5 1537.80 140.689   1
  -2  -1   5 1353.05 142.089   1
  -2   1  -5 1434.84 141.845   1
   2   1   5 1491.69 138.501   6
  -2   1  -5 1252.04 127.484   5
   2  -1  -5 1422.66 139.392   2
   2   1   5 1688.08 140.873   2
  -2  -1   5 1375.39 134.304   4
  -2   1  -5 1103.49 141.312   4
   2  -1  -5 1542.73 142.621   3
  -2  -1   5 1258.91 146.894   3
  -2   1  -5 1482.48 143.367   3
   2   1   5 1405.62 131.990   3
  -2   1  -7 431.322 51.6156   1
   2  -1  -7 324.588 45.7972   1
  -2  -1   7 488.339 51.5036   1
   2  -1  -7 365.658 47.0596   1
   2   1   7 377.302 49.4013   1
  -2  -1   7 501.855 52.5735   1
  -2   1  -7 340.076 46.8944   1
   2   1   7 311.331 46.8888   1
  -2  -1   7 381.432 46.1290   6
   2  -1  -7 360.625 37.6706   6
   2   1   7 372.600 44.3844   6
   2   1   7 357.988 43.0410   2
  -2  -1   7 322.963 38.1426   4
  -2  -1   7 421.791 49.9091   5
  -2  -1   7 333.033 41.5735   4
  -2   1  -7 337.673 45.4426   4
   2  -1  -7 327.629 46.0637   3
  -2   1  -7 355.358 47.7014   3
   2   1   7 313.910 40.5931   3
  -2  -1   9 434.417 52.7995   1
   2   1   9 419.826 54.5935   1
   2  -1  -9 413.454 51.9466   1
   2  -1  -9 360.163 51.0188   1
  -2  -1   9 432.149 54.5343   1
  -2  -1   9 431.270 49.6704   6
   2  -1  -9 542.292 55.7515   2
  -2   1  -9 388.787 50.6387   1
  -2  -1   9 449.917 56.3817   5
   2  -1  -9 454.085 52.8625   3
  -2   1  -9 366.265 52.2090   3
   2   1   9 431.327 47.2035   2
   2   1  11 274.378 37.5452   1
  -2   1 -11 252.893 38.1381   1
  -2  -1  11 197.080 34.2073   1
  -2  -1  11 221.825 31.4721   6
   2   1  11 269.480 32.0829   6
   2  -1 -11 163.185 31.1877   2
  -2   1 -11 190.404 33.1437   1
  -2  -1  11 249.978 33.7370   1
   2   1  11 264.079 36.1363   1
   2  -1 -11 123.191 29.8876   1
   2  -1 -11 237.331 33.2571   4
  -2  -1  11 192.063 25.2674   4
  -2  -1  11 370.738 43.9714   5
  -2   1 -11 248.895 33.2508   4
  -2  -1  11 221.923 30.0797   4
  -2   1 -11 250.712 38.3245   3
   2  -1 -11 144.575 31.2390   3
  -2   1 -13 2866.89 256.018   1
   2   1  13 2823.01 253.170   1
  -2  -1  13 2449.02 250.528   1
   2  -1 -13 2449.83 249.016   1
   2  -1 -13 3158.09 254.788   1
  -2   1 -13 2409.13 248.408   1
   2   1  13 2714.07 251.417   1
   2   1  13 2838.73 246.374   6
  -2  -1  13 2619.18 246.374   6
  -2  -1  13 3304.21 260.483   5
   2   1  13 2387.19 243.111   5
   2  -1 -13 2260.18 246.994   4
  -2  -1  13 2378.02 239.231   4
  -2   1 -13 2235.31 243.855   4
  -2  -1  13 2630.68 244.510   4
   2  -1 -13 2854.78 252.727   3
   2   1  13 2578.29 240.748   2
  -2   1 -13 2748.19 255.365   3
  -2  -1  15 63.0051 19.0432   1
   2  -1 -15 45.4321 19.9292   1
   2   1  15 99.2527 22.8856   1
  -2   1 -15 54.0425 20.1279   1
   2   1  15 65.6651 18.8870   6
  -2  -1  15 74.9540 19.5150   6
   2   1  15 67.6261 13.0534   2
   2  -1 -15 35.3033 17.0259   2
   2  -1 -15 40.3931 17.1622   1
   2   1  15 52.3687 17.3453   1
  -2  -1  15 25.9952 13.7639   1
   2   1  15 61.2840 15.6484   5
   2  -1 -15 101.385 20.3441   4
  -2  -1  15 72.9049 23.1693   5
  -2   1 -15 75.5744 17.5170   4
   2  -1 -15 87.4506 19.5141   3
  -2   1 -15 42.1251 24.7362   3
  -2  -1  17 371.474 46.6982   1
   2   1  17 258.155 41.1049   6
  -2  -1  17 407.025 46.2381   6
   2   1  17 382.041 45.6108   5
   2  -1 -17 278.189 42.0312   2
   2  -1 -17 265.802 42.2545   4
  -2   1 -17 341.414 42.7078   4
  -2  -1  17 417.063 50.8301   1
  -2   1 -17 262.907 46.4627   1
   2   1  17 294.523 47.5571   1
   2  -1 -17 332.270 47.4440   3
   2   1  17 386.687 39.3844   2
  -2   1 -17 413.708 54.2808   3
  -2  -1  19 113.498 21.7609   6
   2   1  19 53.7377 13.6209   2
   2  -1 -19 98.1262 19.8027   2
   2  -1 -19 26.7036 16.5744   1
   2   1  19 58.7453 20.0356   1
  -2  -1  19 53.2071 18.9122   1
  -2   1 -19 70.9571 20.6323   1
  -2  -1  19 132.895 25.8137   5
   2  -1 -19 58.9911 17.7591   4
  -2   1 -19 57.4287 17.4117   4
  -2   1 -19 46.8807 19.0136   1
   2   1  19 79.1473 24.4008   1
  -2  -1  21 13.9997 11.8640   1
   2  -1 -21 21.8196 15.9145   1
   2   1  21 3.90858 11.7886   6
  -2  -1  21 5.13342 13.7569   6
   2  -1 -21 6.83801 11.8287   2
  -2  -1  21-6.48672 14.8864   5
   2  -1 -21 9.69586 12.0947   4
   2   1  21-6.00670 10.9965   5
  -2   1 -21-7.45943 15.4844   3
   2  -1 -21-6.05420 11.0834   3
  -2   1 -21-4.86459 11.6602   4
  -2  -1  21 5.91930 12.9520   1
  -2   1 -21-6.04489 11.8305   1
   2  -1 -21-6.18037 12.8293   1
   2   1  21-35.2681 15.4340   1
   2   1  23 351.619 50.2763   5
  -2  -1  23 444.782 53.7694   5
   2  -1 -23 455.981 50.9809   4
  -2   1 -23 406.590 48.9720   4
   2   1  23 445.858 47.7320   6
  -2  -1  23 408.970 51.0394   6
  -2   1 -23 361.705 51.6294   3
   2  -1 -23 540.685 54.9582   3
  -2  -1  23 413.596 55.0385   1
  -2   1 -23 430.143 56.8146   1
  -2  -1  25 32.8640 13.2992   5
  -2   1 -25 65.3000 13.4868   4
   2   1  25 66.3485 16.6167   5
   2  -1 -25 78.3638 15.5714   4
  -2   1 -25 63.3438 15.5749   3
   2  -1 -25 53.1290 14.0732   3
  -2  -1  25 57.0319 15.6093   6
  -2   1 -27 63.3435 13.6613   4
  -2  -1  27 55.6292 14.4110   5
   2  -1 -27 80.6602 15.6752   4
   2   1  27 62.4701 15.3404   5
  -2   1 -27 82.7204 15.3401   3
   2  -1 -27 63.5094 15.5510   3
   2   1  27 67.9075 13.3012   6
  -2  -1  27 94.6431 17.1561   6
  -2  -1  29 17.1921 9.31474   5
   2   1  29 16.2941 8.24357   5
   2  -1 -29 12.4565 8.45596   3
  -2   1 -29 5.55275 7.80424   3
   2   1  29 22.8750 8.50023   6
  -2  -1  31 7.73527 7.17082   6
  -2  -2 -30 4199.29 361.579   3
  -2  -2 -30 4110.52 360.170   4
  -2   2  30 3457.41 359.877   5
  -2   2  28 723.846 78.4052   5
  -2  -2 -28 860.744 78.3556   4
   2   2 -28 722.005 76.8539   3
   2  -2  28 829.090 77.5426   6
   2   2 -26 101.056 21.4547   2
  -2   2  26 116.739 17.7899   6
   2  -2  26 93.1858 17.2377   6
   2   2 -26 118.369 17.6843   3
  -2  -2 -26 136.131 21.2029   3
  -2  -2 -26 129.270 18.3623   4
  -2   2  26 160.200 20.2607   5
  -2   2  24 9152.50 968.913   5
  -2  -2 -24 10726.8 968.423   4
   2   2 -24 10238.7 972.064   2
  -2  -2 -24 12416.4 973.093   3
   2  -2  24 10747.7 968.448   6
  -2   2  24 10660.9 967.112   6
  -2   2  22 25193.9 2561.28   5
  -2  -2 -22 29398.0 2560.44   4
  -2   2  22 28171.9 2558.17   6
   2  -2  22 30516.3 2567.15   2
   2  -2  20 36565.6 3160.41   1
   2   2 -20 29491.4 3161.49   1
   2  -2  20 39683.9 3157.62   6
  -2   2  20 38426.5 3153.93   6
   2  -2  20 28016.5 3154.10   5
  -2   2  20 32710.9 3158.02   5
  -2  -2 -20 34160.9 3155.87   4
  -2  -2 -20 45206.8 3163.35   3
   2  -2  20 29528.1 3159.50   2
   2  -2  18 175.195 49.5627   1
   2   2 -18 376.375 58.7538   1
  -2   2  18 372.569 45.0119   1
   2  -2  18 393.990 46.0614   6
  -2   2  18 389.669 41.4139   6
   2  -2  18 364.690 42.9145   5
   2   2 -18 513.830 59.4950   2
  -2   2  18 317.511 45.6102   5
  -2  -2 -18 498.589 51.0857   3
   2   2 -18 433.347 47.2626   3
  -2   2  18 361.967 53.1724   1
   2   2 -18 270.720 44.9336   1
   2  -2  18 232.176 43.6488   1
  -2  -2 -18 352.558 54.7868   1
  -2  -2 -16 1432.75 134.846   1
  -2   2  16 1230.40 129.236   1
   2   2 -16 1237.96 124.394   1
   2  -2  16 1036.69 124.446   1
   2   2 -16 1514.03 138.042   1
  -2   2  16 924.624 117.932   1
  -2  -2 -16 1327.06 121.506   1
   2  -2  16 1187.99 130.257   1
   2  -2  16 1263.15 123.551   6
  -2   2  16 1395.24 117.272   6
   2  -2  16 1409.63 117.074   5
   2  -2  16 1062.27 113.221   5
   2   2 -16 1017.77 130.919   2
  -2  -2 -16 1049.92 113.370   2
  -2  -2 -16 1030.23 120.841   4
  -2  -2 -16 1235.87 124.539   3
   2   2 -16 1288.64 123.833   3
   2  -2  16 1282.58 124.426   2
  -2  -2 -14 34925.6 3123.16   1
   2  -2  14 31064.9 3115.81   1
   2   2 -14 37321.6 3117.04   1
   2   2 -14 37440.2 3126.35   1
  -2  -2 -14 33785.8 3113.82   1
   2  -2  14 34368.0 3122.93   1
   2  -2  14 35952.2 3119.17   6
  -2   2  14 36934.2 3110.71   6
  -2   2  14 38438.3 3124.98   5
   2  -2  14 33370.4 3106.85   5
   2  -2  14 31157.9 3105.96   5
  -2  -2 -14 37475.9 3112.48   2
   2   2 -14 37198.4 3134.85   2
  -2  -2 -14 34679.2 3118.77   4
   2   2 -14 35511.6 3120.17   3
   2  -2  14 33118.8 3116.53   2
  -2  -2 -12 37811.8 3489.74   1
   2   2 -12 42576.4 3485.84   1
  -2   2  12 39554.2 3489.54   1
   2   2 -12 39906.3 3491.01   1
   2  -2  12 36942.8 3483.92   1
  -2  -2 -12 38206.9 3483.21   1
  -2   2  12 38668.5 3481.51   1
   2  -2  12 38364.3 3490.01   1
   2  -2  12 28437.2 3484.89   6
  -2   2  12 41836.8 3479.05   6
  -2   2  12 48630.8 3502.33   5
  -2  -2 -12 33233.3 3482.70   2
   2   2 -12 41966.3 3509.39   2
  -2  -2 -12 32972.5 3488.13   4
  -2  -2 -12 38245.1 3484.89   3
   2   2 -12 42460.2 3492.40   3
   2  -2  12 37623.4 3484.34   2
  -2  -2 -10 291186. 25652.9   1
  -2   2  10 279437. 25644.9   1
  -2   2  10 265052. 25649.7   1
   2   2 -10 267214. 25650.9   1
   2  -2  10 280247. 25652.3   1
   2  -2  10 259581. 25651.3   6
  -2   2  10 305717. 25642.4   6
  -2   2  10 332321. 25668.4   5
  -2  -2 -10 237821. 25648.5   2
   2   2 -10 293854. 25673.3   2
   2   2 -10 315141. 25660.4   3
  -2  -2 -10 289830. 25646.2   3
   2  -2  10 280956. 25648.5   2
  -2   2   8 3690.50 378.131   1
  -2  -2  -8 3575.13 380.108   1
  -2   2   8 4268.25 375.073   1
   2   2  -8 3477.09 378.749   1
   2   2  -8 4264.36 377.616   1
   2  -2   8 4215.38 378.239   1
   2  -2   8 3709.51 379.468   1
  -2  -2  -8 4059.05 376.347   1
   2  -2   8 4768.10 383.670   6
  -2   2   8 4859.21 372.518   6
  -2   2   8 4953.99 401.924   5
  -2  -2  -8 3735.63 376.261   5
   2   2  -8 4119.78 402.508   2
  -2  -2  -8 2476.21 382.559   4
   2   2  -8 4477.17 390.654   3
  -2  -2  -8 3866.87 371.763   3
   2  -2   8 3887.32 378.693   2
   2   2  -6 1241.13 130.408   1
  -2   2   6 1519.27 126.443   1
   2   2  -6 1435.43 128.225   1
   2  -2   6 1271.61 126.588   1
  -2   2   6 1209.12 128.063   1
   2  -2   6 1184.74 128.242   1
  -2  -2  -6 1296.19 126.719   1
  -2   2   6 1356.44 118.668   6
  -2   2   6 1164.40 117.489   6
   2  -2   6 1481.97 130.264   6
  -2   2   6 1740.12 155.117   5
  -2  -2  -6 1294.68 127.170   5
  -2  -2  -6 1240.43 140.888   4
  -2  -2  -6 1303.68 119.153   3
   2   2  -6 1168.78 136.589   3
   2   2  -6 1193.70 119.837   4
   2  -2   6 1589.62 133.072   2
   2   2  -4 34733.1 3244.69   1
  -2  -2  -4 33645.9 3243.46   1
   2   2  -4 35118.2 3240.50   1
  -2   2   4 41318.8 3241.16   1
   2  -2   4 39393.6 3241.77   1
  -2  -2  -4 36971.7 3240.74   1
   2  -2   4 34722.9 3241.83   1
  -2   2   4 27834.9 3239.19   1
   2  -2   4 34983.0 3238.43   6
  -2  -2  -4 37245.6 3243.54   5
  -2   2   4 31917.8 3257.88   5
   2   2  -4 38106.3 3260.14   2
  -2  -2  -4 41906.7 3257.30   4
  -2   2   4 34773.0 3250.42   4
   2   2  -4 33664.5 3244.88   3
   2  -2   4 36715.9 3243.61   2
   2  -2   2 9034.50 1002.49   1
   2   2  -2 10145.1 1007.46   1
   2   2  -2 10797.9 1004.88   1
  -2  -2  -2 10468.9 1007.65   1
   2  -2   2 9783.32 1004.41   1
  -2  -2  -2 11760.3 1006.66   1
  -2   2   2 8332.97 1002.67   1
   2  -2   2 11279.8 1002.23   6
  -2   2   2 12277.6 997.320   6
  -2   2   2 12360.3 1022.66   5
  -2  -2  -2 12002.0 1010.94   5
   2   2  -2 12235.3 1019.42   2
   2   2  -2 9988.54 1000.53   4
  -2  -2  -2 13492.0 1021.51   4
  -2   2   2 11682.1 1016.58   4
   2   2  -2 11977.2 1002.37   3
   2  -2   2 12547.5 1015.45   3
   2  -2   2 10366.6 1007.70   2
  -2  -2   0 635651. 58886.1   1
   2  -2   0 666496. 58882.4   1
   2   2   0 663399. 58886.8   1
  -2  -2   0 688394. 58884.7   1
   2  -2   0 632562. 58885.7   1
  -2   2   0 643480. 58882.6   1
   2   2   0 664074. 58884.0   1
   2  -2   0 665921. 58878.0   6
  -2   2   0 639566. 58878.2   6
  -2  -2   0 683317. 58888.7   5
  -2   2   0 613460. 58885.6   5
   2  -2   0 643164. 58878.4   5
   2   2   0 651590. 58891.9   2
   2  -2   0 665361. 58889.0   3
  -2   2   0 683206. 58892.8   4
   2  -2   0 564819. 58884.2   2
  -2   2  -2 10301.5 978.038   1
   2   2   2 9267.51 980.265   1
  -2  -2   2 10354.9 978.976   1
   2  -2  -2 10196.1 976.328   1
   2  -2  -2 9908.21 976.362   1
  -2   2  -2 11471.4 978.098   1
   2   2   2 10405.7 978.447   1
  -2  -2   2 10433.1 979.118   1
   2  -2  -2 10425.8 969.858   6
   2   2   2 11152.2 982.525   6
  -2  -2   2 10303.7 980.733   6
  -2   2  -2 12870.2 979.200   6
  -2   2  -2 10128.1 972.206   5
  -2  -2   2 12491.1 983.010   4
   2  -2  -2 10672.4 983.228   3
  -2   2  -2 12132.8 988.880   4
   2  -2  -2 11268.9 980.373   2
  -2  -2   2 10611.1 971.614   3
   2   2   4 37019.6 3307.97   1
  -2  -2   4 33365.7 3307.66   1
  -2   2  -4 37117.7 3305.35   1
   2  -2  -4 38738.8 3304.47   1
   2  -2  -4 34613.2 3302.92   1
   2   2   4 34604.7 3304.20   1
  -2   2  -4 36095.3 3304.24   1
  -2  -2   4 36268.8 3305.40   1
  -2  -2   4 39626.1 3308.81   6
  -2  -2   4 38972.7 3308.54   5
   2   2   4 35761.9 3306.15   2
  -2   2  -4 38281.1 3311.38   4
  -2  -2   4 34306.4 3302.85   4
   2  -2  -4 38262.8 3310.54   3
   2  -2  -4 36013.7 3305.91   2
  -2  -2   4 34948.5 3300.88   3
   2   2   6 1243.24 131.336   1
  -2  -2   6 1538.68 135.772   6
   2   2   6 1154.97 130.272   6
  -2  -2   6 1312.04 132.941   5
   2   2   6 1439.22 131.727   2
  -2   2  -6 1258.43 133.616   4
  -2  -2   6 910.691 123.347   4
   2   2   6 1140.46 123.720   3
  -2   2  -6 1417.96 136.755   3
   2  -2  -6 1587.35 133.369   2
   2  -2  -6 1369.04 130.212   1
  -2   2  -6 1489.33 134.285   1
  -2  -2   6 1419.64 133.232   1
  -2  -2   6 1348.34 132.644   1
   2  -2  -6 1366.84 130.079   1
   2   2   8 3892.16 363.897   1
  -2   2  -8 4180.34 364.085   1
   2   2   8 3776.22 362.060   6
  -2  -2   8 4032.65 365.093   6
  -2  -2   8 3626.26 363.950   5
   2   2   8 4321.94 360.746   2
  -2   2  -8 3945.61 363.825   4
  -2   2  -8 3853.89 365.891   3
   2  -2  -8 4450.81 364.795   2
   2   2   8 2931.02 358.896   3
  -2   2  -8 3803.12 365.388   1
   2  -2  -8 3783.89 361.913   1
   2  -2  -8 3658.76 361.302   1
   2   2   8 3773.34 367.295   1
  -2  -2   8 3919.64 364.313   1
  -2   2 -10 294706. 26114.8   1
   2  -2 -10 294779. 26111.8   1
  -2  -2  10 279858. 26113.0   1
   2  -2 -10 295798. 26112.3   1
   2   2  10 317458. 26116.6   1
  -2  -2  10 299601. 26113.6   1
   2   2  10 273377. 26111.9   1
  -2   2 -10 280005. 26112.7   1
   2  -2 -10 280704. 26105.0   6
   2   2  10 285819. 26110.7   6
  -2  -2  10 295200. 26114.2   5
   2   2  10 279762. 26105.8   2
   2  -2 -10 297089. 26113.7   4
  -2   2 -10 295334. 26110.5   4
   2  -2 -10 287162. 26115.3   3
   2  -2 -10 285379. 26110.8   2
  -2   2 -10 274399. 26115.4   3
  -2   2 -12 43237.3 3552.29   1
  -2  -2  12 43001.8 3551.57   1
   2  -2 -12 33640.0 3548.73   1
  -2  -2  12 42268.2 3549.75   1
   2   2  12 44916.3 3553.19   1
  -2   2 -12 40030.3 3549.16   1
   2   2  12 41832.1 3544.53   6
  -2  -2  12 37043.2 3546.08   6
  -2  -2  12 40761.9 3550.57   5
  -2   2 -12 36649.2 3543.80   4
   2  -2 -12 28582.4 3545.78   3
  -2   2 -12 40840.5 3550.66   3
   2   2  12 39532.3 3539.38   2
   2  -2 -12 38704.2 3544.71   2
  -2   2 -14 36687.6 3086.60   1
   2  -2 -14 40403.1 3084.24   1
  -2  -2  14 36128.4 3084.50   1
   2  -2 -14 35268.6 3084.75   1
   2   2  14 36222.2 3083.20   1
  -2  -2  14 35747.6 3082.12   1
   2   2  14 37219.8 3077.43   6
  -2  -2  14 32444.9 3079.42   6
   2  -2 -14 36953.4 3084.36   4
   2   2  14 32058.9 3076.21   5
   2  -2 -14 35927.8 3082.76   3
  -2   2 -14 31111.0 3083.37   3
   2  -2 -14 24723.9 3073.93   2
  -2  -2  16 1401.10 138.200   1
   2  -2 -16 894.647 134.750   1
   2   2  16 1121.20 135.973   1
  -2   2 -16 1297.49 138.968   1
   2  -2 -16 1234.14 135.338   1
  -2   2 -16 1049.68 136.489   1
   2   2  16 1388.74 137.330   1
  -2  -2  16 1336.55 133.967   6
   2   2  16 1674.33 132.766   6
   2   2  16 1363.54 130.940   5
  -2  -2  16 1490.83 140.827   5
   2  -2 -16 1119.07 135.005   4
  -2   2 -16 1400.02 130.747   4
   2  -2 -16 1437.08 137.604   3
  -2   2 -16 1685.46 144.210   3
   2   2  16 1231.44 124.354   2
  -2  -2  18 363.583 47.6801   1
   2  -2 -18 268.621 47.6028   1
   2   2  18 189.697 45.7808   1
   2  -2 -18 270.419 43.8145   1
  -2  -2  18 234.045 43.4120   1
  -2   2 -18 238.747 42.4924   1
   2   2  18 486.448 50.9047   1
  -2  -2  18 331.369 43.2074   6
   2   2  18 401.165 44.3120   5
  -2  -2  18 524.388 54.2286   5
  -2   2 -18 359.308 40.9516   4
   2  -2 -18 212.171 39.9771   4
  -2  -2  18 276.748 34.4742   4
   2  -2 -18 423.756 37.9768   2
   2  -2 -18 318.532 45.3925   3
  -2  -2  20 23695.0 2757.73   1
  -2   2 -20 23961.1 2758.41   1
  -2  -2  20 29573.5 2757.95   6
   2   2  20 39760.0 2763.02   5
  -2   2 -20 34288.6 2756.71   4
  -2   2 -20 34537.1 2772.83   3
   2  -2 -20 31287.2 2762.36   3
  -2  -2  20 27889.0 2762.79   1
   2   2  22 15996.8 1837.04   6
  -2  -2  22 17572.4 1837.41   6
   2  -2 -22 29234.4 1843.33   4
  -2   2 -22 18574.2 1836.93   4
  -2  -2  22 29822.3 1852.40   5
   2  -2 -22 17844.7 1839.73   3
  -2   2 -22 19349.5 1847.62   3
  -2  -2  24 8200.63 907.835   6
   2   2  24 9979.70 907.652   6
   2  -2 -24 11439.1 909.672   4
  -2   2 -24 10228.4 907.327   4
  -2  -2  24 12485.2 916.726   5
   2   2  24 8680.12 911.343   5
   2  -2 -24 9412.65 911.469   3
  -2   2 -24 9229.02 913.947   3
   2  -2 -26 136.518 20.6313   4
   2   2  26 123.068 22.4431   5
  -2  -2  26 146.353 24.3826   5
  -2  -2  26 83.3499 19.4166   6
   2   2  26 130.166 19.2036   6
   2  -2 -26 174.416 24.5718   3
  -2   2 -26 99.4120 22.1296   3
   2  -2 -28 824.174 83.3088   4
  -2  -2  28 929.293 86.8105   5
  -2   2 -28 797.818 84.8530   3
   2  -2 -28 903.169 86.5481   3
  -2  -2  28 734.247 84.1427   6
   2   2  28 830.492 81.4786   6
   2   2  30 3736.97 352.182   5
  -2  -2  30 4150.92 352.621   5
  -2  -2  30 3745.86 350.818   6
   2   2  30 3656.67 347.981   6
  -2  -2  32 10503.5 960.210   5
  -2  -3 -29 362.308 41.9989   3
   2   3 -27 4.74476 6.35970   3
  -2  -3 -27-4.16126 8.14557   3
   2   3 -27-3.85384 8.43411   2
  -2  -3 -27-2.48324 6.43110   4
  -2   3  27 6.11194 6.34566   5
   2   3 -25 12.8371 10.3429   2
   2  -3  25 3.30971 8.67191   6
   2   3 -25 21.6326 8.26396   3
  -2  -3 -25 19.7299 10.8748   3
  -2  -3 -25 15.8657 9.24500   4
  -2   3  25 10.3052 7.63357   5
   2   3 -23-5.04136 12.5774   2
   2  -3  23 3.89577 9.71939   6
   2   3 -23 2.94801 7.06643   3
  -2   3  23-3.85794 7.55054   5
   2  -3  21 220.211 32.1640   2
   2   3 -21 180.263 31.5885   2
  -2   3  21 181.952 22.7546   6
   2  -3  21 224.697 29.1976   6
  -2  -3 -21 133.870 28.6363   3
   2   3 -21 150.894 24.5109   3
  -2   3  21 173.127 27.2749   5
  -2  -3 -21 192.368 24.9693   4
  -2   3  19 1074.02 104.192   6
   2  -3  19 1034.52 111.362   6
  -2   3  19 1138.24 112.317   5
  -2  -3 -19 1100.83 107.799   4
   2   3 -19 1347.38 119.623   2
   2   3 -19 1070.94 109.006   3
  -2  -3 -19 1143.15 113.854   3
   2  -3  19 828.987 110.743   2
   2  -3  17 248.538 39.5589   1
   2   3 -17 263.607 41.6343   2
   2  -3  17 113.385 30.4365   2
   2  -3  17 217.641 34.1472   6
  -2   3  17 224.548 26.3304   6
  -2   3  17 228.171 33.9386   5
  -2  -3 -17 193.819 29.3731   4
  -2  -3 -17 178.890 34.7184   1
   2   3 -17 215.676 32.7935   3
  -2  -3 -17 284.292 33.5492   3
  -2  -3 -15 194.919 39.3068   1
   2  -3  15 274.282 39.6168   1
   2   3 -15 307.218 39.7359   1
  -2   3  15 267.846 42.3027   1
   2  -3  15 330.880 47.5555   1
  -2  -3 -15 335.807 37.8265   1
  -2   3  15 224.346 35.0713   1
   2   3 -15 305.842 46.3520   1
   2  -3  15 274.805 41.6397   6
  -2   3  15 402.257 48.1421   5
   2   3 -15 403.743 53.2251   2
   2  -3  15 234.731 40.4982   2
  -2  -3 -15 352.068 41.6820   4
  -2  -3 -15 383.644 40.8439   3
   2   3 -15 336.519 42.4397   3
   2   3 -13 230.738 30.3972   1
   2  -3  13 132.619 27.9874   1
  -2   3  13 275.181 34.3926   1
  -2   3  13 186.718 26.9111   1
   2  -3  13 141.477 29.0645   1
   2   3 -13 230.640 35.4293   1
  -2   3  13 133.377 25.3477   6
   2  -3  13 225.623 34.4863   6
   2   3 -13 209.876 42.2585   2
  -2  -3 -13 228.220 28.1936   3
   2   3 -13 273.982 40.8221   3
  -2  -3 -11 878.453 91.5512   1
   2  -3  11 735.998 85.9268   1
  -2   3  11 878.216 89.0367   1
   2   3 -11 862.190 86.5047   1
   2  -3  11 730.770 89.4253   1
  -2   3  11 843.586 84.8196   1
  -2  -3 -11 985.165 86.2736   1
  -2   3  11 834.840 82.8194   6
   2  -3  11 1005.18 93.9916   6
  -2   3  11 943.616 103.712   5
   2   3 -11 1008.08 113.521   2
  -2  -3 -11 881.188 96.4367   4
  -2  -3 -11 739.344 83.0906   3
   2  -3  11 812.505 90.9123   2
   2   3 -11 904.489 99.0489   3
  -2  -3  -9 1357.39 126.602   1
   2   3  -9 1063.78 123.864   1
  -2   3   9 1108.77 121.700   1
   2   3  -9 1079.60 119.403   1
   2  -3   9 1114.41 120.012   1
   2  -3   9 1272.26 124.433   1
  -2  -3  -9 1371.83 120.212   1
  -2   3   9 1116.61 117.167   6
  -2   3   9 1308.41 115.935   6
  -2   3   9 1546.63 146.945   5
  -2  -3  -9 1340.12 122.989   5
   2   3  -9 1091.16 141.613   2
  -2  -3  -9 1389.77 133.986   4
  -2  -3  -9 1193.97 117.917   3
   2  -3   9 1284.16 125.992   2
   2   3  -9 1373.84 139.894   3
   2   3  -7 2556.45 226.541   1
  -2  -3  -7 2196.90 224.232   1
   2   3  -7 2416.00 220.226   1
  -2   3   7 2293.00 217.213   1
   2  -3   7 2502.56 220.719   1
  -2   3   7 2040.05 220.082   1
  -2  -3  -7 2515.37 220.023   1
   2  -3   7 2353.92 222.791   1
  -2   3   7 1979.74 215.464   6
   2  -3   7 2609.15 224.565   6
  -2  -3  -7 2313.65 222.780   5
  -2   3   7 2873.21 250.694   5
   2   3  -7 2586.48 247.213   2
  -2  -3  -7 2737.65 240.723   4
  -2  -3  -7 2304.13 216.650   3
   2   3  -7 1809.14 235.199   3
   2  -3   7 2264.12 224.939   2
   2   3  -5 2260.65 199.483   1
   2   3  -5 1990.66 192.683   1
  -2   3   5 2430.70 191.416   1
   2  -3   5 1992.09 191.575   1
  -2   3   5 1966.35 193.440   1
  -2  -3  -5 1746.92 191.348   1
  -2   3   5 1998.03 189.096   6
   2  -3   5 2102.23 195.097   6
  -2   3   5 1911.73 187.906   6
  -2  -3  -5 2038.93 196.315   5
  -2   3   5 1949.66 220.306   5
   2   3  -5 2123.65 215.759   2
   2   3  -5 1913.01 188.381   4
  -2  -3  -5 1922.86 208.826   4
  -2  -3  -5 2087.75 187.628   3
   2   3  -5 2114.18 213.898   3
   2   3  -3 2624.37 225.024   1
  -2  -3  -3 2009.40 225.270   1
   2   3  -3 1962.62 225.506   1
   2  -3   3 2534.01 222.937   1
  -2   3   3 3208.18 224.831   1
  -2  -3  -3 2573.19 224.169   1
   2  -3   3 2284.09 223.495   1
  -2   3   3 2270.37 219.630   6
   2  -3   3 2357.92 225.019   6
  -2   3   3 1914.00 246.547   5
  -2  -3  -3 1756.45 226.427   5
   2   3  -3 2553.35 244.800   2
   2   3  -3 2181.33 220.146   4
  -2  -3  -3 1889.12 235.151   4
  -2   3   3 2589.66 237.359   4
   2  -3   3 2440.67 232.375   2
   2  -3   1 321.483 34.4525   1
  -2  -3  -1 287.498 37.1609   1
  -2   3   1 297.626 32.9814   1
  -2   3   1 309.002 34.9740   1
  -2  -3  -1 298.304 35.3721   1
   2   3  -1 240.556 36.3762   1
   2  -3   1 294.257 35.9541   1
   2  -3   1 346.090 38.0255   6
  -2   3   1 268.418 32.1860   6
  -2  -3  -1 253.531 40.3916   5
   2  -3   1 393.943 47.3399   2
   2   3  -1 390.006 51.4483   2
  -2  -3  -1 337.858 47.6778   4
  -2   3   1 169.831 51.5051   5
   2  -3   1 311.345 42.9925   3
  -2   3   1 244.027 43.9553   4
   2   3  -1 270.284 31.9287   3
   2   3  -1 442.235 43.7425   3
   2  -3  -1 212.380 32.6557   1
   2  -3  -1 331.664 34.4537   1
   2   3   1 340.493 38.8719   1
  -2   3  -1 300.924 33.8209   1
  -2  -3   1 313.329 35.8293   1
  -2   3  -1 344.719 35.6605   1
  -2  -3   1 245.460 35.3426   1
   2  -3  -1 271.079 34.4918   6
  -2   3  -1 254.973 32.5662   5
  -2  -3   1 386.533 45.7052   5
   2   3   1 350.714 46.7997   2
  -2  -3   1 367.482 42.9754   4
  -2   3  -1 157.590 47.6065   5
   2   3   1 234.150 29.8657   3
  -2   3  -1 329.709 45.1439   4
   2  -3  -1 238.315 40.3768   3
   2   3   1 346.655 32.6639   3
   2  -3  -1 462.162 49.0800   2
   2   3   3 2047.12 220.973   1
   2  -3  -3 2097.15 216.409   1
  -2   3  -3 2310.79 218.389   1
   2  -3  -3 2605.40 218.207   1
  -2  -3   3 2122.94 219.422   1
  -2  -3   3 2428.69 225.726   6
   2   3   3 2478.25 225.497   6
  -2  -3   3 2687.27 227.615   5
  -2   3  -3 2148.94 214.175   5
   2   3   3 2615.89 227.166   2
  -2  -3   3 2614.91 218.855   4
   2  -3  -3 2397.83 227.115   3
   2   3   3 2246.59 211.630   3
  -2   3  -3 2729.25 229.544   4
   2  -3  -3 2813.26 229.251   2
   2   3   3 2227.12 212.463   3
  -2  -3   5 1942.85 188.302   1
  -2   3  -5 1943.13 186.037   1
   2  -3  -5 2191.69 184.756   1
   2  -3  -5 1683.66 183.022   1
   2   3   5 2050.77 189.309   1
   2   3   5 2047.58 186.880   1
  -2   3  -5 1946.36 184.642   1
  -2  -3   5 1849.68 186.538   1
   2   3   5 1931.61 190.787   6
  -2  -3   5 1971.98 192.416   6
  -2  -3   5 1954.66 191.376   5
  -2   3  -5 1861.16 179.167   5
  -2   3  -5 1962.27 184.464   5
   2   3   5 1865.30 189.676   2
  -2  -3   5 1922.74 180.225   4
   2  -3  -5 2305.00 194.955   3
  -2   3  -5 1930.19 191.114   4
   2   3   5 1885.86 181.480   3
  -2   3  -5 1958.97 192.857   3
   2  -3  -5 2289.63 193.540   2
  -2  -3   7 2570.93 211.847   1
  -2   3  -7 2209.29 209.442   1
   2  -3  -7 2127.56 206.836   1
   2   3   7 2457.48 212.121   1
  -2   3  -7 2059.42 207.759   1
   2   3   7 2033.58 208.232   1
   2   3   7 1907.60 209.746   6
  -2  -3   7 2424.74 215.977   6
  -2  -3   7 2240.85 212.589   5
  -2   3  -7 2147.69 211.696   4
   2  -3  -7 2495.27 217.761   3
  -2   3  -7 2071.12 213.630   3
   2   3   7 1721.02 210.421   3
   2  -3  -7 2259.83 213.013   2
  -2   3  -9 1223.43 121.005   1
   2  -3  -9 1181.64 118.213   1
   2  -3  -9 1275.42 119.819   1
  -2  -3   9 1035.12 119.343   1
  -2  -3   9 1169.09 121.439   1
   2   3   9 1356.27 123.610   1
  -2   3  -9 1244.95 121.084   1
   2   3   9 1088.73 119.013   1
  -2  -3   9 1222.22 124.044   6
   2   3   9 1254.79 121.868   6
  -2  -3   9 1289.78 123.297   5
   2   3   9 1246.27 118.781   2
  -2   3  -9 1262.76 122.066   4
   2  -3  -9 1413.98 127.893   3
  -2   3  -9 1075.65 123.145   3
   2   3   9 1483.48 131.225   3
  -2   3 -11 886.032 86.7994   1
   2  -3 -11 797.070 83.4755   1
   2  -3 -11 882.181 88.7260   1
   2   3  11 811.023 87.9999   1
  -2  -3  11 1077.98 90.5090   1
  -2  -3  11 748.748 85.2294   1
   2   3  11 804.415 84.6149   1
  -2  -3  11 741.151 87.0271   6
   2   3  11 923.841 86.0025   6
  -2  -3  11 832.039 87.4409   5
   2   3  11 805.853 80.8088   2
   2  -3 -11 734.124 87.6157   4
   2  -3 -11 730.421 88.8420   3
   2  -3 -11 877.603 85.8135   2
   2   3  13 257.669 31.5925   1
  -2   3 -13 193.943 36.2839   1
   2   3  13 279.957 32.2181   6
  -2  -3  13 213.739 33.4276   6
  -2  -3  13 275.451 35.1857   5
  -2   3 -13 236.395 30.3165   4
   2  -3 -13 227.081 35.4481   4
   2   3  13 242.140 26.0360   2
   2  -3 -13 266.338 37.0045   3
   2  -3 -13 304.002 31.9606   2
  -2   3 -13 199.609 32.6788   3
   2  -3 -13 259.784 31.8882   1
   2   3  13 196.633 33.2522   1
  -2   3 -13 262.543 34.6996   1
  -2  -3  13 273.402 34.5022   1
  -2   3 -15 345.784 42.7250   1
  -2  -3  15 317.548 42.0985   1
   2  -3 -15 194.789 41.4075   1
   2  -3 -15 377.178 41.7519   1
   2   3  15 352.875 45.9663   1
  -2  -3  15 329.664 41.5797   6
   2   3  15 340.434 37.9635   6
  -2  -3  15 336.498 42.1828   5
  -2  -3  15 266.990 42.4165   1
  -2   3 -15 306.678 43.9038   1
   2   3  15 282.517 37.9581   5
  -2   3 -15 298.554 36.9323   4
   2  -3 -15 330.611 44.2844   4
   2  -3 -15 363.511 43.4989   3
   2  -3 -15 419.830 36.5169   2
  -2   3 -15 288.195 42.1647   3
  -2  -3  17 201.658 30.7698   6
  -2  -3  17 235.578 32.6924   5
  -2  -3  17 177.671 32.5932   1
  -2   3 -17 241.030 27.7786   4
   2  -3 -17 147.026 29.7219   4
   2  -3 -17 196.635 33.4461   1
  -2   3 -17 224.919 33.2548   3
   2  -3 -17 226.663 32.9125   3
   2   3  19 1170.86 107.320   5
   2   3  19 1203.67 106.734   6
  -2  -3  19 1012.43 109.535   6
   2  -3 -19 803.773 107.778   4
  -2   3 -19 943.787 104.086   4
   2  -3 -19 1172.71 112.579   3
  -2   3 -19 1088.89 115.332   3
  -2  -3  21 232.764 33.2903   5
   2   3  21 268.291 29.1252   6
  -2  -3  21 150.127 28.5515   6
   2   3  21 215.378 29.2833   5
   2  -3 -21 138.350 27.9187   4
  -2   3 -21 157.030 26.2088   4
   2  -3 -21 246.816 33.1187   3
  -2   3 -21 167.865 32.5892   3
   2   3  23-4.65903 11.1676   5
   2  -3 -23-4.13979 10.7181   4
  -2  -3  23 5.27210 11.5361   5
  -2  -3  23 14.0337 10.7355   6
   2   3  23-3.29322 12.4811   6
  -2   3 -23-6.55776 12.0054   3
   2  -3 -23 10.6897 9.78503   3
   2  -3 -25 10.7142 9.28019   4
   2   3  25-4.96970 10.3465   5
  -2  -3  25 28.5913 11.9147   5
  -2   3 -25 6.14834 13.4765   3
   2   3  25 3.41242 11.8324   6
  -2  -3  25 12.8561 10.7205   6
   2   3  27 2.70160 8.37383   6
  -2  -3  27 7.49277 9.71134   6
   2  -3 -27-6.11223 8.47230   4
   2   3  27 16.8056 8.23666   5
  -2  -3  27 4.08218 11.9935   5
  -2   3 -27 23.4583 13.3936   2
  -2   3 -27 17.6086 10.9931   3
   2  -3 -27-4.43792 9.72256   3
   2  -3 -29 318.071 36.4515   4
   2   3  29 302.613 38.2616   5
  -2  -3  29 358.033 39.1861   5
  -2  -3  29 355.390 38.6649   6
   2   3  29 318.060 35.3757   6
   2   4 -28 591.920 63.1057   2
  -2   4  26 264.576 33.6550   5
  -2  -4 -26 335.369 33.7826   4
   2   4 -26 271.250 36.4957   2
   2   4 -26 258.839 32.3002   3
   2  -4  26 290.782 35.0960   6
  -2  -4 -24 7705.59 647.260   4
   2   4 -24 7159.85 651.910   2
   2   4 -24 6160.62 645.355   3
  -2  -4 -24 6085.73 650.523   3
   2  -4  24 8530.66 652.109   6
  -2   4  22 17298.8 1560.42   5
  -2  -4 -22 18581.4 1557.90   4
   2   4 -22 17044.3 1563.49   2
  -2  -4 -22 17356.6 1562.02   3
   2   4 -22 14773.9 1557.29   3
   2  -4  22 18107.4 1562.94   6
   2  -4  20 15223.8 1715.54   6
  -2   4  20 19479.7 1716.51   5
  -2  -4 -20 20130.9 1713.60   4
   2   4 -20 19110.5 1719.70   2
  -2  -4 -20 19856.5 1716.17   3
   2   4 -20 17904.6 1713.81   3
   2  -4  20 19910.8 1718.79   2
   2  -4  18 451.497 60.3680   6
  -2   4  18 516.068 52.3706   6
  -2   4  18 558.122 60.3949   5
  -2  -4 -18 553.719 56.2869   4
   2   4 -18 451.778 61.1025   2
   2   4 -18 406.622 55.7300   3
  -2  -4 -18 517.986 55.2226   3
   2  -4  18 477.228 60.2938   2
   2  -4  16 1264.78 105.629   6
  -2   4  16 464.566 90.5440   6
  -2   4  16 1326.36 106.851   5
  -2  -4 -16 1053.25 97.8348   4
   2   4 -16 1164.73 109.219   2
  -2  -4 -16 1032.97 95.3144   3
   2  -4  16 628.231 97.6566   2
   2  -4  14 13921.3 1262.12   1
  -2   4  14 13905.3 1252.78   6
  -2   4  14 13976.1 1266.54   5
   2   4 -14 16444.1 1275.70   2
  -2  -4 -14 16096.9 1261.71   4
  -2  -4 -14 12485.6 1259.00   1
  -2   4  14 13857.7 1258.47   1
   2  -4  14 10658.1 1260.47   2
  -2  -4 -12 13460.1 1259.42   1
   2   4 -12 13201.1 1259.93   1
  -2   4  12 13902.6 1257.62   1
  -2   4  12 14297.2 1252.52   6
   2  -4  12 15129.7 1260.92   6
   2   4 -12 15651.0 1281.16   2
   2  -4  12 14168.6 1259.90   1
  -2  -4 -12 15987.5 1264.08   4
  -2  -4 -12 13919.5 1255.00   3
   2  -4  12 11981.5 1262.30   2
   2   4 -12 8971.03 1261.66   3
   2   4 -10 85632.8 7495.37   1
   2   4 -10 97035.0 7491.78   1
   2  -4  10 58627.8 7491.37   1
  -2   4  10 95212.4 7492.57   1
  -2   4  10 61572.0 7489.67   1
  -2  -4 -10 91042.8 7489.40   1
   2  -4  10 97434.1 7495.85   6
  -2   4  10 69436.1 7504.77   5
  -2  -4 -10 92411.4 7493.30   5
  -2  -4 -10 82298.5 7499.58   4
  -2  -4 -10 88556.9 7490.00   3
   2  -4  10 85770.6 7500.03   2
   2   4 -10 59937.4 7500.35   3
   2   4  -8 2672.33 238.400   1
  -2  -4  -8 2708.70 236.861   1
   2   4  -8 2858.87 232.800   1
  -2   4   8 2464.90 233.087   1
  -2   4   8 2517.80 231.285   1
   2  -4   8 2574.83 235.980   6
  -2   4   8 2126.20 229.106   6
  -2   4   8 1753.27 244.628   5
  -2  -4  -8 2810.62 236.477   5
   2   4  -8 2537.44 255.596   2
  -2  -4  -8 1799.62 237.550   4
  -2  -4  -8 2499.49 230.894   3
   2   4  -8 2313.22 244.842   3
   2  -4   6 856.190 88.7467   1
   2   4  -6 874.105 94.1553   1
  -2   4   6 902.366 89.4573   1
   2  -4   6 928.221 90.9444   1
  -2   4   6 861.723 86.4633   1
  -2  -4  -6 918.037 88.7278   1
  -2   4   6 778.545 88.4093   6
   2  -4   6 943.012 93.7270   6
  -2   4   6 877.744 107.168   5
   2   4  -6 1097.89 115.661   2
  -2  -4  -6 670.716 96.0744   4
   2   4  -6 986.640 86.1347   4
  -2  -4  -6 1015.37 88.3177   3
   2   4  -6 1086.70 102.558   3
   2  -4   6 1041.61 100.272   2
  -2  -4  -4 4774.86 443.934   1
  -2   4   4 4895.71 443.053   1
   2  -4   4 4802.36 444.936   1
  -2   4   4 4584.92 446.002   6
   2  -4   4 4786.31 449.184   6
  -2   4   4 5845.05 466.810   5
  -2  -4  -4 5279.64 451.003   5
   2   4  -4 5684.02 468.729   2
  -2  -4  -4 4756.05 452.134   4
   2   4  -4 5735.95 453.400   3
   2  -4   4 4592.26 455.271   2
   2   4  -4 5146.09 444.467   1
   2   4  -4 4627.72 447.982   1
   2  -4   4 4746.68 443.096   1
  -2  -4  -4 3883.97 445.516   1
  -2   4   2 2062.77 175.575   1
  -2  -4  -2 1579.85 177.064   1
   2  -4   2 1786.23 176.360   1
   2  -4   2 1648.28 180.963   6
  -2   4   2 2389.95 198.689   5
  -2  -4  -2 2261.17 187.091   5
  -2  -4  -2 1933.31 183.373   4
   2  -4   2 2050.79 192.425   2
   2   4  -2 1912.13 180.718   3
  -2  -4  -2 1618.70 177.975   1
  -2   4   2 1924.28 174.427   1
   2   4  -2 1621.09 178.711   1
   2   4  -2 2045.17 178.382   1
   2  -4   2 2002.92 175.938   1
  -2  -4   0 172476. 15584.8   1
  -2   4   0 169402. 15581.9   1
   2   4   0 164147. 15584.4   3
  -2  -4   0 163902. 15593.7   5
  -2   4   0 198973. 15600.8   5
   2   4   0 157394. 15597.1   2
  -2  -4   0 169309. 15587.7   4
   2   4   0 157724. 15583.1   3
   2  -4   0 177927. 15595.6   3
  -2   4   0 181387. 15597.9   4
   2   4   0 191554. 15585.9   1
   2  -4   0 177466. 15582.0   1
  -2  -4   2 2073.08 172.503   1
   2  -4  -2 1715.97 166.746   1
  -2   4  -2 1776.28 166.937   1
  -2  -4   2 1464.12 168.784   1
  -2   4  -2 1874.03 167.341   1
   2   4   2 1967.56 178.965   6
   2  -4  -2 1666.69 171.149   6
  -2   4  -2 2193.11 182.525   5
  -2  -4   2 2099.12 179.926   5
   2   4   2 2184.24 183.744   2
  -2  -4   2 1916.34 170.861   4
   2  -4  -2 2096.77 180.511   3
   2   4   2 1645.81 166.510   3
  -2   4  -2 2049.72 181.632   4
   2  -4  -2 2124.82 184.629   2
   2   4   2 1595.41 167.547   3
   2  -4  -4 4260.92 421.530   1
  -2   4  -4 4746.10 423.258   1
  -2  -4   4 4693.20 425.783   1
   2  -4  -4 4508.78 421.162   1
  -2   4  -4 4847.53 423.557   1
   2   4   4 5592.79 426.498   1
  -2  -4   4 4838.42 433.445   6
   2   4   4 4770.64 431.382   6
  -2   4  -4 4028.63 421.729   5
  -2  -4   4 4855.48 432.489   5
  -2   4  -4 3918.52 427.708   5
   2   4   4 4233.76 430.885   2
  -2  -4   4 4787.90 423.221   4
   2  -4  -4 4923.42 433.550   3
  -2   4  -4 4523.46 432.396   4
   2   4   4 4758.60 421.162   3
   2  -4  -4 3953.39 433.852   2
  -2  -4   6 1069.72 93.6058   1
  -2   4  -6 926.661 90.8767   1
   2  -4  -6 919.008 89.6215   1
   2  -4  -6 1043.45 91.2522   1
   2   4   6 763.629 93.2503   1
  -2   4  -6 998.735 93.7744   1
  -2  -4   6 906.760 93.2213   1
   2   4   6 972.867 92.1800   1
   2   4   6 954.486 97.5780   6
  -2  -4   6 870.029 97.8303   6
  -2   4  -6 859.920 87.9800   5
   2   4   6 850.057 96.8113   2
  -2  -4   6 1009.42 88.0357   4
   2  -4  -6 908.782 99.4511   3
  -2   4  -6 889.246 97.3538   4
   2   4   6 825.354 87.7293   3
  -2   4  -6 990.866 99.9544   3
   2  -4  -6 987.625 101.681   2
  -2  -4   8 2727.14 239.445   1
  -2   4  -8 2616.59 237.247   1
   2  -4  -8 2476.93 239.157   1
   2  -4  -8 2297.78 234.917   1
  -2  -4   8 2334.85 237.333   1
   2   4   8 2332.26 236.516   1
   2   4   8 2545.86 241.339   6
  -2  -4   8 2506.69 243.065   6
  -2  -4   8 2656.31 242.478   5
  -2   4  -8 3593.43 237.247   5
  -2   4  -8 2315.70 231.654   5
   2   4   8 2431.46 240.564   2
  -2   4  -8 2798.42 243.436   4
   2  -4  -8 2475.29 244.611   3
  -2   4  -8 2802.57 245.153   3
   2  -4  -8 3045.95 247.701   2
  -2  -4  10 95717.1 7987.74   1
   2  -4 -10 86058.5 7982.68   1
   2  -4 -10 70599.0 7987.68   1
   2   4  10 84088.0 7986.88   1
  -2  -4  10 86623.5 7984.56   1
  -2   4 -10 66877.2 7988.67   1
  -2  -4  10 100321. 7991.22   6
   2   4  10 94394.5 7987.60   6
  -2  -4  10 86558.2 7988.37   5
  -2   4 -10 88696.7 7987.76   4
   2  -4 -10 98037.2 7992.26   3
   2  -4 -10 116501. 7991.14   2
  -2   4 -10 80652.5 7988.87   3
   2  -4 -12 14657.1 1268.71   1
   2   4  12 12691.7 1265.03   1
  -2  -4  12 14006.3 1267.97   1
  -2   4 -12 12627.1 1269.62   1
  -2  -4  12 14289.4 1268.89   6
  -2  -4  12 13397.1 1267.11   5
   2   4  12 13431.4 1260.86   2
  -2   4 -12 13376.0 1263.83   4
   2  -4 -12 14939.5 1269.95   4
   2  -4 -12 14536.0 1269.77   3
   2  -4 -12 15821.6 1265.21   2
  -2   4 -12 13207.4 1267.71   3
   2   4  14 10672.2 1223.97   1
   2  -4 -14 14879.6 1225.40   1
  -2  -4  14 13467.3 1224.54   6
   2   4  14 14427.5 1220.64   6
  -2  -4  14 13468.7 1223.86   5
  -2  -4  14 12312.4 1226.49   1
   2  -4 -14 14551.8 1227.80   4
   2  -4 -14 13319.6 1225.36   3
   2  -4 -14 13280.6 1218.07   2
  -2   4 -14 12838.6 1223.79   3
  -2   4 -16 1015.07 102.921   4
   2  -4 -16 1138.66 111.471   4
   2   4  16 1053.12 103.918   6
  -2  -4  16 1292.33 111.615   6
  -2   4 -16 1027.59 108.515   3
   2   4  16 1034.26 105.459   5
   2   4  18 590.785 57.7158   5
  -2  -4  18 465.467 58.9408   5
   2   4  18 540.596 55.7500   6
   2  -4 -18 334.654 57.9173   4
  -2   4 -18 487.544 53.9417   4
   2  -4 -18 551.459 60.8886   3
  -2   4 -18 663.235 62.5615   3
  -2  -4  20 20682.7 1798.51   5
   2   4  20 19948.9 1793.53   5
   2   4  20 20786.2 1792.09   6
  -2  -4  20 18307.2 1796.70   6
   2  -4 -20 15137.2 1795.21   4
   2  -4 -20 21141.1 1798.96   3
  -2   4 -20 22299.4 1800.44   3
   2  -4 -22 17605.0 1641.25   4
   2   4  22 18633.6 1636.85   6
  -2  -4  22 17521.8 1641.39   6
   2  -4 -22 19376.3 1644.25   3
  -2  -4  22 15972.3 1640.97   5
   2   4  22 18346.2 1639.70   5
  -2  -4  24 4755.37 567.151   5
   2   4  24 6057.71 568.802   5
  -2  -4  24 5764.61 568.266   6
   2  -4 -24 7437.89 569.297   4
   2  -4 -24 6965.48 572.138   3
  -2   4 -24 5883.76 571.243   3
  -2  -4  26 196.358 26.5616   5
  -2  -4  26 214.557 26.5587   6
   2   4  26 182.156 24.7410   6
  -2   4 -26 138.933 24.8632   3
   2  -4 -26 183.525 26.9720   3
   2  -4 -28 699.288 58.3471   4
  -2   4 -28 598.508 62.1992   2
   2   4  28 449.499 55.2800   6
   2   4  28 432.861 57.6153   5
   2   5 -25 29.3746 8.99875   3
   2   5 -25 23.0706 10.6097   2
  -2   5  23 334.040 41.3301   5
  -2  -5 -23 413.493 40.6183   4
   2   5 -23 458.171 45.8027   2
   2   5 -23 319.748 39.5196   3
   2  -5  23 253.680 41.3510   6
   2   5 -21 166.686 23.4060   3
  -2   5  21 148.814 23.6372   5
   2   5 -21 177.911 27.6346   2
  -2   5  19 237.569 32.3627   5
  -2  -5 -19 218.793 29.2655   4
   2  -5  19 211.648 31.8984   6
   2   5 -19 217.815 31.0031   3
  -2  -5 -17 141.054 22.6879   4
   2   5 -17 139.540 25.4266   2
   2  -5  17 126.443 23.1875   6
   2   5 -17 63.2005 19.1515   3
  -2   5  15 184.498 28.5809   5
  -2  -5 -15 152.256 23.6415   4
   2  -5  15 124.463 25.3312   2
   2   5 -15 130.258 29.4450   2
   2  -5  15 145.519 23.7117   6
  -2  -5 -15 128.558 19.9487   3
   2   5 -15 118.863 26.2610   3
  -2   5  13 1799.71 156.867   6
   2  -5  13 1794.04 162.903   6
  -2   5  13 1399.26 167.733   5
   2   5 -13 1869.81 178.031   2
  -2  -5 -13 1798.32 165.063   4
  -2  -5 -13 1832.34 159.795   3
   2  -5  13 1387.78 165.260   2
  -2  -5 -11 403.768 42.4585   1
   2  -5  11 378.445 42.2900   1
  -2   5  11 444.653 41.8884   1
  -2   5  11 354.929 38.4880   6
   2  -5  11 261.177 46.5845   2
   2   5 -11 425.434 59.6492   2
  -2   5  11 242.181 47.8519   5
  -2  -5 -11 394.698 40.7444   3
   2   5 -11 268.947 48.1676   3
   2  -5   9 63.8952 14.2005   1
  -2  -5  -9 78.2773 16.6215   1
   2   5  -9 150.203 21.3633   1
  -2   5   9 132.805 16.2090   1
   2  -5   9 98.3497 20.9266   6
  -2   5   9 69.6211 13.9235   6
   2   5  -9 140.043 35.4464   2
   2  -5   9 135.510 26.5535   2
  -2  -5  -9 112.139 22.6408   4
  -2   5   9 71.2431 23.8680   5
  -2  -5  -9 140.378 17.4148   3
   2   5  -9 153.888 26.4553   3
   2   5  -7 297.948 34.6256   1
  -2  -5  -7 239.604 29.9121   1
  -2   5   7 255.452 26.3975   1
  -2   5   7 262.205 26.4337   1
  -2   5   7 263.282 30.4746   6
   2  -5   7 231.022 33.1546   6
  -2  -5  -7 284.818 34.2085   5
  -2   5   7 226.032 39.3502   5
  -2  -5  -7 256.114 36.8958   4
   2   5  -7 202.740 26.8947   4
   2   5  -7 388.644 42.1365   3
   2  -5   5 1487.19 133.302   1
   2  -5   5 1522.24 140.903   6
  -2   5   5 1486.41 137.569   6
  -2  -5  -5 1382.71 139.735   5
   2   5  -5 1433.51 153.383   2
  -2  -5  -5 1552.60 142.196   4
   2  -5   5 1309.50 148.969   2
   2   5  -5 1505.29 141.672   3
  -2  -5  -5 1416.72 134.564   1
   2   5  -5 1525.91 137.764   1
   2  -5   5 1178.66 133.247   1
   2   5  -3 2180.52 222.322   1
  -2  -5  -3 2200.59 221.123   1
   2  -5   3 2121.84 218.490   1
   2   5  -3 2486.02 220.778   1
   2  -5   3 2311.33 218.936   1
  -2  -5  -3 2691.85 220.431   1
   2  -5   3 2540.98 227.751   6
  -2  -5  -3 2669.42 229.108   5
  -2   5   3 3037.63 237.771   5
   2   5  -3 2842.65 242.027   2
  -2  -5  -3 2892.62 229.251   4
  -2   5   3 2325.60 231.931   4
   2  -5   3 2689.78 240.986   2
   2   5  -3 2241.20 225.303   3
   2  -5   1 100.199 18.7633   6
  -2  -5  -1 91.1794 18.8578   5
   2   5  -1 126.835 25.5356   2
   2  -5   1 143.210 32.8186   2
  -2   5   1 61.3051 19.2368   5
  -2  -5  -1 53.2478 15.5999   4
  -2   5   1 48.4759 17.9291   4
  -2  -5  -1 91.2635 11.9343   1
  -2  -5  -1 78.3027 12.3539   1
   2   5   1 74.2813 12.7938   1
  -2  -5   1 96.4646 12.7368   1
  -2  -5   1 85.0556 11.6565   1
   2  -5  -1 76.7808 16.3125   6
  -2  -5   1 85.3918 18.6583   5
   2  -5  -1 88.4549 30.3250   2
   2   5   1 53.8416 20.0178   2
  -2   5  -1 97.2204 22.2879   5
  -2  -5   1 86.7062 15.2987   4
   2  -5  -1 62.7660 17.8880   3
  -2   5  -1 74.4900 20.4832   4
   2   5   1 94.9200 15.6586   3
  -2   5  -3 2330.45 213.613   1
  -2  -5   3 2412.99 216.669   1
  -2   5  -3 2348.74 214.449   1
  -2  -5   3 2299.18 216.192   1
  -2  -5   3 2241.28 223.952   6
   2   5   3 2629.10 225.904   6
   2   5   3 2371.76 226.959   2
  -2  -5   3 2373.52 217.829   4
   2  -5  -3 1972.43 224.009   3
  -2   5  -3 2453.39 226.123   4
   2   5   3 2326.70 217.683   3
   2  -5  -3 1787.78 230.437   2
  -2   5  -5 829.742 123.734   1
  -2   5  -5 1374.42 122.647   1
   2   5   5 1245.67 124.584   1
   2   5   5 1405.31 131.924   6
  -2  -5   5 1501.60 132.997   5
  -2   5  -5 1024.93 127.025   5
   2   5   5 1414.83 133.074   2
  -2  -5   5 1466.45 124.539   4
  -2   5  -5 1534.59 133.606   4
  -2   5  -5 1329.99 132.924   3
   2   5   5 1296.23 125.902   3
   2  -5  -5 1630.45 143.893   2
  -2  -5   7 251.844 30.2802   1
  -2   5  -7 182.746 30.8130   1
  -2  -5   7 199.636 34.1970   6
  -2  -5   7 287.825 34.8244   5
   2   5   7 248.319 34.5916   2
   2  -5  -7 287.089 43.2912   2
  -2   5  -7 129.797 27.5376   5
   2  -5  -7 351.926 38.3490   3
  -2   5  -7 334.407 36.3161   4
   2  -5  -7 255.850 25.3371   1
   2   5   7 205.077 28.2687   1
   2  -5  -7 291.007 27.0958   1
   2   5   9 95.2418 16.3265   1
  -2  -5   9 123.154 21.9256   6
  -2  -5   9 113.357 21.1247   5
   2   5   9 143.975 21.2485   6
  -2   5  -9 126.104 21.5736   1
  -2  -5   9 98.0914 18.6407   1
   2  -5  -9 102.481 24.5440   2
   2   5   9 84.2282 18.7455   2
  -2   5  -9 93.6595 18.6785   4
  -2   5  -9 118.184 20.8239   3
   2   5  11 286.662 42.8200   1
   2  -5 -11 453.124 43.0774   1
  -2  -5  11 295.434 44.4182   1
  -2  -5  11 374.212 45.3088   6
   2   5  11 357.048 43.3616   6
  -2  -5  11 419.990 45.8592   5
   2  -5 -11 350.303 45.7715   2
   2   5  11 404.488 42.3612   2
  -2   5 -11 424.611 45.0422   4
   2  -5 -11 416.074 46.6546   3
  -2   5 -11 364.752 44.8735   3
  -2  -5  13 1937.51 175.171   6
   2   5  13 1896.93 172.191   6
  -2   5 -13 1574.82 170.345   4
   2  -5 -13 1752.87 174.520   3
   2  -5 -13 1483.02 170.493   2
  -2   5 -13 1657.84 173.331   3
   2   5  15 82.3319 16.4834   6
  -2  -5  15 124.600 21.3298   6
   2   5  15 137.979 19.6696   5
  -2   5 -15 120.621 16.7902   4
  -2   5 -15 94.5557 18.4327   3
   2  -5 -15 87.4326 18.6434   3
   2   5  17 86.4161 14.9566   5
   2  -5 -17 75.2296 17.9665   4
  -2  -5  17 88.1647 18.9987   6
   2   5  17 112.672 15.7528   6
  -2  -5  17 83.8780 17.9276   5
  -2   5 -17 99.9677 17.6524   3
   2  -5 -17 63.5261 17.0890   3
  -2  -5  19 250.426 30.9213   6
   2   5  19 233.199 25.4158   6
   2   5  19 218.880 27.0160   5
   2  -5 -19 185.021 28.0551   3
  -2   5 -19 199.306 28.1064   3
   2   5  21 182.769 23.8269   5
   2  -5 -21 95.4998 22.4315   4
   2   5  21 174.821 21.6616   6
   2  -5 -21 158.252 24.8123   3
  -2   5 -21 206.455 27.5974   3
  -2  -5  21 197.890 27.7791   5
  -2  -5  23 380.334 46.3870   5
   2   5  23 388.111 44.4622   5
   2  -5 -23 360.043 44.5563   4
   2   5  23 386.712 41.4811   6
  -2  -5  23 447.483 46.6659   6
   2  -5 -23 451.627 47.6701   3
  -2   5 -23 344.884 45.5552   3
  -2  -5  25 38.4183 11.8529   6
   2   5  25 28.2564 8.99281   6
   2  -5 -25 30.5742 11.1788   3
   2   5  25 17.7108 8.84946   5
   2   6 -22 9814.33 837.114   2
   2   6 -22 8773.85 833.442   3
   2  -6  22 8891.03 836.477   6
  -2   6  20 11556.4 997.627   5
  -2  -6 -20 10593.3 994.264   4
   2   6 -20 10672.5 998.199   2
   2   6 -20 9916.21 994.934   3
   2  -6  20 11956.7 997.500   6
   2   6 -18 186.201 29.5071   2
   2  -6  18 149.215 24.7116   6
   2   6 -18 110.211 22.8678   3
  -2  -6 -18 205.305 25.5153   4
  -2   6  18 114.398 23.7810   5
   2   6 -16 245.386 33.3203   2
   2  -6  16 165.406 25.3983   6
   2   6 -16 118.638 25.8394   3
  -2   6  16 211.434 29.9770   5
  -2   6  14 5945.18 640.438   5
   2   6 -14 10214.0 653.920   2
   2  -6  14 7813.84 636.107   6
   2  -6  14 8983.92 642.344   2
   2   6 -14 3902.65 635.059   3
  -2  -6 -14 6193.43 635.875   4
  -2   6  12 3458.42 564.084   5
   2  -6  12 7834.79 564.887   6
   2   6 -12 5357.67 567.318   3
  -2  -6 -12 5710.23 563.726   4
  -2  -6 -10 40930.1 3703.02   4
   2  -6  10 39560.3 3707.92   2
   2   6 -10 41053.6 3707.19   3
   2   6 -10 41362.8 3718.78   2
   2  -6   8 561.072 56.5540   1
   2  -6   8 691.676 65.3606   6
  -2   6   8 530.772 59.9213   6
  -2   6   8 578.803 71.2855   5
  -2  -6  -8 605.979 61.7921   5
   2   6  -8 519.867 75.6818   2
  -2  -6  -8 658.588 66.1472   4
  -2  -6  -8 563.272 56.5580   1
   2  -6   8 653.153 72.9244   2
   2   6  -8 712.976 70.0703   3
   2   6  -6 408.628 45.1155   1
  -2  -6  -6 444.446 42.6842   1
  -2   6   6 337.465 47.0235   6
   2  -6   6 443.528 50.9451   6
  -2  -6  -6 515.137 49.6285   5
   2  -6   6 443.831 60.6380   2
   2   6  -6 478.114 64.2783   2
  -2   6   6 377.674 51.8415   4
   2   6  -6 515.046 54.0052   3
   2   6  -4 4627.50 435.036   1
   2  -6   4 4531.38 440.748   6
  -2   6   4 4567.69 440.137   6
  -2   6   4 6136.25 452.884   5
  -2  -6  -4 4827.44 440.845   5
   2   6  -4 5960.41 459.541   2
  -2  -6  -4 4758.84 440.585   4
  -2   6   4 4680.03 444.779   4
   2  -6   4 3896.54 453.134   2
   2   6  -4 4702.32 441.051   3
   2   6  -2 1165.27 124.213   1
  -2  -6  -2 1381.02 123.254   1
   2  -6   2 1266.30 131.122   6
  -2   6   2 1941.53 142.655   5
   2   6  -2 1769.99 144.601   2
  -2  -6  -2 1418.52 130.577   4
  -2   6   2 1557.49 137.535   4
   2  -6   2 981.703 144.267   2
   2   6  -2 1230.92 129.244   3
   2  -6   0 68345.4 5498.26   6
  -2  -6   0 69158.8 5500.13   5
  -2  -6   0 69705.1 5496.62   4
   2   6   0 64761.9 5495.98   3
   2   6   0 56419.9 5489.98   1
  -2  -6   2 1594.90 127.910   1
  -2   6  -2 1315.98 135.199   3
   2   6   2 1484.45 131.065   3
  -2  -6   2 1485.43 134.786   5
  -2   6  -2 1586.89 139.430   5
   2   6   2 1312.01 136.701   2
  -2  -6   2 1339.71 130.237   4
  -2   6  -2 1212.42 134.344   4
   2   6   2 1248.45 125.134   1
   2   6   4 5849.90 432.585   1
  -2  -6   4 4691.54 433.815   1
   2   6   4 4360.72 437.541   6
  -2   6  -4 3781.73 437.684   5
  -2  -6   4 4709.48 438.458   5
   2   6   4 4359.53 439.634   2
   2  -6  -4 5380.51 442.341   3
  -2   6  -4 4612.22 439.224   4
  -2   6  -4 3726.93 438.092   3
   2  -6  -4 3818.08 448.464   2
   2   6   6 364.499 44.9664   1
   2   6   6 451.104 48.0055   6
  -2  -6   6 386.811 47.6714   6
  -2  -6   6 433.367 47.6500   5
  -2  -6   6 335.684 44.0827   1
   2   6   6 383.351 48.5161   2
   2  -6  -6 312.281 52.7918   2
  -2   6  -6 431.046 47.5942   4
   2  -6  -6 502.436 51.0773   3
  -2   6  -6 368.642 47.0184   3
  -2   6  -8 426.705 50.3904   1
  -2  -6   8 598.548 60.5187   6
   2   6   8 649.671 59.3176   6
   2   6   8 564.741 60.1095   2
  -2   6  -8 578.140 59.4695   4
   2  -6  -8 672.338 61.5884   3
  -2   6  -8 461.530 57.6490   3
   2  -6  -8 500.775 63.1318   2
   2   6  10 44938.9 3840.60   6
  -2   6 -10 43139.5 3841.35   4
   2  -6 -10 42008.3 3842.19   3
   2  -6 -10 40283.7 3842.49   2
  -2   6 -10 40118.1 3840.92   3
  -2  -6  10 42511.7 3841.19   5
  -2  -6  12 6956.02 670.796   6
   2   6  12 8012.10 669.195   6
   2  -6 -12 7169.12 671.016   3
  -2   6 -12 6547.34 669.437   3
  -2  -6  12 7727.72 670.919   5
  -2  -6  14 8471.93 736.215   5
  -2  -6  14 7846.56 734.973   6
   2   6  14 8101.85 732.748   6
   2  -6 -14 7597.65 735.214   3
   2   6  16 189.668 24.0485   5
  -2  -6  16 189.986 26.7411   5
  -2  -6  16 165.874 24.8184   6
   2   6  18 136.667 18.1410   6
  -2  -6  18 151.812 21.8547   6
   2   6  18 137.476 19.0866   5
  -2  -6  18 150.211 22.6785   5
   2  -6 -18 135.890 20.7654   3
  -2   6 -18 95.0789 19.3656   3
   2   6  20 10101.8 972.775   6
  -2  -6  20 11433.6 977.727   6
  -2  -6  20 11571.2 980.151   5
   2   6  20 11252.0 975.407   5
   2  -6 -20 10366.1 977.283   3
  -2   6 -20 9985.29 976.842   3
   2   6  22 10263.8 910.124   6
   2  -6 -22 9417.16 914.467   3
   2   7 -19 387.625 44.3501   3
  -2  -7 -17 3.47167 8.99632   4
  -2   7  17 4.23562 7.18918   5
   2   7 -17 5.07960 11.6635   2
   2  -7  17 9.86552 7.89170   6
   2   7 -17-4.22771 9.70974   3
  -2  -7 -15 120.372 21.8056   4
   2  -7  15 173.621 23.3277   6
   2   7 -15 128.536 24.5503   3
  -2  -7 -13 404.511 45.9146   4
  -2   7  13 317.357 48.1950   5
   2  -7  13 362.812 43.4832   6
   2   7 -13 267.048 46.0231   3
   2   7 -11 543.367 67.1060   2
   2  -7  11 620.632 55.2120   6
   2   7  -9 286.748 44.7326   2
  -2   7   9 170.833 29.5445   4
   2  -7   9 205.976 28.7955   6
  -2  -7  -9 263.902 30.5473   4
  -2   7   9 216.171 36.2356   5
   2  -7   7 304.906 43.4320   2
   2   7  -7 264.554 42.9795   2
  -2   7   7 318.647 36.7446   4
   2  -7   7 188.781 30.0286   6
  -2   7   7 202.642 36.5028   5
  -2  -7  -7 242.410 30.9030   4
  -2  -7  -5 1032.14 103.348   5
  -2  -7  -5 983.368 103.544   4
   2  -7   5 1034.57 105.487   6
   2  -7   5 1262.65 121.039   2
  -2   7   3 827.532 90.9448   6
  -2  -7  -3 914.660 90.9010   5
  -2   7   3 1192.26 103.842   5
  -2  -7  -3 974.302 91.4138   4
  -2   7   3 804.717 94.0390   4
   2  -7   3 885.322 104.974   2
  -2  -7  -1 81.8830 16.0395   4
   2   7  -1 59.9681 20.3307   2
  -2   7   1 94.3785 18.3708   4
  -2  -7  -1 128.034 17.8751   5
  -2  -7   1 69.2497 14.0844   5
   2   7   1 83.1068 16.9540   6
   2  -7  -1 119.005 30.8966   2
   2   7   1 74.9921 18.1275   2
  -2   7  -1 141.541 26.2633   5
  -2  -7   1 72.2396 13.5238   4
  -2   7  -1 79.4582 17.7403   4
  -2   7  -1 99.5668 17.6236   3
   2   7   3 874.616 89.2288   6
  -2  -7   3 938.422 88.3114   5
  -2   7  -3 771.869 89.0734   4
   2  -7  -3 866.389 99.9284   2
  -2   7  -3 881.675 90.4014   3
   2   7   5 928.063 95.4023   6
  -2  -7   5 978.833 95.4658   5
  -2   7  -5 892.698 96.1067   4
  -2   7  -5 1018.69 97.5876   3
   2   7   5 941.204 97.4390   2
  -2   7  -7 311.427 31.8692   4
  -2  -7   7 209.312 29.9659   6
  -2   7  -7 223.016 29.9091   3
   2   7   7 204.017 28.7514   6
  -2  -7   7 253.028 29.7048   5
  -2  -7   9 203.935 29.4790   6
   2  -7  -9 246.757 30.3617   3
  -2   7  -9 169.569 26.4804   3
   2   7   9 200.083 26.7289   6
  -2  -7   9 283.080 29.8158   5
  -2  -7  11 449.821 47.5427   6
   2  -7 -11 393.947 47.4696   3
  -2   7 -11 424.359 47.0065   3
  -2  -7  13 505.016 52.5738   6
   2   7  13 554.432 50.9264   6
  -2  -7  13 538.606 53.4091   5
   2  -7 -13 404.660 51.2237   3
  -2   7 -13 420.670 51.1853   3
   2   7  15 166.459 22.0108   6
  -2  -7  15 228.170 26.8449   5
   2   7  15 193.899 23.4668   5
   2  -7 -15 157.975 23.4735   3
  -2   7 -15 168.406 23.8607   3
  -2  -7  17 5.92592 7.14287   6
   2   7  17 6.97716 6.67881   5
   2  -7 -17 15.7425 7.58519   3
  -2   7 -17 5.84371 6.74859   3
   2   7  17 9.67514 6.18291   6
   2   7  19 484.220 49.3891   6
   2  -7 -19 509.499 53.1212   3
  -2  -8 -12 3341.32 311.531   4
  -2  -8 -10 16149.6 1219.71   4
   2   8 -10 13232.5 1233.44   2
   2  -8  10 14889.6 1218.57   6
   2   8  -8 156.410 36.4518   2
  -2   8   8 178.553 28.8722   4
   2  -8   8 243.647 28.3772   6
  -2  -8  -8 266.650 28.8545   4
  -2   8   8 86.8301 30.0581   5
  -2   8   6 246.381 30.0919   4
   2  -8   6 214.404 27.6473   6
  -2   8   6 208.835 34.3549   5
  -2  -8  -6 187.031 25.9650   4
  -2  -8  -4 1627.97 160.697   4
   2   8  -4 1695.24 170.683   2
  -2   8   4 1665.30 174.694   5
  -2   8   4 1830.77 165.632   4
  -2  -8  -2 580.166 59.3141   5
   2   8  -2 518.852 62.2171   6
   2   8  -2 608.907 66.6179   2
  -2   8   2 663.362 64.6345   4
  -2   8   2 595.920 63.4102   3
  -2  -8   0 21952.0 2034.42   5
   2   8   0 23886.0 2038.13   6
   2   8   0 22049.8 2039.92   2
  -2   8   0 22065.9 2038.25   4
  -2   8   0 22012.2 2038.18   3
  -2  -8   2 520.112 54.2257   5
   2   8   2 523.466 55.7272   6
   2   8   2 505.758 57.5728   2
  -2   8  -2 512.530 57.0067   4
  -2   8  -2 548.302 57.3293   3
  -2  -8   4 1789.12 161.437   5
  -2   8  -4 1610.00 162.795   3
   2   8   4 1679.57 161.854   6
  -2  -8   6 168.070 23.4233   5
  -2   8  -6 204.985 25.6790   3
  -2  -8   8 235.335 27.9025   5
  -2   8  -8 250.601 29.0283   3
   2   8   8 203.659 26.4666   6
  -2  -8  10 15802.8 1364.03   5
  -2   8 -10 15182.7 1364.29   3
  -2  -8  10 15408.3 1363.92   6
   2   8  10 13887.8 1361.61   6
   2  -8 -12 3106.64 289.755   3
  -2   8 -12 3159.21 289.010   3
   2   8  12 3057.11 286.702   6
   2  -8 -14 3321.30 309.295   3
  -2   9   3 402.075 45.5601   4
   2   9  -1 52.5173 13.5789   2
   3   0   0 6.19421 15.4558   2
  -3   0   0 6.37615 12.4817   1
   3   0   0 6.95346 9.62655   1
  -3   0   0-7.13113 12.0895   1
   3   0   0 7.23647 14.1650   1
  -3   0   0 6.56245 16.3743   4
   3   0   0-4.43144 11.4762   3
   3   0   0 3.01871 8.35946   6
  -3   0   0 4.73671 13.1128   5
   3   0   2-7.08415 13.8646   1
   3   0  -2 2.75696 9.34597   6
  -3   0   2 5.49112 13.6996   5
   3   0   2 2.95623 11.5716   6
  -3   0  -2 12.1735 11.5770   5
   3   0  -2 3.24149 11.6548   6
  -3   0   2 6.48946 14.1999   1
   3   0   2-6.56410 12.8469   1
  -3   0  -2-6.67150 13.0571   1
  -3   0  -2-7.08402 12.9690   1
  -3   0   2-6.79716 13.3030   1
   3   0  -2 6.70086 14.6624   1
   3   0  -2 6.58322 15.7798   2
   3   0   2-5.43113 14.0614   2
  -3   0  -2 5.86772 13.4661   4
  -3   0   2-6.87395 17.1495   4
   3   0   2 4.50665 9.86141   3
   3   0  -2-4.67478 11.2055   3
   3   0  -4 6.49755 11.8954   1
  -3   0  -4 7.07673 12.9556   1
   3   0   4-6.28795 13.0529   1
   3   0  -4-7.03767 9.73966   1
  -3   0   4 7.09692 14.7321   1
  -3   0  -4-6.14538 10.4161   1
   3   0  -4-4.55363 7.87757   6
  -3   0  -4 3.61813 9.02701   5
   3   0  -4-3.32483 10.2889   6
   3   0   4 5.16272 13.8357   2
   3   0  -4-6.65886 15.9611   2
  -3   0   4 11.7658 14.6770   5
  -3   0   4 13.0842 19.2055   4
  -3   0  -4-4.40660 10.5627   3
   3   0  -4 5.05872 11.0693   3
   3   0   6 6.35921 9.84058   1
   3   0  -6-6.32803 13.8474   1
   3   0   6 6.73428 10.4208   1
  -3   0  -6-5.81193 12.7182   1
  -3   0   6 6.77772 12.4091   1
   3   0  -6-6.99463 14.5205   1
  -3   0   6-5.90433 10.0087   1
  -3   0   6 2.78456 8.61837   6
   3   0   6-3.32875 11.0475   6
  -3   0  -6 12.5380 9.45550   5
   3   0   6 4.84971 12.1003   2
   3   0  -6 7.16713 17.1800   2
  -3   0   6-6.23994 12.9541   5
  -3   0   6 6.19431 13.5548   4
  -3   0  -6 20.7408 14.3524   4
  -3   0  -6-4.25301 10.6119   3
   3   0  -6-4.72421 10.3385   3
   3   0  -8-5.58037 10.2164   1
  -3   0  -8-7.16534 13.1179   1
   3   0   8 6.07266 13.2879   1
  -3   0   8-5.35742 12.2951   1
  -3   0  -8-5.14298 12.3278   1
   3   0  -8-6.39169 10.8337   1
   3   0  -8 5.66217 7.15369   6
   3   0   8-3.60810 11.4412   6
  -3   0  -8 2.61837 7.24766   5
   3   0  -8 7.54451 16.5084   2
   3   0   8 4.55822 11.3723   2
  -3   0   8 6.48872 13.4697   5
  -3   0   8 5.65782 12.9845   4
  -3   0  -8 4.92233 12.2807   4
  -3   0  -8 4.52726 10.8520   3
   3   0  -8 4.70111 9.75910   3
  -3   0 -10 6.96371 14.4576   1
  -3   0  10-4.73334 10.8656   1
  -3   0 -10 9.95150 9.74142   1
   3   0 -10 5.87205 8.13027   1
   3   0  10-6.12578 12.7186   1
  -3   0  10-3.09576 11.5383   6
   3   0  10 7.89457 12.8134   6
  -3   0 -10 2.36911 7.15009   5
   3   0  10 3.99590 12.0547   2
   3   0 -10 7.86312 18.8492   2
  -3   0  10 6.94278 13.5901   5
  -3   0 -10 4.50364 12.4676   4
  -3   0  10 5.35175 10.4771   4
  -3   0 -10-5.05221 13.5417   3
   3   0 -12 4.87598 11.6884   1
   3   0  12 10.4023 11.3816   1
  -3   0 -12 6.78789 9.39480   1
  -3   0  12-6.23854 11.4218   1
  -3   0  12 6.14546 8.50589   6
   3   0  12 4.54529 13.7098   6
   3   0  12-3.61551 10.3159   2
   3   0 -12 23.7021 18.1319   2
  -3   0 -12-4.45195 11.1078   1
  -3   0  12-4.49805 9.84334   1
   3   0 -12 5.72742 11.8900   1
   3   0  12 5.94213 13.0028   1
  -3   0  12 7.37703 15.3140   5
  -3   0  12-5.57653 13.3675   4
  -3   0 -12-4.32793 11.9796   4
  -3   0 -12 6.18954 14.8367   3
  -3   0  14-3.38074 10.7198   6
   3   0  14 4.83266 14.1870   6
   3   0 -14 15.3777 16.8239   2
   3   0  14-6.66784 11.0633   2
  -3   0 -14 9.25574 12.4021   1
   3   0  14-6.17005 14.1596   1
  -3   0  14 8.51674 9.77254   1
   3   0 -14-5.73534 13.1620   1
   3   0  14-5.49244 11.2418   5
  -3   0  14 7.50378 17.2204   5
  -3   0 -14-7.34552 14.3759   3
   3   0 -14-5.94159 13.0008   3
   3   0  14 5.48507 10.7348   1
   3   0 -14-4.82538 11.5662   1
  -3   0 -14 6.96746 12.7553   1
  -3   0  14-6.33433 9.80061   1
   3   0  16-5.09068 11.6837   1
  -3   0 -16 7.39876 12.5411   1
   3   0 -16 5.13440 10.6592   1
  -3   0  16-6.73181 12.3249   1
   3   0  16-4.54536 13.3445   6
  -3   0  16-3.80652 10.5367   6
   3   0  16-3.20790 9.15331   2
  -3   0  16 8.70894 9.99434   1
   3   0  16-6.46126 9.99827   1
   3   0 -16-6.34318 12.4152   1
  -3   0 -16-4.42605 10.6102   1
   3   0  16 7.43882 12.0723   5
  -3   0  16 29.2067 15.1577   5
  -3   0  16 6.43714 15.4303   4
  -3   0 -16 4.46087 12.3476   4
   3   0 -16 6.35153 10.7664   3
  -3   0 -16 7.99702 16.6011   3
  -3   0 -18-7.78674 13.1977   1
   3   0 -18-5.61931 11.6646   1
   3   0  18-5.00538 9.79600   1
  -3   0  18-29.2384 14.3055   1
   3   0  18-3.59081 9.62286   6
  -3   0  18 8.65971 11.9839   6
   3   0 -18-6.39695 16.5616   2
   3   0  18-2.97501 12.3511   2
  -3   0  18 12.7783 9.77494   1
  -3   0 -18-4.58533 9.51828   1
   3   0 -18 6.90615 10.6853   1
  -3   0  18 6.69555 13.8987   5
   3   0  18 15.0019 10.3804   5
  -3   0 -18-4.82012 12.9172   4
  -3   0  18 6.84357 16.4036   4
   3   0 -18 12.7252 11.6479   3
  -3   0 -18-7.20797 15.7717   3
   3   0 -20 5.94741 11.6463   3
  -3   0 -20-5.49323 11.4097   3
   3   0 -20-5.58287 14.4593   2
   3   0  20-3.39666 11.9905   2
   3   0  20 7.39174 13.5377   1
  -3   0  20 4.67564 10.7373   1
  -3   0 -20 10.2531 11.7714   1
   3   0 -20 14.6104 14.3023   1
  -3   0  20 5.94431 10.8893   5
   3   0  20 4.17460 9.58834   5
  -3   0 -20-5.04587 11.5864   4
  -3   0 -20 8.22630 15.0650   1
   3   0 -20 19.2547 14.0492   1
   3   0  20 5.66660 13.0102   1
  -3   0  20 23.9033 14.5918   1
  -3   0  22 5.04229 9.23134   1
   3   0  22 7.43784 11.5083   1
   3   0 -22 14.5126 11.2275   1
  -3   0  22 4.71715 9.79234   6
   3   0  22 5.15199 9.43215   6
   3   0  22-3.54565 9.18012   5
  -3   0  22-5.16542 11.3028   5
   3   0  22 8.40852 10.8852   2
   3   0 -22-4.80340 14.1013   2
  -3   0 -22-5.02922 11.0048   4
  -3   0  22-6.66649 16.6319   4
   3   0 -22-5.25850 8.91306   3
  -3   0  24 8.86023 11.0613   6
   3   0  24 2.30486 6.78098   6
  -3   0 -24 12.3263 12.0701   4
   3   0  24 3.19150 8.56444   5
   3   0 -24 12.0943 13.9547   2
  -3   0  24 6.10155 14.0095   4
   3   0 -24 4.48044 9.31127   3
  -3   0 -24 3.58363 7.02770   3
  -3   0  26-7.95435 9.92254   6
   3   0  26-2.12671 6.74383   6
  -3   0 -26 2.96206 7.39010   3
   3   0 -26-3.75651 7.79809   3
  -3   0 -26 6.31354 7.24476   4
  -3   0  26-3.79736 7.88289   5
   3   0  28-1.97629 6.11993   6
  -3   0 -28-2.48512 6.20427   3
   3   0 -28-3.16209 7.26040   3
  -3   0  28-3.27558 7.85481   5
  -3   0 -30 2.30660 5.97204   3
  -3   0  30-2.84489 6.52895   5
  -3   0 -30-2.31862 7.35222   4
  -3  -1 -31 1420.64 134.624   3
  -3  -1 -29 5265.64 422.299   4
  -3   1  29 3926.04 421.948   5
  -3  -1 -29 4171.46 420.537   3
   3   1 -29 4722.08 422.510   3
   3  -1  29 4787.86 420.252   6
  -3   1  27 19118.2 1644.27   4
  -3  -1 -27 18925.5 1636.89   4
   3  -1  27 16987.1 1634.17   6
   3   1 -25 7584.13 633.083   2
  -3  -1 -25 6694.61 628.766   3
  -3   1  25 6568.03 630.319   5
  -3   1  23 856.994 89.7282   6
   3  -1  23 830.463 84.9906   6
  -3   1  23 1004.19 90.7422   5
  -3  -1 -23 1037.72 91.0049   4
  -3  -1 -23 777.757 86.3389   3
   3  -1  23 625.276 88.6083   2
  -3  -1 -21 290.957 40.5514   1
  -3   1  21 190.236 36.7003   6
   3  -1  21 306.616 35.5969   6
  -3   1  21 384.406 42.2200   5
   3   1 -21 299.628 42.6065   2
  -3  -1 -21 362.731 42.7257   4
   3   1 -21 373.313 42.0908   3
  -3  -1 -21 254.729 36.2614   3
   3   1 -21 366.154 44.8254   1
   3  -1  21 195.632 38.4781   1
  -3  -1 -19 20736.1 1768.27   1
   3   1 -19 21278.0 1765.72   1
   3   1 -19 22821.9 1759.56   1
   3  -1  19 17978.7 1754.49   1
   3  -1  19 19698.2 1765.20   1
  -3   1  19 20908.4 1754.59   1
  -3   1  19 16322.0 1751.49   6
   3  -1  19 20254.6 1750.50   6
  -3   1  19 19878.0 1757.32   5
   3  -1  19 18918.3 1748.53   5
   3   1 -19 20615.7 1760.75   2
  -3  -1 -19 14777.9 1754.05   4
  -3  -1 -19 18625.5 1752.71   3
   3   1 -19 20081.5 1757.84   3
   3  -1  19 19349.1 1752.27   2
  -3  -1 -17 30807.6 2715.64   1
   3   1 -17 36013.6 2716.34   1
   3   1 -17 34705.9 2708.06   1
   3  -1  17 28626.7 2705.49   1
  -3   1  17 29650.0 2712.35   1
   3  -1  17 30743.2 2713.30   1
  -3   1  17 31831.0 2704.03   1
  -3  -1 -17 30888.5 2703.97   1
  -3   1  17 31226.4 2703.30   6
   3  -1  17 30031.2 2699.86   5
   3   1 -17 29495.1 2713.41   2
  -3  -1 -17 23920.9 2705.44   4
  -3  -1 -17 28927.0 2705.40   3
   3   1 -17 22223.2 2705.21   3
   3  -1  17 29856.9 2702.87   2
   3   1 -15 64766.1 5561.42   1
  -3  -1 -15 64969.4 5564.70   1
  -3   1  15 68497.7 5555.07   1
  -3   1  15 61361.1 5561.11   1
   3   1 -15 69714.6 5557.06   1
   3  -1  15 63849.6 5556.86   1
   3  -1  15 65646.4 5562.58   1
  -3  -1 -15 58882.7 5554.08   1
   3  -1  15 62323.5 5554.94   6
  -3   1  15 65005.7 5551.60   6
   3  -1  15 51191.4 5547.72   5
  -3   1  15 60883.0 5562.71   5
   3   1 -15 56787.4 5565.21   2
  -3  -1 -15 59935.2 5558.26   4
  -3   1  15 65117.6 5565.49   4
  -3  -1 -15 59988.1 5558.67   3
   3   1 -15 53749.0 5557.75   3
   3  -1  15 64496.0 5554.42   2
  -3  -1 -13 4211.61 366.863   1
   3   1 -13 3478.66 361.583   1
  -3   1  13 3712.65 362.369   1
  -3   1  13 4254.29 358.429   1
   3   1 -13 3838.14 358.288   1
   3  -1  13 5013.51 364.485   1
   3  -1  13 3903.86 364.392   1
  -3  -1 -13 3579.93 357.177   1
  -3   1  13 3694.00 352.771   6
   3  -1  13 4634.45 362.705   6
   3  -1  13 3253.25 350.641   5
  -3   1  13 3402.85 364.802   5
   3  -1  13 3037.65 353.284   5
   3   1 -13 3612.01 370.187   2
  -3  -1 -13 3760.37 361.794   4
   3   1 -13 4197.29 364.679   3
  -3   1  13 4378.98 368.452   4
   3  -1  13 4759.16 361.010   2
  -3   1  11 654.773 67.0837   1
  -3  -1 -11 738.919 75.4253   1
   3   1 -11 540.125 69.4761   1
   3   1 -11 736.701 69.3505   1
   3  -1  11 687.337 69.5597   1
  -3   1  11 549.593 70.0695   1
   3  -1  11 518.230 69.6461   1
  -3  -1 -11 619.185 67.4579   1
  -3   1  11 540.469 60.5952   6
   3  -1  11 761.384 75.1486   6
   3  -1  11 527.143 59.2976   5
  -3   1  11 611.773 74.6348   5
   3  -1  11 568.354 61.0091   5
  -3  -1 -11 631.884 64.7442   5
   3   1 -11 428.084 75.9450   2
  -3  -1 -11 768.933 72.2096   4
  -3   1  11 634.941 74.4247   4
   3   1 -11 649.083 70.7176   3
  -3  -1 -11 597.874 75.7179   3
   3  -1  11 633.837 68.2190   2
   3   1  -9 33882.5 3277.03   1
  -3  -1  -9 34157.2 3280.96   1
  -3   1   9 39306.2 3273.30   1
   3   1  -9 37611.3 3274.98   1
   3  -1   9 34338.5 3274.26   1
   3  -1   9 34159.4 3278.24   1
  -3  -1  -9 35509.7 3273.03   1
  -3   1   9 33545.0 3264.62   6
   3  -1   9 33678.6 3264.69   5
  -3  -1  -9 33473.7 3269.53   5
  -3   1   9 40179.4 3283.23   5
   3   1  -9 43891.3 3290.66   2
  -3  -1  -9 38942.0 3274.46   4
   3   1  -9 40305.6 3274.78   3
  -3  -1  -9 34844.9 3278.68   3
   3  -1   7 20234.1 1971.52   1
  -3  -1  -7 21367.7 1967.70   1
  -3   1   7 21926.3 1970.88   1
   3  -1   7 23708.3 1967.25   2
  -3  -1  -7 23960.5 1965.77   3
   3  -1   7 21536.0 1958.54   5
  -3   1   7 22353.5 1971.42   5
  -3  -1  -7 21374.8 1964.05   5
   3   1  -7 23584.9 1978.55   2
  -3  -1  -7 17160.2 1964.42   4
   3   1  -7 18902.6 1962.84   3
  -3  -1  -7 24377.6 1962.30   3
  -3   1   7 21632.9 1971.78   4
  -3  -1  -7 22174.5 1973.42   1
   3   1  -7 21567.3 1967.76   1
   3  -1   7 20616.0 1968.00   1
   3  -1   5 301684. 25494.8   1
  -3  -1  -5 287784. 25498.3   1
   3   1  -5 287486. 25494.2   1
  -3   1   5 295930. 25493.1   1
   3   1  -5 278101. 25498.3   1
  -3  -1  -5 287545. 25494.8   1
   3  -1   5 288835. 25496.7   1
   3  -1   5 267381. 25502.6   6
   3  -1   5 276311. 25484.8   5
  -3  -1  -5 283784. 25491.2   5
   3   1  -5 306009. 25502.4   2
  -3  -1  -5 288764. 25492.2   4
  -3  -1  -5 276038. 25484.8   3
  -3   1   5 269660. 25498.5   4
   3   1  -5 263042. 25488.1   3
   3  -1   5 250334. 25491.7   2
  -3  -1  -5 289505. 25485.7   3
   3  -1   3 9522.43 852.751   1
  -3   1   3 8668.28 849.133   1
   3   1  -3 9317.41 852.241   1
  -3  -1  -3 7844.36 853.465   1
   3   1  -3 9320.59 854.440   1
  -3  -1  -3 9986.24 853.329   1
   3  -1   3 8535.52 851.596   1
  -3   1   3 9258.81 852.032   1
   3  -1   3 9362.49 859.513   6
  -3   1   3 9127.87 848.978   5
   3  -1   3 9091.10 843.321   5
   3   1  -3 10908.7 860.047   2
  -3  -1  -3 9423.51 849.950   4
   3   1  -3 9184.54 844.728   3
  -3   1   3 9980.06 858.571   4
  -3  -1  -3 9691.31 842.163   3
   3  -1   3 8074.60 848.319   2
  -3  -1  -1 11930.8 1058.41   1
  -3   1   1 10967.0 1055.79   1
   3  -1   1 11000.9 1058.55   1
   3   1  -1 11380.8 1058.00   1
   3  -1   1 13707.1 1062.12   6
  -3   1   1 11007.5 1046.38   6
  -3  -1  -1 11084.1 1055.52   5
   3  -1   1 11930.6 1051.57   5
  -3   1   1 12115.3 1054.85   5
   3   1  -1 14654.8 1065.52   2
  -3  -1  -1 9475.39 1052.07   4
  -3   1   1 13267.5 1065.21   4
  -3  -1  -1 11600.4 1045.74   3
  -3   1   1 12391.0 1058.68   1
   3   1  -1 10621.3 1058.44   1
  -3  -1  -1 10149.8 1058.95   1
  -3   1  -1 11096.4 1055.63   1
  -3  -1   1 9342.23 1053.46   1
   3   1   1 12338.0 1058.83   1
   3  -1  -1 10995.0 1058.06   1
   3  -1  -1 14164.1 1054.04   6
   3   1   1 13152.7 1055.58   6
  -3  -1   1 12218.9 1055.52   5
  -3   1  -1 12000.2 1050.94   5
   3  -1  -1 13143.6 1055.68   2
   3   1   1 11955.9 1057.74   2
  -3  -1   1 9798.83 1050.04   4
   3  -1  -1 10675.5 1053.98   3
  -3  -1   1 10395.2 1044.03   3
   3   1   1 12388.3 1046.46   3
  -3  -1   1 10296.5 1058.41   1
   3   1   1 11966.8 1059.33   1
  -3   1  -1 11658.1 1057.42   1
  -3   1  -3 9333.23 825.501   1
   3   1   3 8345.13 825.270   1
  -3  -1   3 9381.35 826.990   1
   3  -1  -3 8910.50 815.331   6
   3   1   3 8276.90 820.749   6
  -3   1  -3 7909.91 815.962   5
  -3  -1   3 8501.88 825.216   5
   3   1   3 10602.1 828.964   2
   3  -1  -3 8996.14 823.354   2
  -3  -1   3 9083.24 821.178   4
  -3   1  -3 10422.8 831.858   4
   3  -1  -3 9552.81 825.532   3
  -3  -1   3 8279.54 815.046   3
  -3   1  -3 10072.5 828.729   1
   3   1   3 9022.35 829.734   1
  -3  -1   3 9865.23 828.532   1
   3  -1  -3 8827.48 826.649   1
   3   1   5 278533. 26198.6   1
   3  -1  -5 304797. 26196.6   1
  -3  -1   5 268153. 26194.9   1
   3  -1  -5 265877. 26196.0   1
   3   1   5 288605. 26196.1   1
  -3  -1   5 289638. 26198.0   1
   3   1   5 280988. 26190.9   6
  -3  -1   5 299634. 26191.8   6
  -3  -1   5 270446. 26194.2   5
   3  -1  -5 298666. 26194.3   2
   3   1   5 307451. 26195.1   2
  -3   1  -5 279829. 26196.9   4
  -3  -1   5 273482. 26191.1   4
   3  -1  -5 318109. 26196.5   3
  -3   1  -5 312984. 26196.3   3
  -3  -1   7 19184.4 2005.00   1
   3   1   7 22132.6 2006.45   1
  -3   1  -7 21037.8 2003.38   1
  -3  -1   7 21031.0 2000.36   6
   3   1   7 23646.8 2000.46   6
  -3  -1   7 24794.5 2006.54   5
  -3   1  -7 20960.8 1992.77   5
   3   1   7 22393.2 2000.52   2
  -3  -1   7 21537.1 2000.31   4
  -3   1  -7 22380.3 2004.13   4
   3  -1  -7 23328.6 2005.13   3
   3   1   7 22630.9 2006.65   1
   3  -1  -7 22266.5 2005.47   1
  -3   1  -7 22744.3 2007.57   1
  -3  -1   7 22000.6 2005.53   1
   3  -1  -9 33564.2 3385.67   6
   3   1   9 39779.1 3392.01   6
  -3  -1   9 36218.1 3393.01   6
   3   1   9 41267.2 3393.24   2
   3  -1  -9 43116.4 3400.96   2
   3   1   9 36506.5 3398.42   1
  -3   1  -9 35398.1 3396.25   1
  -3  -1   9 38595.7 3393.47   4
  -3   1  -9 37982.9 3395.47   4
   3  -1  -9 37424.0 3395.85   3
   3  -1  -9 36296.6 3396.13   1
  -3   1  -9 39739.4 3400.50   1
  -3  -1   9 33963.8 3397.11   1
   3  -1  -9 39602.9 3396.69   1
   3   1   9 38799.4 3400.03   1
  -3   1 -11 636.101 79.0320   1
   3  -1 -11 530.077 74.1767   1
   3  -1 -11 656.434 76.8483   1
   3   1  11 582.035 77.5828   1
   3   1  11 552.806 75.5809   1
  -3   1 -11 711.350 77.8641   1
   3  -1 -11 690.437 70.2739   6
   3   1  11 615.227 73.5556   6
  -3  -1  11 685.376 74.9229   6
  -3  -1  11 730.771 81.3751   5
   3  -1 -11 646.254 81.4395   2
  -3  -1  11 656.665 74.4671   4
   3  -1 -11 790.675 78.6618   3
  -3   1 -11 732.582 79.7080   3
  -3   1 -13 4475.53 402.415   1
  -3  -1  13 3719.18 398.975   1
   3  -1 -13 3737.93 397.179   1
  -3  -1  13 3870.25 396.816   1
   3  -1 -13 4105.28 398.656   1
   3   1  13 4083.65 398.977   1
   3   1  13 4786.83 396.463   6
  -3  -1  13 4985.81 407.097   5
   3  -1 -13 4013.49 402.020   2
  -3   1 -13 4387.62 396.278   4
  -3  -1  13 4434.90 396.674   4
   3  -1 -13 4475.32 399.842   3
   3   1  13 4094.76 392.839   2
  -3   1 -13 4513.43 401.264   3
  -3   1 -15 67378.9 5981.96   1
  -3  -1  15 68185.3 5977.19   1
  -3  -1  15 61852.2 5979.56   1
   3   1  15 66075.0 5980.40   1
   3   1  15 65485.6 5979.33   1
  -3   1 -15 64357.8 5977.65   1
   3   1  15 73126.5 5975.70   6
  -3  -1  15 63360.6 5974.74   6
  -3  -1  15 75693.6 5986.99   5
   3  -1 -15 51757.2 5977.37   2
  -3   1 -15 62320.7 5973.88   4
  -3  -1  15 68955.0 5975.53   4
   3  -1 -15 68276.2 5979.52   3
   3   1  15 65010.1 5970.76   2
  -3   1 -15 70215.3 5982.69   3
  -3   1 -17 33271.4 2962.00   1
   3  -1 -17 34370.9 2959.47   1
   3  -1 -17 34095.2 2959.83   1
   3   1  17 32947.0 2958.68   1
   3   1  17 31331.0 2959.25   1
  -3   1 -17 28735.2 2956.45   1
   3   1  17 33321.4 2954.20   6
  -3  -1  17 30987.6 2954.25   6
   3   1  17 32839.8 2952.42   5
  -3  -1  17 33879.4 2965.55   5
   3  -1 -17 28376.1 2956.77   2
  -3   1 -17 32021.1 2953.16   4
  -3  -1  17 32299.2 2954.72   4
   3   1  17 33911.6 2950.17   2
  -3   1 -17 35188.0 2966.75   3
  -3   1 -19 22687.8 1850.24   1
  -3  -1  19 19783.5 1846.62   1
   3  -1 -19 21005.3 1846.11   1
   3  -1 -19 22562.2 1849.33   1
   3   1  19 19324.1 1844.17   1
   3   1  19 21685.1 1848.18   1
  -3   1 -19 18512.7 1843.44   1
  -3  -1  19 22296.8 1843.36   1
   3   1  19 12696.7 1836.98   6
  -3  -1  19 20685.5 1841.64   6
  -3  -1  19 21403.1 1849.66   5
   3   1  19 22449.4 1842.13   5
   3  -1 -19 23261.8 1844.16   2
  -3  -1  19 21253.5 1840.91   4
   3  -1 -19 20240.4 1844.72   3
   3   1  19 20151.2 1834.82   2
  -3   1 -21 174.072 37.4814   1
  -3  -1  21 242.714 40.2871   1
   3   1  21 226.763 35.8135   6
  -3  -1  21 366.262 40.4451   6
   3  -1 -21 403.558 41.1540   2
  -3  -1  21 326.325 41.6814   1
   3   1  21 264.615 41.5741   1
  -3   1 -21 421.638 40.9999   4
   3   1  21 245.272 39.5127   5
  -3  -1  21 319.648 39.4876   4
  -3   1 -21 223.604 40.1986   3
   3  -1 -21 150.355 34.3983   3
  -3  -1  23 557.023 80.7752   6
   3   1  23 921.586 81.2295   6
  -3   1 -23 576.117 79.8155   4
  -3  -1  23 1006.43 89.6346   5
   3   1  23 713.153 84.3159   5
   3  -1 -23 803.243 84.2975   3
  -3   1 -23 700.678 84.6909   3
  -3   1 -25 6770.88 675.202   4
  -3  -1  25 8894.88 681.961   5
   3   1  25 7922.59 678.441   5
  -3   1 -25 7080.89 678.554   3
   3  -1 -25 6923.03 676.825   3
  -3  -1  25 5905.43 675.319   6
   3   1  25 7942.13 673.169   6
  -3   1 -27 17377.5 1616.74   4
  -3  -1  27 19508.5 1620.98   5
   3  -1 -27 18951.7 1619.39   3
  -3  -1  27 15415.3 1618.50   6
   3   1  27 17696.2 1614.95   6
  -3   1 -29 4533.96 455.394   4
  -3  -1  29 5486.87 458.978   5
   3  -1 -29 5172.16 458.260   3
  -3   1 -29 4741.21 456.696   3
  -3  -1  29 4419.05 457.825   6
   3   1  29 5219.76 454.706   6
  -3   2  28 71.3239 13.8972   5
   3  -2  28 78.2946 12.7514   6
  -3  -2 -28 97.2021 15.0007   3
   3   2 -28 80.8607 13.4625   3
  -3   2  26 3.18028 7.67285   5
  -3  -2 -26 2.71493 6.82934   4
   3   2 -26-7.95814 11.7137   2
   3  -2  26 9.20959 7.17799   6
  -3  -2 -26 21.8603 10.3998   3
   3   2 -26 19.6491 8.28655   3
  -3  -2 -24 27.1899 10.7045   4
  -3   2  24 39.0865 10.8868   5
   3  -2  24 32.3445 14.9791   2
   3   2 -24 22.6861 11.7406   2
   3  -2  24 35.7223 10.0054   6
  -3  -2 -24 53.9894 13.5704   3
   3   2 -24 28.9329 10.1844   3
  -3  -2 -22 104.608 17.9652   4
  -3   2  22 116.219 19.0244   5
   3  -2  22 58.5541 20.1991   2
   3   2 -22 68.1969 19.1647   2
  -3  -2 -22 107.840 20.0456   3
   3   2 -22 103.332 18.9157   3
   3  -2  22 83.6419 16.1440   6
  -3  -2 -20 7.98421 9.96315   4
   3  -2  20 3.34133 8.95828   6
  -3   2  20-3.47753 10.7643   6
   3   2 -20 4.23840 10.9764   3
  -3  -2 -20-4.05878 10.5116   3
   3  -2  18 40.9219 14.8289   6
  -3   2  18 13.1003 9.83125   6
   3   2 -18 21.3399 17.4698   2
   3  -2  18 37.8410 13.2401   2
  -3  -2 -18 52.9925 17.4180   4
  -3   2  18 36.4899 14.0224   5
   3   2 -18 38.6356 13.4903   3
  -3  -2 -18 65.3290 17.7251   3
   3   2 -18 63.8070 14.9133   1
   3  -2  18 30.0503 12.4764   1
   3   2 -16 203.767 27.9351   1
  -3  -2 -16 234.070 35.5621   1
   3  -2  16 192.642 27.0458   1
  -3   2  16 189.714 33.0200   1
   3  -2  16 236.344 30.2789   6
  -3   2  16 191.599 25.2634   6
   3   2 -16 184.110 39.9865   2
   3  -2  16 170.471 27.5383   2
  -3   2  16 213.845 26.6641   1
   3  -2  16 229.020 35.8160   1
   3   2 -16 153.653 32.2267   1
  -3  -2 -16 190.463 26.0470   1
  -3   2  16 179.261 32.3016   5
  -3  -2 -16 67.3064 26.1311   4
   3   2 -16 172.403 30.5039   3
  -3  -2 -16 185.620 28.6556   3
  -3  -2 -14 34.6914 16.0007   1
  -3   2  14 47.5240 17.8584   1
   3  -2  14 67.4507 17.4601   1
   3  -2  14 71.6407 18.5327   6
  -3   2  14 86.0818 14.2832   6
   3   2 -14 66.5845 28.0182   2
   3  -2  14 84.6347 18.5500   2
   3   2 -14 80.4124 19.0917   3
  -3  -2 -14 44.4318 16.8787   3
  -3   2  14 89.7483 25.3355   5
  -3  -2 -14 42.1905 17.0906   4
  -3  -2 -14 93.3252 15.8337   1
   3  -2  14 89.5777 22.7818   1
  -3   2  14 90.5609 15.7443   1
   3   2 -14 94.7626 20.7547   1
  -3  -2 -12 137.458 19.8245   1
   3  -2  12 129.943 24.6867   1
  -3   2  12 95.6866 13.4044   6
  -3  -2 -12 84.8511 16.8971   5
   3   2 -12 40.8148 28.0983   2
   3  -2  12 94.5373 21.1016   2
  -3   2  12 99.1164 24.9087   5
   3   2 -12 68.3524 20.8180   3
  -3  -2 -12 55.2795 18.3841   3
  -3  -2 -12 126.153 24.8859   1
   3  -2  12 137.068 21.4612   1
   3   2 -12 130.001 19.3823   1
  -3   2  12 102.092 21.8332   1
   3   2 -10 146.016 21.6011   1
   3  -2  10 128.947 22.1134   1
  -3  -2 -10 124.710 24.4546   1
  -3   2  10 173.634 21.9451   1
  -3  -2 -10 109.138 20.8695   1
  -3   2  10 81.7990 22.8533   1
   3   2 -10 131.801 24.2400   1
   3  -2  10 133.301 25.8922   1
   3  -2  10 86.8654 23.0837   6
  -3  -2 -10 107.974 19.6211   5
   3   2 -10 173.753 38.3929   2
   3  -2  10 117.103 24.8462   2
  -3   2  10 32.0328 20.7523   5
  -3  -2 -10 100.247 24.6256   4
  -3   2  10 177.202 29.8889   4
   3   2 -10 87.1262 20.9286   3
  -3  -2 -10 126.280 19.7992   3
   3   2  -8 63.1923 15.1395   1
  -3  -2  -8 66.0324 18.0563   1
   3  -2   8 57.8383 14.6131   1
   3  -2   8 77.6336 18.4691   1
  -3   2   8 62.5765 14.4541   1
  -3  -2  -8 58.5956 14.9574   1
   3   2  -8 32.6206 16.6827   1
  -3   2   8 98.4350 19.7919   1
   3  -2   8 61.7695 21.2697   6
  -3  -2  -8 65.9351 15.5767   5
   3  -2   8 83.6924 19.1045   2
   3   2  -8 107.500 33.6333   2
  -3  -2  -8 52.0151 20.4347   4
  -3   2   8 63.9167 19.2830   4
  -3  -2  -8 51.8710 11.0376   3
   3   2  -8 74.8684 17.2865   3
  -3  -2  -6 575.154 67.1453   1
   3   2  -6 505.142 60.7764   1
  -3   2   6 585.672 61.6900   1
   3   2  -6 503.909 64.8994   1
   3  -2   6 607.207 63.4276   1
  -3  -2  -6 536.699 61.6139   1
   3  -2   6 565.222 65.5171   1
  -3   2   6 480.158 63.4184   1
   3  -2   6 567.258 63.2924   6
  -3   2   6 434.933 65.0172   5
  -3  -2  -6 557.197 65.1086   4
  -3   2   6 574.576 69.0803   4
   3   2  -6 490.623 57.3087   4
   3   2  -6 600.404 59.4680   3
   3  -2   6 634.728 64.4786   2
  -3   2   4 138.406 25.8545   1
   3   2  -4 171.994 30.3928   1
  -3   2   4 158.063 24.6149   1
  -3  -2  -4 219.261 33.3086   1
   3  -2   4 165.575 25.3338   6
  -3  -2  -4 212.649 30.7265   5
   3  -2   4 159.479 19.0611   5
   3  -2   4 147.968 27.4612   2
   3   2  -4 279.904 39.3855   2
  -3   2   4 138.172 27.1276   5
  -3  -2  -4 264.772 34.1501   4
  -3   2   4 137.798 30.1338   4
   3  -2   4 239.786 29.4433   1
   3   2  -4 148.859 26.0397   1
   3  -2   2 189.711 27.2881   1
   3   2  -2 136.072 24.3709   1
   3   2  -2 191.847 31.2431   1
  -3   2   2 151.179 26.0946   1
  -3   2   2 173.175 25.4408   1
   3  -2   2 206.862 23.6566   6
  -3  -2  -2 239.471 30.8337   5
   3  -2   2 145.565 26.9830   2
   3   2  -2 207.318 33.1404   2
   3  -2   2 200.187 28.1119   5
  -3   2   2 186.765 27.1645   5
  -3   2   2 141.873 30.8686   4
   3  -2   2 177.085 31.5299   3
   3   2  -2 113.528 19.2148   3
  -3   2   0 415.592 52.0104   1
   3   2   0 480.685 53.2427   1
  -3   2   0 415.156 43.2172   6
   3  -2   0 447.073 45.2348   6
   3   2   0 626.432 59.7837   6
  -3  -2   0 396.751 54.1962   5
  -3   2   0 398.540 48.6431   5
   3  -2   0 370.967 51.2204   2
   3   2   0 398.693 57.6694   2
  -3  -2   0 491.229 53.9763   4
   3  -2   0 369.177 53.3844   3
  -3   2   0 491.311 60.2352   4
  -3  -2   0 526.092 57.7708   1
   3  -2   0 462.613 52.0511   1
   3   2   0 389.437 54.4715   1
  -3   2   0 447.609 51.7245   1
   3   2   2 143.955 27.2192   1
  -3   2  -2 127.871 19.8804   6
   3   2   2 221.824 30.1946   6
  -3  -2   2 101.584 25.2821   5
   3  -2  -2 150.021 24.5492   1
  -3   2  -2 167.149 26.7896   1
   3   2   2 112.724 25.5385   1
  -3   2  -2 160.699 25.9580   1
   3  -2  -2 172.691 27.6611   2
   3  -2  -2 124.650 27.1434   3
  -3   2  -2 185.122 30.8123   4
  -3  -2   2 215.658 28.1336   4
  -3  -2   2 170.732 22.4537   3
   3   2   4 256.523 33.9917   1
   3  -2  -4 179.834 27.6182   1
  -3  -2   4 147.274 27.0367   6
   3   2   4 136.932 27.6876   6
  -3  -2   4 164.662 30.0095   5
  -3   2  -4 151.934 19.2010   5
  -3   2  -4 181.606 28.8101   1
   3  -2  -4 207.598 27.5090   1
  -3  -2   4 163.269 27.4417   1
  -3   2  -4 160.791 27.5111   1
   3   2   4 170.081 27.7710   1
   3   2   4 182.483 30.6564   2
   3  -2  -4 198.938 29.9555   2
  -3   2  -4 126.628 30.2917   4
  -3  -2   4 178.818 25.6498   4
   3  -2  -4 141.384 26.5011   3
  -3  -2   4 238.629 34.2674   3
   3   2   6 613.812 67.2861   1
  -3   2  -6 660.404 66.0903   1
   3  -2  -6 490.149 61.6028   1
   3  -2  -6 487.170 60.6184   1
  -3  -2   6 673.853 67.8356   1
   3   2   6 505.528 61.7514   1
  -3  -2   6 631.280 65.3475   1
  -3   2  -6 666.020 64.3996   1
  -3  -2   6 556.966 63.6439   6
   3   2   6 380.577 58.9630   6
   3   2   6 583.550 62.9691   2
  -3   2  -6 554.821 65.0918   4
   3  -2  -6 497.359 64.6896   3
  -3   2  -6 538.837 66.0358   3
   3  -2  -6 523.199 63.2169   2
  -3   2  -8 84.3515 19.6864   1
   3   2   8 84.7128 21.9047   1
  -3  -2   8 84.0818 19.2905   1
  -3   2  -8 78.7455 18.8333   1
  -3  -2   8 62.6170 17.7577   1
   3  -2  -8 70.1897 15.1748   1
  -3  -2   8 63.2744 18.0314   6
   3   2   8 89.8740 17.4714   6
  -3  -2   8 40.8763 15.9395   5
   3  -2  -8 70.2434 20.0788   2
   3   2   8 80.0826 16.7194   2
  -3   2  -8 62.4360 15.5036   4
  -3  -2   8 46.0746 13.1034   4
   3  -2  -8 74.8217 21.3057   3
  -3   2  -8 81.7334 19.5636   3
   3  -2 -10 128.899 23.4125   1
   3   2  10 156.221 27.5335   1
  -3  -2  10 127.034 22.9723   1
  -3   2 -10 108.489 24.3342   1
   3   2  10 105.040 20.3938   1
  -3   2 -10 55.2016 19.8886   1
  -3  -2  10 119.299 23.3707   1
   3  -2 -10 144.010 22.0847   1
  -3  -2  10 116.565 22.5131   6
  -3  -2  10 154.432 24.2667   5
   3   2  10 164.934 22.7606   6
   3  -2 -10 159.243 26.7040   2
   3   2  10 115.992 19.4116   2
  -3   2 -10 105.380 22.8790   4
   3  -2 -10 158.319 27.2838   3
   3   2  10 134.306 18.3016   3
  -3   2 -10 117.850 23.6541   3
   3   2  12 148.856 24.3610   1
   3  -2 -12 110.458 20.7107   1
  -3   2 -12 81.4641 19.2246   1
  -3  -2  12 115.002 21.0526   1
  -3   2 -12 143.698 24.2779   1
  -3  -2  12 137.997 22.2730   1
   3  -2 -12 95.8081 18.0289   1
   3   2  12 98.8223 19.0859   1
  -3  -2  12 107.464 20.4961   6
   3  -2 -12 72.7554 12.7795   6
  -3  -2  12 91.0167 20.6692   5
   3   2  12 90.0626 15.9778   2
   3  -2 -12 101.978 20.8355   2
  -3  -2  12 89.8538 12.7055   4
  -3  -2  12 98.6604 15.5975   4
  -3   2 -12 102.306 19.6614   4
  -3   2 -12 54.0552 18.0808   3
   3  -2 -12 146.617 23.5947   3
   3   2  14 78.1099 22.1612   1
  -3   2 -14 89.4886 19.3234   1
   3  -2 -14 125.165 22.5945   1
  -3  -2  14 82.1904 17.8792   1
  -3  -2  14 42.3221 15.5846   1
   3  -2 -14 50.3324 14.2042   1
   3   2  14 75.7187 15.8330   1
  -3   2 -14 54.4048 18.6072   1
  -3  -2  14 71.7609 17.6462   6
   3   2  14 77.8839 16.2349   6
  -3  -2  14 85.6933 20.7935   5
   3  -2 -14 64.1632 12.7437   6
   3   2  14 66.5336 12.8132   2
   3  -2 -14 69.1972 17.5110   2
  -3  -2  14 40.8866 9.80148   4
  -3  -2  14 85.0216 12.8412   4
  -3   2 -14 55.7897 15.4802   4
  -3   2 -14 118.682 20.6901   3
   3  -2 -14 72.8885 19.1354   3
   3  -2 -16 180.082 31.7038   1
  -3  -2  16 205.606 31.0875   1
   3   2  16 207.980 33.9793   1
  -3  -2  16 158.404 29.0722   1
  -3   2 -16 209.678 30.8593   1
   3   2  16 179.614 27.8351   1
   3  -2 -16 174.702 27.8107   1
  -3  -2  16 164.038 28.5418   6
   3   2  16 251.120 28.1324   6
  -3  -2  16 300.951 37.0571   5
   3   2  16 173.786 22.8901   2
   3  -2 -16 283.107 31.5667   2
   3   2  16 182.242 25.9168   5
  -3  -2  16 153.066 21.7647   4
  -3   2 -16 204.009 31.4469   3
   3  -2 -16 132.134 28.3287   3
  -3   2 -18 58.1306 18.7006   1
  -3  -2  18 52.2994 15.8897   1
  -3  -2  18 15.4474 13.8261   1
   3   2  18 59.2117 14.5825   6
  -3  -2  18 61.6979 17.8132   6
  -3  -2  18 32.4772 16.3871   5
   3  -2 -18 56.6023 14.7607   2
   3   2  18 51.0846 11.3423   2
  -3   2 -18 49.4118 13.2975   4
  -3  -2  20-4.88397 14.7355   6
   3   2  20-3.53466 11.9880   6
  -3  -2  20-6.53905 11.0897   5
  -3   2 -20-3.12875 9.68941   4
  -3   2 -20-6.67351 13.8583   3
  -3  -2  22 100.384 19.7437   6
   3   2  22 89.7753 18.4754   6
   3   2  22 87.6421 18.9303   5
  -3  -2  22 116.688 23.8703   5
  -3   2 -22 75.6396 16.3676   4
  -3   2 -22 70.3891 22.6906   3
   3   2  24 32.0828 11.9577   6
  -3  -2  24 18.7412 10.3997   6
   3   2  24-5.04673 14.9181   5
  -3   2 -24 7.57623 12.4178   4
  -3   2 -24-6.76395 15.6206   3
   3  -2 -24 14.7198 9.76036   3
  -3  -2  24 54.0781 15.5267   5
   3   2  26 9.34635 9.21767   5
  -3  -2  26 22.7745 10.9781   5
  -3   2 -26 13.4045 9.34590   4
  -3   2 -26 9.81680 10.2534   3
   3  -2 -26 8.68649 8.03367   3
  -3  -2  28 22.4639 11.0183   5
  -3  -2  28 50.8277 15.0222   6
   3   2  28 61.0212 11.5945   6
  -3   2 -28 40.6078 12.2976   3
   3  -2 -28 47.8099 13.0259   3
   3   2  28 70.0697 15.6731   5
  -3  -2  30 6.62187 8.59112   6
  -3  -2  30 6.14969 7.69255   5
  -3   3  27 11838.3 1211.25   5
  -3  -3 -27 14424.7 1211.06   4
   3   3 -27 13027.9 1214.64   2
   3   3 -27 13268.0 1210.74   3
   3  -3  27 13681.4 1211.63   6
   3  -3  25 7247.43 574.415   6
  -3   3  25 5254.98 572.662   5
  -3  -3 -25 6677.62 572.941   4
   3   3 -25 6245.28 572.520   3
   3   3 -25 5653.27 575.951   2
   3  -3  25 6211.34 577.165   2
   3  -3  23 560.220 54.0640   6
  -3   3  23 419.779 52.1057   5
  -3  -3 -23 474.264 51.5817   4
   3   3 -23 527.119 58.0569   2
  -3  -3 -23 519.242 58.3040   3
   3   3 -23 513.883 52.7004   3
   3  -3  23 432.560 55.9111   2
   3   3 -21 278.422 37.9444   2
   3  -3  21 153.501 32.8233   2
   3  -3  21 241.179 31.8831   6
   3   3 -21 218.318 30.2921   3
  -3  -3 -21 206.577 33.5684   3
  -3   3  21 180.359 30.0213   5
  -3  -3 -21 307.705 31.4181   4
  -3   3  19 13134.9 1284.12   5
   3   3 -19 17583.3 1294.51   2
  -3  -3 -19 14554.6 1286.43   3
   3  -3  19 11876.0 1284.29   2
  -3  -3 -19 14600.0 1282.49   4
  -3   3  17 19258.3 1902.63   5
  -3  -3 -17 22208.0 1900.27   4
   3   3 -17 23685.0 1914.21   2
  -3  -3 -17 23642.7 1901.35   3
   3  -3  17 17104.0 1899.63   2
  -3  -3 -15 40541.0 4194.92   1
   3   3 -15 45102.3 4188.65   1
  -3   3  15 52407.3 4198.15   5
   3  -3  15 41889.2 4195.41   1
  -3  -3 -15 46804.6 4188.28   3
   3   3 -15 55104.6 4210.16   2
   3  -3  13 1478.70 155.208   1
  -3  -3 -13 1691.46 149.278   1
  -3   3  13 1460.97 143.305   6
   3  -3  13 1758.38 156.962   6
   3   3 -13 1625.43 169.696   2
  -3  -3 -13 1701.82 157.898   4
   3   3 -13 1877.63 158.541   3
  -3  -3 -13 1554.71 146.478   3
   3   3 -13 1397.74 154.072   1
  -3  -3 -13 1465.13 155.532   1
  -3   3  13 1335.36 152.250   1
   3   3 -13 1538.84 148.980   1
   3  -3  13 1455.59 149.270   1
   3   3 -11 553.043 71.9536   1
   3   3 -11 722.391 68.4877   1
  -3   3  11 811.566 68.2090   1
   3  -3  11 694.140 69.8122   1
  -3  -3 -11 211.229 64.4250   1
  -3   3  11 630.414 71.6804   1
   3  -3  11 587.814 72.4627   1
  -3  -3 -11 613.217 67.3658   1
   3  -3  11 724.945 75.6630   6
  -3   3  11 928.800 85.8925   5
  -3  -3 -11 609.766 67.6555   5
   3   3 -11 449.180 82.2117   2
  -3  -3 -11 641.689 77.8774   4
  -3  -3 -11 638.704 63.5837   3
   3   3 -11 687.276 75.2551   3
   3  -3  11 728.981 72.4901   2
   3   3  -9 18575.1 1749.83   1
  -3   3   9 22030.4 1742.61   1
  -3  -3  -9 17486.5 1748.57   1
   3  -3   9 21279.2 1744.15   1
   3  -3   9 17514.5 1747.53   1
  -3   3   9 17601.1 1746.07   1
   3  -3   9 20807.3 1747.53   6
  -3   3   9 19457.7 1758.34   5
  -3  -3  -9 18923.1 1744.16   5
   3   3  -9 22712.8 1769.39   2
  -3  -3  -9 15798.0 1755.17   4
  -3  -3  -9 18754.1 1736.64   3
  -3   3   9 19742.5 1753.32   4
   3   3  -9 15560.1 1745.84   3
   3  -3   9 20921.6 1747.82   2
  -3  -3  -7 11302.1 1060.62   1
  -3   3   7 13518.9 1054.07   1
   3   3  -7 11234.9 1054.13   1
   3  -3   7 12869.9 1054.81   1
   3   3  -7 10806.9 1061.89   1
   3  -3   7 11466.6 1058.32   1
  -3   3   7 12223.2 1059.07   1
  -3  -3  -7 11417.0 1053.72   1
   3  -3   7 11493.5 1056.03   6
  -3   3   7 9137.77 1064.43   5
  -3  -3  -7 9884.57 1054.82   5
   3   3  -7 15383.3 1079.83   2
  -3  -3  -7 8847.73 1066.01   4
   3   3  -7 10961.2 1049.93   4
   3   3  -7 11813.4 1056.68   3
  -3   3   7 10054.8 1063.83   4
   3  -3   7 13081.6 1059.75   2
  -3  -3  -5 151886. 13679.8   1
   3  -3   5 155032. 13682.4   1
  -3   3   5 153015. 13682.2   1
   3  -3   5 149986. 13679.4   6
  -3   3   5 156467. 13692.7   5
  -3  -3  -5 131380. 13682.0   5
   3   3  -5 148960. 13694.0   2
  -3   3   5 152586. 13689.7   4
   3   3  -5 159530. 13678.1   3
   3   3  -5 153525. 13679.5   1
  -3  -3  -5 152557. 13685.5   1
   3   3  -5 145185. 13687.3   1
   3  -3   5 146292. 13680.3   1
  -3  -3  -3 3675.03 362.210   1
  -3   3   3 3652.69 363.213   1
   3  -3   3 3498.74 363.610   1
   3  -3   3 4138.71 367.944   2
  -3   3   3 4024.03 370.933   5
  -3  -3  -3 4239.73 368.036   5
   3   3  -3 4499.96 376.543   2
  -3  -3  -3 4434.18 387.432   4
  -3   3   3 3959.57 372.850   4
   3  -3   3 4104.20 362.261   1
   3   3  -3 3786.43 367.903   1
  -3  -3  -3 3647.53 367.171   1
   3   3  -3 3834.62 362.668   1
  -3  -3  -1 2589.79 285.551   1
   3  -3   1 3349.48 283.246   1
   3   3  -1 2935.17 286.719   1
   3   3  -1 2620.59 282.995   1
  -3   3   1 3498.30 286.184   1
  -3  -3  -1 3113.38 284.441   1
   3  -3   1 3293.62 285.867   1
   3  -3   1 3191.38 280.664   6
  -3   3   1 3310.99 286.568   5
  -3  -3  -1 3355.25 289.789   5
   3   3  -1 3522.04 296.092   2
  -3  -3  -1 3327.94 308.533   4
   3   3  -1 2687.40 275.151   3
   3  -3   1 3834.22 294.290   3
   3   3  -1 3030.01 275.286   3
  -3   3   1 3257.98 293.473   4
   3  -3   1 3215.03 288.554   2
  -3  -3   1 2479.82 285.987   1
   3  -3  -1 2770.25 283.638   1
   3   3   1 2946.47 288.572   1
  -3   3  -1 3520.81 287.908   1
  -3  -3   1 2599.14 284.892   1
   3   3   1 3142.68 286.292   1
   3   3   1 3085.61 291.045   6
  -3  -3   1 3063.87 291.243   5
  -3   3  -1 2741.43 282.395   5
   3   3   1 3397.24 294.637   2
  -3  -3   1 2994.76 305.862   4
   3  -3  -1 3463.24 292.365   3
  -3   3  -1 3622.09 297.061   4
   3  -3  -1 3861.75 292.702   2
   3   3   3 3440.47 354.915   1
   3  -3  -3 3903.95 350.807   1
  -3  -3   3 3147.87 352.826   1
   3  -3  -3 3621.79 351.915   1
  -3   3  -3 3751.64 351.548   1
  -3  -3   3 3446.81 352.542   1
   3   3   3 3961.27 354.363   1
  -3   3  -3 4431.85 354.349   1
   3   3   3 3568.38 354.804   6
  -3  -3   3 3906.86 357.794   5
   3   3   3 3933.55 358.026   2
   3  -3  -3 4089.86 359.075   3
  -3   3  -3 3867.43 360.306   4
   3  -3  -3 4643.93 359.693   2
  -3  -3   3 3495.70 346.594   3
   3   3   5 141607. 14303.0   1
  -3   3  -5 154094. 14300.6   1
   3  -3  -5 164008. 14300.5   1
   3  -3  -5 158239. 14299.0   1
  -3  -3   5 170016. 14305.3   1
   3   3   5 163928. 14301.0   1
  -3  -3   5 145207. 14301.4   1
  -3   3  -5 168900. 14301.5   1
   3   3   5 160600. 14303.1   6
  -3  -3   5 147587. 14304.0   6
  -3  -3   5 166005. 14304.3   5
   3   3   5 143544. 14302.6   2
  -3   3  -5 137916. 14304.6   4
  -3  -3   5 181536. 14308.8   4
   3  -3  -5 164250. 14306.5   3
   3  -3  -5 160724. 14304.7   2
   3   3   7 10598.1 1077.10   1
  -3   3  -7 12752.0 1078.64   1
  -3  -3   7 11797.9 1078.61   1
  -3   3  -7 12436.4 1083.43   3
   3  -3  -7 12862.1 1081.96   2
  -3  -3   7 12183.0 1079.79   5
  -3   3  -7 11992.4 1080.44   4
   3  -3  -7 9508.11 1079.90   3
  -3  -3   7 11638.6 1078.89   1
  -3   3  -7 12116.7 1077.60   1
   3  -3  -7 13145.9 1078.04   1
   3  -3  -7 10472.6 1074.72   1
   3   3   7 12423.3 1081.68   1
  -3  -3   9 17889.3 1516.47   1
   3   3   9 18483.4 1515.30   1
  -3   3  -9 16482.5 1516.10   1
  -3  -3   9 18060.5 1518.52   6
   3   3   9 18949.4 1515.94   6
  -3  -3   9 19084.5 1518.18   5
   3   3   9 18076.2 1515.29   2
  -3  -3   9 15587.1 1505.18   4
  -3   3  -9 18900.7 1517.51   4
  -3  -3   9 15006.7 1505.33   4
  -3   3  -9 20732.4 1521.60   3
   3   3   9 15553.0 1506.80   3
  -3   3  -9 19146.5 1516.55   1
   3  -3  -9 19938.3 1516.17   1
  -3  -3   9 20484.3 1519.30   1
   3   3   9 19167.3 1519.87   1
   3  -3  -9 17250.8 1514.31   1
  -3  -3  11 669.556 70.0317   1
   3   3  11 639.978 68.8267   1
  -3   3 -11 671.607 71.4673   1
  -3  -3  11 685.246 72.1450   6
   3   3  11 601.215 68.1215   6
  -3  -3  11 694.562 71.8299   5
   3   3  11 662.475 67.4753   2
  -3   3 -11 602.190 68.8528   4
   3  -3 -11 463.759 68.8443   2
  -3   3 -11 664.241 72.4712   3
   3  -3 -11 631.551 68.1697   1
  -3   3 -11 745.304 71.6375   1
  -3  -3  11 778.575 73.5202   1
   3  -3 -11 660.945 69.9642   1
   3   3  11 619.420 72.1763   1
  -3   3 -13 1721.86 155.923   1
  -3  -3  13 1509.62 154.001   1
   3  -3 -13 1672.08 156.270   1
   3   3  13 1837.46 161.910   1
  -3  -3  13 1644.59 156.869   1
   3   3  13 1621.89 153.369   1
  -3   3 -13 1481.66 155.468   1
   3   3  13 1619.72 152.149   6
  -3  -3  13 1720.56 156.947   6
  -3  -3  13 1467.31 155.945   5
   3   3  13 1437.05 149.131   2
  -3   3 -13 1482.09 152.384   4
   3  -3 -13 1630.62 158.015   3
   3  -3 -13 1752.60 156.472   2
  -3   3 -13 1507.16 155.808   3
  -3  -3  15 47835.3 4068.90   1
   3  -3 -15 46411.9 4068.82   1
   3   3  15 45967.5 4061.39   6
  -3  -3  15 42673.9 4065.14   6
  -3   3 -15 40404.3 4061.21   4
   3  -3 -15 37292.2 4065.98   3
   3  -3 -15 54146.8 4064.97   2
  -3   3 -15 44320.1 4065.56   3
   3   3  15 45054.5 4058.04   2
   3   3  17 22718.9 2000.50   6
  -3  -3  17 21187.9 2004.82   6
  -3   3 -17 20924.1 1999.58   4
   3   3  17 21004.8 2000.14   5
  -3  -3  17 23270.4 2006.94   5
   3  -3 -17 21063.9 2005.77   3
   3  -3 -17 25858.5 2001.27   2
  -3   3 -17 19753.6 2004.27   3
   3   3  19 17092.1 1423.18   6
  -3  -3  19 15859.5 1428.69   6
  -3  -3  19 15753.1 1429.54   5
   3   3  19 14673.3 1422.29   5
   3  -3 -19 15024.8 1427.79   3
  -3   3 -19 15050.6 1428.44   3
  -3  -3  21 243.733 37.6422   5
   3   3  21 294.424 34.8844   6
  -3   3 -21 368.838 43.2858   3
   3  -3 -21 265.764 37.4535   3
  -3  -3  23 351.817 48.0721   6
  -3   3 -23 417.518 45.2881   4
   3   3  23 426.105 47.2632   5
  -3  -3  23 361.053 48.7061   5
   3  -3 -23 440.507 50.6865   3
  -3   3 -23 414.406 51.3917   3
   3   3  25 4188.38 408.731   5
   3  -3 -25 3456.95 407.722   3
   3   3  25 4317.45 407.082   6
  -3  -3  25 4495.36 410.163   6
  -3  -3  27 9984.38 991.189   6
   3   3  27 11475.8 989.919   6
  -3   3 -27 8819.13 991.936   3
   3  -3 -27 10132.3 991.735   3
  -3  -3  29 3757.25 346.411   6
  -3  -3  29 3799.64 345.878   5
   3   3  29 3574.58 345.864   5
   3   4 -26 20.4077 6.88174   3
   3   4 -26 14.6056 9.93972   2
   3   4 -24 33.0121 8.76952   3
   3   4 -24 24.5205 10.6270   2
  -3  -4 -24 40.7999 9.43165   4
  -3   4  24 25.0189 9.65758   5
   3  -4  22 541.969 50.7981   6
  -3   4  22 361.323 44.2492   5
  -3  -4 -22 422.144 43.7206   4
   3   4 -22 351.634 46.8313   2
   3   4 -22 375.366 43.6932   3
   3  -4  22 362.614 47.9173   2
   3   4 -20 5.51517 12.7103   2
   3  -4  20 9.76553 10.7474   2
   3  -4  20-4.99874 12.9941   6
   3   4 -20 28.6366 10.1563   3
  -3  -4 -20 8.78686 8.19007   4
  -3   4  20 12.0280 10.0703   5
   3  -4  18 5.00031 14.4814   2
   3   4 -18 26.1683 14.5298   2
   3  -4  18 16.1509 15.1073   6
   3   4 -18 28.8222 10.2780   3
  -3  -4 -18 45.7185 11.7879   4
  -3   4  18 13.7351 9.30011   5
   3  -4  16 171.748 30.7301   2
   3   4 -16 308.792 43.9235   2
   3  -4  16 279.590 36.4444   6
   3   4 -16 213.027 31.3917   3
  -3  -4 -16 237.043 30.9925   4
   3  -4  14 82.0601 19.0518   2
   3   4 -14 101.481 29.3015   2
   3  -4  14 85.1303 20.5067   6
   3   4 -14 123.404 22.4720   3
  -3  -4 -14 91.9206 14.4986   3
  -3  -4 -14 102.582 20.1987   4
  -3   4  14 140.421 25.6012   5
  -3  -4 -12 316.212 46.1586   1
   3  -4  12 396.434 46.7573   1
  -3   4  12 382.052 45.9478   1
   3  -4  12 440.760 48.1224   6
  -3  -4 -12 372.235 42.3141   5
   3   4 -12 369.950 57.0916   2
  -3  -4 -12 393.330 48.5307   4
   3   4 -12 457.584 49.9071   3
  -3  -4 -12 379.893 38.7357   3
   3  -4  12 319.811 45.6837   2
   3   4 -10 374.368 48.3084   1
  -3  -4 -10 435.577 48.8982   1
   3  -4  10 395.701 46.3364   1
  -3   4  10 553.726 49.7931   1
  -3   4  10 669.419 64.6806   5
   3  -4  10 372.115 45.2315   6
  -3  -4 -10 407.094 51.0153   4
  -3  -4 -10 322.898 36.0479   3
   3   4 -10 472.633 51.8986   3
   3  -4  10 508.910 48.6753   2
   3   4  -8 134.040 17.9843   1
  -3   4   8 128.004 20.4362   1
   3  -4   8 98.5920 20.1482   1
  -3  -4  -8 153.821 25.1226   1
   3   4  -8 94.3791 21.9449   1
  -3   4   8 89.5177 12.6977   6
   3  -4   8 140.059 21.7521   6
  -3  -4  -8 123.413 20.5696   5
   3  -4   8 161.585 25.5701   2
   3   4  -8 152.885 34.7749   2
  -3  -4  -8 147.722 29.8695   4
  -3   4   8 195.062 36.8014   5
  -3   4   8 174.310 27.6498   4
   3   4  -8 183.678 29.1707   3
   3   4  -6 415.501 42.7938   1
   3   4  -6 425.024 50.5836   1
  -3  -4  -6 336.876 46.0960   1
   3  -4   6 413.873 41.8294   1
  -3   4   6 428.200 40.9321   1
  -3   4   6 389.411 44.4188   1
  -3  -4  -6 410.493 42.5884   1
  -3   4   6 312.583 37.2470   6
  -3  -4  -6 438.683 46.6836   5
   3   4  -6 540.623 62.0802   2
  -3  -4  -6 377.830 53.7028   4
  -3   4   6 438.985 60.9850   5
  -3   4   6 415.153 52.2049   4
   3   4  -6 304.871 47.1183   3
   3  -4   6 344.207 46.8361   2
  -3  -4  -4 148.908 22.9536   1
  -3   4   4 183.655 24.0118   1
   3  -4   4 184.099 24.7229   1
   3   4  -4 120.226 26.0821   1
   3  -4   4 155.661 24.3485   6
  -3   4   4 169.297 20.3512   6
  -3   4   4 162.208 20.0280   6
  -3  -4  -4 174.418 27.2041   5
   3   4  -4 188.214 35.5853   2
   3  -4   4 176.536 29.8277   2
  -3  -4  -4 146.694 33.3388   4
  -3   4   4 125.483 32.2285   5
  -3   4   4 150.417 30.1908   4
   3   4  -4 196.115 23.3485   1
  -3   4   4 231.758 22.5809   1
   3  -4   4 123.331 20.4825   1
   3   4  -2 17.2433 11.3246   1
   3  -4   2 18.4312 7.55342   1
   3   4  -2 27.6211 9.45343   1
   3  -4   2 6.32153 9.96746   6
   3   4  -2 20.3608 17.0406   2
   3  -4   2 25.6955 16.7889   2
  -3  -4  -2 8.34540 10.5857   1
  -3  -4  -2 26.6115 8.45565   1
  -3   4   2 25.1769 8.20860   1
   3  -4   2 24.0502 8.78899   1
  -3   4   2 25.9969 7.88099   1
  -3  -4  -2 26.0597 16.9760   4
  -3   4   2 71.6883 20.7114   5
  -3   4   2 13.0574 14.4139   4
   3   4  -2 1.29704 4.96269   3
   3   4  -2 29.9366 7.79349   3
  -3   4   0 1462.63 130.382   1
  -3  -4   0 1321.96 129.639   1
   3   4   0 1368.14 136.808   6
   3  -4   0 1312.46 129.143   6
  -3   4   0 1625.68 139.296   5
  -3  -4   0 1307.23 136.019   5
   3   4   0 1211.99 137.464   2
  -3  -4   0 1768.36 140.218   4
   3  -4   0 1438.05 139.001   3
   3  -4   0 1377.92 128.475   1
  -3   4   0 1308.81 127.171   1
   3   4   0 1079.03 131.123   1
  -3  -4   0 1324.08 132.400   1
   3  -4   0 1223.57 129.331   1
   3   4   0 1436.05 130.637   1
   3   4   2 11.8459 9.60081   1
   3  -4  -2 18.0196 7.48572   1
   3  -4  -2 16.7731 9.41559   1
  -3  -4   2 44.2403 16.0346   5
   3   4   2 22.4209 15.1074   2
   3  -4  -2 43.2502 18.2096   2
  -3  -4   2 14.0632 10.9981   4
  -3   4  -2 16.1159 9.59830   5
   3  -4  -2 15.9883 11.7721   3
  -3   4  -2 24.4812 14.1376   4
   3   4   2 20.6126 7.79211   1
  -3   4  -2 22.8625 9.43945   1
  -3  -4   2 5.69575 7.80014   1
  -3   4  -2 8.50827 5.73784   1
  -3  -4   2 20.5517 10.3803   1
   3   4   4 103.808 24.6863   1
   3  -4  -4 172.250 21.1924   1
   3  -4  -4 213.449 23.9904   1
  -3   4  -4 162.872 21.5349   1
  -3  -4   4 162.644 27.7301   5
   3   4   4 182.933 27.9338   6
  -3   4  -4 147.056 19.2412   5
   3   4   4 173.026 29.7995   2
   3  -4  -4 210.526 34.0425   2
  -3  -4   4 155.193 21.8078   4
  -3   4  -4 171.075 20.0926   5
   3  -4  -4 168.769 29.7036   3
  -3   4  -4 213.027 29.5228   4
   3   4   4 171.319 23.7402   1
  -3  -4   4 209.296 24.6473   1
  -3  -4   6 368.346 45.7496   1
   3  -4  -6 404.963 42.2004   1
  -3   4  -6 443.100 43.4883   1
   3  -4  -6 375.416 42.4729   1
   3   4   6 375.406 46.4308   1
  -3   4  -6 326.927 42.2424   1
  -3  -4   6 415.068 44.6106   1
   3   4   6 423.586 44.5330   1
   3   4   6 433.877 47.8732   6
  -3  -4   6 356.948 48.3971   6
  -3  -4   6 379.491 47.1448   5
   3   4   6 414.990 49.0838   2
  -3  -4   6 368.541 39.8365   4
  -3   4  -6 445.883 50.0635   4
   3  -4  -6 428.957 50.6916   3
  -3   4  -6 411.866 49.2791   3
   3  -4  -6 528.385 56.0893   2
  -3  -4   8 118.754 22.6214   6
  -3  -4   8 105.636 21.6225   5
   3   4   8 122.829 21.2378   6
  -3  -4   8 120.272 20.8878   1
   3   4   8 150.470 19.8439   1
  -3   4  -8 113.001 19.5809   1
  -3  -4   8 144.382 20.5469   1
   3   4   8 159.088 22.8004   2
   3  -4  -8 132.137 25.8658   2
   3  -4  -8 116.421 21.9594   3
  -3   4  -8 123.604 22.0943   4
   3  -4  -8 117.201 18.6538   1
   3   4   8 148.841 22.9946   1
  -3   4 -10 353.514 46.0909   1
  -3  -4  10 463.496 49.7829   6
   3   4  10 421.340 46.8788   6
  -3   4 -10 413.895 48.2231   4
   3  -4 -10 529.434 54.2130   2
  -3  -4  10 351.001 47.3235   1
   3  -4 -10 483.407 46.9619   1
   3   4  10 352.478 47.9727   1
  -3  -4  12 431.360 46.1631   1
   3  -4 -12 432.975 45.2601   1
   3   4  12 362.922 41.7988   6
  -3  -4  12 305.663 42.9588   6
   3   4  12 383.503 40.6095   2
  -3   4 -12 284.720 41.2750   4
   3  -4 -12 434.344 47.8226   3
  -3   4 -12 366.516 45.2810   3
  -3  -4  14 104.744 18.8945   6
   3  -4 -14 105.714 20.1918   2
   3   4  14 84.8473 14.8546   6
  -3  -4  14 82.8476 18.2745   5
  -3   4 -14 74.6397 15.1422   4
  -3   4 -14 85.6999 17.3797   3
   3  -4 -14 93.4121 19.9265   3
  -3  -4  16 243.255 33.2033   5
  -3  -4  16 249.925 33.2624   6
   3   4  16 275.639 29.4810   6
  -3   4 -16 194.957 31.1194   3
   3  -4 -16 227.767 33.3057   3
  -3  -4  18 12.6495 10.3419   6
   3   4  18 32.3892 10.4618   5
  -3  -4  18 26.6464 11.2947   5
  -3   4 -18 21.1793 8.43183   4
  -3   4 -18 23.4396 11.6763   3
   3  -4 -18 18.1605 11.1013   3
  -3  -4  20 34.4332 13.1039   6
   3   4  20 15.7788 9.13605   6
   3   4  20 21.0892 8.54748   5
  -3  -4  20 27.5699 11.1577   5
  -3   4 -20 15.4195 8.40003   4
   3  -4 -20 26.9695 10.9210   3
  -3   4 -20 12.2198 9.51678   3
   3   4  22 464.625 46.7250   6
  -3  -4  22 395.402 50.6386   6
   3  -4 -22 462.702 51.9846   3
   3   4  22 448.324 47.5384   5
  -3  -4  22 408.688 51.2809   5
  -3   4 -22 395.467 51.1822   3
   3   4  24 18.6224 9.71212   5
  -3  -4  24 26.6953 12.5832   5
  -3   4 -24 13.6684 10.7712   3
  -3  -4  24 47.1861 13.5238   6
   3   4  24 36.0157 10.1849   6
   3   4  26 13.9535 9.17374   5
  -3  -4  26 28.1771 10.1706   5
  -3  -4  26 4.03639 9.80800   6
   3   4  26 20.7858 9.13206   6
  -3  -4  28 27.7434 10.4870   5
   3   5 -25 4841.30 445.160   3
  -3   5  23 514.914 56.4798   5
   3   5 -23 555.399 59.3747   2
   3   5 -23 567.818 55.5503   3
   3  -5  23 460.334 58.2471   6
   3   5 -21 157.975 26.4966   2
   3  -5  21 131.483 25.3531   2
   3  -5  21 124.632 24.3684   6
   3   5 -21 142.385 21.6815   3
  -3  -5 -21 196.430 22.7644   4
   3  -5  19 8030.69 701.426   6
  -3   5  19 7901.97 699.527   5
  -3  -5 -19 8404.61 697.382   4
   3   5 -19 7253.97 696.288   3
   3  -5  19 6198.16 699.445   2
  -3   5  17 13178.8 1178.26   5
  -3  -5 -17 12851.1 1175.39   4
   3   5 -17 14841.6 1186.29   2
   3   5 -17 11162.0 1174.86   3
   3  -5  17 13715.4 1178.50   6
   3  -5  15 30528.0 2540.14   6
  -3   5  15 29943.1 2543.17   5
  -3  -5 -15 29076.3 2539.06   4
   3   5 -15 35493.8 2555.73   2
   3   5 -15 29115.6 2539.59   3
  -3   5  13 1796.04 165.701   5
   3   5 -13 1905.94 175.582   2
   3   5 -13 1757.11 161.297   3
   3  -5  13 1316.38 158.826   2
   3  -5  11 186.648 28.5055   6
  -3  -5 -11 233.252 28.3521   5
   3  -5  11 201.699 31.6087   2
   3   5 -11 225.077 45.3150   2
  -3  -5 -11 239.808 33.2822   4
  -3   5  11 260.698 38.3723   5
  -3   5  11 160.933 31.9705   4
   3   5 -11 303.844 37.9512   3
   3  -5   9 8764.13 817.081   1
  -3   5   9 10622.0 817.384   1
   3  -5   9 8535.98 817.610   6
  -3  -5  -9 8943.59 817.317   5
   3   5  -9 10013.8 839.150   2
  -3  -5  -9 7018.72 819.749   4
   3   5  -9 10288.4 828.291   3
  -3   5   9 8554.25 823.774   4
   3  -5   9 8370.00 821.386   2
  -3  -5  -7 5695.00 528.013   1
  -3   5   7 6405.74 524.798   1
   3  -5   7 5225.87 525.596   1
   3  -5   7 5220.41 527.005   6
  -3   5   7 8394.40 554.274   5
  -3  -5  -7 6218.72 528.523   5
   3   5  -7 6119.07 545.608   2
  -3  -5  -7 4218.71 528.920   4
  -3   5   7 4967.51 532.205   4
   3   5  -7 7378.52 542.066   3
   3  -5   7 5681.95 531.938   2
  -3  -5  -5 78718.6 7251.64   1
   3   5  -5 79964.9 7254.19   1
  -3   5   5 85795.4 7247.43   1
   3  -5   5 80645.3 7249.80   1
  -3   5   5 73156.2 7247.33   6
   3  -5   5 79633.5 7252.47   6
  -3   5   5 95640.3 7275.32   5
  -3  -5  -5 79114.4 7256.11   4
  -3   5   5 80872.2 7258.36   4
   3   5  -5 93148.4 7265.25   3
   3  -5   5 67748.6 7256.47   2
  -3  -5  -3 1941.71 178.729   1
   3   5  -3 1561.34 178.152   1
   3  -5   3 1774.00 175.273   1
  -3   5   3 1997.39 174.063   1
  -3   5   3 1674.36 176.563   6
   3  -5   3 1820.76 179.467   6
  -3   5   3 1393.21 189.470   5
  -3  -5  -3 1935.09 182.444   5
  -3  -5  -3 2167.67 182.856   4
   3   5  -3 1545.85 184.237   3
  -3   5   3 2185.25 188.619   4
   3  -5   3 2005.64 188.054   2
   3   5  -1 1931.03 194.610   1
  -3  -5  -1 2140.79 195.147   1
  -3   5   1 2068.60 189.743   1
   3  -5   1 1845.95 193.996   6
  -3   5   1 2203.02 210.922   5
  -3  -5  -1 2242.10 199.530   5
   3   5  -1 1879.87 201.019   2
  -3  -5  -1 2078.99 195.795   4
  -3   5   1 2071.57 202.458   4
   3  -5   1 2207.95 203.618   2
   3   5   1 1457.97 185.678   1
   3  -5  -1 2091.05 182.540   1
  -3  -5   1 2079.29 187.591   1
  -3   5  -1 1838.99 181.464   1
   3  -5  -1 1817.27 184.980   6
  -3   5  -1 2404.30 198.086   5
  -3  -5   1 2146.96 191.592   5
   3   5   1 1805.92 192.195   2
  -3  -5   1 2039.50 186.585   4
  -3   5  -1 2019.05 193.792   4
   3  -5  -1 2318.77 194.914   3
   3  -5  -1 2552.89 200.098   2
   3   5   3 1583.22 178.819   1
  -3  -5   3 1856.70 178.831   1
   3  -5  -3 1854.41 173.954   1
  -3   5  -3 1994.53 174.998   1
   3   5   3 1806.68 182.155   6
  -3   5  -3 2025.54 181.050   5
  -3  -5   3 2127.21 183.872   5
   3   5   3 1738.51 184.170   2
  -3  -5   3 1902.93 177.340   4
   3  -5  -3 1666.00 183.274   3
  -3   5  -3 1997.90 185.824   4
   3  -5  -3 2085.96 191.679   2
   3  -5  -5 88666.1 7310.74   1
  -3  -5   5 79971.5 7314.28   1
  -3   5  -5 76876.5 7311.84   1
   3   5   5 73627.2 7316.80   6
  -3  -5   5 83711.0 7318.36   5
   3   5   5 73045.4 7319.35   2
  -3  -5   5 83538.1 7311.59   4
   3  -5  -5 82743.9 7319.77   3
  -3   5  -5 73793.4 7319.34   3
   3  -5  -5 74036.8 7322.79   2
  -3  -5   7 5632.98 534.340   1
   3  -5  -7 6383.16 532.276   1
  -3   5  -7 5682.44 534.153   1
  -3  -5   7 5576.28 539.019   6
   3   5   7 5247.95 536.043   6
  -3  -5   7 6144.11 537.824   5
   3   5   7 5917.12 538.969   2
  -3   5  -7 5306.34 537.458   4
   3  -5  -7 5797.69 539.289   3
  -3   5  -7 5631.61 538.529   3
   3  -5  -7 6526.97 544.707   2
   3  -5  -9 8761.52 811.856   1
  -3  -5   9 8071.85 814.929   6
   3   5   9 7904.76 812.222   6
  -3  -5   9 8555.16 814.462   5
   3   5   9 9236.17 814.470   2
  -3   5  -9 9820.24 815.709   4
   3  -5  -9 9382.94 817.406   3
  -3   5  -9 8156.76 815.061   3
   3  -5  -9 11790.7 822.276   2
   3   5  11 255.247 30.7930   6
  -3  -5  11 217.805 32.1750   6
   3  -5 -11 282.386 35.7982   2
   3   5  11 247.145 29.6709   2
  -3  -5  11 229.065 31.4961   5
  -3   5 -11 242.543 31.2496   4
   3  -5 -11 241.435 32.7566   3
  -3   5 -11 235.770 32.5679   3
  -3  -5  13 1402.82 153.511   6
   3   5  13 1701.77 151.826   6
  -3   5 -13 1517.95 152.649   4
  -3  -5  13 1710.43 154.728   5
   3  -5 -13 1855.85 155.014   2
  -3   5 -13 1535.28 154.021   3
   3  -5 -13 1432.27 154.575   3
  -3   5 -15 24796.1 2359.94   4
   3   5  15 27565.4 2359.29   6
  -3   5 -15 25056.1 2361.95   3
   3   5  17 11794.2 1099.05   5
   3   5  17 11921.8 1097.78   6
  -3  -5  17 11299.5 1101.34   6
  -3   5 -17 12361.7 1101.64   3
  -3  -5  17 13203.6 1103.97   5
  -3  -5  19 8028.64 723.263   5
   3   5  19 7942.12 718.712   5
   3  -5 -19 7925.13 723.159   3
   3   5  19 7739.45 717.013   6
  -3  -5  19 7665.59 722.247   6
  -3  -5  21 173.462 29.1059   5
   3   5  21 190.717 24.4893   5
   3   5  21 222.611 24.2076   6
  -3  -5  21 186.891 26.9983   6
   3  -5 -21 199.885 28.4770   3
  -3   5 -21 182.195 27.4021   3
   3   5  23 644.416 57.1027   6
  -3  -5  23 541.841 60.3636   6
  -3  -5  23 458.793 60.2356   5
   3   5  23 485.987 57.6426   5
   3  -5 -23 593.719 62.1075   3
  -3   5 -23 532.526 60.4487   3
  -3  -5  25 3282.95 308.791   5
   3   6 -22 191.618 23.4786   3
   3   6 -20 13.0191 12.0220   2
   3  -6  20 3.83894 7.98524   6
   3   6 -20 2.52132 6.06498   3
  -3  -6 -20 5.63443 7.04694   4
  -3   6  20 6.74402 8.42800   5
   3  -6  18 35.5580 11.8345   2
   3   6 -18 25.7947 13.5619   2
   3  -6  18 37.3379 13.6290   6
   3   6 -18 14.8560 8.79686   3
  -3   6  18 23.0652 9.50974   5
   3  -6  16 380.479 45.9185   6
  -3   6  16 430.168 48.4217   5
  -3  -6 -16 467.005 47.6460   4
   3   6 -16 426.254 53.5156   2
   3   6 -16 419.446 46.0515   3
   3  -6  16 294.564 45.8048   2
   3  -6  14 234.530 31.8343   6
  -3   6  14 323.735 38.0394   5
  -3  -6 -14 245.936 33.5810   4
   3  -6  14 158.997 32.2961   2
   3   6 -14 398.454 47.6691   2
  -3   6  14 283.554 37.4677   4
   3   6 -14 259.452 33.4695   3
   3  -6  12 69.2797 15.4300   6
   3   6 -12 51.0184 23.6499   2
  -3   6  12 116.869 21.5669   5
  -3  -6 -12 31.0957 12.7631   4
  -3   6  12 81.4462 17.6920   4
   3   6 -12 84.7098 19.2038   3
  -3  -6 -10 297.027 32.4920   5
   3  -6  10 227.409 35.0235   2
   3   6 -10 321.395 48.6209   2
  -3   6  10 260.984 35.7584   4
   3  -6  10 228.781 32.6379   6
  -3   6  10 353.876 44.3553   5
  -3  -6 -10 173.943 32.2798   4
  -3  -6  -8 164.303 24.1353   4
  -3   6   8 218.743 35.6095   5
   3  -6   8 88.1596 23.1428   2
   3   6  -8 163.127 33.3249   2
  -3  -6  -8 132.703 19.9788   5
   3  -6   8 136.790 21.8110   6
   3  -6   6 546.221 59.7796   6
  -3   6   6 801.811 78.7185   5
  -3  -6  -6 585.898 59.4399   5
   3   6  -6 584.464 70.5076   2
   3  -6   6 406.814 63.0173   2
  -3  -6  -6 684.495 63.1640   4
  -3   6   6 581.991 62.6299   4
   3  -6   6 494.379 52.5925   1
  -3  -6  -4 138.121 19.4500   5
   3   6  -4 51.6406 20.7850   2
   3  -6   4 78.4866 24.1749   2
  -3  -6  -4 131.806 19.8624   4
  -3   6   4 134.810 33.3754   5
  -3   6   4 55.0565 17.2270   4
   3  -6   4 97.0094 19.1339   6
  -3  -6  -2 172.304 23.7879   5
   3   6  -2 153.736 28.1174   2
   3  -6   2 221.086 34.8268   2
  -3  -6  -2 127.314 21.6895   4
  -3   6   2 93.7330 29.5271   5
  -3   6   2 154.685 25.2959   4
   3  -6   2 143.984 22.2016   6
   3   6   0 782.070 79.7996   6
  -3   6   0 604.969 83.8806   5
  -3  -6   0 867.123 78.5209   5
   3   6   0 659.888 79.3721   2
  -3  -6   0 660.899 74.2389   4
  -3   6   0 760.125 80.4873   4
   3  -6   0 653.173 87.0838   2
  -3  -6   2 121.055 18.7887   4
   3   6   2 103.385 22.6481   2
  -3   6  -2 148.597 25.3057   4
   3  -6  -2 154.155 24.5038   3
   3   6   2 132.748 21.6963   6
   3  -6  -4 100.126 25.2973   2
   3   6   4 80.8923 16.8978   6
  -3  -6   4 80.8820 17.0866   5
   3  -6  -4 86.9873 19.3130   3
  -3   6  -4 122.215 20.8995   4
  -3   6  -4 107.148 18.3240   3
  -3  -6   6 482.271 55.2144   5
   3   6   6 564.559 57.7453   2
  -3   6  -6 563.590 56.2459   4
   3   6   6 516.559 55.0915   6
  -3   6  -6 414.300 54.0794   3
  -3  -6   8 119.230 22.0562   6
   3  -6  -8 234.116 33.4534   2
   3   6   8 145.893 24.9994   2
   3   6   8 147.949 22.1374   6
  -3  -6   8 158.965 22.7448   5
   3  -6  -8 146.868 23.6486   3
  -3   6  -8 188.354 24.8016   3
  -3  -6  10 242.106 32.8234   6
  -3  -6  10 248.029 32.0374   5
   3  -6 -10 218.209 34.8242   2
  -3   6 -10 271.985 32.7805   4
   3  -6 -10 319.992 34.6486   3
  -3   6 -10 214.730 30.9341   3
  -3  -6  12 62.2734 14.4813   6
  -3   6 -12 59.9206 14.1656   4
   3  -6 -12 75.8115 15.5892   3
  -3   6 -12 97.8574 16.0042   3
  -3  -6  12 60.0102 14.3040   5
   3   6  12 67.8893 14.0337   6
  -3  -6  14 258.479 31.6298   6
   3   6  14 239.079 28.6879   6
   3  -6 -14 247.867 31.4943   3
  -3   6 -14 242.887 30.5910   3
  -3  -6  14 244.816 31.9874   5
  -3  -6  16 325.148 43.1953   6
   3   6  16 383.029 41.3773   6
   3  -6 -16 391.505 45.5321   3
  -3   6 -16 380.924 43.3007   3
   3   6  18 31.6332 8.74806   6
   3   6  18 20.8578 7.70808   5
   3  -6 -18 17.6075 8.04901   3
  -3   6 -18 30.1830 9.39606   3
   3   6  20 9.01520 6.10281   5
   3  -6 -20 17.6861 8.86792   3
  -3  -6  20 11.9847 8.78481   5
   3   6  20 8.94192 6.94506   6
  -3  -6  20 3.21572 6.73223   6
  -3  -6  22 188.816 27.5128   5
   3  -7  17 6401.87 563.732   6
  -3   7  17 5836.49 564.218   5
  -3   7  15 14686.3 1254.64   5
  -3  -7 -15 11312.2 1250.93   4
   3   7 -15 17381.9 1265.10   2
  -3   7  15 14883.1 1257.35   4
   3  -7  15 13339.4 1252.85   2
  -3   7  13 160.545 27.1020   4
  -3  -7 -13 121.372 23.8014   4
  -3   7  13 198.487 28.7759   5
   3  -7  13 153.317 24.9987   2
   3  -7  11 147.854 26.8516   2
   3   7 -11 144.786 31.7337   2
  -3   7  11 196.880 27.7781   4
   3  -7  11 170.618 24.6805   6
  -3  -7 -11 137.680 24.0562   4
   3  -7   9 3097.79 293.340   6
  -3   7   9 3699.21 307.027   5
  -3  -7  -9 2987.11 291.940   5
   3   7  -9 4162.25 313.149   2
  -3  -7  -9 3320.93 295.643   4
  -3   7   9 2869.16 295.378   4
   3  -7   9 2975.69 299.115   2
   3  -7   7 2468.21 217.442   6
  -3   7   7 2971.13 234.588   5
  -3  -7  -7 2213.17 214.978   5
   3   7  -7 2509.49 229.760   2
  -3  -7  -7 2423.55 218.033   4
  -3   7   7 2101.78 218.560   4
   3  -7   7 1846.40 222.786   2
   3  -7   5 31413.7 2912.46   6
  -3   7   5 36339.9 2929.82   5
  -3  -7  -5 34025.5 2911.47   5
   3   7  -5 37464.6 2923.11   2
  -3  -7  -5 33229.2 2912.44   4
  -3   7   5 29148.9 2914.04   4
   3  -7   5 23681.7 2919.26   2
  -3  -7  -3 512.244 56.6083   4
  -3   7   3 414.787 66.6325   5
   3   7  -3 541.463 62.9528   2
   3  -7   3 417.879 67.5478   2
  -3  -7  -3 585.355 57.2843   5
   3  -7   3 515.737 57.2104   6
   3   7  -1 333.036 42.0669   2
  -3  -7  -1 347.698 38.8711   5
  -3   7   1 255.202 39.4187   4
   3   7  -1 400.706 42.6539   6
   3   7   1 377.094 41.9076   6
   3   7   1 275.434 41.1742   2
   3  -7  -1 224.059 49.3817   2
  -3  -7   1 384.138 40.1765   5
  -3   7  -1 342.676 42.0986   4
  -3   7  -1 346.776 42.8089   3
   3   7   3 458.798 52.8585   6
  -3  -7   3 580.877 53.1958   5
  -3   7  -3 453.171 53.7805   4
  -3   7  -3 457.814 54.2660   3
   3   7   3 358.047 52.7403   2
   3  -7  -3 595.610 68.8776   2
  -3  -7   5 32687.3 2747.35   5
  -3   7  -5 27670.6 2747.35   4
   3  -7  -5 33704.0 2749.87   3
  -3   7  -5 30440.6 2748.27   3
   3  -7  -5 27117.7 2756.93   2
   3   7   5 27985.2 2748.61   2
   3   7   7 2019.03 196.362   6
  -3   7  -7 2150.40 198.606   4
   3  -7  -7 2157.13 199.965   3
  -3   7  -7 2043.61 197.894   3
   3  -7  -7 2088.38 205.384   2
   3   7   9 3240.98 299.482   6
   3  -7  -9 3390.51 302.942   3
  -3   7  -9 2945.84 300.512   3
  -3  -7   9 3394.06 301.501   5
  -3  -7  11 168.981 22.5547   6
   3  -7 -11 119.696 21.2457   3
  -3   7 -11 161.154 22.1210   3
  -3  -7  11 200.712 23.6177   5
   3   7  11 152.717 20.7980   6
  -3  -7  13 229.748 25.5575   6
   3   7  13 170.490 21.4832   6
   3  -7 -13 166.638 23.2946   3
  -3   7 -13 129.351 21.8686   3
  -3  -7  13 183.166 24.9778   5
  -3  -7  15 13872.5 1206.01   6
   3   7  15 12407.6 1202.74   6
  -3  -7  15 14044.9 1207.60   5
  -3  -7  17 6480.37 549.636   5
   3  -7 -17 5600.61 546.830   3
  -3   8  12 150.865 24.6483   5
  -3  -8 -10 290.995 35.3743   4
  -3   8  10 362.577 42.9580   5
   3   8  -8 397.387 48.6156   2
  -3  -8  -8 309.244 37.0234   4
  -3   8   6 159.927 25.5974   4
   3  -8   6 199.016 33.3024   2
  -3  -8  -6 170.011 22.5327   5
  -3   8   4 72.3945 14.8170   4
   3  -8   4 114.311 24.8570   2
   3   8  -4 89.1241 17.7703   2
  -3  -8  -4 42.5341 10.7391   5
   3   8  -4 81.9036 15.4199   6
  -3   8   2 70.4740 15.8959   4
   3   8  -2 68.4092 16.5323   2
   3  -8   2 100.230 24.8533   2
  -3  -8  -2 82.9942 13.3514   5
   3   8  -2 66.2878 16.0711   6
   3   8   0 694.239 69.1682   6
   3   8   0 525.421 68.5968   2
  -3  -8   0 679.180 67.1371   5
  -3   8   0 711.546 70.4103   4
   3  -8   0 660.746 81.4132   2
  -3   8  -2 59.2957 13.7971   4
   3   8   2 41.3802 13.2446   2
   3  -8  -2 88.7313 25.2055   2
   3   8   2 73.7267 13.8318   6
  -3   8  -4 48.6793 12.5160   4
  -3   8  -4 44.7019 11.9591   3
  -3  -8   4 77.2450 12.5504   5
   3   8   4 80.4228 13.6601   6
  -3  -8   6 164.943 19.6705   5
   3   8   6 152.614 19.3767   6
   3   8   8 243.411 29.8513   6
  -3   8  -8 282.614 32.1131   3
  -3  -8   8 294.728 31.5662   5
   3  -8 -10 232.929 29.5109   3
  -3  -8  10 251.903 29.2352   5
  -3  -8  12 97.3261 16.3171   5
   4   0   0 276937. 25505.1   6
  -4   0   0 285595. 25510.2   5
   4   0   0 244774. 25511.2   2
  -4   0   0 299471. 25514.8   4
   4   0   0 284593. 25509.0   3
   4   0   0 283234. 25515.4   1
  -4   0   0 307855. 25516.7   1
  -4   0  -2 7478.80 776.299   1
   4   0   2 7728.27 768.207   6
   4   0  -2 8679.97 768.925   6
  -4   0  -2 8069.75 772.369   5
  -4   0   2 9355.58 776.078   5
   4   0   2 8827.90 775.129   2
  -4   0  -2 8506.65 776.076   4
  -4   0   2 8204.45 777.480   4
   4   0  -2 8303.49 772.913   3
   4   0   2 9406.59 773.947   3
  -4   0   2 9288.67 779.929   1
   4   0   2 7781.10 778.675   1
   4   0  -2 8257.26 777.956   1
  -4   0  -2 7993.32 777.485   1
  -4   0   4 17504.5 1523.08   1
  -4   0  -4 16246.6 1524.11   1
   4   0  -4 16187.3 1523.64   1
  -4   0  -4 16337.4 1522.44   1
  -4   0   4 16802.8 1524.20   1
   4   0   4 15290.9 1513.95   6
  -4   0  -4 15186.4 1516.53   5
  -4   0   4 19627.1 1522.80   5
   4   0   4 17770.1 1520.55   2
   4   0  -4 20012.9 1527.09   2
  -4   0  -4 15790.3 1519.98   4
   4   0  -4 17790.6 1519.87   3
  -4   0  -4 15143.2 1516.94   3
   4   0   6 726.487 93.6460   1
  -4   0  -6 1023.93 98.5491   1
   4   0  -6 909.255 95.5522   1
  -4   0   6 976.305 95.2720   1
  -4   0  -6 971.373 95.7712   1
   4   0   6 740.518 93.0913   1
  -4   0   6 1091.20 100.467   1
   4   0   6 894.684 88.6757   6
   4   0  -6 716.197 85.6369   6
  -4   0   6 872.942 93.4341   5
  -4   0  -6 997.014 89.7001   5
   4   0  -6 944.598 98.4101   2
  -4   0   6 930.778 96.2478   4
   4   0  -6 767.588 90.4648   3
  -4   0  -6 750.486 88.4196   3
   4   0   8 4974.75 478.826   1
  -4   0  -8 5289.76 481.800   1
   4   0  -8 4878.62 477.079   1
  -4   0   8 5329.86 477.820   1
   4   0  -8 5266.24 480.332   1
   4   0   8 4729.14 479.534   1
  -4   0   8 5263.45 481.316   1
  -4   0  -8 5262.95 477.787   1
   4   0   8 5058.39 472.212   6
  -4   0   8 5322.50 478.736   5
  -4   0  -8 5318.88 471.252   5
   4   0  -8 5186.95 482.124   2
  -4   0  -8 4930.72 475.183   4
   4   0  -8 4981.47 474.909   3
  -4   0   8 5092.64 477.867   4
   4   0   8 4854.27 474.876   2
  -4   0  -8 5078.14 473.438   3
   4   0 -10 145877. 13324.3   1
  -4   0  10 144530. 13320.8   1
  -4   0 -10 145534. 13325.8   1
   4   0 -10 151907. 13322.7   1
   4   0  10 152214. 13324.0   1
   4   0  10 149188. 13325.5   1
  -4   0 -10 138135. 13320.8   1
  -4   0  10 145380. 13325.2   1
  -4   0  10 141761. 13314.9   6
  -4   0  10 145214. 13325.1   5
  -4   0 -10 143538. 13314.4   5
   4   0 -10 184167. 13331.3   2
  -4   0 -10 146791. 13320.1   4
   4   0 -10 145750. 13320.2   3
  -4   0  10 142810. 13322.6   4
   4   0  10 149500. 13319.9   2
   4   0 -12 20853.8 1932.68   1
  -4   0 -12 21667.3 1935.22   1
  -4   0  12 21822.3 1928.93   1
   4   0 -12 20937.7 1930.24   1
   4   0  12 21188.0 1931.25   1
   4   0  12 19800.8 1933.13   1
  -4   0 -12 20223.7 1929.87   1
   4   0  12 19268.1 1928.28   6
  -4   0  12 19911.6 1924.28   6
  -4   0  12 25449.0 1937.85   5
   4   0 -12 21770.1 1938.15   2
  -4   0 -12 22560.6 1929.24   4
   4   0 -12 21419.5 1929.66   3
   4   0  12 21589.0 1927.90   2
  -4   0 -12 21271.9 1930.84   3
   4   0 -14 22238.0 2007.59   1
  -4   0  14 21686.7 2003.27   1
  -4   0 -14 21084.9 2009.69   1
   4   0 -14 21151.8 2004.67   1
   4   0  14 20763.6 2008.30   1
  -4   0  14 20286.6 2008.01   1
  -4   0 -14 20278.1 2003.71   1
   4   0  14 16928.8 2003.04   6
  -4   0  14 21823.4 2000.84   6
  -4   0  14 25087.4 2013.21   5
   4   0  14 22329.0 1999.31   5
   4   0 -14 20410.6 2010.94   2
  -4   0 -14 23857.2 2005.05   4
   4   0 -14 24743.1 2007.61   3
  -4   0  14 22702.8 2008.81   4
  -4   0 -14 25091.2 2012.54   3
   4   0  14 25210.1 2003.78   2
  -4   0 -16 1038.09 90.9073   1
  -4   0  16 736.759 83.6598   1
  -4   0  16 749.284 78.1214   1
   4   0 -16 828.248 80.9616   1
   4   0  16 734.927 82.3139   1
   4   0  16 647.806 82.4301   1
  -4   0 -16 691.015 78.8321   1
  -4   0  16 717.132 76.6954   6
   4   0  16 404.416 77.3185   6
   4   0  16 835.671 76.3470   5
  -4   0  16 696.954 85.0240   5
   4   0 -16 837.651 83.0902   3
  -4   0  16 875.296 85.7894   4
   4   0  16 912.545 79.0929   2
  -4   0 -16 727.401 86.0138   3
  -4   0 -18 850.293 85.9051   1
   4   0 -18 674.640 79.4583   1
   4   0 -18 793.971 79.3424   1
  -4   0  18 820.536 77.1287   1
   4   0  18 702.506 78.3884   1
   4   0  18 637.680 80.0855   1
  -4   0 -18 593.448 75.4079   1
  -4   0  18 619.487 74.0683   6
   4   0  18 659.428 75.5349   6
   4   0  18 656.803 75.5278   5
  -4   0  18 647.621 80.8332   5
   4   0 -18 716.795 81.6839   2
  -4   0 -18 947.276 79.8378   4
  -4   0  18 880.345 84.4640   4
   4   0 -18 749.625 79.8782   3
   4   0  18 803.026 75.6158   2
  -4   0 -18 488.638 80.4681   3
   4   0 -20 25311.6 2172.73   1
  -4   0  20 24723.1 2166.19   1
  -4   0  20 26002.5 2167.75   6
   4   0  20 25093.7 2164.99   6
  -4   0  20 27102.5 2174.62   5
   4   0  20 15903.2 2164.22   5
  -4   0 -20 27077.7 2170.11   4
   4   0 -20 26051.5 2171.97   2
  -4   0  20 27518.6 2175.07   4
   4   0 -20 22529.9 2169.98   3
  -4   0 -20 19254.0 2170.01   3
   4   0  20 23489.6 2163.46   2
   4   0  22 18915.3 1560.82   6
  -4   0  22 21273.1 1571.05   5
  -4   0 -22 17029.5 1565.84   4
  -4   0 -22 16984.6 1566.66   3
  -4   0  22 17167.9 1569.65   4
   4   0  22 17738.3 1561.98   2
  -4   0 -24 6107.70 776.658   4
  -4   0  24 11187.7 782.826   5
  -4   0 -24 7901.07 777.391   3
   4   0 -24 7888.49 779.083   3
   4   0  24 9358.77 774.077   6
  -4   0 -26 166.566 24.1914   4
  -4   0  26 147.892 23.5933   5
  -4   0 -26 131.672 20.6920   3
   4   0 -26 189.041 25.0652   3
   4   0  26 167.438 20.7187   6
  -4   0 -28 432.144 54.0698   3
   4   0 -28 614.158 58.6805   3
  -4   0 -28 604.675 57.0825   4
  -4   0  28 545.067 58.0839   5
  -4   0 -30 3137.52 290.476   3
  -4   1  27 9.25688 6.55595   5
  -4  -1 -27 19.5190 9.15709   4
  -4  -1 -27 25.3639 7.77827   3
   4   1 -27 13.5036 8.85126   3
   4  -1  27 12.5358 6.70426   6
   4  -1  25 17.5560 7.16683   6
  -4  -1 -25 21.1569 10.7369   4
  -4   1  25 10.7960 7.19569   5
   4   1 -25 31.4740 13.4175   2
  -4   1  25-6.22650 17.2963   4
  -4  -1 -25 12.7858 7.44299   3
   4   1 -25 16.3311 10.2920   3
   4  -1  23 24.0009 8.69553   6
  -4   1  23 41.7247 11.9531   5
   4   1 -23 71.5910 16.3804   2
   4  -1  23 26.5938 11.4542   2
  -4  -1 -23 57.8799 14.7753   4
  -4   1  23 63.0294 18.3918   4
  -4  -1 -23 15.9991 9.90067   3
   4   1 -23 48.3787 13.7406   3
   4  -1  21 21.2499 8.92323   6
   4  -1  21 28.4172 11.9713   2
  -4  -1 -21 10.2312 9.62265   4
  -4   1  21 37.4346 17.3234   4
   4   1 -21 16.3780 12.1485   3
   4   1 -19 405.813 39.7489   1
   4  -1  19 281.145 35.1149   1
   4  -1  19 265.870 32.9111   6
   4   1 -19 305.309 41.8832   2
  -4  -1 -19 294.299 35.4030   1
  -4   1  19 283.186 39.1077   5
  -4   1  19 331.794 45.7047   4
   4  -1  19 244.433 34.6505   2
   4   1 -19 262.386 39.3983   3
  -4  -1 -17 170.428 31.3087   1
   4  -1  17 177.881 25.1039   1
   4   1 -17 188.520 25.5760   1
   4  -1  17 185.334 23.2572   6
   4   1 -17 156.670 29.5653   2
  -4   1  17 142.189 21.8024   1
   4   1 -17 203.291 30.4392   1
   4  -1  17 87.1966 25.9225   1
  -4  -1 -17 165.946 23.8764   1
  -4   1  17 153.937 27.7558   5
  -4  -1 -17 155.202 27.7296   4
  -4   1  17 129.222 28.7147   4
  -4  -1 -17 103.278 23.8989   3
   4   1 -17 127.620 26.2866   3
   4  -1  15 88.3077 18.7432   1
  -4  -1 -15 95.0049 23.4917   1
   4   1 -15 108.400 19.2019   1
  -4   1  15 121.134 15.7596   6
   4   1 -15 52.3990 21.5509   2
  -4  -1 -15 102.992 17.9271   1
  -4   1  15 128.737 18.8853   1
   4   1 -15 92.0001 20.5250   1
   4  -1  15 139.195 25.8367   1
  -4   1  15 91.5219 23.6528   5
   4  -1  15 60.0200 14.4862   5
  -4  -1 -15 108.604 21.4314   4
  -4  -1 -15 87.7601 22.0090   3
   4   1 -15 122.112 22.8192   3
   4   1 -13 36.6900 12.8255   1
   4  -1  13 12.5048 9.40965   1
  -4  -1 -13 19.8648 13.1641   1
   4  -1  13 18.2198 12.1092   1
  -4   1  13 11.8022 11.0482   1
  -4  -1 -13 45.4932 13.0577   1
   4   1 -13 35.1967 14.2499   1
  -4   1  13 24.1175 8.53237   6
   4  -1  13 27.2674 13.4056   6
  -4  -1 -13 12.8599 9.19431   5
   4  -1  13 45.8400 14.4210   2
   4   1 -13 62.7360 23.7651   2
   4  -1  13 14.0031 7.73508   5
  -4   1  13 6.57245 11.3775   5
  -4  -1 -13 33.8262 13.6055   4
  -4   1  13 37.2946 17.8835   4
  -4  -1 -13 6.29700 13.9715   3
   4   1 -13 28.1420 14.3345   3
  -4  -1 -11 267.682 40.0044   1
   4   1 -11 304.492 37.2922   1
  -4   1  11 275.235 34.8684   1
   4  -1  11 300.785 37.0464   1
   4   1 -11 225.423 37.6490   1
  -4  -1 -11 274.766 36.8431   1
  -4   1  11 226.231 38.6607   1
   4  -1  11 282.142 42.1113   6
  -4  -1 -11 235.319 32.6164   5
   4  -1  11 301.144 31.5880   5
   4  -1  11 270.462 36.8926   2
   4   1 -11 290.043 46.2163   2
  -4   1  11 331.317 41.4808   5
  -4   1  11 245.498 39.5277   4
   4   1 -11 272.599 36.1823   3
  -4  -1 -11 331.522 37.1669   4
  -4  -1 -11 263.748 38.4029   3
  -4   1   9 545.792 56.9634   1
  -4  -1  -9 517.042 63.1511   1
   4   1  -9 447.864 56.2985   1
   4   1  -9 466.078 60.8161   1
   4  -1   9 523.075 61.6853   1
  -4   1   9 584.987 63.1656   1
  -4  -1  -9 396.642 56.3258   1
   4  -1   9 403.777 61.6633   6
   4  -1   9 514.042 51.1808   5
   4   1  -9 616.076 69.2103   2
  -4  -1  -9 459.187 56.4876   4
  -4   1   9 492.857 60.5700   4
   4   1  -9 423.365 54.6538   3
   4  -1   9 619.256 58.4324   2
  -4  -1  -9 586.097 58.4146   3
   4  -1   7 496.153 63.4294   1
  -4   1   7 588.433 67.1474   1
   4  -1   7 286.502 60.8187   6
  -4   1   7 509.801 61.1033   5
  -4  -1  -7 515.487 58.4143   5
   4   1  -7 651.081 69.8162   2
  -4  -1  -7 579.500 60.3057   4
   4  -1   7 547.063 60.1155   2
  -4  -1  -7 424.600 54.7174   3
   4  -1   7 531.786 60.9621   1
   4   1  -7 589.360 63.1746   1
  -4   1   7 535.966 60.0803   1
   4   1  -7 722.008 70.0214   1
   4  -1   5 859.918 89.5741   1
  -4   1   5 899.402 88.2288   1
   4   1  -5 998.069 91.8679   1
  -4  -1  -5 778.307 91.5178   1
   4   1  -5 977.558 94.8151   1
  -4  -1  -5 682.738 86.8546   1
   4  -1   5 724.147 89.6636   1
  -4   1   5 775.223 90.0256   1
   4  -1   5 652.290 90.8721   6
   4   1  -5 656.354 84.4314   6
  -4   1   5 797.249 87.6689   5
  -4  -1  -5 858.137 86.8664   5
   4   1  -5 844.155 92.6136   2
  -4  -1  -5 912.187 87.6623   4
  -4   1   5 842.318 92.6505   4
  -4  -1  -5 834.444 80.5597   3
   4  -1   5 793.069 86.4765   2
  -4  -1  -5 822.540 81.6127   3
   4  -1   3 119.011 22.6940   1
   4   1  -3 98.8136 20.9842   1
   4  -1   3 73.9916 19.3833   1
  -4  -1  -3 144.436 26.5248   1
  -4   1   3 53.1154 18.2923   1
  -4   1   3 72.8404 18.1857   1
  -4  -1  -3 119.236 23.0670   1
   4  -1   3 125.743 26.9395   6
  -4  -1  -3 90.0745 20.2578   5
   4   1  -3 115.635 20.6630   6
   4  -1   3 98.9457 19.8168   2
   4   1  -3 63.9981 22.7130   2
  -4   1   3 158.140 23.4640   5
  -4   1   3 112.332 24.6391   4
  -4  -1  -3 94.2773 20.8844   4
   4   1  -3 90.0476 16.3781   3
  -4  -1  -3 107.360 15.0082   3
  -4  -1  -3 106.267 16.8488   3
   4   1  -1 730.163 72.8624   1
  -4  -1  -1 713.662 73.2218   1
  -4   1   1 556.416 69.7919   1
   4  -1   1 571.466 72.3285   1
   4   1  -1 539.857 67.5463   6
  -4  -1  -1 761.930 71.0797   5
  -4   1   1 675.236 68.5173   5
   4  -1   1 639.265 69.1596   2
   4   1  -1 716.119 73.8655   2
  -4   1   1 709.044 76.5408   4
  -4  -1  -1 581.359 67.8286   4
   4   1  -1 654.299 65.0052   3
   4  -1   1 578.799 69.4943   3
  -4  -1  -1 514.169 60.5916   3
  -4   1   1 712.240 72.5963   1
   4  -1   1 617.293 70.9876   1
   4   1  -1 477.949 69.0831   1
  -4  -1  -1 609.921 73.0653   1
  -4   1  -1 523.945 72.6078   1
  -4  -1   1 581.638 72.7380   1
   4   1   1 651.237 75.3918   1
   4  -1  -1 747.223 77.8776   1
   4   1   1 646.907 71.3530   6
   4  -1  -1 820.372 72.2774   6
  -4   1  -1 623.534 69.3295   5
   4  -1  -1 687.629 73.3789   2
   4   1   1 768.914 77.5962   2
  -4   1  -1 858.004 81.1824   4
  -4  -1   1 593.811 71.2375   4
   4  -1  -1 640.688 72.8533   3
   4   1   1 679.978 67.7420   3
  -4  -1   1 790.299 78.9108   1
   4   1   1 571.380 74.3666   1
   4  -1  -1 593.760 72.5831   1
  -4   1  -1 724.673 76.0716   1
   4  -1  -3 108.393 13.9114   6
   4  -1  -3 116.975 18.3131   6
  -4  -1   3 92.3249 21.1133   5
   4   1   3 68.0139 18.7842   6
  -4   1  -3 97.5141 17.0296   5
   4   1   3 92.1324 20.6511   1
   4  -1  -3 175.963 26.3572   1
  -4   1  -3 147.309 24.6658   1
  -4  -1   3 129.734 25.6815   1
  -4  -1   3 76.3824 20.5830   1
  -4   1  -3 126.332 23.4719   1
   4  -1  -3 113.525 22.1287   2
   4   1   3 62.5866 20.4591   2
  -4  -1   3 52.2232 16.8378   4
   4  -1  -3 112.271 20.1199   3
   4   1   3 115.011 25.3166   1
   4  -1  -3 173.446 28.3612   1
   4   1   5 864.340 89.2444   1
  -4  -1   5 678.703 83.1988   1
   4  -1  -5 807.962 86.2003   1
  -4   1  -5 808.029 86.7375   1
   4  -1  -5 826.687 85.2883   1
  -4   1  -5 855.708 86.1113   1
   4   1   5 803.593 86.0494   1
   4  -1  -5 597.917 72.2012   6
   4   1   5 622.229 78.9216   6
   4  -1  -5 750.127 71.1122   6
  -4   1  -5 861.508 77.5249   5
  -4  -1   5 905.611 84.9478   5
   4  -1  -5 823.792 83.6303   2
   4   1   5 926.386 85.4624   2
  -4   1  -5 911.306 86.0667   4
  -4  -1   5 787.693 81.7336   4
   4  -1  -5 818.115 84.7120   3
  -4   1  -5 772.914 83.8874   3
   4   1   7 432.769 60.7831   1
  -4  -1   7 575.678 66.6664   1
  -4   1  -7 589.975 63.5936   1
  -4   1  -7 544.812 61.1875   3
  -4  -1   7 476.904 62.4372   5
  -4   1  -7 515.003 54.1132   5
   4   1   7 552.391 60.9770   2
  -4  -1   7 570.059 61.4737   4
  -4   1  -7 572.542 61.6665   4
   4  -1  -7 496.534 61.8962   3
  -4   1  -7 608.980 65.6768   1
   4  -1  -7 593.216 65.6724   1
  -4  -1   7 543.670 63.3524   1
   4  -1  -7 515.376 62.9026   1
  -4  -1   9 418.625 57.3584   1
  -4   1  -9 609.433 62.7372   1
   4  -1  -9 512.985 59.5864   1
   4  -1  -9 558.146 60.2775   1
   4   1   9 430.459 59.9298   1
  -4  -1   9 500.207 61.1109   1
  -4   1  -9 572.916 60.9532   1
   4   1   9 499.820 54.8183   6
  -4  -1   9 555.048 56.6291   6
  -4  -1   9 635.218 61.8303   5
  -4   1  -9 462.725 49.5853   5
   4   1   9 414.407 54.4581   2
   4  -1  -9 459.428 59.8976   2
  -4  -1   9 532.443 58.0886   4
  -4   1  -9 516.129 57.7743   4
   4  -1  -9 494.968 58.1355   3
  -4   1  -9 492.308 57.6806   3
  -4  -1  11 334.874 39.3152   1
   4   1  11 294.859 40.3391   1
  -4  -1  11 333.652 42.0161   1
  -4   1 -11 364.736 41.8620   1
   4   1  11 286.839 35.9539   6
   4  -1 -11 185.785 28.9454   6
  -4  -1  11 307.008 36.6064   6
  -4  -1  11 336.622 41.4191   5
   4  -1 -11 432.926 47.8813   2
  -4   1 -11 281.108 38.2393   4
  -4  -1  11 292.941 38.2323   4
  -4   1 -11 329.316 39.7024   3
   4  -1 -11 241.445 37.2309   3
   4  -1 -13 14.3891 11.7296   1
  -4   1 -13 45.2304 16.2968   1
   4   1  13 37.0057 16.5234   1
   4   1  13 3.21119 9.96074   2
   4  -1 -13 38.1893 17.2149   2
   4   1  13 42.0238 14.3365   6
  -4  -1  13 52.8569 12.1694   6
  -4  -1  13 16.0568 11.9401   1
   4   1  13 25.9511 11.0223   1
  -4   1 -13 9.06697 10.6608   1
  -4  -1  13 25.6492 13.1016   1
   4  -1 -13 28.8829 11.7706   1
  -4  -1  13 23.1107 15.1804   4
  -4   1 -13 9.10233 10.2266   3
  -4   1 -15 101.980 21.4217   1
   4   1  15 87.2641 22.5637   1
  -4  -1  15 119.909 22.1234   1
   4   1  15 133.785 21.0437   6
  -4  -1  15 93.9990 19.3524   6
   4   1  15 114.565 18.4681   2
   4  -1 -15 87.2570 23.0908   2
  -4   1 -15 129.729 22.3214   1
   4   1  15 130.717 22.7350   1
  -4  -1  15 90.9523 19.5869   1
   4  -1 -15 91.8662 19.4464   1
  -4  -1  15 133.716 24.1449   5
  -4   1 -15 114.850 20.7406   4
  -4   1 -15 119.836 22.6112   3
  -4   1 -17 133.044 26.6819   1
  -4  -1  17 163.895 27.3825   1
  -4  -1  17 120.829 23.3969   6
   4   1  17 140.035 24.1245   6
   4   1  17 183.215 22.1225   2
   4  -1 -17 174.623 29.4000   2
  -4  -1  17 94.8929 22.4979   1
   4  -1 -17 115.558 22.7243   1
   4   1  17 160.769 22.1863   5
  -4  -1  17 164.640 28.1854   5
  -4  -1  17 149.062 25.2113   4
  -4   1 -17 179.512 24.9510   4
   4  -1 -17 216.196 28.8968   3
  -4   1 -17 129.074 28.2163   3
  -4  -1  19 294.911 39.2558   1
  -4   1 -19 297.486 43.4754   1
  -4  -1  19 355.566 43.9556   1
   4   1  19 318.035 43.0175   1
  -4  -1  19 281.220 39.0157   6
   4   1  19 192.264 37.6011   6
   4   1  19 400.465 39.1297   5
  -4  -1  19 358.479 45.5215   5
  -4   1 -19 375.517 39.1754   4
   4  -1 -19 441.232 46.5197   2
  -4  -1  19 365.727 42.3172   4
   4   1  19 255.904 35.3262   2
   4  -1 -19 295.795 40.3146   3
  -4  -1  21 52.6144 15.5512   6
   4   1  21 11.1981 11.4810   6
   4   1  21 58.7324 15.4675   5
  -4  -1  21 41.2276 15.0877   5
   4  -1 -21 44.0834 16.2158   2
  -4   1 -21 42.0424 13.9255   4
  -4   1 -21 13.9342 12.2954   3
   4  -1 -21 50.1638 13.4316   3
  -4  -1  23 23.1265 13.3893   6
  -4   1 -23 21.9958 10.3971   4
  -4   1 -23 12.1982 14.1794   3
   4  -1 -23 19.2979 9.11888   3
  -4  -1  23 47.0464 14.6449   5
   4   1  25 41.1787 9.69618   6
  -4   1 -25 3.73783 12.0247   4
  -4   1 -25 13.5268 10.9967   3
   4  -1 -25 4.37006 7.05968   3
  -4  -1  25 22.2575 11.2897   5
   4   1  27 15.8713 6.96563   6
  -4   1 -27 6.40118 6.37536   4
  -4   1 -27 3.58365 7.93072   3
   4  -1 -27 11.2672 8.30323   3
  -4  -1  27 22.2298 10.3229   5
  -4   1 -29 60.0090 13.2854   4
  -4   1 -29 112.224 15.5599   3
  -4   2  26 222.749 29.7488   5
  -4  -2 -26 303.350 31.4808   4
   4   2 -26 244.256 32.8254   2
  -4   2  26 294.704 38.5114   4
   4  -2  26 237.004 28.1493   6
  -4  -2 -24 8015.06 654.196   4
   4  -2  24 7409.86 650.755   6
  -4  -2 -22 18272.3 1593.14   4
   4   2 -22 16573.2 1595.40   2
  -4  -2 -22 17369.7 1590.85   3
  -4   2  22 15666.5 1599.85   4
  -4   2  22 18280.7 1593.13   5
   4  -2  20 20398.0 1878.55   6
  -4   2  20 22022.8 1884.40   5
  -4  -2 -20 17923.1 1882.34   4
   4   2 -20 23804.9 1889.80   2
  -4  -2 -20 22545.7 1881.53   3
  -4   2  20 21503.5 1893.69   4
   4  -2  20 18692.0 1880.03   2
   4  -2  18 2140.47 177.307   6
  -4   2  18 1774.48 181.394   5
  -4  -2 -18 1229.45 177.351   4
   4   2 -18 1945.01 188.351   2
  -4  -2 -18 2330.87 179.879   3
   4   2 -18 1356.48 179.005   3
   4  -2  18 1955.45 177.511   2
   4   2 -16 916.261 104.999   1
   4  -2  16 1213.55 108.090   6
  -4   2  16 1131.91 113.912   5
   4   2 -16 1230.84 120.324   2
  -4  -2 -16 853.691 109.448   4
  -4  -2 -16 1464.09 110.874   3
   4   2 -16 976.717 111.257   3
  -4   2  16 1059.74 116.781   4
   4  -2  16 1015.65 107.383   2
   4   2 -14 13367.9 1306.32   1
  -4  -2 -14 12305.2 1306.81   1
   4   2 -14 13214.2 1299.16   1
   4  -2  14 14851.1 1302.71   1
   4  -2  14 15646.7 1303.65   6
  -4  -2 -14 13269.4 1298.12   5
  -4   2  14 12382.5 1306.31   5
   4  -2  14 17456.2 1304.72   2
  -4   2  14 16452.0 1312.99   4
   4   2 -14 17813.5 1309.05   3
  -4  -2 -14 15479.4 1301.89   3
   4  -2  14 13234.6 1306.72   1
  -4  -2 -14 12590.1 1298.92   1
  -4   2  12 13102.3 1215.55   1
   4   2 -12 12054.0 1222.14   1
  -4  -2 -12 13180.4 1225.23   1
   4   2 -12 12929.2 1216.65   1
   4  -2  12 12470.7 1223.43   1
  -4  -2 -12 14218.4 1217.74   1
  -4   2  12 12207.7 1221.68   1
   4  -2  12 15508.7 1222.13   6
  -4  -2 -12 12626.5 1215.16   5
  -4   2  12 13461.4 1225.49   5
   4   2 -12 12301.9 1230.95   2
  -4  -2 -12 12836.0 1221.80   4
  -4  -2 -12 12209.7 1216.03   3
   4   2 -12 15376.7 1222.02   3
  -4   2  12 14343.1 1226.82   4
   4  -2  12 14787.8 1220.90   2
  -4   2  10 95486.8 8168.56   1
  -4  -2 -10 93809.6 8178.82   1
   4  -2  10 93544.5 8170.67   1
   4   2 -10 92212.9 8177.42   1
   4  -2  10 90950.8 8176.61   1
  -4   2  10 84930.9 8175.48   1
  -4  -2 -10 89610.1 8169.90   1
   4  -2  10 87090.4 8173.09   6
  -4   2  10 94418.6 8178.62   5
  -4  -2 -10 82206.3 8168.50   5
   4   2 -10 103365. 8186.48   2
  -4  -2 -10 92901.8 8172.99   4
  -4  -2 -10 92782.2 8163.88   3
  -4  -2 -10 74141.0 8165.39   3
  -4   2  10 92704.4 8177.29   4
   4   2 -10 97781.6 8170.95   3
   4  -2  10 93854.5 8171.71   2
  -4   2   8 7186.51 627.377   1
  -4  -2  -8 6902.85 635.879   1
   4   2  -8 6671.50 628.206   1
   4  -2   8 7506.91 630.192   1
  -4   2   8 6917.07 634.881   1
  -4  -2  -8 6995.23 629.805   1
   4  -2   8 5580.04 629.105   6
  -4   2   8 6637.98 633.498   5
  -4  -2  -8 6345.37 627.452   5
   4   2  -8 8358.81 643.879   2
  -4  -2  -8 6623.88 630.346   4
   4   2  -8 6201.00 625.463   3
  -4  -2  -8 6965.75 620.082   3
  -4  -2  -8 6732.69 620.558   3
  -4   2   8 6067.43 633.534   4
   4  -2   8 7947.99 631.465   2
   4  -2   6 763.377 86.5256   1
   4   2  -6 776.662 87.1330   1
  -4  -2  -6 900.858 94.5732   1
   4   2  -6 845.044 93.9125   1
  -4  -2  -6 793.119 87.8280   1
   4  -2   6 842.910 91.3391   1
   4  -2   6 812.443 87.5722   6
   4  -2   6 891.755 80.3039   5
  -4   2   6 884.444 89.7567   5
  -4  -2  -6 865.487 88.0692   5
  -4  -2  -6 849.642 88.3029   4
  -4   2   6 939.267 94.4160   4
   4   2  -6 735.862 82.5320   3
   4  -2   6 885.156 88.1605   2
   4  -2   4 4726.02 440.924   1
  -4   2   4 4197.96 438.498   1
   4   2  -4 4565.17 441.006   1
   4   2  -4 5168.26 448.832   1
  -4  -2  -4 5105.35 447.241   1
  -4  -2  -4 4446.38 441.059   1
  -4   2   4 4193.96 442.466   1
   4  -2   4 4422.10 443.617   1
   4  -2   4 5203.89 438.581   6
   4  -2   4 4557.89 443.867   5
  -4   2   4 4686.29 440.211   5
  -4  -2  -4 4593.71 442.081   5
   4   2  -4 5872.93 451.256   2
   4   2  -4 4891.28 436.545   3
  -4   2   4 5169.64 448.793   4
   4  -2   4 4665.64 440.899   2
  -4   2   2 4010.44 382.623   1
   4  -2   2 4210.13 384.644   1
   4   2  -2 3873.38 383.959   1
   4   2  -2 3996.44 388.894   1
  -4  -2  -2 4179.22 389.234   1
  -4  -2  -2 4114.37 385.167   1
  -4   2   2 3189.80 382.744   1
   4  -2   2 4343.95 388.987   1
   4  -2   2 4423.65 378.089   6
   4   2  -2 3741.12 384.483   6
   4   2  -2 4479.12 390.514   2
  -4  -2  -2 4082.91 383.479   4
   4   2  -2 3978.46 376.805   3
  -4   2   2 4653.40 392.193   4
   4  -2   2 4111.61 387.559   3
   4  -2   2 4497.25 384.771   2
  -4   2   0 165795. 14940.2   1
  -4  -2   0 165230. 14945.5   1
   4  -2   0 149219. 14939.2   1
   4   2   0 154673. 14944.2   1
  -4   2   0 173463. 14943.0   1
  -4  -2   0 160056. 14940.8   1
   4  -2   0 168983. 14943.8   1
   4   2   0 163779. 14941.5   1
  -4   2   0 168765. 14932.4   6
   4   2   0 178322. 14942.3   6
  -4  -2   0 168446. 14942.4   5
  -4   2   0 167279. 14937.8   5
   4   2   0 162770. 14944.7   2
  -4   2   0 169526. 14947.8   4
  -4  -2   0 173546. 14939.7   4
   4   2   0 161657. 14930.8   3
   4  -2   0 153902. 14939.4   2
   4  -2  -2 4160.63 389.180   2
  -4  -2   2 4430.43 391.712   5
  -4   2  -2 4405.98 384.109   5
  -4   2  -2 3845.99 394.352   4
  -4  -2   2 4350.69 388.159   4
  -4  -2   2 3735.45 391.421   1
   4   2   2 4316.47 394.253   1
   4  -2  -2 3804.47 387.568   1
  -4   2  -2 4546.80 390.208   1
  -4   2  -2 4289.00 391.219   1
  -4  -2   2 3637.66 388.129   1
   4   2   2 4155.71 390.595   1
   4   2   4 4668.57 454.728   1
  -4  -2   4 3992.19 451.277   1
   4  -2  -4 5160.53 454.288   1
   4  -2  -4 5130.69 451.392   1
  -4   2  -4 4705.32 452.698   1
  -4  -2   4 4769.81 452.150   1
   4   2   4 4487.34 450.626   1
   4   2   4 5083.85 450.753   6
  -4  -2   4 4547.21 451.569   5
  -4   2  -4 4452.11 442.739   5
   4   2   4 5674.09 454.584   2
  -4   2  -4 4745.83 455.200   4
  -4  -2   4 5178.32 449.575   4
   4  -2  -4 5325.68 454.136   3
   4  -2  -4 5389.07 452.454   2
   4   2   6 940.325 95.9327   1
  -4  -2   6 872.241 95.6061   1
   4   2   6 974.204 93.3439   6
  -4  -2   6 799.460 93.6137   5
  -4   2  -6 816.901 84.4671   5
   4  -2  -6 863.517 95.3998   2
   4   2   6 936.660 96.1243   2
  -4  -2   6 1027.77 92.7999   4
  -4   2  -6 1080.63 98.8859   4
   4  -2  -6 929.072 96.7150   3
   4   2   6 876.917 98.6234   1
  -4   2  -6 953.855 96.4994   1
   4  -2  -6 1071.20 98.6756   1
   4  -2  -6 695.406 91.6161   1
  -4  -2   6 1046.39 99.3555   1
   4   2   8 7115.57 659.935   1
  -4  -2   8 7930.99 658.360   1
  -4   2  -8 6578.85 655.286   1
   4  -2  -8 7076.95 653.798   1
   4   2   8 6913.90 654.558   1
  -4   2  -8 6851.15 655.646   1
  -4  -2   8 7324.88 653.975   6
   4   2   8 7057.76 651.444   6
  -4  -2   8 6141.54 654.201   5
   4  -2  -8 7325.62 655.912   2
   4   2   8 7426.32 653.572   2
  -4   2  -8 6662.18 653.945   4
  -4  -2   8 7881.56 652.079   4
   4  -2  -8 7582.78 657.217   3
  -4   2  -8 6436.16 655.056   3
  -4   2 -10 86444.4 8330.17   1
   4  -2 -10 92860.0 8330.65   1
   4   2  10 88674.5 8334.27   1
   4  -2 -10 96571.8 8329.52   1
   4   2  10 90453.5 8329.72   1
  -4   2 -10 92887.2 8331.35   1
  -4  -2  10 88487.1 8330.44   1
   4   2  10 92239.9 8326.34   6
   4  -2 -10 99946.9 8332.32   2
   4   2  10 93749.6 8326.61   2
  -4  -2  10 98965.3 8326.72   4
  -4   2 -10 95711.6 8328.76   4
   4  -2 -10 74789.6 8329.02   3
  -4   2 -10 89993.1 8329.43   3
   4  -2 -12 12447.9 1177.77   1
  -4   2 -12 12707.0 1179.38   1
   4  -2 -12 13527.3 1179.99   1
  -4  -2  12 12612.2 1179.09   1
   4   2  12 14535.3 1183.67   1
  -4  -2  12 12656.3 1178.84   1
   4   2  12 12115.4 1177.75   1
  -4   2 -12 12971.7 1179.40   1
   4   2  12 13510.2 1175.54   6
  -4  -2  12 11626.2 1176.49   6
  -4  -2  12 14622.9 1180.99   5
   4   2  12 13212.7 1175.30   2
   4  -2 -12 11853.2 1179.27   2
  -4   2 -12 11941.1 1176.16   4
  -4  -2  12 14852.3 1176.28   4
   4  -2 -12 11267.0 1178.59   3
  -4   2 -12 12733.8 1178.59   3
  -4  -2  14 14280.7 1267.71   1
   4  -2 -14 14458.3 1268.79   1
   4   2  14 14631.5 1271.94   1
  -4  -2  14 13670.2 1268.05   1
   4   2  14 12901.4 1266.57   1
  -4   2 -14 14901.1 1270.17   1
   4   2  14 14900.6 1264.70   6
  -4  -2  14 13681.3 1266.15   6
  -4  -2  14 17230.9 1271.98   5
   4  -2 -14 10509.2 1265.94   2
  -4   2 -14 12839.6 1264.51   4
  -4  -2  14 15188.1 1264.26   4
   4  -2 -14 12796.8 1268.30   3
  -4   2 -14 12877.2 1267.10   3
  -4  -2  16 1031.41 110.596   1
   4   2  16 1245.83 107.851   6
  -4  -2  16 1107.26 109.866   6
  -4  -2  16 1432.19 116.830   5
   4  -2 -16 904.638 109.582   2
  -4   2 -16 987.608 106.570   4
   4  -2 -16 929.805 110.304   3
   4   2  16 1066.39 105.231   2
  -4   2 -16 1104.68 110.865   3
   4   2  18 2184.15 196.381   6
  -4  -2  18 1983.07 198.417   6
  -4  -2  18 2253.59 203.485   5
   4  -2 -18 2256.29 199.524   2
  -4   2 -18 1864.05 194.734   4
   4  -2 -18 2014.92 199.886   3
  -4   2 -18 2095.28 200.491   3
  -4  -2  20 21834.6 1971.16   6
   4   2  20 19689.2 1965.93   5
   4  -2 -20 23682.8 1969.52   2
  -4   2 -20 21861.1 1967.03   4
   4  -2 -20 21025.6 1971.24   3
  -4   2 -20 23206.6 1975.83   3
   4   2  22 15090.1 1482.49   6
  -4  -2  22 16151.8 1485.23   6
  -4   2 -22 16065.2 1480.68   4
  -4  -2  22 15707.2 1487.05   5
   4   2  22 17350.7 1482.42   5
   4  -2 -22 16150.2 1485.32   3
  -4   2 -22 17581.1 1490.45   3
  -4  -2  24 6201.31 543.352   6
   4   2  24 4930.20 538.997   6
  -4   2 -24 6286.48 539.222   4
   4   2  24 6172.69 542.885   5
  -4  -2  24 7104.36 546.452   5
   4  -2 -24 5305.18 541.317   3
  -4   2 -24 5514.59 546.570   3
  -4  -2  26 143.798 26.2877   6
   4   2  26 219.575 25.6322   6
  -4   2 -26 115.233 25.0237   3
   4  -2 -26 128.435 23.6961   3
  -4   2 -26 136.752 23.8788   4
  -4   2 -28 438.891 51.1042   3
  -4   3  27 73.5859 17.1471   4
   4   3 -27 68.2694 15.3553   2
   4  -3  25 39.4854 9.46106   6
  -4   3  25 42.1498 9.72951   5
  -4  -3 -25 32.3782 9.22424   4
   4  -3  25 3.86389 9.30029   2
   4   3 -25 23.2306 11.0771   2
  -4   3  25 34.4763 13.4816   4
   4   3 -25 16.0565 9.05143   3
  -4   3  23 250.961 36.2725   5
  -4  -3 -23 353.141 36.6523   4
   4  -3  23 230.442 37.3564   2
   4   3 -23 286.161 39.5143   2
   4   3 -23 406.773 39.9427   3
  -4   3  23 298.343 44.1444   4
   4  -3  23 302.721 36.1472   6
  -4   3  21 43.2886 12.5338   5
  -4  -3 -21 62.5273 12.2467   4
   4  -3  21 57.8938 15.6437   2
   4  -3  21 68.1844 15.0176   6
   4   3 -21 25.7171 13.1591   3
   4  -3  19 45.3414 15.0665   6
  -4  -3 -19 88.0400 15.7550   4
  -4   3  19 72.2627 16.4316   5
   4   3 -19 90.2780 22.6587   2
  -4   3  19 43.3015 17.6043   4
   4   3 -19 39.0204 15.1408   3
   4  -3  17 73.3526 19.0554   6
   4  -3  17 113.246 19.2158   2
   4   3 -17 98.6389 27.0275   2
  -4   3  17 99.9839 25.1117   4
   4   3 -17 63.7768 19.4935   3
   4  -3  15 56.7270 15.7143   6
   4  -3  15 74.2848 17.9183   2
   4   3 -15 103.845 26.9237   2
  -4   3  15 99.2126 20.4624   5
  -4  -3 -15 70.2328 17.5709   4
  -4   3  15 61.6409 20.0747   4
   4   3 -15 59.2842 17.9385   3
   4  -3  13 1244.04 125.613   6
  -4   3  13 1067.30 127.441   5
   4   3 -13 1274.01 138.965   2
  -4  -3 -13 906.510 125.687   4
  -4   3  13 1237.59 129.805   4
   4   3 -13 1325.92 126.554   3
   4  -3  13 1474.97 124.692   2
   4   3 -11 185.208 25.2710   1
   4  -3  11 189.495 31.6904   1
  -4  -3 -11 201.503 32.5287   1
   4   3 -11 202.356 32.2052   1
   4  -3  11 273.625 33.8536   6
  -4  -3 -11 153.265 25.1078   5
   4  -3  11 231.144 30.2202   2
   4   3 -11 251.662 42.9961   2
  -4   3  11 199.017 33.6362   5
  -4   3  11 182.328 32.6599   4
  -4  -3 -11 82.4362 27.4309   4
   4   3 -11 268.169 31.1280   3
   4   3  -9 29.0802 10.3996   1
   4  -3   9 37.3246 11.1510   1
  -4  -3  -9 39.9096 9.94554   1
   4  -3   9 33.6700 14.9752   1
  -4   3   9 33.0954 15.6923   1
  -4  -3  -9 46.1792 18.6163   1
   4   3  -9 26.6462 15.0214   1
   4  -3   9 40.4163 14.1731   6
  -4  -3  -9 32.0414 11.8581   5
   4  -3   9 47.5875 14.8078   2
  -4   3   9 83.2004 20.6157   5
  -4  -3  -9 26.5044 17.5348   4
  -4   3   9 74.0019 20.3408   4
   4   3  -9 43.4114 12.1100   3
  -4  -3  -7 155.434 24.2109   1
  -4  -3  -7 102.256 27.0152   1
   4   3  -7 191.369 31.5548   1
   4  -3   7 116.546 26.3239   1
  -4   3   7 218.553 31.5132   1
   4  -3   7 202.893 27.1007   6
  -4  -3  -7 251.693 29.9838   5
  -4   3   7 155.208 28.6000   5
  -4   3   7 134.162 28.2204   4
   4   3  -7 176.127 36.3781   2
   4  -3   7 216.676 29.5000   2
   4   3  -7 152.373 23.8952   1
  -4   3   7 217.230 25.1121   1
  -4  -3  -5 859.806 83.1913   1
  -4   3   5 690.334 83.5098   1
   4  -3   5 779.587 86.1545   1
   4  -3   5 821.892 81.0759   6
  -4  -3  -5 810.046 83.9881   5
   4   3  -5 1021.01 96.0446   2
  -4  -3  -5 961.635 95.8225   4
   4   3  -5 792.008 78.1712   3
  -4   3   5 739.481 87.8463   4
   4  -3   5 684.718 80.9188   1
   4   3  -5 881.565 83.6912   1
   4   3  -5 845.856 90.9539   1
  -4   3   5 845.587 80.8818   1
  -4  -3  -5 624.449 84.9303   1
   4  -3   3 1323.90 146.560   1
  -4   3   3 1319.14 144.975   1
   4   3  -3 1415.74 153.227   1
   4   3  -3 1739.55 149.753   1
  -4  -3  -3 1712.62 149.416   1
  -4   3   3 1557.08 151.456   1
   4  -3   3 1549.26 145.005   6
  -4   3   3 1380.46 148.045   5
  -4  -3  -3 1573.72 151.529   5
   4   3  -3 1565.63 156.279   2
  -4  -3  -3 1946.30 165.046   4
   4   3  -3 1612.35 142.494   3
  -4   3   3 1660.05 156.995   4
   4  -3   3 1400.59 150.737   2
  -4   3   1 172.070 28.2164   1
  -4  -3  -1 214.430 27.8592   1
  -4   3   1 194.802 25.2356   1
   4  -3   1 178.209 22.8440   6
  -4   3   1 137.886 20.2855   6
  -4  -3  -1 237.116 31.2516   5
  -4   3   1 247.797 28.4733   5
   4   3  -1 238.070 34.0709   6
   4  -3   1 219.235 30.8612   2
   4   3  -1 128.572 28.7536   2
   4  -3   1 259.285 33.9175   3
  -4   3   1 218.951 34.2580   4
  -4  -3  -1 224.163 38.3592   4
   4   3  -1 190.011 31.6605   1
   4  -3   1 215.985 27.1342   1
  -4  -3   1 145.227 26.1535   1
  -4   3  -1 218.402 27.3915   1
  -4   3  -1 229.214 31.0811   1
   4  -3  -1 214.248 22.2458   6
  -4  -3   1 230.186 31.1112   5
  -4   3  -1 216.000 26.5743   5
   4   3   1 227.961 31.6421   6
   4  -3  -1 194.153 31.5717   2
   4   3   1 226.208 34.3289   2
  -4   3  -1 240.726 34.6614   4
   4  -3  -1 211.437 32.4022   3
   4  -3  -1 188.316 27.2764   1
   4   3   1 232.706 32.2246   1
   4   3   3 1164.27 143.190   1
   4  -3  -3 1275.37 137.952   1
  -4   3  -3 1505.54 139.559   1
  -4   3  -3 1489.73 142.884   1
  -4  -3   3 1370.68 140.045   1
   4   3   3 1603.89 144.045   6
  -4  -3   3 1622.95 143.963   5
  -4   3  -3 1459.61 135.134   5
   4   3   3 1685.95 146.537   2
  -4  -3   3 1901.81 153.211   4
  -4   3  -3 1498.43 146.052   4
   4  -3  -3 1237.12 141.759   3
  -4  -3   3 1318.57 133.099   3
   4   3   5 776.747 81.1414   1
   4  -3  -5 724.085 74.2844   1
   4  -3  -5 790.781 78.8017   1
  -4   3  -5 707.616 75.6549   1
  -4  -3   5 836.981 81.2450   1
  -4  -3   5 852.875 77.9137   1
   4   3   5 874.076 77.9555   1
  -4   3  -5 862.529 81.3010   1
   4   3   5 756.420 76.9789   6
  -4   3  -5 632.692 66.8153   5
  -4  -3   5 638.448 77.4427   5
  -4   3  -5 658.799 66.5610   5
   4   3   5 812.775 79.7965   2
  -4   3  -5 840.829 80.9047   4
  -4  -3   5 953.300 84.5848   4
   4  -3  -5 832.401 80.3485   3
   4  -3  -5 841.037 80.9261   2
   4  -3  -7 147.728 25.3825   1
   4   3   7 113.063 26.6223   1
  -4  -3   7 240.982 29.6365   6
   4   3   7 214.148 27.2848   6
  -4  -3   7 167.626 27.6734   5
  -4  -3   7 215.069 31.4519   1
   4   3   7 193.691 26.7734   1
  -4   3  -7 161.219 28.1559   1
  -4  -3   7 167.258 25.7585   1
  -4   3  -7 204.998 26.8057   1
   4  -3  -7 180.625 24.8792   1
   4   3   7 188.498 28.1762   2
   4  -3  -7 202.189 29.9197   2
  -4   3  -7 169.408 28.1396   4
   4  -3  -7 127.075 26.6005   3
  -4  -3   7 267.792 32.4121   4
  -4   3  -7 132.827 26.8191   3
   4  -3  -9 37.7073 14.3012   1
   4   3   9 50.4217 17.8936   1
  -4  -3   9 63.4625 16.5959   6
   4   3   9 47.2910 13.3439   6
  -4  -3   9 52.3064 14.8242   5
  -4  -3   9 57.3018 16.1186   1
  -4   3  -9 44.1526 14.6846   1
   4   3   9 39.2927 12.6522   1
  -4  -3   9 44.0528 13.6703   1
   4   3   9 61.6942 15.7296   2
  -4   3  -9 50.1244 14.5521   4
  -4  -3   9 55.9707 15.2505   4
   4  -3  -9 61.2236 16.7734   3
  -4   3  -9 30.1240 11.8456   3
   4  -3 -11 218.514 29.0353   1
  -4  -3  11 186.749 28.8448   6
  -4  -3  11 184.813 27.3519   5
   4   3  11 214.791 26.2504   6
  -4  -3  11 177.552 28.9653   1
   4  -3 -11 218.372 31.9278   2
   4   3  11 176.009 25.5990   2
  -4   3 -11 161.432 26.6821   4
  -4  -3  11 203.034 23.7135   4
   4  -3 -11 196.276 29.7991   3
   4   3  13 1490.26 126.130   6
  -4  -3  13 1215.98 127.510   6
  -4  -3  13 1382.11 129.441   5
   4   3  13 1342.80 124.762   2
  -4   3 -13 1240.46 126.146   4
   4  -3 -13 1120.91 129.255   3
   4  -3 -13 1204.46 130.407   2
  -4   3 -13 1196.90 128.584   3
  -4  -3  15 70.9060 16.5523   6
   4  -3 -15 101.869 20.0631   2
   4   3  15 93.3298 14.2496   2
  -4  -3  15 62.5172 16.2902   5
  -4   3 -15 70.0550 15.3661   4
  -4  -3  17 85.4026 18.1917   6
   4   3  17 74.3339 14.7784   6
   4  -3 -17 67.4105 17.9553   2
  -4   3 -17 79.9639 14.3765   4
  -4   3 -17 75.5909 16.3090   3
   4  -3 -17 106.878 19.1605   3
   4   3  19 73.1935 13.2934   6
  -4  -3  19 58.4624 15.8458   6
   4   3  19 43.0000 11.3937   5
  -4  -3  19 43.3231 14.6378   5
  -4   3 -19 53.5570 12.1291   4
  -4   3 -19 62.0658 14.6355   3
   4  -3 -19 49.7371 14.2076   3
  -4  -3  21 61.0280 16.3786   6
   4   3  21 73.9356 13.8440   6
   4   3  21 60.3195 11.9840   5
  -4  -3  21 43.9561 15.4041   5
  -4   3 -21 44.4365 11.8185   4
  -4   3 -21 89.6761 18.1755   3
  -4   3 -23 319.490 34.5623   4
  -4  -3  23 315.693 39.0316   5
   4   3  23 308.010 35.1168   5
   4   3  23 255.842 34.4019   6
  -4   3 -23 313.759 39.6748   3
  -4  -3  25 8.76217 9.30948   6
   4   3  25 8.39534 9.69260   6
   4  -3 -25 25.9632 9.67517   3
  -4   3 -25 9.87252 9.25329   3
   4   3  27 20.4419 12.2687   5
  -4  -3  27 37.0205 12.6645   6
   4  -4  26 286.223 35.5641   2
   4  -4  24 6576.06 545.710   6
   4   4 -24 6008.96 547.321   2
  -4   4  24 6223.34 551.352   4
   4   4 -24 6592.22 544.579   3
   4  -4  22 12463.1 1029.40   6
  -4  -4 -22 11891.6 1025.00   4
   4   4 -22 12347.9 1027.48   3
  -4   4  22 9519.75 1031.83   4
   4  -4  22 8716.78 1026.97   2
   4   4 -22 11593.8 1030.62   2
   4  -4  20 13099.7 1241.18   6
  -4   4  20 12690.0 1239.28   5
  -4  -4 -20 13263.6 1237.43   4
   4   4 -20 16869.7 1248.02   2
   4   4 -20 15641.3 1241.11   3
  -4   4  20 12747.8 1245.71   4
   4  -4  20 11991.5 1239.62   2
   4  -4  18 361.304 57.1041   6
  -4   4  18 603.793 60.2323   5
   4   4 -18 639.715 67.7898   2
   4   4 -18 509.153 58.7022   3
  -4   4  18 590.116 65.6517   4
   4  -4  18 464.007 57.1692   2
  -4  -4 -18 530.385 56.8255   4
  -4   4  16 444.548 44.9876   5
  -4  -4 -16 325.456 39.9054   4
   4   4 -16 325.984 49.1558   2
   4  -4  16 244.896 38.2819   2
  -4   4  16 380.031 46.0854   4
   4   4 -16 281.091 41.5856   3
   4  -4  14 12583.1 1087.84   6
  -4   4  14 12724.7 1090.53   5
  -4  -4 -14 11575.2 1081.12   5
   4   4 -14 12462.1 1099.68   2
  -4  -4 -14 13131.5 1087.18   4
   4   4 -14 8832.77 1083.66   3
  -4   4  14 12182.9 1091.12   4
   4  -4  14 12518.8 1084.63   2
  -4   4  12 10160.8 951.782   5
  -4  -4 -12 9837.74 942.500   5
   4   4 -12 9295.26 958.561   2
   4   4 -12 10230.0 946.931   3
  -4   4  12 10443.7 951.276   4
   4  -4  12 9447.04 944.667   2
   4  -4  10 63145.2 5655.60   6
  -4  -4 -10 60281.5 5654.22   5
  -4  -4 -10 77588.2 5669.05   4
   4   4 -10 67528.7 5673.01   2
   4   4 -10 61499.1 5655.11   3
  -4   4  10 55008.7 5659.52   4
   4  -4  10 61095.8 5655.77   2
   4  -4   8 2538.16 237.698   1
   4  -4   8 2296.96 231.726   6
  -4   4   8 2117.89 239.780   5
  -4  -4  -8 2387.34 233.154   5
   4   4  -8 2799.32 249.234   2
   4   4  -8 2537.80 231.501   3
   4  -4   8 2689.79 235.193   2
  -4  -4  -6 634.045 69.5006   1
  -4   4   6 660.424 67.1605   1
   4  -4   6 653.784 67.2497   1
   4  -4   6 489.976 60.8295   6
  -4   4   6 657.927 70.7572   5
  -4  -4  -6 675.465 65.7942   5
   4   4  -6 847.593 80.7614   2
  -4  -4  -6 871.686 91.1536   4
   4   4  -6 521.418 58.8367   3
  -4   4   6 567.501 69.6638   4
   4  -4   6 534.777 64.8949   2
  -4  -4  -4 7571.51 653.045   1
   4   4  -4 6105.88 651.437   1
   4  -4   4 6637.75 644.841   6
  -4  -4  -4 7183.41 649.241   5
  -4   4   4 6097.89 649.253   5
   4  -4   4 8007.98 651.742   2
  -4   4   4 6853.30 654.389   4
  -4   4   4 7500.79 650.664   1
   4  -4   4 6783.88 649.966   1
  -4   4   2 3810.60 347.581   1
   4   4  -2 3669.59 350.447   6
   4  -4   2 3462.76 342.921   6
  -4   4   2 3362.08 345.388   5
  -4  -4  -2 4068.84 349.249   5
   4   4  -2 3800.77 353.075   2
  -4  -4  -2 4149.94 371.336   4
   4  -4   2 4442.76 351.179   2
  -4  -4  -2 3474.63 348.928   1
   4   4  -2 3360.00 349.056   1
   4  -4   0 99237.1 9126.41   6
   4   4   0 110849. 9136.21   6
  -4   4   0 87225.8 9128.43   5
  -4  -4   0 111585. 9153.67   4
   4   4   0 108074. 9137.79   2
  -4   4   0 113815. 9140.32   4
   4   4   0 95635.7 9134.50   1
  -4  -4   0 107399. 9135.46   1
   4  -4   0 99650.3 9131.64   1
  -4   4  -2 3996.76 317.177   1
   4  -4  -2 4073.46 321.767   2
  -4   4  -2 3074.61 309.970   5
  -4  -4   2 4744.87 333.893   4
   4   4   2 2972.18 318.218   2
   4  -4  -2 3762.61 319.420   3
   4   4   2 2848.54 315.614   1
   4  -4  -2 3083.38 313.747   1
  -4  -4   2 3093.32 317.004   1
   4   4   4 5870.06 636.051   1
   4  -4  -4 7461.52 635.147   1
  -4  -4   4 7378.04 640.386   1
  -4   4  -4 7222.54 635.586   1
   4   4   4 7643.43 638.410   6
  -4  -4   4 7086.95 637.503   5
  -4   4  -4 6141.17 627.954   5
  -4   4  -4 7594.62 641.154   4
   4  -4  -4 6772.16 638.769   3
   4  -4  -4 8666.36 643.287   2
  -4  -4   6 524.851 66.4027   1
   4  -4  -6 575.343 63.8469   1
  -4   4  -6 646.765 65.4026   1
   4   4   6 653.891 65.9936   6
  -4  -4   6 583.746 66.3076   5
   4   4   6 600.388 67.8438   2
  -4  -4   6 656.943 62.5797   4
  -4   4  -6 599.894 67.0354   4
   4  -4  -6 540.721 66.0486   3
  -4   4  -6 545.202 67.3255   3
   4  -4  -6 849.590 75.6297   2
   4  -4  -8 2668.81 231.713   1
  -4  -4   8 2398.57 233.217   6
   4   4   8 2466.50 230.921   6
  -4  -4   8 2318.77 232.473   5
   4   4   8 2519.19 232.657   2
  -4  -4   8 2359.29 224.952   4
  -4   4  -8 2268.18 232.328   4
   4  -4  -8 2680.57 235.846   3
  -4   4  -8 2470.32 235.135   3
   4  -4  -8 2508.93 237.743   2
   4   4  10 63421.8 5384.62   2
  -4  -4  10 51824.3 5384.46   5
  -4  -4  10 61197.8 5385.95   6
  -4   4 -10 65922.6 5387.78   3
   4  -4 -10 54483.9 5388.07   2
  -4  -4  12 9622.53 941.960   5
   4   4  12 10313.2 939.232   2
  -4   4 -12 9973.22 940.436   4
  -4  -4  12 10187.7 942.399   6
   4   4  12 10371.4 939.641   6
  -4   4 -12 11340.3 944.324   3
  -4  -4  14 10683.5 1077.32   6
   4   4  14 11312.2 1074.26   6
  -4  -4  14 11825.0 1078.29   5
  -4   4 -14 11059.7 1075.64   4
   4  -4 -14 11805.3 1079.83   3
  -4   4 -14 11662.1 1078.76   3
   4   4  16 342.188 36.3547   6
  -4  -4  16 333.021 40.0889   6
  -4   4 -16 269.721 36.9593   4
   4  -4 -16 322.257 40.6767   3
  -4  -4  16 345.959 41.4342   5
  -4   4 -16 375.760 40.9960   3
   4   4  18 592.194 54.6932   6
  -4  -4  18 506.931 58.2268   6
  -4   4 -18 428.946 54.1774   4
  -4  -4  18 584.369 59.6447   5
   4  -4 -18 566.995 59.8984   3
  -4   4 -18 485.073 56.8934   3
   4   4  20 14944.7 1291.10   6
  -4  -4  20 14440.8 1295.81   6
  -4   4 -20 12060.4 1290.52   4
  -4  -4  20 14932.5 1297.12   5
   4  -4 -20 15112.7 1297.00   3
  -4   4 -20 14873.6 1295.63   3
  -4  -4  22 11016.9 1082.15   5
   4   4  22 11290.2 1077.39   5
   4  -4 -22 12384.0 1082.89   3
   4   4  22 12442.6 1077.08   6
  -4  -4  22 11697.7 1082.23   6
  -4  -4  24 4437.99 508.011   5
   4   4  24 5932.34 507.220   5
  -4  -4  24 5628.03 510.344   6
  -4   4 -24 6004.00 512.689   3
   4  -5  21 123.597 22.3050   6
  -4  -5 -21 152.809 19.5946   4
  -4   5  21 132.085 20.2621   5
   4   5 -21 167.416 24.8934   2
   4  -5  21 93.2539 21.8894   2
  -4   5  21 98.0846 23.3845   4
   4   5 -21 169.749 21.7317   3
   4  -5  19 500.145 61.4623   6
  -4   5  19 726.061 63.3368   5
  -4  -5 -19 645.635 59.6054   4
   4   5 -19 507.884 60.4577   3
  -4   5  19 518.726 65.4768   4
   4  -5  19 334.302 58.8183   2
   4  -5  17 8.20983 9.97115   6
  -4  -5 -17 24.8114 9.24706   4
  -4   5  17 4.21758 9.36901   5
   4   5 -17 24.5407 14.1721   2
   4  -5  17 8.24958 10.8007   2
  -4   5  17 11.5754 12.7668   4
   4   5 -17 38.2810 11.3536   3
   4  -5  15 134.778 23.3866   6
  -4  -5 -15 162.280 24.0536   4
   4   5 -15 133.852 33.4359   2
   4  -5  15 148.247 24.1506   2
  -4   5  15 226.217 29.6024   4
   4   5 -15 102.921 21.6138   3
   4  -5  13 392.254 46.0446   6
  -4   5  13 387.706 49.8269   5
  -4  -5 -13 470.621 44.6535   5
  -4  -5 -13 387.410 48.2384   4
   4   5 -13 334.602 54.8391   2
  -4   5  13 446.468 50.5659   4
   4  -5  13 300.426 45.3233   2
  -4  -5 -11 420.844 45.7186   5
  -4  -5 -11 524.369 53.5446   4
  -4   5  11 386.682 51.8358   5
   4  -5  11 364.807 45.9077   6
   4  -5  11 364.020 48.3745   2
   4  -5   9 272.624 36.9238   6
  -4  -5  -9 330.454 38.2801   5
   4   5  -9 317.211 50.0725   2
  -4  -5  -9 409.236 46.2856   4
  -4   5   9 273.070 43.3327   5
  -4   5   9 436.367 44.8077   4
   4  -5   9 279.132 38.5203   2
   4  -5   7 432.864 47.1943   6
  -4   5   7 407.836 54.1437   5
  -4  -5  -7 427.050 48.1524   5
   4   5  -7 541.153 60.3261   2
  -4   5   7 393.879 50.3710   4
   4  -5   7 407.320 48.5236   2
   4  -5   5 955.024 88.7928   6
  -4  -5  -5 909.366 89.6134   5
  -4   5   5 841.024 92.4315   4
   4  -5   5 788.549 90.5095   2
   4  -5   3 856.624 91.9913   1
   4  -5   3 930.714 92.6129   6
  -4   5   3 1016.95 97.4626   5
   4   5  -3 1009.65 97.7661   6
  -4  -5  -3 773.490 94.0913   5
   4   5  -3 917.726 99.8628   2
  -4  -5  -3 952.594 99.1204   4
  -4   5   3 935.896 98.9103   4
   4  -5   3 1166.66 99.1941   2
   4  -5   1 50.9206 13.0639   6
   4   5  -1 105.811 19.4808   6
   4  -5   1 97.9216 21.9065   2
   4   5  -1 100.484 21.0616   2
  -4   5   1 77.8490 16.4061   5
  -4  -5  -1 91.9901 20.1698   4
  -4   5   1 49.5238 17.7817   4
   4  -5   1 85.6347 14.4962   1
   4   5   1 86.5129 17.9098   6
  -4  -5   1 76.6119 15.9866   5
   4   5   1 69.0066 18.1247   2
  -4   5  -1 46.8316 12.8717   5
  -4  -5   1 89.8692 16.9660   4
  -4   5  -1 94.7847 20.1529   4
   4  -5  -1 102.814 15.3276   1
   4  -5  -3 1064.37 97.1906   1
   4   5   3 1112.02 102.607   6
  -4  -5   3 1089.85 101.919   5
  -4  -5   3 915.877 96.6572   4
  -4   5  -3 951.293 102.867   4
   4  -5  -3 806.039 100.526   3
   4  -5  -3 1080.39 108.588   2
  -4  -5   5 872.784 89.4265   5
   4   5   5 859.299 90.9269   2
  -4   5  -5 910.215 91.6134   4
   4  -5  -5 804.811 89.8051   3
   4  -5  -5 989.024 98.2532   2
   4   5   7 413.296 46.1449   6
  -4  -5   7 383.305 45.7420   5
   4  -5  -7 412.717 47.7289   3
   4  -5  -7 453.447 54.9205   2
  -4  -5   9 251.432 38.9757   6
   4   5   9 320.360 38.6459   6
  -4  -5   9 440.858 42.2264   5
   4   5   9 286.905 39.4134   2
  -4   5  -9 406.683 42.1012   4
   4  -5  -9 345.546 41.5914   3
  -4   5  -9 275.187 39.7494   3
   4  -5  -9 525.977 51.6695   2
  -4  -5  11 422.111 45.9548   6
   4   5  11 376.632 42.8600   6
  -4  -5  11 433.411 45.8243   5
   4   5  11 455.852 45.2155   2
  -4   5 -11 369.183 43.9111   4
   4  -5 -11 408.488 47.0821   3
   4  -5 -11 504.075 52.4409   2
  -4   5 -11 311.288 44.0354   3
  -4  -5  13 352.753 44.5519   6
   4   5  13 367.948 42.3014   6
   4  -5 -13 353.097 45.4173   3
  -4   5 -13 443.908 46.4109   3
  -4  -5  13 420.880 45.7146   5
  -4  -5  15 138.779 21.6261   6
   4  -5 -15 150.980 22.1243   3
  -4   5 -15 100.313 19.0619   4
  -4   5 -15 161.786 22.7997   3
  -4  -5  15 153.181 23.0306   5
   4   5  15 153.967 20.0768   6
   4   5  17 25.1401 7.79994   6
  -4  -5  17 17.1516 10.2445   6
  -4   5 -17 15.4786 9.63119   4
  -4   5 -17 26.5534 9.65457   3
   4  -5 -17 14.8646 7.94027   3
  -4  -5  17 15.2016 8.52598   5
   4   5  19 497.840 53.5928   6
  -4  -5  19 617.332 60.3921   5
   4   5  19 505.973 54.7784   5
   4  -5 -19 581.358 59.0653   3
  -4   5 -19 603.931 58.5970   3
   4   5  21 160.165 21.8738   5
  -4  -5  21 133.317 24.7213   5
   4  -5 -21 185.090 25.0384   3
  -4   5 -21 207.234 25.3549   3
   4   5  21 184.943 21.2911   6
  -4  -5  21 178.669 25.4428   6
  -4  -5  23 35.8587 11.4972   5
   4  -6  20 7927.81 728.965   6
  -4  -6 -18 752.993 72.4272   4
  -4   6  18 642.798 72.5971   5
  -4   6  16 137.097 25.1134   4
  -4  -6 -16 200.489 24.8209   4
  -4   6  16 195.305 25.6296   5
   4   6 -16 166.335 29.4807   2
   4  -6  16 97.3173 23.5362   2
   4  -6  14 5523.33 513.728   6
  -4   6  14 5873.98 518.089   5
  -4  -6 -14 6265.68 516.674   4
   4   6 -14 5866.73 524.934   2
  -4   6  14 5630.15 518.631   4
   4  -6  14 4591.66 514.607   2
  -4   6  12 4849.75 420.841   5
  -4  -6 -12 4363.69 412.259   5
   4   6 -12 4226.08 424.684   2
  -4  -6 -12 4780.04 417.534   4
  -4   6  12 4681.79 418.587   4
   4  -6  12 4178.96 413.855   6
   4  -6  10 22632.7 2013.85   6
  -4  -6 -10 24007.4 2013.00   5
   4   6 -10 25205.7 2028.14   2
  -4  -6 -10 17478.6 2015.10   4
  -4   6  10 22038.2 2017.59   4
   4  -6  10 22257.2 2016.84   2
   4  -6   8 1590.10 142.644   6
  -4  -6  -8 1612.83 141.944   5
  -4  -6  -8 1231.85 143.624   4
  -4   6   8 1545.64 145.644   4
   4  -6   8 1527.52 145.291   2
  -4  -6  -6 136.833 26.9393   4
  -4   6   6 211.135 31.1854   5
   4   6  -6 105.854 27.5968   2
   4  -6   6 204.081 28.4532   2
  -4  -6  -6 199.536 24.5511   5
   4  -6   6 130.034 23.4882   6
  -4   6   4 2257.30 233.381   5
  -4  -6  -4 2422.78 229.338   5
   4   6  -4 2447.35 234.991   2
  -4   6   4 2249.51 231.996   4
   4  -6   4 2845.86 237.077   2
   4   6  -2 1390.94 139.281   6
  -4  -6  -2 1428.23 137.210   5
   4   6  -2 1368.42 140.518   2
  -4  -6  -2 1564.26 137.556   4
  -4   6   2 1346.67 140.157   4
   4  -6   2 1246.26 142.846   2
   4   6   0 36635.7 3480.42   6
  -4  -6   0 41444.0 3480.69   5
   4   6   0 35388.9 3481.77   2
  -4  -6   0 37578.5 3477.73   4
  -4   6   0 38127.6 3482.93   4
   4  -6   0 41666.4 3487.98   2
  -4   6  -2 1474.00 144.436   4
  -4  -6   2 1515.33 142.207   5
   4   6   2 1338.06 143.202   2
   4   6   4 2392.92 224.178   6
  -4  -6   4 2498.63 224.299   5
   4   6   4 2309.53 225.983   2
  -4   6  -4 2386.10 225.808   4
   4  -6  -4 2330.64 226.175   3
  -4   6  -4 2224.16 224.552   3
   4  -6  -4 2394.10 233.526   2
   4   6   6 210.373 24.9625   6
   4  -6  -6 138.634 24.1832   3
  -4   6  -6 162.160 25.4173   4
  -4   6  -6 126.996 22.5888   3
   4   6   6 188.854 27.4277   2
   4  -6  -6 215.001 35.2530   2
   4   6   8 1481.99 145.150   6
  -4  -6   8 1476.38 146.063   5
   4   6   8 1455.22 148.496   2
  -4   6  -8 1416.91 146.571   4
   4  -6  -8 1597.64 148.647   3
  -4   6  -8 1478.33 147.267   3
   4   6  10 21093.7 2045.29   6
  -4   6 -10 22323.7 2047.65   4
  -4  -6  10 22091.9 2047.84   5
  -4   6 -10 22031.9 2047.93   3
   4  -6 -10 21320.0 2048.40   3
  -4  -6  12 4182.82 392.870   6
   4   6  12 4121.86 390.212   6
  -4   6 -12 4010.61 392.012   4
   4  -6 -12 4519.86 394.157   3
  -4   6 -12 4276.86 393.032   3
  -4  -6  12 4374.34 393.345   5
  -4  -6  14 5645.41 503.560   6
   4   6  14 5626.05 500.731   6
  -4   6 -14 4954.54 501.741   4
   4  -6 -14 5371.70 504.250   3
  -4   6 -14 5627.15 503.702   3
  -4  -6  16 107.032 18.2531   6
  -4  -6  16 128.679 19.8439   5
  -4  -6  18 620.278 61.2626   5
   4  -6 -18 559.723 59.3746   3
  -4  -6  18 522.908 58.4083   6
   4   6  18 545.577 56.2727   5
   4  -7  15 107.939 16.7734   6
  -4   7  15 86.5280 16.9612   5
  -4  -7 -13 450.605 55.3404   4
  -4   7  13 568.026 57.5797   5
  -4  -7 -11 257.860 31.3360   4
  -4   7  11 248.944 32.8750   5
  -4   7  11 252.546 30.4637   4
   4   7 -11 298.674 38.7620   2
  -4   7   9 61.7984 17.5900   5
  -4   7   9 71.2899 14.0636   4
   4   7  -9 96.7618 21.5177   2
   4  -7   9 65.0470 16.7474   2
  -4  -7  -7 112.067 18.3892   4
   4   7  -7 98.6223 22.9204   2
   4  -7   7 90.2929 22.0224   2
  -4   7   7 89.2277 17.8334   4
  -4  -7  -7 99.5268 15.4202   5
   4   7  -5 663.169 67.5231   6
  -4  -7  -5 661.971 65.1106   5
   4   7  -5 658.926 71.2252   2
  -4  -7  -5 673.184 67.0282   4
  -4   7   5 615.617 67.5829   4
   4  -7   5 390.497 70.3155   2
   4   7  -3 569.789 69.7338   2
  -4  -7  -3 657.032 66.9062   5
  -4   7   3 672.074 69.8729   4
   4  -7   3 723.288 78.3120   2
  -4   7   1 72.7120 15.5626   4
   4   7  -1 40.2279 13.6436   2
  -4  -7  -1 63.6396 12.6121   5
   4   7  -1 28.3136 10.6489   6
  -4   7  -1 46.8385 12.8112   4
   4  -7  -1 16.0879 18.3120   2
   4   7   1 57.3790 14.6524   2
   4   7   1 67.8181 14.3946   6
   4   7   3 726.875 74.6560   6
   4   7   3 651.062 75.6421   2
  -4  -7   3 811.248 74.1439   5
  -4   7  -3 654.831 74.9815   4
  -4   7  -3 707.118 75.4671   3
   4  -7  -3 688.357 86.0239   2
   4   7   5 513.478 65.2534   2
  -4  -7   5 647.222 64.0124   5
   4   7   5 592.266 63.1596   6
  -4   7  -5 617.983 64.8199   3
   4   7   7 96.5337 15.9680   6
  -4  -7   7 113.180 17.3580   5
  -4   7  -7 119.478 17.9303   4
   4  -7  -7 125.335 19.4594   3
  -4   7  -7 90.0326 17.1096   3
   4  -7  -7 102.310 25.7297   2
   4   7   9 77.1594 13.3518   6
  -4  -7   9 102.934 15.1692   5
  -4   7  -9 60.6256 13.6280   3
   4  -7  -9 100.479 15.7725   3
  -4   7  -9 46.3751 12.5957   4
  -4  -7  11 224.681 29.3530   5
  -4   7 -11 216.938 28.4624   3
   4  -7 -11 293.451 31.2280   3
  -4  -7  13 587.640 61.2825   5
  -4  -7  15 88.7824 15.9161   5
   4  -8   2 594.660 87.7163   2
  -4   8   2 828.898 81.0401   4
   4  -8   0 10946.8 1297.92   2
   4   8   0 15246.4 1288.51   2
   4   8   2 642.877 73.2056   2
   4  -8  -2 634.647 84.9812   2
  -4   8  -2 793.867 74.4147   4
   4  -8  -4 1889.17 181.171   2
  -4   8  -4 1759.60 169.697   4
  -5   0   0 3.96516 10.6261   5
   5   0   0 4.66851 8.23573   6
  -5   0   0-5.49489 9.31325   1
  -5   0   0 5.73859 10.5056   1
   5   0   0-5.66233 11.0817   1
   5   0   0-4.68296 10.7469   2
  -5   0   0-4.80465 11.5165   4
   5   0   0-3.78962 8.29206   3
   5   0   0 5.61867 10.9963   1
   5   0   2 7.41460 9.21345   6
  -5   0   2 4.31722 10.3517   5
   5   0  -2-2.28050 9.20504   6
   5   0   2 6.02156 11.7879   1
  -5   0  -2 5.51211 13.2150   1
   5   0  -2-5.79280 8.96688   1
  -5   0  -2 5.89931 11.5487   1
  -5   0   2 5.59488 10.9531   1
   5   0   2 4.48296 11.6095   2
  -5   0  -2 9.20589 13.8855   4
   5   0  -2 3.94762 9.46614   3
   5   0   2-5.76948 11.2947   1
   5   0  -2-5.81739 12.0789   1
  -5   0  -4-3.77307 9.41879   3
  -5   0   4-4.39836 12.5525   5
  -5   0  -4 6.74312 9.33737   5
   5   0  -4 8.83502 8.78563   6
   5   0   4 6.11251 11.9672   1
   5   0  -4-6.06250 10.2805   1
  -5   0  -4-5.96494 9.23487   1
  -5   0   4-5.87680 9.09858   1
  -5   0   4 21.6540 14.0193   1
  -5   0  -4 5.44690 10.6651   1
   5   0   4 4.36087 11.6911   2
   5   0  -4 16.3197 13.0432   2
  -5   0  -4 4.31426 9.90618   4
   5   0  -4-4.20000 10.8787   3
  -5   0   4 5.15353 11.8313   4
   5   0   4 5.86430 12.1776   1
   5   0  -4 6.08927 11.1524   1
   5   0   6-5.85083 10.7112   1
   5   0  -6-5.96511 13.6894   1
   5   0   6-2.80228 10.6205   6
   5   0  -6 2.20471 7.92705   6
  -5   0   6 4.48194 9.30384   5
  -5   0  -6-3.31693 9.73749   5
   5   0   6-6.18327 10.4801   1
   5   0  -6-6.20957 8.59345   1
  -5   0  -6 6.26550 13.0061   1
  -5   0  -6-5.53947 13.2779   1
  -5   0   6-5.25070 10.8996   1
   5   0  -6 5.94449 16.4529   2
  -5   0   6 5.09341 11.1450   4
  -5   0  -6 4.18919 9.16653   4
   5   0  -6 4.57127 10.4907   3
  -5   0  -6 10.6018 8.11020   3
   5   0   8-5.47238 10.0183   1
   5   0   8 3.06736 10.8223   6
  -5   0   8 13.7170 11.4072   5
   5   0  -8 4.65220 9.10486   6
  -5   0  -8 3.00956 8.32980   5
  -5   0   8-6.37767 10.8095   1
  -5   0  -8-6.45819 10.9460   1
  -5   0  -8-5.41226 11.2349   1
   5   0  -8-6.05567 11.8516   1
   5   0   8-6.31014 9.76323   1
  -5   0   8 5.08832 9.95838   1
   5   0  -8-6.12982 14.6929   2
   5   0   8-4.06679 10.1460   2
  -5   0   8-5.21213 13.0033   4
  -5   0  -8 3.53136 8.46454   3
   5   0 -10 5.32135 10.4144   1
   5   0  10-3.26167 12.1537   6
  -5   0  10-4.73361 11.3462   5
   5   0 -10 2.28199 7.57267   6
  -5   0  10-4.50544 9.85840   1
  -5   0 -10-4.84907 10.6103   1
   5   0 -10 5.64357 9.56530   1
  -5   0  10 6.55846 12.8355   1
  -5   0 -10-6.22641 12.1857   1
   5   0 -10-6.38336 13.9674   2
   5   0  10 7.70258 11.6159   2
  -5   0 -10 3.77732 10.7765   4
  -5   0 -10-3.63451 9.40976   3
   5   0 -10-4.40330 8.61774   3
  -5   0 -12-6.05955 11.0932   1
   5   0 -12 4.84724 10.0619   1
   5   0  12 4.85928 10.6326   1
  -5   0  12-3.84779 7.98726   1
  -5   0  12-6.25130 10.5953   1
  -5   0 -12-4.47622 9.29178   1
   5   0  12 5.69699 9.65577   1
   5   0 -12-5.42958 10.6262   1
   5   0  12-7.41701 13.0843   6
  -5   0 -12-2.04481 6.00282   5
   5   0 -12 6.41547 14.0376   2
   5   0  12-3.49721 9.05423   2
  -5   0  12 4.97606 10.3293   5
  -5   0  12 5.18203 11.8922   4
  -5   0 -12 3.43274 9.50093   4
  -5   0 -12 3.96849 11.3218   3
   5   0 -12 4.26255 8.84823   3
   5   0 -14 9.02394 10.8184   1
   5   0  14 4.49852 9.84705   1
  -5   0 -14 5.89688 10.7989   1
   5   0  14-11.8382 15.6876   6
   5   0 -14 6.37628 11.6763   2
   5   0  14 3.29028 9.66302   2
  -5   0  14 3.60806 9.34530   1
  -5   0 -14-4.07769 9.77785   1
   5   0  14-5.47049 9.27599   1
   5   0 -14-5.11001 8.66530   1
  -5   0  14 21.1822 12.1559   5
  -5   0  14 10.5689 12.1304   4
  -5   0 -14 3.34002 9.80898   4
   5   0 -14 4.10384 8.98383   3
  -5   0 -14 4.85375 13.4368   3
  -5   0 -16 5.77138 9.78210   1
   5   0  16 5.42073 9.92392   1
  -5   0  16 6.46750 6.32911   1
   5   0 -16-4.99587 9.14615   1
   5   0 -16-6.09313 14.6050   2
   5   0  16-3.74926 11.0067   6
   5   0  16-2.10116 6.66280   5
  -5   0  16 5.54745 13.2971   5
  -5   0  16 5.44533 10.6572   4
  -5   0 -16-3.30916 8.25602   4
   5   0 -16 8.48787 9.28638   3
  -5   0 -16-5.69518 11.8223   3
   5   0  18 6.46159 9.74556   6
  -5   0  18-5.57329 11.5701   5
   5   0 -18-5.57801 13.9169   2
  -5   0  18 11.1741 10.9355   4
  -5   0 -18 3.30251 8.24059   4
  -5   0 -18 6.17289 12.8147   3
   5   0 -18-4.60134 9.55274   3
  -5   0  20-5.30163 10.3779   5
   5   0 -20 9.89441 14.9226   2
   5   0  20 5.23857 7.90276   2
  -5   0 -20-5.54625 14.8646   3
   5   0 -20 4.67626 9.15427   3
  -5   0  20-5.68418 12.4393   4
  -5   0 -20 3.48234 8.69032   4
   5   0  22-2.19058 6.94652   6
  -5   0  22-4.77796 8.74739   5
   5   0 -22 4.40507 10.9902   2
  -5   0 -22-3.66298 11.0482   4
  -5   0 -22 4.21854 10.9221   3
   5   0 -22 4.75068 8.69745   3
   5   0  24 3.88866 5.54724   6
  -5   0 -24-3.79092 11.1289   4
  -5   0 -24 3.32966 7.64137   3
   5   0 -24-4.52385 6.99953   3
  -5   0  24-4.12773 9.03200   5
   5   0 -26-4.03402 8.38061   3
  -5   0 -26-3.42876 7.51000   4
  -5  -1 -25 4705.18 449.129   4
   5   1 -25 4804.33 450.806   3
   5  -1  25 4855.39 444.218   6
   5   1 -25 5011.64 448.924   2
   5  -1  23 701.819 68.0491   6
  -5   1  23 839.266 75.1211   5
  -5  -1 -23 545.497 71.5318   4
   5   1 -23 799.170 74.1419   2
  -5   1  23 856.430 81.2049   4
   5   1 -23 526.976 71.8766   3
   5  -1  23 625.507 69.9904   2
   5  -1  21 366.217 40.7684   6
  -5   1  21 467.341 49.7673   5
   5   1 -21 493.645 49.7245   2
  -5   1  21 443.545 52.9900   4
   5   1 -21 290.941 44.6882   3
   5  -1  21 352.798 42.2321   2
   5  -1  19 10656.8 1056.27   6
  -5   1  19 11226.4 1065.13   5
  -5  -1 -19 12529.9 1062.04   4
   5   1 -19 11654.8 1064.85   2
   5   1 -19 13345.2 1065.66   3
  -5  -1 -19 10623.1 1058.77   3
   5  -1  19 12253.7 1059.00   2
   5  -1  17 13075.5 1280.25   6
  -5   1  17 14000.7 1288.91   5
   5   1 -17 11284.8 1287.65   2
  -5  -1 -17 14801.5 1284.62   4
  -5  -1 -17 12088.5 1283.18   3
   5   1 -17 15136.6 1286.80   3
  -5   1  17 15883.7 1292.85   4
   5  -1  17 16881.3 1284.57   2
   5   1 -15 25825.0 2513.74   1
   5  -1  15 28681.9 2515.17   1
  -5  -1 -15 26898.1 2514.05   1
   5  -1  15 30315.0 2513.19   6
  -5   1  15 33856.5 2523.19   5
   5   1 -15 22797.9 2519.10   2
  -5  -1 -15 30193.4 2515.23   4
   5   1 -15 30522.3 2516.68   3
  -5  -1 -15 20301.8 2514.18   3
  -5  -1 -13 2738.90 336.255   3
   5  -1  13 3723.08 334.816   2
  -5  -1 -13 3422.16 330.669   5
   5   1 -13 3477.82 342.434   2
  -5  -1 -13 3888.34 335.300   4
  -5  -1 -13 3586.86 342.233   1
   5   1 -13 3705.90 335.583   1
  -5   1  13 3676.29 332.870   1
   5   1 -13 3459.99 338.907   1
   5  -1  13 3484.59 340.477   1
  -5  -1 -13 3696.00 336.045   1
  -5   1  11 453.784 48.3662   1
  -5  -1 -11 532.952 57.6959   1
   5   1 -11 458.020 54.3272   1
   5  -1  11 349.362 48.8956   1
   5  -1  11 363.667 53.2470   1
  -5   1  11 555.312 59.1375   1
   5  -1  11 309.330 50.8136   6
  -5   1  11 453.500 53.7728   5
  -5  -1 -11 401.386 46.3935   5
   5   1 -11 504.396 58.0909   2
  -5  -1 -11 433.282 49.1864   4
   5   1 -11 398.581 48.4596   3
  -5   1  11 530.930 55.4498   4
  -5  -1 -11 504.652 52.9541   3
  -5   1   9 15778.4 1375.14   1
  -5  -1  -9 14978.1 1381.80   1
   5   1  -9 16602.7 1378.02   1
   5   1  -9 14474.7 1380.26   1
   5  -1   9 14830.4 1377.18   1
   5  -1   9 14764.4 1381.30   1
  -5   1   9 15083.6 1381.69   1
  -5  -1  -9 15377.0 1377.04   1
   5   1  -9 13974.2 1372.88   6
  -5   1   9 16525.8 1377.87   5
  -5  -1  -9 14943.9 1373.10   5
   5   1  -9 16779.4 1383.67   2
   5   1  -9 14278.4 1373.99   3
  -5   1   9 13306.5 1377.31   4
  -5  -1  -9 14459.7 1372.17   3
   5  -1   9 15550.8 1374.87   2
   5  -1   7 7982.03 785.664   1
   5   1  -7 9427.40 789.046   1
   5   1  -7 8900.99 791.652   1
  -5  -1  -7 9044.69 788.624   1
   5  -1   7 7667.47 789.791   1
  -5   1   7 7620.37 788.487   1
   5   1  -7 8915.77 783.313   6
   5  -1   7 6688.68 786.665   6
  -5   1   7 8959.86 785.847   5
  -5  -1  -7 9192.94 783.698   5
   5   1  -7 9105.98 790.192   2
  -5  -1  -7 8054.11 782.439   4
   5   1  -7 8722.19 784.482   3
  -5   1   7 8906.81 788.488   4
   5  -1   7 8363.78 784.276   2
   5  -1   5 85867.2 7740.02   1
  -5   1   5 87837.0 7737.87   1
   5   1  -5 91842.5 7740.68   1
  -5  -1  -5 85115.7 7742.58   1
  -5  -1  -5 89288.8 7740.33   1
  -5   1   5 80745.8 7741.69   1
   5  -1   5 67462.6 7740.09   6
   5   1  -5 90857.4 7735.69   6
  -5   1   5 83263.0 7736.61   5
   5   1  -5 89230.0 7741.53   2
  -5  -1  -5 84664.2 7735.77   4
   5   1  -5 93632.6 7736.77   3
   5  -1   5 77766.3 7736.27   2
  -5  -1  -5 83989.6 7731.70   3
   5  -1   3 6179.89 612.762   1
  -5   1   3 6278.07 611.506   1
   5   1  -3 6219.23 615.674   1
   5   1  -3 6702.84 613.719   1
  -5  -1  -3 6006.64 613.963   1
  -5  -1  -3 6563.36 613.861   1
  -5   1   3 6210.46 612.956   1
   5  -1   3 7827.23 620.103   6
   5   1  -3 6897.98 609.198   6
  -5  -1  -3 6684.50 609.705   5
  -5   1   3 6870.67 610.946   5
   5   1  -3 7288.66 616.017   2
  -5  -1  -3 5884.56 609.067   4
  -5   1   3 6548.24 615.914   4
   5   1  -3 6886.45 608.662   3
  -5  -1  -3 6494.61 606.133   3
   5  -1   3 7297.27 611.890   2
   5   1  -1 3251.23 310.862   1
  -5  -1  -1 2738.58 309.313   1
  -5   1   1 3302.09 312.277   1
   5  -1   1 3344.48 313.782   1
   5  -1   1 4000.95 315.329   6
  -5  -1  -1 3435.85 309.015   5
  -5   1   1 3213.70 307.409   5
   5  -1   1 2837.22 308.059   2
   5   1  -1 3741.85 315.239   2
  -5   1   1 3586.82 314.554   4
  -5  -1  -1 3237.97 308.165   4
   5   1  -1 3183.98 304.965   3
   5  -1   1 3504.53 310.545   3
  -5   1   1 3318.42 310.934   1
   5   1  -1 3110.03 313.005   1
  -5  -1  -1 3334.29 313.618   1
   5  -1  -1 3210.18 312.669   1
  -5   1  -1 3284.14 312.384   1
  -5  -1   1 2961.45 310.092   1
   5   1   1 3154.52 310.936   1
   5  -1  -1 4217.36 312.841   6
   5   1   1 3341.49 306.417   6
  -5  -1   1 3669.68 310.558   5
  -5   1  -1 3600.34 307.362   5
   5  -1  -1 3150.83 309.272   2
   5   1   1 3441.30 312.655   2
  -5   1  -1 3377.94 313.264   4
  -5  -1   1 2831.97 306.988   4
   5  -1  -1 3421.92 309.909   3
  -5  -1   1 3015.04 312.230   1
   5   1   1 2709.44 311.258   1
  -5   1  -1 3320.05 311.107   1
  -5   1  -3 6744.75 611.957   1
  -5  -1   3 5878.65 610.172   1
   5   1   3 6332.05 611.668   1
   5  -1  -3 7513.15 607.270   6
   5  -1  -3 6414.49 600.481   6
   5   1   3 6775.01 605.925   6
  -5   1  -3 6205.25 604.605   5
  -5  -1   3 6674.56 610.322   5
   5  -1  -3 6820.76 609.919   2
   5   1   3 7066.31 610.907   2
  -5   1  -3 6809.23 611.723   4
  -5  -1   3 6148.29 607.634   4
   5  -1  -3 6487.13 609.796   3
   5   1   3 6540.15 614.181   1
  -5  -1   3 6565.00 612.416   1
  -5   1  -3 7072.29 612.002   1
  -5  -1   5 89946.2 8385.97   1
   5  -1  -5 96111.5 8388.69   1
   5  -1  -5 87581.5 8384.82   1
  -5  -1   5 87393.1 8386.46   1
   5   1   5 91969.4 8385.87   1
   5   1   5 87386.8 8378.81   6
   5  -1  -5 88942.5 8372.81   6
  -5   1  -5 81782.5 8378.04   5
   5  -1  -5 86760.3 8383.19   2
   5   1   5 92463.4 8382.29   2
  -5  -1   5 81443.8 8381.27   4
   5  -1  -5 92956.4 8384.48   3
  -5   1  -5 88709.2 8382.81   3
   5   1   7 8420.75 788.456   1
  -5  -1   7 8889.41 789.553   1
  -5   1  -7 8069.90 787.821   1
   5   1   7 7915.66 780.610   6
  -5  -1   7 8598.04 785.041   5
  -5   1  -7 8449.41 779.537   5
   5   1   7 8540.60 784.281   2
  -5  -1   7 7982.26 784.025   4
  -5   1  -7 8510.16 784.873   4
   5  -1  -7 8542.74 785.992   3
   5   1   7 7801.39 788.783   1
   5  -1  -7 10048.0 793.100   1
  -5   1  -7 8779.57 789.374   1
   5  -1  -7 9228.69 788.672   1
  -5  -1   7 9540.08 790.320   1
   5   1   9 15716.3 1356.21   1
  -5   1  -9 14359.7 1353.88   1
   5   1   9 15179.3 1348.01   6
  -5   1  -9 13571.0 1344.18   5
   5   1   9 13807.0 1350.01   2
   5  -1  -9 16533.5 1355.94   2
  -5  -1   9 14021.4 1351.18   4
   5  -1  -9 16172.5 1353.73   3
   5   1   9 15853.4 1357.39   1
  -5   1  -9 14733.9 1354.97   1
   5  -1  -9 14544.1 1355.45   1
   5  -1  -9 16291.7 1355.09   1
   5   1  11 426.261 56.5369   1
  -5  -1  11 504.300 60.3883   1
  -5   1 -11 447.112 58.3087   1
   5   1  11 472.829 54.8813   2
  -5   1 -11 530.559 56.3369   3
  -5  -1  11 636.694 59.1981   5
  -5   1 -11 490.444 49.2570   5
   5  -1 -11 474.815 59.7297   2
  -5   1 -11 460.453 56.2782   4
  -5  -1  11 616.492 60.4230   4
   5  -1 -11 513.005 56.6653   3
  -5  -1  11 513.521 57.6630   1
  -5   1 -11 481.390 59.2162   1
   5  -1 -11 455.165 58.1167   1
   5  -1 -11 435.680 56.4418   1
   5   1  11 554.974 61.6857   1
  -5   1 -13 3368.38 343.085   1
  -5  -1  13 3639.41 340.776   1
   5   1  13 3593.44 344.738   1
   5  -1 -13 3758.21 342.470   1
  -5  -1  13 3724.87 344.822   1
   5   1  13 3828.01 338.296   6
  -5  -1  13 3237.16 336.755   6
  -5  -1  13 3995.61 343.215   5
   5  -1 -13 3576.34 345.531   2
  -5   1 -13 3406.08 339.414   4
   5  -1 -13 3674.26 341.388   3
   5   1  13 4038.17 339.471   2
  -5   1 -13 3393.19 339.791   3
  -5  -1  15 26219.8 2515.45   1
  -5   1 -15 28289.6 2520.09   1
   5   1  15 25256.8 2517.29   1
  -5  -1  15 23779.2 2518.62   1
  -5  -1  15 26170.6 2513.41   6
  -5  -1  15 30173.3 2519.57   5
  -5   1 -15 26297.1 2513.85   4
  -5  -1  15 32059.2 2520.64   4
   5  -1 -15 29355.1 2518.36   3
   5   1  15 29504.2 2513.64   2
  -5   1 -15 28536.5 2517.61   3
   5   1  17 13029.0 1224.14   6
  -5  -1  17 12083.8 1222.21   6
   5  -1 -17 14268.6 1229.89   2
  -5  -1  17 16099.9 1230.34   4
   5   1  17 12373.0 1220.01   5
  -5   1 -17 13642.0 1222.51   4
   5  -1 -17 13781.3 1226.43   3
  -5   1 -17 15027.5 1229.79   3
   5   1  17 13290.5 1221.82   2
   5   1  19 8765.43 1091.66   6
  -5  -1  19 12152.8 1097.49   5
   5   1  19 11904.3 1090.08   5
   5  -1 -19 13710.1 1097.77   2
  -5   1 -19 12014.0 1091.34   4
   5  -1 -19 12883.0 1096.06   3
   5   1  19 12695.5 1090.66   2
  -5   1 -19 13254.6 1101.24   3
   5   1  21 241.326 41.1795   6
  -5  -1  21 378.816 46.8995   5
   5  -1 -21 397.776 45.3393   2
  -5   1 -21 451.273 42.8140   4
   5  -1 -21 347.197 43.6457   3
  -5   1 -21 354.913 49.9168   3
  -5   1 -23 762.408 73.8392   4
   5  -1 -23 583.767 74.4129   3
   5   1  23 705.376 73.6011   6
  -5  -1  23 802.987 77.9460   5
   5   1  25 4724.98 383.062   6
  -5  -1  25 5167.93 389.244   5
  -5   1 -25 4106.00 384.346   4
  -5   1 -25 4163.49 387.659   3
  -5   1 -27 9560.42 667.757   3
  -5   1 -27 5727.98 662.462   4
   5   2 -26 15.0899 8.42276   3
   5   2 -26 22.9901 10.3002   2
   5  -2  24 2.01117 5.58824   6
  -5   2  24 17.3325 8.98829   5
   5   2 -24 15.2644 11.2136   2
   5  -2  24 3.11695 8.64103   2
  -5   2  24-6.01395 11.0207   4
   5   2 -24-4.50340 11.2460   3
   5  -2  22 85.4868 14.4375   6
  -5   2  22 143.598 19.5261   5
   5   2 -22 106.328 20.3304   2
   5  -2  22 69.7995 15.6558   2
  -5  -2 -22 100.324 19.1648   4
   5   2 -22 76.2978 18.6424   3
   5  -2  20 7.21355 7.98334   6
  -5   2  20-4.75647 8.71145   5
   5   2 -20 15.5488 13.8919   2
   5  -2  20 2.87176 8.43438   2
  -5  -2 -20-4.50416 10.3398   4
  -5   2  20-6.83911 11.5944   4
   5   2 -20 5.30386 9.71315   3
   5  -2  18 11.0837 8.64204   6
  -5  -2 -18 4.61990 14.3366   4
  -5   2  18 13.3719 12.2874   4
   5   2 -18 5.05891 10.5566   3
   5   2 -18 17.8776 16.5288   2
   5  -2  18 18.5757 10.5499   2
   5  -2  16 34.1378 12.3272   6
  -5   2  16 98.1091 20.2525   5
   5   2 -16 19.9824 15.4878   2
   5  -2  16 65.7523 15.6635   2
  -5  -2 -16 51.6867 16.6182   4
   5   2 -16 80.8692 16.1056   3
  -5  -2 -14 25.9446 8.94063   5
   5   2 -14 7.08366 13.9564   2
   5  -2  14 10.9732 9.93337   2
  -5   2  14 5.85518 10.0535   5
  -5   2  14 6.07278 12.7082   4
  -5  -2 -14 25.0115 11.2865   4
   5   2 -14 15.9821 10.0971   3
   5   2 -12 123.189 18.9019   1
   5  -2  12 144.211 22.8463   6
  -5  -2 -12 81.1707 16.8956   5
   5  -2  12 94.3796 19.8973   2
   5   2 -12 128.205 27.9188   2
  -5   2  12 123.051 22.4455   5
  -5   2  12 122.008 23.4927   4
  -5  -2 -12 100.026 19.7466   4
   5   2 -12 129.736 19.7899   3
   5   2 -10 83.1145 16.2932   1
  -5  -2 -10 59.6964 14.6146   1
  -5  -2 -10 48.9329 17.6347   1
   5  -2  10 87.0977 19.6769   1
   5   2 -10 51.8895 18.3200   1
   5  -2  10 52.3348 18.0783   6
  -5  -2 -10 98.7640 16.4794   5
   5   2 -10 117.097 26.2616   2
  -5   2  10 79.0438 20.8610   4
  -5  -2 -10 107.374 17.9647   4
   5   2 -10 61.7696 14.3331   3
  -5   2   8 55.3749 17.3266   1
  -5  -2  -8 29.5440 12.4579   1
   5   2  -8 55.1581 16.8325   1
   5  -2   8 32.6828 16.6177   1
  -5   2   8 53.1318 11.7015   1
   5  -2   8 4.39897 12.9505   6
  -5  -2  -8 33.4689 11.9430   5
   5  -2   8 30.5145 12.7851   2
   5   2  -8 6.47212 13.8098   2
  -5   2   8 45.7124 13.4273   5
  -5  -2  -8 36.8641 13.1481   4
   5   2  -8 28.0884 11.2182   1
   5   2  -6 53.8220 14.8946   1
   5  -2   6 42.4879 11.8752   1
   5  -2   6 38.0131 16.4140   1
  -5  -2  -6 32.8231 13.5886   1
  -5  -2  -6 52.4309 16.0384   1
  -5   2   6 47.4115 16.9896   1
  -5   2   6 59.4379 12.8806   1
   5  -2   6 62.7423 16.6515   6
  -5  -2  -6 19.3582 11.5939   5
  -5   2   6 43.8974 14.8798   4
   5   2  -6 55.4376 12.3002   3
   5  -2   4 16.3569 9.57429   1
   5   2  -4 35.5199 11.6507   1
  -5   2   4 43.3161 14.1460   1
   5  -2   4 6.35660 14.7106   1
  -5  -2  -4 12.7012 12.5727   1
  -5  -2  -4 8.68243 8.70553   1
  -5   2   4 28.1614 9.92606   1
   5  -2   4 23.9839 12.7601   6
   5   2  -4 21.8376 11.8572   6
  -5  -2  -4 15.9772 11.2169   5
   5  -2   4 15.2074 10.3637   2
   5   2  -4 28.1792 16.1903   2
  -5   2   4 3.90569 9.55211   5
  -5   2   4 28.1277 13.0487   4
  -5  -2  -4 25.5312 11.9884   4
   5   2  -4 23.4466 10.2144   3
  -5  -2  -2 29.0610 12.9385   5
  -5   2   2 21.8926 10.2153   5
   5   2  -2 25.8871 14.7059   6
  -5  -2  -2 13.2978 10.2879   1
   5  -2   2 29.5353 13.0164   1
  -5   2   2 5.35343 9.92040   1
  -5  -2  -2 6.17517 10.5786   1
  -5   2   2 3.82262 7.63765   1
   5   2  -2 5.29435 13.2976   2
   5  -2   2 28.4366 13.8562   2
  -5   2   2 17.4024 11.4564   4
  -5  -2  -2 10.7962 10.9625   4
   5  -2   2 32.9442 13.9013   3
   5   2  -2 19.2010 7.07274   3
   5   2  -2 6.40065 11.8181   1
   5  -2   2 4.11589 10.3829   1
   5  -2   0 275.255 32.3457   1
   5   2   0 279.522 37.8378   1
   5  -2   0 202.865 24.0217   6
  -5  -2   0 207.016 32.4906   5
   5   2   0 258.102 32.1675   6
  -5   2   0 197.912 29.0444   5
  -5   2   0 161.233 31.0380   1
   5  -2   0 207.934 33.9092   1
  -5  -2   0 262.477 33.4028   1
  -5   2   0 254.672 31.9656   1
  -5  -2   0 180.071 33.6341   1
   5   2   0 231.653 33.4944   2
   5  -2   0 158.929 29.3481   2
  -5   2   0 278.336 37.7112   4
  -5  -2   0 220.137 30.7231   4
   5  -2   0 309.265 35.4191   3
  -5  -2   0 305.299 43.5009   3
  -5   2  -2 18.1314 8.87415   5
   5   2   2 15.1066 13.1293   6
  -5  -2   2 8.92691 9.35433   1
  -5   2  -2 12.9394 7.42284   1
  -5  -2   2 11.5809 10.6785   1
  -5   2  -2 10.4201 9.62456   1
   5   2   2 29.4615 13.2216   2
   5  -2  -2 21.3486 11.1290   2
  -5   2  -2 5.54003 11.5719   4
   5  -2  -2 18.2856 12.7178   3
  -5  -2   2 18.8820 12.5976   4
   5   2   2 6.15463 12.1138   1
   5  -2  -2-4.10727 8.14079   1
   5  -2  -2 23.2662 14.0013   1
   5   2   4 35.1028 12.0927   6
  -5   2  -4 27.5945 8.45683   5
  -5  -2   4 22.7165 11.5377   5
  -5   2  -4 22.3741 10.9402   1
  -5  -2   4 14.2386 11.1032   1
  -5   2  -4 42.9510 13.0481   1
   5   2   4 43.7328 15.9170   2
   5  -2  -4 22.0975 14.1783   2
  -5   2  -4 15.2664 11.8754   4
   5  -2  -4 9.65763 12.6861   3
  -5  -2   4 11.4906 10.8178   4
   5   2   4 31.0958 15.0619   1
   5  -2  -4 17.2308 12.7510   1
   5  -2  -4 20.9426 7.96499   1
  -5   2  -6 53.9679 15.7925   3
   5   2   6 43.0792 13.8713   6
  -5   2  -6 48.2772 9.39931   5
   5   2   6 71.7783 16.1277   1
   5  -2  -6 61.3929 14.8817   1
  -5   2  -6 37.5129 12.4807   1
  -5   2  -6 38.0030 14.2255   1
  -5  -2   6 35.1709 15.7871   1
  -5  -2   6 30.0001 11.7732   1
   5  -2  -6 27.9882 11.9970   2
   5   2   6 43.1475 14.6632   2
   5  -2  -6 78.4607 16.8439   3
  -5  -2   6 62.1786 15.5905   4
   5   2   6 24.9963 13.6815   1
   5  -2  -6 41.2898 16.8950   1
   5  -2  -8 33.1965 12.7060   3
  -5   2  -8 63.8320 15.7977   3
  -5  -2   8 30.3125 12.0567   5
   5   2   8 36.3445 12.2977   6
   5   2   8 38.3357 13.6602   1
  -5  -2   8 30.2372 11.5017   1
  -5   2  -8 30.6150 13.1431   1
  -5   2  -8 28.8932 12.4510   1
   5  -2  -8 21.7058 9.58647   1
  -5  -2   8 51.1811 15.5867   1
   5  -2  -8 43.8332 15.4217   2
   5   2   8 21.6062 12.3891   2
  -5   2  -8 32.6183 13.0339   4
  -5  -2   8 43.3938 14.0344   4
   5  -2  -8 53.6205 17.3139   1
  -5  -2  10 118.837 20.4573   5
   5  -2 -10 109.620 20.3759   3
  -5   2 -10 49.7292 15.9253   3
   5  -2 -10 111.991 20.9973   2
   5   2  10 102.123 17.6490   2
  -5   2 -10 61.8939 16.3007   4
  -5  -2  10 86.9644 17.6250   4
  -5  -2  10 35.2740 15.0495   1
  -5  -2  10 71.7906 18.2552   1
   5   2  10 78.8762 16.5144   1
  -5  -2  12 71.6174 16.7145   5
   5   2  12 65.5030 14.5535   6
  -5  -2  12 94.0867 18.2126   6
   5   2  12 88.6185 16.1206   2
   5  -2 -12 104.014 21.4450   2
  -5   2 -12 71.3962 15.3473   4
  -5  -2  12 108.352 20.2424   4
  -5   2 -12 91.8761 17.6228   3
   5  -2 -12 115.703 19.2701   3
   5   2  14 2.68926 9.72022   6
   5  -2 -14-5.15886 11.8809   2
  -5   2 -14 15.5686 9.68663   4
  -5   2 -14 22.9658 11.5874   3
   5  -2 -14 12.8996 10.3546   3
   5   2  16 20.6284 10.0732   2
  -5  -2  16 48.7373 14.5908   5
  -5   2 -16 34.1988 11.1534   4
   5   2  16 64.0126 12.5924   6
  -5  -2  16 38.9780 12.4010   6
   5   2  18 18.9513 10.2995   6
  -5  -2  18 10.7037 11.0769   6
  -5  -2  18 13.8057 10.5988   5
  -5   2 -18 2.62078 6.59945   4
  -5   2 -18 4.10304 11.7399   3
   5   2  20 17.1876 10.3191   6
  -5  -2  20 3.67922 9.54680   6
   5   2  20 2.38392 7.21833   5
  -5  -2  20 4.66786 9.71057   5
  -5   2 -20 2.53812 7.05377   4
   5  -2 -20 8.47998 9.29940   3
  -5   2 -20 9.62869 10.5535   3
   5   2  22 69.2221 16.5244   6
   5   2  22 83.7157 15.9465   5
  -5   2 -22 107.607 15.4964   4
   5  -2 -22 85.5596 17.7363   3
  -5   2 -22 105.446 21.3429   3
  -5  -2  22 98.9759 18.9724   5
   5   2  24-2.97489 9.65546   6
   5  -2 -24 4.19162 8.20401   3
  -5   2 -24-5.16843 10.7291   3
  -5  -2  24 8.24135 9.01700   5
  -5   2 -26-2.72405 7.30022   4
  -5   2 -26 4.85229 11.6307   3
   5   3 -25 5570.00 406.319   3
  -5   3  25 5027.91 410.503   4
  -5  -3 -23 748.724 75.4374   4
   5   3 -23 823.463 80.0356   2
   5   3 -23 775.316 79.9734   3
  -5   3  23 662.623 83.4658   4
  -5   3  23 722.770 77.2906   5
  -5   3  21 321.967 42.1109   5
  -5  -3 -21 379.623 40.7232   4
  -5   3  21 393.303 49.7398   4
   5  -3  21 377.602 41.2624   2
   5   3 -21 257.982 41.9943   3
   5  -3  19 10065.4 850.520   6
  -5   3  19 9604.43 853.557   5
   5   3 -19 10371.8 857.719   2
   5   3 -19 7957.41 852.484   3
   5  -3  19 8679.61 848.775   2
   5  -3  17 10834.8 1031.69   6
  -5   3  17 11712.8 1035.92   5
  -5  -3 -17 8817.97 1031.85   4
   5   3 -17 12296.4 1040.99   2
  -5   3  17 13597.3 1041.98   4
   5   3 -17 12268.6 1035.81   3
   5  -3  17 11427.9 1030.52   2
   5  -3  15 17970.7 1926.34   6
  -5   3  15 20495.2 1931.76   5
  -5  -3 -15 23918.2 1924.55   5
   5   3 -15 22894.8 1938.34   2
  -5  -3 -15 14836.6 1926.03   4
  -5   3  15 24272.3 1936.20   4
   5  -3  15 25503.7 1928.18   2
   5  -3  13 2543.51 286.330   6
  -5   3  13 2862.99 291.976   5
  -5  -3 -13 3161.79 284.911   5
   5   3 -13 3255.38 298.570   2
   5   3 -13 3317.87 287.172   3
  -5   3  13 3296.79 292.962   4
   5  -3  13 3708.84 288.877   2
  -5  -3 -13 2192.74 286.756   4
   5  -3  11 309.972 47.8716   6
  -5   3  11 405.263 52.4580   5
  -5  -3 -11 411.162 47.3710   5
   5   3 -11 442.274 58.0035   2
  -5  -3 -11 561.254 55.4318   4
   5   3 -11 342.173 45.7673   3
  -5   3  11 432.303 53.0795   4
   5  -3  11 547.733 51.2078   2
   5  -3   9 12361.9 1008.43   6
  -5  -3  -9 11023.5 1006.42   5
   5   3  -9 12453.8 1018.18   2
  -5  -3  -9 9776.85 1010.36   4
   5   3  -9 10459.4 1004.37   3
  -5   3   9 10631.0 1011.81   4
   5  -3   9 11026.1 1007.59   2
   5  -3   7 6482.56 584.929   6
  -5   3   7 6307.93 588.140   5
  -5  -3  -7 6897.27 587.531   5
   5   3  -7 7328.47 596.471   2
  -5  -3  -7 6466.03 591.993   4
   5   3  -7 5912.78 582.695   3
  -5   3   7 5968.76 590.794   4
   5  -3   7 6125.33 586.476   2
   5  -3   5 51563.2 6277.96   1
   5  -3   5 67698.9 6271.94   6
   5   3  -5 76707.9 6279.89   6
  -5   3   5 67389.2 6275.27   5
  -5  -3  -5 65225.6 6276.01   5
   5   3  -5 74079.6 6282.83   2
  -5  -3  -5 89808.6 6283.27   4
   5   3  -5 69407.3 6270.65   3
  -5   3   5 68390.7 6280.86   4
  -5  -3  -5 70677.6 6283.10   1
   5  -3   3 4074.59 433.362   1
   5  -3   3 4484.03 425.318   6
   5   3  -3 4625.95 432.319   6
  -5   3   3 4597.59 429.416   5
  -5  -3  -3 4900.09 431.709   5
   5   3  -3 4742.05 435.315   2
  -5  -3  -3 5629.15 437.915   4
   5  -3   3 4450.72 430.196   2
  -5  -3  -3 4119.20 434.547   1
   5   3  -3 4828.03 430.194   1
   5  -3   1 2878.31 281.920   1
  -5  -3  -1 2554.75 277.333   1
   5   3  -1 3455.84 282.830   6
   5  -3   1 2830.13 272.097   6
  -5  -3  -1 3456.40 281.206   5
  -5   3   1 2843.79 283.462   4
   5  -3   1 2862.09 278.845   2
  -5  -3  -1 2806.96 283.478   1
   5   3  -1 2722.41 283.155   1
   5   3  -1 3309.80 279.345   1
   5   3   1 3164.06 293.757   1
  -5  -3   1 2772.06 292.370   1
   5   3   1 3504.73 296.742   6
  -5  -3   1 3215.30 295.722   5
  -5   3  -1 2808.55 290.322   5
   5   3   1 3812.54 299.477   2
  -5   3  -1 3432.99 300.275   4
  -5  -3   1 3982.12 303.543   4
   5  -3  -1 2779.71 293.627   2
  -5  -3   1 3174.86 298.889   1
   5   3   1 2858.55 298.640   1
   5  -3  -1 2950.66 297.004   1
  -5  -3   3 5087.33 433.440   5
  -5   3  -3 4087.12 424.878   5
   5   3   3 4700.71 433.492   2
  -5   3  -3 4493.48 435.038   4
  -5  -3   3 5940.71 439.218   4
   5   3   3 4849.41 431.785   6
  -5  -3   3 4853.36 436.329   1
   5  -3  -3 4406.76 434.095   1
  -5  -3   5 66053.9 6330.70   5
   5   3   5 69131.2 6331.83   2
  -5   3  -5 71813.0 6333.01   4
  -5  -3   5 78181.6 6335.36   4
   5  -3  -5 75302.0 6332.16   2
   5  -3  -5 62808.5 6332.33   1
  -5  -3   5 66045.2 6334.39   1
   5   3   7 5901.89 586.622   6
  -5  -3   7 6138.14 589.090   5
   5   3   7 7055.42 591.017   2
  -5  -3   7 5764.49 589.962   4
   5  -3  -7 6517.23 591.241   3
   5  -3  -7 6987.99 593.134   2
  -5   3  -7 6587.06 591.658   3
   5   3   9 11238.6 1003.08   6
  -5  -3   9 10540.7 1005.12   5
   5   3   9 11985.7 1005.47   2
  -5   3  -9 8700.62 1004.22   4
  -5  -3   9 12067.2 1006.10   4
   5  -3  -9 11300.9 1007.61   3
  -5   3  -9 11553.8 1007.34   3
   5   3  11 321.826 42.3107   6
  -5  -3  11 448.527 47.0231   5
   5  -3 -11 365.164 49.2493   2
   5   3  11 402.628 44.0976   2
  -5   3 -11 433.234 45.3203   4
   5  -3 -11 347.710 46.1425   3
  -5   3 -11 464.436 47.7684   3
   5   3  13 3049.15 268.990   6
  -5  -3  13 2928.50 272.182   6
  -5  -3  13 2906.89 273.225   5
   5   3  13 2894.64 269.850   2
  -5   3 -13 2563.99 270.092   4
   5  -3 -13 2931.11 274.107   3
   5  -3 -13 2380.08 273.459   2
  -5   3 -13 3276.07 273.864   3
   5   3  15 24195.2 2196.61   6
  -5  -3  15 24651.7 2200.21   6
   5  -3 -15 23989.3 2201.32   3
   5   3  15 23288.8 2197.11   2
  -5   3 -15 24875.3 2200.37   3
  -5  -3  15 24162.8 2200.81   5
   5   3  17 12520.6 1043.93   6
  -5   3 -17 9792.23 1043.59   4
   5  -3 -17 11178.1 1047.60   3
  -5   3 -17 11545.1 1047.18   3
  -5  -3  17 12670.5 1049.19   5
   5   3  19 9749.07 829.617   6
  -5  -3  19 8741.09 832.544   6
  -5   3 -19 8672.04 829.262   4
   5   3  19 8104.26 828.813   5
   5  -3 -19 9658.29 834.253   3
  -5   3 -19 9063.58 832.928   3
  -5  -3  19 10371.1 836.118   5
   5   3  21 326.911 38.4413   6
  -5  -3  21 332.072 41.9699   6
  -5  -3  21 410.702 44.3273   5
   5   3  21 354.775 38.8743   5
   5  -3 -21 363.052 42.4735   3
  -5   3 -21 374.061 43.7667   3
  -5  -3  23 601.636 70.2123   6
   5   3  23 654.063 66.8570   5
  -5  -3  23 636.999 71.1380   5
  -5   3 -23 669.166 66.7997   4
  -5   3 -23 690.563 72.8182   3
   5  -3 -23 689.124 71.0529   3
   5  -4  22 69.5379 16.1308   2
  -5   4  22 50.7760 16.5724   4
   5  -4  22 92.4339 16.4471   6
   5   4 -20-4.97405 10.3302   2
  -5   4  20 5.86895 9.95240   4
   5  -4  20-7.93874 10.2817   6
  -5  -4 -20 7.91967 7.75640   4
  -5   4  20 3.90897 8.97639   5
   5  -4  18 65.5441 15.1143   2
   5   4 -18 41.2161 17.4287   2
  -5   4  18 75.7199 18.6226   4
   5  -4  18 17.1469 12.7026   6
  -5   4  18 76.4782 16.7459   5
  -5  -4 -18 86.7446 14.6225   4
   5  -4  16 213.124 29.7033   2
   5   4 -16 189.134 35.2754   2
  -5  -4 -16 287.983 32.1383   4
  -5   4  16 212.769 32.7458   5
  -5   4  16 299.057 36.7923   4
   5  -4  16 166.611 31.8009   6
  -5  -4 -14 154.311 20.2377   5
   5   4 -14 153.967 31.6511   2
  -5   4  14 131.436 25.2535   5
  -5   4  14 126.938 24.9041   4
   5  -4  14 150.026 24.6836   6
  -5   4  12 33.5493 13.8981   5
  -5  -4 -12 72.6060 19.0056   4
   5   4 -12 59.5341 19.6146   2
   5  -4  12 45.0175 14.0247   2
  -5   4  12 30.2006 13.5406   4
  -5  -4 -12 30.4693 11.1234   5
  -5  -4 -10 96.1739 16.9809   5
   5   4 -10 141.970 30.4161   2
   5  -4  10 110.324 19.6414   2
  -5   4  10 64.0322 18.4332   5
  -5  -4 -10 108.951 25.8983   4
  -5   4  10 70.1411 18.2522   4
   5  -4  10 118.251 19.1021   6
  -5  -4  -8 47.4892 13.7548   5
   5   4  -8 123.638 26.2523   2
   5  -4   8 62.5695 15.3988   2
  -5   4   8 108.078 20.5186   5
  -5  -4  -8 61.9402 21.7012   4
  -5   4   8 95.3470 18.1603   4
   5  -4   8 59.0706 14.2591   6
   5  -4   6 214.234 31.9460   6
   5   4  -6 307.971 42.3233   2
  -5   4   6 310.930 37.4715   5
   5   4  -6 359.038 40.1241   6
  -5  -4  -6 317.174 36.4484   5
  -5  -4  -6 296.623 48.4624   4
   5  -4   6 254.400 36.1618   2
  -5  -4  -4 29.4852 10.9604   5
   5   4  -4 31.6885 12.9055   6
   5   4  -4 26.5103 14.0711   2
   5  -4   4 36.5411 12.7670   2
  -5   4   4 23.8990 10.7519   5
  -5   4   4 47.3105 14.8744   4
   5  -4   4 45.4187 10.5262   6
  -5   4   2 65.8595 15.7148   5
   5  -4   2 83.0259 17.2064   2
   5   4  -2 89.4268 20.9136   2
  -5   4   2 77.9982 18.8637   4
  -5  -4  -2 76.8193 30.5670   4
   5   4  -2 128.734 21.6169   6
  -5  -4  -2 111.900 18.1015   5
  -5   4   0 221.725 36.8346   4
  -5  -4   0 278.713 59.3636   4
   5  -4   0 258.586 35.8434   3
  -5   4   0 263.968 33.1330   5
   5   4   0 282.315 37.1374   6
  -5  -4   0 284.947 36.0769   5
   5   4   0 410.706 41.5541   2
   5  -4  -2 58.1564 14.9422   3
  -5   4  -2 56.1431 17.0487   4
  -5  -4   2 87.9417 16.6846   5
   5  -4  -2 80.4697 18.9466   2
   5   4   2 64.7341 18.1062   2
  -5   4  -4 18.4688 12.3388   4
  -5  -4   4 24.7748 21.5981   4
   5  -4  -4 21.9118 10.0647   3
  -5  -4   4 31.3882 10.9501   5
   5   4   4 55.3268 13.8467   6
   5  -4  -4 46.1173 14.9394   2
   5   4   6 289.999 36.0652   6
   5   4   6 322.585 38.2893   2
   5  -4  -6 285.032 38.3291   3
  -5  -4   6 310.559 43.3629   4
  -5   4  -6 269.661 37.5460   3
  -5   4  -6 279.630 38.0906   4
   5  -4  -8 37.1965 18.2101   2
  -5  -4   8 60.0187 13.9958   5
   5   4   8 71.1789 14.3825   6
  -5   4  -8 61.2294 15.6377   4
   5  -4  -8 61.3673 15.9679   3
  -5   4  -8 77.8294 16.6094   3
   5  -4 -10 74.8237 20.6935   2
   5   4  10 154.678 20.4498   2
   5   4  10 151.113 18.4541   6
  -5  -4  10 109.383 18.4897   5
  -5   4 -10 63.1306 16.8820   4
   5  -4 -10 110.221 20.2424   3
  -5   4 -10 84.2791 18.2029   3
   5  -4 -12 28.5628 10.4312   3
   5   4  12 23.5097 8.96214   2
   5   4  12 28.4772 8.51982   6
  -5  -4  12 17.9354 8.54085   5
   5   4  14 125.331 18.5351   6
  -5  -4  14 155.494 22.6585   6
   5  -4 -14 197.703 27.4651   2
  -5  -4  14 136.472 22.0411   5
  -5   4 -14 135.968 19.9236   4
  -5   4 -14 167.386 22.5174   3
   5  -4 -14 138.341 23.0727   3
   5   4  16 196.485 23.7084   6
  -5  -4  16 222.388 27.8904   6
  -5   4 -16 205.898 25.5527   4
  -5   4 -16 206.409 27.8883   3
   5  -4 -16 169.980 27.2555   3
  -5  -4  18 42.4527 12.9414   6
  -5   4 -18 40.5487 11.5327   3
   5  -4 -18 69.6513 15.3621   3
  -5  -4  18 60.5107 14.9083   5
   5   4  20 14.6447 6.75291   6
   5   4  20 8.89099 7.42186   5
  -5  -4  20 3.89215 7.66171   5
  -5   4 -20 6.79733 7.39952   4
  -5   4 -20 6.68270 7.71218   3
   5  -4 -20 3.73458 7.35521   3
  -5  -4  22 92.4047 17.3256   6
  -5  -4  22 62.3082 14.8101   5
  -5  -4  24 128.964 21.1863   6
  -5   5  19 6011.90 538.833   5
   5  -5  19 5593.20 538.538   6
   5  -5  17 6891.96 642.433   6
  -5   5  17 6782.06 643.146   5
  -5  -5 -17 7329.70 640.323   4
   5   5 -17 7637.41 649.791   2
  -5   5  17 6957.59 645.301   4
   5  -5  17 6450.53 641.015   2
   5  -5  15 14494.3 1329.12   6
  -5   5  15 12087.6 1330.31   5
   5   5 -15 15129.4 1339.33   2
  -5  -5 -15 17280.0 1330.64   4
  -5   5  15 14366.4 1332.72   4
   5  -5  15 14082.5 1329.02   2
   5  -5  13 1049.87 110.828   6
  -5  -5 -13 1206.56 109.587   5
  -5   5  13 872.922 112.947   5
  -5  -5 -13 1313.15 115.255   4
  -5   5  13 1192.83 115.193   4
   5  -5  13 1024.82 110.512   2
  -5  -5 -11 190.393 26.8728   5
   5  -5  11 202.048 27.6227   2
   5   5 -11 205.105 35.7074   2
  -5   5  11 166.735 29.0571   5
  -5   5  11 246.396 32.6458   4
   5  -5  11 199.546 27.0598   6
  -5  -5  -9 5037.41 454.613   5
  -5   5   9 4782.78 459.174   5
   5   5  -9 5746.16 466.802   2
  -5   5   9 5091.38 458.789   4
   5  -5   9 4423.99 453.487   6
  -5   5   7 3198.31 301.385   5
  -5  -5  -7 2901.23 297.771   5
   5   5  -7 3661.22 307.427   2
  -5   5   7 3017.08 301.321   4
   5  -5   7 3081.29 298.645   2
   5   5  -5 37462.3 3113.73   6
  -5   5   5 31781.1 3110.92   5
  -5  -5  -5 33940.6 3110.35   5
   5   5  -5 33768.6 3115.97   2
  -5  -5  -5 41951.1 3124.90   4
  -5   5   5 33944.3 3114.62   4
   5  -5   5 31791.1 3110.68   2
  -5   5   3 1751.63 195.653   5
  -5  -5  -3 2276.12 198.648   5
   5   5  -3 1999.37 201.202   2
  -5  -5  -3 2045.28 206.054   4
  -5   5   3 2286.67 202.461   4
   5  -5   3 2088.54 199.568   2
   5   5  -1 714.767 76.8379   6
  -5  -5  -1 632.120 74.8320   5
   5   5  -1 720.481 78.2896   2
  -5  -5  -1 804.192 82.7303   4
  -5   5   1 756.691 79.4957   4
   5  -5   1 881.991 80.1180   2
   5   5   1 848.723 74.4139   6
  -5  -5   1 596.215 70.8314   5
  -5  -5   1 754.556 74.4232   4
  -5   5  -1 718.767 75.2628   4
   5  -5  -1 574.653 71.3425   3
   5  -5  -1 746.641 77.0010   2
   5   5   3 2139.14 201.565   6
   5   5   3 2244.33 203.619   2
  -5   5  -3 2130.70 204.220   4
  -5  -5   3 1973.63 199.384   4
   5  -5  -3 1824.54 202.403   3
   5  -5  -3 2692.42 211.481   2
   5   5   5 35499.4 3227.44   6
  -5  -5   5 32180.6 3226.99   5
   5   5   5 34597.4 3229.46   2
  -5   5  -5 35712.7 3229.54   4
   5  -5  -5 36651.5 3229.98   3
  -5   5  -5 34424.2 3228.64   3
   5  -5  -5 45705.9 3240.67   2
   5   5   7 3144.53 295.075   6
  -5  -5   7 3100.19 295.784   5
   5   5   7 3016.97 296.736   2
  -5   5  -7 3140.97 297.097   4
   5  -5  -7 3243.49 298.296   3
  -5   5  -7 3167.31 297.748   3
   5  -5  -7 3685.68 307.235   2
   5   5   9 4824.46 445.379   6
  -5  -5   9 4875.22 447.184   5
   5   5   9 5203.23 448.555   2
  -5   5  -9 4458.52 446.707   4
   5  -5  -9 4702.71 448.643   3
  -5   5  -9 4576.92 447.807   3
   5  -5  -9 6263.15 459.959   2
   5   5  11 243.773 26.4878   6
  -5  -5  11 224.544 28.1684   5
  -5   5 -11 195.566 26.6742   4
   5  -5 -11 183.957 28.5123   3
  -5   5 -11 203.253 28.3305   3
   5  -5 -11 304.976 39.5665   2
  -5   5 -13 1240.59 110.136   3
  -5   5 -13 984.106 106.630   4
  -5  -5  15 13713.2 1290.91   6
   5   5  15 14000.3 1288.09   6
  -5   5 -15 13150.1 1289.52   4
   5  -5 -15 13878.5 1292.50   3
  -5   5 -15 15545.4 1292.55   3
  -5  -5  15 15146.3 1292.45   5
   5   5  17 6510.42 607.584   6
  -5  -5  17 6638.41 611.417   6
  -5   5 -17 6095.83 609.295   4
   5  -5 -17 6811.42 612.417   3
  -5   5 -17 6894.07 611.531   3
  -5  -5  17 7314.91 612.911   5
  -5  -5  19 5446.14 535.349   6
  -5  -5  19 6184.27 537.059   5
  -5   6  16 95.4660 16.8651   5
  -5  -6 -14 102.546 16.8538   4
  -5   6  14 62.8619 16.0441   5
  -5  -6 -12 199.697 25.1236   4
  -5   6  12 128.459 23.0553   5
   5   6 -12 123.536 26.3610   2
  -5   6  12 112.069 21.4084   4
  -5  -6 -12 140.784 18.2834   5
  -5  -6 -10 214.756 29.7425   4
  -5   6  10 167.988 27.1932   5
   5  -6  10 214.372 27.1079   2
   5   6 -10 190.751 31.4302   2
  -5   6  10 189.437 26.6937   4
  -5  -6 -10 174.285 22.6812   5
  -5  -6  -8 128.058 26.0378   4
  -5   6   8 171.191 27.1767   5
   5  -6   8 209.260 26.9652   2
  -5  -6  -8 181.919 23.8201   5
  -5   6   8 245.819 29.0507   4
  -5  -6  -6 68.1509 19.2894   4
   5  -6   6 128.071 20.1007   2
   5   6  -6 122.516 23.6628   2
  -5   6   6 104.863 19.1963   4
  -5  -6  -6 125.078 17.1918   5
  -5  -6  -4 42.4743 14.9694   4
   5  -6   4 41.3494 13.1404   2
  -5  -6  -4 47.6880 11.4059   5
   5   6  -4 14.6945 11.8252   6
  -5  -6  -2 32.3438 11.2911   4
  -5   6   2 8.43208 10.8590   4
   5  -6   2 42.7650 14.1392   2
  -5  -6  -2 30.2504 9.74208   5
   5   6  -2 35.6164 11.0760   6
   5   6   0 555.497 61.1980   6
  -5  -6   0 611.573 61.4847   5
  -5   6   0 533.353 62.2830   4
   5  -6   0 728.642 69.2390   2
   5   6   0 477.806 61.2158   2
  -5   6  -2 24.3893 11.1949   4
   5   6   2 33.7808 11.7382   6
  -5  -6   2 15.3119 8.60301   5
   5   6   2 41.8322 12.0476   2
   5  -6  -2 62.2141 18.9449   2
   5  -6  -4 44.4013 11.5306   3
   5   6   4 15.3454 9.22382   6
  -5  -6   4 24.2743 9.60031   5
   5   6   6 95.3060 15.0319   6
  -5  -6   6 56.0610 14.0837   5
   5  -6  -6 149.954 19.8375   3
  -5   6  -6 108.390 17.2777   4
  -5   6  -6 78.4298 15.8574   3
   5   6   6 106.765 19.2824   2
   5  -6  -6 100.319 24.5013   2
  -5  -6   8 222.589 26.4880   5
  -5   6  -8 188.656 26.6046   4
   5  -6  -8 197.207 27.8057   3
  -5   6  -8 194.051 26.3030   3
   5   6  10 171.039 21.9206   6
  -5  -6  10 171.134 23.5321   5
   5  -6 -10 178.641 24.6711   3
  -5   6 -10 196.022 24.5508   3
  -5  -6  12 140.671 19.9072   5
   5   6  12 152.967 18.7822   6
  -5   6 -12 150.903 20.1304   3
  -5   6 -12 126.870 19.1616   4
   5  -6 -12 139.441 20.1740   3
  -5  -6  14 81.9964 15.2638   5
  -5   6 -14 77.5914 13.3931   4
  -5  -7 -11 188.699 26.3209   4
  -5  -7  -9 2900.39 273.224   4
   5   7  -7 1899.57 195.118   2
  -5  -7  -7 2122.92 193.082   4
  -5   7   5 20944.2 1936.27   4
   5  -7   5 21663.1 1939.74   2
   5   7  -3 1051.26 109.543   6
   5   7  -3 984.231 110.494   2
  -5  -7  -3 1232.68 108.757   5
  -5   7   3 1055.66 110.995   4
   5  -7   3 1201.62 116.612   2
   5   7  -1 917.330 105.008   2
  -5  -7  -1 1129.76 104.001   5
   5   7  -1 998.353 104.779   6
  -5  -7   1 1044.71 101.977   5
   5   7   1 1034.07 104.490   2
  -5   7  -1 1049.37 104.922   4
   5   7   1 1124.40 104.249   6
  -5   7  -1 967.600 104.765   3
   5  -7  -1 1188.07 116.239   2
  -5  -7   3 1142.16 105.885   5
   5   7   3 1014.08 107.356   2
  -5   7  -3 1107.66 108.036   4
   5   7   3 1050.17 105.892   6
  -5   7  -3 1079.16 107.732   3
   5  -7  -3 1053.00 117.819   2
  -5   7  -5 20950.0 2116.07   4
   5  -7  -5 32198.9 2135.82   2
   5  -7  -7 2822.43 190.711   2
  -5   7  -7 1645.73 172.571   4
  -5   7  -9 2695.98 251.628   4
   6   0   0 64092.1 5852.67   1
  -6   0   0 65218.6 5849.46   5
   6   0   0 57357.6 5848.87   2
  -6   0   0 69555.7 5850.54   4
   6   0   0 69996.7 5849.92   3
   6   0   0 62234.0 5852.29   1
  -6   0   0 62191.1 5852.45   1
  -6   0  -2 3256.84 333.942   1
  -6   0   2 3201.22 334.380   1
   6   0   2 3511.25 335.834   1
   6   0   2 4278.12 329.532   6
   6   0  -2 3481.75 326.753   6
  -6   0  -2 3573.64 330.404   5
  -6   0   2 3462.74 331.169   5
   6   0   2 4059.16 333.063   2
  -6   0  -2 3170.17 331.582   4
   6   0  -2 3285.41 330.681   3
   6   0   2 3585.64 335.487   1
   6   0  -2 3435.17 334.999   1
   6   0  -2 3331.31 334.563   1
   6   0   4 3475.86 318.584   1
   6   0  -4 3592.99 319.548   1
   6   0  -4 3415.27 319.112   1
  -6   0  -4 3248.34 318.269   1
  -6   0  -4 3167.09 316.733   1
  -6   0   4 2758.93 316.163   1
   6   0   4 3217.68 319.595   1
   6   0   4 3831.75 312.688   6
   6   0  -4 3229.10 309.236   6
  -6   0  -4 3305.84 312.544   5
  -6   0   4 3543.66 315.126   5
   6   0   4 2940.84 313.870   2
   6   0  -4 3426.61 316.163   2
  -6   0  -4 3525.06 314.769   4
   6   0  -4 3522.52 315.500   3
  -6   0  -4 3285.86 313.412   3
   6   0   6 137.940 19.9490   6
   6   0  -6 108.724 16.3787   6
  -6   0   6 68.5430 16.3602   5
   6   0  -6 112.489 21.9016   1
   6   0   6 83.8452 19.3854   1
  -6   0  -6 172.724 25.2212   1
  -6   0   6 99.3888 21.8501   1
  -6   0  -6 70.8048 20.1790   1
  -6   0   6 120.040 21.3134   1
   6   0   6 136.877 20.4796   2
   6   0  -6 115.804 22.1625   2
  -6   0   6 124.212 21.6447   4
   6   0  -6 116.295 21.3583   3
  -6   0  -6 109.174 18.9999   4
   6   0   6 86.3624 20.2470   1
   6   0  -6 106.391 21.1260   1
   6   0   8 5630.68 564.998   1
   6   0  -8 6799.64 568.906   1
   6   0  -8 6018.58 567.341   1
  -6   0  -8 5731.08 567.506   1
  -6   0   8 6217.30 565.915   1
   6   0   8 5803.77 568.600   1
  -6   0  -8 6136.06 566.654   1
   6   0   8 6731.18 561.689   6
  -6   0   8 5805.62 561.658   5
  -6   0  -8 6517.75 560.546   5
   6   0  -8 6606.44 567.806   2
  -6   0  -8 5445.50 560.908   4
   6   0  -8 6204.95 563.738   3
   6   0   8 5970.28 562.842   2
  -6   0  -8 5895.96 560.535   3
   6   0  10 36389.9 3899.46   6
  -6   0  10 41555.1 3899.76   5
  -6   0 -10 39912.7 3895.86   5
   6   0  10 41202.6 3905.55   1
   6   0 -10 49090.3 3906.63   2
   6   0  10 47742.1 3900.14   2
  -6   0 -10 39778.6 3898.31   3
  -6   0  10 49998.2 3903.42   1
  -6   0 -10 45221.7 3906.33   1
   6   0 -10 45304.5 3904.87   1
   6   0  10 44235.2 3904.84   1
  -6   0 -12 6688.67 605.637   3
  -6   0  12 6635.76 606.576   5
   6   0 -12 6742.57 611.375   2
  -6   0 -12 6467.65 603.452   4
  -6   0  12 6201.41 607.542   4
   6   0 -12 6499.11 605.938   3
  -6   0  12 7126.20 606.169   1
  -6   0 -12 6233.84 610.773   1
   6   0 -12 6332.84 608.644   1
   6   0 -14 8510.99 699.401   2
  -6   0 -14 8624.10 691.985   4
   6   0 -14 7848.43 693.551   3
   6   0  14 8877.55 692.387   2
  -6   0 -14 9064.73 697.722   3
   6   0  16 197.382 34.3747   6
  -6   0  16 382.479 39.6113   5
   6   0 -16 237.074 38.1662   2
  -6   0 -16 327.418 35.0844   4
  -6   0  16 316.421 41.5274   4
   6   0 -16 283.202 36.3515   3
  -6   0 -16 216.990 37.6147   3
   6   0  16 284.756 34.3839   2
   6   0  18 1880.43 198.136   6
  -6   0  18 2200.64 204.616   5
   6   0 -18 1911.71 203.161   2
  -6   0  18 2467.30 207.662   4
  -6   0 -18 2264.29 199.334   4
   6   0 -18 2296.87 203.058   3
   6   0  18 1980.50 198.111   2
   6   0  20 12201.2 1134.83   6
  -6   0  20 12335.6 1141.22   5
  -6   0 -20 12398.8 1136.59   4
   6   0 -20 13229.9 1140.14   3
   6   0  20 12317.5 1135.96   2
  -6   0  22 8071.75 854.681   5
  -6   0 -22 9719.98 853.282   4
   6   0 -22 10071.5 856.985   3
   6   0  22 9033.34 849.788   6
   6   0 -22 10168.9 855.744   2
   6   1 -23 63.2179 14.0136   2
   6  -1  23 42.7934 9.36538   6
   6   1 -23 60.2864 13.3797   3
  -6   1  21 17.7374 10.2419   5
   6   1 -21-4.03616 9.33448   2
   6  -1  21 7.39989 7.52893   2
  -6  -1 -21 26.9988 11.0139   4
   6   1 -21 4.24760 8.89275   3
  -6   1  19-4.79009 8.76919   5
  -6   1  19 11.4337 11.1884   4
  -6  -1 -19-3.34863 8.35423   4
   6   1 -19 7.99427 7.31755   3
   6   1 -19-4.52767 10.8526   2
   6  -1  17 30.7811 9.28090   6
  -6   1  17 53.5330 14.2740   5
   6  -1  17 34.6720 11.0857   2
  -6  -1 -17 31.3191 10.9083   4
   6   1 -17 46.3239 12.3965   3
   6  -1  15 50.8528 13.0030   6
   6  -1  15 44.7671 13.0073   2
   6   1 -15 64.5888 18.2649   2
  -6   1  15 56.2704 14.7634   5
  -6   1  15 69.1253 19.1542   4
  -6  -1 -15 80.6279 14.4231   4
   6   1 -15 44.9001 13.2637   3
  -6  -1 -13 148.019 21.4697   5
   6  -1  13 151.717 23.8736   2
   6   1 -13 176.620 28.9466   2
  -6   1  13 193.097 27.6678   5
  -6   1  13 204.073 28.9496   4
  -6  -1 -13 184.992 23.6928   4
   6  -1  13 166.255 24.8346   6
   6  -1  11 137.315 23.5943   6
  -6  -1 -11 140.356 19.9621   5
   6   1 -11 125.743 20.3939   6
  -6   1  11 111.100 21.6789   5
  -6  -1 -11 138.642 22.9747   1
   6   1 -11 185.290 27.5162   2
   6  -1  11 150.412 21.0383   2
  -6  -1 -11 107.010 19.9083   4
   6   1 -11 149.915 23.5642   1
   6   1  -9 78.4388 16.9872   1
   6  -1   9 32.7305 16.8890   6
   6   1  -9 54.0505 12.8846   6
  -6   1   9 54.2757 13.7498   5
  -6  -1  -9 31.2281 12.1417   1
   6   1  -9 85.3691 18.7261   2
   6  -1   9 33.8819 12.2460   2
  -6   1   9 74.1909 16.7698   4
  -6  -1  -9 49.8784 11.8267   4
   6   1  -9 64.8212 13.8063   3
   6   1  -7 97.4061 18.5244   1
   6  -1   7 84.0302 24.4216   6
   6   1  -7 56.5862 14.2366   6
  -6  -1  -7 80.5365 15.9689   5
   6   1  -7 89.2820 20.9159   1
  -6  -1  -7 42.9390 16.7566   1
  -6  -1  -7 41.4995 14.1994   1
   6   1  -7 31.1670 16.5537   2
   6  -1   7 36.4299 13.4561   2
  -6   1   7 41.8627 15.6876   4
  -6  -1  -7 75.6603 14.1374   4
  -6  -1  -7 47.4085 11.6695   3
   6   1  -7 58.8277 14.2591   3
   6  -1   5 299.602 39.0699   1
  -6   1   5 325.145 37.0273   1
   6   1  -5 395.277 42.0587   1
   6   1  -5 302.276 41.1395   1
  -6  -1  -5 244.097 38.3699   1
   6  -1   5 331.067 43.8077   1
  -6  -1  -5 270.405 37.7709   1
   6  -1   5 275.519 44.7306   6
  -6   1   5 270.975 35.8661   5
  -6  -1  -5 285.231 35.7377   5
   6   1  -5 342.624 41.0903   2
  -6  -1  -5 243.986 34.8809   4
   6   1  -5 303.358 36.0327   3
  -6   1   5 287.503 38.4802   4
   6  -1   5 338.227 37.1916   2
  -6  -1  -5 254.914 32.8533   3
   6   1  -3 199.065 30.2203   1
   6  -1   3 129.521 23.1643   1
   6   1  -3 204.678 26.2139   1
   6  -1   3 106.449 32.1403   6
  -6  -1  -3 100.949 20.4791   5
   6   1  -3 169.159 21.7578   6
  -6   1   3 132.503 21.7057   5
   6  -1   3 149.333 26.9790   1
  -6  -1  -3 85.4423 22.4919   1
  -6   1   3 149.411 22.5943   1
  -6  -1  -3 164.263 24.3465   1
   6  -1   3 173.546 23.6512   2
   6   1  -3 160.194 26.1364   2
   6   1  -3 111.668 20.0916   3
  -6  -1  -3 120.052 21.3785   4
  -6  -1  -3 136.418 20.0505   3
  -6  -1  -1 208.572 31.3152   1
   6  -1   1 200.982 32.7343   1
  -6  -1  -1 244.094 34.3679   1
  -6   1   1 240.126 31.4625   1
  -6   1   1 172.143 27.8953   5
   6   1  -1 266.545 29.2525   6
   6  -1   1 190.557 30.0014   2
   6   1  -1 262.355 34.1003   2
  -6   1   1 250.094 33.2116   4
   6  -1   1 260.077 31.6586   3
  -6  -1  -1 207.492 29.3097   4
   6   1  -1 266.531 29.5991   3
   6  -1   1 222.744 31.0814   1
   6   1  -1 165.047 30.9471   1
  -6  -1   1 247.585 32.8481   1
   6   1   1 211.969 32.1487   1
   6  -1  -1 316.155 38.2238   1
  -6   1  -1 204.293 31.9504   1
  -6  -1   1 211.759 32.2872   1
   6  -1  -1 104.202 32.3027   6
   6   1   1 197.749 27.6554   6
  -6  -1   1 244.572 31.8166   5
  -6   1  -1 184.612 28.0271   5
   6  -1  -1 241.856 32.0265   2
   6   1   1 261.946 33.0448   2
  -6  -1   1 263.125 31.1024   4
  -6   1  -1 231.801 32.2182   4
   6  -1  -1 222.667 31.3065   3
   6   1   1 227.258 34.5818   1
   6  -1  -1 270.674 33.2858   1
  -6   1  -3 172.339 21.8391   5
   6   1   3 167.329 21.4651   6
  -6  -1   3 148.372 24.4947   5
  -6  -1   3 98.2675 22.1919   1
   6   1   3 140.620 24.3207   1
  -6   1  -3 202.341 26.8351   1
  -6  -1   3 131.525 23.7992   1
   6  -1  -3 122.421 22.9699   2
  -6   1  -3 166.819 25.1618   4
   6  -1  -3 138.158 22.5562   3
  -6  -1   3 102.757 21.7236   4
   6  -1  -3 105.757 21.0276   1
   6   1   3 148.650 26.1782   1
   6  -1  -3 128.850 24.4101   1
   6   1   5 304.856 41.2756   1
   6   1   5 266.904 32.8936   6
  -6  -1   5 251.164 35.5984   5
  -6   1  -5 275.200 33.0887   5
   6  -1  -5 254.348 36.4587   1
  -6  -1   5 318.861 39.8059   1
  -6   1  -5 305.280 38.8001   1
   6   1   5 351.212 41.0818   1
  -6  -1   5 319.916 39.5079   1
   6  -1  -5 356.522 39.2196   2
   6   1   5 334.312 37.7308   2
  -6  -1   5 262.994 35.4768   4
  -6   1  -5 281.067 36.9334   4
   6  -1  -5 269.682 37.4963   3
  -6   1  -5 257.221 35.8403   3
  -6  -1   7 70.3130 15.4771   5
  -6   1  -7 75.0184 13.6523   5
  -6   1  -7 59.8599 14.9205   3
   6   1   7 65.2408 15.3704   2
  -6  -1   7 47.8662 14.2328   4
   6   1   7 81.1146 18.5201   1
  -6   1  -7 60.2577 15.4988   1
  -6  -1   7 60.0662 18.6830   1
  -6  -1   7 65.1023 16.5692   1
   6   1   9 73.7178 17.2120   1
  -6  -1   9 73.1285 18.1993   1
  -6  -1   9 38.2626 15.6632   1
  -6  -1   9 68.1189 14.2191   5
   6   1   9 45.4477 13.5241   2
   6  -1  -9 52.2592 16.3859   2
   6   1   9 56.9701 12.8688   6
  -6  -1   9 94.5625 17.2084   4
  -6   1  -9 59.0024 14.2752   4
   6  -1  -9 58.9926 15.0428   3
  -6   1  -9 67.4198 14.5469   3
   6   1  11 132.445 22.7763   1
  -6  -1  11 108.520 19.2418   5
   6   1  11 142.333 18.9958   6
   6   1  11 131.411 19.4289   2
   6  -1 -11 113.835 22.2666   2
  -6   1 -11 80.9952 16.7224   4
  -6   1 -11 88.2913 17.9931   3
   6  -1 -11 138.992 21.3777   3
   6   1  13 158.210 25.1030   6
   6   1  13 215.163 26.2466   2
   6  -1 -13 122.901 26.3779   2
  -6  -1  13 212.526 26.9304   5
  -6  -1  13 191.815 28.5444   4
  -6   1 -13 193.505 25.2294   4
  -6   1 -13 195.688 26.2837   3
   6   1  15 83.9187 16.3188   6
   6  -1 -15 19.2726 12.3300   2
  -6  -1  15 86.0762 16.9201   5
  -6  -1  15 58.5961 17.0977   4
  -6   1 -15 34.9356 11.5542   4
  -6   1 -15 79.8844 17.5184   3
   6   1  17 24.9858 11.1657   6
   6   1  17 33.5886 10.3440   2
   6  -1 -17 4.52711 9.29599   2
  -6  -1  17 52.7987 12.5686   5
  -6   1 -17 12.7850 7.81872   4
   6  -1 -17 52.7316 13.0741   3
  -6   1 -17 48.9819 14.3971   3
   6   1  19-9.99031 11.9731   6
   6  -1 -19 8.36299 10.4320   2
  -6  -1  19 8.26389 10.6976   5
  -6   1 -19 2.47882 6.64288   4
   6  -1 -19-3.86203 7.55833   3
  -6   1 -19-5.16949 15.1757   3
   6   1  21 8.82987 9.35238   6
   6  -1 -21 3.67362 9.53024   2
  -6   1 -21 2.42835 7.34912   4
   6  -1 -21 15.8319 10.2650   3
  -6   1 -21 5.54666 12.1517   3
  -6   1 -23 47.8918 11.4183   4
   6  -1 -23 74.5387 14.5316   3
   6   2 -24 3435.47 322.743   3
   6  -2  22 8280.32 726.681   6
   6   2 -22 8148.87 731.002   2
   6   2 -22 7732.77 732.080   3
   6  -2  22 7544.21 727.195   2
   6  -2  20 11294.5 990.871   6
  -6   2  20 11914.9 998.379   5
  -6  -2 -20 8352.88 992.390   4
   6   2 -20 11999.0 997.608   2
   6   2 -20 10787.8 995.698   3
  -6   2  20 11748.8 1002.45   4
   6  -2  20 11156.6 992.124   2
   6  -2  18 690.828 70.3060   6
  -6   2  18 705.832 76.5059   5
  -6  -2 -18 633.984 72.6036   4
   6   2 -18 705.633 77.5197   2
   6   2 -18 759.341 74.3382   3
  -6   2  18 724.557 79.7236   4
   6  -2  18 705.756 71.6327   2
  -6   2  16 389.366 46.5152   5
   6   2 -16 344.653 45.4634   2
  -6  -2 -16 335.338 40.8712   4
  -6   2  16 318.908 44.9380   4
   6   2 -16 300.618 39.6849   3
   6  -2  16 363.100 40.1525   6
   6  -2  14 10215.0 944.086   6
  -6   2  14 12644.1 950.819   5
  -6  -2 -14 9850.86 941.335   5
   6   2 -14 8607.10 948.928   2
  -6  -2 -14 10011.8 943.699   4
   6   2 -14 9659.03 943.495   3
   6  -2  14 11697.9 944.771   2
   6   2 -12 6877.24 657.986   6
   6  -2  12 7694.25 659.182   6
  -6   2  12 7757.86 661.925   5
   6   2 -12 6999.87 664.594   2
  -6  -2 -12 6667.40 656.338   4
   6   2 -12 7340.81 658.022   3
  -6   2  12 6984.58 661.762   4
   6  -2  12 7086.29 657.564   2
  -6   2  10 47820.4 3808.59   5
  -6  -2 -10 45523.2 3804.95   5
   6   2 -10 46081.0 3813.14   2
  -6  -2 -10 38644.2 3804.29   4
   6   2 -10 40153.1 3804.40   3
  -6   2  10 39381.4 3808.71   4
   6   2 -10 38378.8 3805.28   6
   6   2  -8 2910.37 286.911   6
   6  -2   8 2336.78 285.759   6
  -6   2   8 3312.16 288.708   5
  -6  -2  -8 3505.24 287.914   5
   6   2  -8 3340.00 292.239   2
  -6   2   8 3088.87 289.998   4
   6   2  -8 2751.86 285.530   3
   6  -2   8 3112.93 286.922   2
   6   2  -6 511.990 56.8753   6
   6  -2   6 576.707 57.5901   6
  -6   2   6 505.430 56.3355   5
  -6  -2  -6 490.490 56.1114   5
   6   2  -6 537.228 60.6594   2
  -6  -2  -6 503.416 56.3676   4
   6   2  -6 587.734 55.8265   3
   6  -2   6 493.977 55.5798   2
   6   2  -4 5614.43 478.310   6
   6  -2   4 5895.05 475.903   6
  -6   2   4 5010.85 477.230   5
   6   2  -4 6207.57 482.766   2
  -6   2   4 4361.23 480.177   4
  -6  -2  -4 4786.87 476.070   4
   6  -2   4 4788.91 477.036   2
   6   2  -4 4916.44 478.292   1
  -6  -2  -2 3437.34 346.626   1
   6   2  -2 3579.86 345.446   6
   6  -2   2 3765.06 341.496   6
  -6   2   2 3668.57 345.650   5
  -6  -2  -2 3773.05 346.752   5
   6   2  -2 4262.34 350.312   2
  -6  -2  -2 4111.21 346.178   4
  -6   2   2 3899.49 350.444   4
   6  -2   2 3221.84 345.991   2
   6   2  -2 3479.31 346.962   1
   6   2   0 76055.6 6127.67   6
  -6  -2   0 61355.2 6128.39   5
  -6   2   0 67018.8 6126.05   5
   6   2   0 70086.0 6131.02   2
  -6  -2   0 66347.7 6127.01   4
  -6   2   0 65762.2 6131.20   4
   6  -2   0 67656.5 6127.73   2
   6   2   0 65976.6 6128.83   1
  -6  -2   0 66505.0 6128.62   1
   6   2   2 3502.73 359.535   1
   6   2   2 3958.63 357.752   6
  -6  -2   2 3922.17 360.738   5
  -6   2  -2 3359.08 355.572   5
   6   2   2 3832.09 360.829   2
  -6  -2   2 4128.40 359.961   4
  -6   2  -2 4381.81 363.272   4
   6  -2  -2 3834.56 361.262   3
   6  -2  -2 4035.78 360.079   2
  -6  -2   4 5019.17 490.460   1
   6   2   4 5714.77 492.153   1
   6   2   4 5320.36 487.549   6
  -6   2  -4 4528.92 484.982   5
  -6  -2   4 5557.29 491.942   5
   6   2   4 5654.65 491.471   2
  -6   2  -4 5327.00 491.515   4
  -6  -2   4 5830.44 491.132   4
   6  -2  -4 5351.65 491.165   3
   6  -2  -4 5282.97 490.779   2
  -6  -2   6 569.811 61.8066   1
   6   2   6 552.283 57.7972   6
   6   2   6 472.344 59.4787   2
  -6   2  -6 567.480 61.0206   4
  -6  -2   6 545.048 60.8982   4
   6  -2  -6 579.796 62.2497   3
   6  -2  -6 596.123 62.0150   2
  -6   2  -6 570.560 61.9263   3
   6   2   8 2947.87 301.791   6
  -6  -2   8 3335.81 305.342   5
  -6  -2   8 3712.87 307.690   4
  -6   2  -8 3067.84 304.255   4
   6  -2  -8 3436.49 308.147   3
  -6   2  -8 3133.14 305.425   3
   6  -2  -8 3657.72 308.614   2
   6   2  10 41256.0 3782.40   6
  -6  -2  10 42575.1 3785.69   5
   6  -2 -10 45635.0 3789.77   2
   6   2  10 42052.6 3784.26   2
  -6  -2  10 48264.9 3789.01   4
  -6   2 -10 41074.1 3784.31   4
   6  -2 -10 40745.1 3786.90   3
  -6   2 -10 35548.4 3784.17   3
   6   2  12 7013.10 634.678   6
   6  -2 -12 6629.55 640.295   2
  -6  -2  12 7006.31 637.721   5
   6  -2 -12 6887.67 638.456   3
   6   2  12 7649.95 636.682   2
  -6   2 -12 6186.47 636.435   3
   6   2  14 10797.0 878.646   6
  -6  -2  14 9938.50 880.985   5
   6  -2 -14 6947.23 880.354   2
  -6   2 -14 9471.60 878.363   4
   6  -2 -14 10209.5 882.087   3
   6   2  14 10131.1 878.618   2
  -6   2 -14 8885.26 879.559   3
   6   2  16 381.852 39.7295   6
  -6  -2  16 323.267 41.2058   5
  -6   2 -16 365.620 38.7756   4
   6  -2 -16 347.904 41.8509   3
   6   2  16 293.447 37.7676   2
  -6   2 -16 340.838 40.8335   3
   6   2  18 743.896 71.8446   6
   6  -2 -18 810.239 77.1812   2
  -6   2 -18 695.565 70.5375   4
   6  -2 -18 665.806 73.5871   3
  -6   2 -18 679.165 74.2372   3
   6  -2 -20 11245.7 1001.03   3
  -6   2 -20 10517.0 996.844   4
  -6  -2  20 11323.0 1001.36   5
  -6   2 -22 8139.15 763.389   3
  -6   2 -22 8336.10 757.083   4
  -6   2 -24 3959.27 372.236   3
   6   3 -21 54.0144 14.9188   2
   6  -3  21 51.4825 13.7083   2
  -6   3  21 57.7750 16.0064   4
   6  -3  21 81.2174 13.9103   6
   6  -3  19 279.468 31.7392   6
  -6   3  19 292.135 35.7393   5
   6   3 -19 219.028 34.7774   2
  -6  -3 -19 194.753 30.1964   4
  -6   3  19 344.628 39.2474   4
   6  -3  19 230.522 29.8412   2
  -6  -3 -17 11.5858 10.0270   4
  -6   3  17 17.1189 14.5044   4
   6   3 -17 5.51613 11.7823   2
   6  -3  17 50.2668 11.4423   2
  -6   3  17 40.1805 13.7432   5
   6  -3  15 74.0955 15.2178   2
  -6   3  15 76.3992 17.6456   5
  -6   3  15 70.1623 19.3087   4
  -6  -3 -15 51.7331 14.3152   4
   6  -3  15 71.7517 16.6463   6
  -6  -3 -13 131.239 18.0912   5
   6   3 -13 115.833 24.1054   2
   6  -3  13 103.860 18.6479   2
  -6   3  13 111.396 21.4476   5
  -6   3  13 111.938 22.5753   4
  -6  -3 -13 91.7279 18.9613   4
   6  -3  13 89.2519 19.1669   6
  -6  -3 -11 122.191 19.5314   5
   6   3 -11 120.380 22.5137   6
   6   3 -11 148.363 27.9004   2
   6  -3  11 115.209 20.8101   2
  -6   3  11 167.553 24.7112   5
  -6   3  11 139.680 24.6968   4
  -6  -3 -11 143.411 22.4509   4
   6  -3  11 198.719 26.1955   6
   6  -3   9 266.281 32.3089   6
   6   3  -9 225.769 32.4265   6
  -6  -3  -9 219.936 30.1531   5
   6   3  -9 345.149 40.6713   2
  -6   3   9 277.211 33.5762   5
  -6   3   9 217.572 33.1131   4
  -6  -3  -9 260.698 33.5826   4
   6  -3   9 247.315 30.9516   2
   6   3  -7 193.101 28.5617   6
   6  -3   7 218.929 28.9981   2
   6   3  -7 193.757 32.5942   2
  -6   3   7 188.819 28.8463   5
  -6   3   7 270.865 32.8087   4
  -6  -3  -7 263.044 32.4715   4
   6  -3   7 182.266 26.7619   6
  -6  -3  -5 426.003 50.1414   4
  -6   3   5 433.320 51.5023   4
   6   3  -5 464.087 52.9590   2
  -6   3   5 441.536 49.2468   5
  -6  -3  -5 496.981 49.7615   5
   6   3  -5 333.381 47.8251   6
   6   3  -3 378.332 38.8562   6
   6   3  -3 283.054 37.4956   2
  -6   3   3 247.753 34.7651   5
  -6  -3  -3 285.952 36.3514   5
  -6   3   3 283.954 38.4351   4
   6  -3   3 307.086 35.7941   2
  -6  -3  -1 171.711 26.2869   4
   6  -3   1 118.093 20.6360   2
  -6  -3  -1 154.370 21.7612   5
  -6   3   1 135.751 20.7534   5
   6  -3  -1 124.201 21.8802   3
  -6   3  -1 124.862 21.9029   4
  -6  -3   1 123.842 24.1596   4
   6   3   1 110.073 19.9503   2
   6  -3  -1 132.759 20.3950   2
  -6  -3   1 151.076 21.6553   5
   6   3   1 92.0482 19.4390   6
   6   3   3 297.550 37.1443   6
  -6   3  -3 319.213 39.8615   4
  -6  -3   3 397.973 45.0047   4
   6  -3  -3 304.910 40.1128   3
   6  -3  -3 304.221 38.7697   2
   6   3   3 350.003 40.7490   2
   6   3   5 392.328 45.6164   6
  -6  -3   5 440.736 48.6831   5
   6   3   5 350.653 47.2313   2
  -6   3  -5 460.996 49.1263   4
   6  -3  -5 476.041 49.7118   3
  -6  -3   5 450.502 52.3870   4
  -6   3  -5 377.692 48.0016   3
   6  -3  -5 424.023 48.8210   2
   6  -3  -7 186.480 29.2094   2
   6   3   7 242.639 28.7723   2
   6   3   7 188.516 25.8847   6
  -6  -3   7 174.254 27.3622   5
  -6   3  -7 196.196 26.7937   4
   6  -3  -7 244.766 30.1808   3
  -6  -3   7 210.000 32.4634   4
  -6   3  -7 192.967 27.8919   3
   6   3   9 238.119 27.7711   6
   6   3   9 245.044 29.5019   2
  -6  -3   9 199.824 29.1410   5
   6  -3  -9 219.910 30.4368   3
  -6   3  -9 208.165 29.7239   3
   6   3  11 177.124 20.2203   6
   6  -3 -11 96.9182 22.2428   2
  -6  -3  11 151.772 22.0907   5
   6  -3 -11 133.692 21.7237   3
  -6   3 -11 86.4433 18.1401   4
  -6   3 -11 118.193 20.1037   3
   6   3  13 108.555 16.6020   6
   6  -3 -13 105.706 21.8091   2
   6   3  13 113.815 18.2313   2
  -6  -3  13 133.054 19.7361   5
   6  -3 -13 121.795 19.7817   3
  -6   3 -13 113.350 17.6957   4
   6  -3 -15 90.4547 18.3317   2
  -6  -3  15 61.8942 13.4030   5
  -6   3 -15 44.6356 12.1357   4
  -6   3 -15 80.6496 14.8928   3
   6  -3 -15 66.9772 14.5238   3
   6   3  17 24.4272 8.51976   6
   6  -3 -17 32.4115 12.4278   2
  -6   3 -17 22.7529 8.03868   4
  -6   3 -17 28.8436 10.8737   3
   6  -3 -17 17.3692 9.58119   3
  -6  -3  17 31.5914 9.97596   5
   6   3  19 236.324 28.3801   6
  -6   3 -19 211.660 27.8592   4
  -6  -3  19 309.402 33.4460   5
   6  -3 -19 281.906 32.7135   3
  -6   3 -19 263.825 31.6541   3
  -6   3 -21 42.1896 10.8470   3
  -6   3 -21 34.6552 9.62842   4
   6  -4  20 6974.13 642.683   6
  -6   4  18 1432.20 119.141   5
  -6   4  18 1279.65 120.372   4
   6  -4  18 1124.75 113.214   2
   6   4 -16 124.789 27.4827   2
   6  -4  16 177.335 23.6519   2
  -6  -4 -16 145.230 23.0383   4
  -6   4  16 195.814 27.8853   5
  -6   4  16 173.721 27.3960   4
   6  -4  16 200.586 27.4418   6
   6  -4  14 6700.07 547.851   6
  -6   4  14 5718.09 548.767   5
  -6  -4 -14 5831.40 541.852   5
   6   4 -14 4985.71 550.929   2
  -6  -4 -14 5541.02 545.690   4
  -6   4  14 6407.49 549.198   4
   6  -4  14 6059.89 543.261   2
   6  -4  12 4268.83 398.111   6
  -6   4  12 4599.89 401.425   5
  -6  -4 -12 4054.80 394.695   5
   6   4 -12 4534.43 405.158   2
  -6  -4 -12 3960.22 399.936   4
  -6   4  12 4570.67 401.102   4
   6  -4  12 4323.44 396.045   2
   6   4 -10 19863.5 2024.36   6
  -6   4  10 24966.7 2027.78   5
   6   4 -10 25943.4 2033.39   2
  -6  -4 -10 20419.9 2029.35   4
  -6   4  10 22078.7 2027.34   4
   6  -4  10 21888.0 2023.40   2
   6   4  -8 3365.55 293.901   6
  -6   4   8 3107.20 293.469   5
  -6  -4  -8 3000.62 290.596   5
   6   4  -8 3620.92 299.198   2
  -6   4   8 3245.66 295.189   4
   6  -4   8 2801.76 291.518   2
  -6   4   6 156.521 22.8289   5
   6   4  -6 158.416 27.4558   2
   6  -4   6 168.739 23.5001   2
  -6  -4  -6 127.016 22.5226   5
   6   4  -6 195.342 25.3465   6
  -6   4   6 186.097 25.5461   4
  -6  -4  -6 166.834 32.2364   4
  -6   4   4 2304.45 225.199   5
  -6  -4  -4 2598.98 226.081   5
   6  -4   4 2137.61 224.669   2
  -6  -4  -2 1927.95 196.097   5
   6   4  -2 2046.98 197.816   2
  -6   4   2 2337.30 200.099   4
   6   4  -2 2086.51 197.642   6
   6  -4   2 1865.77 194.740   2
  -6   4   0 38164.7 3322.58   4
  -6  -4   0 36066.6 3319.79   5
   6   4   0 39171.3 3320.71   6
   6   4   0 32754.1 3320.97   2
   6   4   2 2171.68 214.623   6
  -6  -4   2 2429.82 215.697   5
   6   4   2 1931.06 214.389   2
  -6   4  -2 2267.95 216.712   4
  -6  -4   2 2622.40 237.641   4
   6  -4  -2 2287.03 216.662   3
   6  -4  -2 2434.14 215.928   2
   6   4   4 2584.42 255.787   6
  -6  -4   4 2765.71 257.059   5
   6   4   4 2597.99 257.580   2
  -6  -4   4 3540.89 278.586   4
  -6   4  -4 2830.50 258.714   4
   6  -4  -4 2612.96 257.995   3
   6  -4  -4 2939.26 259.136   2
  -6  -4   6 141.683 23.3911   5
   6   4   6 151.042 22.4931   6
  -6   4  -6 178.211 25.1753   4
   6  -4  -6 178.968 26.1693   3
  -6   4  -6 196.835 25.8059   3
   6   4   6 185.978 26.0391   2
   6  -4  -6 229.230 28.8034   2
  -6  -4   8 3020.40 285.650   5
   6   4   8 3140.38 286.104   2
  -6   4  -8 2999.35 286.013   4
   6   4   8 3025.02 283.752   6
   6  -4  -8 3121.13 289.997   2
  -6   4  -8 3058.16 286.613   3
  -6   4 -10 21311.3 1979.86   4
  -6   4 -10 22215.8 1981.66   3
   6  -4 -10 20256.1 1984.32   2
   6   4  10 22751.5 1980.55   2
   6   4  12 3908.81 353.946   6
  -6  -4  12 4028.64 357.400   5
   6   4  12 3774.87 355.251   2
  -6   4 -12 3325.54 354.330   4
   6  -4 -12 3945.23 358.251   3
   6  -4 -12 4035.56 361.559   2
  -6   4 -12 4166.11 357.852   3
   6   4  14 5630.49 514.278   6
  -6   4 -14 4864.39 515.244   4
   6  -4 -14 5491.71 518.821   3
  -6   4 -14 5900.52 518.429   3
  -6  -4  14 5607.54 517.998   5
   6   4  16 191.943 21.5992   6
   6  -4 -16 112.564 21.4582   3
  -6   4 -16 178.939 22.0105   4
  -6   4 -16 157.431 23.1099   3
  -6  -4  16 188.549 24.1683   5
  -6   4 -20 7303.27 676.413   4
   6   4  20 7492.39 676.721   5
  -6  -5 -15 42.0706 9.83021   5
  -6   5  15 30.1100 12.1504   5
  -6   5  13 434.997 51.5304   5
  -6   5  13 503.608 51.6299   4
   6  -5  13 415.396 47.4420   2
  -6   5  11 118.396 22.3987   5
   6   5 -11 150.691 26.3739   2
   6  -5  11 160.834 21.1595   2
  -6   5  11 143.754 23.5918   4
  -6  -5 -11 136.943 19.4173   5
   6   5 -11 115.511 20.3511   6
  -6  -5  -9 69.8024 19.0552   4
  -6   5   9 55.6760 13.5248   5
   6   5  -9 85.2451 18.1939   2
  -6   5   9 43.4573 12.3501   4
  -6  -5  -9 44.2473 10.2377   5
   6   5  -9 17.1403 10.6614   6
   6  -5   7 78.1225 16.0934   2
  -6   5   7 118.253 18.9744   4
  -6  -5  -7 98.0455 15.2468   5
   6   5  -5 357.043 39.5559   6
  -6  -5  -5 266.650 36.7682   5
   6   5  -5 346.172 41.1720   2
  -6   5   5 357.460 40.4617   4
   6  -5   5 353.748 38.7527   2
   6   5  -3 614.175 67.2291   6
  -6  -5  -3 668.174 66.8674   5
   6   5  -3 561.215 68.2791   2
  -6  -5  -3 657.363 80.6833   4
  -6   5   3 650.327 69.0989   4
   6  -5   3 694.251 67.8474   2
  -6  -5  -1 89.5913 24.8375   4
   6   5  -1 19.2478 12.0953   2
   6  -5   1 36.7958 14.3939   2
  -6   5   1 57.8807 14.0548   4
   6   5  -1 55.8339 13.7451   6
  -6  -5  -1 79.7743 13.7092   5
   6   5   1 52.6347 12.3842   6
  -6  -5   1 65.8639 13.0321   5
   6   5   1 40.3169 13.1058   2
   6  -5  -1 43.8869 14.6411   2
   6   5   3 557.473 61.3966   6
  -6  -5   3 528.350 61.4826   5
   6   5   3 586.344 63.0940   2
  -6   5  -3 669.131 64.2990   4
   6  -5  -3 549.358 62.6725   3
   6  -5  -3 755.342 67.9096   2
  -6  -5   5 323.599 36.9731   5
   6   5   5 285.541 37.5488   2
   6  -5  -5 370.750 39.7286   3
  -6   5  -5 259.095 35.6643   3
   6  -5  -5 368.712 43.4515   2
  -6   5  -5 303.040 37.2910   4
  -6   5  -7 144.364 18.9341   4
   6  -5  -7 109.735 18.0365   3
  -6  -5   7 86.5990 16.3742   5
   6   5   7 112.649 16.6541   6
   6   5   7 86.0419 18.4716   2
   6  -5  -7 120.276 23.5710   2
  -6  -5   9 66.5318 12.0458   5
   6   5   9 22.7162 8.78240   6
   6  -5  -9 26.8389 9.95558   3
  -6   5  -9 33.9594 10.4269   3
   6   5   9 61.8465 13.1581   2
  -6  -5  11 189.613 22.5535   5
   6   5  11 150.833 20.1085   6
  -6   5 -11 150.555 21.1073   4
   6  -5 -11 154.793 22.6306   3
  -6   5 -11 153.617 22.1171   3
   6  -5 -11 208.700 31.1445   2
   6   5  13 434.957 46.1599   6
  -6   5 -13 383.985 46.7760   4
  -6  -5  13 482.712 49.5106   5
  -6   5 -13 519.004 49.9942   3
   6  -5 -13 506.285 50.6703   3
  -6   5 -15 50.6608 10.4587   4
  -6   5 -17 22.9645 7.92255   4
  -6  -6  -8 1237.89 123.858   4
   6   6  -8 1236.51 119.678   6
   6   6  -6 561.833 58.4302   6
  -6  -6  -6 535.688 56.9562   5
   6   6  -6 590.011 61.6557   2
  -6  -6  -6 566.536 62.3940   4
  -6   6   6 689.266 61.4400   4
   6  -6   6 469.017 57.6711   2
   6   6  -4 2825.51 235.999   6
  -6  -6  -4 2231.79 232.868   5
  -6   6   4 2554.26 236.593   4
   6   6  -4 2461.86 236.774   2
   6  -6   4 2616.96 235.485   2
  -6  -6  -2 1468.72 152.378   5
   6   6  -2 1749.57 155.764   2
  -6   6   2 1585.61 155.403   4
   6   6  -2 1637.03 153.938   6
   6  -6   2 1705.96 156.013   2
  -6  -6   0 22659.6 2046.71   5
   6   6   0 20403.2 2048.02   2
  -6   6   0 23181.9 2049.73   4
   6   6   0 21557.5 2047.08   6
   6  -6   0 25788.8 2052.11   2
  -6   6  -2 1556.95 152.998   4
  -6  -6   2 1516.90 150.624   5
   6  -6  -2 2042.66 159.776   2
  -6   6  -2 1531.23 151.488   3
   6   6   2 1530.40 152.209   2
   6   6   4 2423.97 233.401   6
  -6  -6   4 2477.30 233.823   5
   6   6   4 2316.36 235.417   2
  -6   6  -4 2646.64 235.905   4
   6  -6  -4 2592.14 235.676   3
   6  -6  -4 3313.37 245.344   2
  -6   6  -4 2283.11 234.360   3
   6   6   6 564.796 60.8359   6
  -6  -6   6 604.824 61.7055   5
   6   6   6 663.686 64.0506   2
  -6   6  -6 638.876 63.2287   4
   6  -6  -6 624.420 63.4393   3
  -6   6  -6 573.472 61.9019   3
   6  -6  -8 1628.15 128.610   2
  -6   6  -8 1128.57 117.272   4
  -6   6 -10 12614.4 1150.88   4
  -6   6 -12 2495.32 232.243   4
   6   7   3 268.480 32.5847   2
   7   0   0 3.48024 8.34331   2
  -7   0   0-3.27794 7.17406   5
  -7   0   0-3.30499 8.24673   4
   7   0   0-5.63119 10.6719   6
   7   0   2-3.05215 12.6729   6
   7   0   2 3.39025 8.77949   2
  -7   0   2 3.37714 9.05236   5
   7   0  -2-3.66362 9.81993   3
  -7   0   2 3.49254 7.64450   4
  -7   0  -2 3.29414 9.11943   4
  -7   0  -2 3.34181 7.67158   3
   7   0   4-6.44211 12.0023   6
   7   0   4-3.36987 8.07738   2
   7   0  -4-3.68473 8.45605   2
  -7   0  -4-2.90362 9.42362   5
  -7   0   4-3.38117 8.75380   5
  -7   0   4 3.61681 8.66927   4
   7   0  -4 10.8823 10.0398   3
  -7   0  -4 3.18854 7.31737   4
  -7   0  -4 3.21190 9.16331   3
  -7   0   6 3.69163 8.85107   4
  -7   0  -6-3.12542 8.91905   4
   7   0   6 3.27719 8.48718   2
   7   0  -6 3.74772 11.0039   2
  -7   0   6 3.31987 7.62162   5
  -7   0  -6 5.61160 7.26720   5
   7   0   8-3.18218 8.80751   2
   7   0  -8-4.06957 10.1529   2
   7   0  -8 7.63180 8.34959   3
  -7   0   8 3.87085 8.88323   4
  -7   0  -8 2.96488 8.20607   4
   7   0   8-7.40727 15.3761   6
   7   0  10 3.05779 8.19873   2
   7   0 -10 8.46990 9.72237   2
  -7   0  10 3.20241 7.01219   5
  -7   0  10 4.05767 9.31569   4
   7   0 -10 3.75418 9.00243   3
  -7   0 -10 2.83915 6.81042   4
   7   0  10-7.77910 14.2436   6
   7   0  12-7.59623 16.2006   6
   7   0  12-2.78303 8.82499   2
   7   0 -12-4.33929 12.0103   2
  -7   0  12 3.22392 8.04352   5
  -7   0  12 8.75842 10.9256   4
   7   0 -12-3.53669 6.92213   3
   7   0  14-3.38135 11.2209   6
   7   0  14-5.26262 7.28313   2
   7   0 -14 9.13035 11.3895   2
  -7   0  14 3.31752 6.88691   5
  -7   0  14-4.51869 12.1096   4
  -7   0 -14 2.53264 6.55736   4
   7   0 -14 3.57199 8.19765   3
   7   0  16 2.86393 9.08110   6
   7   0 -16-4.36525 9.55158   2
  -7   0  16 6.88891 6.30573   5
  -7   0 -16-2.46857 6.39109   4
   7   0 -16-3.46769 7.58763   3
   7   0  18 4.52835 6.64907   6
   7   0  18 2.35552 6.52180   2
   7   0 -18-3.79436 10.5032   2
  -7   0  18-3.55221 6.95418   5
  -7   0 -18-7.27221 7.86916   4
   7   0 -18-3.47066 7.96669   3
   7   0  20 5.72765 5.29253   6
   7   0 -20-3.52539 5.98249   3
   7   0 -20 3.38395 7.77146   2
   7   0 -22-2.97028 9.19527   2
   7   1 -21 668.665 68.7689   3
   7  -1  21 635.357 64.6219   2
   7  -1  19 6549.02 616.013   6
   7   1 -19 6514.81 621.169   2
   7   1 -19 6732.64 619.983   3
   7  -1  19 7133.28 618.378   2
  -7   1  17 6031.98 565.749   5
   7   1 -17 5447.21 566.358   2
  -7  -1 -17 5955.36 562.876   4
  -7   1  17 6758.15 570.534   4
   7   1 -17 6062.51 564.688   3
   7  -1  17 6538.77 562.749   2
  -7   1  15 13237.5 1182.96   5
   7   1 -15 9935.41 1182.81   2
  -7  -1 -15 13368.6 1180.24   4
  -7   1  15 13315.6 1186.47   4
   7   1 -15 12542.6 1181.72   3
   7  -1  15 14325.8 1180.44   2
  -7   1  13 3180.91 271.183   5
  -7   1  13 2865.47 273.381   4
  -7  -1 -13 2761.27 267.749   4
   7   1 -13 2753.80 270.451   3
   7  -1  13 2995.98 269.829   6
   7   1 -13 2654.77 273.112   2
   7  -1  11 722.403 67.4112   6
  -7   1  11 627.802 65.2027   5
  -7   1  11 644.874 67.7079   4
  -7  -1 -11 594.294 63.5414   4
   7   1 -11 603.867 65.2359   3
   7  -1  11 610.637 64.1266   2
  -7   1   9 6408.14 674.272   5
  -7  -1  -9 7042.84 674.336   5
   7   1  -9 8445.41 680.308   2
  -7  -1  -9 6939.29 673.838   4
  -7   1   9 7373.05 677.971   4
   7  -1   9 7343.85 674.835   2
  -7   1   7 3523.66 363.860   4
  -7   1   7 3470.35 361.824   5
  -7  -1  -7 3690.14 361.700   5
   7  -1   7 5295.16 372.013   6
   7   1  -7 4688.56 367.400   2
  -7   1   5 26758.0 2813.50   5
   7   1  -5 32014.4 2816.50   2
  -7  -1  -5 31350.9 2813.30   4
  -7   1   5 29866.8 2815.29   4
   7  -1   5 30349.6 2814.21   2
  -7  -1  -3 4178.74 392.082   5
   7   1  -3 4973.64 395.430   2
  -7  -1  -3 3924.75 391.204   4
  -7   1   3 4363.10 393.996   4
   7   1  -3 4164.72 389.917   6
   7  -1   3 4049.11 392.220   2
  -7  -1  -1 2238.88 202.354   5
   7   1  -1 2112.41 202.546   2
  -7  -1  -1 2218.70 202.056   4
   7   1  -1 2160.13 199.470   6
   7  -1   1 1903.66 202.621   2
  -7  -1   1 2416.60 215.142   5
  -7   1  -1 1881.76 212.467   5
   7  -1  -1 2508.26 215.508   2
   7   1   1 2275.30 214.855   2
  -7   1  -1 2243.72 215.371   4
  -7  -1   1 2272.94 213.996   4
   7  -1  -1 2204.34 215.631   3
   7   1   1 2316.42 211.856   6
  -7  -1   3 3844.07 389.506   4
  -7   1  -3 4194.09 389.858   4
  -7   1  -3 3968.62 387.755   5
  -7  -1   3 4557.10 391.011   5
   7  -1  -3 4496.69 390.788   2
  -7  -1   5 31664.3 2883.38   5
   7  -1  -5 30467.8 2884.24   2
   7   1   5 34078.1 2883.43   2
  -7  -1   5 31802.6 2883.40   4
  -7   1  -5 32243.8 2882.90   4
   7  -1  -5 32546.9 2884.57   3
   7   1   5 29870.5 2880.12   6
   7   1   7 4134.03 350.600   6
  -7  -1   7 3709.60 351.925   5
   7   1   7 3621.22 352.265   2
  -7   1  -7 3721.91 351.944   4
  -7  -1   7 4102.71 354.033   4
   7  -1  -7 3639.14 353.734   3
  -7   1  -7 3532.16 351.706   3
   7   1   9 7678.26 663.646   6
  -7  -1   9 7070.56 664.678   5
   7  -1  -9 7952.65 668.388   2
  -7   1  -9 7276.36 664.384   4
  -7  -1   9 7582.77 667.437   4
   7  -1  -9 7064.84 666.768   3
  -7   1  -9 6252.25 664.056   3
   7   1  11 664.607 63.2962   6
  -7  -1  11 536.046 62.4461   5
   7  -1 -11 593.328 66.0834   2
  -7   1 -11 650.795 63.4819   4
  -7  -1  11 695.453 68.0673   4
   7  -1 -11 594.571 65.0019   3
  -7   1 -11 567.719 63.4596   3
   7   1  11 596.471 62.9199   2
   7   1  13 3105.97 258.294   6
  -7  -1  13 2525.23 257.502   5
  -7   1 -13 2730.02 256.549   4
   7  -1 -13 2607.35 258.535   3
  -7   1 -13 2714.58 258.446   3
   7   1  13 2816.56 256.737   2
   7   1  15 11400.6 1031.63   6
  -7   1 -15 12375.4 1029.81   4
   7  -1 -15 12795.5 1033.05   3
   7   1  15 11269.0 1029.53   2
   7  -1 -17 6033.55 501.166   2
  -7  -1  17 6068.15 499.021   5
   7  -1 -17 5957.13 499.549   3
   7   1  17 6058.93 496.300   2
   7  -1 -19 7209.97 578.846   3
   7  -1 -19 7828.60 580.264   2
   7  -2  20-2.20475 6.65423   6
  -7   2  20-5.14197 11.8028   4
   7  -2  18 20.0394 9.16227   2
   7  -2  18 14.6232 8.26105   6
  -7   2  18 25.8500 13.4906   4
   7   2 -16 17.7615 12.7242   2
   7  -2  16 26.6343 10.4576   2
  -7   2  16 48.3543 12.5925   5
  -7   2  16 55.0264 15.8267   4
  -7  -2 -16 35.2504 10.6842   4
   7  -2  16 45.6031 12.4727   6
   7   2 -14 46.3279 15.0121   2
   7  -2  14 37.3865 9.74314   2
  -7   2  14 22.8215 10.9725   5
  -7   2  14 33.2943 13.5229   4
  -7  -2 -14 28.4253 10.3094   4
   7  -2  14 45.6669 13.5144   6
   7  -2  12 10.8099 7.75229   2
   7   2 -12 4.61757 9.61929   2
  -7  -2 -12 2.53696 6.38076   5
  -7   2  12 7.03765 8.11577   5
  -7   2  12 13.6017 9.95358   4
  -7  -2 -12 16.2583 8.21271   4
   7  -2  12-3.35026 12.5099   6
   7  -2  10 22.4221 9.21937   2
   7   2 -10 22.6137 13.3618   2
  -7   2  10 19.7129 9.21649   5
  -7  -2 -10 13.4188 7.80240   5
  -7   2  10 12.5936 10.1734   4
  -7  -2 -10 13.6415 8.57504   4
   7  -2  10 6.96638 10.0501   6
  -7   2   8 39.7362 13.2545   4
  -7  -2  -8 10.8710 7.86935   4
   7   2  -8 12.8671 10.7845   2
   7  -2   8 8.55601 9.35330   2
   7   2  -8 15.1051 9.21038   6
  -7   2   8 12.5570 7.32873   5
  -7   2   6 19.1969 11.1422   4
  -7  -2  -6 60.0116 13.0948   4
   7   2  -6 49.7349 13.5192   2
   7  -2   6 59.7909 12.8752   2
  -7   2   6 21.4021 9.94213   5
   7   2  -6 50.8678 12.7899   6
  -7  -2  -6 53.8404 12.1158   5
  -7  -2  -4 8.65591 7.73748   4
[truncated: 17,700 more chars]
