# Supplementary material for: The varying temperature- and pressure-induced phase transition pathways in hybrid improper ferroelectric Sr3Sn2O7
Source: Acta Crystallogr B Struct Sci Cryst Eng Mater. 2025 Apr 14;81(Pt 3):318–24. doi: 10.1107/S2052520625002306 (PMC12147935; doi:10.1107/S2052520625002306)
Supplement: Supplementary file 1 [file b-81-00318-sup1.zip › SSO_HP_VT_CIFs/SSO_VT_CIFS/SrSnO_I19VT_04_220_A21am.cif]

data_srsno_i19vt_04_220_a21am

# start Validation Reply Form
_vrf_PLAT109_srsno_i19vt_04_220_a21am
;
PROBLEM: Twinning Matrix = Alternate Inversion Twinning .          ? Check 
RESPONSE: The present system stems from a cetrosymmetric, tetragonal 
aristotype. This can be modelled using a twin law given by 
(0 1 0 -1 0 0 0 0 1 4). The two-fold twin was subsequently chosen over 
the inversion twin law to explicitly depict the twinning present as viewed 
from the perspective of the relevant properties (i.e., hybrid improper 
ferroelectric polarisation).
;
_vrf_PLAT971_srsno_i19vt_04_220_a21am
;
PROBLEM: Check Calcd Resid. Dens.  0.68Ang From Sn1             5.59 eA-3  
RESPONSE: The sample is highly absorbing and contains a significant 
proportion of heavy elements. While efforts have been made to account
for this as best as possible, the diffractometer upon which the data 
were collected lacks a camera with which to obtain a true representation
of the crystal for a more explicit correction. The impact of this upon
the data is further compounded by the crystal existing as a highly 
anisotropic plate. Errors carried through from this in the intensities will 
increase the residual levels in the model. This is in addition to the typical
fourier rippling that is expected at heavy elements, and the impact of the
spherical contraction of the valence shell owed to the ionisation of these 
metals in this highly charge system. Since these residuals exist close to 
these heavy metal centres and the model (and symmetry) has been thoroughly 
evaluated (see the manuscript), these are believed to have no physical 
significance.
;
_vrf_PLAT974_srsno_i19vt_04_220_a21am
;
PROBLEM: Check Calcd Negative Resid. Density on       Sr1      -2.19 eA-3  
RESPONSE: The sample is highly absorbing and contains a significant 
proportion of heavy elements. While efforts have been made to account
for this as best as possible, the diffractometer upon which the data 
were collected lacks a camera with which to obtain a true representation
of the crystal for a more explicit correction. The impact of this upon
the data is further compounded by the crystal existing as a highly 
anisotropic plate. Errors carried through from this in the intensities will 
increase the residual levels in the model. This is in addition to the typical
fourier rippling that is expected at heavy elements, and the impact of the
spherical contraction of the valence shell owed to the ionisation of these 
metals in this highly charge system. Since the residual exists close to 
a heavy metal centre and the model (and symmetry) has been thoroughly 
evaluated (see the manuscript), it is believed to have no physical 
significance.
;
_vrf_PLAT097_srsno_i19vt_04_220_a21am
;
PROBLEM: Large Reported Max.  (Positive) Residual Density       5.68 eA-3  
RESPONSE: The sample is highly absorbing and contains a significant 
proportion of heavy elements. While efforts have been made to account
for this as best as possible, the diffractometer upon which the data 
were collected lacks a camera with which to obtain a true representation
of the crystal for a more explicit correction. The impact of this upon
the data is further compounded by the crystal existing as a highly 
anisotropic plate. Errors carried through from this in the intensities will 
increase the residual levels in the model. This is in addition to the typical
fourier rippling that is expected at heavy elements, and the impact of the
spherical contraction of the valence shell owed to the ionisation of these 
metals in this highly charge system. Since the residual exists close to 
a heavy metal centre and the model (and symmetry) has been thoroughly 
evaluated (see the manuscript), it is believed to have no physical 
significance.
;
_vrf_PLAT196_srsno_i19vt_04_220_a21am
;
PROBLEM: No TEMP record and measurement temperature .NE.         293 Degree
RESPONSE: Model incorporates no riding hydrogens so no TEMP record is 
required. 
;
_vrf_PLAT975_srsno_i19vt_04_220_a21am
;
PROBLEM: Check Calcd Resid. Dens.  0.59Ang From O3      .       1.68 eA-3  
RESPONSE: The sample is highly absorbing and contains a significant 
proportion of heavy elements. While efforts have been made to account
for this as best as possible, the diffractometer upon which the data 
were collected lacks a camera with which to obtain a true representation
of the crystal for a more explicit correction. The impact of this upon
the data is further compounded by the crystal existing as a highly 
anisotropic plate. Errors carried through from this in the intensities will 
increase the residual levels in the model. This is in addition to the typical
fourier rippling that is expected at heavy elements, and the impact of the
spherical contraction of the valence shell owed to the ionisation of these 
metals in this highly charge system. Since these residuals exist close to 
these heavy metal centres and the model (and symmetry) has been thoroughly 
evaluated (see the manuscript), these are believed to have no physical 
significance.
;
# end Validation Reply Form

_audit_creation_date               2025-01-09
_audit_creation_method
;
Olex2 1.5-ac7-013
(compiled 2025.01.02 svn.rf662f148 for Rigaku Oxford Diffraction, GUI svn.r7109)
;
_shelx_SHELXL_version_number       '2019/3'
_audit_contact_author_address      
;
Dept. of Chemistry, University of Warwick, Gibbet Hill Road, Coventry, CV4 7AL
;
_audit_contact_author_email        ?
_audit_contact_author_name         'Evie Ladbrook'
_audit_contact_author_phone        ?
_publ_contact_author_id_orcid      ?
_publ_section_references
;
Dolomanov, O.V., Bourhis, L.J., Gildea, R.J, Howard, J.A.K. & Puschmann, H.
 (2009), J. Appl. Cryst. 42, 339-341.

Sheldrick, G.M. (2015). Acta Cryst. A71, 3-8.

Sheldrick, G.M. (2015). Acta Cryst. C71, 3-8.
;
_chemical_name_common              ?
_chemical_name_systematic          ?
_chemical_formula_moiety           'O7 Sn2 Sr3'
_chemical_formula_sum              'O7 Sn2 Sr3'
_chemical_formula_weight           612.24
_chemical_absolute_configuration   ?
_chemical_melting_point            ?
_chemical_oxdiff_formula           'Sr3 Sn2 O7'
loop_
  _atom_type_symbol
  _atom_type_description
  _atom_type_scat_dispersion_real
  _atom_type_scat_dispersion_imag
  _atom_type_scat_source
 'O' 'O' 0.0101 0.0057 'International Tables Vol C Tables 4.2.6.8 and 6.1.1.4'
 'Sr' 'Sr' -1.1610 3.0594
 'International Tables Vol C Tables 4.2.6.8 and 6.1.1.4'
 'Sn' 'Sn' -0.6810 1.3529
 'International Tables Vol C Tables 4.2.6.8 and 6.1.1.4'

_shelx_space_group_comment
;
The symmetry employed for this shelxl refinement is uniquely defined
by the following loop, which should always be used as a source of
symmetry information in preference to the above space-group names.
They are only intended as comments.
;
_space_group_crystal_system        'orthorhombic'
_space_group_IT_number             36
_space_group_name_H-M_alt          'A 21 a m'
_space_group_name_Hall             'A -2 2a'
loop_
  _space_group_symop_operation_xyz
 'x, y, z'
 'x+1/2, -y, -z'
 'x, y, -z'
 'x+1/2, -y, z'
 'x, y+1/2, z+1/2'
 'x+1/2, -y+1/2, -z+1/2'
 'x, y+1/2, -z+1/2'
 'x+1/2, -y+1/2, z+1/2'

_cell_length_a                     5.6944(2)
_cell_length_b                     5.7226(2)
_cell_length_c                     20.6270(9)
_cell_angle_alpha                  90
_cell_angle_beta                   90
_cell_angle_gamma                  90
_cell_volume                       672.16(5)
_cell_formula_units_Z              4
_cell_measurement_reflns_used      1428
_cell_measurement_temperature      220
_cell_measurement_theta_max        33.4330
_cell_measurement_theta_min        1.8950
_shelx_estimated_absorpt_T_max     0.674
_shelx_estimated_absorpt_T_min     0.329
_exptl_absorpt_coefficient_mu      28.442
_exptl_absorpt_correction_T_max    0.01077
_exptl_absorpt_correction_T_min    0.00082
_exptl_absorpt_correction_type     sphere
_exptl_absorpt_process_details
;
CrysAlisPro 1.171.42.49 (Rigaku Oxford Diffraction, 2022)
Spherical absorption correction
using equivalent radius and absorption coefficient.
Empirical absorption correction using spherical harmonics,
implemented in SCALE3 ABSPACK scaling algorithm.
;
_exptl_absorpt_special_details     ?
_exptl_crystal_colour              'clear colourless'
_exptl_crystal_colour_lustre       clear
_exptl_crystal_colour_primary      colourless
_exptl_crystal_density_diffrn      6.050
_exptl_crystal_density_meas        ?
_exptl_crystal_density_method      ?
_exptl_crystal_description         plate
_exptl_crystal_F_000               1080
_exptl_crystal_size_max            0.05
_exptl_crystal_size_mid            0.05
_exptl_crystal_size_min            0.015
_exptl_crystal_size_rad            0.400
_exptl_transmission_factor_max     ?
_exptl_transmission_factor_min     ?
_diffrn_reflns_av_R_equivalents    0.0769
_diffrn_reflns_av_unetI/netI       0.0430
_diffrn_reflns_Laue_measured_fraction_full  0.997
_diffrn_reflns_Laue_measured_fraction_max  0.968
_diffrn_reflns_limit_h_max         8
_diffrn_reflns_limit_h_min         -9
_diffrn_reflns_limit_k_max         9
_diffrn_reflns_limit_k_min         -8
_diffrn_reflns_limit_l_max         33
_diffrn_reflns_limit_l_min         -32
_diffrn_reflns_number              11905
_diffrn_reflns_point_group_measured_fraction_full  0.995
_diffrn_reflns_point_group_measured_fraction_max  0.934
_diffrn_reflns_theta_full          24.415
_diffrn_reflns_theta_max           34.122
_diffrn_reflns_theta_min           1.914
_diffrn_ambient_temperature        220
_diffrn_detector                   'Hybrid Pixel Array Detector'
_diffrn_detector_area_resol_mean   5.8140
_diffrn_measured_fraction_theta_full  0.997
_diffrn_measured_fraction_theta_max  0.968
_diffrn_measurement_details
;
List of Runs (angles in degrees, time in seconds):

  # Type    Start    End  Width  t~exp~   \w     \q     \k     \f   Frames
--------------------------------------------------------------------------
  1  \f      0.00 360.00   0.20    0.20   0.00   0.00   0.00    --  1800
  2  \w   -150.00  20.00   0.20    0.20    --   25.00   0.00 288.00  850
  3  \w   -150.00  20.00   0.20    0.20    --   25.00   0.00 216.00  850
  4  \w   -150.00  20.00   0.20    0.20    --   25.00   0.00 144.00  850
  5  \w   -150.00  20.00   0.20    0.20    --   25.00   0.00  72.00  850
  6  \w   -150.00  20.00   0.20    0.20    --   25.00   0.00   0.00  850
;
_diffrn_measurement_device         'abstract diffractometer'
_diffrn_measurement_device_type   
 'dectris-CrysAlisPro-abstract goniometer imported dectris images'
_diffrn_measurement_method         '\w and \f scans'
_diffrn_orient_matrix_type        
 'CrysAlisPro convention (1999,Acta A55,543-557)'
_diffrn_orient_matrix_UB_11        -0.0015166653
_diffrn_orient_matrix_UB_12        -0.0091074494
_diffrn_orient_matrix_UB_13        0.0332963891
_diffrn_orient_matrix_UB_21        -0.1204712414
_diffrn_orient_matrix_UB_22        -0.0108688328
_diffrn_orient_matrix_UB_23        -0.0006429553
_diffrn_orient_matrix_UB_31        0.0110652046
_diffrn_orient_matrix_UB_32        -0.1195478355
_diffrn_orient_matrix_UB_33        -0.0024763010
_diffrn_radiation_monochromator    synchrotron
_diffrn_radiation_probe            x-ray
_diffrn_radiation_type             synchrotron
_diffrn_radiation_wavelength       0.6889
_diffrn_source                     synchrotron
_diffrn_special_details            ?
_reflns_Friedel_coverage           0.778
_reflns_Friedel_fraction_full      0.993
_reflns_Friedel_fraction_max       0.893
_reflns_number_gt                  1407
_reflns_number_total               1454
_reflns_special_details
;
 Reflections were merged by SHELXL according to the crystal
 class for the calculation of statistics and refinement.
 
 _reflns_Friedel_fraction is defined as the number of unique
 Friedel pairs measured divided by the number that would be
 possible theoretically, ignoring centric projections and
 systematic absences. Completness statistics refer to single and
 composite reflections containing twin component 1 only.
;
_reflns_threshold_expression       'I > 2\s(I)'
_computing_cell_refinement         'CrysAlisPro 1.171.42.49 (Rigaku OD, 2022)'
_computing_data_collection         'CrysAlisPro 1.171.42.49 (Rigaku OD, 2022)'
_computing_data_reduction          'CrysAlisPro 1.171.42.49 (Rigaku OD, 2022)'
_computing_molecular_graphics      'Olex2 1.5-ac7-013 (Dolomanov et al., 2009)'
_computing_publication_material    'Olex2 1.5-ac7-013 (Dolomanov et al., 2009)'
_computing_structure_refinement    'SHELXL 2019/3 (Sheldrick, 2015)'
_computing_structure_solution      'SHELXT  (Sheldrick, 2015)'
_refine_diff_density_max           5.684
_refine_diff_density_min           -2.266
_refine_diff_density_rms           1.040
_refine_ls_abs_structure_details
;
 Flack x determined using 590 quotients [(I+)-(I-)]/[(I+)+(I-)]
 (Parsons, Flack and Wagner, Acta Cryst. B69 (2013) 249-259).
;
_refine_ls_abs_structure_Flack     -0.001(5)
_refine_ls_extinction_coef         .
_refine_ls_extinction_method       none
_refine_ls_goodness_of_fit_ref     1.135
_refine_ls_hydrogen_treatment      undef
_refine_ls_matrix_type             full
_refine_ls_number_parameters       59
_refine_ls_number_reflns           1454
_refine_ls_number_restraints       1
_refine_ls_R_factor_all            0.0701
_refine_ls_R_factor_gt             0.0699
_refine_ls_restrained_S_all        1.135
_refine_ls_shift/su_max            0.000
_refine_ls_shift/su_mean           0.000
_refine_ls_structure_factor_coef   Fsqd
_refine_ls_weighting_details      
 'w=1/[\s^2^(Fo^2^)+(0.1428P)^2^] where P=(Fo^2^+2Fc^2^)/3'
_refine_ls_weighting_scheme        calc
_refine_ls_wR_factor_gt            0.1804
_refine_ls_wR_factor_ref           0.1821
_refine_special_details            
;
 Refined as a 2-component twin.
All atoms were refined as anisotropic without the need for any restraints.
;
_olex2_refinement_description
;
1. Twinned data refinement
 Scales: 0.472(18)
 0.528(18)
;
_atom_sites_solution_hydrogens     .
_atom_sites_solution_primary       isomorph
_atom_sites_solution_secondary     difmap
loop_
  _atom_site_label
  _atom_site_type_symbol
  _atom_site_fract_x
  _atom_site_fract_y
  _atom_site_fract_z
  _atom_site_U_iso_or_equiv
  _atom_site_adp_type
  _atom_site_occupancy
  _atom_site_site_symmetry_order
  _atom_site_calc_flag
  _atom_site_refinement_flags_posn
  _atom_site_refinement_flags_adp
  _atom_site_refinement_flags_occupancy
  _atom_site_disorder_assembly
  _atom_site_disorder_group
 Sn1 Sn 0.8664(2) 0.24937(4) 0.09815(5) 0.0209(3) Uani 1 1 d . . . . .
 Sr1 Sr 0.3507(5) 0.25072(9) 0.000000 0.0237(4) Uani 1 2 d S T P . .
 Sr2 Sr 0.37911(15) 0.25844(9) 0.18704(8) 0.0241(3) Uani 1 1 d . . . . .
 O1 O 0.872(2) 0.1972(13) 0.000000 0.0269(9) Uani 1 2 d S T P . .
 O2 O 0.8584(18) 0.2932(9) 0.1966(3) 0.0275(8) Uani 1 1 d . . . . .
 O3 O 0.640(2) -0.0265(8) 0.1069(2) 0.0268(8) Uani 1 1 d . . . . .
 O4 O 0.0885(18) 0.5259(9) 0.0867(2) 0.0264(8) Uani 1 1 d . . . . .

loop_
  _atom_site_aniso_label
  _atom_site_aniso_U_11
  _atom_site_aniso_U_22
  _atom_site_aniso_U_33
  _atom_site_aniso_U_23
  _atom_site_aniso_U_13
  _atom_site_aniso_U_12
 Sn1 0.0209(5) 0.0203(4) 0.0214(4) 0.00001(6) 0.0000(4) 0.00003(10)
 Sr1 0.0243(9) 0.0233(6) 0.0235(9) 0.000 0.000 -0.00087(19)
 Sr2 0.0255(6) 0.0242(4) 0.0226(5) -0.00037(11) 0.0001(5) -0.0013(5)
 O1 0.030(2) 0.030(3) 0.0204(18) 0.000 0.000 -0.002(4)
 O2 0.031(2) 0.0285(17) 0.0229(15) -0.0022(19) -0.002(2) 0.002(3)
 O3 0.0250(17) 0.026(2) 0.0296(17) 0.0002(15) -0.0002(13) -0.0045(15)
 O4 0.0251(16) 0.024(2) 0.0300(16) 0.0011(15) 0.0006(14) -0.0035(15)

_geom_special_details
;
 All esds (except the esd in the dihedral angle between two l.s. planes)
 are estimated using the full covariance matrix.  The cell esds are taken
 into account individually in the estimation of esds in distances, angles
 and torsion angles; correlations between esds in cell parameters are only
 used when they are defined by crystal symmetry.  An approximate (isotropic)
 treatment of cell esds is used for estimating esds involving l.s. planes.
;
loop_
  _geom_bond_atom_site_label_1
  _geom_bond_atom_site_label_2
  _geom_bond_distance
  _geom_bond_site_symmetry_2
  _geom_bond_publ_flag
 Sn1 Sr1 3.421(3) 1_655 ?
 Sn1 Sr1 3.5058(8) 2_565 ?
 Sn1 Sr2 3.3616(10) 4_565 ?
 Sn1 Sr2 3.4369(9) 4 ?
 Sn1 Sr2 3.3262(15) . ?
 Sn1 Sr2 3.4482(14) 1_655 ?
 Sn1 O1 2.0467(15) . ?
 Sn1 O2 2.047(6) . ?
 Sn1 O3 2.045(8) . ?
 Sn1 O3 2.023(9) 4 ?
 Sn1 O4 2.053(9) 4_565 ?
 Sn1 O4 2.040(8) 1_655 ?
 Sr1 O1 2.742(15) 1_455 ?
 Sr1 O1 2.985(15) . ?
 Sr1 O1 2.566(7) 2_455 ?
 Sr1 O1 3.162(7) 2_465 ?
 Sr1 O3 2.819(6) 4_455 ?
 Sr1 O3 2.819(6) 2_455 ?
 Sr1 O3 3.178(8) 3 ?
 Sr1 O3 3.178(8) . ?
 Sr1 O4 2.582(7) 2_565 ?
 Sr1 O4 2.812(7) . ?
 Sr1 O4 2.582(7) 4_565 ?
 Sr1 O4 2.812(7) 3 ?
 Sr2 O2 2.421(6) 6_455 ?
 Sr2 O2 3.165(5) 4_455 ?
 Sr2 O2 2.979(11) 1_455 ?
 Sr2 O2 2.576(6) 4_465 ?
 Sr2 O2 2.743(11) . ?
 Sr2 O3 2.757(7) . ?
 Sr2 O3 2.518(8) 4_455 ?
 Sr2 O4 3.060(7) . ?
 Sr2 O4 2.689(6) 4_565 ?

loop_
  _geom_angle_atom_site_label_1
  _geom_angle_atom_site_label_2
  _geom_angle_atom_site_label_3
  _geom_angle
  _geom_angle_site_symmetry_1
  _geom_angle_site_symmetry_3
  _geom_angle_publ_flag
 Sr1 Sn1 Sr1 71.15(3) 1_655 2_565 ?
 Sr1 Sn1 Sr2 68.41(4) 1_655 1_655 ?
 Sr1 Sn1 Sr2 107.49(3) 1_655 4 ?
 Sr2 Sn1 Sr1 108.44(5) 1_655 2_565 ?
 Sr2 Sn1 Sr1 176.96(3) 4 2_565 ?
 Sr2 Sn1 Sr1 106.52(5) . 2_565 ?
 Sr2 Sn1 Sr1 68.40(2) 4_565 2_565 ?
 Sr2 Sn1 Sr1 107.67(3) 4_565 1_655 ?
 Sr2 Sn1 Sr1 177.00(4) . 1_655 ?
 Sr2 Sn1 Sr2 72.80(3) . 4_565 ?
 Sr2 Sn1 Sr2 74.73(3) . 4 ?
 Sr2 Sn1 Sr2 73.21(2) 4 1_655 ?
 Sr2 Sn1 Sr2 71.28(3) 4_565 1_655 ?
 Sr2 Sn1 Sr2 114.39(4) . 1_655 ?
 Sr2 Sn1 Sr2 114.64(4) 4_565 4 ?
 O1 Sn1 Sr1 53.3(4) . 1_655 ?
 O1 Sn1 Sr1 63.1(2) . 2_565 ?
 O1 Sn1 Sr2 113.8(2) . 4 ?
 O1 Sn1 Sr2 121.0(4) . 1_655 ?
 O1 Sn1 Sr2 124.1(4) . . ?
 O1 Sn1 Sr2 131.4(2) . 4_565 ?
 O1 Sn1 O4 89.4(4) . 4_565 ?
 O2 Sn1 Sr1 127.2(3) . 1_655 ?
 O2 Sn1 Sr1 118.19(16) . 2_565 ?
 O2 Sn1 Sr2 59.3(3) . 1_655 ?
 O2 Sn1 Sr2 49.96(16) . 4_565 ?
 O2 Sn1 Sr2 64.83(16) . 4 ?
 O2 Sn1 Sr2 55.4(3) . . ?
 O2 Sn1 O1 178.6(3) . . ?
 O2 Sn1 O4 91.2(3) . 4_565 ?
 O3 Sn1 Sr1 124.2(2) . 1_655 ?
 O3 Sn1 Sr1 131.7(2) . 2_565 ?
 O3 Sn1 Sr1 125.8(2) 4 2_565 ?
 O3 Sn1 Sr1 55.43(18) 4 1_655 ?
 O3 Sn1 Sr2 46.6(2) . 4 ?
 O3 Sn1 Sr2 127.75(19) . 4_565 ?
 O3 Sn1 Sr2 117.6(2) 4 4_565 ?
 O3 Sn1 Sr2 55.8(2) . . ?
 O3 Sn1 Sr2 119.8(2) . 1_655 ?
 O3 Sn1 Sr2 53.3(2) 4 4 ?
 O3 Sn1 Sr2 127.15(18) 4 . ?
 O3 Sn1 Sr2 46.3(2) 4 1_655 ?
 O3 Sn1 O1 89.1(3) . . ?
 O3 Sn1 O1 89.1(4) 4 . ?
 O3 Sn1 O2 90.3(3) 4 . ?
 O3 Sn1 O2 89.6(3) . . ?
 O3 Sn1 O3 89.47(5) 4 . ?
 O3 Sn1 O4 178.51(15) 4 4_565 ?
 O3 Sn1 O4 90.5(5) . 4_565 ?
 O3 Sn1 O4 91.2(5) 4 1_655 ?
 O4 Sn1 Sr1 53.3(2) 4_565 2_565 ?
 O4 Sn1 Sr1 123.50(19) 4_565 1_655 ?
 O4 Sn1 Sr1 55.2(2) 1_655 1_655 ?
 O4 Sn1 Sr1 46.8(2) 1_655 2_565 ?
 O4 Sn1 Sr2 63.54(17) 4_565 4_565 ?
 O4 Sn1 Sr2 53.89(19) 4_565 . ?
 O4 Sn1 Sr2 127.4(2) 4_565 4 ?
 O4 Sn1 Sr2 53.11(18) 1_655 4_565 ?
 O4 Sn1 Sr2 61.6(2) 1_655 1_655 ?
 O4 Sn1 Sr2 124.7(2) 1_655 . ?
 O4 Sn1 Sr2 134.79(17) 4_565 1_655 ?
 O4 Sn1 Sr2 134.8(2) 1_655 4 ?
 O4 Sn1 O1 89.3(3) 1_655 . ?
 O4 Sn1 O2 91.9(2) 1_655 . ?
 O4 Sn1 O3 178.3(2) 1_655 . ?
 O4 Sn1 O4 88.78(6) 1_655 4_565 ?
 O1 Sr1 O1 98.6(3) 1_455 2_465 ?
 O1 Sr1 O1 93.7(3) . 2_465 ?
 O1 Sr1 O1 175.0(6) 2_455 2_465 ?
 O1 Sr1 O1 86.3(3) 2_455 1_455 ?
 O1 Sr1 O1 167.7(3) 1_455 . ?
 O1 Sr1 O1 81.4(3) 2_455 . ?
 O1 Sr1 O3 61.8(2) 1_455 4_455 ?
 O1 Sr1 O3 64.25(16) 2_455 4_455 ?
 O1 Sr1 O3 118.6(2) 2_465 3 ?
 O1 Sr1 O3 55.4(2) . . ?
 O1 Sr1 O3 118.6(2) 2_465 . ?
 O1 Sr1 O3 117.38(19) 1_455 . ?
 O1 Sr1 O3 64.25(16) 2_455 2_455 ?
 O1 Sr1 O3 117.39(19) 1_455 3 ?
 O1 Sr1 O3 55.4(2) . 3 ?
 O1 Sr1 O3 58.45(18) 2_455 . ?
 O1 Sr1 O3 61.8(2) 1_455 2_455 ?
 O1 Sr1 O3 58.44(18) 2_455 3 ?
 O1 Sr1 O4 62.3(2) 1_455 . ?
 O1 Sr1 O4 125.8(3) 2_455 . ?
 O1 Sr1 O4 118.0(3) 2_455 2_565 ?
 O1 Sr1 O4 125.8(3) 2_455 3 ?
 O1 Sr1 O4 118.0(3) 2_455 4_565 ?
 O1 Sr1 O4 62.3(2) 1_455 3 ?
 O3 Sr1 O1 112.1(2) 4_455 . ?
 O3 Sr1 O1 112.1(2) 2_455 . ?
 O3 Sr1 O1 118.12(18) 2_455 2_465 ?
 O3 Sr1 O1 118.12(18) 4_455 2_465 ?
 O3 Sr1 O3 122.43(8) 4_455 3 ?
 O3 Sr1 O3 103.0(3) 2_455 4_455 ?
 O3 Sr1 O3 56.66(8) 2_455 3 ?
 O3 Sr1 O3 56.66(8) 4_455 . ?
 O3 Sr1 O3 122.43(8) 2_455 . ?
 O3 Sr1 O3 87.9(3) 3 . ?
 O4 Sr1 O1 59.00(16) 4_565 2_465 ?
 O4 Sr1 O1 125.2(3) 4_565 1_455 ?
 O4 Sr1 O1 57.38(17) . 2_465 ?
 O4 Sr1 O1 61.9(2) 2_565 . ?
 O4 Sr1 O1 125.9(2) 3 . ?
 O4 Sr1 O1 125.9(2) . . ?
 O4 Sr1 O1 59.00(16) 2_565 2_465 ?
 O4 Sr1 O1 125.2(3) 2_565 1_455 ?
 O4 Sr1 O1 57.38(17) 3 2_465 ?
 O4 Sr1 O1 61.9(2) 4_565 . ?
 O4 Sr1 O3 96.53(12) . . ?
 O4 Sr1 O3 117.1(4) 4_565 3 ?
 O4 Sr1 O3 172.0(4) 4_565 2_455 ?
 O4 Sr1 O3 117.1(4) 2_565 . ?
 O4 Sr1 O3 175.13(14) 3 . ?
 O4 Sr1 O3 121.8(4) . 2_455 ?
 O4 Sr1 O3 121.8(4) 3 4_455 ?
 O4 Sr1 O3 84.63(12) 4_565 4_455 ?
 O4 Sr1 O3 62.08(19) 3 2_455 ?
 O4 Sr1 O3 59.62(19) 4_565 . ?
 O4 Sr1 O3 96.54(12) 3 3 ?
 O4 Sr1 O3 59.62(19) 2_565 3 ?
 O4 Sr1 O3 62.08(19) . 4_455 ?
 O4 Sr1 O3 84.63(12) 2_565 2_455 ?
 O4 Sr1 O3 172.0(4) 2_565 4_455 ?
 O4 Sr1 O3 175.14(14) . 3 ?
 O4 Sr1 O4 63.94(8) 4_565 . ?
 O4 Sr1 O4 63.94(8) 2_565 3 ?
 O4 Sr1 O4 116.21(8) 4_565 3 ?
 O4 Sr1 O4 116.21(8) 2_565 . ?
 O4 Sr1 O4 79.0(3) 3 . ?
 O4 Sr1 O4 87.7(3) 4_565 2_565 ?
 Sn1 Sr2 Sn1 73.16(3) . 4_455 ?
 Sn1 Sr2 Sn1 74.36(3) . 4_465 ?
 Sn1 Sr2 Sn1 114.64(4) 4_465 4_455 ?
 O2 Sr2 Sn1 129.93(13) 6_455 4_465 ?
 O2 Sr2 Sn1 94.05(9) 1_455 4_455 ?
 O2 Sr2 Sn1 150.23(12) 1_455 . ?
 O2 Sr2 Sn1 92.86(18) 4_455 . ?
 O2 Sr2 Sn1 37.90(13) . . ?
 O2 Sr2 Sn1 87.63(12) 1_455 4_465 ?
 O2 Sr2 Sn1 150.32(12) 4_455 4_465 ?
 O2 Sr2 Sn1 37.46(13) 4_465 4_465 ?
 O2 Sr2 Sn1 125.8(3) 6_455 . ?
 O2 Sr2 Sn1 115.13(13) 6_455 4_455 ?
 O2 Sr2 Sn1 96.93(11) . 4_455 ?
 O2 Sr2 Sn1 89.99(13) . 4_465 ?
 O2 Sr2 Sn1 35.82(11) 4_455 4_455 ?
 O2 Sr2 Sn1 151.88(14) 4_465 4_455 ?
 O2 Sr2 Sn1 95.5(2) 4_465 . ?
 O2 Sr2 O2 89.2(3) 6_455 . ?
 O2 Sr2 O2 170.7(3) 4_465 4_455 ?
 O2 Sr2 O2 88.2(2) 4_465 . ?
 O2 Sr2 O2 91.4(2) 1_455 4_455 ?
 O2 Sr2 O2 79.33(15) 6_455 4_455 ?
 O2 Sr2 O2 83.9(3) 6_455 1_455 ?
 O2 Sr2 O2 168.8(2) . 1_455 ?
 O2 Sr2 O2 96.0(2) . 4_455 ?
 O2 Sr2 O2 92.49(19) 6_455 4_465 ?
 O2 Sr2 O2 83.3(3) 4_465 1_455 ?
 O2 Sr2 O3 131.3(3) 4_465 . ?
 O2 Sr2 O3 124.1(3) 6_455 4_455 ?
 O2 Sr2 O3 63.2(3) . . ?
 O2 Sr2 O3 123.3(3) 6_455 . ?
 O2 Sr2 O4 67.79(18) 4_465 4_565 ?
 O2 Sr2 O4 147.2(3) 6_455 4_565 ?
 O2 Sr2 O4 58.2(2) 1_455 . ?
 O2 Sr2 O4 61.89(18) 4_465 . ?
 O2 Sr2 O4 134.8(3) 6_455 . ?
 O2 Sr2 O4 123.4(2) . . ?
 O3 Sr2 Sn1 36.1(2) . 4_455 ?
 O3 Sr2 Sn1 100.38(11) . 4_465 ?
 O3 Sr2 Sn1 94.6(2) 4_455 . ?
 O3 Sr2 Sn1 94.13(11) 4_455 4_465 ?
 O3 Sr2 Sn1 36.2(2) 4_455 4_455 ?
 O3 Sr2 Sn1 37.84(17) . . ?
 O3 Sr2 O2 128.5(3) 4_455 . ?
 O3 Sr2 O2 59.67(16) 4_455 4_455 ?
 O3 Sr2 O2 123.4(3) 4_455 4_465 ?
 O3 Sr2 O2 57.84(16) . 4_455 ?
 O3 Sr2 O2 62.7(2) 4_455 1_455 ?
 O3 Sr2 O2 128.0(2) . 1_455 ?
 O3 Sr2 O3 65.56(8) 4_455 . ?
 O3 Sr2 O4 61.8(2) 4_455 . ?
 O3 Sr2 O4 100.49(12) . . ?
 O3 Sr2 O4 88.63(14) 4_455 4_565 ?
 O4 Sr2 Sn1 92.90(10) . 4_455 ?
 O4 Sr2 Sn1 36.90(15) . 4_465 ?
 O4 Sr2 Sn1 94.93(17) . . ?
 O4 Sr2 Sn1 89.24(11) 4_565 4_455 ?
 O4 Sr2 Sn1 37.35(17) 4_565 4_465 ?
 O4 Sr2 Sn1 38.08(19) 4_565 . ?
 O4 Sr2 O2 121.5(2) 4_565 4_455 ?
 O4 Sr2 O2 117.5(2) 4_565 1_455 ?
 O4 Sr2 O2 121.4(2) . 4_455 ?
 O4 Sr2 O2 65.2(3) 4_565 . ?
 O4 Sr2 O3 64.58(19) 4_565 . ?
 O4 Sr2 O4 59.31(8) 4_565 . ?
 Sn1 O1 Sn1 163.1(4) 3 . ?
 Sn1 O1 Sr1 81.6(2) . 2_565 ?
 Sn1 O1 Sr1 90.0(4) . 1_655 ?
 Sn1 O1 Sr1 98.3(2) 3 2 ?
 Sn1 O1 Sr1 81.6(2) 3 2_565 ?
 Sn1 O1 Sr1 88.2(4) . . ?
 Sn1 O1 Sr1 90.0(4) 3 1_655 ?
 Sn1 O1 Sr1 98.3(2) . 2 ?
 Sn1 O1 Sr1 88.2(4) 3 . ?
 Sr1 O1 Sr1 99.2(4) 2 1_655 ?
 Sr1 O1 Sr1 175.0(6) 2 2_565 ?
 Sr1 O1 Sr1 167.7(3) 1_655 . ?
 Sr1 O1 Sr1 81.9(3) . 2_565 ?
 Sr1 O1 Sr1 93.2(4) 2 . ?
 Sr1 O1 Sr1 85.8(3) 1_655 2_565 ?
 Sn1 O2 Sr2 92.6(2) . 4_565 ?
 Sn1 O2 Sr2 79.35(15) . 4 ?
 Sn1 O2 Sr2 84.5(3) . 1_655 ?
 Sn1 O2 Sr2 165.4(3) . 6 ?
 Sn1 O2 Sr2 86.7(3) . . ?
 Sr2 O2 Sr2 87.7(2) . 4 ?
 Sr2 O2 Sr2 170.7(3) 4_565 4 ?
 Sr2 O2 Sr2 90.9(3) 4_565 1_655 ?
 Sr2 O2 Sr2 83.8(2) 1_655 4 ?
 Sr2 O2 Sr2 101.25(17) 6 4_565 ?
 Sr2 O2 Sr2 96.5(3) 4_565 . ?
 Sr2 O2 Sr2 90.5(3) 6 1_655 ?
 Sr2 O2 Sr2 168.8(2) . 1_655 ?
 Sr2 O2 Sr2 86.46(18) 6 4 ?
 Sr2 O2 Sr2 96.4(3) 6 . ?
 Sn1 O3 Sn1 164.6(4) 4_455 . ?
 Sn1 O3 Sr1 88.32(16) 4_455 2 ?
 Sn1 O3 Sr1 90.9(3) . 2 ?
 Sn1 O3 Sr1 81.5(3) 4_455 . ?
 Sn1 O3 Sr1 83.10(16) . . ?
 Sn1 O3 Sr2 86.33(16) . . ?
 Sn1 O3 Sr2 90.6(4) 4_455 . ?
 Sn1 O3 Sr2 98.20(19) 4_455 4 ?
 Sn1 O3 Sr2 97.2(4) . 4 ?
 Sr1 O3 Sr1 84.54(12) 2 . ?
 Sr2 O3 Sr1 92.5(3) 4 2 ?
 Sr2 O3 Sr1 80.8(2) . . ?
 Sr2 O3 Sr1 165.3(3) . 2 ?
 Sr2 O3 Sr1 177.1(2) 4 . ?
 Sr2 O3 Sr2 102.10(15) 4 . ?
 Sn1 O4 Sn1 162.0(4) 1_455 4_465 ?
 Sn1 O4 Sr1 88.20(18) 1_455 . ?
 Sn1 O4 Sr1 100.0(2) 4_465 2_465 ?
 Sn1 O4 Sr1 98.0(4) 1_455 2_465 ?
 Sn1 O4 Sr1 90.8(4) 4_465 . ?
 Sn1 O4 Sr2 89.5(3) 1_455 4_465 ?
 Sn1 O4 Sr2 79.6(3) 4_465 . ?
 Sn1 O4 Sr2 88.03(16) 4_465 4_465 ?
 Sn1 O4 Sr2 82.48(16) 1_455 . ?
 Sr1 O4 Sr1 96.62(13) 2_465 . ?
 Sr1 O4 Sr2 82.1(2) . . ?
 Sr1 O4 Sr2 178.7(3) 2_465 . ?
 Sr1 O4 Sr2 94.2(3) 2_465 4_465 ?
 Sr2 O4 Sr1 169.1(3) 4_465 . ?
 Sr2 O4 Sr2 87.06(12) 4_465 . ?

_shelx_res_file
;
TITL SrSnO_I19VT_04_220_A21am in A2(1)am
    srsno_i19vt_04_220_a21am.res
    created by SHELXL-2019/3 at 15:21:15 on 09-Jan-2025
REM A2(1)am (#36 with fixed user cell
CELL 0.6889 5.694409 5.722559 20.627038 90 90 90
ZERR 4 0.000243 0.000235 0.00086 0 0 0
LATT -5
SYMM 0.5+X,-Y,-Z
SYMM +X,+Y,-Z
SYMM 0.5+X,-Y,+Z
SFAC O Sr Sn
DISP O 0.0101 0.0057 30.1044
DISP Sn -0.681 1.3529 5641.0613
DISP Sr -1.161 3.0594 12162.7002
UNIT 28 12 8

L.S. 10
PLAN  5
SIZE 0.05 0.05 0.015
CONF
LIST 4
MORE -1
fmap 2
acta
TWIN -1 0 0 0 -1 0 0 0 1 2
OMIT -2 0 0
OMIT -1 -1 5
OMIT 0 0 -10
OMIT 0 0 -4
OMIT 1 1 -5
OMIT 2 0 0
REM <olex2.extras>
REM <HklSrc "%.\\SrSnO_I19VT_04_220_A21am.hkl">
REM </olex2.extras>

WGHT    0.142800
BASF   0.52780
FVAR       1.20519
SN1   3    0.866366    0.249374    0.098148    11.00000    0.02092    0.02032 =
         0.02141    0.00001    0.00003    0.00003
SR1   2    0.350702    0.250721    0.000000    10.50000    0.02430    0.02327 =
         0.02349    0.00000    0.00000   -0.00087
SR2   2    0.379112    0.258436    0.187042    11.00000    0.02546    0.02422 =
         0.02257   -0.00037    0.00012   -0.00125
O1    1    0.872191    0.197157    0.000000    10.50000    0.02993    0.03035 =
         0.02042    0.00000    0.00000   -0.00160
O2    1    0.858358    0.293186    0.196591    11.00000    0.03124    0.02849 =
         0.02287   -0.00224   -0.00249    0.00158
O3    1    0.640373   -0.026485    0.106914    11.00000    0.02502    0.02594 =
         0.02955    0.00019   -0.00022   -0.00446
O4    1    0.088509    0.525885    0.086694    11.00000    0.02506    0.02400 =
         0.03003    0.00107    0.00064   -0.00353
HKLF 4


REM  SrSnO_I19VT_04_220_A21am in A2(1)am
REM wR2 = 0.1821, GooF = S = 1.135, Restrained GooF = 1.135 for all data
REM R1 = 0.0699 for 1407 Fo > 4sig(Fo) and 0.0701 for all 1454 data
REM 59 parameters refined using 1 restraints

END

WGHT      0.1428      0.0000

REM Highest difference peak  5.684,  deepest hole -2.266,  1-sigma level  1.040
Q1    1   0.9662  0.1738  0.0974  11.00000  0.05    5.68
Q2    1   0.7858  0.1710  0.0972  11.00000  0.05    5.62
Q3    1   0.9663  0.3259  0.0984  11.00000  0.05    5.62
Q4    1   0.7706  0.3272  0.0979  11.00000  0.05    5.59
Q5    1   0.4789  0.3158  0.1835  11.00000  0.05    4.12
;
_shelx_res_checksum                1646
_shelx_hkl_file
;
   0   0  -2 39277.8 3739.35   1
   0   0   2 35418.4 3741.26   1
   0   0   2 32130.5 3725.45   6
   0   0  -2 30918.9 3727.98   5
   0   0   2 34069.3 3729.03   5
   0   0   2 25140.3 3730.34   3
   0   0  -2 35463.7 3739.27   1
   0   0   2 38782.6 3744.24   1
   0   0  -4 181015. 18480.9   1
   0   0   4 186722. 18488.5   1
   0   0   4 160689. 18463.5   6
   0   0  -4 166116. 18467.3   6
   0   0  -4 145442. 18466.7   5
   0   0   4 153815. 18468.6   5
   0   0   4 156624. 18465.5   4
   0   0  -4 181517. 18473.0   4
   0   0  -4 162722. 18458.8   2
   0   0   4 129739. 18475.8   3
   0   0   4 190847. 18467.5   2
   0   0  -4 162699. 18491.8   1
   0   0   4 185053. 18489.8   1
   0   0  -6 2945.66 403.442   1
   0   0   6 4531.98 419.519   1
   0   0  -6 3047.34 397.737   1
   0   0   6 3789.50 414.619   1
   0   0   6 3077.24 384.714   6
   0   0  -6 3850.56 394.373   6
   0   0  -6 2862.69 386.728   5
   0   0  -6 3703.79 394.396   4
   0   0   6 2992.04 385.560   4
   0   0  -6 2754.72 394.898   3
   0   0   6 3379.80 408.289   3
   0   0  -6 3087.50 379.725   2
   0   0   8 8805.66 1023.38   1
   0   0  -8 9899.71 1023.76   1
   0   0   8 10862.1 1033.08   1
   0   0   8 8100.40 1005.10   6
   0   0  -8 8861.70 1009.37   5
   0   0   8 8050.12 1011.83   5
   0   0   8 8273.72 1004.44   4
   0   0  -8 8522.91 1010.21   4
   0   0  -8 7722.04 1014.02   3
   0   0  -8 9933.22 1003.51   2
   0   0  10 862293. 97482.9   1
   0   0 -10 884773. 97479.4   1
   0   0 -10 886119. 97482.0   1
   0   0  10 999999. 97486.5   1
   0   0  10 779020. 97466.9   6
   0   0  10 693394. 97471.1   5
   0   0 -10 968458. 97474.6   4
   0   0 -10 826592. 97476.8   3
   0   0 -10 993073. 97466.7   2
   0   0 -12 106867. 11555.1   1
   0   0  12 103661. 11553.0   1
   0   0 -12 101274. 11549.2   1
   0   0  12 93370.9 11540.5   6
   0   0  12 109467. 11549.6   5
   0   0 -12 98260.2 11542.2   2
   0   0 -12 91975.3 11543.3   4
   0   0 -12 99167.5 11548.1   3
   0   0 -12 123700. 11540.7   2
   0   0  14 70315.2 7215.98   1
   0   0  14 60963.5 7204.45   6
   0   0  14 67616.9 7210.54   5
   0   0 -14 70243.8 7208.27   4
   0   0 -14 69373.2 7213.76   1
   0   0 -14 61795.3 7209.43   3
   0   0 -14 56930.6 7203.53   2
   0   0 -16 2524.28 313.664   1
   0   0 -16 2932.09 319.241   1
   0   0  16 2958.62 319.204   1
   0   0  16 2703.64 312.853   5
   0   0 -16 2553.25 309.840   4
   0   0  16 2956.93 319.742   1
   0   0 -16 2717.24 313.129   3
   0   0 -16 2331.10 306.986   2
   0   0  18 250.107 44.3534   1
   0   0 -18 271.235 43.2433   1
   0   0 -18 154.406 35.0946   2
   0   0  18 164.793 36.1891   6
   0   0  18 182.708 38.4359   5
   0   0 -18 202.185 43.7847   1
   0   0 -18 272.226 41.2812   3
   0   0  20 65461.5 6212.32   1
   0   0  20 58056.8 6202.62   6
   0   0  20 54025.1 6204.13   5
   0   0 -20 57267.7 6203.84   4
   0   0 -20 45106.3 6202.83   3
   0   0  20 59188.5 6209.56   1
   0   0 -20 54608.7 6205.82   1
   0   0  22 40318.9 4377.56   6
   0   0  22 35536.4 4378.10   5
   0   0 -22 35626.0 4375.94   2
   0   0 -22 45407.4 4380.25   4
   0   0 -22 37238.8 4378.59   3
   0   0  22 38975.6 4383.73   1
   0   0 -22 44698.7 4386.99   1
   0   0 -22 39163.9 4380.41   1
   0   0  24 12387.8 1367.88   6
   0   0  24 10937.0 1367.47   5
   0   0 -24 14308.5 1369.77   4
   0   0 -24 11946.0 1370.33   1
   0   0 -24 11209.3 1367.74   3
   0   0  24 12761.5 1372.39   1
   0   0  26 118.679 20.8913   5
   0   0 -26 121.373 21.2034   4
   0   0 -26 125.502 21.1146   3
   0   0  26 111.729 20.8876   6
   0   0 -28 866.397 116.421   3
   0   0  28 1077.33 118.872   5
   0   0 -28 1112.22 118.546   4
   0   0  30 4449.44 487.560   6
   0   0  30 4137.06 487.566   5
   0   0  32 12132.3 1373.55   5
   0   0  32 12297.9 1373.74   6
   0  -1  -1 121.633 21.0698   5
   0   1  -1 47.1358 14.8984   5
   0  -1   1 43.2227 15.4980   5
   0   1   1 64.6402 15.9313   5
   0  -1  -1 69.3992 29.8825   2
   0   1   1 69.5858 17.9416   2
   0   1  -1 68.3581 26.0938   2
   0  -1   1 75.5557 35.5607   2
   0   1  -1 36.7321 11.5718   4
   0  -1  -1 70.1111 17.7497   4
   0   1   1 48.9169 17.0251   4
   0  -1   1 80.5352 15.2024   4
   0   1   1 93.4523 18.6550   6
   0  -1  -1 46.6630 15.4920   6
   0  -1   1 51.0000 16.8423   6
   0   1  -1 83.2877 17.4997   6
   0   1   1 54.4349 14.2748   3
   0  -1  -1 69.2932 15.5224   3
   0   1  -3 770.306 95.9802   1
   0  -1  -3 801.413 88.3441   1
   0   1   3 601.566 97.5454   1
   0  -1   3 806.977 97.9000   1
   0  -1  -3 659.391 92.7544   1
   0   1   3 1049.39 92.5627   1
   0  -1   3 630.015 100.072   1
   0  -1  -3 556.376 83.5052   6
   0   1  -3 678.918 85.5560   6
   0   1   3 715.204 85.8696   6
   0  -1   3 624.599 82.3452   5
   0   1  -3 597.588 80.5207   5
   0   1   3 604.756 84.5184   5
   0  -1   3 471.646 106.760   2
   0   1  -3 649.324 78.6572   4
   0   1   3 844.071 91.1268   4
   0  -1  -3 656.612 84.9791   3
   0  -1   3 727.069 79.3707   4
   0   1   3 536.638 81.6251   3
   0   1  -3 574.208 83.1613   3
   0  -1   3 466.244 81.8547   3
   0  -1  -5 1325.06 170.409   1
   0  -1   5 1202.06 177.302   1
   0   1  -5 1909.34 197.640   1
   0   1   5 1488.90 176.962   1
   0  -1   5 1712.61 194.638   1
   0  -1  -5 1933.87 183.605   1
   0   1  -5 1330.47 156.393   6
   0  -1  -5 1173.63 155.036   6
   0  -1   5 1426.55 161.374   6
   0  -1   5 1328.54 155.291   5
   0   1   5 1865.72 172.598   4
   0  -1   5 1237.52 150.998   4
   0  -1  -5 1733.57 177.652   4
   0   1   5 1163.94 154.418   3
   0  -1   5 1370.31 189.288   2
   0   1  -5 1088.54 157.813   3
   0  -1   5 1046.62 155.827   3
   0   1  -5 1846.91 185.253   2
   0   1  -7 9040.31 811.119   1
   0  -1   7 7832.57 805.301   1
   0   1   7 9065.27 813.313   1
   0  -1  -7 7668.15 798.216   1
   0   1  -7 8877.65 813.548   1
   0   1   7 6129.82 773.380   6
   0  -1   7 7536.05 782.414   6
   0  -1  -7 6212.59 774.991   6
   0   1  -7 6928.37 774.078   5
   0   1   7 8251.90 784.233   5
   0  -1   7 6705.40 770.420   4
   0   1  -7 5594.61 770.445   4
   0  -1  -7 5343.13 786.360   4
   0  -1   7 8851.09 811.762   2
   0   1  -7 7404.47 784.156   3
   0   1  -7 9198.50 796.629   2
   0  -1  -7 6915.58 778.857   3
   0   1   7 5052.39 773.020   3
   0  -1  -7 9491.42 801.240   1
   0   1   7 7219.68 801.382   1
   0  -1   7 11062.1 822.925   1
   0  -1  -9 3955.64 391.916   1
   0   1  -9 4258.64 396.852   1
   0   1   9 4250.31 398.130   1
   0   1   9 3022.60 366.172   6
   0  -1   9 3033.83 372.058   6
   0   1  -9 2970.65 366.598   5
   0   1   9 3525.95 376.828   5
   0  -1   9 2900.00 362.187   4
   0  -1  -9 3088.72 379.290   4
   0   1  -9 2041.61 363.515   4
   0   1  -9 2902.33 376.575   3
   0  -1  -9 3643.12 376.092   3
   0   1   9 4134.37 396.102   1
   0  -1  -9 3556.46 383.827   1
   0  -1   9 3941.24 396.414   1
   0  -1 -11 1174.19 128.050   1
   0  -1  11 1309.81 128.773   1
   0   1 -11 1478.21 132.641   1
   0  -1 -11 1107.42 119.055   1
   0   1 -11 1161.93 121.393   1
   0   1  11 1038.55 123.226   1
   0  -1  11 1187.77 126.916   1
   0   1  11 1121.80 126.433   1
   0  -1  11 707.907 108.501   6
   0   1  11 642.915 112.215   5
   0  -1  11 985.263 111.299   5
   0  -1 -11 893.617 96.2378   2
   0   1 -11 933.942 107.459   4
   0  -1 -11 833.732 115.219   4
   0  -1  11 668.517 99.3226   4
   0  -1 -11 757.477 111.299   3
   0   1 -11 684.064 112.400   3
   0  -1 -11 608.040 93.2476   2
   0   1  13 587.067 75.2836   1
   0  -1  13 705.093 78.1634   1
   0   1 -13 575.133 72.3801   1
   0  -1 -13 295.232 48.5160   2
   0  -1  13 289.919 58.1951   6
   0   1  13 191.880 52.2686   6
   0   1 -13 533.768 58.3744   4
   0   1  13 350.123 63.9583   5
   0  -1  13 501.652 63.0425   5
   0  -1  13 493.002 68.8942   1
   0   1  13 600.772 72.3740   1
   0   1 -13 583.487 69.8308   1
   0  -1 -13 450.289 62.8825   1
   0  -1 -13 375.899 65.4415   3
   0   1 -13 159.255 53.4711   3
   0  -1 -13 306.048 45.9999   2
   0   1  15 257.303 50.1684   1
   0   1 -15 277.708 48.4989   1
   0  -1  15 352.478 51.9153   1
   0  -1 -15 324.432 48.9758   1
   0  -1 -15 242.562 36.5506   2
   0  -1  15 248.641 44.5788   6
   0   1  15 252.401 44.4207   6
   0  -1  15 189.162 42.6963   5
   0   1  15 298.955 48.2793   5
   0   1 -15 275.337 42.0569   4
   0  -1 -15 265.293 46.0662   4
   0   1 -15 341.370 49.2997   2
   0  -1 -15 339.849 54.8712   1
   0  -1  15 356.610 53.0830   1
   0   1 -15 369.257 52.1385   1
   0   1  15 355.530 52.2075   1
   0  -1 -15 223.357 33.8339   2
   0  -1 -15 248.367 48.1957   3
   0   1  17 623.482 96.0604   1
   0  -1 -17 776.459 95.1658   1
   0   1 -17 572.481 94.1312   1
   0  -1 -17 710.061 99.9326   1
   0  -1  17 735.303 97.0234   1
   0   1  17 941.373 102.741   1
   0  -1  17 745.523 99.5699   1
   0   1  17 587.575 88.7053   6
   0  -1  17 759.057 94.8056   6
   0  -1  17 873.632 98.3560   5
   0   1 -17 691.712 93.5801   2
   0  -1 -17 773.486 85.6496   2
   0  -1 -17 781.003 94.7673   4
   0   1 -17 683.394 89.2961   4
   0   1 -17 686.084 94.3983   3
   0  -1 -17 649.644 96.4954   3
   0  -1 -17 677.477 82.6572   2
   0  -1  19 1029.36 127.215   1
   0   1 -19 888.893 126.684   1
   0  -1 -19 911.198 123.318   1
   0   1 -19 1023.73 127.400   1
   0  -1 -19 1123.00 133.613   1
   0  -1  19 1164.49 133.102   1
   0   1  19 963.607 120.500   6
   0  -1  19 795.793 122.596   6
   0  -1  19 1089.88 127.843   5
   0   1  19 1160.82 127.677   5
   0  -1 -19 997.194 116.329   2
   0   1 -19 927.343 122.972   2
   0  -1 -19 1263.14 127.555   4
   0   1 -19 1060.38 121.547   4
   0  -1 -19 1039.73 128.290   3
   0   1 -19 854.161 123.235   3
   0  -1 -19 981.856 114.922   2
   0  -1  21 66.4118 21.7812   1
   0   1  21 98.4557 21.5069   1
   0  -1 -21 115.187 21.4979   1
   0   1 -21 92.3618 22.1564   1
   0   1 -21 50.7868 17.6333   2
   0   1  21 36.1805 14.3317   6
   0  -1  21 87.9672 20.0786   6
   0  -1  21 176.657 27.2881   5
   0   1  21 110.336 21.0738   5
   0   1 -21 50.9121 19.4778   1
   0   1  21 142.752 27.7992   1
   0  -1 -21 108.454 25.0820   1
   0  -1 -21 95.1963 22.3532   3
   0   1 -21 103.832 20.3167   3
   0  -1  23 143.816 29.0089   1
   0   1  23 161.773 28.1786   1
   0   1  23 131.481 24.4385   6
   0  -1  23 113.344 24.6852   6
   0   1 -23 152.040 25.1794   4
   0   1  23 162.280 26.7165   5
   0  -1  23 166.843 27.3626   5
   0   1 -23 143.485 24.5512   2
   0  -1  23 143.393 26.7974   1
   0   1 -23 140.347 27.9409   1
   0   1 -23 138.660 25.2446   3
   0  -1  25 37.2226 12.8683   6
   0   1 -25 30.9332 10.6533   4
   0  -1  25 54.9772 12.9990   5
   0   1  25 33.6102 10.9013   5
   0  -1 -25 56.2771 14.8393   4
   0   1 -25 36.3725 11.9555   2
   0   1 -25 31.2761 13.2074   1
   0  -1 -25 13.0985 8.98374   3
   0   1 -25 36.1169 10.5348   3
   0  -1  27 41.2707 11.4847   5
   0   1  27 30.0618 10.2562   5
   0   1 -27 26.6771 9.57171   3
   0  -1 -27 49.6500 11.9843   3
   0   1  27 45.7393 10.7426   6
   0  -1  27 19.0577 10.0347   6
   0   1  29 151.750 28.6120   5
   0  -1 -29 187.534 30.0317   4
   0  -1  29 233.161 31.6003   5
   0  -1 -29 237.590 30.9527   3
   0   1 -29 224.969 29.5909   3
   0  -1  29 224.616 31.3542   6
   0   1  29 161.348 28.8004   6
   0  -1 -31-3.11361 5.75526   3
   0   1 -31-2.71465 5.02026   3
   0   1  31-2.78152 6.44311   6
   0   1  33 43.4093 10.0513   5
   0   2   0 740668. 83910.5   6
   0  -2   0 761648. 83913.6   6
   0   2   0 765174. 83911.4   5
   0  -2   0 762232. 83915.2   5
   0  -2   0 778847. 83909.5   4
   0   2   0 791759. 83910.5   3
   0  -2   0 726450. 83912.0   3
   0  -2   0 485159. 83943.2   2
   0   2   0 742057. 83921.8   2
   0  -2   2 502.865 67.6891   1
   0   2  -2 466.374 73.8780   1
   0  -2   2 487.726 75.0156   1
   0  -2   2 548.842 80.0979   6
   0   2  -2 456.484 72.7914   6
   0   2   2 506.094 74.7486   6
   0  -2   2 428.485 74.7373   5
   0   2  -2 418.520 70.1583   5
   0  -2  -2 684.460 81.8531   5
   0  -2   2 469.608 121.352   2
   0  -2  -2 622.922 80.6951   4
   0   2   2 594.377 78.8023   4
   0   2  -2 524.187 71.3095   4
   0  -2  -2 504.581 75.4860   3
   0   2  -2 542.700 75.4784   3
   0   2  -2 515.939 77.2092   3
   0   2   2 598.872 80.9591   2
   0   2  -4 3898.74 404.476   1
   0  -2  -4 2668.83 405.131   1
   0  -2   4 4411.32 407.007   1
   0   2   4 2691.66 406.852   1
   0   2  -4 3103.65 415.388   1
   0   2   4 4448.27 401.423   1
   0  -2   4 3741.93 411.020   6
   0   2   4 3288.78 406.954   6
   0   2  -4 3294.29 401.740   5
   0  -2  -4 4740.96 417.071   4
   0   2  -4 3096.12 397.374   4
   0   2  -4 3084.19 399.431   4
   0   2   4 2978.31 401.192   3
   0  -2  -4 3684.48 406.627   3
   0   2  -4 3672.22 406.965   3
   0   2   4 3645.52 401.086   2
   0  -2   4 4253.10 465.312   2
   0   2   6 24914.0 2489.45   1
   0   2  -6 28174.9 2490.86   1
   0  -2  -6 24901.6 2483.76   1
   0  -2  -6 22498.9 2479.49   1
   0  -2   6 26623.4 2484.77   1
   0   2  -6 26661.0 2487.60   1
   0  -2   6 29648.2 2503.57   1
   0   2   6 29463.7 2480.60   1
   0  -2   6 20546.0 2476.68   6
   0   2  -6 18184.5 2468.82   5
   0  -2   6 23014.7 2473.25   5
   0   2  -6 20310.1 2467.38   4
   0  -2  -6 17611.9 2473.00   3
   0   2   6 21149.1 2464.86   2
   0  -2   6 29266.1 2528.78   2
   0   2  -6 20381.4 2475.28   3
   0   2   8 8031.81 736.748   1
   0   2  -8 8267.21 734.678   1
   0  -2  -8 7964.44 729.706   1
   0   2  -8 5438.69 730.779   1
   0  -2  -8 7195.26 731.876   1
   0  -2   8 7489.12 735.163   1
   0   2   8 6587.17 717.469   6
   0   2   8 6779.82 721.928   5
   0  -2   8 6053.60 715.142   5
   0   2  -8 5469.50 711.701   5
   0  -2   8 8064.89 743.956   1
   0   2   8 7963.07 734.935   1
   0   2  -8 5467.13 708.749   4
   0  -2  -8 6755.58 732.266   4
   0  -2  -8 5814.86 717.871   3
   0  -2   8 6283.48 710.965   4
   0   2  -8 5935.02 721.568   3
   0  -2   8 9051.03 761.606   2
   0  -2 -10 389721. 31753.2   1
   0   2 -10 332912. 31754.0   1
   0  -2  10 229546. 31751.3   1
   0  -2 -10 226384. 31750.5   1
   0   2  10 289791. 31740.4   6
   0  -2  10 267102. 31747.5   6
   0   2  10 334196. 31748.8   5
   0  -2  10 286761. 31740.3   5
   0   2  10 141761. 31746.8   1
   0  -2  10 374002. 31766.9   1
   0  -2 -10 216922. 31750.1   4
   0  -2  10 295386. 31735.6   4
   0  -2 -10 308350. 31744.5   3
   0   2 -10 312181. 31750.2   3
   0   2  12 43015.6 4419.69   6
   0  -2  12 37390.7 4427.61   6
   0  -2  12 37870.5 4419.81   5
   0   2  12 45563.5 4429.33   5
   0  -2 -12 37314.1 4430.73   4
   0  -2  12 38273.4 4414.82   4
   0   2 -12 39401.3 4431.56   3
   0  -2  12 42861.7 4433.76   1
   0   2 -12 48726.6 4442.27   1
   0   2  12 45499.2 4433.75   1
   0  -2 -12 41574.4 4424.58   1
   0   2 -12 47380.0 4430.07   1
   0   2  12 49805.8 4440.15   1
   0  -2  12 46774.3 4437.68   1
   0  -2  14 34286.4 3754.99   6
   0   2  14 33323.7 3746.59   6
   0   2  14 27715.5 3750.59   5
   0  -2  14 30343.7 3746.84   5
   0  -2 -14 37589.7 3757.88   4
   0   2 -14 32464.9 3742.72   4
   0  -2  14 32490.0 3742.27   4
   0   2 -14 28936.0 3755.08   3
   0  -2 -14 40097.1 3765.75   1
   0   2 -14 34873.3 3759.69   1
   0   2  14 34954.2 3756.28   1
   0  -2 -14 31798.2 3748.73   1
   0  -2  14 36751.9 3757.05   1
   0   2 -14 33264.1 3751.98   1
   0  -2  14 35384.7 3758.70   1
   0   2  14 43849.6 3764.66   1
   0  -2 -16 7171.23 593.083   1
   0  -2 -16 5176.12 574.932   1
   0   2  16 5034.34 583.745   1
   0  -2  16 5836.64 581.848   1
   0   2 -16 6044.65 579.781   1
   0   2  16 7079.67 588.231   1
   0  -2  16 6164.37 586.871   1
   0  -2  16 3903.21 576.965   6
   0   2  16 4475.05 573.251   6
   0   2  16 2785.46 573.488   5
   0   2 -16 5263.29 581.118   2
   0   2 -16 5190.03 569.064   4
   0  -2 -16 7011.96 598.016   3
   0   2 -16 2888.07 575.180   3
   0   2 -18 112.442 28.5031   1
   0  -2  18 100.010 30.2902   1
   0  -2 -18 129.706 24.7725   1
   0   2  18 175.374 30.8263   1
   0   2 -18 121.030 21.1493   4
   0   2  18 160.929 32.5712   5
   0  -2 -18 116.675 28.4165   4
   0  -2  18 75.4776 22.6636   5
   0   2  18 42.6401 20.5938   6
   0  -2  18 49.2900 23.3951   6
   0   2 -18 127.805 28.9852   2
   0  -2  18 90.6009 26.1365   1
   0  -2 -18 190.348 36.7779   1
   0   2  18 79.1872 26.5046   1
   0   2 -18 126.341 26.4434   1
   0  -2 -18 77.3323 33.5150   3
   0   2 -18 77.7919 25.0174   3
   0   2  20 46908.0 4451.84   1
   0  -2  20 43988.7 4457.33   1
   0  -2  20 41834.3 4453.87   6
   0   2  20 34864.7 4446.08   6
   0  -2  20 33971.2 4450.88   5
   0   2 -20 35266.9 4449.03   2
   0   2 -20 38021.3 4442.54   4
   0  -2 -20 41129.7 4449.87   4
   0   2 -20 34187.6 4449.71   3
   0  -2 -20 41738.9 4467.28   3
   0   2 -20 43954.5 4450.65   1
   0  -2 -20 45393.4 4459.17   1
   0   2  20 40893.8 4453.98   1
   0   2 -20 42550.6 4454.32   1
   0  -2  20 41039.2 4450.36   1
   0   2  22 32008.6 3710.99   6
   0  -2  22 36825.6 3718.36   6
   0   2  22 31318.2 3716.44   5
   0  -2  22 31938.1 3717.78   5
   0   2 -22 33848.8 3709.46   4
   0  -2 -22 31356.6 3713.35   4
   0  -2  22 34363.3 3714.95   1
   0   2 -22 31221.3 3713.96   1
   0  -2 -22 50333.9 3736.74   3
   0   2 -22 31316.8 3714.58   3
   0   2 -22 31267.1 3714.10   2
   0   2  24 12863.5 1350.10   5
   0  -2  24 14308.5 1353.07   5
   0   2 -24 10192.1 1345.94   2
   0  -2 -24 16161.6 1361.94   3
   0   2 -24 10583.0 1346.11   3
   0   2  24 11569.8 1344.04   6
   0  -2 -26 139.046 26.4476   4
   0  -2  26 150.708 29.4938   5
   0   2  26 196.033 29.8708   5
   0   2 -26 107.742 25.6255   2
   0   2  26 136.433 25.6359   6
   0  -2 -26 190.331 33.4777   3
   0   2 -28 671.337 104.101   3
   0  -2 -28 1176.77 112.172   3
   0  -2 -28 797.878 105.087   4
   0  -2  28 943.823 107.773   6
   0   2  28 986.053 105.174   6
   0   2  30 4880.00 538.038   5
   0  -2 -30 4783.92 537.357   4
   0   2  30 4598.00 535.980   6
   0  -2  30 5180.33 538.712   6
   0   2 -30 4332.60 536.218   3
   0  -2 -30 4923.01 539.612   3
   0  -2 -32 12388.9 1472.44   4
   0   2  32 13786.9 1472.38   6
   0  -3   1 5.06733 11.7918   4
   0  -3  -1 5.21505 12.1317   4
   0  -3   1 56.4245 59.0528   2
   0  -3   1 12.6233 10.8588   5
   0  -3  -1 6.77483 16.4198   5
   0  -3  -1 14.3326 15.0502   6
   0  -3   1 21.6258 16.7256   6
   0  -3   3 10906.1 1009.34   1
   0  -3   3 8027.66 1016.08   6
   0  -3  -3 8513.84 1015.07   5
   0  -3   3 8200.19 1012.52   5
   0   3  -3 10263.5 1010.98   4
   0  -3  -3 7747.33 1012.52   4
   0   3  -3 7405.08 1011.43   3
   0  -3   3 11419.2 1087.98   2
   0   3  -3 7723.02 1005.21   1
   0  -3   3 8866.39 1005.92   1
   0   3  -3 11133.9 1008.31   1
   0  -3  -5 1770.87 255.750   1
   0   3   5 2620.82 258.704   1
   0  -3  -5 2376.27 256.682   1
   0  -3   5 2363.18 257.745   1
   0   3  -5 1921.21 256.233   1
   0   3  -5 2301.44 262.132   1
   0   3   5 2072.51 256.002   1
   0  -3   5 2412.50 264.240   1
   0  -3   5 2188.47 267.736   6
   0   3   5 2333.33 265.867   6
   0  -3   5 2295.38 262.523   5
   0  -3  -5 2373.53 266.903   4
   0   3  -5 2500.29 258.181   4
   0   3  -5 2329.42 258.924   4
   0  -3  -5 2321.62 265.060   3
   0  -3   5 3506.11 336.589   2
   0   3   7 344.205 39.4188   1
   0  -3   7 162.231 43.0712   1
   0  -3   7 267.695 46.2872   6
   0   3   7 274.048 43.0349   6
   0  -3   7 259.753 41.9124   5
   0   3  -7 252.598 35.9586   4
   0   3  -7 263.628 37.7929   4
   0  -3  -7 332.752 50.7444   4
   0  -3  -7 299.499 43.5706   3
   0   3   7 229.480 35.3184   2
   0   3  -7 192.905 41.9140   3
   0  -3  -7 325.029 40.7210   1
   0  -3   7 344.296 43.2189   1
   0   3  -7 248.446 43.3604   1
   0  -3  -7 322.231 41.7410   1
   0   3   7 254.073 42.5214   1
   0   3   9-7.71646 14.4832   1
   0   3  -9 21.2491 13.3354   1
   0  -3   9 18.4991 13.8553   1
   0  -3   9 27.5303 19.3841   1
   0   3   9 42.6607 13.4861   1
   0   3  -9 16.4348 16.4258   1
   0  -3   9 14.1937 14.2480   6
   0   3   9 24.6965 12.6993   6
   0  -3   9 14.1108 10.1900   5
   0   3   9 20.2416 7.53589   2
   0   3   9 33.2560 6.79619   2
   0   3   9 13.0566 13.1473   5
   0   3  -9 7.61196 6.49542   4
   0   3  -9 15.6760 7.36116   4
   0   3  -9 42.4588 14.8921   3
   0  -3  -9 29.4375 13.8737   3
   0  -3 -11 124.793 27.3763   3
   0   3 -11 129.696 31.8812   3
   0   3  11 144.685 26.4113   6
   0  -3  11 91.1261 23.5054   5
   0   3  11 240.474 33.7219   5
   0  -3 -11 157.978 35.8923   4
   0  -3 -11 192.022 34.7664   1
   0   3 -11 161.222 31.3434   1
   0   3  11 158.676 34.0901   1
   0  -3  11 83.3470 26.0541   1
   0   3 -11 152.189 20.3117   4
   0   3  11 177.227 31.0171   1
   0  -3  11 157.382 36.9333   1
   0  -3 -11 168.549 28.4954   1
   0   3 -11 169.201 36.9877   1
   0  -3 -13 3687.05 481.211   1
   0  -3 -13 4283.99 476.321   1
   0   3  13 4874.00 485.488   1
   0   3 -13 3216.48 483.282   1
   0   3 -13 5507.22 483.155   1
   0  -3  13 5672.97 486.332   6
   0   3  13 4254.51 472.997   6
   0   3  13 5127.28 481.776   5
   0  -3  13 4024.92 473.399   5
   0   3  13 2923.39 475.626   1
   0  -3  13 5517.83 491.573   1
   0  -3 -13 3152.23 479.032   4
   0  -3 -13 2679.17 472.809   3
   0   3 -13 5165.50 484.009   3
   0   3 -15 36.4602 15.4244   1
   0   3  15 32.0708 18.7900   1
   0  -3  15 68.5087 18.3618   1
   0  -3 -15 73.6642 25.6733   1
   0   3  15 46.6871 14.9779   6
   0  -3  15 49.1191 20.7749   6
   0  -3  15 52.7413 15.8997   5
   0  -3  15 98.6761 28.6948   1
   0  -3 -15 78.2899 16.3494   1
   0   3 -15 76.8994 25.0500   1
   0   3  15 44.0128 17.3809   1
   0   3  15 50.2763 19.7910   5
   0  -3 -15 55.3376 22.9525   4
   0   3 -15 62.0000 11.7296   4
   0  -3  15 49.4427 12.5000   4
   0   3 -15 51.1154 18.9236   3
   0  -3 -15 58.7780 17.6088   3
   0  -3  17 278.487 46.6885   1
   0   3 -17 341.431 52.1929   1
   0  -3  17 238.615 37.3674   5
   0  -3  17 317.197 47.0557   6
   0   3  17 252.704 44.7842   5
   0  -3 -17 260.826 42.8433   4
   0   3 -17 205.619 30.6490   4
   0  -3  17 208.466 37.9994   1
   0   3 -17 278.002 39.3282   1
   0   3 -17 126.582 37.2384   2
   0  -3 -17 312.213 49.1008   1
   0   3  17 256.212 44.7530   1
   0  -3 -17 253.123 43.4283   3
   0   3 -17 209.100 43.8039   3
   0  -3  19 43.5248 21.0081   1
   0  -3  19 67.0576 21.9134   6
   0   3  19 57.1418 19.0791   6
   0   3  19 34.2948 16.9152   5
   0  -3  19 46.3463 15.7496   5
   0   3 -19 40.3095 16.6532   2
   0   3 -19 63.3412 21.7717   3
   0  -3 -19 79.8274 22.2512   3
   0  -3  21 38.7022 19.5455   6
   0  -3 -21 70.0855 18.8149   4
   0   3  21 126.631 25.5990   5
   0  -3  21 43.0397 16.2383   5
   0   3 -21 60.3067 18.0772   2
   0   3 -21 42.9912 16.9165   3
   0  -3 -21 120.605 29.9482   3
   0   3  23 709.306 83.0589   6
   0  -3  23 720.389 87.8685   6
   0  -3  23 385.163 79.5663   5
   0   3 -23 700.987 84.8495   2
   0  -3 -23 648.345 81.2547   4
   0   3 -23 637.571 84.6901   3
   0  -3 -23 581.446 90.0884   3
   0   3 -25 67.1273 19.1647   2
   0  -3  25 92.5380 19.7680   6
   0   3  25 86.2631 17.0641   6
   0   3 -25 32.3866 13.4095   3
   0  -3 -25 84.4438 16.9552   4
   0   3  25 94.5630 19.3422   5
   0   3 -27 113.380 26.1324   2
   0   3  27 175.383 25.8828   6
   0  -3 -27 124.923 29.2340   3
   0   3 -27 151.841 26.1982   3
   0   3  27 209.325 29.7291   5
   0  -3 -27 191.345 27.0666   4
   0   3  29 3.81493 7.16667   5
   0  -3 -29 12.3005 6.91398   4
   0  -3 -29 21.3368 9.21199   3
   0   3 -29 9.56888 7.49960   3
   0  -3  29 20.0436 9.37031   6
   0   3  29 13.1775 7.00757   6
   0   3  31 4.85472 6.58032   6
   0  -4   0 306989. 34848.0   4
   0  -4   0 317248. 34850.7   5
   0  -4   0 310585. 34852.1   6
   0  -4   2 3187.59 380.729   6
   0  -4   2 3212.33 378.256   5
   0  -4  -2 3489.84 378.094   4
   0  -4  -2 4092.27 382.376   3
   0   4  -2 2649.08 375.704   3
   0  -4   4 14611.3 1720.74   1
   0  -4   4 15547.0 1733.11   6
   0   4   4 13986.5 1729.66   6
   0  -4   4 13724.0 1728.20   5
   0  -4   4 17081.4 1721.00   1
   0  -4  -4 16761.9 1729.84   4
   0  -4  -4 14769.0 1730.50   3
   0   4  -4 14697.5 1726.45   4
   0   4  -4 15295.7 1727.95   3
   0   4  -6 1028.48 102.825   1
   0  -4  -6 789.695 96.7729   1
   0  -4  -6 868.891 97.9447   1
   0   4  -6 721.208 99.4342   1
   0  -4   6 898.530 100.113   1
   0   4   6 1129.46 113.274   6
   0  -4   6 819.287 109.693   6
   0  -4   6 942.733 106.274   5
   0   4   6 797.781 97.7941   1
   0  -4   6 938.667 103.133   1
   0  -4  -6 972.072 110.355   4
   0  -4  -6 636.660 104.577   3
   0   4  -6 786.903 101.820   4
   0   4  -6 882.481 106.155   3
   0   4  -8 610.656 90.5040   1
   0  -4  -8 830.328 89.1137   1
   0   4   8 902.069 92.1445   1
   0  -4  -8 676.795 89.3077   1
   0  -4   8 785.955 90.8429   1
   0   4  -8 801.336 95.0281   1
   0   4   8 729.996 88.6360   1
   0  -4   8 839.234 100.368   6
   0   4   8 829.197 97.1476   6
   0  -4   8 603.159 92.1765   5
   0   4   8 614.384 91.1158   2
   0   4  -8 965.353 94.8299   4
   0   4  -8 798.865 90.8473   4
   0  -4  -8 865.899 102.508   4
   0  -4  -8 615.263 94.0001   3
   0   4  -8 695.476 94.3364   3
   0  -4  10 143547. 15434.2   1
   0  -4 -10 137566. 15431.6   1
   0  -4 -10 138077. 15433.1   1
   0   4 -10 154167. 15437.0   1
   0   4 -10 108220. 15434.3   1
   0   4  10 142901. 15435.7   1
   0  -4  10 104186. 15437.2   1
   0   4  10 149682. 15431.0   1
   0  -4  10 134669. 15439.9   6
   0   4  10 133695. 15434.4   6
   0  -4  10 142726. 15434.9   5
   0   4  10 154789. 15440.6   5
   0  -4 -10 157247. 15444.4   4
   0   4 -10 136009. 15431.5   4
   0  -4 -10 141365. 15436.8   3
   0   4  10 136871. 15427.8   2
   0   4 -10 135425. 15436.6   3
   0  -4 -12 22928.8 2091.21   1
   0   4 -12 22659.0 2097.19   1
   0   4  12 14089.8 2088.27   1
   0   4 -12 23226.6 2094.47   1
   0  -4 -12 14248.3 2084.48   1
   0  -4  12 21045.1 2090.07   1
   0   4  12 25561.3 2088.53   1
   0   4  12 18844.2 2087.12   6
   0  -4  12 23724.9 2096.96   6
   0  -4  12 20504.8 2089.21   5
   0   4  12 21802.1 2095.37   5
   0   4  12 17946.1 2079.10   2
   0   4  12 17757.5 2079.42   2
   0   4 -12 21014.3 2080.27   4
   0   4 -12 10738.6 2080.71   4
   0  -4 -12 20025.2 2097.30   4
   0  -4 -12 19067.1 2089.29   3
   0   4 -12 25727.1 2095.78   3
   0   4 -14 16276.3 1588.04   1
   0   4  14 18389.8 1576.87   6
   0  -4  14 22797.9 1591.27   6
   0   4  14 22405.5 1586.51   5
   0  -4  14 20919.9 1580.48   5
   0  -4  14 23128.0 1598.34   1
   0  -4 -14 11923.7 1580.31   4
   0  -4 -14 16917.3 1579.31   3
   0   4 -14 23075.1 1589.84   3
   0   4  16 592.108 66.8568   6
   0  -4  16 672.686 79.7177   1
   0  -4 -16 436.034 69.8316   4
   0  -4 -16 478.389 67.8627   3
   0   4 -16 418.962 72.4908   2
   0   4  16 533.502 73.5345   1
   0  -4 -16 372.280 70.7363   1
   0  -4 -18 24.0050 18.1045   4
   0   4  18 60.1406 17.1695   5
   0  -4  18 34.7167 12.9585   5
   0   4 -18 20.8424 17.8229   2
   0  -4  18 30.5329 17.2003   6
   0   4  18 18.9576 12.3383   6
   0  -4  20 22995.3 2404.30   6
   0   4  20 23749.0 2396.51   6
   0   4  20 13882.1 2396.80   5
   0  -4  20 23514.1 2398.37   5
   0   4 -20 23287.0 2400.81   2
   0  -4 -20 25673.8 2399.95   4
   0  -4 -20 21165.0 2399.81   3
   0   4 -20 17273.2 2401.29   3
   0   4  22 16727.2 1922.57   6
   0  -4  22 14305.5 1924.82   6
   0   4  22 15588.0 1925.36   5
   0  -4 -22 22064.9 1924.27   4
   0   4 -22 18727.8 1925.79   2
   0  -4 -22 21823.9 1930.76   3
   0   4 -22 11777.2 1923.38   3
   0   4  24 7590.55 758.265   5
   0  -4 -24 7687.23 754.495   4
   0   4 -24 7648.05 756.572   2
   0   4 -24 6802.86 757.501   3
   0  -4 -24 5201.68 756.190   3
   0  -4  24 5406.96 755.997   6
   0   4  24 5954.47 753.301   6
   0   4 -26 178.549 32.4237   2
   0  -4 -26 222.020 31.0745   4
   0   4 -26 241.412 34.3532   3
   0  -4 -26 146.608 32.8779   3
   0  -4  26 192.008 33.9464   6
   0   4  26 213.382 31.3891   6
   0   4  28 770.237 80.1893   5
   0  -4 -28 552.282 75.2207   4
   0  -4 -28 658.003 83.2455   3
   0   4  28 599.531 75.2494   6
   0   4 -28 536.531 77.2212   2
   0  -5  -1 108.968 23.2344   4
   0  -5   1 102.681 24.1807   6
   0  -5  -1 116.955 23.6915   5
   0  -5   1 100.926 21.6434   5
   0   5  -1 129.242 22.5783   3
   0  -5  -3 1930.15 232.030   4
   0  -5   3 2235.29 233.084   5
   0  -5  -3 1982.73 234.006   3
   0   5  -3 1945.43 231.258   4
   0   5  -3 1802.90 230.788   3
   0   5  -5 1621.80 189.789   1
   0   5  -5 1551.23 189.432   1
   0  -5   5 1785.62 190.355   1
   0  -5   5 1720.42 189.849   1
   0  -5   5 1704.94 202.306   6
   0   5   5 1963.09 202.677   6
   0   5   5 1664.55 202.548   2
   0  -5  -5 1873.36 199.680   4
   0   5  -5 1595.69 196.023   4
   0  -5  -5 1837.08 202.183   3
   0   5  -5 1624.32 197.577   3
   0  -5   7 1046.17 122.127   1
   0  -5   7 1175.53 133.775   6
   0   5   7 1179.84 132.262   6
   0  -5   7 1046.00 127.722   5
   0   5   7 1177.74 129.533   2
   0   5  -7 1103.93 128.137   3
   0  -5   7 1013.13 121.628   1
   0   5  -7 920.970 121.904   1
   0   5  -7 1081.79 122.085   1
   0   5   9 768.268 74.5135   1
   0   5  -9 649.935 74.6661   1
   0  -5  -9 588.745 70.6550   1
   0  -5  -9 609.698 71.4945   1
   0   5   9 531.127 71.0912   1
   0  -5   9 669.371 83.2892   6
   0  -5   9 598.904 77.8372   5
   0   5   9 706.021 81.4911   5
   0   5   9 590.250 76.4781   2
   0  -5  -9 587.161 81.0478   4
   0   5  -9 788.836 76.7329   4
   0  -5  -9 563.136 78.8109   3
   0   5  -9 569.095 77.9129   3
   0   5  11 1132.75 99.4356   1
   0   5 -11 636.662 95.6497   1
   0  -5  11 767.856 99.4442   1
   0  -5  11 725.550 101.433   6
   0   5  11 870.404 98.9792   6
   0   5  11 732.838 99.4522   5
   0  -5  11 804.494 98.0875   5
   0   5  11 854.717 96.8837   2
   0   5 -11 668.289 91.3732   4
   0  -5 -11 887.917 105.005   4
   0  -5 -11 970.291 101.845   3
   0   5 -11 812.239 99.2397   3
   0   5  13 825.323 79.3029   1
   0  -5 -13 542.910 72.6010   1
   0   5  13 522.796 73.1693   6
   0  -5  13 559.175 79.5139   6
   0   5  13 650.480 78.4885   5
   0  -5  13 485.658 76.8604   1
   0  -5 -13 600.275 80.3331   4
   0  -5 -13 614.902 76.3677   3
   0   5 -13 555.151 76.1269   3
   0  -5  15 362.247 45.2267   5
   0   5  15 356.637 47.2314   5
   0  -5  15 391.224 49.8480   6
   0   5  15 230.593 40.5349   6
   0  -5 -15 271.247 46.6045   4
   0   5 -15 263.130 49.5686   2
   0   5 -15 409.017 49.8701   3
   0  -5 -15 249.176 43.3660   3
   0  -5  17 41.2101 11.0497   5
   0   5  17 27.6060 11.9738   5
   0  -5  17 39.8249 16.3439   6
   0   5  17 21.5997 9.89447   6
   0   5 -17 13.6666 13.8434   2
   0  -5 -17 33.4978 10.4957   3
   0   5 -17 25.2705 12.8546   3
   0  -5 -19 970.096 113.378   4
   0  -5  19 949.424 116.616   6
   0  -5 -19 740.814 110.006   3
   0   5 -19 1023.45 117.005   3
   0   5 -21 285.286 41.4317   2
   0  -5 -21 303.768 40.9227   4
   0   5  21 165.725 39.3458   5
   0   5  21 270.688 38.5002   6
   0  -5 -21 306.413 42.0818   3
   0   5 -21 255.015 43.7963   3
   0   5 -23 47.3020 13.4099   2
   0  -5  23 13.8365 13.8543   6
   0   5  23 11.0536 9.56573   6
   0   5 -23 11.8748 8.61640   3
   0  -5 -23 7.44451 8.14273   4
   0   5  23 39.4466 13.8222   5
   0   5 -25 4.22139 7.21755   2
   0   5  25-3.91020 8.62928   6
   0  -5  25 6.31928 9.86014   6
   0   5 -25 4.69790 7.33228   3
   0  -5 -25-5.73476 5.66321   3
   0   5  25 4.68505 5.66639   5
   0   5 -27 19.3640 9.58084   2
   0  -5 -27 16.5949 9.67211   3
   0  -6   0 69548.3 7962.18   5
   0   6   0 64117.6 7962.49   3
   0   6  -2 1171.49 135.980   2
   0  -6   2 528.405 79.8805   6
   0  -6   2 535.110 78.0400   5
   0   6   2 1035.40 101.915   2
   0   6  -2 659.151 81.1018   4
   0   6  -2 637.943 79.4287   3
   0  -6   4 2586.12 325.785   6
   0  -6   4 2850.29 323.470   5
   0   6   4 3424.19 332.164   2
   0  -6  -4 2638.25 322.997   4
   0   6  -4 2694.78 322.698   4
   0   6  -4 2881.49 323.465   3
   0  -6   6 114.263 27.1820   6
   0  -6   6 170.308 26.6222   5
   0   6   6 167.110 28.8353   6
   0  -6  -6 167.402 29.3553   3
   0   6  -6 145.278 24.6712   4
   0   6  -6 146.670 25.6195   3
   0  -6   8 182.513 25.9375   1
   0  -6   8 274.604 36.8775   6
   0   6   8 222.627 34.1890   6
   0  -6   8 244.775 33.6497   5
   0   6   8 153.518 30.7513   2
   0   6   8 158.248 32.4553   5
   0  -6  -8 203.140 33.8131   4
   0  -6  -8 244.192 34.8352   3
   0   6  -8 232.622 31.3258   4
   0   6  -8 223.463 26.2233   1
   0  -6  10 37178.9 4393.22   1
   0   6  10 38820.4 4398.39   6
   0   6  10 41491.7 4400.18   5
   0  -6  10 37613.0 4397.77   5
   0  -6 -10 42797.2 4400.94   4
   0  -6 -10 36172.3 4398.81   3
   0   6 -10 39051.8 4393.14   1
   0  -6  12 7023.15 808.295   5
   0   6 -12 10166.1 832.137   2
   0  -6 -12 7264.80 811.212   4
   0  -6 -12 6997.08 808.680   3
   0  -6  12 6755.53 811.325   6
   0   6  12 6810.83 806.888   6
   0   6  14 8739.51 813.034   5
   0  -6  14 7476.84 810.249   5
   0  -6 -14 6144.68 810.789   4
   0   6  14 7113.12 807.851   6
   0  -6  14 7550.89 813.489   6
   0  -6 -14 6089.99 808.996   3
   0   6 -14 7385.21 811.700   3
   0   6 -16 242.390 42.4509   2
   0  -6 -16 156.185 37.1484   4
   0   6  16 300.923 39.5409   5
   0   6  16 247.694 34.7474   6
   0  -6  16 248.065 39.4658   6
   0  -6 -16 210.616 36.5666   3
   0   6 -16 338.160 42.8034   3
   0   6 -18-5.50609 8.58870   2
   0  -6 -18 4.84234 6.75608   4
   0   6  18-5.21248 8.90672   5
   0  -6  18-5.81967 10.7409   6
   0   6  18 8.04240 6.99739   6
   0  -6 -18-4.55395 6.35377   3
   0   6 -18-5.58520 9.54356   3
   0   6  20 9818.85 1099.95   6
   0  -6  20 11185.2 1108.95   6
   0   6  20 8074.37 1103.44   5
   0  -6 -20 9762.77 1103.17   4
   0   6 -20 9461.09 1107.49   3
   0  -6 -20 11042.8 1105.11   3
   0   6 -20 9656.14 1104.56   2
   0  -6  22 10355.6 923.281   6
   0   6  22 4474.41 911.561   5
   0  -6 -22 9822.29 915.358   4
   0  -6 -22 10683.1 919.487   3
   0   6 -22 6326.23 915.001   3
   0   6 -22 9997.32 916.719   2
   0   7  -1 54.8230 16.5422   4
   0   7   1 94.9061 24.4458   2
   0   7  -1 87.4459 31.0726   2
   0   7  -1 61.6492 14.5066   3
   0  -7   3 957.418 125.173   5
   0   7   3 1017.27 126.234   6
   0  -7   3 1100.39 127.761   6
   0   7   3 1052.38 130.825   2
   0   7  -3 1163.51 127.445   4
   0   7  -3 984.597 125.388   3
   0   7  -5 1373.21 169.746   2
   0   7   5 775.259 118.823   2
   0  -7   5 1241.45 124.330   6
   0   7   5 909.461 119.563   6
   0   7  -5 1013.38 119.828   3
   0  -7   7 148.508 25.7101   6
   0   7   7 124.903 23.3908   6
   0  -7   7 107.964 21.1970   5
   0   7   7 70.2878 19.9153   2
   0   7   7 146.749 23.0936   5
   0   7  -7 141.264 48.6694   2
   0   7  -7 124.000 22.2652   3
   0   7   9 128.215 22.7674   6
   0  -7   9 116.009 21.1465   5
   0  -7   9 128.697 23.8342   6
   0   7   9 112.761 20.7876   5
   0  -7  -9 120.431 21.9193   4
   0  -7  -9 132.251 23.2153   3
   0   7  -9 106.886 20.0386   3
   0   7 -11 599.713 77.0705   2
   0   7  11 392.259 53.8973   5
   0   7  11 418.775 53.3316   6
   0  -7  11 362.353 55.2621   6
   0  -7 -11 367.454 54.1034   4
   0  -7 -11 444.613 55.2923   3
   0   7 -11 397.392 53.8294   3
   0  -7  13 957.584 114.866   6
   0   7  13 823.907 110.592   6
   0   7  13 964.620 114.093   5
   0  -7 -13 868.742 113.480   4
   0  -7 -13 917.669 112.948   3
   0   7 -13 914.990 113.388   3
   0   7 -15 166.335 30.2028   2
   0   7  15 164.773 27.0907   5
   0  -7 -15 115.364 23.7877   4
   0   7  15 101.628 21.8299   6
   0  -7 -15 114.766 22.9079   3
   0   7 -15 193.686 26.9979   3
   0  -7  17 52.9520 15.7010   6
   0   7 -17 81.2552 18.8009   2
   0   7 -17 114.655 20.0964   3
   0  -7 -17 58.4461 15.9506   4
   0   7 -19 280.023 42.1507   3
   0   8   0 23683.7 2603.68   2
   0   8   0 22728.3 2594.22   6
   0   8   0 23169.3 2593.02   3
   0   8   2 471.514 68.7495   6
   0   8   2 540.304 71.6446   2
   0   8  -2 796.483 87.0544   2
   0   8   2 796.989 79.7772   4
   0   8   2 503.630 67.9366   3
   0   8  -2 519.280 67.8719   3
   0   8   4 1594.53 224.686   2
   0   8   4 1833.77 224.778   5
   0   8  -4 2214.80 225.667   3
   0   8   6 283.854 50.3090   6
   0   8  -6 265.448 66.6103   2
   0   8  -6 316.325 50.3089   3
   0  -8   8-4.46697 7.45412   6
   0   8   8 19.9321 8.45318   5
   0   8   8 17.7049 9.61420   6
   0   8  -8 43.9837 23.0214   2
   0   8  -8 44.5998 11.2822   3
   0   8  10 16139.2 1889.49   6
   0  -8  10 15817.3 1891.89   6
   0   8 -10 16900.3 1890.88   3
   0   8  10 16386.6 1890.15   5
   0   8  12 3963.07 406.036   5
   0  -8 -12 3123.48 404.673   4
   0   8 -12 3773.48 406.633   3
   0  -8  12 3339.44 406.433   6
   0   8 -14 4310.50 438.436   3
   0  -8 -14 3437.66 435.623   4
   0   8 -16 195.660 31.9919   3
   0   9  -1 46.4325 12.3013   6
   0   9   1 32.8532 11.1324   6
   0   9  -1 42.2964 14.9737   2
   0   9   3 387.723 50.6519   5
   0   9   3 313.626 48.8424   6
   0   9   5 424.805 55.0862   5
  -1   0   0 3.33257 6.15074   3
   1   0   0 3.77338 5.88593   3
  -1   0   0-3.74486 7.83698   6
  -1   0   0-4.41296 6.88351   5
   1   0   0-7.50414 10.1369   6
   1   0   0 5.00056 11.5691   2
  -1   0   0 13.7321 8.44805   2
   1   0   0-4.13898 8.16638   5
  -1   0   0 12.1083 13.3549   4
   1   0   0-5.76588 12.0663   4
  -1   0   0-7.17677 14.1599   1
   1   0   0-7.16439 11.1751   1
   1   0   0-6.23346 10.6510   1
  -1   0   0-6.48733 10.1190   1
  -1   0  -2 6.46971 11.9415   1
   1   0  -2-6.68121 12.3318   1
  -1   0   2-6.24329 8.71175   1
   1   0   2-6.27791 11.5875   1
   1   0   2-6.58711 11.2564   1
  -1   0  -2 6.26143 11.5571   1
   1   0  -2 7.29160 13.4582   1
  -1   0   2 13.4672 14.0923   1
   1   0  -2 2.68589 6.75731   6
  -1   0   2-3.02164 7.60154   6
   1   0   2 3.88937 8.58111   6
  -1   0  -2 15.8669 8.75173   6
  -1   0  -2 3.76814 6.95638   5
   1   0   2-3.59015 7.51490   5
  -1   0   2 5.20202 10.2649   2
   1   0   2 4.37198 8.07054   2
  -1   0  -2 22.4776 9.40916   2
   1   0  -2-16.3258 10.7382   2
   1   0  -2 4.83823 8.93087   5
  -1   0   2-5.56120 8.67592   5
   1   0   2 4.79518 10.5789   4
   1   0  -2 4.94024 10.3397   4
  -1   0  -2-5.23228 11.5430   4
  -1   0   2 11.1800 11.6993   4
  -1   0   2-4.09512 7.55969   3
  -1   0  -2 4.05475 7.48520   3
   1   0  -2-4.77888 10.0021   3
   1   0   4-6.92147 11.8271   1
  -1   0  -4 15.4368 15.2289   1
  -1   0   4-8.31751 14.2124   1
   1   0  -4-7.33901 14.4804   1
   1   0   4 8.45733 14.4513   1
   1   0  -4 43.1710 16.6468   1
  -1   0  -4-7.06185 9.85291   1
  -1   0   4 7.06597 12.0740   1
   1   0  -4 2.84464 7.93820   6
  -1   0  -4-5.34277 11.1814   6
  -1   0   4-3.76129 10.4956   6
   1   0   4-3.99837 8.36822   5
  -1   0  -4 7.95123 8.77061   5
  -1   0  -4 4.18719 9.23726   2
   1   0   4-4.17393 10.8948   2
  -1   0   4-5.66179 11.8490   2
   1   0  -4-6.56671 12.1200   2
  -1   0   4 7.27233 8.78738   5
   1   0  -4-6.13639 11.3258   5
  -1   0   4 4.23181 10.2266   4
   1   0   4 4.90638 11.3518   4
  -1   0  -4 4.47352 7.64476   3
   1   0   4-4.17330 7.70313   3
  -1   0   4-4.61420 10.1791   3
  -1   0  -6 8.10253 14.9651   1
   1   0  -6 21.1874 14.7909   1
   1   0   6-8.16195 13.9582   1
  -1   0   6 20.7513 16.0136   1
   1   0  -6 7.05425 13.0321   1
   1   0  -6 7.19159 8.33939   6
  -1   0   6 18.8237 12.7270   6
  -1   0  -6 14.0413 16.9748   6
   1   0   6 4.32841 7.41870   5
   1   0   6-3.95739 10.7073   2
   1   0  -6 7.47223 14.7542   2
  -1   0  -6 4.34408 9.10940   2
   1   0   6-4.04366 9.37331   5
   1   0  -6 7.87335 16.4867   5
  -1   0   6 16.4150 11.8172   4
  -1   0   6-8.98873 16.5996   5
   1   0  -6-8.92052 13.5743   4
   1   0   6 5.22329 10.3220   4
  -1   0  -6 4.99089 10.4606   4
  -1   0  -6-6.41049 10.9689   3
   1   0   6 4.94534 9.77450   3
   1   0  -6 21.7593 14.3222   3
  -1   0   6 6.04456 10.3445   3
   1   0  -8 8.10110 15.9922   1
   1   0   8-7.34571 14.5027   1
  -1   0   8-5.00066 11.0435   2
  -1   0   8-9.09397 19.0381   1
  -1   0  -8-7.95143 14.6845   1
  -1   0   8 6.80296 14.2463   1
   1   0  -8 8.05984 12.5828   1
   1   0   8-9.17651 25.6102   6
   1   0   8-5.18706 10.8678   5
   1   0  -8 16.9232 17.7153   2
   1   0   8 12.7844 11.5251   2
  -1   0  -8-4.51937 7.74023   2
  -1   0   8 10.1964 18.8257   5
  -1   0   8 68.5441 14.8921   4
   1   0   8-4.98897 12.0671   5
   1   0  -8-5.22106 12.6274   4
  -1   0  -8-5.62606 12.4217   4
  -1   0  -8 9.70475 17.9186   3
   1   0  -8 9.12742 14.2467   3
   1   0  10-7.45360 13.7646   1
   1   0 -10 8.41652 14.3892   1
  -1   0  10 10.1925 15.9055   1
  -1   0 -10 10.5193 23.2094   1
  -1   0  10-6.67788 13.9830   6
   1   0  10-9.99230 24.1504   6
   1   0 -10 26.8866 19.7755   2
  -1   0 -10-4.45472 9.83845   2
   1   0  10 20.9049 10.9232   2
   1   0 -10 9.44291 14.7369   1
  -1   0 -10 7.93483 17.5099   1
  -1   0  10 7.19480 14.2036   1
   1   0  10 10.3288 19.0686   1
   1   0 -10 13.0489 14.4003   4
   1   0  10-6.85413 15.1271   5
  -1   0  10-10.2208 14.2675   5
  -1   0 -10 13.2306 14.6006   4
   1   0 -10-9.82101 20.5579   3
  -1   0 -10-11.7016 25.8169   3
  -1   0  12 10.7509 12.9913   1
  -1   0 -12 11.4030 17.7877   1
   1   0  12-8.82528 12.3143   1
   1   0 -12-31.2845 19.2472   1
  -1   0  12-6.72312 13.2666   6
   1   0  12-8.60429 19.9077   6
   1   0  12-4.63570 10.7272   2
   1   0 -12 8.59076 14.6804   2
   1   0 -12 10.1516 15.8360   1
  -1   0 -12 8.87673 15.1690   1
  -1   0  12 7.71710 12.0391   1
   1   0  12-11.4179 15.9309   1
  -1   0  12 9.49378 17.5229   5
   1   0 -12-6.94606 13.7064   4
   1   0  12-8.36958 13.0567   5
  -1   0 -12 14.7786 16.3014   4
   1   0 -12-9.52697 16.2799   3
  -1   0 -12-22.2173 23.2480   3
   1   0  14-10.7100 18.3203   1
  -1   0 -14 11.5797 14.0175   1
  -1   0  14 6.54300 12.9384   6
   1   0  14-6.46166 11.9569   6
   1   0  14 18.5302 13.6527   2
   1   0 -14-7.67378 13.1405   2
   1   0  14-11.5618 19.7742   1
  -1   0  14 8.24779 14.1193   1
   1   0 -14-9.94443 12.0462   1
  -1   0 -14-9.30958 17.2033   1
   1   0 -14-6.86248 14.3871   4
  -1   0  14-8.46950 15.6551   5
   1   0  14-7.26328 12.4407   5
  -1   0 -14-7.72396 15.2640   4
   1   0 -14-60.6150 22.6176   3
  -1   0 -14-8.73000 14.9418   3
  -1   0 -16-8.09455 12.6298   1
   1   0 -16-9.06696 14.1462   1
   1   0 -16 6.54229 15.8121   2
   1   0  16 17.1760 12.6334   2
  -1   0  16-6.01757 13.2779   6
   1   0  16 10.6023 12.2686   6
  -1   0  16-7.33642 10.2401   5
  -1   0 -16 6.80004 12.5540   4
   1   0  16-6.35133 10.8570   5
  -1   0 -16 11.1177 20.5209   1
   1   0 -16 9.38647 13.0991   1
  -1   0  16 10.0551 22.1825   1
   1   0  16 9.66003 16.5089   1
  -1   0 -16 7.34783 13.5647   3
  -1   0 -18-7.13053 12.1841   1
   1   0  18 10.0995 18.6396   1
  -1   0  18-6.82599 11.6637   1
   1   0 -18-8.00652 12.4889   1
   1   0 -18 5.53343 10.9179   2
   1   0  18-4.42261 9.75620   6
  -1   0  18-5.43907 10.7317   6
   1   0 -18-5.76357 13.9275   4
   1   0  18-5.69270 9.72738   5
  -1   0  18 6.43268 10.9917   5
  -1   0 -18 5.71391 9.76361   4
  -1   0  18-9.30214 11.2393   1
   1   0 -18-7.32535 11.4264   1
  -1   0 -18 20.5577 18.9706   1
   1   0  18 8.40982 15.5212   1
  -1   0 -18 6.21662 11.4736   3
   1   0  20 8.84971 13.8047   1
  -1   0  20-5.80886 12.8147   1
  -1   0 -20 6.25927 10.6963   1
   1   0 -20 6.99507 9.76035   1
   1   0 -20 4.72845 9.33066   2
   1   0  20-4.12119 11.1352   6
  -1   0  20 4.98942 10.4426   6
   1   0  20-4.92588 10.3096   5
  -1   0  20-5.67112 11.8690   5
   1   0 -20-5.22633 14.1206   4
  -1   0 -20-4.97633 11.5141   4
  -1   0  20 8.44456 14.4299   1
   1   0  20 6.99627 12.9132   1
   1   0 -20-6.51528 14.3729   1
  -1   0 -20-5.12360 7.99344   3
  -1   0 -22 5.47174 9.35669   1
   1   0 -22 6.15981 10.5315   1
   1   0  22 7.76390 10.8379   1
  -1   0  22 5.22113 9.64305   1
  -1   0 -22 6.75883 7.08170   2
   1   0 -22 8.34014 10.0834   2
  -1   0  22-4.60928 9.10161   6
  -1   0 -22-4.50953 9.44425   4
   1   0 -22 4.58221 10.1146   4
   1   0  22-4.36566 8.06561   5
   1   0  22 12.5770 9.81575   1
  -1   0 -22 8.59459 13.4109   1
  -1   0  22 7.77170 12.1279   1
   1   0 -22 6.01169 10.2786   1
   1   0 -22 4.70690 7.35109   3
   1   0  24-3.40185 8.55654   6
  -1   0  24 4.29962 9.48497   6
   1   0 -24 5.43270 9.28321   1
  -1   0 -24-5.19025 10.2408   1
  -1   0  24 5.20968 8.12663   1
   1   0  24 6.70930 11.4644   1
  -1   0 -24-3.88371 7.16835   3
   1   0 -24-3.99997 6.23992   3
  -1   0  24-4.53937 7.08118   5
   1   0  24 3.94133 8.24855   5
   1   0 -24 4.01422 9.28761   4
   1   0 -26-7.42905 10.3651   4
   1   0 -26-3.57516 6.59928   3
  -1   0 -26-3.60086 5.02503   3
   1   0  26 3.17249 7.97998   6
  -1   0  26 8.06717 9.33264   6
  -1   0 -28 3.70083 8.94625   4
  -1   0  28-10.9194 7.18564   5
   1   0  28-3.35646 5.24133   5
   1   0 -28-3.13127 5.35611   3
  -1   0 -28-3.25456 5.56655   3
  -1   0  28 3.67774 8.51228   6
   1   0  28 3.01748 6.98553   6
   1   0  30 6.36102 5.43575   5
  -1   0  30-3.27644 6.04810   5
  -1   0 -30-2.85395 4.87792   3
   1   0 -30-2.83244 5.22884   3
   1   0  30 2.78203 6.43746   6
  -1   0  30-3.50687 5.47129   6
  -1   0  32-3.02100 5.16259   5
  -1   0  32 6.43977 6.35340   6
  -1  -1 -31 1913.35 181.489   4
  -1   1  31 1322.94 178.624   5
  -1  -1 -31 1531.22 178.903   3
   1  -1  31 1393.88 178.751   6
  -1   1  31 1782.34 180.620   6
  -1  -1 -29 5967.41 576.946   4
  -1   1  29 5412.92 575.438   5
  -1  -1 -29 5114.06 574.511   3
   1   1 -29 4411.55 572.976   3
   1  -1  29 5108.47 574.777   6
  -1   1  29 4937.71 574.805   6
  -1  -1 -27 25173.4 2419.00   4
  -1   1  27 21146.4 2416.64   5
   1  -1  27 19959.8 2416.48   5
  -1  -1 -27 20193.4 2416.13   3
   1  -1  27 23275.3 2416.79   6
  -1   1  27 20494.4 2415.68   6
  -1   1  25 8034.26 951.364   5
   1  -1  25 8914.78 952.313   5
  -1  -1 -25 9406.84 953.172   4
   1  -1  25 9577.81 952.386   6
  -1   1  25 8556.11 951.025   6
   1   1 -25 7506.96 950.397   3
  -1  -1 -25 8411.86 951.833   3
   1   1 -25 7404.45 951.074   2
   1  -1  23 918.776 98.4673   1
   1  -1  23 694.953 85.5682   6
  -1   1  23 677.891 85.9543   5
   1   1 -23 716.023 87.0508   2
   1   1 -23 833.962 87.4263   4
   1   1 -23 530.948 83.5020   3
  -1  -1 -23 594.772 85.2012   3
   1  -1  23 692.788 88.6806   1
   1   1 -23 960.027 92.8324   1
  -1  -1 -23 678.581 86.9051   1
   1  -1  21 235.859 45.7228   1
  -1  -1 -21 387.829 61.7594   1
  -1   1  21 350.171 55.1430   1
  -1  -1 -21 340.540 47.9480   1
   1   1 -21 387.399 54.9997   1
  -1   1  21 316.036 46.3098   1
   1  -1  21 412.451 57.0097   1
   1  -1  21 260.584 44.7577   6
  -1   1  21 307.475 44.1202   6
  -1   1  21 375.632 48.0059   5
   1  -1  21 289.808 45.6216   5
   1   1 -21 362.549 48.7017   2
  -1  -1 -21 395.997 48.8154   4
   1   1 -21 381.172 47.2805   4
  -1  -1 -21 341.508 47.4881   3
   1   1 -21 261.912 44.1653   3
  -1  -1 -19 28393.8 3009.72   1
   1  -1  19 30491.0 3007.57   6
   1  -1  19 28906.6 3007.25   5
  -1   1  19 28664.7 3008.48   5
  -1  -1 -19 21620.3 2997.74   2
   1   1 -19 30478.3 3010.23   2
  -1  -1 -19 29535.0 3007.81   4
   1   1 -19 23376.9 3005.35   3
  -1  -1 -19 28617.0 3009.81   3
   1   1 -19 28232.8 3015.92   1
  -1  -1 -19 34828.2 3030.46   1
   1  -1  19 29577.1 3011.86   1
   1   1 -19 27999.6 3009.56   1
  -1   1  19 29189.8 3017.65   1
   1  -1  17 49928.2 5340.15   1
   1   1 -17 42352.5 5340.62   1
  -1  -1 -17 49668.0 5349.91   1
   1   1 -17 45791.1 5336.98   1
  -1   1  17 45543.2 5333.61   1
   1  -1  17 51478.0 5346.67   1
   1  -1  17 51777.3 5334.44   6
  -1   1  17 51763.4 5330.87   6
  -1   1  17 48104.5 5336.25   5
   1  -1  17 50107.7 5333.59   5
   1   1 -17 49391.1 5337.57   2
  -1  -1 -17 43277.6 5325.69   2
  -1  -1 -17 43053.5 5324.42   2
  -1  -1 -17 52865.2 5335.48   4
   1   1 -17 46660.1 5331.71   4
   1   1 -17 46611.4 5333.37   3
  -1  -1 -17 56905.6 5338.67   3
   1  -1  17 51203.4 5338.09   2
   1  -1  15 83848.9 9709.64   1
   1   1 -15 58405.7 9704.08   1
  -1  -1 -15 69898.3 9710.56   1
   1   1 -15 73353.6 9705.58   1
  -1   1  15 58420.1 9702.71   1
  -1  -1 -15 70370.9 9702.54   1
  -1   1  15 89856.7 9703.17   1
   1  -1  15 80000.3 9712.09   1
   1  -1  15 114000. 9706.87   6
  -1   1  15 108297. 9699.24   6
  -1   1  15 125719. 9713.78   5
   1  -1  15 112014. 9703.95   5
  -1  -1 -15 78148.5 9692.94   2
   1   1 -15 112319. 9711.92   2
   1   1 -15 58593.3 9695.27   4
  -1  -1 -15 118015. 9708.35   4
   1   1 -15 104518. 9705.92   3
  -1  -1 -15 124512. 9713.01   3
   1  -1  15 78539.9 9705.04   2
   1   1 -13 948.247 122.674   1
   1  -1  13 575.127 113.180   1
  -1   1  13 653.903 113.691   1
   1   1 -13 820.383 117.153   1
  -1  -1 -13 657.017 110.475   1
  -1   1  13 450.100 104.961   1
   1  -1  13 1160.43 118.607   6
  -1   1  13 957.809 107.777   6
   1  -1  13 964.774 111.061   5
  -1   1  13 1266.69 126.006   5
  -1  -1 -13 975.482 104.286   2
   1   1 -13 871.827 117.463   2
   1   1 -13 859.869 107.305   4
  -1  -1 -13 956.074 116.854   4
   1   1 -13 931.414 118.304   3
  -1  -1 -13 1045.17 119.358   3
   1  -1  13 644.770 109.357   2
   1   1 -11 1160.55 146.319   1
  -1  -1 -11 1304.01 150.421   1
   1   1 -11 1099.04 141.364   1
   1  -1  11 949.584 140.421   1
  -1  -1 -11 1350.18 143.228   1
  -1   1  11 939.458 136.332   1
   1  -1  11 980.804 145.048   1
  -1   1  11 1310.35 136.609   6
   1  -1  11 898.364 133.692   5
  -1   1  11 1041.69 129.864   2
   1   1 -11 986.458 131.261   4
  -1  -1 -11 935.031 143.626   4
   1   1 -11 1187.25 147.697   3
   1  -1  11 1031.24 137.321   2
   1  -1   9 77644.9 8586.55   1
  -1   1   9 96792.8 8580.59   6
   1  -1   9 74269.6 8583.80   6
   1  -1   9 70752.3 8573.97   5
  -1  -1  -9 82192.5 8570.34   2
   1   1  -9 64747.0 8593.26   2
  -1   1   9 69900.2 8570.37   2
  -1  -1  -9 63061.6 8585.78   4
   1   1  -9 82772.2 8570.18   4
   1   1  -9 91136.0 8597.68   3
  -1  -1  -9 67078.6 8584.89   3
  -1   1   9 71536.6 8576.78   1
  -1   1   9 79886.2 8584.13   1
   1   1  -9 68761.2 8579.49   1
  -1  -1  -9 69400.0 8585.29   1
   1   1  -9 91010.1 8586.43   1
  -1   1   7 53159.8 5448.59   1
  -1  -1  -7 52091.0 5451.67   1
   1  -1   7 51848.8 5446.73   1
   1   1  -7 49846.9 5446.79   1
   1   1  -7 52544.0 5447.21   1
   1  -1   7 54042.0 5451.13   1
  -1   1   7 33325.7 5439.75   6
   1  -1   7 39200.1 5447.37   6
  -1   1   7 79693.5 5488.53   5
   1  -1   7 51563.8 5437.53   5
  -1  -1  -7 50136.4 5437.26   2
  -1   1   7 47475.2 5438.67   2
   1   1  -7 53734.4 5467.83   2
  -1  -1  -7 37899.2 5452.70   4
  -1  -1  -7 39906.4 5447.07   3
   1   1  -7 61913.7 5470.88   3
   1  -1   7 52921.4 5446.55   2
   1   1  -5 729074. 81045.9   1
  -1   1   5 758144. 81046.2   1
   1  -1   5 722910. 81045.1   1
  -1   1   5 679743. 81042.7   1
   1   1  -5 707659. 81045.9   1
  -1  -1  -5 748516. 81045.4   1
  -1   1   5 724590. 81038.1   6
   1   1  -5 710538. 81043.1   6
   1  -1   5 685261. 81049.1   6
  -1   1   5 765873. 81074.5   5
  -1  -1  -5 680414. 81046.9   5
   1   1  -5 714309. 81043.1   5
  -1   1   5 717861. 81039.1   2
   1   1  -5 805750. 81064.3   2
  -1   1   5 744888. 81043.3   4
   1  -1   5 688139. 81043.9   4
  -1  -1  -5 722493. 81056.8   4
  -1  -1  -5 765894. 81043.4   3
   1   1  -5 836752. 81070.3   3
   1  -1   5 745055. 81045.5   3
   1  -1   5 697218. 81045.5   2
   1  -1   3 2837.56 298.063   1
  -1  -1  -3 1121.31 289.609   1
   1   1  -3 2814.22 300.412   1
   1  -1   3 1127.39 290.843   1
  -1  -1  -3 2677.82 298.769   1
   1  -1   3 3320.20 299.657   6
  -1  -1  -3 2707.86 301.673   6
   1   1  -3 2796.77 296.715   6
  -1   1   3 3451.72 338.017   5
   1   1  -3 2756.69 299.048   5
  -1  -1  -3 2695.95 301.009   5
  -1  -1  -3 2745.88 296.500   2
  -1   1   3 2675.04 293.008   2
   1   1  -3 2595.18 288.771   4
  -1  -1  -3 3034.51 307.986   4
  -1  -1  -3 2595.29 287.242   3
  -1   1   3 2841.36 296.472   3
   1  -1   3 2539.97 297.386   4
   1   1  -3 2492.13 313.935   3
   1  -1   3 2951.31 299.112   2
   1   1  -1 27012.7 3156.20   1
  -1  -1  -1 17243.0 3151.65   1
   1  -1   1 29579.8 3154.40   1
  -1  -1  -1 36575.5 3161.00   1
   1   1  -1 25949.4 3155.75   1
  -1   1   1 30430.1 3155.27   1
   1  -1   1 27347.0 3155.11   1
   1   1  -1 23917.9 3154.22   6
   1  -1   1 30741.7 3151.42   6
   1   1  -1 28035.1 3158.31   5
  -1   1   1 23884.8 3169.19   5
   1  -1   1 34121.9 3150.00   5
  -1   1   1 28366.2 3154.30   2
  -1  -1  -1 31675.5 3159.97   2
   1   1  -1 28326.4 3149.37   4
  -1  -1  -1 34696.0 3160.60   4
   1  -1   1 33262.6 3161.15   4
  -1   1   1 27336.0 3156.68   3
   1   1  -1 17109.1 3154.94   3
   1  -1  -1 30030.0 3060.26   1
   1   1   1 32310.4 3064.01   1
  -1  -1   1 11640.5 3054.05   1
   1   1   1 30664.6 3063.98   1
   1  -1  -1 30311.5 3061.18   1
  -1   1  -1 27989.5 3059.65   1
  -1  -1   1 22672.7 3060.14   1
  -1   1  -1 30477.1 3056.40   6
   1  -1  -1 43020.6 3077.42   5
  -1   1  -1 37475.0 3064.23   5
  -1  -1   1 27240.8 3063.83   2
   1   1   1 30707.3 3063.87   2
  -1  -1   1 28085.8 3056.61   4
   1   1   1 27626.9 3057.52   4
  -1   1  -1 31063.4 3067.39   4
  -1  -1   1 27954.1 3053.59   3
  -1   1  -1 25950.3 3060.15   2
   1  -1  -1 24601.6 3058.86   2
   1  -1  -3 3067.65 327.053   1
  -1   1  -3 2352.65 326.702   1
   1  -1  -3 3108.42 326.629   1
  -1  -1   3 3572.60 334.674   1
  -1  -1   3 2622.54 327.975   1
   1   1   3 2619.18 325.937   1
   1   1   3 2898.18 329.981   6
  -1  -1   3 2950.03 329.858   6
  -1   1  -3 3400.89 328.311   6
   1   1   3 2343.16 325.451   5
   1  -1  -3 2069.37 336.152   5
  -1  -1   3 3135.47 330.331   5
   1   1   3 2640.89 321.737   2
  -1  -1   3 2770.38 329.220   2
  -1  -1   3 2841.30 316.099   4
   1   1   3 2665.72 325.622   4
   1  -1  -3 2693.88 328.982   3
  -1  -1   3 3699.18 335.673   3
   1   1   3 1864.88 324.213   3
   1  -1  -3 2524.24 321.730   2
  -1   1  -5 716378. 76949.3   1
   1   1   5 690167. 76949.8   1
  -1  -1   5 675870. 76946.4   6
  -1   1  -5 637775. 76950.8   6
   1   1   5 682285. 76946.5   6
  -1  -1   5 681484. 76947.1   5
   1  -1  -5 680887. 76966.5   5
   1   1   5 663794. 76945.4   5
   1  -1  -5 692163. 76940.0   2
  -1  -1   5 626267. 76949.0   2
   1   1   5 682409. 76939.5   2
  -1   1  -5 739082. 76943.7   4
   1  -1  -5 680204. 76945.7   4
   1   1   5 725931. 76960.7   3
  -1   1  -5 694288. 76947.0   2
  -1  -1   5 602179. 76959.6   3
  -1   1  -5 711539. 76947.4   3
  -1   1  -5 647421. 76947.7   1
   1  -1  -5 683551. 76944.2   1
   1   1   5 741361. 76948.8   1
  -1  -1   5 747030. 76947.5   1
  -1  -1   5 683075. 76947.9   1
  -1   1  -7 52872.5 5678.01   1
   1   1   7 46932.6 5677.91   1
  -1  -1   7 48508.3 5675.03   6
   1   1   7 55276.5 5675.32   6
   1  -1  -7 51617.5 5670.39   6
  -1  -1   7 51829.4 5677.67   5
  -1   1  -7 45896.0 5669.27   5
   1  -1  -7 52126.8 5670.21   2
  -1  -1   7 50043.4 5666.33   4
   1  -1  -7 55460.3 5677.67   4
   1   1   7 50306.0 5666.60   2
  -1   1  -7 56195.1 5677.95   3
   1   1   7 66530.9 5700.64   3
  -1  -1   7 48207.5 5678.64   1
   1  -1  -7 47007.9 5675.05   1
  -1   1  -7 50175.6 5679.92   1
  -1  -1   7 48089.6 5675.74   1
   1   1   7 60519.6 5680.38   1
   1  -1  -7 40552.9 5675.38   1
   1  -1  -9 75756.4 8806.41   1
  -1  -1   9 69156.6 8802.42   1
   1  -1  -9 83536.5 8805.67   1
  -1   1  -9 78068.7 8809.24   1
  -1  -1   9 83396.2 8809.78   1
   1   1   9 80149.6 8803.88   1
   1   1   9 83650.9 8807.51   1
  -1   1  -9 89866.1 8807.76   1
   1  -1  -9 78564.0 8799.51   6
  -1  -1   9 73498.2 8802.53   6
   1   1   9 84931.6 8800.53   6
  -1   1  -9 52544.4 8795.80   5
  -1  -1   9 89721.8 8807.66   5
   1   1   9 80823.4 8802.21   5
   1  -1  -9 84200.0 8797.16   2
  -1  -1   9 75654.2 8796.29   4
   1  -1  -9 93658.5 8808.46   4
  -1   1  -9 75389.9 8796.66   4
   1  -1  -9 84466.4 8805.92   3
   1   1   9 81371.1 8792.28   2
  -1   1  -9 78150.1 8804.18   3
  -1  -1  11 1037.56 144.707   1
   1  -1 -11 1079.44 145.593   1
   1   1  11 1085.35 138.902   1
  -1   1 -11 1035.72 144.581   1
   1  -1 -11 1027.02 141.527   1
  -1   1 -11 1042.31 143.225   1
  -1  -1  11 797.169 137.147   1
   1   1  11 1107.59 136.180   6
  -1  -1  11 1244.17 143.747   5
   1   1  11 878.177 134.916   5
  -1   1 -11 939.223 133.949   5
   1  -1 -11 1142.16 132.396   2
  -1   1 -11 1108.00 132.755   4
   1  -1 -11 1455.53 147.007   3
  -1   1 -11 1105.59 141.591   3
   1   1  13 593.249 103.611   1
   1  -1 -13 699.421 104.970   1
  -1   1 -13 562.957 103.534   1
  -1  -1  13 988.930 114.953   1
   1  -1 -13 633.338 108.361   1
   1   1  13 875.011 102.936   6
  -1   1 -13 644.026 105.390   1
   1   1  13 1154.92 118.904   1
  -1  -1  13 561.492 101.929   1
   1  -1 -13 849.430 107.490   4
  -1   1 -13 681.714 97.8991   4
  -1  -1  13 1044.71 96.5588   4
   1  -1 -13 976.470 112.836   3
   1   1  13 564.915 93.3484   2
  -1   1 -13 1047.97 114.475   3
   1  -1 -15 68572.8 8797.44   1
  -1   1 -15 74026.7 8803.60   1
   1   1  15 66642.0 8804.09   1
   1  -1 -15 94056.8 8808.53   1
  -1   1 -15 91392.0 8804.56   1
   1   1  15 65215.4 8804.04   1
  -1  -1  15 86683.1 8801.28   6
   1   1  15 86214.3 8796.59   6
   1   1  15 86306.4 8803.03   5
  -1  -1  15 99685.6 8806.57   5
   1  -1 -15 58875.8 8788.29   2
  -1   1 -15 87111.7 8796.53   4
   1  -1 -15 60683.1 8794.93   4
   1  -1 -15 107202. 8813.04   3
  -1   1 -15 95713.8 8810.00   3
   1  -1 -15 82193.7 8788.76   2
   1  -1 -17 42959.4 4621.55   1
  -1  -1  17 40757.8 4625.89   1
   1  -1 -17 49049.9 4625.33   1
   1   1  17 48862.1 4631.30   1
   1   1  17 47112.1 4632.18   1
  -1   1 -17 46778.6 4624.92   1
  -1  -1  17 46064.9 4624.61   1
   1   1  17 30466.6 4615.98   6
  -1  -1  17 32659.8 4617.84   6
  -1  -1  17 47016.8 4626.04   5
   1   1  17 28057.6 4617.76   5
   1  -1 -17 42666.3 4612.82   2
   1  -1 -17 45187.1 4621.15   4
  -1   1 -17 38679.3 4617.98   4
   1  -1 -17 42493.9 4627.57   3
   1  -1 -17 48381.2 4609.27   2
  -1   1 -17 27392.0 4618.19   3
  -1  -1  19 30800.3 3193.93   1
   1   1  19 34609.9 3202.04   1
  -1  -1  19 25185.9 3190.81   6
   1   1  19 26450.7 3191.03   5
  -1  -1  19 31087.8 3195.17   5
   1  -1 -19 29653.2 3190.73   4
  -1   1 -19 29229.7 3188.93   4
   1   1  19 28585.4 3195.08   1
  -1   1 -19 28022.9 3191.92   1
   1  -1 -19 26806.9 3190.44   1
   1  -1 -19 27045.8 3191.28   1
  -1  -1  19 26210.9 3194.65   1
  -1   1 -19 34890.8 3199.66   1
  -1   1 -19 22397.7 3190.30   3
   1  -1 -19 30859.4 3198.58   3
   1  -1 -19 28582.6 3182.75   2
   1  -1 -21 275.253 47.0163   1
  -1  -1  21 314.238 49.9623   1
  -1   1 -21 252.354 46.9881   1
   1   1  21 427.998 57.1046   1
   1   1  21 331.221 45.9201   6
  -1  -1  21 281.497 48.8773   6
   1   1  21 377.222 50.2938   5
  -1  -1  21 290.156 49.1869   5
   1  -1 -21 376.649 49.5966   4
  -1   1 -21 322.284 47.0350   4
   1  -1 -21 317.095 52.5347   3
  -1   1 -21 265.248 47.6175   3
  -1  -1  21 390.770 55.2015   1
   1   1  21 319.293 51.4973   1
   1  -1 -21 250.541 48.7396   1
  -1   1 -21 508.928 57.6329   1
   1  -1 -21 330.565 41.6059   2
  -1  -1  23 1285.03 106.235   1
   1   1  23 604.257 91.7610   6
  -1  -1  23 727.553 97.7713   6
   1   1  23 720.131 96.1955   5
   1  -1 -23 774.028 95.4121   4
  -1  -1  23 698.633 99.4194   1
  -1   1 -23 1179.31 107.622   1
   1  -1 -23 960.594 102.324   3
  -1   1 -23 596.555 94.8552   3
  -1   1 -23 631.991 95.1116   2
   1   1  25 8049.16 1017.50   5
  -1  -1  25 9923.41 1020.42   5
   1  -1 -25 8956.99 1016.98   4
  -1   1 -25 9515.82 1017.01   4
  -1   1 -25 8108.45 1016.84   2
  -1   1 -25 8221.08 1017.13   3
   1  -1 -25 10780.4 1022.19   3
  -1  -1  25 10231.9 1021.06   6
   1   1  25 8508.76 1015.41   6
   1  -1 -27 21074.2 2561.04   4
  -1   1 -27 23122.5 2561.34   4
  -1  -1  27 23968.0 2564.13   5
   1   1  27 23664.8 2562.32   5
   1  -1 -27 25151.5 2564.57   3
  -1   1 -27 20608.1 2561.58   3
  -1  -1  27 24968.0 2564.37   6
   1   1  27 21789.5 2560.20   6
   1  -1 -29 5552.14 614.981   4
   1   1  29 5088.31 614.343   5
   1  -1 -29 5471.54 616.272   3
  -1  -1  29 6082.66 617.071   6
   1   1  29 5208.05 612.927   6
   1   1  31 1652.59 199.592   5
  -1  -1  31 1661.20 200.329   5
  -1   1 -31 1548.34 198.900   3
  -1  -1  31 1758.74 201.034   6
   1   1  31 2050.62 200.135   6
  -1  -2 -32 84.4350 15.8485   4
  -1   2  30 3.15847 5.80308   5
  -1  -2 -30 21.9916 9.02180   4
  -1  -2 -30 26.0371 9.59522   3
   1   2 -30 26.1289 7.37436   3
  -1   2  30 16.9238 7.66476   6
  -1  -2 -28 51.8271 12.2067   4
  -1   2  28 10.6590 7.25172   5
   1  -2  28 48.4417 12.3075   6
  -1   2  28 17.8966 10.2387   6
   1   2 -28 26.2737 8.71431   3
  -1  -2 -28 21.6409 9.57222   3
  -1   2  26 7.97211 7.90024   5
  -1  -2 -26 11.4982 8.89891   4
  -1   2  26 5.99793 7.86332   6
   1  -2  26 4.10156 9.07866   6
   1   2 -26 4.53576 8.98048   2
   1   2 -26 6.55399 6.89868   3
  -1  -2 -26 5.23083 8.19349   3
   1  -2  24 21.1810 11.7310   5
  -1  -2 -24-3.98483 10.0807   4
  -1   2  24 13.5888 7.81523   5
   1  -2  24 9.49655 9.43095   6
  -1   2  24 21.9055 9.57676   6
   1   2 -24 3.76861 6.53006   3
  -1  -2 -22 164.075 32.0588   4
  -1   2  22 214.518 34.3819   5
   1  -2  22 276.000 38.5895   5
  -1   2  22 177.343 30.6681   6
   1  -2  22 278.034 37.1050   6
  -1  -2 -22 306.109 42.8766   3
   1   2 -22 201.261 32.3540   3
   1   2 -22 189.239 33.9631   2
   1  -2  20-9.76322 16.7443   1
  -1  -2 -20 26.7444 10.4128   1
   1   2 -20 19.9934 17.1418   1
   1   2 -20 5.72464 10.6632   2
  -1   2  20 20.3078 9.25712   6
   1  -2  20 6.23690 16.9115   6
  -1   2  20 6.07568 9.58594   5
  -1  -2 -20 14.4470 10.7203   4
   1   2 -20 7.25978 9.91217   4
   1  -2  20-5.25492 9.80501   1
  -1  -2 -20 11.8067 23.3391   1
   1   2 -20-4.79924 8.97403   1
   1   2 -20 29.6678 10.4476   3
  -1  -2 -20 9.02192 16.7130   3
   1   2 -18-10.9086 13.2024   1
  -1  -2 -18 10.1851 9.43021   1
  -1   2  18 4.42722 8.76880   1
   1  -2  18-10.4877 19.3711   1
   1   2 -18 20.0221 16.1457   2
  -1   2  18 11.3339 8.36929   6
   1  -2  18 6.98088 13.7948   6
   1  -2  18 5.76589 9.88205   5
   1   2 -18-3.53567 9.58311   4
  -1   2  18-6.95514 8.43850   5
  -1   2  18 9.59635 13.4102   1
   1  -2  18 16.9634 11.1828   1
  -1  -2 -18 12.1769 14.7324   1
   1   2 -18 5.85091 8.19899   3
  -1  -2 -18 20.5672 21.5341   3
   1  -2  16 196.673 43.3506   1
  -1  -2 -16 183.444 33.6538   1
  -1   2  16 206.744 32.8478   1
   1   2 -16 166.911 37.5136   2
   1  -2  16 154.950 37.7173   2
   1  -2  16 181.475 36.5143   6
  -1   2  16 219.457 33.2498   6
  -1  -2 -16 197.543 35.5515   4
   1  -2  16 255.667 35.3333   5
  -1   2  16 254.174 39.8781   5
   1   2 -16 188.975 28.7138   4
  -1   2  16 58.2309 29.9596   1
   1   2 -16 155.318 34.4735   1
   1  -2  16 242.512 39.3064   1
  -1  -2 -16 213.540 46.1374   1
  -1  -2 -16 159.348 41.1482   3
   1   2 -16 186.448 35.6932   3
   1   2 -14 38.8422 25.3876   2
   1  -2  14 68.9379 22.8032   2
   1   2 -14 25.7727 16.2334   3
  -1  -2 -14 57.5263 20.1466   3
   1   2 -14 67.3764 12.3011   4
   1  -2  14 82.8487 17.5184   5
  -1  -2 -14 57.5832 21.8317   4
  -1   2  14 47.3545 19.9304   5
   1   2 -14 100.809 26.4672   1
  -1   2  14 75.2182 24.6426   1
   1  -2  14 63.3493 21.7994   1
  -1  -2 -14 86.0886 28.9295   1
  -1   2  14 60.0452 17.1366   1
   1   2 -14 11.2296 15.2360   1
   1  -2  14 32.0536 18.0498   1
  -1  -2 -14 65.8835 19.1015   1
  -1   2  12 598.092 74.7570   1
   1  -2  12 511.315 73.6051   1
  -1  -2 -12 520.630 74.5676   1
   1   2 -12 554.715 75.1652   1
  -1   2  12 509.536 67.1995   1
   1  -2  12 350.660 70.6825   1
   1  -2  12 513.381 71.3800   6
  -1   2  12 406.422 61.5424   6
   1  -2  12 479.984 59.4321   5
   1  -2  12 437.963 71.9060   2
   1   2 -12 535.374 78.8223   2
  -1   2  12 433.287 55.4294   2
  -1  -2 -12 677.266 78.8839   4
  -1   2  12 340.089 72.1228   5
  -1  -2 -12 510.610 70.9249   3
   1   2 -12 258.405 65.6656   3
   1  -2  10 309.002 63.9334   1
  -1  -2 -10 168.723 55.0449   1
   1   2 -10 492.877 65.8363   1
  -1   2  10 618.906 68.9911   1
   1   2 -10 461.033 63.1949   1
   1  -2  10 517.892 69.4860   1
  -1   2  10 325.589 58.9947   1
  -1  -2 -10 431.248 58.9848   1
   1  -2  10 556.713 68.9337   6
  -1   2  10 381.166 55.1190   6
   1  -2  10 434.001 52.7624   5
   1  -2  10 434.561 65.7651   2
   1   2 -10 602.455 88.3814   2
  -1   2  10 369.742 51.3152   2
  -1  -2 -10 654.823 76.1481   4
  -1   2  10 248.937 66.6588   5
  -1  -2 -10 495.182 60.9461   3
   1   2 -10 288.280 64.4663   3
  -1   2   8 49.1388 15.9192   1
   1  -2   8 35.7414 16.4309   1
  -1  -2  -8 54.1929 16.4120   1
   1   2  -8 39.1876 13.6891   1
  -1   2   8 70.8997 15.1174   6
   1  -2   8 47.9149 20.6094   6
   1  -2   8 28.8214 9.00715   5
   1  -2   8 67.9734 25.5666   2
  -1   2   8 37.8623 29.5618   5
  -1  -2  -8 21.3956 10.9245   3
  -1   2   8 62.4563 18.0286   1
  -1  -2  -8 34.0882 16.4354   1
   1   2  -8 39.0223 15.7530   1
   1   2  -8 53.9213 37.8959   2
   1  -2   8 7.25022 12.2158   1
  -1  -2  -6 902.148 135.565   1
   1   2  -6 963.639 134.013   1
   1  -2   6 1143.88 135.694   1
  -1   2   6 1112.97 131.294   1
  -1   2   6 1196.23 135.515   1
   1   2  -6 1312.80 136.092   1
   1  -2   6 1127.66 137.107   1
  -1  -2  -6 1140.75 133.898   1
   1  -2   6 1281.83 143.020   6
   1  -2   6 1130.03 127.299   5
  -1  -2  -6 884.598 136.310   5
  -1   2   6 1351.76 151.672   5
   1   2  -6 1236.60 167.772   2
  -1  -2  -6 914.249 135.472   2
  -1   2   6 906.154 128.980   2
  -1  -2  -6 1510.15 161.905   4
  -1  -2  -6 1035.43 130.638   3
   1  -2   6 1060.09 134.222   4
   1  -2   6 1302.93 144.563   2
  -1   2   4 864.277 98.1000   1
  -1  -2  -4 716.010 103.471   1
   1  -2   4 1006.70 103.077   1
   1   2  -4 917.967 106.706   1
  -1   2   4 828.389 102.393   1
   1   2  -4 698.468 101.377   1
  -1  -2  -4 805.321 101.050   1
   1  -2   4 893.252 104.823   1
  -1   2   4 732.983 100.136   6
   1  -2   4 913.121 107.124   6
  -1   2   4 900.002 101.882   6
  -1   2   4 1274.42 120.933   5
  -1  -2  -4 943.124 109.672   5
   1  -2   4 887.208 97.1378   5
  -1  -2  -4 672.503 107.798   2
   1   2  -4 1107.26 142.972   2
  -1  -2  -4 698.656 117.408   4
   1   2  -4 683.455 93.7551   4
  -1  -2  -4 731.543 98.2338   3
   1  -2   4 844.608 105.021   4
  -1   2   4 749.213 99.0988   2
   1  -2   4 1062.23 119.498   2
   1   2  -4 839.375 103.933   3
  -1  -2  -2 712.450 102.763   1
   1   2  -2 850.582 105.027   1
   1   2  -2 944.748 105.395   1
  -1   2   2 958.049 101.201   1
   1  -2   2 887.843 102.035   1
  -1   2   2 760.372 100.470   1
  -1   2   2 683.301 101.502   6
   1  -2   2 799.788 105.952   6
  -1   2   2 1161.77 114.264   5
  -1   2   2 835.499 104.289   5
   1   2  -2 970.779 128.501   2
  -1  -2  -2 1047.49 125.186   4
   1   2  -2 902.901 102.439   4
  -1  -2  -2 716.447 99.3935   3
   1  -2   2 964.289 115.617   2
   1   2  -2 790.312 101.625   3
  -1   2   2 801.629 102.738   2
   1   2   0 2774.92 341.366   1
  -1   2   0 2975.20 339.446   1
   1  -2   0 3011.48 340.114   1
  -1   2   0 3124.00 342.888   6
  -1  -2   0 3181.91 351.748   5
  -1   2   0 3002.69 342.235   5
   1   2   0 2939.94 354.460   2
   1   2   0 4143.94 360.991   4
  -1  -2   0 3920.08 356.264   4
  -1   2   0 3582.94 355.017   4
   1  -2   0 2975.27 350.714   3
   1   2   0 2585.23 338.656   3
   1  -2   0 3334.15 355.535   2
   1   2   0 2678.41 338.981   3
   1   2   2 726.107 97.5858   1
  -1   2  -2 851.422 96.3612   1
   1  -2  -2 861.496 96.0573   1
   1  -2  -2 759.531 94.3072   1
  -1  -2   2 857.565 99.6545   1
   1   2   2 724.580 97.9599   1
  -1  -2   2 741.992 97.7353   1
  -1   2  -2 915.782 97.1388   1
  -1  -2   2 688.527 104.388   6
  -1   2  -2 752.996 97.0959   6
  -1  -2   2 833.568 108.399   5
  -1   2  -2 785.979 95.0957   5
  -1  -2   2 877.827 97.3459   4
   1   2   2 671.139 92.5700   3
  -1   2  -2 587.906 100.519   4
   1  -2  -2 749.660 104.035   3
   1  -2  -2 1044.56 109.349   2
  -1  -2   4 781.025 101.318   1
   1  -2  -4 746.331 93.8767   1
   1   2   4 628.129 96.3116   1
  -1  -2   4 608.217 95.5225   1
  -1   2  -4 936.839 98.3126   1
   1   2   4 752.652 97.2603   1
  -1   2  -4 947.661 99.7547   1
  -1  -2   4 702.170 104.715   6
   1   2   4 668.359 101.891   6
  -1   2  -4 688.085 90.3886   5
  -1  -2   4 1000.04 106.746   5
  -1  -2   4 844.963 89.6231   4
   1  -2  -4 837.410 103.823   3
   1   2   4 703.278 90.8815   3
  -1   2  -4 765.406 99.4336   4
  -1   2  -4 862.374 103.084   3
  -1  -2   4 729.345 94.8873   3
  -1  -2   6 1148.92 132.387   1
  -1  -2   6 1002.97 132.823   1
   1   2   6 1164.11 131.871   1
   1  -2  -6 1201.31 132.025   1
   1  -2  -6 1192.46 129.893   1
  -1   2  -6 1112.97 131.676   1
   1   2   6 1413.82 135.974   1
  -1   2  -6 991.089 132.526   1
  -1  -2   6 1192.59 140.161   6
   1   2   6 1088.13 134.724   6
  -1   2  -6 1010.83 122.482   5
  -1  -2   6 1023.29 134.062   5
   1   2   6 1106.36 127.630   2
  -1   2  -6 886.908 129.069   4
   1  -2  -6 1189.41 136.392   4
   1   2   6 764.483 124.871   3
   1  -2  -6 1395.83 141.231   3
   1  -2  -6 1104.42 130.353   2
  -1   2  -6 959.763 132.715   3
   1  -2  -8 54.4768 22.2703   1
  -1   2  -8 25.8375 15.0817   1
  -1  -2   8 41.1807 17.3059   1
   1   2   8 40.1682 17.2284   1
   1  -2  -8 48.8460 14.8929   1
  -1  -2   8 31.7980 16.1429   1
   1   2   8 30.3407 14.8837   1
  -1   2  -8 16.7855 18.2457   1
  -1  -2   8 21.9733 18.3762   6
  -1  -2   8 76.3249 17.8804   5
   1  -2  -8 34.1968 14.2217   6
   1   2   8 49.7513 20.0203   6
   1  -2  -8 42.6280 13.7921   2
   1   2   8 52.8411 10.6239   2
   1  -2  -8 60.4098 20.3194   4
  -1   2  -8 34.4908 9.36732   5
  -1   2  -8 75.2334 18.1783   4
   1  -2  -8 36.7330 16.1492   3
  -1   2  -8 47.2762 20.5898   3
  -1  -2  10 402.562 63.3669   1
  -1   2 -10 449.558 69.3104   1
   1   2  10 507.398 63.9944   1
  -1  -2  10 345.508 59.8737   6
   1   2  10 454.145 61.0782   6
  -1   2 -10 512.211 57.1866   4
   1  -2 -10 506.383 69.2448   4
  -1   2 -10 236.978 53.6313   5
   1  -2 -10 380.524 60.1032   3
   1  -2 -10 357.993 52.2835   2
  -1   2 -10 379.884 61.6086   3
   1   2  10 434.579 49.4110   2
   1  -2 -10 540.835 62.6774   1
  -1   2 -10 432.787 63.2245   1
   1  -2 -10 363.398 65.7897   1
   1   2  10 410.458 60.5467   1
  -1  -2  12 483.567 73.5734   1
   1  -2 -12 134.577 61.0339   1
  -1   2 -12 458.193 71.1740   1
   1   2  12 386.169 70.0352   1
   1  -2 -12 389.609 67.3311   1
  -1  -2  12 331.471 67.6478   1
   1   2  12 541.785 72.4161   1
  -1   2 -12 466.693 73.3464   1
  -1  -2  12 554.452 72.3848   6
   1   2  12 536.578 67.2245   6
   1   2  12 532.603 69.8374   5
  -1  -2  12 522.770 69.7396   5
  -1   2 -12 577.895 65.9450   5
   1  -2 -12 643.394 78.4413   4
   1  -2 -12 629.786 73.3286   3
   1  -2 -12 479.294 58.7124   2
  -1   2 -14 8.49371 14.9665   1
   1   2  14 20.3149 17.3059   1
   1  -2 -14 58.6921 22.2076   1
  -1  -2  14 45.9612 20.4576   1
   1  -2 -14 20.3595 14.3301   1
  -1   2 -14 60.0934 21.8816   1
  -1  -2  14 45.9407 20.4496   1
  -1  -2  14 47.7451 19.6826   6
   1   2  14 110.193 22.4582   5
  -1  -2  14 88.1007 22.2339   5
  -1   2 -14 83.8278 17.8872   4
   1  -2 -14 57.6424 21.0812   3
  -1   2 -16 130.292 33.6540   1
   1   2  16 208.688 41.1393   1
  -1  -2  16 118.569 34.5224   1
   1  -2 -16 171.869 34.2247   1
  -1  -2  16 214.129 38.6475   1
   1  -2 -16 122.966 30.8646   1
   1   2  16 160.658 37.1321   1
  -1   2 -16 242.353 39.4060   1
  -1  -2  16 174.249 36.8885   6
   1   2  16 217.281 34.8617   6
   1  -2 -16 168.259 37.2974   4
  -1  -2  16 251.064 39.2401   5
  -1   2 -16 198.825 33.1414   4
  -1  -2  16 155.517 25.5245   4
  -1   2 -16 171.795 36.5743   3
   1  -2 -16 241.128 41.1119   3
  -1  -2  18-8.50800 13.3253   1
   1   2  18 8.19993 15.1814   1
  -1   2 -18 7.48515 10.5119   1
   1  -2 -18 33.7902 17.0397   1
   1   2  18-9.18873 9.14436   1
  -1   2 -18 21.0475 16.2761   1
  -1  -2  18 15.6958 14.5338   1
   1  -2 -18 11.7966 14.3036   1
   1   2  18 11.1855 16.1305   6
  -1  -2  18 8.29892 15.3635   6
  -1  -2  18 8.69157 12.1855   5
   1  -2 -18 21.2073 19.1361   4
   1   2  18 16.2152 17.0093   5
  -1   2 -18-5.63516 11.1832   4
  -1   2 -18 19.1614 13.4204   3
   1  -2 -18-11.4387 16.0037   3
   1   2  20-8.29428 8.20747   1
  -1   2 -20 41.1860 16.5995   1
  -1  -2  20 13.9005 16.0926   1
   1   2  20-8.54426 14.6134   5
   1  -2 -20 11.9810 13.2299   4
  -1   2 -20 9.64231 11.6676   4
  -1  -2  20-7.98498 13.6588   6
  -1  -2  20-7.80240 12.1871   1
  -1   2 -20 6.71506 13.2644   1
   1  -2 -20 6.55722 10.2480   1
  -1   2 -20-9.42263 14.7114   3
   1  -2 -20 11.7888 16.4594   3
   1   2  22 212.340 37.5181   6
  -1  -2  22 191.852 37.3079   6
  -1  -2  22 240.960 40.2178   1
   1  -2 -22 268.934 48.5639   3
  -1   2 -22 184.299 37.0990   3
   1  -2 -22 191.136 34.7249   4
  -1  -2  22 273.870 42.6548   5
  -1   2 -22 242.314 33.6517   4
   1   2  22 153.918 35.8955   5
  -1  -2  24 12.4072 11.8369   6
   1   2  24 24.7475 11.8944   6
  -1   2 -24 29.8597 14.7402   3
   1  -2 -24 30.4786 12.5150   4
  -1   2 -24 24.8476 11.7381   4
  -1  -2  24 14.0376 12.3635   5
   1   2  24 41.6377 15.2591   5
  -1  -2  26 10.6543 11.8812   6
   1   2  26 6.53478 6.68077   6
   1  -2 -26 11.6581 8.31914   4
   1   2  26 5.09079 8.13187   5
  -1   2 -26 28.7177 12.1650   2
   1  -2 -26 27.5118 14.4998   3
  -1   2 -26 28.2649 11.0388   3
   1   2  28 21.6409 10.5965   5
  -1  -2  28 44.9883 13.8330   5
  -1  -2  28 53.7749 14.7161   6
   1   2  28 34.3173 10.9827   6
  -1   2 -28 46.5011 11.4339   3
   1  -2 -28 52.2412 14.8435   3
   1  -2 -30 13.1086 8.65044   4
   1   2  30 28.9629 9.47654   5
  -1  -2  30 25.5583 10.6229   5
  -1  -2  30 53.8680 12.2871   6
   1   2  30 27.0472 9.03586   6
   1  -2 -30 16.9781 8.26189   3
  -1   2 -30 12.8194 8.47735   3
   1   2  32 84.2850 15.5147   5
  -1  -3 -31 1373.38 162.458   3
  -1   3  29 3705.28 425.859   5
  -1  -3 -29 4497.82 426.396   4
   1   3 -29 3274.70 424.203   3
   1  -3  29 3690.61 426.849   6
  -1   3  27 19276.8 2003.76   5
  -1  -3 -27 16585.2 2001.36   4
   1   3 -27 17429.3 2004.39   2
   1   3 -27 16435.1 2001.38   3
  -1  -3 -27 22272.2 2011.50   3
  -1   3  27 16641.2 2000.12   6
   1  -3  27 20006.5 2005.77   6
  -1   3  25 7892.33 861.436   5
  -1  -3 -25 7710.30 859.299   4
   1   3 -25 6829.07 860.779   2
  -1  -3 -25 11261.6 876.791   3
   1   3 -25 6537.72 858.459   3
  -1   3  25 6867.08 856.694   6
   1  -3  25 9903.71 866.060   6
  -1   3  23 620.768 80.6585   5
  -1  -3 -23 723.415 78.9860   4
   1   3 -23 522.047 77.8813   2
   1   3 -23 497.971 76.4671   3
  -1  -3 -23 611.427 89.9248   3
  -1   3  23 613.415 75.4183   6
   1  -3  23 763.221 85.5739   6
   1  -3  21 222.980 36.4199   5
   1   3 -21 245.954 38.9864   2
  -1   3  21 294.060 41.2169   5
   1  -3  21 264.722 44.8938   6
  -1   3  21 256.197 36.5888   6
   1   3 -21 195.845 36.6395   3
  -1   3  19 19059.1 1961.06   5
   1  -3  19 18821.6 1953.47   5
   1   3 -19 16388.1 1957.20   2
  -1  -3 -19 17941.1 1955.78   4
  -1  -3 -19 19703.9 1969.13   3
  -1   3  19 14362.9 1952.81   6
  -1   3  17 22617.6 3071.37   6
   1  -3  17 30891.2 3070.04   5
   1  -3  17 28666.0 3086.47   1
   1   3 -17 22218.3 3083.40   1
   1   3 -17 32385.2 3073.69   1
   1  -3  17 34158.8 3075.14   1
  -1   3  17 15041.0 3072.93   1
  -1  -3 -17 31413.8 3090.03   1
   1   3 -17 28866.2 3080.32   2
   1   3 -15 67774.4 7317.12   1
   1   3 -15 67626.3 7303.26   1
  -1   3  15 55879.7 7307.71   1
   1  -3  15 80910.8 7306.06   1
  -1  -3 -15 63355.6 7317.78   1
  -1  -3 -15 69114.5 7300.81   1
   1  -3  15 43221.0 7305.29   1
  -1   3  15 86924.2 7304.37   1
   1  -3  15 87442.7 7316.86   6
  -1   3  15 72359.5 7300.83   6
   1  -3  15 63073.7 7296.87   5
  -1   3  15 47671.1 7307.09   5
  -1  -3 -15 79154.0 7309.21   4
  -1  -3 -15 65556.4 7303.80   3
   1  -3  15 68202.6 7312.81   2
   1   3 -15 36638.8 7302.09   3
  -1  -3 -13 1355.75 152.108   1
   1   3 -13 1119.18 146.955   1
   1  -3  13 1111.18 151.222   1
  -1   3  13 1893.39 150.110   1
  -1  -3 -13 965.078 140.747   1
  -1   3  13 1338.40 140.765   6
   1  -3  13 1762.23 159.203   6
  -1   3  13 893.409 148.961   5
   1  -3  13 938.106 136.152   5
   1   3 -13 1726.08 165.373   2
  -1  -3 -13 1349.12 151.205   4
  -1  -3 -13 959.588 140.088   3
   1   3 -13 976.827 150.229   3
   1  -3  13 997.931 152.601   2
   1   3 -11 512.503 88.2185   1
   1   3 -11 939.331 95.2577   1
  -1   3  11 764.434 91.4186   1
   1  -3  11 1006.14 99.1909   1
  -1  -3 -11 604.366 87.8936   1
  -1  -3 -11 465.659 83.3413   1
  -1   3  11 1159.51 97.5673   1
   1  -3  11 681.205 92.0341   1
  -1   3  11 712.648 83.8121   6
   1  -3  11 890.068 96.6927   6
   1  -3  11 709.514 81.8548   5
  -1   3  11 499.849 91.7293   5
   1   3 -11 1016.60 113.452   2
  -1   3  11 606.367 78.4615   2
   1  -3  11 588.299 96.6247   2
  -1  -3 -11 709.749 95.9737   4
  -1  -3 -11 481.554 82.0429   3
   1   3 -11 717.128 94.3116   3
  -1  -3  -9 32751.3 3737.67   1
   1  -3   9 47316.5 3760.04   1
  -1   3   9 33650.7 3737.92   1
   1   3  -9 35409.7 3740.44   1
   1   3  -9 32580.5 3737.78   1
  -1  -3  -9 35720.9 3735.97   1
  -1   3   9 50433.4 3753.25   1
   1  -3   9 34404.3 3739.71   1
   1  -3   9 35438.6 3743.38   6
  -1   3   9 32027.4 3733.63   6
  -1   3   9 35479.6 3747.35   5
   1   3  -9 40973.6 3772.61   2
  -1   3   9 31764.3 3730.54   2
  -1  -3  -9 25907.5 3743.72   4
  -1  -3  -9 25589.4 3732.95   3
   1  -3   9 28754.3 3747.89   2
   1   3  -9 38577.2 3745.11   3
   1   3  -7 18001.8 2314.88   1
   1  -3   7 25682.1 2335.12   1
   1   3  -7 23808.9 2317.08   1
  -1  -3  -7 20771.7 2316.13   1
  -1   3   7 35604.9 2335.87   1
   1  -3   7 21303.9 2316.73   1
   1  -3   7 23794.4 2322.17   6
  -1   3   7 16884.1 2312.25   6
  -1   3   7 24860.8 2325.10   5
   1  -3   7 20807.1 2311.44   5
  -1  -3  -7 19838.2 2318.83   5
   1   3  -7 23301.0 2354.94   2
  -1   3   7 20272.4 2311.31   2
  -1  -3  -7 13704.4 2322.05   4
  -1  -3  -7 17762.1 2313.40   3
   1   3  -7 21383.6 2318.78   3
   1  -3   7 21376.2 2332.34   2
  -1   3   5 331526. 34706.7   1
   1   3  -5 292520. 34709.9   1
  -1  -3  -5 318722. 34708.4   1
   1   3  -5 297813. 34707.2   1
   1  -3   5 243999. 34717.7   1
  -1  -3  -5 307305. 34705.9   1
  -1   3   5 331217. 34714.8   1
   1  -3   5 320591. 34709.0   1
   1  -3   5 299187. 34714.1   6
  -1   3   5 292651. 34709.7   6
   1  -3   5 325461. 34706.6   5
  -1   3   5 320402. 34714.6   5
  -1  -3  -5 309207. 34715.8   5
   1   3  -5 304437. 34745.7   2
   1   3  -5 312505. 34703.6   4
  -1  -3  -5 310658. 34721.3   4
  -1  -3  -5 303446. 34708.5   3
   1  -3   5 371182. 34732.1   2
   1   3  -5 299590. 34710.0   3
   1  -3   3 1674.90 188.734   1
  -1  -3  -3 1297.19 180.269   1
   1   3  -3 1476.77 181.678   1
   1   3  -3 1559.28 180.407   1
  -1   3   3 2127.81 181.566   1
  -1   3   3 1355.11 177.233   1
   1  -3   3 1269.87 178.753   1
  -1  -3  -3 1710.88 180.264   1
   1  -3   3 1460.73 188.241   6
  -1  -3  -3 1648.47 191.540   5
  -1   3   3 1855.64 192.311   5
   1  -3   3 1484.43 181.526   5
   1   3  -3 2577.88 236.443   2
  -1  -3  -3 1901.12 193.740   4
   1   3  -3 1962.01 190.990   4
  -1  -3  -3 1443.24 182.392   3
   1   3  -3 1391.04 182.723   3
   1  -3   3 1693.51 206.933   2
  -1  -3  -1 8518.19 939.340   1
   1   3  -1 7801.09 938.761   1
   1  -3   1 9556.07 937.511   1
   1   3  -1 9902.81 940.883   1
  -1  -3  -1 7533.98 938.185   1
   1  -3   1 8314.68 936.724   1
   1  -3   1 8440.03 946.081   6
  -1  -3  -1 5839.21 948.096   5
   1   3  -1 12061.3 976.920   2
  -1  -3  -1 9338.00 947.205   4
   1   3  -1 8861.76 966.008   4
   1  -3   1 5385.29 947.127   3
   1   3  -1 7464.62 940.372   3
   1  -3   1 11590.8 977.463   2
   1   3  -1 8237.86 941.764   3
   1   3   1 8415.55 915.114   1
   1   3   1 7663.16 913.931   1
  -1   3  -1 7352.21 911.131   1
  -1  -3   1 8904.08 916.198   1
  -1  -3   1 8634.17 916.679   1
   1  -3  -1 7067.27 919.438   6
  -1  -3   1 7391.95 924.966   6
  -1  -3   1 9888.37 929.141   5
   1   3   1 10349.0 935.831   2
  -1  -3   1 8844.04 918.265   4
   1  -3  -1 6848.65 924.364   3
  -1   3  -1 10393.4 930.434   4
   1  -3  -1 8859.05 943.389   2
  -1   3  -3 1480.35 174.713   1
   1  -3  -3 2175.31 178.309   1
   1  -3  -3 1286.04 171.879   1
  -1  -3   3 1650.66 176.932   1
   1   3   3 1467.34 176.097   1
  -1  -3   3 1343.57 176.296   1
   1   3   3 1439.95 176.005   1
  -1   3  -3 2272.31 191.766   1
   1   3   3 1490.55 188.558   6
  -1  -3   3 1686.94 188.731   6
  -1  -3   3 2027.74 192.654   5
   1   3   3 1144.86 181.921   2
   1  -3  -3 1560.33 183.220   4
  -1  -3   3 1777.88 176.593   4
   1  -3  -3 1043.53 181.358   3
  -1   3  -3 1639.81 185.170   4
   1   3   3 1264.71 174.421   3
   1  -3  -3 1644.91 200.572   2
   1  -3  -5 311618. 34275.3   1
  -1   3  -5 333614. 34278.0   1
  -1  -3   5 344005. 34280.6   1
   1  -3  -5 290825. 34288.0   1
   1   3   5 312144. 34277.7   1
  -1  -3   5 293696. 34278.1   1
  -1   3  -5 275767. 34294.2   1
   1   3   5 308569. 34277.6   1
   1   3   5 324042. 34287.4   6
  -1  -3   5 279229. 34285.8   5
  -1   3  -5 299666. 34275.8   5
   1   3   5 287065. 34280.3   2
   1  -3  -5 288134. 34283.5   4
   1  -3  -5 318789. 34286.3   3
  -1   3  -5 300502. 34280.7   4
   1   3   5 298778. 34276.5   3
  -1   3  -5 298670. 34283.0   3
   1  -3  -5 333879. 34295.3   2
   1  -3  -7 19671.6 2337.44   1
   1   3   7 20800.9 2340.37   1
   1  -3  -7 29521.2 2359.96   1
  -1  -3   7 19802.6 2341.54   1
  -1   3  -7 23924.9 2342.03   1
   1   3   7 19725.7 2339.81   1
  -1   3  -7 30847.7 2368.61   1
  -1  -3   7 20959.6 2348.69   6
   1   3   7 21631.7 2346.26   6
  -1  -3   7 21640.6 2346.33   5
  -1   3  -7 18666.8 2335.07   5
   1  -3  -7 20195.2 2346.79   4
  -1   3  -7 21914.4 2342.27   4
   1  -3  -7 19529.2 2345.92   3
   1   3   7 19937.3 2346.27   2
   1  -3  -7 27766.9 2354.50   2
  -1   3  -7 18370.5 2342.46   3
   1   3   9 32168.8 3537.65   1
   1  -3  -9 44293.1 3551.01   1
  -1  -3   9 31155.1 3537.24   1
  -1   3  -9 38111.6 3539.50   1
  -1  -3   9 30571.1 3540.31   1
  -1   3  -9 50998.1 3564.17   1
  -1  -3   9 28981.5 3540.90   6
  -1   3  -9 30552.0 3529.71   5
  -1  -3   9 30614.0 3538.93   5
   1   3   9 29048.6 3530.87   2
   1  -3  -9 36947.9 3545.59   4
   1  -3  -9 30079.8 3540.95   3
   1  -3  -9 47755.9 3542.52   2
   1   3   9 28019.2 3530.49   2
  -1   3  -9 20966.3 3536.64   3
   1  -3 -11 686.714 84.1002   1
   1  -3 -11 1027.83 97.0072   1
  -1  -3  11 738.065 89.1667   1
   1   3  11 521.380 89.2774   1
  -1   3 -11 715.790 88.4387   1
   1   3  11 750.154 86.6986   1
  -1  -3  11 616.322 91.3370   1
  -1   3 -11 736.638 97.6291   1
  -1  -3  11 607.257 88.9280   6
   1   3  11 669.156 85.9273   6
  -1   3 -11 777.014 80.5533   5
  -1  -3  11 634.285 86.3497   5
   1   3  11 604.553 76.3241   2
   1  -3 -11 760.045 94.0963   4
  -1   3 -11 747.965 82.2749   4
   1  -3 -11 573.122 87.2572   3
   1  -3 -11 667.744 81.6687   2
  -1   3 -11 612.012 85.9680   3
   1  -3 -13 1436.87 155.893   1
   1  -3 -13 1091.32 148.560   1
  -1   3 -13 1318.22 154.832   1
  -1  -3  13 1475.16 156.254   1
  -1  -3  13 1257.67 154.001   6
   1   3  13 1499.26 150.216   6
  -1   3 -13 986.729 143.641   5
  -1  -3  13 1129.28 149.301   5
   1   3  13 1507.35 154.194   5
  -1  -3  13 837.133 151.775   1
   1   3  13 1401.53 152.813   1
   1  -3 -13 1280.50 157.777   4
  -1   3 -13 1104.47 143.600   4
   1  -3 -13 1185.90 151.917   3
  -1   3 -13 1291.80 152.382   3
   1   3  15 68137.9 7096.59   6
  -1  -3  15 64698.1 7101.95   6
   1   3  15 73278.2 7100.58   5
  -1  -3  15 52328.5 7097.11   5
  -1   3 -15 66134.7 7092.04   4
   1  -3 -15 49614.0 7100.60   4
  -1  -3  15 67315.5 7105.32   1
   1   3  15 80851.6 7105.53   1
  -1  -3  15 68315.3 7104.52   1
   1   3  15 61283.8 7105.98   1
   1  -3 -15 82680.0 7105.49   1
  -1   3 -15 76842.1 7106.88   1
  -1   3 -15 40312.0 7096.04   1
   1  -3 -15 49484.2 7095.31   1
  -1   3 -15 79160.8 7103.49   3
   1   3  17 37711.4 3573.76   6
  -1  -3  17 32874.0 3579.73   6
   1   3  17 39482.2 3578.79   5
  -1  -3  17 32850.6 3576.38   5
  -1  -3  17 33272.5 3580.87   1
   1  -3 -17 25370.2 3576.03   4
  -1   3 -17 31103.2 3570.66   4
   1  -3 -17 28782.6 3576.39   3
   1   3  17 33363.7 3581.49   1
  -1   3 -17 26248.3 3575.80   1
  -1   3 -17 34768.1 3580.75   1
  -1  -3  17 24151.9 3575.60   1
   1  -3 -17 36461.6 3579.48   1
  -1  -3  19 17645.1 1954.46   6
   1  -3 -19 18489.6 1951.93   4
   1   3  19 20079.6 1954.79   5
  -1  -3  19 19555.7 1953.11   5
   1  -3 -19 20554.1 1957.28   3
  -1   3 -19 20272.3 1958.30   3
  -1  -3  21 169.888 37.1009   5
   1   3  21 191.283 36.5365   6
   1  -3 -21 262.846 44.3145   3
  -1   3 -21 291.354 46.6626   3
   1  -3 -21 322.376 41.3605   4
   1   3  21 181.539 37.8044   5
   1   3  23 478.753 73.2975   5
  -1   3 -23 669.077 75.6264   2
   1  -3 -23 616.864 70.5116   4
  -1  -3  23 342.948 69.0536   6
   1  -3 -23 416.119 72.3166   3
  -1  -3  25 7053.64 851.135   5
   1   3  25 8315.48 852.449   5
  -1   3 -25 7875.09 851.066   2
   1  -3 -25 7269.77 855.696   3
  -1   3 -25 7471.28 851.354   3
  -1  -3  25 7425.98 850.919   6
   1   3  25 7048.63 848.042   6
  -1  -3  27 20277.8 2056.58   5
   1   3  27 20308.1 2055.09   5
   1  -3 -27 17859.5 2050.73   4
  -1   3 -27 16606.2 2052.80   2
   1  -3 -27 20272.1 2059.74   3
  -1   3 -27 15901.9 2052.57   3
   1   3  27 18878.3 2051.17   6
  -1  -3  27 17622.5 2053.80   6
   1  -3 -29 4529.18 497.225   4
   1   3  29 4899.15 500.043   5
   1  -3 -29 4840.85 502.379   3
  -1   3 -29 4217.41 497.516   3
  -1  -3  29 4031.43 498.659   6
   1   3  29 4072.53 495.109   6
  -1  -4 -28 91.8211 22.0093   3
   1   4 -28 80.7809 20.0346   2
  -1  -4 -28 131.732 19.8305   4
   1   4 -26 31.7980 12.0875   2
   1  -4  26 43.0591 14.1008   6
   1   4 -26 35.9533 10.7803   3
  -1  -4 -26 20.1873 11.2136   3
  -1  -4 -26 31.1122 10.4775   4
  -1   4  26 42.0621 12.7251   5
   1   4 -24 93.2822 21.1759   2
  -1   4  24 116.493 20.9855   5
   1   4 -24 73.6084 18.7030   3
  -1  -4 -24 115.072 25.6790   3
  -1   4  24 129.937 19.7905   6
   1  -4  22 363.624 57.6684   6
  -1   4  22 375.240 52.0020   6
  -1   4  22 398.059 54.4495   5
  -1  -4 -22 469.763 53.0963   4
   1   4 -22 300.084 51.3985   2
   1   4 -22 358.308 53.1637   3
  -1  -4 -22 302.898 54.2473   3
   1   4 -20-5.56931 9.53923   2
   1  -4  20 24.6536 16.2274   6
  -1   4  20-4.82139 13.0426   6
   1   4 -20 6.55951 9.17536   3
  -1  -4 -20 13.9686 11.7295   4
   1   4 -18 19.0867 14.2270   2
  -1   4  18 24.9595 13.1853   6
   1  -4  18 16.6280 15.5205   6
   1   4 -18 31.9936 13.8644   3
  -1  -4 -18 21.6212 10.9170   3
  -1   4  18 7.57840 14.1798   5
  -1  -4 -18 21.7256 13.3304   4
   1  -4  16 301.521 63.5947   1
  -1   4  16 590.153 60.0356   6
   1  -4  16 500.114 67.8678   6
   1  -4  16 440.888 56.0271   5
   1   4 -16 359.693 63.1189   2
  -1  -4 -16 414.133 63.4598   4
  -1   4  16 233.305 60.0188   5
  -1  -4 -16 412.954 59.2040   3
  -1  -4 -16 626.501 69.4152   1
   1  -4  14 176.903 37.6591   1
   1   4 -14 204.466 38.0355   1
   1  -4  14 276.231 41.0232   6
  -1   4  14 218.578 31.1644   6
   1  -4  14 218.379 29.4775   5
   1  -4  14 202.525 40.4873   2
  -1  -4 -14 232.092 35.4781   1
   1   4 -14 170.429 39.2909   2
  -1   4  14 255.898 39.6641   1
   1   4 -14 180.768 39.1841   3
  -1  -4 -14 145.297 30.1174   3
   1   4 -12 350.768 65.0607   2
  -1   4  12 402.587 53.1966   1
   1  -4  12 343.906 51.3190   1
   1   4 -12 444.503 54.4825   1
  -1  -4 -12 342.591 48.0878   1
   1   4 -12 300.331 50.8944   1
  -1   4  12 243.236 48.0341   1
   1  -4  12 488.338 57.1938   1
  -1   4  12 367.582 48.3867   6
   1  -4  12 462.843 57.8979   6
   1  -4  12 309.144 59.5961   2
  -1   4  12 420.679 57.1563   5
  -1  -4 -12 271.066 53.3121   4
  -1  -4 -12 290.734 47.6924   3
   1   4 -12 444.677 59.6765   3
  -1  -4 -10 542.997 67.4754   1
   1  -4  10 643.926 73.3801   1
  -1   4  10 650.420 70.7338   1
   1   4 -10 480.476 72.1606   1
  -1  -4 -10 444.113 65.8712   1
  -1   4  10 265.867 64.4203   1
   1  -4  10 517.065 69.4001   1
   1  -4  10 560.405 73.5786   6
  -1   4  10 521.428 66.8593   6
  -1   4  10 556.002 75.0918   5
   1  -4  10 558.789 65.5908   5
   1  -4  10 590.102 89.0349   2
  -1  -4 -10 347.042 72.6724   4
  -1  -4 -10 516.571 68.4581   3
   1   4 -10 747.043 77.4979   3
  -1  -4  -8 49.8860 11.9917   1
   1  -4   8 86.5360 19.1465   1
   1   4  -8 106.434 22.4555   1
   1   4  -8 33.6455 26.9687   2
  -1   4   8 35.9544 13.5442   1
  -1  -4  -8 54.9415 13.5050   1
  -1   4   8 90.0126 15.6536   1
   1  -4   8 44.7132 13.8394   1
   1   4  -8 21.3479 12.0504   1
   1  -4   8 72.7836 20.5482   6
  -1   4   8 41.7289 14.1335   6
   1  -4   8 57.2527 13.4733   5
  -1  -4  -8 70.3280 22.0103   4
   1   4  -8 42.4971 8.65860   4
   1   4  -8 53.9902 7.81257   4
  -1  -4  -8 96.9346 17.2616   3
   1   4  -8 70.7193 19.2344   3
   1   4  -6 1247.14 150.154   3
   1  -4   6 1292.29 176.089   2
   1  -4   6 1293.66 148.201   5
  -1  -4  -6 1204.92 153.872   5
  -1   4   6 1172.98 152.010   5
  -1  -4  -6 1479.79 158.307   4
   1   4  -6 1297.05 145.072   4
   1   4  -6 1115.04 147.631   1
   1   4  -6 822.861 168.850   2
  -1  -4  -6 1171.42 145.653   1
   1  -4   6 1279.61 148.710   1
   1   4  -6 1619.07 155.049   1
   1  -4   6 1115.90 146.441   1
  -1   4   6 1231.58 143.046   1
  -1  -4  -6 1139.56 145.286   1
  -1   4   6 1474.21 145.811   1
  -1  -4  -4 433.378 52.1121   1
   1  -4   4 376.081 52.5258   1
   1  -4   4 443.869 61.8068   6
  -1   4   4 357.527 59.4050   5
  -1   4   4 377.448 58.5471   6
  -1  -4  -4 348.405 61.1265   5
   1  -4   4 431.277 86.5554   2
  -1  -4  -4 427.274 61.2505   4
  -1  -4  -4 438.041 53.1870   1
   1   4  -4 592.819 95.1779   2
   1  -4   4 485.375 53.3878   1
   1   4  -4 545.533 57.7725   1
   1   4  -4 435.989 54.8759   1
   1   4  -4 387.235 57.3574   3
  -1  -4  -2 215.139 26.2460   1
   1  -4   2 126.199 30.9030   6
  -1  -4  -2 165.393 34.2912   5
   1  -4   2 247.389 63.5604   2
  -1  -4  -2 208.501 34.6296   4
   1   4  -2 211.232 28.2138   1
  -1  -4  -2 196.725 26.6991   1
   1   4  -2 211.818 32.2434   3
  -1  -4   0 2000.98 209.167   1
   1  -4   0 1816.70 217.239   6
  -1  -4   0 1965.73 221.740   6
  -1  -4   0 1902.70 221.339   5
   1   4   0 2435.06 235.828   2
  -1  -4   0 1731.15 213.728   4
   1  -4   0 1616.42 220.321   3
   1   4   0 1852.37 209.130   1
  -1  -4   0 1696.86 207.901   1
  -1  -4   2 206.346 28.2243   1
  -1  -4   2 173.552 36.3024   6
   1   4   2 143.795 35.0118   2
   1  -4  -2 78.6958 52.8126   2
  -1  -4   2 154.914 29.5445   4
   1  -4  -2 141.770 34.5596   3
  -1   4  -2 260.419 38.9751   4
  -1  -4   2 234.562 28.1852   1
   1   4   2 216.629 26.9379   1
   1   4   4 584.472 55.9238   1
  -1  -4   4 400.704 55.3898   1
   1   4   4 504.675 56.0321   1
  -1  -4   4 353.067 62.8590   6
  -1  -4   4 457.623 63.8751   5
   1   4   4 271.108 60.3539   6
   1  -4  -4 766.697 97.8752   2
   1   4   4 309.203 59.5740   2
  -1  -4   4 473.405 57.1409   4
   1  -4  -4 391.779 61.0138   4
  -1   4  -4 420.535 62.0448   4
  -1   4  -4 320.609 59.5785   3
   1  -4  -6 1021.22 132.534   1
  -1   4  -6 1177.80 135.289   1
   1   4   6 1338.15 138.102   1
  -1   4  -6 1302.73 141.933   1
  -1  -4   6 1159.71 136.174   1
   1  -4  -6 1297.42 133.771   1
   1   4   6 1167.23 136.134   1
   1   4   6 1226.46 146.580   6
  -1  -4   6 1213.28 146.587   6
  -1  -4   6 1112.54 143.065   5
   1   4   6 1070.59 139.890   2
   1  -4  -6 1129.94 142.855   4
   1  -4  -6 1188.83 144.399   3
  -1   4  -6 927.407 138.280   4
   1  -4  -6 1653.08 165.960   2
  -1   4  -6 1061.64 140.484   3
   1   4   8 46.6696 11.2711   1
   1  -4  -8 41.5508 9.62938   1
  -1  -4   8 59.9078 18.2663   1
  -1   4  -8 55.2768 14.7014   3
   1  -4  -8 64.3225 20.3551   3
   1   4   8 35.8623 14.9345   6
  -1  -4   8 55.7449 17.1221   5
   1  -4  -8 104.781 28.6722   2
   1   4   8 58.4313 14.1895   2
   1  -4  -8 89.7040 23.0487   4
  -1   4  -8 48.7699 14.9371   4
   1  -4  -8 49.0854 12.9342   1
  -1   4  -8 34.1868 11.2169   1
   1   4   8 31.9666 15.8303   1
  -1  -4   8 63.9748 14.2862   1
   1   4  10 554.686 71.8881   1
   1  -4 -10 445.015 58.0197   1
  -1  -4  10 512.850 62.5081   1
   1  -4 -10 436.032 62.4952   1
  -1   4 -10 572.422 63.6622   1
   1   4  10 514.718 60.4622   1
  -1  -4  10 382.241 66.2326   1
  -1  -4  10 426.890 67.3744   6
  -1  -4  10 520.283 67.2838   5
   1   4  10 350.184 61.8416   6
  -1   4 -10 470.185 60.4011   4
   1  -4 -10 473.198 68.6197   4
   1  -4 -10 382.798 65.0788   3
   1   4  10 549.169 58.0128   2
   1  -4 -10 461.248 63.7142   2
  -1   4 -10 434.608 63.0708   3
  -1   4 -12 309.266 48.8514   1
   1   4  12 411.780 57.3991   1
  -1  -4  12 387.112 49.8136   1
   1  -4 -12 405.786 52.9291   1
   1  -4 -12 316.955 45.1141   1
  -1   4 -12 554.914 63.8684   1
   1   4  12 356.947 46.5220   1
  -1  -4  12 399.184 58.3415   1
  -1  -4  12 317.147 52.0648   6
   1   4  12 378.530 49.6120   6
  -1  -4  12 411.865 52.3718   5
   1   4  12 290.549 41.2214   2
   1  -4 -12 459.885 57.4556   4
   1  -4 -12 441.824 53.4426   3
  -1   4 -12 338.139 48.7975   3
   1   4  14 201.887 37.0243   1
   1  -4 -14 214.643 35.0908   1
   1   4  14 194.310 30.3620   6
  -1  -4  14 192.001 32.7376   5
  -1   4 -14 255.819 40.9336   1
  -1  -4  14 216.324 37.7382   1
  -1   4 -14 165.874 26.0474   4
   1  -4 -14 203.275 32.8571   3
   1  -4 -16 441.505 65.8887   1
   1   4  16 409.766 59.5485   5
  -1  -4  16 509.221 62.7845   5
   1   4  16 440.503 57.9107   6
  -1  -4  16 544.967 67.0273   6
   1  -4 -16 367.269 62.6211   4
  -1   4 -16 412.891 54.4934   4
   1  -4 -16 456.835 61.6333   3
  -1   4 -16 483.112 62.6305   3
   1  -4 -18 13.2051 12.5382   4
   1   4  18 20.0243 13.3956   5
   1   4  18 35.6556 12.0339   6
  -1  -4  18 34.9666 16.4467   6
  -1  -4  18 11.5162 8.55884   5
   1  -4 -18 36.1587 14.2518   3
  -1   4 -18 24.0520 14.8270   3
   1  -4 -20 11.5718 12.1488   4
   1   4  20 10.6498 9.87765   5
  -1  -4  20 14.5261 12.4499   6
   1   4  20 7.38538 9.34054   6
   1  -4 -20 6.18665 9.70100   3
  -1   4 -20 6.38413 10.0075   3
  -1   4 -22 301.860 48.2466   2
  -1  -4  22 292.029 48.0649   5
   1   4  22 437.754 47.1961   6
  -1  -4  22 281.641 48.3389   6
   1  -4 -22 371.485 47.8075   4
   1   4  22 230.158 45.0939   5
   1  -4 -22 355.449 50.1832   3
  -1   4 -22 209.081 46.7424   3
   1   4  24 70.6400 19.8152   6
   1  -4 -24 129.950 21.5200   4
   1   4  24 36.4146 16.0897   5
  -1  -4  24 57.1161 18.2870   5
  -1   4 -24 123.344 23.5329   2
   1  -4 -24 102.999 21.5122   3
  -1   4 -24 31.6818 17.1624   3
  -1  -4  26 11.9079 8.60769   6
   1   4  26 19.7990 10.2118   6
  -1   4 -26 4.87995 8.63829   2
   1  -4 -26 6.18225 8.91540   3
  -1   4 -26 14.6584 7.94855   3
   1  -4 -26 33.3773 10.5911   4
   1   4  26 35.1922 11.8482   5
  -1   4 -28 97.8846 19.8427   2
   1   4  28 91.9245 17.0782   6
   1  -4 -28 93.0381 20.6538   3
   1  -4 -28 71.9516 16.9432   4
   1   4  28 140.519 20.8891   5
   1   5 -27 10363.2 1168.99   2
  -1   5  25 4865.41 590.931   5
  -1  -5 -25 5714.31 589.129   4
   1   5 -25 4988.03 590.980   2
   1   5 -25 5245.29 591.081   3
   1  -5  25 4882.22 595.736   6
   1   5 -23 259.574 36.5644   2
   1  -5  23 153.167 35.8367   6
   1   5 -23 205.671 35.1393   3
  -1  -5 -23 241.845 37.6462   3
  -1  -5 -23 243.979 34.1014   4
   1   5 -21 143.444 25.5457   2
   1  -5  21 197.507 33.3379   6
  -1  -5 -21 192.179 28.1480   3
   1   5 -21 95.9479 25.7085   3
  -1  -5 -21 130.566 24.0027   4
  -1   5  21 119.349 25.7939   5
  -1   5  19 9764.65 937.554   6
   1  -5  19 11483.5 950.746   6
  -1   5  19 6869.02 940.069   5
  -1  -5 -19 9299.27 939.626   3
   1   5 -19 5271.22 938.634   3
  -1   5  17 15638.2 1589.49   6
   1  -5  17 19501.8 1602.33   6
  -1  -5 -17 15608.8 1595.20   4
   1   5 -17 15370.4 1597.68   2
  -1  -5 -17 14395.7 1591.76   3
   1   5 -17 12380.8 1597.94   3
  -1   5  15 28175.9 3564.81   5
  -1  -5 -15 26367.2 3562.00   4
   1   5 -15 38238.2 3572.10   2
  -1   5  15 30921.4 3556.97   6
   1  -5  15 37954.7 3567.99   6
   1   5 -15 35235.8 3570.19   3
   1  -5  13 138.950 26.2265   6
   1  -5  13 128.837 19.7004   5
  -1  -5 -13 85.3147 19.3971   3
  -1   5  13 91.7950 25.9613   5
  -1  -5 -13 64.3514 23.3795   4
  -1  -5 -13 138.770 21.0347   1
  -1   5  13 91.1947 25.6802   1
   1  -5  13 128.295 25.7168   1
   1   5 -11 374.290 66.3492   1
  -1  -5 -11 566.357 66.7872   1
  -1   5  11 454.904 67.2727   1
   1  -5  11 568.694 69.3040   1
  -1   5  11 533.262 67.6177   6
   1  -5  11 548.458 67.4912   5
  -1   5  11 518.902 72.8256   5
  -1  -5 -11 516.515 74.9502   4
  -1  -5 -11 652.959 71.2484   3
   1  -5  11 608.491 88.0842   2
   1   5  -9 9549.45 1139.15   1
  -1  -5  -9 9589.32 1136.52   1
  -1   5   9 9677.38 1133.92   1
   1  -5   9 9795.50 1138.40   1
  -1   5   9 14442.8 1138.61   1
  -1   5   9 9064.95 1139.64   6
   1  -5   9 11304.1 1147.58   6
   1  -5   9 11370.3 1140.75   5
  -1   5   9 8617.48 1143.67   5
  -1  -5  -9 8611.39 1140.06   3
   1   5  -9 10274.8 1143.71   3
  -1  -5  -7 4313.74 744.005   1
   1   5  -7 10849.8 760.388   1
   1   5  -7 6828.94 747.998   1
  -1  -5  -7 6726.53 744.819   1
   1  -5   7 7213.91 745.151   1
   1  -5   7 6508.55 746.111   1
   1  -5   7 7065.50 756.560   6
  -1   5   7 6739.10 752.717   6
  -1   5   7 6423.40 753.557   5
  -1  -5  -7 8374.32 756.179   5
   1  -5   7 7458.24 750.334   5
   1   5  -7 9168.78 796.298   2
  -1  -5  -7 6379.31 753.474   4
  -1  -5  -7 7183.83 752.172   3
   1   5  -7 6516.05 746.350   4
   1  -5   7 10060.1 796.670   2
   1   5  -7 6406.39 751.368   3
  -1  -5  -5 104469. 11605.9   1
   1   5  -5 135104. 11618.5   1
   1  -5   5 97719.9 11606.2   1
   1   5  -5 102198. 11609.1   1
  -1  -5  -5 95312.0 11606.1   1
   1  -5   5 104797. 11607.0   1
  -1   5   5 111370. 11616.8   6
   1  -5   5 100549. 11619.0   6
  -1   5   5 97737.1 11615.7   5
   1  -5   5 106430. 11613.2   5
  -1  -5  -5 128347. 11620.1   5
   1   5  -5 112613. 11655.0   2
  -1  -5  -5 111461. 11616.2   4
  -1  -5  -5 118879. 11616.0   3
   1  -5   5 128745. 11658.4   2
   1   5  -5 105639. 11613.8   3
   1  -5   3 96.8818 27.4896   6
  -1  -5  -3 152.638 30.2327   5
   1  -5   3 163.977 59.7054   2
  -1   5   3 173.782 29.8063   5
  -1  -5  -3 153.078 28.8798   4
   1   5  -3 132.151 21.4876   1
   1   5  -3 261.584 54.8671   2
   1   5  -3 165.773 27.9747   3
   1  -5   1 881.700 179.257   2
  -1  -5  -1 1066.30 143.132   4
   1  -5   1 1224.42 147.191   6
   1   5  -1 1220.77 144.312   3
  -1  -5   1 938.260 155.634   6
   1  -5  -1 1433.11 157.219   6
  -1  -5   1 1120.16 157.414   5
   1   5   1 1221.32 160.826   2
   1  -5  -1 1116.46 191.852   2
  -1  -5   1 1376.19 153.459   4
  -1   5  -1 1406.55 158.577   4
   1   5   1 1448.35 154.921   3
  -1  -5   3 182.604 22.7131   1
  -1  -5   3 170.725 25.6158   1
  -1  -5   3 237.352 41.0656   6
  -1  -5   3 205.797 32.5383   5
   1   5   3 120.646 34.3420   6
   1  -5  -3 155.468 55.9797   2
  -1  -5   3 204.786 29.8464   4
  -1   5  -3 92.5666 27.3876   4
   1  -5  -3 146.217 31.3785   3
  -1   5  -3 146.047 29.3094   3
   1   5   5 49046.6 9405.95   1
  -1   5  -5 92758.2 9405.90   1
   1   5   5 75133.4 9406.71   1
  -1   5  -5 88532.6 9405.86   1
  -1  -5   5 91239.0 9408.77   1
  -1  -5   5 102683. 9415.12   1
  -1  -5   5 106751. 9421.79   6
   1   5   5 109238. 9422.05   6
  -1  -5   5 103672. 9419.16   5
   1   5   5 93185.1 9415.80   2
   1  -5  -5 102502. 9421.24   3
  -1   5  -5 103036. 9417.21   4
  -1   5  -5 95026.6 9416.06   3
   1  -5  -5 133204. 9447.41   2
   1   5   7 5184.54 746.400   1
  -1   5  -7 5731.26 742.780   1
  -1   5  -7 6541.48 743.245   1
  -1  -5   7 8024.76 753.546   1
   1   5   7 7944.94 744.668   1
  -1  -5   7 6745.14 744.790   1
  -1  -5   7 7299.41 755.427   6
   1   5   7 6848.18 753.521   6
  -1  -5   7 6201.12 750.937   5
   1   5   7 6235.62 749.763   2
   1  -5  -7 7191.80 752.252   4
  -1   5  -7 7025.51 749.855   4
   1  -5  -7 7338.89 754.421   3
  -1   5  -7 5638.14 748.354   3
   1  -5  -7 8168.75 761.696   2
   1  -5  -9 9426.61 1144.25   1
   1   5   9 13359.8 1156.16   1
  -1   5  -9 9964.71 1148.57   1
   1  -5  -9 10317.3 1144.75   1
  -1  -5   9 13062.5 1157.86   1
   1   5   9 10795.9 1154.30   6
   1   5   9 10842.4 1152.67   2
   1  -5  -9 11635.6 1156.38   4
   1  -5  -9 9007.51 1153.78   3
  -1   5  -9 9115.85 1151.17   3
  -1   5 -11 541.706 69.0121   1
  -1  -5  11 650.467 74.7699   1
   1   5  11 563.597 69.9210   6
  -1  -5  11 453.760 70.6941   6
  -1  -5  11 555.948 71.0091   5
   1   5  11 484.672 65.1651   2
  -1   5 -11 400.715 64.0930   4
   1  -5 -11 546.836 73.1628   4
   1  -5 -11 452.400 69.1387   3
  -1   5 -11 534.425 68.3619   3
  -1  -5  13 99.5941 22.5413   5
  -1   5 -13 148.889 23.9822   3
   1  -5 -13 157.729 25.3866   3
   1   5  13 118.083 23.8684   5
   1  -5 -13 91.1213 25.1692   4
  -1   5 -13 104.670 18.6595   4
   1   5  13 146.850 27.8379   1
   1  -5 -13 145.120 23.2095   1
  -1  -5  15 37885.3 4068.86   6
   1  -5 -15 29174.1 4064.38   3
   1   5  15 42293.2 4066.71   5
  -1  -5  15 37507.8 4067.54   5
   1   5  17 16069.2 1651.26   5
  -1  -5  17 16817.6 1654.78   5
  -1  -5  17 14930.2 1655.71   6
   1   5  17 15259.7 1647.46   6
   1  -5 -17 10372.5 1650.64   4
   1   5  19 9514.18 984.504   5
  -1  -5  19 10103.3 988.480   5
  -1  -5  19 10368.1 989.855   6
   1   5  19 8685.95 980.136   6
   1  -5 -19 7713.30 983.155   3
   1  -5 -19 6816.72 984.079   4
  -1   5 -19 8620.03 985.226   3
  -1  -5  21 158.946 31.6300   6
   1   5  21 175.353 25.7793   6
   1   5  21 128.265 26.8791   5
   1  -5 -21 150.348 27.9298   4
  -1  -5  21 190.214 30.0120   5
  -1   5 -21 149.078 29.3234   2
   1  -5 -21 165.656 28.1369   3
  -1   5 -21 134.707 28.1514   3
  -1  -5  23 291.263 41.6729   6
   1   5  23 215.332 34.0482   6
  -1   5 -23 210.579 37.1433   2
   1  -5 -23 247.911 36.4800   4
   1   5  23 222.116 36.1706   5
   1  -5 -23 260.385 37.5207   3
  -1   5 -23 232.244 38.0021   3
  -1   5 -25 5738.04 477.655   2
   1  -5 -25 6241.66 475.107   4
   1  -5 -25 4866.10 476.808   3
  -1   5 -25 2136.13 469.246   3
  -1  -5  25 3079.19 473.007   6
   1   5  25 4128.92 470.424   6
   1  -5 -27 6159.80 824.621   3
   1   5  27 6081.50 821.689   6
  -1   6  22 470.131 54.4655   5
  -1  -6 -22 323.002 48.5992   4
   1   6 -22 320.743 49.8051   2
   1   6 -22 375.854 53.2345   3
   1  -6  22 450.597 58.3964   6
  -1  -6 -20 12.0858 9.06394   4
  -1   6  20 16.7539 10.4602   5
   1   6 -20 18.1680 9.13725   2
   1  -6  20 6.44786 12.0330   6
   1   6 -20 25.5160 11.0447   3
   1   6 -18 7.07639 12.1780   3
  -1   6  18 12.6582 9.97815   5
  -1  -6 -18 18.4362 11.2315   4
   1   6 -18 10.6139 9.18321   2
   1  -6  16 315.037 48.3484   6
  -1  -6 -16 255.415 45.2660   4
   1   6 -16 426.141 52.9243   2
  -1  -6 -16 333.380 44.9235   3
   1   6 -16 311.159 51.3640   3
   1  -6  14 222.993 34.4508   6
  -1   6  14 178.544 26.9862   6
  -1   6  14 209.227 33.7459   5
  -1  -6 -14 108.212 28.0351   4
  -1  -6 -14 175.329 28.0665   3
   1   6 -14 213.324 35.0563   3
  -1  -6 -12 184.992 25.7659   1
   1  -6  12 244.216 36.0640   6
  -1   6  12 225.808 30.4053   6
   1   6 -12 248.799 43.7952   2
  -1   6  12 217.145 34.3526   5
  -1  -6 -12 152.034 31.0677   4
  -1  -6 -12 173.200 30.0554   3
   1   6 -12 225.752 35.5751   3
   1  -6  10 393.139 52.0068   1
   1  -6  10 488.935 61.4404   6
  -1   6  10 503.997 57.1603   6
  -1   6  10 390.903 57.6158   5
   1  -6  10 442.648 56.1893   5
  -1  -6 -10 417.352 58.5477   4
  -1  -6 -10 481.081 57.8717   3
  -1   6  10 281.106 54.4727   2
   1   6  -8 212.307 28.7597   1
   1   6  -8 339.050 61.7237   2
   1  -6   8 238.565 27.2525   1
   1  -6   8 203.488 32.7169   5
   1  -6   8 245.312 38.0616   6
  -1   6   8 172.379 33.6009   5
  -1  -6  -8 259.305 35.2486   4
  -1  -6  -8 190.477 32.4317   3
   1   6  -8 192.278 33.0108   3
   1   6  -6 551.737 62.3198   1
  -1   6   6 512.914 70.7608   6
   1  -6   6 434.804 70.2985   6
   1   6  -6 550.093 97.7346   2
   1   6  -6 470.589 65.6366   4
   1   6  -6 583.551 69.6436   3
  -1   6   4 153.240 29.1922   6
  -1  -6  -4 155.512 28.2491   5
   1   6  -4 242.988 52.2813   2
  -1   6   4 180.435 30.9813   5
   1  -6   4 110.941 27.5105   6
   1   6  -4 223.212 29.7793   3
  -1   6   2 37.1117 15.5663   5
  -1  -6  -2 51.4545 15.7241   4
  -1  -6  -2 73.0881 17.1856   5
  -1  -6   0 1169.53 143.424   4
  -1   6   0 1562.25 151.193   4
  -1  -6   0 1061.44 145.816   5
   1   6   2 54.0991 17.6845   2
   1   6   2 70.9061 17.9152   6
  -1  -6   2 62.7022 14.9625   5
  -1   6  -2 31.5531 14.3658   4
  -1   6  -2 25.0909 13.3595   3
   1   6   2 57.7253 13.1176   3
  -1  -6   4 194.923 29.3850   5
   1   6   4 121.097 27.1545   6
   1   6   4 115.314 26.5800   2
  -1   6  -4 133.090 26.5284   4
  -1  -6   4 116.654 27.7763   6
  -1  -6   6 592.491 68.6453   6
   1   6   6 446.234 64.7880   6
  -1  -6   6 422.970 62.9546   5
   1  -6  -6 503.683 65.8004   3
  -1   6  -6 464.404 61.7844   4
  -1   6  -6 463.908 62.7734   3
  -1   6  -8 176.132 23.4426   1
  -1  -6   8 195.940 26.2471   1
   1   6   8 209.692 32.7576   6
  -1  -6   8 188.945 31.8721   5
  -1  -6   8 163.311 31.9004   6
   1   6   8 222.816 33.3495   2
  -1   6  -8 228.292 31.3859   4
  -1   6  -8 223.708 31.3906   3
  -1   6 -10 357.229 47.7108   1
  -1  -6  10 434.646 55.4405   5
  -1  -6  10 403.727 56.7149   6
   1  -6 -10 380.067 54.1919   4
  -1   6 -10 428.725 52.8082   4
   1  -6 -10 431.306 55.6328   3
  -1   6 -10 419.375 53.0739   3
  -1  -6  12 159.672 30.1354   5
   1   6  12 209.648 31.1782   6
  -1  -6  12 178.746 32.3478   6
   1   6  12 215.368 31.7845   5
   1  -6 -12 227.123 33.9240   4
   1  -6 -12 161.952 30.3345   3
  -1   6 -12 209.597 30.7178   3
  -1  -6  14 215.546 33.2530   5
   1   6  14 188.304 29.6812   6
  -1  -6  14 252.599 35.8720   6
   1   6  14 195.081 30.5581   5
   1  -6 -14 217.781 33.9889   4
   1  -6 -14 174.741 30.5644   3
  -1   6 -14 187.899 29.5776   3
   1   6  16 345.938 47.2246   5
  -1  -6  16 404.027 50.0196   5
   1   6  16 342.515 45.2968   6
  -1  -6  16 467.699 52.5761   6
   1  -6 -16 267.318 47.7050   4
   1  -6 -16 368.957 48.5731   3
  -1   6 -16 279.104 46.2026   3
   1   6  18 14.0281 6.93799   6
   1  -6 -18 13.6561 7.91638   3
  -1   6 -18 16.0242 7.53898   3
   1   6  18 11.8286 9.24037   5
   1  -6 -18 5.37553 10.0298   4
  -1  -6  20 5.58336 8.79728   6
   1  -6 -20 13.9265 8.02890   3
  -1   6 -20 4.33461 6.87460   3
   1   6  20 20.6668 9.20216   5
   1  -6 -20 4.90556 9.13863   4
   1   6  22 338.667 50.5026   5
   1  -6 -22 429.841 53.2148   4
   1   6  22 437.137 49.4245   6
  -1  -6  22 448.609 56.4993   6
  -1   6 -22 295.381 50.0799   3
  -1   6 -22 361.218 52.6974   2
   1   6  24 107.809 17.7288   6
   1  -6 -24 40.7459 15.9783   3
   1  -7  19 4810.36 388.785   6
   1   7 -19 2215.90 381.689   3
  -1   7  17 3864.57 619.916   5
   1   7 -17 7975.34 629.320   2
  -1  -7 -17 3890.55 618.117   4
   1   7 -17 7060.61 630.022   3
   1  -7  17 7697.47 626.866   6
  -1   7  15 12270.1 1715.74   5
   1   7 -15 23216.2 1728.26   2
   1  -7  15 16613.8 1716.97   6
   1   7 -15 18941.3 1722.20   3
  -1  -7 -15 11927.4 1713.07   4
   1   7 -13 335.888 51.6493   2
   1  -7  13 223.297 37.1730   6
   1   7 -13 231.884 39.3064   3
  -1  -7 -13 228.974 36.2488   4
  -1   7  13 268.529 39.3106   5
  -1   7  11 148.123 23.6047   6
   1   7 -11 212.973 45.8667   2
  -1   7  11 135.389 26.1818   5
  -1  -7 -11 135.015 24.3663   4
   1  -7  11 185.829 27.8668   6
   1   7 -11 122.622 25.7403   3
  -1   7   9 4168.24 456.645   5
   1  -7   9 4022.30 457.239   6
  -1   7   9 3629.82 453.437   6
   1   7  -9 3793.48 455.452   3
  -1   7   7 3206.62 304.690   5
  -1   7   7 2105.79 302.419   2
   1   7  -7 2745.51 332.085   2
  -1  -7  -7 2615.64 301.593   4
  -1   7   7 2288.59 301.246   6
   1   7  -7 2699.82 301.692   3
  -1  -7  -5 38479.9 4339.94   4
  -1   7   5 39036.6 4341.64   6
   1  -7   5 43328.6 4343.49   6
  -1   7   5 30815.9 4340.65   5
   1  -7   3 154.069 27.4531   6
  -1  -7  -3 155.165 26.6488   5
   1   7  -3 221.879 42.9651   2
  -1   7   3 170.509 28.2011   5
  -1  -7  -3 168.536 26.4076   4
  -1   7   3 204.211 32.3224   4
   1   7  -3 134.901 25.0810   3
  -1  -7  -1 758.104 88.4953   5
   1   7  -1 871.289 99.2857   2
  -1   7   1 851.302 93.7597   4
  -1   7   1 664.509 88.8592   3
   1   7  -1 596.425 85.9255   3
  -1   7  -1 852.960 87.1567   5
  -1  -7   1 539.536 81.6132   5
   1   7   1 895.380 90.3801   2
   1   7   1 599.094 84.2079   6
   1   7   1 644.317 81.7398   3
  -1   7  -1 630.401 84.1572   3
  -1  -7   3 116.279 25.3226   5
   1   7   3 145.892 27.6444   6
  -1   7  -3 145.444 26.7279   4
  -1   7  -3 188.781 28.1665   3
   1   7   3 198.123 26.8683   3
  -1  -7   5 43654.9 4511.14   6
  -1  -7   5 39591.0 4508.24   5
  -1   7  -5 37680.8 4507.22   4
  -1   7  -5 40876.4 4507.64   3
   1   7   7 2556.37 305.959   6
   1   7   7 2514.96 306.335   2
   1  -7  -7 2918.32 308.460   3
  -1  -7   7 2453.07 305.303   5
  -1   7  -7 2785.23 305.076   3
  -1  -7   9 3950.27 438.710   5
  -1  -7   9 3659.75 440.565   6
   1   7   9 3665.23 437.621   6
   1  -7  -9 4497.72 441.699   3
  -1   7  -9 3588.61 437.208   3
   1   7  11 124.862 23.0705   6
  -1  -7  11 108.718 23.1664   5
  -1  -7  11 172.474 26.0473   6
   1   7  11 158.842 24.2694   5
   1  -7 -11 143.408 23.9375   3
  -1   7 -11 107.365 21.3042   3
  -1  -7  13 264.327 38.2053   5
   1   7  13 225.459 35.1109   5
  -1  -7  13 269.619 37.5125   6
   1   7  13 245.167 34.7521   6
  -1  -7  15 15386.2 1808.38   6
   1  -7 -15 16535.9 1808.51   4
   1   7  15 18946.9 1808.29   5
   1  -7 -15 13598.9 1806.74   3
  -1   7 -15 16259.0 1812.50   2
   1   7  17 7462.82 781.476   5
   1  -7 -17 5678.15 781.236   4
   1   7  17 6420.88 778.048   6
  -1  -7  17 7987.28 784.185   6
   1  -7 -17 6762.34 781.308   3
  -1   7 -17 7853.36 785.540   2
   1   7  19 3859.13 454.692   6
  -1   7 -19 4242.67 458.571   3
   1  -7 -19 4032.31 458.916   3
   1  -7 -21 123.723 22.3986   3
   1  -8  14 232.105 34.1203   6
   1  -8  12 40.0728 12.6122   6
  -1   8  12 31.9586 10.9473   5
  -1  -8 -12 44.5725 11.5128   4
   1  -8  10 292.448 38.3944   6
  -1   8  10 223.478 37.0784   5
  -1  -8 -10 231.930 34.9117   4
   1   8  -8 242.676 51.7744   2
   1  -8   8 182.516 32.7231   6
  -1   8   8 225.082 34.2441   5
  -1  -8  -8 232.516 32.0826   4
  -1  -8  -6 347.046 46.6918   4
   1  -8   6 265.008 47.2546   6
  -1   8   4 52.3242 15.3061   6
   1   8  -4 94.4547 27.3416   2
  -1   8   4 57.0212 15.7976   5
  -1   8   4 82.9982 16.4575   3
  -1   8   4 46.8322 15.4087   2
  -1   8   2 136.033 25.8055   3
  -1   8   2 125.175 25.3825   6
   1   8  -2 217.357 33.6914   2
  -1   8   2 180.618 28.7728   5
  -1   8   2 168.699 31.8714   4
  -1   8   2 212.983 34.3037   2
  -1   8   0 697.173 85.1617   5
   1   8   0 636.641 80.4933   6
  -1   8   0 866.579 96.9198   2
  -1   8   0 868.486 87.0472   4
  -1   8   0 515.108 78.0976   3
   1   8   2 116.587 23.2574   2
  -1  -8   2 124.182 21.3416   5
   1   8   2 136.951 22.5032   6
   1   8   4 76.9684 16.1359   2
  -1   8  -4 84.5879 30.3835   2
   1   8   4 47.2328 14.2662   6
  -1  -8   4 44.3394 12.4356   5
  -1   8  -4 87.3809 15.2016   3
  -1  -8   6 304.148 41.9452   5
  -1   8  -6 193.582 54.5340   2
  -1   8  -6 351.024 42.8308   3
   1   8   6 264.004 41.5897   6
  -1  -8   8 208.607 31.7398   5
  -1  -8   8 303.439 35.2047   6
   1   8   8 233.585 31.3752   6
   1   8   8 134.451 28.1581   5
  -1   8  -8 264.908 51.1920   2
  -1   8  -8 241.797 31.0715   3
  -1  -8  10 173.873 36.0541   6
  -1   8 -10 242.740 36.0920   3
  -1  -8  12 53.3330 13.9334   6
   1   8  12 67.9930 12.8072   5
   1  -8 -12 38.9492 12.8072   3
  -1   8 -12 67.9332 12.6161   3
   1   8  12 28.9119 10.5711   6
   1   8  14 190.767 29.2151   6
  -1   8 -14 220.675 30.4098   3
   1   8  16 276.684 36.2913   6
  -1   9   7 1099.70 133.835   5
  -1   9   5 22376.3 2518.44   4
   1   9  -3 64.3879 17.3782   2
   1   9  -1 380.109 52.7937   2
  -1   9  -1 370.387 54.4820   2
  -1   9  -3 48.5965 11.4716   3
  -1   9  -3 104.185 25.1225   2
  -1   9  -5 14979.5 1683.22   3
  -1   9  -7 1112.23 130.869   3
   2   0   0 810272. 89624.5   1
  -2   0   0 788721. 89611.7   6
   2   0   0 834448. 89611.4   6
  -2   0   0 823170. 89614.6   5
   2   0   0 792303. 89613.0   5
   2   0   0 788545. 89617.2   2
  -2   0   0 806587. 89618.8   4
   2   0   0 811744. 89613.1   3
   2   0   0 771588. 89618.3   4
  -2   0   0 767893. 89610.8   3
  -2   0   0 822039. 89620.7   1
   2   0   0 799216. 89619.9   1
  -2   0  -2 4590.97 454.635   1
   2   0   2 3580.32 450.304   1
  -2   0   2 3934.85 450.532   1
   2   0  -2 3456.10 450.378   1
   2   0   2 3061.76 440.265   6
   2   0  -2 3653.55 441.891   6
  -2   0   2 4484.08 448.951   5
   2   0  -2 3823.18 443.197   5
   2   0   2 4299.58 443.653   5
   2   0   2 3993.23 445.614   2
   2   0  -2 3431.08 446.141   2
  -2   0  -2 3703.35 446.168   4
  -2   0   2 4908.50 453.551   4
   2   0  -2 3885.46 445.983   4
  -2   0   2 3945.09 441.889   3
   2   0  -2 3863.03 444.230   3
  -2   0  -2 3678.35 441.026   3
  -2   0   2 4192.48 450.879   1
  -2   0  -2 3792.73 448.760   1
   2   0   4 3646.21 391.469   1
  -2   0  -4 3625.29 392.189   1
  -2   0   4 3475.66 390.897   1
  -2   0   4 3297.85 392.944   1
   2   0   4 3510.43 392.940   1
  -2   0  -4 3629.10 392.761   1
   2   0   4 3149.59 383.084   6
  -2   0   4 3158.29 380.269   6
   2   0  -4 3232.37 378.341   6
  -2   0  -4 2691.19 381.482   5
   2   0   4 3479.41 381.912   5
  -2   0   4 3122.66 387.372   5
   2   0  -4 3523.20 390.234   2
   2   0   4 3241.24 384.835   2
  -2   0  -4 3752.85 389.098   4
   2   0  -4 3432.36 384.517   4
  -2   0   4 3362.03 381.552   3
  -2   0   4 3117.20 387.746   4
   2   0  -4 3878.13 387.933   3
  -2   0  -4 3131.27 382.321   3
  -2   0   6 20464.1 2449.20   1
   2   0  -6 24130.6 2448.35   1
   2   0  -6 23534.1 2451.32   1
   2   0   6 22806.3 2448.42   1
   2   0   6 23189.4 2451.51   1
  -2   0  -6 19481.8 2443.92   1
   2   0   6 23382.3 2442.26   6
  -2   0   6 22035.7 2439.09   6
   2   0  -6 21784.0 2435.13   6
   2   0   6 22584.3 2439.06   5
  -2   0  -6 21638.3 2437.84   5
  -2   0   6 27759.6 2451.09   5
   2   0  -6 18118.4 2444.00   2
  -2   0  -6 22631.7 2442.99   4
  -2   0   6 22490.1 2439.62   4
  -2   0   6 21330.8 2443.10   4
   2   0  -6 17319.6 2439.83   3
   2   0   6 19369.7 2439.69   2
  -2   0  -6 22655.0 2441.16   3
  -2   0  -8 11279.5 1304.13   1
   2   0  -8 12618.9 1303.26   1
  -2   0   8 12165.4 1306.55   1
  -2   0   8 12941.7 1303.88   1
   2   0   8 11356.6 1302.25   1
   2   0  -8 12239.7 1303.73   1
  -2   0  -8 11400.8 1302.27   1
   2   0   8 10285.1 1304.12   1
   2   0   8 12965.7 1300.91   6
  -2   0   8 11182.9 1294.24   6
   2   0  -8 11924.4 1291.46   6
   2   0   8 10904.8 1293.43   5
  -2   0  -8 12896.9 1295.17   5
  -2   0   8 13874.5 1308.01   5
   2   0  -8 10152.4 1301.41   2
  -2   0  -8 9959.69 1296.90   4
  -2   0   8 9965.34 1296.85   4
   2   0  -8 9461.30 1297.75   3
   2   0   8 11843.7 1295.86   2
  -2   0 -10 290156. 33345.4   1
   2   0 -10 298287. 33343.1   1
   2   0 -10 302803. 33343.7   1
  -2   0  10 313525. 33344.8   1
   2   0  10 300049. 33343.2   1
  -2   0  10 299932. 33347.6   1
   2   0  10 267063. 33345.7   1
  -2   0  10 299401. 33337.5   6
   2   0  10 311598. 33343.2   6
  -2   0  10 303717. 33346.9   5
   2   0  10 286855. 33335.3   5
   2   0 -10 282987. 33344.5   2
  -2   0 -10 299036. 33338.8   4
   2   0 -10 301244. 33343.8   3
   2   0  10 308330. 33336.3   2
  -2   0  12 41188.7 4080.08   1
  -2   0  12 39764.8 4085.49   1
   2   0 -12 37486.0 4080.67   1
   2   0 -12 38928.9 4080.29   1
  -2   0 -12 39440.1 4084.30   1
  -2   0 -12 40180.9 4079.79   1
   2   0  12 40454.2 4084.37   1
  -2   0  12 40630.1 4076.64   6
   2   0  12 26841.7 4075.16   6
  -2   0  12 32940.3 4080.24   5
   2   0  12 34867.1 4071.06   5
   2   0 -12 31534.0 4078.84   2
  -2   0 -12 36092.6 4074.11   4
   2   0 -12 37467.7 4081.19   3
   2   0  12 35779.6 4071.34   2
  -2   0 -12 32768.5 4083.14   3
   2   0 -14 33111.7 3005.55   1
  -2   0  14 36570.6 3016.06   1
   2   0  14 29225.3 3000.82   1
  -2   0  14 31329.9 3002.36   1
  -2   0 -14 32916.8 3004.53   1
  -2   0  14 32328.0 3002.43   6
   2   0  14 22950.2 2999.34   6
   2   0  14 24728.7 2996.28   5
  -2   0  14 19857.2 2999.27   5
   2   0 -14 20048.4 2998.82   2
  -2   0 -14 24983.6 2997.22   4
   2   0 -14 26202.2 3004.73   3
  -2   0 -14 22371.8 3002.66   3
   2   0  14 26535.0 2993.75   2
   2   0  16 4304.08 523.259   1
  -2   0  16 5472.58 538.561   1
  -2   0 -16 5625.56 539.612   1
   2   0 -16 4799.84 530.046   1
   2   0 -16 5294.56 531.383   1
  -2   0  16 5377.65 527.543   1
  -2   0 -16 5711.65 529.811   1
   2   0  16 4916.30 533.914   1
   2   0  16 5230.66 523.461   6
   2   0  16 3041.63 518.060   5
  -2   0  16 4911.74 527.442   5
   2   0 -16 4235.25 524.326   2
   2   0 -16 5292.42 526.460   4
  -2   0 -16 5121.43 525.339   4
   2   0 -16 3397.46 523.263   3
  -2   0 -16 3113.02 523.435   3
   2   0  16 4195.91 516.474   2
   2   0 -18 1049.15 124.439   1
  -2   0  18 845.047 122.416   1
   2   0  18 553.133 113.842   1
  -2   0 -18 744.364 120.927   1
   2   0 -18 880.457 120.090   1
  -2   0  18 976.732 118.692   1
  -2   0 -18 855.888 118.212   1
   2   0  18 816.135 122.940   1
  -2   0  18 704.346 113.110   6
   2   0  18 1059.57 112.758   6
   2   0  18 1011.62 113.330   5
  -2   0  18 1132.17 118.806   5
   2   0 -18 1178.71 119.035   2
   2   0 -18 665.991 112.516   4
  -2   0 -18 574.325 110.813   4
  -2   0 -18 700.876 114.020   3
   2   0 -18 1087.62 120.304   3
   2   0  18 886.029 111.772   2
   2   0 -20 31204.2 3686.38   1
  -2   0  20 19319.4 3678.94   1
   2   0  20 23879.8 3680.56   1
  -2   0 -20 27596.4 3685.49   1
  -2   0  20 30152.2 3680.59   1
  -2   0 -20 29405.5 3679.74   1
  -2   0  20 37761.4 3681.03   6
   2   0  20 36400.3 3673.45   6
   2   0  20 42818.0 3677.63   5
   2   0 -20 43771.2 3679.72   2
  -2   0 -20 32280.7 3678.09   4
   2   0 -20 29727.3 3677.60   4
  -2   0 -20 33795.8 3678.27   3
   2   0 -20 38125.3 3681.91   3
   2   0  20 28862.4 3676.07   2
  -2   0  22 33634.9 3510.70   1
  -2   0 -22 29608.3 3508.64   1
   2   0  22 26309.7 3515.93   1
  -2   0  22 35566.3 3510.09   6
   2   0  22 30181.4 3501.41   6
   2   0  22 30476.0 3503.23   5
  -2   0  22 33914.2 3506.96   5
   2   0 -22 31060.2 3504.18   2
   2   0 -22 32194.8 3508.13   4
   2   0 -22 34718.7 3507.86   3
  -2   0 -22 30613.2 3504.99   3
   2   0  22 31799.3 3513.97   1
   2   0 -22 29227.7 3512.05   1
  -2   0 -22 30825.9 3519.29   1
   2   0 -22 27235.1 3510.06   1
  -2   0  24 12851.3 1296.89   1
   2   0  24 11241.4 1288.02   6
  -2   0  24 12789.1 1295.15   6
   2   0  24 11040.8 1288.68   5
  -2   0  24 12063.5 1291.77   5
   2   0 -24 12829.9 1294.02   4
  -2   0 -24 11556.9 1291.93   4
   2   0 -24 11858.7 1297.19   1
   2   0 -24 10854.6 1291.54   3
  -2   0 -24 10172.8 1289.44   3
   2   0 -24 10817.1 1288.99   2
  -2   0  26 129.075 22.7043   5
   2   0  26 98.8104 20.7201   5
  -2   0 -26 125.177 24.0053   4
   2   0 -26 168.386 25.1028   3
  -2   0 -26 120.697 21.8929   3
   2   0  26 120.202 21.0959   6
  -2   0 -28 962.848 108.577   4
  -2   0  28 887.990 107.416   5
  -2   0  28 1023.00 111.216   6
   2   0 -28 834.148 106.817   3
  -2   0 -28 848.910 106.640   3
  -2   0 -30 4804.76 533.087   4
  -2   0  30 4683.47 532.599   5
  -2   0 -30 4330.75 531.734   3
   2   0  30 4774.24 531.390   6
  -2   0  30 5092.80 535.066   6
  -2  -1 -31 8.03288 6.25189   3
  -2  -1 -31 6.33211 8.00739   4
   2  -1  29 19.4449 8.60955   6
  -2   1  29 7.64626 7.72539   6
   2   1 -29 11.0018 6.57843   3
  -2  -1 -29 17.4426 6.92962   3
  -2  -1 -29 26.5368 9.40473   4
  -2   1  29 9.80265 6.25710   5
   2  -1  27 75.9049 15.0204   6
  -2   1  27 78.5682 17.3476   6
   2   1 -27 67.1934 13.6653   3
  -2  -1 -27 60.7253 13.5612   3
  -2  -1 -27 94.2512 17.2114   4
  -2   1  27 58.0826 13.9393   5
   2   1 -25 41.8285 12.0590   2
   2  -1  25 30.1672 11.2719   6
  -2   1  25 62.6602 15.5534   6
   2   1 -25 28.0242 9.13224   3
  -2  -1 -25 21.1321 9.80732   3
  -2  -1 -25 56.7539 13.3284   4
  -2   1  25 55.9074 12.5456   5
   2  -1  23 414.737 53.5328   6
   2  -1  23 423.223 53.5596   5
  -2   1  23 439.149 55.5839   5
   2   1 -23 342.566 54.5702   2
  -2  -1 -23 367.086 55.1368   4
   2   1 -23 398.156 54.4067   3
   2  -1  23 373.589 58.9917   1
   2   1 -23 495.179 62.9785   1
  -2   1  21-5.72887 8.95636   1
   2   1 -21 10.2272 15.9637   1
   2  -1  21 11.1515 13.4870   1
   2   1 -21-5.47807 9.37979   2
   2  -1  21 15.8215 10.7032   6
  -2   1  21 9.71689 12.6952   6
  -2  -1 -21-5.05993 9.35809   4
  -2   1  21 10.0003 9.88383   5
   2  -1  21-3.65457 7.23587   5
   2  -1  21 7.47900 11.6814   1
   2   1 -21 7.73751 10.8118   1
  -2  -1 -21-12.8739 20.0898   1
   2   1 -21 9.30337 8.60636   3
  -2  -1 -21 4.40790 8.15762   3
   2  -1  19 68.7737 25.5088   1
   2   1 -19 54.5304 23.2021   1
  -2  -1 -19 51.0054 18.9607   1
  -2   1  19 39.6948 16.3403   1
   2   1 -19 142.852 25.4907   2
   2  -1  19 38.9293 18.4830   2
   2  -1  19 108.575 21.0665   6
  -2   1  19 115.759 21.3876   6
  -2  -1 -19 71.3502 20.0543   4
   2  -1  19 91.3623 17.5506   5
   2   1 -19 63.5024 22.7117   1
   2  -1  19 8.49043 14.6846   1
  -2  -1 -19 38.4200 21.7798   1
  -2  -1 -19 71.9409 17.2969   3
  -2   1  17 380.993 61.4126   1
   2   1 -17 283.210 51.1187   1
   2  -1  17 302.810 51.2534   1
  -2  -1 -17 239.112 54.5537   1
   2   1 -17 395.759 61.4549   1
   2  -1  17 244.435 53.5597   1
  -2   1  17 255.911 47.1492   1
  -2  -1 -17 346.533 52.4975   1
  -2   1  17 301.623 47.4026   6
   2  -1  17 352.865 45.5556   5
   2   1 -17 234.447 51.1316   2
   2  -1  17 282.312 48.2126   2
  -2   1  17 357.321 50.4241   5
   2   1 -17 435.042 53.2445   3
  -2  -1 -17 219.751 46.6782   4
  -2  -1 -17 353.512 49.7745   3
  -2   1  15 62.9444 24.4147   1
  -2  -1 -15 75.7139 26.2060   1
   2  -1  15 76.4598 22.6917   1
   2  -1  15 125.332 23.7888   6
  -2   1  15 36.5401 15.2618   6
   2   1 -15 85.0145 27.4816   2
   2  -1  15 51.3000 18.8437   2
  -2   1  15 66.8984 18.1802   1
   2   1 -15 70.1090 25.4222   1
  -2   1  15 45.6180 18.4888   5
   2  -1  15 119.472 18.7857   5
  -2  -1 -15 23.2952 18.8136   4
   2   1 -15 14.8673 15.7727   3
  -2  -1 -15 91.2963 22.2509   3
   2   1 -13 2694.86 288.453   1
  -2   1  13 2332.64 284.123   1
  -2   1  13 2536.86 293.829   1
   2  -1  13 2628.96 287.356   1
  -2  -1 -13 2689.06 296.069   1
  -2  -1 -13 2474.96 288.147   1
   2  -1  13 2730.37 296.177   1
   2  -1  13 3055.64 291.019   6
  -2   1  13 1692.43 279.960   6
   2  -1  13 3074.66 284.644   5
   2  -1  13 2532.29 279.268   5
   2   1 -13 2141.45 294.228   2
  -2  -1 -13 1472.28 282.794   4
   2   1 -13 2043.16 289.224   3
  -2  -1 -13 2649.70 291.651   3
   2  -1  13 2406.68 283.963   2
   2   1 -11 165.400 34.1488   1
  -2   1  11 200.648 40.9576   1
   2  -1  11 219.455 36.8136   1
  -2  -1 -11 207.007 35.8857   1
  -2   1  11 193.876 34.1859   1
   2  -1  11 197.585 38.5195   1
   2   1 -11 199.207 38.5075   1
   2  -1  11 286.655 43.0302   6
   2  -1  11 168.035 26.5734   5
   2  -1  11 210.011 34.0852   2
  -2   1  11 270.705 42.7520   5
  -2  -1 -11 99.4301 34.6352   4
   2   1 -11 188.550 37.7928   3
  -2  -1 -11 165.354 36.7121   3
   2  -1   9 362.249 57.2081   1
   2   1  -9 388.797 57.7045   1
  -2  -1  -9 345.780 60.3245   1
  -2   1   9 435.704 58.6629   1
   2  -1   9 284.920 58.9112   1
   2   1  -9 327.613 58.0412   1
  -2  -1  -9 519.352 61.2286   1
  -2  -1  -9 398.124 54.9259   5
   2  -1   9 367.400 53.6539   5
   2   1  -9 425.566 70.4872   2
  -2   1   9 254.783 57.6512   5
  -2  -1  -9 300.291 56.3717   4
  -2  -1  -9 446.298 68.2787   3
  -2   1   7 441.837 52.9938   1
  -2  -1  -7 340.022 53.2382   1
  -2   1   7 351.727 54.2689   1
  -2  -1  -7 298.656 48.7030   1
   2   1  -7 259.984 49.8412   1
   2  -1   7 289.333 53.6939   1
  -2   1   7 336.756 40.6697   6
   2  -1   7 572.959 73.3276   6
   2  -1   7 329.340 38.8423   5
   2  -1   7 266.456 38.4880   5
  -2  -1  -7 350.405 47.0671   2
   2  -1   7 291.329 46.9547   2
   2   1  -7 316.199 59.2296   2
  -2   1   7 472.598 61.2542   5
  -2  -1  -7 292.681 48.7330   4
   2   1  -7 304.481 49.6716   3
  -2  -1  -7 169.794 50.1243   3
   2   1  -5 1565.34 177.756   1
  -2  -1  -5 1388.41 173.339   1
   2  -1   5 1454.91 171.398   1
  -2   1   5 1519.75 170.844   1
   2   1  -5 1208.71 169.862   1
   2  -1   5 1237.55 172.660   1
  -2  -1  -5 1249.85 169.890   1
  -2   1   5 1373.50 174.777   1
   2  -1   5 1723.44 191.957   6
   2  -1   5 1429.85 157.942   5
  -2  -1  -5 1158.15 167.112   5
  -2   1   5 1236.81 172.058   5
   2   1  -5 1451.54 179.381   2
  -2  -1  -5 1229.52 166.047   2
  -2  -1  -5 1523.64 169.731   4
  -2   1   5 1399.96 175.570   4
   2   1  -5 1265.26 164.632   3
   2   1  -5 1347.26 163.131   4
   2  -1   5 1521.99 169.525   2
  -2  -1  -5 1672.02 171.280   3
  -2  -1  -3 3646.62 420.236   1
   2   1  -3 3574.76 419.381   1
   2   1  -3 2890.51 418.643   1
  -2  -1  -3 3633.06 420.268   1
   2  -1   3 3586.46 420.305   1
  -2   1   3 2957.61 415.912   1
   2   1  -3 3492.79 414.224   6
   2  -1   3 2679.75 425.432   6
   2  -1   3 3982.83 408.450   5
  -2   1   3 3774.10 417.230   5
  -2  -1  -3 3737.04 418.983   5
   2   1  -3 3728.64 422.108   2
  -2  -1  -3 3403.23 414.265   4
   2   1  -3 4055.55 414.410   4
   2   1  -3 3333.52 409.576   3
  -2   1   3 4154.09 424.985   4
  -2  -1  -3 3493.77 406.131   3
   2  -1   3 3925.55 417.009   2
  -2  -1  -3 3671.49 406.100   3
   2   1  -1 1091.52 136.934   1
  -2  -1  -1 960.561 139.634   1
   2  -1   1 949.982 135.697   1
  -2   1   1 958.895 134.688   1
   2   1  -1 1027.56 131.591   6
  -2   1   1 1085.48 123.630   6
  -2  -1  -1 1191.74 140.128   5
   2  -1   1 1413.26 133.931   5
   2   1  -1 1229.66 139.203   2
  -2  -1  -1 938.104 130.785   4
   2   1  -1 1303.74 134.303   4
   2  -1   1 984.105 138.223   3
   2   1  -1 962.571 125.478   3
  -2  -1  -1 1082.34 122.338   3
   2   1  -1 1039.95 137.043   1
  -2  -1  -1 1020.18 137.722   1
  -2   1   1 1032.05 133.311   1
  -2  -1   1 993.702 138.555   1
  -2   1  -1 967.823 135.535   1
   2  -1  -1 1177.28 141.369   1
   2   1   1 1284.45 141.138   1
  -2   1  -1 1044.34 126.381   6
   2   1   1 1062.54 138.826   6
   2  -1  -1 1199.60 125.548   6
  -2  -1   1 863.448 138.156   5
  -2   1  -1 1164.94 129.596   5
   2  -1  -1 1187.52 136.188   2
   2   1   1 1171.82 137.573   2
  -2  -1   1 949.595 130.143   4
  -2   1  -1 1234.15 141.640   4
   2  -1  -1 1107.89 136.725   3
   2   1   1 936.916 124.239   3
  -2  -1   1 1094.85 126.626   3
   2   1   1 1096.42 138.082   1
  -2   1  -1 1099.81 136.776   1
  -2  -1   1 1107.52 137.382   1
   2   1   3 3854.18 413.071   1
  -2   1  -3 3418.33 409.563   1
  -2  -1   3 3468.46 410.947   1
   2   1   3 4126.83 412.518   6
  -2   1  -3 4240.08 405.548   6
  -2  -1   3 3384.02 407.496   6
  -2  -1   3 3861.54 412.476   5
  -2   1  -3 2980.77 397.692   5
   2  -1  -3 3610.45 406.789   2
   2   1   3 4015.22 409.181   2
  -2   1  -3 4122.42 413.918   4
  -2  -1   3 4255.16 409.485   3
   2  -1  -3 2615.32 405.405   3
   2   1   3 3610.57 411.018   1
  -2  -1   3 3667.46 411.640   1
   2  -1  -3 2867.04 406.957   1
   2  -1  -3 3531.33 408.754   1
   2   1   5 1227.24 160.052   1
   2  -1  -5 1338.62 160.318   1
   2  -1  -5 1576.42 164.828   1
  -2   1  -5 1384.39 161.101   1
  -2  -1   5 1463.74 163.182   1
  -2   1  -5 1371.04 161.596   1
   2   1   5 1534.09 160.470   6
  -2   1  -5 934.871 146.233   5
   2  -1  -5 1464.70 158.805   2
   2   1   5 1428.68 157.153   2
  -2   1  -5 1218.49 159.485   4
  -2  -1   5 1274.45 152.381   4
  -2  -1   5 1419.19 167.126   3
   2  -1  -5 1607.42 165.634   3
   2   1   5 1497.00 150.699   3
  -2   1  -5 1426.25 159.022   3
   2  -1  -7 339.650 53.5156   1
  -2  -1   7 481.157 58.8135   1
   2   1   7 340.565 52.1387   1
  -2   1  -7 350.374 54.7389   1
  -2  -1   7 260.605 53.3724   1
   2  -1  -7 357.437 43.5040   6
   2   1   7 357.702 51.4739   6
  -2  -1   7 360.782 52.2222   6
   2   1   7 294.559 46.7648   2
  -2   1  -7 362.245 53.8219   1
   2   1   7 290.531 53.4526   1
   2  -1  -7 404.633 54.7730   1
  -2  -1   7 336.560 44.2608   4
  -2  -1   7 406.503 48.1445   4
  -2  -1   7 343.022 53.8682   5
  -2   1  -7 361.320 52.4997   4
  -2   1  -7 345.948 51.4543   3
   2  -1  -7 269.654 50.4240   3
   2   1   7 258.697 43.4394   3
  -2  -1   9 368.881 58.0761   6
   2  -1  -9 486.762 61.7147   2
  -2   1  -9 328.139 59.6364   1
  -2  -1   9 434.782 62.6643   1
  -2  -1   9 512.185 66.1836   5
   2   1   9 432.504 54.9262   2
  -2   1  -9 403.616 60.0362   3
   2  -1  -9 307.002 59.1279   3
   2  -1  -9 404.092 61.0596   1
   2   1   9 412.642 61.6195   1
   2  -1  -9 475.905 62.5273   1
  -2  -1   9 412.643 64.1097   1
   2   1  11 221.442 40.1575   1
  -2   1 -11 257.074 42.7909   1
  -2  -1  11 229.001 43.5197   1
   2   1  11 311.742 40.2499   6
  -2  -1  11 192.907 37.1006   6
   2  -1 -11 236.123 38.8258   2
  -2  -1  11 201.523 40.0216   1
   2   1  11 294.654 46.7604   1
  -2   1 -11 343.099 48.5557   1
   2  -1 -11 165.774 37.8844   1
  -2  -1  11 251.091 31.9221   4
  -2  -1  11 210.050 40.9326   5
   2  -1 -11 211.382 38.8286   4
  -2  -1  11 191.019 33.0247   4
  -2   1 -11 171.588 35.5748   4
  -2   1 -11 225.959 39.0997   3
   2  -1 -11 252.571 40.6340   3
   2  -1 -13 2055.90 294.112   1
  -2  -1  13 2669.58 302.769   1
   2   1  13 2510.99 296.989   1
   2  -1 -13 2521.01 296.834   1
  -2   1 -13 2823.01 302.927   1
   2   1  13 2602.11 300.306   1
  -2   1 -13 2599.29 297.443   1
   2   1  13 2663.81 293.502   6
  -2  -1  13 2402.42 293.970   6
   2   1  13 2482.88 293.199   5
  -2  -1  13 2709.72 302.100   5
  -2  -1  13 2232.82 285.675   4
  -2   1 -13 2342.18 290.340   4
   2  -1 -13 2513.01 296.945   4
  -2  -1  13 2642.39 289.946   4
   2  -1 -13 2789.58 299.982   3
   2   1  13 2494.19 286.460   2
  -2   1 -13 2612.03 297.617   3
  -2  -1  15 61.6827 27.0117   1
  -2   1 -15 56.0919 22.0535   1
   2   1  15 47.3542 17.4939   1
   2  -1 -15 68.6820 22.9637   1
   2   1  15 56.5174 19.6847   6
  -2  -1  15 50.9325 22.9081   6
   2  -1 -15 17.1236 14.2746   2
   2   1  15 76.1169 15.1689   2
  -2  -1  15 92.9726 24.2249   1
   2   1  15 113.972 29.9176   1
   2  -1 -15 112.650 25.0632   1
   2   1  15 103.463 21.5660   5
  -2  -1  15 67.3643 22.6213   5
   2  -1 -15 46.3704 17.9626   4
  -2   1 -15 59.2600 17.9486   4
  -2   1 -15 71.8060 24.6964   3
   2  -1 -15 67.0852 22.5388   3
  -2  -1  17 344.646 60.6331   1
  -2   1 -17 423.901 62.1513   1
   2   1  17 377.885 56.6793   1
  -2  -1  17 399.177 56.1267   6
   2   1  17 299.415 49.5717   6
   2  -1 -17 325.713 48.9952   2
  -2  -1  17 340.876 55.3673   1
   2   1  17 366.747 52.2453   5
   2  -1 -17 329.184 53.7201   4
  -2   1 -17 330.910 50.8307   4
   2   1  17 313.618 44.6691   2
  -2   1 -17 317.062 58.3920   3
   2  -1 -17 368.436 62.2694   3
  -2  -1  19 81.2148 22.8575   6
   2  -1 -19 84.6800 18.5411   2
   2   1  19 59.4606 16.0202   2
  -2   1 -19 43.8803 20.2591   1
   2  -1 -19 79.8405 21.8259   1
   2   1  19 105.690 29.8068   1
  -2  -1  19 36.2142 19.8044   1
   2  -1 -19 125.254 26.0899   4
  -2  -1  19 96.3286 23.6271   5
  -2   1 -19 74.2714 21.1173   4
   2   1  19 60.1923 27.5452   1
  -2   1 -19 59.1764 22.3413   1
  -2  -1  21 10.4717 14.6274   1
   2  -1 -21-8.44668 11.8066   1
  -2  -1  21-7.77667 13.3076   6
   2   1  21 4.92303 10.3280   6
   2  -1 -21 7.49386 9.80661   2
   2   1  21 6.93324 11.8689   5
  -2  -1  21 15.4677 14.2919   5
   2  -1 -21 6.56155 12.9663   4
  -2   1 -21 7.88363 12.3183   3
   2  -1 -21 9.53202 11.5396   3
  -2   1 -21 6.37417 14.0794   4
   2  -1 -21 7.27646 8.82152   1
  -2   1 -21 7.91326 11.0639   1
  -2  -1  21 8.59893 12.0186   1
   2   1  21 10.2307 14.2916   1
  -2  -1  23 558.387 67.6039   5
   2   1  23 472.421 63.1393   5
   2  -1 -23 378.709 61.5079   4
  -2   1 -23 420.091 62.0502   4
   2   1  23 506.461 60.8187   6
  -2  -1  23 417.049 64.9914   6
   2  -1 -23 496.034 69.3025   3
  -2   1 -23 391.436 63.5082   3
  -2  -1  23 416.855 69.5823   1
  -2   1 -23 314.012 65.2141   1
  -2  -1  25 45.0650 14.9104   5
  -2   1 -25 39.3916 15.2573   4
   2   1  25 57.8025 15.8602   5
   2  -1 -25 34.0133 14.4694   4
  -2   1 -25 101.560 18.3894   3
   2  -1 -25 12.7035 10.7499   3
  -2  -1  25 73.1506 19.9667   6
  -2   1 -27 57.2940 16.0088   4
  -2  -1  27 62.1038 15.4658   5
   2  -1 -27 62.1382 15.5713   4
   2   1  27 37.2386 14.1547   5
  -2   1 -27 67.1759 15.7381   3
   2  -1 -27 89.8194 18.4714   3
   2   1  27 52.1498 13.6086   6
  -2  -1  27 100.204 20.0573   6
  -2  -1  29 8.17501 7.82838   5
   2   1  29 14.1550 7.28851   5
   2  -1 -29 24.2432 9.57909   3
  -2   1 -29 14.0035 7.21697   3
   2   1  29 27.7196 9.50621   6
  -2  -1  31 11.5718 8.17523   6
  -2  -2 -30 3460.31 423.443   3
  -2  -2 -30 4165.32 424.510   4
  -2   2  30 3610.39 422.984   5
  -2   2  28 721.042 91.8005   5
  -2  -2 -28 853.259 93.4552   4
   2   2 -28 668.892 90.8792   3
   2  -2  28 881.348 93.0699   6
   2   2 -26 88.0970 21.5532   2
  -2   2  26 131.465 21.7518   6
   2  -2  26 151.909 22.2228   6
  -2  -2 -26 119.524 22.7789   3
   2   2 -26 112.092 20.2085   3
  -2  -2 -26 106.135 20.9222   4
  -2   2  26 126.241 21.0117   5
  -2   2  24 7643.90 1052.12   5
  -2  -2 -24 10391.5 1054.58   4
   2   2 -24 9094.80 1054.95   2
   2   2 -24 8186.99 1052.06   3
  -2  -2 -24 10532.3 1057.11   3
   2  -2  24 10770.9 1054.84   6
  -2   2  24 9885.70 1052.68   6
  -2   2  22 27071.4 3065.37   5
  -2  -2 -22 26050.5 3065.21   4
  -2   2  22 27553.7 3063.29   6
   2  -2  22 29313.5 3071.97   2
   2  -2  20 32425.6 3586.62   1
   2   2 -20 27159.0 3586.24   1
  -2   2  20 36419.6 3581.13   6
   2  -2  20 39555.7 3586.70   6
   2  -2  20 21869.9 3578.12   5
  -2   2  20 34648.5 3584.72   5
  -2  -2 -20 32000.9 3583.68   4
  -2  -2 -20 43090.4 3591.05   3
   2  -2  20 30755.8 3588.72   2
  -2   2  18 234.565 44.2355   1
   2  -2  18 284.479 57.2438   1
   2   2 -18 303.421 57.8612   1
   2   2 -18 449.828 56.3526   2
   2  -2  18 362.275 49.6336   6
  -2   2  18 387.025 44.7898   6
   2  -2  18 272.729 42.0748   5
  -2   2  18 298.053 46.9663   5
  -2   2  18 221.575 50.8657   1
   2   2 -18 238.607 47.8861   1
   2  -2  18 221.228 46.9377   1
  -2  -2 -18 378.180 62.2659   1
  -2  -2 -18 412.353 53.7229   3
   2   2 -18 285.498 45.3006   3
  -2   2  16 1396.00 154.333   1
   2   2 -16 1261.29 144.849   1
   2  -2  16 795.408 139.099   1
   2   2 -16 1508.84 157.883   1
  -2  -2 -16 1177.99 151.797   1
  -2  -2 -16 1338.78 143.000   1
  -2   2  16 857.405 136.336   1
   2  -2  16 1158.54 150.755   1
  -2   2  16 1391.60 137.300   6
   2  -2  16 1390.87 145.980   6
   2  -2  16 1189.64 134.152   5
   2  -2  16 962.542 132.287   5
   2   2 -16 1134.35 150.603   2
  -2  -2 -16 1030.46 131.609   2
  -2  -2 -16 1091.20 141.471   4
   2   2 -16 1205.94 142.237   3
  -2  -2 -16 1201.66 146.390   3
   2  -2  16 1084.45 142.365   2
  -2  -2 -14 33674.9 3727.99   1
   2   2 -14 33239.2 3720.80   1
   2   2 -14 37697.8 3730.67   1
   2  -2  14 31330.2 3720.82   1
  -2  -2 -14 34619.8 3719.74   1
   2  -2  14 31555.1 3728.69   1
   2  -2  14 31168.2 3723.88   6
  -2   2  14 34056.7 3715.15   6
  -2   2  14 41163.5 3730.65   5
   2  -2  14 32118.6 3710.92   5
   2  -2  14 30981.6 3710.68   5
  -2  -2 -14 38376.4 3717.21   2
   2   2 -14 43400.1 3742.56   2
  -2  -2 -14 32756.5 3723.95   4
   2   2 -14 33310.0 3723.36   3
   2  -2  14 28094.8 3719.54   2
  -2  -2 -12 36515.8 4308.98   1
  -2   2  12 37925.2 4301.41   1
  -2   2  12 42492.6 4312.48   1
   2   2 -12 42427.9 4306.53   1
   2  -2  12 37799.1 4303.69   1
   2   2 -12 34919.9 4307.94   1
   2  -2  12 39139.5 4312.17   1
  -2  -2 -12 41377.0 4305.03   1
   2  -2  12 25274.4 4304.27   6
  -2   2  12 41742.0 4299.39   6
  -2   2  12 51270.1 4322.87   5
   2   2 -12 40416.5 4326.62   2
  -2  -2 -12 33538.1 4302.65   2
  -2  -2 -12 33354.8 4308.71   4
   2   2 -12 44481.7 4312.35   3
  -2  -2 -12 42555.0 4308.75   3
   2  -2  12 36553.3 4304.83   2
  -2  -2 -10 274408. 30552.6   1
  -2   2  10 268932. 30552.5   1
   2   2 -10 241750. 30549.6   1
  -2   2  10 274036. 30545.0   1
   2  -2  10 261491. 30554.2   1
   2  -2  10 242860. 30552.1   6
  -2   2  10 303707. 30542.5   6
  -2   2  10 359023. 30569.8   5
  -2  -2 -10 241943. 30548.8   2
   2   2 -10 262456. 30572.4   2
   2   2 -10 306764. 30559.4   3
  -2  -2 -10 286870. 30547.1   3
   2  -2  10 242902. 30548.7   2
  -2  -2  -8 3262.21 427.859   1
   2   2  -8 3168.13 425.484   1
  -2   2   8 3341.81 425.263   1
   2   2  -8 3683.94 423.697   1
   2  -2   8 3358.32 422.250   1
  -2   2   8 4158.41 422.437   1
  -2  -2  -8 3773.88 422.762   1
   2  -2   8 3572.26 428.722   1
  -2   2   8 4135.18 418.216   6
   2  -2   8 4439.26 432.011   6
  -2   2   8 5379.27 454.100   5
  -2  -2  -8 3971.40 426.003   5
   2   2  -8 4250.37 453.907   2
  -2  -2  -8 2297.99 429.158   4
   2   2  -8 3681.51 432.742   3
  -2  -2  -8 3458.28 417.484   3
   2  -2   8 3384.44 424.535   2
   2   2  -6 1512.43 158.791   1
  -2   2   6 1395.71 149.398   1
   2  -2   6 1165.17 150.935   1
   2   2  -6 1243.31 150.452   1
   2  -2   6 1413.14 155.793   1
  -2  -2  -6 1330.39 150.228   1
  -2   2   6 1335.67 155.167   1
   2  -2   6 1592.78 156.019   6
  -2   2   6 1165.50 140.784   6
  -2   2   6 1228.15 141.547   6
  -2  -2  -6 1424.89 154.259   5
  -2   2   6 1346.57 172.064   5
  -2  -2  -6 1377.19 167.105   4
  -2  -2  -6 1193.00 141.821   3
   2   2  -6 1160.61 142.152   4
   2   2  -6 1066.46 157.509   3
   2  -2   6 1576.28 155.929   2
   2   2  -4 33913.9 3936.10   1
   2   2  -4 37859.9 3933.96   1
  -2  -2  -4 36619.5 3935.56   1
  -2   2   4 38922.0 3931.50   1
   2  -2   4 39103.1 3933.63   1
   2  -2   4 31849.5 3932.81   1
  -2   2   4 29166.1 3930.65   1
  -2  -2  -4 32005.8 3931.86   1
   2  -2   4 35665.0 3932.00   6
  -2   2   4 26729.2 3944.92   5
  -2  -2  -4 35287.2 3936.01   5
   2   2  -4 39825.8 3953.31   2
  -2  -2  -4 38708.8 3947.60   4
   2   2  -4 31986.3 3936.28   3
  -2   2   4 37327.6 3942.21   4
   2  -2   4 38108.3 3935.03   2
   2  -2   2 9626.46 1181.74   1
   2   2  -2 9968.61 1182.99   1
  -2  -2  -2 10764.9 1186.95   1
   2   2  -2 9829.32 1185.40   1
  -2  -2  -2 11145.6 1185.98   1
  -2   2   2 9160.72 1182.65   1
   2  -2   2 10088.8 1184.70   1
   2  -2   2 10360.0 1181.27   6
  -2   2   2 11523.6 1175.19   6
  -2   2   2 12018.9 1199.51   5
  -2  -2  -2 11332.1 1189.94   5
   2   2  -2 9788.43 1191.85   2
  -2  -2  -2 13431.8 1203.18   4
   2   2  -2 9095.00 1176.99   4
   2   2  -2 12084.4 1180.60   3
   2  -2   2 11386.9 1192.68   3
  -2   2   2 10422.4 1191.59   4
   2  -2   2 8594.49 1183.26   2
   2  -2   0 682127. 72475.7   1
   2   2   0 662917. 72479.1   1
  -2  -2   0 663545. 72478.6   1
  -2   2   0 661554. 72477.3   1
   2  -2   0 650219. 72479.5   1
  -2  -2   0 606019. 72482.5   1
   2   2   0 639883. 72477.8   1
   2  -2   0 660045. 72471.9   6
  -2   2   0 652450. 72472.3   6
  -2   2   0 592392. 72478.4   5
   2  -2   0 646475. 72473.7   5
  -2  -2   0 614990. 72486.6   5
   2   2   0 648149. 72482.4   2
   2  -2   0 680885. 72483.4   3
  -2   2   0 660352. 72485.4   4
   2  -2   0 608028. 72478.2   2
   2  -2  -2 9876.08 1111.11   1
   2   2   2 9204.02 1114.37   1
  -2  -2   2 10682.5 1115.66   1
  -2   2  -2 9026.35 1110.71   1
   2  -2  -2 7425.75 1110.04   1
  -2  -2   2 9684.07 1114.86   1
   2   2   2 10098.5 1115.59   1
  -2   2  -2 10575.2 1114.30   1
  -2  -2   2 9732.27 1117.90   6
   2  -2  -2 10193.4 1105.49   6
   2   2   2 10005.3 1119.04   6
  -2   2  -2 11332.8 1114.12   6
  -2   2  -2 9882.59 1106.56   5
  -2  -2   2 13846.6 1123.72   4
  -2   2  -2 11417.8 1121.22   4
   2  -2  -2 9106.38 1117.57   3
   2  -2  -2 9935.66 1115.01   2
  -2  -2   2 9200.80 1105.30   3
   2   2   4 37582.5 3971.15   1
  -2   2  -4 34126.9 3967.75   1
   2  -2  -4 35821.7 3969.18   1
  -2  -2   4 36297.5 3970.76   1
   2  -2  -4 33507.2 3966.26   1
  -2   2  -4 30946.9 3968.93   1
   2   2   4 33959.0 3970.40   1
  -2  -2   4 36456.8 3971.02   1
  -2  -2   4 37734.2 3975.12   6
  -2  -2   4 40312.3 3976.14   5
   2   2   4 36608.2 3968.71   2
  -2  -2   4 37812.9 3969.06   4
  -2   2  -4 37929.3 3972.68   4
   2  -2  -4 37918.6 3975.78   3
  -2  -2   4 33357.8 3962.68   3
   2  -2  -4 32139.4 3967.89   2
   2   2   6 1371.13 159.531   1
  -2   2  -6 1273.43 157.952   1
   2   2   6 1014.89 155.984   6
  -2  -2   6 1569.16 164.871   6
  -2  -2   6 1102.18 157.770   5
   2   2   6 1285.69 154.624   2
  -2  -2   6 856.476 148.724   4
  -2   2  -6 1336.14 157.157   4
  -2   2  -6 1433.16 159.693   3
   2  -2  -6 1456.20 157.476   2
   2   2   6 1089.51 148.158   3
  -2  -2   6 1526.66 159.620   1
   2  -2  -6 1362.49 156.600   1
  -2   2  -6 1494.13 158.133   1
  -2  -2   6 1472.55 159.790   1
   2  -2  -6 1426.24 157.098   1
   2   2   8 3443.05 398.012   1
  -2   2  -8 3487.63 400.152   1
  -2  -2   8 3174.53 398.429   6
   2   2   8 3442.87 396.988   6
  -2  -2   8 3378.66 399.262   5
   2   2   8 3891.94 392.728   2
  -2   2  -8 2948.53 392.234   4
   2   2   8 2942.69 391.237   3
  -2   2  -8 3126.82 395.460   3
   2  -2  -8 3820.15 397.006   2
  -2   2  -8 4051.71 399.243   1
   2  -2  -8 3697.95 395.751   1
   2  -2  -8 3000.93 394.859   1
  -2  -2   8 3511.36 398.419   1
   2   2   8 3702.01 398.879   1
  -2   2 -10 268312. 30687.1   1
  -2  -2  10 298399. 30688.4   1
   2  -2 -10 272054. 30685.0   1
  -2  -2  10 291288. 30690.1   1
   2  -2 -10 299660. 30688.0   1
   2   2  10 302243. 30688.5   1
   2   2  10 248989. 30686.3   1
  -2   2 -10 281129. 30689.1   1
   2  -2 -10 260748. 30678.9   6
   2   2  10 268379. 30685.7   6
  -2  -2  10 277351. 30688.2   5
   2   2  10 275599. 30679.0   2
   2  -2 -10 288579. 30688.3   4
  -2   2 -10 254316. 30682.8   4
   2  -2 -10 263550. 30687.3   3
   2  -2 -10 284639. 30685.4   2
  -2   2 -10 260623. 30686.5   3
  -2  -2  12 41688.5 4484.11   1
   2  -2 -12 39134.7 4482.86   1
   2   2  12 39010.5 4482.28   1
  -2  -2  12 40384.4 4486.24   1
  -2   2 -12 45084.1 4485.24   1
  -2   2 -12 41800.2 4484.23   1
  -2  -2  12 40509.2 4482.90   6
   2   2  12 43632.0 4479.66   6
  -2  -2  12 42659.9 4484.79   5
  -2   2 -12 40118.9 4477.22   4
   2  -2 -12 39014.6 4482.38   3
   2  -2 -12 33313.0 4477.10   2
   2   2  12 38154.0 4472.30   2
  -2   2 -12 42079.7 4481.28   3
   2  -2 -14 35068.4 3894.23   1
  -2  -2  14 43700.2 3899.70   1
  -2  -2  14 34174.7 3892.12   1
   2  -2 -14 37264.0 3890.55   1
  -2   2 -14 39808.8 3895.25   1
   2   2  14 42301.8 3895.81   1
   2   2  14 35929.1 3886.61   6
  -2  -2  14 36304.9 3890.98   6
   2   2  14 34965.2 3887.28   5
   2  -2 -14 35454.8 3893.91   4
   2  -2 -14 34059.4 3889.62   3
  -2   2 -14 34900.3 3889.95   3
   2  -2 -14 24035.3 3882.14   2
  -2  -2  16 1436.53 158.766   1
   2  -2 -16 705.742 147.188   1
   2   2  16 1119.54 148.943   1
   2  -2 -16 1241.34 149.403   1
  -2   2 -16 1052.04 150.325   1
   2   2  16 1477.10 155.559   1
  -2   2 -16 1015.19 150.560   1
  -2  -2  16 1238.93 149.623   6
   2   2  16 1566.86 147.490   6
  -2  -2  16 1360.89 154.609   5
   2   2  16 1281.88 145.827   5
   2  -2 -16 1212.48 151.057   4
  -2   2 -16 1217.56 142.858   4
   2  -2 -16 1151.86 149.740   3
  -2   2 -16 1441.02 153.116   3
   2   2  16 1005.28 136.293   2
  -2  -2  18 300.948 53.6090   1
   2  -2 -18 149.648 45.0257   1
   2   2  18 227.272 51.0664   1
  -2  -2  18 336.880 51.1351   6
  -2   2 -18 289.535 51.5594   1
  -2  -2  18 308.652 51.3409   1
   2   2  18 355.009 56.1795   1
   2  -2 -18 272.962 47.4102   1
  -2  -2  18 420.016 57.1804   5
   2   2  18 275.754 46.7043   5
   2  -2 -18 199.200 45.8545   4
  -2  -2  18 320.515 38.6654   4
  -2   2 -18 271.578 43.7447   4
   2  -2 -18 337.593 40.8096   2
   2  -2 -18 447.222 55.9904   3
  -2  -2  20 23264.8 3410.82   1
  -2   2 -20 21138.0 3406.56   1
  -2  -2  20 31420.2 3411.60   6
   2   2  20 36988.3 3412.12   5
  -2   2 -20 33604.8 3406.46   4
  -2   2 -20 37999.2 3421.99   3
   2  -2 -20 34809.5 3418.50   3
  -2  -2  20 28311.4 3413.87   1
  -2  -2  22 15863.8 2252.93   6
   2   2  22 16615.6 2250.04   6
   2  -2 -22 29787.3 2258.82   4
  -2   2 -22 17997.4 2250.66   4
  -2  -2  22 29274.0 2266.99   5
   2  -2 -22 18288.6 2259.44   3
  -2   2 -22 19641.8 2260.47   3
  -2  -2  24 8790.75 1118.33   6
   2   2  24 10621.0 1116.90   6
   2  -2 -24 10909.1 1117.56   4
  -2   2 -24 9338.63 1115.10   4
   2   2  24 9290.60 1119.19   5
  -2  -2  24 11775.0 1124.81   5
   2  -2 -24 11086.8 1125.15   3
  -2   2 -24 7979.60 1117.92   3
   2   2  26 161.475 30.3145   5
  -2  -2  26 178.538 32.7113   5
  -2  -2  26 91.9397 28.2763   6
   2   2  26 180.070 27.9019   6
  -2   2 -26 179.281 31.5125   3
   2  -2 -26 156.340 32.0451   3
   2  -2 -28 725.716 105.008   4
  -2  -2  28 986.412 110.885   5
   2  -2 -28 1103.99 112.875   3
  -2   2 -28 802.023 107.248   3
   2   2  28 891.655 104.876   6
  -2  -2  28 805.731 108.631   6
  -2  -2  30 3672.41 427.609   5
   2   2  30 4131.13 427.832   5
  -2   2 -30 3621.93 426.131   3
  -2  -2  30 3916.67 428.535   6
   2   2  30 3562.44 423.858   6
  -2  -2  32 11276.2 1269.74   5
  -2  -3 -29 469.585 62.1518   3
   2   3 -27 2.89567 4.95936   3
  -2  -3 -27 17.6956 14.2573   3
   2   3 -27 4.20838 8.31005   2
  -2   3  27-3.40923 6.30112   5
  -2  -3 -27 6.52273 8.20964   4
   2   3 -25 14.1517 10.5481   2
   2  -3  25 14.4339 9.64867   6
   2   3 -25 16.2532 7.37577   3
  -2  -3 -25 7.27475 11.4779   3
  -2  -3 -25 17.2775 9.18299   4
  -2   3  25 15.3814 8.65658   5
   2   3 -23-5.39845 9.24879   2
   2  -3  23 5.72044 11.3066   6
   2   3 -23 10.6004 7.42514   3
  -2   3  23 4.35178 6.10863   5
   2  -3  21 187.956 35.6099   2
   2   3 -21 196.297 34.2806   2
  -2   3  21 175.329 27.4278   6
   2  -3  21 236.542 37.3956   6
   2   3 -21 139.821 28.2242   3
  -2  -3 -21 179.662 42.4433   3
  -2   3  21 197.093 32.0443   5
  -2  -3 -21 244.252 32.2985   4
   2  -3  19 951.993 130.612   6
  -2   3  19 954.155 121.105   6
  -2   3  19 1144.40 129.448   5
  -2  -3 -19 936.543 125.102   4
   2   3 -19 1365.79 135.326   2
  -2  -3 -19 1297.03 141.512   3
   2   3 -19 1031.82 125.510   3
   2  -3  19 801.362 129.154   2
  -2   3  17 201.342 27.5656   6
   2  -3  17 82.6937 32.5734   6
   2   3 -17 272.082 42.4351   2
   2  -3  17 179.486 36.5469   2
   2  -3  17 209.012 43.1703   1
  -2   3  17 187.789 34.5669   5
  -2  -3 -17 150.975 31.1371   4
  -2  -3 -17 176.012 39.4497   1
   2   3 -17 178.754 32.7307   3
  -2  -3 -17 226.471 38.3072   3
  -2  -3 -15 118.949 42.8793   1
   2   3 -15 253.145 45.5646   1
   2  -3  15 224.602 44.9197   1
  -2   3  15 434.432 58.0417   1
   2  -3  15 325.555 51.6282   6
   2   3 -15 383.352 58.4084   2
   2  -3  15 311.786 51.6440   2
   2   3 -15 324.380 52.3997   1
   2  -3  15 300.796 52.0889   1
  -2  -3 -15 366.614 45.3267   1
  -2   3  15 218.065 40.8404   1
  -2   3  15 389.779 53.6709   5
  -2  -3 -15 323.563 48.1507   4
  -2  -3 -15 367.305 47.9555   3
   2   3 -15 338.635 47.9347   3
   2  -3  13 159.464 35.6510   1
  -2   3  13 180.022 31.0108   1
   2   3 -13 265.660 41.0337   1
   2   3 -13 375.699 58.1185   2
  -2   3  13 155.705 31.1713   6
   2  -3  13 301.470 45.8986   6
  -2   3  13 181.522 40.8986   5
   2   3 -13 252.878 36.2263   1
   2  -3  13 230.198 37.2571   1
  -2   3  13 267.442 41.8963   1
   2   3 -13 254.410 42.2989   3
  -2  -3 -13 198.153 32.2700   3
  -2  -3 -11 859.066 104.541   1
  -2   3  11 1051.05 109.006   1
   2   3 -11 983.338 101.689   1
   2  -3  11 712.615 98.6675   1
  -2  -3 -11 855.217 99.4463   1
  -2   3  11 689.161 96.0238   1
   2  -3  11 679.470 103.325   1
   2  -3  11 960.445 110.276   6
  -2   3  11 823.595 96.0476   6
  -2   3  11 1111.65 122.925   5
   2   3 -11 865.353 123.106   2
  -2  -3 -11 1029.51 112.746   4
   2   3 -11 794.592 109.433   3
  -2  -3 -11 602.538 94.9719   3
   2  -3  11 790.714 104.497   2
  -2  -3  -9 1149.28 153.969   1
   2   3  -9 1161.52 153.033   1
  -2   3   9 1418.33 155.488   1
   2  -3   9 958.832 148.764   1
   2   3  -9 1280.39 151.019   1
  -2  -3  -9 1497.13 151.181   1
   2  -3   9 1171.77 154.407   1
  -2   3   9 1343.64 145.421   6
  -2   3   9 1323.68 148.998   6
  -2   3   9 1649.51 178.557   5
  -2  -3  -9 1113.20 152.657   5
   2   3  -9 1260.46 176.436   2
  -2  -3  -9 1536.73 170.927   4
  -2  -3  -9 1225.23 146.838   3
   2   3  -9 1091.56 160.618   3
   2  -3   9 1303.44 156.250   2
   2   3  -7 2261.54 267.011   1
  -2   3   7 2250.20 258.506   1
  -2  -3  -7 2404.44 266.842   1
   2  -3   7 2307.48 262.348   1
   2   3  -7 2309.53 262.784   1
   2  -3   7 2183.84 265.156   1
  -2   3   7 2445.72 266.608   1
  -2  -3  -7 2281.89 261.385   1
   2  -3   7 2322.78 266.832   6
  -2   3   7 2071.38 257.703   6
  -2   3   7 2535.47 290.785   5
  -2  -3  -7 1552.04 263.613   5
   2   3  -7 3195.56 300.373   2
  -2  -3  -7 3241.51 288.294   4
  -2  -3  -7 2473.06 258.599   3
   2  -3   7 2162.06 267.839   2
   2   3  -7 1554.87 271.487   3
  -2   3   5 2094.63 222.742   1
   2   3  -5 2067.99 227.309   1
   2  -3   5 2230.27 225.260   1
   2   3  -5 1970.92 230.492   1
  -2   3   5 1877.56 227.398   1
  -2  -3  -5 2054.39 225.996   1
  -2   3   5 1824.76 222.090   6
  -2   3   5 1650.54 220.528   6
   2  -3   5 1955.71 229.039   6
  -2   3   5 1720.32 253.288   5
  -2  -3  -5 2035.43 231.830   5
   2   3  -5 2354.21 253.127   2
   2   3  -5 1702.45 219.795   4
  -2  -3  -5 2090.79 247.010   4
  -2  -3  -5 1950.04 219.964   3
   2   3  -5 1760.59 239.665   3
   2   3  -3 2931.31 271.472   1
  -2  -3  -3 2108.33 269.229   1
   2   3  -3 1885.66 268.954   1
  -2   3   3 2563.99 265.674   1
   2  -3   3 2476.60 266.949   1
   2  -3   3 2367.80 269.483   1
  -2  -3  -3 2741.61 269.691   1
   2  -3   3 2222.21 269.579   6
  -2   3   3 2223.70 264.121   6
  -2  -3  -3 1756.17 271.994   5
  -2   3   3 1944.92 300.164   5
   2   3  -3 2802.15 290.102   2
   2   3  -3 2128.21 263.162   4
  -2  -3  -3 1248.50 275.541   4
  -2   3   3 2218.21 277.547   4
   2  -3   3 2327.86 274.918   2
  -2   3   1 314.041 36.8075   1
   2  -3   1 275.022 38.2304   1
   2   3  -1 237.272 38.6306   1
  -2  -3  -1 255.996 39.2584   1
  -2  -3  -1 266.513 40.0744   1
   2  -3   1 226.391 38.3879   1
  -2   3   1 241.649 37.1228   1
   2  -3   1 286.503 40.7580   6
  -2   3   1 268.852 35.8993   6
  -2  -3  -1 222.529 44.4556   5
   2   3  -1 330.239 52.5676   2
   2  -3   1 262.263 47.6373   2
  -2  -3  -1 319.893 54.5269   4
  -2   3   1 309.628 68.7554   5
   2  -3   1 274.425 46.4435   3
   2   3  -1 221.015 34.3882   3
  -2   3   1 351.918 51.6800   4
   2   3  -1 385.610 44.3385   3
   2  -3  -1 317.329 39.5210   1
   2   3   1 258.768 42.0449   1
   2  -3  -1 227.809 38.5141   1
  -2   3  -1 258.374 38.0153   1
  -2  -3   1 365.921 44.3957   1
  -2  -3   1 229.888 41.8127   1
  -2   3  -1 370.727 42.7207   1
   2  -3  -1 286.479 40.3430   6
  -2   3  -1 307.604 39.6888   5
  -2  -3   1 347.539 52.9360   5
   2  -3  -1 324.454 49.6083   2
   2   3   1 279.117 47.0089   2
  -2  -3   1 286.587 46.6324   4
  -2   3  -1 133.901 51.5261   5
   2  -3  -1 179.909 44.1452   3
  -2   3  -1 288.240 49.3782   4
   2   3   1 267.373 35.3251   3
   2   3   1 313.160 36.5923   3
   2   3   3 2184.96 249.779   1
   2  -3  -3 1913.25 244.061   1
  -2   3  -3 2219.71 246.391   1
   2  -3  -3 2346.56 246.419   1
  -2  -3   3 2206.77 248.962   1
  -2  -3   3 2055.00 255.164   6
   2   3   3 2361.12 256.528   6
  -2  -3   3 2553.85 261.504   5
  -2   3  -3 1930.31 242.497   5
   2   3   3 2048.03 251.119   2
  -2  -3   3 2332.46 247.122   4
  -2   3  -3 2241.03 253.937   4
   2  -3  -3 1901.78 253.357   3
   2   3   3 2050.99 239.493   3
   2   3   3 2177.55 240.173   3
   2  -3  -3 2268.49 256.655   2
  -2  -3   5 1858.34 222.328   1
  -2   3  -5 2002.22 220.703   1
   2  -3  -5 2141.96 220.346   1
   2  -3  -5 1686.83 218.469   1
   2   3   5 1989.71 223.836   1
  -2  -3   5 1662.38 221.120   1
   2   3   5 1816.10 222.094   1
  -2   3  -5 1952.03 221.467   1
   2   3   5 2071.49 229.125   6
  -2  -3   5 2485.28 233.750   6
  -2   3  -5 1931.01 214.691   5
  -2  -3   5 1882.64 228.704   5
  -2   3  -5 1832.46 218.675   5
   2   3   5 1631.71 222.136   2
  -2   3  -5 1631.69 223.132   4
  -2  -3   5 1842.89 215.464   4
   2  -3  -5 2123.01 230.473   3
   2   3   5 1901.41 216.533   3
  -2   3  -5 1699.40 225.533   3
   2  -3  -5 1975.08 227.783   2
  -2   3  -7 2512.90 256.478   1
   2  -3  -7 2207.05 254.700   1
  -2  -3   7 2405.65 258.384   1
   2   3   7 2435.80 257.862   1
  -2   3  -7 1965.22 255.399   1
   2   3   7 2112.54 256.640   1
  -2  -3   7 2515.32 264.555   6
   2   3   7 1716.18 256.661   6
  -2  -3   7 2118.83 261.469   5
  -2   3  -7 2200.78 257.075   4
   2  -3  -7 2247.12 263.178   3
  -2   3  -7 2312.16 259.268   3
   2   3   7 1884.31 256.949   3
   2  -3  -7 1900.61 257.615   2
  -2   3  -9 1179.83 137.969   1
   2  -3  -9 1023.32 135.139   1
  -2  -3   9 1124.39 139.969   1
  -2  -3   9 1185.28 139.644   1
   2  -3  -9 1237.97 137.998   1
   2   3   9 1276.60 140.245   1
   2   3   9 1147.07 138.411   1
  -2   3  -9 992.081 138.046   1
  -2  -3   9 1038.00 141.867   6
   2   3   9 1120.71 139.738   6
  -2  -3   9 805.995 138.145   5
   2   3   9 1171.27 135.092   2
  -2   3  -9 1295.59 138.534   4
   2  -3  -9 1244.66 143.232   3
  -2   3  -9 1053.96 138.784   3
   2   3   9 1763.04 152.346   3
  -2   3 -11 830.978 102.924   1
  -2  -3  11 838.796 105.111   1
  -2  -3  11 773.964 104.985   1
   2  -3 -11 795.505 100.379   1
   2  -3 -11 843.333 104.330   1
   2   3  11 917.468 104.450   1
   2   3  11 865.351 102.527   1
  -2   3 -11 723.867 104.671   1
  -2  -3  11 832.037 106.004   6
   2   3  11 730.462 102.249   6
  -2  -3  11 772.728 104.355   5
   2   3  11 809.512 96.9663   2
   2  -3 -11 963.405 109.416   4
   2  -3 -11 756.711 105.791   3
   2  -3 -11 907.322 102.966   2
  -2  -3  13 287.167 41.3570   1
   2   3  13 235.232 40.2117   1
  -2   3 -13 285.637 40.6387   1
   2  -3 -13 261.718 36.6810   1
  -2   3 -13 194.339 40.7351   1
   2   3  13 189.223 35.4529   1
  -2  -3  13 263.852 42.1721   6
   2   3  13 268.611 38.1855   6
  -2  -3  13 277.121 41.2092   5
   2  -3 -13 274.624 44.0647   4
  -2   3 -13 232.877 34.9926   4
  -2   3 -13 251.072 38.7089   3
   2  -3 -13 268.053 36.6881   2
   2  -3 -13 197.502 39.5427   3
   2   3  13 239.472 30.8459   2
   2  -3 -15 159.222 45.0512   1
  -2  -3  15 530.631 56.1632   1
   2   3  15 224.285 46.7642   1
  -2   3 -15 461.809 53.3298   1
  -2  -3  15 310.213 49.6690   6
   2   3  15 317.888 44.6537   6
  -2  -3  15 189.180 44.0875   5
  -2  -3  15 314.333 51.1642   1
  -2   3 -15 189.448 45.9025   1
   2  -3 -15 303.557 44.5320   1
  -2   3 -15 327.055 42.5403   4
   2   3  15 244.089 43.5493   5
   2  -3 -15 255.666 48.6501   4
   2  -3 -15 391.989 50.1958   3
   2  -3 -15 390.779 41.3901   2
  -2   3 -15 331.028 46.0848   3
   2  -3 -17 147.246 32.5507   1
  -2  -3  17 211.156 37.0118   6
  -2  -3  17 187.503 33.2247   5
  -2  -3  17 147.503 34.2769   1
   2  -3 -17 169.303 34.4047   4
  -2   3 -17 233.418 28.9717   4
   2  -3 -17 159.898 31.5363   3
  -2   3 -17 142.290 30.0188   3
   2   3  19 1143.45 131.081   5
   2   3  19 1090.13 129.674   6
  -2  -3  19 1072.99 135.302   6
   2  -3 -19 735.769 130.649   4
  -2   3 -19 1066.35 127.366   4
   2  -3 -19 1116.14 135.376   3
  -2   3 -19 1126.26 134.992   3
  -2  -3  21 165.272 34.6734   5
  -2  -3  21 158.885 34.0112   6
   2   3  21 203.731 33.7254   6
   2   3  21 225.776 34.6300   5
   2  -3 -21 207.760 34.6679   4
  -2   3 -21 154.037 30.7192   4
   2  -3 -21 165.185 33.6701   3
  -2   3 -21 262.581 40.0436   3
   2   3  23-5.96973 11.0187   5
   2  -3 -23 10.7151 11.8191   4
  -2  -3  23 7.39844 10.3229   5
  -2  -3  23 7.42262 13.6998   6
   2   3  23-4.48053 10.3671   6
  -2   3 -23-7.27771 8.79437   3
   2  -3 -23-7.13503 8.62201   3
   2  -3 -25 4.55051 10.0499   4
   2   3  25-6.18716 12.2171   5
  -2  -3  25 13.5280 11.5678   5
  -2   3 -25 6.50244 11.1213   3
   2   3  25 4.64732 12.1396   6
  -2  -3  25 6.82558 12.6067   6
  -2  -3  27 11.8632 13.0982   6
   2   3  27-3.59596 6.66387   6
   2  -3 -27-3.81868 7.07333   4
   2   3  27 30.5782 11.2581   5
  -2  -3  27-5.89497 10.8962   5
  -2   3 -27 4.82736 8.92956   2
   2  -3 -27 11.8778 10.9772   3
  -2   3 -27 5.13986 8.80292   3
   2  -3 -29 302.905 42.0157   4
   2   3  29 303.891 43.5288   5
  -2  -3  29 375.477 46.5242   5
  -2  -3  29 347.781 46.1315   6
   2   3  29 292.209 41.0874   6
   2   4 -28 636.513 79.9366   2
  -2   4  26 280.099 38.1308   5
  -2  -4 -26 352.498 39.3221   4
   2   4 -26 257.696 40.0179   2
   2   4 -26 206.770 35.7971   3
   2  -4  26 342.236 43.5193   6
  -2  -4 -24 6992.46 731.367   4
   2   4 -24 6583.85 734.479   2
  -2  -4 -24 5044.17 736.124   3
   2   4 -24 5784.54 730.627   3
   2  -4  24 8280.08 740.479   6
  -2   4  22 18117.9 1882.45   5
  -2  -4 -22 16746.9 1878.84   4
   2   4 -22 16741.9 1883.23   2
   2   4 -22 14743.1 1878.85   3
  -2  -4 -22 19156.5 1888.02   3
   2  -4  22 16454.5 1886.84   6
   2  -4  20 12063.8 2001.61   6
  -2   4  20 19121.5 2002.33   5
  -2  -4 -20 20434.0 1999.79   4
   2   4 -20 18792.8 2004.14   2
   2   4 -20 15190.6 1998.69   3
  -2  -4 -20 19331.1 2002.90   3
   2  -4  20 20411.3 2007.50   2
   2  -4  18 428.466 67.6953   6
  -2   4  18 371.142 56.5884   6
  -2   4  18 504.026 64.1913   5
  -2  -4 -18 538.416 62.1968   4
   2   4 -18 566.014 68.9413   2
   2   4 -18 334.248 59.0173   3
  -2  -4 -18 440.019 60.2107   3
   2  -4  18 431.835 66.6531   2
   2  -4  16 1120.86 124.292   6
  -2   4  16 1160.93 121.866   5
  -2  -4 -16 1094.52 117.732   4
   2   4 -16 1058.27 123.961   2
  -2  -4 -16 1047.99 114.658   3
   2  -4  16 682.901 117.242   2
   2  -4  14 12845.0 1533.28   1
  -2   4  14 14384.2 1523.73   6
  -2   4  14 13588.7 1534.37   5
   2   4 -14 17044.0 1544.30   2
  -2  -4 -14 14919.0 1532.53   4
  -2  -4 -14 11290.6 1527.47   1
  -2   4  14 16433.2 1536.05   1
   2  -4  14 10095.5 1530.30   2
  -2  -4 -12 12646.4 1451.58   1
   2   4 -12 11596.9 1451.92   1
  -2   4  12 15262.6 1454.66   1
  -2   4  12 13964.0 1445.71   6
   2  -4  12 14975.5 1457.18   6
   2   4 -12 16405.2 1474.01   2
   2  -4  12 13423.1 1453.82   1
  -2  -4 -12 14225.5 1457.70   4
  -2  -4 -12 11750.4 1446.21   3
   2  -4  12 10750.5 1455.10   2
   2   4 -12 8991.50 1453.62   3
   2   4 -10 69096.5 8806.66   1
   2   4 -10 97081.0 8806.84   1
   2  -4  10 56030.9 8804.03   1
   2  -4  10 87660.5 8808.23   1
  -2   4  10 59992.0 8801.40   1
  -2  -4 -10 91134.0 8802.51   1
  -2   4  10 112809. 8812.88   1
   2  -4  10 93131.4 8811.13   6
  -2  -4 -10 79300.8 8807.31   5
  -2   4  10 65698.6 8816.92   5
  -2  -4 -10 75613.3 8815.04   4
  -2  -4 -10 87752.2 8802.81   3
   2   4 -10 56733.8 8812.03   3
   2  -4  10 81746.1 8813.51   2
   2   4  -8 2067.16 255.864   1
  -2  -4  -8 2114.70 254.083   1
   2   4  -8 2909.89 255.439   1
  -2   4   8 2788.17 257.896   1
  -2   4   8 1970.56 249.318   1
   2  -4   8 2011.61 255.523   6
  -2   4   8 2017.19 249.037   6
  -2  -4  -8 2572.48 259.233   5
  -2   4   8 1573.18 263.633   5
   2   4  -8 2272.14 277.588   2
  -2  -4  -8 1267.05 256.500   4
  -2  -4  -8 2245.03 250.240   3
   2   4  -8 2164.12 263.494   3
  -2   4   6 895.394 108.672   1
   2  -4   6 895.672 111.097   1
   2   4  -6 872.625 115.095   1
   2  -4   6 921.338 113.596   1
  -2   4   6 1227.21 116.085   1
  -2  -4  -6 955.190 111.623   1
  -2   4   6 763.839 110.749   6
   2  -4   6 944.811 117.394   6
  -2   4   6 877.112 129.594   5
   2   4  -6 1018.91 136.888   2
  -2  -4  -6 664.475 119.515   4
   2   4  -6 868.535 107.232   4
  -2  -4  -6 1053.83 110.706   3
   2   4  -6 1122.32 122.885   3
   2  -4   6 1135.53 124.367   2
  -2   4   4 5211.84 538.574   1
   2  -4   4 4087.26 539.891   1
  -2  -4  -4 4554.94 538.686   1
   2  -4   4 5087.11 546.157   6
  -2   4   4 4317.92 540.454   6
  -2   4   4 4413.53 558.672   5
  -2  -4  -4 5253.69 549.445   5
   2   4  -4 5561.88 564.426   2
  -2  -4  -4 4287.40 548.392   4
   2   4  -4 5398.65 545.751   3
   2  -4   4 4120.48 549.609   2
   2   4  -4 6333.48 542.954   1
   2   4  -4 4133.90 541.189   1
   2  -4   4 4770.34 537.649   1
  -2  -4  -4 4280.76 540.119   1
   2  -4   2 1492.59 190.895   1
  -2   4   2 1733.88 190.690   1
  -2  -4  -2 1420.28 192.590   1
   2  -4   2 1544.91 196.167   6
  -2   4   2 1991.70 213.262   5
  -2  -4  -2 1818.23 203.935   5
  -2  -4  -2 1786.79 200.803   4
   2   4  -2 1559.80 193.014   3
   2  -4   2 1639.77 206.930   2
  -2  -4  -2 1528.71 193.318   1
  -2   4   2 1615.91 188.484   1
   2   4  -2 1306.75 192.193   1
   2   4  -2 2499.03 198.560   1
   2  -4   2 1884.78 190.489   1
  -2  -4   0 170361. 19345.2   1
  -2   4   0 168794. 19341.8   1
   2   4   0 158413. 19343.2   3
  -2   4   0 229284. 19368.5   5
  -2  -4   0 154244. 19355.6   5
   2   4   0 165697. 19356.5   2
  -2  -4   0 180301. 19348.7   4
  -2   4   0 184424. 19356.3   4
   2  -4   0 163033. 19354.2   3
   2   4   0 150438. 19342.8   3
   2   4   0 241800. 19350.8   1
   2  -4   0 181723. 19341.8   1
   2  -4  -2 1744.97 186.152   1
  -2   4  -2 1393.95 185.188   1
  -2  -4   2 1505.14 189.931   1
  -2  -4   2 1602.59 189.688   1
  -2   4  -2 1859.95 187.609   1
   2  -4  -2 1620.71 192.096   6
   2   4   2 1324.18 197.027   6
  -2   4  -2 2065.79 206.343   5
  -2  -4   2 1752.29 200.780   5
   2   4   2 1665.05 198.510   2
  -2  -4   2 1934.40 191.033   4
  -2   4  -2 1853.60 200.032   4
   2   4   2 1569.78 186.363   3
   2  -4  -2 1435.51 195.391   3
   2  -4  -2 1899.54 207.846   2
   2   4   2 1527.40 186.252   3
  -2  -4   4 4578.75 519.924   1
   2  -4  -4 4752.14 516.104   1
  -2   4  -4 4349.41 517.174   1
   2  -4  -4 4338.05 515.782   1
  -2   4  -4 5025.70 518.754   1
   2   4   4 4884.87 520.304   1
  -2  -4   4 5437.21 531.202   6
   2   4   4 5242.08 530.462   6
  -2  -4   4 4541.76 530.044   5
  -2   4  -4 3396.06 523.307   5
   2   4   4 4408.29 524.905   2
  -2  -4   4 4138.72 516.966   4
   2   4   4 4778.20 515.918   3
  -2   4  -4 4851.26 526.244   4
   2  -4  -4 4599.56 527.771   3
   2  -4  -4 3862.79 531.453   2
  -2   4  -6 903.208 105.114   1
   2  -4  -6 901.881 103.842   1
   2  -4  -6 851.241 104.493   1
   2   4   6 892.230 108.036   1
  -2  -4   6 880.120 106.786   1
  -2  -4   6 815.377 107.603   1
   2   4   6 908.611 107.146   1
  -2   4  -6 940.510 108.721   1
   2   4   6 947.219 114.657   6
  -2  -4   6 755.528 112.702   6
  -2   4  -6 806.838 102.521   5
   2   4   6 990.690 112.060   2
  -2  -4   6 986.827 102.619   4
   2  -4  -6 868.491 114.395   3
   2   4   6 740.975 102.017   3
  -2   4  -6 1017.07 112.051   4
  -2   4  -6 1063.42 113.721   3
   2  -4  -6 892.013 117.407   2
  -2   4  -8 2284.28 258.767   1
  -2  -4   8 2244.38 261.483   1
   2  -4  -8 2249.79 262.176   1
   2  -4  -8 2077.15 256.961   1
   2   4   8 2184.12 260.398   1
  -2  -4   8 2320.16 260.882   1
  -2  -4   8 2430.87 269.164   6
   2   4   8 2063.55 263.316   6
  -2  -4   8 2861.21 271.327   5
  -2   4  -8 2989.46 260.407   5
  -2   4  -8 2081.99 253.435   5
   2   4   8 2121.77 262.589   2
  -2   4  -8 2211.75 263.291   4
   2  -4  -8 2351.41 267.274   3
  -2   4  -8 2080.12 263.099   3
   2  -4  -8 3313.34 275.155   2
   2  -4 -10 80086.5 8973.83   1
  -2  -4  10 67696.2 8974.43   1
  -2  -4  10 78831.2 8978.29   1
   2  -4 -10 62806.4 8978.33   1
   2   4  10 76190.9 8976.88   1
  -2   4 -10 63291.9 8979.56   1
  -2  -4  10 93941.6 8984.41   6
   2   4  10 85738.9 8979.97   6
  -2  -4  10 86420.3 8982.08   5
  -2   4 -10 88038.9 8977.50   4
   2  -4 -10 87949.3 8983.44   3
   2  -4 -10 114385. 8984.87   2
  -2   4 -10 83484.8 8978.97   3
   2  -4 -12 12744.8 1444.86   1
   2   4  12 12317.8 1442.49   1
  -2  -4  12 12660.3 1445.91   1
  -2   4 -12 12999.7 1447.59   1
  -2  -4  12 14263.4 1447.74   6
  -2  -4  12 13170.1 1445.79   5
   2   4  12 13073.9 1437.38   2
   2  -4 -12 15725.6 1449.99   4
  -2   4 -12 11416.6 1439.67   4
   2  -4 -12 11267.6 1445.03   3
   2  -4 -12 14495.5 1442.12   2
  -2   4 -12 11458.1 1441.67   3
   2   4  14 10925.5 1412.61   1
   2  -4 -14 14537.8 1411.93   1
   2   4  14 14001.2 1409.26   6
  -2  -4  14 12910.4 1413.54   6
  -2  -4  14 13106.6 1412.21   5
  -2  -4  14 10560.9 1412.47   1
   2  -4 -14 13478.7 1417.51   4
   2  -4 -14 11901.1 1411.10   3
   2  -4 -14 11633.0 1404.22   2
  -2   4 -14 12625.4 1408.85   3
  -2   4 -16 881.745 117.050   4
   2  -4 -16 961.581 127.250   4
   2   4  16 1088.82 120.951   6
  -2  -4  16 1045.02 125.914   6
  -2   4 -16 995.424 121.452   3
   2   4  16 1057.84 122.315   5
  -2  -4  18 450.883 62.4251   5
   2   4  18 479.332 59.4170   5
   2   4  18 494.760 58.5277   6
  -2   4 -18 329.981 53.7205   4
   2  -4 -18 389.840 63.2423   4
   2  -4 -18 471.131 62.1170   3
  -2   4 -18 456.483 60.2340   3
  -2  -4  20 18332.0 2163.77   5
   2   4  20 20757.1 2159.68   5
  -2  -4  20 19523.2 2164.84   6
   2   4  20 20284.8 2157.93   6
   2  -4 -20 14598.2 2160.42   4
   2  -4 -20 20758.8 2163.72   3
  -2   4 -20 19775.3 2162.30   3
   2  -4 -22 15544.9 1818.74   4
   2   4  22 18013.2 1815.96   6
  -2  -4  22 16360.6 1822.76   6
   2  -4 -22 17266.7 1820.91   3
   2   4  22 15322.8 1816.30   5
  -2  -4  22 13977.9 1819.22   5
   2   4  24 5588.11 642.813   5
  -2  -4  24 4094.10 641.874   5
  -2  -4  24 4640.49 643.956   6
   2  -4 -24 6875.93 644.109   4
   2  -4 -24 6907.58 648.298   3
  -2   4 -24 5760.19 644.400   3
   2   4  26 103.200 27.1612   5
  -2  -4  26 235.745 32.9797   5
  -2  -4  26 148.570 30.6348   6
   2   4  26 187.493 28.6678   6
  -2   4 -26 139.379 27.2515   3
   2  -4 -26 185.001 31.4530   3
   2  -4 -28 541.173 64.0215   4
  -2   4 -28 559.515 67.3081   2
   2   4  28 488.080 64.5098   6
   2   4  28 436.342 64.6224   5
   2   5 -25 21.5579 8.46536   3
   2   5 -25 29.3292 10.8673   2
  -2   5  23 351.156 51.5999   5
  -2  -5 -23 375.597 50.5874   4
   2   5 -23 444.475 54.7664   2
   2   5 -23 394.227 50.8796   3
   2  -5  23 393.038 58.3038   6
   2   5 -21 135.817 24.9026   3
  -2   5  21 149.707 26.6323   5
   2   5 -21 205.328 29.4742   2
  -2   5  19 228.926 35.8369   5
  -2  -5 -19 220.373 34.3637   4
   2  -5  19 219.457 39.6475   6
   2   5 -19 212.651 34.5197   3
  -2   5  17 84.0383 21.1788   5
  -2  -5 -17 103.342 21.3807   4
   2   5 -17 126.102 24.6657   2
   2  -5  17 136.266 25.6423   6
   2   5 -17 57.6547 19.7580   3
  -2   5  15 124.540 27.1832   5
  -2  -5 -15 164.270 27.5238   4
   2   5 -15 121.004 28.5164   2
   2  -5  15 136.443 29.1701   2
   2  -5  15 137.098 25.9073   6
  -2  -5 -15 103.740 19.7886   3
   2   5 -15 67.1549 22.0703   3
  -2   5  13 1783.53 188.586   6
   2  -5  13 1918.44 197.632   6
  -2   5  13 1441.04 198.130   5
   2   5 -13 1868.91 207.845   2
  -2  -5 -13 1718.31 197.374   4
  -2  -5 -13 1702.99 190.157   3
   2  -5  13 1398.49 198.950   2
  -2  -5 -11 381.836 46.1310   1
  -2   5  11 468.796 50.1611   1
   2  -5  11 318.375 45.8598   1
  -2   5  11 280.609 42.3809   6
   2  -5  11 308.721 54.4619   2
   2   5 -11 459.150 65.9059   2
  -2   5  11 187.765 48.8617   5
  -2  -5 -11 340.546 44.1584   3
   2   5 -11 336.276 54.4693   3
  -2  -5  -9 101.048 19.0247   1
   2  -5   9 137.774 20.4744   1
   2   5  -9 85.1162 19.9362   1
  -2   5   9 127.650 19.9912   1
   2  -5   9 105.380 23.8204   6
  -2   5   9 93.7949 18.4707   6
   2  -5   9 90.5264 27.7815   2
   2   5  -9 93.1506 34.1730   2
  -2  -5  -9 96.0391 25.2499   4
  -2   5   9 55.1155 24.1959   5
  -2  -5  -9 113.335 18.6008   3
   2   5  -9 84.4690 24.3286   3
  -2  -5  -7 264.296 33.8061   1
  -2   5   7 257.758 30.1146   1
   2   5  -7 264.135 36.9720   1
  -2   5   7 198.482 29.4683   1
   2  -5   7 224.922 38.8530   6
  -2  -5  -7 258.798 38.6729   5
  -2   5   7 182.301 32.7263   6
  -2   5   7 235.275 44.5348   5
  -2  -5  -7 237.088 41.8001   4
   2   5  -7 248.586 30.3318   4
   2   5  -7 279.714 40.9864   3
   2  -5   5 1321.64 155.158   1
   2  -5   5 1327.86 163.075   6
  -2   5   5 1184.41 159.028   6
  -2  -5  -5 1468.21 163.923   5
   2   5  -5 1947.35 185.077   2
  -2  -5  -5 1282.39 162.954   4
   2  -5   5 1196.58 169.937   2
   2   5  -5 1615.97 162.879   3
  -2  -5  -5 1449.09 156.530   1
   2   5  -5 1219.61 157.054   1
   2  -5   5 1183.11 155.431   1
   2   5  -3 2065.17 264.661   1
  -2  -5  -3 2458.94 264.735   1
   2   5  -3 3247.17 266.362   1
   2  -5   3 2439.21 261.890   1
   2  -5   3 1728.99 260.733   1
  -2  -5  -3 2629.96 263.094   1
   2  -5   3 2145.41 269.724   6
  -2   5   3 2714.60 280.109   5
  -2  -5  -3 2235.09 271.905   5
   2   5  -3 3013.25 287.001   2
  -2  -5  -3 2179.44 269.668   4
  -2   5   3 3002.50 277.674   4
   2   5  -3 2248.02 266.955   3
   2  -5   3 2810.65 288.437   2
   2  -5   1 84.9970 18.5990   6
  -2  -5  -1 43.7655 17.6380   5
   2   5  -1 24.3354 17.8878   2
   2  -5   1 78.7846 30.4428   2
  -2  -5  -1 80.3633 16.6117   4
  -2   5   1 46.9766 18.0776   4
  -2  -5  -1 80.9043 13.1421   1
  -2  -5  -1 63.2139 12.5944   1
   2   5   1 88.8780 14.7575   1
  -2  -5   1 107.127 14.7322   1
  -2  -5   1 64.1655 12.6221   1
   2  -5  -1 106.871 21.7194   6
  -2  -5   1 76.8551 19.0380   5
   2  -5  -1 96.1707 33.7312   2
   2   5   1 67.1965 22.8570   2
  -2   5  -1 68.8517 21.2624   5
  -2  -5   1 64.4217 15.4805   4
  -2   5  -1 70.4673 20.0628   4
   2  -5  -1 127.257 23.9899   3
   2   5   1 60.7961 13.7263   3
  -2   5  -3 2175.72 245.118   1
  -2  -5   3 2050.00 247.970   1
  -2   5  -3 2313.75 246.269   1
  -2  -5   3 2228.94 248.523   1
  -2  -5   3 2099.60 257.244   6
   2   5   3 2054.56 257.036   6
  -2   5  -3 2230.00 259.064   5
   2   5   3 1979.80 255.727   2
  -2  -5   3 2425.83 250.177   4
  -2   5  -3 2372.63 257.288   4
   2  -5  -3 1890.49 255.925   3
   2   5   3 2041.36 248.212   3
   2  -5  -3 1888.27 266.851   2
  -2   5  -5 646.826 145.891   1
  -2   5  -5 1366.99 145.507   1
   2   5   5 1416.00 147.683   1
   2   5   5 1175.28 155.098   6
  -2   5  -5 1045.99 152.184   5
  -2  -5   5 1260.46 156.163   5
   2   5   5 1469.31 155.812   2
  -2  -5   5 1321.25 147.228   4
  -2   5  -5 1459.54 154.897   4
  -2   5  -5 1101.19 152.507   3
   2   5   5 1355.52 148.352   3
   2  -5  -5 1432.63 167.422   2
  -2   5  -7 151.306 35.0453   1
  -2  -5   7 266.130 41.8807   6
  -2  -5   7 235.859 39.1898   5
   2   5   7 230.079 38.7321   2
   2  -5  -7 260.617 46.0036   2
  -2   5  -7 195.197 35.5133   5
   2  -5  -7 261.986 40.0820   3
  -2   5  -7 267.381 38.3487   4
  -2  -5   7 248.178 34.9944   1
   2  -5  -7 231.357 29.6656   1
   2   5   7 263.654 33.6115   1
   2  -5  -7 283.953 31.2829   1
   2   5   9 84.5876 17.2463   1
  -2  -5   9 102.779 22.3102   6
  -2  -5   9 98.4306 21.9801   5
   2   5   9 142.356 23.7583   6
  -2   5  -9 88.7045 21.6494   1
  -2  -5   9 89.0959 19.6725   1
   2  -5  -9 109.577 25.0268   2
   2   5   9 145.633 21.9395   2
  -2   5  -9 99.5469 20.8107   4
  -2   5  -9 78.4526 19.3344   3
   2   5  11 297.582 50.0131   1
   2  -5 -11 330.691 47.1460   1
  -2  -5  11 264.271 48.9980   1
  -2  -5  11 368.024 53.2219   6
   2   5  11 368.862 49.8995   6
  -2  -5  11 376.932 52.4073   5
   2  -5 -11 330.819 50.8259   2
   2   5  11 358.018 46.4828   2
  -2   5 -11 331.612 48.0704   4
   2  -5 -11 372.811 51.8712   3
  -2   5 -11 426.039 50.7299   3
  -2  -5  13 1632.62 191.955   6
   2   5  13 1609.75 188.776   6
  -2   5 -13 1670.41 186.823   4
   2  -5 -13 1574.90 191.086   3
   2  -5 -13 1267.50 186.633   2
  -2   5 -13 1404.96 187.040   3
  -2  -5  15 114.127 23.0655   5
   2   5  15 82.9059 18.8992   6
  -2  -5  15 104.127 23.0323   6
   2   5  15 89.1593 19.3818   5
  -2   5 -15 122.455 18.0928   4
  -2   5 -15 104.987 19.1961   3
   2  -5 -15 129.129 23.2019   3
   2   5  17 107.301 18.9327   5
   2  -5 -17 117.634 22.7747   4
  -2  -5  17 123.895 22.2294   6
   2   5  17 73.9255 16.4073   6
  -2  -5  17 79.7217 20.5890   5
  -2   5 -17 78.1451 17.4282   3
   2  -5 -17 104.321 20.9597   3
   2  -5 -19 141.924 33.3943   4
   2   5  19 225.106 31.4153   6
   2   5  19 227.895 32.4422   5
   2  -5 -19 229.257 35.2763   3
  -2   5 -19 186.186 31.9884   3
   2   5  21 179.708 25.4240   5
   2  -5 -21 85.3607 24.3281   4
   2   5  21 152.522 22.8726   6
   2  -5 -21 142.595 25.7785   3
  -2   5 -21 132.374 24.8866   3
  -2  -5  21 158.482 28.5602   5
   2   5  23 286.864 46.2844   5
  -2  -5  23 311.657 50.1911   5
   2  -5 -23 359.004 49.3923   4
   2   5  23 431.006 47.1431   6
  -2  -5  23 278.427 49.0993   6
   2  -5 -23 346.687 49.6816   3
  -2   5 -23 347.045 48.7327   3
  -2  -5  25 35.1910 12.7172   6
   2   5  25 24.2588 9.57154   6
   2   5  25 12.5378 7.87850   5
   2   6 -22 8877.87 1042.14   2
   2   6 -22 9095.43 1040.70   3
   2  -6  22 10239.9 1049.31   6
  -2   6  20 10468.0 1115.89   5
  -2  -6 -20 8646.15 1112.99   4
   2   6 -20 10641.2 1117.13   2
   2   6 -20 9648.51 1115.13   3
   2  -6  20 10915.5 1121.59   6
   2  -6  18 112.475 25.5063   6
   2   6 -18 109.890 24.4356   2
  -2  -6 -18 171.442 26.1114   4
  -2   6  18 91.3739 21.2954   5
   2   6 -16 162.738 31.0822   2
   2  -6  16 150.757 29.7623   6
   2   6 -16 166.243 29.5194   3
  -2   6  16 175.018 30.8613   5
  -2   6  14 5262.59 680.897   5
   2   6 -14 9499.23 697.458   2
   2  -6  14 7241.94 681.571   6
   2  -6  14 7644.61 687.399   2
   2   6 -14 3383.24 677.467   3
  -2  -6 -14 5449.56 677.953   4
  -2   6  12 3078.96 635.584   5
   2   6 -12 9355.19 664.740   2
   2  -6  12 7947.12 641.544   6
   2   6 -12 5748.43 641.587   3
  -2  -6 -12 5011.45 636.097   4
  -2  -6 -10 38815.4 4602.10   4
   2  -6  10 39343.5 4610.94   2
   2   6 -10 43973.1 4607.33   3
   2   6 -10 44231.5 4622.76   2
   2  -6   8 548.509 61.0765   1
  -2   6   8 387.466 63.0508   6
   2  -6   8 509.252 68.8093   6
  -2   6   8 503.617 73.4581   5
  -2  -6  -8 626.946 69.2160   5
   2  -6   8 438.381 78.1076   2
   2   6  -8 485.760 82.8862   2
  -2  -6  -8 450.733 66.7815   4
  -2  -6  -8 488.610 60.4044   1
   2   6  -8 568.519 71.6647   3
   2   6  -6 437.687 58.8855   1
  -2  -6  -6 497.430 56.6122   1
  -2   6   6 384.388 62.0011   6
   2  -6   6 508.445 66.4741   6
  -2  -6  -6 543.525 65.5431   5
   2  -6   6 387.085 74.5996   2
   2   6  -6 531.538 79.4877   2
  -2   6   6 441.310 67.3535   4
   2   6  -6 503.476 65.6371   3
   2   6  -4 4845.79 542.022   1
   2  -6   4 4428.71 548.203   6
  -2   6   4 4141.94 546.472   6
  -2   6   4 4737.63 557.722   5
  -2  -6  -4 6145.99 552.481   5
   2   6  -4 6711.76 567.854   2
  -2  -6  -4 4532.46 546.392   4
  -2   6   4 5330.51 552.344   4
   2  -6   4 2964.24 562.346   2
   2   6  -4 4555.15 546.182   3
  -2  -6  -2 1243.57 141.481   1
   2   6  -2 1189.49 142.871   1
   2  -6   2 1436.94 152.426   6
  -2   6   2 1583.71 159.764   5
   2   6  -2 1631.06 161.994   2
  -2  -6  -2 1179.99 147.871   4
  -2   6   2 1283.96 153.331   4
   2  -6   2 1022.21 174.056   2
   2   6  -2 1184.15 146.948   3
   2  -6   0 61111.3 5726.33   6
  -2  -6   0 66390.3 5729.12   5
  -2  -6   0 62527.8 5723.20   4
   2  -6   0 40661.6 5745.37   2
   2   6   0 63585.4 5721.69   3
   2   6   0 42300.6 5715.90   1
  -2  -6   2 1328.53 127.095   1
  -2   6  -2 1123.29 133.407   3
   2   6   2 1122.36 128.266   3
  -2   6  -2 1521.62 142.870   5
  -2  -6   2 1373.41 136.811   5
   2   6   2 1118.37 135.635   2
  -2  -6   2 1344.80 130.986   4
  -2   6  -2 1324.23 136.710   4
   2   6   2 859.495 123.711   1
   2   6   4 5110.63 499.718   1
  -2  -6   4 4088.21 500.226   1
   2   6   4 4643.12 507.754   6
  -2   6  -4 3479.81 507.303   5
  -2  -6   4 3870.04 505.537   5
   2   6   4 4066.41 505.786   2
   2  -6  -4 5308.69 509.963   3
  -2   6  -4 4786.94 506.086   4
  -2   6  -4 4102.16 504.646   3
   2  -6  -4 4318.89 524.485   2
   2   6   6 482.919 55.0811   1
   2   6   6 394.962 54.9698   6
  -2  -6   6 461.250 58.3568   6
  -2  -6   6 397.613 55.0968   5
  -2  -6   6 281.062 50.2384   1
   2   6   6 436.224 55.7192   2
   2  -6  -6 506.255 70.5004   2
  -2   6  -6 307.580 51.2791   4
   2  -6  -6 394.252 56.0832   3
  -2   6  -6 380.947 52.2787   3
  -2   6  -8 313.740 47.1775   1
  -2  -6   8 505.584 59.8029   6
   2   6   8 439.601 56.0076   6
   2  -6  -8 426.444 61.7933   2
   2   6   8 546.005 59.8844   2
  -2   6  -8 476.542 56.2671   4
   2  -6  -8 461.731 57.9733   3
  -2   6  -8 435.151 54.4785   3
   2   6  10 39646.6 4369.63   6
  -2   6 -10 40823.9 4369.61   4
   2  -6 -10 40860.4 4371.71   3
   2  -6 -10 35628.5 4371.77   2
  -2   6 -10 36947.5 4368.05   3
  -2  -6  10 40045.1 4371.30   5
  -2  -6  12 7799.62 820.212   6
   2   6  12 7330.11 816.940   6
   2  -6 -12 6948.04 818.226   3
  -2   6 -12 6602.16 815.250   3
  -2  -6  12 7922.55 819.921   5
  -2  -6  14 7580.39 853.340   5
   2   6  14 7418.45 849.793   6
  -2  -6  14 7735.75 853.102   6
   2  -6 -14 7418.67 851.694   3
  -2  -6  16 181.253 34.9135   6
  -2  -6  16 198.141 35.4110   5
   2   6  16 271.150 35.1042   5
   2   6  18 104.556 17.7015   6
  -2  -6  18 119.293 22.1536   6
   2   6  18 101.480 18.3098   5
  -2  -6  18 73.6800 19.9863   5
   2  -6 -18 102.413 19.4574   3
  -2   6 -18 84.1246 16.7664   3
   2   6  20 9723.33 1086.31   6
  -2  -6  20 8826.62 1090.95   6
   2   6  20 9996.70 1088.20   5
  -2  -6  20 11906.9 1096.49   5
   2  -6 -20 10016.0 1090.45   3
  -2   6 -20 8628.66 1087.45   3
   2   6  22 9276.48 1028.07   6
   2  -6 -22 8885.22 1032.04   3
   2   7 -19 394.208 52.7555   3
  -2  -7 -17 4.21911 9.02922   4
  -2   7  17 23.9203 10.1883   5
   2   7 -17 11.9147 11.1559   2
   2  -7  17 18.6545 9.94075   6
   2   7 -17 25.2951 10.1587   3
  -2  -7 -15 82.0915 20.2201   4
   2  -7  15 113.437 21.8293   6
   2   7 -15 72.2822 20.3254   3
  -2  -7 -13 294.018 47.6419   4
  -2   7  13 297.223 51.2322   5
   2   7 -13 193.755 47.2715   3
   2   7 -11 663.833 80.6984   2
   2  -7  11 568.512 61.0161   6
   2   7  -9 160.367 42.9385   2
  -2   7   9 176.430 35.3474   4
   2  -7   9 221.376 33.8932   6
  -2  -7  -9 229.334 32.5001   4
  -2   7   9 198.590 37.1828   5
   2   7  -7 417.197 63.2730   2
   2  -7   7 331.139 58.0136   2
  -2   7   7 292.917 45.9066   4
   2  -7   7 264.216 42.4600   6
  -2   7   7 261.332 46.7458   5
  -2  -7  -7 295.771 41.0705   4
  -2  -7  -5 1073.06 118.312   5
   2   7  -5 1310.12 138.229   2
  -2  -7  -5 834.108 115.295   4
   2  -7   5 738.221 116.869   6
   2  -7   5 1622.67 148.530   2
  -2  -7  -3 842.631 100.201   5
   2  -7   3 696.528 116.221   2
  -2  -7  -3 835.023 98.6871   4
  -2   7   3 732.084 103.235   4
  -2   7   3 629.876 98.3771   6
  -2  -7  -1 52.1760 13.8494   4
   2   7  -1 92.3723 21.7747   2
  -2   7   1 81.5210 19.6050   4
  -2  -7  -1 78.4832 17.0349   5
  -2  -7   1 81.5798 16.5783   5
   2   7   1 71.4468 17.9436   6
   2   7   1 72.2408 18.8029   2
   2  -7  -1 91.0163 33.7334   2
  -2   7  -1 102.681 25.4026   5
  -2  -7   1 71.4884 15.5951   4
  -2   7  -1 70.3152 18.7305   4
  -2   7  -1 64.4534 16.2626   3
   2   7   3 753.515 97.4755   6
  -2  -7   3 816.202 97.0781   5
  -2   7  -3 803.450 97.0971   4
  -2   7  -3 727.780 95.6290   3
   2  -7  -3 957.496 115.619   2
   2   7   5 992.994 109.063   6
   2   7   5 793.534 107.526   2
  -2  -7   5 925.591 108.312   5
  -2   7  -5 827.887 106.433   4
  -2   7  -5 834.819 106.272   3
  -2  -7   7 240.871 35.5800   6
  -2   7  -7 257.674 34.6059   4
  -2   7  -7 223.905 32.9603   3
  -2  -7   7 185.821 33.4601   5
   2   7   7 259.132 35.6110   6
   2  -7  -9 239.648 34.1894   3
  -2   7  -9 184.814 30.6526   3
  -2  -7   9 223.324 34.3469   5
   2   7   9 176.763 31.3722   6
  -2  -7  11 362.933 46.4539   6
   2  -7 -11 350.677 46.1853   3
  -2   7 -11 286.039 42.6546   3
  -2  -7  13 414.370 52.1455   6
   2   7  13 320.744 48.2551   6
   2   7  13 381.485 50.0077   5
  -2  -7  13 443.519 53.3635   5
   2  -7 -13 374.533 50.9157   3
  -2   7 -13 370.744 48.6244   3
  -2  -7  15 170.960 28.6097   5
   2   7  15 157.266 25.5497   6
   2   7  15 217.115 27.8987   5
   2  -7 -15 123.036 25.1796   3
  -2   7 -15 170.393 25.4121   3
   2   7  17 18.7969 7.52903   6
  -2  -7  17 4.14162 7.11525   6
   2  -7 -17 7.79865 5.49016   3
  -2   7 -17 2.89768 4.57999   3
   2   7  17 3.05320 5.26915   5
   2   7  19 460.667 57.3860   6
   2  -7 -19 473.818 60.4580   3
   2  -8  14 2758.37 317.670   6
  -2  -8 -12 2788.28 320.589   4
  -2  -8 -10 12864.9 1323.96   4
   2   8 -10 14636.9 1355.08   2
   2  -8  10 15053.4 1325.45   6
  -2   8   8 209.363 31.9123   4
   2  -8   8 174.916 27.3409   6
  -2  -8  -8 140.862 24.8687   4
  -2   8   6 249.891 37.5056   4
   2  -8   6 191.217 32.6273   6
  -2   8   6 202.662 39.3626   5
  -2  -8  -4 1229.61 184.355   4
   2   8  -4 2487.19 204.170   2
  -2   8   4 1156.42 197.194   5
  -2  -8  -4 1602.64 185.990   5
  -2   8   4 2084.81 193.672   4
  -2  -8  -2 545.516 70.0006   5
   2   8  -2 474.232 71.4637   6
   2   8  -2 551.959 74.9977   2
  -2   8   2 689.044 76.4188   4
  -2   8   2 601.291 72.5894   3
  -2  -8   0 21102.9 2352.53   5
   2   8   0 19048.0 2353.72   6
   2   8   0 21572.2 2355.48   2
  -2   8   0 22962.7 2356.73   4
  -2   8   0 20658.6 2354.45   3
  -2  -8   2 514.437 62.1044   5
   2   8   2 453.998 62.7692   6
   2   8   2 407.301 62.3398   2
  -2   8  -2 473.857 63.3429   4
  -2   8  -2 518.091 62.5632   3
  -2  -8   4 1766.34 195.579   5
  -2   8  -4 1668.71 194.556   3
   2   8   4 1569.20 195.021   6
  -2  -8   6 285.025 36.2274   5
  -2   8  -6 217.149 33.4704   3
  -2  -8   8 183.727 29.1360   5
   2   8   8 174.502 27.4685   6
  -2   8  -8 203.409 27.9450   3
  -2  -8  10 14494.2 1552.71   5
   2  -8 -10 13680.1 1552.22   3
  -2   8 -10 14336.0 1550.34   3
  -2  -8  10 14064.5 1553.02   6
   2   8  10 12726.1 1549.63   6
   2  -8 -12 2821.02 298.168   3
  -2   8 -12 2559.05 295.342   3
   2   8  12 2456.14 294.799   6
   2  -8 -14 3021.87 346.262   3
  -2   9   3 467.711 63.6041   4
   2   9  -1 45.5628 13.5874   2
   3   0   0-7.17514 15.0226   2
   3   0   0-9.30825 12.9946   1
   3   0   0 24.1589 17.7700   1
  -3   0   0 8.21975 11.4771   1
  -3   0   0-9.24687 18.2501   1
   3   0   0 5.27886 7.37952   3
  -3   0   0 7.38285 15.4570   4
  -3   0   0 5.98205 11.0502   5
   3   0   0 4.21344 10.1922   6
   3   0   2 8.16624 11.3929   1
   3   0  -2 3.81823 8.42264   6
  -3   0   2 13.5688 9.46515   5
   3   0  -2-4.69896 11.3547   6
  -3   0  -2-5.44916 10.0569   5
   3   0   2 4.19662 10.1409   6
   3   0   2-8.80043 15.0370   1
  -3   0  -2 9.07505 14.1552   1
  -3   0   2-8.04956 11.2302   1
   3   0  -2 9.41543 11.3759   1
  -3   0  -2-8.54344 13.3260   1
  -3   0   2 8.74600 17.2559   1
   3   0  -2-7.46390 13.7752   2
   3   0   2 6.30678 15.2399   2
  -3   0   2-8.02398 15.8313   4
  -3   0  -2-6.45477 14.9335   4
   3   0   2-5.33491 9.11566   3
   3   0  -2-5.75718 9.83718   3
   3   0  -4-8.72901 12.1795   1
  -3   0   4-8.94899 10.8139   1
   3   0   4 18.4318 15.7480   1
   3   0  -4-9.13386 14.2482   1
  -3   0  -4 8.44521 14.4313   1
  -3   0  -4-8.15508 11.3789   1
   3   0  -4 3.27551 7.22781   6
  -3   0  -4 5.60253 11.0554   5
   3   0  -4 4.45177 10.3011   6
   3   0  -4 7.30100 14.4061   2
   3   0   4-5.89722 10.8853   2
  -3   0   4 14.3136 14.1216   5
  -3   0   4 30.1493 14.8723   4
  -3   0  -4-4.95631 7.73308   3
   3   0  -4-6.39484 8.92354   3
   3   0   6-7.56892 14.9338   1
   3   0  -6-8.16444 11.3909   1
   3   0  -6-8.87771 19.5834   1
   3   0   6-9.14662 15.6289   1
  -3   0  -6-8.07832 12.6009   1
  -3   0   6-9.01812 12.5818   1
  -3   0   6-7.06186 11.0155   1
   3   0   6 13.8985 10.2200   6
  -3   0   6-4.12095 9.53458   6
  -3   0  -6-4.41684 9.24364   5
   3   0  -6 7.48470 12.7893   2
   3   0   6-5.65242 11.8292   2
  -3   0   6-7.31648 12.5019   5
  -3   0   6 6.72072 14.8255   4
  -3   0  -6 24.7146 16.6928   4
  -3   0  -6 4.61146 9.65090   3
   3   0  -6-5.95401 12.4603   3
   3   0  -8 7.13801 14.9407   1
  -3   0  -8-8.23656 12.8510   1
   3   0   8-7.14976 11.1563   1
  -3   0   8-6.62005 13.8570   1
  -3   0  -8 13.5969 12.5507   1
   3   0  -8 8.51762 13.2892   1
   3   0  -8 2.41277 6.73916   6
   3   0   8 5.13930 14.7844   6
  -3   0  -8-3.68829 7.28342   5
   3   0  -8 7.86302 15.5167   2
   3   0   8 5.20802 8.90404   2
  -3   0   8 7.61792 14.0627   5
  -3   0   8 6.40120 8.93569   4
  -3   0  -8-5.75164 13.9017   4
  -3   0  -8 9.56467 7.46572   3
   3   0  -8 6.02339 10.2965   3
  -3   0 -10-7.99423 13.6640   1
  -3   0  10-6.29426 13.8888   1
  -3   0 -10 12.4323 8.67932   1
   3   0 -10-7.61565 10.6305   1
   3   0  10-8.49749 15.6866   1
  -3   0  10-4.32813 7.99550   6
   3   0  10 5.65189 12.4723   6
  -3   0 -10 13.7264 7.94683   5
   3   0  10 4.61412 10.1842   2
   3   0 -10 7.94541 13.5805   2
  -3   0  10 8.03312 13.7304   5
  -3   0  10-6.16208 11.3779   4
  -3   0 -10 11.0647 13.3730   4
  -3   0 -10-5.31309 9.81190   3
   3   0 -12-6.29368 12.4176   1
   3   0  12 6.20659 12.2458   1
  -3   0 -12-7.86018 10.9661   1
  -3   0  12-8.56833 11.9541   1
  -3   0  12 4.60034 10.1480   6
   3   0  12-6.11853 15.9697   6
   3   0  12 4.39916 9.70428   2
   3   0 -12 15.9548 15.7396   2
  -3   0 -12 12.0864 10.3261   1
  -3   0  12 6.39417 10.9257   1
   3   0  12-8.25377 11.5152   1
   3   0 -12-7.38461 12.6181   1
  -3   0  12 8.50532 13.2667   5
  -3   0  12 6.29346 11.6153   4
  -3   0 -12-5.36230 12.9578   4
  -3   0 -12-6.59118 12.1647   3
   3   0  14-6.49959 16.3471   6
  -3   0  14 5.09223 11.2329   6
   3   0 -14 15.7926 12.3167   2
   3   0  14 4.15011 9.15470   2
  -3   0  14-6.22751 10.6408   1
   3   0  14 8.45769 10.2187   1
   3   0 -14 7.60710 11.8655   1
  -3   0 -14-6.38410 9.95792   1
   3   0  14-3.73104 9.38395   5
  -3   0  14 8.61022 13.4302   5
  -3   0 -14 8.07036 14.8945   3
   3   0 -14-8.16641 12.7379   3
   3   0  14-6.28431 13.1511   1
   3   0 -14-6.47609 11.9521   1
  -3   0 -14 8.16919 11.3970   1
  -3   0  14 10.4115 16.2399   1
  -3   0 -16-8.72682 14.9114   1
   3   0 -16 6.62628 12.2294   1
  -3   0  16 10.0845 12.1843   1
   3   0  16 5.91568 10.1081   1
   3   0  16-5.96200 13.7935   6
  -3   0  16 5.81486 11.4729   6
   3   0  16-3.99640 9.65718   2
  -3   0  16 13.1177 13.7257   1
   3   0  16-9.06796 12.6511   1
   3   0 -16-8.20536 11.4476   1
  -3   0 -16 5.62174 11.7647   1
   3   0  16 4.48843 8.28397   5
  -3   0  16-8.30447 11.5859   5
  -3   0  16 14.7198 16.2352   4
  -3   0 -16-5.76526 12.0650   4
  -3   0 -16 8.99049 14.0234   3
   3   0 -16-9.23240 12.8805   3
  -3   0 -18 18.6817 14.5742   1
   3   0 -18-7.05124 12.0536   1
   3   0  18 5.66492 9.68619   1
  -3   0  18 11.3048 17.6368   1
  -3   0  18-6.77407 15.6763   6
   3   0  18 4.95515 12.4679   6
   3   0  18-3.78804 9.89349   2
   3   0 -18 13.1809 12.1685   2
  -3   0  18 6.80911 10.6269   1
  -3   0 -18-5.84166 10.7872   1
   3   0 -18 8.84515 8.73319   1
  -3   0  18 7.63289 10.6549   5
   3   0  18 5.73440 9.80481   5
  -3   0 -18-6.19915 12.9779   4
  -3   0  18 8.01412 15.8160   4
   3   0 -18 9.67132 16.5290   3
  -3   0 -18 8.29168 14.1723   3
  -3   0 -20-10.0804 14.0645   1
   3   0 -20 8.34263 15.3980   1
   3   0  20-6.59036 11.2622   1
  -3   0  20 12.2819 12.1175   1
  -3   0  20-7.42077 12.6809   6
   3   0 -20-5.78379 11.4129   2
   3   0  20 3.81721 7.04730   2
  -3   0 -20-6.47094 9.02959   1
  -3   0  20-7.35482 10.2625   1
   3   0 -20-9.35152 9.22708   1
   3   0  20 21.3641 18.2530   1
  -3   0  20-6.76543 11.5613   5
   3   0  20 4.78224 8.17330   5
  -3   0 -20-6.54908 16.4725   4
   3   0 -20 9.02717 14.0817   3
  -3   0 -20-6.43560 10.9978   3
  -3   0  22-7.99336 12.4680   1
   3   0  22 10.9486 13.2282   1
   3   0 -22-8.75764 10.5811   1
  -3   0  22 7.49530 12.8070   6
   3   0  22 6.72708 7.41956   6
  -3   0  22-5.87453 12.2935   5
   3   0  22 4.11251 8.60617   5
   3   0 -22-5.04495 9.95369   2
   3   0  22-4.62109 8.52855   2
  -3   0  22 7.99897 15.7820   4
  -3   0 -22-6.54893 12.9210   4
   3   0 -22-7.67803 10.7118   3
  -3   0  24 7.01228 10.9404   6
   3   0  24 3.01399 5.56776   6
  -3   0 -24 11.0210 10.1729   4
   3   0  24-3.60820 6.16993   5
   3   0 -24 4.23201 10.2292   2
  -3   0  24 7.28503 15.2471   4
  -3   0 -24 4.36135 5.27495   3
   3   0 -24-6.19338 11.4329   3
  -3   0  26 6.23630 13.7611   6
   3   0  26 5.56520 5.83383   6
  -3   0 -26-3.69569 7.74199   3
   3   0 -26 5.00594 7.81624   3
  -3   0 -26 4.40964 10.6614   4
  -3   0  26 4.31715 6.03333   5
   3   0  28 2.61352 6.05691   6
  -3   0 -28 9.55723 6.67618   3
   3   0 -28-3.97815 5.56133   3
  -3   0  28 3.75386 6.93709   5
  -3   0 -30-2.95699 5.05280   3
  -3   0  30 3.28476 5.12383   5
  -3   0 -30-3.11780 7.53411   4
  -3  -1 -31 1268.67 147.921   3
  -3  -1 -29 4738.68 475.413   4
  -3   1  29 4278.53 474.368   5
  -3  -1 -29 3970.79 472.712   3
   3   1 -29 3950.13 473.597   3
   3  -1  29 4119.13 472.364   6
  -3   1  27 19898.7 1993.63   4
  -3  -1 -27 18318.0 1986.75   4
   3  -1  27 16550.6 1983.21   6
   3   1 -25 6545.88 720.211   2
  -3  -1 -25 5354.37 717.949   3
  -3   1  25 7624.48 721.591   5
  -3   1  23 753.930 103.471   6
   3  -1  23 973.720 98.7815   6
  -3   1  23 875.638 101.100   5
  -3  -1 -23 859.108 103.661   4
  -3  -1 -23 671.021 97.4012   3
  -3  -1 -21 287.844 44.0120   1
  -3   1  21 237.157 43.4839   6
   3  -1  21 262.801 39.8210   6
  -3   1  21 357.875 44.8008   5
   3   1 -21 296.719 44.1867   2
  -3  -1 -21 274.240 46.0106   4
   3   1 -21 328.900 46.9131   3
  -3  -1 -21 257.925 40.4817   3
   3   1 -21 286.532 48.3575   1
   3  -1  21 147.244 40.7250   1
  -3  -1 -19 22332.5 2168.57   1
   3   1 -19 23113.4 2168.45   1
   3   1 -19 20577.1 2157.16   1
   3  -1  19 17627.2 2153.27   1
  -3   1  19 21508.5 2157.08   1
   3  -1  19 19915.7 2166.86   1
   3  -1  19 20227.8 2150.02   6
  -3   1  19 16945.2 2153.17   6
   3  -1  19 18939.9 2146.81   5
  -3   1  19 20867.7 2155.41   5
   3   1 -19 21626.7 2157.43   2
  -3  -1 -19 13597.3 2153.00   4
  -3  -1 -19 16492.3 2149.66   3
   3   1 -19 21609.1 2159.38   3
   3  -1  19 19148.9 2151.22   2
  -3  -1 -17 34723.1 3388.11   1
   3   1 -17 30927.2 3384.97   1
  -3   1  17 34465.4 3378.47   1
  -3   1  17 36929.8 3392.47   1
   3   1 -17 31141.5 3377.06   1
   3  -1  17 30034.8 3376.20   1
  -3  -1 -17 28284.3 3373.91   1
   3  -1  17 30665.4 3386.89   1
  -3   1  17 33786.8 3377.53   6
   3  -1  17 31696.5 3370.05   5
   3   1 -17 28059.1 3380.31   2
  -3  -1 -17 22930.5 3375.51   4
   3   1 -17 24575.5 3379.30   3
  -3  -1 -17 27079.8 3374.89   3
   3  -1  17 31199.5 3373.97   2
  -3  -1 -15 61667.3 7026.92   1
   3   1 -15 63418.1 7026.19   1
  -3   1  15 78758.6 7038.13   1
   3   1 -15 64219.4 7021.00   1
   3  -1  15 60601.8 7020.18   1
  -3   1  15 76498.2 7022.61   1
  -3  -1 -15 68273.7 7021.67   1
   3  -1  15 59555.9 7028.31   1
  -3   1  15 68287.1 7018.70   6
   3  -1  15 61916.3 7018.89   6
  -3   1  15 57632.2 7022.76   5
   3  -1  15 58479.6 7012.72   5
   3   1 -15 48257.2 7023.89   2
  -3  -1 -15 53336.5 7022.46   4
  -3  -1 -15 61275.7 7021.08   3
   3   1 -15 59937.1 7026.03   3
  -3   1  15 75236.1 7030.66   4
   3  -1  15 64348.2 7018.95   2
  -3  -1 -13 3576.86 391.409   1
  -3   1  13 4074.89 386.790   1
   3   1 -13 3378.94 389.415   1
  -3   1  13 3507.30 394.192   1
   3   1 -13 3378.86 385.093   1
   3  -1  13 3706.65 387.871   1
   3  -1  13 3395.67 391.610   1
  -3  -1 -13 3284.10 384.378   1
  -3   1  13 3567.41 380.343   6
   3  -1  13 4369.78 390.269   6
   3  -1  13 2872.66 378.818   5
   3  -1  13 2947.42 376.097   5
  -3   1  13 2648.52 387.407   5
   3   1 -13 2862.83 391.611   2
  -3  -1 -13 3106.98 387.612   4
   3   1 -13 3301.26 390.052   3
  -3   1  13 3310.21 391.761   4
   3  -1  13 3609.42 385.180   2
  -3  -1 -11 651.705 86.9760   1
   3   1 -11 541.095 83.0864   1
  -3   1  11 588.344 85.9002   1
   3   1 -11 739.154 83.8456   1
  -3   1  11 631.750 81.3842   1
   3  -1  11 536.509 80.2474   1
   3  -1  11 654.162 88.1805   1
  -3  -1 -11 698.425 82.7142   1
  -3   1  11 630.276 75.4435   6
   3  -1  11 586.298 85.7622   6
   3  -1  11 503.529 72.3502   5
   3  -1  11 621.046 74.3401   5
  -3   1  11 600.056 86.7575   5
  -3  -1 -11 572.441 77.8963   5
   3   1 -11 651.931 92.8728   2
  -3  -1 -11 858.134 87.0607   4
  -3   1  11 671.953 87.3450   4
   3   1 -11 628.887 84.9079   3
   3  -1  11 693.876 81.7359   2
   3   1  -9 37457.6 3950.72   1
  -3   1   9 40286.6 3945.44   1
  -3  -1  -9 33707.9 3950.22   1
   3   1  -9 35129.8 3945.38   1
   3  -1   9 36416.9 3945.73   1
   3  -1   9 36124.0 3952.42   1
  -3  -1  -9 32781.6 3943.81   1
  -3   1   9 32059.7 3935.44   6
   3  -1   9 46256.1 3959.55   6
   3  -1   9 33376.8 3934.85   5
  -3   1   9 38094.0 3951.09   5
  -3  -1  -9 34548.1 3941.40   5
   3   1  -9 38357.5 3954.30   2
  -3  -1  -9 36639.5 3944.53   4
   3   1  -9 35234.7 3944.81   3
  -3  -1  -9 35953.6 3947.14   3
   3  -1   7 21037.2 2377.96   1
  -3   1   7 20453.4 2375.79   1
  -3  -1  -7 19616.0 2373.62   1
   3  -1   7 25170.3 2371.92   2
  -3  -1  -7 20131.9 2366.77   3
   3  -1   7 21080.4 2361.91   5
  -3   1   7 22695.5 2374.55   5
  -3  -1  -7 21695.0 2369.87   5
   3   1  -7 20627.1 2376.49   2
  -3  -1  -7 21674.2 2370.21   4
  -3   1   7 19492.9 2375.00   4
   3   1  -7 20985.7 2368.52   3
  -3  -1  -7 21192.6 2364.98   3
  -3  -1  -7 20565.8 2377.18   1
   3   1  -7 20846.6 2372.46   1
   3  -1   7 19265.0 2372.11   1
   3  -1   5 267643. 29869.1   1
   3   1  -5 268906. 29870.5   1
  -3  -1  -5 255620. 29872.0   1
  -3   1   5 285717. 29868.3   1
   3   1  -5 272470. 29875.5   1
  -3  -1  -5 282909. 29872.6   1
   3  -1   5 272687. 29873.3   1
   3  -1   5 247756. 29879.8   6
   3  -1   5 262172. 29858.3   5
  -3  -1  -5 266001. 29867.6   5
   3   1  -5 277133. 29871.6   2
  -3  -1  -5 283536. 29866.7   4
  -3  -1  -5 260865. 29858.9   3
  -3   1   5 212968. 29870.8   4
   3   1  -5 256274. 29863.4   3
   3  -1   5 272672. 29866.2   2
  -3  -1  -5 280677. 29859.3   3
   3  -1   3 8325.57 917.138   1
  -3   1   3 7235.75 913.983   1
  -3  -1  -3 6201.44 915.383   1
   3   1  -3 8496.97 922.852   1
   3   1  -3 7821.13 917.366   1
  -3  -1  -3 9166.39 922.351   1
   3  -1   3 8241.81 920.107   1
  -3   1   3 8242.33 919.348   1
   3  -1   3 8161.34 928.280   6
  -3   1   3 8833.72 914.667   5
   3  -1   3 7800.95 907.078   5
   3   1  -3 8419.92 918.332   2
  -3  -1  -3 7245.37 913.255   4
   3   1  -3 8563.23 911.395   3
  -3   1   3 8555.91 921.083   4
   3  -1   3 6747.15 912.510   2
  -3  -1  -3 8885.65 906.885   3
   3   1  -1 10934.8 1251.31   1
  -3  -1  -1 11161.7 1253.10   1
  -3   1   1 10828.0 1251.19   1
   3  -1   1 10059.4 1251.72   1
  -3   1   1 10134.1 1238.25   6
   3  -1   1 12401.6 1255.32   6
  -3  -1  -1 11460.9 1250.04   5
  -3   1   1 10643.0 1244.99   5
   3  -1   1 11711.5 1242.08   5
   3   1  -1 12226.5 1250.86   2
  -3  -1  -1 10772.7 1245.38   4
  -3   1   1 12998.4 1255.66   4
  -3  -1  -1 10648.6 1237.28   3
   3   1  -1 10698.0 1250.31   1
  -3  -1  -1 11549.2 1251.74   1
  -3   1   1 11449.6 1248.48   1
   3   1   1 11590.7 1251.77   1
  -3   1  -1 10220.7 1249.47   1
  -3  -1   1 9188.81 1249.12   1
   3  -1  -1 11158.9 1252.98   1
   3   1   1 11995.7 1250.76   6
   3  -1  -1 12732.4 1247.98   6
  -3  -1   1 13149.8 1251.98   5
  -3   1  -1 10569.1 1242.17   5
   3  -1  -1 11984.0 1247.39   2
   3   1   1 12476.8 1250.36   2
  -3  -1   1 10390.5 1243.16   4
   3  -1  -1 9911.12 1246.64   3
   3   1   1 11204.7 1238.64   3
  -3  -1   1 10125.2 1236.82   3
   3   1   1 11294.9 1251.60   1
  -3   1  -1 11327.5 1249.37   1
  -3  -1   1 11527.3 1250.74   1
  -3   1  -3 7925.79 866.774   1
  -3  -1   3 7901.88 868.141   1
   3   1   3 7183.61 865.829   1
   3   1   3 8368.10 864.600   6
   3  -1  -3 6537.84 854.296   6
  -3   1  -3 7143.95 855.844   5
  -3  -1   3 7444.80 868.025   5
   3   1   3 8779.39 866.249   2
   3  -1  -3 8548.77 864.439   2
  -3   1  -3 7613.64 866.414   4
  -3  -1   3 7558.41 859.206   4
   3  -1  -3 8789.16 867.416   3
  -3  -1   3 6995.51 854.491   3
  -3  -1   3 7582.72 866.255   1
   3   1   3 7656.91 867.943   1
  -3   1  -3 8343.91 865.739   1
   3  -1  -3 7669.62 867.408   1
   3   1   5 264106. 31180.1   1
  -3  -1   5 250072. 31178.4   1
   3  -1  -5 313085. 31182.2   1
   3  -1  -5 282749. 31179.9   1
   3   1   5 288781. 31182.2   1
  -3  -1   5 283901. 31182.3   1
  -3  -1   5 274692. 31176.0   6
   3   1   5 285194. 31176.1   6
  -3  -1   5 255419. 31177.6   5
   3  -1  -5 288237. 31176.5   2
   3   1   5 281205. 31176.1   2
  -3   1  -5 279322. 31176.6   4
  -3  -1   5 257396. 31172.7   4
   3  -1  -5 304038. 31180.0   3
  -3   1  -5 289004. 31177.4   3
   3   1   7 22412.3 2404.30   1
  -3   1  -7 20425.4 2399.58   1
  -3  -1   7 19097.1 2402.39   1
   3   1   7 21871.6 2397.93   6
  -3  -1   7 22163.4 2398.13   6
  -3  -1   7 24285.3 2403.27   5
  -3   1  -7 20793.4 2388.94   5
   3   1   7 19602.3 2394.93   2
  -3  -1   7 20869.0 2395.48   4
  -3   1  -7 23638.2 2399.23   4
   3  -1  -7 22419.3 2400.97   3
  -3   1  -7 19273.7 2400.30   1
  -3  -1   7 21235.1 2400.12   1
   3  -1  -7 21599.2 2401.22   1
   3   1   7 22374.1 2401.95   1
   3  -1  -9 36423.0 3990.04   1
  -3   1  -9 36374.4 3991.24   1
  -3  -1   9 32893.6 3990.10   1
   3  -1  -9 36901.3 3989.71   1
   3   1   9 37419.3 3990.88   1
   3  -1  -9 32145.5 3978.61   6
   3   1   9 35505.6 3985.33   6
  -3  -1   9 37165.2 3987.83   6
   3   1   9 37373.6 3984.77   2
   3  -1  -9 40621.8 3992.76   2
   3   1   9 39560.1 3994.53   1
  -3   1  -9 36757.4 3989.70   1
  -3  -1   9 38941.8 3986.28   4
  -3   1  -9 32603.3 3988.07   4
   3  -1  -9 33747.0 3988.66   3
  -3   1  -9 32419.0 3986.48   3
  -3   1 -11 665.468 90.8050   1
   3  -1 -11 555.661 87.1242   1
   3  -1 -11 525.115 87.6993   1
   3   1  11 622.176 89.3013   1
   3   1  11 547.138 90.1261   1
  -3   1 -11 651.763 90.2527   1
   3  -1 -11 658.069 82.5812   6
   3   1  11 762.620 89.1549   6
  -3  -1  11 774.028 90.0766   6
  -3  -1  11 635.268 91.9919   5
   3  -1 -11 699.783 93.7414   2
   3  -1 -11 627.566 88.0307   3
  -3  -1  11 658.743 86.3001   4
  -3   1 -11 601.794 87.1936   3
  -3   1 -13 3270.47 424.551   1
  -3  -1  13 3866.90 425.538   1
   3  -1 -13 3436.05 423.581   1
  -3  -1  13 3898.99 430.385   1
   3  -1 -13 3751.83 425.324   1
   3   1  13 3174.55 424.502   1
   3   1  13 3862.76 421.956   6
  -3  -1  13 4710.45 433.889   5
   3  -1 -13 3814.45 427.576   2
  -3   1 -13 3696.38 421.572   4
  -3  -1  13 3703.19 420.330   4
   3  -1 -13 3051.83 422.816   3
   3   1  13 3723.46 418.014   2
  -3   1 -13 3738.98 424.572   3
  -3   1 -15 67268.4 7375.01   1
  -3  -1  15 79304.1 7385.76   1
  -3  -1  15 77409.1 7375.95   1
   3   1  15 60491.1 7371.28   1
   3   1  15 64068.8 7375.41   1
  -3   1 -15 65729.2 7373.75   1
  -3  -1  15 61697.1 7370.40   6
   3   1  15 74894.7 7371.15   6
  -3  -1  15 77053.1 7381.03   5
   3  -1 -15 42992.1 7368.42   2
  -3   1 -15 69034.4 7369.00   4
  -3  -1  15 67243.5 7368.43   4
   3  -1 -15 63941.8 7372.95   3
   3   1  15 61942.1 7364.31   2
  -3   1 -15 78916.1 7376.77   3
  -3   1 -17 29844.9 3583.59   1
   3  -1 -17 34765.9 3583.36   1
   3  -1 -17 32608.4 3582.48   1
   3   1  17 29407.1 3578.32   1
  -3   1 -17 32424.3 3580.67   1
   3   1  17 32803.4 3585.18   1
  -3  -1  17 35426.2 3581.52   6
   3   1  17 31170.8 3576.78   6
   3   1  17 33810.3 3576.01   5
  -3  -1  17 31639.3 3585.60   5
   3  -1 -17 26747.9 3577.50   2
  -3   1 -17 31209.8 3576.40   4
  -3  -1  17 30197.4 3575.82   4
   3   1  17 31901.9 3571.91   2
  -3   1 -17 38248.1 3589.58   3
  -3   1 -19 20912.8 2266.65   1
  -3  -1  19 24832.7 2268.23   1
   3  -1 -19 22073.4 2264.95   1
  -3  -1  19 24511.8 2276.35   1
   3  -1 -19 21321.8 2268.59   1
   3   1  19 17294.7 2258.91   1
  -3   1 -19 21334.8 2263.97   1
   3   1  19 21033.6 2268.85   1
  -3  -1  19 23329.9 2265.52   6
   3   1  19 12608.6 2254.84   6
   3   1  19 23096.4 2260.36   5
  -3  -1  19 18440.5 2264.16   5
   3  -1 -19 21681.3 2259.60   2
  -3   1 -19 22355.4 2258.91   4
   3  -1 -19 21458.5 2266.02   3
  -3  -1  19 20774.7 2258.20   4
   3   1  19 18000.4 2252.06   2
  -3   1 -21 264.229 48.2441   1
  -3  -1  21 280.184 52.6340   1
   3   1  21 213.307 40.1435   6
  -3  -1  21 322.155 48.6347   6
   3  -1 -21 444.560 45.1708   2
  -3  -1  21 275.230 48.1383   1
   3   1  21 293.484 51.7981   1
   3   1  21 201.159 41.5082   5
  -3  -1  21 254.799 41.1070   4
  -3   1 -21 304.871 43.4197   4
  -3   1 -21 260.169 50.0984   3
   3  -1 -21 201.658 44.0915   3
  -3  -1  23 370.625 95.2765   6
   3   1  23 1041.60 99.3624   6
  -3   1 -23 556.693 96.6672   4
  -3  -1  23 950.139 105.035   5
   3   1  23 648.037 98.6671   5
   3  -1 -23 706.191 101.508   3
  -3   1 -23 772.702 102.433   3
  -3   1 -25 6050.34 808.088   4
  -3  -1  25 8641.26 813.463   5
   3   1  25 7669.24 809.753   5
  -3   1 -25 7283.13 810.897   3
   3  -1 -25 6664.77 811.564   3
  -3  -1  25 5912.83 811.964   6
   3   1  25 7379.60 805.660   6
  -3   1 -27 15695.8 1875.02   4
  -3  -1  27 18289.5 1878.47   5
   3  -1 -27 16080.3 1877.01   3
  -3  -1  27 17608.7 1881.70   6
   3   1  27 16512.9 1872.72   6
  -3   1 -29 4805.66 550.694   4
  -3  -1  29 4963.57 552.232   5
  -3   1 -29 4897.85 551.406   3
   3  -1 -29 5050.88 552.634   3
  -3  -1  29 5424.45 556.799   6
   3   1  29 4517.27 548.452   6
  -3   2  28 37.6304 10.7547   5
   3  -2  28 66.9054 12.6932   6
  -3  -2 -28 73.8612 14.2459   3
   3   2 -28 64.2667 12.4901   3
  -3  -2 -26 3.64841 8.14203   4
   3   2 -26-4.04325 8.07222   2
   3  -2  26 12.3182 6.90429   6
  -3  -2 -26 3.62358 5.78520   3
   3   2 -26 3.31183 6.23556   3
  -3  -2 -24 24.2131 11.9835   4
  -3   2  24 31.3890 9.93892   5
   3  -2  24 36.0666 12.9279   2
   3   2 -24 23.0520 11.0753   2
   3  -2  24 42.3703 12.4291   6
  -3  -2 -24 31.8426 11.1591   3
   3   2 -24 7.52125 7.99642   3
  -3   2  22 88.1438 18.3801   5
  -3  -2 -22 82.2239 19.1374   4
   3   2 -22 80.8352 19.7194   2
   3  -2  22 54.5030 19.8863   2
   3  -2  22 76.1032 18.0637   6
  -3  -2 -22 98.6065 20.1223   3
   3   2 -22 97.8500 19.5160   3
  -3  -2 -20 15.8287 10.4206   4
  -3   2  20 5.19913 12.0376   6
   3  -2  20 4.58976 11.1007   6
  -3  -2 -20 5.08227 8.69658   3
   3   2 -20-5.12933 9.47818   3
   3  -2  18 69.9190 19.0968   6
  -3   2  18 4.92745 11.0175   6
   3   2 -18 15.6334 16.2702   2
   3  -2  18 31.0120 15.3251   2
  -3  -2 -18 43.6035 15.3152   4
  -3   2  18 63.3131 16.8758   5
   3   2 -18 24.6147 13.8819   3
  -3  -2 -18 60.1074 17.8171   3
   3   2 -18 31.4507 14.1661   1
   3  -2  18 87.4262 19.0004   1
   3   2 -16 163.464 29.1968   1
  -3  -2 -16 193.823 36.9366   1
   3  -2  16 184.792 29.2919   1
  -3   2  16 171.389 37.8502   1
   3  -2  16 208.098 34.2087   6
  -3   2  16 126.900 26.4865   6
   3   2 -16 140.697 36.4584   2
   3  -2  16 181.267 30.7399   2
  -3   2  16 161.532 29.0182   1
   3  -2  16 153.806 38.3233   1
   3   2 -16 214.668 37.3585   1
  -3  -2 -16 163.964 27.9857   1
  -3   2  16 207.708 33.9532   5
  -3  -2 -16 100.316 30.3180   4
   3   2 -16 153.447 32.4766   3
  -3  -2 -16 101.421 28.8010   3
  -3  -2 -14 40.5329 21.5282   1
  -3   2  14 91.8877 25.6312   1
   3  -2  14 74.8323 17.4144   1
   3  -2  14 102.670 25.0371   6
  -3   2  14 60.0827 14.8413   6
   3  -2  14 102.385 20.4658   2
   3   2 -14 54.9978 23.4674   2
   3   2 -14 68.2635 22.3526   3
  -3  -2 -14 65.6356 20.6452   3
  -3   2  14 144.476 26.9600   5
  -3  -2 -14 7.81240 18.6286   4
  -3   2  14 99.9220 18.9947   1
   3  -2  14 97.0266 25.4482   1
   3   2 -14 40.0977 19.8161   1
  -3  -2 -14 81.8345 18.4140   1
  -3  -2 -12 82.5759 20.5679   1
   3  -2  12 114.815 27.3474   1
  -3   2  12 79.3078 15.1988   6
  -3  -2 -12 89.0452 21.0800   5
   3   2 -12 71.8808 28.7130   2
   3  -2  12 102.830 24.1278   2
  -3   2  12 142.511 29.6370   5
   3   2 -12 129.860 27.9125   3
  -3  -2 -12 70.4221 20.2889   3
  -3  -2 -12 71.1715 22.8395   1
   3  -2  12 136.073 24.0668   1
   3   2 -12 129.228 23.3835   1
  -3   2  12 105.217 24.9154   1
   3   2 -10 95.5228 23.5799   1
   3  -2  10 173.682 27.2934   1
  -3  -2 -10 117.118 27.3054   1
  -3   2  10 175.433 26.1581   1
  -3  -2 -10 109.309 23.5021   1
  -3   2  10 79.2965 25.2980   1
   3   2 -10 153.430 30.4559   1
   3  -2  10 138.829 32.4864   1
   3  -2  10 44.9312 22.0116   6
  -3  -2 -10 102.447 24.3857   5
   3   2 -10 166.214 40.6445   2
   3  -2  10 106.254 25.8490   2
  -3   2  10 87.5807 30.3444   5
  -3  -2 -10 220.647 36.1969   4
  -3   2  10 122.570 29.8986   4
   3   2 -10 144.704 30.8377   3
  -3  -2 -10 172.959 24.9847   3
   3   2  -8 27.0287 14.6972   1
  -3  -2  -8 80.2686 21.2825   1
   3  -2   8 61.9915 16.7069   1
   3  -2   8 65.0144 19.9721   1
  -3   2   8 90.0918 17.3808   1
  -3  -2  -8 57.6747 16.1061   1
   3   2  -8 32.8431 19.3242   1
  -3   2   8 98.8943 22.2694   1
   3  -2   8 55.7170 19.9854   6
  -3  -2  -8 38.6927 15.4483   5
   3   2  -8 55.0284 26.3382   2
   3  -2   8 98.9883 21.0406   2
  -3  -2  -8 91.3697 23.9624   4
  -3   2   8 57.0350 23.0203   4
  -3  -2  -8 53.1621 11.1620   3
   3   2  -8 37.1936 17.5040   3
   3   2  -6 515.020 68.1184   1
  -3   2   6 496.076 65.6261   1
   3  -2   6 415.035 65.4404   1
   3  -2   6 432.225 70.5981   1
  -3  -2  -6 411.251 69.2532   1
   3   2  -6 457.890 72.1798   1
  -3   2   6 522.164 71.7539   1
  -3  -2  -6 610.063 70.9401   1
   3  -2   6 554.027 70.3392   6
  -3   2   6 572.344 73.2782   5
  -3  -2  -6 501.902 72.2801   4
  -3   2   6 506.686 72.8951   4
   3   2  -6 411.684 62.4689   3
   3   2  -6 546.161 63.2120   4
   3  -2   6 515.977 68.0356   2
  -3   2   4 215.135 33.7955   1
  -3  -2  -4 110.951 30.5472   1
   3  -2   4 53.4026 22.1266   1
   3   2  -4 136.743 31.6571   1
  -3   2   4 140.955 26.4489   1
   3  -2   4 177.308 29.0605   6
  -3  -2  -4 168.203 31.3762   5
   3  -2   4 170.082 20.9184   5
   3  -2   4 107.324 27.5158   2
   3   2  -4 146.597 32.9756   2
  -3   2   4 124.712 28.0894   5
  -3   2   4 205.392 38.3065   4
  -3  -2  -4 147.124 31.7508   4
   3  -2   4 168.581 29.1985   1
   3   2  -4 170.358 31.6597   1
   3  -2   2 97.7274 23.7997   1
   3   2  -2 126.688 26.3362   1
   3   2  -2 124.840 30.0430   1
  -3   2   2 129.908 28.8757   1
  -3   2   2 158.154 26.2801   1
   3  -2   2 133.075 23.6352   6
  -3  -2  -2 164.508 32.9693   5
   3  -2   2 118.315 28.4062   2
   3   2  -2 168.330 32.3806   2
   3  -2   2 203.903 30.1391   5
  -3   2   2 107.211 23.6110   5
  -3   2   2 181.083 35.5519   4
   3  -2   2 233.672 35.8345   3
   3   2  -2 143.914 21.8718   3
   3  -2   0 379.671 59.0894   1
   3   2   0 357.940 62.3673   1
  -3   2   0 398.324 58.5188   1
  -3  -2   0 423.916 63.2133   1
  -3   2   0 360.148 60.9135   1
   3  -2   0 497.096 65.9593   1
   3   2   0 477.923 64.5147   1
  -3   2   0 406.338 52.6530   6
   3  -2   0 453.962 55.1977   6
  -3  -2   0 491.295 70.7124   5
  -3   2   0 455.734 56.8869   5
   3   2   0 495.965 68.4435   6
   3   2   0 416.143 63.2378   2
  -3  -2   0 557.800 63.5157   4
   3  -2   0 398.910 62.6892   3
  -3   2   0 643.683 71.5147   4
   3  -2   0 386.781 60.6230   2
   3   2   2 171.125 30.5752   1
  -3   2  -2 134.173 21.9038   6
   3   2   2 228.870 36.8146   6
  -3  -2   2 149.579 30.6793   5
   3  -2  -2 84.0419 22.0440   1
   3   2   2 94.5511 24.8382   1
  -3   2  -2 130.151 26.6704   1
  -3   2  -2 112.108 26.5358   1
   3  -2  -2 183.585 30.5644   2
  -3   2  -2 94.3286 27.5434   4
  -3  -2   2 121.783 25.1750   4
   3  -2  -2 71.5111 26.2721   3
  -3  -2   2 167.139 22.0510   3
   3   2   4 130.034 28.9727   1
   3  -2  -4 196.851 33.4294   1
  -3  -2   4 220.168 34.1223   6
  -3   2  -4 108.088 20.2131   5
   3   2   4 171.576 32.4296   6
  -3  -2   4 108.309 29.8718   5
  -3  -2   4 184.000 33.1340   1
   3  -2  -4 211.075 31.0898   1
  -3   2  -4 138.551 31.3257   1
  -3   2  -4 109.722 26.8119   1
   3   2   4 194.970 32.5471   1
   3   2   4 141.829 29.2289   2
   3  -2  -4 184.969 31.6569   2
  -3   2  -4 94.1525 29.4582   4
  -3  -2   4 195.294 28.2180   4
   3  -2  -4 179.035 31.8096   3
  -3  -2   4 225.687 34.5135   3
   3   2   6 462.300 71.2060   1
  -3   2  -6 537.126 71.5789   1
   3  -2  -6 533.718 71.6567   1
  -3  -2   6 653.689 74.6193   1
   3  -2  -6 428.953 68.3482   1
   3   2   6 467.139 72.0940   1
  -3  -2   6 470.945 72.0771   1
  -3   2  -6 502.945 71.5461   1
  -3  -2   6 526.523 72.7863   6
   3   2   6 455.754 70.6702   6
   3   2   6 561.500 70.2084   2
  -3   2  -6 450.086 69.6972   4
   3  -2  -6 602.115 74.9515   3
   3  -2  -6 450.682 70.5393   2
  -3   2  -6 591.868 73.9747   3
   3  -2  -8 24.2723 11.6131   1
  -3   2  -8 30.1647 13.0096   1
   3   2   8 41.6464 16.7246   1
  -3  -2   8 76.9945 21.1167   1
  -3   2  -8 126.512 25.0875   1
  -3  -2   8 14.4043 14.0256   1
   3  -2  -8 33.5396 14.0473   1
  -3  -2   8 83.4382 21.6502   6
   3   2   8 52.0429 17.9410   6
  -3  -2   8 69.8917 20.6298   5
   3  -2  -8 31.9573 17.9879   2
   3   2   8 80.9946 19.4072   2
  -3   2  -8 83.8374 20.0077   4
  -3  -2   8 86.5066 15.6349   4
   3  -2  -8 57.2335 21.6486   3
  -3   2  -8 59.3364 17.3856   3
   3  -2 -10 119.248 24.5839   1
   3   2  10 121.476 25.8681   1
  -3  -2  10 90.9880 24.1447   1
  -3   2 -10 154.731 27.8402   1
   3   2  10 104.448 24.2204   1
  -3   2 -10 181.190 30.7602   1
  -3  -2  10 113.333 26.3198   1
   3  -2 -10 82.8698 21.3093   1
  -3  -2  10 117.874 26.7290   6
  -3  -2  10 108.836 26.2630   5
   3   2  10 99.9973 24.0053   6
   3  -2 -10 134.293 27.0014   2
   3   2  10 167.708 23.6638   2
  -3   2 -10 125.472 24.3144   4
  -3   2 -10 98.3678 23.1345   3
   3  -2 -10 82.9510 23.3222   3
   3   2  10 102.437 18.2453   3
   3   2  12 95.6293 26.8582   1
   3  -2 -12 85.2357 22.1083   1
  -3   2 -12 41.4700 18.7099   1
  -3  -2  12 93.7327 21.8411   1
  -3  -2  12 107.601 22.8947   1
   3  -2 -12 157.936 25.3084   1
   3   2  12 92.7271 22.3595   1
  -3   2 -12 164.448 28.7150   1
  -3  -2  12 106.489 24.6044   6
   3  -2 -12 68.1753 14.5537   6
  -3  -2  12 105.740 25.6906   5
   3   2  12 89.1544 18.5772   2
   3  -2 -12 112.878 23.8362   2
  -3  -2  12 89.6912 14.6088   4
  -3  -2  12 121.656 17.0902   4
  -3   2 -12 103.066 22.1263   4
  -3   2 -12 110.528 22.7805   3
   3  -2 -12 131.887 24.7935   3
   3   2  14 86.6300 20.3235   1
   3  -2 -14 110.945 24.1252   1
  -3   2 -14 104.996 20.4936   1
  -3  -2  14 36.0027 17.8775   1
  -3  -2  14 73.0403 21.2952   1
   3   2  14 43.0170 18.0161   1
   3  -2 -14 96.5754 20.7727   1
  -3   2 -14 78.7933 21.5850   1
  -3  -2  14 31.1049 15.9885   6
   3   2  14 89.5056 19.2205   6
  -3  -2  14 112.555 23.6743   5
   3  -2 -14 62.8575 14.4505   6
   3   2  14 77.3575 14.4801   2
   3  -2 -14 58.2817 17.7550   2
  -3  -2  14 40.8556 11.3399   4
  -3  -2  14 62.8057 12.7913   4
  -3   2 -14 75.7974 18.3945   4
  -3   2 -14 89.2636 18.6828   3
   3  -2 -14 54.2468 17.2374   3
   3  -2 -16 157.621 33.2856   1
  -3  -2  16 227.131 37.8883   1
   3   2  16 122.772 29.7272   1
  -3  -2  16 226.318 36.6753   1
   3   2  16 179.673 31.8569   1
  -3   2 -16 191.918 34.1983   1
   3  -2 -16 174.654 29.3049   1
  -3  -2  16 143.801 29.5662   6
   3   2  16 196.478 29.7772   6
  -3  -2  16 146.802 32.3369   5
   3   2  16 164.997 23.8566   2
   3  -2 -16 133.056 28.1496   2
   3   2  16 138.402 27.2624   5
  -3  -2  16 102.990 21.7548   4
  -3   2 -16 204.259 31.1656   3
   3  -2 -16 169.855 30.4062   3
  -3   2 -18 61.7815 18.5123   1
  -3  -2  18 61.5567 24.1883   1
  -3  -2  18 54.2811 19.3081   1
  -3  -2  18 42.4015 17.7003   6
   3   2  18 55.4716 15.8254   6
  -3  -2  18 61.1842 21.6283   5
   3  -2 -18 55.2430 14.6629   2
   3   2  18 24.3814 9.37969   2
  -3   2 -18 45.7376 14.5791   4
   3  -2 -18 13.4876 10.4980   3
  -3  -2  20 7.77690 14.3613   6
   3   2  20-4.79692 12.0748   6
  -3  -2  20-8.92724 13.9334   5
  -3   2 -20-4.01150 10.1014   4
  -3   2 -20-7.38667 15.4659   3
  -3  -2  22 80.5667 25.3619   6
   3   2  22 72.6363 19.0491   6
   3   2  22 90.3175 20.3914   5
  -3  -2  22 76.2091 22.2120   5
  -3   2 -22 82.2885 18.4149   4
  -3   2 -22 87.1138 25.5840   3
   3  -2 -22 56.4556 19.1179   3
   3   2  24 19.2869 9.24631   6
  -3  -2  24 31.9209 15.9439   6
   3   2  24 12.4566 10.9343   5
  -3   2 -24 23.7915 11.7690   4
  -3   2 -24 7.75983 12.3614   3
   3  -2 -24 13.4716 12.6824   3
  -3  -2  24 59.7038 18.2076   5
   3   2  26 16.5686 8.74611   5
  -3  -2  26 6.24390 9.85578   5
  -3   2 -26 4.49538 8.43311   4
   3  -2 -26 23.6007 10.1941   3
  -3   2 -26 11.8933 10.2726   3
  -3  -2  28 45.8030 13.7603   5
  -3  -2  28 25.2680 15.0498   6
   3   2  28 28.5494 8.73869   6
  -3   2 -28 31.4814 11.4459   3
   3  -2 -28 29.0384 11.2642   3
   3   2  28 36.5955 11.6230   5
  -3  -2  30 26.7984 13.4896   6
  -3  -2  30-4.10860 7.03843   5
  -3   3  27 11571.5 1388.42   5
  -3  -3 -27 14032.4 1389.72   4
   3   3 -27 11678.1 1390.28   2
   3   3 -27 11613.2 1387.85   3
   3  -3  27 13251.6 1390.48   6
   3  -3  25 5964.41 648.869   6
  -3   3  25 5857.02 646.768   5
  -3  -3 -25 5706.51 646.719   4
   3   3 -25 5561.31 646.120   3
   3   3 -25 5674.92 648.734   2
   3  -3  25 5412.17 651.177   2
   3  -3  23 500.790 61.1999   6
  -3   3  23 448.112 57.2487   5
  -3  -3 -23 444.916 57.7261   4
   3   3 -23 430.833 60.6117   2
   3   3 -23 388.269 56.0782   3
  -3  -3 -23 647.412 73.8463   3
   3  -3  23 385.635 60.9420   2
   3   3 -21 307.970 41.7735   2
   3  -3  21 151.243 37.4825   2
   3  -3  21 295.562 41.3845   6
   3   3 -21 226.572 35.4719   3
  -3  -3 -21 280.181 49.4298   3
  -3  -3 -21 328.128 38.9320   4
  -3   3  21 173.574 34.2309   5
  -3   3  19 15521.1 1698.90   5
   3   3 -19 15587.0 1703.92   2
  -3  -3 -19 17951.4 1712.42   3
   3  -3  19 12434.3 1699.30   2
  -3  -3 -19 15430.1 1697.58   4
  -3   3  17 19470.2 2383.74   5
  -3  -3 -17 20887.9 2382.42   4
   3   3 -17 23101.1 2394.05   2
   3  -3  17 18096.7 2382.59   2
  -3  -3 -15 36913.1 5148.15   1
   3   3 -15 46367.8 5143.74   1
  -3   3  15 47332.5 5149.45   5
   3  -3  15 39054.3 5150.57   1
  -3  -3 -15 54956.7 5145.79   3
   3   3 -15 48822.7 5160.92   2
   3  -3  13 1315.06 174.121   1
  -3  -3 -13 1527.67 168.563   1
  -3   3  13 1299.80 161.921   6
   3  -3  13 1317.44 173.982   6
  -3   3  13 1826.28 181.300   5
  -3  -3 -13 1283.10 167.861   5
   3   3 -13 1468.06 190.274   2
  -3  -3 -13 1611.56 176.824   4
  -3  -3 -13 1315.33 164.744   3
   3   3 -13 1474.92 174.874   3
   3   3 -13 1174.49 171.636   1
  -3  -3 -13 1623.04 176.496   1
  -3   3  13 1515.70 174.578   1
   3   3 -13 1500.11 169.245   1
   3  -3  13 1466.83 167.740   1
   3   3 -11 537.548 84.5317   1
  -3   3  11 759.216 80.2261   1
   3   3 -11 558.062 79.5195   1
   3  -3  11 660.561 80.5716   1
  -3  -3 -11 220.863 77.2035   1
   3  -3  11 566.639 86.5107   1
  -3  -3 -11 668.667 80.3975   1
  -3   3  11 766.825 89.1343   1
   3  -3  11 807.796 89.7796   6
  -3   3  11 851.147 96.2327   5
  -3  -3 -11 730.335 83.5041   5
   3   3 -11 508.044 98.2375   2
  -3  -3 -11 629.502 75.6214   3
   3   3 -11 502.645 84.6266   3
  -3  -3 -11 417.620 86.5453   4
   3  -3  11 670.605 85.2749   2
  -3  -3  -9 20690.3 2123.56   1
   3  -3   9 17051.6 2114.86   1
  -3   3   9 21191.1 2114.21   1
   3   3  -9 18418.8 2121.27   1
   3  -3   9 17892.9 2120.96   1
  -3   3   9 19683.9 2122.75   1
   3  -3   9 22650.1 2122.30   6
  -3   3   9 22120.7 2132.88   5
  -3  -3  -9 20301.7 2119.16   5
   3   3  -9 25800.7 2149.98   2
  -3  -3  -9 16597.6 2129.63   4
   3   3  -9 14968.8 2118.93   3
  -3  -3  -9 17689.8 2108.14   3
  -3   3   9 18581.4 2124.05   4
   3  -3   9 19480.8 2118.66   2
  -3   3   7 11754.4 1299.70   1
  -3  -3  -7 10841.0 1307.40   1
   3   3  -7 11418.8 1302.73   1
   3  -3   7 12285.0 1302.20   1
   3   3  -7 10388.8 1306.96   1
  -3   3   7 13496.6 1310.91   1
   3  -3   7 10864.9 1306.37   1
  -3  -3  -7 12598.1 1302.78   1
   3  -3   7 12056.3 1305.09   6
  -3   3   7 10403.0 1312.85   5
  -3  -3  -7 10156.4 1305.55   5
   3   3  -7 14512.0 1326.67   2
  -3  -3  -7 9600.57 1317.13   4
  -3   3   7 12884.7 1311.85   4
   3   3  -7 11264.3 1296.99   4
   3   3  -7 12601.2 1306.71   3
   3  -3   7 10215.6 1304.01   2
   3  -3   5 157569. 17230.7   1
  -3   3   5 161428. 17230.7   1
  -3  -3  -5 135502. 17226.3   1
   3  -3   5 138789. 17225.5   6
  -3   3   5 139275. 17234.3   5
  -3  -3  -5 158915. 17231.2   5
   3   3  -5 165358. 17241.5   2
   3   3  -5 153580. 17223.8   3
  -3   3   5 147545. 17232.6   4
   3   3  -5 165449. 17227.1   1
  -3  -3  -5 131213. 17229.7   1
   3   3  -5 162138. 17232.9   1
  -3   3   5 159159. 17223.0   1
   3  -3   5 177652. 17226.2   1
  -3  -3  -3 3074.59 392.285   1
  -3   3   3 3920.87 397.029   1
   3  -3   3 2916.60 393.054   1
   3  -3   3 3359.30 394.803   2
  -3  -3  -3 3767.34 399.211   5
  -3   3   3 3348.69 398.681   5
   3   3  -3 3945.13 404.132   2
  -3  -3  -3 3390.15 418.203   4
  -3   3   3 3946.58 403.687   4
   3   3  -3 4277.99 398.521   1
   3   3  -3 3007.43 395.053   1
  -3  -3  -3 3260.67 395.621   1
   3  -3   3 3083.23 391.411   1
   3  -3   1 3301.44 333.371   1
   3   3  -1 2714.04 335.007   1
   3   3  -1 2593.39 333.822   1
  -3  -3  -1 2228.94 333.000   1
  -3   3   1 3302.30 336.174   1
  -3  -3  -1 3208.60 335.261   1
   3  -3   1 2950.96 335.419   1
   3  -3   1 2987.43 330.739   6
  -3   3   1 2761.90 334.904   5
  -3  -3  -1 3750.24 345.042   5
   3   3  -1 3246.73 341.824   2
  -3  -3  -1 3170.01 364.414   4
   3   3  -1 3192.76 324.996   3
  -3   3   1 3795.48 347.147   4
   3  -3   1 3464.00 342.004   3
   3   3  -1 2456.63 324.296   3
   3  -3   1 2732.78 336.846   2
  -3  -3   1 2467.97 352.498   1
   3  -3  -1 2864.32 349.736   1
   3   3   1 2765.18 354.000   1
  -3   3  -1 2907.92 353.235   1
  -3  -3   1 3338.76 354.398   1
   3   3   1 3291.21 353.625   1
   3   3   1 3231.63 360.683   6
  -3   3  -1 2861.07 348.097   5
  -3  -3   1 3716.98 365.352   5
   3   3   1 3329.64 357.683   2
  -3  -3   1 3094.38 378.198   4
   3  -3  -1 3192.78 357.356   3
  -3   3  -1 2979.19 358.518   4
   3  -3  -1 3568.54 357.326   2
   3   3   3 2872.75 386.164   1
   3  -3  -3 3150.89 381.617   1
  -3  -3   3 3138.23 385.847   1
   3  -3  -3 3637.70 387.754   1
  -3   3  -3 3300.60 383.082   1
  -3  -3   3 3062.38 384.184   1
   3   3   3 3538.73 385.723   1
  -3   3  -3 3629.86 386.579   1
   3   3   3 3251.27 390.686   6
  -3  -3   3 3798.66 395.387   5
   3   3   3 3138.58 385.552   2
   3  -3  -3 2835.43 387.503   3
  -3   3  -3 3490.00 390.170   4
  -3  -3   3 3375.74 378.301   3
   3  -3  -3 4285.49 391.153   2
   3   3   5 130087. 16791.3   1
  -3   3  -5 146458. 16788.0   1
   3  -3  -5 154843. 16787.7   1
   3  -3  -5 155336. 16789.1   1
  -3  -3   5 157648. 16791.8   1
  -3  -3   5 132496. 16790.1   1
  -3   3  -5 161012. 16791.0   1
   3   3   5 159959. 16791.5   1
   3   3   5 133499. 16792.0   6
  -3  -3   5 135964. 16793.7   6
  -3  -3   5 169561. 16796.5   5
   3   3   5 152119. 16790.2   2
  -3  -3   5 169788. 16799.5   4
  -3   3  -5 150796. 16793.0   4
   3  -3  -5 133380. 16795.3   3
   3  -3  -5 165255. 16794.6   2
   3   3   7 12478.4 1300.85   1
  -3   3  -7 12427.1 1300.42   1
  -3  -3   7 11816.1 1300.09   1
   3  -3  -7 12763.6 1303.49   2
  -3   3  -7 11478.0 1302.00   3
  -3  -3   7 10670.9 1301.34   5
  -3   3  -7 11059.8 1299.15   4
   3  -3  -7 12268.0 1304.73   3
  -3  -3   7 10813.4 1298.79   1
  -3   3  -7 10539.5 1296.71   1
   3  -3  -7 11687.0 1298.19   1
   3  -3  -7 10489.1 1295.56   1
   3   3   7 12584.6 1302.02   1
   3   3   9 18556.6 1861.27   1
  -3   3  -9 20373.9 1864.17   1
  -3  -3   9 18474.9 1861.86   1
  -3  -3   9 20659.5 1866.80   6
   3   3   9 18607.9 1860.73   6
  -3  -3   9 18640.9 1863.89   5
   3   3   9 18110.6 1858.20   2
  -3   3  -9 16671.4 1857.43   4
  -3  -3   9 14111.2 1848.73   4
  -3  -3   9 16008.6 1849.03   4
  -3   3  -9 19223.8 1861.66   3
   3   3   9 17320.8 1850.23   3
  -3   3  -9 18723.4 1859.27   1
  -3  -3   9 18425.4 1862.07   1
   3  -3  -9 19385.5 1860.25   1
   3   3   9 19346.7 1863.01   1
   3  -3  -9 14842.4 1856.59   1
   3   3  11 473.579 72.4597   1
  -3   3 -11 780.798 81.0629   1
  -3  -3  11 618.001 76.6992   1
  -3  -3  11 584.965 77.8102   6
   3   3  11 484.203 72.8906   6
  -3  -3  11 592.699 76.8777   5
   3   3  11 523.022 69.7226   2
  -3   3 -11 584.811 72.7927   4
   3  -3 -11 391.652 72.6090   2
  -3   3 -11 711.093 76.4961   3
   3  -3 -11 437.916 70.6841   1
  -3   3 -11 571.278 73.1567   1
   3  -3 -11 601.999 75.3572   1
   3   3  11 637.604 78.3758   1
  -3  -3  11 571.958 76.7892   1
  -3   3 -13 1652.86 166.597   1
  -3  -3  13 1322.22 168.445   1
  -3  -3  13 1241.50 164.959   1
   3  -3 -13 1432.26 167.054   1
   3   3  13 1564.30 171.027   1
   3   3  13 1239.85 164.306   1
  -3   3 -13 1477.20 169.416   1
   3   3  13 1314.40 163.833   6
  -3  -3  13 1385.65 168.265   6
  -3  -3  13 1478.80 168.722   5
   3   3  13 1306.55 159.942   2
  -3   3 -13 1301.18 163.290   4
   3  -3 -13 1365.08 167.450   3
   3  -3 -13 1494.86 167.502   2
  -3   3 -13 1387.55 165.178   3
  -3  -3  15 47890.1 4770.30   1
   3  -3 -15 43622.8 4767.97   1
   3   3  15 43120.9 4761.44   6
  -3  -3  15 41029.8 4765.64   6
  -3   3 -15 38652.2 4759.85   4
   3  -3 -15 43527.8 4766.15   3
   3  -3 -15 50797.9 4764.30   2
   3   3  15 38912.1 4756.27   2
  -3   3 -15 45846.5 4763.54   3
   3   3  17 23564.6 2452.22   6
  -3  -3  17 23196.6 2457.98   6
  -3   3 -17 17994.2 2448.80   4
  -3  -3  17 23640.8 2459.21   5
   3   3  17 19941.9 2451.50   5
   3  -3 -17 22212.5 2456.71   3
  -3   3 -17 23495.0 2454.50   3
   3  -3 -17 24521.1 2451.40   2
   3   3  19 14583.2 1626.97   6
  -3  -3  19 16238.6 1635.03   6
  -3  -3  19 15483.1 1635.23   5
   3   3  19 12756.5 1625.96   5
   3  -3 -19 14962.8 1632.02   3
  -3   3 -19 14579.2 1630.07   3
  -3  -3  21 248.296 43.1799   5
   3   3  21 253.037 38.4013   6
   3  -3 -21 230.594 40.7897   3
  -3   3 -21 300.931 43.6409   3
  -3  -3  23 486.888 62.3339   6
  -3   3 -23 395.537 53.4541   4
  -3  -3  23 355.382 58.3898   5
   3   3  23 379.946 53.4439   5
   3  -3 -23 342.074 55.7167   3
  -3   3 -23 452.984 59.0477   3
   3   3  25 4107.87 479.313   5
   3  -3 -25 3450.49 478.298   3
  -3  -3  25 4206.47 484.346   6
   3   3  25 3826.07 476.524   6
  -3  -3  27 10838.5 1173.06   6
   3   3  27 10030.3 1166.86   6
  -3   3 -27 9337.54 1169.11   3
   3  -3 -27 8939.72 1168.40   3
  -3  -3  29 3686.57 425.345   6
  -3  -3  29 3978.30 423.988   5
   3   3  29 3463.93 421.320   5
   3   4 -26 8.19760 5.24660   3
   3   4 -26 27.8251 11.1853   2
   3   4 -24 30.7597 8.90128   3
   3   4 -24 31.4131 11.7287   2
   3  -4  24 16.6906 12.6802   2
  -3  -4 -24 24.7758 9.46114   4
  -3   4  24 31.1764 9.27791   5
   3  -4  22 432.108 64.1398   6
  -3   4  22 521.886 59.6253   5
  -3  -4 -22 463.173 58.3040   4
   3   4 -22 417.642 60.5742   2
   3   4 -22 415.582 57.3442   3
   3  -4  22 371.448 62.3365   2
   3  -4  20-6.88332 9.84704   2
   3   4 -20-6.18835 10.7959   2
   3  -4  20 22.5916 13.0503   6
   3   4 -20 31.8364 10.9698   3
  -3  -4 -20 22.8841 10.5318   4
  -3   4  20 17.9120 10.1153   5
   3  -4  18 6.77037 10.8539   2
   3   4 -18 30.2874 16.0425   2
   3  -4  18 39.7944 14.9011   6
   3   4 -18 26.3542 10.9059   3
  -3  -4 -18 12.9069 11.1073   4
  -3   4  18 25.9722 11.7294   5
   3  -4  16 149.060 35.3385   2
   3   4 -16 288.751 48.3125   2
   3  -4  16 276.053 44.5956   6
   3   4 -16 237.410 38.1535   3
  -3  -4 -16 292.304 40.1705   4
   3  -4  14 62.0409 20.2283   2
   3   4 -14 80.8674 33.0029   2
   3  -4  14 85.0622 23.5624   6
   3   4 -14 149.871 25.7837   3
  -3  -4 -14 94.4700 15.6067   3
  -3  -4 -14 70.4994 22.0130   4
  -3   4  14 115.207 25.3943   5
  -3  -4 -12 373.883 54.4927   1
  -3   4  12 387.289 56.1761   1
   3  -4  12 256.620 51.4657   1
   3  -4  12 414.320 56.4915   6
  -3  -4 -12 370.860 50.3699   5
   3   4 -12 242.412 61.7548   2
  -3  -4 -12 426.915 58.3338   4
  -3  -4 -12 321.742 44.7847   3
   3  -4  12 355.225 52.9482   2
  -3  -4 -10 344.996 50.9814   1
   3   4 -10 385.546 52.1584   1
   3  -4  10 365.441 50.6473   1
  -3   4  10 376.142 53.7222   1
   3  -4  10 395.122 51.1797   6
  -3  -4 -10 404.414 57.9161   4
   3   4 -10 528.385 59.4326   3
  -3  -4 -10 292.738 38.8607   3
   3  -4  10 365.873 49.7948   2
   3   4  -8 132.758 20.8660   1
  -3   4   8 221.363 30.7612   1
  -3   4   8 100.020 16.3816   1
   3  -4   8 108.514 23.7629   1
  -3  -4  -8 169.442 27.7225   1
   3   4  -8 113.169 24.2687   1
   3  -4   8 101.750 21.5311   6
  -3   4   8 79.6125 13.9175   6
  -3  -4  -8 64.8709 21.1891   5
   3  -4   8 108.253 22.5118   2
  -3  -4  -8 143.807 37.8569   4
  -3   4   8 145.441 34.2274   5
  -3   4   8 92.0376 22.9428   4
   3   4  -8 166.883 30.7913   3
   3   4  -6 465.292 54.4034   1
   3   4  -6 399.840 57.5964   1
  -3   4   6 409.928 48.8020   1
   3  -4   6 409.350 50.2611   1
  -3   4   6 527.738 60.3315   1
  -3  -4  -6 285.060 53.4351   1
  -3  -4  -6 460.140 53.1256   1
  -3   4   6 305.285 46.0085   6
   3  -4   6 361.810 54.6516   6
  -3  -4  -6 415.137 57.1719   5
   3   4  -6 598.685 75.2169   2
  -3  -4  -6 417.450 68.9918   4
  -3   4   6 363.543 65.3808   5
  -3   4   6 376.127 57.5919   4
   3   4  -6 375.170 58.2780   3
   3  -4   6 347.004 56.2190   2
  -3   4   4 144.439 23.2313   1
  -3   4   4 121.037 26.0831   1
   3  -4   4 148.462 27.9841   1
   3   4  -4 191.407 32.0375   1
  -3  -4  -4 201.250 28.2291   1
   3  -4   4 170.185 30.0014   6
  -3   4   4 166.616 23.9134   6
  -3  -4  -4 208.519 35.1609   5
  -3   4   4 162.016 23.8142   6
   3   4  -4 198.283 40.6113   2
   3  -4   4 174.511 32.2397   2
  -3   4   4 211.251 42.6889   5
  -3  -4  -4 96.7690 33.6959   4
  -3   4   4 141.761 34.4612   4
   3   4  -4 177.618 28.4323   1
   3  -4   4 172.748 24.8181   1
   3   4  -2 4.88191 9.17927   1
   3  -4   2 7.98506 5.53702   1
   3   4  -2 23.4529 10.9929   1
   3  -4   2 21.1435 11.9289   6
   3   4  -2 46.7852 18.9237   2
   3  -4   2 6.27486 14.6229   2
   3  -4   2 12.1402 6.55152   1
  -3  -4  -2 15.3609 13.4789   1
  -3  -4  -2 29.3344 10.3807   1
  -3   4   2 11.7572 8.38703   1
  -3   4   2 23.7146 7.42117   1
  -3  -4  -2 9.29239 17.2393   4
  -3   4   2 9.58265 15.0496   5
   3   4  -2 12.1660 4.59190   3
  -3   4   2 7.62274 12.0187   4
   3   4  -2 11.0716 7.12723   3
  -3  -4   0 1110.59 142.216   1
  -3   4   0 1511.07 145.778   1
   3  -4   0 1035.79 141.264   6
  -3   4   0 1579.88 153.883   5
   3   4   0 1430.60 155.080   6
  -3  -4   0 1001.24 149.212   5
   3   4   0 1092.23 149.227   2
  -3  -4   0 1609.93 154.592   4
   3  -4   0 1189.03 149.346   3
   3  -4   0 1351.19 141.480   1
  -3   4   0 1128.92 139.533   1
   3   4   0 928.671 142.765   1
  -3  -4   0 1118.90 145.064   1
   3  -4   0 1001.69 141.736   1
   3   4   0 1591.28 146.910   1
   3   4   2 9.39836 9.40936   1
   3  -4  -2 13.1731 6.81789   1
   3  -4  -2 13.8758 8.18449   1
  -3  -4   2 28.9726 13.4638   5
   3  -4  -2 29.8975 18.8671   2
   3   4   2 24.5613 13.6396   2
  -3  -4   2 4.70111 12.3746   4
  -3   4  -2 22.1357 10.0955   5
  -3   4  -2 6.84599 11.8071   4
   3  -4  -2 32.7346 15.2314   3
   3   4   2 4.14383 6.65980   1
  -3   4  -2 10.7200 9.12945   1
  -3  -4   2 15.6300 7.87480   1
  -3   4  -2 7.44692 5.70603   1
  -3  -4   2 14.6528 10.8930   1
   3   4   4 116.849 26.9895   1
   3  -4  -4 195.043 26.8990   1
   3  -4  -4 191.189 24.4087   1
  -3  -4   4 191.226 34.9236   5
   3   4   4 159.200 32.2208   6
  -3   4  -4 144.975 21.5472   5
   3   4   4 153.253 30.0794   2
   3  -4  -4 245.174 38.0903   2
  -3  -4   4 189.931 26.3862   4
  -3   4  -4 131.058 21.5844   5
  -3   4  -4 218.430 34.5908   4
   3  -4  -4 159.680 31.1597   3
   3   4   4 139.093 25.8218   1
  -3   4  -4 168.336 24.8286   1
  -3  -4   4 118.782 25.5199   1
  -3  -4   6 419.968 52.5167   1
   3  -4  -6 368.258 47.2856   1
  -3   4  -6 272.642 46.3047   1
   3  -4  -6 425.759 49.1770   1
   3   4   6 391.538 52.6934   1
  -3  -4   6 240.490 47.6306   1
   3   4   6 421.198 51.1876   1
  -3   4  -6 356.636 50.2237   1
  -3  -4   6 340.134 54.8158   6
   3   4   6 374.663 54.5487   6
  -3  -4   6 404.976 57.2881   5
   3   4   6 382.641 52.7147   2
   3  -4  -6 439.482 61.2216   2
  -3   4  -6 410.482 54.9458   4
  -3  -4   6 363.751 45.6317   4
   3  -4  -6 331.751 53.5121   3
  -3   4  -6 449.951 56.0586   3
  -3  -4   8 72.2952 22.0310   6
  -3  -4   8 120.748 24.5169   5
   3   4   8 124.210 23.5182   6
  -3  -4   8 114.086 22.8081   1
   3   4   8 120.215 22.1339   1
  -3   4  -8 67.8550 20.0716   1
  -3  -4   8 113.797 21.3700   1
   3   4   8 119.002 22.3751   2
   3  -4  -8 126.033 29.5581   2
  -3   4  -8 107.736 22.6012   4
   3  -4  -8 87.1261 22.3332   3
   3  -4  -8 123.606 20.8780   1
   3   4   8 118.022 23.1815   1
  -3  -4  10 335.134 52.9238   1
  -3   4 -10 363.791 52.0529   1
  -3  -4  10 432.501 57.3009   6
   3   4  10 408.599 52.7241   6
  -3   4 -10 321.043 50.3287   4
   3  -4 -10 294.050 48.6422   1
   3   4  10 423.918 53.7529   1
  -3  -4  12 372.117 52.0716   6
   3   4  12 293.353 47.2078   6
   3   4  12 338.537 44.6221   2
  -3   4 -12 342.287 46.8734   4
   3  -4 -12 327.637 50.6882   3
  -3   4 -12 325.695 47.5629   3
   3  -4 -12 351.007 49.1295   1
  -3  -4  12 479.549 53.3760   1
  -3  -4  14 110.031 22.8711   6
   3  -4 -14 75.3950 19.2673   2
   3   4  14 92.0194 18.9295   6
  -3  -4  14 84.0516 20.1347   5
  -3   4 -14 102.028 19.0278   4
  -3   4 -14 96.2924 19.4811   3
   3  -4 -14 107.415 21.7443   3
  -3  -4  16 252.985 35.8096   5
  -3  -4  16 230.125 35.8228   6
   3   4  16 182.721 29.2008   6
  -3   4 -16 171.441 29.9915   3
   3  -4 -16 213.707 32.8247   3
  -3  -4  18 23.6760 11.9576   6
   3   4  18 19.0485 9.92039   5
  -3  -4  18 6.02256 8.78644   5
  -3   4 -18 19.1393 8.70169   4
  -3   4 -18 40.7173 10.1691   3
   3  -4 -18 15.5705 10.5578   3
  -3  -4  20 18.5591 13.1820   6
   3   4  20 6.17336 7.56031   6
   3   4  20 24.7720 9.56429   5
  -3  -4  20 63.8043 16.2382   5
  -3   4 -20 10.5717 7.55944   4
   3  -4 -20 47.3993 13.4765   3
  -3   4 -20 16.7920 8.64663   3
   3   4  22 386.430 50.3760   6
  -3  -4  22 502.575 59.9628   6
   3  -4 -22 396.899 55.0796   3
  -3  -4  22 308.530 54.4573   5
   3   4  22 315.654 49.9913   5
  -3   4 -22 476.070 55.7808   3
   3   4  24 15.4028 8.34062   5
  -3  -4  24 12.9527 11.2732   5
  -3   4 -24 19.6332 11.5576   3
  -3  -4  24 26.5700 11.5520   6
   3   4  24 22.8814 9.91033   6
   3   4  26 8.59026 8.68246   5
  -3  -4  26 17.9175 10.3785   5
  -3  -4  26 6.36322 10.1036   6
   3   4  26 19.1550 8.54417   6
   3  -4 -26 26.3413 10.5647   3
  -3  -4  28 67.7127 16.3904   5
   3   5 -25 4423.49 501.339   3
  -3   5  23 466.254 57.2934   5
   3   5 -23 497.835 60.4925   2
   3   5 -23 424.226 56.1438   3
   3  -5  23 325.155 60.6472   6
   3  -5  21 183.591 33.3233   2
   3   5 -21 199.386 31.7564   2
   3  -5  21 103.216 29.5213   6
   3   5 -21 180.073 27.3166   3
  -3  -5 -21 191.752 28.8918   4
   3  -5  19 7041.29 847.561   6
  -3   5  19 7962.19 843.509   5
  -3  -5 -19 7912.98 841.997   4
   3   5 -19 6881.69 840.857   3
   3  -5  19 7252.92 847.630   2
  -3   5  17 13244.9 1487.35   5
  -3  -5 -17 13593.6 1486.11   4
   3   5 -17 14754.6 1494.79   2
   3   5 -17 11928.6 1484.10   3
   3  -5  17 13537.3 1490.22   6
   3  -5  15 29087.6 3023.02   6
  -3   5  15 31056.4 3024.28   5
  -3  -5 -15 29012.9 3021.52   4
   3   5 -15 37089.7 3037.36   2
   3   5 -15 26663.1 3019.66   3
  -3   5  13 1462.60 177.571   5
   3   5 -13 1994.60 195.928   2
   3   5 -13 1682.59 176.114   3
   3  -5  11 117.894 30.3181   6
  -3  -5 -11 220.088 33.6001   5
   3  -5  11 194.806 35.6809   2
   3   5 -11 152.520 42.9694   2
  -3  -5 -11 195.601 37.9449   4
  -3   5  11 257.646 42.0930   5
  -3   5  11 193.521 34.9106   4
   3   5 -11 266.292 38.1352   3
   3  -5   9 8966.11 1039.98   1
  -3   5   9 13903.2 1045.62   1
   3  -5   9 8257.57 1039.89   6
  -3  -5  -9 9384.64 1040.49   5
   3   5  -9 11690.9 1066.94   2
  -3  -5  -9 7210.02 1042.38   4
   3   5  -9 10975.8 1050.16   3
  -3   5   9 8933.40 1042.99   4
   3  -5   9 7245.25 1040.13   2
  -3  -5  -7 4915.37 630.465   1
  -3   5   7 6537.33 630.370   1
   3  -5   7 5258.61 630.943   1
   3  -5   7 4925.36 632.218   6
  -3   5   7 6879.99 654.158   5
  -3  -5  -7 6770.15 636.326   5
   3   5  -7 6819.95 654.869   2
  -3  -5  -7 4211.76 634.269   4
   3   5  -7 7428.62 646.303   3
  -3   5   7 4426.77 635.491   4
   3  -5   7 5251.47 635.529   2
   3   5  -5 73872.0 8507.53   1
  -3  -5  -5 77172.2 8506.75   1
  -3   5   5 85990.6 8503.30   1
   3  -5   5 74955.5 8505.18   1
  -3   5   5 68772.0 8502.79   6
   3  -5   5 72390.7 8508.50   6
  -3   5   5 102346. 8533.18   5
  -3  -5  -5 74729.4 8513.21   4
   3   5  -5 92756.9 8521.34   3
  -3   5   5 70022.0 8511.75   4
   3  -5   5 64444.1 8511.47   2
  -3  -5  -3 1706.42 193.107   1
   3   5  -3 1379.23 191.891   1
  -3   5   3 1893.12 188.808   1
   3  -5   3 1574.70 189.801   1
   3  -5   3 1533.94 193.709   6
  -3   5   3 1455.26 190.737   6
  -3  -5  -3 1763.81 198.756   5
  -3   5   3 1319.21 205.690   5
  -3  -5  -3 1965.43 198.689   4
   3   5  -3 1445.69 199.108   3
  -3   5   3 1596.68 198.949   4
   3  -5   3 1496.11 200.155   2
   3   5  -1 2119.17 235.952   1
  -3  -5  -1 2157.13 236.396   1
  -3   5   1 1911.74 230.532   1
   3  -5   1 1721.79 234.805   6
  -3   5   1 2291.88 254.258   5
  -3  -5  -1 2449.36 244.695   5
   3   5  -1 1712.91 240.587   2
  -3  -5  -1 2291.34 238.272   4
  -3   5   1 1812.45 241.118   4
   3  -5   1 2499.34 248.556   2
   3   5   1 1926.30 230.761   1
   3  -5  -1 2126.86 226.192   1
  -3  -5   1 2006.06 230.464   1
  -3   5  -1 1768.25 225.472   1
   3  -5  -1 1933.44 229.905   6
  -3   5  -1 2561.43 242.988   5
  -3  -5   1 2321.65 238.304   5
   3   5   1 1593.65 233.111   2
  -3  -5   1 2269.36 231.370   4
  -3   5  -1 2107.95 237.412   4
   3  -5  -1 1685.37 234.796   3
   3  -5  -1 2143.76 244.132   2
  -3  -5   3 1883.91 198.144   1
   3  -5  -3 1655.43 192.710   1
   3   5   3 1610.08 197.980   1
  -3   5  -3 1727.84 194.344   1
   3   5   3 1693.85 204.971   6
  -3   5  -3 1839.94 199.599   5
  -3  -5   3 1625.50 202.681   5
   3   5   3 1497.18 200.827   2
  -3  -5   3 1759.36 196.527   4
   3  -5  -3 1270.69 201.062   3
  -3   5  -3 1938.89 203.687   4
   3  -5  -3 2118.83 217.542   2
  -3  -5   5 69063.7 8362.08   1
   3  -5  -5 81742.9 8358.73   1
  -3   5  -5 75153.5 8360.19   1
   3   5   5 74007.9 8368.28   6
  -3  -5   5 67450.2 8367.10   5
   3   5   5 78728.9 8367.10   2
  -3  -5   5 79616.0 8359.50   4
   3  -5  -5 78934.2 8368.21   3
  -3   5  -5 61148.1 8364.32   3
   3  -5  -5 65045.0 8372.06   2
  -3  -5   7 5739.11 637.019   1
   3  -5  -7 5787.62 634.135   1
  -3   5  -7 5395.79 636.544   1
  -3  -5   7 5636.42 643.093   6
   3   5   7 5429.81 640.365   6
  -3  -5   7 5531.74 641.600   5
   3   5   7 5925.50 640.257   2
  -3   5  -7 4783.19 638.048   4
   3  -5  -7 6154.37 643.010   3
  -3   5  -7 5195.40 638.998   3
   3  -5  -7 7211.17 653.015   2
   3  -5  -9 8054.44 967.782   1
  -3  -5   9 9410.32 974.040   6
   3   5   9 7258.70 969.044   6
  -3  -5   9 7740.58 972.500   5
   3   5   9 9083.96 970.053   2
  -3   5  -9 9175.71 970.784   4
   3  -5  -9 8543.84 972.937   3
  -3   5  -9 8239.94 969.407   3
   3  -5  -9 12285.5 982.788   2
  -3  -5  11 179.872 32.1071   6
   3   5  11 189.967 28.8172   2
   3  -5 -11 169.283 32.8609   2
   3   5  11 225.328 32.0350   6
  -3  -5  11 249.416 35.7784   5
  -3   5 -11 151.487 29.7429   4
   3  -5 -11 128.280 29.0770   3
  -3   5 -11 222.115 31.3021   3
  -3  -5  13 1574.31 170.621   6
   3   5  13 1430.24 166.502   6
  -3   5 -13 1436.59 166.622   4
  -3  -5  13 1513.40 170.821   5
   3  -5 -13 1344.91 167.319   2
  -3   5 -13 1418.50 167.008   3
   3  -5 -13 1195.23 167.923   3
  -3   5 -15 26417.0 2822.05   4
   3   5  15 24390.9 2821.63   6
  -3   5 -15 24708.7 2822.11   3
   3   5  17 11289.5 1228.44   6
  -3  -5  17 10920.7 1232.85   6
   3   5  17 11435.1 1230.16   5
   3  -5 -17 10034.7 1231.83   3
  -3   5 -17 10202.5 1229.26   3
  -3  -5  17 11704.3 1234.19   5
  -3  -5  19 7305.78 836.642   5
   3   5  19 7123.37 831.208   5
   3  -5 -19 7333.53 835.033   3
   3   5  19 7457.48 830.264   6
  -3  -5  19 7690.05 836.251   6
   3   5  21 157.748 25.3826   5
  -3  -5  21 180.179 30.8267   5
   3   5  21 148.810 24.9421   6
  -3  -5  21 157.867 30.3460   6
   3  -5 -21 170.960 28.8879   3
  -3   5 -21 206.123 28.2119   3
   3   5  23 569.193 61.0484   6
  -3  -5  23 376.283 64.4729   6
   3   5  23 427.526 60.9494   5
  -3  -5  23 319.216 62.4882   5
   3  -5 -23 461.912 63.8743   3
  -3   5 -23 544.243 63.7458   3
  -3  -5  25 2638.25 307.877   5
   3   6 -22 179.774 26.1931   3
   3   6 -20 4.89372 7.64264   2
   3  -6  20 5.89322 7.13038   6
   3   6 -20 3.29591 6.09470   3
  -3  -6 -20-3.49012 9.11726   4
  -3   6  20 7.49241 6.41229   5
   3   6 -18 36.3295 12.5198   2
   3  -6  18 38.5450 13.8230   2
   3  -6  18 11.2159 11.6814   6
   3   6 -18 44.6352 12.1932   3
  -3   6  18 25.9570 10.2518   5
  -3   6  16 386.992 50.8583   5
  -3  -6 -16 372.672 50.4796   4
   3   6 -16 489.455 61.6891   2
   3  -6  16 307.865 50.9320   2
   3   6 -16 322.280 47.7158   3
   3  -6  16 298.282 49.7149   6
   3  -6  14 284.692 44.0138   6
  -3   6  14 363.917 46.8019   5
  -3  -6 -14 298.573 45.4489   4
   3  -6  14 236.628 44.8200   2
   3   6 -14 355.917 55.3935   2
  -3   6  14 332.383 48.0679   4
   3   6 -14 242.028 41.5870   3
   3  -6  12 76.8843 17.7243   6
   3   6 -12 55.7585 28.1624   2
  -3   6  12 111.327 22.0071   5
  -3  -6 -12 63.7478 18.5684   4
  -3   6  12 71.6722 19.0277   4
   3   6 -12 44.3838 17.0771   3
  -3  -6 -10 202.400 33.5765   5
   3  -6  10 182.772 37.8594   2
   3   6 -10 204.381 47.8835   2
  -3   6  10 256.936 38.7311   4
   3  -6  10 319.520 38.9761   6
  -3   6  10 308.685 44.7119   5
  -3  -6 -10 207.245 37.5343   4
  -3  -6  -8 166.569 27.7668   4
  -3   6   8 148.981 30.7532   5
   3  -6   8 76.4327 26.0351   2
   3   6  -8 102.245 33.2114   2
  -3  -6  -8 115.548 22.1521   5
   3  -6   8 79.4527 22.0217   6
   3  -6   6 415.319 54.7968   1
   3  -6   6 448.633 62.4990   6
  -3   6   6 710.350 79.7529   5
  -3  -6  -6 539.740 64.3167   5
   3   6  -6 435.759 70.5657   2
  -3  -6  -6 422.534 62.1849   4
  -3   6   6 447.738 62.8473   4
   3  -6   6 472.155 67.6616   2
  -3  -6  -4 65.7245 18.1452   5
   3  -6   4 83.7575 27.8506   2
   3   6  -4 132.404 26.6981   2
  -3  -6  -4 93.1399 18.9986   4
  -3   6   4 121.986 31.4731   5
  -3   6   4 80.2600 18.6765   4
   3  -6   4 88.7926 19.2156   6
  -3  -6  -2 105.223 23.2532   5
   3  -6   2 97.0148 29.6224   2
   3   6  -2 83.7960 23.5465   2
  -3  -6  -2 175.627 24.5341   4
  -3   6   2 110.524 31.0361   5
  -3   6   2 149.530 26.5621   4
   3  -6   2 108.776 22.2378   6
  -3   6   0 674.492 93.6329   5
  -3  -6   0 548.986 82.0878   5
   3   6   0 673.336 84.4969   2
   3  -6   0 540.526 90.7174   2
  -3  -6   0 670.319 78.6066   4
  -3   6   0 583.111 82.9311   4
   3   6   0 736.950 85.6969   6
  -3  -6   2 141.838 21.0019   4
   3   6   2 121.839 24.5770   2
  -3   6  -2 78.7025 22.0398   4
   3  -6  -2 109.398 23.2728   3
   3   6   2 142.933 26.3707   6
   3  -6  -4 20.8775 21.3419   2
   3   6   4 91.9977 22.4183   6
  -3  -6   4 62.9462 17.2782   5
   3  -6  -4 110.977 21.7680   3
  -3   6  -4 92.1499 20.6807   4
  -3   6  -4 74.7170 16.9094   3
  -3  -6   6 444.369 66.0128   5
   3   6   6 500.052 66.6205   2
  -3   6  -6 491.326 65.3755   4
   3   6   6 593.363 68.7076   6
  -3   6  -6 481.493 64.5376   3
  -3  -6   8 119.968 25.0362   6
   3   6   8 136.901 26.2594   2
   3  -6  -8 137.131 28.7141   2
   3   6   8 144.896 24.4373   6
  -3  -6   8 151.976 25.6764   5
   3  -6  -8 96.6427 22.7576   3
  -3   6  -8 122.216 21.8049   3
  -3  -6  10 256.368 36.9822   6
   3  -6 -10 285.211 42.8909   2
  -3   6 -10 216.593 33.7124   4
   3  -6 -10 226.048 35.9109   3
  -3   6 -10 241.511 33.8004   3
  -3  -6  10 195.357 34.2783   5
  -3  -6  12 42.3948 14.7395   6
  -3   6 -12 56.6610 13.4034   4
   3  -6 -12 46.5275 13.8459   3
  -3   6 -12 59.5884 13.0846   3
   3   6  12 53.5631 13.7410   6
  -3  -6  12 43.3104 13.8369   5
  -3  -6  14 202.583 33.9215   6
   3  -6 -14 223.835 34.5232   3
  -3   6 -14 246.725 32.8213   3
  -3  -6  14 241.521 35.9995   5
   3   6  14 214.255 33.0320   6
  -3  -6  16 303.022 45.7959   6
   3   6  16 394.088 45.2742   6
  -3  -6  16 434.991 50.5875   5
   3  -6 -16 275.904 45.3239   3
  -3   6 -16 311.664 43.7861   3
   3   6  18 13.3782 7.25498   6
   3   6  18 16.0861 7.01380   5
   3  -6 -18 25.6790 9.64335   3
  -3   6 -18 18.0669 7.82437   3
  -3  -6  20 5.68111 9.71799   5
   3  -6 -20-4.26693 5.17579   3
  -3  -6  20 18.2824 9.57582   6
   3   6  20 4.95604 5.20603   6
   3   6  20 2.92643 5.42046   5
  -3  -6  22 201.575 34.2917   5
   3  -7  17 5492.83 627.600   6
  -3   7  17 5543.59 627.199   5
   3  -7  15 11752.6 1495.03   6
  -3   7  15 14833.8 1497.61   5
  -3  -7 -15 10397.1 1493.87   4
   3   7 -15 18494.0 1511.60   2
  -3   7  15 15441.1 1501.09   4
   3  -7  15 13617.2 1497.80   2
  -3   7  13 149.098 26.9334   4
   3  -7  13 151.168 27.1711   2
   3   7 -13 230.576 41.6235   2
  -3  -7 -13 89.2291 22.8690   4
  -3   7  13 171.182 28.4339   5
   3   7 -11 148.688 35.9153   2
   3  -7  11 115.944 25.9253   2
  -3   7  11 127.242 26.7177   4
   3  -7  11 100.387 22.4589   6
  -3  -7 -11 130.660 24.9201   4
  -3   7  11 169.217 29.9305   5
   3  -7   9 3182.31 361.432   6
  -3   7   9 2916.25 369.223   5
  -3  -7  -9 3171.45 360.062   5
   3   7  -9 3843.06 382.760   2
  -3  -7  -9 3241.28 361.447   4
  -3   7   9 2780.72 362.067   4
   3  -7   9 3245.69 369.865   2
   3  -7   7 2196.51 256.022   6
  -3   7   7 2428.22 269.705   5
  -3  -7  -7 2454.20 255.269   5
  -3  -7  -7 2149.30 255.018   4
  -3   7   7 1650.61 255.058   4
   3  -7   7 1725.08 262.825   2
   3  -7   5 28501.2 3204.27   6
  -3   7   5 35786.8 3220.45   5
  -3  -7  -5 30011.4 3204.25   5
   3   7  -5 36442.1 3214.97   2
  -3  -7  -5 26813.1 3201.69   4
  -3   7   5 28444.9 3205.04   4
  -3  -7  -3 412.719 55.6939   4
  -3   7   3 341.479 65.6021   5
   3   7  -3 436.070 62.1084   2
   3  -7   3 516.460 77.5829   2
  -3  -7  -3 451.930 58.7545   5
   3  -7   3 423.834 58.2142   6
   3   7  -1 287.595 49.7073   2
  -3  -7  -1 418.660 51.2954   5
  -3   7   1 355.217 51.5303   4
   3   7  -1 360.643 52.3011   6
   3   7   1 333.756 47.9266   6
   3   7   1 292.434 46.3084   2
   3  -7  -1 185.786 56.3467   2
  -3  -7   1 368.194 47.2779   5
  -3   7  -1 330.764 46.7980   4
  -3   7  -1 334.947 47.8399   3
   3   7   3 460.292 55.6615   6
  -3  -7   3 494.465 55.1534   5
  -3   7  -3 402.731 53.3018   4
  -3   7  -3 298.247 51.6437   3
   3   7   3 342.765 51.9655   2
   3  -7  -3 298.506 65.3546   2
  -3  -7   5 29965.9 3126.72   5
   3   7   5 27167.7 3126.25   2
  -3   7  -5 26273.3 3124.54   4
   3  -7  -5 30735.2 3127.83   3
  -3   7  -5 26915.5 3124.18   3
   3  -7  -5 25570.1 3138.48   2
   3   7   7 1922.65 223.637   6
  -3   7  -7 1970.45 223.920   4
   3  -7  -7 1931.84 225.117   3
  -3   7  -7 1882.02 222.498   3
   3  -7  -7 1880.73 234.017   2
   3   7   9 2627.43 314.589   6
   3  -7  -9 3176.85 318.025   3
  -3   7  -9 2547.62 314.207   3
  -3  -7   9 2785.09 316.964   5
  -3  -7  11 179.524 27.2331   6
   3  -7 -11 118.874 23.7179   3
  -3   7 -11 159.673 23.7909   3
   3   7  11 146.664 24.2092   6
  -3  -7  11 199.193 27.8283   5
  -3  -7  13 163.473 26.0428   6
   3  -7 -13 155.468 24.6825   3
  -3   7 -13 135.974 21.8997   3
   3   7  13 141.013 22.5237   6
  -3  -7  13 145.396 25.3294   5
   3   7  15 10936.5 1331.93   6
  -3  -7  15 12002.2 1335.52   6
  -3  -7  15 13558.4 1337.79   5
  -3  -7  17 5749.13 610.181   5
   3  -7 -17 5104.62 606.959   3
  -3   8  12 71.1549 17.0194   5
  -3  -8 -10 262.882 37.8467   4
  -3   8  10 289.679 43.7798   5
   3   8  -8 389.156 53.6402   2
  -3  -8  -8 222.243 34.4782   4
  -3   8   6 142.439 26.6476   4
   3  -8   6 241.304 40.1563   2
   3   8  -6 274.855 36.9589   2
  -3  -8  -6 119.766 22.2632   5
  -3   8   4 38.0534 14.8867   4
   3   8  -4 55.8489 16.5263   2
  -3  -8  -4 72.4230 13.3150   5
   3   8  -4 35.7591 12.3452   6
  -3   8   2 61.0221 15.2465   4
   3   8  -2 54.6635 15.2295   2
   3  -8   2 36.7198 25.1671   2
  -3  -8  -2 75.8981 14.7696   5
   3   8  -2 49.6759 14.1083   6
   3   8   0 526.360 80.0945   2
   3  -8   0 564.456 95.8882   2
  -3  -8   0 679.022 80.8216   5
  -3   8   0 763.421 83.4940   4
   3   8   0 652.133 82.0336   6
   3   8   2 37.4273 12.3889   2
   3  -8  -2 62.7822 25.8865   2
   3   8   2 59.6187 14.7004   6
  -3   8  -2 52.6371 13.7965   4
  -3   8  -2 48.9152 12.1618   3
  -3   8  -4 38.1314 12.3894   4
  -3   8  -4 50.2794 12.2327   3
  -3  -8   4 70.5115 13.8384   5
   3   8   4 60.7219 13.6920   6
  -3   8  -6 136.056 21.0313   3
  -3  -8   6 131.046 21.4463   5
   3   8   6 116.528 20.8859   6
   3   8   8 229.079 31.7892   6
  -3   8  -8 199.963 30.6978   3
  -3  -8   8 271.732 34.0532   5
   3  -8 -10 241.091 34.7206   3
  -3  -8  10 250.062 35.7179   5
  -3  -8  12 103.312 19.0829   5
   4   0   0 269508. 31037.3   6
  -4   0   0 287106. 31041.8   5
   4   0   0 280024. 31043.8   2
  -4   0   0 285318. 31043.8   4
   4   0   0 262609. 31039.8   3
   4   0   0 273689. 31046.8   1
  -4   0   0 294270. 31046.1   1
  -4   0  -2 7615.44 842.532   1
   4   0   2 7680.22 832.861   6
   4   0  -2 6439.32 830.685   6
  -4   0  -2 7603.22 835.423   5
  -4   0   2 8628.70 839.404   5
   4   0   2 6886.80 836.613   2
  -4   0   2 8918.30 842.433   4
  -4   0  -2 7257.70 837.246   4
   4   0  -2 7073.59 835.180   3
   4   0   2 7235.69 834.227   3
  -4   0   2 8090.63 841.722   1
   4   0   2 6533.15 838.489   1
   4   0  -2 7473.27 840.374   1
  -4   0  -2 6858.87 839.451   1
  -4   0   4 17440.9 1796.52   1
  -4   0  -4 13979.3 1794.71   1
   4   0  -4 19207.0 1802.66   1
  -4   0  -4 16964.6 1798.92   1
  -4   0   4 15520.4 1797.76   1
   4   0   4 13187.9 1786.47   6
  -4   0   4 17935.5 1794.82   5
  -4   0  -4 17078.7 1792.06   5
   4   0   4 18787.6 1793.48   2
   4   0  -4 18957.1 1797.78   2
  -4   0  -4 14847.0 1792.91   4
   4   0  -4 16255.9 1792.44   3
  -4   0  -4 13211.8 1787.11   3
   4   0   6 863.787 110.593   1
  -4   0   6 1036.11 111.405   1
  -4   0  -6 835.873 111.217   1
   4   0  -6 953.191 113.774   1
   4   0   6 908.134 114.666   1
  -4   0   6 626.639 109.567   1
  -4   0  -6 927.924 113.929   1
   4   0   6 790.005 103.100   6
   4   0  -6 753.270 102.523   6
  -4   0   6 990.565 110.514   5
  -4   0  -6 759.170 104.722   5
   4   0  -6 896.574 110.053   2
  -4   0   6 906.507 109.479   4
   4   0  -6 820.513 106.444   3
  -4   0  -6 753.006 102.243   3
  -4   0  -8 4013.72 489.021   1
   4   0  -8 4423.39 489.364   1
  -4   0   8 4118.48 485.177   1
   4   0  -8 4777.20 492.180   1
   4   0   8 4334.32 488.560   1
   4   0   8 4646.41 493.764   1
  -4   0   8 4156.01 491.918   1
  -4   0  -8 4077.07 488.100   1
   4   0   8 4017.40 482.056   6
  -4   0   8 3933.29 487.006   5
  -4   0  -8 4273.45 482.045   5
   4   0  -8 4644.89 489.769   2
  -4   0   8 4739.51 488.220   4
  -4   0  -8 3672.52 483.062   4
   4   0  -8 3873.06 484.334   3
   4   0   8 5103.67 485.597   2
  -4   0  -8 3841.29 480.758   3
  -4   0  10 144514. 15858.2   1
  -4   0 -10 143613. 15862.8   1
   4   0 -10 126855. 15859.6   1
   4   0  10 135686. 15860.7   1
   4   0 -10 153810. 15863.2   1
   4   0  10 144773. 15865.6   1
  -4   0 -10 133619. 15859.5   1
  -4   0  10 140892. 15864.8   1
   4   0  10 131520. 15857.2   6
  -4   0  10 141719. 15854.5   6
  -4   0  10 156498. 15863.4   5
  -4   0 -10 130844. 15853.0   5
   4   0 -10 165237. 15864.9   2
  -4   0 -10 152273. 15858.7   4
   4   0 -10 140068. 15857.1   3
  -4   0  10 140268. 15859.0   4
   4   0  10 147351. 15856.6   2
   4   0 -12 21028.2 2307.81   1
  -4   0 -12 20476.6 2308.63   1
  -4   0  12 20465.8 2303.64   1
   4   0 -12 19187.4 2305.08   1
   4   0  12 20426.4 2305.99   1
   4   0  12 21095.2 2310.91   1
  -4   0 -12 19586.7 2304.63   1
  -4   0  12 18833.7 2299.72   6
   4   0  12 19437.7 2303.80   6
  -4   0  12 21673.3 2311.37   5
   4   0 -12 20149.9 2309.61   2
  -4   0 -12 24390.5 2305.50   4
   4   0 -12 19618.6 2303.80   3
   4   0  12 19168.2 2301.94   2
  -4   0 -12 24232.4 2306.11   3
   4   0 -14 20058.2 2385.08   1
  -4   0 -14 21825.1 2387.37   1
   4   0 -14 20205.9 2383.00   1
  -4   0  14 23032.1 2383.66   1
   4   0  14 21033.6 2388.54   1
  -4   0 -14 20209.6 2383.03   1
  -4   0  14 21878.1 2390.24   1
  -4   0  14 19903.3 2379.29   6
   4   0  14 16140.9 2381.00   6
   4   0  14 21663.3 2378.23   5
  -4   0  14 22658.4 2389.52   5
   4   0 -14 17304.4 2384.60   2
  -4   0 -14 23210.3 2384.21   4
  -4   0  14 21663.6 2384.92   4
   4   0 -14 23344.3 2385.39   3
  -4   0 -14 28998.3 2392.29   3
   4   0  14 21780.0 2380.19   2
  -4   0 -16 849.849 101.175   1
  -4   0  16 811.940 95.4066   1
  -4   0  16 700.423 99.6563   1
   4   0 -16 660.575 95.0784   1
   4   0  16 958.995 99.5076   1
   4   0  16 753.199 100.839   1
  -4   0 -16 870.242 97.6691   1
   4   0  16 315.517 90.2556   6
  -4   0  16 723.937 92.9432   6
   4   0  16 732.399 90.9916   5
  -4   0  16 773.172 101.355   5
  -4   0  16 843.918 98.8714   4
   4   0 -16 670.026 96.5522   3
   4   0  16 845.601 93.7482   2
  -4   0 -16 829.934 102.540   3
  -4   0  18 686.295 80.0651   1
  -4   0 -18 602.320 84.8088   1
   4   0 -18 698.813 84.5215   1
   4   0 -18 609.637 80.1463   1
   4   0  18 592.361 79.1727   1
   4   0  18 713.834 88.4839   1
  -4   0 -18 630.482 79.8179   1
  -4   0  18 595.621 78.5286   6
   4   0  18 370.150 75.0327   6
   4   0  18 586.420 77.0003   5
  -4   0  18 570.501 82.7728   5
   4   0 -18 629.914 81.7285   2
  -4   0 -18 753.755 82.0110   4
   4   0 -18 591.280 84.6400   3
  -4   0  18 901.191 88.6021   4
   4   0  18 584.146 76.0522   2
  -4   0 -18 498.615 83.8412   3
  -4   0  20 26563.7 2681.55   1
   4   0 -20 25793.9 2686.61   1
  -4   0  20 26132.2 2682.69   6
   4   0  20 26114.2 2677.53   6
  -4   0  20 26254.3 2684.84   5
   4   0  20 14782.7 2675.22   5
  -4   0 -20 28296.3 2684.68   4
   4   0 -20 27756.4 2682.71   2
   4   0 -20 22569.9 2684.68   3
  -4   0  20 26265.2 2685.74   4
  -4   0 -20 18903.6 2680.62   3
   4   0  20 24666.7 2675.99   2
   4   0  22 16202.8 1780.65   6
  -4   0  22 20145.1 1790.17   5
  -4   0 -22 17046.8 1788.55   4
  -4   0 -22 16625.0 1787.13   3
   4   0 -22 13358.0 1786.93   3
  -4   0  22 15579.1 1788.50   4
   4   0  22 13992.1 1780.06   2
  -4   0  24 10310.7 914.575   5
  -4   0 -24 5700.42 910.423   4
   4   0 -24 9142.82 910.882   2
   4   0 -24 8722.38 916.127   3
  -4   0 -24 7614.12 910.424   3
   4   0  24 7653.43 906.172   6
  -4   0 -26 125.385 26.6153   4
  -4   0  26 144.856 24.7386   5
  -4   0 -26 130.270 23.4267   3
   4   0 -26 195.948 29.1637   3
   4   0  26 135.793 21.7881   6
   4   0 -28 511.387 70.7509   3
  -4   0 -28 541.706 68.6527   3
  -4   0 -28 531.673 69.7795   4
  -4   0  28 593.315 70.0972   5
  -4   0 -30 3074.67 350.430   3
  -4  -1 -27 23.5602 9.69100   4
  -4   1  27 14.1411 6.81565   5
  -4  -1 -27 20.1723 7.51094   3
   4   1 -27 27.1222 9.66273   3
   4  -1  27 12.1842 6.65847   6
   4  -1  25 15.7460 6.96935   6
  -4   1  25 4.12451 5.89622   5
   4   1 -25 7.87262 9.19723   2
  -4   1  25 7.51235 14.8776   4
  -4  -1 -25 9.29065 6.24408   3
   4   1 -25-5.67847 8.95015   3
   4  -1  23 32.1841 11.0298   6
  -4   1  23 57.3192 13.7192   5
   4   1 -23 72.5886 16.1880   2
   4  -1  23 39.5589 13.4757   2
  -4  -1 -23 42.7630 17.1487   4
  -4   1  23 42.2552 20.0988   4
  -4  -1 -23 32.3107 10.1472   3
   4   1 -23 36.0719 16.5814   3
   4  -1  21 19.0376 7.76817   6
   4   1 -21 20.8004 12.2962   2
   4  -1  21 27.0559 12.0239   2
  -4  -1 -21 27.5004 15.3771   4
   4   1 -21 8.72853 12.4397   3
   4   1 -19 254.749 39.7911   1
   4  -1  19 264.333 39.4067   1
   4  -1  19 321.407 38.8777   6
   4  -1  19 220.132 37.5589   2
   4   1 -19 274.587 42.4598   2
  -4  -1 -19 221.786 38.3093   1
  -4   1  19 252.370 42.1055   5
  -4   1  19 340.186 51.5374   4
   4   1 -19 324.103 51.6706   3
   4  -1  17 146.422 26.6687   1
  -4  -1 -17 116.951 29.6809   1
   4   1 -17 100.649 24.9823   1
  -4   1  17 152.005 25.2356   6
   4   1 -17 137.079 29.9671   2
  -4   1  17 167.484 27.5214   1
   4   1 -17 168.299 31.4188   1
   4  -1  17 120.512 32.5709   1
  -4  -1 -17 187.543 28.6585   1
  -4   1  17 216.538 34.3823   5
  -4  -1 -17 143.571 30.7953   4
  -4   1  17 202.034 35.1385   4
  -4  -1 -17 149.607 27.9231   3
   4   1 -17 162.932 34.9384   3
   4  -1  15 112.815 22.6516   1
  -4  -1 -15 127.318 28.2350   1
   4   1 -15 88.8854 20.8555   1
   4  -1  15 128.765 22.5911   6
  -4   1  15 97.8049 18.2580   6
   4   1 -15 30.1647 19.2760   2
  -4  -1 -15 136.108 22.9202   1
  -4   1  15 155.241 23.9038   1
   4   1 -15 109.545 25.8692   1
   4  -1  15 107.567 26.7682   1
  -4   1  15 155.324 29.0223   5
   4  -1  15 77.0959 16.9814   5
  -4  -1 -15 82.5586 24.2928   4
  -4  -1 -15 68.4350 22.3237   3
   4   1 -15 144.992 28.3182   3
   4   1 -13 25.8292 12.3969   1
   4  -1  13 35.4983 13.1729   1
  -4  -1 -13 38.8678 16.5977   1
   4  -1  13 8.39152 10.6603   1
  -4   1  13 16.4963 11.9692   1
  -4  -1 -13 19.8854 10.3467   1
   4   1 -13 44.0155 18.0301   1
  -4   1  13 12.9519 7.64616   6
   4  -1  13 44.0791 15.2458   6
  -4  -1 -13 14.7185 9.12793   5
   4  -1  13 36.6828 13.2114   2
   4   1 -13 23.5272 12.6682   2
   4  -1  13 34.1316 8.69346   5
  -4   1  13 22.2432 14.9948   5
  -4   1  13 28.7221 16.9358   4
  -4  -1 -13 43.7350 16.5110   4
  -4  -1 -13 32.9788 14.9176   3
   4   1 -13 55.7464 16.4988   3
   4   1 -11 263.217 45.8324   1
  -4  -1 -11 245.627 48.4329   1
  -4   1  11 287.668 44.6327   1
   4  -1  11 307.488 46.6131   1
  -4  -1 -11 281.750 45.9936   1
   4   1 -11 376.693 51.7249   1
  -4   1  11 262.462 49.9206   1
   4  -1  11 449.556 54.4001   6
   4  -1  11 311.158 39.6032   5
  -4  -1 -11 275.395 43.9510   5
   4   1 -11 177.805 46.0101   2
  -4   1  11 353.970 51.0441   5
  -4  -1 -11 397.511 48.9444   4
  -4   1  11 359.883 50.8973   4
   4   1 -11 314.871 46.0759   3
  -4  -1 -11 372.291 49.9244   3
   4  -1  11 312.770 46.4244   2
  -4  -1  -9 516.775 74.1593   1
   4   1  -9 531.211 69.8215   1
   4   1  -9 478.046 72.6319   1
  -4   1   9 514.455 66.7997   1
   4  -1   9 414.427 72.5278   1
  -4   1   9 431.818 72.0438   1
  -4  -1  -9 552.543 70.9074   1
   4  -1   9 550.107 76.1313   6
   4  -1   9 539.267 61.5964   5
   4   1  -9 443.702 71.1751   2
  -4  -1  -9 467.079 67.7554   4
   4   1  -9 422.120 65.4726   3
  -4   1   9 519.728 70.7603   4
   4  -1   9 561.119 69.4509   2
  -4  -1  -9 525.126 66.0151   3
   4  -1   7 577.119 78.2153   1
   4   1  -7 536.409 77.1748   1
  -4   1   7 515.149 75.8679   1
   4  -1   7 400.634 75.7265   6
  -4   1   7 522.712 70.9431   5
  -4  -1  -7 471.726 69.8220   5
   4   1  -7 463.162 71.8728   2
  -4  -1  -7 492.558 68.9561   4
  -4  -1  -7 603.039 65.9245   3
   4  -1   7 483.134 69.1864   2
   4   1  -7 601.299 74.8392   1
  -4   1   7 446.109 67.7355   1
   4  -1   7 573.784 73.1781   1
   4  -1   5 662.063 95.9266   1
  -4   1   5 687.141 94.6035   1
  -4  -1  -5 748.561 100.995   1
   4   1  -5 956.366 106.129   1
   4   1  -5 957.378 108.253   1
  -4  -1  -5 866.376 102.480   1
   4  -1   5 618.867 99.0316   1
  -4   1   5 602.572 97.8581   1
   4  -1   5 542.834 99.0797   6
   4   1  -5 681.780 95.2285   6
  -4   1   5 602.107 93.5382   5
  -4  -1  -5 799.076 97.4532   5
   4   1  -5 656.892 97.8196   2
  -4  -1  -5 773.150 94.7932   4
  -4  -1  -5 744.522 88.4620   3
  -4   1   5 892.200 101.344   4
   4  -1   5 762.605 95.3300   2
  -4  -1  -5 773.564 89.0254   3
   4  -1   3 104.207 24.2473   1
   4   1  -3 74.0229 21.9193   1
   4  -1   3 106.027 26.7668   1
  -4  -1  -3 40.3363 20.4659   1
  -4   1   3 98.2084 26.8418   1
  -4   1   3 137.606 25.4527   1
  -4  -1  -3 79.4880 25.0151   1
   4  -1   3 69.6980 26.7860   6
  -4  -1  -3 154.887 27.2366   5
   4   1  -3 119.986 25.2663   6
   4   1  -3 114.036 25.2474   2
   4  -1   3 120.295 24.7778   2
  -4   1   3 86.8970 21.8703   5
  -4   1   3 97.2864 26.0550   4
  -4  -1  -3 87.8022 20.5741   4
   4   1  -3 135.702 21.5035   3
  -4  -1  -3 114.317 17.1770   3
  -4  -1  -3 78.4340 16.8153   3
  -4  -1  -1 457.852 77.5931   1
  -4   1   1 519.179 78.9332   1
   4  -1   1 601.028 82.2320   1
   4   1  -1 528.012 78.5236   1
   4   1  -1 655.215 80.2493   6
  -4  -1  -1 495.394 76.0690   5
  -4   1   1 652.881 76.2834   5
   4  -1   1 611.151 76.7661   2
   4   1  -1 715.092 81.3168   2
  -4  -1  -1 633.643 76.8630   4
  -4   1   1 667.428 82.2949   4
   4   1  -1 507.057 71.3128   3
  -4  -1  -1 519.266 68.2246   3
   4  -1   1 641.982 78.2016   3
   4  -1   1 652.728 79.1784   1
   4   1  -1 545.371 79.6070   1
  -4  -1  -1 505.979 78.2079   1
  -4   1   1 486.009 75.9519   1
  -4   1  -1 465.119 79.1162   1
  -4  -1   1 623.722 83.7340   1
   4   1   1 439.705 78.1869   1
   4  -1  -1 653.594 86.3118   1
   4  -1  -1 798.350 81.3471   6
   4   1   1 738.427 81.8230   6
  -4   1  -1 561.917 75.7765   5
   4   1   1 550.970 80.5130   2
   4  -1  -1 637.840 79.1872   2
  -4  -1   1 460.636 75.6313   4
  -4   1  -1 639.310 82.7058   4
   4  -1  -1 573.216 78.8118   3
   4   1   1 637.062 73.2614   3
   4   1   1 522.285 80.6912   1
   4  -1  -1 735.103 82.7148   1
  -4   1  -1 551.577 78.9855   1
  -4  -1   1 485.235 79.4696   1
   4  -1  -3 94.4148 14.9670   6
   4  -1  -3 109.352 19.9192   6
  -4  -1   3 46.5348 20.9547   5
   4   1   3 102.427 23.2545   6
  -4   1  -3 83.0048 18.5773   5
   4   1   3 83.4188 23.1580   1
   4  -1  -3 99.8192 24.7415   1
  -4   1  -3 111.286 24.2351   1
  -4  -1   3 107.149 25.6532   1
  -4   1  -3 38.7108 18.7048   1
  -4  -1   3 96.3865 24.8762   1
   4  -1  -3 126.415 24.1342   2
   4   1   3 154.394 27.2175   2
  -4  -1   3 82.4679 21.1804   4
   4  -1  -3 102.535 24.0032   3
   4   1   3 132.285 27.1159   1
   4  -1  -3 91.6155 24.9567   1
   4   1   5 792.026 93.8906   1
  -4  -1   5 829.964 94.1008   1
  -4   1  -5 605.418 88.5444   1
   4  -1  -5 731.932 95.5230   1
   4  -1  -5 788.845 93.1302   1
   4   1   5 688.349 92.3087   1
  -4   1  -5 666.110 92.6291   1
   4  -1  -5 616.053 78.0560   6
   4   1   5 716.510 87.3816   6
   4  -1  -5 593.433 76.5079   6
  -4  -1   5 770.954 92.4316   5
  -4   1  -5 840.485 86.4120   5
   4  -1  -5 627.256 87.5833   2
   4   1   5 768.718 88.6774   2
  -4  -1   5 671.046 85.7062   4
  -4   1  -5 707.210 87.8584   4
   4  -1  -5 667.163 90.8509   3
  -4   1  -5 790.589 89.5683   3
   4   1   7 420.798 69.7636   1
  -4  -1   7 493.402 72.2315   1
  -4   1  -7 579.155 72.5712   1
  -4   1  -7 550.701 66.6392   3
  -4  -1   7 302.086 65.6431   5
  -4   1  -7 480.124 61.0206   5
   4   1   7 429.837 64.3512   2
  -4  -1   7 556.590 67.8531   4
  -4   1  -7 486.196 66.5887   4
   4  -1  -7 551.284 69.5049   3
  -4   1  -7 527.997 69.6242   1
   4  -1  -7 587.416 73.6816   1
  -4  -1   7 443.798 67.4631   1
   4  -1  -7 498.032 69.2576   1
  -4   1  -9 441.729 66.9009   1
   4  -1  -9 493.828 67.2799   1
   4  -1  -9 571.990 68.8287   1
   4   1   9 558.843 70.6766   1
  -4  -1   9 520.466 66.1378   1
  -4   1  -9 404.132 64.5076   1
  -4  -1   9 532.616 71.1267   1
   4   1   9 371.310 61.0849   6
  -4  -1   9 564.301 65.2956   6
  -4  -1   9 492.523 67.9627   5
  -4   1  -9 430.938 56.8209   5
   4  -1  -9 543.774 69.5788   2
   4   1   9 520.878 63.9183   2
  -4   1  -9 532.253 64.8474   4
  -4  -1   9 398.053 62.3922   4
   4  -1  -9 490.623 65.9578   3
  -4   1  -9 340.964 60.1644   3
   4  -1 -11 205.162 33.2340   6
   4   1  11 310.727 41.6590   6
  -4  -1  11 272.252 41.2045   6
  -4  -1  11 287.985 46.2088   5
  -4  -1  11 248.409 41.2538   1
   4   1  11 300.635 46.3444   1
  -4   1 -11 189.591 40.4835   1
  -4  -1  11 222.174 44.9970   1
   4  -1 -11 440.139 51.0706   2
  -4  -1  11 372.247 46.1253   4
  -4   1 -11 251.306 40.8617   4
  -4   1 -11 239.439 39.8322   3
   4  -1 -11 345.259 44.6898   3
   4  -1 -13 49.0959 18.9314   1
  -4   1 -13 25.9874 13.9658   1
   4   1  13 18.5749 15.2985   1
   4   1  13 21.9805 11.3023   2
   4  -1 -13 51.5015 18.7779   2
   4   1  13 18.2306 11.4668   6
  -4  -1  13 54.8025 15.4813   6
   4   1  13 35.4772 15.1880   1
  -4   1 -13 18.0022 12.2625   1
  -4  -1  13 33.4191 12.6946   1
  -4  -1  13 37.8860 17.0167   1
   4  -1 -13 23.5327 11.3176   1
  -4  -1  13 22.5484 13.9909   4
  -4   1 -13 24.3574 10.1280   3
  -4   1 -15 149.656 27.2571   1
   4   1  15 94.6911 23.6241   1
  -4  -1  15 126.530 26.3644   1
   4   1  15 112.639 24.3894   6
  -4  -1  15 113.003 23.4788   6
   4   1  15 99.2252 20.6919   2
   4  -1 -15 111.478 27.0279   2
  -4   1 -15 92.3660 23.5281   1
  -4  -1  15 82.7500 21.5009   1
   4  -1 -15 181.249 27.9565   1
   4   1  15 96.2483 24.0849   1
  -4  -1  15 164.006 30.1344   5
  -4   1 -15 109.482 22.6104   4
  -4   1 -15 139.209 25.5801   3
   4  -1 -15 95.5426 23.0322   3
  -4  -1  17 174.823 32.8879   1
  -4   1 -17 132.835 29.6759   1
  -4  -1  17 133.579 28.1042   6
   4   1  17 185.266 30.0145   6
   4   1  17 152.625 25.2758   2
   4  -1 -17 144.505 30.3581   2
  -4  -1  17 191.602 30.1624   1
   4  -1 -17 154.547 29.2495   1
   4   1  17 140.241 30.3429   1
   4   1  17 135.620 25.3027   5
  -4  -1  17 211.789 35.9328   5
  -4  -1  17 163.376 29.6400   4
  -4   1 -17 118.320 26.3854   4
   4  -1 -17 196.101 33.2915   3
  -4   1 -17 214.420 34.2724   3
  -4  -1  19 373.940 49.9920   1
  -4   1 -19 336.814 50.9276   1
  -4  -1  19 294.505 51.6981   1
   4   1  19 271.172 49.0936   1
  -4  -1  19 333.979 48.5626   6
   4   1  19 266.114 46.2851   6
   4   1  19 359.113 45.4352   5
  -4  -1  19 332.365 52.5647   5
   4  -1 -19 310.153 47.8884   2
  -4  -1  19 332.589 47.7565   4
   4  -1 -19 388.309 50.1986   3
  -4   1 -19 332.863 45.2131   4
   4   1  19 239.277 41.8575   2
   4   1  21 31.0462 13.1151   5
  -4  -1  21-7.56703 13.0313   5
   4  -1 -21 4.94920 10.4838   2
  -4  -1  21 27.4164 13.6204   6
   4   1  21 10.0482 10.0448   6
  -4   1 -21 8.27279 15.3543   3
   4  -1 -21 26.5751 12.3688   3
  -4  -1  23 29.2288 14.7623   6
  -4   1 -23 14.5855 11.1844   4
  -4   1 -23 29.6681 15.8426   3
   4  -1 -23 6.53016 7.18140   3
   4   1  25 19.6210 9.05977   6
  -4   1 -25 9.69519 10.8798   4
  -4   1 -25 22.1791 11.7756   3
   4  -1 -25 17.6482 11.0408   3
  -4  -1  25 16.8817 11.2824   5
   4   1  27 25.9192 8.03415   6
  -4   1 -27 8.81370 7.89969   4
  -4   1 -27 22.1793 10.0724   3
   4  -1 -27 19.6980 9.39720   3
  -4  -1  27 18.9738 9.07444   5
  -4   1 -29 70.6559 14.8325   4
  -4   1 -29 68.6073 14.8521   3
  -4   2  26 270.440 34.9759   5
  -4  -2 -26 288.925 36.9923   4
   4   2 -26 234.041 34.9154   2
  -4   2  26 345.338 44.8155   4
   4  -2  26 176.927 31.8689   6
   4  -2  24 6485.12 740.745   6
   4  -2  24 4766.69 742.647   2
  -4  -2 -22 16565.2 1772.72   4
   4   2 -22 14947.5 1770.51   2
  -4   2  22 13443.7 1778.10   4
  -4  -2 -22 16226.2 1768.47   3
  -4   2  22 16276.0 1770.12   5
   4  -2  20 20075.7 2168.37   6
  -4   2  20 18106.8 2171.01   5
  -4  -2 -20 17841.0 2172.37   4
   4   2 -20 20229.0 2173.46   2
  -4  -2 -20 20801.2 2170.19   3
  -4   2  20 21417.1 2182.30   4
   4  -2  20 17774.9 2168.81   2
   4  -2  18 1769.42 192.359   6
  -4   2  18 1788.07 196.248   5
  -4  -2 -18 944.923 190.889   4
   4   2 -18 1569.90 197.725   2
  -4  -2 -18 1878.91 193.113   3
   4   2 -18 1515.04 202.405   3
   4  -2  18 1651.15 192.015   2
   4   2 -16 810.013 124.199   1
   4  -2  16 1036.22 127.789   6
  -4   2  16 1136.24 132.431   5
   4   2 -16 899.039 132.966   2
  -4  -2 -16 816.776 129.567   4
  -4  -2 -16 1162.89 128.657   3
   4   2 -16 1405.72 143.735   3
   4  -2  16 1054.85 127.750   2
   4   2 -14 12691.5 1601.36   1
  -4  -2 -14 12632.8 1601.74   1
   4   2 -14 13160.2 1595.14   1
   4  -2  14 17299.8 1599.05   1
   4  -2  14 16736.4 1601.15   6
  -4   2  14 11032.1 1598.56   5
  -4  -2 -14 14284.4 1594.94   5
   4  -2  14 13235.5 1597.70   2
  -4   2  14 13232.5 1605.36   4
  -4  -2 -14 16225.2 1597.97   3
   4   2 -14 19954.4 1612.77   3
   4  -2  14 12514.3 1603.08   1
  -4  -2 -14 13591.4 1595.20   1
  -4  -2 -12 12004.6 1462.28   1
   4   2 -12 12463.8 1455.15   1
  -4   2  12 13516.8 1454.04   1
   4   2 -12 10551.4 1458.85   1
   4  -2  12 12022.4 1463.02   1
  -4  -2 -12 12976.6 1455.77   1
  -4   2  12 11243.8 1461.51   1
   4  -2  12 14848.2 1461.69   6
  -4   2  12 13499.9 1462.56   5
  -4  -2 -12 13242.9 1455.69   5
   4   2 -12 12701.8 1466.69   2
  -4  -2 -12 14306.1 1461.25   4
  -4  -2 -12 10635.7 1453.82   3
   4   2 -12 18239.6 1466.32   3
  -4   2  12 12116.9 1463.29   4
   4  -2  12 14082.8 1458.04   2
  -4   2  10 85010.5 9553.19   1
  -4  -2 -10 86871.2 9563.59   1
   4   2 -10 86828.5 9556.37   1
   4  -2  10 94342.5 9557.20   1
   4   2 -10 91685.1 9563.56   1
   4  -2  10 83380.0 9564.35   1
  -4   2  10 86338.0 9564.17   1
  -4  -2 -10 84821.0 9556.55   1
   4  -2  10 80792.4 9559.37   6
  -4   2  10 96354.2 9563.06   5
  -4  -2 -10 86808.3 9556.71   5
   4   2 -10 98236.9 9569.46   2
  -4  -2 -10 90741.8 9560.17   4
  -4  -2 -10 83060.9 9549.13   3
  -4  -2 -10 68201.6 9551.09   3
   4   2 -10 96195.6 9557.97   3
  -4   2  10 81709.4 9560.80   4
   4  -2  10 86787.2 9556.63   2
  -4  -2  -8 6750.82 668.514   1
   4   2  -8 5623.62 658.802   1
   4  -2   8 6322.41 659.364   1
  -4   2   8 5395.97 655.718   1
  -4   2   8 6054.26 667.726   1
  -4  -2  -8 6970.91 663.221   1
   4  -2   8 4256.40 658.501   6
  -4   2   8 6108.87 662.487   5
  -4  -2  -8 6097.94 660.936   5
   4   2  -8 6383.16 667.893   2
  -4  -2  -8 5773.38 660.654   4
  -4  -2  -8 6209.91 651.118   3
   4   2  -8 5849.67 656.868   3
  -4  -2  -8 5408.76 649.862   3
  -4   2   8 5541.17 663.731   4
   4  -2   8 5393.54 658.522   2
  -4  -2  -6 953.055 119.811   1
   4   2  -6 927.070 113.932   1
   4   2  -6 877.041 119.817   1
   4  -2   6 948.678 112.244   1
   4  -2   6 815.840 116.856   1
  -4  -2  -6 1174.97 118.579   1
   4  -2   6 800.956 111.571   6
   4  -2   6 897.099 105.090   5
  -4   2   6 922.667 112.398   5
  -4  -2  -6 1070.16 116.159   5
  -4  -2  -6 727.268 110.582   4
   4   2  -6 848.712 107.847   3
  -4   2   6 758.744 114.532   4
   4  -2   6 864.516 111.669   2
   4  -2   4 4737.79 528.147   1
  -4   2   4 4641.68 526.238   1
   4   2  -4 5285.19 533.034   1
   4   2  -4 5407.11 539.402   1
  -4  -2  -4 4726.09 534.544   1
  -4  -2  -4 4675.61 531.539   1
  -4   2   4 3622.01 529.750   1
   4  -2   4 3930.66 531.115   1
   4  -2   4 4872.44 526.207   6
  -4   2   4 3625.46 525.357   5
  -4  -2  -4 4503.35 529.902   5
   4  -2   4 5674.79 535.642   5
   4   2  -4 5174.48 533.593   2
   4   2  -4 5159.91 524.845   3
  -4   2   4 4691.51 532.455   4
   4  -2   4 4242.27 526.538   2
  -4   2   2 3459.54 412.555   1
   4  -2   2 3843.92 414.178   1
   4   2  -2 3969.71 421.022   1
   4   2  -2 3716.64 415.523   1
  -4  -2  -2 3798.00 419.492   1
  -4  -2  -2 3055.78 416.119   1
  -4   2   2 3369.56 417.846   1
   4  -2   2 3847.49 420.263   1
   4   2  -2 3771.52 419.323   6
   4  -2   2 3686.86 408.968   6
   4   2  -2 3569.43 416.548   2
  -4  -2  -2 3644.24 413.092   4
   4   2  -2 3642.45 407.997   3
  -4   2   2 3762.09 419.979   4
   4  -2   2 2796.01 416.457   3
   4  -2   2 3602.72 413.493   2
   4  -2   0 132014. 17727.7   1
   4   2   0 138024. 17732.4   1
  -4   2   0 142373. 17728.1   1
  -4  -2   0 173836. 17735.2   1
  -4   2   0 153791. 17733.4   1
  -4  -2   0 164717. 17733.2   1
   4  -2   0 170562. 17735.7   1
   4   2   0 156690. 17731.4   1
  -4   2   0 165258. 17723.1   6
   4   2   0 160261. 17735.4   6
  -4  -2   0 162104. 17735.2   5
  -4   2   0 171794. 17727.2   5
   4   2   0 170145. 17732.7   2
  -4  -2   0 155703. 17727.4   4
  -4   2   0 167605. 17735.6   4
   4   2   0 156822. 17720.3   3
   4  -2   0 163609. 17729.6   2
   4  -2  -2 3769.68 419.106   2
  -4  -2   2 3655.38 423.134   5
  -4   2  -2 3403.36 413.168   5
  -4  -2   2 3843.26 416.407   4
  -4   2  -2 3597.15 422.211   4
  -4  -2   2 3799.85 423.417   1
   4   2   2 3504.28 421.688   1
   4  -2  -2 3682.47 417.778   1
  -4   2  -2 3548.33 418.040   1
  -4   2  -2 3391.26 420.944   1
  -4  -2   2 3764.74 422.414   1
   4   2   2 3779.41 420.990   1
   4   2   4 3949.00 519.367   1
  -4  -2   4 4435.13 519.824   1
   4  -2  -4 4572.35 516.328   1
   4  -2  -4 5564.92 526.286   1
  -4  -2   4 4242.92 519.239   1
   4   2   4 4778.95 520.252   1
  -4   2  -4 4843.15 521.270   1
   4   2   4 3873.76 516.475   6
  -4  -2   4 5827.13 525.374   5
  -4   2  -4 3835.69 509.132   5
   4   2   4 4657.18 518.372   2
  -4  -2   4 4960.64 514.490   4
  -4   2  -4 4542.67 519.534   4
   4  -2  -4 4401.12 519.449   3
   4  -2  -4 5037.43 518.785   2
   4   2   6 844.394 114.821   1
  -4   2  -6 834.133 111.571   1
   4  -2  -6 1120.89 118.342   1
  -4  -2   6 1081.28 116.527   1
   4  -2  -6 951.595 113.417   1
   4   2   6 1020.98 117.533   1
  -4  -2   6 1028.69 118.740   1
   4   2   6 903.122 112.423   6
  -4  -2   6 742.226 114.527   5
  -4   2  -6 808.277 102.937   5
   4   2   6 1175.25 116.036   2
  -4   2  -6 860.023 111.398   4
  -4  -2   6 843.080 108.137   4
   4  -2  -6 863.490 116.019   3
   4  -2  -6 788.161 112.807   2
  -4   2  -8 6415.29 684.139   1
   4  -2  -8 6150.75 682.877   1
  -4  -2   8 5841.16 683.455   1
   4   2   8 6891.78 688.720   1
   4   2   8 6773.28 688.175   1
  -4   2  -8 5615.64 684.024   1
  -4  -2   8 5815.68 683.241   6
   4   2   8 5438.01 680.576   6
  -4  -2   8 5005.35 683.102   5
   4  -2  -8 7992.02 689.090   2
   4   2   8 5879.19 680.899   2
  -4  -2   8 6081.16 678.558   4
  -4   2  -8 5456.73 679.714   4
   4  -2  -8 6119.95 686.287   3
  -4   2  -8 5763.19 682.032   3
  -4   2 -10 83607.7 9861.93   1
   4  -2 -10 84953.2 9862.56   1
   4  -2 -10 85196.0 9860.74   1
   4   2  10 89357.0 9865.41   1
   4   2  10 90378.7 9865.50   1
  -4   2 -10 89139.0 9864.06   1
  -4  -2  10 85924.8 9865.05   1
   4   2  10 86449.4 9860.49   6
   4  -2 -10 85373.8 9864.27   2
   4   2  10 92699.0 9858.99   2
  -4  -2  10 94709.2 9858.39   4
  -4   2 -10 86547.9 9859.65   4
   4  -2 -10 89061.4 9863.16   3
  -4   2 -10 85931.3 9860.69   3
  -4   2 -12 12963.2 1453.12   1
  -4  -2  12 11791.0 1452.72   1
   4  -2 -12 12543.1 1453.99   1
   4   2  12 15131.0 1458.65   1
   4  -2 -12 12580.5 1451.03   1
   4   2  12 12838.0 1455.37   1
  -4   2 -12 12633.6 1455.24   1
  -4  -2  12 12048.7 1454.34   1
   4   2  12 13430.2 1450.86   6
  -4  -2  12 12397.4 1452.78   6
  -4  -2  12 12438.8 1455.23   5
   4  -2 -12 13838.2 1456.15   2
  -4   2 -12 12035.8 1449.58   4
  -4  -2  12 13465.6 1449.14   4
   4  -2 -12 12084.6 1453.24   3
   4   2  12 13401.2 1449.25   2
  -4   2 -12 13669.7 1452.39   3
   4  -2 -14 13927.0 1508.56   1
   4   2  14 14021.1 1509.37   1
  -4  -2  14 13756.0 1508.30   1
   4   2  14 12897.7 1507.45   1
  -4   2 -14 15198.0 1512.24   1
  -4  -2  14 13147.1 1508.69   1
   4   2  14 14367.1 1504.78   6
  -4  -2  14 12749.6 1506.37   6
  -4  -2  14 16620.9 1513.06   5
   4  -2 -14 9459.10 1504.10   2
  -4   2 -14 12883.4 1502.66   4
  -4  -2  14 13532.0 1501.77   4
   4  -2 -14 12257.8 1506.12   3
  -4   2 -14 14199.5 1504.99   3
  -4  -2  16 1007.55 135.018   1
   4   2  16 1309.37 133.602   6
  -4  -2  16 1200.35 136.853   6
  -4  -2  16 1055.41 138.488   5
   4  -2 -16 885.673 133.102   2
  -4   2 -16 1138.91 131.484   4
   4  -2 -16 947.343 133.700   3
   4   2  16 1052.49 128.922   2
  -4   2 -16 1164.80 133.653   3
   4   2  18 1723.02 195.521   6
  -4  -2  18 1821.69 199.884   6
  -4  -2  18 1848.28 203.859   5
   4   2  18 1450.65 193.032   5
   4  -2 -18 1882.81 197.511   2
  -4   2 -18 1551.63 192.867   4
   4  -2 -18 1456.20 196.069   3
  -4   2 -18 1856.82 197.488   3
  -4  -2  20 22824.8 2341.46   6
   4   2  20 18473.5 2332.69   5
   4  -2 -20 20755.8 2333.86   2
  -4   2 -20 20252.9 2333.05   4
   4  -2 -20 20137.0 2337.72   3
  -4   2 -20 25665.9 2341.73   3
  -4  -2  22 17973.7 1726.96   6
   4   2  22 13089.5 1717.12   6
  -4   2 -22 15388.2 1716.83   4
  -4  -2  22 12239.4 1722.35   5
   4   2  22 16280.5 1718.84   5
   4  -2 -22 15571.4 1721.87   3
  -4   2 -22 18565.7 1726.38   3
  -4  -2  24 6102.00 642.520   6
   4   2  24 4400.47 631.879   6
  -4   2 -24 6201.39 634.126   4
   4   2  24 5969.26 636.475   5
  -4  -2  24 7630.25 643.568   5
   4  -2 -24 4782.56 633.876   3
  -4   2 -24 5530.31 639.172   3
  -4  -2  26 139.572 32.6227   6
   4   2  26 249.359 31.6179   6
  -4  -2  26 289.131 37.4704   5
  -4   2 -26 117.407 30.2170   3
   4  -2 -26 127.043 28.2770   3
  -4   2 -26 182.484 30.6168   4
  -4   2 -28 452.883 60.9042   3
  -4   3  27 38.9690 15.0559   4
   4   3 -27 68.4140 14.9071   2
   4  -3  25 32.0314 11.3883   6
  -4   3  25 40.7488 10.3908   5
  -4  -3 -25 23.8315 9.85815   4
   4  -3  25 16.7434 10.8942   2
   4   3 -25 43.5819 12.2504   2
  -4   3  25 32.9157 12.6570   4
   4   3 -25 20.4699 9.70260   3
  -4   3  23 320.205 43.0995   5
  -4  -3 -23 323.561 42.9702   4
   4   3 -23 282.335 43.7378   2
   4  -3  23 174.821 42.3562   2
   4   3 -23 357.961 45.2359   3
  -4   3  23 280.026 48.0862   4
   4  -3  23 306.643 43.6607   6
  -4   3  21 39.6447 12.7340   5
  -4  -3 -21 55.5367 13.7775   4
   4  -3  21 35.4854 12.9429   2
   4  -3  21 56.7803 16.4208   6
   4   3 -21 64.1407 18.9962   3
   4  -3  19 90.1752 20.0778   6
  -4   3  19 75.5819 16.7893   5
  -4  -3 -19 39.1911 14.1053   4
   4   3 -19 54.9383 17.9588   2
  -4   3  19 60.1730 22.6843   4
   4   3 -19 41.7633 16.1035   3
   4  -3  17 41.9322 16.3945   6
   4  -3  17 61.6583 16.6785   2
   4   3 -17 90.7782 24.9523   2
  -4   3  17 101.618 24.1381   4
   4   3 -17 80.2708 22.3202   3
   4  -3  15 64.3683 18.9152   6
   4   3 -15 107.099 29.3203   2
   4  -3  15 92.8645 19.7327   2
  -4   3  15 45.8829 16.8698   5
  -4  -3 -15 33.4985 15.8196   4
  -4   3  15 89.5007 24.9630   4
   4  -3  13 785.302 136.884   6
  -4   3  13 987.831 140.588   5
   4   3 -13 1134.39 150.541   2
  -4  -3 -13 847.082 139.238   4
   4   3 -13 1516.08 148.017   3
  -4   3  13 1545.33 148.278   4
   4  -3  13 1234.10 138.847   2
   4   3 -11 181.342 27.0245   1
   4  -3  11 168.102 34.6779   1
  -4  -3 -11 212.013 35.9112   1
   4   3 -11 147.450 30.1891   1
   4  -3  11 160.564 30.5256   6
  -4  -3 -11 140.964 27.6842   5
   4  -3  11 191.562 30.6592   2
   4   3 -11 160.904 39.5135   2
  -4   3  11 140.083 31.4767   5
  -4  -3 -11 86.0629 29.4223   4
  -4   3  11 154.444 31.8406   4
   4   3 -11 176.752 31.3090   3
   4   3  -9 42.6278 12.9872   1
   4  -3   9 58.5785 13.8006   1
  -4  -3  -9 37.0928 12.2953   1
   4  -3   9 80.9824 22.4915   1
  -4   3   9 52.1024 21.6219   1
  -4  -3  -9 23.1946 16.1211   1
   4   3  -9 24.0755 15.7023   1
   4  -3   9 74.2845 19.2271   6
  -4  -3  -9 20.9139 11.5590   5
   4  -3   9 58.8659 17.2194   2
  -4   3   9 35.3042 15.6694   5
  -4  -3  -9 16.4643 19.7465   4
  -4   3   9 28.8357 15.1491   4
   4   3  -9 80.8515 16.2115   3
   4   3  -7 186.600 28.4914   1
  -4   3   7 143.456 24.1689   1
  -4  -3  -7 164.091 28.2480   1
  -4  -3  -7 131.376 33.0544   1
   4   3  -7 259.224 40.1200   1
   4  -3   7 172.515 33.4064   1
  -4   3   7 215.855 37.1178   1
   4  -3   7 205.349 30.2590   6
  -4  -3  -7 174.569 31.3149   5
   4   3  -7 87.6204 31.1949   2
   4  -3   7 154.758 27.9624   2
  -4   3   7 193.587 31.3563   5
  -4   3   7 165.738 33.1068   4
   4   3  -7 141.783 24.7617   3
  -4   3   5 887.892 107.370   1
   4  -3   5 734.722 104.438   1
  -4  -3  -5 739.844 99.9142   1
   4  -3   5 871.551 98.8480   6
  -4  -3  -5 702.850 102.168   5
   4   3  -5 865.850 106.685   2
  -4  -3  -5 889.659 111.223   4
   4   3  -5 781.911 94.8963   3
  -4   3   5 964.128 107.920   4
   4   3  -5 757.574 99.7487   1
   4   3  -5 992.515 110.554   1
  -4   3   5 723.795 95.7104   1
  -4  -3  -5 621.203 102.987   1
   4  -3   5 900.142 99.2744   1
   4  -3   3 1198.43 172.340   1
  -4   3   3 1459.42 170.746   1
   4   3  -3 1251.31 177.077   1
   4   3  -3 1428.10 175.229   1
  -4  -3  -3 1504.14 174.652   1
  -4   3   3 1366.32 178.091   1
   4  -3   3 1554.37 171.122   6
  -4   3   3 1368.38 172.833   5
  -4  -3  -3 1481.19 177.587   5
   4   3  -3 1422.35 178.274   2
  -4  -3  -3 2327.77 196.933   4
   4   3  -3 1616.94 167.952   3
  -4   3   3 1346.54 178.595   4
   4  -3   3 1405.34 174.790   2
  -4   3   1 160.645 31.9911   1
  -4  -3  -1 207.828 31.3148   1
  -4   3   1 173.108 27.5089   1
   4  -3   1 188.620 26.0968   6
  -4   3   1 153.880 22.3336   6
  -4  -3  -1 261.165 37.6135   5
   4   3  -1 222.002 38.4926   6
   4  -3   1 164.411 31.7787   2
   4   3  -1 167.832 33.3878   2
  -4   3   1 140.491 25.9735   5
   4  -3   1 197.408 33.4353   3
  -4   3   1 158.800 34.5220   4
  -4  -3  -1 254.911 45.5194   4
   4   3  -1 147.473 31.8522   1
   4  -3   1 164.691 27.5199   1
  -4  -3   1 212.951 31.9992   1
  -4   3  -1 164.523 27.8419   1
  -4   3  -1 199.356 33.6453   1
   4  -3  -1 181.299 24.1616   6
  -4  -3   1 231.406 38.7552   5
   4   3   1 236.971 38.5394   6
  -4   3  -1 219.404 28.5355   5
   4  -3  -1 200.584 33.2472   2
   4   3   1 157.544 31.1835   2
  -4   3  -1 179.086 35.8079   4
   4  -3  -1 202.619 35.3922   3
   4  -3  -1 132.299 27.3145   1
   4   3   1 157.281 31.4924   1
   4   3   3 1481.31 171.364   1
   4  -3  -3 1247.25 164.990   1
  -4   3  -3 1357.20 166.374   1
  -4  -3   3 1334.46 168.416   1
  -4   3  -3 1528.08 172.856   1
   4   3   3 1422.21 172.760   6
  -4  -3   3 1525.98 173.460   5
  -4   3  -3 1448.50 162.020   5
   4   3   3 1296.48 168.030   2
  -4   3  -3 1339.40 171.575   4
  -4  -3   3 2225.23 188.430   4
   4  -3  -3 1506.46 171.735   3
  -4  -3   3 1342.11 159.768   3
   4   3   5 660.484 87.9936   1
   4  -3  -5 742.094 82.6508   1
   4  -3  -5 760.013 86.5093   1
  -4   3  -5 715.019 83.2166   1
  -4  -3   5 713.788 87.2212   1
  -4  -3   5 834.926 87.3168   1
   4   3   5 683.487 84.4991   1
  -4   3  -5 840.977 88.8174   1
   4   3   5 888.188 88.7079   6
  -4   3  -5 569.132 73.7782   5
  -4  -3   5 783.422 88.6888   5
  -4   3  -5 511.699 73.3016   5
   4   3   5 709.835 85.5150   2
  -4   3  -5 802.215 87.7606   4
  -4  -3   5 683.359 91.4447   4
   4  -3  -5 838.532 90.0876   3
   4  -3  -5 739.695 88.3646   2
   4  -3  -7 122.813 26.9431   1
   4   3   7 111.068 26.9281   1
  -4  -3   7 142.631 31.3791   6
  -4  -3   7 146.860 31.9986   5
   4   3   7 125.667 27.3855   6
   4   3   7 173.509 30.8211   1
  -4   3  -7 159.075 29.4465   1
  -4  -3   7 120.034 27.6662   1
  -4   3  -7 126.500 25.5399   1
   4  -3  -7 150.641 26.6626   1
  -4  -3   7 210.242 32.6297   1
   4   3   7 161.846 28.5131   2
   4  -3  -7 184.186 32.1863   2
  -4   3  -7 156.360 28.8035   4
  -4  -3   7 206.454 34.3604   4
   4  -3  -7 242.048 34.4905   3
  -4   3  -7 187.338 31.5088   3
   4  -3  -9 40.9937 13.9179   1
   4   3   9 31.4065 15.6593   1
  -4  -3   9 44.4461 18.1303   6
   4   3   9 23.8758 13.0449   6
  -4  -3   9 36.8627 11.9751   5
  -4  -3   9 28.6444 12.5922   1
  -4   3  -9 35.8215 16.5830   1
   4   3   9 56.3877 15.2130   1
  -4  -3   9 34.3713 14.9138   1
   4   3   9 57.1046 14.5603   2
  -4   3  -9 16.2106 11.2570   4
  -4  -3   9 37.0589 15.9402   4
   4  -3  -9 39.5057 15.0262   3
  -4   3  -9 21.9323 10.1296   3
   4  -3 -11 184.967 30.9484   1
  -4  -3  11 170.101 31.8123   6
  -4  -3  11 198.438 33.1118   5
   4   3  11 167.485 29.8929   6
  -4  -3  11 203.898 32.8544   1
   4  -3 -11 131.050 31.2662   2
   4   3  11 177.653 27.6509   2
  -4   3 -11 145.697 27.7463   4
  -4  -3  11 142.615 25.4000   4
   4  -3 -11 245.366 34.0822   3
   4   3  13 1260.91 143.073   6
  -4  -3  13 1092.89 145.737   6
  -4  -3  13 1376.77 148.937   5
   4   3  13 1235.80 140.904   2
  -4   3 -13 1106.82 141.625   4
   4  -3 -13 1246.81 146.770   3
   4  -3 -13 991.238 145.167   2
  -4   3 -13 1170.61 144.077   3
  -4  -3  15 50.8602 17.5887   6
   4  -3 -15 77.5975 18.9799   2
   4   3  15 50.7632 13.2421   2
  -4  -3  15 54.9555 17.2217   5
  -4   3 -15 85.2929 16.6119   4
   4  -3 -15 89.5962 18.9230   3
   4   3  17 44.7958 14.3691   6
  -4  -3  17 92.5819 18.9742   6
   4  -3 -17 77.2256 17.3568   2
  -4   3 -17 68.1749 15.1646   4
  -4   3 -17 76.0354 16.8791   3
   4  -3 -17 51.9947 15.3179   3
   4   3  19 64.9123 14.9479   6
  -4  -3  19 61.7436 19.3804   6
   4   3  19 62.4548 15.2365   5
  -4  -3  19 54.9714 17.8156   5
  -4   3 -19 55.6314 13.1087   4
  -4   3 -19 47.7511 13.3880   3
   4  -3 -19 57.3527 16.7271   3
   4   3  21 31.1682 11.1671   6
  -4  -3  21 32.5128 15.6838   6
   4   3  21 35.1422 11.0371   5
  -4  -3  21 49.5826 16.2417   5
  -4   3 -21 30.9241 10.3958   4
  -4   3 -21 66.8359 15.8918   3
   4   3  23 334.196 42.1803   6
   4   3  23 299.256 40.9252   5
  -4  -3  23 243.814 43.9922   5
  -4   3 -23 229.685 38.0813   4
  -4   3 -23 287.328 43.4844   3
  -4  -3  25 19.1163 10.3017   5
  -4  -3  25 20.7755 11.1363   6
   4   3  25 29.8710 11.0754   6
   4  -3 -25 21.0438 10.0802   3
  -4   3 -25 27.0105 10.9971   3
   4   3  25 21.3422 9.33418   5
   4   3  27 27.7550 11.5417   5
  -4  -3  27 19.6978 14.0379   6
   4  -4  26 288.150 43.5620   2
   4  -4  24 5874.25 614.763   6
   4   4 -24 5825.38 612.227   2
  -4   4  24 5244.11 615.965   4
   4   4 -24 5324.94 610.168   3
   4  -4  24 4517.31 613.082   2
   4  -4  22 13458.5 1259.91   6
  -4  -4 -22 11674.1 1252.55   4
  -4   4  22 9290.23 1257.66   4
   4   4 -22 12126.8 1254.74   3
   4  -4  22 8395.95 1254.99   2
   4   4 -22 11494.7 1256.03   2
   4  -4  20 12723.6 1495.55   6
  -4   4  20 12773.8 1490.62   5
  -4  -4 -20 14096.9 1491.03   4
   4   4 -20 13827.0 1496.61   2
  -4   4  20 11145.3 1496.10   4
   4   4 -20 15714.6 1495.02   3
   4  -4  20 11984.9 1493.12   2
   4  -4  18 215.628 54.4214   6
  -4   4  18 445.219 56.1914   5
  -4  -4 -18 400.389 54.5046   4
   4   4 -18 484.188 62.6570   2
  -4   4  18 429.118 61.5748   4
   4   4 -18 396.575 57.5403   3
   4  -4  18 384.520 55.9605   2
  -4  -4 -16 310.094 45.2808   4
  -4   4  16 235.201 42.0700   5
   4   4 -16 353.542 55.1779   2
   4  -4  16 257.783 42.1619   2
  -4   4  16 387.596 51.8653   4
   4   4 -16 329.072 48.0779   3
   4  -4  14 12906.8 1360.60   6
  -4  -4 -14 12218.9 1353.66   5
  -4   4  14 12598.2 1359.86   5
   4   4 -14 13831.2 1372.74   2
  -4  -4 -14 12714.5 1358.98   4
  -4   4  14 13180.1 1363.11   4
   4   4 -14 10263.5 1359.21   3
   4  -4  14 10370.4 1354.26   2
  -4  -4 -12 10839.2 1203.85   5
  -4   4  12 9289.89 1207.90   5
   4   4 -12 11913.3 1223.06   2
  -4  -4 -12 12307.8 1212.31   4
  -4   4  12 10665.8 1209.34   4
   4   4 -12 11087.9 1210.67   3
   4  -4  12 9938.21 1204.38   2
   4  -4  10 60996.4 7044.11   6
  -4  -4 -10 56274.7 7043.52   5
  -4  -4 -10 70714.1 7057.14   4
   4   4 -10 73693.4 7062.38   2
  -4   4  10 60317.2 7047.37   4
   4   4 -10 72214.4 7047.08   3
   4  -4  10 59133.2 7043.10   2
   4  -4   8 2234.22 249.419   1
   4  -4   8 2082.68 242.615   6
  -4  -4  -8 1849.65 244.095   5
  -4   4   8 1854.78 247.280   5
   4   4  -8 2687.87 260.275   2
   4   4  -8 2140.74 241.043   3
   4  -4   8 2106.82 243.841   2
  -4  -4  -6 433.034 80.4480   1
  -4   4   6 828.166 90.5140   1
   4  -4   6 551.236 81.5995   1
   4  -4   6 565.993 77.9401   6
  -4  -4  -6 668.756 82.8371   5
  -4   4   6 636.842 84.0050   5
   4   4  -6 947.749 94.5397   2
  -4  -4  -6 846.813 107.502   4
  -4   4   6 666.276 85.0514   4
   4   4  -6 573.300 74.2580   3
   4  -4   6 555.496 79.9161   2
   4   4  -4 6042.03 790.307   1
  -4  -4  -4 6769.23 791.415   1
   4  -4   4 6746.59 786.634   6
  -4   4   4 6427.37 789.251   5
  -4  -4  -4 7204.50 792.329   5
   4  -4   4 6854.69 789.958   2
  -4  -4  -4 9764.53 831.973   4
  -4   4   4 6715.21 793.418   4
  -4   4   4 8640.33 795.676   1
   4  -4   4 7211.87 791.197   1
  -4   4   2 3380.17 379.476   1
   4  -4   2 2891.12 372.931   6
   4   4  -2 3683.98 385.532   6
  -4  -4  -2 3384.08 381.558   5
  -4   4   2 2893.70 374.086   5
   4   4  -2 3711.79 382.703   2
  -4  -4  -2 3055.40 405.923   4
   4  -4   2 3750.14 380.655   2
  -4  -4  -2 3718.48 381.660   1
   4   4  -2 2854.98 377.877   1
   4  -4   0 95105.1 11196.0   6
   4   4   0 106185. 11208.8   6
  -4   4   0 96228.5 11197.4   5
   4   4   0 106388. 11204.5   2
  -4  -4   0 106898. 11228.4   4
  -4   4   0 112041. 11208.0   4
  -4  -4   0 109967. 11205.3   1
   4   4   0 90847.7 11202.1   1
   4  -4   0 99330.3 11201.3   1
  -4   4  -2 3430.58 351.003   1
   4  -4  -2 3121.55 353.345   2
  -4   4  -2 2693.54 341.691   5
   4   4   2 2910.49 348.774   2
  -4  -4   2 4186.79 368.810   4
   4  -4  -2 2915.35 349.448   3
   4   4   2 2789.44 348.355   1
  -4  -4   2 3410.08 351.273   1
   4  -4  -2 3189.33 349.695   1
   4   4   4 6400.99 784.817   1
   4  -4  -4 7257.57 783.577   1
  -4  -4   4 7833.42 787.438   1
  -4   4  -4 7091.11 785.010   1
   4   4   4 7604.12 789.461   6
  -4   4  -4 6340.97 776.173   5
  -4  -4   4 6844.36 789.097   5
  -4   4  -4 8121.42 789.655   4
   4  -4  -4 5908.04 785.349   3
   4  -4  -4 8839.81 793.894   2
   4  -4  -6 610.011 79.0123   1
  -4  -4   6 556.729 80.4101   1
  -4   4  -6 603.002 80.7330   1
   4   4   6 651.461 82.2344   6
  -4  -4   6 885.434 89.0652   5
   4   4   6 513.087 79.7153   2
  -4   4  -6 651.724 81.6073   4
  -4  -4   6 551.554 76.6381   4
   4  -4  -6 596.848 82.3618   3
  -4   4  -6 613.282 81.7816   3
   4  -4  -6 730.655 89.6170   2
   4  -4  -8 2046.07 239.444   1
  -4  -4   8 2264.49 245.229   6
   4   4   8 1970.81 240.568   6
  -4  -4   8 2328.80 245.071   5
   4   4   8 1949.86 239.827   2
  -4   4  -8 1828.16 239.774   4
  -4  -4   8 2113.35 233.993   4
   4  -4  -8 2044.56 243.861   3
  -4   4  -8 2087.12 242.899   3
   4  -4  -8 1931.45 247.168   2
   4   4  10 63861.6 6288.30   2
  -4  -4  10 56968.3 6290.79   5
  -4  -4  10 47247.7 6290.01   6
  -4   4 -10 61033.3 6290.29   3
   4  -4 -10 48526.7 6292.71   2
  -4  -4  12 9559.82 1070.16   5
   4   4  12 9127.17 1064.82   2
  -4   4 -12 9661.13 1066.22   4
  -4  -4  12 10599.5 1072.15   6
   4   4  12 8914.96 1066.25   6
  -4   4 -12 9441.46 1068.87   3
   4   4  14 10711.4 1318.75   6
  -4  -4  14 10951.1 1322.70   6
  -4  -4  14 11596.3 1323.20   5
  -4   4 -14 11794.0 1319.30   4
   4  -4 -14 10389.4 1321.69   3
   4  -4 -14 16236.6 1327.97   2
  -4   4 -14 12472.5 1321.47   3
   4   4  16 232.051 35.2621   6
  -4  -4  16 225.298 38.8308   6
  -4   4 -16 238.200 35.9183   4
  -4  -4  16 260.619 40.0172   5
   4  -4 -16 265.623 40.3987   3
  -4   4 -16 325.813 39.4728   3
   4   4  18 409.939 51.1236   6
  -4  -4  18 526.523 58.8919   6
  -4   4 -18 350.773 50.5617   4
  -4  -4  18 368.327 55.4936   5
   4  -4 -18 404.473 55.1157   3
  -4   4 -18 372.901 52.6388   3
   4   4  20 13123.8 1501.23   6
  -4  -4  20 12905.1 1507.54   6
  -4   4 -20 12390.0 1500.74   4
  -4  -4  20 14766.3 1509.64   5
   4  -4 -20 13094.5 1504.88   3
  -4   4 -20 14876.1 1504.86   3
  -4  -4  22 10821.2 1270.34   5
   4   4  22 10204.3 1263.50   5
   4  -4 -22 10727.0 1267.04   3
   4   4  22 12578.4 1264.12   6
  -4  -4  22 11926.9 1270.69   6
   4   4  24 5163.57 592.276   5
  -4  -4  24 6261.44 600.919   6
  -4   4 -24 6339.13 597.072   3
   4   4  26 273.642 38.7981   5
   4  -5  21 109.319 24.2573   6
  -4  -5 -21 158.173 22.7270   4
  -4   5  21 114.337 20.2408   5
   4   5 -21 115.777 23.3367   2
   4  -5  21 72.3324 22.2287   2
  -4   5  21 86.1739 23.1444   4
   4   5 -21 141.073 23.0890   3
   4  -5  19 489.745 71.2354   6
  -4   5  19 516.264 65.8106   5
  -4  -5 -19 546.420 65.8598   4
   4   5 -19 638.961 69.4710   3
  -4   5  19 424.317 69.7133   4
   4  -5  19 351.799 66.2948   2
   4  -5  17 11.5479 11.6682   6
  -4  -5 -17 16.4614 9.84990   4
  -4   5  17 32.1500 10.4410   5
   4   5 -17 14.2699 13.4077   2
   4  -5  17 42.2549 14.4912   2
  -4   5  17 20.2201 10.8118   4
   4   5 -17 5.14136 8.40726   3
   4  -5  15 168.845 28.6306   6
  -4  -5 -15 171.898 28.2713   4
   4   5 -15 181.842 35.5377   2
   4  -5  15 113.490 25.3990   2
  -4   5  15 182.019 30.9259   4
   4   5 -15 106.389 26.5103   3
  -4  -5 -13 325.827 44.8026   5
   4   5 -13 329.152 57.0078   2
   4  -5  13 233.488 43.3606   2
  -4   5  13 321.896 49.1288   4
   4  -5  13 383.245 48.8422   6
  -4  -5 -13 441.921 52.9538   4
  -4   5  13 338.546 49.1540   5
  -4   5  11 377.233 56.4558   5
  -4  -5 -11 384.044 51.6562   5
   4   5 -11 480.816 67.1378   2
  -4  -5 -11 439.320 59.9721   4
   4  -5  11 338.071 51.2272   6
   4  -5  11 355.569 52.1964   2
   4  -5   9 338.512 49.0412   6
  -4  -5  -9 363.245 49.7231   5
   4   5  -9 393.788 62.7802   2
  -4  -5  -9 481.829 60.5092   4
  -4   5   9 306.740 52.4358   5
  -4   5   9 381.931 51.7554   4
   4  -5   9 299.942 48.1287   2
   4  -5   7 430.510 57.3831   6
  -4   5   7 439.625 62.0150   5
  -4  -5  -7 434.362 58.3499   5
   4   5  -7 463.283 67.3716   2
  -4   5   7 425.659 59.3334   4
   4  -5   7 372.775 56.7321   2
   4  -5   5 898.015 96.8168   6
  -4  -5  -5 674.940 95.4931   5
  -4   5   5 745.264 98.6315   4
   4  -5   5 787.850 97.8172   2
   4  -5   3 845.006 109.400   1
   4  -5   3 834.714 109.096   6
  -4  -5  -3 957.440 114.145   5
  -4   5   3 701.858 109.817   5
   4   5  -3 1003.01 117.060   2
  -4  -5  -3 976.935 118.441   4
  -4   5   3 933.278 115.237   4
   4  -5   3 1048.00 115.682   2
   4  -5   1 64.0017 16.0908   6
   4   5  -1 49.8008 19.7489   6
   4  -5   1 113.645 24.4699   2
   4   5  -1 114.769 22.9588   2
  -4   5   1 89.7289 17.4735   5
  -4  -5  -1 145.038 26.7735   4
  -4   5   1 67.5580 21.4839   4
   4  -5   1 67.3564 16.4869   1
   4   5   1 85.0798 22.5628   6
  -4  -5   1 70.5576 19.2771   5
   4   5   1 58.4449 17.3874   2
   4  -5  -1 132.370 26.9569   2
  -4   5  -1 48.9811 12.7469   5
  -4  -5   1 101.526 19.5519   4
  -4   5  -1 93.6565 20.4677   4
   4  -5  -1 74.2129 15.5257   1
   4  -5  -3 946.694 103.496   1
   4   5   3 780.486 108.896   6
  -4  -5   3 758.316 107.725   5
  -4   5  -3 1121.70 111.699   4
  -4  -5   3 863.403 103.327   4
   4  -5  -3 703.332 106.330   3
   4  -5  -3 991.714 119.213   2
  -4  -5   5 672.667 100.367   5
   4   5   5 872.565 101.326   2
  -4   5  -5 821.686 101.948   4
   4  -5  -5 757.959 101.275   3
   4   5   7 482.276 58.2771   2
   4  -5  -7 447.821 67.0934   2
  -4  -5   7 453.671 59.6252   5
   4  -5  -7 342.898 56.7016   3
   4   5   7 407.036 56.9865   6
  -4  -5   9 408.074 49.2217   6
   4   5   9 283.931 44.6384   6
  -4  -5   9 355.448 48.5528   5
   4   5   9 308.566 44.4996   2
  -4   5  -9 301.839 44.8706   4
   4  -5  -9 380.883 48.7815   3
  -4   5  -9 234.900 43.0771   3
   4   5  11 312.675 45.3428   6
  -4  -5  11 288.424 47.2185   6
  -4  -5  11 382.062 49.6856   5
   4   5  11 342.372 45.7276   2
  -4   5 -11 295.325 44.8572   4
   4  -5 -11 307.573 47.2343   3
  -4   5 -11 347.047 46.1518   3
  -4  -5  13 411.191 50.4506   6
   4   5  13 285.478 44.6842   6
  -4   5 -13 354.413 46.2727   4
   4  -5 -13 267.483 46.8639   3
  -4   5 -13 302.175 45.5361   3
   4  -5 -13 536.644 54.4051   2
  -4  -5  13 428.142 51.2082   5
   4   5  15 111.430 21.2432   6
  -4  -5  15 154.021 26.3134   6
   4  -5 -15 191.068 26.5793   3
  -4   5 -15 136.148 23.0485   4
  -4   5 -15 122.185 22.0583   3
  -4  -5  15 151.371 25.9822   5
  -4  -5  17 33.3390 13.1239   6
   4   5  17 19.3318 7.65702   6
  -4   5 -17 21.1480 9.77233   4
  -4   5 -17 17.4160 7.73343   3
   4  -5 -17 26.7429 10.1657   3
  -4  -5  17 35.7744 11.0025   5
   4   5  19 478.168 64.5489   6
  -4  -5  19 563.736 71.2270   5
   4   5  19 495.248 65.7684   5
   4  -5 -19 564.791 69.4423   3
  -4   5 -19 593.452 67.5824   3
  -4  -5  21 105.092 25.3676   5
   4   5  21 156.655 22.1360   6
  -4  -5  21 185.619 28.0303   6
   4  -5 -21 143.183 24.9412   3
  -4   5 -21 157.124 24.3248   3
   4   5  21 133.077 22.5224   5
  -4  -5  23 5.62027 5.57996   5
   4  -6  20 7058.31 802.289   6
  -4  -6 -18 519.799 66.1261   4
  -4   6  18 510.777 65.8754   5
  -4   6  16 183.068 30.4518   4
  -4  -6 -16 206.398 29.1072   4
  -4   6  16 171.692 27.1617   5
   4   6 -16 146.889 32.4720   2
   4  -6  14 5107.28 614.463   6
  -4   6  14 6456.72 618.094   5
  -4  -6 -14 6851.88 619.572   4
   4   6 -14 5947.04 626.408   2
  -4   6  14 6086.31 619.084   4
  -4   6  12 4722.02 491.447   5
  -4  -6 -12 3999.75 485.250   5
   4   6 -12 3808.66 497.470   2
  -4  -6 -12 5086.84 492.391   4
  -4   6  12 4075.52 488.790   4
   4  -6  12 4150.43 487.447   6
   4  -6  10 22785.9 2384.20   6
  -4  -6 -10 21831.4 2382.89   5
  -4  -6 -10 16535.0 2384.55   4
  -4   6  10 22167.2 2386.11   4
   4  -6  10 19465.1 2383.90   2
   4  -6   8 1133.66 140.833   6
  -4   6   8 824.643 141.489   5
  -4  -6  -8 1273.66 141.928   5
  -4  -6  -8 1140.87 143.834   4
  -4   6   8 1202.20 142.582   4
   4  -6   8 1266.58 142.998   2
  -4  -6  -6 81.4680 28.5589   4
   4   6  -6 155.512 34.8552   2
   4  -6   6 176.971 32.3301   2
  -4  -6  -6 211.999 32.0933   5
   4  -6   6 157.961 30.1938   6
  -4   6   4 2303.61 283.593   5
  -4  -6  -4 2614.78 282.862   5
   4   6  -4 2255.94 285.104   2
  -4   6   4 2206.43 282.298   4
   4  -6   4 2688.94 286.346   2
   4   6  -2 1108.65 146.473   6
  -4  -6  -2 1402.36 146.835   5
   4   6  -2 1282.86 146.240   2
  -4  -6  -2 1071.33 143.026   4
  -4   6   2 847.876 142.931   4
   4  -6   2 1543.73 154.632   2
   4   6   0 40764.4 4325.40   6
  -4  -6   0 40205.6 4322.51   5
   4   6   0 31514.8 4320.47   2
  -4  -6   0 40021.2 4318.73   4
  -4   6   0 38496.7 4321.96   4
   4  -6   0 43404.9 4332.01   2
  -4   6  -2 1094.00 149.047   4
  -4  -6   2 1333.86 151.126   5
   4   6   2 1274.95 150.019   2
   4   6   4 2245.82 258.538   6
  -4  -6   4 2361.00 257.828   5
   4   6   4 1994.75 255.878   2
  -4   6  -4 2184.41 257.838   4
   4  -6  -4 2271.55 258.294   3
  -4   6  -4 2125.89 255.194   3
   4  -6  -4 2281.06 268.469   2
   4   6   6 198.278 28.5810   6
   4  -6  -6 204.695 30.0460   3
  -4   6  -6 108.326 25.1864   4
  -4   6  -6 129.193 24.9302   3
   4   6   6 121.884 26.3243   2
   4  -6  -6 226.904 41.0868   2
   4   6   8 1150.82 143.518   6
  -4  -6   8 1242.16 144.799   5
   4   6   8 1224.30 145.316   2
  -4   6  -8 1169.64 143.036   4
   4  -6  -8 1319.46 146.366   3
  -4   6  -8 1021.29 141.970   3
   4   6  10 21604.4 2444.40   6
  -4   6 -10 17652.7 2442.89   4
  -4  -6  10 23493.9 2447.14   5
  -4   6 -10 22099.3 2444.07   3
   4  -6 -10 21819.5 2447.29   3
  -4  -6  12 3925.48 425.100   6
   4   6  12 3464.51 421.564   6
  -4   6 -12 3326.60 421.211   4
   4  -6 -12 3783.09 424.698   3
  -4   6 -12 4020.00 423.163   3
  -4  -6  12 3874.87 425.295   5
   4   6  14 5228.34 548.159   6
  -4  -6  14 4233.05 549.759   6
  -4   6 -14 5272.18 548.775   4
   4  -6 -14 4436.61 549.896   3
  -4   6 -14 4831.95 548.100   3
  -4  -6  16 93.5433 22.6671   6
  -4  -6  16 205.992 29.6126   5
   4   6  18 532.097 63.5262   5
  -4  -6  18 524.256 68.2748   5
  -4  -6  18 410.539 64.0116   6
   4  -6 -18 519.821 65.8963   3
   4  -7  15 47.0898 14.3095   6
  -4   7  15 84.3120 15.8315   5
  -4  -7 -13 388.745 63.2046   4
  -4   7  13 569.609 65.7289   5
  -4  -7 -11 197.196 35.0762   4
  -4   7  11 193.351 35.3592   5
   4   7 -11 199.732 43.0112   2
   4  -7  11 151.720 34.3045   2
  -4   7  11 273.670 36.6125   4
  -4  -7 -11 250.747 32.9633   5
  -4   7   9 39.7908 14.4329   5
   4   7  -9 71.8806 22.7301   2
   4  -7   9 23.8600 14.9738   2
  -4  -7  -7 98.9208 19.1521   4
   4   7  -7 87.8183 22.8664   2
   4  -7   7 48.7558 19.6380   2
  -4   7   7 76.8757 18.3708   4
  -4  -7  -7 78.6217 16.0033   5
   4   7  -5 518.377 74.5800   6
  -4  -7  -5 612.876 74.0987   5
   4   7  -5 613.227 78.0993   2
  -4  -7  -5 703.735 75.7171   4
  -4   7   5 439.187 72.7196   4
   4  -7   5 626.175 83.8909   2
  -4  -7  -3 877.046 89.3120   5
  -4   7   3 530.019 85.9775   4
   4  -7   3 678.607 97.1621   2
   4   7  -3 605.405 87.6632   2
  -4   7   1 45.0475 13.8601   4
   4   7  -1 20.8737 12.5199   6
   4   7  -1 21.8080 10.3706   2
  -4   7  -1 35.2155 12.3232   4
   4   7   1 62.6165 16.0729   6
   4  -7  -1 23.6179 17.0669   2
   4   7   1 28.9731 12.3788   2
  -4  -7   3 674.510 78.9007   5
   4   7   3 558.978 78.0823   2
  -4   7  -3 701.863 79.3780   4
   4   7   3 644.610 80.5656   6
  -4   7  -3 532.936 77.6313   3
   4  -7  -3 732.307 97.2492   2
   4   7   5 576.084 70.9503   2
  -4  -7   5 544.903 69.8148   5
   4   7   5 562.641 70.5820   6
  -4   7  -5 499.032 68.3015   3
   4  -7  -5 774.113 90.0161   2
   4   7   7 84.8252 16.6190   6
  -4  -7   7 83.5832 16.7077   5
  -4   7  -7 63.6900 14.9439   4
   4  -7  -7 86.7904 17.3234   3
  -4   7  -7 65.0357 14.3107   3
   4  -7  -7 62.7625 24.8729   2
   4   7   9 71.6827 14.7602   6
  -4  -7   9 94.6469 16.5764   5
  -4   7  -9 68.7933 14.3715   3
   4  -7  -9 61.8539 14.2669   3
  -4   7  -9 52.7367 13.7752   4
  -4  -7  11 187.826 29.3892   5
  -4   7 -11 195.619 27.2741   3
   4  -7 -11 183.717 28.7159   3
  -4  -7  13 481.082 62.4890   5
  -4  -7  15 68.9112 15.3419   5
   4  -8   2 647.066 104.606   2
  -4   8   2 706.757 87.4978   4
   4  -8   0 11783.0 1732.18   2
   4   8   0 15964.5 1713.40   2
   4  -8  -2 731.744 105.656   2
   4   8   2 598.164 82.1768   2
  -4   8  -2 746.082 83.6706   4
   4  -8  -4 2223.65 242.522   2
  -4   8  -4 1857.32 220.509   4
   5   0   0 6.49002 9.06295   6
  -5   0   0 5.09554 7.95777   5
  -5   0   0 14.6280 13.5043   1
  -5   0   0-6.49941 11.1123   1
   5   0   0-7.54271 11.7717   1
   5   0   0-5.41640 10.0041   2
  -5   0   0 5.19242 11.4606   4
   5   0   0 4.72129 8.72241   3
   5   0   0 13.6219 11.6443   1
   5   0   2 6.71986 8.12263   6
  -5   0   2-5.44939 8.50337   5
   5   0  -2 6.20471 8.38496   6
   5   0  -2 16.3165 13.9418   1
  -5   0   2-7.74070 9.35554   1
  -5   0  -2-6.67450 11.4071   1
  -5   0   2-6.91761 9.65395   1
   5   0   2 7.52552 12.8609   1
  -5   0  -2 7.37562 10.2927   1
   5   0   2 10.4536 10.3153   2
  -5   0  -2 5.23879 10.9658   4
   5   0  -2-5.14214 9.49328   3
   5   0  -2 7.27737 12.4370   1
   5   0   2-6.75296 8.16260   1
  -5   0  -4-4.04188 5.64568   3
  -5   0   4 5.61907 10.3741   5
  -5   0  -4-5.06290 10.5986   5
   5   0  -4-2.97766 9.05806   6
   5   0   4-7.96260 9.62446   1
   5   0  -4 7.53804 10.5201   1
  -5   0  -4-6.98679 8.44603   1
  -5   0   4-8.16764 9.87209   1
  -5   0  -4-7.47627 11.6647   1
  -5   0   4-6.70381 12.3754   1
   5   0   4-5.16718 10.8168   2
   5   0  -4-5.97652 11.7949   2
  -5   0   4-5.77718 12.7468   4
   5   0  -4-5.57193 8.69544   3
  -5   0  -4 5.16691 10.8162   4
   5   0   4 13.5176 9.43338   1
   5   0  -4-8.17376 12.7524   1
   5   0   6 6.79216 9.48892   1
   5   0  -6 9.83535 16.8127   1
   5   0   6 11.7358 11.9050   6
   5   0  -6-3.00428 7.27662   6
  -5   0   6 5.65015 8.82707   5
  -5   0  -6 4.83588 11.1991   5
   5   0   6 8.26892 11.5468   1
   5   0  -6-8.37783 14.3236   1
  -5   0  -6-7.45302 10.4097   1
  -5   0  -6 7.78444 9.41838   1
  -5   0   6 6.44922 10.0717   1
   5   0  -6-6.36628 12.5705   2
  -5   0   6-5.88491 12.3253   4
  -5   0  -6 19.5042 11.7931   4
   5   0  -6 5.95284 9.29851   3
  -5   0  -6 3.66779 5.74256   3
   5   0   8-6.67022 11.4088   1
   5   0   8-4.30795 10.8471   6
  -5   0   8 5.71146 7.98473   5
   5   0  -8 3.18179 8.01897   6
  -5   0  -8 4.39007 9.20137   5
  -5   0   8-8.56844 10.3652   1
  -5   0  -8 7.05300 6.97674   1
  -5   0  -8 7.55615 9.14387   1
   5   0  -8 8.04239 14.8517   1
   5   0   8 8.78607 13.7141   1
  -5   0   8 11.4999 10.6244   1
   5   0  -8 6.72968 12.4307   2
   5   0   8 18.9349 9.91951   2
  -5   0   8-6.11878 11.3043   4
  -5   0  -8 3.70338 7.32482   3
   5   0 -10-7.04533 13.0034   1
   5   0  10-4.57962 10.1031   6
  -5   0  10 5.91610 11.6733   5
   5   0 -10-3.17062 7.97568   6
  -5   0  10 5.13532 9.47868   1
  -5   0 -10 6.53274 10.1907   1
  -5   0 -10-7.04741 12.0425   1
   5   0 -10 7.13274 8.61903   1
  -5   0  10-8.44849 15.5929   1
   5   0 -10-7.06758 13.9451   2
   5   0  10-4.37218 10.1163   2
  -5   0 -10 4.37587 11.4220   4
  -5   0 -10-3.74980 7.84845   3
   5   0 -10-5.28377 8.24282   3
  -5   0 -12-6.98576 9.74768   1
   5   0 -12 6.30917 11.6454   1
   5   0  12 5.70170 10.5245   1
  -5   0  12 7.99516 11.1557   1
  -5   0  12 4.66642 6.51275   1
  -5   0 -12-5.78506 9.88640   1
   5   0  12 8.35819 11.6621   1
   5   0 -12 6.48200 7.83373   1
   5   0  12-4.93528 13.3346   6
  -5   0 -12 11.7878 6.82031   5
   5   0 -12 21.9372 13.4968   2
   5   0  12-3.97181 7.83849   2
  -5   0  12-6.14816 9.59157   5
  -5   0  12 18.1713 13.3625   4
  -5   0 -12-4.25313 9.38365   4
  -5   0 -12-4.28123 10.7692   3
   5   0 -12-5.09276 9.40081   3
   5   0 -14 5.75070 10.6139   1
   5   0  14 5.38528 9.93951   1
  -5   0 -14 6.85710 9.56710   1
   5   0  14-5.28022 12.7597   6
   5   0 -14 7.35505 12.5678   2
   5   0  14 3.85172 8.06117   2
  -5   0 -14-5.40681 8.43420   1
  -5   0  14 4.32297 7.38732   1
   5   0  14-7.72830 13.2055   1
   5   0 -14 5.98597 8.35187   1
  -5   0  14-6.55609 9.14719   5
  -5   0  14-6.14304 11.3379   4
  -5   0 -14 4.20789 10.5838   4
   5   0 -14-5.13208 7.16071   3
  -5   0 -14 5.29858 10.4547   3
  -5   0 -16 13.4598 13.2783   1
   5   0  16-7.43101 8.97854   1
  -5   0  16 4.34485 7.42428   1
   5   0 -16 11.8031 10.0841   1
   5   0 -16 14.1709 12.1069   2
   5   0  16-15.3107 13.7882   6
   5   0  16 2.95725 7.14635   5
  -5   0  16-6.79873 12.5478   5
  -5   0  16-6.37414 11.7642   4
  -5   0 -16 4.31750 9.52418   4
   5   0 -16-5.35943 9.89149   3
  -5   0 -16 6.52767 12.0475   3
   5   0  18 8.28826 8.19291   6
  -5   0  18 6.84801 10.6941   5
   5   0 -18 6.49457 10.1435   2
  -5   0  18-6.63488 14.6450   4
  -5   0 -18 4.46209 9.35223   4
  -5   0 -18-7.29535 13.4741   3
   5   0 -18 5.56916 11.0003   3
  -5   0  20-6.51683 10.1705   5
   5   0 -20-5.72623 9.79003   2
   5   0  20 3.34568 7.38787   2
  -5   0 -20-6.69006 13.2038   3
   5   0 -20-6.16360 9.61985   3
  -5   0  20 6.70929 13.2417   4
  -5   0 -20-4.68234 12.2257   4
   5   0  22-2.97804 5.49693   6
  -5   0  22-5.86105 8.17737   5
   5   0 -22 9.87289 10.8896   2
  -5   0 -22-5.04343 12.6850   4
  -5   0 -22-5.14488 9.49567   3
   5   0 -22 12.8654 11.8724   3
   5   0  24 5.07194 5.86800   6
  -5   0 -24-5.12492 10.7253   4
  -5   0 -24 4.12418 5.75467   3
   5   0 -24-6.14968 8.58017   3
  -5   0  24-5.04069 8.61348   5
   5   0 -26-5.37857 7.52558   3
  -5   0 -26-4.75521 9.96761   4
  -5   1  25 5262.18 541.486   5
  -5  -1 -25 4566.64 542.485   4
   5   1 -25 5483.95 546.979   3
   5  -1  25 4448.90 535.956   6
   5   1 -25 4557.70 538.892   2
   5  -1  23 593.647 72.4102   6
  -5   1  23 675.224 78.0524   5
  -5  -1 -23 448.137 76.6847   4
   5   1 -23 669.086 76.2435   2
   5   1 -23 590.107 81.1654   3
  -5   1  23 726.796 84.9079   4
   5  -1  23 488.444 72.6991   2
   5  -1  21 386.153 49.7207   6
  -5   1  21 443.096 57.7018   5
   5   1 -21 372.174 53.9348   2
  -5   1  21 440.359 61.6673   4
   5   1 -21 450.559 60.7584   3
   5  -1  21 313.196 49.7371   2
   5  -1  19 11260.5 1267.76   6
  -5   1  19 10776.2 1274.51   5
  -5  -1 -19 12379.2 1275.91   4
   5   1 -19 11284.0 1273.33   2
   5   1 -19 13644.0 1280.22   3
  -5  -1 -19 9546.80 1268.43   3
   5  -1  19 11691.3 1269.09   2
   5  -1  17 13013.6 1485.25   6
  -5   1  17 10822.0 1489.90   5
   5   1 -17 11333.7 1489.93   2
  -5  -1 -17 15963.1 1491.86   4
   5   1 -17 14729.2 1493.05   3
  -5   1  17 15321.1 1495.85   4
  -5  -1 -17 11115.5 1486.05   3
   5  -1  17 15096.4 1487.67   2
   5   1 -15 26323.8 2896.16   1
   5  -1  15 26622.0 2895.52   1
  -5  -1 -15 25405.1 2895.90   1
   5  -1  15 29399.2 2895.20   6
  -5   1  15 31258.7 2902.91   5
   5   1 -15 19815.8 2896.78   2
  -5  -1 -15 28245.7 2897.65   4
   5   1 -15 29870.9 2898.47   3
  -5  -1 -15 18838.0 2893.21   3
   5  -1  13 3062.20 353.247   1
  -5  -1 -13 3149.57 345.399   1
  -5  -1 -13 1880.57 341.289   3
   5  -1  13 3142.01 342.681   2
  -5  -1 -13 3045.09 341.098   5
   5   1 -13 3008.86 348.282   2
  -5  -1 -13 3464.05 345.162   4
   5   1 -13 3121.95 344.115   3
  -5   1  13 2941.04 341.319   1
  -5  -1 -13 3069.04 350.647   1
   5   1 -13 2833.31 343.751   1
   5   1 -13 2846.70 346.950   1
  -5   1  11 425.109 58.1441   1
   5  -1  11 469.349 61.7321   1
   5  -1  11 366.271 66.2539   1
  -5  -1 -11 372.557 63.7686   1
   5   1 -11 304.647 61.4451   1
  -5   1  11 477.105 68.8940   1
   5  -1  11 356.440 61.5089   6
  -5   1  11 500.588 64.0766   5
  -5  -1 -11 537.675 61.3366   5
   5   1 -11 371.752 62.7903   2
  -5  -1 -11 498.317 61.4647   4
   5   1 -11 453.817 60.6885   3
  -5   1  11 362.285 61.9177   4
  -5  -1 -11 527.752 62.0434   3
  -5  -1  -9 13395.8 1607.16   1
   5   1  -9 16601.3 1607.15   1
   5   1  -9 13923.7 1609.51   1
  -5   1   9 12786.2 1599.85   1
   5  -1   9 14602.7 1604.27   1
   5  -1   9 13912.4 1611.45   1
  -5   1   9 13345.0 1610.28   1
  -5  -1  -9 14789.9 1607.27   1
   5   1  -9 12595.4 1600.43   6
  -5   1   9 16289.3 1604.99   5
  -5  -1  -9 15352.7 1603.25   5
   5   1  -9 14751.2 1606.41   2
   5   1  -9 13771.6 1601.12   3
  -5   1   9 12470.2 1602.70   4
   5  -1   9 16105.2 1602.19   2
  -5  -1  -9 13890.6 1598.27   3
   5  -1   7 7439.71 897.991   1
   5   1  -7 9184.24 904.295   1
   5   1  -7 9096.58 910.025   1
   5  -1   7 7893.65 906.064   1
  -5   1   7 7248.92 903.755   1
  -5  -1  -7 9797.09 906.492   1
   5   1  -7 7861.97 896.593   6
   5  -1   7 6637.59 901.327   6
  -5   1   7 7269.53 897.136   5
  -5  -1  -7 8551.90 898.920   5
   5   1  -7 8571.97 900.469   2
  -5  -1  -7 7356.96 895.198   4
  -5   1   7 6705.14 898.075   4
   5   1  -7 8787.82 897.564   3
   5  -1   7 7736.03 895.890   2
   5  -1   5 86397.3 9490.29   1
  -5   1   5 88496.6 9489.50   1
   5   1  -5 103620. 9497.70   1
  -5  -1  -5 79979.2 9494.17   1
  -5  -1  -5 94034.0 9494.92   1
  -5   1   5 87176.3 9496.22   1
   5   1  -5 94043.4 9489.39   6
   5  -1   5 54960.7 9489.86   6
  -5   1   5 78914.2 9487.80   5
   5   1  -5 84237.4 9489.91   2
  -5  -1  -5 86307.6 9486.93   4
   5   1  -5 101954. 9490.27   3
   5  -1   5 75988.7 9486.64   2
  -5  -1  -5 83194.4 9482.28   3
   5  -1   3 5714.00 620.302   1
  -5   1   3 5804.92 620.234   1
   5   1  -3 6242.40 627.040   1
   5   1  -3 4984.07 620.984   1
  -5  -1  -3 5398.44 622.519   1
  -5  -1  -3 5451.92 622.646   1
  -5   1   3 5556.85 625.526   1
   5  -1   3 6361.10 627.759   6
   5   1  -3 5534.11 618.006   6
  -5   1   3 5188.23 617.928   5
  -5  -1  -3 6101.86 621.023   5
   5   1  -3 4500.55 619.461   2
  -5   1   3 5697.62 622.886   4
  -5  -1  -3 5114.17 616.360   4
   5   1  -3 6317.74 618.044   3
  -5  -1  -3 5054.36 612.274   3
   5  -1   3 4745.31 617.131   2
  -5  -1  -1 3129.09 373.679   1
  -5   1   1 2890.10 374.026   1
   5  -1   1 3176.64 375.483   1
   5   1  -1 2704.51 371.821   1
   5  -1   1 3659.33 376.470   6
  -5  -1  -1 2695.23 369.457   5
  -5   1   1 3541.50 370.223   5
   5  -1   1 3492.72 371.217   2
   5   1  -1 3143.96 372.891   2
  -5  -1  -1 3303.02 370.256   4
  -5   1   1 3595.02 374.817   4
   5   1  -1 3296.05 367.120   3
   5  -1   1 3379.32 371.564   3
  -5   1   1 3041.75 371.346   1
   5   1  -1 3395.68 377.359   1
  -5  -1  -1 2917.19 373.009   1
  -5   1  -1 3241.16 364.722   1
  -5  -1   1 2781.75 362.137   1
   5   1   1 3187.03 363.147   1
   5  -1  -1 2906.67 364.608   1
   5   1   1 3642.75 359.776   6
   5  -1  -1 3488.83 362.041   6
  -5  -1   1 2912.10 360.392   5
  -5   1  -1 3112.06 357.906   5
   5  -1  -1 2790.22 360.400   2
   5   1   1 3388.45 362.513   2
  -5   1  -1 3154.14 362.752   4
  -5  -1   1 2898.04 358.601   4
   5  -1  -1 2903.30 359.846   3
  -5  -1   1 3285.47 364.799   1
   5   1   1 3260.35 364.633   1
  -5   1  -1 3062.88 360.444   1
  -5   1  -3 5096.72 610.427   1
  -5  -1   3 5357.59 610.870   1
   5   1   3 5103.18 609.141   1
   5   1   3 5270.30 604.045   6
   5  -1  -3 5384.93 598.012   6
   5  -1  -3 5408.75 602.907   6
  -5   1  -3 5067.46 602.437   5
  -5  -1   3 5711.50 609.097   5
   5  -1  -3 5723.33 607.192   2
   5   1   3 5554.16 607.138   2
  -5   1  -3 5079.19 606.324   4
  -5  -1   3 4884.16 604.426   4
   5  -1  -3 5221.46 606.871   3
   5   1   3 5810.26 611.634   1
  -5  -1   3 5675.89 611.951   1
  -5   1  -3 4883.18 606.242   1
  -5  -1   5 91965.8 9516.04   1
   5  -1  -5 91252.9 9514.27   1
   5  -1  -5 112597. 9526.26   1
  -5  -1   5 84017.8 9516.71   1
   5   1   5 76642.4 9513.68   1
   5   1   5 75588.6 9507.51   6
   5  -1  -5 79649.5 9500.84   6
   5  -1  -5 102606. 9504.14   6
  -5   1  -5 84620.3 9509.18   5
   5  -1  -5 87012.0 9511.49   2
   5   1   5 81057.9 9510.25   2
  -5  -1   5 78962.7 9508.71   4
   5  -1  -5 83420.6 9512.83   3
  -5   1  -5 84494.9 9509.90   3
   5   1   7 7452.60 904.614   1
  -5  -1   7 8078.23 906.323   1
  -5   1  -7 7670.67 905.020   1
   5   1   7 7945.73 897.368   6
  -5  -1   7 7372.31 900.775   5
  -5   1  -7 7739.54 895.864   5
   5   1   7 8454.05 899.952   2
  -5  -1   7 7591.63 897.921   4
  -5   1  -7 7963.33 899.178   4
   5  -1  -7 8533.78 902.918   3
   5   1   7 8291.45 905.537   1
  -5   1  -7 7397.67 902.119   1
   5  -1  -7 9555.45 911.840   1
  -5  -1   7 7307.77 901.681   1
   5  -1  -7 8719.11 905.391   1
   5   1   9 14553.7 1609.28   1
  -5   1  -9 13036.8 1604.62   1
   5   1   9 14261.2 1599.33   6
  -5   1  -9 12615.9 1595.31   5
   5   1   9 16015.5 1601.86   2
   5  -1  -9 15521.3 1605.91   2
  -5  -1   9 15330.7 1602.46   4
   5  -1  -9 14064.4 1602.99   3
  -5   1  -9 13141.3 1604.05   1
   5  -1  -9 14807.6 1608.02   1
   5  -1  -9 15710.0 1606.78   1
   5   1   9 14327.3 1606.95   1
  -5   1 -11 328.893 62.2088   1
   5   1  11 367.865 65.1964   1
   5  -1 -11 343.521 61.6221   1
  -5  -1  11 460.417 67.9056   1
   5   1  11 409.034 60.4223   2
  -5   1 -11 393.793 59.4389   3
  -5  -1  11 453.872 63.4288   5
  -5   1 -11 498.642 56.9663   5
   5  -1 -11 502.112 66.5541   2
  -5   1 -11 353.812 60.3695   4
  -5  -1  11 491.496 63.9754   4
  -5  -1  11 424.956 62.3212   1
   5  -1 -11 356.168 63.3842   1
  -5   1 -11 440.339 63.9556   1
   5   1  11 398.023 64.6763   1
  -5  -1  13 2874.75 352.856   1
  -5   1 -13 2862.45 355.916   1
   5  -1 -13 2959.52 353.983   1
   5   1  13 2819.58 355.392   1
  -5  -1  13 2720.02 356.819   1
   5   1  13 3686.34 353.780   6
  -5  -1  13 3135.71 352.276   6
  -5  -1  13 3647.32 358.250   5
   5  -1 -13 3155.77 358.236   2
  -5   1 -13 2802.83 351.023   4
   5  -1 -13 2945.21 353.200   3
  -5   1 -13 3112.14 351.548   3
   5   1  13 3010.35 350.564   2
  -5   1 -15 25555.8 3034.34   1
  -5  -1  15 26573.0 3032.46   1
   5   1  15 25383.8 3036.48   1
  -5  -1  15 26806.2 3037.04   1
  -5  -1  15 26250.2 3031.37   6
  -5  -1  15 33420.9 3039.66   5
  -5  -1  15 33748.6 3037.96   4
  -5   1 -15 27652.8 3030.47   4
   5  -1 -15 23781.1 3032.46   3
   5   1  15 25494.5 3028.99   2
  -5   1 -15 27180.3 3032.00   3
  -5  -1  17 12589.8 1429.51   6
   5   1  17 12312.8 1429.82   6
   5   1  17 12407.8 1426.74   5
   5  -1 -17 11662.0 1432.61   2
  -5   1 -17 11226.1 1427.59   4
  -5  -1  17 15642.3 1436.24   4
   5  -1 -17 13105.8 1431.13   3
  -5   1 -17 14247.0 1433.46   3
   5   1  17 12920.7 1426.80   2
   5   1  19 8223.10 1247.15   6
  -5  -1  19 11196.1 1254.35   5
   5   1  19 11606.4 1246.77   5
   5  -1 -19 11668.0 1251.31   2
  -5   1 -19 12179.0 1248.00   4
   5  -1 -19 11265.1 1250.04   3
   5   1  19 10490.4 1245.16   2
  -5   1 -19 13713.2 1256.72   3
   5   1  21 220.019 45.6632   6
  -5  -1  21 332.571 50.4094   5
   5  -1 -21 368.580 48.9468   2
  -5   1 -21 380.900 47.3314   4
   5  -1 -21 368.513 49.4500   3
  -5   1 -21 334.642 52.5534   3
  -5   1 -23 598.181 75.4601   4
   5  -1 -23 513.251 76.4717   3
   5   1  23 600.579 74.5573   6
  -5  -1  23 644.087 79.9617   5
  -5   1 -25 3920.97 479.658   4
  -5   1 -25 4158.16 482.270   3
   5  -1 -25 2877.19 478.513   3
   5   1  25 4801.23 478.874   6
  -5  -1  25 5660.69 485.510   5
  -5   1 -27 9351.20 820.648   3
  -5   1 -27 5531.63 816.444   4
   5   2 -26 5.33856 8.32706   3
   5   2 -26-3.40277 6.71367   2
   5  -2  24 5.50987 5.49168   6
  -5   2  24 8.13683 6.39409   5
   5   2 -24 11.4076 8.83214   2
   5  -2  24 7.33233 8.89359   2
  -5   2  24-7.45293 9.03873   4
   5   2 -24 6.90844 9.66991   3
   5  -2  22 89.6754 18.4966   6
   5   2 -22 117.711 21.1483   2
   5  -2  22 69.1962 18.1443   2
  -5  -2 -22 115.160 22.5360   4
   5   2 -22 50.0879 20.3306   3
   5  -2  20 6.72819 7.83848   6
  -5   2  20 16.7514 10.3473   5
   5   2 -20 10.2911 8.84120   2
   5  -2  20 3.80336 7.56156   2
  -5  -2 -20 12.4262 10.6569   4
  -5   2  20-8.44438 13.2043   4
   5   2 -20 8.85235 8.78233   3
   5  -2  18 3.88556 9.84626   6
  -5   2  18 18.7985 10.7741   5
  -5  -2 -18-6.25970 14.5319   4
  -5   2  18 33.0742 18.2791   4
   5   2 -18 24.0249 13.7363   3
   5   2 -18 18.0041 11.9016   2
   5  -2  18 7.93224 8.38651   2
   5  -2  16 42.8565 14.4021   6
  -5   2  16 46.9118 14.7114   5
   5   2 -16 6.62356 13.8029   2
   5  -2  16 42.5098 13.6678   2
  -5  -2 -16 29.1932 15.8735   4
   5   2 -16 62.6144 18.0531   3
  -5  -2 -14 19.3135 9.49266   5
   5   2 -14 7.06848 13.1594   2
   5  -2  14 8.66411 8.72022   2
  -5   2  14 33.6874 14.9623   5
  -5   2  14 7.07620 13.1736   4
  -5  -2 -14 5.50930 11.0065   4
   5   2 -14 21.2976 12.9816   3
   5   2 -12 66.5417 19.2235   1
   5  -2  12 118.680 25.0234   6
  -5  -2 -12 118.489 22.8623   5
   5  -2  12 145.415 23.6518   2
   5   2 -12 86.9394 24.8719   2
  -5   2  12 114.945 23.9911   5
  -5   2  12 118.514 25.3779   4
  -5  -2 -12 143.484 25.1328   4
   5   2 -12 87.5258 20.2606   3
   5   2 -10 88.1604 18.9112   1
  -5  -2 -10 56.6357 17.1915   1
  -5  -2 -10 88.7957 23.0883   1
   5  -2  10 84.8273 26.3502   1
   5   2 -10 73.8564 23.4077   1
   5  -2  10 74.6582 21.7790   6
  -5  -2 -10 103.261 20.4595   5
   5   2 -10 76.1013 23.5575   2
  -5   2  10 100.254 24.2047   4
  -5  -2 -10 109.229 21.5010   4
   5   2 -10 65.1081 16.8089   3
   5  -2   8 33.7522 14.8764   6
  -5  -2  -8 42.7973 14.2186   5
   5  -2   8 55.2460 14.6446   2
   5   2  -8 45.0367 15.5787   2
  -5   2   8 20.8733 11.8485   5
   5   2  -8 26.5643 12.0311   1
  -5  -2  -8 60.2389 16.3809   1
  -5  -2  -8 34.0179 18.3813   1
   5   2  -8 46.4777 19.9885   1
   5  -2   8 45.4834 19.5837   1
  -5   2   8 42.7901 11.7766   1
  -5   2   8 45.0063 19.3896   1
   5   2  -6 47.1440 15.1853   1
   5  -2   6 37.9898 11.7280   1
   5  -2   6 33.7929 16.4597   1
   5   2  -6 37.8303 18.2341   1
  -5  -2  -6 24.5570 13.8144   1
  -5  -2  -6 24.9742 13.4001   1
  -5   2   6 44.0106 20.1200   1
  -5   2   6 67.2389 13.9744   1
   5  -2   6 39.0449 14.6037   6
  -5  -2  -6 43.9081 15.2653   5
  -5   2   6 56.9323 17.8854   4
   5   2  -6 59.9412 13.8200   3
   5  -2   4 14.3243 8.42433   1
   5   2  -4 18.7252 10.8698   1
  -5   2   4 49.3609 18.2684   1
   5  -2   4 24.4574 15.1918   1
  -5  -2  -4 15.3199 13.2557   1
  -5  -2  -4 48.1178 14.0729   1
  -5   2   4 30.5625 10.3170   1
   5  -2   4 21.9641 10.7358   6
   5   2  -4 12.7898 13.5462   6
  -5  -2  -4 16.7380 11.8630   5
   5  -2   4 8.80165 10.8395   2
   5   2  -4 29.5343 14.4271   2
  -5   2   4 13.6230 9.20212   5
  -5   2   4-6.43851 12.8755   4
  -5  -2  -4 21.2233 13.0760   4
   5   2  -4 7.29764 7.49906   3
  -5  -2  -2 5.81870 9.96691   5
  -5   2   2 13.4373 9.90518   5
   5   2  -2 12.7276 12.5753   6
   5  -2   2 7.67702 10.7333   1
  -5   2   2 7.56197 10.5731   1
  -5  -2  -2 7.24882 10.1372   1
  -5   2   2 4.74623 8.78753   1
  -5  -2  -2 5.96471 9.33010   1
   5   2  -2 16.7924 12.9690   2
   5  -2   2-4.51949 8.94448   2
  -5   2   2-6.67024 13.1790   4
  -5  -2  -2 12.4887 11.9935   4
   5  -2   2-5.86394 9.17337   3
   5   2  -2 7.51033 5.83411   3
   5   2  -2 7.92383 13.5573   1
   5  -2   2 9.52816 8.82036   1
   5   2   0 204.293 37.9957   1
   5  -2   0 240.920 34.7880   1
   5  -2   0 182.168 27.6750   6
  -5   2   0 200.194 32.7490   5
  -5  -2   0 235.208 38.2760   5
   5   2   0 222.820 36.6296   6
  -5   2   0 145.528 35.8394   1
  -5  -2   0 220.330 36.2430   1
   5  -2   0 254.015 41.7384   1
  -5   2   0 255.855 35.1191   1
  -5  -2   0 131.962 35.2517   1
   5   2   0 274.805 37.3802   2
   5  -2   0 248.516 35.8366   2
   5  -2   0 204.481 35.1653   3
  -5   2   0 296.720 41.0970   4
  -5  -2   0 188.792 33.1214   4
  -5  -2   0 148.041 36.9144   3
  -5   2  -2 13.2508 8.73124   5
   5   2   2 10.6383 13.4332   6
  -5  -2   2 6.35177 8.94441   1
  -5   2  -2 4.90684 7.74951   1
  -5  -2   2 29.1555 14.4322   1
  -5   2  -2-7.19749 12.3580   1
   5   2   2 5.51799 10.2561   2
   5  -2  -2 30.0976 13.1489   2
  -5   2  -2 6.07281 11.2735   4
   5  -2  -2 5.87486 9.24378   3
  -5  -2   2 8.44887 9.84868   4
   5   2   2 7.13000 11.1875   1
   5  -2  -2 14.7385 10.3525   1
   5  -2  -2 7.40397 12.7091   1
   5   2   4 10.0919 10.7943   6
  -5   2  -4 23.0636 9.69467   5
  -5  -2   4 30.7567 13.7526   5
   5  -2  -4 30.2431 10.7832   1
  -5   2  -4 25.6707 10.3741   1
  -5  -2   4 33.8306 16.5024   1
  -5   2  -4 7.36514 10.5164   1
   5   2   4 5.60433 11.2817   2
   5  -2  -4 15.8035 9.27528   2
  -5   2  -4 5.55755 11.1913   4
   5  -2  -4 17.9228 11.2510   3
  -5  -2   4 16.9287 13.0616   4
   5   2   4 28.0201 14.0011   1
   5  -2  -4 41.9817 16.7166   1
  -5   2  -6 55.7326 15.0085   3
   5   2   6 43.2680 14.8311   6
  -5   2  -6 51.5327 10.5611   5
  -5  -2   6 49.0672 16.3321   5
   5   2   6 51.4430 16.4383   1
   5  -2  -6 25.7293 12.5547   1
  -5   2  -6 66.1224 19.2410   1
  -5   2  -6 55.3380 15.4073   1
  -5  -2   6 33.3832 15.6743   1
  -5  -2   6 48.6436 17.6278   1
   5  -2  -6 61.1105 19.3439   2
   5   2   6 30.9861 13.5832   2
   5  -2  -6 37.5730 14.1600   3
  -5  -2   6 77.1145 16.6984   4
   5   2   6 43.3974 16.8325   1
   5  -2  -6 31.6632 15.5628   1
   5  -2  -8 12.0911 10.8862   3
  -5   2  -8 19.8460 10.3744   3
  -5  -2   8 29.8852 12.2829   5
   5   2   8 53.8009 15.0660   6
  -5  -2   8 6.98905 11.4300   1
  -5   2  -8 26.6886 13.6050   1
  -5   2  -8 21.5846 11.1872   1
   5  -2  -8 49.8793 15.8410   1
  -5  -2   8 38.0875 14.4180   1
   5   2   8 52.7927 15.6491   1
   5  -2  -8 29.7189 15.3388   2
   5   2   8 22.3839 11.7720   2
  -5   2  -8 25.5511 11.6337   4
  -5  -2   8 57.5140 15.5042   4
   5  -2  -8 20.8334 13.2690   1
  -5  -2  10 57.6606 16.0331   5
   5  -2 -10 48.1527 18.1331   3
  -5   2 -10 79.4032 15.9706   3
   5  -2 -10 93.4498 20.6025   2
   5   2  10 68.4115 15.0992   2
  -5  -2  10 68.6091 17.0606   4
  -5   2 -10 40.2078 13.1381   4
  -5  -2  10 17.3394 13.8940   1
  -5  -2  10 81.3184 20.1063   1
   5   2  10 72.5646 20.6858   1
  -5  -2  12 139.433 24.8673   5
   5   2  12 89.5605 19.5934   6
  -5  -2  12 99.8410 21.5685   6
   5   2  12 85.1203 17.8590   2
   5  -2 -12 147.177 25.7611   2
  -5   2 -12 77.4737 18.0098   4
  -5  -2  12 114.012 21.6738   4
  -5   2 -12 96.8464 20.0436   3
   5  -2 -12 111.837 22.0110   3
   5   2  14 11.5053 10.7667   6
   5  -2 -14 18.8396 9.86713   2
  -5   2 -14 3.35632 8.19689   4
  -5   2 -14 15.4107 9.38525   3
   5  -2 -14 9.95484 7.04507   3
   5   2  16 35.0318 11.4249   2
   5  -2 -16 46.4263 15.7539   2
  -5  -2  16 43.2593 14.2268   5
  -5   2 -16 66.8029 14.9084   4
   5   2  16 65.6019 14.9514   6
  -5  -2  16 44.9355 14.7342   6
   5   2  18 15.6117 10.9196   6
  -5  -2  18 5.13376 9.50858   6
  -5  -2  18-6.50503 9.11064   5
  -5   2 -18 6.21887 7.55634   4
  -5   2 -18 8.38029 7.20431   3
   5   2  20 3.99060 8.35513   6
  -5  -2  20 5.39790 11.9100   6
   5   2  20 3.40130 7.12263   5
  -5  -2  20 13.1616 7.95530   5
  -5   2 -20-3.13333 6.91668   4
   5  -2 -20 5.04535 6.10144   3
  -5   2 -20-4.92044 9.08477   3
   5   2  22 64.1843 18.7181   6
   5   2  22 113.228 19.1230   5
  -5   2 -22 117.235 19.3130   4
   5  -2 -22 71.3640 18.3685   3
  -5   2 -22 106.551 21.6540   3
  -5  -2  22 76.9594 20.2490   5
   5   2  24-3.95935 9.56749   6
   5  -2 -24 5.05729 7.05558   3
  -5   2 -24-5.65798 7.89361   3
  -5  -2  24 5.85487 10.8056   5
  -5   2 -26-3.80574 7.50902   4
  -5   2 -26 5.03690 6.08602   3
   5   3 -25 5689.40 498.593   3
  -5   3  25 5035.85 497.547   4
  -5  -3 -23 631.713 83.0808   4
   5   3 -23 637.232 83.0659   2
   5   3 -23 769.061 93.3065   3
  -5   3  23 590.492 88.7847   4
  -5   3  23 710.186 84.0419   5
  -5   3  21 436.357 53.8889   5
  -5  -3 -21 431.724 53.6434   4
  -5   3  21 322.506 57.5304   4
   5  -3  21 282.198 49.9556   2
   5   3 -21 455.552 63.6195   3
   5  -3  19 8142.43 1000.77   6
  -5   3  19 9465.35 1003.47   5
   5   3 -19 9395.10 1004.34   2
   5   3 -19 10442.5 1017.73   3
   5  -3  19 8200.09 999.418   2
   5  -3  17 11091.0 1289.66   6
  -5   3  17 10722.2 1291.17   5
  -5  -3 -17 8848.95 1288.69   4
   5   3 -17 11194.6 1293.36   2
  -5   3  17 13219.3 1298.16   4
   5  -3  17 12134.5 1288.53   2
   5  -3  15 16300.9 2278.00   6
  -5   3  15 17501.1 2280.17   5
  -5  -3 -15 24389.0 2278.09   5
   5   3 -15 19309.4 2284.25   2
  -5  -3 -15 13223.6 2276.99   4
  -5   3  15 28993.1 2290.05   4
   5  -3  15 26499.3 2279.59   2
   5  -3  13 1581.23 287.536   6
  -5   3  13 2725.62 294.938   5
  -5  -3 -13 2807.12 290.226   5
  -5  -3 -13 1928.75 290.380   4
   5   3 -13 2335.85 296.191   2
   5   3 -13 3026.17 292.475   3
  -5   3  13 2326.93 294.557   4
   5  -3  13 2850.47 290.100   2
   5  -3  11 277.813 47.2338   6
  -5  -3 -11 314.374 46.5641   5
   5   3 -11 348.223 54.8806   2
  -5   3  11 275.178 48.2763   5
  -5  -3 -11 318.714 50.0815   4
   5   3 -11 318.338 44.7025   3
  -5   3  11 433.178 52.9784   4
   5  -3  11 338.177 46.5722   2
   5  -3   9 11581.7 1186.18   6
  -5  -3  -9 11154.7 1186.80   5
   5   3  -9 13184.6 1195.57   2
  -5  -3  -9 9203.34 1188.47   4
   5   3  -9 8737.27 1181.05   3
  -5   3   9 10531.6 1188.53   4
   5  -3   9 11345.6 1185.07   2
   5  -3   7 5465.63 654.731   6
  -5   3   7 5516.44 656.816   5
  -5  -3  -7 5674.15 658.986   5
   5   3  -7 6215.88 661.895   2
  -5  -3  -7 4942.51 660.489   4
   5   3  -7 6243.46 654.328   3
  -5   3   7 6283.31 661.456   4
   5  -3   7 5808.99 656.173   2
   5  -3   5 49870.4 7269.75   1
   5  -3   5 64909.5 7263.97   6
   5   3  -5 64528.0 7271.69   6
  -5   3   5 63247.9 7265.81   5
  -5  -3  -5 70039.6 7269.59   5
   5   3  -5 63858.8 7269.42   2
  -5  -3  -5 77326.3 7273.31   4
   5   3  -5 70212.1 7262.70   3
  -5   3   5 60933.1 7270.00   4
  -5  -3  -5 59105.2 7272.81   1
   5   3  -3 4374.61 447.815   1
  -5  -3  -3 4008.74 452.419   1
   5  -3   3 3549.62 450.414   1
   5   3  -3 3393.35 449.095   6
   5  -3   3 3831.26 441.377   6
  -5   3   3 3860.96 444.232   5
  -5  -3  -3 3874.75 447.476   5
   5   3  -3 3391.35 445.677   2
  -5  -3  -3 5076.00 453.315   4
  -5   3   3 4170.89 450.876   4
   5  -3   3 3721.64 444.278   2
  -5  -3  -1 2939.55 346.718   1
   5  -3   1 2672.56 350.597   1
   5   3  -1 3890.72 356.457   6
   5  -3   1 2956.04 340.838   6
  -5  -3  -1 3189.21 349.980   5
  -5   3   1 2984.71 352.093   4
   5  -3   1 2892.29 347.062   2
  -5  -3  -1 2884.78 352.493   1
   5   3  -1 2835.43 351.571   1
   5   3  -1 3050.47 346.841   1
  -5  -3   1 2891.13 351.728   1
   5   3   1 3076.02 352.270   1
   5   3   1 3287.49 356.548   6
  -5   3  -1 2859.23 348.165   5
  -5  -3   1 2701.00 354.410   5
   5   3   1 3606.86 354.898   2
  -5   3  -1 3557.34 358.207   4
  -5  -3   1 3204.49 357.364   4
   5  -3  -1 3055.41 351.995   2
  -5  -3   1 2797.04 356.381   1
   5   3   1 2790.26 355.086   1
   5  -3  -1 3030.34 355.588   1
   5   3   3 3476.55 419.670   6
  -5  -3   3 4753.48 426.008   5
  -5   3  -3 3334.76 412.141   5
   5   3   3 3125.69 418.166   2
  -5  -3   3 5018.34 427.690   4
  -5   3  -3 3340.05 420.727   4
  -5  -3   3 3507.34 422.749   1
   5  -3  -3 3993.53 425.945   1
  -5  -3   3 3774.97 419.848   1
  -5  -3   5 72689.3 8048.75   5
   5   3   5 75677.4 8047.05   2
  -5   3  -5 64746.7 8046.08   4
  -5  -3   5 76466.1 8050.87   4
   5  -3  -5 74401.7 8047.65   2
  -5  -3   5 68084.9 8048.91   1
   5  -3  -5 72089.6 8050.29   1
   5   3   7 6494.68 682.621   6
  -5  -3   7 5526.53 683.663   5
   5   3   7 5754.04 682.778   2
  -5  -3   7 5288.31 684.209   4
   5  -3  -7 6197.84 685.147   3
  -5   3  -7 6052.19 683.761   3
   5  -3  -7 6553.76 686.351   2
   5   3   9 11121.3 1130.23   6
  -5  -3   9 9381.06 1131.46   5
   5   3   9 11732.6 1130.46   2
  -5  -3   9 12015.5 1133.37   4
  -5   3  -9 8108.98 1127.27   4
   5  -3  -9 9299.50 1132.91   3
  -5   3  -9 9639.25 1129.94   3
   5   3  11 379.573 51.2718   6
  -5  -3  11 398.411 54.4164   5
   5  -3 -11 237.855 51.0075   2
   5   3  11 363.008 49.9448   2
  -5   3 -11 395.091 50.6599   4
   5  -3 -11 327.231 52.1963   3
  -5   3 -11 443.385 52.8585   3
   5   3  13 2606.83 276.377   6
  -5  -3  13 2780.24 281.050   6
  -5  -3  13 2691.86 281.568   5
   5   3  13 2265.65 275.281   2
  -5   3 -13 2025.26 275.239   4
   5  -3 -13 2462.06 280.374   3
   5  -3 -13 1665.51 277.132   2
  -5   3 -13 2703.74 278.201   3
   5   3  15 25012.9 2567.80   6
  -5  -3  15 19625.3 2570.21   6
   5  -3 -15 21962.7 2570.05   3
   5   3  15 21812.4 2565.91   2
  -5   3 -15 22626.6 2568.27   3
   5  -3 -15 25000.2 2572.40   2
  -5  -3  15 24885.4 2573.45   5
   5   3  17 13011.8 1234.36   6
  -5   3 -17 10535.1 1232.35   4
   5  -3 -17 10081.6 1235.52   3
  -5   3 -17 10023.7 1233.67   3
  -5  -3  17 11342.7 1239.64   5
   5   3  19 9714.42 972.420   6
  -5  -3  19 8875.28 976.513   6
   5   3  19 8031.85 971.358   5
  -5   3 -19 8029.56 970.418   4
   5  -3 -19 8265.88 974.249   3
  -5   3 -19 8373.77 973.017   3
  -5  -3  19 9926.40 979.889   5
   5   3  21 321.751 48.7687   6
  -5  -3  21 359.786 54.1452   6
   5   3  21 403.617 50.0093   5
  -5  -3  21 475.503 57.7129   5
   5  -3 -21 319.322 50.5595   3
  -5   3 -21 425.599 52.0974   3
  -5  -3  23 590.340 80.4783   6
  -5  -3  23 529.987 79.5816   5
   5   3  23 679.312 75.9210   5
  -5   3 -23 667.528 75.3759   4
  -5   3 -23 599.126 77.7223   3
   5  -3 -23 508.768 76.5122   3
   5  -4  22 83.2011 19.1642   2
   5   4 -22 94.1170 19.0430   2
  -5   4  22 73.0510 19.1193   4
   5  -4  22 69.5614 18.7310   6
   5   4 -20 5.20299 8.89274   2
  -5   4  20 7.00894 9.78064   4
   5  -4  20 5.56716 8.68624   6
  -5  -4 -20 3.61592 6.18209   4
  -5   4  20-4.33565 6.76609   5
   5  -4  18 53.7501 15.4432   2
   5   4 -18 75.7534 19.4119   2
  -5   4  18 69.9414 20.1051   4
   5  -4  18 29.9220 14.8807   6
  -5   4  18 76.1878 17.2695   5
  -5  -4 -18 56.7984 14.6752   4
   5  -4  16 191.948 31.0451   2
   5   4 -16 164.159 36.8253   2
  -5  -4 -16 188.207 31.7210   4
  -5   4  16 246.444 35.2187   5
  -5   4  16 175.143 36.1401   4
   5  -4  16 203.943 35.2415   6
  -5  -4 -14 151.465 25.2671   5
   5   4 -14 158.427 33.2783   2
  -5   4  14 123.980 26.6540   5
  -5   4  14 140.423 29.6010   4
   5  -4  14 142.677 27.4404   6
  -5  -4 -12 39.8443 17.2571   4
  -5   4  12 31.5709 13.1928   5
   5   4 -12 42.5667 17.3489   2
   5  -4  12 58.7372 14.8426   2
  -5   4  12 30.5116 14.1439   4
  -5  -4 -12 24.7710 10.4920   5
  -5  -4 -10 93.3085 20.6496   5
   5   4 -10 120.494 29.1680   2
   5  -4  10 91.4265 19.7489   2
  -5   4  10 150.003 24.8819   5
  -5  -4 -10 89.4443 27.2007   4
  -5   4  10 66.0820 21.0879   4
   5  -4  10 119.975 23.0678   6
  -5  -4  -8 75.2287 17.5249   5
   5   4  -8 57.3989 17.7126   2
   5  -4   8 48.9896 13.5711   2
  -5   4   8 58.2113 16.4272   5
  -5  -4  -8 58.8957 22.5176   4
  -5   4   8 41.2562 15.5250   4
   5  -4   8 38.6910 13.8263   6
   5   4  -6 268.853 43.6951   6
  -5  -4  -6 320.623 44.2987   5
  -5   4   6 340.833 43.1076   5
   5  -4   6 241.974 39.3147   6
   5   4  -6 301.567 46.5557   2
   5  -4   6 228.736 40.6709   2
  -5  -4  -4 31.2329 11.8340   5
   5   4  -4 13.4845 10.8990   6
   5   4  -4 33.3886 14.8035   2
   5  -4   4 21.8849 9.09768   2
  -5   4   4 15.5385 10.1807   5
  -5   4   4 23.5732 15.0959   4
   5  -4   4 44.0782 11.9352   6
  -5   4   2 69.3783 15.0004   5
   5   4  -2 81.8332 18.1208   2
   5  -4   2 41.5847 16.3960   2
  -5   4   2 73.9573 18.3930   4
  -5  -4  -2 33.7299 32.0914   4
   5   4  -2 92.0358 22.3621   6
  -5  -4  -2 81.2166 18.6108   5
  -5   4   0 374.046 48.0585   4
   5   4   0 229.820 40.9725   2
  -5  -4   0 219.682 60.0127   4
   5  -4   0 253.313 41.3905   3
  -5   4   0 305.376 39.5663   5
   5   4   0 277.535 47.4240   6
  -5  -4   0 282.202 43.6019   5
   5  -4  -2 86.9636 18.7820   3
  -5   4  -2 84.8797 21.7518   4
   5  -4  -2 75.7517 21.2142   2
   5   4   2 62.4827 17.1237   2
  -5  -4   2 87.3009 18.9696   5
  -5   4  -4 26.7477 11.9183   4
  -5  -4   4 78.8610 27.5284   4
   5  -4  -4 38.1246 14.2954   3
   5  -4  -4 41.6572 17.1009   2
  -5  -4   4 47.6414 14.9599   5
   5   4   4 21.6289 13.1612   6
   5  -4  -6 398.118 50.3400   2
   5   4   6 256.753 42.9614   2
   5   4   6 262.306 43.1293   6
  -5   4  -6 311.729 44.3127   3
   5  -4  -6 375.211 46.8818   3
  -5   4  -6 246.130 41.9757   4
  -5  -4   6 274.536 47.8231   4
   5  -4  -8 69.0099 21.2614   2
  -5  -4   8 59.8693 16.9919   5
   5   4   8 42.4222 14.6875   6
  -5   4  -8 75.9037 15.8822   4
   5  -4  -8 83.1001 20.0397   3
  -5   4  -8 77.1491 17.1953   3
   5  -4 -10 47.7726 20.2186   2
   5   4  10 110.404 20.8816   2
   5   4  10 181.163 24.0786   6
  -5  -4  10 118.676 23.6187   5
  -5   4 -10 113.034 21.0894   4
   5  -4 -10 128.171 24.4640   3
  -5   4 -10 96.4482 20.3950   3
   5  -4 -12 15.2072 8.30398   3
   5   4  12 22.0777 9.67298   2
   5   4  12 37.8313 10.7608   6
  -5  -4  12 10.0139 8.92372   5
  -5  -4  14 181.162 27.4334   6
   5   4  14 133.446 21.8092   6
   5  -4 -14 158.881 28.6459   2
  -5  -4  14 136.378 25.6330   5
  -5   4 -14 138.553 23.6854   4
  -5   4 -14 165.501 24.7404   3
   5  -4 -14 98.6033 22.9411   3
  -5   4 -16 224.539 28.9573   4
   5   4  16 176.876 27.3064   6
  -5  -4  16 185.052 30.7956   6
  -5   4 -16 213.336 29.7069   3
   5  -4 -16 127.871 28.3285   3
  -5  -4  18 76.9441 17.3549   6
  -5   4 -18 53.2926 13.6334   3
   5  -4 -18 48.5948 12.8556   3
  -5  -4  18 32.7041 12.7447   5
   5   4  20-5.14441 6.71436   6
   5   4  20 3.16266 5.83785   5
  -5  -4  20 5.68935 7.93802   5
  -5   4 -20 5.46615 6.60510   4
  -5   4 -20-3.55179 5.54105   3
   5  -4 -20-4.47408 6.24276   3
  -5  -4  22 42.9148 15.7885   6
  -5  -4  22 64.2436 16.9766   5
  -5  -4  24 160.492 26.6094   6
   5   4  24 96.1509 18.0625   5
  -5   5  19 5175.21 572.047   5
   5  -5  19 4776.58 574.362   6
   5  -5  17 6607.46 735.114   6
  -5   5  17 6625.75 734.234   5
  -5  -5 -17 6918.04 732.479   4
   5   5 -17 6852.93 739.895   2
  -5   5  17 6473.69 737.261   4
   5  -5  17 5633.44 731.766   2
   5  -5  15 13218.0 1584.67   6
  -5   5  15 13833.3 1585.26   5
   5   5 -15 15035.7 1592.74   2
  -5  -5 -15 16864.2 1586.21   4
  -5   5  15 14485.0 1587.24   4
   5  -5  15 12349.5 1582.06   2
   5  -5  13 991.361 115.947   6
  -5  -5 -13 1046.04 115.174   5
  -5   5  13 650.608 114.504   5
  -5  -5 -13 1125.85 120.399   4
  -5   5  13 993.086 119.484   4
   5  -5  13 881.243 113.652   2
  -5  -5 -11 163.517 28.3434   5
   5  -5  11 193.581 29.5737   2
   5   5 -11 179.794 36.3218   2
  -5  -5 -11 270.032 37.8830   4
  -5   5  11 169.818 30.3945   5
  -5   5  11 198.821 32.2734   4
   5  -5  11 136.248 27.5850   6
  -5   5   9 4909.52 569.627   5
  -5  -5  -9 4932.24 567.404   5
   5   5  -9 6393.63 579.582   2
  -5   5   9 5108.51 569.782   4
   5  -5   9 4375.88 565.781   6
  -5   5   7 3002.06 375.821   5
  -5  -5  -7 3273.82 375.874   5
   5   5  -7 3642.84 382.438   2
  -5  -5  -7 4377.22 393.939   4
  -5   5   7 3062.23 377.057   4
   5  -5   7 3205.08 374.785   2
   5   5  -5 35387.4 3736.19   6
  -5   5   5 28865.5 3730.98   5
  -5  -5  -5 33618.3 3732.83   5
   5   5  -5 33648.0 3735.42   2
  -5  -5  -5 35819.1 3747.43   4
  -5   5   5 34461.8 3734.72   4
   5  -5   5 34142.1 3732.19   2
  -5   5   3 1633.28 206.554   5
  -5  -5  -3 2212.57 212.753   5
   5   5  -3 1474.20 209.099   2
  -5  -5  -3 1796.11 221.455   4
  -5   5   3 1841.37 211.462   4
   5  -5   3 1838.80 210.919   2
   5   5  -1 1004.11 108.653   6
  -5  -5  -1 799.284 101.964   5
   5   5  -1 625.359 99.3262   2
  -5  -5  -1 1042.70 112.984   4
  -5   5   1 732.249 101.899   4
   5  -5   1 1006.38 106.275   2
   5   5   1 903.774 101.746   6
  -5  -5   1 796.630 96.5433   5
  -5   5  -1 706.219 96.0929   4
  -5  -5   1 933.157 100.656   4
   5  -5  -1 578.865 93.7242   3
   5  -5  -1 902.960 102.412   2
   5   5   3 2084.38 219.629   6
   5   5   3 1883.33 215.452   2
  -5  -5   3 1859.43 214.578   4
  -5   5  -3 1825.53 218.146   4
   5  -5  -3 1414.10 214.583   3
   5  -5  -3 2450.71 227.789   2
   5   5   5 33290.0 3676.65   6
  -5  -5   5 28918.8 3675.83   5
   5   5   5 37815.6 3676.96   2
  -5   5  -5 32985.3 3675.72   4
   5  -5  -5 32323.0 3677.25   3
   5  -5  -5 45225.0 3693.03   2
  -5   5  -5 28181.9 3673.75   3
   5   5   7 2899.37 343.603   6
  -5  -5   7 3068.45 345.913   5
   5   5   7 3300.12 344.565   2
  -5   5  -7 2805.26 342.777   4
   5  -5  -7 3057.57 345.613   3
  -5   5  -7 2641.92 342.286   3
   5  -5  -7 3954.80 358.868   2
   5   5   9 5033.24 526.073   6
  -5  -5   9 4687.05 527.981   5
   5   5   9 4964.23 527.063   2
  -5   5  -9 4086.89 524.235   4
   5  -5  -9 4438.07 528.276   3
  -5   5  -9 4399.36 525.090   3
   5  -5  -9 5481.50 538.846   2
  -5  -5  11 175.804 29.5451   5
   5   5  11 170.527 26.9283   6
  -5   5 -11 154.063 25.8717   4
   5  -5 -11 192.169 30.5076   3
  -5   5 -11 174.421 27.7041   3
   5  -5 -11 264.010 39.9934   2
  -5   5 -13 980.297 109.107   3
  -5   5 -13 809.055 106.689   4
   5   5  15 13412.7 1503.82   6
  -5  -5  15 13618.2 1507.86   6
  -5   5 -15 13191.5 1504.26   4
   5  -5 -15 11727.5 1506.03   3
  -5   5 -15 14907.3 1506.04   3
  -5  -5  15 13495.3 1508.10   5
   5   5  17 6493.94 701.841   6
  -5  -5  17 6296.96 706.488   6
  -5   5 -17 5976.61 702.285   4
   5  -5 -17 5845.00 704.601   3
  -5   5 -17 6013.24 703.956   3
  -5  -5  17 6866.14 708.140   5
  -5  -5  19 6187.38 634.449   6
  -5  -5  19 5067.21 633.326   5
  -5   6  16 74.0514 16.3195   5
  -5  -6 -14 98.7733 19.9894   4
  -5   6  14 59.5412 16.1131   5
  -5  -6 -12 186.167 28.5509   4
  -5   6  12 78.2869 19.3827   5
   5   6 -12 185.582 31.8181   2
  -5   6  12 135.585 22.7154   4
  -5  -6 -12 88.6103 18.4265   5
  -5  -6 -10 159.476 29.5383   4
  -5   6  10 138.173 26.5507   5
   5  -6  10 131.516 24.0969   2
  -5   6  10 184.830 28.6113   4
  -5  -6 -10 125.416 23.4525   5
  -5  -6  -8 118.852 31.6406   4
  -5   6   8 158.554 29.6765   5
   5  -6   8 206.690 30.8598   2
  -5  -6  -8 198.270 29.8739   5
  -5   6   8 227.347 32.7354   4
  -5  -6  -6 107.889 24.4769   4
   5  -6   6 100.326 21.0216   2
   5   6  -6 110.840 23.3577   2
  -5   6   6 114.290 20.5436   4
  -5  -6  -6 87.9821 18.3642   5
  -5  -6  -4 16.0704 13.9924   4
   5  -6   4 15.0724 11.1719   2
   5   6  -4 33.8389 12.7316   2
  -5  -6  -4 42.3156 12.0401   5
   5   6  -4 48.8348 14.1603   6
  -5  -6  -2 43.7339 13.8093   4
  -5   6   2 23.7273 10.0762   4
   5  -6   2 41.4237 16.4154   2
  -5  -6  -2 35.9210 12.6895   5
   5   6  -2 23.1528 12.6724   6
   5   6   0 578.066 71.1988   6
  -5  -6   0 613.965 67.6554   5
  -5   6   0 351.888 64.0840   4
   5  -6   0 598.483 75.2374   2
   5   6   0 413.333 63.7324   2
  -5   6  -2 9.30814 10.1816   4
   5   6   2 27.6996 14.2460   6
  -5  -6   2 31.8311 10.4606   5
   5   6   2 32.3373 10.5907   2
   5  -6  -2 25.9060 17.2941   2
   5  -6  -4 18.3551 8.70562   3
   5   6   4 39.1408 14.2154   6
  -5  -6   4 4.41026 6.47479   5
   5  -6  -4 38.9313 24.5618   2
   5   6   6 70.5392 17.4348   6
  -5  -6   6 76.2440 16.9291   5
   5  -6  -6 59.7756 17.3287   3
  -5   6  -6 114.300 18.8646   4
  -5   6  -6 97.4006 16.8670   3
   5   6   6 94.8999 19.3703   2
  -5  -6   8 187.857 29.1856   5
  -5   6  -8 174.542 27.7215   4
   5  -6  -8 223.290 31.6349   3
  -5   6  -8 158.850 27.2338   3
   5   6  10 173.663 24.0227   6
  -5  -6  10 117.819 23.0014   5
   5  -6 -10 175.379 25.4308   3
  -5   6 -10 106.093 20.6881   3
  -5  -6  12 110.213 20.9519   5
   5   6  12 117.902 19.4569   6
  -5   6 -12 107.256 18.9413   3
  -5   6 -12 107.087 18.6864   4
   5  -6 -12 148.276 22.1770   3
  -5  -6  14 70.7419 15.9675   5
  -5   6 -14 78.0270 14.9838   4
  -5  -7 -11 188.707 31.6892   4
  -5  -7  -9 2861.31 331.483   4
  -5  -7  -7 2025.90 216.481   4
   5   7  -7 1671.10 216.551   2
   5   7  -5 20986.5 2405.45   6
  -5   7   5 21256.6 2404.23   4
   5  -7   5 22224.2 2409.32   2
   5   7  -3 1023.25 114.983   6
   5   7  -3 944.318 112.749   2
  -5  -7  -3 922.409 111.569   5
  -5   7   3 831.642 111.439   4
   5  -7   3 906.394 119.982   2
   5   7  -1 1009.04 131.934   2
  -5  -7  -1 1102.10 132.195   5
   5   7  -1 1217.48 135.962   6
   5  -7   1 1193.01 144.310   2
  -5  -7   1 987.946 132.279   5
   5   7   1 998.991 131.277   2
  -5   7  -1 1236.34 134.004   4
   5   7   1 1416.72 137.521   6
  -5   7  -1 1119.06 133.025   3
   5  -7  -1 911.038 144.218   2
  -5  -7   3 1007.82 114.116   5
   5   7   3 811.419 112.012   2
  -5   7  -3 945.890 114.023   4
   5   7   3 997.807 115.623   6
  -5   7  -3 955.017 113.400   3
   5  -7  -3 734.286 125.200   2
  -5   7  -5 20517.3 2458.28   4
   5  -7  -5 28696.3 2483.02   2
  -5  -7   5 21853.8 2459.22   5
   5  -7  -7 2549.48 209.186   2
  -5   7  -7 1458.77 185.069   4
  -5   7  -9 2040.90 234.749   4
  -6   0   0 62337.9 7272.06   1
   6   0   0 65195.9 7273.43   1
  -6   0   0 61225.7 7269.39   5
   6   0   0 66904.2 7270.30   2
  -6   0   0 69470.3 7269.96   4
   6   0   0 72904.7 7270.86   3
  -6   0   0 59485.6 7273.07   1
   6   0   0 59272.8 7273.33   1
  -6   0  -2 2579.73 331.161   1
  -6   0   2 2739.00 332.032   1
   6   0   2 2430.79 329.867   1
   6   0   2 3176.81 325.419   6
   6   0  -2 2571.03 322.649   6
  -6   0  -2 2596.85 326.289   5
  -6   0   2 2885.36 328.431   5
   6   0   2 3002.14 328.355   2
  -6   0  -2 3190.72 328.089   4
   6   0  -2 2885.15 328.043   3
  -6   0   2 2877.47 330.137   1
   6   0   2 2695.73 329.864   1
   6   0  -2 3232.56 333.649   1
   6   0  -2 2662.72 330.660   1
   6   0   4 3198.15 382.660   1
   6   0  -4 3197.46 385.258   1
   6   0  -4 3238.98 386.126   1
  -6   0  -4 3046.22 382.418   1
  -6   0  -4 3078.57 383.927   1
  -6   0   4 2968.96 385.230   1
   6   0   4 3218.87 385.168   1
   6   0   4 3548.02 378.508   6
   6   0  -4 3353.68 375.651   6
  -6   0   4 2762.49 379.633   5
  -6   0  -4 3474.35 380.245   5
   6   0   4 3915.16 381.665   2
   6   0  -4 3663.48 381.562   2
  -6   0  -4 3487.77 380.149   4
   6   0  -4 3399.63 381.662   3
  -6   0  -4 2979.21 376.700   3
   6   0   6 124.869 22.0997   6
   6   0  -6 87.0443 16.7780   6
  -6   0   6 89.6404 20.3680   5
   6   0  -6 116.525 25.3258   1
   6   0   6 86.9548 24.1107   1
  -6   0  -6 90.7828 22.2152   1
  -6   0  -6 128.287 27.2606   1
  -6   0   6 49.2008 22.0259   1
  -6   0   6 92.5327 20.8434   1
   6   0   6 130.051 24.1901   2
   6   0  -6 89.5745 20.5532   2
  -6   0   6 91.9396 21.3458   4
   6   0  -6 104.701 22.2403   3
  -6   0  -6 78.7490 19.1738   4
   6   0   6 106.793 22.4063   1
   6   0  -6 166.806 30.3883   1
   6   0  -8 5471.42 581.626   1
   6   0  -8 5537.24 584.745   1
  -6   0  -8 5216.71 580.274   1
  -6   0   8 4810.13 575.930   1
   6   0   8 4937.61 577.453   1
   6   0   8 4873.74 582.148   1
  -6   0  -8 5720.47 582.968   1
   6   0   8 5395.91 574.995   6
  -6   0   8 4802.80 574.777   5
  -6   0  -8 5066.81 574.155   5
   6   0  -8 5045.38 577.658   2
  -6   0  -8 4978.85 573.397   4
   6   0  -8 5129.17 576.809   3
   6   0   8 5228.67 574.995   2
  -6   0  -8 4518.28 571.004   3
   6   0  10 36863.8 4604.69   6
  -6   0  10 40591.4 4605.71   5
  -6   0 -10 41107.0 4603.22   5
   6   0  10 44661.4 4615.21   1
   6   0 -10 41270.5 4608.60   2
   6   0  10 40432.5 4604.17   2
  -6   0 -10 42021.8 4602.49   3
  -6   0 -10 40581.2 4610.46   1
   6   0 -10 42601.9 4611.55   1
  -6   0  10 41939.0 4606.19   1
   6   0  10 42139.6 4608.91   1
  -6   0 -12 6236.94 707.767   3
  -6   0  12 6673.54 711.327   5
   6   0 -12 6502.51 714.107   2
  -6   0  12 6746.33 712.040   4
  -6   0 -12 6572.75 707.636   4
   6   0 -12 5563.65 708.409   3
  -6   0  12 5860.42 708.049   1
  -6   0 -12 5771.97 712.095   1
   6   0 -12 6516.60 713.628   1
   6   0 -14 7453.63 797.383   2
  -6   0 -14 7207.71 791.000   4
   6   0 -14 8147.57 793.803   3
   6   0  14 7601.27 790.578   2
  -6   0 -14 8619.89 795.605   3
   6   0  16 145.608 37.1464   6
  -6   0  16 226.441 40.2167   5
   6   0 -16 225.292 41.6545   2
  -6   0 -16 390.427 40.7862   4
  -6   0  16 305.607 45.6005   4
   6   0 -16 273.202 40.0827   3
   6   0  16 272.197 37.8379   2
  -6   0 -16 249.290 42.6046   3
   6   0  18 1714.35 214.636   6
  -6   0  18 2056.61 221.686   5
   6   0 -18 1964.63 220.245   2
  -6   0  18 1973.38 221.980   4
  -6   0 -18 1931.22 215.405   4
   6   0 -18 1881.86 217.736   3
   6   0  18 1680.93 213.534   2
   6   0  20 12161.0 1291.73   6
  -6   0  20 10817.2 1296.70   5
  -6   0 -20 12252.3 1294.15   4
   6   0 -20 11425.7 1295.37   3
   6   0  20 10666.8 1290.99   2
  -6   0  22 6771.39 963.698   5
  -6   0 -22 8865.71 963.699   4
   6   0 -22 8856.30 966.384   3
   6   0  22 8467.58 960.268   6
   6   0 -22 10044.2 965.536   2
   6   1 -23 74.8498 15.7931   2
   6  -1  23 61.5584 12.5192   6
   6   1 -23 66.8143 17.1592   3
  -6   1  21-5.55377 9.53578   5
   6   1 -21 4.41221 8.75566   2
   6  -1  21 6.15811 6.14694   2
  -6  -1 -21 24.6974 12.4586   4
   6   1 -21 16.2173 8.48386   3
  -6   1  19-5.96217 10.1874   5
  -6   1  19-6.91663 13.6465   4
  -6  -1 -19 9.21714 9.64433   4
   6   1 -19-5.29550 8.25995   3
   6   1 -19 5.05066 10.5695   2
   6  -1  17 49.1511 11.7526   6
  -6   1  17 71.9445 17.4118   5
   6  -1  17 20.6840 11.2878   2
  -6  -1 -17 43.8678 14.8313   4
   6   1 -17 45.6786 14.5376   3
   6  -1  15 36.1402 12.2784   6
   6  -1  15 56.7843 14.8325   2
   6   1 -15 66.0309 16.5975   2
  -6   1  15 75.2360 17.5234   5
  -6   1  15 37.5055 12.7710   4
  -6  -1 -15 28.8128 12.7244   4
   6   1 -15 48.5357 14.6086   3
   6  -1  13 172.517 28.1326   6
  -6  -1 -13 196.960 27.3762   5
   6  -1  13 139.891 25.9395   2
   6   1 -13 152.835 30.6311   2
  -6   1  13 123.431 27.3626   5
  -6   1  13 284.436 35.7630   4
  -6  -1 -13 217.692 28.9236   4
   6   1 -13 113.404 25.8208   3
   6  -1  11 117.061 23.8737   6
  -6  -1 -11 161.484 23.4899   5
   6   1 -11 111.188 21.6801   6
  -6   1  11 121.576 23.2050   5
  -6  -1 -11 100.929 23.9609   1
   6   1 -11 95.8918 24.0490   2
   6  -1  11 121.677 21.3957   2
  -6  -1 -11 96.2712 21.8957   4
   6   1 -11 135.300 25.4528   1
   6   1  -9 24.6988 13.6058   1
   6  -1   9 63.9309 19.9574   6
   6   1  -9 58.6569 16.0868   6
  -6   1   9 28.6916 10.7046   5
  -6  -1  -9 87.6864 19.9846   1
   6   1  -9 76.9829 18.5430   2
   6  -1   9 65.5331 14.4997   2
  -6   1   9 34.2670 14.5357   4
  -6  -1  -9 49.2083 13.2718   4
   6   1  -9 62.9103 15.1795   3
   6   1  -7 88.7536 20.4323   1
   6  -1   7 55.8349 21.9605   6
   6   1  -7 24.4591 12.3776   6
  -6  -1  -7 62.3563 15.2784   5
   6   1  -7 48.6085 19.5758   1
  -6  -1  -7 46.5056 17.0188   1
  -6  -1  -7 59.0194 17.9786   1
   6   1  -7 33.9266 15.3023   2
   6  -1   7 56.7265 13.8451   2
  -6   1   7 47.6678 14.9335   4
  -6  -1  -7 46.2583 13.0114   4
  -6  -1  -7 54.9232 11.3560   3
   6   1  -7 40.2804 15.5442   3
   6  -1   5 292.963 40.1507   1
   6   1  -5 304.687 45.0739   1
   6  -1   5 232.228 44.9246   6
  -6   1   5 204.605 36.7025   5
  -6  -1  -5 242.236 38.0535   5
   6   1  -5 189.567 42.2026   1
  -6  -1  -5 202.017 39.9029   1
   6  -1   5 260.120 44.4865   1
  -6  -1  -5 290.435 44.0995   1
  -6   1   5 276.561 39.2057   1
   6   1  -5 216.695 38.9580   2
   6   1  -5 348.668 41.5345   3
  -6   1   5 193.358 37.2480   4
  -6  -1  -5 266.268 37.4878   4
   6  -1   5 312.127 39.5392   2
  -6  -1  -5 212.251 33.0579   3
   6   1  -3 222.129 36.1816   1
   6  -1   3 168.668 28.0906   1
   6   1  -3 150.457 28.3436   1
   6  -1   3 71.8921 28.7537   6
  -6  -1  -3 138.279 25.9114   5
   6   1  -3 131.026 24.1162   6
  -6   1   3 164.077 26.7774   5
   6  -1   3 105.443 27.1504   1
  -6  -1  -3 158.664 29.7428   1
  -6   1   3 138.550 26.0369   1
  -6  -1  -3 105.022 25.6493   1
   6  -1   3 157.417 26.0244   2
   6   1  -3 156.656 28.4940   2
   6   1  -3 193.569 26.9644   3
  -6  -1  -3 137.125 24.5015   4
  -6  -1  -3 122.009 21.4031   3
   6  -1   1 52.8856 31.0695   6
   6   1  -1 246.266 31.6211   6
  -6   1   1 187.183 30.5707   5
   6  -1   1 177.152 35.8603   1
  -6  -1  -1 181.763 33.0721   1
  -6   1   1 193.495 32.1938   1
  -6  -1  -1 142.811 30.7266   1
   6  -1   1 165.497 30.4032   2
   6   1  -1 210.747 32.2168   2
   6   1  -1 188.929 28.7211   3
  -6   1   1 190.086 32.5854   4
   6  -1   1 153.002 30.7224   3
  -6  -1  -1 216.938 31.2355   4
   6  -1   1 174.317 31.9598   1
   6   1  -1 179.946 34.5528   1
   6  -1  -1 110.591 31.9769   6
   6   1   1 268.834 33.5615   6
  -6  -1   1 192.404 33.7217   5
  -6   1  -1 162.642 31.1372   5
  -6  -1   1 177.670 34.5003   1
   6   1   1 173.383 34.8762   1
   6  -1  -1 179.932 36.9782   1
  -6   1  -1 174.840 33.7988   1
  -6  -1   1 225.989 37.4395   1
   6  -1  -1 202.663 33.0122   2
   6   1   1 262.422 35.5571   2
  -6   1  -1 226.361 33.8775   4
   6  -1  -1 286.473 38.1243   3
  -6  -1   1 199.811 32.5437   4
   6   1   1 235.140 38.6557   1
   6  -1  -1 204.849 34.2252   1
   6   1   3 123.978 22.2876   6
  -6   1  -3 116.914 21.5890   5
  -6  -1   3 148.221 26.4038   5
  -6  -1   3 88.1666 23.9402   1
   6   1   3 88.7246 22.9104   1
  -6   1  -3 131.189 23.8291   1
  -6  -1   3 138.703 26.8948   1
   6  -1  -3 108.928 23.0431   2
  -6   1  -3 126.467 24.6895   4
   6  -1  -3 175.281 27.3390   3
  -6  -1   3 93.8768 23.0865   4
   6  -1  -3 108.686 23.9747   1
   6   1   3 139.553 27.4107   1
   6  -1  -3 147.003 29.3699   1
   6   1   5 326.087 45.1425   1
   6   1   5 314.977 38.8062   6
  -6  -1   5 239.823 40.4264   5
  -6   1  -5 254.085 37.8394   5
   6  -1  -5 187.654 38.6433   1
  -6  -1   5 277.743 44.7028   1
  -6   1  -5 264.508 40.8911   1
   6   1   5 328.010 45.7737   1
  -6  -1   5 233.349 41.1332   1
   6  -1  -5 304.185 41.1590   2
   6   1   5 251.253 39.1691   2
  -6  -1   5 309.617 40.8792   4
  -6   1  -5 227.366 38.3347   4
   6  -1  -5 288.363 42.0950   3
  -6   1  -5 208.750 37.2767   3
  -6  -1   7 35.7210 14.3722   5
  -6   1  -7 69.2210 14.7208   5
  -6   1  -7 60.8064 13.5053   3
   6   1   7 70.9008 15.8759   2
  -6  -1   7 51.2693 15.2350   4
   6   1   7 21.6029 14.7804   1
  -6   1  -7 75.1505 18.2902   1
  -6  -1   7 38.2006 16.4031   1
  -6  -1   7 74.3726 18.4632   1
   6   1   9 28.6705 13.8152   1
  -6  -1   9 52.7163 18.5589   1
  -6  -1   9 52.4038 16.9801   1
  -6  -1   9 50.3297 15.8242   5
   6   1   9 54.6401 15.9928   2
   6  -1  -9 55.0982 17.5147   2
   6   1   9 73.5390 16.2648   6
  -6  -1   9 62.8253 17.0554   4
  -6   1  -9 42.4845 13.3708   4
   6  -1  -9 79.8523 17.7951   3
  -6   1  -9 60.7987 13.5653   3
   6   1  11 120.541 26.2246   1
  -6  -1  11 130.699 23.0366   5
   6   1  11 106.667 20.7841   6
   6   1  11 114.165 20.2543   2
   6  -1 -11 104.894 23.7195   2
  -6   1 -11 106.176 19.3656   4
  -6   1 -11 97.2437 18.8396   3
   6  -1 -11 105.141 22.3416   3
   6   1  13 198.135 28.4070   6
   6   1  13 119.343 24.5923   2
   6  -1 -13 145.589 29.5026   2
  -6  -1  13 192.594 29.0808   5
  -6  -1  13 232.720 32.3396   4
  -6   1 -13 170.015 25.4030   4
  -6   1 -13 143.172 24.3782   3
   6   1  15 58.4524 16.2970   6
   6  -1 -15 41.9296 18.2583   2
  -6  -1  15 57.4743 16.6036   5
  -6  -1  15 83.2915 18.7520   4
  -6   1 -15 61.8981 13.9655   4
  -6   1 -15 34.3647 12.8166   3
   6   1  17 25.2771 11.7380   6
   6   1  17 29.9168 10.6154   2
   6  -1 -17 33.6041 13.5930   2
  -6  -1  17 38.3730 12.7710   5
  -6   1 -17 32.9405 10.4168   4
   6  -1 -17 67.1087 14.5487   3
  -6   1 -17 26.8312 12.7607   3
   6   1  19-4.48138 11.2711   6
   6  -1 -19 4.92786 7.68643   2
  -6  -1  19 5.59592 7.80698   5
  -6   1 -19 3.01333 6.30594   4
   6  -1 -19-4.62045 5.58247   3
  -6   1 -19-5.32438 11.1422   3
   6   1  21-7.86501 8.67862   6
   6  -1 -21 4.23974 7.82917   2
  -6   1 -21 9.33416 7.82983   4
   6  -1 -21 4.70678 6.57179   3
  -6   1 -21-5.87280 9.16412   3
  -6   1 -23 89.8306 16.0778   4
   6  -1 -23 38.2232 13.4294   3
   6   2 -24 3301.56 471.450   3
   6   2 -24 4608.47 468.812   2
   6  -2  22 7506.77 793.191   6
   6   2 -22 7595.48 795.991   2
   6   2 -22 7696.65 801.700   3
  -6   2  22 6667.15 801.482   4
   6  -2  22 5895.33 793.734   2
   6  -2  20 10285.5 1148.78   6
  -6   2  20 9753.31 1154.71   5
  -6  -2 -20 8176.64 1152.06   4
   6   2 -20 10816.6 1152.83   2
   6   2 -20 12164.3 1157.14   3
  -6   2  20 9879.43 1158.27   4
   6  -2  20 10540.7 1149.79   2
   6  -2  18 594.018 70.7926   6
  -6   2  18 469.178 74.6776   5
  -6  -2 -18 595.854 74.8415   4
   6   2 -18 519.384 73.4813   2
  -6   2  18 605.858 79.1356   4
   6   2 -18 545.328 74.3587   3
   6  -2  18 578.623 71.0894   2
  -6   2  16 384.184 51.0002   5
   6   2 -16 220.503 44.4344   2
  -6  -2 -16 422.645 49.8126   4
   6   2 -16 268.586 43.3877   3
  -6   2  16 405.201 51.8843   4
   6  -2  16 257.693 43.1168   6
   6  -2  14 9955.41 1064.35   6
  -6   2  14 10428.9 1068.58   5
  -6  -2 -14 9845.51 1062.68   5
   6   2 -14 7646.72 1065.39   2
  -6  -2 -14 8893.55 1064.01   4
   6   2 -14 9029.40 1063.92   3
   6  -2  14 9958.84 1062.92   2
   6  -2  12 7519.17 779.322   6
   6   2 -12 6153.25 777.658   6
  -6   2  12 6751.25 780.029   5
  -6  -2 -12 7799.46 778.676   5
   6   2 -12 6722.60 781.277   2
  -6  -2 -12 6110.06 776.686   4
   6   2 -12 6578.50 776.638   3
  -6   2  12 7238.10 781.737   4
   6  -2  12 7057.56 776.453   2
  -6   2  10 43754.2 4479.31   5
  -6  -2 -10 42699.3 4479.30   5
   6   2 -10 44500.6 4482.12   2
  -6   2  10 41551.7 4480.53   4
  -6  -2 -10 39596.7 4477.01   4
   6   2 -10 36045.2 4475.92   3
   6   2 -10 34600.0 4477.51   6
   6   2  -8 2324.22 296.451   6
   6  -2   8 1796.32 293.604   6
  -6   2   8 2901.99 296.985   5
  -6  -2  -8 2869.30 298.124   5
   6   2  -8 2240.87 296.365   2
  -6   2   8 2727.22 299.134   4
   6   2  -8 2759.53 295.779   3
   6  -2   8 2644.10 294.225   2
   6   2  -6 405.746 66.2267   6
   6  -2   6 533.452 66.1638   6
  -6   2   6 420.955 64.5991   5
  -6  -2  -6 505.519 66.9726   5
   6   2  -6 554.624 69.0024   2
  -6  -2  -6 515.393 66.2735   4
   6   2  -6 548.173 65.9082   3
   6  -2   6 526.684 65.0092   2
   6   2  -4 4757.08 554.366   6
   6  -2   4 5397.57 551.127   6
  -6   2   4 4156.58 552.213   5
   6   2  -4 5208.95 555.499   2
  -6   2   4 5317.58 557.066   4
  -6  -2  -4 4728.85 551.768   4
   6  -2   4 4408.17 551.374   2
   6   2  -4 5402.17 557.274   1
  -6  -2  -2 3178.53 370.408   1
   6  -2   2 3320.53 363.768   6
   6   2  -2 2795.92 368.330   6
  -6   2   2 3366.25 368.328   5
  -6  -2  -2 3591.09 370.864   5
   6   2  -2 3794.97 371.178   2
  -6   2   2 3278.72 370.929   4
  -6  -2  -2 3180.70 367.194   4
   6  -2   2 2624.73 366.398   2
   6   2  -2 3057.81 369.350   1
   6   2   0 55954.5 7004.98   6
  -6   2   0 65380.1 7005.29   5
  -6  -2   0 59674.6 7009.02   5
   6   2   0 73311.7 7008.99   2
  -6  -2   0 55018.2 7004.68   4
  -6   2   0 59369.2 7007.75   4
   6  -2   0 69306.0 7006.24   2
  -6  -2   0 64543.1 7008.64   1
   6   2   0 63789.2 7008.65   1
   6   2   2 3124.11 382.883   1
   6   2   2 3122.24 380.526   6
  -6  -2   2 3475.00 384.229   5
  -6   2  -2 2917.82 378.140   5
   6   2   2 4070.53 384.828   2
  -6  -2   2 3625.78 381.137   4
  -6   2  -2 3150.13 381.789   4
   6  -2  -2 3284.72 383.801   3
   6  -2  -2 3355.51 381.261   2
  -6  -2   4 4735.43 567.245   1
   6   2   4 4778.93 566.237   1
   6   2   4 4965.40 563.369   6
  -6   2  -4 4500.05 560.312   5
  -6  -2   4 5751.44 567.646   5
   6   2   4 5087.57 564.937   2
  -6   2  -4 4141.37 562.492   4
  -6  -2   4 4968.06 563.679   4
   6  -2  -4 5202.40 567.532   3
   6  -2  -4 5951.61 566.345   2
  -6  -2   6 548.642 75.4513   1
   6   2   6 509.699 69.6403   6
   6   2   6 585.406 72.1697   2
  -6  -2   6 628.174 72.0474   4
  -6   2  -6 474.543 68.7367   4
   6  -2  -6 613.043 74.0507   3
  -6   2  -6 436.984 69.7390   3
   6  -2  -6 642.292 73.4229   2
   6   2   8 2329.97 288.583   6
  -6  -2   8 2472.82 292.022   5
  -6  -2   8 3176.19 294.189   4
  -6   2  -8 2293.61 288.559   4
   6  -2  -8 2825.77 294.396   3
  -6   2  -8 2175.95 288.600   3
   6  -2  -8 2981.87 295.581   2
   6   2  10 40638.0 4449.87   6
  -6  -2  10 37108.0 4452.18   5
   6   2  10 36821.6 4450.12   2
  -6  -2  10 47515.6 4454.91   4
  -6   2 -10 36988.8 4449.11   4
   6  -2 -10 42204.4 4453.97   3
   6  -2 -10 46087.4 4456.63   2
  -6   2 -10 36736.5 4449.57   3
   6   2  12 6625.64 745.347   6
  -6  -2  12 7267.99 749.428   5
   6  -2 -12 6554.57 748.256   3
   6   2  12 6908.01 744.977   2
   6  -2 -12 6250.17 749.636   2
  -6   2 -12 6023.17 744.491   3
   6   2  14 10262.3 957.751   6
  -6  -2  14 10280.9 961.962   5
  -6   2 -14 8261.32 954.613   4
   6  -2 -14 8700.83 959.328   3
   6  -2 -14 5939.02 957.775   2
   6   2  14 8562.34 955.421   2
  -6   2 -14 7701.50 955.413   3
  -6  -2  16 306.019 42.3924   5
  -6   2 -16 269.871 37.5075   4
   6   2  16 338.671 40.7716   6
   6   2  16 288.947 37.3351   2
   6  -2 -16 264.983 39.6374   3
  -6   2 -16 204.480 36.7608   3
   6   2  18 620.462 68.2489   6
  -6  -2  18 583.150 70.4440   5
  -6   2 -18 418.657 63.1674   4
   6  -2 -18 548.338 67.5029   3
   6  -2 -18 582.441 69.9667   2
  -6   2 -18 494.199 65.9185   3
   6  -2 -20 11087.5 1155.91   3
  -6   2 -20 9173.23 1151.49   4
  -6  -2  20 11572.3 1159.70   5
   6  -2 -22 7202.73 872.866   3
  -6   2 -22 8350.66 874.992   3
  -6   2 -22 7745.27 870.506   4
  -6   2 -24 3519.42 405.092   3
   6   3 -21 45.8389 13.1610   2
   6  -3  21 43.1237 12.0111   2
  -6   3  21 27.8300 12.7452   4
   6  -3  21 36.6840 12.0636   6
   6  -3  19 273.968 36.2395   6
  -6   3  19 252.480 38.2210   5
   6   3 -19 246.186 37.6104   2
  -6  -3 -19 175.121 34.3301   4
  -6   3  19 245.639 41.2503   4
   6  -3  19 231.974 34.1316   2
  -6  -3 -17 15.5781 9.89116   4
  -6   3  17 46.5824 17.5404   4
   6   3 -17 16.9987 12.1077   2
   6  -3  17 27.8917 9.42326   2
  -6   3  17 6.04778 7.70610   5
   6  -3  15 71.5423 14.9456   2
  -6   3  15 91.1864 18.9989   5
  -6   3  15 74.9169 19.4338   4
  -6  -3 -15 36.3457 15.0266   4
   6  -3  15 54.3306 17.1076   6
  -6  -3 -13 121.516 21.6452   5
   6   3 -13 108.408 23.8440   2
   6  -3  13 96.0400 19.4645   2
  -6   3  13 91.7527 21.2895   5
  -6   3  13 149.317 24.7925   4
  -6  -3 -13 77.3122 19.7924   4
   6  -3  13 74.5092 20.2324   6
  -6  -3 -11 142.696 24.0597   5
   6   3 -11 110.684 24.1085   6
   6   3 -11 98.8931 26.2443   2
   6  -3  11 134.262 23.6053   2
  -6   3  11 176.797 28.1032   5
  -6   3  11 142.291 25.7148   4
  -6  -3 -11 137.064 25.5026   4
   6  -3  11 92.4938 23.3807   6
   6  -3   9 261.067 37.5001   6
   6   3  -9 193.455 36.9188   6
  -6  -3  -9 237.709 37.1344   5
   6   3  -9 207.428 38.0604   2
  -6   3   9 238.520 36.9559   5
  -6   3   9 250.023 38.3525   4
  -6  -3  -9 297.292 40.2717   4
   6  -3   9 246.123 34.9385   2
  -6  -3  -7 202.594 30.8928   5
   6   3  -7 137.577 29.7499   6
   6  -3   7 160.181 28.4693   2
   6   3  -7 136.515 30.1173   2
  -6   3   7 206.427 30.3844   5
  -6   3   7 198.993 31.7065   4
  -6  -3  -7 253.817 33.5236   4
   6  -3   7 183.970 28.1722   6
  -6   3   5 455.007 57.0598   4
  -6  -3  -5 408.990 55.7236   4
   6   3  -5 374.285 55.1117   2
  -6   3   5 355.587 52.3746   5
  -6  -3  -5 392.365 54.2725   5
   6   3  -5 445.008 57.8994   6
  -6   3   3 240.746 38.7264   4
   6  -3   3 212.154 34.5940   2
   6   3  -3 202.543 35.6713   2
  -6   3   3 293.986 37.4238   5
   6   3  -3 314.202 42.5375   6
  -6  -3  -3 233.620 36.5784   5
  -6  -3  -1 144.947 28.0187   4
   6  -3   1 139.827 22.9433   2
  -6   3   1 120.422 21.8767   5
  -6  -3  -1 100.481 22.7023   5
   6  -3  -1 138.574 26.7181   3
  -6   3  -1 220.335 31.8534   4
  -6  -3   1 176.308 30.7327   4
   6   3   1 123.183 26.1546   2
   6  -3  -1 183.713 27.1500   2
  -6  -3   1 134.406 27.6280   5
   6   3   1 114.244 25.9627   6
   6   3   3 254.309 43.8279   2
   6   3   3 275.828 43.9779   6
  -6   3  -3 241.595 43.0464   4
  -6  -3   3 411.396 50.6873   4
   6  -3  -3 375.836 47.9404   3
   6  -3  -3 357.120 45.9091   2
   6   3   5 371.881 48.8437   6
   6   3   5 308.272 48.3654   2
  -6  -3   5 478.901 53.5151   5
   6  -3  -5 296.493 49.5273   3
  -6   3  -5 260.803 46.4429   4
  -6  -3   5 400.263 54.3990   4
  -6   3  -5 342.561 48.1279   3
   6  -3  -5 379.379 49.7538   2
   6  -3  -7 215.385 33.7945   2
   6   3   7 188.025 31.4062   2
   6   3   7 196.660 31.4024   6
  -6  -3   7 168.296 30.9443   5
  -6   3  -7 182.310 29.4073   4
   6  -3  -7 262.793 35.4437   3
  -6  -3   7 248.424 37.4778   4
  -6   3  -7 167.719 29.8950   3
   6   3   9 196.416 33.3108   6
   6   3   9 281.921 35.1044   2
  -6  -3   9 249.473 36.3685   5
   6  -3  -9 221.954 35.5368   3
  -6   3  -9 212.686 34.0140   3
   6   3  11 80.6021 18.1101   6
   6  -3 -11 149.316 25.9462   2
  -6  -3  11 102.556 21.8470   5
   6  -3 -11 156.583 24.6319   3
  -6   3 -11 111.850 19.5177   4
  -6   3 -11 102.568 19.5979   3
   6  -3 -13 64.4366 19.3366   2
   6   3  13 91.9084 18.4570   2
  -6  -3  13 106.877 21.3762   5
   6  -3 -13 132.246 21.8960   3
  -6   3 -13 78.3850 16.7012   4
   6   3  13 134.162 20.1342   6
   6  -3 -15 68.9673 17.0660   2
  -6  -3  15 64.1091 15.2523   5
  -6   3 -15 51.0783 12.7113   4
  -6   3 -15 40.2090 11.1506   3
   6  -3 -15 47.1287 13.2051   3
   6   3  17 35.7100 10.5443   6
   6  -3 -17 43.1196 14.6772   2
  -6   3 -17 20.3646 8.73454   4
  -6   3 -17 48.0982 10.7910   3
   6  -3 -17 33.7914 10.5774   3
  -6  -3  17 46.0309 13.0048   5
   6   3  19 228.031 33.9246   6
  -6   3 -19 222.452 32.3965   4
  -6  -3  19 315.909 39.9206   5
   6  -3 -19 280.860 36.8236   3
  -6   3 -19 219.492 33.6282   3
  -6   3 -21 48.8136 11.8857   3
  -6   3 -21 47.3583 10.5119   4
   6  -4  20 6246.49 710.426   6
  -6   4  18 1029.16 124.671   5
   6   4 -18 1137.98 125.314   2
  -6   4  18 1343.30 129.961   4
   6  -4  18 1001.66 120.868   2
   6   4 -16 122.290 25.9783   2
   6  -4  16 141.795 23.3524   2
  -6   4  16 113.178 24.8962   5
  -6  -4 -16 149.919 24.5551   4
  -6   4  16 170.962 28.3532   4
   6  -4  16 142.317 27.2311   6
   6  -4  14 5345.10 596.440   6
  -6   4  14 5697.83 598.075   5
  -6  -4 -14 5995.59 593.328   5
   6   4 -14 5018.30 599.544   2
  -6  -4 -14 4728.28 594.525   4
  -6   4  14 4635.97 596.142   4
   6  -4  14 4961.53 591.907   2
   6  -4  12 3874.21 436.787   6
  -6   4  12 4347.13 440.103   5
  -6  -4 -12 4044.44 435.774   5
   6   4 -12 3996.32 441.021   2
  -6  -4 -12 3575.95 438.487   4
  -6   4  12 3426.53 437.886   4
   6  -4  12 3564.60 433.327   2
   6   4 -10 20804.5 2468.24   6
  -6   4  10 24656.6 2469.70   5
   6   4 -10 28910.6 2475.18   2
  -6  -4 -10 16702.6 2469.71   4
  -6   4  10 23064.2 2469.58   4
   6  -4  10 20417.5 2465.31   2
   6   4  -8 2367.25 293.961   6
  -6   4   8 2523.92 293.076   5
  -6  -4  -8 2329.74 291.472   5
   6   4  -8 2894.25 296.895   2
  -6   4   8 2393.89 294.051   4
   6  -4   8 2678.11 291.470   2
  -6   4   6 150.861 25.3542   5
   6   4  -6 218.210 29.4910   2
   6  -4   6 113.188 22.6950   2
  -6  -4  -6 123.193 24.5322   5
   6   4  -6 176.960 29.4868   6
  -6   4   6 142.485 26.2257   4
  -6  -4  -6 125.291 35.1235   4
  -6   4   4 2192.87 267.636   5
  -6  -4  -4 2371.40 270.141   5
  -6  -4  -4 2983.86 288.403   4
   6   4  -4 2563.92 274.559   6
   6  -4   4 2191.82 267.687   2
  -6  -4  -2 2024.21 233.595   5
   6   4  -2 1956.45 232.998   2
  -6   4   2 2038.29 235.508   4
  -6  -4  -2 2242.89 255.805   4
   6   4  -2 2303.28 237.955   6
   6  -4   2 1796.47 231.340   2
  -6   4   0 33029.0 4202.80   4
  -6  -4   0 41483.2 4202.52   5
   6   4   0 42164.2 4205.25   6
   6   4   0 34444.6 4200.65   2
   6   4   2 2248.87 237.250   6
  -6  -4   2 2044.46 236.018   5
   6   4   2 1960.82 234.042   2
  -6  -4   2 1815.23 259.334   4
  -6   4  -2 2061.06 236.322   4
   6  -4  -2 1776.26 235.417   3
   6  -4  -2 2043.42 235.133   2
   6   4   4 2845.50 294.798   6
  -6  -4   4 2816.95 296.324   5
   6   4   4 2853.23 294.390   2
  -6   4  -4 2168.99 293.190   4
   6  -4  -4 2378.66 295.120   3
   6  -4  -4 2045.57 293.300   2
  -6  -4   6 171.946 29.2665   5
   6   4   6 202.935 27.6364   6
  -6   4  -6 147.958 26.2891   4
   6  -4  -6 117.075 25.0505   3
  -6   4  -6 175.854 26.5619   3
   6   4   6 135.106 25.8092   2
   6  -4  -6 153.133 28.7104   2
  -6  -4   8 2843.43 291.576   5
   6   4   8 2920.87 289.532   2
  -6   4  -8 1921.56 285.963   4
   6   4   8 2755.05 288.392   6
  -6   4  -8 2548.04 287.888   3
   6  -4  -8 2116.08 291.162   2
  -6   4 -10 19465.0 2316.63   4
  -6   4 -10 21712.6 2318.71   3
   6  -4 -10 16874.0 2320.84   2
   6   4  10 24206.0 2319.39   2
   6   4  12 3757.66 409.739   6
  -6  -4  12 4177.45 414.039   5
   6   4  12 3758.01 409.552   2
  -6   4 -12 2901.97 408.678   4
   6  -4 -12 3560.25 412.050   3
   6  -4 -12 3979.19 416.056   2
  -6   4 -12 3549.47 410.678   3
   6   4  14 4851.87 576.327   6
  -6   4 -14 4441.12 576.023   4
   6  -4 -14 5297.91 580.176   3
  -6   4 -14 5266.37 578.039   3
   6  -4 -14 6442.75 583.817   2
  -6  -4  14 5315.27 580.937   5
   6   4  16 137.509 22.3174   6
   6  -4 -16 127.250 24.0635   3
  -6   4 -16 169.564 23.0165   4
  -6   4 -16 131.498 22.8119   3
   6   4  20 6630.16 769.393   5
  -6   4 -20 6988.98 768.656   4
  -6  -5 -15 57.4054 13.1258   5
  -6  -5 -15 72.5742 16.0142   4
  -6   5  15 44.9882 14.1962   5
  -6   5  13 407.665 56.1396   5
  -6   5  13 397.089 54.8755   4
   6  -5  13 405.322 52.5332   2
  -6  -5 -11 172.928 28.0221   4
  -6   5  11 114.693 23.6945   5
   6   5 -11 146.658 27.3370   2
   6  -5  11 152.727 21.6928   2
  -6   5  11 132.900 23.2845   4
  -6  -5 -11 86.5635 19.5293   5
   6   5 -11 111.529 22.1400   6
  -6  -5  -9 49.4762 17.5229   4
  -6   5   9 30.5858 10.8414   5
   6   5  -9 60.1684 16.2124   2
  -6   5   9 35.5440 11.0004   4
  -6  -5  -9 32.0286 10.3820   5
   6   5  -9 18.2829 10.8169   6
   6   5  -7 93.2045 20.8393   2
   6  -5   7 95.2079 18.5371   2
  -6   5   7 100.402 20.8296   4
  -6  -5  -7 103.028 18.8104   5
   6   5  -5 270.094 46.1172   6
  -6  -5  -5 351.649 45.7205   5
   6   5  -5 374.337 46.7850   2
  -6   5   5 333.680 47.3084   4
   6  -5   5 278.406 43.8726   2
  -6  -5  -3 450.794 66.4675   5
   6   5  -3 571.956 68.0196   2
  -6   5   3 494.487 67.8596   4
  -6  -5  -3 385.423 77.2111   4
   6   5  -3 623.910 72.4459   6
   6  -5   3 537.132 67.3171   2
  -6  -5  -1 41.8317 23.6179   4
   6   5  -1 24.1136 12.3036   2
   6  -5   1 55.0162 14.8310   2
  -6   5   1 39.0833 13.2893   4
   6   5  -1 43.9068 14.1956   6
  -6  -5  -1 61.0251 13.8581   5
   6   5   1 40.9227 15.5484   6
  -6  -5   1 57.4888 13.7944   5
   6   5   1 52.0303 16.2504   2
   6  -5  -1 67.5556 16.9616   2
   6   5   3 537.709 71.2240   6
  -6  -5   3 560.491 70.7868   5
   6   5   3 595.108 70.2278   2
  -6   5  -3 474.924 69.4868   4
   6  -5  -3 488.767 70.5517   3
   6  -5  -3 673.474 76.2276   2
   6   5   5 381.356 49.2971   6
  -6  -5   5 319.749 48.1210   5
   6   5   5 379.069 49.2343   2
   6  -5  -5 396.160 56.0076   2
   6  -5  -5 385.709 50.2118   3
  -6   5  -5 320.364 47.0500   3
  -6   5  -5 349.613 49.4331   4
  -6   5  -7 99.8027 17.6990   4
   6  -5  -7 75.4027 17.7322   3
  -6  -5   7 87.8532 18.1379   5
   6   5   7 71.1535 16.2746   6
   6   5   7 107.567 20.6738   2
   6  -5  -7 91.5964 24.0289   2
  -6  -5   9 52.8634 14.0191   5
   6   5   9 27.1258 11.5261   6
   6  -5  -9 55.5668 13.3301   3
  -6   5  -9 46.0450 11.7086   3
   6   5   9 52.1578 13.2341   2
   6  -5  -9 41.3902 16.0660   2
  -6  -5  11 184.941 26.1232   5
   6   5  11 100.871 20.2749   6
  -6   5 -11 119.534 20.3875   4
   6  -5 -11 135.835 23.7989   3
  -6   5 -11 125.922 21.3637   3
   6  -5 -11 221.739 31.8421   2
   6   5  13 420.241 56.4327   6
  -6   5 -13 428.360 56.2975   4
  -6  -5  13 457.075 60.4436   5
  -6   5 -13 456.269 57.2779   3
   6  -5 -13 519.354 60.0615   3
  -6   5 -15 32.5276 9.45569   4
  -6   5 -17 7.21359 5.09626   4
  -6  -6 -10 17101.2 1926.31   4
  -6  -6  -8 934.677 121.457   4
   6   6  -8 977.845 117.294   6
   6   6  -6 729.365 79.0235   6
  -6  -6  -6 544.308 74.8108   5
   6   6  -6 583.316 77.0675   2
  -6  -6  -6 591.874 81.5538   4
  -6   6   6 638.534 77.0982   4
   6  -6   6 614.908 76.4076   2
  -6  -6  -4 2230.71 283.198   5
   6   6  -4 2790.02 285.614   2
  -6   6   4 2563.80 284.906   4
   6   6  -4 2554.67 286.914   6
   6  -6   4 2310.66 284.515   2
  -6  -6  -2 1306.61 162.470   5
   6   6  -2 1378.20 162.159   2
  -6   6   2 1328.31 163.424   4
   6   6  -2 1638.71 167.165   6
   6  -6   2 1334.66 165.478   2
  -6  -6   0 22811.0 2513.26   5
   6   6   0 19371.6 2510.94   2
  -6   6   0 19308.3 2513.68   4
   6   6   0 25369.1 2515.99   6
  -6   6  -2 1585.87 165.611   4
  -6  -6   2 1299.56 163.626   5
  -6   6  -2 1240.51 162.544   3
   6  -6  -2 1686.34 174.225   2
   6   6   2 1438.47 164.071   2
   6   6   4 2539.17 282.769   6
  -6  -6   4 2255.63 281.086   5
   6   6   4 2541.61 281.981   2
  -6   6  -4 2436.29 281.409   4
   6  -6  -4 2649.06 282.932   3
  -6   6  -4 2174.16 279.853   3
   6  -6  -4 3201.10 296.278   2
   6   6   6 668.442 73.0465   6
  -6  -6   6 515.379 71.0361   5
   6   6   6 677.833 73.6222   2
  -6   6  -6 507.170 70.0138   4
   6  -6  -6 695.153 73.9879   3
  -6   6  -6 479.789 69.2972   3
   6  -6  -8 1472.03 138.024   2
  -6   6  -8 953.322 120.482   4
  -6   6 -10 12015.0 1350.28   4
  -6   6 -12 2420.97 276.443   4
   6   7   3 255.371 36.0807   2
   7   0   0 8.06429 7.44164   2
   7   0   0-3.77658 12.0723   6
  -7   0   0-3.93742 7.76855   4
  -7   0   0-4.37589 7.47696   5
  -7   0  -2 5.38250 9.93421   1
   7   0   2 8.16003 11.3846   6
   7   0   2-4.02323 7.42573   2
  -7   0  -2 8.91319 6.95197   5
  -7   0   2-4.52773 7.73693   5
  -7   0   2 3.95812 7.30557   4
   7   0  -2-4.78892 6.68176   3
  -7   0  -2 3.84722 9.67653   4
  -7   0  -2-3.54625 6.06006   3
   7   0   4-4.32347 11.6805   6
   7   0   4 4.00708 7.90598   2
   7   0  -4 4.14396 7.08066   2
  -7   0  -4-4.11724 6.42205   5
  -7   0   4-4.56037 7.79217   5
  -7   0   4 4.01941 7.41811   4
   7   0  -4-4.93551 8.43315   3
  -7   0  -4 3.73687 9.02986   4
  -7   0  -4-3.20792 5.00371   3
   7   0   6 3.88951 8.13962   2
   7   0  -6-4.35365 8.03509   2
  -7   0   6-4.44703 6.93657   5
  -7   0  -6-3.93575 5.49100   5
  -7   0   6-4.00627 7.39397   4
  -7   0  -6 3.51701 7.36011   4
  -7   0  -6 3.00533 5.92965   3
   7   0   8 3.75757 8.28877   2
   7   0  -8-4.57850 7.14152   2
   7   0  -8-5.02130 8.57974   3
  -7   0   8 4.28907 8.97566   4
  -7   0  -8-3.41770 8.59583   4
   7   0   8 9.27402 11.2050   6
   7   0  10-3.47375 9.07093   2
   7   0 -10-4.86305 8.31406   2
  -7   0  10-4.16267 7.68762   5
   7   0 -10-4.74782 6.62970   3
  -7   0  10 13.2074 8.69058   4
  -7   0 -10-3.20403 8.36733   4
   7   0  10-4.92963 14.9916   6
   7   0  12-4.77978 9.43645   6
   7   0  12 3.21148 6.34509   2
   7   0 -12-5.05754 8.64813   2
  -7   0  12-12.5087 8.23336   5
  -7   0  12-4.83642 11.1943   4
   7   0 -12 4.53241 7.07753   3
   7   0  14 4.26349 8.92817   6
   7   0  14 3.06773 6.06154   2
   7   0 -14-5.09906 8.71879   2
  -7   0  14 4.29638 5.20132   5
  -7   0  14 5.42304 11.9671   4
  -7   0 -14 2.99407 6.93472   4
   7   0 -14 4.45916 6.96313   3
   7   0  16-3.57456 9.00051   6
   7   0 -16-4.91433 9.07983   2
  -7   0  16-4.54190 7.77239   5
  -7   0 -16-2.95661 7.99915   4
   7   0 -16-4.26013 5.95878   3
   7   0  18-3.02927 6.68327   6
   7   0  18 2.75726 5.44139   2
   7   0 -18-4.50882 7.70500   2
  -7   0  18-4.76226 8.13800   5
  -7   0 -18-2.96044 7.44673   4
   7   0 -18 4.20511 7.76175   3
   7   0  20 5.14406 5.40731   6
   7   0 -20 4.21235 6.59078   3
   7   0 -20 3.98094 6.23102   2
   7   0 -22-6.88841 6.83900   2
   7   1 -21 614.164 67.5989   3
   7  -1  21 443.734 62.4619   2
   7  -1  19 5657.11 673.826   6
   7   1 -19 5919.65 677.987   2
   7   1 -19 6114.52 677.752   3
   7  -1  19 6263.33 674.831   2
  -7   1  17 6283.79 624.540   5
   7   1 -17 4584.90 621.309   2
  -7   1  17 7024.17 629.076   4
  -7  -1 -17 5641.52 620.362   4
   7   1 -17 5307.63 620.629   3
   7  -1  17 5104.61 618.091   2
  -7   1  15 12926.2 1377.68   5
   7   1 -15 10226.7 1376.88   2
  -7   1  15 13823.8 1380.72   4
  -7  -1 -15 13301.1 1375.20   4
   7   1 -15 11416.8 1375.30   3
   7  -1  15 12013.4 1373.99   2
  -7   1  13 2277.04 264.414   5
  -7  -1 -13 2232.21 262.261   4
  -7   1  13 2696.68 267.758   4
   7   1 -13 2117.36 263.649   3
   7  -1  13 2540.24 263.950   6
   7   1 -13 1896.26 264.529   2
   7  -1  11 538.815 69.8011   6
  -7   1  11 514.554 68.5358   5
  -7   1  11 552.659 70.7437   4
  -7  -1 -11 570.291 67.7556   4
   7   1 -11 482.721 68.5396   3
   7  -1  11 523.335 67.1063   2
  -7   1   9 5953.53 772.206   5
  -7  -1  -9 6326.13 773.466   5
   7   1  -9 7485.87 776.692   2
  -7   1   9 6364.69 774.080   4
  -7  -1  -9 6608.30 771.538   4
   7  -1   9 9120.88 780.113   6
   7  -1   9 7283.32 772.569   2
  -7   1   7 3145.52 381.635   4
  -7   1   7 2761.71 381.421   5
  -7  -1  -7 3167.69 382.078   5
   7  -1   7 4309.98 389.824   6
   7   1  -7 3972.20 384.803   2
  -7   1   5 27428.6 3210.21   5
   7   1  -5 27410.4 3211.42   2
  -7  -1  -5 28185.9 3208.78   4
  -7   1   5 27406.6 3209.59   4
   7  -1   5 37071.2 3220.58   6
   7  -1   5 28817.0 3209.08   2
  -7   1   3 3372.30 375.222   5
[truncated: 21,726 more chars]
