# Supplementary material for: The varying temperature- and pressure-induced phase transition pathways in hybrid improper ferroelectric Sr3Sn2O7
Source: Acta Crystallogr B Struct Sci Cryst Eng Mater. 2025 Apr 14;81(Pt 3):318–24. doi: 10.1107/S2052520625002306 (PMC12147935; doi:10.1107/S2052520625002306)
Supplement: Supplementary file 1 [file b-81-00318-sup1.zip › SSO_HP_VT_CIFs/SSO_VT_CIFS/SrSnO_I19VT_05_260_A21am.cif]

data_srsno_i19vt_05_260_a21am

# start Validation Reply Form
_vrf_PLAT109_srsno_i19vt_05_260_a21am
;
PROBLEM: Twinning Matrix = Alternate Inversion Twinning .          ? Check 
RESPONSE: The present system stems from a cetrosymmetric, tetragonal 
aristotype. This can be modelled using a twin law given by 
(0 1 0 -1 0 0 0 0 1 4). The two-fold twin was subsequently chosen over 
the inversion twin law to explicitly depict the twinning present as viewed 
from the perspective of the relevant properties (i.e., hybrid improper 
ferroelectric polarisation).
;
_vrf_PLAT971_srsno_i19vt_05_260_a21am
;
PROBLEM: Check Calcd Resid. Dens.  0.74Ang From Sn1             5.93 eA-3  
RESPONSE: The sample is highly absorbing and contains a significant 
proportion of heavy elements. While efforts have been made to account
for this as best as possible, the diffractometer upon which the data 
were collected lacks a camera with which to obtain a true representation
of the crystal for a more explicit correction. The impact of this upon
the data is further compounded by the crystal existing as a highly 
anisotropic plate. Errors carried through from this in the intensities will 
increase the residual levels in the model. This is in addition to the typical
fourier rippling that is expected at heavy elements, and the impact of the
spherical contraction of the valence shell owed to the ionisation of these 
metals in this highly charge system. Since these residuals exist close to 
these heavy metal centres and the model (and symmetry) has been thoroughly 
evaluated (see the manuscript), these are believed to have no physical 
significance.
;
_vrf_PLAT974_srsno_i19vt_05_260_a21am
;
PROBLEM: Check Calcd Negative Resid. Density on       Sr1      -2.41 eA-3  
RESPONSE: The sample is highly absorbing and contains a significant 
proportion of heavy elements. While efforts have been made to account
for this as best as possible, the diffractometer upon which the data 
were collected lacks a camera with which to obtain a true representation
of the crystal for a more explicit correction. The impact of this upon
the data is further compounded by the crystal existing as a highly 
anisotropic plate. Errors carried through from this in the intensities will 
increase the residual levels in the model. This is in addition to the typical
fourier rippling that is expected at heavy elements, and the impact of the
spherical contraction of the valence shell owed to the ionisation of these 
metals in this highly charge system. Since the residual exists close to 
a heavy metal centre and the model (and symmetry) has been thoroughly 
evaluated (see the manuscript), it is believed to have no physical 
significance.
;
_vrf_PLAT097_srsno_i19vt_05_260_a21am
;
PROBLEM: Large Reported Max.  (Positive) Residual Density       6.19 eA-3  
RESPONSE: The sample is highly absorbing and contains a significant 
proportion of heavy elements. While efforts have been made to account
for this as best as possible, the diffractometer upon which the data 
were collected lacks a camera with which to obtain a true representation
of the crystal for a more explicit correction. The impact of this upon
the data is further compounded by the crystal existing as a highly 
anisotropic plate. Errors carried through from this in the intensities will 
increase the residual levels in the model. This is in addition to the typical
fourier rippling that is expected at heavy elements, and the impact of the
spherical contraction of the valence shell owed to the ionisation of these 
metals in this highly charge system. Since the residual exists close to 
a heavy metal centre and the model (and symmetry) has been thoroughly 
evaluated (see the manuscript), it is believed to have no physical 
significance.
;
_vrf_PLAT196_srsno_i19vt_05_260_a21am
;
PROBLEM: No TEMP record and measurement temperature .NE.         293 Degree
RESPONSE: Model incorporates no riding hydrogens so no TEMP record is 
required. 
;
_vrf_PLAT975_srsno_i19vt_05_260_a21am
;
PROBLEM: Check Calcd Resid. Dens.  0.54Ang From O4      .       1.65 eA-3  
RESPONSE: The sample is highly absorbing and contains a significant 
proportion of heavy elements. While efforts have been made to account
for this as best as possible, the diffractometer upon which the data 
were collected lacks a camera with which to obtain a true representation
of the crystal for a more explicit correction. The impact of this upon
the data is further compounded by the crystal existing as a highly 
anisotropic plate. Errors carried through from this in the intensities will 
increase the residual levels in the model. This is in addition to the typical
fourier rippling that is expected at heavy elements, and the impact of the
spherical contraction of the valence shell owed to the ionisation of these 
metals in this highly charge system. Since these residuals exist close to 
these heavy metal centres and the model (and symmetry) has been thoroughly 
evaluated (see the manuscript), these are believed to have no physical 
significance.
;
# end Validation Reply Form

_audit_creation_date               2025-01-09
_audit_creation_method
;
Olex2 1.5-ac7-013
(compiled 2025.01.02 svn.rf662f148 for Rigaku Oxford Diffraction, GUI svn.r7109)
;
_shelx_SHELXL_version_number       '2019/3'
_audit_contact_author_address      
;
Dept. of Chemistry, University of Warwick, Gibbet Hill Road, Coventry, CV4 7AL
;
_audit_contact_author_email        ?
_audit_contact_author_name         'Evie Ladbrook'
_audit_contact_author_phone        ?
_publ_contact_author_id_orcid      ?
_publ_section_references
;
Dolomanov, O.V., Bourhis, L.J., Gildea, R.J, Howard, J.A.K. & Puschmann, H.
 (2009), J. Appl. Cryst. 42, 339-341.

Sheldrick, G.M. (2015). Acta Cryst. A71, 3-8.

Sheldrick, G.M. (2015). Acta Cryst. C71, 3-8.
;
_chemical_name_common              ?
_chemical_name_systematic          ?
_chemical_formula_moiety           'O7 Sn2 Sr3'
_chemical_formula_sum              'O7 Sn2 Sr3'
_chemical_formula_weight           612.24
_chemical_absolute_configuration   ?
_chemical_melting_point            ?
_chemical_oxdiff_formula           'Sr3 Sn2 O7'
loop_
  _atom_type_symbol
  _atom_type_description
  _atom_type_scat_dispersion_real
  _atom_type_scat_dispersion_imag
  _atom_type_scat_source
 'O' 'O' 0.0101 0.0057 'International Tables Vol C Tables 4.2.6.8 and 6.1.1.4'
 'Sr' 'Sr' -1.1610 3.0594
 'International Tables Vol C Tables 4.2.6.8 and 6.1.1.4'
 'Sn' 'Sn' -0.6810 1.3529
 'International Tables Vol C Tables 4.2.6.8 and 6.1.1.4'

_shelx_space_group_comment
;
The symmetry employed for this shelxl refinement is uniquely defined
by the following loop, which should always be used as a source of
symmetry information in preference to the above space-group names.
They are only intended as comments.
;
_space_group_crystal_system        'orthorhombic'
_space_group_IT_number             36
_space_group_name_H-M_alt          'A 21 a m'
_space_group_name_Hall             'A -2 2a'
loop_
  _space_group_symop_operation_xyz
 'x, y, z'
 'x+1/2, -y, -z'
 'x, y, -z'
 'x+1/2, -y, z'
 'x, y+1/2, z+1/2'
 'x+1/2, -y+1/2, -z+1/2'
 'x, y+1/2, -z+1/2'
 'x+1/2, -y+1/2, z+1/2'

_cell_length_a                     5.6954(3)
_cell_length_b                     5.7248(3)
_cell_length_c                     20.6271(10)
_cell_angle_alpha                  90
_cell_angle_beta                   90
_cell_angle_gamma                  90
_cell_volume                       672.54(6)
_cell_formula_units_Z              4
_cell_measurement_reflns_used      1175
_cell_measurement_temperature      260
_cell_measurement_theta_max        34.1130
_cell_measurement_theta_min        1.9310
_shelx_estimated_absorpt_T_max     0.674
_shelx_estimated_absorpt_T_min     0.330
_exptl_absorpt_coefficient_mu      28.442
_exptl_absorpt_correction_T_max    0.01077
_exptl_absorpt_correction_T_min    0.00082
_exptl_absorpt_correction_type     sphere
_exptl_absorpt_process_details
;
CrysAlisPro 1.171.42.49 (Rigaku Oxford Diffraction, 2022)
Spherical absorption correction
using equivalent radius and absorption coefficient.
Empirical absorption correction using spherical harmonics,
implemented in SCALE3 ABSPACK scaling algorithm.
;
_exptl_absorpt_special_details     ?
_exptl_crystal_colour              'clear colourless'
_exptl_crystal_colour_lustre       clear
_exptl_crystal_colour_primary      colourless
_exptl_crystal_density_diffrn      6.047
_exptl_crystal_density_meas        ?
_exptl_crystal_density_method      ?
_exptl_crystal_description         plate
_exptl_crystal_F_000               1080
_exptl_crystal_size_max            0.05
_exptl_crystal_size_mid            0.05
_exptl_crystal_size_min            0.015
_exptl_crystal_size_rad            0.400
_exptl_transmission_factor_max     ?
_exptl_transmission_factor_min     ?
_diffrn_reflns_av_R_equivalents    0.0781
_diffrn_reflns_av_unetI/netI       0.0371
_diffrn_reflns_Laue_measured_fraction_full  0.997
_diffrn_reflns_Laue_measured_fraction_max  0.968
_diffrn_reflns_limit_h_max         8
_diffrn_reflns_limit_h_min         -9
_diffrn_reflns_limit_k_max         9
_diffrn_reflns_limit_k_min         -8
_diffrn_reflns_limit_l_max         33
_diffrn_reflns_limit_l_min         -32
_diffrn_reflns_number              11947
_diffrn_reflns_point_group_measured_fraction_full  0.995
_diffrn_reflns_point_group_measured_fraction_max  0.935
_diffrn_reflns_theta_full          24.415
_diffrn_reflns_theta_max           34.121
_diffrn_reflns_theta_min           1.914
_diffrn_ambient_temperature        260
_diffrn_detector                   'Hybrid Pixel Array Detector'
_diffrn_detector_area_resol_mean   5.8140
_diffrn_measured_fraction_theta_full  0.997
_diffrn_measured_fraction_theta_max  0.968
_diffrn_measurement_details
;
List of Runs (angles in degrees, time in seconds):

  # Type    Start    End  Width  t~exp~   \w     \q     \k     \f   Frames
--------------------------------------------------------------------------
  1  \f      0.00 360.00   0.20    0.20   0.00   0.00   0.00    --  1800
  2  \w   -150.00  20.00   0.20    0.20    --   25.00   0.00 288.00  850
  3  \w   -150.00  20.00   0.20    0.20    --   25.00   0.00 216.00  850
  4  \w   -150.00  20.00   0.20    0.20    --   25.00   0.00 144.00  850
  5  \w   -150.00  20.00   0.20    0.20    --   25.00   0.00  72.00  850
  6  \w   -150.00  20.00   0.20    0.20    --   25.00   0.00   0.00  850
;
_diffrn_measurement_device         'abstract diffractometer'
_diffrn_measurement_device_type   
 'dectris-CrysAlisPro-abstract goniometer imported dectris images'
_diffrn_measurement_method         '\w and \f scans'
_diffrn_orient_matrix_type        
 'CrysAlisPro convention (1999,Acta A55,543-557)'
_diffrn_orient_matrix_UB_11        -0.0015854074
_diffrn_orient_matrix_UB_12        -0.0090699193
_diffrn_orient_matrix_UB_13        0.0332977401
_diffrn_orient_matrix_UB_21        -0.1204441549
_diffrn_orient_matrix_UB_22        -0.0108556010
_diffrn_orient_matrix_UB_23        -0.0006637724
_diffrn_orient_matrix_UB_31        0.0110513335
_diffrn_orient_matrix_UB_32        -0.1195065823
_diffrn_orient_matrix_UB_33        -0.0024686973
_diffrn_radiation_monochromator    synchrotron
_diffrn_radiation_probe            x-ray
_diffrn_radiation_type             synchrotron
_diffrn_radiation_wavelength       0.6889
_diffrn_source                     synchrotron
_reflns_Friedel_coverage           0.780
_reflns_Friedel_fraction_full      0.993
_reflns_Friedel_fraction_max       0.896
_reflns_number_gt                  1388
_reflns_number_total               1456
_reflns_special_details
;
 Reflections were merged by SHELXL according to the crystal
 class for the calculation of statistics and refinement.
 
 _reflns_Friedel_fraction is defined as the number of unique
 Friedel pairs measured divided by the number that would be
 possible theoretically, ignoring centric projections and
 systematic absences. Completness statistics refer to single and
 composite reflections containing twin component 1 only.
;
_reflns_threshold_expression       'I > 2\s(I)'
_computing_cell_refinement         'CrysAlisPro 1.171.42.49 (Rigaku OD, 2022)'
_computing_data_collection         'CrysAlisPro 1.171.42.49 (Rigaku OD, 2022)'
_computing_data_reduction          'CrysAlisPro 1.171.42.49 (Rigaku OD, 2022)'
_computing_molecular_graphics      'Olex2 1.5-ac7-013 (Dolomanov et al., 2009)'
_computing_publication_material    'Olex2 1.5-ac7-013 (Dolomanov et al., 2009)'
_computing_structure_refinement    'SHELXL 2019/3 (Sheldrick, 2015)'
_computing_structure_solution      'SHELXT  (Sheldrick, 2015)'
_refine_diff_density_max           6.189
_refine_diff_density_min           -2.251
_refine_diff_density_rms           1.112
_refine_ls_abs_structure_details
;
 Flack x determined using 570 quotients [(I+)-(I-)]/[(I+)+(I-)]
 (Parsons, Flack and Wagner, Acta Cryst. B69 (2013) 249-259).
;
_refine_ls_abs_structure_Flack     -0.007(6)
_refine_ls_extinction_coef         .
_refine_ls_extinction_method       none
_refine_ls_goodness_of_fit_ref     1.120
_refine_ls_hydrogen_treatment      undef
_refine_ls_matrix_type             full
_refine_ls_number_parameters       59
_refine_ls_number_reflns           1456
_refine_ls_number_restraints       1
_refine_ls_R_factor_all            0.0740
_refine_ls_R_factor_gt             0.0735
_refine_ls_restrained_S_all        1.119
_refine_ls_shift/su_max            0.000
_refine_ls_shift/su_mean           0.000
_refine_ls_structure_factor_coef   Fsqd
_refine_ls_weighting_details      
 'w=1/[\s^2^(Fo^2^)+(0.1496P)^2^] where P=(Fo^2^+2Fc^2^)/3'
_refine_ls_weighting_scheme        calc
_refine_ls_wR_factor_gt            0.1878
_refine_ls_wR_factor_ref           0.1903
_refine_special_details
;
 Refined as a 2-component twin.
All atoms were refined as anisotropic without the need for any restraints.
;
_olex2_refinement_description
;
1. Twinned data refinement
 Scales: 0.46(2)
 0.54(2)
;
_atom_sites_solution_hydrogens     .
_atom_sites_solution_primary       isomorph
_atom_sites_solution_secondary     difmap
loop_
  _atom_site_label
  _atom_site_type_symbol
  _atom_site_fract_x
  _atom_site_fract_y
  _atom_site_fract_z
  _atom_site_U_iso_or_equiv
  _atom_site_adp_type
  _atom_site_occupancy
  _atom_site_site_symmetry_order
  _atom_site_calc_flag
  _atom_site_refinement_flags_posn
  _atom_site_refinement_flags_adp
  _atom_site_refinement_flags_occupancy
  _atom_site_disorder_assembly
  _atom_site_disorder_group
 Sn1 Sn 0.8669(2) 0.24937(4) 0.09817(5) 0.0212(3) Uani 1 1 d . . . . .
 Sr1 Sr 0.3523(6) 0.25062(10) 0.000000 0.0246(4) Uani 1 2 d S T P . .
 Sr2 Sr 0.37861(14) 0.25835(9) 0.18700(8) 0.0251(4) Uani 1 1 d . . . . .
 O1 O 0.873(3) 0.1975(13) 0.000000 0.0285(11) Uani 1 2 d S T P . .
 O2 O 0.8608(19) 0.2926(10) 0.1964(3) 0.0288(9) Uani 1 1 d . . . . .
 O3 O 0.640(2) -0.0249(9) 0.1067(2) 0.0286(10) Uani 1 1 d . . . . .
 O4 O 0.0892(18) 0.5251(10) 0.0869(2) 0.0272(9) Uani 1 1 d . . . . .

loop_
  _atom_site_aniso_label
  _atom_site_aniso_U_11
  _atom_site_aniso_U_22
  _atom_site_aniso_U_33
  _atom_site_aniso_U_23
  _atom_site_aniso_U_13
  _atom_site_aniso_U_12
 Sn1 0.0210(5) 0.0207(4) 0.0220(4) 0.00010(6) -0.0001(4) 0.00004(10)
 Sr1 0.0249(9) 0.0244(6) 0.0245(9) 0.000 0.000 -0.0012(2)
 Sr2 0.0269(7) 0.0252(5) 0.0231(6) -0.00036(12) -0.0002(6) -0.0016(5)
 O1 0.038(3) 0.026(3) 0.021(2) 0.000 0.000 0.000(4)
 O2 0.032(3) 0.0308(19) 0.0235(16) -0.002(2) -0.002(3) -0.001(3)
 O3 0.026(2) 0.027(2) 0.0329(19) -0.0001(18) 0.0003(15) -0.0040(18)
 O4 0.0270(19) 0.023(2) 0.0312(18) 0.0018(16) 0.0007(16) -0.0030(18)

_geom_special_details
;
 All esds (except the esd in the dihedral angle between two l.s. planes)
 are estimated using the full covariance matrix.  The cell esds are taken
 into account individually in the estimation of esds in distances, angles
 and torsion angles; correlations between esds in cell parameters are only
 used when they are defined by crystal symmetry.  An approximate (isotropic)
 treatment of cell esds is used for estimating esds involving l.s. planes.
;
loop_
  _geom_bond_atom_site_label_1
  _geom_bond_atom_site_label_2
  _geom_bond_distance
  _geom_bond_site_symmetry_2
  _geom_bond_publ_flag
 Sn1 Sr1 3.427(3) 1_655 ?
 Sn1 Sr1 3.5071(8) 2 ?
 Sn1 Sr2 3.3621(10) 4_565 ?
 Sn1 Sr2 3.4366(9) 4 ?
 Sn1 Sr2 3.3306(15) . ?
 Sn1 Sr2 3.4431(14) 1_655 ?
 Sn1 O1 2.0468(15) . ?
 Sn1 O2 2.042(6) . ?
 Sn1 O3 2.041(8) . ?
 Sn1 O3 2.025(10) 4 ?
 Sn1 O4 2.055(9) 4_565 ?
 Sn1 O4 2.037(8) 1_655 ?
 Sr1 O1 2.744(16) 1_455 ?
 Sr1 O1 2.983(16) . ?
 Sr1 O1 2.568(8) 2_455 ?
 Sr1 O1 3.161(8) 2_465 ?
 Sr1 O3 2.824(7) 4_455 ?
 Sr1 O3 2.824(7) 2_455 ?
 Sr1 O3 3.165(8) . ?
 Sr1 O3 3.165(8) 3 ?
 Sr1 O4 2.585(7) 2_565 ?
 Sr1 O4 2.816(8) 3 ?
 Sr1 O4 2.585(7) 4_565 ?
 Sr1 O4 2.816(8) . ?
 Sr2 O2 2.424(7) 6_455 ?
 Sr2 O2 3.162(6) 4_455 ?
 Sr2 O2 2.760(11) . ?
 Sr2 O2 2.962(11) 1_455 ?
 Sr2 O2 2.580(6) 4_465 ?
 Sr2 O3 2.525(8) 4_455 ?
 Sr2 O3 2.755(7) . ?
 Sr2 O4 3.051(7) . ?
 Sr2 O4 2.690(7) 4_565 ?

loop_
  _geom_angle_atom_site_label_1
  _geom_angle_atom_site_label_2
  _geom_angle_atom_site_label_3
  _geom_angle
  _geom_angle_site_symmetry_1
  _geom_angle_site_symmetry_3
  _geom_angle_publ_flag
 Sr1 Sn1 Sr1 71.32(4) 1_655 2 ?
 Sr1 Sn1 Sr2 68.38(5) 1_655 1_655 ?
 Sr1 Sn1 Sr2 107.52(3) 1_655 4 ?
 Sr2 Sn1 Sr1 109.85(5) 1_655 2 ?
 Sr2 Sn1 Sr1 67.54(2) 4 2 ?
 Sr2 Sn1 Sr1 108.08(5) . 2 ?
 Sr2 Sn1 Sr1 177.74(3) 4_565 2 ?
 Sr2 Sn1 Sr1 107.71(3) 4_565 1_655 ?
 Sr2 Sn1 Sr1 176.99(4) . 1_655 ?
 Sr2 Sn1 Sr2 72.77(3) . 4_565 ?
 Sr2 Sn1 Sr2 74.69(3) . 4 ?
 Sr2 Sn1 Sr2 73.29(3) 4 1_655 ?
 Sr2 Sn1 Sr2 71.37(3) 4_565 1_655 ?
 Sr2 Sn1 Sr2 114.44(4) . 1_655 ?
 Sr2 Sn1 Sr2 114.71(4) 4_565 4 ?
 O1 Sn1 Sr1 53.2(4) . 1_655 ?
 O1 Sn1 Sr1 46.4(2) . 2 ?
 O1 Sn1 Sr2 113.9(2) . 4 ?
 O1 Sn1 Sr2 120.9(4) . 1_655 ?
 O1 Sn1 Sr2 124.2(4) . . ?
 O1 Sn1 Sr2 131.3(2) . 4_565 ?
 O1 Sn1 O4 89.6(4) . 4_565 ?
 O2 Sn1 Sr1 126.9(3) . 1_655 ?
 O2 Sn1 Sr1 132.18(17) . 2 ?
 O2 Sn1 Sr2 59.0(3) . 1_655 ?
 O2 Sn1 Sr2 50.05(17) . 4_565 ?
 O2 Sn1 Sr2 64.76(17) . 4 ?
 O2 Sn1 Sr2 55.8(3) . . ?
 O2 Sn1 O1 178.6(3) . . ?
 O2 Sn1 O4 91.3(3) . 4_565 ?
 O3 Sn1 Sr1 124.3(2) . 1_655 ?
 O3 Sn1 Sr1 53.63(19) . 2 ?
 O3 Sn1 Sr1 63.3(2) 4 2 ?
 O3 Sn1 Sr1 55.47(19) 4 1_655 ?
 O3 Sn1 Sr2 46.8(2) . 4 ?
 O3 Sn1 Sr2 127.6(2) . 4_565 ?
 O3 Sn1 Sr2 118.0(2) 4 4_565 ?
 O3 Sn1 Sr2 55.7(2) . . ?
 O3 Sn1 Sr2 120.1(2) . 1_655 ?
 O3 Sn1 Sr2 53.3(2) 4 4 ?
 O3 Sn1 Sr2 127.10(19) 4 . ?
 O3 Sn1 Sr2 46.6(2) 4 1_655 ?
 O3 Sn1 O1 89.2(3) . . ?
 O3 Sn1 O1 88.9(4) 4 . ?
 O3 Sn1 O2 90.2(3) 4 . ?
 O3 Sn1 O2 89.8(3) . . ?
 O3 Sn1 O3 89.46(5) 4 . ?
 O3 Sn1 O4 178.47(17) 4 4_565 ?
 O3 Sn1 O4 90.3(5) . 4_565 ?
 O3 Sn1 O4 91.4(5) 4 1_655 ?
 O4 Sn1 Sr1 115.43(18) 4_565 2 ?
 O4 Sn1 Sr1 123.6(2) 4_565 1_655 ?
 O4 Sn1 Sr1 55.2(2) 1_655 1_655 ?
 O4 Sn1 Sr1 125.6(2) 1_655 2 ?
 O4 Sn1 Sr2 63.27(18) 4_565 4_565 ?
 O4 Sn1 Sr2 53.8(2) 4_565 . ?
 O4 Sn1 Sr2 127.3(2) 4_565 4 ?
 O4 Sn1 Sr2 53.14(19) 1_655 4_565 ?
 O4 Sn1 Sr2 61.5(2) 1_655 1_655 ?
 O4 Sn1 Sr2 124.7(2) 1_655 . ?
 O4 Sn1 Sr2 134.61(18) 4_565 1_655 ?
 O4 Sn1 Sr2 134.8(2) 1_655 4 ?
 O4 Sn1 O1 89.3(3) 1_655 . ?
 O4 Sn1 O2 91.7(3) 1_655 . ?
 O4 Sn1 O3 178.3(3) 1_655 . ?
 O4 Sn1 O4 88.78(6) 1_655 4_565 ?
 O1 Sr1 O1 98.5(4) 1_455 2_465 ?
 O1 Sr1 O1 93.7(3) . 2_465 ?
 O1 Sr1 O1 175.1(6) 2_455 2_465 ?
 O1 Sr1 O1 86.3(3) 2_455 1_455 ?
 O1 Sr1 O1 167.8(3) 1_455 . ?
 O1 Sr1 O1 81.5(4) 2_455 . ?
 O1 Sr1 O3 61.6(2) 1_455 4_455 ?
 O1 Sr1 O3 64.09(18) 2_455 4_455 ?
 O1 Sr1 O3 118.6(2) 2_465 . ?
 O1 Sr1 O3 55.5(2) . 3 ?
 O1 Sr1 O3 118.6(2) 2_465 3 ?
 O1 Sr1 O3 117.35(19) 1_455 3 ?
 O1 Sr1 O3 64.09(18) 2_455 2_455 ?
 O1 Sr1 O3 117.35(19) 1_455 . ?
 O1 Sr1 O3 55.5(2) . . ?
 O1 Sr1 O3 58.5(2) 2_455 3 ?
 O1 Sr1 O3 61.6(2) 1_455 2_455 ?
 O1 Sr1 O3 58.5(2) 2_455 . ?
 O1 Sr1 O4 62.2(2) 1_455 3 ?
 O1 Sr1 O4 125.6(3) 2_455 3 ?
 O1 Sr1 O4 118.1(3) 2_455 2_565 ?
 O1 Sr1 O4 125.6(3) 2_455 . ?
 O1 Sr1 O4 118.1(3) 2_455 4_565 ?
 O1 Sr1 O4 62.2(2) 1_455 . ?
 O3 Sr1 O1 112.3(2) 4_455 . ?
 O3 Sr1 O1 112.3(2) 2_455 . ?
 O3 Sr1 O1 118.3(2) 2_455 2_465 ?
 O3 Sr1 O1 118.3(2) 4_455 2_465 ?
 O3 Sr1 O3 56.75(8) 4_455 . ?
 O3 Sr1 O3 102.4(3) 2_455 4_455 ?
 O3 Sr1 O3 122.38(9) 2_455 . ?
 O3 Sr1 O3 122.39(9) 4_455 3 ?
 O3 Sr1 O3 56.75(8) 2_455 3 ?
 O3 Sr1 O3 88.1(3) . 3 ?
 O4 Sr1 O1 58.93(19) 4_565 2_465 ?
 O4 Sr1 O1 125.9(2) . . ?
 O4 Sr1 O1 57.49(19) 3 2_465 ?
 O4 Sr1 O1 125.0(3) 4_565 1_455 ?
 O4 Sr1 O1 125.0(3) 2_565 1_455 ?
 O4 Sr1 O1 62.1(2) 4_565 . ?
 O4 Sr1 O1 58.93(19) 2_565 2_465 ?
 O4 Sr1 O1 62.1(2) 2_565 . ?
 O4 Sr1 O1 57.49(19) . 2_465 ?
 O4 Sr1 O1 125.9(2) 3 . ?
 O4 Sr1 O3 117.4(4) 2_565 . ?
 O4 Sr1 O3 175.13(16) . 3 ?
 O4 Sr1 O3 84.85(14) 4_565 4_455 ?
 O4 Sr1 O3 117.4(4) 4_565 3 ?
 O4 Sr1 O3 59.7(2) 2_565 3 ?
 O4 Sr1 O3 84.85(14) 2_565 2_455 ?
 O4 Sr1 O3 96.36(13) 3 3 ?
 O4 Sr1 O3 62.0(2) . 4_455 ?
 O4 Sr1 O3 172.4(4) 4_565 2_455 ?
 O4 Sr1 O3 59.7(2) 4_565 . ?
 O4 Sr1 O3 121.6(4) 3 4_455 ?
 O4 Sr1 O3 121.6(4) . 2_455 ?
 O4 Sr1 O3 62.0(2) 3 2_455 ?
 O4 Sr1 O3 172.4(4) 2_565 4_455 ?
 O4 Sr1 O3 175.13(16) 3 . ?
 O4 Sr1 O3 96.36(13) . . ?
 O4 Sr1 O4 79.1(3) . 3 ?
 O4 Sr1 O4 116.24(9) 2_565 . ?
 O4 Sr1 O4 63.83(8) 4_565 . ?
 O4 Sr1 O4 63.83(8) 2_565 3 ?
 O4 Sr1 O4 116.24(9) 4_565 3 ?
 O4 Sr1 O4 87.8(3) 4_565 2_565 ?
 Sn1 Sr2 Sn1 73.14(3) . 4_455 ?
 Sn1 Sr2 Sn1 114.71(4) 4_465 4_455 ?
 Sn1 Sr2 Sn1 74.32(3) . 4_465 ?
 O2 Sr2 Sn1 35.75(12) 4_455 4_455 ?
 O2 Sr2 Sn1 129.83(14) 6_455 4_465 ?
 O2 Sr2 Sn1 87.74(13) 1_455 4_465 ?
 O2 Sr2 Sn1 37.36(15) 4_465 4_465 ?
 O2 Sr2 Sn1 151.91(15) 4_465 4_455 ?
 O2 Sr2 Sn1 125.4(3) 6_455 . ?
 O2 Sr2 Sn1 150.28(14) 1_455 . ?
 O2 Sr2 Sn1 37.74(14) . . ?
 O2 Sr2 Sn1 89.93(14) . 4_465 ?
 O2 Sr2 Sn1 96.72(11) . 4_455 ?
 O2 Sr2 Sn1 94.11(10) 1_455 4_455 ?
 O2 Sr2 Sn1 150.35(13) 4_455 4_465 ?
 O2 Sr2 Sn1 115.23(13) 6_455 4_455 ?
 O2 Sr2 Sn1 92.60(19) 4_455 . ?
 O2 Sr2 Sn1 95.2(2) 4_465 . ?
 O2 Sr2 O2 83.7(3) 4_465 1_455 ?
 O2 Sr2 O2 95.6(3) . 4_455 ?
 O2 Sr2 O2 171.1(3) 4_465 4_455 ?
 O2 Sr2 O2 91.7(2) 1_455 4_455 ?
 O2 Sr2 O2 92.5(2) 6_455 4_465 ?
 O2 Sr2 O2 88.9(3) 6_455 . ?
 O2 Sr2 O2 168.9(2) . 1_455 ?
 O2 Sr2 O2 87.9(2) 4_465 . ?
 O2 Sr2 O2 79.49(16) 6_455 4_455 ?
 O2 Sr2 O2 84.3(3) 6_455 1_455 ?
 O2 Sr2 O3 124.4(3) 6_455 4_455 ?
 O2 Sr2 O3 123.2(3) 6_455 . ?
 O2 Sr2 O3 130.8(3) 4_465 . ?
 O2 Sr2 O4 123.4(2) . . ?
 O2 Sr2 O4 62.0(2) 4_465 . ?
 O2 Sr2 O4 58.2(2) 1_455 . ?
 O2 Sr2 O4 67.4(2) 4_465 4_565 ?
 O2 Sr2 O4 146.6(3) 6_455 4_565 ?
 O2 Sr2 O4 135.1(3) 6_455 . ?
 O3 Sr2 Sn1 36.1(2) 4_455 4_455 ?
 O3 Sr2 Sn1 37.72(18) . . ?
 O3 Sr2 Sn1 100.17(12) . 4_465 ?
 O3 Sr2 Sn1 36.1(2) . 4_455 ?
 O3 Sr2 Sn1 94.6(2) 4_455 . ?
 O3 Sr2 Sn1 94.33(12) 4_455 4_465 ?
 O3 Sr2 O2 63.0(3) . . ?
 O3 Sr2 O2 57.80(18) . 4_455 ?
 O3 Sr2 O2 128.1(2) . 1_455 ?
 O3 Sr2 O2 128.3(3) 4_455 . ?
 O3 Sr2 O2 62.8(2) 4_455 1_455 ?
 O3 Sr2 O2 59.68(18) 4_455 4_455 ?
 O3 Sr2 O2 123.8(3) 4_455 4_465 ?
 O3 Sr2 O3 65.48(9) 4_455 . ?
 O3 Sr2 O4 62.0(2) 4_455 . ?
 O3 Sr2 O4 100.36(14) . . ?
 O3 Sr2 O4 88.89(15) 4_455 4_565 ?
 O4 Sr2 Sn1 38.07(19) 4_565 . ?
 O4 Sr2 Sn1 94.97(17) . . ?
 O4 Sr2 Sn1 36.97(16) . 4_465 ?
 O4 Sr2 Sn1 37.28(17) 4_565 4_465 ?
 O4 Sr2 Sn1 92.98(11) . 4_455 ?
 O4 Sr2 Sn1 89.39(12) 4_565 4_455 ?
 O4 Sr2 O2 121.6(2) . 4_455 ?
 O4 Sr2 O2 121.4(2) 4_565 4_455 ?
 O4 Sr2 O2 65.0(3) 4_565 . ?
 O4 Sr2 O2 117.6(2) 4_565 1_455 ?
 O4 Sr2 O3 64.5(2) 4_565 . ?
 O4 Sr2 O4 59.41(9) 4_565 . ?
 Sn1 O1 Sn1 163.2(4) . 3 ?
 Sn1 O1 Sr1 98.3(2) . 2 ?
 Sn1 O1 Sr1 88.1(4) . . ?
 Sn1 O1 Sr1 81.6(2) 3 2_565 ?
 Sn1 O1 Sr1 98.3(2) 3 2 ?
 Sn1 O1 Sr1 81.6(2) . 2_565 ?
 Sn1 O1 Sr1 90.1(4) 3 1_655 ?
 Sn1 O1 Sr1 90.1(4) . 1_655 ?
 Sn1 O1 Sr1 88.1(4) 3 . ?
 Sr1 O1 Sr1 99.0(4) 2 1_655 ?
 Sr1 O1 Sr1 85.8(3) 1_655 2_565 ?
 Sr1 O1 Sr1 93.2(4) 2 . ?
 Sr1 O1 Sr1 82.0(3) . 2_565 ?
 Sr1 O1 Sr1 175.1(6) 2 2_565 ?
 Sr1 O1 Sr1 167.8(3) 1_655 . ?
 Sn1 O2 Sr2 92.6(3) . 4_565 ?
 Sn1 O2 Sr2 79.49(16) . 4 ?
 Sn1 O2 Sr2 84.8(3) . 1_655 ?
 Sn1 O2 Sr2 165.7(3) . 6 ?
 Sn1 O2 Sr2 86.5(3) . . ?
 Sr2 O2 Sr2 87.5(2) . 4 ?
 Sr2 O2 Sr2 171.1(3) 4_565 4 ?
 Sr2 O2 Sr2 91.2(3) 4_565 1_655 ?
 Sr2 O2 Sr2 84.1(2) 1_655 4 ?
 Sr2 O2 Sr2 101.13(19) 6 4_565 ?
 Sr2 O2 Sr2 96.0(3) 4_565 . ?
 Sr2 O2 Sr2 90.9(3) 6 1_655 ?
 Sr2 O2 Sr2 168.9(2) . 1_655 ?
 Sr2 O2 Sr2 86.5(2) 6 4 ?
 Sr2 O2 Sr2 95.9(3) 6 . ?
 Sn1 O3 Sn1 165.2(5) 4_455 . ?
 Sn1 O3 Sr1 88.33(18) 4_455 2 ?
 Sn1 O3 Sr1 90.8(3) . 2 ?
 Sn1 O3 Sr1 81.8(3) 4_455 . ?
 Sn1 O3 Sr1 83.36(18) . . ?
 Sn1 O3 Sr2 86.62(18) . . ?
 Sn1 O3 Sr2 90.6(4) 4_455 . ?
 Sn1 O3 Sr2 97.7(2) 4_455 4 ?
 Sn1 O3 Sr2 97.1(4) . 4 ?
 Sr1 O3 Sr1 84.71(13) 2 . ?
 Sr2 O3 Sr1 92.2(3) 4 2 ?
 Sr2 O3 Sr1 81.1(2) . . ?
 Sr2 O3 Sr1 165.8(3) . 2 ?
 Sr2 O3 Sr1 176.9(3) 4 . ?
 Sr2 O3 Sr2 102.01(17) 4 . ?
 Sn1 O4 Sn1 162.3(4) 1_455 4_465 ?
 Sn1 O4 Sr1 88.3(2) 1_455 . ?
 Sn1 O4 Sr1 99.7(2) 4_465 2_465 ?
 Sn1 O4 Sr1 98.0(4) 1_455 2_465 ?
 Sn1 O4 Sr1 90.7(4) 4_465 . ?
 Sn1 O4 Sr2 89.6(3) 1_455 4_465 ?
 Sn1 O4 Sr2 79.8(3) 4_465 . ?
 Sn1 O4 Sr2 88.10(19) 4_465 4_465 ?
 Sn1 O4 Sr2 82.59(17) 1_455 . ?
 Sr1 O4 Sr1 96.51(15) 2_465 . ?
 Sr1 O4 Sr2 82.2(2) . . ?
 Sr1 O4 Sr2 178.6(4) 2_465 . ?
 Sr1 O4 Sr2 94.0(3) 2_465 4_465 ?
 Sr2 O4 Sr1 169.4(3) 4_465 . ?
 Sr2 O4 Sr2 87.27(14) 4_465 . ?

_shelx_res_file
;
TITL SrSnO_I19VT_05_260_A21am in A2(1)am
    srsno_i19vt_05_260_a21am.res
    created by SHELXL-2019/3 at 15:51:32 on 09-Jan-2025
REM A2(1)am (#36 with fixed user cell
CELL 0.6889 5.69542 5.724768 20.627055 90 90 90
ZERR 4 0.000263 0.000262 0.001036 0 0 0
LATT -5
SYMM 0.5+X,-Y,-Z
SYMM +X,+Y,-Z
SYMM 0.5+X,-Y,+Z
SFAC O Sr Sn
DISP O 0.0101 0.0057 30.1044
DISP Sn -0.681 1.3529 5641.0613
DISP Sr -1.161 3.0594 12162.7002
UNIT 28 12 8

L.S. 10
PLAN  5
SIZE 0.05 0.05 0.015
CONF
LIST 4
MORE -1
fmap 2
acta
TWIN -1 0 0 0 -1 0 0 0 1 2
OMIT -2 0 0
OMIT -1 -1 5
OMIT 0 0 -10
OMIT 0 0 -4
OMIT 1 1 -5
OMIT 2 0 0
REM <olex2.extras>
REM <HklSrc "%.\\SrSnO_I19VT_05_260_A21am.hkl">
REM </olex2.extras>

WGHT    0.149600
BASF   0.53782
FVAR       1.19878
SN1   3    0.866869    0.249375    0.098166    11.00000    0.02105    0.02072 =
         0.02195    0.00010   -0.00007    0.00004
SR1   2    0.352256    0.250617    0.000000    10.50000    0.02491    0.02441 =
         0.02446    0.00000    0.00000   -0.00124
SR2   2    0.378614    0.258353    0.186996    11.00000    0.02686    0.02525 =
         0.02307   -0.00036   -0.00022   -0.00164
O1    1    0.873370    0.197550    0.000000    10.50000    0.03781    0.02650 =
         0.02114    0.00000    0.00000    0.00047
O2    1    0.860772    0.292573    0.196437    11.00000    0.03214    0.03078 =
         0.02353   -0.00221   -0.00196   -0.00090
O3    1    0.639967   -0.024919    0.106702    11.00000    0.02638    0.02651 =
         0.03294   -0.00005    0.00035   -0.00405
O4    1    0.089170    0.525088    0.086919    11.00000    0.02704    0.02336 =
         0.03120    0.00184    0.00072   -0.00298
HKLF 4


REM  SrSnO_I19VT_05_260_A21am in A2(1)am
REM wR2 = 0.1903, GooF = S = 1.120, Restrained GooF = 1.119 for all data
REM R1 = 0.0735 for 1388 Fo > 4sig(Fo) and 0.0740 for all 1456 data
REM 59 parameters refined using 1 restraints

END

WGHT      0.1496      0.0000

REM Highest difference peak  6.189,  deepest hole -2.251,  1-sigma level  1.112
Q1    1   0.9467  0.3368  0.0975  11.00000  0.05    6.19
Q2    1   0.9465  0.1634  0.0978  11.00000  0.05    6.12
Q3    1   0.7918  0.3370  0.0979  11.00000  0.05    6.06
Q4    1   0.7908  0.1627  0.0977  11.00000  0.05    6.00
Q5    1   0.4601  0.3363  0.1859  11.00000  0.05    4.26
;
_shelx_res_checksum                22938
_shelx_hkl_file
;
   0   0   2 31432.7 3222.31   6
   0   0  -2 31732.5 3223.58   5
   0   0   2 33793.2 3225.49   5
   0   0   2 32815.6 3304.36   3
   0   0  -2 43847.5 3276.88   1
   0   0  -2 37860.7 3278.24   1
   0   0   2 33291.9 3273.41   1
   0   0   2 42402.8 3288.15   1
   0   0   4 214583. 16142.9   1
   0   0  -4 182440. 16102.0   1
   0   0  -4 195771. 16148.5   1
   0   0   4 190725. 16126.4   1
   0   0  -4 158774. 16044.0   6
   0   0   4 176952. 16052.6   6
   0   0   4 158251. 16051.5   5
   0   0  -4 171371. 16055.1   5
   0   0   4 158931. 16051.3   4
   0   0  -4 179694. 16069.4   4
   0   0   4 146749. 16150.0   3
   0   0  -4 165531. 16033.6   2
   0   0   4 207406. 16064.9   2
   0   0  -6 4360.83 449.030   1
   0   0  -6 3400.09 428.164   1
   0   0   6 3881.56 445.212   1
   0   0   6 4582.79 456.813   1
   0   0  -6 3310.47 376.272   6
   0   0   6 3471.19 382.145   6
   0   0   6 4081.46 396.613   5
   0   0  -6 3410.26 384.149   5
   0   0   6 3115.69 375.782   4
   0   0  -6 3066.17 386.653   4
   0   0  -6 2701.72 453.805   3
   0   0   6 3210.01 449.956   3
   0   0  -6 3390.18 366.824   2
   0   0  -8 11040.3 963.249   1
   0   0   8 10173.0 972.917   1
   0   0   8 9933.60 957.379   1
   0   0   8 9213.79 915.691   6
   0   0   8 9602.23 921.952   5
   0   0  -8 9685.31 916.554   5
   0   0   8 7786.80 898.062   4
   0   0  -8 8704.97 920.791   4
   0   0  -8 8255.39 989.224   3
   0   0  -8 9689.56 897.721   2
   0   0 -10 964826. 83943.7   1
   0   0 -10 937711. 83931.4   1
   0   0  10 936400. 83949.5   1
   0   0  10 968660. 83939.9   1
   0   0  10 824704. 83904.5   6
   0   0  10 786629. 83909.1   5
   0   0 -10 939819. 83913.7   4
   0   0 -10 864441. 83974.1   3
   0   0 -10 999999. 83895.9   2
   0   0 -12 107026. 9977.61   1
   0   0 -12 121901. 9998.51   1
   0   0  12 101440. 9990.32   1
   0   0  12 99955.4 9962.19   6
   0   0  12 114464. 9971.15   5
   0   0 -12 104611. 9964.11   2
   0   0 -12 99386.3 9963.99   4
   0   0 -12 95774.7 10004.7   3
   0   0 -12 121393. 9953.80   2
   0   0  14 70032.9 6098.81   1
   0   0  14 67435.0 6079.89   6
   0   0  14 65049.8 6081.49   5
   0   0 -14 67805.2 6081.58   4
   0   0 -14 68043.0 6092.32   1
   0   0 -14 57718.2 6108.47   3
   0   0 -14 62754.7 6075.49   2
   0   0 -16 2526.73 268.924   1
   0   0  16 2540.21 276.626   1
   0   0 -16 2496.98 273.187   1
   0   0  16 2314.50 259.501   5
   0   0 -16 2512.51 259.528   4
   0   0  16 2456.32 267.827   1
   0   0 -16 2802.87 289.938   3
   0   0 -16 2361.16 254.388   2
   0   0 -18 304.560 55.0923   1
   0   0  18 190.884 47.0356   1
   0   0 -18 167.465 38.2593   2
   0   0  18 165.254 38.8142   6
   0   0  18 190.378 44.4968   5
   0   0 -18 190.685 48.5939   1
   0   0 -18 348.296 62.3177   3
   0   0  20 73088.3 5111.72   1
   0   0  20 56409.4 5088.84   6
   0   0  20 55933.9 5090.43   5
   0   0 -20 60827.5 5092.45   4
   0   0 -20 41295.6 5096.02   3
   0   0 -20 49655.6 5091.99   1
   0   0  20 53234.5 5100.98   1
   0   0  22 39302.8 3584.01   6
   0   0  22 35155.4 3583.18   5
   0   0 -22 37763.1 3581.65   2
   0   0 -22 42094.4 3587.21   4
   0   0 -22 40183.8 3596.97   3
   0   0 -22 36739.6 3587.95   1
   0   0  22 36031.7 3594.78   1
   0   0 -22 46266.3 3607.68   1
   0   0  24 11106.1 1100.22   6
   0   0  24 11242.9 1100.64   5
   0   0 -24 12689.2 1103.78   4
   0   0 -24 12741.1 1107.41   1
   0   0 -24 12187.3 1110.57   3
   0   0  24 10764.7 1105.26   1
   0   0 -26 121.810 25.7582   4
   0   0  26 73.2249 19.1899   5
   0   0 -26 69.4532 22.1278   3
   0   0  26 114.209 23.3361   6
   0   0 -28 883.885 105.905   3
   0   0  28 1000.59 104.968   5
   0   0 -28 886.243 102.445   4
   0   0  30 4223.08 392.463   6
   0   0  30 3921.80 391.564   5
   0   0  32 11758.3 1128.69   5
   0   0  32 12456.0 1129.85   6
   0  -1   1 52.8706 19.6874   5
   0  -1  -1 37.8927 18.5659   5
   0   1   1 52.1163 19.2572   5
   0   1  -1 80.1155 20.7594   5
   0  -1   1 64.8153 53.1770   2
   0   1   1 96.7089 33.3551   2
   0   1  -1 165.913 58.8651   2
   0  -1  -1 43.9563 31.6461   2
   0   1  -1 68.7658 15.9012   4
   0  -1  -1 43.2946 17.7819   4
   0   1   1 67.2115 22.7912   4
   0  -1   1 73.8303 17.9549   4
   0  -1   1 106.182 27.6987   6
   0   1  -1 53.8161 20.7850   6
   0  -1  -1 71.7369 23.4958   6
   0   1   1 61.2552 20.9623   6
   0   1   1 85.3843 22.5563   3
   0  -1  -1 90.8412 23.2961   3
   0   1   3 598.836 115.427   1
   0  -1   3 972.852 118.559   1
   0  -1  -3 947.259 101.411   1
   0   1  -3 938.806 115.294   1
   0  -1  -3 490.942 100.134   1
   0  -1   3 789.261 134.190   1
   0   1   3 1167.54 106.511   1
   0  -1  -3 508.845 83.6042   6
   0   1   3 545.813 85.6563   6
   0   1  -3 561.089 84.5918   6
   0   1  -3 741.107 81.9851   5
   0   1   3 633.181 84.5258   5
   0  -1   3 602.075 80.7538   5
   0  -1   3 932.500 165.682   2
   0   1   3 685.909 93.1995   4
   0   1  -3 672.853 73.1882   4
   0  -1  -3 615.175 85.3439   3
   0   1   3 640.669 83.1154   3
   0  -1   3 630.305 72.5233   4
   0   1  -3 576.205 81.6808   3
   0  -1   3 483.714 77.7991   3
   0  -1   5 1054.48 191.296   1
   0   1  -5 1785.20 223.428   1
   0  -1  -5 1763.79 199.401   1
   0  -1  -5 1652.01 194.671   1
   0  -1   5 1568.10 229.948   1
   0   1   5 1170.62 176.754   1
   0  -1  -5 1126.19 139.924   6
   0  -1   5 1187.38 148.509   6
   0   1   5 1247.51 140.715   6
   0   1  -5 1242.11 140.374   6
   0  -1   5 1270.55 139.622   5
   0  -1  -5 1530.41 182.756   4
   0   1   5 1406.26 161.377   4
   0  -1   5 1296.57 129.200   4
   0   1   5 881.713 136.749   3
   0   1  -5 1145.35 149.404   3
   0  -1   5 2066.73 251.940   2
   0   1  -5 1744.66 197.721   2
   0  -1   5 1272.82 141.144   3
   0   1   7 9905.19 768.154   1
   0  -1  -7 10262.7 736.046   1
   0  -1   7 9383.50 762.012   1
   0  -1  -7 8483.42 735.846   1
   0   1  -7 8741.37 754.114   1
   0   1  -7 9358.81 753.851   1
   0  -1  -7 6539.02 658.605   6
   0  -1   7 6089.40 666.253   6
   0   1   7 6546.34 654.463   6
   0   1   7 7211.02 670.834   5
   0   1  -7 6282.00 649.867   5
   0  -1   7 6273.66 642.597   4
   0  -1  -7 5266.39 684.869   4
   0   1  -7 5687.34 645.947   4
   0  -1   7 9900.68 766.304   2
   0   1  -7 8051.94 700.424   2
   0   1  -7 7277.77 690.931   3
   0  -1  -7 7350.77 674.264   3
   0  -1   7 9919.74 769.668   1
   0   1   7 7149.89 719.721   1
   0  -1   9 3109.74 326.552   6
   0   1   9 2989.36 311.970   6
   0   1  -9 3240.94 314.628   5
   0   1   9 3210.73 331.026   5
   0   1  -9 1954.20 304.397   4
   0  -1  -9 2445.72 334.819   4
   0  -1   9 2781.60 299.523   4
   0   1  -9 4187.54 385.422   1
   0  -1  -9 4282.13 386.537   1
   0  -1  -9 3894.21 362.444   1
   0   1   9 4416.05 393.397   1
   0   1  -9 2763.00 350.265   3
   0  -1  -9 3228.18 336.724   3
   0   1   9 3821.58 374.086   1
   0  -1   9 3763.99 372.933   1
   0  -1 -11 1151.13 133.245   1
   0   1  11 904.010 145.383   1
   0  -1  11 1184.43 150.465   1
   0  -1 -11 1380.99 163.162   1
   0   1 -11 1084.81 135.306   1
   0  -1  11 1551.12 160.222   1
   0   1 -11 969.703 137.794   1
   0   1  11 1174.75 151.106   1
   0  -1  11 798.206 115.140   6
   0  -1  11 857.896 114.009   5
   0  -1 -11 893.982 88.4635   2
   0   1  11 666.365 117.927   5
   0  -1 -11 1162.64 140.769   4
   0   1 -11 1147.02 116.193   4
   0  -1  11 718.296 94.0208   4
   0  -1 -11 900.237 131.122   3
   0  -1 -11 606.388 80.9925   2
   0   1 -11 402.323 117.786   3
   0  -1  13 595.564 88.7930   1
   0   1  13 476.729 81.4535   1
   0  -1 -13 402.515 68.4890   1
   0   1 -13 491.021 85.8170   1
   0  -1 -13 253.759 43.5144   2
   0   1  13 175.278 52.8172   6
   0  -1  13 277.947 60.7102   6
   0   1 -13 466.148 61.8376   4
   0   1  13 400.864 74.8499   5
   0  -1  13 381.707 67.5214   5
   0   1  13 531.812 91.4845   1
   0   1 -13 581.228 83.1017   1
   0  -1  13 412.737 80.3997   1
   0  -1 -13 294.308 39.1028   2
   0   1 -13 76.1943 56.3735   3
   0  -1 -13 236.807 63.8399   3
   0  -1  15 311.384 64.7977   1
   0  -1 -15 220.323 52.1208   1
   0   1  15 399.752 68.1471   1
   0   1 -15 348.513 63.3243   1
   0  -1 -15 196.728 32.2914   2
   0  -1 -15 224.344 37.5808   2
   0  -1  15 300.413 56.9259   6
   0   1  15 258.405 53.4744   6
   0   1  15 336.517 59.4205   5
   0  -1 -15 395.394 65.2782   4
   0  -1  15 204.037 49.8755   5
   0   1 -15 305.937 48.8312   4
   0   1 -15 409.752 67.5225   2
   0   1 -15 260.958 57.7553   1
   0  -1  15 307.284 62.5138   1
   0   1  15 375.553 71.4285   1
   0  -1 -15 377.315 73.6755   1
   0  -1 -15 301.480 65.9330   3
   0   1 -17 563.410 93.3719   1
   0  -1  17 666.198 97.7537   1
   0   1  17 821.127 102.089   1
   0  -1  17 603.074 90.6706   6
   0   1  17 693.663 88.1052   6
   0  -1  17 757.822 98.1022   5
   0   1 -17 627.776 81.9718   4
   0  -1 -17 904.757 101.696   4
   0  -1 -17 559.782 67.4541   2
   0   1 -17 531.921 102.832   3
   0  -1 -17 561.116 97.1371   3
   0  -1 -17 651.981 89.0735   1
   0   1  17 877.673 108.953   1
   0  -1 -17 585.106 99.6869   1
   0  -1  17 669.722 98.8144   1
   0  -1 -17 696.740 75.2363   2
   0   1 -17 710.023 95.9413   2
   0   1 -19 935.120 118.830   1
   0  -1 -19 1072.75 130.259   1
   0  -1  19 806.428 114.045   1
   0   1 -19 956.231 117.585   1
   0  -1 -19 868.298 109.976   1
   0  -1  19 801.450 115.567   1
   0  -1  19 757.572 109.945   6
   0   1  19 1011.06 109.210   6
   0   1  19 1001.36 114.983   5
   0  -1  19 1177.21 123.506   5
   0  -1 -19 847.928 95.2007   2
   0   1 -19 954.202 114.046   2
   0   1 -19 1023.93 105.820   4
   0  -1 -19 1030.35 115.578   4
   0   1 -19 732.856 120.528   3
   0  -1 -19 919.744 122.777   3
   0  -1 -19 787.017 90.5975   2
   0  -1 -21 64.6354 23.0232   1
   0   1 -21 64.4381 27.9635   1
   0  -1  21 71.1333 25.8389   1
   0   1  21 64.3525 24.6803   1
   0   1 -21 38.7213 22.1061   2
   0  -1  21 66.7150 23.6337   6
   0   1  21 60.9195 19.8915   6
   0   1  21 95.6625 25.7252   5
   0  -1  21 142.087 31.5108   5
   0   1  21 98.2928 31.6350   1
   0  -1 -21 72.2146 28.6349   1
   0   1 -21 112.645 29.4885   1
   0  -1 -21 84.2069 29.3203   3
   0   1 -21 70.6309 26.3557   3
   0  -1  23 136.043 34.3855   1
   0   1  23 146.511 30.5031   1
   0   1  23 71.0479 22.0682   6
   0  -1  23 181.782 33.2884   6
   0  -1 -23 104.042 25.7927   4
   0   1  23 71.4707 23.2124   5
   0   1 -23 156.016 27.6196   4
   0  -1  23 125.615 28.7552   5
   0   1 -23 55.7779 23.2856   2
   0   1 -23 69.7503 24.3936   1
   0  -1  23 84.8953 28.4257   1
   0   1 -23 58.6047 28.0538   3
   0  -1  25 13.1589 12.3308   6
   0   1 -25 10.3167 9.83347   4
   0  -1 -25 6.17499 10.4702   4
   0  -1  25 55.1437 17.0937   5
   0   1  25 34.7742 13.6654   5
   0   1 -25 52.8051 18.0683   2
   0   1 -25 47.3035 18.3958   1
   0   1 -25 40.5743 18.9215   3
   0  -1 -25 55.7650 22.6677   3
   0   1  27 26.0451 11.4922   5
   0  -1  27 24.6445 14.4068   5
   0   1 -27 7.03673 10.2275   3
   0  -1 -27 27.9293 14.1474   3
   0   1  27 38.6496 13.2819   6
   0  -1  27 30.0431 14.0606   6
   0   1  29 179.751 30.3641   5
   0  -1  29 122.770 27.7564   5
   0  -1 -29 165.911 30.8138   4
   0   1 -29 187.490 33.5808   3
   0  -1 -29 215.843 35.1864   3
   0  -1  29 155.729 29.8352   6
   0   1  29 174.903 29.5357   6
   0   1 -31 5.25842 6.09021   3
   0  -1 -31 10.7450 9.80654   3
   0   1  31 4.31920 7.89261   6
   0   1  33 38.7789 12.1756   5
   0   2   0 730347. 70336.2   6
   0  -2   0 755452. 70343.6   6
   0   2   0 740501. 70339.8   5
   0  -2   0 784393. 70343.0   5
   0  -2   0 816016. 70333.9   4
   0   2   0 831817. 70335.0   3
   0  -2   0 741311. 70337.5   3
   0  -2   0 517047. 70429.2   2
   0   2   0 785574. 70371.4   2
   0   2  -2 222.048 64.6268   1
   0  -2   2 543.464 58.5348   1
   0  -2   2 486.065 81.7645   1
   0   2   2 378.502 68.8232   6
   0  -2   2 529.867 82.8535   6
   0  -2  -2 431.849 73.0905   5
   0  -2   2 386.268 69.6943   5
   0   2  -2 336.217 62.5300   5
   0   2   2 1081.73 99.0731   5
   0  -2   2 828.471 188.769   2
   0   2   2 582.012 80.6472   2
   0   2  -2 379.581 58.8874   4
   0   2   2 397.910 69.1037   4
   0  -2  -2 506.776 76.9626   4
   0  -2  -2 403.859 71.1964   3
   0   2  -2 436.500 70.5295   3
   0   2  -2 523.685 73.7141   3
   0  -2  -4 3097.59 360.276   1
   0   2  -4 3014.82 377.909   1
   0  -2   4 3776.53 349.563   1
   0   2  -4 3756.12 347.079   1
   0   2   4 2758.29 355.707   1
   0   2   4 3300.35 334.337   1
   0  -2   4 3828.02 367.748   6
   0   2   4 3616.93 362.015   6
   0   2  -4 3230.05 340.976   5
   0   2  -4 3318.39 332.025   4
   0  -2  -4 4592.44 376.807   4
   0   2   4 3338.14 344.709   3
   0  -2  -4 3968.46 358.079   3
   0   2  -4 3084.40 334.001   4
   0   2   4 3947.51 341.349   2
   0   2  -4 3313.29 349.207   3
   0   2   6 25717.8 2066.39   1
   0  -2  -6 20671.4 2030.31   1
   0   2  -6 27245.3 2067.37   1
   0  -2  -6 27979.1 2061.67   1
   0   2  -6 22585.2 2040.81   1
   0  -2   6 24531.9 2042.04   1
   0   2   6 27281.7 2028.98   1
   0  -2   6 33748.5 2115.89   1
   0  -2   6 22527.9 2032.96   6
   0  -2   6 20016.9 2012.29   5
   0   2  -6 16663.2 2005.96   5
   0   2  -6 21209.4 2001.12   4
   0  -2  -6 19350.1 2017.58   3
   0  -2   6 36847.9 2219.16   2
   0   2   6 21021.0 1995.42   2
   0   2  -6 19006.3 2016.97   3
   0  -2   8 7947.72 628.047   1
   0   2   8 8916.55 650.507   1
   0  -2  -8 7492.49 623.578   1
   0   2  -8 4550.36 606.963   1
   0   2  -8 8420.65 634.878   1
   0  -2  -8 9172.94 632.814   1
   0   2   8 6419.44 585.773   6
   0   2   8 7216.12 597.156   5
   0  -2   8 5582.32 576.553   5
   0   2  -8 6074.72 572.530   5
   0  -2   8 7920.71 660.474   1
   0   2   8 7189.79 618.338   1
   0  -2  -8 6731.21 623.942   4
   0   2  -8 4923.82 561.879   4
   0  -2  -8 4614.44 580.276   3
   0  -2   8 5588.93 565.294   4
   0   2  -8 6173.93 598.824   3
   0  -2   8 10243.2 719.509   2
   0   2 -10 345670. 25621.7   1
   0  -2  10 225448. 25604.2   1
   0  -2 -10 325810. 25610.6   1
   0  -2 -10 192981. 25600.8   1
   0   2  10 278061. 25578.6   6
   0  -2  10 298545. 25605.8   6
   0  -2  10 271242. 25578.3   5
   0   2  10 331890. 25596.7   5
   0   2  10 161255. 25590.8   1
   0  -2  10 390791. 25652.4   1
   0  -2 -10 215266. 25605.5   4
   0  -2  10 289351. 25563.8   4
   0  -2 -10 310664. 25591.3   3
   0   2 -10 328693. 25612.8   3
   0  -2  12 31372.4 3780.25   6
   0   2  12 40814.7 3766.53   6
   0  -2  12 38126.4 3768.74   5
   0   2  12 41298.0 3781.90   5
   0   2  12 39564.8 3799.05   1
   0  -2  12 46289.1 3812.89   1
   0  -2 -12 35466.6 3793.27   4
   0  -2  12 42099.3 3755.44   4
   0   2 -12 39608.7 3808.44   3
   0  -2 -12 37447.5 3779.42   3
   0   2 -12 43119.5 3791.30   1
   0  -2  12 42303.3 3799.49   1
   0  -2 -12 48973.9 3789.61   1
   0   2  12 45963.7 3809.95   1
   0   2 -12 42170.2 3813.60   1
   0  -2  14 29312.4 3105.10   6
   0   2  14 31890.4 3089.56   6
   0   2  14 27989.7 3102.98   5
   0  -2  14 32791.8 3095.25   5
   0  -2  14 36036.5 3081.64   4
   0  -2 -14 37734.3 3121.45   4
   0   2 -14 29447.0 3077.56   4
   0   2 -14 34452.6 3107.48   1
   0   2 -14 40176.4 3136.06   1
   0  -2  14 35847.0 3117.35   1
   0   2  14 35100.4 3118.42   1
   0  -2 -14 37161.9 3100.53   1
   0  -2 -14 35974.1 3130.84   1
   0   2 -14 22279.0 3118.80   3
   0  -2  14 38348.2 3123.63   1
   0   2  14 37568.0 3118.52   1
   0  -2  16 3387.53 461.295   6
   0   2  16 4242.72 453.239   6
   0   2  16 2370.51 449.009   5
   0   2 -16 4604.69 441.110   4
   0  -2 -16 5122.64 458.185   1
   0   2  16 5472.80 482.255   1
   0  -2 -16 6388.67 500.188   1
   0   2 -16 5172.89 474.298   2
   0  -2  16 5888.98 478.529   1
   0   2 -16 5038.18 462.565   1
   0   2 -16 2659.30 470.297   3
   0  -2 -16 5636.64 485.777   3
   0   2  16 5801.74 475.187   1
   0  -2  16 5617.79 481.662   1
   0  -2 -18 95.5724 28.8923   1
   0   2  18 112.795 31.9323   1
   0  -2  18 47.9908 27.3901   1
   0   2 -18 122.501 42.1255   1
   0  -2  18 83.5276 32.0384   5
   0   2  18 67.5175 27.4556   5
   0  -2 -18 157.089 41.9000   4
   0   2 -18 102.519 22.1418   4
   0   2  18 46.0394 25.3809   6
   0  -2  18 89.4890 30.8095   6
   0   2 -18 110.499 38.1979   2
   0   2  18 84.3231 32.3193   1
   0   2 -18 106.568 33.5902   1
   0  -2 -18 99.0596 45.5531   1
   0  -2  18 200.043 43.2915   1
   0   2 -18 80.9689 41.3896   3
   0  -2 -18 45.0381 26.0732   3
   0  -2  20 41964.1 3561.72   1
   0   2  20 40479.2 3545.84   1
   0  -2  20 40608.8 3558.04   6
   0   2  20 34074.7 3541.10   6
   0  -2  20 31157.9 3549.25   5
   0   2 -20 38502.7 3549.86   2
   0   2 -20 36567.7 3529.01   4
   0  -2 -20 47203.7 3554.90   4
   0  -2 -20 37070.6 3564.97   3
   0   2 -20 31464.3 3564.77   3
   0   2 -20 39469.0 3556.67   1
   0  -2  20 40537.2 3549.00   1
   0   2  20 36336.2 3555.45   1
   0  -2 -20 43598.0 3571.40   1
   0   2 -20 39034.9 3546.43   1
   0   2  22 30869.1 2960.33   6
   0  -2  22 32203.2 2974.33   6
   0   2  22 32193.5 2969.95   5
   0  -2  22 36109.1 2981.74   5
   0  -2 -22 34101.4 2967.30   4
   0   2 -22 31500.4 2952.91   4
   0  -2  22 28991.1 2965.06   1
   0   2 -22 33054.7 2967.17   1
   0   2 -22 25092.1 2978.91   3
   0  -2 -22 38503.2 2992.52   3
   0   2 -22 32075.0 2969.76   2
   0  -2  24 13729.4 1126.78   5
   0   2  24 12219.1 1113.44   5
   0   2 -24 11310.8 1113.78   2
   0   2 -24 9792.19 1121.35   3
   0  -2 -24 13162.2 1131.82   3
   0   2  24 11461.5 1106.29   6
   0   2  26 164.389 30.7247   5
   0  -2  26 142.603 33.0262   5
   0  -2 -26 82.5521 25.3246   4
   0   2 -26 99.4643 26.3197   2
   0   2  26 114.433 25.4874   6
   0  -2 -26 153.107 35.8777   3
   0  -2 -28 981.797 105.767   3
   0   2 -28 809.539 100.552   3
   0  -2 -28 745.379 94.3799   4
   0   2  28 751.970 90.7695   6
   0  -2  28 1027.05 103.477   6
   0   2  30 4246.93 401.858   5
   0  -2 -30 4365.43 402.819   4
   0   2  30 4144.37 400.031   6
   0  -2  30 4192.18 405.527   6
   0   2 -30 3700.75 404.794   3
   0  -2 -30 4476.08 408.887   3
   0  -2 -32 11174.5 1069.46   4
   0   2  32 11702.2 1068.14   6
   0  -3   1 16.0228 17.2680   4
   0  -3  -1-8.52145 12.0248   4
   0  -3  -1 75.0479 74.8785   2
   0  -3   1 51.9219 73.2630   2
   0  -3  -1-9.42013 17.1605   5
   0  -3   1 9.54626 15.5544   5
   0  -3   1-11.5095 13.2608   6
   0  -3  -1 10.6386 19.3800   6
   0  -3   3 9403.13 826.128   1
   0  -3   3 7810.32 852.430   6
   0  -3   3 9061.37 841.064   5
   0  -3  -3 7792.15 837.758   5
   0  -3  -3 7584.08 840.425   4
   0   3  -3 8312.86 829.336   4
   0   3  -3 7163.32 833.887   3
   0  -3   3 9240.47 823.230   1
   0   3  -3 8953.36 820.979   1
   0   3  -3 10145.8 825.623   1
   0  -3  -5 2048.02 209.197   1
   0  -3   5 2085.81 214.383   1
   0   3  -5 2238.76 227.457   1
   0   3  -5 1882.59 210.862   1
   0   3   5 2219.36 212.884   1
   0  -3  -5 2356.81 213.542   1
   0   3   5 1830.15 209.038   1
   0  -3   5 2482.33 237.649   1
   0   3   5 2360.41 236.845   6
   0  -3   5 2044.00 237.276   6
   0  -3   5 2329.28 227.100   5
   0   3  -5 2108.64 213.515   4
   0  -3  -5 2325.71 239.925   4
   0   3  -5 2130.84 214.151   4
   0  -3  -5 2195.04 230.975   3
   0  -3  -7 190.825 41.3482   1
   0   3   7 303.143 40.7976   1
   0  -3   7 164.634 53.3849   1
   0  -3   7 248.951 53.2906   6
   0   3   7 255.301 48.9197   6
   0  -3   7 261.537 45.3256   5
   0   3  -7 255.786 39.0296   4
   0   3  -7 268.771 36.8752   4
   0  -3  -7 335.238 64.6648   4
   0   3  -7 279.304 49.8243   3
   0  -3  -7 304.377 50.8223   3
   0   3   7 262.422 35.2725   2
   0  -3  -7 266.231 41.2138   1
   0   3   7 191.895 43.5312   1
   0   3  -7 223.432 48.2635   1
   0  -3   7 345.197 50.0749   1
   0  -3   9 58.6619 24.0093   1
   0   3   9-11.1584 15.9184   1
   0   3  -9 22.8948 20.9843   1
   0   3  -9 24.1796 17.2193   1
   0   3   9 86.1476 24.2272   1
   0  -3   9 62.9886 31.5105   1
   0  -3   9 11.3403 16.1724   6
   0  -3   9 42.5073 18.4010   5
   0   3   9 32.6825 15.0674   6
   0   3   9 23.3012 9.68211   2
   0   3   9 17.0549 7.12337   2
   0  -3  -9 29.8015 27.2446   4
   0   3  -9 21.2935 9.56421   4
   0   3   9 29.0409 19.4587   5
   0   3  -9 19.8174 8.40586   4
   0  -3  -9 17.3872 14.3573   3
   0   3  -9 9.17325 15.1289   3
   0  -3 -11 93.2303 29.0708   3
   0   3 -11 108.921 36.2083   3
   0  -3  11 137.907 29.2534   5
   0   3  11 99.2453 27.6348   6
   0   3  11 123.379 33.8562   5
   0  -3 -11 107.282 39.1532   4
   0   3 -11 95.4879 35.3639   1
   0  -3 -11 120.812 35.3660   1
   0   3  11 122.841 43.9618   1
   0  -3  11 140.950 34.9606   1
   0   3 -11 129.262 19.0817   4
   0  -3 -11 192.753 39.4521   1
   0  -3  11 168.885 48.1677   1
   0   3  11 122.773 34.5755   1
   0   3 -11 103.293 39.6874   1
   0  -3 -13 3464.26 411.811   1
   0   3 -13 5177.21 419.308   1
   0   3  13 4581.74 423.750   1
   0   3 -13 2472.74 412.731   1
   0  -3 -13 4567.14 406.588   1
   0  -3  13 4512.72 418.650   6
   0   3  13 4416.02 398.559   6
   0  -3  13 4189.89 398.701   5
   0   3  13 4660.90 413.237   5
   0   3  13 2835.52 400.716   1
   0  -3  13 5020.18 439.842   1
   0  -3 -13 2600.08 413.717   4
   0  -3 -13 3411.28 401.132   3
   0   3 -13 4903.17 432.563   3
   0   3 -15 35.2665 20.6902   1
   0  -3 -15 41.2353 22.7357   1
   0  -3  15 51.9847 24.2754   1
   0   3  15 36.1843 22.3186   1
   0   3  15 54.7742 21.2353   6
   0  -3  15 64.6456 33.5376   6
   0  -3  15 30.4307 16.8598   5
   0   3  15 10.4046 17.4000   1
   0  -3  15 55.3987 32.1523   1
   0  -3 -15 58.7863 20.2379   1
   0   3 -15 15.7876 22.6191   1
   0   3  15 31.4357 22.9232   5
   0  -3 -15 39.3525 21.7293   4
   0   3 -15 48.1202 11.5050   4
   0  -3  15 31.8477 11.3936   4
   0  -3 -15 39.9538 20.3139   3
   0   3 -15 51.1346 31.2959   3
   0  -3  17 149.455 44.9159   1
   0   3 -17 184.992 51.3113   1
   0  -3  17 298.320 46.9968   5
   0  -3  17 80.0650 37.0160   6
   0  -3 -17 341.101 57.0618   4
   0   3 -17 221.457 29.4977   4
   0   3  17 192.665 47.0622   5
   0  -3  17 322.315 53.2032   1
   0   3 -17 163.698 47.3233   2
   0  -3 -17 266.369 60.7103   1
   0   3  17 189.241 47.7659   1
   0   3 -17 223.927 43.9453   1
   0  -3 -17 220.898 48.9726   3
   0   3 -17 197.273 57.1469   3
   0  -3  19 37.2352 27.0138   1
   0   3  19 46.6434 19.3663   6
   0  -3  19 13.3672 19.2312   6
   0   3  19 11.5328 13.8068   5
   0  -3  19 57.2412 20.9024   5
   0   3 -19 41.9628 22.9207   2
   0   3 -19-20.3622 33.3879   3
   0  -3  21 24.9692 23.6147   6
   0  -3 -21 132.466 31.5552   4
   0   3  21 40.1481 25.3411   5
   0  -3  21 113.537 29.8141   5
   0   3 -21 28.0928 21.1617   2
   0  -3 -21 54.4376 27.8921   3
   0   3 -21 53.7927 29.8991   3
   0  -3  23 280.202 71.3969   5
   0   3 -23 713.760 85.7443   2
   0  -3 -23 678.436 80.4153   4
   0   3  23 641.022 79.7597   6
   0  -3  23 654.143 89.0108   6
   0  -3 -23 459.333 86.7492   3
   0   3 -23 430.731 87.2052   3
   0   3 -25 76.3928 23.0568   2
   0  -3  25 56.0025 23.4196   6
   0   3  25 23.2132 14.3850   6
   0   3 -25 92.0228 30.1039   3
   0   3  25 102.866 23.7813   5
   0  -3 -25 31.2946 16.9736   4
   0   3 -27 99.5781 30.4656   2
   0   3  27 179.327 30.5154   6
   0   3 -27 90.8094 28.7243   3
   0  -3 -27 166.637 38.7092   3
   0   3  27 194.420 33.6079   5
   0  -3 -27 182.676 31.5574   4
   0  -3 -29 9.69790 8.98256   4
   0   3  29 25.6174 11.9178   5
   0  -3 -29 24.4586 13.3835   3
   0   3 -29 21.3777 13.0829   3
   0   3  29 29.9640 13.1496   6
   0  -3  29-6.49008 9.30203   6
   0   3  31 7.80148 7.81683   6
   0  -4   0 262146. 25610.0   4
   0  -4   0 289987. 25610.8   5
   0  -4   0 283407. 25615.4   6
   0  -4   2 3467.96 333.932   6
   0  -4   2 3181.93 323.064   5
   0  -4  -2 3091.32 324.988   4
   0   4  -2 2414.99 317.006   3
   0  -4   4 16026.8 1450.22   1
   0  -4   4 16152.5 1482.81   6
   0   4   4 13366.4 1473.43   6
   0  -4   4 15238.6 1471.26   5
   0  -4   4 15831.3 1449.68   1
   0  -4  -4 15919.0 1473.88   4
   0  -4  -4 18103.0 1478.29   3
   0   4  -4 13667.0 1462.36   4
   0   4  -4 16417.6 1469.31   3
   0  -4  -6 836.828 87.9249   1
   0  -4   6 911.546 97.2520   1
   0  -4  -6 955.519 91.0028   1
   0   4  -6 914.602 96.6800   1
   0   4  -6 1216.95 102.628   1
   0  -4   6 812.375 116.983   6
   0   4   6 1163.44 123.769   6
   0  -4   6 808.698 104.642   5
   0   4   6 772.287 88.9838   1
   0  -4   6 930.546 101.115   1
   0  -4  -6 867.679 114.067   4
   0  -4  -6 899.217 110.717   3
   0   4  -6 893.772 98.7367   4
   0   4  -6 734.179 102.206   3
   0  -4   8 751.379 84.4180   1
   0   4  -8 545.574 81.2656   1
   0  -4  -8 721.728 80.3722   1
   0   4   8 729.847 81.8331   1
   0  -4  -8 730.683 79.6241   1
   0   4  -8 730.539 90.6668   1
   0   4   8 755.833 78.9649   1
   0  -4   8 857.618 105.903   6
   0   4   8 752.495 96.2030   6
   0  -4   8 696.710 90.5250   5
   0   4   8 542.982 83.1292   2
   0   4  -8 1015.31 93.1086   4
   0  -4  -8 681.216 101.772   4
   0   4  -8 823.839 83.2034   4
   0  -4  -8 695.968 92.8629   3
   0   4  -8 708.877 90.4533   3
   0  -4 -10 133229. 11867.3   1
   0  -4  10 126802. 11869.7   1
   0  -4 -10 139514. 11867.6   1
   0   4  10 117966. 11869.5   1
   0   4 -10 89421.1 11868.7   1
   0   4 -10 154386. 11880.7   1
   0   4  10 131278. 11862.2   1
   0  -4  10 106405. 11881.7   1
   0   4  10 125894. 11873.1   6
   0  -4  10 131407. 11887.1   6
   0  -4  10 139723. 11873.6   5
   0   4  10 139248. 11883.6   5
   0   4 -10 115611. 11862.9   4
   0  -4 -10 149644. 11901.8   4
   0  -4 -10 127423. 11878.0   3
   0   4  10 134951. 11855.5   2
   0   4 -10 144894. 11880.6   3
   0  -4  12 20558.2 1583.71   1
   0  -4 -12 21878.4 1582.59   1
   0   4  12 12967.7 1571.96   1
   0   4 -12 21710.0 1600.94   1
   0  -4 -12 14336.3 1566.92   1
   0   4 -12 20054.6 1585.27   1
   0   4  12 26010.9 1577.90   1
   0  -4  12 23721.7 1601.69   6
   0   4  12 18305.9 1572.82   6
   0  -4  12 19645.2 1575.94   5
   0   4  12 20012.4 1590.86   5
   0   4  12 14483.5 1551.32   2
   0   4  12 15403.7 1550.29   2
   0   4 -12 9761.43 1555.00   4
   0  -4 -12 21177.4 1607.95   4
   0   4 -12 19820.0 1553.97   4
   0  -4 -12 20308.0 1581.63   3
   0   4 -12 24852.8 1598.26   3
   0   4 -14 15820.4 1088.37   1
   0   4  14 18213.0 1051.17   6
   0  -4  14 18923.9 1080.68   6
   0   4  14 23424.4 1084.10   5
   0  -4  14 19179.0 1057.35   5
   0  -4  14 20906.8 1105.63   1
   0  -4 -14 11937.9 1067.36   4
   0   4 -14 6802.62 1017.95   4
   0  -4 -14 17149.6 1061.60   3
   0   4 -14 22461.4 1101.02   3
   0   4  16 481.323 62.7998   6
   0  -4  16 609.774 86.1470   1
   0  -4 -16 432.086 76.7128   4
   0  -4 -16 507.751 70.2336   3
   0   4 -16 372.878 74.1665   2
   0   4  16 450.330 74.9332   1
   0  -4 -16 398.254 72.3538   1
   0  -4 -18 9.99977 18.3717   4
   0   4  18 20.5141 16.8817   5
   0  -4  18 46.8001 19.2120   5
   0   4 -18 21.2443 17.4707   2
   0  -4  18 46.5774 21.3456   6
   0   4  18 23.6004 16.8207   6
   0   4  20 13859.5 1933.82   5
   0  -4  20 23910.8 1942.67   5
   0   4 -20 21479.1 1943.61   2
   0  -4 -20 24257.4 1946.90   4
   0  -4 -20 25143.1 1952.03   3
   0   4 -20 14250.6 1956.54   3
   0  -4  20 20694.7 1949.88   6
   0   4  20 22900.0 1934.24   6
   0   4  22 15071.1 1524.48   5
   0  -4 -22 21565.8 1529.39   4
   0   4 -22 19931.6 1530.21   2
   0   4 -22 10389.5 1533.73   3
   0  -4 -22 18011.5 1537.02   3
   0   4  22 15157.8 1517.15   6
   0  -4  22 13297.7 1526.87   6
   0   4  24 7373.78 643.145   5
   0  -4 -24 7551.49 637.701   4
   0   4 -24 7720.42 644.323   2
   0  -4 -24 5831.31 646.765   3
   0   4 -24 5445.19 653.301   3
   0  -4  24 6908.04 650.090   6
   0   4  24 5393.16 633.061   6
   0   4 -26 205.701 39.2852   2
   0  -4 -26 213.132 35.9684   4
   0  -4 -26 137.854 39.5075   3
   0   4 -26 267.632 51.4501   3
   0   4  26 247.076 41.1952   6
   0  -4  26 295.278 48.5211   6
   0   4  28 617.013 73.9614   5
   0  -4 -28 559.543 69.8369   4
   0  -4 -28 613.935 83.7656   3
   0   4  28 603.353 70.6826   6
   0   4 -28 613.567 77.0558   2
   0  -5  -1 88.1053 27.0696   4
   0  -5   1 46.1316 23.2541   6
   0  -5   1 130.832 28.7244   5
   0  -5  -1 59.2831 23.7187   5
   0   5  -1 170.896 32.4024   3
   0  -5  -3 1973.86 225.650   4
   0  -5  -3 1947.36 224.900   5
   0  -5   3 2080.32 224.325   5
   0  -5  -3 2335.28 233.992   3
   0   5  -3 2348.20 226.161   4
   0   5  -3 2395.85 227.268   3
   0   5  -5 913.979 129.477   1
   0   5  -5 1653.53 133.842   1
   0  -5   5 1672.12 133.991   1
   0  -5   5 1547.85 133.312   1
   0   5   5 1729.50 167.029   6
   0  -5   5 1500.37 164.302   6
   0   5   5 1601.22 166.764   2
   0  -5  -5 1572.76 158.591   4
   0  -5  -5 1775.62 165.270   3
   0   5  -5 1556.01 148.498   4
   0   5  -5 1523.05 153.297   3
   0  -5   7 1054.36 105.792   1
   0  -5   7 1141.29 130.218   6
   0   5   7 1039.39 125.532   6
   0  -5   7 1021.19 118.517   5
   0   5   7 1028.32 120.303   2
   0   5  -7 1151.51 118.508   3
   0  -5   7 1088.36 105.200   1
   0   5  -7 918.873 102.111   1
   0   5  -7 960.350 105.240   1
   0  -5  -9 660.488 61.9816   1
   0   5  -9 658.197 69.8792   1
   0   5   9 308.744 57.9702   1
   0  -5  -9 574.022 59.6709   1
   0   5   9 525.546 59.6355   1
   0  -5   9 708.832 89.8555   6
   0  -5   9 621.544 77.2080   5
   0   5   9 764.419 84.3052   5
   0   5   9 620.602 74.1002   2
   0   5  -9 653.597 69.6896   4
   0  -5  -9 698.540 85.9198   4
   0  -5  -9 642.757 81.4674   3
   0   5  -9 716.652 79.7057   3
   0   5 -11 787.905 86.6047   1
   0   5  11 634.394 77.4356   1
   0  -5  11 634.643 87.7176   1
   0   5  11 808.985 89.9292   6
   0  -5  11 774.418 98.4457   6
   0  -5  11 557.991 82.2819   5
   0   5  11 898.759 95.1178   5
   0   5  11 737.861 81.7180   2
   0   5 -11 615.060 71.0774   4
   0  -5 -11 796.983 101.457   4
   0  -5 -11 676.286 88.5525   3
   0   5 -11 827.313 93.4397   3
   0   5  13 602.774 72.8423   1
   0  -5 -13 617.406 69.3471   1
   0  -5  13 629.246 84.6357   6
   0   5  13 489.649 69.0624   6
   0   5  13 551.042 78.1364   5
   0  -5  13 689.738 77.3226   5
   0  -5  13 341.620 74.4073   1
   0  -5 -13 669.294 88.5477   4
   0  -5 -13 561.320 75.2911   3
   0   5 -13 528.344 81.8489   3
   0  -5  15 310.141 47.5169   5
   0  -5  15 301.837 53.4404   6
   0   5  15 316.700 43.8464   6
   0   5  15 414.577 56.4280   5
   0  -5 -15 177.562 46.4247   4
   0   5 -15 281.737 60.5596   2
   0  -5 -15 246.967 45.9371   3
   0   5 -15 326.006 58.2844   3
   0  -5  17 35.2474 16.5900   5
   0   5  17 49.7574 20.5464   5
   0  -5  17 59.7114 23.1779   6
   0   5  17 33.8654 14.6053   6
   0   5 -17 20.9898 19.4132   2
   0   5 -17 37.7157 23.1484   3
   0  -5 -17 22.4346 12.6428   3
   0   5 -19 1154.82 145.578   3
   0  -5 -19 1088.82 121.824   3
   0  -5  19 1046.25 129.232   6
   0  -5 -19 892.195 121.109   4
   0   5  21 255.776 40.0121   6
   0   5 -21 307.165 48.2705   2
   0  -5 -21 374.858 53.0671   3
   0   5  21 234.943 45.9338   5
   0  -5 -21 226.975 41.9736   4
   0   5 -23 29.0756 14.6743   2
   0   5  23 22.5938 12.3757   6
   0  -5  23 41.5794 20.8615   6
   0   5 -23 42.1463 25.6878   3
   0   5  23 15.7989 14.5605   5
   0  -5 -23 18.7898 12.6944   4
   0   5 -25-6.65416 9.39019   2
   0  -5  25 9.60983 15.6580   6
   0   5  25-5.97603 10.8869   6
   0  -5 -25-9.42276 10.8568   3
   0   5 -25-11.4821 13.2292   3
   0   5  25 6.57408 10.7121   5
   0   5 -27 30.7234 14.4197   2
   0  -5 -27 27.5665 15.2187   3
   0   6   0 61267.8 6170.65   3
   0  -6   0 64124.9 6171.20   5
   0   6   2 768.602 106.175   2
   0  -6   2 535.408 70.6399   5
   0  -6   2 570.443 77.0153   6
   0   6  -2 546.218 72.6215   4
   0   6  -2 446.837 67.2870   3
   0  -6   4 2488.71 274.832   6
   0  -6   4 2559.13 266.166   5
   0   6   4 3081.92 287.711   2
   0  -6  -4 2400.19 267.206   4
   0   6  -4 2719.85 266.024   4
   0   6  -4 2875.73 270.029   3
   0  -6   6 138.749 33.3492   6
   0  -6   6 108.656 26.2503   5
   0   6   6 145.323 33.6500   6
   0   6  -6 130.415 25.4515   4
   0  -6  -6 164.315 35.5913   3
   0   6  -6 127.509 27.0937   3
   0  -6   8 158.757 22.8033   1
   0  -6   8 185.307 38.5677   6
   0  -6   8 213.069 35.4313   5
   0   6   8 169.833 36.6586   6
   0   6   8 167.462 34.2352   2
   0  -6  -8 182.715 37.5037   4
   0   6   8 145.638 33.6818   5
   0   6  -8 273.920 34.5290   4
   0  -6  -8 274.972 43.9264   3
   0   6  -8 197.747 78.2108   2
   0   6  -8 185.359 23.1797   1
   0  -6  10 36267.1 3478.70   1
   0  -6  10 39456.7 3502.78   6
   0   6  10 36681.9 3492.71   6
   0  -6  10 40297.5 3492.19   5
   0   6  10 38296.1 3494.37   5
   0  -6 -10 38121.3 3498.30   4
   0  -6 -10 38953.5 3495.14   3
   0   6 -10 35274.6 3477.19   1
   0  -6  12 7506.57 679.326   5
   0  -6 -12 6891.03 685.783   4
   0  -6 -12 6657.90 677.957   3
   0  -6  12 7153.31 685.575   6
   0   6  12 6448.05 674.497   6
   0   6  14 7549.14 655.304   5
   0  -6  14 7345.17 654.016   5
   0  -6 -14 6477.40 658.898   4
   0   6  14 6240.86 644.099   6
   0  -6  14 8209.05 664.340   6
   0  -6 -14 5596.39 647.597   3
   0   6 -14 7444.04 660.748   3
   0   6 -16 238.331 48.2409   2
   0  -6 -16 175.865 40.4316   4
   0   6  16 238.805 41.0981   5
   0   6  16 182.367 32.2137   6
   0  -6  16 241.021 43.9040   6
   0  -6 -16 267.291 40.9564   3
   0   6 -16 212.495 45.1000   3
   0  -6  18-8.93013 14.5501   6
   0   6  18 4.27599 7.78950   6
   0   6 -18-8.73471 12.3250   2
   0   6 -18-11.6438 16.4298   3
   0  -6 -18 6.79201 9.58387   3
   0   6  18-7.51371 10.6022   5
   0  -6 -18 16.4148 11.5810   4
   0   6  20 7290.85 881.957   5
   0  -6 -20 9204.98 886.940   4
   0   6  20 9145.02 876.118   6
   0   6 -20 9076.70 908.022   3
   0  -6 -20 9398.47 886.701   3
   0   6 -20 10588.9 891.238   2
   0   6  22 3988.06 710.117   5
   0  -6 -22 8814.71 723.002   4
   0   6 -22 5560.50 730.786   3
   0  -6 -22 9543.85 729.527   3
   0   6 -22 9972.16 726.909   2
   0  -6  22 11095.7 744.443   6
   0   7  -1 55.0451 18.2385   4
   0   7   1 64.4341 26.0716   2
   0   7  -1 30.0413 13.6436   3
   0  -7   3 954.106 117.385   5
   0  -7   3 976.663 121.672   6
   0   7   3 1022.72 124.030   6
   0   7   3 1116.29 130.995   2
   0   7  -3 1165.17 120.873   4
   0   7  -3 1139.12 119.121   3
   0  -7   5 1046.87 109.394   6
   0   7   5 907.105 106.278   6
   0   7   5 685.489 101.815   2
   0   7  -5 1042.49 170.268   2
   0   7  -5 822.640 97.4199   3
   0  -7   7 175.006 34.5711   6
   0   7   7 149.896 33.7137   6
   0  -7   7 127.697 27.3673   5
   0   7   7 104.350 28.1873   2
   0   7   7 141.288 27.5677   5
   0   7  -7 217.572 74.4640   2
   0   7  -7 98.7019 24.9836   3
   0  -7   9 136.764 27.9593   5
   0   7   9 177.846 32.0186   6
   0  -7   9 149.987 32.1642   6
   0   7   9 121.209 25.0662   5
   0  -7  -9 69.4150 22.2415   4
   0  -7  -9 84.9783 24.3028   3
   0   7  -9 131.651 26.2684   3
   0   7  11 338.582 48.9987   6
   0  -7  11 240.210 47.8271   6
   0  -7 -11 327.172 50.7521   4
   0   7  11 273.457 46.3749   5
   0  -7 -11 369.456 52.0782   3
   0  -7  13 1003.67 113.566   6
   0   7  13 959.205 105.398   6
   0   7  13 783.057 105.475   5
   0   7 -13 1177.65 136.705   2
   0  -7 -13 975.085 111.946   4
   0  -7 -13 1049.44 111.181   3
   0   7 -13 1012.71 113.354   3
   0   7 -15 120.434 34.1225   2
   0  -7 -15 82.6269 24.1162   4
   0   7  15 124.354 26.4549   5
   0   7  15 100.818 21.2567   6
   0  -7 -15 88.5075 22.7858   3
   0   7 -15 116.340 29.5619   3
   0  -7  17 43.9369 18.3334   6
   0   7 -17 97.9043 26.7217   2
   0   7 -17 131.232 35.6195   3
   0  -7 -17 66.6193 20.3725   4
   0   7 -19 282.032 54.3410   3
   0   8   0 23192.1 2227.68   6
   0   8   0 21957.7 2218.59   3
   0   8   2 478.317 65.9146   6
   0   8   2 522.016 72.2144   2
   0   8   2 501.606 64.7699   4
   0   8  -2 442.337 58.8770   3
   0   8   2 441.263 59.4935   3
   0   8   4 1910.71 210.284   2
   0   8   4 1885.48 204.355   5
   0   8  -4 2109.32 204.341   3
   0   8   6 347.890 60.8944   6
   0   8  -6 255.734 77.5765   2
   0   8  -6 382.344 57.2445   3
   0  -8   8 13.3108 12.1710   6
   0   8   8 9.44929 8.67322   5
   0   8   8 6.13662 10.0559   6
   0   8  -8 38.1436 34.7582   2
   0   8  -8 15.4871 11.1785   3
   0   8  10 16483.9 1511.73   6
   0  -8  10 15562.3 1514.53   6
   0   8 -10 17059.1 1513.37   3
   0   8  10 14134.3 1507.65   5
   0   8  12 2975.64 311.114   5
   0  -8 -12 3160.13 315.208   4
   0   8 -12 3461.40 319.554   3
   0  -8  12 3395.39 318.963   6
   0  -8 -14 3225.98 331.915   4
   0   8 -14 3633.96 340.768   3
   0   8 -16 179.539 38.7633   3
   0   9  -1 48.4426 18.9885   2
   0   9  -1 19.7376 13.6689   6
   0   9   1 57.6792 18.4817   6
   0   9   3 273.435 42.3461   5
   0   9   3 343.695 48.7308   6
   0   9   5 389.124 50.3482   5
   1   0   0-5.62912 7.95239   3
  -1   0   0 5.29951 7.48791   3
   1   0   0 12.6114 15.4158   6
  -1   0   0 6.85645 13.6875   5
  -1   0   0 6.18574 10.0860   6
  -1   0   0 45.2774 19.4442   2
   1   0   0-7.81316 15.5959   2
   1   0   0 6.35166 8.97082   5
  -1   0   0 8.52656 9.83115   4
   1   0   0 7.92349 9.13694   4
   1   0   0-10.1912 16.6092   1
  -1   0   0 9.66636 11.1434   1
  -1   0   0-10.5734 17.2317   1
   1   0   0-10.8309 15.2876   1
  -1   0  -2-10.1657 11.7282   1
   1   0  -2 10.2463 16.7058   1
  -1   0   2 10.8705 12.5391   1
   1   0   2 18.8728 15.3872   1
   1   0   2-10.4352 8.52358   1
  -1   0   2 9.75561 15.9069   1
   1   0  -2 10.7376 12.3862   1
  -1   0  -2 9.87124 13.9423   1
   1   0   2 5.97523 9.75514   6
  -1   0   2-5.00674 9.14136   6
   1   0  -2-4.16609 9.00077   6
  -1   0  -2 32.4328 14.9590   6
   1   0   2 5.23113 8.54555   5
  -1   0  -2 5.54099 10.1125   5
   1   0  -2 9.21198 18.3928   2
  -1   0  -2 41.8063 17.9606   2
  -1   0   2-8.39402 15.3032   2
   1   0   2-6.87767 13.7382   2
   1   0  -2 7.09952 12.9474   5
  -1   0   2 8.36035 15.2419   5
  -1   0   2 38.8796 17.9278   4
   1   0   2-7.04020 11.4873   4
  -1   0  -2 7.43684 13.5612   4
   1   0  -2 6.96562 9.84811   4
   1   0  -2 7.26510 10.2699   3
  -1   0   2 6.64724 9.39979   3
  -1   0  -2 5.67022 8.02471   3
   1   0  -4-12.5560 17.7169   1
   1   0   4 10.6023 19.3135   1
  -1   0  -4 11.2809 12.9969   1
  -1   0   4-14.1547 19.9727   1
  -1   0  -4-11.0074 15.5318   1
   1   0  -4 35.1956 23.4109   1
  -1   0   4-10.7456 15.1625   1
   1   0   4 12.2364 14.0977   1
   1   0  -4-4.64840 10.0193   6
  -1   0   4 12.4109 10.1109   6
  -1   0  -4-8.84006 12.4737   6
  -1   0  -4 5.71641 11.4072   5
   1   0   4-5.95714 6.86360   5
  -1   0  -4 6.69729 13.3645   2
   1   0   4-6.38881 12.7490   2
  -1   0   4-8.85970 16.1392   2
   1   0  -4 10.5438 14.8776   2
  -1   0   4 6.31951 11.5120   4
  -1   0   4-10.5922 12.2035   5
   1   0  -4-8.34864 9.61871   5
   1   0   4-7.21218 13.1380   4
  -1   0   4-9.10071 12.8415   3
   1   0   4 5.96500 11.9033   3
  -1   0  -4 6.64951 10.8343   3
   1   0  -6-11.3060 20.5952   1
  -1   0  -6-11.8592 19.3222   1
   1   0   6-11.8419 16.7092   1
  -1   0   6-9.64996 15.7228   1
   1   0  -6 10.7085 15.1099   1
  -1   0   6-7.39280 13.4669   6
  -1   0  -6 11.5367 21.0155   6
   1   0  -6 12.0454 12.9812   6
   1   0   6-6.13194 9.99087   5
   1   0  -6 11.5387 18.8002   2
  -1   0  -6-6.71347 14.4700   2
   1   0   6 6.18291 11.2630   2
   1   0  -6 10.4487 12.0379   5
   1   0  -6-7.01146 9.89337   4
   1   0   6 6.02436 10.9742   5
  -1   0   6-6.26870 14.4443   4
  -1   0   6-12.5958 17.7729   5
  -1   0  -6 8.18303 16.3291   4
   1   0   6-7.76497 12.6516   4
  -1   0   6 13.7685 15.8626   3
   1   0  -6 12.9746 18.3074   3
   1   0   6 6.98211 9.85197   3
  -1   0  -6-11.9597 21.7861   3
  -1   0   8-8.38120 13.6876   2
  -1   0   8 14.1842 20.0360   1
   1   0  -8-12.2421 22.3200   1
   1   0   8 33.7206 22.4492   1
  -1   0   8 9.94516 16.2307   1
  -1   0  -8 10.5476 12.1878   1
   1   0  -8-12.3748 20.1840   1
   1   0   8-28.1056 28.0577   6
   1   0   8 22.8842 15.2504   5
   1   0  -8 24.6339 28.3959   2
   1   0   8-6.55522 11.9777   2
  -1   0  -8 6.80588 14.6990   2
   1   0  -8 8.19242 16.3746   4
  -1   0   8 79.3650 21.6989   4
  -1   0   8 42.5141 25.8318   5
   1   0   8-7.49364 12.2452   5
  -1   0  -8-9.08867 18.1604   4
  -1   0  -8-20.7536 16.9328   3
   1   0  -8 16.4892 26.8822   3
  -1   0 -10 16.1192 18.5741   1
   1   0 -10-13.7115 19.3503   1
   1   0  10-12.2219 19.9162   1
  -1   0  10 15.9555 22.5163   1
  -1   0  10-10.1699 18.5289   6
   1   0  10-61.8950 35.6561   6
   1   0  10 18.9632 17.0824   2
  -1   0 -10 20.1994 14.5166   2
   1   0 -10-12.5885 20.5134   2
   1   0 -10-14.7449 20.8083   1
  -1   0 -10-11.3494 18.4949   1
  -1   0  10-10.7098 12.3436   1
   1   0  10-15.2578 27.7961   1
   1   0 -10 10.1862 16.6000   4
   1   0  10-10.5591 19.2378   5
  -1   0  10-14.3494 16.5355   5
  -1   0 -10-10.5747 19.2662   4
  -1   0 -10 28.0355 32.3013   3
   1   0 -10 17.9895 20.7285   3
  -1   0  12 16.9941 23.9797   1
  -1   0 -12 17.5183 20.1835   1
   1   0  12 14.3061 20.1869   1
   1   0 -12-15.7188 12.8066   1
   1   0  12 26.3119 23.9658   6
  -1   0  12 10.4903 17.0929   6
   1   0  12 7.01064 12.7720   2
   1   0 -12-11.9839 16.9105   2
   1   0 -12 32.3729 29.4860   1
   1   0  12-16.9730 27.6548   1
  -1   0 -12-12.5695 10.2414   1
  -1   0  12-11.9456 9.73316   1
   1   0  12-11.6302 13.4003   5
   1   0 -12-11.2675 18.3591   4
  -1   0  12 13.4527 21.9193   5
  -1   0 -12 11.6066 21.1435   4
  -1   0 -12-27.8784 32.1189   3
   1   0 -12-17.5288 14.2810   3
  -1   0 -14-17.6127 20.2931   1
   1   0  14-16.2001 26.3962   1
  -1   0  14 20.1365 20.0927   6
   1   0  14 11.0199 17.9567   6
   1   0 -14 10.9269 19.9062   2
   1   0  14-8.76137 15.9620   2
  -1   0  14-12.5072 20.3797   1
   1   0  14-17.2744 14.0750   1
   1   0 -14-16.0751 18.5218   1
  -1   0 -14-13.2443 15.2608   1
   1   0 -14-11.1692 15.7621   4
  -1   0  14 12.0754 19.6762   5
   1   0  14-10.1464 16.5336   5
  -1   0 -14 11.6509 18.9846   4
   1   0 -14-15.9263 22.4738   3
  -1   0 -14-23.5460 19.1836   3
   1   0 -16-14.8350 24.1714   1
  -1   0 -16-12.1545 14.0042   1
   1   0  16 8.30434 13.5314   2
   1   0 -16-19.2184 22.1421   2
   1   0  16-9.15141 14.9114   6
  -1   0  16-9.28579 13.1035   6
  -1   0 -16 10.1527 20.2602   4
  -1   0  16 10.6514 15.0303   5
   1   0  16 9.09956 12.8408   5
   1   0 -16 14.7344 24.0074   1
  -1   0  16-16.3949 26.7129   1
   1   0  16-15.0831 24.5755   1
  -1   0 -16 16.6449 19.1772   1
  -1   0 -16-19.1444 22.0567   3
  -1   0  18-9.74139 13.7472   1
  -1   0 -18-10.3710 14.6354   1
   1   0  18 14.4541 16.6540   1
   1   0 -18-13.1332 18.5327   1
   1   0 -18 16.9077 19.4806   2
  -1   0  18 8.67440 12.2419   6
   1   0  18-7.83364 12.7654   6
  -1   0  18 18.6629 15.2055   5
   1   0 -18-9.58701 17.4654   4
  -1   0 -18-8.50867 15.5012   4
   1   0  18-7.73417 12.6034   5
   1   0 -18-12.1958 17.2100   1
  -1   0  18-15.0858 17.3818   1
   1   0  18 12.9665 14.9403   1
  -1   0 -18-15.1483 27.5954   1
  -1   0 -18-15.4426 12.5825   3
   1   0 -20 11.3647 13.0933   1
  -1   0  20 8.56350 9.86608   1
   1   0  20-12.5429 20.4363   1
  -1   0 -20 9.02636 14.7068   1
   1   0 -20 7.54165 10.6415   2
  -1   0  20-7.77729 14.1673   6
   1   0  20-6.70239 12.2093   6
   1   0  20-6.75744 12.3096   5
   1   0 -20 8.49320 13.8381   4
  -1   0 -20 7.36251 10.3888   4
  -1   0  20-8.33764 15.1881   5
  -1   0  20 13.9165 19.6365   1
   1   0  20 11.2987 15.9428   1
  -1   0 -20-12.5783 10.2470   3
   1   0  22 44.3668 23.9068   1
  -1   0  22-7.75874 12.6415   1
  -1   0 -22-7.96125 12.9715   1
   1   0 -22-9.88237 13.9444   1
  -1   0 -22-5.70668 12.3002   2
   1   0 -22 6.80349 12.3935   2
  -1   0  22 7.22485 13.1611   6
  -1   0 -22 6.68101 13.3320   4
   1   0 -22-7.35721 11.9873   4
   1   0  22 5.99006 8.45237   5
   1   0  22-10.0291 16.3405   1
  -1   0  22-12.5773 17.7469   1
  -1   0 -22 12.3332 10.0475   1
   1   0 -22 9.94402 11.4566   1
   1   0 -22-8.83222 12.4626   3
  -1   0  24-6.69202 10.9038   6
   1   0  24 5.26349 9.58855   6
   1   0 -24-8.57852 12.1048   1
   1   0  24 9.59095 11.0501   1
  -1   0 -24 7.43286 12.1108   1
  -1   0  24-7.10013 10.0189   1
  -1   0 -24 8.65943 14.1092   3
   1   0 -24-7.71109 10.8809   3
   1   0 -24 6.48008 9.14403   4
  -1   0  24-6.94804 12.6570   5
   1   0  24-5.45901 8.89492   5
   1   0 -26-11.9652 12.8956   4
  -1   0 -26-7.52654 10.6212   3
   1   0 -26 6.71617 9.47788   3
  -1   0  26 6.22867 10.1496   6
   1   0  26-5.08560 9.26528   6
   1   0  28 4.86405 5.60823   5
  -1   0  28 11.1866 7.89539   5
  -1   0 -28 5.46947 10.9165   4
  -1   0 -28-6.49470 10.5842   3
   1   0 -28-5.97395 10.8845   3
   1   0  28 9.57751 9.55845   6
  -1   0  28-5.64177 7.96375   6
   1   0  30 4.69827 7.66702   5
  -1   0  30-5.07721 7.17698   5
   1   0 -30-5.33143 7.53508   3
  -1   0 -30-5.68148 9.26689   3
   1   0  30-8.90173 10.2647   6
  -1   0  30-5.32921 6.15483   6
  -1   0  32 4.57666 8.34839   5
  -1   0  32 5.00181 8.16118   6
  -1  -1 -31 1828.89 174.533   4
  -1   1  31 1697.92 172.232   5
  -1  -1 -31 1735.65 175.769   3
   1  -1  31 1623.59 171.383   6
  -1   1  31 1603.96 171.965   6
  -1  -1 -29 5204.20 473.110   4
  -1   1  29 5078.97 470.671   5
   1   1 -29 4839.61 472.788   3
  -1  -1 -29 5006.97 474.890   3
   1  -1  29 4451.26 468.453   6
  -1   1  29 5046.25 470.626   6
  -1  -1 -27 22195.2 1917.80   4
  -1   1  27 19713.7 1912.32   5
   1  -1  27 20723.9 1914.44   5
  -1  -1 -27 22826.8 1922.26   3
   1  -1  27 19382.4 1912.73   6
  -1   1  27 19884.2 1912.28   6
   1  -1  25 8184.47 754.283   5
  -1   1  25 7934.80 752.533   5
  -1  -1 -25 9281.96 758.215   4
   1  -1  25 7408.74 752.814   6
  -1   1  25 7370.04 750.247   6
  -1  -1 -25 9152.38 764.876   3
   1   1 -25 7770.12 758.045   3
   1   1 -25 7135.56 755.101   2
   1  -1  23 852.748 105.241   1
   1  -1  23 761.655 86.5995   6
  -1   1  23 608.813 82.7352   5
   1   1 -23 837.314 93.9448   2
   1   1 -23 658.886 85.7085   4
  -1  -1 -23 679.415 91.9593   3
   1   1 -23 553.737 88.3064   3
   1   1 -23 974.788 102.901   1
  -1  -1 -23 734.232 87.2886   1
   1  -1  23 695.955 91.8790   1
  -1  -1 -21 322.087 52.1391   1
   1   1 -21 438.619 72.0907   1
   1  -1  21 399.897 69.7250   1
  -1   1  21 277.364 47.7218   1
   1   1 -21 330.178 54.4063   2
   1  -1  21 290.248 48.4710   6
  -1   1  21 263.196 44.1505   6
   1   1 -21 383.892 52.5304   4
   1  -1  21 280.356 46.7426   5
  -1   1  21 246.662 45.8805   5
  -1  -1 -21 365.857 52.2691   4
  -1   1  21 280.088 62.7958   1
  -1  -1 -21 276.289 64.0551   1
   1  -1  21 292.275 53.0340   1
  -1  -1 -21 426.313 62.9666   3
   1   1 -21 332.788 58.3048   3
   1  -1  19 30310.2 2621.43   6
  -1   1  19 29008.9 2618.69   5
   1  -1  19 30572.0 2616.49   5
  -1  -1 -19 22997.5 2596.30   2
   1   1 -19 28804.6 2625.12   2
   1   1 -19 31960.6 2620.39   4
  -1  -1 -19 30541.7 2620.38   4
  -1  -1 -19 32211.4 2639.50   3
   1   1 -19 23337.0 2623.35   3
  -1   1  19 27092.5 2643.44   1
   1   1 -19 30897.1 2646.58   1
   1   1 -19 30059.0 2630.49   1
  -1  -1 -19 29412.9 2622.66   1
   1  -1  19 30123.8 2631.32   1
  -1  -1 -19 34521.4 2664.51   1
   1  -1  17 48779.9 4358.31   1
  -1  -1 -17 45469.3 4377.87   1
   1   1 -17 46171.6 4358.08   1
   1   1 -17 46792.4 4370.64   1
  -1   1  17 43421.3 4340.70   1
   1  -1  17 48458.6 4370.81   1
  -1   1  17 47393.2 4335.25   6
   1  -1  17 50900.8 4347.94   6
   1  -1  17 53856.8 4343.87   5
  -1   1  17 49078.1 4347.22   5
   1   1 -17 52303.4 4356.08   2
  -1  -1 -17 39971.2 4323.10   2
  -1  -1 -17 44833.7 4322.16   2
  -1  -1 -17 52136.9 4346.65   4
   1   1 -17 44889.0 4339.97   4
  -1  -1 -17 58578.7 4376.34   3
   1   1 -17 44275.0 4358.53   3
   1  -1  17 47647.5 4350.36   2
  -1  -1 -15 65152.3 7574.30   1
  -1   1  15 51983.0 7579.30   1
   1   1 -15 72266.1 7588.86   1
  -1  -1 -15 66327.4 7596.95   1
   1   1 -15 61899.8 7589.52   1
   1  -1  15 82636.0 7597.69   1
  -1   1  15 88885.0 7580.60   1
   1  -1  15 74631.0 7597.41   1
   1  -1  15 124310. 7599.16   6
  -1   1  15 111306. 7576.48   6
   1  -1  15 110829. 7580.55   5
  -1   1  15 125620. 7602.90   5
  -1  -1 -15 70271.4 7553.50   2
   1   1 -15 112938. 7608.65   2
  -1  -1 -15 118549. 7594.60   4
   1   1 -15 51994.5 7559.86   4
   1   1 -15 96604.5 7612.94   3
  -1  -1 -15 122455. 7637.68   3
   1  -1  15 65096.7 7576.63   2
  -1  -1 -13 527.997 97.0111   1
  -1   1  13 520.511 94.0922   1
  -1   1  13 929.395 100.793   6
   1  -1  13 955.012 116.156   6
  -1   1  13 905.355 118.853   5
   1  -1  13 806.399 98.3434   5
  -1  -1 -13 784.493 111.085   4
   1   1 -13 720.931 92.9104   4
  -1  -1 -13 897.916 141.827   3
   1  -1  13 681.131 100.133   2
   1   1 -13 725.487 126.868   3
  -1   1  13 533.551 105.397   1
   1  -1  13 433.803 101.317   1
   1   1 -13 1002.98 131.120   1
   1   1 -13 743.039 113.712   1
   1   1 -13 846.022 119.451   2
  -1  -1 -13 786.122 86.0443   2
  -1  -1 -11 961.524 129.300   1
   1  -1  11 1004.00 145.460   1
  -1   1  11 1432.96 135.718   6
   1  -1  11 983.784 141.983   6
   1  -1  11 839.039 119.289   5
  -1   1  11 1535.12 161.079   5
  -1   1  11 1012.53 114.399   2
   1   1 -11 1112.54 119.619   4
  -1  -1 -11 858.301 137.677   4
   1   1 -11 1175.31 178.774   3
   1  -1  11 882.599 124.898   2
   1  -1  11 822.754 134.849   1
  -1   1  11 906.841 126.975   1
  -1  -1 -11 1393.83 158.707   1
   1   1 -11 1049.08 141.570   1
   1   1 -11 1349.51 155.548   1
   1  -1   9 81657.5 6952.60   1
  -1  -1  -9 66821.1 6931.74   1
  -1   1   9 89572.4 6942.18   6
   1  -1   9 78819.5 6957.56   6
   1  -1   9 71555.6 6921.07   5
  -1  -1  -9 81412.4 6915.66   2
   1   1  -9 65699.4 6969.04   2
  -1   1   9 69372.5 6914.28   2
   1   1  -9 84020.4 6914.16   4
  -1  -1  -9 48240.8 6946.14   4
   1   1  -9 92430.3 7047.10   3
  -1  -1  -9 70919.5 6987.24   3
  -1   1   9 73457.0 6946.71   1
   1   1  -9 85202.2 6953.01   1
  -1  -1  -9 74076.0 6947.45   1
  -1   1   9 71108.9 6929.87   1
   1   1  -9 71395.0 6939.96   1
   1   1  -7 50962.4 4515.34   1
   1   1  -7 51163.9 4514.34   1
  -1   1   7 49486.8 4516.18   1
   1  -1   7 55991.6 4515.09   1
  -1  -1  -7 49007.0 4516.59   1
   1  -1   7 46212.1 4517.64   1
   1  -1   7 44074.9 4524.05   6
  -1   1   7 33292.4 4495.78   6
   1  -1   7 54601.3 4489.72   5
  -1   1   7 76284.6 4599.91   5
  -1  -1  -7 50623.5 4491.70   2
   1   1  -7 52232.4 4562.50   2
  -1   1   7 46460.7 4492.50   2
  -1  -1  -7 38289.9 4526.75   4
  -1  -1  -7 42898.8 4544.88   3
   1   1  -7 63199.7 4665.59   3
   1  -1   7 50254.8 4511.24   2
  -1   1   5 684277. 67024.5   1
   1   1  -5 729477. 67039.3   1
   1  -1   5 731466. 67032.1   1
   1   1  -5 655073. 67035.4   1
  -1   1   5 744005. 67041.8   1
  -1  -1  -5 749289. 67032.5   1
   1   1  -5 722536. 67030.7   6
  -1   1   5 756670. 67016.4   6
   1  -1   5 751168. 67047.0   6
  -1  -1  -5 746207. 67036.4   5
  -1   1   5 820414. 67099.6   5
   1   1  -5 736585. 67027.9   5
  -1   1   5 711063. 67019.2   2
   1   1  -5 799163. 67083.5   2
   1  -1   5 663659. 67029.4   4
  -1  -1  -5 704802. 67062.5   4
  -1   1   5 737953. 67028.5   4
   1   1  -5 919615. 67205.9   3
  -1  -1  -5 791799. 67046.2   3
   1  -1   5 691997. 67035.2   2
   1   1  -3 2723.54 260.007   1
   1  -1   3 2649.54 244.581   1
  -1  -1  -3 947.577 224.874   1
   1  -1   3 782.183 223.504   1
  -1  -1  -3 2796.00 250.091   1
   1   1  -3 2301.00 239.864   6
  -1  -1  -3 2555.61 255.109   6
   1  -1   3 2890.91 246.909   6
  -1   1   3 2926.29 310.520   5
  -1  -1  -3 2118.35 249.561   5
   1   1  -3 2054.16 241.615   5
  -1  -1  -3 2512.84 242.242   2
  -1   1   3 2248.59 231.955   2
  -1  -1  -3 2551.16 266.584   4
   1   1  -3 2517.48 222.031   4
  -1  -1  -3 2477.46 222.141   3
   1   1  -3 3241.65 372.469   3
   1  -1   3 2447.71 240.715   4
  -1   1   3 2265.64 239.488   3
   1  -1   3 2783.02 248.154   2
   1   1  -1 28222.3 2695.29   1
  -1  -1  -1 21450.7 2687.97   1
  -1   1   1 28469.2 2686.96   1
   1  -1   1 29327.7 2689.20   1
  -1   1   1 30642.5 2693.06   1
   1  -1   1 27979.7 2691.57   1
   1   1  -1 26509.6 2695.24   1
  -1  -1  -1 28712.9 2696.63   1
   1  -1   1 31090.7 2683.35   6
   1   1  -1 25976.0 2692.66   6
   1   1  -1 26669.5 2696.95   5
  -1   1   1 23952.9 2717.10   5
   1  -1   1 34461.8 2679.43   5
  -1  -1  -1 32266.8 2705.20   2
  -1  -1  -1 36103.8 2708.39   4
   1   1  -1 28753.1 2677.16   4
   1   1  -1 21966.0 2736.66   3
   1  -1   1 32183.6 2700.48   4
  -1   1   1 25713.9 2694.92   3
  -1   1   1 30766.3 2690.16   2
   1  -1  -1 30798.5 2779.08   1
   1   1   1 31814.1 2786.33   1
  -1  -1   1 22616.5 2779.70   1
   1  -1  -1 31183.2 2780.93   1
  -1   1  -1 27674.9 2779.47   1
   1   1   1 35110.0 2791.38   1
  -1   1  -1 30524.3 2771.77   6
  -1  -1   1 29338.5 2790.46   6
   1  -1  -1 45820.3 2824.82   5
  -1   1  -1 39375.6 2784.61   5
  -1  -1   1 27936.0 2790.77   2
   1   1   1 28233.3 2787.14   2
  -1  -1   1 30962.3 2773.19   4
   1   1   1 28942.0 2774.36   4
  -1   1  -1 26737.3 2788.09   4
  -1   1  -1 27163.7 2778.97   2
  -1  -1   1 29226.2 2764.26   3
   1  -1  -1 27169.4 2777.86   2
  -1  -1   3 2647.68 274.675   1
   1  -1  -3 2549.26 270.754   1
  -1  -1   3 3131.46 284.954   1
   1  -1  -3 2467.58 265.455   1
  -1   1  -3 2563.88 269.120   1
   1   1   3 2679.21 271.603   1
  -1   1  -3 3251.69 278.785   6
  -1  -1   3 2526.44 275.235   6
   1   1   3 2733.90 281.756   6
   1   1   3 2262.13 268.131   5
   1  -1  -3 2505.90 306.286   5
  -1  -1   3 2688.22 273.850   5
   1   1   3 2436.90 260.686   2
  -1  -1   3 2775.81 280.471   2
   1   1   3 2293.60 265.772   4
  -1  -1   3 2484.36 243.915   4
   1   1   3 1452.20 274.531   3
   1  -1  -3 2276.07 273.955   3
  -1  -1   3 3336.51 297.546   3
   1  -1  -3 2273.91 257.730   2
  -1   1  -5 682187. 63341.8   1
   1   1   5 702986. 63347.2   1
  -1  -1   5 725099. 63356.4   1
  -1  -1   5 653519. 63342.3   1
   1  -1  -5 751776. 63341.2   1
  -1   1  -5 723812. 63341.0   1
   1   1   5 674141. 63347.1   1
   1   1   5 663008. 63349.3   6
  -1  -1   5 667573. 63345.0   6
  -1   1  -5 648028. 63354.6   6
   1   1   5 646138. 63339.2   5
  -1  -1   5 683748. 63344.9   5
   1  -1  -5 638391. 63394.5   5
  -1  -1   5 671934. 63354.6   2
   1  -1  -5 688585. 63328.1   2
   1   1   5 675500. 63325.5   2
   1  -1  -5 706975. 63343.2   4
  -1   1  -5 745009. 63334.5   4
   1   1   5 769205. 63413.6   3
  -1  -1   5 549188. 63388.8   3
  -1   1  -5 682824. 63345.5   2
  -1   1  -5 729431. 63342.2   3
   1  -1  -7 47576.3 4648.27   1
  -1   1  -7 47162.4 4652.42   1
   1  -1  -7 48505.5 4644.30   1
  -1  -1   7 49560.0 4657.00   1
   1   1   7 61338.6 4659.60   1
  -1  -1   7 50189.9 4645.57   1
   1   1   7 48395.9 4650.83   1
  -1   1  -7 49538.1 4649.46   1
  -1  -1   7 51276.8 4650.17   6
   1   1   7 54145.7 4645.47   6
   1  -1  -7 49304.5 4631.47   6
  -1  -1   7 50847.5 4652.31   5
  -1   1  -7 47454.6 4631.15   5
   1  -1  -7 52201.2 4633.07   2
   1  -1  -7 53213.0 4650.83   4
  -1  -1   7 44800.2 4621.28   4
   1   1   7 61492.9 4732.98   3
  -1   1  -7 55595.7 4648.77   3
   1   1   7 51187.3 4623.71   2
   1  -1  -9 86770.5 7208.42   1
  -1   1  -9 81566.9 7212.89   1
   1  -1  -9 84404.0 7202.14   1
  -1  -1   9 69754.0 7190.55   1
  -1  -1   9 74457.5 7208.79   1
   1   1   9 69584.4 7195.04   1
   1   1   9 83240.2 7205.34   1
  -1   1  -9 79400.9 7198.36   1
  -1  -1   9 80257.2 7199.51   6
   1  -1  -9 74081.1 7182.98   6
   1   1   9 87916.4 7190.56   6
  -1   1  -9 55314.2 7177.25   5
  -1  -1   9 92428.1 7208.06   5
   1   1   9 78719.7 7191.65   5
   1  -1  -9 77040.2 7179.91   2
   1  -1  -9 88609.2 7206.64   4
  -1  -1   9 75119.8 7175.46   4
  -1   1  -9 70984.1 7177.56   4
   1  -1  -9 81600.7 7201.61   3
  -1   1  -9 76084.5 7199.42   3
   1   1   9 86101.7 7167.59   2
  -1  -1  11 783.683 130.658   1
   1  -1 -11 1137.80 151.275   1
  -1   1 -11 1067.71 148.447   1
  -1  -1  11 1074.20 151.326   1
   1   1  11 875.660 135.852   1
   1  -1 -11 1125.35 145.353   1
  -1   1 -11 928.239 139.583   1
   1   1  11 1136.75 132.545   6
  -1  -1  11 1576.21 154.609   6
  -1  -1  11 1278.94 147.677   5
   1   1  11 1142.18 132.802   5
  -1   1 -11 1056.00 129.016   5
   1  -1 -11 962.155 123.267   2
  -1   1 -11 1097.22 124.326   4
   1  -1 -11 1276.65 149.220   3
  -1   1 -11 1178.98 151.859   3
  -1  -1  13 590.418 108.498   1
   1   1  13 841.949 116.580   1
   1  -1 -13 341.045 90.9856   1
  -1   1 -13 492.084 97.4145   1
   1   1  13 903.484 100.703   6
  -1  -1  13 424.084 88.9915   1
  -1   1 -13 327.295 87.1942   1
   1   1  13 705.645 109.695   1
   1  -1 -13 523.449 97.7317   1
   1  -1 -13 777.265 109.647   4
  -1  -1  13 1146.81 87.3059   4
  -1   1 -13 678.427 87.8299   4
   1  -1 -13 740.936 111.286   3
   1   1  13 480.835 74.9590   2
  -1   1 -13 619.124 116.766   3
   1  -1 -15 93713.8 7213.00   1
  -1   1 -15 91757.5 7198.78   1
   1   1  15 63791.3 7196.98   1
   1  -1 -15 65917.2 7187.07   1
  -1   1 -15 72527.9 7194.14   1
   1   1  15 62604.1 7193.93   1
   1   1  15 87408.9 7184.38   6
  -1  -1  15 80624.4 7190.77   6
   1   1  15 85109.7 7190.37   5
  -1  -1  15 94254.7 7206.86   5
   1  -1 -15 70389.9 7167.57   2
   1  -1 -15 74104.5 7190.23   4
  -1   1 -15 82079.4 7179.00   4
  -1   1 -15 76488.0 7232.67   3
   1  -1 -15 91919.2 7206.56   3
   1  -1 -15 73286.3 7158.28   2
   1   1  17 44927.9 3713.77   1
  -1  -1  17 40362.3 3711.41   1
  -1   1 -17 49863.6 3704.77   1
   1  -1 -17 48699.3 3711.42   1
   1  -1 -17 42831.2 3701.73   1
  -1  -1  17 41207.5 3698.65   1
   1   1  17 42154.5 3713.77   1
  -1  -1  17 35818.5 3690.58   6
   1   1  17 29926.9 3681.01   6
  -1  -1  17 46929.8 3710.08   5
   1   1  17 26716.6 3682.14   5
   1  -1 -17 44401.5 3679.25   2
  -1   1 -17 34401.0 3682.13   4
   1  -1 -17 44945.6 3701.97   4
   1  -1 -17 38028.4 3702.22   3
  -1   1 -17 27689.6 3710.13   3
   1  -1 -17 43447.0 3664.00   2
  -1  -1  19 27096.0 2696.51   1
   1   1  19 32260.5 2716.26   1
  -1  -1  19 25871.3 2696.37   6
  -1  -1  19 31935.7 2709.50   5
   1   1  19 26403.0 2692.83   5
   1  -1 -19 30935.3 2680.94   2
   1  -1 -19 29672.7 2698.78   4
  -1   1 -19 28534.4 2688.89   4
  -1   1 -19 23038.9 2717.44   3
   1  -1 -19 29087.5 2706.91   3
  -1   1 -19 28364.9 2696.61   1
   1   1  19 29238.0 2709.11   1
  -1  -1  19 29370.6 2713.28   1
   1  -1 -19 29240.7 2702.97   1
  -1   1 -19 31400.4 2709.04   1
   1  -1 -19 30258.6 2701.41   1
  -1   1 -21 341.282 55.8870   1
   1   1  21 239.048 52.9096   1
   1  -1 -21 340.776 56.9408   1
  -1  -1  21 305.451 55.1274   1
   1  -1 -21 352.462 42.7920   2
   1   1  21 378.775 55.8249   5
  -1  -1  21 417.996 65.2085   5
   1  -1 -21 343.659 56.3285   4
  -1   1 -21 302.443 49.7025   4
  -1  -1  21 280.631 54.9680   6
   1   1  21 288.951 48.3510   6
  -1   1 -21 334.739 59.4127   1
   1   1  21 230.398 56.5641   1
   1  -1 -21 266.073 56.1419   1
  -1  -1  21 311.958 62.6230   1
  -1   1 -21 266.355 63.8740   3
   1  -1 -21 227.691 52.9140   3
   1   1  23 708.063 90.1942   6
  -1  -1  23 690.272 97.6582   6
   1   1  23 724.536 93.6254   5
   1  -1 -23 810.809 96.4976   4
  -1  -1  23 776.993 106.428   1
  -1   1 -23 871.945 105.501   1
  -1   1 -23 651.713 105.668   3
   1  -1 -23 750.445 101.275   3
  -1   1 -23 608.369 94.5798   2
   1   1  25 7534.02 808.011   5
  -1  -1  25 9929.92 821.164   5
   1  -1 -25 8639.50 811.624   4
  -1   1 -25 8314.44 807.404   4
  -1   1 -25 8355.96 813.313   2
  -1   1 -25 7038.19 820.140   3
   1  -1 -25 10063.3 824.409   3
  -1  -1  25 9417.63 820.463   6
   1   1  25 8618.60 807.593   6
   1  -1 -27 21254.7 1991.90   4
  -1   1 -27 21287.2 1989.31   4
  -1  -1  27 24715.0 2000.13   5
   1   1  27 21380.8 1989.90   5
   1  -1 -27 23366.6 1999.83   3
  -1   1 -27 18364.0 1999.22   3
  -1  -1  27 20605.4 1995.14   6
   1   1  27 21043.2 1987.81   6
   1  -1 -29 5188.48 490.527   4
   1   1  29 4793.65 487.470   5
   1  -1 -29 5303.04 494.401   3
  -1  -1  29 5162.38 493.966   6
   1   1  29 5201.06 486.842   6
   1   1  31 1524.20 162.015   5
  -1  -1  31 1496.08 165.245   5
  -1   1 -31 1375.34 165.486   3
  -1  -1  31 1766.52 169.048   6
   1   1  31 1843.66 164.163   6
  -1  -2 -32 70.3713 17.6483   4
  -1   2  30 8.83479 7.32266   5
  -1  -2 -30 19.4300 10.5563   4
   1   2 -30 15.6935 10.5255   3
  -1  -2 -30 12.1002 9.94940   3
  -1   2  30 21.6846 10.0838   6
  -1  -2 -28 53.6581 16.2527   4
  -1   2  28 24.4690 11.2697   5
  -1   2  28 36.3453 13.9220   6
   1  -2  28 53.0366 17.7582   6
   1   2 -28 60.4767 18.2014   3
  -1  -2 -28 34.9203 17.5239   3
  -1  -2 -26 17.2499 14.1498   4
  -1   2  26 21.7742 10.9879   5
  -1   2  26 23.4582 11.5850   6
   1  -2  26 19.6513 12.0466   6
   1   2 -26 15.0206 15.0778   2
   1   2 -26 7.06848 10.1101   3
  -1  -2 -26 16.4239 13.4817   3
   1  -2  24 8.30166 11.9098   5
  -1  -2 -24 6.28612 11.6513   4
  -1   2  24 30.5054 15.0652   5
   1  -2  24 30.5477 19.7912   6
  -1   2  24 32.9713 12.9071   6
   1   2 -24 16.3547 13.4961   3
   1   2 -22 215.954 43.1283   2
   1  -2  22 207.930 42.0624   6
  -1   2  22 230.413 36.0083   6
   1  -2  22 180.730 40.9277   5
  -1  -2 -22 251.589 41.1568   4
  -1   2  22 166.775 36.9848   5
   1   2 -22 238.915 42.1925   1
  -1  -2 -22 269.232 52.0855   3
   1   2 -22 157.748 40.0018   3
   1   2 -20-16.1292 26.2939   1
   1  -2  20 14.2681 16.4615   1
  -1  -2 -20 13.1395 9.31131   1
   1   2 -20 28.6973 19.1084   2
  -1   2  20 17.0000 11.3415   6
   1  -2  20 10.1496 18.5094   6
  -1   2  20 31.9471 18.4238   5
  -1  -2 -20-7.53947 13.7619   4
   1   2 -20 6.03530 11.0288   4
  -1  -2 -20-17.3619 24.5136   1
   1   2 -20 8.18816 16.3628   1
   1  -2  20-8.04081 11.3795   1
  -1  -2 -20 12.7406 17.9985   3
   1   2 -20-12.0275 13.8844   3
  -1  -2 -18 23.0105 15.3533   1
  -1   2  18 6.70960 12.2819   1
   1  -2  18-15.5275 21.9429   1
   1   2 -18 17.7862 20.5269   1
   1   2 -18 33.0255 22.0005   2
  -1   2  18 25.1032 14.5110   6
   1  -2  18-11.3914 16.1189   6
   1  -2  18 18.4507 13.0731   5
  -1   2  18 28.2941 18.8589   5
   1   2 -18 11.6204 10.6528   4
  -1  -2 -18 18.2756 21.0899   1
  -1   2  18-15.5830 17.9936   1
   1  -2  18 9.12503 14.9165   1
  -1  -2 -18 13.9868 16.1593   3
   1   2 -18-14.6476 16.9186   3
  -1   2  16 189.540 37.0520   1
   1  -2  16 180.664 50.5538   1
  -1  -2 -16 194.245 39.0108   1
   1   2 -16 287.044 55.2529   2
   1  -2  16 186.994 48.9316   2
   1  -2  16 141.265 44.4936   6
  -1   2  16 132.953 32.5759   6
   1  -2  16 215.587 39.9661   5
  -1   2  16 160.568 39.0028   5
  -1  -2 -16 125.456 39.0689   4
   1   2 -16 124.607 28.4196   4
  -1   2  16 93.6125 42.9410   1
   1  -2  16 147.491 40.3474   1
  -1  -2 -16 143.212 46.2875   1
   1   2 -16 183.621 42.4471   1
   1   2 -16 141.738 45.8620   3
  -1  -2 -16 201.874 50.7372   3
  -1  -2 -14 40.8748 29.7254   3
   1   2 -14 42.4191 30.2791   3
   1  -2  14 26.4876 22.0639   2
   1   2 -14 47.3924 31.8580   2
   1   2 -14 54.8951 12.4159   4
  -1   2  14 62.5764 32.5684   5
  -1  -2 -14 34.2701 21.3122   4
   1  -2  14 96.2877 22.8797   5
  -1   2  14 29.7529 24.6716   1
  -1  -2 -14 80.1370 37.2160   1
   1   2 -14 13.1309 15.8130   1
   1  -2  14 37.5185 25.3769   1
   1   2 -14 17.5375 20.7227   1
   1  -2  14 32.9315 23.6852   1
  -1  -2 -14 29.8603 16.8580   1
  -1   2  14 71.6897 26.7211   1
  -1   2  12 322.112 63.5972   1
   1  -2  12 244.290 68.1963   1
   1   2 -12 541.054 87.7652   1
  -1   2  12 348.119 59.3209   6
   1  -2  12 361.409 73.5086   6
   1  -2  12 516.552 59.3184   5
  -1  -2 -12 523.278 85.3897   4
   1   2 -12 223.952 75.2720   3
  -1  -2 -12 445.574 77.0480   3
  -1   2  12 573.309 84.2693   1
  -1  -2 -12 435.722 78.9446   1
   1  -2  12 413.243 78.3478   1
   1  -2  12 286.613 67.2569   2
   1   2 -12 626.455 103.504   2
  -1   2  12 458.295 49.4812   2
   1   2 -10 403.985 69.6986   1
  -1   2  10 349.506 61.6601   1
  -1  -2 -10 466.876 63.5441   1
   1  -2  10 363.789 72.0994   1
   1  -2  10 512.456 78.1355   6
  -1   2  10 412.873 55.9668   6
   1  -2  10 360.018 48.0520   5
   1  -2  10 407.373 74.2815   2
   1   2 -10 533.336 110.446   2
  -1   2  10 308.065 45.8726   2
  -1   2  10 247.926 71.3072   5
  -1  -2 -10 627.714 92.9083   4
   1   2 -10 525.742 76.4500   1
  -1  -2 -10 226.736 55.3944   1
  -1   2  10 493.301 74.5465   1
   1  -2  10 280.417 68.8967   1
   1   2 -10 208.542 76.0728   3
  -1  -2 -10 404.780 63.9192   3
  -1  -2  -8 14.4927 12.3216   1
  -1   2   8 75.1888 27.4508   1
   1   2  -8 50.0958 20.3015   1
   1  -2   8 21.7850 18.0940   1
  -1   2   8 46.2091 16.0424   6
   1  -2   8 48.0226 26.1156   6
   1  -2   8 26.2185 10.2516   5
   1  -2   8 103.273 36.6002   2
  -1   2   8 17.1518 24.4569   5
  -1  -2  -8 6.96865 13.1747   3
  -1   2   8 58.3846 25.3147   1
   1   2  -8 57.8868 40.9915   2
   1   2  -8 75.8073 28.0557   1
  -1  -2  -8 28.6729 17.7637   1
   1  -2   8 35.4740 29.1132   1
  -1   2   6 938.189 114.138   1
   1   2  -6 1060.15 127.797   1
   1   2  -6 1393.88 200.991   2
   1   2  -6 1184.72 127.324   1
  -1   2   6 1017.78 125.898   1
   1  -2   6 932.949 123.088   1
  -1  -2  -6 1068.07 127.699   1
   1  -2   6 801.626 122.210   1
  -1  -2  -6 1075.78 120.519   1
   1  -2   6 1174.07 138.175   6
  -1   2   6 1380.11 158.558   5
  -1  -2  -6 1183.26 134.267   5
   1  -2   6 942.771 106.137   5
  -1  -2  -6 967.500 133.631   2
  -1   2   6 1030.16 113.251   2
  -1  -2  -6 1251.46 167.222   4
   1  -2   6 1130.13 121.944   4
   1  -2   6 1503.54 154.161   2
  -1   2   4 815.355 94.0826   1
  -1  -2  -4 545.031 90.3823   1
  -1   2   4 679.140 80.0200   1
  -1  -2  -4 587.267 102.439   2
   1   2  -4 879.179 100.280   1
   1   2  -4 556.119 91.4411   1
   1  -2   4 812.921 90.9333   1
  -1  -2  -4 730.695 89.0266   1
   1  -2   4 709.125 93.9878   1
  -1   2   4 868.751 92.9870   6
   1  -2   4 1071.69 111.903   6
  -1   2   4 766.581 87.2718   6
  -1   2   4 889.640 114.863   5
   1  -2   4 717.730 77.2739   5
  -1  -2  -4 863.856 106.445   5
   1   2  -4 1100.34 181.366   2
  -1  -2  -4 464.445 107.076   4
   1   2  -4 581.749 71.7988   4
  -1  -2  -4 711.477 84.5550   3
   1  -2   4 689.341 91.5920   4
  -1   2   4 847.133 88.1356   2
   1   2  -4 909.807 101.251   3
   1  -2   4 835.567 121.092   2
  -1  -2  -2 761.220 122.509   2
   1  -2   2 883.297 87.7848   1
   1   2  -2 506.837 85.4446   1
   1   2  -2 917.156 102.317   1
  -1   2   2 821.469 84.7666   1
  -1  -2  -2 679.828 91.0077   1
  -1   2   2 628.749 82.8589   1
  -1   2   2 733.234 90.7380   6
   1  -2   2 785.411 98.5653   6
  -1   2   2 1059.74 112.899   5
  -1   2   2 616.950 87.4843   5
   1   2  -2 1283.51 161.430   2
   1   2  -2 857.857 90.0398   4
  -1  -2  -2 924.409 129.514   4
  -1  -2  -2 635.407 81.1745   3
  -1   2   2 717.745 88.2559   2
   1  -2   2 1001.74 122.537   2
   1   2  -2 617.761 83.3412   3
   1   2   0 2849.82 284.549   1
   1  -2   0 2847.56 277.768   1
  -1   2   0 2791.88 275.357   1
  -1   2   0 2707.95 282.906   6
  -1   2   0 2784.47 279.954   5
  -1  -2   0 2754.13 299.977   5
   1   2   0 3046.77 317.090   2
  -1  -2   0 3640.75 310.519   4
   1   2   0 4390.66 334.626   4
  -1   2   0 2683.71 299.289   4
   1   2   0 2696.07 275.719   3
   1  -2   0 2819.27 299.802   3
   1   2   0 2313.64 272.174   3
   1  -2   0 4065.59 323.832   2
  -1   2  -2 830.656 89.9592   1
   1   2   2 587.064 87.8347   1
   1  -2  -2 1008.85 94.3911   1
  -1  -2   2 742.399 99.1962   1
   1  -2  -2 727.938 85.4306   1
  -1   2  -2 843.960 88.9669   1
  -1  -2   2 554.837 89.4349   1
   1   2   2 648.345 91.1365   1
  -1  -2   2 667.022 107.090   6
  -1   2  -2 699.058 90.7006   6
   1   2   2 824.348 113.401   6
  -1  -2   2 848.895 109.817   5
  -1   2  -2 814.704 88.5862   5
  -1  -2   2 813.947 89.9595   4
   1   2   2 676.679 81.8266   3
   1  -2  -2 756.888 107.485   3
  -1   2  -2 697.942 100.354   4
   1  -2  -2 1067.72 118.276   2
  -1  -2   4 592.013 92.4000   1
   1  -2  -4 551.232 80.2621   1
  -1  -2   4 792.947 91.7707   1
  -1   2  -4 723.560 85.9253   1
   1   2   4 521.905 83.2853   1
   1   2   4 780.262 91.1893   1
  -1   2  -4 640.286 85.4364   1
  -1  -2   4 689.860 106.910   6
   1   2   4 796.081 108.975   6
  -1  -2   4 616.405 93.2315   5
  -1   2  -4 542.903 71.7099   5
  -1  -2   4 768.183 72.0595   4
   1   2   4 581.442 76.5590   3
   1  -2  -4 904.423 109.146   3
  -1   2  -4 878.261 97.3024   4
  -1   2  -4 776.140 96.5661   3
  -1  -2   4 717.967 83.3740   3
  -1  -2   6 1065.86 125.933   1
  -1  -2   6 1263.37 136.512   1
   1  -2  -6 1132.13 127.002   1
   1  -2  -6 1078.84 122.261   1
   1   2   6 1228.58 128.651   1
  -1   2  -6 1072.55 124.469   1
   1   2   6 1140.36 129.176   1
  -1   2  -6 985.791 126.112   1
   1   2   6 945.491 132.363   6
  -1  -2   6 944.100 136.322   6
  -1  -2   6 1028.97 131.356   5
  -1   2  -6 1083.74 106.676   5
   1   2   6 1068.09 118.013   2
   1  -2  -6 1192.22 136.404   4
  -1   2  -6 965.567 122.508   4
   1   2   6 745.129 114.583   3
   1  -2  -6 1060.46 136.971   3
  -1   2  -6 1015.63 127.324   3
   1  -2  -6 1095.14 123.322   2
  -1  -2   8 43.7740 23.7952   1
   1   2   8 26.2149 17.7174   1
  -1   2  -8 29.3315 18.0848   1
   1  -2  -8 73.5146 33.2533   1
   1  -2  -8 38.9429 18.2188   1
  -1   2  -8 37.3317 27.0043   1
  -1  -2   8 9.32449 13.5264   1
   1   2   8 52.1563 18.9972   1
  -1  -2   8 23.5802 19.4645   6
  -1  -2   8 28.7654 17.7464   5
   1   2   8 10.1957 16.9059   6
   1  -2  -8 60.7760 18.5137   6
   1  -2  -8 56.3423 18.6262   2
   1   2   8 29.5129 11.1373   2
   1  -2  -8 12.1176 17.3840   4
  -1   2  -8 46.9730 12.1300   5
  -1   2  -8 29.3026 14.6629   4
  -1   2  -8 18.3622 17.0165   3
   1  -2  -8 32.1392 17.7349   3
   1   2  10 453.069 68.4988   1
   1  -2 -10 364.780 60.9269   1
  -1   2 -10 269.028 70.1553   1
  -1  -2  10 349.405 65.5844   1
  -1  -2  10 306.706 61.5193   6
   1   2  10 453.917 64.8007   6
   1  -2 -10 218.706 44.2241   2
   1  -2 -10 488.451 79.6671   4
  -1   2 -10 401.849 53.1434   4
  -1   2 -10 245.200 49.5991   5
   1  -2 -10 490.742 70.0393   3
   1   2  10 397.642 40.1984   2
  -1   2 -10 403.982 64.1478   3
  -1   2 -10 450.743 71.5267   1
   1  -2 -10 267.454 67.0880   1
   1   2  10 413.431 65.8407   1
   1   2  12 389.051 71.6854   1
  -1   2 -12 352.291 72.5208   1
  -1  -2  12 317.776 67.4072   1
   1  -2 -12 501.823 76.1998   1
  -1  -2  12 315.046 66.5793   6
   1   2  12 403.984 62.9883   6
  -1   2 -12 505.739 61.8777   5
  -1  -2  12 418.884 69.5230   5
   1   2  12 603.466 77.4943   5
   1  -2 -12 504.475 84.0023   4
   1  -2 -12 382.303 47.8399   2
   1  -2 -12 452.550 71.9713   3
  -1  -2  12 610.559 87.6084   1
  -1   2 -12 454.514 78.0399   1
   1  -2 -12 155.153 57.4343   1
   1   2  12 456.907 78.0750   1
  -1  -2  14 60.2685 28.0481   1
   1   2  14 45.8329 33.4320   1
  -1   2 -14 38.1199 21.4941   1
   1  -2 -14 27.9387 23.4823   1
  -1  -2  14 61.7237 29.0254   6
  -1  -2  14 106.985 34.0400   5
   1   2  14 84.1262 28.0571   5
   1  -2 -14 72.7582 31.7693   3
  -1   2 -14 80.2006 20.6255   4
  -1  -2  14 56.4925 11.9873   4
  -1   2 -14 66.2733 27.0732   1
  -1  -2  14 27.5651 23.1874   1
   1  -2 -14 11.4545 17.1642   1
  -1  -2  16 151.457 47.2525   1
  -1   2 -16 167.928 43.3239   1
   1   2  16 170.877 49.0594   1
   1  -2 -16 229.189 48.7664   1
   1   2  16 86.9535 35.0630   1
   1  -2 -16 88.1687 33.7703   1
  -1  -2  16 257.519 51.7140   1
  -1   2 -16 196.884 46.0765   1
   1   2  16 202.110 41.5748   6
  -1  -2  16 181.578 47.5733   6
  -1  -2  16 144.991 40.4643   5
   1  -2 -16 40.7092 31.4157   4
  -1  -2  16 140.023 25.5898   4
  -1   2 -16 230.981 40.4577   4
  -1   2 -16 293.614 65.3952   3
   1  -2 -16 184.529 47.0506   3
  -1  -2  18 14.2001 16.3924   1
  -1   2 -18 32.6704 19.8645   1
   1   2  18 12.9953 18.3657   1
   1  -2 -18 22.7502 22.7223   1
   1  -2 -18 19.9638 16.2963   1
   1   2  18 13.8884 22.6519   1
  -1   2 -18-10.4427 14.7710   1
  -1  -2  18-11.4331 18.6566   1
  -1  -2  18 12.9697 18.3297   6
   1   2  18 8.64271 15.7776   6
  -1  -2  18 14.0802 19.8943   5
   1   2  18-11.3600 16.0625   5
   1  -2 -18 23.3680 21.3088   4
  -1   2 -18 16.1114 16.1082   4
  -1   2 -18 21.0307 17.1639   3
   1  -2 -18 13.9351 19.6898   3
  -1   2 -20 29.3022 17.8301   1
   1   2  20-12.3916 10.1610   1
  -1  -2  20-10.3985 18.9774   1
   1  -2 -20 9.98932 16.3168   4
  -1   2 -20 34.9606 15.1150   4
   1   2  20-11.5181 16.2934   5
  -1  -2  20 12.3591 17.4773   6
  -1  -2  20 12.7023 17.9605   1
  -1   2 -20 19.3918 13.7300   1
   1  -2 -20 10.9071 17.8087   1
  -1   2 -20 21.4203 30.2466   3
   1  -2 -20 27.5533 25.1225   3
  -1  -2  22 123.828 36.6310   6
   1   2  22 170.081 39.9048   6
  -1  -2  22 289.327 50.4937   1
  -1   2 -22 160.687 50.7505   3
   1  -2 -22 165.241 45.5120   3
   1   2  22 177.308 40.0106   5
   1  -2 -22 152.757 35.3874   4
  -1   2 -22 177.125 34.0369   4
  -1  -2  22 179.603 45.8838   5
  -1  -2  24 29.6601 18.0758   6
   1   2  24 6.81703 11.2137   6
  -1   2 -24 14.4748 16.7476   3
  -1   2 -24 20.4443 11.1238   4
   1  -2 -24 7.15539 10.2137   4
   1   2  24 32.6084 17.6384   5
  -1  -2  24 11.0929 12.8729   5
   1   2  26 33.7406 16.0284   6
  -1  -2  26 25.1675 15.4468   6
   1   2  26 27.5404 15.0097   5
   1  -2 -26 19.0072 11.7587   4
  -1   2 -26 23.6908 15.9181   2
  -1   2 -26 22.8834 20.9636   3
   1  -2 -26 9.36299 13.4017   3
   1   2  28 11.4046 11.4971   5
  -1  -2  28 31.1494 15.6262   5
   1   2  28 9.56140 7.96089   6
  -1  -2  28 7.18412 10.2694   6
  -1   2 -28 26.5923 14.5356   3
   1  -2 -28 39.0215 15.6599   3
   1   2  30 9.81560 7.20422   5
   1  -2 -30 20.0179 10.9678   4
  -1  -2  30 32.8824 15.2831   5
  -1  -2  30 24.2540 13.2191   6
   1   2  30 24.8975 11.3863   6
   1  -2 -30 26.2796 12.1316   3
  -1   2 -30 21.1153 14.1848   3
   1   2  32 51.0901 14.2307   5
  -1  -3 -31 1356.10 146.209   3
  -1   3  29 3594.72 367.380   5
  -1  -3 -29 4106.69 370.064   4
   1   3 -29 3423.50 370.796   3
   1  -3  29 4302.34 376.565   6
  -1   3  27 17178.7 1473.56   5
  -1  -3 -27 15708.3 1472.80   4
   1   3 -27 16514.6 1480.76   2
   1   3 -27 13650.6 1476.25   3
  -1  -3 -27 19953.2 1495.66   3
   1  -3  27 21581.8 1490.01   6
  -1   3  27 12549.8 1465.08   6
  -1   3  25 7597.24 682.238   5
  -1  -3 -25 7004.65 681.525   4
   1   3 -25 6925.93 686.061   2
  -1  -3 -25 7953.81 703.163   3
   1   3 -25 6448.63 687.382   3
  -1   3  25 6296.81 674.791   6
  -1   3  23 627.631 71.3198   6
   1  -3  23 772.850 93.1453   6
  -1   3  23 425.148 70.7146   5
  -1  -3 -23 587.050 74.3100   4
   1   3 -23 483.764 75.4223   2
   1   3 -23 657.979 87.3744   3
  -1  -3 -23 565.331 88.4525   3
   1  -3  21 224.589 41.5146   5
   1   3 -21 231.298 43.9635   2
  -1   3  21 139.545 35.3761   5
  -1   3  21 268.314 40.1964   6
   1  -3  21 217.799 50.9111   6
   1   3 -21 166.463 46.9788   3
   1  -3  19 19429.6 1656.79   5
  -1   3  19 18981.9 1667.47   5
   1   3 -19 16863.6 1664.80   2
  -1  -3 -19 20846.1 1665.13   4
  -1  -3 -19 17902.7 1677.29   3
  -1   3  19 13996.1 1650.98   6
  -1   3  17 19595.3 2383.23   6
   1  -3  17 32728.0 2388.99   5
   1  -3  17 25167.6 2425.10   1
   1   3 -17 22301.0 2425.80   1
  -1   3  17 12447.6 2389.76   1
  -1  -3 -17 31655.5 2435.94   1
   1   3 -17 30565.2 2396.49   1
   1  -3  17 28881.5 2394.60   1
   1   3 -17 32959.1 2416.85   2
  -1  -3 -15 59172.3 5718.07   1
  -1  -3 -15 61256.1 5687.98   1
   1  -3  15 68905.2 5699.52   1
   1   3 -15 79138.9 5742.18   1
   1   3 -15 62404.1 5694.99   1
  -1   3  15 52839.7 5704.49   1
  -1   3  15 78416.4 5695.56   1
   1  -3  15 44355.4 5703.89   1
   1  -3  15 77628.2 5728.55   6
  -1   3  15 64831.2 5686.88   6
  -1   3  15 45575.6 5694.94   5
   1  -3  15 60892.0 5677.80   5
  -1  -3 -15 79178.0 5712.17   4
  -1  -3 -15 70860.7 5700.26   3
   1   3 -15 32009.9 5703.04   3
   1  -3  15 58220.6 5709.92   2
  -1  -3 -13 808.685 114.485   1
   1   3 -13 759.930 118.596   1
  -1  -3 -13 1137.70 133.091   1
  -1   3  13 1606.07 133.738   1
   1  -3  13 997.810 138.640   1
   1  -3  13 1169.34 139.752   6
  -1   3  13 1012.20 112.270   6
   1  -3  13 897.395 104.996   5
  -1   3  13 698.187 122.920   5
   1   3 -13 1334.17 158.853   2
  -1  -3 -13 1057.31 133.156   4
  -1  -3 -13 1011.87 119.255   3
   1  -3  13 1026.06 141.872   2
   1   3 -13 756.179 146.691   3
   1   3 -11 1035.37 138.232   2
  -1   3  11 630.446 86.7636   1
  -1  -3 -11 607.786 84.4795   1
  -1  -3 -11 509.680 76.9246   1
   1   3 -11 488.441 84.1021   1
   1   3 -11 655.871 91.6581   1
   1  -3  11 859.493 104.458   1
   1  -3  11 593.627 90.8432   1
  -1   3  11 828.331 95.2013   1
  -1   3  11 660.324 75.6292   6
   1  -3  11 782.100 101.952   6
   1  -3  11 565.056 68.5796   5
  -1   3  11 616.486 65.5024   2
   1  -3  11 532.135 97.4288   2
  -1   3  11 478.465 89.3894   5
  -1  -3 -11 713.529 103.585   4
  -1  -3 -11 470.820 74.3326   3
   1   3 -11 460.507 95.6296   3
   1   3  -9 29192.6 2986.95   1
  -1   3   9 27758.7 2981.40   1
   1  -3   9 49101.8 3041.74   1
   1   3  -9 36341.7 2992.14   1
  -1  -3  -9 30613.0 2982.42   1
   1  -3   9 32576.0 2989.87   1
  -1   3   9 51628.1 3025.17   1
  -1  -3  -9 29832.5 2976.66   1
  -1   3   9 31673.1 2975.43   6
   1  -3   9 37588.7 3003.88   6
  -1   3   9 36717.2 3005.42   5
  -1   3   9 31842.0 2966.19   2
   1   3  -9 45972.3 3095.71   2
  -1  -3  -9 26096.7 2999.70   4
  -1  -3  -9 26101.9 2974.62   3
   1   3  -9 35554.5 3010.42   3
   1  -3   9 26951.1 3005.33   2
   1   3  -7 22580.3 1917.27   1
   1  -3   7 26370.7 1962.82   1
   1   3  -7 20377.8 1917.45   1
  -1  -3  -7 20689.9 1914.96   1
   1  -3   7 18642.4 1912.59   1
   1  -3   7 23861.7 1932.42   6
  -1   3   7 16766.3 1907.07   6
  -1   3   7 22688.2 1931.16   5
   1  -3   7 20579.2 1902.93   5
  -1  -3  -7 21155.1 1924.16   5
   1   3  -7 21583.7 2005.62   2
  -1  -3  -7 13711.9 1925.93   4
  -1  -3  -7 18307.8 1910.06   3
   1  -3   7 21118.8 1953.44   2
   1   3  -7 21354.0 1924.68   3
  -1   3   7 20538.3 1902.21   2
  -1  -3  -5 291990. 27562.0   1
  -1   3   5 290023. 27553.5   1
   1   3  -5 301391. 27557.4   1
   1  -3   5 253726. 27588.0   1
   1   3  -5 313096. 27564.7   1
  -1   3   5 313065. 27577.0   1
  -1  -3  -5 299149. 27552.6   1
   1  -3   5 318219. 27561.5   1
  -1   3   5 285089. 27564.7   6
   1  -3   5 312098. 27577.7   6
  -1  -3  -5 299317. 27574.2   5
  -1   3   5 310035. 27574.9   5
   1  -3   5 297588. 27553.4   5
   1   3  -5 234275. 27646.5   2
  -1  -3  -5 307750. 27590.5   4
   1   3  -5 306724. 27548.3   4
  -1  -3  -5 321476. 27562.7   3
   1   3  -5 278900. 27563.1   3
   1  -3   5 292591. 27611.4   2
   1   3  -3 1295.00 142.209   1
   1   3  -3 1251.81 138.542   1
  -1  -3  -3 1286.32 141.817   1
  -1   3   3 1863.65 141.960   1
   1  -3   3 1642.63 166.078   1
   1  -3   3 1064.48 135.289   1
  -1   3   3 1204.86 132.097   1
  -1  -3  -3 1570.95 141.404   1
   1  -3   3 1262.73 155.173   6
  -1  -3  -3 1375.96 159.764   5
   1  -3   3 1059.80 137.373   5
  -1   3   3 1444.51 159.175   5
   1   3  -3 2089.25 238.869   2
  -1  -3  -3 1572.47 167.600   4
   1   3  -3 1407.47 158.908   4
  -1  -3  -3 1269.87 144.412   3
   1  -3   3 1433.15 197.396   2
   1   3  -3 1208.81 141.559   3
   1  -3   1 10860.2 814.442   1
   1   3  -1 8860.46 820.144   1
  -1  -3  -1 8482.32 816.866   1
   1   3  -1 9825.04 821.269   1
  -1  -3  -1 7787.23 814.134   1
   1  -3   1 8018.73 809.862   1
   1  -3   1 8262.14 831.394   6
  -1  -3  -1 6918.87 837.706   5
   1   3  -1 11117.0 896.002   2
   1   3  -1 9461.82 886.220   4
  -1  -3  -1 8933.27 833.857   4
   1  -3   1 8194.59 842.178   3
   1   3  -1 7965.34 820.598   3
   1   3  -1 8238.06 820.363   3
   1  -3   1 11225.1 902.360   2
  -1  -3   1 9415.48 774.093   1
   1   3   1 6358.75 765.198   1
  -1   3  -1 7768.96 761.585   1
   1   3   1 8374.01 770.474   1
  -1  -3   1 7478.15 772.036   1
  -1   3  -1 11019.8 770.957   1
   1  -3  -1 7191.62 780.314   6
  -1  -3   1 6340.78 790.681   6
  -1  -3   1 9682.41 804.485   5
   1   3   1 9425.07 814.009   2
  -1  -3   1 8574.81 778.742   4
  -1   3  -1 9412.88 800.401   4
   1  -3  -1 7080.96 791.716   3
   1  -3  -1 12193.3 868.906   2
  -1   3  -3 1320.89 133.211   1
  -1  -3   3 1177.25 136.885   1
   1   3   3 1135.09 132.988   1
   1  -3  -3 1120.04 127.191   1
   1  -3  -3 1896.71 143.839   1
  -1  -3   3 1102.20 138.752   1
  -1   3  -3 2296.32 180.975   1
   1   3   3 1179.82 135.024   1
  -1  -3   3 1506.02 169.262   6
   1   3   3 1086.00 161.390   6
  -1  -3   3 1377.39 160.361   5
   1   3   3 1583.91 163.694   2
  -1  -3   3 1577.96 139.760   4
   1  -3  -3 1299.98 150.851   4
  -1   3  -3 1280.34 150.811   4
   1   3   3 1090.26 133.056   3
   1  -3  -3 1069.89 152.209   3
   1  -3  -3 1415.43 189.816   2
   1   3   5 279013. 26455.3   1
  -1   3  -5 246235. 26499.8   1
  -1  -3   5 307191. 26462.3   1
  -1  -3   5 276173. 26455.8   1
   1  -3  -5 276990. 26485.4   1
  -1   3  -5 298006. 26452.8   1
   1  -3  -5 274034. 26449.7   1
   1   3   5 300837. 26456.0   1
   1   3   5 315676. 26487.7   6
  -1  -3   5 307670. 26476.1   5
  -1   3  -5 283988. 26449.2   5
   1   3   5 291775. 26464.2   2
   1  -3  -5 238876. 26468.7   4
   1  -3  -5 326711. 26482.3   3
  -1   3  -5 293901. 26460.9   4
   1   3   5 287502. 26454.2   3
   1  -3  -5 301867. 26503.9   2
  -1   3  -5 285707. 26469.1   3
  -1   3  -7 33080.2 2067.16   1
   1  -3  -7 19834.5 1979.08   1
  -1  -3   7 21291.7 1990.41   1
   1  -3  -7 28226.2 2039.17   1
   1   3   7 21667.8 1985.28   1
  -1   3  -7 21782.3 1983.62   1
   1   3   7 19587.6 1981.41   1
   1   3   7 22943.1 2005.31   6
  -1  -3   7 23842.0 2012.14   6
  -1   3  -7 19581.6 1971.72   5
  -1  -3   7 21626.8 1996.28   5
   1  -3  -7 19349.3 2004.28   4
  -1   3  -7 24433.5 1990.07   4
   1  -3  -7 20905.2 2000.46   3
   1  -3  -7 30662.0 2027.18   2
   1   3   7 17742.3 1990.58   2
  -1   3  -7 19127.8 1988.24   3
  -1  -3   9 31241.7 2992.75   1
  -1   3  -9 52930.1 3063.06   1
  -1  -3   9 29266.1 2986.68   1
  -1   3  -9 35548.2 2986.54   1
   1   3   9 33629.4 2987.88   1
   1  -3  -9 48245.3 3034.15   1
  -1  -3   9 26166.0 2992.94   6
  -1  -3   9 28856.2 2984.70   5
  -1   3  -9 30571.2 2965.20   5
   1   3   9 31860.4 2969.88   2
   1  -3  -9 36883.5 3006.33   4
   1  -3  -9 32891.6 2993.24   3
  -1   3  -9 27459.9 2983.01   3
   1   3   9 28670.3 2967.57   2
   1  -3  -9 46512.7 2998.53   2
   1   3  11 735.018 83.3442   1
  -1  -3  11 460.308 85.9888   1
   1   3  11 601.416 81.6375   6
  -1  -3  11 588.844 87.0525   6
  -1  -3  11 426.135 75.0660   5
  -1   3 -11 658.732 67.5202   5
   1   3  11 544.076 59.7751   2
  -1   3 -11 571.800 70.9028   4
   1  -3 -11 720.956 102.987   4
   1   3  11 641.445 60.4786   2
   1  -3 -11 626.828 72.2654   2
  -1   3 -11 615.565 83.5670   3
   1  -3 -11 387.771 77.9343   3
  -1  -3  11 617.693 86.8670   1
   1   3  11 437.546 86.4836   1
   1  -3 -11 1044.89 110.027   1
   1  -3 -11 637.000 80.3276   1
  -1   3 -11 1002.69 120.699   1
  -1   3 -11 851.826 92.3576   1
  -1   3 -13 1113.59 139.247   1
  -1  -3  13 1355.00 149.049   1
  -1  -3  13 927.144 139.678   1
   1  -3 -13 1114.38 133.363   1
   1  -3 -13 1468.66 153.941   1
   1   3  13 1389.22 135.018   6
  -1  -3  13 1281.00 144.919   6
  -1   3 -13 863.449 117.627   5
   1   3  13 1288.30 141.858   5
  -1  -3  13 937.236 129.923   5
   1   3  13 1115.77 136.972   1
   1  -3 -13 1176.79 154.490   4
  -1   3 -13 1137.75 120.273   4
   1  -3 -13 984.672 133.230   3
  -1   3 -13 1411.48 142.938   3
   1   3  15 66293.3 5925.62   6
  -1  -3  15 65234.1 5940.28   6
  -1  -3  15 66743.9 5934.06   5
   1   3  15 71439.1 5937.17   5
   1  -3 -15 51436.5 5942.62   4
  -1   3 -15 66848.9 5916.25   4
  -1  -3  15 57301.6 5942.70   1
   1   3  15 79770.5 5949.24   1
  -1   3 -15 67801.1 5945.97   1
  -1  -3  15 68617.4 5949.76   1
   1   3  15 62795.2 5948.74   1
  -1   3 -15 40156.8 5923.83   1
   1  -3 -15 82652.5 5954.20   1
   1  -3 -15 56313.2 5930.40   1
  -1   3 -15 80093.7 5950.01   3
  -1  -3  17 31354.8 2859.62   6
   1   3  17 34998.8 2844.38   6
   1   3  17 37275.3 2857.78   5
  -1  -3  17 31832.2 2852.83   5
  -1  -3  17 28792.5 2857.03   1
   1  -3 -17 24541.2 2853.87   4
  -1   3 -17 29730.9 2836.05   4
   1  -3 -17 34617.6 2860.95   3
  -1  -3  17 23873.8 2852.02   1
   1  -3 -17 36981.2 2867.02   1
  -1   3 -17 31817.5 2856.91   1
   1   3  17 29493.1 2859.87   1
  -1   3 -17 25432.4 2845.86   1
   1  -3 -19 16892.6 1555.61   4
  -1  -3  19 17099.7 1556.96   6
   1  -3 -19 20241.9 1566.95   3
  -1   3 -19 18596.4 1580.51   3
  -1  -3  19 18618.5 1556.65   5
   1   3  19 22477.0 1563.05   5
   1  -3 -21 290.434 49.2015   4
   1   3  21 200.409 45.6092   5
  -1  -3  21 137.937 39.0117   5
   1   3  21 217.222 41.5022   6
  -1   3 -21 147.944 53.6523   3
   1  -3 -21 204.544 50.5093   3
  -1  -3  23 447.921 75.8616   6
   1  -3 -23 549.001 72.9513   4
   1   3  23 390.266 71.0644   5
   1  -3 -23 368.490 77.1855   3
   1   3  25 8048.19 695.338   5
  -1  -3  25 6737.54 696.276   5
  -1   3 -25 7351.07 694.591   2
  -1   3 -25 6099.88 706.554   3
   1  -3 -25 6754.65 701.379   3
  -1  -3  25 7269.79 695.683   6
   1   3  25 7444.95 687.692   6
   1   3  27 18740.1 1654.38   5
  -1  -3  27 18849.9 1661.07   5
   1  -3 -27 17470.5 1648.44   4
  -1   3 -27 18626.4 1657.09   2
  -1   3 -27 15300.5 1663.34   3
   1  -3 -27 18814.2 1666.24   3
  -1  -3  27 18174.5 1656.96   6
   1   3  27 16269.5 1647.46   6
   1  -3 -29 3683.67 387.054   4
   1   3  29 4364.12 391.552   5
   1  -3 -29 4674.44 404.197   3
  -1   3 -29 3295.73 394.729   3
   1   3  29 3962.41 385.806   6
  -1  -3  29 4389.87 396.049   6
  -1  -4 -28 72.7502 25.5770   3
   1   4 -28 105.012 25.4661   2
  -1  -4 -28 121.633 23.7337   4
   1   4 -26 41.3603 16.9120   2
   1  -4  26-8.83118 12.5486   6
   1   4 -26-8.22200 6.85965   3
  -1  -4 -26 20.2233 16.5413   3
  -1   4  26 27.8461 12.0946   5
  -1  -4 -26 15.2015 11.0214   4
   1   4 -24 101.908 26.5595   2
  -1   4  24 127.025 27.0283   5
  -1  -4 -24 53.4653 23.7257   3
   1   4 -24 142.989 33.8534   3
  -1   4  24 104.315 24.0211   6
  -1   4  22 430.145 57.7968   5
   1   4 -22 316.028 52.7122   2
  -1   4  22 286.939 49.2684   6
   1  -4  22 181.182 53.2630   6
   1   4 -22 343.329 65.7558   3
  -1  -4 -22 531.303 69.4188   3
  -1  -4 -22 312.180 50.6880   4
   1   4 -20 8.81448 14.3719   2
  -1   4  20-7.30713 14.5915   6
   1  -4  20 12.9772 14.9609   6
   1   4 -20 15.3430 12.5112   3
  -1  -4 -20 7.50106 14.9782   4
   1   4 -18 10.0506 14.2637   2
   1  -4  18 26.0224 21.2542   6
  -1   4  18 12.3828 16.7982   6
  -1  -4 -18 8.51386 12.1101   3
   1   4 -18-18.0168 29.3946   3
  -1  -4 -18 43.3386 20.0304   4
  -1   4  18 10.0064 11.6292   5
   1  -4  16 277.519 66.2527   1
   1  -4  16 531.152 79.2254   6
  -1   4  16 449.280 58.2310   6
   1  -4  16 434.959 52.5473   5
   1   4 -16 473.392 74.2029   2
  -1  -4 -16 377.852 65.9091   4
  -1   4  16 203.096 54.8501   5
  -1  -4 -16 485.238 63.9265   3
  -1  -4 -16 493.673 72.6439   1
   1  -4  14 236.295 54.0018   1
   1   4 -14 290.034 59.2715   1
   1  -4  14 238.894 49.2749   6
  -1   4  14 238.496 38.9260   6
   1  -4  14 240.585 35.5121   5
   1  -4  14 269.028 59.7898   2
   1   4 -14 243.646 56.3834   2
  -1   4  14 227.349 47.6269   1
  -1  -4 -14 143.415 38.0070   1
  -1  -4 -14 207.086 39.4901   3
   1   4 -14 280.801 67.3859   3
   1  -4  12 286.598 55.8951   1
  -1   4  12 256.034 46.8146   1
   1   4 -12 327.078 58.1131   1
  -1   4  12 450.812 51.5064   6
   1  -4  12 285.946 56.8153   6
   1  -4  12 373.659 71.4357   2
  -1   4  12 240.010 56.2206   5
  -1  -4 -12 325.855 62.5863   4
  -1   4  12 293.793 50.7697   1
   1   4 -12 498.225 86.2228   2
  -1  -4 -12 356.333 51.9559   1
   1  -4  12 322.817 53.6729   1
   1   4 -12 470.691 61.4771   1
  -1  -4 -12 261.204 46.5916   3
   1   4 -12 202.652 56.0834   3
  -1  -4 -10 376.344 57.2440   1
  -1  -4 -10 370.207 59.4859   1
   1  -4  10 417.039 64.1149   1
   1   4 -10 436.111 68.2953   1
  -1   4  10 461.239 58.8721   1
   1  -4  10 366.431 61.4240   1
  -1   4  10 236.290 53.1585   1
   1  -4  10 441.693 69.6852   6
  -1   4  10 424.446 59.3255   6
  -1   4  10 589.245 77.9155   5
   1  -4  10 522.770 59.1064   5
   1  -4  10 424.478 87.9668   2
  -1  -4 -10 413.181 74.7555   4
  -1  -4 -10 555.511 66.1951   3
   1   4 -10 542.534 77.6420   3
  -1   4   8 98.9984 19.2633   1
   1  -4   8 59.6980 19.7629   1
   1   4  -8 26.3894 37.5171   2
  -1  -4  -8 45.1993 15.2599   1
   1   4  -8 26.5795 15.1458   1
  -1  -4  -8 23.1717 13.3008   1
   1  -4   8 36.1604 14.6238   1
   1   4  -8 19.3890 13.6873   1
  -1   4   8 68.3759 16.4084   1
   1  -4   8 51.0513 23.9688   6
   1  -4   8 43.3913 14.8848   5
  -1   4   8 32.9580 15.8650   6
  -1  -4  -8 72.4723 28.2066   4
  -1  -4  -8 42.6226 16.9982   3
   1   4  -8 47.9274 7.79402   4
   1   4  -8 48.5306 9.60067   4
   1   4  -8 77.7000 25.7694   3
   1   4  -6 1082.64 126.019   3
  -1  -4  -6 1105.55 133.717   5
  -1   4   6 1116.02 132.524   5
   1  -4   6 1076.18 120.064   5
   1  -4   6 1199.53 182.653   2
  -1  -4  -6 1483.37 149.132   4
   1   4  -6 1074.04 116.101   4
  -1  -4  -6 1024.25 118.963   1
   1   4  -6 883.958 180.899   2
   1  -4   6 1078.69 122.285   1
   1   4  -6 1170.53 128.800   1
  -1  -4  -6 1059.76 118.371   1
  -1   4   6 1157.11 111.251   1
  -1   4   6 1236.60 113.886   1
   1  -4   6 1003.38 119.135   1
   1  -4   4 402.379 45.8760   1
  -1  -4  -4 326.823 42.2895   1
   1  -4   4 330.886 60.2556   6
  -1   4   4 288.119 55.0476   6
  -1  -4  -4 328.574 59.5421   5
   1  -4   4 421.637 114.925   2
  -1   4   4 363.719 61.4612   5
  -1  -4  -4 377.998 64.5737   4
   1  -4   4 430.889 45.9643   1
   1   4  -4 309.036 46.9697   1
   1   4  -4 476.815 53.3685   1
  -1  -4  -4 364.634 45.5199   1
   1   4  -4 342.093 52.7425   3
  -1  -4  -2 161.883 23.1309   1
   1  -4   2 142.240 36.6520   6
  -1  -4  -2 189.847 42.3455   5
   1  -4   2 154.343 85.0024   2
  -1  -4  -2 147.704 37.3119   4
  -1  -4  -2 236.055 27.2798   1
   1   4  -2 184.166 26.0292   1
   1   4  -2 144.424 29.9003   3
  -1  -4   0 1875.23 161.018   1
   1  -4   0 1820.13 182.937   6
  -1  -4   0 1638.02 186.376   6
  -1  -4   0 2035.88 193.389   5
   1   4   0 2290.36 221.775   2
  -1  -4   0 1444.57 173.529   4
   1  -4   0 1339.33 182.460   3
  -1  -4   0 1604.36 158.245   1
   1   4   0 1399.58 159.095   1
  -1  -4   2 151.061 24.9378   1
  -1  -4   2 167.498 26.2659   1
  -1  -4   2 179.857 42.6789   6
   1  -4  -2 97.5152 66.5987   2
   1   4   2 328.249 56.9036   2
  -1  -4   2 196.506 34.0474   4
  -1   4  -2 237.107 44.2645   4
   1  -4  -2 51.7645 30.6507   3
   1   4   2 158.120 21.8313   1
   1   4   4 430.496 48.8013   1
   1   4   4 426.380 49.9796   1
  -1  -4   4 360.877 52.4415   1
  -1  -4   4 525.915 78.5805   6
  -1  -4   4 388.724 66.8363   5
   1   4   4 456.584 72.9751   6
   1  -4  -4 518.957 114.245   2
   1   4   4 269.093 57.9350   2
  -1  -4   4 477.131 55.5306   4
   1  -4  -4 398.396 63.5224   4
  -1   4  -4 498.104 66.0969   4
  -1   4  -4 307.942 59.0694   3
  -1  -4   6 1150.80 116.888   1
   1  -4  -6 1236.37 108.451   1
  -1   4  -6 1008.76 109.802   1
   1  -4  -6 1027.20 106.223   1
  -1   4  -6 1393.87 127.875   1
   1   4   6 1199.17 118.814   1
   1   4   6 1070.94 112.684   1
   1   4   6 1113.32 136.663   6
  -1  -4   6 1005.38 134.029   6
  -1  -4   6 1100.58 130.668   5
   1   4   6 939.642 122.081   2
   1  -4  -6 933.361 126.407   4
   1  -4  -6 920.108 128.643   3
  -1   4  -6 794.222 115.736   4
  -1   4  -6 899.409 122.085   3
   1  -4  -6 1609.71 177.352   2
  -1  -4   8 21.5666 16.0578   1
   1   4   8 65.7465 16.3887   1
   1  -4  -8 27.8217 10.7298   1
   1  -4  -8 78.2470 26.9207   3
  -1   4  -8 72.6469 22.7309   3
  -1  -4   8 45.9422 20.4587   5
   1   4   8 20.1973 19.0984   6
   1  -4  -8 24.1771 22.6109   2
   1   4   8 53.5721 21.0473   2
   1  -4  -8 62.4593 24.5292   4
  -1   4  -8 69.6667 21.2665   4
   1  -4  -8 36.1322 14.8609   1
   1   4   8 18.8429 20.9452   1
  -1   4  -8 94.0226 18.4799   1
  -1  -4   8 68.7547 18.7920   1
  -1  -4  10 400.158 73.7624   1
   1   4  10 427.567 56.8806   1
  -1  -4  10 426.973 74.7952   6
   1   4  10 442.330 67.6979   6
  -1  -4  10 444.463 68.3214   5
   1  -4 -10 621.852 84.8558   4
  -1   4 -10 441.747 58.3187   4
   1  -4 -10 468.643 71.1500   3
   1  -4 -10 461.624 65.3650   2
   1   4  10 457.597 53.4426   2
  -1   4 -10 493.133 67.0119   3
   1  -4 -10 343.133 60.8447   1
   1  -4 -10 499.001 57.9917   1
  -1  -4  10 481.328 63.6062   1
   1   4  10 516.188 79.6147   1
  -1   4 -10 558.246 64.0470   1
  -1   4 -12 334.171 64.3029   1
  -1  -4  12 420.311 66.4066   1
   1  -4 -12 284.268 44.5163   1
   1   4  12 302.070 43.8341   1
  -1  -4  12 260.785 54.5521   6
  -1  -4  12 270.742 50.3442   5
   1   4  12 333.683 50.9202   6
   1   4  12 292.615 35.2429   2
   1  -4 -12 443.331 70.0538   4
  -1   4 -12 378.704 53.7408   3
   1  -4 -12 327.135 53.4145   3
   1  -4 -12 399.909 58.2884   1
  -1  -4  12 302.529 51.9991   1
  -1   4 -12 346.974 51.2351   1
   1   4  12 478.366 69.6886   1
   1  -4 -14 229.867 44.5765   1
   1   4  14 209.622 43.9955   1
   1   4  14 212.845 35.6474   6
  -1  -4  14 198.158 39.3601   5
  -1   4 -14 254.472 53.0674   1
  -1  -4  14 231.296 47.0599   1
  -1   4 -14 134.389 25.4055   4
  -1   4 -14 217.582 40.2303   3
   1  -4 -14 144.727 33.8855   3
  -1  -4  16 549.222 68.4649   5
  -1  -4  16 493.366 70.4345   6
   1   4  16 370.670 54.2798   6
   1  -4 -16 356.117 70.4637   4
   1   4  16 373.164 59.0009   5
  -1   4 -16 378.265 48.4876   4
   1  -4 -16 359.146 60.0557   3
  -1   4 -16 361.394 61.8268   3
   1  -4 -16 403.730 67.8015   1
   1   4  18 23.7981 18.3674   5
   1  -4 -18 35.1086 21.3945   4
  -1  -4  18 18.2795 13.0221   5
  -1  -4  18 31.2712 19.0737   6
   1   4  18 16.9251 12.2933   6
  -1   4 -18 11.4886 16.3109   3
   1  -4 -18 9.27683 13.2137   3
   1  -4 -20 10.2010 14.4344   4
   1   4  20 8.54531 13.9649   5
  -1  -4  20 10.7016 8.78492   6
   1   4  20 22.7695 12.3168   6
   1  -4 -20-10.1988 14.4313   3
  -1   4 -20 13.2554 10.8525   3
  -1  -4  22 222.846 52.7070   6
   1   4  22 378.549 51.6974   6
   1  -4 -22 319.483 57.5327   4
  -1  -4  22 336.546 58.9009   5
  -1   4 -22 373.742 59.9304   2
  -1   4 -22 333.903 67.9786   3
   1  -4 -22 385.047 62.2049   3
   1   4  24 95.3299 23.7743   6
   1  -4 -24 80.0943 25.5747   4
   1   4  24 67.3393 24.9034   5
  -1  -4  24 71.3430 26.0067   5
  -1   4 -24 113.103 29.3202   2
  -1   4 -24 28.7555 21.6215   3
   1  -4 -24 88.5272 29.4719   3
  -1  -4  26 17.8597 14.8574   6
   1   4  26 43.0426 16.8842   6
  -1   4 -26 31.7253 18.5213   2
  -1   4 -26 23.5415 16.8792   3
   1  -4 -26 42.5418 21.4352   3
   1  -4 -26 24.5749 14.4726   4
   1   4  26 42.3669 18.4379   5
  -1   4 -28 97.2724 24.8972   2
  -1  -4  28 60.9255 21.4507   6
   1   4  28 122.469 23.8524   6
   1  -4 -28 151.093 33.7714   3
   1   4  28 91.9337 22.1703   5
   1  -4 -28 69.2723 20.8149   4
   1   5 -27 9428.76 889.987   2
  -1   5  25 5682.55 493.705   5
  -1  -5 -25 5160.65 488.409   4
   1   5 -25 4442.49 490.594   2
   1   5 -25 4842.43 501.979   3
   1  -5  25 5446.39 507.608   6
   1   5 -23 217.266 40.3841   2
   1   5 -23 312.507 58.0907   3
  -1  -5 -23 338.743 51.3712   3
  -1  -5 -23 268.008 40.5803   4
   1   5 -21 112.629 30.3594   2
   1  -5  21 138.235 38.6573   6
  -1  -5 -21 115.322 30.6413   3
   1   5 -21 97.8829 36.6232   3
  -1  -5 -21 141.509 30.6950   4
  -1   5  21 200.246 36.2626   5
  -1   5  19 6611.42 763.828   5
   1   5 -19 4694.53 772.630   3
  -1  -5 -19 8264.69 765.042   3
   1  -5  19 11294.4 792.280   6
  -1   5  19 9215.45 760.283   6
  -1   5  17 7852.25 1247.85   5
  -1  -5 -17 14014.0 1260.81   4
   1   5 -17 16428.2 1272.20   2
  -1  -5 -17 13999.3 1252.92   3
   1   5 -17 10251.8 1275.84   3
   1  -5  17 17315.2 1276.15   6
  -1   5  17 15547.9 1248.17   6
  -1   5  15 30992.2 2964.98   5
  -1  -5 -15 28645.3 2962.71   4
  -1   5  15 31429.3 2948.32   6
   1  -5  15 33512.0 2968.40   6
   1   5 -15 30563.3 2985.85   3
   1   5 -15 39087.8 2985.88   2
   1  -5  13 133.621 34.5481   6
   1  -5  13 135.489 24.5487   5
  -1  -5 -13 135.715 27.2559   3
  -1   5  13 119.181 32.4596   5
  -1  -5 -13 30.6837 22.8457   4
  -1  -5 -13 90.0022 22.6850   1
   1   5 -13 163.942 44.9639   2
  -1   5  13 106.306 23.0370   1
   1  -5  13 102.273 28.3487   1
   1   5 -11 361.583 54.7524   1
   1  -5  11 390.676 55.8315   1
  -1   5  11 495.575 58.5761   6
  -1   5  11 563.667 70.7553   5
   1  -5  11 520.383 57.9672   5
   1  -5  11 703.687 98.0341   2
  -1  -5 -11 486.455 70.8352   4
  -1  -5 -11 493.498 62.0780   3
  -1  -5 -11 532.040 56.3767   1
   1   5 -11 581.904 97.0235   2
  -1   5  11 149.333 42.5749   1
   1   5  -9 9992.55 876.622   1
  -1  -5  -9 9717.20 870.604   1
  -1   5   9 9152.66 863.869   1
   1  -5   9 9677.11 873.753   1
  -1   5   9 8156.59 860.730   1
   1  -5   9 9525.51 891.326   6
  -1   5   9 9862.76 880.467   6
  -1   5   9 10534.0 891.756   5
   1  -5   9 10474.2 877.467   5
  -1  -5  -9 10616.9 883.950   3
   1   5  -9 9349.26 887.479   3
   1   5  -7 6181.23 587.096   1
  -1  -5  -7 3918.20 577.829   1
   1   5  -7 9948.57 612.013   1
  -1  -5  -7 6449.63 580.544   1
   1  -5   7 6220.07 580.738   1
   1  -5   7 5879.42 583.191   1
  -1   5   7 6207.63 600.615   6
   1  -5   7 6008.75 605.074   6
   1  -5   7 7343.46 594.022   5
  -1  -5  -7 8014.69 607.440   5
  -1   5   7 6391.85 603.440   5
   1   5  -7 7287.75 675.784   2
  -1  -5  -7 6669.57 605.671   4
  -1  -5  -7 7383.38 603.286   3
   1   5  -7 6121.33 582.393   4
   1   5  -7 6600.83 597.616   3
   1  -5   7 9555.74 700.518   2
  -1  -5  -5 95436.4 8614.70   1
   1   5  -5 104427. 8640.85   1
   1   5  -5 94830.5 8624.03   1
   1  -5   5 79064.9 8615.56   1
  -1  -5  -5 89611.3 8615.44   1
   1  -5   5 95414.3 8616.63   1
  -1   5   5 105956. 8646.69   6
   1  -5   5 108107. 8651.92   6
   1  -5   5 90495.0 8632.42   5
  -1  -5  -5 106907. 8644.65   5
  -1   5   5 106605. 8643.41   5
   1   5  -5 86182.2 8705.45   2
  -1  -5  -5 104152. 8643.06   4
  -1  -5  -5 102814. 8640.48   3
   1  -5   5 134698. 8786.48   2
   1   5  -5 98729.6 8634.18   3
   1  -5   3 120.617 33.3039   6
  -1  -5  -3 149.749 34.0537   5
   1  -5   3 187.767 87.6497   2
  -1   5   3 176.324 35.1266   5
  -1  -5  -3 139.091 31.0710   4
   1   5  -3 134.743 19.9613   1
   1   5  -3 234.066 68.5745   2
   1   5  -3 259.053 33.9418   1
   1   5  -3 137.476 27.9822   3
   1   5  -1 1784.15 189.304   2
  -1  -5  -1 1174.64 146.216   4
   1  -5   1 1351.53 153.650   6
   1  -5   1 2049.41 284.942   2
   1   5  -1 1398.81 146.143   3
  -1  -5   1 1194.64 153.956   6
   1  -5  -1 1340.92 152.430   6
  -1  -5   1 1128.07 153.966   5
   1   5   1 1349.20 164.559   2
   1  -5  -1 1310.51 231.642   2
  -1  -5   1 1653.13 150.792   4
  -1   5  -1 1409.28 157.099   4
   1   5   1 1354.36 146.488   3
  -1  -5   3 133.166 20.2282   1
  -1  -5   3 186.014 28.9042   1
  -1  -5   3 172.307 38.6972   6
  -1  -5   3 245.896 43.0515   5
   1   5   3 113.847 33.5593   6
   1  -5  -3 227.632 81.5467   2
  -1  -5   3 126.353 27.9806   4
   1  -5  -3 177.324 41.0297   3
  -1   5  -3 142.793 32.8501   4
  -1   5  -3 179.355 36.7273   3
  -1   5  -5 84243.8 1804.33   1
  -1   5  -5 88547.9 1808.62   1
  -1  -5   5 92551.7 1834.66   1
  -1  -5   5 98981.7 1913.07   1
   1   5   5 105381. 1977.70   6
  -1  -5   5 102519. 1976.24   6
  -1  -5   5 100111. 1944.75   5
   1   5   5 92507.6 1913.12   2
  -1   5  -5 103506. 1903.64   4
   1  -5  -5 108882. 1970.44   3
  -1   5  -5 95096.3 1916.64   3
  -1   5  -7 5274.48 567.860   1
   1   5   7 3825.49 570.951   1
  -1   5  -7 6080.57 569.817   1
  -1  -5   7 8060.54 602.640   1
  -1  -5   7 5832.24 573.226   1
   1   5   7 6757.57 570.342   1
   1   5   7 7442.92 604.659   6
  -1  -5   7 7198.13 604.158   6
  -1  -5   7 6567.92 592.958   5
   1   5   7 6676.76 590.234   2
   1  -5  -7 6780.97 595.085   4
  -1   5  -7 7009.16 585.437   4
   1  -5  -7 6276.88 596.455   3
   1  -5  -7 8426.96 621.992   2
  -1   5  -7 6040.10 586.835   3
   1   5   9 10273.9 925.722   1
   1  -5  -9 8644.43 906.954   1
   1  -5  -9 9792.46 907.903   1
  -1   5  -9 10072.5 918.436   1
  -1  -5   9 12400.1 944.890   1
   1   5   9 9614.88 932.833   6
   1   5   9 11146.1 929.236   2
   1  -5  -9 11941.3 942.143   4
   1  -5  -9 10419.8 934.508   3
  -1   5  -9 10024.2 925.642   3
  -1   5 -11 486.237 66.8621   1
   1   5  11 653.702 74.6836   1
  -1  -5  11 720.642 86.4921   1
  -1  -5  11 424.981 73.1455   6
   1   5  11 365.459 64.3139   6
  -1  -5  11 568.875 72.8484   5
   1   5  11 351.886 57.8737   2
   1  -5 -11 568.189 78.5376   4
  -1   5 -11 544.635 61.6837   4
   1  -5 -11 478.424 70.0980   3
  -1   5 -11 490.218 65.7519   3
  -1  -5  13 64.7315 23.6700   5
  -1   5 -13 119.036 27.9085   3
   1  -5 -13 107.396 27.3171   3
   1   5  13 94.3822 26.0192   5
   1  -5 -13 131.580 35.7658   4
  -1   5 -13 52.7211 15.9578   4
   1  -5 -13 166.592 26.9261   1
   1   5  13 135.529 31.3894   1
  -1  -5  15 34901.7 3116.72   6
   1  -5 -15 30515.9 3105.82   3
  -1  -5  15 36202.7 3113.94   5
  -1  -5  17 17638.4 1394.37   5
   1   5  17 15511.0 1384.16   5
   1   5  17 14671.5 1375.38   6
  -1  -5  17 14719.9 1395.00   6
   1  -5 -17 11418.8 1389.09   4
   1  -5 -19 7843.19 836.550   4
   1   5  19 8510.72 820.748   6
  -1  -5  19 9000.81 838.429   6
   1  -5 -19 8088.75 830.689   3
  -1   5 -19 8138.35 838.353   3
   1   5  19 9911.89 832.121   5
  -1  -5  19 9799.25 840.072   5
  -1  -5  21 157.109 39.2127   6
   1   5  21 154.993 27.3895   6
   1   5  21 153.139 33.8637   5
   1  -5 -21 151.807 39.6210   4
  -1  -5  21 176.742 39.2116   5
  -1   5 -21 139.044 33.8548   2
   1  -5 -21 179.983 36.2644   3
  -1   5 -21 89.0096 31.8657   3
  -1  -5  23 182.365 43.1519   6
   1   5  23 277.550 39.9505   6
  -1   5 -23 227.424 45.7514   2
   1   5  23 192.902 39.5876   5
   1  -5 -23 287.223 46.3398   4
   1  -5 -23 292.832 49.0569   3
  -1   5 -23 244.593 54.7587   3
   1  -5 -25 6026.56 422.245   4
   1  -5 -25 4478.66 425.809   3
  -1   5 -25 2282.24 413.265   3
   1   5  25 3586.50 406.930   6
  -1  -5  25 3730.09 418.243   6
  -1   5 -25 6074.31 428.785   2
   1  -5 -27 6379.23 643.446   3
   1   5  27 4965.27 627.218   6
  -1  -6 -22 365.241 50.1141   4
  -1   6  22 310.650 50.2130   5
   1   6 -22 359.952 52.3630   2
   1  -6  22 423.635 64.9730   6
   1   6 -22 312.243 62.6062   3
  -1  -6 -20 19.2209 10.5145   4
  -1   6  20 15.0218 10.6725   5
   1   6 -20 7.13048 11.6857   2
   1  -6  20 19.3988 13.7438   6
   1   6 -20-14.2544 23.2589   3
   1   6 -18 15.2533 12.4647   3
  -1   6  18-8.42569 13.7629   5
  -1  -6 -18 14.9213 13.6257   4
   1   6 -18 25.1174 18.0723   2
   1  -6  16 304.969 52.9549   6
  -1  -6 -16 271.875 50.5589   4
  -1  -6 -16 282.545 46.0346   3
   1   6 -16 314.388 66.4323   3
  -1   6  14 179.898 29.8531   6
   1  -6  14 197.066 38.7322   6
  -1   6  14 192.687 38.9461   5
  -1  -6 -14 113.050 31.4048   4
  -1  -6 -14 161.634 31.2610   3
   1   6 -14 109.576 38.8888   3
  -1  -6 -12 174.064 24.4184   1
   1  -6  12 143.919 34.9722   6
  -1   6  12 167.137 30.8662   6
   1   6 -12 298.519 62.2569   2
  -1   6  12 177.929 37.2001   5
  -1  -6 -12 139.140 35.0050   4
  -1  -6 -12 190.277 33.9527   3
   1   6 -12 276.477 48.5737   3
   1  -6  10 352.745 45.7855   1
  -1   6  10 456.438 57.7976   6
   1  -6  10 420.153 63.2585   6
  -1   6  10 413.784 59.7032   5
   1  -6  10 409.419 55.3294   5
   1   6 -10 588.405 99.9911   2
  -1  -6 -10 380.860 59.5021   4
  -1  -6 -10 359.244 54.9687   3
  -1   6  10 341.159 55.9719   2
   1   6  -8 223.723 29.9457   1
   1  -6   8 198.259 25.6733   1
   1  -6   8 195.760 42.7538   6
   1  -6   8 174.126 34.6222   5
   1   6  -8 205.236 69.9689   2
  -1  -6  -8 261.522 43.0604   4
  -1   6   8 225.017 39.8807   5
  -1  -6  -8 302.606 44.1276   3
   1   6  -8 243.210 41.0038   3
   1   6  -6 453.465 49.0586   1
   1  -6   6 559.189 73.7800   6
  -1   6   6 506.356 69.9297   6
   1   6  -6 415.415 96.2230   2
   1   6  -6 409.162 54.9966   4
   1   6  -6 498.964 62.9492   3
  -1  -6  -4 165.694 31.9602   5
  -1   6   4 92.3999 30.0237   6
   1   6  -4 160.060 53.4380   2
  -1   6   4 136.229 31.9034   5
   1  -6   4 179.381 36.8941   6
   1   6  -4 168.243 29.3876   3
  -1  -6  -2 31.2083 15.8956   4
  -1   6   2 41.2200 19.8959   5
  -1  -6  -2 63.6439 20.4505   5
   1   6  -2 53.2376 16.8319   3
  -1  -6   0 1116.50 125.557   4
  -1   6   0 1310.36 137.307   4
  -1  -6   0 1072.97 129.137   5
   1   6   2 18.8238 18.2915   2
   1   6   2 89.7455 26.1164   6
  -1  -6   2 72.4975 22.9993   5
  -1   6  -2 100.764 25.2728   4
  -1   6  -2 37.5765 17.4073   3
   1   6   2 87.9010 21.2334   3
   1   6   4 151.276 33.3799   6
  -1  -6   4 150.985 32.0304   5
   1   6   4 93.8575 27.1419   2
   1  -6  -4 97.9365 29.1923   3
  -1   6  -4 146.455 31.4927   4
  -1  -6   4 197.164 38.7411   6
  -1  -6   6 572.032 76.0924   6
  -1  -6   6 476.044 68.4290   5
   1   6   6 436.914 69.6189   6
  -1   6  -6 377.232 58.9462   4
   1  -6  -6 564.750 73.7511   3
  -1   6  -6 470.698 63.7724   3
  -1   6  -8 158.516 19.9298   1
  -1  -6   8 206.386 26.9983   1
  -1  -6   8 202.397 36.9422   5
   1   6   8 121.542 32.3460   6
  -1  -6   8 221.569 41.4319   6
   1   6   8 127.829 31.3415   2
  -1   6  -8 181.324 31.4919   4
  -1   6  -8 165.910 31.1171   3
  -1   6 -10 291.572 39.2293   1
  -1  -6  10 469.798 64.9121   6
  -1  -6  10 286.560 50.2235   5
  -1  -6  10 280.442 44.2714   1
  -1   6 -10 440.698 51.7672   4
   1  -6 -10 498.828 61.9655   4
   1  -6 -10 321.825 53.3755   3
  -1   6 -10 326.443 49.3197   3
  -1  -6  12 253.457 41.9171   5
   1   6  12 202.676 37.2202   6
  -1  -6  12 230.115 42.3139   6
   1   6  12 238.376 39.5940   5
   1  -6 -12 268.851 46.1058   4
   1  -6 -12 171.178 36.1113   3
  -1   6 -12 185.269 34.2210   3
  -1  -6  14 185.295 37.0042   5
   1   6  14 164.846 31.6711   6
  -1  -6  14 171.404 35.1329   6
   1  -6 -14 254.691 43.6916   4
   1   6  14 199.958 34.8129   5
   1  -6 -14 158.009 32.8028   3
  -1   6 -14 135.816 29.8993   3
  -1  -6  16 379.194 57.7786   5
   1   6  16 393.348 52.1764   5
  -1  -6  16 365.874 55.2634   6
   1   6  16 309.431 45.2733   6
   1  -6 -16 233.744 51.2900   4
   1  -6 -16 355.118 51.4834   3
  -1   6 -16 306.057 50.7470   3
   1   6  18 22.1649 10.2858   6
   1  -6 -18 6.82012 7.94991   3
  -1   6 -18 7.71573 10.9540   3
   1   6  18 12.1882 11.1668   5
   1  -6 -18 9.09443 7.50683   4
  -1  -6  20 8.36911 9.64928   6
   1  -6 -20 7.09559 10.0190   3
  -1   6 -20 18.2059 16.5864   3
   1   6  20-6.21263 7.16735   5
   1  -6 -20 8.32116 11.7473   4
   1   6  22 386.331 55.3385   5
   1  -6 -22 347.721 55.3625   4
  -1   6 -22 409.680 57.8288   2
  -1   6 -22 266.089 56.4135   3
  -1  -6  22 393.425 59.2834   6
   1   6  22 389.891 48.1953   6
   1  -6 -24 55.0914 21.4677   3
   1   6  24 85.9267 18.7028   6
   1   7 -19 1625.88 324.453   3
   1  -7  19 4261.70 334.427   6
  -1   7  17 3174.49 463.543   5
  -1  -7 -17 3968.62 466.373   4
   1   7 -17 7502.21 491.709   2
   1   7 -17 5011.94 496.075   3
   1  -7  17 7138.35 483.517   6
  -1   7  15 11340.2 1288.39   5
  -1  -7 -15 11559.7 1288.36   4
   1   7 -15 14852.1 1312.57   3
   1  -7  15 14927.7 1293.43   6
   1   7 -13 218.041 51.8023   2
   1  -7  13 183.536 37.3140   6
   1   7 -13 144.387 40.7607   3
  -1  -7 -13 254.905 42.4132   4
  -1   7  13 232.504 40.1215   5
  -1   7  11 89.3702 23.7952   6
   1   7 -11 113.325 45.5635   2
  -1   7  11 136.287 31.5400   5
  -1  -7 -11 187.312 33.9539   4
   1  -7  11 143.073 31.4738   6
   1   7 -11 149.102 33.4511   3
  -1   7   9 3708.32 366.627   5
   1   7  -9 4086.06 425.084   2
   1  -7   9 3839.04 370.996   6
  -1   7   9 3429.59 363.446   6
   1   7  -9 3877.76 368.917   3
  -1   7   7 2995.01 271.916   5
  -1   7   7 2371.99 271.630   2
   1   7  -7 2355.96 309.645   2
  -1  -7  -7 2517.02 266.814   4
  -1   7   7 2675.67 272.837   6
   1   7  -7 2761.22 267.877   3
  -1  -7  -5 38157.7 3637.64   4
   1   7  -5 48422.7 3698.43   2
   1  -7   5 36345.7 3643.38   6
  -1   7   5 41892.9 3646.25   6
  -1   7   5 38639.1 3641.20   5
   1  -7   3 88.2464 26.9343   6
  -1  -7  -3 159.499 31.0501   5
   1   7  -3 213.775 54.0269   2
  -1   7   3 209.288 35.6840   5
  -1  -7  -3 191.440 31.9769   4
  -1   7   3 153.555 33.3181   4
   1   7  -3 147.673 28.6003   3
  -1  -7  -1 714.043 90.2544   5
   1   7  -1 871.721 110.889   2
  -1   7   1 864.620 97.7513   4
  -1   7   1 858.955 96.6581   3
   1   7  -1 727.782 87.1985   3
   1   7   1 804.293 96.2403   2
  -1   7  -1 757.013 87.5964   5
  -1  -7   1 584.541 80.6265   5
   1   7   1 720.337 89.7528   6
  -1   7  -1 754.050 86.8908   3
   1   7   1 630.067 78.2879   3
   1   7   3 77.2641 26.2494   6
  -1  -7   3 120.007 27.3397   5
  -1   7  -3 178.924 31.8446   4
   1   7   3 189.176 29.7540   3
  -1   7  -3 149.815 29.5333   3
  -1  -7   5 42103.9 3669.45   6
  -1  -7   5 38764.7 3661.27   5
  -1   7  -5 38331.8 3658.29   4
  -1   7  -5 39918.6 3660.47   3
   1   7   7 2695.16 267.127   6
   1   7   7 2425.32 264.238   2
   1  -7  -7 2563.38 265.644   3
  -1  -7   7 2323.13 260.086   5
  -1   7  -7 2948.79 261.722   3
  -1  -7   9 4320.88 391.148   5
   1   7   9 4026.41 391.378   6
  -1  -7   9 3869.55 394.167   6
   1  -7  -9 4041.55 392.642   3
  -1   7  -9 3769.17 385.277   3
  -1  -7  11 100.152 25.3425   5
   1   7  11 140.766 27.4961   6
  -1  -7  11 120.881 30.0865   6
   1   7  11 120.819 26.3764   5
   1  -7 -11 139.696 30.0438   3
  -1   7 -11 78.8526 20.9718   3
   1   7  13 209.286 32.9194   5
  -1  -7  13 208.779 38.4037   5
   1   7  13 154.917 30.0120   6
  -1  -7  13 125.096 31.4589   6
  -1  -7  15 16363.0 1423.48   6
   1  -7 -15 16309.5 1423.96   4
   1   7  15 14644.3 1413.76   5
   1  -7 -15 13531.5 1415.47   3
  -1   7 -15 16166.3 1433.25   2
  -1  -7  17 7222.14 636.250   6
   1   7  17 5967.06 622.159   6
   1   7  17 7831.72 631.250   5
   1  -7 -17 5682.16 631.383   4
  -1   7 -17 6953.60 634.652   3
   1  -7 -17 6172.39 629.052   3
  -1   7 -17 7027.33 639.644   2
  -1   7 -19 4163.53 399.609   3
   1  -7 -19 4086.41 392.580   3
   1   7  19 3919.36 383.892   6
   1  -7 -21 90.1614 24.7718   3
   1   7  21 129.301 22.5314   6
   1  -8  14 308.368 43.2112   6
  -1  -8 -14 188.976 37.4090   4
   1  -8  12 31.2461 14.5952   6
  -1   8  12 78.9770 21.1658   5
  -1  -8 -12 71.5848 19.6430   4
   1   8 -10 364.188 69.3178   2
   1  -8  10 244.257 39.0501   6
  -1  -8 -10 264.025 38.2399   4
   1   8  -8 128.747 46.1200   2
   1  -8   8 242.498 38.9868   6
  -1   8   8 254.391 40.3181   5
  -1  -8  -8 188.899 33.7505   4
  -1  -8  -6 255.781 41.0037   4
  -1   8   6 302.931 45.2246   4
   1  -8   6 344.319 48.8708   6
  -1   8   4 57.8886 19.9691   6
   1   8  -4 123.349 36.9316   2
  -1   8   4 82.1176 22.3929   5
  -1   8   4 71.1153 19.4315   3
  -1   8   4 84.5513 25.8466   2
  -1   8   2 192.134 30.9917   3
  -1   8   2 184.689 35.1239   6
   1   8  -2 78.6168 30.0097   2
  -1   8   2 194.096 34.3023   5
  -1   8   2 45.4181 22.4256   4
  -1   8   2 202.877 43.1306   2
  -1   8   0 790.822 89.8536   5
   1   8   0 530.141 80.2272   6
  -1   8   0 856.013 109.272   2
  -1   8   0 700.492 82.2103   4
  -1   8   0 631.069 79.0299   3
  -1   8  -2 160.813 54.5097   2
  -1  -8   2 177.566 29.4263   5
   1   8   2 166.235 32.8096   6
   1   8   2 110.054 29.0652   2
  -1  -8   4 82.6558 19.3314   5
   1   8   4 61.7722 18.7037   6
  -1   8  -4 21.0468 34.8296   2
  -1   8  -4 69.4109 17.2685   3
   1   8   4 33.2475 16.4906   2
  -1   8  -6 293.802 41.7930   3
   1   8   6 232.204 43.0442   6
  -1  -8   6 300.610 42.5755   5
  -1  -8   8 138.162 29.4661   5
   1   8   8 225.893 34.7079   6
  -1  -8   8 190.558 34.4313   6
   1   8   8 158.183 26.8866   5
  -1   8  -8 146.223 28.3017   3
  -1  -8  10 268.817 40.7565   6
   1   8  10 199.636 32.5625   5
  -1   8 -10 234.163 35.4418   3
  -1   8 -10 325.774 67.5659   2
  -1  -8  12 49.7177 15.7865   6
   1   8  12 33.4333 12.5546   5
   1  -8 -12 60.1180 18.1752   3
  -1   8 -12 45.4792 14.3156   3
   1   8  12 64.5520 16.2474   6
   1   8  14 229.558 33.5788   6
  -1   8 -14 180.682 34.2246   3
   1   8  16 178.238 27.6907   6
  -1   9   7 909.092 106.118   5
  -1   9   5 14100.4 1315.85   4
   1   9  -3 57.0629 19.5024   2
   1   9  -1 345.676 52.8562   2
  -1   9  -1 487.363 70.3150   2
   1   9   1 408.388 57.3811   6
  -1   9  -3 144.163 37.3729   2
  -1   9  -3 74.3484 17.1328   3
  -1   9  -5 14861.9 1381.65   3
  -1   9  -7 968.100 103.348   3
   2   0   0 827358. 74234.6   1
  -2   0   0 781906. 74207.2   6
   2   0   0 840398. 74204.8   6
  -2   0   0 827722. 74211.0   5
   2   0   0 790116. 74206.2   5
   2   0   0 839639. 74217.7   2
  -2   0   0 788577. 74219.4   4
   2   0   0 790203. 74215.5   4
   2   0   0 767209. 74207.0   3
  -2   0   0 799238. 74202.1   3
   2   0   0 794832. 74228.4   1
  -2   0   0 860565. 74226.4   1
  -2   0  -2 3554.36 365.236   1
   2   0   2 3136.77 359.437   1
   2   0  -2 3157.36 360.642   1
  -2   0   2 3343.09 361.797   1
   2   0   2 2578.11 334.584   6
   2   0  -2 3187.14 341.031   6
  -2   0   2 4139.13 360.381   5
   2   0   2 3718.28 343.954   5
   2   0  -2 3312.71 341.929   5
   2   0  -2 3685.76 361.719   2
   2   0   2 3976.46 353.935   2
  -2   0   2 3547.21 358.690   4
  -2   0  -2 3630.55 351.342   4
  -2   0   2 4110.81 346.670   3
  -2   0  -2 3008.54 338.256   3
   2   0  -2 3464.84 349.195   3
   2   0  -2 3833.22 349.563   4
  -2   0  -2 3530.67 362.593   1
   2   0  -2 2701.65 352.842   1
  -2   0   2 3788.10 362.110   1
  -2   0  -4 3357.15 348.790   1
  -2   0   4 3463.83 346.196   1
   2   0   4 3650.61 345.607   1
   2   0   4 3271.63 349.405   1
  -2   0   4 3418.36 358.263   1
  -2   0  -4 3349.81 348.499   1
   2   0   4 2871.96 326.505   6
   2   0  -4 2985.59 316.198   6
  -2   0   4 3538.33 326.712   6
   2   0   4 3420.08 323.909   5
  -2   0   4 3179.64 340.180   5
  -2   0  -4 2860.64 325.127   5
   2   0  -4 3262.04 348.311   2
  -2   0  -4 3742.17 339.594   4
  -2   0   4 3648.30 331.488   3
   2   0  -4 3188.26 333.797   3
  -2   0   4 3310.43 335.440   4
   2   0  -4 3073.53 328.824   4
   2   0   4 3077.28 330.983   2
  -2   0  -4 3326.52 326.297   3
   2   0  -6 24542.8 2067.25   1
   2   0  -6 25023.3 2070.05   1
   2   0   6 22564.1 2058.11   1
  -2   0   6 22690.2 2072.42   1
  -2   0  -6 21836.1 2057.93   1
   2   0   6 20814.7 2066.22   1
   2   0   6 23123.6 2047.77   6
   2   0  -6 21751.5 2030.44   6
  -2   0   6 21075.8 2038.94   6
  -2   0   6 27612.4 2068.61   5
   2   0   6 21070.7 2035.85   5
  -2   0  -6 22363.4 2038.64   5
   2   0  -6 18649.1 2061.85   2
  -2   0  -6 23683.0 2051.04   4
  -2   0   6 22346.4 2039.03   4
   2   0  -6 18582.8 2045.02   3
  -2   0   6 18559.1 2042.59   4
   2   0   6 20939.1 2042.93   2
  -2   0  -6 23392.0 2041.93   3
   2   0  -8 10723.0 1009.27   1
  -2   0   8 11065.7 1019.65   1
   2   0  -8 11842.2 1014.28   1
  -2   0  -8 9457.46 1009.22   1
  -2   0   8 11947.6 1011.09   1
   2   0   8 11146.8 1010.99   1
  -2   0  -8 9998.97 1004.61   1
   2   0   8 10532.9 1014.53   1
   2   0   8 11792.1 1002.46   6
  -2   0   8 10997.5 989.846   6
   2   0  -8 10116.7 979.583   6
   2   0   8 9627.14 984.384   5
  -2   0  -8 11141.1 988.966   5
  -2   0   8 13100.8 1021.92   5
   2   0  -8 9738.13 1011.90   2
  -2   0  -8 9081.04 994.737   4
   2   0  -8 10341.6 1004.18   3
  -2   0   8 9422.01 992.921   4
   2   0   8 9836.51 989.143   2
  -2   0  10 304809. 27330.3   1
  -2   0  10 328754. 27313.6   1
   2   0  10 307838. 27316.4   1
   2   0 -10 312859. 27320.3   1
   2   0 -10 310573. 27317.7   1
  -2   0 -10 284832. 27316.6   1
   2   0  10 280170. 27320.9   1
  -2   0  10 292567. 27300.7   6
   2   0  10 314969. 27313.9   6
   2   0  10 283567. 27294.8   5
  -2   0  10 267010. 27320.3   5
   2   0 -10 300112. 27326.6   2
  -2   0 -10 301135. 27305.0   4
   2   0 -10 258572. 27313.7   3
   2   0  10 306270. 27297.3   2
   2   0 -12 41592.5 3406.25   1
   2   0 -12 39602.6 3400.01   1
  -2   0  12 40021.7 3391.07   1
  -2   0 -12 35605.9 3399.65   1
  -2   0  12 36990.0 3411.86   1
  -2   0 -12 35818.1 3391.27   1
   2   0  12 36908.3 3400.93   1
  -2   0  12 42493.6 3391.93   6
   2   0  12 26022.0 3380.76   6
   2   0  12 38411.6 3375.96   5
  -2   0  12 35913.1 3401.23   5
   2   0 -12 32113.3 3395.10   2
  -2   0 -12 33109.7 3382.24   4
  -2   0 -12 33326.0 3424.77   3
   2   0 -12 36102.1 3400.81   3
   2   0  12 40369.7 3378.33   2
   2   0 -14 32214.8 2469.08   1
   2   0  14 31138.5 2460.81   1
  -2   0  14 31665.6 2454.69   1
  -2   0  14 32713.8 2489.00   1
  -2   0 -14 31582.4 2459.88   1
  -2   0  14 28849.3 2452.46   6
   2   0  14 18128.4 2442.18   6
  -2   0  14 20714.5 2449.99   5
   2   0  14 28014.4 2442.67   5
   2   0 -14 18805.3 2445.18   2
  -2   0 -14 24459.7 2447.66   4
  -2   0 -14 21838.2 2480.87   3
   2   0 -14 22235.2 2455.04   3
   2   0  14 29800.6 2437.48   2
   2   0 -16 5108.64 473.833   1
  -2   0 -16 5149.48 477.576   1
   2   0 -16 5447.90 477.095   1
  -2   0  16 5222.68 486.571   1
   2   0  16 4965.82 460.666   1
  -2   0  16 5191.14 456.530   1
  -2   0 -16 4909.17 456.785   1
   2   0  16 4911.80 473.693   1
   2   0  16 4868.28 449.036   6
   2   0  16 3023.93 432.736   5
  -2   0  16 4036.89 451.927   5
   2   0 -16 4554.35 454.646   2
   2   0 -16 5264.31 456.906   4
  -2   0 -16 4871.18 453.059   4
  -2   0 -16 2544.02 458.200   3
   2   0 -16 3173.32 443.811   3
   2   0  16 4732.76 434.983   2
  -2   0  18 791.566 125.267   1
   2   0 -18 813.131 122.211   1
  -2   0 -18 804.885 124.259   1
   2   0  18 630.439 111.730   1
  -2   0  18 820.836 110.768   1
   2   0 -18 995.769 133.227   1
   2   0  18 767.660 124.178   1
  -2   0 -18 723.388 109.106   1
  -2   0  18 659.968 103.184   6
   2   0  18 975.289 104.130   6
   2   0  18 898.684 100.788   5
  -2   0  18 1081.45 116.864   5
   2   0 -18 865.363 110.331   2
   2   0 -18 744.487 108.233   4
  -2   0 -18 424.039 93.6565   4
   2   0 -18 834.245 111.729   3
   2   0  18 624.397 94.3300   2
  -2   0 -18 642.282 120.344   3
  -2   0 -20 24453.7 2947.60   1
  -2   0  20 28999.3 2951.37   1
  -2   0  20 20683.7 2956.68   1
   2   0 -20 35265.8 2981.47   1
   2   0  20 21971.5 2950.28   1
  -2   0 -20 25411.5 2963.30   1
   2   0  20 36622.8 2940.93   6
  -2   0  20 37902.7 2958.52   6
   2   0  20 40722.2 2942.55   5
   2   0 -20 39379.2 2954.21   2
   2   0 -20 30632.3 2953.00   4
  -2   0 -20 31960.0 2948.68   4
   2   0 -20 35093.5 2955.82   3
  -2   0 -20 34111.2 2972.66   3
   2   0  20 27931.0 2938.97   2
   2   0  22 30260.9 2899.16   1
  -2   0  22 30815.8 2878.05   1
  -2   0  22 31314.5 2877.68   6
   2   0  22 27541.0 2858.99   6
   2   0  22 29918.6 2859.77   5
  -2   0  22 34758.0 2874.62   5
   2   0 -22 33406.7 2871.31   2
   2   0 -22 35411.6 2883.46   4
  -2   0 -22 27003.1 2882.10   3
   2   0 -22 31352.6 2875.52   3
   2   0 -22 30317.0 2890.18   1
  -2   0 -22 29890.3 2878.62   1
   2   0  22 30324.3 2888.68   1
   2   0 -22 33682.6 2898.72   1
  -2   0 -22 31587.6 2899.81   1
  -2   0  24 11170.9 1064.85   1
   2   0  24 10655.8 1049.18   6
  -2   0  24 13153.3 1069.78   6
   2   0  24 10760.6 1048.63   5
  -2   0  24 11870.6 1059.53   5
   2   0 -24 12393.3 1066.58   4
  -2   0 -24 10753.2 1056.22   4
   2   0 -24 12275.8 1077.89   1
   2   0 -24 11182.7 1061.21   3
  -2   0 -24 9681.20 1062.82   3
   2   0 -24 11318.9 1056.39   2
  -2   0 -26 115.313 26.0955   4
   2   0  26 106.991 22.5999   5
  -2   0  26 105.348 24.7421   5
   2   0 -26 111.789 26.6425   3
  -2   0 -26 103.502 26.1389   3
   2   0  26 98.0398 21.6881   6
  -2   0 -28 852.966 102.832   4
  -2   0  28 945.391 105.212   5
  -2   0  28 964.636 109.961   6
   2   0 -28 981.555 107.812   3
  -2   0 -28 912.677 109.011   3
  -2   0 -30 4704.33 416.067   4
  -2   0  30 4512.35 414.722   5
  -2   0 -30 4035.36 416.404   3
   2   0  30 3830.41 408.519   6
  -2   0  30 4913.87 421.730   6
  -2  -1 -31-5.10197 5.89539   3
  -2  -1 -31-4.73600 7.72968   4
   2  -1  29 13.0533 9.51512   6
  -2   1  29 23.5796 14.4964   6
   2   1 -29 21.0226 11.4414   3
  -2  -1 -29 22.5546 11.3662   3
  -2  -1 -29 15.4245 10.3851   4
  -2   1  29 14.8370 10.7804   5
   2  -1  27 47.2383 16.6044   6
  -2   1  27 93.6043 24.1138   6
   2   1 -27 94.2701 21.2944   3
  -2  -1 -27 69.7734 20.9591   3
  -2   1  27 71.2328 18.3752   5
  -2  -1 -27 51.1552 16.5713   4
   2   1 -25 63.0314 20.8693   2
   2  -1  25 30.4387 13.5336   6
  -2   1  25 52.4601 18.0630   6
   2   1 -25 26.6611 14.7899   3
  -2  -1 -25 57.7279 17.9825   3
  -2  -1 -25 43.0588 17.7114   4
  -2   1  25 29.4993 12.2866   5
   2  -1  23 342.610 50.7412   6
  -2   1  23 389.814 54.7007   5
   2  -1  23 374.376 50.0126   5
  -2  -1 -23 401.976 57.2737   4
   2   1 -23 337.732 56.6531   3
   2  -1  23 375.273 64.1248   1
   2   1 -23 447.604 74.1896   1
   2   1 -23 414.921 60.1399   2
   2  -1  21-17.4400 24.6228   1
   2   1 -21 17.3159 19.9675   1
  -2   1  21 8.36680 11.8360   1
   2   1 -21 8.81559 14.3882   2
   2  -1  21 12.7374 10.4110   6
  -2   1  21 7.51336 13.7126   6
  -2  -1 -21 38.8609 16.7733   4
   2  -1  21 5.09557 8.34529   5
  -2   1  21-7.21358 8.35371   5
   2   1 -21-13.8331 19.5370   1
   2  -1  21 23.4071 16.5356   1
  -2  -1 -21-19.1992 15.6635   1
  -2  -1 -21 9.74931 13.7825   3
   2   1 -21 17.8260 14.5467   3
   2   1 -19 72.9910 33.8842   1
   2  -1  19 54.5616 33.7760   1
  -2  -1 -19 66.0398 27.6912   1
  -2   1  19 58.3835 23.3648   1
   2   1 -19 50.7427 24.2905   2
   2  -1  19 48.8178 23.4377   2
  -2   1  19 70.4677 23.0529   6
   2  -1  19 78.4883 24.8519   6
  -2  -1 -19 145.692 36.1779   4
   2  -1  19 63.0187 18.3319   5
   2   1 -19 61.3744 28.7128   1
   2  -1  19 13.3045 16.6781   1
  -2  -1 -19 19.2932 23.1792   1
  -2  -1 -19 79.4194 29.9582   3
  -2   1  17 385.972 77.0955   1
   2   1 -17 320.996 68.8719   1
   2  -1  17 240.137 60.4125   1
  -2  -1 -17 198.240 59.9122   1
   2  -1  17 212.336 65.7253   1
  -2   1  17 307.453 54.1440   1
  -2  -1 -17 343.431 58.7098   1
   2   1 -17 303.715 70.8792   1
  -2   1  17 239.407 48.2198   6
   2  -1  17 330.003 45.3006   5
   2   1 -17 247.284 57.2012   2
   2  -1  17 319.667 54.1553   2
  -2   1  17 359.890 56.7225   5
  -2  -1 -17 286.295 55.6823   4
   2   1 -17 239.014 57.8489   3
  -2  -1 -17 429.334 73.2801   3
  -2   1  15 50.9034 28.0149   1
   2  -1  15 65.6503 28.5498   1
  -2  -1 -15 47.6806 29.3047   1
   2  -1  15 38.9248 21.4587   6
  -2   1  15 25.1560 18.6334   6
   2  -1  15 39.6258 18.8153   2
   2   1 -15 68.6306 29.9302   2
  -2   1  15 54.8320 23.9752   1
   2   1 -15 31.7135 22.8289   1
  -2   1  15 73.9709 27.5978   5
   2  -1  15 69.2584 18.7658   5
  -2  -1 -15-11.8762 17.3599   4
   2   1 -15 54.2309 27.4314   3
  -2  -1 -15 68.2941 34.3702   3
  -2   1  13 2494.43 242.267   1
   2  -1  13 2512.44 249.661   1
  -2   1  13 2228.79 260.972   1
   2   1 -13 2389.68 251.649   1
  -2  -1 -13 2555.33 261.899   1
  -2  -1 -13 2531.20 246.964   1
   2  -1  13 2665.45 266.795   1
  -2   1  13 1725.87 232.848   6
   2  -1  13 3109.94 263.029   6
   2  -1  13 2925.91 237.738   5
   2  -1  13 2065.44 226.010   5
   2   1 -13 1608.93 251.385   2
  -2  -1 -13 1496.10 241.453   4
  -2  -1 -13 2445.39 290.369   3
   2   1 -13 1670.87 251.372   3
   2  -1  13 2327.74 241.294   2
  -2  -1 -11 175.010 45.5404   1
   2  -1  11 253.155 49.8852   1
   2   1 -11 178.036 44.2077   1
  -2   1  11 203.593 51.9311   1
   2  -1  11 241.362 51.9366   1
  -2  -1 -11 231.170 43.7238   1
   2   1 -11 103.616 40.5817   1
  -2   1  11 160.782 36.8296   1
   2  -1  11 295.369 59.9431   6
   2  -1  11 174.210 28.7768   5
   2  -1  11 225.101 43.6205   2
  -2   1  11 263.170 53.2814   5
  -2  -1 -11 95.7685 40.5263   4
   2   1 -11 139.278 47.0971   3
  -2  -1 -11 194.400 77.0795   3
   2  -1   9 389.693 63.8823   1
   2   1  -9 267.620 61.1164   1
  -2  -1  -9 222.640 60.4662   1
  -2  -1  -9 435.612 66.7327   1
  -2   1   9 408.380 62.8669   1
   2  -1   9 243.338 60.1184   1
   2   1  -9 411.295 70.9491   1
   2  -1   9 553.144 90.1028   6
  -2  -1  -9 348.201 57.5172   5
   2  -1   9 511.909 59.8832   5
   2   1  -9 306.263 76.3573   2
  -2   1   9 413.330 74.1797   5
  -2  -1  -9 406.510 66.5113   4
  -2  -1  -9 582.827 126.651   3
  -2   1   7 301.892 63.1038   1
  -2  -1  -7 305.653 61.3529   1
   2  -1   7 275.198 59.9431   1
  -2   1   7 364.976 57.9407   1
  -2  -1  -7 285.299 55.3417   1
   2   1  -7 302.104 59.0489   1
   2  -1   7 496.665 91.9453   6
  -2   1   7 381.601 43.0362   6
   2  -1   7 311.459 37.7406   5
  -2  -1  -7 327.011 53.6621   5
   2  -1   7 292.538 36.0250   5
   2  -1   7 349.894 56.5135   2
   2   1  -7 261.044 68.8790   2
  -2  -1  -7 309.797 52.5873   2
  -2   1   7 305.116 61.4629   5
  -2  -1  -7 363.975 61.0632   4
   2   1  -7 274.216 59.1544   3
  -2  -1  -7 242.511 89.5923   3
  -2  -1  -5 1451.90 164.266   1
  -2   1   5 1261.39 150.962   1
   2   1  -5 1277.32 160.915   1
   2  -1   5 1334.27 152.766   1
   2   1  -5 1198.33 158.578   1
   2  -1   5 1341.42 163.904   1
  -2   1   5 1252.92 164.212   1
  -2  -1  -5 1085.28 150.351   1
   2  -1   5 1974.49 213.008   6
   2  -1   5 1282.71 123.598   5
  -2  -1  -5 1165.03 148.897   5
  -2   1   5 1097.44 150.866   5
  -2  -1  -5 1173.10 145.869   2
   2   1  -5 1206.61 170.387   2
  -2  -1  -5 1491.15 154.729   4
   2   1  -5 1062.70 132.275   4
  -2   1   5 1274.56 158.922   4
   2   1  -5 1354.92 149.162   3
  -2  -1  -5 1442.11 171.648   3
   2  -1   5 1312.53 149.203   2
   2   1  -3 2942.80 344.342   1
  -2  -1  -3 4070.25 358.874   1
   2   1  -3 3081.43 349.614   1
   2  -1   3 3042.88 349.296   1
  -2  -1  -3 3887.56 354.515   1
  -2   1   3 3493.09 350.966   1
   2   1  -3 3100.56 334.312   6
   2  -1   3 3971.82 391.385   6
  -2   1   3 3291.30 338.889   5
   2  -1   3 3483.20 319.361   5
  -2  -1  -3 3415.79 344.511   5
   2   1  -3 3581.78 358.861   2
  -2  -1  -3 3714.54 342.474   4
   2   1  -3 3552.59 332.343   4
  -2   1   3 3577.25 352.578   4
   2   1  -3 3261.44 328.031   3
  -2  -1  -3 2927.72 314.979   3
   2  -1   3 3637.44 342.606   2
  -2  -1  -3 3246.75 315.560   3
  -2  -1  -1 952.753 137.045   1
  -2   1   1 1045.62 132.730   1
   2  -1   1 843.810 128.319   1
   2   1  -1 1144.87 136.627   1
  -2   1   1 971.655 105.394   6
   2   1  -1 772.154 118.263   6
   2  -1   1 1327.37 123.879   5
  -2  -1  -1 928.952 127.792   5
   2   1  -1 1194.52 139.690   2
   2   1  -1 1251.39 126.124   4
  -2  -1  -1 937.219 119.950   4
   2   1  -1 994.277 110.490   3
  -2  -1  -1 1055.80 102.384   3
   2  -1   1 1060.66 135.107   3
   2  -1   1 858.245 124.039   1
   2   1  -1 950.649 131.632   1
  -2  -1  -1 1197.99 139.110   1
  -2   1   1 1088.94 130.306   1
   2   1   1 1315.64 142.804   1
  -2   1  -1 1140.76 134.461   1
  -2  -1   1 880.432 127.862   1
  -2   1  -1 830.310 126.169   1
   2   1   1 824.423 128.935   1
   2  -1  -1 906.899 131.677   1
  -2  -1   1 854.908 131.826   1
   2   1   1 1013.23 138.268   6
  -2   1  -1 996.135 110.047   6
   2  -1  -1 1339.15 109.781   6
  -2  -1   1 1093.99 139.376   5
  -2   1  -1 1077.23 117.119   5
   2   1   1 1051.93 131.978   2
  -2   1  -1 1132.25 136.711   4
  -2  -1   1 982.168 118.118   4
   2   1   1 798.879 112.346   4
   2  -1  -1 861.088 126.549   3
   2   1   1 1000.20 104.698   3
  -2  -1   1 1075.94 117.503   3
   2  -1  -1 1140.41 129.530   2
  -2   1  -3 3586.17 352.470   1
   2   1   3 3415.14 353.427   1
  -2  -1   3 3550.75 357.939   1
  -2   1  -3 3786.70 339.911   6
   2   1   3 3624.71 355.199   6
  -2  -1   3 3373.02 348.470   6
  -2   1  -3 2698.69 320.091   5
  -2  -1   3 3020.38 346.637   5
   2  -1  -3 3892.44 347.166   2
   2   1   3 3496.05 345.084   2
  -2   1  -3 4372.85 363.513   4
   2  -1  -3 2890.84 348.050   3
  -2  -1   3 4306.12 385.716   3
   2   1   3 3278.85 347.986   1
  -2  -1   3 3738.13 353.905   1
   2  -1  -3 3030.97 345.901   1
   2  -1  -3 3552.74 348.746   1
  -2   1  -5 1167.93 150.267   1
  -2  -1   5 1461.18 159.728   1
   2  -1  -5 1720.62 164.837   1
   2   1   5 887.556 140.743   1
   2  -1  -5 1392.47 155.145   1
  -2   1  -5 1354.25 157.461   1
   2   1   5 1171.15 145.357   6
  -2   1  -5 1012.21 119.677   5
   2  -1  -5 1237.81 142.067   2
   2   1   5 1426.87 144.322   2
  -2   1  -5 815.135 142.151   4
  -2  -1   5 1593.00 137.429   4
   2  -1  -5 1128.92 148.499   3
  -2  -1   5 1637.64 224.474   3
   2   1   5 1319.55 126.306   3
  -2   1  -5 1118.09 140.477   3
   2  -1  -7 329.961 62.4319   1
  -2   1  -7 383.279 63.8694   1
   2   1   7 325.282 59.2381   1
  -2  -1   7 262.127 63.3585   1
   2   1   7 304.212 61.6802   1
  -2   1  -7 380.069 63.3066   1
   2  -1  -7 386.177 64.5674   1
  -2  -1   7 618.613 76.9383   1
   2  -1  -7 307.432 41.4569   6
  -2  -1   7 349.055 58.7808   6
   2   1   7 307.742 55.2227   6
  -2  -1   7 336.419 62.8282   5
   2   1   7 310.353 49.8767   2
  -2  -1   7 379.836 49.1633   4
  -2  -1   7 291.941 41.8253   4
  -2   1  -7 270.270 52.6619   4
   2  -1  -7 361.969 61.7311   3
  -2   1  -7 292.272 52.6212   3
   2   1   7 204.409 39.3819   3
  -2  -1   9 393.807 63.7157   6
   2   1   9 344.261 53.3418   2
   2  -1  -9 347.454 64.4021   2
  -2  -1   9 513.178 74.7986   1
   2  -1  -9 320.262 61.5944   1
  -2   1  -9 332.754 65.9384   1
  -2  -1   9 640.735 83.2098   5
  -2   1  -9 445.118 64.3907   3
   2  -1  -9 254.880 61.3263   3
   2  -1  -9 544.845 75.1074   1
   2   1   9 408.705 69.0415   1
  -2  -1   9 451.855 75.6349   1
   2   1  11 310.545 56.6164   1
  -2   1 -11 234.148 49.9131   1
  -2  -1  11 288.855 59.0949   1
   2   1  11 226.648 43.0286   6
  -2  -1  11 153.008 39.0135   6
   2  -1 -11 84.6064 29.0225   6
   2  -1 -11 189.716 43.5457   2
  -2  -1  11 127.480 37.8373   1
   2   1  11 178.424 42.5514   1
  -2   1 -11 228.968 48.5748   1
   2  -1 -11 193.649 48.7335   1
  -2  -1  11 136.883 42.4311   5
  -2  -1  11 192.922 29.4183   4
   2  -1 -11 168.666 42.5530   4
  -2   1 -11 204.030 39.2626   4
  -2  -1  11 186.028 32.5292   4
  -2   1 -11 224.635 46.6517   3
   2  -1 -11 152.145 39.5258   3
  -2  -1  13 2742.83 276.391   1
   2  -1 -13 2910.56 269.195   1
   2   1  13 2096.68 252.704   1
   2  -1 -13 2564.28 261.816   1
  -2   1 -13 2567.04 264.275   1
  -2   1 -13 2362.89 254.255   1
   2   1  13 2217.38 257.338   1
  -2  -1  13 2045.49 247.030   6
   2   1  13 2472.72 246.920   6
   2   1  13 2494.87 247.972   5
  -2  -1  13 2675.58 272.827   5
   2  -1 -13 2560.56 257.616   4
  -2  -1  13 2052.04 229.030   4
  -2   1 -13 1912.91 238.026   4
  -2  -1  13 2193.84 235.045   4
   2  -1 -13 2280.93 256.551   3
   2   1  13 2567.51 233.939   2
  -2   1 -13 2592.39 266.100   3
  -2  -1  15 33.5737 24.2612   1
   2  -1 -15 42.9887 29.0722   1
   2   1  15 57.5661 25.3643   1
  -2   1 -15 41.7552 30.4550   1
  -2  -1  15 45.1153 23.1107   6
   2   1  15 59.7496 22.6070   6
   2  -1 -15 59.1803 28.3255   2
   2   1  15 63.2316 17.6593   2
  -2  -1  15 80.1492 32.7356   1
   2   1  15 57.3355 29.0807   1
   2  -1 -15 52.3990 26.6621   1
   2   1  15 65.3491 25.4465   5
   2  -1 -15 24.8034 20.8768   4
  -2  -1  15 136.373 43.0822   5
  -2   1 -15 46.4735 21.5760   4
  -2   1 -15 86.8876 37.8209   3
   2  -1 -15 24.9858 21.0207   3
  -2  -1  17 309.167 70.7431   1
  -2   1 -17 248.240 59.8860   1
   2   1  17 190.022 54.1996   1
   2   1  17 167.717 43.3841   6
  -2  -1  17 317.192 59.8148   6
   2   1  17 259.150 38.9021   2
   2  -1 -17 304.281 50.8065   2
   2  -1 -17 234.804 57.2132   1
  -2  -1  17 281.458 56.7589   1
   2   1  17 296.830 51.8014   5
   2  -1 -17 230.160 52.7707   4
  -2   1 -17 355.225 55.7269   4
   2  -1 -17 321.869 62.5685   3
  -2   1 -17 298.438 77.7365   3
  -2  -1  19 86.7474 32.5525   6
   2  -1 -19 121.227 28.3271   2
   2   1  19 76.5376 19.9373   2
   2   1  19 67.3828 31.3387   1
  -2  -1  19 40.4078 22.8488   1
   2  -1 -19 54.8098 28.0731   1
  -2   1 -19 26.7706 19.9293   1
  -2  -1  19 139.977 41.6042   5
   2  -1 -19 61.0747 28.8552   4
  -2   1 -19 56.7102 25.1662   4
  -2   1 -19 28.8169 21.3024   1
   2   1  19 15.8498 19.3366   1
  -2  -1  21-17.7802 20.4893   1
   2  -1 -21-14.3743 20.2873   1
  -2  -1  21 11.8741 16.7605   6
   2   1  21 15.8947 12.9563   6
   2  -1 -21 6.08188 13.1163   2
  -2  -1  21-12.3994 14.2922   5
   2  -1 -21 10.9206 19.8981   4
   2   1  21 9.30892 10.7340   5
  -2   1 -21-19.9728 32.5449   3
   2  -1 -21-11.4339 16.1396   3
  -2   1 -21 9.41339 13.2899   4
   2   1  21-16.0980 22.7189   1
  -2  -1  21 25.3098 20.6235   1
   2  -1 -21 12.5627 17.7318   1
  -2   1 -21 11.9292 13.7508   1
   2   1  23 477.118 64.6492   5
  -2  -1  23 648.394 79.1619   5
  -2  -1  23 389.812 68.2496   6
   2   1  23 331.328 56.5445   6
  -2  -1  23 500.073 86.6725   1
  -2   1 -23 336.502 69.4444   1
  -2   1 -23 346.522 74.7257   3
   2  -1 -23 419.969 67.2315   3
  -2   1 -23 411.753 62.3715   4
   2  -1 -23 394.736 64.0756   4
  -2  -1  25 81.2738 25.7746   5
   2   1  25 13.0049 13.5369   5
   2  -1 -25 47.1211 19.5776   4
  -2   1 -25 59.6030 19.0832   4
  -2   1 -25 37.3168 22.9851   3
   2  -1 -25 8.58363 12.7113   3
  -2  -1  25 85.7514 26.0310   6
  -2  -1  27 76.1947 22.3774   5
   2  -1 -27 72.7037 21.7548   4
  -2   1 -27 69.2337 19.7953   4
   2   1  27 71.6315 20.5241   5
  -2   1 -27 38.5501 20.2051   3
   2  -1 -27 131.424 28.5786   3
   2   1  27 24.1642 13.3380   6
  -2  -1  27 105.632 26.3753   6
  -2  -1  29 32.2134 13.9513   5
   2   1  29 4.78593 8.82117   5
  -2   1 -29 7.68208 8.95197   3
   2  -1 -29 12.2711 11.2572   3
   2   1  29 16.9508 10.4436   6
  -2  -1  31 5.96345 6.89229   6
  -2  -2 -30 3678.17 344.511   3
  -2  -2 -30 3732.61 342.345   4
  -2   2  30 3256.30 338.509   5
  -2   2  28 682.049 78.6288   5
  -2  -2 -28 780.327 83.3856   4
   2   2 -28 682.470 81.3187   3
   2  -2  28 615.005 78.2619   6
   2   2 -26 246.350 38.9691   2
  -2   2  26 174.835 29.0031   6
   2  -2  26 149.234 29.1265   6
  -2  -2 -26 199.235 36.4271   3
   2   2 -26 116.505 26.8241   3
  -2  -2 -26 82.1831 23.4323   4
  -2   2  26 140.750 26.5931   5
  -2   2  24 8672.62 882.955   5
  -2  -2 -24 8737.80 885.714   4
   2   2 -24 9356.99 892.562   2
  -2  -2 -24 11597.2 901.641   3
   2   2 -24 9351.67 890.747   3
   2  -2  24 9422.50 887.675   6
  -2   2  24 9713.24 884.827   6
  -2   2  22 25124.3 2390.66   5
  -2  -2 -22 25540.1 2392.99   4
  -2   2  22 25358.0 2389.00   6
   2  -2  22 28266.9 2410.82   2
   2  -2  20 32962.9 2921.05   1
   2   2 -20 28678.6 2928.33   1
   2  -2  20 37221.4 2919.40   6
  -2   2  20 32905.5 2903.59   6
   2  -2  20 22909.0 2901.41   5
  -2   2  20 31682.6 2910.15   5
  -2  -2 -20 33234.9 2914.45   4
  -2  -2 -20 41898.3 2937.43   3
   2  -2  20 28060.1 2921.12   2
   2  -2  18 277.132 68.2282   1
  -2   2  18 214.755 43.0262   1
   2   2 -18 200.794 51.6517   2
   2  -2  18 361.251 56.3142   6
  -2   2  18 244.077 39.1681   6
   2  -2  18 186.482 38.4055   5
  -2   2  18 309.853 49.7479   5
  -2   2  18 207.288 64.1290   1
   2  -2  18 198.672 47.6999   1
   2   2 -18 263.996 56.8946   1
  -2  -2 -18 237.347 62.4161   1
  -2  -2 -18 293.172 59.9103   3
   2   2 -18 233.468 52.8414   3
  -2   2  16 719.120 115.477   1
  -2  -2 -16 1135.47 150.338   1
   2   2 -16 1281.22 160.955   1
   2   2 -16 1330.27 145.833   1
   2  -2  16 599.667 119.833   1
  -2   2  16 1206.53 154.169   1
   2  -2  16 1278.26 156.928   1
  -2  -2 -16 1242.72 129.300   1
   2  -2  16 1480.95 145.910   6
  -2   2  16 1140.82 116.617   6
   2  -2  16 1161.79 114.939   5
   2  -2  16 878.283 108.163   5
   2   2 -16 1026.98 142.737   2
  -2  -2 -16 1099.98 107.941   2
  -2  -2 -16 1017.69 129.369   4
  -2  -2 -16 869.631 133.934   3
   2   2 -16 982.399 139.025   3
   2  -2  16 981.170 129.338   2
   2   2 -14 35733.3 3136.75   1
   2   2 -14 36284.3 3121.88   1
   2  -2  14 30093.8 3114.15   1
  -2  -2 -14 35353.7 3130.16   1
   2  -2  14 36459.7 3138.01   1
  -2  -2 -14 34057.8 3108.28   1
   2  -2  14 33323.0 3123.89   6
  -2   2  14 34726.7 3097.78   6
   2  -2  14 34502.9 3087.89   5
  -2   2  14 39944.7 3126.05   5
   2  -2  14 30512.5 3085.98   5
   2   2 -14 42560.2 3158.68   2
  -2  -2 -14 34834.3 3099.00   2
  -2  -2 -14 29326.8 3114.85   4
   2   2 -14 31409.1 3135.99   3
   2  -2  14 30123.5 3107.87   2
   2   2 -12 42953.4 3551.14   1
  -2   2  12 36454.2 3521.90   1
  -2   2  12 40938.8 3550.86   1
   2   2 -12 46708.4 3544.09   1
   2  -2  12 34781.3 3531.01   1
  -2  -2 -12 36232.3 3540.43   1
   2  -2  12 39556.3 3548.29   1
  -2  -2 -12 41540.5 3531.76   1
   2  -2  12 28162.3 3535.91   6
  -2   2  12 43343.7 3520.51   6
  -2   2  12 52394.9 3567.10   5
  -2  -2 -12 30823.1 3522.63   2
   2   2 -12 38536.4 3573.49   2
  -2  -2 -12 31303.4 3540.48   4
   2   2 -12 43496.2 3583.16   3
  -2  -2 -12 38887.7 3539.35   3
   2  -2  12 33958.5 3530.18   2
  -2   2  10 287113. 25123.8   1
   2   2 -10 255448. 25119.0   1
  -2   2  10 272692. 25102.3   1
  -2  -2 -10 273304. 25119.8   1
   2  -2  10 279372. 25125.2   1
   2  -2  10 252324. 25125.6   6
  -2   2  10 311866. 25100.6   6
  -2   2  10 355079. 25155.0   5
   2   2 -10 208941. 25150.6   2
  -2  -2 -10 229265. 25110.3   2
   2   2 -10 317500. 25180.3   3
  -2  -2 -10 282661. 25112.6   3
   2  -2  10 238382. 25113.9   2
  -2  -2  -8 3028.86 345.767   1
   2   2  -8 2506.21 339.895   1
  -2   2   8 3474.47 333.491   1
  -2   2   8 3219.59 345.495   1
   2   2  -8 3557.86 345.666   1
   2  -2   8 3584.79 343.354   1
  -2  -2  -8 3148.21 335.992   1
   2  -2   8 3422.61 350.820   1
   2  -2   8 3537.02 353.783   6
  -2   2   8 3792.47 327.288   6
  -2  -2  -8 3614.79 343.350   5
   2   2  -8 3601.94 389.142   2
  -2  -2  -8 2170.56 352.045   4
  -2  -2  -8 3153.28 326.181   3
   2   2  -8 3643.63 403.102   3
   2  -2   8 3073.69 343.775   2
   2   2  -6 1242.90 151.228   1
   2  -2   6 1871.62 157.993   1
  -2   2   6 1361.77 142.792   1
   2   2  -6 1229.80 156.204   1
  -2  -2  -6 1314.44 147.962   1
  -2   2   6 1380.49 158.628   1
   2  -2   6 1530.52 160.437   1
  -2   2   6 1219.01 126.346   6
   2  -2   6 1427.05 155.469   6
  -2   2   6 1236.71 127.427   6
  -2   2   6 1525.17 192.990   5
  -2  -2  -6 1243.44 151.767   5
  -2  -2  -6 1541.51 182.746   4
   2   2  -6 1249.78 128.080   4
   2   2  -6 1422.02 202.844   3
  -2  -2  -6 1232.40 128.600   3
   2  -2   6 1580.16 160.326   2
  -2  -2  -4 38907.5 3389.18   1
  -2   2   4 40847.6 3376.34   1
   2   2  -4 45692.3 3392.93   1
   2   2  -4 29084.2 3379.31   1
   2  -2   4 40087.6 3377.48   1
   2  -2   4 33121.2 3379.03   1
  -2   2   4 33549.5 3377.51   1
  -2  -2  -4 33833.2 3375.80   1
   2  -2   4 37410.4 3376.93   6
  -2   2   4 32352.2 3408.80   5
  -2  -2  -4 35849.8 3385.65   5
   2   2  -4 40773.5 3422.35   2
  -2  -2  -4 41809.7 3421.64   4
   2   2  -4 37969.3 3423.20   3
  -2   2   4 32443.4 3391.68   4
   2  -2   4 34225.6 3381.66   2
  -2  -2  -2 10329.7 927.578   1
   2   2  -2 9150.67 922.530   1
   2   2  -2 8704.90 917.493   1
   2  -2   2 8424.86 912.758   1
  -2  -2  -2 9635.92 922.851   1
  -2   2   2 8861.30 916.714   1
   2  -2   2 8232.85 918.098   1
   2  -2   2 9267.84 912.951   6
  -2   2   2 11467.5 899.515   6
  -2   2   2 12087.4 953.735   5
  -2  -2  -2 11086.7 937.241   5
   2   2  -2 12141.1 955.322   2
   2   2  -2 8400.95 901.942   4
  -2  -2  -2 13713.3 972.502   4
   2   2  -2 10606.6 923.470   3
   2  -2   2 8637.34 932.653   3
  -2   2   2 7603.41 930.026   4
   2  -2   2 9559.53 925.879   2
   2  -2   0 648931. 59665.1   1
   2   2   0 675714. 59678.6   1
  -2  -2   0 687491. 59675.8   1
  -2   2   0 632865. 59669.9   1
  -2  -2   0 669550. 59677.2   1
   2   2   0 679318. 59673.2   1
   2  -2   0 647863. 59674.5   1
   2  -2   0 659564. 59656.0   6
  -2   2   0 657893. 59659.2   6
   2  -2   0 633869. 59659.6   5
  -2   2   0 603014. 59668.1   5
  -2  -2   0 603316. 59687.8   5
   2   2   0 650216. 59685.0   2
   2  -2   0 690055. 59685.1   3
  -2   2   0 625246. 59684.7   4
   2  -2   0 614586. 59673.6   2
  -2  -2   2 9547.49 913.114   1
   2   2   2 10246.5 917.507   1
  -2   2  -2 10245.3 910.927   1
   2  -2  -2 10140.9 908.495   1
   2  -2  -2 7420.11 901.544   1
   2   2   2 10202.1 917.385   1
  -2   2  -2 10768.0 915.464   1
  -2  -2   2 7492.58 906.820   1
  -2  -2   2 9705.03 924.176   6
   2   2   2 9753.37 930.425   6
   2  -2  -2 10070.8 889.936   6
  -2   2  -2 10604.9 913.736   6
  -2   2  -2 9834.82 891.535   5
  -2  -2   2 13500.4 937.860   4
   2  -2  -2 7510.30 917.880   3
  -2   2  -2 10495.5 923.121   4
  -2  -2   2 8752.27 887.883   3
   2  -2  -2 9009.67 914.151   2
  -2   2  -4 36539.0 3270.56   1
  -2  -2   4 29802.1 3275.03   1
   2  -2  -4 31751.2 3271.01   1
   2  -2  -4 35671.3 3267.49   1
   2   2   4 36953.8 3274.99   1
   2   2   4 39098.0 3279.03   1
  -2  -2   4 35175.7 3276.36   1
  -2   2  -4 33203.6 3271.74   1
  -2  -2   4 35101.6 3286.73   6
  -2  -2   4 36614.0 3283.33   5
   2   2   4 37353.7 3273.37   2
  -2   2  -4 38051.5 3278.60   4
  -2  -2   4 39252.4 3272.84   4
   2  -2  -4 33106.4 3284.10   3
   2  -2  -4 31711.8 3271.81   2
  -2  -2   4 34908.2 3256.22   3
  -2  -2   6 1488.59 160.534   1
  -2  -2   6 1452.03 162.544   1
   2  -2  -6 1620.96 160.913   1
   2  -2  -6 1061.79 147.621   1
  -2   2  -6 1483.19 156.196   1
   2   2   6 1519.13 163.122   1
  -2   2  -6 1567.51 159.138   1
  -2  -2   6 1519.83 169.358   6
   2   2   6 1183.79 160.182   6
  -2  -2   6 1236.11 156.590   5
   2   2   6 1353.77 150.247   2
  -2   2  -6 1424.67 155.395   4
  -2  -2   6 1021.30 138.370   4
   2  -2  -6 1709.25 174.440   3
   2   2   6 1023.09 132.770   3
   2  -2  -6 1579.29 158.523   2
  -2   2  -6 1523.33 158.896   3
  -2   2  -8 3386.65 314.824   1
   2   2   8 3344.16 315.828   1
   2   2   8 2792.53 313.361   6
  -2  -2   8 3831.14 328.596   6
  -2  -2   8 2418.99 310.836   5
   2   2   8 3410.55 302.477   2
  -2   2  -8 2397.94 299.163   4
   2  -2  -8 3363.53 311.049   2
   2   2   8 2263.14 297.204   3
  -2   2  -8 2410.67 304.329   3
   2  -2  -8 2869.60 305.561   1
  -2  -2   8 3741.12 322.119   1
   2  -2  -8 3719.63 317.765   1
   2   2   8 3693.62 319.547   1
  -2   2  -8 3027.66 309.988   1
   2  -2 -10 281053. 24670.7   1
  -2  -2  10 273083. 24674.7   1
  -2  -2  10 242753. 24675.9   1
   2  -2 -10 270608. 24673.3   1
   2   2  10 286279. 24679.1   1
  -2   2 -10 286944. 24673.8   1
  -2   2 -10 276586. 24672.8   1
   2   2  10 252480. 24669.8   1
   2   2  10 292938. 24673.3   6
   2  -2 -10 253145. 24652.9   6
  -2  -2  10 244835. 24673.5   5
   2   2  10 270993. 24653.5   2
   2  -2 -10 286962. 24677.4   4
  -2   2 -10 241921. 24659.9   4
   2  -2 -10 273317. 24675.8   3
   2  -2 -10 282620. 24668.2   2
  -2   2 -10 269738. 24667.9   3
   2  -2 -12 37898.8 3668.85   1
  -2  -2  12 46730.5 3685.09   1
  -2   2 -12 42711.4 3668.07   1
  -2  -2  12 42087.4 3669.55   1
   2   2  12 41458.4 3669.20   1
  -2   2 -12 38756.9 3666.01   1
   2   2  12 41611.0 3660.45   6
  -2  -2  12 37379.7 3665.01   6
  -2  -2  12 44015.7 3674.12   5
  -2   2 -12 34971.3 3649.20   4
   2  -2 -12 38986.4 3664.18   3
   2  -2 -12 36493.4 3653.27   2
   2   2  12 38118.1 3639.40   2
  -2   2 -12 42075.9 3661.83   3
   2  -2 -14 38094.0 3086.90   1
  -2  -2  14 35115.8 3084.33   1
  -2  -2  14 40682.8 3101.96   1
   2  -2 -14 35473.5 3092.81   1
  -2   2 -14 37446.2 3087.92   1
   2   2  14 36805.9 3086.11   1
   2   2  14 35002.0 3071.26   6
  -2  -2  14 34004.1 3079.49   6
   2   2  14 34050.1 3070.97   5
   2  -2 -14 36310.6 3092.40   4
   2  -2 -14 32921.4 3078.92   3
   2  -2 -14 21484.7 3056.00   2
  -2   2 -14 33267.4 3078.47   3
   2  -2 -16 1072.22 137.915   1
  -2   2 -16 862.824 135.036   1
  -2  -2  16 1399.29 161.399   1
   2  -2 -16 787.995 137.894   1
   2   2  16 1109.72 141.705   1
  -2   2 -16 1530.22 152.757   1
   2   2  16 1431.49 152.055   1
  -2  -2  16 1093.17 136.584   6
   2   2  16 1441.08 134.781   6
   2   2  16 1100.95 128.391   5
  -2  -2  16 1419.48 156.896   5
   2  -2 -16 1262.12 148.806   4
  -2   2 -16 1069.78 122.996   4
   2  -2 -16 1085.39 138.747   3
  -2   2 -16 1032.12 140.238   3
   2   2  16 915.481 108.495   2
  -2  -2  18 236.075 60.9738   1
   2  -2 -18 249.669 58.0749   1
   2   2  18 201.529 54.6364   1
  -2  -2  18 211.658 53.7427   1
  -2   2 -18 180.656 48.8715   1
   2   2  18 327.085 65.3291   1
   2  -2 -18 213.873 49.7730   1
  -2  -2  18 242.697 53.8803   6
  -2  -2  18 284.858 60.3526   5
   2  -2 -18 306.917 38.2281   2
   2   2  18 263.178 49.2246   5
   2  -2 -18 178.997 49.6241   4
  -2  -2  18 233.356 31.8003   4
  -2   2 -18 256.598 43.2612   4
   2  -2 -18 216.854 49.3584   3
   2   2  20 40093.2 2731.35   5
  -2  -2  20 28396.0 2725.95   6
   2   2  20 31547.4 2716.11   6
  -2   2 -20 31602.1 2714.80   4
  -2   2 -20 37416.0 2774.17   3
   2  -2 -20 30114.3 2730.71   3
  -2  -2  20 26788.4 2732.58   1
  -2  -2  20 22409.0 2732.32   1
  -2   2 -20 19454.4 2712.27   1
   2  -2 -22 32022.0 1758.97   4
  -2   2 -22 15882.0 1722.34   4
  -2  -2  22 29901.4 1778.18   5
  -2   2 -22 17270.0 1764.85   3
   2  -2 -22 16538.8 1735.45   3
  -2  -2  22 17887.5 1735.28   6
   2   2  22 13609.9 1719.12   6
   2  -2 -24 10676.2 886.719   4
  -2   2 -24 9315.96 877.553   4
  -2  -2  24 11491.7 904.844   5
   2   2  24 8562.73 881.907   5
  -2   2 -24 7610.47 905.617   3
   2  -2 -24 8899.86 888.393   3
   2   2  24 8640.63 875.726   6
  -2  -2  24 9217.55 887.697   6
   2   2  26 154.419 34.5168   5
  -2  -2  26 172.903 40.3912   5
  -2  -2  26 184.883 40.9418   6
   2   2  26 133.440 30.2927   6
  -2   2 -26 94.3907 38.2771   3
   2  -2 -26 149.587 36.8860   3
   2  -2 -28 705.860 88.9403   4
  -2  -2  28 809.419 98.4981   5
  -2   2 -28 626.189 98.5854   3
   2  -2 -28 718.141 94.1843   3
   2   2  28 755.654 87.6589   6
  -2  -2  28 1056.34 103.149   6
  -2  -2  30 3913.51 355.856   5
   2   2  30 3582.66 347.945   5
  -2   2 -30 3169.80 355.681   3
  -2  -2  30 3483.04 352.634   6
   2   2  30 3673.79 345.506   6
  -2  -2  32 10243.9 962.326   5
  -2  -3 -29 294.134 47.2088   3
   2   3 -27 17.3305 10.5243   3
  -2  -3 -27 8.30179 15.1235   3
   2   3 -27 6.84857 11.1594   2
  -2  -3 -27-5.05164 8.23207   4
  -2   3  27-4.65406 6.56873   5
   2   3 -25 22.8639 13.8987   2
   2  -3  25-7.53657 15.0535   6
   2   3 -25 20.1473 13.4173   3
  -2  -3 -25 9.55972 15.5896   3
  -2  -3 -25 16.5245 11.8903   4
  -2   3  25-5.18662 7.34795   5
   2   3 -23 25.9790 18.6650   2
   2  -3  23 9.00043 10.3698   6
   2   3 -23-7.70178 10.8678   3
  -2  -3 -23-10.8086 12.4529   3
  -2   3  23-5.80752 9.46272   5
   2  -3  21 159.678 40.5400   2
   2   3 -21 213.082 42.0835   2
  -2   3  21 158.910 27.2208   6
   2  -3  21 202.868 43.3485   6
   2   3 -21 101.296 30.7604   3
  -2  -3 -21 103.774 35.6845   3
  -2  -3 -21 182.072 34.5939   4
  -2   3  21 152.086 31.5921   5
   2  -3  19 1046.83 129.968   6
  -2   3  19 1003.09 106.856   6
  -2   3  19 1031.60 116.194   5
  -2  -3 -19 936.272 115.119   4
   2   3 -19 877.426 124.930   2
   2   3 -19 1046.06 128.240   3
  -2  -3 -19 1047.74 129.094   3
   2  -3  19 787.800 121.507   2
   2  -3  17 259.328 60.4739   1
   2   3 -17 264.036 56.3615   2
   2  -3  17 89.4276 33.3800   2
  -2   3  17 207.124 32.6246   6
   2  -3  17 118.019 40.6739   6
  -2   3  17 212.496 41.1052   5
  -2  -3 -17 226.899 43.0561   4
  -2  -3 -17 153.451 48.4906   1
   2   3 -17 39.9347 31.4726   3
  -2  -3 -17 188.873 41.5657   3
   2   3 -15 303.799 63.2107   1
  -2  -3 -15 282.449 45.1378   1
   2  -3  15 409.027 71.8239   1
  -2   3  15 230.094 41.4936   1
   2   3 -15 337.352 68.4403   2
   2  -3  15 239.206 51.6401   2
   2  -3  15 257.029 58.4819   6
  -2  -3 -15 259.632 50.6641   4
  -2   3  15 317.153 58.6966   5
  -2  -3 -15 153.854 47.9579   1
   2   3 -15 260.637 51.0463   1
   2  -3  15 258.962 49.4299   1
  -2   3  15 330.458 63.1626   1
   2   3 -15 292.992 64.3701   3
  -2  -3 -15 309.699 51.0924   3
   2  -3  13 37.3235 27.0390   1
  -2   3  13 154.178 32.8245   1
   2   3 -13 226.697 48.0026   1
   2   3 -13 201.672 60.5504   2
   2  -3  13 282.827 55.5779   6
  -2   3  13 131.410 30.6106   6
  -2   3  13 243.411 51.7636   5
   2   3 -13 299.157 48.5446   1
   2  -3  13 212.041 45.0527   1
  -2   3  13 225.006 47.1694   1
   2   3 -13 178.726 54.1978   3
  -2  -3 -13 207.890 35.6145   3
  -2  -3 -11 766.679 100.705   1
  -2   3  11 716.982 98.5576   1
   2   3 -11 1060.91 102.623   1
   2  -3  11 794.401 96.7161   1
  -2   3  11 650.721 86.8009   1
  -2  -3 -11 768.113 91.6151   1
   2  -3  11 716.548 102.510   1
   2  -3  11 1048.01 118.976   6
  -2   3  11 643.297 83.7269   6
  -2   3  11 1000.31 129.410   5
   2   3 -11 920.457 134.979   2
  -2  -3 -11 1029.97 122.241   4
  -2  -3 -11 645.228 85.2957   3
   2   3 -11 702.387 134.640   3
   2  -3  11 713.024 106.464   2
   2   3  -9 977.300 136.597   1
  -2  -3  -9 1234.20 141.919   1
  -2   3   9 1192.46 137.436   1
   2   3  -9 992.442 129.363   1
   2  -3   9 1313.10 132.768   1
  -2  -3  -9 1182.80 128.336   1
   2  -3   9 1192.90 140.257   1
  -2   3   9 1271.08 121.045   6
  -2   3   9 1049.78 121.735   6
  -2   3   9 1343.22 173.217   5
  -2  -3  -9 1385.10 140.083   5
   2   3  -9 1301.80 178.832   2
  -2  -3  -9 1273.94 160.927   4
  -2  -3  -9 1120.95 122.732   3
   2   3  -9 1561.30 212.202   3
   2  -3   9 855.974 136.957   2
  -2  -3  -7 2295.38 229.808   1
  -2   3   7 2042.88 208.505   1
   2   3  -7 2265.25 221.334   1
   2  -3   7 2328.45 217.549   1
   2   3  -7 1918.02 224.896   1
  -2   3   7 2019.35 220.929   1
   2  -3   7 1659.70 219.242   1
  -2  -3  -7 1878.65 213.511   1
  -2   3   7 1976.96 207.906   6
   2  -3   7 2393.19 232.970   6
  -2  -3  -7 2512.46 232.536   5
  -2   3   7 2489.28 276.355   5
   2   3  -7 2152.37 272.609   2
  -2  -3  -7 3239.90 275.719   4
   2   3  -7 1776.31 282.821   3
  -2  -3  -7 2194.88 208.123   3
   2  -3   7 1583.54 235.203   2
  -2  -3  -5 1702.18 188.756   1
  -2   3   5 1641.14 190.841   1
  -2   3   5 1634.27 179.512   6
  -2   3   5 1655.23 182.705   6
   2  -3   5 1843.28 199.350   6
  -2   3   5 1524.76 242.671   5
  -2  -3  -5 2207.36 209.082   5
   2   3  -5 2084.82 239.514   2
   2   3  -5 1655.69 176.222   4
  -2  -3  -5 1809.30 229.313   4
   2   3  -5 2058.64 271.385   3
  -2  -3  -5 2020.04 178.281   3
  -2   3   5 1841.56 182.924   1
   2   3  -5 1799.60 193.363   1
   2   3  -5 1778.79 198.696   1
   2  -3   5 2234.44 190.837   1
  -2   3   3 2318.61 224.524   1
  -2  -3  -3 2196.60 236.815   1
   2   3  -3 1917.27 232.977   1
   2   3  -3 2721.86 240.045   1
   2  -3   3 2592.08 228.568   1
   2  -3   3 1988.96 229.636   1
  -2  -3  -3 2451.97 233.032   1
   2  -3   3 2242.44 236.925   6
  -2   3   3 2180.17 222.601   6
  -2   3   3 2243.64 302.732   5
  -2  -3  -3 2583.38 253.049   5
   2   3  -3 2756.42 277.134   2
   2   3  -3 2155.55 219.935   4
  -2   3   3 2002.80 247.424   4
   2  -3   3 2385.67 248.970   2
   2  -3   1 320.939 41.9993   1
  -2  -3  -1 230.138 43.5418   1
   2  -3   1 207.794 39.9042   1
   2   3  -1 212.607 42.6130   1
  -2   3   1 229.947 36.2764   1
  -2   3   1 259.881 41.9047   1
  -2  -3  -1 227.432 40.4010   1
   2  -3   1 248.862 42.4729   6
  -2   3   1 228.071 34.7309   6
  -2  -3  -1 327.368 59.6108   5
   2  -3   1 281.433 57.9479   2
   2   3  -1 131.266 48.6235   2
  -2  -3  -1 214.976 63.0205   4
  -2   3   1 318.896 94.3161   5
   2  -3   1 332.668 56.9710   3
   2   3  -1 214.337 34.0524   3
  -2   3   1 232.302 52.0722   4
   2   3  -1 441.210 59.7506   3
   2  -3  -1 295.543 41.0013   1
   2   3   1 251.413 45.7249   1
   2  -3  -1 274.153 40.6503   1
  -2  -3   1 267.423 43.8989   1
  -2   3  -1 283.469 44.0958   1
  -2  -3   1 201.066 43.4140   1
  -2   3  -1 274.878 40.4467   1
   2  -3  -1 295.765 43.0876   6
  -2  -3   1 311.340 58.7964   5
  -2   3  -1 310.539 40.6267   5
   2  -3  -1 245.308 56.5795   2
   2   3   1 315.915 59.2827   2
  -2  -3   1 383.071 58.9497   4
  -2   3  -1 151.770 66.3078   5
   2  -3  -1 81.3910 43.8277   3
   2   3   1 203.244 30.7466   3
  -2   3  -1 203.960 47.7412   4
   2   3   1 305.026 35.7554   3
   2  -3  -3 2156.40 216.543   1
  -2   3  -3 2518.73 222.218   1
   2  -3  -3 2149.58 220.865   1
   2   3   3 2085.75 224.319   1
  -2  -3   3 2192.31 224.196   1
   2   3   3 2278.85 243.998   6
  -2  -3   3 2365.94 243.049   6
  -2  -3   3 1927.07 235.511   5
  -2   3  -3 2353.31 212.504   5
   2   3   3 1931.29 229.773   2
  -2  -3   3 2417.60 219.931   4
   2   3   3 2209.20 203.369   3
  -2   3  -3 2099.27 230.467   4
   2  -3  -3 1645.69 232.025   3
   2  -3  -3 2299.82 245.499   2
   2   3   3 1955.75 201.976   3
  -2   3  -5 1725.62 176.265   1
   2  -3  -5 1448.55 170.412   1
   2  -3  -5 1469.06 173.396   1
  -2  -3   5 1629.64 181.293   1
   2   3   5 1367.49 175.510   1
   2   3   5 1825.09 180.998   1
  -2  -3   5 1944.19 184.613   1
  -2   3  -5 1520.63 172.909   1
  -2  -3   5 1914.40 200.005   6
   2   3   5 1891.07 200.344   6
  -2   3  -5 1985.95 172.248   5
  -2   3  -5 1636.91 160.527   5
  -2  -3   5 1703.14 192.126   5
   2   3   5 1434.57 180.636   2
  -2  -3   5 1732.00 163.516   4
  -2   3  -5 1394.06 179.862   4
   2  -3  -5 1766.29 197.409   3
   2   3   5 1804.12 175.442   3
  -2   3  -5 1621.23 187.790   3
   2  -3  -5 1814.91 196.190   2
  -2   3  -7 1947.39 220.434   1
  -2  -3   7 2457.38 233.415   1
   2  -3  -7 2010.54 222.204   1
   2   3   7 2204.47 226.286   1
   2   3   7 2371.33 228.218   1
  -2   3  -7 2032.63 223.158   1
  -2  -3   7 2381.72 243.700   6
   2   3   7 1815.45 232.079   6
  -2  -3   7 1968.31 233.847   5
  -2   3  -7 2426.12 230.802   4
   2  -3  -7 2197.54 242.609   3
   2   3   7 1913.25 247.212   3
   2  -3  -7 2586.84 239.983   2
  -2   3  -7 2152.84 230.606   3
  -2  -3   9 1287.44 137.244   1
  -2  -3   9 998.059 133.360   1
   2  -3  -9 1227.82 134.052   1
   2   3   9 1157.91 134.745   1
  -2   3  -9 1202.15 131.149   1
   2  -3  -9 1306.37 129.815   1
   2   3   9 957.681 127.953   1
  -2   3  -9 1063.80 131.725   1
  -2  -3   9 1037.18 142.488   6
   2   3   9 1252.51 140.695   6
  -2  -3   9 1196.98 138.596   5
   2   3   9 1127.21 126.160   2
  -2   3  -9 1120.93 129.651   4
   2  -3  -9 1230.95 144.358   3
  -2   3  -9 1177.97 134.014   3
   2  -3 -11 758.591 89.7467   1
   2   3  11 802.851 98.3765   1
  -2  -3  11 676.591 94.7381   1
   2  -3 -11 739.283 99.6109   1
  -2   3 -11 757.559 92.8764   1
  -2  -3  11 880.419 101.678   1
  -2   3 -11 713.834 98.1199   1
   2   3  11 759.683 91.9882   1
  -2  -3  11 874.593 106.660   6
   2   3  11 718.059 94.2122   6
  -2  -3  11 637.346 94.7052   5
   2   3  11 688.199 80.6758   2
   2  -3 -11 940.619 109.611   4
   2  -3 -11 658.220 97.6026   3
   2  -3 -11 802.315 94.6849   2
   2   3  13 179.307 43.3635   1
  -2   3 -13 230.132 42.2502   1
  -2  -3  13 270.902 49.2754   1
  -2   3 -13 208.074 46.8099   1
   2   3  13 210.155 39.8779   1
   2  -3 -13 297.554 43.6552   1
  -2  -3  13 207.751 44.0901   6
   2   3  13 220.218 41.1310   6
  -2  -3  13 175.072 41.6666   5
   2  -3 -13 336.630 42.5398   2
   2  -3 -13 189.379 45.9748   4
  -2   3 -13 209.676 35.9253   4
  -2   3 -13 247.246 42.6443   3
   2  -3 -13 181.511 42.8159   3
   2   3  13 239.233 28.6879   2
   2   3  15 235.075 44.1494   6
  -2  -3  15 290.763 53.3897   6
  -2  -3  15 398.020 58.7060   5
  -2   3 -15 128.575 42.5516   1
  -2  -3  15 105.923 41.6537   1
   2  -3 -15 361.227 54.5311   1
   2   3  15 296.076 48.7567   5
   2  -3 -15 282.801 59.0182   4
  -2   3 -15 283.066 39.8673   4
  -2   3 -15 265.372 47.2158   3
   2  -3 -15 309.742 38.3812   2
   2  -3 -15 230.794 47.1973   3
   2  -3 -15 170.216 50.6571   1
   2   3  15 215.822 48.1064   1
  -2   3 -15 284.734 51.4539   1
  -2  -3  15 316.568 56.3639   1
   2  -3 -17 152.336 42.3400   1
  -2  -3  17 222.169 44.1805   6
  -2  -3  17 180.727 40.8482   5
  -2  -3  17 148.155 42.5269   1
   2  -3 -17 207.789 46.3280   4
  -2   3 -17 158.789 29.5545   4
   2  -3 -17 190.511 39.7232   3
  -2   3 -17 125.107 36.7399   3
   2  -3 -19 744.668 122.080   4
  -2   3 -19 954.423 110.449   4
  -2  -3  19 1036.45 128.530   6
   2   3  19 1159.54 117.210   6
   2  -3 -19 944.772 124.518   3
  -2   3 -19 918.935 128.561   3
   2   3  19 1061.27 118.534   5
  -2  -3  21 253.006 51.2586   5
  -2  -3  21 319.579 53.0465   6
   2   3  21 176.508 36.9447   6
   2   3  21 187.552 39.1327   5
   2  -3 -21 204.172 44.7379   4
  -2   3 -21 139.232 33.6503   4
   2  -3 -21 158.301 40.9037   3
  -2   3 -21 197.468 51.8854   3
   2  -3 -23-9.08642 14.8157   4
   2   3  23-8.38191 9.67375   5
  -2  -3  23 23.5325 19.1794   5
   2   3  23-7.07928 12.9085   6
  -2  -3  23-10.7496 17.5237   6
  -2   3 -23-15.8270 22.3396   3
   2  -3 -23-11.4588 13.2141   3
   2  -3 -25 7.46228 10.5463   4
   2   3  25 24.9453 17.9320   5
  -2  -3  25 10.6256 12.2562   5
  -2   3 -25-15.0595 17.3602   3
   2   3  25-6.97657 15.0489   6
  -2  -3  25 9.93193 11.4580   6
  -2  -3  27 8.71604 12.3052   6
   2   3  27 11.5617 12.4664   6
   2  -3 -27-6.24147 10.1774   4
   2   3  27 6.85109 11.1699   5
  -2  -3  27 8.99944 12.7049   5
  -2   3 -27 8.25792 13.4608   2
   2  -3 -27-9.55871 13.4936   3
  -2   3 -27 12.0579 13.8977   3
   2  -3 -29 338.588 45.7288   4
   2   3  29 297.085 44.8402   5
  -2  -3  29 309.238 49.1279   5
  -2  -3  29 309.856 48.8253   6
   2   3  29 289.856 42.4490   6
   2   4 -28 339.725 50.2544   2
  -2   4  26 278.138 39.3320   5
  -2  -4 -26 291.798 41.4202   4
   2   4 -26 292.343 45.9526   2
   2  -4  26 244.769 45.7217   6
   2   4 -26 240.808 42.3848   3
  -2  -4 -24 7185.28 612.921   4
   2   4 -24 6363.87 619.526   2
  -2  -4 -24 5125.69 620.900   3
   2   4 -24 5216.42 614.785   3
  -2   4  22 16050.1 1457.66   5
  -2  -4 -22 16544.5 1457.97   4
   2   4 -22 15981.2 1465.90   2
   2   4 -22 13753.4 1463.93   3
  -2  -4 -22 13174.5 1466.38   3
   2  -4  22 18605.3 1486.00   6
   2  -4  20 13789.4 1657.24   6
  -2   4  20 18832.2 1647.68   5
  -2  -4 -20 19182.4 1645.65   4
   2   4 -20 18328.5 1656.83   2
  -2  -4 -20 19906.9 1654.88   3
   2   4 -20 14124.0 1651.44   3
   2  -4  20 18157.9 1659.96   2
   2  -4  18 421.078 75.9470   6
  -2   4  18 338.289 53.8012   6
  -2   4  18 507.990 66.5039   5
  -2  -4 -18 373.306 60.4262   4
   2   4 -18 547.081 76.8869   2
   2  -4  18 545.114 76.9258   2
  -2  -4 -18 420.477 61.9636   3
   2   4 -18 254.068 62.8139   3
  -2   4  16 1028.38 110.956   5
  -2  -4 -16 1129.84 112.460   4
   2  -4  16 516.039 101.625   2
   2   4 -16 937.526 119.411   2
  -2  -4 -16 913.379 100.770   3
  -2   4  16 314.033 85.0481   6
   2  -4  16 1450.80 137.531   6
   2  -4  14 13765.2 1137.48   1
  -2   4  14 12301.7 1108.85   6
  -2   4  14 14269.1 1136.78   5
   2   4 -14 14452.4 1160.68   2
  -2  -4 -14 12374.2 1130.29   4
  -2  -4 -14 10524.0 1121.26   1
  -2   4  14 10684.4 1117.18   1
   2  -4  14 8864.71 1123.92   2
   2   4 -12 10494.2 1177.47   1
  -2  -4 -12 12577.3 1180.82   1
  -2   4  12 12372.4 1173.72   1
  -2   4  12 14488.2 1165.83   6
   2  -4  12 16344.6 1199.03   6
   2   4 -12 15332.4 1234.73   2
   2  -4  12 12450.1 1183.94   1
  -2  -4 -12 12846.8 1191.47   4
   2   4 -12 8651.42 1202.51   3
  -2  -4 -12 11413.2 1167.21   3
   2  -4  12 10483.6 1186.51   2
  -2   4  10 56603.9 6900.86   1
   2   4 -10 81889.0 6909.92   1
   2  -4  10 51315.7 6908.36   1
   2   4 -10 74450.9 6919.11   1
  -2  -4 -10 90141.1 6905.76   1
  -2   4  10 85151.2 6912.34   1
   2  -4  10 84261.1 6925.48   6
  -2  -4 -10 94949.9 6922.82   5
  -2   4  10 61612.0 6931.39   5
  -2  -4 -10 85749.4 6939.82   4
  -2  -4 -10 84077.9 6906.44   3
   2   4 -10 54838.5 6946.32   3
   2  -4  10 73608.0 6929.02   2
  -2   4   8 1826.30 188.901   1
   2  -4   8 1804.60 199.226   6
  -2   4   8 1740.39 184.337   6
  -2   4   8 1408.86 213.998   5
  -2  -4  -8 1846.23 200.587   5
   2   4  -8 1610.67 238.102   2
  -2  -4  -8 1073.48 199.829   4
  -2  -4  -8 2205.75 188.247   3
   2   4  -8 1641.54 229.940   3
  -2  -4  -8 2150.18 200.647   1
  -2   4   8 1688.70 183.217   1
   2   4  -8 2037.04 188.995   1
   2   4  -8 1979.57 199.596   1
   2   4  -6 786.597 100.460   1
  -2   4   6 900.202 87.9128   1
   2  -4   6 1012.67 97.8365   1
   2  -4   6 782.679 96.0007   1
  -2   4   6 787.245 93.4944   1
  -2  -4  -6 902.715 93.1394   1
   2  -4   6 862.059 106.933   6
  -2   4   6 591.273 91.8008   6
   2   4  -6 1126.49 149.640   2
  -2  -4  -6 562.842 110.580   4
   2   4  -6 748.656 83.1956   4
  -2   4   6 835.364 128.656   5
  -2  -4  -6 1026.04 93.3969   3
   2   4  -6 759.316 119.446   3
   2  -4   6 712.178 113.689   2
  -2   4   4 4745.71 436.135   1
   2  -4   4 4067.80 439.600   1
  -2  -4  -4 5162.86 440.607   1
  -2   4   4 4060.14 444.592   6
   2  -4   4 4621.25 454.566   6
  -2   4   4 5847.87 498.821   5
  -2  -4  -4 4294.84 458.202   5
   2   4  -4 4404.55 482.243   2
  -2  -4  -4 4237.74 465.465   4
   2   4  -4 5349.30 463.303   3
   2  -4   4 5146.09 473.239   2
   2   4  -4 4693.08 447.828   1
  -2  -4  -4 4051.45 442.609   1
   2   4  -4 4437.17 438.816   1
   2  -4   4 4708.49 435.565   1
  -2   4   2 1769.86 151.197   1
   2  -4   2 1462.97 152.050   1
  -2  -4  -2 1303.12 154.802   1
   2  -4   2 1677.32 168.151   6
  -2  -4  -2 1576.40 179.431   5
  -2  -4  -2 1314.84 171.421   4
   2   4  -2 1190.52 155.468   3
   2  -4   2 1203.10 181.149   2
  -2   4   2 1325.96 144.220   1
   2   4  -2 1393.99 158.569   1
   2   4  -2 1715.62 158.488   1
   2  -4   2 1787.78 150.503   1
  -2  -4  -2 1444.32 158.862   1
  -2  -4   0 167530. 14878.9   1
  -2   4   0 158528. 14869.3   1
   2   4   0 150076. 14872.5   3
  -2  -4   0 169702. 14909.1   5
   2   4   0 167582. 14912.4   2
  -2  -4   0 164775. 14886.6   4
   2   4   0 150852. 14872.5   3
   2  -4   0 153809. 14898.3   3
  -2   4   0 172397. 14903.2   4
   2   4   0 170824. 14879.8   1
   2  -4   0 162082. 14869.3   1
  -2  -4   2 1420.84 153.264   1
  -2   4  -2 1387.49 142.657   1
   2  -4  -2 1558.84 142.202   1
  -2  -4   2 1453.91 150.311   1
  -2   4  -2 1425.57 142.707   1
   2   4   2 1336.91 172.221   6
   2  -4  -2 1489.00 155.845   6
  -2   4  -2 2202.48 196.015   5
  -2  -4   2 1491.20 174.945   5
   2   4   2 1343.55 166.724   2
  -2  -4   2 1594.60 151.759   4
  -2   4  -2 1508.82 167.398   4
   2   4   2 1429.76 143.123   3
   2  -4  -2 1333.20 165.403   3
   2  -4  -2 2104.00 200.094   2
   2   4   2 1172.82 139.987   3
   2  -4  -4 4662.67 444.901   1
  -2   4  -4 4633.69 449.310   1
   2  -4  -4 4574.05 444.749   1
  -2  -4   4 4629.34 454.069   1
   2   4   4 4594.40 453.616   1
  -2   4  -4 4843.36 449.948   1
   2   4   4 5252.26 481.416   6
  -2  -4   4 5364.11 480.418   6
  -2   4  -4 4594.59 473.784   5
  -2  -4   4 4707.71 473.618   5
   2   4   4 4170.06 465.394   2
  -2  -4   4 4430.22 448.122   4
   2  -4  -4 4672.15 473.602   3
  -2   4  -4 4912.27 465.325   4
   2   4   4 5185.79 445.816   3
   2  -4  -4 4598.82 486.006   2
  -2   4  -6 879.944 95.8723   1
  -2  -4   6 902.372 100.719   1
   2  -4  -6 947.556 95.5016   1
   2  -4  -6 803.519 96.8672   1
   2   4   6 837.531 97.8629   1
   2   4   6 1120.82 105.566   1
  -2   4  -6 906.434 103.116   1
  -2  -4   6 707.058 99.9506   1
  -2  -4   6 1014.83 121.534   6
   2   4   6 808.102 115.148   6
  -2   4  -6 836.748 90.2884   5
   2   4   6 923.852 111.524   2
  -2  -4   6 995.459 91.5580   4
  -2   4  -6 793.525 103.975   4
   2   4   6 711.457 91.4318   3
   2  -4  -6 800.119 115.219   3
   2  -4  -6 881.804 122.812   2
  -2   4  -6 1017.79 111.913   3
  -2   4  -8 1882.09 197.232   1
   2  -4  -8 1944.69 196.115   1
  -2  -4   8 1882.94 204.299   1
   2  -4  -8 1945.14 207.873   1
   2   4   8 2085.85 203.955   1
  -2  -4   8 2110.23 207.299   1
  -2  -4   8 1939.55 218.986   6
   2   4   8 1960.89 217.178   6
  -2   4  -8 1832.43 186.533   5
  -2  -4   8 1944.36 214.302   5
   2   4   8 1837.87 208.129   2
  -2   4  -8 1946.34 208.445   4
   2  -4  -8 1836.34 215.739   3
   2   4   8 1454.17 198.856   3
   2  -4  -8 2459.59 229.250   2
  -2   4  -8 1899.01 207.503   3
  -2  -4  10 82070.6 7282.07   1
  -2  -4  10 75600.8 7275.61   1
   2  -4 -10 61860.4 7282.12   1
   2   4  10 82889.5 7276.71   1
  -2   4 -10 67039.4 7286.96   1
   2  -4 -10 75501.5 7267.74   1
   2   4  10 86712.7 7287.42   6
  -2  -4  10 73712.5 7290.24   6
  -2  -4  10 84545.4 7288.86   5
  -2   4 -10 79278.6 7279.31   4
   2  -4 -10 80413.1 7289.24   3
  -2   4 -10 75187.2 7277.68   3
  -2   4 -12 13106.2 1207.15   1
   2  -4 -12 13187.0 1205.24   1
   2   4  12 11580.6 1190.60   1
  -2  -4  12 13445.6 1202.61   1
  -2  -4  12 11999.8 1201.88   6
  -2  -4  12 12905.4 1200.22   5
   2   4  12 12698.9 1180.25   2
   2  -4 -12 15251.4 1212.68   4
  -2   4 -12 11901.6 1185.29   4
   2  -4 -12 11082.1 1196.98   3
  -2   4 -12 12116.7 1190.53   3
   2  -4 -12 15065.6 1193.25   2
  -2  -4  14 8749.17 1135.10   1
   2   4  14 8736.71 1129.08   1
   2  -4 -14 13823.3 1142.61   1
  -2  -4  14 13227.0 1140.81   5
   2   4  14 12180.0 1129.12   6
  -2  -4  14 14096.4 1145.98   6
   2  -4 -14 15185.1 1157.96   4
   2  -4 -14 12435.8 1137.65   3
  -2   4 -14 11943.9 1129.76   3
   2  -4 -14 12079.0 1119.74   2
   2  -4 -16 761.804 112.746   4
  -2   4 -16 788.892 91.4743   4
   2   4  16 848.518 97.3346   6
  -2  -4  16 904.100 111.006   6
  -2   4 -16 893.056 103.864   3
   2   4  16 910.713 103.277   5
   2  -4 -18 346.470 64.8007   4
  -2   4 -18 305.786 46.1083   4
  -2  -4  18 307.813 57.1602   5
   2   4  18 346.545 52.2780   5
   2  -4 -18 375.061 59.6700   3
  -2   4 -18 369.722 58.2084   3
   2   4  18 425.232 53.9211   6
   2  -4 -20 13620.8 1676.03   4
  -2  -4  20 19458.4 1683.22   6
   2   4  20 19757.4 1664.59   6
   2  -4 -20 19347.7 1680.53   3
  -2   4 -20 17256.9 1679.97   3
  -2  -4  20 15583.2 1676.80   5
   2   4  20 18691.4 1667.52   5
   2  -4 -22 16448.4 1553.14   4
  -2  -4  22 16477.9 1554.31   6
   2   4  22 17699.3 1538.73   6
   2  -4 -22 16804.9 1554.75   3
  -2  -4  22 13671.7 1548.23   5
   2   4  22 16984.1 1543.18   5
   2  -4 -24 7069.36 529.979   4
  -2  -4  24 5329.92 526.803   6
  -2   4 -24 4699.55 532.514   3
   2  -4 -24 6678.24 538.012   3
  -2  -4  24 3602.18 515.998   5
   2   4  24 5127.22 517.019   5
   2   4  26 131.472 31.5727   5
  -2  -4  26 184.542 37.1747   5
   2   4  26 115.730 26.7701   6
  -2  -4  26 117.358 31.6900   6
  -2   4 -26 59.6370 26.5586   3
   2  -4 -26 170.024 37.4190   3
   2  -4 -28 578.615 64.6772   4
  -2   4 -28 490.620 67.9047   2
   2   4  28 451.935 61.1157   6
   2   4  28 389.605 60.0231   5
   2   5 -25 26.3669 13.4743   3
   2   5 -25 38.2917 14.9927   2
  -2   5  23 353.346 47.0224   5
  -2  -5 -23 285.596 43.7630   4
   2   5 -23 327.204 50.7784   2
   2  -5  23 302.237 57.5842   6
   2   5 -23 292.153 49.5503   3
   2   5 -21 85.4375 28.5895   3
  -2   5  21 106.967 25.5234   5
   2   5 -21 134.146 32.4056   2
  -2   5  19 202.471 38.0819   5
  -2  -5 -19 219.303 38.7764   4
   2  -5  19 191.770 46.0849   6
   2   5 -19 170.836 43.5871   3
  -2   5  17 95.3713 26.6572   5
  -2  -5 -17 115.205 26.6116   4
   2   5 -17 70.7133 27.5511   2
   2  -5  17 94.7257 31.0489   6
   2   5 -17 107.213 37.3223   3
  -2   5  15 36.2220 19.6402   5
  -2  -5 -15 114.392 30.5415   4
   2   5 -15 133.814 37.8705   2
   2  -5  15 101.644 31.4698   2
   2  -5  15 58.7269 22.4559   6
  -2  -5 -15 76.9904 19.5023   3
   2   5 -15 190.059 47.1533   3
  -2   5  13 1706.06 157.355   6
   2  -5  13 1651.51 173.396   6
  -2   5  13 1509.13 176.710   5
   2   5 -13 1916.88 200.999   2
  -2  -5 -13 1544.36 175.251   4
  -2  -5 -13 1613.21 160.354   3
   2  -5  13 972.932 171.511   2
   2   5 -13 709.512 170.113   3
   2  -5  11 275.994 45.4568   1
  -2   5  11 305.320 41.4947   1
  -2  -5 -11 298.221 46.1802   1
  -2   5  11 347.265 41.9570   6
   2  -5  11 329.992 61.1277   2
   2   5 -11 267.566 68.1226   2
  -2   5  11 152.720 47.9610   5
  -2  -5 -11 302.019 42.8511   3
   2   5 -11 269.108 64.2069   3
  -2  -5  -9 87.1773 22.0738   1
   2   5  -9 101.832 26.3720   1
  -2   5   9 91.1552 19.0029   1
   2  -5   9 123.531 24.5082   1
   2  -5   9 114.518 30.1289   6
  -2   5   9 96.4747 21.4926   6
   2  -5   9 66.6305 35.5290   2
   2   5  -9 109.161 47.7545   2
  -2  -5  -9 42.1157 28.6265   4
  -2   5   9 136.399 38.8890   5
  -2  -5  -9 122.201 23.6528   3
   2   5  -9 84.3325 39.0634   3
  -2   5   7 251.042 27.1049   1
   2   5  -7 246.067 38.9387   1
  -2   5   7 166.550 25.1057   1
  -2  -5  -7 193.860 32.9842   1
   2  -5   7 273.367 45.9955   6
  -2  -5  -7 230.317 40.6418   5
  -2   5   7 186.050 34.0959   6
  -2   5   7 189.665 48.7538   5
  -2  -5  -7 176.580 43.5174   4
   2   5  -7 187.191 25.7727   4
   2   5  -7 167.990 44.0735   3
   2  -5   5 1142.32 119.788   1
   2  -5   5 1167.55 137.297   6
  -2   5   5 1184.04 131.514   6
  -2  -5  -5 1286.35 139.208   5
   2   5  -5 1418.23 165.048   2
  -2  -5  -5 1020.21 135.909   4
   2  -5   5 1274.24 160.354   2
   2   5  -5 1188.00 134.464   3
   2   5  -5 1457.87 131.766   1
   2  -5   5 1025.81 121.059   1
  -2  -5  -5 1079.42 122.003   1
  -2  -5  -3 2211.28 197.462   1
   2   5  -3 2166.05 199.928   1
   2  -5   3 1063.55 186.033   1
   2   5  -3 2141.81 192.393   1
   2  -5   3 2259.94 190.744   1
  -2  -5  -3 2309.51 192.828   1
   2  -5   3 2114.24 211.570   6
  -2  -5  -3 2105.81 215.718   5
  -2   5   3 3076.48 245.708   5
   2   5  -3 3245.23 251.132   2
  -2  -5  -3 2182.49 212.014   4
  -2   5   3 2292.05 221.052   4
   2  -5   3 3052.25 264.217   2
   2   5  -3 2271.81 204.944   3
   2  -5   1 82.3811 24.4145   6
  -2  -5  -1 96.6321 29.0403   5
   2   5  -1 70.3915 27.7214   2
   2  -5   1 54.2688 33.5198   2
  -2   5   1 70.5251 32.3469   5
  -2  -5  -1 67.9886 19.8157   4
  -2   5   1 69.4182 23.6613   4
  -2  -5  -1 57.2084 13.2704   1
  -2  -5  -1 60.1802 14.6887   1
   2   5   1 50.3889 12.8674   1
  -2  -5   1 52.2225 12.8500   1
  -2  -5   1 57.8440 14.3365   1
   2  -5  -1 70.3244 21.3077   6
  -2  -5   1 49.5065 24.7569   5
   2   5   1 71.7826 30.5712   2
   2  -5  -1 96.2242 44.6509   2
  -2   5  -1 78.1421 31.9339   5
  -2  -5   1 36.6457 15.6717   4
  -2   5  -1 46.8326 20.8545   4
   2  -5  -1 69.0118 25.9306   3
   2   5   1 68.4249 15.1430   3
  -2  -5   3 1914.27 192.351   1
  -2   5  -3 1803.72 187.072   1
  -2   5  -3 1748.87 185.218   1
  -2  -5   3 2207.82 194.601   1
   2   5   3 2201.49 219.001   6
  -2  -5   3 1981.06 215.244   6
   2   5   3 1831.18 212.208   2
  -2  -5   3 2043.16 198.282   4
   2  -5  -3 2594.05 224.197   3
  -2   5  -3 2405.65 214.158   4
   2  -5  -3 2057.29 246.977   2
   2   5   3 1939.96 192.315   3
  -2   5  -5 650.249 121.394   1
  -2   5  -5 1329.14 120.349   1
   2   5   5 1184.82 121.266   1
   2   5   5 1040.12 141.167   6
  -2  -5   5 1462.96 149.623   6
  -2   5  -5 1089.84 137.223   5
  -2  -5   5 1256.18 147.290   5
   2   5   5 1344.15 142.722   2
  -2  -5   5 1250.02 124.815   4
  -2   5  -5 1175.36 134.592   4
  -2   5  -5 1293.21 138.479   3
   2   5   5 1185.00 124.050   3
   2  -5  -5 1585.86 175.122   2
  -2   5  -7 204.824 41.2942   1
  -2  -5   7 215.381 36.2324   1
  -2  -5   7 338.445 55.3453   6
  -2  -5   7 191.505 42.4835   5
   2   5   7 244.039 45.2012   2
   2  -5  -7 293.084 59.5200   2
  -2   5  -7 208.535 37.9280   5
  -2   5  -7 310.868 44.3717   4
   2  -5  -7 291.602 49.7677   3
   2  -5  -7 255.898 27.8151   1
   2  -5  -7 261.878 30.8763   1
   2   5   7 141.444 29.0098   1
   2   5   9 99.6738 21.7052   1
  -2  -5   9 100.047 30.1132   6
  -2  -5   9 166.085 35.7212   5
   2   5   9 128.681 31.4454   6
  -2   5  -9 72.3529 25.8313   1
  -2  -5   9 98.3290 25.5248   1
   2   5   9 175.944 32.8966   2
   2  -5  -9 104.037 37.4519   2
  -2   5  -9 128.505 28.9527   4
  -2   5  -9 90.9047 23.6085   3
   2  -5 -11 293.716 42.9263   1
   2   5  11 183.794 42.0336   1
  -2  -5  11 258.361 49.2945   1
  -2  -5  11 434.583 61.0915   6
  -2  -5  11 381.352 56.2440   5
   2   5  11 261.587 47.0769   6
   2   5  11 262.342 41.8556   2
   2  -5 -11 265.237 50.7062   2
  -2   5 -11 351.321 47.9341   4
   2  -5 -11 253.086 49.2298   3
  -2   5 -11 329.141 46.8668   3
   2  -5 -13 2115.72 174.648   1
   2   5  13 1614.91 168.753   6
  -2  -5  13 1366.22 173.756   6
  -2   5 -13 1700.97 162.846   4
   2  -5 -13 1540.10 172.319   3
   2  -5 -13 1314.90 164.391   2
  -2   5 -13 1466.93 164.641   3
   2   5  15 78.7697 22.0738   6
  -2  -5  15 93.9183 25.4484   5
  -2  -5  15 103.754 28.4825   6
   2   5  15 49.2402 19.8474   5
   2  -5 -15 92.9569 29.0835   4
  -2   5 -15 98.7677 18.5688   4
  -2   5 -15 113.254 24.6861   3
   2  -5 -15 108.493 26.5473   3
   2   5  17 139.315 27.6022   5
   2  -5 -17 96.0925 30.3845   4
  -2  -5  17 60.1229 23.0573   6
   2   5  17 107.538 22.5542   6
  -2  -5  17 79.1829 26.5983   5
  -2   5 -17 114.736 25.1060   3
   2  -5 -17 69.7772 24.6902   3
   2   5  19 233.344 35.4735   5
   2  -5 -19 134.362 37.1798   4
  -2  -5  19 147.889 33.9423   6
   2   5  19 134.354 27.5833   6
  -2   5 -19 150.447 33.1601   3
   2  -5 -19 210.130 38.7961   3
   2   5  21 118.411 25.8405   5
   2  -5 -21 121.299 32.6296   4
   2   5  21 124.231 23.3500   6
   2  -5 -21 202.887 36.4132   3
  -2   5 -21 108.854 28.9516   3
  -2  -5  21 125.799 32.7478   5
  -2  -5  23 227.143 50.6887   5
   2   5  23 319.839 48.2693   5
   2  -5 -23 390.515 56.2378   4
  -2  -5  23 330.969 54.8684   6
   2   5  23 286.108 43.0209   6
  -2   5 -23 278.314 54.2465   3
  -2  -5  25 51.8422 20.2286   6
   2   5  25 34.7099 13.7015   6
   2  -5 -25 36.1539 16.8497   3
   2   5  25 40.7104 14.6578   5
   2   6 -22 8321.86 803.082   2
   2   6 -22 7842.98 806.771   3
   2  -6  22 9654.54 819.785   6
  -2  -6 -20 9630.77 926.130   4
   2   6 -20 9815.05 930.153   2
   2  -6  20 11810.6 945.560   6
  -2   6  20 9056.92 924.669   5
   2  -6  18 124.988 30.5276   6
   2   6 -18 120.135 29.4530   2
  -2  -6 -18 123.729 29.4877   4
  -2   6  18 61.0134 20.5207   5
   2   6 -16 170.244 41.5296   2
   2  -6  16 194.725 39.3046   6
   2   6 -16 135.293 39.9590   3
  -2   6  16 175.938 37.2377   5
   2  -6  14 8355.37 583.817   6
  -2   6  14 4996.26 571.643   5
  -2  -6 -14 4791.34 569.037   4
   2   6 -14 8037.59 606.907   2
   2   6 -14 3238.39 573.028   3
   2  -6  14 7140.16 587.360   2
  -2   6  12 2713.04 475.411   5
  -2  -6 -12 4634.99 484.293   4
   2   6 -12 8222.20 540.914   2
   2   6 -12 4635.09 503.100   3
   2  -6  12 7563.76 496.111   6
   2   6 -10 36266.8 3437.84   2
  -2  -6 -10 37323.0 3409.12   4
   2   6 -10 33990.0 3422.28   3
   2  -6  10 39178.3 3430.18   2
   2  -6   8 394.244 46.0691   1
   2  -6   8 421.548 62.5405   6
  -2   6   8 371.642 53.8344   6
  -2  -6  -8 482.142 61.5776   5
   2  -6   8 426.196 80.9413   2
   2   6  -8 337.253 75.9317   2
  -2  -6  -8 489.969 65.8550   4
  -2   6   8 343.701 65.8376   5
  -2  -6  -8 394.198 45.8394   1
   2   6  -8 406.939 67.9842   3
  -2  -6  -6 449.209 50.5258   1
   2   6  -6 510.295 57.9084   1
   2  -6   6 534.058 72.1219   6
  -2   6   6 432.159 64.6904   6
  -2  -6  -6 497.489 67.3357   5
   2  -6   6 482.847 91.3409   2
   2   6  -6 572.328 92.9793   2
  -2   6   6 494.220 69.3360   4
   2   6  -6 553.108 72.7436   3
   2   6  -4 4698.64 434.296   1
  -2   6   4 4503.54 450.116   6
   2  -6   4 4425.25 451.899   6
  -2  -6  -4 4853.24 452.734   5
  -2   6   4 4926.50 471.984   5
   2   6  -4 5111.39 477.672   2
  -2  -6  -4 4277.65 446.594   4
  -2   6   4 5082.80 456.914   4
   2  -6   4 4093.61 492.704   2
   2   6  -4 4230.04 445.715   3
  -2  -6  -2 1112.73 105.828   1
   2   6  -2 1046.38 107.548   1
   2  -6   2 1047.85 126.027   6
   2   6  -2 1349.27 145.920   2
   2  -6   2 816.930 161.536   2
  -2  -6  -2 901.359 119.354   4
  -2   6   2 1427.24 137.768   4
   2   6  -2 1081.58 119.127   3
   2  -6   0 55729.8 4012.53   6
  -2  -6   0 62262.8 4021.86   5
  -2  -6   0 64804.0 4007.41   4
   2  -6   0 32567.8 4049.83   2
   2   6   0 57459.6 3996.52   3
   2   6   0 35978.8 3980.73   1
  -2   6  -2 1058.26 103.197   3
   2   6   2 1072.52 86.5727   3
  -2   6  -2 1674.12 133.158   5
  -2  -6   2 1321.42 111.936   5
   2   6   2 1058.49 107.581   2
  -2  -6   2 1094.54 94.7817   4
  -2   6  -2 1460.63 112.487   4
  -2  -6   2 1322.89 87.0024   1
  -2  -6   4 4223.39 370.127   1
   2   6   4 4511.61 388.384   6
  -2  -6   4 4162.55 386.905   6
  -2   6  -4 4135.11 393.419   5
  -2  -6   4 5335.01 392.834   5
   2   6   4 3890.72 384.090   2
  -2   6  -4 5368.95 385.730   4
   2  -6  -4 5593.86 398.810   3
  -2   6  -4 4984.00 384.847   3
   2  -6  -4 4030.33 425.373   2
   2   6   6 195.203 51.5878   1
  -2  -6   6 266.222 56.2476   1
  -2  -6   6 452.437 68.5763   6
   2   6   6 451.213 68.0318   6
  -2  -6   6 493.735 68.2360   5
   2   6   6 547.134 69.4643   2
   2  -6  -6 466.198 86.2520   2
  -2   6  -6 620.892 68.2765   4
   2  -6  -6 438.864 68.0532   3
  -2   6  -6 523.500 65.3761   3
  -2   6  -8 284.926 38.1365   1
   2   6   8 407.266 53.9014   1
   2   6   8 434.205 60.1861   6
  -2  -6   8 396.798 60.1598   6
   2   6   8 385.159 57.2306   2
   2  -6  -8 375.817 65.5328   2
  -2   6  -8 285.528 49.5319   4
   2  -6  -8 338.889 55.0917   3
  -2   6  -8 559.277 59.2499   3
   2   6  10 38172.8 3481.76   6
  -2   6 -10 39260.2 3478.26   4
   2  -6 -10 36245.2 3482.56   3
   2  -6 -10 36552.3 3487.18   2
  -2   6 -10 36377.0 3475.43   3
  -2  -6  10 38908.6 3485.35   5
  -2  -6  12 6288.09 652.345   6
   2   6  12 7379.81 649.457   6
   2  -6 -12 7422.52 652.707   3
  -2   6 -12 6173.99 642.413   3
  -2  -6  12 7009.42 654.676   5
  -2  -6  14 7939.92 728.099   5
  -2  -6  14 7771.57 727.591   6
   2   6  14 7940.35 719.255   6
   2  -6 -14 6823.93 719.222   3
  -2  -6  16 176.995 36.0653   6
   2   6  16 165.333 31.6939   5
  -2  -6  16 249.972 43.0902   5
   2   6  18 101.943 21.4152   5
  -2  -6  18 127.681 31.3560   5
   2   6  18 74.6389 17.7044   6
  -2  -6  18 83.8161 23.3601   6
   2  -6 -18 47.8765 17.1216   3
  -2   6 -18 35.3767 15.8882   3
   2   6  20 9024.46 906.170   6
  -2  -6  20 9002.29 918.064   6
   2   6  20 10982.7 913.578   5
  -2  -6  20 11496.3 933.398   5
   2  -6 -20 9741.77 917.976   3
  -2   6 -20 9089.19 914.393   3
   2   6  22 8581.77 795.498   6
   2  -6 -22 8313.74 806.414   3
   2   7 -19 290.330 56.1916   3
  -2  -7 -17 13.8537 11.4461   4
  -2   7  17 43.8816 15.4390   5
   2   7 -17 8.47118 12.1043   2
   2  -7  17 7.16684 10.2910   6
   2   7 -17 10.9539 12.7633   3
  -2  -7 -15 74.7974 23.6431   4
   2   7 -15 167.362 37.6893   2
   2  -7  15 138.689 29.6540   6
   2   7 -15 100.954 34.2094   3
  -2  -7 -13 276.548 47.2693   4
  -2   7  13 280.893 50.2612   5
   2   7 -13 371.199 68.0346   2
   2  -7  13 303.608 47.2339   6
   2   7 -13 216.985 53.9569   3
   2   7 -11 532.330 78.5662   2
   2  -7  11 375.998 51.8223   6
   2   7  -9 167.415 49.7553   2
  -2   7   9 172.084 35.1470   4
   2  -7   9 270.791 41.3494   6
  -2  -7  -9 214.459 36.9690   4
  -2   7   9 109.623 35.3014   5
   2  -7   7 260.276 64.9211   2
   2   7  -7 400.570 67.8348   2
  -2   7   7 215.468 40.9998   4
   2  -7   7 208.347 42.1438   6
  -2  -7  -7 253.925 40.5294   4
  -2   7   7 303.296 54.0579   5
  -2  -7  -5 833.514 98.9195   5
   2   7  -5 1070.19 128.048   2
  -2  -7  -5 798.441 98.0608   4
   2  -7   5 872.316 104.778   6
  -2  -7  -3 776.183 88.9414   5
   2  -7   3 727.984 129.757   2
  -2  -7  -3 584.728 83.8728   4
  -2   7   3 818.442 94.1411   4
  -2   7   3 602.181 88.3411   6
  -2  -7  -1 48.3430 16.5991   4
   2   7  -1 91.0867 29.1982   2
  -2   7   1 22.3233 16.8473   4
  -2  -7  -1 68.6074 18.3413   5
  -2  -7   1 32.1203 16.3268   5
   2   7   1 39.6006 19.8681   6
   2  -7  -1 60.1265 40.2439   2
   2   7   1 48.2122 20.1426   2
  -2   7  -1 63.7342 29.7108   5
  -2  -7   1 35.4274 16.0642   4
  -2   7  -1 56.6553 19.6521   4
  -2   7  -1 75.6978 20.7037   3
   2   7   3 672.230 89.2445   6
  -2  -7   3 779.145 87.9859   5
  -2   7  -3 781.355 87.7724   4
   2  -7  -3 959.264 128.558   2
  -2   7  -3 597.731 83.5960   3
   2   7   5 892.388 101.644   6
   2   7   5 646.115 94.6119   2
  -2  -7   5 906.760 99.8519   5
  -2   7  -5 688.764 92.3462   4
  -2   7  -5 880.334 95.8026   3
  -2  -7   7 204.529 41.2355   6
  -2   7  -7 266.269 39.8100   4
  -2   7  -7 285.879 40.4935   3
   2   7   7 206.528 39.9613   6
  -2  -7   7 241.954 41.9132   5
  -2  -7   9 251.495 40.4462   6
   2  -7  -9 145.280 33.0300   3
  -2   7  -9 189.548 31.9719   3
  -2  -7   9 230.055 39.5412   5
   2   7   9 186.378 34.7254   6
  -2  -7  11 307.247 51.0918   6
   2  -7 -11 370.477 52.2309   3
  -2   7 -11 351.821 47.2542   3
  -2  -7  13 384.657 54.3654   6
   2   7  13 417.670 51.1144   6
   2   7  13 326.902 46.8085   5
   2  -7 -13 265.329 47.1922   3
  -2   7 -13 300.883 45.0148   3
   2   7  15 110.265 23.8007   5
  -2  -7  15 152.472 32.2007   5
   2   7  15 135.740 25.4614   6
   2  -7 -15 131.944 27.1324   3
  -2   7 -15 131.274 24.0552   3
  -2  -7  17-6.58756 9.30816   6
   2   7  17 8.39980 5.94651   6
   2  -7 -17 11.8358 8.36472   3
  -2   7 -17 5.15873 5.96364   3
   2   7  17 4.64603 5.37519   5
   2   7  19 372.960 48.0746   6
   2  -7 -19 428.867 55.5006   3
   2  -8  14 3038.24 300.274   6
  -2  -8 -12 2876.01 287.804   4
  -2  -8 -10 12897.7 957.488   4
   2   8 -10 9904.63 979.666   2
   2  -8  10 11889.3 954.449   6
   2   8  -8 104.725 36.1472   2
  -2   8   8 151.875 28.7412   4
   2  -8   8 153.926 29.1860   6
  -2   8   8 69.2956 28.6308   5
  -2  -8  -8 160.400 28.9714   4
  -2   8   6 287.515 41.5124   4
   2  -8   6 187.830 37.4139   6
  -2   8   6 229.165 48.2352   5
  -2  -8  -4 1304.26 157.577   4
   2   8  -4 1955.24 184.766   2
  -2   8   4 1657.69 191.494   5
  -2  -8  -4 1719.72 161.684   5
  -2   8   4 1392.84 161.815   4
   2   8  -2 487.484 69.1284   2
  -2   8   2 532.973 63.6215   3
   2   8  -2 394.253 61.7377   6
  -2  -8  -2 422.293 56.9070   5
  -2  -8   0 19756.6 1849.63   5
   2   8   0 19405.9 1855.18   6
   2   8   0 18992.3 1857.16   2
  -2   8   0 18803.5 1852.80   4
  -2   8   0 22651.8 1855.83   3
  -2  -8   2 381.018 56.6546   5
   2   8   2 503.471 64.3992   6
   2   8   2 433.865 62.8497   2
  -2   8  -2 527.745 62.8687   4
  -2   8  -2 484.771 60.3249   3
  -2  -8   4 1581.88 166.373   5
  -2   8  -4 1777.57 167.581   3
   2   8   4 1411.80 167.456   6
  -2  -8   6 255.858 38.9280   5
  -2   8  -6 221.416 34.7088   3
  -2  -8   8 115.643 27.5976   5
   2   8   8 201.261 31.5019   6
  -2   8  -8 148.233 25.9923   3
  -2  -8  10 14290.0 1237.08   5
   2  -8 -10 13550.2 1234.92   3
  -2   8 -10 13904.7 1229.72   3
  -2  -8  10 13177.9 1234.88   6
   2   8  10 11512.2 1228.71   6
   2  -8 -12 2796.19 252.248   3
  -2   8 -12 2483.94 245.575   3
   2   8  12 2326.34 245.667   6
   2  -8 -14 3015.38 296.443   3
  -2   9   3 318.049 45.6723   4
   2   9  -1 12.9085 9.18410   2
  -2   9  -1 32.4816 19.9478   2
   3   0   0-10.8274 12.4862   2
   3   0   0 14.2739 20.1483   1
  -3   0   0 13.6578 19.2791   1
   3   0   0-13.0374 18.4042   1
  -3   0   0 12.5981 20.5335   1
  -3   0   0-10.8466 15.3146   4
   3   0   0 8.02710 13.0901   3
  -3   0   0 27.6948 18.4296   5
   3   0   0 6.78842 13.5573   6
   3   0   2 12.6187 14.5387   1
   3   0  -2 6.00069 9.77814   6
  -3   0   2-10.7834 15.2163   5
   3   0  -2 7.52938 12.2686   6
   3   0   2-6.49578 10.5847   6
  -3   0  -2 8.25037 15.0298   5
  -3   0  -2-13.2079 21.5202   1
   3   0  -2-14.3887 20.3032   1
  -3   0   2 13.7785 19.4424   1
   3   0   2 13.6770 19.2992   1
  -3   0   2 12.4305 10.1277   1
  -3   0  -2-13.6937 11.1566   1
   3   0  -2 11.2822 18.3828   2
   3   0   2-9.73677 15.8649   2
  -3   0   2-11.5320 16.2725   4
  -3   0  -2 18.4169 18.3759   4
   3   0   2 8.26011 9.51763   3
   3   0  -2-9.04454 14.7371   3
   3   0  -4 13.4676 19.0073   1
   3   0   4 13.6423 22.2313   1
  -3   0  -4-13.4172 15.4632   1
  -3   0   4 14.6010 20.6063   1
   3   0  -4-13.5108 22.0170   1
  -3   0  -4 12.9084 10.5237   1
   3   0  -4-5.03439 10.0543   6
  -3   0  -4 16.0567 16.0256   5
   3   0  -4 6.98343 11.3854   6
   3   0  -4 11.6774 19.0303   2
   3   0   4 9.16297 18.2891   2
  -3   0   4-11.3695 16.0478   5
  -3   0   4 43.2962 21.6030   4
   3   0  -4-9.52751 7.77229   3
  -3   0  -4-7.10707 10.0365   3
   3   0   6-10.7125 15.1172   1
   3   0  -6-13.3414 18.8264   1
   3   0   6-13.7989 15.8993   1
  -3   0  -6-12.1709 17.1749   1
  -3   0   6-14.8750 24.2369   1
   3   0  -6-13.4344 15.4794   1
  -3   0   6-11.8859 16.7728   1
   3   0   6 7.28103 15.6949   6
  -3   0   6 6.34502 14.6219   6
  -3   0  -6 6.84034 9.65454   5
   3   0  -6-12.3117 17.3735   2
   3   0   6-8.53362 15.5467   2
  -3   0   6-11.4380 18.6374   5
  -3   0  -6 35.8997 20.6811   4
  -3   0   6-9.63309 13.5944   4
  -3   0  -6-6.49077 10.5779   3
   3   0  -6-9.31644 16.9725   3
   3   0  -8 12.1050 13.9464   1
  -3   0  -8-12.9677 14.9403   1
   3   0   8 10.1971 14.3886   1
  -3   0   8-10.1094 14.2649   1
  -3   0  -8 10.8729 17.7156   1
   3   0  -8-12.5271 20.4107   1
   3   0  -8 3.77695 8.70330   6
   3   0   8-7.84994 14.2999   6
  -3   0  -8-5.86703 11.7079   5
   3   0  -8-13.0571 18.4240   2
   3   0   8 7.86742 14.3318   2
  -3   0   8 11.7373 13.5227   5
  -3   0  -8 8.55094 12.0659   4
  -3   0   8 8.88218 12.5333   4
  -3   0  -8-6.68642 12.1805   3
   3   0  -8 8.96574 10.3298   3
  -3   0 -10 11.8706 21.6254   1
  -3   0  10 9.36020 15.2530   1
  -3   0 -10-10.0282 16.3412   1
   3   0  10 12.2192 14.0803   1
   3   0 -10 11.2312 12.9423   1
  -3   0  10-6.62635 10.7998   6
   3   0  10-8.37063 13.6410   6
  -3   0 -10 5.40042 7.62496   5
   3   0  10 7.29012 11.8809   2
   3   0 -10-13.5673 22.1070   2
  -3   0  10 12.2455 14.1106   5
  -3   0  10-8.57064 12.0964   4
  -3   0 -10 8.34088 13.5926   4
  -3   0 -10 8.44600 16.8560   3
   3   0 -12-10.4577 12.0558   1
   3   0  12 9.70660 11.1911   1
  -3   0 -12-11.7606 19.1664   1
  -3   0  12-12.8748 20.9813   1
  -3   0  12 6.83848 9.65875   6
   3   0  12 17.9961 17.9605   6
   3   0  12 6.76134 12.3240   2
   3   0 -12-13.7840 22.4624   2
  -3   0 -12 9.40065 13.2714   1
  -3   0  12 18.4729 18.4361   1
   3   0  12-11.9075 13.7253   1
   3   0 -12-10.6909 12.3244   1
  -3   0  12 38.4656 23.3604   5
  -3   0 -12-8.22944 13.4151   4
  -3   0  12 8.58564 12.1221   4
  -3   0 -12 11.7435 21.3965   3
   3   0  14-9.91376 11.4256   1
   3   0 -14-10.4760 17.0713   1
  -3   0 -14-12.2637 19.9835   1
  -3   0  14 13.4900 15.5447   1
   3   0  14 9.81001 13.8454   6
  -3   0  14 7.57522 13.8025   6
   3   0  14 6.58738 14.2015   2
   3   0 -14-13.5231 19.0838   2
  -3   0  14 8.88561 16.1890   1
   3   0  14 12.4185 22.6238   1
   3   0 -14-11.3137 13.0380   1
  -3   0 -14 9.66093 15.7435   1
   3   0  14 5.78574 8.16945   5
  -3   0  14 13.0283 18.3857   5
  -3   0 -14 8.54946 17.0630   4
  -3   0 -14 16.6613 19.1978   3
   3   0 -14-11.0022 17.9285   3
  -3   0 -16 13.3042 21.6789   1
   3   0 -16 11.3237 13.0497   1
  -3   0  16 14.8703 20.9847   1
   3   0  16-9.56352 15.5851   1
  -3   0  16-8.79655 16.0270   6
   3   0  16 9.13157 14.8814   6
   3   0  16-12.9366 15.8114   2
  -3   0  16-9.15467 12.9212   1
   3   0  16 13.6233 15.6984   1
  -3   0 -16 9.15896 16.6871   1
   3   0 -16-12.6147 14.5367   1
   3   0  16-6.89242 13.7573   5
  -3   0  16-12.6781 17.8918   5
  -3   0 -16-9.03842 16.4675   4
  -3   0  16 9.87373 16.0904   4
  -3   0 -16-20.5829 23.7155   3
   3   0 -16-11.6127 18.9233   3
  -3   0 -18-14.5456 16.7649   1
   3   0 -18-12.4675 20.3191   1
   3   0  18-9.89323 19.7477   1
  -3   0  18 16.7104 27.2306   1
  -3   0  18 10.3178 16.8178   6
   3   0  18-7.92736 11.1961   6
   3   0  18-6.15493 12.2915   2
   3   0 -18-11.3781 16.0619   2
  -3   0 -18-9.48370 13.3904   1
  -3   0  18 9.58474 13.5329   1
   3   0 -18 14.2948 20.1760   1
  -3   0  18-11.7747 13.5741   5
   3   0  18 7.67882 12.5204   5
  -3   0  18-10.6583 17.3723   4
  -3   0 -18-9.93774 14.0306   4
   3   0 -18-11.5382 9.41199   3
  -3   0 -18-19.9116 22.9451   3
  -3   0 -20-15.9120 12.9632   1
   3   0 -20-14.1802 23.1042   1
   3   0  20-11.5154 13.2673   1
  -3   0  20 37.7610 26.6410   1
  -3   0  20 11.3814 16.0598   6
   3   0 -20 9.90511 16.1388   2
   3   0  20-6.21625 10.1288   2
   3   0  20-16.6693 23.5209   1
   3   0 -20 15.7835 18.1844   1
  -3   0  20-10.4497 19.0357   1
  -3   0 -20 21.0341 17.1358   1
   3   0  20 6.39836 10.4254   5
  -3   0  20-10.5263 17.1508   5
  -3   0 -20 9.91000 16.1468   4
   3   0 -20-10.8313 8.82445   3
  -3   0 -20-16.5838 19.1063   3
  -3   0  22-11.1998 15.8037   1
   3   0  22 34.5900 28.1791   1
   3   0 -22-16.0450 18.4858   1
  -3   0  22-11.5739 16.3315   6
   3   0  22-5.73298 9.34170   6
  -3   0  22 9.19489 14.9819   5
   3   0  22 5.50387 10.9837   5
   3   0  22-7.16967 13.0611   2
   3   0 -22 17.0361 19.6276   2
  -3   0  22 21.5176 19.5989   4
  -3   0 -22-9.61812 11.0817   4
   3   0 -22 9.71229 13.7049   3
  -3   0  24-10.8699 8.85812   6
   3   0  24 4.99137 9.09525   6
  -3   0 -24-8.12696 9.36581   4
   3   0  24-4.75692 7.75386   5
   3   0 -24 7.29070 13.2828   2
  -3   0  24-9.81881 19.5946   4
  -3   0 -24-10.5851 8.62625   3
   3   0 -24-8.37809 9.65505   3
  -3   0  26-9.66550 19.2884   6
   3   0  26-4.44573 8.87360   6
  -3   0 -26 8.45558 11.9326   3
   3   0 -26-7.17618 10.1277   3
  -3   0  26 6.83146 9.64136   5
  -3   0 -26-6.59300 7.59833   4
   3   0  28 3.96868 6.46697   6
  -3   0 -28-6.89632 9.73136   3
   3   0 -28 6.11253 7.04292   3
  -3   0  28-5.94945 10.8381   5
  -3   0 -30 5.90486 8.33424   3
  -3   0  30-5.22813 8.52054   5
  -3   0 -30 9.58768 9.56809   4
  -3  -1 -31 1252.06 132.757   3
  -3  -1 -29 4620.39 400.206   4
  -3   1  29 4654.96 399.128   5
   3   1 -29 4237.67 398.970   3
  -3  -1 -29 4030.44 398.831   3
   3  -1  29 3506.67 391.487   6
  -3   1  27 19162.6 1492.87   4
  -3  -1 -27 17384.4 1477.15   4
   3  -1  27 13904.4 1466.69   6
  -3  -1 -25 6492.46 631.443   4
   3   1 -25 6963.61 633.120   2
  -3  -1 -25 5987.27 630.518   3
  -3   1  25 6938.88 629.679   5
  -3   1  23 691.426 88.2822   5
  -3  -1 -23 800.870 94.4727   4
   3  -1  23 715.818 81.4914   6
  -3   1  23 738.349 96.8899   6
  -3  -1 -23 764.651 94.6997   3
   3   1 -21 399.438 71.0087   1
   3  -1  21 227.023 52.8654   1
   3  -1  21 205.103 38.8526   6
  -3   1  21 250.262 50.9116   6
   3   1 -21 442.042 59.5149   2
  -3  -1 -21 312.016 53.2858   1
  -3   1  21 378.021 52.5449   5
  -3  -1 -21 194.728 45.3332   4
   3   1 -21 219.260 48.1716   3
  -3  -1 -21 178.037 43.7229   3
  -3   1  19 20939.9 1767.71   1
   3   1 -19 22548.0 1805.88   1
   3   1 -19 21921.2 1784.11   1
   3  -1  19 20873.3 1772.67   1
  -3  -1 -19 21156.8 1801.23   1
   3  -1  19 18777.0 1797.66   1
  -3   1  19 17393.6 1764.51   6
   3  -1  19 18482.2 1755.82   6
  -3   1  19 22363.7 1770.17   5
   3  -1  19 17861.9 1743.75   5
   3   1 -19 20670.6 1773.07   2
  -3  -1 -19 13045.5 1758.67   4
  -3  -1 -19 18945.0 1773.81   3
   3   1 -19 17529.5 1772.17   3
   3  -1  19 18367.5 1757.31   2
   3   1 -17 32897.3 2768.16   1
  -3   1  17 33912.0 2741.04   1
  -3   1  17 29046.0 2765.19   1
   3   1 -17 34818.4 2756.52   1
   3  -1  17 31293.8 2742.62   1
  -3  -1 -17 33914.7 2769.65   1
  -3  -1 -17 27129.5 2734.80   1
   3  -1  17 30646.3 2765.44   1
  -3   1  17 32776.1 2743.33   6
   3  -1  17 29829.9 2721.07   5
   3   1 -17 29768.4 2752.16   2
  -3  -1 -17 21177.6 2736.63   4
  -3  -1 -17 28279.4 2758.20   3
   3   1 -17 22793.4 2742.80   3
   3  -1  17 29615.5 2734.85   2
   3   1 -15 60969.4 5526.92   1
  -3   1  15 58924.2 5529.64   1
   3   1 -15 66206.1 5518.62   1
   3  -1  15 64978.0 5514.63   1
  -3   1  15 67512.4 5509.48   1
  -3  -1 -15 61745.9 5526.23   1
  -3  -1 -15 65538.6 5513.03   1
   3  -1  15 56496.4 5525.69   1
  -3   1  15 63615.7 5504.03   6
   3  -1  15 64565.2 5511.72   6
   3  -1  15 52792.7 5488.86   5
  -3   1  15 49294.7 5511.93   5
   3   1 -15 49093.4 5518.64   2
  -3  -1 -15 53454.0 5515.19   4
   3   1 -15 50402.2 5515.02   3
  -3   1  15 75833.3 5531.46   4
  -3  -1 -15 52435.8 5537.04   3
   3  -1  15 69120.3 5511.33   2
   3   1 -13 2675.21 296.472   1
  -3   1  13 3232.50 288.306   1
  -3   1  13 2247.94 296.036   1
   3   1 -13 3198.98 296.175   1
   3  -1  13 3521.04 300.890   1
  -3  -1 -13 3499.16 308.756   1
  -3  -1 -13 3133.07 291.086   1
   3  -1  13 2958.43 303.657   1
  -3   1  13 2767.30 275.732   6
   3  -1  13 3460.93 300.833   6
  -3   1  13 1838.48 287.922   5
   3  -1  13 2742.33 274.111   5
   3  -1  13 2424.81 267.148   5
   3   1 -13 1905.09 293.308   2
  -3  -1 -13 2842.76 297.964   4
  -3   1  13 2892.82 300.658   4
   3   1 -13 2716.63 298.936   3
   3  -1  13 3125.41 292.824   2
  -3   1  11 651.286 77.4684   1
   3  -1  11 441.122 73.7291   1
   3   1 -11 542.495 77.9233   1
  -3   1  11 455.292 82.1869   1
  -3  -1 -11 543.290 84.3761   1
   3   1 -11 453.051 76.8710   1
  -3  -1 -11 467.877 72.3015   1
   3  -1  11 622.287 87.1673   1
  -3   1  11 488.634 61.1525   6
   3  -1  11 768.369 96.6506   6
   3  -1  11 402.891 55.0555   5
   3  -1  11 503.333 59.9355   5
  -3  -1 -11 510.085 68.8340   5
   3   1 -11 576.346 93.7272   2
  -3  -1 -11 677.963 83.4865   4
  -3   1  11 547.463 83.4429   5
  -3   1  11 660.291 87.0883   4
   3   1 -11 536.705 80.4257   3
   3  -1  11 536.749 74.7318   2
  -3  -1 -11 251.864 83.3085   3
  -3  -1  -9 34926.7 3280.35   1
   3  -1   9 35144.6 3292.90   1
   3  -1   9 41524.9 3312.96   6
  -3   1   9 32516.3 3257.14   6
   3  -1   9 34381.6 3255.47   5
  -3   1   9 44758.4 3300.32   5
  -3  -1  -9 35742.4 3273.41   5
   3   1  -9 31852.3 3301.80   2
  -3  -1  -9 36227.8 3282.33   4
   3   1  -9 36061.6 3280.15   3
  -3  -1  -9 34706.0 3303.99   3
  -3  -1  -9 34272.6 3292.83   1
   3   1  -9 37938.4 3288.53   1
   3  -1   9 34966.1 3280.96   1
  -3   1   9 36718.9 3277.31   1
   3   1  -9 35297.5 3290.96   1
  -3  -1  -7 23605.0 2037.39   1
   3   1  -7 23216.0 2028.93   1
   3  -1   7 18871.8 2014.45   1
   3  -1   7 19967.1 2027.92   1
  -3   1   7 22184.8 2037.18   1
  -3  -1  -7 19468.9 2024.06   1
   3  -1   7 27675.2 2060.95   6
   3  -1   7 21812.7 1994.71   5
  -3   1   7 24032.1 2026.25   5
  -3  -1  -7 22042.0 2015.96   5
   3   1  -7 20212.0 2035.86   2
  -3  -1  -7 22886.4 2016.87   4
  -3   1   7 22147.0 2023.86   4
   3   1  -7 19557.9 2009.44   3
  -3  -1  -7 20502.4 2001.32   3
  -3  -1  -7 21955.0 2012.12   3
   3  -1   7 21814.8 2015.45   2
  -3   1   5 266884. 24635.7   1
  -3  -1  -5 240963. 24645.7   1
   3   1  -5 292851. 24647.7   1
   3   1  -5 249063. 24648.8   1
   3  -1   5 270599. 24636.7   1
  -3  -1  -5 302008. 24647.8   1
   3  -1   5 257727. 24647.0   1
   3  -1   5 238072. 24661.9   6
   3  -1   5 258521. 24611.6   5
  -3  -1  -5 279018. 24636.5   5
   3   1  -5 260175. 24647.1   2
  -3  -1  -5 283399. 24632.4   4
  -3  -1  -5 253322. 24613.5   3
  -3   1   5 263925. 24640.8   4
   3   1  -5 269163. 24625.2   3
   3  -1   5 273039. 24631.4   2
  -3  -1  -5 285084. 24613.4   3
   3  -1   3 6715.31 677.354   1
  -3  -1  -3 4708.76 679.157   1
   3   1  -3 7143.74 689.083   1
   3   1  -3 6669.77 682.938   1
  -3   1   3 6443.38 674.227   1
   3  -1   3 6391.56 682.005   1
  -3   1   3 7088.79 686.968   1
  -3  -1  -3 7948.48 691.860   1
   3  -1   3 6676.71 697.073   6
  -3   1   3 7236.77 674.177   5
   3  -1   3 7407.20 657.381   5
   3   1  -3 7158.33 684.940   2
  -3  -1  -3 6923.55 671.574   4
  -3   1   3 7199.66 684.138   4
   3   1  -3 6621.07 664.083   3
  -3  -1  -3 7362.12 653.768   3
   3  -1   3 7352.91 675.125   2
   3  -1   1 9814.89 1070.18   1
  -3  -1  -1 9783.66 1070.36   1
  -3   1   1 10060.2 1067.62   1
   3   1  -1 10290.3 1071.38   1
  -3   1   1 9805.52 1041.05   6
   3  -1   1 12489.1 1081.15   6
  -3  -1  -1 12103.1 1068.50   5
  -3   1   1 13104.5 1064.38   5
   3  -1   1 11784.6 1048.34   5
   3   1  -1 11459.4 1071.51   2
  -3  -1  -1 11734.2 1057.73   4
  -3   1   1 12697.5 1079.40   4
  -3  -1  -1 11006.4 1039.59   3
   3   1  -1 12348.3 1080.83   1
  -3  -1  -1 11257.1 1074.56   1
  -3   1   1 11509.6 1067.80   1
   3   1   1 9914.50 1055.04   1
  -3   1  -1 11221.9 1053.27   1
  -3  -1   1 10584.7 1056.97   1
  -3   1  -1 9580.54 1051.97   1
  -3  -1   1 10057.4 1053.73   1
   3   1   1 11525.9 1061.86   1
   3  -1  -1 9117.19 1057.35   1
   3   1   1 12020.4 1059.99   6
   3  -1  -1 11206.9 1042.61   6
  -3  -1   1 11361.5 1052.43   5
  -3   1  -1 11373.2 1039.67   5
   3   1   1 12298.7 1056.68   2
  -3  -1   1 11282.7 1039.66   4
   3  -1  -1 10392.2 1049.18   3
  -3  -1   1 11357.9 1027.19   3
   3   1   1 10949.9 1028.02   3
   3  -1  -1 11810.8 1048.68   2
   3   1   3 6906.72 657.201   1
  -3  -1   3 6759.79 656.570   1
  -3   1  -3 7384.83 657.833   1
   3   1   3 7654.33 652.802   6
   3  -1  -3 5615.58 620.839   6
  -3   1  -3 6178.49 626.922   5
  -3  -1   3 6188.15 651.422   5
   3  -1  -3 7760.56 650.579   2
   3   1   3 7816.41 653.286   2
  -3   1  -3 6644.28 653.691   4
  -3  -1   3 6494.84 633.919   4
   3  -1  -3 7145.21 652.294   3
  -3  -1   3 6313.26 631.455   3
   3   1   3 7140.32 658.290   1
  -3   1  -3 6970.96 654.453   1
   3  -1  -3 6268.95 659.312   1
  -3  -1   3 6538.78 652.681   1
  -3  -1   5 314126. 26810.2   1
   3  -1  -5 301770. 26810.7   1
   3  -1  -5 297998. 26806.7   1
   3   1   5 293354. 26806.6   1
   3   1   5 272561. 26807.6   1
  -3  -1   5 277137. 26811.7   1
  -3  -1   5 306327. 26801.5   6
   3   1   5 278554. 26796.3   6
  -3  -1   5 298345. 26806.8   5
   3   1   5 299786. 26797.2   2
   3  -1  -5 291372. 26798.6   2
  -3  -1   5 255753. 26788.0   4
  -3   1  -5 302191. 26798.1   4
   3  -1  -5 288135. 26804.8   3
  -3   1  -5 307691. 26798.4   3
  -3  -1   7 20696.9 2060.71   1
   3   1   7 21960.9 2059.10   1
  -3   1  -7 20775.0 2052.80   1
   3   1   7 20710.7 2043.53   6
  -3  -1   7 22375.0 2050.16   6
  -3  -1   7 23360.6 2057.28   5
  -3   1  -7 21889.9 2024.29   5
   3   1   7 22098.0 2042.57   2
  -3   1  -7 22740.9 2045.20   4
  -3  -1   7 24842.3 2043.22   4
   3  -1  -7 20622.9 2049.67   3
  -3   1  -7 20680.2 2054.39   1
  -3  -1   7 23261.8 2058.55   1
   3  -1  -7 22819.6 2056.34   1
   3   1   7 19143.4 2047.95   1
  -3   1  -9 36047.0 3278.95   1
  -3  -1   9 34360.6 3284.32   1
   3  -1  -9 31800.0 3275.99   1
   3   1   9 36767.1 3277.19   1
   3  -1  -9 33120.5 3275.28   1
   3  -1  -9 30877.6 3248.92   6
   3   1   9 40403.8 3271.77   6
  -3  -1   9 37943.0 3273.82   6
   3  -1  -9 34663.7 3281.11   2
   3   1   9 38059.6 3284.85   1
  -3   1  -9 35067.8 3278.48   1
  -3   1  -9 37007.0 3270.46   4
  -3  -1   9 43614.3 3270.16   4
   3  -1  -9 36206.8 3276.13   3
   3   1   9 35989.0 3263.97   2
  -3   1  -9 30347.7 3265.61   3
   3  -1 -11 566.414 90.3087   1
   3   1  11 661.217 93.1630   1
  -3   1 -11 535.222 89.8280   1
   3  -1 -11 503.470 85.4720   1
  -3   1 -11 604.155 91.6172   1
   3   1  11 560.982 89.5522   1
   3  -1 -11 588.847 75.0499   6
   3   1  11 755.718 89.8575   6
  -3  -1  11 531.154 83.9932   6
  -3  -1  11 846.503 107.345   5
   3  -1 -11 488.161 91.3541   2
  -3  -1  11 614.288 82.8186   4
   3  -1 -11 618.386 90.1582   3
  -3   1 -11 723.637 89.1219   3
   3  -1 -13 2948.76 321.459   1
  -3  -1  13 3255.59 334.027   1
  -3  -1  13 3309.15 325.235   1
   3  -1 -13 3217.37 327.103   1
  -3   1 -13 3434.28 330.427   1
  -3   1 -13 3050.10 326.693   1
   3   1  13 2747.17 322.578   1
   3   1  13 3517.96 318.998   6
  -3  -1  13 4133.44 349.450   5
   3  -1 -13 2749.70 326.180   2
  -3   1 -13 3351.12 317.212   4
   3  -1 -13 2993.74 323.571   3
  -3  -1  13 3256.82 312.510   4
  -3   1 -13 2431.56 316.280   3
   3   1  13 3076.45 308.514   2
  -3  -1  15 61699.0 5775.64   1
  -3  -1  15 69742.5 5769.09   1
   3   1  15 67194.1 5770.90   1
  -3   1 -15 62529.8 5770.00   1
  -3   1 -15 58634.6 5767.12   1
   3   1  15 61507.8 5768.42   1
  -3  -1  15 57329.7 5757.77   6
   3   1  15 67208.7 5759.37   6
  -3  -1  15 82600.2 5796.48   5
   3  -1 -15 47948.8 5761.35   2
  -3   1 -15 61451.8 5753.88   4
  -3  -1  15 62578.6 5750.37   4
   3  -1 -15 63645.4 5765.65   3
   3   1  15 57699.0 5744.20   2
  -3   1 -15 72272.5 5781.62   3
   3  -1 -17 32041.9 2899.67   1
  -3  -1  17 32221.4 2914.88   1
   3  -1 -17 35132.1 2909.17   1
   3   1  17 28987.3 2891.60   1
  -3   1 -17 29942.4 2899.52   1
  -3   1 -17 30128.3 2895.23   1
   3   1  17 31043.4 2903.02   1
  -3  -1  17 33832.8 2895.42   6
   3   1  17 30784.9 2884.98   6
   3   1  17 32665.1 2882.43   5
  -3  -1  17 32389.4 2911.79   5
   3  -1 -17 26221.4 2888.79   2
  -3   1 -17 31544.2 2883.74   4
  -3  -1  17 30856.3 2879.32   4
  -3   1 -17 30215.9 2915.95   3
   3   1  17 30710.9 2872.55   2
   3  -1 -19 23079.5 1793.61   1
  -3  -1  19 20454.5 1801.50   1
   3  -1 -19 22010.7 1799.12   1
  -3  -1  19 22672.0 1785.47   1
   3   1  19 18639.4 1776.94   1
  -3   1 -19 19617.9 1786.78   1
  -3   1 -19 19710.9 1780.77   1
   3   1  19 21781.7 1796.14   1
  -3  -1  19 22262.9 1783.15   6
   3   1  19 11733.1 1754.15   6
  -3  -1  19 16191.2 1780.71   5
   3   1  19 22035.4 1769.97   5
   3  -1 -19 23732.3 1776.82   2
  -3   1 -19 20525.8 1765.46   4
   3  -1 -19 17380.1 1771.83   3
  -3  -1  19 17972.2 1758.89   4
   3   1  19 16907.9 1749.84   2
  -3   1 -21 329.398 63.0061   1
  -3  -1  21 160.529 54.0080   1
  -3  -1  21 311.180 58.7051   6
   3   1  21 257.637 47.2130   6
   3  -1 -21 370.211 52.8355   2
  -3  -1  21 251.272 53.8418   1
   3   1  21 261.668 62.4201   1
   3   1  21 219.104 46.2935   5
  -3  -1  21 253.509 45.3505   4
  -3   1 -21 312.259 52.1673   4
  -3   1 -21 83.9290 45.3347   3
   3  -1 -21 236.824 49.3967   3
  -3   1 -23 591.727 87.9988   4
   3   1  23 564.427 87.9412   5
  -3  -1  23 587.456 96.1419   6
   3   1  23 893.912 92.2861   6
  -3   1 -23 576.614 105.754   3
   3  -1 -23 453.588 85.1710   3
  -3   1 -25 5753.32 636.351   4
   3   1  25 7099.98 637.681   5
  -3   1 -25 6531.20 661.471   3
   3  -1 -25 5769.76 639.936   3
  -3  -1  25 5945.71 646.652   6
   3   1  25 6845.47 632.319   6
  -3   1 -27 16039.5 1524.97   4
  -3  -1  27 19409.8 1536.06   5
   3  -1 -27 14933.0 1526.50   3
  -3  -1  27 16123.8 1537.55   6
   3   1  27 16044.3 1519.14   6
  -3   1 -29 3949.18 403.488   4
  -3  -1  29 4543.02 411.481   5
  -3   1 -29 3899.04 414.595   3
   3  -1 -29 4306.74 408.978   3
  -3  -1  29 4771.14 419.248   6
   3   1  29 4060.58 399.999   6
  -3   2  28 56.5922 15.1367   5
   3  -2  28 43.4358 13.1426   6
  -3  -2 -28 71.5620 20.0026   3
   3   2 -28 48.0160 14.5387   3
  -3   2  26-5.22189 8.51091   5
  -3  -2 -26-5.56287 7.85240   4
   3   2 -26 6.76783 11.0291   2
   3  -2  26 9.90399 8.07132   6
  -3  -2 -26 13.1788 12.0054   3
   3   2 -26 6.06723 6.99349   3
  -3  -2 -24 18.8444 12.7413   4
  -3   2  24 22.7100 11.5577   5
   3  -2  24 38.6358 20.9437   2
   3   2 -24 38.2418 16.6428   2
   3  -2  24 27.4020 12.8331   6
  -3  -2 -24 14.5427 10.5116   3
   3   2 -24 27.6471 16.0892   3
  -3   2  22 31.0693 17.1734   5
  -3  -2 -22 63.4717 20.6733   4
   3   2 -22 141.454 33.1925   2
   3  -2  22 56.5266 26.6879   2
   3  -2  22 117.089 26.3515   6
  -3  -2 -22 128.257 32.3286   3
   3   2 -22 127.019 29.3084   3
  -3  -2 -20-8.26780 11.6678   4
   3  -2  20 7.21849 10.1875   6
  -3   2  20 8.48906 11.9800   6
   3   2 -20-9.21241 10.6155   3
  -3  -2 -20-8.91156 12.5760   3
   3  -2  18 80.5951 23.0050   6
  -3   2  18 7.99940 11.8039   6
   3   2 -18 48.1919 26.1965   2
   3  -2  18 33.0500 19.3491   2
  -3  -2 -18 38.0348 19.2862   4
  -3   2  18 23.9724 14.9603   5
   3   2 -18 63.0292 27.2817   3
  -3  -2 -18 9.69823 16.1744   3
   3   2 -18 19.8081 18.3690   1
   3  -2  18 9.35886 17.3946   1
   3   2 -16 188.376 39.8757   1
  -3  -2 -16 200.969 48.4351   1
   3  -2  16 162.872 35.4672   1
  -3   2  16 111.283 38.5459   1
   3  -2  16 160.856 38.0711   6
  -3   2  16 168.475 33.7037   6
   3   2 -16 280.793 56.6601   2
   3  -2  16 155.099 36.7618   2
  -3   2  16 98.5485 26.7815   1
   3   2 -16 120.522 41.8183   1
  -3  -2 -16 246.968 37.6020   1
   3  -2  16 146.348 42.0139   1
  -3   2  16 82.3747 29.4751   5
  -3  -2 -16 97.4366 32.5157   4
   3   2 -16 152.620 42.9894   3
  -3  -2 -16 187.624 41.4230   3
  -3  -2 -14 61.1282 28.8594   1
  -3   2  14 86.7134 30.9172   1
   3  -2  14 55.3803 24.0691   1
   3  -2  14 52.1785 24.8497   6
  -3   2  14 99.0078 21.2687   6
   3   2 -14 79.4594 32.3258   2
   3  -2  14 76.9848 26.8167   2
   3   2 -14 25.4367 21.6497   3
  -3  -2 -14 52.3892 26.3637   3
  -3   2  14 51.8758 24.7148   5
  -3  -2 -14 34.8944 24.0423   4
  -3   2  14 82.2282 21.5440   1
   3   2 -14 58.3494 25.9225   1
  -3  -2 -14 85.1595 23.2520   1
   3  -2  14 103.572 35.5374   1
  -3  -2 -12 83.2622 25.8190   1
   3  -2  12 95.7300 34.1875   1
  -3   2  12 101.959 18.4657   6
  -3  -2 -12 167.387 32.5522   5
   3   2 -12 68.3400 35.8577   2
   3  -2  12 149.069 36.7174   2
  -3   2  12 91.3214 31.4364   5
   3   2 -12 139.319 38.8256   3
  -3  -2 -12 66.2894 24.4865   3
  -3  -2 -12 58.9147 30.8663   1
   3  -2  12 179.981 35.1269   1
   3   2 -12 138.277 31.6485   1
  -3   2  12 153.343 41.1488   1
   3   2 -10 104.059 31.3785   1
   3  -2  10 174.726 36.7451   1
  -3  -2 -10 134.448 37.7506   1
  -3  -2 -10 133.781 30.1011   1
  -3   2  10 171.773 32.1591   1
   3   2 -10 137.866 36.9133   1
   3  -2  10 95.3754 32.8557   1
  -3   2  10 147.566 40.5168   1
   3  -2  10 72.6445 30.2408   6
  -3  -2 -10 166.374 33.5120   5
   3   2 -10 120.615 45.8976   2
   3  -2  10 79.2599 29.2715   2
  -3   2  10 71.4098 31.3414   5
  -3  -2 -10 37.0421 29.0600   4
  -3   2  10 142.225 36.4381   4
   3   2 -10 135.410 35.1395   3
  -3  -2 -10 126.837 30.4481   3
   3   2  -8 82.8996 24.3154   1
   3  -2   8 79.0945 24.6864   1
  -3  -2  -8 76.5754 31.6394   1
  -3   2   8 59.9120 20.2605   1
  -3  -2  -8 73.0705 23.5186   1
   3   2  -8 36.4220 26.7003   1
  -3   2   8 60.6556 26.6802   1
   3  -2   8 36.1748 20.3508   1
   3  -2   8 56.5391 26.5903   6
  -3  -2  -8 76.5795 25.5500   5
   3   2  -8 65.6675 33.1867   2
   3  -2   8 60.2954 21.7100   2
  -3   2   8 32.9080 24.2313   4
  -3  -2  -8 48.3506 28.3533   4
  -3  -2  -8 44.1099 14.7131   3
   3   2  -8 27.1586 20.2211   3
   3   2  -6 533.627 73.8480   1
  -3   2   6 543.952 67.5930   1
   3  -2   6 463.076 67.9241   1
   3   2  -6 409.729 75.6327   1
   3  -2   6 508.029 78.9547   1
  -3  -2  -6 574.157 83.7013   1
  -3   2   6 442.989 74.1614   1
  -3  -2  -6 515.680 72.3883   1
   3  -2   6 368.767 65.0609   6
   3  -2   6 415.816 66.8324   2
  -3   2   6 405.518 70.0034   5
  -3  -2  -6 394.234 72.3261   4
   3   2  -6 478.342 56.7609   4
  -3   2   6 292.010 65.4960   4
   3   2  -6 394.122 60.2098   3
  -3   2   4 143.085 38.6449   1
  -3  -2  -4 89.8726 31.6517   1
   3   2  -4 24.2340 24.7761   1
  -3   2   4 104.696 27.5247   1
   3  -2   4 110.423 27.5474   6
   3  -2   4 165.100 20.9997   5
  -3  -2  -4 129.051 36.8068   5
   3  -2   4 157.159 37.3022   2
   3   2  -4 81.6169 36.8058   2
  -3   2   4 116.289 30.0846   5
  -3  -2  -4 139.983 38.8813   4
  -3   2   4 82.3019 30.8600   4
   3  -2   4 97.6970 28.0445   1
   3   2  -4 118.220 34.0183   1
   3  -2   2 90.1994 27.2772   1
   3   2  -2 150.127 35.9732   1
  -3   2   2 92.2200 31.6244   1
   3   2  -2 85.1514 33.8524   1
  -3   2   2 95.4945 27.4286   1
   3  -2   2 176.924 29.2095   6
  -3  -2  -2 93.0288 32.5786   5
   3  -2   2 123.693 33.1125   2
   3   2  -2 159.972 40.8824   2
   3  -2   2 261.542 43.7241   5
  -3   2   2 165.859 31.9330   5
   3  -2   2 222.197 44.4884   3
  -3   2   2 143.118 38.5427   4
   3   2  -2 131.413 23.3993   3
   3  -2   0 548.630 71.0199   1
  -3   2   0 482.624 68.4968   1
   3   2   0 594.409 81.7138   1
  -3   2   0 393.087 70.2135   1
   3  -2   0 514.882 77.8322   1
   3   2   0 388.685 68.1943   1
  -3  -2   0 266.449 62.7918   1
  -3   2   0 468.808 51.6895   6
   3  -2   0 463.453 55.3902   6
  -3  -2   0 270.449 66.2971   5
  -3   2   0 471.112 60.6949   5
   3   2   0 377.586 75.3125   6
   3   2   0 476.342 75.6628   2
  -3   2   0 493.542 77.1347   4
  -3  -2   0 524.553 72.8110   4
   3  -2   0 372.241 70.3070   3
   3  -2   0 497.513 71.8008   2
   3   2   2 114.263 33.9142   1
  -3   2  -2 137.674 25.6937   6
  -3  -2   2 138.590 42.3356   5
   3   2   2 39.7049 26.2992   6
   3   2   2 96.9951 33.3539   1
  -3   2  -2 127.628 33.2142   1
   3  -2  -2 106.974 30.0251   1
  -3   2  -2 83.9611 31.4263   1
   3  -2  -2 107.989 32.8302   2
   3  -2  -2 78.3360 33.2831   3
  -3   2  -2 103.781 31.5097   4
  -3  -2   2 143.807 30.7704   4
  -3  -2   2 139.622 24.7696   3
   3   2   4 187.497 42.7507   1
   3  -2  -4 145.795 36.8218   1
  -3  -2   4 161.832 41.5753   6
  -3  -2   4 135.731 37.4950   5
   3   2   4 73.8018 32.1866   6
  -3   2  -4 87.2809 18.7339   5
  -3   2  -4 144.164 40.0171   1
  -3  -2   4 169.830 41.8172   1
  -3   2  -4 171.593 38.1986   1
   3  -2  -4 182.669 37.4916   1
   3   2   4 119.400 33.8939   1
   3   2   4 86.4504 29.4465   2
   3  -2  -4 126.781 32.5192   2
  -3   2  -4 76.0097 30.2455   4
  -3  -2   4 142.278 28.7439   4
   3  -2  -4 138.834 38.2725   3
  -3  -2   4 165.620 44.3111   3
   3  -2  -6 641.260 84.3419   1
  -3   2  -6 443.311 70.3283   1
   3  -2  -6 472.820 72.3560   1
   3   2   6 619.583 81.9982   1
  -3  -2   6 543.664 81.6733   6
   3   2   6 500.176 78.1772   6
  -3  -2   6 559.940 81.6019   1
  -3   2  -6 439.854 73.9867   1
   3   2   6 433.134 72.9468   1
  -3  -2   6 530.637 79.7954   1
   3   2   6 607.393 76.0536   2
   3  -2  -6 513.371 76.9866   2
  -3   2  -6 335.861 67.3560   4
  -3   2  -6 473.662 73.5762   3
   3  -2  -6 423.012 75.0107   3
  -3   2  -8 37.2871 17.7779   1
   3   2   8 29.8430 18.8700   1
  -3  -2   8 40.7997 22.6060   1
  -3   2  -8 121.770 33.4830   1
  -3  -2   8 56.9029 23.3119   1
   3  -2  -8 86.7638 25.0446   1
  -3  -2   8 77.8303 29.1230   6
   3   2   8 85.4729 27.3129   6
  -3  -2   8 20.6203 19.5050   5
   3   2   8 51.6656 18.7908   2
   3  -2  -8 28.1557 19.4538   2
  -3   2  -8 51.9112 21.5798   4
  -3  -2   8 82.5809 18.8063   4
   3  -2  -8 21.4838 18.2763   3
  -3   2  -8 59.2572 20.2035   3
   3  -2 -10 68.0191 27.2820   1
   3   2  10 48.4957 24.8423   1
  -3  -2  10 169.719 39.1978   1
  -3   2 -10 171.077 35.3210   1
  -3   2 -10 148.187 39.2766   1
   3  -2 -10 83.3963 27.6383   1
  -3  -2  10 59.9757 27.9428   1
   3   2  10 133.402 32.8908   1
  -3  -2  10 110.254 32.4205   6
   3   2  10 172.741 35.2180   6
  -3  -2  10 114.596 34.6134   5
   3   2  10 147.722 29.3116   2
   3  -2 -10 112.168 32.3334   2
  -3   2 -10 49.4298 21.1802   4
  -3   2 -10 157.175 31.7794   3
   3  -2 -10 121.325 33.6939   3
   3   2  10 127.771 21.2149   3
   3   2  12 137.171 34.8664   1
   3  -2 -12 67.3642 26.1436   1
  -3   2 -12 115.419 30.9548   1
  -3  -2  12 71.1049 24.8332   1
  -3  -2  12 105.918 32.4557   1
   3  -2 -12 159.055 32.1601   1
   3   2  12 71.5360 25.5459   1
  -3   2 -12 147.397 39.2447   1
  -3  -2  12 76.8372 27.2454   6
   3  -2 -12 70.2728 14.6467   6
  -3  -2  12 122.274 37.1607   5
   3   2  12 72.9550 20.3530   2
   3  -2 -12 83.0939 27.3446   2
  -3  -2  12 74.8253 14.2695   4
  -3   2 -12 110.441 27.7328   4
  -3  -2  12 74.3399 17.0840   4
  -3   2 -12 51.1993 22.2467   3
   3  -2 -12 141.218 32.6932   3
   3   2  14 133.592 36.0517   1
   3  -2 -14 107.789 32.2583   1
  -3   2 -14 74.3854 23.5500   1
  -3  -2  14 96.2388 33.1754   1
  -3  -2  14 57.8390 21.6774   6
   3   2  14 65.3638 24.4600   6
  -3  -2  14 72.3057 33.1419   5
   3  -2 -14 56.4314 18.3940   6
  -3  -2  14 89.5611 29.8759   1
   3   2  14 54.1578 21.6974   1
   3  -2 -14 81.3085 24.6695   1
  -3   2 -14 51.7365 26.0329   1
   3  -2 -14 17.3793 16.9933   2
   3   2  14 67.0576 16.2907   2
  -3   2 -14 59.9478 20.4893   4
  -3  -2  14 84.9436 14.5667   4
  -3  -2  14 53.8535 12.9442   4
  -3   2 -14 63.1303 23.9889   3
   3  -2 -14 46.7686 21.0870   3
   3  -2 -16 222.266 51.2182   1
  -3  -2  16 188.527 44.1065   1
   3   2  16 173.694 42.2868   1
  -3  -2  16 330.392 53.2273   1
   3  -2 -16 142.173 35.2523   1
   3   2  16 162.810 37.5783   1
  -3   2 -16 166.530 40.8300   1
   3   2  16 162.863 34.5396   6
  -3  -2  16 139.413 35.3224   6
  -3  -2  16 225.038 51.3507   5
   3   2  16 106.562 22.3729   2
   3  -2 -16 115.781 31.3927   2
   3   2  16 136.677 29.0050   5
  -3  -2  16 149.223 22.4372   4
  -3   2 -16 137.439 36.1806   3
   3  -2 -16 134.455 33.3602   3
  -3   2 -18 21.2312 17.5615   1
  -3  -2  18 13.3842 19.1288   1
  -3  -2  18 35.1458 21.5565   1
  -3  -2  18 10.6047 15.2696   6
   3   2  18 64.0448 21.9032   6
  -3  -2  18 43.0728 26.3304   5
   3  -2 -18 25.8107 15.1762   2
   3   2  18 23.2404 10.5674   2
  -3   2 -18 11.8731 11.2339   4
   3  -2 -18 59.5043 23.0531   3
  -3  -2  20-11.5122 9.38032   6
   3   2  20-7.09950 11.5688   6
  -3  -2  20 14.8085 20.8959   5
  -3   2 -20-6.23459 11.3586   4
  -3   2 -20 28.9904 23.6178   3
   3   2  22 22.6491 16.2422   6
  -3  -2  22 47.1634 24.2988   6
   3   2  22 134.962 30.9365   5
  -3  -2  22 70.5040 28.7852   5
  -3   2 -22 56.7357 19.2520   4
  -3   2 -22 50.9758 28.3427   3
   3  -2 -22 83.0407 27.4210   3
  -3  -2  24 11.6434 13.4767   6
   3   2  24 36.1423 18.6667   6
   3   2  24-8.42775 11.9621   5
  -3   2 -24-7.34079 13.4347   4
   3  -2 -24 19.5888 16.0105   3
  -3   2 -24-17.3409 28.2833   3
  -3  -2  24 37.1478 24.7432   5
   3   2  26 6.07507 9.92714   6
   3   2  26 7.53706 12.3036   5
  -3  -2  26 10.2631 16.7389   5
  -3   2 -26 20.4216 12.4233   4
  -3   2 -26-14.1707 16.3435   3
   3  -2 -26 8.72881 10.0849   3
  -3  -2  28 33.0089 15.6207   5
  -3  -2  28 27.9139 19.0466   6
   3   2  28 57.3751 15.1800   6
  -3   2 -28 22.1734 18.5560   3
   3  -2 -28 29.7057 14.1790   3
   3   2  28 73.7372 19.8472   5
  -3  -2  30 15.8925 14.5741   6
  -3  -2  30 19.8311 13.2995   5
  -3   3  27 11587.0 1155.43   5
  -3  -3 -27 13119.9 1159.77   4
   3   3 -27 12658.0 1165.16   2
   3   3 -27 12121.9 1159.81   3
   3  -3  27 12904.0 1161.55   6
   3  -3  25 6835.41 565.783   6
  -3   3  25 5603.90 555.662   5
  -3  -3 -25 5567.49 557.247   4
   3   3 -25 5775.28 560.964   3
   3   3 -25 5785.02 565.907   2
   3  -3  25 5948.55 572.344   2
   3  -3  23 461.137 61.1322   6
  -3   3  23 376.770 51.4098   5
  -3  -3 -23 359.724 51.9317   4
   3   3 -23 359.043 59.9186   2
   3  -3  23 404.295 66.2606   2
   3   3 -23 339.090 54.3319   3
  -3  -3 -23 369.886 63.5102   3
   3   3 -21 246.282 45.7179   2
   3  -3  21 166.284 44.8544   2
   3  -3  21 76.7267 31.4688   6
   3   3 -21 222.711 41.3137   3
  -3  -3 -21 173.131 44.1180   3
  -3  -3 -21 331.286 43.2631   4
  -3   3  21 180.815 34.0415   5
   3  -3  19 14813.6 1272.00   6
  -3   3  19 13577.0 1257.20   5
   3   3 -19 14887.0 1278.30   2
  -3  -3 -19 11750.1 1262.97   3
   3   3 -19 14329.5 1269.45   3
   3  -3  19 11740.2 1263.50   2
  -3  -3 -19 13296.7 1258.45   4
   3  -3  17 18772.3 1905.27   6
  -3   3  17 20475.6 1897.63   5
  -3  -3 -17 20522.6 1898.13   4
   3   3 -17 24199.3 1925.71   2
  -3  -3 -17 21167.0 1900.06   3
   3  -3  17 18304.2 1898.04   2
  -3  -3 -15 39787.7 4049.50   1
   3   3 -15 44069.5 4037.96   1
  -3   3  15 46357.7 4045.83   5
   3  -3  15 41169.6 4053.41   1
  -3  -3 -15 44959.7 4033.58   3
   3   3 -15 43373.2 4071.77   2
  -3  -3 -13 1188.94 122.509   1
   3  -3  13 834.878 128.529   1
  -3   3  13 929.731 107.322   6
   3  -3  13 1219.06 141.677   6
  -3  -3 -13 1134.55 124.280   5
  -3   3  13 1260.94 140.731   5
   3   3 -13 981.595 153.823   2
  -3  -3 -13 1267.16 144.412   4
  -3  -3 -13 938.741 113.613   3
   3   3 -13 1129.96 147.968   3
  -3  -3 -13 1112.09 136.526   1
  -3   3  13 990.591 130.819   1
   3   3 -13 1081.88 123.711   1
   3  -3  13 1306.27 127.370   1
   3   3 -13 927.565 129.271   1
  -3  -3 -11 134.485 60.5583   1
   3   3 -11 465.363 68.1973   1
  -3   3  11 612.677 66.7174   1
   3  -3  11 542.016 73.8681   1
  -3  -3 -11 624.639 71.0578   1
  -3   3  11 473.331 76.9227   1
   3   3 -11 490.285 78.1741   1
   3  -3  11 558.387 82.7979   1
   3  -3  11 648.385 87.2328   6
  -3  -3 -11 454.948 69.5094   5
  -3   3  11 776.359 96.3586   5
   3   3 -11 387.622 90.2807   2
  -3  -3 -11 573.183 60.7099   3
  -3  -3 -11 522.252 90.4613   4
   3   3 -11 490.249 89.3468   3
   3  -3  11 529.658 79.1814   2
  -3   3   9 20995.9 1693.97   1
  -3  -3  -9 20687.1 1721.04   1
   3  -3   9 21912.3 1703.16   1
   3   3  -9 18525.7 1713.31   1
   3  -3   9 17059.9 1711.27   1
  -3   3   9 16168.3 1706.56   1
   3  -3   9 19801.2 1711.90   6
  -3  -3  -9 18431.6 1704.44   5
  -3   3   9 19989.0 1730.85   5
   3   3  -9 22604.5 1761.58   2
  -3  -3  -9 16338.6 1731.66   4
  -3  -3  -9 16512.8 1679.38   3
  -3   3   9 16652.7 1711.53   4
   3   3  -9 15676.9 1720.89   3
   3  -3   9 19244.1 1709.10   2
  -3  -3  -7 12464.5 1091.16   1
   3   3  -7 12556.2 1074.93   1
   3   3  -7 10918.6 1083.65   1
   3  -3   7 12124.4 1069.44   1
  -3   3   7 11492.9 1062.27   1
   3  -3   7 9871.77 1076.00   1
  -3   3   7 11361.7 1079.59   1
  -3  -3  -7 12156.0 1069.66   1
   3  -3   7 11701.8 1075.96   6
  -3   3   7 9049.13 1085.03   5
  -3  -3  -7 10747.2 1077.81   5
   3   3  -7 14491.9 1126.87   2
  -3  -3  -7 8655.53 1103.14   4
   3   3  -7 10705.7 1054.40   4
  -3   3   7 12520.2 1086.12   4
   3   3  -7 11687.0 1090.55   3
   3  -3   7 11622.9 1083.31   2
   3  -3   5 144586. 13648.8   1
  -3   3   5 139083. 13645.3   1
  -3  -3  -5 130479. 13639.7   1
   3  -3   5 151424. 13644.8   6
  -3  -3  -5 149086. 13655.1   5
  -3   3   5 132516. 13656.8   5
   3   3  -5 165904. 13680.0   2
   3   3  -5 148450. 13643.4   3
  -3   3   5 142517. 13656.2   4
  -3  -3  -5 145207. 13655.3   1
   3   3  -5 147798. 13654.7   1
   3   3  -5 161701. 13646.2   1
  -3   3   5 146328. 13632.8   1
   3  -3   5 171646. 13640.6   1
  -3   3   3 3083.48 302.071   1
   3  -3   3 2519.11 298.580   1
  -3  -3  -3 2890.03 297.947   1
   3  -3   3 3208.80 308.612   2
  -3  -3  -3 2865.78 308.408   5
  -3   3   3 3622.57 313.462   5
   3   3  -3 2927.95 319.953   2
  -3  -3  -3 2946.86 363.797   4
  -3   3   3 3103.71 315.206   4
   3   3  -3 3136.41 310.407   1
   3   3  -3 2741.46 296.868   1
  -3  -3  -3 2555.22 302.479   1
   3  -3   3 2973.14 293.569   1
   3   3  -1 3565.17 305.923   1
   3   3  -1 3059.09 308.278   1
  -3  -3  -1 2709.66 304.182   1
   3  -3   1 3295.88 297.342   1
  -3   3   1 3391.16 306.551   1
  -3  -3  -1 3681.54 308.256   1
   3  -3   1 2730.22 301.772   1
   3  -3   1 2935.87 292.693   6
  -3   3   1 3359.13 300.671   5
  -3  -3  -1 3558.16 324.940   5
   3   3  -1 3477.63 324.722   2
  -3  -3  -1 3859.58 397.957   4
   3   3  -1 2512.06 277.844   3
   3   3  -1 2932.86 278.914   3
  -3   3   1 3392.94 321.847   4
   3  -3   1 3479.82 322.254   3
   3  -3   1 3453.48 315.768   2
   3  -3  -1 3041.55 305.660   1
   3   3   1 3393.57 320.069   1
  -3  -3   1 3181.37 317.350   1
  -3  -3   1 3039.84 310.555   1
   3   3   1 3194.42 312.955   1
  -3   3  -1 2955.82 312.868   1
   3   3   1 3369.19 330.453   6
  -3   3  -1 2803.86 297.672   5
  -3  -3   1 2882.43 327.876   5
   3   3   1 2840.25 319.463   2
  -3  -3   1 3039.04 376.740   4
   3  -3  -1 2861.03 322.474   3
  -3   3  -1 3718.76 329.651   4
   3  -3  -1 3365.34 320.961   2
  -3  -3   3 3607.50 301.238   1
   3  -3  -3 2859.44 282.158   1
  -3   3  -3 2705.33 281.155   1
   3  -3  -3 2638.93 284.600   1
   3   3   3 2856.67 293.652   1
  -3  -3   3 2598.52 285.430   1
   3   3   3 3227.92 293.157   1
  -3   3  -3 3315.17 294.819   1
   3   3   3 2973.98 305.544   6
  -3  -3   3 2610.40 298.882   5
   3   3   3 2990.44 295.637   2
  -3   3  -3 2510.16 296.757   4
   3  -3  -3 1818.57 289.131   3
  -3  -3   3 2622.95 268.863   3
   3  -3  -3 3837.80 307.437   2
  -3   3  -5 164001. 14310.5   1
   3  -3  -5 144302. 14308.2   1
  -3  -3   5 155327. 14321.0   1
   3  -3  -5 139052. 14311.7   1
   3   3   5 149043. 14318.4   1
   3   3   5 166002. 14317.1   1
  -3  -3   5 149525. 14315.6   1
  -3   3  -5 159630. 14316.0   1
  -3  -3   5 163799. 14329.8   6
   3   3   5 147711. 14326.4   6
  -3  -3   5 149244. 14321.6   5
   3   3   5 160856. 14316.5   2
  -3   3  -5 145545. 14318.5   4
  -3  -3   5 185445. 14344.2   4
   3  -3  -5 141679. 14324.0   3
   3  -3  -5 188747. 14329.9   2
   3   3   7 12691.6 1059.98   1
  -3  -3   7 9544.86 1053.16   1
  -3   3  -7 10869.9 1053.65   1
   3  -3  -7 11424.9 1064.50   2
  -3   3  -7 10624.1 1056.87   3
  -3  -3   7 10321.9 1059.12   5
  -3   3  -7 12448.3 1058.96   4
   3  -3  -7 11208.2 1064.76   3
  -3   3  -7 10446.1 1048.05   1
   3  -3  -7 11364.7 1049.27   1
   3  -3  -7 11373.2 1053.55   1
  -3  -3   7 11823.9 1059.63   1
   3   3   7 11239.9 1057.17   1
   3   3   9 18610.0 1386.19   1
  -3   3  -9 18051.4 1388.13   1
  -3  -3   9 16776.4 1386.01   1
  -3  -3   9 20093.3 1403.08   6
   3   3   9 20148.3 1393.24   6
  -3  -3   9 16345.2 1387.95   5
   3   3   9 20820.6 1381.69   2
  -3  -3   9 11126.1 1351.73   4
  -3  -3   9 13527.1 1352.04   4
  -3   3  -9 18178.5 1379.18   4
  -3   3  -9 15538.8 1380.93   3
   3   3   9 15223.6 1354.47   3
  -3  -3   9 19174.1 1392.96   1
  -3   3  -9 17130.1 1378.86   1
   3  -3  -9 17756.8 1384.87   1
   3  -3  -9 17416.2 1376.32   1
   3   3   9 18076.0 1390.21   1
   3   3  11 547.911 72.2798   1
  -3   3 -11 577.193 80.7774   1
  -3  -3  11 575.295 76.9448   1
  -3  -3  11 644.597 82.6687   6
  -3  -3  11 323.005 68.6168   5
   3   3  11 420.421 69.3144   6
   3  -3 -11 426.597 74.7762   2
   3   3  11 572.865 66.5801   2
  -3   3 -11 627.397 71.7830   4
  -3   3 -11 665.013 74.9185   3
  -3   3 -11 513.666 69.4189   1
  -3  -3  11 757.952 86.4294   1
   3  -3 -11 459.541 73.0781   1
   3   3  11 526.989 77.6261   1
   3  -3 -11 408.808 65.3346   1
  -3  -3  13 1211.25 132.289   1
   3  -3 -13 1193.24 136.752   1
  -3  -3  13 1179.45 137.376   1
   3   3  13 1270.84 138.782   1
  -3   3 -13 1156.78 127.036   1
   3   3  13 1130.34 126.598   1
  -3   3 -13 1198.68 135.578   1
   3   3  13 1130.81 127.004   6
  -3  -3  13 1130.98 134.940   6
  -3  -3  13 1163.76 136.136   5
  -3   3 -13 921.718 119.811   4
   3  -3 -13 1176.49 134.244   3
   3   3  13 1044.08 115.782   2
  -3   3 -13 1086.80 125.169   3
   3  -3 -13 1094.18 131.805   2
  -3  -3  15 49301.0 3852.36   1
   3  -3 -15 43928.6 3852.96   1
   3   3  15 38054.3 3829.60   6
  -3  -3  15 41166.8 3840.99   6
  -3   3 -15 37060.2 3823.83   4
   3  -3 -15 41387.0 3838.37   3
   3   3  15 38641.0 3815.95   2
  -3   3 -15 45482.2 3834.18   3
   3  -3 -15 51266.9 3838.10   2
   3   3  17 22829.5 1903.35   6
  -3  -3  17 21373.3 1916.33   6
  -3   3 -17 16833.4 1892.94   4
  -3  -3  17 24109.4 1922.87   5
   3   3  17 18800.5 1898.95   5
   3  -3 -17 20395.9 1911.04   3
  -3   3 -17 20533.5 1907.41   3
   3  -3 -17 22988.4 1899.80   2
  -3  -3  19 14015.1 1304.02   6
   3   3  19 14994.2 1289.80   6
   3   3  19 12900.1 1285.95   5
  -3  -3  19 14216.5 1307.61   5
   3  -3 -19 12800.6 1296.01   3
  -3   3 -19 13899.7 1300.81   3
  -3  -3  21 144.358 41.0758   5
   3   3  21 202.724 37.8102   6
   3  -3 -21 269.907 47.1914   3
  -3   3 -21 333.161 58.1825   3
  -3  -3  23 319.114 60.2696   6
  -3  -3  23 339.268 64.3325   5
   3   3  23 425.376 58.3990   5
  -3   3 -23 346.863 52.5668   4
  -3   3 -23 325.348 68.0119   3
   3  -3 -23 382.985 61.8809   3
   3   3  25 4385.21 419.136   5
   3  -3 -25 4037.83 422.549   3
  -3  -3  25 4452.37 428.900   6
   3   3  25 3597.96 410.584   6
  -3   3 -27 7659.61 923.409   3
   3  -3 -27 8988.39 915.643   3
  -3  -3  27 9522.34 920.680   6
   3   3  27 9071.02 907.177   6
  -3  -3  29 3535.12 350.754   6
  -3  -3  29 3848.74 348.742   5
   3   3  29 3213.90 339.597   5
   3   4 -26 15.7712 9.78209   3
   3   4 -26 38.1604 16.5056   2
   3   4 -24 41.8246 13.9381   3
   3   4 -24 7.12501 11.8107   2
   3  -4  24 17.7146 14.5942   2
  -3  -4 -24 4.93870 10.8646   4
  -3   4  24 32.6045 12.1947   5
   3   4 -22 500.909 63.0846   2
   3  -4  22 363.666 59.5472   2
   3  -4  22 419.941 64.2394   6
   3   4 -22 297.921 50.4218   3
  -3  -4 -22 428.422 51.7630   4
  -3   4  22 225.592 42.8938   5
   3   4 -20 19.3839 19.4342   2
   3  -4  20 20.4296 16.7522   2
   3  -4  20 11.9077 16.9102   6
   3   4 -20 8.12221 11.6186   3
  -3  -4 -20 11.9995 11.0948   4
  -3   4  20 35.7254 12.9748   5
   3  -4  18 10.0449 11.5748   2
   3   4 -18-11.4721 20.8989   2
   3  -4  18 12.6542 17.8567   6
   3   4 -18 9.40524 15.3256   3
  -3   4  18 6.88153 11.2143   5
  -3  -4 -18-6.76490 12.3251   4
   3  -4  16 154.091 41.3686   2
   3   4 -16 305.034 61.5872   2
   3  -4  16 262.061 52.2041   6
   3   4 -16 132.796 42.5578   3
  -3  -4 -16 213.513 40.9423   4
   3   4 -14 113.511 40.4126   2
   3  -4  14 104.650 31.1625   2
   3  -4  14 113.510 31.6731   6
   3   4 -14 80.2737 33.6410   3
  -3  -4 -14 69.6003 16.7594   3
  -3  -4 -14 73.4675 27.0965   4
  -3   4  14 84.9306 28.8251   5
  -3  -4 -12 269.519 53.0605   1
  -3   4  12 321.048 52.8674   1
   3  -4  12 244.018 53.2394   1
   3  -4  12 446.640 65.6856   6
  -3  -4 -12 392.447 52.7344   5
   3  -4  12 261.733 52.9983   2
   3   4 -12 381.403 77.4519   2
  -3  -4 -12 374.646 63.8865   4
  -3  -4 -12 315.346 40.3777   3
   3   4 -12 384.277 74.5494   3
   3  -4  10 311.254 51.3858   1
  -3  -4 -10 368.502 56.5735   1
  -3   4  10 335.076 49.6311   1
   3   4 -10 278.286 49.4388   1
   3  -4  10 401.388 55.9347   6
   3  -4  10 307.972 52.3602   2
  -3  -4 -10 384.014 67.1717   4
  -3   4  10 514.466 74.8174   5
  -3  -4 -10 184.174 25.5732   3
   3   4 -10 278.729 69.5881   3
   3   4  -8 76.8123 20.7517   1
  -3   4   8 103.375 26.1948   1
   3  -4   8 125.254 30.0662   1
  -3   4   8 94.7090 17.3934   1
  -3  -4  -8 122.808 34.3971   1
   3   4  -8 97.4414 30.8742   1
   3  -4   8 112.363 28.2449   6
  -3   4   8 69.1711 12.8414   6
  -3  -4  -8 112.025 28.1676   5
   3  -4   8 87.1936 28.7728   2
   3   4  -8 182.098 56.1423   2
  -3  -4  -8 90.2971 37.7336   4
  -3   4   8 111.877 39.9594   5
  -3   4   8 144.468 34.3385   4
   3   4  -8 101.177 47.3816   3
  -3   4   6 414.975 47.1767   1
   3   4  -6 384.210 53.7645   1
   3  -4   6 463.741 52.0571   1
  -3   4   6 435.990 57.8269   1
   3   4  -6 347.307 60.4259   1
  -3  -4  -6 307.176 57.0800   1
  -3  -4  -6 299.790 50.3878   1
  -3   4   6 353.210 41.5294   6
   3  -4   6 366.650 57.0998   6
  -3   4   6 379.383 42.6947   6
  -3  -4  -6 412.693 62.5668   5
   3   4  -6 371.755 75.9062   2
   3  -4   6 378.654 65.2223   2
  -3   4   6 436.314 83.1498   5
  -3  -4  -6 538.790 91.6689   4
  -3   4   6 397.092 64.7845   4
   3   4  -6 242.232 71.9095   3
  -3   4   4 147.565 24.0002   1
  -3   4   4 186.292 33.1141   1
   3  -4   4 100.094 27.2695   1
   3   4  -4 117.288 35.0323   1
  -3  -4  -4 159.863 30.1115   1
   3  -4   4 72.9381 27.0267   6
  -3   4   4 154.497 24.9048   6
  -3   4   4 109.762 22.1303   6
  -3  -4  -4 163.050 41.4378   5
   3   4  -4 197.864 52.1493   2
   3  -4   4 166.703 40.0600   2
  -3  -4  -4 16.9019 33.8939   4
  -3   4   4 100.819 41.2297   5
  -3   4   4 205.256 44.1400   4
   3   4  -4 214.948 33.9414   1
   3  -4   4 193.590 28.7570   1
   3   4  -2 8.03170 9.40123   1
   3  -4   2 11.9713 9.89298   1
   3   4  -2 25.4133 11.6920   1
   3  -4   2 19.5933 14.1746   6
   3   4  -2 36.5326 22.2449   2
   3  -4   2 20.8747 20.8937   2
   3  -4   2 30.4766 14.1427   1
  -3  -4  -2 16.6756 9.20766   1
  -3   4   2 36.1201 13.9704   1
  -3  -4  -2 15.9670 14.6375   1
  -3   4   2 20.0879 9.95838   1
  -3   4   2 13.4296 15.5611   5
  -3  -4  -2 14.5486 23.7622   4
  -3   4   2 10.6246 15.0833   4
   3   4  -2 14.2522 6.90620   3
   3   4  -2 4.62860 8.59367   3
  -3  -4   0 1309.37 132.840   1
  -3   4   0 1280.81 133.631   1
   3   4   0 1186.84 149.985   6
   3  -4   0 1087.89 128.551   6
  -3   4   0 1685.47 151.593   5
  -3  -4   0 1223.20 148.149   5
   3   4   0 1120.27 146.002   2
  -3  -4   0 1446.71 152.068   4
   3  -4   0 1206.01 146.382   3
  -3  -4   0 1075.88 135.630   1
   3   4   0 1032.86 134.552   1
   3  -4   0 1001.82 128.368   1
   3   4   0 1345.23 135.002   1
   3  -4   0 1302.87 127.788   1
  -3   4   0 1154.60 124.842   1
   3   4   2 22.7022 13.8787   1
   3  -4  -2 20.3407 10.6032   1
   3  -4  -2 28.9057 12.5641   1
  -3  -4   2 21.7462 17.7887   5
   3  -4  -2 12.6181 23.0417   2
   3   4   2 19.8751 18.1739   2
  -3  -4   2 28.3113 18.3046   4
  -3   4  -2 14.6860 11.3942   5
   3  -4  -2 10.3177 11.9956   3
  -3   4  -2-9.51764 11.0828   4
   3   4   2 30.9056 14.3332   1
  -3   4  -2 43.3510 14.7295   1
  -3  -4   2-5.85794 6.93836   1
  -3   4  -2 12.6932 9.26058   1
  -3  -4   2 8.58136 7.17391   1
   3   4   4 152.942 30.4809   1
  -3   4  -4 156.106 27.1300   1
  -3  -4   4 181.844 33.7757   1
  -3  -4   4 174.607 42.2152   6
  -3   4  -4 134.422 21.9339   5
  -3  -4   4 148.128 37.2844   5
   3   4   4 159.313 40.7721   6
   3   4   4 82.4519 30.4222   2
   3  -4  -4 294.500 57.3884   2
  -3   4  -4 125.138 21.3302   5
  -3  -4   4 129.467 26.0304   4
   3  -4  -4 236.968 44.3013   3
  -3   4  -4 224.121 41.1684   4
   3   4   4 182.154 34.9735   1
   3  -4  -4 140.628 24.9644   1
   3  -4  -4 166.037 31.5313   1
   3  -4  -6 333.483 46.4445   1
  -3   4  -6 305.556 46.6665   1
   3  -4  -6 407.378 52.3165   1
   3   4   6 426.146 55.9878   1
  -3  -4   6 365.205 55.6341   1
  -3  -4   6 347.507 52.4758   1
   3   4   6 436.575 55.8636   1
  -3   4  -6 327.069 49.7884   1
  -3  -4   6 237.699 55.4374   6
  -3  -4   6 398.843 62.9462   5
   3   4   6 446.902 67.7538   6
   3   4   6 281.899 53.7018   2
   3  -4  -6 439.196 74.5623   2
  -3  -4   6 303.229 41.2139   4
   3  -4  -6 435.763 64.2344   3
  -3   4  -6 308.279 55.9661   4
  -3   4  -6 383.023 58.0722   3
  -3  -4   8 73.3416 27.3805   6
   3   4   8 62.1386 26.8621   6
  -3  -4   8 119.599 30.6035   5
  -3  -4   8 94.1177 27.3352   1
  -3  -4   8 70.3404 24.2190   1
  -3   4  -8 110.711 26.8639   1
   3   4   8 187.316 33.5770   2
   3  -4  -8 39.3619 25.7927   2
  -3   4  -8 120.166 27.7098   4
   3  -4  -8 150.119 34.9861   3
   3  -4  -8 94.9506 22.0767   1
   3   4   8 106.020 26.2830   1
  -3  -4  10 358.142 60.1383   6
   3   4  10 264.305 50.4483   6
   3  -4 -10 560.307 76.9058   2
  -3   4 -10 397.014 54.1542   4
  -3  -4  10 431.549 59.1485   1
  -3   4 -10 238.310 47.4861   1
   3   4  10 308.114 51.4745   1
   3  -4 -10 438.644 55.7055   1
   3  -4 -12 359.966 53.7763   1
  -3  -4  12 357.915 56.8559   6
   3   4  12 368.217 50.8925   6
  -3  -4  12 401.451 56.3362   1
   3   4  12 278.260 41.1772   2
  -3   4 -12 288.716 43.6521   4
  -3   4 -12 236.345 42.9299   3
   3  -4 -12 254.933 50.0355   3
   3   4  14 121.407 25.8297   6
  -3  -4  14 90.5223 27.0710   6
   3  -4 -14 138.928 29.8922   2
  -3  -4  14 127.647 30.7462   5
  -3   4 -14 99.4770 23.1313   4
  -3   4 -14 78.9111 21.7141   3
   3  -4 -14 59.3439 22.5729   3
  -3  -4  16 123.124 32.7792   5
   3   4  16 182.556 30.8759   6
  -3  -4  16 168.919 38.2204   6
  -3   4 -16 143.885 30.0521   3
   3  -4 -16 141.113 32.7212   3
  -3  -4  18 27.0923 16.5206   6
   3   4  18 11.2066 9.25504   5
  -3  -4  18 18.4019 16.8294   5
  -3   4 -18 21.1602 11.0078   4
  -3   4 -18 13.4570 11.0676   3
   3  -4 -18 16.6253 11.8273   3
  -3  -4  20 18.7905 13.2957   6
   3   4  20 9.84883 9.87891   6
   3   4  20 5.24245 7.46658   5
  -3  -4  20 9.79604 13.8596   5
  -3   4 -20 8.52625 8.56740   4
   3  -4 -20 25.5681 17.0372   3
  -3   4 -20 15.3154 12.5180   3
   3   4  22 276.623 47.7306   5
  -3  -4  22 314.902 58.9892   5
   3  -4 -22 374.756 59.4058   3
  -3   4 -22 412.343 63.1921   3
  -3  -4  22 415.696 63.2808   6
   3   4  22 446.100 52.5564   6
   3   4  24 28.7287 12.5126   5
  -3  -4  24 29.4045 17.9439   5
  -3   4 -24 10.1695 11.8518   3
  -3  -4  24 29.1441 15.9289   6
   3   4  24 9.60124 8.92579   6
   3   4  26 17.3093 10.5454   5
  -3  -4  26-9.06744 12.8232   5
  -3  -4  26 18.5447 15.1320   6
   3   4  26 15.1543 9.24187   6
   3  -4 -26-8.92997 10.3240   3
  -3  -4  28 38.6763 17.0474   5
   3   5 -25 4237.90 408.977   3
  -3   5  23 282.709 41.6638   5
   3   5 -23 378.544 52.4495   2
   3   5 -23 336.493 48.4776   3
   3  -5  23 350.641 58.4965   6
  -3  -5 -21 114.548 26.5394   4
   3  -5  21 127.965 32.7764   2
   3   5 -21 118.291 31.5981   2
   3  -5  21 180.118 40.2706   6
  -3   5  19 6465.36 662.482   5
   3  -5  19 7010.22 681.012   6
   3  -5  19 6467.16 676.427   2
  -3  -5 -19 7926.38 667.327   4
  -3   5  17 12303.1 1144.60   5
  -3  -5 -17 12367.3 1147.47   4
   3   5 -17 12922.0 1166.03   2
   3   5 -17 10687.4 1151.69   3
   3  -5  17 12808.4 1157.82   6
   3  -5  15 25812.3 2404.05   6
  -3   5  15 30455.9 2406.70   5
  -3  -5 -15 29974.9 2405.01   4
   3   5 -15 31595.0 2431.28   2
   3   5 -15 24065.0 2409.81   3
  -3   5  13 1432.72 146.599   5
   3   5 -13 1038.98 152.985   2
   3   5 -13 1682.59 167.395   3
   3  -5  13 826.473 131.133   2
   3  -5  11 156.626 34.4948   6
  -3  -5 -11 212.164 37.1460   5
   3  -5  11 90.6221 35.7140   2
   3   5 -11 114.012 47.2343   2
  -3  -5 -11 203.582 46.0769   4
  -3   5  11 228.138 49.5307   5
  -3   5  11 216.044 43.3640   4
   3   5 -11 341.856 70.3419   3
   3  -5   9 8252.49 777.101   1
  -3   5   9 8963.94 771.368   1
   3  -5   9 8278.36 781.156   6
  -3  -5  -9 7534.12 778.316   5
   3   5  -9 8548.13 819.623   2
  -3  -5  -9 7259.40 791.493   4
  -3   5   9 8188.19 784.037   4
   3  -5   9 7151.77 782.920   2
  -3  -5  -7 4788.63 494.198   1
  -3   5   7 5314.86 486.271   1
   3  -5   7 5070.75 492.735   1
   3  -5   7 4814.89 497.421   6
  -3   5   7 8235.71 559.762   5
  -3  -5  -7 4602.28 497.249   5
   3   5  -7 5696.31 533.714   2
  -3  -5  -7 4236.94 505.633   4
  -3   5   7 5170.65 502.679   4
   3   5  -7 8039.27 618.739   3
   3  -5   7 5153.69 506.205   2
   3   5  -5 72776.1 6901.01   1
  -3  -5  -5 70997.2 6895.88   1
   3  -5   5 74247.7 6892.26   1
  -3   5   5 81726.6 6886.65   1
   3  -5   5 77817.3 6902.41   6
  -3   5   5 67796.8 6888.11   6
  -3   5   5 103277. 6963.50   5
  -3  -5  -5 68850.7 6912.05   4
  -3   5   5 65395.2 6905.22   4
   3  -5   5 74000.5 6912.03   2
   3   5  -3 1461.69 155.776   1
  -3  -5  -3 1294.16 151.925   1
   3  -5   3 1219.14 143.841   1
  -3   5   3 1528.21 142.186   1
  -3   5   3 1159.86 147.908   6
   3  -5   3 1416.13 155.618   6
  -3   5   3 1047.57 174.990   5
  -3  -5  -3 1843.38 172.290   5
  -3  -5  -3 1612.76 165.693   4
  -3   5   3 1503.51 165.198   4
   3   5  -3 1757.04 242.004   3
   3  -5   3 1628.78 177.025   2
   3   5  -1 2283.72 212.956   1
  -3  -5  -1 2164.30 212.030   1
  -3   5   1 1917.21 196.363   1
   3  -5   1 1764.00 208.490   6
  -3   5   1 2570.04 252.102   5
  -3  -5  -1 1882.40 222.033   5
   3   5  -1 1863.42 221.294   2
  -3  -5  -1 2260.61 215.604   4
  -3   5   1 2355.66 227.294   4
   3  -5   1 2390.56 239.156   2
  -3  -5   1 2259.87 209.643   1
   3  -5  -1 2051.87 196.139   1
   3   5   1 2156.43 206.510   1
  -3   5  -1 1763.21 192.460   1
   3   5   1 2043.05 222.764   6
   3  -5  -1 1714.49 201.975   6
  -3   5  -1 2686.05 230.261   5
  -3  -5   1 2193.06 220.205   5
   3   5   1 1808.71 216.614   2
  -3  -5   1 1980.68 204.433   4
  -3   5  -1 2346.04 220.815   4
   3  -5  -1 2068.60 218.225   3
   3  -5  -1 2254.70 242.100   2
   3  -5  -3 1421.99 142.873   1
  -3  -5   3 1682.53 156.115   1
   3   5   3 1515.23 153.043   1
  -3   5  -3 1453.22 145.224   1
   3   5   3 1383.19 167.626   6
  -3   5  -3 1444.39 153.276   5
  -3  -5   3 1503.31 167.136   5
   3   5   3 1355.42 165.739   2
  -3  -5   3 1308.82 148.660   4
  -3   5  -3 1351.87 160.693   4
   3  -5  -3 1484.02 167.103   3
   3  -5  -3 1981.01 203.889   2
  -3  -5   5 74672.8 6628.42   1
   3  -5  -5 75488.5 6618.26   1
  -3   5  -5 61643.4 6619.89   1
  -3  -5   5 72822.5 6644.14   6
   3   5   5 72243.4 6644.13   6
  -3  -5   5 75364.1 6642.65   5
   3   5   5 76449.3 6641.41   2
  -3  -5   5 72173.5 6619.90   4
   3  -5  -5 68390.1 6641.02   3
  -3   5  -5 77134.4 6637.48   3
   3  -5  -5 69670.5 6662.36   2
  -3  -5   7 5142.58 511.263   1
   3  -5  -7 5773.09 507.723   1
  -3   5  -7 4666.19 508.437   1
  -3  -5   7 5869.50 528.928   6
   3   5   7 5514.77 524.121   6
  -3  -5   7 5617.56 525.513   5
   3   5   7 5885.20 523.749   2
  -3   5  -7 5001.63 517.036   4
   3  -5  -7 4756.55 522.259   3
   3  -5  -7 6756.80 554.991   2
  -3   5  -7 5126.03 517.019   3
   3  -5  -9 7598.77 790.352   1
  -3  -5   9 7288.14 799.769   6
   3   5   9 8371.07 798.181   6
  -3  -5   9 7943.59 799.977   5
   3   5   9 9210.30 797.597   2
  -3   5  -9 9853.39 798.641   4
   3  -5  -9 7169.56 797.864   3
  -3   5  -9 7966.86 793.301   3
  -3  -5  11 131.483 36.6920   6
   3  -5 -11 248.537 44.3424   2
   3   5  11 223.599 36.4883   2
   3   5  11 287.077 42.6984   6
  -3  -5  11 230.650 42.5743   5
  -3   5 -11 164.116 32.4971   4
   3  -5 -11 228.522 41.1930   3
  -3   5 -11 141.647 30.8323   3
   3   5  13 1133.73 130.932   6
  -3  -5  13 1218.95 139.020   6
  -3   5 -13 1284.31 129.844   4
  -3  -5  13 1280.29 139.674   5
   3  -5 -13 1048.92 131.491   2
  -3   5 -13 1178.84 129.420   3
   3  -5 -13 1213.06 136.129   3
  -3   5 -15 24290.9 2238.27   4
   3   5  15 23636.0 2240.63   6
  -3   5 -15 24510.1 2241.25   3
   3   5  17 10781.0 1010.15   6
  -3  -5  17 9455.77 1018.19   6
   3   5  17 10276.4 1010.95   5
   3  -5 -17 10831.0 1018.29   3
  -3   5 -17 11625.6 1015.03   3
  -3  -5  17 12092.6 1026.20   5
  -3  -5  19 7131.95 707.552   5
   3   5  19 7263.77 693.810   5
   3  -5 -19 6926.41 701.372   3
   3   5  19 7374.36 692.268   6
  -3  -5  19 8202.21 708.416   6
   3   5  21 158.435 28.9643   5
  -3  -5  21 109.662 34.8587   5
   3   5  21 206.298 30.7760   6
  -3  -5  21 151.223 36.1032   6
   3  -5 -21 205.923 39.0107   3
  -3   5 -21 190.028 35.3707   3
  -3  -5  23 477.163 65.2048   6
   3   5  23 379.975 51.1341   6
   3   5  23 388.631 53.4852   5
  -3  -5  23 370.231 62.5804   5
   3  -5 -23 553.385 68.3697   3
  -3   5 -23 374.005 60.3489   3
  -3  -5  25 2650.23 274.759   5
   3   6 -22 132.698 28.0983   3
  -3   6  20 19.3553 9.70954   5
  -3  -6 -20 5.68489 8.08609   4
   3   6 -20 14.8426 12.1345   2
   3  -6  20-8.86748 10.2670   6
   3   6 -20 6.69571 9.50269   3
  -3   6  18 22.3001 11.1620   5
   3   6 -18-8.97778 14.6558   2
   3  -6  18 25.1778 15.3152   2
   3  -6  18-8.49280 13.8673   6
   3   6 -18-8.01559 11.3467   3
  -3   6  16 320.538 47.5005   5
  -3  -6 -16 301.854 49.2026   4
   3  -6  16 189.722 45.2897   2
   3   6 -16 333.483 59.9397   2
   3  -6  16 297.833 49.6326   6
   3   6 -16 354.761 57.5639   3
   3  -6  14 164.743 36.4449   6
  -3   6  14 248.920 42.9364   5
  -3  -6 -14 273.747 46.3280   4
   3  -6  14 137.645 38.2053   2
   3   6 -14 317.598 60.9770   2
  -3   6  14 201.908 40.6599   4
   3   6 -14 220.694 47.7307   3
   3  -6  12 65.7883 20.9697   6
   3   6 -12 70.0215 30.9960   2
  -3   6  12 110.219 29.8241   5
  -3  -6 -12 46.5814 21.2805   4
  -3   6  12 92.4465 24.5170   4
   3   6 -12 28.5432 21.3348   3
  -3  -6 -10 280.693 40.9627   5
   3  -6  10 113.341 38.5565   2
   3   6 -10 190.278 53.3551   2
  -3   6  10 204.460 39.6413   4
   3  -6  10 250.743 42.8652   6
  -3   6  10 317.233 52.9569   5
  -3  -6 -10 114.123 35.6381   4
  -3   6   8 162.911 41.9284   5
  -3  -6  -8 162.057 37.1686   4
   3  -6   8 86.9056 32.0977   2
   3   6  -8 100.388 38.1495   2
  -3  -6  -8 99.8183 23.5667   5
   3  -6   8 52.0666 23.0445   6
   3  -6   6 256.146 54.6116   6
  -3  -6  -6 573.503 65.1650   5
   3  -6   6 412.324 72.3458   2
   3   6  -6 424.136 74.6079   2
  -3  -6  -6 444.356 65.0503   4
  -3   6   6 491.871 80.8676   5
  -3   6   6 298.997 56.2777   4
   3  -6   6 394.334 45.8746   1
  -3  -6  -4 74.1993 21.5922   5
   3  -6   4 41.3455 28.6467   2
   3   6  -4 167.842 38.4302   2
  -3  -6  -4 140.550 30.2732   4
  -3   6   4 95.1626 37.4148   5
  -3   6   4 40.7459 19.3084   4
   3  -6   4 80.4272 23.6855   6
  -3  -6  -2 116.476 28.0907   5
   3   6  -2 125.233 33.4036   2
   3  -6   2 64.6281 35.7984   2
  -3  -6  -2 59.3816 19.3137   4
  -3   6   2 46.5512 29.4580   5
  -3   6   2 100.691 28.5732   4
   3  -6   2 73.2797 23.2388   6
  -3  -6   0 616.267 84.9757   5
   3   6   0 600.228 84.6203   2
   3  -6   0 645.538 108.808   2
  -3  -6   0 625.198 76.3126   4
  -3   6   0 564.149 91.5050   5
  -3   6   0 757.841 87.8486   4
   3   6   0 562.970 83.5001   6
  -3  -6   2 113.152 23.3738   4
   3   6   2 96.1448 28.3993   2
  -3   6  -2 162.323 32.8105   4
   3  -6  -2 135.734 32.8651   3
   3   6   2 98.2821 28.5239   6
   3  -6  -4 68.8956 31.9851   2
  -3  -6   4 73.6387 23.9121   5
   3   6   4 60.3976 21.9840   6
   3  -6  -4 119.772 27.6990   3
  -3   6  -4 36.1551 18.7335   4
  -3   6  -4 55.6826 18.9776   3
   3   6   6 334.001 54.7985   6
  -3  -6   6 382.481 57.7805   5
   3   6   6 458.153 59.1786   2
  -3   6  -6 498.463 57.5110   4
  -3   6  -6 450.084 55.4863   3
  -3  -6   8 106.211 28.6527   6
   3   6   8 144.500 32.8969   2
   3  -6  -8 176.983 45.3032   2
   3   6   8 123.083 27.1734   6
  -3  -6   8 178.544 33.3468   5
   3  -6  -8 116.562 28.8712   3
  -3   6  -8 70.5652 22.4127   3
  -3  -6  10 211.451 39.3681   6
   3  -6 -10 260.167 50.4684   2
   3  -6 -10 229.565 40.0316   3
  -3   6 -10 235.527 37.5523   4
  -3   6 -10 153.620 30.7129   3
  -3  -6  10 192.942 37.8886   5
  -3  -6  12 82.6127 24.7954   6
  -3   6 -12 90.4014 19.7007   4
   3  -6 -12 41.3009 16.5360   3
  -3   6 -12 74.9521 18.3034   3
  -3  -6  12 122.614 28.1751   5
   3   6  12 83.0062 20.6542   6
  -3  -6  14 209.956 38.7129   6
   3  -6 -14 170.083 33.3341   3
  -3   6 -14 182.031 31.6427   3
   3   6  14 165.090 31.1371   6
   3   6  16 326.427 42.9454   6
  -3  -6  16 262.783 46.3756   6
   3  -6 -16 285.475 46.0341   3
  -3   6 -16 272.684 41.8783   3
   3   6  18 8.35008 7.72513   6
   3   6  18 19.0304 9.58993   5
   3  -6 -18 19.6774 10.7724   3
  -3   6 -18 15.2698 10.2469   3
  -3  -6  20 9.05519 10.4534   5
   3   6  20 7.71794 7.06070   6
  -3  -6  20 14.4148 11.7617   6
   3  -6 -20 20.1968 12.2815   3
  -3   6 -20 11.0300 9.00995   3
   3   6  20-4.35953 7.96896   5
  -3  -6  22 148.634 35.7064   5
   3  -7  17 4625.66 513.398   6
  -3   7  17 5932.93 513.746   5
   3  -7  15 11729.6 1168.06   6
  -3   7  15 13523.0 1170.46   5
  -3  -7 -15 10457.3 1169.02   4
   3   7 -15 14036.5 1189.36   2
  -3   7  15 11972.2 1170.74   4
   3  -7  15 14210.5 1178.17   2
  -3   7  13 61.2625 20.9642   4
   3  -7  13 87.9092 27.7125   2
   3   7 -13 185.119 47.1584   2
  -3  -7 -13 96.1460 26.4139   4
  -3   7  13 171.526 32.5717   5
   3   7 -11 106.943 37.7556   2
   3  -7  11 90.1982 28.0626   2
  -3   7  11 138.016 28.9408   4
   3  -7  11 85.0882 25.1532   6
  -3  -7 -11 126.736 30.2006   4
  -3   7  11 145.743 33.1130   5
   3  -7   9 2599.46 295.142   6
  -3  -7  -9 3319.03 295.458   5
   3   7  -9 2580.95 314.707   2
  -3  -7  -9 2663.07 298.099   4
  -3   7   9 2794.19 294.764   4
   3  -7   9 2894.83 314.038   2
   3  -7   7 1840.19 212.212   6
  -3   7   7 2593.80 240.262   5
  -3  -7  -7 2081.23 209.186   5
   3   7  -7 2605.57 239.894   2
  -3  -7  -7 2101.37 213.921   4
  -3   7   7 1803.70 209.832   4
   3  -7   7 1871.08 234.481   2
   3  -7   5 26593.2 2493.72   6
  -3   7   5 32400.3 2527.80   5
  -3  -7  -5 26796.6 2489.03   5
   3   7  -5 28595.5 2508.34   2
  -3  -7  -5 25620.2 2488.89   4
  -3   7   5 27711.6 2492.77   4
   3  -7   5 21120.9 2519.09   2
  -3  -7  -3 367.910 49.5036   4
  -3   7   3 223.723 60.4352   5
   3   7  -3 265.024 54.0542   2
   3  -7   3 281.454 73.1366   2
  -3  -7  -3 412.255 53.3035   5
   3  -7   3 336.524 51.1633   6
   3   7  -1 302.066 55.9507   2
  -3  -7  -1 420.902 57.3311   5
   3   7  -1 326.180 56.8251   6
   3   7   1 445.128 61.1615   6
  -3  -7   1 401.856 57.1622   5
  -3   7  -1 434.684 60.3207   4
  -3   7  -1 379.919 56.2528   3
   3   7   1 384.952 59.6143   2
   3  -7  -1 342.192 85.2460   2
   3   7   3 258.470 49.0142   6
  -3  -7   3 361.129 52.2923   5
  -3   7  -3 385.168 53.0630   4
  -3   7  -3 385.497 51.7363   3
   3   7   3 299.586 50.9315   2
   3  -7  -3 200.559 64.7046   2
  -3  -7   5 29240.4 2520.26   5
   3   7   5 26855.8 2517.68   2
  -3   7  -5 25924.5 2513.58   4
   3  -7  -5 29432.5 2520.93   3
   3  -7  -5 24160.6 2545.88   2
  -3   7  -5 26149.0 2512.19   3
   3   7   7 2146.78 210.810   6
  -3   7  -7 2008.04 208.016   4
   3  -7  -7 2105.04 212.248   3
   3  -7  -7 1835.68 227.928   2
  -3   7  -7 1958.14 205.143   3
   3   7   9 2460.89 264.589   6
  -3   7  -9 2691.71 265.239   4
   3  -7  -9 2830.57 270.571   3
  -3   7  -9 2710.03 263.085   3
  -3  -7   9 2708.43 271.352   5
  -3  -7  11 111.437 25.4423   6
   3  -7 -11 173.541 30.3526   3
  -3   7 -11 115.919 22.0918   3
   3   7  11 63.4399 20.5136   6
  -3  -7  11 111.658 26.2157   5
  -3  -7  13 106.983 24.3383   6
   3  -7 -13 111.685 23.9694   3
  -3   7 -13 107.077 21.4061   3
  -3  -7  13 152.256 29.9227   5
   3   7  13 76.4206 20.2712   6
   3   7  15 10024.7 1066.53   6
  -3  -7  15 12801.3 1077.76   6
  -3  -7  15 13150.7 1084.80   5
  -3  -7  17 5775.52 509.223   5
   3  -7 -17 4887.84 496.166   3
   3  -8  12 40.6690 16.8731   6
  -3   8  12 135.223 28.2884   5
  -3  -8 -10 270.900 41.7844   4
  -3   8  10 222.095 44.6782   5
   3   8  -8 322.523 56.1446   2
  -3  -8  -8 202.312 36.9972   4
  -3   8   6 119.148 28.5675   4
   3  -8   6 267.918 58.6110   2
   3   8  -6 215.089 42.5723   2
  -3  -8  -6 223.600 32.9310   5
  -3   8   4 35.0348 15.7948   4
   3   8  -4 80.3489 23.1807   2
  -3  -8  -4 58.6195 15.6497   5
   3   8  -4 33.9375 15.4020   6
  -3   8   2 41.8513 15.9188   4
   3   8  -2 76.5327 22.3174   2
   3  -8   2 62.3758 41.6845   2
  -3  -8  -2 40.2321 13.5656   5
   3   8  -2 27.4360 15.3211   6
   3   8   0 410.554 66.6791   2
   3  -8   0 533.327 101.398   2
  -3  -8   0 575.489 67.9409   5
  -3   8   0 599.378 70.8291   4
   3   8   0 558.087 70.9414   6
   3   8   2 52.4392 17.4818   6
  -3   8  -2 57.3755 18.0644   4
  -3   8  -2 43.6681 14.7716   3
   3   8   2 42.6903 17.7950   2
   3  -8  -2 82.9401 38.4886   2
  -3  -8   4 32.3759 13.4765   5
   3   8   4 73.4637 19.3714   6
  -3   8  -4 60.6206 16.7653   3
  -3   8  -4 66.4282 18.2232   4
  -3   8  -6 142.671 27.4873   3
   3   8   6 158.951 28.7298   6
  -3  -8   6 177.626 31.0471   5
  -3   8  -8 282.607 37.3972   3
   3   8   8 245.529 38.1098   6
  -3  -8   8 220.787 38.7450   5
   3  -8 -10 148.020 29.5241   3
  -3  -8  10 193.756 33.3898   5
  -3  -8  12 92.0405 23.0341   5
   4   0   0 275284. 25043.4   6
  -4   0   0 278764. 25055.5   5
   4   0   0 289750. 25059.4   2
  -4   0   0 273735. 25057.8   4
   4   0   0 243898. 25049.3   3
   4   0   0 290625. 25072.0   1
  -4   0   0 264161. 25063.3   1
  -4   0  -2 6774.76 654.042   1
   4   0   2 5745.11 626.029   6
   4   0  -2 6678.11 628.408   6
  -4   0  -2 6457.98 634.535   5
  -4   0   2 7767.57 646.968   5
   4   0   2 6254.05 640.496   2
  -4   0   2 7716.65 648.801   4
  -4   0  -2 7014.29 639.224   4
   4   0  -2 5683.41 634.358   3
   4   0   2 6465.67 633.866   3
   4   0   2 6691.30 649.465   1
   4   0  -2 6432.03 653.300   1
  -4   0  -2 7103.44 650.279   1
  -4   0   2 7013.34 650.308   1
  -4   0   4 15462.3 1526.39   1
  -4   0  -4 16601.4 1536.26   1
   4   0  -4 17966.1 1542.47   1
  -4   0   4 15429.2 1537.00   1
  -4   0  -4 16390.1 1536.90   1
   4   0   4 15542.0 1511.35   6
  -4   0   4 19199.6 1533.84   5
  -4   0  -4 17021.9 1519.21   5
   4   0  -4 16527.3 1528.38   2
  -4   0  -4 15588.7 1520.08   4
   4   0  -4 14699.2 1520.24   3
   4   0   4 17609.8 1522.38   2
  -4   0  -4 14829.0 1511.33   3
  -4   0   6 870.299 111.554   1
  -4   0  -6 823.225 115.928   1
   4   0  -6 856.032 117.427   1
   4   0   6 718.011 107.886   1
   4   0   6 902.135 118.420   1
  -4   0   6 880.596 124.196   1
  -4   0  -6 831.737 116.704   1
   4   0   6 738.018 96.7324   6
   4   0  -6 760.260 96.5357   6
  -4   0   6 977.378 114.150   5
  -4   0  -6 769.204 101.066   5
   4   0  -6 1017.45 117.480   2
  -4   0   6 1113.85 116.867   4
   4   0  -6 787.125 104.432   3
  -4   0  -6 761.004 95.2041   3
  -4   0  -8 3979.35 401.283   1
  -4   0   8 4106.54 392.634   1
   4   0  -8 4076.50 400.496   1
   4   0  -8 3608.40 396.318   1
   4   0   8 3687.35 389.693   1
   4   0   8 3749.01 400.603   1
  -4   0   8 4270.67 409.949   1
  -4   0  -8 4052.13 396.918   1
   4   0   8 3354.47 376.889   6
  -4   0   8 4502.19 398.595   5
  -4   0  -8 4063.91 380.471   5
   4   0  -8 4557.63 402.191   2
  -4   0  -8 3666.59 382.097   4
  -4   0   8 3598.68 387.544   4
   4   0  -8 3529.21 382.357   3
  -4   0  -8 3651.70 373.690   3
   4   0   8 4067.91 382.859   2
  -4   0 -10 149380. 12632.9   1
   4   0 -10 152226. 12629.9   1
  -4   0  10 141341. 12617.7   1
   4   0 -10 145750. 12628.0   1
   4   0  10 133263. 12619.0   1
   4   0  10 139332. 12630.8   1
  -4   0  10 139024. 12635.4   1
  -4   0 -10 135939. 12622.2   1
  -4   0  10 133304. 12605.8   6
   4   0  10 137442. 12613.5   6
  -4   0  10 142974. 12627.4   5
  -4   0 -10 123351. 12604.6   5
   4   0 -10 150187. 12635.5   2
  -4   0 -10 145357. 12617.7   4
   4   0 -10 134265. 12615.4   3
  -4   0  10 114389. 12617.2   4
   4   0  10 137971. 12611.7   2
  -4   0 -12 18703.1 1903.63   1
   4   0 -12 20597.7 1903.02   1
   4   0  12 20451.2 1898.79   1
   4   0 -12 18469.3 1901.46   1
  -4   0  12 19611.2 1892.53   1
   4   0  12 19287.3 1905.72   1
  -4   0 -12 19234.9 1896.65   1
  -4   0  12 19379.2 1885.92   6
   4   0  12 18613.2 1894.06   6
  -4   0  12 21168.8 1912.75   5
   4   0 -12 22800.8 1918.33   2
  -4   0 -12 22750.7 1895.93   4
   4   0 -12 21170.8 1897.16   3
  -4   0 -12 21775.1 1899.22   3
   4   0  12 21162.4 1891.70   2
  -4   0 -14 19810.5 1844.42   1
  -4   0  14 21116.4 1833.87   1
   4   0 -14 18919.1 1837.80   1
   4   0 -14 18437.7 1838.72   1
   4   0  14 18198.8 1842.46   1
  -4   0 -14 18418.1 1835.41   1
  -4   0  14 18633.7 1847.88   1
  -4   0  14 19234.9 1825.65   6
   4   0  14 13980.8 1825.70   6
  -4   0  14 22977.8 1853.56   5
   4   0  14 21090.9 1822.63   5
   4   0 -14 18235.3 1848.23   2
  -4   0 -14 21841.2 1835.66   4
  -4   0 -14 23119.0 1858.64   3
   4   0 -14 21349.4 1839.42   3
  -4   0  14 19479.8 1835.10   4
   4   0  14 21075.8 1828.57   2
  -4   0 -16 814.823 101.245   1
  -4   0  16 698.056 86.2561   1
   4   0 -16 571.791 88.2132   1
   4   0  16 700.620 90.9400   1
  -4   0  16 639.284 97.6014   1
  -4   0 -16 764.994 91.2882   1
   4   0  16 748.538 100.961   1
   4   0  16 408.216 80.6744   6
  -4   0  16 476.149 78.0949   6
  -4   0  16 731.439 100.513   5
   4   0  16 801.250 82.1559   5
  -4   0  16 742.553 91.6500   4
   4   0 -16 698.023 94.0385   3
   4   0  16 733.628 84.1339   2
  -4   0 -16 638.139 109.851   3
   4   0  18 444.711 72.7510   1
   4   0 -18 439.356 72.3694   1
  -4   0 -18 550.138 83.2478   1
  -4   0  18 616.626 72.8543   1
  -4   0 -18 538.978 73.3113   1
   4   0  18 407.341 76.8078   1
   4   0 -18 471.952 75.3511   1
  -4   0  18 419.625 65.7201   6
   4   0  18 432.756 66.8678   6
   4   0  18 617.277 70.2842   5
   4   0 -18 479.665 76.7325   2
  -4   0  18 568.397 82.6753   5
  -4   0 -18 461.585 70.8513   4
  -4   0  18 484.163 73.2702   4
   4   0  18 498.452 65.7156   2
  -4   0 -18 390.588 87.1731   3
   4   0 -18 514.606 76.2562   3
   4   0 -20 24958.9 2058.94   1
  -4   0  20 23821.2 2041.85   1
  -4   0  20 23654.2 2045.58   6
   4   0  20 22640.8 2035.57   6
   4   0  20 14554.1 2027.69   5
  -4   0  20 24143.0 2056.71   5
  -4   0 -20 26604.8 2052.84   4
   4   0 -20 26337.3 2053.17   2
  -4   0 -20 17696.3 2063.60   3
   4   0 -20 18083.7 2043.07   3
  -4   0  20 23991.0 2048.53   4
   4   0  20 23286.7 2032.75   2
   4   0  22 17195.9 1437.77   6
  -4   0  22 20593.7 1462.91   5
  -4   0 -22 16561.7 1451.79   4
  -4   0  22 13726.5 1445.68   4
  -4   0 -22 15950.0 1468.23   3
   4   0 -22 10282.7 1440.60   3
   4   0  22 15455.7 1435.24   2
  -4   0  24 9370.36 706.381   5
  -4   0 -24 4734.46 689.080   4
   4   0 -24 9416.48 700.538   2
  -4   0 -24 6893.93 705.647   3
   4   0 -24 7531.12 699.824   3
   4   0  24 7089.20 684.553   6
   4   0  26 151.841 26.7650   6
  -4   0 -26 126.538 31.4660   4
  -4   0  26 253.848 39.0216   5
  -4   0 -26 151.786 34.3453   3
   4   0 -26 152.042 33.4351   3
   4   0 -28 573.919 67.7846   3
  -4   0 -28 401.177 64.5744   3
  -4   0 -28 378.714 59.9926   4
  -4   0  28 560.539 66.0598   5
  -4   0 -30 2882.07 285.811   3
  -4   1  27 27.2493 11.8611   5
  -4  -1 -27 5.73850 8.26260   3
   4   1 -27 19.4902 11.9484   3
   4  -1  27 3.80776 6.41846   6
   4  -1  25 20.4609 9.60306   6
  -4   1  25 18.8115 12.6443   5
  -4  -1 -25 36.0376 15.6410   4
   4   1 -25 13.3993 11.0664   2
  -4   1  25-10.0106 11.6758   4
  -4  -1 -25 13.0579 13.1548   3
   4   1 -25 23.3343 14.2850   3
   4  -1  23 48.9619 15.7802   6
  -4   1  23 14.5188 10.8288   5
   4   1 -23 45.5227 17.8316   2
   4  -1  23-6.64859 13.7243   2
  -4  -1 -23 34.8375 22.7101   4
  -4   1  23 56.3983 24.5643   4
  -4  -1 -23 22.0941 16.2577   3
   4   1 -23 90.6553 27.8555   3
   4  -1  21 19.9817 10.9423   6
   4   1 -21 34.8261 18.8669   2
   4  -1  21 12.1253 13.2120   2
  -4  -1 -21 19.9519 16.3705   4
  -4   1  21 23.9051 16.9777   4
   4   1 -21 30.6955 22.1395   3
   4   1 -19 284.491 50.2402   1
   4  -1  19 240.628 44.5975   1
   4  -1  19 197.467 38.5709   6
   4   1 -19 270.182 53.4784   2
   4  -1  19 328.029 46.8282   2
  -4  -1 -19 254.010 44.6563   1
  -4   1  19 331.805 52.9843   5
  -4   1  19 355.501 60.6287   4
   4   1 -19 252.065 51.7003   3
   4  -1  17 160.805 34.6164   1
  -4  -1 -17 139.112 39.5775   1
   4   1 -17 155.222 35.3496   1
  -4   1  17 147.639 26.7761   6
   4  -1  17 137.024 29.8817   6
   4   1 -17 101.540 35.8430   2
  -4   1  17 147.707 30.2578   1
   4   1 -17 123.532 35.7017   1
   4  -1  17 128.398 40.1109   1
  -4  -1 -17 189.674 35.7972   1
  -4   1  17 135.507 37.5815   5
  -4   1  17 144.900 37.7266   4
  -4  -1 -17 160.072 37.1778   4
  -4  -1 -17 139.518 41.0025   3
   4   1 -17 164.467 41.2606   3
   4  -1  15 134.570 30.0388   1
  -4  -1 -15 156.373 40.0876   1
   4   1 -15 56.9285 24.4407   1
   4  -1  15 127.651 29.2648   6
  -4   1  15 89.8652 21.1451   6
   4   1 -15 73.7822 32.7747   2
  -4   1  15 92.4976 23.9863   1
   4   1 -15 43.3998 26.3748   1
   4  -1  15 96.0202 32.0420   1
  -4  -1 -15 91.6059 25.1164   1
  -4   1  15 65.8610 25.1072   5
   4  -1  15 47.0696 15.3512   5
  -4  -1 -15 99.8313 30.7445   4
  -4  -1 -15 134.222 42.9175   3
   4   1 -15 122.311 33.2387   3
   4   1 -13 17.2696 17.3677   1
   4  -1  13 46.3460 20.0179   1
  -4  -1 -13-11.9913 17.0596   1
  -4   1  13 12.9434 15.0702   1
  -4  -1 -13 7.50588 12.4218   1
   4   1 -13 21.4880 21.5498   1
   4  -1  13 47.7056 21.8342   1
   4  -1  13 53.2215 20.5544   6
  -4   1  13 16.4577 9.15619   6
  -4  -1 -13 34.5110 14.2249   5
   4  -1  13 7.17566 13.2515   2
   4   1 -13 25.6175 20.9827   2
   4  -1  13 23.2622 9.42940   5
  -4   1  13 33.0028 18.0557   5
  -4   1  13 9.74302 21.1124   4
  -4  -1 -13 8.61331 18.6922   4
  -4  -1 -13 16.3195 18.9273   3
   4   1 -13 36.5930 18.3846   3
   4   1 -11 273.294 51.7366   1
  -4  -1 -11 248.425 53.5393   1
   4  -1  11 245.806 47.3402   1
  -4   1  11 254.049 44.2624   1
  -4  -1 -11 185.634 42.9223   1
   4   1 -11 190.038 46.7923   1
  -4   1  11 278.691 58.4720   1
   4  -1  11 312.030 56.5544   6
   4  -1  11 282.695 36.6774   5
  -4  -1 -11 268.420 42.7695   5
   4  -1  11 261.595 45.6682   2
   4   1 -11 268.090 56.6536   2
  -4   1  11 369.939 60.4453   5
  -4   1  11 252.828 49.1706   4
  -4  -1 -11 333.688 53.0263   4
  -4  -1 -11 194.849 54.4560   3
   4   1 -11 279.206 48.5717   3
   4   1  -9 500.905 72.8691   1
  -4  -1  -9 497.808 79.3327   1
  -4   1   9 478.694 64.4427   1
   4  -1   9 419.588 74.9504   1
  -4   1   9 609.484 87.3151   1
  -4  -1  -9 417.374 68.7695   1
   4   1  -9 428.132 74.8074   1
   4  -1   9 469.483 79.6021   6
   4  -1   9 466.639 53.1660   5
   4  -1   9 323.795 60.1537   2
   4   1  -9 529.823 79.1124   2
  -4  -1  -9 448.739 65.2417   4
  -4  -1  -9 528.334 68.4545   3
  -4   1   9 401.135 65.4273   4
   4   1  -9 318.826 59.7864   3
   4  -1   7 562.291 86.0711   1
  -4   1   7 494.869 85.3175   1
   4   1  -7 515.700 85.9673   1
  -4   1   7 411.966 67.4146   1
   4  -1   7 517.623 83.2921   6
  -4  -1  -7 573.964 73.7249   5
   4   1  -7 376.013 72.9856   2
  -4   1   7 514.952 73.6689   5
  -4  -1  -7 407.811 66.4223   4
   4  -1   7 455.995 68.6400   2
  -4  -1  -7 524.857 60.7859   3
   4  -1   7 464.227 70.6502   1
   4   1  -7 467.374 77.6844   1
  -4   1   5 718.161 91.2835   1
  -4  -1  -5 753.322 104.573   1
   4   1  -5 706.631 102.846   1
   4   1  -5 791.217 101.872   1
   4  -1   5 598.748 89.1881   1
  -4   1   5 562.493 97.2640   1
   4  -1   5 547.285 94.3283   1
  -4  -1  -5 653.262 95.5663   1
   4   1  -5 588.620 89.5607   6
   4  -1   5 779.921 104.086   6
  -4   1   5 618.624 89.4343   5
  -4  -1  -5 602.674 87.4255   5
   4   1  -5 549.447 93.3862   2
  -4  -1  -5 710.611 86.3694   4
  -4   1   5 682.292 93.5937   4
  -4  -1  -5 630.186 74.4275   3
   4  -1   5 722.030 91.8446   2
  -4  -1  -5 691.506 73.7926   3
   4  -1   3 77.6073 28.1550   1
   4   1  -3 176.379 40.8120   1
   4  -1   3 114.039 35.7461   1
  -4  -1  -3 134.580 37.3780   1
  -4   1   3 100.258 35.3871   1
  -4   1   3 120.994 31.3497   1
  -4  -1  -3 132.327 39.3231   1
   4  -1   3 163.463 41.6443   6
  -4  -1  -3 85.2501 27.5808   5
   4   1  -3 108.913 32.8877   6
   4   1  -3 136.720 36.7909   2
   4  -1   3 123.522 35.0828   2
  -4   1   3 161.101 33.4031   5
  -4   1   3 110.583 32.8567   4
  -4  -1  -3 88.9448 26.9356   4
   4   1  -3 69.0239 24.0827   3
  -4  -1  -3 101.039 21.4211   3
  -4  -1  -3 108.792 21.4771   3
   4  -1   1 610.016 84.9170   1
  -4   1   1 530.403 80.0473   1
  -4  -1  -1 575.232 86.6482   1
  -4   1   1 370.931 78.5656   1
   4   1  -1 621.200 89.8819   1
  -4  -1  -1 597.764 87.6083   1
   4  -1   1 636.402 93.6628   1
   4   1  -1 675.828 91.8859   1
   4   1  -1 767.470 90.3228   6
  -4  -1  -1 609.064 83.6994   5
  -4   1   1 638.501 81.4852   5
   4   1  -1 552.699 82.7046   2
  -4  -1  -1 638.772 77.2773   4
   4   1  -1 523.954 69.4814   3
  -4   1   1 652.269 90.3641   4
   4  -1   1 483.119 76.8285   3
  -4  -1  -1 543.535 64.6607   3
   4  -1   1 418.268 78.3722   2
  -4   1  -1 484.648 82.5598   1
  -4  -1   1 504.420 80.2753   1
   4   1   1 762.345 93.9778   1
   4  -1  -1 488.182 83.2757   1
   4  -1  -1 756.523 79.2134   6
  -4   1  -1 614.603 72.6012   5
   4   1   1 505.427 75.4074   6
   4   1   1 461.115 75.6316   2
   4  -1  -1 432.734 71.1938   2
  -4  -1   1 404.216 68.1996   4
  -4   1  -1 607.000 86.6481   4
   4  -1  -1 493.499 75.6922   3
   4   1   1 481.269 63.6166   3
   4  -1  -1 458.507 76.1161   1
   4   1   1 467.816 80.2535   1
  -4   1  -1 585.116 80.3401   1
  -4  -1   1 684.573 88.7356   1
   4  -1  -3 118.869 18.2002   6
   4  -1  -3 122.931 23.8298   6
  -4  -1   3 70.7623 27.4005   5
   4   1   3 120.541 31.7393   6
  -4   1  -3 97.8699 23.5904   5
   4   1   3 60.5396 25.6194   1
   4  -1  -3 90.7817 31.8222   1
  -4   1  -3 32.2019 19.4539   1
  -4   1  -3 59.9918 27.2283   1
  -4  -1   3 138.248 34.8954   1
  -4  -1   3 73.7883 31.2402   1
   4  -1  -3 62.8050 25.6955   2
   4   1   3 123.393 32.0819   2
   4  -1  -3 59.7558 24.4787   3
  -4  -1   3 90.4722 24.8803   4
   4   1   3 107.817 34.8642   1
   4  -1  -3 79.7037 33.5648   1
  -4   1  -5 695.893 96.8711   1
   4  -1  -5 676.539 94.8231   1
   4  -1  -5 669.450 98.7731   1
   4   1   5 732.421 96.9774   1
   4   1   5 767.897 101.991   1
  -4  -1   5 573.452 91.0779   1
  -4   1  -5 778.322 101.753   1
   4   1   5 574.522 82.6353   6
   4  -1  -5 634.085 63.8937   6
   4  -1  -5 579.765 67.0655   6
  -4  -1   5 716.783 93.8091   5
  -4   1  -5 646.776 79.8318   5
   4  -1  -5 823.201 97.2808   2
   4   1   5 661.515 88.0039   2
  -4   1  -5 590.244 86.1211   4
  -4  -1   5 829.959 87.6414   4
   4  -1  -5 708.884 93.9935   3
  -4   1  -5 542.200 84.8601   3
   4  -1  -7 506.627 75.2819   3
  -4   1  -7 537.514 69.6271   3
  -4  -1   7 544.902 79.8269   5
  -4   1  -7 507.306 60.4633   5
   4   1   7 403.584 66.7225   2
  -4  -1   7 481.958 68.9749   4
  -4   1  -7 472.244 69.5460   4
  -4   1  -7 462.492 75.6718   1
  -4   1  -7 567.901 80.8546   1
   4   1   7 478.183 78.0415   1
   4  -1  -7 540.886 79.2827   1
  -4  -1   7 462.448 82.3900   1
  -4  -1   7 384.786 71.1330   1
   4  -1  -7 398.040 78.0315   1
  -4   1  -9 313.801 67.2012   1
  -4  -1   9 516.713 80.4196   1
   4  -1  -9 561.249 76.9140   1
   4   1   9 536.210 67.6116   6
  -4  -1   9 440.365 65.9168   6
  -4  -1   9 448.485 72.3507   5
  -4   1  -9 470.719 54.6040   5
   4  -1  -9 481.107 75.4858   2
  -4   1  -9 465.845 65.2728   4
  -4  -1   9 567.935 70.4813   4
   4   1   9 462.892 66.0583   2
  -4   1  -9 357.057 60.2354   3
   4  -1  -9 493.198 71.4499   3
   4  -1  -9 473.166 77.3542   1
  -4  -1   9 518.427 75.0952   1
  -4   1  -9 465.726 74.6071   1
   4   1   9 415.649 69.5015   1
   4   1  11 278.282 46.7710   6
   4  -1 -11 161.050 30.4126   6
  -4  -1  11 220.138 43.9907   6
  -4  -1  11 243.940 53.5362   5
  -4  -1  11 244.554 48.2051   1
   4   1  11 226.182 48.4993   1
  -4  -1  11 297.569 56.6934   1
  -4   1 -11 286.454 53.3648   1
   4  -1 -11 475.058 65.7540   2
  -4  -1  11 410.102 54.2371   4
  -4   1 -11 224.220 43.7878   4
  -4   1 -11 321.974 46.4485   3
   4  -1 -11 241.856 45.4635   3
   4  -1 -13 19.8836 18.2783   1
  -4   1 -13 39.9375 18.3551   1
   4   1  13 55.5772 23.9905   1
  -4   1 -13 9.22847 15.2381   1
  -4  -1  13-8.78517 12.6404   1
  -4  -1  13 11.4616 13.4345   1
   4  -1 -13 17.8636 14.7613   1
   4   1  13 20.2733 16.6999   1
   4   1  13 28.0597 15.3207   6
  -4  -1  13 30.5883 14.1479   6
   4   1  13 17.3935 12.7389   2
   4  -1 -13 23.9637 21.9661   2
  -4  -1  13 32.3370 20.9727   4
  -4   1 -13 51.3234 18.0888   3
  -4   1 -15 48.8804 23.2722   1
   4   1  15 164.385 37.0226   1
  -4  -1  15 99.9565 31.5926   1
  -4  -1  15 82.5297 28.6505   1
   4  -1 -15 105.794 27.7162   1
   4   1  15 99.2351 29.6962   1
  -4   1 -15 140.348 36.3003   1
   4   1  15 120.549 29.4135   6
  -4  -1  15 108.405 27.0975   6
  -4  -1  15 187.863 43.2122   5
   4   1  15 103.399 22.4855   2
   4  -1 -15 97.5870 34.4077   2
  -4   1 -15 118.469 28.0637   4
   4  -1 -15 78.1471 26.4205   3
  -4   1 -15 80.7753 29.0866   3
  -4  -1  17 138.923 36.2398   1
  -4   1 -17 216.666 45.4362   1
  -4  -1  17 132.963 32.7666   1
   4  -1 -17 92.7425 28.0164   1
   4   1  17 142.688 37.3885   1
  -4  -1  17 194.590 37.7123   6
   4   1  17 111.691 30.4912   6
  -4  -1  17 210.613 48.3932   5
   4   1  17 125.481 26.1263   2
   4  -1 -17 169.281 39.9239   2
   4   1  17 111.604 26.7391   5
  -4  -1  17 161.740 33.3448   4
  -4   1 -17 105.952 28.7464   4
   4  -1 -17 152.223 34.9464   3
  -4   1 -17 146.065 39.1611   3
  -4   1 -19 184.319 49.2249   1
  -4  -1  19 421.309 67.6076   1
  -4  -1  19 198.378 45.4798   1
   4   1  19 253.917 55.9503   1
  -4  -1  19 324.236 53.7058   6
   4   1  19 213.541 46.2143   6
   4   1  19 368.691 48.8727   5
  -4  -1  19 265.000 56.8467   5
  -4   1 -19 379.029 52.2545   4
   4  -1 -19 438.227 63.0638   2
  -4  -1  19 244.396 47.3098   4
   4   1  19 321.631 45.1534   2
   4  -1 -19 301.581 53.3653   3
   4   1  21 43.9606 18.1802   5
  -4  -1  21 25.0367 20.6371   5
   4  -1 -21 39.8807 18.6455   2
   4   1  21 14.8553 13.8908   6
  -4  -1  21 91.2287 28.7779   6
  -4   1 -21 18.3431 26.0728   3
   4  -1 -21 38.2868 20.8687   3
  -4  -1  23 22.1238 15.7819   6
   4   1  23 19.1623 12.9577   6
  -4   1 -23 22.0610 17.1039   4
  -4   1 -23 17.2498 14.2448   3
   4  -1 -23 9.22092 13.2183   3
   4   1  25 16.2139 11.7665   6
  -4   1 -25 14.4672 13.2809   4
  -4   1 -25 13.8818 16.0789   3
   4  -1 -25 33.5685 16.8283   3
  -4  -1  25 9.42119 10.9801   5
   4   1  27 8.91826 7.32459   6
  -4  -1  27 7.77745 9.00850   5
  -4   1 -27 19.3256 10.5369   4
  -4   1 -27 10.6405 12.2940   3
   4  -1 -27 7.27041 5.99546   3
  -4   1 -29 62.7335 17.6618   4
  -4   1 -29 79.7152 24.2511   3
  -4  -2 -26 282.304 42.4275   4
  -4   2  26 237.735 37.3613   5
   4   2 -26 291.584 43.4613   2
  -4   2  26 287.271 49.4696   4
   4  -2  26 215.908 34.6328   6
   4  -2  24 5566.45 548.214   6
   4  -2  24 4578.94 554.592   2
  -4  -2 -22 14672.0 1354.38   4
   4   2 -22 15809.4 1355.98   2
  -4   2  22 12692.7 1362.22   4
  -4  -2 -22 16283.3 1352.66   3
  -4   2  22 12753.9 1345.20   5
   4  -2  20 17015.7 1643.34   6
  -4   2  20 16595.7 1650.84   5
  -4  -2 -20 16155.6 1654.14   4
   4   2 -20 19923.9 1663.36   2
  -4  -2 -20 19385.8 1653.96   3
  -4   2  20 19351.0 1671.99   4
   4  -2  20 16963.0 1648.51   2
   4  -2  18 1568.05 151.051   6
  -4   2  18 1424.56 155.770   5
  -4  -2 -18 1040.42 153.699   4
   4   2 -18 1432.82 164.823   2
   4   2 -18 1122.05 158.271   3
  -4  -2 -18 1381.54 153.755   3
   4  -2  18 1367.65 150.208   2
   4   2 -16 801.684 110.956   1
   4  -2  16 1064.21 118.190   6
  -4   2  16 1046.03 123.627   5
   4   2 -16 1143.72 138.586   2
  -4  -2 -16 726.284 117.665   4
  -4  -2 -16 1058.28 122.257   3
  -4   2  16 1178.56 132.510   4
   4   2 -16 738.484 119.728   3
   4  -2  16 1177.65 120.503   2
  -4  -2 -14 11848.1 1248.59   1
   4   2 -14 11561.0 1231.18   1
   4  -2  14 17407.5 1243.11   1
   4   2 -14 11482.0 1243.72   1
   4  -2  14 16043.4 1245.85   6
  -4   2  14 10546.6 1238.80   5
  -4  -2 -14 12757.1 1229.41   5
   4  -2  14 14700.0 1242.07   2
   4   2 -14 13696.4 1250.91   3
  -4   2  14 13711.5 1250.24   4
  -4  -2 -14 12897.9 1240.43   3
   4  -2  14 12846.2 1251.29   1
  -4  -2 -14 12466.0 1230.36   1
  -4  -2 -12 12960.0 1190.03   1
  -4   2  12 13323.2 1164.42   1
   4   2 -12 11958.8 1170.01   1
   4   2 -12 11198.2 1179.59   1
   4  -2  12 11409.3 1184.35   1
  -4  -2 -12 14013.4 1170.38   1
  -4   2  12 11347.3 1183.80   1
   4  -2  12 13960.3 1182.68   6
  -4   2  12 11876.1 1180.23   5
  -4  -2 -12 10527.3 1163.89   5
   4   2 -12 11506.6 1193.07   2
  -4  -2 -12 13708.6 1184.89   4
   4   2 -12 13757.9 1179.63   3
  -4   2  12 13857.4 1184.26   4
  -4  -2 -12 9988.64 1167.13   3
   4  -2  12 13919.1 1175.87   2
  -4  -2 -10 87614.5 7675.80   1
   4   2 -10 86111.9 7655.25   1
   4   2 -10 80349.7 7668.12   1
   4  -2  10 75985.5 7650.43   1
  -4   2  10 80696.5 7644.46   1
   4  -2  10 83874.4 7669.59   1
  -4   2  10 80868.5 7670.76   1
  -4  -2 -10 82597.9 7653.20   1
   4  -2  10 80820.3 7662.03   6
  -4   2  10 84423.2 7664.65   5
  -4  -2 -10 94311.9 7655.36   5
   4   2 -10 87513.9 7683.33   2
  -4  -2 -10 95221.4 7665.34   4
  -4  -2 -10 82760.5 7634.73   3
   4   2 -10 88833.1 7655.49   3
  -4  -2 -10 64964.7 7641.95   3
  -4   2  10 89492.6 7662.98   4
   4  -2  10 87667.3 7654.34   2
  -4  -2  -8 5871.75 521.741   1
   4   2  -8 5793.85 502.759   1
  -4   2   8 4670.07 486.704   1
   4  -2   8 5098.86 493.758   1
   4  -2   8 4896.59 509.207   1
  -4   2   8 5241.48 514.080   1
  -4  -2  -8 5793.28 502.238   1
   4  -2   8 3732.36 494.006   6
  -4   2   8 5334.93 501.315   5
  -4  -2  -8 5348.12 499.328   5
   4   2  -8 4964.39 514.777   2
  -4  -2  -8 6016.11 504.632   4
  -4  -2  -8 4753.32 471.722   3
   4   2  -8 5247.74 490.028   3
  -4   2   8 5705.24 505.149   4
  -4  -2  -8 4925.11 475.270   3
   4  -2   8 4917.61 494.471   2
  -4  -2  -6 913.085 123.040   1
   4   2  -6 844.165 117.184   1
   4   2  -6 887.554 110.397   1
   4  -2   6 949.044 107.556   1
   4  -2   6 939.683 119.319   1
  -4  -2  -6 877.698 110.647   1
   4  -2   6 865.971 107.680   6
  -4   2   6 942.636 107.133   5
   4  -2   6 961.075 90.4784   5
  -4  -2  -6 800.305 105.997   5
  -4  -2  -6 894.845 109.687   4
   4   2  -6 638.986 94.9918   3
  -4   2   6 770.620 107.260   4
   4  -2   6 752.226 101.987   2
  -4   2   4 4283.87 416.530   1
   4   2  -4 4450.40 439.420   1
  -4  -2  -4 3573.25 426.795   1
   4   2  -4 4672.16 427.636   1
   4  -2   4 4001.50 417.321   1
  -4   2   4 3653.93 425.811   1
   4  -2   4 3644.19 427.199   1
  -4  -2  -4 4465.00 428.409   1
   4  -2   4 4623.13 416.721   6
  -4   2   4 4150.95 415.778   5
   4  -2   4 5015.80 430.290   5
  -4  -2  -4 4949.50 429.794   5
   4   2  -4 3303.85 437.247   2
   4   2  -4 4523.15 410.424   3
  -4   2   4 4705.66 430.121   4
   4  -2   4 3733.97 415.232   2
   4  -2   2 3128.61 310.832   1
   4   2  -2 3193.69 327.157   1
   4   2  -2 3145.10 316.575   1
  -4  -2  -2 2827.62 320.119   1
  -4   2   2 3137.20 310.534   1
  -4  -2  -2 2511.02 312.023   1
  -4   2   2 3089.21 320.808   1
   4  -2   2 3056.19 322.566   1
   4   2  -2 3202.02 323.979   6
   4  -2   2 3103.19 298.011   6
   4   2  -2 3214.29 322.255   2
  -4   2   2 3501.50 326.224   4
  -4  -2  -2 2948.29 311.118   4
   4   2  -2 2927.96 295.386   3
   4  -2   2 3144.71 321.304   3
   4  -2   2 3160.16 312.362   2
   4  -2   0 150951. 14730.1   1
   4   2   0 148121. 14740.0   1
  -4   2   0 146665. 14728.5   1
  -4  -2   0 163056. 14742.5   1
  -4   2   0 153085. 14740.5   1
  -4  -2   0 159137. 14736.6   1
   4  -2   0 160050. 14742.4   1
   4   2   0 157354. 14736.3   1
  -4   2   0 154658. 14716.0   6
   4   2   0 188723. 14752.6   6
  -4   2   0 167496. 14727.2   5
  -4  -2   0 157474. 14739.1   5
   4   2   0 159819. 14739.6   2
  -4   2   0 200043. 14751.6   4
  -4  -2   0 160179. 14727.3   4
   4   2   0 157323. 14707.3   3
   4  -2   0 169632. 14730.3   2
   4  -2  -2 3262.72 320.323   2
  -4  -2   2 3154.65 326.294   5
  -4   2  -2 3108.39 308.427   5
  -4   2  -2 3891.96 338.103   4
  -4  -2   2 3018.34 313.688   4
   4   2   2 2792.64 327.295   1
   4  -2  -2 3422.20 323.436   1
  -4   2  -2 2895.91 317.767   1
  -4  -2   2 3322.55 331.634   1
  -4  -2   2 3026.46 323.999   1
   4   2   2 3026.84 324.276   1
  -4   2  -2 3112.62 328.234   1
  -4  -2   4 4525.91 457.966   1
   4  -2  -4 4792.79 454.095   1
   4  -2  -4 5067.38 462.462   1
   4   2   4 4612.79 458.788   1
  -4  -2   4 3986.20 452.488   1
   4   2   4 4453.85 454.028   1
  -4   2  -4 4530.43 458.437   1
   4   2   4 4326.41 451.895   6
  -4  -2   4 4775.86 455.354   5
  -4   2  -4 4006.31 429.257   5
   4   2   4 4771.39 452.454   2
  -4  -2   4 4644.75 440.940   4
  -4   2  -4 5317.48 457.722   4
   4  -2  -4 5124.64 460.431   3
   4  -2  -4 4349.04 446.069   2
  -4  -2   6 928.153 125.189   1
  -4   2  -6 1002.27 120.821   1
   4  -2  -6 1044.09 121.149   1
   4  -2  -6 1123.13 131.998   1
   4   2   6 993.403 124.411   1
   4   2   6 902.002 120.912   1
  -4  -2   6 1199.22 132.636   1
   4   2   6 961.011 118.325   6
  -4  -2   6 914.123 120.429   5
  -4   2  -6 967.926 97.8906   5
   4   2   6 1169.35 122.192   2
  -4  -2   6 958.465 109.229   4
  -4   2  -6 813.761 113.259   4
   4  -2  -6 856.564 121.124   3
   4  -2  -6 892.197 116.126   2
  -4   2  -8 5560.42 523.222   1
   4  -2  -8 5721.94 522.088   1
  -4  -2   8 4698.49 521.594   1
   4   2   8 5381.20 527.652   1
   4   2   8 5221.16 525.082   1
  -4  -2   8 5401.23 531.705   1
  -4   2  -8 5156.32 526.789   1
   4   2   8 5087.68 516.832   6
  -4  -2   8 4960.86 521.509   6
  -4  -2   8 5095.08 522.561   5
   4   2   8 4923.27 514.170   2
  -4  -2   8 5586.08 509.724   4
  -4   2  -8 5276.78 514.739   4
   4  -2  -8 4515.18 523.210   3
   4  -2  -8 6142.44 527.499   2
  -4   2  -8 6278.85 522.602   3
  -4   2 -10 84408.2 8140.56   1
   4  -2 -10 90261.2 8146.36   1
   4  -2 -10 85583.5 8137.98   1
   4   2  10 85622.1 8146.72   1
   4   2  10 93151.3 8146.11   1
  -4  -2  10 90334.1 8148.63   1
  -4   2 -10 85392.0 8145.66   1
   4   2  10 85650.7 8137.17   6
   4   2  10 83977.4 8132.81   2
  -4  -2  10 90318.7 8128.52   4
  -4   2 -10 87927.7 8134.13   4
   4  -2 -10 88923.3 8143.16   3
   4  -2 -10 91229.9 8146.20   2
  -4   2 -10 92848.5 8135.83   3
  -4  -2  12 12441.8 1184.11   1
  -4   2 -12 12645.8 1181.23   1
   4  -2 -12 12583.9 1185.68   1
   4   2  12 11653.2 1184.82   1
   4  -2 -12 11082.1 1174.44   1
   4   2  12 10696.8 1178.33   1
  -4   2 -12 12246.1 1186.35   1
  -4  -2  12 12575.2 1187.59   1
   4   2  12 14610.9 1180.05   6
  -4  -2  12 11780.3 1180.09   6
  -4  -2  12 13185.7 1187.94   5
  -4   2 -12 12761.9 1174.65   4
  -4  -2  12 12744.3 1167.85   4
   4  -2 -12 12814.2 1182.31   3
   4   2  12 12823.3 1171.22   2
  -4   2 -12 12952.4 1175.82   3
   4  -2 -12 12730.7 1186.79   2
  -4  -2  14 13563.1 1209.95   1
   4  -2 -14 12866.4 1211.94   1
   4   2  14 14830.2 1217.38   1
   4   2  14 12113.5 1205.39   1
  -4   2 -14 14781.8 1219.89   1
  -4  -2  14 13048.1 1212.47   1
   4   2  14 13876.2 1203.00   6
  -4  -2  14 12796.0 1207.29   6
  -4  -2  14 14352.2 1221.07   5
  -4  -2  14 11927.6 1190.32   4
  -4   2 -14 12206.6 1196.80   4
   4  -2 -14 12562.1 1205.65   3
   4  -2 -14 8813.52 1200.63   2
  -4   2 -14 13999.9 1202.76   3
  -4  -2  16 951.685 119.965   1
  -4  -2  16 1088.55 121.388   6
   4   2  16 1159.47 116.512   6
  -4  -2  16 1152.79 132.156   5
  -4   2 -16 1030.41 110.890   4
   4  -2 -16 746.906 112.228   3
  -4   2 -16 1022.69 117.077   3
   4   2  16 869.736 103.885   2
   4  -2 -16 979.145 119.326   2
  -4  -2  18 1403.97 156.166   6
   4   2  18 1473.34 149.924   6
  -4  -2  18 1593.48 172.557   5
   4   2  18 1156.89 142.308   5
  -4   2 -18 1485.57 146.231   4
   4  -2 -18 1409.03 154.254   3
   4   2  18 1189.07 137.790   2
  -4   2 -18 1424.77 158.032   3
   4  -2 -18 1411.23 152.233   2
  -4  -2  20 20919.8 1822.64   6
  -4   2 -20 19138.9 1805.26   4
   4   2  20 19024.0 1805.23   5
   4  -2 -20 19517.8 1816.40   3
  -4   2 -20 20884.6 1830.93   3
   4  -2 -20 18385.9 1806.25   2
  -4   2 -22 15852.1 1383.93   4
   4   2  22 15900.7 1387.22   5
  -4  -2  22 14201.5 1405.67   5
   4  -2 -22 13791.0 1390.13   3
  -4   2 -22 16523.4 1417.82   3
  -4  -2  22 17346.2 1406.22   6
   4   2  22 12174.3 1382.35   6
  -4   2 -24 6210.67 512.423   4
  -4  -2  24 7909.23 544.983   5
   4   2  24 5739.54 515.043   5
   4  -2 -24 4549.49 511.508   3
  -4   2 -24 4842.09 537.425   3
  -4  -2  24 6061.15 530.719   6
   4   2  24 3887.03 503.453   6
  -4  -2  26 199.839 44.2489   6
   4   2  26 223.607 36.2964   6
  -4  -2  26 260.989 47.3734   5
  -4   2 -26 109.722 39.6276   3
   4  -2 -26 196.103 37.7424   3
  -4   2 -26 126.740 31.4358   4
  -4   2 -28 459.630 75.6906   3
  -4   3  27 84.4261 23.2423   4
   4   3 -27 45.9595 16.5202   2
   4  -3  25 32.5028 13.6926   6
  -4  -3 -25 58.1106 18.5901   4
  -4   3  25 39.7522 12.6367   5
   4   3 -25 26.3446 17.3230   2
   4  -3  25 24.9107 15.5242   2
  -4   3  25 9.09861 13.3053   4
   4   3 -25 32.5557 14.4623   3
   4  -3  23 271.356 43.6252   6
  -4   3  23 341.545 44.9532   5
  -4  -3 -23 382.973 48.1953   4
   4  -3  23 182.534 43.8759   2
   4   3 -23 270.183 47.2645   2
  -4   3  23 197.708 46.9107   4
   4   3 -23 189.385 42.3796   3
  -4   3  21 38.0094 15.0696   5
  -4  -3 -21 59.7581 19.1084   4
   4  -3  21 23.6842 13.3970   2
   4  -3  21 43.5693 17.1460   6
   4   3 -21 26.2994 17.8897   3
   4  -3  19 40.9721 18.7484   6
  -4   3  19 49.6537 19.3257   5
  -4  -3 -19 139.573 30.2888   4
   4   3 -19 54.1335 25.7273   2
  -4   3  19 45.8090 23.7024   4
   4   3 -19 69.6256 27.6006   3
   4  -3  17 55.9001 23.4166   6
   4  -3  17 29.8583 19.0446   2
   4   3 -17 89.1439 29.8483   2
  -4   3  17 66.6748 24.5674   4
   4   3 -17 97.8193 31.1556   3
   4  -3  15 40.4001 19.7976   6
   4  -3  15 91.7131 25.1977   2
   4   3 -15 130.871 39.9632   2
  -4   3  15 121.019 30.2677   5
  -4  -3 -15 41.2113 21.8202   4
  -4   3  15 52.6856 22.2612   4
   4   3 -15 77.8198 28.1361   3
   4  -3  13 866.157 131.563   6
  -4   3  13 1010.68 135.445   5
   4   3 -13 1032.86 152.870   2
  -4  -3 -13 904.735 137.623   4
   4   3 -13 1153.18 140.384   3
  -4   3  13 1429.02 144.144   4
   4  -3  13 1441.07 138.476   2
   4   3 -11 127.553 29.5750   1
   4  -3  11 254.534 49.2011   1
  -4  -3 -11 229.028 48.4631   1
   4   3 -11 91.2016 31.2426   1
   4  -3  11 132.556 34.8033   6
  -4  -3 -11 118.039 30.5899   5
   4  -3  11 163.272 36.3747   2
   4   3 -11 238.126 56.6605   2
  -4   3  11 144.437 37.4258   5
  -4  -3 -11 140.043 42.5835   4
  -4   3  11 123.977 33.2448   4
   4   3 -11 273.988 46.5815   3
   4   3  -9 40.9041 16.3601   1
   4  -3   9 47.2582 17.9434   1
  -4  -3  -9 50.0927 18.2522   1
  -4   3   9 34.3568 21.3567   1
   4  -3   9 23.0836 21.5160   1
  -4  -3  -9 13.3781 19.4225   1
   4   3  -9 35.8434 22.2392   1
   4  -3   9 58.9787 22.1817   6
  -4  -3  -9 62.9412 21.7436   5
   4   3  -9 45.2216 27.8367   2
   4  -3   9 77.6663 25.7180   2
  -4   3   9 70.1200 26.2075   5
  -4  -3  -9 13.8140 20.0208   4
  -4   3   9 37.8404 20.8962   4
   4   3  -9 48.0863 17.4000   3
   4   3  -7 157.380 33.1549   1
  -4   3   7 133.049 25.1940   1
  -4  -3  -7 150.366 31.9067   1
  -4  -3  -7 91.6346 34.5101   1
   4  -3   7 292.267 50.9838   1
   4   3  -7 146.964 39.5092   1
  -4   3   7 207.396 45.4443   1
   4  -3   7 136.140 30.8395   6
  -4  -3  -7 160.030 37.7672   5
   4   3  -7 220.184 49.2918   2
   4  -3   7 92.0378 29.4978   2
  -4   3   7 141.659 34.7540   5
  -4   3   7 125.346 35.7487   4
   4   3  -7 103.642 24.7576   3
  -4   3   5 630.057 95.1250   1
   4  -3   5 789.393 102.844   1
  -4  -3  -5 814.808 96.1112   1
   4  -3   5 777.595 89.4757   6
  -4  -3  -5 636.027 97.1892   5
   4   3  -5 821.140 107.608   2
  -4  -3  -5 825.853 128.199   4
  -4   3   5 702.224 96.9498   4
   4   3  -5 718.093 81.7218   3
  -4   3   5 794.661 88.2123   1
   4   3  -5 764.715 108.022   1
  -4  -3  -5 660.800 100.211   1
   4   3  -5 804.714 95.9714   1
   4  -3   5 675.194 87.5477   1
  -4   3   3 1390.49 150.221   1
   4   3  -3 1336.63 166.275   1
   4   3  -3 1272.05 155.184   1
   4  -3   3 1393.06 151.932   1
  -4   3   3 1264.64 159.976   1
  -4  -3  -3 1350.98 157.011   1
   4  -3   3 1524.20 150.406   6
  -4   3   3 1516.95 154.314   5
  -4  -3  -3 1759.58 170.503   5
   4   3  -3 1369.22 167.070   2
  -4  -3  -3 1916.62 208.904   4
   4   3  -3 1365.62 140.525   3
  -4   3   3 1501.71 167.955   4
   4  -3   3 1328.63 157.050   2
  -4   3   1 214.116 36.1280   1
  -4   3   1 181.346 40.6522   1
  -4  -3  -1 140.882 33.4038   1
   4  -3   1 148.797 26.2943   6
  -4  -3  -1 206.831 41.8638   5
  -4   3   1 144.647 22.7647   6
   4   3  -1 158.570 41.7514   6
   4  -3   1 154.556 36.8771   2
   4   3  -1 190.162 42.3211   2
  -4   3   1 199.634 33.4546   5
   4  -3   1 182.393 41.9665   3
  -4   3   1 164.431 40.7911   4
  -4  -3  -1 308.112 65.9211   4
   4   3  -1 186.657 41.9612   1
   4  -3   1 197.946 35.0292   1
  -4  -3   1 157.466 34.8040   1
  -4   3  -1 202.806 34.0141   1
  -4   3  -1 105.770 32.9091   1
   4  -3  -1 148.533 21.5418   6
  -4  -3   1 190.811 42.3096   5
   4   3   1 135.765 39.2203   6
   4  -3  -1 252.083 43.7137   2
   4   3   1 186.634 39.4105   2
  -4   3  -1 158.011 28.6827   5
  -4   3  -1 176.378 41.5234   4
   4  -3  -1 129.819 36.7295   3
   4  -3  -1 121.450 28.6450   1
   4   3   1 152.794 38.2554   1
   4   3   3 1502.91 165.276   1
   4  -3  -3 1286.82 149.996   1
  -4   3  -3 1430.41 152.373   1
  -4  -3   3 1252.43 154.256   1
  -4   3  -3 1357.56 164.405   1
   4   3   3 1400.79 166.565   6
  -4   3  -3 1420.32 142.476   5
  -4  -3   3 1319.46 163.212   5
   4   3   3 1149.87 155.019   2
  -4   3  -3 1688.08 169.189   4
   4  -3  -3 1445.72 164.546   3
  -4  -3   3 1408.80 136.320   3
   4  -3  -5 731.964 83.9569   1
  -4  -3   5 784.612 96.2698   1
  -4   3  -5 745.895 85.4326   1
   4  -3  -5 967.782 100.857   1
   4   3   5 806.372 99.0077   1
  -4  -3   5 681.668 87.4883   1
   4   3   5 717.514 89.5230   1
  -4   3  -5 716.375 93.6099   1
   4   3   5 711.988 91.9050   6
  -4   3  -5 513.575 63.1383   5
  -4  -3   5 684.523 90.2080   5
  -4   3  -5 567.158 63.3102   5
   4   3   5 703.266 89.1822   2
  -4   3  -5 901.516 96.2154   4
   4  -3  -5 623.253 92.7637   3
  -4  -3   5 699.645 107.602   4
   4  -3  -5 824.494 97.5304   2
   4  -3  -7 199.773 41.4223   1
   4   3   7 177.998 41.6043   1
  -4  -3   7 112.388 34.7588   6
   4   3   7 159.635 37.2375   6
  -4  -3   7 158.352 40.2525   5
  -4   3  -7 218.255 43.0328   1
  -4  -3   7 157.970 36.4291   1
  -4   3  -7 202.604 36.2691   1
   4  -3  -7 154.597 33.0204   1
   4   3   7 129.988 35.1434   1
  -4  -3   7 109.098 32.9689   1
   4   3   7 176.191 36.9823   2
   4  -3  -7 252.090 46.6084   2
  -4   3  -7 188.041 37.6795   4
  -4  -3   7 260.636 53.3515   4
   4  -3  -7 141.513 36.3759   3
  -4   3  -7 148.183 34.5882   3
   4  -3  -9 43.0881 22.5719   1
   4   3   9 19.1161 16.0981   1
  -4  -3   9 28.9276 18.0323   6
   4   3   9 63.3768 21.7898   6
  -4  -3   9 54.1619 21.1959   5
  -4  -3   9 28.1482 20.6304   1
  -4   3  -9 73.1326 26.1183   1
   4   3   9 24.3654 13.8471   1
  -4  -3   9 54.4353 22.5449   1
   4   3   9 41.1147 18.9585   2
  -4   3  -9 38.9471 17.2125   4
  -4  -3   9 75.3686 24.1270   4
   4  -3  -9 28.1036 17.5453   3
  -4   3  -9 54.8237 20.5844   3
   4  -3 -11 135.600 32.1381   1
  -4  -3  11 155.435 35.0569   6
  -4  -3  11 133.124 32.6110   5
   4   3  11 97.1233 27.9589   6
  -4  -3  11 223.177 41.5249   1
   4  -3 -11 180.227 38.8008   2
   4   3  11 140.892 29.1436   2
  -4   3 -11 178.906 31.6373   4
  -4  -3  11 141.779 26.7300   4
   4  -3 -11 116.937 32.1561   3
   4   3  13 1318.53 131.961   6
  -4  -3  13 1018.87 133.854   6
  -4  -3  13 1087.93 135.192   5
  -4   3 -13 1125.24 126.754   4
   4  -3 -13 1178.05 135.043   3
   4  -3 -13 1066.65 136.401   2
  -4   3 -13 1310.54 131.498   3
   4   3  13 1103.25 123.392   2
  -4  -3  15 43.8210 18.6735   6
   4  -3 -15 98.7934 29.1978   2
   4   3  15 75.7968 16.9045   2
  -4  -3  15 112.671 29.3587   5
  -4   3 -15 47.5228 17.3751   4
   4  -3 -15 80.3932 23.6126   3
   4   3  17 62.1951 20.3005   6
  -4  -3  17 88.9637 26.1101   6
   4  -3 -17 53.6401 21.6597   2
  -4   3 -17 70.6166 19.7265   4
  -4   3 -17 86.6075 22.8632   3
   4  -3 -17 110.962 26.8044   3
   4   3  19 71.9175 18.9514   6
  -4  -3  19 65.1540 24.6807   6
   4   3  19 26.3734 14.7929   5
  -4  -3  19 86.0344 28.3150   5
  -4   3 -19 82.0241 18.5253   4
   4  -3 -19 63.9697 22.3821   3
  -4   3 -19 74.8929 21.9289   3
   4   3  21 38.1863 15.2150   6
  -4  -3  21 29.4341 16.4253   6
   4   3  21 51.0597 15.4653   5
  -4  -3  21 56.5531 26.3337   5
  -4   3 -21 34.3347 13.7798   4
  -4   3 -21 36.9073 21.5928   3
   4   3  23 217.912 39.5339   6
   4   3  23 224.215 38.9344   5
  -4  -3  23 313.173 55.4959   5
  -4   3 -23 291.516 41.6509   4
  -4  -3  25 40.7869 18.6811   5
  -4  -3  25 10.6246 12.4017   6
   4   3  25 27.7277 12.1177   6
   4  -3 -25 8.16697 9.61781   3
  -4   3 -25 23.8247 16.9263   3
   4   3  25 17.5362 11.8334   5
   4   3  27 12.3049 10.3511   5
  -4  -3  27 43.1013 18.7582   5
  -4  -3  27 50.5641 20.3443   6
   4  -4  26 356.512 54.8343   2
   4  -4  24 6612.26 531.004   6
   4   4 -24 5091.61 521.262   2
   4   4 -24 5753.77 521.974   3
  -4   4  24 5393.14 528.798   4
   4  -4  24 4174.92 522.817   2
   4  -4  22 12362.3 979.294   6
  -4   4  22 9930.51 958.527   5
  -4  -4 -22 11177.1 961.168   4
   4   4 -22 11359.5 969.232   3
  -4   4  22 7866.45 966.990   4
   4  -4  22 7960.28 965.364   2
   4   4 -22 11423.6 974.350   2
   4  -4  20 11336.7 1174.47   6
  -4   4  20 14184.0 1165.71   5
  -4  -4 -20 12411.3 1163.94   4
   4   4 -20 14123.7 1181.50   2
   4   4 -20 13821.0 1175.95   3
  -4   4  20 9401.93 1169.91   4
   4  -4  20 11469.4 1170.82   2
   4  -4  18 256.723 54.8260   6
  -4  -4 -18 462.437 57.2161   4
  -4   4  18 221.009 45.1729   5
   4   4 -18 412.011 67.0860   2
   4  -4  18 301.660 52.0204   2
  -4   4  18 291.462 57.3846   4
   4   4 -18 357.078 58.6416   3
  -4  -4 -16 272.037 46.6729   4
  -4   4  16 296.015 47.1804   5
   4   4 -16 209.389 55.0918   2
   4  -4  16 201.310 42.2959   2
  -4   4  16 232.410 48.3670   4
   4   4 -16 263.024 51.3813   3
   4  -4  14 13268.6 1079.64   6
  -4   4  14 11652.2 1071.13   5
  -4  -4 -14 10483.1 1054.19   5
   4   4 -14 11912.1 1093.44   2
  -4  -4 -14 12853.0 1072.80   4
   4   4 -14 10299.7 1069.27   3
  -4   4  14 11026.9 1067.25   4
   4  -4  14 10330.7 1060.13   2
   4  -4  12 10186.2 961.032   6
  -4   4  12 9798.63 960.236   5
  -4  -4 -12 9381.79 946.315   5
   4   4 -12 9498.68 981.608   2
  -4  -4 -12 12873.4 978.418   4
   4   4 -12 10317.0 962.450   3
  -4   4  12 9386.47 956.792   4
   4  -4  12 10280.4 953.483   2
   4  -4  10 56365.0 5215.89   6
  -4  -4 -10 48892.0 5210.46   5
   4   4 -10 64626.4 5254.82   2
  -4   4  10 54184.6 5216.39   4
   4   4 -10 56556.6 5218.16   3
   4  -4  10 55451.8 5214.42   2
   4  -4   8 1626.33 194.548   1
   4  -4   8 1623.30 185.608   6
  -4   4   8 1799.78 197.824   5
  -4  -4  -8 1920.34 192.932   5
   4   4  -8 2428.30 227.031   2
   4   4  -8 1757.16 183.409   3
   4  -4   8 1608.61 189.432   2
  -4   4   6 536.159 80.1125   1
   4  -4   6 662.653 87.8701   1
  -4  -4  -6 427.367 81.2469   1
   4  -4   6 516.081 74.3567   6
  -4   4   6 652.399 85.3644   5
  -4  -4  -6 626.129 85.0125   5
   4   4  -6 635.938 97.3239   2
  -4  -4  -6 713.553 132.772   4
   4   4  -6 642.079 70.7276   3
  -4   4   6 471.201 80.8465   4
   4  -4   6 898.723 91.9754   2
   4   4  -4 7209.41 677.080   1
  -4  -4  -4 7011.94 675.147   1
   4  -4   4 6845.90 660.705   6
  -4   4   4 6799.17 664.519   5
  -4  -4  -4 6151.10 670.792   5
   4  -4   4 7105.50 671.604   2
  -4   4   4 7371.67 675.864   4
  -4   4   4 7229.01 670.561   1
   4  -4   4 6502.49 669.921   1
  -4   4   2 2832.64 293.231   1
   4   4  -2 3009.11 307.042   6
   4  -4   2 2720.47 281.478   6
  -4   4   2 2938.10 283.992   5
  -4  -4  -2 2889.10 299.459   5
   4   4  -2 2883.12 300.802   2
  -4  -4  -2 2908.87 378.960   4
   4  -4   2 3007.29 297.111   2
   4   4  -2 2645.11 293.842   1
  -4  -4  -2 2887.87 297.896   1
   4   4   0 120756. 8986.56   6
   4  -4   0 89727.9 8945.92   6
  -4   4   0 90176.6 8948.98   5
   4   4   0 104059. 8971.87   2
  -4  -4   0 116456. 9055.96   4
  -4   4   0 109446. 8973.09   4
  -4  -4   0 110255. 8971.75   1
   4   4   0 85029.7 8963.85   1
   4  -4   0 96105.3 8960.78   1
  -4   4  -2 3000.31 300.080   1
   4  -4  -2 3634.06 316.007   2
  -4   4  -2 2835.56 282.015   5
   4   4   2 2917.37 302.856   2
   4  -4  -2 2450.91 298.809   3
   4   4   2 2671.24 297.771   1
  -4  -4   2 3434.89 308.200   1
   4  -4  -2 2663.49 294.624   1
  -4  -4   4 8054.47 668.556   1
   4  -4  -4 6694.55 655.123   1
   4   4   4 6494.86 658.367   1
  -4   4  -4 6966.82 657.367   1
   4   4   4 8009.90 670.434   6
  -4   4  -4 6328.85 634.045   5
  -4  -4   4 6390.90 659.956   5
  -4   4  -4 7126.53 661.962   4
   4  -4  -4 6408.00 659.649   3
   4  -4  -4 8307.27 679.032   2
   4  -4  -6 518.696 76.2422   1
  -4  -4   6 594.432 82.7778   1
  -4   4  -6 726.361 81.7780   1
   4   4   6 668.392 85.8568   6
  -4  -4   6 560.042 80.9708   5
   4  -4  -6 691.605 97.5819   2
   4   4   6 474.394 77.8802   2
  -4  -4   6 553.850 71.0590   4
  -4   4  -6 629.636 81.0272   4
   4  -4  -6 553.511 81.9412   3
  -4   4  -6 619.827 81.7561   3
   4  -4  -8 1723.57 184.858   1
  -4  -4   8 1492.53 189.142   6
   4   4   8 1452.38 183.900   6
  -4  -4   8 1697.57 188.881   5
   4   4   8 1842.21 186.660   2
  -4   4  -8 1807.26 185.253   4
  -4  -4   8 1665.17 168.274   4
   4  -4  -8 1874.65 193.836   3
   4  -4  -8 2094.93 210.045   2
  -4   4  -8 2055.57 190.532   3
   4   4  10 64067.5 5016.94   2
  -4  -4  10 55861.6 5020.87   5
  -4  -4  10 48824.2 5021.30   6
   4  -4 -10 50012.0 5032.41   2
  -4   4 -10 50691.4 5014.86   3
  -4  -4  12 8800.67 854.239   5
   4   4  12 9833.36 845.115   2
  -4   4 -12 8682.11 845.327   4
   4   4  12 8820.85 849.188   6
  -4  -4  12 8808.75 857.010   6
  -4   4 -12 8792.22 848.251   3
   4   4  14 11503.2 1060.13   6
  -4  -4  14 11278.8 1069.08   6
  -4  -4  14 11056.6 1067.39   5
  -4   4 -14 10885.4 1057.72   4
   4  -4 -14 10200.3 1063.78   3
  -4   4 -14 10835.3 1059.59   3
   4   4  16 263.012 39.5600   6
  -4  -4  16 281.528 47.4335   6
  -4   4 -16 280.089 40.2226   4
  -4  -4  16 285.086 49.3111   5
  -4   4 -16 288.395 42.9917   3
   4  -4 -16 219.221 43.6036   3
  -4   4 -18 432.588 48.9317   4
  -4  -4  18 303.398 54.2283   5
   4   4  18 302.730 45.1209   6
  -4  -4  18 376.206 56.2523   6
  -4   4 -18 304.269 47.2770   3
   4  -4 -18 278.751 49.3892   3
   4   4  20 14896.5 1254.99   6
  -4  -4  20 13793.6 1268.57   6
  -4   4 -20 12262.0 1250.66   4
  -4  -4  20 14449.0 1272.12   5
   4  -4 -20 12933.3 1263.05   3
  -4   4 -20 12930.6 1260.69   3
  -4  -4  22 10207.4 1027.61   5
   4   4  22 10006.3 1011.03   5
   4  -4 -22 10584.9 1022.11   3
  -4  -4  22 11386.3 1029.47   6
   4   4  22 11848.2 1012.43   6
   4   4  24 4873.77 445.948   5
  -4   4 -24 5005.58 463.110   3
  -4  -4  24 5411.17 466.216   6
   4   4  26 271.424 40.3591   5
   4  -5  21 113.629 31.6400   6
  -4  -5 -21 139.471 26.3616   4
  -4   5  21 169.771 28.3313   5
   4   5 -21 143.210 32.7551   2
   4  -5  21 84.5914 26.2754   2
  -4   5  21 88.2815 28.9898   4
   4   5 -21 159.385 32.3434   3
  -4   5  19 600.118 67.2506   5
  -4  -5 -19 509.616 66.1285   4
   4  -5  19 291.288 64.9183   2
   4   5 -19 562.742 73.3300   3
  -4   5  19 520.577 74.2061   4
   4  -5  19 425.466 72.3355   6
   4  -5  17 46.1087 21.3594   6
  -4  -5 -17 26.5188 13.4067   4
  -4   5  17 31.6053 13.7963   5
   4   5 -17 10.6066 15.1229   2
   4  -5  17 7.93669 11.4076   2
  -4   5  17-8.75504 7.45588   4
   4   5 -17 51.4821 19.8897   3
   4  -5  15 150.730 33.4220   6
   4   5 -15 98.6780 33.9041   2
   4  -5  15 68.0867 24.4038   2
  -4   5  15 108.910 29.7494   4
   4   5 -15 85.0890 28.1475   3
  -4   5  13 511.375 64.5189   5
  -4  -5 -13 311.387 47.5092   5
   4   5 -13 328.233 68.0368   2
   4  -5  13 269.817 50.1142   2
  -4   5  13 329.924 54.8266   4
   4  -5  13 356.292 54.5363   6
  -4  -5 -13 421.834 63.7314   4
  -4  -5 -11 454.259 71.9579   4
  -4   5  11 398.271 61.2778   5
   4   5 -11 212.029 63.1410   2
   4  -5  11 285.695 52.2347   2
  -4  -5 -11 422.309 53.6027   5
   4  -5  11 290.016 49.9740   6
  -4  -5  -9 285.942 48.3499   5
   4   5  -9 366.628 68.1589   2
   4  -5   9 324.230 51.4176   2
  -4  -5  -9 435.365 72.3992   4
  -4   5   9 330.621 56.4249   5
  -4   5   9 327.623 52.4424   4
   4  -5   9 284.062 47.4203   6
  -4  -5  -7 375.032 55.4842   5
   4   5  -7 482.654 73.1124   2
   4  -5   7 313.779 53.8818   2
  -4   5   7 319.071 56.9897   5
  -4   5   7 344.913 55.5267   4
   4  -5   7 361.805 54.1476   6
   4  -5   5 771.909 91.9950   6
  -4  -5  -5 850.072 97.6552   5
  -4   5   5 693.841 94.9255   4
   4  -5   5 706.097 96.9948   2
   4  -5   3 897.491 100.291   1
   4  -5   3 684.855 95.7517   6
   4   5  -3 819.277 110.229   6
  -4   5   3 976.466 103.770   5
  -4  -5  -3 866.368 108.518   5
   4   5  -3 798.040 110.617   2
  -4  -5  -3 1040.16 125.961   4
  -4   5   3 736.159 102.734   4
   4  -5   3 1041.59 116.499   2
   4  -5   1 63.9320 18.1043   6
   4   5  -1 74.5573 29.4453   6
   4  -5   1 142.694 36.3070   2
   4   5  -1 54.6660 21.8993   2
  -4   5   1 35.2197 14.9552   5
  -4  -5  -1 141.244 35.7013   4
  -4   5   1 78.8788 24.4869   4
   4  -5   1 41.8443 16.5799   1
   4   5   1 146.412 33.8226   6
  -4  -5   1 44.7118 19.3294   5
   4   5   1 120.253 31.3930   2
   4  -5  -1 114.777 36.7486   2
  -4   5  -1 64.6582 15.7231   5
  -4  -5   1 95.4803 24.0826   4
  -4   5  -1 34.2183 19.8790   4
   4  -5  -1 107.909 23.6118   1
   4  -5  -3 922.531 102.104   1
   4   5   3 993.157 118.539   6
  -4  -5   3 1081.75 119.054   5
  -4  -5   3 858.196 100.456   4
  -4   5  -3 778.421 108.064   4
   4  -5  -3 860.287 112.220   3
   4  -5  -3 1240.02 143.493   2
  -4   5  -5 877.162 98.1565   4
   4  -5  -5 944.218 103.460   3
   4   5   5 718.297 94.7562   2
   4  -5  -5 833.613 125.107   2
  -4  -5   5 521.513 89.1093   5
   4   5   7 391.392 62.4961   2
   4  -5  -7 439.478 85.3021   2
  -4  -5   7 370.929 61.7602   5
   4  -5  -7 406.494 64.5948   3
   4   5   7 599.440 71.0034   6
  -4  -5   9 283.775 51.3072   6
   4   5   9 353.780 52.1197   2
   4  -5  -9 430.860 81.6780   2
  -4  -5   9 366.395 55.4004   5
   4   5   9 272.621 48.1282   6
  -4   5  -9 335.214 50.0748   4
   4  -5  -9 351.020 54.3075   3
  -4   5  -9 334.200 49.5215   3
  -4  -5  11 331.167 55.0366   6
  -4  -5  11 320.370 53.8947   5
   4   5  11 340.934 50.9673   6
   4   5  11 245.656 46.8755   2
   4  -5 -11 503.664 73.0057   2
  -4   5 -11 434.714 52.0815   4
   4  -5 -11 351.500 54.6154   3
  -4   5 -11 393.434 52.2457   3
  -4  -5  13 290.284 50.2182   6
  -4  -5  13 329.324 51.4219   5
   4   5  13 300.560 46.0778   6
   4  -5 -13 474.855 62.3907   2
  -4   5 -13 375.318 47.5773   4
   4  -5 -13 286.757 48.9965   3
  -4   5 -13 354.671 48.1030   3
  -4  -5  15 126.850 29.5905   6
   4   5  15 82.8002 21.1185   6
  -4   5 -15 104.542 22.7867   4
  -4   5 -15 87.5048 21.6538   3
   4  -5 -15 152.465 29.9414   3
  -4  -5  15 150.772 30.4857   5
   4   5  17 17.7235 9.62221   6
  -4  -5  17 7.48916 8.70790   6
  -4   5 -17 9.02952 6.47795   4
  -4   5 -17 10.5147 7.51077   3
   4  -5 -17 13.3764 9.51007   3
  -4  -5  17 15.7063 11.1431   5
   4   5  19 454.885 55.6916   6
  -4  -5  19 474.219 66.8610   5
   4   5  19 451.994 57.4976   5
   4  -5 -19 488.881 63.6867   3
  -4   5 -19 433.066 59.3589   3
  -4  -5  21 136.697 33.8185   5
   4   5  21 159.003 24.4603   6
  -4  -5  21 198.762 36.0694   6
   4  -5 -21 109.560 27.3637   3
  -4   5 -21 85.5780 23.9326   3
   4   5  21 96.5046 21.7073   5
  -4  -5  23 34.5118 17.5069   5
   4  -6  20 6323.18 611.618   6
  -4  -6 -18 432.261 58.9931   4
  -4   6  18 433.702 56.3526   5
  -4   6  16 166.003 32.3571   4
  -4  -6 -16 130.573 32.9092   4
  -4   6  16 147.378 28.0338   5
   4   6 -16 109.406 32.5457   2
   4  -6  16 67.7228 23.5258   2
   4  -6  14 4763.99 465.240   6
  -4   6  14 5392.91 468.776   5
  -4  -6 -14 6116.11 481.840   4
   4   6 -14 5089.04 485.959   2
  -4   6  14 4906.84 467.372   4
  -4  -6 -12 3840.40 379.361   5
  -4   6  12 4874.28 395.459   5
   4   6 -12 2849.97 395.826   2
  -4  -6 -12 5227.87 405.139   4
  -4   6  12 3687.85 384.265   4
   4  -6  12 3496.66 382.260   6
   4  -6  10 20866.0 1848.81   6
  -4  -6 -10 19340.9 1843.35   5
   4   6 -10 23186.2 1875.14   2
  -4  -6 -10 16049.6 1856.06   4
  -4   6  10 21398.9 1850.00   4
   4  -6  10 19008.5 1852.27   2
   4  -6   8 844.882 106.562   6
  -4  -6  -8 1044.23 108.718   5
  -4   6   8 652.465 105.936   5
  -4  -6  -8 897.586 117.084   4
  -4   6   8 847.645 106.946   4
   4  -6   8 1065.93 117.417   2
  -4  -6  -6 156.549 40.4619   4
   4   6  -6 111.529 36.3562   2
   4  -6   6 161.619 38.2201   2
  -4  -6  -6 125.275 30.3747   5
   4  -6   6 95.8519 28.1097   6
  -4  -6  -4 2009.08 225.847   5
  -4   6   4 2442.10 230.291   5
   4   6  -4 2021.30 233.232   2
  -4   6   4 2070.64 227.537   4
   4  -6   4 2773.41 248.485   2
   4   6  -2 933.773 121.188   6
  -4  -6  -2 1161.23 121.925   5
   4   6  -2 795.705 118.335   2
  -4  -6  -2 955.683 117.141   4
  -4   6   2 958.383 117.992   4
   4   6   0 36222.1 3436.61   6
  -4  -6   0 41561.4 3437.21   5
   4   6   0 32382.8 3429.64   2
  -4  -6   0 35613.4 3423.52   4
  -4   6   0 38843.2 3433.97   4
   4  -6   0 41739.9 3466.68   2
  -4  -6   2 1223.62 129.656   5
   4   6   2 956.412 124.196   2
  -4   6  -2 1267.54 130.400   4
   4  -6  -2 1114.74 128.113   3
   4   6   2 872.257 125.016   6
   4   6   4 2217.77 226.157   6
  -4  -6   4 2010.14 219.636   5
   4   6   4 2084.28 220.873   2
  -4   6  -4 2396.85 222.653   4
   4  -6  -4 2163.47 223.112   3
  -4   6  -4 1891.34 214.702   3
   4  -6  -4 2322.45 259.215   2
   4   6   6 142.092 32.4891   6
   4  -6  -6 245.007 39.5186   3
  -4   6  -6 197.151 35.3715   4
  -4   6  -6 125.924 28.0679   3
   4   6   6 132.358 32.6235   2
   4  -6  -6 280.992 62.1712   2
   4   6   8 1031.48 120.539   6
  -4  -6   8 953.571 121.601   5
   4   6   8 1108.66 124.873   2
  -4   6  -8 1048.17 119.589   4
   4  -6  -8 980.956 122.450   3
  -4   6  -8 1149.74 118.879   3
   4   6  10 20051.7 2009.84   6
  -4   6 -10 21041.5 2008.28   4
  -4  -6  10 21155.7 2015.46   5
  -4   6 -10 20664.1 2007.92   3
   4  -6 -10 22074.4 2015.20   3
   4   6  12 3772.59 362.126   6
  -4  -6  12 3834.21 367.972   6
  -4   6 -12 3326.01 357.940   4
   4  -6 -12 3996.53 368.060   3
  -4   6 -12 3774.32 360.374   3
  -4  -6  12 3823.71 369.233   5
   4   6  14 4548.37 442.459   6
  -4  -6  14 4635.60 450.091   6
  -4   6 -14 4943.33 443.641   4
   4  -6 -14 4386.03 447.423   3
  -4   6 -14 4615.79 442.898   3
  -4  -6  16 135.944 28.3682   6
  -4  -6  16 117.478 29.8096   5
  -4  -6  18 333.455 53.6603   5
   4   6  18 310.532 44.8167   5
  -4  -6  18 404.769 53.7328   6
   4  -6 -18 347.803 49.6711   3
   4  -7  15 73.4889 22.2927   6
  -4   7  15 77.5008 19.8667   5
  -4  -7 -13 300.718 63.6110   4
  -4   7  13 615.500 68.6265   5
  -4  -7 -11 85.7249 32.9501   4
  -4   7  11 224.546 38.5910   5
   4   7 -11 217.011 47.5265   2
   4  -7  11 86.5238 31.6379   2
  -4   7  11 188.922 33.7361   4
  -4  -7 -11 220.057 32.3628   5
  -4   7   9 39.2153 19.0615   5
  -4   7   9 88.6121 21.2987   4
   4   7  -9 72.1036 27.2193   2
   4  -7   9 28.4820 16.6140   2
  -4  -7  -7 79.8979 24.8107   4
   4   7  -7 64.8879 26.1276   2
   4  -7   7 79.4287 28.7123   2
  -4   7   7 67.2968 20.0778   4
  -4  -7  -7 96.2125 21.2966   5
  -4  -7  -5 662.406 71.8440   5
   4  -7   5 564.325 91.2801   2
   4   7  -5 574.974 78.0036   2
  -4  -7  -5 470.901 69.5051   4
  -4   7   5 523.176 69.6076   4
   4   7  -5 440.786 68.9855   6
  -4   7   3 579.643 73.1154   4
  -4  -7  -3 526.468 70.6530   5
   4  -7   3 792.448 110.282   2
   4   7  -3 599.705 77.4193   2
  -4   7   1 53.3691 18.4105   4
  -4  -7  -1 31.1398 13.9373   5
   4   7  -1 37.9040 15.5851   6
   4   7  -1 48.2129 18.1352   2
  -4   7  -1 33.8604 14.9789   4
   4   7   1 38.2133 16.8126   6
   4  -7  -1 21.8695 31.0410   2
   4   7   1 39.7434 17.3926   2
  -4  -7   3 557.407 73.4048   5
   4  -7  -3 699.847 117.878   2
   4   7   3 592.936 76.5898   2
  -4   7  -3 558.673 73.2728   4
   4   7   3 649.479 78.5434   6
  -4   7  -3 561.375 71.5435   3
   4   7   5 571.706 73.0208   2
  -4  -7   5 600.373 71.9173   5
   4   7   5 489.640 69.1822   6
  -4   7  -5 499.770 65.9118   3
   4   7   7 87.3916 21.7145   6
  -4  -7   7 76.4310 21.0465   5
  -4   7  -7 89.1585 21.3911   4
   4  -7  -7 84.5858 21.4333   3
  -4   7  -7 97.1956 20.2697   3
   4  -7  -7 99.6239 35.7190   2
   4   7   9 72.2443 18.5890   6
  -4  -7   9 49.9377 16.9128   5
  -4   7  -9 44.6932 14.1344   3
  -4   7  -9 84.1177 20.0293   4
   4  -7  -9 48.9375 16.6069   3
  -4  -7  11 195.438 36.0086   5
  -4   7 -11 198.071 30.3867   3
   4  -7 -11 218.369 35.6017   3
  -4  -7  13 537.705 71.1518   5
  -4  -7  15 61.6379 20.1410   5
   4   8  -4 1727.90 182.469   2
   4  -8   2 805.767 137.648   2
  -4   8   2 662.596 80.2019   4
   4  -8   0 14518.0 1420.01   2
   4   8   0 14356.8 1342.97   2
   4  -8  -2 846.030 133.840   2
   4   8   2 570.408 77.1164   2
  -4   8  -2 714.644 79.9524   4
   4  -8  -4 2182.53 233.579   2
  -4   8  -4 1734.40 183.343   4
   5   0   0 5.06869 9.23906   6
  -5   0   0-7.78977 8.98056   5
  -5   0   0 11.3813 13.1164   1
   5   0   0 11.5576 16.3113   1
  -5   0   0-10.0702 8.21033   1
   5   0   0-8.23800 15.0101   2
  -5   0   0-7.50660 13.6781   4
   5   0   0-7.07925 9.99436   3
   5   0   0-10.6178 17.3027   1
   5   0   2 5.41236 8.82031   6
   5   0  -2 9.62490 9.60492   6
  -5   0   2 8.56382 13.9543   5
  -5   0   2-11.8223 13.6216   1
   5   0  -2 12.3335 14.2106   1
  -5   0  -2 10.4077 14.6866   1
  -5   0   2-10.3109 11.8805   1
   5   0   2-11.9100 13.7226   1
  -5   0  -2 11.4048 16.0934   1
   5   0   2 7.96958 11.2467   2
  -5   0  -2-7.50807 12.2343   4
   5   0  -2-7.57905 12.3500   3
   5   0   2-10.3270 11.8991   1
   5   0  -2 11.1958 18.2423   1
  -5   0  -4 6.03254 8.51204   3
   5   0  -4-8.42146 13.7211   3
  -5   0   4 8.91905 14.5318   5
  -5   0  -4 7.35056 10.3718   5
   5   0  -4-4.76518 8.68035   6
   5   0   4 12.4673 17.5916   1
   5   0  -4-12.3263 14.2011   1
  -5   0  -4-10.8217 17.6319   1
  -5   0   4 12.7231 14.6582   1
  -5   0  -4-11.7260 13.5094   1
  -5   0   4-9.98245 16.2645   1
   5   0   4 15.5211 14.1368   2
   5   0  -4 9.04276 14.7334   2
  -5   0   4-8.73947 14.2393   4
  -5   0  -4-7.40325 12.0622   4
   5   0   4-10.2832 14.5098   1
   5   0  -4-12.3467 17.4214   1
   5   0   6-9.96511 11.4816   1
   5   0  -6 12.9363 18.2540   1
   5   0   6 6.08037 9.90784   6
   5   0  -6-4.62094 8.41883   6
  -5   0   6-9.15356 14.9146   5
  -5   0  -6-7.39837 13.4778   5
   5   0  -6-12.7050 14.6380   1
  -5   0  -6-12.1333 13.9795   1
  -5   0  -6-11.8621 13.6670   1
  -5   0   6-10.1448 14.3152   1
   5   0   6 12.9175 10.5243   1
   5   0  -6-9.79521 15.9600   2
  -5   0   6-8.94494 12.6223   4
  -5   0  -6 14.3235 14.2919   4
   5   0  -6-8.71673 14.2030   3
  -5   0  -6 5.48212 8.93321   3
   5   0   8-9.33456 10.7581   1
   5   0   8 6.51407 10.6173   6
  -5   0   8-9.18824 12.9679   5
   5   0  -8 5.04890 8.23115   6
  -5   0  -8-6.81858 9.62538   5
  -5   0   8-14.2527 16.4229   1
  -5   0  -8 11.1883 12.8931   1
  -5   0  -8-12.4319 10.1317   1
   5   0  -8-11.8064 16.6615   1
   5   0   8 12.8120 14.7634   1
  -5   0   8-9.81273 13.8489   1
   5   0   8-7.08914 10.0070   2
   5   0  -8-10.3554 16.8745   2
  -5   0   8 8.96245 12.6494   4
  -5   0  -8-5.13594 8.37289   3
   5   0 -10 11.5218 20.9922   1
   5   0  10-6.79044 12.3763   6
  -5   0  10-9.44982 13.3401   5
   5   0 -10-9.84125 11.3454   6
  -5   0  10-8.23900 9.50089   1
  -5   0 -10-10.1104 14.2719   1
  -5   0 -10-11.8021 19.2336   1
  -5   0  10-13.7876 15.8898   1
   5   0 -10-10.7563 17.5301   1
   5   0  10-6.70868 13.3933   2
   5   0 -10-10.9844 15.5046   2
  -5   0 -10-6.59780 10.7576   4
  -5   0 -10 5.52499 12.7372   3
   5   0 -10 7.99061 13.0256   3
   5   0 -12-10.2705 14.4983   1
  -5   0 -12 10.9967 12.6766   1
   5   0  12-8.26150 6.74403   1
   5   0  12-7.22746 11.7836   6
  -5   0 -12-4.56889 8.33391   5
  -5   0  12-9.76201 11.2550   5
  -5   0  12-7.40228 10.4536   1
  -5   0 -12-8.99570 12.7004   1
   5   0  12 11.4718 16.1926   1
   5   0 -12 9.82487 16.0135   1
  -5   0  12-12.9107 14.8806   1
   5   0 -12-11.4412 18.6461   2
   5   0  12-6.33601 8.95061   2
  -5   0  12-8.61561 12.1644   4
  -5   0 -12-6.44632 11.7506   4
  -5   0 -12-6.89995 11.2504   3
   5   0 -12 7.86385 12.8199   3
   5   0 -14 9.37978 13.2374   1
   5   0  14-7.89343 11.1405   1
  -5   0 -14-10.5226 12.1255   1
   5   0  14-7.48277 17.2435   6
   5   0 -14 11.5408 16.2861   2
   5   0  14-5.90305 9.62104   2
  -5   0 -14-8.14027 9.38161   1
  -5   0  14 6.87893 12.5332   1
   5   0  14-10.8929 15.3721   1
   5   0 -14 9.13872 12.8973   1
  -5   0  14-10.2913 16.7694   5
  -5   0  14-8.74548 10.0786   4
  -5   0 -14 6.61303 9.33439   4
   5   0 -14-7.70225 14.0327   3
  -5   0 -14-9.37553 13.2314   3
  -5   0 -16 20.9256 19.0592   1
   5   0  16-10.5954 8.63154   1
  -5   0  16 6.22535 7.17220   1
   5   0 -16-8.90491 14.5088   1
   5   0 -16-11.1178 18.1143   2
   5   0  16 7.41051 13.4991   6
   5   0  16 8.89079 10.2430   5
  -5   0  16-10.6787 8.69948   5
  -5   0  16-8.98177 10.3478   4
  -5   0 -16-6.69837 9.45153   4
   5   0 -16-8.26733 9.52474   3
  -5   0 -16 26.3344 21.4534   3
   5   0  18 6.51089 9.18700   6
  -5   0  18-10.7737 12.4123   5
   5   0 -18 10.1843 16.5933   2
  -5   0 -18-6.87069 12.5158   4
  -5   0  18 18.5839 16.9264   4
  -5   0 -18 16.2071 18.6720   3
   5   0 -18-8.68768 14.1549   3
  -5   0  20-10.3237 14.5676   5
   5   0 -20 8.97291 14.6202   2
   5   0  20-5.15271 11.8735   2
  -5   0 -20-15.5370 12.6579   3
   5   0 -20 9.19419 12.9738   3
  -5   0  20 9.40530 10.8365   4
  -5   0 -20 7.11809 11.5983   4
   5   0  22-4.86823 7.93708   6
  -5   0  22-9.37626 10.8062   5
   5   0 -22 7.73447 14.0922   2
  -5   0 -22-7.57792 8.73523   4
  -5   0 -22-12.6405 20.5973   3
   5   0 -22 9.03085 14.7168   3
   5   0  24-4.28132 7.81186   6
  -5   0 -24-15.0772 15.0498   4
  -5   0 -24-10.0910 16.4474   3
   5   0 -24 8.56811 9.88147   3
  -5   0  24-8.13807 14.8313   5
   5   0 -26-7.62642 10.7816   3
  -5   0 -26-6.86382 9.70781   4
  -5  -1 -25 4008.25 417.759   4
   5   1 -25 4062.14 421.621   3
   5  -1  25 3733.81 403.949   6
   5   1 -25 4815.79 416.872   2
   5  -1  23 408.907 53.8581   6
  -5   1  23 590.630 70.2219   5
   5   1 -23 588.452 68.2311   2
  -5  -1 -23 295.882 60.6119   4
  -5   1  23 558.790 75.4584   4
   5  -1  23 441.803 58.0706   2
   5   1 -23 488.354 70.7609   3
   5  -1  21 310.334 44.5275   6
  -5   1  21 362.042 56.5603   5
   5   1 -21 365.828 54.9623   2
  -5   1  21 292.992 55.0409   4
   5  -1  21 367.124 48.7131   2
   5   1 -21 287.161 54.2163   3
   5  -1  19 9794.83 989.074   6
  -5   1  19 10163.6 1004.84   5
  -5  -1 -19 10844.9 1005.38   4
   5   1 -19 10633.4 1005.82   2
  -5  -1 -19 9413.51 1003.02   3
   5   1 -19 12120.0 1011.72   3
   5  -1  19 11375.3 993.805   2
   5  -1  17 12057.0 1195.42   6
  -5   1  17 9889.28 1203.66   5
   5   1 -17 12178.7 1210.91   2
  -5  -1 -17 14378.7 1209.36   4
   5   1 -17 14919.0 1213.23   3
  -5   1  17 14191.8 1213.38   4
  -5  -1 -17 10621.3 1211.47   3
   5  -1  17 14222.9 1200.71   2
  -5  -1 -15 24630.4 2333.60   1
   5  -1  15 28371.5 2335.15   6
  -5   1  15 25741.5 2347.99   5
   5   1 -15 16931.5 2337.01   2
  -5  -1 -15 29221.7 2340.20   4
  -5  -1 -15 17717.3 2342.95   3
   5   1 -15 29356.4 2342.32   3
   5   1 -15 24116.8 2335.98   1
   5  -1  15 27919.0 2335.50   1
   5  -1  13 2088.22 263.743   1
  -5  -1 -13 2298.92 254.044   1
   5  -1  13 2913.32 256.221   2
  -5  -1 -13 2469.90 247.311   5
   5   1 -13 2207.44 263.338   2
  -5  -1 -13 2907.11 258.441   4
   5   1 -13 2452.24 254.205   3
  -5  -1 -13 1623.72 259.792   3
  -5  -1 -13 2610.99 269.963   1
   5   1 -13 2352.23 256.491   1
   5   1 -13 2389.60 262.358   1
  -5   1  13 2460.22 248.817   1
   5  -1  11 374.157 55.3490   1
  -5   1  11 394.455 54.5065   1
   5  -1  11 483.522 74.4638   1
  -5  -1 -11 377.888 67.1490   1
   5   1 -11 437.421 68.1601   1
  -5   1  11 352.394 73.2051   1
   5  -1  11 304.454 59.2613   6
  -5  -1 -11 421.891 54.8682   5
   5   1 -11 414.208 68.6716   2
  -5   1  11 280.291 54.7103   5
  -5  -1 -11 411.590 57.1928   4
  -5   1  11 300.083 56.8961   4
   5   1 -11 312.078 53.0784   3
  -5  -1 -11 368.879 61.7343   3
  -5  -1  -9 14601.1 1318.03   1
   5   1  -9 12696.1 1307.34   1
   5   1  -9 15220.9 1309.52   1
  -5   1   9 13559.3 1292.77   1
   5  -1   9 13457.1 1294.84   1
   5  -1   9 12770.4 1311.26   1
  -5   1   9 13758.9 1318.71   1
  -5  -1  -9 15281.3 1306.67   1
   5   1  -9 12300.9 1292.02   6
   5  -1   9 14205.3 1309.53   6
  -5   1   9 14438.1 1301.39   5
  -5  -1  -9 14512.7 1297.14   5
   5   1  -9 13985.2 1306.21   2
  -5   1   9 14107.2 1299.28   4
   5   1  -9 12972.1 1291.75   3
   5  -1   9 13521.4 1291.56   2
  -5  -1  -9 13894.3 1288.89   3
   5   1  -7 8162.08 745.830   1
   5   1  -7 7830.03 736.470   1
   5  -1   7 7832.24 724.958   1
   5  -1   7 7506.68 741.874   1
  -5   1   7 7302.14 743.882   1
  -5  -1  -7 8457.35 739.030   1
   5   1  -7 7876.13 723.908   6
   5  -1   7 5659.92 727.388   6
  -5   1   7 7702.51 725.850   5
  -5  -1  -7 8181.19 725.715   5
   5   1  -7 7326.69 728.584   2
  -5   1   7 7466.26 726.115   4
  -5  -1  -7 7083.97 717.200   4
   5   1  -7 7888.25 721.758   3
   5  -1   7 7157.64 718.155   2
  -5   1   5 83376.0 7594.23   1
  -5  -1  -5 82924.6 7607.11   1
   5   1  -5 87474.6 7605.21   1
   5  -1   5 79881.9 7593.83   1
  -5   1   5 82371.6 7611.78   1
  -5  -1  -5 85624.8 7604.49   1
   5  -1   5 57367.3 7597.18   6
   5   1  -5 87621.8 7593.11   6
  -5   1   5 75921.6 7592.29   5
   5   1  -5 92239.4 7599.63   2
  -5  -1  -5 82779.0 7588.49   4
   5   1  -5 94957.0 7593.92   3
   5  -1   5 74838.3 7586.33   2
  -5  -1  -5 84397.1 7575.12   3
   5  -1   3 4552.32 457.119   1
   5   1  -3 5154.92 476.001   1
   5   1  -3 4587.69 463.564   1
  -5  -1  -3 4061.57 459.883   1
  -5   1   3 4813.92 457.402   1
  -5   1   3 4283.82 465.059   1
  -5  -1  -3 4250.89 461.276   1
   5   1  -3 4578.35 452.107   6
   5  -1   3 4868.72 469.148   6
  -5   1   3 5091.91 458.817   5
  -5  -1  -3 4712.75 455.616   5
   5   1  -3 3768.28 455.707   2
  -5  -1  -3 4789.82 450.323   4
  -5   1   3 5744.64 469.603   4
   5   1  -3 4809.42 449.090   3
   5  -1   3 3811.92 449.038   2
  -5  -1  -3 4830.01 440.156   3
   5   1  -1 3171.46 327.628   1
  -5  -1  -1 3027.55 321.781   1
  -5   1   1 2940.27 315.365   1
  -5  -1  -1 2711.81 318.664   1
  -5   1   1 3008.96 325.710   1
   5  -1   1 2605.29 320.847   1
   5   1  -1 2802.82 320.659   1
   5  -1   1 3659.40 327.902   6
  -5   1   1 3420.89 314.303   5
  -5  -1  -1 2992.87 313.898   5
   5   1  -1 2983.49 316.785   2
  -5  -1  -1 3023.84 309.922   4
  -5   1   1 3526.97 323.265   4
   5   1  -1 3112.66 304.343   3
   5  -1   1 3221.68 316.573   3
   5  -1   1 3277.97 315.755   2
   5   1   1 3351.67 318.797   1
  -5   1  -1 2942.62 306.687   1
  -5  -1   1 2922.55 312.330   1
  -5   1  -1 3080.82 317.621   1
  -5  -1   1 2494.74 308.144   1
   5   1   1 2668.19 308.512   1
   5  -1  -1 3351.30 322.847   1
   5   1   1 3322.98 303.330   6
   5  -1  -1 3502.67 311.478   6
  -5  -1   1 3012.03 307.503   5
  -5   1  -1 2713.52 298.717   5
   5   1   1 3476.86 310.624   2
  -5   1  -1 3148.52 310.234   4
  -5  -1   1 2729.22 299.909   4
   5  -1  -1 2987.22 306.208   3
   5  -1  -1 2694.12 303.330   2
  -5  -1   3 4682.77 458.627   1
   5   1   3 4324.62 454.694   1
  -5   1  -3 4559.96 457.074   1
   5   1   3 4732.06 441.338   6
   5  -1  -3 4350.14 426.146   6
   5  -1  -3 4580.02 439.412   6
  -5   1  -3 4325.06 437.104   5
  -5  -1   3 4943.57 451.474   5
   5   1   3 5108.99 448.982   2
   5  -1  -3 3897.61 444.879   2
  -5  -1   3 4169.88 440.865   4
  -5   1  -3 4876.30 449.680   4
   5  -1  -3 4423.77 447.947   3
   5   1   3 4724.45 457.451   1
  -5   1  -3 4732.34 451.144   1
  -5  -1   3 4476.32 453.477   1
  -5  -1   5 78780.0 7974.91   1
   5  -1  -5 96712.1 7984.01   1
   5  -1  -5 94253.4 7992.53   1
  -5  -1   5 84425.6 7982.55   1
   5   1   5 89534.1 7982.87   1
   5   1   5 85437.8 7961.80   6
   5  -1  -5 85389.3 7943.11   6
   5  -1  -5 102568. 7952.74   6
  -5   1  -5 86008.8 7960.71   5
   5  -1  -5 81414.0 7968.70   2
   5   1   5 80885.7 7966.19   2
  -5  -1   5 79285.7 7960.93   4
   5  -1  -5 88370.0 7975.58   3
  -5   1  -5 75927.5 7961.98   3
  -5  -1   7 7634.74 757.459   1
  -5   1  -7 8747.29 762.292   1
   5  -1  -7 8872.67 763.002   1
   5  -1  -7 8258.23 770.630   1
   5   1   7 7760.23 757.699   1
   5   1   7 7807.19 761.413   1
  -5  -1   7 8313.11 766.822   1
  -5   1  -7 7689.45 760.431   1
   5   1   7 6973.74 738.954   6
  -5  -1   7 8463.88 754.490   5
  -5   1  -7 7528.04 737.641   5
   5   1   7 8626.27 748.076   2
  -5   1  -7 6945.21 742.132   4
  -5  -1   7 7629.61 743.986   4
   5  -1  -7 7628.56 751.119   3
  -5   1  -7 7934.33 742.440   3
  -5   1  -9 13396.6 1291.70   1
   5  -1  -9 14757.1 1292.51   1
   5  -1  -9 14644.6 1304.63   1
   5   1   9 13096.4 1289.48   1
   5   1   9 13585.1 1294.83   1
  -5   1  -9 13344.1 1292.97   1
   5   1   9 13508.0 1275.81   6
  -5   1  -9 12351.3 1266.54   5
   5  -1  -9 14796.2 1293.27   2
  -5  -1   9 14270.5 1283.80   4
   5  -1  -9 12387.2 1283.72   3
   5   1   9 15763.7 1283.03   2
   5  -1 -11 427.774 62.2414   3
  -5   1 -11 406.479 55.6693   3
   5   1  11 372.582 55.9652   2
  -5   1 -11 417.787 48.6767   5
  -5  -1  11 401.473 62.9464   5
   5  -1 -11 439.522 70.3097   2
  -5   1 -11 412.935 57.9592   4
  -5  -1  11 576.709 69.3381   4
  -5  -1  11 321.545 58.4284   1
  -5   1 -11 444.411 69.6720   1
  -5   1 -11 356.481 62.9434   1
   5   1  11 330.144 63.1932   1
   5  -1 -11 314.320 58.2479   1
  -5  -1  11 393.897 69.0134   1
   5  -1 -11 411.533 69.9232   1
   5   1  11 303.997 60.7845   1
  -5   1 -13 2634.15 273.196   1
   5  -1 -13 2860.21 271.614   1
   5   1  13 2927.49 275.392   1
  -5  -1  13 2342.60 266.004   1
  -5  -1  13 2800.08 280.808   1
  -5  -1  13 2280.59 260.145   6
   5   1  13 2701.43 263.901   6
  -5  -1  13 2857.30 276.619   5
   5  -1 -13 2958.62 283.114   2
  -5   1 -13 2455.26 259.996   4
   5  -1 -13 2426.43 265.023   3
   5   1  13 2526.64 259.538   2
  -5   1 -13 2644.44 262.199   3
  -5   1 -15 26242.9 2462.52   1
  -5  -1  15 26369.7 2457.46   1
   5   1  15 22419.8 2459.31   1
  -5  -1  15 23323.2 2464.20   1
  -5  -1  15 24862.9 2451.98   6
  -5  -1  15 34272.2 2477.28   5
  -5  -1  15 31377.8 2469.79   4
  -5   1 -15 27979.5 2451.61   4
   5  -1 -15 23396.4 2454.28   3
  -5   1 -15 28733.2 2459.24   3
   5   1  15 25790.2 2448.85   2
  -5  -1  17 11520.2 1204.28   6
   5   1  17 11287.4 1204.05   6
   5   1  17 12129.8 1198.25   5
   5  -1 -17 13350.6 1220.83   2
  -5  -1  17 15656.8 1221.51   4
  -5   1 -17 14154.2 1204.36   4
   5  -1 -17 13109.8 1210.49   3
  -5   1 -17 13675.4 1218.44   3
   5   1  17 12811.6 1199.02   2
  -5  -1  19 10587.8 969.203   5
   5   1  19 11002.2 948.015   5
   5  -1 -19 12912.4 969.448   2
  -5   1 -19 11652.9 952.085   4
  -5   1 -19 12196.5 983.484   3
   5  -1 -19 10127.5 957.100   3
   5   1  19 9772.55 943.769   2
  -5  -1  21 313.945 58.2300   5
   5  -1 -21 390.930 58.6196   2
  -5   1 -21 438.696 53.9957   4
   5   1  21 207.977 46.3097   6
  -5   1 -21 257.396 64.6111   3
   5  -1 -21 386.505 56.8205   3
   5  -1 -23 431.447 70.9637   3
   5   1  23 513.708 69.6430   6
  -5  -1  23 515.129 79.5570   5
  -5   1 -25 3638.55 359.591   4
  -5   1 -25 3956.08 385.226   3
   5   1  25 3990.94 356.546   6
  -5  -1  25 4993.01 376.666   5
  -5   1 -27 8244.81 579.308   3
  -5   1 -27 4784.03 547.103   4
   5   2 -26 29.5286 15.9519   3
   5   2 -26-5.62704 9.23848   2
   5  -2  24-4.17872 6.82312   6
  -5   2  24-6.14414 12.2687   5
   5   2 -24-6.40934 10.4524   2
   5  -2  24-5.94153 9.69091   2
  -5   2  24 10.1855 16.6013   4
   5   2 -24-8.77899 7.16582   3
   5  -2  22 59.2572 16.5946   6
  -5   2  22 100.751 25.2795   5
   5   2 -22 81.5725 23.7844   2
   5  -2  22 80.6276 22.2484   2
  -5  -2 -22 88.9609 25.7381   4
   5   2 -22 109.463 30.1513   3
   5  -2  20 5.26360 10.5191   6
  -5   2  20 25.0251 15.2062   5
   5   2 -20-8.61472 15.7032   2
   5  -2  20-5.88809 10.7412   2
  -5  -2 -20 18.1861 16.5740   4
  -5   2  20 11.4105 13.1585   4
   5   2 -20-10.4958 17.1105   3
   5  -2  18-5.82265 10.6296   6
  -5   2  18 28.0217 17.0292   5
  -5  -2 -18-9.39251 17.1238   4
  -5   2  18 10.9805 15.5094   4
   5   2 -18 10.1735 14.3720   3
   5   2 -18 29.7062 18.0513   2
   5  -2  18 12.7315 12.7220   2
   5  -2  16 32.5254 14.2041   6
  -5   2  16 29.9136 16.4046   5
   5   2 -16 11.0311 15.7303   2
   5  -2  16 26.7326 14.5831   2
  -5  -2 -16 18.0972 14.9173   4
   5   2 -16 18.5349 15.2699   3
  -5  -2 -14 5.75700 8.31698   5
   5   2 -14 23.4228 19.1647   2
   5  -2  14 54.3597 20.0383   2
  -5   2  14 20.0800 16.4553   5
  -5   2  14 9.40651 10.9831   4
  -5  -2 -14 8.68692 14.2657   4
   5   2 -14 16.0415 17.3796   3
   5   2 -12 108.760 27.8576   1
   5  -2  12 101.441 28.9319   6
  -5  -2 -12 84.3027 23.5095   5
   5  -2  12 107.151 25.9525   2
   5   2 -12 105.956 33.0163   2
  -5   2  12 66.7770 23.6941   5
  -5   2  12 70.8552 24.4715   4
  -5  -2 -12 122.123 33.6751   4
   5   2 -12 98.1546 24.4989   3
   5   2 -10 56.1509 20.2666   1
  -5  -2 -10 46.8520 22.6276   1
   5  -2  10 13.1287 11.8658   1
  -5  -2 -10 83.9089 34.5624   1
   5   2 -10 12.0037 14.7532   1
   5  -2  10 26.9709 21.3432   6
  -5  -2 -10 73.9121 22.3098   5
   5   2 -10 67.9828 28.1639   2
  -5   2  10 60.1687 21.6265   4
  -5  -2 -10 69.2380 22.3101   4
   5   2 -10 51.8452 18.9969   3
  -5  -2  -8 43.9401 17.9096   1
  -5  -2  -8 13.9770 20.0544   1
   5   2  -8 65.4448 28.4450   1
   5  -2   8 13.3235 11.4472   1
  -5   2   8 13.7919 16.3005   1
  -5   2   8 41.8851 15.8380   1
   5  -2   8 17.8203 16.6334   6
  -5  -2  -8 25.4039 15.8484   5
   5  -2   8 39.7959 15.7097   2
   5   2  -8-10.6482 12.7955   2
  -5   2   8 48.7683 19.0784   5
  -5  -2  -8 81.9475 22.1822   4
   5   2  -8 35.9313 18.2903   1
   5   2  -6 47.8989 22.4981   1
   5  -2   6 34.7024 16.5732   1
   5   2  -6 27.5682 22.8758   1
  -5  -2  -6 47.1532 19.3148   1
  -5  -2  -6 12.9224 21.4992   1
  -5   2   6 38.5245 23.7933   1
  -5   2   6 64.5807 20.7118   1
   5  -2   6 64.6268 26.1565   1
   5  -2   6 46.7648 20.5447   6
   5   2  -6 97.1526 29.9313   6
  -5  -2  -6 42.7672 18.9420   5
  -5   2   6 18.3675 17.2855   4
   5   2  -6 60.7028 19.0075   3
   5  -2   4 28.7876 16.6542   1
   5   2  -4 9.33370 13.2595   1
  -5   2   4 23.8371 19.4797   1
   5  -2   4 24.7160 17.5050   1
  -5  -2  -4 24.0019 19.6136   1
  -5  -2  -4 18.3075 13.0074   1
  -5   2   4 21.5845 14.4393   1
   5  -2   4 17.7508 14.5423   6
   5   2  -4 30.2846 20.2027   6
  -5  -2  -4 35.0531 17.5544   5
   5  -2   4 6.69760 9.57474   2
   5   2  -4 9.33964 17.0826   2
  -5   2   4 37.3179 16.1601   5
  -5   2   4-9.53786 7.92076   4
  -5  -2  -4 6.89655 12.6567   4
   5   2  -4 10.2306 7.37981   3
  -5  -2  -2 8.93521 12.6157   5
  -5   2   2 7.38049 8.51476   5
   5   2  -2-10.1293 11.6784   6
   5  -2   2-11.6950 16.5079   1
  -5   2   2 22.3992 18.2531   1
  -5  -2  -2-11.3752 13.1129   1
  -5   2   2 7.63080 13.9076   1
  -5  -2  -2 9.12783 14.8787   1
   5   2  -2 8.76512 12.3758   2
   5  -2   2-6.83040 12.4504   2
   5   2  -2 10.7916 8.30065   3
  -5   2   2-10.0130 11.5446   4
  -5  -2  -2 6.66261 13.3026   4
   5  -2   2 8.92865 12.6064   3
   5   2  -2 11.8233 19.2690   1
   5  -2   2 14.8442 13.5277   1
   5   2   0 111.930 36.7836   1
   5  -2   0 184.196 38.5870   1
   5  -2   0 192.970 26.9999   6
  -5  -2   0 207.679 43.8688   5
   5   2   0 229.325 45.2979   6
  -5   2   0 201.965 37.7587   5
  -5  -2   0 172.675 39.5122   1
   5  -2   0 139.659 43.3987   1
  -5   2   0 204.371 39.1666   1
  -5  -2   0 156.382 42.9628   1
  -5   2   0 177.652 42.7552   1
   5   2   0 193.220 39.0670   2
   5  -2   0 217.170 39.0874   2
  -5   2   0 239.557 47.6739   4
   5  -2   0 243.804 46.2711   3
  -5  -2   0 271.270 41.0388   4
  -5   2  -2-5.13198 8.36165   5
   5   2   2-8.61860 12.1611   6
  -5  -2   2 9.37756 13.2320   1
  -5   2  -2-7.83514 9.02688   1
  -5   2  -2-11.1053 12.7944   1
  -5  -2   2 10.9109 15.3955   1
   5   2   2-8.28248 15.0876   2
   5  -2  -2 14.6974 13.3866   2
  -5   2  -2 9.22473 13.0163   4
  -5  -2   2 6.60783 12.0370   4
   5  -2  -2 9.06548 14.7705   3
   5   2   2-10.9525 17.8451   1
   5  -2  -2-7.84676 12.7848   1
   5  -2  -2-11.8636 16.7398   1
   5   2   4 16.2934 14.8994   6
  -5   2  -4 30.2887 12.2828   5
  -5  -2   4 9.17415 13.0128   5
   5  -2  -4 8.23144 9.57583   1
  -5  -2   4 29.9589 18.2396   1
  -5   2  -4 11.4117 16.1568   1
  -5   2  -4 7.90768 11.2366   1
   5  -2  -4 31.0524 16.7849   2
   5   2   4-8.13123 11.5499   2
  -5   2  -4 8.10992 11.5200   4
   5  -2  -4 9.28194 10.7757   3
  -5  -2   4 12.9732 14.0439   4
   5   2   4 10.7903 15.2831   1
   5  -2  -4 12.1774 17.2337   1
  -5   2  -6 23.8700 17.7547   3
  -5  -2   6 64.0094 21.5654   5
   5   2   6 30.2012 15.7519   6
  -5   2  -6 57.4667 15.0530   5
   5   2   6 40.7041 22.4094   1
  -5   2  -6 69.1733 30.0537   1
   5  -2  -6 35.0082 20.6834   1
  -5   2  -6 68.0999 22.4059   1
  -5  -2   6 21.5449 18.1434   1
  -5  -2   6 69.0547 30.0034   1
   5  -2  -6 33.6558 18.7085   2
   5   2   6 68.7406 22.0388   2
   5  -2  -6 66.2810 23.5931   3
  -5  -2   6 44.7880 17.1117   4
   5   2   6 43.9316 20.5278   1
   5  -2  -6 114.175 34.5834   1
   5  -2  -8 53.9440 22.1600   3
  -5   2  -8 14.3485 10.5231   3
  -5  -2   8 44.1951 19.2669   5
   5   2   8 27.4467 16.0697   6
  -5  -2   8 32.8817 20.1718   1
  -5   2  -8 42.9809 23.3376   1
  -5   2  -8 53.1543 20.6142   1
   5  -2  -8 25.8066 17.4045   1
   5   2   8 50.3349 20.2931   1
  -5  -2   8 21.6544 19.9314   1
   5  -2  -8 27.0929 16.7002   2
   5   2   8 35.0990 17.3952   2
  -5   2  -8 19.4780 13.2710   4
  -5  -2   8 25.4513 14.0122   4
   5  -2  -8 23.7885 19.5913   1
  -5  -2  10 61.2509 22.1256   5
   5  -2 -10 60.0314 23.8565   3
  -5   2 -10 38.3244 17.4066   3
   5  -2 -10 86.0783 26.4578   2
   5   2  10 101.917 24.4480   2
  -5  -2  10 55.7955 19.7313   4
  -5   2 -10 61.2660 20.7556   4
  -5  -2  10 46.9882 22.3856   1
  -5  -2  10 74.1722 29.1867   1
   5   2  10 37.5477 19.5728   1
  -5  -2  12 87.8757 27.3546   5
  -5  -2  12 83.9746 25.7333   6
   5   2  12 74.5161 21.5848   6
   5   2  12 91.3837 24.9655   2
   5  -2 -12 129.786 34.7354   2
  -5   2 -12 129.229 25.4505   4
  -5  -2  12 111.071 24.7530   4
  -5   2 -12 105.957 23.7691   3
   5  -2 -12 72.4287 24.4504   3
   5   2  14 6.02408 9.88549   6
   5  -2 -14-9.86266 13.9662   2
  -5   2 -14 26.5212 13.0167   4
  -5   2 -14 11.6909 11.7238   3
   5  -2 -14 7.59907 12.4371   3
   5   2  16 18.3565 10.3921   2
   5  -2 -16 9.16446 15.2681   2
  -5  -2  16 38.5546 21.0179   5
  -5   2 -16 25.0831 11.2726   4
  -5  -2  16 44.6186 20.3437   6
   5   2  16 65.6533 19.7084   6
   5   2  18 5.94309 9.70848   6
  -5  -2  18 7.71047 12.5823   6
  -5  -2  18 10.1780 8.32113   5
  -5   2 -18 4.95480 9.91208   4
  -5   2 -18 14.8481 10.4989   3
   5   2  20 6.16314 12.3056   6
  -5  -2  20 8.24974 11.6482   6
   5   2  20 9.98370 9.10300   5
  -5  -2  20-10.6089 12.2296   5
  -5   2 -20-5.01104 8.17537   4
   5  -2 -20 15.1745 12.3691   3
  -5   2 -20 9.46490 10.9126   3
   5   2  22 49.7681 17.6685   6
   5   2  22 90.2857 22.4631   5
  -5   2 -22 92.6411 21.0258   4
   5  -2 -22 100.391 26.2407   3
  -5   2 -22 79.2672 31.4872   3
  -5  -2  22 83.9797 29.3223   5
   5   2  24-6.05110 9.86204   6
   5  -2 -24-7.45794 8.59562   3
  -5   2 -24 12.9710 18.3039   3
  -5  -2  24 9.67227 11.1460   5
  -5   2 -26 5.81589 8.20793   4
  -5   2 -26-12.0582 9.82460   3
   5   3 -25 4755.30 368.449   3
  -5   3  25 4146.36 372.731   4
  -5  -3 -23 509.075 67.8452   4
   5   3 -23 664.524 76.1008   2
   5   3 -23 576.152 78.2389   3
  -5   3  23 442.083 75.5347   4
  -5   3  23 533.090 68.7385   5
  -5   3  21 437.506 57.2088   5
  -5  -3 -21 382.865 54.9523   4
   5  -3  21 302.982 50.6766   2
  -5   3  21 310.468 58.7745   4
   5   3 -21 284.296 56.0128   3
   5  -3  19 7496.23 767.631   6
  -5   3  19 8606.76 774.422   5
   5   3 -19 8860.00 782.188   2
   5   3 -19 7461.06 778.096   3
   5  -3  19 8140.68 766.888   2
   5  -3  17 9646.09 993.743   6
  -5   3  17 11847.8 1003.51   5
  -5  -3 -17 8556.41 993.450   4
   5   3 -17 11538.1 1011.79   2
   5   3 -17 11533.3 1005.12   3
  -5   3  17 10382.3 1004.34   4
   5  -3  17 11006.1 993.034   2
   5  -3  15 15799.3 1860.85   6
  -5   3  15 19385.3 1869.22   5
  -5  -3 -15 23116.2 1858.81   5
   5   3 -15 19683.8 1881.62   2
  -5  -3 -15 13581.3 1858.73   4
  -5   3  15 24120.4 1876.19   4
   5  -3  15 25899.6 1867.02   2
   5  -3  13 1481.11 219.924   6
  -5   3  13 2165.18 231.614   5
  -5  -3 -13 2468.97 221.674   5
  -5  -3 -13 1562.20 223.427   4
   5   3 -13 2141.38 241.876   2
   5   3 -13 2498.87 225.964   3
  -5   3  13 2322.29 229.785   4
   5  -3  13 2191.75 222.150   2
   5  -3  11 253.883 52.0752   6
  -5  -3 -11 476.470 57.8137   5
   5   3 -11 291.161 64.8280   2
   5  -3  11 255.029 47.4429   2
  -5   3  11 328.547 56.9637   5
  -5  -3 -11 389.584 63.7927   4
  -5   3  11 344.913 55.7956   4
   5   3 -11 267.655 45.9241   3
   5  -3   9 10858.6 912.220   6
  -5  -3  -9 8587.94 908.370   5
   5   3  -9 10619.3 936.400   2
  -5  -3  -9 11312.4 928.354   4
   5   3  -9 7799.67 897.377   3
  -5   3   9 9729.98 911.490   4
   5  -3   9 10664.3 908.851   2
   5  -3   7 5518.40 500.256   6
  -5   3   7 5246.91 504.024   5
  -5  -3  -7 4395.25 505.077   5
   5   3  -7 5554.94 519.699   2
  -5  -3  -7 5458.60 523.361   4
   5   3  -7 5285.93 493.537   3
  -5   3   7 5363.27 508.582   4
   5  -3   7 4826.64 499.080   2
   5  -3   5 45747.3 5865.47   1
   5   3  -5 66631.3 5874.72   6
   5  -3   5 62734.7 5852.98   6
  -5   3   5 61479.5 5857.98   5
  -5  -3  -5 70860.6 5868.49   5
   5   3  -5 63501.6 5871.00   2
   5   3  -5 64771.1 5848.10   3
  -5   3   5 62269.9 5865.21   4
  -5  -3  -5 57322.4 5875.13   1
   5  -3   3 2613.07 333.992   1
   5   3  -3 3470.30 342.365   6
   5  -3   3 3328.14 318.883   6
  -5   3   3 3397.33 326.838   5
  -5  -3  -3 3160.82 333.272   5
   5   3  -3 3296.11 335.376   2
  -5  -3  -3 4339.17 355.449   4
  -5   3   3 3394.43 339.379   4
   5  -3   3 3179.62 325.878   2
   5   3  -3 3130.13 328.996   1
  -5  -3  -3 3019.60 339.798   1
  -5   3   1 2407.72 296.662   1
  -5  -3  -1 2788.84 290.943   1
   5  -3   1 2388.39 297.796   1
   5  -3   1 2859.41 276.551   6
   5   3  -1 3334.49 309.641   6
  -5  -3  -1 2907.13 297.230   5
  -5   3   1 3909.62 310.733   4
   5  -3   1 2946.96 291.631   2
   5   3  -1 2512.12 299.143   1
   5   3  -1 2746.02 292.753   1
  -5  -3  -1 2957.73 306.209   1
  -5  -3   1 2445.19 289.347   1
   5   3   1 2910.67 296.573   1
   5   3   1 3136.56 306.264   6
  -5   3  -1 2935.15 286.259   5
  -5  -3   1 3022.81 300.746   5
   5   3   1 3036.45 297.838   2
  -5   3  -1 2997.59 305.145   4
  -5  -3   1 3144.19 317.188   4
   5  -3  -1 3321.41 296.248   2
   5   3   1 2791.89 302.929   1
   5  -3  -1 2654.67 301.395   1
  -5  -3   1 2410.15 299.274   1
   5   3   3 3624.33 331.531   6
  -5   3  -3 2654.05 305.531   5
  -5  -3   3 3581.04 331.809   5
   5   3   3 3006.33 322.032   2
  -5   3  -3 3669.80 330.916   4
  -5  -3   3 3411.68 335.651   1
   5  -3  -3 2634.38 332.687   1
  -5  -3   3 3195.41 321.935   1
  -5  -3   5 69199.7 6495.65   5
   5   3   5 72742.8 6492.42   2
  -5   3  -5 68728.9 6490.15   4
  -5  -3   5 69121.2 6504.13   4
   5  -3  -5 75475.4 6494.20   2
  -5  -3   5 64346.8 6501.27   1
   5  -3  -5 71050.0 6504.69   1
   5   3   7 5691.41 509.995   6
  -5  -3   7 5651.38 512.994   5
   5   3   7 5522.39 508.172   2
  -5  -3   7 4041.10 508.959   4
   5  -3  -7 4354.53 507.888   3
  -5   3  -7 5061.06 506.369   3
   5  -3  -7 5984.11 515.454   2
   5   3   9 10806.1 968.155   6
  -5  -3   9 10512.0 972.586   5
   5   3   9 11499.9 968.170   2
  -5   3  -9 8459.96 959.705   4
  -5  -3   9 12939.6 980.622   4
   5  -3  -9 9001.41 969.355   3
  -5   3  -9 10437.8 967.360   3
  -5  -3  11 451.458 59.7138   5
   5  -3 -11 223.458 51.0765   2
   5   3  11 235.824 44.5043   2
  -5   3 -11 312.701 47.1281   4
   5   3  11 294.541 48.5511   6
   5  -3 -11 339.089 52.7377   3
  -5   3 -11 372.463 50.4498   3
   5   3  13 2052.38 206.307   6
  -5  -3  13 2098.32 213.121   6
  -5  -3  13 2048.56 214.290   5
  -5   3 -13 2034.33 204.192   4
   5  -3 -13 2178.86 213.371   3
   5   3  13 2004.22 204.385   2
   5  -3 -13 1382.62 208.021   2
  -5   3 -13 2072.18 206.514   3
   5   3  15 21576.2 1906.89   6
  -5  -3  15 19979.8 1914.20   6
  -5  -3  15 18004.3 1913.95   5
   5  -3 -15 19457.2 1910.94   3
   5  -3 -15 22082.1 1917.92   2
  -5   3 -15 21418.9 1906.87   3
   5   3  15 20611.0 1901.85   2
   5   3  17 12240.3 1005.34   6
  -5   3 -17 9455.06 998.464   4
   5  -3 -17 10350.0 1007.79   3
  -5   3 -17 10538.9 1004.84   3
  -5  -3  17 11745.8 1018.68   5
  -5  -3  19 8251.83 761.103   6
   5   3  19 8851.41 751.375   6
  -5   3 -19 7508.06 746.414   4
   5  -3 -19 8053.23 756.213   3
  -5   3 -19 7711.22 754.115   3
  -5  -3  19 9322.67 770.445   5
   5   3  19 7036.83 746.506   5
  -5  -3  21 407.834 62.6599   5
   5   3  21 313.681 46.6806   5
  -5  -3  21 337.558 57.3602   6
   5   3  21 403.777 51.8245   6
  -5   3 -21 440.335 59.9082   3
   5  -3 -21 302.917 50.5146   3
  -5   3 -23 490.874 62.7137   4
   5   3  23 543.162 64.1096   5
  -5  -3  23 453.680 73.5576   5
   5  -3 -23 481.976 68.1769   3
  -5   3 -23 607.091 80.3675   3
  -5  -3  23 554.791 77.4111   6
   5  -4  22 69.3237 22.2248   2
   5   4 -22 77.7583 24.0423   2
  -5   4  22 53.9335 21.8270   4
   5  -4  22 91.5954 24.2641   6
   5   4 -20 8.56577 13.9563   2
  -5   4  20 9.29795 10.7122   4
   5  -4  20-8.75775 12.3574   6
  -5  -4 -20-5.63685 9.18428   4
  -5   4  20 6.59925 9.31180   5
   5  -4  18 6.43496 10.6866   2
   5   4 -18 40.6518 23.5085   2
  -5   4  18 9.13760 15.0309   4
   5  -4  18 38.0511 19.0949   6
  -5  -4 -18 12.9755 14.1356   4
  -5   4  18 46.0662 18.8776   5
   5   4 -16 211.285 50.3401   2
   5  -4  16 149.435 31.9374   2
  -5   4  16 243.952 42.5420   5
  -5  -4 -16 169.424 35.1015   4
  -5   4  16 156.014 36.6740   4
   5  -4  16 105.827 34.1982   6
  -5  -4 -14 121.635 26.2562   5
   5   4 -14 51.3913 31.9066   2
  -5   4  14 141.329 34.6716   5
  -5   4  14 148.422 34.9942   4
   5  -4  14 163.070 36.6054   6
  -5   4  12 19.0640 11.2697   5
   5   4 -12 52.5266 26.3260   2
   5  -4  12 37.9177 14.7800   2
  -5  -4 -12 54.3677 28.1261   4
  -5   4  12 15.6793 13.0216   4
  -5  -4 -12 17.9314 11.1784   5
  -5  -4 -10 52.7474 20.1078   5
   5   4 -10 25.1322 24.7172   2
   5  -4  10 100.801 26.8169   2
  -5   4  10 152.355 33.1623   5
  -5  -4 -10 133.826 40.3993   4
  -5   4  10 162.980 32.9590   4
   5  -4  10 122.871 27.9346   6
  -5  -4  -8 65.1467 22.6705   5
   5   4  -8 46.0924 23.5767   2
   5  -4   8 51.4957 20.3004   2
  -5   4   8 63.6312 22.1128   5
  -5  -4  -8 100.707 41.3499   4
  -5   4   8 61.8816 21.5390   4
   5  -4   8 31.3599 15.3617   6
  -5  -4  -6 353.392 50.7437   5
   5   4  -6 224.175 46.9259   6
   5   4  -6 235.656 50.1355   2
   5  -4   6 240.040 43.4808   2
  -5   4   6 238.555 42.3798   5
  -5  -4  -6 320.753 83.2797   4
   5  -4   6 226.858 39.2184   6
  -5  -4  -4 32.7500 17.8138   5
   5   4  -4 20.9061 17.2038   6
   5   4  -4 18.5134 17.0366   2
   5  -4   4 41.0231 16.8857   2
  -5   4   4 23.7314 13.0165   5
  -5   4   4 8.22122 9.77867   4
   5  -4   4 35.2773 13.8319   6
  -5   4   2 79.9338 19.9860   5
   5   4  -2 60.3375 25.1608   2
   5  -4   2 78.9717 25.6334   2
  -5   4   2 61.5795 22.4410   4
  -5  -4  -2 102.162 68.2577   4
   5   4  -2 118.215 32.2147   6
  -5  -4  -2 33.9904 19.4118   5
  -5   4   0 257.968 41.2190   5
   5   4   0 244.513 47.2585   2
  -5   4   0 291.701 50.6448   4
  -5  -4   0 460.841 119.788   4
   5  -4   0 298.692 49.3419   3
   5   4   0 246.334 51.2400   6
  -5  -4   0 305.266 50.1419   5
   5  -4  -2 17.1237 12.8324   3
  -5   4  -2 52.6669 21.8846   4
   5  -4  -2 66.6355 22.9174   2
   5   4   2 47.7479 19.9244   2
  -5  -4   2 69.5889 22.8229   5
   5   4   2 30.4349 18.9800   6
  -5   4  -4 73.4554 22.1733   4
  -5  -4   4 21.0416 34.3613   4
   5  -4  -4 8.48338 15.6260   3
   5  -4  -4 18.0810 19.6227   2
  -5  -4   4 8.69516 12.4857   5
   5   4   4 17.7883 14.6751   6
   5  -4  -6 251.948 49.8060   2
   5   4   6 253.550 43.0571   2
   5   4   6 203.706 40.6696   6
  -5   4  -6 150.118 34.7137   3
   5  -4  -6 238.340 42.8219   3
  -5   4  -6 242.333 40.4789   4
  -5  -4   6 213.067 51.2140   4
   5  -4  -8 42.3876 26.3112   2
  -5  -4   8 23.7581 13.7128   5
   5   4   8 42.5337 16.9812   6
  -5   4  -8 85.1559 22.0924   4
   5  -4  -8 40.6151 18.1131   3
  -5   4  -8 54.4889 17.2813   3
   5  -4 -10 52.8386 24.4473   2
   5   4  10 82.7240 22.2699   2
   5   4  10 107.698 25.2629   6
  -5  -4  10 90.6188 25.4274   5
  -5   4 -10 46.3899 17.5523   4
   5  -4 -10 146.638 30.7981   3
  -5   4 -10 138.886 27.6867   3
   5  -4 -12 7.30412 10.5018   3
   5   4  12 45.9199 14.5392   2
   5   4  12 27.6527 12.9020   6
  -5  -4  12 7.50844 8.88246   5
   5   4  14 121.018 23.9311   6
  -5  -4  14 117.311 27.2469   6
   5  -4 -14 153.727 34.8362   2
  -5  -4  14 83.2576 24.3818   5
  -5   4 -14 70.6000 19.8559   4
  -5   4 -14 107.605 23.2824   3
   5  -4 -14 155.925 28.8489   3
   5   4  16 144.026 27.6623   6
  -5  -4  16 176.218 34.4509   6
  -5   4 -16 148.963 27.8439   4
  -5   4 -16 206.808 32.2794   3
   5  -4 -16 142.933 30.3508   3
  -5  -4  18 37.8874 15.3580   6
  -5   4 -18 22.2049 12.2634   3
   5  -4 -18 26.0987 12.1858   3
  -5  -4  18 41.4551 18.0714   5
   5   4  20 4.20843 7.67313   6
  -5  -4  20-7.95146 11.2244   6
   5   4  20 4.58429 8.35723   5
  -5  -4  20 8.69393 12.2717   5
  -5   4 -20 8.68194 10.6142   4
  -5   4 -20 6.02752 9.82612   3
   5  -4 -20-6.53291 7.53362   3
  -5  -4  22 107.780 28.1843   5
  -5  -4  22 50.6245 20.5621   6
  -5   4 -22 62.0738 22.0639   3
  -5  -4  24 88.1457 26.9958   6
   5   4  24 82.2084 19.2107   5
  -5   5  19 6408.67 548.817   5
   5  -5  19 4597.28 551.411   6
   5  -5  17 6181.34 580.493   6
  -5   5  17 5891.38 573.298   5
  -5  -5 -17 6337.36 573.619   4
   5   5 -17 6957.94 590.535   2
  -5   5  17 5871.90 576.969   4
   5  -5  17 5190.61 568.634   2
   5  -5  15 13912.1 1314.29   6
  -5   5  15 14321.8 1315.03   5
   5   5 -15 13789.4 1328.95   2
  -5  -5 -15 17175.1 1319.13   4
  -5   5  15 13728.5 1312.47   4
   5  -5  15 12155.5 1305.79   2
   5  -5  13 639.300 85.5308   6
  -5   5  13 565.466 85.4701   5
  -5  -5 -13 654.787 80.7026   5
  -5   5  13 732.611 87.4032   4
   5  -5  13 657.559 82.6372   2
  -5  -5 -11 149.477 30.0242   5
   5  -5  11 163.313 32.6087   2
   5   5 -11 192.364 45.5325   2
  -5  -5 -11 228.938 47.9721   4
  -5   5  11 175.628 38.1764   5
  -5   5  11 179.101 33.6499   4
   5  -5  11 190.361 33.6504   6
   5  -5   9 4313.29 410.518   6
  -5   5   9 4871.13 420.762   5
  -5  -5  -9 4777.15 412.922   5
   5   5  -9 5536.35 441.274   2
  -5   5   9 3595.89 409.914   4
   5  -5   9 3421.86 406.894   2
  -5   5   7 2557.30 283.084   5
  -5  -5  -7 2686.03 283.249   5
   5   5  -7 2909.14 298.423   2
  -5   5   7 2706.39 284.188   4
   5  -5   7 3026.58 286.269   2
   5   5  -5 31356.5 3072.07   6
  -5   5   5 29568.3 3061.50   5
  -5  -5  -5 33455.1 3069.52   5
   5   5  -5 32614.9 3075.05   2
  -5  -5  -5 43811.8 3134.70   4
  -5   5   5 32494.4 3067.31   4
   5  -5   5 37183.4 3071.49   2
  -5   5   3 1394.41 158.680   5
  -5  -5  -3 1806.87 172.664   5
   5   5  -3 1478.97 168.883   2
  -5  -5  -3 1631.11 202.420   4
  -5   5   3 1496.30 166.609   4
   5  -5   3 1507.52 169.488   2
  -5  -5  -1 705.050 95.6976   5
   5   5  -1 632.513 94.4282   2
  -5  -5  -1 1094.83 128.048   4
  -5   5   1 763.252 99.0336   4
   5   5  -1 850.482 104.725   6
   5  -5   1 939.897 107.519   2
   5   5   1 841.224 106.872   6
  -5  -5   1 786.135 98.7827   5
  -5   5  -1 715.119 95.6012   4
  -5  -5   1 840.323 106.008   4
   5  -5  -1 672.594 95.1408   3
   5  -5  -1 1059.44 116.415   2
   5   5   3 1672.60 180.756   6
   5   5   3 1334.03 170.099   2
  -5   5  -3 1884.85 180.020   4
  -5  -5   3 1506.82 170.328   4
   5  -5  -3 1466.87 173.715   3
   5  -5  -3 2171.17 202.197   2
   5   5   5 38469.1 3298.13   6
  -5  -5   5 31322.5 3291.11   5
   5   5   5 38005.3 3295.59   2
  -5   5  -5 34442.3 3293.82   4
   5  -5  -5 36098.0 3295.14   3
  -5   5  -5 31933.6 3287.23   3
   5   5   7 2855.06 301.587   6
  -5  -5   7 2979.41 302.882   5
   5   5   7 3052.83 302.490   2
  -5   5  -7 3152.38 300.711   4
   5  -5  -7 3141.77 305.250   3
   5  -5  -7 3811.09 339.183   2
  -5   5  -7 2786.57 297.387   3
   5   5   9 4220.98 436.356   6
  -5  -5   9 4202.44 440.042   5
   5   5   9 4933.27 440.428   2
  -5   5  -9 4394.34 434.307   4
   5  -5  -9 4906.55 442.819   3
  -5   5  -9 4143.14 434.853   3
  -5  -5  11 181.254 32.6536   5
   5   5  11 171.734 29.4540   6
  -5   5 -11 115.701 24.9371   4
   5  -5 -11 148.292 30.3165   3
  -5   5 -11 155.896 28.6821   3
   5  -5 -11 176.552 46.1104   2
  -5   5 -13 819.264 85.3574   3
  -5   5 -13 618.097 79.5518   4
   5   5  15 12591.9 1208.35   6
  -5  -5  15 12245.4 1215.89   6
  -5   5 -15 13039.9 1209.12   4
   5  -5 -15 11781.2 1213.40   3
  -5   5 -15 14397.7 1212.61   3
  -5  -5  15 13951.5 1221.07   5
   5   5  17 6006.94 555.530   6
  -5  -5  17 5792.37 564.322   6
  -5   5 -17 5854.94 556.007   4
   5  -5 -17 5514.82 561.218   3
  -5   5 -17 6151.15 558.922   3
  -5  -5  17 5805.64 566.488   5
  -5  -5  19 5160.16 493.320   6
  -5  -5  19 5007.52 494.987   5
  -5   6  16 53.9505 18.2929   5
  -5  -6 -14 99.7749 24.8171   4
  -5   6  14 33.4036 16.3234   5
  -5  -6 -12 120.026 32.5724   4
  -5   6  12 77.8837 23.7697   5
   5   6 -12 149.127 37.1395   2
  -5   6  12 133.423 27.5369   4
  -5  -6 -12 97.6208 21.7277   5
  -5  -6 -10 95.9667 31.7986   4
  -5   6  10 140.419 29.2932   5
   5  -6  10 167.620 29.8417   2
   5   6 -10 154.125 36.0109   2
  -5   6  10 121.360 25.3627   4
  -5  -6 -10 65.7449 19.4229   5
  -5  -6  -8 132.184 38.8011   4
  -5   6   8 156.127 31.6779   5
   5  -6   8 126.325 30.5282   2
  -5  -6  -8 190.378 31.3509   5
  -5   6   8 158.737 30.5693   4
  -5  -6  -6 140.016 36.4828   4
   5  -6   6 99.5765 26.5243   2
   5   6  -6 143.273 32.2796   2
  -5   6   6 126.738 26.6864   4
  -5  -6  -6 77.4372 21.2704   5
  -5  -6  -4 64.1524 27.9973   4
   5   6  -4 22.6555 17.5005   2
   5  -6   4 24.7299 16.5547   2
  -5  -6  -4 12.9126 13.0178   5
   5   6  -4 7.97437 11.4055   6
  -5  -6  -2 14.5290 11.9325   4
   5  -6   2 19.7727 18.0726   2
  -5  -6  -2 6.85956 8.04653   5
   5   6  -2 8.44474 9.84618   6
  -5   6   2 35.6677 15.4498   4
  -5  -6   0 473.691 64.3223   5
   5   6   0 335.069 60.0290   2
  -5   6   0 384.412 62.5303   4
   5   6   0 659.291 76.1449   6
   5  -6   0 679.184 89.9436   2
  -5   6  -2 7.21528 10.3301   4
   5   6   2 33.4311 16.7693   6
  -5  -6   2 13.8122 11.3873   5
   5   6   2 19.9483 14.4384   2
   5  -6  -2 60.1031 36.7640   2
   5  -6  -4 56.8173 19.6403   3
   5   6   4 37.3995 16.6561   6
  -5  -6   4 40.5081 16.1093   5
   5  -6  -4 34.3579 28.3008   2
   5   6   6 90.2959 23.1998   6
  -5  -6   6 91.7287 24.1192   5
   5  -6  -6 98.0287 23.6004   3
  -5   6  -6 84.3684 21.3198   4
  -5   6  -6 89.6328 20.4803   3
   5   6   6 61.0597 22.9589   2
   5   6   8 209.870 35.0206   6
  -5  -6   8 154.657 31.5542   5
  -5   6  -8 159.588 31.2090   4
   5  -6  -8 117.474 29.0599   3
  -5   6  -8 217.821 32.5550   3
  -5  -6  10 176.051 31.6064   5
   5   6  10 168.105 29.2044   6
   5  -6 -10 129.475 28.5891   3
  -5   6 -10 156.078 27.2638   3
   5  -6 -10 207.865 45.5023   2
  -5  -6  12 112.639 25.0682   5
   5   6  12 99.5086 20.8729   6
  -5   6 -12 85.8701 18.7566   3
  -5   6 -12 116.758 21.5286   4
   5  -6 -12 93.6333 21.6574   3
  -5  -6  14 44.8322 16.0802   5
  -5   6 -14 36.9636 12.6135   4
  -5  -7 -11 245.318 46.0812   4
  -5  -7  -9 2828.80 290.236   4
  -5  -7  -7 2050.72 203.067   4
   5   7  -7 1755.22 199.354   2
   5   7  -5 18901.3 1752.16   6
  -5   7   5 16924.5 1746.63   4
   5   7  -3 721.275 92.0054   6
   5   7  -3 582.970 86.9324   2
  -5  -7  -3 790.417 88.5491   5
  -5   7   3 843.852 91.6955   4
   5  -7   3 988.936 117.694   2
  -5  -7  -1 1235.38 124.537   5
   5   7  -1 1163.21 126.392   6
   5  -7   1 1474.70 168.270   2
  -5  -7   1 1208.54 128.453   5
   5   7   1 987.574 124.849   2
  -5   7  -1 1453.04 132.713   4
   5   7   1 1175.42 131.400   6
  -5   7  -1 1001.43 122.674   3
   5  -7  -1 1616.54 185.947   2
  -5  -7   3 716.458 87.6383   5
   5  -7  -3 845.713 134.616   2
   5   7   3 770.838 88.9901   2
  -5   7  -3 842.282 92.0542   4
   5   7   3 833.293 92.8697   6
  -5   7  -3 658.310 83.8775   3
  -5   7  -5 20662.3 1913.98   4
  -5  -7   5 18723.0 1912.62   5
   5  -7  -7 3065.01 234.295   2
  -5   7  -7 1482.97 166.067   4
  -5   7  -9 2558.25 250.976   4
   6   0   0 64054.2 5874.95   1
  -6   0   0 61627.7 5871.37   1
  -6   0   0 59540.6 5863.28   5
   6   0   0 71325.5 5867.31   2
  -6   0   0 64920.3 5863.05   4
   6   0   0 65362.5 5863.63   3
  -6   0   0 56315.4 5873.51   1
   6   0   0 63298.6 5878.62   1
   6   0   2 2494.11 265.414   1
   6   0  -2 2785.43 271.335   1
   6   0  -2 2227.95 267.433   1
  -6   0   2 2690.69 266.844   1
  -6   0   2 2500.12 271.307   1
   6   0   2 2162.46 266.053   1
  -6   0  -2 2543.22 269.773   1
   6   0   2 2830.25 255.034   6
   6   0  -2 2627.81 249.996   6
  -6   0   2 2515.76 259.858   5
  -6   0  -2 2583.48 257.776   5
  -6   0  -2 2456.81 256.345   4
   6   0  -2 2690.23 259.658   3
   6   0   2 2138.37 254.971   2
   6   0  -4 3319.42 325.307   1
   6   0  -4 3224.87 327.976   1
  -6   0  -4 3005.30 320.188   1
   6   0   4 2663.82 313.389   1
  -6   0   4 2879.77 324.208   1
   6   0   4 2656.01 321.522   1
  -6   0  -4 3162.93 322.892   1
   6   0  -4 2821.43 299.565   6
   6   0   4 3846.95 311.527   6
  -6   0   4 3130.42 314.818   5
  -6   0  -4 3010.72 309.947   5
   6   0  -4 3145.80 313.996   2
  -6   0  -4 2974.79 308.872   4
   6   0  -4 3270.36 314.254   3
  -6   0  -4 3260.27 305.457   3
   6   0   4 3117.04 310.343   2
   6   0   6 116.766 26.0203   6
   6   0  -6 84.5190 21.8361   6
  -6   0   6 124.592 29.4136   5
   6   0   6 110.310 34.6013   1
   6   0  -6 136.873 34.9714   1
  -6   0   6 77.0275 29.4315   1
  -6   0  -6 54.7810 24.0530   1
  -6   0  -6 122.751 34.8088   1
  -6   0   6 165.333 34.1232   1
   6   0   6 165.796 32.1651   2
   6   0  -6 96.3802 28.0275   2
  -6   0   6 43.6314 22.0590   4
  -6   0  -6 124.355 27.7065   4
   6   0  -6 122.494 29.2052   3
   6   0   6 72.2929 25.3477   1
   6   0  -6 60.3379 26.0852   1
   6   0  -8 4833.98 431.110   1
  -6   0   8 4910.00 422.806   1
  -6   0  -8 4729.11 429.036   1
   6   0  -8 5024.97 438.755   1
   6   0   8 3930.42 414.062   1
   6   0   8 4274.29 430.190   1
  -6   0  -8 4141.03 423.958   1
   6   0   8 4118.63 408.267   6
  -6   0   8 4619.48 415.027   5
  -6   0  -8 4268.80 410.564   5
   6   0  -8 4700.83 419.473   2
  -6   0  -8 3403.62 405.061   4
   6   0  -8 4318.80 414.341   3
  -6   0  -8 3435.22 399.318   3
   6   0   8 4531.83 410.610   2
   6   0  10 38684.3 3671.26   6
  -6   0  10 39139.4 3673.99   5
  -6   0 -10 40883.7 3667.03   5
   6   0  10 38358.1 3689.89   1
   6   0 -10 44941.7 3684.23   2
   6   0  10 34656.1 3666.97   2
  -6   0 -10 37664.7 3663.40   3
  -6   0 -10 40802.7 3688.51   1
   6   0 -10 44331.9 3688.65   1
  -6   0  10 41076.1 3676.28   1
   6   0  10 41604.1 3678.04   1
  -6   0 -12 6135.96 590.473   3
  -6   0  12 7063.50 600.825   5
   6   0 -12 6388.82 604.517   2
  -6   0 -12 5773.41 588.313   4
   6   0 -12 6225.98 593.905   3
  -6   0 -12 6720.12 610.211   1
   6   0 -12 6202.28 601.237   1
  -6   0  12 5513.04 590.644   1
   6   0 -14 6446.63 622.024   2
  -6   0 -14 6852.84 611.105   4
   6   0 -14 7985.37 617.469   3
  -6   0 -14 7732.56 623.232   3
   6   0  14 7488.59 609.169   2
   6   0  16 133.661 33.6376   6
   6   0  16 154.972 32.2422   2
   6   0 -16 174.206 40.4548   2
  -6   0  16 248.120 44.1214   5
  -6   0  16 308.941 49.1261   4
  -6   0 -16 264.104 37.9713   4
   6   0 -16 129.447 32.4340   3
  -6   0 -16 306.438 56.4718   3
   6   0  18 1187.18 155.928   6
  -6   0  18 1594.57 171.400   5
   6   0 -18 1578.07 171.201   2
  -6   0 -18 1667.09 161.834   4
  -6   0  18 1884.18 178.001   4
   6   0 -18 1671.07 167.172   3
   6   0  18 1408.54 155.827   2
   6   0  20 10395.0 983.575   6
  -6   0  20 8542.21 992.347   5
  -6   0 -20 11862.9 989.810   4
   6   0 -20 10984.7 995.629   3
   6   0  20 10462.7 982.074   2
  -6   0  22 7762.79 812.775   5
  -6   0 -22 8487.82 807.395   4
   6   0 -22 9000.08 814.709   3
   6   0  22 8105.35 799.822   6
   6   0 -22 9827.00 812.725   2
   6   1 -23 54.3558 18.1934   2
   6  -1  23 43.1753 12.0487   6
   6   1 -23 34.6930 16.3071   3
  -6   1  21 8.68998 10.0407   5
   6   1 -21-6.93802 9.81939   2
   6  -1  21 14.5414 10.4752   2
  -6  -1 -21 22.2675 13.5425   4
   6   1 -21-8.53180 15.5604   3
  -6   1  19 9.30570 10.7225   5
  -6   1  19-9.80682 15.9793   4
  -6  -1 -19-7.02556 9.91480   4
   6   1 -19 7.96043 9.17289   3
   6   1 -19 7.89626 9.09897   2
   6  -1  17 52.7599 16.8921   6
  -6   1  17 28.1127 17.3098   5
   6  -1  17 27.0252 14.2170   2
  -6  -1 -17 13.3689 12.5102   4
   6   1 -17 29.9475 15.2132   3
   6  -1  15 54.7731 17.1270   6
   6  -1  15 55.1038 18.5841   2
   6   1 -15 93.0622 25.5966   2
  -6   1  15 36.2162 17.1745   5
  -6   1  15 79.8744 23.3596   4
  -6  -1 -15 51.2917 20.1216   4
   6   1 -15 21.3306 14.9751   3
   6  -1  13 180.611 35.3573   6
  -6  -1 -13 158.938 30.1551   5
  -6   1  13 204.152 39.4199   5
   6   1 -13 141.920 35.5994   2
   6  -1  13 159.578 31.8095   2
  -6   1  13 211.082 40.3659   4
  -6  -1 -13 191.373 33.8021   4
   6   1 -13 158.322 32.7868   3
   6  -1  11 90.6740 28.8432   6
  -6  -1 -11 92.8241 23.9502   5
  -6   1  11 72.8234 23.3085   5
   6   1 -11 133.626 27.3260   6
  -6  -1 -11 102.354 28.9456   1
   6   1 -11 129.625 31.2351   2
   6  -1  11 52.7888 19.0299   2
  -6  -1 -11 95.4159 25.1350   4
   6   1 -11 84.4385 27.6826   1
   6   1  -9 20.7326 17.3900   1
   6  -1   9 29.2695 21.4326   6
   6   1  -9 39.6484 18.3282   6
  -6   1   9 92.7736 26.2961   5
  -6  -1  -9 37.2441 23.1294   1
   6   1  -9 53.0960 23.1702   2
   6  -1   9 18.1514 12.7639   2
  -6   1   9 59.1117 24.1878   4
  -6  -1  -9 47.7673 18.0203   4
   6   1  -9 36.5946 17.3650   3
   6   1  -7 54.2082 22.1030   1
   6  -1   7 57.3197 26.8002   6
   6   1  -7 37.8537 15.2257   6
  -6  -1  -7 59.7146 20.6698   5
   6   1  -7 90.0392 31.7603   1
  -6  -1  -7 20.1682 14.9318   1
  -6  -1  -7 34.9279 21.6863   1
   6  -1   7 36.7918 18.5715   2
   6   1  -7 75.6100 25.0882   2
  -6   1   7 24.7050 14.1606   4
  -6  -1  -7 64.5313 19.6454   4
  -6  -1  -7 26.2107 10.6558   3
   6   1  -7 86.6881 24.6835   3
   6  -1   5 324.892 48.3453   1
   6   1  -5 391.188 58.8593   1
   6  -1   5 160.934 51.4427   6
  -6   1   5 220.437 42.5942   5
  -6  -1  -5 231.088 42.0045   5
   6   1  -5 309.734 57.1049   1
   6  -1   5 215.593 51.4320   1
  -6  -1  -5 256.706 50.7673   1
  -6  -1  -5 293.116 51.0021   1
  -6   1   5 284.669 47.4700   1
   6  -1   5 189.619 39.6364   2
   6   1  -5 279.323 47.3660   2
  -6   1   5 309.640 49.9342   4
   6   1  -5 222.016 41.1400   3
  -6  -1  -5 222.581 39.7578   4
  -6  -1  -5 222.283 32.7004   3
   6   1  -3 114.861 34.6688   1
   6  -1   3 94.2861 26.9229   1
   6   1  -3 136.727 34.1179   1
   6  -1   3 64.9751 34.0573   6
  -6  -1  -3 112.058 28.5994   5
   6   1  -3 111.342 26.4239   6
  -6   1   3 161.680 32.3626   5
   6  -1   3 178.634 41.8487   1
  -6  -1  -3 150.081 37.0341   1
  -6  -1  -3 191.232 38.5497   1
  -6   1   3 200.894 36.6046   1
   6  -1   3 128.241 28.8685   2
   6   1  -3 107.927 29.3459   2
  -6  -1  -3 109.820 27.2789   4
   6   1  -3 152.516 29.8704   3
  -6  -1  -3 152.320 24.0091   3
   6  -1   1 49.5218 32.8410   6
  -6   1   1 203.425 37.0815   5
   6   1  -1 142.804 29.8785   6
   6  -1   1 149.161 40.7761   1
  -6  -1  -1 202.808 42.0248   1
  -6   1   1 211.123 39.7181   1
  -6  -1  -1 172.138 40.0005   1
   6  -1   1 153.123 32.9905   2
   6   1  -1 146.165 33.9250   2
   6   1  -1 130.388 29.1959   3
  -6   1   1 180.999 36.8700   4
   6  -1   1 241.210 40.2770   3
  -6  -1  -1 184.093 34.1235   4
   6   1  -1 140.667 39.8210   1
   6  -1   1 304.415 47.3433   1
   6   1  -1 173.212 38.6503   1
   6  -1  -1 111.553 35.0686   6
   6   1   1 168.556 31.3144   6
  -6  -1   1 133.987 33.1479   5
  -6   1  -1 152.916 31.2209   5
   6  -1  -1 172.112 34.4449   2
   6   1   1 219.302 38.3395   2
  -6  -1   1 148.341 37.1167   1
   6   1   1 128.402 36.1962   1
   6  -1  -1 166.314 45.3184   1
  -6   1  -1 120.895 33.7114   1
  -6  -1   1 180.742 39.3144   1
  -6   1  -1 219.128 39.5918   4
   6  -1  -1 244.928 40.5141   3
  -6  -1   1 193.089 34.2844   4
   6   1   1 113.054 35.4357   1
   6  -1  -1 289.211 45.8147   1
   6   1   3 181.285 30.2041   6
  -6   1  -3 94.6057 23.4273   5
  -6  -1   3 155.025 33.2142   5
  -6  -1   3 52.3827 23.8378   1
   6   1   3 92.1980 29.9551   1
  -6   1  -3 93.0079 28.2034   1
  -6  -1   3 135.257 32.5632   1
   6  -1  -3 94.0660 26.2135   2
  -6   1  -3 127.703 29.6767   4
   6  -1  -3 146.784 31.8409   3
  -6  -1   3 141.027 29.9129   4
   6  -1  -3 106.035 30.9883   1
   6   1   3 99.9949 30.4548   1
   6  -1  -3 93.5526 30.7895   1
   6   1   5 229.012 47.3289   1
   6   1   5 277.390 41.3193   6
  -6   1  -5 270.715 41.8036   5
  -6  -1   5 203.920 42.0198   5
   6  -1  -5 354.132 53.7816   1
  -6  -1   5 279.074 52.5566   1
  -6   1  -5 235.462 46.8499   1
   6   1   5 312.486 55.4272   1
  -6  -1   5 179.447 42.9939   1
   6  -1  -5 246.740 44.6006   2
   6   1   5 259.945 43.8955   2
   6  -1  -5 378.420 53.1880   3
  -6  -1   5 285.196 43.8568   4
  -6   1  -5 149.282 36.2233   4
  -6   1  -5 227.695 39.2194   3
  -6  -1   7 39.7302 20.2496   5
  -6   1  -7 37.5754 14.9716   5
  -6   1  -7 57.3827 17.1800   3
   6   1   7 85.9341 22.9327   2
  -6  -1   7 99.1834 23.5629   4
   6   1   7 77.5273 26.1566   1
  -6   1  -7 73.0100 24.2006   1
  -6  -1   7 58.8908 29.3515   1
  -6  -1   7 20.8317 17.9142   1
   6   1   9 64.8455 25.5955   1
  -6  -1   9 11.9801 15.0162   1
  -6  -1   9 9.68074 12.6246   1
  -6  -1   9 93.0767 25.1771   5
   6   1   9 56.5993 20.7050   2
   6  -1  -9 89.5161 27.9196   2
   6   1   9 39.0529 15.5419   6
  -6  -1   9 40.7758 16.7391   4
  -6   1  -9 63.5526 18.5775   4
   6  -1  -9 63.6881 21.3448   3
  -6   1  -9 98.2681 20.6288   3
   6   1  11 92.6747 27.9131   1
  -6  -1  11 76.6500 23.3098   5
   6   1  11 78.7585 21.7832   6
   6   1  11 116.123 25.6348   2
   6  -1 -11 67.3769 27.4187   2
  -6   1 -11 105.469 25.0518   4
  -6   1 -11 81.3402 20.8720   3
   6  -1 -11 129.704 29.7782   3
   6   1  13 103.873 27.1090   6
   6   1  13 118.046 27.0834   2
   6  -1 -13 69.8258 27.4701   2
  -6  -1  13 132.124 31.0167   5
  -6  -1  13 210.425 37.8771   4
  -6   1 -13 155.495 28.3221   4
  -6   1 -13 165.290 30.0948   3
   6   1  15 29.1777 14.9066   6
   6  -1 -15 29.5648 20.1379   2
  -6  -1  15 72.8901 22.3080   5
  -6  -1  15 46.6595 17.3134   4
  -6   1 -15 49.4375 15.6809   4
  -6   1 -15 51.9375 18.8275   3
   6   1  17 38.2234 17.4695   6
   6   1  17 42.5315 13.6660   2
   6  -1 -17 45.9750 21.3961   2
  -6  -1  17 17.1762 12.4801   5
  -6   1 -17 24.2129 12.2056   4
   6  -1 -17 35.1957 15.4627   3
  -6   1 -17 41.3584 21.5171   3
   6   1  19-6.43843 12.8486   6
   6  -1 -19 8.14669 13.2742   2
  -6  -1  19-8.86362 12.5076   5
  -6   1 -19 9.87158 9.85035   4
   6  -1 -19-7.13533 8.22183   3
  -6   1 -19 21.9902 17.9150   3
   6   1  21 5.89649 9.63641   6
   6  -1 -21-6.93259 13.8542   2
  -6   1 -21 4.99547 9.13070   4
   6  -1 -21 21.7957 13.2557   3
  -6   1 -21 13.3306 15.3764   3
  -6   1 -23 58.7975 17.4659   4
   6  -1 -23 36.8461 16.5201   3
   6   2 -24 3297.56 373.641   3
   6   2 -24 4086.40 367.900   2
   6  -2  22 7005.49 679.805   6
   6   2 -22 7827.40 689.911   2
   6   2 -22 7090.90 697.871   3
  -6   2  22 6547.56 699.191   4
   6  -2  22 7399.92 682.243   2
   6  -2  20 9723.30 893.681   6
  -6   2  20 10221.9 911.962   5
  -6  -2 -20 6651.71 896.661   4
   6   2 -20 10831.1 906.871   2
   6   2 -20 10095.3 909.890   3
  -6   2  20 9795.77 917.314   4
   6  -2  20 10367.2 897.110   2
   6  -2  18 439.664 58.6100   6
  -6   2  18 323.853 64.0890   5
  -6  -2 -18 512.846 68.1988   4
   6   2 -18 492.183 70.5370   2
   6   2 -18 440.481 65.2979   3
  -6   2  18 563.089 75.9911   4
   6  -2  18 476.996 60.6160   2
   6  -2  16 276.912 45.3499   6
   6   2 -16 332.254 55.2914   2
  -6   2  16 334.894 54.5238   5
  -6   2  16 239.730 49.7368   4
  -6  -2 -16 338.598 53.3570   4
   6   2 -16 242.703 44.0693   3
   6  -2  14 9466.16 899.172   6
  -6   2  14 11453.0 913.555   5
  -6  -2 -14 10186.5 895.600   5
   6   2 -14 8080.32 904.925   2
  -6  -2 -14 9101.01 900.797   4
   6   2 -14 8525.87 895.338   3
   6  -2  14 9947.91 897.328   2
   6   2 -12 5921.26 639.187   6
   6  -2  12 6870.62 642.373   6
  -6   2  12 7586.56 647.584   5
  -6  -2 -12 7005.52 637.836   5
   6   2 -12 6507.33 647.336   2
  -6  -2 -12 6014.60 635.620   4
  -6   2  12 6754.80 643.510   4
   6   2 -12 6171.86 633.723   3
   6  -2  12 7289.93 636.371   2
  -6   2  10 42280.9 3567.35   5
  -6  -2 -10 41990.1 3563.66   5
   6   2 -10 42584.6 3573.07   2
  -6   2  10 40811.2 3566.32   4
  -6  -2 -10 34474.5 3559.27   4
   6   2 -10 37038.2 3557.18   3
   6   2 -10 32965.7 3561.44   6
   6   2  -8 2006.64 225.192   6
   6  -2   8 1619.73 220.690   6
  -6   2   8 2477.36 227.306   5
  -6  -2  -8 2424.47 228.764   5
   6   2  -8 1878.23 227.097   2
  -6   2   8 2297.40 228.565   4
   6   2  -8 2348.00 223.083   3
   6  -2   8 2119.82 219.768   2
   6  -2   6 453.246 67.8280   6
  -6   2   6 527.339 70.3885   5
   6   2  -6 488.871 72.8428   6
  -6  -2  -6 587.634 73.6025   5
   6   2  -6 483.987 72.0393   2
  -6  -2  -6 565.520 69.3616   4
   6   2  -6 566.950 67.3873   3
   6  -2   6 447.450 65.5180   2
   6  -2   4 4938.43 475.316   6
   6   2  -4 4514.06 483.821   6
  -6   2   4 4563.30 480.475   5
   6   2  -4 4953.26 483.742   2
  -6  -2  -4 4933.42 478.636   4
  -6   2   4 5801.14 492.705   4
   6  -2   4 4954.07 477.444   2
   6   2  -4 5228.66 488.287   1
  -6  -2  -2 2728.54 277.756   1
   6  -2   2 2491.11 260.009   6
   6   2  -2 2545.14 273.899   6
  -6   2   2 3138.09 275.448   5
  -6  -2  -2 2582.30 274.794   5
   6   2  -2 2534.86 274.114   2
  -6   2   2 3572.84 286.592   4
  -6  -2  -2 2526.49 269.794   4
   6  -2   2 2561.57 269.226   2
   6   2  -2 2757.98 277.569   1
   6   2   0 66396.5 5890.88   6
  -6   2   0 62832.8 5886.42   5
  -6  -2   0 64075.9 5894.36   5
   6   2   0 66340.5 5891.89   2
  -6   2   0 72315.4 5898.04   4
  -6  -2   0 61124.1 5887.15   4
   6  -2   0 60362.7 5885.74   2
  -6  -2   0 63477.7 5894.61   1
   6   2   0 59628.6 5895.32   1
   6   2   2 2533.37 285.837   1
   6   2   2 2533.94 280.314   6
  -6   2  -2 2670.33 276.432   5
  -6  -2   2 2984.61 288.264   5
   6   2   2 2736.68 284.517   2
  -6   2  -2 2828.73 287.066   4
  -6  -2   2 3032.66 282.300   4
   6  -2  -2 3162.45 291.019   3
   6  -2  -2 2787.59 281.821   2
  -6  -2   4 5308.30 474.030   1
   6   2   4 4717.48 469.735   1
   6   2   4 4584.32 459.183   6
  -6  -2   4 4879.91 467.570   5
  -6   2  -4 4362.15 453.244   5
   6   2   4 5040.18 464.861   2
  -6   2  -4 5264.29 464.416   4
  -6  -2   4 4087.00 459.720   4
   6  -2  -4 4826.28 468.217   3
   6  -2  -4 5000.83 464.126   2
  -6  -2   6 645.325 82.6615   1
   6   2   6 500.473 67.3686   6
   6   2   6 465.542 68.6535   2
  -6  -2   6 566.575 70.8460   4
  -6   2  -6 423.406 65.2005   4
   6  -2  -6 569.530 75.6435   3
  -6   2  -6 476.340 66.7496   3
   6  -2  -6 707.762 78.5559   2
   6   2   8 1981.84 220.571   6
  -6  -2   8 2305.49 230.610   5
  -6  -2   8 2653.37 230.170   4
  -6   2  -8 2104.74 222.270   4
   6  -2  -8 2279.92 232.048   3
   6  -2  -8 2213.61 232.636   2
  -6   2  -8 2098.66 222.641   3
   6   2  10 35380.2 3491.14   6
  -6  -2  10 41172.5 3502.67   5
  -6  -2  10 37177.5 3498.82   4
  -6   2 -10 39801.3 3493.74   4
   6  -2 -10 38342.4 3500.26   3
   6  -2 -10 43200.4 3510.24   2
   6   2  10 40522.5 3497.19   2
  -6   2 -10 31972.8 3489.18   3
   6   2  12 6367.38 603.333   6
  -6  -2  12 6761.09 611.764   5
   6  -2 -12 6029.60 607.115   3
   6   2  12 6505.62 603.550   2
   6  -2 -12 6264.23 617.590   2
  -6   2 -12 6156.36 601.047   3
   6   2  14 9918.19 760.805   6
  -6  -2  14 8080.24 764.481   5
  -6   2 -14 8246.31 754.562   4
   6  -2 -14 8337.15 762.770   3
  -6   2 -14 7679.83 755.102   3
   6   2  14 7731.46 754.690   2
  -6  -2  16 315.353 48.1828   5
  -6   2 -16 246.610 36.6494   4
   6   2  16 231.467 38.5661   6
   6  -2 -16 256.497 41.7891   3
  -6   2 -16 298.589 42.3262   3
   6   2  16 140.711 33.4948   2
   6   2  18 493.945 60.2958   6
  -6  -2  18 521.085 68.8515   5
  -6   2 -18 348.809 52.6964   4
   6  -2 -18 425.833 60.5343   3
  -6   2 -18 456.295 62.6107   3
   6  -2 -18 545.293 69.4098   2
   6  -2 -20 10017.8 941.399   3
  -6   2 -20 10179.4 933.174   4
  -6  -2  20 9490.84 946.658   5
   6  -2 -22 7696.68 741.367   3
  -6   2 -22 7283.11 751.873   3
  -6   2 -22 8091.17 734.901   4
  -6   2 -24 3062.51 321.734   3
   6   3 -21 42.4215 17.4193   2
   6  -3  21 15.2102 10.3544   2
  -6   3  21 39.1277 17.9546   4
   6  -3  21 17.4629 12.7384   6
   6   3 -19 174.317 38.2991   2
   6  -3  19 232.735 34.8989   2
  -6  -3 -19 193.188 38.0111   4
  -6   3  19 213.597 43.4464   4
   6  -3  19 157.622 33.9671   6
  -6   3  19 182.737 38.4634   5
  -6  -3 -17-7.86178 6.78250   4
  -6   3  17 45.4220 19.7070   4
   6   3 -17 28.4731 20.5781   2
   6  -3  17 39.3820 15.3639   2
  -6   3  17 18.7419 13.4097   5
   6  -3  15 34.7402 16.8528   2
  -6   3  15 56.2857 20.6363   5
  -6   3  15 67.6380 22.1683   4
  -6  -3 -15 24.2842 19.1029   4
   6  -3  15 64.7497 23.2106   6
  -6  -3 -13 122.867 25.0808   5
   6   3 -13 52.8458 24.0840   2
   6  -3  13 104.251 24.4003   2
  -6   3  13 114.581 28.8865   5
  -6   3  13 55.1234 21.7402   4
  -6  -3 -13 24.8009 19.4572   4
   6  -3  13 73.7091 25.2938   6
  -6  -3 -11 128.721 29.0796   5
   6   3 -11 207.523 37.5760   6
   6   3 -11 143.314 36.9880   2
   6  -3  11 157.400 29.6298   2
  -6   3  11 144.986 33.0160   5
  -6   3  11 196.201 36.3265   4
  -6  -3 -11 115.927 30.2313   4
   6  -3  11 76.2787 27.6598   6
  -6  -3  -9 225.799 40.1348   5
   6   3  -9 242.704 45.0132   6
   6  -3   9 160.104 34.0551   2
   6   3  -9 239.226 48.1175   2
  -6   3   9 204.160 39.3792   5
  -6   3   9 312.193 46.7471   4
  -6  -3  -9 320.676 50.1133   4
   6  -3   9 332.012 46.8881   6
  -6  -3  -7 147.015 33.6156   5
   6   3  -7 207.771 39.7047   6
   6  -3   7 92.1124 26.1085   2
   6   3  -7 158.124 38.2449   2
  -6   3   7 202.244 35.4825   5
  -6   3   7 236.611 39.8335   4
  -6  -3  -7 204.154 40.0684   4
   6  -3   7 187.791 32.0734   6
  -6   3   5 334.239 51.7229   5
   6   3  -5 293.492 54.0248   2
   6   3  -5 374.836 59.2149   6
  -6  -3  -5 379.230 54.4366   5
  -6   3   5 358.198 54.7158   4
  -6  -3  -5 349.409 57.6070   4
   6  -3   3 260.618 42.1156   2
   6   3  -3 248.586 45.5058   2
   6   3  -3 349.698 54.4298   6
  -6  -3  -3 313.518 49.6463   5
  -6   3   3 194.045 39.3204   5
  -6   3   3 285.777 48.7018   4
   6  -3   1 111.352 25.3437   2
  -6  -3  -1 140.654 31.7731   5
  -6   3   1 96.7125 24.5556   5
  -6  -3  -1 126.729 33.9301   4
   6   3   1 133.335 30.1811   2
   6  -3  -1 124.538 27.4052   2
  -6  -3   1 128.754 31.9171   5
   6   3   1 101.069 31.0075   6
   6  -3  -1 146.919 32.3026   3
  -6   3  -1 151.275 34.1886   4
  -6  -3   1 219.149 41.5417   4
   6  -3  -3 241.919 42.8868   2
   6   3   3 249.915 46.3220   2
   6   3   3 300.264 47.0348   6
  -6   3  -3 243.088 44.0789   4
   6  -3  -3 242.436 46.1243   3
  -6  -3   5 386.082 58.3058   5
   6   3   5 370.458 55.3959   6
   6   3   5 350.446 54.8810   2
  -6   3  -5 372.182 55.1332   4
  -6  -3   5 285.655 59.4687   4
   6  -3  -5 330.758 56.9553   3
  -6   3  -5 453.609 58.1670   3
   6  -3  -5 467.374 60.7722   2
   6  -3  -7 134.826 34.7030   2
   6   3   7 252.675 39.3173   2
   6   3   7 184.015 34.3021   6
  -6  -3   7 222.081 38.6688   5
  -6   3  -7 204.722 34.0690   4
   6  -3  -7 198.697 38.2046   3
  -6  -3   7 168.432 40.3809   4
  -6   3  -7 179.415 34.2402   3
   6   3   9 168.413 31.8612   6
   6   3   9 165.714 33.7770   2
  -6  -3   9 170.875 34.9257   5
   6  -3  -9 193.573 37.5183   3
  -6   3  -9 242.124 36.3649   3
   6   3  11 170.953 28.9976   6
   6  -3 -11 165.291 37.1938   2
  -6  -3  11 159.989 31.9418   5
   6  -3 -11 120.588 29.0826   3
  -6   3 -11 132.311 26.2283   4
  -6   3 -11 138.536 27.2615   3
   6   3  13 55.2325 18.2990   6
   6  -3 -13 85.2176 26.3378   2
   6   3  13 59.3523 19.7951   2
  -6  -3  13 101.452 24.9950   5
   6  -3 -13 131.928 27.0430   3
  -6   3 -13 107.391 21.2719   4
   6  -3 -15 62.9642 22.7890   2
  -6  -3  15 44.0395 16.6220   5
  -6   3 -15 56.2362 15.7973   4
  -6   3 -15 54.3577 16.8912   3
   6  -3 -15 62.4902 18.3577   3
   6   3  17 14.0416 9.49417   6
   6  -3 -17 13.8252 12.7069   2
  -6   3 -17 16.4680 10.2051   4
  -6   3 -17 36.4276 14.1634   3
   6  -3 -17 12.1158 11.1660   3
  -6  -3  17 15.3767 10.9815   5
  -6   3 -19 250.739 33.5648   4
  -6  -3  19 226.328 40.9694   5
   6   3  19 193.681 33.9685   6
   6  -3 -19 195.950 35.3357   3
  -6   3 -19 177.479 34.7022   3
  -6   3 -21 92.9262 23.0811   3
  -6   3 -21 53.2876 15.0079   4
   6  -4  20 6094.03 590.030   6
   6  -4  18 562.748 96.4363   6
  -6   4  18 904.224 103.722   5
   6   4 -18 743.559 101.129   2
  -6   4  18 826.863 101.808   4
   6  -4  18 880.151 94.9308   2
   6   4 -16 168.974 38.0044   2
   6  -4  16 128.273 25.7645   2
  -6  -4 -16 124.781 28.8901   4
  -6   4  16 87.4147 27.2312   5
  -6   4  16 100.894 27.0669   4
   6  -4  16 186.363 37.9428   6
   6  -4  14 5385.59 490.782   6
  -6   4  14 5217.46 487.929   5
  -6  -4 -14 5087.24 474.822   5
   6   4 -14 4853.95 493.196   2
  -6  -4 -14 4710.53 482.749   4
  -6   4  14 5484.94 484.257   4
   6  -4  14 4366.06 472.871   2
   6  -4  12 4175.34 373.755   6
  -6   4  12 4258.00 375.234   5
  -6  -4 -12 3544.32 361.802   5
   6   4 -12 3899.65 382.323   2
  -6  -4 -12 3559.18 374.009   4
  -6   4  12 3553.65 367.742   4
   6  -4  12 3514.80 360.682   2
   6   4 -10 18748.9 1923.20   6
  -6  -4 -10 15627.3 1929.66   4
  -6   4  10 21072.7 1922.80   4
   6  -4  10 21946.9 1918.67   2
   6   4  -8 1910.01 215.635   6
  -6   4   8 2156.25 212.966   5
  -6  -4  -8 1887.41 210.390   5
   6   4  -8 2487.89 227.878   2
  -6  -4  -8 1526.46 224.745   4
  -6   4   8 2063.07 214.423   4
   6  -4   8 2176.37 209.960   2
  -6   4   6 195.156 33.1857   5
   6   4  -6 158.543 34.7075   2
   6  -4   6 98.0535 25.3170   2
  -6   4   6 142.332 30.4541   4
  -6  -4  -6 172.244 47.9936   4
  -6  -4  -6 173.541 33.3975   5
   6   4  -6 170.883 36.0877   6
  -6   4   4 2252.66 232.803   5
  -6  -4  -4 2284.93 237.901   5
  -6  -4  -4 2887.16 288.268   4
   6   4  -4 2567.57 247.149   6
   6  -4   4 2156.39 231.054   2
  -6  -4  -2 1678.08 185.114   5
   6   4  -2 1628.19 185.249   2
  -6   4   2 1858.53 188.497   4
  -6  -4  -2 2339.33 259.267   4
   6   4  -2 1731.54 191.898   6
   6  -4   2 1750.34 182.146   2
  -6   4   0 39374.8 3579.67   4
  -6  -4   0 38839.2 3575.65   5
   6   4   0 37786.2 3579.16   6
   6   4   0 38346.6 3574.55   2
   6   4   2 1817.80 178.912   6
  -6  -4   2 1566.35 173.321   5
   6   4   2 1409.16 170.096   2
  -6  -4   2 1730.09 246.162   4
  -6   4  -2 1738.14 178.084   4
   6  -4  -2 1577.26 174.002   3
   6  -4  -2 1596.85 171.425   2
   6   4   4 2665.55 239.650   6
  -6  -4   4 1890.05 232.228   5
   6   4   4 2390.62 235.307   2
  -6   4  -4 2088.18 233.755   4
   6  -4  -4 2247.75 236.760   3
   6  -4  -4 2451.69 238.729   2
  -6  -4   6 172.209 33.9271   5
   6   4   6 179.319 33.4733   6
  -6   4  -6 136.064 30.0620   4
   6  -4  -6 81.5810 25.6567   3
  -6   4  -6 156.885 30.1434   3
   6  -4  -6 182.385 38.2210   2
   6   4   6 143.830 31.2724   2
  -6  -4   8 2112.21 219.948   5
   6   4   8 2352.88 218.768   2
  -6   4  -8 2056.83 213.181   4
   6   4   8 2230.46 218.106   6
   6  -4  -8 1922.66 226.340   2
  -6   4  -8 2036.64 214.376   3
  -6   4 -10 19369.1 1814.09   4
   6   4  10 21449.4 1819.83   2
   6  -4 -10 16320.6 1824.91   2
  -6   4 -10 20179.6 1817.23   3
   6   4  12 3961.76 332.024   6
  -6  -4  12 3183.69 334.341   5
   6   4  12 3565.61 330.655   2
  -6   4 -12 3088.47 326.687   4
   6  -4 -12 3171.19 333.131   3
   6  -4 -12 3231.85 342.329   2
  -6   4 -12 3485.61 330.003   3
   6   4  14 4929.18 457.068   6
  -6   4 -14 4745.80 454.903   4
   6  -4 -14 4734.28 461.167   3
   6  -4 -14 6123.61 476.351   2
  -6   4 -14 4234.88 455.072   3
  -6  -4  14 4872.86 464.848   5
   6   4  16 116.797 22.7229   6
   6  -4 -16 104.217 23.8465   3
  -6   4 -16 131.566 22.6720   4
  -6   4 -16 111.859 23.2764   3
  -6  -4  16 153.912 30.5902   5
  -6   4 -18 910.791 97.4384   4
   6   4  20 6468.62 628.570   5
  -6   4 -20 6874.42 628.480   4
  -6  -5 -15 58.3138 16.2342   5
  -6  -5 -15 43.7043 18.9603   4
  -6   5  15 46.8919 17.5195   5
  -6   5  13 487.517 63.4790   5
  -6   5  13 409.813 57.1483   4
   6  -5  13 368.603 51.9189   2
  -6  -5 -11 219.773 44.7722   4
  -6   5  11 127.872 29.3756   5
   6   5 -11 174.296 38.6661   2
   6  -5  11 93.2844 22.2270   2
  -6   5  11 144.293 28.6666   4
  -6  -5 -11 110.293 24.0095   5
   6   5 -11 94.6987 25.9358   6
  -6   5   9 38.5042 16.5508   5
   6   5  -9 53.8630 21.3499   2
  -6   5   9 53.9649 18.3885   4
  -6  -5  -9 75.2332 18.8083   5
   6   5  -9 21.1788 12.6590   6
  -6  -5  -7 48.1522 30.2569   4
   6   5  -7 56.5873 21.2351   2
   6  -5   7 127.706 23.8318   2
  -6   5   7 100.991 24.2779   4
  -6  -5  -7 51.5226 17.3162   5
  -6   5   5 347.219 51.0567   4
   6   5  -5 347.549 54.8418   2
  -6  -5  -5 340.693 50.6981   5
   6   5  -5 294.850 52.3414   6
   6  -5   5 375.455 51.2652   2
  -6   5   3 675.863 72.5135   4
  -6  -5  -3 550.860 107.728   4
   6   5  -3 428.257 65.4891   2
   6   5  -3 457.811 69.5073   6
  -6  -5  -3 500.785 66.6289   5
   6  -5   3 406.893 63.0141   2
  -6  -5  -1 36.8692 30.2595   4
   6   5  -1 13.2842 11.4288   2
   6  -5   1 21.3197 13.4568   2
  -6   5   1 86.2472 23.7069   4
   6   5  -1 42.9961 20.1520   6
  -6  -5  -1 33.7523 13.9626   5
   6   5   1 64.2762 20.0615   6
  -6  -5   1 41.3398 17.3331   5
   6   5   1 32.6635 16.4861   2
   6  -5  -1 48.2943 22.1326   2
   6   5   3 579.130 73.9404   6
  -6  -5   3 526.209 71.5026   5
   6   5   3 449.860 68.5313   2
  -6   5  -3 517.403 72.7362   4
   6  -5  -3 598.113 73.4540   3
   6  -5  -3 641.965 82.1335   2
   6   5   5 385.939 51.4726   2
   6  -5  -5 412.788 63.2208   2
  -6  -5   5 309.961 47.5687   5
   6   5   5 324.367 48.2562   6
  -6   5  -5 237.288 41.7477   3
   6  -5  -5 351.395 50.5340   3
  -6   5  -5 305.198 46.9159   4
  -6   5  -7 83.7056 21.0732   4
   6  -5  -7 125.917 25.9757   3
   6  -5  -7 66.5766 28.2496   2
   6   5   7 67.7882 22.1608   2
  -6  -5   7 98.0597 23.3409   5
   6   5   7 54.2403 17.4265   6
   6   5   9 67.3798 18.6100   2
   6  -5  -9 22.0363 18.2707   2
  -6  -5   9 19.2406 10.9884   5
   6   5   9 43.0184 14.2635   6
   6  -5  -9 31.4680 13.0105   3
  -6   5  -9 38.5654 12.8754   3
   6  -5 -11 209.524 41.9370   2
  -6  -5  11 172.044 30.2566   5
   6   5  11 111.630 21.9176   6
  -6   5 -11 87.4323 20.1540   4
   6  -5 -11 125.083 25.4680   3
  -6   5 -11 89.1154 20.2517   3
   6   5  13 363.080 46.5605   6
  -6   5 -13 318.557 43.4483   4
  -6  -5  13 327.232 50.1758   5
  -6   5 -13 346.663 45.1521   3
   6  -5 -13 358.019 48.8340   3
  -6   5 -15 26.1183 9.90759   4
  -6   5 -17 14.4642 8.93696   4
  -6  -6 -10 18145.1 1704.52   4
   6   6  -8 724.204 86.1325   6
  -6  -6  -8 682.623 99.5074   4
  -6  -6  -6 600.314 70.7408   5
   6   6  -6 625.574 78.4756   2
  -6   6   6 585.556 72.0639   4
  -6  -6  -6 507.872 84.8223   4
   6   6  -6 540.920 73.0847   6
   6  -6   6 564.717 71.9651   2
  -6  -6  -4 2747.83 252.552   5
   6   6  -4 2193.95 251.020   2
  -6   6   4 2494.81 252.184   4
   6   6  -4 2728.53 258.337   6
   6  -6   4 2376.82 253.675   2
  -6  -6  -2 1268.78 135.314   5
   6   6  -2 914.436 131.438   2
  -6   6   2 1198.21 134.469   4
   6   6  -2 1252.03 139.233   6
  -6  -6   0 23945.1 2241.31   5
   6   6   0 22961.1 2239.64   2
  -6   6   0 24155.9 2242.74   4
   6   6   0 21474.2 2242.46   6
  -6   6  -2 1348.17 134.173   4
  -6  -6   2 1079.53 128.141   5
  -6   6  -2 1050.68 124.579   3
   6   6   2 1272.15 131.418   2
   6   6   4 2710.39 245.649   6
  -6  -6   4 2112.04 239.487   5
   6   6   4 2550.80 242.638   2
  -6   6  -4 2311.44 240.799   4
   6  -6  -4 2554.77 243.617   3
  -6   6  -4 2081.68 235.530   3
   6   6   6 656.598 73.4949   6
  -6  -6   6 489.857 68.6123   5
   6   6   6 738.370 75.2685   2
  -6   6  -6 545.138 68.6959   4
   6  -6  -6 595.106 71.7743   3
  -6   6  -6 491.183 65.0355   3
   6  -6  -8 1264.82 133.982   2
  -6   6  -8 842.691 95.4090   4
  -6   6 -10 11578.5 1078.79   4
  -6   6 -12 2323.71 227.082   4
   6   7   3 229.158 36.4149   2
  -7   0   0 6.73248 10.9699   5
   7   0   0 5.96281 9.71597   6
   7   0   0-5.95645 9.70560   2
  -7   0   0 5.77783 8.15351   4
  -7   0   0-8.24549 11.6352   1
  -7   0  -2-8.46983 9.76050   1
   7   0   2 6.32283 10.3042   6
   7   0   2 5.85612 8.26602   2
  -7   0  -2 6.49561 9.16808   5
  -7   0   2 6.94621 11.3196   5
  -7   0   2 5.79168 8.17514   4
   7   0  -2-6.86306 12.5038   3
  -7   0  -2-5.60566 9.13599   4
  -7   0  -2 5.32186 10.6220   3
   7   0   4 6.55608 11.9440   6
   7   0   4 5.74542 8.10889   2
   7   0  -4 6.35281 8.96574   2
  -7   0   4-7.12293 10.0522   5
  -7   0  -4-6.29268 8.88092   5
  -7   0   4-5.82252 9.48836   4
   7   0  -4-7.09231 8.17297   3
  -7   0  -4-5.47874 7.73270   4
  -7   0  -4-4.88845 7.96680   3
   7   0   6 5.60729 10.2161   2
   7   0  -6 6.72631 12.2542   2
  -7   0   6-6.91114 11.2619   5
  -7   0  -6-6.18955 11.2766   5
  -7   0   6-5.81308 8.20452   4
  -7   0  -6 5.36842 10.7142   4
  -7   0  -6 8.75497 9.43696   3
   7   0   8 5.53292 10.0822   2
   7   0  -8 7.14013 11.6363   2
  -7   0   8-6.16428 8.70176   4
   7   0  -8 7.27384 11.8541   3
  -7   0  -8 5.26437 6.07055   4
   7   0   8-6.93880 11.3084   6
   7   0  10-7.08721 12.9102   6
   7   0  10-5.30188 8.63839   2
   7   0 -10 7.54414 13.7425   2
  -7   0  10-6.54656 9.23734   5
  -7   0  10 12.7323 11.5967   4
  -7   0 -10 4.94344 9.00507   4
   7   0 -10-7.11119 12.9539   3
   7   0  12-7.09087 11.5550   6
   7   0  12 5.01661 9.14070   2
   7   0 -12-7.85507 12.8000   2
  -7   0  12-6.53089 7.52706   5
  -7   0  12 6.96874 8.03132   4
   7   0 -12-6.60348 7.61065   3
   7   0  14-6.49465 9.16756   6
   7   0  14-4.84798 11.8509   2
   7   0 -14-7.97360 11.2537   2
  -7   0  14 6.69444 7.71675   5
  -7   0  14 7.66891 13.9721   4
  -7   0 -14-4.76609 9.51400   4
   7   0 -14-6.49207 10.5806   3
   7   0  16 5.62100 7.93871   6
   7   0 -16 7.68462 8.86001   2
  -7   0  16 7.09697 10.0198   5
  -7   0 -16 4.79183 8.73559   4
   7   0 -16-6.50444 11.8535   3
   7   0  18 4.83895 7.89628   6
   7   0  18-4.39603 9.48517   2
   7   0 -18-7.01880 9.91334   2
  -7   0  18 14.7945 12.0604   5
  -7   0 -18 9.65500 10.4143   4
   7   0 -18 6.58763 7.60219   3
   7   0  20 4.14236 4.77512   6
   7   0 -20-6.73411 7.76000   3
   7   0 -20 6.22660 12.4261   2
   7   0 -22-5.41886 8.84303   2
   7   1 -21 555.876 71.8306   3
   7  -1  21 491.130 61.2563   2
   7  -1  19 4901.18 491.368   6
   7   1 -19 5156.29 501.210   2
   7   1 -19 5622.10 502.976   3
   7  -1  19 5270.42 493.886   2
[truncated: 22,977 more chars]
