# Supplementary material for: The varying temperature- and pressure-induced phase transition pathways in hybrid improper ferroelectric Sr3Sn2O7
Source: Acta Crystallogr B Struct Sci Cryst Eng Mater. 2025 Apr 14;81(Pt 3):318–24. doi: 10.1107/S2052520625002306 (PMC12147935; doi:10.1107/S2052520625002306)
Supplement: Supplementary file 1 [file b-81-00318-sup1.zip › SSO_HP_VT_CIFs/SSO_VT_CIFS/SrSnO_I19VT_06_300_A21am.cif]

data_srsno_i19vt_06_300_a21am

# start Validation Reply Form
_vrf_PLAT109_srsno_i19vt_06_300_a21am
;
PROBLEM: Twinning Matrix = Alternate Inversion Twinning .          ? Check 
RESPONSE: The present system stems from a cetrosymmetric, tetragonal 
aristotype. This can be modelled using a twin law given by 
(0 1 0 -1 0 0 0 0 1 4). The two-fold twin was subsequently chosen over 
the inversion twin law to explicitly depict the twinning present as viewed 
from the perspective of the relevant properties (i.e., hybrid improper 
ferroelectric polarisation).
;
_vrf_PLAT971_srsno_i19vt_06_300_a21am
;
PROBLEM: Check Calcd Resid. Dens.  0.68Ang From Sn1             5.55 eA-3  
RESPONSE: The sample is highly absorbing and contains a significant 
proportion of heavy elements. While efforts have been made to account
for this as best as possible, the diffractometer upon which the data 
were collected lacks a camera with which to obtain a true representation
of the crystal for a more explicit correction. The impact of this upon
the data is further compounded by the crystal existing as a highly 
anisotropic plate. Errors carried through from this in the intensities will 
increase the residual levels in the model. This is in addition to the typical
fourier rippling that is expected at heavy elements, and the impact of the
spherical contraction of the valence shell owed to the ionisation of these 
metals in this highly charge system. Since these residuals exist close to 
these heavy metal centres and the model (and symmetry) has been thoroughly 
evaluated (see the manuscript), these are believed to have no physical 
significance.
;
_vrf_PLAT974_srsno_i19vt_06_300_a21am
;
PROBLEM: Check Calcd Negative Resid. Density on       Sr1      -2.41 eA-3  
RESPONSE: The sample is highly absorbing and contains a significant 
proportion of heavy elements. While efforts have been made to account
for this as best as possible, the diffractometer upon which the data 
were collected lacks a camera with which to obtain a true representation
of the crystal for a more explicit correction. The impact of this upon
the data is further compounded by the crystal existing as a highly 
anisotropic plate. Errors carried through from this in the intensities will 
increase the residual levels in the model. This is in addition to the typical
fourier rippling that is expected at heavy elements, and the impact of the
spherical contraction of the valence shell owed to the ionisation of these 
metals in this highly charge system. Since the residual exists close to 
a heavy metal centre and the model (and symmetry) has been thoroughly 
evaluated (see the manuscript), it is believed to have no physical 
significance.
;
_vrf_PLAT097_srsno_i19vt_06_300_a21am
;
PROBLEM: Large Reported Max.  (Positive) Residual Density       5.67 eA-3  
RESPONSE: The sample is highly absorbing and contains a significant 
proportion of heavy elements. While efforts have been made to account
for this as best as possible, the diffractometer upon which the data 
were collected lacks a camera with which to obtain a true representation
of the crystal for a more explicit correction. The impact of this upon
the data is further compounded by the crystal existing as a highly 
anisotropic plate. Errors carried through from this in the intensities will 
increase the residual levels in the model. This is in addition to the typical
fourier rippling that is expected at heavy elements, and the impact of the
spherical contraction of the valence shell owed to the ionisation of these 
metals in this highly charge system. Since the residual exists close to 
a heavy metal centre and the model (and symmetry) has been thoroughly 
evaluated (see the manuscript), it is believed to have no physical 
significance.
;
_vrf_PLAT196_srsno_i19vt_06_300_a21am
;
PROBLEM: No TEMP record and measurement temperature .NE.         293 Degree
RESPONSE: Model incorporates no riding hydrogens so no TEMP record is 
required. 
;
# end Validation Reply Form

_audit_creation_date               2025-01-09
_audit_creation_method
;
Olex2 1.5-ac7-013
(compiled 2025.01.02 svn.rf662f148 for Rigaku Oxford Diffraction, GUI svn.r7109)
;
_shelx_SHELXL_version_number       '2019/3'
_audit_contact_author_address      
;
Dept. of Chemistry, University of Warwick, Gibbet Hill Road, Coventry, CV4 7AL
;
_audit_contact_author_email        ?
_audit_contact_author_name         'Evie Ladbrook'
_audit_contact_author_phone        ?
_publ_contact_author_id_orcid      ?
_publ_section_references
;
Dolomanov, O.V., Bourhis, L.J., Gildea, R.J, Howard, J.A.K. & Puschmann, H.
 (2009), J. Appl. Cryst. 42, 339-341.

Sheldrick, G.M. (2015). Acta Cryst. A71, 3-8.

Sheldrick, G.M. (2015). Acta Cryst. C71, 3-8.
;
_chemical_name_common              ?
_chemical_name_systematic          ?
_chemical_formula_moiety           'O7 Sn2 Sr3'
_chemical_formula_sum              'O7 Sn2 Sr3'
_chemical_formula_weight           612.24
_chemical_absolute_configuration   ?
_chemical_melting_point            ?
_chemical_oxdiff_formula           'Sr3 Sn2 O7'
loop_
  _atom_type_symbol
  _atom_type_description
  _atom_type_scat_dispersion_real
  _atom_type_scat_dispersion_imag
  _atom_type_scat_source
 'O' 'O' 0.0101 0.0057 'International Tables Vol C Tables 4.2.6.8 and 6.1.1.4'
 'Sr' 'Sr' -1.1610 3.0594
 'International Tables Vol C Tables 4.2.6.8 and 6.1.1.4'
 'Sn' 'Sn' -0.6810 1.3529
 'International Tables Vol C Tables 4.2.6.8 and 6.1.1.4'

_shelx_space_group_comment
;
The symmetry employed for this shelxl refinement is uniquely defined
by the following loop, which should always be used as a source of
symmetry information in preference to the above space-group names.
They are only intended as comments.
;
_space_group_crystal_system        'orthorhombic'
_space_group_IT_number             36
_space_group_name_H-M_alt          'A 21 a m'
_space_group_name_Hall             'A -2 2a'
loop_
  _space_group_symop_operation_xyz
 'x, y, z'
 'x+1/2, -y, -z'
 'x, y, -z'
 'x+1/2, -y, z'
 'x, y+1/2, z+1/2'
 'x+1/2, -y+1/2, -z+1/2'
 'x, y+1/2, -z+1/2'
 'x+1/2, -y+1/2, z+1/2'

_cell_length_a                     5.6990(3)
_cell_length_b                     5.7279(3)
_cell_length_c                     20.6384(11)
_cell_angle_alpha                  90
_cell_angle_beta                   90
_cell_angle_gamma                  90
_cell_volume                       673.70(6)
_cell_formula_units_Z              4
_cell_measurement_reflns_used      1153
_cell_measurement_temperature      300
_cell_measurement_theta_max        34.0490
_cell_measurement_theta_min        1.9130
_shelx_estimated_absorpt_T_max     0.675
_shelx_estimated_absorpt_T_min     0.330
_exptl_absorpt_coefficient_mu      28.442
_exptl_absorpt_correction_T_max    0.01076
_exptl_absorpt_correction_T_min    0.00082
_exptl_absorpt_correction_type     sphere
_exptl_absorpt_process_details
;
CrysAlisPro 1.171.42.49 (Rigaku Oxford Diffraction, 2022)
Spherical absorption correction
using equivalent radius and absorption coefficient.
Empirical absorption correction using spherical harmonics,
implemented in SCALE3 ABSPACK scaling algorithm.
;
_exptl_absorpt_special_details     ?
_exptl_crystal_colour              'clear colourless'
_exptl_crystal_colour_lustre       clear
_exptl_crystal_colour_primary      colourless
_exptl_crystal_density_diffrn      6.036
_exptl_crystal_density_meas        ?
_exptl_crystal_density_method      ?
_exptl_crystal_description         plate
_exptl_crystal_F_000               1080
_exptl_crystal_size_max            0.05
_exptl_crystal_size_mid            0.05
_exptl_crystal_size_min            0.015
_exptl_crystal_size_rad            0.400
_exptl_transmission_factor_max     ?
_exptl_transmission_factor_min     ?
_diffrn_reflns_av_R_equivalents    0.0743
_diffrn_reflns_av_unetI/netI       0.0366
_diffrn_reflns_Laue_measured_fraction_full  0.997
_diffrn_reflns_Laue_measured_fraction_max  0.968
_diffrn_reflns_limit_h_max         8
_diffrn_reflns_limit_h_min         -9
_diffrn_reflns_limit_k_max         9
_diffrn_reflns_limit_k_min         -8
_diffrn_reflns_limit_l_max         33
_diffrn_reflns_limit_l_min         -32
_diffrn_reflns_number              11994
_diffrn_reflns_point_group_measured_fraction_full  0.997
_diffrn_reflns_point_group_measured_fraction_max  0.934
_diffrn_reflns_theta_full          24.415
_diffrn_reflns_theta_max           34.100
_diffrn_reflns_theta_min           1.913
_diffrn_ambient_temperature        300
_diffrn_detector                   'Hybrid Pixel Array Detector'
_diffrn_detector_area_resol_mean   5.8140
_diffrn_measured_fraction_theta_full  0.997
_diffrn_measured_fraction_theta_max  0.968
_diffrn_measurement_details
;
List of Runs (angles in degrees, time in seconds):

  # Type    Start    End  Width  t~exp~   \w     \q     \k     \f   Frames
--------------------------------------------------------------------------
  1  \f      0.00 360.00   0.20    0.20   0.00   0.00   0.00    --  1800
  2  \w   -150.00  20.00   0.20    0.20    --   25.00   0.00 288.00  850
  3  \w   -150.00  20.00   0.20    0.20    --   25.00   0.00 216.00  850
  4  \w   -150.00  20.00   0.20    0.20    --   25.00   0.00 144.00  850
  5  \w   -150.00  20.00   0.20    0.20    --   25.00   0.00  72.00  850
  6  \w   -150.00  20.00   0.20    0.20    --   25.00   0.00   0.00  850
;
_diffrn_measurement_device         'abstract diffractometer'
_diffrn_measurement_device_type   
 'dectris-CrysAlisPro-abstract goniometer imported dectris images'
_diffrn_measurement_method         '\w and \f scans'
_diffrn_orient_matrix_type        
 'CrysAlisPro convention (1999,Acta A55,543-557)'
_diffrn_orient_matrix_UB_11        -0.0016528831
_diffrn_orient_matrix_UB_12        -0.0095115875
_diffrn_orient_matrix_UB_13        0.0332745073
_diffrn_orient_matrix_UB_21        -0.1203540888
_diffrn_orient_matrix_UB_22        -0.0108682213
_diffrn_orient_matrix_UB_23        -0.0006924653
_diffrn_orient_matrix_UB_31        0.0110792673
_diffrn_orient_matrix_UB_32        -0.1193982021
_diffrn_orient_matrix_UB_33        -0.0025881508
_diffrn_radiation_monochromator    synchrotron
_diffrn_radiation_probe            x-ray
_diffrn_radiation_type             synchrotron
_diffrn_radiation_wavelength       0.6889
_diffrn_source                     synchrotron
_reflns_Friedel_coverage           0.779
_reflns_Friedel_fraction_full      0.996
_reflns_Friedel_fraction_max       0.895
_reflns_number_gt                  1384
_reflns_number_total               1455
_reflns_special_details
;
 Reflections were merged by SHELXL according to the crystal
 class for the calculation of statistics and refinement.
 
 _reflns_Friedel_fraction is defined as the number of unique
 Friedel pairs measured divided by the number that would be
 possible theoretically, ignoring centric projections and
 systematic absences. Completness statistics refer to single and
 composite reflections containing twin component 1 only.
;
_reflns_threshold_expression       'I > 2\s(I)'
_computing_cell_refinement         'CrysAlisPro 1.171.42.49 (Rigaku OD, 2022)'
_computing_data_collection         'CrysAlisPro 1.171.42.49 (Rigaku OD, 2022)'
_computing_data_reduction          'CrysAlisPro 1.171.42.49 (Rigaku OD, 2022)'
_computing_molecular_graphics      'Olex2 1.5-ac7-013 (Dolomanov et al., 2009)'
_computing_publication_material    'Olex2 1.5-ac7-013 (Dolomanov et al., 2009)'
_computing_structure_refinement    'SHELXL 2019/3 (Sheldrick, 2015)'
_computing_structure_solution      'SHELXT  (Sheldrick, 2015)'
_refine_diff_density_max           5.668
_refine_diff_density_min           -2.102
_refine_diff_density_rms           1.028
_refine_ls_abs_structure_details
;
 Flack x determined using 568 quotients [(I+)-(I-)]/[(I+)+(I-)]
 (Parsons, Flack and Wagner, Acta Cryst. B69 (2013) 249-259).
;
_refine_ls_abs_structure_Flack     -0.007(6)
_refine_ls_extinction_coef         .
_refine_ls_extinction_method       none
_refine_ls_goodness_of_fit_ref     1.100
_refine_ls_hydrogen_treatment      undef
_refine_ls_matrix_type             full
_refine_ls_number_parameters       59
_refine_ls_number_reflns           1455
_refine_ls_number_restraints       1
_refine_ls_R_factor_all            0.0722
_refine_ls_R_factor_gt             0.0717
_refine_ls_restrained_S_all        1.100
_refine_ls_shift/su_max            0.000
_refine_ls_shift/su_mean           0.000
_refine_ls_structure_factor_coef   Fsqd
_refine_ls_weighting_details      
 'w=1/[\s^2^(Fo^2^)+(0.1498P)^2^] where P=(Fo^2^+2Fc^2^)/3'
_refine_ls_weighting_scheme        calc
_refine_ls_wR_factor_gt            0.1863
_refine_ls_wR_factor_ref           0.1880
_refine_special_details
;
 Refined as a 2-component twin.
All atoms were refined as anisotropic without the need for any restraints.
;
_olex2_refinement_description
;
1. Twinned data refinement
 Scales: 0.47(2)
 0.53(2)
;
_atom_sites_solution_hydrogens     .
_atom_sites_solution_primary       isomorph
_atom_sites_solution_secondary     difmap
loop_
  _atom_site_label
  _atom_site_type_symbol
  _atom_site_fract_x
  _atom_site_fract_y
  _atom_site_fract_z
  _atom_site_U_iso_or_equiv
  _atom_site_adp_type
  _atom_site_occupancy
  _atom_site_site_symmetry_order
  _atom_site_calc_flag
  _atom_site_refinement_flags_posn
  _atom_site_refinement_flags_adp
  _atom_site_refinement_flags_occupancy
  _atom_site_disorder_assembly
  _atom_site_disorder_group
 Sn1 Sn 0.8674(2) 0.24939(4) 0.09820(5) 0.0220(3) Uani 1 1 d . . . . .
 Sr1 Sr 0.3541(6) 0.25041(10) 0.000000 0.0260(4) Uani 1 2 d S T P . .
 Sr2 Sr 0.37824(12) 0.25824(9) 0.18698(8) 0.0263(4) Uani 1 1 d . . . . .
 O1 O 0.872(3) 0.1977(14) 0.000000 0.0303(10) Uani 1 2 d S T P . .
 O2 O 0.861(2) 0.2928(10) 0.1966(3) 0.0313(9) Uani 1 1 d . . . . .
 O3 O 0.640(2) -0.0238(10) 0.1066(2) 0.0309(10) Uani 1 1 d . . . . .
 O4 O 0.0916(19) 0.5250(10) 0.0870(2) 0.0294(10) Uani 1 1 d . . . . .

loop_
  _atom_site_aniso_label
  _atom_site_aniso_U_11
  _atom_site_aniso_U_22
  _atom_site_aniso_U_33
  _atom_site_aniso_U_23
  _atom_site_aniso_U_13
  _atom_site_aniso_U_12
 Sn1 0.0217(5) 0.0214(4) 0.0228(4) 0.00005(6) -0.0001(4) -0.00004(10)
 Sr1 0.0262(9) 0.0259(6) 0.0259(9) 0.000 0.000 -0.0013(2)
 Sr2 0.0283(7) 0.0266(5) 0.0241(6) -0.00037(12) -0.0001(6) -0.0015(5)
 O1 0.036(3) 0.033(3) 0.023(2) 0.000 0.000 -0.003(4)
 O2 0.037(3) 0.0328(18) 0.0244(16) -0.002(2) -0.003(3) 0.001(3)
 O3 0.028(2) 0.029(2) 0.0358(19) 0.0010(19) -0.0005(16) -0.0064(18)
 O4 0.028(2) 0.026(2) 0.0339(19) 0.0031(17) 0.0008(17) -0.0070(18)

_geom_special_details
;
 All esds (except the esd in the dihedral angle between two l.s. planes)
 are estimated using the full covariance matrix.  The cell esds are taken
 into account individually in the estimation of esds in distances, angles
 and torsion angles; correlations between esds in cell parameters are only
 used when they are defined by crystal symmetry.  An approximate (isotropic)
 treatment of cell esds is used for estimating esds involving l.s. planes.
;
loop_
  _geom_bond_atom_site_label_1
  _geom_bond_atom_site_label_2
  _geom_bond_distance
  _geom_bond_site_symmetry_2
  _geom_bond_publ_flag
 Sn1 Sr1 3.435(3) 1_655 ?
 Sn1 Sr1 3.5084(8) 2 ?
 Sn1 Sr2 3.3363(15) . ?
 Sn1 Sr2 3.4404(14) 1_655 ?
 Sn1 Sr2 3.4374(9) 4 ?
 Sn1 Sr2 3.3638(10) 4_565 ?
 Sn1 O1 2.0484(15) . ?
 Sn1 O2 2.047(6) . ?
 Sn1 O3 2.038(9) . ?
 Sn1 O3 2.029(10) 4 ?
 Sn1 O4 2.044(8) 1_655 ?
 Sn1 O4 2.048(9) 4_565 ?
 Sr1 O1 2.764(16) 1_455 ?
 Sr1 O1 3.163(8) 2_465 ?
 Sr1 O1 2.967(16) . ?
 Sr1 O1 2.569(8) 2_455 ?
 Sr1 O3 2.830(7) 2_455 ?
 Sr1 O3 3.157(8) . ?
 Sr1 O3 3.157(8) 3 ?
 Sr1 O3 2.830(7) 4_455 ?
 Sr1 O4 2.817(8) . ?
 Sr1 O4 2.591(7) 2_565 ?
 Sr1 O4 2.591(7) 4_565 ?
 Sr1 O4 2.817(8) 3 ?
 Sr2 O2 2.422(7) 6_455 ?
 Sr2 O2 2.959(12) 1_455 ?
 Sr2 O2 2.581(6) 4_465 ?
 Sr2 O2 3.164(6) 4_455 ?
 Sr2 O2 2.768(12) . ?
 Sr2 O3 2.529(8) 4_455 ?
 Sr2 O3 2.755(8) . ?
 Sr2 O4 3.043(7) . ?
 Sr2 O4 2.697(7) 4_565 ?

loop_
  _geom_angle_atom_site_label_1
  _geom_angle_atom_site_label_2
  _geom_angle_atom_site_label_3
  _geom_angle
  _geom_angle_site_symmetry_1
  _geom_angle_site_symmetry_3
  _geom_angle_publ_flag
 Sr1 Sn1 Sr1 71.22(4) 1_655 2 ?
 Sr1 Sn1 Sr2 68.34(5) 1_655 1_655 ?
 Sr1 Sn1 Sr2 107.54(3) 1_655 4 ?
 Sr2 Sn1 Sr1 107.76(3) 4_565 1_655 ?
 Sr2 Sn1 Sr1 177.71(3) 4_565 2 ?
 Sr2 Sn1 Sr1 108.16(5) . 2 ?
 Sr2 Sn1 Sr1 109.75(5) 1_655 2 ?
 Sr2 Sn1 Sr1 177.00(4) . 1_655 ?
 Sr2 Sn1 Sr1 67.55(2) 4 2 ?
 Sr2 Sn1 Sr2 72.75(3) . 4_565 ?
 Sr2 Sn1 Sr2 114.48(4) . 1_655 ?
 Sr2 Sn1 Sr2 71.46(3) 4_565 1_655 ?
 Sr2 Sn1 Sr2 73.34(3) 4 1_655 ?
 Sr2 Sn1 Sr2 74.64(3) . 4 ?
 Sr2 Sn1 Sr2 114.74(4) 4_565 4 ?
 O1 Sn1 Sr1 53.6(4) . 1_655 ?
 O1 Sn1 Sr1 46.4(2) . 2 ?
 O1 Sn1 Sr2 121.2(4) . 1_655 ?
 O1 Sn1 Sr2 123.8(4) . . ?
 O1 Sn1 Sr2 131.3(2) . 4_565 ?
 O1 Sn1 Sr2 113.9(2) . 4 ?
 O2 Sn1 Sr1 132.23(17) . 2 ?
 O2 Sn1 Sr1 126.8(3) . 1_655 ?
 O2 Sn1 Sr2 58.9(3) . 1_655 ?
 O2 Sn1 Sr2 64.79(17) . 4 ?
 O2 Sn1 Sr2 50.05(17) . 4_565 ?
 O2 Sn1 Sr2 55.9(3) . . ?
 O2 Sn1 O1 178.7(3) . . ?
 O2 Sn1 O4 91.3(3) . 4_565 ?
 O3 Sn1 Sr1 53.77(19) . 2 ?
 O3 Sn1 Sr1 124.4(2) . 1_655 ?
 O3 Sn1 Sr1 63.0(2) 4 2 ?
 O3 Sn1 Sr1 55.44(19) 4 1_655 ?
 O3 Sn1 Sr2 127.5(2) . 4_565 ?
 O3 Sn1 Sr2 55.5(2) . . ?
 O3 Sn1 Sr2 46.8(2) 4 1_655 ?
 O3 Sn1 Sr2 46.9(2) . 4 ?
 O3 Sn1 Sr2 127.1(2) 4 . ?
 O3 Sn1 Sr2 53.3(2) 4 4 ?
 O3 Sn1 Sr2 118.3(2) 4 4_565 ?
 O3 Sn1 Sr2 120.2(2) . 1_655 ?
 O3 Sn1 O1 89.0(4) 4 . ?
 O3 Sn1 O1 88.9(3) . . ?
 O3 Sn1 O2 89.9(3) . . ?
 O3 Sn1 O2 90.3(3) 4 . ?
 O3 Sn1 O3 89.46(5) 4 . ?
 O3 Sn1 O4 178.41(17) 4 4_565 ?
 O3 Sn1 O4 91.3(5) 4 1_655 ?
 O3 Sn1 O4 90.4(5) . 4_565 ?
 O3 Sn1 O4 178.3(3) . 1_655 ?
 O4 Sn1 Sr1 55.1(2) 1_655 1_655 ?
 O4 Sn1 Sr1 123.5(2) 4_565 1_655 ?
 O4 Sn1 Sr1 125.3(2) 1_655 2 ?
 O4 Sn1 Sr1 115.69(18) 4_565 2 ?
 O4 Sn1 Sr2 134.43(19) 4_565 1_655 ?
 O4 Sn1 Sr2 124.9(2) 1_655 . ?
 O4 Sn1 Sr2 53.3(2) 1_655 4_565 ?
 O4 Sn1 Sr2 127.4(2) 4_565 4 ?
 O4 Sn1 Sr2 61.3(2) 1_655 1_655 ?
 O4 Sn1 Sr2 63.02(18) 4_565 4_565 ?
 O4 Sn1 Sr2 134.6(2) 1_655 4 ?
 O4 Sn1 Sr2 53.9(2) 4_565 . ?
 O4 Sn1 O1 89.5(3) 1_655 . ?
 O4 Sn1 O1 89.4(4) 4_565 . ?
 O4 Sn1 O2 91.6(3) 1_655 . ?
 O4 Sn1 O4 88.84(6) 1_655 4_565 ?
 O1 Sr1 O1 175.9(6) 2_455 2_465 ?
 O1 Sr1 O1 98.1(4) 1_455 2_465 ?
 O1 Sr1 O1 86.0(3) 2_455 1_455 ?
 O1 Sr1 O1 167.9(3) 1_455 . ?
 O1 Sr1 O1 94.0(3) . 2_465 ?
 O1 Sr1 O1 81.9(4) 2_455 . ?
 O1 Sr1 O3 55.6(2) . . ?
 O1 Sr1 O3 58.8(2) 2_455 . ?
 O1 Sr1 O3 117.32(19) 1_455 3 ?
 O1 Sr1 O3 61.4(2) 1_455 4_455 ?
 O1 Sr1 O3 61.4(2) 1_455 2_455 ?
 O1 Sr1 O3 63.83(18) 2_455 4_455 ?
 O1 Sr1 O3 117.32(19) 1_455 . ?
 O1 Sr1 O3 63.83(18) 2_455 2_455 ?
 O1 Sr1 O3 55.6(2) . 3 ?
 O1 Sr1 O3 58.8(2) 2_455 3 ?
 O1 Sr1 O4 118.4(3) 2_455 2_565 ?
 O1 Sr1 O4 62.2(2) 1_455 . ?
 O1 Sr1 O4 125.4(3) 2_455 . ?
 O1 Sr1 O4 125.4(3) 2_455 3 ?
 O1 Sr1 O4 62.2(2) 1_455 3 ?
 O1 Sr1 O4 118.4(3) 2_455 4_565 ?
 O3 Sr1 O1 112.5(2) 2_455 . ?
 O3 Sr1 O1 118.2(2) 2_455 2_465 ?
 O3 Sr1 O1 112.5(2) 4_455 . ?
 O3 Sr1 O1 118.7(2) . 2_465 ?
 O3 Sr1 O1 118.7(2) 3 2_465 ?
 O3 Sr1 O1 118.2(2) 4_455 2_465 ?
 O3 Sr1 O3 122.41(9) 2_455 . ?
 O3 Sr1 O3 102.0(3) 2_455 4_455 ?
 O3 Sr1 O3 122.41(9) 4_455 3 ?
 O3 Sr1 O3 56.81(8) 2_455 3 ?
 O3 Sr1 O3 88.4(3) . 3 ?
 O3 Sr1 O3 56.81(8) 4_455 . ?
 O4 Sr1 O1 125.8(2) 3 . ?
 O4 Sr1 O1 62.0(2) 4_565 . ?
 O4 Sr1 O1 125.8(2) . . ?
 O4 Sr1 O1 57.27(19) 3 2_465 ?
 O4 Sr1 O1 125.0(3) 2_565 1_455 ?
 O4 Sr1 O1 59.13(19) 4_565 2_465 ?
 O4 Sr1 O1 62.0(2) 2_565 . ?
 O4 Sr1 O1 59.13(19) 2_565 2_465 ?
 O4 Sr1 O1 57.27(19) . 2_465 ?
 O4 Sr1 O1 125.0(3) 4_565 1_455 ?
 O4 Sr1 O3 175.07(17) . 3 ?
 O4 Sr1 O3 62.1(2) . 4_455 ?
 O4 Sr1 O3 121.5(4) . 2_455 ?
 O4 Sr1 O3 96.18(13) 3 3 ?
 O4 Sr1 O3 175.07(17) 3 . ?
 O4 Sr1 O3 96.18(13) . . ?
 O4 Sr1 O3 121.5(4) 3 4_455 ?
 O4 Sr1 O3 117.4(4) 2_565 . ?
 O4 Sr1 O3 59.6(2) 4_565 . ?
 O4 Sr1 O3 85.06(14) 4_565 4_455 ?
 O4 Sr1 O3 172.6(4) 2_565 4_455 ?
 O4 Sr1 O3 85.06(14) 2_565 2_455 ?
 O4 Sr1 O3 62.1(2) 3 2_455 ?
 O4 Sr1 O3 172.6(4) 4_565 2_455 ?
 O4 Sr1 O3 117.4(4) 4_565 3 ?
 O4 Sr1 O3 59.6(2) 2_565 3 ?
 O4 Sr1 O4 87.8(3) 4_565 2_565 ?
 O4 Sr1 O4 63.78(8) 2_565 3 ?
 O4 Sr1 O4 116.24(9) 2_565 . ?
 O4 Sr1 O4 116.24(9) 4_565 3 ?
 O4 Sr1 O4 63.78(8) 4_565 . ?
 O4 Sr1 O4 79.2(3) 3 . ?
 Sn1 Sr2 Sn1 73.11(3) . 4_455 ?
 Sn1 Sr2 Sn1 114.74(4) 4_465 4_455 ?
 Sn1 Sr2 Sn1 74.27(3) . 4_465 ?
 O2 Sr2 Sn1 96.70(11) . 4_455 ?
 O2 Sr2 Sn1 87.84(13) 1_455 4_465 ?
 O2 Sr2 Sn1 37.75(13) . . ?
 O2 Sr2 Sn1 89.86(14) . 4_465 ?
 O2 Sr2 Sn1 94.27(10) 1_455 4_455 ?
 O2 Sr2 Sn1 115.21(13) 6_455 4_455 ?
 O2 Sr2 Sn1 92.6(2) 4_455 . ?
 O2 Sr2 Sn1 129.85(14) 6_455 4_465 ?
 O2 Sr2 Sn1 150.47(13) 4_455 4_465 ?
 O2 Sr2 Sn1 35.82(12) 4_455 4_455 ?
 O2 Sr2 Sn1 37.44(14) 4_465 4_465 ?
 O2 Sr2 Sn1 150.43(14) 1_455 . ?
 O2 Sr2 Sn1 152.03(15) 4_465 4_455 ?
 O2 Sr2 Sn1 125.2(3) 6_455 . ?
 O2 Sr2 Sn1 95.1(2) 4_465 . ?
 O2 Sr2 O2 88.7(3) 6_455 . ?
 O2 Sr2 O2 79.40(16) 6_455 4_455 ?
 O2 Sr2 O2 92.4(2) 6_455 4_465 ?
 O2 Sr2 O2 168.7(2) . 1_455 ?
 O2 Sr2 O2 95.6(3) . 4_455 ?
 O2 Sr2 O2 83.7(3) 4_465 1_455 ?
 O2 Sr2 O2 91.9(3) 1_455 4_455 ?
 O2 Sr2 O2 87.7(3) 4_465 . ?
 O2 Sr2 O2 171.1(3) 4_465 4_455 ?
 O2 Sr2 O2 84.4(3) 6_455 1_455 ?
 O2 Sr2 O3 124.4(3) 6_455 4_455 ?
 O2 Sr2 O3 123.2(3) 6_455 . ?
 O2 Sr2 O3 130.6(3) 4_465 . ?
 O2 Sr2 O4 62.1(2) 4_465 . ?
 O2 Sr2 O4 146.3(3) 6_455 4_565 ?
 O2 Sr2 O4 58.5(2) 1_455 . ?
 O2 Sr2 O4 123.2(2) . . ?
 O2 Sr2 O4 135.4(3) 6_455 . ?
 O2 Sr2 O4 67.5(2) 4_465 4_565 ?
 O3 Sr2 Sn1 94.47(13) 4_455 4_465 ?
 O3 Sr2 Sn1 94.6(2) 4_455 . ?
 O3 Sr2 Sn1 99.99(12) . 4_465 ?
 O3 Sr2 Sn1 37.60(18) . . ?
 O3 Sr2 Sn1 36.2(2) . 4_455 ?
 O3 Sr2 Sn1 36.1(2) 4_455 4_455 ?
 O3 Sr2 O2 128.2(2) . 1_455 ?
 O3 Sr2 O2 124.0(3) 4_455 4_465 ?
 O3 Sr2 O2 63.0(3) . . ?
 O3 Sr2 O2 57.95(18) . 4_455 ?
 O3 Sr2 O2 128.2(3) 4_455 . ?
 O3 Sr2 O2 59.69(18) 4_455 4_455 ?
 O3 Sr2 O2 63.0(3) 4_455 1_455 ?
 O3 Sr2 O3 65.44(9) 4_455 . ?
 O3 Sr2 O4 89.12(15) 4_455 4_565 ?
 O3 Sr2 O4 62.2(2) 4_455 . ?
 O3 Sr2 O4 100.20(14) . . ?
 O4 Sr2 Sn1 89.42(12) 4_565 4_455 ?
 O4 Sr2 Sn1 93.08(11) . 4_455 ?
 O4 Sr2 Sn1 94.81(18) . . ?
 O4 Sr2 Sn1 37.84(19) 4_565 . ?
 O4 Sr2 Sn1 36.85(16) . 4_465 ?
 O4 Sr2 Sn1 37.41(17) 4_565 4_465 ?
 O4 Sr2 O2 118.0(2) 4_565 1_455 ?
 O4 Sr2 O2 64.8(3) 4_565 . ?
 O4 Sr2 O2 121.8(2) . 4_455 ?
 O4 Sr2 O2 121.4(2) 4_565 4_455 ?
 O4 Sr2 O3 64.2(2) 4_565 . ?
 O4 Sr2 O4 59.50(9) 4_565 . ?
 Sn1 O1 Sn1 163.3(4) 3 . ?
 Sn1 O1 Sr1 89.8(4) . 1_655 ?
 Sn1 O1 Sr1 81.7(2) 3 2_565 ?
 Sn1 O1 Sr1 81.7(2) . 2_565 ?
 Sn1 O1 Sr1 98.3(2) . 2 ?
 Sn1 O1 Sr1 89.8(4) 3 1_655 ?
 Sn1 O1 Sr1 88.4(4) 3 . ?
 Sn1 O1 Sr1 98.3(2) 3 2 ?
 Sn1 O1 Sr1 88.4(4) . . ?
 Sr1 O1 Sr1 98.5(4) 2 1_655 ?
 Sr1 O1 Sr1 82.3(3) . 2_565 ?
 Sr1 O1 Sr1 175.9(6) 2 2_565 ?
 Sr1 O1 Sr1 85.6(3) 1_655 2_565 ?
 Sr1 O1 Sr1 167.9(3) 1_655 . ?
 Sr1 O1 Sr1 93.6(4) 2 . ?
 Sn1 O2 Sr2 92.5(3) . 4_565 ?
 Sn1 O2 Sr2 84.8(3) . 1_655 ?
 Sn1 O2 Sr2 79.39(15) . 4 ?
 Sn1 O2 Sr2 86.4(3) . . ?
 Sn1 O2 Sr2 165.7(3) . 6 ?
 Sr2 O2 Sr2 101.26(18) 6 4_565 ?
 Sr2 O2 Sr2 87.4(2) . 4 ?
 Sr2 O2 Sr2 86.6(2) 6 4 ?
 Sr2 O2 Sr2 91.1(3) 6 1_655 ?
 Sr2 O2 Sr2 168.7(2) . 1_655 ?
 Sr2 O2 Sr2 91.4(3) 4_565 1_655 ?
 Sr2 O2 Sr2 95.9(3) 4_565 . ?
 Sr2 O2 Sr2 95.9(3) 6 . ?
 Sr2 O2 Sr2 171.1(3) 4_565 4 ?
 Sr2 O2 Sr2 84.2(2) 1_655 4 ?
 Sn1 O3 Sn1 165.6(4) 4_455 . ?
 Sn1 O3 Sr1 90.7(3) . 2 ?
 Sn1 O3 Sr1 83.51(18) . . ?
 Sn1 O3 Sr1 82.1(3) 4_455 . ?
 Sn1 O3 Sr1 88.38(19) 4_455 2 ?
 Sn1 O3 Sr2 97.4(2) 4_455 4 ?
 Sn1 O3 Sr2 86.86(19) . . ?
 Sn1 O3 Sr2 90.6(4) 4_455 . ?
 Sn1 O3 Sr2 97.0(4) . 4 ?
 Sr1 O3 Sr1 84.78(13) 2 . ?
 Sr2 O3 Sr1 166.0(3) . 2 ?
 Sr2 O3 Sr1 176.8(3) 4 . ?
 Sr2 O3 Sr1 81.3(2) . . ?
 Sr2 O3 Sr1 92.0(3) 4 2 ?
 Sr2 O3 Sr2 101.94(17) 4 . ?
 Sn1 O4 Sn1 162.7(4) 1_455 4_465 ?
 Sn1 O4 Sr1 88.4(2) 1_455 . ?
 Sn1 O4 Sr1 90.9(4) 4_465 . ?
 Sn1 O4 Sr1 99.5(2) 4_465 2_465 ?
 Sn1 O4 Sr1 97.8(4) 1_455 2_465 ?
 Sn1 O4 Sr2 80.1(3) 4_465 . ?
 Sn1 O4 Sr2 89.3(3) 1_455 4_465 ?
 Sn1 O4 Sr2 82.62(18) 1_455 . ?
 Sn1 O4 Sr2 88.25(19) 4_465 4_465 ?
 Sr1 O4 Sr1 96.46(15) 2_465 . ?
 Sr1 O4 Sr2 178.7(4) 2_465 . ?
 Sr1 O4 Sr2 82.4(2) . . ?
 Sr1 O4 Sr2 93.8(3) 2_465 4_465 ?
 Sr2 O4 Sr1 169.7(3) 4_465 . ?
 Sr2 O4 Sr2 87.41(14) 4_465 . ?

_shelx_res_file
;
TITL SrSnO_I19VT_06_300_A21am in A2(1)am
    srsno_i19vt_06_300_a21am.res
    created by SHELXL-2019/3 at 16:00:15 on 09-Jan-2025
REM A2(1)am (#36 with fixed user cell
CELL 0.6889 5.69898 5.727882 20.63843 90 90 90
ZERR 4 0.000289 0.000287 0.001123 0 0 0
LATT -5
SYMM 0.5+X,-Y,-Z
SYMM +X,+Y,-Z
SYMM 0.5+X,-Y,+Z
SFAC O Sr Sn
DISP O 0.0101 0.0057 30.1044
DISP Sn -0.681 1.3529 5641.0613
DISP Sr -1.161 3.0594 12162.7002
UNIT 28 12 8

L.S. 10
PLAN  5
SIZE 0.05 0.05 0.015
CONF
LIST 4
MORE -1
fmap 2
acta
TWIN -1 0 0 0 -1 0 0 0 1 2
OMIT -2 0 0
OMIT -1 -1 5
OMIT 0 0 -10
OMIT 0 0 -4
OMIT 1 1 -5
OMIT 2 0 0
REM <olex2.extras>
REM <HklSrc "%.\\SrSnO_I19VT_06_300_A21am.hkl">
REM </olex2.extras>

WGHT    0.149800
BASF   0.53222
FVAR       1.18682
SN1   3    0.867375    0.249391    0.098200    11.00000    0.02166    0.02143 =
         0.02279    0.00005   -0.00012   -0.00004
SR1   2    0.354102    0.250413    0.000000    10.50000    0.02619    0.02594 =
         0.02594    0.00000    0.00000   -0.00130
SR2   2    0.378235    0.258237    0.186983    11.00000    0.02830    0.02660 =
         0.02413   -0.00037   -0.00007   -0.00154
O1    1    0.872034    0.197734    0.000000    10.50000    0.03570    0.03255 =
         0.02252    0.00000    0.00000   -0.00256
O2    1    0.861380    0.292802    0.196624    11.00000    0.03680    0.03278 =
         0.02443   -0.00216   -0.00334    0.00124
O3    1    0.640145   -0.023795    0.106590    11.00000    0.02764    0.02911 =
         0.03584    0.00102   -0.00055   -0.00636
O4    1    0.091604    0.524964    0.087037    11.00000    0.02826    0.02602 =
         0.03395    0.00309    0.00085   -0.00699
HKLF 4


REM  SrSnO_I19VT_06_300_A21am in A2(1)am
REM wR2 = 0.1880, GooF = S = 1.100, Restrained GooF = 1.100 for all data
REM R1 = 0.0717 for 1384 Fo > 4sig(Fo) and 0.0722 for all 1455 data
REM 59 parameters refined using 1 restraints

END

WGHT      0.1497      0.0000

REM Highest difference peak  5.668,  deepest hole -2.102,  1-sigma level  1.028
Q1    1   0.9539  0.1692  0.0990  11.00000  0.05    5.67
Q2    1   0.9535  0.3314  0.0985  11.00000  0.05    5.66
Q3    1   0.7859  0.1686  0.0989  11.00000  0.05    5.64
Q4    1   0.7860  0.3299  0.0986  11.00000  0.05    5.55
Q5    1   0.4698  0.3361  0.1846  11.00000  0.05    4.00
;
_shelx_res_checksum                96984
_shelx_hkl_file
;
   0   0   2 27866.5 2735.32   6
   0   0  -2 29022.6 2737.22   5
   0   0   2 26959.5 2733.08   5
   0   0   2 23831.7 2750.45   3
   0   0  -2 34196.2 2763.99   1
   0   0   2 33048.2 2781.56   1
   0   0   2 30693.4 2770.44   1
   0   0  -2 36593.8 2782.23   1
   0   0  -4 172014. 14749.8   1
   0   0   4 178808. 14790.5   1
   0   0  -4 171965. 14780.3   1
   0   0   4 172361. 14773.6   1
   0   0  -4 163809. 14723.6   6
   0   0   4 147307. 14712.7   6
   0   0   4 142077. 14713.9   5
   0   0  -4 142899. 14723.3   5
   0   0   4 162664. 14722.8   4
   0   0  -4 168701. 14742.8   4
   0   0   4 140494. 14736.9   3
   0   0   4 192085. 14730.3   2
   0   0  -4 155384. 14701.8   2
   0   0  -6 3760.18 412.679   1
   0   0  -6 3315.40 389.984   1
   0   0   6 4074.17 435.607   1
   0   0   6 3990.19 419.471   1
   0   0   6 2513.54 355.027   6
   0   0  -6 3409.09 375.304   6
   0   0   6 2957.22 363.025   5
   0   0  -6 3189.71 370.370   5
   0   0  -6 4090.70 398.308   4
   0   0   6 3569.90 370.190   4
   0   0   6 3144.59 387.661   3
   0   0  -6 3039.49 395.839   3
   0   0  -6 4075.07 359.802   2
   0   0  -8 8975.67 873.288   1
   0   0   8 9399.58 897.148   1
   0   0   8 9069.78 877.589   1
   0   0   8 8013.95 835.286   6
   0   0   8 7814.38 836.317   5
   0   0  -8 8995.61 846.580   5
   0   0   8 7744.48 827.871   4
   0   0  -8 10113.0 861.205   4
   0   0  -8 8450.01 875.382   3
   0   0  -8 8440.51 821.923   2
   0   0  10 999999. 77840.8   1
   0   0 -10 872546. 77813.7   1
   0   0 -10 875601. 77803.0   1
   0   0  10 825333. 77812.8   1
   0   0  10 713533. 77774.3   6
   0   0  10 730056. 77781.0   5
   0   0 -10 976038. 77802.9   4
   0   0 -10 957361. 77826.5   3
   0   0 -10 874918. 77768.0   2
   0   0 -12 90082.8 8932.07   1
   0   0 -12 99665.6 8949.02   1
   0   0  12 105427. 8960.43   1
   0   0  12 89762.7 8918.80   6
   0   0  12 96409.5 8925.99   5
   0   0 -12 87971.4 8917.53   2
   0   0 -12 112316. 8934.47   4
   0   0 -12 77715.1 8937.69   3
   0   0 -12 110400. 8910.90   2
   0   0  14 73279.2 5969.28   1
   0   0  14 62787.1 5937.16   6
   0   0  14 66134.4 5942.46   5
   0   0 -14 63794.2 5943.32   4
   0   0 -14 60471.4 5950.47   1
   0   0 -14 68706.0 5963.70   1
   0   0 -14 64270.3 5958.18   3
   0   0 -14 60551.8 5934.80   2
   0   0 -16 2281.86 260.683   1
   0   0 -16 2444.22 258.335   1
   0   0  16 2779.93 278.450   1
   0   0  16 2330.20 248.463   5
   0   0 -16 2502.58 251.674   4
   0   0  16 2649.81 264.443   1
   0   0 -16 2244.36 259.820   3
   0   0 -16 1963.02 241.420   2
   0   0  18 238.997 48.9061   1
   0   0 -18 206.106 38.8179   2
   0   0  18 143.899 35.5380   6
   0   0  18 130.231 34.9405   5
   0   0  18 284.755 57.4989   1
   0   0 -18 161.817 45.9450   1
   0   0 -18 165.536 41.6895   3
   0   0  20 58402.5 4657.33   1
   0   0  20 49958.8 4637.90   6
   0   0  20 46703.2 4637.25   5
   0   0 -20 52548.1 4643.64   4
   0   0 -20 46308.7 4643.09   3
   0   0 -20 49000.6 4645.66   1
   0   0  20 53303.9 4657.67   1
   0   0  22 35607.4 3293.00   6
   0   0  22 35397.8 3293.72   5
   0   0 -22 34144.1 3291.71   2
   0   0 -22 37823.5 3300.08   4
   0   0 -22 30507.8 3296.53   3
   0   0 -22 35825.8 3299.64   1
   0   0  22 36472.1 3309.03   1
   0   0 -22 43880.2 3318.33   1
   0   0  24 11421.3 1091.18   6
   0   0  24 12004.3 1092.66   5
   0   0 -24 13483.2 1097.89   4
   0   0 -24 11547.8 1096.92   1
   0   0 -24 10492.0 1094.96   3
   0   0  24 11154.1 1097.55   1
   0   0  26 64.7947 19.9479   5
   0   0 -26 92.5461 23.6397   4
   0   0 -26 129.920 26.4195   3
   0   0  26 100.565 23.2000   6
   0   0 -28 926.884 104.227   3
   0   0  28 951.841 102.819   5
   0   0 -28 854.760 103.795   4
   0   0  30 3782.44 361.142   6
   0   0  30 3698.69 360.957   5
   0   0  32 10635.4 1045.11   5
   0   0  32 11878.9 1047.78   6
   0  -1   1 65.3098 21.9578   6
   0   1   1 39.4222 17.1087   6
   0   1  -1 64.9194 19.5583   6
   0  -1  -1 70.7081 23.2173   6
   0  -1  -1 98.7555 26.3923   5
   0  -1   1 63.2431 20.2373   5
   0   1  -1 27.3892 13.0789   5
   0   1   1 82.4301 23.7430   5
   0   1  -1 59.1367 32.9738   2
   0  -1   1 29.3544 42.3063   2
   0  -1  -1 39.5644 36.8990   2
   0   1   1 117.817 34.6517   2
   0  -1   1 55.1641 14.9752   4
   0  -1  -1 73.2558 21.6058   4
   0   1  -1 35.4651 13.6619   4
   0   1   1 28.2121 17.2955   4
   0  -1  -1 65.0706 18.5835   3
   0   1   1 53.5926 17.1389   3
   0  -1   3 1153.05 120.289   1
   0  -1  -3 705.080 89.9045   1
   0   1   3 518.863 111.937   1
   0   1  -3 631.465 98.7278   1
   0  -1   3 635.873 118.039   1
   0   1   3 966.393 97.5246   1
   0  -1  -3 770.176 105.962   1
   0  -1  -3 618.235 83.9585   6
   0   1   3 635.673 84.5427   6
   0   1  -3 545.809 78.3219   6
   0   1  -3 468.329 71.0229   5
   0   1   3 548.318 78.6066   5
   0  -1   3 534.804 75.4111   5
   0  -1   3 420.945 120.839   2
   0   1   3 661.299 95.1897   4
   0   1  -3 627.910 68.1802   4
   0   1   3 543.489 76.9092   3
   0  -1   3 564.517 66.8102   4
   0  -1  -3 604.641 80.9202   3
   0   1  -3 674.929 79.7866   3
   0  -1   3 583.354 76.7540   3
   0  -1  -5 1639.28 181.596   1
   0  -1  -5 1535.48 176.902   1
   0   1  -5 1728.05 202.559   1
   0  -1   5 2043.44 225.763   1
   0  -1   5 1077.34 176.789   1
   0   1   5 1105.73 165.973   1
   0   1   5 1076.09 132.101   6
   0  -1   5 1153.07 140.738   6
   0   1  -5 1049.86 129.592   6
   0  -1  -5 1070.26 132.252   6
   0  -1   5 1255.85 133.290   5
   0  -1   5 1429.92 214.783   2
   0  -1  -5 1726.59 182.657   4
   0  -1   5 1155.92 120.168   4
   0   1   5 1560.76 168.379   4
   0   1   5 1159.27 132.266   3
   0  -1   5 916.834 128.242   3
   0   1  -5 1482.65 181.009   2
   0   1  -5 1141.15 136.696   3
   0   1  -7 7358.76 679.452   1
   0   1   7 8545.14 714.193   1
   0  -1  -7 6218.97 672.230   1
   0  -1   7 9214.92 717.699   1
   0   1  -7 8263.13 691.893   1
   0  -1  -7 8494.19 674.224   1
   0  -1   7 6218.74 629.844   6
   0  -1  -7 5566.53 615.868   6
   0   1   7 5754.49 613.923   6
   0   1  -7 6225.20 610.066   5
   0   1   7 6470.90 631.256   5
   0  -1  -7 5333.01 647.870   4
   0  -1   7 5643.15 602.046   4
   0   1  -7 6014.45 607.877   4
   0  -1   7 9185.77 724.749   2
   0   1  -7 8355.28 661.537   2
   0   1  -7 7452.98 642.635   3
   0  -1  -7 6011.70 630.324   3
   0   1   7 6675.44 673.363   1
   0  -1   7 10511.7 732.613   1
   0  -1   9 2863.94 305.515   6
   0   1   9 2831.59 291.920   6
   0   1  -9 2457.48 284.610   5
   0   1   9 3062.60 311.630   5
   0  -1   9 2389.86 275.872   4
   0  -1  -9 2724.02 320.069   4
   0   1  -9 1865.73 283.870   4
   0   1  -9 2621.01 328.382   1
   0  -1  -9 4091.39 363.465   1
   0  -1  -9 3898.28 334.238   1
   0   1   9 4028.99 371.405   1
   0  -1  -9 3213.66 317.772   3
   0   1  -9 3037.89 318.697   3
   0   1   9 4157.90 362.698   1
   0  -1   9 3654.20 350.016   1
   0  -1 -11 1135.96 155.749   1
   0   1 -11 1105.36 139.434   1
   0   1 -11 1023.27 142.398   1
   0  -1 -11 892.585 128.151   1
   0   1  11 1233.09 157.059   1
   0  -1  11 1250.49 160.518   1
   0  -1  11 1385.75 156.004   1
   0   1  11 1188.52 155.662   1
   0  -1  11 753.503 117.964   6
   0  -1  11 1114.64 128.684   5
   0  -1 -11 1191.72 143.131   4
   0   1 -11 989.448 120.416   4
   0   1  11 675.756 123.641   5
   0  -1  11 478.481 94.9451   4
   0  -1 -11 869.447 131.387   3
   0   1 -11 711.724 129.220   3
   0  -1  13 466.586 81.5365   1
   0   1  13 539.965 84.6438   1
   0  -1 -13 427.315 67.8608   1
   0   1 -13 429.876 77.2644   1
   0  -1 -13 256.176 40.7577   2
   0   1  13 143.606 49.5785   6
   0  -1  13 241.718 55.3900   6
   0   1 -13 520.317 65.7523   4
   0   1  13 289.414 63.7379   5
   0  -1  13 323.458 62.5314   5
   0   1 -13 481.598 75.0663   1
   0   1  13 431.777 79.5546   1
   0  -1  13 615.133 93.7554   1
   0  -1 -13 362.746 72.7033   3
   0  -1 -13 243.608 35.7886   2
   0   1 -13 190.688 58.8167   3
   0  -1  15 261.767 59.6958   1
   0   1  15 262.310 56.1716   1
   0  -1 -15 292.608 56.0204   1
   0   1 -15 370.193 63.3462   1
   0  -1 -15 196.328 33.1791   2
   0   1  15 151.471 41.7304   6
   0  -1  15 229.262 50.7026   6
   0   1 -15 247.097 45.2062   4
   0  -1 -15 286.824 56.1260   4
   0  -1  15 241.422 51.1918   5
   0   1  15 143.335 42.2418   5
   0   1 -15 288.073 56.7433   2
   0  -1 -15 375.219 67.8535   1
   0   1  15 250.431 57.1746   1
   0   1 -15 260.926 56.9125   1
   0  -1  15 303.652 63.4136   1
   0  -1 -15 190.765 28.2775   2
   0  -1 -15 163.246 50.5987   3
   0  -1  17 882.224 105.997   1
   0   1  17 720.830 95.7282   1
   0  -1  17 510.563 81.5128   6
   0   1  17 517.925 77.6119   6
   0  -1  17 591.722 87.7113   5
   0  -1 -17 596.091 88.2867   4
   0   1 -17 463.650 72.6757   4
   0  -1 -17 550.566 61.1594   2
   0   1 -17 489.843 85.7274   3
   0  -1 -17 493.201 90.7066   3
   0   1  17 725.920 100.827   1
   0  -1 -17 645.114 86.3534   1
   0  -1 -17 822.685 106.776   1
   0  -1  17 659.567 95.4029   1
   0   1 -17 615.725 90.5272   1
   0   1 -17 564.663 84.2504   2
   0  -1 -17 608.479 67.6279   2
   0  -1 -19 988.143 120.396   1
   0  -1 -19 720.830 97.9341   1
   0   1 -19 846.879 106.304   1
   0   1 -19 1003.01 110.687   1
   0   1  19 895.074 114.652   1
   0  -1  19 922.341 111.133   1
   0  -1  19 886.559 111.519   1
   0   1  19 675.411 92.4759   6
   0  -1  19 783.475 99.9421   6
   0  -1  19 1006.17 109.107   5
   0   1  19 948.631 104.434   5
   0  -1 -19 715.021 82.3982   2
   0   1 -19 732.033 98.3891   2
   0   1 -19 851.292 94.7767   4
   0  -1 -19 831.641 103.132   4
   0   1 -19 829.922 104.192   3
   0  -1 -19 838.262 115.770   3
   0  -1 -19 540.936 76.8143   2
   0   1  21 40.4548 19.9662   1
   0  -1 -21 85.8169 25.1850   1
   0  -1  21 144.844 37.7872   1
   0   1 -21 89.5126 27.4163   1
   0   1 -21 68.1286 23.4400   2
   0  -1  21 115.489 28.4494   6
   0   1  21 54.9398 19.9318   6
   0  -1  21 66.3314 23.6036   5
   0   1  21 50.5054 19.9126   5
   0  -1 -21 45.8065 22.1046   1
   0   1 -21 55.7000 21.2808   1
   0   1  21 32.5907 21.0687   1
   0   1 -21 64.6311 25.7779   3
   0  -1 -21 80.4074 29.4610   3
   0  -1  23 108.714 31.7286   1
   0   1  23 68.6885 25.0236   1
   0  -1  23 122.422 27.8160   6
   0   1  23 154.588 28.9620   6
   0  -1  23 123.500 29.4456   5
   0   1 -23 113.503 25.2687   4
   0   1  23 133.611 28.3095   5
   0   1 -23 48.7924 21.0430   2
   0   1 -23 125.504 31.9097   1
   0  -1  23 108.020 31.7139   1
   0   1 -23 96.5714 26.9786   3
   0  -1  25 12.3342 10.4764   6
   0  -1 -25 38.3728 15.1357   4
   0   1 -25 37.4907 14.1977   4
   0   1  25 16.9911 11.7151   5
   0  -1  25 6.48632 12.2247   5
   0   1 -25 39.9977 17.5771   2
   0   1 -25 7.79604 11.4167   1
   0  -1 -25 60.2099 21.6647   3
   0   1 -25 29.4039 13.9512   3
   0  -1  27 17.4203 9.83471   5
   0   1  27 25.5464 11.3728   5
   0  -1 -27 19.6382 11.0281   3
   0   1 -27 10.6051 7.89212   3
   0  -1  27 11.3203 9.59883   6
   0   1  27 53.8278 15.7990   6
   0  -1  29 116.728 25.1456   5
   0   1  29 125.113 25.4991   5
   0  -1 -29 130.074 27.0778   4
   0  -1 -29 102.547 25.2842   3
   0   1 -29 177.549 28.4918   3
   0   1  29 166.401 27.9067   6
   0  -1  29 104.250 24.4348   6
   0  -1 -31 5.05112 8.35053   3
   0   1 -31 4.30658 6.17214   3
   0   1  31 4.31830 6.18886   6
   0   1  33 29.1704 11.2040   5
   0   2   0 704665. 65135.7   6
   0  -2   0 713948. 65144.8   6
   0   2   0 705671. 65138.9   5
   0  -2   0 698931. 65147.5   5
   0  -2   0 713489. 65136.5   4
   0  -2   0 769927. 65139.5   3
   0   2   0 720258. 65138.2   3
   0   2   0 691513. 65168.6   2
   0  -2   0 522124. 65225.3   2
   0   2  -2 498.378 77.7049   1
   0  -2   2 628.592 65.0254   1
   0  -2   2 455.480 78.4052   1
   0  -2   2 432.896 79.1741   6
   0   2   2 447.956 72.4357   6
   0   2   2 1018.07 101.180   5
   0  -2  -2 500.380 77.9335   5
   0   2  -2 379.704 66.9260   5
   0  -2   2 409.292 73.9115   5
   0  -2   2 316.366 128.012   2
   0   2   2 562.589 85.7269   2
   0   2   2 442.186 74.5443   4
   0  -2  -2 511.690 87.2514   4
   0   2  -2 442.366 66.6979   4
   0   2  -2 528.811 74.6843   3
   0  -2  -2 571.044 80.6034   3
   0   2  -2 855.125 88.6995   3
   0   2   4 2903.41 356.083   1
   0  -2  -4 2928.74 351.921   1
   0   2  -4 4124.85 349.820   1
   0   2  -4 3413.06 374.360   1
   0  -2   4 3713.54 347.097   1
   0  -2   4 4168.66 391.742   1
   0   2   4 3407.61 335.864   1
   0  -2   4 3473.56 359.534   6
   0   2   4 3889.85 365.679   6
   0   2  -4 3404.95 340.654   5
   0  -2  -4 4287.24 379.824   4
   0   2  -4 3183.71 332.259   4
   0   2  -4 3234.65 334.792   4
   0   2   4 3092.00 342.425   3
   0  -2  -4 2915.85 347.253   3
   0   2  -4 3481.48 348.341   3
   0   2   4 4230.91 343.150   2
   0  -2   4 5391.29 517.428   2
   0  -2  -6 24667.8 1950.01   1
   0  -2   6 26657.2 1952.53   1
   0  -2  -6 16420.6 1935.45   1
   0   2   6 23482.2 1963.83   1
   0   2  -6 22476.5 1945.98   1
   0   2  -6 24681.6 1962.80   1
   0  -2   6 28893.9 1993.62   1
   0   2   6 26179.7 1933.19   1
   0  -2   6 18381.9 1929.46   6
   0   2  -6 19600.8 1913.28   5
   0  -2   6 19687.5 1918.93   5
   0   2  -6 18171.4 1903.41   4
   0  -2  -6 18511.3 1921.52   3
   0  -2   6 31921.0 2107.94   2
   0   2  -6 20048.4 1921.86   3
   0   2   6 20166.3 1900.76   2
   0  -2  -8 7597.92 597.471   1
   0   2   8 7445.94 621.241   1
   0  -2  -8 4278.78 594.092   1
   0   2  -8 4878.20 588.863   1
   0   2  -8 7394.57 605.359   1
   0  -2   8 6487.99 601.449   1
   0  -2   8 6484.93 580.545   6
   0   2   8 5939.09 565.567   6
   0   2  -8 5258.56 551.529   5
   0   2   8 6216.21 574.897   5
   0  -2   8 5005.81 556.105   5
   0  -2   8 8407.02 640.027   1
   0   2   8 6960.38 594.086   1
   0  -2  -8 6130.02 601.234   4
   0   2  -8 5355.94 543.151   4
   0  -2   8 5497.51 546.071   4
   0  -2  -8 5571.77 567.759   3
   0   2  -8 6594.37 573.249   3
   0  -2   8 9397.50 693.699   2
   0   2 -10 354550. 25362.8   1
   0  -2 -10 231560. 25354.3   1
   0  -2  10 241090. 25356.1   1
   0  -2 -10 361713. 25355.2   1
   0  -2  10 291105. 25346.2   6
   0   2  10 282816. 25325.7   6
   0   2  10 297364. 25341.6   5
   0  -2  10 270622. 25322.6   5
   0  -2  10 392079. 25391.6   1
   0   2  10 161133. 25335.5   1
   0  -2  10 274270. 25309.8   4
   0  -2 -10 199560. 25347.1   4
   0  -2 -10 285475. 25336.9   3
   0   2 -10 317625. 25346.4   3
   0  -2  12 38413.9 3510.23   6
   0   2  12 39752.3 3491.43   6
   0  -2  12 38184.0 3492.45   5
   0   2  12 40948.8 3506.39   5
   0   2  12 43382.6 3529.24   1
   0  -2  12 47575.7 3537.31   1
   0  -2  12 37001.8 3474.73   4
   0  -2 -12 34988.8 3517.13   4
   0   2 -12 43225.3 3514.99   3
   0   2  12 49953.5 3540.11   1
   0   2 -12 44206.1 3513.34   1
   0  -2 -12 38671.9 3507.24   1
   0   2 -12 39669.9 3527.35   1
   0  -2  12 40019.0 3523.40   1
   0   2  14 31436.7 2961.18   6
   0  -2  14 31585.6 2978.92   6
   0   2  14 27053.7 2970.27   5
   0  -2  14 30262.7 2963.17   5
   0  -2 -14 30186.6 2980.10   4
   0   2 -14 32815.0 2951.95   4
   0  -2  14 29801.1 2944.07   4
   0   2 -14 35724.8 2976.76   1
   0   2  14 34555.0 2987.22   1
   0  -2  14 33474.2 2982.90   1
   0  -2 -14 31655.3 2966.76   1
   0   2 -14 34237.5 2989.75   1
   0  -2 -14 37672.0 3005.59   1
   0   2 -14 25156.5 2971.97   3
   0   2  14 38572.2 2989.62   1
   0  -2  14 37935.8 2995.47   1
   0  -2  16 3051.70 448.265   6
   0   2  16 3967.59 445.491   6
   0   2  16 2611.63 441.845   5
   0   2 -16 4992.44 436.524   4
   0   2  16 5636.31 474.425   1
   0  -2  16 5722.27 468.428   1
   0  -2 -16 6805.46 495.020   1
   0  -2 -16 5110.32 449.841   1
   0   2 -16 4419.65 449.788   1
   0   2 -16 5172.68 463.889   2
   0  -2 -16 4751.00 475.204   3
   0   2 -16 2673.60 445.887   3
   0   2  16 6048.01 471.152   1
   0  -2  16 5444.61 471.903   1
   0   2 -18 45.9425 26.0665   1
   0   2  18 92.9388 29.5682   1
   0  -2 -18 64.8091 25.5126   1
   0  -2  18 158.595 45.5946   1
   0  -2 -18 61.3797 27.6288   4
   0  -2  18 93.7236 35.5836   5
   0   2 -18 81.0581 21.6436   4
   0   2  18 44.2304 25.1679   5
   0   2  18 38.8019 23.7308   6
   0  -2  18 59.5753 26.9705   6
   0  -2  18 98.0668 36.8922   1
   0   2 -18 78.7168 29.7371   1
   0   2 -18 92.8109 31.5013   2
   0  -2 -18 125.700 38.8917   1
   0   2  18 119.471 38.8501   1
   0   2 -18 49.5465 27.9657   3
   0  -2 -18 79.2663 37.6890   3
   0  -2  20 42039.0 3335.41   1
   0   2  20 38186.9 3315.81   1
   0   2  20 34390.6 3312.89   6
   0  -2  20 32806.8 3319.33   6
   0  -2  20 31714.2 3321.43   5
   0   2 -20 34743.5 3319.19   2
   0  -2 -20 38778.9 3320.66   4
   0   2 -20 34757.6 3299.82   4
   0  -2 -20 34011.9 3342.65   3
   0   2 -20 29006.1 3316.55   3
   0   2 -20 39547.8 3319.16   1
   0   2  20 36532.0 3326.43   1
   0   2 -20 36065.2 3324.73   1
   0  -2 -20 42493.4 3343.51   1
   0  -2  20 36954.7 3318.95   1
   0  -2  22 28469.0 2790.94   6
   0   2  22 30903.8 2783.80   6
   0  -2  22 32453.6 2801.03   5
   0   2  22 32336.8 2793.04   5
   0   2 -22 28279.4 2774.56   4
   0  -2 -22 32430.9 2790.10   4
   0   2 -22 29663.7 2787.18   1
   0   2 -22 24422.9 2787.61   3
   0  -2 -22 38126.0 2821.56   3
   0   2 -22 30021.5 2790.79   2
   0  -2  24 11894.0 1098.71   5
   0   2  24 13182.6 1092.61   5
   0  -2 -24 12459.4 1108.75   3
   0   2  24 10013.6 1080.99   6
   0   2 -26 101.192 27.2716   2
   0  -2  26 170.856 35.4515   5
   0  -2 -26 156.844 31.5041   4
   0   2  26 138.767 30.7103   5
   0   2  26 116.878 25.8229   6
   0  -2  26 183.142 34.3148   6
   0  -2 -26 156.858 38.8411   3
   0   2 -28 640.643 84.1659   3
   0  -2 -28 962.540 98.9863   3
   0  -2 -28 691.850 87.0794   4
   0  -2  28 816.819 90.1751   6
   0   2  28 718.012 83.4859   6
   0  -2 -30 3853.76 352.087   4
   0   2  30 3975.24 351.379   5
   0   2 -30 2997.55 346.393   3
   0  -2  30 3752.15 351.968   6
   0   2  30 3721.40 347.808   6
   0  -2 -32 11572.0 1041.30   4
   0   2  32 10804.8 1037.79   6
   0  -3   1-7.33557 16.0507   4
   0  -3  -1 8.50046 22.2124   4
   0  -3  -1 66.2558 66.9997   2
   0  -3   1 44.0179 36.3526   2
   0  -3  -1 19.7925 21.6368   5
   0  -3   1 9.71052 16.0614   5
   0  -3   1 21.9055 18.1094   6
   0  -3  -1 10.3720 14.8614   6
   0  -3   3 9269.83 754.797   1
   0  -3   3 7403.23 774.560   6
   0  -3   3 6937.07 763.958   5
   0  -3  -3 7258.03 768.079   5
   0   3  -3 8666.61 760.756   4
   0  -3  -3 8609.04 774.717   4
   0   3  -3 9662.79 753.988   1
   0   3  -3 6947.62 747.360   1
   0  -3   3 7365.67 748.932   1
   0   3  -5 1815.52 201.632   1
   0  -3  -5 2163.05 202.600   1
   0   3   5 2179.32 204.853   1
   0  -3   5 2063.19 203.155   1
   0  -3  -5 1831.97 198.547   1
   0   3  -5 2157.53 216.604   1
   0   3   5 2116.21 199.296   1
   0  -3   5 2176.60 222.039   1
   0   3   5 1631.85 218.644   6
   0  -3   5 1982.49 224.514   6
   0  -3   5 1817.34 211.517   5
   0   3  -5 2110.77 205.008   4
   0  -3  -5 2308.39 230.552   4
   0  -3  -5 1724.48 217.560   3
   0   3  -5 2052.10 202.810   4
   0  -3   7 322.357 46.8763   1
   0  -3  -7 260.746 41.0316   1
   0   3   7 271.577 48.8683   1
   0   3  -7 153.832 41.2824   1
   0  -3  -7 265.946 44.7601   1
   0   3   7 303.746 40.2736   1
   0  -3   7 175.773 48.8239   1
   0  -3   7 282.168 53.7150   6
   0  -3   7 272.092 45.0738   5
   0   3   7 191.273 44.6218   6
   0   3  -7 281.666 37.6799   4
   0  -3  -7 416.990 70.3937   4
   0   3  -7 170.901 32.4488   4
   0   3   7 307.122 36.6009   2
   0   3  -7 236.962 44.0469   3
   0  -3  -7 193.889 43.3677   3
   0  -3   9 27.8751 20.4050   1
   0   3  -9 22.3013 18.5320   1
   0   3   9 45.8073 23.2543   1
   0   3   9 6.95450 10.1658   1
   0   3  -9 11.7160 19.4597   1
   0  -3   9 29.4768 24.4267   1
   0  -3   9 10.4045 15.0267   6
   0  -3   9 14.2011 10.3702   5
   0   3   9 15.8038 13.2167   6
   0   3   9 17.0534 9.97963   2
   0   3   9 29.6115 8.98213   2
   0   3  -9 26.1856 9.23178   4
   0   3   9-9.24634 15.4122   5
   0  -3  -9 42.4668 26.2170   4
   0   3  -9 25.1981 9.31185   4
   0  -3  -9 33.9633 18.6659   3
   0   3  -9 38.5310 19.2025   3
   0  -3 -11 149.329 40.0184   1
   0  -3  11 62.9357 26.9824   1
   0   3 -11 200.134 44.0804   1
   0   3  11 161.153 41.2215   1
   0   3  11 139.684 29.8799   6
   0  -3  11 131.183 29.5875   5
   0   3  11 194.015 39.7812   5
   0  -3 -11 28.6958 31.1448   4
   0  -3 -11 147.301 33.6496   3
   0   3 -11 152.569 34.0065   3
   0   3 -11 81.1709 17.4753   4
   0  -3  11 146.843 43.4944   1
   0   3  11 143.551 33.4018   1
   0  -3 -11 119.933 31.6162   1
   0   3 -11 125.138 44.4173   1
   0  -3 -13 3444.10 389.534   1
   0   3  13 4143.37 397.118   1
   0   3 -13 2503.46 384.502   1
   0  -3 -13 4352.74 379.447   1
   0   3 -13 4615.82 394.297   1
   0   3  13 3477.60 369.004   6
   0  -3  13 4524.57 395.976   6
   0   3  13 5074.07 393.060   5
   0  -3  13 4001.40 373.895   5
   0  -3  13 3791.20 401.188   1
   0   3  13 2695.25 373.827   1
   0  -3 -13 2848.64 388.932   4
   0  -3 -13 2984.15 374.895   3
   0   3 -13 4835.40 394.482   3
   0  -3  15 69.4610 24.8765   1
   0  -3 -15 41.7440 25.9742   1
   0   3  15 23.4370 25.8845   1
   0   3 -15 89.5505 27.9292   1
   0  -3  15 37.7875 23.5692   6
   0   3  15 42.1505 18.7403   6
   0  -3  15 14.4012 12.4972   5
   0  -3  15 41.0166 30.1111   1
   0   3  15 29.9191 18.8090   1
   0  -3 -15 27.3387 16.4175   1
   0   3 -15 29.0200 27.0615   1
   0   3  15 29.6215 20.3352   5
   0   3 -15 48.5487 13.3807   4
   0  -3 -15 110.895 33.9574   4
   0  -3  15 39.6075 12.6626   4
   0  -3 -15 29.3056 23.1331   3
   0   3 -15 33.6217 21.0444   3
   0  -3  17 256.008 56.0610   1
   0   3 -17 184.414 49.9126   1
   0  -3  17 163.926 35.3832   5
   0  -3  17 129.814 40.9274   6
   0   3 -17 204.418 27.3631   4
   0   3  17 86.2666 36.4288   5
   0  -3 -17 173.006 43.4804   4
   0   3  17 244.820 50.7512   1
   0  -3 -17 125.986 45.0891   1
   0   3 -17 170.612 45.5985   2
   0  -3  17 200.596 41.3930   1
   0   3 -17 297.277 47.5771   1
   0  -3 -17 196.218 45.9652   3
   0   3 -17 168.634 44.4734   3
   0  -3  19 48.7395 25.0639   1
   0   3  19 49.6656 21.0080   6
   0  -3  19 25.2722 18.6417   6
   0   3  19 44.1151 24.5224   5
   0  -3 -19 65.4091 27.1139   4
   0  -3  19 67.9086 23.6909   5
   0   3 -19 9.89825 18.8392   2
   0   3 -19 36.5641 22.9622   3
   0  -3 -19 126.096 36.3526   3
   0  -3  21 36.2276 19.1289   5
   0   3  21 57.7388 24.4648   5
   0  -3 -21 64.8148 24.7401   4
   0  -3  21 92.3657 30.6438   6
   0  -3 -21 66.9828 31.7655   3
   0   3 -21 43.3895 22.6199   3
   0  -3  23 172.586 54.9226   5
   0   3 -23 480.126 68.2436   2
   0  -3 -23 622.885 70.8227   4
   0   3  23 467.505 65.8653   6
   0  -3  23 410.897 68.4917   6
   0  -3 -23 323.209 70.1019   3
   0   3 -23 389.487 66.0894   3
   0   3 -25 46.8292 18.9873   2
   0   3  25 40.2986 16.6386   6
   0  -3  25 50.8873 19.2756   6
   0   3 -25 58.0350 19.6736   3
   0  -3 -25 69.0935 20.7781   4
   0   3  25 77.0150 20.7193   5
   0   3 -27 154.862 31.9787   2
   0   3  27 133.564 25.4973   6
   0   3 -27 78.2530 23.5139   3
   0  -3 -27 123.276 34.2782   3
   0   3  27 162.507 30.3838   5
   0   3  29 19.9296 10.1609   5
   0  -3 -29 30.0527 12.4748   4
   0   3 -29 9.69638 9.89184   3
   0  -3 -29 7.96040 11.4585   3
   0   3  29 8.52739 7.16150   6
   0  -3  29 5.94137 8.59676   6
   0   3  31-3.73374 6.90122   6
   0  -4   0 286663. 25836.4   4
   0  -4   0 278228. 25839.4   5
   0  -4   0 277740. 25842.5   6
   0  -4   2 3353.22 327.968   6
   0  -4   2 3852.05 327.819   5
   0  -4  -2 2981.67 317.501   4
   0  -4  -2 2596.61 313.526   3
   0   4  -2 3195.19 315.806   3
   0  -4   4 14735.9 1500.93   1
   0  -4   4 15970.1 1529.83   6
   0   4   4 15309.4 1528.36   6
   0  -4  -4 17062.0 1526.02   5
   0  -4   4 17328.1 1525.53   5
   0  -4   4 16528.5 1500.62   1
   0  -4  -4 18500.2 1528.84   4
   0  -4  -4 17478.5 1525.57   3
   0   4  -4 16021.2 1511.77   4
   0   4  -4 16422.4 1516.44   3
   0   4  -6 1254.97 103.626   1
   0  -4  -6 902.690 90.4998   1
   0  -4   6 932.258 97.8862   1
   0   4  -6 675.222 93.7937   1
   0  -4  -6 856.532 87.9636   1
   0  -4   6 891.808 116.796   6
   0   4   6 907.386 120.743   6
   0  -4   6 739.504 103.261   5
   0  -4   6 855.986 98.8324   1
   0   4   6 913.997 90.8942   1
   0  -4  -6 1078.02 119.399   4
   0   4  -6 828.148 96.7461   4
   0  -4  -6 915.476 112.848   3
   0   4  -6 919.099 105.494   3
   0   4  -8 645.750 78.8639   1
   0   4   8 737.057 77.8255   1
   0  -4  -8 532.611 72.6088   1
   0  -4   8 697.291 77.9648   1
   0   4  -8 790.305 88.0932   1
   0  -4  -8 721.686 73.3962   1
   0   4   8 613.565 71.9557   1
   0  -4   8 655.387 92.6251   6
   0   4   8 693.953 90.4829   6
   0  -4   8 569.306 81.8718   5
   0   4   8 568.377 77.9833   2
   0  -4  -8 646.923 96.1461   4
   0   4  -8 599.918 72.6020   4
   0   4  -8 944.377 87.0109   4
   0  -4  -8 814.604 93.2465   3
   0   4  -8 627.128 82.4380   3
   0   4  10 129521. 11331.7   1
   0  -4 -10 123153. 11320.9   1
   0   4 -10 88595.1 11327.1   1
   0  -4 -10 137460. 11324.7   1
   0  -4  10 131608. 11328.0   1
   0   4 -10 140654. 11337.4   1
   0   4  10 134444. 11320.7   1
   0  -4  10 97373.4 11336.7   1
   0  -4  10 115485. 11339.1   6
   0   4  10 121588. 11330.6   6
   0  -4  10 119823. 11329.3   5
   0   4  10 147906. 11342.8   5
   0  -4 -10 154150. 11361.3   4
   0   4 -10 116426. 11320.3   4
   0  -4 -10 123116. 11333.4   3
   0   4 -10 123512. 11331.7   3
   0   4  10 117599. 11312.5   2
   0   4 -12 21833.2 1537.65   1
   0   4 -12 20630.4 1546.95   1
   0  -4 -12 13342.8 1510.94   1
   0  -4 -12 20035.0 1527.54   1
   0  -4  12 20887.2 1528.36   1
   0   4  12 12862.2 1519.48   1
   0   4  12 22826.2 1521.29   1
   0  -4  12 19073.0 1546.25   1
   0   4  12 17391.3 1518.84   6
   0  -4  12 19991.4 1538.75   6
   0  -4  12 19276.1 1522.85   5
   0   4  12 23767.5 1538.29   5
   0   4  12 13969.9 1496.33   2
   0   4  12 14864.4 1498.23   2
   0   4 -12 9639.07 1500.78   4
   0   4 -12 19481.6 1500.08   4
   0  -4 -12 18063.6 1546.83   4
   0  -4 -12 18000.9 1524.46   3
   0   4 -12 23222.3 1535.54   3
   0   4 -14 15542.2 1233.30   1
   0  -4  14 17613.3 1224.75   6
   0   4  14 16062.9 1200.52   6
   0  -4  14 19055.5 1211.12   5
   0   4  14 21632.1 1224.60   5
   0  -4  14 20804.5 1248.67   1
   0  -4 -14 12369.3 1218.63   4
   0   4 -14 8737.19 1175.69   4
   0  -4 -14 16743.7 1209.66   3
   0   4 -14 22456.3 1231.64   3
   0  -4  16 399.136 69.9019   1
   0   4  16 351.588 53.3002   6
   0  -4 -16 386.046 69.2995   4
   0  -4 -16 416.183 69.2410   1
   0   4 -16 406.686 68.0590   2
   0   4  16 295.093 59.9713   1
   0  -4 -16 413.249 60.4843   3
   0  -4 -18 19.0377 17.7777   4
   0   4  18 66.4675 26.1389   5
   0  -4  18 15.2123 14.2976   5
   0   4 -18 19.5700 18.2636   2
   0  -4  18 33.9171 21.0442   6
   0   4  18 24.3056 16.0910   6
   0  -4  20 20616.0 1840.67   5
   0   4 -20 22798.9 1848.73   2
   0  -4 -20 21231.1 1845.53   4
   0   4 -20 16727.8 1845.65   3
   0  -4 -20 23393.8 1854.28   3
   0  -4  20 20551.7 1852.27   6
   0   4  20 22520.5 1837.72   6
   0   4  22 14202.8 1376.09   5
   0  -4 -22 20336.3 1383.66   4
   0   4 -22 16830.6 1381.32   2
   0   4 -22 12018.3 1375.65   3
   0  -4 -22 18204.0 1391.36   3
   0  -4  22 11708.6 1375.84   6
   0   4  22 12134.2 1367.90   6
   0   4  24 7091.81 576.536   5
   0  -4 -24 7176.28 573.468   4
   0   4 -24 6882.62 577.680   2
   0  -4 -24 4451.16 575.965   3
   0   4 -24 6122.91 577.436   3
   0  -4  24 5812.98 578.925   6
   0   4  24 4266.59 563.500   6
   0   4 -26 138.313 35.9679   2
   0  -4 -26 242.435 37.4783   4
   0   4 -26 321.909 43.8221   3
   0  -4 -26 120.729 35.8828   3
   0  -4  26 146.209 37.7495   6
   0   4  26 222.522 36.5285   6
   0   4  28 577.664 68.0328   5
   0  -4 -28 499.747 64.2097   4
   0  -4 -28 475.560 74.3615   3
   0   4  28 542.260 63.8864   6
   0  -4  28 441.619 67.2648   6
   0   4 -28 631.906 74.4051   2
   0  -5  -1 55.2809 20.7061   4
   0  -5   1 64.4926 24.3196   6
   0  -5   1 104.465 27.4561   5
   0  -5  -1 117.589 27.7527   5
   0   5  -1 104.950 28.9509   3
   0  -5  -3 2135.62 206.519   4
   0  -5   3 1870.40 202.996   5
   0  -5  -3 1959.12 206.142   5
   0   5  -3 2224.35 201.609   4
   0  -5  -3 1911.13 204.915   3
   0   5  -3 1568.52 197.361   3
   0   5  -5 1385.06 130.658   1
   0   5  -5 1395.47 132.220   1
   0  -5   5 1413.32 132.501   1
   0  -5   5 1140.99 131.557   1
   0   5   5 1587.76 165.667   6
   0  -5   5 1805.84 169.374   6
   0   5   5 1453.96 162.932   2
   0  -5  -5 1318.69 153.424   4
   0   5  -5 1421.31 143.933   4
   0  -5  -5 1720.32 160.632   3
   0   5  -5 1342.13 148.164   3
   0  -5   7 851.170 95.2538   1
   0  -5   7 1017.76 119.494   6
   0   5   7 1152.38 123.159   6
   0  -5   7 841.065 106.413   5
   0   5   7 966.312 110.028   2
   0   5  -7 833.556 103.263   3
   0   5  -7 983.137 94.0029   1
   0   5  -7 899.495 95.5228   1
   0  -5   7 877.246 94.4237   1
   0   5  -9 570.687 67.7293   1
   0  -5  -9 535.090 58.3026   1
   0  -5  -9 581.625 60.2261   1
   0   5   9 382.518 59.9289   1
   0   5   9 566.700 60.4871   1
   0  -5   9 711.012 85.8263   6
   0   5   9 580.702 77.5619   5
   0  -5   9 553.943 73.9753   5
   0   5   9 584.718 72.2023   2
   0  -5  -9 868.770 94.0900   4
   0   5  -9 712.719 67.8332   4
   0  -5  -9 642.725 80.1127   3
   0   5  -9 672.471 74.8002   3
   0   5 -11 587.398 76.0018   1
   0  -5  11 581.052 79.8426   1
   0  -5  11 577.198 84.7470   6
   0   5  11 629.968 80.1129   6
   0  -5  11 706.554 81.6747   5
   0   5  11 648.503 83.3032   5
   0   5  11 636.612 75.0394   2
   0   5 -11 537.443 63.6420   4
   0  -5 -11 636.741 92.9962   4
   0  -5 -11 486.939 78.8261   3
   0   5 -11 785.671 83.8387   3
   0   5  13 751.561 78.7587   1
   0  -5 -13 584.468 66.6903   1
   0   5  13 556.186 69.1769   6
   0  -5  13 413.479 72.3449   6
   0  -5  13 549.962 71.2518   5
   0   5  13 521.616 75.8580   5
   0  -5  13 384.882 71.2251   1
   0  -5 -13 487.045 79.7464   4
   0  -5 -13 507.332 71.1025   3
   0   5 -13 618.062 75.8359   3
   0  -5  15 252.621 43.6943   5
   0  -5  15 369.774 55.0470   6
   0   5  15 255.460 39.2614   6
   0   5  15 195.007 42.5528   5
   0  -5 -15 192.111 47.4991   4
   0   5 -15 345.532 60.6883   2
   0   5 -15 306.449 48.3256   3
   0  -5 -15 246.220 44.4729   3
   0  -5  17 34.7101 15.3772   5
   0   5  17 45.1961 19.8311   5
   0   5  17 19.3401 12.8791   6
   0  -5  17 38.3612 19.5617   6
   0   5 -17 28.6551 19.4843   2
   0   5 -17 8.43764 14.1644   3
   0  -5 -17 29.5078 15.1355   3
   0   5 -19 996.013 113.420   3
   0  -5 -19 873.950 105.411   3
   0  -5  19 751.815 109.468   6
   0  -5 -19 827.739 107.253   4
   0   5  21 180.027 35.7018   6
   0   5  21 149.088 36.3161   5
   0  -5 -21 239.480 42.7948   4
   0   5 -21 288.386 44.8380   2
   0   5 -21 241.018 46.3972   3
   0  -5 -21 232.510 42.4921   3
   0   5 -23 21.6186 13.3803   2
   0   5  23 11.2508 11.4662   6
   0  -5  23 9.75798 11.4830   6
   0   5 -23 16.7076 13.8680   3
   0   5  23 28.5633 14.5118   5
   0  -5 -23 6.26314 9.07033   4
   0   5 -25 13.4524 13.6020   2
   0  -5  25-8.82037 14.5639   6
   0   5  25-5.90774 9.75466   6
   0  -5 -25 9.24402 10.7929   3
   0   5 -25-6.94725 8.11127   3
   0  -5 -25 5.40482 7.72863   4
   0   5  25-5.93629 9.80181   5
   0   5 -27 12.5675 11.6128   2
   0  -5 -27-9.01649 14.8975   3
   0   6   0 59432.3 5755.46   3
   0  -6   0 57815.6 5754.12   5
   0   6   2 741.961 103.440   2
   0  -6   2 522.286 69.8876   5
   0  -6   2 476.342 74.3036   6
   0   6  -2 591.183 71.5082   4
   0   6  -2 504.661 69.8178   3
   0  -6   4 2521.53 266.834   6
   0  -6   4 2608.50 259.418   5
   0   6   4 3042.80 278.398   2
   0  -6  -4 2406.19 258.063   4
   0   6  -4 2439.98 253.023   4
   0   6  -4 2578.30 255.588   3
   0  -6   6 107.275 29.3679   6
   0  -6   6 101.611 26.5359   5
   0   6   6 138.576 34.6621   6
   0  -6  -6 122.589 29.9778   3
   0   6  -6 113.789 23.7456   4
   0   6  -6 192.037 30.2253   3
   0  -6   8 182.187 23.2724   1
   0  -6   8 244.678 43.0598   6
   0  -6   8 254.406 39.5098   5
   0   6   8 211.899 40.7898   6
   0   6   8 152.316 33.8200   2
   0   6   8 181.333 34.2368   5
   0  -6  -8 156.004 36.6872   4
   0  -6  -8 208.031 38.5389   3
   0   6  -8 150.756 27.7643   4
   0   6  -8 177.726 22.8244   1
   0  -6  10 31554.4 3223.82   1
   0  -6  10 38947.6 3248.70   6
   0   6  10 38457.6 3241.42   6
   0   6  10 38193.7 3239.84   5
   0  -6  10 38114.5 3239.31   5
   0   6  10 32844.3 3233.12   2
   0  -6 -10 39009.9 3247.41   4
   0  -6 -10 32113.0 3236.28   3
   0   6 -10 32173.8 3222.12   1
   0  -6  12 6440.21 631.422   5
   0   6 -12 8799.09 676.643   2
   0  -6 -12 6842.68 641.194   4
   0  -6 -12 6282.84 632.349   3
   0  -6  12 6897.73 638.762   6
   0   6  12 6062.94 628.167   6
   0   6  14 7731.70 630.390   5
   0  -6  14 6850.44 626.878   5
   0  -6 -14 6187.07 632.618   4
   0   6  14 5683.27 617.908   6
   0  -6  14 6376.53 629.200   6
   0  -6 -14 5723.71 622.496   3
   0   6 -14 7857.46 628.790   3
   0   6 -16 199.856 42.3716   2
   0   6  16 173.445 36.2443   5
   0  -6 -16 160.301 38.2745   4
   0  -6  16 153.611 34.4616   6
   0   6  16 179.956 29.5436   6
   0  -6 -16 125.459 30.5866   3
   0   6 -16 210.733 40.3845   3
   0  -6 -18 7.87074 9.26523   4
   0   6  18 13.6943 15.0028   5
   0   6  18 4.21807 8.61156   6
   0  -6  18 8.34853 6.99307   6
   0  -6 -18 6.82984 8.06135   3
   0   6 -18 7.44909 13.8022   3
   0   6  20 7243.62 813.296   5
   0  -6 -20 8371.01 818.141   4
   0   6 -20 8453.73 818.745   2
   0   6 -20 9479.89 824.459   3
   0  -6 -20 10232.2 822.838   3
   0   6  20 8179.58 807.549   6
   0  -6  20 9682.54 827.984   6
   0  -6 -22 7438.81 626.784   4
   0  -6 -22 9289.59 639.997   3
   0   6 -22 8517.46 631.837   2
   0  -6  22 8169.44 639.592   6
   0   7  -1 24.1050 14.5546   4
   0   7   1 39.4348 22.0205   2
   0   7  -1 43.9512 14.8169   3
   0  -7   3 872.444 103.566   5
   0  -7   3 1041.47 113.683   6
   0   7   3 1108.28 116.834   6
   0   7   3 1019.09 118.279   2
   0   7  -3 801.844 100.869   4
   0   7  -3 802.018 100.940   3
   0  -7   5 886.498 101.771   6
   0   7   5 858.757 102.206   6
   0   7   5 816.640 99.0340   2
   0   7  -5 641.281 147.036   2
   0   7  -5 734.249 89.8115   3
   0  -7   7 94.2179 27.4456   6
   0  -7   7 78.8901 22.1855   5
   0   7   7 125.055 28.8177   6
   0   7   7 151.124 29.0871   2
   0   7   7 84.2799 22.2945   5
   0   7  -7 161.857 67.4166   2
   0   7  -7 91.0869 21.3762   3
   0  -7   9 110.929 26.4148   5
   0   7   9 89.3206 24.6679   6
   0  -7   9 91.1036 25.3708   6
   0   7   9 93.6283 22.3471   5
   0  -7  -9 104.461 25.1820   4
   0  -7  -9 124.690 27.9730   3
   0   7  -9 119.686 23.7136   3
   0   7  11 305.791 44.3095   5
   0   7  11 209.627 41.1206   6
   0  -7  11 315.137 48.9581   6
   0  -7 -11 357.514 49.4051   4
   0  -7 -11 268.137 43.6186   3
   0   7 -11 256.232 40.6966   3
   0  -7  13 708.453 95.4674   6
   0   7  13 717.166 89.9220   6
   0   7  13 956.742 96.0955   5
   0  -7 -13 741.116 95.7693   4
   0  -7 -13 696.979 92.2022   3
   0   7 -13 809.064 93.5461   3
   0   7 -15 96.2862 28.9665   2
   0  -7 -15 156.443 30.6989   4
   0   7  15 99.3018 24.4821   5
   0   7  15 40.4902 16.1282   6
   0  -7 -15 53.3960 18.5656   3
   0   7 -15 169.367 28.7177   3
   0  -7  17 69.9668 21.5025   6
   0  -7 -17 48.6824 18.9277   4
   0   7 -17 63.4780 22.3750   2
   0   7 -17 51.6977 19.2394   3
   0   7 -19 121.271 29.9557   3
   0   8   0 22018.1 2174.51   6
   0   8   0 22454.3 2166.76   3
   0   8   2 439.458 63.8639   6
   0   8  -2 568.805 90.2831   2
   0   8   2 426.572 67.2239   2
   0   8   2 512.968 65.8521   4
   0   8  -2 484.878 59.1870   3
   0   8   2 461.842 59.6141   3
   0   8   4 1997.31 188.582   2
   0   8  -4 1979.42 177.543   3
   0   8   6 339.031 45.8529   5
   0   8   6 378.651 54.0958   6
   0   8  -6 498.567 98.5608   2
   0   8  -6 311.622 45.2075   3
   0  -8   8 13.3807 9.59654   6
   0   8   8 17.5983 10.3011   5
   0   8   8 6.20124 7.27942   6
   0   8  -8 21.3083 17.6079   2
   0   8  -8-4.30833 6.20668   3
   0   8  10 13454.2 1421.42   5
   0  -8  10 16476.8 1432.52   6
   0   8  10 14644.5 1426.45   6
   0   8 -10 15944.9 1424.21   3
   0  -8 -12 3004.48 295.269   4
   0   8 -12 3156.57 293.837   3
   0  -8  12 2802.41 296.521   6
   0   8 -14 4091.64 354.282   3
   0  -8 -14 3166.84 350.400   4
   0   8 -16 231.901 38.5222   3
   0   9   1 61.9336 18.1249   6
   0   9  -1 31.4244 15.1711   6
   0   9  -1 26.3462 16.6619   2
   0   9   3 245.783 39.9919   6
   0   9   3 178.964 31.8290   5
   0   9   5 348.713 52.6470   6
   0   9   5 397.547 48.8295   5
   1   0   0-5.77334 8.26475   3
  -1   0   0 5.06925 7.25921   3
  -1   0   0-6.03806 8.64289   6
  -1   0   0 6.43630 7.52477   5
   1   0   0-5.81613 9.61126   6
  -1   0   0 7.28994 12.0432   2
   1   0   0 15.0177 13.8673   2
   1   0   0-5.98021 9.88197   5
   1   0   0-7.01096 10.0329   4
  -1   0   0 7.33607 13.5484   4
  -1   0   0 10.7857 12.5989   1
   1   0   0-11.0254 18.2089   1
   1   0   0-9.87719 14.1293   1
   1   0  -2-9.54371 11.1429   1
  -1   0   2 20.5360 14.6828   1
   1   0   2-9.20462 13.1622   1
  -1   0  -2-9.57171 13.6871   1
   1   0  -2 9.95292 8.21709   1
   1   0   2-10.0563 14.3801   1
  -1   0   2 9.22508 13.1915   1
  -1   0  -2-9.15501 15.1165   1
   1   0   2 11.7331 11.8638   6
   1   0  -2-3.92959 6.48857   6
  -1   0   2-4.55685 11.2863   6
   1   0   2 5.23147 7.48090   5
  -1   0  -2-6.22051 10.2712   6
  -1   0  -2-5.27045 8.70252   5
   1   0  -2-9.39859 13.4396   2
  -1   0   2-8.26781 11.8227   2
  -1   0  -2-6.67230 12.3176   2
   1   0   2-6.45439 11.9153   2
   1   0  -2-6.82638 7.97028   5
  -1   0   2 70.3373 22.3509   5
   1   0  -2-6.39788 11.8110   4
   1   0   2 6.33248 11.6902   4
  -1   0   2 7.26718 11.9994   4
  -1   0  -2 6.74661 11.1399   4
  -1   0  -2-5.33509 8.80924   3
   1   0  -2-7.19639 11.8825   3
  -1   0   2 6.23453 8.91520   3
   1   0   4-10.1776 14.5547   1
   1   0  -4 11.5973 16.5847   1
  -1   0  -4-11.5921 13.5358   1
  -1   0   4-13.7498 11.3533   1
   1   0  -4-10.8654 12.6874   1
  -1   0  -4 21.0594 15.0582   1
   1   0   4-12.2314 14.2821   1
  -1   0   4 10.1659 14.5380   1
   1   0  -4 4.26856 6.10688   6
  -1   0   4 5.49131 9.06912   6
  -1   0  -4 16.6920 11.9360   6
   1   0   4-5.87193 9.69744   5
  -1   0  -4 5.51961 10.1913   5
  -1   0  -4-6.11738 10.1026   2
  -1   0   4-9.08374 15.0000   2
   1   0  -4 22.0112 22.2569   2
   1   0   4 6.46164 13.0685   2
   1   0  -4 8.03349 11.4891   5
  -1   0   4 6.08596 11.2367   4
  -1   0   4 10.3274 20.8855   5
   1   0   4 13.9004 15.1824   4
  -1   0   4 7.47674 10.6931   3
   1   0   4-5.58223 9.21920   3
  -1   0  -4-5.71069 8.16829   3
   1   0  -6 20.9599 19.3650   1
  -1   0  -6 12.4753 20.6160   1
   1   0   6 60.6334 26.5016   1
   1   0  -6 10.7067 17.6988   1
  -1   0  -6 10.2120 14.6272   1
  -1   0   6-9.35048 15.4623   1
  -1   0   6 7.12930 10.2295   6
   1   0  -6 41.4486 14.6897   6
  -1   0  -6-10.9273 15.6483   6
   1   0   6-6.25377 11.5757   5
   1   0  -6 12.3082 24.9046   2
   1   0   6 6.07668 10.0691   2
  -1   0  -6 6.35528 12.8798   2
   1   0  -6-6.89949 15.0941   4
  -1   0   6-6.26654 15.5436   4
   1   0  -6 20.2510 20.4938   5
  -1   0   6-12.3069 22.7349   5
  -1   0  -6 8.05684 16.3149   4
   1   0   6 7.55087 13.9650   4
   1   0  -6 12.0341 17.2289   3
   1   0   6-6.35116 11.7550   3
  -1   0   6 20.3439 18.7970   3
  -1   0  -6 27.3726 21.3226   3
   1   0   8 11.1203 15.9310   1
  -1   0   8 13.1751 24.3413   1
   1   0  -8 12.1898 20.1508   1
  -1   0   8 9.97390 16.4971   1
  -1   0  -8-10.8905 15.6030   1
   1   0   8 13.3546 15.6223   1
   1   0  -8 12.2937 22.7156   1
   1   0   8-13.9558 19.9797   6
   1   0   8 7.34451 10.5470   5
   1   0  -8-13.3417 19.1026   2
  -1   0   8 8.01161 16.2305   2
  -1   0  -8-6.68064 14.6246   2
   1   0   8 14.5155 15.8826   5
  -1   0   8 13.7655 25.4304   5
  -1   0   8 82.6786 20.3587   4
   1   0  -8-8.52453 19.9292   4
  -1   0  -8 9.15737 16.9328   4
   1   0  -8 14.8799 21.2996   3
  -1   0  -8 13.8048 16.1469   3
  -1   0  10 14.7316 21.0662   1
  -1   0 -10 15.9176 18.5854   1
   1   0 -10 13.2573 18.9582   1
   1   0  10-12.1135 20.0022   1
  -1   0  10-10.2317 14.6320   6
   1   0  10-15.0048 27.7003   6
  -1   0 -10 6.98308 9.98715   2
   1   0  10-6.42229 11.8573   2
   1   0 -10 13.7908 19.7210   2
   1   0  10-14.3721 16.7812   1
  -1   0  10-10.5499 12.3189   1
  -1   0 -10-11.3755 13.2827   1
   1   0 -10-14.2206 23.4813   1
   1   0 -10 10.1063 16.6881   4
   1   0  10 9.78088 18.0570   5
  -1   0  10-13.6585 19.5318   5
  -1   0 -10 10.6313 19.6268   4
   1   0 -10-16.0995 23.0222   3
  -1   0 -10 17.3219 24.7702   3
   1   0 -12 14.8237 24.4769   1
  -1   0 -12-17.1118 14.1281   1
  -1   0  12-15.5231 12.8167   1
   1   0  12-14.1962 11.7212   1
  -1   0  12 10.3771 14.8397   6
   1   0  12-13.2806 21.9291   6
   1   0 -12 13.1564 18.8138   2
   1   0  12 7.47727 13.8044   2
  -1   0  12 11.5832 13.5249   1
   1   0 -12 14.9971 21.4457   1
  -1   0 -12-12.5676 14.6742   1
   1   0  12-15.8198 22.6221   1
   1   0 -12 21.3476 24.9249   4
  -1   0  12 12.5852 17.9970   5
   1   0  12 10.6250 15.1941   5
  -1   0 -12 11.9049 17.0242   4
  -1   0 -12-17.0328 24.3567   3
   1   0 -12-15.6571 28.9044   3
   1   0 -14 15.9195 18.5868   1
   1   0  14-16.3186 19.0528   1
  -1   0 -14-17.0649 19.9242   1
   1   0  14-10.3804 17.1398   6
  -1   0  14 19.6727 14.0655   6
   1   0  14 8.98346 10.4887   2
   1   0 -14-11.8671 13.8555   2
   1   0  14-16.1435 13.3279   1
  -1   0  14-12.3025 20.3135   1
  -1   0 -14-13.3632 11.0325   1
   1   0 -14 29.2926 24.1835   1
   1   0 -14-10.5806 19.5324   4
  -1   0  14-11.1843 13.0583   5
   1   0  14 9.25626 13.2360   5
  -1   0 -14-12.2156 20.1701   4
   1   0 -14 28.4890 28.8060   3
  -1   0 -14 14.8101 21.1778   3
  -1   0  16-11.1081 18.3416   1
  -1   0 -16 12.0484 14.0674   1
   1   0 -16-13.4939 22.2809   1
   1   0 -16-10.3175 19.0469   2
   1   0  16 32.7929 19.1439   2
   1   0  16-8.61177 14.2197   6
  -1   0  16-9.02285 16.6570   6
   1   0  16-8.29944 9.69043   5
  -1   0 -16 21.6638 23.6601   4
  -1   0  16 19.5127 18.0110   5
  -1   0  16-15.1408 12.5003   1
   1   0 -16-13.9699 16.3108   1
   1   0  16 15.1287 12.4903   1
  -1   0 -16-16.0591 18.7500   1
  -1   0 -16 12.2390 17.5014   3
   1   0  18-13.9078 19.8899   1
  -1   0 -18 10.3787 14.8444   1
   1   0 -18 12.0517 17.2363   1
  -1   0  18 9.48416 13.5655   1
   1   0 -18-8.93002 16.4883   2
  -1   0  18-8.31473 13.7326   6
   1   0  18-7.50741 10.7398   6
  -1   0 -18-9.21392 15.2170   4
   1   0 -18-9.16829 15.1416   4
   1   0  18-7.40506 10.5936   5
  -1   0  18-8.56955 14.1532   5
  -1   0 -18-14.6022 17.0517   1
  -1   0  18-14.0345 20.0711   1
   1   0 -18-11.4149 18.8505   1
   1   0  18 25.9797 23.9821   1
  -1   0 -18 10.3492 14.8022   3
   1   0 -20-10.7053 15.3088   1
  -1   0  20-8.36890 15.4502   1
   1   0  20-12.2131 14.2602   1
  -1   0 -20 9.11775 13.0388   1
   1   0 -20 7.81639 11.1781   2
  -1   0  20-7.49976 8.75762   6
   1   0  20-6.52747 12.0510   6
   1   0  20 6.40466 10.5762   5
   1   0 -20-8.22752 13.5858   4
  -1   0  20 15.4535 16.8781   5
   1   0  20 22.9172 18.9206   1
  -1   0  20-13.2017 15.4144   1
   1   0 -20-10.2147 16.8668   1
  -1   0 -20-8.74719 12.5089   3
  -1   0  22 7.69963 11.0133   1
   1   0 -22 9.44901 7.80546   1
  -1   0 -22 7.99458 14.7608   1
   1   0  22-11.0126 12.8605   1
   1   0 -22 6.87573 11.3561   2
  -1   0 -22-5.27379 8.71195   2
  -1   0  22-6.90424 11.4031   6
   1   0  22 5.73678 11.6043   5
   1   0 -22-7.31376 14.7927   4
  -1   0 -22 7.16230 13.2247   4
  -1   0 -22 23.5356 23.7990   1
   1   0 -22 9.49144 17.5238   1
  -1   0  22 11.9886 22.1332   1
   1   0  22-10.0861 18.6215   1
   1   0 -22 8.12314 14.9981   3
  -1   0  24 6.39005 10.5510   6
   1   0  24-5.25383 9.69889   6
   1   0  24-9.54341 11.1424   1
  -1   0  24-7.14079 10.2110   1
  -1   0 -24 7.53381 10.7730   1
   1   0 -24 8.36194 11.9572   1
   1   0 -24-7.06952 11.6729   3
  -1   0 -24-6.36258 11.7457   3
   1   0  24 5.24737 7.50349   5
   1   0 -24 6.57580 10.8577   4
  -1   0  24 6.43491 7.51308   5
   1   0 -26 5.94765 10.9869   4
   1   0 -26-6.18304 8.85038   3
  -1   0 -26-5.74012 9.48622   3
   1   0  26-4.88033 8.06805   6
  -1   0  26-5.82843 6.81661   6
   1   0  28 4.58456 7.57852   5
  -1   0 -28-5.75999 10.6394   4
  -1   0  28-5.19805 7.44177   5
  -1   0 -28-5.20146 8.59608   3
   1   0 -28-5.49352 6.42416   3
  -1   0  28-5.46907 9.03759   6
   1   0  28-4.73736 8.75293   6
   1   0  30 9.00890 7.43759   5
  -1   0  30 4.68383 5.46861   5
  -1   0 -30 4.69309 6.71089   3
   1   0 -30-4.88013 4.02895   3
   1   0  30-4.40152 7.26762   6
  -1   0  30-5.12137 9.45433   6
  -1   0  32-4.29664 5.03348   5
  -1   0  32-4.70950 6.74698   6
  -1  -1 -31 1772.94 161.055   4
  -1   1  31 1616.61 157.428   5
  -1  -1 -31 1386.29 156.418   3
   1  -1  31 1424.61 154.906   6
  -1   1  31 1527.21 157.099   6
  -1  -1 -29 5414.79 445.372   4
  -1   1  29 4617.05 438.853   5
   1   1 -29 3987.15 436.547   3
  -1  -1 -29 4596.88 440.542   3
   1  -1  29 4791.21 439.015   6
  -1   1  29 4424.99 437.908   6
  -1  -1 -27 21821.9 1774.15   4
  -1   1  27 18361.0 1766.50   5
   1  -1  27 19138.5 1767.27   5
  -1  -1 -27 18159.0 1769.49   3
   1  -1  27 19246.4 1767.18   6
  -1   1  27 18251.2 1765.44   6
   1  -1  25 7602.42 705.404   5
  -1   1  25 7928.41 704.579   5
  -1  -1 -25 8837.26 711.053   4
   1  -1  25 6704.04 702.792   6
  -1   1  25 7777.25 703.525   6
  -1  -1 -25 7572.89 709.125   3
   1   1 -25 7382.73 705.525   3
   1   1 -25 5984.20 703.451   2
   1  -1  23 713.237 97.0190   1
   1  -1  23 672.948 78.7069   6
  -1   1  23 519.904 74.1748   5
   1   1 -23 477.776 76.0785   2
   1   1 -23 691.554 80.0711   4
   1   1 -23 466.098 74.7058   3
  -1  -1 -23 683.134 84.2001   3
   1   1 -23 803.119 91.7045   1
   1  -1  23 660.217 86.5708   1
  -1  -1 -23 758.991 84.1509   1
   1   1 -21 197.731 50.8282   1
  -1   1  21 149.340 38.2584   1
   1  -1  21 294.021 61.7922   1
  -1  -1 -21 348.733 51.8087   1
   1   1 -21 404.541 58.0850   2
   1  -1  21 255.500 44.7538   6
  -1   1  21 222.993 40.3432   6
   1   1 -21 413.024 52.0523   4
  -1  -1 -21 261.322 46.9569   4
  -1   1  21 283.343 45.2000   5
   1  -1  21 360.811 49.1123   5
  -1   1  21 330.033 63.9675   1
   1  -1  21 258.006 50.5656   1
  -1  -1 -21 233.412 58.3363   1
  -1  -1 -21 350.580 54.6747   3
   1   1 -21 242.507 45.6358   3
   1  -1  19 28076.1 2432.27   6
   1  -1  19 30400.1 2431.45   5
  -1   1  19 26444.1 2429.87   5
  -1  -1 -19 21685.4 2409.62   2
   1   1 -19 25397.9 2437.42   2
   1   1 -19 30429.9 2433.05   4
  -1  -1 -19 28747.0 2438.11   4
  -1  -1 -19 28219.5 2444.03   3
   1   1 -19 19006.1 2426.58   3
  -1   1  19 29011.3 2461.20   1
  -1  -1 -19 30223.6 2474.83   1
   1  -1  19 32740.4 2451.81   1
   1   1 -19 27051.9 2440.14   1
   1   1 -19 26220.2 2451.32   1
  -1  -1 -19 27780.3 2437.15   1
   1  -1  17 52776.5 4089.48   1
   1   1 -17 40437.8 4082.49   1
  -1  -1 -17 43487.6 4098.56   1
   1   1 -17 41111.6 4073.73   1
   1  -1  17 46579.5 4093.92   1
  -1   1  17 43804.8 4064.00   1
   1  -1  17 46263.0 4065.80   6
  -1   1  17 43436.4 4056.54   6
  -1   1  17 48112.9 4068.23   5
   1  -1  17 51176.2 4065.02   5
   1   1 -17 49918.3 4082.01   2
  -1  -1 -17 37388.3 4044.67   2
  -1  -1 -17 40735.3 4041.58   2
  -1  -1 -17 45906.9 4071.43   4
   1   1 -17 40340.5 4058.50   4
   1   1 -17 44927.4 4070.79   3
  -1  -1 -17 50947.3 4082.38   3
   1  -1  17 48390.8 4077.51   2
   1  -1  15 86012.6 7174.11   1
   1   1 -15 53917.8 7153.74   1
   1   1 -15 64178.3 7158.11   1
  -1  -1 -15 62386.3 7150.52   1
  -1   1  15 86464.8 7152.96   1
  -1  -1 -15 63171.9 7168.12   1
  -1   1  15 53743.4 7150.51   1
   1  -1  15 71998.2 7166.39   1
   1  -1  15 113229. 7164.49   6
  -1   1  15 90976.1 7142.47   6
   1  -1  15 108810. 7153.76   5
  -1   1  15 107341. 7168.10   5
  -1  -1 -15 57354.6 7123.16   2
   1   1 -15 115750. 7188.94   2
   1   1 -15 56476.9 7133.29   4
  -1  -1 -15 108092. 7172.05   4
   1   1 -15 98036.3 7169.82   3
  -1  -1 -15 117660. 7183.83   3
   1  -1  15 71808.6 7155.06   2
   1   1 -13 455.316 95.1422   1
  -1   1  13 371.307 90.3119   1
   1  -1  13 482.375 99.4361   1
  -1  -1 -13 560.038 97.5369   1
  -1   1  13 449.748 86.9793   1
   1   1 -13 785.957 117.331   1
  -1   1  13 880.423 94.8381   6
   1  -1  13 917.878 111.268   6
  -1   1  13 872.495 110.366   5
   1  -1  13 737.631 93.1401   5
  -1  -1 -13 672.597 80.8830   2
   1   1 -13 872.951 124.882   2
  -1  -1 -13 922.136 114.883   4
   1   1 -13 577.544 83.7497   4
   1   1 -13 815.512 115.300   3
  -1  -1 -13 744.746 113.552   3
   1  -1  13 697.687 100.047   2
  -1  -1 -11 1169.87 147.176   1
   1  -1  11 922.376 135.132   1
  -1   1  11 845.187 121.179   1
   1   1 -11 978.661 133.970   1
   1   1 -11 1067.12 141.173   1
  -1  -1 -11 919.351 124.027   1
   1  -1  11 1246.48 149.773   1
   1  -1  11 1079.86 138.640   6
  -1   1  11 1322.48 126.914   6
   1  -1  11 840.438 115.372   5
  -1   1  11 1549.45 156.137   5
  -1   1  11 774.046 104.563   2
  -1  -1 -11 706.310 131.094   4
   1   1 -11 934.317 152.733   3
   1  -1  11 998.762 127.153   2
  -1  -1  -9 85352.2 6944.25   1
   1  -1   9 73657.9 6951.51   1
  -1   1   9 92088.2 6943.66   6
   1  -1   9 73294.3 6953.01   6
   1  -1   9 69701.5 6924.30   5
  -1   1   9 68367.5 6918.13   2
   1   1  -9 66107.4 6982.41   2
  -1  -1  -9 82819.3 6919.65   2
  -1  -1  -9 52937.1 6952.18   4
   1   1  -9 83084.6 6917.49   4
   1   1  -9 93002.7 6995.47   3
  -1  -1  -9 68177.9 6958.20   3
  -1   1   9 66260.6 6943.30   1
   1   1  -9 83511.2 6954.94   1
  -1  -1  -9 67369.9 6955.60   1
   1   1  -9 71254.8 6941.30   1
  -1   1   9 73532.5 6933.85   1
   1   1  -7 42347.2 4190.80   1
  -1   1   7 45119.5 4183.20   1
  -1  -1  -7 49699.7 4202.49   1
  -1   1   7 50441.9 4197.59   1
   1   1  -7 50997.7 4195.31   1
   1  -1   7 52037.0 4195.37   1
   1  -1   7 42341.8 4199.21   1
  -1   1   7 28175.0 4173.44   6
   1  -1   7 41219.7 4201.80   6
  -1   1   7 63633.7 4254.71   5
   1  -1   7 49451.6 4169.41   5
  -1  -1  -7 49948.9 4173.47   2
   1   1  -7 43674.8 4248.45   2
  -1   1   7 40897.6 4171.06   2
  -1  -1  -7 32504.8 4213.20   4
  -1  -1  -7 44382.6 4206.16   3
   1   1  -7 61638.1 4266.39   3
   1  -1   7 50849.2 4192.33   2
  -1   1   5 654615. 61842.0   1
   1  -1   5 624036. 61848.2   1
  -1   1   5 647395. 61858.4   1
   1   1  -5 678082. 61855.1   1
   1   1  -5 689479. 61851.8   1
  -1  -1  -5 720049. 61851.7   1
   1   1  -5 660202. 61843.5   6
  -1   1   5 683116. 61833.8   6
   1  -1   5 677431. 61862.0   6
  -1   1   5 744144. 61911.5   5
   1   1  -5 684468. 61844.7   5
  -1  -1  -5 656862. 61849.2   5
   1   1  -5 716044. 61913.6   2
  -1   1   5 650058. 61835.0   2
  -1  -1  -5 690485. 61886.3   4
  -1   1   5 668729. 61845.9   4
   1  -1   5 648865. 61841.7   4
  -1  -1  -5 735069. 61852.3   3
   1   1  -5 799615. 61921.4   3
   1  -1   5 658507. 61846.1   3
   1  -1   5 648331. 61851.9   2
  -1  -1  -3 869.879 195.599   1
   1   1  -3 2348.85 223.536   1
   1  -1   3 2047.83 214.563   1
  -1  -1  -3 1928.28 211.711   1
   1  -1   3 809.118 196.466   1
   1  -1   3 2230.70 215.712   6
   1   1  -3 2014.18 209.488   6
  -1  -1  -3 2287.66 225.499   6
  -1  -1  -3 1839.41 218.708   5
  -1   1   3 1983.29 263.960   5
   1   1  -3 2188.66 216.036   5
  -1  -1  -3 2117.57 214.459   2
  -1   1   3 2023.02 202.043   2
   1   1  -3 2364.58 193.388   4
  -1  -1  -3 2212.05 238.053   4
  -1  -1  -3 2091.18 192.706   3
  -1   1   3 1725.17 207.946   3
   1  -1   3 2158.62 212.949   4
   1   1  -3 2490.67 265.319   3
   1  -1   3 2425.58 219.285   2
  -1   1   1 28556.4 2556.18   1
   1   1  -1 25328.6 2560.74   1
   1  -1   1 29772.8 2558.40   1
  -1  -1  -1 19436.5 2554.46   1
   1   1  -1 26799.1 2564.27   1
  -1  -1  -1 32023.1 2571.02   1
   1  -1   1 28051.3 2561.82   1
  -1   1   1 27383.2 2559.93   1
   1  -1   1 30892.5 2551.49   6
   1   1  -1 28745.4 2563.74   6
   1   1  -1 30479.0 2567.08   5
   1  -1   1 30953.1 2545.68   5
  -1   1   1 23268.8 2583.88   5
  -1  -1  -1 30782.0 2578.78   2
   1   1  -1 26646.8 2544.19   4
  -1  -1  -1 34736.9 2577.46   4
  -1   1   1 24621.9 2564.33   3
   1  -1   1 30684.5 2566.93   4
   1   1  -1 16210.8 2556.72   3
  -1   1   1 27344.2 2556.00   2
   1  -1  -1 29044.5 2703.64   1
   1   1   1 31996.3 2713.08   1
  -1  -1   1 26244.3 2707.60   1
   1  -1  -1 29292.4 2704.00   1
  -1   1  -1 26234.0 2701.77   1
   1   1   1 30379.7 2714.23   1
  -1   1  -1 30692.0 2696.35   6
  -1  -1   1 23599.1 2706.68   6
  -1   1  -1 38043.4 2708.84   5
   1  -1  -1 39670.6 2733.57   5
   1   1   1 27258.2 2712.48   2
  -1  -1   1 29117.8 2723.97   2
   1   1   1 30102.8 2699.56   4
  -1  -1   1 28688.0 2697.96   4
  -1   1  -1 29822.9 2714.85   4
  -1  -1   1 27784.8 2687.12   3
  -1   1  -1 28078.3 2704.88   2
   1  -1  -1 27192.3 2702.21   2
   1  -1  -3 1709.06 214.583   1
  -1   1  -3 2555.00 228.798   1
  -1  -1   3 2424.58 226.619   1
  -1  -1   3 1881.48 224.893   1
   1  -1  -3 2534.47 228.818   1
   1   1   3 1919.80 219.631   1
  -1   1  -3 2531.18 228.616   6
   1   1   3 2272.45 232.871   6
  -1  -1   3 2185.81 228.870   6
   1  -1  -3 1785.71 241.540   5
  -1  -1   3 2258.57 226.627   5
   1   1   3 1715.10 216.812   5
  -1  -1   3 2291.75 235.424   2
   1   1   3 2065.48 215.370   2
   1   1   3 1880.87 217.394   4
  -1  -1   3 1944.93 195.996   4
   1   1   3 1028.30 204.052   3
   1  -1  -3 1996.99 224.335   3
  -1   1  -3 1780.32 217.301   3
  -1  -1   3 2701.03 233.765   3
   1  -1  -3 1942.88 209.637   2
  -1  -1   5 653721. 61696.4   1
  -1   1  -5 656589. 61690.1   1
   1  -1  -5 719780. 61684.4   1
   1   1   5 751196. 61689.5   1
  -1  -1   5 644841. 61687.4   1
   1   1   5 685096. 61693.3   1
  -1   1  -5 725636. 61686.9   1
   1   1   5 670827. 61690.7   6
  -1   1  -5 611335. 61704.6   6
  -1  -1   5 662459. 61686.8   6
   1  -1  -5 687925. 61730.0   5
   1   1   5 626572. 61684.4   5
  -1  -1   5 641817. 61688.1   5
   1   1   5 700574. 61668.4   2
  -1  -1   5 651663. 61695.2   2
   1  -1  -5 634085. 61687.0   4
  -1   1  -5 706026. 61676.2   4
   1   1   5 682702. 61702.8   3
  -1  -1   5 561990. 61702.1   3
  -1   1  -5 674822. 61683.0   3
   1  -1  -5 663279. 61671.5   2
  -1   1  -5 687109. 61692.6   2
   1  -1  -7 46285.4 4473.95   1
  -1  -1   7 53049.3 4477.89   1
   1   1   7 56087.7 4485.27   1
   1  -1  -7 47559.6 4477.61   1
  -1  -1   7 52463.5 4487.38   1
  -1   1  -7 53541.5 4489.55   1
   1   1   7 47159.7 4479.53   1
  -1   1  -7 44321.9 4481.90   1
  -1  -1   7 46655.4 4473.58   6
   1  -1  -7 47452.4 4460.76   6
   1   1   7 45420.7 4469.56   6
  -1   1  -7 46242.4 4459.14   5
  -1  -1   7 49622.8 4480.62   5
   1  -1  -7 47038.1 4462.41   2
   1  -1  -7 51578.5 4482.52   4
  -1  -1   7 47870.1 4452.82   4
   1   1   7 61749.8 4509.36   3
  -1   1  -7 50510.0 4471.09   3
   1   1   7 44686.4 4451.63   2
   1  -1  -9 72275.9 6965.12   1
  -1   1  -9 84095.9 6976.63   1
   1   1   9 84650.6 6963.24   1
  -1  -1   9 70297.7 6965.09   1
   1  -1  -9 84753.9 6965.16   1
  -1  -1   9 79243.9 6956.84   1
  -1   1  -9 76148.0 6960.78   1
   1   1   9 72488.9 6962.11   1
  -1  -1   9 82057.7 6959.77   6
   1  -1  -9 74089.2 6948.26   6
   1   1   9 83238.7 6952.47   6
   1   1   9 76103.0 6953.76   5
  -1   1  -9 50307.2 6937.47   5
  -1  -1   9 85757.7 6968.08   5
   1  -1  -9 76108.3 6940.88   2
   1  -1  -9 75502.8 6964.02   4
  -1  -1   9 71607.0 6939.19   4
  -1   1  -9 73217.6 6939.73   4
   1  -1  -9 69309.5 6962.03   3
   1   1   9 78889.0 6928.35   2
  -1   1  -9 83526.6 6955.80   3
  -1   1 -11 1005.86 132.771   1
  -1   1 -11 961.141 135.319   1
   1  -1 -11 737.974 127.026   1
  -1  -1  11 1029.41 137.964   1
  -1  -1  11 972.454 128.948   1
   1   1  11 790.824 122.973   1
   1  -1 -11 1080.23 135.336   1
  -1  -1  11 899.426 128.327   6
   1   1  11 903.317 119.525   6
  -1   1 -11 990.984 119.179   5
  -1  -1  11 1036.94 133.415   5
   1   1  11 864.046 119.288   5
   1  -1 -11 1027.83 115.427   2
  -1   1 -11 886.137 110.822   4
   1  -1 -11 1290.08 144.370   3
  -1   1 -11 1218.97 136.984   3
  -1   1 -13 594.503 99.3929   1
   1  -1 -13 479.475 95.5553   1
   1   1  13 489.742 95.3404   1
  -1  -1  13 465.011 93.7519   1
   1   1  13 726.893 95.9766   6
  -1   1 -13 452.087 89.5025   1
  -1  -1  13 563.243 93.5222   1
   1  -1 -13 455.554 88.8181   1
   1   1  13 756.896 106.499   1
  -1   1 -13 934.482 94.2481   4
   1  -1 -13 438.085 92.4687   4
  -1  -1  13 806.002 79.3334   4
  -1   1 -13 926.120 111.386   3
   1   1  13 480.442 72.3911   2
   1  -1 -13 699.883 106.041   3
   1   1  15 63683.5 6879.91   1
   1  -1 -15 87904.1 6893.20   1
   1  -1 -15 65589.1 6868.91   1
  -1   1 -15 66886.3 6877.17   1
  -1   1 -15 84994.3 6880.18   1
   1   1  15 56078.9 6873.37   1
   1   1  15 81345.3 6869.04   6
  -1  -1  15 90579.9 6881.19   6
   1   1  15 89917.5 6880.62   5
  -1  -1  15 86833.5 6885.06   5
   1  -1 -15 63521.6 6848.05   2
   1  -1 -15 69575.4 6872.77   4
  -1   1 -15 68380.3 6859.52   4
  -1   1 -15 75311.7 6889.11   3
   1  -1 -15 83906.7 6894.15   3
   1  -1 -15 76917.8 6842.45   2
   1   1  17 44899.6 3528.49   1
  -1  -1  17 40331.5 3521.09   1
  -1   1 -17 47002.0 3517.26   1
   1  -1 -17 40214.9 3510.98   1
   1  -1 -17 45406.9 3517.73   1
  -1   1 -17 46408.7 3526.13   1
  -1  -1  17 40516.4 3510.91   1
   1   1  17 38883.8 3521.01   1
  -1  -1  17 27730.1 3493.85   6
   1   1  17 28021.1 3491.86   6
   1   1  17 26726.6 3493.98   5
  -1  -1  17 40087.0 3513.57   5
   1  -1 -17 40756.2 3488.73   2
   1  -1 -17 45427.4 3516.51   4
  -1   1 -17 33887.3 3498.50   4
  -1   1 -17 28960.5 3504.84   3
   1  -1 -17 32671.0 3514.45   3
   1  -1 -17 42254.6 3474.83   2
  -1  -1  19 26660.4 2571.90   1
   1   1  19 28213.9 2584.89   1
  -1  -1  19 25506.4 2570.62   6
   1   1  19 24885.8 2567.50   5
  -1  -1  19 29953.8 2579.88   5
   1  -1 -19 28353.1 2553.51   2
  -1   1 -19 27716.9 2569.36   4
   1  -1 -19 30847.3 2576.54   4
   1  -1 -19 28446.4 2588.00   3
  -1   1 -19 23032.5 2573.08   3
   1   1  19 29395.3 2587.19   1
   1  -1 -19 26398.2 2572.17   1
  -1   1 -19 28855.0 2574.60   1
   1  -1 -19 26941.6 2575.29   1
  -1   1 -19 30089.0 2584.56   1
  -1  -1  19 28675.8 2585.76   1
   1   1  21 401.458 65.8244   1
   1  -1 -21 264.435 52.0683   1
  -1   1 -21 286.383 53.6422   1
  -1  -1  21 280.261 53.5086   1
   1  -1 -21 256.560 39.9082   2
   1  -1 -21 300.178 53.5075   4
  -1   1 -21 406.515 56.6910   4
   1   1  21 401.516 57.2281   5
  -1  -1  21 282.072 54.6405   5
  -1  -1  21 483.225 66.3827   6
   1   1  21 307.911 50.7878   6
  -1   1 -21 324.322 60.1492   1
   1   1  21 272.986 59.9273   1
   1  -1 -21 281.042 57.1051   1
  -1  -1  21 340.562 62.9252   1
   1  -1 -21 338.816 66.2799   3
  -1   1 -21 245.598 53.8221   3
   1   1  23 757.642 95.7571   1
  -1  -1  23 577.196 89.8345   1
  -1  -1  23 558.830 85.3568   6
   1   1  23 724.290 84.3534   6
   1   1  23 774.446 89.3736   5
   1  -1 -23 799.428 90.7956   4
  -1   1 -23 572.751 89.2775   1
  -1  -1  23 655.947 95.4193   1
  -1   1 -23 601.288 86.6274   3
   1  -1 -23 706.142 96.0102   3
  -1   1 -23 600.947 84.3742   2
   1   1  25 8073.59 753.524   5
  -1  -1  25 8435.06 759.837   5
   1  -1 -25 7709.52 755.050   4
  -1   1 -25 8401.91 753.826   4
  -1   1 -25 7579.47 754.285   2
  -1   1 -25 7305.29 754.137   3
   1  -1 -25 8943.10 768.367   3
  -1  -1  25 7487.62 756.186   6
   1   1  25 7977.42 750.908   6
   1  -1 -27 19951.5 1834.79   4
  -1   1 -27 19803.4 1832.58   4
  -1  -1  27 20232.7 1836.90   5
   1   1  27 19967.7 1832.09   5
   1  -1 -27 21632.3 1841.64   3
  -1   1 -27 17845.6 1832.64   3
   1   1  27 20028.0 1829.97   6
  -1  -1  27 18967.4 1835.28   6
   1  -1 -29 4585.30 439.357   4
   1   1  29 4701.48 436.693   5
   1  -1 -29 4924.45 444.840   3
   1   1  29 4538.35 435.540   6
  -1  -1  29 4109.75 438.533   6
  -1  -1  31 1483.74 158.653   5
   1   1  31 1609.42 156.817   5
  -1   1 -31 1282.76 155.018   3
  -1  -1  31 1648.52 161.199   6
   1   1  31 1697.64 157.296   6
  -1  -2 -32 44.6122 14.3764   4
  -1   2  30 17.5241 10.3381   5
  -1  -2 -30 19.7387 11.6189   4
  -1  -2 -30 5.85473 9.78131   3
   1   2 -30 16.9935 8.71959   3
   1  -2  30 9.54995 8.02388   6
  -1   2  30 25.9665 10.8218   6
  -1   2  28 24.3370 12.2744   5
  -1  -2 -28 32.7309 15.1144   4
   1  -2  28 32.3656 14.2709   6
  -1   2  28 27.3536 10.8930   6
   1   2 -28 14.2283 9.86504   3
  -1  -2 -28 27.4005 14.0437   3
  -1  -2 -26-5.89688 8.44344   4
  -1   2  26 5.40158 8.92948   5
   1  -2  26 12.0699 8.64063   6
  -1   2  26 4.75313 9.62186   6
   1   2 -26-7.18252 11.8675   2
  -1  -2 -26 15.9143 13.1457   3
   1   2 -26 5.24992 11.4756   3
  -1   2  24 30.1237 14.1692   5
  -1  -2 -24 6.46010 10.7993   4
   1  -2  24 7.93909 11.4772   5
   1  -2  24 27.7572 14.1341   6
  -1   2  24 24.0826 12.6873   6
   1   2 -24 5.82722 9.76850   3
   1   2 -22 170.192 36.9396   2
   1  -2  22 173.150 36.2464   6
  -1   2  22 135.460 29.0709   6
  -1  -2 -22 207.155 36.3462   4
   1  -2  22 156.402 38.0933   5
  -1   2  22 136.839 31.8394   5
   1   2 -22 195.648 37.1593   1
  -1  -2 -22 230.396 46.7447   3
   1   2 -22 122.944 30.2593   3
   1   2 -20-14.5941 17.0860   1
  -1  -2 -20 6.63522 12.3139   1
   1  -2  20-13.8023 19.7770   1
   1   2 -20-9.96185 16.4970   2
   1  -2  20 9.15096 15.1624   6
  -1   2  20 34.2270 15.6707   6
  -1  -2 -20 30.4703 16.6868   4
  -1   2  20 8.01887 9.44721   5
   1   2 -20 5.44883 12.7861   4
   1   2 -20 15.3185 11.0249   1
  -1  -2 -20 52.9288 35.7009   1
   1  -2  20 16.3051 13.5203   1
   1   2 -20 8.24211 11.8533   3
  -1  -2 -20 12.6751 18.1688   3
   1  -2  18 14.8976 21.3822   1
  -1  -2 -18 7.68249 11.1388   1
  -1   2  18 6.83165 9.94093   1
   1   2 -18 15.9929 22.9431   1
   1   2 -18-11.3894 23.1057   2
   1  -2  18 41.5741 21.0989   6
  -1   2  18 18.7913 13.8052   6
   1  -2  18 17.8113 14.8195   5
   1   2 -18 5.27507 9.91061   4
  -1   2  18 54.6851 22.6485   5
  -1  -2 -18 36.0115 25.8131   1
  -1   2  18 14.4148 16.9304   1
   1  -2  18 36.3428 19.9310   1
   1   2 -18 19.4177 19.7199   3
  -1  -2 -18 14.0434 25.9902   3
  -1  -2 -16 140.685 32.8166   1
   1  -2  16 78.1081 36.6799   1
  -1   2  16 136.747 32.3503   1
   1   2 -16 200.321 52.2863   2
   1  -2  16 116.180 37.8217   2
  -1   2  16 119.661 31.3319   6
   1  -2  16 129.844 40.0703   6
  -1  -2 -16 198.576 44.6685   4
   1  -2  16 190.270 37.7283   5
  -1   2  16 186.060 42.2286   5
   1   2 -16 184.437 28.5582   4
   1  -2  16 167.871 41.9133   1
  -1  -2 -16 158.097 49.9463   1
  -1   2  16 72.5320 32.2751   1
   1   2 -16 160.966 38.9282   1
   1   2 -16 113.632 35.1739   3
  -1  -2 -16 43.4577 32.2374   3
   1   2 -14 52.5097 27.1121   3
  -1  -2 -14 67.7746 30.1155   3
   1   2 -14 64.1891 32.9155   2
   1  -2  14 55.7661 33.0173   2
   1   2 -14 42.5121 12.4996   4
  -1   2  14 60.1892 28.6438   5
  -1  -2 -14 94.8265 32.9199   4
   1  -2  14 45.4852 17.8354   5
  -1   2  14 27.8153 20.6355   1
   1   2 -14 86.2742 31.0183   1
  -1  -2 -14 112.918 42.4725   1
   1  -2  14 110.322 34.0130   1
   1   2 -14 98.1418 38.5900   1
  -1  -2 -14 100.661 28.1071   1
  -1   2  14 17.9743 13.9812   1
   1  -2  14 31.1639 22.9518   1
   1  -2  12 304.615 69.6484   1
   1   2 -12 406.988 78.4926   1
  -1   2  12 404.068 66.3307   1
  -1  -2 -12 346.853 62.6475   1
  -1   2  12 444.048 63.1262   6
   1  -2  12 438.296 76.5355   6
   1  -2  12 538.291 58.2474   5
  -1  -2 -12 519.328 85.5407   4
  -1   2  12 285.805 71.8824   5
  -1  -2 -12 411.623 72.3923   3
   1   2 -12 241.564 68.3492   3
   1  -2  12 553.724 85.3617   1
  -1   2  12 500.443 76.7454   1
   1   2 -12 404.827 69.1583   1
  -1  -2 -12 504.079 82.7576   1
   1   2 -12 730.350 109.690   2
  -1   2  12 321.787 45.3006   2
   1  -2  12 331.596 73.3201   2
   1   2 -10 438.100 72.4320   1
  -1  -2 -10 313.187 55.5907   1
   1  -2  10 475.456 73.3602   1
  -1   2  10 244.224 53.9680   1
   1  -2  10 402.410 70.0846   6
  -1   2  10 446.785 55.4522   6
   1  -2  10 315.626 43.4065   5
   1   2 -10 340.894 84.0751   2
  -1   2  10 295.055 42.0835   2
   1  -2  10 433.075 77.8573   2
  -1  -2 -10 485.178 91.9088   4
  -1   2  10 125.591 56.4860   5
  -1   2  10 531.266 73.5774   1
   1  -2  10 187.059 58.3607   1
  -1  -2 -10 251.323 62.7872   1
   1   2 -10 401.293 65.9651   1
  -1  -2 -10 469.962 65.1769   3
   1   2 -10 158.700 56.9080   3
   1  -2   8 10.9648 16.3497   1
  -1  -2  -8 30.0898 18.1667   1
   1   2  -8 9.95647 17.0805   1
  -1   2   8 74.8368 25.1818   1
   1  -2   8 35.0524 22.0618   6
  -1   2   8 58.3961 17.5958   6
   1  -2   8 33.1180 11.5591   5
   1  -2   8 13.4138 27.5192   2
   1   2  -8-29.0345 48.1641   2
  -1   2   8 16.2539 27.2351   5
   1   2  -8 14.1135 20.7069   3
  -1  -2  -8 62.7090 20.4586   3
   1   2  -8 27.2145 15.6791   1
  -1  -2  -8 57.8558 22.9885   1
   1  -2   8 45.8042 27.1380   1
   1  -2   6 1085.33 123.150   1
  -1   2   6 992.692 112.708   1
   1   2  -6 893.944 119.983   1
  -1   2   6 1039.34 122.748   1
  -1  -2  -6 1061.91 126.155   1
   1   2  -6 989.365 120.732   1
  -1  -2  -6 1144.85 118.026   1
   1  -2   6 766.748 120.472   1
   1  -2   6 1146.05 131.131   6
  -1   2   6 1200.87 149.826   5
   1  -2   6 998.793 103.340   5
  -1  -2  -6 1044.63 128.567   5
   1   2  -6 1038.78 179.333   2
  -1  -2  -6 764.717 119.048   2
  -1  -2  -6 1074.68 165.269   4
   1  -2   6 919.578 114.352   4
  -1   2   6 952.309 108.291   2
   1  -2   6 1182.28 143.548   2
  -1  -2  -4 712.814 91.3890   1
   1  -2   4 892.512 91.9479   1
  -1   2   4 663.788 77.2957   1
  -1  -2  -4 387.477 89.5427   2
   1   2  -4 827.637 95.3820   1
   1   2  -4 600.535 85.3978   1
  -1   2   4 620.712 84.2390   1
  -1  -2  -4 938.908 91.6533   1
   1  -2   4 810.827 93.9679   1
  -1   2   4 528.944 78.3494   6
   1  -2   4 610.800 90.2943   6
  -1   2   4 596.878 83.6512   6
   1  -2   4 624.052 73.8803   5
  -1  -2  -4 674.412 101.406   5
  -1   2   4 847.688 117.682   5
   1   2  -4 674.457 144.643   2
   1  -2   4 551.085 99.7915   2
  -1  -2  -4 639.231 126.502   4
   1   2  -4 624.023 68.9463   4
   1  -2   4 776.835 90.0171   4
  -1  -2  -4 706.959 81.4180   3
  -1   2   4 802.148 85.3399   2
   1   2  -4 718.753 87.5042   3
   1   2  -2 761.977 86.9170   1
  -1  -2  -2 578.189 100.140   2
  -1  -2  -2 422.939 77.8936   1
  -1   2   2 819.804 76.3258   1
   1   2  -2 572.255 80.4638   1
   1  -2   2 767.483 77.6235   1
  -1   2   2 608.428 76.0880   1
  -1   2   2 558.114 76.3902   6
   1  -2   2 433.033 78.3019   6
  -1   2   2 581.933 80.5688   5
  -1   2   2 934.445 102.511   5
   1   2  -2 653.197 127.879   2
   1  -2   2 687.517 99.6171   2
   1   2  -2 733.297 79.1235   4
  -1  -2  -2 616.943 120.489   4
  -1  -2  -2 470.990 69.1831   3
  -1   2   2 655.623 80.3957   2
   1   2  -2 577.454 73.6364   3
   1   2   0 2541.22 253.162   1
   1   2   0 2010.55 246.749   1
   1  -2   0 2305.16 244.668   1
  -1   2   0 2600.70 243.782   1
  -1   2   0 2880.09 254.072   6
  -1  -2   0 2320.40 270.612   5
  -1   2   0 2533.21 250.112   5
   1   2   0 2538.09 289.547   2
   1   2   0 3160.04 284.552   4
  -1  -2   0 2707.23 277.744   4
   1   2   0 2251.02 243.069   3
   1  -2   0 2554.87 269.130   3
  -1   2   0 2515.17 268.406   4
   1   2   0 2465.24 242.175   3
   1  -2   0 2858.59 278.954   2
   1  -2  -2 574.739 71.6223   1
  -1  -2   2 577.856 80.0379   1
   1  -2  -2 659.081 78.4871   1
   1   2   2 626.253 80.2014   1
  -1   2  -2 640.775 76.0845   1
   1   2   2 626.819 83.5292   1
  -1   2  -2 493.828 71.5794   1
  -1  -2   2 595.783 80.0548   1
  -1   2  -2 692.522 79.2264   6
  -1  -2   2 746.949 102.314   6
  -1   2  -2 605.293 72.6991   5
  -1  -2   2 696.924 95.5493   5
  -1  -2   2 696.344 79.3430   4
  -1   2  -2 554.596 85.2549   4
   1   2   2 617.789 69.7546   3
   1  -2  -2 692.513 97.2219   3
   1  -2  -2 810.993 98.0256   2
   1  -2  -4 645.261 81.0033   1
  -1  -2   4 844.835 93.0377   1
   1   2   4 748.222 87.8949   1
  -1  -2   4 678.525 92.1822   1
  -1   2  -4 928.529 93.0304   1
  -1   2  -4 660.114 86.0609   1
   1   2   4 706.189 89.8659   1
  -1  -2   4 894.267 110.934   6
   1   2   4 739.022 106.698   6
  -1  -2   4 616.312 97.6033   5
  -1   2  -4 558.824 73.8500   5
  -1   2  -4 624.462 91.2798   4
  -1  -2   4 697.788 72.0960   4
   1  -2  -4 722.576 99.4402   3
   1   2   4 666.997 77.0593   3
  -1  -2   4 589.734 80.1326   3
  -1   2  -4 612.441 92.1187   3
  -1  -2   6 750.950 112.105   1
   1  -2  -6 920.137 111.858   1
   1  -2  -6 904.026 114.815   1
  -1  -2   6 1130.22 128.468   1
   1   2   6 1097.67 118.974   1
  -1   2  -6 1263.67 123.594   1
   1   2   6 1158.14 123.441   1
  -1   2  -6 1024.93 120.814   1
   1   2   6 796.569 120.792   6
  -1  -2   6 1050.01 130.401   6
  -1   2  -6 997.091 97.9037   5
  -1  -2   6 1078.15 125.547   5
   1   2   6 947.111 109.736   2
   1  -2  -6 1129.26 129.728   4
  -1   2  -6 975.154 113.507   4
   1  -2  -6 884.478 123.065   3
   1   2   6 656.848 101.270   3
   1  -2  -6 1166.97 118.378   2
  -1   2  -6 875.091 117.448   3
  -1  -2   8 52.5564 21.5018   1
   1  -2  -8 44.9197 28.0016   1
  -1   2  -8 88.6273 27.1576   1
   1   2   8 33.5460 19.8493   1
   1  -2  -8 7.63509 13.0162   1
  -1  -2   8 37.8686 20.9311   1
   1   2   8 43.3791 19.2252   1
  -1   2  -8 12.1197 22.6069   1
  -1  -2   8 42.5908 21.7746   6
  -1  -2   8 9.05600 15.2997   5
   1  -2  -8 34.5161 17.4016   6
   1   2   8 39.1600 23.0889   6
   1   2   8 49.6931 14.1829   2
   1  -2  -8 27.3022 16.5735   2
   1  -2  -8 49.8224 23.2207   4
  -1   2  -8 25.3290 11.1292   5
  -1   2  -8 32.3348 15.1075   4
  -1   2  -8 8.15494 13.8492   3
   1  -2  -8 73.9516 24.8809   3
   1  -2 -10 403.826 62.6940   1
   1   2  10 309.532 60.2263   1
  -1   2 -10 218.423 62.9823   1
  -1  -2  10 399.558 65.8418   1
  -1  -2  10 305.499 61.0220   6
   1   2  10 434.381 63.1947   6
   1  -2 -10 222.282 42.1626   2
   1  -2 -10 527.577 81.0206   4
  -1   2 -10 486.519 53.8838   4
  -1   2 -10 154.320 42.2577   5
   1  -2 -10 338.881 61.2511   3
  -1   2 -10 286.850 58.0122   3
   1   2  10 389.352 38.4600   2
  -1   2 -10 624.123 77.9685   1
   1  -2 -10 241.800 65.1751   1
   1   2  10 275.486 57.0405   1
  -1  -2  12 283.016 63.0025   1
   1  -2 -12 295.119 63.2532   1
  -1   2 -12 393.499 75.4780   1
   1   2  12 360.947 67.8073   1
   1   2  12 397.089 63.6757   6
  -1  -2  12 404.421 68.8762   6
  -1   2 -12 491.673 58.8097   5
  -1  -2  12 409.684 67.8728   5
   1  -2 -12 701.492 92.1943   4
   1   2  12 434.242 68.8205   5
   1  -2 -12 440.364 47.6650   2
   1  -2 -12 477.216 73.1368   3
  -1  -2  12 485.461 77.8548   1
  -1   2 -12 420.379 73.1345   1
   1  -2 -12 155.544 54.9971   1
   1   2  12 257.127 63.0902   1
  -1   2 -14 37.2703 23.3432   1
   1  -2 -14 63.7678 30.0968   1
  -1  -2  14-13.8874 23.3392   1
   1   2  14 29.3863 21.4560   1
  -1  -2  14 24.3067 14.8413   6
  -1  -2  14 92.7944 32.0570   5
   1  -2 -14 10.5247 15.6657   1
  -1  -2  14 40.5983 25.3581   1
  -1   2 -14 38.3575 28.2645   1
   1   2  14 81.6148 29.3200   5
  -1   2 -14 61.7075 19.0290   4
   1  -2 -14 50.1409 23.5459   3
  -1  -2  16 69.8241 31.2483   1
  -1   2 -16 105.589 36.1209   1
   1  -2 -16 188.308 42.0464   1
   1   2  16 202.387 47.8362   1
   1   2  16 189.735 39.3410   6
  -1  -2  16 153.444 41.7031   6
  -1  -2  16 153.291 41.6659   5
   1  -2 -16 76.9594 37.5822   4
   1  -2 -16 82.7325 36.6775   3
  -1   2 -16 162.344 43.8213   3
  -1   2 -16 122.829 31.0118   4
  -1  -2  16 132.777 22.5455   4
  -1  -2  16 151.524 42.5327   1
   1  -2 -16 151.479 37.8167   1
  -1   2 -16 251.715 49.0876   1
   1   2  16 80.6042 34.1027   1
  -1  -2  18 13.1144 15.3491   1
  -1   2 -18 21.3027 17.6197   1
   1   2  18 12.4923 17.8954   1
   1  -2 -18 21.0013 15.0536   1
   1  -2 -18 9.21791 13.2246   1
   1   2  18 13.0909 18.7499   1
  -1  -2  18-11.1372 20.5878   1
  -1   2 -18 10.3375 14.8208   1
  -1  -2  18 38.2512 23.5623   6
   1   2  18 9.19846 17.0146   6
  -1  -2  18 13.6101 15.9265   5
   1  -2 -18 11.3003 20.8885   4
   1   2  18 10.9111 18.0478   5
  -1   2 -18-8.65084 14.3240   4
  -1   2 -18 12.4142 17.7839   3
   1  -2 -18 14.8556 17.3777   3
  -1   2 -20 10.0362 18.5434   1
  -1  -2  20 10.1714 22.2306   1
   1   2  20 24.3519 14.2369   1
   1  -2 -20 29.4748 18.1537   4
   1   2  20-11.1590 13.0514   5
  -1   2 -20-7.79886 14.4177   4
  -1  -2  20 11.9652 17.1270   6
  -1  -2  20 11.7799 16.8623   1
  -1   2 -20-9.48350 11.0992   1
   1  -2 -20 30.4192 18.7344   1
  -1   2 -20-12.4621 25.2133   3
   1  -2 -20 29.7104 27.4343   3
   1   2  22 149.018 39.5130   6
  -1  -2  22 235.172 46.6215   6
  -1  -2  22 165.857 42.0612   1
   1  -2 -22 191.770 49.7838   3
  -1   2 -22 112.362 37.9766   3
   1  -2 -22 186.937 39.7976   4
  -1   2 -22 284.113 41.8769   4
   1   2  22 230.482 46.7989   5
  -1  -2  22 134.100 41.5030   5
  -1  -2  24 41.9716 21.3093   5
   1  -2 -24 14.6831 14.9749   4
   1   2  24 23.7584 13.2219   5
  -1   2 -24 5.56305 11.4188   4
  -1  -2  24 27.7462 15.3960   6
   1   2  24 34.3800 18.0576   6
  -1   2 -24 8.67352 10.3140   3
  -1   2 -26-7.45933 13.8075   2
   1  -2 -26-6.39673 9.20284   4
   1   2  26 13.7323 12.7157   5
  -1  -2  26 7.88125 11.3152   6
   1   2  26 16.9902 10.5038   6
   1  -2 -26 19.5218 13.9942   3
  -1   2 -26 20.9257 14.1420   3
   1   2  28 22.6816 12.6307   5
  -1  -2  28 7.46863 12.5779   5
  -1  -2  28 26.9185 12.6675   6
   1   2  28 28.9979 12.2233   6
  -1   2 -28 28.9541 12.8887   3
   1  -2 -28 40.6832 19.1604   3
   1   2  30 19.2390 9.18201   5
   1  -2 -30 30.3462 15.7976   4
  -1  -2  30 31.3238 13.8825   5
   1   2  30 25.1595 11.7176   6
  -1  -2  30 28.7002 13.6062   6
  -1   2 -30 24.1360 11.5121   3
   1  -2 -30 26.2810 13.4910   3
   1   2  32 50.1942 14.1458   5
  -1  -3 -31 1242.91 135.441   3
  -1   3  29 3804.66 348.538   5
  -1  -3 -29 4186.85 351.472   4
  -1  -3 -29 3797.26 359.700   3
   1   3 -29 2925.85 344.363   3
   1  -3  29 3667.53 351.680   6
  -1   3  27 15782.4 1362.20   5
  -1  -3 -27 15951.9 1362.99   4
   1   3 -27 13547.4 1367.89   2
  -1  -3 -27 18581.5 1385.46   3
   1   3 -27 11926.0 1356.81   3
  -1   3  27 13778.8 1356.48   6
   1  -3  27 16091.9 1368.33   6
  -1   3  25 8094.84 646.389   5
  -1  -3 -25 7493.59 644.897   4
   1   3 -25 5658.15 645.667   2
  -1  -3 -25 8531.91 671.680   3
   1   3 -25 5820.05 640.142   3
  -1   3  25 5937.82 635.285   6
   1  -3  25 7313.21 651.365   6
  -1   3  23 609.270 69.9013   6
   1  -3  23 620.528 82.3709   6
  -1   3  23 566.988 74.3149   5
  -1  -3 -23 530.108 71.4787   4
   1   3 -23 403.588 71.2753   2
   1   3 -23 541.499 73.8217   3
  -1  -3 -23 436.848 83.7721   3
   1  -3  21 203.235 37.6842   5
   1   3 -21 253.498 48.3659   2
  -1   3  21 215.056 41.1951   5
  -1   3  21 197.583 35.9447   6
   1  -3  21 225.205 47.3057   6
   1   3 -21 165.845 39.6876   3
   1  -3  19 15738.6 1536.46   5
  -1   3  19 18168.2 1551.70   5
   1   3 -19 16713.8 1555.40   2
  -1  -3 -19 19337.4 1552.15   4
  -1  -3 -19 18352.9 1569.13   3
  -1   3  19 13232.1 1537.89   6
  -1   3  17 19878.1 2279.86   6
   1  -3  17 27998.2 2279.37   5
   1  -3  17 25369.9 2316.29   1
   1   3 -17 19677.6 2312.65   1
  -1   3  17 12401.3 2284.01   1
   1  -3  17 31354.4 2293.40   1
  -1  -3 -17 27570.1 2329.51   1
   1   3 -17 29689.9 2290.33   1
   1   3 -17 30397.6 2314.19   2
   1  -3  15 76574.2 5529.84   1
  -1  -3 -15 62276.4 5516.51   1
   1   3 -15 57354.4 5518.90   1
  -1   3  15 47962.8 5529.36   1
  -1  -3 -15 74610.3 5554.03   1
   1   3 -15 63152.6 5557.56   1
   1  -3  15 39649.2 5524.95   1
  -1   3  15 81028.8 5526.53   1
   1  -3  15 73068.1 5548.48   6
  -1   3  15 69336.7 5518.37   6
  -1   3  15 40289.4 5519.77   5
   1  -3  15 62103.5 5506.06   5
  -1  -3 -15 77959.6 5540.80   4
   1   3 -15 30357.2 5515.43   3
  -1  -3 -15 64738.3 5525.65   3
   1  -3  15 61969.9 5543.80   2
  -1   3  13 1414.42 126.791   1
   1  -3  13 810.120 123.599   1
   1  -3  13 956.852 126.406   6
  -1   3  13 994.955 106.828   6
   1  -3  13 817.039 97.6553   5
   1   3 -13 1227.92 151.222   2
  -1  -3 -13 1062.80 128.768   4
  -1   3  13 595.677 113.021   5
  -1  -3 -13 950.317 110.933   3
   1   3 -13 771.586 124.918   3
   1   3 -13 633.548 108.647   1
  -1  -3 -13 754.253 106.694   1
  -1  -3 -13 1058.70 123.345   1
  -1  -3 -11 383.794 67.7874   1
   1  -3  11 788.429 93.9216   1
   1   3 -11 479.271 78.8795   1
  -1   3  11 569.585 69.5680   6
   1  -3  11 607.240 88.0233   6
   1  -3  11 454.147 60.9693   5
  -1   3  11 487.366 58.2004   2
   1  -3  11 481.927 94.9821   2
  -1   3  11 473.615 82.0581   5
  -1  -3 -11 654.282 98.8871   4
   1   3 -11 748.144 96.5705   3
  -1  -3 -11 391.473 66.8883   3
   1   3 -11 654.873 116.474   2
  -1   3  11 689.841 85.5784   1
   1   3 -11 497.374 79.4496   1
   1  -3  11 923.207 103.976   1
  -1  -3 -11 696.682 83.0201   1
   1   3  -9 31635.9 2972.34   1
   1  -3   9 45152.2 3017.15   1
   1   3  -9 35133.0 2977.58   1
  -1  -3  -9 31034.8 2969.30   1
  -1   3   9 36046.9 2973.83   1
  -1  -3  -9 32440.7 2964.10   1
   1  -3   9 34568.5 2978.05   1
  -1   3   9 54883.3 3011.02   1
  -1   3   9 25383.5 2958.06   6
   1  -3   9 33030.1 2982.64   6
  -1   3   9 33126.8 2987.73   5
  -1   3   9 30247.2 2951.73   2
   1   3  -9 45408.5 3070.73   2
  -1  -3  -9 23874.0 2984.04   4
  -1  -3  -9 26705.4 2960.14   3
   1   3  -9 35875.1 2982.64   3
   1  -3   9 29193.8 3002.89   2
   1   3  -7 18146.6 1832.53   1
   1  -3   7 26702.9 1878.37   1
   1   3  -7 23110.6 1836.51   1
  -1  -3  -7 17706.4 1830.96   1
   1  -3   7 20044.8 1833.54   1
   1  -3   7 21023.9 1845.01   6
  -1   3   7 17915.6 1827.05   6
  -1  -3  -7 20406.5 1841.11   5
   1  -3   7 19331.8 1821.47   5
  -1   3   7 22835.7 1852.33   5
   1   3  -7 20741.4 1928.60   2
  -1  -3  -7 14342.7 1849.27   4
  -1  -3  -7 17065.4 1826.70   3
   1  -3   7 13979.1 1863.33   2
   1   3  -7 21371.0 1836.86   3
  -1   3   7 18910.2 1819.97   2
  -1  -3  -5 319404. 26556.2   1
   1  -3   5 234088. 26572.1   1
  -1   3   5 283161. 26547.2   1
  -1   3   5 300957. 26569.8   1
   1   3  -5 256978. 26555.7   1
   1   3  -5 285599. 26551.0   1
   1  -3   5 277539. 26555.5   1
  -1  -3  -5 299474. 26546.5   1
   1  -3   5 296598. 26568.5   6
  -1   3   5 303572. 26562.9   6
  -1  -3  -5 310792. 26573.2   5
  -1   3   5 298218. 26569.5   5
   1   3  -5 258107. 26649.3   2
  -1  -3  -5 312075. 26588.9   4
   1   3  -5 285298. 26541.8   4
  -1  -3  -5 296206. 26556.2   3
   1  -3   5 297145. 26609.0   2
   1   3  -5 285097. 26553.8   3
  -1   3   3 1575.86 120.214   1
  -1  -3  -3 940.712 117.802   1
   1   3  -3 1083.48 116.489   1
   1   3  -3 971.064 117.666   1
   1  -3   3 1411.25 136.249   1
   1  -3   3 902.571 113.617   1
  -1   3   3 1092.43 112.347   1
  -1  -3  -3 1195.89 117.798   1
   1  -3   3 1133.98 135.759   6
   1  -3   3 935.090 117.481   5
  -1  -3  -3 1047.96 141.171   5
  -1   3   3 1071.24 132.078   5
   1   3  -3 1676.24 212.501   2
  -1  -3  -3 1170.36 143.350   4
   1   3  -3 1294.56 138.672   4
  -1  -3  -3 849.599 118.368   3
   1  -3   3 1634.11 184.524   2
   1   3  -3 974.122 118.819   3
   1  -3   1 9989.37 779.111   1
   1   3  -1 9927.32 786.084   1
   1   3  -1 7763.82 782.702   1
  -1  -3  -1 8691.49 783.024   1
   1  -3   1 7527.87 775.254   1
  -1  -3  -1 7987.92 780.284   1
   1  -3   1 7057.28 793.376   6
  -1  -3  -1 9300.16 813.816   5
   1   3  -1 9296.96 854.804   2
  -1  -3  -1 9827.58 805.860   4
   1   3  -1 8951.48 842.344   4
   1   3  -1 7756.29 786.010   3
   1  -3   1 6731.37 799.836   3
   1  -3   1 9562.31 852.456   2
   1   3  -1 7335.97 783.121   3
  -1  -3   1 7854.00 745.820   1
   1   3   1 7781.39 744.035   1
   1   3   1 8265.36 746.139   1
  -1   3  -1 7700.67 737.100   1
  -1  -3   1 7096.71 748.338   1
  -1  -3   1 8022.39 777.199   6
   1  -3  -1 8010.57 758.714   6
  -1  -3   1 8801.79 775.392   5
   1   3   1 9894.01 799.555   2
  -1  -3   1 8648.50 755.630   4
   1  -3  -1 7125.48 765.555   3
  -1   3  -1 7396.69 764.991   4
   1  -3  -1 11323.6 833.504   2
  -1   3  -3 1081.03 112.626   1
   1  -3  -3 950.168 106.248   1
   1   3   3 957.673 112.700   1
  -1   3  -3 1671.79 147.097   1
   1  -3  -3 1520.70 120.357   1
  -1  -3   3 1174.25 117.837   1
  -1  -3   3 720.844 116.688   1
   1   3   3 1153.44 119.256   1
   1   3   3 839.995 133.845   6
  -1  -3   3 917.797 141.955   6
  -1  -3   3 1087.60 137.444   5
   1   3   3 1208.77 142.850   2
   1  -3  -3 1062.70 130.169   4
   1   3   3 988.182 113.037   3
   1  -3  -3 1013.20 132.929   3
  -1   3  -3 998.707 125.314   4
   1  -3  -3 1183.82 166.734   2
  -1  -3   5 282462. 26295.6   1
  -1   3  -5 252387. 26327.0   1
  -1   3  -5 298248. 26293.4   1
  -1  -3   5 289833. 26299.2   1
   1   3   5 290133. 26292.0   1
   1  -3  -5 278623. 26319.2   1
   1  -3  -5 279668. 26288.6   1
   1   3   5 312429. 26297.6   1
   1   3   5 321769. 26330.1   6
  -1   3  -5 282072. 26288.7   5
  -1  -3   5 297175. 26314.6   5
   1   3   5 268031. 26304.3   2
   1  -3  -5 306758. 26313.2   4
   1   3   5 277728. 26291.5   3
   1  -3  -5 277889. 26316.0   3
  -1   3  -5 268443. 26298.0   4
   1  -3  -5 313159. 26341.0   2
  -1   3  -5 279785. 26304.5   3
   1  -3  -7 30161.6 1881.42   1
   1   3   7 18860.6 1821.83   1
   1  -3  -7 18493.2 1817.68   1
  -1  -3   7 20763.3 1829.69   1
  -1   3  -7 29248.8 1892.30   1
  -1   3  -7 21368.0 1824.69   1
   1   3   7 19754.1 1822.75   1
   1   3   7 21066.1 1844.70   6
  -1  -3   7 19544.5 1842.25   6
  -1   3  -7 18323.2 1810.91   5
  -1  -3   7 19175.2 1835.88   5
   1  -3  -7 20288.0 1844.20   4
  -1   3  -7 16482.5 1819.11   4
   1  -3  -7 19300.8 1839.05   3
   1  -3  -7 31570.9 1876.05   2
   1   3   7 17319.7 1829.05   2
  -1   3  -7 17177.4 1827.66   3
   1  -3  -9 46363.8 2919.56   1
  -1   3  -9 37734.8 2878.67   1
  -1  -3   9 33419.0 2879.75   1
  -1   3  -9 45544.1 2930.79   1
  -1  -3   9 32254.6 2883.14   1
   1   3   9 29845.1 2872.47   1
  -1  -3   9 24670.9 2877.07   6
  -1  -3   9 29074.3 2877.01   5
  -1   3  -9 29816.4 2853.76   5
   1   3   9 28026.1 2857.72   2
   1  -3  -9 32254.5 2892.95   4
   1  -3  -9 29713.5 2880.26   3
   1  -3  -9 47183.1 2891.16   2
   1   3   9 27739.9 2856.27   2
  -1   3  -9 27497.0 2869.92   3
  -1  -3  11 429.244 81.5780   1
  -1   3 -11 745.160 103.941   1
   1   3  11 614.892 76.3607   1
   1   3  11 648.322 81.4418   6
  -1  -3  11 484.641 79.1692   6
  -1  -3  11 438.702 73.4771   5
  -1   3 -11 616.632 62.2337   5
   1   3  11 458.267 55.0953   2
  -1   3 -11 517.913 64.8544   4
   1  -3 -11 362.828 80.4759   4
   1  -3 -11 469.295 76.8032   3
   1  -3 -11 480.771 64.9050   2
  -1   3 -11 652.671 78.0467   3
   1   3  11 634.600 56.3986   2
   1  -3 -11 676.281 76.6557   1
  -1   3 -11 500.503 76.1408   1
  -1  -3  11 612.673 83.3375   1
   1  -3 -11 931.799 103.890   1
   1   3  11 483.141 80.5914   1
  -1  -3  13 798.856 121.753   1
   1  -3 -13 1205.96 132.777   1
  -1  -3  13 973.223 123.118   1
  -1   3 -13 825.763 116.368   1
   1  -3 -13 829.827 109.620   1
  -1  -3  13 873.594 117.931   6
   1   3  13 1024.99 112.692   6
  -1  -3  13 1033.08 116.487   5
  -1   3 -13 726.816 96.7238   5
   1   3  13 1121.66 120.369   5
   1   3  13 938.718 115.400   1
  -1   3 -13 944.648 100.216   4
   1  -3 -13 936.958 131.055   4
   1  -3 -13 803.510 115.812   3
  -1   3 -13 1034.84 114.531   3
   1   3  15 64882.5 5568.43   6
  -1  -3  15 68977.2 5586.12   6
   1   3  15 69133.5 5576.39   5
  -1  -3  15 64789.4 5575.06   5
   1  -3 -15 48549.3 5583.66   4
  -1   3 -15 58009.7 5555.69   4
  -1  -3  15 59240.8 5585.68   1
   1   3  15 67033.0 5582.10   1
  -1   3 -15 72825.5 5594.33   1
  -1  -3  15 66714.9 5590.94   1
   1   3  15 59975.9 5587.68   1
   1  -3 -15 71100.0 5589.99   1
  -1   3 -15 34105.6 5562.54   1
   1  -3 -15 50703.9 5566.54   1
  -1   3 -15 80998.4 5583.12   3
  -1  -3  17 34058.7 2689.06   6
   1   3  17 32156.3 2669.32   6
   1   3  17 30731.7 2674.54   5
  -1  -3  17 29338.0 2674.34   5
  -1  -3  17 28310.1 2680.83   1
   1  -3 -17 23379.6 2677.59   4
  -1   3 -17 28854.2 2660.27   4
   1  -3 -17 29578.7 2682.29   3
   1   3  17 28016.7 2679.94   1
  -1   3 -17 30798.0 2684.57   1
   1  -3 -17 33590.7 2689.37   1
  -1  -3  17 24551.4 2677.71   1
  -1   3 -17 22714.2 2669.08   1
   1  -3 -19 19191.0 1527.17   4
  -1  -3  19 14609.0 1519.77   6
  -1   3 -19 19314.0 1528.30   3
   1  -3 -19 17870.7 1528.54   3
   1   3  19 19491.2 1520.94   5
  -1  -3  19 16823.5 1518.48   5
   1  -3 -21 165.865 40.1644   4
   1   3  21 174.788 41.9553   5
  -1  -3  21 137.005 37.6510   5
   1   3  21 204.735 42.4679   6
  -1   3 -21 152.905 40.7949   3
   1  -3 -21 268.290 54.0142   3
  -1  -3  23 466.752 73.6752   6
   1  -3 -23 604.484 73.3085   4
   1   3  23 317.872 64.6460   5
  -1   3 -23 464.332 69.0910   2
   1  -3 -23 399.671 73.2175   3
  -1  -3  25 5454.01 582.456   5
   1   3  25 7436.39 585.934   5
  -1   3 -25 7005.85 585.468   2
   1  -3 -25 5100.09 586.508   3
  -1   3 -25 5438.99 580.587   3
  -1  -3  25 5904.97 582.916   6
   1   3  25 5685.95 574.991   6
   1   3  27 16565.7 1425.98   5
  -1  -3  27 15773.7 1432.41   5
   1  -3 -27 14867.9 1421.88   4
  -1   3 -27 15358.1 1428.77   2
  -1   3 -27 13446.8 1423.30   3
   1  -3 -27 16588.7 1442.16   3
  -1  -3  27 14157.8 1426.58   6
   1   3  27 16004.7 1422.25   6
   1   3  29 4212.01 359.748   5
   1  -3 -29 3554.29 355.374   4
  -1  -3  29 3494.21 359.050   6
   1   3  29 3569.95 352.829   6
  -1   3 -29 3449.06 356.167   3
   1  -3 -29 3850.83 368.135   3
  -1  -4 -28 73.3581 26.3895   3
   1   4 -28 68.8304 22.0402   2
  -1  -4 -28 98.9141 20.5966   4
   1   4 -26 7.45427 10.8536   2
   1  -4  26 7.98524 13.3426   6
   1   4 -26 28.1169 13.2895   3
  -1  -4 -26 31.7380 21.4916   3
  -1  -4 -26 40.5243 14.0201   4
  -1   4  26 10.7684 7.96615   5
   1   4 -24 125.897 30.1982   2
  -1   4  24 82.7396 22.5763   5
  -1  -4 -24 43.1080 23.3004   3
   1   4 -24 93.9897 24.9179   3
  -1   4  24 87.0700 20.6283   6
  -1   4  22 405.095 55.7200   5
   1   4 -22 277.869 51.7826   2
   1  -4  22 158.018 48.6779   6
  -1   4  22 338.121 51.9282   6
   1   4 -22 313.309 53.7194   3
  -1  -4 -22 214.637 52.7012   3
  -1  -4 -22 402.463 53.3516   4
   1   4 -20 18.3907 15.2083   2
  -1   4  20-7.51310 15.2187   6
   1  -4  20-12.4036 20.4992   6
   1   4 -20-9.62706 15.9200   3
  -1  -4 -20 37.4296 17.5023   4
   1   4 -18 10.2805 17.0528   2
  -1   4  18 19.5958 16.2598   6
   1  -4  18 37.9442 23.4058   6
  -1  -4 -18 41.9614 18.4034   3
   1   4 -18-11.1900 20.7215   3
  -1  -4 -18 17.2445 14.3297   4
  -1   4  18 9.74358 16.1705   5
   1  -4  16 413.661 72.9099   1
   1  -4  16 445.961 71.7649   6
  -1   4  16 467.397 57.3501   6
   1  -4  16 366.733 49.2311   5
   1   4 -16 390.717 68.0382   2
  -1  -4 -16 436.240 68.6474   4
  -1   4  16 208.524 59.0454   5
  -1  -4 -16 434.196 67.2702   1
   1   4 -16 216.411 59.6157   3
  -1  -4 -16 362.610 56.6135   3
   1  -4  14 249.421 51.9672   1
   1   4 -14 246.462 52.3454   1
  -1   4  14 198.929 35.1217   6
   1  -4  14 209.757 46.2328   6
   1  -4  14 199.002 33.4564   5
   1  -4  14 221.868 56.0826   2
   1   4 -14 238.541 56.6672   2
  -1   4  14 259.750 54.7807   1
  -1  -4 -14 166.315 39.0407   1
   1   4 -14 216.072 50.0851   3
  -1  -4 -14 251.397 40.9358   3
   1  -4  12 239.368 51.3897   1
   1   4 -12 278.383 55.2745   1
  -1   4  12 235.948 44.0170   1
   1  -4  12 231.758 49.9648   6
  -1   4  12 250.241 42.4706   6
   1  -4  12 282.708 66.8227   2
  -1   4  12 350.985 62.3668   5
  -1  -4 -12 239.744 54.9451   4
   1  -4  12 412.626 57.0573   1
   1   4 -12 323.243 71.4591   2
   1   4 -12 480.744 62.6971   1
  -1  -4 -12 317.052 47.0363   1
  -1   4  12 466.401 61.8687   1
   1   4 -12 325.144 57.4421   3
  -1  -4 -12 244.522 43.4935   3
   1  -4  10 436.810 63.2833   1
  -1   4  10 275.303 52.0828   1
   1  -4  10 532.367 71.6370   6
  -1   4  10 336.682 53.9295   6
  -1   4  10 629.141 77.1439   5
   1  -4  10 377.069 53.0837   5
   1  -4  10 475.594 94.9625   2
  -1  -4 -10 249.075 64.3019   4
  -1  -4 -10 317.366 54.2133   1
  -1  -4 -10 346.359 55.7917   1
   1  -4  10 680.200 74.6821   1
  -1   4  10 601.540 65.4459   1
   1   4 -10 457.913 70.6091   1
   1   4 -10 527.815 70.7046   3
  -1  -4 -10 386.101 58.5236   3
   1  -4   8 39.8124 17.8871   1
   1   4  -8 49.6447 50.3707   2
  -1  -4  -8 61.4944 17.1573   1
   1   4  -8 59.7080 23.6100   1
  -1   4   8 40.0990 14.8461   1
  -1   4   8 72.5508 17.4061   1
   1  -4   8 77.3061 20.0772   1
  -1  -4  -8 31.7923 13.7726   1
   1   4  -8 25.0092 14.2816   1
   1  -4   8 76.5139 25.3167   6
   1  -4   8 39.4028 14.1187   5
  -1  -4  -8 107.707 29.3191   5
  -1   4   8 72.7284 20.8467   6
  -1  -4  -8 24.2106 20.4198   4
  -1  -4  -8 47.8656 18.3343   3
   1   4  -8 33.8670 7.05003   4
   1   4  -8 35.9218 7.54607   4
   1   4  -8 105.089 24.8923   3
   1   4  -6 901.568 111.236   3
  -1  -4  -6 879.761 118.344   5
  -1   4   6 994.306 122.789   5
   1  -4   6 885.653 108.675   5
   1  -4   6 755.791 151.941   2
  -1  -4  -6 1209.25 136.368   4
   1   4  -6 1064.74 106.240   4
   1   4  -6 1389.14 128.741   1
  -1  -4  -6 982.752 107.509   1
   1   4  -6 518.494 145.318   2
   1  -4   6 1268.79 119.893   1
   1   4  -6 1104.82 114.434   1
  -1  -4  -6 982.892 105.274   1
  -1   4   6 943.027 99.6283   1
  -1   4   6 1012.51 104.374   1
   1  -4   6 1012.98 109.282   1
   1  -4   4 267.699 39.8761   1
  -1  -4  -4 352.395 40.9281   1
   1  -4   4 312.384 57.9648   6
  -1  -4  -4 325.067 58.0275   5
  -1   4   4 348.483 58.3569   6
  -1   4   4 304.845 55.1243   5
  -1  -4  -4 316.972 59.4547   4
   1  -4   4 344.704 42.2262   1
   1   4  -4 385.758 48.4869   1
  -1  -4  -4 262.774 40.1817   1
   1   4  -4 490.806 54.8082   1
   1   4  -4 288.366 89.3462   2
   1   4  -4 387.817 51.3432   3
   1   4  -2 149.536 24.6851   1
  -1  -4  -2 170.860 21.5108   1
  -1  -4  -2 128.928 22.0057   1
   1  -4   2 137.682 35.1697   6
  -1  -4  -2 211.453 42.3402   5
   1  -4   2 206.458 82.0076   2
  -1  -4  -2 111.270 31.2772   4
   1   4  -2 204.091 27.2474   1
   1   4  -2 101.258 25.6170   3
  -1  -4   0 1615.94 151.181   1
   1  -4   0 1362.36 169.033   6
  -1  -4   0 1480.20 178.088   6
  -1  -4   0 1616.00 180.568   5
   1   4   0 1870.30 205.599   2
  -1  -4   0 1691.00 169.239   4
   1  -4   0 1499.36 175.169   3
  -1  -4   0 1481.24 149.805   1
   1   4   0 1526.20 151.682   1
  -1  -4   2 144.940 23.8158   1
  -1  -4   2 133.336 22.2051   1
   1  -4  -2 159.416 35.5656   6
  -1  -4   2 176.488 40.6702   6
   1  -4  -2 63.1603 53.6688   2
   1   4   2 133.447 38.2805   2
  -1  -4   2 114.431 29.2066   4
  -1   4  -2 167.277 35.4678   4
   1  -4  -2 135.358 36.1689   3
   1   4   2 134.307 19.2715   1
  -1   4  -4 367.940 41.9660   1
   1   4   4 300.530 39.1042   1
  -1  -4   4 293.528 43.4360   1
   1   4   4 360.993 43.5884   1
  -1  -4   4 363.187 63.6930   6
   1   4   4 421.180 68.0281   6
  -1  -4   4 429.222 64.0360   5
   1   4   4 186.506 51.1367   2
   1  -4  -4 334.323 94.9220   2
  -1  -4   4 311.092 44.0784   4
   1  -4  -4 185.890 47.0102   4
  -1   4  -4 376.169 54.0541   4
  -1   4  -4 363.351 56.6289   3
   1  -4  -6 844.885 93.3420   1
  -1   4  -6 906.838 98.6413   1
  -1  -4   6 999.484 104.980   1
   1   4   6 991.070 103.905   1
   1  -4  -6 1010.24 95.5246   1
  -1   4  -6 1130.10 113.872   1
   1   4   6 1138.33 106.151   1
  -1  -4   6 1009.37 123.809   6
   1   4   6 990.552 124.837   6
  -1  -4   6 986.535 119.698   5
   1   4   6 818.211 110.773   2
  -1   4  -6 774.091 104.098   4
   1  -4  -6 1042.95 119.722   4
   1  -4  -6 868.305 117.261   3
   1  -4  -6 1364.13 164.018   2
  -1   4  -6 744.189 107.249   3
   1  -4  -8 40.7102 11.5709   1
  -1  -4   8 20.0655 17.1662   1
   1   4   8 83.7214 18.1633   1
  -1   4  -8 53.9175 18.9951   3
   1  -4  -8 47.2734 21.1364   3
  -1  -4   8 77.8289 25.1376   5
   1   4   8 50.2694 22.4170   6
   1  -4  -8 35.2390 24.1767   2
   1   4   8 58.8211 19.2256   2
   1  -4  -8 69.6581 29.9614   4
  -1   4  -8 37.8536 16.1069   4
  -1  -4   8 47.5843 16.3690   1
   1  -4  -8 63.1365 17.5965   1
   1   4   8 16.1121 12.3677   1
  -1   4  -8 32.7775 12.0878   1
   1   4  10 435.439 53.6296   1
  -1  -4  10 378.001 67.9640   1
  -1  -4  10 370.119 64.2922   6
   1   4  10 250.639 55.5237   6
  -1  -4  10 483.877 67.0917   5
   1  -4 -10 528.465 75.4908   4
  -1   4 -10 422.512 52.4034   4
   1  -4 -10 328.882 62.1596   3
  -1   4 -10 382.051 56.6491   3
   1   4  10 402.328 47.6770   2
   1  -4 -10 437.340 60.6969   2
   1  -4 -10 377.930 49.4818   1
  -1  -4  10 452.427 58.5703   1
  -1   4 -10 476.363 57.6822   1
   1   4  10 498.658 71.4020   1
   1  -4 -10 425.278 60.9886   1
  -1   4 -12 352.642 61.6850   1
   1   4  12 282.071 40.9944   1
  -1  -4  12 355.754 63.1075   1
  -1  -4  12 219.330 48.0489   6
  -1  -4  12 261.575 49.2725   5
   1   4  12 295.342 48.2088   6
   1   4  12 241.464 32.1401   2
   1  -4 -12 273.481 49.3920   3
  -1   4 -12 318.077 46.1394   3
   1   4  12 464.058 64.5071   1
   1  -4 -12 245.264 49.7520   1
   1  -4 -12 269.899 40.3883   1
  -1   4 -12 346.228 48.8283   1
  -1  -4  12 352.832 50.6971   1
   1   4  14 143.804 31.7204   6
  -1  -4  14 147.180 34.8869   5
  -1   4 -14 183.909 43.3710   1
  -1  -4  14 180.277 42.3451   1
  -1   4 -14 184.401 27.2577   4
   1  -4 -14 157.817 35.3220   3
   1  -4 -14 276.686 48.6788   1
   1   4  14 207.035 43.1477   1
   1   4  16 417.755 59.1444   5
  -1  -4  16 344.952 60.9047   5
  -1  -4  16 319.672 62.1448   6
   1   4  16 420.012 56.1642   6
  -1   4 -16 398.727 48.7679   4
   1  -4 -16 349.710 69.7478   4
  -1   4 -16 449.867 61.6739   3
   1  -4 -16 403.059 62.4635   3
   1  -4 -16 399.097 67.8390   1
   1  -4 -18 10.7405 12.6890   4
   1   4  18 21.5258 16.8667   5
  -1  -4  18 8.83917 14.7231   5
   1   4  18 11.4526 10.7473   6
  -1  -4  18 40.9878 19.0155   6
   1  -4 -18 8.97720 10.6591   3
  -1   4 -18 40.6788 21.3285   3
   1  -4 -20 9.47067 13.5822   4
   1   4  20 15.2063 14.0741   5
  -1  -4  20 10.6202 15.2217   6
   1   4  20 11.8651 11.0008   6
   1  -4 -20 9.76373 18.0542   3
  -1   4 -20 8.56670 14.1829   3
   1   4  22 294.200 47.4424   6
  -1  -4  22 293.260 54.1657   6
   1  -4 -22 350.521 55.4575   4
   1   4  22 342.193 52.3099   5
  -1  -4  22 335.773 56.1198   5
  -1   4 -22 230.389 48.3180   2
  -1   4 -22 262.768 51.1110   3
   1  -4 -22 308.616 54.7255   3
   1   4  24 45.5344 20.2187   6
   1   4  24 37.9673 18.6621   5
   1  -4 -24 96.6033 24.8599   4
  -1  -4  24 57.2237 21.6298   5
  -1   4 -24 78.2801 24.8716   2
   1  -4 -24 61.0815 22.9855   3
  -1   4 -24 69.9320 23.5520   3
  -1  -4  26 33.9278 17.2977   6
   1   4  26 6.14909 10.3962   6
  -1   4 -26 29.1036 17.1364   2
  -1   4 -26 28.0990 14.3806   3
   1  -4 -26 19.4647 14.0951   3
   1  -4 -26 29.5478 13.9793   4
   1   4  26 25.8346 12.1307   5
  -1   4 -28 98.6139 23.3610   2
  -1  -4  28 64.0796 20.6158   6
   1   4  28 61.9642 17.9909   6
   1  -4 -28 25.9699 17.3297   3
   1   4  28 95.0634 21.5216   5
   1  -4 -28 76.7645 19.5986   4
   1   5 -27 8833.57 835.617   2
  -1   5  25 4521.43 444.272   5
  -1  -5 -25 4657.88 443.166   4
   1   5 -25 4558.57 448.650   2
   1   5 -25 4811.71 448.368   3
   1  -5  25 4467.54 455.643   6
   1   5 -23 245.943 42.1379   2
  -1  -5 -23 339.719 51.1680   3
   1   5 -23 201.706 39.5464   3
  -1  -5 -23 229.705 37.2857   4
   1   5 -21 156.551 33.2951   2
   1  -5  21 143.389 37.8634   6
  -1  -5 -21 113.282 30.7970   3
   1   5 -21 122.505 34.3715   3
  -1  -5 -21 186.625 34.3186   4
  -1   5  21 145.935 32.5694   5
  -1   5  19 4885.68 658.033   5
   1   5 -19 4695.62 664.645   3
  -1  -5 -19 8223.21 666.968   3
  -1   5  19 8192.50 660.165   6
   1  -5  19 9710.36 688.491   6
  -1  -5 -17 14084.4 1170.02   4
   1   5 -17 13414.9 1174.63   2
  -1  -5 -17 12270.8 1156.79   3
   1   5 -17 11181.1 1170.65   3
  -1   5  17 14889.4 1154.44   6
   1  -5  17 16173.8 1180.43   6
  -1   5  15 20139.8 2500.27   5
  -1  -5 -15 22987.7 2502.59   4
  -1   5  15 26708.0 2487.25   6
   1  -5  15 32679.6 2513.58   6
   1   5 -15 33152.0 2521.14   3
   1   5 -15 32424.1 2526.97   2
   1  -5  13 144.347 32.7813   1
   1  -5  13 73.2757 27.1655   6
   1  -5  13 109.008 22.9433   5
   1   5 -13 57.5870 29.9900   2
  -1   5  13 90.2887 30.6723   5
  -1  -5 -13 50.4488 26.0052   4
  -1  -5 -13 75.7852 20.7935   3
  -1  -5 -13 50.9861 18.3105   1
  -1   5  13 62.4294 21.6542   1
   1  -5  11 395.463 52.0480   1
   1   5 -11 337.749 50.0227   1
  -1   5  11 337.522 48.2812   6
   1  -5  11 370.576 49.2408   5
   1  -5  11 539.760 85.8998   2
  -1   5  11 343.869 58.4831   5
  -1  -5 -11 287.310 58.8475   4
  -1  -5 -11 317.320 51.8762   3
  -1  -5 -11 364.822 46.8294   1
  -1   5  11 319.629 44.8034   1
   1   5 -11 322.116 76.3221   2
  -1  -5  -9 9145.19 821.958   1
   1   5  -9 9238.47 829.011   1
  -1   5   9 8079.19 813.292   1
  -1   5   9 8893.82 821.127   1
   1  -5   9 8761.00 826.390   1
   1  -5   9 9470.40 845.033   6
  -1   5   9 7800.49 829.063   6
  -1   5   9 11537.8 848.875   5
   1  -5   9 9697.90 829.541   5
  -1  -5  -9 8890.94 833.814   3
   1   5  -9 8964.61 837.054   3
   1   5  -7 6110.26 541.167   1
   1   5  -7 9264.20 578.701   1
   1  -5   7 5540.98 533.150   1
  -1  -5  -7 5219.45 531.168   1
  -1  -5  -7 3603.50 530.137   1
   1  -5   7 5836.88 536.939   1
   1  -5   7 7163.07 565.518   6
  -1   5   7 6840.10 560.390   6
  -1   5   7 7222.36 560.915   5
  -1  -5  -7 6367.36 555.293   5
   1  -5   7 6151.55 544.976   5
   1   5  -7 6102.78 620.564   2
  -1  -5  -7 6415.43 563.254   4
  -1  -5  -7 6354.99 551.479   3
   1   5  -7 6095.13 535.092   4
   1  -5   7 8585.12 649.098   2
   1   5  -7 6050.18 547.594   3
  -1  -5  -5 89649.1 7939.26   1
  -1  -5  -5 78324.7 7939.65   1
   1  -5   5 70788.4 7940.24   1
   1   5  -5 91119.6 7948.69   1
   1   5  -5 123597. 7977.43   1
   1  -5   5 87479.0 7942.03   1
   1  -5   5 92093.2 7972.79   6
  -1   5   5 87540.6 7969.98   6
  -1  -5  -5 106273. 7971.48   5
   1  -5   5 97267.8 7959.24   5
  -1   5   5 92783.0 7968.87   5
   1   5  -5 103805. 8070.58   2
  -1  -5  -5 108376. 7974.95   4
  -1  -5  -5 85028.4 7959.39   3
   1  -5   5 119914. 8095.94   2
   1   5  -5 92773.6 7956.67   3
   1  -5   3 90.3102 29.7572   6
  -1  -5  -3 115.319 31.3990   5
  -1   5   3 138.503 32.3871   5
  -1  -5  -3 109.252 28.8164   4
   1  -5   3 138.451 70.7574   2
   1   5  -3 220.155 66.3462   2
   1   5  -3 127.377 24.9601   1
   1   5  -3 106.583 16.6186   1
   1   5  -3 107.930 23.7439   3
   1   5  -1 1848.04 201.511   2
   1  -5   1 1223.52 228.437   2
  -1  -5  -1 1469.10 153.201   4
   1  -5   1 1256.65 155.921   6
   1   5  -1 1338.49 146.615   3
   1  -5  -1 1292.30 159.877   6
  -1  -5   1 1532.81 167.206   6
  -1  -5   1 1322.61 162.868   5
   1   5   1 1822.39 185.894   2
   1  -5  -1 1647.38 247.678   2
  -1  -5   1 1384.93 153.589   4
  -1   5  -1 1642.11 163.805   4
   1   5   1 1390.71 152.586   3
  -1  -5   3 162.497 27.5270   1
  -1  -5   3 125.503 19.3984   1
  -1  -5   3 209.773 41.8408   6
  -1  -5   3 183.659 39.2660   5
   1   5   3 119.725 35.6640   6
   1  -5  -3 166.025 66.0407   2
  -1  -5   3 116.339 26.3079   4
  -1   5  -3 211.644 35.5886   4
   1  -5  -3 148.612 34.2935   3
  -1   5  -3 171.807 35.3733   3
   1   5   5 72889.8 3429.17   1
  -1   5  -5 84905.9 3424.74   1
  -1   5  -5 91889.4 3426.13   1
  -1  -5   5 92222.8 3442.95   1
  -1  -5   5 89921.8 3472.89   1
   1   5   5 98138.8 3514.73   6
  -1  -5   5 98492.7 3514.43   6
  -1  -5   5 96186.2 3495.76   5
   1   5   5 85253.2 3483.41   2
   1  -5  -5 102744. 3505.92   3
  -1   5  -5 72124.7 3460.46   4
  -1   5  -5 94033.1 3475.49   3
  -1   5  -7 5652.49 567.190   1
  -1   5  -7 5352.45 568.109   1
   1   5   7 4561.94 575.226   1
   1   5   7 8122.42 575.874   1
  -1  -5   7 6034.10 573.402   1
  -1  -5   7 7193.67 595.890   1
  -1  -5   7 7506.84 602.852   6
   1   5   7 6794.28 601.452   6
  -1  -5   7 5625.27 587.382   5
   1   5   7 5882.10 586.161   2
   1  -5  -7 6237.59 589.685   4
  -1   5  -7 6527.40 580.960   4
   1  -5  -7 7092.58 598.486   3
   1  -5  -7 7525.22 614.200   2
  -1   5  -7 5543.63 580.563   3
   1  -5  -9 8173.03 847.117   1
  -1   5  -9 9407.07 859.741   1
   1  -5  -9 9143.32 848.259   1
   1   5   9 11555.8 873.433   1
  -1  -5   9 12833.7 886.541   1
   1   5   9 9873.79 877.203   6
   1   5   9 9264.97 866.594   2
   1  -5  -9 8998.64 875.828   4
   1  -5  -9 9302.79 874.971   3
  -1   5  -9 9485.79 865.497   3
   1   5  11 469.488 58.9580   1
  -1   5 -11 416.946 54.1620   1
  -1  -5  11 455.409 64.4188   1
  -1  -5  11 352.106 58.2307   6
   1   5  11 330.976 53.9816   6
  -1  -5  11 438.284 59.8377   5
   1   5  11 302.020 43.8132   2
  -1   5 -11 290.808 41.6000   4
   1  -5 -11 387.281 61.3745   4
   1  -5 -11 223.263 47.9091   3
  -1   5 -11 253.733 46.6893   3
  -1  -5  13 62.4255 23.2771   5
  -1   5 -13 130.152 26.5837   3
   1  -5 -13 53.8534 22.1070   3
   1   5  13 107.191 26.4033   5
   1  -5 -13 80.0310 32.2532   4
  -1   5 -13 95.5642 18.6611   4
   1   5  13 132.478 29.9591   1
   1  -5 -13 110.547 23.2794   1
  -1  -5  15 28259.7 2731.92   6
   1  -5 -15 26853.5 2725.78   3
  -1  -5  15 29603.9 2729.08   5
   1   5  15 32966.1 2728.44   5
   1  -5 -17 9473.33 1204.45   4
  -1  -5  17 12384.5 1205.51   6
   1   5  17 12843.2 1191.09   6
   1   5  17 13164.8 1196.90   5
  -1  -5  17 13253.2 1204.00   5
  -1   5 -17 14633.1 1199.18   3
   1  -5 -19 6896.31 769.604   4
  -1  -5  19 8702.11 775.665   6
   1   5  19 7966.66 756.619   6
   1  -5 -19 7757.50 767.476   3
  -1   5 -19 8933.49 769.101   3
   1   5  19 7657.41 761.302   5
  -1  -5  19 8800.92 773.782   5
  -1  -5  21 94.5673 30.6630   6
   1   5  21 199.946 30.4285   6
   1   5  21 103.420 26.2464   5
   1  -5 -21 96.1952 29.8731   4
  -1  -5  21 170.659 38.3086   5
  -1   5 -21 130.997 32.2208   2
   1  -5 -21 147.268 32.5621   3
  -1   5 -21 99.9693 28.4277   3
  -1  -5  23 220.357 42.6261   6
   1   5  23 231.530 36.7082   6
  -1   5 -23 263.239 44.1315   2
   1   5  23 164.790 34.6690   5
   1  -5 -23 213.417 39.2870   4
   1  -5 -23 250.889 44.2941   3
  -1   5 -23 171.310 38.4329   3
   1  -5 -25 4934.82 361.989   4
  -1   5 -25 2246.25 348.782   3
   1  -5 -25 4695.86 373.575   3
   1   5  25 3364.45 350.897   6
  -1  -5  25 2752.90 355.295   6
  -1   5 -25 4762.66 364.362   2
   1  -5 -27 5804.23 544.561   3
   1   5  27 3973.28 525.006   6
  -1  -6 -22 266.353 43.8210   4
  -1   6  22 315.787 46.6289   5
   1   6 -22 258.450 45.4237   2
   1  -6  22 269.175 52.2689   6
   1   6 -22 367.971 52.8390   3
  -1  -6 -20 6.52998 7.75748   4
  -1   6  20 28.5524 15.6573   5
   1   6 -20 14.6688 10.5852   2
   1  -6  20 18.6494 13.4106   6
   1   6 -20 8.83107 14.6517   3
   1   6 -18 9.59843 15.8885   3
  -1  -6 -18 7.46494 12.3771   4
  -1   6  18 8.08870 9.51073   5
   1   6 -18 25.4368 15.6930   2
   1  -6  16 289.522 50.2569   6
  -1  -6 -16 320.373 52.6934   4
   1   6 -16 260.025 51.1435   2
  -1  -6 -16 285.948 46.1420   3
   1   6 -16 285.433 52.7926   3
   1  -6  14 160.163 34.4115   6
  -1   6  14 138.823 26.6453   6
  -1   6  14 178.266 39.1505   5
  -1  -6 -14 147.505 36.0571   4
  -1  -6 -14 135.183 29.4260   3
   1   6 -14 253.094 44.3725   3
  -1  -6 -12 163.297 22.3127   1
   1  -6  12 190.467 36.8304   6
  -1   6  12 201.282 31.2982   6
   1   6 -12 124.930 43.6180   2
  -1   6  12 164.946 36.7623   5
  -1  -6 -12 148.575 36.5191   4
  -1  -6 -12 163.903 31.5256   3
   1   6 -12 152.310 34.4827   3
   1  -6  10 285.449 39.3884   1
   1  -6  10 267.188 51.9609   6
  -1   6  10 359.998 50.2119   6
   1  -6  10 379.687 49.3260   5
  -1  -6 -10 375.721 57.3447   4
  -1   6  10 366.050 54.3914   5
  -1  -6 -10 325.042 48.4592   3
  -1   6  10 287.813 47.1440   2
   1   6  -8 176.892 25.9897   1
   1  -6   8 156.370 22.3471   1
   1  -6   8 241.852 43.5330   6
   1  -6   8 264.154 37.7416   5
   1   6  -8 119.539 51.1941   2
  -1  -6  -8 187.282 38.0192   4
  -1   6   8 211.250 39.1641   5
  -1  -6  -8 164.544 31.8975   3
   1   6  -8 178.901 32.4078   3
   1   6  -6 411.491 44.1199   1
   1  -6   6 447.364 64.4626   6
  -1   6   6 480.803 67.1150   6
   1   6  -6 553.095 108.492   2
   1   6  -6 348.805 48.4549   4
   1   6  -6 427.355 55.4581   3
  -1   6   4 109.513 29.2060   6
  -1  -6  -4 125.587 28.5020   5
   1   6  -4 221.447 66.8774   2
  -1   6   4 144.120 31.5311   5
   1  -6   4 152.305 33.2179   6
   1   6  -4 93.6447 23.2676   3
  -1  -6  -2 82.7156 22.1679   5
  -1  -6  -2 93.0330 23.7152   4
  -1   6   2 46.3642 22.0580   5
   1  -6   2 40.5855 21.0287   6
   1   6  -2 65.0059 17.6273   3
  -1  -6   0 1185.03 119.650   4
   1   6   0 756.767 130.915   2
  -1   6   0 961.382 120.755   4
  -1  -6   0 1146.67 125.078   5
   1   6   2 49.5175 22.2664   2
  -1  -6   2 51.1198 20.6808   5
   1   6   2 61.0024 22.2197   6
  -1   6  -2 25.5986 14.9415   4
  -1   6  -2 62.5548 22.1095   3
   1   6   2 87.4067 20.3550   3
   1   6   4 142.471 33.7545   6
  -1  -6   4 200.700 36.0059   5
   1   6   4 155.002 35.4298   2
   1  -6  -4 116.225 30.0528   3
  -1   6  -4 120.997 27.0607   4
  -1  -6   4 107.270 31.3621   6
   1   6   6 353.946 60.9678   6
  -1  -6   6 391.416 59.8598   5
  -1   6  -6 401.500 54.7302   4
   1  -6  -6 378.407 59.5922   3
  -1   6  -6 306.567 52.3780   3
  -1   6  -8 169.007 20.8685   1
  -1  -6   8 135.194 24.6314   1
   1   6   8 229.278 40.9295   6
  -1  -6   8 140.211 32.6569   5
  -1  -6   8 156.049 35.6993   6
   1   6   8 142.812 35.4644   2
  -1   6  -8 261.177 35.2561   4
  -1   6  -8 180.757 31.3359   3
  -1   6 -10 262.571 35.4750   1
  -1  -6  10 314.250 49.1233   5
  -1  -6  10 296.894 51.7659   6
  -1   6 -10 330.496 43.3622   4
   1  -6 -10 364.680 53.3457   4
   1  -6 -10 378.029 52.8798   3
  -1   6 -10 291.110 42.9072   3
  -1  -6  12 209.462 37.7133   5
   1   6  12 157.901 32.2400   6
  -1  -6  12 142.049 33.2374   6
   1  -6 -12 201.396 39.5333   4
   1   6  12 152.479 31.0398   5
   1  -6 -12 119.837 31.5011   3
  -1   6 -12 158.255 30.0504   3
   1   6  14 191.866 34.2501   6
  -1  -6  14 208.025 39.3240   5
  -1  -6  14 152.527 35.4439   6
   1   6  14 227.636 36.3356   5
   1  -6 -14 228.004 41.8462   4
   1  -6 -14 158.334 33.8333   3
  -1   6 -14 178.205 31.6314   3
  -1  -6  16 381.575 51.9752   5
   1   6  16 266.233 39.8460   6
  -1  -6  16 300.202 47.4064   6
   1   6  16 219.455 39.0531   5
   1  -6 -16 238.818 45.6334   4
   1  -6 -16 249.183 42.5347   3
  -1   6 -16 191.921 37.1500   3
   1   6  18 11.2921 10.5649   5
   1  -6 -18 23.8393 13.2339   4
   1  -6 -18 13.7376 11.4721   3
  -1   6 -18 16.4086 12.0711   3
   1   6  18 26.8632 11.8155   6
   1   6  20 5.58418 8.00908   5
   1  -6 -20 7.27738 12.0321   4
  -1  -6  20-7.93105 6.57695   6
   1  -6 -20 28.8769 14.6122   3
  -1   6 -20 5.93847 9.82493   3
   1   6  22 237.039 43.3773   5
   1  -6 -22 338.883 50.4558   4
  -1   6 -22 364.695 51.1281   2
   1  -6 -22 282.901 48.5812   3
  -1   6 -22 302.496 47.9648   3
  -1  -6  22 363.732 55.0271   6
   1   6  22 354.208 44.4475   6
   1  -6 -24 64.3976 22.3075   3
   1   6  24 30.2666 12.8341   6
   1   7 -19 2110.44 292.358   3
   1  -7  19 3803.09 304.049   6
  -1   7  17 2300.38 419.249   5
  -1  -7 -17 3834.44 428.217   4
   1   7 -17 6381.03 451.669   2
   1   7 -17 6017.83 446.999   3
   1  -7  17 6878.34 444.518   6
  -1   7  15 9978.23 1210.56   5
  -1  -7 -15 10774.5 1214.74   4
   1   7 -15 18744.2 1247.25   2
   1   7 -15 15717.9 1227.35   3
   1  -7  15 14656.8 1219.99   6
   1   7 -13 284.013 57.0492   2
   1  -7  13 179.166 35.5793   6
   1   7 -13 194.423 38.7235   3
  -1   7  13 113.595 30.5299   5
  -1  -7 -13 211.229 38.6265   4
  -1   7  11 83.0567 20.4045   6
   1   7 -11 106.276 42.3846   2
  -1   7  11 116.085 28.1860   5
  -1  -7 -11 119.586 29.3509   4
   1  -7  11 108.009 25.5180   6
   1   7 -11 81.5771 23.2811   3
  -1   7   9 3831.48 365.745   5
   1  -7   9 3918.45 368.735   6
  -1   7   9 3096.11 359.163   6
   1   7  -9 4060.13 364.314   3
  -1   7   7 2420.94 239.285   5
   1   7  -7 2439.14 304.875   2
  -1   7   7 2276.88 241.161   2
  -1  -7  -7 2271.43 238.742   4
  -1   7   7 2246.30 241.818   6
   1   7  -7 2437.57 234.739   3
  -1  -7  -5 33882.5 3443.82   4
   1  -7   5 38218.6 3453.82   6
  -1   7   5 36667.3 3453.89   6
  -1   7   5 38317.2 3449.68   5
   1  -7   3 105.648 28.0093   6
  -1  -7  -3 169.099 30.7095   5
   1   7  -3 150.849 51.5045   2
  -1   7   3 186.011 32.4716   5
  -1  -7  -3 122.243 26.2600   4
  -1   7   3 122.234 28.6975   4
   1   7  -3 121.687 24.6276   3
  -1  -7  -1 656.490 85.4123   5
  -1   7   1 704.484 88.7901   4
  -1   7   1 751.207 90.5591   3
   1   7  -1 755.011 84.1222   3
   1   7   1 709.730 95.0232   2
  -1  -7   1 826.463 86.3479   5
  -1   7  -1 790.631 88.8015   5
   1   7   1 659.275 88.3060   6
   1   7   1 609.126 78.7301   3
  -1   7  -1 586.712 82.4728   3
   1   7   3 157.932 31.9358   2
  -1  -7   3 78.0627 22.4204   5
   1   7   3 85.9389 27.3954   6
  -1   7  -3 160.130 28.4995   4
  -1   7  -3 67.9592 20.3169   3
   1   7   3 97.1744 21.7035   3
  -1  -7   5 38930.0 3227.24   6
  -1  -7   5 34760.2 3217.96   5
  -1   7  -5 31234.0 3211.48   4
  -1   7  -5 36383.0 3214.84   3
   1   7   7 2477.32 245.904   6
   1   7   7 2020.75 238.774   2
   1  -7  -7 2481.13 242.349   3
  -1  -7   7 2394.98 240.514   5
  -1   7  -7 2373.30 234.782   3
  -1  -7   9 3904.14 364.128   5
   1  -7  -9 3805.67 363.613   3
  -1   7  -9 3437.41 355.010   3
   1   7   9 3566.29 362.777   6
  -1  -7   9 3957.09 367.909   6
   1   7  11 118.293 24.0617   5
  -1  -7  11 114.065 27.2100   6
  -1  -7  11 68.6669 23.7545   5
   1   7  11 55.4173 19.8070   6
   1  -7 -11 117.030 25.5168   3
  -1  -7  13 200.007 37.1834   6
  -1  -7  13 173.092 38.4269   5
   1   7  13 237.573 36.5326   6
   1   7  15 15326.2 1356.11   5
   1  -7 -15 14429.8 1361.65   4
  -1  -7  15 14384.0 1361.30   6
   1  -7 -15 13861.2 1357.87   3
  -1   7 -15 14656.2 1370.00   2
   1   7  17 5892.43 559.546   6
  -1  -7  17 5951.98 568.815   6
   1   7  17 5660.05 561.309   5
   1  -7 -17 4949.63 565.039   4
  -1   7 -17 6625.27 563.983   3
   1  -7 -17 6017.87 566.659   3
  -1   7 -17 6497.50 573.797   2
   1  -7 -19 3284.92 343.608   3
  -1   7 -19 3938.86 343.757   3
   1   7  19 3319.11 335.675   6
   1  -7 -21 112.501 28.2251   3
   1   7  21 168.581 26.6449   6
   1  -8  14 155.001 30.5248   6
  -1   8  14 130.452 27.8411   5
  -1  -8 -14 193.853 33.6233   4
   1  -8  12 36.5324 16.2552   6
  -1   8  12 39.1992 15.0096   5
  -1  -8 -12 34.3767 13.8037   4
   1  -8  10 196.749 35.0984   6
  -1   8  10 143.597 29.9113   5
  -1  -8 -10 197.319 33.9332   4
   1   8  -8 171.900 58.8214   2
   1  -8   8 224.377 37.5672   6
  -1   8   8 173.592 33.5433   5
  -1  -8  -8 193.457 32.8170   4
   1   8  -6 332.425 76.8937   2
  -1  -8  -6 161.187 33.6351   4
  -1   8   6 276.775 42.7870   4
   1  -8   6 270.426 42.9122   6
  -1   8   4 57.1245 18.1746   6
   1   8  -4 91.7759 38.1151   2
  -1   8   4 17.7117 12.6526   5
  -1   8   4 59.2185 18.1182   3
  -1   8   4 39.4497 19.9852   2
  -1   8   2 84.9166 22.8575   3
  -1   8   2 69.1769 22.5746   6
   1   8  -2 139.554 39.5030   2
  -1   8   2 105.084 25.1496   5
  -1   8   2 105.302 24.1344   4
  -1   8   2 158.244 39.3998   2
  -1   8   0 645.992 92.1463   2
  -1   8   0 522.669 69.5236   5
  -1  -8   0 503.311 63.2753   5
   1   8   0 398.001 65.4443   6
  -1   8   0 597.533 67.8561   4
  -1   8   0 487.821 63.3178   3
  -1   8  -2 129.611 43.4351   2
   1   8   2 119.624 27.9879   2
  -1  -8   2 113.808 24.1143   5
   1   8   2 85.1409 24.0395   6
   1   8   4 33.9931 15.5573   2
  -1   8  -4 18.8075 31.3987   2
   1   8   4 41.2142 16.6968   6
  -1  -8   4 66.4527 16.9898   5
  -1   8  -4 51.4010 15.6443   3
  -1   8  -6 242.189 65.1802   2
  -1  -8   6 270.158 39.9712   5
   1   8   6 199.603 37.7391   6
  -1   8  -6 230.170 34.9561   3
  -1  -8   8 184.202 32.4785   5
   1   8   8 217.782 34.0989   6
  -1  -8   8 208.180 34.9658   6
   1   8   8 126.001 25.5723   5
  -1   8  -8 159.989 51.8101   2
  -1   8  -8 173.961 28.1315   3
  -1  -8  10 144.723 30.2488   6
   1   8  10 146.577 25.9483   5
  -1   8 -10 163.945 26.5286   3
  -1   8 -12 41.0590 24.4529   2
  -1  -8  12 42.2069 14.8881   6
   1   8  12 51.4436 14.3131   5
   1  -8 -12 62.5763 17.8877   3
  -1   8 -12 64.5051 15.6519   3
   1   8  12 39.4640 13.7579   6
   1   8  14 163.632 28.2311   6
  -1   8 -14 178.768 28.5129   3
   1   8  16 170.619 28.1519   6
  -1   9   7 776.286 90.8078   5
  -1   9   5 16000.3 1491.01   4
   1   9  -3 39.3721 20.2305   2
  -1   9   1 385.660 60.5185   2
   1   9  -1 408.918 60.7465   2
   1   9   1 330.866 51.1340   6
  -1   9  -1 446.609 67.0111   2
  -1   9  -3 51.7492 14.7299   3
  -1   9  -5 12848.4 1193.43   3
  -1   9  -7 814.791 88.2288   3
   2   0   0 862640. 72396.8   1
  -2   0   0 761699. 72361.3   6
   2   0   0 822409. 72360.5   6
  -2   0   0 794258. 72366.0   5
   2   0   0 780070. 72360.9   5
   2   0   0 792075. 72373.3   2
  -2   0   0 807973. 72371.3   4
   2   0   0 766754. 72368.4   4
  -2   0   0 775232. 72357.2   3
   2   0   0 784758. 72363.7   3
   2   0   0 703782. 72380.2   1
  -2   0   0 837678. 72382.6   1
  -2   0  -2 2911.38 301.707   1
  -2   0   2 2492.61 292.620   1
   2   0   2 2493.28 296.204   1
   2   0  -2 2962.10 299.766   1
   2   0   2 2421.66 271.622   6
   2   0  -2 2603.11 275.139   6
   2   0  -2 2781.03 276.836   5
  -2   0   2 3498.91 297.580   5
   2   0   2 3021.86 277.046   5
   2   0   2 2547.13 282.020   2
   2   0  -2 3095.67 297.395   2
  -2   0  -2 2745.44 282.659   4
  -2   0   2 2982.89 295.117   4
  -2   0  -2 2763.46 273.890   3
   2   0  -2 2206.49 275.730   3
   2   0  -2 3309.39 286.375   4
  -2   0   2 2748.55 275.022   3
  -2   0  -2 2280.12 286.135   1
   2   0  -2 1902.60 282.339   1
  -2   0   2 3117.22 295.904   1
  -2   0  -4 2886.89 311.331   1
  -2   0   4 2960.44 307.142   1
   2   0   4 3210.58 313.358   1
   2   0   4 2743.56 315.904   1
  -2   0   4 2724.36 317.386   1
  -2   0  -4 2542.10 304.633   1
   2   0   4 2700.78 293.480   6
   2   0  -4 2841.94 282.789   6
  -2   0   4 2788.87 287.736   6
  -2   0   4 2866.78 305.746   5
  -2   0  -4 2702.89 290.394   5
   2   0   4 3048.00 291.745   5
   2   0  -4 3912.85 327.189   2
  -2   0  -4 2860.04 300.551   4
  -2   0   4 2785.50 303.269   4
  -2   0   4 2800.37 292.324   3
   2   0  -4 2787.30 292.656   4
   2   0  -4 3207.90 305.121   3
   2   0   4 3148.08 298.284   2
  -2   0  -4 2987.92 290.312   3
   2   0  -6 23001.3 1949.01   1
  -2   0   6 22674.4 1942.46   1
  -2   0   6 23990.9 1961.09   1
   2   0  -6 23687.0 1954.03   1
   2   0   6 20874.9 1939.36   1
  -2   0  -6 20738.3 1939.47   1
   2   0   6 20989.8 1952.05   1
   2   0   6 22456.6 1935.03   6
   2   0  -6 20559.9 1913.66   6
  -2   0   6 21149.6 1923.04   6
  -2   0  -6 18085.2 1920.17   5
  -2   0   6 21139.9 1941.10   5
   2   0   6 18402.6 1917.77   5
   2   0  -6 23972.1 1956.19   2
  -2   0   6 19923.9 1919.90   4
  -2   0  -6 19297.7 1930.40   4
   2   0  -6 17627.7 1931.96   3
  -2   0   6 21430.8 1928.83   4
  -2   0  -6 20784.6 1920.69   3
   2   0   6 21104.6 1927.61   2
   2   0  -8 8360.47 896.027   1
   2   0  -8 10036.3 900.795   1
  -2   0   8 8645.89 903.864   1
   2   0   8 9845.60 896.144   1
  -2   0   8 10185.2 897.828   1
  -2   0  -8 9583.30 907.346   1
   2   0   8 8774.02 903.979   1
  -2   0  -8 10238.7 897.975   1
  -2   0   8 7972.47 875.181   6
   2   0   8 10117.7 896.497   6
   2   0  -8 9491.39 871.551   6
  -2   0  -8 9454.02 878.320   5
  -2   0   8 12567.5 916.589   5
   2   0   8 9145.96 878.143   5
   2   0  -8 10302.9 912.850   2
  -2   0  -8 7115.25 882.255   4
  -2   0   8 9898.19 885.724   4
   2   0  -8 8283.74 893.857   3
   2   0   8 9917.06 885.006   2
  -2   0  10 301665. 26013.0   1
   2   0 -10 263248. 26016.7   1
  -2   0 -10 281648. 26026.9   1
   2   0 -10 311329. 26018.6   1
  -2   0  10 289337. 26034.2   1
   2   0  10 287744. 26016.2   1
   2   0  10 249247. 26023.2   1
   2   0  10 299837. 26019.6   6
  -2   0  10 281213. 26001.7   6
   2   0  10 270283. 25997.4   5
  -2   0  10 235241. 26018.0   5
   2   0 -10 287989. 26031.5   2
  -2   0 -10 289527. 26007.7   4
   2   0 -10 296606. 26024.2   3
   2   0  10 299350. 26001.3   2
   2   0 -12 37383.2 3253.07   1
  -2   0 -12 37617.0 3258.01   1
  -2   0  12 39464.9 3267.93   1
  -2   0  12 36494.7 3240.71   1
   2   0 -12 40206.7 3255.69   1
   2   0  12 33389.1 3250.89   1
  -2   0 -12 34385.0 3244.18   1
   2   0  12 24282.7 3234.95   6
  -2   0  12 36126.7 3238.71   6
   2   0  12 37426.2 3230.02   5
  -2   0  12 36022.7 3255.02   5
   2   0 -12 31264.8 3251.77   2
  -2   0 -12 35809.4 3237.16   4
  -2   0 -12 35829.0 3251.06   3
   2   0 -12 28450.2 3248.36   3
   2   0  12 36782.6 3229.29   2
  -2   0  14 31870.1 2468.96   1
  -2   0  14 31169.0 2498.90   1
   2   0 -14 31765.2 2483.55   1
   2   0  14 30537.5 2471.53   1
  -2   0 -14 31318.7 2473.02   1
  -2   0  14 30099.3 2469.99   6
   2   0  14 16693.4 2457.02   6
   2   0  14 25330.9 2457.76   5
  -2   0  14 23978.0 2471.05   5
   2   0 -14 20004.3 2465.74   2
  -2   0 -14 28525.9 2465.04   4
  -2   0 -14 20749.2 2470.74   3
   2   0 -14 26340.9 2477.97   3
   2   0  14 27703.1 2450.61   2
  -2   0  16 4542.60 452.474   1
   2   0 -16 4844.25 443.288   1
   2   0 -16 4931.68 448.664   1
  -2   0  16 4864.41 429.094   1
   2   0  16 4439.63 427.095   1
  -2   0 -16 4917.35 453.179   1
   2   0  16 4132.68 438.724   1
  -2   0 -16 4724.11 429.203   1
   2   0  16 4080.86 418.740   6
  -2   0  16 4259.13 427.737   5
   2   0  16 2699.05 405.602   5
   2   0 -16 3747.25 429.089   2
   2   0 -16 4685.08 426.537   4
  -2   0 -16 5033.83 431.932   4
  -2   0 -16 2998.31 422.285   3
   2   0 -16 3208.01 423.927   3
   2   0  16 4634.60 410.297   2
  -2   0  18 410.566 93.9260   1
  -2   0  18 645.365 91.6217   1
   2   0  18 727.627 104.331   1
  -2   0 -18 629.424 106.124   1
   2   0 -18 536.335 97.0425   1
  -2   0 -18 429.008 83.2598   1
   2   0  18 573.308 99.5831   1
   2   0 -18 512.008 93.2207   1
  -2   0  18 437.920 82.2790   6
   2   0  18 744.737 86.3341   6
   2   0  18 684.871 81.9366   5
  -2   0  18 846.089 97.0353   5
   2   0 -18 676.509 95.6473   2
   2   0 -18 418.282 80.2404   4
  -2   0 -18 516.675 87.7813   4
  -2   0 -18 614.706 93.8265   3
   2   0 -18 732.163 99.8764   3
   2   0  18 564.734 81.3304   2
   2   0  20 19948.8 2734.31   1
  -2   0  20 25510.1 2733.79   1
  -2   0  20 21131.0 2747.40   1
   2   0 -20 26210.7 2753.48   1
  -2   0 -20 24351.2 2749.59   1
  -2   0 -20 23181.6 2733.44   1
   2   0  20 36356.1 2728.84   6
  -2   0  20 32265.2 2740.54   6
   2   0  20 37657.0 2727.79   5
   2   0 -20 39123.7 2744.95   2
   2   0 -20 26917.8 2732.24   4
  -2   0 -20 31403.6 2740.45   4
  -2   0 -20 31929.5 2738.42   3
   2   0 -20 35105.8 2749.10   3
   2   0  20 25785.8 2724.70   2
  -2   0  22 27088.0 2600.88   1
   2   0  22 25755.7 2617.42   1
   2   0  22 28620.6 2588.38   6
  -2   0  22 29934.7 2603.46   6
  -2   0  22 29471.5 2595.38   5
   2   0  22 28076.3 2586.39   5
   2   0 -22 28108.0 2596.22   2
   2   0 -22 28809.2 2599.71   4
   2   0 -22 26124.4 2600.06   3
  -2   0 -22 27485.2 2595.45   3
  -2   0 -22 26971.3 2602.55   1
   2   0 -22 25302.5 2607.71   1
   2   0  22 29334.3 2614.94   1
  -2   0 -22 27750.1 2624.36   1
   2   0 -22 29171.5 2618.69   1
  -2   0  24 11029.2 977.362   1
   2   0  24 11037.8 997.356   1
   2   0  24 8999.85 960.803   6
  -2   0  24 11386.6 978.706   6
  -2   0  24 11031.0 970.481   5
   2   0  24 10052.2 961.987   5
   2   0 -24 10971.5 974.808   4
  -2   0 -24 12871.1 979.916   4
   2   0 -24 11049.3 986.655   1
  -2   0 -24 8288.41 965.039   3
   2   0 -24 10657.3 974.603   3
   2   0 -24 9482.32 967.965   2
   2   0  26 103.928 22.1775   5
  -2   0  26 106.205 24.9016   5
  -2   0 -26 158.713 29.9742   4
   2   0 -26 107.059 26.7429   3
  -2   0 -26 83.7989 22.8268   3
   2   0  26 56.1876 18.5288   6
  -2   0 -28 845.108 94.2816   4
  -2   0  28 843.479 92.4378   5
  -2   0  28 900.322 98.1671   6
  -2   0 -28 682.624 88.8220   3
  -2   0 -30 4321.87 380.484   4
  -2   0  30 3999.41 377.289   5
  -2   0 -30 3621.44 375.673   3
  -2   0  30 4311.10 382.781   6
   2   0  30 3648.22 373.156   6
  -2  -1 -31 4.42081 6.32171   3
  -2  -1 -31-4.82468 6.89920   4
   2  -1  29 25.4575 11.1520   6
  -2   1  29 5.56097 8.05592   6
   2   1 -29 9.44174 9.63361   3
  -2  -1 -29 14.5187 9.87155   3
  -2  -1 -29 10.4233 11.4566   4
  -2   1  29 9.41061 7.87566   5
   2  -1  27 36.9019 13.7592   6
  -2   1  27 60.1327 18.7132   6
  -2  -1 -27 37.3844 16.8082   3
   2   1 -27 90.7055 20.4418   3
  -2   1  27 83.7557 19.6126   5
  -2  -1 -27 51.9240 17.3790   4
   2   1 -25 41.2624 18.3441   2
   2  -1  25 39.8608 14.1524   6
  -2   1  25 31.9280 17.0903   6
   2   1 -25 36.0396 15.3453   3
  -2  -1 -25 29.5289 13.4375   3
  -2  -1 -25 82.5396 22.5551   4
  -2   1  25 34.0689 13.7826   5
   2  -1  23 298.278 44.8154   6
   2  -1  23 372.722 46.2283   5
   2   1 -23 295.709 49.9789   2
  -2  -1 -23 310.860 51.5553   4
  -2   1  23 294.098 45.6617   5
   2  -1  23 269.668 53.7767   1
   2   1 -23 368.659 63.1004   1
   2   1 -23 295.327 49.1240   3
   2  -1  21 5.97093 9.85913   6
  -2   1  21-7.26380 14.6893   6
   2   1 -21 8.86088 14.6309   2
   2  -1  21 16.3491 26.9950   1
  -2  -1 -21 9.52665 7.86520   1
   2   1 -21-14.9582 17.4645   1
  -2   1  21 7.96676 13.1545   1
  -2   1  21 6.87273 11.3481   5
  -2  -1 -21 8.16263 11.6723   4
   2  -1  21-5.06113 8.35692   5
   2  -1  21-10.9516 18.0830   1
   2   1 -21-12.3168 14.3805   1
  -2  -1 -21-18.7215 21.8584   1
  -2  -1 -21-7.31600 10.4616   3
   2   1 -21-7.89183 11.2850   3
   2  -1  19 116.968 28.9397   6
  -2   1  19 45.7514 19.6851   6
   2  -1  19 19.1553 21.6446   2
   2   1 -19 51.5592 23.1983   2
   2  -1  19 16.9077 20.5067   1
  -2  -1 -19 31.8482 18.3873   1
  -2   1  19 28.0256 19.6908   1
   2   1 -19 31.8539 26.8779   1
  -2  -1 -19 56.9239 21.4540   4
   2  -1  19 87.4227 21.1046   5
   2  -1  19 37.9098 21.5913   1
   2   1 -19 13.5086 16.7208   1
  -2  -1 -19 131.970 49.5316   1
  -2  -1 -19 48.7713 22.9393   3
   2   1 -17 336.807 62.2824   1
   2  -1  17 250.300 53.7221   1
  -2  -1 -17 354.723 74.1185   1
  -2   1  17 245.498 60.8765   1
  -2   1  17 216.878 44.3784   6
   2   1 -17 244.523 55.7607   2
   2  -1  17 178.451 43.1797   2
   2   1 -17 253.472 61.7436   1
   2  -1  17 247.568 62.4832   1
  -2  -1 -17 228.617 48.0943   1
  -2   1  17 279.953 50.2082   1
   2  -1  17 279.171 41.0116   5
  -2   1  17 280.805 50.5628   5
  -2  -1 -17 258.407 57.5787   4
   2   1 -17 250.809 53.5696   3
  -2  -1 -17 276.207 53.9601   3
   2  -1  15 51.0032 24.1818   1
  -2  -1 -15 31.5671 22.9517   1
  -2   1  15 49.8640 30.9660   1
   2  -1  15 18.4011 17.4892   6
  -2   1  15 40.2042 20.3471   6
   2   1 -15 43.2934 26.9652   2
   2  -1  15 39.5821 18.9502   2
  -2  -1 -15 45.3166 21.5707   1
  -2   1  15 34.8113 18.0867   1
   2   1 -15 102.047 36.3464   1
   2  -1  15 66.1818 19.2310   5
  -2   1  15 50.3113 22.3710   5
  -2  -1 -15 24.6724 23.1521   4
   2   1 -15 59.4482 28.0749   3
  -2  -1 -15 55.4968 26.2514   3
   2   1 -13 2430.51 240.099   1
   2  -1  13 2057.83 230.091   1
  -2   1  13 1980.61 222.061   1
  -2   1  13 2238.69 250.590   1
  -2  -1 -13 2306.11 248.421   1
  -2  -1 -13 2207.67 230.118   1
   2  -1  13 2119.05 243.849   1
  -2   1  13 1538.76 216.803   6
   2  -1  13 3087.35 248.299   6
   2  -1  13 1989.65 211.856   5
   2  -1  13 2666.77 220.795   5
   2   1 -13 1719.36 243.297   2
  -2  -1 -13 1369.06 227.934   4
  -2  -1 -13 2194.92 243.085   3
   2   1 -13 2034.08 239.670   3
   2  -1  13 2272.17 225.517   2
   2  -1  11 241.006 46.2603   1
   2   1 -11 120.659 34.7856   1
  -2   1  11 173.318 48.0535   1
  -2   1  11 155.458 35.0123   1
   2  -1  11 187.903 46.2697   1
   2   1 -11 135.933 40.4176   1
  -2  -1 -11 118.743 35.4519   1
   2  -1  11 91.3107 34.9311   6
   2  -1  11 115.613 23.2553   5
   2  -1  11 168.144 36.5048   2
  -2   1  11 205.363 48.0606   5
  -2  -1 -11 132.364 44.1908   4
  -2  -1 -11 152.206 50.4472   3
   2   1 -11 41.0455 30.6908   3
   2  -1   9 411.495 64.3481   1
   2   1  -9 399.734 64.7825   1
  -2  -1  -9 203.571 59.1018   1
  -2  -1  -9 326.935 57.5690   1
  -2   1   9 380.346 59.2478   1
   2  -1   9 523.202 77.2226   1
   2   1  -9 347.634 63.9207   1
   2  -1   9 477.598 82.0239   6
  -2  -1  -9 351.995 54.5126   5
   2   1  -9 218.017 64.9257   2
  -2   1   9 300.113 65.0889   5
   2  -1   9 309.170 49.3811   5
  -2  -1  -9 332.928 65.2338   4
  -2  -1  -9 437.746 85.6517   3
  -2   1   7 320.275 60.8682   1
  -2  -1  -7 251.571 57.2084   1
  -2   1   7 269.304 50.5179   1
   2   1  -7 281.743 57.8257   1
   2  -1   7 361.395 64.8424   1
  -2  -1  -7 270.238 53.9142   1
  -2   1   7 305.870 37.5473   6
   2  -1   7 442.229 83.2639   6
   2  -1   7 265.474 33.5617   5
   2  -1   7 252.654 33.8452   5
   2  -1   7 280.095 51.6621   2
  -2  -1  -7 355.637 55.1690   2
   2   1  -7 379.691 77.2212   2
  -2   1   7 186.177 59.8123   5
  -2  -1  -7 404.139 61.9017   4
  -2  -1  -7 202.396 60.4850   3
   2   1  -7 336.449 58.4323   3
  -2  -1  -5 1216.75 151.271   1
  -2   1   5 1156.90 141.857   1
   2   1  -5 1263.16 151.862   1
   2  -1   5 1340.04 147.128   1
   2   1  -5 1307.38 155.807   1
  -2  -1  -5 1309.87 148.894   1
   2  -1   5 1011.84 149.169   1
  -2   1   5 1211.00 152.455   1
   2  -1   5 1959.28 204.624   6
   2  -1   5 1121.67 116.460   5
  -2   1   5 1210.07 151.049   5
  -2  -1  -5 1023.46 139.408   5
  -2  -1  -5 1190.41 141.198   2
   2   1  -5 1580.41 177.963   2
  -2  -1  -5 1145.04 144.968   4
   2   1  -5 966.037 133.031   3
  -2  -1  -5 1820.54 152.226   3
  -2   1   5 1414.32 152.166   4
   2   1  -5 1064.30 125.514   4
   2  -1   5 1258.78 143.279   2
  -2  -1  -3 3028.36 335.054   1
   2   1  -3 3386.79 340.115   1
   2   1  -3 3123.77 334.339   1
   2  -1   3 2966.65 337.199   1
  -2   1   3 2711.13 330.904   1
  -2  -1  -3 3008.41 335.426   1
   2  -1   3 3508.80 368.436   6
  -2   1   3 3082.87 329.404   5
   2  -1   3 3468.61 309.772   5
  -2  -1  -3 2655.38 328.053   5
   2   1  -3 3146.40 346.998   2
   2   1  -3 3654.25 321.582   4
  -2  -1  -3 3353.58 331.570   4
  -2  -1  -3 3113.42 305.218   3
   2   1  -3 3068.51 316.219   3
  -2   1   3 3261.76 338.557   4
  -2  -1  -3 3376.47 303.978   3
   2  -1   3 3404.46 331.942   2
   2  -1   1 655.343 114.357   1
  -2  -1  -1 1029.70 131.045   1
   2   1  -1 1071.04 129.086   1
  -2   1   1 700.526 112.941   1
   2   1  -1 1038.21 115.811   6
  -2   1   1 798.164 92.2747   6
   2  -1   1 1216.19 112.415   5
  -2  -1  -1 997.820 122.591   5
   2   1  -1 791.935 121.510   2
   2   1  -1 1090.74 109.154   4
  -2  -1  -1 861.024 109.090   4
   2  -1   1 725.233 115.886   3
   2   1  -1 742.858 95.6998   3
  -2  -1  -1 948.403 89.6926   3
   2  -1   1 970.346 118.903   1
   2   1  -1 883.486 121.149   1
  -2  -1  -1 735.647 114.654   1
  -2   1   1 950.418 115.633   1
   2   1   1 852.154 120.701   1
  -2   1  -1 815.053 116.717   1
  -2  -1   1 833.035 117.378   1
  -2   1  -1 892.153 123.460   1
   2   1   1 1011.10 128.499   1
   2  -1  -1 760.687 119.123   1
  -2  -1   1 895.540 122.842   1
  -2   1  -1 908.819 97.6897   6
   2  -1  -1 1135.33 96.7716   6
   2   1   1 1031.71 130.056   6
  -2  -1   1 1097.79 130.490   5
  -2   1  -1 823.922 101.780   5
   2   1   1 1018.55 124.645   2
  -2   1  -1 879.041 118.854   4
  -2  -1   1 799.550 105.988   4
   2   1   1 774.337 100.441   4
   2   1   1 831.180 91.9876   3
  -2  -1   1 902.828 99.6159   3
   2  -1  -1 867.681 119.634   3
   2  -1  -1 845.344 111.482   2
  -2  -1   3 3579.02 338.265   1
   2   1   3 3121.25 336.040   1
   2  -1  -3 3042.21 331.631   1
   2  -1  -3 3311.18 330.762   1
   2   1   3 3041.29 333.593   1
  -2  -1   3 2882.48 335.537   1
  -2   1  -3 3432.18 333.839   1
  -2   1  -3 3365.97 321.607   6
   2   1   3 3277.22 338.339   6
  -2  -1   3 3622.33 333.736   6
  -2  -1   3 3241.04 334.037   5
  -2   1  -3 2698.14 304.120   5
   2   1   3 3096.22 327.667   2
  -2   1  -3 3664.80 340.490   4
   2  -1  -3 3211.15 334.899   3
  -2  -1   3 4124.13 341.689   3
   2  -1  -3 3094.58 325.190   2
  -2   1  -5 1352.87 147.164   1
  -2  -1   5 1154.03 141.660   1
   2  -1  -5 1506.80 154.046   1
   2  -1  -5 1301.03 146.676   1
   2   1   5 1155.05 144.075   1
  -2   1  -5 1311.52 144.016   1
   2   1   5 1325.24 143.188   6
  -2   1  -5 903.724 111.166   5
   2   1   5 1201.78 134.137   2
   2  -1  -5 1236.70 136.196   2
  -2  -1   5 1191.81 122.841   4
  -2   1  -5 903.935 131.345   4
  -2  -1   5 1020.03 152.304   3
   2  -1  -5 1262.46 145.126   3
   2   1   5 1076.02 116.505   3
  -2   1  -5 1087.59 132.921   3
   2  -1  -7 170.863 47.1214   1
  -2   1  -7 298.413 57.9609   1
   2   1   7 281.110 53.6876   1
  -2  -1   7 283.533 60.3972   1
  -2  -1   7 404.839 64.6111   1
  -2   1  -7 299.021 53.2899   1
   2   1   7 165.848 49.8318   1
   2  -1  -7 266.186 54.6257   1
   2  -1  -7 291.469 38.5517   6
  -2  -1   7 303.655 53.1411   6
   2   1   7 234.538 50.5134   6
  -2  -1   7 334.391 62.2400   5
   2   1   7 256.427 44.4103   2
  -2  -1   7 306.585 39.1068   4
  -2   1  -7 343.805 53.3336   4
  -2  -1   7 311.914 42.7355   4
  -2   1  -7 315.367 50.8163   3
   2   1   7 245.220 38.4990   3
   2  -1  -7 233.354 51.0056   3
  -2  -1   9 258.054 51.2185   6
   2  -1  -9 316.214 57.8471   2
  -2   1  -9 375.376 60.6400   1
  -2  -1   9 362.632 62.4229   1
   2  -1  -9 397.229 62.0432   1
  -2  -1   9 528.284 76.0625   5
  -2   1  -9 242.220 49.7325   3
   2   1   9 364.732 49.2765   2
   2  -1  -9 241.940 60.5849   3
   2  -1  -9 298.701 59.0012   1
   2   1   9 417.048 63.6653   1
  -2  -1   9 359.074 66.6797   1
   2   1  11 168.537 41.2869   1
  -2   1 -11 245.444 51.2708   1
  -2  -1  11 185.947 49.9888   1
   2   1  11 151.682 36.5037   6
  -2  -1  11 159.891 36.6514   6
   2  -1 -11 183.952 42.4386   2
   2   1  11 106.286 36.2402   1
  -2  -1  11 189.753 41.9919   1
  -2   1 -11 223.046 45.9683   1
   2  -1 -11 182.887 42.0299   1
   2  -1 -11 161.253 40.2102   4
  -2  -1  11 156.695 46.1215   5
  -2  -1  11 169.680 28.3714   4
  -2  -1  11 151.878 28.7047   4
  -2   1 -11 203.667 37.5595   4
  -2   1 -11 217.313 42.0586   3
   2  -1 -11 181.943 43.0599   3
   2  -1 -13 2561.36 252.151   1
   2  -1 -13 2273.62 249.066   1
  -2  -1  13 2736.78 268.235   1
   2   1  13 2215.31 242.809   1
  -2   1 -13 2636.53 258.972   1
  -2   1 -13 1966.13 239.682   1
   2   1  13 2477.76 253.915   1
   2   1  13 2223.29 237.926   6
  -2  -1  13 2414.81 244.071   6
  -2  -1  13 2747.48 264.836   5
   2   1  13 2018.13 232.301   5
   2  -1 -13 2122.82 241.289   4
  -2  -1  13 2083.70 221.756   4
  -2   1 -13 1914.18 228.013   4
   2  -1 -13 2288.80 251.590   3
  -2  -1  13 2246.49 225.940   4
   2   1  13 2072.65 220.784   2
  -2   1 -13 2792.37 247.718   3
  -2  -1  15 80.8174 35.9213   1
   2  -1 -15 93.8135 37.2891   1
  -2   1 -15 70.7111 31.5924   1
   2   1  15 85.2104 28.5851   1
   2   1  15 80.9525 29.5128   6
  -2  -1  15 67.3755 30.0550   6
   2   1  15 77.4213 18.0770   2
   2  -1 -15 55.7808 25.1584   2
   2   1  15 39.5265 22.7404   1
  -2  -1  15 64.4588 28.8184   1
   2  -1 -15 59.7609 26.9337   1
   2   1  15 104.620 28.1830   5
  -2  -1  15 128.333 37.8113   5
   2  -1 -15 55.4838 28.2704   4
  -2   1 -15 59.2379 23.8128   4
   2  -1 -15 68.1345 34.3939   3
  -2   1 -15 22.3188 28.4212   3
  -2  -1  17 400.752 74.3653   1
   2   1  17 348.823 65.3173   1
  -2   1 -17 294.505 62.9534   1
   2   1  17 202.402 47.6811   6
  -2  -1  17 258.236 54.1707   6
   2  -1 -17 243.339 46.8572   2
   2   1  17 236.753 37.6282   2
  -2  -1  17 223.038 52.1936   1
   2   1  17 381.156 57.2157   5
   2  -1 -17 290.119 55.7664   4
  -2   1 -17 183.636 43.5160   4
  -2   1 -17 247.869 55.4663   3
  -2  -1  19 50.1224 23.5557   6
   2   1  19 46.4313 14.8096   2
   2  -1 -19 56.6902 19.9063   2
  -2  -1  19 36.9400 20.8120   1
   2   1  19 60.0181 28.0539   1
  -2   1 -19 51.0748 30.1459   1
   2  -1 -19 24.3005 20.5490   1
  -2  -1  19 38.0257 21.3961   5
   2  -1 -19 52.6340 26.4487   4
  -2   1 -19 28.2295 19.5417   4
  -2   1 -19 72.1911 31.8491   1
   2   1  19 102.655 38.5436   1
  -2  -1  21-16.5513 27.3315   1
   2  -1 -21-13.1492 10.8625   1
  -2  -1  21 11.8811 16.9936   6
   2   1  21 7.96447 14.7078   6
   2  -1 -21 5.67208 11.4768   2
  -2  -1  21-11.0718 15.8367   5
   2  -1 -21-9.43685 15.5865   4
   2   1  21 9.07432 12.9814   5
  -2   1 -21-11.5209 19.0268   3
   2  -1 -21 12.5652 14.6755   3
  -2   1 -21 9.72210 11.3575   4
   2   1  21 29.0243 29.3497   1
  -2  -1  21 11.6966 13.6617   1
  -2   1 -21 11.2199 13.1053   1
   2  -1 -21 11.1447 15.9409   1
   2   1  23 431.687 59.6841   5
  -2  -1  23 223.886 54.1247   6
   2   1  23 368.511 53.6235   6
  -2  -1  23 314.699 70.3671   1
  -2   1 -23 431.394 71.9782   1
  -2  -1  23 387.082 61.6767   5
  -2   1 -23 341.028 58.2985   4
   2  -1 -23 296.267 54.0062   4
  -2   1 -23 294.667 57.1521   3
   2  -1 -23 452.373 71.0843   3
  -2  -1  25 40.5109 18.0819   5
   2  -1 -25 14.1560 10.7793   4
   2   1  25 51.5649 18.0345   5
  -2   1 -25 42.2846 17.8444   4
   2  -1 -25 27.7302 17.4622   3
  -2   1 -25 54.0495 20.4966   3
  -2  -1  25 46.2531 20.5435   6
  -2   1 -27 54.4318 20.0468   4
   2  -1 -27 73.2667 20.8431   4
   2   1  27 48.1836 17.3612   5
  -2  -1  27 82.3930 23.2813   5
  -2   1 -27 93.3147 21.8250   3
   2  -1 -27 45.8539 19.6514   3
   2   1  27 29.1138 15.3795   6
  -2  -1  27 55.2410 23.1791   6
   2   1  29 4.65402 6.71922   5
  -2  -1  29 5.96965 9.90033   5
  -2   1 -29 15.6765 12.2372   3
   2  -1 -29 6.38870 7.51645   3
   2   1  29 12.8146 7.93976   6
  -2   1 -31 4.45221 6.38229   3
  -2  -1  31 5.77810 8.27462   6
  -2  -2 -30 2934.96 304.620   3
  -2  -2 -30 3412.25 305.582   4
  -2   2  30 3005.88 301.557   5
  -2   2  28 590.392 74.4796   5
  -2  -2 -28 681.394 79.4852   4
   2   2 -28 620.550 76.1116   3
   2  -2  28 738.445 77.7771   6
   2   2 -26 121.907 30.2214   2
  -2   2  26 124.405 26.9327   6
   2  -2  26 150.074 28.9900   6
  -2  -2 -26 130.089 29.9536   3
   2   2 -26 158.534 29.2202   3
  -2  -2 -26 164.809 30.5746   4
  -2   2  26 173.203 29.0730   5
  -2   2  24 8391.66 819.515   5
  -2  -2 -24 9400.77 825.452   4
   2   2 -24 8224.40 826.202   2
   2   2 -24 7832.38 820.042   3
  -2  -2 -24 10233.6 835.047   3
  -2   2  24 8259.46 818.170   6
   2  -2  24 9407.83 823.507   6
  -2   2  22 24426.5 2316.67   5
  -2  -2 -22 24798.2 2320.85   4
  -2   2  22 25040.2 2313.71   6
   2  -2  22 26184.6 2333.72   2
   2  -2  20 32435.8 2675.87   1
   2   2 -20 23324.8 2665.84   1
   2  -2  20 35287.6 2668.71   6
  -2   2  20 31570.2 2654.96   6
   2  -2  20 19957.5 2648.88   5
  -2   2  20 31373.3 2661.84   5
   2   2 -20 33079.1 2678.34   2
  -2  -2 -20 33262.6 2681.81   3
   2  -2  20 26695.9 2671.69   2
  -2   2  18 131.027 33.7316   1
   2  -2  18 68.6300 44.5483   1
   2   2 -18 122.488 49.6624   1
   2   2 -18 288.319 56.2506   2
   2  -2  18 301.776 49.3085   6
  -2   2  18 259.983 38.1987   6
   2  -2  18 205.492 35.8247   5
  -2   2  18 268.156 45.5552   5
  -2   2  18 111.547 49.9958   1
   2  -2  18 233.344 50.2629   1
   2   2 -18 167.406 43.6750   1
  -2  -2 -18 230.936 58.2291   1
  -2  -2 -18 91.3347 38.0195   3
   2   2 -18 196.998 42.4614   3
   2   2 -16 1042.51 140.066   1
  -2   2  16 1025.41 140.420   1
   2   2 -16 1064.05 123.057   1
  -2   2  16 599.016 100.970   1
   2  -2  16 642.882 110.241   1
  -2  -2 -16 901.609 131.723   1
  -2  -2 -16 1222.17 118.370   1
   2  -2  16 1488.51 154.496   1
   2  -2  16 1222.61 125.970   6
  -2   2  16 1014.62 103.866   6
   2  -2  16 970.498 98.8332   5
   2  -2  16 823.788 95.8746   5
  -2  -2 -16 730.861 92.4122   2
   2   2 -16 1012.34 136.681   2
  -2  -2 -16 731.661 114.978   4
  -2  -2 -16 1034.08 127.120   3
   2   2 -16 711.835 111.138   3
   2  -2  16 813.478 114.238   2
   2   2 -14 33137.9 2992.27   1
   2   2 -14 33058.1 2976.82   1
   2  -2  14 30740.6 2975.45   1
  -2  -2 -14 33744.2 2993.51   1
  -2  -2 -14 31853.5 2970.64   1
   2  -2  14 32760.1 2994.51   1
   2  -2  14 34322.7 2987.17   6
  -2   2  14 34271.4 2960.38   6
   2  -2  14 29975.2 2947.85   5
   2  -2  14 29109.3 2947.72   5
  -2   2  14 40462.9 2990.09   5
  -2  -2 -14 33769.3 2963.71   2
   2   2 -14 39386.7 3029.90   2
  -2  -2 -14 32685.0 2988.98   4
   2   2 -14 32360.3 2983.11   3
   2  -2  14 31083.5 2975.01   2
  -2   2  12 41027.3 3364.16   1
   2   2 -12 33930.6 3350.13   1
  -2   2  12 37505.5 3332.43   1
   2  -2  12 35436.7 3339.54   1
   2   2 -12 40421.7 3346.13   1
  -2  -2 -12 39344.9 3355.69   1
   2  -2  12 36064.0 3354.15   1
  -2  -2 -12 36646.7 3338.99   1
  -2   2  12 41488.4 3329.20   6
   2  -2  12 24438.0 3340.02   6
  -2   2  12 43360.8 3365.69   5
   2   2 -12 36140.6 3397.14   2
  -2  -2 -12 29899.6 3333.49   2
  -2  -2 -12 35303.3 3363.71   4
  -2  -2 -12 34262.7 3347.64   3
   2   2 -12 36802.4 3358.48   3
   2  -2  12 33736.4 3340.49   2
   2   2 -10 254489. 24019.7   1
   2   2 -10 264106. 24009.5   1
  -2   2  10 240893. 24017.8   1
  -2   2  10 255409. 24002.3   1
  -2  -2 -10 250700. 24019.7   1
   2  -2  10 259904. 24025.9   1
   2  -2  10 236924. 24024.0   6
  -2   2  10 299079. 23999.4   6
  -2   2  10 261020. 24043.2   5
   2   2 -10 260896. 24078.1   2
  -2  -2 -10 212266. 24011.9   2
   2   2 -10 293907. 24044.3   3
  -2  -2 -10 286079. 24012.3   3
   2  -2  10 263823. 24015.6   2
  -2  -2  -8 2914.39 314.471   1
   2   2  -8 2499.00 308.070   1
  -2   2   8 3030.55 298.543   1
   2   2  -8 2791.51 301.672   1
   2  -2   8 3306.78 306.431   1
  -2   2   8 2423.36 304.707   1
  -2  -2  -8 2796.55 300.217   1
   2  -2   8 2841.57 313.961   1
   2  -2   8 3672.18 325.360   6
  -2   2   8 3540.58 294.073   6
  -2   2   8 4110.58 356.014   5
  -2  -2  -8 2681.54 303.426   5
   2   2  -8 2930.73 359.423   2
  -2  -2  -8 2406.85 327.235   4
   2   2  -8 2985.65 332.625   3
  -2  -2  -8 2938.40 292.399   3
   2  -2   8 3195.70 312.365   2
   2  -2   6 1296.96 141.585   1
   2   2  -6 1072.69 139.150   1
  -2  -2  -6 474.396 129.406   1
  -2   2   6 1387.68 139.513   1
   2   2  -6 1387.83 154.498   1
  -2  -2  -6 1844.53 152.378   1
  -2   2   6 1086.22 144.618   1
   2  -2   6 1181.96 148.189   1
  -2   2   6 1304.01 122.061   6
  -2   2   6 1100.91 119.079   6
   2  -2   6 1238.82 146.739   6
  -2   2   6 1795.66 190.244   5
  -2  -2  -6 1139.54 145.533   5
  -2  -2  -6 1820.83 195.861   4
   2   2  -6 1166.05 161.129   3
  -2  -2  -6 1218.43 122.570   3
   2   2  -6 1190.52 121.523   4
   2  -2   6 1376.70 150.693   2
  -2  -2  -4 28184.2 2986.52   1
  -2   2   4 38055.3 2980.10   1
   2   2  -4 35742.7 2990.70   1
   2   2  -4 33530.1 2989.98   1
   2  -2   4 31935.9 2979.40   1
   2  -2   4 32887.4 2988.92   1
  -2   2   4 31655.6 2981.98   1
  -2  -2  -4 31778.7 2980.65   1
   2  -2   4 34040.4 2981.15   6
  -2  -2  -4 33188.9 2995.93   5
  -2   2   4 34047.1 3021.91   5
   2   2  -4 35896.4 3032.38   2
  -2  -2  -4 41060.5 3039.91   4
   2   2  -4 32684.6 2998.23   3
  -2   2   4 28492.6 2995.71   4
   2  -2   4 22268.4 2974.50   2
   2   2  -2 7226.83 895.139   1
  -2  -2  -2 9600.96 908.516   1
   2   2  -2 9481.71 905.330   1
   2  -2   2 10411.6 899.833   1
  -2  -2  -2 10606.9 909.802   1
   2  -2   2 8243.75 901.372   1
  -2   2   2 9873.83 904.841   1
   2  -2   2 9223.44 893.070   6
  -2   2   2 11247.8 882.012   6
  -2   2   2 13484.3 944.916   5
  -2  -2  -2 8664.42 913.544   5
   2   2  -2 9245.44 924.053   2
   2   2  -2 8225.38 882.680   4
  -2  -2  -2 10484.3 945.534   4
  -2   2   2 8949.72 915.726   4
   2   2  -2 10387.5 896.118   3
   2  -2   2 8222.36 909.369   3
   2  -2   2 8643.28 902.868   2
   2  -2   0 577580. 56439.0   1
   2   2   0 669830. 56452.5   1
  -2  -2   0 668758. 56448.8   1
  -2   2   0 560149. 56447.6   1
   2  -2   0 610119. 56448.1   1
   2   2   0 634208. 56450.4   1
  -2  -2   0 639548. 56453.2   1
   2  -2   0 627797. 56430.0   6
  -2   2   0 601296. 56433.2   6
   2  -2   0 615080. 56431.4   5
  -2   2   0 561918. 56442.9   5
  -2  -2   0 633321. 56459.3   5
   2   2   0 627947. 56459.6   2
  -2   2   0 618990. 56459.1   4
   2  -2   0 651237. 56460.1   3
   2  -2   0 582588. 56445.6   2
   2   2   2 10292.3 911.184   1
  -2   2  -2 10092.0 902.435   1
   2  -2  -2 8770.16 899.668   1
   2  -2  -2 8532.63 897.862   1
  -2  -2   2 10627.6 911.522   1
   2   2   2 8202.23 907.216   1
  -2  -2   2 10386.3 910.833   1
  -2   2  -2 8826.07 901.101   1
  -2  -2   2 10096.1 917.534   6
   2   2   2 9478.82 923.385   6
   2  -2  -2 8979.20 881.336   6
  -2   2  -2 11667.4 910.902   6
  -2   2  -2 9597.60 883.840   5
  -2  -2   2 11707.7 918.854   4
  -2   2  -2 10376.1 914.705   4
   2  -2  -2 8402.52 913.762   3
  -2  -2   2 8858.97 880.669   3
   2  -2  -2 9970.31 905.892   2
  -2   2  -4 32325.8 3115.46   1
  -2  -2   4 33279.4 3123.73   1
   2  -2  -4 35752.0 3121.94   1
   2  -2  -4 32426.8 3110.48   1
   2   2   4 32444.4 3121.39   1
   2   2   4 33236.4 3120.98   1
  -2  -2   4 36458.8 3127.64   1
  -2   2  -4 35671.0 3119.00   1
  -2  -2   4 34522.6 3131.24   6
  -2  -2   4 33797.1 3128.01   5
   2   2   4 32044.7 3116.58   2
  -2   2  -4 35350.7 3120.07   4
  -2  -2   4 35547.4 3111.94   4
   2  -2  -4 24952.7 3123.91   3
  -2  -2   4 33472.9 3099.45   3
   2  -2  -4 36124.6 3119.75   2
   2   2   6 1198.88 147.778   1
  -2   2  -6 1129.06 140.193   1
  -2  -2   6 1366.23 156.252   6
   2   2   6 1152.29 152.469   6
  -2  -2   6 1177.20 147.537   5
   2   2   6 1161.57 138.118   2
  -2   2  -6 1204.72 139.901   4
  -2  -2   6 970.074 124.812   4
   2  -2  -6 1433.27 146.837   2
  -2   2  -6 1283.14 143.391   3
   2   2   6 1306.53 122.504   3
  -2  -2   6 1218.86 150.391   1
   2  -2  -6 1121.10 139.354   1
  -2  -2   6 1235.98 145.270   1
   2   2   6 1435.88 149.261   1
   2  -2  -6 1141.76 139.285   1
  -2   2  -6 1139.47 140.401   1
  -2   2  -8 3164.09 285.139   1
   2   2   8 2450.83 281.468   1
  -2  -2   8 2343.16 280.292   6
   2   2   8 2062.44 278.375   6
  -2  -2   8 2852.46 286.056   5
   2   2   8 3062.67 271.128   2
  -2   2  -8 2262.09 267.437   4
   2  -2  -8 3210.86 282.376   2
  -2   2  -8 2627.72 275.894   3
   2   2   8 2290.67 261.909   3
   2  -2  -8 2459.56 274.078   1
   2  -2  -8 2736.99 277.740   1
   2   2   8 3088.37 282.894   1
  -2   2  -8 2955.02 283.241   1
  -2  -2   8 3265.31 289.118   1
   2  -2 -10 247027. 23333.2   1
  -2  -2  10 275592. 23340.6   1
  -2  -2  10 264709. 23344.6   1
   2  -2 -10 269624. 23340.6   1
   2   2  10 284150. 23343.2   1
  -2   2 -10 236401. 23338.0   1
  -2   2 -10 224222. 23339.0   1
   2   2  10 258404. 23338.4   1
   2   2  10 270929. 23337.0   6
   2  -2 -10 226386. 23318.5   6
  -2  -2  10 253950. 23340.5   5
  -2   2 -10 230381. 23325.4   4
   2  -2 -10 263533. 23341.3   4
   2  -2 -10 259575. 23343.7   3
   2   2  10 264821. 23318.1   2
  -2   2 -10 257375. 23330.6   3
   2  -2 -10 266792. 23333.8   2
  -2  -2  12 41224.5 3507.97   1
   2   2  12 40212.7 3495.96   1
   2  -2 -12 39827.3 3497.65   1
  -2  -2  12 39909.4 3496.95   1
  -2   2 -12 41522.4 3496.76   1
  -2   2 -12 40882.0 3496.14   1
   2   2  12 34868.9 3483.71   6
  -2  -2  12 33621.9 3487.31   6
  -2  -2  12 41409.6 3500.05   5
  -2   2 -12 35872.9 3476.54   4
   2  -2 -12 38199.5 3496.63   4
   2  -2 -12 35444.6 3491.56   3
   2   2  12 36536.0 3466.69   2
  -2   2 -12 38200.8 3483.81   3
   2  -2 -12 35744.1 3481.72   2
  -2  -2  14 34422.0 2851.85   1
   2  -2 -14 32958.8 2846.12   1
  -2  -2  14 36562.5 2868.33   1
  -2   2 -14 35909.7 2857.23   1
   2  -2 -14 29651.5 2851.43   1
   2   2  14 34236.3 2852.29   1
   2   2  14 34471.6 2839.99   6
  -2  -2  14 28468.6 2842.66   6
   2   2  14 29701.9 2834.65   5
   2  -2 -14 33238.6 2856.19   4
  -2   2 -14 29961.7 2828.13   4
   2  -2 -14 25819.8 2843.09   3
  -2   2 -14 35892.9 2841.84   3
   2  -2 -14 21450.8 2824.39   2
   2   2  16 745.697 105.651   1
   2  -2 -16 1151.07 115.443   1
  -2  -2  16 1338.39 140.500   1
   2  -2 -16 604.108 106.009   1
  -2   2 -16 1025.01 117.147   1
  -2   2 -16 749.899 107.356   1
   2   2  16 926.491 113.043   1
  -2  -2  16 1120.21 114.623   6
   2   2  16 885.475 99.1784   6
  -2  -2  16 1471.14 136.866   5
   2   2  16 902.155 98.3546   5
  -2  -2  16 323.595 70.2205   4
  -2  -2  16 846.030 75.7138   4
   2  -2 -16 911.022 112.668   4
  -2   2 -16 954.209 94.1993   4
   2  -2 -16 1166.75 121.047   3
   2   2  16 784.143 76.2153   2
  -2   2 -16 1288.79 113.833   3
  -2  -2  18 191.926 54.9747   1
   2  -2 -18 196.106 50.0391   1
   2   2  18 212.051 55.1430   1
  -2   2 -18 220.768 50.5969   1
  -2   2 -18 175.771 44.9279   1
  -2  -2  18 182.352 48.7106   1
   2   2  18 202.889 49.8927   1
   2  -2 -18 133.723 40.4098   1
  -2  -2  18 278.637 54.5830   6
  -2  -2  18 338.503 62.7075   5
   2   2  18 264.054 48.6900   5
  -2  -2  18 214.778 29.4233   4
   2  -2 -18 179.347 45.1006   4
  -2   2 -18 203.300 40.1100   4
   2  -2 -18 186.272 47.9466   3
   2  -2 -18 261.191 34.1041   2
   2   2  20 33259.6 2577.72   5
  -2  -2  20 30117.6 2584.71   6
   2   2  20 31444.2 2570.97   6
  -2   2 -20 30502.5 2569.01   4
  -2   2 -20 30409.7 2587.29   3
   2  -2 -20 29296.7 2588.98   3
  -2  -2  20 23998.8 2588.83   1
  -2  -2  20 24256.0 2578.51   1
   2  -2 -22 25813.0 1582.60   4
  -2   2 -22 15471.0 1562.21   4
  -2  -2  22 23556.7 1599.73   5
   2  -2 -22 17230.0 1581.04   3
  -2   2 -22 15737.7 1573.97   3
   2   2  22 11449.3 1554.70   6
  -2  -2  22 15848.3 1571.69   6
   2  -2 -24 9610.46 822.584   4
  -2   2 -24 9689.24 823.305   4
  -2  -2  24 10892.0 842.192   5
   2   2  24 8508.17 823.721   5
  -2   2 -24 6946.30 822.210   3
   2  -2 -24 8137.66 832.446   3
  -2  -2  24 7836.00 826.103   6
   2   2  24 8058.07 818.414   6
   2  -2 -26 227.787 39.2461   4
   2   2  26 225.266 38.9204   5
  -2  -2  26 220.771 43.7462   5
  -2  -2  26 207.700 41.7611   6
   2   2  26 144.251 31.4370   6
   2  -2 -26 155.240 39.7759   3
   2  -2 -28 564.283 82.1278   4
  -2  -2  28 837.172 94.9654   5
  -2   2 -28 729.481 89.0632   3
   2  -2 -28 732.947 93.6697   3
  -2  -2  28 797.019 94.2427   6
   2   2  28 745.155 84.2088   6
  -2  -2  30 4030.90 327.617   5
   2   2  30 3422.20 318.916   5
  -2   2 -30 2815.68 316.610   3
  -2  -2  30 3331.57 323.081   6
   2   2  30 3114.36 314.813   6
  -2  -2  32 8647.16 813.613   5
  -2  -3 -29 402.314 58.8961   3
   2   3 -27-4.65665 7.68967   3
  -2  -3 -27 17.4847 12.5016   3
   2   3 -27 13.2774 9.49361   2
  -2   3  27 4.61390 6.59857   5
  -2  -3 -27-5.10232 7.29688   4
   2   3 -25 7.45704 10.7677   2
   2  -3  25 13.8163 11.5042   6
   2   3 -25 20.5694 10.5063   3
  -2  -3 -25 10.4151 19.2849   3
  -2  -3 -25 5.62288 10.4875   4
  -2   3  25 25.7083 12.0992   5
   2   3 -23 8.54493 7.05464   2
   2  -3  23-8.22107 13.5744   6
   2   3 -23-5.67556 10.4775   3
  -2  -3 -23 12.2393 17.5016   3
  -2   3  23 5.74420 8.21401   5
   2   3 -21 80.5307 32.0982   2
   2  -3  21 166.154 39.0455   2
  -2   3  21 162.243 27.4214   6
   2   3 -21 119.155 30.7929   3
  -2  -3 -21 79.8281 37.5235   3
  -2  -3 -21 146.482 31.8959   4
  -2   3  21 156.971 30.9770   5
  -2   3  19 791.536 94.2268   6
   2  -3  19 1031.86 120.319   6
  -2   3  19 898.562 106.793   5
  -2  -3 -19 955.759 110.059   4
   2   3 -19 901.375 119.881   2
   2   3 -19 763.049 102.850   3
  -2  -3 -19 1012.24 125.527   3
   2  -3  19 715.346 112.236   2
   2  -3  17 143.441 45.2595   1
   2  -3  17 125.161 41.5806   2
   2   3 -17 98.6830 42.5104   2
   2  -3  17 137.995 40.0533   6
  -2   3  17 227.804 34.5273   6
  -2   3  17 247.714 44.3939   5
  -2  -3 -17 258.416 45.6851   4
  -2  -3 -17 151.141 47.4049   1
   2   3 -17 81.4082 30.5043   1
   2   3 -17 252.664 46.3528   3
  -2  -3 -17 172.261 40.7450   3
  -2  -3 -15 283.618 44.8696   1
   2   3 -15 240.235 55.9178   1
   2  -3  15 192.869 49.8099   1
  -2   3  15 204.242 39.0448   1
   2   3 -15 307.677 68.7219   2
   2  -3  15 260.209 53.8156   2
   2  -3  15 329.296 61.1025   6
  -2  -3 -15 360.312 59.5387   4
  -2   3  15 193.262 45.7394   5
  -2   3  15 334.377 65.1550   1
  -2  -3 -15 281.855 57.9726   1
   2   3 -15 260.668 47.1952   1
   2  -3  15 196.957 43.6622   1
   2   3 -15 201.039 48.7042   3
  -2  -3 -15 266.647 48.3637   3
   2  -3  13 109.050 35.7202   1
  -2   3  13 151.353 33.9084   1
  -2  -3 -13 238.948 39.7224   1
   2   3 -13 161.768 42.7945   1
   2   3 -13 417.632 83.1488   2
   2  -3  13 299.380 57.1171   6
  -2   3  13 74.1775 27.8349   6
  -2   3  13 373.590 59.4467   5
   2   3 -13 253.839 43.6785   1
   2  -3  13 206.820 42.9323   1
  -2   3  13 210.193 47.0160   1
   2   3 -13 356.766 63.9448   3
  -2  -3 -13 210.675 37.4589   3
   2   3 -11 791.394 88.3033   1
  -2   3  11 660.291 79.9727   1
   2  -3  11 621.488 85.2541   1
  -2   3  11 624.771 90.7477   1
  -2  -3 -11 888.802 100.755   1
  -2  -3 -11 652.799 82.6326   1
   2  -3  11 621.058 92.9270   1
  -2   3  11 636.850 77.4806   6
   2  -3  11 651.850 99.5863   6
  -2   3  11 937.102 113.932   5
  -2  -3 -11 643.158 86.6894   5
   2   3 -11 790.261 137.964   2
  -2  -3 -11 988.506 123.868   4
   2   3 -11 873.079 113.934   3
  -2  -3 -11 535.381 75.6811   3
   2  -3  11 554.670 93.5524   2
  -2  -3  -9 973.832 130.425   1
  -2   3   9 1163.03 132.528   1
   2   3  -9 937.121 122.058   1
   2  -3   9 1132.08 126.499   1
   2   3  -9 1254.23 138.968   1
  -2  -3  -9 1284.06 125.149   1
   2  -3   9 1161.06 136.062   1
  -2   3   9 1135.67 115.984   6
  -2   3   9 1034.11 117.560   6
  -2   3   9 1678.92 175.218   5
  -2  -3  -9 1143.85 129.882   5
   2   3  -9 1155.86 182.007   2
  -2  -3  -9 1832.60 181.829   4
   2   3  -9 928.769 148.609   3
  -2  -3  -9 1048.73 117.166   3
   2  -3   9 912.549 137.179   2
  -2  -3  -7 2082.13 215.432   1
  -2   3   7 2112.98 197.644   1
   2   3  -7 1980.57 204.050   1
   2  -3   7 2196.69 205.980   1
   2   3  -7 1879.42 213.220   1
  -2  -3  -7 1811.41 201.391   1
  -2   3   7 1665.10 206.394   1
   2  -3   7 1924.35 212.062   1
  -2   3   7 1754.12 193.094   6
   2  -3   7 2179.64 217.612   6
  -2   3   7 2627.61 268.060   5
  -2  -3  -7 2309.39 219.431   5
   2   3  -7 2286.38 285.523   2
  -2  -3  -7 2382.31 260.076   4
   2   3  -7 1313.13 220.646   3
  -2  -3  -7 1832.73 194.552   3
   2  -3   7 2307.82 226.704   2
  -2  -3  -5 2015.79 171.474   1
  -2   3   5 1416.17 169.526   1
   2  -3   5 1796.27 177.620   6
  -2   3   5 1477.96 156.051   6
  -2   3   5 1457.14 159.402   6
  -2   3   5 1804.75 228.685   5
  -2  -3  -5 1548.26 179.885   5
   2   3  -5 1820.19 229.458   2
   2   3  -5 1337.39 151.847   4
  -2  -3  -5 2312.00 239.325   4
  -2  -3  -5 1455.79 152.027   3
   2   3  -5 1595.66 193.722   3
   2   3  -5 1582.67 167.276   1
   2   3  -5 1728.93 177.484   1
   2  -3   5 1757.27 165.849   1
  -2   3   5 1717.85 160.838   1
  -2   3   3 2315.64 214.140   1
  -2  -3  -3 2206.83 224.998   1
   2   3  -3 2090.81 224.106   1
   2   3  -3 2340.83 223.986   1
   2  -3   3 2531.03 217.985   1
   2  -3   3 2220.10 222.341   1
  -2  -3  -3 1702.91 215.714   1
   2  -3   3 2299.87 226.870   6
  -2   3   3 1933.72 208.334   6
  -2  -3  -3 2325.88 241.160   5
  -2   3   3 1769.25 263.564   5
   2   3  -3 1806.85 252.585   2
   2   3  -3 1836.79 206.537   4
  -2  -3  -3 2013.51 264.286   4
  -2   3   3 2429.43 244.557   4
   2  -3   3 2523.34 238.982   2
   2  -3   1 220.028 35.0414   1
  -2   3   1 195.429 33.1404   1
   2   3  -1 187.530 39.0467   1
   2  -3   1 195.759 38.5676   1
  -2  -3  -1 204.652 40.5494   1
  -2   3   1 275.612 41.8699   1
  -2  -3  -1 261.155 42.8354   1
   2  -3   1 320.959 45.4282   6
  -2   3   1 181.719 30.8327   6
  -2  -3  -1 318.107 56.3014   5
   2  -3   1 279.898 54.5010   2
   2   3  -1 357.680 67.5544   2
  -2  -3  -1 242.777 64.2809   4
  -2   3   1 238.369 71.3440   5
   2  -3   1 141.716 44.5154   3
  -2   3   1 280.014 53.2622   4
   2   3  -1 211.192 31.9803   3
   2   3  -1 309.637 44.3305   3
   2   3   1 329.290 47.9586   1
   2  -3  -1 203.441 37.0777   1
   2  -3  -1 250.694 37.4440   1
  -2   3  -1 235.098 36.7548   1
  -2   3  -1 270.419 41.7590   1
  -2  -3   1 268.152 45.8624   1
  -2  -3   1 247.698 43.7699   1
   2  -3  -1 159.935 34.1787   6
  -2  -3   1 329.659 58.1843   5
  -2   3  -1 293.280 40.4411   5
   2   3   1 231.027 51.7064   2
   2  -3  -1 318.751 54.7335   2
  -2   3  -1 204.251 64.4445   5
  -2  -3   1 310.978 55.4859   4
   2  -3  -1 224.689 51.0607   3
  -2   3  -1 307.508 54.6406   4
   2   3   1 214.396 29.7932   3
   2   3   1 159.637 27.2056   3
   2  -3  -3 2153.75 207.390   1
  -2   3  -3 2161.23 210.919   1
  -2  -3   3 2051.57 217.976   1
   2  -3  -3 2114.31 212.690   1
   2   3   3 2095.27 216.219   1
  -2  -3   3 1574.27 212.440   1
   2   3   3 2165.01 237.111   6
  -2  -3   3 2843.90 243.870   6
  -2  -3   3 2582.58 236.909   5
  -2   3  -3 1875.06 200.487   5
   2   3   3 1918.47 222.381   2
  -2  -3   3 2548.57 216.873   4
   2   3   3 2033.84 193.564   3
   2  -3  -3 1992.20 229.704   3
  -2   3  -3 2193.08 222.873   4
   2  -3  -3 2976.49 239.525   2
   2   3   3 1846.54 193.078   3
  -2   3  -5 1710.99 166.933   1
   2  -3  -5 1486.98 161.826   1
   2  -3  -5 1649.88 164.904   1
  -2  -3   5 1458.91 169.396   1
   2   3   5 1537.75 168.994   1
  -2  -3   5 1490.96 171.768   1
   2   3   5 1653.58 174.136   1
  -2   3  -5 1514.27 163.928   1
  -2  -3   5 1282.93 178.592   6
   2   3   5 1682.93 187.942   6
  -2  -3   5 1796.12 186.747   5
  -2   3  -5 1891.37 161.244   5
  -2   3  -5 1466.09 150.876   5
   2   3   5 1329.75 170.661   2
  -2  -3   5 1611.43 155.344   4
  -2   3  -5 1435.65 169.639   4
   2   3   5 1677.88 157.577   3
   2  -3  -5 1550.26 184.008   3
  -2   3  -5 1234.27 172.343   3
   2  -3  -5 1758.86 182.273   2
  -2  -3   7 2330.11 204.139   1
  -2  -3   7 1877.10 199.409   1
   2  -3  -7 1601.27 188.708   1
   2   3   7 2106.12 197.417   1
  -2   3  -7 1715.39 191.397   1
   2   3   7 1876.90 198.673   1
  -2   3  -7 1855.37 195.786   1
  -2  -3   7 1668.49 206.302   6
   2   3   7 2038.28 210.160   6
  -2  -3   7 1707.32 204.541   5
  -2   3  -7 1414.15 189.202   4
   2  -3  -7 1776.23 209.781   3
   2   3   7 1610.17 193.530   3
   2  -3  -7 2299.49 209.963   2
  -2   3  -7 2040.75 201.967   3
  -2   3  -9 1145.84 129.092   1
   2   3   9 1072.93 125.121   1
   2   3   9 1193.84 133.741   6
  -2  -3   9 883.616 129.124   6
  -2  -3   9 1023.62 129.626   5
   2   3   9 1003.34 118.083   2
  -2   3  -9 876.709 117.090   4
   2  -3  -9 909.512 133.665   3
   2  -3  -9 1192.17 125.073   1
  -2  -3   9 1013.38 125.399   1
  -2  -3   9 998.978 125.736   1
   2   3   9 1227.51 128.158   1
   2  -3  -9 1257.25 122.660   1
  -2   3  -9 1093.18 123.115   1
   2  -3 -11 595.502 80.4083   1
  -2  -3  11 700.879 90.1839   1
   2  -3 -11 714.961 91.3998   1
   2   3  11 661.019 88.9288   1
  -2  -3  11 639.344 90.0109   1
  -2   3 -11 798.706 90.4774   1
  -2   3 -11 689.168 93.3219   1
   2   3  11 743.553 87.9907   1
   2   3  11 798.575 93.5093   6
  -2  -3  11 560.975 88.3140   6
  -2  -3  11 681.094 91.4106   5
   2   3  11 632.742 74.8315   2
   2  -3 -11 742.743 97.7481   4
   2  -3 -11 576.096 92.3246   3
   2  -3 -11 806.384 89.8615   2
  -2  -3  13 311.865 49.3920   1
   2   3  13 197.903 42.6947   1
  -2   3 -13 219.758 42.2737   1
  -2   3 -13 190.351 46.2770   1
   2   3  13 302.190 44.9476   1
   2  -3 -13 236.187 40.0749   1
   2   3  13 195.070 39.6353   6
  -2  -3  13 287.030 49.2853   6
  -2  -3  13 208.399 44.0833   5
   2  -3 -13 277.028 38.9331   2
   2  -3 -13 196.784 48.0220   4
  -2   3 -13 203.603 34.6600   4
  -2   3 -13 201.077 38.2731   3
   2  -3 -13 192.482 43.4107   3
   2  -3 -15 80.6261 36.4608   1
   2   3  15 186.329 44.9717   1
  -2   3 -15 206.451 44.3037   1
  -2  -3  15 337.719 57.0648   1
  -2  -3  15 235.504 49.8241   1
   2  -3 -15 244.102 42.9223   1
  -2   3 -15 141.677 43.0148   1
   2   3  15 158.217 36.2464   6
  -2  -3  15 217.916 46.5175   6
  -2  -3  15 349.432 53.4493   5
   2  -3 -15 258.887 33.3986   2
   2   3  15 168.477 37.6258   5
   2  -3 -15 240.927 54.1951   4
  -2   3 -15 198.665 34.5869   4
  -2   3 -15 321.602 45.2416   3
   2  -3 -15 240.929 45.5085   3
   2  -3 -17 92.3541 34.6265   1
  -2  -3  17 156.235 39.9618   6
  -2  -3  17 212.465 43.2509   5
  -2  -3  17 190.304 48.4810   1
   2  -3 -17 205.001 47.0206   4
  -2   3 -17 158.729 29.8309   4
   2  -3 -17 208.092 44.0354   3
  -2   3 -17 196.882 38.7064   3
   2  -3 -19 671.115 109.051   4
  -2   3 -19 838.574 100.178   4
   2   3  19 891.714 104.672   6
  -2  -3  19 982.752 118.429   6
   2  -3 -19 888.441 117.215   3
  -2   3 -19 907.884 112.117   3
   2   3  19 982.887 107.134   5
  -2  -3  21 136.521 37.0097   5
  -2  -3  21 133.973 36.4323   6
   2   3  21 187.266 37.0196   6
   2   3  21 168.656 35.5853   5
   2  -3 -21 170.212 41.7920   4
  -2   3 -21 117.163 29.7835   4
   2  -3 -21 185.201 41.9506   3
  -2   3 -21 170.360 41.2599   3
   2   3  23-7.67415 10.9807   5
   2  -3 -23 8.13309 13.4348   4
  -2  -3  23-11.0391 15.7902   5
   2   3  23-6.96445 9.96653   6
  -2  -3  23 10.8558 12.6807   6
   2  -3 -23-10.9891 12.8363   3
  -2   3 -23-9.46353 15.6308   3
   2   3  25-7.74748 11.0785   5
   2  -3 -25-6.88939 8.04374   4
  -2  -3  25 9.96534 14.2499   5
  -2   3 -25-9.06244 12.9589   3
   2   3  25 7.11904 11.7547   6
  -2  -3  25 19.7549 18.2344   6
  -2  -3  27 8.51138 9.93769   6
   2   3  27 5.77515 8.25846   6
   2  -3 -27-11.7284 11.8591   4
   2   3  27-6.43584 7.51447   5
  -2  -3  27 8.49606 9.91980   5
  -2   3 -27 6.87423 11.3507   2
   2  -3 -27-9.18259 10.7213   3
  -2   3 -27 7.21062 10.3111   3
  -2  -3  29 288.081 45.5280   5
   2   3  29 279.316 41.1124   5
   2  -3 -29 184.651 40.6768   3
  -2  -3  29 177.488 38.1112   6
   2   3  29 283.621 39.2632   6
   2   4 -28 594.606 75.5121   2
  -2  -4 -26 298.219 41.9608   4
  -2   4  26 254.807 38.3041   5
   2   4 -26 244.629 43.9995   2
   2  -4  26 323.949 48.8219   6
   2   4 -26 243.222 38.7141   3
  -2  -4 -24 5795.17 539.848   4
   2   4 -24 5627.94 548.508   2
   2   4 -24 5377.63 538.689   3
  -2  -4 -24 4347.69 549.654   3
  -2   4  22 15341.6 1363.85   5
  -2  -4 -22 16047.9 1366.76   4
   2   4 -22 13659.3 1372.25   2
  -2  -4 -22 15721.2 1383.80   3
   2   4 -22 12364.3 1362.22   3
   2  -4  22 15489.3 1384.11   6
   2  -4  20 12140.9 1581.49   6
  -2   4  20 18823.0 1577.28   5
  -2  -4 -20 18579.9 1576.67   4
   2   4 -20 17042.6 1586.46   2
  -2  -4 -20 17385.4 1581.63   3
   2   4 -20 16068.0 1574.06   3
   2  -4  20 17334.4 1587.72   2
   2  -4  18 356.859 63.9057   2
   2   4 -18 329.484 62.2365   2
   2  -4  18 315.823 64.2993   6
  -2   4  18 399.741 50.8736   6
   2   4 -18 256.284 53.7362   3
  -2  -4 -18 303.095 52.3028   3
  -2  -4 -18 356.961 56.4681   4
  -2   4  18 337.052 54.4685   5
  -2   4  16 886.036 104.756   5
  -2  -4 -16 1084.79 110.612   4
   2  -4  16 1058.44 122.428   6
  -2   4  16 456.160 84.8820   6
  -2  -4 -16 674.304 90.5390   3
   2   4 -16 1189.86 132.251   2
   2  -4  16 586.563 102.326   2
   2  -4  14 12051.2 1164.43   1
  -2   4  14 12751.7 1144.28   6
  -2   4  14 10580.3 1159.22   5
   2   4 -14 16830.5 1208.41   2
  -2  -4 -14 15304.5 1172.28   4
  -2  -4 -14 10840.5 1155.64   1
  -2   4  14 13863.3 1164.75   1
   2  -4  14 8929.75 1160.44   2
  -2   4  12 13757.4 1151.85   1
  -2  -4 -12 10511.7 1149.11   1
   2   4 -12 10379.7 1150.33   1
   2  -4  12 13183.2 1161.51   6
  -2   4  12 13090.0 1136.05   6
   2   4 -12 14244.0 1217.26   2
   2  -4  12 11560.1 1151.38   1
  -2  -4 -12 16390.5 1176.25   4
  -2  -4 -12 11142.9 1136.27   3
   2  -4  12 10895.3 1160.83   2
  -2   4  10 56425.0 6712.89   1
   2   4 -10 90663.8 6726.56   1
   2  -4  10 49732.1 6719.64   1
   2   4 -10 76282.3 6731.85   1
  -2  -4 -10 84478.7 6717.05   1
  -2   4  10 85234.7 6729.76   1
   2  -4  10 78860.5 6729.09   1
   2  -4  10 84847.6 6738.91   6
  -2   4  10 53303.8 6743.22   5
  -2  -4 -10 80579.0 6729.95   5
  -2  -4 -10 69812.2 6751.44   4
  -2  -4 -10 81361.0 6718.32   3
   2   4 -10 59856.3 6742.00   3
   2  -4  10 77653.3 6747.92   2
  -2   4   8 1567.18 165.700   1
  -2  -4  -8 1976.08 184.025   1
   2   4  -8 1899.03 173.024   1
   2   4  -8 1427.96 178.684   1
  -2   4   8 1932.93 177.883   1
   2  -4   8 1506.25 173.841   1
  -2   4   8 1337.88 164.302   6
   2  -4   8 1740.44 183.172   6
  -2   4   8 1297.51 193.970   5
  -2  -4  -8 1749.62 182.105   5
   2   4  -8 1941.23 244.478   2
  -2  -4  -8 1084.14 186.130   4
  -2  -4  -8 1850.64 169.171   3
   2   4  -8 1805.23 199.403   3
   2  -4   8 1589.99 192.250   2
  -2   4   6 790.405 80.7793   1
   2   4  -6 884.286 98.2920   1
   2  -4   6 740.725 87.2569   1
   2  -4   6 637.561 87.5468   1
  -2   4   6 960.558 95.4843   1
  -2  -4  -6 769.757 83.9320   1
   2  -4   6 885.631 102.548   6
  -2   4   6 525.954 84.6420   6
   2   4  -6 754.755 76.6479   4
  -2  -4  -6 526.090 102.935   4
  -2   4   6 606.961 114.572   5
   2   4  -6 909.514 109.166   3
   2  -4   6 709.203 106.402   2
   2   4  -4 4209.53 423.262   1
  -2  -4  -4 4043.90 417.547   1
   2   4  -4 3780.72 412.637   1
   2  -4   4 4179.37 410.567   1
  -2   4   4 4923.72 415.918   1
   2  -4   4 4409.28 417.704   1
  -2  -4  -4 4554.66 414.561   1
  -2   4   4 3591.80 419.481   6
   2  -4   4 4022.15 426.286   6
  -2   4   4 5254.01 467.472   5
  -2  -4  -4 4695.32 437.193   5
   2   4  -4 5713.55 488.217   2
  -2  -4  -4 4310.52 441.573   4
   2   4  -4 5094.54 429.434   3
   2  -4   4 4348.62 448.211   2
   2  -4   2 1127.99 140.393   1
  -2   4   2 1459.38 140.152   1
  -2  -4  -2 1345.34 143.719   1
   2  -4   2 1260.31 153.499   6
  -2  -4  -2 1657.98 171.729   5
  -2  -4  -2 1661.68 166.181   4
   2   4  -2 1412.22 145.624   3
   2  -4   2 1361.70 173.498   2
   2   4  -2 1299.60 149.672   1
   2   4  -2 1553.90 148.260   1
  -2   4   2 1383.90 135.484   1
   2  -4   2 1512.01 139.457   1
  -2  -4  -2 1108.24 144.961   1
   2   4   0 183502. 14658.5   1
   2  -4   0 158793. 14644.8   1
  -2  -4   0 151799. 14653.8   1
  -2   4   0 156908. 14645.2   1
   2  -4   0 155768. 14661.6   6
  -2  -4   0 174528. 14679.8   5
  -2   4   0 213209. 14710.8   5
   2   4   0 165871. 14689.6   2
  -2  -4   0 167993. 14665.7   4
  -2   4   0 167374. 14675.6   4
   2   4   0 150108. 14648.4   3
   2  -4   0 149958. 14671.1   3
   2   4   0 150330. 14647.3   3
  -2  -4   2 1365.32 142.249   1
   2   4   2 1418.90 143.308   1
  -2   4  -2 1143.57 131.241   1
   2  -4  -2 1331.43 131.938   1
  -2  -4   2 1263.49 140.331   1
  -2   4  -2 1507.80 135.342   1
   2   4   2 960.654 153.849   6
   2  -4  -2 1332.82 145.463   6
  -2   4  -2 1841.57 178.281   5
  -2  -4   2 1530.24 163.189   5
   2   4   2 1133.64 159.176   2
  -2  -4   2 1305.84 142.057   4
   2   4   2 1309.48 132.603   3
  -2   4  -2 1405.88 155.309   4
   2  -4  -2 1466.05 159.363   3
   2   4   2 1316.13 131.894   3
   2  -4  -2 1401.11 173.418   2
   2  -4  -4 4461.20 406.045   1
  -2   4  -4 4420.47 410.388   1
   2  -4  -4 4069.25 404.607   1
  -2  -4   4 4317.57 415.703   1
   2   4   4 5057.08 424.274   1
  -2   4  -4 4628.42 412.667   1
   2   4   4 4269.09 438.389   6
  -2  -4   4 4346.08 438.765   6
  -2   4  -4 4452.91 432.986   5
  -2  -4   4 3672.33 429.100   5
   2   4   4 3736.75 425.232   2
  -2  -4   4 4303.37 410.266   4
   2  -4  -4 3860.78 429.395   3
  -2   4  -4 4170.96 424.064   4
   2   4   4 4301.96 405.268   3
   2  -4  -4 4394.91 445.438   2
  -2   4  -6 833.906 88.5339   1
  -2  -4   6 947.162 96.0427   1
   2  -4  -6 893.762 87.6223   1
   2  -4  -6 898.106 91.0218   1
   2   4   6 837.919 92.2511   1
   2   4   6 900.311 100.646   1
  -2   4  -6 891.576 97.6523   1
  -2  -4   6 622.323 93.1446   1
  -2  -4   6 1006.90 115.399   6
   2   4   6 847.779 111.104   6
  -2   4  -6 723.554 82.1647   5
   2   4   6 819.043 102.466   2
  -2   4  -6 609.264 92.3364   4
  -2  -4   6 767.313 81.6100   4
   2   4   6 640.761 81.8338   3
   2  -4  -6 845.956 107.139   3
   2  -4  -6 847.465 116.106   2
  -2   4  -6 827.111 100.442   3
  -2   4  -8 1678.64 168.898   1
   2  -4  -8 1476.03 164.692   1
  -2  -4   8 1965.53 179.243   1
   2  -4  -8 1637.08 177.041   1
   2   4   8 1768.53 176.722   1
  -2  -4   8 1472.79 175.049   1
  -2  -4   8 1389.94 185.564   6
   2   4   8 1704.47 189.203   6
  -2   4  -8 1518.01 156.461   5
  -2  -4   8 1576.16 185.091   5
   2   4   8 1611.87 177.007   2
  -2   4  -8 1673.45 175.697   4
   2  -4  -8 1824.10 189.376   3
   2   4   8 1462.17 166.247   3
   2  -4  -8 2268.07 204.752   2
  -2   4  -8 1602.91 177.452   3
  -2  -4  10 79128.6 6773.19   1
  -2  -4  10 76377.1 6766.78   1
   2  -4 -10 54799.1 6770.92   1
   2   4  10 76711.5 6765.10   1
   2  -4 -10 68880.3 6758.61   1
  -2   4 -10 56244.4 6773.97   1
   2   4  10 73709.3 6777.26   6
  -2  -4  10 71896.3 6779.63   6
  -2  -4  10 78363.3 6779.30   5
  -2   4 -10 77823.0 6764.63   4
   2  -4 -10 81477.5 6783.69   3
   2  -4 -10 107583. 6789.89   2
  -2   4 -10 68956.4 6766.54   3
  -2   4 -12 12469.8 1122.93   1
  -2  -4  12 12533.5 1117.68   1
   2  -4 -12 12679.5 1117.29   1
   2   4  12 10551.0 1103.84   1
  -2  -4  12 10708.0 1112.95   6
  -2  -4  12 12650.5 1117.32   5
   2   4  12 11486.8 1094.19   2
   2  -4 -12 12433.5 1121.22   4
  -2   4 -12 11220.6 1099.30   4
   2  -4 -12 12173.6 1117.39   3
  -2   4 -12 10440.4 1102.14   3
   2  -4 -12 14818.9 1109.66   2
  -2  -4  14 9536.70 1057.51   1
   2   4  14 8372.74 1047.11   1
   2  -4 -14 13910.5 1062.34   1
  -2  -4  14 13211.2 1062.85   5
   2   4  14 11058.6 1048.47   6
  -2  -4  14 11315.2 1058.86   6
   2  -4 -14 12850.5 1070.17   4
   2  -4 -14 11059.8 1056.72   3
   2  -4 -14 11470.2 1039.04   2
  -2   4 -14 10665.8 1045.82   3
   2  -4 -16 681.611 108.387   4
  -2   4 -16 814.387 92.2919   4
   2   4  16 896.390 99.0953   6
  -2  -4  16 1125.25 115.032   6
  -2   4 -16 918.445 100.533   3
   2   4  16 722.912 97.7252   5
  -2   4 -18 253.170 39.2138   4
   2  -4 -18 332.253 57.6604   4
  -2  -4  18 354.694 56.3346   5
   2   4  18 336.700 47.1005   5
   2  -4 -18 222.188 46.7648   3
  -2   4 -18 320.018 48.8186   3
   2   4  18 226.195 41.1828   6
   2  -4 -20 13286.1 1555.97   4
  -2  -4  20 17336.1 1564.61   6
   2   4  20 18659.8 1550.01   6
   2  -4 -20 16459.0 1561.42   3
   2   4  20 16538.3 1548.11   5
  -2  -4  20 17050.3 1564.57   5
   2  -4 -22 14704.1 1355.34   4
  -2  -4  22 13680.9 1357.58   6
   2   4  22 15965.2 1345.59   6
   2  -4 -22 15093.7 1360.73   3
   2   4  22 13914.3 1343.90   5
  -2  -4  22 12464.6 1355.15   5
   2  -4 -24 6303.60 489.605   4
  -2  -4  24 4170.34 485.713   6
   2  -4 -24 5436.76 493.854   3
  -2   4 -24 5118.88 487.267   3
  -2  -4  24 3684.40 483.105   5
   2   4  24 4929.86 480.012   5
   2   4  26 76.5975 25.9684   5
  -2  -4  26 211.503 40.2180   5
   2   4  26 73.6405 23.1190   6
  -2  -4  26 131.409 32.5658   6
   2  -4 -26 191.750 38.5069   3
  -2   4 -26 140.592 31.8530   3
   2  -4 -28 470.062 56.2452   4
  -2   4 -28 490.489 61.3265   2
   2   4  28 384.722 54.5232   6
   2   4  28 310.493 52.5880   5
   2   5 -25 29.4543 11.8085   3
   2   5 -25 33.9542 17.0564   2
  -2  -5 -23 365.272 46.6752   4
  -2   5  23 288.628 44.0549   5
   2   5 -23 289.394 48.1825   2
   2  -5  23 209.437 49.2632   6
   2   5 -23 234.413 41.3569   3
   2   5 -21 133.365 28.8930   3
  -2   5  21 185.421 32.1178   5
   2   5 -21 117.310 31.0492   2
  -2  -5 -19 182.821 36.5710   4
  -2   5  19 145.746 32.3569   5
   2  -5  19 213.388 47.2904   6
   2   5 -19 193.189 39.5154   3
  -2  -5 -17 55.5916 20.1832   4
   2   5 -17 66.1135 27.6636   2
   2  -5  17 52.0455 23.1823   6
   2   5 -17 26.4715 16.9060   3
  -2   5  15 83.5657 28.7521   5
  -2  -5 -15 45.2748 26.0292   4
   2  -5  15 125.217 36.0455   2
   2   5 -15 40.0487 25.8866   2
   2  -5  15 144.551 33.7465   6
   2   5 -15 63.4380 28.7179   3
  -2  -5 -15 85.1678 21.1903   3
  -2   5  13 1572.52 147.337   6
   2  -5  13 1749.36 167.989   6
  -2   5  13 1251.28 165.580   5
   2   5 -13 1825.11 201.873   2
  -2  -5 -13 1711.99 172.638   4
  -2  -5 -13 1374.08 149.637   3
   2  -5  13 1227.33 167.911   2
  -2  -5 -11 244.362 40.7945   1
   2  -5  11 228.262 41.7375   1
  -2   5  11 230.622 36.7430   6
   2   5 -11 228.314 63.4736   2
   2  -5  11 241.098 55.6677   2
  -2   5  11 142.352 45.9272   5
  -2  -5 -11 302.744 41.1827   3
   2   5 -11 230.606 50.4704   3
  -2  -5  -9 101.848 23.0481   1
   2   5  -9 71.5324 21.3417   1
  -2   5   9 100.554 22.2191   1
   2  -5   9 119.912 25.0497   1
   2  -5   9 126.256 31.5951   6
  -2   5   9 77.5022 19.2715   6
   2  -5   9 79.3828 33.9786   2
   2   5  -9 85.0110 47.2840   2
  -2   5   9 99.5352 36.7000   5
  -2  -5  -9 75.3928 30.8299   4
  -2  -5  -9 92.3797 20.5840   3
   2   5  -9 153.274 38.1685   3
  -2   5   7 245.546 26.8811   1
  -2   5   7 187.047 23.6597   1
   2   5  -7 165.580 33.1252   1
  -2  -5  -7 139.346 28.4023   1
   2  -5   7 241.556 43.1645   6
  -2   5   7 173.644 32.0179   6
  -2  -5  -7 156.607 36.9323   5
  -2  -5  -7 253.210 50.3993   4
  -2   5   7 214.489 49.7257   5
   2   5  -7 154.007 22.9919   4
   2   5  -7 266.944 44.6926   3
   2  -5   5 1056.28 114.608   1
  -2   5   5 976.326 124.541   6
   2  -5   5 1074.85 130.928   6
  -2  -5  -5 1192.09 134.294   5
   2   5  -5 1577.38 180.888   2
  -2  -5  -5 1157.63 136.361   4
   2  -5   5 1188.86 156.443   2
   2   5  -5 1260.80 127.623   3
   2   5  -5 1135.27 122.471   1
   2  -5   5 952.844 117.096   1
  -2  -5  -5 1195.73 118.415   1
  -2  -5  -3 1963.22 191.984   1
   2   5  -3 1844.99 194.895   1
   2   5  -3 2287.73 192.402   1
   2  -5   3 2533.65 189.468   1
  -2  -5  -3 2219.00 188.764   1
   2  -5   3 1912.35 206.704   6
  -2   5   3 2677.37 235.636   5
  -2  -5  -3 2485.91 217.285   5
   2   5  -3 2526.91 246.490   2
  -2  -5  -3 2306.77 211.973   4
  -2   5   3 2043.50 212.696   4
   2  -5   3 2346.62 245.665   2
   2   5  -3 2321.47 198.809   3
  -2  -5  -1 51.1527 12.0012   1
  -2  -5  -1 42.1977 12.6245   1
   2  -5   1 51.6516 18.8924   6
  -2  -5  -1 83.5793 25.8750   5
   2   5  -1 39.3218 30.9791   2
   2  -5   1 35.0476 32.7024   2
  -2   5   1 137.466 38.1316   5
  -2  -5  -1 52.0650 19.9557   4
  -2   5   1 60.0749 20.6043   4
   2   5  -1 44.6063 12.7107   1
   2   5   1 53.8074 13.1463   1
  -2  -5   1 50.7167 13.1631   1
  -2  -5   1 62.0886 13.9066   1
   2  -5  -1 42.1786 17.0899   6
  -2  -5   1 18.4057 15.9219   5
   2   5   1 32.6081 20.6211   2
   2  -5  -1 18.9541 31.6554   2
  -2   5  -1 32.5598 22.4571   5
  -2  -5   1 49.1662 18.6563   4
   2  -5  -1 34.4344 19.3954   3
  -2   5  -1 82.4099 24.0432   4
   2   5   1 57.6063 14.0403   3
  -2  -5   3 2052.87 188.980   1
  -2   5  -3 1549.47 181.334   1
  -2   5  -3 1947.12 180.724   1
  -2  -5   3 1999.02 189.740   1
   2   5   3 1574.75 204.717   6
  -2  -5   3 2309.71 215.888   6
  -2  -5   3 1787.03 207.142   5
   2   5   3 1826.46 208.565   2
  -2  -5   3 2252.05 196.313   4
   2  -5  -3 2240.66 211.905   3
  -2   5  -3 2245.82 207.143   4
   2  -5  -3 2334.11 249.788   2
   2   5   3 1894.75 187.152   3
   2   5   5 1215.98 134.040   6
  -2   5  -5 664.119 114.822   5
  -2  -5   5 1180.10 130.536   5
   2   5   5 876.974 119.785   2
  -2   5  -5 1214.34 121.554   4
  -2  -5   5 1132.91 108.880   4
   2   5   5 1144.10 109.418   3
   2  -5  -5 1351.15 158.771   2
  -2   5  -5 1127.14 122.566   3
  -2   5  -5 488.965 103.688   1
  -2   5  -5 1073.24 103.889   1
  -2  -5   5 1214.54 112.329   1
   2   5   5 1009.90 105.644   1
  -2   5  -7 166.044 35.5709   1
  -2  -5   7 203.002 35.2096   1
  -2  -5   7 252.501 48.4060   6
  -2  -5   7 267.301 48.3767   5
   2   5   7 214.079 40.6173   2
   2  -5  -7 280.568 60.2813   2
  -2   5  -7 135.735 33.0032   5
  -2   5  -7 280.750 40.0788   4
   2  -5  -7 162.194 39.0057   3
   2  -5  -7 219.760 25.4443   1
   2  -5  -7 298.117 29.9983   1
   2   5   7 158.947 28.3767   1
   2   5   9 86.1208 18.9362   1
  -2  -5   9 91.6052 27.6211   6
   2   5   9 143.738 30.8813   6
  -2  -5   9 67.0020 25.5009   5
  -2   5  -9 157.153 30.7581   1
  -2  -5   9 124.919 27.4630   1
   2   5   9 84.3092 23.1355   2
   2  -5  -9 117.747 35.3275   2
  -2   5  -9 90.2553 23.5313   4
  -2   5  -9 65.3834 19.7390   3
   2   5  11 187.964 37.8969   1
   2  -5 -11 325.489 43.6084   1
  -2  -5  11 267.186 47.4653   6
  -2  -5  11 243.334 45.4079   5
   2   5  11 285.256 46.8534   6
  -2  -5  11 247.680 45.9914   1
   2   5  11 264.544 38.4404   2
   2  -5 -11 251.819 46.3013   2
   2  -5 -11 295.936 48.2942   3
  -2   5 -11 254.206 40.1034   4
  -2   5 -11 264.306 40.1660   3
   2  -5 -13 1869.67 160.499   1
   2   5  13 1407.36 155.021   6
  -2  -5  13 1367.69 160.450   6
  -2   5 -13 1463.74 148.134   4
   2  -5 -13 1491.53 161.886   3
   2  -5 -13 1222.57 150.460   2
  -2   5 -13 1369.09 149.926   3
  -2  -5  15 90.3410 24.6814   5
   2   5  15 74.7699 20.9950   6
  -2  -5  15 105.428 27.0167   6
   2   5  15 40.3630 17.5148   5
   2  -5 -15 118.969 32.0606   4
  -2   5 -15 100.727 19.1366   4
  -2   5 -15 73.9962 18.8693   3
   2  -5 -15 140.878 31.2410   3
   2   5  17 33.6923 15.6044   5
   2  -5 -17 64.8282 25.1925   4
  -2  -5  17 101.835 28.0419   5
  -2  -5  17 73.5823 23.4782   6
   2   5  17 109.356 23.4331   6
   2  -5 -17 126.392 28.5595   3
  -2   5 -17 64.6650 18.3512   3
   2   5  19 152.862 29.8159   5
   2  -5 -19 133.156 36.0608   4
  -2  -5  19 208.535 38.8152   6
   2   5  19 150.149 28.3162   6
   2  -5 -19 149.931 35.2815   3
  -2   5 -19 187.980 32.1291   3
   2   5  21 83.3374 21.5143   5
   2  -5 -21 56.3794 23.1342   4
  -2  -5  21 92.8703 29.2791   5
   2  -5 -21 136.872 30.5372   3
  -2   5 -21 124.679 26.7900   3
   2   5  21 117.754 23.3814   6
   2   5  23 265.030 42.0202   5
   2  -5 -23 349.589 51.2669   4
  -2  -5  23 244.718 49.4023   5
  -2  -5  23 173.976 41.3790   6
   2   5  23 301.590 40.9083   6
  -2   5 -23 273.486 44.3103   3
   2  -5 -23 267.325 47.8954   3
  -2  -5  25 8.32574 9.81432   6
   2   5  25 9.31406 9.51430   6
   2   5  25 10.6568 8.90139   5
   2   6 -22 7275.11 727.709   2
   2  -6  22 8310.78 743.043   6
  -2  -6 -20 9319.28 916.940   4
   2   6 -20 8944.31 921.407   2
   2  -6  20 10399.6 932.475   6
  -2   6  20 10428.1 917.761   5
   2  -6  18 88.2575 28.7110   6
   2   6 -18 64.4602 23.4122   2
  -2  -6 -18 34.8165 16.1026   4
  -2   6  18 60.6470 18.3698   5
   2  -6  16 157.099 36.0044   6
   2   6 -16 206.158 43.7002   2
  -2   6  16 145.449 32.6093   5
   2  -6  14 7328.42 545.848   6
  -2   6  14 5062.74 538.806   5
  -2  -6 -14 4852.19 537.433   4
   2   6 -14 4115.67 537.246   3
   2  -6  14 6693.06 555.549   2
  -2   6  12 3101.24 484.508   5
  -2  -6 -12 4425.62 489.154   4
   2   6 -12 8373.13 559.493   2
   2   6 -12 5101.84 498.652   3
   2  -6  12 6572.62 494.968   6
   2   6 -10 42844.7 3510.17   2
  -2  -6 -10 36500.1 3456.52   4
   2   6 -10 39532.0 3461.92   3
   2  -6  10 32867.6 3468.90   2
   2  -6   8 248.447 34.9314   1
   2  -6   8 302.540 50.5588   6
  -2   6   8 280.208 43.4018   6
  -2  -6  -8 385.210 50.9237   5
   2  -6   8 208.394 56.2833   2
   2   6  -8 427.143 85.0716   2
  -2  -6  -8 295.942 52.2693   4
  -2   6   8 321.427 61.0302   5
  -2  -6  -8 300.017 35.1599   1
   2   6  -8 324.909 52.0516   3
   2  -6   6 511.565 70.1493   6
  -2   6   6 509.317 68.8321   6
  -2  -6  -6 506.660 66.4752   5
   2  -6   6 540.116 93.8050   2
   2   6  -6 578.680 102.730   2
  -2  -6  -6 504.048 70.7051   4
  -2   6   6 498.207 69.2249   4
   2   6  -6 635.657 71.2503   3
  -2  -6  -6 433.685 50.3959   1
   2   6  -6 492.820 57.2588   1
   2   6  -4 4015.53 403.911   1
  -2   6   4 4043.06 421.426   6
   2  -6   4 3849.16 421.017   6
  -2   6   4 6760.05 455.118   5
  -2  -6  -4 4758.52 423.553   5
   2   6  -4 6305.55 475.922   2
  -2  -6  -4 4044.94 418.880   4
  -2   6   4 3927.55 420.253   4
   2  -6   4 2993.61 446.398   2
   2   6  -4 4558.64 414.621   3
  -2  -6  -2 981.393 97.7323   1
   2   6  -2 945.995 100.110   1
   2  -6   2 1089.45 120.971   6
  -2   6   2 1494.07 145.444   5
   2  -6   2 1050.73 165.057   2
   2   6  -2 1238.46 142.501   2
  -2  -6  -2 1156.37 118.120   4
  -2   6   2 1149.04 122.959   4
   2   6  -2 1059.86 109.637   3
   2   6   0 34526.7 4001.09   1
   2  -6   0 61315.7 4035.49   6
  -2  -6   0 64753.5 4042.81   5
  -2  -6   0 57850.5 4027.82   4
  -2   6   0 63729.5 4037.46   4
   2  -6   0 31779.6 4068.28   2
   2   6   0 56940.0 4015.17   3
  -2  -6   2 1235.63 87.3115   1
   2   6   2 914.742 104.198   6
  -2   6  -2 1108.98 122.228   5
  -2  -6   2 1087.23 106.748   5
   2   6   2 965.682 105.613   2
  -2  -6   2 1071.40 94.1806   4
  -2   6  -2 1180.29 103.309   4
  -2   6  -2 812.133 98.2132   3
   2   6   2 943.223 85.1751   3
  -2  -6   4 3951.31 378.969   1
   2   6   4 3161.44 368.872   1
   2   6   4 4265.44 396.974   6
  -2  -6   4 4477.75 400.848   6
  -2   6  -4 4257.64 400.492   5
  -2  -6   4 4681.17 397.880   5
   2   6   4 4065.06 393.647   2
   2  -6  -4 4758.91 396.033   3
  -2   6  -4 3943.23 386.126   4
  -2   6  -4 4623.39 391.244   3
   2  -6  -4 4181.52 440.974   2
   2   6   6 316.046 50.4601   1
  -2  -6   6 332.261 56.9689   1
  -2  -6   6 513.061 70.2397   6
   2   6   6 343.687 62.4444   6
  -2  -6   6 464.061 65.1035   5
   2  -6  -6 579.359 89.3606   2
   2   6   6 461.895 64.5717   2
  -2   6  -6 523.851 61.4697   4
   2  -6  -6 436.852 65.7064   3
  -2   6  -6 490.634 61.6982   3
   2   6   8 448.924 47.2105   1
  -2   6  -8 202.724 30.0703   1
  -2  -6   8 342.567 52.3693   6
   2   6   8 272.151 47.0629   6
   2   6   8 325.497 49.2294   2
   2  -6  -8 263.825 54.5951   2
  -2   6  -8 332.180 44.4900   4
   2  -6  -8 344.364 50.2059   3
  -2   6  -8 320.692 44.7002   3
   2   6  10 34675.2 3254.18   6
  -2   6 -10 38781.6 3249.29   4
   2  -6 -10 37202.3 3257.34   3
   2  -6 -10 34084.0 3258.88   2
  -2   6 -10 32883.5 3246.55   3
  -2  -6  10 33447.1 3255.86   5
  -2  -6  12 7047.89 600.536   6
   2   6  12 6232.15 592.639   6
   2  -6 -12 5946.04 593.959   3
  -2   6 -12 5494.60 584.646   3
  -2  -6  12 7090.35 600.550   5
  -2  -6  14 7737.41 682.326   5
  -2  -6  14 7566.39 679.886   6
   2   6  14 6843.92 671.912   6
   2  -6 -14 6497.71 674.562   3
  -2  -6  16 218.068 37.3861   6
  -2  -6  16 233.664 40.3146   5
   2   6  18 76.6173 17.5797   6
  -2  -6  18 51.2993 19.0159   6
   2   6  18 58.3043 17.0175   5
  -2  -6  18 83.5006 23.5564   5
   2  -6 -18 41.0913 17.8849   3
  -2   6 -18 62.2731 16.9817   3
   2   6  20 8952.08 807.185   6
  -2  -6  20 7997.13 816.747   6
   2   6  20 8721.72 808.809   5
  -2  -6  20 8935.60 823.761   5
   2  -6 -20 8446.71 815.856   3
  -2   6 -20 8487.58 808.334   3
   2   6  22 7443.63 698.673   6
   2  -6 -22 7425.65 710.136   3
   2   7 -19 365.831 54.8503   3
  -2  -7 -17 13.7769 12.7700   4
  -2   7  17 12.3394 10.2539   5
   2   7 -17 27.4989 20.0558   2
   2  -7  17 6.90870 9.94785   6
   2   7 -17 7.32131 12.1449   3
  -2  -7 -15 66.6390 23.1977   4
   2   7 -15 138.837 38.1874   2
   2  -7  15 140.669 29.7469   6
   2   7 -15 58.4624 24.7526   3
  -2  -7 -13 293.591 49.4782   4
  -2   7  13 171.141 43.4385   5
   2  -7  13 327.654 48.7677   6
   2   7 -13 178.758 44.9079   3
  -2  -7 -11 383.714 53.1788   4
  -2   7  11 130.257 41.4444   5
   2   7 -11 174.428 54.0315   2
   2  -7  11 321.028 47.8731   6
   2   7 -11 220.945 48.0810   3
   2   7  -9 115.233 49.3948   2
  -2   7   9 295.543 44.5094   4
   2  -7   9 239.944 40.2085   6
  -2  -7  -9 223.644 41.5572   4
  -2   7   9 116.019 37.2062   5
  -2  -7  -7 239.152 39.9772   5
   2   7  -7 381.142 75.5983   2
   2  -7   7 287.473 69.0213   2
  -2   7   7 298.883 45.3951   4
   2  -7   7 204.034 40.9031   6
  -2  -7  -7 259.020 42.8630   4
  -2   7   7 260.440 51.0178   5
  -2  -7  -5 575.803 83.1867   4
   2  -7   5 889.992 126.850   2
  -2  -7  -5 692.119 83.5094   5
   2  -7   5 697.469 88.3792   6
  -2   7   3 721.738 102.602   5
  -2  -7  -3 571.489 77.9310   5
  -2  -7  -3 616.832 78.6564   4
  -2   7   3 791.557 85.5080   4
  -2   7   3 633.849 83.4286   6
  -2   7   1 66.9375 30.7561   5
  -2  -7  -1 20.9197 11.1646   4
   2   7  -1 59.6646 23.4942   2
  -2   7   1 44.7825 16.2436   4
  -2  -7  -1 36.6478 16.3423   5
  -2  -7   1 37.7380 15.9118   5
   2   7   1 40.4235 19.1550   6
   2  -7  -1 61.4056 37.9250   2
   2   7   1 33.7783 17.3822   2
  -2   7  -1 23.1937 19.4209   5
  -2  -7   1 38.8378 15.3430   4
  -2   7  -1 43.1233 16.4068   4
  -2   7  -1 20.3117 15.1401   3
   2   7   3 597.025 86.3962   6
  -2  -7   3 624.173 83.7654   5
  -2   7  -3 737.069 83.5897   4
  -2   7  -3 726.383 84.4281   3
  -2  -7   5 781.928 88.4131   5
   2   7   5 533.028 81.2074   2
  -2   7  -5 663.404 80.0816   4
   2   7   5 684.400 87.2462   6
  -2   7  -5 688.450 81.5541   3
  -2  -7   7 257.283 41.3772   6
  -2   7  -7 146.968 29.7495   4
  -2   7  -7 223.522 34.4525   3
  -2  -7   7 171.616 37.0462   5
   2   7   7 143.029 32.7312   6
  -2  -7   9 220.306 39.0383   6
   2  -7  -9 137.081 32.3974   3
  -2   7  -9 228.939 34.0538   3
   2   7   9 255.347 39.7203   6
  -2  -7   9 225.037 40.4378   5
  -2  -7  11 345.277 49.4706   6
   2  -7 -11 283.361 45.5348   3
  -2   7 -11 286.939 40.9847   3
   2   7  13 332.921 43.9930   6
  -2  -7  13 247.666 42.9882   6
  -2  -7  13 335.983 48.0595   5
   2  -7 -13 235.400 40.5176   3
  -2   7 -13 244.004 36.4890   3
   2   7  15 121.870 24.8852   5
   2   7  15 143.103 26.0011   6
  -2  -7  15 133.181 29.6565   5
   2  -7 -15 117.169 25.9094   3
  -2   7 -15 121.000 22.0524   3
   2   7  17 4.31257 6.17014   6
  -2  -7  17-6.33772 10.4666   6
   2  -7 -17 17.8561 9.82990   3
  -2   7 -17 3.87872 7.16325   3
   2   7  17-4.43052 8.18154   5
   2   7  19 387.830 48.5080   6
   2  -7 -19 369.997 53.7327   3
   2  -8  14 2775.57 275.626   6
  -2  -8 -12 2529.80 255.281   4
   2   8 -10 11398.8 896.849   2
   2  -8  10 11123.2 837.370   6
   2   8  -8 123.967 44.8086   2
  -2   8   8 118.742 25.8761   4
   2  -8   8 95.5338 25.2360   6
  -2   8   8 45.3196 21.8147   5
  -2  -8  -8 105.581 24.2699   4
  -2   8   6 260.652 40.6711   4
   2  -8   6 248.976 41.2523   6
  -2  -8  -6 289.374 40.1533   4
  -2  -8  -4 1501.25 156.229   4
   2   8  -4 1654.49 181.516   2
  -2   8   4 1412.28 174.747   5
  -2  -8  -4 1585.49 155.994   5
  -2   8   4 1359.78 156.807   4
  -2  -8  -2 488.792 57.2960   5
   2   8  -2 444.207 63.5456   6
   2   8  -2 425.622 67.7176   2
  -2   8   2 395.254 56.9625   4
  -2   8   2 398.024 58.5553   3
  -2  -8   0 16682.5 1704.85   5
   2   8   0 18657.9 1714.86   6
  -2   8   0 17875.8 1708.38   4
  -2   8   0 21259.9 1713.26   3
   2   8   2 275.322 51.2313   2
  -2   8  -2 469.285 54.5927   3
  -2   8  -2 429.683 53.3985   4
   2   8   2 343.354 54.3491   6
  -2  -8   2 330.446 49.8361   5
  -2  -8   4 1517.08 151.004   5
  -2   8  -4 1436.70 148.093   3
   2   8   4 1309.95 152.034   6
  -2  -8   6 257.750 39.4958   5
  -2   8  -6 214.667 33.7994   3
  -2  -8   8 119.057 26.9899   5
   2   8   8 95.4243 21.9907   6
  -2   8  -8 114.170 20.9867   3
  -2  -8  10 13330.2 1094.49   5
   2  -8 -10 10369.1 1085.09   3
  -2   8 -10 12058.8 1082.90   3
  -2  -8  10 12023.9 1090.48   6
   2   8  10 10962.6 1084.96   6
   2  -8 -12 1846.02 213.779   3
  -2   8 -12 2314.46 212.796   3
   2   8  12 2247.72 215.582   6
   2  -8 -14 2659.38 262.759   3
  -2   9   3 237.206 39.1385   4
   2   9  -1 26.7609 13.7505   2
   3   0   0-6.61327 12.2122   6
  -3   0   0-9.12397 16.8460   5
  -3   0   0 13.5077 11.1558   1
  -3   0   0 12.2655 14.3237   1
   3   0   0 14.5813 17.0270   1
   3   0   0-10.7032 15.3080   2
   3   0   0 8.18317 11.7054   3
  -3   0   0 9.75550 18.0117   4
   3   0   0 12.5338 20.6976   1
   3   0   2 12.8134 14.9603   1
   3   0  -2-5.94929 9.82326   6
   3   0  -2-7.38330 17.2407   6
   3   0   2-6.48942 13.1233   6
  -3   0  -2-8.33446 11.9179   5
  -3   0   2 10.0063 14.3086   5
   3   0  -2 14.3494 23.6932   1
  -3   0   2 12.1758 10.0521   1
  -3   0   2-13.2415 15.4601   1
  -3   0  -2-12.3968 20.4692   1
   3   0   2 13.6014 19.4493   1
  -3   0  -2 14.1877 20.2877   1
   3   0  -2-11.1990 16.0140   2
   3   0   2-9.25402 13.2328   2
  -3   0   2 9.84148 16.2499   4
   3   0   2 7.54405 15.2560   3
  -3   0  -2 8.51997 12.1831   4
   3   0  -2-8.61845 10.0625   3
   3   0   4 12.0147 14.0277   1
   3   0  -4-13.0016 15.1800   1
   3   0   4-13.2678 18.9723   1
  -3   0  -4-12.2560 14.3095   1
  -3   0   4 13.8654 19.8269   1
   3   0  -4 12.4572 14.5444   1
  -3   0  -4-12.5480 14.6504   1
   3   0  -4-4.63744 7.65718   6
  -3   0   4 10.6588 19.6768   5
  -3   0  -4-7.62677 12.5930   5
   3   0  -4-7.01561 14.1874   6
   3   0   4 8.43553 15.5725   2
   3   0  -4 11.8384 21.8544   2
  -3   0   4-9.40517 13.4489   4
  -3   0  -4 13.4649 13.6148   3
   3   0  -4-9.10868 13.0250   3
   3   0   6-11.0189 15.7566   1
   3   0  -6-12.3417 17.6481   1
   3   0   6-13.6203 11.2448   1
  -3   0  -6-11.7179 16.7561   1
  -3   0   6 14.4460 20.6571   1
   3   0  -6 12.0521 17.2339   1
  -3   0   6-10.7016 15.3029   1
   3   0   6-7.51326 12.4057   6
  -3   0   6-5.84206 11.8142   6
  -3   0  -6 6.49099 10.7178   5
   3   0  -6 12.6515 14.7713   2
   3   0   6 24.2552 17.6602   2
  -3   0   6 10.7813 15.4168   5
  -3   0   6-8.81963 14.5627   4
  -3   0  -6 8.25618 11.8060   4
  -3   0  -6-5.97788 13.0575   3
   3   0  -6 9.20868 10.7517   3
   3   0  -8 11.0950 12.9541   1
  -3   0  -8 12.5248 10.3404   1
   3   0   8-10.0797 14.4136   1
  -3   0   8-9.43738 13.4951   1
  -3   0  -8-10.2840 16.9806   1
   3   0  -8-11.8202 13.8008   1
   3   0  -8 3.70428 6.83850   6
   3   0   8-8.34491 16.8756   6
  -3   0  -8 5.74844 9.49176   5
   3   0   8 23.1127 15.5800   2
   3   0  -8-13.4752 19.2689   2
  -3   0   8 11.0760 12.9319   5
  -3   0   8 8.31757 15.3548   4
  -3   0  -8-7.96517 16.1077   4
  -3   0  -8 5.74248 10.6011   3
   3   0  -8-8.95168 12.8006   3
  -3   0 -10 11.9625 13.9686   1
  -3   0  10-8.88602 12.7085   1
  -3   0 -10 18.6993 18.9087   1
   3   0 -10 22.3198 15.9596   1
   3   0  10-12.4019 20.4787   1
  -3   0  10-6.26629 13.6891   6
   3   0  10-8.89384 14.6868   6
  -3   0 -10 5.01420 10.1424   5
   3   0  10-7.25329 10.3742   2
   3   0 -10-13.9228 19.9102   2
  -3   0  10-11.6923 16.7209   5
  -3   0  10-7.87487 13.0046   4
  -3   0 -10-7.93196 14.6445   4
  -3   0 -10-6.54736 10.8130   3
   3   0 -12 9.24198 17.0613   1
   3   0  12-9.03613 14.9203   1
  -3   0 -12-12.0798 9.97306   1
  -3   0  12-12.6860 10.4735   1
  -3   0  12-6.53042 12.0557   6
   3   0  12-9.46817 19.1472   6
   3   0  12-6.57430 13.2951   2
   3   0 -12 14.0186 23.1471   2
  -3   0  12 8.62559 12.3343   1
   3   0  12-11.8921 9.81814   1
   3   0 -12-10.5880 17.4826   1
  -3   0 -12 8.49255 12.1441   1
  -3   0  12-12.1906 20.1288   5
  -3   0  12-7.93963 14.6571   4
  -3   0 -12 7.67069 12.6657   4
  -3   0 -12 8.22822 19.2138   3
   3   0 -12 10.6474 15.2254   3
   3   0  14-9.27778 13.2810   1
   3   0 -14-9.68363 13.8607   1
  -3   0 -14-12.6851 20.9541   1
  -3   0  14 13.1341 18.7911   1
   3   0  14-19.2387 21.0204   6
  -3   0  14-7.27036 10.4144   6
   3   0 -14 13.7635 16.0813   2
   3   0  14-6.23965 10.3210   2
  -3   0  14-8.30322 9.71383   1
   3   0  14 12.0803 14.1177   1
   3   0 -14-10.8443 12.6761   1
  -3   0 -14-8.90554 12.7493   1
   3   0  14-5.65603 11.4544   5
  -3   0  14-12.3392 20.3833   5
  -3   0 -14-8.00076 16.1912   4
  -3   0 -14 10.1806 16.8211   3
   3   0 -14-11.7652 9.73256   3
  -3   0 -16-13.6292 22.5041   1
   3   0 -16 10.9046 12.7317   1
  -3   0  16 14.2133 16.5947   1
   3   0  16 8.69834 10.1558   1
  -3   0  16 8.37415 13.8271   6
   3   0  16-9.28975 18.7863   6
   3   0  16 5.95033 8.50871   2
  -3   0  16 8.59295 12.2875   1
   3   0  16 12.8477 10.6069   1
  -3   0 -16-8.45342 13.9580   1
   3   0 -16 11.7462 13.7142   1
   3   0  16-6.61276 9.45595   5
  -3   0  16 11.8247 16.9088   5
  -3   0  16-9.55296 15.7735   4
  -3   0 -16-8.50663 12.1641   4
  -3   0 -16-11.6892 21.5790   3
   3   0 -16-12.4931 10.3141   3
  -3   0 -18-14.6540 17.1095   1
   3   0 -18-11.4871 16.4262   1
   3   0  18 8.89186 12.7153   1
  -3   0  18 15.8108 13.0535   1
  -3   0  18 10.0099 18.4791   6
   3   0  18 7.90366 13.0506   6
   3   0 -18-11.5028 13.4304   2
   3   0  18-5.55517 7.94419   2
  -3   0  18 8.81055 14.5480   1
  -3   0 -18-8.40518 12.0194   1
   3   0 -18-12.9480 18.5152   1
  -3   0  18 10.7725 19.8868   5
   3   0  18 7.37337 13.6120   5
  -3   0 -18-9.34856 18.9054   4
  -3   0  18-10.4485 17.2525   4
  -3   0 -18-11.2060 22.6615   3
   3   0 -18-12.5784 10.3850   3
  -3   0 -20-15.7190 25.9550   1
   3   0 -20 12.8977 18.4437   1
   3   0  20 10.1883 8.41253   1
  -3   0  20 17.8603 20.8532   1
  -3   0  20-11.1351 15.9233   6
   3   0 -20-10.0204 18.4987   2
   3   0  20 5.86128 10.8212   2
   3   0  20-14.7447 12.1738   1
  -3   0  20 9.45578 13.5221   1
  -3   0 -20-9.21065 13.1716   1
   3   0 -20 13.4471 11.1026   1
  -3   0  20-9.46914 13.5412   5
   3   0  20 6.13828 10.1363   5
  -3   0 -20 9.69804 16.0137   4
  -3   0  20 10.8736 15.5494   4
  -3   0 -20-9.71152 13.8877   3
   3   0 -20 11.7730 9.72062   3
  -3   0  22-9.99424 14.2921   1
   3   0 -22-13.3456 11.0189   1
   3   0  22-15.1103 17.6426   1
  -3   0  22 11.3351 16.2093   6
   3   0  22 11.3404 10.4686   6
  -3   0  22 8.18583 11.7063   5
   3   0  22-10.7055 9.88265   5
   3   0  22 6.85196 9.79911   2
   3   0 -22-8.49425 14.0262   2
  -3   0  22-10.5243 19.4291   4
  -3   0 -22-9.65114 11.2692   4
   3   0 -22 10.3830 14.8480   3
  -3   0  24-10.6020 15.1640   6
   3   0  24-4.95703 10.0300   6
  -3   0 -24 24.9742 16.8381   4
   3   0  24-4.62108 7.63760   5
   3   0 -24-7.19098 13.2792   2
  -3   0  24-9.51122 13.6047   4
  -3   0 -24-6.82581 11.2756   3
   3   0 -24-8.92458 10.4253   3
  -3   0  26 9.38786 10.9626   6
   3   0  26 4.42262 7.30520   6
  -3   0 -26-11.3024 11.4299   3
   3   0 -26-7.43660 12.2807   3
  -3   0 -26 20.5718 13.8686   4
  -3   0  26 6.15199 8.79931   5
   3   0  28-7.92182 7.31292   6
  -3   0 -28-4.83392 7.98237   3
   3   0 -28 6.15828 7.19096   3
  -3   0  28 10.8878 6.35700   5
  -3   0 -30 8.84118 6.32629   3
  -3   0  30-4.84956 8.01141   5
  -3   0 -30 4.89608 8.08819   4
  -3  -1 -31 1192.45 124.706   3
  -3  -1 -29 4383.39 340.397   4
  -3   1  29 3708.99 334.477   5
   3   1 -29 3716.06 336.775   3
  -3  -1 -29 3210.08 331.888   3
   3  -1  29 2837.47 328.044   6
   3   1 -27 12267.2 1292.83   3
  -3   1  27 17356.5 1310.78   4
  -3  -1 -27 16008.0 1299.14   4
   3  -1  27 12676.6 1286.42   6
  -3  -1 -25 6945.18 571.337   4
   3   1 -25 5650.98 565.347   2
  -3  -1 -25 5026.80 558.035   3
  -3   1  25 6296.34 562.580   5
  -3   1  23 663.350 81.9981   5
  -3  -1 -23 677.126 87.4230   4
  -3   1  23 812.069 95.8815   6
   3  -1  23 680.349 77.1806   6
  -3  -1 -23 622.383 79.4618   3
   3  -1  23 402.806 80.0236   2
   3   1 -23 642.543 86.6753   2
  -3   1  21 202.247 48.1171   6
   3  -1  21 325.325 45.8325   6
   3   1 -21 320.798 55.3157   2
  -3  -1 -21 271.164 49.0202   1
  -3   1  21 325.637 50.1025   5
  -3  -1 -21 235.962 51.5286   4
   3   1 -21 364.333 59.2271   3
  -3  -1 -21 249.390 46.3754   3
   3   1 -21 306.998 59.4303   1
   3  -1  21 151.493 45.0899   1
   3   1 -19 18597.5 1644.49   1
   3   1 -19 18960.5 1629.40   1
   3  -1  19 17453.5 1618.22   1
  -3   1  19 20515.8 1620.56   1
  -3  -1 -19 19588.0 1655.31   1
   3  -1  19 16753.7 1643.25   1
  -3  -1 -19 16466.2 1610.94   1
  -3   1  19 14495.4 1614.64   6
   3  -1  19 16750.5 1608.31   6
   3  -1  19 17981.7 1598.11   5
  -3   1  19 21298.0 1624.65   5
   3   1 -19 19153.2 1629.74   2
  -3  -1 -19 11790.5 1611.88   4
   3   1 -19 17427.2 1626.16   3
  -3  -1 -19 15113.9 1608.95   3
   3  -1  19 17808.6 1611.48   2
   3   1 -17 30310.8 2552.21   1
  -3   1  17 30349.0 2527.21   1
  -3   1  17 28849.5 2556.88   1
   3   1 -17 29254.1 2535.91   1
   3  -1  17 27078.0 2526.58   1
  -3  -1 -17 30596.6 2559.33   1
  -3  -1 -17 27262.2 2523.37   1
   3  -1  17 27310.9 2550.55   1
  -3   1  17 30259.4 2531.00   6
   3  -1  17 27939.7 2509.79   5
   3   1 -17 27309.1 2543.01   2
  -3  -1 -17 19058.3 2525.57   4
   3   1 -17 22909.5 2535.34   3
  -3  -1 -17 24941.5 2526.82   3
   3  -1  17 27508.9 2522.49   2
   3   1 -15 59522.6 5389.63   1
   3   1 -15 60917.2 5379.10   1
  -3   1  15 62567.5 5373.72   1
   3  -1  15 59100.0 5374.88   1
  -3   1  15 60615.4 5397.19   1
  -3  -1 -15 58989.1 5394.58   1
  -3  -1 -15 63128.2 5377.52   1
   3  -1  15 53489.1 5389.61   1
  -3   1  15 61773.2 5369.19   6
   3  -1  15 59238.9 5376.24   6
  -3   1  15 44996.4 5375.31   5
   3   1 -15 50333.4 5390.29   2
  -3  -1 -15 53822.3 5380.03   4
  -3  -1 -15 58100.4 5381.42   3
  -3   1  15 65120.8 5391.75   4
   3   1 -15 51332.9 5386.32   3
   3  -1  15 63130.8 5373.02   2
   3   1 -13 2104.91 252.003   1
  -3   1  13 2594.94 243.228   1
  -3   1  13 2390.33 260.210   1
   3   1 -13 2384.56 245.099   1
   3  -1  13 2650.59 250.224   1
  -3  -1 -13 2989.91 268.927   1
  -3  -1 -13 2351.69 241.567   1
   3  -1  13 2461.15 261.386   1
  -3   1  13 2136.10 231.207   6
   3  -1  13 3115.48 261.315   6
   3  -1  13 1784.38 227.105   5
  -3   1  13 2275.52 254.214   5
   3  -1  13 2029.43 224.923   5
   3   1 -13 2115.14 265.609   2
  -3  -1 -13 2580.19 255.151   4
  -3   1  13 2627.01 255.506   4
   3   1 -13 2385.30 258.848   3
   3  -1  13 2581.29 245.674   2
   3   1 -11 428.451 69.7337   1
   3  -1  11 597.299 77.9509   1
  -3  -1 -11 555.457 84.9080   1
  -3   1  11 443.666 79.2631   1
  -3   1  11 458.832 69.8762   1
  -3  -1 -11 483.381 71.6174   1
   3  -1  11 419.300 77.8457   1
   3   1 -11 417.674 75.3783   1
   3  -1  11 440.501 82.7927   6
  -3   1  11 500.296 60.5402   6
   3  -1  11 518.937 56.0609   5
   3  -1  11 431.165 56.4502   5
  -3  -1 -11 460.033 65.3340   5
  -3   1  11 565.167 85.1218   5
  -3  -1 -11 647.660 80.8989   4
  -3   1  11 576.305 78.3918   4
   3   1 -11 678.256 85.5937   3
   3  -1  11 582.372 75.2784   2
  -3  -1  -9 36645.7 3082.33   1
   3   1  -9 34025.3 3065.10   1
  -3   1   9 36742.7 3062.56   1
   3  -1   9 33329.6 3062.90   1
   3   1  -9 33322.9 3074.40   1
  -3  -1  -9 31540.5 3060.91   1
   3  -1   9 33813.6 3079.34   1
   3  -1   9 45018.2 3104.24   6
  -3   1   9 28861.3 3038.61   6
  -3   1   9 31741.3 3070.86   5
   3  -1   9 32436.6 3037.88   5
  -3  -1  -9 28306.9 3051.83   5
   3   1  -9 37819.8 3093.42   2
  -3  -1  -9 31631.6 3064.47   4
  -3  -1  -9 38077.8 3069.24   3
   3   1  -9 34993.3 3066.25   3
   3  -1   9 36702.9 3062.87   2
  -3  -1  -7 21812.9 1867.72   1
   3   1  -7 19463.6 1856.67   1
   3  -1   7 18422.8 1848.06   1
   3  -1   7 18436.0 1863.75   1
  -3   1   7 19661.7 1863.75   1
  -3  -1  -7 19833.8 1853.68   1
   3  -1   7 24827.7 1898.78   6
  -3  -1  -7 18199.8 1845.83   5
   3  -1   7 20040.5 1826.37   5
  -3   1   7 21906.2 1857.67   5
   3   1  -7 20659.7 1871.23   2
  -3  -1  -7 19584.3 1846.84   4
  -3  -1  -7 17170.4 1829.97   3
  -3   1   7 20130.5 1850.97   4
   3   1  -7 17510.6 1841.45   3
  -3  -1  -7 23762.4 1839.62   3
   3  -1   7 20620.3 1848.65   2
  -3   1   5 254890. 23437.3   1
  -3  -1  -5 271984. 23453.6   1
   3   1  -5 269601. 23447.5   1
   3   1  -5 292855. 23457.2   1
   3  -1   5 244835. 23439.7   1
   3  -1   5 224726. 23449.2   1
  -3  -1  -5 265722. 23448.4   1
   3  -1   5 244674. 23477.0   6
   3  -1   5 258881. 23414.8   5
  -3  -1  -5 262256. 23439.0   5
   3   1  -5 217761. 23452.3   2
  -3  -1  -5 246326. 23433.7   4
   3   1  -5 256653. 23428.9   3
  -3   1   5 254252. 23440.8   4
  -3  -1  -5 246993. 23416.3   3
   3  -1   5 246871. 23436.1   2
  -3  -1  -5 264302. 23414.6   3
   3   1  -3 5774.41 566.551   1
  -3  -1  -3 4990.40 564.232   1
   3   1  -3 5246.84 563.188   1
  -3   1   3 6117.03 560.471   1
   3  -1   3 5417.69 557.935   1
   3  -1   3 5417.55 565.293   1
  -3   1   3 5175.84 560.959   1
  -3  -1  -3 5468.25 566.083   1
   3  -1   3 5406.99 585.553   6
  -3   1   3 5944.74 552.484   5
   3  -1   3 6130.17 538.164   5
   3   1  -3 6489.72 573.403   2
  -3  -1  -3 5784.74 551.157   4
  -3   1   3 6829.34 568.672   4
   3   1  -3 5362.70 543.197   3
   3  -1   3 5854.98 554.982   2
  -3  -1  -3 5343.19 531.788   3
  -3  -1  -1 9485.76 1000.98   1
  -3   1   1 9930.52 1000.19   1
   3  -1   1 8719.24 996.326   1
   3   1  -1 8499.50 998.678   1
  -3   1   1 9099.97 968.775   6
   3  -1   1 15174.7 1034.93   6
  -3  -1  -1 10447.8 995.345   5
  -3   1   1 12738.4 990.969   5
   3  -1   1 11612.1 977.636   5
   3   1  -1 11114.5 1004.05   2
  -3   1   1 13106.0 1006.52   4
  -3  -1  -1 11333.3 985.091   4
  -3  -1  -1 10254.6 966.722   3
   3   1  -1 9093.16 997.527   1
  -3   1   1 10412.5 992.898   1
  -3  -1  -1 9136.33 996.687   1
   3   1   1 8954.22 998.272   1
  -3   1  -1 10522.7 995.523   1
  -3  -1   1 9825.06 1000.10   1
  -3   1  -1 10804.0 1006.31   1
  -3  -1   1 11118.8 1004.01   1
   3   1   1 10435.7 1006.63   1
   3  -1  -1 11357.7 1010.92   1
   3   1   1 11837.8 1005.20   6
   3  -1  -1 12600.8 999.758   6
  -3  -1   1 11558.8 1001.18   5
  -3   1  -1 11575.2 983.126   5
   3   1   1 11311.8 1002.89   2
  -3  -1   1 9165.60 978.291   4
   3   1   1 10207.3 970.813   3
   3  -1  -1 11391.5 998.055   3
  -3  -1   1 9183.81 966.820   3
   3  -1  -1 9999.91 987.955   2
   3   1   3 5926.71 553.602   1
  -3   1  -3 5287.34 540.524   1
   3  -1  -3 5276.17 547.070   1
  -3  -1   3 6133.69 550.082   1
   3   1   3 4907.15 542.045   1
  -3  -1   3 5310.59 545.484   1
  -3   1  -3 5477.15 545.258   1
   3   1   3 5507.65 539.889   6
   3  -1  -3 6679.16 521.911   6
  -3   1  -3 5142.14 518.702   5
  -3  -1   3 4868.92 538.166   5
   3   1   3 6004.23 541.066   2
  -3   1  -3 5274.90 541.956   4
  -3  -1   3 4755.09 521.221   4
  -3  -1   3 5053.07 516.680   3
   3  -1  -3 5998.30 546.512   3
   3  -1  -3 5993.89 536.795   2
  -3  -1   5 271543. 23641.1   1
   3  -1  -5 276564. 23642.2   1
   3  -1  -5 234117. 23634.0   1
   3   1   5 261110. 23645.0   1
   3   1   5 272161. 23644.5   1
  -3  -1   5 258821. 23648.2   1
   3   1   5 244681. 23628.0   6
  -3  -1   5 252313. 23631.3   6
  -3  -1   5 283168. 23638.7   5
   3   1   5 256834. 23628.5   2
  -3   1  -5 284639. 23630.7   4
  -3  -1   5 214501. 23617.4   4
   3  -1  -5 284955. 23639.6   3
  -3   1  -5 242656. 23627.9   3
   3  -1  -5 266062. 23631.7   2
  -3   1  -7 19648.5 1890.17   1
  -3  -1   7 18537.3 1886.99   1
   3  -1  -7 19017.9 1885.50   1
   3   1   7 22661.9 1894.72   1
   3   1   7 21540.9 1898.46   1
  -3   1  -7 19647.2 1886.27   1
  -3  -1   7 20653.5 1900.44   1
   3   1   7 18367.6 1878.40   6
  -3  -1   7 20915.2 1884.92   6
  -3  -1   7 22920.8 1895.26   5
  -3   1  -7 19773.1 1859.96   5
  -3   1  -7 19942.7 1878.89   4
  -3  -1   7 21493.9 1873.60   4
   3  -1  -7 19172.6 1886.75   3
   3   1   7 19809.6 1875.64   2
  -3   1  -9 34685.5 3096.02   1
  -3  -1   9 32194.5 3101.28   1
   3  -1  -9 34843.0 3094.63   1
   3   1   9 35031.9 3093.26   1
   3  -1  -9 36199.3 3094.88   1
   3   1   9 33586.6 3083.89   6
  -3  -1   9 33363.1 3086.68   6
   3  -1  -9 29974.3 3066.23   6
   3  -1  -9 41298.6 3105.29   2
   3   1   9 31273.9 3099.49   1
  -3   1  -9 32776.8 3091.33   1
  -3   1  -9 36896.2 3085.29   4
  -3  -1   9 34536.2 3077.22   4
   3  -1  -9 33960.3 3092.19   3
   3   1   9 31577.1 3077.37   2
  -3   1  -9 29523.3 3077.94   3
   3  -1 -11 517.099 80.2449   1
   3   1  11 607.141 84.2548   1
   3  -1 -11 530.952 81.8448   1
  -3  -1  11 830.809 93.6464   1
  -3   1 -11 631.693 87.8688   1
   3  -1 -11 543.500 69.9044   6
   3   1  11 667.685 82.5282   6
  -3  -1  11 507.979 77.0860   6
   3  -1 -11 562.000 89.3722   2
  -3   1 -11 562.349 83.1502   1
   3   1  11 461.298 83.2583   1
  -3  -1  11 666.824 92.6209   5
  -3  -1  11 693.399 77.3442   4
   3  -1 -11 538.439 82.4387   3
  -3   1 -11 490.798 74.2642   3
   3  -1 -13 2215.88 258.847   1
  -3  -1  13 2629.32 262.107   1
  -3  -1  13 2527.21 272.391   1
   3  -1 -13 2524.08 263.768   1
  -3   1 -13 2624.19 269.171   1
   3   1  13 2009.17 257.848   1
   3   1  13 2799.35 258.652   6
  -3  -1  13 2968.79 280.024   5
   3  -1 -13 2162.60 265.074   2
  -3   1 -13 2536.29 254.251   4
   3  -1 -13 2301.92 262.412   3
  -3  -1  13 2494.05 250.037   4
  -3   1 -13 2329.26 254.147   3
   3   1  13 2511.02 246.761   2
  -3  -1  15 57592.6 5477.84   1
  -3  -1  15 61079.2 5467.74   1
   3   1  15 59198.9 5471.13   1
  -3   1 -15 54034.3 5473.87   1
  -3   1 -15 57569.3 5465.98   1
   3   1  15 54409.3 5469.04   1
  -3  -1  15 53609.2 5460.18   6
   3   1  15 65449.4 5464.96   6
  -3  -1  15 73097.0 5493.05   5
   3  -1 -15 42170.0 5461.86   2
  -3   1 -15 61963.5 5456.99   4
   3  -1 -15 62331.2 5473.09   3
  -3  -1  15 63673.9 5457.15   4
   3   1  15 56556.8 5447.46   2
  -3   1 -15 74620.8 5473.01   3
   3  -1 -17 30103.2 2675.22   1
   3  -1 -17 30871.4 2683.81   1
   3   1  17 25348.2 2665.06   1
  -3   1 -17 30513.2 2684.19   1
  -3   1 -17 28694.9 2668.55   1
   3   1  17 28187.8 2676.21   1
  -3  -1  17 30344.9 2671.04   6
   3   1  17 26560.4 2662.35   6
  -3  -1  17 28855.5 2685.38   5
   3   1  17 30754.0 2660.37   5
   3  -1 -17 25900.8 2667.55   2
  -3   1 -17 30498.1 2661.75   4
  -3   1 -17 32393.2 2679.82   3
  -3  -1  17 30444.8 2660.09   4
   3   1  17 25876.6 2647.98   2
   3  -1 -19 19801.5 1640.45   1
  -3  -1  19 20933.8 1637.74   1
  -3  -1  19 18351.6 1652.84   1
   3  -1 -19 18610.4 1648.99   1
   3   1  19 16772.1 1628.80   1
  -3   1 -19 17898.9 1643.58   1
  -3   1 -19 16924.0 1628.51   1
   3   1  19 16406.3 1636.62   1
  -3  -1  19 21609.8 1642.44   6
   3   1  19 11265.4 1612.22   6
   3   1  19 19067.6 1623.57   5
  -3  -1  19 13825.5 1630.38   5
   3  -1 -19 20992.9 1630.69   2
  -3   1 -19 19326.3 1623.16   4
  -3  -1  19 18670.7 1619.58   4
   3  -1 -19 17256.5 1635.43   3
   3   1  19 15939.7 1605.52   2
  -3   1 -21 244.752 55.8125   1
  -3  -1  21 255.309 60.2327   1
  -3  -1  21 268.764 53.7446   6
   3   1  21 120.789 40.2219   6
   3  -1 -21 348.219 50.6795   2
  -3  -1  21 332.952 58.3701   1
   3   1  21 347.379 62.2528   1
   3   1  21 200.030 43.7284   5
  -3   1 -21 254.229 46.0318   4
  -3  -1  21 313.713 47.0111   4
  -3   1 -21 138.938 44.9663   3
   3  -1 -21 242.539 51.4848   3
   3   1  23 555.499 82.0856   5
  -3   1 -23 510.651 79.6952   4
   3  -1 -23 537.545 87.0826   3
  -3   1 -23 641.464 88.4017   3
  -3  -1  23 492.182 87.1252   6
   3   1  23 587.742 78.7971   6
  -3   1 -25 5540.07 583.280   4
   3   1  25 6855.54 582.417   5
  -3  -1  25 6905.25 589.786   5
  -3   1 -25 6375.81 588.032   3
   3  -1 -25 5505.05 587.272   3
  -3  -1  25 5291.27 589.606   6
   3   1  25 5800.03 574.224   6
  -3   1 -27 15114.2 1338.35   4
  -3  -1  27 16172.0 1341.98   5
   3  -1 -27 14513.8 1342.58   3
  -3  -1  27 13481.5 1346.83   6
   3   1  27 13017.0 1328.55   6
  -3   1 -29 4095.01 364.084   4
   3  -1 -29 3748.40 366.399   3
  -3   1 -29 3481.58 361.428   3
  -3  -1  29 3970.69 365.671   5
  -3  -1  29 4410.15 377.285   6
   3   1  29 3353.71 355.815   6
  -3   2  28 68.8638 17.0140   5
   3  -2  28 29.3434 11.1502   6
  -3  -2 -28 43.6819 14.8237   3
   3   2 -28 43.4748 13.8376   3
  -3   2  26 4.99802 9.26330   5
  -3  -2 -26 5.63254 8.09623   4
   3   2 -26 6.51826 9.35709   2
   3  -2  26 18.9685 9.62509   6
  -3  -2 -26 6.13243 10.1591   3
   3   2 -26 5.49379 10.1752   3
  -3  -2 -24 25.7808 14.1917   4
  -3   2  24 11.1198 10.4191   5
   3  -2  24 8.81552 17.9170   2
   3   2 -24 29.6300 15.0866   2
   3  -2  24 15.9123 10.8748   6
  -3  -2 -24 20.4994 15.0326   3
   3   2 -24 31.2644 16.4225   3
  -3   2  22 66.8632 22.3692   5
  -3  -2 -22 153.700 30.7984   4
   3  -2  22 35.3607 19.7954   2
   3   2 -22 86.2128 25.0904   2
   3  -2  22 108.145 24.2680   6
  -3  -2 -22 53.0323 22.4186   3
   3   2 -22 108.353 26.6914   3
  -3  -2 -20 25.6876 15.8074   4
   3   2 -20 10.2245 14.6210   2
   3  -2  20-6.99018 12.9048   6
  -3   2  20 7.82774 9.14004   6
  -3  -2 -20-8.41573 13.8963   3
   3   2 -20-8.35682 15.4276   3
   3  -2  18 15.8206 16.2853   6
  -3   2  18 7.23543 8.98222   6
   3  -2  18 40.5029 21.3675   2
   3   2 -18 36.2493 20.1833   2
  -3  -2 -18 29.9620 23.5203   4
  -3   2  18 69.8289 21.4628   5
   3   2 -18 19.2163 19.6684   3
  -3  -2 -18 36.8636 23.0286   3
   3   2 -18 41.7372 19.7296   1
   3  -2  18 17.2221 16.1869   1
   3   2 -16 101.216 28.1890   1
  -3  -2 -16 119.716 37.1596   1
   3  -2  16 121.240 30.9448   1
  -3   2  16 112.622 39.0596   1
   3  -2  16 214.141 41.8147   6
  -3   2  16 173.819 31.8651   6
   3   2 -16 14.3840 27.1836   2
   3  -2  16 166.588 37.0922   2
  -3   2  16 175.128 33.0525   1
   3  -2  16 210.566 49.5800   1
  -3  -2 -16 160.812 31.9519   1
   3   2 -16 115.041 37.4148   1
  -3   2  16 152.605 37.1912   5
  -3  -2 -16 92.1637 32.8553   4
   3   2 -16 119.278 38.1722   3
  -3  -2 -16 107.723 34.9389   3
  -3  -2 -14 48.8411 25.6009   1
  -3   2  14 12.6008 19.2448   1
   3  -2  14 96.4988 26.1562   1
   3  -2  14 103.074 32.5498   6
  -3   2  14 48.8198 15.7187   6
   3   2 -14 66.3377 34.2124   2
   3  -2  14 105.968 27.7545   2
   3   2 -14 35.1130 24.6156   3
  -3  -2 -14 108.285 33.2037   3
  -3   2  14 71.6215 28.8197   5
  -3  -2 -14 12.1964 18.7045   4
   3  -2  14 127.500 37.0851   1
  -3   2  14 89.9293 23.4929   1
   3   2 -14 93.1190 32.5807   1
  -3  -2 -14 54.4572 19.8270   1
   3  -2  12 120.479 36.5979   1
  -3  -2 -12 91.1055 25.1105   1
  -3   2  12 66.5089 15.2972   6
  -3  -2 -12 70.4431 22.3717   5
   3   2 -12 54.0182 34.0320   2
   3  -2  12 51.4969 24.6081   2
  -3   2  12 56.7892 27.5075   5
   3   2 -12 94.0226 31.5393   3
  -3  -2 -12 70.9857 27.4024   3
   3  -2  12 62.9365 23.6531   1
   3   2 -12 110.564 25.9162   1
  -3   2  12 151.612 37.9977   1
  -3  -2 -12 105.954 35.7952   1
   3   2 -10 73.2492 22.9540   1
   3  -2  10 173.890 33.7632   1
  -3  -2 -10 48.2301 24.1558   1
  -3  -2 -10 71.7449 22.5621   1
  -3   2  10 110.824 25.8334   1
  -3   2  10 82.5853 35.0213   1
   3   2 -10 134.435 35.8559   1
   3  -2  10 98.4733 33.4776   1
   3  -2  10 96.6510 32.9072   6
  -3  -2 -10 94.8192 26.5417   5
   3   2 -10 90.6063 43.3428   2
   3  -2  10 137.488 35.9988   2
  -3   2  10 83.7843 31.0942   5
  -3   2  10 80.5815 30.2966   4
  -3  -2 -10 62.2229 30.5367   4
   3   2 -10 149.086 37.4435   3
  -3  -2 -10 118.233 29.6991   3
   3   2  -8 40.6658 16.8184   1
  -3  -2  -8 36.3652 22.6515   1
   3  -2   8 37.9490 16.9465   1
  -3   2   8 26.4204 16.7322   1
  -3  -2  -8 15.7737 14.9774   1
   3   2  -8 46.5440 25.6580   1
  -3   2   8 11.3183 9.98284   1
   3  -2   8 63.0886 27.7837   1
   3  -2   8 34.2325 25.1709   6
  -3  -2  -8 42.6015 23.5928   5
   3  -2   8 33.8117 21.2284   2
   3   2  -8 68.1333 31.6401   2
  -3  -2  -8 83.7508 34.3969   4
  -3   2   8 70.3647 26.4773   4
  -3  -2  -8 34.3866 12.2209   3
   3   2  -8 34.3514 21.5581   3
   3  -2   6 380.952 67.9787   1
  -3  -2  -6 421.139 71.3212   1
  -3  -2  -6 393.955 62.9248   1
   3   2  -6 388.470 68.8264   1
  -3   2   6 299.984 62.8099   1
  -3   2   6 365.614 56.4413   1
   3  -2   6 535.927 71.2218   6
   3  -2   6 325.313 61.6673   2
  -3   2   6 512.058 72.5846   5
   3   2  -6 396.840 57.3712   3
  -3  -2  -6 579.815 78.5306   4
  -3   2   6 317.944 63.1633   4
   3   2  -6 404.310 51.1694   4
   3  -2   6 464.890 64.2632   1
   3   2  -6 309.846 60.6650   1
  -3  -2  -4 117.361 35.6028   1
   3   2  -4 69.1600 29.4191   1
  -3   2   4 78.1023 25.6209   1
  -3   2   4 159.364 39.0619   1
   3  -2   4 196.305 34.3449   6
  -3  -2  -4 133.310 35.8859   5
   3  -2   4 92.5844 29.4158   2
   3   2  -4 96.9967 39.7566   2
   3  -2   4 131.323 19.1870   5
  -3   2   4 163.770 34.5276   5
  -3   2   4 183.805 41.6483   4
  -3  -2  -4 92.3090 35.8919   4
   3  -2   4 119.774 31.0920   1
   3   2  -4 180.818 37.9125   1
   3  -2   2 98.6003 27.3111   1
   3   2  -2 197.023 41.4012   1
  -3   2   2 95.8122 32.0721   1
   3   2  -2 69.0212 31.6799   1
  -3   2   2 116.411 29.6923   1
   3  -2   2 150.913 26.4447   6
  -3  -2  -2 88.5842 30.6165   5
   3  -2   2 85.4286 28.2499   2
   3   2  -2 87.0744 34.0045   2
   3  -2   2 111.931 29.4765   5
  -3   2   2 138.977 28.0758   5
  -3   2   2 67.6278 31.1057   4
   3  -2   2 75.6372 29.9575   3
   3   2  -2 94.6682 20.2211   3
  -3   2   0 428.768 70.2700   1
   3  -2   0 397.247 67.3942   1
  -3   2   0 399.948 61.1991   1
  -3  -2   0 262.610 58.3019   1
   3   2   0 429.334 69.0109   1
  -3   2   0 435.082 46.5557   6
   3  -2   0 448.690 50.0333   6
  -3   2   0 400.167 53.0864   5
  -3  -2   0 436.606 71.8492   5
   3   2   0 412.719 73.3138   6
   3  -2   0 374.611 62.8508   2
   3   2   0 365.592 68.3661   2
   3  -2   0 385.397 69.6197   3
  -3   2   0 338.457 63.0430   4
  -3  -2   0 415.369 64.3553   4
   3   2   0 299.178 62.3503   1
   3  -2   0 280.943 56.3073   1
   3   2   2 57.2353 26.5453   1
  -3   2  -2 80.8607 21.5547   6
   3   2   2 65.6053 30.0146   6
  -3  -2   2 151.177 39.4240   5
   3   2   2 165.658 39.6966   1
  -3   2  -2 124.329 31.5165   1
  -3   2  -2 139.465 36.5320   1
   3  -2  -2 110.120 30.9804   1
   3  -2  -2 53.7965 25.0481   2
  -3   2  -2 61.1413 26.7668   4
   3  -2  -2 22.7621 22.8232   3
  -3  -2   2 131.598 29.3975   4
  -3  -2   2 104.275 20.8221   3
   3   2   4 33.8016 23.5582   1
   3  -2  -4 146.766 36.0121   1
  -3  -2   4 109.460 35.5761   6
  -3  -2   4 90.0218 31.3911   5
   3   2   4 153.128 40.4405   6
  -3   2  -4 111.465 19.8539   5
  -3  -2   4 134.649 36.3835   1
  -3   2  -4 151.339 35.4498   1
   3  -2  -4 104.043 29.8480   1
  -3   2  -4 147.505 38.5262   1
   3   2   4 108.524 32.9489   1
   3   2   4 166.606 38.6923   2
   3  -2  -4 108.295 29.9915   2
  -3   2  -4 122.000 33.8056   4
  -3  -2   4 148.563 29.8759   4
  -3  -2   4 167.827 34.5439   3
   3  -2  -4 68.6014 31.8334   3
   3   2   6 387.255 65.1321   1
  -3   2  -6 401.260 62.8874   1
   3  -2  -6 481.705 69.4617   1
  -3  -2   6 403.616 68.3530   6
   3   2   6 358.094 64.5786   6
  -3  -2   6 387.259 67.3080   1
  -3   2  -6 369.658 64.0509   1
   3   2   6 435.686 68.0563   1
   3  -2  -6 322.240 58.7430   1
  -3  -2   6 346.919 63.3452   1
   3   2   6 385.056 59.4353   2
   3  -2  -6 401.114 63.0345   2
  -3   2  -6 355.259 59.8823   4
   3  -2  -6 418.498 70.6727   3
  -3   2  -6 371.862 63.8174   3
   3  -2  -8 45.6267 17.2251   1
  -3   2  -8 44.9502 18.5321   1
   3   2   8 40.3197 22.3089   1
  -3  -2   8 78.0295 25.7166   1
  -3   2  -8 18.4787 13.6921   1
  -3  -2   8 11.2956 21.1598   1
   3  -2  -8 8.15112 12.1974   1
  -3  -2   8 10.6420 17.9356   6
   3   2   8 36.3977 18.7492   6
  -3  -2   8 89.5289 27.4743   5
   3  -2  -8 37.8849 22.4065   2
   3   2   8 56.0969 20.3736   2
  -3   2  -8 34.6311 17.5270   4
  -3  -2   8 47.7528 14.0146   4
   3  -2  -8 64.2255 23.6558   3
  -3   2  -8 7.81855 13.4008   3
   3  -2 -10 156.946 36.1262   1
   3   2  10 150.929 36.4181   1
  -3  -2  10 147.296 36.3382   1
  -3   2 -10 88.5407 28.4240   1
  -3  -2  10 171.255 38.3487   1
   3   2  10 120.582 32.8147   1
  -3   2 -10 100.566 30.1805   1
   3   2  10 129.419 31.7045   6
  -3  -2  10 66.6317 27.0347   6
  -3  -2  10 138.614 34.3853   5
   3   2  10 109.372 26.1539   2
   3  -2 -10 86.1411 29.3695   2
  -3   2 -10 79.1215 25.4295   4
  -3   2 -10 119.564 27.4571   3
   3   2  10 120.652 20.4824   3
   3  -2 -10 92.3404 31.2137   3
   3   2  12 112.236 31.1924   1
   3  -2 -12 135.020 36.7256   1
  -3   2 -12 125.141 33.3664   1
  -3  -2  12 60.6826 25.2259   1
  -3  -2  12 90.9631 27.4837   1
   3  -2 -12 86.7548 25.9257   1
   3   2  12 83.2714 27.9066   1
  -3   2 -12 110.144 34.2345   1
  -3  -2  12 63.0929 25.1458   6
   3  -2 -12 27.2594 13.0646   6
  -3  -2  12 175.349 40.0178   5
   3   2  12 75.4958 21.7519   2
   3  -2 -12 112.976 31.3814   2
  -3  -2  12 119.701 16.9483   4
  -3   2 -12 171.696 30.4030   4
  -3  -2  12 115.796 19.1507   4
  -3   2 -12 38.4519 20.3597   3
   3  -2 -12 124.797 31.9496   3
   3   2  14 68.8633 25.1705   1
  -3   2 -14 56.6445 24.2203   1
   3  -2 -14 83.3937 29.2334   1
  -3  -2  14 41.9120 22.1104   1
  -3  -2  14 56.3522 24.1038   1
   3   2  14 72.5268 24.4966   1
  -3   2 -14 69.3482 27.8520   1
   3  -2 -14 49.0830 21.2226   1
  -3  -2  14 62.1262 22.8709   6
   3   2  14 63.8240 24.9519   6
   3  -2 -14 39.7630 15.8984   6
  -3  -2  14 145.573 36.3578   5
   3   2  14 69.7986 17.2077   2
   3  -2 -14 44.4240 21.6869   2
  -3  -2  14 31.0411 11.8416   4
  -3  -2  14 63.9649 14.1695   4
  -3   2 -14 70.2218 20.8966   4
  -3   2 -14 85.3229 23.8407   3
   3  -2 -14 143.720 33.2204   3
   3  -2 -16 147.288 38.2468   1
  -3  -2  16 147.323 39.3825   1
   3   2  16 151.939 37.1447   1
  -3  -2  16 194.105 42.2677   1
   3   2  16 157.096 37.8277   1
  -3   2 -16 174.085 40.6373   1
   3  -2 -16 144.544 32.2086   1
   3   2  16 143.227 32.5466   6
  -3  -2  16 102.805 31.3674   6
  -3  -2  16 134.327 39.6660   5
   3   2  16 132.058 22.6069   2
   3  -2 -16 141.493 32.1696   2
   3   2  16 139.395 28.3085   5
  -3  -2  16 94.5393 19.0027   4
   3  -2 -16 78.6569 28.4489   3
  -3   2 -16 147.676 35.5350   3
  -3   2 -18 74.3956 27.9381   1
  -3  -2  18 76.3897 29.9084   1
  -3  -2  18 32.3457 20.1701   1
  -3  -2  18 40.7047 20.8363   6
   3   2  18 43.9821 21.2169   6
  -3  -2  18 64.9022 30.4860   5
   3  -2 -18 32.6679 15.6021   2
   3   2  18 20.9686 10.1195   2
  -3   2 -18 34.4610 16.7473   4
   3  -2 -18 10.5394 15.4206   3
  -3  -2  20 13.8802 11.4654   1
  -3  -2  20 11.2437 13.1330   6
   3   2  20-7.32911 10.4870   6
   3   2  20 6.66758 9.54171   5
  -3  -2  20-13.0601 15.2529   5
  -3   2 -20 24.6744 15.2827   4
  -3   2 -20-9.21157 17.0092   3
   3   2  22 76.4574 22.7604   6
  -3  -2  22 104.562 32.4329   6
   3   2  22 111.146 28.0774   5
  -3  -2  22 73.2517 29.1999   5
  -3   2 -22 34.5293 18.2334   4
  -3   2 -22 39.6516 23.9942   3
   3  -2 -22 53.4657 25.7563   3
  -3  -2  24 11.4595 13.5447   6
   3   2  24 7.23128 12.1248   6
   3   2  24 7.94450 11.5543   5
  -3   2 -24 36.8996 17.3614   4
  -3   2 -24 29.8493 20.2312   3
   3  -2 -24 30.3415 18.7894   3
  -3  -2  24 53.1003 23.2929   5
   3   2  26 11.9430 11.0886   6
   3   2  26 28.7378 15.7385   5
  -3  -2  26 17.7202 12.7260   5
  -3   2 -26-7.03619 10.1324   4
  -3   2 -26 8.07146 13.3810   3
   3  -2 -26 17.9722 14.8857   3
  -3  -2  28 28.9385 16.1151   5
  -3  -2  28 45.0213 18.4809   6
   3   2  28 23.2561 11.9452   6
  -3   2 -28 33.6073 16.9444   3
   3  -2 -28 45.5373 19.0610   3
   3   2  28 52.6262 18.3369   5
  -3  -2  30 7.65982 10.9536   6
  -3  -2  30-5.87929 9.70821   5
  -3   3  27 10354.9 1004.25   5
  -3  -3 -27 11437.3 1008.09   4
   3   3 -27 10299.4 1010.83   2
   3   3 -27 10302.4 1005.50   3
   3  -3  27 11550.0 1009.15   6
   3  -3  25 6262.87 517.325   6
  -3   3  25 5314.81 508.445   5
  -3  -3 -25 5107.75 510.209   4
   3   3 -25 5078.22 509.961   3
   3   3 -25 5182.18 517.106   2
   3  -3  25 5287.69 521.682   2
   3  -3  23 377.449 56.0500   6
  -3   3  23 375.884 51.2125   5
  -3  -3 -23 429.126 54.9621   4
   3   3 -23 335.869 56.0502   2
   3  -3  23 298.721 56.7048   2
   3   3 -23 290.580 51.2125   3
   3   3 -21 196.260 42.5799   2
   3  -3  21 168.623 42.3383   2
   3  -3  21 214.926 41.6529   6
   3   3 -21 182.198 37.5302   3
  -3  -3 -21 245.764 53.7878   3
  -3  -3 -21 287.262 45.3577   4
  -3   3  21 207.885 36.3602   5
   3  -3  19 15032.4 1285.24   6
  -3   3  19 13945.1 1272.02   5
   3   3 -19 13766.0 1288.49   2
   3   3 -19 13496.6 1274.73   3
  -3  -3 -19 12131.5 1286.11   3
   3  -3  19 11577.7 1276.45   2
  -3  -3 -19 14648.5 1276.85   4
  -3   3  17 22455.8 1917.55   5
  -3  -3 -17 20068.4 1921.33   4
   3   3 -17 20927.8 1938.59   2
  -3  -3 -17 21026.6 1923.19   3
   3  -3  17 18387.4 1917.23   2
  -3  -3 -15 33029.8 3659.91   1
   3   3 -15 39384.1 3646.31   1
  -3   3  15 43526.6 3661.53   5
   3  -3  15 35194.7 3663.97   1
  -3  -3 -15 43073.4 3649.32   3
   3   3 -15 41549.6 3690.92   2
  -3  -3 -13 1133.63 110.678   1
   3  -3  13 830.145 119.560   1
  -3   3  13 757.151 94.1634   6
   3  -3  13 1054.91 128.156   6
  -3  -3 -13 805.803 105.901   5
  -3   3  13 1207.61 129.214   5
   3   3 -13 1142.38 155.331   2
  -3  -3 -13 1223.02 143.429   4
  -3  -3 -13 848.916 101.317   3
   3   3 -13 950.537 124.546   3
  -3  -3 -13 879.155 121.216   1
  -3   3  13 986.248 122.629   1
   3   3 -13 953.917 109.473   1
   3  -3  13 1211.99 114.769   1
   3   3 -13 824.579 118.733   1
  -3   3  11 499.933 59.6990   1
   3   3 -11 375.573 58.6376   1
   3  -3  11 468.200 64.8154   1
  -3  -3 -11 97.7038 51.0220   1
  -3  -3 -11 564.403 64.6752   1
  -3   3  11 459.876 72.7183   1
   3   3 -11 523.583 76.8809   1
   3  -3  11 363.027 69.6556   1
   3  -3  11 598.329 82.9564   6
  -3  -3 -11 430.967 62.9558   5
  -3   3  11 776.071 93.8911   5
   3   3 -11 418.047 94.5884   2
  -3  -3 -11 481.154 52.8625   3
  -3  -3 -11 509.280 89.2672   4
   3   3 -11 333.960 74.8084   3
   3  -3  11 410.335 69.3630   2
  -3   3   9 17999.5 1560.77   1
  -3  -3  -9 19081.0 1587.88   1
   3  -3   9 18739.4 1568.02   1
   3   3  -9 17020.0 1580.31   1
   3  -3   9 16136.3 1581.96   1
  -3   3   9 15714.9 1578.26   1
   3  -3   9 18930.3 1582.24   6
  -3  -3  -9 18158.7 1572.75   5
  -3   3   9 22029.5 1606.68   5
   3   3  -9 22986.1 1644.22   2
  -3  -3  -9 17421.3 1618.43   4
  -3  -3  -9 15532.0 1546.33   3
  -3   3   9 17067.4 1578.25   4
   3   3  -9 12469.4 1577.04   3
   3  -3   9 14336.6 1572.69   2
  -3  -3  -7 10898.7 1002.30   1
   3   3  -7 10172.1 984.586   1
   3   3  -7 10655.2 999.703   1
  -3   3   7 11053.8 979.170   1
   3  -3   7 11418.6 984.317   1
   3  -3   7 10178.5 995.753   1
  -3   3   7 11436.9 998.719   1
  -3  -3  -7 10194.3 983.111   1
   3  -3   7 11834.4 993.888   6
  -3  -3  -7 11855.5 997.571   5
  -3   3   7 7931.66 999.554   5
   3   3  -7 13363.5 1048.91   2
  -3  -3  -7 9034.45 1033.67   4
  -3   3   7 11028.1 997.944   4
   3   3  -7 11132.5 998.031   3
   3   3  -7 9358.86 968.972   4
   3  -3   7 8940.61 992.475   2
   3  -3   5 135844. 13525.7   1
  -3   3   5 145869. 13526.5   1
  -3  -3  -5 147101. 13518.5   1
   3  -3   5 140642. 13517.9   6
  -3  -3  -5 155982. 13531.9   5
  -3   3   5 135108. 13536.9   5
   3   3  -5 145683. 13560.9   2
  -3   3   5 144384. 13529.9   4
   3   3  -5 149190. 13516.1   3
  -3  -3  -5 139472. 13530.3   1
   3   3  -5 150571. 13531.7   1
   3   3  -5 163662. 13524.1   1
   3  -3   5 152375. 13516.0   1
  -3   3   3 2269.95 244.803   1
   3  -3   3 1986.26 240.817   1
  -3  -3  -3 2184.64 237.749   1
   3  -3   3 2347.14 244.176   2
  -3   3   3 2882.36 254.274   5
  -3  -3  -3 2422.54 251.292   5
   3   3  -3 2697.57 269.248   2
  -3  -3  -3 2555.86 306.193   4
  -3   3   3 2542.00 253.449   4
   3   3  -3 2113.11 224.103   3
   3   3  -3 2088.28 247.422   1
   3   3  -3 2399.18 241.136   1
  -3  -3  -3 1897.23 241.983   1
   3  -3   3 2672.41 237.996   1
   3   3  -1 3066.02 302.353   1
   3   3  -1 3410.01 302.744   1
  -3  -3  -1 2402.38 294.620   1
   3  -3   1 2972.23 289.877   1
  -3   3   1 3902.83 311.052   1
  -3  -3  -1 3649.90 303.000   1
   3  -3   1 2993.36 299.675   1
   3  -3   1 2964.95 286.557   6
  -3   3   1 3504.44 294.898   5
  -3  -3  -1 2712.05 303.744   5
   3   3  -1 2935.21 311.710   2
  -3  -3  -1 3010.47 366.222   4
   3   3  -1 2741.99 271.773   3
  -3   3   1 3357.58 312.255   4
   3  -3   1 2943.99 305.595   3
   3   3  -1 2634.89 271.214   3
   3  -3   1 3226.21 303.260   2
   3  -3  -1 3200.17 312.640   1
   3   3   1 3298.45 326.389   1
  -3  -3   1 3295.17 326.274   1
  -3  -3   1 3100.74 319.137   1
   3   3   1 3214.39 324.129   1
  -3   3  -1 3014.82 322.010   1
   3   3   1 3416.32 338.462   6
  -3   3  -1 2859.84 304.250   5
  -3  -3   1 3914.70 339.485   5
   3   3   1 3442.31 331.668   2
  -3  -3   1 2856.94 368.532   4
  -3   3  -1 3285.79 330.021   4
   3  -3  -1 2942.15 329.838   3
   3  -3  -1 3028.28 323.162   2
  -3  -3   3 2640.63 245.116   1
   3  -3  -3 2134.50 228.488   1
  -3   3  -3 2305.52 232.853   1
   3  -3  -3 1886.37 231.835   1
   3   3   3 2202.92 243.373   1
  -3  -3   3 2394.43 239.555   1
   3   3   3 2512.66 244.208   1
  -3   3  -3 2877.56 246.289   1
   3   3   3 2806.29 261.343   6
  -3  -3   3 2152.33 246.162   5
   3   3   3 1885.63 237.161   2
  -3   3  -3 2659.05 245.947   4
   3  -3  -3 1851.36 245.324   3
  -3  -3   3 2062.96 217.855   3
   3  -3  -3 2452.60 245.914   2
  -3   3  -5 141372. 13466.9   1
  -3  -3   5 143202. 13475.4   1
   3  -3  -5 147426. 13466.0   1
   3  -3  -5 147146. 13472.0   1
   3   3   5 138309. 13478.9   1
   3   3   5 147792. 13475.6   1
  -3  -3   5 142102. 13475.6   1
  -3   3  -5 133380. 13472.1   1
  -3  -3   5 143730. 13485.4   6
   3   3   5 161397. 13488.2   6
  -3  -3   5 140076. 13480.9   5
   3   3   5 154504. 13476.2   2
  -3  -3   5 184741. 13506.4   4
  -3   3  -5 147662. 13474.5   4
   3  -3  -5 149352. 13484.8   3
   3  -3  -5 144236. 13478.4   2
   3   3   7 10462.7 1022.93   1
  -3  -3   7 9918.90 1023.48   1
  -3   3  -7 11405.0 1022.86   1
   3  -3  -7 12671.3 1037.27   2
  -3   3  -7 11322.4 1025.53   3
  -3  -3   7 11724.9 1031.35   5
  -3   3  -7 10643.3 1018.40   4
   3  -3  -7 11463.6 1034.22   3
  -3   3  -7 10237.8 1015.34   1
   3  -3  -7 9544.94 1013.56   1
   3  -3  -7 10772.0 1018.15   1
  -3  -3   7 10746.8 1025.64   1
   3   3   7 11243.2 1027.68   1
   3   3   9 15416.7 1216.66   1
  -3  -3   9 15875.5 1218.60   1
  -3   3  -9 14171.8 1221.23   1
   3   3   9 16830.8 1220.98   6
  -3  -3   9 16816.6 1231.58   6
  -3  -3   9 16696.5 1223.36   5
   3   3   9 16701.5 1208.23   2
  -3  -3   9 14145.9 1182.42   4
  -3   3  -9 17264.7 1208.37   4
  -3   3  -9 17360.9 1215.62   3
   3   3   9 16354.3 1184.81   3
  -3   3  -9 15300.4 1208.99   1
   3  -3  -9 16102.8 1211.66   1
   3  -3  -9 15510.7 1206.13   1
   3   3   9 17978.7 1224.33   1
  -3  -3   9 16261.2 1221.06   1
  -3   3 -11 413.129 65.0593   1
  -3  -3  11 484.184 72.2001   1
   3  -3 -11 573.781 72.9724   1
   3   3  11 517.165 74.0485   1
   3  -3 -11 502.030 66.2107   1
   3   3  11 463.078 68.5040   1
  -3   3 -11 530.669 76.5404   1
  -3  -3  11 501.415 71.1104   1
   3   3  11 629.338 74.7448   6
  -3  -3  11 481.341 73.4373   6
  -3  -3  11 473.660 73.5180   5
   3  -3 -11 465.675 73.4798   2
   3   3  11 382.718 58.4030   2
  -3   3 -11 619.037 67.8520   4
   3  -3 -11 530.750 76.4833   3
  -3   3 -11 412.293 64.2921   3
  -3  -3  13 930.903 115.762   1
  -3  -3  13 761.578 108.725   1
   3  -3 -13 955.740 116.194   1
   3   3  13 970.297 117.301   1
  -3   3 -13 796.218 106.410   1
   3   3  13 930.772 111.372   1
  -3   3 -13 1005.10 119.622   1
   3   3  13 891.372 108.033   6
  -3  -3  13 778.965 110.880   6
  -3  -3  13 1037.47 119.825   5
  -3   3 -13 917.677 104.887   4
   3  -3 -13 965.060 117.863   3
   3   3  13 984.231 99.2388   2
   3  -3 -13 1152.39 119.722   2
  -3   3 -13 949.711 107.036   3
   3  -3 -15 40585.5 3588.57   1
  -3  -3  15 44536.4 3592.23   1
   3   3  15 36505.5 3571.93   6
  -3  -3  15 35812.3 3578.79   6
  -3   3 -15 38284.8 3566.53   4
   3  -3 -15 37960.2 3581.33   3
  -3   3 -15 40940.0 3570.90   3
   3  -3 -15 49471.9 3581.46   2
   3   3  15 34951.7 3556.97   2
   3   3  17 19479.4 1782.71   6
  -3  -3  17 21090.6 1796.45   6
  -3   3 -17 17772.8 1775.34   4
  -3  -3  17 21384.0 1801.01   5
   3   3  17 17079.9 1777.93   5
   3  -3 -17 15858.9 1787.52   3
   3  -3 -17 21907.2 1780.83   2
  -3   3 -17 20791.2 1783.41   3
  -3  -3  19 14054.6 1282.08   6
   3   3  19 14590.3 1269.48   6
  -3  -3  19 14313.5 1286.81   5
   3   3  19 11585.9 1262.16   5
   3  -3 -19 13264.3 1280.04   3
  -3   3 -19 14787.3 1272.57   3
  -3  -3  21 223.902 48.3850   5
  -3  -3  21 217.161 46.2404   6
   3   3  21 224.253 40.3175   6
   3  -3 -21 208.417 45.3015   3
  -3   3 -21 279.740 45.8055   3
  -3  -3  23 395.034 62.6348   6
   3   3  23 254.616 45.3656   5
  -3  -3  23 260.139 55.2949   5
  -3   3 -23 330.600 49.3019   4
  -3   3 -23 316.370 54.0685   3
   3  -3 -23 364.276 59.2339   3
   3   3  25 3693.00 341.549   5
   3  -3 -25 3579.19 350.224   3
  -3  -3  25 3714.57 354.555   6
   3   3  25 2543.34 331.987   6
   3  -3 -27 8918.54 813.365   3
  -3   3 -27 7390.71 805.259   3
  -3  -3  27 7418.29 810.638   6
   3   3  27 7874.23 801.259   6
  -3  -3  29 2868.49 308.495   6
  -3  -3  29 3529.03 309.933   5
   3   3  29 2887.20 300.457   5
   3   4 -26 13.6905 11.9579   3
   3   4 -26 6.34443 9.12974   2
   3   4 -24 10.1892 8.86448   3
   3  -4  24 33.4801 17.1557   2
   3   4 -24 35.6779 16.8952   2
  -3  -4 -24 50.3124 16.8484   4
  -3   4  24 27.8034 11.8126   5
  -3   4  22 402.369 50.2455   5
   3   4 -22 372.064 56.5485   2
   3  -4  22 366.423 59.5683   2
   3  -4  22 368.251 59.9528   6
   3   4 -22 268.904 46.7796   3
  -3  -4 -22 295.077 47.4339   4
   3   4 -20 9.83562 8.25159   2
   3  -4  20 20.2390 14.5446   2
   3  -4  20 34.3855 18.9821   6
   3   4 -20 19.1424 12.9868   3
  -3  -4 -20 6.28696 10.4840   4
  -3   4  20 17.7618 11.0278   5
   3   4 -18 23.7161 17.0813   2
   3  -4  18 10.2276 12.1179   2
   3  -4  18 36.9776 22.8475   6
   3   4 -18 14.2577 11.9502   3
  -3  -4 -18 14.4040 14.7095   4
  -3   4  18 34.2078 15.0855   5
   3   4 -16 189.718 51.9698   2
   3  -4  16 142.481 39.3284   2
   3  -4  16 231.555 50.0418   6
   3   4 -16 235.329 46.6216   3
  -3  -4 -16 256.030 47.0646   4
   3   4 -14 70.1374 36.9405   2
   3  -4  14 100.519 31.0000   2
   3  -4  14 111.894 34.8804   6
   3   4 -14 143.261 35.0195   3
  -3  -4 -14 97.9053 20.2971   3
  -3  -4 -14 130.017 35.5845   4
  -3   4  14 129.987 35.8109   5
  -3  -4 -12 271.267 51.8646   1
  -3   4  12 236.377 47.1189   1
   3  -4  12 347.524 55.8563   1
   3  -4  12 336.542 57.5670   6
  -3  -4 -12 241.890 42.0742   5
   3   4 -12 402.390 80.2293   2
   3  -4  12 288.141 50.6504   2
  -3  -4 -12 425.998 69.5856   4
  -3  -4 -12 208.019 32.9308   3
   3   4 -12 365.948 62.5432   3
   3  -4  10 354.634 55.4310   6
   3  -4  10 228.682 48.3779   2
  -3  -4 -10 439.285 76.9919   4
  -3   4  10 416.357 71.4952   5
  -3  -4 -10 165.990 46.4381   1
  -3   4  10 237.869 49.7259   1
   3   4 -10 295.297 51.9646   1
   3  -4  10 294.225 51.8268   1
   3   4 -10 367.174 66.3512   3
   3   4  -8 109.983 22.8172   1
  -3   4   8 119.730 29.0262   1
   3  -4   8 59.7027 23.2592   1
  -3   4   8 160.647 21.7596   1
  -3  -4  -8 67.4382 28.1182   1
   3   4  -8 106.383 32.4192   1
   3  -4   8 100.188 27.2484   6
  -3   4   8 74.3387 13.8226   6
  -3  -4  -8 110.351 27.7905   5
   3   4  -8 201.797 56.1060   2
   3  -4   8 99.7085 29.1148   2
  -3  -4  -8 149.273 52.1511   4
  -3   4   8 87.7574 35.5139   5
  -3   4   8 62.2551 26.2256   4
   3   4  -8 216.879 46.9305   3
   3   4  -6 372.458 49.8111   1
   3  -4   6 432.038 48.1505   1
  -3   4   6 348.179 43.1421   1
  -3   4   6 427.757 59.4142   1
   3   4  -6 388.202 60.2231   1
  -3  -4  -6 251.211 52.6087   1
  -3  -4  -6 345.385 47.7184   1
  -3   4   6 267.591 36.9611   6
  -3   4   6 392.149 39.9996   6
  -3  -4  -6 297.474 56.2083   5
   3   4  -6 315.210 71.9697   2
   3  -4   6 295.603 55.1484   2
  -3  -4  -6 454.234 86.7446   4
  -3   4   6 438.080 77.4900   5
  -3   4   6 338.839 59.7631   4
   3   4  -6 281.286 62.4640   3
  -3   4   4 193.432 26.0621   1
  -3   4   4 196.468 36.5607   1
   3  -4   4 129.695 32.1105   1
  -3  -4  -4 149.252 28.9877   1
   3   4  -4 116.063 34.0548   1
   3  -4   4 149.306 33.8606   6
  -3   4   4 179.448 25.0099   6
  -3  -4  -4 175.808 41.7414   5
  -3   4   4 146.170 24.3845   6
   3   4  -4 132.982 40.8644   2
   3  -4   4 71.0884 26.8333   2
  -3   4   4 119.701 41.3252   5
  -3  -4  -4 72.7046 39.1522   4
  -3   4   4 114.227 33.2897   4
   3   4  -4 138.036 30.1050   1
   3  -4   4 126.280 23.9701   1
   3  -4   2 12.5261 9.08519   1
  -3  -4  -2 21.3100 13.2830   1
  -3   4   2 25.6805 13.0727   1
  -3  -4  -2 14.9901 13.9204   1
  -3   4   2 11.2918 8.36223   1
   3  -4   2 12.4598 12.6907   6
   3   4  -2 37.1384 22.9042   2
   3  -4   2-9.32616 10.9954   2
  -3  -4  -2 47.2880 26.0715   4
  -3   4   2 12.1338 17.4178   5
   3   4  -2 20.0176 7.31728   3
  -3   4   2 9.97241 14.3416   4
   3   4  -2 15.7070 11.3335   1
   3  -4   2 24.3514 11.7072   1
   3   4  -2 13.4060 11.1727   1
  -3  -4   0 982.089 113.333   1
  -3   4   0 1011.34 114.297   1
   3  -4   0 752.798 106.889   6
   3   4   0 852.913 125.974   6
  -3  -4   0 1113.65 128.961   5
  -3   4   0 1331.57 128.483   5
   3   4   0 897.552 124.029   2
  -3  -4   0 1317.33 142.292   4
   3  -4   0 1142.61 127.014   3
   3   4   0 1111.66 122.054   1
   3  -4   0 724.073 108.664   1
   3   4   0 1219.96 120.077   1
   3  -4   0 1036.19 107.990   1
  -3   4   0 1019.35 106.259   1
  -3  -4   0 1088.03 122.636   1
   3   4   2 7.45919 10.7857   1
   3  -4  -2 19.6895 8.74911   1
   3  -4  -2 5.60059 10.4621   1
  -3  -4   2 50.9113 22.2985   5
   3   4   2 19.5396 16.2107   2
   3  -4  -2 32.6183 23.8031   2
  -3  -4   2 7.91516 16.0863   4
  -3   4  -2 9.23436 10.2114   5
   3  -4  -2 19.2748 15.9932   3
  -3   4  -2 9.22204 17.0995   4
  -3   4  -2 5.55214 10.3738   1
  -3  -4   2 29.8375 12.1734   1
   3   4   2 21.0629 15.4191   1
  -3   4  -2 19.2420 9.12781   1
  -3  -4   2 15.4583 12.8620   1
   3   4   4 127.970 29.0272   1
  -3   4  -4 143.433 26.2226   1
  -3  -4   4 70.5355 24.5353   1
  -3  -4   4 152.235 36.9114   6
  -3   4  -4 126.910 20.6615   5
  -3  -4   4 118.848 34.0060   5
   3   4   4 122.098 35.2880   6
   3  -4  -4 231.280 47.4334   2
   3   4   4 80.3536 29.3236   2
  -3   4  -4 142.700 20.9059   5
  -3  -4   4 103.703 24.5429   4
  -3   4  -4 186.862 37.5935   4
   3  -4  -4 179.714 38.8899   3
   3   4   4 177.192 34.5520   1
   3  -4  -4 133.277 27.6133   1
   3  -4  -4 127.070 22.7813   1
   3  -4  -6 287.002 41.7885   1
  -3   4  -6 266.857 43.4012   1
   3  -4  -6 283.959 43.3572   1
   3   4   6 357.333 52.7320   1
  -3  -4   6 289.156 50.1721   1
   3   4   6 340.777 51.4972   1
  -3  -4   6 372.626 51.4369   1
  -3   4  -6 262.637 45.9150   1
  -3  -4   6 504.704 68.9999   6
  -3  -4   6 206.836 48.9652   5
   3   4   6 233.791 51.5967   6
   3   4   6 366.064 55.5551   2
   3  -4  -6 429.631 68.6599   2
  -3  -4   6 386.054 41.1462   4
  -3   4  -6 322.748 52.1966   4
   3  -4  -6 390.924 60.8888   3
  -3   4  -6 225.358 48.4835   3
  -3  -4   8 70.6948 25.4414   6
  -3  -4   8 98.8888 29.3650   5
   3   4   8 113.300 31.1647   6
  -3  -4   8 152.105 30.9584   1
  -3  -4   8 89.5268 25.9417   1
  -3   4  -8 90.9236 26.8996   1
   3   4   8 126.952 30.0802   2
   3  -4  -8 46.8121 27.2868   2
  -3   4  -8 95.5352 25.3787   4
   3  -4  -8 106.962 31.5175   3
   3  -4  -8 89.6652 21.5222   1
   3   4   8 146.736 29.6559   1
   3   4  10 281.166 46.4285   1
   3  -4 -10 306.067 45.4515   1
  -3  -4  10 214.903 48.1165   6
   3   4  10 307.074 49.6592   6
  -3  -4  10 322.776 49.5389   1
  -3   4 -10 178.153 41.0784   1
   3  -4 -10 283.606 53.1968   2
  -3   4 -10 287.186 43.6188   4
  -3   4 -10 287.961 45.2807   3
   3  -4 -12 306.762 47.5553   1
  -3  -4  12 235.811 46.0594   6
   3   4  12 231.576 41.6716   6
  -3  -4  12 284.079 48.6813   1
   3   4  12 330.849 40.2846   2
  -3   4 -12 182.760 35.8048   4
   3  -4 -12 162.919 42.3103   3
  -3   4 -12 327.078 43.7074   3
   3   4  14 62.0825 21.0989   6
  -3  -4  14 109.790 27.9342   6
   3  -4 -14 94.9007 24.4286   2
  -3  -4  14 51.7044 21.3549   5
  -3   4 -14 106.907 22.7567   4
  -3   4 -14 53.6409 17.4947   3
   3  -4 -14 94.1971 28.2991   3
  -3  -4  16 206.347 39.8269   5
   3   4  16 211.084 33.6425   6
  -3  -4  16 151.117 35.7543   6
  -3   4 -16 157.863 31.1100   3
   3  -4 -16 166.799 36.8768   3
  -3  -4  18 17.2413 12.3822   6
   3   4  18 5.22335 8.70323   5
  -3  -4  18 9.45123 11.0963   5
  -3   4 -18 20.8256 12.9191   4
   3  -4 -18 32.8343 17.9678   3
  -3   4 -18 5.32066 6.32083   3
  -3  -4  20 9.12140 15.0809   6
   3   4  20 5.22533 7.51209   6
   3   4  20 4.97900 7.16182   5
  -3  -4  20 20.0764 16.5928   5
  -3   4 -20 8.35337 9.15596   4
   3  -4 -20 24.9338 15.3627   3
  -3   4 -20 5.78644 9.58578   3
  -3  -4  22 337.665 56.3025   6
   3   4  22 328.240 46.5140   6
  -3   4 -22 350.048 50.7027   3
  -3  -4  22 256.919 52.6778   5
   3   4  22 287.757 44.0810   5
   3  -4 -22 299.403 53.1645   3
   3   4  24 20.2892 12.0643   5
  -3  -4  24-10.0299 16.7191   5
  -3   4 -24 33.1707 15.6602   3
  -3  -4  24 9.44653 8.12908   6
   3   4  24 36.2673 16.1680   6
   3   4  26 5.44593 10.0778   5
  -3  -4  26 9.13185 13.0768   5
  -3  -4  26 17.9069 14.8001   6
   3   4  26 5.34144 7.66999   6
   3  -4 -26 8.34462 11.9529   3
  -3  -4  28 39.4185 16.3482   5
   3   5 -25 3271.45 318.149   3
  -3   5  23 351.841 45.9241   5
   3   5 -23 331.423 52.2159   2
   3   5 -23 315.559 46.4818   3
   3  -5  23 377.340 62.1430   6
  -3  -5 -21 199.505 34.6875   4
   3  -5  21 154.147 36.5764   2
   3   5 -21 177.304 37.7376   2
   3  -5  21 153.039 40.7145   6
  -3   5  19 6763.90 655.857   5
   3  -5  19 7059.55 677.608   6
   3  -5  19 5805.99 666.601   2
  -3  -5 -19 7836.33 662.745   4
  -3  -5 -17 11807.4 1141.78   4
   3   5 -17 11842.9 1158.66   2
   3  -5  17 12741.2 1154.05   6
  -3   5  17 12213.5 1139.84   5
   3  -5  15 25149.9 2360.28   6
  -3   5  15 30174.5 2362.91   5
  -3  -5 -15 27896.9 2361.08   4
   3   5 -15 27258.0 2386.53   2
   3   5 -15 25877.5 2357.55   3
   3   5 -13 821.705 134.323   2
   3   5 -13 1037.81 122.128   3
   3  -5  13 711.844 112.509   2
   3  -5  11 181.253 37.4105   6
  -3  -5 -11 149.157 32.2323   5
   3  -5  11 147.994 37.6698   2
   3   5 -11 133.348 52.7681   2
  -3  -5 -11 205.200 45.3878   4
  -3   5  11 261.996 50.0411   5
  -3   5  11 274.999 44.2813   4
   3   5 -11 257.294 50.8211   3
   3  -5   9 7542.89 783.597   1
  -3   5   9 10551.5 790.953   1
   3  -5   9 6660.51 782.845   6
  -3  -5  -9 9091.64 788.044   5
   3   5  -9 9311.93 840.922   2
  -3  -5  -9 7419.85 800.012   4
   3   5  -9 10867.3 822.482   3
  -3   5   9 8489.36 791.105   4
   3  -5   9 7092.54 791.815   2
  -3  -5  -7 4705.59 472.070   1
  -3   5   7 6131.38 473.755   1
   3  -5   7 4761.14 472.458   1
   3  -5   7 4598.21 476.298   6
  -3   5   7 7998.54 533.967   5
  -3  -5  -7 4377.46 477.190   5
   3   5  -7 5549.17 522.416   2
  -3  -5  -7 4018.93 486.072   4
   3   5  -7 7700.63 530.094   3
  -3   5   7 4469.32 477.538   4
   3  -5   7 3785.52 479.164   2
   3   5  -5 70921.8 6293.73   1
  -3  -5  -5 61077.4 6285.44   1
   3  -5   5 65630.7 6284.15   1
  -3   5   5 77404.9 6279.33   1
   3  -5   5 67332.5 6291.76   6
  -3   5   5 57676.5 6277.70   6
  -3   5   5 81537.1 6337.46   5
  -3  -5  -5 73962.3 6310.07   4
   3   5  -5 86124.4 6333.24   3
  -3   5   5 75385.9 6298.65   4
   3  -5   5 61943.7 6298.80   2
   3   5  -3 1043.54 123.845   1
  -3  -5  -3 1190.32 125.275   1
   3  -5   3 975.741 115.336   1
  -3   5   3 1306.45 114.081   1
  -3   5   3 853.343 118.524   6
   3  -5   3 1107.39 125.640   6
  -3  -5  -3 1085.30 135.992   5
  -3   5   3 1019.60 146.933   5
  -3  -5  -3 1411.95 140.664   4
   3   5  -3 966.724 141.272   3
  -3   5   3 1144.71 132.159   4
   3  -5   3 979.062 136.851   2
   3   5  -1 1936.16 197.321   1
  -3  -5  -1 1769.49 197.459   1
  -3   5   1 1823.74 184.054   1
   3  -5   1 1719.66 196.519   6
  -3   5   1 1828.71 218.223   5
  -3  -5  -1 1786.10 205.936   5
   3   5  -1 1825.15 212.641   2
  -3  -5  -1 2017.17 205.533   4
   3   5  -1 2593.68 211.244   3
  -3   5   1 2504.04 215.356   4
   3  -5   1 2076.79 218.218   2
  -3  -5   1 1897.73 200.344   1
   3  -5  -1 2152.55 193.206   1
   3   5   1 2152.75 202.917   1
  -3   5  -1 1769.86 188.201   1
   3   5   1 1721.77 212.820   6
   3  -5  -1 1784.44 199.291   6
  -3   5  -1 2463.24 219.105   5
  -3  -5   1 2102.67 214.008   5
   3   5   1 1604.77 208.076   2
  -3  -5   1 2259.27 206.135   4
   3  -5  -1 1729.21 205.844   3
  -3   5  -1 2089.27 215.094   4
   3  -5  -1 2570.35 235.074   2
   3  -5  -3 1017.98 112.819   1
  -3  -5   3 1075.74 124.133   1
   3   5   3 1097.88 123.738   1
  -3   5  -3 1225.46 118.096   1
   3   5   3 937.560 133.750   6
  -3  -5   3 1190.51 137.167   5
  -3   5  -3 1300.32 126.550   5
   3   5   3 1149.00 136.205   2
  -3   5  -3 1309.64 135.864   4
  -3  -5   3 1368.75 125.795   4
   3  -5  -3 1095.33 134.017   3
   3  -5  -3 1296.38 157.287   2
   3  -5  -5 70429.5 6076.96   1
   3   5   5 66721.3 6084.38   1
  -3  -5   5 71421.1 6088.66   1
  -3   5  -5 61265.8 6080.14   1
  -3  -5   5 65811.8 6103.63   6
   3   5   5 71215.6 6105.22   6
  -3  -5   5 61466.0 6098.47   5
   3   5   5 68076.5 6098.95   2
  -3  -5   5 62857.1 6079.11   4
   3  -5  -5 63027.4 6098.09   3
  -3   5  -5 72892.5 6097.28   3
   3  -5  -5 54979.0 6109.65   2
  -3  -5   7 4669.78 467.012   1
   3  -5  -7 5385.34 461.548   1
   3   5   7 4675.94 462.325   1
  -3   5  -7 4960.85 466.111   1
  -3  -5   7 5314.29 483.890   6
   3   5   7 4849.51 476.827   6
  -3  -5   7 5151.24 478.596   5
   3   5   7 4838.44 476.048   2
  -3   5  -7 4335.53 466.592   4
   3  -5  -7 4088.67 473.069   3
   3  -5  -7 6031.05 502.726   2
  -3   5  -7 4658.48 471.421   3
   3  -5  -9 7298.41 742.706   1
  -3  -5   9 8057.34 756.491   6
   3   5   9 7376.71 749.762   6
  -3  -5   9 7150.67 750.516   5
   3   5   9 7505.00 746.534   2
  -3   5  -9 8080.81 744.671   4
   3  -5  -9 8110.54 755.731   3
  -3   5  -9 7785.94 746.150   3
  -3  -5  11 247.100 41.6520   6
   3   5  11 161.914 31.8885   2
   3  -5 -11 249.364 43.9685   2
  -3  -5  11 156.299 35.4803   5
   3   5  11 206.592 37.8513   6
  -3   5 -11 190.281 32.1178   4
   3  -5 -11 204.314 41.3844   3
  -3   5 -11 156.315 30.9830   3
   3   5  13 915.490 103.219   6
  -3  -5  13 979.752 109.703   6
  -3   5 -13 822.011 98.1769   4
  -3  -5  13 947.352 108.691   5
   3  -5 -13 895.038 104.046   2
  -3   5 -13 815.311 98.0156   3
   3  -5 -13 881.128 106.973   3
  -3   5 -15 23022.8 1991.24   4
   3   5  15 21498.2 1993.67   6
  -3   5 -15 20068.1 1990.32   3
   3   5  17 10456.3 934.055   6
  -3  -5  17 8963.32 940.173   6
   3   5  17 8863.87 931.348   5
   3  -5 -17 10495.8 944.222   3
  -3   5 -17 10777.9 933.585   3
  -3  -5  17 10448.4 946.436   5
  -3  -5  19 7500.48 668.417   5
   3   5  19 6928.07 651.603   5
   3  -5 -19 6817.05 661.390   3
   3   5  19 6678.87 650.165   6
  -3  -5  19 6806.94 661.993   6
   3   5  21 170.067 29.8025   5
  -3  -5  21 147.238 36.7597   5
   3   5  21 194.596 30.8633   6
  -3  -5  21 157.115 35.7764   6
   3  -5 -21 175.294 37.9781   3
  -3   5 -21 167.141 30.8868   3
   3   5  23 403.731 50.0265   6
  -3  -5  23 364.935 57.7277   6
  -3  -5  23 195.820 49.5724   5
   3   5  23 340.651 47.5224   5
  -3   5 -23 361.655 51.0970   3
   3  -5 -23 311.389 54.1767   3
  -3  -5  25 1952.07 213.510   5
   3   6 -22 85.7640 19.8813   3
  -3  -6 -20-5.78269 10.6781   4
  -3   6  20 9.93991 10.0536   5
   3   6 -20-7.54923 10.7979   2
   3  -6  20 9.02326 14.9010   6
   3   6 -20 5.06330 7.24453   3
  -3   6  18 17.1011 11.6223   5
   3   6 -18 18.3606 13.2106   2
   3  -6  18 17.0074 12.2497   2
   3  -6  18 8.30756 13.7968   6
   3   6 -18 17.6562 13.8225   3
  -3   6  16 256.400 43.8878   5
  -3  -6 -16 323.832 50.1519   4
   3   6 -16 212.903 52.4868   2
   3  -6  16 172.322 41.3176   2
   3  -6  16 264.663 46.2651   6
   3   6 -16 252.112 42.7458   3
   3  -6  14 248.215 43.5843   6
  -3   6  14 309.528 49.3248   5
  -3  -6 -14 212.177 45.0374   4
   3  -6  14 211.694 45.3518   2
   3   6 -14 299.374 59.8718   2
  -3   6  14 238.505 44.9470   4
   3   6 -14 317.054 49.8249   3
   3  -6  12 13.9691 10.6947   6
   3   6 -12 48.3583 26.8892   2
  -3   6  12 71.9257 23.7817   5
  -3  -6 -12 36.6011 20.3494   4
  -3   6  12 52.3302 19.8882   4
   3   6 -12 36.8833 19.0350   3
  -3  -6 -10 161.398 30.2687   5
   3   6 -10 258.125 63.6742   2
   3  -6  10 139.667 37.9544   2
  -3   6  10 136.456 32.0639   4
   3  -6  10 138.476 30.6324   6
  -3   6  10 246.101 47.1828   5
  -3  -6 -10 168.230 36.7519   4
  -3  -6  -8 98.7122 29.2599   4
  -3   6   8 177.197 41.9471   5
   3  -6   8 93.4546 32.0077   2
   3   6  -8 113.208 41.7974   2
  -3  -6  -8 160.508 29.8212   5
   3  -6   8 99.5846 26.3511   6
   3  -6   6 349.553 54.0970   6
  -3  -6  -6 311.600 51.5463   5
   3  -6   6 302.089 60.9076   2
   3   6  -6 410.661 73.8897   2
  -3  -6  -6 399.320 59.1325   4
  -3   6   6 412.118 72.7044   5
  -3   6   6 374.280 53.0931   4
   3  -6   6 303.528 39.0244   1
  -3  -6  -4 65.7886 21.5416   5
   3   6  -4 11.9038 17.7973   2
   3  -6   4 37.6486 25.9049   2
  -3  -6  -4 72.9349 24.6397   4
  -3   6   4 70.4569 33.3126   5
  -3   6   4 57.4871 20.3506   4
   3  -6   4 56.8536 19.2676   6
  -3  -6  -2 106.243 27.3204   5
   3   6  -2 109.290 33.9945   2
   3  -6   2 115.515 42.2422   2
  -3  -6  -2 81.5317 23.6999   4
  -3   6   2 108.185 39.6846   5
  -3   6   2 96.3725 26.7563   4
   3  -6   2 79.7411 24.9171   6
  -3  -6   0 582.788 70.9217   4
  -3   6   0 427.598 79.7016   5
   3  -6   0 574.907 97.3366   2
   3   6   0 525.119 77.5292   2
  -3   6   0 573.376 76.8264   4
   3   6   0 458.271 76.6599   6
  -3  -6   0 744.229 85.1847   5
  -3  -6   2 81.4068 20.0992   4
   3   6   2 102.268 28.1573   2
   3  -6  -2 96.0227 27.2967   3
  -3   6  -2 77.0134 24.0187   4
   3   6   2 124.258 30.5752   6
   3  -6  -4 114.879 41.0616   2
  -3   6  -4 76.2172 23.6107   3
  -3   6  -4 25.2184 14.9516   4
   3  -6  -4 89.5077 23.7656   3
   3   6   4 16.8092 16.5722   6
  -3  -6   4 90.7947 24.0869   5
   3   6   6 359.544 56.2662   2
   3   6   6 192.510 48.8852   6
  -3  -6   6 561.551 66.1623   5
  -3   6  -6 311.569 49.6769   4
  -3   6  -6 450.657 57.2829   3
  -3  -6   8 102.506 26.6907   6
   3   6   8 111.541 28.3809   2
   3  -6  -8 95.9489 32.5142   2
   3   6   8 97.3187 24.5702   6
  -3  -6   8 115.982 27.5176   5
   3  -6  -8 79.7097 24.7705   3
  -3   6  -8 82.8269 22.1894   3
  -3  -6  10 253.972 41.1142   6
   3  -6 -10 116.247 36.3144   2
  -3   6 -10 220.921 36.3528   4
   3  -6 -10 220.498 39.5753   3
  -3   6 -10 216.751 34.5047   3
  -3  -6  10 138.350 33.9757   5
  -3  -6  12 85.0471 23.3271   6
  -3   6 -12 56.7683 16.6603   4
   3  -6 -12 55.4610 18.0400   3
  -3   6 -12 77.9083 17.3956   3
  -3  -6  12 36.2426 17.8076   5
   3   6  12 34.8332 15.4069   6
  -3  -6  14 226.728 38.9947   6
   3  -6 -14 182.302 36.4084   3
  -3   6 -14 206.217 31.8467   3
  -3  -6  14 214.432 39.4311   5
   3   6  14 208.660 34.5970   6
   3   6  16 243.763 37.1332   6
  -3  -6  16 264.489 42.7407   6
  -3  -6  16 220.500 43.0105   5
   3  -6 -16 263.347 43.2337   3
  -3   6 -16 239.885 35.4091   3
   3   6  18 8.54861 8.65808   6
   3   6  18 4.55579 8.42500   5
   3  -6 -18-6.55605 7.67072   3
  -3   6 -18 8.15487 6.75092   3
   3   6  20 4.09019 7.58092   6
  -3  -6  20 7.06072 8.27139   6
   3   6  20 4.27674 8.67502   5
   3  -6 -20 13.3627 9.57785   3
  -3   6 -20 8.39415 7.77747   3
  -3  -6  20 24.7340 19.2640   5
  -3  -6  22 101.015 30.1170   5
   3  -7  17 4399.71 465.596   6
  -3   7  17 5226.06 465.609   5
   3  -7  15 10852.1 1046.33   6
  -3   7  15 11588.1 1048.50   5
  -3  -7 -15 8621.38 1046.35   4
   3   7 -15 13181.0 1073.04   2
  -3   7  15 12502.9 1055.68   4
   3  -7  15 11798.6 1054.79   2
  -3   7  13 98.2888 25.8957   4
   3  -7  13 67.1756 24.3827   2
   3   7 -13 81.2312 30.6657   2
  -3  -7 -13 76.2932 26.4697   4
  -3   7  13 109.464 27.4871   5
   3  -7  11 111.778 29.7398   2
   3   7 -11 15.1838 20.7346   2
  -3   7  11 85.8721 25.5141   4
   3  -7  11 144.362 28.9939   6
  -3  -7 -11 105.805 29.2456   4
  -3   7  11 208.566 37.9989   5
   3  -7   9 2349.98 288.412   6
  -3  -7  -9 3008.00 287.587   5
   3   7  -9 2858.76 322.773   2
  -3  -7  -9 3022.28 295.611   4
  -3   7   9 3066.66 292.558   4
   3  -7   9 2362.55 300.664   2
   3  -7   7 1981.79 196.717   6
  -3   7   7 2442.99 218.986   5
  -3  -7  -7 1606.24 186.801   5
   3   7  -7 2235.69 224.374   2
  -3  -7  -7 2000.93 195.832   4
  -3   7   7 1743.98 190.858   4
   3  -7   7 1690.48 211.315   2
   3  -7   5 24373.4 2298.12   6
  -3   7   5 27099.4 2324.11   5
  -3  -7  -5 23771.0 2292.98   5
   3   7  -5 27678.8 2321.58   2
  -3  -7  -5 26598.0 2297.54   4
  -3   7   5 24776.1 2295.65   4
   3  -7   5 19244.9 2317.80   2
  -3  -7  -3 237.205 41.1348   4
  -3   7   3 224.181 54.7375   5
   3  -7   3 172.471 53.8561   2
  -3  -7  -3 313.627 46.6249   5
   3  -7   3 326.030 48.2688   6
  -3   7   1 452.924 62.4935   4
   3   7  -1 487.469 67.2519   2
   3   7  -1 361.872 63.2535   6
  -3  -7  -1 510.084 64.2260   5
   3   7   1 481.274 67.7463   6
  -3  -7   1 487.507 63.4005   5
  -3   7  -1 389.989 58.3778   4
  -3   7  -1 589.761 68.5982   3
   3   7   1 296.470 57.5946   2
   3  -7  -1 373.166 88.5368   2
   3   7   3 292.162 47.7948   6
  -3  -7   3 301.842 46.7744   5
  -3   7  -3 279.354 42.7071   4
  -3   7  -3 317.595 45.9634   3
   3  -7  -3 211.164 64.4119   2
   3   7   3 155.718 38.0097   2
  -3  -7   5 26862.0 2212.92   5
   3   7   5 20184.7 2206.59   2
  -3   7  -5 20996.5 2201.47   4
   3  -7  -5 26371.1 2210.46   3
   3  -7  -5 24489.4 2246.62   2
  -3   7  -5 26065.2 2207.57   3
   3   7   7 1520.47 172.423   6
  -3   7  -7 1463.61 167.143   4
   3  -7  -7 1811.34 174.737   3
   3  -7  -7 1587.45 194.331   2
  -3   7  -7 1812.92 171.420   3
   3   7   9 2126.35 249.672   6
   3  -7  -9 2680.73 255.437   3
  -3   7  -9 2496.96 249.706   3
  -3  -7   9 3112.53 261.492   5
  -3  -7  11 144.459 29.0414   6
   3  -7 -11 121.706 26.2634   3
  -3   7 -11 140.102 23.6054   3
   3   7  11 61.6515 20.1317   6
  -3  -7  11 117.036 26.3388   5
   3   7  13 84.8811 19.1387   6
  -3  -7  13 106.875 25.6169   5
  -3  -7  13 42.3866 16.5203   6
   3  -7 -13 73.5940 19.9373   3
   3   7  15 9453.19 932.540   6
  -3  -7  15 9965.82 939.572   6
  -3  -7  15 11093.1 946.418   5
  -3  -7  17 5125.04 442.962   5
   3  -7 -17 4148.71 432.212   3
   3  -8  12 44.6074 16.3646   6
  -3   8  12 87.5730 23.0124   5
  -3  -8 -10 230.714 38.4174   4
  -3   8  10 174.599 38.5562   5
  -3  -8  -8 243.937 38.4014   4
   3   8  -8 215.103 49.2936   2
  -3   8   8 233.232 37.8483   4
  -3   8   6 159.614 29.4873   4
   3  -8   6 186.681 49.6998   2
   3   8  -6 157.914 38.1008   2
  -3  -8  -6 124.150 25.4927   5
  -3   8   4 50.2391 15.8332   4
   3   8  -4 17.1976 12.9714   2
  -3  -8  -4 60.0430 15.8021   5
   3   8  -4 21.1920 12.3740   6
   3   8  -2 28.6452 15.7366   2
   3  -8   2 54.2628 33.9538   2
  -3  -8  -2 67.6023 17.5523   5
   3   8  -2 110.060 26.4275   6
  -3   8   2 83.6672 19.9601   4
  -3   8   2 51.6135 18.7080   3
   3  -8   0 653.853 105.003   2
  -3  -8   0 452.035 59.3841   5
  -3   8   0 538.529 62.1515   4
   3   8   0 548.429 68.1346   6
   3   8   2 62.0327 18.4515   6
  -3   8  -2 40.1083 14.3217   4
  -3   8  -2 43.8476 14.8800   3
   3   8   2 23.8478 14.5077   2
  -3  -8   4 70.4355 18.1929   5
   3   8   4 49.1670 17.7213   6
  -3   8  -4 64.3605 16.7762   3
  -3   8  -4 56.2231 15.5022   4
  -3   8  -6 147.679 25.9866   3
  -3  -8   6 145.377 28.2114   5
   3   8   6 112.986 25.1025   6
  -3   8  -8 209.629 31.8748   3
  -3  -8   8 243.453 37.7435   5
   3   8   8 193.025 32.4596   6
   3  -8 -10 109.862 23.7908   3
  -3  -8  10 187.900 31.8287   5
  -3  -8  12 50.0481 17.7351   5
   4   0   0 277993. 25270.0   6
  -4   0   0 266079. 25280.1   5
   4   0   0 304654. 25286.5   2
  -4   0   0 291186. 25281.9   4
   4   0   0 259524. 25275.1   3
   4   0   0 270595. 25292.8   1
  -4   0   0 258665. 25286.9   1
   4   0   2 5981.77 592.975   1
   4   0  -2 5941.45 591.218   1
  -4   0  -2 6105.78 588.551   1
  -4   0   2 6361.34 593.013   1
  -4   0  -2 6087.46 596.992   1
   4   0   2 5901.18 570.248   6
   4   0  -2 5734.10 569.712   6
  -4   0  -2 5721.12 578.410   5
  -4   0   2 6545.18 584.623   5
  -4   0   2 6862.22 587.112   4
  -4   0  -2 5897.79 577.775   4
   4   0  -2 5549.11 577.349   3
   4   0   2 5539.21 572.036   3
   4   0   2 6183.42 585.835   2
  -4   0  -4 13407.5 1422.56   1
   4   0  -4 15310.5 1430.74   1
  -4   0   4 15698.9 1426.22   1
  -4   0  -4 15445.9 1431.50   1
   4   0   4 15646.4 1407.54   6
  -4   0   4 16859.3 1421.45   5
  -4   0  -4 14815.8 1411.11   5
   4   0  -4 13653.0 1422.06   2
  -4   0  -4 14874.2 1413.56   4
   4   0  -4 15276.0 1416.97   3
  -4   0  -4 15444.3 1408.27   3
   4   0   4 14282.9 1412.20   2
  -4   0   6 806.637 104.442   1
  -4   0  -6 716.509 104.678   1
   4   0  -6 794.891 110.346   1
   4   0   6 840.198 112.036   1
  -4   0   6 832.916 115.522   1
   4   0   6 562.548 101.515   1
  -4   0  -6 1066.51 120.949   1
   4   0   6 935.578 98.6854   6
   4   0  -6 762.482 93.1346   6
  -4   0   6 860.290 103.890   5
  -4   0  -6 748.559 93.7019   5
   4   0  -6 835.267 109.342   2
  -4   0   6 519.973 91.8624   4
   4   0  -6 874.513 102.324   3
  -4   0  -6 606.582 86.0550   3
  -4   0  -8 2809.93 322.032   1
  -4   0   8 2861.83 312.673   1
   4   0  -8 3052.33 324.456   1
   4   0  -8 2822.88 318.654   1
   4   0   8 3204.05 321.214   1
   4   0   8 2886.41 327.614   1
  -4   0   8 2699.68 325.481   1
  -4   0  -8 2969.14 320.606   1
   4   0   8 3344.19 311.664   6
  -4   0   8 3741.49 323.364   5
  -4   0  -8 2963.81 304.586   5
   4   0  -8 3488.66 329.480   2
  -4   0  -8 3497.54 311.927   4
  -4   0   8 3395.18 313.636   4
   4   0  -8 2804.02 309.608   3
   4   0   8 2753.27 308.700   2
  -4   0  -8 2888.32 300.511   3
  -4   0 -10 133271. 12107.2   1
  -4   0  10 127610. 12093.7   1
   4   0 -10 134756. 12101.4   1
   4   0 -10 130091. 12102.4   1
   4   0  10 120533. 12097.9   1
   4   0  10 130879. 12111.3   1
  -4   0  10 136825. 12116.1   1
  -4   0 -10 122227. 12097.7   1
  -4   0  10 131235. 12084.2   6
   4   0  10 132644. 12094.6   6
  -4   0  10 131406. 12102.4   5
  -4   0 -10 136419. 12084.1   5
   4   0 -10 156697. 12120.1   2
  -4   0  10 145307. 12095.5   4
  -4   0 -10 121641. 12093.5   4
   4   0 -10 125538. 12093.0   3
   4   0  10 128668. 12090.6   2
  -4   0 -12 19283.8 1788.54   1
   4   0 -12 17628.6 1775.88   1
   4   0  12 18150.5 1775.01   1
  -4   0  12 17752.2 1771.28   1
   4   0 -12 17521.7 1780.25   1
   4   0  12 19316.3 1792.63   1
  -4   0 -12 16831.1 1773.40   1
  -4   0  12 18706.6 1766.32   6
   4   0  12 17098.8 1775.19   6
  -4   0  12 23821.9 1795.36   5
  -4   0 -12 20642.4 1764.11   5
   4   0 -12 19644.4 1796.71   2
  -4   0 -12 21425.8 1775.81   4
   4   0 -12 16357.6 1774.29   3
  -4   0 -12 22381.7 1773.85   3
   4   0  12 18969.2 1770.75   2
  -4   0 -14 20583.2 1767.61   1
  -4   0  14 18081.4 1747.68   1
   4   0 -14 18923.2 1752.97   1
   4   0 -14 18902.8 1758.92   1
  -4   0 -14 17976.1 1750.26   1
  -4   0  14 18345.4 1769.75   1
   4   0  14 17651.0 1764.73   1
  -4   0  14 16209.9 1742.44   6
   4   0  14 13780.1 1746.79   6
  -4   0  14 25409.9 1778.90   5
   4   0  14 19090.3 1740.70   5
   4   0 -14 18156.8 1769.56   2
  -4   0 -14 19467.8 1751.72   4
   4   0 -14 17484.6 1756.47   3
  -4   0  14 21750.7 1758.80   4
  -4   0 -14 26053.8 1765.79   3
   4   0  14 18648.5 1744.91   2
  -4   0  16 643.098 77.5638   1
   4   0 -16 515.455 77.8547   1
   4   0  16 564.960 78.9434   1
  -4   0  16 565.730 88.9993   1
  -4   0 -16 448.409 82.0505   1
  -4   0 -16 591.761 78.4423   1
   4   0  16 461.531 84.9317   1
   4   0  16 361.072 73.3250   6
  -4   0  16 572.812 74.3042   6
   4   0  16 676.787 73.0688   5
  -4   0  16 627.958 90.5746   5
  -4   0 -16 673.207 89.2421   3
  -4   0  16 784.274 89.4473   4
   4   0 -16 565.366 84.1564   3
   4   0  16 639.279 75.0570   2
   4   0 -18 401.434 63.3568   1
  -4   0  18 478.857 61.8533   1
  -4   0 -18 410.292 71.8453   1
   4   0  18 428.546 63.2078   1
  -4   0  18 326.550 55.3856   6
   4   0  18 386.153 58.2184   6
   4   0 -18 331.260 64.1587   2
   4   0  18 351.184 67.5267   1
   4   0 -18 433.370 67.5670   1
  -4   0 -18 373.664 58.5764   1
   4   0  18 285.318 51.2103   5
  -4   0  18 422.658 68.2909   5
  -4   0  18 478.848 68.2325   4
  -4   0 -18 431.591 62.3045   4
  -4   0 -18 241.639 60.1915   3
   4   0 -18 409.172 67.3118   3
   4   0  18 427.804 55.9435   2
  -4   0  20 22036.7 1826.64   1
   4   0 -20 23268.0 1845.95   1
  -4   0  20 20145.2 1827.93   6
   4   0  20 20149.5 1821.14   6
  -4   0  20 20572.2 1836.96   5
  -4   0 -20 22417.4 1835.63   4
   4   0 -20 23565.1 1839.74   2
   4   0 -20 18946.0 1836.00   3
  -4   0 -20 18598.2 1832.16   3
  -4   0  20 21495.8 1837.08   4
   4   0  20 19789.9 1815.05   2
   4   0  22 14887.5 1379.34   6
  -4   0  22 18292.4 1400.07   5
  -4   0 -22 14837.9 1391.86   4
  -4   0  22 15070.8 1395.35   4
   4   0 -22 12126.2 1391.66   3
  -4   0 -22 15164.7 1391.02   3
   4   0  22 14216.1 1377.30   2
  -4   0  24 8198.02 685.920   5
   4   0 -24 7317.43 688.143   3
  -4   0 -24 6713.30 678.154   3
   4   0  24 6754.01 671.148   6
  -4   0 -26 150.983 34.4492   4
  -4   0  26 176.790 33.1199   5
  -4   0 -26 139.185 28.5117   3
   4   0 -26 156.288 34.0226   3
   4   0  26 150.046 25.6869   6
  -4   0 -28 493.734 61.1530   4
  -4   0  28 547.010 61.1671   5
  -4   0 -30 2370.29 233.269   3
  -4   1  27 10.1865 10.3610   5
  -4  -1 -27 17.9798 12.1719   4
  -4  -1 -27 22.7041 10.6627   3
   4   1 -27 13.0791 12.1246   3
   4  -1  27 7.57857 7.74489   6
   4  -1  25 12.3369 7.66142   6
  -4  -1 -25 7.24669 8.52365   4
  -4   1  25 5.87307 11.9217   5
   4   1 -25 13.5904 11.2674   2
  -4   1  25 9.67002 16.0002   4
  -4  -1 -25 9.72436 10.6705   3
   4   1 -25 23.5205 15.8884   3
   4  -1  23 35.9505 13.1424   6
  -4   1  23 40.3679 16.8886   5
   4   1 -23 46.4061 19.3521   2
   4  -1  23 25.5797 16.0752   2
  -4  -1 -23-8.78840 12.8639   4
  -4   1  23 32.9621 20.4686   4
  -4  -1 -23 10.3987 9.01410   3
   4   1 -23 56.2783 25.8296   3
   4  -1  21 15.1531 10.3394   6
   4  -1  21 5.78791 13.6100   2
   4   1 -21 27.0083 18.2763   2
  -4  -1 -21 19.4436 13.9937   4
  -4   1  21 23.3701 16.7857   4
  -4  -1 -21 17.6216 14.6360   3
   4   1 -21 43.2345 21.9164   3
   4   1 -19 343.355 51.8398   1
   4  -1  19 205.247 41.5777   1
   4  -1  19 342.882 45.3756   6
   4   1 -19 207.028 47.8733   2
   4  -1  19 239.023 41.9044   2
  -4  -1 -19 282.281 44.4963   1
  -4   1  19 189.158 44.6611   5
  -4   1  19 415.092 65.7826   4
  -4  -1 -19 270.145 51.4038   4
   4   1 -19 210.078 51.5227   3
   4   1 -17 112.104 29.1289   1
  -4  -1 -17 152.366 40.7864   1
   4  -1  17 92.4597 28.5432   1
  -4   1  17 111.671 22.8819   6
   4  -1  17 112.099 26.7935   6
   4   1 -17 117.831 38.0791   2
   4  -1  17 156.839 31.1333   2
  -4   1  17 139.607 28.3406   1
   4  -1  17 64.8060 37.2113   1
   4   1 -17 78.4550 28.4624   1
  -4  -1 -17 137.202 29.9163   1
  -4   1  17 141.065 35.1048   5
  -4  -1 -17 83.4936 28.7938   4
  -4   1  17 193.461 41.2291   4
  -4  -1 -17 91.5465 28.2758   3
   4   1 -17 173.631 44.1779   3
   4  -1  15 131.332 27.7874   1
  -4  -1 -15 109.346 36.8018   1
   4   1 -15 71.3115 22.2945   1
   4  -1  15 120.724 27.2931   6
  -4   1  15 58.7343 16.3067   6
   4   1 -15 25.8450 19.6954   2
  -4   1  15 47.4718 18.2881   1
   4   1 -15 42.6408 20.8262   1
   4  -1  15 136.815 37.6452   1
  -4  -1 -15 90.2777 23.5925   1
  -4   1  15 21.5263 19.0339   5
   4  -1  15 36.1750 14.6968   5
  -4   1  15 118.736 31.3158   4
  -4  -1 -15 59.5186 24.2587   4
  -4  -1 -15 60.1007 23.4285   3
   4   1 -15 118.256 33.9010   3
   4   1 -13 7.43070 10.7869   1
   4  -1  13 14.6803 13.6772   1
  -4  -1 -13 48.3286 22.3817   1
  -4  -1 -13 14.1411 11.8217   1
  -4   1  13 25.5211 18.3414   1
   4   1 -13 10.4726 15.0902   1
   4  -1  13 50.7726 25.7360   1
   4  -1  13 27.0362 19.7725   6
  -4   1  13 9.67130 8.61919   6
  -4  -1 -13 21.6618 11.9741   5
   4  -1  13 34.8305 18.2813   2
   4   1 -13 13.4820 15.8503   2
   4  -1  13 13.7856 9.29271   5
  -4   1  13 32.4949 21.9831   5
  -4   1  13 36.9364 20.2554   4
  -4  -1 -13 8.05769 14.9907   4
  -4  -1 -13 18.6323 15.4944   3
   4   1 -13 37.2519 18.9247   3
  -4  -1 -11 288.519 57.0574   1
   4   1 -11 268.576 47.6858   1
   4  -1  11 191.749 41.2355   1
  -4   1  11 199.960 39.0770   1
  -4  -1 -11 280.598 48.0413   1
   4   1 -11 298.840 52.4310   1
  -4   1  11 244.839 53.6123   1
   4  -1  11 139.451 45.4538   6
   4  -1  11 268.908 34.3103   5
  -4  -1 -11 287.221 42.9714   5
   4  -1  11 239.338 42.9936   2
   4   1 -11 201.141 50.8030   2
  -4   1  11 236.641 47.9714   5
  -4   1  11 176.388 45.1100   4
  -4  -1 -11 327.392 50.9074   4
  -4  -1 -11 229.358 44.4017   3
   4   1 -11 211.089 43.9901   3
   4   1  -9 404.128 64.8315   1
  -4  -1  -9 406.284 71.7340   1
  -4   1   9 405.182 59.7279   1
   4  -1   9 340.007 71.2923   1
  -4   1   9 362.709 69.7893   1
  -4  -1  -9 440.550 67.2826   1
   4   1  -9 258.407 59.8112   1
   4  -1   9 380.317 76.2108   6
   4  -1   9 454.307 50.0581   5
   4   1  -9 443.222 77.0956   2
  -4  -1  -9 412.993 65.1451   4
  -4   1   9 580.553 71.9086   4
  -4  -1  -9 500.300 59.7417   3
   4  -1   9 418.206 61.4386   2
   4   1  -9 263.841 55.6056   3
   4  -1   7 511.329 82.7393   1
  -4   1   7 483.758 79.6204   1
   4   1  -7 415.442 74.3604   1
   4  -1   7 361.054 76.6062   6
  -4  -1  -7 512.896 69.6997   5
   4   1  -7 556.093 80.9602   2
  -4   1   7 369.696 65.5973   5
  -4  -1  -7 493.686 66.0603   4
  -4  -1  -7 375.042 52.0427   3
   4  -1   7 457.780 67.8128   2
  -4   1   7 523.086 69.3593   1
   4  -1   7 359.272 63.4578   1
   4   1  -7 520.299 78.8568   1
  -4   1   5 530.425 76.7226   1
   4   1  -5 654.258 89.9887   1
   4  -1   5 544.078 81.1404   1
  -4   1   5 482.895 83.9241   1
  -4  -1  -5 627.723 91.1747   1
   4   1  -5 504.080 86.0314   1
  -4  -1  -5 375.538 75.9828   1
   4  -1   5 484.207 84.1600   1
   4  -1   5 311.824 80.8669   6
  -4   1   5 579.183 77.6535   5
   4   1  -5 491.197 77.7374   6
  -4  -1  -5 688.386 83.5534   5
   4   1  -5 603.572 88.7493   2
  -4  -1  -5 612.978 75.8338   4
  -4   1   5 588.187 81.7035   4
  -4  -1  -5 631.319 65.8260   3
   4  -1   5 456.976 77.2342   2
  -4  -1  -5 529.919 61.6308   3
   4  -1   3 99.0047 28.1622   1
   4   1  -3 119.538 35.0277   1
   4  -1   3 78.5797 38.2243   6
  -4  -1  -3 80.5602 24.5829   5
   4   1  -3 91.6173 28.8989   6
  -4   1   3 129.652 30.8756   5
   4  -1   3 101.154 33.8809   1
  -4  -1  -3 79.4431 27.5776   1
  -4   1   3 84.3042 30.7890   1
  -4   1   3 118.285 33.4337   1
  -4  -1  -3 94.8075 31.8664   1
   4   1  -3 77.6616 29.9528   2
   4  -1   3 63.8728 26.6447   2
  -4   1   3 75.1619 25.6876   4
  -4  -1  -3 27.8941 19.7401   4
   4   1  -3 52.2601 19.4463   3
  -4  -1  -3 94.8314 18.7749   3
  -4  -1  -3 90.5978 18.1705   3
   4  -1   1 328.004 67.3300   1
  -4  -1  -1 532.203 74.9585   5
  -4   1   1 474.312 67.6218   5
   4   1  -1 513.552 74.8082   6
   4   1  -1 426.759 72.6983   2
   4  -1   1 326.115 66.7741   2
  -4  -1  -1 440.042 63.4685   4
  -4   1   1 666.543 80.7533   4
   4   1  -1 425.698 58.8416   3
   4  -1   1 536.830 72.2807   3
  -4  -1  -1 367.604 51.7197   3
  -4  -1  -1 562.311 80.0500   1
   4   1  -1 524.380 80.6506   1
  -4   1   1 427.306 75.3499   1
   4   1  -1 422.212 72.8220   1
  -4  -1  -1 578.589 80.9341   1
   4  -1   1 486.622 78.8126   1
  -4   1   1 477.124 71.4208   1
   4   1   1 441.021 76.5624   1
   4  -1  -1 543.299 79.8459   1
  -4  -1   1 376.161 72.7043   1
  -4   1  -1 456.573 73.3352   1
  -4  -1   1 416.578 74.5232   1
   4  -1  -1 415.243 77.4590   1
   4   1   1 456.089 78.2522   1
  -4   1  -1 563.569 83.7572   1
   4   1   1 546.490 76.6314   6
   4  -1  -1 612.585 78.6772   6
  -4   1  -1 612.877 71.0852   5
   4   1   1 514.811 80.2501   2
  -4  -1   1 476.945 68.4201   4
  -4   1  -1 689.250 83.4186   4
   4  -1  -1 394.758 69.7675   3
   4   1   1 462.936 59.9734   3
   4  -1  -1 509.528 72.6907   2
   4  -1  -3 84.3174 15.7228   6
   4  -1  -3 89.5309 22.9648   6
  -4  -1   3 100.678 32.2624   5
   4   1   3 135.015 33.0586   6
  -4   1  -3 86.4005 21.9252   5
   4   1   3 129.193 34.6683   1
   4  -1  -3 105.011 33.5548   1
  -4   1  -3 60.8289 27.8248   1
  -4   1  -3 36.4182 21.8045   1
  -4  -1   3 60.3611 27.7309   1
  -4  -1   3 128.119 34.3978   1
   4  -1  -3 121.163 30.6844   2
   4   1   3 123.309 35.1967   2
  -4  -1   3 58.3601 19.7211   4
   4  -1  -3 87.3486 27.9265   3
   4   1   3 83.8218 32.4190   1
   4  -1  -3 143.363 39.7332   1
  -4  -1   5 682.953 89.5850   1
  -4   1  -5 649.748 90.4505   1
   4  -1  -5 812.881 93.8348   1
   4   1   5 532.313 85.0907   1
   4  -1  -5 442.177 81.7324   1
  -4   1  -5 563.856 87.5684   1
   4   1   5 493.112 83.0974   1
   4   1   5 640.845 80.5000   6
   4  -1  -5 534.961 54.3703   6
   4  -1  -5 441.134 58.5575   6
  -4  -1   5 633.576 83.8772   5
  -4   1  -5 467.781 66.7421   5
   4   1   5 593.845 81.2463   2
  -4   1  -5 500.282 75.0711   4
  -4  -1   5 553.183 72.5783   4
   4  -1  -5 599.471 84.5031   3
  -4   1  -5 678.775 80.1930   3
   4  -1  -5 617.134 82.3921   2
  -4   1  -7 500.384 75.4505   1
   4   1   7 423.216 74.3270   1
   4  -1  -7 471.761 72.2655   1
  -4  -1   7 578.524 87.6541   1
  -4  -1   7 338.172 65.5901   1
   4  -1  -7 391.861 66.6305   3
   4   1   7 429.073 64.2276   2
  -4   1  -7 519.741 64.7146   3
  -4  -1   7 524.124 72.7307   5
  -4   1  -7 405.962 54.7224   5
  -4  -1   7 440.397 62.6842   4
  -4   1  -7 347.068 60.6799   4
  -4   1  -7 406.335 68.8866   1
   4  -1  -7 589.978 84.3515   1
  -4   1  -9 366.630 66.1929   1
  -4  -1   9 397.845 71.0374   1
   4  -1  -9 370.219 62.6208   1
  -4  -1   9 334.316 60.2839   1
  -4  -1   9 531.057 66.1542   6
   4   1   9 347.950 57.9241   6
  -4   1  -9 457.497 49.8032   5
  -4  -1   9 478.180 68.6807   5
   4  -1  -9 536.614 73.5282   2
  -4   1  -9 434.937 60.1880   4
  -4  -1   9 352.818 57.6064   4
   4   1   9 483.306 61.6331   2
  -4   1  -9 274.259 51.1158   3
   4  -1  -9 378.435 62.4236   3
   4  -1  -9 277.563 59.9532   1
  -4   1  -9 277.959 61.6259   1
   4   1   9 528.121 74.7051   1
   4   1  11 323.588 48.8840   6
   4  -1 -11 121.675 28.1806   6
  -4  -1  11 295.998 47.9728   6
  -4  -1  11 430.182 60.0771   5
  -4  -1  11 312.666 50.9034   1
   4   1  11 235.116 49.1348   1
  -4   1 -11 386.195 57.0607   1
  -4  -1  11 287.789 57.2603   1
   4  -1 -11 344.943 59.0615   2
  -4  -1  11 251.800 43.8582   4
  -4   1 -11 245.838 43.1110   4
  -4   1 -11 205.460 39.5989   3
   4  -1 -11 163.848 40.6167   3
   4  -1 -13 26.4771 16.5260   1
  -4   1 -13 9.91926 14.4513   1
   4   1  13 62.0825 25.5147   1
  -4  -1  13 16.5691 15.5420   1
  -4  -1  13 34.6430 21.4964   1
   4  -1 -13 8.65535 12.6822   1
   4   1  13 21.6323 18.0723   1
  -4   1 -13 8.43922 10.2342   1
  -4  -1  13 44.3163 18.5014   6
   4   1  13 64.7609 20.7640   6
   4   1  13 34.5944 16.0280   2
   4  -1 -13 11.3044 13.4852   2
  -4  -1  13 13.8557 11.7688   4
  -4   1 -13 24.2042 16.0380   3
   4   1  15 79.8587 25.4245   1
  -4  -1  15 78.1870 30.1072   1
  -4   1 -15 79.5387 27.0158   1
  -4  -1  15 46.7548 21.6790   1
   4  -1 -15 128.726 30.1568   1
   4   1  15 62.0603 28.0233   1
  -4   1 -15 76.6494 26.4345   1
   4   1  15 44.2163 23.1798   6
  -4  -1  15 65.8862 22.2360   6
  -4  -1  15 140.199 36.8591   5
   4   1  15 66.2265 18.8895   2
   4  -1 -15 78.3224 30.1561   2
  -4   1 -15 125.159 26.8963   4
   4  -1 -15 61.5973 24.1636   3
  -4   1 -15 108.272 27.8203   3
  -4   1 -17 145.344 37.1606   1
  -4  -1  17 184.591 43.0783   1
  -4  -1  17 101.597 28.9786   1
   4  -1 -17 116.134 30.7893   1
   4   1  17 133.041 35.6961   1
  -4  -1  17 115.851 30.0758   6
   4   1  17 161.174 36.0052   6
  -4  -1  17 96.9122 33.6495   5
   4   1  17 114.303 24.2488   2
   4  -1 -17 131.807 35.3996   2
   4   1  17 105.351 26.4169   5
  -4  -1  17 179.401 33.3890   4
  -4   1 -17 100.084 27.7872   4
   4  -1 -17 132.736 33.3523   3
  -4   1 -17 150.483 35.0390   3
  -4   1 -19 303.213 53.7481   1
  -4  -1  19 352.420 60.1857   1
  -4  -1  19 304.150 48.7785   1
   4   1  19 192.958 47.0550   1
  -4  -1  19 244.508 45.1827   6
   4   1  19 154.454 40.3634   6
  -4  -1  19 286.249 53.9906   5
   4  -1 -19 230.822 45.2644   2
   4   1  19 299.815 38.1870   2
  -4  -1  19 248.634 43.7323   4
  -4   1 -19 213.735 39.7179   4
   4  -1 -19 174.288 44.9962   3
  -4  -1  21 33.0543 18.3698   5
   4  -1 -21 44.8627 18.6929   2
   4   1  21 34.0703 17.0674   5
  -4  -1  21 9.28790 13.5228   6
   4   1  21 7.50547 12.6513   6
  -4   1 -21 72.4014 29.6893   3
   4  -1 -21 19.8430 16.5784   3
  -4  -1  23 10.1206 14.5892   6
   4   1  23 31.1596 15.5449   6
  -4   1 -23 21.6211 15.8501   4
  -4   1 -23 19.2581 17.8714   3
   4  -1 -23 9.58586 11.3432   3
  -4  -1  23 9.64015 16.0242   5
   4   1  25-5.20221 6.10599   6
  -4   1 -25 7.31494 12.0944   4
  -4   1 -25 8.11868 11.6262   3
   4  -1 -25 34.7540 17.5815   3
  -4  -1  25 8.14924 13.4703   5
   4   1  27 12.9549 9.50517   6
  -4  -1  27 27.1029 12.5634   5
  -4   1 -27 6.72461 7.93858   4
  -4   1 -27 6.50863 12.0725   3
   4  -1 -27 7.45338 10.7224   3
  -4   1 -29 59.2522 17.5056   4
  -4  -2 -26 265.263 40.8152   4
  -4   2  26 267.794 37.7839   5
   4   2 -26 196.341 37.3008   2
   4  -2  26 179.784 32.0279   6
   4  -2  24 5770.56 542.429   6
   4  -2  24 4311.31 545.856   2
  -4  -2 -22 14587.3 1304.94   4
   4   2 -22 13536.5 1303.01   2
  -4  -2 -22 14748.3 1300.40   3
  -4   2  22 11384.1 1309.27   4
  -4   2  22 14250.3 1297.05   5
   4  -2  20 18957.4 1617.04   6
  -4   2  20 19354.7 1624.74   5
  -4  -2 -20 15160.5 1625.45   4
   4   2 -20 16977.5 1629.40   2
  -4   2  20 15219.0 1635.03   4
  -4  -2 -20 17454.8 1621.41   3
   4  -2  20 16999.0 1617.30   2
   4  -2  18 1198.03 132.099   6
  -4   2  18 1542.09 146.744   5
   4   2 -18 1113.16 146.607   2
  -4  -2 -18 1286.13 137.677   3
  -4   2  18 1267.05 149.785   4
   4  -2  18 1126.80 131.815   2
   4   2 -16 1018.52 111.149   1
   4  -2  16 954.017 114.853   6
  -4   2  16 935.210 121.718   5
   4   2 -16 1100.03 135.874   2
  -4  -2 -16 716.294 116.099   4
  -4   2  16 915.472 123.779   4
   4   2 -16 1000.70 128.208   3
  -4  -2 -16 1054.06 119.472   3
   4  -2  16 967.239 113.003   2
  -4  -2 -14 11150.9 1204.07   1
   4   2 -14 11852.2 1183.20   1
   4  -2  14 14200.9 1190.90   1
   4   2 -14 11540.4 1199.60   1
   4  -2  14 15178.0 1202.38   6
  -4   2  14 10432.5 1197.97   5
  -4  -2 -14 12393.5 1182.74   5
   4  -2  14 14224.9 1195.14   2
   4   2 -14 12568.3 1207.91   3
  -4   2  14 15120.3 1205.46   4
  -4  -2 -14 14037.6 1196.56   3
  -4  -2 -14 11366.5 1182.03   1
   4  -2  14 11560.6 1206.47   1
  -4  -2 -12 10967.2 1129.99   1
   4   2 -12 10896.3 1109.62   1
   4   2 -12 9755.69 1121.23   1
  -4   2  12 12293.6 1108.41   1
   4  -2  12 12092.0 1137.09   1
  -4   2  12 10582.3 1127.77   1
  -4  -2 -12 12742.1 1112.92   1
   4  -2  12 14652.4 1132.92   6
  -4   2  12 11333.9 1127.62   5
  -4  -2 -12 11780.7 1110.53   5
   4   2 -12 11518.9 1142.50   2
  -4  -2 -12 10481.5 1125.40   4
   4   2 -12 13860.6 1128.61   3
  -4  -2 -12 10530.8 1111.81   3
  -4   2  12 12227.9 1122.92   4
   4  -2  12 13836.3 1121.13   2
  -4  -2 -10 85905.3 7176.67   1
   4   2 -10 78885.1 7166.82   1
  -4   2  10 83540.2 7147.22   1
   4  -2  10 76142.2 7149.12   1
   4  -2  10 79718.6 7174.32   1
  -4   2  10 70483.7 7166.75   1
  -4  -2 -10 81249.3 7154.61   1
   4  -2  10 80812.2 7166.31   6
  -4   2  10 95090.2 7173.00   5
  -4  -2 -10 67409.3 7150.27   5
   4   2 -10 87867.4 7187.34   2
  -4  -2 -10 93804.1 7167.08   4
  -4  -2 -10 72215.6 7133.69   3
  -4   2  10 68722.8 7156.62   4
  -4  -2 -10 68312.4 7142.24   3
   4   2 -10 80867.6 7156.41   3
   4  -2  10 84904.7 7157.53   2
  -4  -2  -8 4194.29 430.175   1
  -4   2   8 4124.57 405.071   1
   4   2  -8 4277.14 416.804   1
   4  -2   8 4682.77 413.042   1
   4  -2   8 4661.45 437.058   1
  -4   2   8 3863.60 425.078   1
  -4  -2  -8 4265.57 416.841   1
   4  -2   8 3797.35 418.619   6
  -4   2   8 5016.09 423.782   5
  -4  -2  -8 4673.99 419.228   5
   4   2  -8 4375.78 435.449   2
  -4  -2  -8 4596.46 419.441   4
  -4  -2  -8 3383.42 388.262   3
   4   2  -8 4056.53 406.296   3
  -4   2   8 5153.40 423.432   4
  -4  -2  -8 4352.68 392.358   3
   4  -2   8 4815.63 415.075   2
  -4  -2  -6 980.579 124.079   1
   4   2  -6 751.832 112.934   1
   4   2  -6 1053.49 115.525   1
   4  -2   6 911.366 105.148   1
   4  -2   6 809.553 116.400   1
  -4  -2  -6 874.011 109.969   1
   4  -2   6 866.201 109.001   6
   4  -2   6 743.935 86.5559   5
  -4  -2  -6 1007.07 112.337   5
  -4   2   6 610.360 98.4719   5
  -4  -2  -6 959.469 109.466   4
   4   2  -6 854.963 98.3026   3
  -4   2   6 916.121 111.390   4
   4  -2   6 808.546 101.803   2
  -4   2   4 4257.10 411.599   1
   4   2  -4 4154.80 429.968   1
  -4  -2  -4 4315.61 426.964   1
   4   2  -4 4514.17 423.832   1
   4  -2   4 4224.70 413.769   1
  -4   2   4 3693.79 420.136   1
   4  -2   4 4429.52 429.695   1
  -4  -2  -4 4064.35 419.641   1
   4  -2   4 4726.49 411.285   6
  -4   2   4 4253.81 409.936   5
   4  -2   4 3576.86 412.889   5
  -4  -2  -4 3849.10 416.708   5
   4   2  -4 3704.70 432.067   2
   4   2  -4 4296.15 403.338   3
  -4   2   4 4342.34 422.071   4
   4  -2   4 4006.96 411.473   2
   4  -2   2 2987.96 280.502   1
   4   2  -2 2799.53 290.166   1
   4   2  -2 2617.71 285.354   1
  -4  -2  -2 2509.84 285.137   1
  -4   2   2 2668.76 276.953   1
  -4  -2  -2 2878.58 288.764   1
  -4   2   2 2732.69 287.853   1
   4  -2   2 2560.22 288.315   1
   4   2  -2 2425.42 287.982   6
   4  -2   2 2698.10 264.613   6
   4   2  -2 3087.64 291.915   2
  -4   2   2 3019.92 287.869   4
  -4  -2  -2 2741.80 275.775   4
   4   2  -2 2585.72 261.621   3
   4  -2   2 2837.43 283.096   3
   4  -2   2 2357.00 279.219   2
   4  -2   0 144041. 13609.9   1
   4   2   0 136833. 13617.7   1
  -4   2   0 138939. 13604.9   1
  -4  -2   0 143650. 13617.2   1
  -4   2   0 162336. 13626.2   1
  -4  -2   0 153768. 13615.5   1
   4  -2   0 138114. 13618.6   1
   4   2   0 155061. 13618.4   1
  -4   2   0 154599. 13592.3   6
   4   2   0 159180. 13625.8   6
  -4   2   0 149587. 13600.5   5
  -4  -2   0 140961. 13614.0   5
   4   2   0 160646. 13620.7   2
  -4   2   0 165654. 13619.7   4
  -4  -2   0 135348. 13602.8   4
   4   2   0 143018. 13583.6   3
   4  -2   0 159626. 13609.6   2
   4  -2  -2 2728.90 276.557   2
  -4  -2   2 2853.29 285.824   5
  -4   2  -2 2440.21 262.383   5
  -4   2  -2 3005.92 283.977   4
  -4  -2   2 3015.09 273.162   4
   4   2   2 2488.75 285.608   1
   4  -2  -2 2406.19 274.736   1
  -4   2  -2 2789.21 277.779   1
  -4  -2   2 2440.41 284.140   1
  -4  -2   2 2257.72 279.950   1
   4   2   2 2819.67 285.244   1
  -4   2  -2 3255.16 294.116   1
  -4  -2   4 4261.89 435.189   1
   4  -2  -4 4287.54 426.124   1
   4  -2  -4 5124.05 441.400   1
   4   2   4 4172.69 435.833   1
  -4  -2   4 4880.55 439.525   1
   4   2   4 4449.99 433.529   1
  -4   2  -4 4889.80 440.942   1
   4   2   4 4680.88 432.364   6
  -4  -2   4 4761.58 435.224   5
  -4   2  -4 3701.10 405.737   5
   4   2   4 4002.70 425.004   2
  -4   2  -4 4263.50 426.241   4
  -4  -2   4 4102.83 415.435   4
   4  -2  -4 4266.97 431.454   3
   4  -2  -4 4431.01 427.647   2
  -4  -2   6 804.131 113.355   1
  -4   2  -6 821.174 109.933   1
   4  -2  -6 977.536 112.434   1
   4  -2  -6 1045.34 122.431   1
   4   2   6 966.597 121.889   1
   4   2   6 855.793 114.852   1
  -4  -2   6 1050.13 124.000   1
   4   2   6 830.263 109.523   6
  -4  -2   6 988.519 116.203   5
  -4   2  -6 748.873 88.7704   5
   4   2   6 961.619 112.616   2
  -4   2  -6 774.751 105.278   4
  -4  -2   6 1007.80 103.211   4
   4  -2  -6 798.029 115.673   3
   4  -2  -6 1120.66 117.274   2
  -4   2  -8 4157.91 423.673   1
  -4  -2   8 4054.16 426.040   1
   4  -2  -8 4065.55 421.004   1
   4   2   8 5006.60 439.149   1
   4   2   8 3904.81 426.519   1
  -4   2  -8 4317.38 430.882   1
   4   2   8 3655.37 417.959   6
  -4  -2   8 4412.21 428.354   6
  -4  -2   8 5151.78 433.742   5
   4   2   8 4682.30 421.156   2
  -4  -2   8 4639.10 413.927   4
  -4   2  -8 4396.26 417.893   4
   4  -2  -8 4120.16 429.006   3
  -4   2  -8 3445.89 416.620   3
   4  -2  -8 4550.49 430.070   2
  -4   2 -10 75839.9 7632.96   1
   4  -2 -10 90538.5 7640.09   1
   4  -2 -10 81110.5 7629.83   1
   4   2  10 85531.6 7645.70   1
   4   2  10 86844.8 7641.74   1
  -4  -2  10 69906.2 7637.58   1
  -4   2 -10 80198.3 7636.87   1
   4   2  10 84687.1 7630.87   6
  -4  -2  10 89000.6 7622.09   4
  -4   2 -10 84653.9 7626.79   4
   4  -2 -10 77176.9 7636.77   3
   4  -2 -10 85398.2 7640.15   2
   4   2  10 82282.1 7624.59   2
  -4   2 -10 83618.3 7626.74   3
  -4   2 -12 12316.4 1134.40   1
   4  -2 -12 12160.0 1133.99   1
   4  -2 -12 11476.7 1127.29   1
   4   2  12 12858.8 1140.23   1
  -4  -2  12 11807.7 1135.13   1
   4   2  12 11841.8 1136.59   1
  -4   2 -12 11194.8 1134.44   1
  -4  -2  12 12594.6 1142.10   1
   4   2  12 11803.4 1126.65   6
  -4  -2  12 11337.5 1131.85   6
  -4  -2  12 12818.4 1138.14   5
  -4  -2  12 13015.1 1120.53   4
  -4   2 -12 11464.2 1124.26   4
   4  -2 -12 10974.2 1132.88   3
   4  -2 -12 12048.8 1138.40   2
  -4   2 -12 12001.0 1124.50   3
   4   2  12 12283.7 1122.60   2
  -4  -2  14 12049.4 1137.73   1
   4  -2 -14 10493.6 1135.78   1
   4   2  14 13286.7 1145.82   1
   4   2  14 11909.8 1140.34   1
  -4   2 -14 12880.6 1144.82   1
  -4  -2  14 10744.6 1140.20   1
   4   2  14 13683.3 1134.51   6
  -4  -2  14 11987.4 1136.85   6
  -4  -2  14 13905.7 1147.98   5
  -4  -2  14 11926.6 1121.97   4
  -4   2 -14 12268.8 1128.71   4
   4  -2 -14 12300.9 1139.17   3
   4  -2 -14 9005.25 1132.95   2
  -4   2 -14 12641.4 1129.70   3
  -4  -2  16 751.747 103.712   1
  -4  -2  16 736.749 103.027   6
   4   2  16 890.229 101.723   6
  -4  -2  16 1148.11 120.877   5
  -4   2 -16 908.453 98.4329   4
   4  -2 -16 818.081 105.364   3
   4  -2 -16 830.051 106.014   2
  -4   2 -16 963.823 101.559   3
   4   2  16 685.936 89.3201   2
  -4  -2  18 880.409 123.812   6
   4   2  18 1259.77 126.841   6
  -4  -2  18 1229.16 140.721   5
  -4   2 -18 1098.05 120.110   4
   4  -2 -18 1118.65 130.070   3
   4   2  18 915.884 110.865   2
   4  -2 -18 1370.83 131.089   2
  -4   2 -18 1033.38 123.104   3
  -4  -2  20 18283.9 1724.18   6
  -4   2 -20 18539.8 1710.35   4
   4   2  20 17846.2 1709.48   5
  -4   2 -20 21460.6 1723.79   3
   4  -2 -20 17263.3 1721.76   3
   4  -2 -20 17648.2 1711.80   2
  -4   2 -22 13758.6 1217.09   4
  -4  -2  22 10447.4 1226.68   5
   4   2  22 15793.8 1221.45   5
  -4   2 -22 15128.1 1231.79   3
   4  -2 -22 12377.6 1226.19   3
  -4  -2  22 14561.2 1235.90   6
   4   2  22 10153.0 1215.28   6
  -4   2 -24 5613.22 424.184   4
  -4  -2  24 6043.74 441.784   5
   4   2  24 4883.17 424.217   5
  -4   2 -24 4480.61 429.374   3
   4  -2 -24 4037.02 424.572   3
  -4  -2  24 4923.32 438.771   6
  -4  -2  26 81.8450 31.6270   6
   4   2  26 239.967 37.3114   6
  -4  -2  26 257.866 44.1766   5
  -4   2 -26 273.242 45.0667   3
   4  -2 -26 126.160 34.1083   3
  -4   2 -26 186.199 35.4593   4
  -4   2 -28 373.981 54.8915   3
  -4   3  27 59.4176 20.7786   4
   4   3 -27 39.3466 15.2812   2
   4  -3  25 37.0876 13.3058   6
  -4   3  25 9.71288 9.23161   5
  -4  -3 -25 48.0529 16.0449   4
   4  -3  25 7.68308 9.23657   2
   4   3 -25 6.37507 10.7540   2
  -4   3  25 8.74260 12.6938   4
   4   3 -25 24.5951 14.5258   3
   4  -3  23 201.179 36.4003   6
  -4  -3 -23 204.162 36.7009   4
  -4   3  23 261.496 38.7996   5
   4  -3  23 127.003 35.0573   2
   4   3 -23 261.129 44.3688   2
  -4   3  23 158.529 41.0410   4
   4   3 -23 276.039 44.2675   3
  -4   3  21 68.8010 19.7861   5
  -4  -3 -21 41.3938 19.3659   4
   4  -3  21 23.4763 13.6069   2
   4  -3  21 28.6904 16.2372   6
   4   3 -21 51.1068 20.3421   3
   4  -3  19 32.8391 16.9946   6
  -4  -3 -19 40.2043 21.3040   4
  -4   3  19 28.0549 14.6408   5
   4   3 -19 85.4059 28.1068   2
  -4   3  19 32.2364 22.0313   4
   4   3 -19 39.4992 23.3427   3
   4  -3  17 84.2545 26.2606   6
   4  -3  17 37.9705 18.6280   2
   4   3 -17 76.6944 28.4972   2
  -4   3  17 83.1237 27.7200   4
   4   3 -17 55.0220 24.7045   3
   4  -3  15 30.5651 20.9620   6
   4  -3  15 52.5080 18.9753   2
   4   3 -15 44.5616 24.8282   2
  -4   3  15 46.1863 23.2018   5
  -4  -3 -15 10.9658 20.6084   4
  -4   3  15 58.9431 23.2622   4
   4   3 -15 34.1490 19.1876   3
   4  -3  13 1021.52 132.231   6
  -4   3  13 925.135 128.355   5
   4   3 -13 1040.34 152.291   2
  -4  -3 -13 919.489 139.258   4
   4   3 -13 1354.56 143.624   3
  -4   3  13 1204.00 133.915   4
   4  -3  13 1108.39 126.749   2
   4   3 -11 124.091 26.2808   1
   4  -3  11 156.997 42.6238   1
  -4  -3 -11 122.160 36.7074   1
   4   3 -11 129.200 33.9707   1
  -4   3  11 105.224 32.5353   1
   4  -3  11 115.243 31.7323   6
  -4  -3 -11 123.444 29.9370   5
   4   3 -11 115.075 44.3718   2
   4  -3  11 166.652 34.3928   2
  -4   3  11 103.105 34.8386   5
  -4  -3 -11 78.5349 35.9807   4
  -4   3  11 98.0542 29.7506   4
   4   3 -11 114.811 32.9211   3
   4   3  -9 31.2767 15.1614   1
   4  -3   9 56.5882 17.3276   1
  -4  -3  -9 43.0674 16.5683   1
  -4   3   9 57.2766 25.3494   1
   4  -3   9 35.8084 20.1230   1
  -4  -3  -9 37.4914 21.0310   1
   4   3  -9 11.5596 17.0217   1
   4  -3   9 84.2479 26.3398   6
  -4  -3  -9 55.8427 21.2197   5
   4   3  -9 92.7755 34.0182   2
   4  -3   9 44.9403 18.9907   2
  -4   3   9 30.1691 19.0040   5
  -4  -3  -9 27.6567 25.8493   4
  -4   3   9 17.7337 19.7893   4
   4   3  -9 34.2471 20.0056   3
   4   3  -7 133.752 32.0762   1
  -4   3   7 116.700 25.1128   1
  -4  -3  -7 193.780 34.2828   1
   4  -3   7 196.729 44.5964   1
  -4  -3  -7 121.777 37.0975   1
   4   3  -7 118.333 36.1745   1
  -4   3   7 176.956 42.7867   1
   4  -3   7 176.422 34.8645   6
  -4  -3  -7 148.209 36.8080   5
   4   3  -7 180.593 44.7747   2
   4  -3   7 109.498 29.2129   2
  -4   3   7 88.3185 30.1266   5
  -4   3   7 117.999 33.4357   4
   4   3  -7 145.509 27.4286   3
  -4   3   5 717.743 95.8141   1
   4  -3   5 647.777 95.1173   1
   4   3  -5 602.211 97.0811   1
  -4  -3  -5 769.015 89.6102   1
   4  -3   5 642.271 81.6719   6
  -4   3   5 608.784 84.9447   5
  -4  -3  -5 629.694 89.6432   5
   4   3  -5 687.535 101.299   2
  -4  -3  -5 881.253 117.419   4
   4   3  -5 590.765 74.2678   3
  -4   3   5 707.145 94.6306   4
  -4   3   5 672.703 79.3270   1
  -4  -3  -5 564.550 91.0378   1
   4   3  -5 814.355 94.0252   1
   4  -3   5 691.878 82.6044   1
  -4   3   3 1392.63 142.359   1
   4   3  -3 1055.30 154.292   1
   4   3  -3 1462.32 152.381   1
   4  -3   3 1443.03 145.637   1
  -4   3   3 1353.45 159.587   1
  -4  -3  -3 1173.18 145.636   1
   4  -3   3 1291.57 139.328   6
  -4   3   3 1394.85 144.551   5
  -4  -3  -3 1639.13 160.225   5
   4   3  -3 1258.27 159.482   2
  -4  -3  -3 1775.32 183.617   4
   4   3  -3 1200.62 130.642   3
  -4   3   3 1425.29 156.644   4
   4  -3   3 1133.27 144.574   2
  -4   3   1 163.810 29.0210   1
  -4   3   1 128.834 35.2457   1
  -4  -3  -1 164.883 33.9234   1
   4  -3   1 131.363 23.2200   6
  -4  -3  -1 179.261 39.5217   5
  -4   3   1 76.3555 17.4566   6
   4   3  -1 144.611 37.8042   6
   4  -3   1 108.708 30.3838   2
   4   3  -1 130.941 35.3378   2
  -4   3   1 114.543 25.1515   5
  -4   3   1 191.877 40.5955   4
  -4  -3  -1 224.856 55.7124   4
   4  -3   1 102.083 31.0511   3
   4  -3   1 147.311 28.4606   1
   4   3  -1 123.063 34.8943   1
  -4  -3   1 110.375 29.1711   1
  -4   3  -1 162.733 40.6664   1
  -4   3  -1 135.872 28.1346   1
   4  -3  -1 153.777 20.2560   6
  -4  -3   1 241.209 45.0776   5
   4   3   1 85.4839 32.9839   6
   4  -3  -1 113.779 30.6337   2
   4   3   1 131.807 34.6433   2
  -4   3  -1 138.896 26.3261   5
  -4   3  -1 147.511 36.4936   4
   4  -3  -1 132.366 33.8816   3
   4  -3  -1 174.473 31.5200   1
   4   3   1 91.3465 31.8696   1
   4   3   3 1298.35 151.596   1
   4  -3  -3 1506.70 140.926   1
  -4   3  -3 1068.46 134.324   1
  -4  -3   3 1141.44 140.071   1
  -4   3  -3 1430.95 156.243   1
   4   3   3 1311.67 153.618   6
  -4   3  -3 1289.01 127.651   5
  -4  -3   3 1699.63 157.958   5
   4   3   3 1080.72 143.568   2
  -4  -3   3 1722.58 169.111   4
  -4   3  -3 1222.23 145.161   4
   4  -3  -3 1157.93 146.419   3
  -4  -3   3 1123.61 121.130   3
  -4  -3   5 810.648 88.6348   1
   4   3   5 731.401 86.5072   1
  -4   3  -5 723.994 93.1873   1
   4  -3  -5 589.394 87.6449   2
  -4  -3   5 697.811 88.4854   5
   4   3   5 512.942 80.4047   6
  -4   3  -5 528.199 58.0348   5
  -4   3  -5 480.687 57.6093   5
   4   3   5 563.698 81.8782   2
  -4   3  -5 655.997 80.4639   4
   4  -3  -5 617.232 87.4131   3
  -4  -3   5 600.276 87.7341   4
  -4  -3   5 620.350 86.4057   1
   4  -3  -5 810.545 81.8220   1
  -4   3  -5 616.737 77.5837   1
   4  -3  -5 606.716 85.5225   1
   4   3   5 595.283 88.7750   1
   4  -3  -7 233.858 41.3098   1
   4   3   7 162.517 38.8408   1
  -4  -3   7 212.728 43.0245   6
   4   3   7 129.143 32.1154   6
  -4  -3   7 122.344 32.8333   5
  -4   3  -7 105.344 31.3873   1
  -4  -3   7 129.590 33.2703   1
  -4   3  -7 113.757 27.9807   1
   4  -3  -7 152.963 31.8845   1
   4   3   7 131.260 34.8764   1
  -4  -3   7 149.368 37.6822   1
   4   3   7 118.979 29.8099   2
   4  -3  -7 200.417 42.6047   2
  -4   3  -7 133.262 31.2607   4
  -4  -3   7 158.390 37.9360   4
   4  -3  -7 129.639 34.4853   3
  -4   3  -7 129.749 32.0021   3
   4  -3  -9 23.6182 17.4232   1
   4   3   9 19.5588 18.2695   1
  -4  -3   9 28.9932 18.0598   6
   4   3   9 7.74520 13.0921   6
  -4  -3   9 45.4670 21.4181   5
  -4  -3   9 9.08085 10.9665   1
  -4   3  -9 44.4379 20.9417   1
   4   3   9 33.8804 15.8855   1
  -4  -3   9 17.9959 13.1683   1
   4   3   9 33.2209 17.5710   2
  -4   3  -9 23.5865 12.2494   4
  -4  -3   9 62.0826 21.9252   4
   4  -3  -9 38.6621 18.0619   3
  -4   3  -9 50.2169 17.9875   3
   4  -3 -11 175.715 34.4344   1
  -4  -3  11 126.111 33.8659   6
  -4  -3  11 107.207 30.2162   5
   4   3  11 123.283 30.3109   6
  -4  -3  11 125.953 32.1572   1
   4  -3 -11 205.950 42.8152   2
   4   3  11 128.323 26.0289   2
  -4  -3  11 138.704 25.1981   4
  -4   3 -11 159.655 30.2614   4
   4  -3 -11 90.3828 29.5843   3
   4   3  13 1012.97 120.904   6
  -4  -3  13 1283.95 135.143   6
  -4  -3  13 1203.01 133.779   5
  -4   3 -13 998.006 117.852   4
   4  -3 -13 1059.78 128.670   3
   4   3  13 1103.01 116.828   2
  -4   3 -13 1150.04 122.759   3
   4  -3 -13 1010.27 133.573   2
  -4  -3  15 41.8260 18.9573   6
   4  -3 -15 112.102 30.6237   2
   4   3  15 44.3196 13.4319   2
  -4  -3  15 55.9616 23.6462   5
  -4   3 -15 25.0430 14.6149   4
   4  -3 -15 122.417 26.5794   3
   4   3  17 57.1907 18.2298   6
  -4  -3  17 42.3739 19.6261   6
   4  -3 -17 120.567 30.5592   2
  -4   3 -17 49.0889 16.9964   4
  -4   3 -17 102.565 22.7857   3
   4  -3 -17 72.6166 24.8867   3
   4   3  19 51.0760 18.5123   6
  -4  -3  19 26.6288 16.7909   6
   4   3  19 40.1461 14.8122   5
  -4  -3  19 51.8299 25.9341   5
  -4   3 -19 37.5676 14.4508   4
   4  -3 -19 32.9303 15.6334   3
  -4   3 -19 34.4343 15.4247   3
   4   3  21 28.4766 14.4408   6
  -4  -3  21 37.4113 20.6619   6
   4   3  21 44.5201 15.5902   5
  -4  -3  21 32.0122 23.5121   5
  -4   3 -21 19.2602 10.9625   4
  -4   3 -21 46.1761 19.8778   3
   4   3  23 209.110 38.0492   6
   4   3  23 191.048 34.2946   5
  -4  -3  23 161.540 40.7859   5
  -4   3 -23 252.518 38.1572   4
  -4   3 -23 285.951 44.3974   3
  -4  -3  25 36.4065 17.0184   5
  -4  -3  25 40.2740 18.7828   6
   4   3  25 17.0772 11.8249   6
   4  -3 -25 40.5006 16.6023   3
  -4   3 -25 43.7544 18.2628   3
   4   3  25 22.3320 13.3144   5
   4   3  27 29.6555 15.1650   5
  -4  -3  27 63.0726 20.9249   5
  -4  -3  27 28.6488 16.2116   6
   4  -4  26 281.784 47.3970   2
   4  -4  24 5678.70 458.671   6
   4   4 -24 4314.17 449.751   2
   4   4 -24 4434.51 447.068   3
  -4   4  24 4691.65 456.683   4
   4  -4  24 4231.01 453.815   2
   4  -4  22 10984.1 877.246   6
  -4  -4 -22 10676.3 863.457   4
   4   4 -22 9767.52 868.984   3
  -4   4  22 6184.44 863.633   4
   4  -4  22 7417.17 865.739   2
   4   4 -22 9950.26 871.607   2
   4  -4  20 10938.3 1128.83   6
  -4   4  20 11968.2 1116.58   5
  -4  -4 -20 12748.4 1121.87   4
   4   4 -20 12788.7 1134.59   2
   4   4 -20 13657.1 1129.12   3
  -4   4  20 10545.5 1127.90   4
   4  -4  20 10773.0 1125.29   2
   4  -4  18 85.3194 36.5922   6
  -4  -4 -18 288.991 46.0735   4
  -4   4  18 210.587 39.7289   5
   4  -4  18 248.663 45.4423   2
   4   4 -18 270.353 54.7212   2
  -4   4  18 283.554 51.1605   4
   4   4 -18 285.407 52.0500   3
  -4  -4 -16 278.246 51.5495   4
  -4   4  16 291.123 48.4852   5
   4  -4  16 286.103 48.8085   2
   4   4 -16 311.234 66.4442   2
  -4   4  16 299.415 53.4689   4
   4   4 -16 218.307 51.8077   3
   4  -4  14 11578.4 1027.53   6
  -4   4  14 12148.5 1023.45   5
  -4  -4 -14 10318.4 1006.91   5
   4   4 -14 10242.4 1046.46   2
  -4  -4 -14 12271.5 1030.42   4
   4   4 -14 9389.59 1022.61   3
  -4   4  14 11524.0 1021.45   4
   4  -4  14 9329.01 1014.01   2
   4  -4  12 11011.8 900.703   6
  -4   4  12 8122.66 895.007   5
  -4  -4 -12 8282.81 882.106   5
   4   4 -12 8743.05 922.539   2
  -4  -4 -12 12193.9 923.565   4
   4   4 -12 9563.89 900.020   3
  -4   4  12 9201.15 892.479   4
   4  -4  12 9877.91 890.670   2
   4  -4  10 54673.3 5432.79   6
  -4  -4 -10 58027.6 5433.22   5
  -4   4  10 56407.1 5435.34   4
   4   4 -10 61647.8 5437.86   3
   4  -4  10 56821.3 5432.04   2
   4  -4   8 1234.31 157.404   1
   4  -4   8 1301.99 148.376   6
  -4   4   8 1342.78 160.009   5
  -4  -4  -8 1296.35 152.989   5
   4   4  -8 1922.26 191.457   2
   4   4  -8 1299.25 145.785   3
   4  -4   8 1466.43 152.591   2
  -4   4   6 671.314 86.9401   1
  -4  -4  -6 487.528 78.7737   1
   4  -4   6 358.329 71.1428   1
   4  -4   6 546.401 70.9819   6
  -4   4   6 702.791 83.8591   5
  -4  -4  -6 493.095 77.3022   5
   4   4  -6 721.024 98.7212   2
  -4  -4  -6 960.371 144.053   4
   4   4  -6 566.457 64.5291   3
  -4   4   6 525.157 79.7825   4
   4  -4   6 503.855 74.1302   2
   4   4  -4 5530.33 634.311   1
  -4  -4  -4 5308.98 629.611   1
   4  -4   4 6184.70 622.262   6
  -4   4   4 7212.19 628.954   5
  -4  -4  -4 7405.73 638.376   5
   4  -4   4 7610.97 635.452   2
   4   4  -4 5920.39 609.270   3
  -4   4   4 7873.20 640.957   4
  -4   4   4 8203.86 648.860   1
   4  -4   4 5997.38 633.222   1
  -4   4   2 2888.80 274.374   1
   4   4  -2 2963.07 279.706   6
   4  -4   2 2386.71 250.961   6
  -4   4   2 2320.30 251.871   5
  -4  -4  -2 2604.15 267.554   5
   4   4  -2 2626.47 271.793   2
  -4  -4  -2 3220.90 356.809   4
   4  -4   2 2667.70 264.778   2
   4   4  -2 2263.00 264.732   1
  -4  -4  -2 2540.88 267.589   1
   4   4   0 103909. 8738.02   6
   4  -4   0 90179.8 8703.52   6
  -4   4   0 89066.9 8705.55   5
   4   4   0 97441.3 8727.65   2
  -4  -4   0 113494. 8810.17   4
  -4   4   0 97773.9 8728.55   4
   4  -4   0 109436. 8728.95   2
   4   4   0 93926.0 8724.48   1
   4  -4   0 82475.8 8720.16   1
  -4  -4   0 103248. 8727.72   1
  -4   4  -2 2913.37 267.404   1
   4  -4  -2 3005.78 270.324   2
  -4   4  -2 2321.11 241.073   5
   4   4   2 2251.61 260.367   2
  -4  -4   2 3600.36 317.318   4
   4  -4  -2 2469.83 261.553   3
  -4  -4   2 2696.37 263.839   1
   4  -4  -2 2100.49 253.792   1
   4   4   2 2579.50 263.047   1
  -4  -4   4 6912.49 621.343   1
   4  -4  -4 6658.30 618.217   1
   4   4   4 6472.81 621.457   1
  -4   4  -4 6488.16 620.267   1
   4   4   4 6652.73 625.287   6
  -4   4  -4 5358.41 593.127   5
  -4  -4   4 6918.27 623.774   5
  -4   4  -4 7122.66 618.379   4
   4  -4  -4 7042.05 622.772   3
   4  -4  -4 8923.50 639.459   2
  -4  -4   6 640.571 81.8542   1
   4  -4  -6 638.415 76.5333   1
  -4   4  -6 627.409 78.1139   1
   4   4   6 484.643 77.4834   6
  -4  -4   6 657.575 82.8352   5
   4   4   6 554.166 78.6295   2
  -4   4  -6 439.767 71.2161   4
  -4  -4   6 561.126 72.6433   4
   4  -4  -6 752.123 87.5149   3
  -4   4  -6 400.472 72.1254   3
   4  -4  -6 782.037 96.3797   2
   4  -4  -8 1382.31 153.144   1
  -4  -4   8 1502.42 165.078   6
   4   4   8 1441.01 158.149   6
  -4  -4   8 1446.95 161.113   5
   4   4   8 1700.79 158.835   2
  -4  -4   8 1369.49 140.154   4
  -4   4  -8 1416.39 152.994   4
   4  -4  -8 1215.53 157.729   3
   4  -4  -8 1693.70 178.019   2
  -4   4  -8 1309.77 154.950   3
  -4  -4  10 57348.7 5140.22   5
  -4  -4  10 57714.7 5142.63   6
   4  -4 -10 47561.6 5147.15   2
  -4   4 -10 57775.7 5133.06   3
  -4  -4  12 8696.83 839.220   5
   4   4  12 8589.78 827.037   2
  -4   4 -12 8715.47 828.025   4
   4   4  12 9056.56 834.825   6
  -4  -4  12 8486.58 839.687   6
  -4   4 -12 9276.69 832.054   3
   4   4  14 9989.87 969.991   6
  -4  -4  14 9432.38 977.211   6
  -4  -4  14 11280.4 983.002   5
  -4   4 -14 9599.68 967.669   4
   4  -4 -14 9788.71 978.216   3
  -4   4 -14 10025.9 968.665   3
   4   4  16 206.499 34.8524   6
  -4  -4  16 293.439 45.7590   6
  -4   4 -16 200.393 32.9542   4
  -4   4 -16 233.422 35.8736   3
   4  -4 -16 153.888 37.2546   3
  -4  -4  16 181.726 39.4085   5
   4   4  18 243.901 39.6444   6
  -4  -4  18 334.842 50.3700   6
  -4  -4  18 331.280 53.2289   5
  -4   4 -18 259.189 38.1244   4
  -4   4 -18 241.077 38.8105   3
   4  -4 -18 252.787 45.4109   3
  -4  -4  20 12548.5 1189.76   6
   4   4  20 12474.6 1176.33   6
  -4   4 -20 12163.0 1172.86   4
  -4  -4  20 12950.4 1194.09   5
   4  -4 -20 11677.9 1184.92   3
  -4   4 -20 13921.8 1179.45   3
  -4  -4  22 9908.83 958.116   5
   4   4  22 9150.56 937.729   5
   4  -4 -22 9724.95 949.584   3
  -4  -4  22 11964.4 960.790   6
   4   4  22 10435.6 940.527   6
   4   4  24 4385.85 439.549   5
  -4   4 -24 5707.30 450.397   3
  -4  -4  24 5264.32 460.018   6
   4   4  26 229.200 35.8528   5
   4   5 -23 10.7533 12.5938   3
   4  -5  21 108.051 31.8596   6
  -4  -5 -21 126.517 24.8594   4
  -4   5  21 104.794 22.2802   5
   4  -5  21 34.1548 22.1782   2
   4   5 -21 76.3149 26.2631   2
  -4   5  21 84.2540 27.7794   4
   4   5 -21 154.703 30.0569   3
   4  -5  19 349.708 68.6495   6
  -4   5  19 596.152 64.9079   5
  -4  -5 -19 521.356 63.5266   4
   4  -5  19 291.279 61.9502   2
  -4   5  19 452.901 67.9982   4
   4   5 -19 377.014 62.6511   3
   4  -5  17 9.39197 11.0835   6
  -4  -5 -17 34.1936 17.0143   4
  -4   5  17-6.31345 10.5485   5
   4   5 -17 33.3465 20.5831   2
   4  -5  17 8.30328 15.4129   2
  -4   5  17 41.5359 20.6378   4
   4   5 -17 24.2766 16.4437   3
   4  -5  15 100.627 29.5557   6
  -4  -5 -15 119.649 30.5066   4
   4   5 -15 130.898 40.3099   2
   4  -5  15 86.8811 26.4945   2
  -4   5  15 102.802 28.0828   4
   4   5 -15 178.123 37.4727   3
   4  -5  13 318.605 51.3452   6
  -4  -5 -13 278.972 43.7831   5
  -4   5  13 388.394 57.1811   5
  -4  -5 -13 401.721 62.6144   4
   4   5 -13 281.585 66.3001   2
   4  -5  13 315.333 50.3164   2
  -4   5  13 300.967 49.6190   4
   4   5 -13 165.860 46.1935   3
  -4  -5 -11 277.599 45.8647   5
   4   5 -11 247.126 63.5102   2
   4  -5  11 395.063 55.8969   2
  -4   5  11 402.079 60.6312   5
  -4  -5 -11 398.825 68.9181   4
  -4   5  11 386.930 55.5650   4
   4  -5  11 279.758 48.0101   6
  -4  -5  -9 301.164 46.9164   5
   4   5  -9 485.077 77.5864   2
   4  -5   9 254.562 46.3606   2
  -4  -5  -9 543.146 78.6721   4
  -4   5   9 248.460 50.2290   5
  -4   5   9 275.689 47.1666   4
   4  -5   9 241.032 43.6330   6
  -4  -5  -7 309.854 52.9177   5
   4  -5   7 393.360 57.4367   2
   4   5  -7 423.130 73.9081   2
  -4   5   7 349.359 59.4498   5
  -4   5   7 409.834 58.3536   4
   4  -5   7 397.652 56.3101   6
   4  -5   5 584.251 77.9660   6
  -4  -5  -5 603.518 84.4408   5
  -4   5   5 663.592 84.7944   4
   4  -5   5 670.687 86.0236   2
   4  -5   3 690.802 88.6853   1
   4  -5   3 683.043 87.7954   6
  -4   5   3 900.804 94.8906   5
  -4  -5  -3 812.608 100.826   5
   4   5  -3 718.742 100.473   2
  -4  -5  -3 894.543 116.282   4
  -4   5   3 646.923 94.0289   4
   4  -5   3 809.382 97.9712   2
   4  -5   1 39.0597 15.2049   6
   4   5  -1 62.4009 23.5004   6
   4   5  -1 63.4948 24.4337   2
   4  -5   1 73.8127 25.9706   2
  -4   5   1 53.4439 17.5991   5
  -4  -5  -1 77.3938 30.4840   4
  -4   5   1 92.1746 26.5750   4
   4  -5   1 77.5022 22.1609   1
   4   5   1 20.5448 17.7874   6
  -4  -5   1 49.5720 21.1526   5
   4   5   1 50.4331 21.4966   2
   4  -5  -1 127.553 35.5084   2
  -4   5  -1 62.4785 14.9008   5
  -4  -5   1 72.3348 24.4807   4
  -4   5  -1 55.6324 21.4292   4
   4  -5  -1 48.4493 20.5850   1
   4  -5  -3 781.657 85.3442   1
   4   5   3 658.533 97.2569   6
  -4  -5   3 712.014 93.7460   5
  -4  -5   3 641.402 84.1189   4
  -4   5  -3 784.178 93.3284   4
   4  -5  -3 721.974 93.2650   3
   4  -5  -3 917.499 114.800   2
   4  -5  -5 882.206 111.330   2
  -4  -5   5 693.739 88.6337   5
   4   5   5 585.732 84.4987   2
  -4   5  -5 708.422 84.8346   4
   4  -5  -5 595.421 84.6941   3
   4  -5  -5 664.302 75.9759   1
   4   5   7 342.345 54.2514   2
   4  -5  -7 277.847 65.5147   2
  -4  -5   7 256.294 52.3305   5
   4   5   7 372.268 56.7465   6
  -4  -5   9 328.651 52.2968   6
   4   5   9 360.702 49.4841   2
   4  -5  -9 337.264 63.6651   2
  -4  -5   9 269.129 48.9327   5
   4   5   9 358.984 50.6958   6
  -4   5  -9 269.501 42.9597   4
   4  -5  -9 248.635 47.4044   3
  -4   5  -9 279.126 44.7939   3
  -4  -5  11 363.253 52.5811   6
  -4  -5  11 292.558 49.0537   5
   4   5  11 256.856 43.8997   6
   4   5  11 290.972 44.7075   2
  -4   5 -11 288.939 41.8387   4
   4  -5 -11 357.797 52.8288   3
  -4   5 -11 234.435 41.4944   3
  -4  -5  13 339.276 50.3678   6
   4  -5 -13 407.322 54.9999   2
   4  -5 -13 304.588 47.9639   3
  -4   5 -13 256.261 39.2067   4
  -4   5 -13 307.414 42.8863   3
  -4  -5  13 243.504 44.9337   5
   4   5  13 245.874 42.2117   6
   4   5  15 93.2563 21.6551   6
  -4  -5  15 108.268 26.3617   6
   4  -5 -15 71.6613 21.8244   3
  -4   5 -15 101.078 21.1353   4
  -4   5 -15 145.655 25.0578   3
  -4  -5  15 60.5711 21.0461   5
   4   5  17 17.9284 9.91717   6
  -4  -5  17 14.5613 12.1252   6
  -4   5 -17 4.23778 8.71468   4
  -4   5 -17 22.0794 11.6367   3
   4  -5 -17 20.9923 11.6617   3
  -4  -5  17 23.8570 16.1593   5
   4   5  19 433.304 56.4137   6
   4   5  19 389.131 55.7468   5
   4  -5 -19 488.695 64.7303   3
  -4   5 -19 474.383 57.5904   3
  -4  -5  21 115.499 31.9633   5
   4   5  21 116.916 22.6071   6
  -4  -5  21 133.029 30.6880   6
   4  -5 -21 126.810 28.5906   3
  -4   5 -21 83.4862 21.0776   3
   4   5  21 121.429 22.4592   5
  -4  -5  23 17.9836 12.9633   5
   4  -6  20 6159.52 596.709   6
  -4  -6 -18 324.126 51.2737   4
  -4   6  18 366.657 49.0355   5
  -4   6  16 131.150 29.3117   4
  -4  -6 -16 150.761 33.4531   4
  -4   6  16 148.304 28.4094   5
   4   6 -16 124.868 35.2492   2
   4  -6  16 69.2063 24.8823   2
   4  -6  14 4226.22 423.231   6
  -4   6  14 5060.95 428.882   5
  -4  -6 -14 5478.22 437.825   4
   4   6 -14 4372.42 446.053   2
  -4   6  14 4942.53 428.887   4
  -4  -6 -12 3789.30 339.528   5
  -4   6  12 3439.49 348.142   5
   4   6 -12 2771.81 360.881   2
  -4   6  12 3658.72 344.782   4
   4  -6  12 3213.36 340.643   6
   4  -6  10 18450.6 1699.18   6
  -4  -6 -10 19928.1 1697.70   5
   4   6 -10 20742.6 1734.14   2
  -4  -6 -10 15574.0 1707.41   4
  -4   6  10 19644.9 1701.36   4
   4  -6  10 15552.5 1701.17   2
   4  -6   8 727.512 90.5246   6
  -4  -6  -8 862.815 93.6520   5
  -4   6   8 510.839 91.0509   5
  -4  -6  -8 673.545 100.097   4
  -4   6   8 759.971 92.2708   4
   4  -6   8 869.790 100.072   2
  -4  -6  -6 149.295 34.6848   4
  -4   6   6 73.8530 26.5036   5
   4   6  -6 205.210 47.9416   2
   4  -6   6 155.758 35.3696   2
  -4  -6  -6 108.225 27.0515   5
   4  -6   6 147.070 30.5288   6
  -4   6   4 1975.18 208.843   5
  -4  -6  -4 2094.85 210.654   5
   4   6  -4 1925.88 216.511   2
  -4   6   4 1709.97 206.295   4
   4  -6   4 2495.72 224.191   2
   4   6  -2 669.789 105.283   6
  -4  -6  -2 1009.57 110.483   5
   4   6  -2 619.404 103.327   2
  -4  -6  -2 956.451 107.043   4
  -4   6   2 1037.05 109.324   4
   4  -6   2 1079.57 124.516   2
   4   6   0 35264.9 3206.11   6
  -4  -6   0 38499.3 3203.16   5
   4   6   0 29184.7 3195.71   2
  -4  -6   0 33246.6 3192.68   4
  -4   6   0 33987.3 3198.14   4
   4  -6   0 43333.3 3229.34   2
  -4   6  -2 847.732 101.438   4
  -4  -6   2 982.678 107.385   5
   4   6   2 739.820 101.258   2
   4   6   4 1949.45 202.612   6
  -4  -6   4 1739.40 197.062   5
   4   6   4 1778.64 197.799   2
  -4   6  -4 1950.65 194.728   4
   4  -6  -4 1620.33 193.506   3
  -4   6  -4 2220.63 200.058   3
   4  -6  -4 1963.67 226.756   2
   4   6   6 105.626 26.3246   6
   4  -6  -6 137.595 29.3329   3
  -4   6  -6 127.817 25.8017   4
  -4   6  -6 105.725 24.7434   3
   4   6   6 92.6318 25.9257   2
   4   6   8 651.045 88.1358   6
  -4  -6   8 767.873 93.0378   5
   4   6   8 790.553 93.7971   2
  -4   6  -8 736.335 86.4634   4
   4  -6  -8 782.374 93.4587   3
  -4   6  -8 744.563 87.8220   3
   4   6  10 17726.5 1799.32   6
  -4   6 -10 18341.3 1795.70   4
  -4  -6  10 20434.7 1806.47   5
  -4   6 -10 18041.1 1798.04   3
   4  -6 -10 20575.7 1806.33   3
  -4  -6  12 3375.72 334.903   6
   4   6  12 3054.26 327.925   6
  -4   6 -12 2962.68 324.141   4
   4  -6 -12 3906.11 338.454   3
  -4   6 -12 3898.15 330.044   3
  -4  -6  12 3398.75 335.509   5
   4   6  14 3784.06 395.886   6
  -4  -6  14 4185.56 404.573   6
  -4   6 -14 4289.98 395.711   4
   4  -6 -14 4351.04 405.408   3
  -4   6 -14 4177.72 395.598   3
  -4  -6  16 140.133 29.1602   6
  -4  -6  16 133.837 31.6931   5
  -4  -6  18 228.551 45.7685   5
   4  -6 -18 330.381 48.2583   3
   4   6  18 331.634 41.8427   6
  -4  -6  18 355.084 49.7415   6
   4   6  18 277.185 41.0816   5
   4  -7  15 29.0620 13.5165   6
  -4   7  15 66.3233 18.8318   5
  -4  -7 -13 341.203 57.7712   4
  -4   7  13 466.994 60.2343   5
  -4  -7 -11 124.932 30.3471   4
  -4   7  11 155.843 32.7040   5
   4   7 -11 226.923 49.5040   2
   4  -7  11 104.982 30.4251   2
  -4   7  11 185.171 32.8902   4
  -4  -7 -11 163.355 27.7940   5
  -4   7   9 60.5785 21.2254   5
  -4   7   9 51.5332 16.9934   4
   4   7  -9 56.4391 25.0704   2
   4  -7   9 34.5972 18.0708   2
  -4  -7  -7 84.2582 23.3256   4
   4   7  -7 50.1426 22.8007   2
   4  -7   7 39.8233 19.4377   2
  -4   7   7 74.9684 20.0675   4
  -4  -7  -7 71.4364 17.9993   5
  -4  -7  -5 548.647 64.0443   4
   4  -7   5 302.617 65.3180   2
   4   7  -5 456.188 67.5007   2
  -4   7   5 408.975 57.8482   4
   4   7  -5 304.709 56.7509   6
  -4  -7  -5 494.714 59.5062   5
  -4   7   3 563.916 71.0730   4
  -4  -7  -3 539.356 71.5015   5
   4  -7   3 758.132 101.087   2
   4   7  -3 507.777 73.8664   2
  -4   7   1 17.9137 12.2379   4
  -4  -7  -1 24.3348 11.4055   5
   4   7  -1 23.6192 13.1509   6
   4   7  -1 20.4920 12.7655   2
  -4   7  -1 22.7795 12.6618   4
   4   7   1 46.9290 17.2471   6
   4  -7  -1 17.6574 20.7509   2
   4   7   1 12.8878 9.51275   2
  -4  -7   3 443.777 62.8399   5
   4  -7  -3 669.669 108.651   2
   4   7   3 373.028 62.3552   2
  -4   7  -3 510.454 62.5141   4
   4   7   3 503.743 68.9934   6
  -4   7  -3 550.873 66.5486   3
   4   7   5 314.760 55.5038   2
  -4  -7   5 460.283 60.1255   5
   4   7   5 440.944 60.4139   6
  -4   7  -5 444.774 57.7235   3
   4   7   7 33.3938 15.4917   6
  -4  -7   7 64.7368 18.9568   5
  -4   7  -7 90.9618 18.4129   4
   4  -7  -7 33.6214 14.8822   3
  -4   7  -7 71.6915 17.1332   3
   4  -7  -7 41.2233 30.4915   2
   4   7   9 29.9141 12.9299   6
  -4  -7   9 34.8680 13.2601   5
  -4   7  -9 52.5418 14.9590   3
   4  -7  -9 44.6616 15.0708   3
  -4   7  -9 42.3981 14.0885   4
  -4  -7  11 140.755 29.5431   5
  -4   7 -11 193.207 28.5553   3
   4  -7 -11 179.704 31.4783   3
  -4  -7  13 319.451 48.1730   5
  -4  -7  15 44.2898 16.1894   5
   4  -8   2 471.554 102.277   2
  -4   8   2 653.899 76.1083   4
   4  -8   0 10614.0 1140.45   2
   4   8   0 11853.1 1090.14   2
   4   8   2 407.839 61.0985   2
  -4   8  -2 532.077 61.6887   4
   4  -8  -4 2173.30 209.468   2
  -4   8  -4 1367.06 146.937   4
   5   0   0 5.25803 9.71075   6
  -5   0   0-7.91112 11.3160   5
  -5   0   0 11.0302 15.7752   1
  -5   0   0-9.65164 11.2723   1
   5   0   0-11.6116 19.1748   1
   5   0   0 8.16062 13.4775   2
  -5   0   0 6.90808 12.7559   4
   5   0   0 6.59655 9.43699   3
   5   0   0 10.1743 11.8823   1
   5   0   2-5.60151 9.24925   6
   5   0  -2-10.0210 11.7002   6
  -5   0   2 8.32870 13.7522   5
  -5   0   2 11.3764 13.2827   1
  -5   0  -2-9.70908 16.0314   1
   5   0  -2 24.8038 22.8947   1
  -5   0   2-10.0737 11.7617   1
   5   0   2-11.7507 16.8031   1
  -5   0  -2-11.2497 18.5751   1
   5   0   2-7.68358 10.9873   2
   5   0  -2-7.44615 12.2950   3
  -5   0  -2 13.9214 11.4934   4
   5   0   2 10.2729 11.9943   1
   5   0  -2 10.5933 15.1480   1
  -5   0  -4-5.65232 9.33674   3
  -5   0   4-8.10575 13.3866   5
  -5   0  -4-6.92766 9.90982   5
   5   0  -4 4.92105 8.12987   6
   5   0   4-12.0962 14.1254   1
   5   0  -4-11.2371 18.5562   1
  -5   0   4-12.2107 17.4627   1
  -5   0  -4-9.94917 14.2293   1
  -5   0  -4 11.3210 13.2205   1
  -5   0   4 10.2712 11.9951   1
   5   0   4-7.38923 13.6436   2
   5   0  -4 9.36168 15.4600   2
  -5   0   4-7.61807 14.0659   4
   5   0  -4-8.11808 16.4190   3
  -5   0  -4-6.96371 12.8582   4
   5   0   4 10.3916 12.1357   1
   5   0  -4 12.3568 20.4048   1
   5   0   6-10.3962 12.1382   1
   5   0  -6 12.2608 20.2447   1
   5   0   6-6.59560 15.4015   6
   5   0  -6-4.86519 8.98159   6
  -5   0   6-8.10956 6.69532   5
  -5   0  -6-6.93063 11.4437   5
   5   0  -6-11.6492 9.61750   1
  -5   0  -6-10.8997 17.9972   1
  -5   0  -6 22.7573 16.2710   1
  -5   0   6-9.64854 13.7970   1
   5   0   6 12.6176 18.0426   1
   5   0  -6 10.0118 20.2465   2
  -5   0   6 7.50322 13.8515   4
  -5   0  -6 6.74829 11.1427   4
   5   0  -6-8.58156 12.2713   3
  -5   0  -6 5.06631 10.2455   3
   5   0   8 9.72391 8.03255   1
   5   0   8-7.11380 14.3885   6
  -5   0   8 8.30285 15.3300   5
   5   0  -8-5.30103 7.58516   6
  -5   0  -8-6.47948 9.26938   5
  -5   0   8-13.5842 22.4315   1
  -5   0  -8-10.9380 9.03440   1
  -5   0  -8 11.1891 16.0022   1
   5   0  -8-10.9613 12.8008   1
   5   0   8-12.9656 15.1404   1
  -5   0   8-9.23401 13.2070   1
   5   0   8 6.78212 9.70196   2
   5   0  -8-10.7319 12.5330   2
  -5   0   8-7.48428 12.3608   4
  -5   0  -8-4.81698 7.95834   3
   5   0 -10-10.6861 17.6469   1
   5   0  10-7.52676 12.4313   6
   5   0 -10-5.21424 8.61445   6
  -5   0  10-8.69622 17.5884   5
  -5   0  10-7.89190 11.2887   1
  -5   0 -10 9.99674 18.4568   1
  -5   0 -10-10.9718 15.6918   1
  -5   0  10-13.4632 15.7216   1
   5   0 -10 10.1363 14.4973   1
   5   0  10 6.54307 12.0824   2
   5   0 -10-10.7932 19.9270   2
  -5   0 -10-6.41749 11.8506   4
  -5   0 -10-4.74267 7.83628   3
   5   0 -10 7.80122 9.11292   3
   5   0 -12-9.24089 7.62917   1
   5   0  12-8.25397 9.63696   1
  -5   0 -12 10.6925 8.82756   1
   5   0  12 7.83263 12.9330   6
  -5   0  12 9.27631 15.3167   5
  -5   0 -12-4.56792 8.43269   5
  -5   0  12-7.16782 10.2497   1
  -5   0 -12-8.77974 12.5546   1
   5   0  12-12.1384 20.0424   1
  -5   0  12-12.8220 14.9703   1
   5   0  12-6.14537 8.78763   2
   5   0 -12-11.1609 18.4285   2
  -5   0  12 7.61708 14.0616   4
  -5   0 -12 6.19158 10.2234   4
   5   0 -12 7.76933 11.1098   3
  -5   0 -12 10.6577 13.9122   3
   5   0 -14-8.28740 13.6943   1
   5   0  14-7.68178 14.1911   1
  -5   0 -14-10.4857 12.2542   1
  -5   0 -14-7.78473 9.10475   1
  -5   0  14-6.64118 9.51159   1
   5   0  14-11.5957 16.5899   1
   5   0 -14-8.63868 7.15193   1
   5   0  14-7.97464 13.1783   6
  -5   0  14 9.93890 16.4194   5
   5   0  14-5.69060 8.15480   2
   5   0 -14-11.1900 16.0101   2
  -5   0  14 7.94988 11.3805   4
  -5   0 -14-6.25358 10.3395   4
   5   0 -14-7.53195 10.7836   3
  -5   0 -14-6.66134 13.4815   3
  -5   0 -16 10.4350 14.9230   1
   5   0  16-11.1561 13.0270   1
  -5   0  16 5.95462 6.95554   1
   5   0 -16 8.63522 17.4639   1
   5   0 -16-10.7485 17.7487   2
   5   0  16 7.87364 11.2609   6
   5   0  16-4.21917 6.03692   5
  -5   0  16 10.2286 20.6858   5
  -5   0  16-8.29694 11.8661   4
  -5   0 -16 6.32933 9.05311   4
   5   0 -16 8.19569 9.57122   3
  -5   0 -16-8.15954 13.4744   3
   5   0  18-6.66027 9.52514   6
  -5   0  18 10.2352 8.45145   5
   5   0 -18-9.84202 14.0745   2
  -5   0  18-8.73112 14.4174   4
  -5   0 -18-9.34264 13.3604   3
   5   0 -18 8.60764 14.2135   3
  -5   0  20 9.65036 13.8026   5
   5   0  20-4.90367 9.05707   2
   5   0 -20-8.66662 12.3962   2
  -5   0 -20 8.93508 10.4361   3
   5   0 -20 9.17522 15.1525   3
  -5   0  20 8.83758 12.6406   4
  -5   0 -20 6.80887 9.74063   4
   5   0  22 4.81124 7.95174   6
  -5   0  22 8.60852 12.3147   5
   5   0 -22 15.6075 15.7850   2
  -5   0 -22-7.24167 13.3731   4
  -5   0 -22-7.41901 8.66903   3
   5   0 -22 8.92535 12.7675   3
   5   0  24-4.24097 6.07736   6
  -5   0 -24-7.42301 13.7091   4
  -5   0 -24 6.37830 10.5391   3
   5   0 -24-8.44800 9.87145   3
  -5   0  24-7.38015 10.5607   5
   5   0 -26-7.46964 8.74640   3
  -5   0 -26-6.95635 8.14896   4
  -5   1  25 4302.02 377.928   5
  -5  -1 -25 3520.39 378.790   4
   5   1 -25 4584.01 389.103   3
   5  -1  25 3377.78 364.470   6
   5   1 -25 4256.83 376.958   2
   5  -1  23 384.747 49.0594   6
  -5   1  23 375.867 57.2548   5
   5   1 -23 442.917 58.8889   2
  -5   1  23 536.343 71.3152   4
   5  -1  23 380.868 50.9690   2
   5   1 -23 362.325 60.8827   3
   5  -1  21 241.143 39.2575   6
  -5   1  21 286.884 51.2006   5
   5   1 -21 383.350 56.7424   2
   5  -1  21 276.532 41.8677   2
  -5   1  21 416.496 62.8116   4
   5   1 -21 328.515 57.1532   3
   5  -1  19 9035.44 868.060   6
  -5   1  19 6755.04 875.099   5
  -5  -1 -19 9387.73 880.242   4
   5   1 -19 9512.73 885.635   2
  -5  -1 -19 9249.90 871.292   3
   5   1 -19 9742.54 890.514   3
  -5   1  19 10365.7 896.998   4
   5  -1  19 10389.7 871.044   2
   5  -1  17 12666.9 1162.43   6
  -5   1  17 10826.5 1173.77   5
   5   1 -17 10922.9 1175.92   2
  -5  -1 -17 12985.6 1171.40   4
   5   1 -17 13076.6 1177.42   3
  -5   1  17 15434.6 1185.93   4
  -5  -1 -17 11025.9 1163.25   3
   5  -1  17 13018.6 1162.78   2
   5   1 -15 22038.7 2269.84   1
   5  -1  15 26995.6 2274.80   1
  -5  -1 -15 23637.4 2271.28   1
   5  -1  15 27081.4 2275.67   6
  -5   1  15 26667.0 2288.77   5
   5   1 -15 20805.2 2285.90   2
  -5  -1 -15 29529.0 2280.32   4
   5   1 -15 25906.5 2280.84   3
  -5  -1 -15 18223.3 2269.45   3
   5  -1  15 25688.8 2270.19   2
   5  -1  13 1889.17 221.280   1
  -5  -1 -13 2428.42 210.202   1
   5  -1  13 1970.91 200.669   2
  -5  -1 -13 2144.96 198.824   5
   5   1 -13 1639.97 213.688   2
  -5  -1 -13 2179.16 206.286   4
  -5  -1 -13 1339.43 196.819   3
   5   1 -13 1795.76 202.316   3
  -5  -1 -13 2179.75 223.021   1
   5   1 -13 1703.55 201.834   1
   5   1 -13 1831.36 209.078   1
  -5   1  13 1812.13 196.317   1
   5  -1  11 345.221 52.6744   1
  -5   1  11 352.995 50.5095   1
   5  -1  11 240.417 56.6521   1
  -5  -1 -11 299.088 61.0593   1
  -5   1  11 310.624 64.2766   1
   5   1 -11 233.895 51.6830   1
   5  -1  11 341.994 60.0474   6
  -5  -1 -11 397.880 54.3880   5
   5  -1  11 305.074 48.8465   2
   5   1 -11 229.296 55.2209   2
  -5   1  11 263.528 53.0361   5
  -5  -1 -11 379.008 53.6500   4
  -5   1  11 376.495 55.9443   4
   5   1 -11 289.411 49.6127   3
  -5  -1 -11 357.062 51.5878   3
  -5  -1  -9 13204.1 1220.90   1
  -5   1   9 11952.7 1197.97   1
   5   1  -9 12187.4 1214.71   1
   5   1  -9 14227.4 1217.33   1
   5  -1   9 14064.1 1207.53   1
   5  -1   9 12428.8 1223.81   1
  -5   1   9 12288.5 1221.89   1
  -5  -1  -9 14025.5 1213.65   1
   5  -1   9 14740.9 1224.30   6
  -5   1   9 13374.8 1206.91   5
   5   1  -9 9936.96 1196.17   6
  -5  -1  -9 14492.9 1205.96   5
   5   1  -9 13036.8 1217.27   2
  -5   1   9 11302.4 1201.11   4
   5   1  -9 11615.2 1198.32   3
  -5  -1  -9 13679.5 1191.35   3
   5  -1   9 12984.9 1200.40   2
   5   1  -7 7252.15 675.143   1
   5   1  -7 7478.87 671.984   1
   5  -1   7 7507.47 662.353   1
   5  -1   7 7400.20 680.972   1
  -5   1   7 7311.26 677.806   1
  -5  -1  -7 7073.83 666.925   1
   5   1  -7 5569.08 652.543   6
   5  -1   7 5608.29 664.767   6
  -5   1   7 7291.00 658.161   5
  -5  -1  -7 7338.18 657.230   5
   5   1  -7 7135.65 665.832   2
  -5   1   7 6886.73 655.773   4
  -5  -1  -7 7008.97 651.859   4
   5   1  -7 6456.86 651.889   3
   5  -1   7 6070.83 650.506   2
  -5   1   5 85293.7 7447.73   1
  -5  -1  -5 77452.6 7454.95   1
   5   1  -5 87589.1 7461.40   1
   5  -1   5 81055.8 7450.05   1
  -5   1   5 77301.5 7459.86   1
  -5  -1  -5 85220.6 7455.14   1
   5  -1   5 55981.1 7450.84   6
   5   1  -5 81309.6 7447.01   6
  -5   1   5 83590.9 7444.66   5
   5   1  -5 87823.7 7454.71   2
  -5  -1  -5 82114.1 7440.09   4
   5   1  -5 89789.4 7443.94   3
   5  -1   5 79800.0 7440.60   2
  -5  -1  -5 78486.8 7426.74   3
   5   1  -3 3648.00 378.677   1
   5   1  -3 3923.66 377.664   1
  -5  -1  -3 3008.76 366.496   1
  -5   1   3 4135.35 371.116   1
   5  -1   3 3639.82 368.582   1
  -5   1   3 3337.90 371.760   1
  -5  -1  -3 3789.37 373.833   1
   5   1  -3 3809.02 365.204   6
   5  -1   3 3472.81 377.342   6
  -5   1   3 3390.05 360.685   5
  -5  -1  -3 3648.56 364.907   5
   5   1  -3 3898.77 372.994   2
  -5   1   3 3342.94 363.171   4
  -5  -1  -3 3776.45 359.167   4
   5   1  -3 3301.59 355.973   3
   5  -1   3 3595.43 362.056   2
  -5  -1  -3 3983.36 349.923   3
   5   1  -1 3019.39 301.572   1
  -5  -1  -1 2581.39 290.349   1
  -5   1   1 2580.64 286.620   1
  -5  -1  -1 2903.21 295.948   1
  -5   1   1 2968.60 298.662   1
   5  -1   1 2315.27 293.508   1
   5   1  -1 2711.25 295.998   1
   5  -1   1 3876.66 309.948   6
  -5   1   1 2875.05 284.462   5
  -5  -1  -1 2861.71 289.123   5
   5   1  -1 2837.83 291.597   2
  -5   1   1 2678.95 286.278   4
  -5  -1  -1 2580.30 279.334   4
   5  -1   1 2555.56 283.285   3
   5   1  -1 2769.79 276.501   3
   5  -1   1 3289.47 288.759   2
   5   1   1 3194.99 310.063   1
  -5   1  -1 2510.66 294.203   1
  -5  -1   1 2812.43 302.927   1
  -5   1  -1 3131.14 310.654   1
  -5  -1   1 3166.39 307.040   1
   5   1   1 3025.37 305.882   1
   5  -1  -1 2549.96 304.910   1
   5   1   1 2896.34 292.892   6
   5  -1  -1 3171.85 301.812   6
  -5  -1   1 2596.44 296.550   5
  -5   1  -1 2718.88 289.927   5
   5   1   1 3530.61 304.959   2
  -5  -1   1 2877.30 289.992   4
  -5   1  -1 3208.82 300.527   4
   5  -1  -1 2506.70 293.607   3
   5  -1  -1 2946.45 295.014   2
   5   1   3 3665.39 370.713   1
  -5   1  -3 3292.03 360.543   1
  -5  -1   3 4080.92 373.144   1
  -5  -1   3 3534.85 368.810   1
   5   1   3 3580.65 368.470   1
  -5   1  -3 3957.23 373.554   1
   5   1   3 3813.27 356.441   6
   5  -1  -3 3599.30 339.086   6
   5  -1  -3 4365.12 358.505   6
  -5   1  -3 3374.85 349.807   5
  -5  -1   3 3574.20 363.585   5
   5   1   3 3424.02 358.668   2
  -5  -1   3 3322.23 351.253   4
  -5   1  -3 3133.94 358.304   4
   5  -1  -3 3438.03 361.788   3
   5  -1  -3 3853.94 361.266   2
  -5  -1   5 78802.9 7284.69   1
   5  -1  -5 89663.8 7288.52   1
   5  -1  -5 82934.3 7296.42   1
  -5  -1   5 80127.4 7294.64   1
   5   1   5 81072.6 7288.63   1
  -5   1  -5 81414.3 7291.61   1
   5   1   5 71970.6 7268.38   6
   5  -1  -5 75082.2 7249.72   6
   5  -1  -5 94077.9 7259.46   6
  -5   1  -5 71477.1 7266.82   5
  -5  -1   5 72465.7 7267.94   4
   5  -1  -5 82662.7 7283.76   3
  -5   1  -5 85040.0 7272.82   3
   5   1   5 81794.8 7275.64   2
   5  -1  -5 74514.0 7276.10   2
  -5  -1   7 7470.80 698.899   1
  -5   1  -7 7012.97 695.670   1
   5  -1  -7 7146.83 696.066   1
   5  -1  -7 6977.91 705.284   1
   5   1   7 7098.20 702.676   1
   5   1   7 7598.39 704.305   1
  -5  -1   7 7782.31 710.932   1
  -5   1  -7 7436.96 705.550   1
   5   1   7 6888.61 682.189   6
  -5  -1   7 6677.37 688.851   5
  -5   1  -7 6948.98 677.848   5
  -5   1  -7 6730.96 682.601   4
  -5  -1   7 7400.75 683.557   4
   5  -1  -7 7941.71 696.089   3
   5   1   7 7442.17 685.921   2
  -5   1  -9 9962.91 1185.66   1
   5  -1  -9 12398.3 1188.38   1
   5  -1  -9 13414.1 1202.67   1
   5   1   9 13421.5 1196.54   1
   5   1   9 12951.9 1197.95   1
  -5   1  -9 12498.1 1193.42   1
   5   1   9 12864.6 1179.43   6
  -5   1  -9 12116.7 1169.00   5
  -5  -1   9 11868.6 1178.57   4
   5  -1  -9 13034.2 1186.76   3
   5   1   9 13167.4 1179.81   2
   5  -1  -9 14386.8 1195.21   2
  -5   1 -11 375.240 60.0752   1
   5   1  11 277.162 58.5426   1
  -5  -1  11 357.206 57.9453   1
  -5   1 -11 317.933 58.6910   1
   5   1  11 330.923 61.1856   1
   5  -1 -11 315.294 55.8483   1
  -5  -1  11 386.060 68.9953   1
   5   1  11 413.953 56.3835   6
  -5  -1  11 372.179 58.5711   5
  -5   1 -11 368.597 44.8422   5
   5  -1 -11 308.050 60.3933   2
  -5   1 -11 372.476 54.8506   4
  -5  -1  11 413.825 58.4340   4
   5   1  11 382.062 53.8019   2
   5  -1 -11 234.234 49.6813   3
  -5   1 -11 401.200 51.9103   3
  -5   1 -13 1742.82 208.307   1
   5  -1 -13 2200.01 208.908   1
  -5  -1  13 1893.95 204.714   1
   5   1  13 2050.37 212.083   1
  -5  -1  13 1885.13 219.249   1
  -5  -1  13 2177.76 204.691   6
   5   1  13 2365.96 208.427   6
  -5  -1  13 2600.77 218.953   5
   5  -1 -13 1999.79 214.352   2
  -5   1 -13 1641.82 197.105   4
   5  -1 -13 1752.99 202.563   3
   5   1  13 1778.34 197.425   2
  -5   1 -13 1660.56 195.001   3
  -5  -1  15 23691.4 2298.54   1
  -5   1 -15 26215.0 2308.21   1
   5   1  15 24543.2 2309.14   1
  -5  -1  15 21945.0 2310.20   1
  -5  -1  15 24276.5 2296.39   6
  -5  -1  15 29878.0 2314.18   5
  -5  -1  15 30645.2 2305.68   4
  -5   1 -15 23444.9 2293.37   4
   5  -1 -15 20472.0 2297.37   3
  -5   1 -15 25397.0 2294.98   3
   5   1  15 24764.6 2291.67   2
  -5  -1  17 11750.2 1155.92   6
   5   1  17 11610.4 1157.50   6
   5   1  17 11644.0 1148.70   5
   5  -1 -17 10779.6 1162.82   2
  -5  -1  17 14228.1 1163.24   4
  -5   1 -17 12831.5 1153.13   4
   5  -1 -17 12884.8 1162.93   3
   5   1  17 11752.1 1148.33   2
  -5   1 -17 14541.2 1162.67   3
  -5  -1  19 9779.27 908.461   5
   5   1  19 10370.8 890.008   5
  -5   1 -19 10360.5 892.413   4
   5  -1 -19 9844.49 901.076   3
  -5   1 -19 11980.4 908.148   3
   5   1  19 9107.29 885.127   2
   5  -1 -19 11507.3 906.546   2
  -5  -1  21 218.432 47.5515   5
   5  -1 -21 356.850 50.9730   2
  -5   1 -21 407.298 49.6254   4
  -5   1 -21 260.590 52.4799   3
   5  -1 -21 326.793 51.2338   3
   5   1  21 127.948 39.0927   6
  -5   1 -23 404.292 56.5865   4
   5   1  23 458.079 56.3613   6
   5  -1 -23 344.794 57.2204   3
  -5  -1  23 281.494 55.1697   5
  -5   1 -25 3776.51 341.346   4
  -5   1 -25 3812.56 346.496   3
   5   1  25 3668.05 334.745   6
  -5  -1  25 3715.92 344.082   5
  -5   1 -27 7220.75 686.519   3
   5   2 -26 7.34158 12.1366   3
   5   2 -26 5.60408 8.03546   2
   5  -2  24 4.21166 6.05236   6
  -5   2  24 5.86750 6.87690   5
   5   2 -24 12.8545 10.6294   2
   5  -2  24 11.8293 9.78451   2
  -5   2  24-9.99866 11.6894   4
   5   2 -24 8.92443 12.7756   3
   5  -2  22 79.2650 19.2414   6
  -5   2  22 117.724 27.0302   5
   5   2 -22 29.7050 17.5317   2
   5  -2  22 74.2879 20.0089   2
  -5  -2 -22 56.6693 22.1573   4
   5   2 -22 20.5950 20.1398   3
   5  -2  20 5.35610 6.27643   6
  -5   2  20 7.98799 11.4350   5
   5   2 -20 17.4223 12.4680   2
   5  -2  20-5.71419 9.45027   2
  -5  -2 -20 8.86432 12.6869   4
  -5   2  20 11.1766 13.0603   4
   5   2 -20 10.9246 9.03504   3
   5  -2  18 5.95486 9.85390   6
  -5   2  18 9.06309 10.6015   5
  -5  -2 -18-9.00756 16.6412   4
  -5   2  18 10.6774 8.83903   4
   5   2 -18 20.9411 22.8799   3
   5   2 -18 19.9778 14.2984   2
   5  -2  18 5.99224 11.0811   2
  -5   2  16 29.3479 16.4717   5
   5   2 -16 22.4497 18.8127   2
   5  -2  16 38.4771 17.8532   2
   5  -2  16 46.4452 18.4518   6
   5   2 -16 19.0438 21.0473   3
   5   2 -14 7.97507 14.7386   3
  -5  -2 -14-5.55049 7.96682   5
   5   2 -14 11.9960 19.8194   2
   5  -2  14 6.47857 10.7194   2
  -5   2  14 9.86754 11.5415   5
  -5   2  14 18.4861 15.2773   4
  -5  -2 -14 8.19417 16.5850   4
   5   2 -14 17.8100 12.0252   1
   5   2 -12 65.8408 21.2398   1
   5  -2  12 118.525 30.7631   6
  -5  -2 -12 121.978 26.7045   5
   5   2 -12 96.7474 31.0510   2
   5  -2  12 95.7669 24.3903   2
  -5   2  12 84.8035 29.2184   5
  -5   2  12 60.5425 21.7923   4
  -5  -2 -12 107.587 28.1345   4
   5   2 -12 41.4028 18.9503   3
   5   2 -10 7.61399 9.84251   1
  -5  -2 -10 83.4018 22.9611   1
   5  -2  10 55.1296 28.1899   1
  -5  -2 -10 77.5797 30.4868   1
   5   2 -10 57.0351 25.2718   1
   5  -2  10 53.5591 24.8045   6
  -5  -2 -10 44.4620 19.8022   5
   5   2 -10 58.8176 26.0399   2
  -5   2  10 58.1112 25.0697   4
  -5  -2 -10 43.9471 18.6264   4
   5   2 -10 19.0452 11.3016   3
   5  -2   8 26.4054 18.0388   6
  -5  -2  -8 64.7481 22.3539   5
   5  -2   8 38.2013 16.8782   2
   5   2  -8 33.0604 22.4772   2
  -5   2   8 7.68529 11.3732   5
   5   2  -8 82.6796 24.1619   1
  -5  -2  -8-8.34373 10.1725   1
  -5  -2  -8 51.2519 23.8342   1
   5   2  -8 37.2702 20.7211   1
   5  -2   8 13.7378 19.8615   1
  -5   2   8 25.7893 18.6699   1
  -5   2   8 28.1940 14.2697   1
   5   2  -6 77.5426 25.7307   1
   5  -2   6 50.7443 18.5492   1
   5   2  -6 77.8755 30.6639   1
  -5  -2  -6 34.9698 18.2832   1
  -5  -2  -6 82.8133 29.6693   1
  -5   2   6 36.6419 20.6986   1
  -5   2   6 59.0472 18.5589   1
   5  -2   6 91.6028 32.7442   1
   5  -2   6 23.1288 16.2723   6
   5   2  -6 58.0529 26.8995   6
  -5  -2  -6 56.0725 21.4257   5
  -5   2   6 40.5982 19.5244   4
   5   2  -6 28.6856 14.9539   3
   5  -2   4-7.40059 10.6548   1
   5   2  -4 28.9159 17.8365   1
  -5   2   4 45.8843 21.2125   1
   5  -2   4 24.7913 20.5047   1
  -5  -2  -4-11.0406 9.19873   1
  -5  -2  -4 17.0206 12.2322   1
  -5   2   4 21.1360 13.0649   1
   5  -2   4 17.6934 12.9419   6
   5   2  -4 51.4625 22.5159   6
  -5  -2  -4 8.36267 12.0222   5
   5   2  -4 19.5014 16.1476   2
   5  -2   4 6.63026 9.56155   2
  -5   2   4 13.5975 9.80053   5
  -5   2   4 8.20624 13.6064   4
  -5  -2  -4 6.54178 14.3427   4
   5   2  -4 15.1023 10.2553   3
  -5  -2  -2 8.62282 12.3593   5
   5   2  -2 10.0601 11.7763   6
  -5   2   2-6.59453 9.46788   5
   5  -2   2 11.9305 13.9552   1
  -5   2   2 11.2161 16.0608   1
  -5  -2  -2 10.4161 14.9185   1
  -5   2   2 14.8648 10.6617   1
  -5  -2  -2-8.88935 12.7396   1
   5   2  -2 9.09416 15.0399   2
   5  -2   2 13.8090 12.7743   2
   5   2  -2 10.8291 6.02017   3
  -5   2   2 8.30324 15.3517   4
  -5  -2  -2 19.1452 13.9653   4
   5  -2   2 7.97689 9.35191   3
   5  -2   2 22.3653 12.3387   1
   5   2  -2-11.3560 9.41358   1
   5  -2   0 189.616 36.2149   1
   5   2   0 75.4155 29.7736   1
   5  -2   0 152.294 21.7525   6
  -5  -2   0 170.756 37.9556   5
  -5   2   0 94.0350 25.4029   5
   5   2   0 112.912 33.7635   6
  -5  -2   0 115.481 30.4537   1
   5  -2   0 223.742 45.4398   1
  -5   2   0 189.628 34.4907   1
  -5  -2   0 85.8630 30.9774   1
  -5   2   0 232.237 46.8646   1
   5   2   0 94.6603 29.6832   2
   5  -2   0 150.452 33.4521   2
   5  -2   0 174.300 35.4176   3
  -5   2   0 90.2831 30.9030   4
  -5  -2   0 177.501 33.2528   4
  -5  -2   0 165.450 44.5208   3
  -5   2  -2 5.01347 10.9788   5
   5   2   2 8.50279 14.0613   6
  -5  -2   2 18.6422 13.3517   1
  -5   2  -2-7.33680 12.1395   1
  -5   2  -2 22.8286 16.3406   1
  -5  -2   2-10.9230 9.05176   1
   5  -2  -2 7.47480 12.3669   2
   5   2   2 16.6896 15.4249   2
  -5   2  -2 7.89817 17.2696   4
   5  -2  -2 8.73252 7.25182   3
  -5  -2   2 25.1433 16.4292   4
   5   2   2-10.8430 12.6839   1
   5  -2  -2 7.56981 10.8527   1
   5  -2  -2 11.8080 13.8086   1
   5   2   4 16.0125 14.7883   6
  -5   2  -4 8.44416 9.23553   5
  -5  -2   4-9.31129 10.8827   5
  -5  -2   4 10.0936 14.4419   1
  -5   2  -4 23.2847 21.4982   1
  -5   2  -4-7.48013 6.19531   1
   5  -2  -4-7.86646 15.9157   2
   5   2   4 25.0422 18.2399   2
  -5   2  -4-7.15090 10.2374   4
   5  -2  -4 9.23535 15.2571   3
  -5  -2   4 6.18713 13.5235   4
   5   2   4 10.8802 15.5660   1
   5  -2  -4 23.5650 21.7569   1
   5  -2  -4 7.77284 11.1258   1
  -5   2  -6 29.1337 19.4955   3
  -5  -2   6 45.1388 20.1829   5
   5   2   6 22.3718 16.8472   6
  -5   2  -6 51.9283 14.0788   5
   5   2   6 9.83071 9.18557   1
  -5   2  -6 96.1214 30.0678   1
   5  -2  -6 24.3375 12.3723   1
  -5   2  -6 47.9007 19.1320   1
  -5  -2   6 86.9130 30.0570   1
  -5  -2   6 53.6622 25.4278   1
   5  -2  -6 59.2139 22.4995   2
   5   2   6 60.5705 20.2292   2
   5  -2  -6 46.6182 23.4895   3
  -5  -2   6 42.8885 18.7383   4
   5   2   6 67.8439 31.2585   1
   5  -2  -6 71.8430 29.9665   1
   5  -2  -8 34.7684 21.5781   1
   5   2   8 13.6988 11.6525   6
  -5  -2   8 52.4611 20.6089   5
  -5  -2   8 44.0118 22.4270   1
  -5   2  -8 44.1299 22.4862   1
  -5   2  -8 48.9129 20.3849   1
   5  -2  -8 48.3836 20.1685   1
   5   2   8-10.0002 16.7487   1
  -5  -2   8 30.2381 18.8175   1
   5  -2  -8 44.7175 22.3278   2
   5   2   8 39.8081 16.6703   2
  -5   2  -8 12.1347 13.5467   4
  -5  -2   8 24.5340 14.5946   4
   5  -2  -8 45.4667 21.4185   3
  -5   2  -8 19.3754 13.3588   3
  -5  -2  10 59.4439 22.6225   5
   5  -2 -10 17.5532 15.1745   3
  -5   2 -10 46.8391 17.3389   3
   5  -2 -10 56.1366 23.6058   2
   5   2  10 53.7279 18.3313   2
  -5  -2  10 30.3378 16.4678   4
  -5   2 -10 46.4153 18.4790   4
  -5  -2  10 64.7215 23.3380   1
  -5  -2  10 84.9214 28.0764   1
   5   2  10 58.3589 23.1541   1
  -5  -2  12 34.4108 18.3288   1
  -5  -2  12 42.2124 21.6914   5
  -5  -2  12 76.0670 23.3663   6
   5   2  12 49.1273 19.1686   6
   5   2  12 55.3587 19.1702   2
   5  -2 -12 47.4869 22.9156   2
  -5   2 -12 102.139 22.4947   4
  -5  -2  12 48.2387 20.1251   4
  -5   2 -12 80.1465 19.5843   3
   5  -2 -12 48.0957 20.6750   3
  -5  -2  14 28.2414 19.1076   1
   5   2  14 18.2867 12.4354   6
   5  -2 -14 9.28769 10.9671   2
  -5   2 -14 15.3760 10.4936   4
  -5   2 -14 25.1751 13.8838   3
   5  -2 -14 7.59578 12.6486   3
   5   2  16 32.3707 13.7789   2
   5  -2 -16-8.59434 17.8048   2
  -5  -2  16 88.8968 26.7427   5
  -5   2 -16 49.7160 15.8367   4
  -5  -2  16 22.2755 14.2422   6
   5   2  16 42.8194 17.1899   6
   5   2  18-6.16401 11.3794   6
  -5  -2  18 15.2574 14.0832   6
  -5  -2  18-9.30306 7.68080   5
  -5   2 -18 4.79732 7.92151   4
  -5   2 -18-5.66462 10.4575   3
   5   2  20-6.07461 12.2844   6
  -5  -2  20 8.01997 11.4682   6
   5   2  20 4.87670 6.97344   5
  -5  -2  20 9.45199 11.0357   5
  -5   2 -20-4.85797 8.02131   4
   5  -2 -20 7.63866 12.6127   3
  -5   2 -20-6.70997 9.59493   3
   5   2  22 50.2771 17.2847   6
   5   2  22 82.9356 20.3503   5
  -5   2 -22 65.9041 17.0971   4
   5  -2 -22 31.0360 17.7985   3
  -5   2 -22 58.1478 22.3085   3
  -5  -2  22 72.7457 23.1685   5
   5   2  24-12.0130 12.1609   6
  -5   2 -24-7.83469 11.2187   3
   5  -2 -24-7.40924 6.14522   3
  -5  -2  24 8.22073 13.5865   5
  -5   2 -26 5.80452 10.7317   4
  -5   2 -26 7.19228 8.41800   3
  -5   3  25 4790.45 370.215   4
   5   3 -25 4444.31 365.773   3
   5   3 -25 3637.07 351.720   2
  -5   3  23 550.158 63.0385   5
  -5  -3 -23 420.031 60.5977   4
   5   3 -23 350.064 59.6854   2
  -5   3  23 409.330 68.5895   4
   5  -3  23 526.749 64.8887   2
   5   3 -23 368.493 67.2042   3
  -5  -3 -21 404.555 55.9999   4
  -5   3  21 323.405 50.6215   5
  -5   3  21 292.085 58.3857   4
   5  -3  21 346.396 50.5338   2
   5   3 -21 293.694 58.2113   3
   5  -3  19 7797.36 779.298   6
  -5   3  19 8862.61 784.937   5
   5   3 -19 7863.17 788.431   2
   5   3 -19 6485.87 790.257   3
   5  -3  19 9312.99 780.250   2
   5  -3  17 9645.34 951.610   6
  -5   3  17 10849.2 959.302   5
  -5  -3 -17 7698.28 949.461   4
   5   3 -17 10041.4 964.946   2
   5   3 -17 12256.2 972.682   3
  -5   3  17 12213.0 966.465   4
   5  -3  17 9711.77 946.012   2
   5  -3  15 13453.0 1665.25   6
  -5   3  15 15245.5 1674.47   5
  -5  -3 -15 21217.5 1664.59   5
  -5  -3 -15 12374.3 1666.41   4
  -5   3  15 23096.0 1683.39   4
   5  -3  15 23221.3 1671.55   2
   5  -3  13 1211.88 178.996   6
  -5   3  13 1775.26 191.621   5
  -5  -3 -13 1694.48 178.819   5
  -5  -3 -13 1348.00 185.288   4
   5   3 -13 1689.60 203.001   2
  -5   3  13 2159.33 192.596   4
   5   3 -13 1762.07 183.922   3
   5  -3  13 1837.44 181.783   2
   5  -3  11 284.305 50.6039   6
  -5  -3 -11 365.553 52.2873   5
   5   3 -11 193.078 54.2501   2
  -5   3  11 343.239 55.9733   5
  -5  -3 -11 285.262 55.9642   4
  -5   3  11 380.424 56.3460   4
   5   3 -11 205.305 42.0316   3
   5  -3  11 325.423 49.9022   2
   5  -3   9 9974.93 875.735   6
  -5  -3  -9 9782.43 878.081   5
   5   3  -9 10676.0 900.072   2
  -5  -3  -9 8097.13 884.334   4
   5   3  -9 7987.34 863.875   3
  -5   3   9 9371.64 877.458   4
   5  -3   9 9724.09 872.241   2
   5  -3   7 5176.69 474.972   6
  -5   3   7 5124.60 477.597   5
  -5  -3  -7 5147.24 483.108   5
   5   3  -7 5359.78 494.053   2
  -5  -3  -7 5373.11 495.475   4
   5   3  -7 4548.74 466.616   3
  -5   3   7 5275.99 483.350   4
   5  -3   7 4144.04 470.704   2
   5   3  -5 66297.3 5374.43   6
   5  -3   5 59969.5 5348.41   6
  -5   3   5 55616.4 5351.81   5
  -5  -3  -5 60935.9 5361.60   5
   5   3  -5 68013.7 5372.95   2
  -5   3   5 65283.3 5362.99   4
  -5  -3  -5 78670.8 5380.09   4
   5   3  -5 58624.1 5343.05   3
  -5  -3  -5 66036.1 5378.38   1
   5  -3   3 2452.39 274.940   1
   5   3  -3 2888.11 280.207   6
   5  -3   3 2391.11 251.213   6
  -5   3   3 2476.19 257.806   5
  -5  -3  -3 2329.37 265.174   5
   5   3  -3 2250.81 267.227   2
  -5  -3  -3 3536.25 284.949   4
   5  -3   3 2597.90 261.706   2
   5   3  -3 2938.25 270.681   1
  -5  -3  -3 2739.23 276.366   1
   5  -3   1 2368.24 281.213   1
  -5   3   1 2986.01 291.174   1
  -5  -3  -1 2458.58 270.076   1
   5  -3   1 2387.89 255.828   6
   5   3  -1 3007.10 290.735   6
  -5  -3  -1 3071.08 283.731   5
  -5   3   1 3184.65 281.727   4
   5  -3   1 2765.61 272.265   2
   5   3  -1 2446.77 282.362   1
   5   3  -1 2850.85 277.733   1
  -5  -3  -1 2567.51 283.289   1
  -5  -3   1 2373.78 278.309   1
   5   3   1 2617.35 283.793   1
  -5   3  -1 3581.38 307.122   1
   5   3   1 3070.25 295.472   6
  -5   3  -1 2467.45 271.994   5
  -5  -3   1 2801.31 289.086   5
   5   3   1 2788.89 287.491   2
  -5  -3   1 3319.20 298.113   4
  -5   3  -1 2812.34 285.661   4
   5  -3  -1 2858.47 283.995   2
   5   3   1 2617.28 291.671   1
   5  -3  -1 2989.63 295.914   1
  -5  -3   1 2913.21 296.102   1
   5   3   3 2735.54 258.540   6
  -5   3  -3 1890.24 232.182   5
  -5  -3   3 2605.06 256.820   5
   5   3   3 2442.79 251.332   2
  -5   3  -3 2808.37 252.840   4
  -5  -3   3 2888.83 266.266   4
  -5  -3   3 2455.31 259.171   1
   5  -3  -3 2647.69 261.866   1
  -5  -3   3 2375.62 249.704   1
  -5  -3   5 53248.7 5666.70   5
   5   3   5 61138.6 5664.46   2
  -5  -3   5 65589.8 5673.00   4
  -5   3  -5 63828.8 5663.37   4
   5  -3  -5 63777.9 5670.69   2
  -5  -3   5 55367.1 5672.18   1
   5  -3  -5 69462.3 5683.50   1
   5   3   7 5004.59 496.205   6
  -5  -3   7 5750.38 504.973   5
   5   3   7 4830.59 495.329   2
  -5  -3   7 3927.34 494.644   4
   5  -3  -7 5115.54 502.861   3
  -5   3  -7 4899.46 493.899   3
   5   3   9 9564.95 853.400   6
  -5  -3   9 8978.67 857.883   5
   5   3   9 10017.0 852.025   2
  -5   3  -9 8021.56 846.810   4
  -5  -3   9 9153.40 853.760   4
   5  -3  -9 9425.68 860.398   3
  -5   3  -9 8355.45 848.888   3
   5   3  11 255.441 42.9964   6
   5  -3 -11 190.508 48.0448   2
   5   3  11 309.472 43.9261   2
  -5  -3  11 312.610 49.6257   5
  -5   3 -11 239.288 40.2215   4
   5  -3 -11 279.985 48.7225   3
  -5   3 -11 344.897 46.6120   3
   5   3  13 1629.77 172.859   6
  -5  -3  13 1856.77 183.252   6
  -5  -3  13 1808.30 184.745   5
  -5   3 -13 1633.17 170.015   4
   5  -3 -13 1578.83 180.547   3
   5   3  13 1741.34 171.300   2
  -5   3 -13 1621.58 171.307   3
   5  -3 -13 1352.33 183.065   2
   5   3  15 22514.6 1935.00   6
  -5  -3  15 19575.4 1939.90   6
  -5  -3  15 21681.0 1945.58   5
   5  -3 -15 21243.2 1941.78   3
   5   3  15 19444.2 1928.88   2
  -5   3 -15 20123.1 1930.33   3
   5  -3 -15 22797.7 1949.59   2
   5   3  17 10405.9 943.439   6
  -5   3 -17 9603.81 938.457   4
   5  -3 -17 9756.15 948.273   3
  -5   3 -17 9822.51 940.420   3
  -5  -3  17 11248.6 958.938   5
  -5  -3  19 7362.48 733.703   6
   5   3  19 8049.29 725.612   6
   5   3  19 6680.14 720.159   5
  -5   3 -19 7476.79 720.632   4
   5  -3 -19 7680.26 730.991   3
  -5   3 -19 8072.73 724.324   3
  -5  -3  19 9511.20 746.312   5
   5   3  21 376.430 48.8345   5
  -5  -3  21 423.806 63.0721   5
   5   3  21 286.200 46.8721   6
  -5  -3  21 226.388 50.4896   6
  -5   3 -21 436.326 53.7313   3
   5  -3 -21 330.745 51.9947   3
  -5   3 -23 459.808 57.5036   4
   5   3  23 430.687 57.7231   5
  -5  -3  23 464.769 69.5127   5
   5  -3 -23 457.696 63.3780   3
  -5   3 -23 464.137 62.8948   3
  -5  -3  23 426.098 67.9639   6
   5  -4  22 63.0219 20.2558   2
  -5   4  22 68.6201 25.3856   4
   5  -4  22 81.2930 24.5163   6
   5   4 -20 8.42329 13.9082   2
   5  -4  20 6.70666 12.3809   2
  -5   4  20-8.80486 10.2801   4
   5  -4  20-8.48721 7.00694   6
  -5  -4 -20-5.86015 10.8182   4
  -5   4  20 6.44478 9.21576   5
   5   4 -18 10.1230 11.9598   2
   5  -4  18 19.7166 12.2698   2
  -5   4  18 25.7979 15.9798   4
   5  -4  18 18.4267 15.3223   6
  -5   4  18 22.4379 12.4843   5
  -5  -4 -18 20.1946 15.8249   4
   5   4 -16 130.446 39.2898   2
   5  -4  16 215.780 34.4415   2
  -5  -4 -16 134.638 32.5087   4
  -5   4  16 118.581 33.6280   5
  -5   4  16 174.203 37.0720   4
   5  -4  16 65.1051 28.1314   6
  -5  -4 -14 89.7811 22.6252   5
   5   4 -14 118.246 37.2541   2
  -5   4  14 91.5142 28.9090   5
  -5   4  14 109.840 28.4060   4
   5  -4  14 156.926 35.1193   6
  -5  -4 -12 44.7062 22.7608   4
  -5   4  12 9.25595 13.5052   5
   5   4 -12 40.4968 27.4300   2
   5  -4  12 41.8951 15.8542   2
  -5   4  12 7.60435 12.8399   4
  -5  -4 -12 29.0474 13.8289   5
  -5  -4 -10 90.3581 23.3556   5
   5   4 -10 64.3251 33.2639   2
   5  -4  10 90.2680 23.6685   2
  -5   4  10 156.271 34.9488   5
  -5  -4 -10 54.7351 29.2738   4
  -5   4  10 156.385 32.1896   4
   5  -4  10 95.9053 25.1984   6
  -5  -4  -8 28.9398 17.1897   5
   5   4  -8 23.3240 19.5155   2
   5  -4   8 18.4195 14.6840   2
  -5   4   8 61.3067 20.2569   5
  -5  -4  -8 16.4640 23.7555   4
  -5   4   8 60.8109 21.0541   4
   5  -4   8 29.7488 15.8539   6
  -5  -4  -6 240.070 42.2269   5
   5   4  -6 243.067 44.9487   6
   5   4  -6 156.742 42.9056   2
   5  -4   6 194.165 36.9933   2
  -5   4   6 199.614 37.7668   5
  -5  -4  -6 179.930 60.1791   4
   5  -4   6 198.889 35.0712   6
  -5  -4  -4 31.0058 18.1757   5
   5   4  -4 20.5595 17.0538   6
   5   4  -4-9.43167 15.6606   2
   5  -4   4 19.4391 14.2496   2
  -5   4   4 10.9249 10.2185   5
  -5   4   4 39.3463 19.5600   4
   5  -4   4 9.60977 8.10386   6
  -5   4   2 29.7208 11.5595   5
   5   4  -2 69.1666 25.0587   2
   5  -4   2 54.6241 18.2845   2
  -5   4   2 32.1957 15.4058   4
  -5  -4  -2 54.8566 39.4316   4
   5   4  -2 74.7469 25.2643   6
  -5  -4  -2 24.1866 13.9199   5
  -5   4   0 261.983 37.9579   5
  -5   4   0 203.062 41.5840   4
  -5  -4   0 116.666 67.3848   4
   5  -4   0 256.266 43.7568   3
   5   4   0 261.233 46.5042   2
   5   4   0 262.466 51.5812   6
  -5  -4   0 199.361 43.5075   5
   5  -4  -2 39.2526 18.6005   3
  -5   4  -2 45.4215 19.0124   4
   5  -4  -2 24.6219 15.4752   2
   5   4   2 15.8682 14.9818   2
  -5  -4   2 42.2013 18.7032   5
  -5   4  -4 6.94836 10.0820   4
  -5  -4   4-18.9424 35.0106   4
   5  -4  -4 24.1487 13.4008   3
  -5  -4   4 8.24715 11.9164   5
   5   4   4 8.54542 12.3387   6
   5  -4  -6 264.755 50.1997   2
   5   4   6 210.721 39.2389   2
   5   4   6 205.813 39.4565   6
  -5   4  -6 162.227 34.6565   3
  -5   4  -6 199.602 35.8297   4
  -5  -4   6 132.718 43.7790   4
   5  -4  -6 197.819 40.8896   3
   5  -4  -8 65.7702 28.7878   2
  -5  -4   8 23.3441 14.7003   5
   5   4   8 27.3807 14.1905   6
  -5   4  -8 26.9232 12.9556   4
   5  -4  -8 49.4566 21.7449   3
  -5   4  -8 37.7720 15.0282   3
   5  -4 -10 122.235 37.4705   2
   5   4  10 121.386 25.4857   2
   5   4  10 86.4564 21.1500   6
  -5  -4  10 91.3680 24.7106   5
  -5   4 -10 51.6344 16.8136   4
   5  -4 -10 104.212 26.7285   3
  -5   4 -10 69.1722 20.4887   3
   5   4  12 4.86037 12.3635   2
   5   4  12 27.4598 13.1303   6
  -5  -4  12 45.3231 17.8628   5
   5  -4 -12 45.1630 17.8012   3
  -5  -4  12 45.9266 19.1664   6
   5   4  14 100.125 23.7759   6
  -5  -4  14 118.484 28.1767   6
   5  -4 -14 142.116 35.3609   2
  -5  -4  14 115.598 29.1512   5
  -5   4 -14 108.667 22.8114   4
  -5   4 -14 147.812 26.6458   3
   5  -4 -14 121.991 28.0715   3
   5   4  16 92.5854 22.2514   6
  -5  -4  16 154.726 31.0866   6
  -5   4 -16 88.3787 21.2925   4
  -5   4 -16 149.000 25.3648   3
   5  -4 -16 125.389 27.8720   3
  -5  -4  18 52.5569 17.6782   6
  -5   4 -18 22.2199 11.2376   3
   5  -4 -18 13.7252 12.8699   3
  -5  -4  18 25.3648 14.1434   5
   5   4  20-4.41574 6.31603   6
  -5  -4  20-7.84949 9.16586   6
   5   4  20-4.55329 7.51970   5
  -5  -4  20-8.90210 7.35091   5
  -5   4 -20 4.14366 6.84347   4
   5  -4 -20-6.84883 11.3095   3
  -5   4 -20 4.58731 8.46974   3
  -5  -4  22 54.5165 22.2778   5
  -5  -4  22 74.5384 24.6406   6
  -5   4 -22 79.4947 19.1264   3
  -5  -4  24 77.4607 25.5357   6
   5   4  24 73.2427 17.6604   5
  -5   5  19 5730.39 481.622   5
   5  -5  19 4591.06 486.766   6
   5  -5  19 4415.86 481.218   2
   5  -5  17 5857.87 588.304   6
  -5   5  17 6464.98 585.353   5
  -5  -5 -17 6617.45 585.440   4
   5   5 -17 5840.47 597.526   2
  -5   5  17 5765.60 585.479   4
   5  -5  17 5846.03 582.343   2
   5  -5  15 12812.8 1197.91   6
  -5   5  15 10390.0 1193.68   5
   5   5 -15 13857.3 1219.22   2
  -5  -5 -15 15686.5 1205.12   4
  -5   5  15 13620.4 1198.25   4
   5  -5  15 11796.4 1191.38   2
   5  -5  13 528.298 69.6832   6
  -5  -5 -13 522.759 65.4387   5
   5   5 -13 533.411 85.5688   2
  -5  -5 -13 714.655 86.0024   4
  -5   5  13 389.485 67.8120   5
  -5   5  13 555.989 71.3092   4
   5  -5  13 471.419 65.7238   2
  -5  -5 -11 177.647 31.2981   5
   5   5 -11 101.179 34.2157   2
   5  -5  11 119.071 27.5541   2
  -5  -5 -11 230.317 51.4688   4
  -5   5  11 130.135 31.6401   5
  -5   5  11 146.973 30.8218   4
   5  -5  11 156.233 30.0534   6
  -5   5   9 4198.21 414.443   5
  -5  -5  -9 4513.88 410.813   5
   5   5  -9 4638.25 434.650   2
  -5   5   9 4059.32 410.596   4
   5  -5   9 3840.78 405.934   6
  -5   5   7 2495.91 255.172   5
  -5  -5  -7 2344.50 254.460   5
   5   5  -7 2807.15 273.187   2
  -5   5   7 2463.53 255.517   4
   5  -5   7 2307.69 251.720   2
   5   5  -5 29926.0 2816.65   6
  -5   5   5 29540.2 2805.90   5
  -5  -5  -5 32194.2 2813.08   5
   5   5  -5 32660.8 2821.97   2
  -5   5   5 29041.4 2813.35   4
   5  -5   5 27041.0 2806.79   2
  -5  -5  -3 1093.01 154.891   4
  -5   5   3 1189.92 127.618   4
  -5   5   3 911.686 116.630   5
  -5  -5  -3 1087.07 127.064   5
   5  -5   3 1122.04 128.216   2
   5   5  -3 1268.19 133.420   2
  -5  -5  -1 765.626 95.7218   5
   5   5  -1 708.570 95.0469   2
  -5   5   1 678.813 94.4543   4
  -5  -5  -1 910.339 119.298   4
   5   5  -1 845.249 104.615   6
   5  -5   1 870.876 101.306   2
   5   5   1 789.479 101.576   6
  -5  -5   1 716.604 92.1661   5
  -5   5  -1 656.160 89.6861   4
  -5  -5   1 1022.34 111.375   4
   5  -5  -1 678.925 89.3583   3
   5  -5  -1 840.310 102.355   2
   5   5   3 1242.57 138.673   6
   5   5   3 1164.61 132.812   2
  -5  -5   3 1228.84 134.108   4
  -5   5  -3 1249.84 133.606   4
   5  -5  -3 991.367 130.178   3
   5  -5  -3 1249.93 148.803   2
   5   5   5 31383.4 2849.96   6
  -5  -5   5 25714.6 2845.06   5
   5   5   5 32554.4 2849.57   2
  -5   5  -5 31644.6 2844.39   4
   5  -5  -5 28226.7 2846.26   3
  -5   5  -5 30658.4 2843.86   3
   5   5   7 2614.21 252.021   6
  -5  -5   7 2539.67 253.576   5
  -5   5  -7 2468.50 246.529   4
   5  -5  -7 2335.88 252.568   3
   5  -5  -7 2667.63 277.629   2
  -5   5  -7 2340.75 246.817   3
   5   5   9 4294.10 401.447   6
  -5  -5   9 4284.38 404.530   5
   5   5   9 4106.91 400.606   2
  -5   5  -9 4092.54 396.116   4
   5  -5  -9 4301.81 406.335   3
  -5   5  -9 3670.35 396.905   3
   5  -5  -9 4631.37 433.201   2
  -5  -5  11 161.534 32.2314   5
   5   5  11 145.158 27.6648   6
  -5   5 -11 166.328 26.7664   4
   5  -5 -11 140.171 31.2703   3
  -5   5 -11 108.750 24.6444   3
   5  -5 -11 206.363 47.2738   2
  -5   5 -13 517.530 64.2823   3
  -5   5 -13 491.085 62.3145   4
   5   5  15 12557.7 1116.02   6
  -5  -5  15 12197.8 1125.19   6
  -5   5 -15 11640.1 1113.71   4
   5  -5 -15 12028.2 1123.20   3
  -5   5 -15 12244.4 1115.89   3
  -5  -5  15 10950.8 1123.31   5
   5   5  17 5185.21 520.643   6
  -5  -5  17 5621.82 532.092   6
  -5   5 -17 5346.35 520.685   4
   5  -5 -17 5033.27 528.063   3
  -5   5 -17 5999.58 523.088   3
  -5  -5  17 6259.32 537.151   5
  -5  -5  19 4549.43 449.457   6
  -5  -5  19 4689.83 453.658   5
  -5   6  16 77.6540 19.7808   5
  -5  -6 -14 72.4090 22.1248   4
  -5   6  14 39.5165 17.0594   5
  -5  -6 -12 127.578 31.3945   4
  -5   6  12 62.2743 20.9860   5
   5  -6  12 76.7484 20.7102   2
   5   6 -12 112.850 34.3108   2
  -5   6  12 100.600 24.4497   4
  -5  -6 -12 53.2507 15.8159   5
  -5  -6 -10 115.351 31.5936   4
  -5   6  10 88.8609 25.6480   5
   5  -6  10 134.638 28.1739   2
   5   6 -10 86.8290 30.3209   2
  -5   6  10 151.275 28.4365   4
  -5  -6 -10 98.2955 22.2509   5
  -5  -6  -8 128.696 33.6252   4
  -5   6   8 145.787 29.6662   5
   5  -6   8 138.835 30.2603   2
  -5  -6  -8 165.163 31.6413   5
  -5   6   8 160.816 30.3459   4
  -5  -6  -6 127.251 32.7897   4
   5   6  -6 52.0179 20.9786   2
   5  -6   6 53.3826 21.3341   2
  -5   6   6 61.1238 19.6665   4
  -5  -6  -6 53.3215 17.1298   5
  -5  -6  -4 17.2797 16.1858   4
   5   6  -4 30.7670 17.0253   2
   5  -6   4 36.7842 16.3038   2
  -5   6   4 37.8820 15.8781   4
  -5  -6  -4 25.5141 14.2022   5
   5   6  -4 24.1572 13.5782   6
  -5  -6  -2 42.8369 17.8876   4
   5   6  -2 21.2448 13.3489   2
   5  -6   2 25.9103 16.1709   2
  -5  -6  -2 26.3818 13.6082   5
   5   6  -2 50.9866 20.0260   6
  -5   6   2 19.0969 13.1530   4
  -5   6   0 402.116 52.3060   4
  -5  -6   0 303.766 48.9118   5
   5   6   0 333.170 55.0829   6
   5   6   0 256.627 47.6866   2
   5  -6   0 372.164 61.8057   2
  -5   6  -2 17.9909 11.2625   4
   5   6   2 7.98931 9.55468   6
  -5  -6   2 32.1297 13.1586   5
   5   6   2 19.6889 13.4324   2
   5  -6  -2 49.6487 23.0068   2
   5  -6  -4 6.14082 9.42726   3
   5   6   4 42.3334 16.8287   6
  -5  -6   4 56.5979 18.3091   5
   5   6   6 36.8189 15.6745   6
  -5  -6   6 73.7489 20.6522   5
   5  -6  -6 112.374 23.9094   3
  -5   6  -6 59.7472 17.1408   4
  -5   6  -6 62.0382 18.2163   3
   5   6   6 85.5801 23.2917   2
   5  -6  -6 88.5060 35.0260   2
   5   6   8 166.387 30.1872   6
  -5  -6   8 145.656 31.1854   5
  -5   6  -8 173.788 29.8231   4
   5  -6  -8 123.422 28.5725   3
  -5   6  -8 176.517 28.9810   3
   5   6   8 148.552 30.2868   2
   5  -6  -8 265.306 54.5706   2
  -5  -6  10 96.4518 23.9456   5
   5   6  10 94.8142 21.8219   6
   5  -6 -10 108.580 24.9722   3
  -5   6 -10 128.231 24.1358   3
   5  -6 -10 171.263 39.8314   2
  -5  -6  12 97.1765 23.5628   5
   5   6  12 106.375 20.9530   6
  -5   6 -12 103.160 20.9111   3
  -5   6 -12 66.9941 16.3198   4
   5  -6 -12 106.085 23.9724   3
  -5  -6  14 74.2998 20.4410   5
  -5   6 -14 81.3656 17.4281   4
  -5  -7 -11 212.939 41.0226   4
  -5  -7  -9 2278.82 237.265   4
  -5  -7  -7 1807.93 179.650   4
   5   7  -7 1508.12 176.955   2
   5   7  -5 17187.2 1646.35   6
  -5   7   5 18241.7 1641.94   4
   5  -7   5 17336.9 1654.28   2
  -5  -7  -3 685.404 78.2676   5
   5   7  -3 605.744 80.0562   2
  -5   7   3 560.027 75.7236   4
   5   7  -3 659.652 83.0728   6
   5  -7   3 781.666 98.7127   2
   5   7  -1 874.825 111.393   2
  -5  -7  -1 1019.31 113.327   5
   5   7  -1 1073.84 119.435   6
   5  -7   1 1304.98 147.553   2
  -5  -7   1 886.820 110.011   5
  -5   7  -1 978.382 109.951   4
   5   7   1 1013.52 116.011   6
  -5   7  -1 1045.65 112.590   3
  -5  -7   3 654.454 74.7278   5
  -5   7  -3 601.284 70.0572   4
   5   7   3 568.395 73.5101   6
  -5   7  -3 563.216 71.0336   3
   5  -7  -3 625.114 109.189   2
   5   7   3 464.254 69.8059   2
  -5   7  -5 16191.0 1649.55   4
  -5  -7   5 17978.3 1654.61   5
   5  -7  -7 2622.83 216.764   2
  -5   7  -7 1443.09 155.540   4
  -5   7  -9 2320.23 226.495   4
  -6   0   0 56275.0 5254.14   1
   6   0   0 55607.9 5255.18   1
   6   0   0 58521.5 5244.27   2
  -6   0   0 56628.5 5243.64   5
  -6   0   0 67087.3 5242.02   4
   6   0   0 47531.4 5236.00   3
   6   0   0 57635.0 5251.63   1
  -6   0   0 57668.2 5248.87   1
   6   0   2 2140.26 226.932   1
   6   0  -2 2149.66 228.386   1
   6   0  -2 2086.01 233.025   1
  -6   0   2 2364.27 228.787   1
  -6   0   2 1800.32 227.044   1
   6   0   2 1872.13 227.506   1
  -6   0  -2 1976.89 227.934   1
   6   0   2 2434.11 219.074   6
   6   0  -2 2111.11 211.053   6
  -6   0   2 2060.50 221.219   5
  -6   0  -2 2063.13 217.755   5
  -6   0  -2 2091.71 216.222   4
   6   0  -2 1871.80 215.662   3
   6   0   2 2314.11 221.217   2
   6   0  -4 3326.87 298.598   1
   6   0  -4 2726.63 297.814   1
  -6   0  -4 2337.70 283.928   1
   6   0   4 2922.45 290.704   1
  -6   0   4 2672.15 295.477   1
   6   0   4 2427.73 292.472   1
  -6   0  -4 2280.00 285.250   1
   6   0  -4 2912.75 273.453   6
   6   0   4 3421.55 286.131   6
  -6   0   4 2405.80 281.199   5
  -6   0  -4 2548.67 278.299   5
  -6   0  -4 2708.04 278.876   4
   6   0  -4 2914.80 284.888   3
  -6   0  -4 2730.50 274.897   3
   6   0  -4 3286.98 288.853   2
   6   0   4 2970.14 283.607   2
   6   0   6 149.807 30.1531   6
   6   0  -6 79.3511 19.6141   6
  -6   0   6 106.991 26.6772   5
   6   0   6 83.4524 30.9735   1
   6   0  -6 73.2295 27.5471   1
  -6   0   6 36.8514 24.5303   1
  -6   0  -6 124.002 34.3396   1
  -6   0  -6 64.9499 25.9672   1
  -6   0   6 149.503 33.0010   1
   6   0   6 136.126 29.3389   2
   6   0  -6 89.6826 26.8661   2
  -6   0   6 76.1758 22.9556   4
   6   0  -6 124.997 28.9185   3
  -6   0  -6 76.5380 23.1603   4
   6   0   6 102.868 30.3644   1
   6   0  -6 162.275 39.4039   1
  -6   0   8 3464.51 357.103   1
   6   0  -8 3930.31 368.447   1
  -6   0  -8 3254.02 360.705   1
   6   0  -8 4104.13 381.286   1
   6   0   8 3583.90 359.681   1
   6   0   8 3157.97 366.844   1
  -6   0  -8 3286.02 361.388   1
   6   0   8 3966.11 356.660   6
  -6   0   8 3536.17 352.622   5
  -6   0  -8 3386.27 348.769   5
   6   0  -8 4018.37 363.394   2
  -6   0  -8 3551.05 348.724   4
   6   0  -8 3725.04 357.680   3
   6   0   8 3302.24 348.640   2
  -6   0  -8 3480.71 342.664   3
   6   0  10 35188.4 3462.46   6
  -6   0  10 33992.2 3456.72   5
  -6   0 -10 33498.1 3453.41   5
   6   0  10 36313.1 3479.52   1
   6   0 -10 42612.2 3473.02   2
   6   0  10 40521.5 3457.74   2
  -6   0 -10 38655.1 3449.74   3
  -6   0 -10 35294.6 3472.55   1
   6   0 -10 38979.4 3471.56   1
  -6   0  10 38337.7 3462.29   1
   6   0  10 40004.0 3467.63   1
  -6   0 -12 6295.07 549.431   3
  -6   0  12 5615.53 556.857   5
   6   0 -12 5618.52 565.108   2
  -6   0  12 5936.76 557.137   4
  -6   0 -12 5716.73 550.081   4
   6   0 -12 5485.86 553.648   3
  -6   0 -12 5698.05 567.162   1
   6   0 -12 5581.01 560.630   1
  -6   0  12 5682.09 554.140   1
   6   0 -14 6711.61 607.370   2
  -6   0 -14 6678.94 589.162   4
   6   0 -14 6936.57 594.838   3
  -6   0 -14 8403.83 597.632   3
   6   0  14 7030.43 589.440   2
   6   0  16 120.574 33.1447   6
   6   0  16 168.345 30.9964   2
   6   0 -16 151.542 39.4930   2
  -6   0  16 184.538 39.0199   5
  -6   0  16 203.162 38.5038   4
  -6   0 -16 228.059 35.5022   4
   6   0 -16 168.707 34.4243   3
  -6   0 -16 216.628 40.5568   3
   6   0  18 1280.38 132.538   6
  -6   0  18 1186.59 140.150   5
   6   0 -18 1117.20 138.340   2
  -6   0 -18 1299.43 132.147   4
  -6   0  18 1368.26 141.510   4
   6   0 -18 1227.32 135.525   3
   6   0  18 1011.12 124.210   2
   6   0  20 9410.24 912.045   6
  -6   0  20 8398.46 920.873   5
  -6   0 -20 11297.0 919.541   4
   6   0 -20 10201.7 924.026   3
   6   0  20 9494.47 910.876   2
  -6   0  22 5615.86 672.715   5
  -6   0 -22 7580.06 674.381   4
   6   0 -22 7513.24 680.253   3
   6   0  22 6465.19 665.267   6
   6   0 -22 9222.77 681.854   2
   6   1 -23 60.0002 18.1812   2
   6  -1  23 22.2678 10.2691   6
   6   1 -23 83.3908 23.0856   3
  -6   1  21 8.29847 11.8979   5
   6  -1  21 9.26086 9.40383   2
   6   1 -21 6.94474 9.96829   2
  -6   1  21 8.97922 12.8690   4
  -6  -1 -21 14.2818 10.2478   4
   6   1 -21 8.22840 9.64598   3
  -6   1  19 17.9942 14.8579   5
  -6   1  19 9.04207 12.9322   4
  -6  -1 -19-6.71052 14.6599   4
   6   1 -19 7.67328 8.96255   3
   6   1 -19-7.93683 14.6541   2
   6  -1  17 59.3019 17.4757   6
   6  -1  17 30.8820 13.0677   2
  -6   1  17 36.4648 17.0726   5
  -6  -1 -17 6.35648 9.53285   4
   6   1 -17 14.5657 10.8033   3
   6  -1  15 36.7599 15.5665   6
   6  -1  15 26.1454 13.4087   2
   6   1 -15 47.1203 20.8758   2
  -6   1  15 70.9843 23.4239   5
  -6   1  15 64.1640 22.2342   4
  -6  -1 -15 30.4147 16.2562   4
   6   1 -15 20.8803 14.4972   3
   6  -1  13 189.262 35.7846   6
  -6  -1 -13 223.533 33.4854   5
  -6   1  13 180.356 37.1263   5
   6   1 -13 144.183 36.9692   2
   6  -1  13 118.036 28.3225   2
  -6   1  13 180.957 35.2224   4
  -6  -1 -13 182.274 33.2421   4
   6   1 -13 127.660 30.1679   3
   6  -1  11 82.2788 25.4178   6
  -6   1  11 67.8761 24.2686   5
  -6  -1 -11 106.193 26.1634   5
   6   1 -11 41.5551 18.4517   6
  -6  -1 -11 82.6819 24.6041   1
   6  -1  11 116.983 24.4159   2
  -6  -1 -11 34.0706 15.6211   4
   6   1 -11 62.2930 23.0653   1
   6   1  -9 40.8457 22.6386   1
   6  -1   9 28.9765 22.8847   6
  -6   1   9 21.1149 13.5585   5
  -6  -1  -9 48.1432 19.2263   5
   6   1  -9-6.78180 13.1054   6
  -6  -1  -9 61.5035 20.8793   1
   6  -1   9 46.8643 19.7293   2
   6   1  -9 27.1208 17.1327   2
  -6   1   9 70.3440 22.0723   4
  -6  -1  -9 57.2008 18.6956   4
   6   1  -9 41.3605 19.2687   3
   6   1  -7 32.2011 18.2995   1
   6  -1   7 56.2336 24.9851   6
   6   1  -7 45.4283 18.3449   6
  -6  -1  -7 54.7687 18.4450   5
   6   1  -7 58.7589 27.8173   1
  -6  -1  -7 65.3583 22.2737   1
  -6  -1  -7 84.7884 28.0425   1
   6  -1   7 48.5638 17.9490   2
   6   1  -7 42.9202 21.7434   2
  -6   1   7 68.2175 20.8111   4
  -6  -1  -7 46.0006 18.3374   4
  -6  -1  -7 43.4776 11.7935   3
   6   1  -7 28.4880 17.2435   3
   6  -1   5 256.110 43.4797   1
   6   1  -5 325.778 54.9530   1
   6  -1   5 203.148 51.4264   6
  -6   1   5 220.172 39.0980   5
  -6  -1  -5 209.330 39.5923   5
   6   1  -5 227.533 48.4442   1
   6  -1   5 226.369 50.6165   1
  -6  -1  -5 224.476 42.8347   1
  -6  -1  -5 181.376 42.3104   1
  -6   1   5 205.632 39.9011   1
   6  -1   5 232.101 39.1478   2
   6   1  -5 272.855 46.2654   2
  -6   1   5 208.507 38.9374   4
   6   1  -5 213.658 41.0151   3
  -6  -1  -5 177.499 36.3626   4
  -6  -1  -5 212.401 30.3543   3
   6   1  -3 86.0565 28.3936   1
   6  -1   3 182.769 34.8627   1
   6   1  -3 127.921 33.9456   1
   6  -1   3 73.5900 31.9241   6
  -6  -1  -3 56.9362 22.5977   5
   6   1  -3 85.3929 22.9663   6
  -6   1   3 88.1447 25.0811   5
   6  -1   3 95.2317 31.0745   1
  -6  -1  -3 114.539 30.0603   1
  -6  -1  -3 125.435 32.0393   1
  -6   1   3 158.063 32.1395   1
   6  -1   3 70.5162 22.7271   2
   6   1  -3 120.767 32.0027   2
   6   1  -3 128.091 25.5127   3
  -6  -1  -3 92.3545 23.4638   4
  -6  -1  -3 135.929 21.5484   3
   6  -1   1 34.3418 25.3709   6
  -6   1   1 130.640 31.6651   5
   6   1  -1 125.542 27.9594   6
   6  -1   1 137.798 38.1492   1
  -6  -1  -1 103.761 31.3927   1
  -6   1   1 157.161 34.1338   1
  -6  -1  -1 148.536 35.4182   1
   6  -1   1 180.756 34.7157   2
   6   1  -1 199.410 37.4152   2
   6   1  -1 163.107 29.0945   3
  -6   1   1 96.9916 29.1984   4
   6  -1   1 159.070 32.6406   3
  -6  -1  -1 185.456 32.6655   4
   6   1  -1 104.909 31.6709   1
   6   1  -1 204.387 41.9893   1
   6  -1   1 194.372 38.6469   1
   6  -1  -1 120.093 37.6948   6
   6   1   1 126.530 29.2102   6
  -6  -1   1 190.311 37.9774   5
  -6   1  -1 139.665 30.6772   5
   6  -1  -1 193.882 36.2011   2
   6   1   1 144.262 32.4115   2
  -6  -1   1 191.328 40.4236   1
   6   1   1 164.328 39.2024   1
  -6   1  -1 168.130 36.2494   1
   6  -1  -1 71.2639 32.6310   1
  -6  -1   1 163.813 37.4417   1
  -6   1  -1 155.729 31.0867   4
   6  -1  -1 92.6158 27.4394   3
  -6  -1   1 117.571 28.4923   4
   6   1   1 170.967 37.9507   1
   6  -1  -1 275.528 43.1557   1
   6   1   3 81.0054 22.3016   6
  -6   1  -3 120.400 25.4391   5
  -6  -1   3 129.740 31.7136   5
  -6  -1   3 122.856 34.3666   1
   6   1   3 59.6045 24.0891   1
  -6   1  -3 99.9632 27.4637   1
  -6  -1   3 78.5939 27.6998   1
   6  -1  -3 114.949 28.5138   2
   6   1   3 151.765 31.9003   2
  -6   1  -3 128.615 27.8238   4
   6  -1  -3 138.964 30.3632   3
  -6  -1   3 138.412 28.2946   4
   6  -1  -3 84.2333 28.0444   1
   6   1   3 79.2467 27.8972   1
   6  -1  -3 70.2552 32.3100   1
   6   1   5 302.762 52.9312   1
   6  -1  -5 277.916 46.7911   1
   6   1   5 251.293 39.4088   6
  -6   1  -5 157.612 34.7349   5
  -6  -1   5 286.560 47.9424   5
  -6  -1   5 264.780 51.7821   1
  -6   1  -5 200.730 42.4690   1
   6   1   5 268.783 49.0732   1
  -6  -1   5 134.836 38.1186   1
   6  -1  -5 225.880 42.3539   2
   6   1   5 223.550 39.5113   2
   6  -1  -5 281.282 47.0547   3
  -6  -1   5 192.533 38.4416   4
  -6   1  -5 215.698 40.5020   4
  -6   1  -5 226.943 38.4712   3
  -6  -1   7 45.4331 19.2818   5
  -6   1  -7 55.3115 19.0978   5
  -6   1  -7 47.0454 15.6060   3
   6   1   7 57.0726 18.6807   2
  -6  -1   7 49.2076 17.4276   4
   6   1   7 53.8006 23.9261   1
  -6   1  -7 25.1145 16.0903   1
  -6  -1   7 23.6667 20.0456   1
  -6  -1   7 68.4359 23.2645   1
  -6  -1   9 72.0674 26.5412   1
  -6  -1   9 34.7313 18.0118   1
   6   1   9 54.1999 24.0154   1
  -6  -1   9 73.0194 20.3927   5
   6   1   9 24.2519 13.8382   2
   6  -1  -9 92.0989 27.0704   2
   6   1   9 29.9453 14.5497   6
  -6  -1   9 18.9404 13.3836   4
  -6   1  -9 60.8739 17.5597   4
   6  -1  -9 31.9793 17.9184   3
  -6   1  -9 29.2187 12.7116   3
   6   1  11 95.6840 28.5576   1
  -6  -1  11 35.8802 19.0008   5
   6   1  11 67.9142 21.4671   6
   6   1  11 73.4391 20.3695   2
   6  -1 -11 61.9979 27.2066   2
  -6   1 -11 85.2166 20.7805   4
  -6   1 -11 96.2091 20.7702   3
   6  -1 -11 61.5632 22.1164   3
   6   1  13 152.751 33.0173   6
   6   1  13 201.924 32.2885   2
   6  -1 -13 135.250 35.0952   2
  -6  -1  13 181.744 35.2538   5
  -6  -1  13 169.268 34.2288   4
  -6   1 -13 179.470 31.6994   4
  -6   1 -13 134.885 27.3919   3
   6   1  15 19.2462 14.3587   6
   6  -1 -15 17.6495 16.5893   2
  -6  -1  15 15.2147 11.3200   5
  -6  -1  15 41.3066 16.3780   4
  -6   1 -15 63.0988 16.8162   4
  -6   1 -15 20.4603 12.3480   3
   6   1  17 20.4732 15.2615   6
   6   1  17 41.8581 14.2258   2
   6  -1 -17 16.4904 15.5690   2
  -6  -1  17 55.2223 20.8542   5
  -6   1 -17 37.7060 13.8711   4
   6  -1 -17 20.6931 13.1474   3
  -6   1 -17 48.9826 17.8139   3
   6   1  19 6.73891 11.1302   6
   6  -1 -19-7.36875 8.60746   2
  -6  -1  19-8.05442 6.65486   5
  -6   1 -19 4.80606 6.87753   4
   6  -1 -19 6.99844 8.17532   3
  -6   1 -19 7.32369 12.0955   3
   6   1  21-6.02916 12.1933   6
   6  -1 -21 6.31610 11.6608   2
  -6   1 -21 4.91743 9.07900   4
   6  -1 -21 7.07567 5.84332   3
  -6   1 -21-8.16539 11.6770   3
   6  -1 -23 42.8835 16.4006   3
  -6   1 -23 62.1610 18.3350   4
   6   2 -24 3603.66 320.259   2
   6   2 -24 2693.86 323.752   3
   6  -2  22 6529.04 621.179   6
  -6   2  22 6422.83 640.860   4
   6   2 -22 7161.09 631.836   2
   6   2 -22 6357.42 639.638   3
   6  -2  22 6475.00 622.899   2
   6  -2  20 9819.70 851.066   6
  -6   2  20 9013.61 863.520   5
  -6   2  20 10292.2 872.886   4
  -6  -2 -20 6434.78 852.376   4
   6   2 -20 8999.38 860.173   2
   6   2 -20 9452.46 866.513   3
   6  -2  20 9918.91 851.900   2
   6  -2  18 262.334 42.8380   6
  -6   2  18 413.229 60.1327   5
   6   2 -18 273.418 50.9021   2
   6  -2  18 296.998 44.9553   2
  -6   2  18 470.018 65.9790   4
  -6  -2 -18 264.126 48.0988   4
   6   2 -18 324.719 52.1012   3
   6  -2  16 269.116 43.6111   6
   6   2 -16 260.308 51.7674   2
  -6   2  16 323.729 54.6350   5
  -6   2  16 340.703 54.2338   4
  -6  -2 -16 274.445 47.0834   4
   6   2 -16 224.419 43.1206   3
   6  -2  14 7274.78 742.136   6
  -6   2  14 8997.14 755.916   5
  -6  -2 -14 8284.58 739.892   5
   6   2 -14 6781.88 752.272   2
  -6  -2 -14 7314.85 743.875   4
   6   2 -14 7302.38 740.923   3
   6  -2  14 8673.56 740.621   2
   6   2 -12 5578.51 598.421   6
   6  -2  12 5569.74 598.409   6
  -6   2  12 7654.04 608.204   5
  -6  -2 -12 7246.69 598.902   5
   6   2 -12 6277.94 609.036   2
  -6   2  12 6744.70 601.847   4
  -6  -2 -12 5685.26 595.095   4
   6   2 -12 5211.76 591.565   3
   6  -2  12 6585.26 593.371   2
  -6   2  10 41840.4 3422.02   5
  -6  -2 -10 40206.1 3420.52   5
   6   2 -10 40087.0 3430.87   2
  -6  -2 -10 35929.4 3414.52   4
  -6   2  10 37075.4 3418.34   4
   6   2 -10 34769.0 3412.66   3
   6   2 -10 31180.4 3417.29   6
   6   2  -8 1608.82 176.937   6
   6  -2   8 1241.80 169.042   6
  -6   2   8 1720.09 173.964   5
  -6  -2  -8 1745.63 175.220   5
   6   2  -8 1796.53 183.156   2
  -6   2   8 1894.70 175.521   4
   6   2  -8 1423.58 167.362   3
   6  -2   8 1457.52 166.003   2
   6  -2   6 474.324 68.2831   6
   6   2  -6 515.319 73.5335   6
  -6   2   6 526.372 68.7079   5
  -6  -2  -6 482.569 68.8896   5
  -6  -2  -6 557.221 68.6120   4
   6   2  -6 477.862 65.3482   3
   6  -2   6 534.356 67.0226   2
   6  -2   4 4951.36 447.689   6
   6   2  -4 4644.40 456.210   6
  -6   2   4 4560.36 449.610   5
   6   2  -4 4777.19 456.976   2
  -6   2   4 4480.16 452.403   4
  -6  -2  -4 4534.56 448.193   4
   6  -2   4 4532.25 448.781   2
   6   2  -4 4794.62 460.572   1
  -6  -2  -2 2642.55 253.190   1
   6   2  -2 2538.46 250.540   6
   6  -2   2 2343.02 235.016   6
  -6   2   2 2347.13 244.009   5
  -6  -2  -2 2129.45 247.383   5
   6   2  -2 2200.94 249.181   2
  -6   2   2 2696.68 249.762   4
  -6  -2  -2 2520.50 245.473   4
   6  -2   2 2315.72 245.218   2
   6   2  -2 2702.16 256.028   1
   6   2   0 55924.5 5642.38   6
  -6   2   0 60778.6 5638.97   5
  -6  -2   0 60885.2 5647.15   5
   6   2   0 72630.4 5651.02   2
  -6   2   0 55565.9 5642.71   4
  -6  -2   0 63593.7 5641.08   4
   6  -2   0 59775.0 5640.52   2
  -6  -2   0 61872.7 5648.28   1
   6   2   0 62945.2 5650.36   1
   6   2   2 2336.94 251.607   1
   6   2   2 2270.14 245.499   6
  -6   2  -2 2140.29 240.651   5
  -6  -2   2 2722.43 255.192   5
   6   2   2 2536.00 251.394   2
  -6  -2   2 2636.94 247.380   4
  -6   2  -2 2389.80 246.260   4
   6  -2  -2 2325.72 249.633   3
   6  -2  -2 2527.79 247.895   2
  -6  -2   4 4575.91 431.294   1
   6   2   4 4565.64 429.119   1
   6   2   4 3928.80 418.447   6
  -6  -2   4 5161.60 432.035   5
  -6   2  -4 3385.11 409.118   5
   6   2   4 4654.66 423.446   2
  -6   2  -4 3933.39 417.985   4
  -6  -2   4 5163.15 422.794   4
   6  -2  -4 4349.29 426.978   3
   6  -2  -4 4549.05 424.093   2
  -6  -2   6 567.506 76.7634   1
   6   2   6 512.866 66.1830   6
  -6   2  -6 502.533 65.4285   4
  -6  -2   6 464.279 65.8655   4
   6  -2  -6 498.985 71.1311   3
  -6   2  -6 460.207 63.9359   3
   6   2   6 386.275 64.7272   2
   6  -2  -6 618.362 73.9140   2
   6   2   8 1630.61 175.919   6
  -6  -2   8 1778.07 183.962   5
  -6   2  -8 1510.69 173.076   4
  -6  -2   8 1948.09 181.943   4
   6  -2  -8 1923.47 187.649   3
   6  -2  -8 1942.92 188.501   2
  -6   2  -8 1478.87 172.360   3
   6   2  10 39000.8 3353.00   6
  -6  -2  10 33091.9 3355.92   5
  -6   2 -10 36728.2 3349.87   4
  -6  -2  10 39608.9 3358.64   4
   6  -2 -10 38649.2 3360.75   3
   6   2  10 34442.6 3352.02   2
  -6   2 -10 32115.6 3346.97   3
   6  -2 -10 40677.7 3366.92   2
   6   2  12 6281.95 562.589   6
  -6  -2  12 6592.99 571.626   5
   6  -2 -12 5812.54 567.127   3
   6   2  12 6240.73 560.425   2
  -6   2 -12 5288.41 555.251   3
   6  -2 -12 5215.87 568.586   2
   6   2  14 9025.91 715.477   6
  -6  -2  14 8631.57 722.141   5
  -6   2 -14 7503.28 706.848   4
   6  -2 -14 7266.68 715.970   3
   6   2  14 7498.27 708.269   2
  -6   2 -14 7169.94 705.332   3
   6  -2 -14 5568.74 714.527   2
   6   2  16 291.196 42.7348   6
   6   2  16 238.448 37.2760   2
  -6  -2  16 281.257 46.5768   5
  -6   2 -16 201.141 34.3494   4
   6  -2 -16 222.897 41.1934   3
  -6   2 -16 269.039 38.2729   3
   6   2  18 339.418 49.4269   6
  -6  -2  18 291.883 50.5764   5
   6  -2 -18 316.488 52.1838   2
  -6   2 -18 284.308 41.5261   4
   6  -2 -18 409.600 52.4644   3
  -6   2 -18 270.016 43.6985   3
   6  -2 -20 9620.70 894.785   3
  -6   2 -20 9309.15 885.590   4
  -6  -2  20 9618.25 900.406   5
  -6   2 -22 7811.29 690.498   3
   6  -2 -22 6904.05 687.517   3
  -6   2 -22 7112.04 680.082   4
  -6   2 -24 3093.77 310.605   3
   6   3 -21 13.9214 12.0959   2
   6  -3  21 55.8040 16.6535   2
  -6   3  21 37.4342 17.6830   4
   6  -3  21 45.1935 15.2228   6
   6   3 -19 205.503 41.1085   2
   6  -3  19 174.942 31.0798   2
  -6  -3 -19 129.656 33.3309   4
  -6   3  19 222.789 42.2998   4
   6  -3  19 178.197 33.4366   6
  -6   3  19 184.034 37.5085   5
  -6  -3 -17 7.75410 9.43442   4
   6   3 -17 46.8266 19.1242   2
   6  -3  17 31.4122 12.5100   2
  -6   3  17 36.1498 18.4678   5
   6  -3  15 43.5378 16.0105   2
  -6   3  15 18.1090 15.4145   5
  -6   3  15 57.2168 20.5896   4
  -6  -3 -15 47.4985 21.0057   4
   6  -3  15 30.6709 15.9540   6
  -6  -3 -13 95.5684 23.0315   5
   6   3 -13 95.1977 30.8241   2
   6  -3  13 43.4911 16.0189   2
  -6   3  13 126.797 28.5353   5
  -6   3  13 37.4059 18.4445   4
  -6  -3 -13 40.0535 19.6196   4
   6  -3  13 46.4606 20.0708   6
  -6  -3 -11 159.122 30.9408   5
   6   3 -11 55.5136 25.9033   6
   6   3 -11 114.325 36.5316   2
   6  -3  11 143.518 27.4511   2
  -6   3  11 146.181 32.9321   5
  -6   3  11 127.762 30.1996   4
  -6  -3 -11 166.340 36.2104   4
   6  -3  11 137.934 31.9171   6
  -6  -3  -9 160.826 35.3339   5
   6   3  -9 211.911 41.0261   6
   6   3  -9 204.056 44.3821   2
   6  -3   9 204.616 34.7157   2
  -6   3   9 191.163 38.3776   5
  -6   3   9 228.210 39.1708   4
  -6  -3  -9 275.743 45.7757   4
   6  -3   9 206.221 36.7646   6
  -6  -3  -7 167.738 32.1420   5
   6   3  -7 132.416 32.2046   6
   6  -3   7 100.278 25.8027   2
   6   3  -7 98.3753 32.5718   2
  -6   3   7 119.695 28.4680   5
  -6   3   7 135.708 29.7882   4
  -6  -3  -7 148.992 31.8486   4
   6  -3   7 135.627 26.7568   6
  -6   3   5 290.391 45.6938   4
  -6  -3  -5 216.794 44.7439   4
   6   3  -5 257.028 48.7478   2
  -6   3   5 274.856 43.2115   5
   6   3  -5 332.706 53.4360   6
  -6  -3  -5 241.157 42.7254   5
  -6   3   3 199.764 38.7720   4
   6  -3   3 201.630 35.3261   2
   6   3  -3 251.639 42.8686   2
  -6   3   3 247.238 38.7944   5
   6   3  -3 154.187 40.0602   6
  -6  -3  -3 196.725 38.6394   5
  -6  -3  -1 186.601 38.9250   4
   6  -3   1 158.690 29.5308   2
  -6  -3  -1 91.6476 26.4341   5
  -6   3   1 93.0947 23.9042   5
   6  -3  -1 153.059 30.7127   3
  -6   3  -1 106.334 26.1241   4
  -6  -3   1 194.788 39.4101   4
   6   3   1 97.6062 25.3095   2
   6  -3  -1 101.316 25.0951   2
  -6  -3   1 117.501 31.4451   5
   6   3   1 76.5536 26.6394   6
  -6   3  -3 230.832 38.7773   4
   6  -3  -3 173.083 39.2523   3
  -6  -3   3 217.930 46.7029   4
   6  -3  -3 235.668 41.9301   2
   6   3   3 184.218 36.5329   2
   6   3   3 237.264 40.6347   6
   6  -3  -5 305.089 49.3322   2
   6   3   5 258.258 44.8033   2
  -6  -3   5 250.054 46.4975   5
   6   3   5 254.374 43.2938   6
  -6   3  -5 184.812 39.1343   4
  -6  -3   5 315.139 53.3594   4
   6  -3  -5 310.332 48.8490   3
  -6   3  -5 372.713 48.2387   3
   6  -3  -7 190.234 40.4048   2
   6   3   7 177.958 33.1913   2
   6   3   7 184.273 34.7293   6
  -6  -3   7 175.424 35.6594   5
  -6   3  -7 187.785 31.9017   4
   6  -3  -7 189.796 37.8318   3
  -6  -3   7 89.7211 32.3803   4
  -6   3  -7 196.859 33.5525   3
   6   3   9 180.051 32.4541   6
   6   3   9 196.530 32.7313   2
  -6  -3   9 125.579 31.5083   5
   6  -3  -9 176.421 35.4171   3
  -6   3  -9 126.477 27.9211   3
   6   3  11 128.042 25.5115   6
   6  -3 -11 116.675 31.4017   2
  -6  -3  11 108.628 28.0500   5
   6  -3 -11 116.533 28.8227   3
  -6   3 -11 105.112 22.4995   4
  -6   3 -11 107.537 23.0444   3
   6  -3 -13 61.1822 24.6006   2
   6   3  13 62.7058 16.9164   2
  -6  -3  13 86.9656 25.3179   5
   6  -3 -13 55.2759 19.7578   3
  -6   3 -13 63.3365 16.2272   4
   6   3  13 50.1570 17.5153   6
   6  -3 -15 16.0837 13.6853   2
  -6  -3  15 36.8552 15.2697   5
  -6   3 -15 28.4481 12.5426   4
  -6   3 -15 42.4642 14.4090   3
   6  -3 -15 46.1984 15.7631   3
   6   3  17 9.76266 9.19550   6
   6  -3 -17 35.2310 17.5475   2
  -6   3 -17 23.7998 11.9486   4
  -6   3 -17 12.7357 8.77820   3
   6  -3 -17 12.8863 13.1578   3
  -6  -3  17 53.6536 19.0719   5
   6   3  19 160.359 30.3444   6
  -6  -3  19 197.034 38.2420   5
  -6   3 -19 189.038 29.2444   4
   6  -3 -19 166.238 33.3602   3
  -6   3 -19 196.577 31.5017   3
  -6   3 -21 33.6988 13.3457   3
  -6   3 -21 58.2510 14.6780   4
   6  -4  20 4746.88 464.389   6
  -6   4  18 735.962 89.4662   5
   6   4 -18 682.146 91.1013   2
  -6   4  18 779.723 92.8675   4
   6  -4  18 736.310 81.8744   2
   6   4 -16 168.245 37.8823   2
   6  -4  16 91.4323 22.0635   2
  -6  -4 -16 112.849 27.2785   4
  -6   4  16 98.5218 27.2599   5
  -6   4  16 135.749 31.4882   4
   6  -4  16 73.5354 25.4149   6
   6  -4  14 4722.69 461.994   6
  -6   4  14 4917.56 464.382   5
  -6  -4 -14 4932.52 452.263   5
   6   4 -14 4853.52 474.826   2
  -6  -4 -14 4343.67 461.762   4
  -6   4  14 5353.44 462.668   4
   6  -4  14 4237.96 449.941   2
   6  -4  12 3299.17 325.700   6
  -6   4  12 3759.09 332.313   5
  -6  -4 -12 3253.48 319.037   5
   6   4 -12 3562.09 341.142   2
  -6  -4 -12 3295.66 334.653   4
  -6   4  12 3609.29 327.178   4
   6  -4  12 2719.14 315.042   2
  -6   4  10 20455.7 1813.59   5
  -6  -4 -10 16843.9 1823.27   4
  -6   4  10 20470.9 1811.84   4
   6   4 -10 18029.6 1813.21   6
   6  -4  10 17941.7 1804.01   2
  -6   4   8 1765.19 178.139   5
  -6  -4  -8 1739.23 177.478   5
   6   4  -8 1793.97 190.160   2
  -6   4   8 1896.36 180.590   4
   6   4  -8 1469.01 180.655   6
   6  -4   8 1495.81 171.119   2
  -6   4   6 171.794 29.6053   5
   6   4  -6 185.041 37.6155   2
   6  -4   6 157.467 28.6092   2
  -6   4   6 142.453 29.5919   4
  -6  -4  -6 121.590 45.2839   4
  -6  -4  -6 87.0715 24.8976   5
   6   4  -6 86.5758 30.4558   6
  -6   4   4 1957.04 208.166   5
  -6  -4  -4 2098.52 213.502   5
   6   4  -4 2157.47 218.479   2
  -6  -4  -4 2496.34 260.666   4
   6   4  -4 2370.06 226.226   6
   6  -4   4 1844.17 206.720   2
  -6  -4  -2 1036.22 132.612   5
   6   4  -2 1332.36 141.150   2
  -6  -4  -2 1773.67 203.578   4
  -6   4   2 1544.18 140.539   4
   6   4  -2 1322.07 145.043   6
   6  -4   2 947.182 127.274   2
  -6   4   0 36579.6 3060.55   4
  -6  -4   0 30678.8 3058.30   5
   6   4   0 32652.9 3064.11   6
   6   4   0 32394.9 3057.74   2
   6   4   2 1290.44 148.182   6
  -6  -4   2 1290.67 147.824   5
   6   4   2 1312.62 145.883   2
  -6   4  -2 1391.44 145.877   4
  -6  -4   2 1827.08 221.610   4
   6  -4  -2 1297.59 145.576   3
   6  -4  -2 1343.64 147.232   2
   6   4   4 2044.42 216.043   6
  -6  -4   4 2173.39 217.963   5
   6   4   4 2037.26 212.916   2
  -6   4  -4 2062.55 212.197   4
   6  -4  -4 1824.96 212.945   3
   6  -4  -4 2218.82 220.185   2
  -6  -4   6 120.585 29.2922   5
   6   4   6 166.777 31.1922   6
  -6   4  -6 99.5268 23.5040   4
   6  -4  -6 85.2005 24.1787   3
  -6   4  -6 114.728 24.3273   3
   6  -4  -6 85.7408 28.3739   2
   6   4   6 91.2748 25.5741   2
  -6  -4   8 1678.54 179.867   5
   6   4   8 1945.73 179.186   2
  -6   4  -8 1555.18 171.119   4
   6   4   8 1792.82 177.174   6
   6  -4  -8 1805.84 190.031   2
  -6   4  -8 1541.49 171.779   3
  -6   4 -10 17725.7 1713.71   4
   6  -4 -10 16410.4 1731.25   2
  -6   4 -10 20307.8 1718.33   3
   6   4  10 18824.5 1718.09   2
   6   4  12 3181.72 314.610   6
  -6  -4  12 3777.70 325.220   5
  -6   4 -12 3001.03 311.162   4
   6  -4 -12 3142.09 320.467   3
   6   4  12 3010.63 313.089   2
   6  -4 -12 3515.84 333.537   2
  -6   4 -12 3402.86 314.258   3
   6   4  14 4502.90 434.245   6
  -6   4 -14 4299.53 431.461   4
   6  -4 -14 4550.17 440.782   3
   6  -4 -14 5737.93 455.289   2
  -6   4 -14 4520.24 432.613   3
  -6  -4  14 4423.41 441.975   5
   6   4  16 96.6489 22.1081   6
   6  -4 -16 84.5740 22.3967   3
  -6   4 -16 103.207 21.3431   4
  -6   4 -16 140.875 23.2809   3
  -6  -4  16 127.908 28.7470   5
  -6   4 -18 618.399 69.7452   4
   6   4  20 5673.00 570.482   5
  -6   4 -20 6393.63 569.623   4
  -6  -5 -15 33.7227 12.7490   5
  -6  -5 -15 70.9938 22.3572   4
  -6   5  15 50.8180 19.4016   5
  -6   5  13 308.665 51.1565   5
  -6   5  13 371.150 51.8420   4
   6  -5  13 308.118 45.0006   2
  -6  -5 -11 117.168 32.9129   4
  -6   5  11 86.8968 23.6920   5
   6   5 -11 140.944 33.8953   2
   6  -5  11 56.4208 16.8723   2
  -6   5  11 71.2504 18.8672   4
  -6  -5 -11 78.6480 19.3124   5
   6   5 -11 26.8258 14.0312   6
  -6  -5  -9 24.7728 23.1420   4
  -6   5   9 18.0766 11.6803   5
   6   5  -9 74.2019 24.4758   2
  -6   5   9 40.5891 14.7968   4
  -6  -5  -9 43.5350 14.6473   5
   6   5  -9 28.2819 15.8497   6
  -6  -5  -7 79.2517 32.2904   4
   6   5  -7 66.2413 21.9671   2
   6  -5   7 20.2575 10.9608   2
  -6   5   7 29.4991 13.4656   4
  -6  -5  -7 69.0484 19.3989   5
   6   5  -5 283.901 47.9007   2
   6  -5   5 286.858 43.1861   2
  -6   5   5 263.693 42.6621   4
  -6  -5  -5 266.621 43.0364   5
   6   5  -5 243.936 44.9168   6
  -6   5   3 475.284 59.9261   4
  -6  -5  -3 620.309 108.236   4
   6   5  -3 340.715 57.1188   2
   6  -5   3 338.323 55.0773   2
   6   5  -3 388.099 62.7106   6
  -6  -5  -3 556.137 64.5125   5
  -6  -5  -1 18.3730 21.5548   4
   6   5  -1 19.9597 12.4621   2
   6  -5   1 27.3765 15.0976   2
  -6   5   1 37.3852 15.5758   4
   6   5  -1 16.6062 15.4725   6
  -6  -5  -1 12.8810 9.44804   5
   6   5   1 7.67459 12.8272   6
  -6  -5   1 19.7039 11.0257   5
   6   5   1 6.49066 9.49207   2
   6   5   3 422.350 60.7840   6
  -6  -5   3 355.413 56.9714   5
   6   5   3 527.728 62.8842   2
  -6   5  -3 399.492 56.7486   4
   6  -5  -3 406.106 59.1140   3
   6  -5  -3 533.747 70.6519   2
   6   5   5 267.384 42.2918   2
   6  -5  -5 384.032 60.7242   2
  -6  -5   5 285.117 43.3036   5
   6   5   5 241.534 42.0622   6
  -6   5  -5 228.642 37.3132   3
   6  -5  -5 189.414 38.4846   3
  -6   5  -5 272.248 40.7014   4
  -6   5  -7 50.6497 16.7974   4
   6  -5  -7 44.0737 17.8678   3
   6   5   7 30.4409 14.9717   2
  -6  -5   7 44.2994 16.3621   5
   6   5   7 63.2515 17.7485   6
   6   5   9 48.9944 15.8930   2
  -6  -5   9 30.7910 15.5831   5
   6   5   9 31.1183 11.7701   6
   6  -5  -9 49.4647 15.6434   3
  -6   5  -9 26.4844 10.7907   3
   6  -5 -11 133.363 34.7936   2
  -6  -5  11 121.455 25.3183   5
   6   5  11 77.7216 19.3989   6
   6  -5 -11 54.3204 17.6405   3
  -6   5 -11 104.880 19.9398   4
  -6   5 -11 70.7750 16.9516   3
   6   5  13 471.678 51.4059   6
  -6   5 -13 353.851 45.6673   4
  -6  -5  13 348.325 52.6553   5
  -6   5 -13 336.368 45.6172   3
   6  -5 -13 323.289 50.3288   3
  -6   5 -15 30.7773 10.1798   4
  -6   5 -17 20.1508 8.96098   4
  -6  -6 -10 17063.9 1600.58   4
   6   6  -8 547.979 73.3413   6
  -6  -6  -8 691.115 88.9988   4
  -6  -6  -6 510.256 68.5698   5
   6   6  -6 568.303 75.5931   2
  -6  -6  -6 530.326 81.8426   4
  -6   6   6 600.443 70.5446   4
   6   6  -6 690.556 77.9164   6
   6  -6   6 542.392 70.3521   2
  -6  -6  -4 2151.43 222.672   5
   6   6  -4 2142.07 224.014   2
  -6   6   4 2306.56 222.314   4
   6   6  -4 2103.15 226.485   6
   6  -6   4 2251.60 224.483   2
  -6  -6  -2 939.663 110.368   5
   6   6  -2 1066.45 113.203   2
  -6   6   2 939.873 109.718   4
   6   6  -2 997.952 116.057   6
   6  -6   2 1045.49 117.460   2
  -6  -6   0 19413.8 1820.60   5
   6   6   0 17850.6 1819.84   2
  -6   6   0 18012.9 1818.84   4
   6   6   0 21388.4 1827.73   6
   6  -6   0 23913.3 1838.59   2
  -6   6  -2 1015.09 110.154   4
  -6  -6   2 883.018 108.555   5
  -6   6  -2 956.577 107.690   3
   6   6   2 960.931 110.475   2
   6   6   4 2331.89 222.992   6
  -6  -6   4 1957.17 217.678   5
   6   6   4 2445.09 223.191   2
  -6   6  -4 2126.25 217.120   4
   6  -6  -4 2119.27 219.444   3
  -6   6  -4 1971.25 215.273   3
   6   6   6 677.346 73.7532   6
  -6  -6   6 485.313 67.1350   5
   6   6   6 467.809 67.8863   2
  -6   6  -6 634.979 69.0556   4
   6  -6  -6 569.128 70.0152   3
  -6   6  -6 527.515 65.3630   3
   6  -6  -8 1015.49 106.983   2
  -6   6  -8 486.040 60.6500   4
  -6   6 -10 11234.4 1044.01   4
  -6   6 -12 2062.57 201.456   4
   6   7   3 218.899 35.6255   2
  -7   0   0-6.63036 9.48124   5
   7   0   0 12.7818 11.7981   6
   7   0   0-6.00838 11.0919   2
  -7   0   0 5.25502 9.70122   4
  -7   0   0-7.78860 11.1374   1
  -7   0  -2-7.85906 9.17647   1
   7   0   2 6.90079 12.7397   6
   7   0   2 5.89868 8.43551   2
  -7   0  -2 6.16551 10.1808   5
  -7   0   2-6.86980 9.82406   5
   7   0  -2 6.07793 10.0362   3
  -7   0  -2-5.19516 6.06658   4
  -7   0   2-5.24345 8.65847   4
  -7   0  -2-5.00211 10.9266   3
   7   0   4 7.25353 14.6738   6
   7   0   4-5.81822 9.61500   2
   7   0  -4-6.37215 9.12046   2
  -7   0   4 6.78923 7.93664   5
  -7   0  -4 11.8499 9.79109   5
  -7   0   4 15.8701 9.77370   4
   7   0  -4 6.58785 9.42861   3
  -7   0  -4 10.2335 10.3550   4
  -7   0  -4-4.53757 7.50273   3
   7   0   6-5.61434 9.27021   2
   7   0  -6-6.74270 11.1333   2
  -7   0   6 6.56005 9.38056   5
  -7   0  -6 5.65202 9.33242   5
  -7   0   6 5.30332 7.58349   4
  -7   0  -6-5.06274 10.2382   4
  -7   0  -6 4.15857 7.67697   3
   7   0   8 10.9679 11.9788   2
   7   0  -8-7.10655 11.7344   2
  -7   0   8 5.55846 11.2409   4
   7   0  -8 7.26335 14.6886   3
  -7   0  -8-5.00853 10.1289   4
   7   0   8-7.69458 11.0032   6
   7   0  10-5.24886 9.69072   2
   7   0 -10-7.43704 12.2806   2
  -7   0  10-5.98363 4.94197   5
   7   0 -10 6.97856 9.97998   3
  -7   0  10-5.74657 11.6219   4
  -7   0 -10 4.89935 9.04557   4
   7   0  10 7.81882 14.4347   6
   7   0  12-7.75660 12.8087   6
   7   0  12-4.84849 8.00769   2
   7   0 -12-7.67158 12.6683   2
  -7   0  12 6.13217 8.77055   5
  -7   0  12-6.28287 8.98600   4
   7   0 -12 6.69188 11.0509   3
   7   0  14 7.03374 11.6173   6
   7   0  14-4.65741 8.60246   2
   7   0 -14-7.77591 11.1227   2
  -7   0  14-6.32355 9.04676   5
  -7   0  14-6.97974 9.98466   4
  -7   0 -14-4.64708 10.1545   4
   7   0 -14 6.55479 7.65824   3
   7   0  16 5.98515 8.56001   6
   7   0 -16-7.47487 10.6899   2
  -7   0  16-6.63476 7.74812   5
  -7   0 -16-4.69959 10.2665   4
   7   0 -16 6.37278 9.11421   3
   7   0  18-5.08100 8.39006   6
   7   0 -18 6.79957 7.93935   2
   7   0  18 4.26706 7.04620   2
  -7   0  18 6.93594 8.09855   5
[truncated: 23,438 more chars]
