# Supplementary material for: The varying temperature- and pressure-induced phase transition pathways in hybrid improper ferroelectric Sr3Sn2O7
Source: Acta Crystallogr B Struct Sci Cryst Eng Mater. 2025 Apr 14;81(Pt 3):318–24. doi: 10.1107/S2052520625002306 (PMC12147935; doi:10.1107/S2052520625002306)
Supplement: Supplementary file 1 [file b-81-00318-sup1.zip › SSO_HP_VT_CIFs/SSO_VT_CIFS/SrSnO_I19VT_07_340_A21am_2.cif]

data_srsno_i19vt_07_340_a21am_2

# start Validation Reply Form
_vrf_PLAT109_srsno_i19vt_07_340_a21am_2
;
PROBLEM: Twinning Matrix = Alternate Inversion Twinning .          ? Check 
RESPONSE: The present system stems from a cetrosymmetric, tetragonal 
aristotype. This can be modelled using a twin law given by 
(0 1 0 -1 0 0 0 0 1 4). The two-fold twin was subsequently chosen over 
the inversion twin law to explicitly depict the twinning present as viewed 
from the perspective of the relevant properties (i.e., hybrid improper 
ferroelectric polarisation).
;
_vrf_PLAT971_srsno_i19vt_07_340_a21am_2
;
PROBLEM: Check Calcd Resid. Dens.  0.66Ang From Sn1             5.17 eA-3  
RESPONSE: The sample is highly absorbing and contains a significant 
proportion of heavy elements. While efforts have been made to account
for this as best as possible, the diffractometer upon which the data 
were collected lacks a camera with which to obtain a true representation
of the crystal for a more explicit correction. The impact of this upon
the data is further compounded by the crystal existing as a highly 
anisotropic plate. Errors carried through from this in the intensities will 
increase the residual levels in the model. This is in addition to the typical
fourier rippling that is expected at heavy elements, and the impact of the
spherical contraction of the valence shell owed to the ionisation of these 
metals in this highly charge system. Since these residuals exist close to 
these heavy metal centres and the model (and symmetry) has been thoroughly 
evaluated (see the manuscript), these are believed to have no physical 
significance.
;
_vrf_PLAT974_srsno_i19vt_07_340_a21am_2
;
PROBLEM: Check Calcd Negative Resid. Density on       Sr1      -2.21 eA-3  
RESPONSE: The sample is highly absorbing and contains a significant 
proportion of heavy elements. While efforts have been made to account
for this as best as possible, the diffractometer upon which the data 
were collected lacks a camera with which to obtain a true representation
of the crystal for a more explicit correction. The impact of this upon
the data is further compounded by the crystal existing as a highly 
anisotropic plate. Errors carried through from this in the intensities will 
increase the residual levels in the model. This is in addition to the typical
fourier rippling that is expected at heavy elements, and the impact of the
spherical contraction of the valence shell owed to the ionisation of these 
metals in this highly charge system. Since the residual exists close to 
a heavy metal centre and the model (and symmetry) has been thoroughly 
evaluated (see the manuscript), it is believed to have no physical 
significance.
;
_vrf_PLAT097_srsno_i19vt_07_340_a21am_2
;
PROBLEM: Large Reported Max.  (Positive) Residual Density       5.33 eA-3  
RESPONSE: The sample is highly absorbing and contains a significant 
proportion of heavy elements. While efforts have been made to account
for this as best as possible, the diffractometer upon which the data 
were collected lacks a camera with which to obtain a true representation
of the crystal for a more explicit correction. The impact of this upon
the data is further compounded by the crystal existing as a highly 
anisotropic plate. Errors carried through from this in the intensities will 
increase the residual levels in the model. This is in addition to the typical
fourier rippling that is expected at heavy elements, and the impact of the
spherical contraction of the valence shell owed to the ionisation of these 
metals in this highly charge system. Since the residual exists close to 
a heavy metal centre and the model (and symmetry) has been thoroughly 
evaluated (see the manuscript), it is believed to have no physical 
significance.
;
_vrf_PLAT972_srsno_i19vt_07_340_a21am_2
;
PROBLEM: Check Calcd Resid. Dens.  1.83Ang From O4             -2.70 eA-3  
RESPONSE: The sample is highly absorbing and contains a significant 
proportion of heavy elements. While efforts have been made to account
for this as best as possible, the diffractometer upon which the data 
were collected lacks a camera with which to obtain a true representation
of the crystal for a more explicit correction. The impact of this upon
the data is further compounded by the crystal existing as a highly 
anisotropic plate. Errors carried through from this in the intensities will 
increase the residual levels in the model. This is in addition to the typical
fourier rippling that is expected at heavy elements, and the impact of the
spherical contraction of the valence shell owed to the ionisation of these 
metals in this highly charge system. Since these residuals exist close to 
these heavy metal centres and the model (and symmetry) has been thoroughly 
evaluated (see the manuscript), these are believed to have no physical 
significance.
;
_vrf_PLAT975_srsno_i19vt_07_340_a21am_2
;
PROBLEM: Check Calcd Resid. Dens.  0.65Ang From O3      .       1.59 eA-3  
RESPONSE: The sample is highly absorbing and contains a significant 
proportion of heavy elements. While efforts have been made to account
for this as best as possible, the diffractometer upon which the data 
were collected lacks a camera with which to obtain a true representation
of the crystal for a more explicit correction. The impact of this upon
the data is further compounded by the crystal existing as a highly 
anisotropic plate. Errors carried through from this in the intensities will 
increase the residual levels in the model. This is in addition to the typical
fourier rippling that is expected at heavy elements, and the impact of the
spherical contraction of the valence shell owed to the ionisation of these 
metals in this highly charge system. Since these residuals exist close to 
these heavy metal centres and the model (and symmetry) has been thoroughly 
evaluated (see the manuscript), these are believed to have no physical 
significance.
;
# end Validation Reply Form

_audit_creation_date               2025-01-09
_audit_creation_method
;
Olex2 1.5-ac7-013
(compiled 2025.01.02 svn.rf662f148 for Rigaku Oxford Diffraction, GUI svn.r7109)
;
_shelx_SHELXL_version_number       '2019/3'
_audit_contact_author_address      
;
Dept. of Chemistry, University of Warwick, Gibbet Hill Road, Coventry, CV4 7AL
;
_audit_contact_author_email        ?
_audit_contact_author_name         'Evie Ladbrook'
_audit_contact_author_phone        ?
_publ_contact_author_id_orcid      ?
_publ_section_references
;
Dolomanov, O.V., Bourhis, L.J., Gildea, R.J, Howard, J.A.K. & Puschmann, H.
 (2009), J. Appl. Cryst. 42, 339-341.

Sheldrick, G.M. (2015). Acta Cryst. A71, 3-8.

Sheldrick, G.M. (2015). Acta Cryst. C71, 3-8.
;
_chemical_name_common              ?
_chemical_name_systematic          ?
_chemical_formula_moiety           'O7 Sn2 Sr3'
_chemical_formula_sum              'O7 Sn2 Sr3'
_chemical_formula_weight           612.24
_chemical_absolute_configuration   ?
_chemical_melting_point            ?
_chemical_oxdiff_formula           'Sr3 Sn2 O7'
loop_
  _atom_type_symbol
  _atom_type_description
  _atom_type_scat_dispersion_real
  _atom_type_scat_dispersion_imag
  _atom_type_scat_source
 'O' 'O' 0.0101 0.0057 'International Tables Vol C Tables 4.2.6.8 and 6.1.1.4'
 'Sr' 'Sr' -1.1610 3.0594
 'International Tables Vol C Tables 4.2.6.8 and 6.1.1.4'
 'Sn' 'Sn' -0.6810 1.3529
 'International Tables Vol C Tables 4.2.6.8 and 6.1.1.4'

_shelx_space_group_comment
;
The symmetry employed for this shelxl refinement is uniquely defined
by the following loop, which should always be used as a source of
symmetry information in preference to the above space-group names.
They are only intended as comments.
;
_space_group_crystal_system        'orthorhombic'
_space_group_IT_number             36
_space_group_name_H-M_alt          'A 21 a m'
_space_group_name_Hall             'A -2 2a'
loop_
  _space_group_symop_operation_xyz
 'x, y, z'
 'x+1/2, -y, -z'
 'x, y, -z'
 'x+1/2, -y, z'
 'x, y+1/2, z+1/2'
 'x+1/2, -y+1/2, -z+1/2'
 'x, y+1/2, -z+1/2'
 'x+1/2, -y+1/2, z+1/2'

_cell_length_a                     5.7008(2)
_cell_length_b                     5.72906(19)
_cell_length_c                     20.6390(7)
_cell_angle_alpha                  90
_cell_angle_beta                   90
_cell_angle_gamma                  90
_cell_volume                       674.08(4)
_cell_formula_units_Z              4
_cell_measurement_reflns_used      1480
_cell_measurement_temperature      340
_cell_measurement_theta_max        34.0910
_cell_measurement_theta_min        1.8970
_shelx_estimated_absorpt_T_max     0.675
_shelx_estimated_absorpt_T_min     0.330
_exptl_absorpt_coefficient_mu      28.442
_exptl_absorpt_correction_T_max    0.01077
_exptl_absorpt_correction_T_min    0.00082
_exptl_absorpt_correction_type     sphere
_exptl_absorpt_process_details
;
CrysAlisPro 1.171.42.49 (Rigaku Oxford Diffraction, 2022)
Spherical absorption correction
using equivalent radius and absorption coefficient.
Empirical absorption correction using spherical harmonics,
implemented in SCALE3 ABSPACK scaling algorithm.
;
_exptl_absorpt_special_details     ?
_exptl_crystal_colour              'clear colourless'
_exptl_crystal_colour_lustre       clear
_exptl_crystal_colour_primary      colourless
_exptl_crystal_density_diffrn      6.033
_exptl_crystal_density_meas        ?
_exptl_crystal_density_method      ?
_exptl_crystal_description         plate
_exptl_crystal_F_000               1080
_exptl_crystal_size_max            0.05
_exptl_crystal_size_mid            0.05
_exptl_crystal_size_min            0.015
_exptl_crystal_size_rad            0.400
_exptl_transmission_factor_max     ?
_exptl_transmission_factor_min     ?
_diffrn_reflns_av_R_equivalents    0.0815
_diffrn_reflns_av_unetI/netI       0.0375
_diffrn_reflns_Laue_measured_fraction_full  0.994
_diffrn_reflns_Laue_measured_fraction_max  0.967
_diffrn_reflns_limit_h_max         8
_diffrn_reflns_limit_h_min         -9
_diffrn_reflns_limit_k_max         9
_diffrn_reflns_limit_k_min         -8
_diffrn_reflns_limit_l_max         33
_diffrn_reflns_limit_l_min         -32
_diffrn_reflns_number              11949
_diffrn_reflns_point_group_measured_fraction_full  0.995
_diffrn_reflns_point_group_measured_fraction_max  0.935
_diffrn_reflns_theta_full          24.415
_diffrn_reflns_theta_max           34.115
_diffrn_reflns_theta_min           1.913
_diffrn_ambient_temperature        340
_diffrn_detector                   'Hybrid Pixel Array Detector'
_diffrn_detector_area_resol_mean   5.8140
_diffrn_measured_fraction_theta_full  0.994
_diffrn_measured_fraction_theta_max  0.967
_diffrn_measurement_details
;
List of Runs (angles in degrees, time in seconds):

  # Type    Start    End  Width  t~exp~   \w     \q     \k     \f   Frames
--------------------------------------------------------------------------
  1  \f      0.00 360.00   0.20    0.20   0.00   0.00   0.00    --  1800
  2  \w   -150.00  20.00   0.20    0.20    --   25.00   0.00 288.00  850
  3  \w   -150.00  20.00   0.20    0.20    --   25.00   0.00 216.00  850
  4  \w   -150.00  20.00   0.20    0.20    --   25.00   0.00 144.00  850
  5  \w   -150.00  20.00   0.20    0.20    --   25.00   0.00  72.00  850
  6  \w   -150.00  20.00   0.20    0.20    --   25.00   0.00   0.00  850
;
_diffrn_measurement_device         'abstract diffractometer'
_diffrn_measurement_device_type   
 'dectris-CrysAlisPro-abstract goniometer imported dectris images'
_diffrn_measurement_method         '\w and \f scans'
_diffrn_orient_matrix_type        
 'CrysAlisPro convention (1999,Acta A55,543-557)'
_diffrn_orient_matrix_UB_11        -0.0018158559
_diffrn_orient_matrix_UB_12        -0.0095100607
_diffrn_orient_matrix_UB_13        0.0332675673
_diffrn_orient_matrix_UB_21        -0.1203294247
_diffrn_orient_matrix_UB_22        -0.0108394450
_diffrn_orient_matrix_UB_23        -0.0007420538
_diffrn_orient_matrix_UB_31        0.0110566606
_diffrn_orient_matrix_UB_32        -0.1193811825
_diffrn_orient_matrix_UB_33        -0.0025795634
_diffrn_radiation_monochromator    synchrotron
_diffrn_radiation_probe            x-ray
_diffrn_radiation_type             synchrotron
_diffrn_radiation_wavelength       0.6889
_diffrn_source                     synchrotron
_reflns_Friedel_coverage           0.781
_reflns_Friedel_fraction_full      0.996
_reflns_Friedel_fraction_max       0.896
_reflns_number_gt                  1339
_reflns_number_total               1459
_reflns_special_details
;
 Reflections were merged by SHELXL according to the crystal
 class for the calculation of statistics and refinement.
 
 _reflns_Friedel_fraction is defined as the number of unique
 Friedel pairs measured divided by the number that would be
 possible theoretically, ignoring centric projections and
 systematic absences. Completness statistics refer to single and
 composite reflections containing twin component 1 only.
;
_reflns_threshold_expression       'I > 2\s(I)'
_computing_cell_refinement         'CrysAlisPro 1.171.42.49 (Rigaku OD, 2022)'
_computing_data_collection         'CrysAlisPro 1.171.42.49 (Rigaku OD, 2022)'
_computing_data_reduction          'CrysAlisPro 1.171.42.49 (Rigaku OD, 2022)'
_computing_molecular_graphics      'Olex2 1.5-ac7-013 (Dolomanov et al., 2009)'
_computing_publication_material    'Olex2 1.5-ac7-013 (Dolomanov et al., 2009)'
_computing_structure_refinement    'SHELXL 2019/3 (Sheldrick, 2015)'
_computing_structure_solution      'SHELXT  (Sheldrick, 2015)'
_refine_diff_density_max           5.334
_refine_diff_density_min           -2.856
_refine_diff_density_rms           0.952
_refine_ls_abs_structure_details
;
 Flack x determined using 538 quotients [(I+)-(I-)]/[(I+)+(I-)]
 (Parsons, Flack and Wagner, Acta Cryst. B69 (2013) 249-259).
;
_refine_ls_abs_structure_Flack     -0.003(7)
_refine_ls_extinction_coef         .
_refine_ls_extinction_method       none
_refine_ls_goodness_of_fit_ref     1.059
_refine_ls_hydrogen_treatment      undef
_refine_ls_matrix_type             full
_refine_ls_number_parameters       59
_refine_ls_number_reflns           1459
_refine_ls_number_restraints       1
_refine_ls_R_factor_all            0.0734
_refine_ls_R_factor_gt             0.0718
_refine_ls_restrained_S_all        1.059
_refine_ls_shift/su_max            0.000
_refine_ls_shift/su_mean           0.000
_refine_ls_structure_factor_coef   Fsqd
_refine_ls_weighting_details      
 'w=1/[\s^2^(Fo^2^)+(0.1653P)^2^] where P=(Fo^2^+2Fc^2^)/3'
_refine_ls_weighting_scheme        calc
_refine_ls_wR_factor_gt            0.1948
_refine_ls_wR_factor_ref           0.2036
_refine_special_details
;
 Refined as a 2-component twin.
All atoms were refined as anisotropic without the need for any restraints.
;
_olex2_refinement_description
;
1. Twinned data refinement
 Scales: 0.47(2)
 0.53(2)
;
_atom_sites_solution_hydrogens     .
_atom_sites_solution_primary       isomorph
_atom_sites_solution_secondary     difmap
loop_
  _atom_site_label
  _atom_site_type_symbol
  _atom_site_fract_x
  _atom_site_fract_y
  _atom_site_fract_z
  _atom_site_U_iso_or_equiv
  _atom_site_adp_type
  _atom_site_occupancy
  _atom_site_site_symmetry_order
  _atom_site_calc_flag
  _atom_site_refinement_flags_posn
  _atom_site_refinement_flags_adp
  _atom_site_refinement_flags_occupancy
  _atom_site_disorder_assembly
  _atom_site_disorder_group
 Sn1 Sn 0.8682(3) 0.24942(5) 0.09822(5) 0.0225(3) Uani 1 1 d . . . . .
 Sr1 Sr 0.3556(6) 0.25015(11) 0.000000 0.0271(5) Uani 1 2 d S T P . .
 Sr2 Sr 0.37801(9) 0.25808(10) 0.18693(8) 0.0274(4) Uani 1 1 d . . . . .
 O1 O 0.871(3) 0.2004(15) 0.000000 0.0318(12) Uani 1 2 d S T P . .
 O2 O 0.861(2) 0.2917(11) 0.1961(4) 0.0328(11) Uani 1 1 d . . . . .
 O3 O 0.639(2) -0.0234(11) 0.1065(3) 0.0322(12) Uani 1 1 d . . . . .
 O4 O 0.092(2) 0.5227(13) 0.0869(3) 0.0314(12) Uani 1 1 d . . . . .

loop_
  _atom_site_aniso_label
  _atom_site_aniso_U_11
  _atom_site_aniso_U_22
  _atom_site_aniso_U_33
  _atom_site_aniso_U_23
  _atom_site_aniso_U_13
  _atom_site_aniso_U_12
 Sn1 0.0211(5) 0.0223(4) 0.0241(5) 0.00006(7) -0.0001(5) 0.00009(12)
 Sr1 0.0262(9) 0.0275(7) 0.0275(10) 0.000 0.000 -0.0011(3)
 Sr2 0.0283(8) 0.0280(5) 0.0258(6) -0.00044(13) -0.0002(7) -0.0018(6)
 O1 0.041(4) 0.032(3) 0.023(2) 0.000 0.000 -0.002(6)
 O2 0.037(3) 0.035(2) 0.0264(19) -0.001(2) -0.003(4) -0.001(4)
 O3 0.029(3) 0.028(3) 0.039(2) 0.002(2) 0.001(2) -0.006(2)
 O4 0.027(2) 0.030(3) 0.037(2) 0.002(2) 0.002(2) -0.008(2)

_geom_special_details
;
 All esds (except the esd in the dihedral angle between two l.s. planes)
 are estimated using the full covariance matrix.  The cell esds are taken
 into account individually in the estimation of esds in distances, angles
 and torsion angles; correlations between esds in cell parameters are only
 used when they are defined by crystal symmetry.  An approximate (isotropic)
 treatment of cell esds is used for estimating esds involving l.s. planes.
;
loop_
  _geom_bond_atom_site_label_1
  _geom_bond_atom_site_label_2
  _geom_bond_distance
  _geom_bond_site_symmetry_2
  _geom_bond_publ_flag
 Sn1 Sr1 3.440(3) 1_655 ?
 Sn1 Sr1 3.5080(8) 2 ?
 Sn1 Sr2 3.3641(10) 4_565 ?
 Sn1 Sr2 3.4364(10) 4 ?
 Sn1 Sr2 3.4355(15) 1_655 ?
 Sn1 Sr2 3.3412(16) . ?
 Sn1 O1 2.0466(16) . ?
 Sn1 O2 2.036(8) . ?
 Sn1 O3 2.046(9) . ?
 Sn1 O3 2.020(11) 4 ?
 Sn1 O4 2.059(10) 4_565 ?
 Sn1 O4 2.033(9) 1_655 ?
 Sr1 O1 2.775(18) 1_455 ?
 Sr1 O1 3.149(9) 2_465 ?
 Sr1 O1 2.583(9) 2_455 ?
 Sr1 O1 2.954(18) . ?
 Sr1 O3 2.837(7) 4_455 ?
 Sr1 O3 2.837(7) 2_455 ?
 Sr1 O3 3.144(9) . ?
 Sr1 O3 3.144(9) 3 ?
 Sr1 O4 2.814(9) . ?
 Sr1 O4 2.593(8) 4_565 ?
 Sr1 O4 2.593(8) 2_565 ?
 Sr1 O4 2.814(9) 3 ?
 Sr2 O2 2.432(8) 6_455 ?
 Sr2 O2 3.157(6) 4_455 ?
 Sr2 O2 2.766(13) . ?
 Sr2 O2 2.961(13) 1_455 ?
 Sr2 O2 2.588(6) 4_465 ?
 Sr2 O3 2.535(9) 4_455 ?
 Sr2 O3 2.751(8) . ?
 Sr2 O4 3.037(8) . ?
 Sr2 O4 2.707(8) 4_565 ?

loop_
  _geom_angle_atom_site_label_1
  _geom_angle_atom_site_label_2
  _geom_angle_atom_site_label_3
  _geom_angle
  _geom_angle_site_symmetry_1
  _geom_angle_site_symmetry_3
  _geom_angle_publ_flag
 Sr1 Sn1 Sr1 71.15(4) 1_655 2 ?
 Sr2 Sn1 Sr1 109.70(6) 1_655 2 ?
 Sr2 Sn1 Sr1 177.66(3) 4_565 2 ?
 Sr2 Sn1 Sr1 107.84(4) 4_565 1_655 ?
 Sr2 Sn1 Sr1 68.32(5) 1_655 1_655 ?
 Sr2 Sn1 Sr1 107.57(4) 4 1_655 ?
 Sr2 Sn1 Sr1 108.16(6) . 2 ?
 Sr2 Sn1 Sr1 176.98(4) . 1_655 ?
 Sr2 Sn1 Sr1 67.54(3) 4 2 ?
 Sr2 Sn1 Sr2 71.56(3) 4_565 1_655 ?
 Sr2 Sn1 Sr2 72.74(3) . 4_565 ?
 Sr2 Sn1 Sr2 114.54(5) . 1_655 ?
 Sr2 Sn1 Sr2 74.59(3) . 4 ?
 Sr2 Sn1 Sr2 114.79(5) 4_565 4 ?
 Sr2 Sn1 Sr2 73.41(3) 1_655 4 ?
 O1 Sn1 Sr1 46.8(2) . 2 ?
 O1 Sn1 Sr1 53.8(5) . 1_655 ?
 O1 Sn1 Sr2 121.5(5) . 1_655 ?
 O1 Sn1 Sr2 123.5(5) . . ?
 O1 Sn1 Sr2 130.9(2) . 4_565 ?
 O1 Sn1 Sr2 114.3(2) . 4 ?
 O1 Sn1 O4 88.9(4) . 4_565 ?
 O2 Sn1 Sr1 127.0(4) . 1_655 ?
 O2 Sn1 Sr1 132.10(18) . 2 ?
 O2 Sn1 Sr2 59.1(4) . 1_655 ?
 O2 Sn1 Sr2 55.7(4) . . ?
 O2 Sn1 Sr2 64.67(18) . 4 ?
 O2 Sn1 Sr2 50.22(18) . 4_565 ?
 O2 Sn1 O1 178.8(5) . . ?
 O2 Sn1 O3 89.7(3) . . ?
 O2 Sn1 O4 91.2(3) . 4_565 ?
 O3 Sn1 Sr1 124.5(2) . 1_655 ?
 O3 Sn1 Sr1 55.5(2) 4 1_655 ?
 O3 Sn1 Sr1 54.0(2) . 2 ?
 O3 Sn1 Sr1 62.7(2) 4 2 ?
 O3 Sn1 Sr2 127.3(2) . 4_565 ?
 O3 Sn1 Sr2 47.1(2) 4 1_655 ?
 O3 Sn1 Sr2 55.3(2) . . ?
 O3 Sn1 Sr2 47.1(3) . 4 ?
 O3 Sn1 Sr2 118.6(2) 4 4_565 ?
 O3 Sn1 Sr2 53.2(2) 4 4 ?
 O3 Sn1 Sr2 120.5(3) . 1_655 ?
 O3 Sn1 Sr2 127.0(2) 4 . ?
 O3 Sn1 O1 89.4(4) 4 . ?
 O3 Sn1 O1 89.0(4) . . ?
 O3 Sn1 O2 90.5(3) 4 . ?
 O3 Sn1 O3 89.51(6) 4 . ?
 O3 Sn1 O4 178.3(2) 4 4_565 ?
 O3 Sn1 O4 90.2(5) . 4_565 ?
 O3 Sn1 O4 91.4(5) 4 1_655 ?
 O4 Sn1 Sr1 123.4(2) 4_565 1_655 ?
 O4 Sn1 Sr1 125.1(2) 1_655 2 ?
 O4 Sn1 Sr1 115.9(2) 4_565 2 ?
 O4 Sn1 Sr1 54.9(2) 1_655 1_655 ?
 O4 Sn1 Sr2 127.5(3) 4_565 4 ?
 O4 Sn1 Sr2 54.1(2) 4_565 . ?
 O4 Sn1 Sr2 134.3(2) 4_565 1_655 ?
 O4 Sn1 Sr2 53.6(2) 1_655 4_565 ?
 O4 Sn1 Sr2 62.8(2) 4_565 4_565 ?
 O4 Sn1 Sr2 125.2(3) 1_655 . ?
 O4 Sn1 Sr2 61.3(2) 1_655 1_655 ?
 O4 Sn1 Sr2 134.6(2) 1_655 4 ?
 O4 Sn1 O1 89.2(4) 1_655 . ?
 O4 Sn1 O2 92.0(3) 1_655 . ?
 O4 Sn1 O3 178.0(3) 1_655 . ?
 O4 Sn1 O4 88.77(6) 1_655 4_565 ?
 O1 Sr1 O1 82.5(4) 2_455 . ?
 O1 Sr1 O1 168.6(3) 1_455 . ?
 O1 Sr1 O1 86.1(4) 2_455 1_455 ?
 O1 Sr1 O1 93.9(4) . 2_465 ?
 O1 Sr1 O1 176.4(7) 2_455 2_465 ?
 O1 Sr1 O1 97.5(4) 1_455 2_465 ?
 O1 Sr1 O3 63.7(2) 2_455 4_455 ?
 O1 Sr1 O3 61.3(2) 1_455 4_455 ?
 O1 Sr1 O3 63.7(2) 2_455 2_455 ?
 O1 Sr1 O3 56.0(2) . . ?
 O1 Sr1 O3 61.3(2) 1_455 2_455 ?
 O1 Sr1 O3 117.3(2) 1_455 3 ?
 O1 Sr1 O3 117.3(2) 1_455 . ?
 O1 Sr1 O3 58.9(2) 2_455 3 ?
 O1 Sr1 O3 56.0(2) . 3 ?
 O1 Sr1 O3 58.9(2) 2_455 . ?
 O1 Sr1 O4 125.0(3) 2_455 . ?
 O1 Sr1 O4 118.9(3) 2_455 4_565 ?
 O1 Sr1 O4 118.9(3) 2_455 2_565 ?
 O1 Sr1 O4 125.0(3) 2_455 3 ?
 O1 Sr1 O4 61.7(3) 1_455 3 ?
 O1 Sr1 O4 61.7(3) 1_455 . ?
 O3 Sr1 O1 113.0(3) 2_455 . ?
 O3 Sr1 O1 118.9(3) 3 2_465 ?
 O3 Sr1 O1 118.9(3) . 2_465 ?
 O3 Sr1 O1 113.0(3) 4_455 . ?
 O3 Sr1 O1 118.0(2) 2_455 2_465 ?
 O3 Sr1 O1 118.0(2) 4_455 2_465 ?
 O3 Sr1 O3 56.92(9) 2_455 3 ?
 O3 Sr1 O3 122.47(9) 2_455 . ?
 O3 Sr1 O3 88.7(3) 3 . ?
 O3 Sr1 O3 56.92(9) 4_455 . ?
 O3 Sr1 O3 122.47(9) 4_455 3 ?
 O3 Sr1 O3 101.5(4) 2_455 4_455 ?
 O4 Sr1 O1 125.8(2) 3 . ?
 O4 Sr1 O1 57.4(2) 3 2_465 ?
 O4 Sr1 O1 58.9(2) 4_565 2_465 ?
 O4 Sr1 O1 58.9(2) 2_565 2_465 ?
 O4 Sr1 O1 57.4(2) . 2_465 ?
 O4 Sr1 O1 124.6(3) 2_565 1_455 ?
 O4 Sr1 O1 125.8(2) . . ?
 O4 Sr1 O1 62.1(3) 2_565 . ?
 O4 Sr1 O1 62.1(3) 4_565 . ?
 O4 Sr1 O1 124.6(3) 4_565 1_455 ?
 O4 Sr1 O3 85.44(15) 2_565 2_455 ?
 O4 Sr1 O3 172.8(4) 4_565 2_455 ?
 O4 Sr1 O3 60.0(3) 4_565 . ?
 O4 Sr1 O3 60.0(3) 2_565 3 ?
 O4 Sr1 O3 85.44(15) 4_565 4_455 ?
 O4 Sr1 O3 117.8(4) 2_565 . ?
 O4 Sr1 O3 96.05(15) 3 3 ?
 O4 Sr1 O3 121.0(4) . 2_455 ?
 O4 Sr1 O3 121.0(4) 3 4_455 ?
 O4 Sr1 O3 61.8(2) . 4_455 ?
 O4 Sr1 O3 117.8(4) 4_565 3 ?
 O4 Sr1 O3 96.05(15) . . ?
 O4 Sr1 O3 172.8(4) 2_565 4_455 ?
 O4 Sr1 O3 175.1(2) 3 . ?
 O4 Sr1 O3 61.8(2) 3 2_455 ?
 O4 Sr1 O3 175.1(2) . 3 ?
 O4 Sr1 O4 87.5(4) 4_565 2_565 ?
 O4 Sr1 O4 116.10(10) 4_565 3 ?
 O4 Sr1 O4 79.2(3) 3 . ?
 O4 Sr1 O4 63.78(10) 4_565 . ?
 O4 Sr1 O4 116.10(10) 2_565 . ?
 O4 Sr1 O4 63.78(10) 2_565 3 ?
 Sn1 Sr2 Sn1 114.54(5) . 1_455 ?
 Sn1 Sr2 Sn1 73.02(3) 4_465 1_455 ?
 Sn1 Sr2 Sn1 74.22(3) . 4_465 ?
 O2 Sr2 Sn1 36.17(14) 1_455 1_455 ?
 O2 Sr2 Sn1 92.5(2) 4_455 . ?
 O2 Sr2 Sn1 150.35(15) 4_455 4_465 ?
 O2 Sr2 Sn1 37.20(17) 4_465 4_465 ?
 O2 Sr2 Sn1 91.2(3) 4_465 1_455 ?
 O2 Sr2 Sn1 125.2(3) 6_455 . ?
 O2 Sr2 Sn1 119.5(3) 6_455 1_455 ?
 O2 Sr2 Sn1 87.92(15) 1_455 4_465 ?
 O2 Sr2 Sn1 129.63(15) 6_455 4_465 ?
 O2 Sr2 Sn1 151.59(17) . 1_455 ?
 O2 Sr2 Sn1 89.5(2) 4_455 1_455 ?
 O2 Sr2 Sn1 89.74(16) . 4_465 ?
 O2 Sr2 Sn1 150.34(16) 1_455 . ?
 O2 Sr2 Sn1 37.47(16) . . ?
 O2 Sr2 Sn1 95.0(3) 4_465 . ?
 O2 Sr2 O2 88.9(3) 6_455 . ?
 O2 Sr2 O2 169.1(2) . 1_455 ?
 O2 Sr2 O2 83.8(3) 4_465 1_455 ?
 O2 Sr2 O2 87.9(3) 4_465 . ?
 O2 Sr2 O2 171.4(4) 4_465 4_455 ?
 O2 Sr2 O2 95.5(3) . 4_455 ?
 O2 Sr2 O2 92.4(2) 6_455 4_465 ?
 O2 Sr2 O2 91.7(3) 1_455 4_455 ?
 O2 Sr2 O2 84.5(3) 6_455 1_455 ?
 O2 Sr2 O2 79.74(19) 6_455 4_455 ?
 O2 Sr2 O3 124.5(3) 6_455 4_455 ?
 O2 Sr2 O3 123.5(3) 6_455 . ?
 O2 Sr2 O3 130.5(3) 4_465 . ?
 O2 Sr2 O4 67.1(2) 4_465 4_565 ?
 O2 Sr2 O4 135.4(3) 6_455 . ?
 O2 Sr2 O4 58.4(2) 1_455 . ?
 O2 Sr2 O4 146.1(4) 6_455 4_565 ?
 O2 Sr2 O4 62.1(2) 4_465 . ?
 O2 Sr2 O4 123.1(3) . . ?
 O3 Sr2 Sn1 94.54(15) 4_455 4_465 ?
 O3 Sr2 Sn1 37.7(2) . . ?
 O3 Sr2 Sn1 97.3(2) . 1_455 ?
 O3 Sr2 Sn1 99.92(13) . 4_465 ?
 O3 Sr2 Sn1 94.8(2) 4_455 . ?
 O3 Sr2 Sn1 35.7(2) 4_455 1_455 ?
 O3 Sr2 O2 127.9(3) . 1_455 ?
 O3 Sr2 O2 57.9(2) . 4_455 ?
 O3 Sr2 O2 59.6(2) 4_455 4_455 ?
 O3 Sr2 O2 62.9(3) . . ?
 O3 Sr2 O2 123.8(3) 4_455 4_465 ?
 O3 Sr2 O2 128.2(3) 4_455 . ?
 O3 Sr2 O2 62.6(3) 4_455 1_455 ?
 O3 Sr2 O3 65.44(10) 4_455 . ?
 O3 Sr2 O4 62.0(3) 4_455 . ?
 O3 Sr2 O4 89.36(17) 4_455 4_565 ?
 O3 Sr2 O4 99.92(16) . . ?
 O4 Sr2 Sn1 37.09(18) . 4_465 ?
 O4 Sr2 Sn1 38.0(2) 4_565 . ?
 O4 Sr2 Sn1 37.17(19) 4_565 4_465 ?
 O4 Sr2 Sn1 35.94(18) . 1_455 ?
 O4 Sr2 Sn1 94.83(19) . . ?
 O4 Sr2 Sn1 88.9(2) 4_565 1_455 ?
 O4 Sr2 O2 117.9(3) 4_565 1_455 ?
 O4 Sr2 O2 121.5(3) . 4_455 ?
 O4 Sr2 O2 121.5(3) 4_565 4_455 ?
 O4 Sr2 O2 64.7(3) 4_565 . ?
 O4 Sr2 O3 64.4(3) 4_565 . ?
 O4 Sr2 O4 59.45(10) 4_565 . ?
 Sn1 O1 Sn1 164.2(5) . 3 ?
 Sn1 O1 Sr1 89.7(5) . 1_655 ?
 Sn1 O1 Sr1 97.9(2) . 2 ?
 Sn1 O1 Sr1 82.1(2) . 2_565 ?
 Sn1 O1 Sr1 89.7(5) 3 1_655 ?
 Sn1 O1 Sr1 88.7(5) 3 . ?
 Sn1 O1 Sr1 97.9(2) 3 2 ?
 Sn1 O1 Sr1 82.1(2) 3 2_565 ?
 Sn1 O1 Sr1 88.7(5) . . ?
 Sr1 O1 Sr1 97.9(5) 2 1_655 ?
 Sr1 O1 Sr1 85.7(3) 1_655 2_565 ?
 Sr1 O1 Sr1 168.6(3) 1_655 . ?
 Sr1 O1 Sr1 176.4(7) 2 2_565 ?
 Sr1 O1 Sr1 93.5(5) 2 . ?
 Sr1 O1 Sr1 82.8(4) . 2_565 ?
 Sn1 O2 Sr2 92.6(3) . 4_565 ?
 Sn1 O2 Sr2 86.8(4) . . ?
 Sn1 O2 Sr2 84.7(4) . 1_655 ?
 Sn1 O2 Sr2 79.67(18) . 4 ?
 Sn1 O2 Sr2 166.0(4) . 6 ?
 Sr2 O2 Sr2 95.9(3) 4_565 . ?
 Sr2 O2 Sr2 171.4(4) 4_565 4 ?
 Sr2 O2 Sr2 169.1(2) . 1_655 ?
 Sr2 O2 Sr2 86.6(2) 6 4 ?
 Sr2 O2 Sr2 87.5(2) . 4 ?
 Sr2 O2 Sr2 100.9(2) 6 4_565 ?
 Sr2 O2 Sr2 91.3(3) 4_565 1_655 ?
 Sr2 O2 Sr2 90.9(3) 6 1_655 ?
 Sr2 O2 Sr2 84.3(3) 1_655 4 ?
 Sr2 O2 Sr2 95.7(4) 6 . ?
 Sn1 O3 Sn1 166.1(5) 4_455 . ?
 Sn1 O3 Sr1 82.5(3) 4_455 . ?
 Sn1 O3 Sr1 90.4(3) . 2 ?
 Sn1 O3 Sr1 88.5(2) 4_455 2 ?
 Sn1 O3 Sr1 83.6(2) . . ?
 Sn1 O3 Sr2 97.3(2) 4_455 4 ?
 Sn1 O3 Sr2 96.6(4) . 4 ?
 Sn1 O3 Sr2 90.8(4) 4_455 . ?
 Sn1 O3 Sr2 87.0(2) . . ?
 Sr1 O3 Sr1 84.88(15) 2 . ?
 Sr2 O3 Sr1 81.5(3) . . ?
 Sr2 O3 Sr1 91.7(3) 4 2 ?
 Sr2 O3 Sr1 176.6(3) 4 . ?
 Sr2 O3 Sr1 166.4(3) . 2 ?
 Sr2 O3 Sr2 101.90(19) 4 . ?
 Sn1 O4 Sn1 162.8(4) 1_455 4_465 ?
 Sn1 O4 Sr1 99.1(3) 4_465 2_465 ?
 Sn1 O4 Sr1 88.9(3) 1_455 . ?
 Sn1 O4 Sr1 98.1(4) 1_455 2_465 ?
 Sn1 O4 Sr1 90.9(4) 4_465 . ?
 Sn1 O4 Sr2 80.1(3) 4_465 . ?
 Sn1 O4 Sr2 82.8(2) 1_455 . ?
 Sn1 O4 Sr2 87.9(2) 4_465 4_465 ?
 Sn1 O4 Sr2 89.3(3) 1_455 4_465 ?
 Sr1 O4 Sr1 96.61(17) 2_465 . ?
 Sr1 O4 Sr2 82.5(3) . . ?
 Sr1 O4 Sr2 93.5(3) 2_465 4_465 ?
 Sr1 O4 Sr2 178.8(4) 2_465 . ?
 Sr2 O4 Sr1 169.9(3) 4_465 . ?
 Sr2 O4 Sr2 87.42(16) 4_465 . ?

_shelx_res_file
;
TITL SrSnO_I19VT_07_340_A21am_2 in A2(1)am
    srsno_i19vt_07_340_a21am_2.res
    created by SHELXL-2019/3 at 16:06:35 on 09-Jan-2025
REM A2(1)am (#36 with fixed user cell
CELL 0.6889 5.700842 5.729059 20.638989 90 90 90
ZERR 4 0.000204 0.000194 0.000657 0 0 0
LATT -5
SYMM 0.5+X,-Y,-Z
SYMM +X,+Y,-Z
SYMM 0.5+X,-Y,+Z
SFAC O Sr Sn
DISP O 0.0101 0.0057 30.1044
DISP Sn -0.681 1.3529 5641.0613
DISP Sr -1.161 3.0594 12162.7002
UNIT 28 12 8

L.S. 10
PLAN  5
SIZE 0.05 0.05 0.015
TEMP 66.85
CONF
LIST 4
MORE -1
fmap 2
acta
TWIN -1 0 0 0 -1 0 0 0 1 2
OMIT -2 0 0
OMIT -1 -1 5
OMIT 0 0 -10
OMIT 0 0 -4
OMIT 0 2 0
OMIT 1 1 -5
OMIT 2 0 0
REM <olex2.extras>
REM <HklSrc "%.\\SrSnO_I19VT_07_340_A21am_2.hkl">
REM </olex2.extras>

WGHT    0.165300
BASF   0.53394
FVAR       1.26093
SN1   3    0.868177    0.249416    0.098219    11.00000    0.02110    0.02229 =
         0.02405    0.00006   -0.00011    0.00009
SR1   2    0.355605    0.250149    0.000000    10.50000    0.02618    0.02749 =
         0.02753    0.00000    0.00000   -0.00112
SR2   2    0.378010    0.258075    0.186934    11.00000    0.02835    0.02802 =
         0.02580   -0.00044   -0.00024   -0.00179
O1    1    0.871371    0.200372    0.000000    10.50000    0.04078    0.03152 =
         0.02303    0.00000    0.00000   -0.00216
O2    1    0.860806    0.291747    0.196144    11.00000    0.03705    0.03478 =
         0.02644   -0.00057   -0.00335   -0.00060
O3    1    0.638550   -0.023439    0.106468    11.00000    0.02918    0.02793 =
         0.03944    0.00216    0.00097   -0.00581
O4    1    0.091816    0.522687    0.086901    11.00000    0.02731    0.02991 =
         0.03705    0.00224    0.00199   -0.00756
HKLF 4


REM  SrSnO_I19VT_07_340_A21am_2 in A2(1)am
REM wR2 = 0.2036, GooF = S = 1.059, Restrained GooF = 1.059 for all data
REM R1 = 0.0718 for 1339 Fo > 4sig(Fo) and 0.0734 for all 1459 data
REM 59 parameters refined using 1 restraints

END

WGHT      0.1653      0.0000

REM Highest difference peak  5.334,  deepest hole -2.856,  1-sigma level  0.952
Q1    1   0.9476  0.1632  0.0986  11.00000  0.05    5.33
Q2    1   0.9473  0.3375  0.0988  11.00000  0.05    5.32
Q3    1   0.7922  0.1635  0.0979  11.00000  0.05    5.16
Q4    1   0.7914  0.3363  0.0984  11.00000  0.05    5.15
Q5    1   0.4628  0.3341  0.1842  11.00000  0.05    3.48
;
_shelx_res_checksum                83939
_shelx_hkl_file
;
   0   0   2 39819.9 3307.32   6
   0   0   2 36153.0 3149.06   5
   0   0  -2 32826.6 3144.27   5
   0   0   2 26262.6 3127.94   3
   0   0  -2 37339.2 3130.06   1
   0   0  -2 35477.6 3137.33   1
   0   0   2 34295.1 3138.34   1
   0   0   2 30373.0 3133.98   1
   0   0   4 177890. 16334.5   1
   0   0  -4 166647. 16326.7   1
   0   0  -4 187846. 16310.1   1
   0   0   4 181608. 16333.9   1
   0   0   4 179875. 16466.6   6
   0   0  -4 193881. 16376.8   5
   0   0   4 175137. 16339.1   5
   0   0   4 191290. 16279.7   4
   0   0  -4 193984. 16307.5   4
   0   0   4 171528. 16347.0   3
   0   0  -4 155570. 16205.6   2
   0   0   4 197390. 16254.3   2
   0   0  -6 3166.57 454.892   1
   0   0   6 3584.09 485.741   1
   0   0   6 4068.90 496.555   1
   0   0  -6 3622.01 483.430   1
   0   0   6 2980.87 522.240   6
   0   0  -6 3553.99 507.703   5
   0   0   6 3846.45 505.979   5
   0   0   6 3607.82 442.300   4
   0   0  -6 3797.27 459.315   4
   0   0  -6 2997.74 475.308   3
   0   0   6 3276.51 487.966   3
   0   0  -6 3741.86 399.994   2
   0   0   8 9786.15 996.411   1
   0   0   8 9807.67 1015.78   1
   0   0  -8 10253.4 1001.88   1
   0   0   8 7798.06 1004.27   6
   0   0   8 7687.99 982.039   5
   0   0  -8 10135.1 1004.10   5
   0   0   8 8901.12 928.582   4
   0   0  -8 9347.91 949.012   4
   0   0  -8 8689.18 1006.77   3
   0   0  -8 9350.57 897.104   2
   0   0 -10 904323. 83379.0   1
   0   0  10 943787. 83409.4   1
   0   0 -10 905099. 83405.2   1
   0   0  10 947236. 83400.8   1
   0   0  10 808567. 83404.4   6
   0   0  10 849446. 83399.6   5
   0   0 -10 957872. 83366.1   4
   0   0 -10 989561. 83430.8   3
   0   0 -10 991691. 83319.8   2
   0   0 -12 121829. 9785.92   1
   0   0  12 99617.5 9743.19   1
   0   0 -12 98835.6 9731.38   1
   0   0  12 99043.3 9764.57   6
   0   0  12 97963.0 9754.93   5
   0   0 -12 109317. 9717.04   2
   0   0 -12 111779. 9721.49   4
   0   0 -12 95708.0 9761.52   3
   0   0 -12 121607. 9692.51   2
   0   0  14 68327.1 6358.49   6
   0   0  14 70422.2 6361.90   5
   0   0 -14 64409.3 6316.73   4
   0   0  14 80476.8 6373.02   1
   0   0 -14 69990.1 6342.76   1
   0   0 -14 76567.8 6377.82   1
   0   0 -14 72056.9 6366.11   3
   0   0 -14 64800.0 6310.42   2
   0   0  16 1771.68 275.579   5
   0   0 -16 2192.50 257.579   2
   0   0 -16 2413.66 267.686   4
   0   0 -16 2195.94 297.986   3
   0   0  16 2674.06 303.918   1
   0   0  16 2438.30 290.884   1
   0   0 -16 2973.34 312.493   1
   0   0 -16 2300.15 280.040   1
   0   0  18 293.838 74.6462   1
   0   0 -18 186.351 48.8878   2
   0   0  18 176.396 58.1900   6
   0   0  18 311.954 74.8239   5
   0   0  18 231.749 65.1987   1
   0   0 -18 225.722 72.8786   1
   0   0 -18 51.0315 45.2946   3
   0   0  20 67621.3 4843.49   1
   0   0  20 49356.4 4804.35   6
   0   0  20 53292.8 4815.95   5
   0   0 -20 53147.0 4797.41   4
   0   0 -20 51152.5 4810.58   3
   0   0  20 53260.6 4815.27   1
   0   0 -20 48561.5 4803.92   1
   0   0  22 35314.8 3426.72   6
   0   0  22 35929.0 3431.91   5
   0   0 -22 35718.3 3410.62   2
   0   0 -22 39489.2 3422.69   4
   0   0 -22 39017.3 3438.23   3
   0   0  22 34879.5 3434.02   1
   0   0 -22 47825.7 3472.78   1
   0   0 -22 37956.6 3428.01   1
   0   0  24 12718.6 1170.70   6
   0   0  24 11665.6 1172.85   5
   0   0 -24 12770.8 1165.36   4
   0   0 -24 11936.8 1168.80   1
   0   0 -24 11766.6 1173.20   3
   0   0  24 14991.0 1193.41   1
   0   0 -26 93.5391 31.0515   4
   0   0  26 153.663 41.5241   5
   0   0 -26 111.249 35.0392   3
   0   0  26 143.211 40.4659   6
   0   0 -28 975.493 128.463   3
   0   0  28 1102.50 135.135   5
   0   0 -28 1041.73 126.865   4
   0   0  30 3885.50 391.537   6
   0   0  30 4065.88 398.798   5
   0   0  32 11262.7 1096.37   5
   0   0  32 12310.8 1092.81   6
   0  -1   1 103.643 33.9297   5
   0   1   1 99.5413 32.5763   5
   0  -1  -1 79.3723 31.7221   5
   0   1  -1 64.6518 24.2424   5
   0  -1  -1 25.6089 40.9787   2
   0   1   1 61.5506 35.0023   2
   0   1  -1 171.402 78.3901   2
   0  -1   1 35.6223 56.6292   2
   0   1   1 51.5574 30.4686   4
   0   1  -1 58.8819 20.8884   4
   0  -1  -1 101.279 36.1571   4
   0  -1   1 71.0858 25.8268   4
   0   1   1 101.991 33.4102   6
   0  -1  -1 69.7151 28.0476   6
   0  -1   1 65.0163 34.1861   6
   0   1  -1 36.7422 25.8488   6
   0  -1  -1 76.8114 30.7454   3
   0   1   1 70.3349 26.7594   3
   0  -1  -3 706.649 114.991   1
   0   1   3 1077.26 129.629   1
   0   1   3 472.151 137.569   1
   0  -1   3 844.165 133.658   1
   0  -1  -3 597.767 123.413   1
   0  -1   3 347.921 121.107   1
   0   1  -3 697.262 123.837   1
   0   1  -3 589.277 100.772   6
   0   1   3 685.675 103.477   5
   0  -1   3 629.517 94.9335   5
   0   1  -3 601.075 91.2063   5
   0  -1  -3 537.989 103.587   6
   0   1   3 657.017 110.552   6
   0  -1   3 635.379 164.532   2
   0   1   3 645.323 118.695   4
   0   1  -3 745.160 82.2309   4
   0  -1   3 658.507 81.5469   4
   0   1  -3 696.642 103.402   3
   0  -1  -3 643.699 105.323   3
   0  -1   3 448.871 90.0970   3
   0   1   3 584.030 99.2078   3
   0  -1  -5 1510.37 225.030   1
   0   1  -5 1337.59 239.962   1
   0  -1  -5 1278.95 211.894   1
   0  -1   5 1081.88 212.369   1
   0  -1   5 1527.18 254.975   1
   0   1   5 1276.61 213.834   1
   0   1  -5 1159.40 164.720   6
   0  -1   5 1266.17 175.410   6
   0   1   5 1119.15 170.518   6
   0  -1  -5 1016.98 157.082   6
   0  -1   5 1149.91 156.016   5
   0  -1   5 1201.04 133.302   4
   0   1   5 1603.31 208.215   4
   0  -1  -5 1524.74 224.023   4
   0   1   5 1368.74 167.289   3
   0   1  -5 1302.23 172.205   3
   0  -1   5 1087.00 155.288   3
   0   1  -5 1822.06 242.873   2
   0   1  -7 7757.36 777.231   1
   0   1   7 9500.61 828.559   1
   0  -1  -7 6518.86 750.016   1
   0   1  -7 8382.49 790.723   1
   0   1   7 7236.38 758.103   1
   0  -1   7 8050.98 778.264   1
   0  -1   7 6895.47 789.235   1
   0  -1  -7 8657.11 763.281   1
   0  -1   7 5968.88 681.117   6
   0   1   7 5724.61 700.139   6
   0  -1  -7 5634.97 663.250   6
   0   1   7 7314.53 718.300   5
   0   1  -7 6499.24 663.403   5
   0   1  -7 6550.85 638.784   4
   0  -1  -7 5258.21 710.685   4
   0  -1   7 5973.66 629.409   4
   0   1   7 6425.03 669.858   3
   0   1  -7 7549.44 704.023   3
   0  -1  -7 6938.58 695.908   3
   0   1  -7 8823.88 739.292   2
   0  -1   7 9242.55 801.502   2
   0   1   9 2756.53 410.356   6
   0  -1   9 3087.10 365.516   6
   0   1   9 3314.12 406.048   5
   0   1  -9 3761.36 370.765   5
   0  -1  -9 2783.45 382.184   4
   0  -1   9 2874.44 309.651   4
   0   1  -9 2028.46 315.750   4
   0  -1  -9 2838.17 369.775   3
   0   1  -9 2173.90 363.664   3
   0   1   9 3570.89 418.499   1
   0  -1  -9 4557.75 456.450   1
   0   1   9 3774.48 431.478   1
   0  -1  -9 3738.54 398.168   1
   0   1  -9 3864.43 429.565   1
   0  -1   9 4044.82 437.952   1
   0  -1  11 859.215 156.756   6
   0   1 -11 1073.46 182.114   1
   0   1  11 1455.93 209.402   1
   0  -1 -11 981.491 162.481   1
   0  -1  11 1276.67 200.405   1
   0   1 -11 644.941 123.568   4
   0   1  11 370.555 156.991   5
   0  -1 -11 1290.51 182.561   4
   0  -1  11 980.239 155.176   5
   0  -1  11 620.488 111.764   4
   0   1 -11 1253.67 187.106   1
   0  -1  11 1070.69 181.442   1
   0  -1 -11 1153.68 209.292   1
   0   1  11 1283.08 198.438   1
   0   1 -11 633.091 159.087   3
   0  -1 -11 753.014 164.005   3
   0   1  13 78.9001 77.7428   6
   0  -1  13 236.955 76.7060   6
   0  -1 -13 213.886 45.5294   2
   0  -1 -13 257.325 40.6312   2
   0   1  13 878.436 139.691   1
   0  -1  13 290.259 90.3462   1
   0   1 -13 520.452 109.676   1
   0  -1 -13 427.402 89.3604   1
   0  -1  13 283.414 82.4304   5
   0   1 -13 346.766 70.3564   4
   0  -1  13 513.501 107.875   1
   0   1  13 552.701 116.820   1
   0   1 -13 401.335 95.5574   1
   0  -1 -13 260.477 84.0963   3
   0   1  15 128.366 79.7036   6
   0  -1  15 157.264 62.4166   6
   0  -1 -15 154.635 35.9409   2
   0  -1 -15 193.102 31.2952   2
   0   1  15 163.396 64.6258   1
   0  -1  15 364.352 89.4164   1
   0   1 -15 305.587 78.9000   1
   0  -1 -15 249.320 66.3225   1
   0  -1  15 277.881 75.3525   5
   0   1  15 214.615 79.6395   5
   0   1 -15 229.844 55.2420   4
   0  -1 -15 139.697 56.1353   4
   0   1  15 223.008 66.7958   1
   0  -1  15 250.671 70.6918   1
   0   1 -15 257.082 80.8482   1
   0   1 -15 192.794 68.5749   2
   0  -1 -15 284.900 83.1820   1
   0  -1 -15 194.286 79.0153   3
   0  -1  17 486.111 104.379   6
   0   1  17 477.051 116.199   6
   0  -1 -17 515.527 71.6148   2
   0  -1  17 715.064 125.463   1
   0   1  17 663.278 116.745   1
   0   1 -17 909.887 129.900   1
   0   1 -17 595.901 90.1282   4
   0  -1 -17 583.298 104.570   4
   0  -1  17 581.424 113.944   5
   0   1 -17 329.981 85.4724   2
   0  -1  17 596.588 108.432   1
   0  -1 -17 738.958 134.323   1
   0  -1 -17 752.519 108.661   1
   0   1  17 568.605 112.664   1
   0  -1 -17 511.840 63.5140   2
   0  -1 -17 454.914 116.391   3
   0   1 -17 548.842 110.487   3
   0  -1 -19 724.061 111.867   1
   0   1 -19 1039.06 139.687   1
   0   1 -19 847.599 130.629   1
   0  -1 -19 1084.55 158.010   1
   0   1  19 678.137 122.405   1
   0  -1  19 862.002 125.196   1
   0   1  19 751.713 132.051   6
   0  -1  19 627.461 113.560   6
   0   1 -19 753.919 114.347   2
   0  -1 -19 479.772 81.3969   2
   0  -1  19 907.583 137.668   1
   0  -1 -19 857.982 119.231   4
   0   1 -19 874.671 108.670   4
   0   1  19 826.764 136.717   5
   0  -1  19 932.558 139.738   5
   0   1 -19 802.932 128.740   3
   0  -1 -19 868.909 143.295   3
   0  -1 -19 627.412 78.5228   2
   0   1  21 80.7771 32.7902   1
   0   1 -21 13.9677 18.5895   1
   0  -1 -21 42.5566 27.8129   1
   0  -1  21 16.8096 22.1550   1
   0   1 -21 79.2029 32.9353   2
   0  -1  21 40.3624 27.8059   6
   0   1  21 30.4739 34.3275   6
   0   1  21 82.3108 39.9622   5
   0  -1  21 49.1102 33.6792   5
   0  -1 -21 18.3538 24.1047   1
   0   1  21 45.5326 28.0492   1
   0   1 -21 61.1255 37.1359   1
   0   1 -21 41.2222 25.4702   3
   0  -1 -21 97.6720 44.7460   3
   0  -1  23 122.384 45.2274   1
   0   1  23 118.686 38.8041   1
   0   1  23 63.6430 34.3271   6
   0  -1  23 152.568 42.6348   6
   0   1 -23 107.785 31.8648   4
   0  -1  23 131.239 41.1251   5
   0   1  23 155.495 45.7532   5
   0   1 -23 93.3929 35.5597   2
   0  -1  23 93.2784 36.6591   1
   0   1 -23 110.909 39.2236   1
   0   1 -23 95.1494 38.8805   3
   0  -1  25 20.6263 18.9292   6
   0  -1  25 25.9394 20.5934   5
   0  -1 -25 46.6212 22.5924   4
   0   1 -25 31.4899 19.1123   4
   0   1  25 24.6077 16.0136   5
   0   1 -25 28.3394 19.3787   2
   0   1 -25 39.1658 26.6971   1
   0   1 -25 10.1864 18.6998   3
   0  -1 -25 12.1530 24.8653   3
   0  -1  27 23.1747 18.3817   5
   0   1  27 10.8485 14.1013   5
   0  -1 -27 31.7752 21.6612   3
   0   1 -27 18.8311 19.2742   3
   0   1  27 9.50490 15.1147   6
   0  -1  27 27.6234 16.8824   6
   0  -1 -29 161.402 37.7910   4
   0  -1  29 163.954 40.1565   5
   0   1  29 97.7753 34.0911   5
   0   1 -29 100.837 30.8392   3
   0  -1 -29 139.611 37.7498   3
   0  -1  29 139.516 36.1208   6
   0   1  29 118.454 35.4921   6
   0   1 -31 15.0387 13.7070   3
   0  -1 -31-8.22431 10.6020   3
   0   1  31-7.60111 12.0002   6
   0   1  33 8.19312 7.50248   5
   0  -2   0 858005. 76378.7   6
   0   2   0 831598. 76356.1   6
   0   2   0 853128. 76356.9   5
   0  -2   0 841152. 76370.7   5
   0  -2   0 832893. 76370.6   4
   0  -2   0 913869. 76370.7   3
   0   2   0 861188. 76366.7   3
   0   2   0 809743. 76425.0   2
   0   2  -2 359.472 91.9688   1
   0  -2   2 1048.95 92.0624   1
   0  -2   2 508.074 100.383   1
   0   2   2 476.263 89.6748   6
   0  -2   2 590.241 114.279   6
   0   2  -2 374.060 98.0875   6
   0   2   2 505.545 100.846   5
   0   2  -2 315.494 77.6614   5
   0  -2   2 541.763 98.8886   5
   0  -2  -2 641.033 107.126   5
   0   2   2 747.748 119.893   2
   0   2   2 646.983 106.124   4
   0  -2  -2 465.468 111.177   4
   0   2  -2 336.864 78.2538   4
   0   2  -2 484.529 94.9307   3
   0  -2  -2 464.562 101.648   3
   0   2  -2 1353.92 143.527   3
   0   2  -4 3725.82 379.994   1
   0  -2   4 3911.06 376.340   1
   0  -2   4 4448.10 453.457   1
   0   2  -4 3833.60 435.192   1
   0   2   4 2606.01 388.391   1
   0  -2  -4 3244.37 392.290   1
   0   2   4 3875.83 362.125   1
   0  -2   4 3632.17 412.922   6
   0   2   4 4035.81 422.760   6
   0   2  -4 3765.63 372.506   5
   0  -2  -4 3255.28 420.141   4
   0   2  -4 2870.07 352.805   4
   0   2  -4 4042.75 365.188   4
   0   2   4 3851.54 382.802   3
   0  -2  -4 3227.56 391.896   3
   0   2  -4 3523.01 388.796   3
   0   2   4 4161.30 369.824   2
   0   2  -6 29477.4 2257.43   1
   0  -2  -6 26303.5 2206.29   1
   0  -2  -6 22996.2 2181.14   1
   0   2   6 23533.6 2222.92   1
   0  -2   6 26077.3 2190.96   1
   0   2  -6 21745.2 2204.24   1
   0  -2   6 34008.4 2304.44   1
   0   2   6 31630.9 2190.10   1
   0  -2   6 21602.9 2178.64   6
   0  -2   6 23595.2 2151.78   5
   0   2  -6 23292.7 2148.89   5
   0   2  -6 21849.2 2122.00   4
   0  -2  -6 21926.3 2168.35   3
   0   2   6 21451.0 2115.88   2
   0   2  -6 23229.1 2168.86   3
   0  -2   6 26868.5 2348.60   2
   0   2  -8 8537.80 725.114   1
   0  -2  -8 7940.55 691.076   1
   0   2  -8 4862.33 680.792   1
   0  -2   8 7017.06 686.958   1
   0  -2   8 7150.98 739.059   1
   0   2   8 8214.12 738.697   1
   0  -2  -8 5794.79 680.981   1
   0   2   8 6038.19 655.078   6
   0   2  -8 6487.16 627.215   5
   0   2   8 6609.60 667.298   5
   0  -2   8 5197.18 620.659   5
   0   2   8 8279.49 707.054   1
   0  -2  -8 5501.77 688.122   4
   0   2  -8 5844.35 597.570   4
   0   2  -8 7401.74 663.597   3
   0  -2  -8 6804.91 656.625   3
   0  -2   8 6918.37 607.683   4
   0  -2   8 7946.34 772.773   2
   0   2  10 314602. 26395.8   6
   0  -2  10 305023. 26379.7   6
   0   2  10 324551. 26406.4   5
   0  -2  10 286755. 26338.6   5
   0   2  10 178641. 26363.1   1
   0  -2 -10 210070. 26389.9   4
   0  -2  10 298829. 26311.6   4
   0  -2 -10 333495. 26383.1   3
   0   2 -10 329254. 26386.1   3
   0  -2  10 443998. 26484.0   1
   0  -2 -10 203879. 26378.7   1
   0  -2  10 236148. 26379.2   1
   0  -2 -10 373076. 26393.1   1
   0   2 -10 433002. 26446.5   1
   0  -2  12 40248.4 3660.98   6
   0   2  12 43789.8 3718.02   6
   0  -2  12 40059.4 3632.94   5
   0   2  12 43177.9 3695.42   5
   0   2  12 45316.7 3707.39   1
   0  -2  12 37023.9 3594.86   4
   0  -2 -12 37274.1 3679.76   4
   0   2 -12 42036.3 3680.63   3
   0   2 -12 46701.2 3725.91   1
   0   2 -12 54245.7 3700.42   1
   0  -2  12 52021.2 3719.60   1
   0  -2 -12 45473.3 3657.74   1
   0   2  12 50712.4 3709.52   1
   0  -2  12 41879.2 3679.62   1
   0   2  14 33492.7 3222.55   6
   0  -2  14 30472.2 3131.15   6
   0   2  14 23734.5 3174.11   5
   0  -2  14 36531.4 3123.36   5
   0   2  14 44107.4 3186.31   1
   0   2 -14 30459.7 3085.16   4
   0  -2 -14 34168.4 3152.16   4
   0  -2  14 33026.3 3080.31   4
   0   2 -14 23599.9 3133.77   3
   0  -2 -14 40786.9 3199.03   1
   0  -2  14 36753.2 3145.27   1
   0  -2  14 42461.8 3183.69   1
   0   2 -14 37238.5 3179.79   1
   0   2 -14 43014.9 3159.51   1
   0  -2 -14 34504.0 3119.01   1
   0   2  14 36699.1 3158.57   1
   0   2  16 7386.82 560.022   1
   0   2  16 3486.87 563.473   6
   0  -2  16 4399.47 525.642   6
   0   2 -16 5328.48 537.158   2
   0   2 -16 4718.09 478.896   4
   0   2 -16 2965.25 513.423   3
   0  -2 -16 5459.83 554.672   3
   0  -2  16 5830.88 556.411   1
   0  -2 -16 5923.55 566.630   1
   0  -2 -16 4649.40 500.655   1
   0   2 -16 5496.06 523.681   1
   0   2  16 4701.61 538.431   1
   0  -2  16 5199.58 520.941   1
   0   2  18 155.639 47.6722   1
   0   2 -18 93.8571 48.9984   1
   0  -2 -18 65.3486 30.7632   1
   0  -2  18 133.975 55.6950   1
   0  -2 -18 152.443 54.3572   4
   0  -2  18 107.920 49.7784   5
   0   2 -18 97.2512 28.6558   4
   0   2  18 78.3727 48.2380   5
   0  -2  18 35.7309 24.2874   6
   0   2  18-33.8889 31.8359   6
   0  -2 -18 85.6248 52.1882   1
   0  -2  18 55.5945 34.3909   1
   0   2  18 52.4072 32.7643   1
   0   2 -18 131.710 48.7028   1
   0   2 -18 96.7740 51.5007   2
   0   2 -18 21.2373 28.4408   3
   0  -2 -18 46.2051 42.8108   3
   0  -2  20 44287.2 3489.86   1
   0   2  20 47644.2 3462.45   1
   0   2  20 27084.4 3473.23   6
   0  -2  20 34019.0 3449.44   6
   0  -2  20 37321.9 3467.01   5
   0   2 -20 39087.8 3451.02   2
   0  -2 -20 40520.2 3450.03   4
   0   2 -20 34292.1 3410.81   4
   0   2 -20 30582.5 3450.71   3
   0  -2 -20 35806.2 3477.52   3
   0   2 -20 36468.7 3459.14   1
   0   2 -20 46968.2 3466.62   1
   0  -2 -20 47843.5 3509.22   1
   0   2  20 37642.2 3459.42   1
   0  -2  20 37031.9 3442.41   1
   0  -2  22 31979.2 2837.69   6
   0  -2  22 36607.3 2864.68   5
   0   2  22 34316.3 2870.47   5
   0  -2 -22 27781.3 2819.66   4
   0   2 -22 28696.8 2799.84   4
   0   2 -22 34646.3 2839.49   1
   0  -2 -22 36384.8 2877.41   3
   0   2 -22 26801.6 2832.67   3
   0   2 -22 30259.8 2829.27   2
   0   2  24 13331.1 1229.60   5
   0  -2  24 15134.0 1235.21   5
   0  -2 -24 12548.3 1229.61   3
   0   2  24 10882.4 1212.93   6
   0  -2  26 178.302 50.5650   5
   0   2 -26 96.7337 34.2462   2
   0  -2 -26 98.6958 34.8747   4
   0   2  26 217.201 53.0580   5
   0   2  26 130.528 44.3563   6
   0  -2  26 273.444 52.7774   6
   0  -2 -26 165.222 52.2723   3
   0  -2 -28 992.447 127.144   3
   0   2 -28 650.910 105.838   3
   0  -2 -28 859.553 109.396   4
   0  -2  28 889.272 113.266   6
   0   2  28 864.377 114.858   6
   0  -2 -30 3618.30 366.158   4
   0   2  30 3594.80 375.844   5
   0   2 -30 3407.74 365.018   3
   0  -2  30 4275.26 375.035   6
   0  -2 -32 9709.46 955.646   4
   0   2  32 10985.5 959.602   6
   0  -3  -1 14.2619 22.5167   4
   0  -3   1-13.4811 21.2844   4
   0  -3  -1 41.7842 65.9557   2
   0  -3   1 53.3947 48.6617   2
   0  -3   1 14.4033 22.7398   5
   0  -3  -1-14.6862 18.9335   5
   0  -3  -1 16.1782 25.5407   6
   0  -3   1 17.3019 22.3036   6
   0  -3   3 9921.37 801.474   1
   0  -3   3 7333.37 836.434   6
   0  -3  -3 7991.65 835.892   5
   0  -3   3 7894.45 820.714   5
   0   3  -3 6399.63 800.290   4
   0  -3  -3 8515.92 836.111   4
   0  -3   3 8242.61 996.955   2
   0  -3   3 9482.58 796.338   1
   0   3  -3 11020.8 806.776   1
   0   3  -3 7425.78 788.324   1
   0   3  -5 2330.57 247.783   1
   0   3   5 1879.19 210.557   1
   0  -3  -5 2024.31 206.035   1
   0  -3   5 2259.07 215.132   1
   0   3  -5 1632.22 207.495   1
   0  -3   5 2572.25 254.360   1
   0  -3  -5 2018.57 209.011   1
   0   3   5 2186.03 204.407   1
   0   3   5 1943.48 256.769   6
   0  -3   5 1657.20 241.180   6
   0  -3   5 1599.99 220.881   5
   0  -3  -5 2030.71 255.470   4
   0   3  -5 1863.91 212.743   4
   0  -3  -5 1875.90 244.361   3
   0   3  -5 1993.39 214.305   4
   0  -3   5 2756.67 397.566   2
   0   3   7 90.6864 41.8984   1
   0  -3  -7 398.991 59.6099   1
   0  -3   7 287.972 56.7820   1
   0   3  -7 173.446 59.1529   1
   0  -3  -7 193.887 50.2445   1
   0   3   7 244.493 46.3608   1
   0  -3   7 240.743 69.6157   1
   0  -3   7 373.997 79.3475   6
   0   3   7 148.044 54.5239   6
   0  -3   7 269.487 55.7361   5
   0   3   7 246.912 41.5219   2
   0   3  -7 267.520 45.9154   4
   0  -3  -7 349.015 94.3510   4
   0   3  -7 258.435 43.3696   4
   0   3  -7 176.888 54.4166   3
   0  -3  -7 161.623 53.2142   3
   0   3   9 17.2188 22.3278   1
   0   3  -9 18.7109 41.8402   1
   0  -3   9 39.8612 24.3424   1
   0   3   9 22.9451 21.0549   1
   0  -3   9 22.4601 29.0512   1
   0   3  -9 37.2269 34.0148   1
   0  -3   9 71.1796 36.3454   6
   0  -3   9 10.2666 16.3916   5
   0   3   9-14.6765 19.0748   6
   0   3   9 11.3308 14.8095   2
   0   3   9 32.7415 11.4330   2
   0   3  -9 25.1514 14.7044   4
   0  -3  -9 22.8272 20.9482   4
   0   3   9 32.1113 25.4624   5
   0   3  -9 30.3767 12.7175   4
   0   3  -9 42.8662 36.9128   3
   0  -3  -9 28.8002 29.4472   3
   0  -3 -11 166.594 59.8834   1
   0   3  11 37.7629 31.8886   1
   0   3 -11 227.921 66.8461   1
   0  -3  11 153.826 51.8011   1
   0   3  11 63.6319 34.3436   6
   0  -3  11 123.749 36.9474   5
   0   3  11 141.823 54.7696   5
   0  -3 -11 70.2029 44.1336   4
   0  -3 -11 99.6661 40.5447   3
   0   3 -11 172.782 56.5880   3
   0   3 -11 122.866 24.1518   4
   0   3 -11 72.2744 50.3858   1
   0  -3  11 89.7527 65.6502   1
   0  -3 -11 141.844 42.2584   1
   0   3  11 141.894 46.8291   1
   0  -3  13 5088.82 444.989   6
   0   3  13 3663.53 429.212   6
   0  -3  13 3630.48 389.789   5
   0   3  13 5404.84 460.285   5
   0  -3  13 5303.30 474.317   1
   0   3  13 3146.28 410.466   1
   0  -3 -13 2922.59 419.225   4
   0   3 -13 3096.18 363.625   4
   0   3 -13 4665.72 443.468   3
   0  -3 -13 4031.06 416.569   3
   0   3 -13 3397.86 445.220   1
   0   3  13 4618.61 445.882   1
   0  -3 -13 3990.99 403.506   1
   0   3 -13 5294.32 446.454   1
   0  -3 -13 3098.31 415.984   1
   0  -3 -15 42.4754 33.7145   1
   0   3  15 18.2043 23.7351   1
   0  -3  15 14.6894 23.4630   1
   0   3 -15 103.106 42.5994   1
   0  -3  15 18.8786 34.5958   6
   0   3  15 53.3754 54.5017   6
   0  -3  15 44.8055 25.2611   5
   0   3  15 17.3616 22.6621   1
   0  -3  15-21.1401 27.4811   1
   0   3 -15 51.1264 33.1410   1
   0  -3 -15 64.9197 28.1198   1
   0  -3 -15 19.9277 31.6593   4
   0   3 -15 41.1739 16.0080   4
   0   3  15 23.1463 36.7113   5
   0  -3  15 54.7687 17.0207   4
   0  -3 -15 33.9895 27.0648   3
   0   3 -15 20.1806 32.0559   3
   0  -3  17 190.335 69.6349   1
   0   3 -17 233.924 84.9029   1
   0  -3  17 183.881 48.8731   5
   0  -3  17 265.065 71.7983   6
   0   3 -17 211.985 35.0385   4
   0  -3 -17 293.369 73.0630   4
   0   3  17 148.347 62.8130   5
   0   3 -17 173.986 64.5193   2
   0  -3  17 289.273 61.9495   1
   0  -3 -17 171.789 67.8543   1
   0   3 -17 332.521 69.6819   1
   0   3  17 121.335 56.0044   1
   0   3 -17 238.001 76.3851   3
   0  -3 -17 169.856 57.8777   3
   0  -3  19 99.0920 47.8794   1
   0  -3  19 36.5311 33.4277   6
   0   3  19-36.8840 33.7479   6
   0  -3 -19 29.2013 23.2428   4
   0  -3  19 13.4292 17.5682   5
   0   3 -19 62.4541 31.9592   2
   0   3 -19-21.3004 19.6442   3
   0  -3 -19 62.0080 32.7644   3
   0  -3  21 57.2450 26.4523   5
   0   3  21 45.3576 36.0663   5
   0  -3 -21 12.3785 25.6050   4
   0  -3  21 67.4760 43.7032   6
   0   3 -21 56.8058 34.7911   3
   0  -3 -21 105.950 47.5055   3
   0  -3  23 392.654 84.8031   5
   0   3 -23 562.063 92.7517   2
   0  -3 -23 533.808 86.0169   4
   0  -3  23 673.003 105.830   6
   0   3  23 491.260 122.987   6
   0   3 -23 454.902 91.6484   3
   0  -3 -23 400.941 100.540   3
   0   3 -25 35.1827 28.8040   2
   0   3  25 103.545 44.8197   6
   0  -3  25 103.211 37.5822   6
   0   3 -25 87.5709 32.7095   3
   0   3  25 82.7151 37.3337   5
   0  -3 -25 18.8712 18.0519   4
   0   3 -27 62.5591 26.1918   3
   0  -3 -27 74.8504 36.8352   3
   0   3 -27 97.3451 34.9273   2
   0   3  27 110.298 40.4064   5
   0   3  29 33.8060 20.6433   5
   0  -3 -29 7.52462 12.0574   4
   0   3 -29 26.0676 15.9728   3
   0  -3 -29 12.3585 16.0625   3
   0   3  29 39.5265 20.2432   6
   0  -3  29 27.7631 16.9947   6
   0   3  31 7.95978 10.2832   6
   0  -4   0 326868. 29941.4   4
   0  -4   0 346045. 29936.5   5
   0  -4   0 326270. 29945.4   6
   0  -4   2 3748.44 408.611   6
   0  -4   2 4393.54 403.980   5
   0  -4  -2 3081.35 396.060   4
   0  -4  -2 4059.03 408.914   3
   0   4  -2 3756.81 395.957   3
   0  -4   4 18686.4 1645.42   1
   0  -4   4 16639.9 1697.81   6
   0   4   4 16552.7 1702.45   6
   0  -4  -4 15631.6 1685.92   5
   0  -4   4 20238.0 1687.27   5
   0  -4   4 18159.9 1643.22   1
   0  -4  -4 18557.1 1696.12   4
   0   4  -4 17305.7 1669.91   4
   0  -4  -4 21020.2 1703.56   3
   0   4  -4 17622.1 1680.53   3
   0  -4   6 975.684 122.636   1
   0  -4  -6 949.461 104.948   1
   0   4  -6 1602.03 140.455   1
   0  -4  -6 1149.82 114.810   1
   0   4  -6 1069.19 122.663   1
   0  -4   6 1006.79 152.276   6
   0   4   6 1258.62 172.594   6
   0  -4   6 987.939 135.060   5
   0   4   6 942.168 106.996   1
   0  -4   6 1195.24 132.002   1
   0   4  -6 1075.87 126.304   4
   0  -4  -6 1195.27 158.039   4
   0  -4  -6 873.805 142.164   3
   0   4  -6 936.812 135.816   3
   0   4   8 619.281 80.0409   1
   0  -4   8 866.944 125.520   6
   0   4   8 758.364 120.615   6
   0  -4   8 446.105 88.2069   5
   0   4   8 655.707 101.090   2
   0  -4  -8 712.733 129.183   4
   0   4  -8 681.669 98.7838   4
   0   4  -8 722.927 87.5474   4
   0   4  -8 597.187 103.721   3
   0  -4  -8 697.182 112.600   3
   0   4   8 805.830 91.0635   1
   0  -4  -8 677.855 82.6524   1
   0   4  -8 916.093 113.126   1
   0  -4   8 747.627 93.2405   1
   0  -4  -8 677.982 87.2353   1
   0   4  -8 689.297 95.8839   1
   0   4 -10 151140. 12383.1   1
   0   4 -10 105641. 12367.2   1
   0  -4 -10 147722. 12358.9   1
   0  -4  10 143565. 12365.8   1
   0   4  10 128154. 12363.3   1
   0  -4 -10 137775. 12353.6   1
   0   4  10 140728. 12348.2   1
   0  -4  10 101006. 12381.4   1
   0   4  10 132466. 12379.0   6
   0  -4  10 145606. 12396.5   6
   0  -4  10 136930. 12363.9   5
   0   4  10 152072. 12396.8   5
   0   4 -10 135862. 12353.5   4
   0  -4 -10 160493. 12429.1   4
   0  -4 -10 146242. 12382.9   3
   0   4  10 136941. 12333.1   2
   0   4 -10 153702. 12382.9   3
   0   4 -12 24674.1 1738.61   1
   0   4  12 14029.9 1670.37   1
   0   4 -12 22415.7 1704.16   1
   0  -4 -12 24249.7 1690.78   1
   0  -4  12 19282.2 1679.90   1
   0  -4 -12 14154.2 1655.30   1
   0   4  12 24679.1 1679.88   1
   0  -4  12 19592.1 1702.97   6
   0   4  12 20214.1 1693.64   6
   0  -4  12 21953.5 1676.15   5
   0   4  12 28883.8 1734.15   5
   0   4  12 15399.1 1631.92   2
   0  -4 -12 21234.3 1736.87   4
   0   4 -12 20661.9 1635.93   4
   0   4 -12 12232.0 1641.57   4
   0  -4 -12 20553.6 1690.25   3
   0   4 -12 23561.6 1712.48   3
   0   4  12 16757.9 1629.53   2
   0   4  14 19093.3 1299.91   6
   0  -4  14 26573.5 1336.97   6
   0  -4  14 17989.8 1256.89   5
   0   4  14 20977.4 1322.38   5
   0  -4  14 25150.3 1371.70   1
   0   4 -14 9429.71 1202.25   4
   0  -4 -14 12462.5 1288.08   4
   0  -4 -14 15566.5 1268.27   3
   0   4 -14 24104.5 1326.40   3
   0   4 -14 16460.6 1327.50   1
   0  -4  16 516.658 102.361   1
   0   4  16 400.871 95.7274   6
   0  -4 -16 287.996 83.3424   4
   0   4 -16 484.654 99.2893   2
   0  -4 -16 395.728 87.2789   1
   0   4  16 535.304 97.9773   1
   0  -4 -16 343.663 77.4823   3
   0  -4 -18-15.6748 28.6638   4
   0   4  18 104.571 42.6816   5
   0  -4  18 11.1887 20.5249   5
   0   4 -18 31.7316 32.4142   2
   0   4  18 24.8565 32.1191   6
   0  -4  18 16.9746 26.8942   6
   0  -4  20 24077.0 1888.22   5
   0   4 -20 22577.6 1895.84   2
   0  -4 -20 23266.7 1896.65   4
   0  -4 -20 22134.1 1905.92   3
   0   4 -20 16596.3 1896.76   3
   0  -4  20 22192.2 1905.04   6
   0   4  20 21059.4 1981.43   6
   0   4  22 14645.1 1460.62   5
   0  -4 -22 17432.8 1437.03   4
   0   4 -22 18579.5 1446.47   2
   0  -4 -22 18224.2 1469.61   3
   0   4 -22 12022.5 1440.57   3
   0   4  22 10622.5 1472.58   6
   0  -4  22 13773.5 1437.05   6
   0   4  24 6464.88 639.830   5
   0  -4 -24 7114.50 612.511   4
   0   4 -24 6788.55 620.569   2
   0   4 -24 6269.01 628.028   3
   0  -4 -24 4599.77 620.180   3
   0  -4  24 7363.99 634.723   6
   0   4 -26 130.687 42.7741   2
   0  -4 -26 202.426 44.1283   4
   0  -4 -26 141.571 49.0618   3
   0   4 -26 167.106 50.9925   3
   0   4  26 237.411 68.1982   6
   0   4  28 525.930 92.6842   6
   0  -4  28 553.809 87.9522   6
   0   4  28 680.863 100.022   5
   0   4 -28 532.841 87.7162   2
   0   4 -28 614.224 89.4261   3
   0  -4 -28 521.967 78.8240   4
   0  -4 -28 604.621 102.462   3
   0  -5  -1 24.6513 23.1199   4
   0  -5   1 41.4798 28.7001   6
   0  -5  -1 91.3269 33.3491   5
   0  -5   1 55.8505 27.4809   5
   0   5  -1 71.5413 31.2158   3
   0  -5  -3 1912.03 240.321   4
   0  -5   3 1861.21 226.640   5
   0  -5  -3 2331.69 241.238   5
   0  -5  -3 2483.66 250.599   3
   0   5  -3 2237.60 231.332   4
   0   5  -3 1667.19 225.562   3
   0   5  -5 1180.04 121.788   1
   0   5  -5 1189.80 124.685   1
   0  -5   5 1533.17 127.866   1
   0  -5   5 955.394 123.246   1
   0   5   5 1733.65 197.378   6
   0  -5   5 1337.96 175.298   6
   0   5   5 1432.96 187.614   2
   0  -5  -5 1627.19 177.915   4
   0  -5  -5 1563.00 179.937   3
   0   5  -5 1526.59 154.489   4
   0   5  -5 1480.90 165.831   3
   0  -5   7 940.841 112.731   1
   0  -5   7 1156.21 152.265   6
   0   5   7 1110.57 160.103   6
   0  -5   7 1105.05 135.394   5
   0   5   7 1054.49 139.784   2
   0   5  -7 902.999 131.028   3
   0   5  -7 1083.51 110.425   1
   0  -5   7 945.377 112.227   1
   0   5  -7 1085.33 116.040   1
   0  -5  -9 520.907 67.8296   1
   0  -5  -9 609.027 66.0071   1
   0   5   9 284.643 62.3001   1
   0   5  -9 709.078 84.4637   1
   0   5   9 650.105 67.5148   1
   0  -5   9 629.736 104.602   6
   0  -5   9 684.467 93.8620   5
   0   5   9 766.004 105.522   5
   0   5   9 660.894 94.7975   2
   0   5  -9 712.157 79.9953   4
   0  -5  -9 761.997 117.352   4
   0  -5  -9 770.917 107.588   3
   0   5  -9 729.063 100.522   3
   0   5  11 537.765 81.4029   1
   0   5 -11 654.738 93.5705   1
   0  -5  11 667.528 105.222   1
   0  -5  11 752.952 114.402   6
   0  -5  11 735.906 99.2252   5
   0   5  11 756.268 112.235   5
   0   5  11 699.483 107.612   6
   0   5  11 851.606 98.2644   2
   0   5 -11 600.215 72.1962   4
   0  -5 -11 829.952 130.551   4
   0  -5 -11 774.236 112.280   3
   0   5 -11 768.580 106.028   3
   0  -5 -13 532.172 77.5697   1
   0   5  13 512.028 81.2490   1
   0  -5  13 752.174 108.439   6
   0   5  13 283.001 78.4486   6
   0  -5  13 703.492 92.2169   5
   0  -5  13 398.336 91.9635   1
   0  -5 -13 474.031 101.263   4
   0   5  13 544.347 100.890   5
   0  -5 -13 778.807 103.398   3
   0   5 -13 555.173 92.9620   3
   0  -5  15 204.620 44.3478   5
   0  -5  15 155.332 53.6816   6
   0   5  15 203.922 55.3627   6
   0  -5 -15 156.069 54.5819   4
   0   5  15 195.377 56.8629   5
   0   5 -15 239.311 70.8267   2
   0   5 -15 137.468 45.9930   3
   0  -5 -15 96.0618 39.3605   3
   0  -5  17 51.0739 21.1994   5
   0   5  17 33.5481 26.7799   5
   0   5  17 30.1915 24.1640   6
   0  -5  17 42.5070 29.1511   6
   0   5 -17 78.3914 40.6113   2
   0   5 -17 15.4164 24.6633   3
   0  -5 -17 61.7787 30.0607   3
   0  -5 -19 744.793 127.150   4
   0  -5  19 1097.35 143.803   6
   0  -5 -19 1074.08 136.947   3
   0   5 -19 754.290 135.978   3
   0   5 -21 267.310 56.1681   2
   0   5  21 88.1194 55.0781   6
   0   5 -21 99.1055 42.4068   3
   0  -5 -21 306.191 62.5481   3
   0  -5 -21 157.110 46.4006   4
   0   5  21 17.2208 34.6034   5
   0   5 -23 22.2572 20.3742   2
   0  -5  23 41.1840 25.0948   6
   0   5  23 22.4496 20.5488   6
   0   5 -23 15.0754 13.8724   3
   0  -5 -23 10.1760 13.2550   4
   0   5  23 31.8332 25.1969   5
   0   5 -25-10.3346 13.3206   2
   0  -5  25-12.5599 11.4477   6
   0   5  25-19.2280 24.7817   6
   0   5 -25 12.4996 19.7309   3
   0  -5 -25 14.7702 13.4617   3
   0   5  25 13.5196 12.3222   5
   0   5 -27 19.2151 19.5910   2
   0  -5 -27-14.0288 18.0944   3
   0   6   0 65000.0 6132.50   3
   0  -6   0 64405.0 6128.20   5
   0   6  -2 748.706 213.339   2
   0   6   2 893.950 148.835   2
   0  -6   2 605.792 88.9087   5
   0  -6   2 533.600 93.6515   6
   0   6  -2 500.254 86.2217   4
   0   6  -2 610.795 93.1253   3
   0  -6   4 2789.88 324.016   6
   0  -6   4 3125.68 314.922   5
   0   6   4 3022.74 345.366   2
   0  -6  -4 3236.37 324.326   4
   0   6  -4 2926.18 306.997   4
   0   6  -4 3006.88 316.583   3
   0  -6   6 65.9881 34.0062   6
   0  -6   6 121.016 33.9322   5
   0   6   6 111.738 47.5391   6
   0   6  -6 160.472 36.5633   4
   0  -6  -6 185.410 47.9682   3
   0   6  -6 137.657 37.7960   3
   0  -6   8 160.188 26.6097   1
   0   6  -8 95.9690 22.1459   1
   0  -6   8 198.915 50.6866   6
   0   6   8 242.487 60.5471   6
   0  -6   8 249.171 47.0408   5
   0   6   8 206.140 49.8080   2
   0  -6  -8 112.558 42.3224   4
   0   6   8 197.946 48.9466   5
   0  -6  -8 238.039 54.2053   3
   0   6  -8 265.672 43.4691   4
   0  -6  10 36136.3 3337.48   1
   0  -6  10 40954.8 3384.02   6
   0   6  10 38976.9 3378.31   6
   0  -6  10 39963.9 3361.10   5
   0   6  10 31708.8 3366.00   5
   0   6  10 39670.7 3366.35   2
   0  -6 -10 41083.8 3386.29   4
   0  -6 -10 37464.9 3367.53   3
   0   6 -10 32716.6 3332.54   1
   0  -6  12 8197.04 694.268   5
   0  -6 -12 6776.12 707.873   4
   0  -6 -12 6095.05 688.233   3
   0   6  12 6433.04 689.230   6
   0  -6  12 7628.37 706.217   6
   0  -6 -14 6318.69 711.104   4
   0   6  14 6387.07 692.702   6
   0  -6  14 6891.49 703.347   6
   0  -6 -14 6881.69 695.914   3
   0   6 -14 7904.93 705.682   3
   0  -6  14 8029.57 699.927   5
   0   6  14 8227.91 717.001   5
   0   6 -16 217.282 61.6264   2
   0   6  16 68.9051 38.1943   5
   0  -6 -16 74.0365 35.9103   4
   0   6  16 126.396 40.2801   6
   0  -6  16 205.933 51.3262   6
   0  -6 -16 176.134 45.9262   3
   0   6 -16 237.231 55.1848   3
   0   6 -18-12.9688 23.6468   2
   0  -6  18 24.5274 19.3690   6
   0   6  18-13.1981 20.8431   6
   0  -6 -18 27.5822 25.1449   4
   0   6  18-14.4997 18.6990   5
   0  -6 -18 22.9902 14.8298   3
   0   6 -18 13.7902 12.5849   3
   0   6  20 6116.17 819.772   5
   0  -6 -20 8725.21 826.143   4
   0  -6 -20 10533.5 835.923   3
   0   6 -20 8747.16 834.677   3
   0  -6  20 9732.08 831.413   6
   0   6  20 7797.56 835.890   6
   0  -6 -22 8173.63 778.552   4
   0  -6 -22 10050.1 801.685   3
   0   6 -22 7881.76 775.429   2
   0  -6  22 9792.23 794.983   6
   0   7  -1 37.8200 21.7179   3
   0   7  -1 69.3051 28.9877   4
   0   7  -1 30.4855 28.2495   2
   0   7   1 126.939 54.7725   2
   0  -7   3 1114.49 136.816   5
   0  -7   3 1236.04 147.412   6
   0   7   3 1002.89 148.169   6
   0   7   3 1400.94 170.068   2
   0   7  -3 1089.78 132.100   4
   0   7  -3 935.291 132.503   3
   0   7   5 867.383 128.188   6
   0  -7   5 895.184 119.853   6
   0   7   5 1011.52 129.366   2
   0   7  -5 1207.83 270.766   2
   0   7  -5 725.580 107.305   3
   0  -7   7 161.729 45.6590   6
   0   7   7 150.952 46.0758   6
   0  -7   7 91.2175 29.1538   5
   0   7   7 142.301 41.0120   2
   0   7   7 73.0935 31.4817   5
   0   7  -7 209.635 117.373   2
   0   7  -7 94.7790 31.8538   3
   0   7   9 85.3722 38.0686   6
   0  -7   9 196.855 42.9168   5
   0  -7   9 46.0807 29.3585   6
   0  -7  -9 117.097 34.9245   4
   0   7   9 59.3030 28.6456   5
   0  -7  -9 149.307 40.0215   3
   0   7  -9 106.428 31.7009   3
   0   7  11 228.318 55.5398   6
   0  -7  11 308.299 61.4050   6
   0   7  11 227.031 54.1290   5
   0  -7 -11 282.636 60.8994   4
   0  -7 -11 305.764 60.4147   3
   0   7 -11 304.745 55.7609   3
   0   7  13 794.160 119.215   5
   0  -7 -13 937.822 128.144   4
   0   7 -13 870.609 116.047   3
   0  -7 -13 638.882 108.557   3
   0  -7  13 787.848 115.686   6
   0   7  13 774.784 112.414   6
   0   7  15 40.2245 23.3384   6
   0   7  15 82.9800 31.2155   5
   0  -7 -15 63.2700 33.2360   4
   0   7 -15 124.818 43.1309   2
   0  -7 -15 49.8516 26.4808   3
   0   7 -15 75.5551 31.7539   3
   0   7 -17 37.2359 23.5130   2
   0  -7  17 81.8483 31.5805   6
   0   7 -17 107.167 36.5566   3
   0  -7 -17 50.1655 26.3479   4
   0   7 -19 100.431 37.2796   3
   0   8   0 20011.3 2033.31   6
   0   8   0 21402.3 2016.34   3
   0   8   2 568.293 89.8288   6
   0   8  -2 683.993 130.612   2
   0   8   2 484.160 86.7273   2
   0   8   2 474.388 78.7015   4
   0   8  -2 413.696 67.7974   3
   0   8   2 476.019 71.4926   3
   0   8   4 1894.94 224.745   2
   0   8   4 1658.69 211.356   5
   0   8  -4 2214.06 214.315   3
   0   8   6 414.446 71.3958   5
   0   8  -6 456.984 70.5379   3
   0   8   6 509.838 85.1793   6
   0   8   8-10.8061 19.7135   6
   0   8  -8-37.7621 48.6748   2
   0   8   8 8.66749 13.7070   5
   0  -8   8 29.5968 18.0010   6
   0   8  -8 7.78809 14.2197   3
   0   8  10 15404.4 1470.36   5
   0   8 -10 15721.1 1464.94   3
   0   8  10 13616.7 1470.28   6
   0  -8  10 17071.3 1474.33   6
   0  -8 -12 2662.66 307.126   4
   0   8  12 2745.35 306.234   5
   0   8 -12 3453.38 313.721   3
   0  -8  12 3139.12 311.090   6
   0  -8 -14 3300.43 343.712   4
   0   8 -14 3338.15 341.718   3
   0   8 -16 345.784 64.4252   3
   0   9  -1 27.3139 24.8917   2
   0   9  -1-10.1889 13.1318   6
   0   9   1-10.2844 16.2337   6
   0   9   3 226.091 52.1503   5
   0   9   3 208.124 53.9298   6
   0   9   5 382.961 63.0550   5
   0   9   5 282.582 65.5547   6
  -1   0   0 43.0896 19.2509   3
   1   0   0 9.67432 17.6474   3
  -1   0   0 10.2338 20.8665   6
  -1   0   0 11.0186 20.0959   5
   1   0   0-10.6749 16.8652   5
   1   0   0-10.0009 15.8023   6
   1   0   0 23.5684 24.0242   2
  -1   0   0-11.1499 20.3348   2
   1   0   0 11.4130 18.0292   4
  -1   0   0 12.0960 19.1065   4
  -1   0   0-17.4029 15.8759   1
   1   0   0 16.9639 30.9274   1
  -1   0   0 16.1188 14.7070   1
   1   0   0-16.3878 21.1329   1
  -1   0   2 66.0045 33.6253   1
   1   0   2-14.5883 13.2945   1
   1   0  -2 32.4297 29.5536   1
  -1   0  -2-15.5549 20.0470   1
  -1   0   2 14.7169 13.4118   1
  -1   0  -2 14.4274 13.1479   1
   1   0   2-15.2843 24.1254   1
   1   0  -2-16.4035 21.1407   1
   1   0  -2-6.38932 10.0852   6
   1   0   2-14.9573 27.2616   6
  -1   0   2-7.14572 14.5613   6
  -1   0  -2 7.79893 12.3102   5
   1   0   2-7.64964 9.85881   5
  -1   0  -2-12.1336 22.1150   6
  -1   0   2 12.7764 16.4661   2
  -1   0  -2 10.6532 19.4168   2
   1   0   2 10.1769 18.5487   2
   1   0  -2-14.2856 22.5490   2
  -1   0   2-16.4858 15.0237   5
   1   0  -2-14.4137 18.5763   5
   1   0  -2-10.1911 9.28728   4
  -1   0   2-11.7898 18.6096   4
   1   0   2 10.4856 16.5510   4
  -1   0  -2-11.4762 18.1145   4
  -1   0  -2-9.17396 11.8233   3
   1   0  -2 13.5053 21.3174   3
  -1   0   2 11.0529 14.2449   3
   1   0  -4 19.0844 24.5958   1
   1   0   4-15.3224 24.1855   1
  -1   0   4 22.5876 29.1107   1
  -1   0  -4-17.2150 22.1866   1
  -1   0   4 17.1804 22.1419   1
   1   0   4-19.2722 30.4201   1
  -1   0  -4 17.2591 27.2425   1
   1   0  -4 19.1000 17.4061   1
  -1   0  -4-22.1875 20.2198   6
   1   0  -4 8.52567 10.9878   6
  -1   0   4-8.89715 18.1303   6
   1   0   4-9.02311 14.2425   5
  -1   0  -4 8.39710 13.2543   5
   1   0  -4 16.5456 21.3239   2
  -1   0  -4 9.75572 15.3988   2
   1   0   4-10.1404 24.4498   2
  -1   0   4 14.7353 26.8569   2
   1   0  -4 18.9590 17.2776   5
  -1   0   4-21.0992 19.2280   5
  -1   0   4-10.8413 19.7597   4
   1   0   4-10.9326 19.9260   4
  -1   0   4-14.2700 22.5244   3
   1   0   4 9.77414 15.4279   3
  -1   0  -4-10.4776 19.0968   3
  -1   0  -6 18.4477 29.1199   1
   1   0  -6-16.6445 21.4530   1
   1   0  -6-16.9776 15.4743   1
  -1   0   6-15.9051 25.1068   1
   1   0   6 19.1503 39.0248   1
  -1   0  -6 16.9343 21.8265   1
   1   0  -6 49.7828 33.8162   6
  -1   0   6 12.2427 27.3303   6
   1   0   6-9.32598 12.0223   5
   1   0   6 9.60920 21.4519   2
  -1   0  -6-9.91624 15.6546   2
   1   0  -6-17.9586 32.7330   2
   1   0  -6-11.7874 21.4859   4
  -1   0   6-25.5101 23.2493   5
  -1   0   6 10.2531 16.1862   4
   1   0  -6 76.9681 46.7622   5
  -1   0  -6-12.3933 15.9747   4
   1   0   6 24.7089 22.5192   4
   1   0   6 11.5625 23.5631   3
  -1   0   6 19.2114 24.7610   3
  -1   0  -6 16.2719 20.9729   3
   1   0  -6 21.0110 33.1657   3
   1   0  -8 18.5765 23.9414   1
   1   0   8-17.0236 15.5142   1
  -1   0   8-20.0324 36.5118   1
   1   0   8-20.8433 26.8629   1
  -1   0   8-16.7407 26.4245   1
   1   0  -8 18.9928 29.9793   1
  -1   0  -8-17.8216 28.1305   1
   1   0   8-69.1160 89.0762   6
   1   0   8-12.0792 19.0665   5
   1   0  -8-19.5370 30.8382   2
  -1   0   8 13.4716 21.2644   2
  -1   0  -8-10.1954 16.0932   2
   1   0   8 15.7181 28.6485   5
  -1   0   8-28.4764 36.7003   5
   1   0  -8-13.9062 21.9503   4
  -1   0   8 60.3131 27.4823   4
  -1   0  -8 13.7399 25.0428   4
   1   0  -8-25.8273 33.2862   3
  -1   0  -8-24.4969 31.5716   3
   1   0 -10-21.0364 19.1712   1
  -1   0  10 65.5125 39.8019   1
   1   0  10-18.5604 16.9148   1
  -1   0 -10-23.7549 30.6154   1
   1   0  10-59.7999 77.0699   6
  -1   0  10 55.6995 37.8343   6
   1   0 -10-20.2717 31.9980   2
   1   0  10-9.61458 19.5926   2
  -1   0 -10 10.2776 18.7326   2
  -1   0 -10 18.1391 16.5309   1
   1   0 -10-21.7288 39.6037   1
   1   0  10-23.9119 21.7917   1
  -1   0  10-18.1276 28.6136   1
   1   0 -10-16.0436 20.6773   4
  -1   0  10-28.5403 26.0095   5
   1   0  10 23.0877 21.0405   5
  -1   0 -10 15.6404 24.6879   4
   1   0 -10-27.8133 35.8459   3
  -1   0 -10 29.8809 38.5105   3
  -1   0 -12-25.3427 32.6625   1
   1   0 -12 24.7649 31.9178   1
   1   0  12-21.1178 27.2177   1
  -1   0  12 23.2673 36.7271   1
  -1   0  12-18.9349 34.5122   6
   1   0  12-46.2643 59.6256   6
   1   0 -12-19.2748 24.8425   2
   1   0  12-10.4964 16.5699   2
   1   0  12-26.2506 33.8325   1
  -1   0 -12 19.6122 17.8747   1
   1   0 -12-23.2047 36.6282   1
  -1   0  12 20.1655 25.9903   1
  -1   0  12 26.5248 24.1737   5
   1   0 -12 17.3989 27.4643   4
  -1   0 -12-17.0326 21.9529   4
  -1   0 -12-29.5242 26.9070   3
   1   0 -12 26.9166 42.4871   3
   1   0  14-22.4503 28.9542   1
  -1   0 -14-25.4553 32.8247   1
   1   0 -14 26.1258 33.6884   1
  -1   0  14-18.0550 16.4898   6
   1   0  14-34.3858 44.3295   6
   1   0 -14 17.3470 27.4029   2
   1   0  14-11.6158 18.3673   2
   1   0  14 22.9548 29.6041   5
   1   0 -14-17.0213 26.8892   4
  -1   0  14-23.6599 30.5121   5
  -1   0 -14-25.5376 32.9308   3
   1   0 -14-24.3342 22.2029   3
  -1   0 -14-16.8885 21.7930   4
   1   0 -14-22.9608 20.9529   1
  -1   0 -14 19.9601 36.3961   1
  -1   0  14-20.6885 37.7232   1
   1   0  14-26.6419 34.3531   1
  -1   0 -16-17.9564 23.1421   1
   1   0 -16-21.1073 33.3167   1
  -1   0  16-19.0364 17.3481   1
   1   0 -16 14.8369 19.1216   2
   1   0  16-11.0930 20.2184   2
  -1   0  16-16.6210 33.8695   6
   1   0  16-26.1079 33.6477   6
   1   0  16 20.2482 26.0958   5
  -1   0 -16 29.9545 27.2980   4
  -1   0  16-20.7527 26.7460   5
  -1   0 -16 24.2825 22.1290   1
   1   0  16 20.8136 18.9678   1
  -1   0  16 22.1134 28.4996   1
   1   0 -16-22.8742 29.4801   1
  -1   0 -16 20.7621 26.7581   3
  -1   0  18-17.0087 26.8517   1
   1   0 -18-18.5609 16.9219   1
   1   0  18 22.8109 29.4025   1
  -1   0 -18-15.8310 14.4352   1
   1   0 -18-12.6348 23.0337   2
  -1   0  18-15.0590 19.4141   6
   1   0  18-20.3221 0.48805   6
   1   0 -18 14.5919 23.0376   4
  -1   0  18 18.3469 23.6504   5
  -1   0 -18 12.6723 16.3393   4
   1   0  18-17.3264 27.3531   5
   1   0  18-18.1742 23.4278   1
  -1   0 -18-22.5450 29.0599   1
   1   0 -18-20.0818 36.6049   1
  -1   0  18-20.3938 32.1941   1
  -1   0 -18-17.6401 22.7397   3
   1   0 -18 18.3268 28.9319   3
   1   0 -20-16.2425 20.9355   1
   1   0  20 20.1021 25.9093   1
  -1   0 -20 13.9337 21.9958   1
  -1   0  20-15.0170 27.3721   1
   1   0 -20 11.0726 17.4802   2
   1   0  20-16.3352 29.7746   6
  -1   0  20 13.4334 24.4860   6
  -1   0  20 32.1343 25.3630   5
   1   0  20 14.6796 18.9215   5
   1   0 -20-12.9856 16.7387   4
  -1   0  20 18.5619 23.9244   1
   1   0 -20-17.7945 22.9355   1
   1   0  20 15.8074 24.9530   1
  -1   0 -20-15.0242 19.3655   3
  -1   0 -22-12.2089 11.1456   1
   1   0 -22 14.2106 12.9671   1
  -1   0  22 13.3073 24.2633   1
   1   0  22-17.8684 16.2971   1
  -1   0 -22-7.93463 12.5417   2
   1   0 -22 9.68785 15.3059   2
  -1   0  22 11.9574 21.8038   6
  -1   0 -22 10.1867 18.5782   4
   1   0 -22 11.6225 21.1938   4
   1   0  22 12.8291 11.7099   5
  -1   0  22 17.3567 22.3789   1
   1   0  22 13.8863 17.9087   1
   1   0 -22 16.3899 21.1334   1
  -1   0 -22-18.5928 23.9714   1
   1   0 -22 13.5417 12.3583   3
   1   0  24 11.3843 17.9714   6
  -1   0  24-10.7973 19.6812   6
  -1   0 -24 22.4216 20.4348   1
  -1   0  24-12.2257 19.2994   1
   1   0  24 15.6257 28.4810   1
   1   0 -24-12.5834 16.2195   1
  -1   0 -24 11.1663 14.3935   3
   1   0 -24 11.7105 15.0947   3
   1   0 -24-10.5480 19.2270   4
  -1   0  24-12.9701 16.7178   5
   1   0  24 11.3719 20.7284   5
   1   0 -26-9.53856 8.73869   4
  -1   0 -26-10.3506 16.3624   3
   1   0 -26-10.2201 13.2020   3
   1   0  26-9.95148 12.8567   6
  -1   0  26-9.70238 12.5364   6
  -1   0  28-10.3622 13.3585   5
   1   0  28-9.55615 12.3200   5
  -1   0 -28-8.20442 14.9570   4
  -1   0 -28-9.26566 16.8908   3
   1   0 -28 8.96178 14.1492   3
  -1   0  28 8.75670 11.2901   6
   1   0  28-8.82786 13.9379   6
   1   0  30 8.93481 8.15301   5
  -1   0  30 9.34109 14.7502   5
  -1   0 -30-8.33541 7.60752   3
   1   0 -30 7.93251 7.24093   3
   1   0  30 7.86480 10.1446   6
  -1   0  30 7.92604 10.2235   6
  -1   0  32-8.47074 7.75170   5
  -1   0  32-7.25998 13.2510   6
  -1   1  33 1336.28 150.895   6
  -1  -1 -31 1598.88 178.116   4
  -1   1  31 1754.55 185.863   5
  -1  -1 -31 1407.27 178.464   3
   1   1 -31 1564.67 176.804   3
  -1   1  31 1636.73 178.927   6
   1  -1  31 1853.36 180.486   6
  -1  -1 -29 4927.60 470.130   4
  -1   1  29 4705.27 477.389   5
  -1  -1 -29 4813.24 476.269   3
   1   1 -29 4722.89 471.210   3
   1  -1  29 5450.13 473.635   6
  -1   1  29 4411.51 467.996   6
  -1  -1 -27 20364.2 1824.13   4
   1  -1  27 22073.1 1837.02   5
  -1   1  27 17823.1 1826.58   5
  -1  -1 -27 20571.0 1833.28   3
   1  -1  27 20216.9 1824.51   6
  -1   1  27 18898.1 1821.90   6
   1  -1  25 8375.00 741.181   5
  -1   1  25 8366.61 740.290   5
  -1  -1 -25 7867.33 726.870   4
   1  -1  25 7137.35 728.957   6
  -1   1  25 7558.85 728.195   6
   1   1 -25 6946.98 727.760   3
  -1  -1 -25 8054.73 739.711   3
   1   1 -25 7015.43 724.118   2
  -1  -1 -23 814.304 107.162   1
   1  -1  23 593.231 102.907   1
   1  -1  23 845.441 133.814   1
   1  -1  23 527.688 99.7611   6
  -1   1  23 688.506 110.855   5
   1   1 -23 531.599 98.2887   2
   1   1 -23 796.968 106.652   4
   1   1 -23 834.615 112.301   3
  -1  -1 -23 651.774 107.797   3
  -1  -1 -21 204.882 57.3267   1
  -1   1  21 358.581 68.8341   1
   1   1 -21 456.105 93.3838   1
   1  -1  21 261.723 80.1655   1
   1   1 -21 321.944 67.2615   2
  -1   1  21 308.039 62.9929   6
   1  -1  21 279.519 65.0793   6
   1   1 -21 319.904 65.4331   4
  -1   1  21 295.991 68.5991   5
   1  -1  21 391.444 73.4492   5
  -1  -1 -21 296.429 60.6847   4
  -1   1  21 216.901 74.4823   1
  -1  -1 -21 351.829 89.0633   1
   1  -1  21 359.050 73.1241   1
  -1  -1 -21 261.482 66.2151   3
   1   1 -21 209.777 59.0438   3
   1  -1  19 28804.5 2638.88   6
  -1   1  19 28912.9 2644.16   5
   1  -1  19 35107.8 2647.50   5
   1   1 -19 29926.1 2634.66   2
  -1  -1 -19 24829.3 2580.71   2
  -1  -1 -19 29279.2 2624.54   4
   1   1 -19 31201.4 2630.75   4
  -1  -1 -19 34269.3 2656.33   3
   1   1 -19 20518.5 2620.25   3
  -1  -1 -19 30109.9 2631.30   1
   1   1 -19 28358.5 2662.42   1
   1   1 -19 34846.5 2669.71   1
  -1   1  19 29417.6 2664.87   1
  -1  -1 -19 30979.0 2695.10   1
   1  -1  19 31357.8 2641.15   1
  -1   1  17 54072.6 4281.02   1
   1   1 -17 40621.4 4297.14   1
   1  -1  17 53139.2 4289.89   1
  -1  -1 -17 42819.1 4310.66   1
   1   1 -17 51817.7 4308.35   1
   1  -1  17 51214.8 4323.67   1
  -1   1  17 45522.3 4271.22   6
   1  -1  17 56940.8 4301.93   6
   1  -1  17 56605.7 4285.90   5
  -1   1  17 55114.7 4309.10   5
   1   1 -17 51881.1 4286.64   2
  -1  -1 -17 47444.5 4219.34   2
  -1  -1 -17 35285.0 4216.11   2
   1   1 -17 45284.1 4257.78   4
  -1  -1 -17 48867.6 4263.19   4
   1   1 -17 45109.3 4281.10   3
  -1  -1 -17 58363.2 4310.34   3
   1  -1  17 44805.4 4263.27   2
  -1   1  15 94807.0 7123.12   1
  -1   1  15 49707.1 7101.46   1
   1  -1  15 85836.5 7135.25   1
   1   1 -15 64032.9 7127.34   1
  -1  -1 -15 68109.1 7099.83   1
   1   1 -15 72716.2 7139.11   1
  -1  -1 -15 66753.8 7133.31   1
   1  -1  15 79518.5 7149.62   1
  -1   1  15 107912. 7144.37   6
   1  -1  15 118906. 7178.27   6
  -1   1  15 110905. 7198.30   5
   1  -1  15 116593. 7142.50   5
  -1  -1 -15 54932.9 7045.54   2
   1   1 -15 119970. 7172.70   2
   1   1 -15 62012.8 7079.22   4
  -1  -1 -15 115690. 7134.95   4
   1   1 -15 116879. 7166.18   3
  -1  -1 -15 108214. 7169.58   3
   1  -1  15 64487.6 7087.93   2
   1   1 -13 935.813 159.016   1
   1  -1  13 567.078 135.656   1
  -1  -1 -13 611.171 117.842   1
  -1   1  13 522.884 109.102   1
   1   1 -13 989.925 159.299   2
   1  -1  13 678.418 116.505   2
  -1  -1 -13 680.196 87.0267   2
   1  -1  13 669.030 145.261   6
  -1   1  13 1095.86 156.997   6
  -1  -1 -13 703.863 124.603   4
   1   1 -13 556.293 99.2470   4
  -1   1  13 951.011 175.055   5
   1  -1  13 764.068 125.600   5
   1  -1  13 312.102 108.439   1
   1   1 -13 609.003 129.298   1
  -1   1  13 226.888 95.1944   1
  -1  -1 -13 761.853 159.920   3
   1   1 -13 831.501 144.530   3
   1  -1  11 717.718 156.126   1
  -1  -1 -11 1074.79 160.335   1
  -1  -1 -11 1051.61 173.759   1
  -1   1  11 1195.34 170.058   1
   1   1 -11 1263.51 184.239   1
   1  -1  11 898.315 172.972   1
   1   1 -11 1074.38 180.176   1
  -1   1  11 1269.50 196.067   6
  -1   1  11 1975.04 267.531   5
  -1   1  11 1068.22 130.997   2
  -1  -1 -11 1148.93 193.451   4
   1  -1  11 777.486 144.036   5
   1   1 -11 1543.17 227.552   3
   1  -1  11 975.029 152.437   2
   1  -1   9 88903.7 7422.94   1
  -1   1   9 84783.1 7472.98   6
   1  -1   9 81501.7 7471.51   6
   1  -1   9 76840.2 7367.25   5
   1   1  -9 68832.6 7445.29   2
  -1  -1  -9 87131.9 7341.08   2
  -1   1   9 83373.0 7347.34   2
   1   1  -9 89500.4 7341.54   4
  -1  -1  -9 59187.8 7399.58   4
   1   1  -9 92566.8 7521.27   3
  -1  -1  -9 65076.5 7423.30   3
  -1  -1  -9 76515.0 7409.08   1
  -1   1   9 79841.4 7379.64   1
   1   1  -9 84906.6 7399.96   1
  -1  -1  -9 95299.5 7390.93   1
  -1   1   9 67785.1 7393.78   1
   1   1  -9 83349.9 7404.63   1
   1   1  -7 54944.9 4631.11   1
  -1  -1  -7 59597.8 4650.39   1
   1  -1   7 55619.7 4630.40   1
   1   1  -7 42617.9 4618.78   1
  -1   1   7 50018.7 4632.23   1
   1  -1   7 50486.9 4642.84   1
   1  -1   7 52320.1 4718.58   6
  -1   1   7 29505.3 4659.23   6
   1  -1   7 55334.2 4593.98   5
  -1   1   7 69585.8 4908.91   5
   1   1  -7 56976.9 4735.92   2
  -1  -1  -7 50632.3 4588.71   2
  -1   1   7 47218.4 4591.25   2
  -1  -1  -7 38749.6 4653.82   4
  -1  -1  -7 45996.7 4659.23   3
   1   1  -7 64269.1 4796.72   3
   1  -1   7 56583.8 4632.40   2
  -1   1   5 691802. 69294.3   1
   1   1  -5 839476. 69288.2   1
  -1   1   5 723150. 69258.0   1
   1  -1   5 734469. 69267.3   1
   1   1  -5 796959. 69277.8   1
  -1  -1  -5 833591. 69274.0   1
   1   1  -5 780106. 69261.2   6
  -1   1   5 820792. 69326.7   6
   1  -1   5 813060. 69336.2   6
  -1  -1  -5 758859. 69270.3   5
   1   1  -5 754342. 69273.7   5
  -1   1   5 896967. 69564.7   5
  -1   1   5 708152. 69239.6   2
   1   1  -5 726051. 69378.3   2
  -1  -1  -5 783151. 69338.6   4
  -1   1   5 788255. 69267.6   4
   1  -1   5 758136. 69255.6   4
  -1  -1  -5 902825. 69284.7   3
   1   1  -5 867462. 69443.2   3
   1  -1   5 729665. 69276.3   2
   1  -1   5 780593. 69268.9   3
  -1  -1  -3 818.217 209.022   1
   1  -1   3 1916.45 238.098   1
   1   1  -3 2724.91 275.615   1
   1  -1   3 738.161 206.569   1
  -1  -1  -3 2045.97 245.147   1
  -1  -1  -3 1983.77 257.062   6
   1  -1   3 2146.34 257.405   6
   1   1  -3 1995.17 237.981   6
   1   1  -3 2141.04 246.103   5
  -1  -1  -3 2380.85 259.280   5
  -1  -1  -3 2001.56 238.779   2
  -1   1   3 2247.55 420.628   5
  -1  -1  -3 2252.16 281.144   4
   1   1  -3 2143.52 201.916   4
   1  -1   3 2071.55 238.186   4
  -1   1   3 1575.44 234.808   3
  -1  -1  -3 2540.77 210.036   3
   1   1  -3 2708.69 354.013   3
   1  -1   3 1947.54 238.902   2
  -1   1   3 2161.16 224.068   2
  -1   1   1 32458.7 2946.43   1
   1   1  -1 29874.7 2959.96   1
   1  -1   1 33565.4 2955.24   1
  -1  -1  -1 25772.3 2953.68   1
  -1   1   1 35894.9 2962.85   1
   1  -1   1 31163.6 2954.76   1
   1   1  -1 29659.7 2960.84   1
  -1  -1  -1 34543.9 2968.72   1
   1  -1   1 34811.7 2943.89   6
   1   1  -1 29063.1 2950.90   6
   1   1  -1 35562.5 2967.65   5
   1  -1   1 37804.4 2936.62   5
  -1   1   1 31799.1 3126.69   5
  -1  -1  -1 37645.8 2994.43   2
   1   1  -1 30283.6 2924.64   4
  -1  -1  -1 42883.8 2996.93   4
   1  -1   1 35306.6 2971.43   4
  -1   1   1 32132.4 2969.05   3
   1   1  -1 17835.6 2959.08   3
  -1   1   1 32460.3 2948.53   2
   1  -1  -1 36412.2 3063.85   1
  -1  -1   1 35776.4 3075.46   1
   1   1   1 34681.8 3067.62   1
  -1   1  -1 31951.9 3048.25   1
  -1   1  -1 34249.2 3058.33   6
  -1  -1   1 28584.9 3061.72   6
  -1   1  -1 42609.2 3102.60   5
   1  -1  -1 43853.7 3171.41   5
   1   1   1 29271.2 3068.21   2
  -1  -1   1 36503.7 3093.93   2
  -1   1  -1 34087.4 3070.26   4
   1   1   1 32839.8 3040.63   4
  -1  -1   1 33267.5 3040.32   4
  -1   1  -1 32332.8 3051.51   2
  -1  -1   1 33599.8 3021.30   3
   1  -1  -1 30555.1 3048.43   2
   1  -1  -1 31790.4 3048.95   1
   1   1   1 32661.4 3073.88   1
  -1  -1   3 2133.24 264.433   1
  -1   1  -3 2246.89 245.242   1
   1  -1  -3 1616.70 248.141   1
  -1  -1   3 2363.79 260.300   1
   1  -1  -3 2901.52 272.838   1
   1   1   3 2318.73 253.649   1
  -1  -1   3 2516.37 265.031   6
  -1   1  -3 2304.77 309.104   6
   1   1   3 2326.65 275.502   6
  -1  -1   3 2153.25 255.955   5
   1   1   3 1402.78 227.335   5
  -1  -1   3 1854.31 257.210   2
   1   1   3 1710.28 227.390   2
   1  -1  -3 1317.20 299.470   5
  -1  -1   3 1945.66 199.510   4
   1   1   3 1976.14 248.014   4
  -1  -1   3 2499.50 275.274   3
   1  -1  -3 2112.50 263.449   3
   1  -1  -3 1847.56 225.399   2
  -1   1  -3 2184.28 252.338   3
   1   1   3 1183.41 231.159   3
   1   1   5 826642. 69876.9   1
   1  -1  -5 836233. 69878.3   1
  -1  -1   5 802102. 69887.0   1
  -1   1  -5 779653. 69879.9   1
  -1  -1   5 780944. 69904.8   1
   1   1   5 723991. 69885.8   1
  -1   1  -5 808869. 69879.2   1
   1   1   5 825299. 69907.2   6
  -1  -1   5 763839. 69880.8   6
  -1   1  -5 650836. 70048.0   6
  -1  -1   5 772564. 69896.2   5
   1  -1  -5 715596. 70036.9   5
   1   1   5 700531. 69872.2   5
   1   1   5 835569. 69843.9   2
  -1  -1   5 747708. 69902.9   2
   1  -1  -5 709853. 69883.7   4
  -1   1  -5 807533. 69863.8   4
   1   1   5 809949. 69946.8   3
  -1  -1   5 613503. 69934.9   3
  -1   1  -5 824357. 69890.4   2
  -1   1  -5 776021. 69883.6   3
   1  -1  -5 788760. 69849.8   2
   1   1   7 60357.4 4852.83   1
   1  -1  -7 39833.5 4823.09   1
  -1  -1   7 59728.6 4861.65   1
  -1   1  -7 48146.2 4841.14   1
   1  -1  -7 52850.2 4838.19   1
  -1  -1   7 50227.4 4842.46   1
  -1   1  -7 54809.7 4846.84   1
   1   1   7 54047.5 4846.63   1
   1  -1  -7 53399.4 4827.57   6
   1   1   7 53569.0 4869.33   6
  -1  -1   7 50451.5 4835.04   6
  -1  -1   7 64852.9 4877.57   5
  -1   1  -7 51602.7 4809.75   5
   1  -1  -7 54790.0 4811.01   2
   1  -1  -7 51368.0 4849.26   4
  -1  -1   7 51773.2 4790.09   4
   1   1   7 69800.4 4946.62   3
   1   1   7 55371.2 4791.12   2
  -1   1  -7 51946.3 4839.37   3
   1  -1  -9 95545.1 7557.96   1
  -1  -1   9 79341.1 7552.33   1
  -1  -1   9 80924.6 7559.34   1
  -1   1  -9 91662.2 7576.01   1
   1  -1  -9 81726.9 7557.85   1
   1   1   9 87676.4 7551.97   1
  -1   1  -9 75932.0 7543.64   1
   1   1   9 101889. 7578.73   1
   1   1   9 81563.9 7602.75   6
  -1  -1   9 86627.4 7545.43   6
   1  -1  -9 87841.5 7570.47   6
   1   1   9 85476.7 7541.93   5
  -1   1  -9 47580.9 7504.68   5
  -1  -1   9 97353.8 7587.59   5
   1  -1  -9 85730.9 7513.47   2
  -1  -1   9 84856.4 7514.07   4
   1  -1  -9 88092.2 7567.31   4
  -1   1  -9 83019.1 7513.61   4
  -1   1  -9 92352.4 7555.10   3
   1  -1  -9 78513.7 7566.87   3
   1   1   9 88982.8 7489.49   2
  -1  -1  11 835.147 166.639   1
  -1   1 -11 1209.51 179.183   1
  -1   1 -11 1039.76 178.209   1
   1  -1 -11 902.401 177.939   1
   1  -1 -11 1190.29 176.932   1
   1   1  11 1034.52 167.457   1
  -1  -1  11 1030.36 171.337   1
  -1  -1  11 1322.33 179.984   6
   1   1  11 985.692 210.787   6
  -1  -1  11 1321.79 193.289   5
   1   1  11 1318.73 178.326   5
  -1   1 -11 1436.67 169.285   5
   1  -1 -11 1047.29 138.765   2
  -1   1 -11 1126.39 146.105   4
  -1   1 -11 1018.41 174.125   3
   1  -1 -11 1054.24 177.281   3
   1   1  13 720.748 130.561   1
   1  -1 -13 592.747 131.171   1
  -1  -1  13 336.805 101.986   1
  -1   1 -13 461.492 114.170   1
   1   1  13 580.055 173.067   6
   1   1  13 350.030 72.3398   2
  -1  -1  13 641.251 124.041   1
   1  -1 -13 701.351 123.301   1
  -1   1 -13 297.792 94.2154   1
   1   1  13 766.242 140.030   1
   1  -1 -13 615.007 124.755   4
  -1  -1  13 1070.39 104.479   4
  -1   1 -13 548.007 94.6642   4
  -1   1 -13 829.514 144.717   3
   1  -1 -13 740.564 139.474   3
  -1   1 -15 76279.9 6957.61   1
   1  -1 -15 75860.5 6941.98   1
   1  -1 -15 105137. 7002.49   1
  -1   1 -15 89201.6 6958.01   1
   1   1  15 64282.8 6950.49   1
   1   1  15 65393.5 6954.33   1
  -1  -1  15 97477.6 6964.35   6
   1   1  15 66727.0 7020.20   6
   1   1  15 81656.3 7003.52   5
  -1  -1  15 84535.3 6976.63   5
   1  -1 -15 63979.3 6887.28   2
  -1   1 -15 68558.7 6909.78   4
   1  -1 -15 64771.0 6941.48   4
   1  -1 -15 85320.7 6993.65   3
  -1   1 -15 88769.8 6988.31   3
   1  -1 -15 80118.1 6880.97   2
  -1   1 -17 50500.7 3864.74   1
  -1  -1  17 37976.6 3854.08   1
  -1  -1  17 47761.6 3874.75   1
   1   1  17 44076.3 3874.01   1
  -1   1 -17 50716.6 3889.47   1
   1  -1 -17 56628.8 3896.52   1
   1  -1 -17 44786.8 3852.41   1
   1   1  17 47897.8 3895.08   1
   1   1  17 22200.3 3853.94   6
  -1  -1  17 36667.6 3839.04   6
  -1  -1  17 50555.6 3890.58   5
   1  -1 -17 40477.8 3802.84   2
   1  -1 -17 42709.9 3854.02   4
  -1   1 -17 32495.1 3817.81   4
  -1   1 -17 27072.1 3836.62   3
   1  -1 -17 38076.4 3868.72   3
   1  -1 -17 49246.0 3791.21   2
   1   1  19 36702.6 2709.46   1
  -1  -1  19 28115.5 2657.53   6
   1   1  19 28359.5 2688.91   5
  -1  -1  19 32634.3 2693.67   5
   1  -1 -19 27745.0 2614.42   2
  -1   1 -19 27797.1 2640.32   4
   1  -1 -19 27593.3 2655.06   4
   1  -1 -19 25076.3 2671.84   3
  -1   1 -19 25105.6 2665.98   3
  -1   1 -19 31443.4 2681.46   1
  -1  -1  19 27355.5 2670.17   1
   1  -1 -19 32744.2 2685.63   1
   1  -1 -19 26545.3 2650.86   1
  -1  -1  19 32803.9 2680.53   1
   1   1  19 29503.5 2670.06   1
  -1   1 -19 29684.9 2659.36   1
  -1  -1  21 529.978 90.5030   6
   1   1  21 272.197 80.3286   6
   1  -1 -21 286.766 49.5856   2
  -1   1 -21 322.159 64.9626   4
   1  -1 -21 296.147 70.0282   4
  -1  -1  21 445.611 93.3885   5
   1   1  21 381.278 85.6133   5
  -1   1 -21 392.603 86.7458   3
   1  -1 -21 417.444 88.4907   3
   1   1  21 173.745 65.6224   1
  -1  -1  21 375.876 85.4067   1
   1  -1 -21 222.362 69.8493   1
  -1   1 -21 555.318 100.812   1
   1  -1 -21 328.438 70.7440   1
  -1  -1  21 339.995 77.4477   1
  -1   1 -21 355.559 72.0051   1
   1   1  21 361.648 83.4585   1
  -1   1 -23 673.982 105.621   2
  -1  -1  23 716.435 120.548   1
  -1   1 -23 834.571 124.071   1
   1   1  23 658.311 117.406   6
  -1  -1  23 684.542 108.949   6
  -1  -1  23 830.449 125.898   1
   1   1  23 739.133 118.973   1
   1   1  23 683.428 119.276   5
   1  -1 -23 773.671 111.544   4
   1  -1 -23 853.254 129.243   3
  -1   1 -23 532.293 106.214   3
  -1  -1  25 9666.70 796.482   5
   1   1  25 8543.04 784.256   5
   1  -1 -25 7234.21 763.365   4
  -1   1 -25 7785.21 757.975   4
  -1   1 -25 8106.32 766.666   2
   1  -1 -25 8307.41 786.644   3
  -1   1 -25 7608.72 772.174   3
  -1  -1  25 8303.75 772.439   6
   1   1  25 7424.28 776.431   6
   1  -1 -27 17502.5 1823.87   4
  -1   1 -27 19883.1 1822.73   4
  -1  -1  27 24412.5 1854.85   5
   1   1  27 18630.8 1835.52   5
  -1   1 -27 17675.8 1829.33   3
   1  -1 -27 22603.5 1845.99   3
   1   1  27 19650.9 1835.07   6
  -1  -1  27 21608.6 1834.89   6
   1  -1 -29 4431.31 467.501   4
   1   1  29 4924.89 477.685   5
   1  -1 -29 5117.96 477.876   3
  -1  -1  29 5211.57 473.957   6
   1   1  29 4403.19 470.428   6
   1   1  31 1950.15 201.175   5
  -1  -1  31 1814.40 201.540   5
  -1   1 -31 1642.65 193.728   3
  -1  -1  31 1854.91 195.893   6
   1   1  31 1768.59 195.952   6
  -1  -2 -32 53.5180 21.6559   4
  -1   2  30 22.7291 15.5469   6
   1   2 -30 22.0404 13.5149   3
  -1  -2 -30 27.9471 19.0712   3
  -1  -2 -30 21.6758 16.2321   4
  -1   2  30 9.11491 11.8889   5
   1  -2  28 51.4903 23.7093   6
  -1   2  28 16.6517 17.3065   6
   1   2 -28 49.3778 21.4858   3
  -1  -2 -28 53.7517 27.9197   3
  -1   2  28 20.5595 16.5816   5
  -1  -2 -28 31.2669 19.1540   4
   1   2 -26 10.7203 13.8896   2
   1  -2  26 9.78794 17.8966   6
  -1   2  26 27.8355 20.7610   6
  -1  -2 -26 12.3504 15.9808   3
   1   2 -26 26.5785 18.1097   3
  -1  -2 -26 8.45447 13.4208   4
  -1   2  26 11.6396 15.0686   5
   1  -2  24 13.6207 12.5913   5
  -1  -2 -24 27.6974 16.9596   4
  -1   2  24 26.6560 21.1434   5
  -1   2  24 10.4015 21.3009   6
   1  -2  24 34.1323 25.4851   6
   1   2 -24 20.5729 16.3735   3
   1   2 -22 189.491 50.9891   2
   1  -2  22 144.573 47.1452   6
  -1   2  22 133.614 49.1922   6
  -1  -2 -22 139.223 41.1410   4
  -1   2  22 324.229 67.5990   5
   1  -2  22 176.974 52.3746   5
   1   2 -22 212.747 54.2739   1
   1   2 -22 82.7819 35.4906   3
  -1  -2 -22 148.557 54.1253   3
   1  -2  20 90.1344 45.9215   1
   1   2 -20-24.3678 31.4100   1
  -1  -2 -20 19.9744 18.2116   1
   1   2 -20 14.2954 22.5714   2
  -1   2  20 14.4608 22.8324   6
   1  -2  20 15.2709 27.8388   6
   1   2 -20 10.4402 19.0369   4
  -1  -2 -20-10.9097 19.8922   4
  -1   2  20-18.3088 23.6029   5
   1  -2  20 11.4757 14.8005   1
   1   2 -20 13.8578 21.8810   1
  -1  -2 -20-26.1659 33.7271   1
  -1  -2 -20-18.7711 29.6343   3
   1   2 -20 13.7884 21.7714   3
  -1  -2 -18 11.5047 20.9860   1
   1   2 -18 26.9755 24.5979   1
   1  -2  18-24.2060 38.2172   1
  -1   2  18 11.1847 14.4398   1
   1   2 -18 16.4958 21.2766   2
  -1   2  18 18.5589 16.9343   6
   1  -2  18 17.4253 22.4736   6
   1   2 -18 9.98585 15.7850   4
  -1   2  18 21.5049 19.6162   5
   1  -2  18 14.3684 22.6956   5
  -1   2  18-22.9250 0.84945   1
   1  -2  18 12.9544 26.4116   1
  -1  -2 -18 26.9240 24.5509   1
   1   2 -18-16.1568 14.7484   3
  -1  -2 -18 20.7051 32.6928   3
  -1  -2 -16 144.961 43.2881   1
   1  -2  16 202.588 77.4693   1
  -1   2  16 141.612 42.3654   1
   1  -2  16 58.2897 41.3613   6
  -1   2  16 93.5229 57.6289   6
   1  -2  16 178.232 54.5670   2
   1   2 -16 175.014 57.3027   2
   1  -2  16 138.617 43.0997   5
   1   2 -16 116.305 36.6982   4
  -1  -2 -16 88.4751 37.5126   4
  -1   2  16 226.488 69.8329   5
  -1   2  16 46.1091 43.6896   1
   1   2 -16 183.286 59.0850   1
  -1  -2 -16 105.219 54.9216   1
   1  -2  16 180.928 56.2475   1
   1   2 -16 115.269 56.6420   3
  -1  -2 -16 64.8181 41.1568   3
  -1  -2 -14 20.8247 33.2398   3
   1   2 -14 45.2011 41.4876   3
   1  -2  14 51.8510 27.1829   5
   1  -2  14-17.8672 32.9380   2
   1   2 -14 93.9730 52.6751   2
   1   2 -14 77.9850 22.2669   4
  -1  -2 -14 53.3639 36.5828   4
  -1   2  14 118.916 60.7819   5
  -1   2  14 22.0968 28.9036   1
  -1  -2 -14 96.2054 49.2593   1
   1   2 -14 63.4346 43.3705   1
   1  -2  14 87.8279 39.5209   1
   1   2 -14 26.9193 42.7768   1
  -1  -2 -14 43.6628 30.0668   1
  -1   2  14 58.9221 30.4212   1
   1  -2  14 25.2448 32.9083   1
   1   2 -12 425.306 105.370   1
  -1  -2 -12 413.796 81.2888   1
   1  -2  12 328.987 93.2942   1
  -1   2  12 390.981 86.8190   1
   1  -2  12 427.959 100.559   6
  -1   2  12 250.078 112.817   6
   1  -2  12 490.894 70.9592   5
  -1  -2 -12 446.016 101.770   4
   1   2 -12 130.425 68.9689   3
  -1  -2 -12 548.867 102.663   3
  -1   2  12 417.807 94.4835   1
   1  -2  12 361.021 93.3595   1
  -1  -2 -12 573.561 115.581   1
  -1   2  12 368.148 55.1959   2
   1  -2  12 348.268 88.8539   2
   1   2 -12 558.232 133.622   2
   1  -2  10 465.556 99.2143   1
   1   2 -10 306.117 82.2946   1
  -1   2  10 416.567 88.9602   1
  -1  -2 -10 411.247 77.9200   1
  -1   2  10 345.381 95.3081   6
   1  -2  10 603.920 110.279   6
   1  -2  10 354.974 55.0055   5
   1   2 -10 253.228 108.926   2
   1  -2  10 259.444 75.0155   2
  -1   2  10 319.120 50.8673   2
  -1  -2 -10 515.369 119.296   4
   1   2 -10 464.741 94.1817   1
  -1   2  10 329.725 86.5986   1
   1  -2  10 83.5694 59.4471   1
  -1  -2 -10 162.463 71.1037   1
  -1  -2 -10 430.525 83.8846   3
   1   2 -10 248.639 89.2683   3
  -1  -2  -8 22.6390 21.0352   1
   1  -2   8 49.9483 37.3916   1
  -1   2   8 67.7667 37.2805   1
   1   2  -8 15.7616 25.2148   1
   1  -2   8-19.2755 25.1786   6
  -1   2   8 61.2542 39.6847   6
   1  -2   8 19.0659 13.6619   5
   1  -2   8 60.2077 48.5628   2
   1   2  -8 86.4916 68.3842   2
  -1   2   8 40.7994 52.7418   5
   1   2  -8 49.3693 45.1776   3
  -1  -2  -8 58.7530 30.5648   3
   1   2  -8 43.5844 32.6890   1
  -1  -2  -8 30.6490 31.4960   1
   1  -2   8 35.8806 28.6134   1
  -1   2   8 237.016 60.5121   1
   1   2  -6 953.962 150.641   1
  -1   2   6 1068.55 134.127   1
  -1   2   6 920.548 146.497   1
   1   2  -6 1032.15 147.338   1
  -1  -2  -6 977.187 146.326   1
   1  -2   6 1445.82 160.383   1
  -1  -2  -6 891.799 157.387   2
   1  -2   6 1000.87 150.570   1
  -1  -2  -6 1068.23 138.537   1
   1  -2   6 1033.63 161.236   6
   1  -2   6 969.806 112.563   5
  -1  -2  -6 987.705 155.436   5
   1   2  -6 1075.22 225.086   2
  -1  -2  -6 1320.46 226.665   4
  -1   2   6 1631.37 250.421   5
   1  -2   6 1077.80 138.464   4
  -1   2   6 1158.30 128.689   2
   1  -2   6 1146.55 174.852   2
  -1  -2  -4 591.553 105.887   1
   1  -2   4 973.216 111.657   1
  -1   2   4 623.915 103.747   1
  -1  -2  -4 610.434 134.965   2
   1   2  -4 647.143 103.062   1
   1   2  -4 960.573 129.669   1
  -1   2   4 583.557 86.8099   1
  -1  -2  -4 721.923 106.343   1
   1  -2   4 746.049 111.960   1
   1  -2   4 662.094 115.697   6
  -1   2   4 716.488 96.1188   6
  -1   2   4 476.573 95.7155   6
   1  -2   4 678.550 82.2672   5
  -1  -2  -4 850.195 128.871   5
   1  -2   4 818.164 142.867   2
   1   2  -4 1340.88 241.328   2
  -1   2   4 1231.46 200.164   5
   1   2  -4 656.422 74.7741   4
  -1  -2  -4 453.860 162.568   4
   1   2  -4 765.490 111.911   3
  -1  -2  -4 711.457 96.7810   3
   1  -2   4 546.831 100.068   4
  -1   2   4 658.460 95.6037   2
  -1   2   2 749.021 92.2143   1
  -1  -2  -2 680.000 152.807   2
   1  -2   2 908.278 99.8682   1
   1   2  -2 741.118 110.166   1
  -1  -2  -2 488.995 101.811   1
   1   2  -2 539.736 97.1855   1
  -1   2   2 650.951 92.9711   1
   1  -2   2 706.999 115.148   6
  -1   2   2 610.102 94.9625   6
  -1   2   2 703.981 104.848   5
   1  -2   2 925.822 149.096   2
   1   2  -2 412.767 143.019   2
   1   2  -2 690.631 96.2207   4
  -1   2   2 972.709 149.390   5
  -1  -2  -2 660.584 161.052   4
  -1  -2  -2 451.801 81.1306   3
  -1   2   2 710.577 101.099   2
   1   2  -2 764.531 98.8311   3
   1   2   0 2580.96 280.771   1
   1  -2   0 2529.72 269.122   1
  -1   2   0 2570.35 263.169   1
   1   2   0 2483.32 271.583   1
  -1   2   0 2694.72 278.573   6
  -1   2   0 2405.81 266.138   5
  -1  -2   0 2488.39 303.400   5
   1   2   0 2490.48 341.683   2
   1   2   0 3506.69 349.945   4
  -1  -2   0 2884.87 327.577   4
   1  -2   0 2315.67 305.696   3
   1   2   0 2385.51 262.829   3
  -1   2   0 2848.25 314.587   4
   1   2   0 2413.52 261.432   3
   1  -2   0 3709.51 349.142   2
  -1   2  -2 430.077 83.0854   1
   1   2   2 670.681 101.044   1
  -1  -2   2 618.438 105.793   1
  -1  -2   2 601.119 101.589   1
  -1  -2   2 716.198 129.454   6
  -1   2  -2 742.675 100.102   6
  -1   2  -2 570.397 83.9607   5
  -1  -2   2 560.272 111.443   5
   1  -2  -2 762.649 132.532   2
  -1  -2   2 768.916 97.1429   4
  -1   2  -2 533.345 102.728   4
   1   2   2 738.711 85.2088   3
   1  -2  -2 576.780 117.084   3
   1  -2  -2 841.058 101.711   1
   1  -2  -2 674.538 86.5189   1
   1   2   2 551.165 92.6555   1
  -1   2  -2 577.605 87.4963   1
  -1  -2   4 656.416 117.592   1
  -1  -2   4 824.066 113.817   1
   1   2   4 710.951 101.477   1
  -1   2  -4 830.548 107.794   1
   1  -2  -4 578.330 89.1391   1
  -1   2  -4 684.289 103.273   1
   1   2   4 683.513 106.288   1
  -1  -2   4 1022.64 149.614   6
  -1  -2   4 653.035 120.319   5
  -1   2  -4 677.639 81.3811   5
   1   2   4 525.545 120.769   6
  -1  -2   4 688.138 77.9488   4
  -1   2  -4 658.459 107.734   4
   1   2   4 605.489 88.7895   3
   1  -2  -4 843.886 139.438   3
  -1   2  -4 673.881 115.465   3
  -1  -2   4 449.339 88.0661   3
   1  -2  -6 956.113 136.010   1
  -1   2  -6 971.698 151.967   1
   1   2   6 1029.60 142.572   1
  -1  -2   6 1004.49 152.276   1
   1  -2  -6 1232.04 147.732   1
  -1   2  -6 1350.64 155.254   1
  -1  -2   6 888.632 143.009   1
   1   2   6 1111.54 148.525   1
  -1  -2   6 919.454 154.606   6
  -1   2  -6 1118.43 117.116   5
   1   2   6 847.001 155.620   6
  -1  -2   6 1171.82 161.674   5
   1   2   6 1006.41 131.760   2
  -1   2  -6 1022.60 136.533   4
   1  -2  -6 1099.49 164.889   4
   1   2   6 880.723 126.953   3
   1  -2  -6 1135.60 170.516   3
  -1   2  -6 1191.50 159.929   3
   1  -2  -6 1130.55 143.614   2
  -1  -2   8-16.3116 15.0393   1
   1  -2  -8 35.3155 36.0546   1
  -1   2  -8 58.9701 26.9669   1
   1   2   8 26.4073 24.1734   1
   1  -2  -8 35.5221 24.2363   1
  -1   2  -8 18.9449 29.9905   1
  -1  -2   8 15.1772 31.0116   1
   1   2   8 42.0731 28.6693   1
  -1  -2   8 35.1091 35.8448   6
   1   2   8-18.7936 17.2783   6
   1  -2  -8-11.6545 23.8586   6
  -1  -2   8 15.4701 24.5252   5
   1   2   8 14.8040 13.6828   2
   1  -2  -8 49.4835 26.1355   2
   1  -2  -8 40.3243 36.8189   4
  -1   2  -8 6.91537 11.1516   5
  -1   2  -8 18.2558 16.7927   4
  -1   2  -8 30.1586 30.8127   3
   1  -2  -8 115.139 46.3253   3
  -1   2 -10 499.011 97.6715   1
   1  -2 -10 187.240 75.1545   1
   1   2  10 298.587 74.9071   1
   1  -2 -10 347.645 73.7212   1
  -1   2 -10 353.926 96.0532   1
  -1  -2  10 391.005 84.4541   1
   1   2  10 431.747 88.8496   1
  -1  -2  10 433.799 88.6016   6
   1   2  10 285.745 85.5935   6
   1  -2 -10 289.823 52.5743   2
   1  -2 -10 390.074 98.3831   4
  -1   2 -10 408.746 65.4007   4
  -1   2 -10 415.142 83.5996   3
   1   2  10 369.537 42.9189   2
   1  -2 -10 413.411 90.2057   3
   1  -2 -12 163.730 76.3109   1
  -1   2 -12 386.419 95.0281   1
  -1  -2  12 394.602 96.7578   1
   1   2  12 326.100 89.4582   1
   1  -2 -12 427.152 87.8833   1
  -1   2 -12 353.782 92.6741   1
   1   2  12 401.227 94.1216   1
  -1  -2  12 412.168 95.0765   1
  -1  -2  12 499.421 98.6641   6
   1   2  12 342.549 96.0983   6
  -1  -2  12 383.899 84.0483   5
   1   2  12 342.318 82.4422   5
   1  -2 -12 295.659 90.2931   4
  -1   2 -12 420.987 84.2610   5
  -1   2 -12 370.677 63.3847   4
   1  -2 -12 563.440 107.820   3
   1  -2 -12 456.766 54.0311   2
  -1  -2  14 61.9924 38.1593   1
   1   2  14 21.9670 28.9678   1
  -1   2 -14 39.0186 31.3993   1
   1  -2 -14 20.6632 42.5512   1
  -1  -2  14 111.897 45.3826   6
  -1  -2  14 35.8824 33.2705   5
  -1  -2  14 22.1151 29.1544   1
  -1   2 -14 58.4247 40.1564   1
   1  -2 -14 49.1602 33.9510   1
   1   2  14 148.552 56.4589   5
  -1   2 -14 87.8234 28.3953   4
  -1  -2  14 50.3574 15.0611   4
   1  -2 -14 163.982 53.1896   3
  -1  -2  16 82.5795 43.9387   1
  -1   2 -16 74.2778 39.9081   1
   1   2  16 144.148 60.6839   1
   1  -2 -16 150.806 55.7847   1
   1   2  16 377.352 124.637   6
  -1  -2  16 286.193 70.6962   6
  -1  -2  16 192.389 56.8748   5
  -1   2 -16 175.805 59.1410   1
  -1  -2  16 83.6526 51.9938   1
   1  -2 -16 188.335 56.8268   1
   1   2  16 181.691 63.3731   1
   1  -2 -16 82.9043 47.9720   4
  -1   2 -16 126.330 41.5390   4
  -1  -2  16 91.6744 25.5228   4
  -1   2 -16 191.892 65.6792   3
   1  -2 -16 134.076 55.3506   3
  -1  -2  18-19.3243 24.9073   1
  -1   2 -18 17.1280 22.0770   1
   1   2  18 17.9458 16.3577   1
   1  -2 -18 35.5644 36.2374   1
   1   2  18 40.0373 51.6009   6
  -1  -2  18 18.5545 16.9123   6
  -1  -2  18-20.0968 18.3176   5
   1   2  18 21.8099 19.8785   1
  -1  -2  18 19.3692 24.9652   1
   1  -2 -18-14.2037 18.3087   1
  -1   2 -18 15.7497 14.3569   1
   1  -2 -18-18.2101 28.7456   4
   1   2  18-25.5082 23.2484   5
  -1   2 -18 12.0823 19.0742   4
  -1   2 -18-22.7942 35.9810   3
   1  -2 -18 22.9014 29.5171   3
  -1   2 -20 29.5847 19.0681   1
  -1  -2  20 17.7452 32.3451   1
   1   2  20-19.3183 24.9001   1
  -1  -2  20-17.4820 22.5339   6
   1  -2 -20 15.5825 20.0862   4
  -1   2 -20 10.7284 16.9384   4
   1  -2 -20 34.2360 31.2021   1
  -1   2 -20-15.3988 14.0383   1
  -1  -2  20 17.7913 16.2179   1
   1  -2 -20-22.4096 28.8839   3
  -1   2 -20-22.2487 28.6765   3
  -1  -2  22 237.247 59.5898   6
   1   2  22 143.893 71.0044   6
  -1   2 -22 117.686 38.1044   4
   1  -2 -22 172.505 49.1974   4
   1   2  22 161.429 68.1438   5
  -1  -2  22 306.915 77.6721   5
  -1  -2  22 250.140 62.2941   1
  -1   2 -22 74.3645 40.7684   3
   1  -2 -22 122.899 51.6327   3
   1  -2 -24 34.4994 20.9997   4
  -1   2 -24 8.10910 16.5749   4
   1   2  24 19.2722 24.8716   5
  -1  -2  24 33.8971 34.5613   5
   1   2  24-21.5871 27.8514   6
  -1  -2  24-14.0771 18.1885   6
  -1   2 -24 15.4899 14.1752   3
  -1   2 -26 11.5146 18.1968   2
   1  -2 -26-9.97756 12.8896   4
   1   2  26 15.9687 20.5994   5
   1   2  26 31.2007 24.6402   6
  -1  -2  26 12.1566 15.6924   6
  -1   2 -26 12.6847 20.0418   3
   1  -2 -26 15.1417 19.5346   3
   1   2  28 77.9879 33.6986   5
  -1  -2  28 50.1373 25.7973   5
   1   2  28 12.1020 19.4424   6
  -1  -2  28 62.7183 25.4623   6
  -1   2 -28 31.1488 19.2675   3
   1  -2 -28 12.5203 20.0915   3
   1  -2 -30 7.94748 10.4768   4
   1   2  30 10.7567 14.0370   5
  -1  -2  30 53.3673 23.9275   5
   1   2  30 9.41622 15.0253   6
  -1  -2  30 26.8257 20.0818   6
   1  -2 -30 42.9965 22.0146   3
  -1   2 -30 26.2257 16.0848   3
   1   2  32 63.5269 22.6092   5
  -1  -3 -31 1475.53 175.285   3
  -1   3  29 4035.39 380.730   5
  -1  -3 -29 3425.27 363.452   4
  -1  -3 -29 4614.67 397.041   3
   1   3 -29 3159.54 364.242   3
   1  -3  29 4096.69 375.065   6
  -1   3  27 14885.0 1413.18   5
  -1  -3 -27 14359.9 1395.34   4
   1   3 -27 14897.2 1409.60   2
   1   3 -27 12970.1 1396.37   3
  -1  -3 -27 19028.7 1443.39   3
  -1   3  27 14178.4 1400.97   6
   1  -3  27 19628.8 1420.17   6
  -1   3  25 7609.68 655.345   5
  -1  -3 -25 6247.93 623.912   4
   1   3 -25 6194.82 634.494   2
   1   3 -25 6120.38 629.995   3
  -1  -3 -25 7283.92 669.023   3
   1  -3  25 7326.07 644.126   6
  -1   3  25 5678.85 630.864   6
   1   3 -23 513.895 88.2467   2
   1  -3  23 785.684 110.865   6
  -1   3  23 442.193 87.9939   6
  -1  -3 -23 505.574 102.889   3
   1   3 -23 509.135 88.2106   3
  -1   3  23 477.532 95.5852   5
  -1  -3 -23 477.733 81.9183   4
   1  -3  21 244.741 53.3908   5
   1   3 -21 135.004 47.4222   2
  -1   3  21 279.075 67.7731   5
  -1   3  21 125.106 49.0235   6
   1  -3  21 206.098 61.8838   6
   1   3 -21 138.742 50.1918   3
   1  -3  19 18535.0 1644.43   5
  -1   3  19 17443.4 1696.97   5
   1   3 -19 19126.6 1673.88   2
  -1  -3 -19 19508.0 1660.38   4
  -1  -3 -19 18680.3 1698.05   3
  -1   3  17 16813.7 2619.10   6
   1  -3  17 31275.3 2567.99   5
   1  -3  17 26128.1 2635.86   1
   1   3 -17 25149.4 2664.45   1
  -1   3  17 12669.8 2581.39   1
   1   3 -17 38261.6 2611.10   1
  -1  -3 -17 31541.0 2656.27   1
   1  -3  17 35310.0 2590.94   1
   1   3 -17 29294.6 2614.57   2
   1   3 -15 73867.2 5946.81   1
   1  -3  15 84245.4 5860.57   1
  -1   3  15 56964.9 5872.36   1
  -1  -3 -15 58513.8 5829.15   1
   1   3 -15 75493.7 5870.82   1
  -1  -3 -15 74842.4 5905.43   1
  -1   3  15 87096.3 5861.51   1
   1  -3  15 44851.3 5858.88   1
   1  -3  15 75221.0 5886.47   6
  -1   3  15 66522.8 5945.00   6
   1  -3  15 64347.3 5815.69   5
  -1  -3 -15 74962.1 5869.52   4
  -1  -3 -15 76646.7 5871.67   3
   1   3 -15 29324.3 5835.52   3
   1  -3  15 58216.9 5860.35   2
  -1   3  13 1487.26 151.154   1
  -1  -3 -13 801.866 136.802   1
  -1  -3 -13 633.953 108.055   1
   1   3 -13 707.946 129.306   1
   1  -3  13 940.800 153.100   1
   1  -3  13 806.139 136.212   6
  -1   3  13 1014.66 169.072   6
   1  -3  13 668.162 92.6262   5
   1   3 -13 1031.16 170.293   2
  -1  -3 -13 715.130 135.517   4
  -1   3  13 497.221 138.000   5
  -1  -3 -13 846.378 123.197   3
   1   3 -13 512.832 131.230   3
   1   3 -11 710.566 120.439   1
  -1  -3 -11 466.256 90.8336   1
   1  -3  11 693.521 119.950   1
   1  -3  11 619.339 118.820   6
  -1   3  11 705.736 122.278   6
   1  -3  11 588.112 77.0266   5
  -1  -3 -11 878.794 142.591   4
  -1   3  11 633.518 140.084   5
  -1  -3 -11 561.521 94.7880   3
   1   3 -11 407.971 108.326   3
  -1  -3 -11 592.136 103.524   1
   1  -3  11 1028.35 139.429   1
   1   3 -11 537.729 109.089   1
  -1   3  11 909.494 123.613   1
  -1   3  11 565.376 71.7578   2
   1  -3  11 502.709 117.506   2
   1   3 -11 1118.18 191.695   2
   1   3  -9 29700.6 3179.40   1
   1  -3   9 53334.4 3266.56   1
  -1   3   9 67793.3 3282.78   1
   1   3  -9 40345.2 3203.39   1
  -1  -3  -9 33387.3 3180.82   1
  -1   3   9 40860.9 3193.31   1
  -1  -3  -9 34290.7 3166.89   1
   1  -3   9 38648.8 3198.42   1
   1  -3   9 44021.8 3227.45   6
  -1   3   9 28474.2 3175.63   6
  -1   3   9 35062.6 3258.07   5
   1   3  -9 46799.6 3355.83   2
  -1  -3  -9 25439.5 3211.11   4
   1   3  -9 33927.1 3208.05   3
  -1  -3  -9 31241.8 3171.64   3
   1  -3   9 23604.1 3205.12   2
  -1   3   9 31980.6 3144.00   2
  -1   3   7 37226.2 2125.31   1
   1   3  -7 26307.8 2041.87   1
   1  -3   7 28586.5 2105.24   1
   1   3  -7 20272.0 2034.10   1
  -1  -3  -7 21046.1 2035.42   1
   1  -3   7 22626.7 2037.21   1
   1  -3   7 24910.3 2066.89   6
  -1   3   7 19395.2 2027.56   6
  -1   3   7 26809.6 2104.62   5
  -1  -3  -7 25027.9 2056.90   5
   1  -3   7 22223.7 2009.28   5
   1   3  -7 22760.5 2191.66   2
  -1  -3  -7 16403.6 2072.80   4
   1   3  -7 19919.2 2039.85   3
  -1  -3  -7 17368.6 2021.03   3
   1  -3   7 17136.1 2083.96   2
  -1   3   7 22139.6 2008.37   2
  -1  -3  -5 330346. 28638.3   1
   1  -3   5 262186. 28662.8   1
   1   3  -5 292635. 28637.3   1
  -1   3   5 309368. 28613.8   1
   1   3  -5 306342. 28620.4   1
  -1   3   5 313212. 28653.8   1
  -1  -3  -5 320331. 28614.0   1
   1  -3   5 345289. 28634.4   1
   1  -3   5 336187. 28665.6   6
  -1   3   5 325597. 28652.1   6
  -1   3   5 325232. 28677.0   5
  -1  -3  -5 314612. 28661.3   5
   1   3  -5 291177. 28788.5   2
  -1  -3  -5 383063. 28708.3   4
   1   3  -5 328134. 28605.0   4
  -1  -3  -5 333516. 28634.6   3
   1  -3   5 331756. 28723.5   2
   1   3  -5 305060. 28634.3   3
  -1  -3  -3 1108.99 142.788   1
   1  -3   3 1520.13 170.566   1
  -1   3   3 1514.81 138.616   1
   1   3  -3 1104.91 140.343   1
   1   3  -3 1044.38 130.636   1
  -1   3   3 1136.58 125.519   1
  -1  -3  -3 1402.29 139.253   1
   1  -3   3 917.496 128.789   1
   1  -3   3 881.107 152.374   6
   1  -3   3 969.293 134.128   5
  -1  -3  -3 1325.29 176.297   5
  -1   3   3 1056.37 159.373   5
   1  -3   3 1269.83 216.289   2
   1   3  -3 1253.24 251.998   2
   1   3  -3 1431.85 173.635   4
  -1  -3  -3 1217.85 176.582   4
  -1  -3  -3 1065.77 143.065   3
   1   3  -3 1102.10 142.590   3
  -1  -3  -1 9184.56 900.738   1
   1   3  -1 11722.0 913.244   1
   1   3  -1 9691.67 908.319   1
   1  -3   1 11230.3 896.735   1
   1  -3   1 8719.46 892.692   1
  -1  -3  -1 9130.44 897.982   1
   1  -3   1 9421.95 929.186   6
  -1  -3  -1 9292.52 953.843   5
   1   3  -1 13553.1 1075.96   2
  -1  -3  -1 9358.63 935.754   4
   1   3  -1 9350.45 913.723   3
   1  -3   1 9186.60 945.232   3
   1   3  -1 8260.67 908.135   3
   1  -3   1 16048.1 1099.02   2
  -1  -3   1 9522.58 846.104   1
  -1   3  -1 8320.71 823.133   1
   1   3   1 8594.48 832.752   1
   1   3   1 9770.84 841.649   1
  -1  -3   1 7518.67 851.723   1
  -1  -3   1 10335.9 902.210   6
   1  -3  -1 9062.60 866.677   6
  -1  -3   1 10045.7 895.814   5
   1   3   1 11293.0 939.132   2
  -1  -3   1 8050.48 849.261   4
  -1   3  -1 10641.0 897.714   4
   1  -3  -1 9499.39 894.899   3
   1  -3  -1 11665.3 988.329   2
   1   3   3 1130.71 135.854   1
  -1  -3   3 862.859 139.255   1
   1   3   3 1008.50 194.330   6
  -1  -3   3 1256.63 176.749   6
  -1  -3   3 1439.29 180.480   5
   1   3   3 1324.58 181.492   2
   1  -3  -3 1115.84 216.114   2
  -1  -3   3 1049.06 132.463   4
   1  -3  -3 929.954 154.586   4
   1  -3  -3 1194.74 172.564   3
  -1   3  -3 1152.47 157.909   4
   1   3   3 997.424 127.146   3
  -1   3  -3 2044.98 202.045   1
   1  -3  -3 960.647 115.449   1
   1  -3  -3 1617.79 139.226   1
  -1  -3   3 1069.73 132.862   1
   1   3   3 950.427 122.615   1
  -1   3  -3 942.332 122.772   1
  -1  -3   5 308828. 28942.7   1
  -1  -3   5 331975. 28952.9   1
   1  -3  -5 298973. 28979.2   1
  -1   3  -5 339917. 28938.4   1
   1  -3  -5 317140. 28931.1   1
   1   3   5 330557. 28935.8   1
  -1   3  -5 300536. 29024.8   1
   1   3   5 330385. 28942.1   1
   1   3   5 367494. 29020.0   6
  -1   3  -5 313502. 28928.4   5
  -1  -3   5 343329. 28978.8   5
   1   3   5 314615. 28965.1   2
  -1   3  -5 290626. 28949.7   4
   1  -3  -5 355176. 28988.5   4
   1   3   5 335363. 28940.0   3
   1  -3  -5 277570. 28981.9   3
   1  -3  -5 369914. 29037.0   2
  -1   3  -5 316720. 28968.4   3
  -1  -3   7 22307.5 2056.92   1
   1  -3  -7 32974.7 2138.29   1
   1  -3  -7 19336.0 2031.18   1
   1   3   7 23681.5 2047.33   1
  -1   3  -7 23859.8 2048.99   1
  -1   3  -7 30914.7 2183.72   1
   1   3   7 20801.2 2036.51   1
  -1  -3   7 20478.9 2072.99   6
   1   3   7 24075.4 2094.00   6
  -1  -3   7 17996.7 2055.24   5
  -1   3  -7 21693.0 2024.60   5
   1  -3  -7 22348.5 2084.14   4
  -1   3  -7 24505.0 2049.27   4
   1  -3  -7 22975.6 2084.42   3
   1   3   7 18419.2 2056.69   2
   1  -3  -7 34974.8 2139.68   2
  -1   3  -7 20987.4 2060.32   3
   1   3   9 36221.9 3291.10   1
   1  -3  -9 59390.8 3389.00   1
  -1  -3   9 39896.8 3299.91   1
  -1   3  -9 44363.7 3298.79   1
  -1  -3   9 34346.6 3302.57   1
  -1   3  -9 56664.8 3418.18   1
  -1  -3   9 37314.9 3310.55   6
  -1  -3   9 34540.0 3292.43   5
  -1   3  -9 35657.0 3255.26   5
   1   3   9 34026.4 3257.87   2
   1  -3  -9 37866.4 3325.34   4
   1  -3  -9 24018.0 3284.21   3
  -1   3  -9 28884.1 3282.40   3
   1   3   9 31512.9 3253.69   2
   1  -3  -9 51060.1 3307.56   2
  -1  -3  11 683.062 112.274   6
   1   3  11 576.304 110.352   6
  -1   3 -11 579.082 79.4498   5
  -1  -3  11 671.670 102.466   5
  -1   3 -11 895.386 151.686   1
  -1  -3  11 291.960 94.9378   1
   1   3  11 714.800 102.592   1
   1  -3 -11 617.066 121.462   4
  -1   3 -11 536.289 77.4909   4
   1  -3 -11 572.669 79.6439   2
   1   3  11 546.881 61.5102   2
   1  -3 -11 570.426 106.414   3
  -1   3 -11 506.078 95.1552   3
   1   3  11 582.665 61.6073   2
  -1  -3  11 644.048 106.956   1
  -1   3 -11 713.353 107.968   1
   1  -3 -11 516.431 88.6523   1
   1  -3 -11 1203.31 152.550   1
   1   3  11 455.056 99.2161   1
  -1  -3  13 1037.66 143.582   6
   1   3  13 988.104 154.167   6
  -1   3 -13 673.820 109.423   5
   1   3  13 902.940 135.737   5
  -1  -3  13 571.948 113.345   5
  -1  -3  13 411.786 120.085   1
   1   3  13 1251.47 148.298   1
   1  -3 -13 759.316 148.746   4
  -1   3 -13 808.889 104.780   4
   1  -3 -13 956.732 139.680   3
  -1   3 -13 851.706 132.355   3
   1  -3 -13 907.399 128.636   1
  -1  -3  13 1078.18 145.058   1
   1  -3 -13 1194.56 159.019   1
  -1   3 -13 845.663 137.363   1
   1   3  15 71402.4 5973.82   6
  -1  -3  15 73301.3 5944.85   6
  -1  -3  15 62173.1 5916.41   5
   1   3  15 72668.2 5940.57   5
   1  -3 -15 58233.6 5952.88   4
  -1   3 -15 67327.3 5889.81   4
  -1   3 -15 76442.3 5957.94   1
  -1  -3  15 63113.7 5949.49   1
   1  -3 -15 56985.1 5911.69   1
  -1  -3  15 71843.3 5950.31   1
   1   3  15 65530.3 5948.97   1
   1  -3 -15 81853.8 5967.65   1
  -1   3 -15 37498.2 5900.00   1
  -1   3 -15 72900.2 5944.49   3
   1   3  15 87749.8 5966.49   1
  -1  -3  17 29688.5 2901.96   6
   1   3  17 34406.9 2972.94   6
  -1  -3  17 29999.1 2886.35   5
   1   3  17 43010.0 2943.33   5
   1  -3 -17 28955.5 2914.31   4
  -1   3 -17 31367.5 2864.63   4
   1  -3 -17 34671.9 2918.13   3
  -1  -3  17 22614.8 2885.98   1
  -1   3 -17 34004.2 2909.67   1
   1  -3 -17 38015.4 2927.34   1
  -1  -3  17 35686.3 2922.06   1
   1   3  17 32548.7 2905.66   1
  -1   3 -17 25968.6 2884.03   1
   1  -3 -19 18821.2 1593.72   4
  -1  -3  19 17080.5 1579.89   6
   1  -3 -19 23379.0 1624.53   3
  -1   3 -19 20345.3 1614.59   3
  -1  -3  19 18010.8 1573.79   5
   1   3  19 20171.5 1615.01   5
   1  -3 -21 224.677 58.6031   4
   1   3  21 90.7141 53.1942   5
  -1  -3  21 240.187 60.6120   5
   1   3  21 211.633 97.8059   6
   1  -3 -21 122.585 55.1373   3
  -1   3 -21 178.150 62.0182   3
  -1  -3  23 480.391 93.3087   6
   1  -3 -23 529.367 91.9669   4
  -1   3 -23 685.818 105.999   2
   1  -3 -23 318.163 93.2364   3
  -1  -3  25 7145.20 652.456   5
   1   3  25 8472.07 686.899   5
  -1   3 -25 7607.41 648.000   2
  -1   3 -25 4935.67 634.966   3
   1  -3 -25 5838.10 654.564   3
   1   3  25 5208.74 673.104   6
  -1  -3  25 6396.71 638.299   6
   1   3  27 17842.8 1531.02   5
  -1  -3  27 17824.5 1518.01   5
   1  -3 -27 14728.2 1489.11   4
  -1   3 -27 17884.7 1508.49   2
   1  -3 -27 17462.4 1527.83   3
  -1   3 -27 15306.1 1506.08   3
  -1  -3  27 15177.6 1500.66   6
   1   3  27 14834.3 1522.30   6
   1   3  29 4203.49 398.884   5
   1  -3 -29 3310.22 367.424   4
  -1  -3  29 4029.54 381.389   6
   1   3  29 3576.90 386.169   6
   1  -3 -29 4067.30 396.486   3
  -1   3 -29 3515.05 376.451   3
  -1  -4 -28 121.469 37.6655   3
   1   4 -28 98.7509 32.0784   2
  -1  -4 -28 73.2044 23.9188   4
   1   4 -26 42.1018 23.5382   2
   1  -4  26 24.3073 22.1969   6
   1   4 -26 9.68363 8.93800   3
  -1  -4 -26-15.4512 14.1521   3
  -1   4  26 24.6810 22.5368   5
  -1  -4 -26 7.46802 9.72860   4
   1   4 -24 113.069 38.9902   2
  -1   4  24 44.3961 27.5916   6
   1   4 -24 46.7134 24.4970   3
  -1  -4 -24 50.0073 30.9325   3
  -1   4  24 58.1717 30.1995   5
   1   4 -22 256.980 61.6287   2
   1  -4  22 356.438 75.5183   6
  -1   4  22 166.707 68.2344   6
  -1  -4 -22 333.437 77.4481   3
   1   4 -22 294.529 66.6809   3
  -1   4  22 218.789 63.1051   5
  -1  -4 -22 327.134 60.0878   4
   1   4 -20 13.4806 17.3987   2
  -1   4  20 27.0795 34.9123   6
   1  -4  20 17.4941 15.9698   6
  -1  -4 -20-15.5222 24.5187   3
   1   4 -20 16.6221 15.1766   3
  -1  -4 -20 11.2395 17.7654   4
   1   4 -18 30.4437 27.7710   2
   1  -4  18 17.9233 23.1322   6
  -1  -4 -18 28.0351 22.1601   3
   1   4 -18 19.3098 17.6403   3
  -1  -4 -18-13.0313 11.9392   4
  -1   4  18 22.0910 28.4974   5
   1  -4  16 220.896 79.8674   1
   1  -4  16 422.621 88.3532   6
  -1   4  16 368.821 100.739   6
   1  -4  16 402.431 57.8555   5
   1   4 -16 412.588 89.7727   2
  -1  -4 -16 444.088 84.5456   4
  -1  -4 -16 308.066 78.3091   1
   1   4 -16 245.843 77.3993   3
  -1  -4 -16 349.487 71.5654   3
   1  -4  14 132.114 54.4926   1
   1   4 -14 280.238 74.3286   1
  -1   4  14 157.396 60.0752   6
   1  -4  14 203.918 62.4843   6
   1  -4  14 158.980 36.4924   5
   1   4 -14 278.349 79.9930   2
   1  -4  14 109.849 53.0315   2
  -1  -4 -14 159.697 52.9852   1
  -1   4  14 264.249 66.2157   1
   1   4 -14 98.6516 53.7903   3
  -1  -4 -14 339.040 61.7037   3
  -1  -4 -12 310.442 57.4970   1
  -1   4  12 288.955 65.4191   1
   1   4 -12 271.726 70.6081   1
   1  -4  12 469.762 89.6439   1
   1  -4  12 310.271 81.6517   6
  -1   4  12 372.252 75.4868   6
   1   4 -12 448.021 108.942   2
  -1   4  12 266.569 84.0010   5
  -1  -4 -12 176.977 73.5169   4
   1  -4  12 395.793 69.5582   1
   1   4 -12 491.565 81.4743   1
  -1   4  12 531.195 83.7837   1
  -1  -4 -12 278.589 60.6134   3
   1   4 -12 214.591 73.6459   3
   1  -4  10 461.211 81.7458   1
  -1  -4 -10 410.323 69.8159   1
  -1   4  10 289.523 67.9275   1
   1  -4  10 497.610 92.1053   6
   1  -4  10 467.902 65.1295   5
  -1   4  10 426.498 76.7542   6
  -1   4  10 669.214 118.569   5
  -1  -4 -10 286.224 85.5745   4
  -1  -4 -10 347.035 69.8758   1
   1   4 -10 304.621 81.3856   1
   1  -4  10 424.605 76.9903   1
  -1   4  10 420.605 70.0904   1
  -1  -4 -10 426.537 74.7930   3
   1   4 -10 440.327 86.8830   3
   1  -4   8 11.0419 20.7490   1
   1   4  -8 193.972 100.123   2
   1   4  -8 30.6647 24.7223   1
  -1   4   8 26.9074 15.8422   1
  -1  -4  -8 94.3467 31.4088   1
  -1  -4  -8 32.9974 21.8546   1
   1   4  -8 84.5660 32.3465   1
  -1   4   8 62.3614 24.0957   1
   1  -4   8 95.9105 31.9161   1
   1  -4   8 78.8696 40.9709   6
  -1   4   8 34.7996 30.3230   6
  -1  -4  -8 108.970 43.2961   5
   1  -4   8 78.4800 23.0819   5
  -1  -4  -8 137.004 53.7465   4
  -1  -4  -8 79.3464 27.7929   3
   1   4  -8 54.4099 10.3110   4
   1   4  -8 40.1320 10.6647   4
   1   4  -8 77.0101 31.3558   3
   1   4  -6 1074.40 137.669   3
  -1   4   6 1529.27 172.128   5
  -1  -4  -6 1154.97 153.020   5
   1  -4   6 852.160 118.214   5
   1  -4   6 652.610 174.496   2
  -1  -4  -6 1039.49 156.668   4
   1   4  -6 999.002 116.204   4
  -1  -4  -6 1021.29 122.826   1
   1   4  -6 1051.05 137.390   1
  -1  -4  -6 1121.80 118.987   1
   1  -4   6 899.910 125.943   1
   1   4  -6 1123.79 131.245   1
   1   4  -6 509.260 175.437   2
   1  -4   6 830.200 117.774   1
  -1   4   6 1077.98 107.881   1
  -1   4   6 945.471 110.858   1
   1   4  -4 319.998 55.8691   1
   1  -4   4 345.706 50.3579   1
   1  -4   4 508.580 86.3546   6
  -1  -4  -4 356.182 74.3005   5
  -1   4   4 230.746 67.1301   6
   1  -4   4 343.524 124.452   2
  -1   4   4 350.856 73.3857   5
  -1  -4  -4 443.341 85.5393   4
   1  -4   4 332.507 50.1159   1
  -1  -4  -4 374.679 49.2320   1
  -1  -4  -4 310.866 49.8491   1
   1   4  -4 346.436 60.2241   1
   1   4  -4 287.589 61.4212   3
  -1  -4  -2 115.528 22.3650   1
  -1  -4  -2 136.336 27.2267   1
   1   4  -2 147.476 30.8249   1
   1  -4   2 202.670 50.6631   6
  -1  -4  -2 164.070 50.4267   5
   1  -4   2 253.744 109.653   2
  -1  -4  -2 172.835 49.1863   4
   1   4  -2 120.762 26.7264   1
   1   4  -2 111.443 38.7925   3
  -1  -4   0 1756.36 167.026   1
  -1  -4   0 1634.55 217.339   6
   1  -4   0 1356.86 196.525   6
  -1  -4   0 2090.08 229.216   5
   1   4   0 2000.05 263.280   2
  -1  -4   0 1565.68 194.227   4
   1  -4   0 1769.01 216.464   3
   1   4   0 1660.70 166.904   1
  -1  -4   0 1537.11 163.617   1
  -1  -4   2 179.258 32.0163   1
  -1  -4   2 229.071 38.3737   1
  -1  -4   2 186.634 59.6566   6
   1   4   2 132.933 53.9207   2
   1  -4  -2 43.4644 57.8769   2
  -1  -4   2 127.815 40.7054   4
  -1   4  -2 227.608 58.3529   4
   1  -4  -2 32.6582 36.3192   3
   1   4   2 143.385 25.8299   1
   1   4   4 353.403 50.7271   1
  -1  -4   4 383.011 61.1826   1
   1   4   4 302.351 50.5401   1
  -1  -4   4 312.310 77.6395   6
  -1  -4   4 326.979 74.5624   5
   1   4   4 389.819 89.2673   6
   1   4   4 362.570 81.9375   2
   1  -4  -4 424.514 124.813   2
   1  -4  -4 401.638 80.8750   4
  -1  -4   4 515.400 70.6823   4
  -1   4  -4 204.980 64.5517   4
  -1   4  -4 418.906 78.6369   3
  -1   4  -6 898.770 110.558   1
   1  -4  -6 949.321 104.075   1
  -1  -4   6 638.087 109.884   1
   1  -4  -6 1116.98 106.767   1
   1   4   6 1308.49 131.359   1
  -1   4  -6 1241.42 144.515   1
   1   4   6 1080.06 118.090   1
  -1  -4   6 1154.79 158.733   6
   1   4   6 968.359 157.925   6
  -1  -4   6 1055.27 142.711   5
   1  -4  -6 790.763 166.565   2
   1   4   6 1049.45 141.296   2
  -1   4  -6 931.759 129.541   4
   1  -4  -6 862.945 142.035   4
   1  -4  -6 1228.30 158.584   3
  -1   4  -6 697.276 125.533   3
  -1  -4   8 16.0412 25.7009   1
   1  -4  -8 35.9718 17.4509   1
   1   4   8 37.7389 17.7519   1
   1  -4  -8 80.6606 36.2797   3
  -1   4  -8 47.6643 24.6788   3
   1   4   8 34.8144 27.8276   6
  -1  -4   8 64.8016 31.5581   5
   1   4   8-10.8835 20.3204   2
   1  -4  -8 16.3170 30.0646   2
   1  -4  -8 116.439 50.4692   4
  -1   4  -8 27.9080 21.2285   4
   1  -4  -8 37.9867 20.0727   1
  -1   4  -8 68.7485 23.8528   1
   1   4   8-13.6158 25.2048   1
  -1  -4   8 114.903 32.5193   1
  -1  -4  10 358.795 87.6496   1
   1   4  10 482.662 66.8391   1
  -1  -4  10 525.064 94.1451   6
  -1  -4  10 382.957 75.6134   5
   1   4  10 359.788 86.6457   6
  -1   4 -10 480.658 68.9234   4
   1  -4 -10 610.363 105.689   4
   1  -4 -10 549.735 81.5908   2
  -1   4 -10 398.968 76.4953   3
   1  -4 -10 348.094 79.3138   3
   1   4  10 403.211 56.6160   2
   1  -4 -10 420.476 75.5248   1
   1  -4 -10 401.404 61.2536   1
   1   4  10 461.119 92.0008   1
  -1   4 -10 432.868 72.4549   1
  -1  -4  10 449.257 74.7728   1
  -1  -4  12 444.246 93.3853   1
  -1   4 -12 410.305 94.7985   1
   1   4  12 298.998 53.8081   1
   1  -4 -12 362.407 57.3223   1
  -1  -4  12 369.477 77.0240   6
   1   4  12 282.855 67.1420   6
   1   4  12 249.430 39.4002   2
   1  -4 -12 369.981 91.7137   4
  -1   4 -12 310.312 64.3782   3
   1  -4 -12 421.626 79.3444   3
   1  -4 -12 319.949 68.4913   1
   1   4  12 455.142 86.0213   1
  -1  -4  12 445.008 75.8356   1
  -1   4 -12 277.133 64.1817   1
   1  -4 -14 217.835 56.4885   1
   1   4  14 279.458 67.2371   1
   1   4  14 132.965 57.3488   6
  -1  -4  14 289.272 59.3756   5
  -1   4 -14 264.312 78.8974   1
  -1  -4  14 208.538 62.4491   1
  -1   4 -14 173.884 35.7653   4
  -1   4 -14 217.227 54.1163   3
   1  -4 -14 299.063 65.2877   3
   1  -4 -16 436.677 85.8418   1
  -1  -4  16 483.682 81.5327   5
  -1  -4  16 451.165 85.7506   6
   1   4  16 202.849 70.3688   6
   1   4  16 354.176 72.9088   5
   1  -4 -16 241.217 78.6662   4
  -1   4 -16 302.463 52.4763   4
  -1   4 -16 574.430 88.3603   3
   1  -4 -16 349.760 75.7674   3
   1  -4 -18-18.4714 23.8609   4
   1   4  18 29.6010 23.4178   5
  -1  -4  18 12.9936 16.8241   5
  -1  -4  18 15.2706 19.7471   6
   1   4  18 20.4145 18.6743   6
   1  -4 -18 15.2176 13.9621   3
  -1   4 -18 29.4579 26.8941   3
   1  -4 -20-16.0395 14.6180   4
   1   4  20 16.6321 21.4360   5
   1   4  20-24.6232 31.7346   6
  -1  -4  20 15.4097 31.4016   6
   1  -4 -20-16.3201 14.8736   3
  -1   4 -20 15.7510 20.3005   3
   1   4  22 162.721 86.1289   6
  -1  -4  22 315.165 69.3853   6
   1  -4 -22 283.567 68.0898   4
   1   4  22 289.842 74.8643   5
  -1   4 -22 356.172 76.4339   2
   1  -4 -22 318.028 74.7352   3
  -1   4 -22 245.930 70.2899   3
   1   4  24 25.7657 34.4147   6
   1  -4 -24 124.546 36.8685   4
  -1  -4  24 100.522 38.1025   5
  -1   4 -24 178.544 48.7642   2
  -1   4 -24 15.6925 22.1521   3
   1  -4 -24 100.828 41.5139   3
  -1  -4  26 24.7580 19.5621   6
   1   4  26-20.9914 27.0699   6
   1   4  26 30.0255 23.7154   5
   1  -4 -26 9.51113 12.2938   4
  -1   4 -26 11.5364 14.8976   2
  -1   4 -26-12.8526 16.5910   3
   1  -4 -26 15.8095 20.3968   3
  -1   4 -28 62.1825 27.5950   2
  -1  -4  28 52.8469 24.5872   6
   1   4  28 75.5576 34.4350   6
   1  -4 -28 83.7122 34.3441   3
   1  -4 -28 81.9490 26.7796   4
   1   4  28 100.686 35.0975   5
   1   5 -27 8287.42 786.982   2
  -1   5  25 4432.77 457.180   5
  -1  -5 -25 4289.78 436.814   4
   1   5 -25 4563.13 449.708   2
   1   5 -25 4526.37 452.423   3
   1  -5  25 4965.04 466.348   6
   1   5 -23 228.444 51.4711   2
   1  -5  23 190.756 55.4176   6
  -1  -5 -23 201.986 56.1677   3
   1   5 -23 232.372 58.5989   3
  -1  -5 -23 223.373 48.4814   4
   1   5 -21 166.073 47.6409   2
   1  -5  21 292.301 64.9162   6
   1   5 -21 138.342 49.4114   3
  -1  -5 -21 175.041 48.8971   3
  -1  -5 -21 191.657 46.2825   4
  -1   5  21 181.654 54.7797   5
  -1   5  19 5231.65 673.378   5
   1   5 -19 4261.12 658.418   3
  -1  -5 -19 8762.02 679.719   3
   1  -5  19 9847.79 702.562   6
  -1   5  19 6961.80 721.991   6
  -1   5  17 5930.38 1166.00   5
  -1  -5 -17 13768.9 1190.28   4
   1   5 -17 14210.2 1197.64   2
  -1  -5 -17 15232.7 1181.69   3
   1   5 -17 9987.32 1188.39   3
   1  -5  17 19173.9 1218.44   6
  -1   5  17 12014.8 1205.59   6
  -1   5  15 22812.0 2768.86   5
  -1  -5 -15 23882.4 2755.72   4
   1  -5  15 37335.0 2774.84   6
  -1   5  15 29078.3 2757.52   6
   1   5 -15 34484.5 2790.82   3
   1   5 -15 37615.6 2800.73   2
   1  -5  13 24.4423 28.3916   1
   1  -5  13 128.084 45.6104   6
   1  -5  13 149.775 32.1478   5
   1   5 -13 180.305 65.4252   2
  -1   5  13 95.4384 43.3283   5
  -1  -5 -13 16.7509 27.5850   4
  -1  -5 -13 63.9779 26.8855   3
  -1  -5 -13 86.9201 32.6460   1
  -1   5  13 52.5348 24.9634   1
  -1   5  11 213.188 41.6300   1
  -1  -5 -11 315.828 56.4524   1
   1  -5  11 372.390 56.6490   5
  -1   5  11 333.819 61.1714   6
   1  -5  11 345.908 92.3627   2
  -1   5  11 371.866 88.3108   5
  -1  -5 -11 338.061 80.3887   4
  -1  -5 -11 207.730 54.3280   3
   1  -5  11 343.397 61.9967   1
   1   5 -11 319.493 61.0382   1
  -1   5   9 8121.86 764.543   1
  -1   5   9 5577.67 750.682   1
   1  -5   9 10394.8 786.217   1
  -1   5   9 8888.86 799.023   6
   1  -5   9 10120.3 824.891   6
  -1   5   9 13867.5 864.703   5
   1  -5   9 11559.1 793.339   5
   1   5  -9 10903.3 820.143   3
  -1  -5  -9 10913.0 810.541   3
  -1  -5  -9 10766.4 779.642   1
   1   5  -9 9951.46 789.562   1
  -1  -5  -7 3955.73 577.751   1
  -1  -5  -7 6275.25 582.003   1
   1  -5   7 5068.00 581.167   1
   1   5  -7 6699.34 597.094   1
   1   5  -7 10746.5 654.229   1
   1  -5   7 6800.64 589.461   1
  -1   5   7 6970.99 634.561   6
   1  -5   7 6353.31 629.842   6
   1  -5   7 7695.25 609.739   5
  -1  -5  -7 7131.09 627.716   5
  -1   5   7 7364.73 641.604   5
   1   5  -7 6513.03 735.581   2
  -1  -5  -7 7260.61 639.274   4
  -1  -5  -7 6227.04 614.459   3
   1   5  -7 7194.05 589.192   4
   1   5  -7 7375.45 621.892   3
   1  -5   5 79418.0 8531.80   1
  -1  -5  -5 96291.8 8529.99   1
   1   5  -5 100783. 8547.51   1
   1   5  -5 108410. 8583.54   1
  -1  -5  -5 92687.1 8530.63   1
   1  -5   5 92374.8 8536.37   1
   1  -5   5 110973. 8595.62   6
  -1   5   5 98746.2 8600.34   6
  -1   5   5 96433.6 8590.96   5
  -1  -5  -5 110456. 8591.67   5
   1  -5   5 107780. 8568.56   5
   1   5  -5 124176. 8774.07   2
  -1  -5  -5 99817.2 8590.46   4
  -1  -5  -5 106149. 8579.47   3
   1   5  -5 100655. 8570.46   3
   1  -5   3 132.802 45.0461   6
  -1  -5  -3 150.791 47.1513   5
   1   5  -3 201.657 81.8040   2
  -1   5   3 131.405 40.8136   5
  -1  -5  -3 93.8193 37.1682   4
   1   5  -3 105.285 22.2102   1
   1   5  -3 120.586 33.4018   1
   1   5  -3 166.376 42.3736   3
   1   5  -1 1844.87 255.691   2
  -1  -5  -1 1692.77 193.850   4
   1  -5   1 1709.09 200.090   6
   1   5  -1 1417.06 181.114   3
  -1  -5   1 2099.93 226.067   6
   1  -5  -1 1675.95 206.918   6
  -1  -5   1 1756.47 213.512   5
   1   5   1 1527.44 229.255   2
  -1  -5   1 1858.87 207.038   4
  -1   5  -1 1636.76 211.961   4
   1   5   1 1695.25 199.059   3
  -1  -5   3 106.786 32.2164   1
  -1  -5   3 143.837 24.5495   1
  -1  -5   3 59.8087 38.0755   6
   1   5   3 17.0224 39.9239   6
  -1  -5   3 178.685 46.6834   5
  -1  -5   3 165.542 42.0196   4
   1  -5  -3 177.791 50.1994   3
  -1   5  -3 115.946 41.3897   4
  -1   5  -3 164.689 46.3606   3
  -1   5  -5 55323.2 1615.71   1
   1   5   5 22623.5 1593.07   1
  -1  -5   5 103360. 1868.72   1
   1   5   5 3762.61 1580.10   1
  -1   5  -5 87174.0 1630.64   1
  -1  -5   5 110507. 1727.09   1
   1   5   5 110554. 2042.58   6
  -1  -5   5 112545. 1987.13   6
  -1  -5   5 113678. 1933.31   5
   1   5   5 104853. 1925.24   2
  -1   5  -5 109173. 1857.51   4
   1  -5  -5 103714. 1949.90   3
   1  -5  -5 118992. 2243.08   2
  -1   5  -5 98087.0 1872.66   3
  -1  -5   7 9252.30 649.398   1
   1   5   7 4044.79 585.389   1
  -1   5  -7 5538.76 584.158   1
  -1   5  -7 5277.18 580.449   1
  -1  -5   7 6603.51 596.628   1
   1   5   7 7386.24 588.093   1
  -1  -5   7 8239.12 650.549   6
   1   5   7 6683.54 653.375   6
  -1  -5   7 7063.28 626.747   5
   1   5   7 6961.12 627.885   2
  -1   5  -7 7485.75 621.302   4
   1  -5  -7 6736.76 634.330   4
   1  -5  -7 8158.79 648.577   3
  -1   5  -7 5944.87 614.616   3
   1  -5  -7 8601.41 666.604   2
  -1  -5   9 15132.1 1027.35   1
   1   5   9 10684.9 980.247   1
  -1   5  -9 10074.5 970.230   1
   1  -5  -9 10051.1 948.766   1
   1  -5  -9 10323.1 949.313   1
   1   5   9 10992.0 1011.86   6
   1   5   9 10211.7 985.679   2
   1  -5  -9 10376.9 1007.04   4
   1  -5  -9 10180.6 999.925   3
  -1   5  -9 10685.8 985.918   3
   1   5  11 450.837 72.8643   1
  -1   5 -11 509.906 79.1238   1
  -1  -5  11 550.011 90.1168   1
  -1  -5  11 304.491 70.6798   6
  -1  -5  11 515.290 78.3362   5
   1   5  11 353.296 75.9742   6
   1   5  11 323.861 55.0958   2
   1  -5 -11 256.749 71.2855   4
  -1   5 -11 311.915 53.3970   4
   1  -5 -11 279.028 65.1465   3
  -1   5 -11 307.556 63.5845   3
  -1  -5  13 115.180 38.5456   5
   1  -5 -13 117.809 40.2340   3
   1  -5 -13 138.745 47.9757   4
   1   5  13 54.2709 30.5624   5
  -1   5 -13 41.2477 16.7406   4
   1   5  13 162.487 42.5161   1
   1  -5 -13 95.7899 27.8375   1
  -1  -5  15 30142.0 2891.39   6
   1  -5 -15 32372.7 2891.80   3
   1   5  15 30633.4 2888.73   5
  -1  -5  15 33190.9 2888.20   5
   1  -5 -17 11639.7 1361.76   4
  -1  -5  17 17255.1 1362.73   6
   1   5  17 12979.1 1351.07   6
  -1   5 -17 14315.2 1344.35   3
  -1  -5  17 16155.7 1354.08   5
   1   5  17 14053.6 1347.95   5
   1  -5 -19 7864.39 836.374   4
  -1  -5  19 9579.60 831.924   6
   1   5  19 7401.69 833.181   6
   1  -5 -19 8558.86 826.974   3
  -1   5 -19 8781.60 823.918   3
   1   5  19 7934.20 823.579   5
  -1  -5  19 9329.43 827.111   5
  -1  -5  21 118.625 41.4013   6
   1   5  21 95.4529 47.3890   6
   1  -5 -21 139.354 48.8352   4
   1   5  21 69.1251 37.3746   5
  -1  -5  21 174.698 47.1877   5
  -1   5 -21 188.556 48.5582   2
  -1   5 -21 181.784 50.0733   3
   1  -5 -21 41.7750 27.7695   3
  -1  -5  23 166.895 51.1925   6
   1   5  23 124.976 60.6092   6
  -1   5 -23 175.987 49.8833   2
   1  -5 -23 307.410 63.4798   4
   1   5  23 175.148 55.5381   5
  -1   5 -23 239.602 60.5641   3
   1  -5 -23 392.208 73.0577   3
   1  -5 -25 5157.29 400.177   4
   1  -5 -25 4264.47 413.467   3
  -1   5 -25 2067.04 372.645   3
  -1  -5  25 3771.74 392.998   6
   1   5  25 2201.09 396.331   6
  -1   5 -25 5043.34 404.150   2
   1  -5 -27 5353.02 601.485   3
   1   5  27 2685.64 583.932   6
  -1  -6 -22 362.352 61.9612   4
  -1   6  22 270.297 65.7981   5
   1   6 -22 422.955 68.5370   2
   1  -6  22 303.349 68.4701   6
   1   6 -22 199.788 60.3305   3
  -1  -6 -20 10.7025 13.8131   4
  -1   6  20 31.2138 24.6456   5
   1   6 -20-11.2641 14.5359   2
   1  -6  20 25.5715 23.3153   6
   1   6 -20-15.6762 20.2169   3
  -1  -6 -18 12.4213 11.3590   4
   1   6 -18-12.9323 11.8231   2
   1  -6  16 272.219 59.3397   6
  -1  -6 -16 110.330 46.9793   4
   1   6 -16 298.504 72.0019   2
  -1  -6 -16 313.725 60.4011   3
   1   6 -16 229.497 65.2946   3
   1  -6  14 182.633 49.1767   6
  -1   6  14 82.1104 34.1269   6
  -1  -6 -14 102.166 44.4000   4
  -1   6  14 282.516 69.7352   5
  -1  -6 -14 163.437 42.9968   3
   1   6 -14 167.741 53.9070   3
  -1  -6 -12 148.359 26.1748   1
   1  -6  12 135.639 45.9669   6
  -1   6  12 133.942 38.8729   6
  -1   6  12 116.941 48.0085   5
  -1  -6 -12 204.539 58.3922   4
  -1  -6 -12 190.530 45.3442   3
   1   6 -12 212.766 53.5002   3
   1  -6  10 285.865 43.5514   1
   1  -6  10 263.345 62.9667   6
  -1   6  10 248.940 58.1406   6
   1  -6  10 344.825 59.0890   5
  -1   6  10 299.841 73.2554   5
  -1  -6 -10 262.210 68.2207   4
  -1  -6 -10 314.028 59.2629   3
  -1   6  10 292.637 61.5150   2
   1   6  -8 162.009 31.7276   1
   1  -6   8 179.518 28.2553   1
   1  -6   8 308.797 64.3407   6
   1  -6   8 186.499 46.5585   5
   1   6  -8 183.821 90.2639   2
  -1   6   8 168.809 52.4913   5
  -1  -6  -8 215.366 54.3680   4
  -1  -6  -8 176.592 44.6405   3
   1   6  -8 207.938 47.5930   3
   1   6  -6 173.722 33.8610   1
   1  -6   6 417.660 74.7350   6
  -1   6   6 444.373 80.5861   6
   1   6  -6 338.757 121.582   2
   1   6  -6 446.101 53.5121   4
   1   6  -6 370.592 61.1369   3
  -1   6   4 144.442 50.8061   6
  -1  -6  -4 212.465 47.0896   5
   1   6  -4 132.157 68.4711   2
  -1   6   4 149.763 47.1717   5
   1  -6   4 60.9030 29.9133   6
   1   6  -4 99.1630 36.0951   3
  -1  -6  -2 95.4212 32.5603   5
  -1   6   2 56.8361 29.8622   5
  -1  -6  -2 64.6263 28.3559   4
   1  -6   2 81.6825 34.1188   6
   1   6  -2 26.9477 19.1913   3
  -1  -6   0 1232.98 152.402   4
   1   6   0 1131.76 178.110   2
  -1   6   0 1320.93 159.948   4
  -1  -6   0 1155.40 150.071   5
   1   6   2 31.0678 28.6532   2
  -1   6  -2 23.5318 19.0871   3
   1   6   2 46.0481 22.6382   3
  -1   6  -2 74.9238 27.9384   4
  -1  -6   2 52.7137 27.5295   5
   1   6   2 73.7703 40.5766   6
   1   6   4 78.9105 35.7376   2
  -1  -6   4 221.870 53.0636   6
   1  -6  -4 120.835 43.8683   3
  -1   6  -4 116.108 38.0752   4
   1   6   4 75.6713 40.6171   6
  -1  -6   4 125.791 37.4914   5
  -1  -6   6 370.544 72.3888   5
   1   6   6 442.482 91.8405   6
  -1  -6   6 488.477 86.7480   6
   1  -6  -6 465.760 83.7373   3
  -1   6  -6 362.443 66.6787   4
  -1   6  -6 544.105 81.1144   3
  -1   6  -8 111.228 21.9580   1
  -1  -6   8 238.226 37.0377   1
   1   6   8 192.261 54.2056   6
  -1  -6   8 121.443 40.3822   5
  -1  -6   8 196.894 54.1507   6
   1   6   8 165.961 46.8778   2
  -1   6  -8 205.586 42.9213   4
  -1   6  -8 251.202 48.8284   3
  -1   6 -10 304.550 46.9159   1
  -1  -6  10 434.926 72.1727   5
  -1  -6  10 337.405 71.9911   6
   1  -6 -10 349.086 72.4350   4
  -1   6 -10 335.890 55.6922   4
   1  -6 -10 252.668 62.2281   3
  -1   6 -10 435.892 66.9311   3
   1   6  12 121.018 42.0814   6
  -1  -6  12 251.673 51.9407   5
  -1  -6  12 158.075 45.0601   6
   1   6  12 142.989 42.6691   5
   1  -6 -12 281.686 61.2219   4
   1  -6 -12 140.353 44.8938   3
  -1   6 -12 266.756 51.0834   3
  -1  -6  14 224.278 51.4387   5
   1   6  14 264.349 57.5823   6
  -1  -6  14 142.999 43.5315   6
   1  -6 -14 80.5159 35.1112   3
  -1   6 -14 197.841 43.0791   3
   1  -6 -14 159.601 50.1671   4
   1   6  14 163.480 45.4384   5
  -1  -6  16 350.644 67.3390   5
   1   6  16 211.073 59.4304   6
  -1  -6  16 277.009 63.2151   6
   1   6  16 295.339 60.2808   5
   1  -6 -16 195.136 60.5886   4
   1  -6 -16 248.651 57.6998   3
  -1   6 -16 375.330 61.8163   3
   1   6  18 11.0859 20.2405   5
   1  -6 -18-14.6641 13.4166   4
   1  -6 -18 11.6390 10.6735   3
  -1   6 -18 9.99781 15.8259   3
   1   6  20 12.1069 19.1109   5
   1  -6 -20-13.3883 17.2558   4
  -1  -6  20 34.3626 23.3417   6
   1  -6 -20-12.2708 15.8156   3
  -1   6 -20-10.7775 19.6443   3
   1  -6 -22 219.409 55.1437   4
   1   6  22 346.690 67.4636   5
  -1   6 -22 328.292 61.9557   2
   1  -6 -22 387.071 71.8799   3
  -1   6 -22 188.844 52.5021   3
  -1  -6  22 246.520 56.6685   6
   1   6  22 292.915 72.2689   6
   1  -6 -24 105.412 36.7211   3
   1   6  24 17.2135 32.1722   6
   1   7 -19 1887.94 306.382   3
   1  -7  19 3733.91 320.544   6
  -1   7  17 2115.46 463.550   5
  -1  -7 -17 4011.36 477.213   4
   1   7 -17 7282.50 516.928   2
   1   7 -17 5305.84 506.656   3
   1  -7  17 6948.11 493.297   6
  -1   7  15 9439.90 1233.81   5
  -1  -7 -15 10876.3 1231.13   4
   1   7 -15 18337.1 1286.87   2
   1   7 -15 15373.7 1256.31   3
   1  -7  15 14646.0 1230.67   6
   1   7 -13 189.735 70.7489   2
   1  -7  13 224.509 50.7952   6
   1   7 -13 194.752 50.8631   3
  -1  -7 -13 137.876 46.5213   4
  -1   7  13 74.5894 36.2771   5
  -1   7  11 56.1346 27.1998   6
   1   7 -11 219.099 83.2932   2
  -1   7  11 71.6982 35.7908   5
  -1  -7 -11 83.1904 35.4761   4
   1  -7  11 166.154 42.6369   6
   1   7 -11 113.683 38.4825   3
  -1   7   9 4428.74 428.623   5
   1   7  -9 4301.46 405.498   3
  -1   7   9 3065.40 394.948   6
   1  -7   9 4152.14 409.213   6
  -1   7   7 2859.89 294.124   5
   1   7  -7 2235.38 350.491   2
  -1   7   7 2344.61 279.288   2
  -1  -7  -7 2514.48 275.500   4
  -1   7   7 2663.98 288.744   6
   1   7  -7 2474.60 268.052   3
  -1  -7  -5 31342.5 3350.31   4
   1   7  -5 43119.4 3477.58   2
  -1   7   5 39689.5 3375.29   6
   1  -7   5 35950.9 3355.40   6
  -1   7   5 41338.2 3373.26   5
   1  -7   3 63.9547 29.8629   6
  -1  -7  -3 143.208 36.5310   5
   1   7  -3 194.227 67.3991   2
  -1   7   3 185.038 49.1096   5
  -1  -7  -3 98.5189 31.9939   4
  -1   7   3 248.357 52.7531   4
   1   7  -3 64.8574 30.0187   3
  -1  -7  -1 755.855 109.706   5
   1   7  -1 1111.67 154.772   2
  -1   7   1 941.042 123.457   4
   1   7  -1 955.441 112.412   3
  -1   7   1 801.547 116.136   3
  -1   7  -1 801.597 124.800   5
   1   7   1 729.539 123.279   6
  -1  -7   1 981.454 119.381   5
   1   7   1 816.868 110.387   3
  -1   7  -1 1119.34 128.795   3
   1   7   1 686.931 126.288   2
   1   7   3 91.1569 37.3378   6
  -1  -7   3 107.556 33.5759   5
  -1   7  -3 99.9951 32.9754   4
  -1   7  -3 228.183 45.6989   3
   1   7   3 89.9835 30.0768   3
   1   7   3 114.792 43.3931   2
  -1  -7   5 37557.8 3441.43   5
  -1   7  -5 39182.3 3437.58   4
  -1  -7   5 35426.3 3452.25   6
  -1   7  -5 39012.5 3443.98   3
   1   7   7 2218.14 282.676   6
   1   7   7 2726.74 282.546   2
   1  -7  -7 2510.73 277.235   3
  -1  -7   7 2539.60 269.586   5
  -1   7  -7 2675.57 269.598   3
  -1  -7   9 3648.23 415.849   5
   1  -7  -9 4453.72 427.099   3
  -1   7  -9 4157.15 414.593   3
   1   7   9 4175.42 432.448   6
  -1  -7   9 4863.35 434.525   6
   1   7  11 106.844 32.2090   5
  -1  -7  11 109.822 37.2276   6
   1   7  11 89.8021 36.5995   6
  -1  -7  11 81.5165 32.1288   5
   1  -7 -11 113.226 35.0378   3
   1   7  13 88.5029 31.9646   5
  -1  -7  13 139.499 38.0768   6
   1   7  13 105.139 37.3671   6
  -1  -7  13 185.246 44.5498   5
   1   7  15 16308.8 1444.85   5
   1  -7 -15 15070.5 1452.01   4
  -1  -7  15 16423.4 1449.50   6
   1  -7 -15 13610.5 1439.49   3
  -1   7 -15 17402.2 1472.26   2
   1   7  17 5272.35 573.510   5
   1  -7 -17 5533.85 585.684   4
  -1  -7  17 6339.42 584.002   6
   1   7  17 5974.64 581.838   6
  -1   7 -17 6550.66 577.720   3
   1  -7 -17 5832.30 578.198   3
  -1   7 -17 6232.39 589.743   2
  -1   7 -19 3582.09 351.990   3
   1  -7 -19 3459.87 355.698   3
   1   7  19 3124.25 358.587   6
   1  -7 -21 109.729 40.2561   3
   1   7  21 147.217 45.3257   6
   1  -8  14 243.780 49.8970   6
  -1  -8 -14 161.482 43.4945   4
  -1   8  14 111.379 41.2832   5
   1  -8  12 9.24100 8.63471   6
  -1  -8 -12 30.4264 18.5834   4
  -1   8  12 28.0212 25.6072   5
   1   8 -10 388.934 103.532   2
   1  -8  10 219.594 48.5399   6
  -1   8  10 234.848 61.5781   5
  -1  -8 -10 239.471 50.2090   4
   1   8  -8 178.841 72.9486   2
   1  -8   8 194.784 44.3662   6
  -1   8   8 149.214 51.0061   5
  -1  -8  -8 90.5549 32.2783   4
  -1  -8  -6 177.759 44.9935   4
  -1   8   6 233.383 50.8254   4
   1  -8   6 223.285 48.3844   6
  -1   8   4 85.7691 33.9736   6
   1   8  -4 128.501 61.9788   2
  -1   8   4 80.9120 35.2179   5
  -1   8   4 52.6737 25.9255   3
  -1   8   4 13.5235 25.2905   2
  -1   8   2 97.0104 30.3078   3
  -1   8   2 70.4880 35.0009   6
   1   8  -2 132.881 48.6841   2
  -1   8   2 82.5450 38.6462   5
  -1   8   2 87.2842 29.3254   4
  -1   8   2 194.705 58.8340   2
  -1   8   0 469.502 73.7868   3
  -1  -8   0 395.876 68.2312   5
   1   8   0 628.016 92.4281   6
  -1   8   0 552.399 95.5734   5
  -1   8   0 479.314 76.3234   4
  -1   8   0 538.446 121.399   2
  -1   8  -2 140.081 84.7893   2
   1   8   2 117.601 36.3717   2
  -1  -8   2 77.4713 25.6439   5
   1   8   2 79.8608 30.4013   6
   1   8   4 43.7231 24.7709   2
  -1   8  -4 45.8136 72.4401   2
  -1  -8   4 55.6655 20.9374   5
   1   8   4 46.0540 23.8470   6
  -1   8  -4 40.6450 20.0595   3
  -1   8  -6 281.429 114.553   2
  -1  -8   6 166.384 39.9627   5
   1   8   6 202.067 51.3327   6
  -1   8  -6 231.984 44.3995   3
  -1  -8   8 131.699 36.7004   5
   1   8   8 206.581 45.3348   6
  -1  -8   8 154.909 40.9105   6
   1   8   8 127.164 33.5348   5
  -1   8  -8 259.814 96.6817   2
  -1   8  -8 187.274 38.1159   3
  -1  -8  10 228.112 48.0688   6
   1   8  10 157.013 38.3323   5
  -1   8 -10 198.198 41.9726   3
  -1   8 -10 315.591 97.3420   2
  -1  -8  12 9.21590 12.2266   6
   1   8  12 22.2649 13.8345   5
   1  -8 -12 9.07415 14.6139   3
  -1   8 -12 59.8132 22.7835   3
   1   8  12 36.9013 20.7966   6
   1   8  14 146.920 42.4260   6
  -1   8 -14 228.157 45.8992   3
   1   8  16 123.242 38.2798   6
  -1   9   7 899.654 143.469   5
  -1   9   5 14633.7 1349.56   4
   1   9  -3 56.9209 29.4425   2
  -1   9   1 485.980 85.9946   2
   1   9  -1 395.630 76.1176   2
   1   9   1 468.375 79.1141   6
  -1   9  -1 410.149 91.8244   2
  -1   9  -3 26.5276 13.7215   3
  -1   9  -5 11762.1 1084.40   3
  -1   9  -7 937.883 111.022   3
   2   0   0 999999. 80677.5   1
   2   0   0 940078. 80624.5   6
  -2   0   0 882954. 80618.3   6
  -2   0   0 897322. 80624.7   5
   2   0   0 855314. 80619.9   5
   2   0   0 885573. 80632.6   2
   2   0   0 852750. 80628.4   4
  -2   0   0 933606. 80640.4   4
   2   0   0 918944. 80621.2   3
  -2   0   0 888126. 80608.4   3
   2   0   0 853823. 80661.1   1
  -2   0   0 934348. 80663.4   1
  -2   0  -2 2703.51 319.463   1
  -2   0   2 2798.41 318.270   1
   2   0  -2 2079.87 312.096   1
   2   0   2 2462.48 322.459   1
   2   0  -2 3361.02 346.574   1
  -2   0   2 3266.49 349.574   1
  -2   0  -2 2561.15 318.887   1
   2   0   2 2242.21 298.937   6
   2   0  -2 2494.31 292.533   6
  -2   0   2 2991.44 326.369   5
   2   0  -2 2340.63 297.818   5
   2   0   2 2661.31 291.536   5
   2   0  -2 3185.88 331.497   2
  -2   0  -2 2813.79 309.465   4
  -2   0   2 2996.40 328.026   4
  -2   0   2 2737.68 292.869   3
  -2   0  -2 2529.71 283.550   3
   2   0  -2 2832.30 300.508   4
   2   0  -2 2205.92 293.230   3
   2   0   2 2717.57 303.260   2
   2   0   4 3158.80 386.043   1
  -2   0   4 2911.55 376.919   1
  -2   0  -4 3599.06 403.331   1
   2   0   4 3292.08 397.873   1
  -2   0   4 4371.21 430.411   1
  -2   0  -4 3330.79 383.472   1
   2   0  -4 3177.11 340.008   6
   2   0   4 3067.93 407.135   6
  -2   0   4 3985.80 355.944   6
  -2   0   4 4368.83 418.674   5
   2   0   4 3068.38 345.451   5
  -2   0  -4 2816.77 344.685   5
   2   0  -4 4266.20 412.482   2
  -2   0   4 3447.00 376.976   4
  -2   0  -4 3955.00 382.754   4
   2   0  -4 3995.44 392.431   3
  -2   0   4 3787.16 368.352   3
   2   0  -4 3159.69 358.843   4
  -2   0  -4 3476.21 362.542   3
   2   0   4 3313.31 366.895   2
  -2   0   6 26795.7 2255.77   1
   2   0  -6 30474.5 2294.75   1
   2   0   6 23398.5 2247.79   1
  -2   0   6 24614.1 2288.62   1
   2   0  -6 27011.0 2280.06   1
  -2   0  -6 23879.6 2248.38   1
   2   0   6 24235.1 2271.89   1
  -2   0   6 24991.1 2214.71   6
   2   0  -6 25358.6 2202.36   6
   2   0   6 23249.5 2333.66   6
   2   0   6 20452.7 2200.79   5
  -2   0  -6 21863.9 2207.22   5
  -2   0   6 26471.7 2284.14   5
   2   0  -6 24067.9 2258.93   2
  -2   0   6 23364.2 2214.20   4
  -2   0  -6 27227.8 2239.64   4
   2   0  -6 25865.0 2252.20   3
  -2   0   6 22591.6 2225.56   4
   2   0   6 22917.4 2223.28   2
  -2   0  -6 24345.8 2221.51   3
  -2   0   8 10514.1 977.782   1
  -2   0   8 10655.3 1006.80   1
   2   0   8 10511.4 970.925   1
  -2   0  -8 11003.5 988.829   1
   2   0  -8 10671.4 984.425   1
   2   0  -8 9890.02 985.855   1
   2   0   8 8684.78 982.603   1
  -2   0  -8 10286.7 971.490   1
  -2   0   8 9744.66 938.729   6
   2   0   8 9819.66 1088.00   6
   2   0  -8 9551.35 937.766   6
   2   0   8 8698.03 929.566   5
  -2   0   8 11385.3 1017.51   5
  -2   0  -8 9759.09 933.234   5
   2   0  -8 9321.03 980.424   2
  -2   0  -8 9302.04 953.561   4
   2   0  -8 10756.9 980.907   3
  -2   0   8 10348.3 954.090   4
   2   0   8 10447.0 947.595   2
  -2   0  10 339152. 28464.4   1
   2   0 -10 349321. 28470.6   1
   2   0  10 327317. 28464.6   1
  -2   0 -10 292220. 28467.8   1
  -2   0  10 333033. 28499.8   1
   2   0 -10 328183. 28476.3   1
   2   0  10 312559. 28477.5   1
  -2   0  10 290458. 28430.2   6
   2   0  10 261645. 28581.2   6
  -2   0  10 301746. 28493.2   5
   2   0  10 310330. 28429.1   5
   2   0 -10 318381. 28478.6   2
  -2   0 -10 324165. 28443.0   4
   2   0 -10 320684. 28478.1   3
   2   0  10 327289. 28430.9   2
  -2   0  12 44523.8 3691.29   1
   2   0 -12 45103.4 3664.22   1
  -2   0 -12 43225.7 3667.37   1
   2   0 -12 37918.6 3651.89   1
  -2   0  12 42682.4 3646.24   1
   2   0  12 37974.8 3663.34   1
  -2   0 -12 43182.5 3646.90   1
   2   0  12 22342.6 3692.90   6
  -2   0  12 42587.4 3630.60   6
   2   0  12 42195.3 3635.60   5
  -2   0  12 35231.2 3670.28   5
   2   0 -12 31668.8 3641.52   2
  -2   0 -12 38056.9 3623.62   4
  -2   0 -12 38444.1 3670.96   3
   2   0 -12 36948.8 3662.49   3
   2   0  12 44185.8 3617.11   2
  -2   0  14 37489.8 2796.64   1
  -2   0  14 40106.1 2856.96   1
   2   0 -14 38153.1 2816.90   1
   2   0  14 31449.7 2775.62   1
  -2   0 -14 35355.9 2787.20   1
  -2   0  14 33836.9 2777.76   6
   2   0  14 27619.7 2784.21   5
  -2   0  14 25404.6 2797.42   5
   2   0 -14 20669.9 2760.56   2
  -2   0 -14 28542.8 2759.66   4
  -2   0 -14 19908.9 2775.66   3
   2   0 -14 28260.1 2799.63   3
   2   0  14 32185.8 2744.11   2
   2   0 -16 4724.62 516.894   1
   2   0 -16 6414.73 554.756   1
  -2   0  16 5819.66 517.683   1
  -2   0 -16 4737.72 496.862   1
  -2   0  16 5934.88 562.879   1
   2   0  16 4725.13 493.236   1
  -2   0 -16 4980.16 527.240   1
   2   0  16 4630.99 521.036   1
   2   0  16 3688.26 532.894   6
  -2   0  16 4929.45 513.156   5
   2   0 -16 4053.36 485.065   2
   2   0 -16 4725.48 499.159   4
  -2   0 -16 4857.85 483.467   4
  -2   0 -16 3739.52 498.831   3
   2   0 -16 3577.92 490.162   3
   2   0  16 4190.29 454.257   2
  -2   0  18 439.969 118.761   1
   2   0  18 503.444 112.981   1
  -2   0 -18 728.626 139.918   1
   2   0 -18 645.659 135.318   1
  -2   0  18 635.791 112.094   6
   2   0  18 558.656 120.418   6
   2   0 -18 554.215 104.877   2
   2   0 -18 510.850 118.302   1
   2   0  18 489.137 122.106   1
  -2   0  18 666.941 120.931   1
  -2   0 -18 375.077 97.0773   1
  -2   0  18 893.458 137.268   5
   2   0 -18 658.890 119.496   4
   2   0  18 547.341 105.174   5
  -2   0 -18 446.222 98.4000   4
  -2   0 -18 663.884 120.483   3
   2   0  18 677.945 96.8124   2
   2   0 -18 550.130 118.412   3
   2   0  20 29991.7 2833.81   6
  -2   0  20 39544.0 2838.53   6
   2   0  20 34758.6 2823.47   5
   2   0 -20 39418.6 2822.16   2
   2   0 -20 33751.0 2842.04   4
  -2   0 -20 31715.2 2815.32   4
  -2   0 -20 37306.6 2839.45   3
   2   0 -20 33080.3 2842.24   3
  -2   0 -20 24635.6 2814.41   1
   2   0  20 21800.6 2815.93   1
  -2   0 -20 22315.1 2831.15   1
   2   0 -20 33757.0 2885.90   1
  -2   0  20 19328.8 2827.49   1
  -2   0  20 29092.9 2834.57   1
   2   0  22 28402.8 2733.13   1
   2   0  22 24827.4 2684.73   6
  -2   0  22 36483.5 2707.79   6
   2   0  22 28609.7 2681.89   5
  -2   0  22 26957.9 2694.13   5
   2   0 -22 29700.6 2676.90   2
   2   0 -22 30836.6 2708.07   4
   2   0 -22 29292.3 2698.94   3
  -2   0 -22 27266.7 2689.57   3
   2   0 -22 27184.4 2709.23   1
  -2   0  22 33287.0 2721.41   1
   2   0  22 28363.1 2707.07   1
  -2   0 -22 29116.0 2700.33   1
   2   0 -22 35896.7 2763.42   1
  -2   0 -22 29268.2 2735.32   1
   2   0  24 12797.4 1122.30   1
  -2   0  24 12380.1 1074.87   6
   2   0  24 9174.65 1057.34   6
  -2   0  24 12772.6 1079.20   5
   2   0  24 10100.2 1055.06   5
   2   0 -24 13392.4 1089.89   4
  -2   0 -24 11209.2 1061.24   4
   2   0 -24 11516.4 1088.93   1
  -2   0  24 13270.7 1095.40   1
   2   0 -24 11173.7 1068.79   3
  -2   0 -24 10596.5 1064.11   3
   2   0 -24 10622.4 1053.07   2
   2   0  26 135.649 38.9940   5
  -2   0  26 117.858 38.7483   5
  -2   0 -26 82.3225 31.9441   4
   2   0 -26 182.399 47.1217   3
  -2   0 -26 94.7252 34.9444   3
   2   0  26 112.188 37.5889   6
  -2   0 -28 848.481 113.041   4
  -2   0  28 911.093 122.074   5
  -2   0  28 925.976 121.917   6
  -2   0 -28 934.285 120.514   3
  -2   0 -30 3589.28 381.794   4
  -2   0  30 4627.10 399.633   5
  -2   0 -30 3590.52 387.215   3
   2   0 -30 3875.09 387.605   3
   2   0  30 3908.99 386.026   6
  -2   0  30 4187.74 396.373   6
  -2  -1 -31 7.08707 11.2065   4
  -2  -1 -31 7.86954 10.1643   3
  -2  -1 -29 15.2466 12.0707   4
  -2   1  29 9.31441 12.0421   5
  -2  -1 -29-8.67679 13.7289   3
   2   1 -29 23.1826 17.2761   3
  -2   1  29 8.52311 13.4869   6
   2  -1  29 7.56663 9.79828   6
  -2   1  27 72.4940 27.1871   5
  -2  -1 -27 40.7958 22.8942   4
  -2  -1 -27 57.4239 26.6682   3
   2   1 -27 61.3331 26.9794   3
  -2   1  27 64.9275 25.8766   6
   2  -1  27 51.3850 23.9743   6
  -2   1  25 11.3776 10.6605   5
  -2  -1 -25 27.4451 16.8571   4
   2   1 -25 39.1429 23.7242   2
  -2   1  25 20.3902 18.7463   6
   2  -1  25 49.0118 22.0212   6
   2   1 -25 20.0689 20.5974   3
  -2  -1 -25 31.7381 19.4407   3
   2  -1  23 350.758 66.8252   6
   2   1 -23 221.631 57.4682   2
  -2  -1 -23 304.110 63.4760   4
  -2   1  23 365.683 70.1323   5
   2  -1  23 397.862 67.7279   5
   2  -1  23 376.050 79.6853   1
   2   1 -23 263.851 79.1623   1
   2   1 -23 405.180 72.7850   3
   2  -1  21-13.1795 12.0169   6
  -2   1  21 36.7573 29.5445   6
   2   1 -21 25.5312 28.4987   2
   2   1 -21-25.2611 39.8750   1
   2  -1  21-25.9214 33.4096   1
  -2  -1 -21-14.9340 27.2219   1
  -2   1  21-14.6077 18.8303   1
   2  -1  21 10.6455 9.70912   5
  -2   1  21-14.3570 18.5073   5
  -2  -1 -21 22.7203 20.7089   4
   2  -1  21-16.2120 25.5926   1
   2   1 -21-22.7214 29.2858   1
  -2  -1 -21 28.3656 25.8529   1
   2   1 -21 13.3863 21.1330   3
  -2  -1 -21 12.5915 11.4813   3
   2  -1  19 62.6614 38.0714   6
  -2   1  19 105.325 38.2401   6
   2  -1  19 89.4301 35.2529   2
   2   1 -19 118.801 45.1375   2
  -2   1  19 32.9508 26.4400   1
   2  -1  19 80.4714 54.8686   1
  -2  -1 -19 32.1112 25.7886   1
   2   1 -19 26.8222 42.6056   1
   2  -1  19 22.5051 23.4217   5
  -2  -1 -19 26.3393 24.4735   4
   2  -1  19 73.3980 37.6954   1
   2   1 -19 24.8769 23.1679   1
  -2  -1 -19 28.4215 45.1151   1
  -2  -1 -19 29.0882 26.9350   3
  -2   1  17 308.897 68.7617   6
   2   1 -17 286.253 74.3099   2
   2  -1  17 278.061 61.5469   2
  -2   1  17 213.592 63.7052   1
   2  -1  17 262.327 82.2064   1
  -2  -1 -17 202.558 60.8056   1
   2   1 -17 237.843 79.1918   1
  -2   1  17 245.603 70.1263   5
   2  -1  17 302.381 63.2037   5
  -2  -1 -17 150.896 54.1256   4
  -2   1  17 234.003 82.8631   1
   2   1 -17 310.630 88.4908   1
   2  -1  17 191.006 65.0183   1
  -2  -1 -17 348.661 93.9931   1
   2   1 -17 234.050 67.1507   3
  -2  -1 -17 182.862 62.5613   3
  -2   1  15 53.6368 49.1054   1
  -2  -1 -15 144.655 62.3210   1
   2  -1  15 32.1927 21.2706   1
   2  -1  15 24.3385 38.7033   6
  -2   1  15 42.9053 29.5202   6
   2   1 -15 84.1653 43.1340   2
   2  -1  15 49.0146 27.7541   2
  -2   1  15 78.1888 37.9962   1
  -2  -1 -15 29.4300 23.6975   1
   2   1 -15 23.8486 31.0932   1
   2  -1  15 38.9526 26.8729   5
  -2   1  15 65.7235 44.8896   5
  -2  -1 -15 50.8151 31.2281   4
   2   1 -15 20.5641 32.7977   3
  -2  -1 -15 115.619 46.6990   3
   2   1 -13 2608.76 289.831   1
  -2   1  13 2330.34 269.629   1
  -2   1  13 2504.91 314.035   1
   2  -1  13 2723.46 285.819   1
  -2  -1 -13 2078.71 287.903   1
  -2  -1 -13 2496.62 273.665   1
   2  -1  13 2766.29 311.243   1
  -2   1  13 2243.78 266.531   6
   2  -1  13 3103.35 355.739   6
   2  -1  13 2399.19 241.137   5
   2  -1  13 2901.45 280.945   5
   2   1 -13 1873.67 291.094   2
  -2  -1 -13 1288.73 257.990   4
  -2  -1 -13 2594.50 313.630   3
   2   1 -13 2023.99 291.129   3
   2  -1  13 2166.68 260.604   2
   2  -1  11 150.459 53.9205   1
   2   1 -11 228.128 63.4358   1
  -2   1  11 115.754 58.2330   1
  -2  -1 -11 180.183 65.3438   1
  -2   1  11 196.725 55.3448   1
   2  -1  11 295.133 76.2331   1
  -2  -1 -11 194.047 56.8855   1
   2   1 -11 143.553 61.3844   1
   2  -1  11 200.338 90.9673   6
   2  -1  11 138.248 32.7793   5
   2  -1  11 317.013 69.0451   2
  -2   1  11 281.991 90.5547   5
  -2  -1 -11 189.688 63.0854   4
   2   1 -11 94.8571 55.4760   3
  -2  -1 -11 130.130 64.9085   3
   2  -1   9 399.127 82.7599   1
  -2  -1  -9 337.439 84.8229   1
   2   1  -9 322.092 77.0195   1
   2  -1   9 265.773 78.6422   1
  -2   1   9 475.902 82.6768   1
   2   1  -9 314.813 84.1826   1
  -2  -1  -9 301.167 75.4046   1
   2  -1   9 537.526 172.548   6
  -2  -1  -9 409.765 73.7641   5
  -2  -1  -9 402.561 76.1433   2
   2   1  -9 211.670 78.8066   2
  -2   1   9 208.327 87.1672   5
   2  -1   9 230.879 70.4319   5
  -2  -1  -9 335.385 78.2037   4
  -2  -1  -9 402.201 112.385   3
  -2  -1  -7 283.760 77.8547   1
  -2   1   7 282.414 82.9070   1
  -2   1   7 326.017 71.8466   1
   2   1  -7 250.068 72.7391   1
  -2  -1  -7 314.883 71.6341   1
   2  -1   7 163.985 63.9688   1
   2  -1   7 612.394 197.621   6
  -2   1   7 249.858 42.7326   6
   2  -1   7 251.899 36.8441   5
   2  -1   7 326.957 44.8968   5
   2  -1   7 248.165 65.0637   2
  -2  -1  -7 330.175 66.9811   2
   2   1  -7 250.803 79.6797   2
  -2   1   7 144.061 82.5066   5
  -2  -1  -7 337.819 74.4682   4
  -2  -1  -7 250.964 91.3874   3
  -2   1   5 1138.30 166.987   1
   2   1  -5 1189.98 181.815   1
   2   1  -5 1276.10 193.713   1
   2  -1   5 1626.34 187.083   1
  -2  -1  -5 1210.20 183.113   1
   2  -1   5 1271.26 196.403   1
  -2   1   5 1357.43 196.259   1
  -2  -1  -5 1131.83 175.596   1
   2  -1   5 1914.68 395.071   6
   2  -1   5 1199.89 127.448   5
  -2   1   5 1163.52 199.203   5
  -2  -1  -5 1038.08 159.657   5
   2   1  -5 1469.04 211.742   2
  -2  -1  -5 901.966 152.857   2
  -2  -1  -5 1248.19 171.241   4
   2   1  -5 1250.77 144.287   4
   2   1  -5 1403.61 172.824   3
  -2   1   5 1118.92 180.995   4
  -2  -1  -5 1372.77 181.306   3
   2  -1   5 1417.72 174.333   2
  -2  -1  -3 2738.82 380.032   1
   2   1  -3 3504.03 395.554   1
   2   1  -3 3656.79 388.167   1
   2  -1   3 3074.93 383.381   1
  -2   1   3 3699.37 396.380   1
  -2  -1  -3 2993.28 377.197   1
   2  -1   3 4277.36 645.698   6
  -2   1   3 3324.26 390.161   5
   2  -1   3 3541.48 343.170   5
  -2  -1  -3 3675.01 381.362   5
   2   1  -3 3268.30 400.319   2
   2   1  -3 3556.13 356.991   4
  -2  -1  -3 3412.70 374.778   4
  -2   1   3 3574.44 388.569   4
   2   1  -3 3587.84 357.454   3
  -2  -1  -3 3198.49 328.355   3
   2  -1   3 3795.93 381.734   2
  -2  -1  -3 3659.84 328.661   3
  -2  -1  -1 1177.54 171.879   1
   2   1  -1 1067.18 156.396   1
   2  -1   1 935.311 152.578   1
   2   1  -1 951.326 154.888   1
  -2  -1  -1 870.090 148.119   1
  -2   1   1 854.243 145.042   1
  -2   1   1 712.580 100.538   6
   2   1  -1 751.913 122.335   6
  -2  -1  -1 848.371 142.583   5
   2  -1   1 1306.13 155.145   5
   2   1  -1 979.977 155.859   2
  -2  -1  -1 815.974 129.470   4
   2   1  -1 933.190 124.913   4
   2  -1   1 1058.48 156.332   3
  -2  -1  -1 846.874 96.0250   3
   2   1  -1 1083.52 119.256   3
  -2   1   1 1039.67 145.302   1
   2  -1   1 921.813 147.921   1
   2   1   1 923.165 160.434   1
  -2  -1   1 1568.36 197.696   1
   2   1   1 965.608 159.585   1
   2  -1  -1 813.672 150.965   1
  -2   1  -1 804.022 142.455   1
  -2  -1   1 866.700 145.375   1
  -2   1  -1 1007.83 152.172   1
  -2   1  -1 870.472 128.979   6
   2  -1  -1 1106.48 123.181   6
  -2  -1   1 1131.01 157.110   5
   2   1   1 1112.25 173.696   6
  -2   1  -1 1213.93 137.778   5
   2   1   1 682.717 137.326   2
   2   1   1 738.395 116.254   4
  -2  -1   1 921.309 125.553   4
   2  -1  -1 928.563 150.961   3
  -2   1  -1 879.026 146.654   4
  -2  -1   1 1178.65 126.599   3
   2   1   1 726.863 101.124   3
   2  -1  -1 1046.70 143.780   2
  -2  -1   3 3967.19 421.656   1
   2  -1  -3 3643.30 410.417   1
   2  -1  -3 4217.73 424.422   1
   2   1   3 3665.87 422.860   1
   2   1   3 4049.06 424.596   1
  -2  -1   3 4425.89 446.774   1
  -2   1  -3 4214.79 420.053   1
  -2  -1   3 3886.17 408.735   6
   2   1   3 3227.06 426.440   6
  -2   1  -3 4004.81 472.281   6
  -2  -1   3 4362.74 431.656   5
  -2   1  -3 3282.55 360.620   5
   2   1   3 3539.87 405.663   2
  -2   1  -3 4014.57 414.555   4
  -2  -1   3 4733.38 446.411   3
   2  -1  -3 3535.65 416.527   3
   2  -1  -3 3732.70 400.881   2
  -2  -1   5 1201.90 176.036   1
   2   1   5 1149.16 176.207   1
   2  -1  -5 1681.15 204.757   1
   2  -1  -5 1228.17 181.700   1
  -2   1  -5 1415.75 182.473   1
  -2   1  -5 1225.52 174.022   1
   2   1   5 1119.55 176.132   6
  -2   1  -5 1068.84 121.250   5
   2   1   5 1261.68 163.997   2
  -2   1  -5 950.490 160.664   4
  -2  -1   5 1126.26 139.684   4
   2  -1  -5 1408.78 191.894   3
   2  -1  -5 1425.61 171.828   2
  -2   1  -5 1075.31 162.870   3
   2   1   5 1281.78 135.651   3
  -2  -1   5 1158.38 214.853   3
   2  -1  -7 343.857 83.3265   1
  -2   1  -7 300.861 75.0289   1
   2   1   7 305.137 73.4811   1
  -2  -1   7 331.983 87.1939   1
  -2  -1   7 337.896 80.4092   1
  -2   1  -7 384.579 80.5727   1
   2  -1  -7 332.543 83.2053   1
   2   1   7 393.405 85.9689   1
  -2  -1   7 366.988 79.4888   6
   2   1   7 209.186 78.3474   6
   2  -1  -7 340.163 69.2867   6
  -2  -1   7 318.653 84.0152   5
   2   1   7 217.004 55.0488   2
  -2  -1   7 296.430 50.0261   4
  -2  -1   7 298.000 55.2054   4
  -2   1  -7 299.320 68.4406   4
   2  -1  -7 286.001 78.9463   3
  -2   1  -7 283.863 69.0312   3
   2   1   7 172.008 46.1196   3
  -2  -1   9 450.116 83.1848   6
   2   1   9 451.475 68.9066   2
   2  -1  -9 337.212 78.5313   2
  -2  -1   9 471.048 92.1909   1
   2  -1  -9 393.030 85.0375   1
  -2   1  -9 443.132 88.7678   1
  -2  -1   9 372.128 93.4320   5
  -2   1  -9 258.656 71.5042   3
   2  -1  -9 271.129 82.3120   3
   2  -1  -9 385.011 86.3245   1
   2   1   9 311.534 77.4901   1
  -2  -1   9 471.407 101.588   1
   2   1  11 191.690 56.7246   1
  -2   1 -11 168.351 56.1846   1
  -2  -1  11 200.675 72.1491   1
  -2  -1  11 130.423 50.1803   6
   2  -1 -11 94.6180 59.1914   6
   2   1  11 29.6591 62.4786   6
   2  -1 -11 219.895 61.8089   2
  -2   1 -11 130.413 51.7540   1
  -2  -1  11 135.619 59.9347   1
   2   1  11 169.231 58.9981   1
   2  -1 -11 88.3422 45.4488   1
   2  -1 -11 148.150 56.3583   4
  -2  -1  11 205.966 67.8255   5
  -2  -1  11 255.869 42.8448   4
  -2  -1  11 204.649 41.7482   4
  -2   1 -11 146.774 49.8715   4
   2  -1 -11 155.313 58.1463   3
  -2   1 -11 231.806 66.4518   3
   2  -1 -13 2701.37 294.283   1
  -2  -1  13 2601.15 313.591   1
   2  -1 -13 2394.01 295.387   1
   2   1  13 2118.64 274.982   1
  -2   1 -13 2378.19 279.345   1
  -2   1 -13 2210.72 290.709   1
   2   1  13 2967.76 309.418   1
  -2  -1  13 2175.92 272.555   6
   2   1  13 2599.01 356.281   6
  -2  -1  13 3149.14 331.833   5
   2   1  13 2488.13 275.928   5
  -2   1 -13 2236.62 259.114   4
   2  -1 -13 1958.11 278.227   4
  -2  -1  13 1991.45 240.755   4
  -2  -1  13 2467.02 252.029   4
  -2   1 -13 2962.00 303.757   3
   2  -1 -13 1894.47 293.241   3
   2   1  13 2402.72 243.389   2
  -2  -1  15 101.245 56.6631   1
   2  -1 -15 43.0927 34.2784   1
  -2   1 -15 63.4539 43.3136   1
   2   1  15 49.1284 30.1535   1
   2   1  15 114.194 60.2357   6
  -2  -1  15 103.413 44.6319   6
   2   1  15 43.7082 18.4972   2
   2  -1 -15 40.6110 27.9158   2
   2  -1 -15 19.2886 30.7459   1
   2   1  15 67.6081 41.2977   1
  -2  -1  15 38.5606 30.7329   1
   2   1  15 51.3970 31.5184   5
  -2  -1  15 118.729 61.3564   5
   2  -1 -15 58.4593 35.7740   4
  -2   1 -15 23.6614 26.7543   4
  -2   1 -15 41.9929 33.4174   3
   2  -1 -15-21.6963 20.2309   3
  -2  -1  17 135.431 68.2613   1
  -2   1 -17 154.304 63.4543   1
   2   1  17 167.977 59.8065   1
  -2  -1  17 297.405 72.6119   6
   2   1  17 36.9085 39.0619   6
   2   1  17 197.910 41.6150   2
   2  -1 -17 241.072 56.3003   2
  -2  -1  17 475.233 98.4641   1
   2   1  17 299.440 85.0482   5
   2  -1 -17 79.2115 51.7133   4
  -2   1 -17 193.001 58.4747   4
  -2   1 -17 369.610 91.4975   3
  -2  -1  19 169.746 54.7792   6
   2  -1 -19 121.443 36.3647   2
   2   1  19 40.5468 19.6937   2
  -2   1 -19 75.6697 39.1477   1
   2   1  19 74.2293 39.6464   1
   2  -1 -19 79.1539 40.8967   1
  -2  -1  19 67.9508 41.8424   1
   2  -1 -19 18.7693 25.1325   4
  -2  -1  19 86.2584 44.4694   5
  -2   1 -19 126.376 42.9854   4
  -2   1 -19 43.6142 40.3270   1
   2   1  19-20.3624 27.1144   1
  -2  -1  21-26.0647 33.5920   1
   2  -1 -21-23.2403 21.1793   1
   2   1  21 25.9717 33.4722   6
  -2  -1  21 18.0001 28.4121   6
   2  -1 -21-8.18697 16.6832   2
  -2  -1  21-19.3902 17.6707   5
   2  -1 -21-16.7704 21.6137   4
   2   1  21 21.7110 19.7857   5
   2  -1 -21 19.1651 17.4656   3
  -2   1 -21-21.2727 19.3862   3
  -2   1 -21 13.9700 18.0045   4
   2   1  21 23.6878 30.5287   1
  -2  -1  21-21.2300 27.3612   1
  -2   1 -21-17.2363 15.7078   1
   2  -1 -21 18.0444 23.2556   1
   2   1  23 270.708 75.8307   6
  -2  -1  23 277.477 72.7764   6
  -2  -1  23 307.301 92.2907   1
  -2   1 -23 317.284 82.9359   1
  -2   1 -23 424.481 86.9315   3
   2  -1 -23 399.230 85.4243   3
   2  -1 -23 362.436 77.3301   4
  -2  -1  23 543.014 94.7855   5
  -2   1 -23 275.393 62.8501   4
   2   1  23 431.235 89.7991   5
   2  -1 -25 73.4305 31.7979   4
   2   1  25 14.9133 27.4737   5
  -2   1 -25 71.0254 32.2798   4
  -2  -1  25 43.9479 30.1182   5
  -2   1 -25 27.8918 22.3729   3
   2  -1 -25 14.3002 18.8586   3
  -2  -1  25 71.4773 32.1605   6
  -2  -1  27 138.696 41.7479   5
   2  -1 -27 63.0943 29.2063   4
   2   1  27 48.3193 25.1479   5
  -2   1 -27 61.6393 27.1078   4
  -2   1 -27 34.3359 21.4858   3
   2  -1 -27 47.6966 27.1106   3
   2   1  27 24.0976 19.7022   6
  -2  -1  27 36.7705 22.9247   6
  -2  -1  29 10.8437 14.0103   5
   2   1  29 10.2124 9.35917   5
  -2   1 -29 9.67742 12.5114   3
   2  -1 -29 30.3621 20.6473   3
   2   1  29-9.83385 12.7124   6
  -2   1 -31-8.10857 10.4540   3
  -2  -1  31 9.02542 14.2489   6
  -2  -2 -30 3291.09 322.370   3
  -2  -2 -30 2871.56 310.281   4
  -2   2  30 3351.60 322.657   5
  -2   2  28 759.201 96.9300   5
  -2  -2 -28 599.295 85.0331   4
   2   2 -28 558.977 84.8434   3
   2  -2  28 638.048 87.3581   6
   2   2 -26 144.768 41.2430   2
   2  -2  26 275.436 49.0041   6
  -2   2  26 154.398 38.9155   6
   2   2 -26 156.851 39.4399   3
  -2  -2 -26 219.807 51.3686   3
  -2  -2 -26 156.246 37.3765   4
  -2   2  26 113.877 37.2599   5
  -2   2  24 8986.31 882.381   5
  -2  -2 -24 9479.34 871.870   4
   2   2 -24 8496.61 876.475   2
   2   2 -24 8244.43 873.141   3
  -2  -2 -24 11297.3 900.120   3
   2  -2  24 9648.60 879.882   6
  -2   2  24 9318.87 872.586   6
  -2   2  22 21775.7 2264.10   5
  -2  -2 -22 26018.8 2253.59   4
  -2   2  22 24933.6 2251.02   6
   2  -2  22 25367.7 2266.37   2
   2  -2  20 24695.4 2940.77   1
  -2   2  20 34778.9 2890.90   6
   2  -2  20 35516.8 2913.16   6
   2  -2  20 24046.2 2874.40   5
  -2   2  20 33491.0 2913.32   5
   2   2 -20 35056.8 2917.83   2
  -2  -2 -20 38339.8 2930.53   3
   2  -2  20 32635.8 2903.15   1
   2   2 -20 30147.8 2927.68   1
   2  -2  18 81.4346 57.0390   1
  -2   2  18 193.141 51.6928   1
   2   2 -18 30.3328 41.4965   1
  -2   2  18 192.716 49.3457   6
   2  -2  18 152.610 57.4283   6
   2  -2  18 183.114 43.1804   5
   2   2 -18 241.702 71.2333   2
  -2   2  18 179.705 58.4133   5
  -2   2  18 154.105 70.1940   1
   2  -2  18 114.050 46.6678   1
   2   2 -18 158.876 58.8998   1
  -2  -2 -18 332.122 95.3941   1
  -2  -2 -18 153.996 53.5570   3
   2   2 -18 56.8312 39.1776   3
   2  -2  16 1175.36 182.025   1
   2   2 -16 1387.79 201.165   1
   2  -2  16 1128.46 161.667   6
  -2   2  16 1029.85 133.644   6
   2  -2  16 1073.95 115.014   5
   2  -2  16 848.394 104.222   5
   2   2 -16 792.943 150.869   2
  -2  -2 -16 791.077 99.2419   2
  -2  -2 -16 808.976 130.448   4
   2   2 -16 1106.67 160.801   1
  -2  -2 -16 1009.23 136.389   1
   2  -2  16 652.722 128.827   1
  -2  -2 -16 1504.63 199.984   1
  -2   2  16 767.109 125.779   1
  -2   2  16 1054.10 191.520   1
  -2  -2 -16 598.856 132.608   3
   2   2 -16 776.783 138.551   3
   2  -2  16 878.405 137.575   2
  -2  -2 -14 34276.6 3184.85   1
  -2  -2 -14 37609.9 3234.38   1
   2   2 -14 39031.8 3212.88   1
   2  -2  14 31923.4 3192.10   1
   2   2 -14 38958.6 3244.52   1
   2  -2  14 37821.2 3241.30   1
   2  -2  14 40179.1 3241.03   6
  -2   2  14 36244.6 3190.40   6
   2  -2  14 33861.8 3145.02   5
   2  -2  14 34776.7 3143.69   5
  -2   2  14 39741.7 3260.69   5
  -2  -2 -14 34736.5 3164.70   2
   2   2 -14 38166.0 3264.63   2
  -2  -2 -14 25976.4 3191.06   4
   2   2 -14 36411.0 3226.68   3
   2  -2  14 33837.3 3193.42   2
  -2   2  12 41640.9 3709.13   1
  -2   2  12 46280.5 3769.71   1
   2   2 -12 45555.3 3728.42   1
   2  -2  12 43080.8 3717.52   1
  -2  -2 -12 43332.5 3747.20   1
   2   2 -12 41940.3 3749.84   1
  -2  -2 -12 40844.1 3710.54   1
   2  -2  12 44070.3 3755.10   1
  -2   2  12 46087.6 3727.64   6
   2  -2  12 32655.3 3740.69   6
  -2   2  12 49784.1 3832.19   5
   2   2 -12 42416.4 3805.02   2
  -2  -2 -12 31690.7 3694.99   2
  -2  -2 -12 35411.4 3736.19   4
  -2  -2 -12 35962.5 3723.83   3
   2   2 -12 43600.5 3768.71   3
   2  -2  12 41509.2 3721.97   2
  -2   2  10 289985. 25469.2   1
  -2  -2 -10 282757. 25459.2   1
   2   2 -10 278427. 25460.3   1
  -2   2  10 275548. 25424.0   1
   2   2 -10 297051. 25439.8   1
   2  -2  10 299840. 25468.1   1
   2  -2  10 282672. 25480.0   6
  -2   2  10 326687. 25456.7   6
  -2   2  10 283115. 25591.5   5
  -2  -2 -10 220025. 25429.6   2
   2   2 -10 250126. 25518.0   2
  -2  -2 -10 300909. 25440.3   3
   2   2 -10 315671. 25519.7   3
   2  -2  10 290070. 25445.5   2
  -2   2   8 2997.56 343.926   1
   2   2  -8 2741.44 337.189   1
   2   2  -8 2916.77 322.015   1
  -2   2   8 3166.93 314.361   1
   2  -2   8 2933.34 320.462   1
  -2  -2  -8 3163.34 351.026   1
  -2  -2  -8 3005.10 317.536   1
   2  -2   8 2664.91 335.243   1
  -2   2   8 3663.51 354.099   6
   2  -2   8 3380.58 358.630   6
  -2   2   8 4100.96 500.190   5
  -2  -2  -8 2732.95 318.402   5
   2   2  -8 2478.11 382.215   2
  -2  -2  -8 2801.13 333.077   2
  -2  -2  -8 2165.86 349.727   4
  -2  -2  -8 2718.58 298.422   3
   2   2  -8 2890.17 377.082   3
   2  -2   8 3416.69 342.909   2
  -2   2   6 1520.99 175.274   1
  -2  -2  -6 591.362 163.680   1
   2   2  -6 1435.86 186.667   1
   2   2  -6 1510.42 206.459   1
   2  -2   6 1380.42 178.133   1
  -2  -2  -6 1802.05 190.814   1
  -2   2   6 1438.21 198.504   1
   2  -2   6 1203.18 187.230   1
   2  -2   6 1670.01 202.618   6
  -2   2   6 1563.87 187.694   6
  -2   2   6 1271.41 141.272   6
  -2  -2  -6 1448.66 188.199   5
  -2   2   6 2247.99 347.704   5
   2   2  -6 1474.96 230.138   3
   2   2  -6 1374.02 146.020   4
  -2  -2  -6 1625.89 151.706   3
  -2  -2  -6 1420.72 233.695   4
   2  -2   6 1344.73 189.083   2
  -2  -2  -4 24459.7 3434.06   1
   2   2  -4 40684.1 3463.27   1
   2   2  -4 41829.1 3452.59   1
   2  -2   4 38830.5 3433.41   1
  -2   2   4 36373.6 3422.06   1
   2  -2   4 36149.0 3442.64   1
  -2   2   4 37910.0 3446.14   1
  -2  -2  -4 36636.2 3432.52   1
   2  -2   4 40399.4 3441.18   6
  -2   2   4 46953.2 3667.59   5
  -2  -2  -4 36084.8 3452.12   5
   2   2  -4 49151.9 3544.03   2
  -2  -2  -4 48106.5 3550.41   4
  -2   2   4 39192.5 3473.58   4
   2   2  -4 36641.8 3476.73   3
   2  -2   4 36633.6 3452.90   2
   2  -2   2 11508.9 1006.72   1
  -2  -2  -2 10648.9 1029.39   1
   2   2  -2 11094.3 1022.13   1
   2   2  -2 9599.25 1001.46   1
   2  -2   2 9609.66 1007.58   1
  -2   2   2 10498.4 1013.25   1
  -2  -2  -2 11024.3 1016.69   1
   2  -2   2 10188.0 993.734   6
  -2   2   2 12230.8 983.088   6
  -2   2   2 14595.8 1175.90   5
  -2  -2  -2 9624.73 1031.38   5
   2   2  -2 9627.20 1051.93   2
  -2  -2  -2 13801.8 1110.85   4
   2   2  -2 8479.74 973.461   4
  -2   2   2 12029.8 1043.11   4
   2   2  -2 11509.8 1002.77   3
   2  -2   2 10392.1 1033.62   3
   2  -2   2 10641.2 1017.17   2
   2   2   0 810576. 62768.1   1
  -2  -2   0 771068. 62753.8   1
   2  -2   0 619074. 62734.2   1
  -2  -2   0 719700. 62776.9   1
   2  -2   0 633160. 62749.2   1
   2   2   0 739965. 62754.6   1
  -2   2   0 676362. 62737.2   1
  -2   2   0 748510. 62765.6   6
   2  -2   0 685805. 62710.1   6
  -2   2   0 648204. 62768.2   5
  -2  -2   0 692969. 62771.8   5
   2  -2   0 733830. 62721.9   5
   2   2   0 767429. 62775.7   2
  -2   2   0 622202. 62767.2   4
   2  -2   0 724168. 62775.2   3
   2  -2   0 666172. 62742.7   2
  -2   2  -2 10519.7 982.542   1
   2  -2  -2 8242.47 975.489   1
  -2  -2   2 9987.35 992.770   1
   2   2   2 12443.1 1017.44   1
   2  -2  -2 9490.86 984.544   1
   2   2   2 10724.2 999.098   1
  -2  -2   2 10839.0 1010.49   1
  -2   2  -2 10010.1 984.810   1
  -2  -2   2 10293.2 1007.23   6
   2  -2  -2 10259.2 944.241   6
   2   2   2 10928.7 1040.70   6
  -2   2  -2 12483.0 1095.83   6
  -2   2  -2 9735.33 959.884   5
  -2   2  -2 11304.5 1009.15   4
  -2  -2   2 11901.2 1021.89   4
   2  -2  -2 10861.0 1018.55   3
   2  -2  -2 11036.9 993.323   2
  -2  -2   2 9843.50 946.556   3
   2  -2  -4 38350.7 3678.98   1
   2  -2  -4 48715.8 3711.10   1
   2   2   4 33825.1 3692.39   1
  -2  -2   4 40126.7 3702.93   1
  -2   2  -4 39824.9 3683.13   1
   2   2   4 38595.4 3693.02   1
  -2  -2   4 45883.9 3716.00   1
  -2   2  -4 44672.5 3694.96   1
  -2  -2   4 43910.9 3721.65   6
  -2  -2   4 38954.5 3705.20   5
   2   2   4 42154.3 3695.15   2
  -2   2  -4 40849.8 3692.06   4
  -2  -2   4 45989.1 3691.87   4
   2  -2  -4 32770.3 3717.58   3
  -2  -2   4 37358.9 3657.07   3
   2  -2  -4 40147.6 3685.17   2
  -2   2  -6 1754.00 192.629   1
   2   2   6 1530.69 193.193   1
   2   2   6 1576.55 213.799   6
  -2  -2   6 1583.84 204.583   6
  -2  -2   6 1114.67 184.961   5
   2   2   6 1572.85 185.721   2
  -2   2  -6 1222.42 176.202   4
  -2  -2   6 965.911 153.830   4
   2   2   6 1606.48 154.136   3
  -2   2  -6 1414.14 190.370   3
   2  -2  -6 1633.53 189.832   2
  -2  -2   6 1407.89 197.647   1
   2   2   6 1407.91 187.552   1
  -2  -2   6 1556.98 202.409   1
   2  -2  -6 1289.56 181.820   1
   2  -2  -6 1595.90 191.112   1
  -2   2  -6 1371.79 182.850   1
  -2  -2   8 3343.95 338.249   1
   2  -2  -8 2487.82 311.723   1
   2   2   8 3265.96 325.498   1
   2  -2  -8 2927.09 318.117   1
  -2   2  -8 2750.22 320.401   1
  -2   2  -8 3061.52 322.511   1
   2   2   8 2662.01 318.713   1
   2   2   8 2466.58 332.145   6
  -2  -2   8 2710.51 325.769   6
  -2  -2   8 2946.88 334.996   5
   2   2   8 3237.74 304.937   2
  -2   2  -8 2879.41 311.722   4
   2   2   8 2348.03 296.382   3
  -2   2  -8 2822.73 319.328   3
   2  -2  -8 3594.75 328.014   2
   2  -2 -10 288724. 26063.2   1
   2   2  10 306445. 26063.4   1
  -2  -2  10 306619. 26074.4   1
  -2   2 -10 290280. 26066.3   1
   2  -2 -10 300160. 26060.7   1
  -2  -2  10 282671. 26077.6   1
  -2   2 -10 301157. 26069.7   1
   2   2  10 279128. 26059.2   1
   2  -2 -10 247991. 26030.2   6
   2   2  10 313449. 26097.1   6
  -2  -2  10 310328. 26078.2   5
   2  -2 -10 306156. 26078.1   4
  -2   2 -10 291736. 26045.5   4
   2  -2 -10 268350. 26076.4   3
   2  -2 -10 295398. 26048.5   2
   2   2  10 288928. 26023.5   2
  -2   2 -10 303229. 26059.7   3
  -2   2 -12 40944.5 3712.49   1
  -2  -2  12 46717.6 3742.28   1
   2  -2 -12 42806.1 3724.80   1
   2   2  12 43081.3 3716.82   1
  -2   2 -12 43853.5 3717.98   1
  -2  -2  12 43709.2 3725.04   1
  -2  -2  12 37047.9 3700.31   6
   2   2  12 36203.9 3741.20   6
  -2  -2  12 41176.8 3723.60   5
   2  -2 -12 37724.7 3720.69   4
  -2   2 -12 44247.6 3688.16   4
   2  -2 -12 41812.1 3729.19   3
   2  -2 -12 34367.6 3678.40   2
  -2   2 -12 34838.4 3699.04   3
   2   2  12 42657.2 3661.52   2
   2  -2 -14 36900.5 3066.06   1
  -2  -2  14 35847.9 3080.48   1
  -2  -2  14 44120.7 3112.77   1
   2  -2 -14 36978.4 3087.82   1
  -2   2 -14 40175.5 3084.10   1
   2   2  14 40004.8 3079.61   1
  -2  -2  14 32471.0 3054.40   6
   2   2  14 34634.3 3118.78   6
   2   2  14 31640.3 3044.46   5
   2  -2 -14 38517.5 3094.24   4
  -2   2 -14 34536.6 3032.13   4
   2  -2 -14 33895.0 3076.46   3
  -2   2 -14 36224.9 3061.20   3
   2  -2 -16 959.810 135.615   1
  -2  -2  16 1511.63 189.350   1
   2  -2 -16 1118.54 165.337   1
   2   2  16 943.582 139.748   1
  -2   2 -16 1238.23 156.971   1
  -2   2 -16 594.434 117.965   1
   2   2  16 1301.03 163.702   1
  -2  -2  16 1179.22 144.411   6
   2   2  16 1108.97 192.966   6
  -2  -2  16 1036.37 149.528   5
   2   2  16 1270.07 143.351   5
  -2  -2  16 610.260 74.0763   4
  -2   2 -16 933.943 114.401   4
  -2  -2  16 312.151 67.0759   4
   2  -2 -16 954.912 146.182   4
   2  -2 -16 1259.04 159.436   3
   2   2  16 796.591 78.4331   2
  -2   2 -16 915.765 131.380   3
  -2  -2  18 153.089 67.3399   1
  -2   2 -18 172.054 56.9607   1
   2  -2 -18 45.6247 44.0244   1
   2   2  18 159.946 67.2684   1
   2   2  18 149.773 57.0173   1
  -2  -2  18 140.621 62.1193   1
  -2   2 -18 92.4221 43.7256   1
   2  -2 -18 257.520 67.9368   1
  -2  -2  18 233.353 67.0142   6
  -2  -2  18 226.621 69.2227   5
   2  -2 -18 156.053 31.6698   2
   2   2  18 174.963 65.3994   5
   2  -2 -18 217.760 64.1483   4
  -2   2 -18 155.464 43.6390   4
  -2  -2  18 130.487 27.8657   4
   2  -2 -18 167.224 58.9510   3
   2   2  20 35987.4 2722.57   5
  -2  -2  20 35453.4 2693.98   6
   2   2  20 27445.7 2756.87   6
  -2   2 -20 30871.7 2654.48   4
  -2   2 -20 36036.4 2714.91   3
   2  -2 -20 30315.9 2698.25   3
  -2  -2  20 29858.5 2707.15   1
  -2   2 -20 18369.7 2648.60   1
  -2  -2  20 22740.7 2690.50   1
   2  -2 -22 27569.7 1832.61   4
  -2   2 -22 15845.2 1775.96   4
  -2  -2  22 29637.6 1863.57   5
  -2   2 -22 17518.2 1819.63   3
   2  -2 -22 17865.3 1822.46   3
  -2  -2  22 20706.0 1812.60   6
   2   2  22 10354.6 1812.97   6
   2  -2 -24 9948.76 897.495   4
  -2   2 -24 8860.41 881.685   4
  -2  -2  24 11877.2 932.396   5
   2   2  24 8861.41 928.514   5
  -2   2 -24 7968.23 907.676   3
   2  -2 -24 9154.39 915.214   3
  -2  -2  24 10195.0 913.862   6
   2   2  24 7095.13 925.206   6
   2   2  26 279.058 67.4433   5
   2  -2 -26 163.241 43.8859   4
  -2  -2  26 224.840 56.9157   5
  -2  -2  26 113.140 45.6187   6
   2   2  26 170.213 59.3420   6
   2  -2 -26 141.190 47.9352   3
   2  -2 -28 718.429 101.179   4
  -2  -2  28 810.593 115.571   5
   2  -2 -28 739.669 113.291   3
  -2   2 -28 675.111 107.256   3
   2   2  28 462.206 98.4353   6
  -2  -2  28 900.176 117.707   6
   2  -2 -30 2762.93 321.311   4
   2   2  30 3635.74 344.282   5
  -2  -2  30 3864.90 343.667   5
  -2   2 -30 2987.61 329.112   3
  -2  -2  30 3342.00 335.854   6
   2   2  30 3044.89 333.189   6
  -2  -2  32 8896.13 838.417   5
  -2  -3 -29 309.837 60.9850   3
   2   3 -27-7.98525 14.5560   3
  -2  -3 -27 12.4637 22.7178   3
  -2   3  27 9.76315 12.5848   5
  -2  -3 -27 7.16683 11.3148   4
   2   3 -27-9.61734 17.5304   2
  -2  -3 -25 7.62171 13.8992   4
  -2   3  25 11.0791 10.1071   5
   2   3 -25 21.8059 19.8774   2
   2  -3  25 10.8682 17.1611   6
   2   3 -25-8.97803 16.3701   3
  -2  -3 -25-14.4676 22.8410   3
  -2   3  23 12.6704 20.0001   5
   2   3 -23-12.6010 16.2408   2
   2  -3  23 12.9149 20.3860   6
  -2  -3 -23 16.3935 21.1284   3
   2   3 -23-9.69566 12.4967   3
  -2  -3 -21 166.898 41.1835   4
  -2   3  21 322.806 67.5231   5
   2  -3  21 175.580 56.0939   2
   2   3 -21 227.265 61.5369   2
  -2   3  21 218.465 49.4066   6
   2  -3  21 75.1019 39.7452   6
  -2  -3 -21 71.0050 39.7060   3
   2   3 -21 158.057 46.6206   3
   2  -3  19 1056.35 146.625   6
  -2   3  19 830.200 117.239   6
  -2  -3 -19 943.524 123.998   4
  -2   3  19 860.762 142.653   5
   2   3 -19 654.810 124.984   2
   2   3 -19 779.562 122.234   3
  -2  -3 -19 765.680 134.925   3
   2  -3  17 152.683 67.4549   1
   2  -3  17 125.787 52.0731   2
   2   3 -17 156.749 61.2778   2
   2  -3  17 166.745 58.1688   6
  -2   3  17 181.659 51.2335   6
  -2  -3 -17 186.485 49.2949   4
  -2   3  17 144.636 58.6419   5
  -2  -3 -17 152.429 67.6727   1
   2   3 -17 152.244 53.4969   1
   2   3 -17 211.904 59.0111   3
  -2  -3 -17 258.758 62.7727   3
   2  -3  15 271.462 77.1175   1
  -2   3  15 133.623 41.6918   1
  -2  -3 -15 264.376 53.9652   1
   2   3 -15 231.014 78.6373   1
   2  -3  15 210.003 62.3665   2
   2  -3  15 306.159 76.7824   6
  -2  -3 -15 158.621 56.4368   4
  -2   3  15 246.356 73.9083   5
   2   3 -15 223.844 59.7173   1
  -2  -3 -15 209.257 65.7964   1
   2  -3  15 112.896 45.5630   1
  -2   3  15 352.468 85.2850   1
  -2  -3 -15 360.462 71.0722   3
   2   3 -15 353.673 76.6542   3
   2  -3  13 94.8836 45.5080   1
  -2   3  13 184.845 45.0350   1
  -2  -3 -13 159.543 42.5748   1
   2   3 -13 281.116 72.3553   1
   2   3 -13 193.711 73.2424   2
  -2   3  13 141.237 60.4769   6
   2  -3  13 243.429 70.2549   6
   2   3 -13 103.563 42.5145   1
   2  -3  13 136.699 49.4896   1
  -2   3  13 304.580 73.0870   1
   2   3 -13 146.485 59.5794   3
  -2  -3 -13 225.631 50.7689   3
  -2   3  11 735.365 104.135   1
   2   3 -11 948.867 119.992   1
   2  -3  11 903.535 119.262   1
  -2   3  11 695.354 121.304   1
  -2  -3 -11 871.690 130.252   1
   2  -3  11 962.400 137.926   1
  -2  -3 -11 716.145 106.020   1
   2  -3  11 992.056 143.859   6
  -2   3  11 497.034 123.149   6
  -2  -3 -11 655.096 110.364   5
   2   3 -11 741.208 162.509   2
   2  -3  11 851.928 129.752   2
  -2  -3 -11 873.849 151.070   4
  -2   3  11 1182.38 205.335   5
  -2  -3 -11 587.164 97.5770   3
   2   3 -11 660.275 145.727   3
  -2  -3  -9 881.250 153.724   1
  -2   3   9 1030.72 151.470   1
   2   3  -9 1264.60 151.392   1
   2  -3   9 1233.48 149.569   1
   2   3  -9 1143.19 164.747   1
  -2  -3  -9 1203.23 144.915   1
   2  -3   9 1158.77 161.497   1
  -2   3   9 1071.27 152.861   6
  -2   3   9 1191.07 133.101   6
  -2  -3  -9 1357.20 161.331   5
   2   3  -9 945.807 204.020   2
  -2  -3  -9 1859.58 233.888   4
  -2   3   9 1790.81 284.545   5
  -2  -3  -9 933.060 130.009   3
   2   3  -9 868.493 182.248   3
   2  -3   9 1480.24 181.899   2
   2   3  -7 1723.76 226.943   1
   2   3  -7 2024.73 254.174   1
   2  -3   7 2324.04 235.463   1
  -2   3   7 2201.42 221.225   1
  -2  -3  -7 2477.10 262.241   1
  -2   3   7 1954.56 242.201   1
  -2  -3  -7 2476.87 239.280   1
   2  -3   7 1787.59 241.139   1
   2  -3   7 2497.96 263.160   6
  -2   3   7 1974.74 214.309   6
  -2  -3  -7 2413.31 255.403   5
  -2   3   7 3161.54 447.725   5
   2   3  -7 2697.93 347.560   2
  -2  -3  -7 3443.41 361.147   4
  -2  -3  -7 2016.29 217.869   3
   2  -3   7 1939.11 252.753   2
   2   3  -7 794.340 239.142   3
  -2   3   5 1798.85 184.030   1
   2   3  -5 1686.46 211.580   1
   2   3  -5 1748.49 200.368   1
   2  -3   5 1973.22 196.199   1
  -2   3   5 1383.66 194.065   1
  -2  -3  -5 1925.54 199.320   1
  -2   3   5 1456.27 186.433   6
  -2   3   5 1785.10 181.027   6
   2  -3   5 2238.35 225.938   6
  -2  -3  -5 1881.52 228.212   5
   2   3  -5 1863.96 272.390   2
   2   3  -5 1614.67 170.557   4
  -2  -3  -5 2679.41 321.062   4
  -2  -3  -5 1575.75 170.077   3
   2   3  -5 1323.67 234.801   3
  -2   3   3 2255.53 240.578   1
  -2  -3  -3 2301.15 267.555   1
   2   3  -3 2193.43 263.406   1
   2   3  -3 3040.56 272.051   1
   2  -3   3 2560.11 250.269   1
  -2  -3  -3 2433.21 256.527   1
   2  -3   3 2452.55 262.526   1
   2  -3   3 2557.16 270.133   6
  -2   3   3 2140.35 235.440   6
  -2  -3  -3 2420.58 289.756   5
   2   3  -3 2426.82 319.528   2
   2   3  -3 2078.29 232.494   4
  -2  -3  -3 1295.50 297.511   4
  -2   3   3 2838.15 302.509   4
   2  -3   3 2559.95 291.948   2
   2  -3   1 288.071 51.3595   1
  -2   3   1 241.091 44.7425   1
   2   3  -1 272.924 61.5022   1
   2  -3   1 226.961 56.3502   1
  -2  -3  -1 235.162 56.5421   1
  -2   3   1 226.284 51.6277   1
  -2  -3  -1 340.888 63.0126   1
   2  -3   1 266.517 58.6168   6
  -2   3   1 292.664 48.5445   6
  -2  -3  -1 248.860 70.8326   5
   2   3  -1 271.554 83.2801   2
   2  -3   1 336.589 79.3102   2
  -2  -3  -1 334.552 97.9453   4
  -2   3   1 189.270 151.226   5
   2  -3   1 220.566 69.0277   3
   2   3  -1 221.504 42.4004   3
  -2   3   1 201.997 62.5846   4
   2   3  -1 419.227 69.2934   3
   2   3   1 301.755 64.3192   1
   2  -3  -1 304.412 54.7264   1
   2  -3  -1 236.307 51.4070   1
  -2   3  -1 343.984 58.4347   1
  -2  -3   1 257.370 60.5138   1
  -2  -3   1 284.710 64.4959   1
  -2   3  -1 285.068 52.4127   1
   2  -3  -1 187.382 46.8664   6
  -2  -3   1 307.152 77.2371   5
  -2   3  -1 172.923 40.1089   5
   2  -3  -1 381.882 80.9261   2
   2   3   1 288.521 73.8888   2
  -2  -3   1 307.325 79.0132   4
  -2   3  -1 430.020 176.799   5
   2  -3  -1 354.190 81.2653   3
  -2   3  -1 296.815 74.8782   4
   2   3   1 208.816 36.1318   3
   2   3   1 238.973 40.7741   3
   2  -3  -3 2647.89 249.063   1
  -2   3  -3 2525.77 252.345   1
   2  -3  -3 2598.49 261.814   1
   2   3   3 2285.55 259.633   1
  -2  -3   3 2432.60 269.681   1
  -2  -3   3 2395.87 267.332   1
  -2  -3   3 2508.79 290.851   6
   2   3   3 2395.41 300.601   6
  -2  -3   3 2718.80 292.326   5
  -2   3  -3 2346.40 234.192   5
   2   3   3 1926.54 266.142   2
  -2  -3   3 2378.65 253.764   4
  -2   3  -3 2380.53 276.666   4
   2  -3  -3 2254.65 284.307   3
   2   3   3 2199.84 221.719   3
   2   3   3 2093.28 219.588   3
   2  -3  -3 3326.62 302.964   2
  -2  -3   5 1626.05 198.422   1
   2  -3  -5 1692.21 186.198   1
   2  -3  -5 1330.48 178.466   1
   2   3   5 1701.47 193.491   1
  -2   3  -5 1553.94 185.693   1
   2   3   5 1919.00 204.957   1
  -2  -3   5 1641.70 206.612   1
  -2   3  -5 1501.86 180.452   1
   2   3   5 1632.96 229.562   6
  -2  -3   5 1503.07 215.476   6
  -2   3  -5 1486.89 158.371   5
  -2   3  -5 1908.80 198.302   5
  -2  -3   5 1956.66 222.943   5
   2   3   5 1445.60 196.632   2
  -2   3  -5 1969.79 210.981   4
  -2  -3   5 1673.48 166.082   4
   2   3   5 1694.09 173.983   3
   2  -3  -5 1852.74 227.666   3
   2  -3  -5 1590.38 208.137   2
  -2   3  -5 1419.68 203.576   3
  -2  -3   7 2020.12 235.050   1
  -2  -3   7 1847.50 235.734   1
   2  -3  -7 2010.60 219.785   1
   2   3   7 2312.89 232.268   1
  -2   3  -7 1977.54 223.793   1
  -2   3  -7 1998.39 225.011   1
   2   3   7 1964.80 229.968   1
   2   3   7 2205.93 261.239   6
  -2  -3   7 1583.13 246.958   6
  -2  -3   7 2298.95 253.693   5
  -2   3  -7 2223.16 236.745   4
   2  -3  -7 2510.86 272.075   3
   2   3   7 1482.59 228.052   3
   2  -3  -7 2028.09 244.287   2
  -2   3  -7 1701.50 240.240   3
   2   3   9 1269.05 154.509   1
   2   3   9 1548.17 188.288   6
  -2  -3   9 933.076 160.870   6
  -2  -3   9 1047.76 163.349   5
   2   3   9 1118.36 144.385   2
  -2   3  -9 1156.29 152.858   4
   2  -3  -9 1218.12 177.833   3
   2   3   9 1650.78 190.567   3
  -2   3  -9 999.354 148.454   1
   2  -3  -9 1180.05 148.121   1
  -2  -3   9 1715.59 177.527   1
   2  -3  -9 1250.01 155.593   1
   2   3   9 1522.25 166.894   1
  -2  -3   9 1297.34 167.085   1
  -2   3  -9 1141.84 152.538   1
  -2   3 -11 698.638 113.752   1
   2   3  11 612.889 101.052   1
  -2  -3  11 690.770 116.394   6
  -2  -3  11 768.539 116.637   5
   2   3  11 770.475 127.419   6
   2  -3 -11 832.835 132.040   4
   2  -3 -11 814.042 108.605   2
   2  -3 -11 677.340 124.001   3
   2   3  11 731.334 88.9982   2
  -2  -3  11 808.018 123.681   1
  -2  -3  11 747.722 115.730   1
   2  -3 -11 883.218 122.136   1
   2   3  11 633.679 107.627   1
  -2   3 -11 840.205 116.637   1
   2  -3 -11 558.757 95.5598   1
   2   3  13 144.949 49.5897   1
  -2   3 -13 309.781 64.8590   1
  -2  -3  13 315.306 70.2398   1
  -2   3 -13 162.126 55.3152   1
   2   3  13 247.728 54.4750   1
   2  -3 -13 295.948 59.1774   1
  -2  -3  13 217.070 59.7565   6
   2   3  13 104.785 54.5275   6
  -2  -3  13 213.518 57.4539   5
   2  -3 -13 300.893 53.4498   2
   2  -3 -13 245.594 69.9023   4
  -2   3 -13 211.088 45.0306   4
  -2   3 -13 204.118 52.1067   3
   2  -3 -13 295.696 70.1617   3
   2  -3 -15 113.061 53.4342   1
   2   3  15 135.945 57.7787   1
  -2   3 -15 387.291 76.4201   1
  -2  -3  15 432.937 86.4280   1
  -2  -3  15 366.259 85.3549   1
  -2   3 -15 185.765 57.7784   1
   2  -3 -15 300.398 62.0770   1
  -2  -3  15 455.619 81.2134   6
   2   3  15 297.841 83.9330   6
  -2  -3  15 190.889 56.4099   5
   2  -3 -15 245.507 43.5008   2
   2   3  15 180.744 50.0970   5
   2  -3 -15 457.832 93.3966   4
  -2   3 -15 196.902 45.1845   4
   2  -3 -15 148.228 54.5354   3
  -2   3 -15 239.489 59.4212   3
   2  -3 -17 197.664 62.9309   1
  -2  -3  17 154.810 54.7034   6
  -2  -3  17 169.404 50.6909   5
  -2  -3  17 44.3725 37.8462   1
   2  -3 -17 159.179 56.2595   4
  -2   3 -17 98.9665 33.4730   4
   2  -3 -17 272.356 65.5504   3
  -2   3 -17 206.015 55.0072   3
  -2   3 -19 858.426 116.430   4
   2  -3 -19 744.132 140.710   4
  -2  -3  19 1365.81 160.649   6
   2   3  19 848.938 178.211   6
  -2   3 -19 845.187 137.669   3
   2  -3 -19 922.857 148.692   3
  -2  -3  19 926.573 142.549   5
   2   3  19 1112.31 146.081   5
  -2  -3  21 83.5878 39.0736   5
   2   3  21 62.6097 64.8346   6
  -2  -3  21 81.8710 38.3422   6
   2   3  21 118.119 47.5645   5
   2  -3 -21 147.301 48.5673   4
  -2   3 -21 149.139 39.1127   4
   2  -3 -21 188.501 63.0109   3
  -2   3 -21 153.366 50.4555   3
   2  -3 -23-13.8702 25.2858   4
   2   3  23-18.2100 23.4749   5
  -2  -3  23 16.4524 15.0027   5
   2   3  23-30.3945 39.1758   6
  -2  -3  23-15.8848 20.4791   6
  -2   3 -23 17.5482 22.6222   3
   2  -3 -23-18.2195 0.53055   3
   2  -3 -25-11.6217 10.5952   4
  -2  -3  25 30.6592 31.2395   5
  -2   3 -25-16.2209 14.7853   3
   2  -3 -25 17.0329 15.5251   3
  -2  -3  25 14.5728 18.7836   6
   2   3  25-25.5459 32.9248   6
  -2  -3  27-12.7176 16.4138   6
   2   3  27-19.5965 17.8801   6
   2  -3 -27-9.66645 21.5958   4
   2   3  27-15.8471 20.4424   5
  -2  -3  27-13.5427 17.4757   5
  -2   3 -27 23.3646 23.8219   2
  -2   3 -27-13.4843 17.4005   3
   2  -3 -27-14.9524 23.6177   3
  -2  -3  29 357.198 64.5946   5
   2  -3 -29 246.986 51.6771   4
   2   3  29 196.029 55.2748   5
   2  -3 -29 360.680 69.1244   3
  -2  -3  29 300.444 60.0687   6
   2   3  29 245.908 59.9089   6
   2   4 -28 421.479 71.0678   2
  -2  -4 -26 301.980 49.6942   4
  -2   4  26 220.778 49.7629   5
   2   4 -26 278.222 55.7676   2
   2  -4  26 313.951 61.7172   6
   2   4 -26 223.007 48.4133   3
  -2  -4 -24 5860.30 549.527   4
   2   4 -24 6226.30 569.340   2
  -2  -4 -24 4014.50 563.871   3
   2   4 -24 5253.57 553.275   3
   2  -4  24 7334.69 591.235   6
  -2   4  22 13304.8 1314.26   5
  -2  -4 -22 13397.5 1292.60   4
   2   4 -22 15820.6 1318.65   2
  -2  -4 -22 14744.6 1328.59   3
   2   4 -22 12496.1 1297.71   3
   2  -4  22 15787.9 1332.12   6
   2  -4  20 17274.1 1649.19   6
  -2   4  20 20864.0 1660.12   5
  -2  -4 -20 16439.8 1615.04   4
   2  -4  20 16665.6 1634.21   2
   2   4 -20 15842.8 1624.93   3
  -2  -4 -20 20384.2 1649.32   3
   2   4 -20 17687.9 1639.91   2
  -2  -4 -18 202.047 53.8361   4
  -2   4  18 166.211 57.6551   5
  -2   4  18 141.059 54.2193   6
   2   4 -18 161.449 59.3486   2
   2   4 -18 310.206 71.5184   3
  -2  -4 -18 246.289 58.2087   3
  -2  -4 -16 955.855 130.549   4
  -2   4  16 913.324 152.271   5
   2  -4  16 1049.43 147.875   6
  -2  -4 -16 792.239 114.706   3
   2  -4  16 541.624 114.735   2
   2   4 -16 1039.08 156.978   2
   2  -4  14 13578.9 1228.00   1
  -2   4  14 12355.5 1241.84   6
  -2   4  14 13021.6 1262.26   5
   2   4 -14 14624.3 1267.30   2
  -2  -4 -14 15688.2 1231.40   4
  -2   4  14 13084.8 1211.63   1
  -2  -4 -14 11823.3 1214.01   1
   2  -4  14 9554.42 1204.54   2
  -2   4  12 12937.9 1269.84   1
   2   4 -12 12710.8 1285.16   1
  -2  -4 -12 12243.8 1283.46   1
   2  -4  12 17912.0 1316.37   6
  -2   4  12 13275.3 1293.30   6
   2   4 -12 16250.1 1373.74   2
   2  -4  12 14672.5 1292.60   1
  -2  -4 -12 15228.1 1314.63   4
  -2  -4 -12 13506.5 1260.00   3
   2  -4  12 11129.9 1289.18   2
   2   4 -10 100829. 7470.39   1
   2  -4  10 50798.6 7454.07   1
   2   4 -10 84837.0 7486.63   1
  -2  -4 -10 91405.9 7450.74   1
  -2   4  10 63802.5 7447.58   1
  -2   4  10 96054.2 7476.71   1
   2  -4  10 85937.4 7475.62   1
   2  -4  10 98677.1 7500.42   6
  -2  -4 -10 104654. 7484.83   5
  -2  -4 -10 86157.5 7521.14   4
  -2  -4 -10 94250.2 7459.56   3
   2   4 -10 58933.8 7496.25   3
   2  -4  10 84970.6 7504.11   2
  -2  -4  -8 1528.73 198.304   1
   2   4  -8 1809.79 209.766   1
   2   4  -8 1846.73 186.259   1
  -2   4   8 1706.60 178.628   1
  -2   4   8 1614.26 185.701   1
   2  -4   8 1583.94 191.028   1
  -2   4   8 1188.88 173.703   6
   2  -4   8 2292.82 223.590   6
  -2  -4  -8 1782.71 201.119   5
   2   4  -8 1764.94 276.059   2
  -2  -4  -8 1306.65 220.574   4
  -2   4   8 1279.16 252.249   5
   2   4  -8 1323.73 214.741   3
  -2  -4  -8 1654.12 178.034   3
   2  -4   8 1490.48 215.366   2
  -2   4   6 903.979 101.138   1
   2   4  -6 1057.33 133.433   1
   2  -4   6 913.355 114.636   1
  -2   4   6 982.160 115.848   1
  -2  -4  -6 851.169 107.034   1
   2  -4   6 1107.32 125.017   1
  -2   4   6 617.632 112.154   6
   2  -4   6 1116.13 140.186   6
   2   4  -6 1283.58 203.230   2
  -2  -4  -6 633.025 140.387   4
   2   4  -6 770.688 91.4514   4
  -2   4   6 886.310 200.236   5
   2   4  -6 966.627 145.290   3
   2  -4   6 1174.33 160.280   2
   2   4  -4 4469.92 488.469   1
  -2  -4  -4 4241.87 480.617   1
   2   4  -4 5436.31 477.228   1
   2  -4   4 4737.85 468.416   1
   2  -4   4 4433.14 481.176   1
  -2  -4  -4 5050.60 475.155   1
  -2   4   4 4842.35 467.645   1
   2  -4   4 5354.86 504.033   6
  -2   4   4 4015.99 487.123   6
  -2  -4  -4 5701.38 516.068   5
   2   4  -4 5453.72 569.249   2
  -2  -4  -4 5176.96 536.487   4
   2   4  -4 5187.58 501.081   3
   2  -4   4 5796.82 542.779   2
   2   4  -2 1226.83 159.490   1
  -2   4   2 1241.67 135.159   1
   2   4  -2 1701.86 162.585   1
  -2  -4  -2 1085.74 156.154   1
   2  -4   2 1522.94 145.383   1
  -2   4   2 1337.26 141.676   1
   2  -4   2 996.088 149.103   1
  -2  -4  -2 1608.08 158.471   1
   2  -4   2 1250.23 164.804   6
  -2  -4  -2 1756.91 201.781   5
  -2   4   2 2200.15 310.495   5
  -2  -4  -2 1485.08 185.891   4
   2   4  -2 1309.90 157.138   3
   2  -4   2 1561.80 208.879   2
   2   4   0 171903. 15431.4   1
   2  -4   0 183272. 15410.8   1
  -2   4   0 167889. 15409.6   1
  -2  -4   0 177515. 15431.0   1
   2  -4   0 146870. 15437.3   6
  -2  -4   0 164795. 15473.9   5
   2   4   0 175805. 15492.9   2
  -2  -4   0 179426. 15451.7   4
   2   4   0 162212. 15419.0   3
   2  -4   0 178927. 15474.9   3
  -2   4   0 202927. 15482.6   4
   2   4   0 160049. 15418.4   3
  -2  -4   2 1493.61 164.698   1
  -2   4  -2 1248.86 141.083   1
   2   4   2 976.985 143.875   1
   2  -4  -2 1584.58 143.473   1
  -2  -4   2 1564.89 164.339   1
  -2   4  -2 1502.15 145.231   1
   2  -4  -2 1370.72 164.619   6
   2   4   2 1214.72 194.288   6
  -2   4  -2 2088.27 263.752   5
  -2  -4   2 1497.39 191.155   5
   2   4   2 1285.99 189.626   2
  -2  -4   2 1386.03 159.043   4
   2   4   2 1208.11 142.138   3
  -2   4  -2 1793.78 200.040   4
   2  -4  -2 1598.05 194.487   3
   2   4   2 1075.75 139.668   3
   2  -4  -2 1918.62 225.057   2
  -2   4  -4 4808.09 460.004   1
  -2  -4   4 5205.64 475.134   1
   2  -4  -4 4510.11 449.296   1
  -2   4  -4 4819.06 462.124   1
   2  -4  -4 4840.63 453.828   1
   2   4   4 5089.18 471.827   1
   2   4   4 4932.06 529.233   6
  -2  -4   4 4537.40 504.586   6
  -2   4  -4 4741.45 534.142   5
  -2  -4   4 4810.55 500.515   5
   2   4   4 4792.58 498.119   2
  -2  -4   4 4619.58 460.197   4
  -2   4  -4 3243.26 478.149   4
   2  -4  -4 5243.02 513.078   3
   2   4   4 5613.71 455.963   3
   2  -4  -4 4533.71 518.109   2
   2  -4  -6 872.395 104.023   1
   2   4   6 1016.45 112.763   1
  -2   4  -6 866.067 117.028   1
   2  -4  -6 837.059 105.197   1
  -2  -4   6 1148.53 124.476   1
  -2   4  -6 814.389 103.524   1
   2   4   6 949.064 116.341   1
  -2  -4   6 993.731 124.595   1
  -2  -4   6 955.796 141.234   6
   2   4   6 1071.54 156.475   6
  -2   4  -6 791.029 94.8181   5
   2  -4  -6 793.550 140.089   2
   2   4   6 620.720 120.032   2
  -2  -4   6 726.932 93.0385   4
  -2   4  -6 732.946 120.363   4
   2   4   6 808.173 97.3827   3
   2  -4  -6 1032.26 146.435   3
  -2   4  -6 830.235 129.067   3
   2  -4  -8 1730.84 190.188   1
   2  -4  -8 1792.39 209.075   1
  -2   4  -8 1535.68 188.778   1
  -2  -4   8 2060.53 213.314   1
   2   4   8 1637.24 200.006   1
  -2  -4   8 1923.32 214.656   1
   2   4   8 1902.14 235.123   6
  -2  -4   8 1844.68 229.743   6
  -2   4  -8 1709.84 173.396   5
  -2  -4   8 1747.14 220.392   5
   2   4   8 2004.56 215.585   2
  -2   4  -8 1641.61 210.497   4
   2  -4  -8 1958.84 233.091   3
   2   4   8 1678.66 190.641   3
   2  -4  -8 2441.82 247.772   2
  -2   4  -8 1855.49 215.183   3
  -2  -4  10 92321.9 7772.27   1
  -2  -4  10 94026.9 7760.87   1
   2  -4 -10 80279.0 7740.14   1
   2  -4 -10 63814.9 7762.00   1
   2   4  10 89511.9 7755.79   1
  -2   4 -10 60844.4 7762.50   1
   2   4  10 85400.6 7784.45   6
  -2  -4  10 81533.4 7778.97   6
  -2  -4  10 86479.1 7774.97   5
  -2   4 -10 104159. 7764.65   4
   2  -4 -10 96945.4 7795.34   3
  -2   4 -10 81044.8 7759.25   3
   2  -4 -10 127013. 7799.92   2
  -2  -4  12 14577.5 1252.53   1
   2  -4 -12 16287.4 1257.40   1
   2   4  12 12193.3 1218.53   1
  -2   4 -12 12590.1 1243.61   1
  -2  -4  12 11279.2 1230.82   6
  -2  -4  12 13058.6 1232.35   5
   2   4  12 12370.5 1195.52   2
   2  -4 -12 13528.7 1255.47   4
  -2   4 -12 13474.8 1211.91   4
   2  -4 -12 11476.6 1234.94   3
  -2   4 -12 13114.7 1222.43   3
   2  -4 -12 15475.9 1223.79   2
   2   4  14 10090.5 1203.10   1
   2  -4 -14 16343.9 1238.84   1
  -2  -4  14 11821.5 1229.10   1
  -2  -4  14 12982.8 1216.48   5
  -2  -4  14 12565.4 1216.02   6
   2   4  14 12094.3 1221.86   6
   2  -4 -14 14886.8 1254.21   4
   2  -4 -14 11485.5 1215.21   3
   2  -4 -14 14056.3 1189.01   2
  -2   4 -14 13470.8 1204.87   3
  -2   4 -16 846.470 99.6883   4
   2  -4 -16 839.742 142.765   4
  -2  -4  16 730.895 117.807   6
   2   4  16 1017.19 140.497   6
  -2   4 -16 724.224 110.515   3
   2   4  16 733.422 109.795   5
  -2  -4  18 324.620 67.0561   5
   2   4  18 237.088 76.1216   6
   2   4  18 200.412 53.9821   5
   2  -4 -18 129.808 58.3272   4
  -2   4 -18 293.443 49.5598   4
   2  -4 -18 227.171 61.5173   3
  -2   4 -18 339.824 63.7392   3
   2  -4 -20 14068.2 1582.94   4
  -2  -4  20 15880.2 1571.72   6
   2   4  20 18450.2 1624.09   6
   2  -4 -20 17883.2 1586.62   3
  -2  -4  20 16183.5 1572.93   5
   2   4  20 19108.8 1575.93   5
   2  -4 -22 15714.5 1427.17   4
  -2  -4  22 16539.0 1424.93   6
   2   4  22 12919.3 1457.48   6
   2  -4 -22 17114.9 1438.74   3
  -2  -4  22 13189.1 1412.78   5
   2   4  22 14895.0 1420.19   5
   2  -4 -24 6734.71 539.511   4
  -2  -4  24 5430.77 532.497   6
   2  -4 -24 5347.49 543.347   3
  -2   4 -24 4824.86 528.750   3
  -2  -4  24 4138.39 520.278   5
   2   4  24 5054.34 534.465   5
  -2  -4  26 314.171 63.8629   5
  -2  -4  26 263.736 61.3614   6
   2   4  26 173.619 65.3533   6
   2  -4 -26 243.531 64.8652   3
  -2   4 -26 93.0108 39.1471   3
   2  -4 -28 360.021 63.2200   4
   2   4  28 381.296 76.4176   5
  -2   4 -28 454.352 75.2358   2
   2   4  28 302.208 80.7987   6
   2   5 -25 33.5581 21.7696   3
   2   5 -25 19.3713 19.8957   2
  -2  -5 -23 239.603 49.0067   4
  -2   5  23 354.682 66.1806   5
   2   5 -23 280.283 59.6704   2
   2  -5  23 354.585 72.0919   6
   2   5 -23 279.584 55.9937   3
   2   5 -21 100.462 33.0098   3
  -2   5  21 54.6647 28.8165   5
   2   5 -21 95.7201 36.9147   2
  -2   5  19 233.593 59.4548   5
  -2  -5 -19 186.899 45.8598   4
   2  -5  19 252.065 66.5942   6
   2   5 -19 154.282 48.6987   3
  -2  -5 -17 110.175 37.6364   4
  -2   5  17 53.4178 33.1772   5
   2   5 -17 47.6675 29.7687   2
   2  -5  17 136.094 48.2320   6
   2   5 -17 29.7752 31.1102   3
  -2   5  15 61.5356 38.1825   5
  -2  -5 -15 84.3019 41.2277   4
   2   5 -15 167.672 56.8420   2
   2  -5  15 100.173 39.8861   6
   2   5 -15 17.7391 17.9322   3
  -2  -5 -15 90.2502 32.7856   3
  -2   5  13 1162.66 174.797   6
   2  -5  13 2071.88 200.684   6
  -2   5  13 1193.86 208.215   5
   2   5 -13 1793.02 226.956   2
  -2  -5 -13 1613.95 199.499   4
  -2  -5 -13 1499.78 165.142   3
   2  -5  13 1085.58 177.627   2
   2   5 -13 687.654 168.736   3
   2  -5  11 276.956 53.8561   1
  -2   5  11 266.355 49.7362   1
  -2  -5 -11 262.860 53.4357   1
  -2   5  11 289.435 56.6711   6
   2   5 -11 209.821 78.7833   2
   2  -5  11 176.514 62.1111   2
  -2  -5 -11 262.590 48.3159   3
   2   5 -11 130.246 55.5123   3
  -2  -5  -9 122.555 34.1656   1
   2   5  -9 156.886 40.3710   1
  -2   5   9 104.342 27.5977   1
   2  -5   9 178.582 38.1241   1
   2  -5   9 104.702 36.9548   6
  -2   5   9 94.9618 29.4194   6
   2   5  -9 57.6203 46.4044   2
   2  -5   9 19.3298 26.5705   2
  -2   5   9 55.4131 44.6987   5
  -2  -5  -9 17.2989 32.8555   4
  -2  -5  -9 94.4042 28.0377   3
   2   5  -9 50.3890 35.4522   3
   2   5  -7 188.107 46.4168   1
  -2  -5  -7 166.714 39.8907   1
  -2   5   7 82.7627 24.0017   1
  -2   5   7 232.250 29.2316   1
   2  -5   7 196.269 51.9559   6
  -2   5   7 199.984 47.3336   6
  -2  -5  -7 200.113 49.6862   5
  -2  -5  -7 144.055 53.2492   4
  -2   5   7 112.904 65.2089   5
   2   5  -7 206.447 29.4511   4
   2   5  -7 269.056 62.8179   3
   2  -5   5 1305.45 130.617   1
   2  -5   5 981.962 147.965   6
  -2   5   5 965.887 145.776   6
  -2  -5  -5 1396.88 162.758   5
   2   5  -5 1119.38 196.051   2
   2  -5   5 938.148 170.560   2
  -2  -5  -5 1329.48 168.726   4
   2   5  -5 1328.57 154.561   3
   2   5  -5 1267.14 142.045   1
  -2  -5  -5 1052.03 130.686   1
   2  -5   5 978.249 127.030   1
   2   5  -3 2183.60 207.258   1
   2   5  -3 1969.02 191.832   1
   2  -5   3 917.798 176.724   1
   2  -5   3 2328.37 188.466   1
  -2  -5  -3 2258.86 205.229   1
  -2  -5  -3 2495.96 194.412   1
   2  -5   3 2191.19 224.414   6
  -2   5   3 3062.49 329.954   5
  -2  -5  -3 3136.50 253.783   5
   2   5  -3 2566.42 284.034   2
  -2  -5  -3 2023.08 226.290   4
  -2   5   3 2290.26 244.980   4
   2   5  -3 1832.63 207.767   3
   2  -5   3 2612.57 294.335   2
  -2  -5  -1 33.7059 16.9148   1
  -2  -5  -1 38.6384 18.5871   1
   2  -5   1 107.953 35.7034   6
  -2  -5  -1 13.8344 18.2875   5
   2  -5   1 136.418 61.0397   2
   2   5  -1 37.8156 38.7436   2
  -2   5   1 231.333 77.7953   5
  -2  -5  -1 61.1736 26.5928   4
  -2   5   1 145.356 44.1215   4
   2   5  -1 20.9950 12.1787   1
   2   5   1 55.4555 17.6894   1
  -2  -5   1 30.3939 15.1828   1
  -2  -5   1 35.7256 15.9800   1
   2  -5  -1 51.5935 25.2269   6
  -2  -5   1 101.762 39.9629   5
   2  -5  -1 27.4286 43.4950   2
   2   5   1 33.0620 30.4173   2
  -2   5  -1 46.1352 36.6491   5
  -2  -5   1 9.06126 17.0342   4
  -2   5  -1 28.0420 25.8935   4
   2  -5  -1 105.255 38.9817   3
   2   5   1 52.1810 20.8847   3
  -2   5  -3 2217.93 193.666   1
  -2   5  -3 1563.77 183.281   1
  -2  -5   3 1824.52 198.516   1
   2   5   3 2028.84 194.361   1
  -2  -5   3 2297.91 205.832   1
  -2  -5   3 3138.07 265.825   6
   2   5   3 1888.73 246.496   6
  -2   5  -3 3008.50 292.489   5
  -2  -5   3 1952.81 233.144   5
   2   5   3 1712.37 232.321   2
  -2  -5   3 2203.32 215.675   4
  -2   5  -3 2365.81 239.664   4
   2  -5  -3 2387.13 248.695   3
   2  -5  -3 1665.80 267.123   2
   2   5   3 1870.19 200.162   3
   2   5   5 1153.21 164.490   6
  -2   5  -5 935.210 154.820   5
  -2  -5   5 1358.21 163.465   5
   2   5   5 1150.66 154.088   2
  -2  -5   5 1188.08 126.100   4
  -2   5  -5 775.094 136.253   4
   2  -5  -5 1578.12 208.025   2
   2   5   5 1225.77 126.498   3
  -2   5  -5 898.721 140.657   3
  -2   5  -5 736.510 128.064   1
  -2   5  -5 943.604 112.694   1
   2   5   5 1231.66 119.902   1
  -2  -5   5 1216.53 128.437   1
  -2   5  -7 168.469 54.2279   1
  -2  -5   7 156.485 41.5938   1
  -2  -5   7 233.454 59.1964   6
  -2  -5   7 144.189 45.1004   5
   2  -5  -7 324.181 80.3648   2
   2   5   7 146.090 46.5619   2
  -2   5  -7 158.587 48.5009   5
   2  -5  -7 300.819 69.5045   3
  -2   5  -7 158.099 45.5480   4
   2  -5  -7 221.778 31.7510   1
   2   5   7 197.022 36.4188   1
   2  -5  -7 205.937 28.6520   1
   2   5   9 119.810 30.3258   1
  -2  -5   9 126.503 44.1796   6
  -2  -5   9 101.589 36.7733   5
   2   5   9 133.127 44.3181   6
  -2   5  -9 203.479 56.5593   1
  -2  -5   9 75.3122 33.2912   1
   2   5   9 82.1592 31.9830   2
   2  -5  -9 174.097 57.1619   2
  -2   5  -9 221.199 47.1273   4
  -2   5  -9 156.628 42.1532   3
   2  -5 -11 269.059 49.1472   1
   2   5  11 311.147 57.5889   1
  -2  -5  11 237.664 58.7835   6
  -2  -5  11 259.120 58.8902   5
   2   5  11 307.176 67.5237   6
  -2  -5  11 205.513 56.6573   1
   2  -5 -11 202.597 57.2078   2
   2   5  11 219.795 44.4894   2
  -2   5 -11 308.186 54.1620   4
   2  -5 -11 179.474 54.1681   3
  -2   5 -11 298.451 56.3653   3
  -2  -5  13 1656.10 188.935   5
  -2  -5  13 1384.95 183.290   6
   2   5  13 1575.13 190.469   6
  -2   5 -13 1630.88 168.391   4
   2  -5 -13 1297.99 186.281   3
  -2   5 -13 1249.60 168.718   3
  -2  -5  15 36.3630 22.8698   5
  -2  -5  15 36.5158 25.4987   6
   2   5  15 25.5693 24.0403   6
   2   5  15 101.946 32.1503   5
   2  -5 -15 81.1712 39.5867   4
  -2   5 -15 92.3997 25.3833   4
  -2   5 -15 44.7740 23.8272   3
   2  -5 -15 52.6587 27.4705   3
   2   5  17 88.0393 30.2884   5
   2  -5 -17 100.399 43.6294   4
  -2  -5  17 124.922 39.9807   5
  -2  -5  17 60.4074 29.8623   6
   2   5  17 68.4570 35.8978   6
   2  -5 -17 52.2943 29.9148   3
  -2   5 -17 45.3754 25.6669   3
   2   5  19 230.922 49.8753   5
   2  -5 -19 129.353 51.9546   4
  -2  -5  19 270.191 56.4982   6
   2   5  19 168.359 56.8253   6
   2  -5 -19 147.843 47.5522   3
  -2   5 -19 182.454 44.6740   3
   2   5  21 94.9494 37.5052   5
   2  -5 -21 58.3331 36.7275   4
  -2  -5  21 147.396 45.2886   5
  -2   5 -21 114.963 35.9419   3
   2  -5 -21 192.796 51.3081   3
   2   5  21 140.233 51.6180   6
   2   5  23 253.422 59.1947   5
   2  -5 -23 286.128 63.3817   4
  -2  -5  23 310.459 64.8179   5
  -2  -5  23 255.302 56.9348   6
   2   5  23 214.935 67.3827   6
   2  -5 -23 270.235 62.8207   3
  -2   5 -23 108.393 39.8663   3
  -2  -5  25 34.7776 21.2979   6
   2   5  25 19.6661 18.1210   6
   2  -5 -25 55.9345 28.6208   3
   2   5  25 12.2865 19.5775   5
   2   6 -22 7082.50 719.923   2
   2  -6  22 8278.34 740.335   6
  -2  -6 -20 8876.03 891.657   4
   2   6 -20 8906.76 897.942   2
   2  -6  20 10897.7 914.987   6
  -2   6  20 9676.62 909.847   5
   2  -6  18 48.9636 27.7266   6
  -2  -6 -18 44.2617 27.0913   4
  -2   6  18 14.8986 19.7688   5
   2  -6  16 119.275 42.9014   6
   2   6 -16 190.412 55.8021   2
  -2   6  16 154.244 57.9444   5
   2  -6  14 7285.94 581.121   6
  -2   6  14 4630.79 589.916   5
  -2  -6 -14 5724.87 581.265   4
   2   6 -14 3466.54 561.315   3
   2  -6  14 7461.47 597.424   2
  -2  -6 -12 4764.62 579.369   4
   2   6 -12 8083.05 656.284   2
   2   6 -12 4622.24 582.485   3
   2  -6  12 6850.45 581.737   6
  -2  -6 -10 34873.0 3240.74   4
   2   6 -10 37553.5 3247.32   3
   2   6 -10 32785.7 3285.09   2
   2  -6   8 166.920 49.2716   6
  -2  -6  -8 333.235 59.8953   5
  -2   6   8 186.571 50.0532   6
   2   6  -8 240.815 84.1385   2
  -2  -6  -8 317.969 69.0379   4
  -2   6   8 364.676 91.6116   5
   2  -6   8 303.902 40.9638   1
  -2  -6  -8 205.457 34.5731   1
   2   6  -8 247.210 63.1269   3
   2   6  -6 478.659 69.6731   1
  -2  -6  -6 640.290 65.2163   1
   2  -6   6 503.357 88.1481   6
  -2   6   6 454.109 92.8194   6
  -2  -6  -6 541.589 87.5798   5
   2  -6   6 776.143 134.740   2
   2   6  -6 646.101 131.939   2
  -2  -6  -6 525.458 92.6053   4
  -2   6   6 565.689 93.9932   4
   2   6  -6 496.104 87.7983   3
   2   6  -4 4516.44 447.458   1
   2  -6   4 4706.51 479.407   6
  -2   6   4 4814.01 487.592   6
  -2   6   4 6714.99 584.425   5
  -2  -6  -4 4703.22 478.578   5
   2   6  -4 5618.57 541.727   2
  -2  -6  -4 4509.96 475.056   4
  -2   6   4 5685.54 495.724   4
   2   6  -4 4842.72 471.378   3
   2  -6   4 3265.65 512.807   2
  -2  -6  -2 1195.97 112.021   1
   2   6  -2 1104.89 115.820   1
   2  -6   2 1079.41 146.089   6
  -2   6   2 1364.62 217.516   5
   2   6  -2 1036.83 165.772   2
   2  -6   2 692.208 174.001   2
  -2  -6  -2 1044.70 144.327   4
  -2   6   2 1333.51 159.119   4
   2   6  -2 1193.64 137.401   3
   2  -6   0 60667.2 4471.23   6
  -2  -6   0 79690.2 4493.74   5
  -2  -6   0 68918.7 4472.49   4
   2  -6   0 30082.6 4497.82   2
   2   6   0 60563.1 4445.41   3
   2   6   0 41920.3 4413.96   1
  -2  -6   2 1445.87 105.974   1
   2   6   2 419.912 76.7865   1
   2   6   2 1051.67 140.881   6
  -2   6  -2 2048.54 224.389   5
  -2  -6   2 1269.27 135.287   5
   2   6   2 1076.57 137.444   2
  -2  -6   2 1290.12 125.313   4
  -2   6  -2 1353.87 137.087   4
   2   6   2 1197.44 107.567   3
  -2   6  -2 1239.27 136.398   3
  -2  -6   4 4654.59 393.443   1
  -2  -6   4 5459.61 434.060   6
   2   6   4 3667.15 426.990   6
  -2   6  -4 4912.14 478.527   5
  -2  -6   4 5904.83 434.657   5
   2   6   4 5160.16 435.820   2
  -2   6  -4 5489.77 419.524   4
   2  -6  -4 5156.51 430.866   3
   2  -6  -4 4253.58 475.253   2
  -2   6  -4 5260.98 423.017   3
   2   6   6 340.639 66.2362   1
  -2  -6   6 414.759 79.9678   1
  -2  -6   6 630.853 97.9908   6
   2   6   6 597.218 103.802   6
  -2  -6   6 687.571 97.7927   5
   2  -6  -6 456.098 108.281   2
   2   6   6 567.533 93.6205   2
  -2   6  -6 576.936 86.2958   4
   2  -6  -6 514.690 93.6433   3
  -2   6  -6 603.734 91.1796   3
   2   6   8 221.317 44.1580   1
  -2   6  -8 189.257 30.6945   1
  -2  -6   8 363.808 66.0414   6
   2   6   8 276.967 58.5377   2
   2   6   8 346.820 70.1119   6
   2  -6  -8 224.515 53.8078   3
  -2   6  -8 293.293 56.2248   4
  -2   6  -8 213.116 48.8743   3
   2   6  10 35261.5 3437.57   6
  -2   6 -10 41907.4 3423.17   4
   2  -6 -10 37560.2 3437.87   3
   2  -6 -10 35707.5 3435.03   2
  -2   6 -10 35456.2 3419.74   3
  -2  -6  10 40068.8 3436.88   5
   2   6  12 6430.44 642.551   6
  -2  -6  12 6839.69 644.261   6
   2  -6 -12 7257.31 648.299   3
  -2   6 -12 5700.91 623.515   3
  -2  -6  12 7342.71 647.374   5
  -2  -6  14 8651.83 753.450   5
   2   6  14 7509.82 745.769   6
  -2  -6  14 7265.12 742.717   6
   2  -6 -14 7664.00 746.701   3
  -2  -6  16 120.219 37.5349   6
   2   6  16 123.490 35.8108   5
  -2  -6  16 119.793 39.3632   5
   2   6  18 87.0216 34.6452   6
  -2  -6  18 53.4537 26.6379   6
   2   6  18 90.3911 29.3158   5
  -2  -6  18 74.6432 30.7388   5
   2  -6 -18 80.2418 32.0517   3
  -2   6 -18 64.6599 25.3364   3
   2   6  20 10633.6 868.815   5
  -2  -6  20 9685.27 880.290   5
   2  -6 -20 9470.87 875.381   3
  -2   6 -20 8303.20 854.388   3
  -2  -6  20 8731.78 864.942   6
   2   6  20 8014.67 878.077   6
   2   6  22 6336.35 749.032   6
   2  -6 -22 8617.79 747.847   3
   2   7 -21 102.675 33.1296   3
   2   7 -19 462.275 80.8922   3
  -2  -7 -17-11.6071 14.9791   4
  -2   7  17 14.0461 18.1189   5
   2   7 -17 26.1651 20.6644   2
   2   7 -17 12.7563 11.6505   3
   2  -7  17 9.79904 12.6525   6
  -2  -7 -15 126.216 39.3887   4
   2   7 -15 97.5802 40.4203   2
   2  -7  15 127.605 37.1004   6
   2   7 -15 58.1934 31.2257   3
  -2  -7 -13 412.659 73.4259   4
   2   7 -13 341.507 85.2088   2
   2  -7  13 129.730 45.2356   6
   2   7 -13 233.661 61.4976   3
  -2  -7 -11 323.623 66.6879   4
   2   7 -11 449.510 105.220   2
   2  -7  11 320.746 62.1887   6
   2   7 -11 258.583 68.4658   3
   2   7  -9 227.682 75.3268   2
  -2   7   9 241.354 54.3860   4
   2  -7   9 202.743 48.4237   6
  -2  -7  -9 184.979 48.5503   4
  -2   7   9 186.458 69.7889   5
  -2  -7  -7 321.435 57.6060   5
   2  -7   7 329.999 85.5351   2
   2   7  -7 215.508 76.4327   2
  -2   7   7 305.617 60.5891   4
   2  -7   7 269.416 58.3176   6
  -2  -7  -7 161.049 48.2401   4
  -2   7   7 199.977 76.1136   5
  -2  -7  -5 608.939 100.592   4
   2  -7   5 966.986 157.423   2
   2   7  -5 681.183 129.038   2
  -2  -7  -5 740.149 99.6678   5
   2  -7   5 643.672 100.535   6
  -2  -7  -3 681.342 104.131   4
  -2   7   3 882.214 179.571   5
   2  -7   3 728.471 151.957   2
  -2   7   3 919.838 117.123   4
  -2  -7  -3 846.406 108.178   5
  -2   7   3 509.060 107.758   6
  -2   7   1-32.0335 29.5624   5
  -2  -7  -1 38.1654 19.9939   4
   2   7  -1 44.2261 35.8490   2
  -2   7   1 32.2169 24.4211   4
  -2  -7  -1 74.5230 28.5388   5
  -2  -7   1 27.9828 17.6189   5
   2   7   1 91.8955 36.1879   6
   2  -7  -1 25.8336 47.3118   2
   2   7   1 52.3212 31.8755   2
  -2   7  -1 64.6548 78.0821   5
  -2  -7   1 26.8720 22.0870   4
  -2   7  -1 41.3346 23.5266   4
  -2   7  -1 97.7762 33.1606   3
  -2  -7   3 991.926 116.100   5
   2  -7  -3 960.798 156.787   2
  -2   7  -3 710.370 106.174   4
   2   7   3 710.877 115.602   6
  -2   7  -3 696.202 107.029   3
  -2   7  -5 663.251 94.1065   4
   2   7   5 442.718 92.0662   2
   2   7   5 637.529 108.203   6
  -2  -7   5 651.133 96.9988   5
  -2   7  -5 887.231 105.990   3
  -2  -7   7 185.752 49.9771   6
  -2   7  -7 281.425 49.0120   4
  -2   7  -7 204.791 45.4042   3
  -2  -7   7 277.765 54.4469   5
   2   7   7 173.099 49.4658   6
  -2  -7   9 213.481 50.8280   6
   2  -7  -9 271.538 57.5668   3
  -2   7  -9 315.372 54.2377   3
   2   7   9 191.323 51.9636   6
  -2  -7   9 310.523 60.3611   5
  -2  -7  11 443.429 70.5253   6
   2  -7 -11 352.567 64.7905   3
  -2   7 -11 275.128 53.8514   3
  -2  -7  13 327.982 64.0243   6
  -2  -7  13 422.946 69.6482   5
   2   7  13 363.102 63.4868   6
   2  -7 -13 265.160 58.1279   3
  -2   7 -13 240.161 49.9503   3
   2   7  15 78.3488 27.3961   5
   2   7  15 20.3213 24.5405   6
  -2  -7  15 185.226 45.7299   5
   2  -7 -15 87.8981 30.9705   3
  -2   7 -15 151.899 33.6252   3
   2   7  17-10.6259 13.7073   6
  -2  -7  17 9.42448 14.8877   6
   2  -7 -17 9.92488 15.6770   3
  -2   7 -17 7.19717 9.29446   3
   2   7  17 8.07200 10.4199   5
   2  -7 -19 353.736 65.0133   3
   2   7  19 392.719 75.0386   6
   2  -8  14 2974.43 303.645   6
  -2  -8 -12 2492.24 271.259   4
   2   8 -10 10502.9 1198.81   2
   2  -8  10 12723.4 1148.79   6
  -2  -8 -10 12651.4 1155.80   4
   2   8  -8 89.4707 46.2765   2
  -2   8   8 83.2124 30.2641   4
   2  -8   8 84.5786 29.5089   6
  -2   8   8 75.6518 46.6525   5
  -2  -8  -8 103.738 34.2333   4
  -2   8   6 353.165 60.4515   4
   2  -8   6 256.278 55.0707   6
  -2  -8  -6 274.032 54.1360   4
  -2   8   6 184.991 88.4225   5
  -2  -8  -4 1635.33 186.321   4
  -2   8   4 1881.25 193.234   4
  -2   8   4 1885.87 290.487   5
  -2  -8  -4 1570.46 180.259   5
   2   8  -4 1556.08 210.589   2
  -2  -8  -2 368.278 61.3180   5
   2   8  -2 398.164 75.4672   6
  -2   8   2 504.610 75.7213   4
  -2   8   2 410.819 68.4816   3
   2   8  -2 462.826 84.9422   2
  -2  -8   0 17579.9 1732.94   5
  -2   8   0 20169.3 1743.96   4
   2   8   0 18427.7 1753.50   6
  -2   8   0 20067.4 1744.19   3
   2   8   2 373.751 68.9807   2
  -2   8  -2 465.742 68.8253   3
  -2   8  -2 306.658 59.1247   4
  -2  -8   2 373.992 63.3980   5
   2   8   2 336.568 67.0110   6
  -2  -8   4 1539.45 162.678   5
  -2   8  -4 1229.55 157.251   3
   2   8   4 1481.22 173.125   6
  -2  -8   6 272.366 50.4876   5
  -2   8  -6 237.064 48.7779   3
  -2  -8   8 112.986 30.9775   5
   2   8   8 132.647 35.6960   6
  -2   8  -8 80.9949 26.6777   3
  -2  -8  10 13414.3 1193.32   5
   2  -8 -10 12428.4 1188.81   3
  -2   8 -10 13149.8 1182.24   3
  -2  -8  10 12797.3 1190.12   6
   2   8  10 12227.5 1188.35   6
   2  -8 -12 2090.40 246.572   3
  -2   8 -12 2603.08 246.438   3
   2   8  12 2368.80 252.545   6
   2  -8 -14 2645.47 274.189   3
  -2   9   3 481.731 74.3524   4
   2   9  -1-10.3681 9.49412   2
  -2   9  -1-21.6824 19.8547   2
   3   0   0-12.2666 24.9966   6
  -3   0   0-14.6079 23.0579   5
  -3   0   0 20.3272 18.5248   1
  -3   0   0-22.9056 29.5208   1
   3   0   0 22.0754 34.8449   1
   3   0   0 16.6457 40.1348   2
   3   0   0-13.6153 12.4083   3
  -3   0   0 16.1923 20.8688   4
   3   0   0 20.1944 31.8760   1
   3   0   2-22.1797 20.2151   1
   3   0   2-14.4943 26.4195   6
   3   0  -2-8.15094 12.8696   6
  -3   0   2 17.5391 22.6064   5
  -3   0  -2 12.7763 16.4690   5
   3   0  -2 12.9770 23.6543   6
   3   0  -2 22.2691 28.7020   1
  -3   0  -2 19.9416 25.7025   1
  -3   0   2-19.6452 25.3206   1
  -3   0   2 22.9983 41.9185   1
   3   0   2-20.7147 26.6987   1
  -3   0  -2-21.3619 27.5329   1
   3   0   2-14.7500 30.0585   2
   3   0  -2-17.6258 32.1269   2
  -3   0   2-16.6385 30.3274   4
   3   0   2-12.9814 20.4928   3
  -3   0  -2-14.9868 13.6613   4
   3   0  -2 14.5367 18.7374   3
   3   0   4-20.1275 25.9402   1
   3   0  -4 20.5841 26.5287   1
   3   0  -4-7.52871 9.70296   6
  -3   0  -4 11.6902 21.3069   5
   3   0  -4 12.3775 31.9042   6
  -3   0   4-19.4613 17.7353   5
   3   0  -4 21.4505 33.8584   1
   3   0   4-21.1462 27.2530   1
  -3   0  -4 19.2611 35.1059   1
  -3   0   4-24.5006 31.5762   1
  -3   0  -4-19.5587 17.8242   1
   3   0   4-13.4633 24.5386   2
   3   0  -4 55.3790 41.2067   2
  -3   0   4-16.0053 25.2634   4
  -3   0  -4 11.7730 18.5829   3
   3   0  -4-16.5496 21.3291   3
   3   0  -6 21.1256 19.2578   1
   3   0   6 17.6216 22.7155   1
   3   0   6-21.4122 19.5189   1
  -3   0   6-24.2813 31.2971   1
  -3   0  -6 18.1700 16.5653   1
   3   0  -6-21.0957 19.2305   1
  -3   0   6-16.9993 15.4988   1
   3   0   6-26.0854 41.1770   6
  -3   0   6-9.02579 16.4574   6
  -3   0  -6 9.71163 12.5251   5
   3   0  -6-19.2042 35.0053   2
   3   0   6 12.6993 16.3735   2
  -3   0   6 20.6774 18.8494   5
  -3   0  -6 14.2969 18.4318   4
  -3   0   6 14.8863 23.5019   4
  -3   0  -6 11.1371 17.5856   3
   3   0  -6 16.6185 26.2356   3
   3   0  -8-18.7295 24.1385   1
  -3   0  -8-20.2208 26.0604   1
   3   0   8-15.8789 20.4647   1
  -3   0   8-14.8632 27.0901   1
  -3   0  -8-16.2273 20.9137   1
   3   0  -8 19.9554 25.7184   1
   3   0   8-33.3471 52.6365   6
   3   0  -8 6.82939 12.4476   6
  -3   0  -8 8.46362 13.3595   5
   3   0  -8 19.9288 31.4566   2
   3   0   8-12.0720 24.5998   2
  -3   0   8-21.2033 19.3229   5
  -3   0   8 13.4870 21.2886   4
  -3   0  -8 13.8696 28.2631   4
  -3   0  -8-11.0860 17.4987   3
   3   0  -8 32.6234 36.4119   3
  -3   0 -10 19.1914 30.2934   1
  -3   0 -10-14.5428 22.9561   1
   3   0 -10-18.1271 16.5211   1
   3   0  10 19.3609 17.6454   1
  -3   0  10-13.9681 22.0490   1
  -3   0  10-9.49599 19.3519   6
   3   0  10-38.3629 60.5541   6
  -3   0 -10 8.04867 12.7064   5
   3   0 -10-20.5905 32.5018   2
   3   0  10-11.1013 20.2348   2
  -3   0  10-21.9379 19.9936   5
  -3   0  10 12.8175 16.5207   4
  -3   0 -10 13.3880 34.5095   4
  -3   0 -10-12.8407 26.1673   3
   3   0  12 14.0933 22.2455   1
   3   0 -12 15.4277 14.0595   1
  -3   0 -12-18.4304 16.7959   1
  -3   0  12 20.4385 18.6259   1
   3   0  12-39.1735 50.4865   6
  -3   0  12-9.68553 17.6531   6
   3   0 -12 20.5594 26.4968   2
   3   0  12-10.4949 23.4273   2
  -3   0  12 13.9918 28.5119   1
   3   0  12-18.9141 24.3764   1
   3   0 -12-17.7680 22.8993   1
  -3   0 -12 14.1497 22.3344   1
  -3   0  12 22.7507 29.3210   5
  -3   0 -12 13.0259 16.7877   4
  -3   0  12-12.4714 16.0731   4
  -3   0 -12-15.9660 20.5769   3
   3   0 -12-17.3407 22.3486   3
   3   0  14-14.2993 22.5711   1
   3   0 -14 15.7534 32.1020   1
  -3   0 -14-18.9247 24.3904   1
  -3   0  14 21.3500 27.5161   1
  -3   0  14 33.0170 22.4274   6
   3   0  14-36.1419 46.5797   6
   3   0 -14-19.9476 25.7087   2
   3   0  14 10.0845 24.3152   2
  -3   0  14-13.7182 21.6538   1
   3   0 -14-18.2569 23.5297   1
  -3   0 -14-14.2025 22.4182   1
   3   0  14 19.4602 17.7349   1
   3   0  14-11.4592 23.3515   5
  -3   0  14 22.6628 29.2080   5
  -3   0 -14-13.2127 24.0823   4
  -3   0 -14 19.9206 31.4438   3
   3   0 -14-18.8996 17.2240   3
  -3   0 -16 20.7253 18.8899   1
   3   0 -16 17.6015 16.0436   1
  -3   0  16-23.2026 29.9050   1
   3   0  16 13.6146 21.4923   1
   3   0  16-30.8284 39.7327   6
  -3   0  16-13.1893 29.4436   6
   3   0  16-9.67967 15.2821   2
  -3   0  16-14.4109 22.7490   1
   3   0  16-20.7823 26.7860   1
  -3   0 -16-13.3097 12.1335   1
   3   0 -16-19.6061 25.2702   1
   3   0  16-15.1308 13.7926   5
  -3   0  16-21.7284 28.0052   5
  -3   0  16 28.7842 34.7024   4
  -3   0 -16 13.7506 21.7068   4
  -3   0 -16 22.4804 20.4891   3
   3   0 -16-19.5818 17.8480   3
  -3   0 -18-21.7689 28.0636   1
   3   0 -18 19.3966 30.6238   1
   3   0  18-13.9377 12.7193   1
  -3   0  18 25.8240 33.2885   1
  -3   0  18-15.5104 20.0009   6
   3   0  18-24.0955 31.0613   6
   3   0 -18 16.4537 25.9799   2
   3   0  18 8.58006 15.6526   2
  -3   0  18-15.5814 20.0924   1
  -3   0 -18-13.9206 21.9830   1
   3   0 -18-21.3431 27.5150   1
  -3   0  18-20.0321 18.2678   5
  -3   0 -18-14.3549 13.0989   4
  -3   0  18 15.6118 20.1315   4
  -3   0 -18-21.7223 28.0036   3
   3   0 -18-19.5438 25.1968   3
  -3   0 -20-23.3412 30.0831   1
   3   0 -20 22.7584 35.9239   1
   3   0  20 15.1478 23.9114   1
  -3   0  20-28.1966 25.6973   1
  -3   0  20-16.9268 21.8167   6
   3   0 -20 28.5096 29.0491   2
   3   0  20 34.3195 19.1542   2
  -3   0  20-16.8740 15.3797   1
   3   0  20-24.0774 21.9436   1
  -3   0 -20-14.7466 19.0071   1
   3   0 -20-22.9461 20.9127   1
   3   0  20-14.5793 18.7916   5
  -3   0  20 17.9044 23.0765   5
  -3   0  20 16.2502 14.8114   4
  -3   0 -20-14.8491 23.4399   4
  -3   0 -20 18.6495 16.9975   3
   3   0 -20-18.2711 23.5492   3
   3   0  22-24.6105 22.4525   1
  -3   0  22-18.2082 28.7598   1
   3   0 -22 22.9943 20.9814   1
   3   0  22-15.2456 19.6765   6
  -3   0  22-17.1861 22.1742   6
  -3   0  22-15.7096 14.3549   5
   3   0  22-12.3933 16.0069   5
   3   0 -22-12.1892 19.2686   2
   3   0  22-9.32231 14.7522   2
  -3   0  22 15.8191 24.9916   4
  -3   0 -22-14.2425 18.3857   4
   3   0 -22-16.1699 14.7733   3
   3   0  24 12.3679 15.9397   6
  -3   0  24 16.0932 25.4022   6
   3   0  24-10.3702 13.3651   5
  -3   0 -24-12.2308 15.7630   4
   3   0 -24 10.3086 16.2716   2
  -3   0  24-14.3945 18.5516   4
  -3   0 -24 12.7567 11.6254   3
   3   0 -24-13.7831 17.7636   3
   3   0  26 10.2500 13.2137   6
  -3   0  26-14.2711 26.0127   6
  -3   0 -26-10.8545 19.7861   3
   3   0 -26-11.7786 21.4702   3
  -3   0 -26 9.97587 9.09633   4
  -3   0  26-11.7012 15.0835   5
   3   0  28-8.58689 11.0988   6
  -3   0 -28-9.20010 14.5463   3
   3   0 -28-9.80929 8.97903   3
  -3   0  28-10.1781 18.5701   5
  -3   0 -30 8.46470 13.3814   3
  -3   0  30 8.91070 11.5077   5
  -3   0 -30 7.27725 9.40783   4
  -3  -1 -31 1461.46 164.312   3
  -3  -1 -29 4111.15 375.711   4
  -3   1  29 4049.87 381.151   5
   3   1 -29 3527.24 373.272   3
  -3  -1 -29 3837.04 377.145   3
   3  -1  29 3465.54 368.021   6
   3   1 -27 15042.1 1382.54   3
  -3  -1 -27 15072.6 1379.88   4
   3  -1  27 13084.0 1370.64   6
  -3  -1 -25 6300.08 606.139   4
   3   1 -25 6084.42 602.794   2
  -3  -1 -25 5613.39 603.975   3
  -3   1  25 7040.65 616.911   5
  -3   1  23 777.301 110.624   5
  -3  -1 -23 817.452 110.233   4
  -3   1  23 879.191 119.827   6
   3  -1  23 517.302 90.7555   6
  -3  -1 -23 681.022 100.770   3
   3   1 -23 702.630 104.203   2
   3  -1  21 194.698 57.0526   6
  -3   1  21 301.995 71.7011   6
   3   1 -21 246.138 63.8822   2
  -3  -1 -21 283.003 64.5728   1
  -3   1  21 342.902 72.1901   5
  -3  -1 -21 230.885 64.1865   4
   3   1 -21 331.461 72.8664   3
  -3  -1 -21 250.156 63.3569   3
   3   1 -21 397.978 90.8205   1
   3  -1  21 249.842 71.0744   1
  -3   1  19 20576.9 1770.17   1
   3   1 -19 23766.6 1809.76   1
   3  -1  19 18077.3 1761.20   1
  -3  -1 -19 20853.5 1826.18   1
   3   1 -19 21764.9 1828.83   1
  -3  -1 -19 18664.4 1753.67   1
   3  -1  19 20860.5 1822.69   1
  -3   1  19 18752.9 1761.85   6
   3  -1  19 19402.9 1768.76   6
   3  -1  19 19983.1 1736.73   5
  -3   1  19 23364.3 1791.97   5
   3   1 -19 18213.3 1768.23   2
  -3  -1 -19 12374.1 1742.28   4
   3   1 -19 17916.0 1775.57   3
  -3  -1 -19 19511.4 1760.64   3
   3  -1  19 17706.4 1744.08   2
  -3  -1 -17 31120.8 2787.87   1
  -3   1  17 34289.0 2800.09   1
  -3   1  17 32575.1 2859.04   1
   3   1 -17 34703.6 2822.02   1
   3  -1  17 32174.2 2797.16   1
  -3  -1 -17 31909.7 2843.33   1
   3   1 -17 31475.8 2838.14   1
   3  -1  17 33144.4 2846.50   1
  -3   1  17 31312.9 2791.81   6
   3  -1  17 32055.2 2774.19   5
   3   1 -17 29910.8 2813.99   2
  -3  -1 -17 20116.4 2784.20   4
  -3  -1 -17 31145.4 2804.89   3
   3   1 -17 24920.3 2803.80   3
   3  -1  17 31162.2 2783.03   2
  -3   1  15 70105.0 5608.67   1
   3   1 -15 70073.3 5570.22   1
   3  -1  15 63240.5 5552.39   1
  -3  -1 -15 65101.5 5593.22   1
   3   1 -15 63895.5 5589.60   1
  -3   1  15 68763.1 5555.08   1
  -3  -1 -15 65627.6 5554.14   1
   3  -1  15 65536.1 5594.93   1
  -3   1  15 71387.9 5543.21   6
   3  -1  15 61316.0 5605.64   6
  -3   1  15 51086.7 5569.05   5
   3  -1  15 50617.4 5508.44   5
   3   1 -15 50406.2 5567.70   2
  -3  -1 -15 59739.9 5562.72   4
  -3  -1 -15 63096.9 5577.59   3
  -3   1  15 74029.8 5584.95   4
   3   1 -15 49818.4 5571.59   3
   3  -1  15 65537.0 5551.45   2
  -3   1  13 2852.34 296.988   1
   3   1 -13 2134.28 251.848   1
   3  -1  13 2494.04 260.414   1
  -3   1  13 2369.34 247.908   1
   3   1 -13 1952.58 267.705   1
  -3  -1 -13 2272.40 276.262   1
  -3  -1 -13 2272.51 247.810   1
   3  -1  13 2063.18 270.189   1
  -3   1  13 2225.06 230.405   6
   3  -1  13 2608.39 339.254   6
  -3   1  13 1936.84 271.673   5
   3  -1  13 1660.65 230.382   5
   3  -1  13 1703.54 208.898   5
   3   1 -13 2051.61 277.010   2
  -3  -1 -13 2358.62 268.391   4
   3   1 -13 2563.37 283.164   3
  -3   1  13 2423.85 267.842   4
   3  -1  13 2477.89 257.386   2
   3  -1  11 469.532 93.8795   1
   3   1 -11 750.884 111.097   1
  -3  -1 -11 590.672 114.065   1
  -3   1  11 628.522 121.147   1
  -3  -1 -11 584.091 93.8814   1
  -3   1  11 549.700 90.6148   1
   3  -1  11 506.678 105.913   1
   3   1 -11 484.444 105.053   1
  -3   1  11 557.305 74.0329   6
   3  -1  11 693.326 183.236   6
   3  -1  11 391.275 62.2765   5
   3  -1  11 598.326 81.1608   5
  -3  -1 -11 513.913 83.7266   5
  -3   1  11 706.619 130.883   5
  -3   1  11 543.025 100.667   4
  -3  -1 -11 709.730 110.198   4
   3   1 -11 517.590 105.066   3
   3  -1  11 714.811 103.028   2
  -3  -1  -9 33044.1 3239.80   1
   3  -1   9 36921.4 3277.93   1
   3  -1   9 52218.7 3590.12   6
  -3   1   9 35419.0 3201.13   6
  -3   1   9 35949.2 3283.97   5
   3  -1   9 32598.9 3198.21   5
  -3  -1  -9 35174.4 3225.80   5
   3   1  -9 36099.3 3286.48   2
  -3  -1  -9 29570.0 3247.40   4
  -3  -1  -9 36950.3 3263.76   3
   3   1  -9 40776.5 3258.79   3
  -3   1   9 39248.6 3242.90   1
   3   1  -9 40349.6 3260.07   1
   3   1  -9 36865.0 3276.97   1
   3  -1   9 33959.7 3241.22   1
  -3  -1  -9 38120.6 3284.24   1
   3   1  -7 23745.1 2021.55   1
   3  -1   7 20692.1 1998.80   1
  -3  -1  -7 23840.9 2038.21   1
  -3   1   7 23572.2 2046.63   1
  -3  -1  -7 21544.3 2003.31   1
   3  -1   7 21449.1 2024.77   1
   3  -1   7 30440.8 2448.98   6
   3  -1   7 20457.5 1955.50   5
  -3   1   7 26251.3 2044.68   5
  -3  -1  -7 22655.2 1988.89   5
   3   1  -7 20597.9 2029.70   2
  -3  -1  -7 24094.8 2002.22   4
  -3  -1  -7 24415.6 1984.25   3
   3   1  -7 21031.7 1992.03   3
  -3  -1  -7 19726.4 1959.41   3
  -3   1   7 17813.4 1993.19   4
   3  -1   7 19405.6 1988.50   2
  -3  -1  -5 293608. 26726.8   1
  -3   1   5 288603. 26700.2   1
   3   1  -5 337073. 26753.0   1
   3   1  -5 284490. 26714.4   1
   3  -1   5 330841. 26717.2   1
  -3  -1  -5 309242. 26715.9   1
   3  -1   5 262197. 26719.7   1
   3  -1   5 380621. 27366.6   6
   3  -1   5 293328. 26661.6   5
  -3  -1  -5 299099. 26699.5   5
   3   1  -5 322424. 26739.2   2
  -3   1   5 336196. 26716.6   4
  -3  -1  -5 251563. 26698.8   4
  -3  -1  -5 280463. 26658.7   3
   3   1  -5 293609. 26691.1   3
  -3  -1  -5 318997. 26661.9   3
   3  -1   5 285174. 26692.7   2
  -3  -1  -3 5924.31 592.186   1
   3   1  -3 5327.46 585.455   1
  -3   1   3 5114.93 564.235   1
   3  -1   3 5902.00 580.035   1
   3   1  -3 5472.02 577.366   1
   3  -1   3 4917.00 577.287   1
  -3   1   3 4593.35 572.187   1
  -3  -1  -3 5174.16 577.767   1
  -3   1   3 6927.82 588.212   5
   3  -1   3 5401.97 536.375   5
   3   1  -3 5493.94 585.855   2
  -3   1   3 5558.39 580.884   4
  -3  -1  -3 5548.10 562.678   4
   3   1  -3 5665.07 551.458   3
   3  -1   3 5590.25 561.404   2
  -3  -1  -3 5801.45 527.352   3
  -3   1   1 12987.7 1150.43   1
   3  -1   1 11478.2 1139.83   1
   3   1  -1 11655.0 1139.61   1
  -3  -1  -1 11046.8 1143.71   1
  -3   1   1 10921.7 1080.11   6
  -3   1   1 13963.9 1131.96   5
   3  -1   1 11955.7 1103.58   5
  -3  -1  -1 11825.4 1128.52   5
   3   1  -1 13388.3 1153.88   2
  -3   1   1 12415.1 1141.43   4
  -3  -1  -1 11985.3 1111.65   4
  -3  -1  -1 11091.0 1074.01   3
   3   1  -1 11191.0 1145.84   1
  -3  -1  -1 11361.1 1143.33   1
  -3   1   1 10928.3 1123.83   1
   3   1   1 11796.0 1197.60   1
  -3   1  -1 11824.9 1178.23   1
  -3  -1   1 10564.2 1179.42   1
  -3  -1   1 13776.2 1213.60   1
   3   1   1 12332.1 1193.84   1
   3  -1  -1 12249.0 1196.20   1
  -3   1  -1 12036.9 1188.12   1
   3   1   1 15024.2 1221.70   6
  -3  -1   1 11883.4 1179.49   5
  -3   1  -1 12471.6 1156.70   5
   3   1   1 14473.8 1198.57   2
  -3  -1   1 11996.5 1156.93   4
   3  -1  -1 12122.0 1180.11   3
   3   1   1 12615.9 1134.81   3
  -3  -1   1 11319.6 1129.33   3
   3  -1  -1 12738.6 1168.42   2
  -3   1  -3 5487.26 568.226   1
   3  -1  -3 4772.15 569.521   1
  -3  -1   3 5742.47 577.847   1
   3   1   3 4933.85 580.417   1
   3   1   3 5219.12 574.564   1
  -3  -1   3 6973.40 614.130   1
  -3   1  -3 6002.11 581.370   1
   3   1   3 5647.43 578.025   6
  -3   1  -3 4648.28 526.298   5
  -3  -1   3 5413.89 579.392   5
   3   1   3 5788.31 574.357   2
  -3  -1   3 5952.58 546.262   4
  -3   1  -3 6581.77 576.021   4
  -3  -1   3 5057.96 530.138   3
   3  -1  -3 6171.47 583.728   3
   3  -1  -3 5145.63 555.109   2
   3  -1  -5 294617. 27535.5   1
   3  -1  -5 351055. 27559.7   1
   3   1   5 311867. 27540.7   1
  -3  -1   5 294611. 27531.9   1
   3   1   5 318669. 27543.7   1
  -3  -1   5 298816. 27557.0   1
   3   1   5 305908. 27536.3   6
  -3  -1   5 301533. 27511.1   6
  -3  -1   5 310276. 27534.6   5
   3   1   5 326104. 27518.8   2
  -3   1  -5 332879. 27520.1   4
  -3  -1   5 242328. 27490.0   4
   3  -1  -5 318475. 27541.1   3
   3  -1  -5 328785. 27523.0   2
  -3   1  -5 320451. 27520.9   3
  -3  -1   7 19728.2 2081.71   1
   3  -1  -7 25160.1 2107.38   1
   3   1   7 21016.5 2091.01   1
  -3   1  -7 20736.3 2093.87   1
  -3   1  -7 23905.2 2101.24   1
  -3  -1   7 27907.6 2144.51   1
   3   1   7 23754.9 2108.46   1
  -3  -1   7 24013.5 2085.99   6
   3   1   7 21078.8 2105.16   6
  -3   1  -7 22592.2 2036.15   5
  -3  -1   7 20867.7 2106.86   5
  -3   1  -7 22252.0 2077.47   4
  -3  -1   7 21894.1 2061.59   4
   3  -1  -7 23297.4 2104.23   3
   3   1   7 22220.4 2067.85   2
  -3  -1   9 37702.8 3640.43   1
   3  -1  -9 43560.6 3639.96   1
   3  -1  -9 39187.9 3631.62   1
   3   1   9 37208.1 3621.82   1
  -3   1  -9 39014.7 3634.68   1
  -3  -1   9 35484.3 3608.55   6
   3  -1  -9 41247.9 3643.17   6
   3   1   9 38546.0 3658.06   6
   3  -1  -9 42853.6 3638.51   2
  -3   1  -9 36961.1 3624.93   1
   3   1   9 42613.3 3643.78   1
  -3  -1   9 45122.0 3607.42   4
  -3   1  -9 39234.5 3616.23   4
   3  -1  -9 42582.6 3642.46   3
  -3   1  -9 36314.7 3611.72   3
   3   1   9 39390.0 3601.62   2
  -3  -1  11 722.997 109.604   1
   3   1  11 458.753 99.3107   1
   3  -1 -11 454.331 94.6204   1
  -3   1 -11 651.925 106.782   1
   3   1  11 365.656 119.697   6
  -3  -1  11 515.023 89.7207   6
   3  -1 -11 604.839 126.888   6
  -3  -1  11 634.891 119.474   5
   3  -1 -11 777.186 126.110   2
  -3  -1  11 642.893 91.9998   4
  -3   1 -11 446.103 89.2293   3
   3  -1 -11 372.769 94.1699   3
   3  -1 -11 687.346 111.372   1
   3   1  11 523.167 99.8604   1
  -3   1 -11 510.014 102.913   1
  -3  -1  13 2024.81 281.848   1
   3  -1 -13 2391.11 281.450   1
  -3  -1  13 2312.02 274.356   1
   3  -1 -13 2167.20 274.289   1
  -3   1 -13 2369.89 285.784   1
   3   1  13 2637.33 288.696   1
   3   1  13 2464.10 340.002   6
  -3  -1  13 2580.35 307.194   5
   3  -1 -13 2244.90 281.072   2
  -3  -1  13 2480.35 256.624   4
  -3   1 -13 2350.12 262.367   4
   3  -1 -13 1842.94 277.346   3
  -3   1 -13 2647.32 279.609   3
   3   1  13 2500.27 251.265   2
  -3   1 -15 68061.0 5946.99   1
  -3  -1  15 67266.1 5968.36   1
   3   1  15 65338.2 5935.32   1
  -3   1 -15 65219.5 5952.57   1
  -3  -1  15 67300.1 5943.87   1
   3   1  15 59575.2 5945.62   1
  -3  -1  15 65221.4 5928.49   6
   3   1  15 49136.1 6004.70   6
  -3  -1  15 78324.1 5991.67   5
   3  -1 -15 45545.6 5921.26   2
  -3  -1  15 66463.5 5911.33   4
  -3   1 -15 75943.7 5929.26   4
   3  -1 -15 69137.1 5958.45   3
  -3   1 -15 74081.0 5957.88   3
   3   1  15 67111.4 5903.28   2
  -3   1 -17 29370.1 2944.56   1
   3  -1 -17 33537.8 2981.37   1
   3   1  17 28913.0 2940.61   1
  -3   1 -17 33269.3 2973.37   1
   3  -1 -17 33835.0 2966.56   1
   3   1  17 32998.0 2971.54   1
  -3  -1  17 33361.0 2949.53   6
   3   1  17 37727.0 2958.22   5
  -3  -1  17 34233.0 2989.50   5
   3  -1 -17 26910.2 2936.36   2
  -3   1 -17 33856.2 2936.66   4
  -3  -1  17 31273.2 2922.42   4
  -3   1 -17 38306.1 2990.32   3
   3   1  17 30418.4 2909.27   2
  -3  -1  19 24230.8 1855.41   1
  -3   1 -19 18589.0 1824.66   1
  -3  -1  19 23000.8 1884.66   1
   3  -1 -19 23388.3 1890.56   1
   3   1  19 18607.5 1820.85   1
  -3   1 -19 20174.8 1847.96   1
   3  -1 -19 21835.6 1849.59   1
   3   1  19 20824.8 1855.14   1
  -3  -1  19 21203.9 1831.60   6
  -3  -1  19 21175.0 1854.82   5
   3   1  19 23607.9 1858.86   5
   3  -1 -19 22603.9 1819.46   2
  -3   1 -19 20308.7 1812.41   4
  -3  -1  19 18721.8 1798.17   4
   3  -1 -19 18313.9 1842.90   3
   3   1  19 18036.9 1777.31   2
  -3   1 -21 308.161 81.1523   1
  -3  -1  21 236.812 83.3774   1
  -3  -1  21 317.783 76.1838   6
   3   1  21 182.033 75.3754   6
   3  -1 -21 309.341 63.4727   2
   3   1  21 267.407 82.5403   1
  -3  -1  21 521.361 99.8859   1
   3   1  21 125.575 62.4574   5
  -3   1 -21 423.450 76.3101   4
  -3  -1  21 236.861 54.0087   4
  -3   1 -21 135.034 59.7618   3
   3  -1 -21 191.321 65.3821   3
  -3  -1  23 654.318 114.538   6
   3   1  23 653.506 121.516   6
   3   1  23 584.717 114.173   5
  -3  -1  23 910.197 128.214   5
  -3   1 -23 323.987 83.8727   4
  -3   1 -23 527.489 110.122   3
   3  -1 -23 713.924 120.719   3
  -3   1 -25 5455.03 612.078   4
  -3  -1  25 7459.08 640.254   5
   3   1  25 6911.47 642.228   5
  -3   1 -25 6635.29 641.777   3
   3  -1 -25 6328.51 636.248   3
  -3  -1  25 6031.26 635.496   6
   3   1  25 5694.99 631.613   6
  -3   1 -27 13860.9 1428.95   4
  -3  -1  27 18203.5 1455.74   5
   3  -1 -27 17231.2 1454.43   3
  -3  -1  27 18107.5 1465.50   6
   3   1  27 12448.8 1437.81   6
  -3   1 -29 3613.72 386.285   4
   3  -1 -29 4197.09 402.737   3
  -3   1 -29 3446.25 394.241   3
  -3  -1  29 4727.25 408.221   5
  -3  -1  29 4266.87 410.744   6
   3   1  29 3732.86 395.247   6
  -3   2  28 44.9720 20.4830   5
   3  -2  28 21.8683 15.3974   6
  -3  -2 -28 27.2637 18.9575   3
   3   2 -28 78.4007 24.0408   3
  -3   2  26-10.0766 12.9905   5
  -3  -2 -26 8.23800 13.0071   4
   3   2 -26-9.29994 14.6829   2
   3  -2  26-8.41785 15.3459   6
  -3  -2 -26 9.94172 15.6956   3
   3   2 -26-8.98939 14.1928   3
  -3  -2 -24 27.5634 22.1832   4
  -3   2  24-11.1986 14.4793   5
   3   2 -24 21.2457 21.6779   2
   3  -2  24 9.69628 15.3490   6
  -3  -2 -24 10.8550 17.1733   3
   3   2 -24 20.7843 16.4444   3
  -3  -2 -22 144.562 39.3855   4
  -3   2  22 37.7175 23.8949   5
   3   2 -22 37.1931 26.1556   2
   3  -2  22 12.2063 23.2556   2
   3  -2  22 148.012 40.7521   6
  -3  -2 -22 106.944 39.6270   3
   3   2 -22 24.0772 20.1732   3
   3  -2  20-13.4751 17.3666   6
  -3   2  20 11.4006 17.9952   6
  -3  -2 -20-12.1139 19.1211   4
   3   2 -20 14.6620 18.8963   2
   3   2 -20 15.9916 20.6099   1
  -3  -2 -20-12.8957 16.6199   3
   3   2 -20 13.9565 22.0295   3
   3  -2  18-15.8173 25.1489   6
  -3   2  18 10.7862 19.8903   6
   3  -2  18 49.1860 29.8019   2
   3   2 -18 17.4754 22.7241   2
  -3   2  18 66.7741 34.1515   5
  -3  -2 -18 56.1369 28.7577   4
   3   2 -18 57.5888 37.2329   1
   3  -2  18 13.2728 12.4677   1
   3   2 -18 32.1787 29.4803   3
  -3  -2 -18 13.8579 18.1140   3
   3   2 -16 154.279 45.3903   1
  -3  -2 -16 195.468 66.6905   1
   3  -2  16 147.325 46.2741   1
  -3   2  16 67.2351 51.3937   1
   3  -2  16 204.159 62.1086   6
  -3   2  16 110.265 39.2538   6
   3   2 -16 185.987 66.2905   2
   3  -2  16 113.160 39.7826   2
   3  -2  16 154.890 61.6282   1
  -3   2  16 173.435 46.7725   1
  -3  -2 -16 100.272 36.1590   1
   3   2 -16 108.216 53.4944   1
  -3   2  16 77.7642 44.9642   5
  -3  -2 -16 80.8982 37.9854   4
   3   2 -16 144.911 55.9991   3
  -3  -2 -16 145.172 49.1302   3
  -3  -2 -14 80.7521 42.1240   1
  -3   2  14 39.6950 37.2917   1
   3  -2  14 191.268 53.0259   1
   3  -2  14 127.584 52.0640   6
  -3   2  14 121.208 29.5445   6
   3  -2  14 181.182 52.2004   2
   3   2 -14 70.1939 48.5324   2
   3   2 -14 58.5156 36.6868   3
  -3  -2 -14 101.647 38.5099   3
  -3   2  14 67.1713 41.8029   5
  -3  -2 -14 70.5666 37.0733   4
  -3   2  14 104.630 35.5528   1
   3  -2  14 80.3654 37.7230   1
   3   2 -14 58.1258 40.5081   1
  -3  -2 -14 32.2726 23.7194   1
   3  -2  12 113.157 49.4493   1
  -3  -2 -12 85.9043 32.2447   1
  -3   2  12 99.5428 23.3389   6
  -3  -2 -12 102.124 33.4887   5
   3   2 -12 75.8267 52.2966   2
   3  -2  12 67.8008 36.1081   2
  -3   2  12 124.886 60.9007   5
   3   2 -12 136.557 54.0985   3
  -3  -2 -12 79.6930 33.2822   3
   3  -2  12 87.0569 36.9683   1
   3   2 -12 123.458 37.9750   1
  -3   2  12 132.102 49.4803   1
  -3  -2 -12 156.309 54.1808   1
   3   2 -10 131.056 41.7528   1
   3  -2  10 120.737 42.2823   1
  -3  -2 -10 138.609 51.9414   1
  -3  -2 -10 132.654 38.9062   1
  -3   2  10 110.482 34.3801   1
   3   2 -10 110.286 45.3543   1
   3  -2  10 129.656 51.5477   1
  -3   2  10 100.727 58.8500   1
   3  -2  10 47.6705 38.8372   6
  -3  -2 -10 54.9542 26.3592   5
   3   2 -10 76.4846 52.8387   2
   3  -2  10 137.552 46.2126   2
  -3   2  10 52.5021 42.5417   5
  -3  -2 -10 56.0490 42.8042   4
  -3   2  10 127.959 44.7784   4
   3   2 -10 158.913 67.0413   3
  -3  -2 -10 112.731 35.0255   3
   3   2  -8 51.0747 26.3729   1
  -3  -2  -8 39.3284 31.3356   1
   3  -2   8 93.8916 35.7333   1
  -3   2   8 40.4822 21.0674   1
  -3  -2  -8 37.1289 25.5844   1
   3   2  -8 59.1429 44.2172   1
  -3   2   8 19.4218 30.9567   1
   3  -2   8 37.3336 34.2937   1
   3  -2   8 65.8310 44.9225   6
  -3  -2  -8 24.7249 19.9822   5
   3  -2   8 40.7333 28.0008   2
   3   2  -8 73.4818 50.0979   2
  -3  -2  -8 72.3913 40.6275   4
  -3   2   8 47.8988 29.4169   4
  -3  -2  -8 28.5234 16.9937   3
   3   2  -8 86.0624 39.4503   3
   3  -2   6 343.747 72.3682   1
  -3  -2  -6 502.292 100.933   1
   3   2  -6 306.114 72.5087   1
   3  -2   6 316.625 83.4300   1
   3   2  -6 390.998 94.5319   1
  -3  -2  -6 377.301 77.8718   1
  -3   2   6 326.805 89.1675   1
  -3   2   6 300.021 64.4564   1
   3  -2   6 465.833 94.4985   6
   3  -2   6 371.443 80.3755   2
  -3   2   6 373.133 95.9204   5
  -3  -2  -6 419.636 89.7441   4
   3   2  -6 570.827 67.3452   4
  -3   2   6 390.754 84.5153   4
   3   2  -6 378.410 69.9126   3
  -3  -2  -4 39.0665 37.0512   1
   3   2  -4 59.1659 37.3818   1
  -3   2   4 93.4488 35.1922   1
  -3   2   4 104.490 46.0464   1
   3  -2   4 196.225 48.7775   6
  -3  -2  -4 143.424 49.2474   5
   3  -2   4 174.493 49.9932   2
   3   2  -4 144.148 54.0620   2
   3  -2   4 88.2761 22.7514   5
  -3   2   4 106.267 46.7913   5
  -3   2   4 190.817 57.9148   4
  -3  -2  -4 115.976 48.8363   4
   3   2  -4 72.7683 36.5601   1
   3  -2   4 104.161 38.8996   1
   3  -2   2 135.494 43.7088   1
   3   2  -2 58.1232 30.9455   1
  -3   2   2 118.050 44.3894   1
   3   2  -2 37.8195 35.6191   1
  -3   2   2 124.442 36.9722   1
   3  -2   2 133.002 38.1053   6
  -3  -2  -2 119.270 42.0546   5
   3  -2   2 68.8839 34.4128   2
   3   2  -2 131.632 49.2974   2
   3  -2   2 183.252 58.5453   5
  -3   2   2 96.6602 38.8080   5
  -3   2   2 89.3315 40.8832   4
   3  -2   2 54.6482 38.1935   3
   3   2  -2 97.7134 27.3944   3
   3  -2   0 443.757 94.4511   1
   3   2   0 447.434 90.3798   1
  -3   2   0 452.209 83.9799   1
  -3  -2   0 360.542 86.4266   1
  -3   2   0 440.534 88.2319   1
   3  -2   0 396.855 61.8790   6
  -3   2   0 469.029 67.8027   6
   3   2   0 422.025 102.998   6
  -3  -2   0 506.942 101.108   5
   3  -2   0 624.493 96.2894   2
   3   2   0 349.754 90.5421   2
  -3   2   0 394.780 75.4261   5
  -3   2   0 396.387 94.2006   4
  -3  -2   0 438.343 87.5895   4
   3  -2   0 505.558 105.216   3
   3  -2   0 433.043 84.4497   1
   3   2   0 571.426 105.776   1
   3   2   2 137.759 54.6849   1
  -3   2  -2 108.043 51.6493   6
   3   2   2 114.199 51.9135   6
  -3  -2   2 71.0018 40.8120   5
   3   2   2 68.1733 42.2405   1
   3  -2  -2 151.600 47.9998   1
  -3   2  -2 130.103 45.5240   1
  -3   2  -2 84.8555 37.7421   1
   3  -2  -2 141.543 49.2441   2
  -3   2  -2 67.1781 38.7436   4
  -3  -2   2 106.232 39.9973   4
   3  -2  -2 56.1291 42.8940   3
  -3  -2   2 146.958 36.3111   3
   3   2   4 132.973 50.2620   1
   3  -2  -4 85.7479 42.8783   1
  -3  -2   4 100.983 44.8417   6
   3   2   4 146.042 61.1854   6
  -3   2  -4 135.001 27.3784   5
  -3  -2   4 106.453 44.2576   5
  -3  -2   4 200.252 58.8142   1
  -3   2  -4 118.726 45.1668   1
  -3   2  -4 139.404 43.6360   1
   3  -2  -4 171.020 48.1834   1
   3   2   4 136.471 52.7942   1
   3   2   4 170.662 55.9226   2
   3  -2  -4 72.4857 39.0526   2
  -3   2  -4 168.682 51.6488   4
  -3  -2   4 59.8257 28.0945   4
   3  -2  -4 78.7351 41.6850   3
  -3  -2   4 207.890 56.9376   3
  -3   2  -6 280.354 72.2102   1
   3   2   6 577.991 101.691   1
   3  -2  -6 489.400 95.2495   1
  -3  -2   6 478.458 94.7544   6
   3   2   6 484.772 102.034   6
  -3   2  -6 589.944 99.5303   1
  -3  -2   6 566.977 106.310   1
   3   2   6 489.802 92.5648   1
   3  -2  -6 336.897 79.1960   1
  -3  -2   6 367.565 83.5205   1
   3  -2  -6 582.893 95.1018   2
   3   2   6 321.224 74.0127   2
  -3   2  -6 435.576 83.6685   4
  -3   2  -6 330.754 83.8063   3
   3  -2  -6 300.210 84.3578   3
   3  -2  -8-15.3733 20.0610   1
  -3   2  -8 14.5585 19.0245   1
   3   2   8-15.4941 24.6579   1
  -3  -2   8 45.6034 31.1355   1
  -3   2  -8 74.2399 38.4009   1
  -3  -2   8 37.6087 34.4173   1
   3  -2  -8 27.7938 25.5233   1
  -3  -2   8 32.4694 29.7564   6
   3   2   8 17.9077 23.2925   6
  -3  -2   8 17.0785 15.8783   5
   3   2   8 55.4922 33.6920   2
   3  -2  -8 43.2396 37.2841   2
  -3   2  -8 35.5647 26.6493   4
  -3  -2   8 64.6143 23.0214   4
   3  -2  -8 56.9009 38.7779   3
  -3   2  -8 28.2558 25.9411   3
   3  -2 -10 100.040 44.3971   1
   3   2  10 138.501 46.6505   1
  -3   2 -10 156.546 49.5993   1
  -3  -2  10 128.802 47.5190   1
  -3  -2  10 132.717 45.7360   1
   3  -2 -10 117.196 42.3691   1
   3   2  10 159.355 48.6937   1
  -3   2 -10 89.2379 39.6853   1
   3   2  10 74.2976 51.8073   6
  -3  -2  10 43.4085 36.3647   6
  -3  -2  10 118.824 44.9409   5
   3  -2 -10 183.773 52.5420   2
   3   2  10 69.6036 31.3907   2
  -3   2 -10 100.211 40.6164   4
  -3   2 -10 77.2902 32.7097   3
   3  -2 -10 143.508 57.5515   3
   3   2  10 146.972 29.5775   3
   3  -2 -12 143.148 45.9339   1
  -3   2 -12 130.920 42.7219   1
  -3  -2  12 190.341 54.7089   1
  -3  -2  12 59.6697 39.3225   1
   3  -2 -12 24.7908 24.0455   1
   3   2  12 83.2235 36.6883   1
  -3   2 -12 92.2478 37.9731   1
  -3  -2  12 53.5961 28.5182   6
  -3  -2  12 103.380 42.3515   5
   3  -2 -12 55.7748 21.2122   6
   3  -2 -12 13.4436 19.1826   2
   3   2  12 67.8259 26.9838   2
  -3  -2  12 83.1932 20.1759   4
  -3   2 -12 104.477 37.7831   4
  -3  -2  12 107.105 22.9145   4
  -3   2 -12 132.990 40.5693   3
   3  -2 -12 133.723 46.4346   3
   3   2  14 88.7047 38.6243   1
  -3   2 -14 73.0264 35.7737   1
   3  -2 -14 65.3180 39.8728   1
  -3  -2  14 82.1845 37.2280   1
  -3   2 -14 89.0494 45.2984   1
   3   2  14 70.5550 36.9136   1
   3  -2 -14 76.7978 31.4974   1
  -3  -2  14 53.5130 27.9797   6
   3   2  14 95.2874 57.7814   6
  -3  -2  14 36.0727 29.1576   5
   3  -2 -14 80.2455 27.3279   6
   3   2  14 43.6950 21.4555   2
   3  -2 -14 73.7948 30.3160   2
  -3  -2  14 29.2511 15.5785   4
  -3  -2  14 95.1181 20.1610   4
  -3   2 -14 81.1105 29.8894   4
  -3   2 -14 100.491 36.7433   3
   3  -2 -14 49.5778 30.7720   3
   3  -2 -16 203.279 59.3784   1
  -3  -2  16 107.605 47.5316   1
   3   2  16 130.620 47.1333   1
  -3  -2  16 152.553 56.7831   1
   3   2  16 60.1168 32.5622   1
  -3   2 -16 95.7706 42.6038   1
   3  -2 -16 95.1357 36.7363   1
  -3  -2  16 178.234 49.6388   6
   3   2  16 223.413 81.2364   6
  -3  -2  16 94.6630 52.9294   5
   3   2  16 143.706 29.4303   2
   3  -2 -16 181.873 43.9135   2
   3   2  16 104.270 36.0022   5
  -3  -2  16 87.8073 21.9653   4
   3  -2 -16 166.721 53.7817   3
  -3   2 -18 16.5635 30.2842   1
  -3  -2  18 19.9384 25.8082   1
  -3  -2  18 37.6278 29.7933   1
  -3  -2  18-14.9920 13.8714   6
   3   2  18 31.7249 29.0107   6
  -3  -2  18 58.2570 35.4748   5
   3  -2 -18 17.7875 18.2814   2
   3   2  18 27.7762 15.9665   2
  -3   2 -18 28.5561 23.0756   4
   3  -2 -18 35.0398 27.7580   3
  -3  -2  20 44.1013 34.8195   1
   3   2  20-32.7239 29.8379   6
  -3  -2  20-16.0807 25.4015   6
  -3  -2  20-19.3196 17.6336   5
  -3   2 -20-9.80087 15.5013   4
  -3   2 -20-17.9973 16.4306   3
  -3  -2  22 67.6972 35.2457   6
   3   2  22-30.4005 39.8488   6
   3   2  22 18.8060 30.5616   5
  -3  -2  22 128.292 44.7836   5
  -3   2 -22 83.6321 30.9915   4
  -3   2 -22 136.732 53.8951   3
   3  -2 -22 70.2943 42.9911   3
  -3  -2  24 16.7102 26.4310   6
   3   2  24 25.2598 32.5992   6
  -3   2 -24 22.1943 20.2976   4
  -3   2 -24 19.0962 24.6699   3
   3  -2 -24 16.4857 21.3148   3
  -3  -2  24 16.5419 21.3871   5
   3   2  26 18.8319 17.1648   6
   3   2  26-17.6247 22.7169   5
  -3  -2  26 14.3440 13.0759   5
  -3   2 -26 29.8011 20.2451   4
  -3   2 -26-15.6825 20.2142   3
   3  -2 -26-14.5847 0.32458   3
  -3  -2  28 60.4536 29.5421   5
  -3  -2  28 53.1563 32.3967   6
   3   2  28 56.4787 29.1676   6
  -3   2 -28 50.6921 26.2641   3
   3  -2 -28 63.2179 30.8583   3
   3   2  28 28.6915 23.1439   5
  -3  -2  30 11.0571 14.2533   6
  -3  -2  30-9.93055 9.05449   5
  -3   3  27 10967.6 1003.28   5
  -3  -3 -27 10487.9 993.119   4
   3   3 -27 10445.7 1002.00   2
   3   3 -27 10351.5 997.854   3
   3  -3  27 11538.9 1003.21   6
   3  -3  25 5793.70 516.349   6
  -3   3  25 5272.86 511.054   5
  -3  -3 -25 5391.61 502.048   4
   3   3 -25 5066.54 506.458   3
   3   3 -25 4998.65 510.037   2
   3  -3  25 4493.12 509.400   2
   3   3 -23 373.721 76.9996   2
   3  -3  23 478.384 81.5459   6
   3   3 -23 419.417 73.2909   3
  -3  -3 -23 343.294 83.2310   3
  -3  -3 -23 439.373 70.7165   4
  -3   3  23 510.068 81.0271   5
   3   3 -21 159.293 53.7028   2
   3  -3  21 173.502 52.5651   2
   3  -3  21 163.646 50.5813   6
   3   3 -21 217.076 51.6983   3
  -3  -3 -21 170.749 56.5485   3
  -3   3  21 294.255 61.5999   5
  -3  -3 -21 254.151 51.7432   4
  -3   3  19 14844.2 1227.51   5
   3   3 -19 13955.3 1229.53   2
  -3  -3 -19 10182.0 1206.94   3
   3   3 -19 13560.2 1215.90   3
   3  -3  19 10947.1 1204.95   2
  -3  -3 -19 13639.5 1203.30   4
   3  -3  17 20246.1 1951.49   6
  -3   3  17 20686.2 1955.77   5
  -3  -3 -17 21499.5 1932.78   4
   3   3 -17 20640.3 1963.71   2
  -3  -3 -17 22659.4 1941.23   3
   3  -3  17 19619.0 1932.96   2
   3   3 -15 46250.7 4036.67   1
  -3  -3 -15 42868.0 4075.17   1
  -3   3  15 46714.3 4088.87   5
   3  -3  15 41509.0 4069.22   1
  -3  -3 -15 43008.4 4036.48   3
   3   3 -15 47078.2 4101.04   2
  -3  -3 -13 888.986 142.427   1
  -3   3  13 870.900 132.548   1
   3   3 -13 837.967 113.924   1
   3  -3  13 932.742 119.883   1
  -3  -3 -13 892.456 112.366   1
   3  -3  13 877.612 137.029   1
   3   3 -13 860.827 137.115   1
  -3   3  13 647.588 88.2946   6
   3  -3  13 976.603 144.641   6
  -3  -3 -13 793.061 113.302   5
   3   3 -13 880.841 165.424   2
  -3  -3 -13 861.354 139.033   4
  -3   3  13 1106.07 172.085   5
  -3  -3 -13 709.376 102.400   3
   3   3 -13 797.618 139.250   3
   3   3 -11 389.382 72.7124   1
   3  -3  11 545.540 84.2771   1
  -3  -3 -11 218.946 76.1756   1
  -3   3  11 560.882 78.0987   1
  -3  -3 -11 571.470 81.4462   1
   3   3 -11 561.475 105.205   1
   3  -3  11 298.514 83.4099   1
  -3   3  11 286.764 83.0343   1
   3  -3  11 576.056 102.377   6
  -3  -3 -11 557.819 84.7845   5
   3   3 -11 429.090 116.126   2
   3  -3  11 545.779 94.8473   2
  -3  -3 -11 512.834 112.025   4
  -3   3  11 564.059 131.541   5
  -3  -3 -11 432.100 61.7810   3
   3   3 -11 553.551 110.545   3
  -3  -3  -9 18954.7 1746.48   1
   3   3  -9 18548.8 1745.77   1
  -3   3   9 19803.9 1696.61   1
   3  -3   9 22986.5 1718.22   1
  -3   3   9 19824.7 1741.08   1
   3  -3   9 17924.2 1732.28   1
   3  -3   9 20343.5 1735.62   6
  -3   3   9 23149.0 1846.79   5
  -3  -3  -9 19017.3 1715.36   5
   3   3  -9 19403.8 1803.68   2
  -3  -3  -9 18245.5 1783.09   4
  -3  -3  -9 16229.8 1670.55   3
  -3   3   9 17762.0 1737.60   4
   3   3  -9 16336.6 1736.76   3
   3  -3   9 21753.3 1737.12   2
  -3  -3  -7 12021.6 1104.96   1
  -3   3   7 11367.6 1050.86   1
   3   3  -7 11364.1 1106.70   1
   3   3  -7 9750.15 1056.93   1
   3  -3   7 11861.0 1064.53   1
  -3   3   7 12737.5 1097.00   1
  -3  -3  -7 11119.0 1064.01   1
   3  -3   7 12227.2 1094.66   1
   3  -3   7 10490.5 1069.40   6
  -3   3   7 9606.99 1147.64   5
  -3  -3  -7 12591.7 1084.17   5
   3   3  -7 13138.0 1152.48   2
  -3  -3  -7 8621.88 1130.79   4
   3   3  -7 11777.3 1036.99   4
  -3   3   7 8892.10 1082.91   4
   3   3  -7 10991.0 1083.88   3
   3  -3   7 13587.7 1095.39   2
   3  -3   5 165284. 14713.2   1
  -3   3   5 150983. 14703.5   1
  -3  -3  -5 155687. 14692.4   1
   3  -3   5 164637. 14692.9   6
  -3  -3  -5 178750. 14721.5   5
  -3   3   5 161528. 14786.7   5
   3   3  -5 172894. 14757.6   2
   3   3  -5 149621. 14688.3   3
  -3   3   5 177925. 14721.6   4
  -3  -3  -5 157063. 14727.6   1
   3   3  -5 173209. 14725.6   1
   3   3  -5 163234. 14693.9   1
   3  -3   5 168178. 14686.9   1
  -3   3   3 1783.51 239.705   1
   3  -3   3 1934.52 247.301   1
  -3  -3  -3 2285.27 245.213   1
   3  -3   3 1996.93 248.044   2
  -3  -3  -3 2573.97 269.064   5
  -3   3   3 2286.62 287.457   5
   3   3  -3 2469.61 279.375   2
  -3  -3  -3 2973.61 395.121   4
   3   3  -3 1832.56 214.325   3
  -3   3   3 2329.43 270.325   4
   3   3  -3 1922.63 254.830   1
  -3  -3  -3 1964.71 256.293   1
   3   3  -3 2114.87 240.545   1
   3  -3   3 2553.33 241.278   1
   3   3  -1 3043.49 373.786   1
  -3  -3  -1 3026.80 374.042   1
   3   3  -1 3928.71 374.949   1
   3  -3   1 3595.76 362.865   1
   3  -3   1 3378.60 377.094   1
  -3   3   1 3693.41 374.917   1
  -3  -3  -1 3930.12 379.015   1
   3  -3   1 3303.02 348.783   6
  -3   3   1 3463.61 378.471   5
  -3  -3  -1 3883.75 399.916   5
   3   3  -1 4317.85 406.901   2
  -3   3   1 4228.22 403.512   4
  -3  -3  -1 4389.82 535.715   4
   3   3  -1 3890.40 328.709   3
   3  -3   1 3514.11 390.433   3
   3   3  -1 3004.74 324.298   3
   3  -3   1 3993.03 384.701   2
  -3  -3   1 3024.26 386.269   1
   3  -3  -1 3517.79 373.485   1
   3   3   1 4218.00 410.664   1
  -3  -3   1 3888.02 397.866   1
   3   3   1 3626.43 385.319   1
  -3   3  -1 3985.88 391.966   1
   3   3   1 4275.42 438.078   6
  -3   3  -1 3249.64 367.495   5
  -3  -3   1 5023.38 428.488   5
   3   3   1 3443.98 398.058   2
  -3   3  -1 4334.59 417.371   4
  -3  -3   1 3397.42 505.609   4
   3  -3  -1 2812.54 390.726   3
   3  -3  -1 4068.22 399.888   2
   3  -3  -3 2256.65 242.138   1
  -3   3  -3 1838.54 237.744   1
   3  -3  -3 1922.68 247.286   1
  -3  -3   3 2357.39 263.577   1
   3   3   3 2774.03 278.029   1
  -3  -3   3 2319.82 264.936   1
   3   3   3 1985.13 252.540   1
  -3   3  -3 2644.90 263.424   1
   3   3   3 2475.11 293.636   6
  -3  -3   3 2371.02 273.986   5
   3   3   3 1764.77 251.227   2
  -3   3  -3 2325.97 268.935   4
   3  -3  -3 2162.05 272.312   3
   3  -3  -3 1837.27 253.882   2
  -3  -3   3 2427.42 224.450   3
  -3  -3   5 154890. 14845.7   1
  -3   3  -5 158664. 14826.7   1
   3  -3  -5 162544. 14829.7   1
   3  -3  -5 161569. 14841.9   1
   3   3   5 166932. 14853.5   1
   3   3   5 178346. 14847.9   1
  -3  -3   5 152056. 14849.5   1
  -3   3  -5 149433. 14837.7   1
   3   3   5 189442. 14883.5   6
  -3  -3   5 163841. 14863.2   6
  -3  -3   5 179186. 14864.2   5
   3   3   5 167146. 14848.0   2
  -3  -3   5 187481. 14910.6   4
  -3   3  -5 154685. 14848.5   4
   3  -3  -5 170336. 14870.5   3
   3  -3  -5 173953. 14855.5   2
   3   3   7 10657.9 1128.58   1
  -3  -3   7 12731.8 1149.75   1
  -3   3  -7 11775.0 1126.89   1
   3  -3  -7 13254.5 1150.30   2
  -3   3  -7 11777.4 1139.51   3
  -3  -3   7 12928.5 1149.24   5
  -3   3  -7 11484.8 1125.84   4
   3  -3  -7 11739.6 1158.89   3
  -3  -3   7 11608.2 1137.11   1
   3  -3  -7 11504.6 1120.92   1
   3  -3  -7 13756.4 1132.89   1
   3   3   7 12043.3 1137.83   1
  -3   3  -7 11281.0 1118.16   1
  -3  -3   9 15931.1 1238.27   1
  -3   3  -9 18504.7 1231.93   1
   3   3   9 19138.3 1234.77   1
   3   3   9 17753.7 1254.91   6
  -3  -3   9 20436.4 1259.66   6
  -3  -3   9 21276.2 1260.82   5
   3   3   9 21147.9 1222.39   2
  -3   3  -9 19235.5 1223.46   4
  -3  -3   9 13021.0 1156.81   4
  -3   3  -9 19607.4 1238.64   3
   3   3   9 17987.2 1163.66   3
  -3  -3   9 20557.9 1253.16   1
   3  -3  -9 18649.5 1215.92   1
   3  -3  -9 18286.3 1220.98   1
   3   3   9 19712.9 1236.72   1
  -3   3  -9 18119.8 1221.53   1
   3   3  11 375.596 74.9149   1
  -3  -3  11 514.874 92.1277   1
   3  -3 -11 368.399 72.2407   1
  -3  -3  11 515.857 92.0927   1
  -3   3 -11 458.886 87.5486   1
  -3  -3  11 448.573 87.0293   6
  -3  -3  11 441.902 87.3419   5
   3   3  11 553.438 98.7579   6
   3  -3 -11 289.510 72.8971   2
  -3   3 -11 538.670 82.4707   4
  -3   3 -11 560.658 88.1545   3
   3   3  11 409.430 60.0894   3
   3   3  11 654.283 80.2409   2
   3  -3 -11 516.963 98.5640   3
   3   3  11 441.952 88.0676   1
   3  -3 -11 503.147 89.7777   1
  -3   3 -11 571.978 87.6942   1
  -3  -3  13 795.476 125.149   6
   3   3  13 766.415 136.466   6
  -3  -3  13 896.234 132.113   5
   3   3  13 797.521 116.587   1
   3  -3 -13 851.507 121.453   2
   3  -3 -13 797.226 133.365   3
  -3   3 -13 937.944 126.123   3
   3   3  13 907.972 105.183   2
  -3  -3  13 885.578 127.577   1
  -3   3 -13 766.571 124.914   1
   3  -3 -13 890.572 130.801   1
   3   3  13 1088.52 140.918   1
  -3  -3  13 932.728 137.095   1
  -3   3 -13 958.885 126.206   1
  -3  -3  15 45960.0 3932.38   1
   3  -3 -15 46726.6 3933.56   1
  -3  -3  15 38521.9 3900.71   6
   3   3  15 41143.0 3932.53   6
  -3   3 -15 46463.5 3889.82   4
   3  -3 -15 40810.5 3915.81   3
   3  -3 -15 47914.9 3895.78   2
  -3   3 -15 41437.1 3896.84   3
   3   3  15 40969.2 3865.28   2
  -3  -3  17 19749.2 1931.95   6
   3   3  17 19614.9 1969.42   6
  -3   3 -17 19812.7 1907.52   4
  -3  -3  17 22405.9 1947.19   5
   3   3  17 19392.7 1914.67   5
   3  -3 -17 21469.4 1943.51   3
  -3   3 -17 21149.0 1927.18   3
   3  -3 -17 23494.6 1910.74   2
  -3  -3  19 13892.9 1331.87   5
   3   3  19 14484.8 1312.44   5
   3  -3 -19 14595.9 1338.90   3
  -3   3 -19 14273.2 1322.07   3
  -3  -3  19 12413.1 1319.22   6
   3   3  19 15234.5 1381.04   6
  -3  -3  21 261.669 66.8789   5
   3   3  21 274.327 93.9229   6
   3  -3 -21 241.102 64.2623   3
  -3   3 -21 370.810 77.0279   3
  -3  -3  23 342.029 75.6318   6
   3   3  23 331.908 76.9292   5
  -3  -3  23 353.401 76.3645   5
  -3   3 -23 305.883 60.7751   4
  -3   3 -23 291.174 74.7240   3
   3  -3 -23 419.851 84.7518   3
   3  -3 -25 3247.59 415.954   3
  -3  -3  25 4166.88 427.815   6
   3   3  25 2887.20 439.050   6
   3   3  25 3518.45 425.978   5
   3  -3 -27 8995.64 876.950   3
  -3   3 -27 7269.31 867.208   3
  -3  -3  27 10039.1 882.463   6
   3   3  27 5961.62 876.221   6
  -3  -3  29 3387.68 344.882   6
  -3  -3  29 3518.92 344.221   5
   3   3  29 2832.97 341.690   5
   3   4 -26 15.3074 14.0004   3
   3   4 -26 8.93193 16.3229   2
   3   4 -24 25.7977 17.5915   3
   3   4 -24 10.0716 13.0724   2
   3  -4  24 11.2379 20.5410   2
  -3  -4 -24 14.4652 13.2731   4
  -3   4  24 19.5129 15.4777   5
   3   4 -22 187.982 52.5507   2
   3  -4  22 386.136 74.2251   6
   3   4 -22 329.363 59.5396   3
  -3  -4 -22 229.133 46.8047   4
  -3   4  22 279.442 57.2825   5
   3   4 -20 14.0101 22.1518   2
   3  -4  20 13.8021 21.8241   2
   3  -4  20 15.8545 20.4740   6
   3   4 -20 10.4818 13.5705   3
  -3  -4 -20 9.02053 14.2969   4
  -3   4  20 25.8838 20.4689   5
   3   4 -18-16.6292 21.4319   2
   3  -4  18-14.4489 18.6220   2
   3  -4  18-16.5786 21.3667   6
   3   4 -18-11.9433 18.8521   3
  -3  -4 -18 10.4580 23.3451   4
  -3   4  18 15.2258 19.6232   5
   3  -4  16 112.405 44.5711   2
   3   4 -16 263.563 73.9426   2
   3  -4  16 212.320 58.7233   6
   3   4 -16 306.924 66.2426   3
  -3  -4 -16 199.092 51.5909   4
   3   4 -14 47.5784 43.9365   2
   3  -4  14 68.8110 33.9335   2
   3  -4  14 62.1798 35.4194   6
   3   4 -14 158.947 54.6613   3
  -3  -4 -14 66.6389 22.5303   3
  -3  -4 -14 73.1238 38.3595   4
  -3   4  14 87.5400 45.1582   5
  -3  -4 -12 156.205 56.2880   1
  -3   4  12 272.320 62.6207   1
   3  -4  12 312.730 67.5395   1
   3  -4  12 214.977 60.0376   6
  -3  -4 -12 255.723 54.2606   5
   3   4 -12 160.709 72.8050   2
   3  -4  12 362.886 73.0387   2
  -3  -4 -12 268.082 72.8622   4
  -3  -4 -12 200.020 36.8485   3
   3   4 -12 469.302 90.0569   3
   3  -4  10 268.790 63.8033   6
   3  -4  10 197.048 56.5728   2
  -3  -4 -10 409.469 101.310   4
  -3   4  10 331.548 115.765   5
   3   4 -10 377.667 88.5418   3
  -3  -4 -10 205.937 66.1223   1
  -3   4  10 256.489 61.6362   1
   3   4 -10 307.544 70.2927   1
   3  -4  10 337.824 69.7634   1
   3   4  -8 142.401 33.7108   1
   3  -4   8 66.9796 31.6907   1
  -3   4   8 124.160 26.5357   1
   3   4  -8 96.3827 42.7147   1
  -3  -4  -8 173.121 54.6811   1
  -3   4   8 197.387 47.5273   1
  -3   4   8 87.9421 27.1540   6
   3  -4   8 37.6879 32.0559   6
  -3  -4  -8 71.1681 32.3242   5
   3   4  -8 81.9132 50.8600   2
   3  -4   8 120.156 43.4330   2
  -3  -4  -8 182.463 79.4802   4
  -3   4   8 316.188 102.414   5
  -3   4   8 174.432 52.3669   4
   3   4  -8 20.9350 28.9495   3
   3   4  -6 370.289 60.3856   1
  -3   4   6 326.322 48.7753   1
   3  -4   6 410.491 58.5766   1
  -3  -4  -6 361.256 59.8190   1
  -3   4   6 355.883 65.9198   1
   3   4  -6 181.613 58.5544   1
  -3  -4  -6 311.979 70.4550   1
   3  -4   6 264.512 64.7856   6
  -3   4   6 428.627 51.2441   6
  -3   4   6 241.610 41.7374   6
  -3  -4  -6 358.454 73.1233   5
   3   4  -6 436.786 103.615   2
   3  -4   6 385.268 77.3768   2
  -3  -4  -6 390.095 110.330   4
  -3   4   6 444.451 137.846   5
  -3   4   6 462.324 85.0649   4
   3   4  -6 134.091 63.2704   3
  -3   4   4 85.9105 29.8734   1
  -3   4   4 131.039 27.8309   1
   3  -4   4 104.253 38.3787   1
  -3  -4  -4 186.035 39.6176   1
   3   4  -4 111.195 41.7151   1
  -3   4   4 95.9722 32.2636   6
   3  -4   4 87.3874 35.0105   6
  -3  -4  -4 89.4429 42.3873   5
  -3   4   4 127.203 31.1225   6
   3   4  -4 170.569 59.4431   2
   3  -4   4 86.8143 39.0720   2
  -3  -4  -4 91.9152 63.5111   4
  -3   4   4 215.251 88.4958   5
  -3   4   4 123.157 47.9659   4
   3   4  -4 166.286 41.1700   1
   3  -4   4 157.776 32.5863   1
  -3   4   2 26.5761 19.8262   1
   3  -4   2 9.96632 12.9235   1
  -3  -4  -2-8.90605 8.24059   1
  -3  -4  -2-12.0951 19.1446   1
  -3   4   2 17.3481 12.9870   1
   3  -4   2 9.20109 16.8307   6
   3   4  -2 18.3109 28.9378   2
   3  -4   2 46.5877 37.4699   2
  -3  -4  -2 26.2461 41.4524   4
  -3   4   2 33.2888 30.3701   5
  -3   4   2-16.1951 20.9207   4
   3   4  -2 24.4950 12.4214   3
   3  -4   2 25.3376 14.2118   1
   3   4  -2 12.5962 19.9335   1
   3   4  -2 28.3585 19.3154   1
  -3   4   0 1105.53 125.019   1
  -3  -4   0 1020.32 125.577   1
   3  -4   0 1029.86 121.149   6
  -3   4   0 1392.58 179.120   5
   3   4   0 1074.07 164.444   6
  -3  -4   0 1040.15 151.873   5
   3   4   0 580.338 126.337   2
  -3  -4   0 1288.36 171.433   4
   3  -4   0 775.589 137.011   3
   3  -4   0 898.211 120.597   1
   3   4   0 945.485 121.060   1
  -3   4   0 990.713 110.199   1
   3  -4   0 879.072 114.315   1
  -3  -4   0 746.430 129.053   1
   3   4   0 977.740 138.101   1
   3   4   2 50.3502 30.3638   1
   3  -4  -2 6.48935 11.8631   1
   3  -4  -2-8.99198 14.2229   1
  -3  -4   2-15.9000 25.1140   5
   3   4   2 15.0266 23.7363   2
   3  -4  -2 35.1394 32.0361   2
  -3  -4   2 36.9406 29.7034   4
  -3   4  -2-10.8669 19.8275   5
   3  -4  -2 32.1357 29.3000   3
  -3   4  -2-15.4876 28.2431   4
  -3   4  -2 15.7494 14.3819   1
  -3  -4   2 20.4666 18.6740   1
   3   4   2 9.56582 8.76546   1
  -3   4  -2 6.31778 8.19367   1
  -3  -4   2 12.9409 16.7032   1
   3   4   4 148.919 42.0071   1
  -3   4  -4 142.084 33.2079   1
  -3  -4   4 164.830 47.2588   1
  -3  -4   4 131.450 50.9304   6
  -3   4  -4 98.5195 22.3939   5
  -3  -4   4 109.017 44.0495   5
   3   4   4 95.9191 47.6123   6
   3   4   4 140.897 45.8901   2
   3  -4  -4 90.6992 50.8621   2
  -3  -4   4 183.454 39.1752   4
  -3   4  -4 78.2581 23.6001   5
  -3   4  -4 113.608 44.3825   4
   3  -4  -4 150.267 53.9040   3
   3  -4  -4 143.624 39.3716   1
   3  -4  -4 123.597 30.8181   1
   3   4   4 177.347 47.0864   1
   3  -4  -6 329.752 59.1512   1
   3   4   6 412.682 73.3208   1
  -3  -4   6 266.097 65.8434   1
  -3  -4   6 279.176 65.6097   1
   3   4   6 304.840 62.0396   1
   3  -4  -6 355.320 57.0467   1
  -3   4  -6 338.633 56.9683   1
  -3   4  -6 315.201 58.5558   1
  -3  -4   6 497.961 89.4706   6
   3   4   6 360.724 84.0210   6
  -3  -4   6 357.567 76.8808   5
   3   4   6 434.020 77.9486   2
   3  -4  -6 217.483 70.8887   2
  -3  -4   6 341.807 50.1169   4
  -3   4  -6 454.299 78.0472   4
   3  -4  -6 340.742 80.4849   3
  -3   4  -6 246.621 67.2245   3
  -3  -4   8 45.2932 32.0506   6
  -3  -4   8 83.6066 34.7780   5
   3   4   8 45.5246 32.2015   6
  -3  -4   8 123.571 38.4145   1
  -3   4  -8 71.6589 28.5253   1
  -3  -4   8 164.722 46.3701   1
   3   4   8 88.8554 33.2453   2
   3  -4  -8 34.4499 32.6549   2
   3  -4  -8 167.195 49.0131   3
  -3   4  -8 153.634 40.9990   4
   3  -4  -8 78.8458 30.9582   1
   3   4   8 121.818 35.7618   1
   3   4  10 255.538 56.3125   1
   3  -4 -10 226.754 48.6646   1
  -3  -4  10 280.626 64.8179   6
   3   4  10 211.570 61.1975   6
  -3  -4  10 254.436 62.7328   1
  -3   4 -10 235.510 51.7680   1
   3  -4 -10 399.699 77.0476   2
  -3   4 -10 153.591 46.7139   4
  -3   4 -10 227.953 53.0493   3
   3  -4 -12 274.012 64.2301   1
  -3  -4  12 300.860 64.3576   6
   3   4  12 258.362 64.1969   6
  -3  -4  12 297.122 66.4309   1
   3   4  12 269.542 48.2078   2
  -3   4 -12 213.331 49.9218   4
  -3   4 -12 291.157 58.8461   3
   3  -4 -12 294.039 69.0378   3
   3   4  14 69.3733 40.7633   6
  -3  -4  14 87.5360 33.1943   6
   3  -4 -14 122.732 41.3946   2
  -3  -4  14 76.7602 33.9162   5
  -3   4 -14 97.6866 29.8065   4
  -3   4 -14 77.7020 30.4090   3
   3  -4 -14 102.835 40.9390   3
  -3  -4  16 61.5444 36.2146   6
   3   4  16 224.970 57.9211   6
   3  -4 -16 227.732 55.1293   3
  -3   4 -16 134.717 37.5427   3
  -3  -4  16 142.707 44.6786   5
  -3  -4  18 12.6962 20.0556   6
   3   4  18-16.8104 21.6793   6
   3   4  18 9.01314 14.2482   5
  -3  -4  18 13.4279 12.2620   5
  -3   4 -18 6.85045 10.8413   4
   3  -4 -18 14.0384 22.1725   3
  -3   4 -18 9.82428 12.6856   3
  -3  -4  20 26.1509 20.7164   6
   3   4  20 57.8083 35.1666   6
   3   4  20 38.8184 19.8565   5
  -3  -4  20 13.9278 18.0392   5
  -3   4 -20 19.7047 13.5037   4
   3  -4 -20-14.2964 18.5119   3
  -3   4 -20 10.5315 16.7195   3
   3   4  22 252.346 58.0409   5
  -3  -4  22 214.145 57.6418   5
   3  -4 -22 278.965 70.0792   3
  -3   4 -22 325.355 64.8276   3
  -3  -4  22 311.599 66.5214   6
   3   4  22 301.838 82.4070   6
   3   4  24 35.9138 24.5011   5
  -3  -4  24 14.0948 13.0459   5
  -3   4 -24 12.3034 11.4422   3
  -3  -4  24 40.1094 24.4748   6
   3   4  24 22.3931 28.9501   6
   3   4  26-13.1986 17.0172   5
  -3  -4  26 13.1752 16.9870   5
  -3  -4  26-12.7084 16.3857   6
   3   4  26 20.7611 18.9261   6
   3  -4 -26-14.2115 18.3220   3
  -3  -4  28 23.2610 21.3002   5
   3   5 -25 3407.74 341.085   3
  -3   5  23 247.945 52.5504   5
   3   5 -23 335.180 60.9413   2
   3  -5  23 309.803 67.8183   6
  -3  -5 -21 273.626 52.1148   4
   3   5 -21 289.316 60.5021   2
   3  -5  21 207.246 56.0195   2
   3  -5  21 240.052 64.0166   6
  -3  -5 -19 7830.26 716.789   4
   3  -5  19 7099.65 737.975   6
  -3   5  19 7302.22 727.926   5
  -3  -5 -17 11414.2 1108.93   4
   3   5 -17 11785.8 1132.81   2
   3  -5  17 13230.4 1128.77   6
  -3   5  17 11010.1 1120.21   5
   3  -5  15 26535.2 2223.77   6
  -3   5  15 28473.2 2256.14   5
  -3  -5 -15 26961.3 2221.49   4
   3   5 -15 24365.7 2252.66   2
   3   5 -15 22252.0 2215.18   3
   3  -5  15 18706.3 2206.05   2
  -3   5  13 909.691 151.033   5
   3   5 -13 1034.16 141.118   3
   3  -5  13 626.584 118.495   2
   3   5 -13 1057.96 173.420   2
   3  -5  11 227.804 53.9142   6
  -3  -5 -11 153.770 42.5960   5
   3   5 -11 123.519 61.8714   2
   3  -5  11 168.139 52.2107   2
  -3  -5 -11 173.904 59.5428   4
  -3   5  11 369.807 94.7223   5
  -3   5  11 225.827 59.1977   4
   3   5 -11 177.120 64.7172   3
   3  -5   9 8847.21 874.759   1
  -3   5   9 10446.8 866.844   1
   3  -5   9 9503.36 881.695   6
  -3  -5  -9 8891.01 873.726   5
   3   5  -9 8439.91 933.223   2
  -3  -5  -9 7731.25 901.721   4
  -3   5   9 8673.03 882.506   4
   3   5  -9 11208.1 936.663   3
   3  -5   9 9182.38 891.759   2
  -3  -5  -7 4766.63 532.771   1
   3  -5   7 5393.50 533.513   1
  -3   5   7 6280.70 519.517   1
   3  -5   7 5503.62 541.384   6
  -3  -5  -7 5443.46 540.919   5
   3   5  -7 5613.32 598.926   2
  -3  -5  -7 4510.17 560.628   4
  -3   5   7 4713.28 542.036   4
   3   5  -7 6602.74 607.945   3
   3  -5   7 4809.72 546.959   2
   3   5  -5 77624.4 6594.24   1
  -3  -5  -5 72187.3 6581.43   1
   3  -5   5 76981.0 6581.43   1
  -3   5   5 77358.3 6559.77   1
  -3   5   5 62943.2 6565.53   6
   3  -5   5 72921.5 6588.63   6
  -3   5   5 88172.0 6823.84   5
  -3  -5  -5 68802.1 6619.59   4
  -3   5   5 72516.5 6604.68   4
   3   5  -5 80545.6 6656.12   3
   3  -5   5 68899.1 6605.95   2
   3   5  -3 1148.42 138.867   1
  -3  -5  -3 1090.44 135.311   1
   3  -5   3 825.151 118.711   1
  -3   5   3 1079.89 111.736   1
   3  -5   3 893.629 129.783   6
  -3   5   3 888.995 128.480   6
  -3  -5  -3 1136.68 150.985   5
  -3  -5  -3 1299.58 162.236   4
  -3   5   3 1141.72 232.035   5
  -3   5   3 1214.48 153.986   4
   3  -5   3 1117.89 161.329   2
   3   5  -3 826.912 155.442   3
  -3  -5  -1 2208.60 245.990   1
   3   5  -1 2243.49 246.349   1
  -3   5   1 2228.04 217.266   1
   3  -5   1 2325.68 243.247   6
  -3  -5  -1 2205.31 262.510   5
  -3   5   1 2636.17 357.639   5
   3   5  -1 2186.07 269.116   2
  -3  -5  -1 2005.95 249.371   4
   3   5  -1 2405.15 256.018   3
  -3   5   1 2510.24 272.092   4
   3  -5   1 2453.94 282.010   2
  -3  -5   1 2392.72 254.823   1
   3  -5  -1 2386.60 234.658   1
   3   5   1 2577.53 254.416   1
  -3   5  -1 2359.83 229.430   1
   3  -5  -1 1888.02 241.289   6
   3   5   1 2325.73 286.040   6
  -3   5  -1 3496.79 341.589   5
  -3  -5   1 2363.00 272.986   5
   3   5   1 2210.64 270.322   2
  -3  -5   1 2336.35 252.968   4
  -3   5  -1 2678.63 281.118   4
   3  -5  -1 2208.83 268.384   3
   3  -5  -1 2470.89 295.968   2
   3   5   3 1068.09 165.131   6
  -3  -5   3 1225.82 162.284   5
  -3   5  -3 1295.85 158.631   5
   3  -5  -3 799.194 163.563   2
   3   5   3 1186.68 162.552   2
  -3  -5   3 971.144 131.909   4
  -3   5  -3 1300.72 159.878   4
   3  -5  -3 1097.37 158.826   3
  -3  -5   3 1275.29 145.047   1
  -3   5  -3 1158.37 125.415   1
   3  -5  -3 1138.21 118.681   1
   3   5   3 1151.73 138.578   1
  -3   5  -5 75183.5 6695.56   1
  -3  -5   5 78772.8 6711.22   1
   3  -5  -5 73172.9 6684.37   1
   3   5   5 79431.7 6745.92   6
  -3  -5   5 91255.8 6746.33   6
  -3  -5   5 76862.7 6730.70   5
   3   5   5 75726.9 6729.18   2
  -3  -5   5 68518.1 6690.23   4
   3  -5  -5 77108.3 6734.48   3
   3  -5  -5 53365.9 6733.01   2
  -3   5  -5 79595.1 6725.98   3
  -3   5  -7 5677.18 540.093   1
   3  -5  -7 6022.92 530.184   1
  -3  -5   7 5276.77 541.220   1
   3   5   7 5348.93 531.312   1
   3   5   7 4619.50 557.898   6
  -3  -5   7 5017.04 559.317   6
  -3  -5   7 5416.53 557.619   5
   3   5   7 5670.43 557.710   2
  -3   5  -7 6023.60 554.762   4
   3  -5  -7 6269.75 571.326   3
   3  -5  -7 6535.33 594.974   2
  -3   5  -7 5278.64 549.504   3
   3  -5  -9 9101.95 808.710   1
   3   5   9 7487.96 819.709   6
  -3  -5   9 8299.71 823.830   6
  -3  -5   9 8688.32 822.089   5
   3   5   9 9486.95 816.783   2
  -3   5  -9 8181.67 811.789   4
   3  -5  -9 8512.69 831.857   3
  -3   5  -9 7073.43 807.107   3
  -3  -5  11 123.124 44.2900   6
   3   5  11 209.229 44.3926   2
   3  -5 -11 191.829 55.1493   2
  -3  -5  11 205.640 52.4917   5
   3   5  11 148.953 48.7062   6
  -3   5 -11 257.758 51.8350   4
   3  -5 -11 301.432 64.9819   3
  -3   5 -11 174.251 45.1351   3
   3   5  13 861.344 122.668   6
  -3  -5  13 841.977 120.557   6
  -3   5 -13 980.283 112.376   4
  -3  -5  13 774.234 116.377   5
   3  -5 -13 981.342 123.501   2
  -3   5 -13 759.232 108.062   3
   3  -5 -13 769.097 119.472   3
  -3   5 -15 24112.9 2115.25   4
  -3   5 -15 22289.4 2116.67   3
  -3  -5  17 11142.3 1060.76   6
   3   5  17 10764.7 1067.25   6
   3  -5 -17 12492.7 1073.71   3
  -3   5 -17 11071.3 1048.56   3
   3   5  17 10907.5 1048.95   5
  -3  -5  17 11552.9 1065.84   5
   3   5  19 6805.91 664.607   5
  -3  -5  19 6909.95 680.829   5
   3  -5 -19 7824.33 690.452   3
  -3  -5  19 6355.95 672.571   6
   3   5  19 7325.90 694.736   6
  -3  -5  21 164.246 48.7661   5
   3   5  21 194.187 58.6028   6
  -3  -5  21 198.834 51.5929   6
   3  -5 -21 195.984 51.5557   3
  -3   5 -21 206.796 45.4758   3
   3   5  21 286.190 53.9800   5
  -3  -5  23 333.142 69.6446   5
   3   5  23 308.035 79.6851   6
  -3  -5  23 462.358 74.5431   6
   3  -5 -23 307.480 67.8748   3
  -3   5 -23 368.014 65.1589   3
   3   5  23 263.430 57.1663   5
  -3  -5  25 2653.98 291.325   5
   3   6 -22 92.1338 29.1788   3
  -3  -6 -20 8.69201 11.2088   4
  -3   6  20 10.6088 9.67556   5
   3   6 -20-10.9746 10.0087   2
   3  -6  20-12.1430 11.0727   6
   3   6 -20 8.86155 13.9927   3
  -3   6  18-12.5571 11.4597   5
   3   6 -18-13.3089 17.1632   2
   3  -6  18 11.4880 20.9472   2
   3  -6  18 46.1777 25.7773   6
   3   6 -18 10.0735 15.9121   3
  -3   6  16 133.427 48.5577   5
  -3  -6 -16 287.186 60.6600   4
   3   6 -16 174.927 57.3611   2
   3  -6  16 253.937 56.4320   6
   3   6 -16 171.114 47.9097   3
   3  -6  14 158.450 44.4432   6
  -3   6  14 245.102 64.2293   5
  -3  -6 -14 179.311 53.2465   4
   3   6 -14 225.237 68.5268   2
   3  -6  14 153.795 45.6126   2
  -3   6  14 266.626 60.4486   4
   3   6 -14 157.414 49.5053   3
   3  -6  12 10.4847 19.5513   6
   3   6 -12 41.5453 33.0478   2
  -3   6  12 82.5665 42.2651   5
  -3  -6 -12 75.7784 34.0827   4
  -3   6  12 47.9919 27.0994   4
   3   6 -12 45.1698 30.9587   3
  -3  -6 -10 155.178 40.3232   5
   3  -6  10 174.802 53.7155   2
   3   6 -10 219.476 73.7741   2
  -3   6  10 198.309 52.2327   4
   3  -6  10 180.214 44.8913   6
  -3   6  10 301.324 83.9609   5
  -3  -6 -10 108.923 51.5269   4
  -3  -6  -8 118.132 43.9670   4
  -3   6   8 306.372 88.9806   5
   3   6  -8 218.440 72.6210   2
   3  -6   8 185.991 55.8105   2
  -3  -6  -8 108.841 33.1348   5
   3  -6   8 53.8694 28.2315   6
   3  -6   6 343.063 68.0637   6
  -3  -6  -6 325.000 63.3200   5
   3   6  -6 496.679 99.9649   2
   3  -6   6 241.966 70.9361   2
  -3  -6  -6 289.068 67.3981   4
  -3   6   6 362.829 113.318   5
  -3   6   6 340.271 66.8836   4
   3  -6   6 289.671 43.2532   1
  -3  -6  -4 78.1870 31.4419   5
   3   6  -4 34.9828 28.6069   2
   3  -6   4 56.4518 45.9845   2
  -3  -6  -4 91.6722 41.1323   4
  -3   6   4 41.1440 75.3633   5
  -3   6   4 170.201 44.9446   4
   3  -6   4 31.1496 20.3528   6
  -3  -6  -2 151.191 42.7405   5
   3   6  -2 105.634 42.9408   2
   3  -6   2 105.638 48.6423   2
  -3  -6  -2 158.361 43.0148   4
  -3   6   2 163.830 84.3065   5
  -3   6   2 112.067 37.8082   4
   3  -6   2 123.810 40.6000   6
  -3  -6   0 551.939 86.1399   4
  -3   6   0 799.177 163.430   5
  -3   6   0 709.326 104.119   4
   3  -6   0 575.543 120.700   2
  -3  -6   0 596.423 99.0908   5
   3   6   0 417.934 96.6093   6
  -3  -6   2 56.6436 23.5736   4
   3   6   2 74.6798 34.9889   2
  -3   6  -2 106.227 38.1398   4
   3  -6  -2 141.111 44.4934   3
   3   6   2 60.6706 31.9625   6
   3  -6  -4 44.5963 35.8218   2
  -3   6  -4 79.8111 36.6053   3
   3  -6  -4 37.9970 24.0276   3
  -3   6  -4 10.8942 18.4421   4
   3   6   4 88.9857 36.3748   6
  -3  -6   4 146.617 42.1914   5
   3   6   6 386.275 75.9526   2
   3   6   6 375.464 79.9435   6
  -3  -6   6 543.919 84.9596   5
  -3   6  -6 461.315 73.5716   4
  -3   6  -6 318.178 67.0462   3
  -3  -6   8 222.727 51.3947   6
   3   6   8 120.291 42.6506   2
   3  -6  -8 191.960 58.4687   2
   3   6   8 135.871 40.6350   6
  -3  -6   8 183.538 46.9793   5
   3  -6  -8 85.1751 36.8823   3
  -3   6  -8 57.9797 27.4063   3
  -3  -6  10 278.914 58.8181   6
   3  -6 -10 264.521 63.6310   2
  -3   6 -10 274.119 51.5337   4
   3  -6 -10 226.010 53.0289   3
  -3   6 -10 205.398 47.4352   3
  -3  -6  10 234.992 52.4371   5
  -3  -6  12 106.483 34.1250   6
  -3   6 -12 53.6146 20.5977   4
   3  -6 -12 57.8152 26.4717   3
  -3   6 -12 32.6910 20.5624   3
  -3  -6  12 110.397 35.3427   5
   3   6  12 74.7412 31.3259   6
  -3  -6  14 92.5053 36.1378   6
   3  -6 -14 214.371 50.7833   3
  -3   6 -14 166.451 37.9685   3
   3   6  14 148.045 43.8717   6
   3   6  16 249.362 59.1979   6
  -3  -6  16 161.050 44.4888   6
  -3  -6  16 214.255 50.9733   5
   3  -6 -16 235.502 51.7524   3
  -3   6 -16 226.979 43.5237   3
   3   6  18 11.6734 18.4319   6
   3   6  18 7.92828 17.7043   5
   3  -6 -18 21.9856 17.3580   3
  -3   6 -18-7.34216 9.47444   3
   3   6  20 12.9704 20.4783   6
  -3  -6  20 20.3857 16.0955   6
   3   6  20 8.12057 12.8263   5
   3  -6 -20 11.2102 14.4550   3
  -3  -6  20 11.9691 15.4327   5
  -3   6 -20-7.48065 11.8169   3
  -3  -6  22 219.752 53.5074   5
   3  -7  17 4305.47 436.856   6
  -3   7  17 4549.24 453.121   5
   3  -7  15 10357.0 1026.79   6
  -3   7  15 12288.5 1063.51   5
  -3  -7 -15 10202.5 1041.93   4
   3   7 -15 11740.6 1068.55   2
  -3   7  15 12957.2 1049.60   4
   3  -7  15 9802.69 1032.95   2
  -3   7  13 42.6887 22.4516   4
   3  -7  13 46.5629 26.5772   2
   3   7 -13 36.9653 34.1459   2
  -3  -7 -13 51.9320 27.0381   4
   3   7 -11 80.7569 42.4170   2
  -3  -7 -11 116.141 42.0266   4
  -3   7  11 206.947 66.1418   5
   3  -7  11 94.1568 32.6158   6
  -3   7  11 112.688 37.6033   4
  -3  -7  -9 2810.35 307.351   5
   3   7  -9 3261.48 363.916   2
  -3  -7  -9 2877.43 322.338   4
  -3   7   9 3272.95 320.530   4
   3  -7   9 2698.55 309.840   6
   3  -7   7 2523.62 233.401   6
  -3  -7  -7 1799.36 215.463   5
   3   7  -7 2220.22 262.821   2
  -3  -7  -7 2048.16 232.676   4
  -3   7   7 1918.99 221.475   4
   3  -7   7 1520.12 234.805   2
   3  -7   5 26150.4 2329.13   6
  -3  -7  -5 26708.4 2326.36   5
  -3   7   5 35101.5 2524.79   5
   3   7  -5 28858.4 2368.73   2
  -3  -7  -5 22453.3 2327.88   4
  -3   7   5 27326.7 2333.42   4
   3  -7   5 18677.0 2351.23   2
  -3  -7  -3 175.623 46.5173   4
  -3   7   3 77.9126 65.6728   5
   3  -7   3 135.116 58.9914   2
   3  -7   3 238.252 49.9297   6
  -3   7   1 536.670 86.7965   4
   3   7  -1 484.439 93.2737   6
  -3  -7  -1 580.201 85.3009   5
   3   7  -1 534.091 91.5407   2
  -3  -7   1 493.530 79.6146   5
   3   7   1 500.613 89.1175   6
  -3   7  -1 536.846 81.0844   4
  -3   7  -1 575.451 85.2289   3
   3   7   1 328.194 73.4729   2
  -3  -7   3 181.705 47.8247   5
   3   7   3 205.556 52.9910   6
  -3   7  -3 236.269 48.4095   4
  -3   7  -3 245.054 51.7539   3
   3  -7  -3 118.169 55.8924   2
   3   7   3 153.899 45.2415   2
  -3  -7   5 28122.3 2387.36   5
   3   7   5 24858.2 2384.44   2
  -3   7  -5 26506.9 2375.39   4
   3  -7  -5 26516.7 2387.80   3
   3  -7  -5 21358.0 2413.91   2
  -3   7  -5 26593.7 2380.71   3
   3   7   7 2006.78 222.515   6
  -3   7  -7 1872.13 207.909   4
  -3   7  -7 1929.27 211.698   3
   3  -7  -7 1969.93 218.449   3
   3   7   9 2646.77 295.023   6
  -3   7  -9 2622.16 283.093   4
   3  -7  -9 2736.84 294.507   3
  -3   7  -9 2644.23 285.820   3
  -3  -7   9 3606.64 308.142   5
  -3  -7  11 131.892 36.7905   6
   3  -7 -11 77.5945 32.2190   3
  -3   7 -11 89.3564 27.2982   3
   3   7  11 113.314 36.8701   6
  -3  -7  11 184.989 42.0372   5
   3   7  13 73.0469 27.6294   6
  -3  -7  13 124.949 35.2351   5
  -3  -7  13 99.7982 30.9781   6
   3  -7 -13 85.0151 30.9876   3
  -3  -7  15 11513.2 1041.19   6
   3   7  15 9605.49 1035.99   6
  -3  -7  15 12894.2 1055.54   5
  -3  -7  17 5398.14 499.008   5
   3  -7 -17 4652.65 485.142   3
   3  -8  12 33.5523 19.0522   6
  -3   8  12 52.1606 35.6046   5
  -3  -8 -10 83.4250 32.4031   4
  -3   8  10 85.4901 44.1962   5
  -3  -8  -8 163.348 41.3790   4
   3   8  -8 133.482 47.5346   2
  -3   8   8 145.686 36.5721   4
  -3   8   6 150.254 39.1225   4
  -3  -8  -6 139.887 33.3696   5
   3   8  -6 145.866 45.9555   2
   3  -8   6 158.005 56.9196   2
  -3   8   4 18.3182 14.7851   4
  -3  -8  -4 37.5123 18.3524   5
   3   8  -4 57.1584 33.0894   6
   3   8  -4 25.1500 20.0891   2
  -3  -8  -2 61.4158 22.7704   5
   3   8  -2 69.3805 35.3632   6
  -3   8   2 36.0709 19.1497   4
  -3   8   2 44.9401 22.3309   3
   3   8  -2 108.548 34.6885   2
   3  -8   2 131.766 53.2237   2
  -3   8   0 529.345 77.2505   4
  -3  -8   0 484.822 74.2385   5
   3   8   0 471.300 78.7404   2
   3  -8   0 480.459 108.899   2
   3   8   2 44.2625 27.0690   6
  -3   8  -2 83.5792 27.8400   4
  -3   8  -2 43.5964 21.5141   3
   3  -8  -2 39.6769 36.4458   2
   3   8   2 28.7802 20.0761   2
  -3   8  -4 49.4553 21.7149   3
  -3  -8   4 80.9219 24.8670   5
   3   8   4 31.1779 21.6482   6
  -3   8  -4 23.2155 16.3956   4
  -3  -8   6 200.808 42.9439   5
   3   8   6 103.106 34.1292   6
  -3   8  -6 170.047 38.1664   3
  -3  -8   8 175.995 41.3667   5
   3   8   8 218.876 46.1124   6
  -3   8  -8 229.937 42.6453   3
   3  -8 -10 215.303 43.3777   3
  -3  -8  10 152.675 40.3327   5
  -3  -8  12 47.8506 23.4693   5
   4   0   0 298347. 28139.5   1
  -4   0   0 271752. 28124.7   1
   4   0   0 319131. 28108.6   6
  -4   0   0 336981. 28119.2   5
  -4   0   0 338610. 28126.3   4
   4   0   0 308895. 28108.1   3
   4   0   0 314141. 28126.7   2
   4   0  -2 6230.77 660.024   1
  -4   0  -2 6033.74 650.956   1
  -4   0   2 6127.17 654.043   1
   4   0   2 6586.24 666.597   1
  -4   0  -2 6974.76 670.458   1
   4   0  -2 5718.39 621.302   6
   4   0   2 5543.70 634.612   6
  -4   0  -2 7143.50 639.792   5
  -4   0   2 6841.24 648.773   5
  -4   0   2 7061.44 649.121   4
  -4   0  -2 6420.01 643.138   4
   4   0  -2 5662.96 631.191   3
   4   0   2 6890.01 632.634   3
   4   0   2 6915.36 641.479   2
  -4   0  -4 15382.5 1623.33   1
   4   0  -4 19410.3 1651.54   1
  -4   0   4 18214.8 1632.88   1
  -4   0  -4 17244.2 1635.59   1
   4   0   4 16309.0 1630.55   6
  -4   0   4 20322.7 1635.68   5
  -4   0  -4 17635.5 1603.75   5
   4   0  -4 18947.0 1635.31   2
  -4   0  -4 13014.4 1603.39   4
   4   0  -4 18567.0 1619.78   3
   4   0   4 17141.5 1606.99   2
   4   0   6 1085.40 158.027   1
   4   0  -6 921.848 153.109   1
  -4   0   6 1130.52 181.640   1
  -4   0  -6 783.230 144.860   1
   4   0   6 612.551 137.466   1
  -4   0  -6 970.139 154.555   1
  -4   0   6 696.595 133.112   1
   4   0  -6 898.341 128.857   6
   4   0   6 872.690 164.109   6
  -4   0   6 1345.72 166.444   5
  -4   0  -6 1112.67 134.023   5
   4   0  -6 1288.62 164.480   2
  -4   0   6 950.262 140.734   4
   4   0  -6 849.030 140.458   3
  -4   0  -6 858.540 123.769   3
  -4   0   8 2566.17 328.550   1
  -4   0  -8 3005.20 354.871   1
   4   0  -8 3336.09 365.720   1
   4   0  -8 3225.43 360.651   1
   4   0   8 3325.69 352.574   1
  -4   0   8 3726.20 392.036   1
  -4   0  -8 3089.07 348.761   1
   4   0   8 2645.68 353.995   1
   4   0   8 2416.44 375.821   6
  -4   0   8 3511.87 361.778   5
  -4   0  -8 2809.42 314.518   5
   4   0  -8 3654.09 364.451   2
  -4   0   8 3161.27 339.474   4
  -4   0  -8 3244.38 337.058   4
   4   0  -8 2901.69 340.599   3
   4   0   8 2697.82 325.182   2
  -4   0  -8 3353.80 323.383   3
  -4   0  10 136222. 12924.0   1
   4   0 -10 130943. 12946.7   1
   4   0 -10 157898. 12954.6   1
   4   0  10 138397. 12934.8   1
  -4   0 -10 150157. 12960.2   1
  -4   0  10 157875. 12984.9   1
  -4   0 -10 136014. 12934.6   1
   4   0  10 146743. 12963.3   1
  -4   0  10 146897. 12908.4   6
   4   0  10 131906. 13022.4   6
  -4   0  10 132653. 12956.3   5
  -4   0 -10 156464. 12907.6   5
   4   0 -10 163063. 12969.9   2
  -4   0  10 142407. 12930.5   4
  -4   0 -10 122707. 12941.1   4
   4   0 -10 139215. 12936.7   3
   4   0  10 148097. 12923.6   2
  -4   0  12 20576.1 2021.52   1
   4   0 -12 21504.7 2046.58   1
   4   0 -12 22546.3 2042.42   1
   4   0  12 20046.5 2025.58   1
  -4   0 -12 22771.9 2061.74   1
  -4   0 -12 19640.4 2025.29   1
   4   0  12 21266.5 2053.13   1
  -4   0  12 21755.6 2010.04   6
   4   0  12 16427.7 2097.76   6
  -4   0  12 29515.4 2087.68   5
  -4   0 -12 22027.9 2005.91   5
   4   0 -12 23081.7 2066.60   2
  -4   0 -12 24213.6 2032.74   4
  -4   0 -12 24678.0 2038.10   3
   4   0 -12 20466.3 2035.06   3
   4   0  12 22742.0 2021.94   2
   4   0 -14 20138.0 1997.59   1
   4   0 -14 21416.5 1994.18   1
  -4   0  14 19038.0 1975.30   1
  -4   0 -14 22423.0 2015.38   1
   4   0  14 21096.5 2010.56   1
  -4   0  14 20716.1 1968.40   6
   4   0  14 22314.4 1968.08   5
  -4   0  14 26849.3 2042.74   5
   4   0 -14 18734.3 2006.73   2
  -4   0 -14 23377.0 1995.26   4
  -4   0  14 23730.7 1992.52   4
  -4   0 -14 26532.5 2021.87   3
   4   0 -14 22366.4 2002.77   3
   4   0  14 23240.7 1980.11   2
   4   0  16 469.159 90.6463   1
   4   0 -16 464.534 91.4668   1
  -4   0  16 573.092 110.333   1
  -4   0 -16 497.558 104.575   1
  -4   0  16 562.917 90.2275   1
  -4   0 -16 687.560 101.178   1
   4   0  16 428.060 99.3603   1
  -4   0  16 563.239 85.6815   6
   4   0  16 555.186 89.1227   5
  -4   0  16 434.047 102.746   5
  -4   0  16 658.976 98.4129   4
   4   0  16 552.542 87.0274   2
  -4   0 -16 794.836 128.532   3
   4   0 -16 753.741 118.849   3
   4   0 -18 387.728 77.5449   1
  -4   0 -18 286.341 77.3739   1
   4   0  18 330.351 69.9144   1
  -4   0  18 335.420 63.3758   6
   4   0  18 142.164 70.9795   6
   4   0 -18 162.980 62.6921   2
   4   0  18 313.356 60.3144   2
  -4   0  18 490.227 77.6089   1
   4   0  18 335.077 82.9792   1
   4   0 -18 281.496 71.8915   1
  -4   0 -18 297.160 64.2445   1
  -4   0  18 282.688 76.5262   5
   4   0  18 309.938 72.7486   5
  -4   0 -18 245.933 63.5783   4
  -4   0  18 501.196 82.3710   4
  -4   0 -18 317.939 82.5332   3
   4   0 -18 387.373 85.3171   3
  -4   0  20 25438.0 2094.47   1
   4   0 -20 25553.0 2124.48   1
  -4   0  20 22529.6 2085.69   6
   4   0  20 19556.8 2108.33   6
  -4   0  20 22653.9 2111.27   5
  -4   0 -20 26642.2 2109.34   4
  -4   0  20 21461.9 2095.94   4
   4   0 -20 26186.8 2108.75   2
   4   0 -20 18517.0 2102.96   3
  -4   0 -20 19756.4 2113.59   3
   4   0  20 21983.1 2067.99   2
   4   0  22 15097.9 1439.24   6
  -4   0  22 19039.7 1458.05   5
  -4   0 -22 14171.6 1432.03   4
   4   0 -22 12652.8 1437.38   3
  -4   0  22 13718.2 1428.46   4
  -4   0 -22 18244.9 1459.14   3
   4   0  22 15421.7 1406.92   2
  -4   0  24 9189.39 756.603   5
   4   0 -24 7705.35 754.081   3
  -4   0 -24 7917.56 748.452   3
   4   0  24 6179.36 731.344   6
  -4   0 -26 184.489 52.2475   4
  -4   0  26 285.328 59.3262   5
  -4   0 -26 246.750 52.6502   3
   4   0 -26 229.687 54.3295   3
   4   0  26 144.759 41.1983   6
  -4   0 -28 560.405 83.3479   3
  -4   0 -28 430.110 75.8517   4
  -4   0  28 597.352 85.2523   5
  -4   0 -30 2509.66 262.163   3
  -4   1  27 9.68976 12.5073   5
  -4  -1 -27 8.99637 14.2171   4
  -4  -1 -27 8.63686 11.1526   3
   4   1 -27-10.5330 16.6402   3
   4  -1  27 14.9309 13.6244   6
   4  -1  25 8.56171 11.0517   6
  -4  -1 -25 10.9669 10.0136   4
  -4   1  25 11.1753 10.2031   5
   4   1 -25-9.71618 17.7199   2
  -4   1  25-14.2215 18.3390   4
  -4  -1 -25 9.37997 12.1048   3
   4   1 -25 12.4560 16.0652   3
   4  -1  23 19.9100 20.4912   6
  -4   1  23 52.3831 24.0434   5
   4   1 -23 66.4215 28.6808   2
   4  -1  23 9.41025 17.3937   2
  -4  -1 -23 38.9858 26.6388   4
  -4   1  23 31.5500 28.8972   4
  -4  -1 -23 29.4231 18.1084   3
   4   1 -23 14.7517 23.4638   3
   4  -1  21 23.9882 19.0034   6
   4   1 -21 12.8736 16.6728   2
   4  -1  21 8.89834 22.9952   2
  -4   1  21 16.9491 26.8037   4
  -4  -1 -21 14.8110 27.0450   4
  -4  -1 -21 33.3989 22.7459   3
   4   1 -21 16.8383 15.4329   3
   4   1 -19 307.269 66.7379   1
   4  -1  19 366.676 67.3696   1
   4  -1  19 248.863 66.1802   6
   4   1 -19 208.978 60.0257   2
   4  -1  19 383.090 63.7984   2
  -4  -1 -19 222.056 53.0079   1
  -4   1  19 327.220 77.8554   5
  -4  -1 -19 169.225 58.2588   4
  -4   1  19 353.130 76.2151   4
   4   1 -19 235.298 72.5781   3
   4   1 -17 108.224 37.9923   1
  -4  -1 -17 61.6251 39.0408   1
   4  -1  17 103.072 39.2234   1
  -4   1  17 77.8347 28.0668   6
   4   1 -17 51.0924 32.9541   2
  -4   1  17 145.883 38.1819   1
   4  -1  17 118.051 48.7123   1
   4   1 -17 72.3388 41.8587   1
  -4  -1 -17 96.0741 34.1095   1
  -4   1  17 247.004 65.7259   5
  -4   1  17 95.3480 44.8330   4
  -4  -1 -17 118.272 53.3407   4
  -4  -1 -17 155.532 47.7583   3
   4   1 -17 234.660 62.5368   3
   4  -1  15 69.9734 30.6608   1
  -4  -1 -15 59.5362 36.6713   1
   4   1 -15 92.3794 33.8211   1
   4  -1  15 93.3503 47.9382   6
  -4   1  15 76.8234 23.6327   6
   4   1 -15-18.7287 30.1725   2
  -4   1  15 56.9961 26.6634   1
   4   1 -15 135.609 46.7352   1
   4  -1  15 18.9702 25.1832   1
  -4  -1 -15 116.709 34.0343   1
  -4   1  15 80.6881 41.5469   5
   4  -1  15 31.7289 20.0560   5
  -4  -1 -15 28.3627 29.5223   4
  -4   1  15 105.055 43.6693   4
  -4  -1 -15 32.8341 37.1412   3
   4   1 -15 50.4893 34.8225   3
   4   1 -13 12.1068 15.7484   1
   4  -1  13 35.5322 26.5249   1
  -4  -1 -13-20.0030 18.3534   1
  -4  -1 -13 11.3710 14.8093   1
  -4   1  13 42.9203 33.9407   1
   4   1 -13 17.0359 22.0591   1
   4  -1  13 56.9315 34.6540   1
   4  -1  13 30.3231 47.9108   6
  -4   1  13 14.6584 13.5277   6
  -4  -1 -13 26.1164 19.5496   5
   4   1 -13 39.2216 31.0279   2
   4  -1  13 22.4557 17.8505   2
   4  -1  13 24.8147 15.1091   5
  -4   1  13 20.4265 18.7368   5
  -4   1  13 28.1635 25.7544   4
  -4  -1 -13 27.3174 24.9860   4
  -4  -1 -13 17.8062 16.3667   3
   4   1 -13 46.0030 31.3204   3
   4   1 -11 225.178 61.9602   1
   4  -1  11 261.595 61.6753   1
  -4  -1 -11 315.817 82.3483   1
  -4   1  11 166.544 47.4670   1
  -4  -1 -11 337.333 66.2790   1
   4   1 -11 183.261 65.2637   1
  -4   1  11 393.435 96.7592   1
   4  -1  11 191.885 89.2877   6
  -4  -1 -11 264.885 54.6738   5
   4  -1  11 271.324 46.2364   5
   4  -1  11 358.735 70.8312   2
   4   1 -11 235.564 71.5113   2
  -4   1  11 433.956 89.8083   5
  -4   1  11 291.704 65.7195   4
  -4  -1 -11 341.367 70.2022   4
  -4  -1 -11 208.574 61.3765   3
   4   1 -11 282.906 65.4924   3
   4   1  -9 593.800 100.817   1
  -4  -1  -9 564.662 106.624   1
  -4   1   9 430.257 77.2874   1
   4  -1   9 442.035 100.356   1
  -4   1   9 349.628 96.3247   1
  -4  -1  -9 611.815 98.5630   1
   4   1  -9 413.583 96.6388   1
   4  -1   9 724.212 214.604   6
   4  -1   9 430.634 62.6900   5
   4  -1   9 417.110 77.0417   2
   4   1  -9 325.643 89.4848   2
  -4   1   9 404.155 86.1100   4
  -4  -1  -9 426.448 90.1469   4
  -4  -1  -9 458.288 77.0242   3
   4   1  -9 428.946 79.8681   3
   4  -1   7 571.148 98.9988   1
   4   1  -7 643.834 111.417   1
   4  -1   7 627.726 119.927   1
  -4   1   7 592.845 124.083   1
   4   1  -7 439.602 107.463   1
  -4   1   7 546.965 94.8536   1
   4  -1   7 275.295 148.287   6
  -4  -1  -7 532.698 93.2345   5
   4   1  -7 462.906 100.039   2
   4  -1   7 477.157 87.2159   2
  -4   1   7 511.866 104.994   5
  -4  -1  -7 492.949 88.0898   4
  -4  -1  -7 552.353 76.3162   3
   4   1  -7 626.880 95.4794   3
   4  -1   5 632.747 113.588   1
   4   1  -5 656.541 118.591   1
  -4  -1  -5 575.363 118.872   1
   4   1  -5 685.104 129.338   1
  -4  -1  -5 628.211 116.231   1
   4  -1   5 703.153 127.004   1
  -4   1   5 586.525 105.980   1
  -4   1   5 751.641 133.994   1
   4  -1   5 635.601 254.886   6
   4   1  -5 456.765 106.297   6
  -4  -1  -5 942.450 120.968   5
   4   1  -5 770.711 127.079   2
  -4   1   5 615.726 111.806   5
  -4  -1  -5 568.644 80.8576   3
  -4   1   5 637.779 117.442   4
  -4  -1  -5 596.646 102.157   4
  -4  -1  -5 593.811 81.5622   3
   4  -1   5 696.148 107.325   2
   4  -1   3 66.4390 43.6821   1
   4   1  -3 86.1927 42.4587   1
   4  -1   3 114.010 104.260   6
  -4   1   3 165.224 50.1095   5
  -4  -1  -3 127.334 43.6328   5
   4   1  -3 106.693 43.7426   6
   4  -1   3 96.5460 43.9664   1
  -4  -1  -3 92.9571 45.6567   1
  -4   1   3 82.3197 42.8238   1
  -4   1   3 94.8652 44.0869   1
  -4  -1  -3 56.5697 35.4452   1
   4   1  -3 68.0391 38.9474   2
   4  -1   3 138.973 43.9431   2
  -4   1   3 158.995 50.9362   4
  -4  -1  -3 86.4054 36.6135   4
   4   1  -3 99.2302 34.4340   3
  -4  -1  -3 92.3505 24.7048   3
  -4  -1  -3 40.9072 23.2038   3
  -4   1   1 542.624 91.4324   5
  -4  -1  -1 428.663 85.9279   5
   4   1  -1 586.020 107.408   6
  -4  -1  -1 665.100 115.017   1
   4   1  -1 537.024 104.097   1
  -4   1   1 431.697 97.2768   1
  -4  -1  -1 405.905 94.1054   1
   4  -1   1 408.845 98.2739   1
  -4   1   1 476.328 90.9859   1
   4  -1   1 503.528 86.3948   2
   4   1  -1 527.476 98.4173   2
   4   1  -1 430.520 73.5637   3
  -4   1   1 594.412 102.840   4
   4  -1   1 352.794 84.6863   3
  -4  -1  -1 401.379 62.5415   3
  -4  -1  -1 453.558 84.3340   4
   4  -1   1 553.939 104.862   1
   4   1  -1 458.107 96.7095   1
   4  -1  -1 460.020 68.0824   6
  -4   1  -1 511.578 87.6218   5
   4   1   1 627.373 107.915   6
  -4  -1   1 538.586 111.098   1
  -4   1  -1 605.222 104.889   1
  -4  -1   1 512.368 107.430   1
   4  -1  -1 622.791 114.280   1
   4   1   1 644.590 112.908   1
  -4   1  -1 714.752 121.263   1
   4  -1  -1 586.463 95.6620   2
   4   1   1 671.072 112.931   2
  -4   1  -1 567.781 99.9573   4
   4  -1  -1 598.560 100.942   3
   4   1   1 537.145 77.3105   3
  -4  -1   1 325.388 83.4431   4
   4  -1  -1 519.568 100.136   1
   4   1   1 580.258 112.568   1
   4  -1  -3 80.3084 18.7892   6
   4  -1  -3 125.586 114.717   6
  -4  -1   3 112.404 44.5963   5
   4   1   3 111.989 41.9770   6
  -4   1  -3 129.516 34.6233   5
   4   1   3 92.1325 45.1156   1
   4  -1  -3 34.6021 32.4945   1
  -4   1  -3 63.6807 33.3765   1
  -4   1  -3 18.7521 30.6210   1
  -4  -1   3 130.556 53.0474   1
  -4  -1   3 18.5904 25.2108   1
   4  -1  -3 69.4009 38.7500   2
   4   1   3 124.822 51.8641   2
   4  -1  -3 96.8499 44.8222   3
  -4  -1   3 112.461 36.3590   4
   4  -1  -3 19.3223 19.2771   1
   4   1   3 81.4366 42.2222   1
  -4   1  -5 411.197 100.793   1
  -4   1  -5 467.896 106.176   1
   4  -1  -5 629.323 118.991   1
   4   1   5 552.829 115.665   1
  -4  -1   5 766.285 125.933   1
   4  -1  -5 1082.91 179.654   6
   4  -1  -5 665.128 66.4260   6
   4   1   5 485.921 107.610   6
  -4  -1   5 488.059 102.351   5
  -4   1  -5 642.411 90.3275   5
   4  -1  -5 741.411 113.564   2
  -4   1  -5 789.954 113.032   4
  -4  -1   5 675.391 100.182   4
  -4   1  -5 738.542 116.781   3
   4  -1  -5 571.122 110.114   3
   4   1   5 694.329 111.117   2
   4   1   5 928.495 143.517   1
   4  -1  -5 661.301 124.410   1
   4  -1  -7 634.632 109.867   3
  -4   1  -7 475.245 89.1341   3
  -4  -1   7 600.389 105.334   5
  -4   1  -7 495.627 70.0654   5
  -4   1  -7 621.263 109.529   1
   4   1   7 524.305 104.029   1
   4  -1  -7 433.609 98.2025   1
  -4  -1   7 659.592 127.828   1
  -4  -1   7 631.329 108.282   1
   4   1   7 495.874 86.5693   2
  -4  -1   7 415.961 81.0351   4
  -4   1  -7 374.336 81.9040   4
  -4   1  -7 447.012 91.6697   1
   4  -1  -7 659.807 123.374   1
   4  -1  -9 366.151 86.9935   1
  -4   1  -9 536.750 96.7145   1
   4   1   9 638.610 107.377   1
   4   1   9 338.350 94.1906   6
  -4  -1   9 477.759 82.3138   6
  -4  -1   9 471.331 93.7202   5
  -4   1  -9 373.289 56.5521   5
  -4   1  -9 312.267 77.0105   1
  -4  -1   9 448.313 104.434   1
   4  -1  -9 467.221 92.8039   1
  -4  -1   9 244.566 68.6283   1
   4   1   9 438.760 79.9360   2
   4  -1  -9 598.896 100.887   2
  -4  -1   9 423.415 75.8370   4
  -4   1  -9 486.049 80.3919   4
  -4   1  -9 440.808 76.9044   3
   4  -1  -9 359.902 83.6694   3
   4   1  11 222.340 84.4299   6
   4  -1 -11 100.107 45.8232   6
  -4  -1  11 183.673 54.2864   6
  -4  -1  11 427.626 85.9906   5
   4   1  11 272.003 67.9674   1
  -4  -1  11 186.474 55.1727   1
  -4   1 -11 160.730 54.9696   1
  -4  -1  11 156.861 58.4198   1
   4  -1 -11 387.267 85.0304   2
  -4  -1  11 240.220 60.0732   4
  -4   1 -11 340.113 62.8892   4
  -4   1 -11 269.044 57.9409   3
  -4   1 -13-16.1142 20.8257   1
   4  -1 -13 28.9296 26.4096   1
   4   1  13 55.9989 33.7905   1
  -4  -1  13 12.5952 16.3065   1
  -4  -1  13 18.7392 24.2007   1
   4  -1 -13-14.0923 12.9358   1
   4   1  13 16.0426 14.7018   1
  -4   1 -13 14.0278 25.6144   1
   4   1  13 28.3719 36.5984   6
  -4  -1  13 65.9327 28.3669   6
   4   1  13 8.91638 14.1591   2
   4  -1 -13 17.7093 22.8763   2
  -4  -1  13 10.8387 14.0546   4
  -4   1 -13 11.7752 18.6510   3
   4   1  15 27.6478 26.7255   1
  -4  -1  15 134.420 46.7936   1
  -4   1 -15 96.2489 39.6912   1
  -4  -1  15 99.1884 38.5196   1
   4  -1 -15 68.7144 29.3885   1
   4   1  15 78.3574 36.1001   1
  -4   1 -15 139.512 44.9349   1
   4   1  15 62.5282 50.1468   6
  -4  -1  15 76.4771 32.7218   6
  -4  -1  15 149.407 51.8305   5
   4   1  15 145.227 36.3708   2
   4  -1 -15 51.0788 35.8217   2
  -4   1 -15 116.041 37.0583   4
   4  -1 -15 92.3354 40.6559   3
  -4   1 -15 66.6457 33.3508   3
  -4   1 -17 97.9298 45.6538   1
  -4  -1  17 123.941 46.6473   1
  -4  -1  17 88.2052 33.8825   1
   4  -1 -17 182.542 48.8424   1
   4   1  17 96.2592 42.4636   1
  -4  -1  17 78.4996 32.1417   6
   4   1  17 125.925 64.8728   6
  -4  -1  17 131.775 49.4731   5
   4   1  17 59.7372 25.4714   2
   4  -1 -17 124.070 43.4841   2
   4   1  17 114.817 36.8764   5
  -4  -1  17 138.103 39.9089   4
  -4   1 -17 84.3626 34.6606   4
   4  -1 -17 141.663 50.6187   3
  -4   1 -17 142.532 50.9180   3
  -4   1 -19 251.113 65.0265   1
  -4  -1  19 301.097 76.1473   1
  -4  -1  19 210.545 59.3668   1
   4   1  19 289.298 72.9012   1
  -4  -1  19 280.083 60.8809   6
   4   1  19 205.424 78.9064   6
  -4  -1  19 201.346 61.9955   5
   4  -1 -19 229.001 58.0323   2
   4   1  19 212.941 45.7650   2
   4   1  19 312.895 67.8091   5
  -4  -1  19 330.630 62.4930   4
  -4   1 -19 293.635 58.7469   4
   4  -1 -19 176.655 60.9698   3
  -4  -1  21 85.2934 34.9895   5
   4  -1 -21 22.1910 22.9589   2
   4   1  21 16.3542 26.1203   5
  -4  -1  21 40.5104 24.9328   6
   4   1  21 25.0552 23.1787   6
  -4   1 -21-20.4206 19.0320   3
   4  -1 -21 81.5320 39.5182   3
  -4  -1  23 57.3912 29.4353   6
   4   1  23 20.3212 18.8299   6
  -4   1 -23 34.3782 25.8063   4
  -4   1 -23 38.2926 30.4129   3
   4  -1 -23 31.3827 20.5080   3
  -4  -1  23 45.8308 28.0519   5
   4   1  25 15.1203 19.5189   6
  -4   1 -25 11.2738 14.5724   4
  -4   1 -25-15.8913 20.5110   3
   4  -1 -25 28.4183 22.4561   3
  -4  -1  25 13.2741 12.1483   5
   4   1  27 11.7519 10.8347   6
  -4  -1  27 22.4924 17.8272   5
  -4   1 -27 9.64076 8.93768   4
  -4   1 -27 24.6459 19.5201   3
   4  -1 -27 24.3660 15.7869   3
  -4   1 -29 55.0397 22.0545   4
  -4  -2 -26 307.780 53.5094   4
  -4   2  26 193.900 46.5813   5
   4   2 -26 190.224 43.8940   2
  -4   2  26 292.262 63.2067   4
   4  -2  26 151.241 40.1149   6
  -4  -2 -24 6627.41 545.371   4
   4  -2  24 5730.47 530.975   6
  -4  -2 -22 15056.2 1289.53   4
   4   2 -22 14506.5 1287.10   2
  -4  -2 -22 15074.1 1284.35   3
  -4   2  22 13707.3 1288.60   5
   4  -2  20 19005.8 1645.18   6
  -4   2  20 17684.3 1655.76   5
  -4  -2 -20 15262.1 1642.72   4
   4   2 -20 19522.6 1655.68   2
  -4  -2 -20 16484.3 1634.43   3
  -4   2  20 17282.0 1662.71   4
   4  -2  20 18835.2 1638.66   2
   4  -2  18 912.166 136.929   6
  -4   2  18 970.849 150.551   5
   4  -2  18 1147.97 134.052   2
  -4  -2 -18 909.812 128.543   3
  -4  -2 -18 489.547 120.501   4
  -4   2  18 1166.71 155.800   4
   4   2 -18 1047.74 149.325   2
   4   2 -16 1006.43 123.929   1
   4  -2  16 970.134 145.630   6
   4   2 -16 788.651 145.640   2
  -4   2  16 702.130 137.442   5
   4   2 -16 913.408 149.289   3
  -4   2  16 1167.65 151.429   4
  -4  -2 -16 864.818 126.430   3
  -4  -2 -16 684.189 127.443   4
   4  -2  16 967.519 130.200   2
   4   2 -14 11920.6 1283.25   1
   4   2 -14 11996.5 1248.90   1
   4  -2  14 16138.7 1271.03   1
  -4  -2 -14 14142.3 1310.46   1
   4  -2  14 15973.7 1318.65   6
  -4   2  14 11993.5 1293.43   5
  -4  -2 -14 10894.5 1244.89   5
   4  -2  14 18179.7 1288.47   2
  -4   2  14 14886.9 1287.32   4
  -4  -2 -14 12221.9 1259.78   3
   4   2 -14 14480.6 1295.76   3
  -4  -2 -14 14762.0 1258.93   1
   4  -2  14 12303.5 1290.35   1
  -4  -2 -12 12554.6 1213.82   1
   4   2 -12 12458.8 1206.08   1
  -4   2  12 12072.1 1158.83   1
   4   2 -12 11838.7 1166.49   1
  -4   2  12 12560.7 1220.14   1
  -4  -2 -12 13071.6 1171.43   1
   4  -2  12 13557.6 1217.30   1
   4  -2  12 15567.1 1246.09   6
  -4   2  12 16219.7 1246.10   5
  -4  -2 -12 10836.1 1162.69   5
   4   2 -12 13063.0 1226.02   2
  -4  -2 -12 13156.8 1201.86   4
  -4   2  12 13578.8 1195.62   4
  -4  -2 -12 9220.23 1157.98   3
   4   2 -12 12750.4 1195.81   3
   4  -2  12 15422.1 1192.93   2
  -4  -2 -10 95189.7 7710.41   1
  -4   2  10 80961.9 7642.83   1
   4   2 -10 96513.7 7708.61   1
   4   2 -10 89621.8 7661.88   1
   4  -2  10 89288.5 7660.04   1
  -4   2  10 100786. 7725.28   1
  -4  -2 -10 88957.7 7661.90   1
   4  -2  10 86463.7 7700.07   1
   4  -2  10 90445.9 7720.13   6
  -4   2  10 92271.9 7710.34   5
  -4  -2 -10 94607.6 7661.31   5
   4   2 -10 94787.8 7716.30   2
  -4  -2 -10 88209.4 7682.71   4
  -4  -2 -10 78367.6 7623.66   3
   4   2 -10 86268.8 7667.78   3
  -4   2  10 97886.4 7682.30   4
  -4  -2 -10 58852.1 7631.11   3
   4  -2  10 95094.0 7668.66   2
  -4  -2  -8 4085.37 441.270   1
  -4   2   8 3530.27 388.093   1
   4   2  -8 4160.45 412.787   1
   4  -2   8 4044.47 405.414   1
   4  -2   8 4220.04 444.531   1
  -4   2   8 4948.87 465.333   1
  -4  -2  -8 4544.73 418.797   1
   4  -2   8 3743.88 442.590   6
  -4   2   8 5134.58 449.536   5
  -4  -2  -8 3790.60 408.180   5
   4   2  -8 4142.81 440.200   2
  -4  -2  -8 4032.06 421.416   4
  -4  -2  -8 3347.44 360.599   3
   4   2  -8 3956.64 400.495   3
  -4   2   8 3910.03 419.709   4
  -4  -2  -8 3955.57 367.450   3
   4  -2   8 4378.72 408.922   2
   4   2  -6 1080.31 171.897   1
   4   2  -6 1022.68 146.206   1
   4  -2   6 1108.89 143.986   1
  -4  -2  -6 945.339 161.712   1
   4  -2   6 941.614 158.997   1
  -4  -2  -6 903.256 145.683   1
   4  -2   6 856.413 156.864   6
   4  -2   6 1032.88 124.717   5
  -4   2   6 1083.03 154.894   5
  -4  -2  -6 982.947 144.551   5
  -4   2   6 990.249 147.309   4
  -4  -2  -6 896.747 145.804   4
   4   2  -6 903.543 131.697   3
   4  -2   6 1535.48 154.560   2
   4   2  -4 4964.85 508.585   1
  -4  -2  -4 4386.18 489.617   1
   4   2  -4 4243.96 469.208   1
  -4   2   4 4486.31 461.097   1
   4  -2   4 4525.51 467.768   1
  -4   2   4 4644.23 493.512   1
   4  -2   4 4324.86 487.839   1
  -4  -2  -4 5482.99 492.501   1
   4  -2   4 4589.75 468.516   6
   4  -2   4 4522.58 531.452   5
  -4   2   4 3941.95 464.631   5
  -4  -2  -4 5645.07 486.670   5
   4   2  -4 4195.84 482.140   2
  -4   2   4 4656.39 481.746   4
   4   2  -4 4305.26 449.142   3
   4  -2   4 4557.65 462.284   2
   4   2  -2 2786.50 326.024   1
  -4  -2  -2 2611.30 316.719   1
   4   2  -2 2617.68 301.580   1
  -4   2   2 2563.72 294.937   1
   4  -2   2 2734.21 301.474   1
  -4   2   2 2636.96 315.995   1
   4  -2   2 2760.65 321.167   1
  -4  -2  -2 3103.47 321.410   1
   4   2  -2 3544.79 348.617   6
   4  -2   2 2375.52 275.558   6
   4   2  -2 2607.99 311.976   2
  -4   2   2 3080.93 321.789   4
  -4  -2  -2 3238.31 306.099   4
   4   2  -2 2546.43 270.195   3
   4  -2   2 2131.82 299.609   3
   4  -2   2 2742.64 296.185   2
   4   2   0 182461. 15192.1   1
  -4   2   0 159556. 15150.9   1
  -4  -2   0 145989. 15167.6   1
   4  -2   0 156512. 15162.5   1
   4  -2   0 138542. 15170.4   1
   4   2   0 171875. 15169.1   1
  -4   2   0 180034. 15178.0   1
  -4  -2   0 182655. 15183.8   1
  -4   2   0 158122. 15124.8   6
   4   2   0 203843. 15223.1   6
  -4   2   0 182005. 15151.9   5
  -4  -2   0 172988. 15170.2   5
   4   2   0 162418. 15176.3   2
  -4   2   0 204042. 15184.7   4
  -4  -2   0 178787. 15153.6   4
  -4  -2   0 193474. 15127.9   3
   4   2   0 155949. 15108.0   3
   4  -2   0 166221. 15152.8   2
   4  -2  -2 2958.38 300.415   2
  -4   2  -2 2703.88 275.357   5
  -4  -2   2 2944.29 310.314   5
  -4  -2   2 2536.72 286.627   4
  -4   2  -2 2997.00 310.663   4
   4  -2  -2 2375.88 291.074   1
  -4   2  -2 2099.18 283.775   1
  -4  -2   2 2618.31 311.633   1
   4   2   2 2642.25 320.522   1
  -4  -2   2 2995.07 324.729   1
   4   2   2 2592.93 304.572   1
  -4   2  -2 2545.88 308.094   1
   4  -2  -4 4442.95 496.942   1
   4  -2  -4 4784.34 516.708   1
  -4  -2   4 4242.98 504.661   1
   4   2   4 4596.10 521.320   1
  -4  -2   4 6058.20 539.987   1
   4   2   4 4858.67 506.827   1
  -4   2  -4 5449.23 522.092   1
   4   2   4 5003.98 517.192   6
  -4  -2   4 5848.03 519.333   5
  -4   2  -4 4543.48 461.874   5
   4   2   4 4474.71 503.481   2
  -4   2  -4 4488.16 495.051   4
  -4  -2   4 5064.52 482.151   4
   4  -2  -4 4855.27 513.508   3
   4  -2  -4 5174.82 500.829   2
   4   2   6 920.558 155.076   1
  -4   2  -6 958.936 139.320   1
   4  -2  -6 819.068 136.229   1
   4  -2  -6 1314.05 174.964   1
  -4  -2   6 1183.47 159.020   1
  -4  -2   6 1128.74 165.198   1
   4   2   6 796.318 138.382   1
   4   2   6 867.783 142.975   6
  -4  -2   6 1123.49 152.097   5
  -4   2  -6 861.613 101.975   5
   4   2   6 1019.31 145.309   2
  -4   2  -6 979.124 141.869   4
  -4  -2   6 1230.01 132.015   4
   4  -2  -6 1138.22 166.955   3
   4  -2  -6 1007.42 143.511   2
  -4   2  -8 4095.65 446.542   1
  -4  -2   8 3612.15 447.837   1
   4  -2  -8 4426.42 456.139   1
   4   2   8 4927.37 477.039   1
   4   2   8 4845.17 468.079   1
  -4   2  -8 4230.76 463.951   1
  -4  -2   8 3586.40 443.561   6
   4   2   8 4127.41 463.168   6
  -4  -2   8 4300.46 459.191   5
  -4  -2   8 4092.66 424.050   4
  -4   2  -8 4272.78 439.128   4
   4  -2  -8 4176.36 468.100   3
   4  -2  -8 5675.95 470.441   2
   4   2   8 4517.81 444.638   2
  -4   2  -8 4765.39 454.088   3
   4  -2 -10 92535.4 8488.85   1
   4  -2 -10 97407.4 8502.50   1
   4   2  10 91408.8 8503.95   1
  -4   2 -10 85692.5 8486.17   1
   4   2  10 96205.2 8501.44   1
  -4  -2  10 98788.0 8515.05   1
  -4   2 -10 94587.2 8502.65   1
   4   2  10 95694.3 8516.58   6
  -4  -2  10 89738.5 8461.47   4
  -4   2 -10 96781.3 8480.44   4
   4  -2 -10 101084. 8511.43   3
   4   2  10 92019.2 8472.42   2
   4  -2 -10 103802. 8503.28   2
  -4   2 -10 91772.8 8484.94   3
  -4  -2  12 12401.1 1242.04   1
   4  -2 -12 12472.6 1234.89   1
   4  -2 -12 13780.7 1251.57   1
   4   2  12 15237.9 1259.92   1
  -4   2 -12 14286.6 1251.97   1
  -4  -2  12 14120.3 1265.75   1
  -4   2 -12 14214.4 1259.18   1
   4   2  12 12603.7 1244.47   1
  -4  -2  12 13215.9 1241.06   6
   4   2  12 12636.3 1274.43   6
  -4  -2  12 14094.0 1259.54   5
  -4   2 -12 13239.6 1233.44   4
  -4  -2  12 11725.6 1212.90   4
   4  -2 -12 13817.8 1260.34   3
  -4   2 -12 13462.6 1235.98   3
   4   2  12 13649.2 1225.15   2
   4  -2 -12 11605.7 1242.00   2
   4  -2 -14 11827.0 1189.42   1
  -4  -2  14 12516.6 1188.73   1
   4   2  14 13488.6 1197.76   1
  -4   2 -14 15455.4 1213.94   1
  -4  -2  14 11696.0 1196.26   1
   4   2  14 12495.3 1186.70   1
  -4  -2  14 12477.2 1178.95   6
   4   2  14 14916.2 1251.13   6
  -4  -2  14 15038.9 1212.85   5
  -4   2 -14 13383.0 1173.92   4
  -4  -2  14 11250.0 1150.40   4
   4  -2 -14 13311.6 1199.22   3
  -4   2 -14 13989.6 1182.01   3
   4  -2 -14 8486.06 1167.20   2
  -4  -2  16 855.264 135.344   1
   4   2  16 1018.11 179.445   6
  -4  -2  16 670.740 120.688   6
  -4  -2  16 1213.77 159.486   5
  -4   2 -16 996.090 124.185   4
   4  -2 -16 759.202 130.516   3
  -4   2 -16 1154.97 138.442   3
   4   2  16 980.745 113.922   2
   4  -2 -16 871.253 129.140   2
   4   2  18 1020.56 190.639   6
  -4  -2  18 1002.63 136.346   6
  -4  -2  18 912.654 145.544   5
   4   2  18 922.653 125.908   5
  -4   2 -18 890.123 121.228   4
   4  -2 -18 1142.41 151.888   3
  -4   2 -18 1049.42 140.709   3
   4   2  18 888.497 110.370   2
   4  -2 -18 1034.15 130.069   2
  -4  -2  20 18307.7 1815.96   6
  -4   2 -20 19085.2 1800.44   4
   4   2  20 20184.8 1815.70   5
   4  -2 -20 20261.5 1830.69   3
  -4   2 -20 23779.7 1844.18   3
   4  -2 -20 18198.7 1797.49   2
  -4   2 -22 15453.4 1367.36   4
  -4  -2  22 12775.8 1387.19   5
   4   2  22 17177.0 1400.22   5
   4  -2 -22 13498.3 1385.36   3
  -4   2 -22 17830.5 1417.93   3
  -4  -2  22 16848.5 1397.41   6
  -4   2 -24 5612.14 523.664   4
  -4  -2  24 7585.23 567.519   5
   4   2  24 5636.02 557.811   5
   4  -2 -24 4950.38 536.755   3
  -4   2 -24 4627.70 546.711   3
  -4  -2  24 5403.63 544.523   6
   4   2  24 2644.20 530.452   6
  -4  -2  26 259.656 63.1014   6
   4   2  26 92.0581 47.0595   6
  -4  -2  26 363.226 68.6889   5
  -4   2 -26 280.983 69.1032   3
   4  -2 -26 266.067 61.3106   3
  -4   2 -26 191.580 48.5213   4
  -4   2 -28 596.638 97.4920   3
  -4   3  27 31.7386 24.0404   4
   4   3 -27 63.3743 23.2677   2
   4  -3  25 17.5224 16.4677   6
  -4   3  25 66.9895 24.9935   5
  -4  -3 -25 47.7324 23.2767   4
   4   3 -25 45.8338 23.9684   2
   4  -3  25 51.6362 23.4017   2
  -4   3  25 62.4572 30.3859   4
   4   3 -25 28.9893 20.0981   3
   4  -3  23 205.629 48.4390   6
  -4  -3 -23 266.732 52.0841   4
  -4   3  23 206.026 49.6549   5
   4   3 -23 244.892 52.6190   2
   4  -3  23 102.921 41.4518   2
  -4   3  23 227.431 58.6122   4
   4   3 -23 282.775 59.1293   3
  -4  -3 -21 19.9900 15.9972   4
  -4   3  21 50.4307 23.1312   5
   4  -3  21 23.6406 21.7061   2
   4  -3  21 24.2174 19.2954   6
   4   3 -21 26.3337 20.9511   3
   4  -3  19 69.5113 33.8717   6
  -4  -3 -19 45.8031 28.0352   4
  -4   3  19 73.7054 33.2642   5
   4   3 -19 15.1435 24.3940   2
  -4   3  19 15.8263 20.9699   4
   4   3 -19 90.3204 36.6206   3
   4  -3  17 92.8623 40.9102   6
   4   3 -17 108.194 47.3553   2
   4  -3  17 117.365 39.6145   2
  -4   3  17 93.4205 41.1441   4
   4   3 -17 82.7430 43.6079   3
   4  -3  15 49.1399 30.3376   6
   4  -3  15 47.3156 26.9500   2
   4   3 -15 20.7120 27.2325   2
  -4   3  15 58.2825 35.8172   5
  -4  -3 -15 77.4401 37.7305   4
  -4   3  15 119.213 38.7867   4
   4   3 -15 17.0174 22.5850   3
   4  -3  13 940.710 149.595   6
  -4   3  13 1435.77 187.914   5
  -4  -3 -13 902.485 126.570   5
   4   3 -13 854.287 163.291   2
  -4  -3 -13 805.825 150.764   4
   4   3 -13 1118.41 158.592   3
  -4   3  13 1318.90 159.117   4
   4  -3  13 1120.98 143.743   2
   4   3 -11 134.130 34.4557   1
  -4  -3 -11 155.129 54.2875   1
   4  -3  11 110.753 48.9939   1
   4   3 -11 72.4999 42.1142   1
  -4   3  11 78.9974 49.0315   1
   4  -3  11 165.068 48.7935   6
  -4  -3 -11 154.381 40.3999   5
   4   3 -11 159.527 63.3923   2
   4  -3  11 144.028 45.2862   2
  -4   3  11 154.957 58.2444   5
  -4  -3 -11 78.9669 41.8926   4
  -4   3  11 96.1689 39.3368   4
   4   3 -11 122.855 42.8825   3
   4   3  -9 82.6226 26.8333   1
   4  -3   9 18.4777 17.4258   1
  -4  -3  -9 80.5395 29.3571   1
  -4   3   9 38.2937 35.1845   1
   4  -3   9 18.8738 17.7748   1
  -4  -3  -9 20.3165 19.0500   1
   4   3  -9 79.8609 48.3468   1
   4  -3   9 52.5331 31.9817   6
  -4  -3  -9 35.3517 21.9407   5
   4   3  -9 43.4183 39.8210   2
   4  -3   9 108.432 36.6900   2
  -4   3   9 20.9685 19.6279   5
  -4  -3  -9 63.4253 43.3146   4
  -4   3   9 27.6333 25.5787   4
   4   3  -9 10.8962 17.7739   3
   4   3  -7 120.800 38.9229   1
  -4   3   7 101.576 28.5004   1
  -4  -3  -7 134.455 39.6540   1
   4  -3   7 128.484 48.4884   1
  -4  -3  -7 139.579 58.4363   1
   4   3  -7 182.671 59.4482   1
  -4   3   7 143.884 52.9079   1
   4  -3   7 99.6622 33.6328   6
  -4  -3  -7 174.748 51.6125   5
   4   3  -7 138.688 52.1612   2
   4  -3   7 95.1286 35.8758   2
  -4   3   7 72.9706 38.6613   5
  -4   3   7 102.017 43.3211   4
   4   3  -7 110.618 33.6899   3
  -4   3   5 797.793 123.304   1
  -4  -3  -5 622.859 104.399   1
   4   3  -5 604.553 128.827   1
  -4  -3  -5 648.609 121.657   1
   4  -3   5 760.917 126.033   1
   4  -3   5 685.070 99.7057   6
  -4  -3  -5 826.772 120.916   5
   4   3  -5 606.377 119.434   2
  -4   3   5 787.855 122.366   4
   4   3  -5 687.588 91.8463   3
  -4  -3  -5 503.438 130.419   4
   4   3  -5 719.985 107.220   1
   4  -3   5 781.385 105.799   1
  -4   3   5 673.087 94.0042   1
   4   3  -3 1125.05 191.500   1
   4   3  -3 1315.21 173.739   1
   4  -3   3 1437.46 171.448   1
  -4   3   3 1505.60 167.326   1
  -4  -3  -3 1443.52 181.812   1
  -4   3   3 1179.81 179.824   1
   4  -3   3 1488.70 164.095   6
  -4   3   3 1553.74 183.015   5
  -4  -3  -3 1619.65 194.035   5
   4   3  -3 1425.66 193.667   2
  -4  -3  -3 1875.22 243.158   4
  -4   3   3 1649.77 199.195   4
   4   3  -3 1445.72 150.888   3
   4  -3   3 1185.54 172.175   2
  -4   3   1 131.801 35.3582   1
  -4   3   1 118.091 44.2238   1
  -4  -3  -1 170.449 49.2994   1
   4  -3   1 149.180 31.3108   6
  -4  -3  -1 169.008 51.9108   5
  -4   3   1 61.7694 21.8773   6
   4   3  -1 185.983 63.6177   6
   4  -3   1 123.572 42.3640   2
   4   3  -1 60.2183 32.9729   2
  -4   3   1 114.229 37.4153   5
  -4   3   1 79.4875 42.7226   4
  -4  -3  -1 212.315 78.4505   4
   4  -3   1 246.283 60.7291   3
   4  -3   1 206.228 46.6589   1
   4   3  -1 118.180 52.4403   1
  -4  -3   1 168.219 49.6259   1
  -4   3  -1 75.7333 38.8797   1
  -4   3  -1 213.258 45.2858   1
   4  -3  -1 115.310 23.0193   6
  -4  -3   1 109.295 42.3981   5
   4   3   1 165.964 64.1061   6
   4  -3  -1 154.668 45.9286   2
   4   3   1 174.914 56.3698   2
  -4   3  -1 194.733 41.7078   5
  -4   3  -1 170.862 54.6180   4
   4  -3  -1 108.883 44.5684   3
   4  -3  -1 147.556 41.7883   1
   4   3   1 158.917 59.5320   1
   4  -3  -3 1463.68 169.599   1
  -4   3  -3 1544.10 171.270   1
   4   3   3 1291.59 194.774   1
  -4  -3   3 1684.83 193.842   1
  -4   3  -3 1364.97 188.979   1
   4   3   3 1323.82 198.347   6
  -4   3  -3 1400.65 151.137   5
  -4  -3   3 1517.23 187.421   5
   4   3   3 1475.63 186.230   2
  -4  -3   3 2053.71 237.173   4
  -4   3  -3 1776.85 193.495   4
   4  -3  -3 1296.87 187.985   3
  -4  -3   3 1063.74 136.434   3
   4  -3  -5 669.585 95.3916   1
   4   3   5 690.442 114.815   1
   4  -3  -5 1012.56 126.488   1
   4   3   5 1043.96 133.652   6
  -4  -3   5 470.432 93.7957   5
  -4   3  -5 402.714 55.5142   5
  -4   3  -5 419.899 56.4212   5
  -4  -3   5 1081.40 128.742   1
   4   3   5 746.099 105.637   1
  -4   3  -5 688.639 110.517   1
  -4   3  -5 551.991 87.3456   1
  -4  -3   5 691.621 109.377   1
   4   3   5 615.216 103.331   2
   4  -3  -5 759.516 118.007   3
  -4   3  -5 608.639 96.9425   4
  -4  -3   5 665.738 121.297   4
   4  -3  -5 861.469 115.118   2
   4  -3  -7 182.187 52.4252   1
   4   3   7 82.5888 38.7061   1
  -4  -3   7 106.833 41.0628   6
   4   3   7 31.3240 27.3822   6
  -4  -3   7 148.997 46.5480   5
  -4   3  -7 186.024 51.8598   1
  -4  -3   7 175.344 53.6838   1
  -4   3  -7 116.816 35.5324   1
   4  -3  -7 136.570 41.8587   1
   4   3   7 184.875 48.0725   1
  -4  -3   7 131.067 45.5642   1
   4  -3  -7 180.904 56.2008   2
   4   3   7 121.301 40.0627   2
  -4   3  -7 46.9495 26.6590   4
  -4  -3   7 160.462 49.9082   4
   4  -3  -7 139.115 48.9777   3
  -4   3  -7 184.980 53.1888   3
   4  -3  -9 38.3288 31.0429   1
   4   3   9 45.6635 28.0065   1
  -4  -3   9 42.8448 29.3542   6
  -4  -3   9 43.3552 26.6180   5
   4   3   9-14.8738 19.5493   6
  -4   3  -9 27.9624 22.3994   1
  -4  -3   9 41.9933 28.7809   1
   4   3   9 50.3010 30.5620   1
  -4  -3   9 46.1773 28.3157   1
   4   3   9 54.3142 29.9451   2
  -4   3  -9 61.4354 26.6698   4
  -4  -3   9 78.9853 34.3196   4
  -4   3  -9 51.8944 29.2133   3
   4  -3  -9 17.0471 22.3025   3
   4  -3 -11 170.673 44.4502   1
   4   3  11 140.215 47.4028   1
   4   3  11 120.794 50.8514   6
  -4  -3  11 92.7971 41.5920   6
  -4  -3  11 156.071 46.1589   5
  -4  -3  11 13.6851 24.3111   1
   4  -3 -11 186.495 51.8475   2
   4   3  11 127.825 36.4775   2
  -4  -3  11 86.9061 30.9959   4
  -4   3 -11 144.211 38.8093   4
   4  -3 -11 111.880 47.3913   3
  -4  -3  13 999.038 142.501   6
   4   3  13 1296.29 165.992   6
  -4  -3  13 1251.07 156.366   5
  -4   3 -13 1224.56 140.510   4
   4  -3 -13 1175.31 160.245   3
  -4   3 -13 1014.48 137.361   3
   4  -3 -13 825.884 139.254   2
   4   3  13 1003.04 127.373   2
  -4  -3  15 73.9400 32.0658   6
   4  -3 -15 57.4124 31.6973   2
   4   3  15 90.4524 23.9565   2
  -4  -3  15 28.2359 22.7118   5
  -4   3 -15 17.2197 18.0847   4
   4  -3 -15 42.1163 28.9419   3
   4   3  17 120.113 52.2162   6
  -4  -3  17 171.995 46.8492   6
   4  -3 -17 66.2283 28.4140   2
  -4   3 -17 76.0491 25.6306   4
  -4   3 -17 93.4089 30.9604   3
   4  -3 -17 55.1971 29.2346   3
   4   3  19 67.8601 46.2079   6
  -4  -3  19 37.9946 26.0104   6
   4   3  19 27.3992 20.6430   5
  -4  -3  19 59.7684 30.6202   5
  -4   3 -19 31.5139 20.5642   4
   4  -3 -19 55.7279 31.2679   3
  -4   3 -19 22.1164 20.4136   3
   4   3  21 24.7625 39.2015   6
  -4  -3  21 39.6491 24.2752   6
   4   3  21 30.0315 18.4912   5
  -4  -3  21-15.1587 19.7661   5
  -4   3 -21 31.2421 19.0703   4
  -4   3 -21 73.0305 31.5173   3
   4   3  23 123.008 66.6780   6
   4   3  23 211.637 54.3188   5
  -4  -3  23 236.164 60.6759   5
  -4   3 -23 258.200 49.5823   4
  -4   3 -23 216.651 56.2639   3
  -4  -3  25 13.6543 21.7042   5
  -4  -3  25 14.1145 22.4257   6
   4   3  25 44.3748 35.1151   6
  -4   3 -25 14.2782 22.6824   3
   4  -3 -25 27.2325 24.9492   3
   4   3  25 69.5855 33.6533   5
  -4  -3  27 47.7551 24.6124   5
  -4  -3  27 26.7919 24.6989   6
   4  -4  26 351.357 64.8896   2
   4   4 -24 4211.86 450.573   2
   4   4 -24 4410.62 453.623   3
  -4   4  24 4233.98 464.327   4
   4  -4  24 5768.62 473.083   6
   4  -4  22 12032.8 898.444   6
  -4   4  22 9483.48 872.852   5
  -4  -4 -22 10396.4 865.863   4
   4   4 -22 10578.1 880.319   3
  -4   4  22 5830.40 866.212   4
   4  -4  22 7605.91 870.328   2
   4   4 -22 9296.02 875.419   2
   4  -4  20 13336.2 1174.44   6
  -4   4  20 11998.8 1159.33   5
  -4  -4 -20 13060.2 1149.16   4
   4   4 -20 13502.1 1172.41   2
  -4   4  20 10401.3 1160.24   4
   4   4 -20 13338.9 1168.61   3
   4  -4  20 10864.1 1158.33   2
   4  -4  18 74.5895 43.8423   6
  -4  -4 -18 239.225 51.8624   4
  -4   4  18 335.253 69.4191   5
   4  -4  18 189.863 54.5128   2
   4   4 -18 294.971 71.0449   2
  -4   4  18 243.786 60.7334   4
   4   4 -18 219.513 59.7495   3
  -4   4  16 197.344 57.4571   5
  -4  -4 -16 241.003 56.1700   4
   4  -4  16 212.593 54.1303   2
   4   4 -16 237.641 71.4090   2
  -4   4  16 237.407 57.4180   4
   4   4 -16 165.456 62.8605   3
   4  -4  14 11223.3 1044.72   6
  -4   4  14 12455.1 1074.45   5
  -4  -4 -14 9634.65 1015.18   5
   4   4 -14 10193.7 1068.25   2
  -4  -4 -14 13435.0 1059.85   4
   4   4 -14 8650.75 1036.08   3
  -4   4  14 11191.3 1040.51   4
   4  -4  14 11990.3 1036.14   2
   4  -4  12 11029.2 984.065   6
  -4   4  12 11265.9 1027.73   5
  -4  -4 -12 10109.2 963.640   5
   4   4 -12 9096.52 1013.95   2
  -4  -4 -12 12534.7 1020.94   4
   4   4 -12 9258.94 984.899   3
  -4   4  12 9956.05 979.458   4
   4  -4  12 9895.59 973.392   2
   4  -4  10 58922.5 5433.75   6
  -4  -4 -10 62381.6 5435.51   5
  -4   4  10 51316.5 5434.35   4
   4   4 -10 57665.7 5442.77   3
   4  -4  10 61211.5 5436.78   2
   4  -4   8 1726.08 195.806   1
   4  -4   8 1456.42 166.230   6
  -4   4   8 1221.08 192.905   5
  -4  -4  -8 1264.70 163.190   5
   4   4  -8 1196.70 190.125   2
   4   4  -8 1334.65 156.739   3
   4  -4   8 1130.37 160.232   2
   4  -4   6 691.358 104.139   6
  -4  -4  -6 1026.41 131.950   5
   4   4  -6 803.339 137.543   2
   4  -4   6 640.107 109.250   2
  -4  -4  -6 1018.12 201.643   4
  -4   4   6 732.103 131.535   5
  -4   4   6 921.325 124.866   4
   4   4  -6 622.669 89.5442   3
  -4   4   6 680.875 114.232   1
  -4  -4  -6 774.498 127.974   1
   4  -4   6 570.856 111.732   1
   4   4  -4 6501.73 750.365   1
  -4  -4  -4 6886.93 748.304   1
   4  -4   4 7146.70 726.528   6
  -4   4   4 7442.93 752.311   5
  -4  -4  -4 8750.37 759.742   5
   4  -4   4 8337.69 752.622   2
  -4   4   4 8041.71 754.268   4
   4   4  -4 7429.20 705.489   3
   4  -4   4 7265.52 750.598   1
  -4   4   4 8427.58 746.770   1
   4   4  -2 2061.43 287.957   1
  -4  -4  -2 2738.71 297.770   1
   4  -4   2 2555.65 264.043   6
   4   4  -2 2933.28 322.301   6
  -4   4   2 2213.50 276.657   5
  -4  -4  -2 2485.03 292.806   5
  -4   4   2 2837.50 288.918   1
   4   4  -2 2738.12 299.964   2
  -4  -4  -2 2347.85 419.419   4
   4  -4   2 2942.10 298.134   2
  -4   4   0 95247.5 9485.98   5
   4   4   0 108101. 9517.05   2
  -4  -4   0 122133. 9698.15   4
  -4   4   0 123035. 9530.67   4
   4  -4   0 98742.7 9470.90   6
   4   4   0 136120. 9565.58   6
   4  -4   0 92171.1 9497.94   1
  -4  -4   0 114518. 9523.56   1
   4   4   0 113244. 9522.12   1
  -4   4  -2 3236.27 295.858   1
   4  -4  -2 3104.12 310.687   2
  -4   4  -2 2442.05 263.288   5
   4   4   2 2494.96 290.945   2
  -4  -4   2 3715.47 397.233   4
   4  -4  -2 2427.37 292.915   3
   4  -4  -2 2097.70 276.848   1
  -4  -4   2 2592.93 295.826   1
   4   4   2 2613.38 294.197   1
   4  -4  -4 7551.66 736.909   1
   4   4   4 8851.92 754.824   1
  -4  -4   4 6528.07 737.318   1
  -4   4  -4 7357.82 731.515   1
   4   4   4 7482.70 760.562   6
  -4   4  -4 6692.38 696.909   5
  -4  -4   4 8850.19 756.561   5
  -4   4  -4 9015.55 753.290   4
   4  -4  -4 7351.68 751.610   3
   4  -4  -4 10011.0 777.108   2
  -4  -4   6 599.111 104.255   1
  -4   4  -6 749.711 101.596   1
  -4   4  -6 655.030 105.036   3
   4   4   6 522.287 105.458   6
  -4  -4   6 547.049 102.492   5
   4   4   6 768.469 113.298   2
   4  -4  -6 749.365 123.620   2
  -4  -4   6 634.651 92.3119   4
  -4   4  -6 717.595 104.637   4
   4  -4  -6 666.773 113.567   3
   4  -4  -6 675.631 99.1539   1
   4  -4  -8 1202.77 155.222   1
   4   4   8 1359.43 174.876   6
  -4  -4   8 1344.85 177.211   6
  -4  -4   8 1244.51 167.969   5
   4   4   8 1381.04 165.793   2
  -4   4  -8 1401.52 165.228   4
  -4  -4   8 1219.56 135.263   4
   4  -4  -8 1506.81 186.892   3
   4  -4  -8 1517.05 191.717   2
  -4   4  -8 1253.76 165.043   3
  -4  -4  10 60169.7 5332.48   5
  -4  -4  10 60044.2 5334.58   6
   4  -4 -10 49163.2 5335.80   2
  -4   4 -10 64867.0 5330.89   3
  -4  -4  12 9163.92 926.796   5
  -4   4 -12 10309.0 916.170   4
  -4  -4  12 8792.41 924.702   6
   4   4  12 8989.29 929.216   6
   4   4  12 10472.4 911.396   2
  -4   4 -12 10166.1 922.911   3
  -4  -4  14 9060.01 1045.95   6
   4   4  14 9994.75 1055.28   6
  -4  -4  14 11067.3 1054.70   5
  -4   4 -14 11894.9 1040.79   4
   4  -4 -14 11876.8 1066.61   3
  -4   4 -14 10415.9 1041.83   3
   4   4  16 212.345 57.4219   6
  -4  -4  16 302.350 61.0316   6
  -4   4 -16 294.021 51.6773   4
  -4   4 -16 239.646 50.1402   3
   4  -4 -16 171.470 49.9073   3
  -4  -4  16 200.646 51.8480   5
   4   4  18 141.239 55.9734   6
  -4  -4  18 214.008 55.2884   6
  -4  -4  18 321.418 64.6572   5
  -4   4 -18 287.659 49.7285   4
  -4   4 -18 175.899 44.3720   3
   4  -4 -18 295.042 63.4612   3
  -4   4 -20 11951.6 1161.40   4
  -4  -4  20 13225.7 1192.57   5
  -4   4 -20 13678.1 1179.06   3
   4  -4 -20 12667.2 1191.06   3
  -4  -4  20 12841.0 1186.37   6
   4   4  20 11118.7 1201.05   6
  -4  -4  22 9583.44 999.080   5
   4   4  22 11420.0 990.140   5
   4  -4 -22 11129.7 1004.35   3
  -4  -4  22 10382.0 1002.37   6
   4   4  22 9343.36 1024.36   6
  -4  -4  24 3904.51 471.663   5
   4   4  24 5313.97 476.288   5
  -4   4 -24 5031.66 477.910   3
  -4  -4  24 4394.33 479.196   6
   4   4  26 345.632 69.6513   5
   4   5 -23 17.2617 13.7107   3
   4  -5  21 54.8367 32.1246   6
  -4  -5 -21 118.439 30.9861   4
  -4   5  21 126.230 35.6373   5
   4  -5  21 105.884 35.2846   2
   4   5 -21 138.304 39.9933   2
  -4   5  21 51.5735 32.5870   4
   4   5 -21 108.418 36.1339   3
   4  -5  19 536.500 94.8046   6
  -4  -5 -19 476.914 75.8609   4
  -4   5  19 578.243 87.3520   5
   4  -5  19 315.885 72.8938   2
  -4   5  19 436.037 83.5363   4
   4   5 -19 437.749 82.9779   3
   4  -5  17 13.0861 16.9475   6
  -4  -5 -17 10.1973 13.2477   4
  -4   5  17 13.3248 12.2571   5
   4  -5  17-12.0278 15.5909   2
   4   5 -17 73.6742 35.5665   2
  -4   5  17 38.7958 26.4050   4
   4   5 -17 12.5760 22.9819   3
   4  -5  15 97.1338 36.2797   6
  -4  -5 -15 158.210 44.0108   4
   4  -5  15 58.8794 31.8311   2
   4   5 -15 68.4670 39.3931   2
  -4   5  15 173.498 46.1804   4
   4   5 -15 40.9474 26.6603   3
   4  -5  13 314.247 63.5983   6
  -4  -5 -13 330.561 56.5967   5
  -4   5  13 438.038 88.8275   5
  -4  -5 -13 445.767 82.1477   4
   4  -5  13 239.984 59.3060   2
   4   5 -13 323.820 81.9997   2
  -4   5  13 189.967 52.9585   4
   4   5 -13 111.806 49.8160   3
  -4   5  11 309.854 80.4040   5
  -4  -5 -11 399.610 90.5149   4
   4  -5  11 257.566 60.0564   2
   4   5 -11 258.286 75.5791   2
  -4  -5 -11 288.850 59.4532   5
   4  -5  11 447.825 71.6795   6
  -4  -5  -9 453.837 72.9754   5
   4  -5   9 289.360 65.6432   2
   4   5  -9 290.099 79.3605   2
  -4   5   9 241.667 76.3387   5
  -4  -5  -9 529.172 106.939   4
  -4   5   9 316.522 67.4946   4
   4  -5   9 359.948 67.9609   6
  -4  -5  -7 375.280 71.2232   5
   4  -5   7 395.866 75.6300   2
   4   5  -7 397.120 89.9680   2
  -4   5   7 593.831 111.962   5
  -4   5   7 353.268 72.6140   4
   4  -5   7 486.384 76.8863   6
  -4  -5  -5 898.706 120.054   5
   4  -5   5 599.613 107.673   2
  -4   5   5 865.316 120.127   4
   4  -5   5 630.906 102.540   6
   4  -5   3 670.179 100.444   6
  -4  -5  -3 850.201 123.313   5
   4   5  -3 901.337 127.252   2
  -4   5   3 741.330 116.199   4
  -4   5   3 672.549 115.942   5
  -4  -5  -3 530.279 127.161   4
   4  -5   3 1013.51 130.679   2
   4  -5   3 639.934 104.807   1
   4  -5   1 48.8596 22.0555   6
   4   5  -1 89.5771 43.6723   6
   4   5  -1 81.7890 39.8067   2
   4  -5   1 107.238 44.6148   2
  -4   5   1 52.6929 24.3882   5
  -4  -5  -1 95.6359 46.3825   4
  -4   5   1 110.827 40.4378   4
   4  -5   1 32.2820 21.7741   1
   4   5   1 35.1298 28.4439   6
  -4  -5   1 121.154 41.1805   5
   4   5   1 12.9143 17.8155   2
   4  -5  -1 34.0725 27.6312   2
  -4   5  -1 38.7722 18.4392   5
  -4  -5   1 114.489 38.1516   4
  -4   5  -1 121.277 41.2212   4
   4  -5  -1 66.5261 25.9249   1
   4  -5  -3 1163.47 160.160   2
   4   5   3 769.303 130.205   6
  -4  -5   3 806.725 121.217   5
  -4   5  -3 914.600 123.116   4
  -4  -5   3 646.266 99.6515   4
   4  -5  -3 712.588 114.951   3
   4  -5  -3 824.791 102.060   1
  -4  -5   5 858.272 117.167   5
   4   5   5 850.676 116.290   2
   4  -5  -5 921.548 146.027   2
  -4   5  -5 652.229 106.874   4
   4  -5  -5 614.395 109.842   3
   4  -5  -5 694.447 90.8732   1
   4  -5  -7 470.464 86.2388   3
   4   5   7 449.279 79.6347   2
   4  -5  -7 236.328 76.8121   2
  -4  -5   7 517.896 85.2575   5
   4   5   7 467.443 84.8155   6
  -4  -5   9 267.182 63.1190   6
   4   5   9 267.218 60.0435   2
   4  -5  -9 447.762 90.2010   2
  -4  -5   9 260.820 58.9762   5
   4   5   9 373.842 70.0283   6
  -4   5  -9 286.341 57.0013   4
   4  -5  -9 370.312 72.1609   3
  -4   5  -9 229.146 55.7618   3
  -4  -5  11 284.447 63.3039   6
   4   5  11 348.626 58.7959   2
  -4  -5  11 160.086 50.1940   5
   4   5  11 336.627 64.2506   6
  -4   5 -11 400.150 62.0656   4
   4  -5 -11 359.329 71.0473   3
  -4   5 -11 259.910 56.2824   3
  -4  -5  13 237.987 54.2119   6
   4  -5 -13 395.227 72.0881   2
   4  -5 -13 262.724 59.1523   3
  -4   5 -13 235.002 48.0520   4
  -4   5 -13 239.150 50.9341   3
  -4  -5  13 244.049 54.4249   5
   4   5  13 265.450 57.0299   6
   4   5  15 134.950 44.4371   6
  -4  -5  15 115.752 37.0346   6
   4  -5 -15 84.6814 32.5025   3
  -4   5 -15 138.136 32.5931   4
  -4   5 -15 90.6275 29.5519   3
  -4  -5  15 66.0311 28.0747   5
  -4  -5  17 10.5217 13.5961   6
   4   5  17 12.0153 15.5166   6
  -4   5 -17 7.10983 11.2656   4
  -4   5 -17 24.1566 18.0015   3
   4  -5 -17-11.9657 10.9490   3
  -4  -5  17 11.2534 10.3026   5
   4   5  19 422.755 87.2001   6
  -4  -5  19 470.610 82.4670   5
   4   5  19 517.688 76.2526   5
  -4   5 -19 573.066 79.1857   3
   4  -5 -19 477.639 84.7807   3
  -4  -5  21 141.876 41.6692   5
   4   5  21 118.071 43.8186   6
  -4  -5  21 156.086 45.5240   6
   4  -5 -21 131.071 43.3565   3
  -4   5 -21 135.843 35.3340   3
   4   5  21 73.7174 25.8504   5
  -4  -5  23-11.9134 10.9092   5
   4  -6  20 5658.00 561.119   6
  -4  -6 -18 429.383 68.4055   4
  -4   6  18 225.082 55.9810   5
  -4   6  16 136.492 41.4952   4
  -4  -6 -16 128.011 40.2776   4
  -4   6  16 151.215 44.2313   5
   4  -6  16 76.7622 33.2997   2
   4   6 -16 83.1691 39.3233   2
   4  -6  14 4211.10 436.971   6
  -4   6  14 4738.05 466.157   5
  -4  -6 -14 5179.89 463.617   4
   4   6 -14 4350.01 470.095   2
  -4   6  14 5424.43 454.359   4
  -4   6  12 4419.12 430.964   5
  -4  -6 -12 4188.86 386.280   5
  -4   6  12 3953.26 396.656   4
   4  -6  12 3741.64 388.057   6
   4  -6  10 20518.7 1771.71   6
  -4  -6 -10 20603.9 1769.02   5
   4   6 -10 17942.2 1807.12   2
  -4  -6 -10 14906.9 1790.12   4
  -4   6  10 23675.7 1784.79   4
   4  -6  10 16331.4 1774.26   2
  -4  -6  -8 765.549 101.764   5
   4  -6   8 576.264 101.720   2
  -4  -6  -8 483.384 107.624   4
  -4   6   8 482.444 112.544   5
  -4   6   8 732.843 104.910   4
   4  -6   8 680.907 98.2645   6
  -4  -6  -6 14.7127 31.9291   4
  -4   6   6 134.062 50.5721   5
   4  -6   6 204.329 55.2142   2
   4   6  -6 179.222 52.0971   2
  -4  -6  -6 109.707 35.7368   5
   4  -6   6 106.015 38.8479   6
  -4   6   4 2644.28 270.527   4
   4   6  -4 2140.76 272.519   2
  -4   6   4 2226.31 283.830   5
  -4  -6  -4 2396.16 266.507   5
   4  -6   4 2678.95 287.831   2
  -4  -6  -2 1026.38 133.375   4
  -4   6   2 874.404 132.002   4
   4   6  -2 978.494 138.877   2
   4   6  -2 856.197 142.809   6
  -4  -6  -2 1015.46 136.453   5
   4  -6   2 1328.92 168.410   2
  -4  -6   0 42961.8 3429.02   5
   4   6   0 33450.3 3415.45   2
  -4  -6   0 32703.8 3401.28   4
  -4   6   0 41290.3 3424.48   4
   4   6   0 38186.1 3437.08   6
   4  -6   0 42109.1 3460.28   2
  -4   6  -2 894.542 127.838   4
  -4  -6   2 996.240 133.787   5
   4   6   2 990.541 133.199   2
   4   6   4 2350.00 257.716   6
  -4  -6   4 2415.80 246.570   5
   4   6   4 2375.38 248.463   2
  -4   6  -4 2055.75 237.707   4
   4  -6  -4 2148.81 243.255   3
   4  -6  -4 1896.77 266.564   2
  -4   6  -4 1863.04 234.165   3
   4   6   6 187.504 50.7385   6
  -4  -6   6 188.647 46.7077   5
   4  -6  -6 141.032 42.9476   3
  -4   6  -6 179.945 44.1796   4
  -4   6  -6 169.913 43.5639   3
   4   6   6 190.454 49.2695   2
   4  -6  -6 97.6169 55.5653   2
   4   6   8 956.986 122.543   6
  -4  -6   8 793.543 112.287   5
   4   6   8 790.310 113.166   2
  -4   6  -8 685.100 101.326   4
   4  -6  -8 671.877 110.003   3
   4  -6  -8 1113.53 151.672   2
  -4   6  -8 806.567 107.402   3
   4   6  10 19924.1 1922.27   6
  -4   6 -10 21103.6 1914.35   4
  -4  -6  10 21521.9 1924.04   5
  -4   6 -10 17977.1 1910.43   3
   4  -6 -10 20660.3 1927.18   3
   4   6  12 3342.62 365.895   6
  -4  -6  12 3333.29 366.789   6
  -4   6 -12 3648.36 359.106   4
   4  -6 -12 3573.37 374.795   3
  -4   6 -12 3689.08 360.653   3
  -4  -6  12 4140.89 376.153   5
  -4  -6  14 4217.67 437.817   6
   4   6  14 4203.80 439.722   6
  -4   6 -14 4332.58 430.251   4
   4  -6 -14 5276.11 454.286   3
  -4   6 -14 4345.18 430.490   3
  -4  -6  16 101.756 33.8843   6
  -4  -6  16 175.459 43.8472   5
  -4  -6  18 273.978 57.3735   5
   4  -6 -18 312.991 59.2305   3
  -4  -6  18 240.897 52.9767   6
   4   6  18 275.367 57.6179   6
   4   6  18 224.991 49.1292   5
   4  -7  15 42.0134 19.0854   6
  -4   7  15 36.2972 24.9058   5
  -4  -7 -13 279.717 67.3189   4
  -4   7  13 453.288 82.9078   5
  -4  -7 -11 105.396 38.3868   4
  -4   7  11 81.3149 38.6540   5
   4  -7  11 57.4709 28.8885   2
   4   7 -11 216.165 59.5155   2
  -4   7  11 154.185 38.3957   4
  -4  -7 -11 180.227 37.9567   5
  -4   7   9 35.6352 28.9739   5
  -4   7   9 91.6793 28.5721   4
   4  -7   9 63.8448 31.5656   2
   4   7  -9 74.5474 36.6171   2
  -4  -7  -7 34.7046 22.0618   4
   4  -7   7 127.447 45.1732   2
   4   7  -7 54.6289 28.5777   2
  -4   7   7 57.0555 25.3565   4
  -4  -7  -7 83.7029 28.2592   5
  -4  -7  -5 427.429 76.1745   4
  -4   7   5 578.954 82.0130   4
   4  -7   5 477.745 96.7977   2
   4   7  -5 483.491 86.1419   2
   4   7  -5 521.159 89.2768   6
  -4  -7  -5 456.036 75.9239   5
  -4   7   3 640.234 89.9161   4
  -4  -7  -3 517.045 82.6006   5
   4  -7   3 460.904 104.927   2
   4   7  -3 517.843 88.9177   2
  -4   7   1 40.6770 22.7685   4
  -4  -7  -1 9.51541 15.1223   5
   4   7  -1 26.6210 27.1806   6
   4   7  -1 10.5431 9.76785   2
  -4   7  -1 29.6413 20.2334   4
   4   7   1 39.3943 24.0174   6
   4  -7  -1-22.9064 36.2119   2
   4   7   1 10.2193 16.2545   2
  -4   7  -3 540.770 85.2507   4
   4   7   3 555.353 95.8994   6
  -4  -7   3 601.683 90.1349   5
  -4   7  -3 719.210 94.3217   3
   4   7   3 562.690 89.4479   2
   4  -7  -3 387.328 105.183   2
   4   7   5 363.204 73.5302   6
  -4  -7   5 487.082 77.5576   5
  -4   7  -5 454.133 72.1498   3
   4   7   5 409.033 75.2688   2
   4  -7  -5 624.129 119.490   2
   4   7   7 69.4682 25.9743   6
  -4  -7   7 28.8797 18.1156   5
  -4   7  -7 83.2487 24.3131   4
   4  -7  -7 9.83628 13.4547   3
  -4   7  -7 66.2312 24.2806   3
   4  -7  -7 37.1264 34.1329   2
   4   7   9 90.1342 32.3631   6
  -4  -7   9 112.987 31.5032   5
  -4   7  -9 38.2036 19.3572   3
  -4   7  -9 49.7683 21.3333   4
   4  -7  -9 56.9701 23.6521   3
  -4  -7  11 74.4471 31.1332   5
  -4   7 -11 149.222 34.4175   3
  -4  -7  13 587.295 82.7299   5
   4  -7 -13 426.903 74.0973   3
  -4  -7  15 9.46907 12.2331   5
   4   8  -4 1869.94 211.130   2
   4  -8   2 331.448 96.7763   2
  -4   8   2 594.314 83.4392   4
   4  -8   0 7524.38 1071.38   2
   4   8   0 12511.7 1046.19   2
   4  -8  -2 355.158 97.9599   2
   4   8   2 480.842 77.7116   2
  -4   8  -2 585.323 78.9389   4
  -4   8  -4 1630.68 177.735   4
   5   0   0 38.8586 28.9176   6
  -5   0   0-12.3554 11.2686   5
  -5   0   0-18.4707 33.6682   1
  -5   0   0-15.3081 13.9577   1
   5   0   0 17.0577 21.9884   1
   5   0   0-13.1353 23.9451   2
  -5   0   0-12.4272 19.6207   4
   5   0   0-11.0809 17.4963   3
   5   0   0 17.2796 15.7535   1
   5   0   2-16.4489 21.2023   6
  -5   0   2 13.3466 21.0699   5
   5   0  -2 20.9967 21.3961   6
  -5   0   2-19.9446 25.7070   1
   5   0  -2-18.2735 23.5535   1
  -5   0  -2-15.6574 14.2733   1
  -5   0   2-15.8612 25.0385   1
   5   0   2-18.0049 16.4121   1
  -5   0  -2 18.0632 16.4652   1
   5   0   2 12.4313 19.6254   2
   5   0  -2-12.3598 19.5126   3
  -5   0  -2-12.2651 15.8113   4
   5   0   2-17.4497 27.5457   1
   5   0  -2-17.3931 22.4190   1
  -5   0  -4 10.3948 13.4033   3
  -5   0  -4 11.3321 10.3357   5
   5   0  -4-9.13866 16.6617   6
  -5   0   4-14.2485 25.9731   5
   5   0   4 18.7328 38.1753   1
   5   0  -4 18.8561 17.1890   1
  -5   0   4 21.7358 19.8126   1
  -5   0  -4 16.0841 14.6637   1
  -5   0  -4-18.0835 23.3097   1
  -5   0   4-16.2506 20.9479   1
   5   0   4 23.7656 24.2180   2
   5   0  -4 14.8681 23.4723   2
  -5   0   4 13.0397 20.5867   4
   5   0  -4-13.7265 12.5162   3
  -5   0  -4 12.0334 15.5142   4
   5   0   4-17.0146 21.9324   1
   5   0  -4-18.0705 23.2930   1
   5   0   6-16.9529 21.8491   1
   5   0  -6-19.3587 24.9496   1
   5   0   6 25.9528 33.4480   6
  -5   0   6-14.5696 13.2779   5
   5   0  -6 8.63779 13.6346   6
  -5   0  -6-10.9918 14.1665   5
  -5   0  -6-18.2147 23.4751   1
   5   0  -6-19.9279 25.6831   1
  -5   0  -6-17.1191 22.0632   1
  -5   0   6 16.2384 20.9283   1
   5   0   6 19.9258 31.4519   1
   5   0  -6 16.0176 25.2830   2
  -5   0   6 25.2569 19.9336   4
  -5   0  -6-11.7160 18.4934   4
   5   0  -6 29.3445 26.7423   3
  -5   0  -6 9.48092 14.9654   3
   5   0   8-15.8662 20.4559   1
   5   0   8 30.4264 48.0297   6
  -5   0  -8 9.96262 15.7353   5
  -5   0   8 15.0710 19.4314   5
   5   0  -8-9.20342 14.5378   6
  -5   0   8 24.2569 31.2672   1
  -5   0  -8 34.1675 34.8171   1
  -5   0  -8 17.6423 16.0873   1
   5   0  -8 19.3931 24.9999   1
   5   0   8-20.6899 26.6709   1
  -5   0   8 15.3460 31.2765   1
   5   0   8 10.8584 14.0053   2
   5   0  -8-16.7435 21.5861   2
  -5   0   8-12.6747 20.0141   4
  -5   0  -8 8.89628 14.0534   3
   5   0 -10 17.4130 31.7390   1
   5   0  10-33.0173 42.5537   6
  -5   0  10-15.4260 19.8835   5
   5   0 -10 8.90311 19.8765   6
  -5   0  10-12.5309 22.8415   1
  -5   0 -10-15.4573 24.4005   1
  -5   0  10-23.4079 30.1696   1
   5   0 -10-18.1138 16.5104   1
  -5   0 -10 17.0024 21.9149   1
   5   0  10-10.2509 20.8913   2
   5   0 -10-16.9664 21.8685   2
  -5   0 -10 11.3851 20.7531   4
  -5   0 -10-9.17357 16.7230   3
   5   0 -10 13.6012 21.4710   3
   5   0 -12-14.9464 13.6236   1
  -5   0 -12 16.6114 21.4104   1
   5   0  12-13.1698 20.7896   1
   5   0  12 32.9002 29.9837   6
  -5   0 -12 7.09833 9.15230   5
  -5   0  12-15.8320 20.4059   5
  -5   0  12 11.1617 17.6203   1
  -5   0 -12-13.7170 21.6532   1
   5   0  12-19.1321 17.4374   1
  -5   0  12-21.5367 27.7577   1
   5   0  12 9.53754 17.3855   2
   5   0 -12-17.4454 27.5379   2
  -5   0  12-12.2799 19.3851   4
  -5   0 -12-10.9805 17.3342   4
   5   0 -12-13.1798 16.9882   3
  -5   0 -12 10.5957 19.3139   3
   5   0 -14 13.4093 17.2928   1
   5   0  14-12.4427 19.6497   1
  -5   0 -14-16.4898 21.2608   1
  -5   0 -14-12.4341 16.0368   1
   5   0  14-17.7771 22.9192   1
  -5   0  14-10.0939 13.0235   1
   5   0 -14-14.4946 18.6907   1
   5   0  14-30.3907 39.1721   6
  -5   0  14-16.3855 21.1266   5
   5   0  14 9.11728 16.6288   2
   5   0 -14-17.3888 15.8587   2
  -5   0  14-12.4843 19.7154   4
  -5   0 -14-10.6191 19.3645   4
   5   0 -14 13.2084 17.0340   3
  -5   0 -14-13.3158 21.0272   3
  -5   0 -16 16.8002 21.6553   1
   5   0  16 17.0988 15.5871   1
  -5   0  16 9.46352 12.2025   1
   5   0 -16-14.1625 18.2566   1
   5   0  16-26.2866 33.8801   6
  -5   0  16-16.6546 21.4677   5
   5   0 -16-16.6626 21.4780   2
   5   0  16 16.2919 14.8519   5
  -5   0  16-12.6652 16.3273   4
  -5   0 -16-10.9902 17.3516   4
  -5   0 -16-16.7288 15.2499   3
   5   0 -16-13.7114 17.6753   3
   5   0  18-21.8281 28.1349   6
   5   0 -18 15.0478 19.3978   2
  -5   0  18 16.3923 14.9441   5
  -5   0  18 13.0900 20.6658   4
  -5   0 -18 19.0029 29.9978   3
   5   0 -18-14.2469 12.9898   3
   5   0  20-7.96389 12.5706   2
   5   0 -20-13.1580 16.9579   2
  -5   0  20 15.7060 20.2418   5
  -5   0 -20 18.2960 16.6734   3
   5   0 -20-15.0140 13.6824   3
  -5   0  20-13.0918 11.9307   4
  -5   0 -20 11.5443 18.2220   4
   5   0  22 13.9246 12.6897   6
   5   0 -22-11.3114 14.5781   2
  -5   0  22-13.9857 18.0247   5
  -5   0 -22 12.0161 15.4863   4
  -5   0 -22 14.9543 19.2730   3
   5   0 -22-15.1721 19.5537   3
   5   0  24 11.1714 17.6334   6
  -5   0 -24 11.7559 18.5561   4
  -5   0 -24 12.3739 11.2766   3
  -5   0  24-12.2233 15.7533   5
   5   0 -26-12.7426 11.6125   3
  -5   0 -26 10.8147 13.9379   4
  -5  -1 -25 3608.26 414.985   4
   5   1 -25 4462.48 433.434   3
   5  -1  25 3315.89 398.058   6
   5   1 -25 4182.15 408.762   2
   5  -1  23 299.820 66.1108   6
  -5   1  23 721.011 97.3465   5
   5   1 -23 613.928 83.4820   2
   5  -1  23 366.295 64.9255   2
  -5  -1 -23 313.949 73.9631   4
  -5   1  23 464.273 87.2352   4
   5   1 -23 336.596 79.6965   3
   5  -1  21 229.374 57.1954   6
  -5   1  21 429.485 79.7370   5
   5   1 -21 320.995 66.4446   2
   5  -1  21 406.237 63.5054   2
  -5   1  21 350.098 75.5248   4
   5   1 -21 226.396 67.7158   3
   5  -1  19 8770.43 1023.68   6
  -5   1  19 11741.7 1054.11   5
  -5   1  19 11059.5 1043.06   4
  -5  -1 -19 11744.6 1041.00   4
   5   1 -19 10988.1 1037.03   2
   5   1 -19 11903.2 1051.36   3
  -5  -1 -19 8929.76 1017.19   3
   5  -1  19 12319.9 1019.48   2
   5  -1  17 11558.3 1284.24   6
  -5   1  17 11994.3 1287.85   5
   5   1 -17 11324.8 1276.53   2
  -5  -1 -17 15429.5 1285.87   4
  -5   1  17 16155.0 1292.96   4
   5   1 -17 14798.6 1290.13   3
  -5  -1 -17 11505.5 1269.09   3
   5  -1  17 15467.3 1268.55   2
  -5  -1 -15 25574.9 2395.32   1
   5  -1  15 28853.3 2455.89   6
  -5   1  15 31518.8 2445.48   5
   5   1 -15 21541.6 2415.80   2
  -5  -1 -15 29200.6 2416.12   4
   5   1 -15 28403.8 2418.14   3
  -5  -1 -15 20768.1 2405.78   3
   5   1 -15 23287.7 2393.17   1
   5  -1  15 29922.1 2404.57   1
  -5  -1 -13 1787.19 207.790   1
   5  -1  13 1812.99 240.132   1
   5  -1  13 2216.42 212.379   2
  -5  -1 -13 1753.16 194.570   5
   5   1 -13 1681.94 226.343   2
  -5  -1 -13 1828.78 210.978   4
  -5  -1 -13 1072.45 198.906   3
   5   1 -13 1638.81 208.173   3
  -5  -1 -13 1517.02 225.948   1
  -5   1  13 1813.82 197.166   1
   5   1 -13 1803.37 228.334   1
   5   1 -13 1733.73 208.511   1
   5  -1  11 464.369 75.6945   1
  -5   1  11 305.529 59.8235   1
   5  -1  11 232.942 75.8835   1
  -5  -1 -11 316.319 81.6541   1
  -5   1  11 502.825 108.940   1
   5   1 -11 206.914 68.8244   1
   5  -1  11 203.674 97.6196   6
  -5  -1 -11 308.469 60.0136   5
   5   1 -11 208.022 71.8288   2
   5  -1  11 376.513 66.5025   2
  -5   1  11 359.234 77.5223   5
  -5   1  11 386.747 76.7169   4
  -5  -1 -11 417.164 75.5776   4
  -5  -1 -11 302.425 69.3234   3
   5   1 -11 257.149 60.4675   3
   5  -1   9 14885.5 1363.87   1
  -5   1   9 15757.9 1381.88   1
  -5  -1  -9 13588.2 1327.17   1
   5  -1   9 13011.1 1304.23   2
  -5   1   9 15673.0 1334.85   5
   5   1  -9 10617.0 1307.33   6
  -5  -1  -9 16399.6 1320.27   5
   5   1  -9 15789.4 1345.33   2
  -5   1   9 14898.9 1324.28   4
   5   1  -9 12948.0 1311.92   3
  -5  -1  -9 13792.9 1298.15   3
  -5   1   9 13356.9 1306.13   1
  -5  -1  -9 12923.6 1339.44   1
   5   1  -9 14564.6 1354.27   1
   5   1  -9 15411.0 1338.34   1
   5  -1   9 14238.0 1318.41   1
   5   1  -7 8309.13 817.487   1
   5   1  -7 8743.73 803.070   1
   5  -1   7 7897.53 780.942   1
   5  -1   7 7345.46 808.307   1
  -5   1   7 7458.48 816.178   1
  -5  -1  -7 9070.55 804.987   1
   5   1  -7 7348.84 779.193   6
   5  -1   7 7789.58 969.892   6
  -5   1   7 7870.66 783.614   5
  -5  -1  -7 8999.52 783.193   5
   5   1  -7 8813.89 797.781   2
  -5   1   7 7637.95 776.832   4
  -5  -1  -7 7989.37 775.182   4
   5   1  -7 7711.56 775.302   3
   5  -1   7 7549.01 765.234   2
  -5  -1  -5 85471.5 8446.09   1
   5   1  -5 93443.6 8444.74   1
   5  -1   5 90862.4 8434.86   1
  -5   1   5 90866.6 8431.36   1
  -5   1   5 107113. 8482.97   1
  -5  -1  -5 105964. 8458.89   1
   5   1  -5 94486.8 8437.37   6
   5  -1   5 77393.0 8734.85   6
  -5   1   5 87942.6 8430.02   5
   5   1  -5 96090.4 8442.22   2
  -5  -1  -5 91587.3 8424.26   4
   5   1  -5 102828. 8431.92   3
   5  -1   5 85272.8 8414.30   2
  -5  -1  -5 94947.7 8396.24   3
   5   1  -3 3580.94 409.119   1
  -5  -1  -3 3105.26 389.776   1
   5   1  -3 3218.38 387.781   1
  -5   1   3 3802.16 390.864   1
   5  -1   3 3606.14 392.556   1
  -5   1   3 4197.63 423.153   1
  -5  -1  -3 3299.52 393.784   1
   5   1  -3 3676.24 389.670   6
  -5   1   3 3807.68 388.829   5
  -5  -1  -3 3575.85 381.330   5
   5   1  -3 3682.35 391.500   2
  -5  -1  -3 3876.37 382.172   4
  -5   1   3 4961.10 404.436   4
   5   1  -3 3020.02 367.506   3
   5  -1   3 3683.27 378.314   2
  -5  -1  -3 3431.82 355.594   3
   5   1  -1 3750.41 388.958   1
  -5  -1  -1 2777.01 358.600   1
  -5   1   1 3035.13 355.830   1
   5  -1   1 3291.84 375.213   1
   5   1  -1 2961.47 363.068   1
  -5  -1  -1 3621.93 379.776   1
  -5   1   1 3133.79 376.061   1
  -5   1   1 3740.46 357.795   5
  -5  -1  -1 3409.04 357.760   5
   5   1  -1 4206.48 377.886   2
  -5   1   1 3716.24 369.715   4
  -5  -1  -1 3653.90 358.221   4
   5  -1   1 3060.85 351.523   3
   5   1  -1 2924.90 334.317   3
   5  -1   1 3308.10 357.831   2
  -5   1  -1 2873.06 338.525   1
  -5  -1   1 2573.30 345.565   1
   5   1   1 3224.64 368.337   1
   5   1   1 2917.89 347.270   1
   5  -1  -1 2942.89 357.966   1
  -5   1  -1 2659.58 348.078   1
  -5  -1   1 3917.05 378.695   1
   5   1   1 3090.71 343.977   6
  -5  -1   1 2891.75 340.212   5
  -5   1  -1 2955.59 331.488   5
   5   1   1 4025.49 360.874   2
  -5   1  -1 3645.80 351.508   4
  -5  -1   1 3580.54 339.524   4
   5   1   1 2967.29 317.221   3
   5  -1  -1 3204.31 342.427   3
   5  -1  -1 3497.18 345.380   2
  -5   1  -3 2899.96 363.765   1
  -5  -1   3 3516.02 385.983   1
   5   1   3 3477.89 394.244   1
  -5  -1   3 3667.04 400.621   1
   5   1   3 3527.09 386.132   1
  -5   1  -3 3595.86 390.316   1
   5   1   3 3562.42 378.866   6
   5  -1  -3 3129.52 327.970   6
  -5   1  -3 3343.97 354.339   5
  -5  -1   3 3410.86 373.871   5
  -5   1  -3 3651.39 375.984   4
  -5  -1   3 3568.75 362.350   4
   5  -1  -3 3434.98 374.497   3
   5  -1  -3 3755.58 372.176   2
   5   1   3 4425.13 383.538   2
   5  -1  -5 102679. 8481.79   1
   5  -1  -5 86929.5 8481.67   1
  -5  -1   5 91441.4 8472.42   1
  -5  -1   5 108451. 8512.80   1
   5   1   5 82387.0 8464.52   1
   5  -1  -5 93910.7 8400.53   6
   5   1   5 84927.5 8465.40   6
  -5   1  -5 91351.6 8434.03   5
  -5  -1   5 95631.0 8444.76   4
   5  -1  -5 90039.6 8472.05   3
   5  -1  -5 96989.9 8458.57   2
   5   1   5 101959. 8456.07   2
  -5   1  -5 82744.8 8445.22   3
  -5   1  -7 7491.09 757.896   1
   5  -1  -7 8670.91 781.781   1
   5  -1  -7 8592.98 796.635   1
   5   1   7 7773.52 776.302   1
  -5  -1   7 7778.71 765.948   1
   5   1   7 7768.28 774.305   1
  -5  -1   7 8704.48 801.155   1
  -5   1  -7 7681.64 771.509   1
   5   1   7 6611.21 767.651   6
  -5  -1   7 7984.60 757.981   5
  -5   1  -7 7661.23 725.462   5
  -5  -1   7 6686.10 733.995   4
  -5   1  -7 7710.23 741.473   4
   5  -1  -7 8199.32 768.731   3
   5   1   7 7647.21 742.360   2
  -5   1  -9 13384.0 1339.22   1
   5  -1  -9 15668.4 1355.42   1
   5  -1  -9 14459.4 1371.00   1
   5   1   9 14984.7 1355.11   1
   5   1   9 14365.0 1359.38   1
  -5   1  -9 14311.2 1349.85   1
   5   1   9 12823.4 1364.98   6
  -5   1  -9 13615.6 1297.69   5
  -5  -1   9 13172.7 1321.39   4
   5  -1  -9 13876.4 1343.52   3
   5   1   9 15119.7 1325.53   2
   5  -1  -9 16031.6 1351.81   2
   5  -1 -11 322.100 79.0719   1
  -5   1 -11 489.396 85.8369   1
   5   1  11 313.703 76.8452   1
   5   1  11 324.530 98.9947   6
  -5  -1  11 371.292 77.1196   5
  -5   1 -11 351.879 50.7166   5
  -5  -1  11 288.787 66.6027   1
  -5   1 -11 408.959 80.7891   1
   5   1  11 259.988 72.4076   1
   5  -1 -11 300.184 71.5364   1
  -5  -1  11 267.546 81.4226   1
   5   1  11 350.219 64.3846   2
   5  -1 -11 542.449 95.0499   2
  -5  -1  11 430.871 75.9327   4
  -5   1 -11 356.402 67.9581   4
  -5   1 -11 315.607 62.5277   3
   5  -1 -11 310.924 70.5877   3
  -5   1 -13 1936.86 230.904   1
  -5  -1  13 1764.04 216.905   1
   5  -1 -13 1716.87 219.156   1
   5   1  13 1793.71 224.692   1
  -5  -1  13 2120.42 256.239   1
  -5  -1  13 1391.67 202.705   6
   5   1  13 2262.13 293.390   6
  -5  -1  13 1997.20 232.751   5
  -5   1 -13 2150.45 219.544   4
   5  -1 -13 1586.85 216.937   3
   5  -1 -13 1860.73 233.698   2
  -5   1 -13 2125.47 217.481   3
   5   1  13 1974.77 209.858   2
  -5  -1  15 24291.3 2544.79   1
  -5   1 -15 26970.1 2563.84   1
  -5  -1  15 26989.3 2579.90   1
   5   1  15 28395.6 2570.35   1
  -5  -1  15 33118.4 2583.35   5
  -5  -1  15 24598.8 2537.83   6
  -5  -1  15 29517.5 2549.91   4
  -5   1 -15 29968.0 2547.11   4
   5  -1 -15 26165.9 2555.52   3
  -5   1 -15 31797.5 2558.21   3
   5   1  15 27581.5 2534.70   2
  -5  -1  17 11828.3 1206.65   6
   5   1  17 10189.2 1283.62   6
   5   1  17 12511.4 1200.89   5
  -5   1 -17 13572.9 1211.08   4
  -5  -1  17 13347.9 1214.82   4
   5  -1 -17 13701.7 1227.89   3
  -5   1 -17 15486.5 1237.26   3
   5   1  17 12776.4 1200.35   2
   5  -1 -17 12542.7 1228.10   2
  -5  -1  19 10199.8 1002.79   5
   5   1  19 11675.2 987.139   5
  -5   1 -19 10590.8 979.076   4
   5  -1 -19 10604.3 997.135   3
  -5   1 -19 11478.6 1018.95   3
   5  -1 -19 11593.6 999.133   2
   5   1  19 10442.2 968.071   2
   5   1  21 92.9806 56.4776   6
   5  -1 -21 398.769 71.3726   2
  -5   1 -21 425.980 69.5562   4
  -5   1 -21 269.943 79.5318   3
   5  -1 -21 292.825 67.0710   3
  -5  -1  21 325.570 72.8769   5
   5   1  23 337.700 87.1942   6
  -5   1 -23 533.108 81.1774   4
   5  -1 -23 361.846 79.3085   3
  -5  -1  23 390.657 80.2338   5
  -5   1 -25 3731.40 373.825   4
   5  -1 -25 2851.06 371.974   3
  -5   1 -25 4211.94 400.101   3
   5   1  25 3082.98 381.372   6
  -5  -1  25 4452.89 388.825   5
  -5   1 -27 8445.47 810.354   3
   5   2 -26 35.4187 21.5890   3
   5   2 -26 7.92938 14.5573   2
   5  -2  24-7.89730 12.4684   6
  -5   2  24 11.1115 14.3230   5
   5   2 -24-9.24701 8.43129   2
   5  -2  24 9.03629 16.4720   2
  -5   2  24 14.2929 22.5621   4
   5   2 -24 14.1060 18.1817   3
  -5   2  22 79.3736 32.3729   5
  -5  -2 -22 99.4570 37.9812   4
   5   2 -22 43.0553 24.6566   2
   5  -2  22 45.2687 22.5200   2
   5  -2  22 64.6845 27.1988   6
   5   2 -22 30.8499 28.6533   3
   5  -2  20 21.5630 17.0340   6
  -5   2  20 30.6614 24.2099   5
   5   2 -20-12.6502 19.9812   2
   5  -2  20 9.30451 14.7052   2
  -5  -2 -20 14.0117 18.0732   4
  -5   2  20-16.0212 14.6190   4
   5   2 -20-16.9966 21.9176   3
   5  -2  18-12.6830 23.1189   6
  -5   2  18 17.2266 15.7026   5
  -5   2  18 15.5530 24.5519   4
  -5  -2 -18 28.9835 26.4153   4
   5   2 -18 16.5499 21.3321   3
   5   2 -18-14.6731 23.1631   2
   5  -2  18-9.90701 18.0600   2
  -5   2  16 55.3630 29.3288   5
   5   2 -16 16.4087 26.1245   2
   5  -2  16 21.2875 19.6981   2
   5  -2  16 89.5715 36.1562   6
   5   2 -16 30.0759 30.8336   3
   5   2 -14 13.3248 17.2488   3
  -5  -2 -14 8.72271 13.8628   5
   5   2 -14 70.0406 35.7181   2
   5  -2  14 31.5544 23.5347   2
  -5   2  14 18.6183 17.0440   5
  -5   2  14 13.6299 17.6403   4
  -5  -2 -14 13.8731 31.0104   4
   5   2 -14 9.07710 14.4185   1
   5   2 -12 90.5330 31.1812   1
   5  -2  12 19.4748 26.0352   6
  -5  -2 -12 38.3625 24.1370   5
   5   2 -12 70.9558 40.1978   2
   5  -2  12 92.8855 31.9521   2
  -5   2  12 177.350 51.5755   5
  -5   2  12 79.0169 32.4982   4
  -5  -2 -12 92.0312 42.0774   4
   5   2 -12 47.4982 25.1673   3
   5   2 -10 58.5111 30.5287   1
  -5  -2 -10 72.8424 33.5234   1
   5  -2  10 65.6735 34.8732   1
  -5  -2 -10 41.7576 42.8057   1
   5   2 -10 62.0959 38.0185   1
   5  -2  10 42.4809 47.6473   6
  -5  -2 -10 54.8449 24.9341   5
   5   2 -10 34.3291 35.2926   2
  -5   2  10 39.2313 34.0346   4
  -5  -2 -10 37.3219 23.1583   4
   5   2 -10 65.4534 30.1936   3
   5  -2   8 20.4838 26.5891   6
  -5  -2  -8 38.5406 26.3702   5
   5  -2   8 40.4561 24.5913   2
   5   2  -8 16.2535 25.8503   2
  -5   2   8 14.5920 13.6706   5
   5   2  -8 26.8972 21.4633   1
  -5  -2  -8 41.1575 30.7884   1
  -5  -2  -8 61.8318 37.6990   1
   5   2  -8 22.1368 28.7055   1
   5  -2   8 21.6477 28.0790   1
  -5   2   8 90.8815 46.4071   1
  -5   2   8 44.9678 21.9151   1
   5  -2   6 68.1998 31.5081   1
   5   2  -6 70.9267 34.5957   1
  -5  -2  -6 29.8508 27.6964   1
   5   2  -6 89.4424 57.8706   1
  -5   2   6 21.1549 27.7562   1
  -5  -2  -6 77.8702 40.0098   1
  -5   2   6 65.5095 26.8341   1
   5  -2   6-20.4477 19.3467   1
   5  -2   6 16.8605 34.7491   6
   5   2  -6 16.7875 22.2521   6
  -5  -2  -6 78.5372 34.1381   5
  -5   2   6 81.0609 32.9872   4
   5   2  -6 51.3799 26.9932   3
   5  -2   4 11.9591 15.4265   1
   5   2  -4-13.7896 17.7838   1
   5  -2   4 12.3226 22.4689   6
  -5   2   4-12.5965 16.2472   5
   5   2  -4-17.7965 28.0983   6
  -5  -2  -4 26.4677 20.8989   5
  -5   2   4-19.3003 17.6006   1
   5  -2   4 19.2718 30.4264   1
  -5  -2  -4-18.4833 16.8566   1
  -5  -2  -4 30.1425 23.7980   1
  -5   2   4 22.8778 18.0673   1
   5   2  -4-14.5829 23.0273   2
   5  -2   4 20.5380 18.7278   2
  -5   2   4-13.7786 17.7695   4
  -5  -2  -4 11.2991 23.0340   4
   5   2  -4 26.1891 17.8008   3
  -5   2   2-11.8521 21.6029   5
  -5  -2  -2 26.8748 29.9964   5
   5   2  -2 18.1998 23.4566   6
   5  -2   2 18.0524 16.4527   1
  -5   2   2 17.7521 22.8797   1
  -5  -2  -2-17.0199 21.9360   1
  -5   2   2-11.7624 15.1606   1
  -5  -2  -2-15.2516 24.0746   1
   5   2  -2 14.0472 22.1737   2
   5  -2   2-11.0358 14.2243   2
   5   2  -2 6.00443 10.9458   3
  -5   2   2-14.0066 22.1095   4
  -5  -2  -2-11.0636 20.1659   4
   5  -2   2 13.7512 12.5334   3
   5   2  -2 18.6753 24.0694   1
   5  -2   2 24.1414 19.0540   1
   5  -2   0 113.957 40.7088   1
   5   2   0 148.019 49.6696   1
   5  -2   0 122.601 28.5230   6
   5   2   0 137.424 48.9711   6
  -5   2   0 103.453 35.4851   5
  -5  -2   0 230.572 55.6355   5
  -5  -2   0 188.532 53.4560   1
   5  -2   0 230.130 61.9366   1
  -5   2   0 105.417 38.0252   1
  -5  -2   0 188.425 55.8283   1
  -5   2   0 170.552 55.6010   1
   5  -2   0 195.373 51.0467   2
   5   2   0 137.599 47.2941   2
  -5   2   0 221.285 55.2446   4
   5  -2   0 192.222 53.4241   3
  -5  -2   0 109.573 38.5856   4
  -5  -2   0 72.2825 37.5173   3
  -5   2  -2 8.39483 10.8250   5
   5   2   2-15.8586 25.0344   6
  -5  -2   2-17.0599 21.9895   1
  -5   2  -2-11.6878 15.0674   1
  -5   2  -2-17.3895 15.8513   1
  -5  -2   2 17.4136 15.8732   1
   5  -2  -2-12.0139 21.8997   2
   5   2   2 27.2917 21.5421   2
  -5   2  -2 13.0278 16.7939   4
   5  -2  -2-14.3647 13.0955   3
  -5  -2   2-10.4510 16.5002   4
   5   2   2-18.3219 23.6158   1
   5  -2  -2-12.8569 11.7220   1
   5  -2  -2-17.1184 22.0649   1
   5   2   4 15.4105 19.8814   6
  -5   2  -4 7.01770 9.08922   5
  -5  -2   4-14.4736 18.6753   5
  -5  -2   4-18.2498 23.5375   1
  -5   2  -4 17.9303 28.3164   1
  -5   2  -4 12.0084 15.5026   1
   5  -2  -4 12.6883 20.0481   2
   5   2   4 27.4820 25.0610   2
  -5   2  -4 12.4673 19.6995   4
   5  -2  -4 15.4888 28.2448   3
  -5  -2   4 29.9859 24.1166   4
   5  -2  -4 12.7043 20.0733   1
   5   2   4 18.5170 29.2419   1
   5  -2  -4-18.6574 17.0266   1
  -5   2  -6 27.1091 25.0558   3
  -5   2  -6 57.6222 19.5471   5
  -5  -2   6 14.5946 13.9412   5
   5   2   6 77.2375 40.0359   6
   5   2   6 61.9533 31.8369   1
  -5   2  -6 18.3765 24.0494   1
   5  -2  -6 55.2854 31.1345   1
  -5   2  -6 62.6413 28.2767   1
  -5  -2   6 76.8735 39.3847   1
  -5  -2   6 52.0136 31.8756   1
   5  -2  -6 53.3198 34.6123   2
   5   2   6 61.5893 32.0242   2
   5  -2  -6 31.9309 20.9962   3
  -5  -2   6 19.3866 15.8607   4
   5   2   6 37.7039 30.0487   1
   5  -2  -6 59.6284 40.7178   1
   5  -2  -8 38.7380 35.3912   1
   5   2   8-16.2074 25.7047   6
  -5  -2   8 14.5132 18.8713   5
  -5  -2   8 19.0133 24.6317   1
  -5   2  -8-17.0984 22.1780   1
  -5   2  -8 12.7618 16.6367   1
   5  -2  -8 13.8518 18.0268   1
   5   2   8 30.7915 24.4300   1
  -5  -2   8 47.1549 28.7578   1
   5  -2  -8 27.8579 31.1935   2
   5   2   8 32.3793 26.1435   2
  -5  -2   8 9.40766 22.8206   4
  -5   2  -8 51.5911 26.7136   4
   5  -2  -8 64.9387 33.1770   3
  -5   2  -8 37.6583 23.0156   3
   5  -2 -10 45.5276 34.2146   3
  -5   2 -10 67.6495 32.8448   3
  -5  -2  10 42.2684 26.1244   5
  -5  -2  10 14.1071 13.7225   1
  -5  -2  10 72.5264 37.2582   1
   5   2  10 29.7557 23.9692   1
   5  -2 -10 86.4502 39.6829   2
   5   2  10 38.6120 23.7640   2
  -5  -2  10 36.5106 19.2090   4
  -5   2 -10 77.9858 33.5844   4
   5  -2 -10 65.7335 33.8294   1
  -5  -2  12 64.9341 29.7615   1
  -5  -2  12 70.0584 36.7386   5
   5   2  12 35.0027 20.6616   2
   5  -2 -12 57.6241 35.3811   2
   5   2  12 99.5501 51.7596   6
  -5  -2  12 102.180 37.9073   6
  -5   2 -12 111.272 32.3272   4
  -5  -2  12 78.6784 30.5598   4
  -5   2 -12 93.2334 32.0265   3
   5  -2 -12 28.1318 23.2007   3
  -5  -2  14-15.3268 19.7602   1
   5  -2 -14-13.8469 21.8629   2
  -5   2 -14 8.90434 11.4881   4
  -5   2 -14-9.83065 15.5262   3
   5  -2 -14 26.2538 20.7268   3
   5   2  16 28.6443 19.9148   2
   5  -2 -16 37.9115 26.0085   2
  -5  -2  16 57.3709 26.3947   5
  -5   2 -16 52.9922 26.9427   4
   5   2  16-25.8007 23.7937   6
  -5  -2  16 32.3208 19.9721   6
   5   2  18 28.1452 44.4258   6
  -5  -2  18-10.9543 14.1187   6
  -5  -2  18 14.4808 18.6634   5
  -5   2 -18-8.29722 15.1235   4
  -5   2 -18 11.1418 17.5873   3
   5   2  20 28.0748 44.3153   6
  -5  -2  20-11.4313 14.7353   6
   5   2  20-9.48600 14.9758   5
  -5  -2  20-14.3742 18.5275   5
  -5   2 -20-8.27599 13.0662   4
   5  -2 -20 12.7981 20.2031   3
  -5   2 -20 12.9333 16.6707   3
   5   2  22 25.6693 33.6020   6
   5   2  22 45.1615 29.6912   5
  -5   2 -22 74.9616 26.9446   4
   5  -2 -22 38.9186 27.0829   3
  -5   2 -22 71.5202 32.4682   3
  -5  -2  22 96.4326 35.9935   5
   5   2  24-21.2703 27.4223   6
  -5   2 -24 15.1672 23.9513   3
   5  -2 -24-12.5124 16.1418   3
  -5  -2  24-12.6408 16.3071   5
  -5   2 -26-8.65770 15.8069   4
  -5   2 -26-14.0136 12.8044   3
   5   3 -25 4581.18 382.535   3
  -5   3  25 4107.37 378.949   4
   5   3 -25 3576.14 353.812   2
  -5   3  23 441.649 77.2363   5
  -5  -3 -23 455.504 71.3781   4
   5   3 -23 391.124 70.0837   2
   5  -3  23 400.653 72.3745   2
  -5   3  23 443.250 82.1877   4
   5   3 -23 477.967 87.5174   3
  -5   3  21 325.243 70.4616   5
  -5  -3 -21 403.966 70.5053   4
   5  -3  21 409.917 68.3235   2
  -5   3  21 301.319 73.9905   4
   5   3 -21 301.125 75.7342   3
   5  -3  19 7975.00 772.793   6
  -5   3  19 8670.84 787.895   5
   5   3 -19 7632.33 772.673   2
   5   3 -19 6772.17 774.892   3
   5  -3  19 8474.03 763.583   2
   5  -3  17 10432.4 1045.82   6
  -5   3  17 12289.6 1073.74   5
  -5  -3 -17 9023.54 1039.65   4
   5   3 -17 10444.3 1057.78   2
   5   3 -17 10910.4 1057.86   3
  -5   3  17 12214.7 1057.32   4
   5  -3  17 12050.4 1038.47   2
   5  -3  15 17624.1 1988.29   6
  -5   3  15 20928.5 2017.43   5
  -5  -3 -15 22659.3 1973.74   5
  -5  -3 -15 13625.8 1975.17   4
   5   3 -15 26953.4 2011.93   3
  -5   3  15 27834.0 2012.72   4
   5  -3  15 25442.2 1990.09   2
   5  -3  13 1245.78 185.670   6
  -5   3  13 1332.52 201.017   5
  -5  -3 -13 1518.12 175.847   5
  -5   3  13 1468.08 187.416   4
  -5  -3 -13 1166.37 185.887   4
   5   3 -13 1155.83 194.961   2
   5   3 -13 1787.73 192.212   3
   5  -3  13 1898.41 190.732   2
   5  -3  11 308.921 69.9358   6
  -5  -3 -11 407.832 70.9259   5
   5   3 -11 359.166 88.5512   2
   5  -3  11 453.824 75.1752   2
  -5   3  11 370.934 85.8149   5
  -5   3  11 373.733 74.3485   4
  -5  -3 -11 260.631 75.9815   4
   5   3 -11 364.842 68.3002   3
   5  -3   9 10973.2 949.880   6
  -5   3   9 11579.9 974.543   5
  -5  -3  -9 11357.7 956.066   5
   5   3  -9 10510.8 976.773   2
  -5   3   9 8105.98 940.358   4
  -5  -3  -9 10267.6 970.224   4
   5   3  -9 8897.65 929.126   3
   5  -3   9 9559.08 937.767   2
   5  -3   7 5120.91 548.343   6
  -5   3   7 5556.08 570.461   5
  -5  -3  -7 5460.66 568.439   5
   5   3  -7 6201.13 587.069   2
  -5   3   7 6321.69 573.074   4
  -5  -3  -7 6744.64 594.961   4
   5   3  -7 5711.93 546.903   3
   5  -3   7 5102.51 549.936   2
   5  -3   5 63955.7 6040.64   6
   5   3  -5 81137.4 6113.75   6
  -5   3   5 72392.1 6068.21   5
  -5  -3  -5 75867.5 6075.31   5
   5   3  -5 68510.8 6077.11   2
  -5  -3  -5 87523.1 6107.52   4
  -5   3   5 68715.6 6069.19   4
   5   3  -5 71680.9 6039.16   3
  -5  -3  -5 61561.1 6089.25   1
   5  -3   3 2452.13 291.474   1
   5   3  -3 2196.95 292.680   6
   5  -3   3 2326.67 246.827   6
  -5   3   3 2467.16 268.827   5
  -5  -3  -3 2144.55 269.647   5
   5   3  -3 2377.61 278.147   2
  -5   3   3 2602.06 281.974   4
  -5  -3  -3 3132.95 303.116   4
   5  -3   3 2403.86 262.352   2
  -5  -3  -3 2155.71 284.066   1
   5   3  -3 2694.48 274.201   1
   5  -3   1 2497.77 338.750   1
  -5   3   1 2871.80 343.952   1
  -5  -3  -1 3873.77 343.704   1
   5   3  -1 3179.04 368.811   6
   5  -3   1 3292.17 301.464   6
  -5  -3  -1 2965.60 336.021   5
  -5   3   1 3583.53 346.434   4
   5  -3   1 3077.02 328.043   2
   5   3  -1 2888.38 325.383   1
  -5  -3  -1 2575.68 342.328   1
   5   3  -1 2791.37 351.431   1
   5   3   1 3511.47 350.660   1
  -5   3  -1 3349.27 363.969   1
  -5  -3   1 3302.61 349.302   1
   5   3   1 2979.35 367.890   6
  -5   3  -1 3341.75 332.724   5
  -5  -3   1 3496.02 357.110   5
   5   3   1 3388.74 353.258   2
  -5  -3   1 4280.29 383.185   4
  -5   3  -1 3251.74 350.705   4
   5  -3  -1 2939.48 340.516   2
   5  -3  -1 2827.32 352.965   1
  -5  -3   1 2609.53 352.574   1
   5   3   1 3294.68 369.478   1
   5   3   3 2809.34 302.559   6
  -5   3  -3 2214.16 248.704   5
  -5  -3   3 2524.26 284.370   5
   5   3   3 2686.92 286.056   2
  -5  -3   3 3150.15 309.750   4
  -5   3  -3 2368.60 278.434   4
   5  -3  -3 2595.63 296.733   1
  -5  -3   3 2115.45 288.595   1
  -5  -3   3 2853.07 290.640   1
  -5  -3   5 73656.5 6839.52   5
   5   3   5 73974.2 6831.63   2
  -5   3  -5 78185.0 6829.99   4
  -5  -3   5 68698.8 6839.94   4
   5  -3  -5 83701.7 6843.09   2
   5  -3  -5 82720.8 6865.70   1
  -5  -3   5 69589.9 6849.67   1
   5   3   7 5251.13 539.498   6
  -5  -3   7 4999.71 532.074   5
   5   3   7 6726.25 543.342   2
  -5  -3   7 3755.63 520.196   4
   5  -3  -7 5350.46 547.094   3
   5  -3  -7 5759.91 541.550   2
  -5   3  -7 5127.60 533.277   3
   5   3   9 11644.6 1078.09   6
  -5  -3   9 11200.5 1070.25   5
  -5  -3   9 11662.2 1067.03   4
  -5   3  -9 10763.7 1051.87   4
   5  -3  -9 11548.8 1080.48   3
  -5   3  -9 11160.3 1063.10   3
   5   3   9 11212.8 1056.46   2
   5   3  11 322.267 75.9972   6
   5  -3 -11 142.159 56.0880   2
   5   3  11 326.739 60.5443   2
  -5  -3  11 405.634 75.2090   5
  -5   3 -11 347.578 62.1807   4
   5  -3 -11 292.990 71.1569   3
  -5   3 -11 464.283 75.7219   3
  -5  -3  13 1233.29 174.377   6
   5   3  13 1518.61 195.742   6
  -5  -3  13 1737.58 190.390   5
  -5   3 -13 1325.43 166.471   4
   5  -3 -13 1757.52 197.112   3
  -5   3 -13 1530.87 175.672   3
   5   3  13 1489.86 166.130   2
   5  -3 -13 1053.57 174.812   2
  -5  -3  15 22094.2 2061.55   6
   5   3  15 21761.3 2100.68   6
  -5  -3  15 20837.4 2067.85   5
   5  -3 -15 21713.7 2069.46   3
   5   3  15 23305.3 2045.97   2
  -5   3 -15 24219.3 2061.07   3
   5  -3 -15 22155.9 2067.59   2
   5   3  17 10949.3 1098.99   6
  -5   3 -17 11278.4 1043.22   4
   5  -3 -17 10678.7 1058.01   3
  -5   3 -17 10786.8 1047.80   3
   5  -3 -17 11710.0 1053.52   2
  -5  -3  17 11882.2 1066.87   5
   5   3  19 6580.34 728.788   5
  -5   3 -19 8242.19 732.544   4
   5  -3 -19 7808.68 752.623   3
  -5   3 -19 8535.37 747.283   3
  -5  -3  19 7329.82 746.257   6
   5   3  19 7623.17 798.198   6
  -5  -3  19 8777.85 763.270   5
   5   3  21 358.624 64.8775   5
  -5  -3  21 451.187 80.0997   5
   5   3  21 324.180 94.9745   6
  -5  -3  21 223.776 63.2455   6
   5  -3 -21 310.447 65.7272   3
  -5   3 -21 381.309 69.6354   3
   5   3  23 385.131 69.1117   5
  -5   3 -23 409.764 62.2421   4
  -5  -3  23 334.340 71.3499   5
  -5  -3  23 296.030 69.0830   6
   5  -3 -23 346.844 70.9123   3
  -5   3 -23 400.869 77.5256   3
   5  -4  22 62.8194 27.9096   2
  -5   4  22 48.3659 25.6467   4
   5  -4  22 135.345 42.9725   6
   5   4 -20 11.6721 18.4259   2
  -5   4  20 12.8267 16.5335   4
   5  -4  20-12.7082 23.1642   6
  -5  -4 -20 8.76545 11.3004   4
  -5   4  20-12.4096 11.3127   5
   5   4 -18 56.2943 31.4458   2
   5  -4  18 10.1835 18.6115   2
  -5   4  18-12.7690 16.5137   4
   5  -4  18-13.4537 21.2802   6
  -5   4  18 14.4843 18.7176   5
  -5  -4 -18 30.3291 20.6468   4
   5   4 -16 227.480 62.6215   2
   5  -4  16 137.825 39.5257   2
  -5  -4 -16 151.616 44.7370   4
  -5   4  16 214.214 57.8875   5
  -5   4  16 111.278 41.4427   4
   5  -4  16 146.064 47.3711   6
  -5  -4 -14 119.928 35.0370   5
   5   4 -14 71.3657 41.4342   2
  -5   4  14 160.651 55.1492   5
  -5   4  14 169.952 47.0235   4
   5  -4  14 99.5627 37.6424   6
  -5  -4 -12 16.6984 21.6305   4
  -5   4  12 18.0645 16.6056   5
   5   4 -12 18.3498 29.0458   2
   5  -4  12 19.3478 17.7657   2
  -5   4  12 35.3769 21.6029   4
  -5  -4 -12 28.1756 24.3060   5
  -5  -4 -10 92.0467 30.4261   5
   5   4 -10 106.399 49.0663   2
   5  -4  10 59.1721 28.0003   2
  -5   4  10 152.560 49.4308   5
  -5  -4 -10 59.4714 36.9125   4
  -5   4  10 57.7074 28.8347   4
   5  -4  10 102.046 35.6063   6
  -5  -4  -8 54.6895 26.8702   5
   5   4  -8 48.5165 36.4656   2
   5  -4   8 61.1065 26.7512   2
  -5   4   8 89.5603 36.3563   5
  -5  -4  -8 24.6112 32.1338   4
  -5   4   8 47.4043 24.6922   4
   5  -4   8 56.1839 24.6793   6
  -5  -4  -6 265.046 60.4736   5
   5   4  -6 147.839 55.9032   2
   5  -4   6 197.331 48.7160   2
  -5   4   6 204.812 53.4036   5
  -5  -4  -6 208.996 92.4441   4
   5  -4   6 290.369 51.4164   6
  -5  -4  -4 12.6413 16.4575   5
   5   4  -4 36.1415 28.6185   6
   5   4  -4-13.5274 12.5456   2
   5  -4   4 86.7092 32.8423   2
  -5   4   4 22.0799 17.5808   5
  -5   4   4-12.8211 23.4839   4
   5  -4   4 45.3373 20.7891   6
  -5   4   2 29.3706 16.3766   5
   5   4  -2 51.1263 33.3887   2
   5  -4   2 102.435 34.8256   2
  -5   4   2 13.4165 18.1210   4
  -5  -4  -2 133.631 81.3674   4
   5   4  -2 111.711 48.2960   6
  -5  -4  -2 76.9391 33.4945   5
  -5   4   0 252.263 51.9564   5
  -5   4   0 302.065 62.5526   4
  -5  -4   0 248.923 113.248   4
   5  -4   0 193.206 51.7635   3
   5   4   0 273.642 59.6540   2
   5   4   0 297.358 76.9746   6
  -5  -4   0 194.990 54.7815   5
   5  -4  -2 13.1787 17.5883   3
  -5   4  -2 38.7541 29.1960   4
   5  -4  -2 53.3718 32.4941   2
   5   4   2 37.1286 23.0152   2
  -5  -4   2 104.930 38.0740   5
  -5   4  -4 35.1787 23.9694   4
  -5  -4   4-33.3262 60.7705   4
   5  -4  -4 40.9712 24.9630   3
   5  -4  -4 14.2879 22.6313   2
  -5  -4   4-13.0307 16.8993   5
   5   4   4 45.2696 30.8072   6
   5  -4  -6 262.422 65.0168   2
   5   4   6 194.469 49.4247   2
   5   4   6 122.402 49.1917   6
  -5   4  -6 116.770 41.7298   3
  -5   4  -6 246.397 50.5644   4
  -5  -4   6 178.164 59.3617   4
   5  -4  -6 184.517 51.1039   3
   5  -4  -8 15.6960 25.0883   2
  -5  -4   8 24.7211 19.9065   5
   5   4   8 63.4786 30.8648   6
  -5   4  -8 39.6881 24.2473   4
   5  -4  -8 71.7878 34.8424   3
  -5   4  -8 45.3681 23.4477   3
   5  -4 -10 166.767 50.3916   2
   5   4  10 110.780 34.5003   2
   5   4  10 73.1203 37.6109   6
  -5  -4  10 35.8862 23.0903   5
  -5   4 -10 43.4246 23.6422   4
   5  -4 -10 168.173 48.3878   3
  -5   4 -10 106.304 35.7475   3
   5   4  12 7.58410 13.9883   2
  -5  -4  12 34.9400 21.3356   5
   5  -4 -12 39.1892 23.9055   3
   5   4  12 12.2110 15.8829   6
  -5  -4  12 22.1066 24.7668   6
   5   4  14 114.765 42.1012   6
  -5  -4  14 138.012 41.7522   6
   5  -4 -14 230.667 54.4731   2
  -5  -4  14 103.879 37.0004   5
  -5   4 -14 189.554 39.3799   4
  -5   4 -14 127.323 37.2616   3
   5  -4 -14 86.7524 34.2412   3
   5   4  16 82.2821 37.9666   6
  -5  -4  16 178.258 44.9249   6
  -5   4 -16 183.307 40.5635   4
  -5   4 -16 157.116 38.9967   3
   5  -4 -16 131.787 41.7328   3
  -5  -4  18 21.2605 21.7899   6
  -5   4 -18 8.84103 14.1528   3
   5  -4 -18 34.6386 23.6462   3
  -5  -4  18 47.5787 24.3529   5
   5   4  20 16.6904 21.5105   6
  -5  -4  20 10.9978 14.1739   6
   5   4  20 7.89110 7.19140   5
  -5  -4  20-12.1715 15.6866   5
  -5   4 -20-6.93135 12.6334   4
   5  -4 -20 11.4666 18.0994   3
  -5   4 -20-9.08576 11.7097   3
  -5  -4  22 121.753 38.1991   5
  -5  -4  22 45.9245 29.5172   6
  -5   4 -22 136.790 35.9753   3
  -5  -4  24 35.4589 25.1894   6
   5   4  24 103.469 30.5968   5
  -5   5  19 4913.32 452.465   5
   5  -5  19 4376.98 450.977   6
   5  -5  19 3968.12 440.736   2
   5  -5  17 6183.87 597.285   6
  -5   5  17 6177.60 603.123   5
  -5  -5 -17 6601.78 593.665   4
   5   5 -17 5757.32 602.473   2
  -5   5  17 6318.18 596.580   4
   5  -5  17 5359.06 584.504   2
   5  -5  15 12987.4 1242.04   6
  -5   5  15 13115.8 1258.65   5
   5   5 -15 11021.7 1251.75   2
  -5  -5 -15 16048.0 1254.84   4
  -5   5  15 13676.4 1242.87   4
   5  -5  15 12768.2 1233.66   2
  -5  -5 -13 504.633 76.6851   5
   5   5 -13 382.961 88.5465   2
   5  -5  13 405.607 75.6825   2
  -5  -5 -13 583.888 98.6957   4
  -5   5  13 368.150 86.0457   5
  -5   5  13 665.011 92.1190   4
   5  -5  13 650.910 89.5087   6
  -5  -5 -11 159.959 40.8025   5
   5   5 -11 201.071 58.4872   2
   5  -5  11 118.136 35.4076   2
  -5  -5 -11 165.640 57.8482   4
  -5   5  11 64.5484 35.1810   5
  -5   5  11 137.327 39.3256   4
   5  -5  11 124.348 36.0020   6
  -5   5   9 4178.83 452.841   4
   5   5  -9 5353.13 492.088   2
  -5   5   9 4815.11 479.768   5
  -5  -5  -9 4919.42 457.079   5
   5  -5   9 4053.94 446.280   6
  -5   5   7 2888.94 306.162   4
   5   5  -7 2952.11 321.402   2
  -5   5   7 3071.45 317.080   5
  -5  -5  -7 3107.47 306.351   5
   5  -5   7 2267.38 293.950   2
  -5   5   5 29727.7 3187.15   5
  -5  -5  -5 34475.8 3194.26   5
   5   5  -5 35585.9 3203.96   2
  -5   5   5 39500.2 3200.86   4
  -5  -5  -5 38047.4 3290.90   4
   5   5  -5 36869.6 3221.33   6
   5  -5   5 34984.6 3192.93   2
  -5   5   3 1175.83 146.792   4
  -5  -5  -3 912.996 183.224   4
  -5   5   3 887.338 130.630   5
  -5  -5  -3 1162.15 146.263   5
   5  -5   3 1197.16 150.306   2
   5   5  -3 974.251 143.405   2
  -5  -5  -1 769.519 124.284   5
   5   5  -1 819.233 126.122   2
  -5   5   1 985.098 136.077   4
  -5  -5  -1 1086.33 171.656   4
   5   5  -1 1299.74 163.445   6
   5  -5   1 1202.19 148.259   2
   5   5   1 945.335 150.507   6
  -5  -5   1 949.761 135.526   5
  -5   5  -1 1153.94 140.725   4
  -5  -5   1 1190.72 159.627   4
   5  -5  -1 793.419 128.707   3
   5  -5  -1 1138.72 154.170   2
   5   5   3 1443.06 173.247   6
  -5  -5   3 1190.63 153.331   5
   5   5   3 1005.06 146.826   2
  -5  -5   3 1042.36 148.204   4
  -5   5  -3 1336.50 157.604   4
   5  -5  -3 1036.12 150.397   3
   5  -5  -3 1479.61 187.544   2
   5   5   5 38759.6 3221.19   6
  -5  -5   5 34785.6 3206.14   5
   5   5   5 34675.9 3206.25   2
  -5   5  -5 38199.7 3207.26   4
   5  -5  -5 31165.1 3207.46   3
  -5   5  -5 31911.0 3196.55   3
   5  -5  -5 42056.1 3259.32   2
   5   5   7 2674.48 298.522   6
  -5  -5   7 2866.52 297.611   5
  -5   5  -7 2635.71 287.481   4
   5  -5  -7 2603.95 301.026   3
  -5   5  -7 2722.71 292.038   3
   5  -5  -7 3681.78 348.592   2
   5   5   9 4305.03 464.381   6
  -5  -5   9 4728.14 467.477   5
   5   5   9 4682.51 461.243   2
  -5   5  -9 4993.60 459.697   4
   5  -5  -9 4699.82 475.946   3
  -5   5  -9 4484.18 460.570   3
   5  -5  -9 4710.96 499.948   2
  -5  -5  11 105.868 35.5780   5
   5   5  11 177.979 44.3776   6
  -5   5 -11 149.040 35.6798   4
   5  -5 -11 144.760 41.4723   3
  -5   5 -11 98.5464 31.8641   3
   5  -5 -11 251.658 66.8084   2
  -5   5 -13 559.434 80.0352   3
  -5   5 -13 510.550 75.8885   4
  -5  -5  15 11773.0 1178.43   6
   5   5  15 12434.2 1182.81   6
  -5   5 -15 13146.7 1170.71   4
   5  -5 -15 13114.4 1190.57   3
  -5   5 -15 12629.1 1171.44   3
  -5  -5  15 12809.4 1183.78   5
  -5  -5  17 5553.17 572.197   6
   5   5  17 5107.64 575.836   6
  -5   5 -17 5826.40 562.234   4
   5  -5 -17 6318.61 581.514   3
  -5   5 -17 6318.22 569.556   3
  -5  -5  17 6230.49 580.384   5
  -5  -5  19 4294.14 457.196   6
  -5  -5  19 4892.90 463.459   5
  -5   6  16 82.4233 31.2354   5
  -5  -6 -14 101.269 34.9631   4
  -5   6  14 78.9943 32.7638   5
  -5  -6 -12 188.944 48.9145   4
  -5   6  12 84.0421 35.5556   5
   5  -6  12 100.639 32.0520   2
   5   6 -12 73.3014 37.0550   2
  -5   6  12 150.699 38.0757   4
  -5  -6 -12 127.849 32.6044   5
  -5  -6 -10 123.745 42.9667   4
  -5   6  10 153.522 49.8428   5
   5   6 -10 100.785 37.8823   2
   5  -6  10 74.3668 27.8469   2
  -5   6  10 120.397 32.4817   4
  -5  -6 -10 48.2451 24.3876   5
  -5  -6  -8 100.005 47.9431   4
  -5   6   8 194.723 49.6120   5
   5  -6   8 141.731 40.8539   2
  -5  -6  -8 138.697 37.5209   5
  -5   6   8 238.880 48.4272   4
  -5  -6  -6 113.075 44.7829   4
   5   6  -6 85.9914 32.5233   2
   5  -6   6 43.1272 25.1871   2
  -5   6   6 80.3869 28.4575   4
  -5  -6  -6 101.296 30.0043   5
  -5  -6  -4 42.6407 29.0116   4
   5   6  -4 34.0489 23.1877   2
   5  -6   4 12.1590 22.2238   2
  -5  -6  -4 10.1135 9.36575   5
   5   6  -4 14.2636 18.4580   6
  -5  -6  -2 11.4714 14.9698   4
  -5   6   2 32.5965 19.9427   4
  -5  -6  -2 21.1294 21.6562   5
   5   6  -2 74.3870 33.2932   6
   5   6  -2 10.5499 21.6262   2
   5  -6   2 28.2486 25.8504   2
  -5   6   0 431.512 72.3815   4
  -5  -6   0 480.540 77.0518   5
   5   6   0 269.359 73.2158   6
   5   6   0 224.771 59.9762   2
   5  -6   0 329.122 79.0939   2
  -5   6  -2 10.3570 13.4754   4
   5   6   2 14.0525 22.2580   6
  -5  -6   2 32.1022 21.8837   5
   5   6   2 20.5761 16.3439   2
   5  -6  -2 18.6522 38.0537   2
   5  -6  -4 32.6734 22.4629   3
   5   6   4 25.1813 20.1741   6
  -5  -6   4 52.1043 23.5192   5
   5  -6  -4 20.0321 26.0492   2
   5   6   6 98.8792 33.8426   6
  -5  -6   6 50.4807 25.2034   5
   5  -6  -6 75.7455 28.6455   3
  -5   6  -6 68.5962 26.7262   4
  -5   6  -6 88.2624 28.6182   3
   5   6   6 51.9483 27.5647   2
   5  -6  -6 78.7098 40.6261   2
   5   6   8 141.130 41.5015   6
  -5  -6   8 175.589 42.2353   5
  -5   6  -8 119.904 34.0361   4
   5  -6  -8 159.999 44.7054   3
  -5   6  -8 141.041 36.6954   3
   5  -6  -8 194.277 57.5494   2
   5   6   8 276.908 50.5032   2
  -5  -6  10 132.866 34.5663   5
   5   6  10 101.921 32.7258   6
   5  -6 -10 103.525 35.0700   3
  -5   6 -10 54.4812 25.0239   3
   5  -6 -10 150.530 48.2805   2
  -5  -6  12 83.7837 27.6324   5
   5   6  12 71.5153 27.8183   6
  -5   6 -12 66.1418 22.1891   3
   5  -6 -12 100.173 32.3088   3
  -5   6 -12 61.0537 22.4152   4
  -5  -6  14 36.9945 19.6186   5
   5  -6 -14 48.7058 22.4173   3
  -5   6 -14 92.2047 26.7235   4
  -5  -7 -11 354.127 69.7027   4
  -5  -7  -9 2711.82 298.998   4
  -5  -7  -7 1608.24 194.696   4
   5   7  -7 1661.02 195.074   2
   5   7  -5 17086.8 1804.71   2
  -5   7   5 20420.2 1805.82   4
   5   7  -5 20194.1 1820.33   6
   5  -7   5 22249.2 1837.51   2
  -5   7   3 634.652 91.3270   4
   5  -7   3 608.873 109.685   2
   5   7  -3 691.974 97.7607   2
  -5  -7  -3 626.132 89.3158   5
   5   7  -3 630.861 101.381   6
   5   7  -1 1025.64 145.129   2
  -5  -7  -1 1205.21 147.993   5
   5   7  -1 1394.25 169.112   6
  -5  -7   1 1241.56 143.737   5
  -5   7  -1 1382.19 145.540   4
   5   7   1 1138.42 155.704   6
   5  -7  -1 1389.81 192.699   2
  -5   7  -1 898.947 132.339   3
  -5  -7   3 627.984 90.2646   5
  -5   7  -3 670.667 91.0670   4
   5   7   3 674.853 99.0873   6
  -5   7  -3 533.126 83.6535   3
   5   7   3 561.573 87.3051   2
   5  -7  -3 420.824 110.800   2
  -5   7  -5 19460.8 1825.10   4
   5  -7  -5 24489.1 1912.38   2
  -5  -7   5 19391.5 1831.02   5
   5  -7  -7 2566.90 242.287   2
  -5   7  -7 1371.85 163.548   4
  -5   7  -9 2455.59 250.424   4
   6   0   0 57370.6 6091.53   1
  -6   0   0 71038.2 6107.46   1
   6   0   0 73746.4 6083.47   2
  -6   0   0 65470.3 6075.12   5
  -6   0   0 69212.1 6080.80   4
   6   0   0 65345.8 6069.71   3
  -6   0   0 62628.8 6084.09   1
   6   0   0 76296.1 6110.14   1
   6   0  -2 1982.50 246.723   1
   6   0  -2 1816.34 237.497   1
  -6   0   2 1965.10 238.022   1
   6   0   2 2055.10 245.357   1
   6   0   2 1715.59 238.754   1
  -6   0  -2 1637.33 238.218   1
  -6   0   2 1970.97 252.261   1
   6   0   2 2180.92 289.524   6
   6   0  -2 1856.01 238.584   6
  -6   0   2 2016.76 232.022   5
  -6   0  -2 1993.67 227.241   5
  -6   0  -2 2156.65 230.270   4
   6   0  -2 2234.73 232.820   3
   6   0   2 2255.42 233.375   2
   6   0  -4 3567.66 357.496   1
  -6   0  -4 2963.90 337.703   1
   6   0  -4 2296.19 331.904   1
   6   0   4 3681.17 351.785   1
  -6   0   4 3077.58 359.435   1
   6   0   4 2997.10 349.203   1
  -6   0  -4 3005.20 346.162   1
   6   0   4 3403.54 405.737   6
   6   0  -4 3052.54 327.255   6
  -6   0   4 2856.82 328.804   5
  -6   0  -4 3229.80 328.379   5
  -6   0   4 3159.71 326.885   4
  -6   0  -4 3252.37 327.503   4
   6   0  -4 2873.93 330.711   3
   6   0   4 2808.81 320.794   2
  -6   0  -4 3337.69 321.685   3
   6   0  -4 3315.54 335.518   2
   6   0   6 173.992 50.7537   1
   6   0  -6 122.646 49.2557   1
   6   0  -6 139.751 38.2379   6
   6   0   6 63.0328 65.2395   6
  -6   0   6 149.184 42.4295   5
   6   0   6 131.768 55.4472   1
   6   0  -6 144.642 50.7442   1
  -6   0  -6 136.811 48.1413   1
  -6   0   6 156.098 65.2798   1
  -6   0  -6 60.0133 32.6548   1
  -6   0   6 161.622 47.7815   1
   6   0   6 125.463 38.6441   2
   6   0  -6 157.932 47.8475   2
  -6   0   6 91.0657 36.2679   4
  -6   0  -6 134.480 39.4153   4
   6   0  -6 148.656 45.8627   3
  -6   0  -6 94.0925 34.1268   3
   6   0  -8 3734.63 386.227   1
  -6   0  -8 2974.99 360.907   1
   6   0  -8 3709.50 387.664   1
   6   0   8 2926.74 355.589   1
  -6   0   8 3417.76 362.809   1
   6   0   8 3162.65 377.879   1
  -6   0  -8 3626.14 378.158   1
   6   0   8 3294.95 444.887   6
  -6   0   8 3726.76 358.880   5
  -6   0  -8 3412.74 346.543   5
  -6   0  -8 3616.70 349.858   4
   6   0  -8 3242.26 358.273   3
   6   0   8 3386.29 347.258   2
  -6   0  -8 2738.68 329.432   3
   6   0  -8 3607.69 365.296   2
   6   0  10 29581.1 3876.44   6
  -6   0  10 41016.8 3801.56   5
  -6   0 -10 38418.6 3781.05   5
   6   0  10 43912.4 3839.41   1
   6   0 -10 51098.3 3828.00   2
  -6   0 -10 41977.7 3783.62   3
   6   0  10 41629.3 3789.05   2
  -6   0  10 42873.1 3803.17   1
  -6   0 -10 40622.8 3818.50   1
   6   0 -10 48558.1 3836.93   1
   6   0  10 40134.0 3806.75   1
  -6   0  12 7061.04 648.722   5
   6   0 -12 6809.27 657.548   2
  -6   0 -12 7126.51 637.348   4
   6   0 -12 5467.87 631.790   3
  -6   0 -12 7020.50 634.377   3
  -6   0 -12 5270.01 645.939   1
  -6   0  12 6429.60 635.225   1
   6   0 -12 6895.57 659.616   1
   6   0 -14 7059.62 741.805   2
  -6   0 -14 7700.00 723.030   4
   6   0 -14 7493.51 730.937   3
  -6   0 -14 8913.54 740.677   3
   6   0  14 8691.51 721.226   2
   6   0  16 47.0092 55.4979   6
   6   0  16 218.248 45.4261   2
   6   0 -16 102.578 43.9561   2
  -6   0  16 247.398 58.8627   5
  -6   0  16 166.362 48.1736   4
  -6   0 -16 223.998 48.5049   4
   6   0 -16 199.308 53.2772   3
  -6   0 -16 184.021 58.7531   3
   6   0  18 866.035 159.303   6
  -6   0  18 1205.44 155.836   5
   6   0 -18 1189.58 154.982   2
  -6   0 -18 1224.84 144.160   4
  -6   0  18 859.782 139.596   4
   6   0 -18 920.092 140.488   3
   6   0  18 1200.24 134.561   2
  -6   0  20 10277.0 1008.54   5
  -6   0 -20 12489.3 1001.38   4
   6   0 -20 10480.8 1005.23   3
   6   0  20 11111.3 984.476   2
   6   0  22 6586.09 796.082   6
  -6   0 -22 8892.98 800.137   4
   6   0 -22 9115.84 813.719   3
   6   0 -22 9652.03 802.986   2
  -6   0  22 7862.06 803.114   5
   6  -1  23 8.21062 11.3729   6
   6   1 -23 54.2267 27.9378   3
   6  -1  21 7.67397 9.91824   2
   6   1 -21 31.4335 19.1117   2
  -6   1  21 13.5753 17.5117   5
  -6   1  21-13.4655 17.3703   4
  -6  -1 -21 11.6001 18.3253   4
   6   1 -21-13.4524 17.3534   3
   6   1 -19-12.0754 15.5822   2
  -6   1  19 14.6237 23.0958   5
  -6   1  19 13.5881 17.5297   4
  -6  -1 -19 11.4782 14.8136   4
   6   1 -19 12.9756 20.4962   3
   6  -1  17-14.7818 13.6212   6
   6  -1  17 42.6628 20.6718   2
  -6   1  17 14.9167 19.3303   5
  -6  -1 -17 11.0311 17.5286   4
   6   1 -17 36.1115 22.0320   3
   6  -1  15 35.8404 32.8481   6
   6   1 -15 14.4985 19.0091   2
   6  -1  15 34.0638 22.2267   2
  -6   1  15 43.6223 26.7315   5
  -6   1  15 37.9584 28.4594   4
  -6  -1 -15 32.1137 22.0912   4
   6   1 -15 69.2185 28.0340   3
   6  -1  13 184.720 71.2214   6
  -6  -1 -13 170.553 39.6412   5
  -6   1  13 82.5472 36.0875   5
   6  -1  13 199.786 42.0537   2
   6   1 -13 162.947 50.7057   2
  -6   1  13 143.532 44.5441   4
  -6  -1 -13 187.902 44.8550   4
   6   1 -13 113.858 41.3425   3
   6  -1  11 60.6889 48.4343   6
  -6   1  11 78.3273 34.4098   5
  -6  -1 -11 83.0634 28.8082   5
   6   1 -11 34.8666 28.9312   6
  -6  -1 -11 136.532 45.4349   1
   6  -1  11 89.4550 31.3396   2
  -6  -1 -11 60.7462 28.5991   4
   6   1 -11 96.6287 38.4193   1
   6   1  -9 92.6991 44.7104   1
   6  -1   9 39.1545 50.6267   6
  -6  -1  -9 76.4587 33.2649   5
   6   1  -9 23.6750 24.4646   6
  -6   1   9 24.8742 23.0325   5
  -6  -1  -9 135.874 43.6982   1
   6  -1   9 27.2740 22.2968   2
   6   1  -9 42.0738 34.0602   2
  -6   1   9 11.3765 18.4149   4
  -6  -1  -9 39.9904 20.7773   4
   6   1  -9 73.2705 33.6347   3
   6   1  -7 63.0738 32.2635   1
   6  -1   7-54.5439 70.3559   6
   6   1  -7 11.4883 21.1397   6
  -6  -1  -7 23.1495 21.2958   5
  -6  -1  -7 47.8286 29.2030   1
   6   1  -7 61.9205 37.7315   1
  -6  -1  -7 69.1987 38.7265   1
   6  -1   7 48.4818 25.1616   2
   6   1  -7 26.7366 29.9826   2
  -6   1   7 33.8204 25.3325   4
  -6  -1  -7 10.6032 16.9871   4
  -6  -1  -7 24.7869 17.1890   3
   6   1  -7 37.5958 23.0252   3
   6  -1   5 345.843 69.7819   1
   6   1  -5 268.632 67.3044   1
   6  -1   5 152.863 123.289   6
  -6   1   5 249.500 57.8079   5
  -6  -1  -5 311.723 62.9798   5
   6   1  -5 308.421 80.6766   1
   6  -1   5 273.566 75.6252   1
  -6  -1  -5 348.352 73.7195   1
  -6  -1  -5 181.260 57.8921   1
  -6   1   5 308.805 66.0135   1
   6  -1   5 259.028 56.5754   2
   6   1  -5 291.986 66.7008   2
  -6   1   5 248.299 57.3601   4
   6   1  -5 366.024 69.8790   3
  -6  -1  -5 249.499 56.2011   4
  -6  -1  -5 299.084 47.7473   3
   6  -1   3 195.691 53.0063   1
   6   1  -3 98.2973 39.9738   1
   6   1  -3 53.8954 38.2649   1
  -6  -1  -3 80.9224 33.5098   5
   6   1  -3 112.506 37.2218   6
  -6   1   3 186.346 49.8968   5
   6  -1   3 144.182 50.5159   1
  -6  -1  -3 124.461 43.9673   1
  -6  -1  -3 125.672 46.6201   1
  -6   1   3 49.9560 27.7793   1
   6  -1   3 133.293 40.1034   2
   6   1  -3 90.7401 40.7320   2
  -6  -1  -3 102.471 38.9779   4
   6   1  -3 167.170 40.6184   3
  -6  -1  -3 167.537 35.2552   3
   6  -1   1 127.509 117.346   6
  -6   1   1 153.738 45.4986   5
   6   1  -1 176.443 48.3308   6
  -6  -1  -1 105.413 44.2997   1
  -6   1   1 169.094 50.6890   1
  -6  -1  -1 222.105 58.3338   1
   6  -1   1 255.706 67.9092   1
   6  -1   1 180.936 48.3444   2
   6   1  -1 123.681 40.8033   2
   6   1  -1 189.835 41.6947   3
  -6   1   1 245.572 54.7091   4
   6  -1   1 138.240 42.5497   3
  -6  -1  -1 215.234 48.5926   4
   6   1  -1 246.647 68.1875   1
   6   1  -1 185.297 50.9433   1
   6  -1   1 174.053 52.8987   1
   6  -1  -1 268.963 164.135   6
   6   1   1 128.219 46.3707   6
  -6  -1   1 217.087 52.6829   5
  -6   1  -1 143.117 39.2502   5
   6  -1  -1 208.631 49.4138   2
   6   1   1 143.710 43.6612   2
  -6  -1   1 250.318 60.8930   1
   6  -1  -1 246.246 65.9519   1
  -6   1  -1 249.454 55.2379   1
  -6  -1   1 181.563 53.8556   1
  -6   1  -1 98.4905 36.5074   4
   6  -1  -1 191.458 48.7775   3
  -6  -1   1 164.037 42.5444   4
   6   1   1 103.367 49.5697   1
   6  -1  -1 156.352 47.4574   1
   6   1   3 115.469 45.4940   6
  -6   1  -3 237.190 46.7435   5
  -6  -1   3 138.521 43.3429   5
  -6  -1   3 147.463 52.0205   1
   6   1   3 74.6908 35.7556   1
  -6   1  -3 157.306 44.6156   1
  -6  -1   3 139.756 48.6762   1
   6  -1  -3 114.282 42.3500   2
   6   1   3 169.651 46.7439   2
   6  -1  -3 116.238 39.3934   3
  -6  -1   3 174.469 41.7259   4
  -6   1  -3 118.004 37.5365   4
   6  -1  -3 112.806 40.6531   1
   6   1   3 134.535 47.7530   1
   6  -1  -3 84.4456 42.7173   1
   6   1   5 218.409 64.6931   1
   6  -1  -5 258.924 62.2207   1
   6   1   5 215.787 63.9977   6
  -6  -1   5 219.111 55.2797   5
  -6   1  -5 227.237 49.2375   5
  -6  -1   5 199.825 61.2428   1
  -6   1  -5 266.727 60.4150   1
   6   1   5 212.546 66.5623   1
  -6  -1   5 249.143 65.2728   1
   6  -1  -5 301.395 62.7295   2
   6   1   5 273.436 55.8299   2
   6  -1  -5 210.687 56.7437   3
  -6  -1   5 194.731 50.2812   4
  -6   1  -5 269.223 54.1093   4
  -6   1  -5 145.114 45.7193   3
  -6  -1   7 63.2020 30.8319   5
  -6   1  -7 32.2533 18.5933   5
  -6   1  -7 71.4276 29.7732   3
   6   1   7 31.2104 21.7063   2
  -6  -1   7 71.8673 28.4532   4
   6   1   7 50.5271 31.0493   1
  -6   1  -7 65.3862 27.0530   1
  -6  -1   7 63.3506 38.7695   1
  -6  -1   7 15.6926 20.7548   1
  -6  -1   9 20.9874 27.3241   1
  -6  -1   9 27.8143 25.6415   1
   6   1   9 67.5249 34.6171   1
  -6  -1   9 37.4595 25.7374   5
   6   1   9 29.4359 22.2423   2
   6  -1  -9 13.5455 17.8815   2
   6   1   9 68.2557 46.5243   6
  -6  -1   9 30.8985 19.1672   4
  -6   1  -9 84.7469 28.7228   4
   6  -1  -9 84.9459 36.6974   3
  -6   1  -9 9.29151 17.3719   3
   6   1  11 131.778 45.8026   1
  -6  -1  11 37.1891 24.0890   5
   6   1  11 52.7059 54.3469   6
   6   1  11 91.6521 32.3491   2
   6  -1 -11 113.481 43.6808   2
  -6   1 -11 126.600 37.7893   4
  -6   1 -11 88.1394 32.2110   3
   6   1  13 116.411 60.9559   6
   6   1  13 110.323 34.8626   2
  -6  -1  13 186.700 47.5096   5
  -6  -1  13 147.714 42.0753   4
  -6   1 -13 175.996 42.5015   4
  -6   1 -13 162.141 41.0017   3
   6   1  15 29.8817 38.8148   6
   6   1  15 23.4034 18.0754   2
   6  -1 -15-14.0121 22.6415   2
  -6  -1  15 50.3291 28.5015   5
  -6  -1  15 42.1531 24.0177   4
  -6   1 -15 118.128 32.0722   4
  -6   1 -15 29.9283 20.8981   3
   6   1  17 28.5569 37.0583   6
   6   1  17 79.8929 25.1419   2
   6  -1 -17 51.7370 29.1960   2
  -6  -1  17 51.1715 26.4266   5
  -6   1 -17 24.1514 16.9678   4
   6  -1 -17 57.4555 26.0146   3
  -6   1 -17 35.4627 24.4750   3
   6   1  19 25.0127 22.8006   6
   6  -1 -19 11.4054 14.7089   2
  -6  -1  19-12.7306 11.6137   5
  -6   1 -19 8.23250 16.7843   4
   6  -1 -19 11.7153 15.1080   3
  -6   1 -19 14.2855 22.5551   3
   6   1  21-20.5858 26.5309   6
   6  -1 -21-9.80979 15.4842   2
  -6   1 -21 8.24643 10.6280   4
   6  -1 -21-11.8277 10.7788   3
  -6   1 -21 16.1394 20.8003   3
   6  -1 -23 47.8511 26.9423   3
  -6   1 -23 34.1059 19.3662   4
   6   2 -24 3546.77 337.146   2
   6   2 -24 2920.73 352.267   3
   6  -2  22 7075.67 669.207   6
  -6   2  22 5413.24 679.359   4
   6   2 -22 7470.31 674.866   2
   6   2 -22 7279.87 695.765   3
   6  -2  22 7404.78 667.475   2
   6  -2  20 9446.48 929.598   6
  -6   2  20 12110.4 969.445   5
  -6  -2 -20 7643.72 932.863   4
  -6   2  20 10031.4 954.091   4
   6   2 -20 10102.2 939.143   2
   6   2 -20 9704.79 948.346   3
   6  -2  20 10967.1 928.722   2
   6  -2  18 239.834 57.2734   6
  -6   2  18 302.909 73.7064   5
   6   2 -18 283.492 66.1383   2
   6  -2  18 399.632 64.1166   2
  -6   2  18 350.072 73.1329   4
  -6  -2 -18 310.126 66.2895   4
   6   2 -18 244.933 60.7217   3
   6  -2  16 359.255 69.9205   6
   6   2 -16 199.737 61.9415   2
  -6   2  16 257.868 67.1407   5
  -6   2  16 331.556 67.5935   4
  -6  -2 -16 301.136 66.4579   4
   6   2 -16 232.838 54.6688   3
   6  -2  14 9814.13 870.209   6
  -6   2  14 10983.1 878.107   5
  -6  -2 -14 8833.24 832.121   5
   6   2 -14 7061.44 848.105   2
  -6  -2 -14 9172.99 849.797   4
   6   2 -14 8398.34 837.895   3
   6  -2  14 8553.15 833.203   2
   6  -2  12 7172.31 702.347   6
   6   2 -12 6106.80 674.103   6
  -6   2  12 7430.32 691.803   5
  -6  -2 -12 7115.66 666.870   5
   6   2 -12 6715.06 689.751   2
  -6   2  12 7766.56 682.315   4
  -6  -2 -12 7316.63 677.106   4
   6   2 -12 5860.41 662.616   3
   6  -2  12 7008.00 662.201   2
  -6   2  10 48249.9 3867.43   5
  -6  -2 -10 46738.6 3854.67   5
   6   2 -10 44477.6 3869.40   2
  -6   2  10 41935.0 3854.71   4
  -6  -2 -10 42873.7 3853.12   4
   6   2 -10 38124.6 3842.42   3
   6   2 -10 36301.3 3855.12   6
   6   2  -8 1636.75 199.092   6
   6  -2   8 1160.31 193.870   6
  -6   2   8 1803.46 196.311   5
  -6  -2  -8 2096.04 204.277   5
   6   2  -8 1445.81 194.805   2
  -6   2   8 1547.37 186.864   4
   6   2  -8 1592.78 187.626   3
   6  -2   8 1292.31 172.727   2
   6  -2   6 457.103 91.0804   6
  -6   2   6 520.954 87.7904   5
   6   2  -6 718.801 109.614   6
  -6  -2  -6 519.921 88.4005   5
  -6  -2  -6 637.486 92.7273   4
   6   2  -6 559.675 84.7104   3
   6  -2   6 484.526 80.1569   2
   6   2  -4 4716.84 528.878   6
   6  -2   4 4859.30 513.797   6
  -6   2   4 5090.86 520.006   5
   6   2  -4 5857.39 531.613   2
  -6  -2  -4 5604.12 517.679   4
  -6   2   4 5137.23 519.438   4
   6  -2   4 5344.40 512.595   2
   6   2  -4 4882.95 522.099   1
  -6  -2  -2 2638.03 290.678   1
   6   2  -2 2645.02 291.209   6
   6  -2   2 2321.83 257.335   6
  -6   2   2 2535.21 277.821   5
  -6  -2  -2 2562.22 281.362   5
   6   2  -2 2734.45 285.972   2
  -6   2   2 2737.71 282.086   4
  -6  -2  -2 2692.02 277.336   4
   6  -2   2 2484.25 272.818   2
   6   2  -2 2350.21 278.656   1
   6   2   0 72225.3 6531.25   6
  -6   2   0 71461.5 6512.15   5
  -6  -2   0 72376.5 6523.91   5
   6   2   0 72467.3 6523.40   2
  -6   2   0 73230.1 6519.41   4
  -6  -2   0 68326.5 6513.32   4
   6  -2   0 69794.9 6512.74   2
  -6  -2   0 81047.6 6539.67   1
   6   2   2 2438.85 284.838   1
   6   2   2 2314.91 282.990   6
  -6   2  -2 2424.09 268.880   5
  -6  -2   2 2738.02 287.460   5
   6   2   2 2797.85 286.408   2
  -6   2  -2 2610.99 282.696   4
  -6  -2   2 2728.32 282.880   4
   6  -2  -2 2417.62 283.242   3
   6  -2  -2 2634.24 279.552   2
  -6  -2   4 6546.43 565.832   1
   6   2   4 4620.06 530.779   1
   6   2   4 5037.63 538.488   6
  -6   2  -4 5071.52 511.851   5
  -6  -2   4 5907.86 540.133   5
  -6   2  -4 4915.39 523.041   4
  -6  -2   4 5882.83 528.159   4
   6  -2  -4 5880.13 544.200   3
   6  -2  -4 5348.66 531.996   2
   6   2   4 4908.03 528.672   2
  -6  -2   6 686.741 115.430   1
   6   2   6 715.825 112.226   6
  -6  -2   6 632.942 96.9261   4
   6  -2  -6 598.294 103.808   3
  -6   2  -6 457.195 83.3853   4
   6  -2  -6 794.380 109.338   2
   6   2   6 733.857 102.331   2
  -6   2  -6 527.470 92.8170   3
   6   2   8 1370.90 205.159   6
  -6  -2   8 1799.70 203.105   5
  -6  -2   8 1469.30 187.314   4
  -6   2  -8 1709.75 189.257   4
   6  -2  -8 1399.64 197.969   3
   6  -2  -8 1913.78 208.105   2
  -6   2  -8 1730.43 195.224   3
   6   2  10 38482.3 3814.74   6
  -6  -2  10 42655.9 3788.84   5
  -6  -2  10 36764.6 3774.58   4
  -6   2 -10 41553.8 3771.91   4
   6  -2 -10 41183.4 3795.89   3
   6  -2 -10 45822.2 3799.24   2
  -6   2 -10 40750.4 3776.12   3
   6   2  10 46049.9 3778.62   2
   6   2  12 7205.27 714.062   6
  -6  -2  12 6477.36 663.000   5
   6  -2 -12 7697.88 675.617   3
   6   2  12 7708.61 655.080   2
   6  -2 -12 5939.59 665.697   2
  -6   2 -12 6153.12 649.556   3
   6   2  14 8438.44 817.682   6
  -6  -2  14 8500.39 754.921   5
  -6   2 -14 7915.21 732.886   4
   6  -2 -14 8918.40 758.329   3
  -6   2 -14 7246.75 735.654   3
   6   2  14 8633.06 735.846   2
   6   2  16 319.299 96.3560   6
   6   2  16 231.397 43.9851   2
  -6  -2  16 216.042 54.5623   5
  -6   2 -16 258.207 48.4346   4
  -6   2 -16 217.943 48.8084   3
   6  -2 -16 263.404 58.3577   3
   6   2  18 139.724 72.8561   6
   6  -2 -18 258.581 60.5016   2
  -6  -2  18 397.729 70.6438   5
  -6   2 -18 292.472 53.0155   4
   6  -2 -18 344.924 65.2991   3
  -6   2 -18 277.209 60.1440   3
   6  -2 -20 10074.4 944.848   3
  -6   2 -20 10914.0 931.916   4
  -6  -2  20 8619.51 942.114   5
   6  -2 -22 7606.38 761.294   3
  -6   2 -22 7354.35 768.446   3
  -6   2 -22 8544.88 750.691   4
  -6   2 -24 3036.18 332.190   3
   6   3 -21 40.5179 26.3793   2
   6  -3  21 56.4228 24.6513   2
  -6   3  21 26.2865 17.3518   4
   6  -3  21 29.1936 18.1311   6
   6   3 -19 155.305 45.1156   2
   6  -3  19 192.699 42.7960   2
  -6  -3 -19 159.635 44.5552   4
  -6   3  19 161.240 48.5457   4
   6  -3  19 178.642 44.9167   6
  -6   3  19 223.760 56.6958   5
  -6   3  17 16.0623 25.5832   5
  -6   3  17 25.9459 26.6562   4
  -6  -3 -17 50.6547 28.4748   4
   6   3 -17 27.3077 25.1199   2
   6  -3  17 51.5598 23.7414   2
   6  -3  15 43.7951 21.6884   2
  -6   3  15 80.7520 33.2789   5
  -6   3  15 86.1260 35.7993   4
  -6  -3 -15 13.2386 17.7617   4
   6  -3  15 79.0102 36.3385   6
  -6  -3 -13 135.630 35.6805   5
   6   3 -13 92.3327 37.7839   2
   6  -3  13 79.1820 30.8365   2
  -6   3  13 30.4614 25.0772   5
  -6   3  13 57.9428 28.8379   4
  -6  -3 -13 26.7278 25.3810   4
   6  -3  13 65.2951 36.4086   6
  -6  -3 -11 149.365 39.8842   5
   6   3 -11 204.272 55.8317   6
   6   3 -11 120.079 49.3569   2
   6  -3  11 120.984 37.0031   2
  -6   3  11 249.985 58.2624   5
  -6   3  11 167.962 47.6804   4
  -6  -3 -11 118.813 43.9052   4
   6  -3  11 144.681 44.7404   6
  -6  -3  -9 228.085 55.1856   5
   6   3  -9 144.383 50.5267   6
   6   3  -9 113.272 47.9607   2
   6  -3   9 195.637 43.8708   2
  -6   3   9 213.928 52.9251   5
  -6   3   9 212.342 49.8055   4
  -6  -3  -9 195.606 54.6407   4
   6  -3   9 177.665 46.0046   6
   6  -3   7 110.552 36.5864   2
   6   3  -7 264.423 61.1682   2
  -6  -3  -7 197.293 51.0537   5
   6   3  -7 167.918 52.6626   6
  -6   3   7 216.929 50.3083   5
  -6   3   7 188.351 45.7442   4
  -6  -3  -7 180.331 50.9894   4
   6  -3   7 172.166 40.9018   6
  -6   3   5 345.659 64.1875   4
  -6  -3  -5 309.012 65.5153   4
   6   3  -5 233.077 58.8397   2
  -6   3   5 300.983 60.7247   5
   6   3  -5 193.068 62.7481   6
  -6  -3  -5 321.188 65.7181   5
  -6   3   3 345.117 64.9573   4
   6   3  -3 232.135 57.2509   2
   6  -3   3 233.961 52.3874   2
   6   3  -3 208.113 64.8903   6
  -6   3   3 250.036 54.1864   5
  -6  -3  -3 334.253 65.0644   5
  -6  -3  -1 132.576 44.2251   4
   6  -3   1 180.238 44.6974   2
  -6  -3  -1 140.733 41.0992   5
  -6   3   1 174.976 44.8241   5
   6  -3  -1 97.5204 34.4243   3
  -6   3  -1 110.145 34.3898   4
  -6  -3   1 96.1666 38.5362   4
   6  -3  -1 61.1656 31.9958   2
   6   3   1 167.860 44.1181   2
  -6  -3   1 72.4461 32.2951   5
   6   3   1 56.1111 32.4791   6
  -6   3  -3 247.495 53.6925   4
   6  -3  -3 278.687 59.8419   3
  -6  -3   3 124.875 51.1957   4
   6  -3  -3 193.124 48.8902   2
   6   3   3 224.273 54.7120   2
   6   3   3 176.213 55.9397   6
   6  -3  -5 410.410 73.2470   2
   6   3   5 366.055 68.6274   2
  -6  -3   5 283.441 61.8422   5
   6   3   5 248.661 62.6648   6
  -6   3  -5 352.703 63.7638   4
  -6  -3   5 250.140 63.2857   4
   6  -3  -5 383.296 74.7334   3
  -6   3  -5 214.145 56.7793   3
   6  -3  -7 86.4264 38.9989   2
   6   3   7 237.753 50.6186   2
   6   3   7 238.690 58.8873   6
  -6  -3   7 156.671 45.4340   5
  -6   3  -7 189.864 43.4074   4
   6  -3  -7 205.350 55.2864   3
  -6  -3   7 111.010 46.6249   4
  -6   3  -7 178.227 44.7967   3
   6   3   9 150.975 54.2784   6
   6   3   9 136.875 40.8608   2
  -6  -3   9 201.008 48.7497   5
   6  -3  -9 147.529 47.2078   3
  -6   3  -9 273.366 55.1435   3
   6   3  11 118.160 45.8959   6
   6  -3 -11 118.986 39.5614   2
  -6  -3  11 115.684 39.4762   5
   6  -3 -11 138.194 45.6036   3
  -6   3 -11 95.5267 29.1602   4
  -6   3 -11 146.793 38.2834   3
   6   3  13 32.3797 26.3907   6
   6  -3 -13 25.2244 23.9132   2
   6   3  13 60.2323 25.6014   2
  -6  -3  13 91.4887 31.9524   5
   6  -3 -13 106.811 34.8303   3
  -6   3 -13 75.7570 25.7496   4
   6  -3 -15 34.5030 23.8106   2
  -6  -3  15 102.365 33.0462   5
  -6   3 -15 29.0116 16.7276   4
  -6   3 -15 51.6794 23.9206   3
   6  -3 -15 22.7207 15.2331   3
   6   3  17 20.2933 45.4318   6
   6  -3 -17 19.5835 22.1297   2
  -6   3 -17 43.1002 17.6619   4
  -6   3 -17 69.2399 23.9137   3
   6  -3 -17 21.6321 20.0148   3
  -6  -3  17 22.8928 18.3956   5
   6   3  19 175.875 71.5284   6
  -6  -3  19 218.305 51.0101   5
  -6   3 -19 162.089 36.3653   4
   6  -3 -19 276.668 54.1548   3
  -6   3 -19 161.595 41.2950   3
  -6   3 -21 58.6381 25.6263   3
  -6   3 -21 48.3737 19.4699   4
   6  -4  20 6154.47 605.059   6
  -6   4  18 688.051 99.8645   4
  -6   4  18 714.081 107.070   5
   6   4 -18 460.286 87.4727   2
   6  -4  18 611.945 84.7900   2
   6   4 -16 137.551 44.5735   2
   6  -4  16 81.2308 28.5241   2
  -6  -4 -16 118.691 39.3903   4
  -6   4  16 137.910 45.2910   5
  -6   4  16 133.221 39.1694   4
   6  -4  16 109.639 41.2731   6
  -6   4  14 5235.60 522.653   5
  -6  -4 -14 5213.72 489.964   5
   6   4 -14 4647.74 514.125   2
  -6  -4 -14 4746.67 505.589   4
  -6   4  14 5038.68 500.078   4
   6  -4  14 5087.21 502.404   6
   6  -4  14 5037.22 489.319   2
  -6   4  12 4681.84 422.870   5
  -6  -4 -12 3410.66 386.019   5
   6   4 -12 3949.65 418.102   2
  -6   4  12 3939.87 394.965   4
  -6  -4 -12 2920.66 399.247   4
   6  -4  12 4001.41 396.162   6
   6  -4  12 4391.51 390.818   2
   6   4 -10 22401.1 1954.70   2
  -6  -4 -10 17694.7 1948.94   4
  -6   4  10 23433.0 1933.99   4
   6   4 -10 19213.3 1940.39   6
   6  -4  10 21235.3 1920.13   2
  -6   4   8 1602.65 186.283   5
  -6  -4  -8 1583.29 182.227   5
   6   4  -8 1625.89 192.615   2
  -6   4   8 1506.53 178.524   4
   6   4  -8 1203.32 183.233   6
   6  -4   8 1444.46 171.741   2
  -6   4   6 170.996 45.1432   5
   6   4  -6 134.635 43.0466   2
   6  -4   6 138.965 40.1731   2
  -6   4   6 211.044 47.6453   4
  -6  -4  -6 134.017 55.9998   4
  -6  -4  -6 196.615 48.1300   5
   6   4  -6 198.059 55.9210   6
  -6   4   4 2136.96 248.887   5
  -6  -4  -4 2276.93 254.221   5
   6   4  -4 2227.05 255.330   2
  -6  -4  -4 2769.03 326.491   4
   6   4  -4 2897.26 288.618   6
   6  -4   4 2247.57 247.172   2
  -6  -4  -2 1342.02 162.061   5
   6   4  -2 1159.66 157.219   2
  -6   4   2 1359.05 163.050   4
  -6  -4  -2 1385.90 239.375   4
   6   4  -2 1255.95 178.663   6
   6  -4   2 1260.33 156.423   2
  -6   4   0 38878.5 3400.27   4
  -6  -4   0 35996.6 3395.02   5
   6   4   0 40188.0 3421.99   6
   6   4   0 35493.0 3393.72   2
   6   4   2 1464.53 179.267   6
  -6  -4   2 1389.42 166.365   5
   6   4   2 1201.23 158.522   2
  -6   4  -2 1245.69 161.674   4
  -6  -4   2 1290.43 240.641   4
   6  -4  -2 1241.62 162.873   3
   6  -4  -2 1440.29 169.364   2
   6   4   4 2223.45 270.614   6
  -6  -4   4 2279.17 264.280   5
   6   4   4 2643.52 267.198   2
  -6   4  -4 2301.49 261.416   4
   6  -4  -4 2335.70 267.591   3
   6  -4  -4 2728.97 278.267   2
  -6  -4   6 172.424 47.3787   5
   6   4   6 120.254 38.4817   6
  -6   4  -6 152.649 42.6945   4
   6  -4  -6 86.1365 35.9378   3
  -6   4  -6 109.971 35.1972   3
   6  -4  -6 183.992 50.9733   2
   6   4   6 180.368 46.0762   2
  -6  -4   8 1546.97 183.776   5
  -6   4  -8 1342.27 172.064   4
   6   4   8 1385.11 184.795   6
   6  -4  -8 1599.06 195.018   2
  -6   4  -8 1748.77 184.652   3
   6   4   8 1768.25 185.454   2
  -6   4 -10 22917.5 1937.37   4
   6  -4 -10 23529.8 1959.26   3
  -6   4 -10 22967.7 1944.60   3
   6   4  10 23128.5 1941.35   2
   6   4  12 3835.12 387.911   6
  -6  -4  12 4064.48 382.423   5
  -6   4 -12 3551.22 365.348   4
   6  -4 -12 3621.90 381.600   3
   6   4  12 3644.87 364.631   2
   6  -4 -12 3349.79 382.109   2
  -6   4 -12 3778.58 373.679   3
   6   4  14 5092.74 484.668   6
  -6   4 -14 4787.13 454.573   4
   6  -4 -14 4440.68 466.759   3
   6  -4 -14 4882.68 473.651   2
  -6   4 -14 4334.45 456.525   3
  -6  -4  14 4907.97 469.226   5
   6   4  16 27.8701 29.5618   6
   6  -4 -16 71.4345 27.5581   3
  -6   4 -16 108.363 28.7999   4
  -6   4 -16 110.933 30.8867   3
  -6  -4  16 83.0715 31.0328   5
  -6   4 -18 581.179 78.7335   4
   6   4  20 6874.18 642.869   5
  -6   4 -20 6721.76 638.662   4
  -6  -5 -15 7.26301 11.5543   5
  -6  -5 -15 28.8613 21.5235   4
  -6   5  15 27.3006 24.9211   5
  -6   5  13 367.779 77.0850   5
  -6   5  13 425.561 70.4183   4
   6  -5  13 401.626 64.5570   2
  -6   5  11 141.609 43.1677   5
  -6  -5 -11 71.4705 35.5243   4
   6   5 -11 133.901 46.4629   2
   6  -5  11 75.5304 27.1562   2
  -6   5  11 93.3494 30.7019   4
  -6  -5 -11 96.4855 30.5485   5
   6   5 -11 105.911 36.5961   6
  -6  -5  -9 35.7811 28.3945   4
  -6   5   9 70.4288 28.4569   5
   6   5  -9 50.6402 25.9681   2
  -6   5   9 27.9336 17.2280   4
  -6  -5  -9 25.6503 15.8634   5
   6   5  -9 12.4966 16.3763   6
   6   5  -7 58.6134 28.9298   2
   6  -5   7 49.8801 23.5502   2
  -6   5   7 67.5815 27.1058   4
  -6  -5  -7 80.9778 27.8855   5
   6   5  -5 251.496 57.5517   2
   6  -5   5 319.982 58.6311   2
  -6   5   5 306.039 57.6241   4
  -6  -5  -5 354.222 64.7135   5
   6   5  -5 186.595 58.8899   6
  -6  -5  -3 347.102 117.346   4
   6   5  -3 342.100 67.6702   2
   6  -5   3 452.810 76.4980   2
  -6   5   3 516.478 77.2369   4
  -6  -5  -3 342.003 66.9944   5
   6   5  -3 406.926 84.9360   6
  -6  -5  -1 29.1313 26.8911   4
   6   5  -1 40.5516 23.0321   2
   6  -5   1 45.9114 25.9770   2
  -6   5   1 52.4182 23.7909   4
   6   5  -1 14.8444 23.8193   6
  -6  -5  -1 62.6775 25.5486   5
   6   5   1 27.7063 25.2983   6
  -6  -5   1 21.0516 19.2493   5
   6   5   1 9.98994 15.8472   2
   6  -5  -1 12.9328 20.4746   2
  -6   5  -3 542.032 82.8932   4
   6  -5  -3 413.748 78.0137   3
   6   5   3 469.469 78.5935   2
   6  -5  -3 651.860 101.567   2
   6   5   3 459.950 85.6806   6
  -6  -5   3 505.354 82.0842   5
   6  -5  -5 489.032 87.1972   2
   6   5   5 354.219 60.9273   2
  -6  -5   5 332.806 60.2545   5
   6   5   5 300.955 61.6712   6
   6  -5  -5 309.182 59.2706   3
  -6   5  -5 283.995 54.9172   4
  -6   5  -7 68.2750 26.3286   4
   6  -5  -7 44.1109 27.1070   3
   6   5   7 95.2283 32.8966   2
   6  -5  -7 32.8124 30.3638   2
  -6  -5   7 40.7290 23.3331   5
   6   5   7 64.7750 26.5587   6
   6   5   9 61.4534 24.1049   2
  -6  -5   9 9.91845 12.9760   5
   6   5   9 20.4706 16.3091   6
   6  -5  -9 21.6030 17.1948   3
  -6   5  -9 24.5885 18.4314   3
   6   5  11 90.4330 33.7391   6
   6  -5 -11 97.5782 36.5965   2
  -6  -5  11 67.7143 27.3442   5
   6  -5 -11 114.879 33.6932   3
  -6   5 -11 83.6918 25.5777   4
  -6   5 -11 46.9639 21.3384   3
   6   5  13 274.383 62.5401   6
  -6   5 -13 457.109 62.7437   4
  -6  -5  13 284.414 60.2492   5
  -6   5 -13 406.853 62.0319   3
   6  -5 -13 442.434 70.3234   3
  -6   5 -17 31.1681 15.2870   4
  -6  -6 -10 16956.3 1584.69   4
  -6  -6  -8 590.255 112.578   4
   6   6  -8 743.178 105.678   6
  -6  -6  -6 661.892 93.3020   5
   6   6  -6 687.920 98.5596   2
  -6   6   6 689.796 94.5686   4
  -6  -6  -6 514.395 109.178   4
   6   6  -6 725.345 106.463   6
   6  -6   6 696.149 96.4930   2
  -6  -6  -4 2188.85 250.041   5
   6   6  -4 2325.44 254.609   2
  -6   6   4 2431.66 254.224   4
   6   6  -4 2902.68 278.872   6
   6  -6   4 2429.45 259.759   2
  -6  -6  -2 1119.94 136.379   5
   6   6  -2 881.294 128.139   2
  -6   6   2 1045.56 132.154   4
   6   6  -2 1169.09 152.529   6
   6  -6   2 1243.79 148.851   2
  -6  -6   0 24193.5 2164.74   5
   6   6   0 21018.5 2157.11   2
  -6   6   0 22307.8 2160.02   4
   6   6   0 23971.1 2179.81   6
  -6   6  -2 1123.45 128.473   4
  -6  -6   2 1027.78 128.777   5
  -6   6  -2 927.455 119.993   3
   6   6   2 710.613 117.447   2
   6   6   4 2685.54 273.685   6
  -6  -6   4 2599.93 265.593   5
   6   6   4 2443.71 263.458   2
  -6   6  -4 2722.88 262.892   4
   6  -6  -4 2309.37 262.654   3
   6  -6  -4 3213.61 314.073   2
  -6   6  -4 2140.70 252.635   3
   6   6   6 596.089 95.9784   6
  -6  -6   6 703.437 97.4170   5
   6   6   6 763.164 99.9241   2
  -6   6  -6 916.741 101.241   4
   6  -6  -6 573.602 93.5446   3
  -6   6  -6 641.242 89.6621   3
   6  -6  -8 732.066 112.770   2
  -6   6  -8 488.223 72.5902   4
  -6   6 -10 12422.8 1144.01   4
  -6   6 -12 2332.31 236.176   4
   6   7   3 220.271 47.0455   2
  -7   0   0 10.5232 16.6158   5
   7   0   0 35.1089 45.2502   6
   7   0   0-9.70380 12.5136   2
  -7   0   0 9.41705 19.1945   4
  -7   0   0 11.9051 10.8578   1
  -7   0  -2 11.9493 10.9173   1
  -7   0  -2-10.2602 13.2462   5
  -7   0   2-10.8361 19.7656   5
   7   0   2-40.1137 63.3220   6
   7   0   2-9.54192 17.4088   2
   7   0  -2-10.3970 16.4296   3
  -7   0  -2-9.37099 14.8120   4
  -7   0   2-9.40296 14.8624   4
  -7   0  -2-9.33235 12.0526   3
   7   0   4 42.9653 55.3743   6
   7   0   4 9.43924 14.9029   2
   7   0  -4 10.2298 18.6480   2
  -7   0   4 10.9286 14.0885   5
  -7   0  -4 10.0412 12.9452   5
   7   0  -4-11.3231 14.5967   3
  -7   0  -4 9.16983 16.7164   4
  -7   0   4-9.39441 17.1256   4
  -7   0  -4-8.54352 11.0157   3
   7   0   6-9.20568 14.5338   2
   7   0  -6-10.6729 13.7584   2
  -7   0   6-10.7958 13.9168   5
  -7   0  -6 9.78422 15.4468   5
  -7   0   6-9.37772 14.8053   4
  -7   0  -6 8.99190 20.0745   4
  -7   0  -6-7.85275 14.3158   3
   7   0   8-8.91420 14.0706   2
   7   0  -8 11.2075 20.4272   2
  -7   0   8-9.43111 8.59478   4
   7   0  -8-12.6952 11.5694   3
  -7   0  -8 8.91009 16.2398   4
   7   0   8 39.9489 51.4859   6
   7   0  10-8.54565 13.5029   2
   7   0 -10 11.9172 15.3712   2
  -7   0  10-10.2937 13.2808   5
  -7   0  10-9.69615 12.5116   4
   7   0 -10-12.1086 15.6176   3
  -7   0 -10-8.84598 18.0366   4
   7   0  10 35.4289 32.2927   6
   7   0  12-29.9675 38.6221   6
   7   0  12-7.85055 12.3923   2
   7   0 -12 36.9655 33.6874   2
  -7   0  12 10.3501 13.3397   5
  -7   0  12-10.3463 16.3315   4
   7   0 -12-11.6495 18.3885   3
   7   0  14-24.6069 22.4258   6
[truncated: 24,165 more chars]
