# Supplementary material for: The varying temperature- and pressure-induced phase transition pathways in hybrid improper ferroelectric Sr3Sn2O7
Source: Acta Crystallogr B Struct Sci Cryst Eng Mater. 2025 Apr 14;81(Pt 3):318–24. doi: 10.1107/S2052520625002306 (PMC12147935; doi:10.1107/S2052520625002306)
Supplement: Supplementary file 1 [file b-81-00318-sup1.zip › SSO_HP_VT_CIFs/SSO_VT_CIFS/SrSnO_I19VT_08_350_A21am.cif]

data_srsno_i19vt_08_350_a21am

# start Validation Reply Form
_vrf_PLAT109_srsno_i19vt_08_350_a21am
;
PROBLEM: Twinning Matrix = Alternate Inversion Twinning .          ? Check 
RESPONSE: The present system stems from a cetrosymmetric, tetragonal 
aristotype. This can be modelled using a twin law given by 
(0 1 0 -1 0 0 0 0 1 4). The two-fold twin was subsequently chosen over 
the inversion twin law to explicitly depict the twinning present as viewed 
from the perspective of the relevant properties (i.e., hybrid improper 
ferroelectric polarisation).
;
_vrf_PLAT971_srsno_i19vt_08_350_a21am
;
PROBLEM: Check Calcd Resid. Dens.  0.64Ang From Sn1             4.79 eA-3  
RESPONSE: The sample is highly absorbing and contains a significant 
proportion of heavy elements. While efforts have been made to account
for this as best as possible, the diffractometer upon which the data 
were collected lacks a camera with which to obtain a true representation
of the crystal for a more explicit correction. The impact of this upon
the data is further compounded by the crystal existing as a highly 
anisotropic plate. Errors carried through from this in the intensities will 
increase the residual levels in the model. This is in addition to the typical
fourier rippling that is expected at heavy elements, and the impact of the
spherical contraction of the valence shell owed to the ionisation of these 
metals in this highly charge system. Since these residuals exist close to 
these heavy metal centres and the model (and symmetry) has been thoroughly 
evaluated (see the manuscript), these are believed to have no physical 
significance.
;
_vrf_PLAT974_srsno_i19vt_08_350_a21am
;
PROBLEM: Check Calcd Negative Resid. Density on       Sr1      -2.47 eA-3  
RESPONSE: The sample is highly absorbing and contains a significant 
proportion of heavy elements. While efforts have been made to account
for this as best as possible, the diffractometer upon which the data 
were collected lacks a camera with which to obtain a true representation
of the crystal for a more explicit correction. The impact of this upon
the data is further compounded by the crystal existing as a highly 
anisotropic plate. Errors carried through from this in the intensities will 
increase the residual levels in the model. This is in addition to the typical
fourier rippling that is expected at heavy elements, and the impact of the
spherical contraction of the valence shell owed to the ionisation of these 
metals in this highly charge system. Since the residual exists close to 
a heavy metal centre and the model (and symmetry) has been thoroughly 
evaluated (see the manuscript), it is believed to have no physical 
significance.
;
_vrf_PLAT972_srsno_i19vt_08_350_a21am
;
PROBLEM: Check Calcd Resid. Dens.  1.25Ang From Sr1            -2.60 eA-3  
RESPONSE: The sample is highly absorbing and contains a significant 
proportion of heavy elements. While efforts have been made to account
for this as best as possible, the diffractometer upon which the data 
were collected lacks a camera with which to obtain a true representation
of the crystal for a more explicit correction. The impact of this upon
the data is further compounded by the crystal existing as a highly 
anisotropic plate. Errors carried through from this in the intensities will 
increase the residual levels in the model. This is in addition to the typical
fourier rippling that is expected at heavy elements, and the impact of the
spherical contraction of the valence shell owed to the ionisation of these 
metals in this highly charge system. Since these residuals exist close to 
these heavy metal centres and the model (and symmetry) has been thoroughly 
evaluated (see the manuscript), these are believed to have no physical 
significance.
;
# end Validation Reply Form

_audit_creation_date               2025-01-09
_audit_creation_method
;
Olex2 1.5-ac7-013
(compiled 2025.01.02 svn.rf662f148 for Rigaku Oxford Diffraction, GUI svn.r7109)
;
_shelx_SHELXL_version_number       '2019/3'
_audit_contact_author_address      
;
Dept. of Chemistry, University of Warwick, Gibbet Hill Road, Coventry, CV4 7AL
;
_audit_contact_author_email        ?
_audit_contact_author_name         'Evie Ladbrook'
_audit_contact_author_phone        ?
_publ_contact_author_id_orcid      ?
_publ_section_references
;
Dolomanov, O.V., Bourhis, L.J., Gildea, R.J, Howard, J.A.K. & Puschmann, H.
 (2009), J. Appl. Cryst. 42, 339-341.

Sheldrick, G.M. (2015). Acta Cryst. A71, 3-8.

Sheldrick, G.M. (2015). Acta Cryst. C71, 3-8.
;
_chemical_name_common              ?
_chemical_name_systematic          ?
_chemical_formula_moiety           'O7 Sn2 Sr3'
_chemical_formula_sum              'O7 Sn2 Sr3'
_chemical_formula_weight           612.24
_chemical_absolute_configuration   ?
_chemical_melting_point            ?
_chemical_oxdiff_formula           'Sr3 Sn2 O7'
loop_
  _atom_type_symbol
  _atom_type_description
  _atom_type_scat_dispersion_real
  _atom_type_scat_dispersion_imag
  _atom_type_scat_source
 'O' 'O' 0.0101 0.0057 'International Tables Vol C Tables 4.2.6.8 and 6.1.1.4'
 'Sr' 'Sr' -1.1610 3.0594
 'International Tables Vol C Tables 4.2.6.8 and 6.1.1.4'
 'Sn' 'Sn' -0.6810 1.3529
 'International Tables Vol C Tables 4.2.6.8 and 6.1.1.4'

_shelx_space_group_comment
;
The symmetry employed for this shelxl refinement is uniquely defined
by the following loop, which should always be used as a source of
symmetry information in preference to the above space-group names.
They are only intended as comments.
;
_space_group_crystal_system        'orthorhombic'
_space_group_IT_number             36
_space_group_name_H-M_alt          'A 21 a m'
_space_group_name_Hall             'A -2 2a'
loop_
  _space_group_symop_operation_xyz
 'x, y, z'
 'x+1/2, -y, -z'
 'x, y, -z'
 'x+1/2, -y, z'
 'x, y+1/2, z+1/2'
 'x+1/2, -y+1/2, -z+1/2'
 'x, y+1/2, -z+1/2'
 'x+1/2, -y+1/2, z+1/2'

_cell_length_a                     5.7014(3)
_cell_length_b                     5.7293(3)
_cell_length_c                     20.6380(11)
_cell_angle_alpha                  90
_cell_angle_beta                   90
_cell_angle_gamma                  90
_cell_volume                       674.14(6)
_cell_formula_units_Z              4
_cell_measurement_reflns_used      985
_cell_measurement_temperature      350
_cell_measurement_theta_max        33.0780
_cell_measurement_theta_min        3.8150
_shelx_estimated_absorpt_T_max     0.675
_shelx_estimated_absorpt_T_min     0.330
_exptl_absorpt_coefficient_mu      28.442
_exptl_absorpt_correction_T_max    0.01076
_exptl_absorpt_correction_T_min    0.00082
_exptl_absorpt_correction_type     sphere
_exptl_absorpt_process_details
;
CrysAlisPro 1.171.42.49 (Rigaku Oxford Diffraction, 2022)
Spherical absorption correction
using equivalent radius and absorption coefficient.
Empirical absorption correction using spherical harmonics,
implemented in SCALE3 ABSPACK scaling algorithm.
;
_exptl_absorpt_special_details     ?
_exptl_crystal_colour              'clear colourless'
_exptl_crystal_colour_lustre       clear
_exptl_crystal_colour_primary      colourless
_exptl_crystal_density_diffrn      6.032
_exptl_crystal_density_meas        ?
_exptl_crystal_density_method      ?
_exptl_crystal_description         plate
_exptl_crystal_F_000               1080
_exptl_crystal_size_max            0.05
_exptl_crystal_size_mid            0.05
_exptl_crystal_size_min            0.015
_exptl_crystal_size_rad            0.400
_exptl_transmission_factor_max     ?
_exptl_transmission_factor_min     ?
_diffrn_reflns_av_R_equivalents    0.0825
_diffrn_reflns_av_unetI/netI       0.0357
_diffrn_reflns_Laue_measured_fraction_full  0.994
_diffrn_reflns_Laue_measured_fraction_max  0.968
_diffrn_reflns_limit_h_max         8
_diffrn_reflns_limit_h_min         -9
_diffrn_reflns_limit_k_max         9
_diffrn_reflns_limit_k_min         -8
_diffrn_reflns_limit_l_max         33
_diffrn_reflns_limit_l_min         -32
_diffrn_reflns_number              12003
_diffrn_reflns_point_group_measured_fraction_full  0.995
_diffrn_reflns_point_group_measured_fraction_max  0.935
_diffrn_reflns_theta_full          24.415
_diffrn_reflns_theta_max           34.099
_diffrn_reflns_theta_min           1.913
_diffrn_ambient_temperature        350
_diffrn_detector                   'Hybrid Pixel Array Detector'
_diffrn_detector_area_resol_mean   5.8140
_diffrn_measured_fraction_theta_full  0.994
_diffrn_measured_fraction_theta_max  0.968
_diffrn_measurement_details
;
List of Runs (angles in degrees, time in seconds):

  # Type    Start    End  Width  t~exp~   \w     \q     \k     \f   Frames
--------------------------------------------------------------------------
  1  \f      0.00 360.00   0.20    0.20   0.00   0.00   0.00    --  1800
  2  \w   -150.00  20.00   0.20    0.20    --   25.00   0.00 288.00  850
  3  \w   -150.00  20.00   0.20    0.20    --   25.00   0.00 216.00  850
  4  \w   -150.00  20.00   0.20    0.20    --   25.00   0.00 144.00  850
  5  \w   -150.00  20.00   0.20    0.20    --   25.00   0.00  72.00  850
  6  \w   -150.00  20.00   0.20    0.20    --   25.00   0.00   0.00  850
;
_diffrn_measurement_device         'abstract diffractometer'
_diffrn_measurement_device_type   
 'dectris-CrysAlisPro-abstract goniometer imported dectris images'
_diffrn_measurement_method         '\w and \f scans'
_diffrn_orient_matrix_type        
 'CrysAlisPro convention (1999,Acta A55,543-557)'
_diffrn_orient_matrix_UB_11        -0.0019799497
_diffrn_orient_matrix_UB_12        -0.0093959055
_diffrn_orient_matrix_UB_13        0.0332790298
_diffrn_orient_matrix_UB_21        -0.1203028476
_diffrn_orient_matrix_UB_22        -0.0108156325
_diffrn_orient_matrix_UB_23        -0.0007759836
_diffrn_orient_matrix_UB_31        0.0110527353
_diffrn_orient_matrix_UB_32        -0.1193701323
_diffrn_orient_matrix_UB_33        -0.0025477159
_diffrn_radiation_monochromator    synchrotron
_diffrn_radiation_probe            x-ray
_diffrn_radiation_type             synchrotron
_diffrn_radiation_wavelength       0.6889
_diffrn_source                     synchrotron
_reflns_Friedel_coverage           0.780
_reflns_Friedel_fraction_full      0.996
_reflns_Friedel_fraction_max       0.896
_reflns_number_gt                  1345
_reflns_number_total               1456
_reflns_special_details
;
 Reflections were merged by SHELXL according to the crystal
 class for the calculation of statistics and refinement.
 
 _reflns_Friedel_fraction is defined as the number of unique
 Friedel pairs measured divided by the number that would be
 possible theoretically, ignoring centric projections and
 systematic absences. Completness statistics refer to single and
 composite reflections containing twin component 1 only.
;
_reflns_threshold_expression       'I > 2\s(I)'
_computing_cell_refinement         'CrysAlisPro 1.171.42.49 (Rigaku OD, 2022)'
_computing_data_collection         'CrysAlisPro 1.171.42.49 (Rigaku OD, 2022)'
_computing_data_reduction          'CrysAlisPro 1.171.42.49 (Rigaku OD, 2022)'
_computing_molecular_graphics      'Olex2 1.5-ac7-013 (Dolomanov et al., 2009)'
_computing_publication_material    'Olex2 1.5-ac7-013 (Dolomanov et al., 2009)'
_computing_structure_refinement    'SHELXL 2019/3 (Sheldrick, 2015)'
_computing_structure_solution      'SHELXT  (Sheldrick, 2015)'
_refine_diff_density_max           4.874
_refine_diff_density_min           -2.727
_refine_diff_density_rms           0.940
_refine_ls_abs_structure_details
;
 Flack x determined using 540 quotients [(I+)-(I-)]/[(I+)+(I-)]
 (Parsons, Flack and Wagner, Acta Cryst. B69 (2013) 249-259).
;
_refine_ls_abs_structure_Flack     -0.008(7)
_refine_ls_extinction_coef         .
_refine_ls_extinction_method       none
_refine_ls_goodness_of_fit_ref     1.092
_refine_ls_hydrogen_treatment      undef
_refine_ls_matrix_type             full
_refine_ls_number_parameters       59
_refine_ls_number_reflns           1456
_refine_ls_number_restraints       1
_refine_ls_R_factor_all            0.0713
_refine_ls_R_factor_gt             0.0702
_refine_ls_restrained_S_all        1.092
_refine_ls_shift/su_max            0.000
_refine_ls_shift/su_mean           0.000
_refine_ls_structure_factor_coef   Fsqd
_refine_ls_weighting_details      
 'w=1/[\s^2^(Fo^2^)+(0.1500P)^2^] where P=(Fo^2^+2Fc^2^)/3'
_refine_ls_weighting_scheme        calc
_refine_ls_wR_factor_gt            0.1872
_refine_ls_wR_factor_ref           0.1917
_refine_special_details
;
 Refined as a 2-component twin.
All atoms were refined as anisotropic without the need for any restraints.
;
_olex2_refinement_description
;
1. Twinned data refinement
 Scales: 0.47(2)
 0.53(2)
;
_atom_sites_solution_hydrogens     .
_atom_sites_solution_primary       isomorph
_atom_sites_solution_secondary     difmap
loop_
  _atom_site_label
  _atom_site_type_symbol
  _atom_site_fract_x
  _atom_site_fract_y
  _atom_site_fract_z
  _atom_site_U_iso_or_equiv
  _atom_site_adp_type
  _atom_site_occupancy
  _atom_site_site_symmetry_order
  _atom_site_calc_flag
  _atom_site_refinement_flags_posn
  _atom_site_refinement_flags_adp
  _atom_site_refinement_flags_occupancy
  _atom_site_disorder_assembly
  _atom_site_disorder_group
 Sn1 Sn 0.8680(2) 0.24942(4) 0.09820(5) 0.0223(3) Uani 1 1 d . . . . .
 Sr1 Sr 0.3560(6) 0.25031(11) 0.000000 0.0271(4) Uani 1 2 d S T P . .
 Sr2 Sr 0.37793(9) 0.25810(9) 0.18695(8) 0.0273(4) Uani 1 1 d . . . . .
 O1 O 0.876(3) 0.1992(14) 0.000000 0.0317(12) Uani 1 2 d S T P . .
 O2 O 0.864(2) 0.2907(10) 0.1964(4) 0.0318(10) Uani 1 1 d . . . . .
 O3 O 0.643(2) -0.0232(10) 0.1063(2) 0.0309(11) Uani 1 1 d . . . . .
 O4 O 0.097(2) 0.5229(12) 0.0871(2) 0.0312(11) Uani 1 1 d . . . . .

loop_
  _atom_site_aniso_label
  _atom_site_aniso_U_11
  _atom_site_aniso_U_22
  _atom_site_aniso_U_33
  _atom_site_aniso_U_23
  _atom_site_aniso_U_13
  _atom_site_aniso_U_12
 Sn1 0.0216(4) 0.0217(4) 0.0235(4) 0.00001(7) 0.0001(5) 0.00004(11)
 Sr1 0.0273(9) 0.0270(6) 0.0271(9) 0.000 0.000 -0.0014(2)
 Sr2 0.0291(7) 0.0275(5) 0.0252(6) -0.00042(12) 0.0002(7) -0.0006(6)
 O1 0.042(4) 0.031(3) 0.022(2) 0.000 0.000 -0.004(5)
 O2 0.034(3) 0.0346(19) 0.0266(18) -0.003(2) -0.001(4) 0.003(3)
 O3 0.026(2) 0.027(2) 0.039(2) 0.002(2) -0.0002(18) -0.0052(19)
 O4 0.029(2) 0.029(3) 0.036(2) 0.0007(19) 0.0011(19) -0.008(2)

_geom_special_details
;
 All esds (except the esd in the dihedral angle between two l.s. planes)
 are estimated using the full covariance matrix.  The cell esds are taken
 into account individually in the estimation of esds in distances, angles
 and torsion angles; correlations between esds in cell parameters are only
 used when they are defined by crystal symmetry.  An approximate (isotropic)
 treatment of cell esds is used for estimating esds involving l.s. planes.
;
loop_
  _geom_bond_atom_site_label_1
  _geom_bond_atom_site_label_2
  _geom_bond_distance
  _geom_bond_site_symmetry_2
  _geom_bond_publ_flag
 Sn1 Sr1 3.442(3) 1_655 ?
 Sn1 Sr1 3.5085(8) 2 ?
 Sn1 Sr2 3.3643(10) 4_565 ?
 Sn1 Sr2 3.4370(9) 4 ?
 Sn1 Sr2 3.4363(15) 1_655 ?
 Sn1 Sr2 3.3414(15) . ?
 Sn1 O1 2.0476(15) . ?
 Sn1 O2 2.040(7) . ?
 Sn1 O3 2.040(11) 4 ?
 Sn1 O3 2.029(10) . ?
 Sn1 O4 2.052(10) 1_655 ?
 Sn1 O4 2.035(11) 4_565 ?
 Sr1 O1 2.751(19) 1_455 ?
 Sr1 O1 3.156(8) 2_465 ?
 Sr1 O1 2.578(8) 2_455 ?
 Sr1 O1 2.981(19) . ?
 Sr1 O3 2.825(8) 4_455 ?
 Sr1 O3 2.825(8) 2_455 ?
 Sr1 O3 3.153(9) 3 ?
 Sr1 O3 3.153(9) . ?
 Sr1 O4 2.802(9) 3 ?
 Sr1 O4 2.610(9) 4_565 ?
 Sr1 O4 2.610(9) 2_565 ?
 Sr1 O4 2.802(9) . ?
 Sr2 O2 2.425(8) 6_455 ?
 Sr2 O2 3.151(6) 4_455 ?
 Sr2 O2 2.784(13) . ?
 Sr2 O2 2.943(13) 1_455 ?
 Sr2 O2 2.594(6) 4_465 ?
 Sr2 O3 2.526(9) 4_455 ?
 Sr2 O3 2.766(9) . ?
 Sr2 O4 3.018(9) . ?
 Sr2 O4 2.717(8) 4_565 ?

loop_
  _geom_angle_atom_site_label_1
  _geom_angle_atom_site_label_2
  _geom_angle_atom_site_label_3
  _geom_angle
  _geom_angle_site_symmetry_1
  _geom_angle_site_symmetry_3
  _geom_angle_publ_flag
 Sr1 Sn1 Sr1 71.15(4) 1_655 2 ?
 Sr2 Sn1 Sr1 67.53(2) 4 2 ?
 Sr2 Sn1 Sr1 107.80(3) 4_565 1_655 ?
 Sr2 Sn1 Sr1 108.21(5) . 2 ?
 Sr2 Sn1 Sr1 177.69(3) 4_565 2 ?
 Sr2 Sn1 Sr1 109.65(5) 1_655 2 ?
 Sr2 Sn1 Sr1 68.28(5) 1_655 1_655 ?
 Sr2 Sn1 Sr1 107.56(3) 4 1_655 ?
 Sr2 Sn1 Sr1 177.02(4) . 1_655 ?
 Sr2 Sn1 Sr2 72.73(3) . 4_565 ?
 Sr2 Sn1 Sr2 114.53(4) . 1_655 ?
 Sr2 Sn1 Sr2 74.59(3) . 4 ?
 Sr2 Sn1 Sr2 73.40(3) 1_655 4 ?
 Sr2 Sn1 Sr2 71.55(3) 4_565 1_655 ?
 Sr2 Sn1 Sr2 114.78(4) 4_565 4 ?
 O1 Sn1 Sr1 46.7(2) . 2 ?
 O1 Sn1 Sr1 53.0(5) . 1_655 ?
 O1 Sn1 Sr2 114.1(2) . 4 ?
 O1 Sn1 Sr2 124.3(5) . . ?
 O1 Sn1 Sr2 131.0(2) . 4_565 ?
 O1 Sn1 Sr2 120.7(5) . 1_655 ?
 O1 Sn1 O4 89.0(4) . 1_655 ?
 O2 Sn1 Sr1 131.91(17) . 2 ?
 O2 Sn1 Sr1 126.4(4) . 1_655 ?
 O2 Sn1 Sr2 58.6(4) . 1_655 ?
 O2 Sn1 Sr2 50.38(17) . 4_565 ?
 O2 Sn1 Sr2 56.2(4) . . ?
 O2 Sn1 Sr2 64.46(17) . 4 ?
 O2 Sn1 O1 178.4(4) . . ?
 O2 Sn1 O4 91.7(3) . 1_655 ?
 O3 Sn1 Sr1 53.6(2) . 2 ?
 O3 Sn1 Sr1 55.1(2) 4 1_655 ?
 O3 Sn1 Sr1 62.9(2) 4 2 ?
 O3 Sn1 Sr1 124.1(2) . 1_655 ?
 O3 Sn1 Sr2 127.7(2) . 4_565 ?
 O3 Sn1 Sr2 46.8(2) 4 1_655 ?
 O3 Sn1 Sr2 55.8(3) . . ?
 O3 Sn1 Sr2 53.6(2) 4 4 ?
 O3 Sn1 Sr2 118.4(2) 4 4_565 ?
 O3 Sn1 Sr2 127.4(2) 4 . ?
 O3 Sn1 Sr2 120.2(3) . 1_655 ?
 O3 Sn1 Sr2 46.8(3) . 4 ?
 O3 Sn1 O1 88.5(4) 4 . ?
 O3 Sn1 O1 89.3(4) . . ?
 O3 Sn1 O2 90.1(3) 4 . ?
 O3 Sn1 O2 90.0(3) . . ?
 O3 Sn1 O3 89.44(6) . 4 ?
 O3 Sn1 O4 91.3(6) . 4_565 ?
 O3 Sn1 O4 90.3(6) 4 1_655 ?
 O3 Sn1 O4 178.3(2) . 1_655 ?
 O4 Sn1 Sr1 116.3(2) 4_565 2 ?
 O4 Sn1 Sr1 54.5(3) 1_655 1_655 ?
 O4 Sn1 Sr1 124.8(2) 1_655 2 ?
 O4 Sn1 Sr1 123.1(2) 4_565 1_655 ?
 O4 Sn1 Sr2 134.0(3) 1_655 4 ?
 O4 Sn1 Sr2 125.6(3) 1_655 . ?
 O4 Sn1 Sr2 60.7(3) 1_655 1_655 ?
 O4 Sn1 Sr2 62.4(2) 4_565 4_565 ?
 O4 Sn1 Sr2 53.8(2) 1_655 4_565 ?
 O4 Sn1 Sr2 54.4(2) 4_565 . ?
 O4 Sn1 Sr2 133.9(2) 4_565 1_655 ?
 O4 Sn1 Sr2 127.9(3) 4_565 4 ?
 O4 Sn1 O1 89.8(4) 4_565 . ?
 O4 Sn1 O2 91.6(3) 4_565 . ?
 O4 Sn1 O3 178.1(3) 4_565 4 ?
 O4 Sn1 O4 88.92(6) 4_565 1_655 ?
 O1 Sr1 O1 175.3(8) 2_455 2_465 ?
 O1 Sr1 O1 168.3(3) 1_455 . ?
 O1 Sr1 O1 81.8(4) 2_455 . ?
 O1 Sr1 O1 93.5(4) . 2_465 ?
 O1 Sr1 O1 86.5(4) 2_455 1_455 ?
 O1 Sr1 O1 98.2(4) 1_455 2_465 ?
 O1 Sr1 O3 63.8(2) 2_455 4_455 ?
 O1 Sr1 O3 61.5(2) 1_455 4_455 ?
 O1 Sr1 O3 63.8(2) 2_455 2_455 ?
 O1 Sr1 O3 55.6(2) . 3 ?
 O1 Sr1 O3 61.5(2) 1_455 2_455 ?
 O1 Sr1 O3 117.6(2) 1_455 . ?
 O1 Sr1 O3 117.6(2) 1_455 3 ?
 O1 Sr1 O3 58.7(2) 2_455 . ?
 O1 Sr1 O3 55.6(2) . . ?
 O1 Sr1 O3 58.7(2) 2_455 3 ?
 O1 Sr1 O4 125.5(3) 2_455 3 ?
 O1 Sr1 O4 118.3(4) 2_455 4_565 ?
 O1 Sr1 O4 118.3(4) 2_455 2_565 ?
 O1 Sr1 O4 125.5(3) 2_455 . ?
 O1 Sr1 O4 62.3(3) 1_455 . ?
 O1 Sr1 O4 62.3(3) 1_455 3 ?
 O3 Sr1 O1 112.5(3) 2_455 . ?
 O3 Sr1 O1 118.5(3) . 2_465 ?
 O3 Sr1 O1 118.5(3) 3 2_465 ?
 O3 Sr1 O1 112.5(3) 4_455 . ?
 O3 Sr1 O1 118.4(2) 2_455 2_465 ?
 O3 Sr1 O1 118.4(2) 4_455 2_465 ?
 O3 Sr1 O3 122.29(10) 2_455 . ?
 O3 Sr1 O3 56.92(9) 2_455 3 ?
 O3 Sr1 O3 88.1(3) . 3 ?
 O3 Sr1 O3 122.29(10) 4_455 3 ?
 O3 Sr1 O3 56.92(9) 4_455 . ?
 O3 Sr1 O3 101.9(4) 2_455 4_455 ?
 O4 Sr1 O1 125.4(3) . . ?
 O4 Sr1 O1 57.5(2) . 2_465 ?
 O4 Sr1 O1 58.9(2) 4_565 2_465 ?
 O4 Sr1 O1 58.9(2) 2_565 2_465 ?
 O4 Sr1 O1 57.5(2) 3 2_465 ?
 O4 Sr1 O1 125.2(3) 2_565 1_455 ?
 O4 Sr1 O1 125.4(3) 3 . ?
 O4 Sr1 O1 61.6(3) 2_565 . ?
 O4 Sr1 O1 61.6(3) 4_565 . ?
 O4 Sr1 O1 125.2(3) 4_565 1_455 ?
 O4 Sr1 O3 85.47(15) 2_565 2_455 ?
 O4 Sr1 O3 172.2(4) 4_565 2_455 ?
 O4 Sr1 O3 117.0(5) 4_565 3 ?
 O4 Sr1 O3 117.0(5) 2_565 . ?
 O4 Sr1 O3 85.47(15) 4_565 4_455 ?
 O4 Sr1 O3 59.7(3) 2_565 3 ?
 O4 Sr1 O3 95.97(14) . . ?
 O4 Sr1 O3 62.1(2) 3 2_455 ?
 O4 Sr1 O3 62.1(2) . 4_455 ?
 O4 Sr1 O3 121.9(5) 3 4_455 ?
 O4 Sr1 O3 59.7(3) 4_565 . ?
 O4 Sr1 O3 95.97(14) 3 3 ?
 O4 Sr1 O3 172.2(4) 2_565 4_455 ?
 O4 Sr1 O3 175.35(19) . 3 ?
 O4 Sr1 O3 121.9(5) . 2_455 ?
 O4 Sr1 O3 175.35(19) 3 . ?
 O4 Sr1 O4 87.1(4) 4_565 2_565 ?
 O4 Sr1 O4 63.76(9) 4_565 . ?
 O4 Sr1 O4 79.8(3) . 3 ?
 O4 Sr1 O4 116.24(10) 4_565 3 ?
 O4 Sr1 O4 63.76(9) 2_565 3 ?
 O4 Sr1 O4 116.24(9) 2_565 . ?
 Sn1 Sr2 Sn1 114.53(4) . 1_455 ?
 Sn1 Sr2 Sn1 73.01(3) 4_465 1_455 ?
 Sn1 Sr2 Sn1 74.22(3) . 4_465 ?
 O2 Sr2 Sn1 36.27(14) 1_455 1_455 ?
 O2 Sr2 Sn1 92.3(2) 4_455 . ?
 O2 Sr2 Sn1 150.46(14) 4_455 4_465 ?
 O2 Sr2 Sn1 37.30(16) 4_465 4_465 ?
 O2 Sr2 Sn1 91.6(2) 4_465 1_455 ?
 O2 Sr2 Sn1 124.7(3) 6_455 . ?
 O2 Sr2 Sn1 120.0(3) 6_455 1_455 ?
 O2 Sr2 Sn1 88.06(14) 1_455 4_465 ?
 O2 Sr2 Sn1 129.53(14) 6_455 4_465 ?
 O2 Sr2 Sn1 151.68(16) . 1_455 ?
 O2 Sr2 Sn1 89.8(2) 4_455 1_455 ?
 O2 Sr2 Sn1 89.92(15) . 4_465 ?
 O2 Sr2 Sn1 150.46(15) 1_455 . ?
 O2 Sr2 Sn1 37.54(15) . . ?
 O2 Sr2 Sn1 94.7(3) 4_465 . ?
 O2 Sr2 O2 88.3(3) 6_455 . ?
 O2 Sr2 O2 169.2(2) . 1_455 ?
 O2 Sr2 O2 84.3(3) 4_465 1_455 ?
 O2 Sr2 O2 87.6(3) 4_465 . ?
 O2 Sr2 O2 171.5(4) 4_465 4_455 ?
 O2 Sr2 O2 95.0(3) . 4_455 ?
 O2 Sr2 O2 92.2(2) 6_455 4_465 ?
 O2 Sr2 O2 91.9(3) 1_455 4_455 ?
 O2 Sr2 O2 84.8(3) 6_455 1_455 ?
 O2 Sr2 O2 79.79(17) 6_455 4_455 ?
 O2 Sr2 O3 125.2(3) 6_455 4_455 ?
 O2 Sr2 O3 123.3(3) 6_455 . ?
 O2 Sr2 O3 130.0(3) 4_465 . ?
 O2 Sr2 O4 67.1(2) 4_465 4_565 ?
 O2 Sr2 O4 135.9(4) 6_455 . ?
 O2 Sr2 O4 59.0(3) 1_455 . ?
 O2 Sr2 O4 145.2(4) 6_455 4_565 ?
 O2 Sr2 O4 62.2(2) 4_465 . ?
 O2 Sr2 O4 122.8(3) . . ?
 O3 Sr2 Sn1 94.53(14) 4_455 4_465 ?
 O3 Sr2 Sn1 37.3(2) . . ?
 O3 Sr2 Sn1 97.6(2) . 1_455 ?
 O3 Sr2 Sn1 99.79(12) . 4_465 ?
 O3 Sr2 Sn1 94.3(3) 4_455 . ?
 O3 Sr2 Sn1 36.1(2) 4_455 1_455 ?
 O3 Sr2 O2 128.4(3) . 1_455 ?
 O3 Sr2 O2 58.0(2) . 4_455 ?
 O3 Sr2 O2 59.7(2) 4_455 4_455 ?
 O3 Sr2 O2 62.5(3) . . ?
 O3 Sr2 O2 124.3(3) 4_455 4_465 ?
 O3 Sr2 O2 127.6(3) 4_455 . ?
 O3 Sr2 O2 63.2(3) 4_455 1_455 ?
 O3 Sr2 O3 65.32(9) 4_455 . ?
 O3 Sr2 O4 62.4(3) 4_455 . ?
 O3 Sr2 O4 89.44(17) 4_455 4_565 ?
 O3 Sr2 O4 99.88(15) . . ?
 O4 Sr2 Sn1 36.68(19) . 4_465 ?
 O4 Sr2 Sn1 37.5(2) 4_565 . ?
 O4 Sr2 Sn1 37.6(2) 4_565 4_465 ?
 O4 Sr2 Sn1 36.36(19) . 1_455 ?
 O4 Sr2 Sn1 94.4(2) . . ?
 O4 Sr2 Sn1 89.5(2) 4_565 1_455 ?
 O4 Sr2 O2 118.6(3) 4_565 1_455 ?
 O4 Sr2 O2 122.0(3) . 4_455 ?
 O4 Sr2 O2 121.3(3) 4_565 4_455 ?
 O4 Sr2 O2 64.2(3) 4_565 . ?
 O4 Sr2 O3 64.0(2) 4_565 . ?
 O4 Sr2 O4 59.62(9) 4_565 . ?
 Sn1 O1 Sn1 163.6(5) . 3 ?
 Sn1 O1 Sr1 90.5(5) . 1_655 ?
 Sn1 O1 Sr1 98.0(2) . 2 ?
 Sn1 O1 Sr1 81.9(2) . 2_565 ?
 Sn1 O1 Sr1 90.5(5) 3 1_655 ?
 Sn1 O1 Sr1 87.9(5) 3 . ?
 Sn1 O1 Sr1 98.0(2) 3 2 ?
 Sn1 O1 Sr1 81.9(2) 3 2_565 ?
 Sn1 O1 Sr1 87.9(5) . . ?
 Sr1 O1 Sr1 98.7(5) 2 1_655 ?
 Sr1 O1 Sr1 86.0(3) 1_655 2_565 ?
 Sr1 O1 Sr1 168.3(3) 1_655 . ?
 Sr1 O1 Sr1 175.3(8) 2 2_565 ?
 Sr1 O1 Sr1 93.1(5) 2 . ?
 Sr1 O1 Sr1 82.3(3) . 2_565 ?
 Sn1 O2 Sr2 92.3(3) . 4_565 ?
 Sn1 O2 Sr2 86.2(4) . . ?
 Sn1 O2 Sr2 85.2(4) . 1_655 ?
 Sn1 O2 Sr2 79.79(16) . 4 ?
 Sn1 O2 Sr2 166.5(3) . 6 ?
 Sr2 O2 Sr2 95.3(3) 4_565 . ?
 Sr2 O2 Sr2 171.5(4) 4_565 4 ?
 Sr2 O2 Sr2 169.2(2) . 1_655 ?
 Sr2 O2 Sr2 86.9(2) 6 4 ?
 Sr2 O2 Sr2 87.4(2) . 4 ?
 Sr2 O2 Sr2 100.86(19) 6 4_565 ?
 Sr2 O2 Sr2 91.6(3) 4_565 1_655 ?
 Sr2 O2 Sr2 91.5(3) 6 1_655 ?
 Sr2 O2 Sr2 84.7(2) 1_655 4 ?
 Sr2 O2 Sr2 95.4(4) 6 . ?
 Sn1 O3 Sn1 165.6(5) . 4_455 ?
 Sn1 O3 Sr1 83.6(2) . . ?
 Sn1 O3 Sr1 88.5(2) 4_455 2 ?
 Sn1 O3 Sr1 91.1(4) . 2 ?
 Sn1 O3 Sr1 82.0(4) 4_455 . ?
 Sn1 O3 Sr2 97.4(5) . 4 ?
 Sn1 O3 Sr2 97.1(2) 4_455 4 ?
 Sn1 O3 Sr2 86.9(2) . . ?
 Sn1 O3 Sr2 90.0(4) 4_455 . ?
 Sr1 O3 Sr1 84.96(14) 2 . ?
 Sr2 O3 Sr1 81.1(3) . . ?
 Sr2 O3 Sr1 92.2(3) 4 2 ?
 Sr2 O3 Sr1 177.0(3) 4 . ?
 Sr2 O3 Sr1 166.1(3) . 2 ?
 Sr2 O3 Sr2 101.72(18) 4 . ?
 Sn1 O4 Sn1 163.7(4) 4_465 1_455 ?
 Sn1 O4 Sr1 97.0(4) 1_455 2_465 ?
 Sn1 O4 Sr1 91.7(4) 4_465 . ?
 Sn1 O4 Sr1 99.1(2) 4_465 2_465 ?
 Sn1 O4 Sr1 88.9(2) 1_455 . ?
 Sn1 O4 Sr2 83.0(2) 1_455 . ?
 Sn1 O4 Sr2 81.0(3) 4_465 . ?
 Sn1 O4 Sr2 88.6(4) 1_455 4_465 ?
 Sn1 O4 Sr2 88.2(2) 4_465 4_465 ?
 Sr1 O4 Sr1 96.48(16) 2_465 . ?
 Sr1 O4 Sr2 83.0(3) . . ?
 Sr1 O4 Sr2 92.9(3) 2_465 4_465 ?
 Sr1 O4 Sr2 179.5(3) 2_465 . ?
 Sr2 O4 Sr1 170.5(3) 4_465 . ?
 Sr2 O4 Sr2 87.63(15) 4_465 . ?

_shelx_res_file
;
TITL SrSnO_I19VT_08_350_A21am in A2(1)am
    srsno_i19vt_08_350_a21am.res
    created by SHELXL-2019/3 at 16:22:54 on 09-Jan-2025
REM A2(1)am (#36 with fixed user cell
CELL 0.6889 5.701437 5.72927 20.637977 90 90 90
ZERR 4 0.000309 0.000326 0.001139 0 0 0
LATT -5
SYMM 0.5+X,-Y,-Z
SYMM +X,+Y,-Z
SYMM 0.5+X,-Y,+Z
SFAC O Sr Sn
DISP O 0.0101 0.0057 30.1044
DISP Sn -0.681 1.3529 5641.0613
DISP Sr -1.161 3.0594 12162.7002
UNIT 28 12 8

L.S. 10
PLAN  5
SIZE 0.05 0.05 0.015
TEMP 76.85
CONF
LIST 4
MORE -1
fmap 2
acta
TWIN -1 0 0 0 -1 0 0 0 1 2
OMIT -2 0 0
OMIT -1 -1 5
OMIT 0 0 -10
OMIT 0 0 -4
OMIT 0 2 0
OMIT 1 1 -5
OMIT 2 0 0
REM <olex2.extras>
REM <HklSrc "%.\\SrSnO_I19VT_08_350_A21am.hkl">
REM </olex2.extras>

WGHT    0.150000
BASF   0.53445
FVAR       1.21920
SN1   3    0.868043    0.249425    0.098203    11.00000    0.02164    0.02175 =
         0.02348    0.00001    0.00008    0.00004
SR1   2    0.356036    0.250305    0.000000    10.50000    0.02729    0.02701 =
         0.02712    0.00000    0.00000   -0.00143
SR2   2    0.377932    0.258104    0.186947    11.00000    0.02909    0.02751 =
         0.02517   -0.00042    0.00023   -0.00062
O1    1    0.876291    0.199238    0.000000    10.50000    0.04222    0.03080 =
         0.02210    0.00000    0.00000   -0.00362
O2    1    0.863958    0.290663    0.196388    11.00000    0.03429    0.03465 =
         0.02655   -0.00281   -0.00146    0.00347
O3    1    0.642864   -0.023236    0.106255    11.00000    0.02642    0.02733 =
         0.03895    0.00174   -0.00023   -0.00518
O4    1    0.097138    0.522855    0.087127    11.00000    0.02918    0.02854 =
         0.03599    0.00070    0.00114   -0.00775
HKLF 4


REM  SrSnO_I19VT_08_350_A21am in A2(1)am
REM wR2 = 0.1917, GooF = S = 1.092, Restrained GooF = 1.092 for all data
REM R1 = 0.0702 for 1345 Fo > 4sig(Fo) and 0.0713 for all 1456 data
REM 59 parameters refined using 1 restraints

END

WGHT      0.1500      0.0000

REM Highest difference peak  4.874,  deepest hole -2.727,  1-sigma level  0.940
Q1    1   0.9441  0.3407  0.0983  11.00000  0.05    4.87
Q2    1   0.9434  0.1600  0.0985  11.00000  0.05    4.80
Q3    1   0.7962  0.3399  0.0979  11.00000  0.05    4.77
Q4    1   0.7964  0.1599  0.0973  11.00000  0.05    4.66
Q5    1   0.4562  0.3356  0.1835  11.00000  0.05    3.33
;
_shelx_res_checksum                88490
_shelx_hkl_file
;
   0   0   2 33166.2 2675.15   6
   0   0   2 27614.4 2654.08   5
   0   0  -2 26527.2 2656.50   5
   0   0   2 27915.5 2724.25   3
   0   0   2 38744.5 2741.21   1
   0   0   2 27612.4 2714.21   1
   0   0  -2 35326.1 2711.76   1
   0   0  -2 34791.4 2725.03   1
   0   0  -4 162066. 13927.9   1
   0   0   4 133534. 13965.4   1
   0   0  -4 180860. 13963.9   1
   0   0   4 187662. 13978.6   1
   0   0  -4 159151. 13889.9   6
   0   0   4 150790. 13889.8   6
   0   0   4 157524. 13866.3   5
   0   0  -4 162662. 13874.7   5
   0   0  -4 176810. 13915.0   4
   0   0   4 147487. 13872.1   4
   0   0   4 158141. 13954.8   3
   0   0   4 204661. 13911.8   2
   0   0  -4 149340. 13848.7   2
   0   0   6 2928.31 410.439   1
   0   0  -6 3123.42 407.063   1
   0   0  -6 2844.58 400.160   1
   0   0   6 4032.89 443.394   1
   0   0   6 3007.67 367.237   6
   0   0  -6 3778.78 393.485   6
   0   0  -6 2998.73 366.199   5
   0   0   6 3207.73 363.450   5
   0   0   6 3071.29 360.793   4
   0   0  -6 3393.80 392.837   4
   0   0  -6 3855.33 471.459   3
   0   0   6 3349.77 424.046   3
   0   0  -6 3553.02 345.993   2
   0   0   8 10005.0 892.735   1
   0   0   8 10384.9 889.613   1
   0   0  -8 8233.69 855.518   1
   0   0   8 8206.04 809.646   6
   0   0   8 7521.06 797.972   5
   0   0  -8 9391.39 812.878   5
   0   0   8 8182.14 799.420   4
   0   0  -8 8954.40 842.980   4
   0   0  -8 8976.77 907.386   3
   0   0  -8 7325.51 775.271   2
   0   0 -10 839477. 70954.5   1
   0   0  10 895105. 70986.2   1
   0   0  10 999999. 70990.4   1
   0   0 -10 753712. 70955.4   1
   0   0  10 731427. 70906.6   6
   0   0  10 753581. 70904.6   5
   0   0 -10 879003. 70959.4   4
   0   0 -10 925947. 71018.3   3
   0   0 -10 867879. 70892.3   2
   0   0 -12 95103.0 8644.88   1
   0   0 -12 92507.3 8620.38   1
   0   0  12 111188. 8649.64   1
   0   0  12 95605.2 8596.84   6
   0   0  12 94497.5 8594.25   5
   0   0 -12 95383.1 8604.44   2
   0   0 -12 113398. 8621.98   4
   0   0 -12 96414.9 8657.67   3
   0   0 -12 107154. 8582.45   2
   0   0  14 64555.4 5423.89   6
   0   0  14 66403.2 5424.43   5
   0   0 -14 52631.1 5437.19   4
   0   0 -14 62207.6 5468.80   1
   0   0  14 72346.3 5467.03   1
   0   0 -14 58148.6 5444.14   1
   0   0 -14 68638.4 5477.42   3
   0   0 -14 61621.4 5425.38   2
   0   0 -16 1915.34 242.816   1
   0   0 -16 2115.91 254.923   1
   0   0  16 2802.50 267.596   1
   0   0  16 1999.79 226.262   5
   0   0 -16 2161.46 238.855   4
   0   0  16 2503.26 260.927   1
   0   0 -16 2120.41 260.667   3
   0   0 -16 1858.95 227.442   2
   0   0  18 87.8096 39.5870   1
   0   0 -18 346.610 67.4736   1
   0   0 -18 147.913 42.3381   2
   0   0  18 134.564 38.1869   6
   0   0  18 195.526 43.1708   5
   0   0 -18 186.569 55.7777   1
   0   0  18 398.076 71.1687   1
   0   0 -18 110.730 48.5685   3
   0   0  20 61353.6 4226.59   1
   0   0  20 45297.1 4182.85   6
   0   0  20 43898.6 4180.90   5
   0   0 -20 54790.9 4200.22   4
   0   0 -20 44591.1 4200.52   3
   0   0  20 52353.1 4211.05   1
   0   0 -20 46442.9 4204.68   1
   0   0  22 33599.9 3009.92   6
   0   0  22 34471.6 3008.98   5
   0   0 -22 32160.8 3011.43   2
   0   0 -22 38245.7 3025.76   4
   0   0 -22 32549.3 3024.94   3
   0   0 -22 36303.2 3033.74   1
   0   0 -22 40085.4 3056.96   1
   0   0  22 35553.2 3031.70   1
   0   0  24 12785.8 1045.09   6
   0   0  24 10796.3 1038.07   5
   0   0 -24 13312.5 1059.50   4
   0   0 -24 10484.4 1054.14   1
   0   0 -24 11076.4 1053.93   3
   0   0  24 13160.4 1065.18   1
   0   0 -26 85.0346 28.5204   4
   0   0  26 81.2204 24.2645   5
   0   0 -26 137.520 33.9700   3
   0   0  26 88.2019 25.0277   6
   0   0 -28 694.474 97.5936   3
   0   0  28 846.226 94.4669   5
   0   0 -28 838.288 105.367   4
   0   0  30 4064.65 352.954   6
   0   0  30 3566.03 349.890   5
   0   0  32 10423.5 949.966   5
   0   0  32 11349.8 953.078   6
   0  -1  -1 36.4388 22.9687   6
   0   1  -1 67.3346 25.6173   6
   0  -1   1 32.6125 25.5347   6
   0   1   1 50.7035 20.0646   6
   0  -1  -1 115.002 33.2328   5
   0   1  -1 27.5492 15.4450   5
   0  -1   1 38.1409 16.9622   5
   0   1   1 59.3358 24.8567   5
   0   1  -1 26.5588 40.4247   2
   0  -1   1 36.8892 32.5364   2
   0  -1  -1 25.7391 39.1937   2
   0   1   1 131.426 42.5333   2
   0   1  -1 52.9007 18.8380   4
   0  -1  -1 47.1462 23.4728   4
   0   1   1 40.5442 22.1676   4
   0  -1   1 55.9198 21.4320   4
   0  -1  -1 86.9427 29.5805   3
   0   1   1 79.3676 27.0701   3
   0  -1   3 1046.10 129.548   1
   0   1   3 981.948 112.048   1
   0   1   3 560.567 122.452   1
   0   1  -3 943.988 128.091   1
   0  -1  -3 1162.02 124.826   1
   0  -1   3 675.450 136.065   1
   0  -1  -3 443.355 111.948   1
   0   1  -3 643.704 93.5095   6
   0   1   3 526.952 89.8653   6
   0   1  -3 530.872 76.6346   5
   0  -1   3 658.881 84.2943   5
   0   1   3 536.534 90.0878   5
   0  -1  -3 604.635 92.2077   6
   0  -1   3 422.510 138.789   2
   0  -1  -3 745.748 120.801   4
   0   1   3 722.928 112.332   4
   0   1  -3 637.443 71.5870   4
   0  -1   3 542.392 70.8877   4
   0   1   3 573.601 90.3352   3
   0   1  -3 559.036 83.0897   3
   0  -1  -3 655.729 97.9161   3
   0  -1   3 532.065 83.4689   3
   0   1  -5 1428.83 208.273   1
   0   1   5 1299.91 188.298   1
   0  -1   5 809.485 180.606   1
   0  -1  -5 1137.92 198.209   1
   0  -1  -5 1305.47 187.968   1
   0  -1   5 1360.18 218.263   1
   0   1   5 775.435 121.913   6
   0   1  -5 1291.80 142.349   6
   0  -1  -5 1127.18 135.024   6
   0  -1   5 1237.25 154.546   6
   0  -1   5 1074.59 128.207   5
   0  -1   5 1284.21 239.280   2
   0   1   5 1545.88 189.188   4
   0  -1  -5 1113.19 181.023   4
   0  -1   5 1145.58 113.436   4
   0   1   5 903.489 132.184   3
   0   1  -5 1036.52 136.799   3
   0  -1   5 1131.40 132.732   3
   0   1  -5 1366.44 201.486   2
   0  -1   7 7659.54 680.363   1
   0  -1   7 5959.31 702.254   1
   0   1  -7 7646.77 677.631   1
   0   1  -7 6932.55 668.229   1
   0  -1  -7 5410.87 667.890   1
   0   1   7 7637.36 701.219   1
   0   1   7 6963.56 663.231   1
   0  -1  -7 8041.17 687.905   1
   0  -1   7 6003.97 595.291   6
   0   1   7 5878.05 566.757   6
   0  -1  -7 5964.23 570.540   6
   0   1  -7 5635.31 559.849   5
   0   1   7 7381.50 598.147   5
   0  -1  -7 5176.48 627.711   4
   0   1  -7 5860.01 556.946   4
   0  -1   7 5424.87 547.398   4
   0   1  -7 6142.06 593.642   3
   0  -1  -7 6868.97 613.870   3
   0   1  -7 7183.90 636.900   2
   0  -1   7 9827.47 747.365   2
   0  -1   9 3019.57 320.730   6
   0   1   9 3181.95 300.976   6
   0   1   9 3047.13 316.730   5
   0   1  -9 2778.87 289.663   5
   0   1  -9 1823.83 282.754   4
   0  -1  -9 2630.29 344.988   4
   0  -1   9 2688.78 276.420   4
   0  -1  -9 2801.89 335.815   3
   0   1  -9 2504.42 323.907   3
   0  -1  -9 3665.81 385.543   1
   0   1   9 3350.05 385.769   1
   0  -1   9 4242.04 402.801   1
   0   1  -9 4081.72 391.811   1
   0   1   9 3818.11 380.612   1
   0  -1  -9 3441.62 358.317   1
   0  -1  11 1047.72 168.830   1
   0  -1 -11 961.617 145.622   1
   0   1  11 1081.32 164.493   1
   0   1 -11 770.287 145.209   1
   0  -1  11 647.844 118.922   6
   0  -1  11 847.136 121.316   5
   0   1  11 530.657 117.361   5
   0  -1 -11 1183.46 166.122   4
   0   1 -11 726.724 112.845   4
   0  -1  11 665.910 96.0009   4
   0  -1 -11 1182.60 177.740   1
   0  -1  11 1013.36 158.190   1
   0   1  11 930.122 153.913   1
   0   1 -11 937.162 147.280   1
   0   1 -11 435.691 125.619   3
   0  -1 -11 589.183 132.202   3
   0   1 -13 438.478 96.9799   1
   0  -1  13 449.130 92.9054   1
   0  -1 -13 414.698 80.8088   1
   0   1  13 454.845 91.4496   1
   0  -1 -13 220.733 41.7868   2
   0  -1 -13 187.374 33.3354   2
   0   1  13 116.408 47.2044   6
   0  -1  13 323.569 73.4955   6
   0   1  13 223.941 64.2208   5
   0  -1  13 292.784 66.4430   5
   0   1 -13 498.647 76.6676   4
   0  -1  13 381.502 84.0616   1
   0   1 -13 471.392 97.1278   1
   0   1  13 367.846 83.5431   1
   0  -1 -13 149.265 66.2390   3
   0  -1  15 316.910 75.3794   1
   0   1  15 295.341 68.9615   1
   0  -1 -15 244.792 61.4398   1
   0   1 -15 331.853 80.5211   1
   0  -1 -15 217.420 31.1381   2
   0  -1 -15 188.923 37.4799   2
   0  -1  15 220.109 59.1893   6
   0   1  15 173.031 50.4562   6
   0  -1  15 298.636 66.8085   5
   0   1 -15 171.520 47.1683   4
   0   1  15 202.649 55.0310   5
   0  -1 -15 324.741 74.7950   4
   0  -1 -15 390.403 88.9579   1
   0  -1  15 293.188 70.1346   1
   0   1  15 231.930 63.4349   1
   0   1 -15 140.030 58.4886   1
   0   1 -15 154.238 53.3635   2
   0  -1 -15 209.564 67.2113   3
   0  -1 -17 425.115 85.8293   1
   0   1  17 709.770 106.117   1
   0   1 -17 609.937 107.416   1
   0  -1  17 496.336 98.5752   1
   0  -1 -17 504.172 67.8900   2
   0   1  17 495.467 83.3557   6
   0  -1  17 740.180 101.576   6
   0  -1  17 525.689 91.2700   5
   0  -1 -17 607.686 102.182   4
   0   1 -17 609.852 87.2150   4
   0   1 -17 481.459 92.5256   2
   0  -1 -17 680.972 119.820   1
   0  -1  17 745.737 108.828   1
   0   1  17 688.725 109.224   1
   0  -1 -17 725.810 121.670   3
   0   1 -17 440.320 93.4531   3
   0  -1 -17 501.912 59.3112   2
   0  -1  19 775.596 118.425   1
   0   1 -19 807.978 122.664   1
   0  -1  19 929.716 113.301   6
   0   1  19 833.116 104.089   6
   0   1  19 689.930 99.4590   5
   0  -1  19 849.675 114.521   5
   0  -1 -19 841.550 116.701   4
   0   1 -19 853.115 102.040   4
   0  -1 -19 953.804 137.839   3
   0   1 -19 672.270 112.675   3
   0  -1 -19 587.937 74.3936   2
   0   1  19 726.334 116.270   1
   0  -1 -19 752.685 109.652   1
   0  -1  19 1029.33 123.156   1
   0  -1 -19 1003.41 141.345   1
   0   1 -19 775.164 117.348   1
   0  -1 -19 577.219 79.8227   2
   0   1 -19 721.331 109.203   2
   0   1 -21 43.2974 25.7752   1
   0   1  21 104.071 33.9156   1
   0  -1  21 115.446 40.2036   1
   0  -1 -21 76.4615 29.1158   1
   0   1 -21 23.5995 21.3040   2
   0  -1  21 60.9027 28.5408   6
   0   1  21 32.2632 18.0808   6
   0   1  21 60.4022 24.4304   5
   0  -1  21 99.4766 35.2090   5
   0   1  21 94.9849 39.6587   1
   0   1 -21 83.2025 34.6657   1
   0  -1 -21 85.4782 36.9553   1
   0  -1 -21 30.8700 23.9602   3
   0   1 -21 50.6699 25.3150   3
   0   1  23 51.5479 25.2017   1
   0  -1  23 52.9110 27.1079   1
   0  -1  23 72.7990 27.6095   6
   0   1  23 65.3456 24.2981   6
   0  -1  23 87.9488 31.8457   5
   0   1  23 138.611 31.8919   5
   0   1 -23 133.460 33.9702   4
   0   1 -23 120.488 35.4497   2
   0  -1  23 106.948 34.6588   1
   0   1 -23 88.7006 34.1959   1
   0   1 -23 141.829 36.5781   3
   0  -1  25 33.1507 17.8065   6
   0  -1  25 52.3272 21.6033   5
   0  -1 -25 31.2079 18.2450   4
   0   1 -25 8.59278 15.1028   4
   0   1  25 13.8579 12.2221   5
   0   1 -25 10.0759 15.3339   2
   0   1 -25 58.7258 27.1820   1
   0  -1 -25 11.4150 14.1994   3
   0   1 -25-9.41259 16.5253   3
   0   1  27 12.6323 11.2102   5
   0  -1  27 15.6061 13.7716   5
   0  -1 -27 39.6322 19.4448   3
   0   1 -27 34.0034 16.7153   3
   0  -1  27 29.5001 14.5363   6
   0   1  27 19.0931 12.5856   6
   0   1  29 111.036 27.6636   5
   0  -1  29 119.894 29.3398   5
   0  -1 -29 206.346 42.3873   4
   0   1 -29 90.4751 27.3336   3
   0  -1 -29 155.712 35.7936   3
   0  -1  29 155.034 32.2626   6
   0   1  29 168.782 33.7263   6
   0  -1 -31-7.63690 13.3341   3
   0   1 -31-6.72980 10.1767   3
   0   1  31 5.66948 11.0678   6
   0   1  33 15.7417 9.25860   5
   0   2   0 771434. 67905.8   6
   0  -2   0 781447. 67925.5   6
   0   2   0 798980. 67907.3   5
   0  -2   0 791592. 67917.8   5
   0  -2   0 805301. 67928.0   4
   0   2   0 852595. 67917.7   3
   0  -2   0 844474. 67919.4   3
   0   2   0 808769. 67971.5   2
   0  -2   0 568491. 68042.6   2
   0  -2   2 723.723 73.8414   1
   0   2  -2 427.637 87.0819   1
   0  -2   2 561.803 96.6010   1
   0   2   2 570.832 88.3752   6
   0  -2   2 492.817 95.6621   6
   0   2  -2 550.972 88.3452   6
   0  -2   2 631.074 90.6537   5
   0   2   2 413.138 89.8752   5
   0  -2  -2 492.166 90.3388   5
   0   2  -2 380.959 72.8293   5
   0  -2   2 634.301 188.156   2
   0   2   2 459.561 96.8468   2
   0  -2  -2 454.546 101.188   4
   0   2  -2 733.611 91.2103   4
   0   2   2 412.078 83.7453   4
   0  -2  -2 574.981 97.0199   3
   0   2  -2 656.943 102.486   3
   0   2  -2 850.645 102.284   3
   0  -2  -4 3075.43 356.477   1
   0   2   4 1983.34 343.630   1
   0   2  -4 3811.24 345.686   1
   0  -2   4 4228.46 341.837   1
   0   2  -4 3285.88 376.430   1
   0   2   4 3192.05 322.633   1
   0   2   4 3867.37 362.101   6
   0  -2   4 3690.93 370.924   6
   0   2  -4 3740.87 334.539   5
   0   2  -4 3239.07 325.268   4
   0  -2  -4 3053.07 376.078   4
   0   2   4 3234.63 339.806   3
   0   2  -4 3630.44 324.595   4
   0  -2  -4 3779.84 363.032   3
   0   2   4 3898.81 335.195   2
   0   2  -4 3147.97 337.539   3
   0  -2   4 5097.56 562.260   2
   0   2  -6 25224.6 2048.67   1
   0   2   6 25177.1 2037.83   1
   0  -2   6 33328.2 2122.09   1
   0  -2  -6 28135.0 2041.61   1
   0  -2  -6 25607.1 2015.14   1
   0   2  -6 24819.9 2032.91   1
   0  -2   6 26001.3 2014.30   1
   0   2   6 30752.2 2015.47   1
   0  -2   6 25540.2 2015.51   6
   0   2  -6 20227.0 1966.90   5
   0  -2   6 19365.1 1972.59   5
   0   2  -6 21144.6 1954.57   4
   0  -2  -6 23029.9 2005.87   3
   0  -2   6 29178.8 2222.59   2
   0   2   6 20362.1 1952.00   2
   0   2  -6 21829.2 1984.41   3
   0  -2   8 9746.14 683.774   1
   0   2  -8 8238.19 625.988   1
   0  -2  -8 7405.31 602.293   1
   0   2  -8 4160.05 587.861   1
   0  -2   8 6362.71 588.625   1
   0   2   8 8583.09 632.600   1
   0  -2  -8 6683.82 605.934   1
   0   2   8 6010.49 545.693   6
   0   2   8 6600.25 568.430   5
   0  -2   8 5586.27 538.148   5
   0   2  -8 5124.88 525.794   5
   0   2   8 6414.53 599.180   1
   0  -2  -8 5530.57 611.114   4
   0   2  -8 4808.93 512.687   4
   0  -2   8 6157.80 522.171   4
   0  -2  -8 6227.17 571.250   3
   0   2  -8 6131.66 555.186   3
   0  -2   8 10197.9 760.063   2
   0  -2  10 288574. 24291.7   6
   0   2  10 287035. 24254.8   6
   0   2  10 337669. 24284.0   5
   0  -2  10 272402. 24252.0   5
   0   2  10 170671. 24273.3   1
   0  -2 -10 200468. 24319.0   4
   0  -2  10 273673. 24232.6   4
   0  -2 -10 335886. 24300.9   3
   0   2 -10 348640. 24291.8   3
   0   2 -10 373682. 24329.4   1
   0  -2 -10 379148. 24317.6   1
   0  -2  10 415844. 24380.3   1
   0  -2  10 231236. 24290.0   1
   0  -2 -10 216262. 24310.0   1
   0   2  12 37446.2 3250.31   6
   0  -2  12 37387.3 3285.10   6
   0   2  12 39507.4 3270.68   5
   0  -2  12 38798.0 3253.91   5
   0   2  12 43115.7 3317.67   1
   0  -2 -12 36303.0 3311.46   4
   0  -2  12 36149.8 3226.06   4
   0   2 -12 43254.1 3294.99   3
   0   2  12 43504.5 3311.88   1
   0  -2  12 48479.2 3339.38   1
   0  -2  12 40734.8 3294.50   1
   0  -2 -12 39584.5 3276.99   1
   0   2 -12 35643.3 3311.77   1
   0   2 -12 46561.3 3303.59   1
   0   2  14 32147.5 2864.55   6
   0  -2  14 32415.8 2893.73   6
   0   2  14 29431.0 2880.45   5
   0  -2  14 35129.7 2874.32   5
   0   2 -14 32525.1 2849.18   4
   0  -2 -14 34378.7 2916.77   4
   0  -2  14 29886.3 2840.49   4
   0   2 -14 34714.5 2894.69   1
   0   2 -14 36650.9 2934.02   1
   0  -2 -14 31856.9 2876.71   1
   0  -2 -14 38969.0 2945.11   1
   0   2  14 35179.3 2900.02   1
   0  -2  14 37727.8 2917.58   1
   0  -2  14 36579.2 2896.67   1
   0   2 -14 25986.6 2887.12   3
   0   2  14 40527.1 2921.28   1
   0  -2  16 6334.58 496.283   1
   0   2  16 5860.58 473.446   1
   0  -2  16 3846.70 451.881   6
   0   2  16 3631.40 433.138   6
   0   2  16 2535.08 426.177   5
   0   2 -16 4276.37 460.878   2
   0   2 -16 5295.23 424.918   4
   0   2 -16 2494.75 439.601   3
   0  -2 -16 4920.32 495.149   3
   0   2 -16 4686.30 455.305   1
   0  -2 -16 5402.42 452.191   1
   0  -2 -16 5858.04 506.177   1
   0   2  16 5281.20 468.781   1
   0  -2  16 6037.84 469.157   1
   0   2  18 164.301 45.3632   1
   0   2 -18 112.012 46.7173   1
   0  -2  18 150.756 51.2213   1
   0  -2 -18 45.0037 27.0766   1
   0  -2 -18 161.299 51.3345   4
   0   2  18 40.5196 27.4407   5
   0  -2  18 122.830 45.0988   5
   0   2 -18 117.616 27.4037   4
   0   2  18 25.2731 25.8135   6
   0  -2  18 15.6792 24.8985   6
   0   2 -18 79.1199 33.4360   1
   0  -2  18 111.832 39.8426   1
   0  -2 -18 122.034 50.7908   1
   0   2 -18 142.935 52.4281   2
   0   2  18 88.5465 41.4429   1
   0  -2 -18 47.5393 42.1907   3
   0   2 -18 36.9786 28.9729   3
   0   2  20 43987.7 3173.50   1
   0  -2  20 41847.8 3197.34   1
   0  -2  20 35491.0 3171.55   6
   0   2  20 31772.9 3158.46   6
   0  -2  20 32134.1 3172.67   5
   0   2 -20 38359.9 3180.73   2
   0   2 -20 34242.9 3140.90   4
   0  -2 -20 36805.5 3181.49   4
   0  -2 -20 39895.2 3223.00   3
   0   2 -20 31705.6 3174.78   3
   0  -2 -20 41178.7 3214.30   1
   0   2  20 33566.0 3172.77   1
   0   2 -20 33479.7 3183.29   1
   0  -2  20 41332.6 3169.59   1
   0   2 -20 39800.1 3175.15   1
   0  -2  22 29947.2 2569.63   6
   0  -2  22 31029.0 2584.25   5
   0   2  22 32457.1 2565.41   5
   0  -2 -22 28801.9 2571.31   4
   0   2 -22 29004.3 2548.11   4
   0  -2  22 28020.2 2557.52   1
   0   2 -22 29738.3 2569.61   1
   0   2 -22 26043.8 2571.45   3
   0  -2 -22 35212.7 2627.80   3
   0   2 -22 28305.6 2573.28   2
   0  -2  24 12660.9 1038.06   5
   0   2  24 11263.4 1014.01   5
   0   2 -24 9912.37 1022.94   2
   0  -2 -24 14165.1 1068.33   3
   0   2  24 11025.5 1008.93   6
   0  -2  26 98.0737 33.8025   5
   0   2 -26 112.992 36.2589   2
   0   2  26 124.147 30.3215   5
   0  -2 -26 131.939 38.4918   4
   0   2  26 169.355 34.5878   6
   0  -2  26 157.767 37.8831   6
   0  -2 -26 177.968 47.8476   3
   0   2 -28 563.004 86.2733   3
   0  -2 -28 937.481 112.685   3
   0  -2 -28 544.616 88.9680   4
   0   2  28 726.944 83.7300   6
   0  -2  28 764.057 90.4905   6
   0  -2 -30 3440.48 331.103   4
   0   2  30 3215.66 317.619   5
   0   2 -30 3205.83 323.193   3
   0  -2  30 3955.36 326.108   6
   0  -2 -32 9128.76 900.763   4
   0   2  32 10906.9 892.038   6
   0  -3   1 14.0658 21.2767   4
   0  -3  -1 15.0401 26.2658   4
   0  -3   1 55.5189 68.5414   2
   0  -3  -1 41.7584 63.1401   2
   0  -3   1 12.1341 21.1942   5
   0  -3  -1-13.1438 19.8834   5
   0  -3  -1 28.8560 30.8572   6
   0  -3   1-14.7882 18.2676   6
   0  -3   3 8457.00 729.738   1
   0  -3   3 7092.26 759.544   6
   0  -3   3 7377.25 744.699   5
   0  -3  -3 8725.15 763.679   5
   0   3  -3 6865.35 737.431   4
   0  -3  -3 7972.26 778.334   4
   0  -3   3 10863.2 1014.83   2
   0   3  -3 10475.9 735.697   1
   0   3  -3 7033.60 720.817   1
   0  -3   3 9075.99 724.439   1
   0  -3   5 2238.25 232.032   1
   0  -3  -5 2305.67 198.991   1
   0   3   5 2095.33 194.644   1
   0   3  -5 2138.91 220.361   1
   0   3  -5 1612.60 197.411   1
   0  -3   5 1736.73 193.053   1
   0  -3  -5 1942.97 190.071   1
   0   3   5 2111.13 190.277   1
   0   3   5 1957.31 223.541   6
   0  -3   5 1817.11 227.605   6
   0  -3   5 1647.72 203.887   5
   0  -3  -5 2464.80 258.148   4
   0   3  -5 1723.45 200.156   4
   0   3  -5 1982.00 195.844   4
   0  -3  -5 2090.17 230.718   3
   0   3  -7 108.224 50.0515   1
   0   3   7 248.553 52.0408   1
   0  -3   7 430.325 61.2172   1
   0  -3  -7 180.035 41.9785   1
   0  -3   7 129.254 53.2902   1
   0  -3  -7 267.453 53.2906   1
   0   3   7 312.626 46.7165   1
   0  -3   7 293.071 64.2461   6
   0  -3   7 167.653 44.2255   5
   0   3   7 250.368 58.0302   6
   0   3   7 206.773 37.2573   2
   0  -3  -7 193.246 71.1944   4
   0   3  -7 221.835 41.9124   4
   0   3  -7 284.614 42.1247   4
   0   3  -7 346.964 56.5457   3
   0  -3  -7 340.471 66.7745   3
   0  -3   9 22.7640 17.4357   1
   0   3   9 13.5791 16.9961   1
   0   3  -9 16.2082 14.4234   1
   0   3   9 38.2679 20.6474   1
   0  -3   9 41.0389 35.9333   1
   0   3  -9-17.4796 15.5136   1
   0  -3   9 14.6176 22.2780   6
   0   3   9 40.3644 21.7582   6
   0  -3   9 53.2168 23.3956   5
   0   3   9 38.7960 11.6959   2
   0   3   9 38.5810 17.5719   2
   0   3  -9 40.6249 14.2951   4
   0  -3  -9 68.3668 34.5696   4
   0   3   9 25.0989 22.0880   5
   0   3  -9 24.5560 10.4098   4
   0   3  -9 40.6224 23.6216   3
   0  -3  -9 53.3746 28.6690   3
   0  -3  11 144.865 43.0029   1
   0   3  11 118.787 44.4884   1
   0   3 -11 61.5729 34.8501   1
   0  -3 -11 174.148 51.1276   1
   0   3  11 70.6449 30.0609   6
   0  -3  11 132.845 33.8708   5
   0  -3 -11 93.1505 51.0945   4
   0   3  11 193.679 47.4621   5
   0   3 -11 214.232 48.5731   3
   0  -3 -11 150.883 43.0301   3
   0   3 -11 127.916 21.4392   4
   0   3 -11 110.398 48.5808   1
   0   3  11 114.749 41.7313   1
   0  -3 -11 112.448 39.4794   1
   0  -3  11 243.894 69.6616   1
   0   3  13 3465.94 355.892   6
   0  -3  13 3663.04 385.871   6
   0  -3  13 3803.99 359.513   5
   0   3  13 5043.01 389.446   5
   0  -3  13 5761.57 440.888   1
   0   3  13 2816.63 368.827   1
   0  -3 -13 3119.44 400.101   4
   0   3 -13 3305.33 337.254   4
   0  -3 -13 4321.12 389.259   3
   0   3 -13 4027.14 382.316   3
   0  -3 -13 3969.90 374.788   1
   0  -3 -13 3321.23 391.234   1
   0   3  13 3713.75 383.852   1
   0   3 -13 5067.19 403.214   1
   0   3 -13 2570.33 389.240   1
   0   3 -15 26.5967 26.1140   1
   0   3  15 14.5919 25.6348   1
   0  -3  15 12.6760 19.3771   1
   0  -3 -15 20.1773 17.8433   1
   0   3  15 55.5499 24.4131   6
   0  -3  15 32.1483 28.2080   6
   0  -3  15 9.86519 17.4584   5
   0  -3  15 113.045 43.6072   1
   0   3 -15 70.9344 41.3790   1
   0   3  15 43.1029 25.2458   1
   0  -3 -15 32.7426 21.4943   1
   0   3  15 26.8714 28.8701   5
   0  -3 -15 20.2112 17.8725   4
   0   3 -15 39.2159 14.5156   4
   0  -3  15 23.7282 10.1733   4
   0   3 -15 47.2609 27.6514   3
   0  -3 -15 32.3107 31.6630   3
   0  -3 -17 190.097 43.7644   1
   0   3  17 129.434 42.0611   1
   0  -3  17 359.998 77.3428   1
   0   3 -17 110.739 49.7985   1
   0  -3  17 165.626 43.6975   5
   0  -3  17 244.390 60.6290   6
   0  -3 -17 181.822 57.0978   4
   0   3 -17 180.086 29.1535   4
   0   3  17 150.600 45.7604   5
   0  -3 -17 142.672 55.5530   1
   0  -3  17 216.590 49.1494   1
   0   3 -17 83.2677 48.4825   2
   0   3 -17 203.419 50.7682   1
   0   3  17 200.115 53.7022   1
   0   3 -17 158.150 55.3238   3
   0  -3 -17 161.887 56.5310   3
   0  -3  19 17.8966 22.6201   1
   0   3  19 57.1357 26.8339   6
   0  -3  19 78.8824 34.0809   6
   0  -3 -19 109.801 43.5710   4
   0   3  19 13.9470 17.8884   5
   0  -3  19 136.434 39.3376   5
   0   3 -19 15.2965 23.6312   2
   0   3 -19 17.8659 22.5831   3
   0  -3 -19 40.7368 31.1761   3
   0  -3  21 147.661 42.5004   5
   0   3  21 61.1111 28.6019   5
   0  -3 -21 13.5100 20.9404   4
   0  -3  21 43.4734 28.6589   6
   0   3 -21 16.2810 28.7957   3
   0  -3 -21 128.880 56.4401   3
   0  -3  23 272.274 68.9112   5
   0   3 -23 552.370 84.6107   2
   0  -3 -23 513.600 82.6280   4
   0  -3  23 482.340 80.8345   6
   0   3  23 436.271 74.5365   6
   0  -3 -23 411.780 94.4987   3
   0   3 -23 415.237 79.2826   3
   0   3 -25 60.0959 28.5149   2
   0   3  25 83.1841 26.9815   6
   0  -3  25 129.329 34.5420   6
   0   3 -25 33.6670 22.8557   3
   0   3  25 94.6950 27.8688   5
   0  -3 -25 31.5730 26.7908   4
   0  -3 -27 135.124 44.4816   3
   0   3 -27 93.0735 29.6866   3
   0   3 -27 112.509 35.3079   2
   0   3  27 147.146 35.2716   5
   0  -3 -27 74.6750 29.7641   4
   0  -3 -29 8.39397 12.7467   4
   0   3  29 25.0897 12.3007   5
   0   3 -29 7.74256 9.63169   3
   0  -3 -29 24.1660 21.1285   3
   0  -3  29 7.46712 16.0105   6
   0   3  29 11.7849 13.6606   6
   0   3  31-5.28372 6.53830   6
   0  -4   0 316333. 27798.2   4
   0  -4   0 335367. 27778.8   5
   0  -4   0 321439. 27784.6   6
   0  -4   2 2917.07 347.588   6
   0  -4   2 4420.07 355.459   5
   0  -4  -2 2773.89 358.361   4
   0  -4  -2 3960.71 356.058   3
   0   4  -2 3363.13 339.868   3
   0  -4   4 17272.7 1425.51   1
   0   4   4 14633.5 1460.90   6
   0  -4   4 15400.3 1475.59   6
   0  -4  -4 16466.4 1464.93   5
   0  -4   4 15866.5 1455.35   5
   0  -4   4 17687.4 1425.87   1
   0  -4  -4 16941.5 1484.71   4
   0   4  -4 15773.1 1442.75   4
   0  -4  -4 17709.3 1470.01   3
   0   4  -4 14600.7 1447.00   3
   0  -4  -6 1005.06 95.4028   1
   0  -4  -6 665.053 98.7356   1
   0   4  -6 1015.49 110.427   1
   0  -4   6 1168.98 109.421   1
   0   4  -6 981.723 109.852   1
   0   4   6 1009.91 134.746   6
   0  -4   6 992.261 141.623   6
   0  -4   6 865.107 114.569   5
   0  -4   6 1142.12 117.185   1
   0   4   6 885.723 94.3610   1
   0  -4  -6 1339.54 157.217   4
   0  -4  -6 1014.85 131.643   3
   0   4  -6 946.655 106.320   4
   0   4  -6 1103.66 121.079   3
   0   4   8 546.540 69.2003   1
   0   4   8 656.330 95.6064   6
   0  -4   8 752.911 106.215   6
   0  -4   8 669.768 88.5329   5
   0   4   8 578.800 87.1189   2
   0  -4  -8 836.145 131.089   4
   0   4  -8 841.707 95.5429   4
   0   4  -8 738.772 77.6653   4
   0  -4  -8 571.210 94.2613   3
   0   4  -8 492.515 81.3559   3
   0   4  -8 739.485 94.4480   1
   0  -4  -8 598.272 75.0534   1
   0  -4   8 602.466 78.7880   1
   0   4  -8 656.142 86.6885   1
   0   4   8 762.233 81.0774   1
   0  -4  -8 635.691 76.1675   1
   0   4  10 125184. 11176.1   1
   0  -4 -10 143427. 11175.6   1
   0   4 -10 134230. 11199.4   1
   0  -4 -10 121499. 11168.3   1
   0   4 -10 87597.5 11175.3   1
   0  -4  10 153911. 11181.3   1
   0  -4  10 108477. 11196.7   1
   0   4  10 133582. 11162.8   1
   0  -4  10 148229. 11208.4   6
   0   4  10 132053. 11181.4   6
   0   4  10 139554. 11198.2   5
   0  -4  10 134096. 11177.0   5
   0   4 -10 128752. 11172.9   4
   0  -4 -10 153887. 11245.2   4
   0  -4 -10 124341. 11191.9   3
   0   4 -10 146535. 11183.8   3
   0   4  10 130597. 11153.5   2
   0   4  12 12935.4 1437.50   1
   0   4 -12 23744.9 1508.53   1
   0  -4  12 25318.0 1463.23   1
   0   4 -12 19370.2 1466.09   1
   0  -4 -12 14169.5 1432.26   1
   0  -4 -12 20531.2 1456.53   1
   0  -4  12 19937.2 1495.89   1
   0   4  12 23906.9 1445.55   1
   0  -4  12 22006.6 1479.11   6
   0   4  12 20013.4 1442.72   6
   0   4  12 25624.6 1474.95   5
   0  -4  12 18004.2 1443.12   5
   0   4  12 12774.4 1406.85   2
   0   4 -12 18700.2 1409.34   4
   0  -4 -12 19927.8 1507.89   4
   0   4 -12 11649.2 1417.88   4
   0  -4 -12 16774.9 1453.23   3
   0   4 -12 22310.7 1462.20   3
   0   4  12 13812.4 1404.27   2
   0   4  14 18595.5 1110.85   6
   0  -4  14 20319.0 1154.16   6
   0   4  14 23677.7 1152.31   5
   0  -4  14 18922.8 1117.73   5
   0  -4  14 25251.0 1219.46   1
   0  -4 -14 12670.8 1153.50   4
   0   4 -14 7727.00 1063.64   4
   0  -4 -14 17472.4 1131.06   3
   0   4 -14 23654.9 1154.02   3
   0   4 -14 14511.5 1175.55   1
   0  -4  16 618.348 99.5800   1
   0   4  16 355.335 60.8921   6
   0  -4 -16 367.143 83.7981   4
   0   4  16 418.630 77.3287   1
   0   4 -16 306.333 75.8337   2
   0  -4 -16 639.611 99.1570   1
   0  -4 -16 326.510 68.7115   3
   0   4  18 12.2175 18.5752   5
   0  -4 -18 16.3345 28.5844   4
   0  -4  18 41.3459 25.5954   5
   0   4 -18 15.4151 23.3886   2
   0  -4  18 28.3915 21.5519   6
   0   4  18 25.2351 19.5250   6
   0  -4  20 24691.3 1717.29   5
   0   4  20 13846.6 1689.96   5
   0   4 -20 21143.1 1721.70   2
   0  -4 -20 22675.1 1727.23   4
   0   4 -20 13751.5 1704.35   3
   0  -4 -20 23198.8 1733.31   3
   0   4  20 22461.7 1702.94   6
   0  -4  20 18633.4 1710.93   6
   0   4  22 14863.0 1311.85   5
   0  -4 -22 19039.9 1331.64   4
   0   4 -22 16958.0 1327.96   2
   0  -4 -22 19250.8 1356.63   3
   0   4 -22 10133.1 1306.77   3
   0  -4  22 13340.2 1312.38   6
   0   4  22 13795.2 1306.82   6
   0   4  24 7242.44 567.435   5
   0  -4 -24 6818.87 572.169   4
   0   4 -24 6267.80 573.801   2
   0  -4 -24 6450.14 594.897   3
   0   4 -24 6034.55 574.756   3
   0   4  24 4518.88 552.876   6
   0  -4  24 5583.93 565.921   6
   0   4 -26 236.367 51.2357   2
   0  -4 -26 214.725 45.4437   4
   0  -4 -26 125.790 45.8292   3
   0   4 -26 237.198 50.1189   3
   0   4  26 261.250 49.3590   6
   0  -4  26 276.351 52.9110   6
   0  -4 -28 460.872 70.4619   4
   0   4  28 608.529 70.9331   6
   0  -4  28 524.853 73.9952   6
   0   4  28 419.296 65.5922   5
   0   4 -28 524.550 81.2221   2
   0  -5  -1 40.5710 26.9549   4
   0  -5   1 99.4297 34.7396   6
   0  -5   1 20.3694 18.5989   5
   0  -5  -1 39.6688 23.5448   5
   0   5  -1 125.867 32.0906   3
   0  -5  -3 1783.40 227.112   4
   0  -5   3 1908.49 208.527   5
   0  -5  -3 2209.93 221.163   3
   0   5  -3 1712.61 196.955   4
   0   5  -3 1776.15 204.030   3
   0   5  -5 827.634 94.7542   1
   0   5  -5 1456.75 103.715   1
   0  -5   5 1488.74 101.296   1
   0  -5   5 457.490 92.5164   1
   0   5   5 1381.78 144.663   6
   0  -5   5 1546.82 156.198   6
   0   5   5 1565.66 162.827   2
   0  -5  -5 1172.13 149.523   4
   0   5  -5 972.269 112.914   4
   0  -5  -5 1329.05 142.671   3
   0   5  -5 1345.62 128.816   3
   0  -5   7 992.937 102.322   1
   0  -5   7 1068.05 135.686   6
   0   5   7 1028.96 131.506   6
   0  -5   7 871.963 115.990   5
   0   5   7 989.256 126.033   2
   0   5  -7 1054.86 118.573   3
   0   5  -7 922.145 104.575   1
   0   5  -7 1045.64 100.923   1
   0  -5   7 975.396 101.174   1
   0  -5  -9 499.564 61.5721   1
   0   5   9 221.337 54.1384   1
   0   5  -9 502.794 70.7402   1
   0  -5  -9 543.178 58.5658   1
   0   5   9 583.128 59.6388   1
   0  -5   9 851.303 106.839   6
   0   5   9 771.982 92.4433   5
   0  -5   9 580.788 79.9702   5
   0   5   9 577.315 80.0800   2
   0   5  -9 915.169 76.4640   4
   0  -5  -9 766.256 110.312   4
   0  -5  -9 604.178 88.3765   3
   0   5  -9 526.839 74.9022   3
   0   5  11 599.913 75.5553   1
   0   5 -11 697.682 86.7585   1
   0  -5  11 609.888 87.0097   1
   0  -5  11 703.970 99.5018   6
   0   5  11 552.652 81.8308   6
   0   5  11 903.491 101.368   5
   0  -5  11 613.124 82.4504   5
   0   5  11 726.804 86.0758   2
   0  -5 -11 642.402 108.281   4
   0   5 -11 530.988 61.8594   4
   0  -5 -11 625.147 91.5814   3
   0   5 -11 676.025 86.2940   3
   0   5  13 495.497 70.4719   6
   0  -5  13 559.357 87.7789   6
   0   5  13 596.474 84.1363   5
   0  -5  13 631.009 78.9523   5
   0  -5  13 311.752 77.5593   1
   0  -5 -13 502.100 95.6693   4
   0  -5 -13 580.380 84.7851   3
   0   5 -13 554.552 77.6357   3
   0   5  13 451.959 72.7672   1
   0  -5 -13 533.111 70.6396   1
   0  -5  15 257.310 46.0832   5
   0  -5  15 247.045 56.4766   6
   0   5  15 209.453 38.8488   6
   0  -5 -15 118.834 44.0057   4
   0   5  15 242.080 50.4255   5
   0   5 -15 295.838 74.0002   2
   0  -5 -15 175.438 48.1993   3
   0   5 -15 319.942 55.3652   3
   0  -5  17 85.5026 27.9831   5
   0   5  17 30.9754 20.2318   5
   0   5  17 6.43660 11.3765   6
   0  -5  17 12.3523 15.3518   6
   0   5 -17 30.5758 29.8935   2
   0   5 -17-11.7530 20.5956   3
   0  -5 -17 22.2739 19.5243   3
   0   5 -19 986.838 130.591   3
   0  -5 -19 786.401 117.608   3
   0  -5  19 1082.44 131.014   6
   0  -5 -19 851.335 126.919   4
   0   5  21 194.914 40.1861   6
   0  -5 -21 111.641 36.4881   4
   0   5  21 91.7760 34.4813   5
   0   5 -21 184.735 44.8119   2
   0  -5 -21 212.721 48.0257   3
   0   5 -21 132.849 40.4747   3
   0   5 -23-11.4535 10.0134   2
   0   5  23 8.21706 14.3565   6
   0  -5  23 24.3244 21.2407   6
   0   5 -23 25.1813 19.0445   3
   0   5  23 9.33547 14.1257   5
   0  -5 -23-10.7130 13.2368   4
   0   5 -25 10.7968 13.3287   2
   0  -5  25-11.0631 16.7269   6
   0   5  25-8.49435 18.1628   6
   0  -5 -25 13.3847 16.5235   3
   0   5 -25-10.5792 13.0601   3
   0   5  25 7.86806 11.8961   5
   0   5 -27 10.1249 15.3700   2
   0  -5 -27 25.8125 15.9920   3
   0   6   0 58838.3 5439.26   3
   0  -6   0 62597.2 5436.71   5
   0   6   2 683.269 120.427   2
   0  -6   2 684.030 85.1604   5
   0  -6   2 619.191 91.6717   6
   0   6  -2 415.862 73.1742   4
   0   6  -2 580.374 80.5080   3
   0  -6   4 3159.16 290.709   6
   0  -6   4 2687.50 273.443   5
   0   6   4 2695.34 297.507   2
   0  -6  -4 2407.40 285.687   4
   0   6  -4 2819.69 264.459   4
   0   6  -4 2731.99 269.193   3
   0  -6   6 155.382 40.7258   6
   0   6   6 119.831 34.9242   6
   0  -6   6 169.351 36.5584   5
   0   6  -6 100.368 25.8026   4
   0  -6  -6 166.571 41.2760   3
   0   6  -6 141.212 32.5662   3
   0  -6   8 140.123 22.4935   1
   0  -6   8 310.873 58.0521   6
   0   6   8 135.040 38.0031   6
   0  -6   8 188.547 38.6146   5
   0   6   8 156.486 41.7321   2
   0   6   8 157.511 38.6595   5
   0  -6  -8 105.653 37.5104   4
   0  -6  -8 203.387 44.9815   3
   0   6  -8 153.781 30.0503   4
   0   6  -8 211.407 27.3441   1
   0   6  -8 265.070 100.223   2
   0  -6  10 35233.2 3088.95   1
   0   6  10 41803.0 3117.57   6
   0  -6  10 43944.6 3134.69   6
   0  -6  10 35753.4 3108.16   5
   0   6  10 33079.0 3112.40   5
   0   6  10 34014.3 3110.98   2
   0  -6 -10 33406.6 3134.14   4
   0  -6 -10 35331.7 3114.65   3
   0   6 -10 33480.9 3089.77   1
   0  -6  12 6333.42 578.149   5
   0  -6 -12 5302.27 598.997   4
   0  -6 -12 5832.53 581.855   3
   0  -6  12 7085.17 597.055   6
   0   6  12 6381.90 575.027   6
   0  -6 -14 6121.71 631.327   4
   0   6  14 5809.55 590.114   6
   0  -6  14 7899.55 622.247   6
   0   6 -14 7318.83 607.578   3
   0  -6 -14 5600.29 602.101   3
   0   6  14 7682.29 610.285   5
   0  -6  14 6643.08 604.050   5
   0   6 -16 228.395 57.8620   2
   0  -6 -16 85.9522 37.6706   4
   0   6  16 148.450 39.5297   5
   0  -6  16 215.739 46.9827   6
   0   6  16 108.151 26.2020   6
   0  -6 -16 96.4840 33.0188   3
   0   6 -16 249.988 48.8780   3
   0   6 -18-13.1017 11.4521   2
   0  -6 -18-13.4299 16.5898   4
   0   6  18 8.92677 13.5099   5
   0   6  18 5.64820 11.0408   6
   0  -6  18 33.0653 19.2515   6
   0  -6 -18 10.1477 12.5413   3
   0   6 -18 10.6970 13.2187   3
   0   6  20 7425.16 806.279   5
   0  -6 -20 8311.85 822.381   4
   0   6 -20 9825.75 827.571   2
   0  -6 -20 10395.7 826.991   3
   0   6 -20 8581.72 820.593   3
   0  -6  20 10941.4 829.679   6
   0   6  20 9096.85 799.510   6
   0  -6 -22 7826.47 557.771   4
   0  -6 -22 8590.81 568.271   3
   0   6 -22 7207.64 554.116   2
   0  -6  22 9387.48 571.964   6
   0   7  -1 49.9488 20.8936   4
   0   7   1 94.0905 46.6133   2
   0   7  -1 104.578 51.1695   2
   0   7  -1 23.5072 17.1695   3
   0  -7   3 992.026 114.987   5
   0   7   3 999.797 121.077   6
   0  -7   3 826.177 116.759   6
   0   7   3 996.253 134.222   2
   0   7  -3 924.518 110.230   4
   0   7  -3 1044.17 113.818   3
   0   7   5 840.846 106.203   6
   0  -7   5 831.894 107.527   6
   0   7   5 793.605 109.412   2
   0   7  -5 1007.59 199.106   2
   0   7  -5 770.932 95.3505   3
   0  -7   7 94.4595 33.1583   6
   0  -7   7 159.896 34.8199   5
   0   7   7 115.357 34.9126   6
   0   7   7 100.599 31.8999   2
   0   7   7 137.092 31.9443   5
   0   7  -7 80.9577 50.8855   2
   0   7  -7 78.9931 24.9103   3
   0  -7   9 91.5915 29.3799   5
   0   7   9 113.780 30.7621   6
   0  -7   9 124.676 33.7643   6
   0   7   9 69.3176 26.5246   5
   0  -7  -9 91.8393 31.2175   4
   0  -7  -9 70.4367 25.7184   3
   0   7  -9 119.788 26.6819   3
   0   7 -11 400.888 103.189   2
   0   7  11 199.215 43.9293   6
   0  -7  11 336.059 57.3510   6
   0  -7 -11 237.497 54.4633   4
   0   7  11 348.910 52.3090   5
   0  -7 -11 282.479 51.1111   3
   0   7 -11 281.040 46.6655   3
   0   7  13 700.346 92.9830   5
   0  -7 -13 772.253 109.968   4
   0  -7 -13 545.648 90.1492   3
   0   7 -13 914.401 100.698   3
   0   7  13 861.164 93.0968   6
   0  -7  13 703.780 100.502   6
   0   7 -15 122.249 44.8416   2
   0   7  15 33.0133 16.1586   6
   0  -7 -15 75.7155 26.4698   3
   0   7 -15 131.328 31.2657   3
   0  -7 -15 74.5309 29.6061   4
   0   7  15 122.488 31.4850   5
   0   7 -17 87.6086 34.8498   2
   0  -7  17 27.6741 16.7420   6
   0   7 -17 94.7926 31.2971   3
   0  -7 -17 24.3096 18.9382   4
   0   7 -19 153.342 41.9938   3
   0   8   0 21630.2 1913.76   6
   0   8   0 21075.7 1901.23   3
   0   8   0 25698.8 1957.90   2
   0   8   2 485.969 71.7555   6
   0   8  -2 656.303 112.373   2
   0   8   2 476.745 82.0722   2
   0   8   2 574.333 78.2094   4
   0   8   2 478.797 65.5544   3
   0   8  -2 417.793 62.1400   3
   0   8   4 1575.15 213.137   2
   0   8   4 2269.33 211.299   5
   0   8  -4 2070.31 205.132   3
   0   8  -6 517.298 129.238   2
   0   8  -6 428.330 60.8199   3
   0   8   6 548.410 67.5470   5
   0   8   6 382.107 66.6480   6
   0   8   8-8.06798 12.2215   6
   0   8   8 6.42031 9.73626   5
   0  -8   8 9.03067 13.6746   6
   0   8  -8 17.9589 13.8460   3
   0   8  10 17040.9 1440.44   5
   0   8 -10 16038.7 1437.97   3
   0  -8  10 17087.8 1451.14   6
   0   8  10 14663.8 1438.55   6
   0  -8 -12 2958.59 310.409   4
   0   8  12 3141.35 295.336   5
   0   8 -12 3353.85 299.503   3
   0  -8  12 3017.85 303.042   6
   0  -8 -14 3580.74 372.141   4
   0   8 -14 4092.88 364.252   3
   0   8 -16 349.764 59.2491   3
   0   9  -1 12.9605 19.6716   2
   0   9  -1 25.6992 16.8099   6
   0   9   1 17.2848 15.1868   6
   0   9   3 232.264 44.1157   5
   0   9  -3 262.139 67.8945   2
   0   9   3 326.519 53.5630   6
   0   9   5 357.880 52.6212   5
   0   9   5 384.777 59.7906   6
  -1   0   0 54.2788 20.3222   3
   1   0   0 8.43600 12.7801   3
   1   0   0-7.76398 11.7662   5
  -1   0   0-8.49177 10.5138   5
  -1   0   0 7.98183 13.9582   6
   1   0   0 7.99168 9.89840   6
  -1   0   0-10.6807 18.6641   2
   1   0   0 11.0781 13.6995   2
  -1   0   0 9.65923 14.6264   4
   1   0   0-9.02289 11.1677   4
  -1   0   0 28.8850 17.8474   1
  -1   0   0 15.7689 19.4834   1
   1   0   0 14.7549 18.2327   1
   1   0   0 15.4134 19.0448   1
   1   0   2 12.8806 19.4749   1
  -1   0   2 25.0141 18.9101   1
  -1   0  -2 14.0450 12.2602   1
   1   0  -2-12.3950 10.8199   1
  -1   0  -2 11.6423 14.3724   1
   1   0   2-12.4748 18.8613   1
  -1   0   2-13.9020 17.1620   1
   1   0  -2-15.6319 13.6455   1
   1   0   2 7.59195 13.2544   6
  -1   0   2-5.95507 7.35156   6
   1   0  -2-5.15569 9.00108   6
  -1   0  -2 7.52191 11.3728   6
  -1   0  -2 6.58009 12.8438   5
   1   0   2 6.54757 8.08301   5
   1   0   2-8.97273 17.5141   2
   1   0  -2 13.8911 12.1259   2
  -1   0  -2-9.23782 13.9672   2
  -1   0   2-12.7354 22.2341   2
  -1   0   2 11.1115 16.8001   5
   1   0  -2 9.30344 8.12122   5
   1   0  -2 8.46331 10.4480   4
   1   0   2-8.71981 15.2235   4
  -1   0  -2-9.04923 11.1713   4
  -1   0   2-10.2417 12.6434   4
   1   0  -2 12.2145 18.4678   3
  -1   0  -2-7.34051 12.8154   3
  -1   0   2-10.3129 9.00239   3
   1   0   4-15.2857 18.8703   1
  -1   0   4 18.1504 15.8441   1
   1   0  -4 15.0944 18.6341   1
  -1   0  -4-15.7747 13.7703   1
  -1   0  -4-14.6588 12.7961   1
  -1   0   4-16.8528 20.8048   1
   1   0  -4-16.9467 20.9208   1
   1   0   4-16.4628 14.3709   1
  -1   0   4-7.70365 11.6476   6
   1   0  -4-6.37293 9.63568   6
  -1   0  -4 10.2966 12.7113   6
   1   0   4-7.45159 11.2665   5
  -1   0  -4 15.8740 15.4925   5
  -1   0  -4-8.30385 19.1782   2
   1   0   4-8.68466 15.1622   2
   1   0  -4 16.4354 24.8496   2
  -1   0   4 14.9442 18.4487   2
  -1   0   4-10.8948 13.4498   4
  -1   0   4 13.6754 16.8824   5
   1   0  -4-11.0986 16.7806   5
   1   0   4 8.99650 11.1063   4
  -1   0  -4 7.61049 9.39530   3
   1   0   4 7.45883 9.20807   3
  -1   0   4 26.0422 16.0747   3
  -1   0  -6-17.7302 15.4834   1
   1   0  -6-13.9217 17.1920   1
   1   0  -6-16.9037 14.7623   1
  -1   0   6-15.3074 26.7281   1
   1   0   6 16.1199 14.0784   1
  -1   0  -6-16.1951 14.1440   1
  -1   0  -6 13.9364 17.2102   6
   1   0  -6 44.5937 23.3604   6
  -1   0   6-9.88000 19.2900   6
   1   0   6 16.9382 20.9150   5
   1   0   6-8.63599 13.0647   2
   1   0  -6-17.8785 27.0351   2
  -1   0  -6 8.60251 13.0141   2
  -1   0   6 16.0508 19.8197   5
  -1   0   6 10.3394 12.7716   4
   1   0  -6 40.4850 31.1704   5
   1   0  -6 23.8575 20.8305   4
  -1   0  -6 10.7026 16.1879   4
   1   0   6 20.3393 15.3824   4
  -1   0   6-17.6667 15.4280   3
  -1   0  -6 12.0018 23.4307   3
   1   0   6 8.59502 13.0028   3
   1   0  -6-18.8512 23.2761   3
  -1   0   8 17.1652 21.1925   1
   1   0   8-16.2215 20.0276   1
   1   0  -8-15.1041 26.3711   1
  -1   0   8 15.3529 23.2147   1
   1   0  -8-19.1726 23.6705   1
  -1   0  -8 16.5501 20.4333   1
   1   0   8 17.3889 26.2929   1
   1   0   8 19.8713 30.0459   6
   1   0   8 10.1296 17.6872   5
  -1   0   8-13.1159 19.8327   2
  -1   0  -8-9.01217 13.6291   2
   1   0  -8-19.4815 29.4566   2
   1   0   8 8.89701 19.0261   5
   1   0  -8-14.1466 17.4665   4
  -1   0   8 17.6209 26.6436   5
  -1   0   8 38.5045 20.5849   4
  -1   0  -8-12.2972 24.0050   4
  -1   0  -8 19.6320 24.2376   3
   1   0  -8-23.0828 20.1517   3
  -1   0 -10-23.5555 20.5659   1
  -1   0  10-19.3064 23.8369   1
   1   0 -10-17.2252 21.2681   1
   1   0  10-17.3731 30.3333   1
  -1   0  10 13.6912 20.7040   6
   1   0  10-20.9400 31.6626   6
   1   0 -10-20.1604 30.4839   2
   1   0  10 9.25551 16.1633   2
  -1   0 -10 9.18437 11.3447   2
   1   0  10-20.1357 24.8606   1
   1   0 -10-21.7543 26.8586   1
  -1   0  10 15.9670 24.1444   1
  -1   0 -10-17.2721 26.1174   1
   1   0  10-11.6428 14.3782   5
   1   0 -10 16.5794 14.4778   4
  -1   0  10 17.5316 26.5097   5
  -1   0 -10-14.2191 17.5578   4
   1   0 -10-24.9415 30.7928   3
  -1   0 -10 25.4158 38.4294   3
  -1   0  12-20.8770 25.7728   1
   1   0 -12 19.9783 17.4397   1
   1   0  12-19.5965 24.1921   1
  -1   0 -12 25.3145 31.2509   1
  -1   0  12-13.8868 17.1433   6
   1   0  12-18.4745 16.1270   6
   1   0 -12-19.2559 23.7715   2
   1   0  12 10.0016 17.4614   2
   1   0  12 21.9885 27.1450   1
   1   0 -12 23.1603 35.0172   1
  -1   0  12 17.1916 15.0071   1
  -1   0 -12 19.0639 23.5345   1
   1   0  12 12.8366 19.4084   5
   1   0 -12-17.9948 15.7082   4
  -1   0  12 16.2237 20.0283   5
  -1   0 -12-15.5672 27.1781   4
   1   0 -12-24.2584 21.1758   3
  -1   0 -12-26.3746 39.8772   3
   1   0  14-20.9285 25.8389   1
   1   0 -14-20.9836 25.9071   1
  -1   0 -14 25.1765 21.9804   1
   1   0  14-15.0653 13.1561   6
  -1   0  14 13.2048 16.3056   6
   1   0 -14-17.4311 21.5219   2
   1   0  14 11.3192 17.1181   2
  -1   0 -14 38.6716 33.7595   1
  -1   0  14-17.4360 0.37106   1
   1   0 -14-22.4112 33.8867   1
   1   0  14 22.2863 19.4578   1
  -1   0  14 14.4277 17.8150   5
   1   0 -14-17.8166 15.5570   4
   1   0  14-11.4482 17.3131   5
  -1   0 -14-15.4723 19.1043   4
   1   0 -14-22.0350 33.3180   3
  -1   0 -14-23.0437 40.2327   3
   1   0 -16 20.7022 25.5579   1
  -1   0 -16-17.7059 30.9126   1
  -1   0  16-15.9871 13.9571   1
   1   0  16-10.9601 16.5725   2
   1   0 -16 15.0634 22.7762   2
   1   0  16 24.6234 30.3984   6
  -1   0  16 12.1427 14.9917   6
  -1   0 -16-13.9348 21.0699   4
   1   0  16-9.94527 17.3643   5
  -1   0  16-12.6734 19.1628   5
   1   0  16-18.7676 16.3841   1
  -1   0  16-20.3401 35.5114   1
   1   0 -16 19.0065 16.5927   1
  -1   0 -16 23.6522 35.7616   1
  -1   0 -16-19.3357 23.8710   3
   1   0 -18 18.7512 28.3518   1
  -1   0 -18-15.8295 19.5428   1
   1   0  18-19.0588 23.5292   1
  -1   0  18 14.2011 17.5327   1
   1   0 -18-13.0263 19.6965   2
  -1   0  18 10.9965 13.5770   6
   1   0  18 10.1604 17.7400   6
  -1   0  18-11.2290 16.9792   5
   1   0 -18 15.2576 18.8369   4
  -1   0 -18 12.2616 18.5403   4
   1   0  18 8.86947 18.9662   5
   1   0  18-16.4728 14.3813   1
  -1   0 -18-21.4537 26.4856   1
   1   0 -18-16.8071 20.7496   1
  -1   0  18-18.8795 23.3078   1
  -1   0 -18 16.2724 14.2064   3
   1   0 -18 16.6958 25.2443   3
  -1   0 -20 13.9688 17.2455   1
  -1   0  20-12.4571 21.7491   1
   1   0  20 16.7586 20.6894   1
   1   0 -20 16.5678 25.0504   1
   1   0 -20-11.3980 17.2342   2
  -1   0  20 10.1235 17.6751   6
   1   0  20-8.75861 7.64785   6
   1   0 -20-13.6664 20.6637   4
  -1   0  20 9.87640 14.9338   5
   1   0  20 7.91666 9.77489   5
   1   0 -20-15.1206 18.6674   1
   1   0  20 14.3277 17.6885   1
  -1   0  20-17.2290 30.0799   1
  -1   0 -20 13.7702 12.0218   3
  -1   0  22-10.9473 13.5154   1
  -1   0 -22-12.3009 15.1863   1
   1   0  22-14.5135 12.6702   1
   1   0 -22 14.6310 18.0628   1
   1   0 -22-9.91508 12.2412   2
  -1   0 -22 8.11033 14.1603   2
  -1   0  22 9.30917 18.1714   6
  -1   0 -22-10.0888 15.2547   4
   1   0  22 7.26280 12.6807   5
   1   0 -22-12.2842 21.4470   4
   1   0 -22 14.1597 21.4093   1
  -1   0 -22-17.2779 15.0832   1
  -1   0  22-15.8079 23.9013   1
   1   0  22 12.4960 21.8168   1
   1   0 -22-12.3942 18.7401   3
   1   0  24-6.84567 14.6378   6
  -1   0  24 33.6586 16.4250   6
  -1   0 -24-11.3478 17.1576   1
   1   0  24-12.6333 11.0283   1
   1   0 -24 13.1870 11.5116   1
  -1   0  24 10.6687 16.1308   1
   1   0 -24 10.7479 18.7645   3
  -1   0 -24-10.2282 15.4647   3
   1   0  24-6.69452 8.26483   5
  -1   0  24-8.14672 12.3177   5
   1   0 -24 11.1342 19.4389   4
   1   0 -26 10.2113 15.4396   4
  -1   0 -26-9.24400 8.07050   3
   1   0 -26-9.39085 8.19867   3
   1   0  26 6.32776 9.56826   6
  -1   0  26 7.88121 9.73035   6
   1   0  28-6.00338 10.4815   5
  -1   0  28-6.61895 11.5562   5
  -1   0 -28-8.67634 15.1480   4
  -1   0 -28-8.21338 7.17044   3
   1   0 -28-8.27170 10.2120   3
  -1   0  28 7.32035 14.2892   6
   1   0  28 11.8714 12.6923   6
  -1   0  30-6.02730 10.5251   5
   1   0  30-5.82445 11.3710   5
  -1   0 -30 7.35553 11.1234   3
   1   0 -30-7.33899 9.06266   3
  -1   0  30 6.62945 12.9420   6
   1   0  30-5.58597 8.44857   6
  -1   0  32 5.53462 8.36809   5
  -1   0  32-6.08990 9.20765   6
  -1   1  33 1352.69 140.035   6
  -1  -1 -31 1634.05 173.662   4
  -1   1  31 1702.57 163.947   5
  -1  -1 -31 1530.23 169.253   3
   1  -1  31 1654.44 163.829   6
  -1   1  31 1615.16 164.999   6
  -1  -1 -29 4743.87 399.490   4
  -1   1  29 4065.85 382.459   5
  -1  -1 -29 3913.80 391.098   3
   1   1 -29 3910.06 386.899   3
   1  -1  29 4219.19 383.629   6
  -1   1  29 4376.56 385.551   6
  -1  -1 -27 18622.4 1528.20   4
  -1   1  27 15953.6 1510.03   5
   1  -1  27 18971.7 1518.98   5
  -1  -1 -27 17171.2 1527.43   3
   1  -1  27 17061.6 1513.50   6
  -1   1  27 17518.8 1514.52   6
  -1   1  25 8475.06 648.062   5
   1  -1  25 7403.89 647.679   5
  -1  -1 -25 8314.07 661.548   4
  -1   1  25 6479.96 641.184   6
   1  -1  25 7042.29 645.658   6
  -1  -1 -25 6843.57 658.804   3
   1   1 -25 6563.40 652.048   3
   1   1 -25 6373.39 651.214   2
   1  -1  23 708.260 110.633   1
   1  -1  23 700.898 89.8389   6
  -1   1  23 593.218 84.3190   5
   1   1 -23 610.408 94.6808   2
   1   1 -23 710.832 100.219   4
  -1  -1 -23 646.816 99.2131   3
   1   1 -23 575.013 90.7469   3
   1  -1  23 812.698 101.734   1
  -1  -1 -23 787.590 101.028   1
   1  -1  21 288.523 70.7098   1
  -1   1  21 254.637 52.9405   1
  -1  -1 -21 319.486 61.5197   1
   1   1 -21 239.281 72.5043   1
   1   1 -21 219.721 57.2990   2
  -1   1  21 359.256 54.9017   6
   1  -1  21 216.724 47.8302   6
   1  -1  21 365.663 56.6497   5
  -1  -1 -21 334.704 60.9840   4
   1   1 -21 415.720 68.3709   4
  -1   1  21 259.486 49.2474   5
   1  -1  21 380.322 67.5078   1
  -1   1  21 244.920 69.3385   1
  -1  -1 -21 456.162 92.0463   1
   1   1 -21 148.759 48.0237   3
  -1  -1 -21 310.515 66.0304   3
   1  -1  19 27262.6 2300.29   6
   1  -1  19 30228.3 2302.59   5
  -1   1  19 26477.4 2296.17   5
   1   1 -19 26694.2 2325.10   2
  -1  -1 -19 22292.3 2270.64   2
  -1  -1 -19 29034.5 2317.10   4
   1   1 -19 28370.1 2315.16   4
   1   1 -19 20504.0 2307.79   3
  -1  -1 -19 27430.9 2327.07   3
  -1   1  19 27501.7 2343.84   1
   1  -1  19 31002.0 2327.16   1
   1   1 -19 27205.1 2327.26   1
   1   1 -19 28093.5 2354.81   1
  -1  -1 -19 26942.8 2316.78   1
  -1  -1 -19 30550.0 2376.41   1
  -1  -1 -17 47217.6 3948.15   1
   1   1 -17 39917.2 3920.98   1
  -1   1  17 45326.3 3882.25   1
   1  -1  17 47763.1 3902.35   1
   1   1 -17 45792.7 3906.74   1
   1  -1  17 49434.8 3929.80   1
   1  -1  17 52471.6 3887.56   6
  -1   1  17 39016.4 3861.45   6
  -1   1  17 46429.7 3876.10   5
   1  -1  17 53023.9 3878.14   5
  -1  -1 -17 43551.1 3845.73   2
   1   1 -17 50407.4 3916.42   2
  -1  -1 -17 50824.6 3895.91   4
   1   1 -17 44179.1 3883.35   4
  -1  -1 -17 44819.6 3906.31   3
   1   1 -17 44623.3 3897.48   3
  -1  -1 -17 37707.0 3845.36   2
   1  -1  17 47063.2 3894.68   2
  -1   1  15 87510.4 6938.24   1
   1  -1  15 81506.6 6956.22   1
   1   1 -15 64200.2 6943.59   1
   1   1 -15 58069.3 6954.54   1
  -1  -1 -15 73996.9 6980.21   1
  -1   1  15 58822.9 6936.96   1
  -1  -1 -15 73412.0 6939.97   1
   1  -1  15 74847.2 6969.88   1
  -1   1  15 95258.0 6922.24   6
   1  -1  15 117327. 6956.07   6
   1  -1  15 101915. 6927.83   5
  -1   1  15 102126. 6940.99   5
   1   1 -15 113525. 7007.16   2
  -1  -1 -15 111843. 6967.12   4
   1   1 -15 63892.7 6917.27   4
   1   1 -15 106730. 6979.62   3
  -1  -1 -15 99715.3 7001.37   3
  -1  -1 -15 59392.5 6887.58   2
   1  -1  15 74647.8 6936.43   2
  -1  -1 -13 686.923 112.941   1
   1  -1  13 432.411 115.723   1
  -1   1  13 501.869 97.4823   1
   1   1 -13 786.269 143.568   1
  -1  -1 -13 554.473 78.7146   2
   1  -1  13 741.126 113.544   2
   1   1 -13 967.333 154.803   2
   1  -1  13 632.375 109.916   6
  -1   1  13 688.694 96.4717   6
  -1   1  13 777.273 115.522   5
   1   1 -13 727.886 102.161   4
   1  -1  13 607.939 92.7810   5
  -1  -1 -13 986.861 133.424   4
   1  -1  13 419.896 102.185   1
  -1   1  13 524.637 112.908   1
   1   1 -13 677.180 117.963   1
  -1  -1 -13 585.305 132.789   3
   1   1 -13 715.390 131.230   3
   1   1 -11 938.232 157.488   1
   1  -1  11 751.071 144.339   1
  -1   1  11 973.730 127.548   6
   1  -1  11 999.136 123.053   5
  -1   1  11 1443.98 163.673   5
   1  -1  11 756.031 123.718   2
  -1   1  11 844.673 109.940   2
  -1  -1 -11 1011.36 170.793   4
   1   1 -11 882.910 117.626   4
   1   1 -11 976.309 174.773   3
   1  -1  11 701.016 135.950   1
  -1  -1 -11 923.937 155.716   1
  -1  -1 -11 1167.34 147.542   1
  -1   1  11 838.890 130.023   1
   1   1 -11 991.667 145.630   1
   1  -1   9 64539.8 6532.97   1
  -1   1   9 81319.0 6517.18   6
   1  -1   9 70886.0 6538.52   6
   1  -1   9 71939.7 6487.71   5
  -1   1   9 73238.1 6487.91   2
  -1  -1  -9 82040.2 6483.35   2
   1   1  -9 72527.5 6606.53   2
  -1  -1  -9 47430.1 6534.42   4
   1   1  -9 81677.6 6483.85   4
  -1  -1  -9 68645.8 6581.04   3
   1   1  -9 99689.5 6656.46   3
  -1  -1  -9 88191.2 6524.31   1
  -1   1   9 73293.8 6509.84   1
   1   1  -9 78337.0 6550.60   1
  -1  -1  -9 79922.8 6544.33   1
   1   1  -9 78138.0 6520.10   1
  -1   1   9 71677.1 6530.81   1
   1   1  -7 52260.5 4145.48   1
   1   1  -7 52199.3 4161.89   1
  -1  -1  -7 49593.5 4161.51   1
   1  -1   7 54776.2 4156.50   1
  -1   1   7 52383.5 4149.11   1
   1  -1   7 52489.8 4160.02   1
   1  -1   7 45941.5 4167.75   6
  -1   1   7 29291.7 4114.37   6
   1  -1   7 55342.7 4108.85   5
  -1   1   7 64459.6 4241.33   5
  -1   1   7 43194.0 4117.42   2
  -1  -1  -7 48281.9 4114.86   2
   1   1  -7 51545.1 4263.67   2
  -1  -1  -7 36646.7 4169.32   4
  -1  -1  -7 43209.8 4187.83   3
   1   1  -7 52693.9 4272.41   3
   1  -1   7 50190.2 4152.77   2
  -1   1   5 716854. 62755.9   1
  -1   1   5 715785. 62744.6   1
   1  -1   5 706696. 62753.2   1
   1   1  -5 688038. 62752.6   1
   1   1  -5 716928. 62759.5   1
  -1  -1  -5 814324. 62753.9   1
   1  -1   5 777141. 62775.2   6
   1   1  -5 753726. 62743.1   6
  -1   1   5 757973. 62724.0   6
  -1   1   5 709367. 62828.0   5
  -1  -1  -5 710495. 62755.8   5
   1   1  -5 735441. 62739.2   5
   1   1  -5 689309. 62855.1   2
  -1   1   5 715984. 62728.8   2
  -1   1   5 718652. 62755.9   4
  -1  -1  -5 737007. 62801.7   4
   1  -1   5 726999. 62734.4   4
   1   1  -5 862016. 62908.0   3
  -1  -1  -5 800240. 62768.0   3
   1  -1   5 721480. 62757.3   2
  -1  -1  -3 658.133 163.848   1
   1  -1   3 1559.66 193.108   1
   1   1  -3 2196.86 209.066   1
  -1  -1  -3 1349.15 191.041   1
   1  -1   3 672.917 163.213   1
   1   1  -3 1752.10 186.040   6
   1  -1   3 1768.36 190.956   6
  -1  -1  -3 1969.78 209.219   6
   1   1  -3 1717.03 188.697   5
  -1   1   3 2369.07 272.262   5
  -1  -1  -3 1868.61 197.984   5
  -1  -1  -3 2147.50 210.468   2
   1  -1   3 1521.79 182.667   4
   1   1  -3 1749.08 156.401   4
  -1  -1  -3 2433.94 241.486   4
  -1   1   3 1552.69 193.256   3
   1   1  -3 1850.15 266.602   3
  -1  -1  -3 2072.81 165.906   3
   1  -1   3 1853.65 198.845   2
  -1   1   3 1295.34 166.862   2
  -1  -1  -1 22607.3 2599.18   1
  -1   1   1 30904.5 2595.18   1
   1   1  -1 30794.6 2608.87   1
   1  -1   1 33246.8 2600.87   1
  -1  -1  -1 32263.9 2611.45   1
   1   1  -1 32607.4 2613.11   1
  -1   1   1 32717.9 2602.65   1
   1  -1   1 30948.8 2600.82   1
   1  -1   1 34309.2 2588.36   6
   1   1  -1 25807.6 2593.37   6
   1   1  -1 31974.2 2605.94   5
   1  -1   1 32107.3 2572.94   5
  -1   1   1 24897.1 2630.17   5
  -1  -1  -1 36858.7 2653.55   2
   1   1  -1 26559.4 2571.41   4
  -1  -1  -1 36424.7 2626.49   4
   1  -1   1 30256.8 2608.79   4
   1   1  -1 18140.6 2605.55   3
  -1   1   1 28163.9 2608.09   3
  -1   1   1 29696.2 2591.34   2
  -1  -1   1 31796.5 2564.77   1
   1  -1  -1 34878.8 2557.03   1
  -1   1  -1 29985.8 2540.80   1
   1   1   1 33094.8 2567.94   1
  -1   1  -1 31424.5 2533.84   6
  -1  -1   1 26806.6 2553.97   6
   1  -1  -1 36231.5 2580.03   5
  -1   1  -1 37136.9 2546.82   5
  -1  -1   1 33917.9 2598.84   2
   1   1   1 25333.5 2567.29   2
  -1   1  -1 31314.5 2562.29   4
  -1  -1   1 35497.6 2539.89   4
   1   1   1 28992.3 2536.57   4
  -1   1  -1 30547.0 2548.32   2
  -1  -1   1 30689.1 2517.33   3
   1  -1  -1 29292.6 2546.82   2
   1   1   1 29067.6 2567.59   1
   1  -1  -1 27969.0 2552.57   1
   1  -1  -3 2181.29 213.875   1
  -1  -1   3 2362.00 238.227   1
  -1   1  -3 1907.87 207.249   1
  -1  -1   3 1468.73 206.860   1
   1  -1  -3 1624.19 210.975   1
   1   1   3 1463.59 197.195   1
   1   1   3 2105.89 228.681   6
  -1  -1   3 1802.04 209.640   6
  -1   1  -3 2229.92 220.560   6
   1  -1  -3 1537.53 231.716   5
  -1  -1   3 1911.46 212.750   5
   1   1   3 1386.17 197.493   5
   1   1   3 1663.08 200.697   2
  -1  -1   3 1632.04 224.964   2
  -1  -1   3 1976.16 170.102   4
   1   1   3 1887.97 211.170   4
   1  -1  -3 1852.65 222.519   3
  -1  -1   3 2182.90 222.179   3
   1   1   3 1108.19 191.006   3
   1  -1  -3 1748.02 191.846   2
  -1   1  -3 1327.93 195.083   3
  -1  -1   5 743078. 60870.6   1
   1  -1  -5 757116. 60864.3   1
  -1   1  -5 688976. 60867.6   1
  -1  -1   5 735767. 60875.7   1
   1   1   5 752357. 60861.9   1
  -1   1  -5 665830. 60863.1   1
   1   1   5 682271. 60865.1   1
  -1   1  -5 614367. 60886.9   6
  -1  -1   5 655641. 60852.8   6
   1   1   5 726170. 60857.9   6
   1  -1  -5 689458. 60907.7   5
  -1  -1   5 678878. 60856.9   5
   1   1   5 682927. 60848.6   5
  -1  -1   5 671405. 60881.0   2
   1   1   5 794802. 60829.7   2
  -1   1  -5 752087. 60838.0   4
   1  -1  -5 676781. 60870.9   4
   1   1   5 738386. 60896.4   3
  -1  -1   5 563657. 60893.6   3
  -1   1  -5 764561. 60849.1   3
   1  -1  -5 730029. 60830.2   2
  -1   1  -5 748265. 60868.4   2
  -1   1  -7 57118.0 4381.56   1
  -1  -1   7 42596.2 4357.27   1
  -1   1  -7 51092.4 4367.02   1
   1  -1  -7 42539.6 4363.56   1
  -1  -1   7 53066.8 4370.39   1
   1  -1  -7 52970.0 4359.46   1
   1   1   7 60295.3 4382.80   1
   1   1   7 54071.9 4368.87   1
   1   1   7 50033.6 4348.80   6
   1  -1  -7 45862.9 4328.21   6
  -1  -1   7 43619.8 4352.65   6
  -1  -1   7 59372.7 4375.64   5
  -1   1  -7 46259.1 4329.58   5
   1  -1  -7 54746.9 4392.23   4
  -1  -1   7 49090.7 4320.99   4
   1   1   7 70049.3 4439.79   3
   1   1   7 53950.6 4321.41   2
   1  -1  -7 50427.9 4336.75   2
  -1   1  -7 46351.5 4351.45   3
  -1  -1   9 80593.9 6795.61   1
   1   1   9 80458.0 6791.73   1
  -1  -1   9 70949.5 6782.75   1
   1  -1  -9 83042.3 6800.00   1
   1  -1  -9 85188.1 6791.93   1
  -1   1  -9 91216.8 6809.74   1
  -1   1  -9 92100.1 6823.95   1
   1   1   9 83294.2 6796.57   1
  -1  -1   9 84597.2 6785.52   6
   1   1   9 79684.0 6767.03   6
   1  -1  -9 74727.7 6758.82   6
  -1   1  -9 54224.1 6748.24   5
   1   1   9 82037.7 6773.34   5
  -1  -1   9 93370.7 6801.71   5
   1  -1  -9 82766.5 6757.47   2
   1  -1  -9 90302.3 6823.45   4
  -1   1  -9 69026.7 6751.62   4
  -1  -1   9 77041.5 6753.43   4
   1  -1  -9 72713.5 6812.63   3
  -1   1  -9 90959.0 6779.10   3
   1   1   9 80625.2 6737.55   2
  -1  -1  11 646.539 138.198   1
  -1   1 -11 1003.32 165.205   1
   1   1  11 984.555 148.301   1
  -1  -1  11 1073.80 153.182   1
   1  -1 -11 939.244 151.462   1
  -1   1 -11 906.117 152.258   1
   1  -1 -11 912.795 153.801   1
  -1  -1  11 1603.54 169.239   6
   1   1  11 1118.51 141.257   6
  -1  -1  11 1209.14 159.278   5
   1   1  11 1119.28 137.074   5
  -1   1 -11 1201.34 139.594   5
   1  -1 -11 998.863 127.797   2
  -1   1 -11 1135.61 130.505   4
  -1   1 -11 1154.95 150.178   3
   1  -1 -11 933.564 157.538   3
   1   1  13 494.634 91.3523   6
   1   1  13 314.768 64.0684   2
  -1  -1  13 542.397 103.957   1
  -1   1 -13 519.788 105.693   1
   1  -1 -13 632.158 114.240   1
   1   1  13 798.888 123.883   1
   1  -1 -13 490.684 113.538   4
  -1  -1  13 697.467 81.3869   4
  -1   1 -13 584.269 88.9807   4
   1  -1 -13 768.236 132.096   3
  -1   1 -13 689.735 115.426   3
  -1  -1  13 681.948 118.008   1
   1   1  13 619.950 113.398   1
   1  -1 -13 253.814 85.9686   1
  -1   1 -13 700.833 126.127   1
   1   1  15 65460.7 6524.84   1
  -1   1 -15 90566.6 6546.62   1
   1  -1 -15 74561.9 6530.11   1
   1  -1 -15 90835.3 6549.82   1
  -1   1 -15 75353.9 6542.62   1
   1   1  15 61824.5 6519.39   1
  -1  -1  15 74561.8 6519.43   6
   1   1  15 75574.5 6503.14   6
  -1  -1  15 87510.5 6534.28   5
   1   1  15 87579.2 6511.77   5
   1  -1 -15 65181.2 6477.90   2
   1  -1 -15 54670.1 6535.65   4
  -1   1 -15 73490.9 6498.35   4
   1  -1 -15 89170.0 6567.55   3
  -1   1 -15 89956.0 6551.20   3
   1  -1 -15 76059.7 6467.10   2
  -1  -1  17 43119.8 3346.33   1
   1  -1 -17 48942.8 3354.84   1
  -1   1 -17 45635.3 3347.65   1
  -1  -1  17 46224.6 3343.54   1
   1   1  17 45623.3 3352.54   1
   1  -1 -17 42475.4 3339.85   1
  -1   1 -17 47292.3 3363.28   1
   1   1  17 39906.0 3340.94   1
   1   1  17 26199.1 3295.78   6
  -1  -1  17 35366.8 3314.89   6
  -1  -1  17 42751.9 3335.66   5
   1   1  17 25721.0 3292.07   5
   1  -1 -17 41705.9 3290.58   2
  -1   1 -17 32369.0 3300.44   4
   1  -1 -17 45623.2 3355.14   4
  -1   1 -17 21907.8 3304.38   3
   1  -1 -17 39011.2 3354.51   3
   1  -1 -17 43058.7 3271.15   2
   1   1  19 31244.4 2420.97   1
  -1  -1  19 24328.0 2389.98   6
  -1  -1  19 30869.4 2406.93   5
   1   1  19 23862.4 2376.70   5
   1  -1 -19 27943.4 2362.01   2
   1  -1 -19 27416.4 2406.22   4
  -1   1 -19 27169.2 2383.15   4
   1  -1 -19 28595.9 2426.66   3
  -1   1 -19 23342.3 2399.09   3
   1   1  19 27498.8 2403.28   1
  -1   1 -19 28154.6 2406.16   1
  -1  -1  19 28142.1 2404.44   1
   1  -1 -19 28106.4 2408.29   1
   1  -1 -19 26170.8 2401.59   1
  -1   1 -19 28923.9 2417.40   1
  -1  -1  19 29987.9 2415.04   1
   1  -1 -21 301.504 65.9091   1
  -1   1 -21 265.721 62.4168   1
   1   1  21 204.803 58.0960   1
  -1  -1  21 352.026 69.4044   1
   1  -1 -21 296.402 44.9008   2
  -1  -1  21 340.765 67.5421   5
   1  -1 -21 274.607 64.0989   4
  -1   1 -21 313.966 59.1752   4
   1   1  21 382.702 64.1414   5
   1   1  21 447.641 66.1367   6
  -1  -1  21 263.234 61.3130   6
   1  -1 -21 271.853 65.1327   1
  -1  -1  21 435.226 82.7136   1
   1   1  21 295.596 69.5876   1
  -1   1 -21 327.463 72.2002   1
   1  -1 -21 471.724 91.8789   3
  -1   1 -21 165.259 57.8435   3
   1   1  23 684.284 101.187   1
   1   1  23 605.351 85.4874   6
  -1  -1  23 599.316 93.3185   6
   1  -1 -23 594.670 101.158   4
  -1   1 -23 675.678 99.2514   2
  -1  -1  23 805.655 112.647   1
  -1  -1  23 939.161 114.878   1
  -1   1 -23 851.388 115.001   1
  -1   1 -23 617.781 99.0979   3
   1  -1 -23 655.471 105.961   3
  -1  -1  25 8126.91 703.593   5
   1   1  25 8270.75 692.505   5
   1  -1 -25 7190.52 705.354   4
  -1   1 -25 7254.76 694.295   4
  -1   1 -25 7223.76 700.297   2
   1  -1 -25 8688.14 725.171   3
  -1   1 -25 7022.92 701.508   3
   1   1  25 7711.89 689.727   6
  -1  -1  25 7997.70 701.740   6
   1  -1 -27 18553.2 1590.59   4
  -1   1 -27 18558.8 1584.28   4
  -1  -1  27 20705.2 1587.13   5
   1   1  27 16416.3 1570.56   5
  -1   1 -27 15884.3 1581.04   3
   1  -1 -27 17967.9 1595.86   3
  -1  -1  27 20243.6 1585.27   6
   1   1  27 17915.4 1571.93   6
   1  -1 -29 4190.16 423.236   4
   1   1  29 4482.20 410.761   5
   1  -1 -29 4797.61 428.710   3
  -1  -1  29 4507.08 416.586   6
   1   1  29 4533.78 410.194   6
  -1  -1  31 1595.04 160.001   5
   1   1  31 1521.75 153.602   5
  -1   1 -31 1422.17 159.270   3
  -1  -1  31 1537.69 158.590   6
   1   1  31 1584.87 155.001   6
  -1  -2 -32 14.9330 13.0974   4
  -1  -2 -30 8.02888 15.7356   4
  -1   2  30 21.7911 11.7343   5
  -1  -2 -30 8.76936 10.9180   3
   1   2 -30 13.2664 10.1285   3
  -1   2  30 23.3549 12.5645   6
  -1   2  28 36.1226 15.9686   5
  -1  -2 -28 17.2265 13.2672   4
  -1   2  28 24.4615 13.3194   6
   1  -2  28 35.3713 17.6493   6
   1   2 -28 29.8407 17.4151   3
  -1  -2 -28 30.9062 20.2679   3
  -1  -2 -26-9.21401 16.0899   4
  -1   2  26-6.63700 8.20043   5
  -1   2  26 6.36149 5.56348   6
   1  -2  26 8.12913 15.8711   6
   1   2 -26 10.9835 16.6099   2
   1   2 -26 8.20024 12.4030   3
  -1  -2 -26 36.0208 20.9651   3
   1  -2  24 21.3259 16.1348   5
  -1  -2 -24-9.92573 17.3408   4
  -1   2  24 14.8083 11.2133   5
  -1   2  24-6.42543 11.2363   6
   1  -2  24 27.8317 19.8473   6
   1   2 -24 9.42575 14.2658   3
   1   2 -22 122.468 41.7596   2
  -1   2  22 161.712 35.8360   6
   1  -2  22 151.729 40.2972   6
  -1  -2 -22 95.0195 37.1608   4
  -1   2  22 216.342 42.7472   5
   1  -2  22 218.357 48.0136   5
   1   2 -22 240.668 49.7148   1
  -1  -2 -22 115.583 45.4048   3
   1   2 -22 140.723 41.3489   3
  -1  -2 -20 19.7757 19.3343   1
   1   2 -20-23.5248 29.0641   1
   1  -2  20-19.3285 16.9113   1
   1   2 -20 61.7025 33.0033   2
   1  -2  20 24.5118 18.5658   6
  -1   2  20 7.66524 13.4314   6
  -1   2  20-9.53491 14.4618   5
  -1  -2 -20 33.9821 19.8091   4
   1   2 -20 9.85638 19.2730   4
   1   2 -20 23.8525 18.0683   1
   1  -2  20 20.1748 15.2947   1
  -1  -2 -20 24.9864 30.8671   1
  -1  -2 -20-19.0441 28.8166   3
   1   2 -20 12.6114 19.1022   3
  -1  -2 -18 11.3769 14.0525   1
   1  -2  18-20.8708 25.7693   1
  -1   2  18 9.39946 11.6129   1
   1   2 -18 25.6247 31.6371   1
   1   2 -18 17.6988 21.8542   2
  -1   2  18 8.83780 13.3703   6
   1  -2  18-14.1881 17.5214   6
   1  -2  18 11.5137 28.4312   5
  -1   2  18 21.9571 19.1725   5
   1   2 -18-9.38292 16.3877   4
  -1  -2 -18 51.8994 39.2374   1
  -1   2  18-19.3034 16.8567   1
   1  -2  18-11.4462 14.1379   1
   1   2 -18-14.8149 18.2949   3
  -1  -2 -18 42.2803 31.9663   3
  -1  -2 -16 115.741 37.7864   1
  -1   2  16 163.791 41.3782   1
   1  -2  16 153.523 61.9101   1
   1   2 -16 166.332 61.5713   2
   1  -2  16 149.978 49.9524   2
  -1   2  16 110.625 36.3818   6
   1  -2  16 96.2644 41.6749   6
  -1   2  16 217.995 50.4807   5
  -1  -2 -16 199.690 51.4592   4
   1   2 -16 79.0046 30.4729   4
   1  -2  16 184.978 45.8145   5
  -1   2  16 96.9568 43.4372   1
   1  -2  16 174.018 49.8877   1
   1   2 -16 154.572 50.3430   1
  -1  -2 -16 255.141 74.9936   1
   1   2 -16 121.394 44.7319   3
  -1  -2 -16 197.299 64.7752   3
  -1  -2 -14 20.7113 36.3845   3
   1   2 -14 40.3562 35.4595   3
   1  -2  14 42.0732 18.4416   5
   1   2 -14 99.8649 53.5364   2
   1  -2  14 36.3763 27.7956   2
   1   2 -14 56.9664 19.6016   4
  -1  -2 -14 101.425 49.1074   4
  -1   2  14 76.4108 35.5259   5
  -1   2  14-18.6015 23.3173   1
  -1  -2 -14 46.6129 40.8903   1
   1   2 -14 17.4349 21.9004   1
   1  -2  14 31.0942 27.4428   1
   1   2 -14 25.6296 31.8975   1
   1  -2  14 109.662 47.0706   1
  -1  -2 -14 28.1491 17.8398   1
  -1   2  14 37.7218 24.8745   1
  -1   2  12 279.207 67.8013   1
  -1  -2 -12 302.277 66.9377   1
   1  -2  12 224.948 73.1138   1
   1   2 -12 435.116 104.284   1
  -1   2  12 303.338 59.2528   6
   1  -2  12 428.695 87.7031   6
   1  -2  12 389.164 54.8278   5
  -1  -2 -12 312.087 81.7471   4
  -1  -2 -12 460.311 87.0167   3
   1   2 -12 391.361 92.5060   3
  -1   2  12 369.840 83.1507   1
  -1  -2 -12 326.287 81.1692   1
   1  -2  12 369.643 80.9353   1
   1   2 -12 338.396 101.288   2
  -1   2  12 349.246 47.1402   2
   1  -2  12 364.107 85.5604   2
   1  -2  10 193.956 60.7675   1
   1   2 -10 432.301 87.2472   1
  -1   2  10 285.654 63.5035   1
  -1  -2 -10 386.737 65.4657   1
   1  -2  10 310.234 71.6938   6
  -1   2  10 271.644 49.4869   6
   1  -2  10 281.219 42.7566   5
  -1   2  10 269.415 42.8218   2
   1  -2  10 113.918 55.5438   2
   1   2 -10 377.438 121.346   2
  -1  -2 -10 182.116 78.3667   4
  -1   2  10 167.218 67.8822   5
   1   2 -10 473.215 81.9993   1
  -1   2  10 349.715 69.4230   1
  -1  -2 -10 187.075 58.9751   1
   1  -2  10 302.619 76.1059   1
   1   2 -10 323.338 84.3577   3
  -1  -2 -10 338.785 71.8892   3
   1   2  -8-15.5173 19.6380   1
  -1   2   8 24.0927 18.7195   1
  -1  -2  -8 41.2859 24.2268   1
   1  -2   8 71.0475 33.1010   1
  -1   2   8 122.841 28.5479   6
   1  -2   8 81.7964 35.2460   6
   1  -2   8 36.9998 14.5557   5
   1  -2   8 37.2234 32.7796   2
   1   2  -8-44.6032 77.9906   2
  -1   2   8 20.7386 25.9643   5
   1   2  -8 40.4678 30.8967   3
  -1  -2  -8 10.9670 17.1358   3
   1   2  -8 48.3932 26.2276   1
   1  -2   8 64.6496 31.8426   1
  -1  -2  -8 27.9491 17.7851   1
  -1   2   8 74.6636 31.0268   1
  -1   2   6 1221.59 135.781   1
   1  -2   6 1220.78 137.390   1
   1   2  -6 915.547 128.991   1
  -1   2   6 808.609 112.502   1
  -1  -2  -6 1072.71 135.393   1
  -1  -2  -6 658.447 124.346   2
   1   2  -6 780.564 131.654   1
   1  -2   6 1194.22 139.227   1
  -1  -2  -6 992.982 124.145   1
   1  -2   6 1235.43 151.417   6
   1  -2   6 875.247 99.0012   5
  -1  -2  -6 1128.53 141.752   5
  -1   2   6 1484.53 178.103   5
   1   2  -6 1005.09 217.565   2
   1  -2   6 860.790 146.311   2
  -1  -2  -6 1397.02 197.016   4
   1  -2   6 993.590 121.775   4
  -1   2   6 1015.09 111.804   2
  -1   2   4 558.454 84.9929   1
  -1   2   4 654.208 80.9135   1
  -1  -2  -4 309.819 93.4567   2
   1   2  -4 809.097 98.6050   1
   1  -2   4 930.309 102.088   1
  -1  -2  -4 591.300 94.8037   1
   1  -2   4 760.546 99.7304   1
   1   2  -4 658.803 100.980   1
  -1  -2  -4 748.550 91.7169   1
  -1   2   4 542.339 80.1660   6
  -1   2   4 521.580 82.6508   6
   1  -2   4 493.979 95.8601   6
   1  -2   4 693.385 75.0162   5
  -1  -2  -4 545.905 98.2595   5
   1   2  -4 575.587 168.566   2
   1  -2   4 808.803 127.921   2
  -1  -2  -4 320.731 103.893   4
   1   2  -4 630.107 65.4707   4
  -1   2   4 756.157 118.721   5
   1  -2   4 575.981 89.5419   4
   1   2  -4 622.393 89.7225   3
  -1  -2  -4 550.152 82.2232   3
  -1   2   4 645.103 83.9656   2
   1   2  -2 888.473 100.385   1
  -1   2   2 774.731 84.8689   1
  -1  -2  -2 751.347 134.677   2
   1   2  -2 611.197 90.9485   1
   1  -2   2 541.104 79.5380   1
  -1   2   2 586.609 81.6630   1
  -1  -2  -2 534.422 93.6847   1
  -1   2   2 495.355 78.7477   6
   1  -2   2 857.896 106.513   6
  -1   2   2 594.545 86.6896   5
  -1   2   2 898.530 116.184   5
   1   2  -2 1056.55 182.371   2
   1  -2   2 680.883 124.158   2
  -1  -2  -2 784.618 141.298   4
   1   2  -2 708.659 86.5496   4
  -1  -2  -2 579.731 76.6036   3
   1   2  -2 614.487 78.7358   3
  -1   2   2 542.017 84.7418   2
   1   2   0 2615.92 251.870   1
   1  -2   0 2506.31 230.669   1
   1   2   0 2551.08 242.293   1
  -1   2   0 2054.91 226.316   1
   1  -2   0 2708.37 240.386   1
  -1   2   0 2681.73 244.077   6
  -1  -2   0 2416.67 263.588   5
  -1   2   0 2306.63 238.524   5
   1   2   0 2197.04 308.512   2
  -1  -2   0 2123.22 267.400   4
   1   2   0 3115.29 310.213   4
  -1   2   0 2611.20 265.608   4
   1   2   0 2078.01 229.197   3
   1  -2   0 1921.29 262.595   3
   1   2   0 2257.11 227.484   3
   1  -2   0 2902.09 297.661   2
  -1  -2   2 611.521 92.3345   1
   1   2   2 730.470 98.8142   1
  -1   2  -2 684.175 87.6696   1
  -1  -2   2 478.212 99.7089   6
  -1   2  -2 667.055 90.6452   6
  -1  -2   2 737.961 114.016   5
  -1   2  -2 532.871 77.2771   5
   1  -2  -2 623.464 109.713   2
  -1  -2   2 795.181 94.9303   4
   1   2   2 589.480 77.4026   3
   1  -2  -2 718.523 117.495   3
  -1   2  -2 540.860 97.2917   4
  -1  -2   2 677.058 104.437   1
   1  -2  -2 694.395 84.9122   1
   1  -2  -2 828.043 88.8500   1
  -1   2  -2 732.915 89.9265   1
   1   2   2 701.571 94.7345   1
  -1   2  -4 900.889 102.032   1
   1   2   4 754.090 97.9290   1
   1  -2  -4 802.323 87.0280   1
  -1  -2   4 607.219 96.1840   1
  -1  -2   4 551.270 98.9902   1
  -1   2  -4 976.121 106.344   1
   1   2   4 528.525 88.8232   1
  -1  -2   4 675.483 111.976   6
   1   2   4 616.517 109.153   6
  -1  -2   4 524.866 98.7924   5
  -1   2  -4 587.171 72.3581   5
  -1   2  -4 666.669 94.1888   4
  -1  -2   4 709.323 75.2621   4
   1   2   4 526.627 78.7030   3
  -1  -2   4 510.148 79.7073   3
   1  -2  -4 601.718 113.109   3
  -1   2  -4 582.399 98.5295   3
   1  -2  -6 1157.56 129.796   1
  -1   2  -6 1217.37 141.941   1
  -1  -2   6 1260.52 142.949   1
   1  -2  -6 1057.38 124.077   1
  -1   2  -6 917.270 126.771   1
   1   2   6 823.385 126.584   1
  -1  -2   6 1042.86 133.151   1
   1   2   6 1070.77 128.812   1
   1   2   6 888.302 134.877   6
  -1  -2   6 1159.32 147.376   6
  -1   2  -6 899.672 95.8162   5
  -1  -2   6 936.635 130.235   5
   1   2   6 958.973 118.239   2
   1  -2  -6 932.787 147.873   4
  -1   2  -6 868.695 114.009   4
   1   2   6 767.689 110.076   3
   1  -2  -6 1045.26 149.981   3
  -1   2  -6 887.229 125.513   3
   1  -2  -6 1169.63 129.184   2
  -1  -2   8 26.9074 20.5092   1
  -1   2  -8 27.7597 17.3336   1
   1  -2  -8 14.9902 29.3765   1
   1   2   8 24.7237 21.7401   1
  -1   2  -8 54.5438 31.8496   1
  -1  -2   8 14.3304 28.0942   1
   1   2   8 72.6623 28.0917   1
   1  -2  -8 36.7081 21.5222   1
  -1  -2   8 30.3974 23.1284   6
   1   2   8 25.3123 24.8422   6
  -1  -2   8 37.4534 26.8226   5
   1  -2  -8 45.2598 21.0692   6
   1  -2  -8 15.6305 12.1029   2
   1   2   8 27.9540 14.8955   2
   1  -2  -8 21.0707 26.1433   4
  -1   2  -8 37.7445 12.6030   5
  -1   2  -8 14.6125 14.4996   4
  -1   2  -8 22.0845 19.4551   3
   1  -2  -8 56.2802 40.1986   3
  -1   2 -10 389.246 80.2177   1
   1   2  10 356.807 75.6799   1
   1  -2 -10 274.341 73.7709   1
   1  -2 -10 272.225 62.3615   1
   1   2  10 253.808 64.4968   1
  -1   2 -10 428.142 89.9646   1
  -1  -2  10 496.464 86.2458   1
   1   2  10 305.259 61.2309   6
  -1  -2  10 420.315 76.6987   6
   1  -2 -10 238.034 43.9920   2
  -1   2 -10 208.982 47.0629   5
   1  -2 -10 388.334 88.9810   4
  -1   2 -10 221.713 46.9586   4
  -1   2 -10 359.793 64.1243   3
   1   2  10 377.129 37.0325   2
   1  -2 -10 269.682 75.4096   3
  -1   2 -12 340.106 83.2163   1
   1   2  12 588.675 92.5709   1
   1  -2 -12 341.205 76.8093   1
  -1  -2  12 447.350 89.1916   1
  -1  -2  12 209.059 62.9312   6
   1   2  12 275.523 59.6096   6
  -1  -2  12 314.679 68.1008   5
   1   2  12 456.459 76.3325   5
   1  -2 -12 453.964 103.159   4
  -1   2 -12 399.599 57.9719   4
  -1   2 -12 419.292 61.3651   5
   1  -2 -12 468.316 93.4646   3
   1  -2 -12 426.367 48.7561   2
  -1   2 -12 572.864 99.5949   1
   1  -2 -12 183.120 65.0103   1
   1   2  12 239.624 69.7621   1
  -1  -2  12 432.328 85.9787   1
  -1  -2  14 53.1563 31.1796   1
  -1   2 -14-18.6314 23.3293   1
   1  -2 -14 89.9744 38.6745   1
   1   2  14 56.7728 33.2687   1
  -1  -2  14 47.1080 27.6909   6
  -1  -2  14 45.7651 26.9174   5
  -1  -2  14 39.2611 34.4935   1
   1  -2 -14 16.6736 15.0690   1
  -1   2 -14 39.1078 34.3606   1
   1   2  14 35.7212 23.5670   5
  -1  -2  14 48.4201 12.2974   4
  -1   2 -14 30.2458 20.1827   4
   1   2  16 302.597 69.3496   1
  -1  -2  16 53.5752 37.9122   1
  -1   2 -16 140.840 50.8327   1
   1  -2 -16 116.696 48.3731   1
   1   2  16 278.796 57.5068   6
  -1  -2  16 112.826 44.7648   6
  -1  -2  16 287.786 66.1159   5
   1  -2 -16 176.554 54.5021   1
  -1   2 -16 106.683 51.2960   1
  -1  -2  16 167.289 53.4318   1
   1   2  16 216.893 58.8081   1
   1  -2 -16 65.6995 45.2718   4
  -1  -2  16 99.3748 25.3701   4
  -1   2 -16 204.410 45.4331   4
   1  -2 -16 366.642 83.4062   3
  -1   2 -16 214.752 61.2964   3
  -1  -2  18 16.8854 14.7437   1
  -1   2 -18 15.9717 19.7201   1
   1  -2 -18-15.9787 27.8985   1
   1   2  18-15.6988 19.3833   1
   1   2  18-12.6255 24.6463   6
  -1  -2  18 47.5499 27.6739   6
  -1  -2  18 18.0710 15.7784   5
   1   2  18-17.3653 15.1625   1
  -1   2 -18-16.1067 24.3550   1
  -1  -2  18 17.0465 14.8843   1
   1  -2 -18 14.6440 22.1437   1
   1  -2 -18-19.4213 23.9781   4
   1   2  18 13.4191 20.2920   5
  -1   2 -18-10.7848 18.8318   4
  -1   2 -18 18.3870 22.7014   3
   1  -2 -18 22.6533 27.9677   3
  -1  -2  20 15.4640 19.1108   1
  -1   2 -20 15.2962 18.9039   1
   1   2  20 30.8874 19.0858   1
  -1  -2  20-18.1080 15.8316   5
  -1  -2  20-14.8933 18.4071   6
  -1   2 -20 9.94984 15.0696   4
   1  -2 -20-16.7865 25.3958   4
   1   2  20 13.6518 11.9497   5
  -1  -2  20 15.4963 19.1507   1
  -1   2 -20 14.2661 12.4845   1
   1  -2 -20 31.0713 23.5058   1
   1  -2 -20 22.5144 27.8082   3
  -1   2 -20 37.0427 28.0173   3
   1   2  22 47.4368 29.7308   6
  -1  -2  22 80.3127 35.0138   6
   1  -2 -22 158.631 45.1151   4
   1   2  22 130.163 40.3421   5
  -1   2 -22 123.084 33.6900   4
  -1  -2  22 166.771 53.7481   5
  -1  -2  22 315.576 63.3005   1
  -1   2 -22 160.211 51.7336   3
   1  -2 -22 227.304 68.4762   3
   1  -2 -24 12.4558 18.9153   4
   1   2  24 48.5542 20.8391   5
  -1   2 -24 16.0053 18.5668   4
  -1  -2  24 28.6977 21.7666   5
  -1  -2  24-11.6396 10.3131   6
   1   2  24 29.3729 21.0097   6
  -1   2 -24 27.0387 26.4479   3
  -1   2 -26 11.3415 14.0481   2
   1   2  26 16.3951 14.3577   5
   1  -2 -26 10.8988 16.5184   4
  -1  -2  26 9.99703 15.1586   6
   1   2  26 15.4209 13.5102   6
   1  -2 -26 14.8989 22.5557   3
  -1   2 -26 11.2270 17.0134   3
   1   2  28 28.0371 15.1484   5
  -1  -2  28 50.5026 23.4313   5
   1   2  28 6.57014 13.0121   6
  -1  -2  28 25.5637 15.0389   6
  -1   2 -28 37.0004 19.9011   3
   1  -2 -28 36.2883 21.2326   3
   1   2  30 12.2174 10.7648   5
   1  -2 -30-8.76578 13.3340   4
  -1  -2  30 33.9368 18.2001   5
  -1  -2  30 21.6009 12.6555   6
   1   2  30 28.5083 16.5720   6
  -1   2 -30 15.5367 15.2336   3
   1  -2 -30 10.2301 9.04917   3
   1   2  32 48.6813 15.4971   5
  -1  -3 -31 1653.10 179.895   3
  -1   3  29 3951.16 330.447   5
  -1  -3 -29 3158.35 333.916   4
  -1  -3 -29 4606.71 363.437   3
   1   3 -29 2829.03 326.897   3
   1  -3  29 3923.61 335.969   6
  -1   3  27 14268.1 1207.14   5
  -1  -3 -27 15246.0 1219.89   4
   1   3 -27 12793.8 1223.58   2
  -1  -3 -27 17202.2 1256.69   3
   1   3 -27 12399.1 1209.77   3
  -1   3  27 12150.4 1200.57   6
   1  -3  27 15410.0 1218.89   6
  -1   3  25 6823.60 553.212   5
  -1  -3 -25 5725.44 557.462   4
   1   3 -25 5951.33 568.492   2
   1   3 -25 5382.88 554.609   3
  -1  -3 -25 7875.28 612.434   3
  -1   3  25 5335.69 542.642   6
   1  -3  25 6726.59 564.689   6
  -1   3  23 576.356 76.9283   5
   1   3 -23 537.679 87.8039   2
  -1   3  23 410.845 65.0168   6
   1  -3  23 562.203 86.4979   6
   1   3 -23 399.913 72.6916   3
  -1  -3 -23 477.668 77.8619   4
   1  -3  21 125.495 43.0290   5
   1   3 -21 258.266 63.6600   2
  -1   3  21 360.260 59.6933   5
   1  -3  21 308.730 64.8296   6
  -1   3  21 313.521 54.3512   6
   1   3 -21 229.049 58.6457   3
   1  -3  19 19802.8 1540.14   5
  -1   3  19 18386.9 1547.13   5
   1   3 -19 16937.9 1564.58   2
  -1  -3 -19 18963.8 1557.71   4
  -1  -3 -19 20224.3 1599.57   3
  -1   3  19 13514.9 1529.86   6
  -1   3  17 18488.7 2216.96   6
   1  -3  17 31810.4 2225.54   5
   1  -3  17 27026.5 2284.26   1
   1  -3  17 30622.1 2236.44   1
   1   3 -17 21283.8 2294.48   1
   1   3 -17 36009.4 2255.98   1
  -1  -3 -17 30061.1 2305.88   1
  -1   3  17 13104.1 2225.34   1
   1   3 -17 30280.5 2283.24   2
  -1   3  15 81448.6 5143.26   1
   1   3 -15 69748.5 5219.40   1
  -1   3  15 49761.5 5149.62   1
   1  -3  15 71553.2 5141.74   1
  -1  -3 -15 59514.9 5127.98   1
   1   3 -15 67817.6 5148.53   1
  -1  -3 -15 71453.0 5194.90   1
   1  -3  15 37473.3 5143.10   1
  -1   3  15 64040.2 5127.78   6
   1  -3  15 69038.9 5168.17   6
  -1   3  15 38948.1 5129.14   5
   1  -3  15 63924.9 5109.69   5
  -1  -3 -15 68392.9 5162.43   4
  -1  -3 -15 66763.7 5155.39   3
   1   3 -15 30499.8 5127.42   3
   1  -3  15 66815.1 5171.62   2
  -1  -3 -13 705.006 106.037   1
  -1   3  13 1195.10 126.072   1
   1   3 -13 648.716 114.367   1
  -1  -3 -13 979.120 134.379   1
   1  -3  13 618.977 119.799   1
  -1   3  13 907.387 103.640   6
   1  -3  13 896.972 130.994   6
   1  -3  13 815.843 92.5448   5
   1  -3  13 579.071 117.770   2
   1   3 -13 1352.25 184.449   2
  -1  -3 -13 712.769 128.883   4
  -1   3  13 643.849 117.629   5
  -1  -3 -13 785.728 115.420   3
   1   3 -13 524.618 116.544   3
   1  -3  11 608.478 98.5649   1
   1   3 -11 593.972 100.954   1
  -1  -3 -11 495.750 83.6657   1
  -1   3  11 622.741 77.5287   6
   1  -3  11 408.178 96.2185   6
   1  -3  11 452.469 64.2473   5
  -1  -3 -11 666.955 116.252   4
  -1   3  11 532.895 99.2977   5
   1   3 -11 544.328 100.933   3
  -1  -3 -11 519.649 82.3082   3
   1   3 -11 897.190 160.150   2
  -1   3  11 503.433 86.5994   1
  -1   3  11 887.777 109.279   1
   1   3 -11 559.812 94.5399   1
   1  -3  11 700.389 108.254   1
  -1  -3 -11 722.271 99.4734   1
   1  -3  11 514.964 111.728   2
  -1   3  11 539.276 62.8139   2
   1   3  -9 27825.0 2785.58   1
  -1   3   9 57703.7 2857.86   1
  -1  -3  -9 34823.5 2778.65   1
   1  -3   9 48389.8 2850.06   1
  -1   3   9 35103.2 2787.61   1
  -1  -3  -9 32096.2 2783.19   1
   1   3  -9 35072.8 2795.45   1
   1  -3   9 32026.6 2791.33   1
   1  -3   9 40969.8 2820.98   6
  -1   3   9 29621.1 2765.93   6
  -1   3   9 30643.1 2814.82   5
   1  -3   9 28215.3 2751.90   5
   1   3  -9 43869.5 2964.93   2
  -1  -3  -9 25465.0 2809.92   4
  -1  -3  -9 25352.0 2775.67   3
   1   3  -9 37984.0 2812.42   3
   1  -3   9 28163.0 2825.23   2
  -1   3   9 30396.6 2753.61   2
  -1   3   7 31185.5 1898.14   1
   1  -3   7 24194.8 1875.96   1
   1   3  -7 26687.1 1840.25   1
   1   3  -7 19758.0 1835.71   1
  -1  -3  -7 18876.7 1830.68   1
   1  -3   7 17974.7 1825.77   1
  -1   3   7 18746.4 1821.73   6
   1  -3   7 22406.2 1852.83   6
   1  -3   7 20773.4 1809.14   5
  -1   3   7 26958.3 1866.23   5
  -1  -3  -7 22962.9 1848.78   5
   1   3  -7 22720.2 1989.98   2
  -1  -3  -7 16108.3 1862.52   4
   1   3  -7 19588.3 1833.55   3
  -1  -3  -7 18725.3 1827.00   3
   1  -3   7 21213.2 1894.18   2
  -1   3   7 20348.9 1809.87   2
   1  -3   5 244688. 25964.9   1
  -1   3   5 318151. 25965.3   1
  -1   3   5 306987. 25928.5   1
   1   3  -5 320263. 25955.6   1
  -1  -3  -5 304856. 25951.0   1
   1   3  -5 290732. 25934.5   1
  -1  -3  -5 298497. 25933.3   1
   1  -3   5 318305. 25942.2   1
   1  -3   5 321865. 25974.4   6
  -1   3   5 314298. 25950.1   6
  -1  -3  -5 254564. 25961.2   5
  -1   3   5 323857. 25969.3   5
   1   3  -5 271614. 26090.6   2
  -1  -3  -5 345742. 26007.2   4
   1   3  -5 310766. 25923.0   4
  -1  -3  -5 306052. 25945.7   3
   1   3  -5 297991. 25940.0   3
   1  -3   5 318262. 26026.1   2
   1   3  -3 894.054 106.480   1
  -1  -3  -3 885.196 116.454   1
   1   3  -3 614.517 105.121   1
  -1   3   3 1076.72 108.922   1
   1   3  -3 1582.60 245.671   2
   1  -3   3 1257.76 135.604   1
  -1   3   3 1025.21 104.281   1
  -1  -3  -3 1179.36 109.237   1
   1  -3   3 747.313 100.223   1
   1  -3   3 877.924 126.943   6
  -1   3   3 1503.80 149.179   5
   1  -3   3 1091.95 116.663   5
  -1  -3  -3 802.586 133.626   5
  -1  -3  -3 1117.89 148.735   4
   1   3  -3 1257.17 143.733   4
  -1  -3  -3 848.616 112.820   3
   1  -3   3 1366.09 191.451   2
   1   3  -3 767.821 107.699   3
   1   3  -1 8862.90 784.416   1
   1  -3   1 9501.35 771.891   1
  -1  -3  -1 8285.28 776.315   1
   1   3  -1 11791.3 785.717   1
  -1  -3  -1 8552.60 769.267   1
   1  -3   1 6410.95 766.909   1
   1  -3   1 8786.01 797.793   6
  -1  -3  -1 10295.0 819.774   5
   1   3  -1 11114.0 916.989   2
  -1  -3  -1 7789.55 805.197   4
   1  -3   1 9363.95 815.578   3
   1   3  -1 8538.21 785.016   3
   1  -3   1 12932.4 924.679   2
   1   3  -1 8349.30 779.952   3
  -1  -3   1 9221.02 767.040   1
  -1   3  -1 8598.47 743.886   1
   1   3   1 8071.07 748.259   1
   1   3   1 7940.77 759.316   1
  -1  -3   1 6994.54 771.751   1
   1  -3  -1 9319.77 783.770   6
  -1  -3   1 8648.20 800.242   6
  -1  -3   1 7777.83 785.690   5
   1   3   1 9820.71 845.249   2
  -1  -3   1 8959.12 779.984   4
   1  -3  -1 8838.26 798.941   3
  -1   3  -1 9656.05 792.618   4
   1  -3  -1 10978.9 880.094   2
  -1  -3   3 743.470 116.985   1
   1   3   3 981.077 117.275   1
  -1  -3   3 1040.88 146.798   6
   1   3   3 1074.94 150.279   6
  -1  -3   3 1028.66 138.792   5
   1  -3  -3 996.405 183.089   2
   1   3   3 819.455 140.779   2
  -1  -3   3 960.448 118.672   4
   1  -3  -3 880.927 142.019   4
   1  -3  -3 1020.33 145.579   3
  -1   3  -3 1070.46 130.493   4
   1   3   3 1001.90 115.438   3
   1  -3  -3 933.610 101.606   1
  -1   3  -3 1401.92 159.935   1
   1  -3  -3 1232.59 113.505   1
   1   3   3 975.875 114.741   1
  -1  -3   3 976.542 117.574   1
  -1   3  -3 993.784 112.974   1
  -1   3  -5 265789. 25337.9   1
   1  -3  -5 289283. 25298.2   1
   1  -3  -5 292619. 25264.5   1
  -1  -3   5 313079. 25276.7   1
  -1  -3   5 272289. 25274.7   1
   1   3   5 271351. 25269.1   1
  -1   3  -5 326110. 25270.2   1
   1   3   5 315691. 25272.5   1
   1   3   5 305277. 25309.9   6
  -1   3  -5 309023. 25261.3   5
  -1  -3   5 292943. 25296.3   5
   1   3   5 270396. 25296.4   2
   1  -3  -5 339235. 25330.6   4
  -1   3  -5 307997. 25278.9   4
   1   3   5 296937. 25269.8   3
   1  -3  -5 272987. 25309.5   3
  -1   3  -5 247895. 25284.4   3
   1  -3  -5 348498. 25351.2   2
  -1   3  -7 32698.5 1944.59   1
  -1  -3   7 24660.4 1824.81   1
   1   3   7 22469.3 1813.93   1
  -1   3  -7 20475.7 1810.28   1
   1  -3  -7 20725.7 1804.44   1
   1  -3  -7 28774.3 1875.47   1
   1   3   7 20917.1 1804.73   1
  -1  -3   7 19543.9 1835.89   6
   1   3   7 21169.0 1836.15   6
  -1  -3   7 17576.4 1825.88   5
  -1   3  -7 17958.5 1786.70   5
  -1   3  -7 20146.1 1805.95   4
   1  -3  -7 23856.4 1866.41   4
   1  -3  -7 19659.4 1842.81   3
  -1   3  -7 18165.6 1810.89   3
   1   3   7 19187.5 1823.86   2
   1  -3  -7 29571.6 1877.11   2
  -1   3  -9 51726.2 2967.02   1
  -1  -3   9 30605.5 2868.22   1
   1  -3  -9 48050.8 2924.12   1
  -1  -3   9 38416.1 2859.46   1
  -1   3  -9 36567.9 2857.61   1
   1   3   9 30904.5 2850.09   1
  -1  -3   9 32948.5 2868.37   6
  -1   3  -9 29839.5 2816.56   5
  -1  -3   9 30153.2 2850.47   5
   1   3   9 31352.9 2827.06   2
   1  -3  -9 37435.8 2908.16   4
   1  -3  -9 31034.3 2872.55   3
   1  -3  -9 48304.9 2871.43   2
  -1   3  -9 26795.8 2842.27   3
   1   3   9 30579.8 2823.63   2
  -1  -3  11 659.641 107.091   1
  -1   3 -11 558.332 113.649   1
   1   3  11 458.996 76.5187   1
   1   3  11 575.723 83.0848   6
  -1  -3  11 548.562 91.4039   6
  -1  -3  11 435.311 76.2448   5
  -1   3 -11 672.641 65.2716   5
   1  -3 -11 487.539 110.122   4
  -1   3 -11 491.944 64.8479   4
   1   3  11 454.597 52.6855   2
  -1   3 -11 465.792 76.6737   3
   1  -3 -11 489.025 67.3485   2
   1  -3 -11 641.648 100.130   3
   1   3  11 533.023 53.8173   2
  -1   3 -11 704.347 96.2865   1
  -1  -3  11 677.527 93.9512   1
   1  -3 -11 717.321 91.5555   1
   1  -3 -11 563.764 97.8009   1
   1   3  11 333.636 80.0256   1
   1  -3 -13 874.807 122.621   1
  -1   3 -13 750.560 121.341   1
  -1  -3  13 1140.02 135.289   1
   1  -3 -13 1122.12 144.659   1
   1   3  13 972.117 115.765   6
  -1  -3  13 1221.29 140.094   6
  -1  -3  13 961.675 121.132   5
  -1   3 -13 699.682 95.1090   5
   1   3  13 932.812 122.291   5
  -1  -3  13 835.130 138.790   1
   1   3  13 988.491 122.645   1
  -1   3 -13 932.542 98.6841   4
   1  -3 -13 599.272 136.988   4
  -1   3 -13 741.629 110.291   3
   1  -3 -13 763.791 124.255   3
  -1  -3  15 64444.7 5500.81   6
   1   3  15 67509.2 5484.85   6
  -1  -3  15 67667.4 5496.14   5
   1   3  15 70371.3 5492.71   5
   1  -3 -15 54898.3 5532.21   4
  -1   3 -15 59831.6 5463.37   4
  -1  -3  15 68826.1 5530.32   1
   1  -3 -15 82955.7 5536.40   1
   1  -3 -15 59149.9 5495.70   1
  -1  -3  15 75496.9 5518.62   1
   1   3  15 59536.8 5508.11   1
  -1   3 -15 36567.6 5477.81   1
  -1   3 -15 74731.8 5533.30   1
  -1   3 -15 68066.9 5497.79   3
   1   3  15 77400.9 5511.14   1
  -1  -3  17 31956.7 2718.64   6
   1   3  17 35339.9 2703.02   6
  -1  -3  17 33602.1 2718.70   5
   1   3  17 35998.1 2712.52   5
   1  -3 -17 26962.4 2742.36   4
  -1   3 -17 28769.2 2685.03   4
   1  -3 -17 36511.3 2747.92   3
  -1  -3  17 24063.7 2707.87   1
  -1   3 -17 33596.8 2734.07   1
  -1  -3  17 34004.9 2738.73   1
   1   3  17 29637.8 2715.52   1
   1  -3 -17 36809.0 2744.79   1
  -1   3 -17 23679.5 2704.15   1
   1  -3 -19 17512.7 1449.28   4
  -1  -3  19 17593.6 1429.12   6
   1  -3 -19 21090.9 1470.80   3
  -1   3 -19 17718.6 1441.37   3
   1   3  19 20642.5 1428.31   5
  -1  -3  19 19163.4 1439.31   5
   1  -3 -21 287.489 66.8326   4
   1   3  21 162.586 46.6092   5
  -1  -3  21 155.163 49.0164   5
   1   3  21 225.443 56.5013   6
  -1   3 -21 334.226 69.4550   3
   1  -3 -21 261.871 73.0195   3
  -1  -3  23 307.388 68.0774   6
   1   3  23 504.574 82.0708   5
  -1   3 -23 351.132 76.3670   2
   1  -3 -23 338.878 84.4844   3
   1   3  25 8779.90 648.036   5
  -1  -3  25 7047.23 654.708   5
  -1   3 -25 7001.80 649.727   2
   1  -3 -25 6788.29 672.479   3
  -1   3 -25 5743.06 642.382   3
   1   3  25 6684.19 638.466   6
  -1  -3  25 6585.74 639.477   6
  -1  -3  27 16850.9 1356.64   5
   1   3  27 16867.3 1337.43   5
   1  -3 -27 14310.9 1339.13   4
  -1   3 -27 14970.6 1345.86   2
   1  -3 -27 16884.3 1373.90   3
  -1   3 -27 13184.2 1338.86   3
  -1  -3  27 13943.4 1334.38   6
   1   3  27 15776.6 1332.85   6
   1   3  29 4213.87 346.191   5
   1  -3 -29 3151.07 346.223   4
  -1  -3  29 3684.74 345.794   6
   1   3  29 3508.06 337.513   6
  -1   3 -29 3193.41 344.740   3
   1  -3 -29 4594.23 378.155   3
  -1  -4 -28 69.8172 30.3769   3
   1   4 -28 83.3213 33.2547   2
  -1  -4 -28 60.4376 21.5920   4
   1   4 -26 33.5565 19.5817   2
   1  -4  26-10.2160 12.6944   6
   1   4 -26 17.5846 10.9501   3
  -1  -4 -26-16.0702 14.1024   3
  -1  -4 -26 25.3871 14.8446   4
  -1   4  26 20.6121 14.7621   5
   1   4 -24 59.9648 30.6007   2
  -1   4  24 135.900 31.1732   6
   1   4 -24 73.7811 28.6618   3
  -1  -4 -24 51.4118 30.8993   3
  -1   4  24 87.5286 26.2072   5
   1   4 -22 256.755 58.9302   2
  -1   4  22 314.441 57.2933   6
   1  -4  22 326.340 65.3151   6
  -1  -4 -22 216.844 59.6031   3
   1   4 -22 262.446 58.6574   3
  -1  -4 -22 218.300 51.4093   4
  -1   4  22 360.700 58.1989   5
   1   4 -20-14.0058 12.2362   2
   1  -4  20 15.4549 19.0857   6
  -1   4  20-10.1248 12.5091   6
   1   4 -20-14.6675 18.1140   3
  -1  -4 -20 15.0371 18.5700   3
  -1  -4 -20-11.9590 14.7718   4
   1   4 -18 15.6156 13.7500   2
   1  -4  18 15.7643 27.5811   6
   1   4 -18-16.8442 29.4627   3
  -1  -4 -18 26.3146 25.7452   3
  -1  -4 -18 40.0062 26.0921   4
  -1   4  18 24.9534 26.7388   5
   1  -4  16 346.293 80.5159   1
   1  -4  16 457.215 82.1875   6
  -1   4  16 353.934 58.5546   6
   1  -4  16 318.027 47.7932   5
   1   4 -16 485.825 89.8258   2
  -1  -4 -16 428.325 78.0075   4
  -1   4  16 222.534 62.1461   5
  -1  -4 -16 391.259 77.2842   1
  -1  -4 -16 388.270 70.6281   3
   1   4 -16 292.460 73.6512   3
   1  -4  14 125.706 50.2824   1
   1   4 -14 245.439 65.2075   1
  -1   4  14 218.049 42.6183   6
   1  -4  14 243.376 56.9030   6
   1  -4  14 130.240 29.3829   5
   1   4 -14 318.288 82.3978   2
   1  -4  14 258.645 72.1951   2
  -1  -4 -14 124.937 40.5810   1
  -1   4  14 265.726 60.8164   1
  -1  -4 -14 181.821 47.0570   3
   1   4 -14 208.578 58.3878   3
  -1  -4 -12 240.674 48.3277   1
   1  -4  12 326.952 67.1829   1
   1   4 -12 214.707 56.6635   1
  -1   4  12 239.858 50.6719   1
   1  -4  12 243.101 64.9413   6
  -1   4  12 265.812 46.7460   6
   1  -4  12 341.318 84.8066   2
  -1   4  12 341.096 69.2848   5
  -1  -4 -12 169.152 59.7034   4
   1  -4  12 374.369 59.5023   1
   1   4 -12 485.478 107.464   2
   1   4 -12 309.590 63.1858   1
  -1   4  12 335.714 62.7967   1
   1   4 -12 351.921 71.6486   3
  -1  -4 -12 272.688 53.3300   3
  -1  -4 -10 400.541 64.2206   1
   1  -4  10 460.543 71.8918   1
  -1   4  10 291.082 58.0639   1
   1  -4  10 528.006 83.0921   6
  -1   4  10 391.255 59.0888   6
   1  -4  10 350.191 54.1121   5
   1  -4  10 485.622 103.015   2
  -1   4  10 485.993 80.6384   5
  -1  -4 -10 349.557 88.2463   4
   1  -4  10 458.940 69.3585   1
  -1   4  10 509.512 69.5050   1
  -1  -4 -10 271.656 58.5606   1
   1   4 -10 497.600 81.9144   1
  -1  -4 -10 380.113 66.7560   3
   1   4 -10 395.817 70.5592   3
  -1  -4  -8 24.2529 14.6127   1
   1  -4   8 36.6472 21.4954   1
   1   4  -8 26.8528 23.7441   1
   1   4  -8 73.2893 55.5341   2
  -1   4   8 48.7458 18.0424   1
   1   4  -8 29.0813 17.3419   1
   1  -4   8 32.2965 17.6743   1
  -1  -4  -8 55.9566 23.4509   1
  -1   4   8 63.1118 19.4561   1
   1  -4   8 13.4136 20.6309   6
  -1   4   8 43.4749 20.4350   6
   1  -4   8 37.6326 15.9417   5
  -1  -4  -8 45.4702 24.5993   5
  -1  -4  -8 94.0059 36.8931   4
   1   4  -8 53.2588 8.91261   4
   1   4  -8 26.4178 8.47190   4
  -1  -4  -8 29.8685 21.6224   3
   1   4  -8 130.422 34.7083   3
   1   4  -6 1025.21 115.715   3
  -1  -4  -6 842.004 124.896   5
  -1   4   6 1014.72 129.493   5
   1  -4   6 1046.54 113.549   5
   1  -4   6 896.383 179.214   2
  -1  -4  -6 802.617 135.699   4
   1   4  -6 996.108 103.935   4
  -1  -4  -6 928.857 110.099   1
   1   4  -6 1113.10 203.860   2
   1   4  -6 883.783 121.961   1
  -1  -4  -6 925.020 103.603   1
   1  -4   6 1060.46 113.636   1
   1   4  -6 951.956 116.244   1
  -1   4   6 881.924 100.489   1
   1  -4   6 792.367 102.837   1
  -1   4   6 1053.11 96.5526   1
   1  -4   4 284.414 43.0126   1
   1   4  -4 256.039 49.2511   1
   1  -4   4 412.416 72.2050   6
  -1  -4  -4 216.004 58.0267   5
  -1   4   4 290.389 59.2967   6
  -1   4   4 307.098 61.7133   5
  -1  -4  -4 351.798 74.8133   4
  -1  -4  -4 341.940 42.1988   1
  -1  -4  -4 331.583 47.2561   1
   1   4  -4 378.980 113.236   2
   1  -4   4 292.116 42.4686   1
   1   4  -4 492.983 61.7024   1
   1   4  -4 427.463 59.8399   3
  -1  -4  -2 139.563 20.5551   1
  -1  -4  -2 134.863 25.3420   1
   1  -4   2 83.3852 34.5781   6
  -1  -4  -2 165.379 45.6888   5
   1  -4   2 193.625 90.0742   2
  -1  -4  -2 146.282 47.6497   4
   1   4  -2 95.5282 22.8444   1
   1   4  -2 105.504 29.1555   3
  -1  -4   0 1841.82 156.305   1
  -1  -4   0 1581.24 196.243   6
   1  -4   0 1572.25 185.123   6
  -1  -4   0 1407.14 186.059   5
   1   4   0 1638.52 231.139   2
  -1  -4   0 1419.17 182.832   4
   1  -4   0 1538.26 192.108   3
   1   4   0 1809.39 161.600   1
  -1  -4   0 1516.48 156.436   1
  -1  -4   2 147.991 28.7404   1
  -1  -4   2 166.547 29.6429   1
  -1  -4   2 88.9273 38.0527   6
   1  -4  -2 117.797 69.3419   2
   1   4   2 127.508 48.8305   2
  -1  -4   2 93.6386 36.6906   4
   1  -4  -2 127.799 40.5633   3
  -1   4  -2 109.730 36.0786   4
   1   4   2 98.4338 21.5017   1
   1   4   4 295.254 42.6297   1
   1   4   4 433.275 50.3302   1
  -1  -4   4 288.676 47.0582   1
  -1  -4   4 243.571 66.7991   6
  -1  -4   4 378.833 68.3384   5
   1   4   4 199.081 60.6741   6
   1   4   4 175.344 59.3258   2
   1  -4  -4 481.010 121.894   2
  -1  -4   4 300.394 55.7784   4
   1  -4  -4 437.586 84.6080   4
  -1   4  -4 372.988 61.8095   4
  -1   4  -4 278.315 58.0788   3
  -1  -4   6 755.055 99.5994   1
   1  -4  -6 927.964 92.6439   1
  -1   4  -6 1006.23 102.163   1
   1   4   6 966.089 107.872   1
   1  -4  -6 936.288 94.4505   1
  -1   4  -6 1039.85 121.841   1
   1   4   6 1072.27 112.110   1
  -1  -4   6 950.860 132.021   6
   1   4   6 797.410 124.786   6
  -1  -4   6 906.787 119.389   5
   1  -4  -6 1061.43 170.411   2
   1   4   6 841.646 121.178   2
  -1   4  -6 812.946 108.431   4
   1  -4  -6 834.442 131.083   4
   1  -4  -6 1134.40 139.244   3
  -1   4  -6 838.393 112.503   3
   1  -4  -8 48.1960 16.2060   1
  -1  -4   8 29.3809 25.9349   1
   1   4   8 33.8285 16.0330   1
   1  -4  -8 59.3019 29.1933   3
  -1   4  -8 26.1918 20.5282   3
   1   4   8 38.4142 22.6845   6
  -1  -4   8 43.5593 21.6022   5
   1   4   8 74.6943 28.2081   2
   1  -4  -8 30.9839 30.4834   2
   1  -4  -8 35.3755 31.1195   4
  -1   4  -8 30.8128 16.9154   4
   1  -4  -8 50.6824 22.2303   1
  -1  -4   8 22.3397 15.0367   1
  -1   4  -8 88.3710 22.3744   1
   1   4   8 67.6910 29.7946   1
   1   4  10 411.387 57.7498   1
  -1  -4  10 381.553 83.0730   1
  -1  -4  10 320.148 70.2143   6
   1   4  10 341.954 65.4567   6
  -1  -4  10 445.431 71.3856   5
   1  -4 -10 459.546 69.2190   2
  -1   4 -10 471.212 60.6258   4
   1  -4 -10 492.451 94.3035   4
  -1   4 -10 424.043 64.3148   3
   1  -4 -10 440.024 81.3174   3
   1   4  10 348.397 49.4473   2
  -1  -4  10 452.226 66.3421   1
  -1   4 -10 532.632 69.0117   1
   1  -4 -10 421.364 71.0221   1
   1   4  10 330.366 70.2130   1
   1  -4 -10 351.396 54.7358   1
  -1  -4  12 390.151 77.7845   1
   1  -4 -12 167.430 41.0957   1
  -1   4 -12 343.033 77.9602   1
   1   4  12 300.221 46.1461   1
  -1  -4  12 404.966 70.0331   6
   1   4  12 341.706 57.1216   6
   1   4  12 250.572 34.0603   2
   1  -4 -12 342.966 80.6602   4
   1  -4 -12 341.252 65.4895   3
  -1   4 -12 237.555 47.9659   3
   1  -4 -12 266.859 60.7423   1
  -1   4 -12 327.450 56.9151   1
   1   4  12 498.309 78.8125   1
  -1  -4  12 299.831 54.9698   1
   1  -4 -14 166.629 49.3225   1
   1   4  14 146.192 45.1482   1
   1   4  14 144.591 38.1848   6
  -1  -4  14 264.845 50.3770   5
  -1   4 -14 198.527 58.7835   1
  -1  -4  14 142.225 46.1711   1
  -1   4 -14 163.267 29.7188   4
   1  -4 -14 206.334 48.8174   3
  -1   4 -14 195.741 41.4607   3
  -1  -4  16 367.619 66.7368   5
  -1  -4  16 428.931 74.1277   6
   1   4  16 252.080 50.9359   6
   1  -4 -16 449.426 97.1924   4
  -1   4 -16 339.773 46.9612   4
   1   4  16 435.965 65.9628   5
  -1   4 -16 307.290 58.6280   3
   1  -4 -16 301.683 65.3374   3
   1  -4 -16 404.594 82.1413   1
   1   4  18 56.8838 24.8846   5
   1  -4 -18-18.9231 23.4211   4
  -1  -4  18-11.9289 14.8220   5
   1   4  18 7.85875 12.0005   6
  -1  -4  18 26.1982 19.8765   6
   1  -4 -18 13.8793 21.0522   3
  -1   4 -18 22.0222 16.7330   3
   1  -4 -20 16.7111 20.6398   4
   1   4  20 10.0287 19.5856   5
   1   4  20 16.6041 16.2175   6
  -1  -4  20 13.2666 11.5983   6
   1  -4 -20-15.0271 22.7292   3
  -1   4 -20-12.0387 10.5282   3
   1  -4 -22 315.760 66.4621   4
   1   4  22 274.295 53.0995   6
  -1  -4  22 233.053 55.2056   6
  -1   4 -22 194.433 52.8909   3
   1  -4 -22 313.645 67.9391   3
   1   4  24 66.6967 27.9266   6
   1  -4 -24 61.3108 28.6524   4
   1   4  24 19.9808 15.7194   5
  -1  -4  24 97.2917 36.6571   5
  -1   4 -24 114.491 40.2742   2
  -1   4 -24 12.7718 25.3064   3
   1  -4 -24 31.9347 24.5310   3
  -1  -4  26 21.1419 16.1878   6
   1   4  26 8.97499 11.3734   6
   1   4  26 42.7360 19.9065   5
   1  -4 -26 52.2612 24.2762   4
  -1   4 -26 11.5799 14.5243   2
   1  -4 -26-15.1904 23.1103   3
  -1   4 -26 43.3977 23.3402   3
  -1   4 -28 62.1207 26.5841   2
  -1  -4  28 53.6108 21.8885   6
   1   4  28 79.6733 24.7572   6
   1   4  28 117.571 27.9676   5
   1  -4 -28 54.3048 24.8001   4
   1   5 -27 8116.94 737.091   2
  -1   5  25 4777.75 423.703   5
  -1  -5 -25 4452.87 427.350   4
   1   5 -25 4374.42 436.005   2
   1   5 -25 4649.24 434.039   3
   1  -5  25 4591.61 441.233   6
   1   5 -23 246.458 51.1825   2
   1  -5  23 277.214 57.8048   6
   1   5 -23 240.557 54.9533   3
  -1  -5 -23 183.048 50.0439   3
  -1  -5 -23 235.994 48.8801   4
   1   5 -21 233.229 54.7057   2
   1  -5  21 124.851 41.6568   6
  -1  -5 -21 97.4384 35.3929   3
   1   5 -21 94.5269 38.8817   3
  -1   5  21 142.083 35.8402   5
  -1  -5 -21 97.8331 34.6806   4
  -1   5  19 5586.03 647.449   5
   1   5 -19 4463.89 650.451   3
   1  -5  19 10201.0 690.432   6
  -1   5  19 9206.53 653.201   6
  -1  -5 -17 12984.3 1094.57   4
   1   5 -17 13535.7 1100.09   2
  -1  -5 -17 12745.7 1074.05   3
   1   5 -17 11058.4 1092.38   3
   1  -5  17 16750.7 1104.33   6
  -1   5  17 14982.5 1062.92   6
  -1   5  15 24014.0 2486.12   5
  -1  -5 -15 22819.1 2498.15   4
   1  -5  15 36147.8 2508.74   6
  -1   5  15 27614.9 2464.66   6
   1   5 -15 34877.8 2519.86   3
   1   5 -15 32681.0 2529.90   2
   1  -5  13 131.200 37.2758   1
   1  -5  13 110.515 36.5233   6
   1  -5  13 97.7661 25.2799   5
   1   5 -13 109.369 51.2073   2
  -1   5  13 56.7530 32.4313   5
  -1  -5 -13 49.2312 29.8478   4
  -1  -5 -13 112.082 29.4580   3
  -1  -5 -13 87.1002 29.5459   1
  -1   5  13 141.151 32.2076   1
  -1  -5 -11 227.471 46.8452   1
  -1   5  11 403.641 48.1272   1
   1  -5  11 399.975 54.7025   5
  -1   5  11 251.328 46.5249   6
   1  -5  11 234.542 83.6678   2
   1   5 -11 509.984 113.324   2
  -1   5  11 423.342 69.3178   5
  -1  -5 -11 216.142 62.6437   4
  -1  -5 -11 333.665 57.5978   3
   1  -5  11 343.757 54.3696   1
   1   5 -11 301.768 54.6404   1
  -1   5   9 7243.55 753.643   1
  -1   5   9 7091.65 745.601   1
   1  -5   9 9510.33 767.985   1
   1  -5   9 11815.7 814.098   6
  -1   5   9 9111.10 777.334   6
   1  -5   9 11944.4 783.451   5
  -1   5   9 11328.3 800.186   5
  -1  -5  -9 10959.4 792.317   3
   1   5  -9 11851.4 792.779   3
  -1  -5  -9 8773.52 767.922   1
   1   5  -9 9468.70 778.798   1
  -1  -5  -7 3821.35 541.438   1
   1  -5   7 6135.88 545.791   1
  -1  -5  -7 6129.14 546.746   1
   1   5  -7 6530.87 562.252   1
   1   5  -7 10851.0 609.868   1
   1  -5   7 6190.43 548.363   1
  -1   5   7 6575.48 577.532   6
   1  -5   7 6802.04 589.827   6
   1  -5   7 7264.58 569.859   5
  -1  -5  -7 5800.67 577.262   5
  -1   5   7 8142.75 587.832   5
   1   5  -7 6309.30 686.634   2
  -1  -5  -7 7598.45 609.979   4
   1   5  -7 6420.22 548.927   4
  -1  -5  -7 6383.82 572.212   3
   1  -5   7 11524.3 752.822   2
   1   5  -7 6715.76 567.910   3
  -1  -5  -5 84368.5 7118.93   1
   1   5  -5 93913.4 7141.66   1
   1   5  -5 96888.3 7160.61   1
   1  -5   5 63148.6 7118.06   1
  -1  -5  -5 85274.7 7118.76   1
   1  -5   5 72629.7 7125.40   1
  -1   5   5 89227.7 7162.84   6
   1  -5   5 95312.1 7175.53   6
  -1   5   5 92579.1 7170.44   5
  -1  -5  -5 112833. 7177.11   5
   1  -5   5 91801.4 7150.93   5
   1   5  -5 105808. 7318.24   2
  -1  -5  -5 93532.1 7188.86   4
  -1  -5  -5 106156. 7163.51   3
   1   5  -5 93772.3 7148.75   3
   1  -5   5 144142. 7411.32   2
   1  -5   3 70.5151 32.2388   6
  -1  -5  -3 157.741 42.8176   5
   1   5  -3 218.741 86.7921   2
   1  -5   3 175.922 86.3815   2
  -1   5   3 78.0994 31.0414   5
  -1  -5  -3 151.636 42.3738   4
   1   5  -3 126.105 22.3086   1
   1   5  -3 82.6255 24.8072   1
   1   5  -3 95.7331 26.6824   3
   1   5  -1 1931.20 239.003   2
   1  -5   1 1836.37 307.315   2
  -1  -5  -1 1471.06 184.489   4
   1  -5   1 1653.50 182.619   6
   1   5  -1 1561.47 167.231   3
  -1  -5   1 1825.69 194.085   6
   1  -5  -1 1506.00 180.819   6
  -1  -5   1 1495.19 178.895   5
   1  -5  -1 1783.84 287.201   2
   1   5   1 1735.91 214.702   2
  -1  -5   1 1517.70 181.609   4
  -1   5  -1 1504.12 176.964   4
   1   5   1 1818.12 176.075   3
  -1  -5   3 118.468 27.8212   1
  -1  -5   3 116.139 18.7038   1
  -1  -5   3 40.0600 25.2686   6
  -1  -5   3 191.972 43.7625   5
   1   5   3 97.5432 36.6215   6
   1  -5  -3 171.508 79.8187   2
  -1  -5   3 109.836 35.1370   4
   1  -5  -3 168.827 43.5226   3
  -1   5  -3 82.4607 28.2605   4
  -1   5  -3 100.571 33.1203   3
  -1   5  -5 66803.1 1322.24   1
  -1  -5   5 89653.5 1486.59   1
   1   5   5 12029.1 1257.06   1
  -1   5  -5 87787.8 1307.79   1
  -1  -5   5 91292.0 1367.68   1
   1   5   5 102851. 1594.29   6
  -1  -5   5 98142.8 1619.41   6
  -1  -5   5 82760.5 1506.97   5
   1   5   5 86207.1 1559.64   2
   1  -5  -5 81835.8 1550.08   3
  -1   5  -5 96542.2 1469.72   4
   1  -5  -5 146485. 2076.72   2
  -1   5  -5 88408.7 1491.57   3
  -1  -5   7 7621.50 592.134   1
   1   5   7 3877.17 549.173   1
  -1   5  -7 6101.94 549.742   1
  -1   5  -7 6106.18 551.765   1
   1   5   7 8511.65 560.685   1
  -1  -5   7 5054.74 556.649   1
  -1  -5   7 7333.11 602.609   6
   1   5   7 6871.05 594.220   6
  -1  -5   7 6229.02 577.742   5
   1   5   7 5790.99 582.271   2
  -1   5  -7 7029.98 570.154   4
   1  -5  -7 7460.40 611.025   4
   1  -5  -7 7182.13 598.810   3
   1  -5  -7 8532.56 628.458   2
  -1   5  -7 5692.40 566.320   3
   1  -5  -9 9926.03 799.333   1
   1   5   9 8948.00 821.255   1
   1  -5  -9 7544.04 797.008   1
  -1   5  -9 9043.07 818.253   1
   1   5   9 10801.6 845.807   6
   1   5   9 9355.26 833.987   2
   1  -5  -9 10641.8 867.465   4
   1  -5  -9 10519.8 850.230   3
  -1   5  -9 9384.11 821.559   3
   1   5  11 378.272 61.3531   1
  -1   5 -11 364.744 63.0202   1
  -1  -5  11 458.865 74.7501   1
  -1  -5  11 512.050 77.6635   6
   1   5  11 321.246 59.2105   6
  -1  -5  11 360.460 63.8349   5
   1   5  11 321.249 52.6505   2
   1  -5 -11 385.818 80.5966   4
  -1   5 -11 348.111 49.9898   4
   1  -5 -11 414.195 70.6539   3
  -1   5 -11 285.668 51.2929   3
  -1  -5  13 107.414 30.1046   5
   1  -5 -13 59.6291 30.0230   3
   1   5  13 28.1329 19.2205   5
   1  -5 -13 70.8382 38.3182   4
  -1   5 -13 60.6168 16.2498   4
   1   5  13 120.592 31.9050   1
   1  -5 -13 103.271 27.5090   1
  -1  -5  15 33432.8 2869.99   6
   1  -5 -15 30024.2 2863.34   3
  -1  -5  15 35623.2 2863.51   5
   1  -5 -17 11891.7 1249.79   4
  -1  -5  17 14373.6 1234.21   6
   1   5  17 13330.8 1209.56   6
  -1   5 -17 13728.9 1218.90   3
  -1  -5  17 14921.9 1235.64   5
   1   5  17 14701.5 1222.97   5
   1  -5 -19 7370.51 828.424   4
   1   5  19 8704.22 795.198   6
  -1  -5  19 8929.15 819.610   6
  -1   5 -19 10168.7 814.494   3
   1  -5 -19 8196.18 816.048   3
   1   5  19 9358.59 807.267   5
  -1  -5  19 10018.0 824.804   5
  -1  -5  21 128.436 39.5069   6
   1   5  21 256.577 40.8582   6
   1  -5 -21 229.674 55.1053   4
   1   5  21 144.894 37.7908   5
  -1  -5  21 127.174 39.5723   5
  -1   5 -21 154.082 44.3753   2
   1  -5 -21 124.240 38.7832   3
  -1   5 -21 128.773 37.5049   3
  -1  -5  23 251.062 53.9881   6
   1   5  23 172.047 40.1070   6
  -1   5 -23 205.989 52.7564   2
   1  -5 -23 248.266 60.0339   4
   1   5  23 185.287 43.0988   5
  -1   5 -23 335.101 57.2268   3
   1  -5 -25 4539.42 351.021   4
  -1   5 -25 1955.75 318.682   3
   1  -5 -25 4713.51 367.115   3
   1   5  25 3230.10 323.140   6
  -1  -5  25 3176.80 333.427   6
  -1   5 -25 4757.97 357.484   2
   1  -5 -27 5829.89 533.482   3
   1   5  27 3942.74 501.323   6
  -1  -6 -22 295.108 53.6672   4
  -1   6  22 299.071 50.6151   5
   1   6 -22 188.201 46.8865   2
   1  -6  22 279.778 58.5814   6
   1   6 -22 236.429 54.6033   3
  -1  -6 -20 10.9640 16.5882   4
  -1   6  20 9.09905 11.2494   5
   1   6 -20-11.7029 10.2339   2
   1  -6  20 11.7771 14.5517   6
   1   6 -20 13.7762 17.0177   3
   1   6 -18-14.5998 18.0459   3
  -1  -6 -18 12.4119 15.3490   4
  -1   6  18 10.1887 12.6101   5
   1   6 -18 26.5323 23.1782   2
   1  -6  16 321.950 58.3459   6
  -1  -6 -16 203.623 54.0972   4
   1   6 -16 171.163 52.8908   2
  -1  -6 -16 175.631 41.8389   3
   1   6 -16 283.299 63.2818   3
   1  -6  14 183.502 43.4086   6
  -1   6  14 109.873 27.3739   6
  -1  -6 -14 114.348 43.7020   4
  -1   6  14 227.808 47.3289   5
  -1  -6 -14 161.546 36.0432   3
   1   6 -14 255.508 53.8953   3
  -1  -6 -12 142.692 24.2506   1
   1  -6  12 174.066 42.6106   6
  -1   6  12 121.774 29.5004   6
   1   6 -12 71.6880 48.6609   2
  -1   6  12 239.183 49.6263   5
  -1  -6 -12 144.219 45.7620   4
  -1  -6 -12 199.488 40.1714   3
   1   6 -12 191.967 43.6302   3
   1  -6  10 228.098 36.5595   1
   1  -6  10 376.490 64.6005   6
   1  -6  10 358.646 54.0364   5
  -1   6  10 257.465 46.7935   6
   1   6 -10 475.181 109.765   2
  -1   6  10 295.435 55.5953   5
  -1  -6 -10 362.520 70.1342   4
  -1  -6 -10 328.902 54.3426   3
  -1   6  10 260.041 51.4259   2
   1   6  -8 224.940 34.2265   1
   1  -6   8 103.480 20.0587   1
   1  -6   8 240.120 50.6628   6
   1  -6   8 189.171 38.7461   5
  -1   6   8 128.174 36.4054   5
  -1  -6  -8 144.727 44.9712   4
  -1  -6  -8 145.894 36.0296   3
   1   6  -8 214.345 39.4967   3
   1  -6   6 405.956 68.1171   6
  -1   6   6 547.464 71.0074   6
   1   6  -6 391.333 110.196   2
   1   6  -6 352.114 43.7722   4
   1   6  -6 453.189 56.6272   3
  -1  -6  -4 127.740 34.3315   5
  -1   6   4 153.209 38.1001   6
   1   6  -4 186.544 72.4997   2
  -1   6   4 166.582 40.0155   5
   1  -6   4 119.687 38.1233   6
   1   6  -4 55.2385 23.9266   3
  -1  -6  -2 18.7482 15.2275   5
  -1   6   2 63.2382 27.8796   5
  -1  -6  -2 57.7494 29.0552   4
   1  -6   2 115.813 32.3201   6
   1   6  -2 83.7744 24.2500   3
  -1  -6   0 913.451 130.752   4
   1   6   0 892.638 147.039   2
  -1   6   0 1109.17 129.500   4
  -1  -6   0 1187.38 133.763   5
   1   6   2 58.8509 31.9013   2
  -1   6  -2 67.6198 27.1860   3
   1   6   2 56.8188 26.0898   3
  -1   6  -2 78.9021 24.7726   4
   1   6   2 31.6881 21.2862   6
  -1  -6   2 74.9318 27.6293   5
   1   6   4 99.2424 39.0124   2
  -1  -6   4 167.340 41.8067   6
   1  -6  -4 115.122 37.7841   3
  -1   6  -4 108.664 29.1424   4
  -1  -6   4 155.804 38.1954   5
   1   6   4 106.589 33.9654   6
  -1  -6   6 459.814 77.9319   6
   1   6   6 425.516 73.9552   6
  -1  -6   6 429.906 69.4989   5
  -1   6  -6 464.398 63.1016   4
   1  -6  -6 395.782 70.6584   3
  -1   6  -6 430.577 63.9555   3
  -1  -6   8 145.027 29.0078   1
  -1   6  -8 126.537 21.7516   1
  -1  -6   8 204.397 50.1300   6
  -1  -6   8 163.376 38.9618   5
   1   6   8 220.036 46.0854   6
   1   6   8 100.234 39.0250   2
   1  -6  -8 250.133 55.7242   4
  -1   6  -8 255.512 39.7217   4
  -1   6  -8 162.561 34.4884   3
  -1   6 -10 291.751 39.3999   1
  -1  -6  10 305.752 61.2204   6
  -1  -6  10 295.616 52.2189   5
  -1  -6  10 251.897 45.0159   1
   1  -6 -10 286.631 64.3086   4
  -1   6 -10 342.468 48.2186   4
   1  -6 -10 357.311 61.5190   3
  -1   6 -10 219.151 42.7790   3
   1   6  12 280.624 45.9686   6
  -1  -6  12 296.329 54.8201   6
   1   6  12 153.293 39.0226   5
   1  -6 -12 157.603 50.9705   4
   1  -6 -12 185.593 45.0984   3
  -1   6 -12 121.098 30.5394   3
   1   6  14 214.588 39.9163   6
  -1  -6  14 156.979 40.0848   5
  -1  -6  14 203.027 45.4916   6
   1  -6 -14 121.124 35.3777   3
  -1   6 -14 165.767 34.2282   3
   1   6  14 227.035 44.9480   5
   1  -6 -14 164.079 49.4610   4
  -1  -6  16 376.412 58.1644   5
   1   6  16 284.005 44.4439   6
  -1  -6  16 195.770 47.4611   6
   1   6  16 262.380 47.8328   5
   1  -6 -16 287.054 64.2288   4
   1  -6 -16 251.030 49.7027   3
  -1   6 -16 206.649 41.5410   3
   1   6  18 22.6804 14.7698   5
   1  -6 -18-14.6503 18.0964   4
   1  -6 -18 10.3549 12.7982   3
  -1   6 -18-7.23089 10.9503   3
   1   6  18 11.3358 9.91472   6
   1   6  20 7.86330 11.9361   5
   1  -6 -20 13.5041 16.7046   4
  -1  -6  20 20.6085 18.0209   6
  -1   6 -20 8.13509 17.4269   3
   1  -6 -20 21.7214 18.9908   3
   1  -6 -22 190.576 52.7566   4
   1   6  22 311.080 51.9139   5
  -1   6 -22 272.083 56.1097   2
   1  -6 -22 284.496 59.0156   3
  -1   6 -22 205.315 46.7182   3
  -1  -6  22 335.189 57.3938   6
   1   6  22 363.897 48.9976   6
   1  -6 -24 11.7755 21.4552   3
   1   6  24 90.7431 24.4012   6
   1   7 -19 2316.90 328.121   3
   1  -7  19 4138.62 338.645   6
  -1   7  17 2751.47 400.701   5
  -1  -7 -17 3736.92 423.901   4
   1   7 -17 6392.36 457.340   2
   1   7 -17 5268.44 441.165   3
   1  -7  17 6330.37 432.276   6
  -1   7  15 9375.06 1105.56   5
  -1  -7 -15 10948.3 1124.22   4
   1   7 -15 17518.7 1178.64   2
   1   7 -15 16147.2 1142.41   3
   1  -7  15 14215.9 1120.14   6
   1   7 -13 233.635 77.6900   2
   1  -7  13 190.594 40.5610   6
   1   7 -13 212.408 45.6380   3
  -1  -7 -13 124.200 44.2167   4
  -1   7  13 128.825 36.2775   5
  -1   7  11 102.293 26.8564   6
   1   7 -11 54.4678 42.3537   2
  -1  -7 -11 108.637 34.7649   4
  -1   7  11 83.6746 27.1763   5
   1  -7  11 157.432 37.7659   6
   1   7 -11 159.123 38.3142   3
  -1   7   9 3909.84 380.085   5
   1   7  -9 4705.40 381.506   3
   1  -7   9 4199.68 388.343   6
  -1   7   9 3371.27 372.489   6
  -1   7   7 2632.40 251.777   5
   1   7  -7 2671.50 346.221   2
  -1   7   7 2380.05 257.696   2
  -1  -7  -7 1971.20 252.444   4
  -1   7   7 2903.44 260.682   6
   1   7  -7 2597.81 244.878   3
  -1  -7  -5 31763.4 3184.16   4
   1   7  -5 44114.4 3302.07   2
  -1   7   5 37265.4 3179.77   6
   1  -7   5 35887.8 3179.26   6
  -1   7   5 39783.0 3177.99   5
   1  -7   3 86.8087 29.5303   6
  -1  -7  -3 146.176 33.6093   5
   1   7  -3 71.5893 47.5586   2
  -1   7   3 134.883 34.2827   5
  -1  -7  -3 109.101 35.6559   4
  -1   7   3 106.535 31.9593   4
   1   7  -3 82.4432 24.7631   3
  -1  -7  -1 627.561 97.5731   5
   1   7  -1 1013.48 143.307   2
  -1   7   1 860.071 108.806   4
   1   7  -1 976.062 100.902   3
  -1   7   1 1015.31 112.730   3
  -1   7  -1 903.214 110.648   5
  -1  -7   1 867.771 104.009   5
   1   7   1 616.428 113.953   2
   1   7   1 684.659 103.427   6
   1   7   1 873.476 99.8953   3
  -1   7  -1 1049.11 113.098   3
   1   7   3 84.1243 28.6221   6
  -1  -7   3 205.119 39.8719   5
  -1   7  -3 149.892 34.3612   4
   1   7   3 84.4300 27.5139   3
  -1   7  -3 200.259 37.7455   3
   1   7   3 109.115 37.2227   2
  -1  -7   5 33585.5 2971.88   5
  -1   7  -5 32395.4 2962.93   4
  -1  -7   5 36108.5 2988.80   6
  -1   7  -5 36826.3 2971.95   3
   1   7   7 2743.00 249.703   6
   1   7   7 1909.44 243.881   2
   1  -7  -7 2054.43 241.824   3
  -1  -7   7 2576.40 244.642   5
  -1   7  -7 2521.97 236.274   3
  -1  -7   9 4194.99 388.839   5
   1  -7  -9 3674.32 387.463   3
  -1   7  -9 4033.17 378.458   3
   1   7   9 4611.72 393.430   6
  -1  -7   9 4183.71 397.896   6
   1   7  11 120.184 30.2284   5
  -1  -7  11 149.538 37.2063   6
   1   7  11 106.967 29.2076   6
  -1  -7  11 103.459 30.7649   5
   1  -7 -11 97.8739 29.6834   3
   1   7  13 157.931 35.9538   5
  -1  -7  13 163.575 37.9740   6
  -1  -7  13 117.174 34.9934   5
   1   7  13 158.729 31.7082   6
   1   7  15 17935.4 1352.52   5
   1  -7 -15 14164.0 1367.69   4
  -1  -7  15 15005.3 1355.13   6
   1  -7 -15 12899.2 1346.74   3
  -1   7 -15 18249.1 1385.13   2
   1   7  17 5959.80 516.341   5
   1  -7 -17 4801.32 534.305   4
   1   7  17 5086.10 505.225   6
  -1  -7  17 5814.02 524.277   6
  -1   7 -17 6237.31 515.578   3
   1  -7 -17 5776.09 524.006   3
  -1   7 -17 6190.96 539.336   2
   1  -7 -19 3791.37 342.716   3
  -1   7 -19 3799.99 335.812   3
   1   7  19 3256.82 322.535   6
   1  -7 -21 199.795 42.6443   3
   1   7  21 136.801 28.0915   6
   1  -8  14 194.016 39.8323   6
  -1  -8 -14 237.936 49.1992   4
  -1   8  14 95.4554 29.4501   5
  -1  -8 -12 21.1640 18.6204   4
  -1   8  12-7.92042 7.29449   5
   1   8 -10 292.208 93.3927   2
   1  -8  10 239.780 45.3000   6
  -1   8  10 187.449 38.9736   5
  -1  -8 -10 122.970 39.2961   4
   1   8  -8 188.189 73.6908   2
   1  -8   8 131.288 34.2835   6
  -1   8   8 131.253 34.3846   5
  -1  -8  -8 229.850 45.6674   4
  -1  -8  -6 238.510 48.7652   4
  -1   8   6 205.096 43.1382   4
   1  -8   6 236.109 45.1218   6
  -1   8   4 75.4101 26.4828   6
  -1   8   4 65.1380 26.0959   5
  -1   8   4 30.3620 16.9613   3
  -1   8   4 47.7659 26.0044   2
  -1   8   2 117.791 30.1087   3
  -1   8   2 101.716 31.9358   6
   1   8  -2 117.037 47.3061   2
  -1   8   2 118.026 32.9021   5
  -1   8   2 150.855 36.1635   4
  -1   8   2 104.356 42.4411   2
  -1   8   0 573.213 103.719   2
  -1   8   0 523.123 77.2220   5
   1   8   0 540.047 76.6662   6
  -1   8   0 520.374 74.8248   4
  -1   8   0 450.243 67.8363   3
   1   8   2 33.9931 23.2971   2
  -1  -8   2 100.538 25.2097   5
   1   8   2 77.9303 26.1159   6
   1   8   4 31.0345 18.7964   2
  -1   8  -4 28.8105 43.8703   2
  -1  -8   4 62.2157 20.6804   5
   1   8   4 83.1589 25.6801   6
  -1   8  -4 57.0113 20.6063   3
  -1   8  -6 259.943 89.4940   2
  -1  -8   6 220.094 41.6493   5
   1   8   6 192.531 41.2947   6
  -1   8  -6 252.635 40.6135   3
  -1  -8   8 141.694 35.4322   5
   1   8   8 172.286 36.4457   6
  -1  -8   8 151.653 36.9971   6
   1   8   8 217.175 36.4896   5
  -1   8  -8 223.932 73.5239   2
  -1   8  -8 149.497 31.1834   3
  -1  -8  10 263.251 46.4710   6
   1   8  10 212.265 38.3401   5
  -1   8 -10 148.833 31.2504   3
  -1   8 -10 336.479 82.7611   2
  -1   8 -12 47.1356 27.7273   2
  -1  -8  12 50.5334 19.8677   6
   1   8  12 49.2850 17.4805   5
   1  -8 -12 60.9505 20.3579   3
  -1   8 -12 33.1026 15.0037   3
   1   8  12 53.9395 17.8169   6
   1   8  14 132.088 28.7845   6
  -1   8 -14 191.399 33.2868   3
   1   8  16 125.999 25.8860   6
  -1   9   7 867.643 107.850   5
  -1   9   5 15360.2 1346.12   4
   1   9  -3 14.4754 17.9125   2
  -1   9   1 413.688 70.0772   2
   1   9  -1 360.126 67.7018   2
  -1   9  -1 610.678 92.6502   2
   1   9   1 439.147 66.9751   6
  -1   9  -3 62.9710 19.0929   3
  -1   9  -5 12047.5 1050.07   3
  -1   9  -7 844.492 92.6365   3
   2   0   0 977518. 72204.0   1
   2   0   0 840182. 72147.4   6
  -2   0   0 809457. 72140.0   6
   2   0   0 836132. 72139.7   5
  -2   0   0 828906. 72148.3   5
   2   0   0 815198. 72164.7   2
  -2   0   0 891894. 72158.5   4
   2   0   0 838938. 72150.1   4
   2   0   0 863558. 72148.9   3
  -2   0   0 863106. 72143.7   3
   2   0   0 825675. 72196.3   1
  -2   0   0 810122. 72188.1   1
  -2   0  -2 2802.59 300.007   1
   2   0  -2 1558.23 272.664   1
  -2   0   2 2524.08 291.383   1
   2   0   2 2681.42 300.344   1
  -2   0   2 2440.91 290.073   1
   2   0  -2 2975.51 303.436   1
  -2   0  -2 2531.96 283.814   1
   2   0  -2 2300.74 255.801   6
   2   0   2 2239.11 251.301   6
  -2   0   2 3037.42 284.423   5
   2   0   2 2581.46 255.723   5
   2   0  -2 2252.54 257.471   5
   2   0  -2 3043.90 299.974   2
  -2   0  -2 2631.56 268.462   4
  -2   0   2 3626.73 294.651   4
   2   0  -2 2274.31 272.145   3
  -2   0   2 2427.46 262.402   3
  -2   0  -2 2345.39 256.023   3
   2   0  -2 2616.77 269.752   4
   2   0   2 2962.09 281.012   2
  -2   0   4 2781.11 341.601   1
   2   0   4 3315.80 346.692   1
  -2   0  -4 3620.70 366.042   1
  -2   0   4 4178.42 376.001   1
   2   0   4 2708.74 343.122   1
  -2   0  -4 2908.40 332.026   1
   2   0  -4 2986.03 300.611   6
  -2   0   4 3249.87 310.515   6
   2   0   4 3350.14 323.878   6
  -2   0   4 3151.27 341.122   5
   2   0   4 2636.65 305.038   5
  -2   0  -4 2886.06 308.958   5
   2   0  -4 3632.59 364.841   2
  -2   0   4 4505.03 347.976   4
  -2   0  -4 3511.53 328.887   4
   2   0  -4 3948.50 352.227   3
  -2   0   4 3224.39 324.919   3
   2   0  -4 3083.82 317.557   4
   2   0   4 2867.11 322.225   2
  -2   0  -4 3760.76 321.686   3
   2   0  -6 25684.2 1995.99   1
  -2   0   6 23956.7 1996.60   1
  -2   0   6 22298.7 1995.55   1
   2   0   6 24439.5 1992.07   1
   2   0  -6 23506.8 2004.17   1
   2   0   6 19383.9 1989.72   1
  -2   0  -6 21043.5 1975.74   1
   2   0  -6 24718.9 1941.50   6
  -2   0   6 23093.2 1950.25   6
   2   0   6 23740.2 1974.47   6
  -2   0   6 26457.7 1994.93   5
  -2   0  -6 19905.9 1946.30   5
   2   0   6 19419.3 1942.60   5
   2   0  -6 21697.3 1997.64   2
  -2   0   6 20861.9 1961.39   4
  -2   0  -6 23367.7 1964.44   4
   2   0  -6 22509.8 1983.21   3
  -2   0   6 21381.9 1962.05   4
   2   0   6 22538.4 1961.28   2
  -2   0  -6 22418.2 1948.91   3
  -2   0  -8 8180.26 846.394   1
   2   0   8 9110.62 841.342   1
  -2   0   8 9130.57 853.416   1
   2   0  -8 9960.56 845.778   1
  -2   0   8 7722.54 847.657   1
   2   0  -8 9235.87 855.917   1
   2   0   8 8207.35 849.200   1
  -2   0  -8 10108.5 844.658   1
   2   0  -8 9799.11 805.010   6
  -2   0   8 9191.48 813.407   6
   2   0   8 10655.9 846.614   6
  -2   0   8 9502.27 852.216   5
  -2   0  -8 9035.64 812.236   5
   2   0   8 7684.57 802.499   5
   2   0  -8 8759.72 859.589   2
  -2   0  -8 8911.12 827.520   4
   2   0  -8 9390.34 851.564   3
  -2   0   8 9026.52 820.641   4
   2   0   8 9249.82 819.569   2
   2   0 -10 296566. 25151.8   1
  -2   0  10 297839. 25161.1   1
  -2   0 -10 280187. 25149.5   1
   2   0 -10 333791. 25141.6   1
   2   0  10 303044. 25146.9   1
  -2   0  10 309499. 25146.1   1
   2   0  10 292323. 25148.2   1
   2   0  10 276833. 25138.6   6
  -2   0  10 277080. 25111.2   6
  -2   0  10 266799. 25144.9   5
   2   0  10 287466. 25105.7   5
   2   0 -10 295579. 25162.5   2
  -2   0 -10 305909. 25122.5   4
   2   0 -10 292976. 25153.4   3
   2   0  10 304502. 25114.6   2
   2   0 -12 34866.4 3136.32   1
   2   0 -12 39279.6 3122.01   1
  -2   0  12 40551.2 3147.12   1
  -2   0 -12 38762.0 3145.66   1
  -2   0  12 38465.5 3124.03   1
  -2   0 -12 37770.2 3123.10   1
   2   0  12 36097.6 3133.45   1
  -2   0  12 37297.0 3104.86   6
   2   0  12 27083.1 3108.62   6
  -2   0  12 33118.3 3120.53   5
   2   0  12 37736.4 3086.28   5
   2   0 -12 30542.2 3129.51   2
  -2   0 -12 35639.3 3105.29   4
   2   0 -12 31430.8 3130.02   3
  -2   0 -12 37375.5 3138.66   3
   2   0  12 36300.7 3095.64   2
  -2   0  14 30206.9 2447.21   1
  -2   0  14 35383.2 2492.03   1
   2   0  14 30756.0 2448.93   1
   2   0 -14 32817.5 2455.90   1
  -2   0 -14 35191.1 2461.04   1
  -2   0  14 30972.9 2441.31   6
   2   0  14 27076.4 2414.13   5
  -2   0  14 21953.8 2430.63   5
   2   0 -14 19920.5 2433.42   2
  -2   0 -14 28975.7 2432.25   4
  -2   0 -14 19780.9 2442.75   3
   2   0 -14 24279.5 2455.69   3
   2   0  14 29381.3 2415.99   2
   2   0  16 4723.69 422.033   1
   2   0 -16 4745.45 448.127   1
  -2   0  16 3960.52 410.805   1
  -2   0  16 4549.60 444.074   1
  -2   0 -16 5248.18 434.665   1
   2   0 -16 5306.46 441.838   1
  -2   0 -16 5169.54 463.868   1
   2   0  16 3929.00 428.321   1
   2   0  16 3975.40 405.751   6
  -2   0  16 3926.21 402.847   5
   2   0  16 2291.06 369.542   5
   2   0 -16 4223.36 422.318   2
   2   0 -16 4973.67 437.670   4
  -2   0 -16 4423.17 406.697   4
  -2   0 -16 3264.49 410.689   3
   2   0 -16 2949.07 404.966   3
   2   0  16 4264.45 383.500   2
  -2   0  18 412.341 98.3963   1
   2   0 -18 399.625 93.1752   1
  -2   0 -18 571.785 116.008   1
   2   0  18 542.634 100.447   1
   2   0  18 585.273 111.077   1
  -2   0 -18 421.687 90.9456   1
   2   0 -18 681.153 121.028   1
  -2   0  18 560.289 97.7121   1
   2   0  18 450.049 77.4571   6
  -2   0  18 556.227 93.0555   6
   2   0  18 468.101 72.0510   5
   2   0  18 380.930 69.3565   2
   2   0 -18 458.291 87.6341   2
  -2   0  18 622.410 91.4658   5
   2   0 -18 571.202 105.246   4
  -2   0 -18 346.638 75.0984   4
  -2   0 -18 581.650 99.6778   3
   2   0 -18 373.687 89.2066   3
  -2   0 -20 27306.5 2629.03   1
  -2   0  20 28895.2 2629.86   1
   2   0  20 22144.9 2621.02   1
  -2   0  20 23154.0 2636.75   1
   2   0 -20 29801.2 2653.51   1
  -2   0 -20 23747.7 2644.23   1
  -2   0  20 34456.2 2626.86   6
   2   0  20 32440.6 2601.92   6
   2   0  20 35804.5 2599.67   5
   2   0 -20 37580.4 2629.26   2
   2   0 -20 28692.8 2641.96   4
  -2   0 -20 29579.0 2615.05   4
  -2   0 -20 34134.0 2633.64   3
   2   0 -20 30081.7 2638.84   3
   2   0  20 26078.2 2599.72   2
   2   0  22 25521.7 2467.86   1
   2   0  22 25372.5 2421.96   6
  -2   0  22 30982.6 2450.40   6
  -2   0  22 27910.5 2435.26   5
   2   0  22 28445.4 2419.45   5
   2   0 -22 26967.1 2436.04   2
   2   0 -22 31347.3 2474.91   4
  -2   0 -22 26364.6 2442.49   3
   2   0 -22 29038.2 2456.07   3
   2   0 -22 29795.4 2478.11   1
   2   0 -22 24573.7 2466.59   1
  -2   0  22 31252.3 2462.16   1
  -2   0 -22 28426.0 2491.29   1
   2   0  22 29888.6 2468.55   1
  -2   0 -22 28059.0 2459.37   1
   2   0  24 12315.2 950.192   1
  -2   0  24 12009.9 913.335   6
   2   0  24 8889.10 883.774   6
   2   0  24 9067.21 881.497   5
  -2   0  24 10508.0 896.661   5
   2   0 -24 10685.8 927.736   4
  -2   0 -24 10850.2 907.451   4
   2   0 -24 10531.5 935.814   1
  -2   0  24 11727.1 922.412   1
  -2   0 -24 8918.02 900.506   3
   2   0 -24 9744.98 908.036   3
   2   0 -24 9645.04 896.037   2
   2   0  26 86.8111 24.3786   6
   2   0 -26 179.463 41.9840   3
  -2   0 -26 101.331 30.6079   3
  -2   0  26 99.2279 28.4000   5
  -2   0 -26 149.130 37.2330   4
  -2   0 -28 934.371 108.534   4
  -2   0  28 936.318 108.401   6
  -2   0 -28 736.743 101.496   3
  -2   0 -30 3838.65 341.354   4
  -2   0  30 3499.14 331.777   5
   2   0 -30 3242.74 337.262   3
  -2   0 -30 3234.52 336.539   3
   2   0  30 3640.98 329.656   6
  -2   0  30 4211.29 344.950   6
  -2   1  31-5.31731 9.28560   5
  -2  -1 -31 7.39030 9.12577   4
  -2  -1 -31-6.92341 10.4700   3
  -2  -1 -29-7.90769 6.94510   4
  -2   1  29 5.83367 11.4126   5
   2   1 -29 14.2559 12.4679   3
  -2  -1 -29 7.63671 6.71004   3
   2  -1  29 22.5004 12.0521   6
  -2   1  29-7.37154 11.1716   6
  -2  -1 -27 16.2768 15.0143   4
  -2   1  27 96.7360 23.7131   5
   2   1 -27 80.5226 26.7442   3
  -2  -1 -27 59.2279 23.8552   3
   2  -1  27 36.7668 15.8888   6
  -2   1  27 31.9488 17.7545   6
  -2   1  25 34.9233 16.5902   5
  -2  -1 -25 17.9536 16.1440   4
   2   1 -25 29.5139 17.6072   2
   2  -1  25 46.6130 19.6644   6
  -2   1  25 70.0543 24.4811   6
   2   1 -25 73.1912 26.7695   3
  -2  -1 -25 47.0841 23.5708   3
   2  -1  23 408.463 55.6804   6
   2   1 -23 235.825 54.5359   2
  -2  -1 -23 337.976 58.1253   4
  -2   1  23 229.627 46.2725   5
   2  -1  23 288.335 47.6582   5
   2  -1  23 367.103 69.9260   1
   2   1 -23 211.285 62.9719   1
   2   1 -23 272.730 57.1584   3
   2  -1  21-8.38160 12.6732   6
  -2   1  21 9.74112 17.0070   6
   2   1 -21-12.9054 11.2661   2
  -2   1  21 12.1005 10.5636   1
   2  -1  21-21.4098 26.4308   1
   2   1 -21 23.9472 29.5632   1
  -2  -1 -21-10.9155 9.52920   4
   2  -1  21 6.63429 8.19099   5
  -2   1  21 17.2916 16.8764   5
  -2  -1 -21-26.9901 33.3197   1
   2  -1  21-14.6407 18.0745   1
   2   1 -21 18.1367 22.3901   1
   2   1 -21-12.0671 10.5344   3
  -2  -1 -21 11.6645 17.6365   3
   2  -1  19 56.5099 25.0306   6
  -2   1  19 31.2749 18.6936   6
   2  -1  19 12.9153 19.9879   2
   2   1 -19 89.2809 36.9860   2
   2  -1  19-22.1967 19.8400   1
  -2  -1 -19 61.3277 30.2292   1
  -2   1  19 13.5666 17.2827   1
   2   1 -19 101.372 49.6513   1
   2  -1  19 54.5259 21.8717   5
  -2  -1 -19 49.7254 24.6371   4
   2   1 -19 57.3388 33.6399   1
  -2  -1 -19 164.010 67.6249   1
   2  -1  19 33.0129 25.3189   1
  -2  -1 -19 67.3829 35.5491   3
  -2   1  17 246.568 52.0097   6
   2  -1  17 256.888 57.2604   2
   2   1 -17 178.003 57.6661   2
  -2   1  17 206.749 52.3861   1
  -2  -1 -17 293.679 64.8615   1
   2   1 -17 250.801 84.4890   1
   2  -1  17 130.274 54.2464   1
  -2  -1 -17 196.431 58.5515   4
   2  -1  17 312.227 48.0440   5
  -2   1  17 213.054 48.4187   5
  -2   1  17 255.588 73.2444   1
   2   1 -17 277.080 69.0651   1
   2  -1  17 177.127 56.5172   1
  -2  -1 -17 232.349 77.5542   1
   2   1 -17 272.259 67.3232   3
  -2  -1 -17 265.151 64.3081   3
  -2   1  15 85.2199 45.6614   1
  -2  -1 -15 45.9545 28.5363   1
   2  -1  15 59.7081 32.0692   1
   2  -1  15 65.2351 30.2936   6
  -2   1  15 54.4837 27.0842   6
   2   1 -15 41.8143 31.7640   2
   2  -1  15-11.5316 17.7118   2
  -2  -1 -15 27.3720 20.9261   1
  -2   1  15 40.0876 26.2683   1
   2   1 -15 22.9143 28.4591   1
  -2   1  15 25.8594 19.7961   5
   2  -1  15 65.2183 23.8728   5
  -2  -1 -15-15.4504 27.1537   4
   2   1 -15 36.3044 35.5686   3
  -2  -1 -15 18.4022 32.2785   3
  -2   1  13 2388.64 266.875   1
  -2   1  13 1921.15 225.060   1
   2   1 -13 1817.26 227.449   1
   2  -1  13 2216.07 241.068   1
  -2  -1 -13 2612.41 270.910   1
  -2  -1 -13 2115.50 236.065   1
   2  -1  13 2164.82 252.679   1
  -2   1  13 1504.09 211.749   6
   2  -1  13 2662.14 255.001   6
   2  -1  13 1964.19 202.487   5
   2  -1  13 3077.86 222.844   5
   2   1 -13 1402.96 242.444   2
  -2  -1 -13 948.347 215.778   4
  -2  -1 -13 3271.31 299.342   3
   2   1 -13 1856.27 249.945   3
   2  -1  13 2235.12 229.267   2
   2  -1  11 230.820 56.3804   1
   2   1 -11 106.527 40.6433   1
  -2   1  11 152.770 54.2624   1
  -2  -1 -11 90.0854 40.6174   1
  -2   1  11 104.852 40.0686   1
   2  -1  11 210.197 56.6131   1
   2   1 -11 166.424 57.3787   1
  -2  -1 -11 190.585 50.6584   1
   2  -1  11 322.410 75.1478   6
   2  -1  11 142.125 28.8552   5
   2  -1  11 133.035 41.5454   2
  -2   1  11 131.640 47.2109   5
  -2  -1 -11 155.190 57.3189   4
   2   1 -11 20.7060 28.6187   3
  -2  -1 -11 207.949 82.8178   3
   2  -1   9 325.301 68.8791   1
  -2  -1  -9 356.090 79.8534   1
   2   1  -9 239.951 56.1435   1
   2   1  -9 230.159 64.5137   1
  -2   1   9 217.179 55.7349   1
   2  -1   9 290.366 72.4409   1
  -2  -1  -9 336.222 66.3480   1
   2  -1   9 424.394 97.3382   6
  -2  -1  -9 188.370 50.8143   5
   2   1  -9 155.401 71.9705   2
  -2   1   9 225.313 63.3461   5
   2  -1   9 325.461 50.0326   5
  -2  -1  -9 331.478 68.7824   4
  -2  -1  -9 527.462 119.667   3
  -2  -1  -7 162.564 54.4629   1
  -2   1   7 343.240 73.6049   1
  -2   1   7 223.141 59.2909   1
   2  -1   7 237.456 63.1467   1
  -2  -1  -7 337.832 65.8756   1
   2   1  -7 220.690 63.9395   1
   2  -1   7 408.348 103.175   6
  -2   1   7 289.863 38.9686   6
  -2  -1  -7 241.881 52.7531   5
   2  -1   7 271.088 33.0093   5
   2  -1   7 208.265 30.8228   5
   2   1  -7 246.194 86.0696   2
   2  -1   7 233.205 55.8604   2
  -2   1   7 340.897 80.3579   5
  -2  -1  -7 296.241 65.3531   4
  -2  -1  -7 273.922 85.6804   3
  -2   1   5 1311.69 152.811   1
   2   1  -5 941.404 139.179   1
   2   1  -5 1441.68 176.918   1
   2  -1   5 1028.89 140.690   1
  -2  -1  -5 1225.51 162.684   1
   2  -1   5 1048.43 150.160   1
  -2  -1  -5 728.190 132.504   1
  -2   1   5 1024.21 151.122   1
   2  -1   5 1789.53 235.468   6
   2  -1   5 954.361 98.5420   5
  -2   1   5 974.167 141.772   5
  -2  -1  -5 795.329 126.534   5
   2   1  -5 936.162 160.385   2
  -2  -1  -5 988.863 137.006   2
  -2  -1  -5 1224.70 143.912   4
  -2  -1  -5 1484.97 154.635   3
   2   1  -5 950.871 132.052   3
   2   1  -5 1021.02 114.532   4
  -2   1   5 1197.40 150.083   4
   2  -1   5 1176.25 141.479   2
   2   1  -3 3675.02 341.879   1
  -2  -1  -3 2853.74 350.339   1
   2   1  -3 3116.76 347.479   1
   2  -1   3 2938.63 337.256   1
  -2   1   3 3177.46 341.092   1
  -2  -1  -3 3086.49 333.877   1
   2   1  -3 2680.54 314.665   6
   2  -1   3 3992.05 405.242   6
   2  -1   3 3774.78 299.642   5
  -2   1   3 3160.69 326.043   5
  -2  -1  -3 2973.71 327.719   5
   2   1  -3 2960.33 359.155   2
   2   1  -3 3254.35 311.428   4
  -2  -1  -3 3558.42 331.000   4
   2   1  -3 3291.35 316.963   3
  -2  -1  -3 2988.83 291.902   3
  -2   1   3 3135.41 339.552   4
  -2  -1  -3 3209.12 288.501   3
   2  -1   3 3840.34 339.506   2
   2   1  -1 899.482 138.233   1
  -2   1   1 771.714 128.503   1
   2  -1   1 719.780 127.767   1
  -2  -1  -1 823.047 136.213   1
   2   1  -1 778.018 128.303   1
  -2  -1  -1 1166.14 154.565   1
  -2   1   1 838.191 92.1168   6
   2   1  -1 748.943 113.662   6
   2  -1   1 1001.19 113.992   5
  -2  -1  -1 853.558 129.028   5
   2   1  -1 1209.51 159.776   2
   2   1  -1 853.464 110.252   4
  -2  -1  -1 1076.06 122.425   4
   2  -1   1 1022.93 138.403   3
   2   1  -1 935.499 108.107   3
  -2  -1  -1 900.951 90.3082   3
  -2   1   1 743.821 121.791   1
   2  -1   1 834.021 129.357   1
   2   1   1 894.229 138.982   1
  -2  -1   1 1047.92 147.087   1
   2   1   1 894.215 135.186   1
   2  -1  -1 988.864 143.101   1
  -2  -1   1 851.808 129.891   1
  -2   1  -1 949.915 131.791   1
  -2   1  -1 877.460 133.136   1
  -2   1  -1 748.598 92.8397   6
   2  -1  -1 1008.73 94.8034   6
  -2  -1   1 753.888 120.579   5
  -2   1  -1 941.116 108.892   5
   2   1   1 722.150 127.165   6
   2   1   1 927.397 139.339   2
   2   1   1 855.338 106.282   4
  -2   1  -1 994.687 132.930   4
  -2  -1   1 852.248 105.975   4
  -2  -1   1 979.551 109.355   3
   2  -1  -1 733.040 124.538   3
   2   1   1 691.469 87.7022   3
   2  -1  -1 909.527 121.393   2
   2  -1  -3 3284.79 362.179   1
   2  -1  -3 3687.98 356.569   1
  -2  -1   3 2903.23 360.484   1
   2   1   3 3162.13 360.065   1
   2   1   3 3515.05 363.993   1
  -2   1  -3 3729.54 354.692   1
  -2  -1   3 3001.05 357.448   1
   2   1   3 4094.04 374.321   6
  -2  -1   3 3479.55 349.002   6
  -2   1  -3 3564.49 334.132   6
  -2   1  -3 3170.94 312.163   5
  -2  -1   3 3581.69 360.440   5
   2   1   3 3478.52 356.900   2
  -2   1  -3 3236.89 348.079   4
   2  -1  -3 3672.28 367.810   3
  -2  -1   3 5218.73 410.984   3
   2  -1  -3 3333.19 345.395   2
  -2  -1   5 1046.24 158.720   1
   2  -1  -5 1135.92 152.453   1
   2   1   5 1143.77 160.197   1
   2  -1  -5 1282.90 167.004   1
  -2   1  -5 1256.94 159.617   1
  -2   1  -5 1081.03 146.722   1
   2   1   5 1121.03 147.123   6
  -2   1  -5 933.611 105.823   5
   2   1   5 1317.78 148.972   2
  -2  -1   5 1145.73 123.876   4
  -2   1  -5 1049.24 147.739   4
   2  -1  -5 1325.13 169.594   3
  -2  -1   5 1179.98 197.364   3
   2  -1  -5 1097.31 143.055   2
   2   1   5 1245.64 118.532   3
  -2   1  -5 1135.31 146.337   3
   2  -1  -7 348.648 70.0739   1
  -2   1  -7 349.625 73.3469   1
   2   1   7 283.233 68.6967   1
  -2  -1   7 259.787 66.7394   1
  -2  -1   7 217.278 63.7652   1
  -2   1  -7 450.940 75.6847   1
   2   1   7 336.740 71.2389   1
   2  -1  -7 342.646 73.7381   1
   2   1   7 201.723 53.1195   6
  -2  -1   7 265.028 59.2646   6
   2  -1  -7 243.052 38.9924   6
  -2  -1   7 359.383 75.1803   5
   2  -1  -7 301.357 65.0493   2
   2   1   7 297.369 54.6048   2
  -2  -1   7 292.783 48.6297   4
  -2  -1   7 216.324 42.3885   4
  -2   1  -7 285.757 55.9388   4
  -2   1  -7 248.940 55.3895   3
   2   1   7 264.407 42.4083   3
   2  -1  -7 184.167 60.5803   3
  -2  -1   9 302.785 60.6852   6
   2   1   9 307.900 53.8242   2
   2  -1  -9 273.330 60.2814   2
  -2  -1   9 411.668 80.5845   1
   2  -1  -9 269.610 65.6224   1
  -2   1  -9 302.754 70.1516   1
  -2  -1   9 402.059 78.8982   5
   2  -1  -9 211.874 63.1700   3
  -2   1  -9 185.088 49.3690   3
   2  -1  -9 364.016 69.6204   1
   2   1   9 340.107 69.6662   1
  -2  -1   9 420.749 83.5947   1
   2   1  11 288.461 65.5638   1
  -2   1 -11 137.262 46.9881   1
  -2  -1  11 202.307 61.6232   1
   2   1  11 80.7808 38.8355   6
  -2  -1  11 131.829 40.1465   6
   2  -1 -11 163.286 39.9493   6
   2  -1 -11 158.964 48.2540   2
  -2  -1  11 161.279 56.2317   1
   2  -1 -11 159.530 52.0579   1
   2   1  11 252.509 60.0430   1
  -2   1 -11 108.811 45.0576   1
  -2  -1  11 174.259 33.5327   4
   2  -1 -11 156.556 49.9472   4
  -2  -1  11 226.631 60.5203   5
  -2   1 -11 116.129 37.4453   4
  -2  -1  11 141.744 33.5603   4
  -2   1 -11 173.527 43.4962   3
   2  -1 -11 286.279 65.8487   3
  -2  -1  13 2232.78 261.721   1
   2  -1 -13 2644.69 271.159   1
  -2   1 -13 2359.44 268.113   1
   2   1  13 1897.55 244.576   1
   2  -1 -13 2295.95 252.268   1
  -2   1 -13 2479.28 258.489   1
   2   1  13 2422.92 258.663   1
  -2  -1  13 2118.29 239.786   6
   2   1  13 2450.54 243.093   6
  -2  -1  13 2514.79 271.005   5
   2   1  13 2240.95 233.060   5
  -2   1 -13 2164.40 228.912   4
   2  -1 -13 2116.26 260.538   4
  -2  -1  13 1909.86 214.824   4
   2  -1 -13 2121.68 268.097   3
  -2   1 -13 2222.73 242.260   3
  -2  -1  13 2188.68 218.333   4
   2   1  13 2032.25 214.614   2
  -2  -1  15 101.401 43.6734   1
   2  -1 -15 70.2147 37.8912   1
  -2   1 -15 41.3155 40.6553   1
   2   1  15 47.0969 27.8956   1
  -2  -1  15 71.7317 33.5379   6
   2   1  15 63.0423 31.5605   6
   2  -1 -15 37.6945 22.5425   2
   2   1  15 43.1352 17.7852   2
   2   1  15 72.7632 32.1802   1
  -2  -1  15 34.1118 30.2265   1
   2  -1 -15-19.2098 17.5543   1
   2   1  15 101.005 33.3962   5
   2  -1 -15 40.2320 30.8545   4
  -2  -1  15 74.2318 36.5939   5
  -2   1 -15 70.6559 26.9384   4
  -2   1 -15 63.3960 36.9705   3
   2  -1 -15 60.8621 39.9383   3
  -2  -1  17 327.826 81.8563   1
  -2   1 -17 194.611 69.1992   1
   2   1  17 141.784 56.0881   1
  -2  -1  17 216.944 57.0763   6
   2   1  17 176.329 55.1042   6
   2  -1 -17 293.564 60.1801   2
   2   1  17 258.232 44.4289   2
  -2  -1  17 460.294 88.0103   1
   2   1  17 303.670 62.3434   5
   2  -1 -17 345.454 80.5701   4
  -2   1 -17 283.447 58.7507   4
  -2   1 -17 270.508 68.7457   3
  -2  -1  19 94.1443 36.5872   6
   2   1  19 43.0065 19.4355   2
   2  -1 -19 85.3465 32.4539   2
  -2  -1  19 57.2090 33.6721   1
   2   1  19 39.5959 24.9549   1
  -2   1 -19 97.3743 41.9455   1
   2  -1 -19 78.8617 38.8116   1
  -2  -1  19 99.9513 43.9152   5
   2  -1 -19 19.2649 24.3107   4
  -2   1 -19 37.1258 22.1854   4
  -2   1 -19 21.2493 19.2215   1
   2   1  19 38.8522 29.8006   1
  -2  -1  21 21.6208 26.6910   1
   2  -1 -21-19.3802 23.9249   1
  -2  -1  21-14.9290 18.4299   6
   2   1  21 11.6267 17.5790   6
   2  -1 -21 7.57797 14.7916   2
  -2  -1  21-14.6533 25.5825   5
   2   1  21-11.0417 16.6945   5
   2  -1 -21-17.3349 26.2096   4
  -2   1 -21 35.4620 30.9557   3
   2  -1 -21-18.3559 22.6605   3
  -2   1 -21 12.2696 15.1468   4
   2   1  21-18.9616 23.4082   1
  -2  -1  21-17.8492 15.5811   1
  -2   1 -21 17.8341 22.0163   1
   2  -1 -21 18.0963 27.3608   1
  -2  -1  23 418.625 75.4095   6
   2   1  23 341.387 59.6392   6
  -2  -1  23 397.410 88.7803   1
  -2   1 -23 439.365 88.2460   1
  -2   1 -23 326.394 62.0351   4
  -2  -1  23 364.889 69.4436   5
   2  -1 -23 303.378 70.6731   4
   2   1  23 419.232 65.2167   5
  -2   1 -23 348.615 73.9174   3
   2  -1 -23 335.152 74.9677   3
  -2  -1  25 53.1430 24.6713   5
   2  -1 -25 39.4575 25.7913   4
   2   1  25 15.5398 12.0049   5
  -2   1 -25 28.2109 18.5208   4
  -2   1 -25 12.0968 10.8450   3
   2  -1 -25 13.6086 20.7235   3
  -2  -1  25 47.1942 23.1621   6
   2  -1 -27 11.4987 14.5628   4
  -2  -1  27 54.0854 22.4924   5
   2   1  27 67.2038 22.1895   5
  -2   1 -27 41.8845 20.9366   4
  -2   1 -27 69.9305 24.8789   3
   2  -1 -27 11.3078 14.3332   3
   2   1  27 19.8509 12.0010   6
  -2  -1  27 20.1101 15.5465   6
  -2  -1  29 23.0579 13.4560   5
   2   1  29 6.03275 7.51461   5
  -2   1 -29-8.43000 10.4550   3
   2  -1 -29 28.0682 18.2898   3
   2   1  29 11.6027 10.1778   6
  -2   1 -31 7.11606 10.7767   3
  -2  -1  31 7.35637 12.8579   6
  -2  -2 -30 2847.70 276.388   3
  -2  -2 -30 2964.89 272.719   4
  -2   2  30 2665.93 261.337   5
  -2   2  28 755.891 82.4300   5
  -2  -2 -28 804.688 91.9039   4
   2   2 -28 474.767 78.3006   3
   2  -2  28 688.897 82.6877   6
   2   2 -26 88.1500 32.2378   2
   2  -2  26 142.561 31.8409   6
  -2   2  26 208.510 37.1054   6
  -2  -2 -26 156.219 39.5868   3
   2   2 -26 158.902 36.9406   3
  -2  -2 -26 129.628 34.0942   4
  -2   2  26 148.582 31.3023   5
  -2   2  24 7861.88 734.828   5
  -2  -2 -24 9578.09 753.196   4
   2   2 -24 7652.41 752.029   2
   2   2 -24 7726.95 744.364   3
  -2  -2 -24 9164.33 766.794   3
   2  -2  24 7699.87 740.318   6
  -2   2  24 8839.96 740.486   6
  -2   2  22 21806.1 2125.09   5
  -2  -2 -22 27700.6 2145.05   4
  -2   2  22 23974.1 2127.16   6
   2  -2  22 27773.4 2163.26   2
   2  -2  20 32741.8 2616.00   1
   2   2 -20 27733.5 2625.29   1
  -2   2  20 31182.9 2591.79   6
   2  -2  20 34173.2 2612.68   6
   2  -2  20 22724.0 2584.56   5
  -2   2  20 32152.4 2598.36   5
   2   2 -20 33028.6 2637.02   2
  -2  -2 -20 34325.8 2640.46   3
   2  -2  20 27618.9 2618.01   2
   2  -2  18 91.5038 47.1279   1
  -2   2  18 86.8142 34.8468   1
   2   2 -18-27.7256 37.3997   1
   2  -2  18 214.875 52.7611   6
  -2   2  18 208.315 39.1757   6
   2  -2  18 125.027 34.8771   5
   2   2 -18 175.255 60.7825   2
  -2   2  18 240.434 49.4472   5
  -2   2  18 190.746 67.5217   1
   2   2 -18 100.437 43.9932   1
   2  -2  18 184.932 51.9084   1
  -2  -2 -18 101.721 56.4265   1
  -2  -2 -18 307.625 68.3995   3
   2   2 -18 172.054 49.9628   3
   2   2 -16 1216.68 180.217   1
  -2  -2 -16 1036.18 127.417   1
   2   2 -16 1150.47 141.837   1
   2  -2  16 589.683 118.120   1
  -2  -2 -16 1089.03 162.770   1
  -2   2  16 642.184 109.418   1
  -2   2  16 1044.91 155.641   1
   2  -2  16 949.530 150.974   1
   2  -2  16 895.506 128.510   6
  -2   2  16 1033.56 111.752   6
   2  -2  16 798.969 98.0934   5
   2  -2  16 979.985 103.167   5
   2   2 -16 737.821 144.378   2
  -2  -2 -16 867.691 99.7534   2
  -2  -2 -16 1050.57 134.477   4
  -2  -2 -16 948.015 149.593   3
   2   2 -16 885.141 135.265   3
   2  -2  16 1001.90 133.512   2
   2   2 -14 33042.6 2855.48   1
  -2  -2 -14 36405.0 2815.44   1
   2   2 -14 35457.2 2825.18   1
   2  -2  14 28331.0 2814.57   1
  -2  -2 -14 35514.6 2850.70   1
   2  -2  14 33043.2 2845.73   1
  -2   2  14 33551.2 2794.16   6
   2  -2  14 35776.9 2840.86   6
   2  -2  14 32686.3 2773.98   5
  -2   2  14 37395.9 2829.24   5
   2  -2  14 30516.9 2772.30   5
   2   2 -14 35707.7 2906.70   2
  -2  -2 -14 34356.3 2805.84   2
  -2  -2 -14 25505.4 2821.92   4
   2   2 -14 33270.7 2845.55   3
   2  -2  14 27129.0 2810.92   2
  -2   2  12 37572.4 3250.05   1
   2  -2  12 38230.1 3262.06   1
   2   2 -12 41890.0 3264.97   1
  -2  -2 -12 31227.8 3270.02   1
  -2   2  12 41222.1 3293.57   1
   2   2 -12 37685.8 3285.77   1
  -2  -2 -12 38806.3 3258.00   1
   2  -2  12 36278.5 3277.85   1
   2  -2  12 30353.3 3269.04   6
  -2   2  12 42971.9 3243.23   6
  -2   2  12 43666.3 3288.39   5
   2   2 -12 42527.6 3379.09   2
  -2  -2 -12 31507.3 3258.35   2
  -2  -2 -12 34043.9 3281.36   4
   2   2 -12 40075.9 3311.58   3
  -2  -2 -12 35927.1 3274.19   3
   2  -2  12 36204.6 3262.69   2
  -2   2  10 276999. 22768.3   1
  -2  -2 -10 261559. 22759.5   1
   2   2 -10 238203. 22753.3   1
  -2   2  10 273359. 22733.3   1
   2  -2  10 240999. 22757.7   1
   2  -2  10 240884. 22759.7   6
  -2   2  10 297585. 22722.8   6
  -2   2  10 288926. 22784.6   5
  -2  -2 -10 222432. 22753.4   2
   2   2 -10 246938. 22859.9   2
  -2  -2 -10 287543. 22749.3   3
   2   2 -10 308518. 22820.1   3
   2  -2  10 259397. 22747.2   2
   2   2  -8 2415.65 290.870   1
   2   2  -8 2712.73 279.982   1
  -2   2   8 2370.71 282.268   1
  -2   2   8 2582.59 271.701   1
  -2  -2  -8 2461.19 293.707   1
   2  -2   8 3007.71 286.427   1
   2  -2   8 3012.39 299.180   1
  -2  -2  -8 2698.02 272.529   1
   2  -2   8 3117.08 304.151   6
  -2   2   8 3027.78 262.197   6
  -2  -2  -8 2786.01 283.620   5
  -2   2   8 3462.93 342.765   5
   2   2  -8 2786.66 375.703   2
  -2  -2  -8 2093.72 306.212   4
  -2  -2  -8 2502.81 262.982   3
   2   2  -8 3051.20 354.102   3
   2  -2   8 2265.66 281.408   2
  -2   2   6 1575.89 163.051   1
   2   2  -6 1427.71 162.554   1
   2   2  -6 1244.36 171.787   1
   2  -2   6 1502.37 163.053   1
  -2  -2  -6 578.853 144.337   1
  -2   2   6 1353.21 171.238   1
  -2  -2  -6 1185.68 150.025   1
   2  -2   6 1027.45 154.070   1
   2  -2   6 1732.92 176.905   6
  -2   2   6 1289.04 123.830   6
  -2  -2  -6 1502.99 166.197   5
  -2   2   6 1301.24 199.344   5
  -2  -2  -6 1485.76 205.913   4
  -2  -2  -6 1308.03 131.971   3
   2   2  -6 1286.67 126.984   4
   2   2  -6 1026.80 190.286   3
   2  -2   6 1383.85 169.228   2
  -2   2   4 35673.4 3052.77   1
  -2  -2  -4 24040.4 3062.31   1
   2   2  -4 38156.1 3081.30   1
   2   2  -4 39357.6 3068.72   1
   2  -2   4 40093.9 3062.90   1
  -2   2   4 36816.2 3062.85   1
  -2  -2  -4 35714.5 3053.66   1
   2  -2   4 33011.9 3057.20   1
   2  -2   4 40122.1 3060.11   6
  -2  -2  -4 32501.7 3063.59   5
   2   2  -4 39364.2 3150.85   2
  -2  -2  -4 46004.8 3153.15   4
   2   2  -4 27623.8 3091.95   3
  -2   2   4 35277.2 3076.14   4
   2  -2   4 31517.6 3066.04   2
   2   2  -2 8908.41 875.285   1
  -2  -2  -2 9706.92 907.938   1
   2   2  -2 9387.51 894.875   1
   2  -2   2 10508.3 881.991   1
  -2   2   2 9485.56 885.835   1
   2  -2   2 10012.3 893.339   1
  -2  -2  -2 10213.4 890.561   1
   2  -2   2 10802.8 877.676   6
  -2   2   2 10262.1 850.862   6
  -2   2   2 11783.1 929.425   5
  -2  -2  -2 7800.85 887.392   5
   2   2  -2 8290.43 923.462   2
   2   2  -2 8031.40 853.256   4
  -2  -2  -2 14670.7 981.821   4
   2   2  -2 10421.4 881.141   3
  -2   2   2 9793.02 907.713   4
   2  -2   2 9977.98 905.572   3
   2  -2   2 10666.6 896.629   2
   2   2   0 759274. 53706.4   1
  -2  -2   0 713233. 53699.5   1
   2  -2   0 556076. 53679.7   1
  -2  -2   0 511946. 53725.9   1
   2  -2   0 559897. 53696.0   1
   2   2   0 656327. 53694.5   1
  -2   2   0 629619. 53677.0   1
   2  -2   0 653700. 53656.7   6
  -2   2   0 635517. 53665.7   6
   2  -2   0 611074. 53660.6   5
  -2  -2   0 616824. 53698.8   5
  -2   2   0 604479. 53676.1   5
   2   2   0 707069. 53725.9   2
  -2   2   0 530455. 53705.0   4
   2  -2   0 712270. 53713.1   3
   2  -2   0 635227. 53685.7   2
  -2   2  -2 11385.3 891.630   1
   2  -2  -2 8653.83 872.361   1
   2  -2  -2 9574.55 871.392   1
  -2  -2   2 9419.91 890.050   1
   2   2   2 11331.2 901.843   1
  -2   2  -2 9395.00 873.342   1
   2   2   2 8727.72 883.072   1
  -2  -2   2 11278.0 900.229   1
  -2  -2   2 10414.6 899.448   6
   2  -2  -2 8722.14 842.381   6
  -2   2  -2 12710.0 898.769   6
   2   2   2 8639.36 895.167   6
  -2   2  -2 9773.34 847.257   5
  -2  -2   2 12077.1 913.053   4
  -2   2  -2 9749.29 888.062   4
   2  -2  -2 9529.99 901.119   3
  -2  -2   2 8936.28 841.080   3
   2  -2  -2 10305.8 885.597   2
  -2  -2   4 34868.0 3283.05   1
   2  -2  -4 35965.2 3258.53   1
   2  -2  -4 45562.5 3276.49   1
   2   2   4 31339.2 3271.42   1
  -2   2  -4 37021.1 3267.86   1
   2   2   4 44240.3 3285.09   1
  -2  -2   4 35649.9 3270.73   1
  -2   2  -4 36288.7 3263.11   1
  -2  -2   4 40769.3 3289.54   6
  -2  -2   4 41059.6 3280.74   5
   2   2   4 40069.4 3277.22   2
  -2   2  -4 36299.6 3263.29   4
  -2  -2   4 39921.3 3263.26   4
   2  -2  -4 37159.2 3300.40   3
   2  -2  -4 38608.3 3264.52   2
  -2  -2   4 34459.2 3234.30   3
  -2   2  -6 1256.04 168.638   1
   2   2   6 1264.54 169.278   1
   2   2   6 1669.25 188.000   6
  -2  -2   6 1820.85 193.700   6
  -2  -2   6 1424.00 176.544   5
   2   2   6 1405.49 168.190   2
  -2  -2   6 1006.50 142.080   4
  -2   2  -6 1320.95 161.333   4
   2   2   6 1487.76 138.082   3
   2  -2  -6 1567.45 172.247   2
  -2   2  -6 1333.17 168.980   3
  -2  -2   6 1746.61 197.944   1
  -2  -2   6 1681.58 180.458   1
   2  -2  -6 1401.58 167.301   1
   2  -2  -6 1191.38 164.733   1
   2   2   6 1522.17 185.345   1
  -2   2  -6 1578.21 175.758   1
  -2  -2   8 2707.91 287.145   1
   2  -2  -8 2691.24 266.656   1
   2   2   8 2794.16 285.161   1
  -2   2  -8 2972.32 282.319   1
   2  -2  -8 2619.18 274.048   1
  -2   2  -8 3319.59 291.161   1
   2   2   8 2772.67 277.021   1
   2   2   8 2502.71 273.403   6
  -2  -2   8 2738.97 281.823   6
  -2  -2   8 2699.40 280.382   5
   2   2   8 2371.16 255.385   2
  -2   2  -8 2102.04 252.268   4
   2   2   8 2100.43 244.854   3
  -2   2  -8 2473.66 262.540   3
   2  -2  -8 2890.52 272.539   2
   2   2  10 324339. 23448.0   1
  -2  -2  10 266254. 23434.6   1
   2  -2 -10 311197. 23429.8   1
  -2   2 -10 279527. 23431.3   1
  -2  -2  10 274447. 23444.1   1
   2  -2 -10 289730. 23430.5   1
   2   2  10 254044. 23420.8   1
  -2   2 -10 311142. 23449.9   1
   2  -2 -10 250834. 23396.6   6
   2   2  10 288500. 23424.4   6
  -2  -2  10 280717. 23434.6   5
   2  -2 -10 275718. 23457.1   4
  -2   2 -10 278526. 23408.0   4
   2  -2 -10 198216. 23434.5   3
   2  -2 -10 279106. 23418.6   2
  -2   2 -10 264236. 23413.2   3
   2   2  10 276639. 23396.2   2
  -2  -2  12 47080.9 3349.74   1
  -2   2 -12 40357.9 3336.22   1
   2  -2 -12 37104.5 3326.67   1
   2   2  12 42636.1 3336.24   1
  -2  -2  12 47390.9 3348.88   1
  -2   2 -12 39903.7 3330.13   1
  -2  -2  12 34317.8 3311.87   6
   2   2  12 37653.8 3310.39   6
  -2  -2  12 41721.0 3333.36   5
   2  -2 -12 41047.6 3356.71   4
  -2   2 -12 37715.3 3297.02   4
   2  -2 -12 43452.8 3352.00   3
   2  -2 -12 32197.3 3296.39   2
  -2   2 -12 31834.4 3303.16   3
   2   2  12 37810.7 3279.48   2
   2  -2 -14 35610.1 2849.47   1
  -2  -2  14 33509.7 2854.93   1
  -2  -2  14 38116.1 2863.23   1
   2  -2 -14 34559.1 2859.54   1
  -2   2 -14 36090.0 2856.68   1
   2   2  14 37163.9 2847.31   1
  -2  -2  14 33453.1 2836.52   6
   2   2  14 36281.3 2828.07   6
   2   2  14 36104.2 2827.54   5
   2  -2 -14 35376.6 2880.09   4
  -2   2 -14 33130.2 2810.50   4
  -2   2 -14 30589.6 2820.82   3
   2  -2 -14 36793.1 2864.82   3
   2  -2 -14 20598.7 2798.54   2
   2  -2 -16 1031.48 131.085   1
  -2  -2  16 1265.65 150.199   1
   2  -2 -16 491.490 115.086   1
   2   2  16 855.317 122.763   1
  -2   2 -16 1013.66 135.004   1
  -2   2 -16 786.495 128.406   1
   2   2  16 1051.41 130.623   1
  -2  -2  16 923.189 117.464   6
   2   2  16 1337.57 126.423   6
   2   2  16 1038.96 111.697   5
  -2  -2  16 1335.08 149.587   5
  -2  -2  16 868.570 72.3192   4
  -2   2 -16 818.474 96.2625   4
  -2  -2  16 300.318 62.9041   4
   2  -2 -16 684.258 126.763   4
   2  -2 -16 1259.50 147.734   3
  -2   2 -16 1048.82 119.077   3
   2   2  16 727.440 73.1475   2
   2   2  18 211.649 62.5113   1
   2  -2 -18 199.899 62.4043   1
  -2   2 -18 127.197 47.4677   1
  -2  -2  18 142.917 52.7395   1
   2   2  18 187.909 53.9329   1
  -2  -2  18 142.553 52.6167   1
  -2   2 -18 194.457 58.3945   1
   2  -2 -18 84.4726 41.9861   1
  -2  -2  18 116.949 45.0740   6
  -2  -2  18 288.912 71.0354   5
   2  -2 -18 229.017 34.4633   2
   2   2  18 207.462 50.3604   5
   2  -2 -18 143.939 53.0842   4
  -2  -2  18 167.449 26.8453   4
  -2   2 -18 197.831 44.3356   4
   2  -2 -18 199.897 62.4035   3
   2   2  20 33564.4 2619.81   5
  -2  -2  20 30117.4 2626.18   6
   2   2  20 35186.6 2623.55   6
  -2   2 -20 31693.7 2608.21   4
   2  -2 -20 32816.0 2660.15   3
  -2   2 -20 35283.4 2646.71   3
  -2  -2  20 28784.4 2647.75   1
  -2  -2  20 25122.3 2636.35   1
   2  -2 -22 26169.7 1594.16   4
  -2   2 -22 15306.5 1525.73   4
  -2  -2  22 30840.7 1622.14   5
  -2   2 -22 17489.0 1559.90   3
   2  -2 -22 18355.0 1578.95   3
  -2  -2  22 16107.1 1540.11   6
   2   2  22 12261.9 1521.77   6
   2  -2 -24 9260.14 835.684   4
  -2   2 -24 9227.40 816.492   4
   2   2  24 8576.30 819.906   5
  -2  -2  24 11761.0 860.857   5
   2  -2 -24 9849.75 854.248   3
  -2   2 -24 7750.11 832.206   3
  -2  -2  24 8200.49 822.526   6
   2   2  24 8867.88 819.633   6
   2  -2 -26 155.945 43.4610   4
   2   2  26 179.039 39.8438   5
  -2  -2  26 269.402 55.9326   5
  -2  -2  26 136.393 40.2775   6
   2   2  26 178.555 41.9819   6
   2  -2 -26 220.722 55.2175   3
   2  -2 -28 488.488 92.3380   4
  -2  -2  28 794.435 103.645   5
   2  -2 -28 792.534 110.822   3
  -2   2 -28 802.114 104.165   3
  -2  -2  28 846.706 103.160   6
   2   2  28 762.021 91.8316   6
   2  -2 -30 2466.59 291.319   4
  -2  -2  30 3343.66 298.064   5
   2   2  30 3295.64 288.458   5
  -2   2 -30 2855.97 292.531   3
  -2  -2  30 3321.09 295.709   6
   2   2  30 2896.41 282.988   6
  -2  -2  32 9145.31 810.614   5
  -2  -3 -29 183.460 44.9375   3
   2   3 -27-7.28022 11.0101   3
  -2  -3 -27-12.5114 15.4473   3
   2   3 -27 9.84857 8.60061   2
  -2   3  27 5.85808 7.23602   5
  -2  -3 -27 7.67550 13.4026   4
   2   3 -25-11.2464 17.0042   2
   2  -3  25 9.25007 11.4195   6
   2   3 -25 8.22797 12.4405   3
  -2  -3 -25 14.9810 18.4943   3
  -2  -3 -25-8.09005 12.2320   4
  -2   3  25-6.50391 9.83390   5
   2   3 -23-13.1113 11.4477   2
   2  -3  23-11.1962 16.9299   6
  -2  -3 -23-17.3529 15.1497   3
   2   3 -23-9.08495 7.93414   3
  -2   3  23 7.27844 8.98848   5
   2  -3  21 195.406 51.8281   2
   2   3 -21 121.786 43.9140   2
   2  -3  21 146.163 43.7208   6
  -2   3  21 138.303 31.0090   6
   2   3 -21 136.370 38.7832   3
  -2  -3 -21 56.5427 42.2687   3
  -2  -3 -21 103.410 33.2466   4
  -2   3  21 213.409 40.6364   5
  -2   3  19 998.670 118.299   5
  -2  -3 -19 866.531 118.011   4
   2  -3  19 673.035 121.270   2
   2   3 -19 812.737 138.108   2
   2   3 -19 978.947 127.145   3
  -2  -3 -19 1015.44 148.300   3
   2  -3  19 1170.31 143.540   6
  -2   3  19 869.043 103.227   6
   2  -3  17 193.477 63.5685   1
   2  -3  17 168.475 51.6698   2
   2   3 -17 174.801 58.6643   2
  -2   3  17 106.636 29.6324   6
   2  -3  17 68.1661 41.4288   6
  -2   3  17 163.862 43.5321   5
  -2  -3 -17 194.353 47.9951   4
  -2  -3 -17 171.416 61.3253   1
   2   3 -17 171.793 48.5148   1
   2   3 -17 141.197 42.8762   3
  -2  -3 -17 208.008 57.3470   3
   2  -3  15 266.761 70.6310   1
   2   3 -15 325.579 77.2329   1
  -2  -3 -15 209.719 47.1632   1
  -2   3  15 88.5136 32.5827   1
   2  -3  15 151.955 50.7235   2
   2  -3  15 248.277 62.2915   6
  -2  -3 -15 262.031 60.1571   4
  -2   3  15 229.062 52.4741   5
  -2  -3 -15 148.456 50.6574   1
   2   3 -15 217.771 50.3617   1
   2  -3  15 129.780 42.0772   1
  -2   3  15 185.063 56.1803   1
   2   3 -15 216.113 58.6884   3
  -2  -3 -15 313.380 63.6649   3
   2  -3  13 64.1015 35.7252   1
  -2   3  13 193.187 42.0331   1
   2   3 -13 186.479 54.0903   1
   2   3 -13 161.064 76.3724   2
   2  -3  13 241.419 64.4195   6
  -2   3  13 55.1325 28.5970   6
  -2   3  13 406.154 73.9642   5
   2   3 -13 345.595 60.8865   1
   2  -3  13 153.955 44.8079   1
  -2   3  13 230.495 56.3619   1
   2   3 -13 195.249 61.5120   3
  -2  -3 -13 228.567 47.4808   3
  -2   3  11 646.833 92.8902   1
   2   3 -11 784.499 102.906   1
  -2  -3 -11 605.772 106.951   1
   2  -3  11 527.644 93.1472   1
  -2   3  11 836.518 114.950   1
   2  -3  11 949.961 123.960   1
  -2  -3 -11 987.686 104.763   1
  -2   3  11 619.677 87.9312   6
   2  -3  11 863.130 125.733   6
  -2  -3 -11 822.691 105.458   5
  -2   3  11 1126.07 144.746   5
   2   3 -11 948.872 184.390   2
  -2  -3 -11 1023.32 146.973   4
  -2  -3 -11 692.386 94.5357   3
   2   3 -11 868.463 145.181   3
   2  -3  11 933.003 123.677   2
   2   3  -9 1184.04 133.176   1
   2  -3   9 1090.19 131.586   1
   2   3  -9 1171.69 149.446   1
  -2   3   9 1076.18 136.829   1
  -2  -3  -9 1133.38 150.105   1
   2  -3   9 1107.02 141.337   1
  -2  -3  -9 1396.58 137.089   1
  -2   3   9 1202.29 122.791   6
  -2   3   9 1042.22 114.297   6
  -2   3   9 1587.53 194.670   5
  -2  -3  -9 1021.76 134.417   5
   2   3  -9 907.916 200.713   2
  -2  -3  -9 1228.61 179.573   4
  -2  -3  -9 861.660 117.586   3
   2   3  -9 1344.14 199.596   3
   2  -3   9 1203.02 149.659   2
  -2  -3  -7 2422.88 243.818   1
   2   3  -7 2487.09 224.255   1
   2   3  -7 2242.86 243.337   1
   2  -3   7 1954.90 215.234   1
  -2   3   7 2190.19 210.710   1
  -2  -3  -7 2278.37 217.352   1
  -2   3   7 2440.01 235.439   1
   2  -3   7 1765.72 222.101   1
  -2   3   7 1844.34 201.788   6
   2  -3   7 2215.28 236.814   6
  -2   3   7 2581.63 296.824   5
  -2  -3  -7 2198.82 234.136   5
   2   3  -7 2565.65 343.275   2
  -2  -3  -7 2620.77 295.046   4
  -2  -3  -7 2001.36 205.193   3
   2  -3   7 2258.52 244.825   2
   2   3  -7 1153.60 248.010   3
  -2   3   5 1566.69 170.335   1
  -2  -3  -5 1561.79 161.797   1
  -2   3   5 1284.82 145.268   6
   2  -3   5 1752.64 182.145   6
  -2   3   5 1366.52 151.115   6
  -2   3   5 1653.44 240.941   5
  -2  -3  -5 993.898 165.560   5
   2   3  -5 1506.66 245.299   2
   2   3  -5 1495.25 141.361   4
  -2  -3  -5 1963.35 242.278   4
   2   3  -5 1401.19 215.509   3
  -2  -3  -5 1572.70 143.036   3
   2   3  -5 1295.05 174.929   1
  -2   3   5 1752.26 159.481   1
   2   3  -5 1512.71 167.653   1
   2  -3   5 1557.34 160.964   1
  -2   3   3 2570.09 223.422   1
  -2  -3  -3 2295.38 244.875   1
   2   3  -3 2330.51 242.245   1
   2   3  -3 2115.60 226.010   1
   2  -3   3 2194.30 220.331   1
   2  -3   3 2477.18 237.655   1
  -2  -3  -3 2324.43 225.375   1
  -2   3   3 2026.81 208.720   6
   2  -3   3 2335.73 235.263   6
  -2  -3  -3 1929.94 241.547   5
   2   3  -3 2247.09 301.469   2
  -2  -3  -3 1563.64 270.531   4
   2   3  -3 2062.51 206.562   4
  -2   3   3 1316.77 272.461   5
  -2   3   3 2774.57 258.323   4
   2  -3   3 2372.58 256.908   2
   2  -3   1 320.556 46.7359   1
   2  -3   1 298.356 53.6282   1
  -2  -3  -1 143.630 45.6054   1
  -2   3   1 243.769 42.1308   1
  -2   3   1 179.281 40.6895   1
   2   3  -1 236.229 52.3863   1
  -2  -3  -1 160.118 40.2783   1
   2  -3   1 276.648 51.4874   6
  -2   3   1 268.044 40.0668   6
  -2  -3  -1 142.501 47.5648   5
   2  -3   1 294.816 66.6466   2
   2   3  -1 94.1888 54.2274   2
  -2  -3  -1 219.307 66.6104   4
  -2   3   1 91.5302 56.9460   5
   2  -3   1 157.438 49.8316   3
  -2   3   1 236.395 59.7160   4
   2   3  -1 269.453 40.6652   3
   2   3  -1 340.990 57.3533   3
   2   3   1 299.902 58.0576   1
   2  -3  -1 233.207 41.2376   1
   2  -3  -1 204.028 43.8024   1
  -2  -3   1 192.792 47.6655   1
  -2   3  -1 286.135 48.9507   1
  -2  -3   1 282.847 55.2800   1
  -2   3  -1 243.837 44.2548   1
   2  -3  -1 183.130 41.9832   6
  -2   3  -1 189.179 37.9499   5
  -2  -3   1 305.155 65.3572   5
   2  -3  -1 325.732 71.9484   2
   2   3   1 173.963 61.8574   2
  -2  -3   1 195.016 54.6088   4
  -2   3  -1 230.636 73.5802   5
   2  -3  -1 176.887 56.2899   3
   2   3   1 296.214 35.3916   3
  -2   3  -1 227.448 57.7553   4
   2   3   1 193.178 31.4635   3
  -2  -3   3 2246.46 232.042   1
   2  -3  -3 2348.91 214.511   1
  -2   3  -3 2311.95 221.588   1
   2  -3  -3 2436.94 214.946   1
   2   3   3 1883.37 221.185   1
  -2  -3   3 1911.32 219.469   1
  -2  -3   3 2595.40 252.300   6
   2   3   3 1496.91 226.510   6
  -2  -3   3 2946.21 255.023   5
  -2   3  -3 1851.47 194.107   5
   2   3   3 1427.70 223.001   2
  -2  -3   3 2490.30 222.783   4
  -2   3  -3 2349.86 231.458   4
   2  -3  -3 2411.20 251.933   3
   2   3   3 1844.28 186.765   3
   2   3   3 1984.28 184.577   3
   2  -3  -3 2225.18 242.093   2
   2  -3  -5 1801.82 173.973   1
  -2  -3   5 1470.54 186.346   1
   2  -3  -5 1693.69 169.101   1
   2   3   5 1856.62 190.465   1
  -2   3  -5 1930.65 184.094   1
   2   3   5 2207.50 197.439   1
  -2  -3   5 1589.87 186.108   1
  -2   3  -5 2128.30 182.832   1
  -2  -3   5 1142.77 183.648   6
   2   3   5 1395.57 191.980   6
  -2   3  -5 1569.69 158.721   5
  -2  -3   5 1406.11 185.648   5
  -2   3  -5 1463.88 148.142   5
   2   3   5 1583.61 189.592   2
  -2  -3   5 1390.40 153.995   4
  -2   3  -5 1459.85 177.746   4
   2  -3  -5 1689.71 204.571   3
   2   3   5 1716.41 161.965   3
  -2   3  -5 1224.74 178.624   3
   2  -3  -5 1844.37 200.981   2
  -2  -3   7 2009.93 217.694   1
   2  -3  -7 2334.54 212.941   1
  -2  -3   7 2367.53 235.279   1
   2   3   7 2185.62 224.031   1
  -2   3  -7 2049.14 214.174   1
  -2   3  -7 2179.37 218.731   1
   2   3   7 1993.55 217.688   1
   2   3   7 1881.78 229.474   6
  -2  -3   7 1622.45 230.358   6
  -2  -3   7 2058.09 228.521   5
  -2   3  -7 2143.07 218.328   4
   2   3   7 1628.76 217.691   3
   2  -3  -7 2142.47 246.401   3
   2  -3  -7 2124.14 232.223   2
  -2   3  -7 1816.37 224.086   3
   2   3   9 952.041 129.077   1
   2   3   9 1184.39 144.409   6
  -2  -3   9 1353.60 157.754   6
  -2  -3   9 1074.09 140.546   5
   2   3   9 1014.58 127.385   2
  -2   3  -9 934.841 127.321   4
   2  -3  -9 1211.66 157.933   3
   2   3   9 1652.27 169.630   3
   2  -3  -9 1108.69 132.982   1
  -2   3  -9 1362.79 149.024   1
  -2  -3   9 1132.23 138.667   1
   2   3   9 1314.23 149.169   1
   2  -3  -9 1071.97 132.584   1
  -2   3  -9 1370.19 141.599   1
  -2  -3   9 1079.76 144.100   1
  -2  -3  11 711.552 105.286   1
  -2   3 -11 692.099 106.211   1
   2   3  11 602.991 89.0534   1
  -2  -3  11 568.785 98.2461   6
  -2  -3  11 743.420 104.368   5
   2   3  11 548.103 89.1652   6
   2  -3 -11 659.014 118.448   4
   2   3  11 796.126 81.6170   2
   2  -3 -11 613.085 105.357   3
   2  -3 -11 749.255 97.3912   2
  -2  -3  11 639.138 95.2259   1
   2  -3 -11 716.859 100.922   1
   2   3  11 667.993 103.375   1
  -2   3 -11 649.647 92.9584   1
   2  -3 -11 663.859 92.4835   1
   2   3  13 208.740 51.2250   1
  -2   3 -13 210.048 49.6842   1
  -2  -3  13 240.164 54.4789   1
  -2   3 -13 129.385 47.7771   1
   2   3  13 169.745 39.7117   1
   2  -3 -13 251.178 49.4291   1
  -2  -3  13 128.511 42.4219   6
   2   3  13 111.155 36.5455   6
  -2  -3  13 197.950 48.8763   5
   2  -3 -13 262.902 44.9529   2
   2  -3 -13 283.592 72.7476   4
  -2   3 -13 259.140 42.4666   4
  -2   3 -13 173.183 38.5918   3
   2  -3 -13 228.669 58.9666   3
   2  -3 -15 203.203 60.3898   1
   2   3  15 146.229 48.2148   1
  -2   3 -15 276.879 58.4473   1
  -2  -3  15 300.644 64.1694   1
  -2  -3  15 288.670 69.5278   1
  -2   3 -15 138.796 49.3328   1
   2  -3 -15 188.371 47.3350   1
  -2  -3  15 217.495 54.6686   6
   2   3  15 178.848 42.8001   6
  -2  -3  15 224.337 54.9850   5
   2  -3 -15 256.226 38.8592   2
   2  -3 -15 361.889 85.2972   4
   2   3  15 216.612 46.8431   5
  -2   3 -15 222.311 39.2128   4
   2  -3 -15 295.623 63.7089   3
  -2   3 -15 233.043 48.8837   3
   2  -3 -17 161.230 51.0181   1
  -2  -3  17 254.186 56.7998   6
  -2  -3  17 130.267 46.2766   5
  -2  -3  17 139.872 51.5733   1
   2  -3 -17 63.7746 40.0411   4
  -2   3 -17 159.168 33.4904   4
   2  -3 -17 212.180 58.9383   3
  -2   3 -17 207.129 46.4032   3
   2  -3 -19 658.365 132.753   4
  -2   3 -19 790.358 107.397   4
   2   3  19 1170.88 126.597   6
  -2  -3  19 1040.45 134.116   6
  -2   3 -19 1025.66 129.074   3
   2  -3 -19 1089.49 148.322   3
   2   3  19 981.962 118.070   5
  -2  -3  19 942.535 136.262   5
  -2  -3  21 220.316 56.6372   5
  -2  -3  21 139.016 43.7136   6
   2   3  21 191.252 44.6849   6
   2   3  21 98.5834 34.3592   5
   2  -3 -21 88.4666 39.6868   4
  -2   3 -21 120.458 34.8652   4
  -2   3 -21 197.522 51.5193   3
   2  -3 -21 87.5333 39.3066   3
   2  -3 -23-15.1445 18.6982   4
   2   3  23-10.0908 15.2595   5
  -2  -3  23 16.7224 20.6458   5
   2   3  23 10.2840 17.9566   6
  -2  -3  23-13.4391 16.5931   6
  -2   3 -23-14.0176 17.3072   3
   2  -3 -23 17.6319 26.6601   3
   2  -3 -25 12.8179 11.1898   4
   2   3  25 10.1840 12.5729   5
  -2  -3  25 15.1473 13.2231   5
  -2  -3  25-12.2866 10.7262   6
   2   3  25-20.6387 22.0654   6
  -2   3 -25-13.5355 20.4655   3
   2  -3 -25 16.6190 14.5077   3
  -2  -3  27 21.3589 18.6471   6
   2   3  27-8.88452 13.4363   6
   2  -3 -27 10.8709 9.49416   4
   2   3  27 8.56268 7.48049   5
  -2  -3  27-12.7870 22.3261   5
  -2   3 -27 11.0494 13.6437   2
   2  -3 -27 14.6020 12.7499   3
  -2   3 -27-11.4427 14.1292   3
  -2  -3  29 291.071 54.0313   5
   2  -3 -29 214.558 45.7253   4
   2   3  29 197.039 39.1980   5
   2  -3 -29 309.090 61.4748   3
  -2  -3  29 260.283 46.9914   6
   2   3  29 181.849 38.3772   6
   2   4 -28 438.660 68.6776   2
  -2  -4 -26 283.893 48.5669   4
  -2   4  26 279.740 43.6651   5
   2   4 -26 254.021 52.4346   2
   2  -4  26 246.227 50.9866   6
   2   4 -26 259.099 47.7894   3
  -2  -4 -24 5398.93 502.575   4
   2   4 -24 5100.71 515.077   2
   2   4 -24 5086.92 501.840   3
  -2  -4 -24 5176.49 535.099   3
   2  -4  24 6749.16 530.193   6
  -2   4  22 15246.2 1302.65   5
  -2  -4 -22 15190.2 1309.82   4
   2   4 -22 13694.0 1324.31   2
   2   4 -22 12861.2 1307.52   3
  -2  -4 -22 17256.8 1351.33   3
   2  -4  22 16633.4 1338.10   6
   2  -4  20 13333.5 1491.87   6
  -2   4  20 20847.0 1484.91   5
  -2  -4 -20 15729.3 1479.51   4
   2   4 -20 16767.6 1505.57   2
  -2  -4 -20 18829.9 1507.04   3
   2   4 -20 14184.4 1480.71   3
   2  -4  20 19387.8 1508.69   2
   2  -4  18 314.714 70.0807   2
   2   4 -18 159.590 55.6528   2
  -2   4  18 237.279 45.3181   6
   2   4 -18 144.845 49.4320   3
  -2  -4 -18 150.476 44.6442   3
  -2  -4 -18 184.871 48.9343   4
  -2   4  18 289.697 53.8051   5
  -2   4  16 830.288 108.901   5
  -2  -4 -16 758.011 110.569   4
   2  -4  16 916.002 126.331   6
  -2   4  16 379.316 81.8631   6
  -2  -4 -16 819.515 101.210   3
   2   4 -16 1211.94 158.015   2
   2  -4  16 645.901 109.841   2
   2  -4  14 13318.3 1148.68   1
  -2   4  14 11913.4 1111.04   6
  -2   4  14 14317.5 1149.40   5
   2   4 -14 15263.7 1212.60   2
  -2  -4 -14 14764.8 1155.57   4
  -2   4  14 14262.3 1139.78   1
  -2  -4 -14 11918.7 1131.15   1
  -2   4  12 13625.3 1135.00   1
   2   4 -12 10368.6 1135.97   1
  -2  -4 -12 12403.7 1138.55   1
   2  -4  12 14631.2 1155.78   6
  -2   4  12 13490.8 1113.08   6
   2   4 -12 16028.1 1253.78   2
   2  -4  12 12216.7 1138.14   1
  -2  -4 -12 15175.0 1172.65   4
  -2  -4 -12 12051.4 1117.96   3
   2  -4  12 10385.2 1144.29   2
  -2   4  10 57288.3 6372.86   1
   2   4 -10 94156.5 6396.93   1
   2  -4  10 49367.8 6377.92   1
   2   4 -10 77961.6 6413.28   1
  -2  -4 -10 86594.4 6380.66   1
   2  -4  10 81184.7 6396.44   1
  -2   4  10 82967.6 6406.68   1
   2  -4  10 94081.2 6419.60   6
  -2   4  10 55448.2 6420.10   5
  -2  -4 -10 89691.0 6402.00   5
  -2  -4 -10 92004.5 6448.85   4
  -2  -4 -10 77111.2 6381.23   3
   2   4 -10 58205.5 6423.02   3
   2  -4  10 78494.7 6423.42   2
  -2  -4  -8 1588.98 175.383   1
   2   4  -8 1617.63 179.898   1
   2   4  -8 1710.53 161.231   1
  -2   4   8 1220.76 149.760   1
  -2   4   8 1794.34 173.022   1
   2  -4   8 1371.01 161.056   1
  -2   4   8 1484.89 150.769   6
   2  -4   8 1693.10 178.989   6
  -2   4   8 1239.03 191.810   5
  -2  -4  -8 1709.21 177.164   5
   2   4  -8 1515.62 263.312   2
  -2  -4  -8 1087.40 184.327   4
  -2  -4  -8 1414.76 152.171   3
   2   4  -8 1490.67 197.403   3
   2  -4   8 1525.16 187.224   2
  -2   4   6 758.598 84.6162   1
   2   4  -6 917.807 117.056   1
   2  -4   6 747.599 92.2532   1
  -2  -4  -6 943.618 93.8346   1
  -2   4   6 1014.77 107.389   1
   2  -4   6 697.402 94.2225   1
  -2   4   6 676.994 91.6219   6
   2  -4   6 953.190 115.950   6
   2   4  -6 1177.33 195.656   2
  -2  -4  -6 627.741 126.111   4
  -2   4   6 718.023 133.149   5
   2   4  -6 691.207 76.0611   4
   2   4  -6 902.340 120.683   3
   2  -4   6 914.765 128.864   2
   2   4  -4 4719.92 439.169   1
  -2  -4  -4 4224.92 426.874   1
   2   4  -4 5088.55 422.767   1
   2  -4   4 4397.98 411.091   1
   2  -4   4 4691.12 426.874   1
  -2  -4  -4 4212.99 412.781   1
  -2   4   4 5105.82 417.870   1
   2  -4   4 3785.64 431.266   6
  -2   4   4 4048.44 422.069   6
  -2   4   4 5483.26 498.318   5
  -2  -4  -4 5386.39 452.995   5
   2   4  -4 4548.00 521.298   2
  -2  -4  -4 4168.40 460.869   4
   2   4  -4 4911.85 436.970   3
   2  -4   4 4543.89 459.000   2
   2   4  -2 1144.73 139.946   1
  -2   4   2 1183.92 119.893   1
   2   4  -2 1401.01 137.473   1
  -2  -4  -2 1110.82 140.130   1
   2  -4   2 1237.37 123.908   1
   2  -4   2 984.394 128.607   1
  -2  -4  -2 1392.73 133.764   1
  -2   4   2 1381.40 125.082   1
   2  -4   2 1145.96 143.245   6
  -2  -4  -2 1219.22 158.071   5
  -2   4   2 1459.57 193.475   5
  -2  -4  -2 1193.66 158.919   4
   2   4  -2 1332.29 135.369   3
   2  -4   2 1387.14 179.117   2
   2   4   0 145404. 13597.5   1
   2  -4   0 167896. 13581.5   1
  -2   4   0 160969. 13581.3   1
  -2  -4   0 164738. 13597.1   1
   2  -4   0 163331. 13610.5   6
  -2   4   0 220676. 13684.3   5
  -2  -4   0 158104. 13628.7   5
   2   4   0 162881. 13662.8   2
  -2  -4   0 151808. 13619.5   4
   2   4   0 145565. 13587.6   3
  -2   4   0 173750. 13632.4   4
   2  -4   0 165009. 13637.1   3
   2   4   0 148235. 13584.6   3
  -2  -4   2 1534.71 150.816   1
  -2   4  -2 1294.73 126.596   1
   2   4   2 966.170 126.614   1
   2  -4  -2 1167.23 121.527   1
  -2  -4   2 1430.85 143.248   1
  -2   4  -2 1316.21 125.109   1
   2  -4  -2 1204.43 143.502   6
   2   4   2 1066.58 158.237   6
  -2   4  -2 1616.46 180.496   5
  -2  -4   2 1470.62 161.051   5
   2   4   2 901.948 160.917   2
  -2  -4   2 1361.26 144.082   4
   2   4   2 1135.67 123.704   3
   2  -4  -2 1351.35 164.487   3
  -2   4  -2 1281.99 155.472   4
   2  -4  -2 1859.98 198.510   2
   2   4   2 1119.54 120.158   3
  -2   4  -4 5677.52 432.754   1
  -2  -4   4 4509.93 431.805   1
   2  -4  -4 4416.68 407.479   1
  -2   4  -4 4933.96 420.078   1
   2  -4  -4 4451.66 411.723   1
   2   4   4 5131.47 435.223   1
  -2  -4   4 4898.08 463.468   6
   2   4   4 4786.81 456.763   6
  -2   4  -4 4063.45 409.337   5
  -2  -4   4 4645.74 446.144   5
  -2   4  -4 4501.83 445.849   5
   2   4   4 3855.56 447.352   2
  -2  -4   4 4320.40 421.684   4
  -2   4  -4 4374.77 434.876   4
   2  -4  -4 4726.17 461.155   3
   2   4   4 4788.83 411.659   3
   2  -4  -4 4672.79 473.407   2
   2  -4  -6 820.512 93.2434   1
  -2   4  -6 937.394 107.490   1
   2  -4  -6 779.950 92.8199   1
  -2  -4   6 861.598 106.609   1
   2   4   6 875.968 104.001   1
  -2   4  -6 937.251 101.876   1
   2   4   6 988.637 113.471   1
  -2  -4   6 924.519 106.852   1
   2   4   6 807.525 118.148   6
  -2  -4   6 687.205 116.808   6
  -2   4  -6 767.980 84.9400   5
   2  -4  -6 884.523 132.060   2
   2   4   6 703.181 114.112   2
  -2  -4   6 733.328 86.1770   4
  -2   4  -6 775.292 104.227   4
   2   4   6 663.043 84.6923   3
   2  -4  -6 911.731 127.533   3
  -2   4  -6 792.536 111.915   3
   2  -4  -8 1575.34 158.372   1
   2  -4  -8 1515.16 168.238   1
  -2   4  -8 1736.23 164.516   1
  -2  -4   8 1611.74 175.536   1
   2   4   8 1350.94 169.141   1
  -2  -4   8 1638.50 175.116   1
  -2  -4   8 1428.11 189.249   6
   2   4   8 1883.30 190.180   6
  -2   4  -8 1315.44 138.257   5
  -2   4  -8 2157.31 157.057   5
  -2  -4   8 1808.52 186.215   5
   2   4   8 1522.32 176.302   2
  -2   4  -8 1558.87 169.845   4
   2  -4  -8 1922.92 201.454   3
   2   4   8 1270.60 154.449   3
  -2   4  -8 1367.47 167.452   3
   2  -4  -8 2051.89 206.031   2
  -2   4 -10 66413.5 6797.01   1
  -2  -4  10 86241.4 6802.45   1
  -2  -4  10 75075.6 6776.61   1
   2  -4 -10 77532.5 6772.69   1
   2  -4 -10 63748.6 6789.06   1
   2   4  10 89735.7 6791.08   1
   2   4  10 74589.5 6792.11   6
  -2  -4  10 80949.4 6805.57   6
  -2  -4  10 80997.9 6796.28   5
  -2   4 -10 77889.4 6779.76   4
   2  -4 -10 94336.3 6824.45   3
  -2   4 -10 72542.8 6777.14   3
   2  -4 -10 113038. 6817.78   2
  -2  -4  12 12742.7 1118.93   1
   2  -4 -12 12962.7 1116.03   1
   2   4  12 12251.7 1097.43   1
  -2   4 -12 13713.7 1123.61   1
  -2  -4  12 11955.2 1105.34   6
  -2  -4  12 11908.8 1098.82   5
   2   4  12 11373.0 1070.35   2
   2  -4 -12 13797.0 1144.44   4
  -2   4 -12 12967.6 1082.46   4
   2  -4 -12 11072.8 1109.18   3
  -2   4 -12 11483.5 1084.26   3
   2  -4 -12 14320.5 1093.98   2
   2   4  14 9933.74 1108.07   1
   2  -4 -14 13981.1 1131.00   1
  -2  -4  14 12072.5 1134.86   1
  -2  -4  14 11955.0 1111.75   5
   2   4  14 12362.0 1098.67   6
  -2  -4  14 13961.5 1123.17   6
   2  -4 -14 13993.9 1161.35   4
   2  -4 -14 12600.0 1122.39   3
   2  -4 -14 12693.0 1089.84   2
  -2   4 -14 12346.4 1095.70   3
   2  -4 -16 1052.03 148.550   4
  -2   4 -16 779.393 90.7098   4
   2   4  16 846.544 100.492   6
  -2  -4  16 953.247 117.426   6
  -2   4 -16 792.408 101.102   3
   2   4  16 769.993 101.364   5
  -2  -4  18 189.561 50.8784   5
   2   4  18 217.306 44.5106   6
   2   4  18 260.536 47.6135   5
   2  -4 -18 317.868 76.2343   4
  -2   4 -18 188.268 36.2640   4
   2  -4 -18 305.724 61.3513   3
  -2   4 -18 253.981 49.4375   3
   2  -4 -20 15326.0 1557.92   4
  -2  -4  20 15894.3 1532.38   6
   2   4  20 19324.8 1520.59   6
   2  -4 -20 17012.2 1543.45   3
  -2  -4  20 17989.5 1545.60   5
   2   4  20 17336.8 1517.74   5
   2  -4 -22 13615.4 1367.37   4
  -2  -4  22 14685.3 1354.38   6
   2   4  22 16018.3 1340.37   6
   2  -4 -22 15984.7 1369.25   3
  -2  -4  22 14954.4 1364.85   5
   2   4  22 15571.3 1340.13   5
  -2  -4  24 4074.41 467.208   6
   2  -4 -24 5795.94 497.546   3
  -2   4 -24 5025.36 474.577   3
  -2  -4  24 4601.77 482.487   5
   2   4  24 4526.64 459.987   5
   2   4  26 83.8807 32.0426   5
  -2  -4  26 307.924 60.9916   5
  -2  -4  26 174.386 43.4598   6
   2   4  26 158.331 37.9323   6
   2  -4 -26 252.586 54.9528   3
  -2   4 -26 109.736 35.6374   3
   2  -4 -28 458.990 70.7365   4
   2   4  28 338.715 58.2044   5
  -2   4 -28 483.635 74.1862   2
   2   4  28 392.138 62.4623   6
   2   5 -25 61.7515 22.7244   3
   2   5 -25 20.2503 18.1510   2
  -2  -5 -23 244.032 49.3691   4
  -2   5  23 342.793 49.9614   5
   2   5 -23 247.194 55.7137   2
   2  -5  23 314.358 64.2846   6
   2   5 -23 257.833 50.8964   3
   2   5 -21 72.2257 26.6993   3
  -2   5  21 107.220 27.0977   5
   2   5 -21 88.6751 34.1234   2
  -2  -5 -19 162.116 43.6121   4
  -2   5  19 228.211 44.7477   5
   2  -5  19 167.401 48.7437   6
   2   5 -19 250.768 51.8688   3
  -2  -5 -17 124.937 37.1376   4
  -2   5  17 122.522 34.3939   5
   2   5 -17 16.9962 22.6068   2
   2  -5  17 92.0286 35.4426   6
   2   5 -17 81.7616 36.6649   3
  -2   5  15 46.2689 23.4229   5
  -2  -5 -15 68.7744 36.5563   4
   2   5 -15 101.186 43.7183   2
   2  -5  15 146.622 48.2935   2
   2  -5  15 72.8983 28.7443   6
   2   5 -15 31.6685 24.7387   3
  -2  -5 -15 76.8750 24.9854   3
   2  -5  13 1431.34 159.899   6
  -2   5  13 1406.47 136.000   6
  -2   5  13 1058.87 154.131   5
   2   5 -13 1472.44 202.617   2
  -2  -5 -13 1393.42 175.281   4
  -2  -5 -13 1361.74 140.461   3
   2  -5  13 1148.36 165.309   2
   2   5 -13 785.685 150.961   3
  -2  -5 -11 239.335 47.9335   1
   2  -5  11 281.966 46.3872   1
  -2   5  11 235.770 45.3230   1
  -2   5  11 245.074 38.2327   6
   2  -5  11 144.062 52.1969   2
   2   5 -11 203.106 78.4556   2
  -2   5  11 133.749 49.0011   5
  -2  -5 -11 221.553 40.1393   3
   2   5 -11 237.958 61.9149   3
  -2  -5  -9 131.663 34.1407   1
   2   5  -9 90.2897 29.1361   1
  -2   5   9 94.1418 25.7365   1
   2  -5   9 129.433 28.0934   1
   2  -5   9 133.903 41.1700   6
  -2   5   9 81.8149 22.6432   6
   2  -5   9 104.434 43.9186   2
   2   5  -9 32.0715 49.3289   2
  -2  -5  -9 32.6420 33.1193   4
  -2   5   9 93.3465 39.4651   5
  -2  -5  -9 135.541 28.3740   3
   2   5  -9 165.938 50.5871   3
   2   5  -7 209.516 46.7293   1
  -2  -5  -7 147.152 34.9683   1
  -2   5   7 156.237 26.2876   1
  -2   5   7 234.541 28.8055   1
   2  -5   7 227.726 50.5926   6
  -2  -5  -7 305.825 54.5874   5
  -2   5   7 175.911 37.1686   6
  -2  -5  -7 183.933 54.5231   4
  -2   5   7 299.383 68.1089   5
   2   5  -7 172.886 25.4493   4
   2   5  -7 281.839 56.5044   3
   2   5  -5 1050.58 125.207   1
  -2  -5  -5 956.463 116.069   1
   2  -5   5 1009.37 111.947   1
   2  -5   5 1187.14 112.664   1
  -2   5   5 989.992 123.071   6
   2  -5   5 1045.72 132.679   6
  -2  -5  -5 1100.10 136.108   5
   2   5  -5 1355.86 196.930   2
  -2  -5  -5 1230.48 154.197   4
   2   5  -5 1082.99 127.311   3
   2  -5   5 1194.72 164.586   2
   2   5  -3 2167.38 181.850   1
   2  -5   3 829.536 148.659   1
   2   5  -3 1888.60 164.039   1
   2  -5   3 2152.83 159.635   1
  -2  -5  -3 2163.61 176.798   1
  -2  -5  -3 2065.87 162.689   1
   2  -5   3 1963.65 191.814   6
  -2   5   3 3096.55 251.574   5
  -2  -5  -3 2209.22 201.941   5
   2   5  -3 2648.02 268.517   2
  -2  -5  -3 1873.81 201.886   4
  -2   5   3 2086.41 205.594   4
   2   5  -3 1705.23 174.309   3
   2  -5   3 2362.31 250.115   2
  -2  -5  -1 70.2120 16.1372   1
  -2  -5  -1 39.0469 17.3625   1
   2  -5   1 19.3035 19.2836   6
  -2  -5  -1 46.0851 26.9253   5
   2  -5   1 48.2189 47.2394   2
   2   5  -1-19.3776 17.4086   2
  -2   5   1 44.7500 29.4056   5
  -2  -5  -1 55.0899 23.9156   4
  -2   5   1 34.9950 25.2796   4
   2   5  -1 45.3376 19.1977   1
   2   5   1 33.6942 15.8186   1
  -2  -5   1 21.2165 16.3456   1
  -2  -5   1 40.4403 13.5790   1
   2  -5  -1 87.1284 29.4432   6
  -2  -5   1 34.9281 20.5691   5
   2  -5  -1 24.3601 36.9658   2
   2   5   1 16.4725 32.3071   2
  -2   5  -1 27.5162 24.2253   5
  -2  -5   1 49.1031 24.4510   4
  -2   5  -1 44.3619 21.8757   4
   2  -5  -1 64.8898 25.5271   3
   2   5   1 21.8557 12.4706   3
  -2   5  -3 1871.78 178.862   1
  -2   5  -3 2041.75 177.486   1
  -2  -5   3 1854.30 190.442   1
   2   5   3 2084.64 188.963   1
  -2  -5   3 2077.06 190.007   1
   2   5   3 1563.85 210.959   6
  -2  -5   3 2196.82 225.771   6
  -2   5  -3 1956.19 225.318   5
  -2  -5   3 2340.05 221.972   5
   2   5   3 1649.63 219.040   2
  -2  -5   3 1728.18 201.610   4
   2  -5  -3 2238.02 229.630   3
  -2   5  -3 1824.18 205.722   4
   2  -5  -3 1920.69 255.360   2
   2   5   3 1882.85 185.987   3
   2   5   5 866.244 126.595   6
  -2  -5   5 1090.99 130.359   5
  -2   5  -5 836.524 121.755   5
   2   5   5 993.115 135.354   2
  -2  -5   5 698.430 106.352   4
  -2   5  -5 1040.02 122.101   4
   2  -5  -5 1416.60 179.765   2
  -2   5  -5 1098.20 129.062   3
   2   5   5 1232.17 111.871   3
  -2   5  -5 504.050 101.359   1
  -2   5  -5 1171.62 109.583   1
   2   5   5 1154.46 108.449   1
  -2   5  -7 132.304 40.5920   1
  -2  -5   7 262.945 45.0368   1
  -2  -5   7 200.608 51.0257   6
  -2  -5   7 210.526 47.2080   5
   2  -5  -7 292.993 71.7049   2
   2   5   7 210.618 51.8287   2
  -2   5  -7 209.306 40.8579   5
   2  -5  -7 362.263 66.3470   3
  -2   5  -7 230.283 43.4105   4
   2  -5  -7 220.585 31.8356   1
   2   5   7 218.491 35.1462   1
   2  -5  -7 144.481 24.3978   1
   2   5   9 187.859 33.5368   1
  -2  -5   9 64.1118 31.2805   6
  -2  -5   9 83.0026 30.3606   5
   2   5   9 108.374 35.5662   6
  -2   5  -9 97.8103 34.3727   1
  -2  -5   9 71.7997 33.8184   1
   2  -5  -9 233.755 56.4953   2
   2   5   9 108.115 33.6458   2
  -2   5  -9 119.675 29.6237   4
  -2   5  -9 128.928 30.5651   3
   2  -5 -11 297.849 47.6251   1
   2   5  11 153.338 40.3518   1
  -2  -5  11 157.167 46.2348   6
  -2  -5  11 289.513 55.4429   5
   2   5  11 231.367 47.2138   6
  -2  -5  11 239.213 56.9657   1
   2   5  11 278.873 44.8593   2
   2  -5 -11 180.760 49.1135   2
  -2   5 -11 267.617 45.9268   4
   2  -5 -11 289.059 59.9691   3
  -2   5 -11 295.845 47.7682   3
   2  -5 -13 1843.47 169.267   1
  -2  -5  13 1515.02 167.345   5
   2   5  13 1298.51 153.797   6
  -2  -5  13 1672.83 173.462   6
  -2   5 -13 1354.02 147.763   4
   2  -5 -13 1619.69 177.131   3
   2  -5 -13 1330.60 156.385   2
  -2   5 -13 1351.85 149.896   3
  -2  -5  15 21.4547 19.4728   5
  -2  -5  15 87.7791 29.2249   6
   2   5  15 77.3105 23.5668   6
   2   5  15 48.9346 20.8309   5
   2  -5 -15 35.2598 31.2378   4
  -2   5 -15 63.2823 19.2746   4
  -2   5 -15 51.1339 18.4323   3
   2  -5 -15 132.572 39.7237   3
   2   5  17 101.878 28.3281   5
   2  -5 -17 89.8030 44.9464   4
  -2  -5  17 57.2576 29.2083   5
  -2  -5  17 54.1124 26.0473   6
   2   5  17 98.2805 25.9854   6
   2  -5 -17 107.772 36.9444   3
  -2   5 -17 78.0467 22.4717   3
   2   5  19 212.146 38.3726   5
   2  -5 -19 104.056 45.6792   4
  -2  -5  19 230.182 47.6151   6
   2   5  19 189.568 36.3043   6
   2  -5 -19 146.623 44.2666   3
  -2   5 -19 167.049 36.3825   3
   2   5  21 89.0859 24.8396   5
   2  -5 -21 94.7077 41.8708   4
  -2  -5  21 64.9113 28.5486   5
  -2   5 -21 71.5285 24.9408   3
   2  -5 -21 86.3639 31.1832   3
   2   5  21 69.8557 22.4817   6
   2   5  23 324.978 51.3030   5
   2  -5 -23 260.168 62.4694   4
  -2  -5  23 158.870 49.8612   5
  -2  -5  23 303.604 57.4802   6
   2   5  23 333.760 50.4160   6
   2  -5 -23 318.225 61.8579   3
  -2   5 -23 235.959 47.8942   3
  -2  -5  25 20.6435 18.0720   6
   2   5  25 6.62369 10.1075   6
   2   5  25 7.33807 11.1786   5
   2   6 -22 6127.24 601.205   2
   2  -6  22 6997.11 612.172   6
  -2  -6 -20 9062.51 854.695   4
   2   6 -20 7856.76 855.096   2
   2  -6  20 10977.8 870.757   6
  -2   6  20 10136.5 845.067   5
   2  -6  18 55.7433 24.4006   6
   2   6 -18 27.8410 24.8549   2
  -2  -6 -18 11.4675 18.1035   4
   2  -6  16 118.434 38.6682   6
   2   6 -16 235.525 61.9394   2
  -2   6  16 154.544 40.7818   5
   2  -6  14 7745.46 544.565   6
  -2   6  14 5133.69 531.153   5
  -2  -6 -14 4899.68 543.024   4
   2   6 -14 3224.74 522.025   3
   2  -6  14 8099.09 565.785   2
  -2   6  12 3006.66 450.624   5
  -2  -6 -12 4400.45 478.327   4
   2   6 -12 7802.54 572.774   2
   2   6 -12 4881.49 476.915   3
   2  -6  12 7019.67 476.861   6
   2   6 -10 37510.3 3169.47   2
  -2  -6 -10 32290.8 3097.88   4
   2   6 -10 36606.8 3095.23   3
   2  -6  10 37191.3 3111.66   2
   2  -6   8 219.811 33.2222   1
   2  -6   8 260.884 53.1430   6
  -2  -6  -8 330.693 54.9632   5
  -2   6   8 282.506 45.6797   6
   2   6  -8 295.033 95.5164   2
   2  -6   8 192.183 62.2738   2
  -2  -6  -8 379.747 68.5974   4
  -2   6   8 293.025 63.3678   5
  -2  -6  -8 218.008 34.6114   1
   2   6  -8 293.590 60.4496   3
   2  -6   6 535.137 79.6450   6
  -2  -6  -6 621.158 80.0306   5
  -2   6   6 485.216 73.3721   6
   2   6  -6 620.531 125.584   2
   2  -6   6 568.701 110.057   2
  -2  -6  -6 494.880 86.8833   4
   2   6  -6 662.382 82.1008   3
  -2   6   6 515.136 79.1989   4
   2   6  -6 424.302 64.8618   1
  -2  -6  -6 450.585 55.0346   1
   2   6  -4 2018.52 341.992   1
  -2   6   4 4556.36 376.811   6
   2  -6   4 4604.49 382.132   6
  -2   6   4 6771.97 430.828   5
  -2  -6  -4 5003.82 386.037   5
   2   6  -4 4581.36 441.049   2
  -2  -6  -4 4140.69 387.650   4
   2   6  -4 4431.27 368.443   3
  -2   6   4 4871.92 385.954   4
   2  -6   4 4158.58 440.345   2
  -2  -6  -2 1134.82 84.9312   1
   2  -6   2 993.617 115.901   6
  -2   6   2 1421.02 153.871   5
   2   6  -2 1019.22 144.257   2
   2  -6   2 972.283 173.018   2
  -2  -6  -2 1193.10 126.575   4
  -2   6   2 1250.73 125.770   4
   2   6  -2 1168.74 104.594   3
   2  -6   0 58761.8 1794.04   6
  -2  -6   0 61958.8 1811.88   5
  -2  -6   0 61644.1 1826.49   4
   2   6   0 57737.4 1731.59   3
  -2  -6   2 1098.41 78.8110   1
   2   6   2 1066.43 108.347   6
  -2   6  -2 1539.12 140.378   5
  -2  -6   2 1518.91 121.516   5
   2   6   2 1063.73 120.642   2
  -2  -6   2 1049.52 103.489   4
  -2   6  -2 1183.62 106.480   4
   2   6   2 1041.44 80.0757   3
  -2   6  -2 1123.87 106.528   3
  -2  -6   4 4667.02 309.263   1
   2   6   4 4713.28 336.136   6
  -2  -6   4 4613.00 340.778   6
  -2   6  -4 3971.71 336.718   5
  -2  -6   4 5038.56 337.067   5
   2   6   4 3522.47 331.653   2
  -2   6  -4 4708.14 321.046   4
   2  -6  -4 4975.80 345.351   3
   2  -6  -4 3927.15 393.486   2
  -2   6  -4 4911.64 331.056   3
   2   6   6 206.353 55.8596   1
  -2  -6   6 425.103 69.5622   1
  -2  -6   6 727.804 94.3429   6
   2   6   6 565.883 82.5331   6
  -2  -6   6 662.323 84.9941   5
   2  -6  -6 600.089 111.016   2
   2   6   6 379.717 75.4401   2
  -2   6  -6 447.357 68.9498   4
   2  -6  -6 689.282 92.7123   3
  -2   6  -6 519.244 72.9304   3
  -2   6  -8 215.910 29.4138   1
   2   6   8 154.836 35.5263   1
  -2  -6   8 151.813 42.5568   6
   2   6   8 208.512 49.6689   2
   2   6   8 307.886 53.2604   6
  -2   6  -8 203.972 40.6230   4
   2  -6  -8 311.864 57.3295   3
  -2   6  -8 168.839 37.5789   3
   2   6  10 36946.5 2976.40   6
  -2   6 -10 36291.0 2965.77   4
   2  -6 -10 34142.1 2981.28   3
   2  -6 -10 38942.3 2995.44   2
  -2   6 -10 30667.5 2958.68   3
  -2  -6  10 32972.2 2973.67   5
  -2  -6  12 7012.89 589.284   6
   2   6  12 6198.74 573.052   6
   2  -6 -12 6469.49 586.528   3
  -2   6 -12 5916.58 564.115   3
  -2  -6  12 6493.13 582.112   5
  -2  -6  14 7063.63 635.126   5
   2   6  14 6556.84 619.804   6
  -2  -6  14 7385.66 638.683   6
   2  -6 -14 6936.42 636.189   3
   2   6  16 194.494 39.2515   5
  -2  -6  16 202.320 45.3318   5
  -2  -6  16 187.483 41.7776   6
  -2   6 -16 184.958 33.8696   3
   2   6  18 28.6707 13.6479   6
  -2  -6  18 77.0102 26.7767   6
   2   6  18 21.0752 14.1035   5
  -2  -6  18 32.1979 21.2074   5
  -2   6 -18 28.8101 17.0050   3
  -2  -6  20 10174.2 836.543   5
   2   6  20 10419.8 815.807   5
   2  -6 -20 9000.69 827.858   3
  -2   6 -20 8968.99 808.677   3
  -2  -6  20 8936.87 823.141   6
   2   6  20 8325.93 804.181   6
   2   6  22 7538.76 680.836   6
   2  -6 -22 8091.04 707.624   3
   2   7 -19 373.304 64.7500   3
  -2  -7 -17-11.6588 14.4043   4
  -2   7  17-7.83458 9.68887   5
   2   7 -17 14.0435 12.2724   2
   2   7 -17-11.5335 14.2498   3
   2  -7  17-8.98966 15.7051   6
  -2  -7 -15 37.6410 22.5857   4
   2   7 -15 105.441 40.9582   2
   2  -7  15 79.6797 26.2158   6
   2   7 -15 51.8717 28.2691   3
  -2  -7 -13 244.330 56.5880   4
  -2   7  13 204.503 48.8715   5
   2   7 -13 352.187 89.1068   2
   2  -7  13 346.476 55.5152   6
   2   7 -13 269.767 60.0499   3
  -2  -7 -11 188.944 47.4286   4
  -2   7  11 114.216 40.0910   5
   2   7 -11 342.486 90.8196   2
   2  -7  11 265.177 47.8554   6
   2   7 -11 242.659 56.3358   3
   2   7  -9 254.966 80.4374   2
  -2   7   9 206.321 44.3065   4
   2  -7   9 243.967 47.2567   6
  -2  -7  -9 215.411 50.3708   4
  -2   7   9 218.607 53.1719   5
  -2  -7  -7 216.551 44.5559   5
   2   7  -7 264.090 79.3822   2
   2  -7   7 431.327 89.8391   2
  -2   7   7 243.000 48.8455   4
   2  -7   7 256.633 50.2082   6
  -2  -7  -7 360.136 62.6906   4
  -2   7   7 151.869 49.0752   5
  -2  -7  -5 501.708 86.3944   4
   2   7  -5 684.295 125.139   2
  -2  -7  -5 685.152 85.5915   5
   2  -7   5 608.910 87.8446   6
  -2   7   3 841.615 119.945   5
  -2  -7  -3 789.360 95.3077   5
   2  -7   3 551.473 132.310   2
  -2  -7  -3 538.022 92.1570   4
  -2   7   3 745.116 99.1129   4
  -2   7   3 770.106 99.6278   6
  -2  -7  -1 30.5927 20.3170   4
   2   7  -1 72.9683 33.9497   2
  -2   7   1 46.1657 21.7095   4
  -2  -7  -1 50.3508 22.3502   5
   2   7   1 48.5523 24.3762   6
  -2  -7   1 66.9900 24.6401   5
   2   7   1 62.0889 29.0155   2
   2  -7  -1 50.7335 49.7094   2
  -2   7  -1 90.4694 37.4878   5
  -2  -7   1 19.4435 17.5346   4
  -2   7  -1 43.0677 20.3749   4
  -2   7  -1 47.4032 25.2152   3
  -2  -7   3 658.116 90.7309   5
  -2   7  -3 711.905 90.3881   4
   2   7   3 581.566 90.4512   6
  -2  -7   5 668.498 86.5153   5
   2   7   5 562.299 86.9734   2
  -2   7  -5 655.003 79.9440   4
   2   7   5 551.995 82.2985   6
  -2   7  -5 647.751 82.9092   3
  -2  -7   7 152.641 38.9303   6
  -2   7  -7 208.895 36.7735   4
  -2   7  -7 164.733 33.8581   3
  -2  -7   7 196.763 41.2678   5
   2   7   7 216.251 43.0058   6
  -2  -7   9 170.201 40.9928   6
   2  -7  -9 157.501 38.3656   3
  -2   7  -9 182.095 33.5791   3
   2   7   9 143.349 35.2713   6
  -2  -7   9 244.227 45.0149   5
  -2  -7  11 392.840 62.5326   6
   2  -7 -11 383.555 61.2518   3
  -2   7 -11 323.741 49.2105   3
  -2  -7  13 301.428 53.9621   6
  -2  -7  13 320.164 55.7664   5
   2   7  13 298.161 47.0937   6
   2  -7 -13 302.892 52.2944   3
  -2   7 -13 276.152 42.2095   3
   2   7  15 119.859 29.1401   5
  -2  -7  15 94.8340 29.5983   5
   2   7  15 45.1144 17.8957   6
   2  -7 -15 127.441 31.4445   3
  -2   7 -15 81.5652 20.7352   3
  -2  -7  17 25.6323 16.6779   6
   2   7  17-10.4174 11.1380   6
   2  -7 -17 8.64594 15.0951   3
  -2   7 -17 5.09855 7.70981   3
   2   7  17-6.70072 10.1320   5
   2   7  19 421.239 53.3882   6
   2  -7 -19 350.994 61.3861   3
   2  -8  14 2750.10 267.096   6
  -2  -8 -12 2772.62 282.190   4
  -2  -8 -10 12196.3 874.136   4
   2   8 -10 10180.7 941.237   2
   2  -8  10 11483.4 855.739   6
   2   8  -8 50.8250 39.5069   2
  -2   8   8 110.600 31.0961   4
   2  -8   8 108.823 29.7564   6
  -2   8   8 94.1295 33.7557   5
  -2  -8  -8 120.766 35.2442   4
  -2   8   6 309.580 52.0414   4
   2  -8   6 246.220 48.2156   6
  -2  -8  -6 275.696 54.1388   4
  -2   8   6 257.629 60.4085   5
  -2  -8  -4 1409.54 177.249   4
   2   8  -4 1661.34 206.984   2
  -2   8   4 1722.60 200.907   5
  -2  -8  -4 1631.07 168.514   5
  -2   8   4 1860.35 180.737   4
   2   8  -2 363.360 73.4038   2
  -2   8   2 558.389 72.4541   3
  -2   8   2 350.432 61.9294   4
  -2  -8  -2 412.910 60.0515   5
   2   8  -2 484.273 70.3459   6
  -2  -8   0 18728.6 1705.16   5
   2   8   0 17743.3 1712.34   6
  -2   8   0 19952.1 1712.33   4
  -2   8   0 23039.4 1720.85   3
   2   8   2 313.884 58.4648   2
  -2   8  -2 505.914 64.0091   3
  -2   8  -2 289.393 50.1269   4
  -2  -8   2 345.755 55.0603   5
   2   8   2 309.380 55.2206   6
  -2  -8   4 1414.83 155.284   5
  -2   8  -4 1461.80 154.175   3
   2   8   4 1567.52 159.776   6
  -2  -8   6 223.574 42.5958   5
  -2   8  -6 248.407 41.2855   3
  -2  -8   8 138.275 31.5392   5
   2   8   8 68.0387 21.9863   6
  -2   8  -8 134.490 27.2294   3
  -2  -8  10 14073.7 1105.74   5
   2  -8 -10 11006.1 1096.28   3
  -2   8 -10 12524.5 1089.29   3
   2   8  10 11627.4 1091.05   6
  -2  -8  10 14241.6 1107.91   6
   2  -8 -12 2154.48 216.164   3
  -2   8 -12 2149.85 205.806   3
   2   8  12 2178.79 208.361   6
   2  -8 -14 2404.30 235.935   3
  -2   9   3 284.571 49.9280   4
   2   9  -1 19.7311 17.3057   2
  -2   9  -1 29.0024 25.4374   2
  -3   0   0-11.9016 14.6958   5
   3   0   0 8.85488 15.4625   6
  -3   0   0-18.3954 22.7114   1
  -3   0   0-20.0650 17.5180   1
   3   0   0 40.1332 30.3414   1
   3   0   0 15.4674 19.0971   2
   3   0   0-11.4962 17.3845   3
  -3   0   0-13.1236 11.4602   4
   3   0   0-18.0464 27.2871   1
   3   0   2 18.8892 16.4897   1
   3   0   2-8.37134 12.6582   6
   3   0  -2-7.64484 13.3478   6
  -3   0   2 13.9597 21.1071   5
   3   0  -2-10.4029 25.6853   6
  -3   0  -2 10.6909 13.1991   5
   3   0  -2-19.2878 23.8114   1
  -3   0  -2-18.8020 16.4136   1
  -3   0   2 17.9324 15.6546   1
   3   0  -2-20.3950 25.1783   1
  -3   0   2 19.1163 23.5997   1
   3   0   2-18.5879 22.9475   1
  -3   0  -2 18.1477 27.4389   1
   3   0   2-13.6971 20.7101   2
   3   0  -2 32.5073 34.7544   2
  -3   0  -2-11.8672 14.6511   4
   3   0   2 10.6258 16.0666   3
  -3   0   2-13.7062 23.9296   4
   3   0  -2-12.9851 11.3363   3
   3   0   4 16.9530 14.7999   1
   3   0  -4 17.0128 14.8520   1
   3   0  -4-19.9826 17.4442   1
   3   0   4 19.7970 17.2823   1
  -3   0  -4 18.3176 15.9910   1
  -3   0   4-19.7203 24.3455   1
  -3   0  -4 16.1791 19.9740   1
   3   0  -4 6.37674 7.87418   6
  -3   0  -4-10.3043 15.5807   5
  -3   0   4-14.9021 22.5320   5
   3   0  -4-9.04629 15.7945   6
   3   0   4 12.3530 18.6780   2
   3   0  -4 34.6697 26.2101   2
  -3   0   4 13.3156 11.6249   4
  -3   0  -4-11.3703 14.0378   4
  -3   0  -4-9.43524 11.6492   3
   3   0  -4 14.2976 17.6514   3
   3   0  -6-17.1155 21.1292   1
   3   0   6-15.1925 18.7552   1
   3   0   6-18.6116 22.9761   1
  -3   0  -6-15.0564 18.5872   1
   3   0  -6 18.9108 16.5077   1
  -3   0   6-19.7913 34.5526   1
  -3   0   6-15.8873 19.6129   1
   3   0   6 10.3272 22.0819   6
  -3   0   6 8.23863 12.4564   6
  -3   0  -6 8.08943 9.98644   5
   3   0   6-11.6233 17.5738   2
   3   0  -6-18.2041 27.5238   2
  -3   0   6 14.9851 29.2497   5
  -3   0   6-12.5338 10.9411   4
  -3   0  -6 11.0920 16.7705   4
  -3   0  -6 8.04887 18.5892   3
   3   0  -6 15.4389 23.3429   3
   3   0  -8 14.7499 12.8777   1
  -3   0  -8 18.3740 16.0409   1
   3   0   8-14.7528 18.2139   1
  -3   0   8 15.3039 18.8942   1
  -3   0  -8 13.4253 11.7216   1
   3   0  -8-18.4512 16.1082   1
   3   0  -8-5.19948 9.08052   6
   3   0   8-11.6335 17.5908   6
  -3   0  -8 7.20324 15.4039   5
   3   0  -8-18.9986 23.4550   2
   3   0   8 21.7426 16.4385   2
  -3   0   8 15.1634 22.9275   5
  -3   0   8-11.3618 19.8373   4
  -3   0  -8-10.9613 13.5338   4
  -3   0  -8 7.80597 9.63932   3
   3   0  -8 30.1087 29.3858   3
  -3   0 -10-17.1281 29.9033   1
  -3   0  10 14.4474 17.8357   1
  -3   0 -10-12.1939 15.0539   1
   3   0 -10-16.4927 20.3607   1
   3   0  10-16.1950 19.9931   1
  -3   0  10-8.13922 14.2104   6
   3   0  10 12.6536 24.6992   6
  -3   0 -10 6.96185 12.1549   5
   3   0 -10-19.4394 23.9982   2
   3   0  10 9.99570 17.4514   2
  -3   0  10 15.5893 23.5705   5
  -3   0  10 11.0709 13.6675   4
  -3   0 -10-10.6265 13.1189   4
  -3   0 -10-8.83195 13.3540   3
   3   0  12 13.7017 20.7165   1
   3   0 -12-12.6309 11.0261   1
  -3   0 -12 17.1042 14.9309   1
  -3   0  12-16.1890 14.1320   1
   3   0  12 13.7637 26.8658   6
  -3   0  12-8.21756 10.1449   6
   3   0  12-9.55603 16.6836   2
   3   0 -12-19.3248 29.2182   2
  -3   0  12 14.0179 12.2368   1
   3   0  12 15.6063 23.5961   1
   3   0 -12-16.0135 19.7689   1
  -3   0 -12 12.5771 19.0161   1
  -3   0  12 48.2787 34.4103   5
  -3   0 -12-10.6775 20.8419   4
  -3   0  12 10.8104 13.3458   4
  -3   0 -12-11.2422 16.9979   3
   3   0 -12-15.7855 19.4875   3
   3   0  14-14.0420 17.3495   1
   3   0 -14-12.6307 19.1103   1
  -3   0 -14-17.0874 14.9329   1
  -3   0  14-17.1527 21.1870   1
  -3   0  14-9.23565 19.7607   6
   3   0  14-13.9953 17.2918   6
   3   0 -14-18.7913 16.4188   2
   3   0  14-9.42395 14.2663   2
  -3   0  14-13.2923 16.4247   1
   3   0  14 15.8801 19.6170   1
   3   0 -14-16.6888 14.5854   1
  -3   0 -14-12.7962 15.8129   1
   3   0  14-7.09000 10.7432   5
  -3   0  14 16.0846 14.0586   5
  -3   0 -14-11.1076 16.8092   4
  -3   0 -14-14.8373 12.9713   3
   3   0 -14 17.1467 21.1795   3
  -3   0 -16 18.9609 16.5517   1
   3   0 -16-13.5769 16.7609   1
  -3   0  16-19.0221 23.4830   1
   3   0  16 13.1422 11.4724   1
   3   0  16-13.4073 20.2713   6
  -3   0  16-10.6879 16.1598   6
   3   0  16-9.09484 15.8784   2
  -3   0  16-13.2901 11.6015   1
   3   0  16 16.8031 14.6681   1
  -3   0 -16 12.0192 14.8380   1
   3   0 -16-18.0732 27.3259   1
   3   0  16-8.07843 17.2736   5
  -3   0  16 30.7802 26.8690   5
  -3   0 -16 11.8397 14.6163   4
  -3   0  16-12.1043 14.9430   4
  -3   0 -16 17.4712 26.4157   3
   3   0 -16-17.8440 15.5766   3
  -3   0 -18-20.1063 24.8233   1
   3   0 -18-14.8519 18.3374   1
   3   0  18 13.3217 20.1442   1
  -3   0  18-21.2212 18.5272   1
  -3   0  18-12.5101 15.4470   6
   3   0  18-11.2992 13.9525   6
   3   0 -18-15.6956 13.7047   2
   3   0  18 8.37706 14.6285   2
  -3   0 -18 12.8108 19.3719   1
  -3   0  18-13.9716 17.2509   1
   3   0 -18-19.3732 23.9183   1
  -3   0  18 14.0715 17.3741   5
   3   0  18-9.08842 13.7448   5
  -3   0  18-12.9495 11.3083   4
  -3   0 -18 12.3481 18.6724   4
  -3   0 -18-17.6574 30.8288   3
   3   0 -18-17.8240 15.5622   3
  -3   0 -20-21.6737 26.7563   1
   3   0 -20-17.1929 21.2248   1
   3   0  20-14.3849 17.7583   1
  -3   0  20-13.8523 17.1007   6
   3   0  20-8.35333 12.6299   2
   3   0 -20-13.7262 23.9640   2
   3   0  20 19.2945 16.8427   1
  -3   0 -20-13.8904 12.1254   1
  -3   0  20 14.9948 29.2686   1
   3   0 -20-20.6196 25.4550   1
  -3   0  20 12.4210 15.3337   5
   3   0  20 7.83811 11.8509   5
  -3   0 -20 12.8833 15.9046   4
  -3   0 -20-15.3703 18.9747   3
   3   0 -20 16.7364 20.6611   3
  -3   0  22-15.5027 19.1486   1
   3   0  22 19.7183 17.2242   1
   3   0 -22-20.5630 25.3930   1
  -3   0  22-14.1334 12.3537   6
   3   0  22-7.99565 9.89097   6
  -3   0  22-10.7513 16.2677   5
   3   0  22-6.67106 11.6639   5
   3   0 -22 11.7333 20.4943   2
   3   0  22 9.58634 20.5075   2
  -3   0  22-13.0370 0.63340   4
  -3   0 -22-12.3983 10.8413   4
   3   0 -22-14.9022 18.4077   3
   3   0  24 6.94462 8.58168   6
  -3   0  24-13.3260 20.1520   6
   3   0  24-5.93617 10.3707   5
  -3   0 -24-10.8242 9.45643   4
   3   0 -24-9.95683 17.3874   2
  -3   0  24-11.9128 14.7114   4
  -3   0 -24-10.8749 16.4468   3
   3   0 -24-12.7789 19.3249   3
   3   0  26 12.2984 12.0063   6
  -3   0  26 11.8928 17.9837   6
  -3   0 -26-9.24580 11.4177   3
   3   0 -26-10.8949 19.0230   3
  -3   0 -26-9.20427 11.3664   4
  -3   0  26 7.90591 9.76419   5
   3   0  28 5.41751 8.19158   6
  -3   0 -28-7.97989 9.85167   3
   3   0 -28 9.09816 13.7563   3
  -3   0  28-6.87325 12.0001   5
  -3   0 -30-7.18546 10.8648   3
  -3   0  30 6.01018 9.08791   5
  -3   0 -30-6.94620 10.5030   4
  -3  -1 -31 1259.26 135.922   3
  -3  -1 -29 4174.91 332.989   4
  -3   1  29 3521.94 320.712   5
   3   1 -29 3317.25 327.066   3
  -3  -1 -29 2943.13 323.323   3
   3  -1  29 3379.61 317.218   6
   3   1 -27 12875.1 1205.74   3
  -3   1  27 15612.1 1224.26   4
  -3  -1 -27 16223.2 1213.24   4
   3  -1  27 12224.4 1190.32   6
  -3  -1 -25 7016.77 552.848   4
   3   1 -25 5665.80 544.306   2
  -3  -1 -25 5005.16 538.697   3
  -3   1  25 6036.77 536.271   5
  -3   1  23 656.317 86.4932   5
  -3  -1 -23 715.490 95.4441   4
   3   1 -23 598.672 91.9263   2
   3  -1  23 469.252 87.9992   2
  -3   1  23 640.899 96.0168   6
   3  -1  23 657.952 80.1560   6
  -3  -1 -23 508.585 84.7276   3
   3  -1  21 246.592 48.4740   6
  -3   1  21 294.677 62.3086   6
   3   1 -21 265.194 59.5542   2
  -3  -1 -21 347.388 64.2588   1
  -3  -1 -21 281.357 62.7462   4
  -3   1  21 336.710 58.1433   5
   3   1 -21 412.060 74.2835   3
  -3  -1 -21 213.433 53.7262   3
   3   1 -21 456.280 82.7960   1
   3  -1  21 248.333 63.5995   1
  -3   1  19 20208.8 1599.40   1
   3   1 -19 19927.4 1605.12   1
   3  -1  19 19217.6 1599.42   1
  -3  -1 -19 20405.5 1651.88   1
   3   1 -19 20740.0 1648.89   1
   3  -1  19 18444.1 1629.60   1
  -3   1  19 16569.7 1585.47   6
   3  -1  19 19386.6 1578.16   6
   3  -1  19 18114.9 1556.78   5
  -3   1  19 20624.1 1591.13   5
   3   1 -19 18457.1 1605.40   2
  -3  -1 -19 11462.4 1574.70   4
  -3  -1 -19 16973.8 1590.14   3
   3   1 -19 16277.2 1602.00   3
   3  -1  19 18554.1 1582.20   2
  -3   1  17 31629.7 2492.80   1
  -3   1  17 31237.3 2448.84   1
  -3  -1 -17 28370.9 2439.30   1
   3   1 -17 32019.1 2452.00   1
   3  -1  17 29741.8 2450.66   1
  -3  -1 -17 32792.6 2498.88   1
   3   1 -17 28038.7 2483.16   1
   3  -1  17 27107.0 2471.60   1
  -3   1  17 30618.0 2441.43   6
   3  -1  17 28031.0 2410.82   5
   3   1 -17 26295.6 2461.95   2
  -3  -1 -17 19746.6 2438.32   4
   3   1 -17 23959.3 2456.33   3
  -3  -1 -17 25770.6 2448.93   3
   3  -1  17 28882.0 2437.51   2
  -3   1  15 64654.6 4996.00   1
  -3   1  15 58900.7 5021.06   1
   3   1 -15 61215.8 4993.17   1
   3  -1  15 60330.4 4995.85   1
  -3  -1 -15 65606.7 5034.78   1
   3   1 -15 57717.7 5019.88   1
  -3  -1 -15 66626.3 4995.61   1
   3  -1  15 53505.7 5012.42   1
  -3   1  15 61990.2 4976.20   6
   3  -1  15 61350.6 4995.26   6
  -3   1  15 52245.4 4991.72   5
   3  -1  15 50233.0 4954.44   5
   3   1 -15 47344.9 5010.26   2
  -3  -1 -15 57578.7 5002.33   4
   3   1 -15 45035.1 5004.05   3
  -3   1  15 68404.5 5008.90   4
  -3  -1 -15 62476.6 5017.51   3
   3  -1  15 61092.6 4987.71   2
  -3   1  13 1746.75 223.708   1
   3   1 -13 1750.25 204.731   1
   3  -1  13 2234.61 223.200   1
  -3   1  13 1996.71 213.487   1
   3   1 -13 1680.93 220.907   1
  -3  -1 -13 2292.18 241.337   1
  -3  -1 -13 2383.96 219.470   1
   3  -1  13 2099.31 230.319   1
  -3   1  13 1760.37 188.028   6
   3  -1  13 2445.31 238.761   6
   3  -1  13 1624.31 182.426   5
  -3   1  13 2028.95 221.892   5
   3  -1  13 1476.92 176.757   5
   3   1 -13 1782.08 238.247   2
  -3  -1 -13 2116.56 226.473   4
  -3   1  13 2006.65 217.804   4
   3   1 -13 1818.92 231.038   3
   3  -1  13 2409.34 220.509   2
   3   1 -11 422.679 78.9856   1
   3  -1  11 689.501 97.5200   1
  -3  -1 -11 489.665 94.4628   1
  -3   1  11 663.279 104.432   1
  -3   1  11 499.744 82.4616   1
  -3  -1 -11 522.683 83.6167   1
   3   1 -11 621.236 103.631   1
   3  -1  11 416.212 86.0204   1
  -3   1  11 508.728 63.8266   6
   3  -1  11 713.930 119.117   6
   3  -1  11 416.359 56.2178   5
   3  -1  11 508.287 60.1748   5
  -3  -1 -11 479.829 74.8584   5
  -3   1  11 514.606 89.6746   5
  -3  -1 -11 639.196 92.2780   4
  -3   1  11 413.349 81.9393   4
   3   1 -11 498.566 93.6792   3
   3  -1  11 769.922 97.2302   2
  -3  -1  -9 31508.3 2965.14   1
   3  -1   9 35044.0 2997.21   1
   3  -1   9 50487.8 3071.88   6
  -3   1   9 32489.3 2935.10   6
   3  -1   9 33587.5 2931.93   5
  -3   1   9 39739.9 2995.68   5
  -3  -1  -9 33291.2 2958.84   5
   3   1  -9 34491.6 3016.80   2
  -3  -1  -9 33617.2 2973.49   4
   3   1  -9 33808.5 2981.14   3
  -3  -1  -9 35668.0 2983.42   3
  -3   1   9 32587.6 2973.26   1
   3   1  -9 36415.9 2976.06   1
   3   1  -9 33152.2 2996.37   1
   3  -1   9 32814.0 2974.02   1
  -3  -1  -9 38591.8 3014.29   1
   3   1  -7 20870.0 1759.84   1
   3  -1   7 19320.4 1753.54   1
  -3  -1  -7 21145.3 1787.59   1
   3  -1   7 18656.9 1767.36   1
  -3   1   7 21984.0 1787.88   1
  -3  -1  -7 20440.7 1757.18   1
   3  -1   7 28825.6 1863.79   6
   3  -1   7 18751.9 1709.96   5
  -3   1   7 21428.8 1758.87   5
  -3  -1  -7 18898.6 1738.60   5
   3   1  -7 18618.6 1785.48   2
  -3  -1  -7 20462.8 1747.95   4
  -3  -1  -7 22671.3 1731.80   3
   3   1  -7 16985.3 1746.87   3
  -3   1   7 19278.2 1752.54   4
  -3  -1  -7 18619.2 1720.82   3
   3  -1   7 20314.3 1748.02   2
  -3  -1  -5 284453. 23616.6   1
   3   1  -5 266105. 23615.6   1
   3   1  -5 287815. 23597.7   1
   3  -1   5 302089. 23595.5   1
  -3   1   5 269233. 23587.5   1
  -3  -1  -5 287555. 23598.3   1
   3  -1   5 277088. 23606.1   1
   3  -1   5 254764. 23649.5   6
   3  -1   5 271299. 23545.0   5
  -3  -1  -5 286796. 23580.1   5
   3   1  -5 316065. 23625.4   2
  -3  -1  -5 255619. 23578.4   4
   3   1  -5 262756. 23579.0   3
  -3  -1  -5 252073. 23549.8   3
  -3   1   5 276916. 23589.2   4
  -3  -1  -5 293638. 23545.2   3
   3  -1   5 272436. 23579.0   2
  -3  -1  -3 4859.55 515.400   1
   3   1  -3 5354.48 517.535   1
  -3   1   3 4714.88 490.754   1
   3  -1   3 4595.44 489.848   1
   3   1  -3 4854.00 493.004   1
   3  -1   3 5139.70 512.522   1
  -3   1   3 4290.84 493.165   1
  -3  -1  -3 4353.46 495.211   1
   3  -1   3 4975.47 539.540   6
  -3   1   3 5278.95 483.883   5
   3  -1   3 5040.89 456.597   5
   3   1  -3 4740.56 507.636   2
  -3   1   3 5408.16 500.404   4
  -3  -1  -3 5458.44 483.218   4
   3   1  -3 4858.29 479.237   3
  -3  -1  -3 5476.22 453.641   3
   3  -1   3 5376.73 487.385   2
  -3   1   1 12479.6 1063.30   1
   3  -1   1 9803.39 1046.59   1
   3   1  -1 12618.5 1062.23   1
  -3  -1  -1 11181.9 1055.25   1
   3  -1   1 14372.9 1090.48   6
  -3   1   1 9642.39 995.843   6
  -3   1   1 13618.4 1035.48   5
  -3  -1  -1 11229.4 1033.58   5
   3  -1   1 12339.1 1009.87   5
   3   1  -1 13326.1 1070.02   2
  -3  -1  -1 11023.3 1018.79   4
  -3   1   1 13295.1 1054.52   4
  -3  -1  -1 10844.5 997.160   3
   3   1  -1 12585.7 1069.06   1
  -3  -1  -1 10034.8 1063.22   1
  -3   1   1 11289.4 1043.06   1
   3   1   1 9979.62 1013.96   1
  -3   1  -1 11637.2 1017.30   1
  -3  -1   1 8723.05 1006.75   1
  -3  -1   1 12603.1 1035.27   1
   3   1   1 11106.6 1019.15   1
   3  -1  -1 12773.4 1040.75   1
  -3   1  -1 11477.0 1013.87   1
   3   1   1 11666.4 1016.34   6
   3  -1  -1 14642.0 1020.56   6
  -3  -1   1 11871.8 1006.96   5
  -3   1  -1 11693.0 980.905   5
   3   1   1 12393.1 1026.91   2
  -3  -1   1 10324.0 979.180   4
   3  -1  -1 12119.3 1009.90   3
  -3  -1   1 9621.97 961.525   3
   3   1   1 10148.1 962.655   3
   3  -1  -1 10926.7 993.952   2
  -3   1  -3 4565.22 489.508   1
   3  -1  -3 4990.63 489.887   1
  -3  -1   3 4497.05 491.124   1
   3   1   3 4477.44 491.303   1
   3   1   3 4746.70 492.971   1
  -3  -1   3 5839.46 509.044   1
  -3   1  -3 4888.85 484.562   1
   3   1   3 5634.50 489.383   6
   3  -1  -3 5886.76 455.635   6
  -3  -1   3 4768.28 487.299   5
  -3   1  -3 3997.45 445.855   5
   3   1   3 5577.29 494.356   2
  -3  -1   3 5153.64 460.525   4
  -3   1  -3 5481.93 483.313   4
   3  -1  -3 5328.22 495.428   3
  -3  -1   3 4320.61 451.595   3
   3  -1  -3 5006.74 479.790   2
   3  -1  -5 295899. 24428.4   1
   3  -1  -5 317153. 24430.7   1
   3   1   5 269336. 24414.8   1
  -3  -1   5 255563. 24413.6   1
   3   1   5 299881. 24432.4   1
  -3  -1   5 299061. 24435.9   1
   3   1   5 256286. 24393.4   6
  -3  -1   5 257635. 24399.3   6
  -3  -1   5 335247. 24422.9   5
  -3   1  -5 304118. 24400.2   4
  -3  -1   5 244644. 24379.6   4
   3  -1  -5 289905. 24424.5   3
   3  -1  -5 296862. 24407.9   2
   3   1   5 306359. 24407.8   2
  -3   1  -5 320346. 24406.1   3
  -3  -1   7 22834.4 1860.59   1
   3  -1  -7 22205.8 1860.70   1
   3   1   7 21549.8 1852.55   1
  -3   1  -7 22505.1 1864.39   1
  -3   1  -7 17315.7 1833.46   1
  -3  -1   7 19655.8 1861.65   1
   3   1   7 20708.2 1855.01   1
   3   1   7 18962.2 1828.09   6
  -3  -1   7 21488.7 1838.31   6
  -3  -1   7 18840.6 1842.89   5
  -3   1  -7 20966.9 1798.09   5
  -3   1  -7 21480.3 1828.16   4
  -3  -1   7 21765.8 1821.68   4
   3  -1  -7 24457.3 1868.53   3
   3   1   7 20616.7 1828.02   2
  -3  -1   9 30378.8 3135.85   1
   3  -1  -9 36817.5 3140.24   1
   3  -1  -9 34452.3 3149.23   1
   3   1   9 35545.0 3144.20   1
  -3   1  -9 35159.9 3147.81   1
  -3  -1   9 34169.8 3126.23   6
   3  -1  -9 32048.3 3096.01   6
   3   1   9 39201.1 3128.50   6
  -3   1  -9 37138.5 3138.05   1
   3   1   9 38180.8 3152.51   1
  -3  -1   9 39045.0 3118.97   4
  -3   1  -9 36297.7 3126.45   4
   3  -1  -9 40077.5 3162.05   3
   3  -1  -9 41925.3 3155.91   2
   3   1   9 37746.3 3122.14   2
  -3   1  -9 37225.5 3121.38   3
  -3  -1  11 562.564 96.8895   1
   3   1  11 590.928 96.4685   1
  -3   1 -11 587.463 96.4906   1
  -3  -1  11 576.507 86.9048   6
   3  -1 -11 551.686 72.4236   6
   3   1  11 534.154 91.8094   6
  -3  -1  11 503.265 94.7032   5
   3  -1 -11 698.834 107.378   2
  -3  -1  11 544.121 78.3107   4
  -3   1 -11 595.402 83.6205   3
   3  -1 -11 551.052 98.5292   3
   3  -1 -11 496.297 90.7559   1
   3   1  11 537.717 91.8941   1
  -3   1 -11 542.491 94.4283   1
   3  -1 -11 728.676 106.791   1
  -3  -1  13 1666.93 232.807   1
   3  -1 -13 1864.72 230.630   1
  -3  -1  13 2457.74 249.796   1
   3  -1 -13 1975.91 239.155   1
  -3   1 -13 1986.54 240.719   1
   3   1  13 2370.41 245.732   1
   3   1  13 2875.79 243.908   6
  -3  -1  13 2564.17 263.862   5
   3  -1 -13 1636.22 233.450   2
  -3  -1  13 2253.16 220.474   4
  -3   1 -13 2096.72 224.367   4
  -3   1 -13 2301.98 226.696   3
   3  -1 -13 1691.94 238.317   3
   3   1  13 2144.83 216.300   2
  -3  -1  15 59783.1 5306.18   1
   3   1  15 59093.5 5295.36   1
  -3   1 -15 59449.0 5309.87   1
  -3  -1  15 66084.9 5306.03   1
   3   1  15 61526.5 5299.96   1
  -3   1 -15 61033.0 5305.61   1
  -3  -1  15 57934.7 5281.34   6
   3   1  15 67507.4 5295.67   6
  -3  -1  15 71604.4 5327.49   5
   3  -1 -15 42758.6 5279.83   2
  -3   1 -15 62309.2 5278.00   4
  -3  -1  15 66997.6 5274.00   4
  -3   1 -15 72023.3 5295.71   3
   3  -1 -15 64569.4 5317.66   3
   3   1  15 58155.1 5265.11   2
  -3   1 -17 31678.2 2731.73   1
   3  -1 -17 31669.2 2737.17   1
   3   1  17 29359.2 2723.43   1
  -3   1 -17 32845.0 2744.80   1
   3  -1 -17 33792.5 2746.47   1
   3   1  17 29748.0 2730.60   1
  -3  -1  17 31966.8 2719.95   6
  -3  -1  17 33203.3 2747.53   5
   3   1  17 34868.0 2709.51   5
   3  -1 -17 24478.5 2709.30   2
  -3   1 -17 31991.2 2708.77   4
  -3   1 -17 36725.0 2740.46   3
  -3  -1  17 32247.4 2703.64   4
   3   1  17 28293.4 2690.61   2
  -3  -1  19 19691.9 1680.24   1
  -3   1 -19 19667.1 1674.95   1
  -3  -1  19 21161.3 1699.87   1
   3  -1 -19 20740.7 1694.60   1
   3   1  19 19904.2 1669.50   1
  -3   1 -19 19400.5 1683.36   1
   3  -1 -19 18398.3 1675.95   1
   3   1  19 20714.5 1683.00   1
  -3  -1  19 21503.1 1666.90   6
  -3  -1  19 16738.7 1664.48   5
   3   1  19 23369.3 1654.70   5
   3  -1 -19 19236.4 1651.77   2
  -3   1 -19 20935.0 1649.15   4
   3  -1 -19 18410.4 1679.59   3
  -3  -1  19 18959.9 1637.65   4
   3   1  19 17248.2 1622.78   2
  -3   1 -21 283.893 70.0352   1
  -3  -1  21 402.082 88.1022   1
   3   1  21 210.030 54.0732   6
  -3  -1  21 368.918 70.8375   6
   3  -1 -21 357.296 61.1171   2
   3   1  21 176.247 58.1218   1
  -3  -1  21 406.358 81.9879   1
   3   1  21 164.849 46.8437   5
  -3  -1  21 275.028 63.9971   5
  -3  -1  21 247.949 50.2975   4
  -3   1 -21 343.858 61.7991   4
  -3   1 -21 212.247 62.2502   3
   3  -1 -21 260.629 68.4002   3
  -3  -1  23 488.558 91.4126   6
   3   1  23 644.141 87.9578   6
  -3  -1  23 840.311 106.974   5
   3   1  23 662.738 90.5337   5
  -3   1 -23 472.421 84.4883   4
  -3   1 -23 368.914 86.9021   3
   3  -1 -23 556.094 102.907   3
  -3   1 -25 5116.81 577.343   4
  -3  -1  25 7279.14 593.998   5
   3   1  25 7269.88 581.192   5
   3  -1 -25 6593.33 604.421   3
  -3   1 -25 6330.22 596.330   3
  -3  -1  25 5661.89 591.830   6
   3   1  25 6171.63 573.809   6
  -3   1 -27 14888.9 1283.92   4
  -3  -1  27 15997.4 1289.00   5
   3  -1 -27 12967.9 1291.25   3
  -3  -1  27 15069.9 1299.66   6
   3   1  27 14195.4 1273.48   6
  -3   1 -29 3975.39 358.340   4
   3  -1 -29 3873.17 365.975   3
  -3   1 -29 3454.44 358.564   3
  -3  -1  29 4268.47 360.604   5
  -3  -1  29 4081.98 370.401   6
   3   1  29 3477.04 346.984   6
  -3   2  28 28.5834 13.5878   5
   3  -2  28 51.7152 16.9431   6
  -3  -2 -28 16.9146 18.3665   3
   3   2 -28 36.5380 17.1800   3
  -3   2  26 6.34402 7.83356   5
  -3  -2 -26 8.01738 9.89895   4
   3   2 -26 18.5525 14.0263   2
   3  -2  26-6.39547 9.67115   6
  -3  -2 -26 9.36206 16.3457   3
   3   2 -26-8.34162 7.28361   3
  -3  -2 -24 17.8364 15.8322   4
  -3   2  24 48.6968 18.4427   5
   3  -2  24 23.9752 21.1245   2
   3   2 -24 10.6777 13.4905   2
   3  -2  24 44.0076 19.4210   6
  -3  -2 -24 20.6639 18.2649   3
   3   2 -24 28.7392 22.3102   3
  -3  -2 -22 60.1448 25.8576   4
  -3   2  22 84.8974 25.4192   5
   3  -2  22 61.2748 29.2771   2
   3   2 -22 162.508 41.5104   2
   3  -2  22 108.112 29.0960   6
  -3  -2 -22 159.951 42.9703   3
   3   2 -22 33.1829 26.6206   3
   3  -2  20-9.39773 11.6016   6
  -3   2  20 10.0480 15.1921   6
  -3  -2 -20 11.2753 9.84253   4
   3   2 -20 14.7198 18.1717   2
   3   2 -20 12.6221 15.5821   1
  -3  -2 -20-12.5890 21.9785   3
   3   2 -20-12.7987 22.3447   3
   3  -2  18 11.0137 19.3292   6
  -3   2  18 9.42808 14.3907   6
   3  -2  18 11.3556 14.1567   2
   3   2 -18-17.6314 15.5169   2
  -3   2  18 60.3896 27.8536   5
  -3  -2 -18 12.8393 15.9726   4
   3   2 -18 11.5271 14.3665   1
   3  -2  18 23.8909 18.1684   1
   3   2 -18 43.9831 31.4106   3
  -3  -2 -18 27.4463 26.8591   3
   3   2 -16 196.237 44.0566   1
  -3  -2 -16 76.4739 42.7066   1
   3  -2  16 223.411 48.3698   1
  -3   2  16 110.057 44.1293   1
   3  -2  16 136.414 39.4840   6
  -3   2  16 111.374 32.6952   6
   3  -2  16 114.068 39.2527   2
   3   2 -16 102.064 51.8923   2
  -3   2  16 89.2886 32.4456   1
   3  -2  16 238.045 63.1282   1
  -3  -2 -16 150.809 35.9455   1
   3   2 -16 116.236 49.4017   1
  -3   2  16 162.416 43.5447   5
  -3  -2 -16 145.237 45.6240   4
   3   2 -16 115.087 47.0369   3
  -3  -2 -16 160.297 49.1745   3
  -3  -2 -14 17.6874 31.4743   1
  -3   2  14 16.2299 20.9408   1
   3  -2  14 99.4964 35.3236   1
   3  -2  14 128.473 41.7742   6
  -3   2  14 85.9848 23.1918   6
   3  -2  14 58.3577 32.7889   2
   3   2 -14 23.3362 41.1942   2
   3   2 -14 17.6279 27.3394   3
  -3  -2 -14 73.3463 34.4222   3
  -3   2  14 106.073 38.8673   5
  -3  -2 -14 15.8725 24.7590   4
  -3   2  14 89.0189 31.7207   1
   3  -2  14 99.5498 38.8000   1
   3   2 -14 34.5294 26.8043   1
  -3  -2 -14 76.4494 27.0729   1
   3  -2  12 62.1090 33.8970   1
  -3  -2 -12 113.902 31.7466   1
  -3   2  12 78.5793 18.8514   6
  -3  -2 -12 69.2261 25.9683   5
   3  -2  12 107.279 35.1805   2
   3   2 -12 25.0819 31.7091   2
  -3   2  12 102.798 36.8971   5
   3   2 -12 35.1293 22.7354   3
  -3  -2 -12 13.3070 21.2488   3
   3  -2  12 105.999 36.2645   1
   3   2 -12 84.9540 28.1702   1
  -3   2  12 75.9024 35.7200   1
  -3  -2 -12 51.5187 34.2099   1
   3   2 -10 160.327 39.5713   1
   3  -2  10 148.251 42.3889   1
  -3  -2 -10 105.422 41.9385   1
  -3  -2 -10 139.581 34.1740   1
  -3   2  10 100.705 32.2412   1
  -3   2  10 124.134 47.6323   1
   3  -2  10 167.392 47.2191   1
   3   2 -10 83.2454 37.1413   1
   3  -2  10 114.764 41.8416   6
  -3  -2 -10 108.889 34.0223   5
   3   2 -10 100.353 54.6795   2
   3  -2  10 179.857 45.6523   2
  -3   2  10 92.5616 39.5341   5
  -3   2  10 64.1565 29.4091   4
  -3  -2 -10 218.090 59.5271   4
   3   2 -10 95.1851 47.1346   3
  -3  -2 -10 79.6017 31.8978   3
   3   2  -8 21.2300 16.2189   1
  -3  -2  -8 53.4433 31.1892   1
   3  -2   8 21.9588 16.7643   1
  -3   2   8 41.8279 22.4813   1
  -3   2   8 33.7386 29.5440   1
  -3  -2  -8 31.1882 18.3001   1
   3   2  -8 17.7694 15.6867   1
   3  -2   8 46.1888 23.3956   1
   3  -2   8 15.3197 23.2805   6
  -3  -2  -8 32.2715 21.1270   5
   3   2  -8 96.7702 51.7819   2
   3  -2   8 35.7415 20.9309   2
  -3  -2  -8-15.9652 24.2516   4
  -3   2   8 26.2245 23.0112   4
  -3  -2  -8 10.5589 11.5283   3
   3   2  -8 38.7694 27.7314   3
   3  -2   6 352.527 70.2033   1
   3   2  -6 319.614 65.1053   1
   3  -2   6 331.482 74.7801   1
  -3  -2  -6 415.374 72.2566   1
  -3  -2  -6 268.776 75.3911   1
  -3   2   6 509.331 89.6055   1
   3   2  -6 456.736 87.4533   1
  -3   2   6 318.687 62.9205   1
   3  -2   6 466.911 78.3061   6
   3  -2   6 281.743 64.6973   2
  -3   2   6 358.624 72.1305   5
  -3   2   6 456.546 78.3582   4
  -3  -2  -6 492.224 86.7523   4
   3   2  -6 341.307 51.6852   4
   3   2  -6 413.223 68.1883   3
   3   2  -4 184.337 54.3146   1
   3  -2   4 16.6212 17.6740   1
  -3  -2  -4 128.576 49.1491   1
  -3   2   4 63.7373 28.1027   1
  -3   2   4 74.8578 33.5658   1
   3  -2   4 114.867 33.8993   6
  -3  -2  -4 91.6046 37.5074   5
   3  -2   4 128.116 39.3569   2
   3   2  -4 40.3343 32.1186   2
   3  -2   4 157.302 23.0120   5
  -3   2   4 88.2652 33.4993   5
  -3   2   4 222.509 54.3353   4
  -3  -2  -4 145.081 45.0171   4
   3  -2   4 113.320 35.7223   1
   3   2  -4 86.1080 33.7579   1
   3  -2   2 82.1034 29.8694   1
   3   2  -2 72.2734 30.6276   1
  -3   2   2 94.2847 37.0228   1
   3   2  -2 51.7248 34.4406   1
  -3   2   2 69.2901 27.6571   1
   3  -2   2 103.239 29.7282   6
  -3  -2  -2 83.7306 35.2238   5
   3  -2   2 24.1845 19.6930   2
   3   2  -2 164.900 53.5482   2
   3  -2   2 131.119 37.2872   5
  -3   2   2 134.368 33.0609   5
  -3   2   2 106.801 40.6199   4
   3  -2   2 76.4559 36.0659   3
   3   2  -2 53.6457 24.3929   3
   3  -2   0 523.946 90.2888   1
   3   2   0 541.707 86.0267   1
  -3   2   0 385.596 72.2146   1
  -3  -2   0 380.747 77.4664   1
  -3   2   0 347.960 72.0565   1
  -3   2   0 368.188 47.5240   6
   3  -2   0 446.878 57.1368   6
  -3   2   0 497.827 65.7237   5
  -3  -2   0 349.748 76.8076   5
   3   2   0 578.466 95.4786   6
   3   2   0 304.315 77.4474   2
   3  -2   0 391.735 74.4705   2
   3  -2   0 415.749 80.2869   3
  -3   2   0 432.567 83.4912   4
  -3  -2   0 314.735 70.2426   4
   3   2   0 383.488 81.5718   1
   3  -2   0 356.556 73.5371   1
   3   2   2 114.480 43.5120   1
  -3   2  -2 57.5348 20.9137   6
   3   2   2 150.272 48.9470   6
  -3  -2   2 74.2594 32.6727   5
   3   2   2 148.746 43.7443   1
  -3   2  -2 92.9357 33.6681   1
  -3   2  -2 125.907 39.3742   1
   3  -2  -2 64.4143 28.5977   1
   3  -2  -2 76.6699 37.7846   2
  -3   2  -2 54.7529 32.5337   4
  -3  -2   2 89.8915 29.9199   4
   3  -2  -2 48.0890 35.1255   3
  -3  -2   2 118.908 26.0055   3
   3   2   4 159.497 48.8851   1
   3  -2  -4 124.578 40.8605   1
  -3  -2   4 86.9233 34.3958   6
  -3   2  -4 72.6976 19.1030   5
   3   2   4 77.6046 34.1316   6
  -3  -2   4 28.9936 23.3237   5
  -3  -2   4 95.7151 40.1859   1
  -3   2  -4 83.5708 39.2667   1
   3  -2  -4 79.7930 31.7324   1
  -3   2  -4 172.797 49.3317   1
   3   2   4 153.891 47.2134   1
   3   2   4 102.709 43.2219   2
   3  -2  -4 115.538 39.6298   2
  -3   2  -4 49.6482 29.7545   4
  -3  -2   4 91.5475 30.9971   4
   3  -2  -4 137.349 48.0588   3
  -3  -2   4 163.916 41.6521   3
  -3   2  -6 353.513 71.3738   1
   3  -2  -6 533.398 83.6295   1
   3   2   6 390.034 78.2481   1
  -3  -2   6 291.981 69.8943   6
   3   2   6 377.977 77.5234   6
  -3   2  -6 497.326 82.4273   1
  -3  -2   6 500.138 87.7216   1
   3   2   6 280.678 69.6810   1
   3  -2  -6 416.533 77.2327   1
  -3  -2   6 508.058 88.7280   1
   3  -2  -6 387.738 74.0113   2
   3   2   6 441.995 78.7646   2
  -3   2  -6 263.058 64.5821   4
   3  -2  -6 409.989 87.6771   3
  -3   2  -6 496.574 82.3238   3
   3  -2  -8 12.4959 11.2000   1
  -3   2  -8 13.3875 20.4002   1
   3   2   8 15.0289 18.7264   1
  -3  -2   8 31.4296 30.7791   1
   3  -2  -8 38.6355 25.2659   1
  -3   2  -8 64.4811 27.6918   1
  -3  -2   8 31.6423 27.7381   1
  -3  -2   8 41.8101 27.3218   6
   3   2   8 46.6049 25.0422   6
  -3  -2   8 42.4274 27.7217   5
   3  -2  -8 64.3390 27.6313   2
   3   2   8 20.1910 17.8075   2
  -3   2  -8 9.44796 14.5091   4
  -3  -2   8 27.4450 16.7916   4
   3  -2  -8 50.0615 32.6710   3
  -3   2  -8 11.3131 14.1953   3
   3  -2 -10 160.214 45.5449   1
   3   2  10 124.984 41.5128   1
  -3   2 -10 113.136 39.3926   1
  -3  -2  10 102.165 35.0041   1
  -3  -2  10 75.7803 34.0153   1
   3  -2 -10 62.7887 30.7892   1
   3   2  10 208.165 47.9533   1
  -3   2 -10 152.754 49.5777   1
   3   2  10 104.397 35.6299   6
  -3  -2  10 114.400 39.8026   6
  -3  -2  10 127.669 42.3498   5
   3  -2 -10 152.258 45.4929   2
   3   2  10 102.438 30.9592   2
  -3   2 -10 140.350 35.7697   4
  -3   2 -10 96.6770 31.0074   3
   3  -2 -10 97.0766 43.6127   3
   3   2  10 127.174 25.1175   3
   3  -2 -12 48.1492 26.8462   1
  -3   2 -12 101.551 35.8622   1
  -3  -2  12 114.309 35.8813   1
  -3  -2  12 151.074 48.1572   1
   3   2  12 60.0484 28.7677   1
   3  -2 -12 82.5544 30.1018   1
  -3   2 -12 103.125 43.3295   1
  -3  -2  12 166.069 42.1162   6
  -3  -2  12 58.1047 31.9841   5
   3  -2 -12 50.5569 14.6308   6
   3   2  12 61.2408 24.9551   2
   3  -2 -12 73.1706 31.0620   2
  -3  -2  12 91.1867 18.8084   4
  -3   2 -12 108.311 30.9428   4
  -3  -2  12 78.8657 19.2331   4
  -3   2 -12 106.090 30.8484   3
   3  -2 -12 141.053 49.9144   3
   3   2  14 107.045 40.3269   1
  -3   2 -14 76.4645 27.6599   1
   3  -2 -14 93.9933 37.3687   1
  -3  -2  14 52.8406 28.6422   1
  -3  -2  14 81.6860 32.5605   6
   3   2  14 49.6346 24.9649   6
   3  -2 -14 52.8720 21.0545   6
  -3  -2  14 78.7284 36.6737   5
  -3  -2  14 15.3489 19.5336   1
   3   2  14 35.6092 21.2593   1
  -3   2 -14 28.8465 22.3177   1
   3  -2 -14 35.8381 27.9951   1
   3   2  14 51.4000 17.9101   2
   3  -2 -14 67.8433 26.5423   2
  -3  -2  14 69.7258 15.5221   4
  -3   2 -14 82.1702 27.2547   4
  -3  -2  14 39.6517 14.1686   4
  -3   2 -14 26.6899 21.0882   3
   3  -2 -14 15.8069 31.2167   3
   3  -2 -16 92.0013 41.3644   1
  -3  -2  16 204.176 51.8818   1
   3   2  16 147.898 43.9551   1
  -3  -2  16 79.6649 35.4855   1
   3   2  16 171.845 43.9944   1
  -3   2 -16 128.919 47.7001   1
   3  -2 -16 88.8764 36.4274   1
  -3  -2  16 156.002 45.5382   6
   3   2  16 91.5381 31.0752   6
  -3  -2  16 206.603 57.1035   5
   3   2  16 89.0083 23.7568   2
   3  -2 -16 139.476 36.1755   2
   3   2  16 50.9088 25.4392   5
  -3  -2  16 142.016 23.5827   4
   3  -2 -16 125.206 44.3289   3
  -3   2 -18 58.7042 33.9740   1
  -3  -2  18 16.5279 20.5347   1
  -3  -2  18 17.3142 26.2804   1
  -3  -2  18 13.0442 11.6196   6
   3   2  18 10.6238 18.6915   6
  -3  -2  18 18.3440 27.8317   5
   3  -2 -18 41.7306 21.9789   2
   3   2  18 27.6286 14.6767   2
  -3   2 -18 40.1183 18.6751   4
   3  -2 -18 16.5631 20.5779   3
  -3  -2  20-18.3057 22.5991   1
  -3  -2  20 27.4807 26.8207   6
   3   2  20-10.9029 13.4608   6
  -3  -2  20-18.6342 23.0046   5
  -3   2 -20-8.41047 16.4175   4
  -3   2 -20 13.4966 16.6626   3
   3   2  22 22.9312 18.2419   6
  -3  -2  22 71.9698 33.7250   6
   3   2  22 93.3866 34.3634   5
  -3  -2  22 122.902 46.3283   5
  -3   2 -22 63.2587 27.9107   4
  -3   2 -22 75.8061 35.4730   3
   3  -2 -22 49.0028 29.0771   3
  -3  -2  24 14.1897 21.4905   6
   3   2  24 10.7671 13.3505   6
   3   2  24-10.4560 15.8582   5
  -3   2 -24 9.71176 12.0540   4
   3  -2 -24 15.4071 19.0610   3
  -3   2 -24 30.5422 23.1229   3
  -3  -2  24 61.2987 32.7913   5
  -3  -2  26 13.0713 19.7682   6
   3   2  26 8.79721 10.8694   6
   3   2  26 9.52172 14.4033   5
  -3  -2  26 12.6863 11.0832   5
  -3   2 -26 8.81556 10.8920   4
  -3   2 -26-12.9930 22.6882   3
   3  -2 -26-13.6808 11.9507   3
  -3  -2  28 61.3574 25.5575   5
   3   2  28 35.5051 15.6917   6
  -3  -2  28 45.3816 26.5004   6
  -3   2 -28 85.1887 29.6604   3
   3  -2 -28 34.6268 22.8751   3
   3   2  28 38.5515 18.2425   5
  -3  -2  30-9.49356 11.7204   6
  -3  -2  30 8.10749 10.0094   5
  -3   3  27 10323.7 922.151   5
  -3  -3 -27 10806.8 930.494   4
   3   3 -27 9154.82 934.056   2
   3   3 -27 9965.13 929.276   3
   3  -3  27 12445.9 936.042   6
   3  -3  25 6079.30 460.517   6
  -3   3  25 4485.38 440.131   5
  -3  -3 -25 5069.10 451.587   4
   3   3 -25 4230.06 446.841   3
   3   3 -25 4313.38 456.195   2
   3  -3  25 5648.72 472.179   2
   3  -3  23 329.919 67.1354   2
   3   3 -23 244.271 61.9343   2
   3  -3  23 498.951 69.9106   6
   3   3 -23 259.011 55.0961   3
  -3  -3 -23 247.236 69.8735   3
  -3  -3 -23 533.174 67.8095   4
  -3   3  23 290.332 50.4679   5
   3   3 -21 152.497 50.8510   2
   3  -3  21 169.673 48.1611   2
   3  -3  21 278.201 54.8369   6
   3   3 -21 265.188 50.5726   3
  -3  -3 -21 156.017 58.7235   3
  -3   3  21 123.112 34.4965   5
  -3  -3 -21 166.137 40.8745   4
  -3   3  19 14626.9 1140.24   5
   3   3 -19 12562.9 1169.59   2
  -3  -3 -19 12271.2 1167.95   3
   3   3 -19 12510.9 1149.51   3
   3  -3  19 11890.0 1149.66   2
  -3  -3 -19 12398.6 1141.38   4
   3  -3  17 22082.3 1941.30   6
  -3   3  17 23841.0 1922.49   5
  -3  -3 -17 23296.7 1930.29   4
   3   3 -17 20535.5 1960.50   2
  -3  -3 -17 22978.7 1940.17   3
   3  -3  17 18903.8 1920.87   2
   3  -3  15 37853.3 2964.40   1
  -3   3  15 25540.3 2899.44   6
  -3   3  15 29900.8 2936.18   5
   3   3 -15 47194.7 3041.66   2
  -3  -3 -15 44398.7 2948.48   3
   3   3 -15 43071.5 2933.71   1
  -3  -3 -15 37073.2 2966.12   1
  -3  -3 -13 721.942 119.933   1
  -3   3  13 785.645 113.903   1
   3   3 -13 752.866 98.7413   1
   3  -3  13 851.265 104.052   1
  -3  -3 -13 810.813 100.689   1
   3  -3  13 695.481 112.144   1
   3   3 -13 530.092 106.046   1
  -3   3  13 663.201 79.9041   6
   3  -3  13 977.768 131.542   6
  -3   3  13 1073.67 128.128   5
  -3  -3 -13 837.968 102.074   5
   3   3 -13 792.777 153.717   2
  -3  -3 -13 894.614 127.557   4
  -3  -3 -13 812.661 96.1245   3
   3   3 -13 897.446 137.735   3
   3   3 -11 542.166 72.0919   1
   3  -3  11 537.684 76.2762   1
  -3   3  11 560.727 73.0471   1
  -3  -3 -11 480.365 71.1304   1
  -3   3  11 495.216 90.9628   1
   3   3 -11 613.957 99.1199   1
   3  -3  11 387.582 79.8538   1
   3  -3  11 605.006 96.6279   6
  -3  -3 -11 443.238 72.3084   5
   3   3 -11 689.846 140.307   2
   3  -3  11 358.808 72.6458   2
  -3  -3 -11 538.612 100.813   4
  -3   3  11 583.454 97.3304   5
  -3  -3 -11 444.086 58.1507   3
   3   3 -11 596.201 105.957   3
  -3  -3  -9 16814.3 1543.93   1
   3   3  -9 17363.3 1539.71   1
  -3   3   9 17934.8 1504.90   1
   3  -3   9 19251.8 1514.15   1
  -3   3   9 19684.0 1544.51   1
   3  -3   9 16612.7 1526.70   1
   3  -3   9 22053.9 1544.70   6
  -3  -3  -9 19314.4 1521.53   5
  -3   3   9 18200.2 1550.32   5
   3   3  -9 19851.7 1631.00   2
  -3  -3  -9 20055.5 1584.62   4
  -3  -3  -9 15171.4 1477.71   3
   3   3  -9 15135.0 1541.04   3
  -3   3   9 16321.7 1525.92   4
   3  -3   9 17831.8 1526.10   2
  -3  -3  -7 11579.1 1022.96   1
  -3   3   7 11131.2 976.598   1
   3   3  -7 11857.1 1017.58   1
   3   3  -7 11380.9 981.321   1
   3  -3   7 11691.4 982.128   1
  -3   3   7 12557.5 1010.46   1
  -3  -3  -7 10276.4 978.008   1
   3  -3   7 10584.5 998.575   1
   3  -3   7 12569.2 996.597   6
  -3  -3  -7 11770.2 995.889   5
  -3   3   7 9210.35 1005.22   5
   3   3  -7 12536.0 1073.95   2
  -3  -3  -7 9143.80 1043.96   4
   3   3  -7 10128.2 1004.16   3
  -3   3   7 9497.49 992.937   4
   3   3  -7 11097.8 959.352   4
   3  -3   7 10631.6 991.385   2
   3  -3   5 154226. 13167.0   1
  -3   3   5 153214. 13157.6   1
  -3  -3  -5 156054. 13142.3   1
   3  -3   5 133934. 13138.5   6
  -3   3   5 139079. 13166.0   5
  -3  -3  -5 159649. 13158.5   5
   3   3  -5 167986. 13211.1   2
   3   3  -5 148650. 13142.2   3
  -3   3   5 155090. 13158.7   4
  -3  -3  -5 162747. 13185.1   1
   3   3  -5 172877. 13183.5   1
   3   3  -5 169626. 13146.7   1
   3  -3   5 147509. 13139.5   1
   3   3  -3 1983.79 213.660   1
  -3  -3  -3 1780.93 212.060   1
   3   3  -3 1760.15 190.039   1
   3  -3   3 2180.61 192.764   1
  -3   3   3 1982.11 203.150   1
   3  -3   3 1864.35 201.197   1
  -3  -3  -3 1662.66 189.301   1
  -3   3   3 1346.19 157.385   6
  -3   3   3 1804.78 202.581   5
  -3  -3  -3 2293.37 213.373   5
   3   3  -3 1606.14 217.892   2
  -3   3   3 1861.89 209.467   4
   3   3  -3 1627.36 170.064   3
   3  -3   3 1901.76 202.198   2
   3   3  -1 3652.73 336.119   1
   3   3  -1 2621.32 311.322   1
  -3  -3  -1 3513.06 337.511   1
   3  -3   1 3200.53 311.344   1
   3  -3   1 3117.02 324.148   1
  -3   3   1 3591.87 324.934   1
  -3  -3  -1 3138.52 319.079   1
   3  -3   1 3536.79 305.166   6
  -3   3   1 3765.40 316.984   5
  -3  -3  -1 3727.53 343.616   5
   3   3  -1 3604.33 358.053   2
  -3  -3  -1 4141.10 444.661   4
  -3   3   1 3627.36 339.488   4
   3   3  -1 3262.11 284.250   3
   3  -3   1 3696.39 342.837   3
   3   3  -1 2710.77 280.337   3
   3  -3   1 3480.35 336.276   2
  -3  -3   1 2587.41 341.336   1
   3  -3  -1 3180.03 329.844   1
   3   3   1 3653.60 357.255   1
  -3  -3   1 3950.38 352.578   1
   3   3   1 3591.31 344.728   1
  -3   3  -1 3961.50 348.081   1
   3   3   1 2515.05 350.537   6
  -3  -3   1 3800.47 362.367   5
  -3   3  -1 3247.99 317.613   5
   3   3   1 3624.78 364.022   2
  -3   3  -1 4308.40 363.652   4
  -3  -3   1 2564.82 403.575   4
   3  -3  -1 3418.86 354.934   3
   3  -3  -1 3802.88 355.227   2
   3  -3  -3 1967.40 206.863   1
  -3   3  -3 2247.91 222.240   1
   3  -3  -3 1612.03 204.894   1
   3   3   3 2186.43 230.345   1
  -3  -3   3 1832.23 222.799   1
  -3  -3   3 2258.46 226.977   1
   3   3   3 2198.65 225.264   1
  -3   3  -3 2049.13 218.566   1
   3   3   3 1883.87 231.599   6
  -3  -3   3 2266.66 234.505   5
   3   3   3 1622.32 219.255   2
  -3   3  -3 1729.67 216.541   4
   3  -3  -3 2127.33 235.292   3
   3  -3  -3 2320.09 232.897   2
  -3  -3   3 1953.20 188.006   3
  -3   3  -5 163514. 13447.5   1
  -3  -3   5 174342. 13459.3   1
   3  -3  -5 160812. 13435.1   1
   3  -3  -5 155835. 13434.7   1
   3   3   5 154509. 13454.2   1
   3   3   5 160219. 13446.9   1
  -3  -3   5 141445. 13443.4   1
  -3   3  -5 142309. 13441.7   1
   3   3   5 172666. 13460.0   6
  -3  -3   5 158010. 13457.7   6
  -3  -3   5 162784. 13450.8   5
   3   3   5 148716. 13447.1   2
  -3   3  -5 149589. 13438.1   4
  -3  -3   5 176543. 13482.2   4
   3  -3  -5 159553. 13463.0   3
   3  -3  -5 149074. 13448.4   2
   3   3   7 12982.9 1049.14   1
  -3  -3   7 12725.9 1047.87   1
  -3   3  -7 12024.7 1037.92   1
   3  -3  -7 12339.4 1055.07   2
  -3   3  -7 11600.6 1041.60   3
  -3  -3   7 10924.9 1039.04   5
  -3   3  -7 10534.6 1025.40   4
   3  -3  -7 10877.5 1058.53   3
  -3   3  -7 11317.1 1030.87   1
  -3  -3   7 10353.7 1041.43   1
   3  -3  -7 11278.1 1030.61   1
   3  -3  -7 11866.8 1029.01   1
   3   3   7 12152.4 1050.63   1
  -3   3  -9 21472.7 1612.00   1
  -3  -3   9 18651.5 1608.81   1
   3   3   9 20254.1 1603.69   1
   3   3   9 16940.7 1597.50   6
  -3  -3   9 18004.0 1611.27   6
  -3  -3   9 17637.5 1601.97   5
   3   3   9 18667.3 1588.88   2
  -3   3  -9 18123.4 1588.00   4
  -3   3  -9 18564.8 1593.90   3
   3   3   9 16820.4 1555.41   3
   3  -3  -9 17065.8 1588.58   1
  -3  -3   9 17137.6 1611.89   1
   3  -3  -9 21597.8 1599.51   1
   3   3   9 20758.8 1615.69   1
  -3   3  -9 18452.1 1593.85   1
   3   3  11 469.224 72.3287   1
  -3  -3  11 389.067 78.5777   1
  -3  -3  11 584.717 87.7037   1
   3  -3 -11 381.911 68.5084   1
  -3   3 -11 538.809 85.6083   1
  -3  -3  11 351.670 73.7045   6
  -3  -3  11 407.146 75.1373   5
   3   3  11 482.887 73.5627   6
   3  -3 -11 524.242 84.9357   2
  -3   3 -11 465.978 67.6786   4
   3  -3 -11 484.408 87.7347   3
  -3   3 -11 488.959 72.1769   3
   3   3  11 449.435 64.8760   2
   3   3  11 512.573 87.9087   1
   3  -3 -11 474.428 76.1627   1
  -3   3 -11 522.563 75.6617   1
  -3  -3  13 676.067 98.2131   1
   3  -3 -13 817.925 108.979   1
  -3   3 -13 829.393 115.419   1
   3   3  13 973.684 127.105   1
  -3   3 -13 536.034 91.2621   1
   3   3  13 729.185 95.7376   6
  -3  -3  13 785.888 108.258   6
  -3  -3  13 785.586 112.306   5
  -3  -3  13 838.597 121.010   1
   3   3  13 759.386 99.4233   1
   3  -3 -13 748.998 114.281   3
   3  -3 -13 888.713 111.232   2
   3   3  13 692.823 84.5463   2
  -3   3 -13 769.664 97.1360   3
  -3  -3  15 48115.9 3564.79   1
   3  -3 -15 45217.7 3556.02   1
  -3  -3  15 36488.7 3528.48   6
   3   3  15 42787.0 3520.15   6
  -3   3 -15 41462.9 3512.56   4
   3  -3 -15 40323.8 3543.40   3
   3  -3 -15 46432.3 3529.39   2
  -3   3 -15 36819.8 3512.81   3
   3   3  15 38984.6 3497.37   2
  -3  -3  17 19953.4 1829.11   6
   3   3  17 22519.1 1819.30   6
  -3   3 -17 19432.4 1805.06   4
  -3  -3  17 23821.7 1853.78   5
   3   3  17 19804.7 1812.21   5
   3  -3 -17 21528.9 1842.25   3
  -3   3 -17 20854.3 1815.17   3
   3  -3 -17 21162.3 1810.18   2
  -3   3 -19 13300.8 1221.25   4
   3   3  19 12126.1 1222.93   5
  -3  -3  19 15977.4 1275.31   5
   3  -3 -19 14648.9 1261.45   3
  -3   3 -19 14477.0 1236.83   3
  -3  -3  19 13271.1 1246.22   6
   3   3  19 16371.6 1238.37   6
  -3  -3  21 378.099 78.5086   5
   3   3  21 215.525 48.1547   6
   3  -3 -21 283.807 64.0871   3
  -3   3 -21 306.201 59.5317   3
  -3  -3  23 380.158 70.0984   6
   3   3  23 258.766 53.1376   5
  -3  -3  23 306.655 71.5757   5
  -3   3 -23 251.298 48.3198   4
   3  -3 -23 407.037 77.8999   3
  -3   3 -23 397.977 71.6443   3
   3   3  25 3647.51 358.997   5
   3  -3 -25 3889.32 382.204   3
  -3  -3  25 3800.70 374.823   6
   3   3  25 2967.67 353.243   6
   3  -3 -27 8455.35 814.125   3
  -3   3 -27 7694.50 803.639   3
  -3  -3  27 9383.34 812.219   6
   3   3  27 7684.24 791.892   6
  -3  -3  29 2891.87 315.902   6
  -3  -3  29 3741.54 325.963   5
   3   3  29 3185.66 307.512   5
   3   4 -26 28.1853 13.8840   3
   3   4 -26 9.13708 16.0643   2
   3   4 -24 31.4211 18.5256   2
   3  -4  24 45.7301 24.6254   2
   3  -4  24 32.5339 19.1651   6
   3   4 -24 55.5935 19.8328   3
  -3  -4 -24 38.1842 17.8864   4
  -3   4  24 24.0152 13.1773   5
   3   4 -22 283.340 60.8538   2
   3  -4  22 294.817 60.9169   2
   3  -4  22 269.724 57.8480   6
   3   4 -22 315.310 54.1380   3
  -3  -4 -22 237.477 47.6139   4
  -3   4  22 303.413 47.0001   5
   3   4 -20 29.7546 18.3732   2
   3  -4  20 13.2831 16.4060   2
   3  -4  20-14.5737 25.4486   6
   3   4 -20 19.9948 15.1242   3
  -3  -4 -20-9.08253 13.7419   4
  -3   4  20 7.64459 9.45111   5
   3   4 -18-18.0536 22.3028   2
   3  -4  18 13.3023 16.4429   2
   3  -4  18-15.4721 13.5317   6
   3   4 -18 34.6138 22.5366   3
  -3  -4 -18 30.6732 17.8697   4
  -3   4  18-8.81584 13.3551   5
   3   4 -16 202.834 67.3520   2
   3  -4  16 172.624 47.4172   2
   3  -4  16 167.716 49.0367   6
   3   4 -16 161.873 52.6757   3
  -3  -4 -16 241.478 55.2812   4
   3  -4  14 82.5688 33.2925   2
   3   4 -14 54.2034 47.8220   2
   3  -4  14 85.2058 33.5242   6
   3   4 -14 141.658 51.8757   3
  -3  -4 -14 69.4755 30.5109   4
  -3   4  14 71.5957 30.2684   5
  -3  -4 -12 176.614 56.9405   1
  -3   4  12 344.551 66.7138   1
   3  -4  12 120.502 44.8155   1
   3  -4  12 370.391 67.4366   6
  -3  -4 -12 252.322 49.0180   5
   3  -4  12 283.520 59.2462   2
   3   4 -12 402.626 107.396   2
  -3  -4 -12 483.527 84.4805   4
  -3  -4 -12 260.987 37.5426   3
   3   4 -12 364.833 78.4116   3
   3  -4  10 241.874 54.8551   6
   3  -4  10 233.798 55.1843   2
  -3  -4 -10 546.071 98.3296   4
  -3   4  10 608.522 94.4911   5
   3   4 -10 416.682 91.0572   3
  -3  -4 -10 331.310 71.4930   1
  -3   4  10 438.505 73.3063   1
   3   4 -10 139.258 49.5717   1
   3  -4  10 158.920 49.5122   1
   3   4  -8 117.958 27.2774   1
   3  -4   8 104.069 33.2045   1
  -3  -4  -8 72.1900 34.5773   1
   3   4  -8 88.8370 35.3980   1
  -3   4   8 178.370 44.9799   1
  -3   4   8 87.7125 15.8171   6
   3  -4   8 83.3819 31.5318   6
  -3  -4  -8 106.173 33.3835   5
   3   4  -8 122.178 71.1345   2
   3  -4   8 68.3218 32.7371   2
  -3  -4  -8 182.636 60.4814   4
  -3   4   8 149.178 49.6826   5
  -3   4   8 196.175 44.8514   4
   3   4  -8 67.3868 48.8928   3
   3   4  -6 351.534 55.0547   1
  -3   4   6 303.205 46.4412   1
   3  -4   6 363.558 50.8270   1
  -3  -4  -6 344.673 51.3015   1
  -3   4   6 408.361 69.0347   1
   3   4  -6 293.827 66.6505   1
  -3  -4  -6 352.646 68.9135   1
  -3   4   6 266.815 36.5407   6
   3  -4   6 289.462 56.2589   6
  -3   4   6 333.532 40.5695   6
  -3  -4  -6 409.505 69.0503   5
   3   4  -6 392.069 98.3569   2
   3  -4   6 522.971 78.0946   2
  -3  -4  -6 422.120 98.7449   4
  -3   4   6 397.700 88.0571   5
  -3   4   6 395.737 68.2599   4
   3   4  -6 291.081 75.9280   3
  -3   4   4 92.2838 30.4476   1
  -3   4   4 148.406 27.9029   1
   3  -4   4 131.390 35.3695   1
  -3  -4  -4 50.6758 21.9725   1
   3   4  -4 105.834 37.6434   1
   3  -4   4 110.344 31.3920   6
  -3   4   4 125.460 24.2868   6
  -3  -4  -4 170.659 47.2734   5
  -3   4   4 106.055 22.5508   6
   3   4  -4 110.439 51.8241   2
   3  -4   4 37.6825 23.7557   2
  -3  -4  -4 124.078 61.9469   4
  -3   4   4 56.6421 34.2051   5
  -3   4   4 88.2879 32.4525   4
   3   4  -4 112.974 30.4463   1
   3  -4   4 106.522 24.7055   1
   3  -4   2 8.75932 10.8933   1
  -3   4   2 24.8688 16.2341   1
  -3  -4  -2 11.7496 17.8136   1
  -3  -4  -2 7.22581 11.0041   1
  -3   4   2 17.6530 11.5610   1
   3  -4   2 7.98441 14.0016   6
   3   4  -2 55.4381 32.2891   2
   3  -4   2 13.5651 23.7192   2
  -3  -4  -2 21.9255 27.0992   4
  -3   4   2 15.2072 23.0302   5
  -3   4   2 13.1155 19.8737   4
   3   4  -2 14.1745 8.28943   3
   3  -4   2 22.7737 12.2448   1
   3   4  -2 11.5229 14.2859   1
   3   4  -2 8.67509 15.2026   1
  -3   4   0 933.353 108.643   1
  -3  -4   0 956.941 106.596   1
   3  -4   0 873.889 102.801   6
   3   4   0 787.400 123.303   6
  -3   4   0 1225.84 126.789   5
  -3  -4   0 762.198 120.695   5
   3   4   0 783.751 129.448   2
  -3  -4   0 1034.37 143.665   4
   3  -4   0 1015.94 133.614   3
   3  -4   0 728.342 99.0498   1
   3   4   0 835.696 106.315   1
  -3   4   0 907.285 99.4159   1
   3  -4   0 899.545 99.4407   1
  -3  -4   0 858.874 118.485   1
   3   4   0 733.171 118.136   1
   3   4   2 23.1847 17.5363   1
   3  -4  -2-5.73653 8.69198   1
   3  -4  -2 7.49474 11.3459   1
  -3  -4   2-12.4659 15.3997   5
   3   4   2-14.7555 22.3169   2
   3  -4  -2 15.9459 24.1161   2
  -3  -4   2 33.6243 23.9722   4
  -3   4  -2 6.00339 12.8492   5
   3  -4  -2-13.9603 12.1996   3
  -3   4  -2 23.6357 20.6401   4
  -3   4  -2 21.4637 13.9767   1
  -3  -4   2 8.85965 10.9520   1
   3   4   2-9.37306 8.20172   1
  -3   4  -2 6.42589 9.73226   1
  -3  -4   2 24.2509 18.3419   1
   3   4   4 106.368 32.0702   1
  -3   4  -4 125.400 34.9372   1
  -3  -4   4 122.229 35.3184   1
  -3  -4   4 127.650 42.2897   6
  -3   4  -4 117.502 20.6628   5
  -3  -4   4 99.8799 35.9166   5
   3   4   4 169.058 51.7039   6
   3   4   4 109.418 40.8687   2
   3  -4  -4 203.915 61.9906   2
  -3  -4   4 170.882 35.1840   4
  -3   4  -4 103.058 20.4542   5
  -3   4  -4 140.694 39.1188   4
   3  -4  -4 58.0781 32.6511   3
   3  -4  -4 83.0434 26.1938   1
   3  -4  -4 119.040 27.0253   1
   3   4   4 164.551 46.9851   1
   3  -4  -6 377.180 55.4211   1
   3   4   6 542.750 81.0355   1
  -3  -4   6 453.373 75.4366   1
  -3  -4   6 321.970 60.9460   1
   3   4   6 378.033 64.0880   1
   3  -4  -6 322.003 53.1704   1
  -3   4  -6 377.174 61.3044   1
  -3   4  -6 249.618 54.5159   1
  -3  -4   6 399.132 74.3677   6
  -3  -4   6 393.521 70.9506   5
   3   4   6 320.887 66.3368   6
   3   4   6 290.201 65.8729   2
   3  -4  -6 367.377 80.5135   2
  -3  -4   6 326.702 48.3924   4
  -3   4  -6 272.753 57.1978   4
   3  -4  -6 594.770 92.0152   3
  -3   4  -6 281.245 60.6807   3
  -3  -4   8 67.7737 32.2158   6
   3   4   8 56.7486 25.4320   6
  -3  -4   8 69.4461 29.5719   5
  -3  -4   8 49.1058 27.3293   1
   3   4   8 123.195 32.9289   1
  -3   4  -8 101.746 31.4500   1
  -3  -4   8 132.213 38.4258   1
   3   4   8 61.8457 26.5616   2
   3  -4  -8 135.502 45.0034   2
  -3   4  -8 78.3060 26.3129   4
   3  -4  -8 104.137 37.5099   3
   3  -4  -8 77.6398 25.0451   1
   3   4   8 194.517 43.0532   1
   3   4  10 384.619 69.6825   1
   3  -4 -10 314.920 53.0871   1
  -3  -4  10 343.523 64.2364   6
   3   4  10 322.273 57.9779   6
  -3  -4  10 291.862 62.1514   1
  -3   4 -10 236.080 52.7161   1
   3  -4 -10 422.519 76.6675   2
  -3   4 -10 360.895 56.5269   4
  -3   4 -10 215.937 46.9837   3
   3  -4 -12 253.263 52.3205   1
  -3  -4  12 213.886 49.9057   6
   3   4  12 171.593 40.9923   6
  -3  -4  12 312.889 63.0227   1
   3   4  12 332.119 45.6695   2
  -3   4 -12 332.488 50.2624   4
  -3   4 -12 181.541 40.9958   3
   3  -4 -12 268.710 59.1149   3
   3   4  14 68.8700 24.0235   6
  -3  -4  14 124.889 34.9339   6
   3  -4 -14 94.4910 31.5307   2
  -3  -4  14 90.5039 31.8892   5
  -3   4 -14 108.740 25.9849   4
  -3   4 -14 29.0392 16.8122   3
   3  -4 -14 81.4933 32.0263   3
   3   4  16 158.962 34.4179   6
  -3  -4  16 155.463 42.7454   6
  -3   4 -16 190.528 36.9882   3
   3  -4 -16 195.623 47.9943   3
  -3  -4  16 212.668 48.5509   5
  -3  -4  18 34.1395 22.2304   6
   3   4  18-7.00770 12.2667   6
   3   4  18 29.4049 19.2718   5
  -3  -4  18 12.8550 19.4565   5
  -3   4 -18 11.6070 11.3629   4
   3  -4 -18-12.7356 11.1527   3
  -3   4 -18 7.22628 14.1332   3
   3   4  20 20.7012 12.1932   5
  -3  -4  20 27.6742 24.2307   5
  -3  -4  20 46.5929 26.9678   6
   3   4  20 7.05144 10.8263   6
   3  -4 -20 25.3851 24.8463   3
  -3   4 -20 31.3703 16.8744   3
   3   4  22 270.321 46.1427   5
  -3  -4  22 206.735 57.1315   5
   3  -4 -22 338.635 66.9576   3
  -3   4 -22 319.042 55.4506   3
  -3  -4  22 372.160 65.0352   6
   3   4  22 268.610 47.4553   6
   3   4  24 28.1583 13.8675   5
  -3  -4  24-14.7659 18.3243   5
  -3   4 -24 29.7836 19.4686   3
  -3  -4  24 11.8082 14.6968   6
   3   4  24 22.3163 16.0155   6
   3   4  26 15.0585 14.7145   5
  -3  -4  26 13.4844 16.6625   5
   3   4  26 7.78345 9.63619   6
  -3  -4  26-11.1911 13.8346   6
   3  -4 -26 12.6622 15.6484   3
  -3  -4  28 11.3256 17.1510   5
   3   5 -25 3268.51 309.524   3
  -3   5  23 238.180 41.0172   5
   3  -5  23 223.195 53.3169   6
  -3  -5 -21 271.820 48.6558   4
   3   5 -21 228.967 53.0094   2
   3  -5  21 198.345 50.5348   2
   3  -5  21 134.484 45.0470   6
  -3   5  19 7548.53 616.734   5
   3  -5  19 7190.95 642.617   6
   3  -5  19 5421.44 625.841   2
  -3  -5 -19 6783.94 624.127   4
  -3  -5 -17 11740.4 1038.28   4
   3   5 -17 11599.9 1065.71   2
   3  -5  17 12263.0 1044.30   6
  -3   5  17 10977.7 1021.37   5
   3  -5  15 26008.5 2192.64   6
  -3   5  15 30362.5 2193.70   5
  -3  -5 -15 28893.6 2203.10   4
   3   5 -15 26919.3 2247.46   2
   3   5 -15 23873.3 2195.49   3
  -3   5  13 689.157 104.676   5
   3   5 -13 837.746 151.788   2
   3   5 -13 958.676 126.738   3
   3  -5  13 649.282 103.526   2
   3  -5  11 163.654 42.2487   6
  -3  -5 -11 245.452 46.9958   5
   3   5 -11 196.548 79.2327   2
   3  -5  11 130.564 43.3656   2
  -3  -5 -11 164.522 52.3958   4
  -3   5  11 178.404 50.6595   5
  -3   5  11 179.403 46.2304   4
   3   5 -11 324.473 70.5325   3
   3  -5   9 9138.30 810.431   1
  -3   5   9 11980.2 816.602   1
   3  -5   9 7971.69 804.132   6
  -3  -5  -9 7885.58 804.650   5
   3   5  -9 9846.42 903.276   2
  -3  -5  -9 7726.93 830.645   4
   3   5  -9 11162.8 894.670   3
  -3   5   9 9286.42 813.004   4
   3  -5   9 8365.55 814.200   2
  -3  -5  -7 4684.61 505.741   1
   3  -5   7 5588.98 506.030   1
  -3   5   7 7002.40 502.784   1
   3  -5   7 4836.96 506.550   6
  -3  -5  -7 5527.51 515.892   5
  -3   5   7 8111.80 586.075   5
   3   5  -7 6512.27 598.659   2
  -3  -5  -7 4401.72 527.582   4
   3   5  -7 7539.24 614.216   3
  -3   5   7 4604.38 511.572   4
   3  -5   7 4962.46 516.141   2
   3   5  -5 79797.0 5986.21   1
  -3  -5  -5 60985.1 5967.81   1
   3  -5   5 68959.9 5960.11   1
  -3   5   5 77474.3 5947.51   1
   3  -5   5 67640.8 5967.90   6
  -3   5   5 61885.9 5946.06   6
  -3  -5  -5 67777.1 6003.64   4
  -3   5   5 61921.7 5972.23   4
   3  -5   5 63553.8 5978.09   2
   3   5  -3 933.132 121.521   1
  -3  -5  -3 975.799 121.466   1
   3  -5   3 994.813 105.995   1
  -3   5   3 1034.04 98.2308   1
   3  -5   3 833.358 113.108   6
  -3   5   3 840.759 106.567   6
  -3  -5  -3 1001.73 126.884   5
  -3  -5  -3 987.795 135.259   4
  -3   5   3 680.348 133.023   5
  -3   5   3 1017.58 128.589   4
   3  -5   3 955.284 133.161   2
   3   5  -3 1079.40 174.929   3
  -3  -5  -1 2520.13 230.045   1
   3   5  -1 2409.39 228.963   1
  -3   5   1 1925.80 194.995   1
   3  -5   1 2041.49 216.552   6
  -3  -5  -1 2263.28 236.262   5
  -3   5   1 2352.11 252.327   5
   3   5  -1 2077.13 243.775   2
  -3  -5  -1 2074.54 231.873   4
  -3   5   1 2334.94 237.212   4
   3   5  -1 2966.64 256.997   3
   3  -5   1 2443.10 254.148   2
  -3  -5   1 2539.74 222.787   1
   3  -5  -1 1424.89 185.443   1
   3   5   1 2500.04 218.747   1
  -3   5  -1 1940.87 187.785   1
   3  -5  -1 2371.96 210.177   6
   3   5   1 1890.09 223.613   6
  -3  -5   1 2135.11 221.735   5
  -3   5  -1 2946.07 239.781   5
   3   5   1 1855.91 227.809   2
  -3  -5   1 2458.71 220.509   4
  -3   5  -1 2258.15 223.078   4
   3  -5  -1 1935.45 222.291   3
   3  -5  -1 2320.71 250.852   2
  -3  -5   3 1067.67 121.249   1
   3  -5  -3 875.617 91.2107   1
   3   5   3 1223.87 125.066   1
  -3   5  -3 829.057 94.6673   1
   3   5   3 981.938 127.262   6
  -3   5  -3 1027.53 108.493   5
  -3  -5   3 971.216 122.697   5
   3   5   3 763.676 123.153   2
  -3  -5   3 989.961 116.221   4
  -3   5  -3 878.312 115.493   4
   3  -5  -3 711.781 118.546   3
   3  -5  -3 920.912 147.714   2
  -3   5  -5 66653.2 5895.15   1
  -3  -5   5 70065.1 5917.47   1
   3  -5  -5 71018.4 5889.36   1
  -3  -5   5 79870.5 5939.05   6
   3   5   5 68815.2 5927.08   6
  -3  -5   5 78087.7 5927.44   5
   3   5   5 65747.1 5928.26   2
  -3  -5   5 64072.7 5900.80   4
   3  -5  -5 74151.2 5934.70   3
   3  -5  -5 55072.2 5940.65   2
  -3   5  -5 66520.7 5917.68   3
  -3   5  -7 4549.19 468.087   1
   3  -5  -7 5457.03 464.620   1
   3   5   7 5368.66 478.864   1
  -3  -5   7 5298.28 483.458   1
  -3  -5   7 6157.46 505.955   6
   3   5   7 4349.95 480.924   6
  -3  -5   7 5515.92 488.724   5
   3   5   7 5159.68 492.836   2
  -3   5  -7 5421.72 478.692   4
   3  -5  -7 5434.48 498.892   3
   3  -5  -7 6125.17 526.498   2
  -3   5  -7 4273.61 477.235   3
   3  -5  -9 7852.22 729.693   1
  -3  -5   9 8662.16 753.172   6
   3   5   9 7430.29 738.060   6
  -3  -5   9 8449.35 744.355   5
   3   5   9 9321.21 746.927   2
  -3   5  -9 8707.49 734.676   4
   3  -5  -9 8886.62 759.542   3
   3  -5  -9 11342.1 785.625   2
  -3   5  -9 6292.55 728.288   3
  -3  -5  11 203.382 46.4034   6
   3   5  11 193.716 40.4790   2
   3  -5 -11 231.526 53.4586   2
  -3  -5  11 194.047 46.1841   5
   3   5  11 187.411 42.4020   6
  -3   5 -11 172.552 39.3532   4
   3  -5 -11 198.818 49.2218   3
  -3   5 -11 253.457 44.0826   3
   3   5  13 645.154 89.5876   6
  -3  -5  13 886.150 107.896   6
  -3   5 -13 880.053 96.4822   4
  -3  -5  13 669.632 98.6698   5
   3  -5 -13 865.612 104.086   2
  -3   5 -13 716.096 90.2941   3
   3  -5 -13 773.383 107.804   3
  -3   5 -15 23755.8 1947.14   4
  -3   5 -15 21348.0 1943.82   3
   3   5  17 9967.62 909.972   6
  -3  -5  17 10852.1 930.469   6
   3  -5 -17 10087.8 934.597   3
  -3   5 -17 10314.5 910.964   3
   3   5  17 10041.8 914.427   5
  -3  -5  17 11471.5 937.147   5
   3   5  19 7220.97 648.167   5
  -3  -5  19 7808.74 672.252   5
   3  -5 -19 7484.69 671.282   3
  -3  -5  19 6750.71 659.909   6
   3   5  19 7190.72 644.260   6
  -3  -5  21 213.281 52.8532   5
  -3  -5  21 220.625 48.2607   6
   3   5  21 180.898 37.3109   6
   3  -5 -21 177.016 46.8903   3
  -3   5 -21 305.283 45.5853   3
   3   5  21 248.439 41.6850   5
  -3  -5  23 339.205 67.1382   5
   3   5  23 385.372 53.7855   5
   3   5  23 358.375 51.7235   6
  -3  -5  23 372.181 64.2943   6
   3  -5 -23 252.217 59.2792   3
  -3   5 -23 307.706 53.8998   3
  -3  -5  25 2983.72 308.836   5
   3   6 -22 142.869 34.0478   3
  -3  -6 -20 9.28656 11.4855   4
  -3   6  20-6.19139 7.67507   5
   3   6 -20 22.6064 17.1041   2
   3  -6  20 33.5090 21.8135   6
   3   6 -20 16.3298 12.3647   3
  -3   6  18 7.12395 6.26887   5
   3   6 -18 13.8680 12.1316   2
   3  -6  18 10.4864 9.18805   2
   3  -6  18 10.4761 15.8592   6
   3   6 -18 9.29450 14.0751   3
  -3   6  16 296.296 51.0840   5
  -3  -6 -16 182.507 54.5431   4
   3  -6  16 245.196 53.4749   2
   3   6 -16 320.802 69.5546   2
   3  -6  16 267.917 51.6630   6
   3   6 -16 246.032 50.8513   3
   3  -6  14 279.067 53.7900   6
  -3  -6 -14 261.536 61.3348   4
   3  -6  14 114.352 41.0077   2
   3   6 -14 407.485 88.6612   2
  -3   6  14 385.897 61.0648   4
   3   6 -14 347.899 65.0563   3
   3  -6  12 64.2315 28.2591   6
   3   6 -12 93.7442 50.3968   2
  -3   6  12 44.7930 24.5359   5
  -3  -6 -12 74.5729 32.3372   4
  -3   6  12 58.4488 26.0667   4
   3   6 -12 87.2677 36.3078   3
  -3  -6 -10 191.876 38.9846   5
   3   6 -10 99.2109 55.8609   2
   3  -6  10 127.649 43.8405   2
  -3   6  10 182.175 42.1778   4
   3  -6  10 277.113 48.2016   6
  -3   6  10 340.811 63.0386   5
  -3  -6 -10 198.020 56.0061   4
  -3  -6  -8 174.897 48.8927   4
   3   6  -8 71.0481 42.8239   2
   3  -6   8 94.5408 35.1612   2
  -3  -6  -8 102.287 29.9910   5
   3  -6   8 140.010 38.9679   6
   3  -6   6 437.625 65.0817   6
  -3  -6  -6 462.265 66.6983   5
   3   6  -6 228.518 71.7047   2
   3  -6   6 303.829 73.7469   2
  -3  -6  -6 277.104 64.6789   4
  -3   6   6 545.446 93.0119   5
  -3   6   6 326.687 58.9924   4
   3  -6   6 280.612 40.6858   1
  -3  -6  -4 76.3594 29.2743   5
   3   6  -4 105.493 43.6850   2
   3  -6   4 66.2609 32.7018   2
  -3  -6  -4 47.8852 28.0774   4
  -3   6   4 37.5079 33.1048   5
  -3   6   4 40.7941 20.4986   4
   3  -6   4 45.2147 21.4500   6
  -3  -6  -2 68.2011 26.5077   5
   3   6  -2 58.6991 26.6090   2
   3  -6   2 170.301 55.2527   2
  -3  -6  -2 74.8348 30.3735   4
  -3   6   2 35.9867 32.2253   5
  -3   6   2 93.0596 30.7865   4
   3  -6   2 103.260 30.8937   6
  -3  -6   0 501.030 78.7643   4
  -3   6   0 625.035 101.699   5
   3  -6   0 604.764 113.007   2
   3   6   0 382.550 78.7861   2
  -3   6   0 579.678 82.4792   4
   3   6   0 517.478 83.4714   6
  -3  -6   0 688.207 89.0372   5
  -3  -6   2 43.3526 21.8500   4
   3   6   2 81.8030 31.8276   2
   3  -6  -2 77.3071 30.2138   3
  -3   6  -2 143.309 34.3043   4
   3   6   2 134.382 37.6068   6
   3  -6  -4 124.244 51.4133   2
  -3   6  -4 56.0799 25.0704   3
   3  -6  -4 45.1078 22.6699   3
  -3   6  -4 57.2465 23.2173   4
  -3  -6   4 77.2503 25.8626   5
   3   6   4 74.6323 28.4426   6
   3   6   6 339.236 65.1363   2
  -3  -6   6 446.031 65.2220   5
   3   6   6 280.852 55.2790   6
  -3   6  -6 291.478 52.0124   4
  -3   6  -6 352.798 57.0260   3
  -3  -6   8 130.753 35.2069   6
   3  -6  -8 111.921 42.6217   2
   3   6   8 51.1320 27.9402   2
   3   6   8 109.122 30.7507   6
  -3  -6   8 127.111 31.7125   5
   3  -6  -8 54.4161 24.5963   3
  -3   6  -8 72.6557 23.3698   3
  -3  -6  10 209.851 47.2137   6
   3  -6 -10 203.677 55.7630   2
  -3   6 -10 202.784 39.1045   4
   3  -6 -10 253.511 50.1017   3
  -3   6 -10 200.775 37.2342   3
  -3  -6  10 161.245 39.0204   5
  -3  -6  12 79.5879 31.5531   6
   3  -6 -12 41.4076 20.5782   3
  -3   6 -12 38.8408 16.4510   4
  -3   6 -12 41.8806 16.1451   3
   3   6  12 28.2971 16.7964   6
  -3  -6  12 72.0013 25.1479   5
  -3  -6  14 152.278 38.6217   6
   3  -6 -14 220.973 47.3302   3
  -3   6 -14 209.235 35.5732   3
  -3  -6  14 241.249 47.1254   5
   3   6  14 224.599 40.4495   6
   3   6  16 184.388 35.5406   6
  -3  -6  16 294.572 51.3578   6
  -3  -6  16 242.305 48.8048   5
   3  -6 -16 256.731 51.0540   3
  -3   6 -16 231.688 37.0223   3
   3   6  18 5.41498 6.79532   6
   3   6  18 32.6227 17.1299   5
   3  -6 -18-9.78430 14.8437   3
  -3   6 -18 15.8890 10.4098   3
   3   6  20 5.19628 10.1616   6
  -3  -6  20 18.3648 13.8971   6
   3   6  20 6.06577 9.19201   5
   3  -6 -20 9.97821 15.0993   3
  -3  -6  20 10.8845 13.4512   5
  -3   6 -20 5.48690 9.59928   3
  -3  -6  22 124.323 37.1165   5
   3  -7  17 4544.11 444.303   6
  -3   7  17 4978.05 439.867   5
   3  -7  15 10698.3 977.179   6
  -3   7  15 11819.2 979.516   5
  -3  -7 -15 10300.1 995.924   4
   3   7 -15 11394.7 1022.22   2
  -3   7  15 12802.8 990.835   4
   3  -7  15 9509.48 979.459   2
  -3   7  13 72.1823 26.5741   4
   3  -7  13 94.4476 30.7715   2
   3   7 -13 40.1930 35.4230   2
  -3  -7 -13 26.5638 23.6958   4
  -3   7  13 27.0707 18.2764   5
   3  -7  11 60.1794 30.8119   2
   3   7 -11 44.3752 39.5827   2
  -3   7  11 149.456 33.5621   4
   3  -7  11 33.0853 20.7657   6
  -3  -7 -11 92.8189 35.6663   4
  -3   7  11 127.883 35.7471   5
   3  -7   9 3085.68 295.717   6
  -3  -7  -9 2663.56 286.148   5
   3   7  -9 2491.69 334.314   2
  -3  -7  -9 2938.48 311.328   4
  -3   7   9 3233.61 298.155   4
   3  -7   9 2660.16 310.440   2
   3  -7   7 1833.85 202.104   6
  -3  -7  -7 2057.54 201.104   5
   3   7  -7 2021.84 247.447   2
  -3  -7  -7 1594.33 213.295   4
  -3   7   7 2095.71 207.811   4
   3  -7   7 1611.65 220.582   2
   3  -7   5 25940.5 2258.12   6
  -3   7   5 30274.6 2307.86   5
  -3  -7  -5 29003.1 2258.41   5
   3   7  -5 23178.0 2285.01   2
  -3  -7  -5 24146.4 2266.15   4
  -3   7   5 25374.6 2260.25   4
   3  -7   5 23840.1 2296.15   2
  -3  -7  -3 190.214 46.4717   4
  -3   7   3 117.401 49.0763   5
   3  -7   3 87.2097 51.5046   2
  -3  -7  -3 328.390 52.8260   5
   3  -7   3 263.998 48.5631   6
  -3   7   1 516.867 73.9568   4
   3   7  -1 528.074 84.0583   2
  -3  -7  -1 562.889 75.2026   5
   3   7  -1 408.188 71.8824   6
   3   7   1 588.305 80.7955   6
  -3  -7   1 681.246 81.0035   5
  -3   7  -1 415.774 68.3377   4
  -3   7  -1 516.488 77.5740   3
   3   7   1 396.134 75.0297   2
   3  -7  -1 428.894 108.103   2
  -3  -7   3 308.342 49.6478   5
   3   7   3 193.608 43.6184   6
  -3   7  -3 199.687 40.4994   4
  -3   7  -3 213.413 44.4402   3
   3   7   3 152.123 40.9932   2
   3  -7  -3 117.723 53.6900   2
  -3  -7   5 28383.5 2114.05   5
   3   7   5 19834.4 2107.82   2
  -3   7  -5 22475.9 2097.91   4
   3  -7  -5 24591.1 2113.37   3
   3  -7  -5 24653.5 2162.67   2
  -3   7  -5 26924.5 2109.47   3
   3   7   7 1691.74 177.136   6
  -3   7  -7 1504.95 168.770   4
   3  -7  -7 1628.34 181.220   3
   3  -7  -7 1829.30 213.843   2
  -3   7  -7 1860.77 174.444   3
   3   7   9 2733.80 267.929   6
  -3  -7   9 3029.40 279.858   6
  -3   7  -9 2448.05 260.759   4
   3  -7  -9 2872.06 277.122   3
  -3   7  -9 2719.68 262.676   3
  -3  -7   9 3219.82 278.080   5
  -3  -7  11 123.669 30.9726   6
   3  -7 -11 138.846 33.1710   3
  -3   7 -11 81.5935 21.7545   3
   3   7  11 76.5509 22.3953   6
  -3  -7  11 99.5076 27.3601   5
   3   7  13 51.7356 17.3412   6
  -3  -7  13 33.8388 18.7335   5
  -3  -7  13 68.0837 22.8134   6
   3  -7 -13 75.5777 24.7957   3
  -3  -7  15 12401.3 912.061   6
  -3  -7  15 11510.9 911.556   5
  -3  -7  17 4996.96 424.131   5
   3  -7 -17 4051.94 412.409   3
   3  -8  12 22.2087 15.0307   6
  -3  -8 -12 78.5820 29.6882   4
  -3   8  12 59.3462 23.7661   5
  -3  -8 -10 128.639 37.2640   4
  -3   8  10 172.185 40.5946   5
  -3  -8  -8 161.969 40.4352   4
   3   8  -8 142.664 49.0957   2
  -3   8   8 189.172 38.2142   4
  -3   8   6 160.903 35.3978   4
  -3  -8  -6 110.285 27.3486   5
   3   8  -6 74.5536 36.1185   2
   3  -8   6 171.589 55.0931   2
  -3   8   4 65.9630 23.3884   4
  -3  -8  -4 88.4966 24.0212   5
   3   8  -4 34.9504 17.8840   6
   3   8  -4 12.3092 16.1206   2
  -3   8   2 47.4470 20.2092   4
   3   8  -2 20.6058 16.4275   2
   3  -8   2 44.8227 34.2840   2
  -3  -8  -2 72.8907 21.4982   5
   3   8  -2 80.3070 26.3549   6
  -3   8   0 447.666 61.2939   4
  -3  -8   0 360.765 57.0761   5
   3   8   0 416.956 63.6764   6
   3   8   0 310.163 59.4987   2
   3  -8   0 513.748 104.954   2
   3   8   2 57.2391 21.8036   6
  -3   8  -2 40.7902 17.2798   4
  -3   8  -2 57.2192 21.7963   3
   3   8   2 17.6297 20.7680   2
  -3   8  -4 70.5163 23.3409   3
  -3  -8   4 56.2489 18.7980   5
   3   8   4 22.6113 15.1910   6
  -3   8  -4 30.5377 13.5968   4
   3   8   6 95.7354 24.8970   6
  -3  -8   6 150.230 32.5623   5
  -3   8  -6 93.0025 24.7517   3
   3   8   8 98.1021 25.4149   6
  -3   8  -8 149.203 29.6694   3
   3  -8 -10 109.183 28.7108   3
  -3  -8  10 174.445 36.9506   5
  -3  -8  12 47.8105 20.0916   5
   4   0   0 295830. 24778.7   1
  -4   0   0 277074. 24771.3   1
   4   0   0 306410. 24733.3   6
  -4   0   0 292959. 24749.1   5
  -4   0   0 282079. 24751.7   4
   4   0   0 275604. 24743.2   3
   4   0   0 291246. 24765.3   2
   4   0  -2 6156.70 584.479   1
  -4   0  -2 5719.61 574.756   1
  -4   0   2 6030.39 580.236   1
   4   0   2 6362.49 582.324   1
  -4   0  -2 5681.10 573.375   1
   4   0   2 5219.67 535.733   6
   4   0  -2 6111.65 539.803   6
  -4   0   2 6647.06 565.403   5
  -4   0  -2 5330.02 550.393   5
  -4   0  -2 5469.86 548.922   4
  -4   0   2 6791.02 562.913   4
   4   0  -2 5732.11 553.409   3
   4   0   2 5196.08 540.941   3
   4   0   2 6550.92 563.753   2
   4   0  -2 6938.81 576.949   2
  -4   0  -4 14985.8 1411.58   1
   4   0  -4 18462.5 1431.95   1
  -4   0   4 15578.5 1407.36   1
  -4   0  -4 15576.9 1406.84   1
   4   0   4 14887.4 1371.56   6
  -4   0   4 17562.9 1403.52   5
  -4   0  -4 13556.2 1377.68   5
   4   0  -4 17802.8 1416.03   2
  -4   0  -4 13498.0 1378.81   4
  -4   0   4 16541.2 1394.55   4
   4   0  -4 16914.5 1399.79   3
   4   0   4 16173.3 1389.34   2
   4   0  -6 997.476 136.977   1
   4   0   6 767.466 120.922   1
  -4   0   6 999.075 132.748   1
  -4   0   6 960.217 143.192   1
  -4   0  -6 829.956 132.049   1
   4   0   6 712.445 128.973   1
  -4   0  -6 855.970 128.929   1
   4   0  -6 601.746 101.882   6
   4   0   6 824.715 108.192   6
  -4   0   6 893.653 122.790   5
   4   0  -6 1088.05 140.096   2
  -4   0   6 681.378 109.380   4
   4   0  -6 767.862 117.077   3
  -4   0  -6 919.607 102.942   3
  -4   0  -8 2863.66 307.209   1
  -4   0   8 2319.70 282.116   1
   4   0  -8 2805.46 304.866   1
   4   0  -8 3062.10 302.709   1
   4   0   8 2625.48 289.182   1
  -4   0   8 2837.22 314.035   1
  -4   0  -8 2970.07 296.120   1
   4   0   8 2737.87 305.354   1
   4   0   8 3121.88 283.149   6
  -4   0   8 3342.96 298.492   5
  -4   0  -8 2260.47 261.156   5
   4   0  -8 3265.08 312.591   2
  -4   0   8 2728.72 282.541   4
  -4   0  -8 2723.53 275.044   4
   4   0  -8 2368.20 285.662   3
  -4   0  -8 2384.06 258.220   3
   4   0   8 2768.57 277.815   2
  -4   0 -10 132360. 11950.3   1
  -4   0  10 129793. 11929.1   1
   4   0 -10 140985. 11951.2   1
   4   0 -10 146217. 11938.4   1
   4   0  10 137278. 11935.1   1
  -4   0  10 151608. 11968.1   1
  -4   0 -10 134767. 11928.3   1
   4   0  10 134879. 11947.7   1
  -4   0  10 142505. 11909.9   6
   4   0  10 157833. 11933.5   6
  -4   0  10 131594. 11935.1   5
  -4   0 -10 136887. 11906.1   5
   4   0 -10 156487. 11961.9   2
  -4   0  10 132270. 11923.5   4
  -4   0 -10 146659. 11922.2   4
   4   0 -10 129191. 11933.3   3
   4   0  10 136542. 11921.3   2
  -4   0  12 20542.2 1806.81   1
   4   0 -12 20952.2 1824.24   1
   4   0 -12 21056.7 1808.31   1
   4   0  12 19531.6 1804.12   1
  -4   0 -12 20858.8 1830.23   1
  -4   0 -12 17625.6 1796.25   1
   4   0  12 19327.8 1820.11   1
  -4   0  12 20388.4 1785.88   6
   4   0  12 21817.8 1812.96   6
  -4   0  12 28179.8 1838.70   5
  -4   0 -12 21529.1 1783.56   5
   4   0 -12 21308.6 1835.43   2
  -4   0 -12 20942.4 1797.09   4
  -4   0 -12 20262.8 1791.21   3
   4   0 -12 17655.3 1808.14   3
   4   0  12 19966.6 1793.66   2
   4   0 -14 20283.0 1725.13   1
   4   0 -14 17385.2 1733.83   1
  -4   0  14 19713.3 1726.19   1
  -4   0 -14 19546.1 1744.05   1
   4   0  14 18779.3 1736.99   1
  -4   0  14 18793.8 1705.96   6
   4   0  14 14001.1 1716.92   6
  -4   0  14 24901.5 1757.05   5
   4   0  14 20808.1 1704.25   5
   4   0 -14 19253.8 1751.54   2
  -4   0  14 22129.1 1727.24   4
  -4   0 -14 18568.5 1719.40   4
  -4   0 -14 23507.9 1738.79   3
   4   0 -14 18751.7 1737.26   3
   4   0  14 20258.2 1715.74   2
   4   0  16 427.543 77.8219   1
   4   0 -16 486.928 81.2929   1
  -4   0  16 695.676 102.778   1
  -4   0 -16 514.103 97.9965   1
  -4   0  16 421.028 75.8728   1
  -4   0 -16 655.505 88.7073   1
   4   0  16 557.757 93.5097   1
  -4   0  16 411.533 67.9507   6
   4   0  16 238.406 67.8863   6
   4   0  16 535.494 69.1369   5
  -4   0  16 387.264 83.1910   5
  -4   0  16 613.372 86.8988   4
  -4   0 -16 639.756 100.059   3
   4   0 -16 596.469 97.5368   3
   4   0  16 580.108 78.4002   2
   4   0 -18 371.067 66.3048   1
  -4   0 -18 275.161 69.9086   1
   4   0  18 238.894 55.7296   1
  -4   0  18 231.110 49.1067   6
   4   0  18 192.452 52.4757   6
   4   0 -18 395.180 75.5663   2
   4   0  18 392.388 59.3835   2
  -4   0  18 309.174 57.4416   1
   4   0  18 225.119 60.7834   1
   4   0 -18 275.732 63.2660   1
  -4   0 -18 401.284 64.6081   1
  -4   0  18 255.805 61.9442   5
   4   0  18 259.359 49.8798   5
  -4   0  18 392.764 65.3857   4
  -4   0 -18 259.649 56.4952   4
  -4   0 -18 260.066 66.5605   3
   4   0 -18 218.571 59.8077   3
  -4   0  20 21675.4 1794.47   1
   4   0 -20 20806.5 1817.22   1
  -4   0  20 21786.1 1789.23   6
   4   0  20 22906.1 1790.52   6
  -4   0  20 21719.5 1803.77   5
  -4   0 -20 24606.9 1803.61   4
   4   0 -20 24220.5 1814.54   2
   4   0 -20 20125.8 1811.46   3
  -4   0  20 23461.5 1805.85   4
  -4   0 -20 18054.1 1804.62   3
   4   0  20 21207.8 1776.40   2
   4   0  22 16919.1 1330.93   6
  -4   0  22 16662.9 1345.74   5
  -4   0 -22 13427.7 1338.75   4
  -4   0  22 14794.3 1346.75   4
   4   0 -22 12652.3 1349.54   3
  -4   0 -22 15940.2 1354.48   3
   4   0  22 14951.5 1323.48   2
  -4   0  24 7956.99 686.598   5
   4   0 -24 7194.99 700.763   3
  -4   0 -24 6717.71 688.034   3
   4   0  24 7835.59 673.198   6
  -4   0  26 251.465 46.2002   5
  -4   0 -26 180.720 43.5452   4
  -4   0 -26 235.600 47.5038   3
   4   0 -26 264.092 54.6955   3
   4   0  26 223.996 39.3006   6
  -4   0 -28 420.123 62.8088   4
  -4   0  28 467.032 62.3505   5
  -4   0 -28 342.419 59.7588   3
  -4   0 -30 2259.87 223.076   3
  -4   1  27-6.48207 11.3216   5
  -4  -1 -27 8.19926 14.3185   4
  -4  -1 -27 29.9450 17.2930   3
   4   1 -27-9.80368 12.1072   3
   4  -1  27 5.09225 7.70632   6
   4  -1  25 5.74230 8.72055   6
  -4  -1 -25 19.4367 16.9865   4
  -4   1  25 15.0104 14.6724   5
   4   1 -25-9.38361 11.6130   2
  -4   1  25-12.5719 21.9639   4
  -4  -1 -25 8.17485 14.2955   3
   4   1 -25 23.2206 20.2864   3
   4  -1  23 56.6121 20.0275   6
  -4   1  23 17.5410 13.6012   5
   4   1 -23 10.6106 18.7699   2
   4  -1  23 9.00959 11.5264   2
  -4   1  23 70.5820 34.9845   4
  -4  -1 -23 34.0321 22.3483   4
  -4  -1 -23 17.6049 17.4460   3
   4   1 -23 41.1504 26.9444   3
   4  -1  21 7.18549 14.0838   6
  -4  -1 -21-12.5259 18.9818   4
  -4   1  21 59.6011 31.8858   4
  -4  -1 -21 29.3930 19.1671   3
   4   1 -21 15.6023 19.3036   3
   4  -1  21 25.1967 18.0043   2
   4   1 -21 12.2356 18.5439   2
   4   1 -19 251.174 50.4880   1
   4  -1  19 238.500 49.4851   1
   4  -1  19 221.084 43.6147   6
   4   1 -19 153.580 48.9690   2
   4  -1  19 324.899 53.5079   2
  -4  -1 -19 181.032 42.3172   1
  -4   1  19 187.494 48.0266   5
  -4   1  19 206.263 58.8310   4
  -4  -1 -19 155.667 48.6836   4
   4   1 -19 83.5267 47.2470   3
   4   1 -17 28.8486 24.1354   1
  -4  -1 -17 92.1987 43.6230   1
   4  -1  17 86.4222 34.0056   1
  -4   1  17 109.628 25.5848   6
   4   1 -17 94.4157 37.5511   2
  -4   1  17 140.671 35.0508   1
   4  -1  17 80.2289 43.0696   1
   4   1 -17 149.870 46.9285   1
  -4  -1 -17 95.9549 30.5155   1
  -4   1  17 144.222 43.8532   5
  -4   1  17 111.264 39.5378   4
  -4  -1 -17 135.701 42.7643   4
  -4  -1 -17 150.754 43.5111   3
   4   1 -17 165.986 55.0312   3
   4  -1  15 100.618 31.5023   1
  -4  -1 -15 107.187 44.5585   1
   4   1 -15 57.5875 24.5268   1
   4  -1  15 102.784 35.1086   6
  -4   1  15 78.2887 22.2859   6
   4   1 -15 85.7824 37.2256   2
  -4   1  15 47.8183 22.9754   1
   4   1 -15 31.3297 24.5144   1
   4  -1  15 15.6748 20.3579   1
  -4  -1 -15 68.6644 27.8065   1
  -4   1  15 69.9442 32.9211   5
   4  -1  15 55.7025 17.4874   5
  -4  -1 -15 94.7239 34.8588   4
  -4  -1 -15 98.2174 35.2154   3
   4   1 -15 138.847 45.1106   3
   4   1 -13 10.4063 13.0986   1
   4  -1  13 22.2178 21.8339   1
  -4  -1 -13 18.0993 16.0048   1
  -4  -1 -13 49.4136 22.9673   1
  -4   1  13 18.2866 27.7665   1
   4   1 -13 63.3547 33.9630   1
   4  -1  13 47.6491 27.8470   1
   4  -1  13 13.7735 27.0061   6
  -4   1  13 31.7214 13.9396   6
  -4  -1 -13 36.6655 18.2851   5
   4  -1  13 20.7775 18.3165   2
   4   1 -13 17.9342 15.8626   2
   4  -1  13 24.7357 10.5451   5
  -4   1  13 56.4099 30.2624   5
  -4   1  13 49.1936 24.1413   4
  -4  -1 -13 33.4817 21.9340   4
  -4  -1 -13-14.5816 28.5767   3
   4   1 -13 13.9846 27.4162   3
  -4  -1 -11 181.209 59.0624   1
   4   1 -11 188.242 50.4107   1
   4  -1  11 365.275 62.0224   1
  -4   1  11 203.621 49.9866   1
  -4  -1 -11 223.709 49.7460   1
   4   1 -11 194.266 59.0028   1
  -4   1  11 223.385 66.6833   1
   4  -1  11 393.218 75.9219   6
   4  -1  11 276.702 39.8808   5
  -4  -1 -11 272.025 51.5794   5
   4  -1  11 236.062 51.5078   2
   4   1 -11 414.700 81.7242   2
  -4   1  11 340.891 65.6590   5
  -4   1  11 206.366 53.3274   4
  -4  -1 -11 224.412 52.4236   4
  -4  -1 -11 275.129 59.9175   3
   4   1 -11 295.912 63.3833   3
   4   1  -9 504.941 81.0918   1
  -4  -1  -9 418.826 86.8908   1
  -4   1   9 584.113 80.8130   1
   4  -1   9 434.850 89.3717   1
  -4   1   9 452.135 92.7078   1
  -4  -1  -9 373.221 72.4078   1
   4   1  -9 260.809 71.7585   1
   4  -1   9 409.115 91.3669   6
   4  -1   9 500.691 55.4115   5
   4  -1   9 360.568 66.8425   2
   4   1  -9 338.546 80.9658   2
  -4  -1  -9 478.756 65.8291   3
  -4   1   9 352.747 69.3903   4
  -4  -1  -9 328.687 66.6995   4
   4   1  -9 334.701 68.6824   3
   4  -1   7 358.583 71.4605   1
   4   1  -7 457.903 82.8293   1
   4  -1   7 482.224 93.4278   1
  -4   1   7 565.161 103.045   1
   4   1  -7 667.107 114.418   1
  -4   1   7 410.969 75.6973   1
   4  -1   7 386.001 94.3689   6
  -4  -1  -7 474.618 80.2703   5
   4   1  -7 328.680 79.8379   2
   4  -1   7 384.394 69.5159   2
  -4   1   7 497.467 81.4240   5
  -4  -1  -7 406.410 55.7788   3
  -4  -1  -7 399.596 68.5816   4
   4   1  -7 501.628 81.0857   3
   4  -1   5 583.708 94.7679   1
  -4   1   5 698.577 101.110   1
   4   1  -5 601.991 101.432   1
  -4  -1  -5 667.890 120.223   1
   4   1  -5 731.819 119.050   1
  -4  -1  -5 470.516 91.1854   1
   4  -1   5 600.616 109.167   1
  -4   1   5 694.212 113.793   1
   4  -1   5 383.147 105.822   6
   4   1  -5 576.626 91.3791   6
  -4  -1  -5 644.438 91.9969   5
   4   1  -5 644.574 107.289   2
  -4   1   5 577.544 92.4984   5
  -4  -1  -5 560.653 71.3491   3
  -4   1   5 597.088 94.5578   4
  -4  -1  -5 493.414 83.6858   4
   4  -1   5 670.683 92.8192   2
  -4  -1  -5 574.403 67.9669   3
   4  -1   3 28.3233 22.3458   1
   4   1  -3 72.6352 31.7132   1
   4  -1   3 146.297 53.3290   6
  -4  -1  -3 59.8874 30.2557   5
   4   1  -3 92.0452 35.0236   6
  -4   1   3 81.2934 32.6892   5
   4  -1   3 103.146 40.2150   1
  -4  -1  -3 72.1346 42.1374   1
  -4   1   3 35.6397 31.7610   1
  -4   1   3 85.8594 35.9051   1
  -4  -1  -3 78.4875 39.2811   1
   4   1  -3 98.9564 43.6615   2
   4  -1   3 46.2889 27.4806   2
  -4   1   3 147.358 44.2192   4
  -4  -1  -3 77.8705 27.6197   4
   4   1  -3 58.8443 26.4671   3
  -4  -1  -3 75.2126 21.7826   3
  -4  -1  -3 64.4094 20.8812   3
   4  -1   1 438.149 84.3646   1
  -4  -1  -1 359.162 72.5578   5
  -4   1   1 457.887 79.1249   5
   4   1  -1 384.625 82.8932   6
   4   1  -1 557.564 93.1656   2
   4  -1   1 508.028 80.2744   2
  -4  -1  -1 537.880 78.0863   4
   4   1  -1 428.973 66.8697   3
  -4   1   1 513.563 84.3707   4
   4  -1   1 408.620 79.6330   3
  -4  -1  -1 414.246 58.2664   3
  -4  -1  -1 495.865 88.2619   1
  -4   1   1 427.123 87.8665   1
   4   1  -1 597.183 96.3995   1
   4   1  -1 514.863 93.4518   1
  -4  -1  -1 528.307 96.4218   1
   4  -1   1 494.743 93.2110   1
  -4   1   1 317.636 72.1431   1
  -4  -1   1 329.013 77.1160   1
  -4   1  -1 390.983 79.8383   1
  -4  -1   1 201.430 70.9013   1
   4  -1  -1 307.734 79.8178   1
   4   1   1 683.151 101.115   1
  -4   1  -1 466.215 85.2404   1
   4  -1  -1 596.790 90.0089   6
   4  -1  -1 356.121 54.0668   6
   4   1   1 619.603 89.1985   6
  -4   1  -1 380.788 65.6131   5
   4  -1  -1 434.801 76.3101   2
   4   1   1 502.486 89.6349   2
  -4   1  -1 737.546 93.6490   4
   4  -1  -1 459.371 81.4099   3
   4   1   1 409.695 59.3832   3
  -4  -1   1 332.628 68.9911   4
   4   1   1 466.370 91.7866   1
   4  -1  -1 409.806 80.2315   1
   4  -1  -3 81.3139 17.7263   6
   4  -1  -3 99.6452 31.2090   6
  -4  -1   3 94.0138 39.4903   5
   4   1   3 77.7618 31.4309   6
  -4   1  -3 52.8971 20.9563   5
   4   1   3 32.1325 20.9983   1
   4  -1  -3 129.269 45.1347   1
  -4   1  -3 78.7563 34.3783   1
  -4   1  -3 61.3553 30.7239   1
  -4  -1   3 71.0936 38.6240   1
  -4  -1   3 173.081 56.9505   1
   4  -1  -3 124.437 42.6313   2
   4   1   3 42.4498 25.6480   2
   4  -1  -3 84.7470 33.3420   3
  -4  -1   3 82.0541 27.2814   4
   4  -1  -3 66.8320 36.3848   1
   4   1   3 50.6230 33.6514   1
  -4   1  -5 511.102 100.605   1
  -4   1  -5 551.771 97.0085   1
   4  -1  -5 655.930 105.299   1
   4   1   5 655.513 105.327   1
  -4  -1   5 521.368 101.120   1
   4  -1  -5 533.200 53.0671   6
   4  -1  -5 479.283 60.0545   6
   4   1   5 494.820 79.3167   6
  -4  -1   5 533.219 90.0103   5
  -4   1  -5 646.773 80.4616   5
   4  -1  -5 673.487 96.3360   2
   4   1   5 547.391 89.6061   2
  -4   1  -5 537.656 86.1185   4
  -4  -1   5 649.576 84.6860   4
  -4   1  -5 635.734 90.3064   3
   4  -1  -5 580.613 101.270   3
   4   1   5 568.671 98.4546   1
   4  -1  -5 741.276 113.718   1
  -4   1  -7 395.542 80.2506   1
   4   1   7 803.188 116.882   1
   4  -1  -7 685.049 109.127   1
  -4  -1   7 643.401 109.849   1
  -4  -1   7 477.435 88.7321   1
   4  -1  -7 468.989 88.3276   3
  -4   1  -7 477.481 75.0899   3
  -4  -1   7 599.381 93.0388   5
  -4   1  -7 394.499 58.5671   5
   4   1   7 473.936 78.7806   2
  -4  -1   7 500.986 75.1436   4
  -4   1  -7 391.572 70.5948   4
  -4   1  -7 558.038 93.0336   1
   4  -1  -7 591.199 104.838   1
   4  -1  -9 472.828 83.1061   1
  -4   1  -9 486.475 86.1042   1
   4   1   9 401.832 81.5544   1
   4   1   9 436.028 70.5008   6
  -4  -1   9 416.796 70.0393   6
  -4  -1   9 535.352 86.3194   5
  -4   1  -9 424.665 53.4316   5
  -4   1  -9 338.765 74.7506   1
  -4  -1   9 425.100 91.7721   1
   4  -1  -9 346.933 73.5611   1
  -4  -1   9 354.774 75.8019   1
   4   1   9 383.916 67.0762   2
   4  -1  -9 409.992 79.4661   2
  -4  -1   9 424.130 67.4829   4
  -4   1  -9 379.079 65.1662   4
  -4   1  -9 418.765 63.9422   3
   4  -1  -9 420.993 79.9310   3
   4   1  11 249.163 51.9156   6
   4  -1 -11 133.934 29.1696   6
  -4  -1  11 230.248 49.0916   6
  -4  -1  11 403.766 71.9589   5
   4   1  11 329.382 67.2600   1
  -4  -1  11 221.811 55.3223   1
  -4   1 -11 146.703 44.9325   1
  -4  -1  11 262.855 70.3493   1
   4  -1 -11 230.996 59.1320   2
  -4  -1  11 338.613 57.0609   4
  -4   1 -11 232.636 47.4833   4
  -4   1 -11 290.690 50.1120   3
   4  -1 -13 12.0346 21.0990   1
  -4   1 -13 57.6786 28.2121   1
   4   1  13 26.4465 20.0859   1
  -4  -1  13-13.1023 16.2895   1
  -4  -1  13 31.7883 24.1086   1
   4  -1 -13 39.6421 25.8649   1
   4   1  13 13.9085 17.2782   1
  -4   1 -13 12.4187 18.8753   1
   4   1  13 20.8135 15.8524   6
  -4  -1  13 19.1344 16.8140   6
   4   1  13 8.19564 14.4379   2
   4  -1 -13 31.0606 27.1822   2
  -4  -1  13 84.6014 28.4906   4
  -4   1 -13 8.14005 16.0055   3
   4   1  15 66.5431 31.6309   1
  -4  -1  15 39.9839 24.4375   1
  -4   1 -15 114.128 40.0821   1
  -4  -1  15 12.3249 22.7764   1
   4  -1 -15 65.7293 31.2658   1
   4   1  15 105.726 37.2376   1
  -4   1 -15 126.560 38.9923   1
   4   1  15 108.501 36.2168   6
  -4  -1  15 114.642 33.1508   6
  -4  -1  15 172.557 48.0202   5
   4   1  15 103.813 27.7137   2
   4  -1 -15 15.0242 23.9117   2
  -4   1 -15 101.518 31.3507   4
   4  -1 -15 27.7286 25.3307   3
  -4   1 -15 73.2336 28.6709   3
  -4   1 -17 290.249 61.8632   1
  -4  -1  17 126.526 40.5203   1
  -4  -1  17 87.9577 36.5922   1
   4  -1 -17 39.8327 25.9464   1
   4   1  17 105.231 39.8267   1
  -4  -1  17 117.873 37.2257   6
   4   1  17 122.084 36.8250   6
  -4  -1  17 95.9834 38.7415   5
   4  -1 -17 55.1938 29.3477   2
   4   1  17 134.419 34.1414   2
   4   1  17 201.118 40.5029   5
  -4  -1  17 198.689 41.2887   4
  -4   1 -17 130.557 34.2776   4
   4  -1 -17 117.018 40.0400   3
  -4   1 -17 165.480 42.4875   3
  -4   1 -19 254.675 61.2926   1
  -4  -1  19 333.478 71.1315   1
  -4  -1  19 314.897 61.4143   1
   4   1  19 206.784 54.4918   1
   4   1  19 187.909 53.1016   6
  -4  -1  19 267.529 54.3215   6
  -4  -1  19 219.941 57.6933   5
   4  -1 -19 241.568 56.3518   2
   4   1  19 234.341 43.2889   2
   4   1  19 293.479 51.6223   5
  -4  -1  19 248.903 51.0154   4
  -4   1 -19 343.493 55.3197   4
   4  -1 -19 217.253 60.8644   3
  -4  -1  21 14.5472 22.1412   5
   4  -1 -21 40.1145 23.3007   2
   4   1  21 27.2416 16.0560   5
  -4  -1  21 23.8377 14.9320   6
   4   1  21 22.3974 19.7160   6
  -4   1 -21 30.7726 32.9975   3
   4  -1 -21 58.7886 28.8002   3
  -4  -1  23 63.7031 27.4172   6
   4   1  23 9.86483 15.2322   6
  -4   1 -23 69.4127 24.6774   4
  -4   1 -23-15.0673 18.8559   3
   4  -1 -23 14.1678 17.7614   3
  -4  -1  23 76.4857 29.6031   5
   4   1  25 15.5060 13.5893   6
  -4   1 -25 9.87145 14.9739   4
  -4   1 -25 12.7173 11.1667   3
   4  -1 -25 25.7832 19.5289   3
  -4  -1  25 10.7479 13.3231   5
   4   1  27 6.36648 11.1447   6
  -4  -1  27 17.8308 13.5042   5
  -4   1 -27-8.63736 15.1015   4
  -4   1 -27 20.5784 15.5780   3
   4  -1 -27 22.2395 21.7201   3
  -4   1 -29 43.2170 18.1613   4
  -4  -2 -26 255.584 46.7163   4
  -4   2  26 221.103 40.3814   5
   4   2 -26 195.256 42.5641   2
  -4   2  26 248.981 51.2701   4
   4  -2  26 227.332 40.3315   6
   4  -2  24 5613.24 506.399   6
   4  -2  24 4332.33 511.743   2
  -4  -2 -22 13516.0 1158.03   4
   4   2 -22 12661.7 1157.50   2
  -4   2  22 11049.3 1163.93   4
  -4  -2 -22 14284.8 1160.16   3
  -4   2  22 13159.7 1145.96   5
   4  -2  20 17707.4 1461.57   6
  -4   2  20 16149.1 1464.16   5
  -4  -2 -20 14958.9 1471.26   4
   4   2 -20 16096.0 1480.83   2
  -4  -2 -20 17023.3 1473.77   3
  -4   2  20 16466.4 1486.64   4
   4  -2  20 17958.1 1469.73   2
   4  -2  18 946.641 112.557   6
  -4   2  18 849.664 116.434   5
   4   2 -18 789.189 124.399   2
  -4   2  18 926.856 128.945   4
  -4  -2 -18 616.789 110.741   4
  -4  -2 -18 854.220 116.459   3
   4  -2  18 1025.16 118.577   2
   4   2 -16 865.077 103.311   1
   4  -2  16 1044.56 119.791   6
  -4   2  16 726.528 112.291   5
   4   2 -16 704.119 128.028   2
  -4  -2 -16 907.444 118.635   3
  -4  -2 -16 558.077 106.158   4
  -4   2  16 985.273 127.790   4
   4  -2  16 914.771 115.749   2
   4   2 -16 755.577 125.870   3
   4   2 -14 11672.3 1127.52   1
   4   2 -14 10081.1 1088.82   1
   4  -2  14 15542.5 1117.76   1
  -4  -2 -14 12388.3 1142.10   1
   4  -2  14 14894.5 1125.17   6
  -4   2  14 9579.86 1104.83   5
  -4  -2 -14 11163.3 1091.52   5
   4  -2  14 14431.4 1118.01   2
   4   2 -14 12949.0 1135.02   3
  -4   2  14 14659.1 1125.19   4
  -4  -2 -14 11698.2 1110.92   3
  -4  -2 -14 13674.6 1101.56   1
   4  -2  14 12085.5 1128.43   1
  -4  -2 -12 11843.7 1104.47   1
   4   2 -12 10944.0 1090.82   1
   4   2 -12 10556.1 1059.81   1
  -4   2  12 12202.1 1063.68   1
  -4   2  12 12583.5 1111.58   1
  -4  -2 -12 13392.2 1068.92   1
   4  -2  12 10704.3 1089.22   1
   4  -2  12 14450.5 1098.60   6
  -4  -2 -12 10976.2 1061.85   5
   4   2 -12 11320.0 1108.87   2
  -4  -2 -12 13342.0 1090.56   4
  -4  -2 -12 9409.59 1064.77   3
   4   2 -12 13502.6 1094.94   3
  -4   2  12 12454.9 1084.96   4
   4  -2  12 14177.6 1082.31   2
  -4  -2 -10 84584.7 6930.26   1
  -4   2  10 83594.4 6880.73   1
   4   2 -10 82404.8 6917.78   1
   4   2 -10 78034.5 6880.45   1
   4  -2  10 85155.9 6887.12   1
  -4   2  10 81561.3 6932.77   1
  -4  -2 -10 86603.8 6887.03   1
   4  -2  10 85652.3 6922.20   1
   4  -2  10 78547.7 6902.96   6
  -4   2  10 88027.7 6906.25   5
  -4  -2 -10 88896.3 6888.31   5
   4   2 -10 86932.9 6936.78   2
  -4  -2 -10 76414.7 6895.82   4
  -4  -2 -10 71802.2 6854.17   3
   4   2 -10 90744.1 6898.29   3
  -4   2  10 87625.5 6896.90   4
  -4  -2 -10 61136.8 6868.29   3
   4  -2  10 85923.5 6889.25   2
  -4  -2  -8 4192.13 394.492   1
  -4   2   8 4157.44 346.602   1
   4   2  -8 3740.34 349.023   1
   4  -2   8 3820.89 351.623   1
   4  -2   8 4052.00 383.014   1
  -4   2   8 3921.37 384.837   1
  -4  -2  -8 4030.08 356.931   1
   4  -2   8 3389.07 356.496   6
  -4   2   8 3594.99 352.807   5
  -4  -2  -8 3516.62 351.909   5
   4   2  -8 4119.16 389.431   2
  -4  -2  -8 4239.81 362.425   4
  -4  -2  -8 2806.99 307.750   3
   4   2  -8 3738.62 345.282   3
  -4   2   8 3330.24 350.004   4
  -4  -2  -8 3322.66 314.593   3
   4  -2   8 3674.45 347.398   2
  -4  -2  -6 1091.41 152.658   1
   4   2  -6 684.914 113.623   1
   4  -2   6 816.942 116.419   1
   4  -2   6 1014.62 142.991   1
  -4  -2  -6 1018.27 130.201   1
   4   2  -6 854.679 141.729   1
   4  -2   6 754.662 117.382   6
  -4   2   6 1083.74 124.151   5
   4  -2   6 949.556 95.3558   5
  -4  -2  -6 803.869 117.467   5
  -4  -2  -6 891.288 118.768   4
  -4   2   6 813.018 117.500   4
   4   2  -6 794.634 113.850   3
   4  -2   6 1187.46 125.897   2
   4   2  -4 5490.92 468.998   1
  -4  -2  -4 3848.59 437.588   1
   4   2  -4 3557.76 412.286   1
   4  -2   4 4687.05 420.624   1
  -4   2   4 4113.43 412.296   1
  -4   2   4 4044.03 432.647   1
   4  -2   4 3946.32 431.967   1
  -4  -2  -4 4565.49 427.454   1
   4  -2   4 4735.60 411.095   6
   4  -2   4 4059.19 416.925   5
  -4   2   4 4233.81 410.231   5
  -4  -2  -4 4506.95 420.453   5
   4   2  -4 4416.36 436.132   2
  -4   2   4 4091.46 421.024   4
   4   2  -4 4344.29 404.741   3
   4  -2   4 4463.73 417.949   2
   4   2  -2 2292.43 269.896   1
  -4  -2  -2 2532.18 273.771   1
   4   2  -2 2172.56 247.047   1
  -4   2   2 2574.24 255.924   1
   4  -2   2 2421.16 251.865   1
   4  -2   2 2013.84 257.574   1
  -4  -2  -2 2839.51 266.458   1
  -4   2   2 2533.08 266.032   1
   4  -2   2 2537.42 230.328   6
   4   2  -2 2704.39 269.759   6
   4   2  -2 2234.36 263.541   2
  -4   2   2 2495.52 260.674   4
  -4  -2  -2 2547.53 250.822   4
   4   2  -2 2097.12 224.900   3
   4  -2   2 2020.87 251.545   3
   4  -2   2 2123.74 244.531   2
   4   2   0 163455. 13461.2   1
  -4   2   0 149475. 13437.1   1
  -4  -2   0 148732. 13456.3   1
   4  -2   0 146438. 13443.1   1
   4  -2   0 144160. 13453.4   1
   4   2   0 157833. 13447.1   1
  -4   2   0 158815. 13448.3   1
  -4  -2   0 149581. 13447.2   1
  -4   2   0 165235. 13407.4   6
   4   2   0 181584. 13468.7   6
  -4   2   0 173500. 13428.2   5
  -4  -2   0 157490. 13444.9   5
   4   2   0 157226. 13465.4   2
  -4   2   0 179744. 13454.1   4
  -4  -2   0 172659. 13434.1   4
   4   2   0 142727. 13395.2   3
   4  -2   0 167004. 13439.0   2
   4  -2  -2 2386.76 263.402   2
  -4   2  -2 2371.13 241.467   5
  -4  -2   2 2757.91 273.685   5
  -4   2  -2 2688.38 269.991   4
  -4  -2   2 2283.20 253.158   4
   4  -2  -2 2207.97 262.412   1
  -4   2  -2 2529.81 272.877   1
  -4  -2   2 2879.24 292.701   1
   4   2   2 2688.86 284.157   1
  -4  -2   2 2898.43 286.526   1
   4   2   2 2615.70 273.988   1
  -4   2  -2 2530.41 272.566   1
   4  -2  -4 3957.63 428.536   1
   4  -2  -4 5115.93 448.300   1
  -4  -2   4 4014.65 436.118   1
   4   2   4 4468.03 443.912   1
  -4  -2   4 3955.41 434.194   1
   4   2   4 4738.20 437.544   1
  -4   2  -4 4425.29 434.072   1
   4   2   4 4010.26 427.039   6
  -4  -2   4 4716.39 434.075   5
  -4   2  -4 3891.38 392.055   5
   4   2   4 5207.82 440.942   2
  -4   2  -4 4500.10 423.086   4
  -4  -2   4 4243.68 408.663   4
   4  -2  -4 4514.97 439.111   3
   4  -2  -4 4935.29 432.361   2
  -4   2  -6 998.158 135.902   1
   4  -2  -6 1144.01 141.301   1
   4  -2  -6 1267.22 149.054   1
   4   2   6 845.173 133.698   1
   4   2   6 1271.28 149.232   1
  -4  -2   6 917.731 135.613   1
  -4  -2   6 731.690 125.671   1
   4   2   6 894.219 122.210   6
  -4  -2   6 912.769 127.082   5
  -4   2  -6 889.577 93.3265   5
   4   2   6 808.104 121.507   2
  -4   2  -6 989.451 123.363   4
  -4  -2   6 1001.82 112.050   4
   4  -2  -6 1032.06 141.373   3
   4  -2  -6 903.985 125.172   2
  -4   2  -8 3903.00 393.201   1
  -4  -2   8 3859.94 401.272   1
   4  -2  -8 4409.62 402.920   1
   4   2   8 3888.93 405.601   1
   4   2   8 4461.94 411.657   1
  -4   2  -8 4455.82 402.697   1
   4   2   8 3708.74 378.404   6
  -4  -2   8 3831.26 390.518   6
  -4  -2   8 3763.29 392.712   5
  -4   2  -8 3148.93 369.347   4
  -4  -2   8 3686.70 365.629   4
   4  -2  -8 4089.13 407.877   3
   4  -2  -8 4356.18 397.142   2
   4   2   8 4145.03 383.979   2
  -4   2  -8 4873.81 395.355   3
  -4   2 -10 86704.7 7431.14   1
   4  -2 -10 91727.5 7432.35   1
   4  -2 -10 80510.6 7426.60   1
   4   2  10 86442.1 7443.13   1
   4   2  10 90668.5 7439.81   1
  -4  -2  10 89278.1 7446.12   1
  -4   2 -10 82084.1 7431.18   1
   4   2  10 90265.6 7418.27   6
  -4  -2  10 88648.7 7403.67   4
  -4   2 -10 85712.8 7411.23   4
   4  -2 -10 90335.0 7442.72   3
   4  -2 -10 87019.8 7432.01   2
  -4   2 -10 80741.6 7411.98   3
   4   2  10 84364.2 7411.71   2
   4  -2 -12 12129.8 1094.38   1
  -4  -2  12 11976.4 1103.89   1
   4  -2 -12 11972.9 1099.38   1
   4   2  12 13967.5 1114.84   1
  -4   2 -12 12242.4 1099.69   1
  -4   2 -12 11795.7 1105.15   1
  -4  -2  12 11085.7 1104.33   1
   4   2  12 11399.9 1098.24   1
  -4  -2  12 12260.1 1092.34   6
   4   2  12 13982.3 1090.26   6
  -4  -2  12 13184.4 1108.47   5
  -4   2 -12 11215.5 1078.95   4
  -4  -2  12 12783.7 1072.54   4
   4  -2 -12 14079.4 1113.97   3
   4   2  12 11782.5 1077.66   2
   4  -2 -12 11169.3 1096.27   2
  -4   2 -12 11757.5 1080.34   3
   4  -2 -14 12099.9 1107.51   1
  -4  -2  14 12338.2 1113.41   1
   4   2  14 14900.8 1131.17   1
  -4   2 -14 14910.0 1131.79   1
  -4  -2  14 10463.8 1110.03   1
   4   2  14 12727.3 1108.60   1
  -4  -2  14 10516.2 1094.08   6
   4   2  14 15129.7 1105.09   6
  -4  -2  14 14792.0 1128.17   5
  -4   2 -14 11591.4 1089.12   4
  -4  -2  14 12873.4 1080.05   4
   4  -2 -14 11369.8 1110.44   3
   4  -2 -14 8703.27 1092.44   2
  -4   2 -14 12090.8 1088.81   3
   4   2  14 13276.4 1087.33   2
  -4  -2  16 715.798 118.542   1
  -4  -2  16 793.266 114.170   6
   4   2  16 1027.70 117.982   6
  -4  -2  16 915.602 130.175   5
  -4   2 -16 1019.97 112.207   4
  -4   2 -16 1038.59 115.439   3
   4  -2 -16 1042.90 132.046   3
   4   2  16 778.934 99.6618   2
   4  -2 -16 734.868 113.301   2
  -4  -2  18 929.609 116.453   6
   4   2  18 1048.38 117.971   6
  -4  -2  18 1004.11 136.196   5
   4   2  18 844.615 103.251   5
  -4   2 -18 778.076 101.097   4
   4  -2 -18 808.961 119.263   3
  -4   2 -18 909.532 112.080   3
   4  -2 -18 1025.66 116.460   2
   4   2  18 688.813 92.7247   2
  -4  -2  20 18156.4 1678.55   6
  -4   2 -20 19745.0 1665.20   4
   4   2  20 19491.7 1664.21   5
   4  -2 -20 17727.6 1687.12   3
  -4   2 -20 22237.8 1688.24   3
   4  -2 -20 17543.9 1663.49   2
  -4   2 -22 13456.1 1217.99   4
  -4  -2  22 13131.0 1247.73   5
   4   2  22 15129.6 1222.21   5
   4  -2 -22 13585.7 1241.53   3
  -4   2 -22 15069.7 1243.05   3
  -4  -2  22 14802.8 1239.82   6
   4   2  22 12016.6 1225.25   6
  -4   2 -24 5724.82 470.211   4
   4   2  24 4958.99 466.474   5
  -4   2 -24 4951.75 484.062   3
   4  -2 -24 4351.87 477.137   3
  -4  -2  24 5609.17 487.593   6
   4   2  24 3528.71 456.841   6
  -4  -2  26 141.937 45.1105   6
   4   2  26 276.831 52.1898   6
  -4  -2  26 388.554 64.7201   5
  -4   2 -26 265.020 57.4306   3
   4  -2 -26 171.915 47.1601   3
  -4   2 -26 137.601 38.1634   4
  -4   2 -28 477.679 77.8799   3
  -4   3  27 18.8344 14.4989   4
   4   3 -27 47.2379 20.7984   2
   4  -3  25 51.1113 18.3069   6
  -4   3  25 43.6488 15.7216   5
  -4  -3 -25 38.0445 16.5783   4
   4  -3  25 20.6488 18.3041   2
   4   3 -25 18.2101 18.0555   2
  -4   3  25 33.2058 21.8386   4
   4   3 -25 18.6254 14.4361   3
   4  -3  23 257.363 47.0450   6
  -4  -3 -23 219.938 44.7035   4
  -4   3  23 216.065 39.8016   5
   4  -3  23 154.254 45.0301   2
   4   3 -23 256.061 51.1649   2
  -4   3  23 211.861 52.2451   4
   4   3 -23 230.645 49.7668   3
  -4   3  21 8.03028 12.4869   5
  -4  -3 -21 74.5537 24.5787   4
   4  -3  21 32.5155 23.3580   2
   4  -3  21 48.7590 24.2533   6
   4   3 -21-12.8652 22.6494   3
   4  -3  19 11.3066 14.2195   6
  -4  -3 -19 31.9748 18.8047   4
  -4   3  19 46.5004 23.1219   5
   4   3 -19 46.1318 26.9834   2
  -4   3  19 26.9383 20.5449   4
   4   3 -19 14.8094 18.4827   3
   4  -3  17 127.633 39.1970   6
   4  -3  17 51.5143 27.8353   2
   4   3 -17 54.9783 32.7185   2
  -4   3  17 78.5805 33.0523   4
   4   3 -17 98.1413 40.9610   3
   4  -3  15 27.4475 24.4040   6
   4   3 -15 42.1990 41.4447   2
   4  -3  15 83.2771 29.1067   2
  -4   3  15 23.9612 21.4240   5
  -4  -3 -15 83.1867 36.6027   4
  -4   3  15 62.2152 27.0069   4
   4   3 -15 16.7841 33.0877   3
   4  -3  13 1073.45 140.044   6
  -4   3  13 1063.47 138.110   5
   4   3 -13 1072.59 166.195   2
   4   3 -13 1261.14 154.430   3
  -4  -3 -13 771.173 135.453   4
  -4   3  13 1057.47 132.542   4
   4  -3  13 1050.68 129.166   2
   4   3 -11 120.913 29.5945   1
   4  -3  11 159.497 49.6206   1
  -4  -3 -11 87.6317 39.2483   1
   4   3 -11 80.7876 36.4641   1
  -4   3  11 179.529 55.5266   1
   4  -3  11 166.240 46.1492   6
  -4  -3 -11 95.4383 33.2826   5
   4   3 -11 91.6683 50.3708   2
   4  -3  11 135.663 39.3287   2
  -4   3  11 135.507 40.9287   5
  -4   3  11 243.206 48.8315   4
  -4  -3 -11 52.2315 32.5571   4
   4   3 -11 196.262 51.1332   3
   4   3  -9 24.0971 16.1467   1
   4  -3   9 25.5635 17.0747   1
  -4  -3  -9 76.9092 26.1274   1
  -4   3   9 34.2477 26.1766   1
   4  -3   9 16.1816 24.7684   1
  -4  -3  -9 75.5534 37.0701   1
   4   3  -9 17.7661 22.2694   1
   4  -3   9 66.6631 27.7022   6
  -4  -3  -9 41.6741 20.6992   5
   4   3  -9 43.1181 37.8363   2
   4  -3   9 84.0089 30.6465   2
  -4   3   9 25.8693 22.9095   5
  -4  -3  -9 55.8237 36.5257   4
  -4   3   9 58.1293 28.9627   4
   4   3  -9 10.2933 18.3804   3
   4   3  -7 165.983 37.5689   1
  -4   3   7 122.843 31.1282   1
  -4  -3  -7 143.316 36.0286   1
   4  -3   7 248.807 58.9062   1
  -4  -3  -7 111.521 49.8476   1
   4   3  -7 112.714 44.6978   1
  -4   3   7 113.954 46.2053   1
   4  -3   7 162.732 38.8846   6
  -4  -3  -7 181.454 44.4707   5
   4   3  -7 97.6053 49.3817   2
   4  -3   7 73.5093 32.2472   2
  -4   3   7 80.0551 33.3492   5
  -4   3   7 72.6986 33.5014   4
   4   3  -7 126.316 32.6404   3
  -4   3   5 526.587 100.861   1
   4   3  -5 741.419 129.760   1
  -4  -3  -5 703.772 118.308   1
  -4  -3  -5 687.690 97.7916   1
   4  -3   5 533.830 99.7031   1
   4  -3   5 743.365 90.5630   6
  -4  -3  -5 709.423 100.993   5
   4   3  -5 887.998 126.837   2
   4   3  -5 674.142 83.7779   3
  -4   3   5 715.653 103.955   4
  -4  -3  -5 586.536 118.237   4
   4   3  -5 763.407 99.8902   1
   4  -3   5 647.177 90.8049   1
  -4   3   5 621.289 86.2720   1
   4   3  -3 965.753 162.533   1
   4   3  -3 1486.09 158.148   1
   4  -3   3 1434.54 151.778   1
  -4   3   3 1188.02 144.167   1
  -4  -3  -3 1401.34 158.435   1
  -4   3   3 1243.92 162.775   1
   4  -3   3 1383.29 141.675   6
  -4   3   3 1298.30 146.083   5
  -4  -3  -3 1286.39 157.457   5
   4   3  -3 1250.79 172.294   2
  -4   3   3 1281.15 162.226   4
  -4  -3  -3 1836.67 217.807   4
   4   3  -3 1264.96 130.859   3
   4  -3   3 1375.23 157.027   2
  -4   3   1 221.782 42.5692   1
  -4   3   1 142.117 40.5786   1
  -4  -3  -1 226.080 45.4232   1
   4  -3   1 93.1596 24.0475   6
  -4  -3  -1 146.414 43.9920   5
  -4   3   1 98.0841 19.2596   6
   4   3  -1 152.230 49.1519   6
   4  -3   1 110.942 36.6000   2
   4   3  -1 117.038 43.7528   2
  -4   3   1 134.117 32.7033   5
   4  -3   1 105.691 36.2946   3
  -4   3   1 129.724 43.7671   4
  -4  -3  -1 148.562 59.6031   4
   4  -3   1 108.433 31.4857   1
   4   3  -1 118.616 46.1576   1
  -4  -3   1 138.772 39.3112   1
  -4   3  -1 131.032 41.0935   1
  -4   3  -1 134.246 38.0779   1
  -4   3  -1 95.0745 20.6443   6
   4  -3  -1 147.151 21.5018   6
  -4  -3   1 126.935 39.9003   5
   4   3   1 243.676 57.4461   6
   4  -3  -1 92.4859 33.7211   2
   4   3   1 140.099 41.9987   2
  -4   3  -1 113.913 27.5603   5
  -4   3  -1 99.7608 36.1058   4
   4  -3  -1 213.717 53.2709   3
   4  -3  -1 111.347 32.2054   1
   4   3   1 150.335 46.7471   1
   4  -3  -3 1229.23 145.356   1
  -4   3  -3 1331.40 154.599   1
   4   3   3 1327.58 167.310   1
  -4  -3   3 1411.04 162.560   1
  -4   3  -3 1214.83 159.401   1
   4   3   3 1368.10 166.055   6
  -4   3  -3 1204.24 127.304   5
  -4  -3   3 1184.62 153.672   5
   4   3   3 1203.32 157.626   2
  -4   3  -3 1137.62 149.990   4
  -4  -3   3 1771.64 205.002   4
   4  -3  -3 994.514 153.049   3
  -4  -3   3 1355.89 120.707   3
   4  -3  -5 620.284 90.0840   1
   4   3   5 711.261 107.040   1
  -4   3  -5 686.667 99.3941   1
   4  -3  -5 994.021 114.259   1
   4   3   5 805.915 102.942   1
  -4   3  -5 619.550 96.9135   1
  -4  -3   5 633.235 98.7758   1
  -4  -3   5 637.580 104.091   1
   4   3   5 726.771 100.946   6
  -4  -3   5 597.510 94.4196   5
  -4   3  -5 644.547 61.5191   5
  -4   3  -5 445.254 59.5489   5
   4   3   5 585.317 93.1626   2
  -4   3  -5 600.341 90.2523   4
   4  -3  -5 952.476 119.209   3
  -4  -3   5 806.372 121.241   4
   4  -3  -5 753.191 108.036   2
   4  -3  -7 126.450 38.9848   1
   4   3   7 134.564 44.5407   1
  -4  -3   7 92.7889 34.3688   6
   4   3   7 88.6479 33.7535   6
  -4  -3   7 176.123 45.1620   5
  -4   3  -7 50.7876 29.1058   1
  -4  -3   7 144.446 42.6408   1
  -4   3  -7 126.532 40.2800   1
   4  -3  -7 83.7193 32.0630   1
   4   3   7 160.837 41.7495   1
  -4  -3   7 133.896 46.1951   1
   4  -3  -7 56.3677 29.4396   2
   4   3   7 141.202 38.1910   2
  -4   3  -7 130.821 34.2733   4
  -4  -3   7 112.278 41.9657   4
   4  -3  -7 212.320 55.5831   3
  -4   3  -7 109.833 35.2837   3
   4  -3  -9 32.0437 21.1492   1
   4   3   9 59.9131 29.4513   1
  -4  -3   9 75.9018 31.4349   6
   4   3   9 38.7061 22.6287   6
  -4  -3   9 72.7308 31.9423   5
  -4   3  -9 12.7839 22.5996   1
  -4  -3   9 43.2405 28.3573   1
   4   3   9 61.8504 26.6873   1
  -4  -3   9 13.0346 25.6891   1
   4   3   9 57.0302 23.7351   2
  -4   3  -9 24.4156 14.6457   4
  -4  -3   9 29.0412 30.6742   4
   4  -3  -9 45.4052 26.6611   3
  -4   3  -9 42.5469 21.0635   3
   4  -3 -11 127.421 37.2562   1
   4   3  11 157.055 46.0287   1
   4   3  11 129.856 34.4140   6
  -4  -3  11 129.320 39.6703   6
  -4  -3  11 83.8853 31.2203   5
  -4  -3  11 168.542 46.9439   1
   4  -3 -11 166.730 50.9906   2
   4   3  11 98.5535 29.0478   2
  -4   3 -11 76.3413 27.6662   4
  -4  -3  11 172.627 32.8897   4
   4  -3 -11 101.514 43.1519   3
   4   3  13 1000.87 118.939   6
  -4  -3  13 1011.28 129.316   6
  -4  -3  13 969.707 131.653   5
  -4   3 -13 905.293 114.057   4
   4  -3 -13 1231.60 145.696   3
   4  -3 -13 1030.66 135.789   2
   4   3  13 1120.67 116.654   2
  -4   3 -13 1098.68 122.707   3
  -4  -3  15 87.5125 29.0747   6
   4  -3 -15 45.4004 22.7049   2
   4   3  15 69.5132 18.8969   2
  -4  -3  15 51.8637 28.1658   5
  -4   3 -15 56.9063 21.1851   4
   4  -3 -15 25.5105 19.9151   3
   4   3  17 70.1174 24.2190   6
  -4  -3  17 21.9189 17.4962   6
   4  -3 -17 64.9945 27.4620   2
  -4   3 -17 83.1939 24.8504   4
  -4   3 -17 60.7178 21.6908   3
   4  -3 -17 61.5949 26.9329   3
   4   3  19 71.4844 25.3048   6
  -4  -3  19 45.1630 26.3700   6
   4   3  19 34.3391 19.3599   5
  -4  -3  19 30.5546 23.4294   5
  -4   3 -19 53.7025 20.6746   4
   4  -3 -19 12.0931 15.4359   3
  -4   3 -19 48.7558 23.8509   3
   4   3  21 32.5630 17.6747   6
  -4  -3  21 11.7496 18.0275   6
   4   3  21 32.9020 15.5038   5
  -4  -3  21 48.4283 28.3492   5
  -4   3 -21 40.9747 17.1376   4
  -4   3 -21 45.4440 23.9982   3
   4   3  23 163.779 41.6424   6
   4   3  23 272.784 47.3921   5
  -4  -3  23 303.507 65.9197   5
  -4   3 -23 241.209 45.0448   4
  -4   3 -23 349.358 59.4230   3
  -4  -3  25 43.3289 25.3665   5
   4   3  25 8.45397 15.0162   6
  -4  -3  25 25.1209 19.1911   6
  -4   3 -25 80.8230 30.3630   3
   4  -3 -25 11.9257 10.7712   3
   4   3  25 47.0784 20.7332   5
   4   3  27 8.20479 12.7047   5
  -4  -3  27 60.0755 27.8846   5
  -4  -3  27 47.8791 23.5244   6
   4  -4  26 294.197 56.8914   2
   4   4 -24 4094.85 424.468   2
   4   4 -24 4773.95 427.353   3
  -4   4  24 4180.04 428.913   4
   4  -4  24 3851.41 428.112   2
   4  -4  22 10899.4 825.360   6
  -4   4  22 8367.60 793.688   5
  -4  -4 -22 10347.4 806.956   4
   4   4 -22 9444.82 815.236   3
  -4   4  22 6728.20 805.400   4
   4  -4  22 7850.68 810.831   2
   4   4 -22 10269.1 824.125   2
   4  -4  20 12025.2 1052.23   6
  -4   4  20 11083.9 1025.54   5
  -4  -4 -20 13141.2 1038.08   4
   4   4 -20 13157.9 1063.00   2
   4   4 -20 13202.5 1054.76   3
  -4   4  20 9083.27 1037.58   4
   4  -4  20 11021.3 1043.72   2
   4  -4  18 149.946 46.5700   6
  -4  -4 -18 250.437 51.9473   4
  -4   4  18 268.504 48.2581   5
   4  -4  18 197.824 47.5484   2
   4   4 -18 149.231 53.3112   2
  -4   4  18 180.100 48.0141   4
   4   4 -18 149.207 50.7076   3
  -4  -4 -16 184.628 46.0505   4
  -4   4  16 291.188 51.7292   5
   4  -4  16 160.399 44.4868   2
   4   4 -16 318.161 77.5832   2
  -4   4  16 174.044 46.2695   4
   4   4 -16 75.2258 36.4584   3
   4  -4  14 12308.0 955.206   6
  -4   4  14 11326.8 945.749   5
  -4  -4 -14 9267.77 921.220   5
   4   4 -14 10047.2 985.882   2
  -4  -4 -14 13324.2 966.208   4
   4   4 -14 9186.10 952.365   3
  -4   4  14 9879.03 937.682   4
   4  -4  14 9802.01 930.310   2
   4  -4  12 10073.1 843.965   6
  -4   4  12 9907.27 850.863   5
  -4  -4 -12 9107.81 827.769   5
   4   4 -12 7881.29 881.012   2
  -4   4  12 8123.55 832.173   4
   4   4 -12 10199.4 861.717   3
   4  -4  12 8122.49 828.623   2
   4  -4  10 57838.0 5156.74   6
  -4  -4 -10 63806.5 5159.44   5
   4   4 -10 57791.3 5165.68   3
  -4   4  10 52374.3 5156.38   4
   4  -4  10 58862.1 5155.26   2
   4  -4   8 1256.16 157.735   1
   4  -4   8 1087.77 132.832   6
  -4  -4  -8 1260.17 143.763   5
  -4   4   8 1301.08 152.132   5
   4   4  -8 1186.42 176.802   2
   4   4  -8 1053.79 131.979   3
   4  -4   8 1055.12 135.044   2
   4  -4   6 542.630 81.4934   6
  -4   4   6 646.137 95.3671   5
  -4  -4  -6 756.072 104.892   5
   4   4  -6 766.613 125.050   2
   4  -4   6 522.372 87.7501   2
  -4  -4  -6 973.700 170.723   4
  -4   4   6 788.032 100.495   4
   4   4  -6 593.357 77.7213   3
  -4   4   6 699.499 104.912   1
  -4  -4  -6 553.837 102.161   1
   4  -4   6 626.360 98.2850   1
   4   4  -4 7398.64 637.029   1
  -4  -4  -4 6547.73 622.886   1
   4  -4   4 6972.90 597.181   6
  -4   4   4 6131.19 600.745   5
  -4  -4  -4 7526.97 620.543   5
   4  -4   4 6221.17 610.042   2
   4   4  -4 5930.40 577.278   3
  -4   4   4 6391.73 612.027   4
   4  -4   4 6342.14 617.622   1
  -4   4   4 7713.15 621.083   1
  -4   4   2 2317.14 242.531   1
   4  -4   2 2028.56 216.265   6
   4   4  -2 2221.68 249.754   6
  -4   4   2 2117.92 221.067   5
   4   4  -2 2346.34 255.171   2
  -4  -4  -2 3228.30 380.418   4
   4  -4   2 2632.09 250.257   2
   4   4  -2 2105.57 246.625   1
  -4  -4  -2 2468.15 254.750   1
  -4   4   0 92899.9 8329.13   5
   4   4   0 103842. 8370.69   2
  -4  -4   0 113554. 8491.21   4
  -4   4   0 110717. 8365.28   4
   4  -4   0 90685.2 8325.48   6
   4   4   0 107596. 8376.66   6
   4  -4   0 93022.1 8343.13   1
  -4  -4   0 98758.5 8373.94   1
   4   4   0 99964.2 8368.62   1
  -4   4  -2 2798.31 247.220   1
   4  -4  -2 3052.63 266.679   2
  -4   4  -2 1919.10 206.891   5
   4   4   2 2373.32 245.045   2
  -4  -4   2 2664.18 306.262   4
   4  -4  -2 2088.37 237.302   3
   4  -4  -2 2165.65 226.290   1
   4   4   2 2117.53 239.823   1
  -4  -4   2 1786.15 238.040   1
  -4  -4   4 7167.98 644.301   1
   4  -4  -4 7670.21 625.385   1
   4   4   4 8033.34 647.774   1
  -4   4  -4 7657.03 631.327   1
   4   4   4 7003.62 636.859   6
  -4   4  -4 5682.29 589.420   5
  -4  -4   4 6381.94 627.433   5
  -4   4  -4 7038.90 626.665   4
   4  -4  -4 7093.12 639.233   3
   4  -4  -6 635.374 87.9239   1
  -4  -4   6 624.442 104.903   1
  -4   4  -6 770.959 97.7535   1
   4   4   6 705.638 98.2443   6
  -4  -4   6 640.784 96.0575   5
   4   4   6 527.992 92.0496   2
  -4  -4   6 641.033 87.9972   4
  -4   4  -6 715.121 92.7809   4
   4  -4  -6 600.485 100.202   3
   4  -4  -6 973.957 130.467   2
  -4   4  -6 624.078 92.7877   3
   4  -4  -8 1402.01 142.677   1
   4   4   8 1259.29 145.081   6
  -4  -4   8 930.607 144.032   6
  -4  -4   8 1029.81 142.162   5
   4   4   8 1079.66 140.891   2
  -4  -4   8 1190.03 122.049   4
  -4   4  -8 1243.23 138.811   4
   4  -4  -8 1296.91 158.991   3
   4  -4  -8 1554.58 182.090   2
  -4   4  -8 1420.31 148.829   3
  -4  -4  10 55225.6 5011.51   5
  -4  -4  10 62036.2 5021.33   6
   4  -4 -10 53115.3 5035.87   2
  -4   4 -10 61075.8 5007.65   3
  -4  -4  12 8384.50 789.418   5
  -4   4 -12 8887.98 777.078   4
   4   4  12 9140.97 778.474   6
  -4  -4  12 7810.16 790.039   6
   4   4  12 8352.10 773.199   2
  -4   4 -12 9414.09 781.989   3
   4   4  14 9923.06 938.519   6
  -4  -4  14 9679.87 954.202   6
  -4  -4  14 10853.3 959.050   5
  -4   4 -14 10599.5 940.419   4
   4  -4 -14 10840.2 966.143   3
  -4   4 -14 10476.5 943.404   3
   4   4  16 186.988 37.2560   6
  -4  -4  16 229.421 48.2006   6
  -4   4 -16 200.943 39.5633   4
  -4   4 -16 195.075 38.9626   3
   4  -4 -16 229.771 52.7844   3
  -4  -4  16 363.836 61.6308   5
   4   4  18 206.646 40.7320   6
  -4  -4  18 276.975 54.1070   6
  -4  -4  18 200.626 50.7580   5
  -4   4 -18 192.035 38.8922   4
  -4   4 -18 304.819 46.6390   3
   4  -4 -18 313.491 60.0358   3
  -4   4 -20 11829.8 1132.58   4
  -4  -4  20 15605.7 1179.80   5
   4  -4 -20 13172.0 1160.16   3
  -4   4 -20 14093.3 1144.84   3
  -4  -4  20 11977.2 1151.29   6
   4   4  20 12910.9 1135.90   6
  -4  -4  22 10636.3 951.122   5
   4   4  22 9678.74 910.024   5
   4  -4 -22 10536.1 936.089   3
  -4  -4  22 10567.4 935.604   6
   4   4  22 10901.4 916.422   6
  -4  -4  24 4480.87 473.116   5
   4   4  24 4648.78 442.117   5
  -4   4 -24 5747.56 463.790   3
  -4  -4  24 4558.76 461.247   6
   4   4  26 380.755 56.8261   5
   4   5 -23-8.10802 12.2784   3
   4  -5  21 84.5367 32.7355   6
  -4  -5 -21 135.782 31.3363   4
  -4   5  21 123.034 27.6311   5
   4  -5  21 32.6427 20.7909   2
   4   5 -21 55.7139 27.0864   2
  -4   5  21 64.6597 27.9170   4
   4   5 -21 102.872 32.7270   3
   4  -5  19 366.986 72.1221   6
  -4   5  19 390.860 58.6860   5
  -4  -5 -19 424.146 66.9923   4
   4  -5  19 237.697 59.8935   2
  -4   5  19 472.775 74.2836   4
   4   5 -19 377.636 69.4431   3
   4  -5  17 34.8146 20.3774   6
  -4  -5 -17 10.0739 9.06012   4
  -4   5  17 57.6242 20.4416   5
   4  -5  17 10.3911 13.0119   2
   4   5 -17 15.9182 24.1661   2
  -4   5  17 10.7191 13.4112   4
   4   5 -17 24.5728 21.5608   3
   4  -5  15 52.7538 27.5124   6
  -4  -5 -15 139.576 40.3072   4
   4  -5  15 89.2922 30.0567   2
   4   5 -15 18.8921 24.9452   2
  -4   5  15 153.896 36.9010   4
   4   5 -15 94.8587 36.5747   3
   4  -5  13 229.124 50.7993   6
  -4  -5 -13 315.504 50.6364   5
  -4   5  13 378.465 61.9960   5
  -4  -5 -13 490.983 81.4496   4
   4   5 -13 127.549 58.2307   2
   4  -5  13 247.763 51.4066   2
  -4   5  13 266.859 52.1556   4
   4   5 -13 209.868 57.6274   3
  -4   5  11 395.243 67.8141   5
  -4  -5 -11 488.192 90.6734   4
   4  -5  11 260.482 52.0383   2
   4   5 -11 352.072 89.6818   2
  -4  -5 -11 263.457 50.7415   5
   4  -5  11 263.930 50.5067   6
  -4  -5  -9 344.903 58.5766   5
   4  -5   9 299.974 55.4578   2
   4   5  -9 354.593 87.7152   2
  -4   5   9 162.549 48.9877   5
  -4  -5  -9 436.616 88.7214   4
  -4   5   9 340.536 60.7409   4
   4  -5   9 329.646 56.0388   6
  -4  -5  -7 372.279 61.6546   5
   4  -5   7 337.903 61.1497   2
   4   5  -7 228.301 71.3560   2
  -4   5   7 287.520 61.6278   5
  -4   5   7 471.834 69.2412   4
   4  -5   7 316.108 57.2249   6
   4  -5   5 530.485 77.0336   6
  -4  -5  -5 474.079 81.5194   5
  -4   5   5 699.851 91.0674   4
   4  -5   5 597.076 87.6339   2
   4  -5   3 693.530 87.5217   6
  -4   5   3 728.518 92.1586   5
  -4  -5  -3 662.557 97.6665   5
   4   5  -3 558.915 102.757   2
   4  -5   3 604.041 98.4809   2
  -4  -5  -3 766.442 126.725   4
  -4   5   3 761.713 100.679   4
   4  -5   3 737.839 92.2325   1
   4  -5   1 57.5039 22.0916   6
   4   5  -1 52.6227 30.7342   6
   4   5  -1 39.8760 26.3547   2
   4  -5   1 109.849 40.0225   2
  -4   5   1 38.0784 21.2391   5
  -4  -5  -1 57.7469 28.5571   4
  -4   5   1 63.8717 26.6878   4
   4  -5   1 45.1823 17.5256   1
  -4  -5   1 82.8790 27.6212   5
   4   5   1 116.178 36.0089   6
   4   5   1 24.7166 24.6733   2
   4  -5  -1 157.183 45.8014   2
  -4   5  -1 43.5697 14.9439   5
  -4  -5   1 21.9279 24.0099   4
  -4   5  -1 73.0839 26.2940   4
   4  -5  -1 20.9040 15.7755   1
   4   5   3 565.969 98.7820   6
  -4  -5   3 809.241 103.302   5
   4  -5  -3 722.613 126.730   2
  -4  -5   3 796.358 95.6989   4
  -4   5  -3 779.255 99.3457   4
   4  -5  -3 701.393 102.152   3
   4  -5  -3 713.555 85.2996   1
  -4   5  -5 536.456 80.7769   4
   4  -5  -5 628.477 95.2621   3
   4   5   5 779.517 100.813   2
   4  -5  -5 649.423 115.659   2
  -4  -5   5 620.320 86.9409   5
   4  -5  -7 467.072 75.4641   3
   4   5   7 364.164 65.8704   2
   4  -5  -7 316.463 82.2703   2
  -4  -5   7 345.120 62.0149   5
   4   5   7 410.447 66.8179   6
  -4  -5   9 331.194 61.5303   6
   4   5   9 319.986 57.7287   2
   4  -5  -9 376.687 84.2368   2
   4   5   9 277.448 52.2122   6
  -4   5  -9 291.161 51.3074   4
   4  -5  -9 421.604 69.3705   3
  -4   5  -9 302.954 53.0640   3
  -4  -5  11 325.743 58.8797   6
   4  -5 -11 432.300 79.7706   2
   4   5  11 297.049 49.4584   2
  -4  -5  11 311.091 55.9174   5
   4   5  11 262.308 47.2503   6
  -4   5 -11 272.713 46.1438   4
   4  -5 -11 351.664 65.3520   3
  -4   5 -11 253.478 45.6614   3
  -4  -5  13 309.195 55.2714   6
   4  -5 -13 304.082 60.6650   2
   4  -5 -13 326.006 59.4857   3
  -4   5 -13 252.276 45.8067   4
  -4   5 -13 256.188 44.8107   3
  -4  -5  13 358.178 58.3926   5
   4   5  13 236.419 43.2193   6
   4   5  15 109.379 26.8161   6
  -4  -5  15 144.874 36.1727   6
   4  -5 -15 87.5493 31.8228   3
  -4   5 -15 122.202 28.1702   4
  -4   5 -15 112.198 28.4717   3
  -4  -5  15 141.710 35.6536   5
   4   5  17 11.4369 10.0754   6
  -4  -5  17 9.54159 11.8571   6
  -4   5 -17 18.5522 13.2924   4
  -4   5 -17 18.0603 12.9437   3
   4  -5 -17 21.5566 13.3749   3
  -4  -5  17 21.1243 16.0271   5
  -4  -5  19 340.520 64.5486   6
   4   5  19 411.300 56.8567   6
   4   5  19 378.886 57.9014   5
  -4  -5  19 527.904 77.8718   5
  -4   5 -19 492.086 61.9111   3
   4  -5 -19 512.087 77.1370   3
  -4  -5  21 181.913 46.0061   5
  -4  -5  21 130.022 34.1530   6
   4   5  21 93.7050 24.1959   6
   4  -5 -21 106.615 32.4347   3
  -4   5 -21 136.826 30.1326   3
   4   5  21 108.622 26.4002   5
  -4  -5  23 12.6154 19.1042   5
   4  -6  20 5857.93 545.021   6
  -4  -6 -18 202.808 46.9032   4
  -4   6  18 264.729 42.7196   5
  -4   6  16 85.3601 28.6865   4
  -4  -6 -16 96.8648 33.5876   4
  -4   6  16 115.033 28.0348   5
   4   6 -16 163.436 49.2335   2
   4  -6  16 66.5328 27.5190   2
   4  -6  14 4117.65 405.460   6
  -4   6  14 4832.90 412.647   5
  -4  -6 -14 5111.62 435.839   4
   4   6 -14 4175.32 447.614   2
  -4   6  14 4907.09 414.626   4
  -4   6  12 4088.38 359.946   5
  -4  -6 -12 3576.52 342.262   5
   4   6 -12 2848.19 376.078   2
  -4   6  12 3795.92 352.799   4
   4  -6  12 3594.31 347.670   6
   4  -6  10 19818.4 1635.24   6
  -4  -6 -10 21536.9 1633.82   5
   4   6 -10 18295.2 1685.44   2
  -4  -6 -10 14572.7 1657.15   4
  -4   6  10 20435.2 1639.54   4
   4  -6  10 15645.0 1635.11   2
   4  -6   8 628.046 85.1539   6
  -4  -6  -8 780.614 92.7278   5
   4   6  -8 635.807 113.241   2
  -4  -6  -8 710.497 110.427   4
  -4   6   8 416.998 82.4291   5
  -4   6   8 604.808 85.2244   4
   4  -6   8 600.030 90.2359   2
  -4  -6  -6 184.814 54.1064   4
  -4   6   6 191.676 44.3839   5
   4  -6   6 115.969 38.5699   2
   4   6  -6 165.814 50.7882   2
  -4  -6  -6 112.418 35.9867   5
   4  -6   6 166.270 36.9689   6
  -4   6   4 1888.13 215.885   5
  -4  -6  -4 2167.72 219.621   5
   4   6  -4 1870.81 234.726   2
  -4   6   4 2168.70 219.787   4
   4  -6   4 2464.33 240.135   2
  -4  -6  -2 900.057 106.412   5
   4   6  -2 606.667 104.726   2
  -4   6   2 651.769 96.3942   4
  -4  -6  -2 925.475 110.700   4
   4   6  -2 630.710 99.6197   6
   4  -6   2 933.845 126.538   2
  -4  -6   0 32522.6 2859.87   5
   4   6   0 27501.7 2861.16   2
  -4  -6   0 29309.0 2860.24   4
  -4   6   0 36138.0 2862.34   4
   4   6   0 35189.1 2872.01   6
  -4   6  -2 644.041 92.2770   4
   4  -6  -2 854.940 105.538   3
  -4  -6   2 715.628 96.6599   5
   4   6   2 825.454 106.765   2
   4   6   4 2334.18 223.826   6
  -4  -6   4 1932.84 211.771   5
   4   6   4 2124.73 223.141   2
  -4   6  -4 2034.57 209.620   4
   4  -6  -4 1915.69 217.625   3
   4  -6  -4 2615.44 269.357   2
  -4   6  -4 2056.73 213.521   3
  -4  -6   6 130.079 34.6795   5
   4   6   6 185.591 40.9923   6
   4  -6  -6 156.161 39.6887   3
  -4   6  -6 136.600 32.8190   4
  -4   6  -6 156.179 35.3894   3
   4   6   6 166.094 40.6113   2
   4  -6  -6 227.698 69.5358   2
   4   6   8 695.469 90.4568   6
  -4  -6   8 898.148 97.8409   5
   4   6   8 635.923 93.4532   2
   4  -6  -8 851.560 127.320   2
  -4   6  -8 598.050 81.2067   4
   4  -6  -8 685.079 95.6666   3
  -4   6  -8 597.062 82.4998   3
   4   6  10 18095.4 1649.54   6
  -4   6 -10 18978.6 1649.40   4
  -4  -6  10 17652.3 1654.62   5
  -4   6 -10 18767.5 1648.49   3
   4  -6 -10 18502.7 1662.89   3
   4   6  12 3367.31 315.617   6
  -4  -6  12 3541.63 328.106   6
  -4   6 -12 2998.52 313.079   4
   4  -6 -12 3399.37 330.341   3
  -4   6 -12 3397.76 314.070   3
  -4  -6  12 3741.79 327.676   5
   4   6  14 4079.64 369.219   6
  -4  -6  14 4106.31 382.602   6
  -4   6 -14 4197.37 372.439   4
   4  -6 -14 4540.55 391.710   3
  -4   6 -14 3627.09 366.815   3
  -4  -6  16 77.0932 24.8566   6
  -4  -6  16 108.238 30.4409   5
  -4  -6  18 238.614 49.2544   5
   4  -6 -18 127.879 38.6484   3
  -4  -6  18 222.493 44.4446   6
   4   6  18 280.424 39.6840   6
   4   6  18 238.843 41.4364   5
   4  -7  15 60.3948 20.2338   6
  -4   7  15 43.0091 18.2148   5
  -4  -7 -13 333.711 74.4324   4
  -4   7  13 591.006 75.3409   5
  -4  -7 -11 145.478 43.8127   4
  -4   7  11 138.480 35.9305   5
   4   7 -11 148.398 51.7007   2
   4  -7  11 132.807 39.2284   2
  -4   7  11 173.804 36.4463   4
  -4  -7 -11 173.041 33.8721   5
  -4   7   9 19.8481 15.3412   5
  -4   7   9 39.6719 17.2638   4
   4   7  -9 46.6563 27.3391   2
   4  -7   9 45.0371 26.1994   2
  -4  -7  -7 84.4668 32.4217   4
   4  -7   7 100.370 35.3843   2
   4   7  -7 55.0572 30.3118   2
  -4   7   7 98.2574 27.7101   4
  -4  -7  -7 77.8341 23.4217   5
  -4  -7  -5 465.050 74.8680   4
   4  -7   5 342.873 76.2243   2
   4   7  -5 292.935 67.3053   2
  -4   7   5 449.731 65.1452   4
  -4  -7  -5 416.733 62.1507   5
   4   7  -5 412.741 66.1741   6
  -4   7   3 626.861 81.9583   4
  -4  -7  -3 618.202 80.4785   5
   4  -7   3 573.037 107.514   2
   4   7  -3 460.912 82.5106   2
  -4   7   1 8.11529 10.0658   4
  -4  -7  -1 15.6337 11.8589   5
   4   7  -1 9.89264 14.9890   6
   4   7  -1 9.85997 12.2112   2
  -4   7  -1 7.68369 9.51714   4
   4   7   1 9.51568 14.4081   6
   4  -7  -1 22.5225 27.8149   2
   4   7   1 9.37831 14.2007   2
  -4  -7   3 478.076 72.2863   5
   4   7   3 369.458 71.1446   2
   4  -7  -3 747.906 127.384   2
  -4   7  -3 550.685 72.1991   4
   4   7   3 522.852 78.0981   6
  -4   7  -3 702.755 83.2842   3
   4   7   5 268.246 58.7342   2
   4  -7  -5 427.545 97.5971   2
  -4  -7   5 396.685 60.8552   5
   4   7   5 456.467 64.0648   6
  -4   7  -5 409.306 60.1290   3
   4   7   7 29.2305 15.1824   6
  -4  -7   7 98.7812 25.3573   5
  -4   7  -7 52.6675 17.7225   4
   4  -7  -7 61.6515 22.3587   3
  -4   7  -7 65.6366 21.3028   3
   4  -7  -7 107.694 44.6203   2
   4   7   9 19.2507 13.2857   6
  -4  -7   9 37.3389 16.5710   5
  -4   7  -9 50.1886 16.7418   4
   4  -7  -9 25.5040 17.1752   3
  -4  -7  11 171.625 35.9068   5
  -4   7 -11 125.568 26.1927   3
   4  -7 -11 147.584 34.1796   3
  -4  -7  13 403.921 60.8924   5
  -4  -7  15 39.2171 18.4205   5
   4   8  -4 1503.75 168.220   2
   4  -8   2 487.243 105.997   2
  -4   8   2 498.813 68.2917   4
   4  -8   0 11757.7 1077.84   2
   4   8   0 11238.2 1001.95   2
   4  -8  -2 570.026 115.805   2
   4   8   2 407.538 66.8774   2
  -4   8  -2 537.094 67.6266   4
   4  -8  -4 2058.25 228.109   2
  -4   8  -4 1539.32 158.501   4
   5   0   0-6.76061 11.8155   6
  -5   0   0-10.2061 15.4407   5
  -5   0   0 29.4933 25.7512   1
  -5   0   0-14.4564 17.8548   1
   5   0   0 15.4330 13.4828   1
   5   0   0 12.0080 18.1637   2
  -5   0   0 30.2895 19.7151   4
   5   0   0 9.39894 14.2211   3
   5   0   0-15.3121 18.9106   1
   5   0   2-7.38044 11.1616   6
   5   0  -2-6.32648 7.81391   6
  -5   0   2-11.3497 17.1620   5
  -5   0   2-16.6770 14.5599   1
  -5   0  -2-14.9095 13.0172   1
  -5   0   2-15.0192 13.1130   1
   5   0  -2 16.8909 14.7466   1
   5   0   2-16.0139 13.9811   1
  -5   0  -2-14.6063 22.0854   1
   5   0   2 22.7077 26.2234   2
   5   0  -2 10.6373 13.1341   3
  -5   0  -2-9.78741 14.8001   4
   5   0   2 15.0269 22.7213   1
   5   0  -2 15.7590 13.7586   1
  -5   0  -4 8.03002 12.1410   3
  -5   0  -4 9.63021 8.40648   5
   5   0  -4 6.46137 11.2806   6
  -5   0   4 12.0210 18.1752   5
   5   0   4-16.3907 20.2344   1
   5   0  -4-17.5875 26.5914   1
  -5   0   4 18.1995 22.4674   1
  -5   0  -4-15.9725 13.9428   1
  -5   0  -4 14.6432 12.7824   1
  -5   0   4-14.5011 17.9017   1
   5   0   4-10.9247 21.3242   2
   5   0  -4 13.4983 20.4088   2
  -5   0   4-10.8267 13.3657   4
   5   0  -4-12.0408 10.5108   3
  -5   0  -4 9.48393 11.7080   4
   5   0   4-14.3348 17.6964   1
   5   0  -4-15.7040 19.3867   1
   5   0   6-14.2706 17.6211   1
   5   0  -6 17.2526 15.0648   1
   5   0   6 18.4506 18.0109   6
  -5   0   6-11.8909 14.6841   5
   5   0  -6 6.82035 10.3188   6
  -5   0  -6-9.29893 16.2388   5
  -5   0  -6-15.1194 22.8628   1
   5   0  -6-18.3416 0.37291   1
  -5   0  -6 16.8660 20.8245   1
  -5   0   6-14.6512 18.0908   1
   5   0   6-17.7353 15.4861   1
   5   0  -6 14.3231 21.6590   2
  -5   0   6-10.4943 18.3254   4
  -5   0  -6-9.18878 16.0466   4
   5   0  -6-13.0458 22.7792   3
  -5   0  -6-7.15457 13.9701   3
   5   0   8 13.4910 11.7797   1
   5   0   8-10.1651 17.7487   6
   5   0  -8 7.08767 13.8372   6
  -5   0  -8-8.45725 12.7898   5
  -5   0   8-12.0769 14.9114   5
  -5   0   8 19.4179 16.9525   1
  -5   0  -8-14.4675 17.8622   1
  -5   0  -8-17.3971 21.4785   1
   5   0  -8-17.9151 22.1179   1
   5   0   8 19.1139 16.6872   1
  -5   0   8 13.7776 12.0298   1
   5   0   8-10.0718 15.2304   2
   5   0  -8-14.9234 18.4250   2
  -5   0   8-10.5845 16.0055   4
  -5   0  -8 6.36616 9.62908   3
   5   0 -10-14.7524 12.8830   1
   5   0  10 22.0938 27.2774   6
  -5   0  10 12.2378 15.1120   5
   5   0 -10-6.87818 8.49907   6
  -5   0 -10 13.1192 16.1999   1
  -5   0 -10-16.2455 14.1859   1
  -5   0  10 19.0774 23.5540   1
   5   0 -10-16.3278 20.1601   1
  -5   0  10 12.4175 18.7783   1
   5   0  10 9.49596 14.3621   2
   5   0 -10-15.0054 26.1998   2
  -5   0 -10 8.92984 17.4342   4
  -5   0 -10 6.34385 11.0815   3
   5   0 -10-12.1286 14.9774   3
   5   0 -12-12.7746 15.7710   1
   5   0  12-11.8808 14.6678   1
  -5   0 -12 15.5863 23.5662   1
   5   0  12-11.7140 17.7117   6
  -5   0 -12-6.33694 13.5507   5
  -5   0  12 12.5687 21.9437   5
  -5   0  12 33.8471 22.0229   1
  -5   0 -12-11.6724 14.4105   1
   5   0  12-16.9348 20.9067   1
  -5   0  12-17.9593 22.1714   1
   5   0  12-8.92432 15.5813   2
   5   0 -12-15.3579 23.2209   2
  -5   0  12-10.3637 18.0942   4
  -5   0 -12 8.55932 19.7688   4
   5   0 -12 12.1501 18.3710   3
  -5   0 -12-7.18053 15.3544   3
   5   0 -14-11.7349 20.4984   1
   5   0  14-11.3449 14.0214   1
  -5   0 -14-15.2281 18.8112   1
  -5   0 -14 10.8232 13.3782   1
   5   0  14-15.4910 13.5392   1
  -5   0  14-10.2743 17.9500   1
   5   0 -14-13.1251 16.2170   1
   5   0  14 11.9982 18.1531   6
  -5   0  14-13.0061 16.0702   5
   5   0  14-8.48160 14.8229   2
   5   0 -14-15.4798 23.4143   2
  -5   0  14-10.6178 18.5493   4
  -5   0 -14-8.47684 12.8342   4
   5   0 -14-12.4157 18.7839   3
  -5   0 -14-9.12815 17.8301   3
   5   0  16 11.1382 16.8466   1
  -5   0 -16 15.4796 23.4089   1
   5   0  16-14.4677 17.8664   1
  -5   0  16-9.57058 16.7151   1
   5   0 -16 12.9928 16.0463   1
   5   0  16-11.6637 20.3682   6
  -5   0  16 13.3748 20.2273   5
   5   0 -16 14.8154 18.2954   2
   5   0  16 5.84802 8.85385   5
  -5   0  16 21.7790 19.0170   4
  -5   0 -16 8.77362 10.8408   4
  -5   0 -16-12.0320 21.0112   3
   5   0 -16 13.0132 16.0715   3
   5   0  18-10.5186 18.3643   6
   5   0 -18-13.3892 16.5294   2
  -5   0  18 13.2636 16.3743   5
  -5   0  18 11.3757 17.1999   4
  -5   0 -18 14.2360 17.5748   3
   5   0 -18-13.1584 11.4868   3
   5   0  20-7.41474 11.2148   2
   5   0 -20-11.8228 17.8781   2
  -5   0  20-12.5762 15.5284   5
  -5   0 -20 14.3946 17.7728   3
   5   0 -20 13.8621 17.1155   3
  -5   0  20 11.4523 10.0016   4
  -5   0 -20-9.44100 14.2775   4
   5   0  22-7.46334 11.2847   6
   5   0 -22-10.2294 19.9673   2
  -5   0  22-11.1532 13.7691   5
  -5   0 -22 10.0125 12.3610   4
  -5   0 -22 12.2319 18.4944   3
   5   0 -22 14.0100 17.2958   3
   5   0  24 6.26236 12.2242   6
  -5   0 -24-9.83759 12.1451   4
  -5   0 -24-10.3682 15.6766   3
   5   0 -24 13.3097 20.1239   3
  -5   0  24-9.56045 11.8030   5
   5   0 -26 11.8599 10.3536   3
  -5   0 -26-9.22254 8.05167   4
  -5   1  25 4579.88 374.610   5
  -5  -1 -25 3281.70 372.192   4
   5   1 -25 4384.80 396.518   3
   5  -1  25 3676.98 356.455   6
   5   1 -25 4194.09 373.523   2
   5  -1  23 435.980 58.4034   6
  -5   1  23 511.107 71.6272   5
   5   1 -23 502.448 71.8392   2
   5  -1  23 339.913 57.9688   2
  -5  -1 -23 267.408 61.4514   4
  -5   1  23 309.132 66.3968   4
   5   1 -23 532.475 86.9519   3
   5  -1  21 363.851 57.9946   6
   5   1 -21 366.197 70.1563   2
   5  -1  21 403.709 61.9228   2
  -5   1  21 284.000 67.8762   4
   5   1 -21 499.381 87.8571   3
   5  -1  19 9194.66 864.030   6
  -5   1  19 7975.33 877.154   5
  -5   1  19 11234.8 898.486   4
  -5  -1 -19 10817.0 887.332   4
   5   1 -19 9750.81 890.739   2
   5   1 -19 11646.0 910.570   3
  -5  -1 -19 8718.30 874.487   3
   5  -1  19 10233.9 871.939   2
   5  -1  17 11469.5 1105.36   6
  -5   1  17 12246.2 1126.15   5
   5   1 -17 10684.9 1124.15   2
  -5   1  17 14392.6 1134.98   4
  -5  -1 -17 14182.2 1122.64   4
   5   1 -17 13552.8 1139.31   3
  -5  -1 -17 11328.6 1116.75   3
   5  -1  17 13053.1 1112.28   2
  -5  -1 -15 27135.8 2178.69   1
   5  -1  15 28298.7 2185.55   6
  -5   1  15 21619.7 2182.56   5
   5   1 -15 20769.3 2192.85   2
  -5  -1 -15 25574.0 2182.07   4
   5   1 -15 27893.7 2195.61   3
  -5  -1 -15 20004.6 2178.82   3
   5   1 -15 25009.9 2173.70   1
   5  -1  15 28055.0 2181.92   1
  -5  -1 -13 1807.69 179.866   1
   5  -1  13 1664.48 206.441   1
   5  -1  13 1797.55 177.297   2
  -5  -1 -13 1180.37 159.102   5
   5   1 -13 1538.63 194.560   2
  -5  -1 -13 2041.54 182.789   4
  -5  -1 -13 1155.74 169.650   3
   5   1 -13 1621.64 184.454   3
  -5  -1 -13 1416.77 194.825   1
   5   1 -13 1272.20 181.836   1
  -5   1  13 1463.50 167.960   1
   5   1 -13 1537.85 175.391   1
   5  -1  11 381.955 66.0787   1
  -5   1  11 315.607 58.0487   1
   5  -1  11 267.782 72.8696   1
  -5   1  11 200.977 69.6471   1
   5   1 -11 379.858 79.0790   1
  -5  -1 -11 316.986 73.0717   1
   5  -1  11 348.686 73.7883   6
  -5  -1 -11 302.647 54.8059   5
   5   1 -11 284.545 69.6299   2
   5  -1  11 370.711 61.0678   2
  -5   1  11 385.237 69.4636   5
  -5   1  11 360.797 67.7055   4
  -5  -1 -11 359.470 61.8659   4
  -5  -1 -11 402.517 62.9194   3
   5   1 -11 279.206 61.1321   3
   5  -1   9 14612.0 1264.29   1
  -5   1   9 13730.2 1260.67   1
  -5  -1  -9 15168.8 1235.09   1
   5  -1   9 13737.4 1212.07   2
  -5   1   9 15013.3 1224.56   5
  -5  -1  -9 14561.5 1215.85   5
   5   1  -9 14584.0 1241.02   2
  -5   1   9 12675.1 1214.77   4
   5   1  -9 11973.6 1214.71   3
  -5  -1  -9 13257.5 1195.58   3
  -5   1   9 12463.2 1213.78   1
  -5  -1  -9 13301.5 1251.47   1
   5   1  -9 14000.3 1256.07   1
   5   1  -9 15224.2 1235.73   1
   5  -1   9 13535.9 1221.32   1
   5   1  -7 8319.83 707.466   1
   5   1  -7 8420.21 683.993   1
   5  -1   7 6411.63 656.061   1
   5  -1   7 6954.23 686.916   1
  -5   1   7 8090.02 701.971   1
  -5  -1  -7 7360.64 675.406   1
   5  -1   7 6380.24 677.874   6
   5   1  -7 6595.66 649.583   6
  -5   1   7 7080.02 655.560   5
  -5  -1  -7 7797.84 657.604   5
   5   1  -7 7019.81 670.484   2
  -5   1   7 7237.02 656.813   4
  -5  -1  -7 6762.42 645.392   4
   5   1  -7 7036.74 655.887   3
   5  -1   7 6730.35 649.013   2
  -5  -1  -5 80675.5 7105.62   1
   5   1  -5 93941.4 7101.64   1
   5  -1   5 88147.1 7088.88   1
  -5   1   5 87490.8 7087.91   1
  -5   1   5 97517.5 7126.55   1
  -5  -1  -5 88393.9 7097.85   1
   5   1  -5 93669.3 7086.40   6
   5  -1   5 55495.7 7089.12   6
  -5   1   5 89236.1 7082.80   5
   5   1  -5 88430.0 7095.50   2
  -5  -1  -5 62740.3 7064.83   4
   5   1  -5 95211.3 7084.62   3
  -5  -1  -5 81890.2 7046.09   3
   5  -1   5 73577.6 7071.39   2
   5   1  -3 3595.04 361.196   1
  -5  -1  -3 3133.24 344.157   1
   5   1  -3 2814.07 324.736   1
  -5   1   3 3330.86 332.215   1
   5  -1   3 3305.77 332.407   1
  -5   1   3 3001.74 341.039   1
  -5  -1  -3 3001.28 332.027   1
   5   1  -3 3491.06 326.989   6
   5  -1   3 3558.69 358.311   6
  -5   1   3 3134.19 322.605   5
  -5  -1  -3 3216.05 322.648   5
   5   1  -3 3195.39 335.444   2
  -5  -1  -3 3377.29 316.801   4
  -5   1   3 3863.36 335.168   4
   5   1  -3 3028.62 314.520   3
   5  -1   3 2950.47 317.817   2
  -5  -1  -3 3282.75 300.869   3
   5   1  -1 2739.60 318.302   1
  -5  -1  -1 2616.23 308.497   1
  -5   1   1 2828.49 308.161   1
   5  -1   1 2953.51 317.657   1
   5   1  -1 3338.37 321.658   1
  -5  -1  -1 3275.39 317.042   1
  -5   1   1 2845.21 314.192   1
   5  -1   1 3391.80 328.261   6
  -5   1   1 2811.10 295.273   5
  -5  -1  -1 2851.69 298.963   5
   5   1  -1 3562.65 317.877   2
  -5   1   1 3487.49 308.328   4
  -5  -1  -1 2963.27 292.630   4
   5  -1   1 2914.27 300.041   3
   5   1  -1 2819.59 283.581   3
   5  -1   1 2534.80 299.532   2
  -5   1  -1 2772.05 318.920   1
  -5  -1   1 2559.66 324.667   1
   5   1   1 3013.92 336.470   1
   5   1   1 3252.53 330.189   1
   5  -1  -1 2557.16 329.896   1
  -5   1  -1 2818.24 323.591   1
  -5  -1   1 3232.27 332.992   1
   5   1   1 3314.26 311.566   6
   5  -1  -1 3532.16 332.353   6
  -5   1  -1 3100.58 305.449   5
  -5  -1   1 3735.39 325.329   5
  -5   1  -1 4169.67 329.557   4
  -5  -1   1 3206.05 308.995   4
   5   1   1 2788.41 294.521   3
   5  -1  -1 2900.97 314.551   3
   5   1   1 3574.34 330.211   2
   5  -1  -1 3155.19 316.606   2
  -5   1  -3 3147.86 329.807   1
  -5  -1   3 2956.76 329.920   1
   5   1   3 3229.85 337.160   1
  -5  -1   3 3662.84 352.337   1
   5   1   3 3103.54 333.104   1
  -5   1  -3 3132.76 331.059   1
   5   1   3 2842.04 303.183   6
   5  -1  -3 3062.53 284.016   6
   5  -1  -3 3468.81 314.103   6
  -5  -1   3 3449.49 325.548   5
  -5   1  -3 2952.39 300.847   5
  -5   1  -3 3555.03 323.319   4
  -5  -1   3 2722.20 304.457   4
   5  -1  -3 3103.46 322.496   3
   5  -1  -3 3090.38 316.806   2
   5   1   3 3851.20 329.839   2
   5  -1  -5 99575.3 7582.37   1
   5  -1  -5 91404.9 7579.30   1
  -5  -1   5 87005.8 7569.62   1
  -5  -1   5 97283.5 7586.59   1
   5   1   5 90636.7 7569.62   1
  -5   1  -5 92804.1 7569.87   1
   5   1   5 85047.4 7535.46   6
   5  -1  -5 81752.6 7503.03   6
   5  -1  -5 107308. 7521.55   6
  -5   1  -5 90622.5 7536.93   5
  -5  -1   5 89630.5 7538.48   4
   5  -1  -5 83243.2 7561.81   3
   5   1   5 84783.3 7547.23   2
  -5   1  -5 79471.2 7538.44   3
   5  -1  -5 91669.1 7555.43   2
  -5   1  -7 7275.13 688.735   1
   5  -1  -7 8024.01 699.573   1
   5  -1  -7 7795.33 709.389   1
   5   1   7 6481.46 682.102   1
  -5  -1   7 6807.99 682.872   1
   5   1   7 7749.78 698.944   1
  -5  -1   7 8293.33 709.078   1
  -5   1  -7 7284.79 686.665   1
   5   1   7 6435.79 655.480   6
  -5  -1   7 7712.48 677.764   5
  -5   1  -7 7171.28 649.569   5
  -5  -1   7 8286.58 666.548   4
  -5   1  -7 6688.32 658.430   4
   5  -1  -7 7585.05 685.726   3
   5   1   7 7102.64 665.271   2
  -5   1  -9 14047.0 1223.18   1
   5  -1  -9 14211.4 1227.69   1
   5  -1  -9 16020.1 1238.26   1
   5   1   9 11510.0 1210.91   1
   5   1   9 13908.2 1235.24   1
  -5   1  -9 13219.8 1214.41   1
   5   1   9 14832.0 1196.13   6
  -5   1  -9 10963.3 1171.33   5
  -5  -1   9 15517.6 1202.30   4
   5  -1  -9 13979.1 1215.91   3
   5  -1  -9 15621.0 1221.32   2
   5   1   9 13755.6 1196.59   2
  -5   1 -11 231.819 60.0139   1
   5  -1 -11 444.114 79.8032   1
   5   1  11 250.488 65.5560   1
   5   1  11 475.492 69.4742   6
  -5  -1  11 401.935 69.9612   5
  -5   1 -11 410.964 51.3077   5
  -5  -1  11 441.633 77.2284   1
  -5   1 -11 380.510 71.3899   1
   5   1  11 358.239 79.8319   1
   5  -1 -11 303.348 71.4678   1
  -5  -1  11 288.181 73.6925   1
   5   1  11 381.986 64.1711   2
   5  -1 -11 347.033 72.8646   2
  -5  -1  11 464.207 72.9880   4
  -5   1 -11 330.639 59.4050   4
  -5   1 -11 370.247 57.3736   3
   5  -1 -11 434.536 75.2089   3
  -5   1 -13 1515.38 195.167   1
   5  -1 -13 1476.87 189.225   1
  -5  -1  13 1797.74 196.705   1
   5   1  13 1761.15 197.573   1
  -5  -1  13 1513.51 200.876   1
  -5  -1  13 1414.66 175.749   6
   5   1  13 2038.16 193.916   6
  -5  -1  13 2047.19 203.104   5
  -5   1 -13 1729.80 178.796   4
   5  -1 -13 1560.41 188.123   3
  -5   1 -13 1707.19 175.355   3
   5  -1 -13 1561.31 196.537   2
   5   1  13 1650.66 178.454   2
  -5   1 -15 25256.0 2213.08   1
  -5  -1  15 25834.7 2206.33   1
  -5  -1  15 19849.7 2217.54   1
   5   1  15 24657.4 2213.40   1
  -5  -1  15 26576.4 2215.02   5
  -5  -1  15 24997.5 2191.43   6
  -5   1 -15 24400.3 2189.12   4
  -5  -1  15 29787.9 2204.20   4
   5  -1 -15 24725.5 2205.29   3
  -5   1 -15 27820.8 2191.28   3
   5   1  15 23346.7 2184.20   2
  -5  -1  17 11706.1 1114.58   6
   5   1  17 12450.1 1127.92   6
   5   1  17 12510.4 1108.16   5
  -5   1 -17 12885.9 1113.79   4
  -5  -1  17 13912.2 1127.92   4
   5  -1 -17 13643.5 1136.06   3
  -5   1 -17 13389.9 1123.91   3
   5   1  17 11832.2 1108.96   2
   5  -1 -17 12215.3 1133.06   2
  -5  -1  19 9482.00 870.190   5
   5   1  19 10629.3 845.356   5
  -5   1 -19 9959.79 848.198   4
   5  -1 -19 10049.1 868.079   3
  -5   1 -19 11777.9 876.900   3
   5  -1 -19 10402.3 865.047   2
   5   1  19 9278.85 839.946   2
  -5  -1  21 325.747 66.5283   5
   5  -1 -21 520.343 71.4665   2
  -5   1 -21 439.617 62.9538   4
   5   1  21 196.933 55.3302   6
  -5   1 -21 388.488 74.7153   3
   5  -1 -21 277.342 61.9628   3
   5   1  23 364.379 62.9176   6
  -5   1 -23 451.197 65.7266   4
   5  -1 -23 212.991 56.5947   3
  -5  -1  23 421.381 72.2904   5
  -5   1 -25 3587.20 356.552   4
   5  -1 -25 2655.19 355.945   3
  -5   1 -25 3449.75 366.928   3
   5   1  25 4227.56 355.087   6
  -5  -1  25 4525.61 369.993   5
  -5   1 -27 7894.24 717.237   3
   5   2 -26 11.4575 14.1930   3
   5   2 -26 15.5369 15.2087   2
   5  -2  24-5.89572 10.2931   6
  -5   2  24 15.3115 11.5751   5
   5   2 -24-8.87866 13.4241   2
   5  -2  24-8.37004 16.3377   2
  -5   2  24-13.2105 11.5318   4
   5   2 -24 13.8310 17.0745   3
   5  -2  22 71.6533 21.9799   6
  -5   2  22 63.5112 23.0712   5
   5   2 -22 81.5277 27.2526   2
   5  -2  22 32.9340 18.4499   2
  -5  -2 -22 62.2516 27.7254   4
   5   2 -22 90.7251 37.7392   3
   5  -2  20 7.47993 13.0618   6
  -5   2  20 10.5686 13.0499   5
   5   2 -20-11.8212 17.8753   2
   5  -2  20-8.54537 10.5530   2
  -5   2  20 14.5844 12.7341   4
  -5  -2 -20 11.4240 17.2748   4
   5   2 -20-15.9186 24.0698   3
   5  -2  18 8.28968 12.5340   6
  -5   2  18-11.9388 10.4222   5
  -5  -2 -18-11.8014 17.8435   4
  -5   2  18 13.9684 17.2443   4
   5   2 -18-15.9550 24.1235   3
   5   2 -18-13.5164 16.6863   2
   5  -2  18 9.11187 11.2491   2
  -5   2  16 25.6829 19.5128   5
   5   2 -16 29.7637 22.5845   2
   5  -2  16 9.67718 14.7601   2
   5  -2  16 27.6479 16.2068   6
   5   2 -16 28.3394 21.5120   3
   5   2 -14-12.5928 15.5530   3
  -5  -2 -14 7.63661 13.3407   5
   5   2 -14 15.7957 13.7965   2
   5  -2  14 19.4496 16.9846   2
  -5   2  14 38.9418 22.6671   5
  -5   2  14-11.7943 10.3063   4
  -5  -2 -14-11.4340 14.1232   4
   5   2 -14 8.11720 7.10135   1
   5   2 -12 78.5983 27.1296   1
   5  -2  12 69.9448 32.7742   6
  -5  -2 -12 89.8398 29.9942   5
   5   2 -12 16.1071 20.8327   2
   5  -2  12 87.0914 31.0842   2
  -5   2  12 111.415 34.7330   5
  -5   2  12 55.4045 24.4948   4
  -5  -2 -12 65.4421 27.6372   4
   5   2 -12 55.9954 26.6009   3
   5   2 -10 49.7056 21.4651   1
  -5  -2 -10 42.4281 20.9183   1
   5  -2  10 61.1243 30.9501   1
  -5  -2 -10 99.7039 49.3244   1
   5   2 -10 55.2169 32.2720   1
   5  -2  10 24.6709 24.2624   6
  -5  -2 -10 9.91074 15.2793   5
   5   2 -10 31.4258 30.8154   2
  -5   2  10 53.7721 25.0167   4
  -5  -2 -10 10.3667 13.1415   4
   5   2 -10 40.8715 18.0871   3
   5  -2   8 72.2593 31.5835   6
  -5  -2  -8 54.1466 25.0675   5
   5  -2   8 9.35816 14.2491   2
   5   2  -8 30.0635 22.7896   2
  -5   2   8-10.4458 13.0050   5
   5   2  -8-11.3245 14.0813   1
  -5  -2  -8 35.7011 23.2896   1
  -5  -2  -8 39.3766 29.8154   1
   5   2  -8 19.7454 24.4339   1
   5  -2   8 19.2299 16.8706   1
  -5   2   8 19.6602 29.7731   1
  -5   2   8 8.89510 11.1096   1
   5   2  -6 37.0632 21.7499   1
   5  -2   6 20.3766 18.0062   1
  -5  -2  -6 37.7466 29.1937   1
   5   2  -6 20.2331 17.8825   1
  -5  -2  -6 113.680 43.8477   1
  -5   2   6 93.9306 43.4776   1
  -5   2   6 9.98467 15.3537   1
   5  -2   6 35.6490 27.0948   1
   5  -2   6 20.9343 20.6219   6
   5   2  -6 37.4010 24.4951   6
  -5  -2  -6 21.5869 19.0506   5
  -5   2   6 44.7229 22.0028   4
   5   2  -6 26.7301 15.8055   3
   5  -2   4-10.4012 9.12692   1
   5   2  -4 11.8002 10.3426   1
  -5   2   4 33.8226 20.8978   1
   5  -2   4-16.8214 14.7133   1
  -5  -2  -4 35.0709 21.6675   1
  -5  -2  -4 24.5222 18.5615   1
  -5   2   4-10.4459 15.8210   1
   5  -2   4 7.90231 15.4527   6
   5   2  -4 13.3059 20.1393   6
  -5  -2  -4 53.2433 24.6111   5
   5   2  -4 13.8671 24.2278   2
   5  -2   4-9.50510 11.7709   2
  -5   2   4 9.56825 16.7306   5
  -5   2   4 11.5236 14.2563   4
  -5  -2  -4 18.5209 14.0322   4
   5   2  -4 7.67876 16.4452   3
  -5  -2  -2 21.8443 16.5263   5
  -5   2   2 9.41343 14.2473   5
   5   2  -2-13.6185 23.7847   6
   5  -2   2 16.2605 14.2089   1
  -5   2   2 15.0601 13.1622   1
  -5  -2  -2-16.0655 19.8435   1
  -5   2   2 11.1984 16.9438   1
  -5  -2  -2 12.2733 10.7331   1
   5   2  -2-13.2835 11.6135   2
   5  -2   2 10.0857 19.6971   2
   5   2  -2 15.3076 10.9294   3
  -5   2   2-11.7305 14.4957   4
  -5  -2  -2 9.08037 11.2283   4
   5  -2   2 11.5200 14.2362   3
   5  -2   2 10.4090 12.8661   1
   5   2  -2 16.6881 20.6116   1
   5  -2   0 209.510 45.3631   1
   5   2   0 80.5280 38.6742   1
   5  -2   0 120.179 22.2317   6
  -5   2   0 107.463 30.7445   5
  -5  -2   0 101.658 35.7594   5
   5   2   0 103.956 37.4005   6
  -5  -2   0 149.025 40.4953   1
   5  -2   0 64.9606 33.4211   1
  -5   2   0 135.803 40.9092   1
  -5  -2   0 131.120 46.4661   1
  -5   2   0 98.5026 36.3210   1
   5   2   0 205.213 49.9377   2
   5  -2   0 135.865 39.0772   2
  -5   2   0 127.592 38.0119   4
   5  -2   0 118.191 37.2752   3
  -5  -2   0 98.3858 30.0761   4
  -5  -2   0 203.539 74.0182   3
  -5   2  -2 6.70359 11.7035   5
   5   2   2-11.8234 17.8764   6
  -5  -2   2-13.5209 16.6916   1
  -5   2  -2-11.7402 14.4934   1
  -5   2  -2 14.3351 17.6967   1
  -5  -2   2 16.5877 20.4775   1
   5  -2  -2 10.8342 16.3808   2
   5   2   2-12.4598 18.8387   2
  -5   2  -2 10.7989 9.42667   4
   5  -2  -2-12.2125 10.6606   3
  -5  -2   2-8.83314 13.3553   4
   5   2   2 15.3583 13.4067   1
   5  -2  -2-11.3850 14.0548   1
   5  -2  -2 14.7646 12.8885   1
   5   2   4 31.6514 18.4754   6
  -5   2  -4 17.4380 14.4230   5
  -5  -2   4 24.8022 18.8047   5
  -5  -2   4 30.2926 18.7531   1
  -5   2  -4 14.8407 25.9493   1
  -5   2  -4-12.5921 15.6111   1
   5  -2  -4 11.3238 17.1811   2
   5   2   4 24.4056 18.5058   2
  -5   2  -4 20.5515 15.6026   4
   5  -2  -4 13.1610 23.0218   3
  -5  -2   4-8.58088 15.0495   4
   5  -2  -4 34.3743 20.0556   1
   5   2   4 15.2044 18.8247   1
   5  -2  -4 48.2812 34.4419   1
  -5   2  -6 66.7680 29.4089   3
  -5  -2   6-12.3640 15.7675   5
   5   2   6 115.431 31.6662   6
  -5   2  -6 35.5732 14.0159   5
   5   2   6 41.7276 27.4363   1
  -5   2  -6 138.445 42.6470   1
   5  -2  -6 38.3871 25.2874   1
  -5   2  -6 65.0855 30.3226   1
  -5  -2   6 46.4267 27.3060   1
  -5  -2   6 114.376 37.9434   1
   5  -2  -6 23.5092 20.8995   2
   5   2   6 32.7918 21.6992   2
   5  -2  -6 27.4489 21.1242   3
  -5  -2   6 25.2012 16.8672   4
   5   2   6 15.4678 23.7187   1
   5  -2  -6 34.6713 30.5228   1
   5  -2  -8 15.9997 19.8918   1
   5   2   8 17.6908 13.5798   6
  -5  -2   8 36.4832 23.8541   5
  -5  -2   8 15.4468 13.6882   1
  -5   2  -8 28.7885 21.8906   1
  -5   2  -8 52.2386 25.6001   1
   5  -2  -8 12.8239 19.5318   1
   5   2   8 43.2353 25.2709   1
  -5  -2   8 62.0400 30.3659   1
   5  -2  -8 12.2375 18.6519   2
   5   2   8 38.0795 23.6225   2
  -5  -2   8 41.4907 19.3093   4
  -5   2  -8 16.3335 16.1141   4
   5  -2  -8 28.2546 24.7765   3
  -5   2  -8 30.6418 23.7069   3
   5  -2 -10 40.8717 26.9679   3
  -5   2 -10 33.7882 17.0865   3
  -5  -2  10 72.0992 30.0056   5
  -5  -2  10 72.6432 36.1504   1
  -5  -2  10 44.5377 32.0588   1
   5   2  10 14.5507 18.5137   1
   5  -2 -10 12.5920 22.4361   2
   5   2  10 42.8735 20.3047   2
  -5  -2  10 49.0831 21.8870   4
  -5   2 -10 76.4762 22.5904   4
   5  -2 -10 55.4508 27.4277   1
  -5  -2  12 67.5063 33.8797   1
  -5  -2  12 24.2195 21.9911   5
   5   2  12 86.7427 26.4577   2
   5  -2 -12 50.4533 27.6408   2
   5   2  12 76.6421 28.4650   6
  -5  -2  12 91.1162 32.4338   6
  -5   2 -12 58.3213 21.9568   4
  -5  -2  12 87.9715 26.8130   4
   5  -2 -12 114.207 37.2340   3
  -5  -2  14-13.0369 22.8070   1
   5   2  14-8.60934 13.0978   6
   5  -2 -14 24.4182 18.5168   2
  -5   2 -14 21.3466 13.9648   4
  -5   2 -14 28.3612 15.2302   3
   5  -2 -14 35.5756 25.3978   3
   5   2  16 6.53269 10.0865   2
   5  -2 -16 11.2722 14.0649   2
  -5  -2  16 38.9993 22.7876   5
  -5   2 -16 27.8572 15.0309   4
   5   2  16 35.3268 18.9945   6
  -5  -2  16 9.62730 12.0595   6
   5   2  18 9.08035 17.7247   6
  -5  -2  18 19.5800 14.8026   6
  -5  -2  18-13.5942 11.8675   5
  -5   2 -18-6.80785 8.40540   4
  -5   2 -18-7.85231 9.69466   3
   5   2  20-9.19457 13.9054   6
  -5  -2  20 10.2061 15.4344   6
   5   2  20 6.64371 11.6033   5
  -5  -2  20-13.9051 17.1689   5
  -5   2 -20 7.04033 10.6494   4
   5  -2 -20 11.1531 19.4743   3
  -5   2 -20 9.47304 14.3263   3
   5   2  22 76.8590 27.4751   6
   5   2  22 103.238 27.1542   5
  -5   2 -22 95.4980 25.8525   4
   5  -2 -22 78.4284 31.7504   3
  -5   2 -22 85.1830 35.5113   3
  -5  -2  22 26.9657 21.6127   5
   5   2  24-9.01102 13.6540   6
  -5   2 -24-11.6419 14.4001   3
   5  -2 -24-10.8231 9.49061   3
  -5  -2  24-12.1963 15.0833   5
  -5   2 -26 7.89609 11.9391   4
  -5   2 -26-11.2084 19.5685   3
   5   3 -25 4066.83 350.062   3
  -5   3  25 4025.81 347.565   4
   5   3 -25 3260.53 324.069   2
  -5   3  23 470.392 63.9760   5
  -5  -3 -23 379.963 60.8409   4
   5   3 -23 326.668 60.6972   2
   5  -3  23 421.521 65.9460   2
  -5   3  23 349.422 68.7156   4
   5   3 -23 367.247 75.3191   3
  -5   3  21 280.937 53.8445   5
  -5  -3 -21 442.737 65.8654   4
   5  -3  21 341.922 57.9855   2
  -5   3  21 341.919 68.7316   4
   5   3 -21 358.836 76.8782   3
   5  -3  19 7169.97 692.811   6
  -5   3  19 8274.78 698.783   5
   5   3 -19 6920.89 703.082   2
   5   3 -19 6945.52 717.936   3
   5  -3  19 8351.78 693.674   2
   5  -3  17 9615.11 873.722   6
  -5   3  17 10824.0 882.504   5
  -5  -3 -17 7646.72 868.589   4
   5   3 -17 8992.21 888.614   2
   5   3 -17 11135.4 904.756   3
  -5   3  17 11045.2 889.726   4
   5  -3  17 9612.50 866.301   2
   5  -3  15 15369.0 1700.95   6
  -5   3  15 18216.9 1712.22   5
  -5  -3 -15 22800.0 1699.11   5
  -5  -3 -15 11950.1 1694.80   4
   5   3 -15 25260.8 1739.64   3
  -5   3  15 23594.8 1722.39   4
   5  -3  15 24597.5 1712.27   2
   5  -3  13 1238.32 155.104   6
  -5   3  13 1269.93 160.639   5
  -5  -3 -13 1571.48 154.466   5
  -5  -3 -13 1104.72 157.057   4
   5   3 -13 1020.03 165.656   2
   5   3 -13 1192.50 154.433   3
  -5   3  13 1371.36 158.736   4
   5  -3  13 1364.94 152.404   2
   5  -3  11 312.706 62.1874   6
  -5  -3 -11 410.333 66.0667   5
   5   3 -11 406.863 82.0899   2
   5  -3  11 299.232 56.7860   2
  -5   3  11 357.459 67.1136   5
  -5  -3 -11 349.667 69.4464   4
  -5   3  11 324.656 61.2463   4
   5   3 -11 270.327 56.3011   3
   5  -3   9 10021.7 828.298   6
  -5  -3  -9 9391.72 832.876   5
   5   3  -9 10077.3 861.760   2
  -5  -3  -9 10295.9 852.779   4
  -5   3   9 8937.34 827.294   4
   5   3  -9 8016.66 816.028   3
   5  -3   9 8611.45 821.717   2
  -5   3   7 5246.42 488.093   5
  -5  -3  -7 4883.13 493.991   5
   5   3  -7 5117.02 509.684   2
  -5   3   7 4605.77 487.607   4
  -5  -3  -7 6831.16 525.744   4
   5  -3   7 5563.36 485.680   6
   5  -3   7 5095.45 486.480   2
   5  -3   5 63336.7 5085.67   6
   5   3  -5 65802.5 5121.00   6
  -5   3   5 57517.9 5092.54   5
  -5  -3  -5 64744.4 5106.91   5
   5   3  -5 61295.6 5122.70   2
  -5   3   5 64646.3 5107.98   4
  -5  -3  -5 80800.9 5147.22   4
   5   3  -5 61464.4 5080.21   3
  -5  -3  -5 54972.8 5132.27   1
   5  -3   3 2350.29 255.347   1
   5  -3   3 2109.85 211.387   6
   5   3  -3 2292.64 249.856   6
  -5   3   3 2092.64 221.639   5
  -5  -3  -3 2230.07 234.096   5
   5   3  -3 2206.33 242.997   2
  -5  -3  -3 3055.26 264.236   4
  -5   3   3 2356.81 237.562   4
   5  -3   3 1949.97 224.158   2
  -5  -3  -3 1817.73 244.588   1
   5   3  -3 2314.12 232.898   1
   5  -3   1 2352.32 285.823   1
  -5   3   1 3035.60 290.538   1
  -5  -3  -1 2369.54 265.293   1
   5  -3   1 2522.47 243.332   6
   5   3  -1 3188.75 300.778   6
  -5  -3  -1 2505.61 271.296   5
   5  -3   1 2646.79 269.599   2
   5   3  -1 2675.02 292.817   1
   5   3  -1 2353.87 265.437   1
  -5  -3  -1 2399.87 292.974   1
   5   3   1 3156.38 304.004   1
  -5   3  -1 3429.43 319.375   1
  -5  -3   1 2931.44 296.678   1
   5   3   1 3547.18 321.489   6
  -5   3  -1 3049.05 286.169   5
  -5  -3   1 2550.29 298.017   5
   5   3   1 3139.17 309.287   2
  -5   3  -1 3020.99 301.788   4
  -5  -3   1 3633.27 326.593   4
   5  -3  -1 2943.56 296.937   2
   5  -3  -1 2545.26 300.271   1
  -5  -3   1 2322.52 309.110   1
   5   3   1 2551.69 310.422   1
   5   3   3 2468.75 241.310   6
  -5   3  -3 1829.40 202.738   5
  -5  -3   3 2343.55 234.923   5
   5   3   3 2281.99 236.334   2
  -5  -3   3 2873.45 262.131   4
  -5   3  -3 2345.53 234.061   4
   5  -3  -3 2310.90 243.803   1
  -5  -3   3 2270.33 251.872   1
  -5  -3   3 2523.23 239.485   1
   5   3   3 1635.01 218.192   1
  -5  -3   5 72250.1 5817.12   5
   5   3   5 61750.8 5809.90   2
  -5   3  -5 62695.4 5802.02   4
  -5  -3   5 70684.1 5827.51   4
   5  -3  -5 66220.6 5813.89   2
   5  -3  -5 74647.8 5834.38   1
  -5  -3   5 70768.8 5839.72   1
   5   3   7 4859.30 492.770   6
  -5  -3   7 4943.51 500.995   5
  -5  -3   7 4157.40 498.275   4
   5  -3  -7 5386.46 512.878   3
   5  -3  -7 6149.70 518.876   2
  -5   3  -7 5653.02 504.076   3
   5   3   7 6473.50 511.045   2
   5   3   9 9869.59 908.661   6
  -5  -3   9 11169.0 927.985   5
  -5   3  -9 9443.56 903.956   4
  -5  -3   9 10946.7 925.091   4
   5  -3  -9 10719.4 933.591   3
   5   3   9 9802.06 912.011   2
  -5   3  -9 10700.4 917.356   3
   5   3  11 326.579 53.9000   6
   5  -3 -11 237.499 58.2496   2
   5   3  11 332.445 55.9674   2
  -5  -3  11 472.214 73.2352   5
  -5   3 -11 223.032 46.3298   4
   5  -3 -11 362.462 67.6063   3
  -5   3 -11 387.902 58.2661   3
   5   3  13 1397.93 148.734   6
  -5  -3  13 1534.51 161.913   6
  -5  -3  13 1656.08 169.021   5
  -5   3 -13 1335.54 145.159   4
   5  -3 -13 1459.39 167.909   3
   5   3  13 1343.12 145.858   2
  -5   3 -13 1299.54 148.097   3
   5  -3 -13 1066.69 158.959   2
  -5  -3  15 19306.6 1870.40   6
   5   3  15 22929.7 1865.09   6
  -5  -3  15 20565.9 1879.84   5
   5  -3 -15 21742.1 1883.77   3
  -5   3 -15 22875.9 1864.58   3
   5  -3 -15 23512.3 1886.02   2
   5   3  15 19916.2 1856.90   2
   5   3  17 11968.5 952.059   6
  -5   3 -17 9891.59 942.739   4
   5  -3 -17 9679.97 960.135   3
  -5   3 -17 10813.3 946.710   3
   5  -3 -17 10588.8 958.729   2
  -5  -3  17 11924.5 975.808   5
   5   3  19 6367.23 686.610   5
  -5   3 -19 7385.53 690.631   4
   5  -3 -19 7144.74 705.567   3
  -5   3 -19 8333.77 697.470   3
  -5  -3  19 7267.70 704.082   6
   5   3  19 9587.75 703.102   6
  -5  -3  19 10100.0 737.080   5
   5   3  21 370.324 57.7816   6
  -5  -3  21 295.915 61.0031   6
   5   3  21 334.357 52.7252   5
  -5  -3  21 460.684 78.7115   5
  -5   3 -21 515.090 66.7307   3
   5  -3 -21 283.916 57.9405   3
  -5   3 -23 417.643 58.9551   4
   5   3  23 381.666 55.7734   5
  -5  -3  23 360.254 73.2170   5
  -5  -3  23 379.358 68.7241   6
   5  -3 -23 364.967 64.0394   3
  -5   3 -23 411.917 67.2620   3
  -5   4  22 44.8748 22.9251   4
   5  -4  22 58.3267 26.3462   6
   5   4 -20 11.8120 17.8615   2
  -5   4  20 11.5033 14.2038   4
   5  -4  20-11.1009 9.69449   6
  -5  -4 -20-8.14775 12.3224   4
  -5   4  20-8.38534 7.32541   5
   5   4 -18-14.2069 17.6002   2
   5  -4  18 17.7229 19.0049   2
  -5   4  18 11.2315 13.9433   4
   5  -4  18 35.7699 23.3199   6
  -5   4  18 9.72578 12.0965   5
  -5  -4 -18 27.6633 16.1659   4
   5   4 -16 65.8884 36.9374   2
   5  -4  16 146.122 33.7225   2
  -5  -4 -16 138.858 38.9212   4
  -5   4  16 186.786 44.3134   5
  -5   4  16 96.3014 32.9171   4
   5  -4  16 107.062 39.0596   6
  -5  -4 -14 130.234 31.7948   5
   5   4 -14 144.460 53.3822   2
  -5   4  14 70.9362 31.1220   5
  -5   4  14 143.581 37.4014   4
   5  -4  14 134.153 39.3068   6
  -5  -4 -12 14.7221 13.1955   4
  -5   4  12 47.6257 23.4325   5
   5   4 -12 36.8353 28.0071   2
   5  -4  12 51.3477 23.8126   2
  -5   4  12 29.7760 17.5849   4
  -5  -4 -12 26.2217 18.9276   5
  -5  -4 -10 73.2606 27.6851   5
   5   4 -10 105.379 44.0900   2
   5  -4  10 43.5444 21.6354   2
  -5   4  10 111.677 34.6980   5
  -5  -4 -10 88.3607 38.6186   4
  -5   4  10 114.174 32.0823   4
   5  -4  10 141.929 35.5349   6
  -5  -4  -8 37.9091 18.7860   5
   5   4  -8 47.8216 31.2862   2
   5  -4   8 35.9492 19.4934   2
  -5   4   8 79.2983 30.1519   5
  -5  -4  -8 42.6323 37.3584   4
  -5   4   8 19.0945 14.8011   4
   5  -4   8 31.4378 17.1208   6
  -5  -4  -6 108.384 37.4486   5
   5   4  -6 158.177 49.2407   2
   5  -4   6 157.661 38.2624   2
  -5   4   6 221.392 42.6732   5
  -5  -4  -6 257.351 79.2136   4
   5  -4   6 206.546 38.0371   6
  -5  -4  -4 59.9043 23.1907   5
   5   4  -4-13.1167 23.0328   6
   5   4  -4 39.1783 25.6106   2
   5  -4   4 29.3324 17.2480   2
  -5   4   4 29.6772 17.3125   5
  -5   4   4 20.5725 15.7475   4
   5  -4   4 30.9419 14.5045   6
  -5   4   2 80.8823 23.8490   5
   5   4  -2 12.3206 16.7585   2
   5  -4   2 62.3973 26.6232   2
  -5   4   2 137.949 35.3660   4
  -5  -4  -2 148.980 92.2269   4
   5   4  -2 40.8363 32.2155   6
  -5  -4  -2 99.8710 31.0089   5
  -5   4   0 179.470 36.9545   5
  -5   4   0 249.834 50.6162   4
  -5  -4   0 200.620 87.7106   4
   5  -4   0 185.867 45.4226   3
   5   4   0 178.635 47.7263   2
   5   4   0 333.247 64.4386   6
  -5  -4   0 202.035 45.2022   5
   5  -4  -2 112.810 37.0818   3
  -5   4  -2 20.2666 15.8803   4
   5  -4  -2 50.2176 29.2943   2
   5   4   2 23.4658 23.2796   2
  -5  -4   2 51.8705 25.9522   5
  -5   4  -4 9.21191 14.0089   4
  -5  -4   4-25.9507 39.2650   4
   5  -4  -4 11.6050 17.6105   3
   5  -4  -4 27.5234 20.8613   2
  -5  -4   4 31.7530 20.7144   5
   5   4   4 22.9923 22.4899   6
   5  -4  -6 240.268 62.0129   2
   5   4   6 135.316 38.4120   2
   5   4   6 208.740 45.2108   6
  -5   4  -6 178.747 41.4825   3
  -5   4  -6 150.522 36.8252   4
  -5  -4   6 175.936 59.5894   4
   5  -4  -6 227.220 51.3287   3
   5  -4  -8 78.7416 33.8135   2
  -5  -4   8 63.1687 26.1752   5
   5   4   8 17.2770 13.4180   6
  -5   4  -8 30.9637 15.4193   4
   5  -4  -8 36.7847 24.1303   3
  -5   4  -8 36.7369 19.8772   3
  -5   4 -10 81.2545 23.4192   4
   5  -4 -10 96.3583 31.9271   3
   5  -4 -10 46.7797 30.8351   2
   5   4  10 81.3725 25.0972   2
   5   4  10 38.0852 18.2723   6
  -5  -4  10 10.3353 13.6819   5
   5   4  12 26.7828 14.3959   2
  -5  -4  12 30.8889 20.1539   5
   5  -4 -12 11.5281 17.4948   3
  -5  -4  12-9.91194 12.3287   6
   5   4  12 20.2521 13.2626   6
   5   4  14 114.950 28.0511   6
  -5  -4  14 153.344 36.3885   6
   5  -4 -14 175.019 45.1628   2
  -5  -4  14 166.962 39.3045   5
  -5   4 -14 100.405 26.5403   4
  -5   4 -14 140.772 31.6627   3
   5  -4 -14 232.772 47.8285   3
   5   4  16 114.638 27.5553   6
  -5  -4  16 143.252 35.1178   6
  -5   4 -16 94.0833 26.2842   4
  -5   4 -16 158.634 31.4141   3
   5  -4 -16 182.330 41.2197   3
  -5  -4  18 28.9103 19.1669   6
  -5   4 -18 39.5380 17.6449   3
   5  -4 -18 51.9527 27.4583   3
  -5  -4  18 58.9079 25.4591   5
   5   4  20 5.91024 10.3220   6
   5   4  20-6.05069 10.5671   5
  -5  -4  20 12.7953 19.3478   5
  -5   4 -20 12.1661 9.20133   4
   5  -4 -20 10.2290 19.9680   3
  -5   4 -20-6.83118 10.3320   3
  -5  -4  22 119.275 37.3328   5
  -5  -4  22 72.8813 26.7619   6
  -5   4 -22 82.7480 25.6724   3
  -5  -4  24 75.4269 29.1484   6
   5   4  24 88.5675 23.3173   5
   5  -5  21 148.379 40.1874   6
  -5   5  19 5029.60 404.111   5
   5  -5  19 3876.20 407.674   6
   5  -5  19 3774.76 399.744   2
   5  -5  17 5762.09 513.376   6
  -5   5  17 5652.47 505.331   5
  -5  -5 -17 6149.29 514.082   4
   5   5 -17 5516.39 529.111   2
  -5   5  17 5173.17 508.997   4
   5  -5  17 4771.81 499.270   2
   5  -5  15 11592.6 1074.31   6
  -5   5  15 11929.8 1075.31   5
   5   5 -15 11156.9 1101.82   2
  -5   5  15 12766.8 1076.05   4
   5  -5  15 10569.1 1064.46   2
  -5  -5 -13 436.347 64.7655   5
   5   5 -13 333.774 80.2650   2
   5  -5  13 387.405 64.1226   2
  -5  -5 -13 666.768 94.9806   4
  -5   5  13 406.009 70.5179   5
  -5   5  13 521.835 75.0799   4
   5  -5  13 437.321 68.1313   6
  -5  -5 -11 169.184 38.3609   5
   5   5 -11 156.831 54.4266   2
   5  -5  11 141.787 35.0117   2
  -5  -5 -11 231.246 61.7062   4
  -5   5  11 83.2127 31.7817   5
  -5   5  11 221.263 43.7792   4
   5  -5  11 102.156 29.8572   6
  -5   5   9 4328.06 401.817   5
  -5  -5  -9 4328.64 398.050   5
   5   5  -9 5242.63 444.228   2
  -5   5   9 4371.65 397.807   4
   5  -5   9 3448.97 386.561   6
  -5   5   7 2289.61 242.391   4
   5   5  -7 2397.23 265.400   2
  -5   5   7 2399.62 243.397   5
  -5  -5  -7 2833.88 249.628   5
   5  -5   7 2050.61 239.266   2
  -5   5   5 26839.7 2584.28   5
  -5  -5  -5 31894.5 2599.03   5
   5   5  -5 30726.9 2617.19   2
  -5   5   5 29977.4 2595.49   4
   5   5  -5 29234.9 2604.79   6
   5  -5   5 29146.9 2594.59   2
  -5  -5  -3 1349.76 188.943   4
  -5   5   3 1036.00 122.141   4
  -5   5   3 770.308 106.234   5
  -5  -5  -3 1125.18 123.990   5
   5  -5   3 1009.09 126.254   2
   5   5  -3 1006.76 129.548   2
  -5  -5  -1 850.094 107.789   5
   5   5  -1 591.806 102.975   2
  -5  -5  -1 1031.57 145.966   4
  -5   5   1 889.997 110.651   4
   5   5  -1 857.134 118.113   6
   5  -5   1 965.918 121.636   2
   5   5   1 920.162 119.827   6
  -5  -5   1 658.302 97.5807   5
  -5  -5   1 955.029 131.200   4
  -5   5  -1 985.006 108.237   4
   5  -5  -1 621.161 99.5133   3
   5  -5  -1 876.750 122.468   2
   5   5   3 1177.72 133.276   6
  -5  -5   3 963.438 120.825   5
   5   5   3 1046.96 127.831   2
  -5   5  -3 1028.37 119.982   4
  -5  -5   3 822.575 120.162   4
   5  -5  -3 828.899 120.098   3
   5  -5  -3 1282.77 158.030   2
   5   5   5 26930.9 2639.99   6
  -5  -5   5 28357.2 2637.02   5
   5   5   5 34513.1 2653.64   2
  -5   5  -5 30963.7 2635.21   4
   5  -5  -5 29805.9 2648.11   3
  -5   5  -5 29850.9 2634.38   3
   5   5   7 2665.07 258.774   6
  -5  -5   7 2495.58 257.974   5
  -5   5  -7 2449.91 249.568   4
   5  -5  -7 2701.66 268.515   3
   5  -5  -7 2942.49 308.772   2
  -5   5  -7 2587.81 255.948   3
   5   5   9 4159.20 383.003   6
  -5  -5   9 3656.98 384.933   5
   5   5   9 4107.13 387.138   2
  -5   5  -9 4162.53 379.189   4
   5  -5  -9 4118.88 396.556   3
  -5   5  -9 4147.04 383.720   3
   5  -5  -9 5163.30 449.869   2
  -5  -5  11 135.639 35.9601   5
   5   5  11 112.656 28.9977   6
  -5   5 -11 145.945 30.5354   4
   5  -5 -11 136.902 40.1024   3
  -5   5 -11 222.124 38.9619   3
   5  -5 -11 196.986 57.0230   2
  -5   5 -13 541.629 66.2434   3
  -5   5 -13 360.718 57.5308   4
   5   5  15 11637.8 1064.12   6
  -5  -5  15 11536.8 1078.55   6
  -5   5 -15 12705.6 1068.78   4
   5  -5 -15 12731.8 1086.34   3
  -5   5 -15 12947.7 1069.07   3
  -5  -5  15 11593.4 1081.27   5
  -5  -5  17 5740.98 533.022   6
   5   5  17 5432.44 515.872   6
  -5   5 -17 5608.75 520.512   4
   5  -5 -17 5600.60 534.409   3
  -5   5 -17 6229.36 522.863   3
  -5  -5  17 6605.52 543.435   5
  -5  -5  19 4901.73 485.095   6
  -5  -5  19 5705.43 498.635   5
  -5  -6 -14 100.443 34.3746   4
  -5   6  14 59.8825 23.3361   5
  -5  -6 -12 118.889 38.8331   4
  -5   6  12 62.9479 24.4934   5
   5  -6  12 69.8629 24.4200   2
   5   6 -12 77.0090 38.6188   2
  -5   6  12 47.7794 20.7825   4
  -5  -6 -12 109.083 25.9390   5
  -5  -6 -10 159.174 46.2374   4
  -5   6  10 62.0392 23.2917   5
   5   6 -10 44.5088 27.1032   2
   5  -6  10 102.379 29.4465   2
  -5   6  10 84.3927 24.5336   4
  -5  -6 -10 104.055 26.2116   5
  -5  -6  -8 61.3838 35.0791   4
  -5   6   8 163.856 37.8486   5
   5  -6   8 103.112 32.4660   2
  -5  -6  -8 135.120 32.4894   5
  -5   6   8 192.930 38.3392   4
  -5  -6  -6 88.7585 37.7213   4
   5   6  -6 83.9882 32.8047   2
   5  -6   6 102.572 31.8820   2
  -5   6   6 168.729 34.9328   4
  -5  -6  -6 77.5111 25.2635   5
  -5  -6  -4 54.0699 28.9774   4
   5   6  -4 21.6076 21.1894   2
   5  -6   4 10.7275 16.3509   2
  -5  -6  -4 32.3646 17.4240   5
   5   6  -4 10.0164 15.2851   6
  -5  -6  -2 22.2576 17.0328   4
  -5   6   2 50.7412 21.0469   4
  -5  -6  -2 24.8462 16.3809   5
   5   6  -2 21.2723 16.2974   6
   5   6  -2 19.8452 15.2338   2
   5  -6   2 25.4084 19.3893   2
  -5   6   0 334.145 53.8956   4
  -5  -6   0 176.137 43.6439   5
   5   6   0 489.612 72.2408   6
   5   6   0 170.543 46.0771   2
   5  -6   0 549.480 86.8425   2
  -5   6  -2 39.7205 18.5047   4
   5   6   2 10.3894 15.8919   6
  -5  -6   2 8.26043 10.4782   5
   5   6   2 56.9165 23.5448   2
   5  -6  -2 54.5112 31.8142   2
   5  -6  -4 56.0726 21.8037   3
   5   6   4 18.9153 20.4572   6
  -5  -6   4 32.0594 18.7668   5
   5  -6  -4 61.1012 39.8748   2
   5   6   6 99.8006 28.7807   6
  -5  -6   6 86.2064 25.4194   5
   5  -6  -6 122.744 32.5071   3
  -5   6  -6 32.4022 15.1574   4
  -5   6  -6 57.7348 20.8474   3
   5   6   6 76.6224 30.7646   2
   5  -6  -6 61.5568 36.3460   2
   5   6   8 195.610 35.8961   6
  -5  -6   8 145.835 34.0763   5
  -5   6  -8 133.935 28.8915   4
   5  -6  -8 111.896 34.4783   3
  -5   6  -8 89.8825 25.7413   3
   5   6   8 130.169 34.0819   2
   5  -6  -8 183.120 56.5237   2
   5   6  10 49.9313 18.4141   6
  -5  -6  10 68.8979 24.0440   5
  -5   6 -10 67.3446 21.2186   4
   5  -6 -10 72.6973 28.2369   3
  -5   6 -10 109.369 24.9592   3
  -5  -6  12 76.9674 25.8868   5
   5   6  12 106.132 22.6645   6
  -5   6 -12 43.6509 15.5670   3
   5  -6 -12 70.0801 23.7576   3
  -5   6 -12 68.9755 19.5289   4
  -5  -6  14 102.658 26.2857   5
  -5   6 -14 36.7773 13.9274   4
  -5  -7 -11 189.319 46.9307   4
  -5  -7  -9 2695.77 282.623   4
  -5  -7  -7 1585.80 171.398   4
   5   7  -7 1289.20 161.472   2
   5   7  -5 15255.7 1490.32   2
  -5   7   5 17542.0 1483.44   4
   5   7  -5 16151.3 1485.71   6
   5  -7   5 20556.0 1518.31   2
  -5  -7  -3 546.731 71.4546   5
   5   7  -3 508.047 76.7579   2
  -5   7   3 429.037 66.9657   4
   5   7  -3 458.511 71.5265   6
   5   7  -1 912.127 122.750   2
  -5  -7  -1 1106.75 121.963   5
   5   7  -1 1240.18 132.926   6
   5  -7   1 1022.52 157.832   2
  -5  -7   1 949.682 126.743   5
  -5   7  -1 1327.81 133.109   4
   5   7   1 1208.09 139.445   6
   5  -7  -1 1485.58 192.672   2
  -5   7  -1 1292.94 135.278   3
  -5   7  -3 496.571 66.0943   4
   5   7   3 380.257 66.0042   6
  -5  -7   3 554.483 69.9790   5
  -5   7  -3 483.810 68.1843   3
   5   7   3 470.619 70.8903   2
   5  -7  -3 478.307 105.774   2
  -5   7  -5 15164.5 1532.96   4
  -5  -7   5 19542.2 1544.57   5
   5  -7  -7 2362.23 211.442   2
  -5   7  -7 1154.15 126.365   4
  -5   7  -9 2069.77 198.859   4
   6   0   0 55524.6 5291.70   1
  -6   0   0 54135.0 5286.25   1
   6   0   0 65350.6 5279.63   2
  -6   0   0 66305.3 5276.88   5
  -6   0   0 64516.5 5272.87   4
   6   0   0 59082.1 5268.84   3
  -6   0   0 56531.7 5288.39   1
   6   0   0 68555.6 5303.37   1
   6   0  -2 2052.83 223.804   1
   6   0  -2 1366.20 197.742   1
  -6   0   2 1720.42 208.587   1
   6   0   2 1839.22 211.800   1
   6   0   2 1582.71 207.381   1
  -6   0  -2 1590.56 205.435   1
  -6   0   2 1612.54 211.738   1
   6   0  -2 1944.38 185.396   6
   6   0   2 2394.43 200.866   6
  -6   0   2 2129.83 205.204   5
  -6   0  -2 1948.97 196.990   5
  -6   0  -2 1786.97 193.593   4
   6   0  -2 1570.38 193.590   3
   6   0   2 1879.50 200.601   2
   6   0  -4 2280.73 297.478   1
  -6   0  -4 2711.31 303.282   1
   6   0  -4 2392.88 296.950   1
   6   0   4 2657.70 296.090   1
  -6   0   4 3006.19 317.671   1
   6   0   4 2771.21 309.279   1
  -6   0  -4 2356.25 292.063   1
   6   0  -4 3157.15 273.548   6
   6   0   4 3165.66 287.587   6
  -6   0   4 3389.73 297.942   5
  -6   0  -4 2523.82 280.724   5
  -6   0   4 3144.13 290.004   4
  -6   0  -4 3248.49 287.672   4
   6   0  -4 2862.79 292.939   3
   6   0  -4 2883.29 295.688   2
   6   0   4 2719.54 288.061   2
  -6   0  -4 2951.91 279.024   3
   6   0   6 77.6783 32.9432   6
   6   0  -6 61.7291 22.4258   6
  -6   0   6 158.905 38.0491   5
   6   0   6 115.245 44.0265   1
   6   0  -6 134.062 44.7812   1
  -6   0   6 94.9240 41.5611   1
  -6   0  -6 97.2560 35.4432   1
  -6   0  -6 194.918 51.4690   1
  -6   0   6 80.2183 34.1926   1
   6   0   6 114.874 34.5939   2
   6   0  -6 129.516 40.7926   2
  -6   0   6 85.3107 30.0179   4
   6   0  -6 140.059 40.4542   3
  -6   0  -6 98.8476 29.2410   4
   6   0   6 98.4015 36.7101   1
   6   0  -6 78.9755 34.9303   1
  -6   0   8 2720.67 302.205   1
   6   0  -8 3737.01 338.902   1
  -6   0  -8 3265.64 323.183   1
   6   0  -8 3730.76 338.980   1
   6   0   8 2727.91 300.272   1
   6   0   8 3150.05 327.039   1
  -6   0  -8 3504.54 319.873   1
   6   0   8 3261.89 302.589   6
  -6   0   8 3025.29 297.432   5
  -6   0  -8 2654.61 285.773   5
  -6   0  -8 2732.87 285.373   4
   6   0  -8 3156.30 306.595   3
   6   0  -8 3119.15 306.091   2
  -6   0  -8 2721.82 275.644   3
   6   0   8 2743.53 291.002   2
   6   0  10 42172.7 3496.55   6
  -6   0  10 38296.2 3483.50   5
  -6   0 -10 42281.3 3473.38   5
   6   0  10 43302.8 3527.10   1
   6   0 -10 43306.2 3504.43   2
  -6   0 -10 37603.9 3463.78   3
   6   0  10 38819.1 3478.22   2
  -6   0  10 40120.1 3492.49   1
  -6   0 -10 40511.3 3516.39   1
   6   0 -10 45457.6 3519.97   1
   6   0  10 38835.9 3493.31   1
   6   0 -12 5885.91 574.298   2
  -6   0  12 6016.39 564.245   5
  -6   0 -12 5660.79 551.555   4
   6   0 -12 6450.54 568.185   3
  -6   0 -12 6037.93 547.252   3
  -6   0 -12 6789.74 594.189   1
   6   0 -12 6700.04 586.431   1
  -6   0  12 5882.30 563.818   1
  -6   0 -14 7521.70 593.096   4
  -6   0 -14 8411.40 601.579   3
   6   0 -14 6645.10 600.699   3
   6   0 -14 6683.74 613.259   2
   6   0  14 7113.60 591.901   2
   6   0  16 95.7317 36.1310   6
   6   0  16 205.087 40.9601   2
   6   0 -16 255.051 55.8665   2
  -6   0  16 274.177 55.2758   5
  -6   0  16 250.378 49.2657   4
  -6   0 -16 134.695 34.7791   4
   6   0 -16 272.714 51.9815   3
  -6   0 -16 223.317 51.4389   3
   6   0  18 799.860 114.647   6
  -6   0  18 1295.64 138.496   5
  -6   0  18 935.113 123.105   4
  -6   0 -18 944.631 113.833   4
   6   0 -18 1135.21 128.878   3
   6   0 -18 786.891 119.543   2
   6   0  18 948.432 110.846   2
   6   0  20 9824.25 930.769   6
  -6   0  20 9887.73 945.658   5
  -6   0 -20 11895.7 939.353   4
   6   0 -20 10331.2 948.604   3
   6   0 -20 11970.2 950.578   2
   6   0  20 9835.33 927.840   2
   6   0  22 7453.30 677.572   6
  -6   0 -22 7676.64 686.848   4
   6   0 -22 7304.44 697.835   3
   6   0 -22 8701.65 693.846   2
  -6   0  22 7049.43 690.536   5
   6   1 -23 40.6531 20.3156   2
   6  -1  23 37.0481 16.3056   6
   6   1 -23 26.2169 20.0634   3
   6  -1  21 14.2801 13.9421   2
   6   1 -21-9.45105 16.5046   2
  -6   1  21 10.8895 13.4486   5
  -6   1  21 23.9272 20.8902   4
  -6  -1 -21-9.24217 11.4160   4
   6   1 -21 12.9117 11.2775   3
   6   1 -19-10.7215 18.7182   2
  -6   1  19-11.7956 14.5618   5
  -6   1  19-12.0093 10.4834   4
  -6  -1 -19 18.3427 16.0119   4
   6   1 -19-12.3000 15.1845   3
   6  -1  17 39.1428 18.4906   6
   6  -1  17 64.7396 23.7470   2
  -6   1  17 47.9685 23.7259   5
  -6  -1 -17 44.3649 23.5569   4
   6   1 -17 22.5471 17.4795   3
   6  -1  15 44.8282 23.8885   6
   6  -1  15 74.0287 26.2604   2
   6   1 -15 37.8131 24.9938   2
  -6   1  15 81.0995 28.9421   5
  -6   1  15 54.3900 23.6728   4
  -6  -1 -15 33.9470 17.1408   4
   6   1 -15 42.3834 24.8647   3
   6  -1  13 160.198 42.4345   6
  -6  -1 -13 151.678 34.3933   5
  -6   1  13 109.699 34.0296   5
   6  -1  13 107.973 32.2947   2
   6   1 -13 167.809 46.6996   2
  -6   1  13 162.673 41.5293   4
  -6  -1 -13 157.808 37.5622   4
   6   1 -13 142.286 37.5323   3
   6  -1  11 89.1330 35.7042   6
  -6   1  11 93.4424 30.7059   5
  -6  -1 -11 50.1104 21.5525   5
   6   1 -11 106.263 30.5876   6
  -6  -1 -11 47.2516 29.8324   1
   6  -1  11 85.1233 26.4930   2
  -6  -1 -11 64.7433 27.1663   4
   6   1 -11 60.0106 26.4179   1
   6  -1   9 71.8249 33.5021   6
  -6  -1  -9 37.4805 20.5700   5
   6   1  -9 89.9108 28.6793   6
  -6   1   9 79.5667 30.4340   5
  -6  -1  -9 77.1405 30.0565   1
   6  -1   9 94.9234 28.5677   2
   6   1  -9 24.9336 24.7763   2
  -6   1   9 38.2661 22.5802   4
  -6  -1  -9 23.8809 16.2213   4
   6   1  -9 66.5500 31.0911   1
   6   1  -7 41.9381 24.7053   1
   6  -1   7 33.6022 36.1286   6
  -6   1   7 9.82126 12.7162   5
   6   1  -7 53.4681 22.3338   6
  -6  -1  -7 28.5409 18.9616   5
  -6  -1  -7 39.5167 23.3142   1
   6   1  -7 93.3115 40.0880   1
  -6  -1  -7 85.6135 39.7311   1
   6  -1   7 72.6775 26.5797   2
   6   1  -7 59.5445 27.7701   2
  -6   1   7 9.50278 12.3419   4
  -6  -1  -7 49.4760 21.9322   4
  -6  -1  -7 42.4670 15.3160   3
   6   1  -7 98.2388 33.2292   3
   6  -1   5 176.688 45.8735   1
   6   1  -5 232.318 54.5015   1
   6  -1   5 145.296 58.7194   6
  -6   1   5 274.981 52.7589   5
  -6  -1  -5 314.539 53.3356   5
   6   1  -5 341.401 74.8215   1
   6  -1   5 238.352 62.9734   1
  -6  -1  -5 190.408 48.9519   1
  -6  -1  -5 159.757 52.5880   1
  -6   1   5 245.052 54.0555   1
   6  -1   5 260.025 50.3452   2
   6   1  -5 226.490 54.0571   2
  -6   1   5 292.932 53.0391   4
   6   1  -5 187.587 47.0572   3
  -6  -1  -5 258.117 47.7569   4
  -6  -1  -5 214.302 35.4629   3
   6   1  -3 112.742 43.2303   1
   6  -1   3 123.430 36.5665   1
   6   1  -3 47.4389 27.0725   1
   6  -1   3 111.229 46.7421   6
  -6  -1  -3 139.798 34.8574   5
   6   1  -3 89.2327 29.0175   6
  -6   1   3 138.042 34.6570   5
   6  -1   3 80.1392 35.5579   1
  -6  -1  -3 87.6311 35.0380   1
  -6  -1  -3 73.7670 31.8009   1
  -6   1   3 93.9160 33.7641   1
   6  -1   3 151.698 38.2074   2
   6   1  -3 174.676 44.1572   2
  -6  -1  -3 91.0084 29.5338   4
   6   1  -3 91.5052 29.6785   3
  -6  -1  -3 113.146 24.3667   3
   6  -1   1-17.3355 36.1870   6
  -6   1   1 128.296 36.2820   5
   6   1  -1 117.220 31.6566   6
   6  -1   1 76.8439 35.2764   1
  -6  -1  -1 172.076 48.5607   1
  -6   1   1 83.7810 35.4413   1
  -6  -1  -1 98.5535 34.7176   1
   6  -1   1 165.767 42.7894   2
   6   1  -1 224.167 47.6501   2
   6   1  -1 106.097 29.8135   3
  -6   1   1 245.392 47.8916   4
   6  -1   1 96.9435 33.0982   3
  -6  -1  -1 198.318 38.9526   4
   6   1  -1 121.550 37.0683   1
   6   1  -1 93.5070 40.5598   1
   6  -1   1 185.534 47.0507   1
   6  -1  -1 55.3923 32.0708   6
   6   1   1 105.719 31.2624   6
  -6  -1   1 92.6234 32.2420   5
  -6   1  -1 175.174 37.7398   5
  -6  -1   1 77.5734 34.2162   1
  -6   1  -1 186.925 47.2423   1
  -6  -1   1 191.562 51.3188   1
   6  -1  -1 129.442 46.3324   1
   6  -1  -1 160.037 40.0030   2
   6   1   1 215.979 46.8572   2
  -6   1  -1 145.179 37.5035   4
   6  -1  -1 165.295 40.1952   3
  -6  -1   1 132.871 33.1311   4
   6   1   1 119.212 42.9397   1
   6  -1  -1 174.838 43.9817   1
   6   1   3 90.8469 29.2197   6
  -6   1  -3 163.028 34.1702   5
  -6  -1   3 108.512 36.9795   5
  -6  -1   3 188.690 48.5677   1
   6   1   3 120.016 38.2934   1
  -6   1  -3 84.0584 33.1704   1
  -6  -1   3 87.5573 35.3163   1
   6  -1  -3 144.333 38.5769   2
   6   1   3 151.936 38.9689   2
  -6   1  -3 114.208 32.4397   4
   6  -1  -3 121.170 34.9411   3
  -6  -1   3 141.847 35.0062   4
   6  -1  -3 125.628 40.9237   1
   6   1   3 28.4467 26.9810   1
   6  -1  -3 132.535 41.9977   1
   6  -1  -5 156.478 45.4271   1
   6   1   5 267.154 59.5223   1
   6   1   5 203.441 42.1763   6
  -6  -1   5 211.184 48.5403   5
  -6   1  -5 156.809 39.0691   5
  -6  -1   5 354.218 73.2505   1
  -6   1  -5 193.161 51.5142   1
   6   1   5 261.793 61.3526   1
  -6  -1   5 275.739 62.5298   1
   6  -1  -5 310.796 55.6091   2
   6   1   5 233.358 50.4030   2
   6  -1  -5 287.633 57.7438   3
  -6  -1   5 228.962 45.5844   4
  -6   1  -5 250.628 47.3354   4
  -6   1  -5 173.670 41.2403   3
  -6  -1   7 21.7290 21.5691   5
  -6   1  -7 39.7573 17.7937   5
  -6   1  -7 61.4624 22.5888   3
   6   1   7 65.2126 24.7124   2
  -6  -1   7 51.6875 22.9007   4
   6   1   7 30.2030 23.1698   1
  -6   1  -7 67.2114 33.4218   1
  -6  -1   7 17.3925 26.5897   1
  -6  -1   7 14.2660 13.0608   1
  -6  -1   9 67.9926 36.6135   1
  -6  -1   9 54.6081 27.0116   1
   6   1   9 30.9685 23.8249   1
  -6  -1   9 53.2902 23.2138   5
   6   1   9 53.0269 24.7932   2
   6  -1  -9 58.7482 27.4938   2
   6   1   9 25.6257 18.7915   6
  -6  -1   9 53.0253 22.2629   4
  -6   1  -9 60.3599 21.2911   4
  -6   1  -9 47.0235 19.9444   3
   6  -1  -9 74.5077 29.0183   3
   6   1  11 124.117 41.3190   1
  -6  -1  11 83.7630 31.2320   5
   6   1  11 98.8806 31.3070   6
   6   1  11 141.058 34.7953   2
   6  -1 -11 73.1850 31.0401   2
  -6   1 -11 72.1208 24.7268   4
  -6   1 -11 75.5503 22.5740   3
   6   1  13 151.191 37.6875   6
   6   1  13 154.356 34.8842   2
  -6  -1  13 147.684 38.5265   5
  -6  -1  13 115.412 34.4217   4
  -6   1 -13 123.314 29.6414   4
  -6   1 -13 118.165 28.3809   3
   6   1  15 48.9925 25.8231   6
   6   1  15 57.5963 22.8440   2
   6  -1 -15 12.0386 18.4308   2
  -6  -1  15 21.6126 13.6512   5
  -6  -1  15 29.3984 19.3458   4
  -6   1 -15 19.9681 13.3110   4
  -6   1 -15 47.9205 20.9026   3
   6   1  17 40.1174 21.6403   6
   6   1  17 41.0673 18.1576   2
   6  -1 -17 33.6383 19.7896   2
  -6  -1  17 66.4781 27.5092   5
  -6   1 -17 26.0863 15.3387   4
   6  -1 -17 20.3323 20.0544   3
  -6   1 -17 24.6384 19.1884   3
   6   1  19 20.6261 15.5959   6
   6  -1 -19-10.0055 15.1310   2
  -6  -1  19-11.2498 9.82507   5
  -6   1 -19 6.70110 8.27829   4
   6  -1 -19-10.3160 12.7389   3
  -6   1 -19 20.7206 18.0902   3
   6   1  21-9.26137 14.0032   6
   6  -1 -21 8.68992 16.9624   2
  -6   1 -21 6.91393 10.4542   4
   6  -1 -21-10.2280 12.6271   3
  -6   1 -21 12.1541 18.3767   3
   6  -1 -23 30.7608 18.3127   3
  -6   1 -23 50.5324 19.2948   4
   6   2 -24 3430.46 315.132   2
   6   2 -24 3013.06 334.040   3
   6  -2  22 6600.61 583.051   6
  -6   2  22 5954.25 607.589   4
   6   2 -22 6579.59 595.320   2
   6   2 -22 6866.91 620.898   3
   6  -2  22 6512.49 587.593   2
   6  -2  20 9728.73 829.844   6
  -6   2  20 8197.26 843.120   5
  -6  -2 -20 7615.30 835.710   4
  -6   2  20 10409.7 862.644   4
   6   2 -20 9112.85 842.671   2
   6   2 -20 10339.3 864.652   3
   6  -2  20 10769.0 837.931   2
   6  -2  18 201.803 43.3651   6
  -6   2  18 278.282 60.6986   5
   6   2 -18 244.907 55.2108   2
   6  -2  18 349.351 55.4597   2
  -6   2  18 447.080 71.7238   4
  -6  -2 -18 216.981 49.3153   4
   6   2 -18 355.590 65.1752   3
   6  -2  16 230.349 47.5079   6
   6   2 -16 127.608 46.5175   2
  -6   2  16 280.535 59.0554   5
  -6   2  16 335.351 61.5574   4
  -6  -2 -16 182.857 47.2801   4
   6   2 -16 345.950 59.6521   3
   6  -2  14 8015.06 734.390   6
  -6   2  14 8187.13 744.694   5
  -6  -2 -14 8420.08 726.795   5
   6   2 -14 6601.76 739.075   2
  -6  -2 -14 8691.90 736.297   4
   6   2 -14 7775.81 733.737   3
   6  -2  14 8534.50 731.301   2
   6  -2  12 6230.26 604.656   6
   6   2 -12 5997.95 599.497   6
  -6   2  12 7183.14 611.823   5
  -6  -2 -12 7166.62 603.546   5
   6   2 -12 6474.06 617.942   2
  -6  -2 -12 6807.84 602.579   4
  -6   2  12 6174.59 602.630   4
   6   2 -12 6124.85 598.724   3
   6  -2  12 6872.16 599.964   2
  -6   2  10 39641.7 3371.27   5
  -6  -2 -10 46746.6 3377.66   5
   6   2 -10 38106.1 3382.96   2
  -6  -2 -10 41116.3 3368.56   4
  -6   2  10 40531.6 3371.89   4
   6   2 -10 37876.9 3365.45   3
   6   2 -10 30961.8 3363.49   6
   6  -2   8 1066.69 149.028   6
   6   2  -8 1628.55 165.326   6
  -6   2   8 1534.35 156.054   5
  -6  -2  -8 1493.16 158.814   5
   6   2  -8 1420.24 164.966   2
  -6   2   8 1226.58 151.168   4
   6   2  -8 1124.98 147.761   3
   6  -2   8 1316.80 149.847   2
   6  -2   6 494.639 75.6055   6
  -6   2   6 532.250 78.6584   5
   6   2  -6 576.287 86.3112   6
  -6  -2  -6 523.422 80.1151   5
  -6  -2  -6 500.327 76.3232   4
   6   2  -6 473.966 74.8591   3
   6  -2   6 716.892 85.0815   2
   6   2  -4 5124.09 466.666   6
   6  -2   4 5037.82 447.417   6
  -6   2   4 5061.15 457.078   5
   6   2  -4 5215.97 468.130   2
  -6   2   4 4208.13 454.238   4
  -6  -2  -4 4937.65 454.590   4
   6  -2   4 4496.14 452.733   2
   6   2  -4 5335.97 468.004   1
  -6  -2  -2 2249.52 236.084   1
   6   2  -2 2335.57 236.956   6
   6  -2   2 2079.26 210.640   6
  -6   2   2 2398.11 230.717   5
  -6  -2  -2 1811.00 225.973   5
   6   2  -2 2379.82 239.181   2
  -6  -2  -2 2421.33 230.335   4
  -6   2   2 2547.91 237.414   4
   6  -2   2 2302.65 231.571   2
   6   2  -2 2037.67 230.230   1
   6   2   0 70559.4 5746.05   6
  -6   2   0 61797.8 5731.88   5
  -6  -2   0 68225.5 5744.07   5
   6   2   0 63806.7 5745.03   2
  -6   2   0 72444.2 5743.66   4
  -6  -2   0 73958.0 5740.17   4
   6  -2   0 61017.3 5738.27   2
  -6  -2   0 64629.5 5745.10   1
   6   2   2 2089.05 231.585   1
   6   2   2 2398.66 224.285   6
  -6   2  -2 1842.03 209.577   5
  -6  -2   2 2095.44 226.130   5
  -6   2  -2 2488.42 228.122   4
  -6  -2   2 2197.68 223.062   4
   6  -2  -2 2080.21 227.963   3
   6   2   2 2150.92 228.797   2
   6  -2  -2 1963.29 219.846   2
  -6  -2   4 5131.25 474.582   1
   6   2   4 4831.44 464.759   1
   6   2   4 4476.02 448.597   6
  -6   2  -4 4658.14 439.772   5
  -6  -2   4 5237.83 464.492   5
  -6   2  -4 4814.48 450.436   4
  -6  -2   4 5109.08 453.419   4
   6  -2  -4 4616.99 460.274   3
   6  -2  -4 5156.50 459.715   2
   6   2   4 4720.12 459.164   2
  -6  -2   6 731.850 104.695   1
   6   2   6 508.808 76.2078   6
   6  -2  -6 486.016 80.9834   2
   6   2   6 511.911 79.5742   2
  -6   2  -6 589.918 77.8668   4
  -6  -2   6 718.522 89.4898   4
   6  -2  -6 496.610 84.9161   3
  -6   2  -6 536.091 80.7668   3
   6   2   8 1383.36 152.576   6
  -6  -2   8 1401.01 163.977   5
  -6  -2   8 1708.30 164.879   4
  -6   2  -8 1298.13 149.830   4
   6  -2  -8 1372.66 167.234   3
   6  -2  -8 1615.48 171.372   2
  -6   2  -8 1353.94 153.719   3
   6   2  10 40504.3 3441.06   6
  -6  -2  10 38221.5 3451.10   5
  -6  -2  10 40511.6 3450.15   4
  -6   2 -10 39276.6 3435.22   4
   6  -2 -10 41687.1 3461.71   3
   6  -2 -10 40655.9 3459.07   2
   6   2  10 41658.1 3443.65   2
  -6   2 -10 38200.2 3435.77   3
   6   2  12 6897.42 602.776   6
  -6  -2  12 7479.24 617.206   5
   6  -2 -12 6753.79 617.191   3
   6   2  12 7080.66 602.110   2
   6  -2 -12 5552.14 610.395   2
  -6   2 -12 6125.12 594.234   3
   6   2  14 9643.03 694.506   6
  -6  -2  14 8256.26 699.012   5
  -6   2 -14 7639.53 678.373   4
   6  -2 -14 8095.49 699.767   3
  -6   2 -14 7320.56 676.061   3
   6   2  14 7290.87 679.372   2
   6   2  16 334.460 54.4216   6
   6   2  16 146.767 37.6783   2
  -6  -2  16 292.037 55.1635   5
  -6   2 -16 256.723 42.7122   4
  -6   2 -16 265.290 43.4356   3
   6  -2 -16 208.462 47.7392   3
   6   2  18 337.452 56.8472   6
   6  -2 -18 251.070 52.4692   2
  -6  -2  18 268.938 55.9799   5
  -6   2 -18 213.367 39.9277   4
   6  -2 -18 349.058 57.9183   3
  -6   2 -18 310.709 48.6485   3
   6  -2 -20 9204.14 882.070   3
  -6   2 -20 10637.5 872.168   4
  -6  -2  20 9325.27 890.853   5
   6  -2 -22 6732.12 675.102   3
  -6   2 -22 7328.78 677.897   3
  -6   2 -22 8078.22 668.004   4
  -6   2 -24 2642.86 269.805   3
   6   3 -21 47.9840 22.6805   2
   6  -3  21 73.9921 23.7800   2
  -6   3  21 24.2465 18.9507   4
   6  -3  21 61.6065 22.8084   6
   6   3 -19 212.629 49.9056   2
   6  -3  19 232.618 41.9724   2
  -6  -3 -19 122.506 37.1258   4
  -6   3  19 179.149 45.1078   4
   6  -3  19 237.799 45.4849   6
  -6   3  19 251.861 49.8858   5
  -6   3  17 35.3288 20.6587   5
  -6   3  17 22.2074 19.4905   4
  -6  -3 -17 20.6882 18.1720   4
   6   3 -17 37.7841 27.0060   2
   6  -3  17 16.0625 14.1662   2
   6  -3  15 32.8214 20.5428   2
  -6   3  15 31.0213 20.4684   4
  -6  -3 -15 65.7556 25.5385   4
   6  -3  15 31.4462 22.6697   6
  -6  -3 -13 77.8825 26.4682   5
   6   3 -13 14.0054 21.5458   2
   6  -3  13 33.0799 19.5095   2
  -6   3  13 99.8124 30.8712   5
  -6   3  13 38.7353 21.0846   4
  -6  -3 -13 22.3335 24.2059   4
   6  -3  13 21.0246 18.7788   6
  -6  -3 -11 90.3487 28.7183   5
   6   3 -11 68.9799 28.6056   6
   6   3 -11 96.7489 40.9819   2
   6  -3  11 115.014 30.8642   2
  -6   3  11 161.020 40.2717   5
  -6   3  11 74.5223 28.3843   4
  -6  -3 -11 100.761 33.6000   4
   6  -3  11 137.473 35.4106   6
  -6  -3  -9 148.715 39.7802   5
   6   3  -9 148.783 41.5800   6
   6   3  -9 209.992 51.2688   2
   6  -3   9 211.767 42.8128   2
  -6   3   9 237.418 46.6049   5
  -6   3   9 181.992 39.8858   4
  -6  -3  -9 145.497 45.6006   4
   6  -3   9 265.213 47.0947   6
  -6  -3  -7 215.188 45.4947   5
   6   3  -7 256.559 50.7197   6
   6  -3   7 146.665 36.9552   2
   6   3  -7 172.768 47.8636   2
  -6   3   7 144.651 36.8876   5
  -6   3   7 154.066 36.4507   4
  -6  -3  -7 145.433 40.4056   4
   6  -3   7 146.220 34.3458   6
  -6   3   5 238.673 47.8751   4
  -6  -3  -5 260.077 55.0212   4
   6   3  -5 348.470 62.3450   2
  -6   3   5 303.251 49.9036   5
   6   3  -5 239.426 53.8198   6
  -6  -3  -5 208.571 46.7545   5
  -6   3   3 227.236 46.2180   4
   6   3  -3 251.959 54.0414   2
   6  -3   3 250.075 47.6044   2
  -6   3   3 228.331 44.5144   5
   6   3  -3 218.008 52.0322   6
  -6  -3  -3 162.842 40.8620   5
  -6   3   1 123.348 34.3336   4
  -6  -3  -1 109.068 37.7370   4
   6  -3   1 78.8124 26.9063   2
  -6  -3  -1 92.9206 29.5076   5
  -6   3   1 130.083 33.9410   5
   6  -3  -1 115.545 33.6635   3
  -6   3  -1 135.919 34.4663   4
  -6  -3   1 126.831 39.9404   4
   6  -3  -1 130.943 34.5089   2
   6   3   1 154.447 38.6995   2
  -6  -3   1 128.137 35.1394   5
   6   3   1 117.608 35.4496   6
  -6   3  -3 211.280 44.2675   4
   6  -3  -3 216.272 48.5334   3
  -6  -3   3 263.072 58.9088   4
   6  -3  -3 195.403 45.2967   2
   6   3   3 150.616 42.9260   2
   6   3   3 222.344 47.2104   6
   6  -3  -5 318.773 59.8352   2
   6   3   5 300.714 58.4067   2
  -6  -3   5 298.035 59.1948   5
   6   3   5 275.919 50.8061   6
  -6   3  -5 344.261 53.8684   4
  -6  -3   5 416.289 72.0392   4
   6  -3  -5 256.007 54.9111   3
  -6   3  -5 255.757 50.3790   3
   6  -3  -7 245.389 51.9362   2
   6   3   7 108.566 32.3005   2
   6   3   7 170.444 37.7053   6
  -6  -3   7 124.933 38.3590   5
  -6   3  -7 165.210 35.4221   4
   6  -3  -7 139.164 39.5571   3
  -6  -3   7 171.884 49.9710   4
   6   3   9 226.116 41.0883   6
   6   3   9 127.001 37.5047   2
  -6  -3   9 275.917 52.3229   5
   6  -3  -9 229.084 51.4760   3
  -6   3  -9 242.670 45.7762   3
   6   3  11 131.614 31.2320   6
   6  -3 -11 83.9129 35.0638   2
  -6  -3  11 190.699 41.7908   5
   6  -3 -11 110.143 40.1690   3
  -6   3 -11 141.845 29.7993   4
  -6   3 -11 121.814 29.6282   3
   6   3  13 54.2950 21.2814   6
   6  -3 -13 46.2617 25.3625   2
   6   3  13 60.2576 21.8120   2
  -6  -3  13 40.5230 22.3818   5
  -6   3 -13 82.8211 22.0240   4
   6  -3 -13 84.4933 29.6936   3
   6  -3 -15 42.6708 21.0776   2
  -6  -3  15 40.9240 22.1191   5
  -6   3 -15 28.9011 13.7442   4
  -6   3 -15 43.5615 18.3110   3
   6  -3 -15 50.6746 21.9159   3
   6   3  17 20.3320 13.3194   6
   6  -3 -17 36.8150 21.3129   2
  -6   3 -17 5.68393 8.73257   4
  -6   3 -17 30.6554 14.2446   3
   6  -3 -17 19.4229 17.0255   3
  -6  -3  17 10.7090 13.3109   5
   6   3  19 171.484 37.5003   6
  -6   3 -19 162.554 32.9381   4
   6  -3 -19 189.276 43.1802   3
  -6   3 -19 235.811 41.4561   3
  -6   3 -21 21.1312 15.2300   3
  -6   3 -21 29.5702 14.7760   4
   6  -4  20 5662.72 526.718   6
  -6   4  18 480.915 78.9323   5
  -6   4  18 715.267 89.2416   4
   6   4 -18 507.503 84.4032   2
   6  -4  18 359.811 76.3250   6
   6  -4  18 594.970 78.4917   2
   6   4 -16 186.898 47.6749   2
   6  -4  16 97.0507 27.9203   2
  -6  -4 -16 113.481 33.4998   4
  -6   4  16 76.3518 30.2648   5
  -6   4  16 133.402 36.6798   4
   6  -4  16 148.737 39.5245   6
  -6   4  14 4687.74 434.697   5
  -6  -4 -14 4718.32 420.296   5
   6   4 -14 3891.11 439.138   2
  -6  -4 -14 4506.87 434.659   4
  -6   4  14 4648.31 426.044   4
   6  -4  14 4602.95 429.893   6
   6  -4  14 4386.35 417.732   2
  -6   4  12 3729.29 337.778   5
  -6  -4 -12 4173.78 335.762   5
   6   4 -12 3295.11 351.355   2
  -6   4  12 3195.12 325.892   4
  -6  -4 -12 2645.61 335.654   4
   6  -4  12 3442.15 329.079   6
   6  -4  12 3253.78 322.337   2
  -6  -4 -10 16796.4 1589.34   4
  -6   4  10 18035.1 1564.45   4
   6   4 -10 16751.5 1564.93   6
   6  -4  10 17022.5 1558.80   2
  -6   4   8 1218.09 140.023   5
  -6  -4  -8 1464.20 149.704   5
   6   4  -8 1503.71 166.288   2
  -6   4   8 1223.55 141.239   4
   6   4  -8 1116.08 146.554   6
   6  -4   8 1195.63 138.749   2
  -6   4   6 121.317 31.9631   5
   6   4  -6 81.6090 34.3683   2
   6  -4   6 145.143 33.7102   2
  -6  -4  -6 189.773 40.9434   5
   6   4  -6 141.356 38.6896   6
  -6   4   6 134.921 33.4782   4
  -6  -4  -6 200.903 64.3718   4
  -6   4   4 1957.79 208.949   5
  -6  -4  -4 2272.16 218.642   5
   6   4  -4 1847.34 221.554   2
  -6  -4  -4 2410.01 280.235   4
   6   4  -4 2473.10 235.065   6
   6  -4   4 2028.29 213.308   2
  -6  -4  -2 1080.86 126.519   5
   6   4  -2 962.943 129.529   2
  -6   4   2 1205.32 130.828   4
  -6  -4  -2 1462.54 211.180   4
   6   4  -2 1152.58 140.510   6
   6  -4   2 928.754 122.941   2
  -6   4   0 37937.7 3019.75   4
  -6  -4   0 41400.2 3153.01   4
  -6  -4   0 30765.3 3011.95   5
   6   4   0 38013.6 3033.41   6
   6   4   0 33094.3 3020.84   2
   6   4   2 1258.70 142.209   6
  -6  -4   2 1270.15 137.702   5
   6   4   2 928.434 130.856   2
  -6   4  -2 1159.10 132.977   4
  -6  -4   2 1058.69 202.120   4
   6  -4  -2 970.689 130.814   3
   6  -4  -2 1304.49 145.615   2
   6   4   4 2536.68 237.518   6
  -6  -4   4 2255.79 233.159   5
   6   4   4 2235.02 233.158   2
  -6   4  -4 1997.69 224.049   4
  -6  -4   4 2980.78 325.318   4
   6  -4  -4 2244.97 234.670   3
   6  -4  -4 2342.82 244.100   2
  -6  -4   6 144.352 36.0909   5
   6   4   6 122.414 31.0742   6
  -6   4  -6 134.591 32.9050   4
   6  -4  -6 83.3924 31.8380   3
  -6   4  -6 86.0658 29.1415   3
   6  -4  -6 174.634 46.0269   2
   6   4   6 112.397 34.2413   2
  -6  -4   8 1448.59 151.498   5
  -6   4  -8 1205.40 135.256   4
   6   4   8 1255.97 139.587   6
   6  -4  -8 1272.86 159.203   2
   6   4   8 1214.65 142.543   2
  -6   4  -8 1362.28 142.024   3
  -6   4 -10 19433.2 1741.43   4
   6  -4 -10 20990.1 1763.42   3
   6  -4 -10 16703.5 1765.28   2
   6   4  10 20787.2 1750.07   2
  -6   4 -10 21799.8 1749.47   3
   6   4  12 3201.19 313.485   6
  -6  -4  12 4106.90 335.844   5
  -6   4 -12 3097.97 310.829   4
   6  -4 -12 3427.48 331.395   3
   6  -4 -12 3569.31 343.378   2
  -6   4 -12 3628.58 318.037   3
   6   4  12 3119.28 314.106   2
   6   4  14 4449.42 417.239   6
  -6   4 -14 4799.57 417.821   4
   6  -4 -14 5048.51 437.130   3
   6  -4 -14 4877.50 443.224   2
  -6   4 -14 4263.85 417.654   3
  -6  -4  14 4509.82 432.664   5
   6   4  16 100.449 26.8535   6
   6  -4 -16 153.604 34.9845   3
  -6   4 -16 103.339 25.8389   4
  -6   4 -16 139.686 29.6397   3
  -6  -4  16 135.580 35.3208   5
  -6   4 -18 555.452 69.0798   4
   6   4  20 5944.75 569.091   5
  -6   4 -20 6891.54 572.812   4
  -6  -5 -15 18.9198 15.8930   5
  -6  -5 -15 63.2586 23.8788   4
  -6   5  15 48.1937 20.8541   5
  -6   5  13 332.004 59.6361   5
  -6   5  13 365.839 56.6432   4
   6  -5  13 370.264 55.6067   2
  -6   5  11 114.323 31.3472   5
  -6  -5 -11 105.662 37.0004   4
   6   5 -11 105.636 36.9915   2
   6  -5  11 61.9966 20.9165   2
  -6   5  11 44.8200 19.4916   4
  -6  -5 -11 101.181 26.7654   5
   6   5 -11 49.2764 21.2351   6
  -6  -5  -9 65.8807 32.3242   4
  -6   5   9 31.8329 17.3461   5
   6   5  -9 12.4144 15.6909   2
  -6   5   9 59.7939 20.9049   4
  -6  -5  -9 36.8299 17.3418   5
   6   5  -9 17.4153 13.5890   6
  -6  -5  -7 82.0639 40.4899   4
   6   5  -7 56.6546 26.8443   2
   6  -5   7 37.8192 18.4649   2
  -6   5   7 91.0396 25.4913   4
  -6  -5  -7 82.7875 25.2992   5
   6   5  -5 282.906 54.8584   2
   6  -5   5 306.098 50.8503   2
  -6   5   5 241.108 45.9675   4
  -6  -5  -5 235.003 46.7223   5
   6   5  -5 274.766 52.8032   6
  -6  -5  -3 394.339 101.749   4
   6   5  -3 294.670 58.0772   2
   6  -5   3 324.732 60.2361   2
  -6   5   3 383.699 57.9369   4
  -6  -5  -3 378.581 59.1077   5
   6   5  -3 292.944 59.7028   6
  -6  -5  -1-23.7655 41.5515   4
   6   5  -1 28.6319 18.7632   2
   6  -5   1 20.9305 25.9357   2
  -6   5   1 41.0811 19.1074   4
   6   5  -1 21.8562 19.2098   6
  -6  -5  -1 16.1363 15.9068   5
   6   5   1 10.4497 16.0732   6
  -6  -5   1 40.8792 17.7296   5
   6   5   1 46.9535 23.3731   2
   6  -5  -1 36.0312 23.6288   2
  -6   5  -3 367.011 59.9412   4
   6  -5  -3 439.700 67.8337   3
   6   5   3 369.180 63.7774   2
   6   5   3 466.156 69.7323   6
  -6  -5   3 395.957 62.6171   5
   6  -5  -5 389.097 75.8612   2
   6   5   5 275.387 50.0670   2
   6   5   5 269.878 48.5095   6
  -6  -5   5 239.214 44.8254   5
  -6   5  -5 171.081 36.9526   3
   6  -5  -5 234.772 47.0788   3
  -6   5  -5 232.253 41.9621   4
  -6   5  -7 32.5970 15.7374   4
   6  -5  -7 84.7323 26.3888   3
   6   5   7 42.0126 21.2450   2
   6  -5  -7 67.0110 36.1125   2
  -6  -5   7 65.7653 23.1498   5
   6   5   7 59.1583 19.8991   6
   6   5   9 46.6853 19.3132   2
   6  -5  -9 65.7138 32.1284   2
  -6  -5   9 49.1958 20.3411   5
   6   5   9 6.50015 10.0262   6
   6  -5  -9 37.1123 18.2184   3
  -6   5  -9 6.21303 11.0270   3
   6  -5 -11 117.011 38.6338   2
  -6  -5  11 74.0693 25.3922   5
   6   5  11 34.6192 14.2478   6
   6  -5 -11 80.7627 26.4649   3
  -6   5 -11 68.6560 19.6654   4
  -6   5 -11 51.3705 17.9813   3
   6   5  13 299.836 47.1133   6
  -6  -5  13 475.977 64.6966   5
   6  -5 -13 315.244 57.8395   3
  -6   5 -13 373.133 50.8837   3
  -6   5 -13 348.954 48.3064   4
  -6   5 -17 20.2941 11.8445   4
  -6  -6 -10 18170.2 1607.96   4
  -6  -6  -8 527.488 89.8314   4
   6   6  -8 405.007 63.2218   6
  -6  -6  -6 663.105 82.1318   5
   6   6  -6 533.568 86.2845   2
  -6   6   6 667.856 82.2699   4
  -6  -6  -6 793.866 114.332   4
   6   6  -6 634.512 85.4340   6
   6  -6   6 715.068 88.7136   2
  -6  -6  -4 2438.90 223.241   5
   6   6  -4 2123.01 226.251   2
  -6   6   4 2095.17 219.196   4
   6   6  -4 2439.31 231.453   6
   6  -6   4 2098.80 226.843   2
  -6  -6  -2 895.148 105.518   5
   6   6  -2 768.138 106.011   2
  -6   6   2 1017.68 108.478   4
   6   6  -2 832.263 110.915   6
   6  -6   2 1027.27 121.991   2
  -6  -6   0 20619.1 1886.58   5
   6   6   0 18779.6 1887.44   2
  -6   6   0 21328.1 1886.48   4
   6   6   0 23261.0 1899.20   6
   6   6   2 820.280 97.2795   2
  -6   6  -2 671.939 85.6691   3
  -6   6  -2 684.154 87.7713   4
   6   6   4 2245.25 223.739   6
  -6  -6   4 2218.52 219.809   5
   6   6   4 2288.97 224.913   2
  -6   6  -4 2162.87 214.721   4
   6  -6  -4 2123.11 221.898   3
   6  -6  -4 2978.71 277.676   2
  -6   6  -4 2088.48 213.541   3
   6   6   6 618.291 80.8702   6
  -6  -6   6 583.877 78.2637   5
   6   6   6 533.969 79.3613   2
  -6   6  -6 707.045 78.3583   4
   6  -6  -6 635.278 83.7435   3
  -6   6  -6 587.474 74.4283   3
   6  -6  -8 754.088 111.479   2
  -6   6  -8 462.898 60.7239   4
  -6   6 -10 10376.4 906.372   4
  -6   6 -12 2191.44 207.117   4
   6   7   3 241.043 44.8064   2
  -7   0   0-8.79396 10.8807   5
   7   0   0-8.92972 15.6070   6
   7   0   0-8.76097 15.3128   2
  -7   0   0-7.58600 13.2641   4
  -7   0   0-11.9675 10.4722   1
  -7   0  -2-12.0266 10.5080   1
   7   0   2-9.81114 17.1347   6
   7   0   2-8.66632 10.7081   2
  -7   0  -2-8.32758 10.2903   5
  -7   0   2-9.29632 8.12748   5
   7   0  -2-8.90575 7.78709   3
  -7   0  -2 7.51065 13.1202   4
  -7   0   2-7.61834 13.3081   4
  -7   0  -2-6.91376 8.54694   3
   7   0   4-10.5120 15.8948   6
   7   0   4 8.58841 10.6043   2
   7   0  -4-9.12841 11.2708   2
  -7   0   4 9.40448 14.2205   5
  -7   0  -4-7.85747 11.8818   5
   7   0  -4-9.62227 14.5498   3
  -7   0  -4 7.40426 9.14273   4
  -7   0   4 7.67740 9.47984   4
  -7   0  -4 6.50877 9.84294   3
   7   0   6 8.34940 14.5781   2
   7   0  -6 9.44620 11.6630   2
  -7   0   6-9.19674 11.3551   5
  -7   0  -6-7.64794 9.44347   5
  -7   0   6 7.73043 11.6897   4
  -7   0  -6 7.30405 9.01902   4
  -7   0  -6-5.59796 9.77519   3
   7   0   8-8.11524 12.2832   2
   7   0  -8-9.82107 17.1557   2
  -7   0   8-7.84670 11.8776   4
   7   0  -8 10.6735 18.6431   3
  -7   0  -8-7.20349 10.9063   4
   7   0   8-11.5872 22.6246   6
   7   0  10-7.80679 13.6350   2
   7   0 -10 10.3278 18.0351   2
  -7   0  10-8.72733 7.62822   5
  -7   0  10-8.28579 10.2362   4
   7   0 -10-10.5151 15.9031   3
  -7   0 -10-6.95653 8.59664   4
   7   0  10 23.6719 25.3109   6
   7   0  12-11.5747 20.2144   6
   7   0  12-7.26836 12.6999   2
   7   0 -12-10.5736 13.0633   2
  -7   0  12-8.73275 15.2548   5
  -7   0  12 8.88285 13.4403   4
   7   0 -12-10.2161 8.93273   3
   7   0  14-10.5548 13.0305   6
   7   0  14 20.4119 14.5489   2
   7   0 -14-10.5307 15.9224   2
  -7   0  14-8.99955 7.85688   5
  -7   0  14-9.21130 11.3720   4
  -7   0 -14 6.48537 5.66256   4
   7   0 -14-9.81999 8.57299   3
   7   0  16 9.01070 15.7315   6
   7   0 -16 10.1057 12.4757   2
  -7   0  16-9.33397 14.1126   5
  -7   0 -16-6.48893 9.81112   4
[truncated: 23,801 more chars]
