# Supplementary material for: The varying temperature- and pressure-induced phase transition pathways in hybrid improper ferroelectric Sr3Sn2O7
Source: Acta Crystallogr B Struct Sci Cryst Eng Mater. 2025 Apr 14;81(Pt 3):318–24. doi: 10.1107/S2052520625002306 (PMC12147935; doi:10.1107/S2052520625002306)
Supplement: Supplementary file 1 [file b-81-00318-sup1.zip › SSO_HP_VT_CIFs/SSO_VT_CIFS/SrSnO_I19VT_09_360_A21am_2.cif]

data_srsno_i19vt_09_360_a21am_2

# start Validation Reply Form
_vrf_PLAT109_srsno_i19vt_09_360_a21am_2
;
PROBLEM: Twinning Matrix = Alternate Inversion Twinning .          ? Check 
RESPONSE: The present system stems from a cetrosymmetric, tetragonal 
aristotype. This can be modelled using a twin law given by 
(0 1 0 -1 0 0 0 0 1 4). The two-fold twin was subsequently chosen over 
the inversion twin law to explicitly depict the twinning present as viewed 
from the perspective of the relevant properties (i.e., hybrid improper 
ferroelectric polarisation).
;
_vrf_PLAT971_srsno_i19vt_09_360_a21am_2
;
PROBLEM: Check Calcd Resid. Dens.  0.75Ang From Sn1             5.39 eA-3  
RESPONSE: The sample is highly absorbing and contains a significant 
proportion of heavy elements. While efforts have been made to account
for this as best as possible, the diffractometer upon which the data 
were collected lacks a camera with which to obtain a true representation
of the crystal for a more explicit correction. The impact of this upon
the data is further compounded by the crystal existing as a highly 
anisotropic plate. Errors carried through from this in the intensities will 
increase the residual levels in the model. This is in addition to the typical
fourier rippling that is expected at heavy elements, and the impact of the
spherical contraction of the valence shell owed to the ionisation of these 
metals in this highly charge system. Since these residuals exist close to 
these heavy metal centres and the model (and symmetry) has been thoroughly 
evaluated (see the manuscript), these are believed to have no physical 
significance.
;
_vrf_PLAT974_srsno_i19vt_09_360_a21am_2
;
PROBLEM: Check Calcd Negative Resid. Density on       Sr1      -2.92 eA-3  
RESPONSE: The sample is highly absorbing and contains a significant 
proportion of heavy elements. While efforts have been made to account
for this as best as possible, the diffractometer upon which the data 
were collected lacks a camera with which to obtain a true representation
of the crystal for a more explicit correction. The impact of this upon
the data is further compounded by the crystal existing as a highly 
anisotropic plate. Errors carried through from this in the intensities will 
increase the residual levels in the model. This is in addition to the typical
fourier rippling that is expected at heavy elements, and the impact of the
spherical contraction of the valence shell owed to the ionisation of these 
metals in this highly charge system. Since the residual exists close to 
a heavy metal centre and the model (and symmetry) has been thoroughly 
evaluated (see the manuscript), it is believed to have no physical 
significance.
;
_vrf_PLAT097_srsno_i19vt_09_360_a21am_2
;
PROBLEM: Large Reported Max.  (Positive) Residual Density       5.59 eA-3  
RESPONSE: The sample is highly absorbing and contains a significant 
proportion of heavy elements. While efforts have been made to account
for this as best as possible, the diffractometer upon which the data 
were collected lacks a camera with which to obtain a true representation
of the crystal for a more explicit correction. The impact of this upon
the data is further compounded by the crystal existing as a highly 
anisotropic plate. Errors carried through from this in the intensities will 
increase the residual levels in the model. This is in addition to the typical
fourier rippling that is expected at heavy elements, and the impact of the
spherical contraction of the valence shell owed to the ionisation of these 
metals in this highly charge system. Since the residual exists close to 
a heavy metal centre and the model (and symmetry) has been thoroughly 
evaluated (see the manuscript), it is believed to have no physical 
significance.
;
_vrf_PLAT975_srsno_i19vt_09_360_a21am_2
;
PROBLEM: Check Calcd Resid. Dens.  0.56Ang From O4      .       1.65 eA-3  
RESPONSE: The sample is highly absorbing and contains a significant 
proportion of heavy elements. While efforts have been made to account
for this as best as possible, the diffractometer upon which the data 
were collected lacks a camera with which to obtain a true representation
of the crystal for a more explicit correction. The impact of this upon
the data is further compounded by the crystal existing as a highly 
anisotropic plate. Errors carried through from this in the intensities will 
increase the residual levels in the model. This is in addition to the typical
fourier rippling that is expected at heavy elements, and the impact of the
spherical contraction of the valence shell owed to the ionisation of these 
metals in this highly charge system. Since these residuals exist close to 
these heavy metal centres and the model (and symmetry) has been thoroughly 
evaluated (see the manuscript), these are believed to have no physical 
significance.
;
# end Validation Reply Form

_audit_creation_date               2025-01-09
_audit_creation_method
;
Olex2 1.5-ac7-013
(compiled 2025.01.02 svn.rf662f148 for Rigaku Oxford Diffraction, GUI svn.r7109)
;
_shelx_SHELXL_version_number       '2019/3'
_audit_contact_author_address      
;
Dept. of Chemistry, University of Warwick, Gibbet Hill Road, Coventry, CV4 7AL
;
_audit_contact_author_email        ?
_audit_contact_author_name         'Evie Ladbrook'
_audit_contact_author_phone        ?
_publ_contact_author_id_orcid      ?
_publ_section_references
;
Dolomanov, O.V., Bourhis, L.J., Gildea, R.J, Howard, J.A.K. & Puschmann, H.
 (2009), J. Appl. Cryst. 42, 339-341.

Sheldrick, G.M. (2015). Acta Cryst. A71, 3-8.

Sheldrick, G.M. (2015). Acta Cryst. C71, 3-8.
;
_chemical_name_common              ?
_chemical_name_systematic          ?
_chemical_formula_moiety           'O7 Sn2 Sr3'
_chemical_formula_sum              'O7 Sn2 Sr3'
_chemical_formula_weight           612.24
_chemical_absolute_configuration   ?
_chemical_melting_point            ?
_chemical_oxdiff_formula           'Sr3 Sn2 O7'
loop_
  _atom_type_symbol
  _atom_type_description
  _atom_type_scat_dispersion_real
  _atom_type_scat_dispersion_imag
  _atom_type_scat_source
 'O' 'O' 0.0101 0.0057 'International Tables Vol C Tables 4.2.6.8 and 6.1.1.4'
 'Sr' 'Sr' -1.1610 3.0594
 'International Tables Vol C Tables 4.2.6.8 and 6.1.1.4'
 'Sn' 'Sn' -0.6810 1.3529
 'International Tables Vol C Tables 4.2.6.8 and 6.1.1.4'

_shelx_space_group_comment
;
The symmetry employed for this shelxl refinement is uniquely defined
by the following loop, which should always be used as a source of
symmetry information in preference to the above space-group names.
They are only intended as comments.
;
_space_group_crystal_system        'orthorhombic'
_space_group_IT_number             36
_space_group_name_H-M_alt          'A 21 a m'
_space_group_name_Hall             'A -2 2a'
loop_
  _space_group_symop_operation_xyz
 'x, y, z'
 'x+1/2, -y, -z'
 'x, y, -z'
 'x+1/2, -y, z'
 'x, y+1/2, z+1/2'
 'x+1/2, -y+1/2, -z+1/2'
 'x, y+1/2, -z+1/2'
 'x+1/2, -y+1/2, z+1/2'

_cell_length_a                     5.7004(3)
_cell_length_b                     5.7277(4)
_cell_length_c                     20.6321(14)
_cell_angle_alpha                  90
_cell_angle_beta                   90
_cell_angle_gamma                  90
_cell_volume                       673.64(7)
_cell_formula_units_Z              4
_cell_measurement_reflns_used      1001
_cell_measurement_temperature      360
_cell_measurement_theta_max        33.6010
_cell_measurement_theta_min        1.9360
_shelx_estimated_absorpt_T_max     0.675
_shelx_estimated_absorpt_T_min     0.330
_exptl_absorpt_coefficient_mu      28.442
_exptl_absorpt_correction_T_max    0.01080
_exptl_absorpt_correction_T_min    0.00082
_exptl_absorpt_correction_type     sphere
_exptl_absorpt_process_details
;
CrysAlisPro 1.171.42.49 (Rigaku Oxford Diffraction, 2022)
Spherical absorption correction
using equivalent radius and absorption coefficient.
Empirical absorption correction using spherical harmonics,
implemented in SCALE3 ABSPACK scaling algorithm.
;
_exptl_absorpt_special_details     ?
_exptl_crystal_colour              'clear colourless'
_exptl_crystal_colour_lustre       clear
_exptl_crystal_colour_primary      colourless
_exptl_crystal_density_diffrn      6.037
_exptl_crystal_density_meas        ?
_exptl_crystal_density_method      ?
_exptl_crystal_description         plate
_exptl_crystal_F_000               1080
_exptl_crystal_size_max            0.05
_exptl_crystal_size_mid            0.05
_exptl_crystal_size_min            0.015
_exptl_crystal_size_rad            0.400
_exptl_transmission_factor_max     ?
_exptl_transmission_factor_min     ?
_diffrn_reflns_av_R_equivalents    0.0766
_diffrn_reflns_av_unetI/netI       0.0365
_diffrn_reflns_Laue_measured_fraction_full  0.994
_diffrn_reflns_Laue_measured_fraction_max  0.970
_diffrn_reflns_limit_h_max         9
_diffrn_reflns_limit_h_min         -8
_diffrn_reflns_limit_k_max         9
_diffrn_reflns_limit_k_min         -8
_diffrn_reflns_limit_l_max         32
_diffrn_reflns_limit_l_min         -33
_diffrn_reflns_number              11987
_diffrn_reflns_point_group_measured_fraction_full  0.994
_diffrn_reflns_point_group_measured_fraction_max  0.939
_diffrn_reflns_theta_full          24.415
_diffrn_reflns_theta_max           34.110
_diffrn_reflns_theta_min           1.913
_diffrn_ambient_temperature        360
_diffrn_detector                   'Hybrid Pixel Array Detector'
_diffrn_detector_area_resol_mean   5.8140
_diffrn_measured_fraction_theta_full  0.994
_diffrn_measured_fraction_theta_max  0.970
_diffrn_measurement_details
;
List of Runs (angles in degrees, time in seconds):

  # Type    Start    End  Width  t~exp~   \w     \q     \k     \f   Frames
--------------------------------------------------------------------------
  1  \f      0.00 360.00   0.20    0.20   0.00   0.00   0.00    --  1800
  2  \w   -150.00  20.00   0.20    0.20    --   25.00   0.00 288.00  850
  3  \w   -150.00  20.00   0.20    0.20    --   25.00   0.00 216.00  850
  4  \w   -150.00  20.00   0.20    0.20    --   25.00   0.00 144.00  850
  5  \w   -150.00  20.00   0.20    0.20    --   25.00   0.00  72.00  850
  6  \w   -150.00  20.00   0.20    0.20    --   25.00   0.00   0.00  850
;
_diffrn_measurement_device         'abstract diffractometer'
_diffrn_measurement_device_type   
 'dectris-CrysAlisPro-abstract goniometer imported dectris images'
_diffrn_measurement_method         '\w and \f scans'
_diffrn_orient_matrix_type        
 'CrysAlisPro convention (1999,Acta A55,543-557)'
_diffrn_orient_matrix_UB_11        -0.0000744531
_diffrn_orient_matrix_UB_12        -0.0086510337
_diffrn_orient_matrix_UB_13        -0.0333098619
_diffrn_orient_matrix_UB_21        0.1203664357
_diffrn_orient_matrix_UB_22        -0.0107826188
_diffrn_orient_matrix_UB_23        0.0001931867
_diffrn_orient_matrix_UB_31        -0.0108608857
_diffrn_orient_matrix_UB_32        -0.1194492746
_diffrn_orient_matrix_UB_33        0.0023950986
_diffrn_radiation_monochromator    synchrotron
_diffrn_radiation_probe            x-ray
_diffrn_radiation_type             synchrotron
_diffrn_radiation_wavelength       0.6889
_diffrn_source                     synchrotron
_reflns_Friedel_coverage           0.783
_reflns_Friedel_fraction_full      0.993
_reflns_Friedel_fraction_max       0.902
_reflns_number_gt                  1357
_reflns_number_total               1462
_reflns_special_details
;
 Reflections were merged by SHELXL according to the crystal
 class for the calculation of statistics and refinement.
 
 _reflns_Friedel_fraction is defined as the number of unique
 Friedel pairs measured divided by the number that would be
 possible theoretically, ignoring centric projections and
 systematic absences. Completness statistics refer to single and
 composite reflections containing twin component 1 only.
;
_reflns_threshold_expression       'I > 2\s(I)'
_computing_cell_refinement         'CrysAlisPro 1.171.42.49 (Rigaku OD, 2022)'
_computing_data_collection         'CrysAlisPro 1.171.42.49 (Rigaku OD, 2022)'
_computing_data_reduction          'CrysAlisPro 1.171.42.49 (Rigaku OD, 2022)'
_computing_molecular_graphics      'Olex2 1.5-ac7-013 (Dolomanov et al., 2009)'
_computing_publication_material    'Olex2 1.5-ac7-013 (Dolomanov et al., 2009)'
_computing_structure_refinement    'SHELXL 2019/3 (Sheldrick, 2015)'
_computing_structure_solution      'SHELXT  (Sheldrick, 2015)'
_refine_diff_density_max           5.594
_refine_diff_density_min           -2.950
_refine_diff_density_rms           0.998
_refine_ls_abs_structure_details
;
 Flack x determined using 554 quotients [(I+)-(I-)]/[(I+)+(I-)]
 (Parsons, Flack and Wagner, Acta Cryst. B69 (2013) 249-259).
;
_refine_ls_abs_structure_Flack     -0.006(7)
_refine_ls_extinction_coef         .
_refine_ls_extinction_method       none
_refine_ls_goodness_of_fit_ref     1.105
_refine_ls_hydrogen_treatment      undef
_refine_ls_matrix_type             full
_refine_ls_number_parameters       59
_refine_ls_number_reflns           1462
_refine_ls_number_restraints       1
_refine_ls_R_factor_all            0.0742
_refine_ls_R_factor_gt             0.0733
_refine_ls_restrained_S_all        1.105
_refine_ls_shift/su_max            0.000
_refine_ls_shift/su_mean           0.000
_refine_ls_structure_factor_coef   Fsqd
_refine_ls_weighting_details      
 'w=1/[\s^2^(Fo^2^)+(0.1549P)^2^] where P=(Fo^2^+2Fc^2^)/3'
_refine_ls_weighting_scheme        calc
_refine_ls_wR_factor_gt            0.1947
_refine_ls_wR_factor_ref           0.1988
_refine_special_details
;
 Refined as a 2-component twin.
All atoms were refined as anisotropic without the need for any restraints.
;
_olex2_refinement_description
;
1. Twinned data refinement
 Scales: 0.52(2)
 0.48(2)
;
_atom_sites_solution_hydrogens     .
_atom_sites_solution_primary       isomorph
_atom_sites_solution_secondary     difmap
loop_
  _atom_site_label
  _atom_site_type_symbol
  _atom_site_fract_x
  _atom_site_fract_y
  _atom_site_fract_z
  _atom_site_U_iso_or_equiv
  _atom_site_adp_type
  _atom_site_occupancy
  _atom_site_site_symmetry_order
  _atom_site_calc_flag
  _atom_site_refinement_flags_posn
  _atom_site_refinement_flags_adp
  _atom_site_refinement_flags_occupancy
  _atom_site_disorder_assembly
  _atom_site_disorder_group
 Sn1 Sn 0.8684(3) 0.24942(4) 0.09823(5) 0.0223(3) Uani 1 1 d . . . . .
 Sr1 Sr 0.3566(6) 0.25016(11) 0.000000 0.0273(5) Uani 1 2 d S T P . .
 Sr2 Sr 0.37788(5) 0.25802(10) 0.18695(8) 0.0275(4) Uani 1 1 d . . . . .
 O1 O 0.874(3) 0.1997(14) 0.000000 0.0323(12) Uani 1 2 d S T P . .
 O2 O 0.864(2) 0.2904(10) 0.1965(4) 0.0320(10) Uani 1 1 d . . . . .
 O3 O 0.641(2) -0.0226(11) 0.1062(3) 0.0323(11) Uani 1 1 d . . . . .
 O4 O 0.095(2) 0.5226(12) 0.0872(2) 0.0308(11) Uani 1 1 d . . . . .

loop_
  _atom_site_aniso_label
  _atom_site_aniso_U_11
  _atom_site_aniso_U_22
  _atom_site_aniso_U_33
  _atom_site_aniso_U_23
  _atom_site_aniso_U_13
  _atom_site_aniso_U_12
 Sn1 0.0220(5) 0.0218(4) 0.0232(5) 0.00002(7) 0.0000(5) 0.00006(12)
 Sr1 0.0280(9) 0.0267(6) 0.0274(10) 0.000 0.000 -0.0015(2)
 Sr2 0.0297(7) 0.0277(5) 0.0251(6) -0.00045(12) 0.0004(7) -0.0013(6)
 O1 0.042(4) 0.031(3) 0.024(2) 0.000 0.000 -0.002(5)
 O2 0.035(3) 0.035(2) 0.0250(18) -0.003(2) 0.001(4) 0.001(4)
 O3 0.029(2) 0.028(3) 0.040(2) 0.001(2) -0.0004(19) -0.006(2)
 O4 0.030(2) 0.027(3) 0.035(2) 0.0015(19) 0.001(2) -0.007(2)

_geom_special_details
;
 All esds (except the esd in the dihedral angle between two l.s. planes)
 are estimated using the full covariance matrix.  The cell esds are taken
 into account individually in the estimation of esds in distances, angles
 and torsion angles; correlations between esds in cell parameters are only
 used when they are defined by crystal symmetry.  An approximate (isotropic)
 treatment of cell esds is used for estimating esds involving l.s. planes.
;
loop_
  _geom_bond_atom_site_label_1
  _geom_bond_atom_site_label_2
  _geom_bond_distance
  _geom_bond_site_symmetry_2
  _geom_bond_publ_flag
 Sn1 Sr1 3.443(3) 1_655 ?
 Sn1 Sr1 3.5071(8) 2 ?
 Sn1 Sr2 3.3635(10) 4_565 ?
 Sn1 Sr2 3.4353(10) 4 ?
 Sn1 Sr2 3.4331(15) 1_655 ?
 Sn1 Sr2 3.3426(16) . ?
 Sn1 O1 2.0469(15) . ?
 Sn1 O2 2.041(7) . ?
 Sn1 O3 2.035(10) . ?
 Sn1 O3 2.030(11) 4 ?
 Sn1 O4 2.043(10) 1_655 ?
 Sn1 O4 2.045(10) 4_565 ?
 Sr1 O1 2.961(19) . ?
 Sr1 O1 3.153(8) 2_465 ?
 Sr1 O1 2.579(8) 2_455 ?
 Sr1 O1 2.769(19) 1_455 ?
 Sr1 O3 2.831(8) 4_455 ?
 Sr1 O3 2.831(8) 2_455 ?
 Sr1 O3 3.140(9) . ?
 Sr1 O3 3.140(9) 3 ?
 Sr1 O4 2.809(9) . ?
 Sr1 O4 2.604(8) 4_565 ?
 Sr1 O4 2.604(8) 2_565 ?
 Sr1 O4 2.809(9) 3 ?
 Sr2 O2 2.422(8) 6_455 ?
 Sr2 O2 3.148(6) 4_455 ?
 Sr2 O2 2.782(13) . ?
 Sr2 O2 2.944(13) 1_455 ?
 Sr2 O2 2.595(6) 4_465 ?
 Sr2 O3 2.535(9) 4_455 ?
 Sr2 O3 2.757(9) . ?
 Sr2 O4 3.021(8) . ?
 Sr2 O4 2.711(8) 4_565 ?

loop_
  _geom_angle_atom_site_label_1
  _geom_angle_atom_site_label_2
  _geom_angle_atom_site_label_3
  _geom_angle
  _geom_angle_site_symmetry_1
  _geom_angle_site_symmetry_3
  _geom_angle_publ_flag
 Sr1 Sn1 Sr1 71.11(4) 1_655 2 ?
 Sr2 Sn1 Sr1 107.84(4) 4_565 1_655 ?
 Sr2 Sn1 Sr1 177.00(5) . 1_655 ?
 Sr2 Sn1 Sr1 108.20(6) . 2 ?
 Sr2 Sn1 Sr1 177.66(3) 4_565 2 ?
 Sr2 Sn1 Sr1 109.64(6) 1_655 2 ?
 Sr2 Sn1 Sr1 68.29(5) 1_655 1_655 ?
 Sr2 Sn1 Sr1 107.58(4) 4 1_655 ?
 Sr2 Sn1 Sr1 67.54(3) 4 2 ?
 Sr2 Sn1 Sr2 114.80(4) 4_565 4 ?
 Sr2 Sn1 Sr2 72.72(3) . 4_565 ?
 Sr2 Sn1 Sr2 71.60(3) 4_565 1_655 ?
 Sr2 Sn1 Sr2 73.43(3) 1_655 4 ?
 Sr2 Sn1 Sr2 114.55(4) . 1_655 ?
 Sr2 Sn1 Sr2 74.56(3) . 4 ?
 O1 Sn1 Sr1 46.7(2) . 2 ?
 O1 Sn1 Sr1 53.5(5) . 1_655 ?
 O1 Sn1 Sr2 114.2(2) . 4 ?
 O1 Sn1 Sr2 130.9(2) . 4_565 ?
 O1 Sn1 Sr2 121.2(5) . 1_655 ?
 O1 Sn1 Sr2 123.8(5) . . ?
 O2 Sn1 Sr1 126.6(4) . 1_655 ?
 O2 Sn1 Sr1 131.88(18) . 2 ?
 O2 Sn1 Sr2 56.2(4) . . ?
 O2 Sn1 Sr2 64.42(18) . 4 ?
 O2 Sn1 Sr2 58.7(4) . 1_655 ?
 O2 Sn1 Sr2 50.45(18) . 4_565 ?
 O2 Sn1 O1 178.6(3) . . ?
 O2 Sn1 O4 91.5(3) . 4_565 ?
 O2 Sn1 O4 91.8(3) . 1_655 ?
 O3 Sn1 Sr1 62.6(2) 4 2 ?
 O3 Sn1 Sr1 53.8(2) . 2 ?
 O3 Sn1 Sr1 124.4(2) . 1_655 ?
 O3 Sn1 Sr1 55.3(2) 4 1_655 ?
 O3 Sn1 Sr2 53.4(2) 4 4 ?
 O3 Sn1 Sr2 127.2(2) 4 . ?
 O3 Sn1 Sr2 47.1(3) . 4 ?
 O3 Sn1 Sr2 47.1(2) 4 1_655 ?
 O3 Sn1 Sr2 120.5(3) . 1_655 ?
 O3 Sn1 Sr2 55.5(3) . . ?
 O3 Sn1 Sr2 118.7(2) 4 4_565 ?
 O3 Sn1 Sr2 127.5(2) . 4_565 ?
 O3 Sn1 O1 88.9(5) 4 . ?
 O3 Sn1 O1 89.0(4) . . ?
 O3 Sn1 O2 90.0(3) . . ?
 O3 Sn1 O2 90.2(3) 4 . ?
 O3 Sn1 O3 89.50(6) 4 . ?
 O3 Sn1 O4 178.2(2) 4 4_565 ?
 O3 Sn1 O4 178.2(2) . 1_655 ?
 O3 Sn1 O4 90.9(6) 4 1_655 ?
 O3 Sn1 O4 90.7(6) . 4_565 ?
 O4 Sn1 Sr1 54.7(3) 1_655 1_655 ?
 O4 Sn1 Sr1 123.3(2) 4_565 1_655 ?
 O4 Sn1 Sr1 124.9(2) 1_655 2 ?
 O4 Sn1 Sr1 116.2(2) 4_565 2 ?
 O4 Sn1 Sr2 125.4(3) 1_655 . ?
 O4 Sn1 Sr2 134.2(3) 1_655 4 ?
 O4 Sn1 Sr2 127.7(3) 4_565 4 ?
 O4 Sn1 Sr2 62.4(2) 4_565 4_565 ?
 O4 Sn1 Sr2 54.2(2) 4_565 . ?
 O4 Sn1 Sr2 53.7(2) 1_655 4_565 ?
 O4 Sn1 Sr2 134.0(2) 4_565 1_655 ?
 O4 Sn1 Sr2 60.9(3) 1_655 1_655 ?
 O4 Sn1 O1 89.4(4) 4_565 . ?
 O4 Sn1 O1 89.3(4) 1_655 . ?
 O4 Sn1 O4 88.88(6) 1_655 4_565 ?
 O1 Sr1 O1 93.8(4) . 2_465 ?
 O1 Sr1 O1 97.7(4) 1_455 2_465 ?
 O1 Sr1 O1 86.2(4) 2_455 1_455 ?
 O1 Sr1 O1 176.1(8) 2_455 2_465 ?
 O1 Sr1 O1 168.4(3) 1_455 . ?
 O1 Sr1 O1 82.2(4) 2_455 . ?
 O1 Sr1 O3 63.7(2) 2_455 2_455 ?
 O1 Sr1 O3 58.9(2) 2_455 . ?
 O1 Sr1 O3 117.4(2) 1_455 3 ?
 O1 Sr1 O3 55.8(2) . 3 ?
 O1 Sr1 O3 58.9(2) 2_455 3 ?
 O1 Sr1 O3 61.3(2) 1_455 2_455 ?
 O1 Sr1 O3 55.8(2) . . ?
 O1 Sr1 O3 61.3(2) 1_455 4_455 ?
 O1 Sr1 O3 63.7(2) 2_455 4_455 ?
 O1 Sr1 O3 117.4(2) 1_455 . ?
 O1 Sr1 O4 125.1(3) 2_455 3 ?
 O1 Sr1 O4 125.1(3) 2_455 . ?
 O1 Sr1 O4 118.7(3) 2_455 4_565 ?
 O1 Sr1 O4 118.7(3) 2_455 2_565 ?
 O1 Sr1 O4 62.0(3) 1_455 . ?
 O1 Sr1 O4 62.0(3) 1_455 3 ?
 O3 Sr1 O1 118.8(3) 3 2_465 ?
 O3 Sr1 O1 112.8(3) 2_455 . ?
 O3 Sr1 O1 112.8(3) 4_455 . ?
 O3 Sr1 O1 118.8(3) . 2_465 ?
 O3 Sr1 O1 118.3(2) 2_455 2_465 ?
 O3 Sr1 O1 118.3(2) 4_455 2_465 ?
 O3 Sr1 O3 56.99(9) 2_455 3 ?
 O3 Sr1 O3 122.35(10) 2_455 . ?
 O3 Sr1 O3 88.5(3) 3 . ?
 O3 Sr1 O3 56.99(9) 4_455 . ?
 O3 Sr1 O3 122.35(10) 4_455 3 ?
 O3 Sr1 O3 101.4(4) 2_455 4_455 ?
 O4 Sr1 O1 125.6(3) 3 . ?
 O4 Sr1 O1 57.4(2) 3 2_465 ?
 O4 Sr1 O1 59.0(2) 4_565 2_465 ?
 O4 Sr1 O1 59.0(2) 2_565 2_465 ?
 O4 Sr1 O1 57.4(2) . 2_465 ?
 O4 Sr1 O1 124.9(3) 2_565 1_455 ?
 O4 Sr1 O1 125.6(3) . . ?
 O4 Sr1 O1 61.9(3) 2_565 . ?
 O4 Sr1 O1 61.9(3) 4_565 . ?
 O4 Sr1 O1 124.9(3) 4_565 1_455 ?
 O4 Sr1 O3 85.57(15) 2_565 2_455 ?
 O4 Sr1 O3 172.7(4) 4_565 2_455 ?
 O4 Sr1 O3 59.8(3) 4_565 . ?
 O4 Sr1 O3 59.8(3) 2_565 3 ?
 O4 Sr1 O3 85.57(15) 4_565 4_455 ?
 O4 Sr1 O3 117.5(5) 2_565 . ?
 O4 Sr1 O3 95.91(14) 3 3 ?
 O4 Sr1 O3 121.4(5) . 2_455 ?
 O4 Sr1 O3 121.4(5) 3 4_455 ?
 O4 Sr1 O3 61.9(2) . 4_455 ?
 O4 Sr1 O3 117.5(5) 4_565 3 ?
 O4 Sr1 O3 95.91(14) . . ?
 O4 Sr1 O3 172.7(4) 2_565 4_455 ?
 O4 Sr1 O3 175.2(2) 3 . ?
 O4 Sr1 O3 61.9(2) 3 2_455 ?
 O4 Sr1 O3 175.3(2) . 3 ?
 O4 Sr1 O4 87.4(4) 4_565 2_565 ?
 O4 Sr1 O4 116.22(9) 4_565 3 ?
 O4 Sr1 O4 79.6(3) 3 . ?
 O4 Sr1 O4 63.70(9) 4_565 . ?
 O4 Sr1 O4 116.22(9) 2_565 . ?
 O4 Sr1 O4 63.71(9) 2_565 3 ?
 Sn1 Sr2 Sn1 114.55(4) . 1_455 ?
 Sn1 Sr2 Sn1 73.04(3) 4_465 1_455 ?
 Sn1 Sr2 Sn1 74.20(3) . 4_465 ?
 O2 Sr2 Sn1 36.31(14) 1_455 1_455 ?
 O2 Sr2 Sn1 92.4(2) 4_455 . ?
 O2 Sr2 Sn1 150.51(15) 4_455 4_465 ?
 O2 Sr2 Sn1 37.32(16) 4_465 4_465 ?
 O2 Sr2 Sn1 91.6(3) 4_465 1_455 ?
 O2 Sr2 Sn1 124.8(3) 6_455 . ?
 O2 Sr2 Sn1 120.0(3) 6_455 1_455 ?
 O2 Sr2 Sn1 88.14(15) 1_455 4_465 ?
 O2 Sr2 Sn1 129.48(14) 6_455 4_465 ?
 O2 Sr2 Sn1 151.70(17) . 1_455 ?
 O2 Sr2 Sn1 89.8(2) 4_455 1_455 ?
 O2 Sr2 Sn1 89.91(16) . 4_465 ?
 O2 Sr2 Sn1 150.52(16) 1_455 . ?
 O2 Sr2 Sn1 37.54(15) . . ?
 O2 Sr2 Sn1 94.7(3) 4_465 . ?
 O2 Sr2 O2 88.3(3) 6_455 . ?
 O2 Sr2 O2 169.2(2) . 1_455 ?
 O2 Sr2 O2 84.3(3) 4_465 1_455 ?
 O2 Sr2 O2 87.7(3) 4_465 . ?
 O2 Sr2 O2 171.4(4) 4_465 4_455 ?
 O2 Sr2 O2 95.0(3) . 4_455 ?
 O2 Sr2 O2 92.2(2) 6_455 4_465 ?
 O2 Sr2 O2 91.9(3) 1_455 4_455 ?
 O2 Sr2 O2 84.7(3) 6_455 1_455 ?
 O2 Sr2 O2 79.80(17) 6_455 4_455 ?
 O2 Sr2 O3 125.0(3) 6_455 4_455 ?
 O2 Sr2 O3 123.5(3) 6_455 . ?
 O2 Sr2 O3 130.1(3) 4_465 . ?
 O2 Sr2 O4 67.0(2) 4_465 4_565 ?
 O2 Sr2 O4 135.7(4) 6_455 . ?
 O2 Sr2 O4 58.9(3) 1_455 . ?
 O2 Sr2 O4 145.3(4) 6_455 4_565 ?
 O2 Sr2 O4 62.3(2) 4_465 . ?
 O2 Sr2 O4 123.0(3) . . ?
 O3 Sr2 Sn1 94.58(15) 4_455 4_465 ?
 O3 Sr2 Sn1 37.5(2) . . ?
 O3 Sr2 Sn1 97.4(2) . 1_455 ?
 O3 Sr2 Sn1 99.72(13) . 4_465 ?
 O3 Sr2 Sn1 94.5(3) 4_455 . ?
 O3 Sr2 Sn1 35.9(2) 4_455 1_455 ?
 O3 Sr2 O2 128.2(3) . 1_455 ?
 O3 Sr2 O2 58.0(2) . 4_455 ?
 O3 Sr2 O2 59.8(2) 4_455 4_455 ?
 O3 Sr2 O2 62.7(3) . . ?
 O3 Sr2 O2 124.3(3) 4_455 4_465 ?
 O3 Sr2 O2 127.8(3) 4_455 . ?
 O3 Sr2 O2 63.0(3) 4_455 1_455 ?
 O3 Sr2 O3 65.32(10) 4_455 . ?
 O3 Sr2 O4 62.2(3) 4_455 . ?
 O3 Sr2 O4 89.51(17) 4_455 4_565 ?
 O3 Sr2 O4 99.81(15) . . ?
 O4 Sr2 Sn1 36.87(19) . 4_465 ?
 O4 Sr2 Sn1 37.7(2) 4_565 . ?
 O4 Sr2 Sn1 37.4(2) 4_565 4_465 ?
 O4 Sr2 Sn1 36.19(19) . 1_455 ?
 O4 Sr2 Sn1 94.6(2) . . ?
 O4 Sr2 Sn1 89.3(2) 4_565 1_455 ?
 O4 Sr2 O2 118.5(3) 4_565 1_455 ?
 O4 Sr2 O2 122.0(3) . 4_455 ?
 O4 Sr2 O2 121.4(3) 4_565 4_455 ?
 O4 Sr2 O2 64.4(3) 4_565 . ?
 O4 Sr2 O3 64.1(3) 4_565 . ?
 O4 Sr2 O4 59.61(9) 4_565 . ?
 Sn1 O1 Sn1 163.9(5) . 3 ?
 Sn1 O1 Sr1 90.0(5) . 1_655 ?
 Sn1 O1 Sr1 98.0(2) . 2 ?
 Sn1 O1 Sr1 82.0(2) . 2_565 ?
 Sn1 O1 Sr1 90.0(5) 3 1_655 ?
 Sn1 O1 Sr1 88.4(5) 3 . ?
 Sn1 O1 Sr1 98.0(2) 3 2 ?
 Sn1 O1 Sr1 82.0(2) 3 2_565 ?
 Sn1 O1 Sr1 88.4(5) . . ?
 Sr1 O1 Sr1 98.1(5) 2 1_655 ?
 Sr1 O1 Sr1 85.8(3) 1_655 2_565 ?
 Sr1 O1 Sr1 168.4(3) 1_655 . ?
 Sr1 O1 Sr1 176.1(8) 2 2_565 ?
 Sr1 O1 Sr1 93.4(5) 2 . ?
 Sr1 O1 Sr1 82.6(4) . 2_565 ?
 Sn1 O2 Sr2 92.2(3) . 4_565 ?
 Sn1 O2 Sr2 86.3(4) . . ?
 Sn1 O2 Sr2 85.0(4) . 1_655 ?
 Sn1 O2 Sr2 79.80(16) . 4 ?
 Sn1 O2 Sr2 166.6(3) . 6 ?
 Sr2 O2 Sr2 95.3(3) 4_565 . ?
 Sr2 O2 Sr2 171.4(4) 4_565 4 ?
 Sr2 O2 Sr2 169.2(2) . 1_655 ?
 Sr2 O2 Sr2 87.0(2) 6 4 ?
 Sr2 O2 Sr2 87.4(2) . 4 ?
 Sr2 O2 Sr2 100.8(2) 6 4_565 ?
 Sr2 O2 Sr2 91.5(3) 4_565 1_655 ?
 Sr2 O2 Sr2 91.5(4) 6 1_655 ?
 Sr2 O2 Sr2 84.7(3) 1_655 4 ?
 Sr2 O2 Sr2 95.5(4) 6 . ?
 Sn1 O3 Sn1 166.2(5) 4_455 . ?
 Sn1 O3 Sr1 82.4(4) 4_455 . ?
 Sn1 O3 Sr1 90.7(4) . 2 ?
 Sn1 O3 Sr1 88.6(2) 4_455 2 ?
 Sn1 O3 Sr1 83.8(2) . . ?
 Sn1 O3 Sr2 96.9(2) 4_455 4 ?
 Sn1 O3 Sr2 96.9(5) . 4 ?
 Sn1 O3 Sr2 90.4(4) 4_455 . ?
 Sn1 O3 Sr2 87.1(2) . . ?
 Sr1 O3 Sr1 85.03(14) 2 . ?
 Sr2 O3 Sr1 81.5(3) . . ?
 Sr2 O3 Sr1 91.8(3) 4 2 ?
 Sr2 O3 Sr1 176.8(3) 4 . ?
 Sr2 O3 Sr1 166.5(3) . 2 ?
 Sr2 O3 Sr2 101.70(19) 4 . ?
 Sn1 O4 Sn1 163.5(4) 1_455 4_465 ?
 Sn1 O4 Sr1 99.0(2) 4_465 2_465 ?
 Sn1 O4 Sr1 88.9(2) 1_455 . ?
 Sn1 O4 Sr1 97.4(4) 1_455 2_465 ?
 Sn1 O4 Sr1 91.3(4) 4_465 . ?
 Sn1 O4 Sr2 80.7(3) 4_465 . ?
 Sn1 O4 Sr2 82.9(2) 1_455 . ?
 Sn1 O4 Sr2 88.1(2) 4_465 4_465 ?
 Sn1 O4 Sr2 88.9(4) 1_455 4_465 ?
 Sr1 O4 Sr1 96.45(16) 2_465 . ?
 Sr1 O4 Sr2 82.8(3) . . ?
 Sr1 O4 Sr2 93.1(3) 2_465 4_465 ?
 Sr1 O4 Sr2 179.2(4) 2_465 . ?
 Sr2 O4 Sr1 170.4(3) 4_465 . ?
 Sr2 O4 Sr2 87.65(15) 4_465 . ?

_shelx_res_file
;
TITL SrSnO_I19VT_09_360_A21am_2 in A2(1)am
    srsno_i19vt_09_360_a21am_2.res
    created by SHELXL-2019/3 at 16:28:59 on 09-Jan-2025
REM A2(1)am (#36 with fixed user cell
CELL 0.6889 5.700383 5.72774 20.632053 90 90 90
ZERR 4 0.000326 0.00037 0.001401 0 0 0
LATT -5
SYMM 0.5+X,-Y,-Z
SYMM +X,+Y,-Z
SYMM 0.5+X,-Y,+Z
SFAC O Sr Sn
DISP O 0.0101 0.0057 30.1044
DISP Sn -0.681 1.3529 5641.0613
DISP Sr -1.161 3.0594 12162.7002
UNIT 28 12 8

L.S. 10
PLAN  5
SIZE 0.05 0.05 0.015
TEMP 86.85
CONF
LIST 4
MORE -1
fmap 2
acta
TWIN -1 0 0 0 -1 0 0 0 1 2
OMIT -2 0 0
OMIT -1 -1 5
OMIT 0 0 -10
OMIT 0 0 -4
OMIT 0 2 0
OMIT 1 1 -5
OMIT 2 0 0
REM <olex2.extras>
REM <HklSrc "%.\\SrSnO_I19VT_09_360_A21am_2.hkl">
REM </olex2.extras>

WGHT    0.154900
BASF   0.48052
FVAR       1.18411
SN1   3    0.868448    0.249419    0.098233    11.00000    0.02202    0.02176 =
         0.02317    0.00002    0.00000    0.00006
SR1   2    0.356622    0.250156    0.000000    10.50000    0.02802    0.02667 =
         0.02736    0.00000    0.00000   -0.00145
SR2   2    0.377881    0.258016    0.186952    11.00000    0.02970    0.02772 =
         0.02514   -0.00045    0.00037   -0.00131
O1    1    0.873595    0.199711    0.000000    10.50000    0.04219    0.03062 =
         0.02411    0.00000    0.00000   -0.00151
O2    1    0.863613    0.290373    0.196480    11.00000    0.03549    0.03544 =
         0.02499   -0.00273    0.00056    0.00079
O3    1    0.640541   -0.022640    0.106195    11.00000    0.02903    0.02770 =
         0.04008    0.00095   -0.00040   -0.00601
O4    1    0.095303    0.522616    0.087192    11.00000    0.02982    0.02719 =
         0.03533    0.00150    0.00124   -0.00654
HKLF 4


REM  SrSnO_I19VT_09_360_A21am_2 in A2(1)am
REM wR2 = 0.1988, GooF = S = 1.105, Restrained GooF = 1.105 for all data
REM R1 = 0.0733 for 1357 Fo > 4sig(Fo) and 0.0742 for all 1462 data
REM 59 parameters refined using 1 restraints

END

WGHT      0.1549      0.0000

REM Highest difference peak  5.594,  deepest hole -2.950,  1-sigma level  0.998
Q1    1   0.9480  0.1597  0.0979  11.00000  0.05    5.59
Q2    1   0.9475  0.3409  0.0973  11.00000  0.05    5.49
Q3    1   0.7948  0.1599  0.0978  11.00000  0.05    5.42
Q4    1   0.7942  0.3399  0.0977  11.00000  0.05    5.39
Q5    1   0.4556  0.3384  0.1828  11.00000  0.05    3.69
;
_shelx_res_checksum                87517
_shelx_hkl_file
;
   0   0  -2 30983.1 2819.18   6
   0   0   2 25832.4 2805.64   5
   0   0  -2 28973.2 2811.54   5
   0   0  -2 23634.5 2860.82   3
   0   0  -2 36422.1 2908.51   1
   0   0   2 38546.9 2896.88   1
   0   0   2 42975.6 2914.95   1
   0   0  -2 35426.8 2899.80   1
   0   0  -4 224809. 15509.8   1
   0   0  -4 170150. 15466.2   1
   0   0   4 178977. 15439.6   1
   0   0   4 213064. 15487.9   1
   0   0   4 163251. 15352.3   6
   0   0  -4 172126. 15361.0   6
   0   0  -4 138735. 15341.5   5
   0   0   4 162097. 15348.4   5
   0   0  -4 150996. 15367.5   4
   0   0   4 188013. 15405.4   4
   0   0  -4 147599. 15425.8   3
   0   0   4 197784. 15364.1   2
   0   0   6 4255.59 474.638   1
   0   0  -6 3322.48 466.442   1
   0   0  -6 4764.76 503.911   1
   0   0   6 3571.09 451.363   1
   0   0   6 3833.27 395.855   6
   0   0  -6 2726.03 383.768   6
   0   0  -6 3369.58 384.561   5
   0   0   6 3989.11 396.665   5
   0   0   6 3652.14 421.642   4
   0   0  -6 3350.54 398.185   4
   0   0  -6 2614.04 427.752   3
   0   0   6 2922.84 448.155   3
   0   0   6 3611.66 379.002   2
   0   0  -8 10726.9 968.355   1
   0   0   8 9061.92 946.017   1
   0   0  -8 9600.35 956.870   1
   0   0  -8 9078.36 882.077   6
   0   0   8 9294.63 871.299   5
   0   0  -8 8800.24 871.375   5
   0   0   8 9702.61 912.594   4
   0   0  -8 7401.70 865.691   4
   0   0   8 9006.24 959.831   3
   0   0   8 8207.59 854.979   2
   0   0 -10 939615. 77429.5   1
   0   0 -10 999999. 77442.8   1
   0   0  10 895433. 77416.8   1
   0   0  10 894841. 77418.6   1
   0   0 -10 799524. 77361.5   6
   0   0 -10 688876. 77350.9   5
   0   0  10 977335. 77398.1   4
   0   0  10 865700. 77436.3   3
   0   0  10 872685. 77343.4   2
   0   0  12 80785.8 8990.09   1
   0   0 -12 101552. 9013.26   1
   0   0  12 103508. 9017.47   1
   0   0 -12 100469. 8972.75   6
   0   0 -12 100380. 8964.71   5
   0   0  12 96340.0 8971.11   2
   0   0  12 108323. 8988.51   4
   0   0  12 87688.0 9013.68   3
   0   0  12 102863. 8949.01   2
   0   0 -14 70433.9 5882.29   6
   0   0 -14 70047.1 5876.14   5
   0   0  14 66626.6 5891.58   4
   0   0 -14 70517.1 5914.32   1
   0   0  14 65020.6 5905.90   1
   0   0  14 59408.2 5913.55   3
   0   0  14 53095.4 5867.23   2
   0   0 -16 2233.21 226.532   5
   0   0  16 1718.07 219.488   2
   0   0  16 1613.34 227.315   4
   0   0  16 1835.25 254.263   3
   0   0  16 2226.87 250.808   1
   0   0  16 2274.03 253.354   1
   0   0 -16 2453.83 260.602   1
   0   0 -16 2170.56 246.303   1
   0   0  18 307.944 66.1763   1
   0   0 -18 69.1095 34.6115   1
   0   0  18 227.193 44.6350   2
   0   0 -18 194.705 43.2444   6
   0   0 -18 201.639 42.0266   5
   0   0 -18 221.899 59.7175   1
   0   0  18 292.720 66.0274   1
   0   0  18 224.112 62.6648   3
   0   0 -20 57437.3 4434.15   1
   0   0 -20 44048.2 4403.21   6
   0   0 -20 47697.2 4403.50   5
   0   0  20 46616.3 4405.17   2
   0   0  20 47301.5 4416.36   4
   0   0  20 45415.2 4424.10   3
   0   0  20 53866.9 4438.88   1
   0   0 -20 55014.4 4434.81   1
   0   0  20 46460.8 4423.30   1
   0   0 -22 37586.2 3096.06   1
   0   0 -22 34999.6 3078.55   6
   0   0 -22 35219.8 3076.44   5
   0   0  22 33290.4 3077.77   2
   0   0  22 32765.6 3088.26   4
   0   0  22 31520.4 3093.27   3
   0   0  22 34074.6 3103.53   1
   0   0  22 30481.0 3091.23   1
   0   0 -22 32625.1 3094.32   1
   0   0 -24 12410.0 1086.27   6
   0   0 -24 11901.2 1082.07   5
   0   0  24 10922.3 1096.04   1
   0   0  24 10610.4 1097.02   3
   0   0 -24 12034.7 1094.80   1
   0   0 -26 128.221 27.3894   5
   0   0  26 109.367 31.2103   3
   0   0 -26 120.994 29.1602   6
   0   0  28 711.541 102.271   3
   0   0  28 799.639 102.224   4
   0   0 -28 927.885 98.6710   5
   0   0 -30 3737.39 346.422   5
   0   0  30 3277.20 351.640   3
   0   0 -30 3661.51 347.622   6
   0   0 -32 9832.97 925.963   5
   0   0 -32 10229.2 928.807   6
   0  -1  -1 92.0607 30.7793   6
   0   1   1 64.1632 22.7962   6
   0  -1   1 61.6976 21.9664   6
   0   1  -1 47.9447 22.2490   6
   0  -1  -1 28.7526 14.7078   5
   0  -1   1 36.1861 21.1398   5
   0   1   1 67.7252 20.3953   5
   0   1  -1 66.4855 23.0921   5
   0   1   1 50.3302 43.4039   2
   0  -1   1 115.314 60.6828   2
   0  -1  -1 122.478 78.3340   2
   0   1  -1 97.0531 34.8387   2
   0  -1   1 74.8296 35.8261   4
   0   1   1 32.7504 14.9500   4
   0   1  -1 38.4255 22.3714   4
   0  -1  -1 57.3257 17.7769   4
   0  -1   1 87.1986 26.3782   3
   0   1  -1 72.4380 23.4374   3
   0   1  -3 589.891 130.973   1
   0   1   3 960.720 137.942   1
   0  -1   3 883.705 107.530   1
   0   1  -3 727.643 103.440   1
   0  -1  -3 807.540 119.438   1
   0  -1   3 737.432 127.861   1
   0  -1  -3 431.686 128.112   1
   0   1  -3 702.083 95.8437   6
   0   1   3 725.607 91.0822   6
   0  -1   3 565.846 88.0790   6
   0   1  -3 419.134 78.3777   5
   0   1   3 643.479 81.2108   5
   0  -1  -3 570.142 81.4020   5
   0  -1  -3 1012.72 196.725   2
   0   1   3 644.800 71.7143   4
   0   1  -3 587.563 102.205   4
   0  -1   3 891.762 132.636   4
   0   1  -3 682.091 89.8950   3
   0  -1  -3 574.149 69.1984   4
   0   1   3 549.814 83.1974   3
   0  -1  -3 485.510 82.1673   3
   0  -1   3 547.717 86.8565   3
   0  -1   5 1411.41 192.450   1
   0  -1  -5 971.469 188.796   1
   0   1   5 1744.62 239.484   1
   0  -1   5 1612.79 221.533   1
   0  -1  -5 2092.78 268.870   1
   0   1  -5 1140.26 189.450   1
   0  -1   5 1006.79 139.507   6
   0   1  -5 1211.74 141.065   6
   0   1   5 1168.15 138.516   6
   0  -1  -5 1317.91 155.663   6
   0   1   5 1146.29 131.135   5
   0  -1  -5 1193.84 138.509   5
   0  -1  -5 1504.27 254.358   2
   0   1   5 1131.27 192.357   2
   0  -1  -5 1193.81 124.641   4
   0  -1   5 1242.57 193.473   4
   0   1  -5 1503.55 184.256   4
   0   1  -5 1126.21 145.823   3
   0   1   5 1307.15 154.664   3
   0  -1  -5 1121.50 141.741   3
   0  -1  -7 8556.66 752.906   1
   0  -1   7 6168.00 672.332   1
   0   1   7 7521.27 724.526   1
   0   1  -7 7230.92 683.890   1
   0  -1   7 4821.54 645.969   1
   0   1  -7 7813.90 710.604   1
   0   1   7 8908.92 717.027   1
   0  -1  -7 7405.56 701.058   1
   0  -1   7 5995.98 587.767   6
   0   1  -7 6060.81 583.542   6
   0  -1  -7 5415.50 600.672   6
   0   1  -7 6502.48 600.306   5
   0   1   7 5886.51 571.463   5
   0   1   7 5586.15 575.215   4
   0  -1  -7 5890.06 567.059   4
   0  -1   7 5416.32 643.318   4
   0  -1   7 5680.13 613.172   3
   0   1   7 6181.97 623.998   3
   0   1  -7 4377.43 587.182   3
   0   1   7 9390.65 680.308   2
   0  -1  -7 10114.5 768.268   2
   0   1  -9 2953.45 292.332   6
   0  -1  -9 2863.08 310.092   6
   0   1   9 2456.92 276.369   5
   0   1  -9 3116.93 309.047   5
   0  -1   9 2490.31 338.845   4
   0   1   9 2077.75 286.149   4
   0  -1  -9 2416.24 270.529   4
   0   1   9 2345.54 331.192   3
   0  -1   9 2651.09 327.923   3
   0   1  -9 4389.12 398.956   1
   0   1  -9 4289.22 397.549   1
   0   1   9 3134.44 374.230   1
   0  -1   9 2805.85 347.230   1
   0  -1  -9 3644.26 392.810   1
   0  -1   9 3162.30 369.479   1
   0  -1 -11 1235.95 168.023   1
   0   1  11 1043.76 161.562   1
   0   1 -11 1066.90 157.285   1
   0  -1 -11 560.733 106.383   6
   0  -1 -11 873.194 111.499   5
   0  -1  11 1088.34 155.198   4
   0  -1 -11 566.093 85.8904   4
   0   1  11 652.430 104.583   4
   0   1 -11 558.558 103.874   5
   0   1  11 358.878 116.089   3
   0  -1  11 526.435 70.9209   2
   0  -1  11 575.994 123.548   3
   0   1 -11 806.039 140.442   1
   0  -1  11 1132.56 157.620   1
   0  -1  11 984.103 153.306   1
   0  -1 -11 1018.37 155.677   1
   0   1  11 1135.35 152.427   1
   0  -1  11 775.872 82.4833   2
   0   1 -13 663.966 105.081   1
   0  -1 -13 314.262 78.2653   1
   0   1  13 518.600 105.313   1
   0  -1  13 270.215 68.5532   1
   0  -1  13 310.444 46.8711   2
   0   1 -13 202.087 56.4221   6
   0  -1 -13 263.129 64.5588   6
   0   1  13 363.119 63.6673   4
   0  -1  13 353.381 79.4118   4
   0   1 -13 142.319 52.2885   5
   0  -1 -13 237.554 57.7636   5
   0   1  13 362.014 80.6856   1
   0  -1 -13 366.515 85.6853   1
   0   1 -13 285.208 78.3048   1
   0  -1  13 210.626 71.2169   3
   0  -1  13 261.181 35.9459   2
   0   1  13 183.902 68.5790   3
   0   1 -15 275.089 67.9699   1
   0  -1 -15 231.415 59.4820   1
   0   1  15 172.431 59.2874   1
   0  -1  15 156.469 51.1776   1
   0  -1  15 212.805 29.1255   2
   0  -1  15 195.267 37.6870   2
   0  -1 -15 131.557 48.1896   6
   0   1 -15 126.908 40.6451   6
   0   1 -15 254.386 54.5458   5
   0  -1  15 170.138 55.1779   4
   0  -1 -15 128.606 40.2453   5
   0   1  15 101.516 40.5687   4
   0   1 -15 177.430 57.3249   1
   0  -1 -15 352.438 72.3978   1
   0  -1  15 226.286 66.7591   1
   0   1  15 207.584 55.5853   1
   0   1  15 141.244 51.3142   2
   0  -1  15 177.126 62.2861   3
   0   1 -17 749.151 101.717   1
   0  -1 -17 484.252 90.6048   1
   0   1  17 421.966 92.0432   1
   0  -1  17 323.872 75.7345   1
   0  -1  17 533.977 67.0227   2
   0   1 -17 548.962 79.8728   6
   0  -1 -17 494.541 87.0922   6
   0  -1 -17 514.876 83.2926   5
   0   1  17 400.817 70.9888   4
   0  -1  17 510.462 92.7762   4
   0  -1 -17 570.515 95.1690   1
   0   1  17 440.605 82.6623   2
   0  -1  17 552.987 99.3920   1
   0   1 -17 611.769 96.8052   1
   0  -1  17 468.724 55.7281   2
   0  -1  17 379.585 96.5014   3
   0  -1 -19 1022.19 123.828   1
   0   1  19 646.520 110.271   1
   0   1 -19 779.653 98.9055   6
   0   1 -19 894.174 103.729   5
   0  -1 -19 842.314 108.762   5
   0  -1  19 878.885 116.627   4
   0   1  19 823.129 102.298   4
   0  -1  19 569.275 75.3166   2
   0  -1  19 806.287 125.793   3
   0   1  19 610.263 109.866   3
   0   1  19 919.527 118.450   1
   0  -1 -19 802.314 113.082   1
   0  -1  19 848.255 126.559   1
   0  -1  19 683.414 106.335   1
   0  -1  19 745.484 86.6416   2
   0   1  19 508.562 95.7368   2
   0   1  21 67.2454 28.6230   1
   0  -1  21 43.1046 24.8916   1
   0  -1 -21 38.7750 22.6617   1
   0   1 -21 51.9932 24.0536   1
   0   1  21 51.2883 25.3133   2
   0   1 -21 22.4416 16.4263   6
   0  -1 -21 72.1174 26.9069   6
   0   1 -21 60.3212 21.9580   5
   0  -1 -21 86.9468 30.2180   5
   0   1 -21 90.6982 33.6350   1
   0  -1  21 73.0255 31.0149   1
   0   1  21 47.6948 23.3413   1
   0   1  21 52.1026 22.8300   3
   0  -1  21 30.1597 26.2774   3
   0   1 -23 144.659 33.9062   1
   0  -1 -23 90.5660 31.7886   1
   0  -1 -23 117.471 30.1500   6
   0   1 -23 108.734 28.5630   6
   0   1 -23 114.336 27.0964   5
   0   1  23 87.8249 26.0481   4
   0  -1  23 90.9856 32.3264   4
   0  -1 -23 51.4441 23.5803   5
   0   1  23 65.2980 24.1108   2
   0   1  23 86.3488 30.4147   1
   0  -1 -23 62.4247 26.5674   1
   0   1  23 33.5948 20.9458   3
   0  -1 -25 48.5831 20.9817   6
   0   1  25 7.45954 13.0701   4
   0  -1  25 45.2863 20.7031   4
   0  -1 -25 30.9293 16.4511   5
   0   1 -25 36.8046 15.9973   5
   0   1  25 45.1753 20.6533   2
   0   1  25 9.84973 14.8669   1
   0   1  25 9.57941 14.4732   3
   0  -1  25 11.0998 19.2077   3
   0  -1 -27 14.1903 13.7155   5
   0   1 -27 33.6035 14.5101   5
   0   1  27 17.0845 14.7501   3
   0   1 -27 5.91919 8.98056   6
   0  -1 -27 7.32655 11.0294   6
   0   1 -29 102.697 24.5821   5
   0  -1 -29 122.641 28.1604   5
   0  -1  29 111.906 29.2486   4
   0   1  29 113.801 28.9547   3
   0  -1  29 116.666 31.4084   3
   0   1 -29 179.991 30.9192   6
   0  -1 -29 91.9451 25.0393   6
   0  -1  31-7.29125 6.26778   3
   0   1  31-6.72840 8.16625   3
   0   1 -31-5.29150 6.43159   6
   0  -1 -31-6.03614 10.3514   6
   0   1 -33 27.6855 11.4506   5
   0   2   0 717492. 68273.5   6
   0  -2   0 776364. 68284.3   6
   0   2   0 740744. 68269.3   5
   0  -2   0 763201. 68279.2   5
   0  -2   0 796879. 68279.1   4
   0  -2   0 766452. 68279.2   3
   0   2   0 800622. 68277.5   3
   0  -2   0 471384. 68402.2   2
   0   2   0 780550. 68314.9   2
   0   2   2 374.251 79.2637   1
   0  -2  -2 467.723 61.4648   1
   0  -2  -2 406.054 93.8769   1
   0  -2  -2 512.873 87.8750   6
   0   2   2 442.132 75.6810   6
   0   2  -2 309.608 65.9328   6
   0   2  -2 377.002 72.5108   5
   0  -2  -2 511.154 76.7748   5
   0  -2   2 598.543 86.8812   5
   0  -2  -2 781.543 212.846   2
   0   2  -2 568.248 85.7730   2
   0   2   2 559.065 75.4878   4
   0   2  -2 414.394 77.7666   4
   0  -2   2 524.369 91.9694   4
   0   2   2 505.450 84.5873   3
   0  -2   2 520.008 83.6212   3
   0   2   2 375.887 72.4628   3
   0  -2  -4 3667.07 355.910   1
   0   2  -4 3210.90 376.364   1
   0  -2   4 3392.59 392.104   1
   0   2   4 3451.78 398.512   1
   0   2   4 4274.33 368.378   1
   0   2  -4 4213.34 344.364   1
   0   2  -4 3665.77 371.103   6
   0  -2  -4 3203.16 369.292   6
   0  -2  -4 3313.27 352.503   5
   0   2   4 3465.72 346.561   5
   0   2   4 3039.74 337.132   4
   0  -2   4 3741.50 399.081   4
   0   2  -4 3068.82 349.336   3
   0   2   4 3199.92 337.517   4
   0  -2   4 3538.87 368.563   3
   0   2  -4 3785.24 345.888   2
   0   2   4 3579.07 360.052   3
   0  -2   6 29166.1 2109.01   1
   0  -2   6 25800.9 2048.56   1
   0  -2  -6 23455.3 2148.18   1
   0  -2  -6 23346.4 2058.12   1
   0   2  -6 27552.1 2102.03   1
   0   2   6 23743.7 2084.18   1
   0   2   6 24580.8 2103.50   1
   0   2  -6 24317.7 2041.32   1
   0  -2  -6 16623.0 2033.25   6
   0   2   6 22421.7 2017.03   5
   0   2   6 21527.5 2005.33   4
   0  -2   6 20257.5 2034.45   3
   0  -2  -6 37186.8 2307.26   2
   0   2   6 19574.0 2032.37   3
   0   2  -6 20745.3 2000.63   2
   0  -2  -8 5899.76 569.698   6
   0   2  -8 6026.10 549.731   6
   0   2   8 5413.97 531.960   5
   0  -2  -8 5209.21 539.966   5
   0   2  -8 6814.67 567.192   5
   0   2  -8 6880.87 594.190   1
   0   2   8 4741.02 522.612   4
   0  -2   8 6861.87 626.669   4
   0  -2   8 5195.87 557.781   3
   0  -2  -8 5390.59 524.049   4
   0   2   8 6493.58 569.838   3
   0   2  -8 8198.98 633.728   1
   0  -2   8 5436.42 583.579   1
   0   2   8 3433.90 583.688   1
   0  -2  -8 7291.34 662.439   1
   0  -2  -8 5735.65 590.213   1
   0   2   8 7906.62 629.926   1
   0  -2   8 8516.46 634.003   1
   0  -2 -10 278091. 24551.7   6
   0   2 -10 275175. 24523.3   6
   0   2 -10 281505. 24538.1   5
   0  -2 -10 275163. 24523.8   5
   0   2 -10 159262. 24538.0   1
   0  -2 -10 274399. 24503.6   4
   0  -2  10 223360. 24578.1   4
   0  -2  10 293091. 24557.9   3
   0   2  10 316225. 24573.9   3
   0  -2 -10 222938. 24563.5   1
   0  -2  10 350069. 24602.8   1
   0  -2 -10 372510. 24650.1   1
   0  -2  10 237310. 24562.0   1
   0   2  10 372433. 24599.4   1
   0  -2 -12 39724.4 3727.84   6
   0   2 -12 41149.0 3700.58   6
   0   2 -12 43341.9 3720.85   5
   0  -2 -12 40996.5 3708.23   5
   0   2 -12 42682.5 3755.19   1
   0  -2 -12 36551.6 3682.66   4
   0  -2  12 36993.3 3755.07   4
   0   2  12 40627.9 3750.19   3
   0  -2  12 39709.1 3737.34   3
   0   2 -12 43599.3 3748.66   1
   0   2  12 44972.2 3749.16   1
   0  -2  12 45035.4 3743.99   1
   0  -2 -12 38444.8 3738.76   1
   0  -2 -12 48568.0 3783.31   1
   0   2  12 39787.5 3769.48   1
   0   2 -14 31128.4 2914.85   6
   0  -2 -14 32697.5 2945.25   6
   0   2 -14 26843.0 2922.82   5
   0  -2 -14 32209.3 2925.48   5
   0  -2  14 33683.2 2970.81   4
   0  -2 -14 31453.6 2899.68   4
   0   2  14 29615.5 2902.87   4
   0  -2  14 33944.7 2972.16   1
   0   2  14 35841.7 2944.34   1
   0  -2 -14 34083.7 2966.53   1
   0  -2  14 32468.1 2943.36   1
   0   2  14 31601.8 2968.24   1
   0   2 -14 34918.1 2953.30   1
   0  -2 -14 31842.8 2945.87   1
   0   2  14 25838.7 2954.52   3
   0   2 -14 42447.7 2976.43   1
   0   2 -16 6022.61 456.069   1
   0  -2 -16 5091.77 453.892   1
   0  -2 -16 3158.45 424.523   6
   0   2 -16 4105.50 414.598   6
   0   2 -16 2532.86 408.825   5
   0   2  16 3833.51 435.277   2
   0   2  16 4174.26 401.209   4
   0  -2  16 5122.88 476.542   3
   0   2  16 2545.76 430.789   3
   0  -2  16 5472.86 476.670   1
   0  -2  16 4720.89 432.381   1
   0  -2 -16 4778.51 438.255   1
   0   2  16 4664.38 433.555   1
   0  -2 -18 15.6697 24.0849   1
   0   2  18 86.6140 42.4255   1
   0  -2  18 66.1120 29.0020   1
   0   2 -18 99.1385 35.7553   1
   0  -2  18 76.1675 39.6375   4
   0   2 -18 93.0161 32.1109   5
   0  -2 -18 41.9477 24.7667   5
   0   2  18 94.8733 23.8318   4
   0   2 -18 22.1260 22.1064   6
   0  -2 -18 92.8300 40.2416   6
   0  -2 -18 71.2219 34.2974   1
   0   2  18 42.2769 27.7129   2
   0   2 -18 166.505 46.4451   1
   0  -2  18 17.4177 33.9422   1
   0   2  18 47.0254 29.1658   1
   0   2  18 61.1375 35.4669   3
   0  -2  18 21.7639 32.8905   3
   0  -2 -20 38623.9 3169.97   1
   0   2 -20 42157.4 3152.45   1
   0  -2 -20 32021.6 3154.24   6
   0   2 -20 32431.0 3136.72   6
   0  -2 -20 27973.1 3146.04   5
   0   2  20 35630.9 3152.93   2
   0   2  20 33706.2 3126.23   4
   0  -2  20 39993.4 3162.64   4
   0   2  20 25424.0 3152.84   3
   0  -2  20 35765.9 3195.33   3
   0  -2 -20 35931.1 3146.71   1
   0   2  20 33408.0 3165.18   1
   0  -2  20 35992.0 3172.55   1
   0   2 -20 33720.4 3153.80   1
   0   2  20 36299.5 3149.06   1
   0  -2 -22 29148.8 2669.44   6
   0   2 -22 34656.8 2660.12   5
   0  -2 -22 30357.4 2673.88   5
   0   2  22 27358.6 2644.15   4
   0  -2  22 29459.7 2667.32   4
   0  -2 -22 29156.0 2660.10   1
   0   2  22 27528.4 2658.00   1
   0  -2  22 30749.2 2705.05   3
   0   2  22 24798.9 2667.79   3
   0   2  22 28178.1 2664.85   2
   0   2 -24 11620.3 997.721   5
   0  -2 -24 12863.5 1021.15   5
   0   2  24 9753.26 1004.72   2
   0  -2  24 11961.9 1039.78   3
   0   2  24 8124.57 1004.01   3
   0   2 -24 9985.14 993.564   6
   0  -2 -24 11990.2 1013.48   6
   0   2  26 143.244 35.9508   2
   0  -2  26 43.4605 26.6426   4
   0   2 -26 146.776 29.9376   5
   0  -2 -26 194.672 41.8736   5
   0  -2 -26 193.438 40.6051   6
   0   2 -26 124.934 29.7061   6
   0  -2  26 156.284 46.3188   3
   0  -2  28 651.529 94.1837   4
   0  -2 -28 713.012 97.5398   5
   0  -2  28 736.728 106.550   3
   0  -2 -28 907.636 101.929   6
   0   2 -28 776.814 91.3188   6
   0   2 -30 3283.42 321.924   5
   0  -2  30 3358.55 331.758   4
   0   2 -30 3424.18 323.950   6
   0  -2 -30 3477.78 331.692   6
   0  -2  30 3743.23 343.273   3
   0   2  30 2956.56 328.579   3
   0  -2  32 9507.19 884.047   4
   0   2 -32 9479.27 877.356   6
   0  -3  -1 9.98278 14.8170   4
   0  -3   1 11.7189 20.0768   4
   0  -3   1-54.0257 46.2607   2
   0  -3  -1-69.4267 84.0671   2
   0  -3   1 11.7482 17.4331   5
   0  -3  -1 10.9792 16.2936   5
   0  -3   1-12.6111 15.2825   6
   0  -3  -1 13.2022 15.9976   6
   0  -3  -3 8759.14 687.282   1
   0  -3  -3 6356.84 706.598   6
   0  -3  -3 7529.16 698.792   5
   0  -3   3 5701.32 702.745   5
   0  -3   3 8005.90 722.569   4
   0   3   3 8284.62 702.677   4
   0   3   3 6348.98 692.209   3
   0  -3  -3 6593.39 673.509   1
   0   3   3 6703.02 678.562   1
   0   3   3 8532.33 682.026   1
   0  -3   5 1648.21 181.580   1
   0   3  -5 2082.66 189.511   1
   0  -3  -5 1729.19 187.859   1
   0   3   5 1396.36 188.365   1
   0   3   5 2198.64 211.322   1
   0  -3   5 2281.78 195.735   1
   0  -3  -5 1861.56 218.419   1
   0   3  -5 1842.00 180.188   1
   0   3  -5 1806.30 211.528   6
   0  -3  -5 1865.21 216.362   6
   0  -3  -5 1948.61 201.597   5
   0   3   5 2001.80 197.705   4
   0  -3   5 1961.30 235.669   4
   0   3   5 1395.14 181.638   4
   0  -3   5 1962.44 214.599   3
   0  -3   7 289.879 46.6507   1
   0  -3  -7 414.985 60.2690   1
   0   3  -7 235.298 52.3851   1
   0   3   7 216.133 54.5135   1
   0  -3   7 309.484 58.5645   1
   0  -3  -7 107.742 54.1085   1
   0   3  -7 263.368 42.5851   1
   0  -3  -7 271.167 59.4023   6
   0  -3  -7 265.623 49.4739   5
   0   3  -7 239.773 52.6929   6
   0   3  -7 239.133 37.3862   2
   0  -3   7 199.385 65.9733   4
   0   3   7 274.510 42.5521   4
   0   3   7 200.153 36.5726   4
   0   3   7 279.809 54.5872   3
   0  -3   7 316.989 62.7841   3
   0  -3  -9 11.3179 14.0533   1
   0   3  -9 26.9025 23.2432   1
   0   3   9 42.9902 27.6112   1
   0   3   9 69.9783 36.8222   1
   0  -3  -9 20.4784 17.8078   1
   0   3  -9 33.5748 20.5640   1
   0  -3  -9 26.0584 19.5712   6
   0  -3  -9 74.5087 23.7142   5
   0   3  -9 9.46842 11.8800   6
   0   3  -9 12.2788 10.3892   2
   0   3  -9 36.2996 10.1651   2
   0   3  -9 43.3402 24.7411   5
   0   3   9 28.7939 13.9910   4
   0   3   9 28.7574 10.6185   4
   0   3   9 65.2457 28.1045   3
   0  -3   9 80.9030 29.8495   3
   0  -3  11 165.758 47.4049   1
   0   3  11 169.282 46.8135   1
   0   3 -11 119.804 46.0647   1
   0  -3 -11 88.2013 34.5919   1
   0   3 -11 81.5731 27.9869   6
   0  -3 -11 100.698 31.2260   5
   0  -3  11 109.623 51.1448   4
   0   3 -11 151.197 41.0872   5
   0  -3  11 163.580 40.6244   3
   0   3  11 139.313 42.3709   3
   0   3  11 145.057 22.8635   4
   0   3 -11 211.633 47.3392   1
   0  -3 -11 182.139 61.2537   1
   0  -3  11 196.525 49.1340   1
   0   3  11 42.2501 28.3446   1
   0   3 -13 3189.63 353.231   6
   0  -3 -13 3601.73 382.168   6
   0  -3 -13 3806.21 362.271   5
   0   3 -13 4866.71 383.009   5
   0  -3 -13 4971.75 422.193   1
   0   3 -13 2113.92 357.388   1
   0  -3  13 2386.65 385.514   4
   0   3  13 4711.76 403.905   3
   0  -3  13 3838.37 378.288   3
   0  -3  13 3839.95 383.941   1
   0   3 -13 4152.19 390.778   1
   0   3  13 4225.17 383.235   1
   0   3  13 2341.53 384.281   1
   0  -3  13 3207.35 385.833   1
   0   3 -15 14.3160 17.4845   1
   0  -3 -15 12.0018 17.9445   1
   0  -3  15 35.1756 30.2038   1
   0   3  15 23.4589 20.2150   1
   0  -3 -15 31.4767 27.0470   6
   0   3 -15 23.4194 15.1194   6
   0  -3 -15 56.8135 25.7391   5
   0   3  15 65.0540 37.2030   1
   0  -3 -15 18.2436 31.3237   1
   0  -3  15 32.8248 21.0722   1
   0   3 -15 12.9945 11.3582   1
   0   3  15 28.5141 12.0382   4
   0   3 -15 33.9079 19.4891   5
   0  -3  15 37.4869 32.1774   4
   0  -3 -15 12.5906 9.61151   4
   0   3  15 18.6640 32.0418   3
   0  -3  15-14.2111 17.3586   3
   0   3 -17 213.600 49.2842   1
   0   3  17 186.695 58.4431   1
   0  -3  17 118.079 37.3734   1
   0  -3 -17 318.801 69.7152   1
   0  -3 -17 168.592 40.5558   5
   0  -3 -17 164.288 49.3718   6
   0   3  17 179.515 28.2310   4
   0   3 -17 130.890 42.6384   5
   0  -3  17 211.979 58.1356   4
   0   3  17 190.171 54.1105   2
   0   3 -17 133.904 44.3832   1
   0  -3  17 248.010 66.3481   1
   0   3  17 205.751 45.2276   1
   0  -3 -17 179.298 43.7966   1
   0   3  17 165.420 60.9003   3
   0  -3  17 255.491 66.1316   3
   0  -3 -19 65.3161 31.4172   1
   0  -3 -19 16.2960 19.9767   6
   0   3 -19 44.9200 23.2859   6
   0   3 -19 34.3782 24.2346   5
   0  -3 -19 69.7823 28.3372   5
   0   3  19-13.3740 20.0769   2
   0  -3  19 35.8732 26.7816   3
   0   3  19 20.5258 25.0483   3
   0  -3 -21-15.2357 26.2595   6
   0  -3 -21 37.0817 23.8518   5
   0  -3  21 95.8154 37.0937   4
   0   3 -21 29.8306 19.2695   5
   0   3  21 11.9523 17.9744   2
   0  -3  21 37.7805 28.1722   3
   0   3  21 18.1005 15.7822   3
   0   3  23 440.416 74.2334   2
   0  -3  23 578.325 81.8103   4
   0  -3 -23 593.843 89.2479   6
   0   3 -23 464.017 70.7889   6
   0  -3  23 392.024 85.2975   3
   0   3  23 376.631 77.4361   3
   0  -3 -25 22.8355 17.4603   5
   0   3  25 30.5733 19.9710   2
   0  -3 -25 80.7550 29.9372   6
   0   3 -25 84.2632 22.8955   6
   0   3  25 11.7330 17.9140   3
   0  -3  25 32.5334 31.4330   3
   0  -3  25 62.5163 24.5533   4
   0   3 -25 21.1429 15.3826   5
   0   3  27 161.988 38.4573   2
   0   3 -27 87.8976 23.6532   6
   0   3  27 68.1600 26.5846   3
   0  -3  27 109.296 41.5106   3
   0   3 -27 105.584 24.7162   5
   0  -3  27 103.075 28.6106   4
   0  -3  29 13.9137 11.9755   4
   0   3 -29 20.2481 10.6866   5
   0   3  29 8.13514 12.1261   3
   0  -3  29-11.0794 13.4711   3
   0   3 -29 15.5008 9.96754   6
   0  -3 -29 8.06548 9.84237   6
   0   3 -31-4.68548 6.96132   6
   0  -4   0 274678. 24576.6   4
   0  -4   0 278800. 24578.9   5
   0  -4   0 260788. 24581.3   6
   0  -4  -2 3152.21 337.893   6
   0  -4  -2 2974.81 327.076   5
   0  -4   2 3314.97 336.549   4
   0  -4   2 3634.20 336.957   3
   0   4   2 3093.81 323.954   3
   0  -4  -4 15539.4 1437.70   1
   0   4  -4 14664.8 1468.80   6
   0  -4  -4 14931.8 1474.13   6
   0  -4  -4 15639.8 1463.08   5
   0  -4  -4 16595.7 1438.55   1
   0  -4   4 16596.7 1482.51   4
   0  -4   4 15271.7 1469.82   3
   0   4   4 18150.1 1457.77   4
   0   4   4 13477.0 1456.01   3
   0  -4   6 859.763 96.0952   1
   0  -4   6 993.744 96.8851   1
   0   4   6 1165.33 111.163   1
   0   4   6 817.880 104.335   1
   0  -4  -6 1021.72 104.199   1
   0   4  -6 798.745 121.017   6
   0  -4  -6 1012.41 131.772   6
   0  -4  -6 759.331 110.398   5
   0  -4  -6 1300.95 117.421   1
   0   4  -6 847.454 95.2530   1
   0  -4   6 1114.52 144.203   4
   0  -4   6 1093.75 130.893   3
   0   4   6 872.822 105.427   4
   0   4   6 940.093 115.752   3
   0  -4   8 525.016 68.8589   1
   0  -4  -8 569.543 70.8150   1
   0   4  -8 493.797 68.3777   1
   0   4   8 471.897 74.2154   1
   0   4   8 641.382 80.9741   1
   0   4  -8 416.179 70.6236   2
   0  -4   8 573.936 67.9411   1
   0   4  -8 467.943 61.2183   1
   0  -4  -8 645.426 94.3979   6
   0   4  -8 555.814 84.4906   6
   0  -4  -8 612.571 79.0023   5
   0  -4   8 600.862 101.800   4
   0   4   8 525.991 80.4759   4
   0   4   8 573.212 66.8424   4
   0  -4   8 636.211 92.6665   3
   0   4   8 669.367 84.2042   3
   0   4  10 82420.2 10822.5   1
   0  -4  10 130398. 10824.4   1
   0  -4  10 126539. 10826.1   1
   0   4 -10 121847. 10827.7   1
   0   4  10 121737. 10841.8   1
   0  -4 -10 128699. 10827.7   1
   0  -4 -10 93045.1 10842.5   1
   0   4 -10 119630. 10812.8   1
   0  -4 -10 126308. 10848.2   6
   0   4 -10 119626. 10829.9   6
   0  -4 -10 121054. 10825.2   5
   0   4 -10 149806. 10844.3   5
   0  -4  10 139165. 10883.8   4
   0   4  10 93697.5 10818.0   4
   0  -4  10 128264. 10842.9   3
   0   4 -10 130071. 10806.4   2
   0   4  10 114320. 10833.2   3
   0  -4 -12 20437.9 1363.56   1
   0   4  12 18060.1 1364.23   1
   0   4  12 20590.9 1398.78   1
   0  -4  12 19748.2 1362.06   1
   0   4 -12 12265.7 1346.84   1
   0  -4  12 12929.3 1342.03   1
   0   4 -12 22252.1 1347.51   1
   0  -4 -12 19524.5 1376.63   6
   0  -4 -12 17662.5 1348.64   5
   0   4 -12 22465.1 1374.24   5
   0   4 -12 10618.1 1314.86   2
   0  -4  12 19592.1 1412.72   4
   0   4  12 18637.3 1320.21   4
   0   4  12 18270.6 1333.60   4
   0  -4  12 16587.6 1360.23   3
   0   4  12 23663.3 1381.79   3
   0   4 -12 10690.3 1314.10   2
   0  -4 -14 20010.5 1620.45   6
   0   4 -14 17109.0 1589.07   6
   0  -4 -14 17941.6 1595.47   5
   0   4 -14 21685.4 1613.75   5
   0  -4 -14 22102.3 1645.13   1
   0  -4  14 10913.0 1615.15   4
   0   4  14 23094.7 1634.72   3
   0  -4  14 18365.1 1608.14   3
   0   4  14 12795.0 1624.05   1
   0   4 -14 11950.4 1596.27   1
   0  -4 -16 420.467 80.6694   1
   0   4 -16 284.972 50.7687   6
   0  -4  16 315.848 75.5065   4
   0  -4 -16 411.886 60.8801   5
   0   4 -16 321.401 64.9542   1
   0   4  16 382.281 75.5117   2
   0  -4  16 373.877 74.1300   1
   0  -4  16 376.624 66.9376   3
   0  -4 -18 29.3520 16.8940   5
   0  -4 -18 28.4276 24.4362   6
   0   4 -18 20.6806 13.3750   6
   0   4  18 13.2660 16.2090   2
   0   4 -18 20.5862 19.8254   5
   0  -4  18 41.9774 29.4257   4
   0  -4 -20 22169.8 1825.92   5
   0   4 -20 13850.9 1808.41   5
   0   4  20 20330.2 1827.53   2
   0  -4  20 22183.8 1832.22   4
   0  -4  20 22129.1 1838.63   3
   0   4 -20 20538.8 1808.42   6
   0  -4 -20 19848.3 1835.99   6
   0   4 -22 13313.7 1243.09   5
   0   4  22 17135.6 1261.65   2
   0   4  22 10596.1 1259.11   3
   0  -4  22 16137.6 1278.26   3
   0   4 -22 11822.6 1234.89   6
   0  -4 -22 12618.5 1257.34   6
   0   4 -24 6298.21 538.248   5
   0  -4  24 6454.95 546.002   4
   0   4  24 6088.95 547.617   2
   0  -4  24 5268.70 558.140   3
   0   4  24 5609.36 557.940   3
   0  -4 -24 5760.04 554.382   6
   0   4 -24 4018.01 526.862   6
   0   4  26 197.213 45.2630   2
   0  -4  26 248.537 47.3513   4
   0  -4  26 141.686 52.6232   3
   0   4  26 246.606 53.2650   3
   0  -4 -26 331.424 58.5213   6
   0   4 -26 296.986 46.0448   6
   0   4 -28 564.566 68.7083   6
   0  -4 -28 513.221 77.7098   6
   0   4 -28 577.210 68.6192   5
   0   4  28 472.169 74.8015   2
   0   4  28 515.215 76.2259   3
   0  -4  28 532.716 72.2275   4
   0  -4  28 375.281 78.2949   3
   0  -5   1 39.8200 22.9687   4
   0  -5  -1 55.2033 23.5620   6
   0  -5   1 62.5483 24.5829   5
   0  -5  -1 55.1519 25.2667   5
   0   5   1 25.3918 18.2788   3
   0  -5   3 2118.71 209.823   4
   0  -5  -3 1649.11 195.326   5
   0  -5   3 1844.80 203.301   3
   0   5   3 1744.13 194.340   3
   0   5   5 874.808 98.7231   1
   0   5   5 1162.10 97.1000   1
   0  -5  -5 1323.49 100.058   1
   0  -5  -5 1350.42 142.483   6
   0   5  -5 1283.45 136.563   6
   0   5  -5 1511.60 158.389   2
   0  -5   5 1555.61 148.169   4
   0   5   5 1550.97 124.239   4
   0  -5   5 1474.65 142.014   3
   0   5   5 1040.97 119.780   3
   0  -5  -7 884.335 94.5888   1
   0  -5  -7 940.217 119.760   6
   0   5  -7 1001.75 121.917   6
   0  -5  -7 1020.80 113.520   5
   0   5  -7 813.076 111.613   2
   0   5   7 923.038 107.805   3
   0   5   7 905.371 91.4747   1
   0  -5  -7 779.778 91.1138   1
   0   5   7 806.281 94.8021   1
   0  -5   9 477.650 58.4387   1
   0   5  -9 312.438 56.1813   1
   0   5   9 538.346 68.5907   1
   0  -5   9 580.044 59.3127   1
   0   5  -9 591.296 59.2672   1
   0  -5  -9 596.216 87.5451   6
   0   5  -9 770.737 91.5262   6
   0   5  -9 641.289 81.6735   5
   0  -5  -9 596.028 76.1208   5
   0   5  -9 562.143 74.2881   2
   0  -5   9 479.845 89.3121   4
   0   5   9 637.340 67.8226   4
   0  -5   9 481.043 79.2371   3
   0   5   9 544.616 75.8676   3
   0   5 -11 492.705 68.7702   1
   0   5  11 532.683 76.0095   1
   0  -5 -11 658.294 87.0790   1
   0  -5 -11 444.801 81.1520   6
   0   5 -11 655.890 81.0936   6
   0  -5 -11 531.600 75.0909   5
   0   5 -11 803.833 90.3090   5
   0   5 -11 599.347 73.3688   2
   0  -5  11 633.396 101.908   4
   0   5  11 544.499 60.1065   4
   0  -5  11 376.840 74.6426   3
   0   5  11 682.293 84.9716   3
   0  -5 -13 527.857 80.1029   6
   0   5 -13 538.124 68.2563   6
   0   5 -13 588.069 77.4439   5
   0  -5 -13 281.428 68.7018   1
   0  -5  13 393.810 81.9764   4
   0   5  13 647.996 104.305   2
   0   5 -13 515.265 70.8642   1
   0  -5  13 410.745 61.9284   1
   0  -5  13 389.831 70.3507   3
   0   5  13 421.547 72.4567   3
   0  -5 -15 202.532 38.5265   5
   0  -5 -15 170.604 43.1153   6
   0   5 -15 145.019 30.2133   6
   0  -5  15 127.733 44.9308   4
   0   5 -15 216.970 43.6270   5
   0   5  15 264.201 58.3566   2
   0   5  15 137.196 43.3106   3
   0  -5  15 170.434 40.5808   3
   0  -5 -17 39.3038 18.1841   5
   0   5 -17 55.6993 18.2203   6
   0  -5 -17 58.7480 26.8700   6
   0   5 -17 17.9703 15.8212   5
   0   5  17 38.6147 22.3471   2
   0  -5  17 40.9951 19.9644   3
   0   5  17 13.4966 16.7526   3
   0  -5  19 811.298 111.549   4
   0  -5  19 546.788 102.571   3
   0   5  19 811.177 122.496   3
   0   5 -19 708.585 100.743   5
   0   5  21 235.037 46.0409   2
   0   5 -21 154.812 33.2487   6
   0   5  21 165.536 46.8840   3
   0  -5  21 151.792 43.6460   3
   0   5 -21 118.465 34.3500   5
   0  -5  21 162.352 41.4185   4
   0   5  23 28.3132 18.0909   2
   0   5 -23 6.93449 8.44443   6
   0  -5 -23 12.5838 15.2634   6
   0   5  23-13.8305 11.8756   3
   0  -5  23 8.78775 13.0629   4
   0   5 -23 8.09384 12.0365   5
   0   5  25-8.76838 7.52733   2
   0  -5 -25-11.6410 17.2719   6
   0  -5  25-12.7588 15.4586   3
   0   5  25 11.4009 16.9161   3
   0   5 -25-6.68541 5.75006   5
   0   5  27 8.17934 9.90708   2
   0  -5  27-12.4893 15.1247   3
   0   6   0 59940.3 6059.04   3
   0  -6   0 68128.1 6062.81   5
   0   6   2 719.290 164.247   2
   0   6  -2 890.506 133.274   2
   0  -6  -2 512.854 71.6557   5
   0  -6  -2 610.544 84.4259   6
   0   6   2 510.986 72.6003   4
   0   6   2 330.198 64.8334   3
   0   6  -4 2302.24 259.504   6
   0  -6  -4 2720.24 266.216   6
   0  -6  -4 2313.65 251.829   5
   0   6  -4 2686.24 281.645   2
   0  -6   4 2733.25 263.391   4
   0   6   4 2245.54 244.617   4
   0   6   4 2403.66 250.787   3
   0   6   6 207.461 94.7276   2
   0  -6  -6 114.710 33.0994   6
   0  -6  -6 146.165 32.4036   5
   0   6  -6 70.4851 28.4232   6
   0  -6   6 109.306 34.9960   4
   0   6   6 143.705 29.4210   4
   0  -6   6 231.332 43.7004   3
   0   6   6 123.908 30.0527   3
   0  -6  -8 109.466 18.3373   1
   0   6   8 67.8825 17.9145   1
   0  -6  -8 186.221 41.4465   6
   0  -6  -8 154.974 32.0452   5
   0   6  -8 252.024 45.5762   6
   0   6  -8 119.482 32.8456   2
   0   6  -8 181.247 37.1694   5
   0  -6   8 240.271 48.8733   4
   0   6   8 128.710 26.6848   4
   0  -6   8 150.193 36.2121   3
   0   6   8 318.451 99.0606   2
   0   6  10 27315.9 3044.65   1
   0  -6 -10 34126.5 3046.94   1
   0  -6 -10 36278.1 3075.76   6
   0   6 -10 35974.2 3069.40   6
   0   6 -10 34176.8 3063.38   5
   0  -6 -10 33509.3 3062.04   5
   0  -6  10 37144.7 3084.99   4
   0  -6  10 37145.6 3072.96   3
   0   6  10 33957.1 3063.99   3
   0  -6 -12 5816.82 567.892   5
   0  -6  12 5846.93 585.303   4
   0  -6  12 5796.40 571.601   3
   0   6 -12 5771.50 564.350   6
   0  -6 -12 5590.75 573.330   6
   0  -6  14 5519.30 605.830   4
   0  -6 -14 5185.86 593.322   6
   0  -6  14 5951.78 593.941   3
   0  -6 -14 6267.14 591.955   5
   0   6 -16 179.363 37.4771   5
   0  -6  16 113.038 41.4228   4
   0  -6 -16 204.123 42.5460   6
   0   6 -16 113.722 26.5867   6
   0   6  16 203.082 47.1926   3
   0   6  16 257.552 55.5342   2
   0   6  18 10.6258 15.7667   2
   0  -6  18 21.1445 18.1117   4
   0   6 -18-8.05224 11.9531   5
   0  -6 -18 10.2058 8.75442   6
   0   6 -18 4.94193 7.34808   6
   0  -6  18 9.13427 11.0730   3
   0   6  18 11.9074 17.6663   3
   0   6 -20 7478.26 776.076   5
   0   6  20 7788.07 784.074   2
   0  -6  20 8151.54 784.813   3
   0   6  20 8299.22 798.943   3
   0   6 -20 8230.62 767.180   6
   0  -6 -20 10429.6 799.897   6
   0  -6  22 7465.70 582.504   4
   0  -6  22 7112.65 593.651   3
   0   6  22 5214.19 584.281   3
   0   6  22 7251.10 581.947   2
   0  -6 -22 7341.16 593.482   6
   0   7   1 36.8886 19.2873   4
   0   7   1 49.6193 42.6352   2
   0   7  -1 35.4686 26.5434   2
   0   7   1 41.7970 17.2476   3
   0   7   3 1325.58 208.597   2
   0  -7  -3 921.617 106.445   5
   0   7  -3 916.762 114.709   6
   0  -7  -3 884.017 113.815   6
   0   7  -3 1062.23 131.016   2
   0   7   3 856.896 104.454   4
   0   7   3 793.518 103.336   3
   0  -7  -5 824.279 103.021   6
   0   7  -5 757.571 99.7404   6
   0   7  -5 769.179 103.708   2
   0   7   5 878.050 179.360   2
   0   7   5 710.015 91.1797   3
   0  -7  -7 92.1765 28.3561   6
   0   7  -7 100.543 31.2298   6
   0  -7  -7 107.301 25.6287   5
   0   7  -7 90.5487 27.4239   2
   0   7  -7 64.1742 19.5192   5
   0   7   7 74.8580 22.6512   3
   0  -7  -9 88.6572 25.7275   5
   0  -7  -9 87.9090 27.2307   6
   0  -7   9 88.1136 27.2888   4
   0   7  -9 83.3232 23.0021   5
   0  -7   9 101.338 28.1710   3
   0   7   9 84.1849 22.8652   3
   0   7 -11 250.985 44.7835   6
   0  -7 -11 240.599 46.1829   6
   0   7 -11 276.566 43.1333   5
   0  -7  11 181.624 44.9490   4
   0  -7  11 236.752 44.9849   3
   0   7  11 234.763 43.2676   3
   0   7 -13 726.543 87.7947   5
   0  -7  13 642.607 95.9967   4
   0   7  13 910.544 99.9243   3
   0  -7  13 613.249 89.6626   3
   0  -7 -13 657.612 92.3882   6
   0   7 -13 694.040 86.6884   6
   0   7  15 83.5960 29.6773   2
   0   7 -15 67.0129 18.8684   6
   0  -7  15 63.1885 23.3971   3
   0   7  15 79.6193 25.9891   3
   0  -7  15 37.3084 20.6636   4
   0   7 -15 93.6899 24.2430   5
   0  -7  17 63.3377 24.3285   4
   0   7  17 108.560 31.3039   2
   0  -7 -17 66.0362 23.4780   6
   0   7  17 101.128 29.6040   3
   0   7  19 284.054 56.5291   3
   0   8   0 22129.4 2024.29   6
   0   8   0 23983.1 2020.72   4
   0   8   0 19473.0 2010.26   3
   0   8   0 25644.5 2056.31   2
   0   8  -2 348.244 63.6202   6
   0   8  -2 506.147 77.9332   2
   0   8  -2 433.040 64.2505   4
   0   8  -2 533.780 64.8597   3
   0   8   2 363.627 56.4218   3
   0   8  -4 1698.24 191.021   2
   0   8   4 1831.18 180.685   3
   0   8  -4 1607.02 177.616   5
   0   8  -6 329.144 50.9917   5
   0   8   6 276.322 85.2989   2
   0   8   6 423.472 56.7930   3
   0   8  -8 7.91067 9.58772   6
   0   8   8-23.0032 19.6997   2
   0   8  -8 5.10927 6.20064   5
   0  -8  -8 15.7239 11.6666   6
   0   8   8-5.81311 9.96311   3
   0   8  10 19869.8 1497.03   2
   0   8 -10 15798.6 1417.23   5
   0   8  10 14707.9 1420.66   3
   0   8 -10 15510.3 1424.36   6
   0  -8 -10 14617.5 1425.17   6
   0   8 -12 2867.72 273.522   5
   0   8  12 2711.93 280.423   3
   0  -8 -12 2759.14 280.808   6
   0  -8  14 3318.21 343.254   4
   0   8  14 3656.13 346.653   3
   0   8  16 278.881 51.4926   3
   0   9   1 10.7522 13.4704   2
   0   9  -1 40.5042 17.3376   6
   0   9   1 49.7209 19.0876   6
   0   9  -3 247.787 40.2924   5
   0   9   3 264.346 59.4807   2
   0   9  -3 334.887 52.3868   6
   0   9  -5 237.394 37.7253   5
   1   0   0 7.06397 10.4769   3
  -1   0   0-7.35510 12.5958   3
  -1   0   0-7.13660 10.5846   5
   1   0   0 7.52953 9.11843   6
  -1   0   0 7.34309 8.89272   6
   1   0   0-7.89999 11.7165   5
  -1   0   0-10.4142 17.8339   2
   1   0   0 9.83779 11.9131   2
   1   0   0 9.28773 11.2471   4
  -1   0   0 8.76792 10.6177   4
   1   0   0-13.8982 16.8293   1
  -1   0   0-13.1856 15.9665   1
  -1   0   0-13.4520 11.5186   1
   1   0   0-12.7768 15.4716   1
  -1   0  -2 10.7381 15.9243   1
   1   0   2 11.5442 17.1198   1
  -1   0   2-12.2627 14.8483   1
   1   0   2 10.0257 8.58402   1
  -1   0   2-13.1067 15.8702   1
   1   0  -2-12.3092 21.0782   1
   1   0  -2 14.6753 12.5650   1
  -1   0  -2-10.8187 9.26300   1
   1   0  -2 5.59053 12.6642   6
  -1   0  -2-7.16388 8.67438   6
  -1   0   2-4.98446 7.39188   6
  -1   0  -2-6.19971 10.6164   5
   1   0   2-7.60597 9.20968   6
   1   0   2 5.72274 9.79961   5
  -1   0  -2 8.68899 12.8856   2
  -1   0   2 25.0898 24.0174   2
   1   0  -2-11.2908 13.6715   2
   1   0   2 9.32400 13.8273   2
  -1   0   2 7.58636 11.2504   5
   1   0  -2-8.89321 13.1884   5
  -1   0   2-7.84563 13.4348   4
   1   0   2-8.80652 10.6634   4
   1   0  -2 8.50742 12.6163   4
  -1   0  -2 8.32788 14.2606   4
   1   0  -2 8.85077 13.1255   3
   1   0   2-6.93184 13.2711   3
  -1   0   2 10.0010 14.8313   3
   1   0   4-14.4135 17.4527   1
  -1   0   4 13.7205 20.3473   1
  -1   0  -4 13.4542 16.2912   1
   1   0  -4-15.0380 22.3012   1
  -1   0  -4 13.7319 16.6274   1
  -1   0   4-14.6198 17.7025   1
   1   0  -4-14.5815 24.9695   1
   1   0   4 12.7261 18.8727   1
  -1   0   4-5.34401 11.2080   6
   1   0   4 10.4140 12.6100   6
   1   0  -4-6.89354 13.1981   6
   1   0   4 6.62916 8.02733   5
  -1   0  -4 6.50990 11.1478   5
  -1   0  -4-8.10607 9.81556   2
  -1   0   4 60.2221 34.1051   2
   1   0  -4 12.5651 18.6340   2
   1   0   4 8.39549 12.4506   2
   1   0  -4 8.19547 9.92381   4
  -1   0   4-8.60082 16.4666   5
   1   0  -4-10.9585 13.2693   5
  -1   0  -4 17.5377 18.3906   4
   1   0   4-7.97526 16.7263   3
   1   0  -4 11.9583 14.4799   3
  -1   0  -4-7.42201 12.7097   3
  -1   0   6 12.7736 18.9432   1
   1   0   6-15.3243 26.2413   1
  -1   0  -6-13.9174 16.8520   1
   1   0  -6 13.7013 23.4621   1
  -1   0   6-15.0719 18.2499   1
   1   0  -6-8.78884 15.0502   6
  -1   0   6-6.92871 11.8650   6
  -1   0  -6 7.14827 13.6858   5
  -1   0  -6-7.90788 16.5850   2
   1   0   6 8.37147 10.1370   2
  -1   0  -6 13.6398 13.0572   5
   1   0  -6 13.4658 25.7806   5
  -1   0   6 9.14870 15.6664   4
  -1   0   6 10.1726 19.4757   5
   1   0  -6 8.67183 10.5006   4
   1   0   6-10.9242 16.2005   4
  -1   0  -6-9.81526 16.8078   4
   1   0   6-14.0863 24.1215   3
  -1   0   6 17.6544 21.3769   3
   1   0  -6-16.4829 24.4440   3
  -1   0  -6 8.78681 15.0468   3
   1   0  -8 17.1073 29.2966   1
  -1   0   8 14.0614 12.0448   1
  -1   0  -8-15.2927 18.5206   1
  -1   0   8 17.9032 26.5525   1
   1   0   8-14.4243 21.3939   1
   1   0  -8-14.3240 17.3479   1
  -1   0  -8 17.0359 29.1743   6
  -1   0  -8-8.43591 14.4501   5
  -1   0   8 16.9090 20.4774   2
   1   0  -8-11.3486 19.4366   2
   1   0   8 17.3273 18.1734   2
   1   0  -8 30.4172 26.0456   5
   1   0  -8 44.7468 24.2334   4
  -1   0  -8-8.29192 14.2036   5
  -1   0   8 11.4103 19.5423   4
   1   0   8-12.6783 21.7133   4
  -1   0   8 21.4164 31.7621   3
   1   0   8-22.8587 39.1447   3
   1   0 -10 19.1951 28.4671   1
  -1   0  10-16.4556 24.4048   1
   1   0  10-20.3539 17.4290   1
  -1   0 -10-16.6969 20.2191   1
   1   0 -10 11.4582 13.8767   2
   1   0 -10 12.7022 18.8389   6
  -1   0 -10-18.9984 32.5339   6
   1   0  10-8.83223 10.6978   2
  -1   0 -10-8.43538 14.4471   2
  -1   0  10-17.1940 20.8209   2
  -1   0  10-20.9372 17.9283   1
   1   0  10-16.0622 13.7550   1
   1   0 -10 15.3453 18.5827   1
  -1   0 -10 18.3216 15.6891   1
  -1   0  10-14.0162 20.7874   4
   1   0 -10-15.4643 18.7267   5
  -1   0 -10 10.6350 15.7737   5
   1   0  10 14.8048 21.9568   4
   1   0  10 28.6451 42.4808   3
  -1   0  10-23.0345 27.8924   3
  -1   0 -12-19.0171 23.0269   1
   1   0  12 22.0481 18.8778   1
  -1   0  12 18.5530 22.4649   1
   1   0 -12-20.2450 24.5137   1
   1   0 -12-13.1322 19.4750   6
  -1   0 -12-16.9407 29.0093   6
  -1   0  12 16.4521 24.3983   2
  -1   0 -12 9.79397 14.5245   2
   1   0 -12-16.2298 24.0686   1
   1   0  12-17.9593 15.3770   1
  -1   0  12 22.6457 33.5831   1
  -1   0 -12-20.3099 24.5923   1
  -1   0 -12 23.9217 25.0850   5
  -1   0  12-15.3245 26.2418   4
   1   0 -12 43.6145 30.4903   5
   1   0  12-16.3188 24.2005   4
   1   0  12-28.3477 34.3248   3
  -1   0  12 22.6161 27.3848   3
  -1   0 -14-20.9612 25.3867   1
   1   0  14-22.2842 26.9882   1
  -1   0 -14-13.3674 11.4582   6
   1   0 -14-12.6060 15.2738   6
  -1   0  14-15.1730 18.3803   2
  -1   0 -14-11.1778 16.5855   2
  -1   0 -14 20.9757 17.9677   1
  -1   0  14-22.2066 26.8944   1
   1   0  14-18.4228 31.5518   1
   1   0 -14-16.2108 24.0465   1
  -1   0 -14 20.7231 17.7515   5
   1   0 -14 13.0863 19.4145   5
  -1   0  14-15.2585 18.4839   4
   1   0  14-16.6023 20.1103   4
   1   0  14-24.1410 29.2362   3
  -1   0  14-20.8887 25.2989   3
   1   0  16-17.2048 20.8336   1
  -1   0  16-20.3084 34.7766   1
  -1   0  16 13.4802 16.3240   2
   1   0 -16-11.6311 9.96104   6
  -1   0 -16 11.1877 9.58152   6
  -1   0 -16-9.08592 11.0039   5
   1   0 -16-11.5603 13.9995   5
   1   0  16 14.4131 17.4534   4
  -1   0 -16-19.4045 16.6156   1
   1   0 -16 19.1827 16.4257   1
   1   0  16-21.2055 18.1575   1
  -1   0  16-17.5170 21.2116   1
  -1   0  16 18.6753 27.6959   3
   1   0  16 19.3721 28.7293   3
  -1   0  18-17.9134 15.3521   1
  -1   0 -18-18.0460 21.8613   1
   1   0  18-15.5691 18.8638   1
   1   0 -18-13.0101 15.7675   1
  -1   0  18-11.9455 14.4797   2
  -1   0 -18-9.62269 14.2860   6
   1   0 -18-10.8422 20.7684   6
  -1   0  18 12.6796 18.8155   4
   1   0  18-12.5361 18.6028   4
  -1   0 -18-7.84095 15.0266   5
   1   0 -18 10.2159 17.5065   5
  -1   0 -18-17.2548 20.9037   1
   1   0 -18-17.5483 15.0398   1
   1   0  18 19.4045 23.5054   1
  -1   0  18-15.0285 12.8848   1
   1   0  18-16.3225 19.7755   3
  -1   0 -20-15.8612 19.2081   1
   1   0 -20 22.6053 19.3571   1
   1   0  20-13.9814 16.9323   1
  -1   0  20-15.6175 13.3753   1
  -1   0  20-10.6911 15.8578   2
   1   0 -20-9.74137 14.4496   6
  -1   0 -20-8.30857 17.4279   6
  -1   0  20 11.2544 21.5490   4
   1   0  20-11.0814 13.4216   4
   1   0 -20-9.26285 15.8648   5
  -1   0 -20 7.03922 8.52920   5
   1   0 -20-16.2483 13.9153   1
  -1   0 -20-14.8472 12.7160   1
   1   0  20 13.8845 20.5928   3
  -1   0  22 28.6795 21.6573   2
   1   0  22 7.36516 14.1031   2
  -1   0  22-12.3253 21.1073   3
   1   0 -22 16.3846 15.6864   5
  -1   0 -22-6.39125 13.4065   5
  -1   0  22 9.78145 8.37885   4
   1   0  22 9.85119 16.8711   4
  -1   0 -22-12.9861 19.2599   1
   1   0  22-15.5592 18.8416   1
  -1   0  22 12.3155 18.2654   1
   1   0 -22-14.6794 17.7764   1
  -1   0  22-13.8397 20.5256   1
   1   0  22 12.9509 22.1785   1
   1   0 -22 10.0278 14.8733   1
  -1   0 -22-13.6423 16.5207   1
   1   0 -24-8.25979 12.2492   6
  -1   0 -24-6.78900 5.81302   6
   1   0 -24-7.53663 9.12589   5
   1   0  24 18.5329 15.8680   4
  -1   0 -24 5.95835 8.83629   5
  -1   0  24 8.75030 12.9766   4
  -1   0  24-8.22559 15.7481   2
  -1   0 -24 11.8211 20.2425   1
  -1   0  24 12.2120 20.9118   1
   1   0  24 11.6161 14.0654   1
   1   0 -24 9.04605 10.9535   1
  -1   0  24 10.6767 9.14157   3
   1   0  24-10.1828 8.71872   3
  -1   0  26 7.92046 17.9423   4
   1   0  26-8.60143 14.7292   4
  -1   0  26 9.32254 13.8253   3
   1   0  26-9.08502 11.0008   3
  -1   0 -26-6.28123 9.31524   6
   1   0 -26 7.47271 9.04862   6
   1   0  28-8.50542 10.2987   4
   1   0 -28 6.05954 10.3763   5
  -1   0 -28 10.5694 11.0833   5
   1   0  28-8.07128 11.9695   3
  -1   0  28-8.14536 12.0794   3
  -1   0 -28-5.88514 7.12599   6
   1   0 -28 6.94094 10.2933   6
   1   0 -30-5.57594 9.55095   5
  -1   0 -30 5.12336 7.60127   5
   1   0  30 14.3537 12.2918   3
  -1   0  30 14.4466 13.8310   3
  -1   0 -30-5.46632 9.36330   6
   1   0 -30 6.48473 7.85534   6
   1   0 -32-6.06775 9.01252   6
   1   0 -32-5.21143 6.33045   5
   1   1 -31 1562.74 169.632   6
  -1  -1 -31 1654.63 169.063   6
   1  -1  31 1633.27 176.627   4
   1   1 -31 1656.73 167.342   5
   1  -1  29 5047.85 426.247   4
   1   1 -29 4188.08 408.857   5
   1  -1  29 4111.64 420.191   3
   1   1 -29 4267.58 412.914   6
  -1  -1 -29 4173.71 412.343   6
   1   1 -27 17115.0 1571.93   5
  -1  -1 -27 17930.3 1575.67   5
   1  -1  27 19805.4 1592.52   4
   1  -1  27 15918.0 1584.79   3
  -1   1  27 14224.7 1580.01   3
   1   1 -27 18003.5 1577.10   6
  -1  -1 -27 17410.7 1577.81   6
  -1  -1 -25 7405.05 655.554   5
   1   1 -25 6536.15 650.290   5
   1  -1  25 8539.30 672.380   4
   1   1 -25 6670.24 653.939   6
   1  -1  25 6908.05 670.271   3
  -1   1  25 6379.59 662.518   3
  -1   1  25 6616.82 662.194   2
  -1  -1 -23 665.821 105.403   1
  -1  -1 -23 645.508 87.1278   6
   1   1 -23 680.857 85.7799   6
   1   1 -23 650.661 84.2766   5
  -1  -1 -23 659.472 85.5577   5
  -1   1  23 685.773 95.3243   2
   1  -1  23 650.528 92.7887   4
  -1   1  23 724.167 93.8863   4
  -1   1  23 553.970 90.9894   3
   1  -1  23 715.586 103.420   3
   1  -1  23 638.181 95.8673   1
  -1   1  23 777.589 101.348   1
  -1  -1 -23 760.169 100.938   1
   1  -1  21 271.066 60.4916   1
   1   1 -21 270.445 52.8348   1
  -1  -1 -21 346.062 72.3956   1
  -1   1  21 342.262 76.5432   1
  -1   1  21 323.508 60.3504   2
  -1  -1 -21 270.711 51.6044   6
   1   1 -21 303.767 50.1718   6
   1  -1  21 330.718 60.9098   4
  -1   1  21 328.401 56.6350   4
  -1  -1 -21 269.709 49.0319   5
   1  -1  21 342.031 82.4271   1
   1   1 -21 257.864 64.2945   1
  -1   1  21 287.119 60.0597   1
   1  -1  21 217.192 56.0166   3
  -1   1  21 353.010 62.0725   3
  -1  -1 -19 26897.8 2391.07   6
  -1  -1 -19 29609.5 2384.90   5
   1   1 -19 26891.0 2383.94   5
   1  -1  19 22049.7 2359.79   2
  -1   1  19 27216.7 2403.02   2
   1  -1  19 29402.6 2404.15   4
   1  -1  19 25728.9 2411.53   3
  -1   1  19 21809.4 2397.35   3
  -1   1  19 24592.3 2425.31   1
   1  -1  19 27618.3 2407.59   1
   1   1 -19 26529.6 2418.00   1
  -1   1  19 24447.1 2401.40   1
  -1  -1 -19 35705.9 2429.16   1
   1  -1  19 28614.0 2443.76   1
   1  -1  17 41575.6 4003.75   1
  -1   1  17 39947.2 3998.19   1
  -1   1  17 42658.3 3974.81   1
   1   1 -17 47374.3 3966.09   1
  -1  -1 -17 50503.7 3993.35   1
  -1  -1 -17 46150.9 4000.48   1
   1   1 -17 42120.1 3946.66   6
  -1  -1 -17 46990.6 3963.16   6
  -1  -1 -17 47530.7 3951.00   5
   1   1 -17 53451.2 3960.45   5
  -1   1  17 48895.5 3981.94   2
   1  -1  17 42196.4 3928.71   2
  -1   1  17 40298.2 3954.34   4
   1  -1  17 51063.1 3977.57   4
   1  -1  17 48336.2 4000.13   3
  -1   1  17 40587.7 3975.48   3
   1  -1  17 33150.7 3927.79   2
  -1   1  15 66947.2 7213.79   1
  -1   1  15 58163.2 7223.96   1
   1   1 -15 79882.3 7204.60   1
   1  -1  15 60811.3 7203.49   1
  -1  -1 -15 86072.4 7238.07   1
   1  -1  15 68763.2 7229.29   1
   1   1 -15 48906.3 7200.12   1
  -1  -1 -15 75565.9 7231.78   1
  -1  -1 -15 95644.2 7220.45   6
   1   1 -15 107943. 7197.69   6
  -1  -1 -15 103569. 7197.04   5
   1   1 -15 110235. 7211.42   5
  -1   1  15 98464.7 7241.85   2
  -1   1  15 57173.0 7182.53   4
   1  -1  15 112390. 7243.94   4
   1  -1  15 110105. 7269.45   3
  -1   1  15 93595.9 7240.09   3
  -1  -1 -15 73901.1 7213.54   2
   1  -1  15 65447.9 7166.07   2
   1  -1  13 699.998 113.346   1
   1   1 -13 379.318 88.5057   1
  -1   1  13 671.059 129.425   1
   1   1 -13 884.139 100.744   6
  -1  -1 -13 686.823 111.483   6
   1   1 -13 979.117 115.825   5
  -1  -1 -13 581.124 87.4235   5
  -1   1  13 541.164 88.7786   4
   1  -1  13 641.118 112.355   4
   1  -1  13 592.067 78.5602   2
  -1   1  13 405.645 105.333   3
  -1   1  13 603.226 110.798   1
   1   1 -13 349.612 96.7512   1
  -1  -1 -13 342.644 96.0875   1
  -1  -1 -13 560.261 104.457   2
  -1   1  13 856.885 134.186   2
  -1   1  11 829.509 137.240   1
   1   1 -11 793.105 130.396   1
   1  -1  11 1080.23 161.748   1
  -1  -1 -11 786.278 143.945   1
   1  -1  11 1133.74 147.345   1
  -1  -1 -11 899.702 148.311   1
  -1   1  11 853.622 154.535   1
  -1  -1 -11 1288.91 160.399   6
   1   1 -11 1388.57 141.481   6
  -1  -1 -11 627.296 110.779   5
   1   1 -11 1359.67 158.742   5
   1   1 -11 949.582 113.264   2
  -1   1  11 1061.47 123.834   4
   1  -1  11 745.130 144.920   4
  -1   1  11 1102.73 179.911   3
  -1  -1 -11 1211.63 147.740   2
  -1  -1  -9 69822.6 6937.45   1
   1   1  -9 99469.0 6927.62   6
  -1  -1  -9 69641.6 6891.44   5
   1  -1   9 83276.3 6889.68   2
   1   1  -9 71472.4 6890.57   2
  -1   1   9 64655.9 6967.39   2
  -1   1   9 79314.7 6886.79   4
   1  -1   9 56992.4 6945.01   4
   1  -1   9 66610.3 6969.85   3
  -1   1   9 80131.6 7013.31   3
  -1   1   9 84954.1 6953.09   1
   1  -1   9 85002.9 6944.87   1
   1   1  -9 66562.9 6913.08   1
  -1   1   9 78645.9 6928.14   1
   1   1  -9 77104.8 6930.22   1
  -1   1   7 47376.5 4298.85   1
  -1  -1  -7 52299.6 4297.04   1
   1  -1   7 47398.6 4296.90   1
  -1   1   7 49038.2 4291.34   1
   1   1  -7 42576.4 4296.80   1
  -1  -1  -7 51988.5 4297.79   1
  -1  -1  -7 40906.8 4299.81   6
   1   1  -7 36170.6 4270.51   6
   1   1  -7 66088.9 4372.12   5
  -1  -1  -7 48141.8 4254.13   5
   1  -1   7 49052.5 4263.28   2
   1   1  -7 45315.0 4263.93   2
  -1   1   7 46840.6 4358.62   2
   1  -1   7 38977.6 4329.49   4
  -1   1   7 54146.3 4416.13   3
   1  -1   7 41366.8 4326.91   3
  -1  -1  -7 52398.1 4292.16   2
  -1  -1  -5 642096. 61155.4   1
  -1   1   5 684188. 61156.2   1
   1   1  -5 651739. 61148.7   1
   1   1  -5 648014. 61154.7   1
  -1   1   5 703142. 61162.7   1
   1  -1   5 701527. 61154.5   1
   1   1  -5 679030. 61129.3   6
  -1   1   5 673518. 61144.8   6
  -1  -1  -5 692760. 61169.4   6
   1  -1   5 692126. 61153.2   5
  -1   1   5 646082. 61140.8   5
   1   1  -5 740917. 61219.3   5
  -1   1   5 738318. 61233.8   2
   1   1  -5 664377. 61134.3   2
  -1  -1  -5 669142. 61140.6   4
   1  -1   5 663004. 61210.1   4
   1   1  -5 673583. 61149.7   4
   1  -1   5 721827. 61171.4   3
  -1   1   5 766012. 61291.6   3
  -1  -1  -5 633884. 61155.2   2
  -1  -1  -5 692203. 61150.1   3
  -1  -1  -3 1658.56 179.132   1
   1   1  -3 1760.45 184.499   1
  -1   1   3 1558.04 180.770   1
   1  -1   3 485.406 151.617   1
   1  -1   3 1435.57 169.095   1
  -1  -1  -3 478.950 149.872   1
  -1   1   3 1491.34 171.706   6
  -1  -1  -3 2049.74 185.997   6
   1  -1   3 1895.78 197.040   6
  -1   1   3 1422.58 173.244   5
   1  -1   3 1550.39 179.175   5
   1   1  -3 1930.48 235.139   5
   1  -1   3 1641.27 180.735   2
  -1  -1  -3 1654.34 173.889   4
   1  -1   3 1841.42 223.682   4
  -1   1   3 1685.55 150.527   4
   1  -1   3 1540.11 154.506   3
   1   1  -3 1523.10 179.565   3
   1   1  -3 1653.24 166.644   2
  -1   1   3 1538.39 244.178   3
  -1  -1  -3 1530.29 178.737   2
   1  -1   1 21397.9 2552.39   1
  -1   1   1 32870.3 2562.79   1
  -1  -1  -1 28995.6 2543.76   1
  -1  -1  -1 27297.0 2545.63   1
   1   1  -1 33052.0 2560.43   1
  -1   1   1 22861.6 2565.42   1
   1  -1   1 26603.4 2549.04   1
  -1  -1  -1 30322.4 2537.38   6
  -1   1   1 24756.5 2548.53   6
   1   1  -1 27701.0 2520.48   6
   1   1  -1 17114.4 2560.11   5
  -1   1   1 30799.1 2558.00   5
  -1  -1  -1 32066.9 2528.08   5
   1  -1   1 29293.2 2571.56   2
   1  -1   1 33645.5 2581.31   4
  -1   1   1 27399.2 2529.95   4
   1   1  -1 29503.6 2562.72   3
  -1   1   1 14781.1 2554.40   3
  -1  -1  -1 30194.6 2556.33   4
   1   1  -1 26901.0 2543.86   2
  -1  -1   1 33415.2 2768.83   1
  -1   1  -1 34161.0 2777.75   1
   1  -1  -1 27520.4 2766.07   1
   1   1   1 26553.5 2750.53   1
   1   1   1 33719.6 2751.98   6
   1  -1  -1 22871.7 2762.33   6
  -1  -1   1 39485.9 2791.94   5
   1   1   1 36018.1 2758.73   5
   1  -1  -1 28537.7 2782.02   2
  -1   1  -1 28909.8 2777.33   2
   1   1   1 26461.9 2764.61   4
  -1   1  -1 30033.9 2756.97   4
   1  -1  -1 30401.6 2755.98   4
  -1  -1   1 27952.5 2759.78   2
   1   1   1 27873.2 2759.20   2
   1  -1  -1 30659.1 2738.22   3
  -1  -1   1 31271.3 2762.92   1
  -1   1  -1 29878.5 2768.38   1
   1  -1  -3 1835.91 202.002   1
  -1  -1   3 1217.64 184.854   1
   1  -1  -3 1726.68 202.178   1
   1   1   3 1734.59 192.907   1
  -1  -1   3 1252.08 184.760   1
  -1   1  -3 1731.73 188.793   1
   1   1   3 2089.39 199.968   6
  -1   1  -3 1776.07 207.738   6
   1  -1  -3 1621.55 193.897   6
  -1  -1   3 1189.17 208.782   5
  -1   1  -3 1162.03 180.285   5
   1  -1  -3 2103.84 203.788   5
  -1   1  -3 1774.25 187.465   2
   1  -1  -3 1775.79 209.352   2
   1  -1  -3 1621.91 161.847   4
  -1   1  -3 1799.20 203.326   4
   1   1   3 1672.94 191.805   4
  -1   1  -3 1192.29 196.001   3
   1  -1  -3 2026.40 216.355   3
  -1  -1   3 1382.80 195.388   3
  -1  -1   3 1562.72 179.837   2
   1  -1  -5 689264. 62096.3   1
   1  -1  -5 733149. 62097.6   1
  -1   1  -5 701885. 62090.8   1
  -1  -1   5 693658. 62086.9   1
   1   1   5 721529. 62089.9   1
  -1   1  -5 726188. 62090.7   1
   1   1   5 712340. 62088.9   1
  -1   1  -5 664259. 62087.0   6
   1  -1  -5 641412. 62085.3   6
   1   1   5 635669. 62101.5   6
  -1  -1   5 668115. 62128.7   5
   1  -1  -5 650703. 62086.0   5
  -1   1  -5 618082. 62075.6   5
   1  -1  -5 625716. 62107.0   2
  -1  -1   5 690149. 62088.8   4
   1   1   5 736259. 62076.1   4
   1  -1  -5 599531. 62143.3   3
  -1   1  -5 715480. 62148.6   3
  -1  -1   5 710484. 62069.4   2
  -1   1  -5 710010. 62066.6   2
   1   1   5 681149. 62085.9   3
   1   1   5 719010. 62093.1   2
   1  -1  -7 49759.6 4417.13   1
  -1  -1   7 47599.1 4410.68   1
  -1  -1   7 50107.0 4403.37   1
  -1   1  -7 54113.0 4416.92   1
   1   1   7 44808.9 4416.62   1
   1  -1  -7 41987.5 4405.68   1
   1   1   7 44935.2 4412.81   1
  -1   1  -7 52957.5 4409.32   1
  -1  -1   7 48482.5 4381.59   6
  -1   1  -7 48244.4 4397.38   6
   1  -1  -7 46697.7 4403.23   6
   1   1   7 43568.0 4377.43   5
   1  -1  -7 50467.8 4407.34   5
   1  -1  -7 51108.6 4373.59   4
  -1  -1   7 53679.8 4420.90   4
  -1   1  -7 62260.9 4490.54   3
   1  -1  -7 44726.4 4365.09   4
  -1  -1   7 51059.5 4389.44   2
  -1   1  -7 48480.0 4370.56   2
   1   1   7 49176.6 4402.23   3
   1   1   9 84741.3 7012.86   1
   1  -1  -9 64028.2 6999.35   1
  -1  -1   9 72371.8 7003.80   1
  -1   1  -9 65145.2 6994.53   1
   1   1   9 80493.7 7020.33   1
  -1  -1   9 78327.6 7015.54   1
   1  -1  -9 78452.6 7012.06   1
  -1   1  -9 88272.9 7009.31   1
  -1  -1   9 74027.3 6977.96   6
  -1   1  -9 80429.2 6986.69   6
   1  -1  -9 86883.3 7003.26   6
   1   1   9 68948.1 6972.37   5
  -1   1  -9 86421.9 6988.70   5
   1  -1  -9 91054.3 7007.21   5
  -1  -1   9 74432.0 6975.20   2
   1  -1  -9 66751.0 6968.01   4
   1   1   9 74297.7 6976.57   4
  -1  -1   9 82272.4 7018.86   4
  -1  -1   9 80461.1 7020.14   3
   1   1   9 86879.6 7005.64   3
  -1   1  -9 77274.9 6956.72   2
   1  -1 -11 736.053 133.191   1
  -1  -1  11 900.145 145.808   1
   1   1  11 688.197 135.781   1
   1  -1 -11 687.165 125.264   6
  -1   1 -11 1087.18 130.647   6
   1  -1 -11 973.308 135.135   5
   1   1  11 873.236 116.001   5
  -1   1 -11 1312.08 132.841   5
  -1  -1  11 974.138 120.639   2
   1   1  11 959.082 122.085   4
  -1  -1  11 1099.21 164.031   3
   1   1  11 1108.04 151.257   3
  -1   1 -11 587.783 122.062   1
   1   1  11 1003.33 149.291   1
  -1  -1  11 743.746 133.759   1
   1  -1 -11 1176.69 154.533   1
   1  -1 -13 526.269 104.703   1
  -1  -1  13 355.250 91.2441   1
  -1   1 -13 433.832 96.8047   1
   1   1  13 459.398 98.1869   1
  -1   1 -13 721.217 96.6560   6
   1  -1 -13 398.114 89.6643   1
   1   1  13 233.165 76.9873   1
  -1   1 -13 995.960 131.695   1
  -1  -1  13 535.895 108.900   1
   1  -1 -13 627.078 74.4714   4
  -1  -1  13 624.971 110.997   4
   1  -1 -13 643.959 102.961   5
   1   1  13 531.074 87.0087   4
  -1   1 -13 351.846 65.0496   2
   1   1  13 690.503 121.846   3
  -1  -1  13 488.214 99.5635   3
   1   1  15 85306.2 6679.25   1
  -1  -1  15 76353.1 6673.40   1
   1   1  15 72619.3 6673.50   1
  -1   1 -15 60606.2 6665.53   1
  -1  -1  15 85290.5 6679.69   1
  -1   1 -15 56088.0 6654.71   1
  -1   1 -15 89250.0 6651.21   6
   1  -1 -15 77382.7 6656.16   6
  -1   1 -15 79257.6 6645.61   5
   1  -1 -15 84285.6 6662.54   5
  -1  -1  15 63759.9 6624.44   2
  -1  -1  15 73562.6 6666.19   4
   1   1  15 69688.6 6642.94   4
  -1  -1  15 76239.7 6689.96   3
   1   1  15 79310.9 6696.53   3
  -1  -1  15 66146.0 6611.19   2
   1  -1 -17 37893.6 3278.22   1
  -1   1 -17 45802.1 3295.14   1
   1  -1 -17 37567.1 3265.10   1
  -1  -1  17 41555.1 3281.35   1
   1   1  17 44100.2 3285.91   1
  -1  -1  17 45076.3 3280.63   1
  -1   1 -17 41364.3 3286.75   1
   1  -1 -17 30840.0 3248.25   6
  -1   1 -17 25465.0 3240.18   6
   1  -1 -17 41121.5 3266.13   5
  -1   1 -17 24658.1 3230.77   5
  -1  -1  17 40343.0 3238.13   2
  -1  -1  17 40969.4 3278.91   4
   1   1  17 32395.3 3249.53   4
  -1  -1  17 32867.0 3274.73   3
   1   1  17 24729.5 3259.11   3
  -1  -1  17 37091.9 3214.12   2
  -1   1 -19 28791.7 2502.82   1
  -1   1 -19 26723.3 2471.48   6
   1  -1 -19 24185.8 2477.10   6
   1  -1 -19 31659.4 2491.73   5
  -1   1 -19 26107.6 2467.06   5
  -1  -1  19 28658.3 2459.11   2
   1   1  19 27164.3 2477.48   4
  -1  -1  19 27990.3 2507.98   3
   1   1  19 18489.4 2482.40   3
  -1   1 -19 29901.8 2501.33   1
  -1  -1  19 26133.4 2489.94   1
  -1  -1  19 25996.4 2486.37   1
   1  -1 -19 26511.1 2493.63   1
   1  -1 -19 27138.5 2483.72   1
   1   1  19 28025.3 2496.54   1
   1   1  19 27964.3 2494.34   1
   1   1  21 216.572 61.9684   1
  -1   1 -21 429.596 75.8084   1
  -1  -1  21 313.286 70.2408   1
   1  -1 -21 242.462 58.4344   1
  -1  -1  21 365.450 51.3192   2
   1  -1 -21 422.958 69.8783   5
  -1  -1  21 411.824 69.2337   4
  -1   1 -21 382.215 58.4511   5
   1   1  21 387.619 64.2093   4
   1  -1 -21 371.676 68.1892   6
  -1   1 -21 328.518 57.9984   6
   1   1  21 230.544 58.0670   2
   1  -1 -21 302.360 67.7041   1
   1   1  21 296.913 68.8965   1
  -1  -1  21 209.360 55.4105   1
  -1   1 -21 344.786 70.8628   1
   1   1  21 308.348 71.5441   3
  -1  -1  21 341.614 76.0680   3
  -1   1 -23 732.598 94.3137   6
   1  -1 -23 665.518 101.748   6
  -1   1 -23 797.167 96.1466   5
   1   1  23 748.363 100.315   4
  -1  -1  23 782.179 104.209   4
   1  -1 -23 675.524 109.787   1
   1  -1 -23 711.939 104.945   1
   1   1  23 866.154 114.132   1
  -1  -1  23 1024.66 128.207   3
   1   1  23 722.811 110.173   3
   1   1  23 576.763 96.6285   2
   1  -1 -25 7983.03 714.818   6
  -1   1 -25 6968.43 697.582   6
  -1   1 -25 7634.12 699.613   5
   1  -1 -25 8689.31 715.127   5
  -1  -1  25 6996.06 707.169   4
   1   1  25 7988.47 709.654   4
   1   1  25 7717.62 720.939   1
   1   1  25 6410.76 712.397   3
  -1  -1  25 6973.82 726.538   3
   1   1  25 7313.22 709.386   2
  -1  -1  27 16299.8 1687.64   4
  -1   1 -27 18316.2 1681.54   5
   1  -1 -27 20050.6 1694.03   5
   1   1  27 15753.4 1692.93   3
  -1  -1  27 18090.4 1704.42   3
  -1   1 -27 19984.3 1685.01   6
   1  -1 -27 19730.8 1696.58   6
  -1  -1  29 4324.30 438.073   4
  -1   1 -29 4374.20 430.344   5
  -1  -1  29 4882.28 449.398   3
   1  -1 -29 4768.94 443.189   6
   1  -1 -31 1654.66 167.171   5
  -1   1 -31 1469.27 158.773   5
   1   1  31 1242.10 164.199   3
  -1  -1  31 1521.91 171.056   3
   1  -1 -31 1925.85 173.148   6
  -1   1 -31 1626.02 162.218   6
   1  -2  32 13.1612 11.3311   4
   1  -2  30-7.33503 12.5961   4
   1   2 -30 9.44668 8.14351   5
  -1   2  30 27.3144 14.3526   3
   1  -2  30 25.3587 14.5056   3
   1   2 -30 5.43775 10.4537   6
  -1  -2 -30 6.24258 10.7317   6
   1  -2  28 32.2639 18.4424   4
   1   2 -28 26.0178 12.8476   5
   1   2 -28 22.5876 13.0344   6
  -1  -2 -28 28.3945 13.8190   6
  -1   2  28 38.3191 17.5402   3
   1  -2  28 20.1241 21.2505   3
   1  -2  26 26.7253 17.0646   4
   1   2 -26 17.1609 10.9660   5
  -1  -2 -26-7.96913 11.8314   6
   1   2 -26-5.80834 7.05550   6
  -1   2  26 9.98065 17.1001   2
  -1   2  26-8.51820 7.31496   3
   1  -2  26 23.6283 20.2383   3
  -1  -2 -24 19.0456 20.0387   5
   1  -2  24 38.3473 20.1725   4
   1   2 -24 12.1039 13.8068   6
  -1  -2 -24 27.1014 17.3727   6
  -1   2  24 9.86091 14.7149   3
   1  -2  24-14.0743 20.9360   3
  -1   2  22 149.381 41.2731   2
   1   2 -22 124.953 32.4459   6
  -1  -2 -22 178.328 43.1838   6
   1   2 -22 249.128 40.7787   5
  -1  -2 -22 175.171 43.4290   5
   1  -2  22 205.913 46.8422   4
  -1   2  22 110.743 32.6062   1
  -1   2  22 147.634 42.0028   3
   1  -2  22 246.904 60.2334   3
  -1   2  20-21.8075 26.4192   1
  -1  -2 -20-18.0907 21.9215   1
   1  -2  20 31.1425 21.7876   1
   1   2 -20 6.89607 14.4876   6
  -1  -2 -20-12.1622 14.7509   6
   1  -2  20 11.2539 16.7108   4
   1   2 -20 8.19119 9.95449   5
  -1   2  20 6.45948 9.61677   4
  -1  -2 -20 30.2269 19.3086   1
   1  -2  20-21.9963 26.6476   1
  -1   2  20 10.1804 15.1211   1
  -1   2  20 13.1337 15.9255   3
   1  -2  20 37.9844 28.1778   3
  -1  -2 -18 59.0409 33.7252   1
   1   2 -18 18.4676 13.7544   1
   1  -2  18 11.8043 14.3515   1
  -1   2  18 23.8026 20.4207   1
  -1   2  18 14.5255 21.5797   2
  -1  -2 -18 13.7324 16.6781   6
   1   2 -18 7.59827 11.3421   6
  -1   2  18 6.18803 9.26742   4
  -1  -2 -18 10.6617 12.9743   5
   1  -2  18 12.5704 18.6865   4
   1   2 -18 18.9318 16.2608   5
   1  -2  18 22.9311 27.7962   1
   1   2 -18 17.8444 21.6455   1
  -1  -2 -18 23.5187 22.5505   1
   1  -2  18 41.9638 35.9526   3
  -1   2  18-15.3459 13.2026   3
   1   2 -16 128.550 39.1639   1
  -1  -2 -16 82.1837 45.2166   1
   1  -2  16 130.383 42.5191   1
  -1   2  16 205.033 56.4263   2
  -1  -2 -16 142.479 52.3984   2
   1   2 -16 185.632 40.9527   6
  -1  -2 -16 215.253 52.7945   6
   1   2 -16 154.723 42.4201   5
  -1   2  16 149.934 28.4670   4
   1  -2  16 147.336 45.7976   4
  -1  -2 -16 165.866 39.7934   5
  -1   2  16 95.7428 37.7103   1
  -1  -2 -16 137.575 49.0690   1
   1  -2  16 223.759 67.7661   1
   1   2 -16 72.8333 37.4571   1
   1  -2  16 64.7634 39.4253   3
  -1   2  16 165.977 56.3885   3
   1  -2  14 101.158 46.0095   3
  -1   2  14 65.9129 37.8410   3
  -1  -2 -14 55.3792 42.0129   2
  -1   2  14 123.833 50.1451   2
  -1  -2 -14 90.0724 27.4544   5
   1  -2  14 33.7259 29.1595   4
   1   2 -14 26.1376 19.8008   5
   1  -2  14 40.3516 24.7643   1
  -1  -2 -14 31.8446 33.6385   1
   1   2 -14 17.7031 15.6909   1
  -1   2  14 30.9370 23.2954   1
   1   2 -14 37.7206 21.9097   1
  -1  -2 -14 40.8695 25.0736   1
   1  -2  14-14.0288 17.4644   1
  -1   2  14 74.5654 60.3280   1
  -1   2  12 481.242 100.291   1
   1   2 -12 306.068 71.7122   1
  -1  -2 -12 319.343 78.1782   1
  -1   2  12 384.159 102.736   2
   1   2 -12 270.542 41.8650   2
  -1  -2 -12 337.852 81.3626   2
   1   2 -12 359.112 57.8038   6
  -1  -2 -12 416.451 82.6885   6
   1  -2  12 450.284 90.7937   4
   1   2 -12 308.766 71.6347   5
   1   2 -12 353.299 75.2633   1
  -1  -2 -12 301.243 75.9747   1
   1  -2  12 465.359 85.1674   1
  -1   2  12 229.263 78.5547   3
   1  -2  12 395.281 81.0419   3
  -1   2  10 500.516 89.6369   1
   1   2 -10 235.066 60.1777   1
   1  -2  10 234.220 55.5485   1
  -1  -2 -10 417.362 79.0650   1
  -1  -2 -10 267.685 65.0128   6
   1   2 -10 399.662 54.1416   6
  -1  -2 -10 306.141 43.9388   5
  -1  -2 -10 419.083 86.4810   2
   1   2 -10 296.025 43.3956   2
  -1   2  10 572.154 127.779   2
   1  -2  10 366.463 96.0916   4
   1   2 -10 222.804 74.2328   5
  -1   2  10 361.059 69.5491   1
   1  -2  10 85.1775 44.2170   1
  -1  -2 -10 201.782 63.0874   1
   1   2 -10 279.233 62.5856   1
  -1   2  10 134.672 70.9068   3
   1  -2  10 352.970 72.3309   3
  -1   2   8 14.2531 17.6671   1
  -1  -2  -8 90.5231 35.2167   1
   1  -2   8 29.9897 21.3030   1
   1   2  -8 71.0516 21.2409   6
  -1  -2  -8 42.9514 36.9684   6
  -1  -2  -8 20.3625 11.1220   5
  -1  -2  -8-17.2832 25.9076   2
  -1   2   8-38.3626 46.6046   2
   1   2  -8 52.6108 30.2669   5
   1  -2   8 10.2977 20.0738   3
  -1   2   8 43.7104 25.0408   1
  -1  -2  -8 30.2180 26.1470   1
   1  -2   8-12.3974 18.7693   1
   1   2  -8 34.4997 20.0515   1
   1   2  -6 855.406 115.736   1
   1   2  -6 941.028 116.325   1
  -1   2   6 1068.09 131.221   1
  -1   2   6 956.379 117.523   1
   1  -2   6 986.747 123.624   1
  -1  -2  -6 1047.73 126.178   1
  -1  -2  -6 783.274 117.062   1
   1  -2   6 857.828 113.222   1
  -1  -2  -6 859.159 129.555   6
   1   2  -6 1054.62 144.733   5
   1  -2   6 833.712 125.258   5
  -1  -2  -6 857.597 95.6138   5
  -1   2   6 754.065 183.683   2
   1  -2   6 1090.11 133.835   2
   1  -2   6 1314.96 196.587   4
   1  -2   6 826.500 109.622   3
  -1  -2  -6 856.672 109.714   4
  -1  -2  -6 958.947 142.158   2
   1   2  -6 934.808 105.220   2
   1  -2   4 398.986 93.5575   2
   1   2  -4 468.055 77.2031   1
  -1   2   4 626.374 85.1300   1
  -1  -2  -4 578.822 82.2738   1
   1   2  -4 688.819 78.7525   1
   1  -2   4 417.297 78.9021   1
  -1   2   4 431.837 85.0122   1
   1  -2   4 704.307 85.2701   1
  -1  -2  -4 658.304 87.9466   1
   1   2  -4 751.942 86.6129   6
  -1  -2  -4 602.508 94.3014   6
   1   2  -4 582.619 75.9715   6
  -1  -2  -4 584.787 68.1812   5
   1  -2   4 515.629 93.6255   5
   1   2  -4 888.912 113.925   5
  -1  -2  -4 649.944 106.526   2
  -1   2   4 854.544 177.634   2
   1  -2   4 411.121 113.628   4
  -1   2   4 553.240 62.7008   4
  -1  -2  -4 525.543 79.6244   4
  -1   2   4 729.065 94.0234   3
   1  -2   4 545.824 79.1620   3
   1   2  -4 467.025 73.9472   2
   1   2  -2 737.184 77.8813   1
  -1   2   2 740.607 89.9635   1
  -1  -2  -2 471.441 70.8775   1
  -1   2   2 532.685 79.6108   1
   1   2  -2 564.012 75.5977   1
   1  -2   2 452.511 80.7912   1
   1   2  -2 581.612 76.0427   6
  -1  -2  -2 483.730 81.7843   6
   1   2  -2 594.988 89.3038   5
   1   2  -2 550.137 76.2455   5
  -1  -2  -2 413.102 91.2635   2
  -1   2   2 733.096 142.506   2
   1   2  -2 482.947 75.6730   2
   1  -2   2 630.811 128.554   4
  -1   2   2 563.840 78.2970   4
   1  -2   2 519.351 69.5411   3
  -1   2   2 558.656 73.0708   3
  -1   2   0 2218.24 231.366   1
  -1  -2   0 2042.96 213.029   1
  -1   2   0 2489.03 231.980   1
   1   2   0 2079.29 212.884   1
  -1  -2   0 1837.03 217.675   1
   1   2   0 2491.19 227.639   6
   1  -2   0 1802.10 236.258   5
   1   2   0 2065.42 221.286   5
  -1   2   0 2310.14 278.378   2
   1  -2   0 2793.52 279.023   4
   1   2   0 1842.23 242.325   4
  -1  -2   0 2053.44 245.821   3
  -1   2   0 1841.58 215.059   3
  -1   2   0 2221.00 215.828   3
  -1  -2   0 2812.16 269.423   2
   1   2   2 537.553 73.9746   1
  -1   2  -2 630.331 83.6327   1
   1  -2  -2 609.359 86.1594   1
   1  -2  -2 583.120 98.8550   6
   1   2   2 701.719 80.5287   6
   1   2   2 375.563 63.3087   5
   1  -2  -2 611.321 95.0344   5
  -1   2  -2 458.113 90.3508   6
  -1  -2   2 602.631 96.2306   2
   1  -2  -2 547.464 82.6596   4
  -1  -2   2 428.200 88.7084   3
   1   2   2 639.695 90.8111   4
  -1   2  -2 541.849 67.9372   3
  -1  -2   2 569.209 72.6101   1
  -1  -2   2 563.607 72.4557   1
  -1   2  -2 634.984 80.0360   1
   1  -2  -2 703.640 93.5301   1
   1   2   2 489.249 72.1281   1
  -1  -2   4 464.712 69.4395   1
   1  -2  -4 510.614 83.9898   1
   1   2   4 634.395 82.6972   1
  -1   2  -4 577.658 82.0301   1
  -1   2  -4 545.255 78.0851   1
   1  -2  -4 507.417 86.7935   1
   1   2   4 613.686 81.1508   1
   1  -2  -4 693.765 104.410   6
  -1   2  -4 556.173 98.9740   6
   1  -2  -4 501.475 91.2598   5
   1   2   4 515.259 63.6891   5
   1  -2  -4 639.891 66.7500   4
   1   2   4 635.818 87.0198   4
  -1   2  -4 582.445 72.8917   3
   1  -2  -4 430.321 70.9917   3
   1   2   4 526.562 87.6491   3
  -1  -2   4 725.403 109.830   3
   1  -2  -6 871.191 118.425   1
   1   2   6 944.521 125.270   1
  -1  -2   6 968.525 115.695   1
  -1  -2   6 960.577 116.907   1
   1   2   6 1147.07 122.950   1
   1  -2  -6 1004.79 124.699   1
  -1   2  -6 900.579 114.725   1
  -1   2  -6 802.316 108.964   1
  -1   2  -6 820.616 126.809   6
   1  -2  -6 783.223 123.494   6
   1   2   6 841.012 89.1979   5
   1  -2  -6 845.762 120.401   5
  -1   2  -6 895.062 105.698   2
   1   2   6 851.424 109.503   4
  -1  -2   6 661.066 121.369   4
  -1   2  -6 657.379 102.275   3
  -1  -2   6 988.025 132.189   3
   1   2   6 688.581 113.509   3
  -1   2  -8 33.2289 21.3393   1
   1  -2  -8 12.2976 18.3922   1
   1   2   8 35.9510 25.2454   1
  -1  -2   8 72.6849 35.2846   1
  -1   2  -8 49.7345 22.6583   1
  -1  -2   8 11.2184 16.8065   1
   1  -2  -8 13.8834 20.7263   1
   1   2   8 16.7654 24.9767   1
   1  -2  -8 53.9469 30.6441   6
  -1   2  -8 11.7508 20.2627   6
  -1  -2   8 8.07992 10.0697   6
   1  -2  -8 11.2136 16.7994   5
  -1  -2   8 14.4239 14.0116   2
  -1   2  -8 35.8510 13.4226   2
  -1  -2   8 85.1689 38.6599   4
   1   2   8 11.3546 7.27581   5
   1   2   8 50.9048 22.5756   4
   1   2   8 11.0675 21.3226   3
  -1  -2   8 45.5170 26.0901   3
  -1  -2  10 284.827 70.1067   1
  -1   2 -10 373.595 68.9071   1
   1   2  10 357.656 70.2452   1
  -1  -2  10 438.938 78.1829   1
  -1   2 -10 314.236 59.1884   1
   1   2  10 235.201 68.3815   1
   1  -2 -10 320.903 72.5454   1
  -1   2 -10 273.680 57.3953   6
   1  -2 -10 318.323 63.9246   6
  -1  -2  10 277.920 44.4321   2
  -1  -2  10 396.643 83.7251   4
   1   2  10 188.802 40.1423   5
   1   2  10 350.483 50.8550   4
   1   2  10 198.132 54.0745   3
  -1  -2  10 380.321 72.8975   3
   1   2  12 373.253 83.0506   1
  -1   2 -12 426.527 75.2819   1
  -1  -2  12 451.803 83.2647   1
   1  -2 -12 229.159 66.5456   1
  -1   2 -12 400.809 66.9891   6
   1  -2 -12 509.662 83.4833   6
   1   2  12 421.864 56.3323   5
   1  -2 -12 455.911 74.7623   5
  -1   2 -12 402.917 68.8122   5
  -1  -2  12 405.397 92.0214   4
  -1  -2  12 323.905 46.7358   2
  -1  -2  12 569.158 95.4899   3
   1  -2 -12 586.642 92.7935   1
   1   2  12 318.644 76.7544   1
  -1   2 -12 205.655 64.6111   1
  -1  -2  12 126.540 56.1755   1
   1  -2 -14 17.0590 20.9763   1
   1   2  14 32.7424 24.5513   1
  -1  -2  14 49.5574 31.8363   1
  -1   2 -14 17.6767 26.4673   1
   1  -2 -14 36.3821 27.2230   1
   1   2  14 55.6866 35.7248   1
  -1  -2  14 65.0447 34.2987   1
   1  -2 -14 61.2673 29.5509   6
   1  -2 -14 57.0395 27.5440   5
  -1  -2  14 24.6374 8.30445   2
  -1  -2  14 35.9530 10.2826   2
  -1   2 -14 59.9055 25.9042   5
   1   2  14 31.3143 18.1062   4
   1  -2 -14 44.6390 11.7805   4
  -1  -2  14 136.781 50.8421   3
   1  -2 -16 102.123 44.0802   1
   1   2  16 172.694 50.9214   1
  -1   2 -16 230.761 56.8472   1
  -1  -2  16 73.8536 42.9358   1
  -1   2 -16 275.953 51.6239   6
   1  -2 -16 234.022 58.7872   5
  -1  -2  16 127.988 49.4950   4
   1   2  16 232.644 64.0432   3
  -1  -2  16 206.340 59.9784   3
   1   2  16 150.483 43.2121   4
   1  -2 -16 128.411 25.9453   4
  -1  -2  16 109.057 42.9595   1
  -1   2 -16 136.141 46.4197   1
   1   2  16 275.480 66.1293   1
   1  -2 -16 68.2492 36.2102   1
   1  -2 -18-15.9508 19.3498   1
   1   2  18 14.3677 21.3394   1
  -1   2 -18 15.2776 26.1877   1
  -1  -2  18 27.8785 20.7051   1
  -1  -2  18 14.1004 20.9436   1
   1   2  18 63.0900 33.0997   1
   1  -2 -18 30.9904 23.0091   1
  -1   2 -18-16.7393 20.3028   1
   1  -2 -18-16.3682 19.8542   6
  -1   2 -18 20.5798 17.6596   6
  -1  -2  18-16.0095 23.7709   4
  -1   2 -18 22.7768 21.8350   5
   1  -2 -18-16.4144 19.9101   5
   1   2  18 11.4181 13.8756   4
   1   2  18 21.2191 25.7200   3
  -1  -2  18 39.5810 29.3724   3
   1  -2 -20-13.8981 23.8115   1
   1   2  20-14.8907 18.0469   1
  -1   2 -20 15.0287 22.3005   1
  -1   2 -20 11.0378 9.48188   5
   1   2  20 19.5806 14.5392   4
  -1  -2  20 13.6867 20.3117   4
   1  -2 -20 15.6171 23.1726   6
   1  -2 -20 14.3637 12.3223   1
   1   2  20-12.8202 15.5424   1
  -1  -2  20 13.3885 25.6441   1
   1   2  20 20.6931 25.0679   3
  -1  -2  20 19.4229 33.2686   3
   1  -2 -22 99.0129 38.2916   6
  -1   2 -22 120.858 35.5193   6
   1   2  22 176.405 46.0962   2
   1   2  22 156.229 52.8865   3
  -1  -2  22 180.295 56.9567   3
   1  -2 -22 103.316 37.7331   5
   1   2  22 158.359 37.6741   4
  -1   2 -22 124.357 34.9219   5
  -1  -2  24 19.6353 16.9309   4
  -1   2 -24 24.0811 16.9538   5
   1  -2 -24 64.1467 26.9809   5
   1  -2 -24 24.6611 18.3956   6
  -1   2 -24 8.00909 9.90304   6
   1   2  24 14.1862 21.1332   3
   1  -2 -26-10.8584 13.1528   5
   1   2  26 10.2431 17.5439   2
  -1   2 -26 13.4623 12.8920   5
  -1  -2  26-8.53462 10.3404   4
   1  -2 -26 10.5422 12.7701   6
  -1  -2  26-13.3968 16.2255   3
   1   2  26 11.4263 13.8403   3
  -1   2 -28 45.4685 17.7801   5
   1  -2 -28 27.5340 20.9891   5
  -1   2 -28 22.7900 14.0947   6
  -1  -2  28 66.1837 25.1528   3
   1   2  28 9.51440 16.5448   3
  -1   2 -30 15.0653 9.75699   5
  -1  -2  30 20.2032 12.9999   4
   1  -2 -30 15.2067 11.3976   5
  -1   2 -30 35.0838 14.9580   6
   1  -2 -30 22.7786 14.6314   6
   1   2  30-7.95731 9.77751   3
  -1  -2  30 9.23729 15.9050   3
  -1   2 -32 48.9904 15.4170   5
   1  -3  31 1193.18 141.088   3
   1   3 -29 3768.68 335.747   5
   1  -3  29 3883.58 346.065   4
  -1   3  29 2652.18 337.071   3
  -1  -3 -29 3637.87 346.093   6
   1   3 -27 15708.8 1284.61   5
   1  -3  27 14543.7 1294.49   4
  -1   3  27 13905.8 1299.53   2
  -1   3  27 11343.4 1288.84   3
   1  -3  27 17089.1 1327.68   3
   1   3 -27 11837.6 1279.06   6
  -1  -3 -27 16641.0 1304.79   6
   1   3 -25 6926.66 593.288   5
   1  -3  25 6320.85 602.983   4
  -1   3  25 6175.53 607.209   2
  -1   3  25 5351.50 600.889   3
   1  -3  25 7418.73 641.150   3
   1   3 -25 5704.32 587.184   6
  -1  -3 -25 6758.52 611.839   6
   1   3 -23 532.020 73.6631   5
  -1   3  23 599.078 87.1562   2
  -1  -3 -23 491.864 84.6640   6
  -1   3  23 406.045 78.1948   3
   1  -3  23 549.921 100.669   3
   1  -3  23 601.592 85.7503   4
  -1  -3 -21 117.603 40.3694   5
  -1   3  21 303.958 58.3840   2
   1   3 -21 262.941 48.8260   5
  -1  -3 -21 285.281 61.5184   6
   1  -3  21 169.335 55.6619   3
   1   3 -19 16989.0 1572.46   5
  -1  -3 -19 18688.4 1571.80   5
  -1   3  19 17038.5 1587.60   2
   1  -3  19 19226.4 1593.24   4
   1  -3  19 17458.7 1614.68   3
   1   3 -19 14117.1 1564.62   6
  -1  -3 -17 26265.1 2221.68   1
   1   3 -17 17386.5 2159.44   6
  -1  -3 -17 31226.3 2170.50   5
  -1   3  17 28142.3 2204.43   2
  -1   3  17 22913.3 2207.21   3
   1  -3  17 27513.2 2225.39   1
  -1   3  17 19244.4 2222.94   1
   1   3 -17 11071.6 2164.35   1
  -1   3  17 28488.8 2180.90   1
  -1  -3 -17 30435.9 2183.73   1
  -1   3  15 60679.6 5334.66   1
  -1   3  15 60393.7 5279.64   1
   1  -3  15 62679.5 5306.15   1
   1   3 -15 46010.4 5283.04   1
  -1  -3 -15 74316.4 5290.02   1
   1  -3  15 62423.3 5279.39   1
   1   3 -15 76639.5 5281.50   1
  -1  -3 -15 37894.5 5284.34   1
  -1  -3 -15 66764.8 5308.47   6
   1   3 -15 66731.0 5266.12   6
  -1  -3 -15 63178.2 5257.27   5
   1   3 -15 32525.7 5264.25   5
  -1   3  15 67773.2 5315.64   2
   1  -3  15 74200.6 5316.15   4
   1  -3  15 67619.3 5295.96   3
  -1   3  15 28590.7 5273.01   3
  -1  -3 -15 62021.0 5319.36   2
  -1  -3 -13 633.232 111.857   1
   1   3 -13 720.331 83.3752   6
  -1  -3 -13 759.616 113.113   6
  -1  -3 -13 625.606 75.6466   5
   1   3 -13 490.702 61.1872   2
  -1  -3 -13 541.614 115.082   2
  -1   3  13 957.500 142.558   2
   1   3 -13 435.499 91.0979   5
   1  -3  13 715.955 115.529   4
   1   3 -13 1109.15 115.324   1
  -1   3  13 496.082 91.4535   1
   1  -3  13 665.702 100.087   1
   1  -3  13 839.846 112.639   1
   1  -3  13 633.834 95.2611   3
  -1   3  13 662.851 123.005   3
   1  -3  11 403.668 80.6882   1
  -1  -3 -11 595.349 95.7894   1
  -1   3  11 642.881 102.215   1
  -1  -3 -11 641.751 100.291   6
   1   3 -11 643.543 75.6557   6
  -1  -3 -11 558.159 68.1232   5
  -1   3  11 678.766 134.296   2
  -1  -3 -11 215.285 83.4517   2
   1   3 -11 549.871 63.5125   2
   1   3 -11 504.236 89.2663   5
   1   3 -11 508.909 84.0140   1
  -1   3  11 341.912 77.9357   1
   1  -3  11 591.075 88.0720   1
  -1  -3 -11 920.222 117.863   1
   1   3 -11 720.700 101.249   1
   1  -3  11 477.643 79.7525   3
  -1   3  11 645.809 111.055   3
  -1   3   9 29289.1 2943.77   1
   1   3  -9 52356.3 3014.15   1
   1   3  -9 31518.4 2934.87   1
   1  -3   9 33037.8 2936.34   1
  -1  -3  -9 36680.6 3008.45   1
  -1   3   9 36145.3 2951.30   1
   1  -3   9 28386.6 2933.06   1
  -1  -3  -9 31755.2 2944.42   1
  -1  -3  -9 33192.4 2955.99   6
   1   3  -9 38221.6 2960.93   5
  -1   3   9 46114.5 3095.28   2
   1  -3   9 24114.2 2969.51   4
  -1   3   9 32707.7 2966.37   3
   1  -3   9 27333.3 2929.75   3
   1   3  -9 31614.7 2916.15   2
  -1  -3  -9 27612.0 2977.45   2
  -1   3   7 19304.9 1816.91   1
  -1   3   7 23457.7 1814.30   1
  -1  -3  -7 23777.5 1867.37   1
   1  -3   7 18768.5 1805.87   1
  -1  -3  -7 19007.4 1807.88   1
  -1  -3  -7 18706.5 1822.05   6
   1   3  -7 17627.5 1801.90   6
   1   3  -7 24166.6 1832.38   5
   1  -3   7 21010.2 1820.81   5
  -1   3   7 21259.7 1948.31   2
   1  -3   7 13947.4 1838.91   4
   1  -3   7 16625.7 1806.57   3
  -1   3   7 19458.7 1820.93   3
   1   3  -7 18178.9 1792.41   2
  -1  -3  -7 20432.8 1867.44   2
  -1   3   5 273956. 25385.1   1
  -1  -3  -5 237985. 25409.1   1
  -1   3   5 285577. 25371.9   1
   1   3  -5 276866. 25366.0   1
   1   3  -5 312582. 25416.9   1
   1  -3   5 274888. 25375.8   1
   1  -3   5 276100. 25368.1   1
  -1  -3  -5 289061. 25377.9   1
   1   3  -5 298401. 25385.4   6
  -1  -3  -5 308576. 25402.4   6
   1  -3   5 225494. 25392.9   5
  -1  -3  -5 275609. 25367.1   5
   1   3  -5 289192. 25392.1   5
  -1   3   5 291397. 25525.0   2
  -1   3   5 291873. 25362.9   4
   1  -3   5 320551. 25441.0   4
   1  -3   5 271175. 25380.1   3
  -1   3   5 275506. 25381.3   3
  -1  -3  -5 290045. 25453.5   2
  -1   3   3 913.854 100.978   1
   1  -3   3 864.854 111.635   1
  -1   3   3 1236.38 207.279   2
  -1  -3  -3 1109.07 124.880   1
   1   3  -3 1196.56 111.941   1
  -1   3   3 873.743 108.985   1
   1   3  -3 991.925 99.2712   1
  -1  -3  -3 640.426 94.8582   1
   1  -3   3 1006.33 101.644   1
  -1  -3  -3 882.401 122.450   6
   1  -3   3 900.535 127.681   5
  -1  -3  -3 701.734 99.5373   5
   1   3  -3 777.013 111.734   5
   1  -3   3 1003.27 145.367   4
  -1   3   3 1210.04 136.984   4
   1  -3   3 661.845 102.260   3
  -1   3   3 936.905 108.278   3
  -1  -3  -3 1150.25 171.464   2
  -1   3   1 9091.18 777.058   1
   1  -3   1 7882.02 768.277   1
  -1  -3  -1 11800.5 767.155   1
  -1   3   1 9842.40 771.804   1
  -1  -3  -1 5542.58 760.522   1
   1  -3   1 6773.45 760.500   1
  -1  -3  -1 8430.65 789.906   6
   1  -3   1 7941.27 798.164   5
  -1   3   1 9798.47 875.831   2
   1  -3   1 10575.9 818.961   4
  -1   3   1 8869.69 780.803   3
  -1  -3  -1 8998.19 804.162   3
  -1  -3  -1 10479.6 874.885   2
  -1   3   1 7008.61 769.560   3
  -1   3  -1 7524.16 769.746   1
   1  -3  -1 9282.49 781.068   1
   1   3   1 10535.6 770.466   1
   1   3   1 7594.40 761.945   1
  -1   3  -1 8923.42 773.214   1
   1  -3  -1 5648.22 779.982   1
   1  -3  -1 9084.97 811.358   6
  -1  -3   1 8391.18 789.676   6
   1  -3  -1 9490.78 807.806   5
  -1   3  -1 8154.99 828.137   2
   1  -3  -1 8307.68 797.116   4
  -1  -3   1 7070.53 798.228   3
   1   3   1 7571.11 794.140   4
  -1  -3   1 10953.6 876.215   2
  -1   3  -3 903.145 109.217   1
   1  -3  -3 852.997 111.707   1
  -1   3  -3 820.641 126.138   6
   1  -3  -3 815.137 128.384   6
   1  -3  -3 976.321 125.471   5
  -1   3  -3 701.553 118.647   2
  -1  -3   3 645.563 141.923   2
   1  -3  -3 939.784 108.622   4
  -1  -3   3 744.765 119.014   4
  -1   3  -3 725.085 99.4483   3
  -1  -3   3 702.046 119.639   3
   1   3   3 939.678 118.139   4
  -1  -3   3 866.197 95.5401   1
   1   3   3 1234.32 140.117   1
  -1  -3   3 1287.96 109.688   1
   1  -3  -3 961.717 110.069   1
  -1   3  -3 669.458 96.1019   1
   1   3   3 978.963 101.144   1
   1   3   5 287786. 25247.2   1
   1   3   5 285372. 25180.6   1
   1  -3  -5 287021. 25189.3   1
  -1  -3   5 283971. 25226.4   1
  -1  -3   5 294384. 25178.8   1
  -1   3  -5 284396. 25181.1   1
   1  -3  -5 281193. 25195.5   1
  -1   3  -5 287970. 25182.1   1
  -1   3  -5 291881. 25220.3   6
   1   3   5 267325. 25175.3   5
   1  -3  -5 269918. 25202.4   5
  -1   3  -5 253392. 25196.5   2
  -1  -3   5 287215. 25216.5   4
   1   3   5 274385. 25189.5   4
  -1  -3   5 302025. 25223.8   3
  -1   3  -5 267961. 25183.3   3
   1   3   5 262739. 25196.9   3
  -1  -3   5 242668. 25230.1   2
   1  -3  -7 18306.1 1786.35   1
   1  -3  -7 20731.1 1808.28   1
   1   3   7 27615.0 1890.32   1
  -1  -3   7 28471.2 1858.92   1
   1   3   7 19449.9 1780.99   1
  -1   3  -7 18578.5 1782.79   1
  -1  -3   7 20825.3 1782.57   1
  -1   3  -7 16645.4 1776.50   1
   1  -3  -7 17249.6 1802.73   6
  -1   3  -7 21227.6 1815.05   6
   1  -3  -7 19607.0 1799.15   5
   1   3   7 18308.0 1767.63   5
  -1  -3   7 21330.5 1820.89   4
   1   3   7 19419.0 1785.25   4
  -1  -3   7 20805.3 1816.09   3
   1   3   7 17591.4 1790.38   3
  -1   3  -7 16954.9 1787.13   2
  -1  -3   7 30038.6 1848.11   2
   1  -3  -9 32796.1 2845.43   1
  -1   3  -9 29649.6 2816.46   1
  -1  -3   9 46864.5 2885.52   1
   1   3   9 46770.0 2922.17   1
   1   3   9 33239.1 2816.46   1
   1  -3  -9 32209.9 2819.90   1
   1  -3  -9 30297.0 2830.00   6
   1  -3  -9 32114.6 2822.23   5
   1   3   9 28823.1 2788.49   5
  -1   3  -9 27990.2 2793.99   2
  -1  -3   9 36686.3 2860.68   4
  -1  -3   9 31908.7 2834.71   3
  -1  -3   9 48349.5 2840.34   2
   1   3   9 26569.5 2813.92   3
  -1   3  -9 26482.5 2789.31   2
   1  -3 -11 366.455 86.3460   1
  -1   3 -11 453.756 71.8403   1
   1   3  11 747.255 123.577   1
  -1   3 -11 648.743 85.1257   6
   1  -3 -11 366.704 78.6731   6
   1  -3 -11 506.960 81.0777   5
   1   3  11 533.476 59.7700   5
   1   3  11 468.235 66.0247   4
  -1  -3  11 805.454 120.847   4
  -1  -3  11 637.892 71.6991   2
  -1  -3  11 491.828 88.1001   3
   1   3  11 521.729 80.2591   3
  -1  -3  11 909.666 116.827   1
  -1  -3  11 564.326 82.7541   1
   1   3  11 540.052 83.9102   1
   1  -3 -11 623.564 90.2139   1
  -1   3 -11 389.781 80.8014   1
   1   3  13 663.731 110.910   1
  -1  -3  13 1028.39 130.645   1
  -1  -3  13 793.317 113.848   1
   1  -3 -13 907.169 120.904   1
  -1   3 -13 975.738 109.024   6
   1  -3 -13 896.194 121.661   6
  -1   3 -13 694.363 106.016   5
   1  -3 -13 754.059 108.869   5
  -1   3 -13 841.961 108.835   1
   1  -3 -13 625.725 122.825   1
  -1  -3  13 914.999 137.798   4
   1   3  13 714.368 92.6191   4
   1   3  13 1028.30 119.061   3
  -1  -3  13 661.200 111.596   3
   1  -3 -15 60900.3 5714.73   6
  -1   3 -15 58742.3 5691.53   6
  -1   3 -15 63535.3 5699.72   5
   1  -3 -15 61807.7 5706.29   5
  -1  -3  15 49371.7 5725.33   4
   1   3  15 63705.0 5685.32   4
   1   3  15 70223.7 5737.72   1
   1  -3 -15 63627.5 5732.96   1
  -1  -3  15 52595.1 5707.19   1
  -1   3 -15 59177.2 5718.35   1
   1  -3 -15 65537.4 5720.46   1
  -1  -3  15 68644.7 5724.25   1
   1   3  15 74570.9 5722.99   3
  -1   3 -15 70289.5 5713.26   1
   1  -3 -17 31461.5 2646.29   5
  -1   3 -17 35398.9 2637.68   5
   1   3  17 26938.0 2620.70   4
   1  -3 -17 30678.4 2653.67   6
  -1   3 -17 32755.8 2627.76   6
   1   3  17 30742.9 2659.67   1
   1  -3 -17 19407.9 2630.71   1
   1   3  17 21532.2 2628.92   1
  -1   3 -17 27117.9 2643.65   1
   1  -3 -17 33393.1 2666.73   1
  -1  -3  17 31262.2 2651.05   1
  -1  -3  19 16018.7 1486.04   4
   1  -3 -19 16886.9 1487.67   6
  -1  -3  19 17486.0 1495.65   3
   1   3  19 18802.5 1511.33   3
   1  -3 -19 19014.7 1489.00   5
  -1   3 -19 20145.8 1476.20   5
  -1   3 -21 235.372 47.5560   5
  -1  -3  21 253.648 55.4058   4
   1  -3 -21 141.462 46.0246   5
  -1   3 -21 210.544 44.0177   6
   1   3  21 146.356 50.6560   3
  -1  -3  21 204.476 59.5868   3
   1  -3 -23 467.033 81.7053   6
  -1  -3  23 676.811 86.4891   4
  -1   3 -23 356.153 68.1829   5
   1  -3 -23 384.490 76.4399   5
   1   3  23 564.037 86.6581   2
   1   3  23 271.077 73.1133   3
  -1  -3  23 252.793 75.6444   3
  -1   3 -25 6141.66 590.831   5
   1  -3 -25 6258.32 608.768   5
   1   3  25 6992.31 609.726   2
  -1  -3  25 5797.39 619.002   3
  -1   3 -25 5896.51 589.107   6
   1  -3 -25 6145.15 605.691   6
   1  -3 -27 15794.5 1376.01   5
  -1   3 -27 16028.1 1358.66   5
  -1  -3  27 13147.8 1358.05   4
   1   3  27 15236.3 1371.05   2
  -1  -3  27 15796.9 1389.52   3
   1   3  27 13047.2 1369.35   3
   1  -3 -27 12939.5 1365.91   6
  -1   3 -27 15963.0 1357.98   6
  -1  -3  29 3129.31 343.774   4
  -1   3 -29 3717.45 342.702   5
   1   3  29 2909.41 347.971   3
  -1  -3  29 4163.47 370.782   3
   1  -3 -29 3593.09 352.737   6
  -1   3 -29 3752.00 342.229   6
  -1  -3  31 1238.77 135.704   4
   1  -4  30 21.1880 15.8267   3
  -1   4  28 77.8779 25.8662   3
   1  -4  28 140.436 40.5512   3
  -1   4  28 133.983 33.8207   2
   1  -4  28 107.109 27.3516   4
  -1   4  26 9.20890 11.3421   2
  -1  -4 -26 43.1561 22.7222   6
  -1   4  26 9.22112 17.7756   3
   1  -4  26 14.5461 12.6262   3
   1  -4  26 30.2933 18.4573   4
   1   4 -26 22.5098 11.9833   5
  -1   4  24 67.1175 25.5399   2
   1   4 -24 94.2248 23.1838   6
  -1   4  24 76.3520 28.8214   3
   1   4 -24 53.4587 18.4485   5
   1  -4  24 94.2257 27.2948   4
  -1   4  22 288.910 57.7056   2
  -1  -4 -22 337.899 70.3292   6
   1  -4  22 177.110 55.3901   3
  -1   4  22 264.945 63.6287   3
   1   4 -22 355.690 55.0531   5
   1  -4  22 351.174 59.0187   4
  -1   4  20 11.3049 13.7134   2
  -1  -4 -20-15.7817 19.1270   6
   1   4 -20 8.69316 12.9183   6
  -1   4  20-15.9009 13.6394   3
   1  -4  20 33.3964 21.3287   4
  -1   4  18 12.6898 21.7466   2
   1   4 -18 22.6825 17.1486   6
  -1  -4 -18-15.8209 19.1756   6
   1  -4  18-11.8295 20.2747   3
  -1   4  18-18.5166 15.8767   3
   1   4 -18 10.8697 13.1891   5
   1  -4  18 25.5835 18.9890   4
  -1  -4 -16 275.070 68.7866   1
   1   4 -16 370.230 53.0864   6
  -1  -4 -16 434.149 78.0326   6
  -1  -4 -16 280.647 44.8887   5
  -1   4  16 249.916 63.2470   2
   1  -4  16 406.206 75.9520   4
   1   4 -16 248.548 61.7221   5
   1  -4  16 337.311 68.2387   1
   1  -4  16 282.736 57.6503   3
  -1   4  14 192.825 58.8981   1
  -1  -4 -14 249.008 55.5177   1
  -1  -4 -14 163.636 49.3172   6
   1   4 -14 212.187 35.6349   6
  -1  -4 -14 140.948 28.9816   5
  -1  -4 -14 192.215 59.1718   2
  -1   4  14 192.714 56.3577   2
   1   4 -14 206.761 51.3501   1
   1  -4  14 146.253 39.1306   1
  -1   4  14 238.837 66.7652   3
   1  -4  14 94.1091 35.0005   3
  -1  -4 -12 224.799 55.0859   1
   1  -4  12 223.309 50.4567   1
   1   4 -12 250.889 48.6428   1
  -1   4  12 125.794 46.7144   1
   1   4 -12 290.673 45.1822   6
  -1  -4 -12 251.385 55.7343   6
  -1  -4 -12 384.463 87.7343   2
  -1   4  12 276.986 73.0296   2
   1   4 -12 402.208 65.1375   5
   1  -4  12 212.702 67.7466   4
  -1   4  12 358.297 59.9459   1
   1   4 -12 281.232 52.9162   1
  -1  -4 -12 437.643 64.3508   1
  -1   4  12 353.806 73.5808   3
   1  -4  12 227.974 50.0298   3
  -1  -4 -10 438.403 66.2090   1
   1   4 -10 160.636 45.4749   1
   1  -4  10 386.979 66.1798   1
   1   4 -10 400.141 55.0964   6
  -1  -4 -10 340.391 67.4409   6
  -1  -4 -10 322.471 49.2942   5
  -1  -4 -10 360.466 88.6279   2
   1   4 -10 498.641 74.9645   5
   1  -4  10 165.487 63.6838   4
  -1  -4 -10 434.938 69.3267   1
  -1   4  10 386.637 67.7414   1
   1  -4  10 348.824 55.5657   1
   1   4 -10 397.482 56.7757   1
  -1   4  10 411.149 76.1647   3
   1  -4  10 391.812 62.8673   3
   1   4  -8 47.6950 16.7738   1
  -1  -4  -8 27.9069 19.8578   1
   1  -4   8 44.8572 15.9546   1
  -1   4   8 64.0664 47.6487   2
  -1   4   8 35.3392 24.9811   1
   1   4  -8 65.2636 18.9909   1
   1  -4   8 25.1772 16.4888   1
  -1  -4  -8 35.9822 17.8169   1
  -1   4   8 25.5471 16.7189   1
  -1  -4  -8 47.8549 25.3628   6
   1   4  -8 32.6156 17.4973   6
  -1  -4  -8 70.9104 18.4632   5
   1  -4   8 71.9056 34.6148   4
   1  -4   8 9.15482 14.0726   3
  -1   4   8 24.9468 8.41121   4
  -1   4   8 50.4736 9.05151   4
  -1   4   8 30.1213 21.3805   3
   1   4  -6 565.401 91.2218   1
   1   4  -6 811.592 88.5372   1
  -1  -4  -6 869.237 99.1765   1
  -1   4   6 742.732 104.138   3
  -1  -4  -6 894.975 102.312   5
   1   4  -6 701.623 108.831   5
   1  -4   6 1180.97 125.478   5
  -1  -4  -6 1121.70 184.231   2
   1  -4   6 1073.42 145.051   4
  -1   4   6 803.801 95.3334   4
  -1   4   6 904.324 93.5852   4
   1  -4   6 795.789 101.618   1
  -1   4   6 1181.51 121.745   1
   1  -4   6 1200.81 106.881   1
  -1   4   6 681.207 166.490   2
  -1  -4  -6 1057.19 111.645   1
  -1   4   4 283.512 46.4260   1
  -1  -4  -4 202.204 36.6115   1
  -1  -4  -4 326.931 63.2714   6
   1   4  -4 263.790 52.6363   6
  -1  -4  -4 333.664 49.2802   5
   1  -4   4 345.661 65.3624   5
  -1  -4  -4 166.197 79.6299   2
   1   4  -4 236.440 49.9007   5
   1  -4   4 260.327 62.3811   4
  -1   4   4 412.263 55.3196   3
  -1   4   4 34.7830 49.4489   2
  -1  -4  -4 281.471 39.1931   1
   1  -4   4 255.869 42.0057   1
  -1   4   4 281.932 47.7781   1
   1  -4   4 346.326 40.6411   1
   1  -4   2 111.208 18.8172   1
   1  -4   2 89.2155 21.4192   1
  -1  -4  -2 121.804 35.6723   6
   1  -4   2 103.181 35.5000   5
  -1  -4  -2 143.218 75.7803   2
   1  -4   2 146.471 41.7406   4
  -1   4   2 131.874 22.7415   1
  -1   4   2 110.352 29.9590   3
   1  -4   0 1409.02 144.253   1
   1  -4   0 1389.48 177.442   6
  -1  -4   0 1265.14 166.224   6
   1  -4   0 1570.82 180.067   5
  -1   4   0 1815.10 223.864   2
   1  -4   0 1602.35 175.289   4
  -1  -4   0 1621.82 182.492   3
   1  -4   0 1394.54 147.006   1
  -1   4   0 1631.31 148.915   1
   1  -4  -2 115.233 24.3178   1
   1  -4  -2 117.171 25.3387   1
   1  -4  -2 117.438 36.8625   6
   1  -4  -2 143.905 40.4687   5
  -1   4  -2 136.469 46.1871   2
  -1  -4   2 77.6036 67.2715   2
   1  -4  -2 106.177 29.0547   4
  -1  -4   2 63.8209 32.6517   3
   1   4   2 161.649 40.0895   4
  -1   4  -2 111.545 19.6698   1
  -1   4  -4 318.218 38.8587   1
  -1   4  -4 341.314 44.6565   1
   1  -4  -4 212.330 38.6073   1
   1  -4  -4 360.781 66.9903   6
  -1   4  -4 353.787 64.7230   6
   1  -4  -4 212.997 50.5615   5
  -1  -4   4 392.072 114.376   2
  -1   4  -4 237.363 54.7361   2
  -1  -4   4 284.780 58.7454   4
   1  -4  -4 215.335 42.0309   4
   1   4   4 155.995 42.7474   4
   1   4   4 153.064 42.8450   3
  -1   4  -6 896.253 101.290   1
   1  -4  -6 894.624 120.446   6
  -1   4  -6 873.136 120.760   6
   1  -4  -6 844.388 111.040   5
  -1   4  -6 693.304 105.017   2
  -1  -4   6 1154.12 173.484   2
   1   4   6 820.054 103.161   4
  -1  -4   6 847.534 119.694   4
   1   4   6 738.942 104.852   3
   1   4   6 813.931 92.8245   1
  -1  -4   6 829.895 90.1919   1
  -1  -4   6 875.490 89.2974   1
  -1   4  -6 973.017 103.506   1
   1   4   6 900.442 114.822   1
   1  -4  -8 92.5735 39.8315   1
  -1  -4   8 34.9267 14.0576   1
  -1   4  -8 57.6588 16.4267   1
   1   4   8 58.3694 21.7878   3
  -1  -4   8 50.4895 28.8712   3
   1  -4  -8 29.2769 17.1824   5
  -1   4  -8 96.2758 31.1689   6
  -1   4  -8 50.1121 19.3371   2
  -1  -4   8 30.5462 29.5124   2
  -1  -4   8 97.0120 39.5572   4
   1   4   8 33.7973 17.8162   4
  -1  -4   8 13.2666 13.3135   1
  -1   4  -8 31.6429 25.8538   1
   1   4   8 25.3421 12.1570   1
  -1   4 -10 333.641 50.1876   1
   1  -4 -10 408.949 83.0325   1
   1  -4 -10 289.650 62.6399   6
  -1   4 -10 470.677 69.9789   6
   1  -4 -10 246.860 54.7538   5
  -1  -4  10 320.346 61.4221   2
   1   4  10 405.894 54.8271   4
  -1  -4  10 366.713 78.1726   4
   1   4  10 389.987 61.7180   3
  -1  -4  10 362.125 70.1406   3
  -1   4 -10 384.886 47.1284   2
  -1  -4  10 381.393 63.8751   1
   1  -4 -10 404.941 58.9788   1
  -1  -4  10 392.518 54.0150   1
  -1   4 -10 516.508 78.3365   1
   1   4  10 400.614 56.7680   1
  -1   4 -12 268.280 40.7870   1
   1   4  12 284.380 68.1958   1
   1  -4 -12 201.057 61.9719   1
  -1  -4  12 346.864 48.9941   1
   1  -4 -12 348.367 61.0036   6
   1  -4 -12 327.829 54.1593   5
  -1   4 -12 303.717 51.3319   6
  -1   4 -12 204.283 29.7574   2
  -1  -4  12 230.088 65.6506   4
   1   4  12 275.913 50.4629   3
  -1   4 -12 218.747 28.5190   2
  -1  -4  12 317.140 58.9994   3
  -1  -4  12 226.782 51.2005   1
  -1   4 -12 325.542 64.1137   1
   1   4  12 430.085 58.2752   1
   1  -4 -12 164.342 41.6632   1
  -1  -4  14 256.213 52.9336   1
  -1   4 -14 200.844 49.4055   1
  -1   4 -14 191.934 38.6087   6
   1  -4 -14 220.455 45.3743   5
   1  -4 -14 285.629 65.9782   1
   1   4  14 99.0354 41.1122   1
   1   4  14 171.680 29.1579   4
  -1  -4  14 175.205 43.5014   3
   1   4  14 181.857 42.5138   3
   1  -4 -16 160.482 50.5030   6
  -1   4 -16 382.126 55.0023   6
  -1   4 -16 376.797 58.6913   5
  -1  -4  16 247.441 68.3010   4
   1   4  16 348.637 46.6720   4
   1  -4 -16 365.081 63.9268   5
  -1  -4  16 377.080 67.6828   1
   1   4  16 301.249 59.0363   3
  -1  -4  16 275.355 60.0554   3
  -1   4 -18 24.5926 14.1199   5
  -1  -4  18 15.1091 22.4582   4
   1  -4 -18 47.2492 26.8016   5
  -1   4 -18 19.9472 12.8207   6
   1  -4 -18 12.8524 15.6368   6
   1   4  18-12.4404 21.3574   3
  -1  -4  18-12.5904 18.7333   3
  -1  -4  20 13.2285 19.6684   4
  -1   4 -20 8.27686 12.3556   5
  -1   4 -20 20.4409 13.1212   6
   1  -4 -20 13.4702 11.6195   6
   1   4  20 27.5629 16.7470   3
  -1  -4  20 13.6032 16.5319   3
  -1   4 -22 301.668 49.0678   6
   1  -4 -22 216.295 54.0107   6
  -1  -4  22 325.981 61.5550   4
  -1   4 -22 280.124 50.4116   5
   1  -4 -22 216.401 55.2585   5
   1   4  22 276.449 58.2518   2
  -1  -4  22 350.106 69.3472   3
   1   4  22 204.969 58.8906   3
  -1   4 -24 74.7927 21.7800   6
  -1  -4  24 76.3375 27.5231   4
  -1   4 -24-7.98418 12.7858   5
   1  -4 -24 67.3813 26.2478   5
   1   4  24 89.6923 29.1993   2
  -1  -4  24 71.5200 32.7599   3
   1   4  24 56.1882 29.8526   3
   1  -4 -26-11.3365 13.7924   6
  -1   4 -26 21.4450 15.0519   6
   1   4  26 10.0499 12.2428   2
   1   4  26 23.2385 19.9420   3
  -1  -4  26 24.3877 15.6214   4
  -1   4 -26 13.5228 8.29652   5
   1   4  28 62.3281 23.5668   2
   1  -4 -28 57.4982 22.4404   6
  -1   4 -28 58.9734 19.7296   6
  -1  -4  28 61.3463 28.3689   3
  -1   4 -28 72.2709 19.8701   5
  -1  -4  28 55.7379 19.7021   4
  -1   5  27 8022.52 758.320   2
   1   5 -25 5772.95 460.901   5
   1  -5  25 4808.72 461.899   4
  -1   5  25 4275.75 462.937   2
  -1   5  25 4419.73 468.818   3
  -1  -5 -25 4009.70 472.865   6
  -1   5  23 329.553 54.0572   2
  -1  -5 -23 188.777 50.9437   6
   1  -5  23 333.094 62.7940   3
  -1   5  23 204.464 52.1230   3
   1   5 -23 273.988 46.3868   5
   1  -5  23 270.869 50.2210   4
  -1   5  21 96.7732 33.3579   2
  -1  -5 -21 181.646 46.4258   6
   1  -5  21 160.182 41.0739   3
  -1   5  21 72.5081 35.0821   3
   1  -5  21 113.691 36.5518   4
   1   5 -21 174.449 36.2648   5
   1   5 -19 5562.48 660.221   5
   1  -5  19 8215.57 680.061   4
   1  -5  19 6965.56 673.288   3
  -1   5  19 3770.08 667.145   3
  -1  -5 -19 9289.09 698.319   6
   1   5 -19 8179.48 660.161   6
   1   5 -17 9076.69 1132.55   5
   1  -5  17 12495.8 1151.33   4
  -1   5  17 12147.5 1149.90   2
  -1   5  17 11022.5 1164.04   3
   1  -5  17 11038.5 1136.81   3
   1   5 -17 13717.9 1124.87   6
   1  -5  15 24624.9 2612.93   4
  -1   5  15 28734.9 2623.92   2
   1   5 -15 30260.3 2608.58   5
  -1  -5 -15 32789.7 2617.71   6
   1   5 -15 27199.7 2582.93   6
  -1  -5 -13 108.597 30.8346   1
  -1  -5 -13 112.972 32.8538   6
  -1  -5 -13 48.3742 18.6203   5
  -1   5  13 107.139 41.0663   2
   1   5 -13 146.257 36.1208   5
   1  -5  13 43.0177 28.3526   4
   1  -5  13 60.3930 24.4107   3
   1   5 -13 59.8761 24.5318   1
   1  -5  13 30.8515 16.5378   1
  -1   5  11 237.673 47.5086   1
  -1  -5 -11 276.152 47.0785   1
  -1  -5 -11 238.902 72.4157   2
  -1   5  11 434.704 71.4143   3
  -1  -5 -11 274.420 45.8084   5
   1   5 -11 308.267 46.8528   6
  -1   5  11 288.800 78.5858   2
   1  -5  11 321.409 68.2681   4
   1   5 -11 370.311 60.3244   5
   1  -5  11 302.145 54.6697   3
   1   5 -11 242.787 42.9578   1
   1  -5  11 356.690 47.4341   1
   1   5  -9 4857.04 705.677   1
   1   5  -9 6674.14 701.776   1
  -1  -5  -9 10536.1 756.998   6
   1   5  -9 9730.84 735.083   6
   1   5  -9 10817.4 747.292   5
   1  -5   9 9993.07 740.554   3
  -1   5   9 10521.3 749.858   3
   1  -5   9 11459.8 727.706   1
  -1   5   9 8635.25 726.812   1
   1  -5   7 4089.24 538.523   1
   1  -5   7 6605.75 541.223   1
  -1   5   7 10290.5 594.272   1
  -1   5   7 6535.12 553.249   1
  -1  -5  -7 4368.04 535.995   1
  -1  -5  -7 5951.57 540.601   1
  -1  -5  -7 6889.63 579.736   6
   1   5  -7 5573.24 562.782   6
   1   5  -7 6616.68 566.105   5
  -1  -5  -7 6494.69 555.200   5
  -1   5   7 7353.83 680.636   2
   1  -5   7 5724.50 581.125   4
  -1   5   7 5847.99 540.578   4
   1  -5   7 6231.92 562.069   3
  -1  -5  -7 9845.62 718.468   2
  -1   5   7 6204.38 560.685   3
  -1   5   5 88431.9 6075.75   1
  -1  -5  -5 34444.0 6047.93   1
  -1   5   5 100017. 6102.46   1
   1  -5   5 85722.3 6053.01   1
   1  -5   5 77529.2 6055.69   1
  -1  -5  -5 62305.1 6057.18   1
  -1  -5  -5 98859.7 6113.36   6
   1   5  -5 89266.3 6100.23   6
   1   5  -5 92331.5 6095.82   5
  -1  -5  -5 100372. 6085.87   5
   1  -5   5 99882.8 6106.73   5
  -1   5   5 83454.2 6240.93   2
   1  -5   5 99491.4 6120.18   4
   1  -5   5 101408. 6097.09   3
  -1   5   5 86080.3 6083.60   3
  -1  -5  -5 136743. 6385.10   2
  -1  -5  -3 131.081 34.8255   6
   1  -5   3 102.817 30.4656   5
  -1  -5  -3 92.8784 79.9967   2
  -1   5   3 201.452 70.2345   2
   1   5  -3 144.336 32.6428   5
   1  -5   3 107.823 34.4039   4
  -1   5   3 66.6504 23.0916   1
  -1   5   3 61.4453 15.9050   1
  -1   5   3 112.891 28.3829   3
  -1   5   1 2049.28 236.720   2
  -1  -5  -1 1827.14 316.225   2
   1  -5   1 1668.88 180.425   4
  -1  -5  -1 1315.17 176.182   6
  -1   5   1 1605.65 170.663   3
   1  -5  -1 1416.43 182.784   6
  -1  -5   1 1693.01 183.378   6
   1  -5  -1 1602.37 180.713   5
  -1   5  -1 1431.44 197.905   2
  -1  -5   1 1401.15 275.396   2
   1  -5  -1 1519.24 175.837   4
   1   5   1 1859.82 184.132   4
  -1   5  -1 1582.84 171.788   3
   1  -5  -3 130.134 18.2891   1
   1  -5  -3 155.590 30.1938   1
   1  -5  -3 117.935 36.5150   6
  -1   5  -3 78.0242 30.4878   6
   1  -5  -3 149.630 39.6073   5
  -1   5  -3 35.9963 25.2491   2
   1  -5  -3 87.9142 26.4576   4
  -1  -5   3 35.0007 22.5598   3
   1   5   3 137.236 32.0413   4
   1   5   3 98.0249 32.2684   3
   1  -5  -5 71157.7 1653.38   1
   1   5   5 76948.6 1506.45   1
   1  -5  -5 80992.6 1556.35   1
   1  -5  -5 97682.8 1736.41   6
  -1   5  -5 88530.6 1705.88   6
   1  -5  -5 85093.8 1664.17   5
  -1   5  -5 75519.7 1653.02   2
   1   5   5 91972.3 1638.83   4
  -1  -5   5 107965. 1759.69   3
   1   5   5 80501.3 1630.63   3
   1  -5  -7 7019.18 563.363   1
  -1   5  -7 4300.44 528.445   1
   1   5   7 4976.85 522.480   1
   1   5   7 5348.45 519.578   1
  -1   5  -7 6290.08 530.788   1
   1  -5  -7 5970.32 529.768   1
  -1   5  -7 6513.63 560.686   6
   1  -5  -7 6638.04 562.844   6
   1  -5  -7 5042.92 541.187   5
  -1   5  -7 4992.43 541.178   2
  -1  -5   7 6906.39 565.615   4
   1   5   7 5703.76 535.965   4
  -1  -5   7 6241.16 558.705   3
  -1  -5   7 8065.01 604.550   2
   1   5   7 5506.55 538.761   3
   1  -5  -9 11634.3 901.260   1
  -1  -5   9 8526.23 851.585   1
   1   5   9 9438.16 869.446   1
  -1   5  -9 11539.4 890.192   1
  -1  -5   9 9404.65 852.440   1
  -1   5  -9 10564.4 890.590   6
  -1   5  -9 9148.90 874.882   2
  -1  -5   9 9967.98 899.701   4
  -1  -5   9 9546.26 888.107   3
   1   5   9 8505.70 869.617   3
  -1   5 -11 370.839 61.3234   1
  -1  -5  11 324.195 43.7293   1
   1   5  11 336.003 56.3621   1
   1  -5 -11 305.544 57.2816   6
  -1   5 -11 261.800 52.6144   6
   1  -5 -11 190.700 45.6120   5
  -1   5 -11 320.663 47.1183   2
  -1  -5  11 186.103 53.2082   4
   1   5  11 332.684 45.4599   4
  -1  -5  11 350.942 60.5000   3
   1   5  11 302.337 49.9805   3
   1  -5 -13 52.9788 22.4747   5
  -1  -5  13 72.6483 27.5410   3
   1   5  13 94.0153 26.4512   3
  -1   5 -13 54.6460 23.2230   5
  -1  -5  13 140.174 40.4018   4
   1   5  13 65.3606 16.0025   4
  -1   5 -13 81.4625 29.7323   1
  -1  -5  13 114.022 26.5978   1
   1  -5 -15 26143.3 2652.82   6
  -1  -5  15 29074.7 2654.97   3
  -1   5 -15 32366.3 2649.97   5
   1  -5 -15 27856.7 2648.40   5
  -1  -5  17 9922.42 1221.48   4
  -1   5 -17 12234.3 1201.15   6
   1  -5 -17 15327.0 1229.14   6
  -1  -5  17 13533.1 1222.50   3
  -1   5 -17 14070.5 1211.86   5
   1  -5 -17 13652.9 1220.08   5
  -1  -5  19 7150.83 804.589   4
   1  -5 -19 9116.10 808.345   6
  -1   5 -19 7711.40 779.879   6
   1   5  19 8724.11 803.074   3
  -1  -5  19 7268.74 805.010   3
  -1   5 -19 10037.9 794.956   5
   1  -5 -19 8901.34 804.428   5
  -1   5 -21 135.127 28.4945   6
   1  -5 -21 140.033 40.7265   6
  -1   5 -21 180.937 36.4404   5
  -1  -5  21 121.921 36.4968   4
   1  -5 -21 148.483 38.7316   5
   1   5  21 166.300 43.2812   2
  -1  -5  21 92.5148 35.2089   3
   1   5  21 98.7197 36.1644   3
   1  -5 -23 140.820 41.8683   6
  -1   5 -23 266.132 41.4309   6
   1   5  23 270.343 53.0873   2
  -1   5 -23 188.084 40.8433   5
   1   5  23 296.957 58.3529   3
  -1  -5  23 220.098 53.4033   3
  -1  -5  25 4828.68 363.154   4
  -1  -5  25 3836.61 375.551   3
   1   5  25 1939.65 342.705   3
   1  -5 -25 2765.18 352.995   6
  -1   5 -25 3633.60 345.716   6
   1   5  25 4547.57 366.558   2
  -1  -5  27 4981.77 506.045   3
  -1   5 -27 3809.39 475.975   6
   1   6 -22 263.490 43.6701   5
  -1   6  22 252.700 45.8773   2
  -1  -6 -22 167.083 46.5601   6
  -1   6  22 296.151 61.1087   3
   1  -6  20 27.1374 15.4925   4
   1   6 -20-8.07508 9.78171   5
  -1   6  20 9.05690 13.4341   2
  -1  -6 -20-11.5135 13.9439   6
  -1   6  20-14.5571 17.6287   3
   1   6 -18 8.75922 12.9995   5
   1  -6  18-10.1423 12.2911   4
  -1   6  18 10.3396 12.5298   2
  -1   6  18 31.6254 23.4553   3
  -1  -6 -16 249.318 48.5479   6
   1  -6  16 165.985 45.7746   4
  -1   6  16 170.924 45.2585   2
   1  -6  16 220.174 43.1272   3
  -1   6  16 89.2012 43.8212   3
   1  -6  14 81.6416 34.4054   4
   1   6 -14 173.065 38.7807   5
   1   6 -14 141.132 27.9737   6
  -1  -6 -14 158.862 38.5665   6
  -1   6  14 241.583 53.1744   3
   1  -6  12 140.546 25.0122   1
  -1  -6 -12 203.567 42.0880   6
   1   6 -12 118.004 28.0869   6
  -1   6  12 170.277 57.7574   2
   1   6 -12 165.532 36.6339   5
   1  -6  12 141.776 38.9526   4
   1  -6  12 135.902 32.8203   3
  -1   6  12 190.547 45.0445   3
   1   6 -10 241.645 47.3538   2
  -1  -6 -10 298.197 38.3087   1
  -1  -6 -10 234.920 50.2162   6
  -1  -6 -10 306.979 49.2025   5
   1   6 -10 250.059 45.1670   6
  -1   6  10 240.006 75.4488   2
   1   6 -10 295.112 50.2639   5
   1  -6  10 207.761 53.5867   4
   1  -6  10 287.774 50.4564   3
  -1   6  10 343.957 58.4184   3
  -1   6   8 175.497 30.0079   1
  -1  -6  -8 171.160 43.6353   6
  -1  -6  -8 162.642 37.6011   5
  -1   6   8 175.784 68.3649   2
   1  -6   8 131.773 39.9393   4
   1   6  -8 209.376 39.7605   5
   1  -6   8 194.247 38.9583   3
  -1   6   8 197.010 38.7086   3
  -1  -6  -6 402.566 60.2213   6
   1   6  -6 397.483 58.1178   6
  -1   6   6 377.910 98.9834   2
  -1   6   6 374.102 41.5568   4
  -1   6   6 385.678 50.8038   3
   1  -6   4 130.378 31.6711   5
   1   6  -4 78.8904 28.9788   6
  -1   6   4 141.354 65.0245   2
   1   6  -4 144.489 32.9154   5
  -1  -6  -4 100.314 32.9527   6
  -1   6   4 138.379 31.4059   3
   1  -6   2 68.8732 24.0496   5
   1   6  -2 85.6189 24.3890   5
   1  -6   2 35.6531 19.6084   4
  -1   6   2 110.666 53.9255   2
  -1  -6  -2 39.0720 22.9056   6
  -1   6   2 71.9021 21.0293   3
   1  -6   0 917.575 115.220   4
   1   6   0 943.903 116.009   4
   1  -6   0 982.457 119.333   5
  -1   6  -2 36.9693 21.5490   2
   1   6   2 16.7900 15.0240   3
  -1   6  -2 84.3036 23.7018   3
   1   6   2 48.3712 20.0056   4
   1  -6  -2 68.0088 22.2681   5
  -1   6  -2 29.8726 17.6014   6
  -1   6  -4 157.919 41.2749   2
   1  -6  -4 84.2377 30.7463   6
   1   6   4 130.470 30.0471   4
  -1  -6   4 168.811 40.0176   3
   1  -6  -4 129.589 31.5933   5
  -1   6  -4 120.164 32.9870   6
  -1   6  -6 359.730 63.4978   6
   1  -6  -6 407.664 63.3430   5
   1  -6  -6 386.747 65.0210   6
  -1  -6   6 431.915 69.4645   3
   1   6   6 367.300 55.0255   4
   1   6   6 311.055 55.1890   3
   1  -6  -8 171.977 26.0790   1
   1   6   8 90.6171 16.5335   1
  -1   6  -8 125.375 32.9945   6
   1  -6  -8 121.904 31.7108   5
   1  -6  -8 200.250 43.5642   6
  -1   6  -8 118.904 32.9529   2
   1   6   8 188.672 33.4647   4
   1   6   8 132.188 28.9584   3
   1   6  10 219.351 32.6013   1
   1  -6 -10 312.275 52.9974   6
   1  -6 -10 246.972 46.1896   5
   1  -6 -10 238.877 39.9474   1
  -1  -6  10 223.572 54.7507   4
  -1  -6  10 355.134 57.2181   3
   1   6  10 220.929 41.6144   3
  -1   6 -12 122.291 30.9072   5
  -1  -6  12 190.077 45.6417   4
   1  -6 -12 159.267 36.2878   6
   1   6  12 125.278 30.1077   3
  -1   6 -12 104.173 28.4260   6
   1  -6 -12 200.373 38.4343   5
  -1   6 -14 182.284 34.9049   6
   1  -6 -14 144.542 35.7719   6
  -1   6 -14 178.956 36.5947   5
  -1  -6  14 299.706 56.4339   4
  -1  -6  14 185.489 41.1387   3
   1   6  14 155.755 33.5719   3
   1  -6 -16 316.815 52.9130   5
   1  -6 -16 287.409 50.3691   6
  -1   6 -16 245.047 40.6723   6
  -1   6 -16 345.111 49.3134   5
  -1  -6  16 184.811 50.4151   4
  -1  -6  16 171.273 43.5442   3
   1   6  16 265.382 46.4624   3
   1   6  18 21.5189 15.9792   2
  -1   6 -18 19.8067 12.6693   5
  -1  -6  18-11.0882 19.0068   4
  -1   6 -18 5.06880 9.74240   6
  -1  -6  18 9.19879 11.1715   3
   1   6  18 7.85210 11.6763   3
  -1   6 -20 4.82874 5.93382   6
   1  -6 -20 9.59013 8.27318   6
  -1  -6  20 28.5700 18.2606   3
   1   6  20-8.71654 18.3087   3
  -1   6 -20 26.7467 15.1810   5
  -1  -6  20 10.1663 12.3513   4
  -1   6 -22 346.085 49.1594   5
  -1  -6  22 269.247 50.7943   4
   1   6  22 265.810 51.6372   2
   1   6  22 265.518 50.3875   3
   1  -6 -22 237.168 49.3325   6
  -1   6 -22 213.866 37.9259   6
  -1  -6  24 63.8075 28.0111   3
  -1   6 -24 69.4573 19.0591   6
  -1   7  19 1925.20 313.144   3
  -1  -7 -19 3750.99 323.814   6
   1   7 -17 3211.79 409.340   5
   1  -7  17 3605.67 418.063   4
  -1   7  17 4811.26 446.282   3
  -1  -7 -17 4969.65 425.672   6
   1   7 -15 11355.3 1124.31   5
  -1   7  15 15301.9 1160.80   2
  -1   7  15 14253.6 1159.62   3
  -1  -7 -15 13993.9 1134.46   6
  -1   7  13 205.796 55.2969   2
  -1  -7 -13 116.126 30.4197   6
  -1   7  13 157.724 42.3456   3
   1   7 -13 129.661 30.2849   5
   1  -7  13 57.5128 25.6362   4
   1   7 -11 97.6072 23.7098   6
  -1   7  11 142.751 53.0556   2
   1   7 -11 89.8035 25.8028   5
   1  -7  11 75.4171 28.0664   4
  -1  -7 -11 77.3382 26.8452   6
  -1   7  11 132.566 36.3310   3
   1   7  -9 3540.10 357.331   5
  -1   7   9 4469.06 449.890   2
  -1   7   9 3495.18 364.672   3
   1   7  -9 3781.44 363.347   6
  -1  -7  -9 3751.14 367.992   6
   1   7  -7 2342.01 239.055   5
   1   7  -7 2115.82 248.733   2
  -1   7   7 2525.96 324.585   2
   1  -7   7 2264.86 245.582   4
   1   7  -7 2439.62 248.908   6
  -1   7   7 2487.21 243.490   3
   1   7  -5 31454.6 3071.28   5
  -1   7   5 38452.5 3172.27   2
   1  -7   5 29895.8 3078.34   4
   1   7  -5 37699.2 3088.59   6
  -1  -7  -5 35248.1 3085.24   6
  -1   7   5 34831.4 3073.04   3
  -1  -7  -3 208.778 40.5032   6
   1  -7   3 111.555 27.7825   5
  -1   7   3 168.102 58.0277   2
   1   7  -3 137.348 31.7562   5
   1  -7   3 97.5281 27.5665   4
   1   7  -3 127.413 32.5603   4
  -1   7   3 95.5506 28.0005   3
   1  -7   1 785.405 94.4042   5
   1   7  -1 669.880 89.8650   5
  -1   7   1 902.589 127.418   2
   1   7  -1 735.851 95.1493   4
  -1   7   1 671.439 88.6668   3
   1   7  -1 830.314 98.8555   3
   1  -7  -1 835.732 100.694   5
   1   7   1 871.146 100.507   5
  -1   7  -1 835.733 116.110   2
  -1   7  -1 702.573 102.116   6
  -1   7  -1 738.567 94.2424   3
   1   7   1 933.733 104.709   3
  -1   7  -3 135.695 33.4466   6
   1  -7  -3 118.997 29.4829   5
   1   7   3 82.5220 24.8762   4
  -1   7  -3 62.7075 21.0885   3
   1   7   3 141.955 30.7931   3
   1  -7  -5 35539.4 3012.66   5
   1   7   5 30165.4 3002.86   4
   1  -7  -5 36954.4 3023.03   6
   1   7   5 31600.7 3006.14   3
  -1   7  -7 2290.43 238.225   6
  -1   7  -7 2151.50 235.738   2
  -1  -7   7 2496.16 241.473   3
   1  -7  -7 2391.27 234.246   5
   1   7   7 2074.84 226.977   3
   1  -7  -9 3742.06 358.563   5
   1  -7  -9 3869.33 366.157   6
  -1   7  -9 3517.96 359.955   6
  -1  -7   9 3973.47 365.245   3
   1   7   9 3345.75 351.093   3
  -1   7 -11 114.599 28.5357   6
   1  -7 -11 60.8421 22.9904   5
   1  -7 -11 115.457 29.3235   6
  -1   7 -11 97.9118 25.2714   5
  -1  -7  11 57.5152 22.5290   3
   1   7  11 62.2728 19.7754   3
  -1   7 -13 236.793 37.1794   5
   1  -7 -13 162.946 37.6441   5
  -1   7 -13 115.926 27.8146   6
  -1  -7  13 63.3480 27.4254   3
   1  -7 -13 150.066 34.7366   6
   1  -7 -15 12568.2 1237.27   6
  -1  -7  15 13571.2 1247.54   4
  -1   7 -15 13485.9 1232.43   5
  -1  -7  15 13235.0 1238.40   3
   1   7  15 14400.8 1256.68   2
  -1   7 -17 5883.75 495.135   5
  -1  -7  17 4714.76 503.708   4
   1   7  17 5009.37 507.769   2
  -1  -7  17 4919.24 497.659   3
  -1   7 -17 4690.13 485.628   6
   1  -7 -17 5973.95 503.917   6
  -1   7 -19 2950.06 284.847   6
  -1  -7  21 138.660 35.0678   3
  -1  -8 -14 141.730 30.9688   6
   1   8 -14 157.757 31.9783   5
  -1  -8 -12 57.0797 19.6852   6
   1   8 -12 36.0702 15.0421   5
   1  -8  12 31.2317 15.4198   4
  -1   8  10 249.483 68.4796   2
  -1  -8 -10 186.609 37.3773   6
   1   8 -10 171.728 33.5772   5
   1  -8  10 160.592 36.4030   4
  -1   8   8 164.379 57.9928   2
  -1  -8  -8 133.142 31.3616   6
   1   8  -8 122.402 28.3132   5
   1  -8   8 120.017 29.5239   4
   1  -8   6 206.776 40.7757   4
   1   8  -6 222.426 40.4087   4
  -1  -8  -6 185.148 39.7297   6
   1   8  -4 64.7783 26.5518   6
  -1   8   4 55.3836 31.8403   2
   1   8  -4 30.8731 16.3088   5
   1   8  -4 43.6910 18.0390   3
   1   8  -4 43.1551 21.0018   2
   1   8  -2 42.6968 21.9705   3
   1   8  -2 100.626 30.5482   6
  -1   8   2 114.275 37.6904   2
   1   8  -2 137.113 29.7806   5
   1   8  -2 87.0059 24.7766   4
   1   8  -2 109.083 37.9120   2
   1   8   0 464.375 60.9793   3
   1   8   0 310.905 59.0994   6
  -1   8   0 451.476 66.2508   6
   1   8   0 301.772 55.9997   5
   1   8   0 442.801 60.7024   4
   1   8   0 450.588 88.8805   2
   1   8   2 107.202 49.2115   2
  -1   8  -2 84.6572 24.2538   6
   1  -8  -2 89.9148 23.1732   5
  -1   8  -2 84.5202 26.6343   2
   1  -8  -4 74.5887 20.5108   5
  -1   8  -4 80.5168 24.3818   6
   1   8   4 47.5425 35.5934   2
   1   8   4 11.7513 12.2767   3
  -1   8  -4 68.1670 23.5887   2
   1   8   6 207.488 34.3641   3
   1  -8  -6 137.724 32.7576   5
  -1   8  -6 225.118 41.2114   6
   1   8   6 113.591 54.1598   2
   1  -8  -8 138.924 30.7350   5
  -1   8  -8 137.420 29.9678   6
   1  -8  -8 160.348 33.3787   6
  -1   8  -8 105.049 24.6589   5
   1   8   8 154.423 53.5029   2
   1   8   8 117.279 26.3362   3
   1  -8 -10 138.776 31.8601   6
  -1   8 -10 166.595 30.0283   5
   1   8  10 188.477 31.8833   3
   1   8  10 217.465 56.9192   2
   1  -8 -12 41.8729 16.3543   6
  -1   8 -12 54.4173 16.3922   5
  -1  -8  12 57.9890 19.0839   3
   1   8  12 43.1492 15.1921   3
  -1   8 -12 34.2971 16.0333   6
  -1  -8  14 176.238 34.8055   3
  -1   8 -14 146.355 28.7432   6
   1   8  14 151.456 30.4878   3
  -1   8 -16 132.312 25.4236   6
   1   9  -7 825.417 97.6610   5
   1   9  -5 13452.8 1242.52   4
  -1   9   3 155.905 42.1871   2
  -1   9   1 457.023 71.8976   2
   1   9   1 333.388 70.7932   2
  -1   9  -1 514.853 70.0474   6
   1   9   3 42.1735 24.5419   2
   1   9   3 54.7791 14.9263   3
  -1   9  -5 12965.0 1084.64   6
   1   9   5 10892.5 1069.88   3
   1   9   7 756.849 86.3735   3
  -2   0   0 811628. 69782.8   1
   2   0   0 809230. 69777.1   1
  -2   0   0 772887. 69782.6   1
   2   0   0 737620. 69737.8   6
  -2   0   0 756053. 69740.3   6
  -2   0   0 781750. 69735.8   5
   2   0   0 787540. 69746.0   5
   2   0   0 766628. 69754.3   4
  -2   0   0 790526. 69747.2   4
  -2   0   0 760969. 69740.1   3
   2   0   0 775982. 69737.4   3
  -2   0   0 743947. 69760.3   2
   2   0   2 2153.64 262.910   1
  -2   0   2 2011.08 255.300   1
   2   0  -2 1888.99 252.813   1
  -2   0  -2 1842.47 251.487   1
  -2   0   2 2220.10 269.786   1
   2   0  -2 2098.49 258.982   1
   2   0   2 2425.28 257.053   1
  -2   0  -2 2324.99 233.363   6
  -2   0   2 2035.00 231.887   6
  -2   0   2 2209.15 231.743   5
   2   0  -2 2403.82 248.845   5
  -2   0  -2 2336.51 232.307   5
  -2   0   2 2485.62 262.800   2
   2   0   2 2282.16 247.134   4
   2   0  -2 2199.29 253.613   4
   2   0   2 1738.62 225.470   3
  -2   0   2 1871.13 235.637   3
   2   0  -2 2404.60 241.573   3
  -2   0   2 2507.66 244.972   4
  -2   0  -2 2688.95 253.983   2
  -2   0  -4 2720.05 325.376   1
   2   0  -4 2536.87 333.048   1
   2   0   4 2886.14 335.580   1
   2   0   4 3167.00 329.672   1
  -2   0  -4 3253.70 339.175   1
   2   0  -4 3681.63 362.879   1
   2   0  -4 2970.71 306.809   6
  -2   0   4 2992.93 301.746   6
  -2   0  -4 3176.08 320.622   6
  -2   0  -4 3024.21 310.298   5
   2   0  -4 2457.02 319.803   5
   2   0   4 2652.32 305.004   5
  -2   0   4 4049.61 360.336   2
   2   0  -4 3743.77 331.641   4
   2   0   4 3103.05 323.693   4
   2   0  -4 3535.18 325.225   3
  -2   0   4 3160.77 317.659   4
  -2   0   4 3513.37 336.730   3
  -2   0  -4 3336.19 326.936   2
   2   0   4 3333.78 316.386   3
   2   0  -6 22931.4 1947.55   1
  -2   0  -6 19522.1 1925.12   1
  -2   0   6 20903.6 1933.48   1
  -2   0   6 23405.6 1949.68   1
   2   0   6 22452.2 1926.96   1
  -2   0  -6 18424.5 1929.66   1
  -2   0   6 20946.2 1893.23   6
   2   0  -6 22904.6 1906.56   6
  -2   0  -6 23361.0 1920.08   6
  -2   0  -6 19297.3 1897.21   5
   2   0  -6 23082.2 1932.22   5
  -2   0   6 22749.8 1950.49   2
   2   0   6 18525.1 1917.41   4
   2   0  -6 22064.1 1909.61   4
  -2   0   6 21502.2 1931.51   3
   2   0  -6 19409.8 1910.89   4
  -2   0  -6 20118.4 1911.76   2
  -2   0  -6 18544.9 1904.97   3
   2   0   6 18429.4 1902.31   3
   2   0  -8 8221.48 807.041   1
   2   0  -8 8296.37 805.919   1
  -2   0   8 8472.34 800.414   1
  -2   0  -8 8315.76 799.834   1
   2   0   8 8094.22 802.888   1
  -2   0   8 8510.01 805.817   1
   2   0   8 8343.22 796.098   1
  -2   0  -8 7098.76 794.273   1
  -2   0  -8 9001.02 799.479   6
   2   0  -8 7457.81 771.009   6
  -2   0   8 7950.88 761.454   6
   2   0  -8 8724.32 804.625   5
  -2   0  -8 7574.99 766.413   5
  -2   0   8 8720.19 817.683   2
   2   0   8 8828.21 790.949   4
  -2   0   8 8523.68 808.719   3
   2   0  -8 8490.04 781.377   4
  -2   0  -8 8683.57 781.534   2
  -2   0  10 240181. 24885.2   1
  -2   0  10 280195. 24880.3   1
   2   0  10 272142. 24890.5   1
   2   0 -10 277440. 24888.9   1
  -2   0 -10 275749. 24885.2   1
   2   0 -10 289063. 24900.0   1
   2   0  10 307797. 24887.6   1
  -2   0 -10 247448. 24880.9   1
  -2   0 -10 272813. 24882.3   6
   2   0 -10 284636. 24865.3   6
  -2   0 -10 263521. 24851.7   5
  -2   0  10 285524. 24904.0   2
   2   0  10 272899. 24874.3   4
  -2   0  10 283152. 24898.4   3
  -2   0 -10 283772. 24860.8   2
  -2   0  12 34431.8 3130.66   1
  -2   0  12 30567.2 3134.10   1
   2   0 -12 33117.3 3148.27   1
  -2   0 -12 34085.9 3131.52   1
   2   0  12 32920.1 3138.83   1
   2   0 -12 32545.4 3129.16   1
  -2   0 -12 34098.2 3131.27   1
   2   0  12 38348.7 3135.40   1
   2   0 -12 36150.4 3119.80   6
   2   0 -12 31581.9 3129.69   5
  -2   0 -12 35393.5 3101.83   5
  -2   0  12 29264.5 3136.48   2
   2   0  12 35088.9 3157.22   3
  -2   0  12 31620.5 3140.18   3
  -2   0 -12 36413.4 3107.51   2
   2   0 -14 30253.2 2405.64   1
   2   0 -14 32945.3 2438.70   1
  -2   0 -14 30075.6 2410.86   1
   2   0  14 31855.7 2412.30   1
  -2   0  14 33576.3 2415.44   1
  -2   0 -14 17662.0 2381.52   6
   2   0 -14 30395.7 2399.88   6
  -2   0 -14 25750.3 2373.03   5
   2   0 -14 20295.2 2383.64   5
  -2   0  14 17761.2 2389.33   2
   2   0  14 31308.3 2405.71   4
   2   0  14 19810.2 2406.59   3
  -2   0  14 20481.8 2401.58   3
  -2   0 -14 28926.2 2374.82   2
   2   0  16 4379.53 444.658   1
  -2   0  16 4464.18 465.835   1
   2   0 -16 4306.74 438.203   1
  -2   0  16 4517.43 448.498   1
  -2   0 -16 5288.96 456.415   1
   2   0  16 4229.77 456.993   1
   2   0 -16 4476.03 462.339   1
  -2   0 -16 5090.04 461.183   1
  -2   0 -16 4210.06 423.896   6
  -2   0 -16 2901.36 403.485   5
   2   0 -16 4724.56 437.130   5
  -2   0  16 4948.20 443.299   4
   2   0  16 4633.48 439.917   4
   2   0  16 3243.83 440.189   3
  -2   0  16 3128.31 431.249   3
  -2   0 -16 4227.83 411.997   2
   2   0 -18 244.451 82.3741   1
  -2   0  18 434.962 93.9204   1
   2   0  18 520.273 106.680   1
  -2   0 -18 342.615 84.1718   1
   2   0  18 457.633 94.2994   1
  -2   0 -18 331.091 88.9857   1
   2   0 -18 363.538 80.3261   1
  -2   0  18 442.014 97.7185   1
  -2   0 -18 692.461 85.9939   6
   2   0 -18 439.387 84.8110   6
  -2   0 -18 548.987 73.8504   5
   2   0 -18 644.314 90.2562   5
  -2   0 -18 552.209 81.6133   2
  -2   0  18 571.835 93.7087   2
  -2   0  18 488.295 88.4576   4
   2   0  18 309.098 77.7790   4
  -2   0  18 581.593 99.8669   3
   2   0  18 345.009 84.2406   3
   2   0 -20 25111.8 2708.80   1
   2   0 -20 19079.0 2717.06   1
   2   0  20 23308.5 2731.24   1
  -2   0  20 23701.9 2719.52   1
   2   0  20 24343.7 2718.21   1
  -2   0 -20 22889.3 2722.36   1
   2   0 -20 33506.9 2718.77   6
  -2   0 -20 34705.8 2699.29   6
  -2   0 -20 37755.4 2692.76   5
  -2   0  20 37637.2 2721.27   2
   2   0  20 27034.9 2713.07   4
  -2   0  20 28850.5 2714.43   4
   2   0  20 30674.5 2719.48   3
  -2   0  20 34135.4 2732.30   3
  -2   0 -20 27877.3 2700.95   2
  -2   0 -22 27254.3 2523.45   1
   2   0 -22 28964.9 2502.61   6
  -2   0 -22 29013.0 2481.14   6
   2   0 -22 28741.9 2489.14   5
  -2   0 -22 26619.0 2472.03   5
  -2   0  22 28611.1 2493.43   2
  -2   0  22 27682.8 2500.75   4
  -2   0  22 26314.6 2503.28   3
   2   0  22 21265.7 2490.41   3
  -2   0  22 24215.3 2516.42   1
   2   0 -22 26822.8 2502.43   1
  -2   0 -22 26366.8 2519.16   1
   2   0  22 29074.7 2517.78   1
   2   0  22 27890.4 2534.37   1
  -2   0  22 27737.9 2519.56   1
  -2   0 -24 9050.16 914.208   6
   2   0 -24 10859.9 938.575   6
  -2   0 -24 9436.31 910.843   5
   2   0 -24 11049.2 926.667   5
   2   0  24 12152.3 942.480   4
  -2   0  24 9738.90 952.306   1
   2   0 -24 9811.33 935.836   1
  -2   0  24 10574.9 940.624   3
   2   0  24 7996.53 925.421   3
  -2   0  24 9560.86 925.188   2
   2   0 -26 151.313 33.1118   5
  -2   0 -26 127.097 26.3509   5
   2   0  26 174.518 38.8015   4
   2   0  26 71.9812 27.1733   3
  -2   0  26 177.232 41.3334   3
  -2   0 -26 122.236 27.2214   6
   2   0  28 815.078 99.8011   4
   2   0 -28 805.436 93.4514   5
   2   0  28 571.356 91.6764   3
  -2   0  28 787.714 100.304   3
   2   0 -28 837.126 101.878   6
  -2   0 -30 3613.16 360.306   6
   2   0 -30 3708.47 371.226   6
   2   0 -30 3789.61 364.620   5
   2   0  30 4198.02 375.476   4
   2  -1  31 6.63019 9.85214   3
   2  -1  31 7.22988 10.7398   4
  -2  -1 -29 21.7447 11.4977   6
  -2   1  29 7.14943 10.7064   3
   2  -1  29 14.8506 11.1117   3
   2   1 -29 16.0224 11.2994   5
  -2  -1 -27 47.1832 16.5068   6
   2   1 -27 30.5248 17.7851   6
  -2   1  27 48.6465 20.0745   3
   2  -1  27 41.6648 20.6083   3
   2  -1  27 42.7980 19.8354   4
   2   1 -27 53.1777 16.5349   5
  -2   1  25 37.9251 20.1620   2
  -2  -1 -25 31.7552 15.7373   6
   2   1 -25 40.3309 20.9851   6
  -2   1  25 46.3101 21.2443   3
   2  -1  25 84.4865 30.2576   3
   2  -1  25 9.14396 13.9640   4
   2   1 -25 32.7484 14.1350   5
  -2  -1 -23 245.449 44.3650   6
  -2  -1 -23 334.341 45.4423   5
   2   1 -23 177.787 39.9094   5
   2  -1  23 225.713 51.3628   4
  -2   1  23 343.241 69.0712   1
  -2  -1 -23 313.896 66.6490   1
  -2   1  23 360.105 60.6594   3
   2  -1  23 264.940 53.4787   3
  -2  -1 -21 7.94391 13.6037   6
   2   1 -21-9.21085 17.6348   6
  -2   1  21-12.2076 18.1040   2
   2   1 -21 11.2622 19.2857   1
  -2  -1 -21 20.1577 24.4082   1
  -2   1  21-22.2074 26.8901   1
   2   1 -21-7.79526 11.5609   5
  -2  -1 -21-5.78999 8.58745   5
   2  -1  21-11.6090 14.0573   4
  -2  -1 -21-14.9933 22.2351   1
  -2   1  21 15.2102 13.0236   1
   2  -1  21 23.4846 34.8273   1
   2  -1  21 23.7514 20.3363   3
  -2   1  21-12.1983 14.7709   3
  -2  -1 -19 44.2897 20.3862   6
   2   1 -19 58.1576 25.1562   6
  -2   1  19 14.0337 21.1208   2
  -2  -1 -19 27.6380 23.9359   2
  -2  -1 -19 41.5954 35.7954   1
   2  -1  19 46.6306 26.8590   1
   2   1 -19 50.8980 24.6259   1
  -2   1  19 47.4680 35.3806   1
   2  -1  19 92.0881 33.9822   4
  -2  -1 -19 11.6253 10.5847   5
   2   1 -19 45.5865 43.7862   1
  -2   1  19-16.9899 14.9857   1
  -2  -1 -19 34.0835 25.5277   1
   2  -1  19 23.4964 20.4372   1
   2  -1  19 83.2637 39.5712   3
  -2   1  17 303.674 70.3234   1
   2   1 -17 286.893 79.6914   1
  -2  -1 -17 212.006 62.8705   1
   2  -1  17 404.756 87.6416   1
   2   1 -17 285.122 57.4352   6
  -2  -1 -17 213.418 52.9380   2
  -2   1  17 408.138 83.0089   2
  -2  -1 -17 179.935 62.1410   1
   2  -1  17 255.036 65.3302   1
   2   1 -17 301.935 61.6170   1
  -2   1  17 117.216 62.1402   1
  -2  -1 -17 298.316 45.5362   5
   2   1 -17 333.872 58.4354   5
   2  -1  17 181.819 53.1611   4
   2  -1  17 355.502 73.6464   3
  -2   1  17 223.976 61.8706   3
   2   1 -15 20.2957 30.4971   1
  -2  -1 -15 29.0689 22.1080   1
   2  -1  15 159.410 54.1744   1
   2   1 -15 82.5668 28.3733   6
  -2  -1 -15 83.7783 32.7756   6
  -2  -1 -15 53.2086 26.2358   2
  -2   1  15 113.780 40.0735   2
  -2   1  15 21.3579 36.9022   1
   2   1 -15 65.2677 29.9760   1
   2   1 -15 11.4579 17.6890   5
  -2  -1 -15 54.8567 20.8014   5
   2  -1  15 16.9578 25.6243   4
  -2   1  15 53.7784 31.0879   3
   2  -1  15 18.9568 23.4745   3
   2   1 -13 2108.86 249.595   1
   2   1 -13 2045.78 227.457   1
  -2  -1 -13 2071.98 232.470   1
   2  -1  13 2151.67 229.986   1
  -2   1  13 2494.13 239.235   1
   2  -1  13 2003.58 243.184   1
  -2  -1 -13 2195.80 247.001   1
  -2  -1 -13 2793.20 250.697   6
   2   1 -13 1313.84 204.209   6
  -2  -1 -13 2756.02 210.982   5
  -2  -1 -13 1600.47 193.927   5
  -2   1  13 1702.53 245.022   2
   2  -1  13 1390.65 224.534   4
  -2   1  13 1280.60 232.624   3
   2  -1  13 2341.81 271.079   3
  -2  -1 -13 1720.61 212.894   2
  -2   1  11 196.806 47.8615   1
  -2  -1 -11 105.086 41.2463   1
   2   1 -11 182.107 54.7374   1
   2  -1  11 223.871 54.7277   1
   2   1 -11 172.219 46.6917   1
  -2  -1 -11 271.640 62.0991   1
   2  -1  11 150.348 42.3605   1
  -2   1  11 117.471 42.8363   1
  -2  -1 -11 267.849 63.9277   6
  -2  -1 -11 87.4444 22.6682   5
  -2  -1 -11 128.548 40.1678   2
   2   1 -11 158.655 49.7078   5
   2  -1  11 133.378 49.2425   4
  -2   1  11 99.4632 55.5361   3
   2  -1  11 219.800 82.6069   3
   2  -1   9 288.462 69.8031   1
  -2  -1  -9 230.008 58.7407   1
  -2   1   9 266.614 60.4398   1
   2   1  -9 321.667 63.9834   1
   2  -1   9 315.559 62.6199   1
  -2  -1  -9 260.947 63.6591   1
  -2   1   9 358.566 76.1960   1
  -2  -1  -9 443.298 89.2216   6
   2   1  -9 310.776 48.4399   6
   2  -1   9 274.661 52.5483   5
  -2  -1  -9 404.600 52.9232   5
  -2   1   9 278.073 86.6548   2
   2  -1   9 349.538 62.9751   2
   2   1  -9 348.183 72.0076   5
   2  -1   9 367.466 72.7001   4
   2  -1   9 322.966 103.718   3
   2  -1   7 217.074 58.9751   1
   2   1  -7 233.939 60.7577   1
   2   1  -7 201.591 55.9471   1
   2  -1   7 254.252 54.1271   1
  -2  -1  -7 277.569 66.2817   1
  -2   1   7 289.190 65.3176   1
   2   1  -7 242.050 34.7417   6
  -2  -1  -7 405.235 93.0377   6
  -2  -1  -7 214.834 29.7367   5
  -2  -1  -7 268.010 33.4945   5
   2  -1   7 179.017 42.9952   5
   2  -1   7 200.508 48.9100   2
  -2   1   7 311.714 79.3511   2
  -2  -1  -7 323.226 60.5749   2
   2   1  -7 247.162 62.3782   5
   2  -1   7 256.914 61.3796   4
  -2   1   7 205.203 56.7605   3
   2  -1   7 292.454 90.6787   3
   2   1  -5 920.109 139.691   1
  -2  -1  -5 875.087 132.816   1
  -2   1   5 1227.58 152.659   1
  -2   1   5 1423.73 166.886   1
   2  -1   5 1011.84 149.507   1
   2   1  -5 1530.60 173.647   1
   2  -1   5 980.890 133.723   1
  -2  -1  -5 1012.65 144.562   1
  -2  -1  -5 1946.00 216.385   6
   2   1  -5 981.121 135.941   5
  -2  -1  -5 1062.60 104.197   5
   2  -1   5 878.531 126.883   5
  -2   1   5 1098.45 165.541   2
   2  -1   5 1105.36 139.105   2
   2  -1   5 1308.82 151.403   4
   2   1  -5 869.159 139.835   4
  -2   1   5 967.359 116.225   4
   2  -1   5 1589.49 176.192   3
  -2   1   5 899.913 133.498   3
  -2  -1  -5 1095.60 137.637   2
   2  -1   3 1940.98 314.292   1
  -2   1   3 3114.29 331.552   1
  -2   1   3 2603.91 316.849   1
   2   1  -3 3215.54 326.170   1
   2  -1   3 3201.20 316.353   1
  -2  -1  -3 2524.67 312.144   1
  -2  -1  -3 3772.69 366.984   6
  -2   1   3 2692.11 300.678   6
  -2  -1  -3 3461.70 282.864   5
   2  -1   3 2502.44 305.935   5
   2   1  -3 3276.07 306.706   5
  -2   1   3 3200.46 343.395   2
   2  -1   3 3542.85 319.983   4
  -2   1   3 3035.94 296.282   4
   2   1  -3 3435.88 321.917   4
   2  -1   3 3113.19 278.864   3
   2  -1   3 2215.69 274.788   3
  -2   1   3 3242.80 302.932   3
  -2  -1  -3 2762.81 310.863   2
   2  -1   1 635.281 111.487   1
   2   1  -1 896.517 129.301   1
  -2   1   1 859.566 127.925   1
  -2  -1  -1 565.556 108.924   1
  -2   1   1 448.179 104.366   1
   2   1  -1 657.084 109.033   1
   2   1  -1 833.603 85.3949   6
  -2   1   1 855.758 110.080   6
  -2  -1  -1 999.221 102.389   5
   2  -1   1 743.941 112.522   5
  -2   1   1 617.498 116.417   2
   2  -1   1 841.685 110.542   4
  -2   1   1 915.462 105.134   4
  -2   1   1 743.960 90.7921   3
   2  -1   1 753.055 81.5371   3
  -2  -1  -1 721.053 113.650   3
   2  -1   1 780.925 132.786   1
  -2  -1  -1 756.923 110.599   1
   2   1   1 1066.32 135.841   1
   2  -1  -1 814.551 133.564   1
  -2   1  -1 768.273 123.246   1
  -2   1  -1 492.111 108.527   1
  -2  -1   1 1031.31 135.936   1
   2  -1  -1 771.495 125.572   1
   2   1   1 603.305 109.333   1
   2   1   1 738.445 92.4276   6
  -2  -1   1 1027.18 95.7720   6
   2  -1  -1 842.316 126.106   5
   2   1   1 806.214 97.9977   5
  -2   1  -1 708.167 119.098   6
  -2   1  -1 745.093 120.440   2
   2   1   1 892.076 125.643   4
   2  -1  -1 860.276 109.479   4
  -2  -1   1 932.978 126.283   3
   2  -1  -1 923.446 104.425   3
  -2   1  -1 800.961 86.9081   3
  -2  -1   1 781.586 113.771   2
  -2  -1   3 2715.40 323.361   1
  -2  -1   3 3049.21 324.580   1
   2  -1  -3 2909.98 327.626   1
  -2   1  -3 2453.70 314.788   1
  -2   1  -3 3006.15 324.701   1
   2   1   3 2853.39 313.815   1
   2  -1  -3 3668.70 346.661   1
  -2   1  -3 3394.26 340.096   6
   2  -1  -3 2829.20 316.460   6
   2   1   3 3381.52 310.630   6
   2  -1  -3 2715.11 321.607   5
   2   1   3 3057.35 289.769   5
  -2   1  -3 2742.20 319.934   2
   2   1   3 2940.64 324.712   4
   2  -1  -3 4417.43 365.810   3
  -2  -1   3 2808.03 327.756   3
  -2  -1   3 3214.00 321.292   2
   2  -1  -5 850.118 135.668   1
  -2  -1   5 852.876 135.467   1
  -2   1  -5 1059.13 140.894   1
   2   1   5 998.089 135.099   1
  -2  -1   5 659.096 125.327   1
   2   1   5 1001.86 133.861   1
  -2   1  -5 1089.24 133.841   6
   2   1   5 843.808 96.6310   5
   2  -1  -5 1070.71 140.481   5
   2   1   5 1030.09 131.707   4
   2  -1  -5 1088.53 115.864   4
  -2  -1   5 860.339 136.621   3
  -2  -1   5 1198.70 138.377   2
  -2   1  -5 1106.59 131.974   2
   2  -1  -5 1345.94 198.091   3
  -2   1  -5 1114.27 109.525   3
   2   1   5 1177.12 137.255   3
  -2  -1   7 279.632 63.3424   1
   2   1   7 290.767 61.1160   1
  -2   1  -7 383.463 69.0290   1
   2  -1  -7 174.988 55.6771   1
   2   1   7 295.658 60.4340   1
  -2   1  -7 205.660 52.0348   1
   2  -1  -7 223.378 62.1451   1
  -2  -1   7 312.228 65.8920   1
   2  -1  -7 204.448 49.1043   6
  -2   1  -7 216.617 51.5036   6
  -2  -1   7 224.933 35.8812   6
   2  -1  -7 296.878 62.2290   5
  -2   1  -7 199.256 45.4881   2
   2  -1  -7 224.177 38.3022   4
   2   1   7 312.278 57.9850   4
   2  -1  -7 273.664 43.9088   4
  -2  -1   7 252.391 68.5436   3
   2   1   7 256.140 51.7080   3
  -2   1  -7 205.587 37.8833   3
   2  -1  -9 331.132 57.7191   6
  -2  -1   9 222.459 55.4387   2
  -2   1  -9 276.520 46.6302   2
   2  -1  -9 227.970 58.6631   1
  -2  -1   9 221.672 55.6384   1
   2   1   9 321.156 65.1024   1
   2  -1  -9 303.248 67.3594   5
   2   1   9 212.857 49.7259   3
  -2  -1   9 344.748 72.4099   3
  -2  -1   9 252.608 57.0313   1
  -2   1  -9 220.513 55.4005   1
   2  -1  -9 201.858 58.2306   1
  -2   1 -11 156.070 47.0125   1
   2   1  11 130.675 44.7068   1
   2  -1 -11 225.287 59.6751   1
  -2   1 -11 150.399 37.3771   6
   2  -1 -11 100.814 32.6192   6
  -2  -1  11 67.3490 26.8124   6
  -2  -1  11 158.249 45.3487   2
  -2   1 -11 92.1585 35.8855   1
   2   1  11 169.424 49.8221   1
   2  -1 -11 59.7858 40.2254   1
  -2  -1  11 147.311 45.3117   1
   2  -1 -11 209.573 55.6874   5
   2  -1 -11 116.944 26.6931   4
   2  -1 -11 128.072 29.8244   4
   2   1  11 156.167 38.3549   4
  -2  -1  11 95.0042 42.4068   3
   2   1  11 142.199 39.8161   3
   2   1  13 2345.93 248.299   1
  -2  -1  13 2019.90 247.277   1
  -2  -1  13 1844.28 234.330   1
  -2   1 -13 2312.10 247.754   1
   2   1  13 2386.16 250.515   1
   2  -1 -13 2677.19 264.479   1
  -2   1 -13 2069.26 236.848   1
   2  -1 -13 1868.83 227.778   6
  -2   1 -13 2255.59 233.622   6
   2  -1 -13 1801.01 241.301   5
  -2   1 -13 2141.58 218.619   5
  -2  -1  13 1931.67 231.872   2
   2   1  13 1769.77 218.183   4
  -2  -1  13 2035.05 238.990   4
   2  -1 -13 1720.53 205.765   4
  -2  -1  13 2258.11 250.872   3
   2  -1 -13 2145.32 210.994   4
   2   1  13 2478.70 250.436   3
  -2   1 -13 1833.15 205.111   2
   2  -1 -15 19.4925 17.0476   1
  -2  -1  15 16.1350 19.8439   1
   2   1  15 52.6449 30.2500   1
  -2   1 -15 60.7210 32.0259   1
   2  -1 -15 28.3149 21.2810   6
  -2   1 -15 32.1101 22.7152   6
  -2   1 -15 61.0820 18.7389   2
  -2  -1  15 51.0066 24.6595   2
  -2   1 -15 15.4973 13.7165   1
   2  -1 -15 48.4091 34.0200   1
  -2  -1  15 35.2846 30.4099   1
  -2  -1  15 46.6544 32.8000   4
  -2   1 -15 17.1220 16.7548   5
   2  -1 -15 33.2261 24.8808   5
   2   1  15 41.6861 25.4760   4
   2  -1 -15 52.9760 18.6541   4
   2   1  15 36.3622 27.1853   3
  -2  -1  15 35.3555 26.4452   3
  -2   1 -17 121.279 46.6606   1
   2   1  17 220.159 64.1721   1
   2  -1 -17 206.414 64.5358   1
  -2   1 -17 184.382 53.3910   6
   2  -1 -17 385.659 71.6030   6
  -2  -1  17 292.520 56.8068   2
  -2   1 -17 242.957 42.2183   2
   2  -1 -17 134.042 49.7476   1
  -2  -1  17 298.137 72.4767   1
  -2   1 -17 279.145 50.7422   5
  -2  -1  17 124.847 44.9847   4
   2   1  17 178.390 47.7818   4
  -2  -1  17 232.989 64.6861   3
   2   1  17 202.740 61.0843   3
   2   1  19 55.2353 27.6128   1
  -2   1 -19-18.9031 16.7001   1
   2  -1 -19 79.5609 33.6246   6
  -2   1 -19 46.9842 19.4995   2
  -2  -1  19 92.0081 29.3208   2
  -2   1 -19-18.5132 16.3767   1
   2   1  19 18.5451 16.4032   1
  -2  -1  19 18.2583 16.1656   1
   2  -1 -19 34.0141 21.0003   1
   2  -1 -19 61.6617 29.7987   5
  -2  -1  19 14.6126 22.0576   4
   2   1  19 78.7438 30.0131   4
   2   1  19 41.8292 40.2523   3
   2  -1 -21 15.2083 22.5572   6
  -2   1 -21 9.61440 8.24204   6
  -2  -1  21 8.38356 16.0557   2
  -2   1 -21-18.0984 21.9182   1
   2   1  21-17.3031 20.9554   1
   2  -1 -21-16.2013 19.6216   1
  -2  -1  21 16.6801 24.7397   1
   2  -1 -21-13.7217 11.7556   5
  -2  -1  21 12.9732 19.2433   4
  -2   1 -21 18.3639 15.7285   5
   2   1  21-13.3365 11.4261   4
   2  -1 -21-19.8175 23.9995   1
  -2  -1  21 16.2782 19.7146   1
  -2   1 -23 286.436 51.4849   6
   2  -1 -23 439.979 74.7415   6
   2  -1 -23 234.315 67.4267   1
   2   1  23 348.969 75.6042   1
   2   1  23 206.085 58.6199   3
  -2  -1  23 159.359 59.2055   3
   2  -1 -23 343.428 63.4483   5
  -2  -1  23 281.304 58.5449   4
  -2   1 -23 371.908 54.5921   5
   2   1  23 228.726 54.2315   4
   2   1  25 9.80980 14.9865   4
   2  -1 -25 30.2764 19.6540   5
  -2  -1  25 29.0258 18.8700   4
  -2   1 -25 39.1671 16.2131   5
   2   1  25 11.9336 14.8914   3
  -2  -1  25-12.4304 18.7822   3
  -2   1 -25 69.0353 21.6135   6
   2  -1 -25 71.4325 29.0551   6
   2   1  27 77.6719 24.9265   4
   2  -1 -27 42.8746 21.2592   5
  -2  -1  27 42.0960 19.6079   4
  -2   1 -27 39.3141 15.8734   5
   2   1  27 50.0420 19.6948   3
  -2  -1  27 73.3852 27.3103   3
   2  -1 -27 40.9119 23.6125   6
  -2   1 -27 53.2219 18.1208   6
   2  -1 -29 7.47691 9.09361   5
  -2   1 -29 20.0666 12.9140   5
   2   1  29 8.45369 14.5012   3
  -2  -1  29 8.86571 13.1754   3
   2  -1 -29 8.67048 7.47265   6
  -2   1 -29 5.24177 6.40422   6
   2  -1 -31 6.43986 11.0450   5
   2  -1 -31 7.43834 9.02799   6
   2  -2  30 2924.77 303.963   3
   2  -2  30 3175.82 303.721   4
   2   2 -30 2963.69 291.504   5
   2   2 -28 683.267 75.0379   5
   2  -2  28 732.939 87.7965   4
  -2   2  28 457.239 75.1450   3
   2  -2  28 718.345 90.0986   3
  -2  -2 -28 508.035 73.1656   6
  -2   2  26 169.447 39.9726   2
  -2  -2 -26 155.140 32.8629   6
   2  -2  26 156.865 41.1322   3
   2  -2  26 172.445 39.4046   4
   2   2 -26 120.130 27.1462   5
   2   2 -24 7676.84 781.080   5
   2  -2  24 9255.40 798.640   4
  -2   2  24 8209.25 800.772   2
   2  -2  24 9132.74 815.508   3
  -2  -2 -24 9209.89 794.195   6
   2   2 -24 7818.39 784.372   6
   2   2 -22 25684.4 2281.33   5
   2  -2  22 26294.3 2296.72   4
   2  -2  22 28126.8 2319.70   3
   2   2 -22 22213.2 2279.01   6
  -2  -2 -20 34132.9 2558.41   1
  -2   2  20 23940.4 2540.14   1
   2   2 -20 29670.6 2524.61   6
  -2  -2 -20 34233.4 2545.24   6
  -2  -2 -20 17566.5 2513.37   5
   2   2 -20 28881.7 2526.17   5
   2  -2  20 32319.2 2548.33   4
   2  -2  20 34593.4 2585.19   3
  -2   2  20 28577.7 2544.90   3
  -2  -2 -20 27299.0 2560.40   2
  -2  -2 -18 127.178 59.0022   1
   2   2 -18 135.653 37.2158   1
  -2   2  18 131.453 61.1113   1
  -2   2  18 154.865 48.5617   2
  -2  -2 -18 187.992 44.8255   6
   2   2 -18 186.664 35.1972   6
  -2  -2 -18 111.844 30.0685   5
   2   2 -18 144.254 35.2617   5
   2   2 -18 200.382 61.8194   1
  -2   2  18 152.118 46.3722   1
  -2  -2 -18 151.748 43.1488   1
   2  -2  18 133.338 55.5337   1
   2  -2  18 179.808 59.2099   3
  -2   2  18 95.2121 40.9824   3
   2   2 -16 999.874 148.351   1
   2  -2  16 1203.53 132.409   1
  -2  -2 -16 601.914 113.653   1
  -2   2  16 997.886 129.429   1
   2  -2  16 933.895 140.373   1
  -2  -2 -16 803.844 136.928   1
  -2   2  16 883.661 150.457   1
   2   2 -16 511.363 99.6503   1
   2   2 -16 951.043 103.794   6
  -2  -2 -16 988.436 127.841   6
  -2  -2 -16 830.474 96.3357   5
   2   2 -16 1077.92 116.689   5
  -2  -2 -16 665.576 90.0496   5
  -2   2  16 984.999 147.118   2
   2  -2  16 557.354 84.2602   2
   2  -2  16 729.421 119.535   4
  -2   2  16 817.120 129.205   3
  -2  -2 -16 913.989 124.481   2
  -2   2  14 33075.9 2874.92   1
   2  -2  14 34147.6 2838.83   1
  -2   2  14 32567.6 2839.95   1
  -2  -2 -14 29378.7 2839.79   1
   2  -2  14 32512.0 2855.68   1
  -2  -2 -14 31886.4 2857.41   1
  -2  -2 -14 33406.6 2853.28   6
   2   2 -14 30790.3 2812.32   6
  -2  -2 -14 26835.2 2795.68   5
  -2  -2 -14 32403.0 2800.34   5
   2   2 -14 37504.6 2842.08   5
  -2   2  14 35734.5 2911.15   2
   2  -2  14 29883.6 2814.44   2
   2  -2  14 33076.8 2862.31   4
   2  -2  14 23112.7 2846.95   3
  -2   2  14 32202.6 2868.39   3
  -2  -2 -14 32379.5 2840.35   2
   2   2 -12 32290.9 3306.74   1
   2   2 -12 38556.3 3334.44   1
  -2   2  12 36767.9 3312.99   1
  -2  -2 -12 34347.1 3315.73   1
   2  -2  12 36212.4 3329.66   1
  -2   2  12 38883.0 3341.38   1
   2  -2  12 43540.8 3322.99   1
  -2  -2 -12 35446.8 3326.50   1
  -2  -2 -12 28895.8 3321.77   6
   2   2 -12 38928.3 3296.47   6
   2   2 -12 48503.7 3342.98   5
  -2   2  12 38239.8 3400.53   2
   2  -2  12 27044.2 3302.42   2
   2  -2  12 27067.1 3335.26   4
   2  -2  12 39312.9 3341.81   3
  -2   2  12 39359.9 3368.05   3
  -2  -2 -12 39973.8 3323.68   2
   2  -2  10 255917. 21927.1   1
   2   2 -10 241829. 21929.1   1
  -2   2  10 226421. 21926.6   1
   2   2 -10 253366. 21909.6   1
  -2  -2 -10 234789. 21929.5   1
  -2  -2 -10 216188. 21931.9   6
   2   2 -10 295159. 21953.8   5
   2  -2  10 201408. 21916.6   2
  -2   2  10 254668. 22016.3   2
   2  -2  10 198224. 21945.0   4
   2  -2  10 253167. 21924.4   3
  -2   2  10 307942. 22001.7   3
  -2  -2 -10 258476. 21923.0   2
   2   2  -8 2903.01 271.795   1
  -2  -2  -8 2377.87 268.360   1
  -2   2   8 2273.11 266.494   1
   2   2  -8 2048.23 268.127   1
  -2   2   8 2013.70 275.531   1
   2  -2   8 2316.82 277.280   1
   2  -2   8 2327.09 265.641   1
  -2  -2  -8 2102.04 275.169   1
  -2  -2  -8 2761.51 287.947   6
   2   2  -8 3564.74 258.060   6
   2  -2   8 2592.42 269.680   5
   2   2  -8 3202.09 316.331   5
   2  -2   8 2378.80 285.736   2
  -2   2   8 2945.63 361.548   2
   2  -2   8 1797.15 297.401   4
   2  -2   8 2520.95 260.518   3
  -2   2   8 2673.99 331.993   3
  -2  -2  -8 2367.10 276.819   2
   2   2  -6 1772.59 161.310   1
   2  -2   6 388.401 127.987   1
  -2   2   6 1395.57 154.854   1
  -2   2   6 1091.57 158.496   1
  -2  -2  -6 1200.61 148.814   1
   2  -2   6 1280.72 145.391   1
   2   2  -6 1483.07 167.497   1
  -2  -2  -6 1056.38 151.265   1
   2   2  -6 1140.74 120.967   6
   2   2  -6 1216.56 118.524   6
  -2  -2  -6 1552.23 165.116   6
   2   2  -6 1958.95 204.599   5
   2  -2   6 1277.10 149.162   5
   2  -2   6 1469.95 203.064   4
  -2   2   6 1455.17 206.715   3
   2  -2   6 1242.00 127.073   3
  -2   2   6 1126.43 122.168   4
  -2  -2  -6 1105.84 154.431   2
   2   2  -4 37249.8 3055.37   1
   2  -2   4 29540.7 3068.29   1
  -2   2   4 32116.4 3073.50   1
  -2   2   4 33236.4 3056.26   1
  -2  -2  -4 35751.7 3051.49   1
   2   2  -4 33874.1 3057.98   1
   2  -2   4 28369.1 3042.22   1
  -2  -2  -4 30530.2 3052.09   1
  -2  -2  -4 35990.1 3054.94   6
   2   2  -4 28540.1 3075.79   5
   2  -2   4 33787.8 3058.82   5
  -2   2   4 41234.7 3153.13   2
   2  -2   4 45467.1 3154.48   4
  -2   2   4 34209.6 3031.18   4
   2   2  -4 33914.2 3069.04   4
  -2   2   4 33457.3 3092.82   3
  -2  -2  -4 31000.5 3062.88   2
   2  -2   2 8290.67 884.752   1
  -2   2   2 9048.14 877.291   1
  -2   2   2 8139.61 866.745   1
  -2  -2  -2 8899.79 859.713   1
  -2  -2  -2 8877.92 870.825   1
   2   2  -2 11058.2 881.991   1
   2  -2   2 8716.50 866.627   1
  -2  -2  -2 7830.98 853.455   6
   2   2  -2 10959.7 842.994   6
   2  -2   2 9136.43 878.638   5
   2   2  -2 10524.0 898.753   5
  -2   2   2 8921.14 906.662   2
  -2   2   2 8067.94 844.364   4
   2  -2   2 13130.4 956.933   4
  -2  -2  -2 8663.63 883.440   3
  -2   2   2 9504.64 865.505   3
   2   2  -2 9787.41 884.268   4
  -2  -2  -2 7378.09 874.294   2
  -2   2   0 601407. 57724.2   1
   2  -2   0 640375. 57722.1   1
  -2  -2   0 641532. 57703.0   1
  -2  -2   0 694032. 57720.0   1
   2  -2   0 692878. 57722.8   1
   2   2   0 679660. 57708.5   1
  -2   2   0 571071. 57728.1   1
  -2  -2   0 656107. 57692.3   6
   2   2   0 652195. 57696.3   6
  -2  -2   0 597284. 57690.3   5
   2   2   0 615609. 57701.5   5
   2  -2   0 684303. 57728.4   5
  -2   2   0 649214. 57740.4   2
   2   2   0 633423. 57720.5   4
  -2  -2   0 631015. 57731.1   3
  -2  -2   0 598060. 57715.5   2
   2   2   2 11052.8 855.612   1
  -2  -2   2 9771.35 843.085   1
  -2  -2   2 8852.38 835.827   1
   2  -2  -2 8503.73 846.484   1
  -2   2  -2 9056.51 842.039   1
  -2   2  -2 8441.72 844.425   1
   2  -2  -2 8706.81 848.078   1
   2   2   2 9196.62 834.090   1
  -2  -2   2 8247.04 808.484   6
   2  -2  -2 8612.36 851.233   6
   2   2   2 11144.4 851.282   6
  -2   2  -2 8507.82 860.125   6
   2   2   2 7727.62 808.731   5
   2  -2  -2 9837.54 873.851   4
   2   2   2 9926.44 850.453   4
  -2  -2   2 8742.78 856.212   3
   2  -2  -2 8436.63 808.753   3
  -2  -2   2 9289.72 845.991   2
   2  -2  -4 32455.7 3140.78   1
  -2  -2   4 31345.8 3125.91   1
  -2  -2   4 32821.6 3133.69   1
  -2   2  -4 35547.4 3136.30   1
   2   2   4 33965.1 3131.15   1
  -2   2  -4 32588.1 3130.99   1
   2  -2  -4 26842.7 3136.36   1
   2   2   4 37358.0 3131.98   1
   2  -2  -4 33980.4 3145.78   6
   2  -2  -4 34630.3 3144.68   5
  -2   2  -4 35123.6 3137.69   2
   2   2   4 37106.0 3138.30   4
   2  -2  -4 37099.1 3139.83   4
  -2  -2   4 34063.1 3156.43   3
   2  -2  -4 34955.4 3110.95   3
  -2  -2   4 36929.0 3138.44   2
   2  -2  -6 1406.10 171.573   1
   2  -2  -6 1211.36 161.344   1
  -2  -2   6 1231.16 153.811   1
  -2  -2   6 1268.69 156.485   1
  -2   2  -6 1385.19 164.530   1
   2   2   6 1052.59 148.804   1
   2   2   6 1230.19 156.656   1
  -2   2  -6 1487.10 161.161   1
  -2   2  -6 1742.65 180.137   6
   2  -2  -6 1480.56 172.555   6
   2  -2  -6 1196.28 166.691   5
  -2   2  -6 1507.12 158.927   2
   2   2   6 1256.72 158.216   4
   2  -2  -6 933.714 140.302   4
  -2  -2   6 1441.12 176.869   3
  -2   2  -6 1264.68 134.740   3
  -2  -2   6 1285.13 158.007   2
   2   2   6 1282.68 157.987   3
   2  -2  -8 2464.17 251.155   1
  -2  -2   8 2390.06 232.853   1
  -2   2  -8 2611.39 244.488   1
   2   2   8 2023.61 228.953   1
  -2  -2   8 1870.78 227.681   1
   2   2   8 3063.34 249.933   1
  -2   2  -8 2096.78 229.208   1
  -2   2  -8 2714.66 243.532   6
   2  -2  -8 2154.30 238.533   6
   2  -2  -8 2382.89 241.792   5
   2   2   8 1996.70 223.832   4
   2  -2  -8 1665.58 194.647   4
   2  -2  -8 2008.75 202.021   4
  -2   2  -8 1990.15 222.352   3
  -2  -2   8 2647.31 240.563   2
   2   2   8 1885.67 226.557   3
  -2   2  -8 2522.49 224.482   2
   2  -2 -10 253896. 22867.0   1
  -2  -2  10 265804. 22860.4   1
  -2   2 -10 271257. 22867.5   1
   2   2  10 251397. 22857.3   1
   2  -2 -10 269485. 22875.2   1
  -2  -2  10 248848. 22860.0   1
  -2   2 -10 226486. 22850.6   1
   2   2  10 267478. 22869.1   1
  -2   2 -10 257274. 22855.8   6
  -2  -2  10 239815. 22833.9   6
   2  -2 -10 255115. 22863.6   5
  -2  -2  10 250022. 22872.2   4
   2   2  10 240206. 22848.2   4
  -2  -2  10 241043. 22875.3   3
  -2   2 -10 257463. 22834.3   2
   2   2  10 257663. 22853.9   3
  -2  -2  10 263851. 22855.5   2
   2  -2 -12 38126.8 3269.90   1
  -2   2 -12 37218.0 3260.67   1
   2   2  12 35082.7 3260.27   1
   2  -2 -12 36115.2 3262.06   1
   2   2  12 34636.0 3252.16   1
  -2  -2  12 33851.3 3253.58   1
  -2   2 -12 34849.6 3243.54   6
   2  -2 -12 33702.3 3249.61   6
   2  -2 -12 35986.0 3257.59   5
   2   2  12 37328.1 3236.21   4
  -2  -2  12 36489.1 3266.50   3
  -2   2 -12 33600.1 3216.48   2
   2   2  12 37917.1 3248.22   3
  -2  -2  12 36013.1 3241.70   2
  -2  -2  14 35831.6 2884.03   1
   2  -2 -14 31821.6 2885.80   1
   2  -2 -14 36770.2 2894.68   1
  -2  -2  14 31998.5 2880.82   1
   2   2  14 30680.7 2873.40   1
  -2   2 -14 31570.2 2866.20   1
   2  -2 -14 31148.4 2868.69   6
  -2   2 -14 36986.6 2861.04   6
  -2   2 -14 32357.3 2854.29   5
  -2  -2  14 31233.3 2885.56   4
  -2  -2  14 32671.3 2881.92   3
   2   2  14 36208.9 2873.19   3
  -2  -2  14 20109.7 2839.73   2
   2  -2 -16 1096.79 143.578   1
  -2  -2  16 952.819 132.586   1
  -2  -2  16 603.190 118.653   1
  -2   2 -16 785.546 124.175   1
   2   2  16 794.828 122.754   1
  -2   2 -16 832.390 118.660   1
   2   2  16 707.034 125.001   1
  -2   2 -16 1084.12 116.458   6
   2  -2 -16 905.971 122.669   6
  -2   2 -16 931.537 106.932   5
   2  -2 -16 1086.28 139.309   5
  -2  -2  16 897.574 129.730   4
   2   2  16 761.274 103.740   4
   2   2  16 1024.19 131.242   3
  -2   2 -16 632.586 82.8489   2
  -2  -2  16 638.695 116.238   3
   2  -2 -18 167.867 57.1269   1
  -2  -2  18 16.2723 46.3056   1
  -2   2 -18 70.7252 42.5133   1
  -2   2 -18 195.513 50.2442   1
   2   2  18 273.107 63.9635   1
   2  -2 -18 182.594 60.2068   1
  -2  -2  18 140.731 50.3317   1
   2  -2 -18 191.592 49.3183   6
   2  -2 -18 175.219 53.8878   5
  -2  -2  18 150.846 32.1389   2
  -2   2 -18 204.364 41.7682   5
  -2  -2  18 109.084 40.3399   4
   2   2  18 213.887 44.4770   4
   2  -2 -18 114.345 20.8634   4
  -2  -2  18 230.247 58.0999   3
  -2   2 -20 31384.8 2428.03   5
   2  -2 -20 31485.3 2454.06   6
  -2  -2  20 29297.9 2445.93   4
   2   2  20 25995.6 2425.61   4
   2   2  20 30071.4 2481.08   3
  -2  -2  20 25168.8 2448.96   3
   2  -2 -20 26072.1 2453.88   1
   2  -2 -20 22976.0 2446.91   1
   2   2  20 17626.6 2421.72   1
  -2  -2  22 24613.7 1591.20   4
   2   2  22 15938.1 1562.94   4
   2  -2 -22 16895.7 1576.09   6
  -2   2 -22 12421.2 1548.36   6
   2   2  22 14110.3 1587.46   3
  -2  -2  22 16646.0 1584.82   3
   2  -2 -22 24201.9 1611.01   5
   2   2  24 8923.10 798.126   4
  -2  -2  24 8276.92 795.642   4
   2  -2 -24 8710.77 809.388   6
  -2   2 -24 8294.93 790.337   6
   2   2  24 7097.81 809.902   3
  -2  -2  24 7951.42 807.742   3
  -2   2 -24 7008.88 784.459   5
   2  -2 -26 236.580 50.6127   5
   2  -2 -26 200.085 47.2696   6
  -2   2 -26 201.931 38.5607   6
  -2  -2  26 185.436 41.6413   4
  -2   2 -26 210.307 39.2260   5
   2   2  26 120.224 39.1271   2
   2   2  26 91.5551 39.4846   3
  -2  -2  26 232.373 54.7062   3
  -2  -2  28 467.188 79.6929   4
   2  -2 -28 856.804 98.4667   5
  -2  -2  28 616.951 93.3198   3
  -2   2 -28 673.781 81.6573   6
   2  -2 -28 624.334 90.1975   6
   2  -2 -30 3809.54 315.689   5
  -2   2 -30 3044.57 298.753   5
   2   2  30 2571.08 307.784   3
   2  -2 -30 3122.24 311.360   6
  -2   2 -30 3001.88 298.334   6
   2  -2 -32 8249.17 771.749   5
   2  -3  29 195.851 46.5254   3
   2  -3  29 219.679 40.7621   4
  -2   3  27 14.9119 12.7754   3
   2  -3  27 24.5457 25.7431   3
  -2   3  27 9.15126 15.6770   2
   2   3 -27-5.00208 6.07342   5
   2  -3  27 15.7691 11.7012   4
  -2   3  25-10.1808 17.4505   2
  -2  -3 -25 9.02593 13.4073   6
  -2   3  25-8.36749 7.20543   3
   2  -3  25-14.7496 12.6520   3
   2  -3  25 16.9733 12.6090   4
   2   3 -25 16.5803 11.6165   5
  -2   3  23-11.5462 19.7725   2
  -2  -3 -23 21.3071 18.2441   6
  -2   3  23-9.31399 11.2794   3
   2  -3  23-9.06924 10.9831   4
   2   3 -23 6.14001 7.43710   5
  -2  -3 -21 243.087 56.7976   2
  -2   3  21 116.960 43.7425   2
   2   3 -21 132.671 28.4144   6
  -2  -3 -21 134.851 40.1544   6
  -2   3  21 118.761 39.3360   3
   2  -3  21 164.474 60.0641   3
   2  -3  21 167.555 39.1561   4
   2   3 -21 158.348 32.9176   5
  -2  -3 -19 956.881 128.155   6
   2   3 -19 811.786 96.4062   6
   2   3 -19 825.197 104.944   5
   2  -3  19 1112.12 123.916   4
  -2  -3 -19 662.675 119.581   2
  -2   3  19 816.230 124.755   2
  -2   3  19 622.304 110.249   3
   2  -3  19 830.048 132.557   3
  -2  -3 -17 195.943 57.5581   1
  -2   3  17 214.846 61.1697   2
  -2  -3 -17 111.432 47.5437   2
   2   3 -17 136.804 30.5209   6
  -2  -3 -17 108.368 42.4050   6
   2   3 -17 236.281 45.7576   5
   2  -3  17 97.5998 37.6453   4
   2  -3  17 134.476 49.9545   1
   2  -3  17 227.887 55.6181   3
  -2   3  17 201.553 51.4586   3
  -2  -3 -15 347.007 71.7883   1
   2   3 -15 94.9909 32.5621   1
   2  -3  15 167.770 44.6288   1
  -2   3  15 233.646 71.2325   1
  -2  -3 -15 233.066 58.8268   2
  -2   3  15 232.965 72.6757   2
   2   3 -15 230.669 39.2193   6
  -2  -3 -15 192.711 52.9848   6
   2   3 -15 327.185 57.3531   5
   2  -3  15 208.193 51.0797   4
   2  -3  15 85.8719 39.3812   1
  -2   3  15 214.894 48.7933   1
  -2  -3 -15 200.491 48.8760   1
   2   3 -15 220.498 57.0888   1
  -2   3  15 218.619 58.8166   3
   2  -3  15 182.966 48.0924   3
  -2  -3 -13 210.821 54.8337   1
   2   3 -13 172.187 39.4898   1
  -2   3  13 174.723 49.7475   1
  -2   3  13 257.604 78.0574   2
  -2  -3 -13 357.850 71.0402   6
   2   3 -13 110.571 32.5836   6
   2   3 -13 160.904 46.5245   5
   2   3 -13 195.378 51.1703   1
  -2   3  13 95.7431 33.6000   1
  -2  -3 -13 155.932 41.3575   1
  -2   3  13 222.375 66.7061   3
   2  -3  13 276.902 50.0370   3
  -2   3  11 766.499 92.2515   1
  -2  -3 -11 588.994 94.4807   1
   2   3 -11 520.601 82.7332   1
   2   3 -11 608.038 92.5520   1
   2  -3  11 723.960 100.593   1
  -2  -3 -11 723.957 101.437   1
   2  -3  11 536.768 87.7965   1
  -2  -3 -11 710.454 107.110   6
   2   3 -11 581.791 77.2453   6
   2   3 -11 1004.10 120.916   5
  -2   3  11 640.205 140.750   2
   2  -3  11 768.905 127.868   4
   2  -3  11 676.204 85.8274   3
  -2  -3 -11 667.787 101.039   2
  -2   3  11 611.650 125.020   3
  -2   3   9 774.348 112.871   1
  -2  -3  -9 858.501 118.225   1
  -2   3   9 920.191 129.693   1
   2   3  -9 1146.77 128.269   1
   2  -3   9 1059.89 130.594   1
   2  -3   9 1119.85 121.422   1
  -2  -3  -9 1196.01 134.086   1
   2   3  -9 1090.04 104.833   6
   2   3  -9 859.060 105.965   6
   2   3  -9 1239.12 157.317   5
   2  -3   9 841.894 121.570   5
  -2   3   9 1442.63 214.026   2
   2  -3   9 1120.10 166.070   4
   2  -3   9 782.343 108.048   3
  -2   3   9 1535.64 200.935   3
  -2  -3  -9 1050.00 136.545   2
   2  -3   7 1700.23 201.776   1
  -2   3   7 2059.26 213.996   1
  -2   3   7 1988.47 194.402   1
   2   3  -7 1945.92 187.864   1
  -2  -3  -7 1818.31 195.186   1
   2  -3   7 2004.20 193.288   1
   2   3  -7 2073.73 205.302   1
  -2  -3  -7 1845.35 199.675   1
   2   3  -7 1606.90 176.549   6
  -2  -3  -7 2545.38 221.713   6
   2   3  -7 1754.56 233.624   5
   2  -3   7 1527.30 203.899   5
  -2   3   7 1255.61 275.034   2
   2  -3   7 2547.13 277.354   4
  -2   3   7 1665.45 166.849   4
   2  -3   7 1569.93 184.555   3
  -2  -3  -7 1967.49 215.260   2
  -2   3   7 1162.33 232.683   3
   2   3  -5 1463.30 162.274   1
   2  -3   5 1499.22 156.150   1
   2   3  -5 1203.89 141.376   6
   2   3  -5 1641.90 150.362   6
  -2  -3  -5 1533.20 170.807   6
   2   3  -5 1289.71 200.286   5
   2  -3   5 1112.54 164.422   5
  -2   3   5 1777.70 238.821   2
  -2   3   5 1328.49 138.565   4
   2  -3   5 1783.18 229.487   4
  -2   3   5 2244.53 254.787   3
   2  -3   5 1280.58 138.631   3
  -2   3   5 1657.86 178.288   1
   2   3  -5 1364.78 150.247   1
  -2   3   5 1369.14 157.013   1
  -2  -3  -5 1538.92 155.113   1
   2   3  -3 2483.30 211.962   1
   2  -3   3 1940.30 225.110   1
  -2   3   3 2089.16 224.162   1
  -2   3   3 2167.81 216.186   1
  -2  -3  -3 1846.87 206.034   1
  -2  -3  -3 1534.09 218.895   1
   2  -3   3 2086.38 209.195   1
  -2  -3  -3 2161.83 221.475   6
   2   3  -3 1901.52 197.920   6
   2  -3   3 2066.32 232.415   5
   2   3  -3 1765.79 259.840   5
  -2   3   3 2583.64 287.061   2
  -2   3   3 1830.28 197.275   4
   2   3  -3 2033.69 228.563   4
  -2  -3  -3 2029.26 236.470   2
  -2  -3  -1 177.724 35.4242   1
   2   3  -1 269.361 41.0122   1
  -2   3   1 165.257 42.7729   1
  -2  -3  -1 266.211 46.5937   1
   2  -3   1 320.056 55.3412   1
   2   3  -1 188.542 39.1918   1
   2  -3   1 206.721 40.6457   1
  -2  -3  -1 69.8632 32.8139   6
   2   3  -1 260.421 37.5289   6
   2  -3   1 246.794 55.9187   5
  -2  -3  -1 271.864 64.4830   2
  -2   3   1 219.983 69.3081   2
   2  -3   1 212.449 66.1537   4
   2   3  -1 281.731 85.3917   5
  -2  -3  -1 156.093 48.2167   3
  -2   3   1 239.656 35.9196   3
   2   3  -1 283.318 58.6965   4
  -2   3   1 301.349 53.6310   3
  -2   3  -1 219.240 45.1714   1
  -2  -3   1 128.921 32.9242   1
  -2  -3   1 226.821 40.8863   1
   2   3   1 228.866 40.4656   1
   2  -3  -1 240.299 48.3669   1
   2   3   1 191.035 38.8959   1
   2  -3  -1 199.998 46.9881   1
  -2  -3   1 276.599 43.3881   6
   2   3   1 284.584 39.7489   5
   2  -3  -1 227.190 54.7154   5
  -2  -3   1 198.584 55.0469   2
  -2   3  -1 147.046 52.1873   2
   2  -3  -1 289.764 62.8950   4
   2   3   1 131.560 52.0164   5
   2   3   1 170.859 49.4952   4
  -2   3  -1 244.409 31.8744   3
  -2  -3   1 217.560 56.1344   3
  -2   3  -1 167.687 28.3160   3
   2  -3  -3 1828.08 218.314   1
  -2  -3   3 2285.25 208.366   1
   2   3   3 3040.37 227.568   1
  -2  -3   3 2258.54 206.434   1
  -2   3  -3 2515.30 222.248   1
   2  -3  -3 1649.15 212.415   1
   2  -3  -3 2100.29 229.923   6
  -2   3  -3 2105.83 235.063   6
   2  -3  -3 1974.62 226.194   5
   2   3   3 1685.25 188.292   5
  -2   3  -3 2003.58 228.511   2
   2  -3  -3 2281.70 218.063   4
   2   3   3 1851.46 215.409   4
  -2   3  -3 1577.71 183.332   3
  -2   3  -3 1854.19 183.331   3
  -2  -3   3 2309.15 236.549   2
   2  -3  -5 1666.65 175.672   1
  -2  -3   5 1455.95 154.838   1
  -2  -3   5 1309.66 150.090   1
  -2   3  -5 1510.97 165.490   1
   2   3   5 1687.65 160.756   1
  -2   3  -5 1932.27 174.111   1
   2  -3  -5 1559.75 172.179   1
   2   3   5 1577.08 158.522   1
  -2   3  -5 1158.29 173.338   6
   2  -3  -5 1344.64 175.147   6
   2   3   5 1268.76 135.471   5
   2   3   5 1060.44 143.254   5
   2  -3  -5 1548.44 176.378   5
  -2   3  -5 1537.68 173.253   2
   2  -3  -5 1398.43 146.120   4
   2   3   5 1336.42 162.994   4
  -2  -3   5 1196.53 174.051   3
  -2   3  -5 1307.89 150.080   3
  -2  -3   5 1825.32 187.156   2
   2   3   5 1031.48 158.360   3
   2   3   7 1953.77 205.417   1
  -2  -3   7 1757.81 201.592   1
   2  -3  -7 2158.67 223.414   1
  -2   3  -7 2362.93 219.721   1
   2  -3  -7 2199.60 228.734   1
   2   3   7 2057.37 213.581   1
  -2   3  -7 1653.83 202.944   1
   2  -3  -7 1534.70 215.802   6
  -2   3  -7 1917.70 224.284   6
   2  -3  -7 2152.24 224.481   5
   2   3   7 1849.10 207.665   4
  -2  -3   7 2597.39 246.107   3
  -2   3  -7 1499.50 222.270   3
   2   3   7 1825.35 212.802   3
  -2  -3   7 1910.65 221.532   2
  -2   3  -9 1087.34 130.300   1
   2   3   9 1012.39 132.437   1
   2  -3  -9 900.090 128.963   1
  -2  -3   9 1005.97 123.346   1
  -2  -3   9 973.284 122.610   1
   2  -3  -9 1255.40 143.971   1
   2   3   9 1080.89 123.853   1
  -2   3  -9 994.941 122.353   1
  -2   3  -9 1159.10 136.631   6
   2  -3  -9 1060.52 136.179   6
   2  -3  -9 1382.32 144.915   5
  -2   3  -9 1033.94 118.580   2
   2   3   9 666.623 114.491   4
  -2   3  -9 1645.29 182.146   3
  -2  -3   9 1003.83 142.517   3
   2   3   9 1206.14 131.569   3
  -2   3 -11 582.003 80.6654   1
  -2   3 -11 650.889 92.1080   6
   2  -3 -11 551.914 89.8363   6
   2  -3 -11 393.371 85.6166   5
  -2  -3  11 639.829 104.715   4
  -2  -3  11 816.009 95.0570   2
  -2   3 -11 633.490 73.0953   2
  -2  -3  11 522.713 97.4234   3
   2  -3 -11 715.670 104.339   1
   2   3  11 791.441 107.821   1
   2  -3 -11 613.105 90.2577   1
  -2  -3  11 721.426 97.8269   1
  -2   3 -11 598.063 90.1519   1
   2   3  11 587.797 83.2811   1
  -2  -3  11 628.784 86.9289   1
  -2   3 -13 144.514 41.6343   1
   2   3  13 241.660 46.1890   1
   2  -3 -13 121.987 38.1574   1
  -2   3 -13 161.113 36.4768   1
   2   3  13 107.978 45.0365   1
  -2  -3  13 246.855 46.1984   1
  -2   3 -13 224.656 42.6200   6
   2  -3 -13 157.752 42.3702   6
   2  -3 -13 220.313 48.5164   5
  -2  -3  13 253.706 40.8352   2
  -2  -3  13 138.873 48.7695   4
   2   3  13 155.787 34.1531   4
  -2   3 -13 183.845 25.2451   2
  -2  -3  13 93.3163 36.4169   3
   2   3  13 237.508 44.5616   3
  -2  -3  15 143.708 47.8888   1
  -2   3 -15 171.999 48.7690   1
   2   3  15 340.915 57.7889   1
   2  -3 -15 201.953 50.4403   1
   2   3  15 65.0809 41.0319   1
   2  -3 -15 137.689 52.0950   1
  -2  -3  15 223.427 48.9871   1
   2  -3 -15 211.149 49.7386   6
  -2   3 -15 144.726 38.8585   6
   2  -3 -15 184.648 47.0494   5
  -2  -3  15 243.983 35.5138   2
  -2   3 -15 143.310 36.0698   5
  -2  -3  15 307.195 67.3878   4
   2   3  15 187.090 37.5315   4
  -2  -3  15 281.749 57.9675   3
   2   3  15 296.439 51.6855   3
  -2  -3  17 133.627 44.6532   1
   2  -3 -17 186.718 56.8174   1
  -2   3 -17 187.238 37.5582   6
   2  -3 -17 283.618 56.8922   5
  -2  -3  17 103.846 22.4356   2
  -2  -3  17 112.189 45.2141   4
   2   3  17 108.448 29.6193   4
  -2  -3  17 109.702 39.2399   3
   2   3  17 143.093 42.9980   3
  -2  -3  19 728.647 119.963   4
   2   3  19 749.551 100.849   4
   2  -3 -19 1092.52 133.718   6
  -2   3 -19 1016.38 110.773   6
   2   3  19 864.583 123.563   3
  -2  -3  19 900.596 127.741   3
  -2   3 -19 709.075 100.031   5
   2  -3 -21 168.064 47.1459   5
   2  -3 -21 199.129 48.9269   6
  -2   3 -21 162.390 37.1142   6
  -2   3 -21 109.276 31.1957   5
  -2  -3  21 117.514 37.6704   4
   2   3  21 131.370 34.3709   4
  -2  -3  21 135.916 46.6422   3
   2   3  21 164.778 52.9265   3
  -2   3 -23-8.24465 17.2978   5
   2  -3 -23-14.8132 17.9430   5
  -2   3 -23 8.62435 12.7988   6
   2  -3 -23-13.9623 16.9130   6
   2   3  23-15.6307 13.3916   3
  -2  -3  23-14.5202 17.5883   3
  -2  -3  25 18.8213 16.1155   4
  -2   3 -25-8.02489 11.9017   5
   2  -3 -25 13.2634 19.6698   5
   2   3  25-14.5708 24.9515   3
   2  -3 -25-12.8268 15.5319   6
  -2   3 -25 8.44888 10.2314   6
   2  -3 -27-11.1141 9.52069   6
  -2  -3  27-7.98722 9.67606   4
  -2   3 -27 6.79254 10.0778   5
   2  -3 -27-11.1696 16.5671   5
   2   3  27 20.2793 19.4148   2
   2   3  27 12.0372 23.0474   3
  -2  -3  27 24.4863 20.9673   3
  -2   3 -29 172.627 33.8201   5
   2  -3 -29 257.118 46.2691   5
   2  -3 -29 259.841 48.0131   6
  -2   3 -29 207.264 36.2535   6
  -2   4  28 447.781 67.5695   2
   2   4 -26 241.222 39.0853   5
   2  -4  26 198.713 42.1587   4
  -2   4  26 287.888 52.5282   2
  -2  -4 -26 376.072 58.4671   6
  -2   4  26 263.669 47.0166   3
   2  -4  24 6006.26 523.910   4
  -2   4  24 5295.15 527.352   2
  -2   4  24 4478.00 516.095   3
   2  -4  24 4307.29 534.206   3
  -2  -4 -24 7015.13 547.263   6
   2   4 -22 15112.6 1257.05   5
   2  -4  22 13786.0 1267.39   4
  -2   4  22 13449.7 1272.94   2
  -2   4  22 10620.3 1261.57   3
   2  -4  22 13191.3 1291.03   3
  -2  -4 -22 15620.7 1294.25   6
  -2  -4 -20 12462.9 1427.09   6
   2   4 -20 16697.3 1411.10   5
   2  -4  20 15587.9 1419.70   4
  -2   4  20 15235.9 1427.69   2
  -2   4  20 13181.0 1418.11   3
   2  -4  20 16138.4 1432.21   3
  -2  -4 -20 17638.9 1449.06   2
  -2  -4 -18 201.270 56.8824   2
  -2   4  18 281.445 63.9052   2
   2   4 -18 230.102 43.6350   6
  -2  -4 -18 291.348 66.6403   6
  -2   4  18 248.235 58.9731   3
   2  -4  18 244.321 54.7605   3
   2  -4  18 223.825 56.3078   4
   2   4 -18 363.156 55.7638   5
   2   4 -16 787.823 99.5109   5
   2  -4  16 714.755 105.114   4
  -2   4  16 1138.14 138.340   2
  -2  -4 -16 662.733 111.045   2
   2  -4  16 677.365 96.2860   3
  -2  -4 -16 1035.17 128.801   6
   2   4 -16 421.190 82.2664   6
  -2  -4 -14 12537.6 1191.23   1
   2   4 -14 12246.8 1164.07   6
   2   4 -14 14907.3 1195.97   5
  -2   4  14 15046.6 1237.56   2
   2  -4  14 13674.2 1204.13   4
   2  -4  14 11326.3 1178.54   1
  -2  -4 -14 10715.7 1195.13   2
   2   4 -12 9492.31 1072.40   1
  -2   4  12 10908.2 1088.78   1
   2  -4  12 12073.5 1084.42   1
  -2  -4 -12 12818.6 1101.50   6
   2   4 -12 13758.1 1064.38   6
  -2   4  12 15859.5 1181.95   2
  -2  -4 -12 11547.5 1084.38   1
   2  -4  12 13054.6 1116.38   4
  -2   4  12 8216.66 1103.99   3
   2  -4  12 10774.7 1072.32   3
  -2  -4 -12 9164.99 1092.40   2
   2   4 -10 53738.1 6388.79   1
  -2   4  10 92636.7 6404.60   1
  -2  -4 -10 52372.3 6399.02   1
   2  -4  10 88428.4 6398.99   1
  -2   4  10 73776.6 6413.76   1
   2   4 -10 69072.7 6408.19   1
  -2  -4 -10 84358.4 6424.58   6
   2   4 -10 50553.1 6415.26   5
   2  -4  10 76183.8 6405.11   5
   2  -4  10 71244.3 6444.64   4
   2  -4  10 77206.1 6396.88   3
  -2   4  10 53916.2 6438.18   3
  -2  -4 -10 79180.1 6436.86   2
   2  -4   8 1283.98 162.403   1
  -2   4   8 1527.84 168.540   1
  -2   4   8 1489.47 148.586   1
   2   4  -8 1308.50 145.726   1
   2   4  -8 1562.73 156.277   1
   2   4  -8 1282.29 140.987   6
  -2  -4  -8 1418.47 165.230   6
   2  -4   8 1268.22 161.592   5
   2   4  -8 1167.31 171.203   5
  -2   4   8 1452.46 221.856   2
   2  -4   8 1000.72 170.669   4
   2  -4   8 1428.26 145.705   3
  -2   4   8 1373.94 191.011   3
  -2  -4  -8 1326.97 174.939   2
   2   4  -6 786.039 86.7059   1
  -2   4   6 719.055 103.485   1
  -2  -4  -6 768.836 93.2727   1
   2   4  -6 919.951 101.197   1
   2  -4   6 749.523 89.0637   1
  -2  -4  -6 845.381 96.9443   1
  -2  -4  -6 720.410 107.439   6
   2   4  -6 651.867 91.1704   6
   2  -4   6 592.551 104.363   5
   2   4  -6 923.700 130.013   5
  -2   4   6 924.538 157.977   2
   2  -4   6 609.853 114.249   4
  -2   4   6 723.990 79.3451   4
  -2   4   6 1000.25 129.746   3
   2  -4   6 815.124 87.8451   3
  -2  -4  -6 1066.29 129.190   2
  -2   4   4 4055.96 435.753   1
   2  -4   4 4421.02 432.723   1
  -2   4   4 4722.12 421.553   1
  -2  -4  -4 4477.98 417.878   1
  -2  -4  -4 4051.90 427.937   1
   2   4  -4 4535.07 418.981   1
   2  -4   4 4789.13 420.557   1
   2   4  -4 3611.46 423.369   6
  -2  -4  -4 4411.55 442.102   6
   2   4  -4 5085.42 476.800   5
   2  -4   4 4219.89 439.857   5
   2  -4   4 4076.03 456.860   4
  -2   4   4 3766.00 436.337   3
  -2  -4  -4 4897.28 467.571   2
  -2   4   2 1133.49 140.359   1
  -2   4   2 1296.34 132.105   1
   2  -4   2 1283.07 139.444   1
  -2  -4  -2 1161.88 121.669   1
  -2  -4  -2 790.466 126.191   1
   2  -4   2 1093.14 126.335   1
   2   4  -2 1320.18 122.756   1
  -2  -4  -2 1138.44 140.965   6
   2   4  -2 1440.33 174.150   5
   2  -4   2 993.434 146.138   5
   2  -4   2 1363.99 160.540   4
  -2   4   2 1302.20 135.531   3
  -2   4   0 169883. 13564.7   1
  -2  -4   0 145760. 13547.3   1
   2   4   0 151158. 13547.7   1
   2  -4   0 137403. 13556.7   1
  -2  -4   0 135150. 13567.8   6
   2  -4   0 169643. 13590.9   5
  -2   4   0 157988. 13609.0   2
   2  -4   0 145028. 13582.3   4
  -2   4   0 134334. 13552.0   3
   2   4   0 162081. 13586.6   4
  -2  -4   0 157714. 13593.6   3
  -2   4   0 148605. 13551.9   3
   2  -4  -2 1142.14 136.740   1
   2   4   2 1246.04 124.525   1
  -2  -4   2 1168.20 118.415   1
   2  -4  -2 1079.38 128.918   1
   2   4   2 1301.34 122.836   1
  -2   4  -2 1146.91 141.134   1
  -2  -4   2 1269.37 137.523   6
  -2   4  -2 1005.77 146.144   6
   2   4   2 1517.86 159.430   5
   2  -4  -2 1278.49 151.114   5
  -2   4  -2 1340.20 162.832   2
   2  -4  -2 1308.81 142.171   4
  -2  -4   2 1193.78 155.321   3
   2   4   2 1187.30 145.052   4
  -2   4  -2 958.860 119.747   3
  -2  -4   2 1449.27 179.067   2
  -2   4  -2 1008.33 118.701   3
   2   4   4 5513.63 401.110   1
   2   4   4 4059.76 386.921   1
   2  -4  -4 4363.07 401.482   1
  -2  -4   4 3978.00 378.488   1
  -2  -4   4 4088.58 379.951   1
  -2   4  -4 3711.49 403.732   1
   2  -4  -4 4620.15 422.638   6
  -2   4  -4 3415.99 409.289   6
   2   4   4 3121.87 377.002   5
   2   4   4 4739.31 410.165   5
   2  -4  -4 4478.03 414.306   5
  -2   4  -4 3599.53 408.045   2
   2   4   4 3879.92 401.252   4
   2  -4  -4 4421.05 393.406   4
  -2   4  -4 3929.93 380.433   3
  -2  -4   4 4178.29 420.142   3
  -2  -4   4 4779.54 446.386   2
   2   4   6 766.755 89.2114   1
  -2  -4   6 817.674 86.9901   1
   2   4   6 943.508 102.244   1
  -2  -4   6 793.682 89.1156   1
   2  -4  -6 740.037 97.6845   1
  -2   4  -6 808.554 93.2791   1
  -2   4  -6 676.998 97.6673   1
   2  -4  -6 785.640 99.5724   1
   2  -4  -6 731.537 108.206   6
  -2   4  -6 926.776 116.009   6
   2   4   6 673.678 78.6414   5
  -2  -4   6 737.912 119.726   2
  -2   4  -6 837.031 109.120   2
   2  -4  -6 739.726 81.3305   4
   2   4   6 468.823 88.8105   4
  -2   4  -6 613.740 81.1741   3
  -2  -4   6 729.694 110.994   3
   2   4   6 732.835 100.337   3
  -2  -4   8 1326.07 143.479   1
  -2  -4   8 1486.62 157.887   1
   2   4   8 1343.40 143.497   1
   2  -4  -8 1627.08 168.083   1
  -2   4  -8 1374.31 153.792   1
   2  -4  -8 1092.70 153.588   1
   2  -4  -8 1274.84 166.349   6
  -2   4  -8 1775.80 175.646   6
   2   4   8 1139.57 128.520   5
   2   4   8 2099.07 146.370   5
   2  -4  -8 1155.04 158.616   5
  -2   4  -8 1408.44 159.161   2
   2   4   8 1316.54 152.789   4
  -2  -4   8 1472.57 173.423   3
  -2  -4   8 2311.07 199.613   2
   2   4   8 1447.04 157.514   3
   2  -4 -10 79783.9 6775.56   1
   2  -4 -10 61846.5 6749.29   1
  -2  -4  10 73498.9 6748.94   1
  -2  -4  10 55290.0 6757.34   1
  -2   4 -10 76054.4 6757.24   1
   2   4  10 58011.9 6766.91   1
  -2   4 -10 84060.5 6769.59   6
   2  -4 -10 82581.8 6775.66   6
   2  -4 -10 79752.9 6769.31   5
   2   4  10 85161.5 6757.25   4
  -2  -4  10 83649.1 6782.09   3
  -2  -4  10 107893. 6786.49   2
   2   4  10 68518.2 6753.27   3
   2  -4 -12 12466.6 1097.78   1
  -2  -4  12 12726.1 1083.56   1
  -2   4 -12 10825.9 1068.14   1
   2   4  12 11387.7 1089.63   1
   2  -4 -12 11514.4 1077.96   6
   2  -4 -12 11055.1 1074.67   5
   2   4  12 12094.7 1060.19   4
  -2  -4  12 14500.2 1108.18   4
  -2  -4  12 12378.3 1089.38   3
   2   4  12 9630.32 1060.05   3
  -2   4 -12 11027.8 1050.01   2
  -2   4 -14 9316.25 1107.41   1
  -2  -4  14 12624.0 1118.33   1
   2  -4 -14 11585.2 1135.11   1
  -2   4 -14 10836.1 1100.43   6
   2  -4 -14 13360.6 1119.64   6
   2  -4 -14 12413.7 1117.09   5
  -2  -4  14 14450.2 1145.30   4
  -2  -4  14 11951.0 1119.84   3
  -2  -4  14 12271.3 1091.93   2
   2   4  14 11470.0 1100.32   3
   2   4  16 696.907 85.5703   4
  -2  -4  16 736.711 116.131   4
  -2   4 -16 791.547 93.9314   6
   2  -4 -16 689.835 102.959   6
   2   4  16 721.955 94.7751   3
  -2   4 -16 785.796 95.0027   5
   2  -4 -18 149.513 43.6073   5
  -2   4 -18 231.128 41.0248   6
  -2   4 -18 195.157 37.9098   5
  -2  -4  18 134.040 47.5359   4
   2   4  18 165.884 32.9606   4
  -2  -4  18 211.076 49.5544   3
   2   4  18 203.437 45.0442   3
  -2  -4  20 12914.0 1491.37   4
   2  -4 -20 14758.8 1491.82   6
  -2   4 -20 15939.5 1471.31   6
  -2  -4  20 17012.9 1499.23   3
   2   4  20 16741.9 1488.25   3
   2  -4 -20 19552.1 1511.35   5
  -2   4 -20 16019.5 1472.07   5
  -2  -4  22 14355.6 1395.60   4
   2  -4 -22 14828.5 1398.36   6
  -2   4 -22 15557.4 1376.63   6
  -2  -4  22 13364.3 1397.06   3
   2  -4 -22 14569.1 1404.70   5
  -2   4 -22 15621.1 1377.00   5
  -2  -4  24 5901.25 499.796   4
   2  -4 -24 4194.13 493.671   6
  -2  -4  24 5034.74 506.573   3
   2   4  24 4437.71 496.258   3
  -2   4 -24 5526.28 484.574   5
   2  -4 -24 4408.52 501.175   5
  -2   4 -26 169.549 35.4410   6
   2  -4 -26 250.269 51.0230   6
  -2  -4  26 267.125 45.5044   4
  -2   4 -26 66.1335 25.4650   5
   2  -4 -26 255.062 55.6160   5
   2   4  26 273.144 52.0334   2
  -2  -4  26 214.489 51.7908   3
   2   4  26 68.7552 31.6506   3
  -2   4 -28 294.254 49.1275   5
  -2   4 -28 363.464 54.1206   6
  -2   5  25 7.75146 9.41445   3
  -2   5  25 8.54017 10.3668   2
   2   5 -23 312.866 44.8254   5
   2  -5  23 297.407 49.9571   4
  -2   5  23 248.528 50.3509   2
  -2  -5 -23 263.194 58.3327   6
  -2   5  23 142.187 41.3489   3
  -2   5  21 81.3297 30.5149   3
   2  -5  21 98.4911 30.3402   4
   2   5 -21 138.525 29.3820   5
  -2   5  21 61.0745 26.5593   2
   2  -5  19 132.602 38.8062   4
  -2  -5 -19 181.033 49.1729   6
  -2   5  19 81.4249 35.7419   3
   2  -5  17 93.3207 35.0032   4
  -2   5  17 53.1460 28.3665   2
  -2  -5 -17 91.1293 31.9707   6
  -2   5  17 27.1045 20.7873   3
   2  -5  17 8.45507 17.0360   3
   2   5 -15 39.4148 22.9584   5
   2  -5  15 92.2941 34.2897   4
  -2   5  15 93.8827 35.8497   2
  -2  -5 -15 90.5976 36.9588   2
  -2  -5 -15 61.0266 26.1549   6
   2  -5  15 37.2725 18.8344   3
  -2   5  15 15.4285 23.5020   3
  -2  -5 -13 1635.83 162.197   6
   2   5 -13 1360.28 130.729   6
   2   5 -13 1101.18 151.571   5
  -2   5  13 1448.60 184.596   2
   2  -5  13 1199.17 163.632   4
   2  -5  13 1026.22 137.905   3
  -2  -5 -13 1043.83 157.629   2
  -2   5  13 548.385 141.376   3
   2  -5  11 302.854 48.7579   1
  -2  -5 -11 206.356 40.2471   1
   2   5 -11 147.200 34.4464   1
   2   5 -11 298.466 38.1218   6
  -2   5  11 205.326 67.8448   2
  -2  -5 -11 98.7090 48.8869   2
   2   5 -11 108.869 42.4303   5
   2  -5  11 265.905 41.9225   3
  -2   5  11 198.538 60.1373   3
   2   5  -9 82.9696 26.8376   1
   2  -5   9 147.513 33.6205   1
  -2  -5  -9 131.932 26.5056   1
  -2   5   9 109.616 31.4225   1
  -2  -5  -9 82.8357 31.8274   6
   2   5  -9 70.2357 19.1059   6
  -2  -5  -9 85.7723 42.3749   2
  -2   5   9 153.977 58.7311   2
   2  -5   9 89.2499 36.9791   4
   2   5  -9 49.1587 29.0666   5
   2  -5   9 70.1389 21.1065   3
  -2   5   9 145.949 44.0871   3
  -2  -5  -7 257.055 51.0990   6
   2  -5   7 192.938 40.9833   5
   2   5  -7 179.506 35.5091   6
   2  -5   7 169.787 51.0344   4
   2   5  -7 147.272 44.9782   5
  -2   5   7 162.406 37.8781   1
   2  -5   7 203.350 37.9545   1
   2   5  -7 130.574 23.0028   1
   2   5  -7 212.853 26.7391   1
  -2   5   7 165.314 44.6548   3
  -2   5   5 1257.21 125.867   1
   2  -5   5 797.787 107.711   1
  -2  -5  -5 1000.74 115.224   1
  -2  -5  -5 1040.87 107.076   1
  -2  -5  -5 807.304 121.576   6
   2   5  -5 1049.34 120.737   6
   2  -5   5 1095.37 128.056   5
   2  -5   5 1078.59 141.006   4
  -2   5   5 1023.81 125.548   3
  -2  -5  -5 1107.07 156.349   2
  -2   5   3 2066.19 163.460   1
  -2   5   3 1946.27 149.752   1
  -2  -5  -3 1867.93 145.902   1
   2  -5   3 1868.20 156.129   1
   2  -5   3 1958.50 147.911   1
  -2  -5  -3 1805.00 176.000   6
   2   5  -3 2471.27 205.268   5
   2  -5   3 1995.37 182.193   5
  -2   5   3 1857.26 215.542   2
   2  -5   3 2060.07 188.601   4
   2   5  -3 2166.52 186.471   4
  -2   5   3 1773.75 160.972   3
  -2  -5  -3 2645.64 248.517   2
   2  -5   1 40.8876 12.0381   1
   2  -5   1 52.8513 16.7185   1
  -2  -5  -1 26.6135 18.8385   6
   2  -5   1 20.7049 15.6346   5
  -2   5   1 15.5419 23.2371   2
  -2  -5  -1 23.6568 28.7969   2
   2   5  -1 11.2225 16.9033   5
   2  -5   1 9.95391 15.0546   4
   2   5  -1 20.4981 15.4840   4
  -2   5   1 35.9038 15.4974   1
  -2   5  -1 51.0087 15.1884   1
   2  -5  -1 43.3693 15.7581   1
   2  -5  -1 25.4621 10.3437   1
  -2  -5   1 8.39276 10.6430   6
   2  -5  -1 20.8421 20.2003   5
  -2   5  -1 13.1259 22.6981   2
  -2  -5   1-24.1001 29.3523   2
   2   5   1 63.3892 28.7790   5
   2  -5  -1 16.8054 19.2953   4
   2   5   1 79.4107 27.0612   4
  -2  -5   1 59.5626 25.1828   3
  -2   5  -1 33.4273 13.2810   3
   2   5   3 1462.96 170.336   1
   2  -5  -3 1750.01 182.349   1
   2   5   3 1701.86 168.063   1
  -2   5  -3 1843.47 177.113   1
   2  -5  -3 2061.67 179.883   1
   2  -5  -3 1637.33 204.035   6
  -2   5  -3 1727.70 203.041   6
   2   5   3 2398.07 207.824   5
  -2   5  -3 1643.37 202.501   2
   2  -5  -3 1972.95 190.644   4
   2   5   3 1560.26 190.967   4
  -2  -5   3 2394.98 217.560   3
  -2  -5   3 1893.94 249.044   2
  -2   5  -3 1901.38 178.836   3
   2  -5  -5 1207.26 137.849   6
  -2   5  -5 995.415 129.500   6
   2   5   5 1041.06 122.702   5
   2  -5  -5 842.055 125.071   5
  -2   5  -5 819.039 122.977   2
   2  -5  -5 994.782 110.449   4
   2   5   5 1216.19 126.094   4
  -2   5  -5 1129.09 111.297   3
  -2  -5   5 1573.80 184.923   2
   2   5   5 1049.02 124.829   3
   2   5   5 532.715 104.820   1
   2   5   5 1157.28 109.225   1
  -2   5  -5 949.066 106.799   1
   2   5   7 134.941 36.9348   1
   2  -5  -7 206.042 40.9999   1
   2  -5  -7 134.016 40.1054   6
   2  -5  -7 210.205 43.7045   5
  -2   5  -7 174.213 41.8052   2
   2   5   7 155.943 33.8650   5
   2   5   7 203.066 38.4830   4
  -2  -5   7 234.838 29.4386   1
  -2   5  -7 186.081 31.0922   1
  -2  -5   7 128.226 20.9644   1
  -2   5  -9 65.6614 20.6412   1
   2  -5  -9 64.2951 25.4876   6
   2  -5  -9 83.9092 27.5916   5
  -2   5  -9 29.8889 20.5960   6
   2   5   9 129.397 36.5915   1
   2  -5  -9 73.2130 30.6997   1
  -2  -5   9 51.7502 34.1275   2
  -2   5  -9 131.275 30.8000   2
   2   5   9 127.876 28.9366   4
   2   5   9 115.820 26.7093   3
  -2   5 -11 147.033 37.9118   1
  -2  -5  11 273.168 44.7468   1
   2  -5 -11 234.122 46.7354   6
   2  -5 -11 110.562 36.8358   5
  -2   5 -11 198.121 44.0300   6
   2   5  11 249.080 52.9563   1
   2  -5 -11 151.132 45.8843   1
  -2   5 -11 241.577 38.3643   2
  -2  -5  11 175.456 45.5977   2
  -2  -5  11 251.074 49.5758   3
   2   5  11 249.609 41.0180   4
   2   5  11 225.402 39.4118   3
  -2  -5  13 1698.97 152.108   1
  -2   5 -13 1308.20 142.429   6
   2  -5 -13 1204.75 147.545   6
   2   5  13 1184.00 133.572   4
  -2  -5  13 1422.88 155.666   3
  -2  -5  13 897.054 135.496   2
   2   5  13 1210.91 137.150   3
   2  -5 -15 29.2671 17.4555   5
   2  -5 -15 47.8713 20.7077   6
  -2   5 -15 59.5366 19.4549   6
  -2   5 -15 77.3948 22.3021   5
   2   5  15 52.1252 16.5708   4
   2   5  15 57.8397 18.9384   3
  -2  -5  15 42.3887 22.7939   3
  -2   5 -17 58.3052 20.7129   5
  -2  -5  17 54.3865 31.2684   4
   2  -5 -17 52.4801 24.3799   5
   2  -5 -17 68.7969 25.8136   6
  -2   5 -17 72.1157 19.9929   6
  -2  -5  17 10.8110 19.2816   3
   2   5  17 60.3527 20.6068   3
  -2  -5  19 77.7478 37.6311   4
  -2   5 -19 209.887 34.9118   5
   2  -5 -19 158.351 39.8996   5
   2  -5 -19 173.327 40.4117   6
  -2   5 -19 111.710 27.9255   6
   2   5  19 132.756 34.3817   3
  -2  -5  19 167.573 43.8580   3
  -2   5 -21 94.0965 23.7210   5
  -2  -5  21 35.0246 24.0946   4
   2  -5 -21 97.1721 32.4708   5
  -2   5 -21 103.107 23.5773   6
  -2  -5  21 159.073 41.1080   3
   2   5  21 109.056 29.2368   3
  -2   5 -23 215.347 39.3095   5
   2  -5 -23 261.341 54.3169   5
   2  -5 -23 226.275 48.2185   6
  -2   5 -23 256.818 40.1579   6
  -2  -5  23 342.371 61.8416   3
   2   5  23 168.891 41.5562   3
   2   5  25 28.6019 18.4317   2
   2  -5 -25 10.4561 9.31161   6
  -2   5 -25 27.5364 12.7357   6
  -2   5 -25 35.3501 16.1562   5
  -2   6  22 6659.74 623.517   2
  -2   6  22 6323.31 623.252   3
  -2  -6 -22 6563.42 640.925   6
   2   6 -20 10284.9 833.909   5
   2  -6  20 8618.90 840.843   4
  -2   6  20 8028.94 839.360   2
  -2   6  20 7159.18 836.977   3
  -2  -6 -20 10276.7 858.721   6
  -2   6  18 10.8203 16.4044   2
  -2  -6 -18 43.9478 23.2932   6
  -2   6  18 11.6375 14.4979   3
   2  -6  18 59.2030 28.2263   4
   2   6 -18 43.2552 18.8287   5
  -2   6  16 117.270 37.3970   2
  -2  -6 -16 135.614 37.8196   6
  -2   6  16 145.721 45.6471   3
   2  -6  16 132.108 39.6921   4
   2   6 -16 147.996 34.5631   5
  -2  -6 -14 6783.38 560.031   6
   2   6 -14 4430.02 543.325   5
   2  -6  14 5823.33 563.871   4
  -2   6  14 8149.90 600.438   2
  -2   6  14 2806.08 545.238   3
  -2  -6 -14 8862.24 598.319   2
   2   6 -12 2536.51 406.000   5
   2  -6  12 3776.25 426.968   4
  -2   6  12 6671.04 492.067   2
  -2   6  12 4243.41 438.321   3
  -2  -6 -12 6227.48 432.976   6
  -2   6  10 35877.6 3110.36   2
   2  -6  10 30201.9 3057.24   4
  -2   6  10 36037.3 3070.30   3
  -2  -6 -10 33020.4 3087.02   2
  -2  -6  -8 218.783 45.6483   6
   2  -6   8 296.286 47.8238   5
   2   6  -8 200.197 40.2224   6
  -2  -6  -8 452.024 92.0424   2
  -2   6   8 168.648 61.8838   2
   2  -6   8 258.305 55.2537   4
   2   6  -8 340.085 58.1724   5
  -2  -6  -8 171.377 29.1745   1
   2  -6   8 173.771 29.8124   1
  -2   6   8 372.061 62.2362   3
  -2   6   6 404.696 62.9611   1
   2  -6   6 515.892 57.4150   1
  -2  -6  -6 507.775 78.0877   6
   2   6  -6 537.964 76.2736   6
   2  -6   6 573.517 76.7954   5
  -2   6   6 827.869 128.745   2
  -2  -6  -6 533.981 110.184   2
   2   6  -6 643.561 81.5432   4
  -2   6   6 453.145 75.3446   3
  -2   6   4 4341.42 420.199   1
  -2  -6  -4 4143.04 442.648   6
   2   6  -4 4408.57 442.849   6
   2   6  -4 4562.40 452.318   5
   2  -6   4 5259.09 448.156   5
  -2   6   4 4678.31 482.597   2
   2  -6   4 4397.65 446.691   4
   2   6  -4 4600.75 443.014   4
  -2   6   4 4372.08 435.192   3
  -2  -6  -4 5099.08 527.567   2
   2  -6   2 970.357 98.3384   1
  -2   6   2 904.952 101.240   1
  -2  -6  -2 1030.75 125.627   6
   2   6  -2 1577.64 147.170   5
   2  -6   2 1443.67 135.547   5
  -2   6   2 1235.94 154.926   2
  -2  -6  -2 1183.68 198.070   2
   2  -6   2 1030.34 125.803   4
   2   6  -2 974.326 123.077   4
  -2   6   2 962.276 113.537   3
  -2  -6   0 62135.4 3689.69   6
   2  -6   0 60227.5 3689.58   5
   2  -6   0 57339.9 3682.72   4
  -2  -6   0 48843.9 3810.03   2
  -2   6   0 57395.0 3661.82   3
   2  -6   0 63683.8 3650.12   1
   2   6   2 1067.90 106.735   3
  -2   6  -2 1017.88 85.8049   3
   2  -6  -2 1000.97 104.398   5
   2   6   2 1392.54 124.032   5
  -2   6  -2 1103.01 116.029   2
   2  -6  -2 1012.49 98.9469   4
   2   6   2 1305.77 111.222   4
   2  -6  -2 1132.77 87.9828   1
   2  -6  -4 3852.98 372.712   1
  -2   6  -4 4237.56 391.275   6
   2   6   4 5014.86 397.349   5
   2  -6  -4 4905.03 392.716   5
  -2   6  -4 3433.92 385.053   2
   2   6   4 4242.57 382.411   4
  -2  -6   4 4470.29 395.710   3
  -2  -6   4 5373.22 490.462   2
   2   6   4 4461.71 386.507   3
   2  -6  -6 467.993 70.2272   1
  -2   6  -6 618.342 80.1959   1
   2  -6  -6 586.592 81.1360   6
  -2   6  -6 468.703 75.0930   6
   2  -6  -6 464.358 71.5182   5
  -2   6  -6 388.881 70.5338   2
  -2  -6   6 681.042 115.430   2
   2   6   6 453.784 68.2924   4
  -2  -6   6 592.002 83.4980   3
   2   6   6 534.164 73.1595   3
  -2   6  -8 326.542 59.0242   1
   2   6   8 141.107 25.2013   1
   2  -6  -8 281.499 49.9535   6
  -2  -6   8 188.044 53.6125   2
  -2   6  -8 170.422 42.0665   2
  -2   6  -8 373.388 55.0390   6
   2  -6  -8 182.031 40.1098   5
   2   6   8 303.115 45.7561   4
  -2  -6   8 205.825 45.2131   3
   2   6   8 180.153 37.8301   3
  -2   6 -10 35303.9 3131.59   6
   2   6  10 38793.7 3125.94   4
  -2  -6  10 34456.6 3135.67   3
  -2  -6  10 33444.2 3142.18   2
   2   6  10 29932.6 3118.28   3
   2  -6 -10 35314.9 3131.27   5
   2  -6 -12 5437.22 542.444   6
  -2   6 -12 5809.43 538.548   6
   2   6  12 5244.61 530.841   3
   2  -6 -12 6319.25 547.327   5
  -2   6 -14 8289.85 661.576   5
   2  -6 -14 7385.32 666.874   5
  -2   6 -14 6176.10 651.856   6
   2  -6 -14 6425.27 661.120   6
  -2  -6  14 6906.50 664.788   3
  -2   6 -16 143.899 31.1143   5
  -2  -6  16 169.851 38.4990   3
   2  -6 -16 162.473 36.3184   6
  -2   6 -18 31.0788 14.6555   6
   2  -6 -18 42.6458 18.3866   6
  -2   6 -18 52.7986 17.9123   5
   2  -6 -18 59.0388 24.2057   5
  -2  -6  18 54.1848 22.2797   3
   2   6  18 59.3896 19.4958   3
  -2   6 -20 9207.68 765.448   5
   2  -6 -20 8676.21 782.995   5
  -2  -6  20 7538.46 775.622   3
   2   6  20 7341.24 764.111   3
   2  -6 -20 7396.68 771.239   6
  -2   6 -20 8620.44 759.689   6
  -2   6 -22 7180.85 669.754   6
  -2  -6  22 7241.80 690.425   3
   2  -7  17 9.19908 7.88493   4
   2   7 -17 6.51706 11.1659   5
  -2   7  17-11.0401 9.45977   2
  -2  -7 -17 8.55365 7.33297   6
  -2   7  17-11.1263 9.53352   3
   2  -7  15 49.3576 23.7842   4
  -2   7  15 67.1682 31.4910   2
  -2  -7 -15 139.369 32.4197   6
  -2   7  15 50.2618 27.5701   3
  -2   7  13 237.351 63.4978   2
  -2  -7 -13 233.609 43.6376   6
   2  -7  13 203.416 44.5360   4
   2   7 -13 90.1238 30.4668   5
  -2   7  11 373.737 82.1638   2
  -2  -7 -11 294.867 48.4587   6
  -2   7   9 231.398 67.5385   2
   2   7  -9 168.442 37.0893   4
  -2  -7  -9 161.961 36.9094   6
   2  -7   9 184.384 41.9822   4
   2   7  -9 173.155 39.7888   5
  -2  -7  -7 250.395 72.8393   2
  -2   7   7 245.252 68.8507   2
   2   7  -7 233.286 42.7827   4
  -2  -7  -7 146.540 38.1698   6
   2  -7   7 225.375 45.7740   4
   2   7  -7 243.433 48.5763   5
   2  -7   5 697.025 88.7912   4
  -2   7   5 868.285 127.809   2
  -2  -7  -5 727.027 145.068   2
   2  -7   5 538.800 78.1402   5
  -2  -7  -5 699.749 89.0547   6
   2   7  -3 837.370 102.108   5
   2  -7   3 467.533 74.8612   5
  -2  -7  -3 950.931 165.347   2
   2  -7   3 601.056 82.2531   4
   2   7  -3 551.398 79.1525   4
   2   7  -3 770.694 92.0159   6
   2  -7   1 37.8851 17.5539   4
  -2   7   1 49.2511 28.1335   2
   2   7  -1 54.2917 22.3296   4
   2  -7   1 30.2321 16.2723   5
   2  -7  -1 7.54571 11.5176   5
  -2   7  -1 19.0240 14.3673   6
  -2  -7   1 62.0640 70.3492   2
  -2   7  -1 30.9822 17.8936   2
   2   7   1 55.0210 26.7879   5
   2  -7  -1 42.3384 18.3290   4
   2   7   1 37.3566 18.2976   4
   2   7   1 41.9846 19.2159   3
   2  -7  -3 717.178 85.4474   5
   2   7   3 442.064 74.6998   4
  -2   7  -3 652.905 86.6296   6
   2   7   3 592.719 81.3347   3
   2  -7  -5 503.744 71.7063   5
  -2   7  -5 409.891 71.0233   2
   2   7   5 549.546 71.0562   4
  -2   7  -5 510.108 74.0686   6
   2   7   5 602.378 74.2949   3
   2  -7  -7 258.373 44.8456   6
   2   7   7 227.330 38.6623   4
   2   7   7 178.631 36.0416   3
  -2   7  -7 150.601 35.9542   6
   2  -7  -7 207.815 40.2208   5
   2  -7  -9 231.110 42.5068   6
  -2  -7   9 192.443 39.8948   3
   2   7   9 175.644 32.5829   3
  -2   7  -9 183.379 37.5894   6
   2  -7  -9 202.654 40.5541   5
   2  -7 -11 306.465 51.8262   6
  -2  -7  11 248.280 48.8214   3
   2   7  11 315.689 46.0885   3
   2  -7 -11 358.522 54.4681   5
   2  -7 -13 292.352 48.7476   6
  -2   7 -13 320.927 47.0642   5
   2  -7 -13 319.867 51.9916   5
  -2   7 -13 298.357 44.9121   6
  -2  -7  13 254.765 47.9998   3
   2   7  13 257.139 41.3805   3
  -2   7 -15 125.915 26.7237   5
   2  -7 -15 100.484 27.5325   5
  -2   7 -15 93.9427 23.4322   6
  -2  -7  15 84.2374 27.1047   3
   2   7  15 106.736 23.3306   3
  -2   7 -17-4.76143 7.06615   6
   2  -7 -17 7.24452 6.20851   6
  -2  -7  17 7.59701 11.2694   3
  -2   7 -17 5.46006 6.61671   5
   2   7  17 5.17786 7.68330   3
  -2  -8 -14 2577.52 260.805   6
   2  -8  12 1872.83 201.839   4
   2  -8  10 10714.7 757.553   4
  -2   8  10 9641.81 818.740   2
  -2  -8 -10 10464.4 751.392   6
   2   8  -8 83.4320 24.5086   4
  -2  -8  -8 53.1339 20.3426   6
   2  -8   8 77.2152 26.2544   4
   2   8  -8 17.0059 15.6746   5
   2   8  -6 185.168 36.9947   4
  -2  -8  -6 212.037 40.9858   6
   2  -8   6 252.619 43.6640   4
   2   8  -6 212.121 46.2671   5
   2  -8   4 1320.47 159.123   4
   2   8  -4 1471.36 159.583   4
  -2   8   4 1813.59 196.053   2
   2   8  -4 1580.63 177.070   5
  -2   8   2 446.941 74.0893   2
  -2   8   2 351.697 59.2322   6
   2  -8   2 316.885 50.1159   5
   2   8  -2 407.131 59.5288   3
  -2   8   0 18622.4 1574.71   6
   2  -8   0 16115.6 1561.11   5
   2   8   0 16377.8 1563.94   4
   2   8   0 18479.0 1571.47   3
  -2   8   0 16061.9 1575.20   2
   2   8   2 399.469 54.9782   4
  -2   8  -2 338.446 57.9934   2
   2   8   2 475.590 58.7119   3
   2  -8  -2 285.144 50.9292   5
  -2   8  -2 323.667 55.3212   6
   2  -8  -4 1430.47 148.737   5
   2   8   4 1295.57 145.192   3
  -2   8  -4 1350.42 150.959   6
   2  -8  -6 244.777 39.8132   5
  -2   8  -6 168.735 34.7509   6
   2   8   6 174.498 33.0374   3
   2  -8  -8 80.6625 23.5013   5
  -2   8  -8 84.6126 22.1413   6
   2   8   8 81.7939 20.4809   3
   2  -8 -10 12343.6 1033.54   5
  -2  -8  10 11261.0 1032.53   3
   2   8  10 10752.8 1022.24   3
  -2   8 -10 11872.2 1028.05   6
   2  -8 -10 9684.80 1028.03   6
  -2  -8  12 1987.81 208.137   3
   2   8  12 1971.25 200.916   3
  -2   8 -12 2094.38 203.376   6
  -2  -8  14 2351.89 238.588   3
   2   9  -3 266.015 43.8614   4
  -2   9   1 8.78133 10.6624   2
   2   9   1 12.2941 14.9277   2
   3   0   0 11.1922 9.61495   5
  -3   0   0 7.95904 9.66921   6
   3   0   0 17.4529 14.9638   1
   3   0   0 16.6567 14.2830   1
  -3   0   0-16.9818 20.5774   1
  -3   0   0 28.5522 27.3431   2
   3   0   0 12.2743 21.0332   4
  -3   0   0-16.0771 19.4827   1
  -3   0  -2-14.4477 12.3703   1
  -3   0  -2-7.80131 13.3592   6
  -3   0   2 7.08890 8.58393   6
  -3   0   2-9.02751 10.9312   6
   3   0  -2-11.9930 14.5219   5
   3   0   2 20.2683 15.0289   5
  -3   0   2-19.0223 23.0332   1
  -3   0   2-17.0770 25.3248   1
   3   0  -2 15.8762 19.2238   1
   3   0   2 16.9517 25.1390   1
  -3   0  -2-16.0507 23.8029   1
   3   0   2 31.2201 23.1495   1
   3   0  -2-17.4936 25.9427   1
  -3   0  -2 12.4359 18.4424   2
  -3   0   2-15.6128 23.1536   2
   3   0   2 11.5119 13.9394   4
   3   0  -2 12.2579 20.9904   4
  -3   0  -2-9.50528 18.1982   3
  -3   0   2-11.2758 16.7219   3
  -3   0  -4-13.4506 16.2886   1
  -3   0   4 16.5591 14.1803   1
   3   0   4 14.0153 16.9723   1
  -3   0  -4-15.8136 19.1496   1
   3   0   4 17.5565 21.2599   1
  -3   0   4-17.0566 14.6061   1
   3   0  -4-17.6495 21.3724   1
  -3   0  -4-8.18948 12.1476   6
  -3   0   4-6.06514 8.99824   6
   3   0   4-8.44336 12.5240   5
   3   0  -4-12.2993 21.0629   5
  -3   0   4 8.53401 10.3367   6
  -3   0  -4-11.4557 16.9905   2
  -3   0   4 16.0688 23.8311   2
   3   0  -4 11.4655 17.0050   4
  -3   0   4 12.2711 21.0145   3
   3   0   4-8.65378 10.4816   3
  -3   0   6-15.4404 18.6960   1
  -3   0  -6 13.0434 11.1678   1
  -3   0  -6-15.2923 18.5167   1
   3   0  -6-18.8311 22.8016   1
   3   0   6 12.6441 10.8260   1
  -3   0   6 16.9634 14.5241   1
   3   0  -6 14.4388 12.3626   1
  -3   0  -6 8.94370 13.2634   6
   3   0  -6 6.96290 10.3259   6
   3   0   6 6.66918 12.7683   5
  -3   0   6 16.7059 24.7745   2
   3   0  -6-12.1059 14.6584   5
   3   0  -6-10.3708 15.3798   4
   3   0   6-10.7660 15.9658   4
   3   0   6-8.04891 15.4098   3
  -3   0   6-13.0891 27.4511   3
  -3   0   8-14.0229 16.9798   1
   3   0   8-15.4167 13.2001   1
  -3   0  -8 12.3605 14.9669   1
   3   0   8 11.4916 9.83948   1
  -3   0   8-15.2711 18.4911   1
   3   0  -8-13.5722 16.4340   1
  -3   0  -8 9.90876 14.6947   6
  -3   0   8-4.67539 9.80584   6
   3   0   8-5.98531 10.2496   5
  -3   0   8 17.4144 25.8252   2
  -3   0  -8 9.82642 14.5726   2
   3   0  -8 25.1689 21.5497   5
   3   0  -8 9.61795 14.2635   4
   3   0   8 10.6259 15.7582   4
   3   0   8-8.10895 13.8860   3
  -3   0   8-12.9144 19.1520   3
   3   0  10 14.5744 24.9571   1
   3   0 -10 13.2214 25.3127   1
   3   0  10-10.9314 18.7190   1
  -3   0 -10-13.9675 11.9591   1
  -3   0  10 14.1387 27.0688   1
   3   0 -10-7.46577 11.0718   6
  -3   0 -10-10.7651 13.0351   6
   3   0  10 5.75303 12.0658   5
  -3   0  10 17.6818 26.2217   2
  -3   0 -10-9.05084 18.9820   2
   3   0 -10 13.4009 16.2266   5
   3   0 -10-9.34072 13.8523   4
   3   0  10 10.7039 20.4929   4
   3   0  10 9.57635 16.3987   3
  -3   0 -12-11.7733 14.2558   1
  -3   0  12 11.8427 17.5627   1
   3   0  12 14.0908 24.1291   1
   3   0 -12 15.5498 13.3140   1
   3   0 -12-8.00960 13.7158   6
  -3   0 -12-11.2458 13.6171   6
  -3   0 -12-8.32070 12.3397   2
  -3   0  12 17.4699 25.9076   2
   3   0 -12-12.7884 15.4850   1
  -3   0  12 13.9168 16.8512   1
  -3   0 -12-13.2249 16.0135   1
   3   0  12-10.8066 18.5053   1
  -3   0 -12 5.87391 13.3063   5
   3   0 -12 28.5527 24.4468   5
   3   0 -12 9.57400 16.3946   4
   3   0  12-10.7597 15.9566   4
   3   0  12-12.8848 22.0641   3
  -3   0 -14-11.7417 17.4136   6
   3   0 -14 9.01445 10.9167   6
  -3   0  14-17.0862 20.6896   2
  -3   0 -14 7.77616 14.8887   2
  -3   0 -14 13.2477 11.3441   1
   3   0 -14-12.6547 15.3239   1
  -3   0  14 14.7349 25.2326   1
   3   0  14-11.6243 19.9061   1
  -3   0 -14-6.11098 12.8175   5
   3   0  14-16.5505 28.3416   3
  -3   0  14 15.4817 26.5113   3
  -3   0 -14-12.1568 20.8180   1
  -3   0  14 11.9816 22.9396   1
   3   0  14-14.6165 17.6993   1
   3   0 -14-16.5028 14.1308   1
   3   0  16-15.6811 13.4270   1
  -3   0  16 12.7807 18.9540   1
   3   0 -16-18.1922 15.5768   1
  -3   0 -16-12.1547 20.8141   1
   3   0 -16 10.7969 16.0123   6
  -3   0 -16-11.4571 19.6196   6
  -3   0 -16 7.57588 12.9737   2
   3   0 -16 13.0934 15.8547   1
  -3   0 -16-14.3689 17.3992   1
  -3   0  16-16.3230 19.7652   1
   3   0  16 11.3728 13.7715   1
  -3   0 -16 7.27339 15.2548   5
   3   0 -16-14.1387 24.2115   5
   3   0 -16 11.3716 16.8644   4
   3   0  16-12.0439 14.5840   4
   3   0  16-18.7616 22.7179   3
  -3   0  16-16.1046 19.5007   3
   3   0  18-17.4807 21.1714   1
  -3   0  18 14.3138 17.3378   1
  -3   0 -18-12.6240 18.7266   1
   3   0 -18 20.4623 17.5257   1
   3   0 -18 12.4692 15.1052   6
  -3   0 -18-9.81835 16.8191   6
  -3   0  18 14.5977 25.0012   2
  -3   0 -18 14.5560 13.9413   2
   3   0 -18-13.6456 16.5290   1
   3   0  18-12.2590 14.8508   1
  -3   0  18-18.2231 22.0701   1
   3   0 -18-13.1503 15.9295   5
  -3   0 -18-7.73458 6.63805   5
   3   0  18-13.2886 11.3868   4
   3   0 -18-12.2993 18.2453   4
   3   0  18-18.1447 31.0743   3
  -3   0  18-16.1327 13.8203   3
   3   0  20-15.0800 12.9306   3
  -3   0  20-15.2997 22.6999   3
  -3   0  20-13.0155 19.3145   2
  -3   0 -20 8.10317 13.8937   2
   3   0  20-13.4501 11.5374   1
  -3   0 -20-17.1933 20.8304   1
   3   0 -20-14.1993 17.2075   1
  -3   0  20-19.2168 23.2792   1
  -3   0 -20 6.56804 7.98397   5
   3   0 -20-11.7336 20.1049   5
   3   0  20-13.4138 19.9048   4
   3   0  20-18.4636 15.8242   1
  -3   0  20-16.2768 13.9539   1
  -3   0 -20-14.2100 12.1869   1
   3   0 -20-22.3991 19.1910   1
   3   0 -22 14.2827 12.2310   1
  -3   0 -22 17.9694 15.3871   1
  -3   0  22 19.1610 16.4072   1
   3   0 -22 14.1092 12.0825   6
  -3   0 -22 7.21007 8.73336   6
   3   0 -22-10.4367 8.93885   5
  -3   0 -22 5.62486 9.63478   5
  -3   0  22-11.1865 25.3416   2
  -3   0 -22-10.0332 14.8808   2
   3   0 -22 12.1825 14.7530   4
  -3   0  22-13.8212 16.7369   3
   3   0 -24-13.2368 11.3399   6
  -3   0 -24-6.30090 10.7965   6
   3   0  24-11.3909 16.8968   4
  -3   0 -24 4.95020 8.48549   5
  -3   0  24 9.57716 11.6029   2
   3   0 -24-11.0257 16.3554   4
   3   0  24-10.6571 9.13275   3
  -3   0  24-12.1470 14.7132   3
   3   0 -26-11.7831 14.2837   6
  -3   0 -26-5.50767 8.19596   6
   3   0  26-9.17456 15.7251   3
  -3   0  26-10.3543 8.89128   3
   3   0  26-9.63979 11.6920   4
   3   0 -26-7.74134 11.5003   5
  -3   0 -28-4.95324 8.48379   6
   3   0  28 7.86085 13.4621   3
  -3   0  28-8.72651 10.5680   3
   3   0  28-8.21119 12.1783   4
   3   0 -28 6.73307 11.5311   5
   3   0  30 7.03401 10.4351   3
   3   0 -30-5.89085 8.74055   5
   3   0  30-6.97484 11.9470   4
   3  -1  31 1627.12 155.877   4
   3  -1  31 1188.86 148.468   3
   3   1 -29 3380.42 325.340   5
   3  -1  29 3652.18 337.289   4
  -3  -1 -29 3246.40 323.762   6
   3  -1  29 3292.47 332.075   3
   3  -1  27 10855.8 1117.13   3
  -3  -1 -27 11442.8 1107.81   6
  -3   1  25 5737.68 543.881   2
   3  -1  25 4401.80 535.233   3
  -3   1  25 5028.85 548.349   3
   3   1 -25 5884.18 534.009   5
   3   1 -23 916.578 95.1955   5
   3  -1  23 707.847 100.080   4
   3   1 -23 780.588 103.508   6
  -3  -1 -23 547.097 79.9638   6
  -3   1  23 713.914 102.757   3
   3  -1  23 589.836 91.6931   3
  -3  -1 -23 410.792 86.9999   2
  -3   1  21 347.664 70.1499   1
  -3  -1 -21 272.467 65.6126   1
   3   1 -21 249.905 59.2832   6
  -3  -1 -21 375.490 55.2166   6
  -3   1  21 349.433 66.2292   2
   3  -1  21 361.895 65.4821   1
   3   1 -21 297.711 53.3589   5
   3  -1  21 130.628 50.1877   4
  -3   1  21 392.590 73.0437   3
   3  -1  21 196.430 52.6829   3
   3   1 -19 19819.6 1595.34   1
  -3   1  19 20156.1 1602.82   1
  -3  -1 -19 17063.3 1590.51   1
   3  -1  19 19575.4 1628.27   1
  -3   1  19 19518.9 1637.25   1
  -3  -1 -19 15956.8 1605.96   1
   3   1 -19 15632.1 1581.68   6
  -3  -1 -19 17850.2 1571.62   6
   3   1 -19 18037.8 1581.25   5
  -3  -1 -19 17284.6 1553.42   5
  -3   1  19 19015.1 1600.84   2
   3  -1  19 10335.1 1574.92   4
   3  -1  19 15811.7 1585.99   3
  -3   1  19 16323.7 1599.12   3
  -3  -1 -19 16875.6 1574.30   2
   3   1 -17 29883.3 2521.54   1
   3  -1  17 27678.8 2511.83   1
  -3   1  17 30507.5 2525.81   1
  -3  -1 -17 28063.8 2518.65   1
   3  -1  17 27903.6 2541.43   1
  -3   1  17 30101.8 2556.96   1
  -3  -1 -17 27212.8 2534.04   1
   3   1 -17 29626.0 2515.35   6
  -3  -1 -17 27408.5 2485.50   5
  -3   1  17 26747.1 2533.94   2
   3  -1  17 23586.1 2519.48   4
  -3   1  17 23483.3 2531.23   3
   3  -1  17 23835.5 2521.04   3
  -3  -1 -17 26877.8 2506.44   2
   3   1 -15 57553.7 5012.98   1
  -3   1  15 55520.7 4987.31   1
  -3  -1 -15 55441.2 4986.88   1
   3  -1  15 56200.9 5003.96   1
  -3   1  15 55651.7 5010.55   1
   3   1 -15 58841.1 4989.29   1
   3  -1  15 54823.7 4982.72   1
  -3  -1 -15 55043.8 4998.87   1
   3   1 -15 58454.3 4974.71   6
  -3  -1 -15 68621.6 4996.43   6
   3   1 -15 49577.5 4986.55   5
  -3  -1 -15 45795.8 4952.70   5
  -3   1  15 45266.6 5004.47   2
   3  -1  15 60214.8 5004.45   4
   3  -1  15 57390.6 5013.04   3
  -3   1  15 48935.4 5003.97   3
   3   1 -15 64224.3 5004.97   4
  -3  -1 -15 58638.5 4979.67   2
   3   1 -13 1867.33 222.362   1
  -3   1  13 1780.22 203.653   1
  -3  -1 -13 1813.05 206.217   1
   3   1 -13 2155.72 211.365   1
  -3   1  13 1707.16 216.054   1
   3  -1  13 1694.30 213.360   1
  -3  -1 -13 1538.38 206.825   1
   3  -1  13 1898.86 201.983   1
   3   1 -13 1853.95 187.028   6
  -3  -1 -13 2568.51 229.314   6
   3   1 -13 1340.62 200.946   5
  -3  -1 -13 1800.66 180.776   5
  -3  -1 -13 1550.27 174.571   5
  -3   1  13 1442.19 218.577   2
   3  -1  13 1935.47 214.625   4
   3   1 -13 2067.12 213.713   4
  -3   1  13 1589.67 218.604   3
  -3  -1 -13 1918.45 201.767   2
  -3   1  11 519.385 81.5160   1
  -3  -1 -11 420.819 75.2317   1
   3  -1  11 488.879 91.7889   1
   3   1 -11 631.716 96.3676   1
   3  -1  11 420.027 72.6443   1
   3   1 -11 589.094 86.4117   1
  -3   1  11 418.383 83.8145   1
  -3  -1 -11 583.835 91.4557   1
   3   1 -11 416.337 60.1180   6
  -3  -1 -11 697.425 101.719   6
  -3  -1 -11 478.292 56.9819   5
   3  -1  11 423.416 66.5342   5
  -3  -1 -11 582.074 61.2987   5
  -3   1  11 289.922 83.1815   2
   3   1 -11 367.352 78.7175   5
   3  -1  11 569.762 87.2524   4
   3   1 -11 519.862 82.3631   4
  -3  -1 -11 658.212 86.6501   2
   3  -1  11 389.942 92.0541   3
  -3   1  11 339.755 81.4167   3
   3   1  -9 34165.1 2832.26   1
  -3   1   9 31257.7 2828.83   1
  -3   1   9 29702.3 2840.10   1
  -3  -1  -9 31055.3 2825.60   1
   3  -1   9 33899.0 2849.17   1
   3   1  -9 38275.5 2871.64   1
   3  -1   9 32004.3 2821.88   1
  -3  -1  -9 29628.3 2837.30   1
   3   1  -9 25962.0 2791.35   6
  -3  -1  -9 39498.5 2877.00   6
  -3  -1  -9 32767.4 2790.52   5
  -3  -1  -9 30412.7 2790.15   5
   3  -1   9 25788.0 2805.11   5
   3   1  -9 27397.7 2826.81   5
  -3   1   9 31585.6 2864.49   2
   3  -1   9 31823.3 2830.03   4
  -3   1   9 33645.8 2837.78   3
   3  -1   9 37255.7 2861.10   3
  -3  -1  -9 32422.0 2825.25   2
   3  -1   7 16133.2 1690.45   1
   3   1  -7 16586.0 1718.00   1
  -3  -1  -7 19022.1 1709.58   1
  -3  -1  -7 19906.2 1693.90   2
   3   1  -7 18427.0 1693.44   5
  -3  -1  -7 18517.8 1659.38   5
   3  -1   7 17587.3 1680.38   5
  -3   1   7 18346.9 1721.43   2
   3  -1   7 19990.1 1697.83   4
   3  -1   7 20368.8 1687.86   3
   3   1  -7 18001.1 1694.12   4
  -3   1   7 17245.2 1694.44   3
   3  -1   7 14422.3 1665.20   3
  -3   1   7 21211.8 1708.66   1
  -3  -1  -7 20056.7 1697.06   1
   3  -1   7 21014.5 1721.26   1
   3  -1   5 282725. 22946.1   1
  -3   1   5 268256. 22945.1   1
  -3   1   5 278551. 22932.3   1
  -3  -1  -5 257370. 22913.9   1
   3   1  -5 248205. 22915.7   1
  -3  -1  -5 267194. 22929.8   1
   3  -1   5 264566. 22916.8   1
  -3  -1  -5 176267. 22935.7   6
  -3  -1  -5 258950. 22881.1   5
   3  -1   5 246399. 22904.7   5
  -3   1   5 293435. 22947.8   2
   3  -1   5 222829. 22908.2   4
  -3   1   5 266382. 22912.2   3
   3   1  -5 234525. 22910.2   4
  -3  -1  -5 240858. 22911.8   2
   3  -1   5 256138. 22883.5   3
   3  -1   3 5120.65 467.273   1
  -3   1   3 4428.16 452.723   1
  -3   1   3 5094.22 455.951   1
   3   1  -3 4212.13 434.952   1
  -3  -1  -3 4239.65 433.172   1
  -3  -1  -3 4215.36 445.986   1
   3   1  -3 4112.17 445.973   1
   3  -1   3 3161.57 427.003   1
  -3  -1  -3 4252.85 456.111   6
   3   1  -3 4285.33 422.027   5
  -3  -1  -3 4535.77 405.797   5
   3  -1   3 4185.13 430.719   5
  -3   1   3 3306.98 442.434   2
   3   1  -3 5220.60 443.984   4
   3  -1   3 4044.15 426.123   4
  -3   1   3 4121.41 418.896   3
   3  -1   3 4497.00 403.509   3
  -3  -1  -3 3648.93 428.682   2
  -3   1   1 11724.5 1037.84   1
   3   1  -1 11717.5 1032.77   1
  -3  -1  -1 11055.1 1025.28   1
   3  -1   1 11855.6 1025.52   1
   3   1  -1 9899.60 978.431   6
  -3  -1  -1 12490.6 1030.88   6
   3   1  -1 9949.13 994.403   5
   3  -1   1 10299.9 1011.33   5
  -3  -1  -1 11313.7 983.976   5
  -3   1   1 11186.8 1033.10   2
   3   1  -1 10499.5 1013.95   4
   3  -1   1 11101.3 999.768   4
   3  -1   1 9574.04 975.016   3
  -3   1   1 10024.8 1022.90   1
   3  -1   1 10518.1 1026.34   1
   3   1  -1 10639.6 1018.23   1
  -3   1  -1 10079.7 1002.57   1
   3   1   1 12054.5 1014.75   1
   3  -1  -1 11183.6 1014.94   1
   3  -1  -1 12546.7 1020.98   1
  -3   1  -1 10522.7 1006.87   1
  -3  -1   1 10783.7 1015.22   1
   3   1   1 9092.86 992.902   1
  -3   1  -1 12606.8 1009.79   6
  -3  -1   1 11068.0 982.230   6
   3  -1  -1 12257.3 1005.06   5
   3   1   1 10000.9 974.357   5
  -3   1  -1 11598.3 1009.12   2
   3  -1  -1 10233.4 978.450   4
   3  -1  -1 9478.45 961.221   3
  -3   1  -1 9053.59 960.328   3
  -3  -1   1 10437.8 991.347   2
   3   1   3 4558.44 434.074   1
  -3  -1   3 3700.39 418.079   1
   3  -1  -3 3376.97 415.878   1
  -3   1  -3 4147.25 420.846   1
  -3   1  -3 3941.93 422.474   1
   3  -1  -3 4145.02 430.605   1
   3   1   3 3996.42 415.395   1
  -3   1  -3 4617.96 421.194   6
  -3  -1   3 3984.92 381.455   6
   3   1   3 3371.34 386.877   5
   3  -1  -3 5034.22 428.058   5
  -3   1  -3 3738.92 415.753   2
   3  -1  -3 4372.33 403.301   4
   3   1   3 4655.68 424.044   4
  -3  -1   3 3972.74 418.663   3
   3  -1  -3 3456.08 390.183   3
  -3  -1   3 4473.82 416.061   2
  -3  -1   5 288853. 24564.9   1
  -3  -1   5 223317. 24554.6   1
  -3   1  -5 253464. 24553.3   1
   3  -1  -5 281626. 24565.1   1
  -3   1  -5 260436. 24559.4   1
   3  -1  -5 280943. 24575.3   1
  -3   1  -5 294344. 24547.4   6
   3  -1  -5 275225. 24544.5   6
   3  -1  -5 290496. 24555.3   5
   3   1   5 267118. 24549.9   4
   3  -1  -5 240812. 24530.2   4
  -3  -1   5 296704. 24564.4   3
  -3   1  -5 281394. 24550.8   2
   3   1   5 279110. 24545.2   3
  -3  -1   5 282546. 24553.9   2
   3  -1  -7 18948.8 1670.60   1
  -3  -1   7 18046.1 1666.71   1
  -3   1  -7 17163.9 1658.01   1
   3   1   7 19293.2 1665.55   1
   3  -1  -7 19272.6 1687.92   1
   3   1   7 18853.6 1657.33   1
  -3   1  -7 18209.6 1664.48   1
  -3   1  -7 15475.2 1642.46   6
   3  -1  -7 18294.9 1649.77   6
   3  -1  -7 18988.3 1661.17   5
   3   1   7 17352.4 1618.89   5
   3  -1  -7 18096.1 1642.76   4
   3   1   7 16494.4 1649.27   4
  -3  -1   7 17042.8 1668.33   3
  -3   1  -7 18216.9 1647.18   2
   3  -1  -9 33772.9 3034.34   1
  -3  -1   9 35930.0 3030.97   1
  -3  -1   9 30978.6 3026.68   1
  -3   1  -9 32157.1 3024.09   1
   3   1   9 32617.0 3023.98   1
   3   1   9 34934.6 3021.62   1
  -3   1  -9 32071.4 3029.08   1
  -3   1  -9 38320.8 3016.42   6
   3  -1  -9 32375.8 3012.15   6
  -3  -1   9 30936.1 2987.17   6
   3  -1  -9 36104.7 3034.37   5
   3  -1  -9 32179.5 3003.74   4
   3   1   9 35817.7 3017.90   4
  -3  -1   9 25730.5 3025.44   3
  -3  -1   9 40462.2 3045.47   2
  -3   1  -9 29927.3 3005.64   2
  -3   1 -11 539.924 87.6802   1
  -3  -1  11 462.953 84.9094   1
   3   1  11 489.315 84.0589   1
   3  -1 -11 383.150 73.2194   6
  -3  -1  11 459.481 65.6971   6
  -3   1 -11 563.140 83.5805   6
   3  -1 -11 796.327 106.115   5
  -3  -1  11 569.629 97.3274   2
   3  -1 -11 556.507 74.3900   4
  -3  -1  11 486.804 90.5745   3
   3   1  11 650.416 86.4298   3
  -3  -1  11 426.032 81.3967   1
  -3   1 -11 473.595 87.9834   1
   3   1  11 391.956 79.0994   1
   3  -1 -13 2144.64 234.069   1
  -3  -1  13 1692.72 216.352   1
   3  -1 -13 1941.87 225.129   1
  -3  -1  13 1673.25 217.928   1
   3   1  13 1816.00 219.040   1
  -3   1 -13 1660.02 212.655   1
   3   1  13 2111.49 225.287   1
  -3   1 -13 2039.83 212.814   6
   3  -1 -13 2314.33 243.060   5
   3  -1 -13 2011.37 203.451   4
   3   1  13 1880.85 210.305   4
  -3  -1  13 1794.87 221.915   3
   3   1  13 1994.94 216.569   3
  -3   1 -13 1929.21 199.872   2
  -3  -1  13 2009.15 233.633   2
   3  -1 -15 56679.1 5207.55   1
  -3   1 -15 61654.4 5197.53   1
   3   1  15 54358.1 5192.15   1
   3  -1 -15 59715.6 5200.60   1
   3   1  15 51197.1 5190.80   1
  -3   1 -15 53742.3 5187.46   1
   3  -1 -15 57575.6 5186.80   6
   3  -1 -15 65222.6 5217.78   5
   3   1  15 64722.6 5184.18   4
   3  -1 -15 61810.7 5171.86   4
  -3  -1  15 52064.9 5197.74   3
   3   1  15 70928.8 5209.47   3
  -3   1 -15 52371.5 5162.04   2
  -3  -1  15 42727.0 5189.45   2
   3   1  17 30309.1 2616.69   1
   3  -1 -17 30381.9 2633.45   1
  -3  -1  17 30711.6 2626.73   1
  -3   1 -17 27028.4 2608.66   1
   3   1  17 27950.1 2615.93   1
  -3  -1  17 29433.4 2623.70   1
  -3   1 -17 27397.4 2608.42   1
   3  -1 -17 28175.7 2607.20   6
  -3   1 -17 25818.0 2595.40   6
  -3   1 -17 30036.2 2588.53   5
   3  -1 -17 27480.3 2625.41   5
   3   1  17 32345.4 2602.91   4
   3   1  17 35473.7 2642.59   3
   3  -1 -17 27395.6 2587.28   4
  -3   1 -17 25102.2 2576.86   2
  -3  -1  17 26228.4 2607.86   2
   3  -1 -19 19777.4 1639.33   1
   3   1  19 18599.2 1632.89   1
   3  -1 -19 19924.4 1656.89   1
  -3  -1  19 19744.3 1644.43   1
  -3   1 -19 18220.8 1628.20   1
   3   1  19 16647.5 1626.59   1
  -3  -1  19 18134.8 1638.02   1
  -3   1 -19 17741.9 1626.92   1
   3  -1 -19 18367.2 1626.08   6
  -3   1 -19 11459.8 1592.71   6
   3  -1 -19 13981.1 1618.33   5
  -3   1 -19 19232.6 1602.51   5
  -3  -1  19 16870.6 1624.27   3
   3   1  19 17652.6 1649.22   3
   3  -1 -19 19348.8 1603.16   4
  -3   1 -19 18086.2 1589.65   2
   3   1  21 179.299 55.5443   1
   3  -1 -21 166.542 58.4163   1
   3  -1 -21 403.547 71.6831   6
  -3   1 -21 186.845 48.9531   6
  -3  -1  21 433.774 66.0134   2
   3  -1 -21 308.377 69.2936   1
  -3   1 -21 232.169 57.9922   1
  -3   1 -21 287.611 53.7393   5
   3  -1 -21 269.962 50.5428   4
   3   1  21 331.663 61.7513   4
   3   1  21 192.048 61.6254   3
  -3  -1  21 145.671 49.1922   3
   3  -1 -23 470.734 91.2087   6
  -3   1 -23 705.400 86.3834   6
  -3   1 -23 495.029 78.3981   5
   3   1  23 340.121 79.3478   4
   3   1  23 468.195 95.2486   3
  -3  -1  23 539.541 93.6413   3
  -3   1 -25 6857.29 562.174   5
   3  -1 -25 7109.95 581.696   5
  -3  -1  25 5162.23 573.791   3
   3   1  25 5219.45 579.031   3
  -3   1 -25 5870.13 558.440   6
   3  -1 -25 4197.00 569.774   6
   3   1  27 13688.9 1297.29   4
   3  -1 -27 17614.8 1308.25   5
  -3  -1  27 13339.4 1302.46   3
   3   1  27 12513.7 1300.53   3
   3  -1 -27 14347.0 1311.85   6
  -3   1 -27 13295.0 1284.28   6
   3   1  29 3182.28 372.849   3
  -3  -1  29 3621.62 374.782   3
   3  -1 -29 4131.59 374.413   5
   3  -1 -29 4138.19 384.600   6
  -3   1 -29 3796.55 361.438   6
   3   2 -28 15.1556 10.3323   5
   3  -2  28 14.5954 13.0145   4
  -3  -2 -28 76.5794 18.4992   6
  -3   2  28 51.4524 21.1868   3
   3  -2  28 50.1098 21.7577   3
   3   2 -26 5.63861 6.86733   5
   3  -2  26 8.15383 12.1145   4
  -3   2  26-8.99698 13.3627   2
  -3  -2 -26 18.5904 11.8868   6
   3  -2  26 18.9098 14.0409   3
  -3   2  26-8.37396 10.1664   3
   3  -2  24 27.4416 19.4161   4
   3   2 -24 42.7982 15.1058   5
  -3  -2 -24 12.4206 15.3344   2
  -3   2  24 20.6197 15.5796   2
  -3  -2 -24 34.2621 16.8622   6
   3  -2  24 21.1811 18.3806   3
  -3   2  24 28.9491 16.7930   3
   3   2 -22 76.0270 23.0031   5
   3  -2  22 124.161 35.9798   4
  -3  -2 -22 87.5430 37.6131   2
  -3   2  22-12.0728 15.8927   2
  -3   2  22 56.1056 27.8803   3
  -3  -2 -22 61.2797 22.6280   6
   3   2 -20-7.65388 11.3595   5
   3  -2  20 11.7309 17.4025   4
  -3  -2 -20-8.87756 7.61429   6
  -3   2  20-12.9904 19.2697   3
   3  -2  20 13.5072 20.0359   3
  -3  -2 -18 39.4643 22.4650   6
   3   2 -18 18.5122 11.4364   6
  -3   2  18 33.4505 28.7305   2
  -3  -2 -18 10.4946 18.1143   2
  -3  -2 -18 53.4978 34.2165   1
   3  -2  18 53.1674 25.5490   4
   3   2 -18 8.77334 15.1948   5
  -3   2  18 14.9679 28.7465   3
   3  -2  18 29.8080 25.6228   3
  -3   2  18 21.7005 20.8972   1
  -3  -2 -18 22.5907 16.9046   1
  -3   2  16 58.1633 25.5191   1
   3  -2  16 93.0605 38.8706   1
  -3  -2 -16 91.5045 30.5563   1
   3   2 -16 120.795 45.4399   1
  -3  -2 -16 91.5392 33.9986   6
   3   2 -16 100.217 30.4610   6
  -3  -2 -16 100.347 33.6683   2
  -3   2  16 78.8926 39.0635   2
   3   2 -16 121.700 33.9958   1
  -3  -2 -16 173.679 51.5618   1
   3  -2  16 114.552 32.6768   1
  -3   2  16 213.669 57.9135   1
   3   2 -16 160.283 37.7403   5
   3  -2  16 91.5393 40.4451   4
  -3   2  16 150.857 48.6390   3
   3  -2  16 64.1897 35.1114   3
   3  -2  14 100.642 35.3106   1
   3   2 -14 76.0488 32.4358   1
  -3  -2 -14 39.4067 21.4815   1
  -3  -2 -14 62.8625 29.0807   6
   3   2 -14 73.9962 20.0795   6
  -3  -2 -14 60.2571 25.0212   2
   3   2 -14 116.622 32.7587   1
  -3  -2 -14 42.0430 27.4672   1
  -3   2  14 46.7503 30.4084   1
   3  -2  14 99.5870 28.5599   1
   3   2 -14 22.7684 20.3614   5
   3  -2  14 64.7841 37.1566   4
  -3   2  14 17.9130 22.4725   3
   3  -2  14 48.6800 34.5354   3
  -3  -2 -12 118.085 34.5152   1
  -3   2  12 44.9891 21.7018   1
   3   2 -12 42.0156 25.1133   1
   3  -2  12 97.4463 40.2270   1
  -3  -2 -12 149.561 42.6294   1
   3  -2  12 76.0089 26.1335   1
   3   2 -12 66.0017 15.0794   6
   3  -2  12 87.5524 26.0747   5
  -3  -2 -12 95.0065 32.1838   2
  -3   2  12 47.8775 36.2741   2
   3   2 -12 125.841 40.9973   5
   3  -2  12 100.639 43.7229   4
  -3   2  12 35.4364 34.7304   3
   3  -2  12 102.871 36.3605   3
  -3   2  10 115.736 32.4269   1
  -3  -2 -10 113.685 32.9205   1
   3  -2  10 172.975 47.2154   1
   3  -2  10 68.5043 25.1868   1
   3   2 -10 58.2393 26.8040   1
  -3  -2 -10 67.2022 31.9973   1
  -3   2  10 159.713 47.5436   1
   3   2 -10 77.7900 38.9406   1
  -3  -2 -10 29.1460 26.8250   6
   3  -2  10 142.433 33.5565   5
  -3  -2 -10 118.338 37.0065   2
  -3   2  10 217.333 69.2756   2
   3   2 -10 65.1975 31.1343   5
   3  -2  10 101.254 42.0358   4
   3   2 -10 158.216 41.5402   4
  -3   2  10 237.146 64.2488   3
   3  -2  10 87.7772 32.6746   3
  -3   2   8 31.6618 18.2581   1
   3  -2   8 60.7774 29.2054   1
  -3  -2  -8 9.49174 11.7827   1
   3   2  -8 39.2504 18.9649   1
   3  -2   8 26.9985 19.0519   1
   3   2  -8 89.5517 36.2376   1
  -3   2   8 15.6445 19.1201   1
  -3  -2  -8 41.4784 26.5973   1
  -3  -2  -8 41.5862 26.6659   6
   3  -2   8 35.3157 17.1013   5
  -3   2   8 45.4450 33.7968   2
  -3  -2  -8 32.1408 22.6186   2
   3   2  -8-12.7719 11.2393   5
   3   2  -8 23.8277 17.8578   4
   3  -2   8 49.8383 42.7503   4
  -3   2   8 12.6067 21.7431   3
   3  -2   8 11.7313 12.5727   3
  -3  -2  -6 316.598 67.1500   1
   3  -2   6 314.767 58.1649   1
  -3   2   6 384.338 76.6568   1
   3   2  -6 167.316 55.1272   1
   3   2  -6 391.083 61.4167   1
  -3  -2  -6 476.364 72.1939   6
  -3  -2  -6 328.187 60.4471   2
   3   2  -6 224.087 54.4742   5
  -3   2   6 250.659 42.1699   4
   3   2  -6 324.668 61.9089   4
   3  -2   6 461.238 78.2976   4
   3  -2   6 265.740 72.1635   1
  -3  -2  -6 220.690 51.4642   1
  -3   2   6 325.237 61.0411   1
  -3  -2  -4 86.5518 27.0216   1
  -3   2   4 49.7582 30.9788   1
   3  -2   4 81.1255 37.4577   1
  -3   2   4 127.868 43.8745   1
   3   2  -4 58.8394 28.7693   1
   3   2  -4 180.245 46.5409   1
  -3  -2  -4 115.041 31.1562   6
   3  -2   4 80.1028 36.0571   5
  -3  -2  -4 89.7349 34.0440   2
  -3   2   4 112.617 48.7496   2
  -3  -2  -4 63.4188 15.0366   5
   3   2  -4 99.3115 28.7920   5
   3  -2   4 44.2497 31.7665   4
   3   2  -4 61.6425 32.4805   4
  -3   2   4 68.8644 27.3401   3
  -3  -2  -2 135.249 33.9163   1
  -3   2   2 126.961 38.3881   1
   3   2  -2 43.2743 25.8030   1
  -3   2   2 76.5858 32.9788   1
   3   2  -2 51.1445 24.3428   1
  -3  -2  -2 62.9264 20.0996   6
   3  -2   2 101.384 35.1142   5
   3   2  -2 88.1990 14.6664   6
  -3   2   2 101.572 41.6692   2
  -3  -2  -2 112.092 34.0728   2
  -3  -2  -2 97.4936 27.6887   5
   3   2  -2 49.6691 21.4861   5
  -3  -2  -2 95.3250 37.6180   3
   3  -2   2 108.738 42.6183   4
   3   2  -2 76.0718 33.4098   4
  -3   2   2 55.3517 19.1730   3
  -3   2   0 457.702 82.0319   1
   3   2   0 499.317 80.0443   1
   3  -2   0 455.157 84.0683   1
  -3  -2   0 379.669 76.3136   1
   3   2   0 434.462 73.4620   1
   3   2   0 401.860 48.8394   6
  -3  -2   0 392.077 52.5591   6
   3  -2   0 532.446 83.2607   5
   3   2   0 335.384 54.8822   5
  -3   2   0 532.165 87.9648   6
  -3  -2   0 429.838 73.3933   2
  -3   2   0 350.829 79.2244   2
   3   2   0 318.402 67.3853   4
  -3  -2   0 315.186 71.0436   3
   3  -2   0 567.265 82.9650   4
  -3  -2   0 384.756 66.4193   1
  -3   2   0 323.429 72.4165   1
  -3   2  -2 78.2234 30.3522   1
  -3   2  -2 105.662 36.4399   1
  -3  -2   2 128.019 33.7825   1
   3   2   2 52.4593 26.0671   1
   3   2   2 94.3273 32.6835   1
   3   2   2 82.2124 23.0980   6
   3  -2  -2 56.4085 27.8924   5
  -3   2  -2 104.234 38.8836   6
  -3  -2   2 69.9053 32.3133   2
   3   2   2 59.6774 18.4157   5
   3   2   2 74.9785 29.1615   4
   3  -2  -2 96.5502 31.2583   4
  -3  -2   2 54.9734 27.2281   3
   3  -2  -2 71.4484 21.1714   3
  -3   2  -4 103.350 36.0186   1
  -3  -2   4 50.1121 25.4790   1
   3  -2  -4 104.318 38.0136   6
   3  -2  -4 82.9696 32.4830   5
   3   2   4 61.5329 16.7808   5
  -3   2  -4 56.3218 25.5978   6
   3  -2  -4 112.053 36.9900   1
   3   2   4 103.972 35.3259   1
   3   2   4 205.299 49.0751   1
  -3  -2   4 116.991 35.7479   1
  -3   2  -4 90.1368 34.1737   1
  -3   2  -4 113.606 36.8614   2
  -3  -2   4 139.861 42.0329   2
   3   2   4 167.438 45.4553   4
   3  -2  -4 107.304 31.8080   4
  -3  -2   4 86.6029 41.8792   3
   3  -2  -4 119.982 47.8409   3
   3   2   6 305.515 63.0178   1
  -3   2  -6 384.976 72.7946   1
  -3  -2   6 365.529 68.0240   1
   3  -2  -6 384.168 70.7310   6
  -3   2  -6 327.450 68.5700   6
   3  -2  -6 344.473 74.6088   1
   3   2   6 348.833 64.7447   1
  -3   2  -6 440.193 72.1826   1
  -3  -2   6 351.399 67.4991   1
   3  -2  -6 494.787 80.3523   1
  -3  -2   6 293.151 64.5027   2
  -3   2  -6 332.023 66.9603   2
   3   2   6 293.330 61.6815   4
   3  -2  -6 392.991 59.6622   4
  -3  -2   6 319.989 73.9003   3
   3   2   6 354.330 65.5143   3
   3   2   8 21.6698 21.0274   1
  -3   2  -8 12.7089 15.7691   1
   3  -2  -8 13.9276 17.2121   1
   3   2   8 78.3463 25.5866   1
   3  -2  -8 57.4660 27.7196   1
  -3  -2   8 57.3392 24.2962   1
   3  -2  -8 24.2359 18.2976   6
   3  -2  -8 12.4366 11.1911   5
  -3   2  -8 31.7103 22.4340   6
  -3  -2   8 35.9338 25.3556   2
  -3   2  -8 27.0485 15.8186   2
   3   2   8 47.3291 21.7175   4
   3  -2  -8 40.5399 17.5188   4
   3   2   8 20.1488 17.5917   3
  -3  -2   8 117.600 37.9150   3
  -3  -2  10 55.1519 26.2702   1
  -3   2 -10 152.304 41.4610   1
   3   2  10 71.6214 27.5039   1
   3  -2 -10 96.6333 33.6954   1
   3  -2 -10 110.729 38.3429   1
  -3  -2  10 75.0265 32.8076   1
  -3   2 -10 53.7211 27.2539   1
   3   2  10 91.7436 33.5601   1
  -3   2 -10 104.804 31.5819   6
   3  -2 -10 11.1158 26.4544   6
   3  -2 -10 120.730 36.7149   5
  -3  -2  10 144.159 40.6535   2
  -3   2 -10 78.9133 25.1336   2
   3   2  10 122.021 31.8194   4
   3   2  10 100.674 29.3943   3
  -3  -2  10 55.9756 27.9922   3
  -3  -2  12 32.9053 25.9163   1
   3   2  12 100.131 29.3732   1
   3  -2 -12 95.9472 31.6751   1
   3  -2 -12 81.4444 31.6197   1
  -3   2 -12 91.6018 29.8268   1
  -3  -2  12 115.490 36.7045   1
   3   2  12 102.238 35.3774   1
   3  -2 -12 85.3404 28.3741   6
  -3   2 -12 113.172 31.6033   6
  -3  -2  12 39.8688 14.4797   6
   3  -2 -12 76.1168 33.4082   5
  -3   2 -12 89.8984 25.1710   2
  -3  -2  12 71.0784 29.6195   2
   3  -2 -12 60.3812 16.6255   4
   3   2  12 105.414 27.0021   4
   3  -2 -12 102.533 21.8201   4
   3   2  12 79.4800 27.2094   3
  -3  -2  12 39.9605 26.5449   3
  -3   2 -14 173.574 44.7497   1
   3   2  14 83.8999 29.1295   1
  -3  -2  14 60.3722 28.1136   1
   3  -2 -14 63.3856 27.3698   1
   3  -2 -14 84.2751 36.6588   1
  -3   2 -14 78.3545 27.3032   1
   3   2  14 155.469 43.4506   1
  -3  -2  14 32.3821 21.6632   1
   3  -2 -14 76.9005 27.3865   6
  -3   2 -14 75.5292 25.7252   6
  -3  -2  14 66.9773 20.7706   6
   3  -2 -14 82.8148 34.0513   5
  -3  -2  14 67.8037 28.1278   2
   3  -2 -14 22.7382 11.2839   4
   3   2  14 64.5843 24.8106   4
   3  -2 -14 68.6467 17.1082   4
  -3  -2  14 118.324 37.8952   3
   3   2  14 47.0569 22.2881   3
  -3  -2  16 84.0737 37.5527   1
   3  -2 -16 13.8992 23.2304   1
  -3   2 -16 41.1308 30.6850   1
   3  -2 -16 60.7619 33.6115   1
  -3   2 -16 93.6140 30.1317   1
   3   2  16 86.7940 34.4759   1
  -3  -2  16 69.7076 31.7068   1
   3  -2 -16 106.389 33.7515   6
  -3   2 -16 211.819 40.5085   6
   3  -2 -16 195.594 51.0294   5
  -3  -2  16 112.499 35.5658   2
  -3   2 -16 126.340 24.5323   2
  -3   2 -16 147.434 33.5636   5
   3  -2 -16 55.5488 17.1975   4
  -3  -2  16 95.1421 40.0557   3
   3   2  16 192.476 44.2590   3
   3   2  18-12.4740 10.8716   1
   3  -2 -18 47.0358 30.0856   1
   3  -2 -18 16.3832 24.3807   1
  -3   2 -18-11.2545 13.7780   1
   3  -2 -18 25.4227 24.4207   6
  -3   2 -18 43.5556 21.1932   6
  -3  -2  18 43.5686 19.8433   2
   3   2  18 8.02734 12.0764   4
  -3  -2  18 40.6893 23.3140   3
   3  -2 -20 14.0249 16.9852   6
  -3   2 -20-8.97478 17.1855   6
   3  -2 -20 17.0305 20.6239   5
  -3  -2  20 7.00849 14.7022   2
   3   2  20-8.63285 14.7865   4
   3   2  20-15.6489 18.9512   3
  -3  -2  20-13.8854 11.8932   3
  -3   2 -22 40.6393 22.7243   5
   3  -2 -22 81.0967 34.4847   5
  -3   2 -22 64.3326 24.2769   6
   3  -2 -22 71.9708 33.0956   6
   3   2  22 103.840 42.2927   3
   3  -2 -24 14.2001 12.2661   6
  -3   2 -24 26.3083 16.8676   6
  -3   2 -24 8.59043 12.8425   5
   3   2  24 29.7964 19.0845   4
  -3  -2  24 12.5467 15.2787   3
   3   2  24-16.8783 20.5014   3
   3  -2 -24 28.6422 24.5771   5
  -3   2 -26 7.51110 11.1514   5
   3   2  26 9.14628 13.5741   4
   3   2  26-13.9353 16.8818   3
  -3  -2  26 11.3171 16.7914   3
   3  -2 -28 57.0999 23.3402   5
   3  -2 -28 44.8599 21.7863   6
  -3   2 -28 30.1238 13.1638   6
   3   2  28 11.0995 13.9377   3
  -3  -2  28 30.4251 17.7547   3
  -3   2 -28 67.9765 20.8220   5
   3  -2 -30 30.7653 16.3108   5
   3  -2 -30 19.2245 14.4583   6
   3  -3  27 10833.5 909.788   4
  -3   3  27 9310.63 911.274   2
   3   3 -27 8967.61 895.417   5
  -3  -3 -27 10210.3 906.649   6
   3  -3  25 5288.27 478.383   4
  -3   3  25 4885.84 482.339   2
  -3  -3 -25 4709.43 473.383   6
   3   3 -25 4837.59 464.457   5
  -3  -3 -23 333.002 66.8640   2
  -3   3  23 321.189 64.9670   2
  -3  -3 -23 377.156 60.8499   6
   3  -3  23 463.681 86.8491   3
   3   3 -23 323.455 49.7527   5
   3  -3  23 369.431 59.7276   4
  -3   3  21 284.351 61.0379   2
  -3  -3 -21 182.089 50.2564   2
  -3  -3 -21 382.109 60.5715   6
   3  -3  21 153.071 57.4304   3
   3  -3  21 262.082 52.8151   4
   3   3 -21 225.687 41.5967   5
  -3  -3 -19 13897.6 1167.10   6
   3   3 -19 11953.5 1141.45   5
  -3   3  19 13581.7 1182.26   2
   3  -3  19 11417.7 1174.94   3
  -3  -3 -19 11378.3 1159.14   2
   3  -3  19 12088.5 1156.76   4
   3   3 -17 21249.7 1867.14   5
   3  -3  17 18812.4 1879.07   4
  -3   3  17 23086.0 1919.87   2
   3  -3  17 21543.0 1891.85   3
  -3  -3 -17 18136.0 1875.12   2
  -3   3  15 36381.2 3530.94   1
   3  -3  15 32972.1 3549.38   1
   3   3 -15 42057.7 3544.95   5
  -3  -3 -15 36006.6 3553.57   1
   3  -3  15 42366.8 3544.90   3
  -3   3  15 41118.2 3577.16   3
  -3   3  15 44811.3 3613.20   2
   3  -3  13 567.265 94.6955   1
  -3   3  13 724.669 87.2932   1
  -3  -3 -13 691.727 89.8318   1
   3   3 -13 465.624 87.2425   1
   3  -3  13 703.242 88.6175   1
  -3   3  13 619.475 100.366   1
  -3  -3 -13 677.827 98.4545   1
   3   3 -13 462.922 64.2580   6
  -3  -3 -13 563.017 99.8679   6
  -3   3  13 683.462 135.792   2
   3  -3  13 1023.81 127.639   4
   3  -3  13 711.542 83.8886   3
  -3   3  13 767.980 122.917   3
  -3   3  11 312.109 56.3504   1
   3  -3  11 145.501 52.1926   1
   3   3 -11 538.360 65.8755   1
  -3  -3 -11 360.886 60.5854   1
   3   3 -11 566.816 88.3711   1
   3  -3  11 461.445 63.9933   1
  -3   3  11 395.465 74.4257   1
  -3  -3 -11 277.643 65.6066   1
  -3  -3 -11 563.411 84.3654   6
   3  -3  11 264.492 57.5282   5
  -3   3  11 530.508 118.527   2
  -3  -3 -11 438.770 72.3428   2
   3   3 -11 540.994 83.6599   5
   3  -3  11 354.533 87.0045   4
   3   3 -11 549.275 81.6392   4
  -3   3  11 310.167 82.6008   3
   3  -3   9 17661.8 1608.34   1
  -3   3   9 16826.5 1605.44   1
   3   3  -9 19414.1 1581.77   1
  -3  -3  -9 15862.4 1581.47   1
   3   3  -9 14185.6 1598.09   1
  -3  -3  -9 15956.4 1595.89   1
  -3  -3  -9 21543.4 1609.42   6
   3  -3   9 14349.5 1581.79   5
   3   3  -9 18978.3 1611.96   5
  -3   3   9 22223.9 1693.22   2
   3  -3   9 16730.8 1642.99   4
   3   3  -9 15364.2 1595.13   4
  -3   3   9 14955.3 1618.57   3
  -3  -3  -9 20233.6 1598.27   2
   3  -3   7 11367.0 990.926   1
   3   3  -7 11098.0 948.926   1
  -3   3   7 11047.3 983.885   1
  -3   3   7 11222.4 953.507   1
  -3  -3  -7 10068.0 947.440   1
   3   3  -7 11109.8 968.390   1
   3  -3   7 10212.0 946.884   1
  -3  -3  -7 9401.32 960.914   1
  -3  -3  -7 10170.5 959.272   6
   3   3  -7 7068.25 956.446   5
   3  -3   7 9948.00 954.958   5
  -3   3   7 12604.3 1047.24   2
   3  -3   7 7423.47 999.952   4
   3   3  -7 8458.82 959.456   4
  -3   3   7 10369.5 982.461   3
  -3   3   7 10204.4 929.885   4
  -3  -3  -7 11223.4 967.071   2
  -3  -3  -5 156863. 13325.7   1
   3   3  -5 156301. 13321.7   1
   3  -3   5 129192. 13298.9   1
  -3  -3  -5 139412. 13305.5   6
   3   3  -5 137569. 13321.0   5
   3  -3   5 160319. 13318.4   5
  -3   3   5 168743. 13372.5   2
   3   3  -5 143795. 13316.9   4
  -3   3   5 138729. 13309.4   3
   3   3  -5 150110. 13301.3   1
   3  -3   5 152262. 13338.7   1
  -3   3   5 156956. 13333.8   1
  -3   3   5 146775. 13308.7   1
  -3  -3  -5 149706. 13300.7   1
  -3   3   3 1591.19 202.374   1
   3  -3   3 1595.16 206.766   1
  -3   3   3 1522.68 189.387   1
  -3  -3  -3 1854.58 186.779   1
   3   3  -3 1648.14 195.770   1
  -3  -3  -3 1545.29 193.932   1
   3  -3   3 1630.89 187.286   1
  -3  -3  -3 1459.70 183.565   6
   3   3  -3 2008.19 201.566   5
   3  -3   3 1864.69 201.727   5
  -3   3   3 2055.90 231.708   2
   3  -3   3 2271.34 286.414   4
   3   3  -3 1755.23 204.650   4
  -3  -3  -3 2084.22 208.548   2
  -3   3   1 3250.66 347.072   1
  -3   3   1 3428.23 346.344   1
   3  -3   1 2850.73 348.884   1
  -3  -3  -1 3215.42 329.001   1
  -3  -3  -1 3701.14 349.185   1
   3   3  -1 3173.72 342.193   1
   3  -3   1 3251.59 336.405   1
  -3  -3  -1 3366.68 330.213   6
   3   3  -1 3057.74 328.837   5
   3  -3   1 3654.19 353.563   5
  -3   3   1 3585.83 370.177   2
   3  -3   1 4444.73 469.843   4
   3   3  -1 3735.69 353.989   4
  -3  -3  -1 3639.01 361.092   3
  -3  -3  -1 3117.18 351.008   2
   3  -3  -1 3153.75 337.132   1
  -3  -3   1 2672.89 313.123   1
  -3   3  -1 2947.15 328.655   1
   3  -3  -1 2961.67 326.899   1
  -3   3  -1 3808.98 340.061   1
  -3  -3   1 3678.43 339.720   1
   3   3   1 3351.14 329.457   1
  -3   3  -1 3753.07 352.149   6
   3  -3  -1 2954.37 339.069   5
   3   3   1 2871.00 305.611   5
  -3   3  -1 3981.60 358.227   2
   3   3   1 3599.47 341.961   4
   3  -3  -1 3353.16 413.567   4
  -3  -3   1 3078.80 338.389   3
  -3  -3   1 3791.08 345.004   2
   3  -3  -3 1750.44 200.786   1
  -3   3  -3 2084.47 205.885   1
   3   3   3 1730.77 195.525   1
  -3   3  -3 1788.63 213.893   6
   3  -3  -3 1698.54 208.016   5
  -3   3  -3 1675.97 207.084   2
   3   3   3 1482.40 197.794   4
   3  -3  -3 1675.99 172.982   3
  -3  -3   3 2012.36 195.163   1
   3   3   3 2169.96 207.001   1
  -3  -3   3 1607.48 192.621   1
  -3   3  -3 1345.82 194.240   1
   3  -3  -3 2106.88 215.027   1
   3  -3  -5 149683. 12992.0   1
   3   3   5 159527. 12988.4   1
  -3  -3   5 143718. 12973.8   1
  -3  -3   5 128582. 12971.0   1
  -3   3  -5 147425. 12988.7   1
  -3   3  -5 151642. 12982.5   1
   3  -3  -5 134043. 12982.2   1
   3   3   5 129776. 12975.3   1
   3  -3  -5 159829. 12995.9   6
  -3   3  -5 138357. 12990.4   6
   3  -3  -5 142346. 12987.1   5
  -3   3  -5 126847. 12980.9   2
   3   3   5 136482. 12979.4   4
   3  -3  -5 181746. 13029.0   4
  -3  -3   5 146844. 12996.0   3
  -3  -3   5 150758. 12992.2   2
  -3   3  -7 11944.0 941.350   1
   3  -3  -7 10441.4 938.116   1
   3   3   7 9581.88 930.290   1
  -3  -3   7 11527.0 951.941   2
   3   3   7 10649.5 935.864   3
   3  -3  -7 11196.7 946.134   5
  -3   3  -7 9831.15 930.525   2
   3  -3  -7 6790.64 916.348   4
   3   3   7 8568.90 925.031   4
  -3  -3   7 9371.33 945.291   3
   3   3   7 10339.8 927.736   1
   3  -3  -7 9778.69 943.586   1
  -3  -3   7 10102.5 928.667   1
  -3  -3   7 8965.70 923.631   1
  -3   3  -7 11077.0 945.244   1
  -3   3  -9 16946.3 1071.10   1
   3   3   9 15404.0 1075.44   1
   3  -3  -9 16594.4 1086.60   1
  -3   3  -9 16936.3 1075.25   6
   3  -3  -9 18251.7 1089.79   6
   3  -3  -9 18008.5 1088.56   5
  -3   3  -9 18267.0 1066.47   2
   3   3   9 17247.9 1066.88   4
   3  -3  -9 14077.6 1027.45   4
  -3  -3   9 17078.9 1092.95   2
   3   3   9 15512.4 1066.30   3
  -3   3  -9 15249.2 1025.30   3
  -3  -3   9 16722.2 1069.30   1
   3  -3  -9 18640.4 1098.88   1
  -3  -3   9 17372.3 1069.08   1
  -3   3  -9 18439.0 1092.34   1
   3   3   9 15127.2 1057.64   1
  -3   3 -11 428.394 77.9985   1
  -3  -3  11 360.349 67.8543   1
   3   3  11 374.684 60.6973   1
   3  -3 -11 422.893 70.3794   6
   3  -3 -11 430.672 73.3840   5
  -3   3 -11 356.562 62.5874   6
   3  -3 -11 363.881 73.3095   1
   3  -3 -11 627.334 84.2340   1
  -3  -3  11 406.464 65.4802   1
   3   3  11 439.810 73.6291   1
  -3   3 -11 474.577 66.4126   1
  -3  -3  11 318.042 68.5794   2
   3   3  11 326.288 58.2775   4
  -3   3 -11 468.463 60.7593   2
   3   3  11 487.141 68.7172   3
   3  -3 -13 703.463 106.175   1
  -3   3 -13 641.052 86.8965   1
  -3   3 -13 610.765 87.1131   6
   3  -3 -13 642.375 93.8356   6
   3  -3 -13 872.424 106.518   5
   3   3  13 616.579 84.7997   4
  -3  -3  13 1011.98 110.039   2
   3   3  13 624.382 86.3064   3
  -3  -3  13 585.434 99.4752   3
  -3   3 -13 735.994 80.2381   2
   3  -3 -13 616.964 91.1201   1
  -3  -3  13 729.312 98.2991   1
  -3   3 -13 701.231 103.580   1
   3   3  13 862.781 107.799   1
   3   3  13 480.007 81.5078   1
   3  -3 -15 43743.4 3410.85   1
  -3  -3  15 38203.2 3393.15   1
  -3   3 -15 40021.3 3369.75   6
   3  -3 -15 37929.8 3379.65   6
   3   3  15 36933.5 3362.52   4
  -3  -3  15 38208.7 3386.84   3
  -3  -3  15 41293.9 3374.91   2
  -3   3 -15 33321.7 3346.93   2
   3   3  15 34577.5 3367.46   3
   3  -3 -17 20055.5 1743.43   6
  -3   3 -17 19831.3 1726.81   6
   3   3  17 16375.8 1718.73   4
   3  -3 -17 21585.7 1757.89   5
  -3   3 -17 17189.6 1720.25   5
  -3  -3  17 17031.4 1740.54   3
   3   3  17 19547.9 1732.67   3
  -3  -3  17 21112.1 1725.45   2
   3  -3 -19 16279.0 1312.26   5
  -3   3 -19 12739.3 1266.13   5
   3   3  19 13506.1 1285.87   3
  -3  -3  19 14562.4 1295.79   3
   3  -3 -19 13018.8 1288.52   6
  -3   3 -19 14132.8 1273.22   6
   3  -3 -21 280.538 62.7356   5
   3  -3 -21 248.809 56.5011   6
  -3   3 -21 237.643 45.2588   6
  -3  -3  21 313.924 61.5544   3
   3   3  21 277.373 57.6582   3
   3  -3 -23 324.659 65.3546   6
  -3   3 -23 413.239 58.6681   6
  -3   3 -23 218.581 46.9474   5
   3  -3 -23 321.093 69.7094   5
   3   3  23 357.871 56.3951   4
   3   3  23 518.867 82.1986   3
  -3  -3  23 350.964 66.1272   3
  -3   3 -25 2932.81 331.463   5
  -3  -3  25 3638.51 356.166   3
   3  -3 -25 3480.53 357.210   6
  -3   3 -25 2981.84 334.871   6
   3  -3 -27 8672.30 804.473   6
  -3   3 -27 7951.77 783.279   6
   3   3  27 6765.48 796.821   3
  -3  -3  27 7669.55 798.261   3
   3  -3 -29 3645.96 314.530   5
  -3   3 -29 2594.01 290.484   5
   3  -3 -29 3273.51 313.151   6
  -3   4  26 13.9181 11.9633   3
  -3   4  26 8.45461 7.31550   2
  -3   4  24 47.1733 17.9278   3
  -3   4  24-9.50014 14.2369   2
   3  -4  24 14.9437 14.4512   4
   3   4 -24 25.3347 11.6598   5
  -3   4  22 263.725 51.3599   2
  -3  -4 -22 266.615 57.1033   2
  -3  -4 -22 249.389 54.1529   6
  -3   4  22 204.383 45.2298   3
   3  -4  22 243.775 46.5560   4
   3   4 -22 210.667 37.4068   5
  -3   4  20-13.1384 15.9250   2
  -3  -4 -20 12.8999 15.6365   2
  -3  -4 -20-14.1776 17.1821   6
  -3   4  20 20.2802 12.2993   3
   3  -4  20 8.99132 10.9110   4
   3   4 -20 12.7234 9.46185   5
  -3   4  18 15.8341 19.1749   2
  -3  -4 -18 38.2348 21.8263   2
  -3  -4 -18-14.7993 17.9221   6
  -3   4  18 11.4949 17.0492   3
   3   4 -18-7.19030 10.6671   5
  -3  -4 -16 182.433 51.0346   6
  -3  -4 -16 60.9011 31.5247   2
  -3   4  16 251.702 65.9899   2
   3  -4  16 153.720 43.2723   4
   3   4 -16 204.995 40.1574   5
  -3   4  14 119.757 54.9250   2
  -3  -4 -14 120.000 34.7430   2
  -3  -4 -14 184.880 46.3536   6
  -3   4  14 79.3441 45.8646   3
   3  -4  14 22.1172 19.0867   3
   3  -4  14 67.9717 35.9476   4
   3   4 -14 104.293 29.3892   5
   3  -4  12 210.193 52.4874   1
   3   4 -12 192.516 45.5592   1
  -3  -4 -12 138.198 41.2040   1
   3  -4  12 193.495 37.6683   5
  -3  -4 -12 252.517 49.8052   2
  -3   4  12 221.864 73.2380   2
   3  -4  12 208.999 59.2492   4
   3  -4  12 53.3122 22.8837   3
  -3   4  12 186.132 65.9774   3
   3  -4  10 266.104 56.0861   1
   3   4 -10 217.292 46.0759   1
  -3   4  10 129.575 38.9193   1
  -3  -4 -10 231.523 44.9206   1
  -3  -4 -10 200.954 45.6023   6
  -3  -4 -10 211.414 45.2199   2
  -3   4  10 234.731 80.4487   2
   3   4 -10 310.804 58.9937   5
  -3   4  10 214.895 70.0019   3
  -3   4   8 87.8775 23.3371   1
  -3  -4  -8 78.8502 27.6723   1
   3   4  -8 115.294 22.9630   1
  -3   4   8 79.5553 34.8356   1
   3  -4   8 144.042 41.0819   1
   3   4  -8 112.952 32.5337   1
   3   4  -8 52.1433 12.2331   6
  -3  -4  -8 80.1306 29.3704   6
   3  -4   8 74.0234 26.1005   5
  -3   4   8 55.6121 41.8807   2
  -3  -4  -8 74.6333 31.1491   2
   3   4  -8 191.827 52.6033   5
   3  -4   8 128.247 52.2775   4
   3   4  -8 204.755 41.9084   4
  -3   4   8 257.384 72.6028   3
  -3   4   6 362.285 50.0450   1
   3   4  -6 294.086 42.4384   1
  -3  -4  -6 329.719 46.0125   1
  -3   4   6 338.756 66.5193   1
   3  -4   6 267.688 57.4133   1
   3  -4   6 321.881 48.2953   1
   3   4  -6 435.795 63.8737   1
   3   4  -6 259.383 33.5974   6
   3   4  -6 199.924 34.3282   6
   3  -4   6 329.551 56.3103   5
  -3   4   6 236.950 80.3348   2
  -3  -4  -6 345.297 61.5130   2
   3   4  -6 190.497 57.2526   5
   3  -4   6 303.283 84.1147   4
   3   4  -6 259.865 54.0932   4
  -3   4   6 323.732 82.6906   3
   3   4  -4 153.464 32.8977   1
   3   4  -4 154.443 27.6931   1
  -3  -4  -4 118.223 33.1027   1
   3  -4   4 137.035 27.9273   1
  -3   4   4 123.236 41.0417   1
  -3  -4  -4 142.440 34.2280   6
   3   4  -4 85.5126 22.1456   6
   3  -4   4 66.5120 30.6025   5
   3   4  -4 126.242 23.1625   6
  -3   4   4 258.181 66.8048   2
  -3  -4  -4 130.445 40.8914   2
   3  -4   4 162.104 57.1912   4
   3   4  -4 108.195 41.2547   5
   3   4  -4 132.783 37.1803   4
  -3   4   4 138.335 31.3160   1
  -3  -4  -4 89.2380 24.7436   1
  -3   4   2 31.3878 17.9459   1
  -3  -4  -2 4.86462 7.28778   1
  -3   4   2 7.87224 9.58793   1
  -3  -4  -2 16.8565 12.5415   1
   3  -4   2 18.9541 12.1400   1
   3   4  -2 7.08229 8.63762   1
   3  -4   2 31.4555 20.1006   1
   3   4  -2 16.1609 9.28231   1
  -3  -4  -2-8.13056 12.1016   6
   3  -4   2 44.7019 21.4205   5
  -3   4   2 16.4811 28.2411   2
  -3  -4  -2-12.8369 24.5981   2
   3   4  -2-12.8671 19.1095   5
   3  -4   2 20.7319 17.7807   4
  -3   4   2-2.90353 6.17651   3
   3   4  -2 11.3100 16.8043   4
  -3   4   2 10.7506 12.2204   3
   3   4   0 1089.14 110.092   1
   3  -4   0 786.083 102.355   1
  -3   4   0 715.187 120.225   6
  -3  -4   0 774.413 101.948   6
   3  -4   0 943.396 123.739   5
   3   4   0 1169.16 122.850   5
  -3   4   0 683.282 122.265   2
  -3  -4   0 960.060 133.016   2
  -3  -4   0 816.287 103.737   1
  -3   4   0 949.178 110.993   1
   3   4   0 1078.74 104.251   1
  -3  -4   0 872.834 98.8825   1
   3  -4   0 772.284 111.970   1
  -3   4   0 774.523 110.028   1
   3   4   2 6.33710 9.45819   1
   3  -4  -2 7.25179 8.84544   1
   3   4   2-6.27669 10.8010   1
   3  -4  -2-10.5671 18.1264   1
  -3   4  -2 9.13847 11.1166   1
  -3  -4   2 5.13527 9.88933   6
   3  -4  -2 23.1495 17.1982   5
  -3   4  -2 13.1617 15.9725   2
  -3  -4   2-14.7522 21.9032   2
   3  -4  -2 57.1275 27.6896   4
   3   4   2 24.7531 12.0363   5
   3   4   2 21.1615 20.2851   4
  -3  -4   2 12.5258 18.6061   3
  -3   4  -2 19.2121 18.4219   1
  -3  -4   2 23.4848 9.90834   1
  -3  -4   2-6.83499 10.1922   1
  -3  -4   4 102.255 27.3221   1
  -3  -4   4 142.144 26.5214   1
  -3   4  -4 218.952 44.1657   1
   3   4   4 83.5000 17.8403   5
   3  -4  -4 101.460 33.8014   5
  -3   4  -4 87.3651 37.0649   6
  -3   4  -4 155.922 41.2260   2
  -3  -4   4 200.390 52.2542   2
   3   4   4 104.901 18.7335   5
   3  -4  -4 67.0491 23.7754   4
  -3  -4   4 236.920 52.3387   3
   3   4   4 116.318 33.9246   4
   3   4   4 136.583 32.3465   1
   3  -4  -4 106.003 32.3080   1
  -3   4  -4 181.840 39.3295   1
  -3  -4   6 335.136 49.9212   1
  -3  -4   6 244.393 45.2573   1
  -3   4  -6 466.808 67.6213   1
   3  -4  -6 523.613 75.4286   6
   3  -4  -6 337.908 62.0200   5
  -3   4  -6 342.663 63.0143   6
   3  -4  -6 280.393 56.4376   1
   3  -4  -6 409.605 60.6680   1
  -3   4  -6 337.690 55.6494   1
   3   4   6 372.110 55.6826   1
   3   4   6 200.398 45.7513   1
  -3   4  -6 301.695 62.3875   2
  -3  -4   6 376.101 75.2241   2
   3   4   6 215.849 54.1537   4
  -3  -4   6 196.049 53.7509   3
   3   4   6 275.905 58.3149   3
   3  -4  -8 157.553 39.1804   1
   3  -4  -8 57.9936 23.5118   1
   3   4   8 119.654 31.3460   1
   3  -4  -8 57.0952 30.1651   6
   3  -4  -8 168.557 39.9429   5
  -3   4  -8 74.4915 29.6615   6
  -3   4  -8 96.5127 29.9354   2
  -3  -4   8 120.463 41.3739   2
   3  -4  -8 23.3199 10.3120   4
   3   4   8 105.389 29.4732   4
  -3  -4   8 87.8247 32.9877   3
  -3  -4   8 149.205 29.0338   1
  -3   4  -8 89.4758 29.0973   1
   3  -4 -10 276.756 53.5028   6
  -3   4 -10 164.814 41.0244   6
   3  -4 -10 184.141 48.9464   1
   3   4  10 237.094 49.0358   1
  -3  -4  10 334.019 64.1709   2
   3   4  10 189.424 42.6107   4
  -3   4 -10 326.575 57.6675   1
  -3  -4  10 308.407 46.3762   1
  -3  -4  12 239.216 48.4236   1
   3  -4 -12 248.052 50.9658   6
  -3   4 -12 232.924 45.7284   6
   3  -4 -12 229.555 55.7330   1
   3   4  12 218.405 41.3827   4
   3   4  12 218.000 41.9594   3
  -3   4 -12 313.581 43.8786   2
  -3  -4  12 266.469 55.3561   3
  -3   4 -14 101.223 25.9579   6
   3  -4 -14 60.7136 24.2093   6
  -3  -4  14 115.601 30.9892   2
   3  -4 -14 86.0888 30.1591   5
   3   4  14 49.1452 21.8091   4
   3   4  14 83.5048 24.3544   3
  -3  -4  14 156.172 40.5906   3
  -3   4 -16 193.475 35.0352   6
   3  -4 -16 151.546 38.5748   6
   3  -4 -16 208.032 45.5676   5
   3   4  16 142.870 30.9542   4
  -3  -4  16 128.646 37.6719   3
   3   4  16 139.980 33.3725   3
   3  -4 -18 10.4118 12.6462   6
  -3   4 -18 5.93347 7.25287   5
   3  -4 -18-12.5094 15.1795   5
   3   4  18 10.9499 8.17975   4
  -3  -4  18 11.5060 13.9674   3
   3   4  18 29.5025 17.8891   3
   3  -4 -20 21.9413 16.3093   6
  -3   4 -20 24.4507 12.8705   6
  -3   4 -20 5.62971 6.91167   5
   3  -4 -20-13.6572 16.5761   5
   3   4  20 5.34870 10.3036   4
  -3  -4  20 11.4409 21.9335   3
   3   4  20 16.7365 16.0617   3
  -3   4 -22 220.797 40.9311   5
   3  -4 -22 274.597 60.7284   5
  -3  -4  22 373.590 64.9811   3
   3   4  22 257.251 51.8510   3
   3  -4 -22 264.842 56.1493   6
  -3   4 -22 321.942 47.7849   6
  -3   4 -24 11.3103 10.9282   5
   3  -4 -24 28.4160 21.1223   5
  -3  -4  24 46.7646 22.4320   3
   3   4  24 20.6464 15.3809   3
   3  -4 -24 11.6308 14.1611   6
  -3   4 -24 12.2365 9.19379   6
   3  -4 -26 12.7881 15.4944   5
  -3   4 -26-6.34171 10.8737   6
  -3   4 -26 5.91246 8.78565   5
   3  -4 -28 21.2663 15.8853   5
  -3   5  25 3236.69 321.266   3
   3   5 -23 304.808 43.9565   5
  -3   5  23 266.222 51.8664   2
  -3  -5 -23 229.180 54.4717   6
  -3   5  23 252.542 48.0070   3
   3  -5  23 362.835 54.6741   4
  -3   5  21 228.134 47.8065   2
  -3  -5 -21 179.200 49.0641   2
  -3  -5 -21 132.595 43.1438   6
  -3   5  21 197.796 42.5267   3
   3  -5  21 216.869 43.5414   4
  -3  -5 -19 6660.01 601.733   6
   3   5 -19 6449.53 568.893   5
   3  -5  19 6863.19 585.418   4
  -3   5  19 4630.33 572.296   3
  -3  -5 -19 5282.69 589.560   2
   3   5 -17 10644.1 1015.19   5
   3  -5  17 11762.4 1034.08   4
  -3   5  17 11849.6 1053.54   2
  -3   5  17 9606.02 1026.57   3
  -3  -5 -17 11355.9 1041.07   6
  -3  -5 -15 26293.7 2135.69   6
   3   5 -15 25771.8 2118.29   5
   3  -5  15 25444.5 2134.78   4
  -3   5  15 23950.2 2162.98   2
  -3   5  15 19048.2 2128.94   3
  -3  -5 -15 18349.4 2120.58   2
   3   5 -13 756.106 99.4339   5
  -3   5  13 684.486 131.464   2
  -3  -5 -13 555.556 97.4042   2
  -3   5  13 900.655 123.474   3
  -3  -5 -13 716.052 99.9648   6
  -3  -5 -11 217.794 46.2248   6
   3  -5  11 262.017 43.8146   5
  -3   5  11 149.185 59.8741   2
  -3  -5 -11 172.630 45.4211   2
   3  -5  11 213.151 57.4564   4
   3   5 -11 308.482 58.6325   5
   3   5 -11 151.130 40.9577   4
  -3   5  11 227.407 63.2582   3
  -3  -5  -9 8419.36 753.583   1
   3   5  -9 10999.4 763.725   1
  -3  -5  -9 7191.46 755.443   6
   3  -5   9 6366.83 747.448   5
  -3   5   9 9940.21 844.878   2
   3  -5   9 7837.76 785.894   4
   3   5  -9 7889.40 759.227   4
  -3   5   9 9840.36 836.347   3
  -3  -5  -9 7263.13 762.291   2
   3  -5   7 5002.52 483.223   1
  -3  -5  -7 5065.51 477.431   1
   3   5  -7 5970.20 474.518   1
  -3  -5  -7 4919.89 484.642   6
   3   5  -7 6395.00 524.065   5
   3  -5   7 4952.19 483.354   5
  -3   5   7 5290.15 545.889   2
   3  -5   7 3298.75 493.387   4
   3   5  -7 3938.44 479.175   4
  -3   5   7 7214.09 592.297   3
  -3  -5  -7 4395.75 490.064   2
  -3   5   5 74477.7 6116.85   1
   3  -5   5 61572.7 6102.88   1
  -3  -5  -5 68185.4 6096.81   1
   3   5  -5 76306.7 6088.20   1
  -3  -5  -5 67752.7 6108.67   6
   3   5  -5 57128.3 6087.02   6
   3   5  -5 73938.8 6144.03   5
   3  -5   5 61696.5 6129.61   4
   3   5  -5 62273.5 6106.80   4
  -3  -5  -5 67148.6 6123.83   2
  -3   5   3 717.136 107.684   1
   3  -5   3 992.253 112.798   1
  -3  -5  -3 829.127 101.480   1
   3   5  -3 928.766 94.9065   1
  -3  -5  -3 811.264 109.776   6
   3   5  -3 810.388 131.312   5
   3  -5   3 852.522 115.234   5
  -3   5   3 1038.31 143.156   2
   3  -5   3 1006.00 128.564   4
   3   5  -3 932.694 118.114   4
  -3  -5  -3 1210.16 143.713   2
  -3   5   3 1278.52 189.997   3
   3  -5   1 2183.58 216.823   1
  -3   5   1 2116.30 214.860   1
   3   5  -1 1825.73 193.691   1
  -3  -5  -1 1962.15 212.333   6
   3   5  -1 1997.67 235.667   5
   3  -5   1 1957.16 221.726   5
  -3   5   1 1968.65 232.646   2
   3  -5   1 2304.98 231.077   4
   3   5  -1 2261.05 226.365   4
  -3  -5  -1 3037.18 264.036   2
   3  -5  -1 2368.68 216.223   1
  -3  -5   1 1597.67 190.653   1
  -3   5  -1 2145.16 213.010   1
   3   5   1 1953.96 191.754   1
  -3   5  -1 1835.75 222.841   6
  -3  -5   1 1985.78 206.127   6
   3   5   1 2651.07 230.594   5
   3  -5  -1 2284.73 222.525   5
  -3   5  -1 1808.63 222.775   2
   3  -5  -1 1974.27 215.437   4
   3   5   1 1991.19 218.474   4
  -3  -5   1 2265.40 227.145   3
  -3  -5   1 2454.92 252.695   2
   3  -5  -3 1003.32 109.304   1
  -3  -5   3 728.350 83.6371   1
  -3   5  -3 1005.08 107.154   1
   3   5   3 733.254 88.2051   1
  -3   5  -3 997.916 118.787   6
   3  -5  -3 775.564 108.663   5
   3   5   3 923.403 98.6960   5
  -3   5  -3 600.269 105.959   2
   3  -5  -3 908.872 104.611   4
   3   5   3 856.164 108.138   4
  -3  -5   3 747.516 110.456   3
  -3  -5   3 1056.33 142.921   2
   3   5   5 62490.4 5833.15   1
   3  -5  -5 61613.8 5846.03   1
  -3  -5   5 64060.8 5824.91   1
  -3   5  -5 68801.1 5858.70   6
   3  -5  -5 67403.7 5853.54   5
  -3   5  -5 64953.7 5858.02   2
   3  -5  -5 61616.8 5834.16   4
  -3  -5   5 69060.2 5860.58   3
  -3  -5   5 76105.2 5898.11   2
   3   5   5 60426.4 5848.79   3
   3   5   7 4330.15 446.023   1
  -3  -5   7 4944.32 439.629   1
  -3   5  -7 4635.89 446.918   1
   3  -5  -7 4813.15 456.893   1
   3  -5  -7 5267.05 465.955   6
  -3   5  -7 4543.63 458.959   6
   3  -5  -7 4048.01 452.316   5
  -3   5  -7 4452.01 457.549   2
   3   5   7 4402.15 450.769   4
  -3  -5   7 4226.93 458.546   3
  -3  -5   7 5752.40 501.633   2
   3   5   7 4930.82 455.433   3
  -3   5  -9 7273.66 711.460   6
   3  -5  -9 7760.60 716.615   6
   3  -5  -9 6491.61 708.869   5
  -3   5  -9 7030.61 707.372   2
   3   5   9 8086.31 707.064   4
   3   5   9 7335.89 705.194   3
  -3  -5   9 6967.04 702.770   1
   3  -5 -11 237.169 45.9474   6
  -3   5 -11 166.156 34.5028   2
  -3  -5  11 224.654 51.2160   2
   3  -5 -11 174.099 41.0357   5
  -3   5 -11 149.645 35.2037   6
   3   5  11 263.856 41.6331   4
  -3  -5  11 210.720 46.9199   3
   3   5  11 204.319 38.9863   3
  -3   5 -13 569.218 80.7822   6
   3  -5 -13 671.220 89.9240   6
   3   5  13 682.358 82.8065   4
   3  -5 -13 737.895 93.5639   5
  -3  -5  13 705.837 88.7719   2
   3   5  13 625.727 81.5717   3
  -3  -5  13 608.528 90.6470   3
  -3   5 -15 18089.3 1825.26   6
   3   5  15 18843.0 1823.73   4
  -3  -5  15 23266.1 1850.07   3
   3   5  15 19966.1 1826.63   3
   3  -5 -15 22714.9 1847.41   5
  -3   5 -17 9659.33 917.789   6
   3  -5 -17 9947.14 932.131   6
   3   5  17 9280.21 918.750   3
  -3   5 -17 10770.0 922.087   5
   3  -5 -17 10065.2 937.792   5
  -3   5 -19 6575.56 601.428   5
   3  -5 -19 6788.61 625.467   5
  -3  -5  19 6692.94 621.898   3
   3  -5 -19 5504.43 612.048   6
  -3   5 -19 6474.91 600.213   6
   3  -5 -21 275.246 56.1433   5
  -3   5 -21 165.417 31.6708   6
   3  -5 -21 136.243 38.6998   6
  -3  -5  21 192.265 45.5394   3
  -3   5 -21 239.987 36.8102   5
   3  -5 -23 344.662 63.7975   5
  -3   5 -23 297.972 43.5313   5
  -3   5 -23 282.551 43.3514   6
   3  -5 -23 389.500 63.4684   6
  -3  -5  23 196.315 52.3777   3
   3   5  23 343.265 54.4859   3
   3  -5 -25 2391.32 261.744   5
   3  -6  20-8.36675 7.17177   4
   3   6 -20 5.15519 7.65269   5
  -3   6  20-9.57303 16.3964   2
  -3   6  20 7.86517 9.52966   3
   3   6 -18 17.5313 12.2855   5
   3  -6  18 9.69718 14.4060   4
  -3   6  18 11.7283 10.0779   2
  -3  -6 -18-11.2065 9.63282   2
  -3  -6 -18-10.5941 9.11062   6
  -3   6  18 17.8815 15.3338   3
  -3  -6 -16 259.103 50.7185   6
   3   6 -16 244.169 42.9387   5
   3  -6  16 254.254 53.6642   4
  -3  -6 -16 130.103 43.5523   2
  -3   6  16 244.169 57.7445   2
   3   6 -16 317.026 55.3878   4
  -3   6  16 143.456 42.0669   3
  -3  -6 -14 247.837 47.1563   6
   3   6 -14 242.578 44.0658   5
   3  -6  14 198.279 48.9609   4
  -3  -6 -14 95.6614 36.2505   2
  -3   6  14 281.146 66.6703   2
   3   6 -14 221.516 48.4014   4
  -3   6  14 153.438 44.7738   3
  -3   6  12 41.3144 35.5420   2
   3   6 -12 45.0711 22.1020   4
  -3  -6 -12 35.5563 17.3662   6
   3   6 -12 45.0622 19.2152   5
   3  -6  12 13.3691 20.1255   4
   3  -6  10 162.025 34.1118   5
  -3  -6 -10 53.1507 31.1657   2
  -3   6  10 88.9668 44.8100   2
   3   6 -10 146.284 36.5320   4
  -3  -6 -10 177.912 38.3523   6
   3   6 -10 232.083 48.9631   5
   3  -6  10 109.715 37.8894   4
   3   6  -8 73.0359 33.0717   5
  -3  -6  -8 69.4012 35.2990   2
  -3   6   8 149.033 55.7380   2
   3  -6   8 154.532 32.0803   5
  -3  -6  -8 96.5271 30.1071   6
  -3  -6  -6 237.277 49.7473   6
   3  -6   6 289.556 50.6923   5
  -3  -6  -6 377.021 74.4821   2
  -3   6   6 296.095 78.6531   2
   3  -6   6 403.547 67.8940   4
   3   6  -6 510.492 82.7902   5
   3   6  -6 218.982 46.0343   4
  -3  -6  -6 260.607 37.9094   1
   3  -6   4 34.3692 18.9002   5
  -3   6   4 107.779 37.7200   2
  -3  -6  -4 118.670 43.9163   2
   3   6  -4 170.186 46.2404   5
   3   6  -4 60.2545 21.6107   4
  -3  -6  -4 51.9153 22.9442   6
   3  -6   2 135.445 34.1739   5
  -3   6   2 75.7493 31.6134   2
  -3  -6  -2 78.2464 41.8062   2
   3  -6   2 95.4766 30.5516   4
   3   6  -2 46.5060 27.7368   5
   3   6  -2 70.2024 23.9317   4
  -3  -6  -2 64.4753 24.2579   6
   3  -6   0 574.782 77.7360   5
  -3   6   0 410.297 73.1238   2
  -3  -6   0 647.537 113.153   2
   3  -6   0 388.493 68.0680   4
   3   6   0 364.053 78.6981   5
   3   6   0 426.253 68.9766   4
  -3   6   0 607.552 85.3129   6
   3  -6  -2 14.1757 16.1385   4
  -3   6  -2 68.7964 26.0146   2
  -3  -6   2 61.7441 28.5621   3
   3   6   2 116.239 29.1213   4
  -3   6  -2 70.9708 25.3441   6
  -3  -6   4 84.7143 40.9391   2
  -3   6  -4 47.8490 23.8550   2
  -3   6  -4 58.5561 24.3012   6
   3  -6  -4 75.7902 24.5729   5
  -3  -6   4 89.5887 27.5384   3
   3   6   4 46.4429 19.5794   4
   3   6   4 51.9862 21.7311   3
  -3   6  -6 310.419 51.7430   6
   3  -6  -6 221.071 43.6203   5
  -3   6  -6 322.367 53.9984   2
   3   6   6 411.886 53.0328   4
   3   6   6 234.149 44.1723   3
   3  -6  -8 136.612 32.3302   6
  -3   6  -8 34.4307 21.2736   2
  -3  -6   8 105.111 39.4965   2
  -3   6  -8 115.920 28.7442   6
   3  -6  -8 81.3445 26.5132   5
  -3  -6   8 112.267 31.1553   3
   3   6   8 69.3345 22.2542   3
   3  -6 -10 190.333 39.1853   6
  -3  -6  10 244.470 53.8725   2
  -3   6 -10 176.555 36.1242   6
   3  -6 -10 228.194 41.6436   5
  -3  -6  10 183.730 39.6567   3
   3   6  10 195.182 35.5873   4
   3   6  10 144.418 32.0149   3
   3  -6 -12 41.2779 17.9100   6
   3   6  12 52.8517 17.2938   4
   3   6  12 39.7624 15.2930   3
  -3   6 -12 64.6235 19.7071   6
   3  -6 -14 199.240 39.6035   6
  -3  -6  14 220.330 42.3250   3
   3   6  14 155.816 31.3731   3
   3  -6 -14 212.570 41.8176   5
  -3   6 -14 167.032 32.6690   6
  -3   6 -16 214.692 36.1818   6
   3  -6 -16 243.344 43.3030   6
  -3   6 -16 282.977 42.2585   5
   3  -6 -16 187.212 42.2226   5
  -3  -6  16 127.305 37.2523   3
   3   6  16 193.821 34.4838   3
  -3   6 -18-4.88589 9.36227   6
  -3   6 -18 10.9251 11.4630   5
   3  -6 -18 9.52008 11.5340   5
  -3  -6  18 8.67426 12.8697   3
   3   6  18 5.35636 7.95298   3
   3  -6 -20 8.30550 12.3223   6
  -3   6 -20 10.0934 10.5905   5
  -3  -6  20-8.76805 10.6231   3
   3   6  20-5.65227 8.39017   3
   3  -6 -20 20.0692 17.1871   5
   3  -6 -22 93.3261 31.8896   5
  -3  -7 -17 4205.02 427.254   6
   3   7 -17 4471.29 418.549   5
  -3  -7 -15 9733.59 967.540   6
   3   7 -15 10297.7 961.973   5
   3  -7  15 9030.84 973.575   4
  -3   7  15 11466.7 1001.10   2
   3   7 -15 11067.6 974.456   4
  -3  -7 -15 11397.7 985.635   2
   3   7 -13 80.7736 24.8372   4
  -3  -7 -13 71.0025 27.5962   2
  -3   7  13 88.4348 37.6683   2
   3   7 -13 86.6226 23.2277   5
   3  -7  13 21.6816 21.7649   4
  -3  -7 -11 80.7108 31.3524   2
  -3   7  11 100.402 46.0820   2
   3   7 -11 60.9313 20.9081   4
  -3  -7 -11 61.1558 22.9271   6
   3  -7  11 87.4129 31.8930   4
   3   7 -11 127.391 30.8751   5
  -3  -7  -9 2662.26 271.621   6
   3   7  -9 3490.38 290.383   5
   3  -7   9 2558.27 264.352   5
  -3   7   9 2820.13 320.758   2
   3  -7   9 2400.92 278.886   4
   3   7  -9 2516.34 267.245   4
  -3  -7  -9 2511.73 298.551   2
  -3  -7  -7 1778.58 192.478   6
   3   7  -7 2060.79 211.101   5
   3  -7   7 1827.33 188.711   5
   3  -7   7 1750.19 198.949   4
  -3   7   7 2146.46 237.920   2
   3   7  -7 1578.13 187.583   4
  -3  -7  -7 1844.54 227.401   2
  -3  -7  -5 23940.5 2203.04   6
   3   7  -5 28798.1 2235.64   5
   3  -7   5 22330.5 2197.72   5
  -3   7   5 24970.3 2231.93   2
   3  -7   5 25266.2 2207.75   4
   3   7  -5 22689.4 2198.41   4
  -3  -7  -5 23422.0 2256.54   2
   3  -7   3 140.403 36.3632   4
   3   7  -3 225.716 54.2979   5
  -3   7   3 250.583 53.1722   2
  -3  -7  -3 204.866 74.9019   2
   3  -7   3 197.751 38.7547   5
  -3  -7  -3 209.519 40.6833   6
   3  -7   1 368.614 62.4642   5
  -3   7   1 468.468 73.4286   2
   3  -7   1 456.216 67.3687   4
   3   7  -1 514.378 68.7330   4
  -3   7   1 562.846 76.7618   6
   3  -7  -1 533.422 69.7815   5
  -3   7  -1 425.289 70.7848   2
   3   7   1 410.080 64.6752   4
  -3   7  -1 490.381 72.7207   6
   3   7   1 576.560 76.2818   3
   3  -7  -3 181.643 37.8827   5
  -3   7  -3 121.460 34.0139   6
   3   7   3 269.533 41.3484   4
   3   7   3 215.808 40.4016   3
  -3  -7   3 240.392 74.1898   2
  -3   7  -3 119.053 35.0475   2
  -3   7  -5 21894.9 1977.03   6
   3  -7  -5 19029.0 1972.36   5
  -3   7  -5 19457.7 1975.98   2
   3   7   5 21589.5 1969.95   4
  -3  -7   5 24356.7 1983.89   3
  -3  -7   5 22616.8 2039.93   2
   3   7   5 23146.5 1975.23   3
  -3   7  -7 1652.22 173.425   6
   3   7   7 1638.60 169.980   4
  -3  -7   7 1623.21 176.276   3
  -3  -7   7 1448.34 197.208   2
   3   7   7 1526.30 167.931   3
  -3   7  -9 2452.42 269.155   6
  -3  -7   9 2982.76 278.750   3
   3   7   9 2658.24 267.023   3
   3  -7  -9 2886.76 274.847   5
   3  -7 -11 94.8968 25.5549   6
  -3  -7  11 91.5336 26.5876   3
   3   7  11 87.7480 20.9332   3
  -3   7 -11 75.5942 20.9506   6
   3  -7 -11 117.357 27.8749   5
   3  -7 -13 77.4305 22.4042   6
  -3  -7  13 36.8164 17.5490   3
   3   7  13 77.3507 20.1662   3
  -3   7 -13 51.8661 15.7058   6
   3  -7 -13 45.3534 17.9707   5
  -3   7 -15 8055.71 783.117   6
   3  -7 -15 8113.49 791.941   6
   3  -7 -15 9944.99 803.325   5
   3  -7 -17 5077.53 453.122   5
  -3  -7  17 4285.36 442.351   3
   3   8 -12 66.1366 19.4169   5
  -3  -8 -12 40.5100 16.0692   6
   3  -8  10 126.621 32.6992   4
   3   8 -10 125.035 31.2980   5
  -3   8   8 255.022 62.9024   2
   3  -8   8 192.419 39.7449   4
   3  -8   6 75.8157 25.8726   4
   3   8  -6 113.583 25.1808   4
   3  -8   6 97.6840 23.0837   5
  -3  -8  -6 129.420 52.9910   2
  -3   8   6 70.3129 33.0796   2
   3   8  -4 6.37093 9.97891   4
   3  -8   4 44.9780 15.5576   5
  -3   8   4 32.2895 15.7848   6
   3   8  -2 25.7311 12.9029   4
   3  -8   2 41.1332 16.3688   5
  -3   8   2 68.5646 24.6401   6
  -3   8   2 27.9225 16.3962   2
   3   8   0 328.573 49.3953   4
   3  -8   0 329.270 48.8234   5
  -3   8   0 382.684 57.0972   6
  -3   8   0 194.339 47.1599   2
  -3  -8   0 199.000 78.4999   2
   3  -8  -2 42.9985 17.2266   5
  -3   8  -2 54.6407 20.5463   6
   3   8   2 67.4428 20.1482   4
   3   8   2 43.2902 16.9494   3
  -3  -8   2 23.7628 20.8350   2
  -3   8  -2 38.1587 17.8614   2
   3   8   4 64.0805 19.4753   3
   3  -8  -4 36.6742 14.4838   5
  -3   8  -4 28.7994 14.4245   6
   3   8   4 64.9708 18.0263   4
   3  -8  -6 127.571 27.0010   5
  -3   8  -6 131.012 28.7390   6
   3   8   6 126.347 27.1727   3
  -3   8  -8 192.167 34.6552   6
   3  -8  -8 173.419 33.6658   5
   3   8   8 165.313 30.6774   3
  -3  -8  10 158.663 31.4439   3
   3  -8 -10 92.6324 25.8702   5
   3  -8 -12 43.2218 17.8763   5
  -4   0   0 265284. 24220.1   1
   4   0   0 234346. 24221.8   1
  -4   0   0 274754. 24190.8   6
   4   0   0 266317. 24207.3   5
   4   0   0 279649. 24208.9   4
  -4   0   0 259313. 24198.2   3
  -4   0   0 286399. 24217.6   2
  -4   0   2 6373.79 559.415   1
   4   0   2 5328.15 542.971   1
   4   0  -2 4803.15 537.542   1
  -4   0  -2 4916.11 531.680   1
   4   0   2 4831.82 537.184   1
  -4   0  -2 4964.27 512.154   6
  -4   0   2 5167.66 514.423   6
   4   0   2 5763.70 526.027   5
   4   0  -2 5904.50 533.149   5
   4   0   2 5816.60 532.896   4
   4   0  -2 6355.97 538.058   4
  -4   0   2 4295.50 520.807   3
  -4   0  -2 5559.23 520.544   3
  -4   0  -2 5851.42 534.818   2
   4   0   4 16511.2 1480.67   1
  -4   0   4 16165.8 1480.33   1
   4   0  -4 15278.2 1467.70   1
   4   0  -4 15814.3 1479.64   1
   4   0   4 15664.7 1467.23   1
  -4   0  -4 14679.3 1438.96   6
   4   0  -4 15416.4 1457.13   5
   4   0   4 15128.3 1444.37   5
   4   0   4 16480.9 1455.51   4
  -4   0   4 15529.8 1458.84   3
  -4   0  -4 15169.6 1453.27   2
  -4   0   4 18345.0 1480.50   2
   4   0   4 15226.6 1443.15   3
   4   0  -6 659.630 116.377   1
  -4   0  -6 706.357 116.663   1
   4   0   6 777.379 111.825   1
  -4   0   6 818.021 97.0276   6
  -4   0  -6 739.576 95.5495   6
   4   0  -6 539.615 97.8912   5
   4   0   6 544.897 89.7549   5
  -4   0   6 846.326 123.300   2
   4   0  -6 986.361 110.920   4
  -4   0   6 547.324 100.455   3
   4   0   6 754.035 93.9049   3
   4   0   6 934.867 131.377   1
  -4   0   6 907.637 124.249   1
  -4   0  -6 865.445 116.114   1
   4   0  -6 907.133 119.664   1
   4   0   8 2516.49 280.660   1
   4   0  -8 2428.68 264.920   1
  -4   0   8 2530.42 278.648   1
  -4   0   8 2652.75 274.461   1
  -4   0  -8 2446.42 262.666   1
  -4   0  -8 2045.55 268.097   1
   4   0  -8 2690.12 286.591   1
   4   0   8 2165.07 255.968   1
  -4   0  -8 2366.33 250.738   6
   4   0  -8 2241.91 256.238   5
   4   0   8 1998.48 238.218   5
  -4   0   8 2785.01 282.473   2
   4   0  -8 2650.12 255.594   4
   4   0   8 2232.66 254.842   4
  -4   0   8 2336.08 258.911   3
   4   0   8 2367.69 242.137   3
  -4   0  -8 2710.39 257.440   2
   4   0  10 142215. 11440.0   1
   4   0 -10 129674. 11421.9   1
  -4   0  10 118349. 11428.7   1
  -4   0  10 129485. 11428.7   1
  -4   0 -10 124317. 11416.8   1
   4   0 -10 140131. 11451.9   1
   4   0  10 130146. 11416.9   1
  -4   0 -10 121846. 11429.1   1
   4   0 -10 129018. 11397.5   6
   4   0 -10 104054. 11417.3   5
   4   0  10 121417. 11395.6   5
  -4   0  10 141534. 11449.4   2
   4   0  10 135736. 11416.6   4
   4   0 -10 112851. 11406.4   4
  -4   0  10 131684. 11425.8   3
  -4   0 -10 125121. 11411.7   2
   4   0 -12 18632.6 1724.39   1
  -4   0  12 15183.3 1730.17   1
  -4   0  12 18034.1 1725.70   1
  -4   0 -12 17655.6 1720.90   1
   4   0  12 19617.3 1738.06   1
   4   0  12 17833.1 1718.26   1
  -4   0 -12 17985.8 1731.87   1
   4   0 -12 17787.8 1704.56   6
  -4   0 -12 19555.8 1723.21   6
   4   0 -12 19671.3 1733.64   5
  -4   0  12 22394.7 1760.54   2
   4   0  12 19885.1 1723.02   4
  -4   0  12 19557.0 1731.19   3
  -4   0 -12 18761.3 1714.94   2
  -4   0  14 17500.4 1654.24   1
  -4   0  14 16187.7 1659.00   1
   4   0 -14 16754.8 1650.90   1
   4   0  14 16843.4 1661.02   1
   4   0  14 17322.0 1648.19   1
   4   0 -14 16734.9 1677.29   1
  -4   0 -14 17240.2 1658.91   1
   4   0 -14 17077.0 1637.19   6
  -4   0 -14 13288.4 1645.44   6
   4   0 -14 19302.1 1668.91   5
  -4   0 -14 20380.6 1633.86   5
  -4   0  14 16921.0 1671.64   2
   4   0 -14 18810.5 1651.01   4
   4   0  14 18298.4 1654.36   4
   4   0  14 23113.4 1681.58   3
  -4   0  14 17769.2 1663.79   3
  -4   0 -14 19616.6 1646.15   2
   4   0 -16 445.594 75.5571   1
  -4   0 -16 516.953 84.5577   1
   4   0  16 480.669 76.2238   1
   4   0 -16 448.572 68.3779   6
  -4   0 -16 326.110 70.2273   6
  -4   0 -16 580.770 67.1828   5
   4   0 -16 564.551 81.5943   4
   4   0 -16 651.072 95.4178   5
   4   0  16 525.483 94.8355   3
  -4   0 -16 474.084 69.3175   2
  -4   0 -16 455.459 77.0472   1
  -4   0  16 446.086 75.7251   1
   4   0 -16 484.159 87.3835   1
   4   0  16 530.516 87.9378   1
  -4   0  18 310.220 61.4342   1
   4   0  18 311.031 66.8412   1
  -4   0 -18 332.598 62.1109   1
   4   0 -18 302.492 53.2039   6
  -4   0 -18 285.940 56.5875   6
  -4   0  18 393.020 73.6644   2
  -4   0 -18 305.147 50.9038   2
   4   0 -18 336.758 59.7075   1
  -4   0 -18 375.918 70.6593   1
  -4   0  18 260.977 60.9024   1
   4   0  18 305.508 56.4993   1
   4   0 -18 311.829 65.6363   5
  -4   0 -18 301.162 48.9888   5
   4   0 -18 269.592 56.6535   4
   4   0  18 397.257 66.1459   4
  -4   0  18 329.734 67.3849   3
   4   0  18 226.067 64.2644   3
   4   0 -20 22780.8 1791.30   1
  -4   0  20 21448.4 1806.98   1
   4   0 -20 21797.4 1784.54   6
  -4   0 -20 20165.3 1771.79   6
   4   0 -20 19962.0 1791.62   5
  -4   0 -20 14377.3 1758.56   5
   4   0  20 24012.0 1800.70   4
  -4   0  20 25104.2 1804.02   2
   4   0  20 14700.9 1786.87   3
  -4   0  20 18065.6 1795.21   3
   4   0 -20 20178.7 1786.84   4
  -4   0 -20 18023.2 1762.42   2
  -4   0 -22 16583.2 1371.99   6
   4   0 -22 18002.5 1396.27   5
   4   0  22 13830.2 1387.43   4
  -4   0  22 17422.2 1393.27   2
  -4   0  22 11604.7 1385.81   3
   4   0 -22 12193.4 1379.04   4
   4   0  22 14272.3 1393.24   3
  -4   0 -22 14599.7 1368.06   2
   4   0 -24 8059.66 624.756   5
   4   0  24 4302.41 609.505   4
  -4   0  24 7665.34 620.946   2
  -4   0  24 5843.52 622.844   3
   4   0  24 6011.88 616.987   3
  -4   0 -24 6487.09 600.578   6
  -4   0 -26 178.887 33.1516   6
   4   0 -26 256.225 45.2123   5
  -4   0  26 218.878 48.4056   3
   4   0  26 238.622 50.2615   4
   4   0  28 550.474 69.8396   4
   4   0 -28 449.853 61.4856   5
   4   0  28 295.975 56.4840   3
  -4   0  28 296.019 59.7003   3
   4   0  30 1899.68 198.557   3
   4   1 -27 18.5956 11.9480   5
   4  -1  27 17.0802 16.4089   4
   4  -1  27 14.7521 12.7067   3
  -4   1  27 9.39562 11.4609   3
  -4  -1 -27 14.3684 9.27392   6
  -4  -1 -25 5.18408 8.91427   6
   4   1 -25 21.5137 12.3068   5
   4  -1  25-10.0692 8.65936   4
  -4   1  25 8.90893 17.0756   2
   4   1 -25 22.6273 19.3904   4
   4  -1  25 8.08927 12.0237   3
  -4   1  25 11.1585 13.5356   3
  -4  -1 -23 28.2384 12.9727   6
   4   1 -23 8.15807 12.2874   5
  -4   1  23 20.0495 17.3001   2
  -4  -1 -23 40.2568 18.3647   2
   4  -1  23 35.6295 22.8390   4
   4  -1  23 17.6153 13.2370   3
  -4   1  23 13.1056 16.0135   3
  -4  -1 -21 12.5761 12.1849   6
  -4   1  21 46.1404 24.2651   2
  -4  -1 -21 29.3975 16.7546   2
   4   1 -21 27.5838 28.9862   4
   4  -1  21-12.8312 19.1213   4
  -4   1  21 59.2120 31.1026   3
  -4   1  19 227.952 48.5241   1
  -4  -1 -19 239.598 47.8305   1
  -4  -1 -19 266.875 45.2333   6
  -4   1  19 237.085 57.2738   2
  -4  -1 -19 154.740 38.9520   2
   4  -1  19 213.645 43.7929   1
   4   1 -19 281.632 53.7657   5
   4   1 -19 345.048 68.3502   4
   4  -1  19 271.262 54.8717   3
  -4   1  19 283.318 66.9171   3
  -4   1  17 104.899 32.9772   1
   4  -1  17 45.2590 30.3600   1
  -4  -1 -17 80.0977 28.0047   1
  -4  -1 -17 99.2572 30.6614   6
  -4   1  17 115.872 38.3614   2
  -4  -1 -17 88.8651 29.2061   2
   4   1 -17 127.476 34.3731   1
  -4  -1 -17 111.043 40.5108   1
  -4   1  17 87.6645 34.3940   1
   4  -1  17 78.5884 29.4965   1
   4   1 -17 83.9116 33.7773   5
   4  -1  17 180.755 45.1963   4
   4   1 -17 168.429 49.2494   4
   4  -1  17 102.377 35.8892   3
  -4   1  17 124.343 47.0389   3
   4  -1  15 114.725 39.2568   1
  -4  -1 -15 55.5764 24.4860   1
  -4   1  15 47.2706 22.1846   1
   4   1 -15 50.5434 16.7670   6
  -4   1  15 15.6278 23.8874   2
   4   1 -15 99.1259 29.4435   1
   4   1 -15 88.6279 40.5684   1
  -4   1  15 82.6741 31.7455   1
  -4  -1 -15 40.6191 26.5603   1
   4  -1  15 41.5784 20.9532   1
   4   1 -15 63.1405 27.1093   5
  -4  -1 -15 58.7568 15.3269   5
   4  -1  15 117.233 36.6503   4
   4  -1  15 74.9486 36.7589   3
  -4   1  15 72.6730 33.4298   3
  -4   1  13 19.9528 19.2057   1
  -4  -1 -13 9.28051 13.9092   1
   4  -1  13 58.0881 27.8754   1
   4  -1  13 8.67928 10.7003   1
  -4   1  13 13.6429 20.3320   1
   4   1 -13 16.8874 20.5468   1
  -4  -1 -13 13.8008 16.8314   1
  -4  -1 -13 21.9026 18.8606   6
   4   1 -13 21.6404 9.48033   6
   4  -1  13 24.8833 14.2349   5
  -4   1  13 16.2032 24.1131   2
  -4  -1 -13 17.7069 15.2936   2
  -4  -1 -13 25.1505 10.9534   5
   4   1 -13 25.0728 21.5614   5
   4   1 -13 10.9952 18.9354   4
   4  -1  13 33.0895 21.2125   4
   4  -1  13 16.1122 27.6638   3
  -4   1  13 51.4478 27.0496   3
  -4   1  11 185.131 48.9661   1
  -4  -1 -11 231.283 48.9006   1
   4  -1  11 139.281 49.1560   1
   4   1 -11 108.822 40.4103   1
   4  -1  11 231.788 46.7599   1
  -4   1  11 114.389 44.5404   1
   4   1 -11 301.595 67.8315   1
  -4  -1 -11 329.806 67.0489   6
  -4  -1 -11 251.485 35.1076   5
   4  -1  11 327.275 48.3052   5
  -4  -1 -11 276.493 52.2183   2
  -4   1  11 164.477 53.5243   2
   4   1 -11 224.091 51.2495   5
   4   1 -11 312.001 56.3996   4
   4  -1  11 337.587 59.1926   4
   4  -1  11 238.117 60.7637   3
  -4   1  11 161.078 46.2037   3
  -4   1   9 421.841 73.3871   1
   4  -1   9 332.083 77.8519   1
   4   1  -9 354.658 77.5847   1
  -4  -1  -9 372.059 77.2472   1
   4  -1   9 347.977 63.6514   1
  -4   1   9 298.260 70.7387   1
   4   1  -9 405.523 66.7832   1
  -4  -1  -9 440.240 81.1034   6
  -4  -1  -9 486.038 51.7646   5
  -4  -1  -9 378.251 65.0060   2
  -4   1   9 401.931 79.5388   2
   4  -1   9 301.946 60.5062   4
   4   1  -9 316.168 61.6684   4
   4  -1   9 448.544 66.7466   3
  -4   1   9 384.818 70.5671   3
  -4  -1  -7 513.248 91.1027   1
   4   1  -7 303.339 81.6397   1
  -4   1   7 420.999 91.2192   1
   4   1  -7 351.634 68.4599   1
  -4  -1  -7 314.162 76.3465   6
   4   1  -7 563.158 77.2556   5
   4  -1   7 468.665 69.7298   5
  -4   1   7 411.284 82.4906   2
  -4  -1  -7 464.259 73.8882   2
   4  -1   7 459.704 73.0011   4
   4  -1   7 410.380 58.4911   3
  -4  -1  -7 580.710 81.2212   1
  -4   1   7 511.351 84.4345   1
  -4  -1  -5 387.924 75.4954   1
  -4   1   5 645.075 97.1882   1
  -4  -1  -5 459.046 91.5671   1
   4  -1   5 674.458 104.266   1
  -4   1   5 555.242 99.1350   1
   4  -1   5 495.789 82.0955   1
   4   1  -5 491.537 81.3865   1
   4   1  -5 561.191 95.2476   1
  -4  -1  -5 591.740 97.0703   6
  -4   1   5 553.068 83.0978   6
   4  -1   5 595.236 81.3151   5
  -4   1   5 475.988 88.0826   2
  -4  -1  -5 492.765 75.7463   2
   4   1  -5 331.425 66.6780   5
   4  -1   5 391.612 59.0233   3
  -4   1   5 574.820 80.3595   3
   4  -1   5 460.131 76.7284   4
   4   1  -5 420.836 77.3276   4
   4  -1   5 451.699 58.9534   3
  -4  -1  -3 57.8262 27.1639   1
  -4   1   3 86.9741 33.6121   1
  -4  -1  -3 41.5187 29.8992   6
   4  -1   3 62.4675 26.2145   5
   4   1  -3 94.3544 29.9990   5
  -4   1   3 95.6095 34.6882   6
   4  -1   3 143.953 43.8971   1
   4   1  -3 80.8841 34.6776   1
   4   1  -3 112.859 34.7025   1
   4  -1   3 39.7722 23.8094   1
  -4  -1  -3 76.3439 32.8168   1
  -4   1   3 58.5937 36.1927   2
  -4  -1  -3 52.0169 31.6797   2
   4   1  -3 91.0516 33.1071   4
   4  -1   3 102.321 30.6517   4
  -4   1   3 67.9105 26.1804   3
   4  -1   3 79.9187 20.4280   3
   4  -1   3 86.1267 21.5746   3
   4  -1   1 510.252 80.7444   5
  -4   1   1 389.091 75.1182   6
   4   1  -1 268.638 61.3024   5
   4  -1   1 537.478 84.9450   1
  -4   1   1 695.386 99.6339   1
   4   1  -1 626.792 93.3166   1
  -4  -1  -1 359.270 77.1989   1
   4  -1   1 446.890 84.2311   1
   4   1  -1 471.364 80.2736   1
  -4  -1  -1 423.543 72.9966   2
  -4   1   1 534.504 88.9155   2
   4   1  -1 607.244 84.4773   4
  -4  -1  -1 347.172 68.6792   3
   4  -1   1 372.154 56.1139   3
   4  -1   1 334.968 63.6221   4
  -4   1   1 327.751 75.0420   1
  -4  -1  -1 508.873 78.3855   1
   4  -1  -1 351.015 77.2483   1
   4   1   1 428.859 81.5099   1
   4  -1  -1 494.939 88.7203   1
  -4  -1   1 343.701 80.2884   1
  -4   1  -1 474.202 83.7232   1
   4   1   1 369.362 78.5608   1
  -4  -1   1 643.232 79.2865   6
   4   1   1 432.327 67.3920   5
  -4   1  -1 471.984 78.5946   6
   4  -1  -1 453.459 78.3438   5
  -4  -1   1 323.806 74.6459   2
  -4   1  -1 558.854 87.8988   2
   4  -1  -1 552.135 75.0241   4
   4   1   1 473.040 80.3087   4
  -4  -1   1 449.968 75.0307   3
  -4   1  -1 503.997 62.4195   3
  -4  -1   1 487.727 83.2239   1
  -4   1  -1 344.722 74.1399   1
  -4  -1   3 60.0676 14.6916   6
  -4  -1   3 114.876 24.1798   6
   4  -1  -3 86.6745 35.6728   5
  -4   1  -3 29.5110 19.7719   6
   4   1   3 48.1016 19.5550   5
  -4   1  -3 97.8168 34.3716   1
  -4  -1   3 71.0069 34.9143   1
   4   1   3 58.9403 28.8457   1
   4  -1  -3 62.2335 33.1805   1
   4   1   3 84.8035 34.7534   1
   4  -1  -3 45.3228 32.2513   1
  -4   1  -3 61.8409 28.6570   2
  -4  -1   3 34.7127 25.0026   2
   4  -1  -3 80.0889 25.9769   4
  -4  -1   3 48.4607 23.9633   3
  -4  -1   3 92.2498 35.3451   1
  -4   1  -3 93.4829 34.8270   1
   4   1   5 655.287 99.7260   1
   4   1   5 610.078 91.5564   1
  -4  -1   5 682.899 99.8135   1
  -4   1  -5 672.944 97.1892   1
   4  -1  -5 418.758 83.6547   1
  -4   1  -5 532.202 76.4977   6
  -4  -1   5 384.681 49.0094   6
  -4  -1   5 516.808 54.7166   6
   4  -1  -5 579.472 85.1251   5
   4   1   5 466.576 64.7371   5
  -4  -1   5 481.165 80.4759   2
  -4   1  -5 414.573 76.2130   2
   4   1   5 583.649 81.8101   4
   4  -1  -5 666.316 78.6855   4
  -4  -1   5 692.651 93.8160   3
   4   1   5 319.771 69.5932   3
  -4   1  -5 574.073 89.0253   1
  -4  -1   5 463.985 87.7596   1
   4   1   7 472.938 84.2570   1
  -4  -1   7 441.141 83.9309   1
  -4   1  -7 473.230 69.6923   6
   4  -1  -7 485.867 76.5947   5
   4   1   7 394.036 55.3193   5
   4   1   7 382.307 74.7241   1
  -4   1  -7 698.637 99.7985   1
  -4  -1   7 537.072 89.9898   1
   4  -1  -7 624.708 97.7494   1
   4  -1  -7 474.326 83.4017   1
  -4   1  -7 489.381 73.2633   2
   4  -1  -7 450.294 69.5942   4
   4   1   7 311.958 67.1675   4
  -4  -1   7 446.257 78.7488   3
   4   1   7 462.469 71.7724   3
  -4  -1   9 416.134 73.8877   1
   4   1   9 213.633 59.8609   1
  -4   1  -9 399.258 72.1696   1
   4   1   9 345.106 64.8419   1
   4  -1  -9 420.385 81.5957   1
  -4  -1   9 348.130 71.9335   1
   4  -1  -9 278.834 63.8180   1
   4  -1  -9 353.544 59.2445   6
  -4   1  -9 382.188 60.2529   6
   4   1   9 327.539 45.5327   5
   4  -1  -9 299.981 62.6913   5
  -4   1  -9 428.073 64.7327   2
  -4  -1   9 400.969 74.7315   2
   4   1   9 516.232 70.8862   4
   4  -1  -9 394.600 62.0593   4
   4   1   9 380.966 60.5354   3
  -4  -1   9 330.142 66.4054   3
  -4   1 -11 271.503 48.2507   6
  -4  -1  11 127.173 24.8618   6
   4  -1 -11 157.516 39.0982   6
   4  -1 -11 242.335 52.6220   5
  -4  -1  11 139.478 26.6452   6
  -4   1 -11 124.427 40.6890   1
   4  -1 -11 212.442 49.6867   1
   4   1  11 184.459 45.8924   1
   4  -1 -11 182.972 56.4890   1
  -4  -1  11 238.719 56.8417   2
   4  -1 -11 256.886 47.7749   4
   4   1  11 313.968 50.9341   4
   4   1  11 161.994 38.0511   3
  -4  -1  11 212.497 50.8373   3
   4   1  13 23.4415 22.5962   1
  -4  -1  13 11.5129 19.8928   1
  -4   1 -13 45.8804 24.2018   1
  -4   1 -13 42.3353 20.6759   6
   4  -1 -13 34.9379 18.5099   6
   4  -1 -13 51.3428 29.1976   5
  -4   1 -13 29.3794 15.6313   2
  -4  -1  13 30.3649 18.5745   2
   4   1  13 26.6648 17.2228   3
   4  -1 -13 34.7111 18.3923   4
   4   1  13 17.9422 15.5900   4
   4  -1 -13 30.1367 25.9393   1
   4  -1 -13 24.0272 20.7428   1
  -4  -1  13 22.9220 19.8047   1
  -4   1 -13 11.5484 10.2383   1
   4   1  13 21.2406 22.4312   1
  -4   1 -15 102.738 33.0674   1
   4   1  15 67.7577 26.4023   1
   4  -1 -15 69.8980 28.9580   1
  -4  -1  15 67.8045 32.7484   1
  -4   1 -15 67.5466 29.6450   1
   4   1  15 64.5348 29.8450   1
  -4   1 -15 52.1200 24.4094   6
   4  -1 -15 96.6233 27.8920   6
   4  -1 -15 70.4052 30.2450   5
  -4  -1  15 119.113 38.7977   2
  -4   1 -15 51.7880 19.5084   2
   4   1  15 78.8550 25.7233   4
   4   1  15 95.3283 33.3441   3
   4   1  17 118.091 38.0054   1
   4  -1 -17 28.3515 23.6081   1
   4  -1 -17 58.4198 28.5645   1
  -4  -1  17 116.201 36.1001   1
  -4   1 -17 89.6228 34.9206   1
   4  -1 -17 74.9580 27.5497   6
  -4   1 -17 53.7816 25.4067   6
   4  -1 -17 178.781 47.2302   5
  -4  -1  17 139.125 45.8464   2
  -4   1 -17 140.190 28.5615   2
  -4   1 -17 136.618 29.6426   5
   4  -1 -17 118.948 33.1265   4
   4   1  17 169.188 39.6054   4
  -4  -1  17 135.242 42.1614   3
   4   1  17 232.058 55.8619   3
   4   1  19 245.943 52.4886   1
   4  -1 -19 172.359 52.6011   1
   4  -1 -19 170.844 45.4380   1
  -4   1 -19 196.716 48.8904   1
   4  -1 -19 187.702 45.8379   6
  -4   1 -19 222.324 46.7813   6
   4  -1 -19 240.739 58.4326   5
  -4   1 -19 271.838 41.1165   2
  -4   1 -19 220.218 42.0187   5
   4  -1 -19 235.686 46.7572   4
   4   1  19 275.884 50.3481   4
   4   1  19 294.154 68.8047   3
  -4  -1  19 165.142 49.3777   3
   4  -1 -21 104.802 31.6516   6
  -4   1 -21 9.17606 17.7884   6
   4  -1 -21 28.5997 21.3895   5
  -4  -1  21 40.7666 23.2553   2
  -4   1 -21 23.0253 18.7954   5
   4   1  21 19.8985 17.2645   4
   4   1  21 35.2698 37.0901   3
  -4  -1  21 36.9051 21.2497   3
   4  -1 -23 12.6372 10.9261   6
   4   1  23 9.94281 12.1348   4
   4   1  23 33.0313 24.5394   3
  -4  -1  23 11.8654 14.4474   3
   4  -1 -23 25.6033 19.0453   5
  -4   1 -25 6.49044 7.87707   6
   4   1  25 9.94714 12.0563   4
   4   1  25 13.2334 19.6321   3
  -4  -1  25-10.9153 9.36090   3
   4  -1 -25 10.9116 13.2231   5
  -4   1 -27 5.45374 6.64781   6
   4  -1 -27 18.1211 13.4584   5
   4   1  27-8.82974 7.59862   4
   4   1  27 31.6334 22.1276   3
  -4  -1  27 9.58568 11.6320   3
   4   1  29 71.7473 21.2367   4
   4   1  29 60.1183 21.6441   3
  -4  -2 -26 299.165 43.6058   6
   4  -2  26 404.554 57.4691   4
   4   2 -26 213.293 39.3861   5
  -4   2  26 180.027 42.2191   2
   4   2 -26 402.801 62.3593   4
  -4   2  26 239.837 51.9215   3
  -4  -2 -24 4834.32 507.473   6
   4   2 -24 5617.51 513.145   5
   4  -2  24 6102.96 529.576   4
  -4   2  24 5718.73 525.971   2
  -4   2  24 6803.99 545.710   3
  -4  -2 -24 4232.55 517.612   2
  -4   2  22 13281.1 1223.52   2
  -4   2  22 14658.6 1244.67   3
   4   2 -22 10811.7 1225.97   4
   4  -2  22 14473.7 1228.11   3
   4   2 -22 12686.0 1207.21   5
  -4  -2 -20 17434.6 1502.08   6
   4   2 -20 17377.1 1508.25   5
   4  -2  20 13272.1 1512.40   4
   4   2 -20 15727.9 1524.78   4
   4  -2  20 16197.1 1520.04   3
  -4   2  20 17030.0 1540.81   3
  -4  -2 -20 16280.8 1504.36   2
  -4  -2 -18 838.181 101.614   6
   4   2 -18 881.023 110.711   5
  -4   2  18 783.700 119.274   2
   4  -2  18 397.304 97.3156   4
   4  -2  18 634.115 106.840   3
  -4  -2 -18 891.839 105.560   2
  -4   2  18 729.221 126.900   3
  -4   2  16 792.906 99.4622   1
  -4  -2 -16 672.422 99.7194   6
   4   2 -16 767.670 106.220   5
  -4   2  16 848.875 127.949   2
  -4   2  16 950.211 137.443   3
   4  -2  16 679.844 111.998   4
   4   2 -16 1033.55 124.745   4
   4  -2  16 987.166 124.809   3
  -4  -2 -16 619.619 96.3696   2
  -4   2  14 11716.5 1079.74   1
  -4   2  14 10536.5 1101.96   1
  -4  -2 -14 12599.3 1084.30   1
   4  -2  14 11073.3 1103.75   1
   4  -2  14 11781.7 1077.22   1
  -4  -2 -14 10698.9 1098.99   1
  -4  -2 -14 12879.7 1093.78   6
   4   2 -14 7491.68 1076.97   5
   4  -2  14 11356.8 1100.23   4
   4   2 -14 13099.7 1104.35   4
   4  -2  14 13524.7 1110.57   3
  -4   2  14 13450.1 1126.58   3
  -4  -2 -14 12710.2 1089.03   2
   4  -2  12 11755.2 1099.67   1
  -4   2  12 10466.6 1089.61   1
  -4   2  12 12058.0 1072.40   1
   4   2 -12 10831.7 1066.74   1
   4   2 -12 11086.6 1100.48   1
   4  -2  12 11410.2 1066.42   1
  -4  -2 -12 10563.0 1086.96   1
  -4  -2 -12 13520.1 1092.55   6
   4   2 -12 10860.9 1081.33   5
   4  -2  12 9651.26 1060.46   5
  -4   2  12 9550.12 1102.33   2
   4  -2  12 12529.4 1095.02   4
   4   2 -12 12469.9 1085.27   4
   4  -2  12 10686.8 1083.90   3
  -4   2  12 14285.9 1102.75   3
  -4  -2 -12 13433.5 1082.96   2
   4  -2  10 86944.5 3163.43   1
   4   2 -10 75236.6 3062.22   1
  -4   2  10 83707.2 3142.69   1
  -4   2  10 81141.6 3080.02   1
  -4  -2 -10 79436.4 3070.02   1
   4   2 -10 85821.3 3149.57   1
   4  -2  10 75897.4 3064.24   1
  -4  -2 -10 78902.2 3124.92   1
  -4  -2 -10 95896.3 3132.49   6
   4   2 -10 74623.1 3091.13   5
   4  -2  10 74139.2 3058.33   5
  -4   2  10 78526.6 3166.59   2
   4  -2  10 84282.1 3118.34   4
   4  -2  10 60497.1 3058.68   3
   4   2 -10 78478.2 3090.82   4
  -4   2  10 78848.3 3098.79   3
  -4  -2 -10 85261.6 3086.63   2
   4   2  -8 3492.21 271.486   1
  -4   2   8 3633.44 283.758   1
  -4  -2  -8 3469.44 272.053   1
  -4  -2  -8 3247.30 301.426   1
   4   2  -8 3429.13 300.929   1
   4  -2   8 3364.01 272.545   1
  -4  -2  -8 2430.05 272.317   6
   4   2  -8 3427.85 277.384   5
   4  -2   8 3425.17 271.262   5
  -4   2   8 3551.18 310.651   2
   4  -2   8 3628.79 291.144   4
  -4   2   8 3114.23 270.304   3
   4   2  -8 3383.12 278.574   4
   4  -2   8 3380.46 250.275   3
  -4  -2  -8 3612.53 276.529   2
  -4   2   6 854.744 132.332   1
  -4   2   6 953.921 122.154   1
  -4  -2  -6 841.012 110.873   1
  -4  -2  -6 666.371 120.266   1
   4  -2   6 816.349 130.389   1
   4  -2   6 781.529 110.555   1
  -4  -2  -6 941.590 121.009   6
   4   2  -6 870.625 109.588   5
  -4  -2  -6 893.754 86.8120   5
   4  -2   6 827.221 111.045   5
   4  -2   6 1046.34 125.510   4
   4   2  -6 770.677 113.642   4
  -4   2   6 753.853 107.094   3
  -4  -2  -6 788.553 110.122   2
  -4   2   4 4588.93 445.100   1
   4  -2   4 3659.71 428.307   1
  -4   2   4 4367.11 425.400   1
  -4  -2  -4 4180.83 409.347   1
   4   2  -4 3845.64 409.000   1
   4   2  -4 4610.79 435.482   1
  -4  -2  -4 3840.94 426.325   1
   4  -2   4 3969.43 414.247   1
  -4  -2  -4 4578.46 410.535   6
   4   2  -4 3517.52 400.378   5
  -4  -2  -4 4589.17 406.365   5
   4  -2   4 3904.88 413.904   5
  -4   2   4 4140.39 433.614   2
   4   2  -4 4874.56 424.281   4
   4  -2   4 4443.55 422.459   4
  -4   2   4 3527.30 397.744   3
  -4  -2  -4 4271.66 414.977   2
  -4   2   2 1881.86 249.498   1
   4  -2   2 2095.42 252.857   1
  -4   2   2 2328.84 245.808   1
   4   2  -2 2347.23 240.452   1
  -4  -2  -2 2129.48 232.489   1
   4   2  -2 2362.32 251.545   1
  -4  -2  -2 2414.04 253.201   1
   4  -2   2 2042.83 237.084   1
  -4  -2  -2 2347.29 222.836   6
  -4   2   2 2189.34 248.430   6
  -4   2   2 2353.98 254.545   2
   4  -2   2 2012.57 235.707   4
   4   2  -2 2218.82 240.501   4
  -4  -2  -2 1785.72 238.192   3
  -4  -2  -2 2021.78 236.674   2
  -4   2   0 152571. 13573.5   1
   4   2   0 160061. 13570.8   1
   4  -2   0 145827. 13578.5   1
  -4  -2   0 149279. 13555.2   1
  -4   2   0 169267. 13579.2   1
  -4  -2   0 171075. 13587.6   1
   4   2   0 133175. 13562.1   1
   4  -2   0 152513. 13564.0   1
   4   2   0 154268. 13536.9   6
  -4  -2   0 141639. 13530.3   6
  -4   2   0 144378. 13574.1   6
   4   2   0 154777. 13545.9   5
   4  -2   0 161690. 13567.9   5
  -4   2   0 143909. 13574.8   2
   4   2   0 172426. 13571.9   4
   4  -2   0 137429. 13556.9   4
   4  -2   0 137774. 13536.2   3
  -4  -2   0 152491. 13559.8   2
  -4  -2   2 2393.79 244.209   2
   4   2   2 1976.99 218.914   5
   4  -2  -2 2206.90 248.176   5
  -4   2  -2 2029.68 246.629   2
   4   2   2 2287.87 248.213   4
   4  -2  -2 2677.52 242.999   4
  -4  -2   2 2222.71 239.887   1
   4   2   2 2203.12 247.387   1
   4  -2  -2 2238.04 254.811   1
  -4   2  -2 1667.42 237.843   1
   4  -2  -2 2470.81 253.810   1
  -4   2  -2 2233.21 245.084   1
  -4  -2   2 2457.65 263.721   1
   4   2   2 2078.12 244.679   1
  -4  -2   4 4898.39 414.517   1
  -4  -2   4 4663.23 421.388   1
   4  -2  -4 3655.37 414.533   1
  -4   2  -4 3710.53 407.408   1
   4  -2  -4 3942.39 417.368   1
  -4   2  -4 3961.48 407.196   1
   4   2   4 3836.55 409.146   1
  -4   2  -4 3808.42 403.170   6
   4  -2  -4 4512.45 416.382   5
   4   2   4 3739.27 375.740   5
  -4   2  -4 3440.95 404.134   2
   4   2   4 4419.37 407.970   4
   4  -2  -4 3999.48 396.099   4
  -4  -2   4 3833.17 411.141   3
  -4  -2   4 3980.42 403.457   2
   4   2   6 1000.61 127.705   1
  -4  -2   6 956.907 121.339   1
  -4  -2   6 1051.74 127.995   1
  -4   2  -6 904.368 123.229   1
   4  -2  -6 906.002 128.665   1
  -4   2  -6 1095.86 127.726   1
   4  -2  -6 1165.25 133.630   1
  -4   2  -6 669.067 107.685   6
   4  -2  -6 787.369 114.206   5
   4   2   6 678.961 83.6560   5
   4   2   6 849.184 110.838   4
   4  -2  -6 1002.87 108.645   4
  -4  -2   6 884.288 121.074   3
  -4   2  -6 735.954 111.692   2
  -4  -2   6 1171.13 126.275   2
   4   2   8 3650.54 367.283   1
   4  -2  -8 3004.03 366.421   1
  -4  -2   8 3849.89 369.674   1
  -4   2  -8 3470.55 372.813   1
  -4   2  -8 3843.02 373.653   1
   4  -2  -8 3555.17 371.783   1
   4   2   8 3495.63 365.916   1
  -4   2  -8 2912.26 348.918   6
   4  -2  -8 3141.81 356.852   6
   4  -2  -8 3618.13 366.449   5
   4   2   8 3885.03 359.035   4
   4  -2  -8 4081.85 352.892   4
  -4  -2   8 4225.02 380.937   3
  -4   2  -8 3558.87 357.072   2
   4   2   8 3663.34 357.614   3
  -4  -2   8 2890.19 357.880   2
   4   2  10 79861.7 7245.39   1
  -4  -2  10 73222.3 7248.10   1
  -4  -2  10 75564.4 7250.70   1
  -4   2 -10 83563.3 7256.16   1
  -4   2 -10 75399.6 7246.97   1
   4  -2 -10 79188.8 7262.16   1
   4   2  10 73051.5 7251.54   1
  -4   2 -10 80673.1 7236.46   6
   4  -2 -10 86756.1 7232.22   4
   4   2  10 86007.6 7239.09   4
  -4  -2  10 72605.6 7249.40   3
  -4  -2  10 79211.4 7251.51   2
  -4   2 -10 82406.5 7234.37   2
   4   2  10 81325.6 7237.18   3
   4  -2 -12 10447.9 1069.18   1
  -4  -2  12 10620.3 1061.87   1
  -4  -2  12 10278.1 1060.84   1
  -4   2 -12 11561.9 1071.90   1
   4   2  12 11014.8 1058.59   1
   4  -2 -12 10293.3 1071.29   1
   4   2  12 12322.8 1070.54   1
  -4   2 -12 10963.1 1060.25   1
  -4   2 -12 10941.6 1053.02   6
   4  -2 -12 9759.50 1054.18   6
   4  -2 -12 13122.3 1072.00   5
   4   2  12 13173.7 1057.65   4
   4  -2 -12 12780.7 1049.55   4
  -4  -2  12 12208.6 1075.11   3
   4   2  12 10401.4 1050.40   3
  -4   2 -12 11101.9 1049.95   2
  -4  -2  14 12366.4 1107.99   1
   4  -2 -14 11753.7 1111.27   1
  -4   2 -14 12157.7 1112.89   1
   4   2  14 13516.5 1116.81   1
   4  -2 -14 10741.3 1109.99   1
  -4   2 -14 10534.1 1095.04   1
   4  -2 -14 10740.2 1095.84   6
  -4   2 -14 13711.2 1096.26   6
   4  -2 -14 13910.8 1117.78   5
   4   2  14 11322.9 1091.93   4
   4  -2 -14 11741.1 1083.57   4
  -4  -2  14 11017.6 1106.86   3
  -4  -2  14 8391.36 1094.97   2
   4   2  14 13023.2 1095.86   3
   4  -2 -16 638.174 110.878   1
   4  -2 -16 796.561 105.266   6
  -4   2 -16 820.648 99.8918   6
   4  -2 -16 939.694 121.216   5
   4   2  16 864.064 100.789   4
   4   2  16 881.636 106.768   3
  -4  -2  16 701.779 108.544   3
  -4   2 -16 722.149 89.3921   2
  -4  -2  16 589.415 102.133   2
   4  -2 -18 853.225 109.661   6
   4  -2 -18 945.030 125.631   5
  -4   2 -18 660.617 90.6309   5
   4   2  18 754.746 97.9164   4
  -4  -2  18 758.841 108.822   3
   4   2  18 910.580 113.277   3
  -4  -2  18 860.743 107.568   2
   4  -2 -20 16034.7 1629.50   6
  -4   2 -20 18097.6 1621.43   6
   4   2  20 16748.3 1617.95   4
   4  -2 -20 18661.5 1654.92   5
  -4   2 -20 17166.1 1613.14   5
   4   2  20 21251.6 1652.76   3
  -4  -2  20 16583.3 1632.80   3
  -4  -2  20 18088.6 1622.91   2
   4   2  22 13478.0 1191.97   4
   4  -2 -22 11933.7 1214.70   5
  -4   2 -22 14468.3 1191.15   5
  -4  -2  22 11509.7 1201.46   3
   4  -2 -22 13763.5 1210.31   6
  -4   2 -22 11417.0 1190.32   6
   4   2  24 4795.24 419.453   4
   4  -2 -24 6537.64 458.661   5
  -4   2 -24 4628.08 417.976   5
  -4  -2  24 3968.61 422.647   3
   4   2  24 4519.83 447.582   3
   4  -2 -24 4850.78 438.050   6
  -4   2 -24 2812.33 403.627   6
   4  -2 -26 123.637 44.4505   6
   4  -2 -26 213.733 50.5955   5
  -4  -2  26 161.214 43.1128   3
   4   2  26 151.100 40.0484   4
   4   2  28 347.522 63.3330   3
   4   3 -27 61.0960 21.4574   4
  -4   3  27 52.8537 19.7435   2
  -4   3  27 15.5526 13.8198   3
  -4  -3 -25 46.3586 17.5464   6
   4   3 -25 59.2814 16.5529   5
  -4  -3 -25 10.0547 12.9123   2
  -4   3  25 78.9996 25.2945   2
   4   3 -25 20.7631 13.2861   4
  -4   3  25 18.5059 16.4183   3
  -4  -3 -23 295.028 46.6440   6
   4  -3  23 177.073 41.5561   4
   4   3 -23 177.417 36.1196   5
  -4  -3 -23 199.039 45.9811   2
  -4   3  23 195.528 44.7447   2
   4   3 -23 156.012 47.6674   4
  -4   3  23 317.218 55.5956   3
   4   3 -21 54.3388 18.6075   5
   4  -3  21 19.0016 14.3716   4
  -4  -3 -21 9.34639 16.2536   2
  -4   3  21 37.0960 26.0875   2
  -4  -3 -21 17.6091 15.3408   6
  -4   3  21 13.0129 19.5048   3
  -4  -3 -19 49.9784 25.9975   6
   4   3 -19 46.9092 19.3687   5
   4  -3  19 43.0086 22.9166   4
  -4   3  19 59.7681 31.6021   2
   4   3 -19 40.6449 20.5026   4
  -4   3  19 15.0631 26.1152   3
  -4  -3 -17 56.5730 26.3010   6
  -4  -3 -17 72.1335 26.2754   2
  -4   3  17 18.0885 22.6830   2
   4   3 -17 92.2329 32.4493   4
  -4   3  17 67.1368 38.4759   3
  -4  -3 -15 24.6301 18.6613   6
  -4  -3 -15 45.1646 19.3286   2
  -4   3  15 105.183 44.2853   2
   4   3 -15 39.7127 21.1722   5
   4  -3  15 14.1802 12.7325   4
   4   3 -15 49.5473 28.3206   4
  -4   3  15 68.6710 36.2087   3
  -4  -3 -13 819.323 126.097   6
   4   3 -13 970.169 127.608   5
  -4   3  13 1213.33 172.181   2
   4  -3  13 776.154 137.347   4
   4   3 -13 932.756 128.058   4
  -4   3  13 1273.25 155.079   3
  -4  -3 -13 1062.31 124.040   2
  -4   3  11 126.075 30.7023   1
   4  -3  11 133.842 46.3446   1
  -4  -3 -11 121.814 41.3213   1
  -4   3  11 136.105 44.0468   1
   4   3 -11 69.3859 30.7078   1
  -4  -3 -11 119.730 38.2372   6
   4  -3  11 95.1016 27.2127   5
  -4   3  11 160.564 59.7261   2
  -4  -3 -11 66.9270 27.6777   2
   4   3 -11 113.062 34.9349   5
   4  -3  11 35.0084 31.5338   4
   4   3 -11 130.610 38.5413   4
  -4   3  11 177.894 48.4232   3
   4  -3   9 28.9078 15.5845   1
  -4  -3  -9 57.0442 30.1280   1
   4   3  -9 84.4322 32.0828   1
   4  -3   9 35.4463 30.5649   1
  -4   3   9 31.7968 27.4648   1
  -4   3   9 28.6068 16.7266   3
   4  -3   9 42.8107 19.7318   5
  -4   3   9 63.6133 36.4910   2
  -4  -3  -9 38.7416 18.8941   2
   4   3  -9 10.8311 13.6070   5
   4  -3   9 18.7194 22.9546   4
   4   3  -9 42.0532 20.4519   4
  -4   3   9 81.3650 24.4034   1
  -4  -3  -9 21.4430 12.7656   1
   4   3  -7 101.001 26.9402   1
   4  -3   7 184.024 35.8961   1
  -4  -3  -7 105.087 37.9081   1
   4  -3   7 131.352 45.7334   1
  -4   3   7 131.064 45.6388   1
   4   3  -7 54.9331 32.9108   1
  -4  -3  -7 62.4782 25.3160   6
   4  -3   7 137.542 36.3065   5
   4   3  -7 147.383 36.3100   5
   4   3  -7 73.1147 30.2501   4
  -4   3   7 113.480 47.0441   2
  -4  -3  -7 183.115 40.1659   2
  -4   3   7 81.5871 27.8922   1
   4   3  -5 535.638 91.7192   1
  -4   3   5 560.638 101.573   1
   4  -3   5 580.997 99.7012   1
   4  -3   5 538.654 80.5095   1
  -4  -3  -5 590.935 96.1770   1
  -4  -3  -5 644.387 82.1302   6
   4   3  -5 689.766 85.6092   5
   4  -3   5 691.632 91.8187   5
  -4   3   5 432.019 93.8874   2
  -4   3   5 462.482 71.8514   3
   4   3  -5 489.346 85.4731   4
   4  -3   5 849.917 132.471   4
  -4   3   5 720.574 90.0160   1
  -4  -3  -5 602.878 79.2868   1
   4   3  -5 478.205 74.9336   1
  -4   3   3 1349.35 164.579   1
  -4   3   3 1332.29 148.127   1
  -4  -3  -3 1241.83 135.811   1
   4   3  -3 1247.77 137.515   1
   4  -3   3 1226.76 140.229   1
   4   3  -3 1023.63 144.214   1
  -4  -3  -3 1195.92 131.824   6
   4   3  -3 1146.82 133.422   5
   4  -3   3 1303.68 148.474   5
  -4   3   3 1263.80 162.564   2
   4   3  -3 1080.64 143.389   4
  -4   3   3 938.422 118.514   3
  -4  -3  -3 1131.08 144.066   2
   4   3  -1 134.665 31.3950   1
   4   3  -1 106.383 35.0642   1
   4  -3   1 105.564 30.8834   1
  -4  -3  -1 129.856 26.0078   6
   4  -3   1 170.900 41.4793   5
   4   3  -1 109.234 19.6336   6
  -4   3   1 110.598 34.9814   6
  -4  -3  -1 153.190 39.4404   2
   4   3  -1 44.2279 19.8522   5
  -4  -3  -1 59.2569 30.4392   3
   4   3  -1 164.617 40.0471   4
   4  -3   1 206.081 65.8089   4
  -4  -3  -1 108.686 28.2064   1
  -4   3   1 89.3745 36.0259   1
  -4  -3   1 80.1977 35.4951   1
   4  -3  -1 36.7931 21.2914   1
   4   3   1 176.340 42.4677   1
   4   3   1 160.444 37.2441   1
  -4  -3   1 79.8362 16.6872   6
   4  -3  -1 46.9254 28.0607   5
  -4   3  -1 109.167 36.1901   6
  -4  -3   1 126.854 35.0439   2
  -4   3  -1 88.7455 33.7878   2
   4   3   1 145.797 26.6676   5
   4   3   1 87.3486 32.2879   4
  -4  -3   1 95.3634 31.9168   3
   4  -3  -1 164.744 61.1190   4
  -4  -3   1 88.8933 26.9224   1
  -4   3  -1 94.2737 33.1539   1
  -4  -3   3 1241.74 133.335   1
   4   3   3 1316.17 146.145   1
  -4   3  -3 1053.09 141.668   1
   4  -3  -3 1314.10 147.881   1
   4   3   3 1189.01 146.674   1
  -4   3  -3 1342.27 155.035   6
   4   3   3 1222.54 117.444   5
   4  -3  -3 1260.90 147.031   5
  -4   3  -3 1297.17 151.782   2
   4   3   3 1174.38 141.066   4
   4  -3  -3 1801.54 207.011   4
  -4  -3   3 1264.03 147.637   3
   4  -3  -3 724.634 107.742   3
  -4  -3   5 768.825 84.0821   1
  -4   3  -5 586.718 85.1625   1
   4   3   5 708.378 86.3610   1
  -4  -3   5 603.883 82.0791   1
  -4   3  -5 647.942 83.6921   6
   4   3   5 295.587 40.1099   5
   4   3   5 285.150 40.0373   5
   4  -3  -5 704.661 87.6491   5
   4  -3  -5 803.708 90.3015   1
  -4   3  -5 784.864 86.1025   1
   4   3   5 597.287 81.4356   1
   4  -3  -5 611.359 93.3890   1
  -4   3  -5 665.331 86.1216   2
  -4  -3   5 606.380 83.8254   3
   4  -3  -5 859.069 123.923   4
  -4  -3   5 709.614 89.7674   2
   4   3   7 177.463 41.5355   3
  -4   3  -7 109.823 33.9190   6
   4  -3  -7 205.360 44.0506   5
   4   3   7 65.6854 28.8161   1
   4  -3  -7 123.689 36.5027   1
   4   3   7 95.0516 32.0460   1
  -4  -3   7 82.5799 31.4890   1
  -4   3  -7 186.604 41.2698   1
   4  -3  -7 67.3841 34.5349   1
  -4  -3   7 209.471 47.3520   2
  -4   3  -7 106.707 35.0892   2
   4   3   7 123.692 33.1709   4
  -4  -3   7 113.259 35.8950   3
   4  -3  -7 111.025 46.4333   4
  -4  -3   7 86.3957 32.6799   1
  -4   3  -7 80.0805 36.0941   1
  -4  -3   9 40.7822 21.7418   1
  -4   3  -9 51.7727 25.0906   1
   4  -3  -9 65.4739 26.7178   6
  -4   3  -9 26.2969 17.2374   6
   4  -3  -9 44.3855 23.6024   5
   4   3   9 43.7277 23.2624   1
   4  -3  -9 26.3817 16.4499   1
  -4   3  -9 30.7708 20.0277   1
   4  -3  -9 31.8847 20.7251   1
  -4  -3   9 75.3447 32.4942   2
  -4   3  -9 50.0295 21.7763   2
   4   3   9 39.0928 18.1434   4
   4  -3  -9 65.2894 35.0817   4
   4   3   9 45.9168 22.5849   3
  -4  -3   9 50.3171 24.4028   3
  -4  -3  11 108.053 30.9179   1
  -4   3 -11 90.8036 34.8896   1
   4  -3 -11 143.465 37.6266   6
   4  -3 -11 109.592 34.1119   5
  -4   3 -11 126.035 31.8877   6
   4  -3 -11 90.2410 36.4061   1
  -4  -3  11 99.6586 36.8574   2
  -4   3 -11 100.881 27.7532   2
   4   3  11 133.224 30.1703   4
  -4  -3  11 75.2283 33.8269   3
  -4   3 -13 1121.30 120.406   6
   4  -3 -13 940.952 123.769   6
   4  -3 -13 1118.20 134.546   5
   4   3  13 858.240 114.147   4
  -4  -3  13 1217.64 138.751   3
  -4   3 -13 980.588 113.574   2
  -4  -3  13 886.623 127.568   2
   4   3  13 1008.10 119.034   3
  -4   3 -15 20.6768 14.9200   6
   4  -3 -15 58.7987 22.5050   6
  -4  -3  15 21.2224 24.3200   2
  -4   3 -15 64.6226 16.8933   2
   4  -3 -15 58.9710 25.0100   5
   4   3  15 19.9480 15.5096   4
  -4  -3  15 79.7498 29.4961   3
  -4   3 -17 79.5281 23.6031   6
   4  -3 -17 60.2496 26.5933   6
  -4  -3  17 81.1798 31.5630   2
   4   3  17 79.5678 22.9214   4
  -4  -3  17 55.0029 25.7472   3
   4   3  17 61.5772 22.7967   3
  -4   3 -19 59.9278 18.2446   6
   4  -3 -19 41.7175 18.0773   6
  -4   3 -19 22.4734 14.7003   5
   4  -3 -19 55.6729 31.6527   5
   4   3  19 25.6632 15.7873   4
  -4  -3  19-11.0113 16.5678   3
   4   3  19 8.62290 16.7444   3
  -4   3 -21 33.5126 16.5383   6
   4  -3 -21 22.4016 16.9106   6
  -4   3 -21 61.3504 17.5071   5
   4  -3 -21 29.6885 22.2410   5
   4   3  21 12.7299 9.95760   4
  -4  -3  21 21.5459 18.7182   3
   4   3  21 30.8837 17.9113   3
  -4   3 -23 224.028 40.7427   6
  -4   3 -23 216.441 37.8991   5
   4  -3 -23 207.318 53.9854   5
   4   3  23 151.855 34.7153   4
   4   3  23 207.399 48.8479   3
   4  -3 -25 35.2861 20.2637   6
  -4   3 -25 20.5233 11.9239   6
   4   3  25 12.3793 18.4924   3
  -4   3 -25 31.3771 14.3885   5
  -4   3 -27 13.1727 11.4913   5
   4  -3 -27 55.5511 26.9955   6
  -4  -4 -26 457.897 70.9701   2
  -4   4  26 445.131 65.3504   3
  -4  -4 -24 5026.45 433.357   6
   4   4 -24 4465.88 413.585   5
  -4   4  24 4237.80 428.652   2
  -4   4  24 3945.39 425.263   3
   4   4 -24 4886.07 439.034   4
  -4  -4 -24 3444.07 426.300   2
  -4  -4 -22 10010.6 827.104   6
   4  -4  22 9019.07 811.460   4
  -4   4  22 9515.24 828.024   2
  -4   4  22 8894.85 822.043   3
   4   4 -22 7142.61 816.151   4
  -4  -4 -22 7334.57 816.057   2
  -4  -4 -20 11328.2 1105.27   6
   4   4 -20 12392.2 1085.23   5
  -4   4  20 13648.6 1120.04   2
  -4   4  20 11902.8 1109.90   3
   4   4 -20 9838.66 1100.94   4
  -4  -4 -20 11197.4 1099.25   2
  -4  -4 -18 51.6555 31.0018   6
   4  -4  18 237.083 47.9807   4
   4   4 -18 164.907 35.2859   5
  -4  -4 -18 187.677 43.2745   2
  -4   4  18 110.394 47.2562   2
   4   4 -18 231.793 52.3161   4
  -4   4  18 110.906 42.1590   3
  -4  -4 -16 208.435 45.4527   2
  -4   4  16 288.610 74.0021   2
   4   4 -16 292.745 56.8773   4
  -4   4  16 171.493 56.3102   3
   4   4 -16 198.114 41.4567   5
   4  -4  16 91.5961 37.1092   4
  -4  -4 -14 11178.1 966.066   6
   4   4 -14 10973.6 951.682   5
   4  -4  14 8077.41 929.895   5
  -4   4  14 11416.4 1013.25   2
   4  -4  14 12554.9 976.986   4
  -4   4  14 9413.63 975.248   3
   4   4 -14 10645.2 956.456   4
  -4  -4 -14 10182.7 946.263   2
   4   4 -12 8334.55 886.045   5
   4  -4  12 8789.83 873.679   5
  -4   4  12 10578.4 955.035   2
   4  -4  12 11274.2 928.454   4
  -4   4  12 8607.16 908.195   3
   4   4 -12 9646.11 889.438   4
  -4  -4 -12 10110.2 885.806   2
  -4  -4 -10 56506.4 5002.51   6
   4  -4  10 55543.6 4990.92   5
  -4   4  10 65063.9 5077.99   2
   4   4 -10 48731.4 4995.85   4
  -4   4  10 58561.8 5010.36   3
  -4  -4 -10 46197.6 4990.04   2
  -4  -4  -8 788.896 126.323   1
  -4  -4  -8 1065.71 120.592   6
   4   4  -8 729.279 117.836   5
   4  -4   8 995.747 117.675   5
  -4   4   8 1057.55 120.655   3
  -4  -4  -8 785.691 114.684   2
   4   4  -6 770.232 101.575   1
  -4  -4  -6 716.652 101.703   1
   4  -4   6 430.854 92.2055   1
  -4  -4  -6 668.348 87.8768   6
   4   4  -6 593.480 89.6347   5
   4  -4   6 733.010 95.1240   5
  -4   4   6 993.830 133.967   2
   4  -4   6 815.001 157.859   4
  -4   4   6 444.889 73.4554   3
   4   4  -6 700.700 95.8445   4
  -4  -4  -6 767.935 97.9053   2
  -4   4   4 7470.97 573.949   1
   4  -4   4 6343.93 561.146   1
  -4  -4  -4 6513.96 536.833   6
   4   4  -4 6844.66 537.434   5
   4  -4   4 6844.83 548.829   5
  -4  -4  -4 7681.92 558.448   2
   4   4  -4 6361.45 547.778   4
  -4  -4  -4 6560.74 553.705   1
   4   4  -4 6347.39 547.502   1
  -4   4   2 1971.11 241.699   6
  -4  -4  -2 1911.98 218.678   6
   4   4  -2 2301.03 218.994   5
   4   4  -2 2113.85 233.906   1
  -4   4   2 2560.48 255.162   2
  -4  -4  -2 2297.43 239.764   2
  -4   4   2 1796.15 232.492   1
   4  -4   2 2314.36 245.920   1
  -4  -4   0 85767.4 7960.39   6
  -4   4   0 91315.9 7999.65   6
   4   4   0 80028.9 7960.22   5
  -4   4   0 92053.3 7998.54   2
   4   4   0 93897.4 7988.82   4
   4  -4   0 81517.1 8078.24   4
  -4  -4   0 101861. 7998.65   2
  -4  -4   0 92138.1 7981.69   1
   4  -4   0 89893.2 7995.38   1
  -4   4   0 85338.7 7985.09   1
   4   4   2 2721.32 240.169   1
  -4  -4   2 2736.94 250.942   2
   4   4   2 1846.61 203.577   5
   4  -4  -2 2164.25 233.072   5
   4  -4  -2 2365.97 290.904   4
  -4   4  -2 1966.07 235.410   2
  -4  -4   2 1923.59 229.455   3
  -4  -4   2 2586.39 232.877   1
  -4   4  -2 1987.49 230.228   1
   4  -4  -2 1878.65 234.040   1
   4  -4  -4 7660.57 638.209   1
  -4  -4   4 7568.35 619.762   1
  -4   4  -4 6911.80 628.157   1
   4   4   4 7231.43 618.776   1
  -4   4  -4 7370.46 632.362   6
   4   4   4 5091.48 584.839   5
   4  -4  -4 7957.65 628.744   5
   4   4   4 7039.98 618.768   4
   4  -4  -4 7603.85 652.788   4
  -4  -4   4 5195.70 616.086   3
  -4  -4   4 9266.61 653.433   2
  -4  -4   6 776.983 94.1729   1
   4  -4  -6 590.356 97.0871   1
   4   4   6 714.520 92.2405   1
  -4   4  -6 550.536 91.3416   6
   4  -4  -6 721.434 96.2596   5
  -4   4  -6 671.083 96.6636   2
   4  -4  -6 600.460 89.2067   4
   4   4   6 565.492 86.8008   4
  -4  -4   6 792.332 102.580   3
   4   4   6 652.976 92.8239   3
  -4  -4   6 889.957 119.131   2
  -4  -4   8 1056.38 123.022   1
  -4   4  -8 1068.23 126.680   6
   4  -4  -8 1190.79 134.235   6
   4  -4  -8 869.568 122.742   5
  -4   4  -8 863.156 121.237   2
   4  -4  -8 1006.23 109.891   4
   4   4   8 952.881 118.851   4
  -4  -4   8 1000.61 130.456   3
   4   4   8 992.419 125.322   3
  -4  -4   8 1487.18 159.896   2
   4  -4 -10 51843.7 4671.44   6
   4  -4 -10 51868.7 4670.35   5
  -4  -4  10 48380.5 4674.82   3
  -4   4 -10 50972.0 4661.50   2
   4   4  10 56266.1 4665.74   3
  -4  -4  10 46050.0 4681.56   2
   4  -4 -12 8712.41 807.881   5
   4   4  12 7843.46 792.237   4
  -4   4 -12 8107.82 796.452   6
   4  -4 -12 7531.83 801.142   6
   4   4  12 9272.66 799.517   3
  -4  -4  12 11282.0 835.982   2
  -4   4 -12 8492.44 790.822   2
  -4   4 -14 9720.13 891.454   6
   4  -4 -14 8472.98 898.828   6
   4   4  14 9864.62 891.487   4
  -4  -4  14 8787.74 905.164   3
   4   4  14 9006.77 893.225   3
  -4   4 -16 249.387 40.0714   6
   4  -4 -16 211.056 44.9639   6
   4   4  16 183.144 37.2704   4
   4   4  16 244.526 42.3505   3
  -4  -4  16 182.063 45.8082   3
   4  -4 -16 263.731 52.9799   5
  -4   4 -18 234.210 37.3156   6
   4  -4 -18 192.563 41.9904   6
  -4   4 -18 105.316 28.0387   5
   4  -4 -18 240.817 50.0007   5
   4   4  18 181.461 33.4986   4
  -4  -4  18 148.823 40.9437   3
   4   4  18 210.730 38.5697   3
   4   4  20 9976.10 1062.53   4
  -4  -4  20 11173.6 1083.39   3
   4   4  20 11633.9 1074.19   3
   4  -4 -20 10733.3 1082.55   6
  -4   4 -20 12324.0 1067.56   6
  -4   4 -22 9146.41 885.693   5
  -4  -4  22 9467.57 906.979   3
   4  -4 -22 10036.8 910.195   6
  -4   4 -22 9945.56 890.158   6
   4  -4 -24 4061.51 432.576   5
  -4   4 -24 4132.36 401.548   5
   4   4  24 4534.00 422.556   3
   4  -4 -24 4220.07 423.990   6
  -4   4 -26 304.275 45.7388   5
   4  -5  21 58.5720 21.9216   4
   4   5 -21 88.3100 21.0699   5
  -4  -5 -21 83.5667 29.1238   2
  -4   5  21 90.9789 29.5351   2
   4   5 -21 31.5827 21.3198   4
  -4  -5 -21 107.004 34.4699   6
  -4  -5 -19 321.073 68.1878   6
   4   5 -19 415.879 56.7567   5
   4  -5  19 445.293 68.0035   4
  -4  -5 -19 281.300 61.7246   2
   4   5 -19 370.393 67.0076   4
  -4   5  19 324.008 69.7207   3
  -4  -5 -17 11.8315 14.3984   6
   4   5 -17 6.72536 10.0771   5
   4  -5  17 9.74619 18.7148   4
  -4  -5 -17 30.0311 19.2191   2
  -4   5  17 60.0048 28.7561   2
   4   5 -17 21.3439 18.3313   4
  -4   5  17-12.4994 18.5922   3
  -4  -5 -15 76.1062 28.3004   2
  -4   5  15 72.7289 39.0540   2
   4   5 -15 121.465 34.6083   4
  -4  -5 -15 86.9157 30.6009   6
   4  -5  13 222.026 41.2646   5
  -4  -5 -13 173.589 44.0346   2
   4   5 -13 275.903 50.8785   4
  -4  -5 -13 323.386 55.3714   6
   4   5 -13 331.300 53.5906   5
   4  -5  13 282.188 60.8976   4
   4   5 -11 223.399 49.7485   5
  -4  -5 -11 383.919 59.4995   2
  -4   5  11 326.700 87.3595   2
   4  -5  11 252.540 45.1974   5
  -4  -5 -11 247.670 49.5459   6
   4  -5   9 315.069 50.4023   5
  -4  -5  -9 247.106 50.4931   2
   4   5  -9 277.719 54.6717   5
   4   5  -9 177.600 44.4074   4
  -4  -5  -9 196.380 44.4317   6
   4  -5   7 335.152 83.8861   4
   4   5  -7 251.037 55.2193   5
  -4  -5  -7 379.444 63.9364   2
  -4   5   7 430.924 86.2231   2
   4   5  -7 328.280 58.9671   4
   4  -5   7 418.215 60.5727   5
  -4  -5  -5 507.700 81.6337   6
   4  -5   5 537.497 85.3481   5
  -4   5   5 670.829 107.065   2
   4   5  -5 742.669 92.9284   4
  -4  -5  -5 790.273 98.0601   2
  -4  -5  -3 836.518 97.3967   1
  -4   5   3 743.578 104.390   6
  -4  -5  -3 355.014 79.9956   6
   4   5  -3 813.760 93.2825   5
   4  -5   3 749.694 100.367   5
  -4   5   3 918.690 117.467   2
   4  -5   3 734.298 121.299   4
   4   5  -3 672.206 95.0690   4
  -4  -5  -3 840.408 108.728   2
  -4  -5  -1 41.0949 16.7171   6
  -4   5   1 12.1906 15.6427   6
  -4   5   1 58.8436 27.1576   2
  -4  -5  -1 113.726 37.8342   2
   4  -5   1 115.200 39.3306   4
   4   5  -1 80.5563 20.7008   5
   4   5  -1 28.2133 16.9160   4
  -4  -5  -1 52.7839 18.5994   1
  -4   5  -1 81.6663 28.7252   6
   4  -5  -1 37.4875 20.3282   5
  -4   5  -1 54.2245 26.7705   2
   4   5   1 44.2179 13.8835   5
   4   5   1 37.0794 23.0403   4
  -4  -5   1 56.2840 19.2602   1
  -4  -5   3 683.926 82.3723   1
  -4   5  -3 715.767 100.637   6
   4  -5  -3 603.206 91.6447   5
   4  -5  -3 678.729 91.5171   4
   4   5   3 646.298 91.5823   4
  -4  -5   3 690.258 95.8975   3
   4   5   5 463.804 73.2595   4
   4  -5  -5 478.982 69.0026   4
  -4  -5   5 553.083 81.6047   3
  -4   5  -5 465.305 76.5725   2
  -4  -5   5 674.652 106.829   2
   4  -5  -5 576.714 78.6893   5
   4   5   7 307.814 50.9159   4
  -4  -5   7 295.394 55.9662   3
   4  -5  -7 264.612 51.5408   5
  -4   5  -7 370.068 57.8141   6
   4  -5  -9 292.043 54.0957   6
  -4   5  -9 275.675 50.5273   2
  -4  -5   9 440.489 81.1479   2
   4  -5  -9 362.850 56.4516   5
  -4   5  -9 301.297 52.1053   6
   4   5   9 318.183 50.6766   4
  -4  -5   9 291.515 56.1226   3
   4   5   9 285.163 51.0705   3
   4  -5 -11 274.445 48.9546   6
  -4   5 -11 140.547 37.6818   2
   4  -5 -11 284.221 49.5797   5
  -4   5 -11 288.941 45.4069   6
   4   5  11 210.403 39.9420   4
  -4  -5  11 220.635 47.4810   3
   4   5  11 236.128 44.1607   3
   4  -5 -13 204.815 43.6894   6
  -4  -5  13 329.061 56.0777   2
  -4  -5  13 172.573 45.5023   3
   4   5  13 263.588 42.9981   3
  -4   5 -13 280.565 43.4073   6
   4  -5 -13 287.243 49.6448   5
   4  -5 -15 75.6926 25.0061   6
  -4   5 -15 49.9426 17.4137   6
  -4  -5  15 140.618 33.9136   3
   4   5  15 83.8655 21.0830   4
   4   5  15 77.2746 21.6647   3
   4  -5 -15 155.907 35.0201   5
  -4   5 -17 10.3941 10.0010   6
   4  -5 -17 8.46000 10.2935   6
   4  -5 -17 9.81876 16.8440   5
   4   5  17 10.8673 10.4518   4
   4   5  17 11.6975 8.73225   3
  -4  -5  17 18.4001 15.7865   3
  -4   5 -19 387.371 52.4797   5
   4   5  19 363.961 54.5523   3
  -4  -5  19 285.546 56.9928   3
   4  -5 -21 137.402 36.8745   5
  -4   5 -21 141.415 25.4525   6
   4  -5 -21 99.5995 30.8496   6
  -4  -5  21 65.2546 27.3375   3
   4   5  21 58.7472 22.7232   3
  -4   5 -21 135.460 26.0095   5
   4  -5 -23 11.8001 14.3277   5
  -4  -6 -20 6274.61 610.258   6
  -4  -6 -18 198.651 43.5044   6
   4  -6  18 188.984 43.6409   4
   4   6 -18 191.805 34.0613   5
   4  -6  16 84.8927 33.5515   4
   4   6 -16 180.789 32.7917   5
  -4   6  16 167.488 46.2000   2
  -4  -6 -16 107.316 33.3458   2
   4   6 -16 63.5241 26.0473   4
  -4  -6 -14 4057.83 416.894   6
   4   6 -14 4973.31 417.390   5
   4  -6  14 4731.60 437.018   4
  -4   6  14 4253.98 451.743   2
   4   6 -14 4032.55 416.745   4
  -4  -6 -14 3512.14 417.333   2
   4   6 -12 3653.25 345.442   5
   4  -6  12 3170.05 331.691   5
  -4   6  12 3364.08 386.084   2
   4  -6  12 4047.70 372.780   4
   4   6 -12 3582.16 343.240   4
  -4  -6 -12 3251.46 341.449   6
  -4  -6 -10 18335.3 1787.36   6
   4  -6  10 19063.2 1783.03   5
  -4   6  10 22374.0 1845.60   2
   4  -6  10 18381.1 1812.65   4
   4   6 -10 21142.4 1791.96   4
  -4  -6 -10 18911.3 1796.17   2
  -4  -6  -8 613.072 76.9759   6
   4  -6   8 581.256 75.7597   5
   4  -6   8 374.783 84.1535   4
   4   6  -8 330.018 69.3872   5
   4   6  -8 502.024 73.1849   4
  -4  -6  -8 603.604 85.7219   2
   4  -6   6 121.284 41.7328   4
   4   6  -6 109.368 31.5690   5
  -4  -6  -6 216.511 49.2820   2
  -4   6   6 113.793 40.3399   2
   4  -6   6 132.189 34.1110   5
  -4  -6  -6 110.170 31.7274   6
   4   6  -4 1852.14 213.389   5
  -4   6   4 1853.22 216.765   6
   4  -6   4 2164.07 213.630   5
  -4   6   4 2052.60 229.276   2
   4  -6   4 2197.70 230.348   4
   4   6  -4 1834.36 210.077   4
  -4  -6  -4 2300.71 235.246   2
   4  -6   2 818.310 98.7866   5
  -4   6   2 598.579 97.2002   2
   4   6  -2 846.030 100.228   4
  -4   6   2 598.668 98.4920   6
  -4  -6  -2 801.269 120.049   2
   4  -6   0 36344.4 3042.85   5
  -4   6   0 30216.4 3041.71   2
   4  -6   0 29875.7 3039.13   4
   4   6   0 31678.9 3037.07   4
  -4   6   0 33052.4 3047.15   6
   4   6   2 717.893 97.4331   4
  -4   6  -2 724.442 102.105   2
   4  -6  -2 897.098 103.037   5
  -4   6  -2 782.494 106.458   6
  -4   6  -4 1948.38 204.958   6
   4  -6  -4 1617.79 194.266   5
  -4   6  -4 1693.18 199.656   2
   4   6   4 1719.75 194.552   4
  -4  -6   4 2157.29 206.904   3
  -4  -6   4 2341.74 250.048   2
   4   6   4 1968.40 201.701   3
  -4   6  -6 175.129 37.0558   6
   4   6   6 91.1555 27.6095   4
  -4  -6   6 152.050 34.7150   3
   4   6   6 147.551 32.8324   3
  -4   6  -6 132.417 33.4772   2
  -4   6  -8 485.439 73.2785   6
   4  -6  -8 606.072 79.1143   5
  -4   6  -8 517.244 79.5242   2
   4   6   8 554.970 73.8147   4
  -4  -6   8 524.476 79.0280   3
  -4  -6   8 842.629 115.709   2
   4   6   8 592.000 76.2886   3
  -4   6 -10 19830.0 1748.79   6
   4   6  10 18277.0 1745.78   4
   4  -6 -10 17721.7 1750.45   5
   4   6  10 17913.5 1746.41   3
  -4  -6  10 18902.8 1755.52   3
  -4   6 -12 3407.68 318.545   6
   4  -6 -12 3007.02 322.718   6
   4   6  12 2972.36 315.619   4
  -4  -6  12 3657.83 331.306   3
   4   6  12 3269.70 317.260   3
   4  -6 -12 3390.59 327.222   5
   4  -6 -14 4244.25 379.490   5
   4   6  14 4091.09 367.997   3
  -4   6 -14 3547.77 364.127   6
   4  -6 -14 3542.13 372.213   6
   4  -6 -16 141.448 32.4697   5
   4   6  16 92.5337 23.1430   3
  -4   6 -16 98.2297 22.5176   6
   4  -6 -16 118.939 28.6215   6
   4  -6 -18 229.421 44.4687   5
  -4  -6  18 226.859 42.4572   3
  -4   6 -18 158.892 29.6057   6
   4  -6 -18 188.943 38.6607   6
  -4   6 -18 245.180 37.3269   5
   4  -6 -20 6517.21 626.608   5
  -4  -7 -15 22.2614 13.0733   6
   4   7 -15 40.4334 15.1518   5
   4  -7  13 350.557 69.1435   4
   4   7 -13 462.514 62.9430   5
  -4  -7 -13 460.455 64.6053   6
   4  -7  11 105.570 34.9243   4
   4   7 -11 97.6522 28.5199   5
   4   7 -11 136.255 30.4430   4
  -4  -7 -11 100.038 33.2636   2
   4  -7   9 68.8026 31.4190   4
   4   7  -9 41.1608 21.6868   5
   4   7  -9 46.7386 17.8140   4
  -4  -7  -9 48.2788 25.7674   2
  -4   7   9 107.646 41.9143   2
   4  -7   7 64.3548 28.1271   4
  -4  -7  -7 42.1677 24.7274   2
  -4   7   7 52.9705 25.9789   2
   4   7  -7 59.9039 19.7323   4
   4  -7   7 69.8370 19.6646   5
   4  -7   5 492.760 69.8777   4
  -4   7   5 246.649 59.8592   2
  -4  -7  -5 379.067 83.9014   2
   4   7  -5 379.049 55.9947   4
  -4   7   5 290.413 57.2125   6
   4  -7   5 460.282 60.0475   5
   4   7  -3 498.555 70.3530   4
   4  -7   3 584.500 78.9437   4
   4  -7   3 566.089 73.1623   5
  -4  -7  -3 726.200 116.288   2
  -4   7   3 411.801 74.1987   2
   4   7  -1 35.0557 16.0516   4
   4  -7   1 6.71553 10.2269   5
  -4   7   1 8.65646 13.0463   2
   4   7   1 20.6639 14.5655   4
  -4   7  -1 17.7759 13.3118   6
   4  -7  -1 20.6232 13.2925   5
  -4  -7   1 23.9477 29.0568   2
  -4   7  -1 24.1855 13.9303   2
   4   7   3 547.001 65.1761   4
  -4   7  -3 407.573 64.6355   6
   4  -7  -3 415.018 61.8511   5
   4   7   3 420.377 64.1647   3
  -4   7  -3 347.138 62.1892   2
  -4   7  -5 364.102 55.8120   6
   4  -7  -5 317.835 52.1122   5
   4   7   5 364.604 54.3333   3
  -4   7  -5 353.165 57.5214   2
  -4  -7   5 513.791 101.463   2
  -4   7  -7 53.5591 17.9659   6
   4  -7  -7 66.1459 21.0717   5
  -4  -7   7 76.0470 22.2126   3
   4   7   7 47.2172 17.5488   4
   4   7   7 50.2766 18.5888   3
  -4  -7   7 69.3727 33.6087   2
  -4   7  -9 70.5107 19.6305   6
   4  -7  -9 59.3858 19.5475   5
   4   7   9 79.0467 20.6955   3
   4   7   9 44.7550 17.5023   4
  -4  -7   9 44.1917 17.5894   3
   4  -7 -11 101.515 26.8365   5
   4   7  11 141.597 27.0292   3
  -4  -7  11 163.389 34.4275   3
   4  -7 -13 403.452 59.3866   5
   4  -7 -15 73.4570 23.6271   5
  -4   8   4 1674.25 186.523   2
  -4  -8  -2 338.704 103.873   2
   4   8  -2 424.934 58.5875   4
  -4  -8   0 10352.4 1072.65   2
  -4   8   0 10563.0 981.711   2
  -4  -8   2 523.837 116.260   2
  -4   8  -2 363.302 61.7453   2
   4   8   2 541.697 64.6226   4
  -4  -8   4 1765.91 228.093   2
   4   8   4 1584.01 165.831   4
  -5   0   0-6.25078 11.9762   6
   5   0   0-9.49989 11.5122   5
   5   0   0-13.1467 15.9253   1
  -5   0   0-14.4299 17.4786   1
   5   0   0 13.4246 19.9138   1
  -5   0   0-10.6561 12.9112   2
   5   0   0 9.18475 13.6286   4
  -5   0   0-8.12878 12.0637   3
  -5   0   0-12.1956 20.8887   1
  -5   0  -2-6.59833 9.80640   6
  -5   0   2-5.95847 10.2236   6
   5   0  -2-10.0380 14.9001   5
   5   0   2-8.61080 10.4463   5
   5   0  -2-14.1621 17.1602   1
  -5   0   2 15.6804 18.9975   1
   5   0   2-13.7383 11.7803   1
   5   0  -2-13.1681 15.9575   1
  -5   0  -2-13.7583 11.7974   1
   5   0   2-13.0124 15.7692   1
  -5   0  -2-10.1994 15.1392   2
  -5   0   2-8.95658 10.8642   3
   5   0   2 9.20597 13.6675   4
  -5   0  -2-11.5221 9.88627   1
  -5   0   2-13.5269 23.1724   1
  -5   0  -4-11.5903 14.0425   1
  -5   0   4-14.5495 12.4668   1
  -5   0  -4-7.05409 12.0892   6
   5   0   4 8.02718 13.7544   5
  -5   0   4-5.95959 10.2168   6
   5   0  -4-9.78746 11.8612   5
  -5   0  -4-14.7064 17.8139   1
  -5   0   4-15.6984 13.4498   1
   5   0  -4-16.0551 19.4463   1
   5   0   4-14.4660 17.5229   1
   5   0   4-13.2005 15.9912   1
   5   0  -4 13.2336 16.0313   1
  -5   0  -4 9.80886 14.5545   2
  -5   0   4-12.6288 18.7345   2
   5   0  -4-9.43971 14.0074   4
  -5   0   4 10.0195 17.1643   3
   5   0   4-8.95110 10.8494   4
   5   0   4-7.32003 12.5443   3
  -5   0  -6-11.5204 13.9507   1
  -5   0   6 15.2509 13.0591   1
  -5   0  -6 7.67725 11.3866   6
  -5   0   6-6.37803 9.46021   6
   5   0  -6 9.59218 14.2261   5
   5   0   6-7.68053 11.3915   5
   5   0   6 13.2719 19.6828   1
  -5   0   6 15.8518 19.1949   1
   5   0   6 15.7556 23.3659   1
  -5   0  -6 15.5834 18.8699   1
   5   0  -6-13.0597 15.8143   1
  -5   0   6-13.2631 16.0606   2
   5   0  -6-9.26048 13.7343   4
   5   0   6-8.88783 10.7633   4
  -5   0   6-11.1109 16.4782   3
   5   0   6-6.84184 11.7173   3
  -5   0  -8-11.5108 9.86273   1
  -5   0  -8-8.34530 14.2954   6
   5   0   8 6.94131 10.3007   5
   5   0  -8 9.62582 14.2798   5
   5   0  -8 16.7230 20.2524   1
   5   0   8-12.5984 21.5767   1
   5   0   8 16.6638 24.7149   1
  -5   0   8 14.9750 18.1363   1
  -5   0  -8 16.4588 14.0970   1
   5   0  -8 12.4133 23.7684   1
  -5   0  -8 8.75802 12.9934   2
  -5   0   8-13.7565 23.5595   2
   5   0  -8 9.18746 19.2720   4
   5   0   8 6.43334 9.54792   3
  -5   0  10 13.4223 11.4962   1
  -5   0 -10-8.77209 15.0244   6
  -5   0  10 6.44105 9.55688   6
   5   0  10-11.3782 13.7807   1
   5   0  10-16.1149 19.5151   1
   5   0 -10-16.2805 19.7155   1
  -5   0  10 13.6993 16.5906   1
   5   0 -10-11.2016 13.5669   1
  -5   0 -10-8.46650 10.2562   2
  -5   0  10-14.3628 27.4995   2
   5   0  10-8.82344 10.6882   4
   5   0  10 13.7067 15.5278   3
  -5   0  12-12.0413 14.5855   1
   5   0  12 14.5681 17.6441   1
  -5   0 -12-10.2051 8.74634   1
  -5   0 -12-9.06865 17.3665   6
   5   0  12 5.34197 10.2348   5
   5   0 -12-10.9384 13.2504   5
  -5   0  12-6.24331 7.56983   6
   5   0 -12 10.2477 15.2022   1
   5   0  12 10.2746 17.5986   1
  -5   0 -12-14.1618 12.1316   1
  -5   0  12-12.5266 15.1728   1
   5   0 -12-15.3812 13.1751   1
  -5   0 -12-7.97932 9.66966   2
  -5   0  12-14.6308 25.0567   2
   5   0 -12 9.51561 18.2220   4
   5   0  12-8.92978 13.2484   4
  -5   0  12-10.7296 15.9166   3
   5   0  12-8.19095 17.1829   3
  -5   0  14-10.6980 9.15976   1
  -5   0 -14-9.62013 8.23689   1
   5   0  14-13.5173 16.3674   1
   5   0  14-9.49245 14.0772   1
  -5   0 -14-12.8568 15.5676   1
   5   0 -14 9.50153 14.0906   1
   5   0 -14-15.7458 19.0658   1
  -5   0  14-11.9379 14.4550   1
  -5   0 -14 9.47050 14.0446   6
   5   0 -14 23.4429 17.3827   5
  -5   0 -14 7.55411 11.2027   2
  -5   0  14-14.5753 17.6485   2
   5   0 -14-9.81222 11.8812   4
   5   0  14 8.83115 13.0965   4
  -5   0  14-10.8444 18.5700   3
   5   0  14-10.8553 20.7827   3
  -5   0 -16 9.30838 11.2731   1
   5   0  16 12.9634 22.1995   1
  -5   0 -16-12.0892 14.6398   1
   5   0 -16-8.83786 13.1082   1
  -5   0  16 11.6702 17.3080   1
  -5   0 -16-9.51867 16.3012   6
   5   0 -16 12.4826 15.1161   5
  -5   0 -16 4.95387 8.48582   5
   5   0  16-13.8902 16.8203   3
  -5   0  16-11.1599 16.5513   3
   5   0 -16 10.4354 12.6375   4
   5   0  16 9.12900 13.5399   4
  -5   0 -16 7.09478 13.5848   2
  -5   0 -18-8.59976 10.4133   6
   5   0 -18 12.7692 15.4617   5
  -5   0  18-13.0576 15.8109   2
   5   0 -18-10.9609 16.2549   4
   5   0  18 9.38870 16.0773   4
  -5   0  18 11.9058 17.6561   3
   5   0 -20-12.3093 14.9058   5
   5   0 -20-11.2382 13.6089   4
   5   0  20 10.1999 15.1273   4
   5   0  20 15.0747 18.2540   3
  -5   0  20 12.0169 14.5517   3
  -5   0 -20-6.18343 9.17162   2
  -5   0  20-11.7180 17.3784   2
  -5   0 -22-6.01828 8.92524   6
   5   0 -22-11.1666 13.5212   5
  -5   0  22 10.2781 12.4454   2
   5   0  22 10.3540 15.3550   4
   5   0  22 12.3870 14.9989   3
  -5   0  22 12.1284 14.6858   3
   5   0 -24-9.64278 14.3138   5
  -5   0 -24-5.27988 7.85506   6
   5   0  24-10.1902 8.74736   3
  -5   0  24-11.5611 14.0128   3
  -5   0  26-10.3783 8.93147   3
   5   0  26-9.61787 8.28395   4
  -5   1  25 3815.61 380.889   3
   5  -1  25 3462.85 371.932   4
  -5   1  25 3770.90 364.588   2
  -5  -1 -23 311.183 46.7605   6
   5   1 -23 380.892 59.4573   5
  -5   1  23 438.683 63.8221   2
  -5  -1 -23 345.477 51.7936   2
   5   1 -23 369.580 66.5722   4
   5  -1  23 207.442 54.1656   4
  -5   1  23 299.702 63.2541   3
  -5  -1 -21 294.647 46.2659   6
   5   1 -21 318.866 58.2144   5
  -5   1  21 302.393 59.5114   2
  -5  -1 -21 279.189 47.8187   2
   5   1 -21 405.494 68.9495   4
   5  -1  21 299.018 61.2997   4
  -5   1  21 327.360 68.6085   3
  -5  -1 -19 9283.66 835.299   6
   5   1 -19 7281.85 845.279   5
   5  -1  19 10269.6 860.178   4
   5   1 -19 9016.26 860.816   4
  -5   1  19 8931.79 854.780   2
  -5   1  19 9560.80 864.909   3
   5  -1  19 8572.97 847.775   3
  -5  -1 -19 8837.85 833.951   2
  -5  -1 -17 12417.1 1105.79   6
   5   1 -17 9587.13 1111.63   5
  -5   1  17 10672.2 1120.51   2
   5   1 -17 14656.9 1129.78   4
   5  -1  17 13191.0 1122.16   4
  -5   1  17 12409.5 1130.34   3
   5  -1  17 9998.59 1114.26   3
  -5  -1 -17 12408.9 1106.55   2
  -5   1  15 22536.6 2206.98   1
  -5  -1 -15 22830.3 2204.75   1
   5  -1  15 23487.1 2207.39   1
  -5  -1 -15 26897.9 2213.73   6
   5   1 -15 25267.7 2225.31   5
  -5   1  15 19334.0 2219.14   2
   5  -1  15 28457.6 2222.89   4
   5  -1  15 18480.2 2215.01   3
  -5   1  15 25056.8 2224.28   3
  -5  -1 -15 27583.2 2208.98   2
   5  -1  13 1328.91 159.275   1
  -5  -1 -13 1458.87 182.241   1
  -5  -1 -13 1294.05 157.386   2
   5  -1  13 1371.35 151.210   5
  -5   1  13 1377.88 177.816   2
   5   1 -13 1548.12 170.444   4
   5  -1  13 1720.36 169.973   4
   5  -1  13 896.382 161.991   3
  -5   1  13 1500.33 167.799   3
   5  -1  13 1554.53 187.707   1
   5   1 -13 1530.35 162.436   1
  -5   1  13 1180.41 171.152   1
  -5   1  13 1351.67 163.950   1
  -5  -1 -11 280.835 51.5757   1
   5   1 -11 271.428 50.3469   1
  -5  -1 -11 227.254 60.8693   1
   5  -1  11 277.132 65.9796   1
   5   1 -11 314.005 72.2471   1
  -5   1  11 298.985 64.6594   1
  -5  -1 -11 234.650 54.7197   6
   5  -1  11 283.787 48.0819   5
  -5   1  11 251.546 58.9731   2
  -5  -1 -11 275.482 50.0473   2
   5   1 -11 350.028 59.1706   5
   5   1 -11 162.789 44.2598   4
   5  -1  11 403.625 64.4040   3
  -5   1  11 290.587 56.4861   3
   5   1  -9 10578.9 1129.24   1
   5  -1   9 14023.7 1180.10   1
  -5   1   9 13019.2 1162.58   1
  -5   1   9 14568.0 1156.36   1
  -5  -1  -9 11257.4 1130.63   1
  -5  -1  -9 12312.4 1165.80   1
   5   1  -9 12373.9 1166.13   1
   5  -1   9 12953.4 1141.05   1
  -5   1   9 10233.1 1126.10   6
  -5  -1  -9 11880.4 1147.78   6
   5   1  -9 14588.0 1140.05   5
   5  -1   9 12064.1 1124.60   5
  -5   1   9 12550.4 1150.68   2
   5   1  -9 10844.8 1128.54   4
  -5   1   9 11323.3 1132.20   3
   5  -1   9 13133.0 1124.51   3
  -5  -1  -9 11728.1 1128.81   2
  -5   1   7 6940.47 662.343   1
  -5   1   7 7651.57 654.692   1
  -5  -1  -7 6068.55 629.394   1
  -5  -1  -7 6777.06 660.737   1
   5   1  -7 6145.26 656.254   1
   5  -1   7 6827.07 641.382   1
  -5  -1  -7 4921.91 636.147   6
  -5   1   7 6087.09 628.723   6
   5   1  -7 7133.50 631.261   5
   5  -1   7 6808.10 626.763   5
  -5   1   7 7436.17 651.616   2
   5   1  -7 6086.42 627.505   4
   5  -1   7 7016.05 630.462   4
  -5   1   7 6175.50 630.762   3
  -5  -1  -7 6564.87 627.217   2
   5  -1   5 84836.0 7240.39   1
  -5   1   5 86106.6 7232.47   1
  -5  -1  -5 84564.4 7215.83   1
   5   1  -5 78197.4 7218.31   1
   5   1  -5 82916.4 7242.07   1
   5  -1   5 87755.1 7226.07   1
  -5   1   5 93196.5 7220.25   6
  -5  -1  -5 58033.4 7220.20   6
   5   1  -5 75227.4 7206.58   5
  -5   1   5 81414.7 7227.02   2
   5  -1   5 79329.3 7210.78   4
  -5   1   5 72793.8 7208.49   3
  -5  -1  -5 66569.7 7203.01   2
   5  -1   5 85548.5 7189.47   3
  -5   1   3 2688.49 304.809   1
   5  -1   3 2271.42 292.382   1
  -5   1   3 2837.95 295.382   1
   5   1  -3 2781.31 291.259   1
  -5  -1  -3 2416.00 278.858   1
   5   1  -3 2523.38 296.267   1
   5  -1   3 3380.35 298.810   1
  -5   1   3 2654.13 283.949   6
  -5  -1  -3 2817.87 300.335   6
   5   1  -3 2641.09 278.349   5
   5  -1   3 2448.37 277.841   5
  -5   1   3 2902.63 297.093   2
   5  -1   3 2474.33 277.456   4
   5   1  -3 2608.59 282.488   4
  -5   1   3 2611.54 272.656   3
  -5  -1  -3 2644.80 280.081   2
   5  -1   3 3114.63 266.938   3
  -5   1   1 2695.33 302.182   1
   5  -1   1 2702.96 304.342   1
   5   1  -1 2837.17 301.520   1
  -5  -1  -1 2907.76 307.771   1
  -5   1   1 2331.94 299.842   1
   5  -1   1 2411.99 290.735   1
   5   1  -1 2484.87 296.271   1
  -5  -1  -1 3510.88 304.812   6
   5   1  -1 2963.72 286.383   5
   5  -1   1 3148.63 294.226   5
   5   1  -1 3044.42 295.460   4
   5  -1   1 2542.06 285.033   4
  -5   1   1 2501.29 273.072   3
  -5  -1  -1 2654.22 286.969   3
  -5   1   1 3040.48 305.066   2
  -5  -1  -1 2875.91 293.777   2
   5   1   1 3013.07 306.078   1
   5  -1  -1 2792.17 306.887   1
  -5   1  -1 2767.15 300.101   1
  -5   1  -1 2835.41 306.161   1
  -5  -1   1 2677.72 313.569   1
   5   1   1 2735.17 302.993   1
   5  -1  -1 2631.81 298.432   1
  -5   1  -1 3419.26 294.044   6
  -5  -1   1 3984.24 303.846   6
   5  -1  -1 2277.26 288.931   5
   5   1   1 2641.62 284.678   5
   5   1   1 3131.71 296.663   4
   5  -1  -1 2278.47 280.746   4
  -5  -1   1 2353.23 290.143   3
  -5  -1   1 2802.23 292.500   2
  -5   1  -1 3175.34 306.019   2
   5  -1  -3 3130.82 306.357   1
  -5   1  -3 2508.77 288.502   1
   5   1   3 3311.31 303.178   1
  -5   1  -3 2355.20 272.271   6
  -5  -1   3 2292.27 254.865   6
   5  -1  -3 3240.10 293.588   5
   5   1   3 2755.46 271.626   5
   5   1   3 2632.84 281.087   4
   5  -1  -3 2677.28 276.444   4
  -5   1  -3 2942.68 288.435   2
  -5  -1   3 3071.30 289.721   2
   5   1   3 2635.11 292.672   1
   5  -1  -3 2830.14 298.973   1
  -5   1  -3 2604.11 287.795   1
  -5  -1   5 94355.1 7165.29   1
  -5  -1   5 77989.8 7162.99   1
   5  -1  -5 79643.1 7154.00   1
   5  -1  -5 80064.4 7159.59   1
  -5   1  -5 81724.3 7152.16   1
   5   1   5 96492.2 7162.72   1
  -5   1  -5 77820.9 7126.47   6
  -5  -1   5 65192.6 7101.85   6
  -5  -1   5 106005. 7115.91   6
   5  -1  -5 78052.8 7139.59   5
   5   1   5 77595.8 7119.87   5
   5   1   5 87722.6 7138.18   4
   5  -1  -5 63458.4 7123.40   4
  -5  -1   5 79789.0 7142.52   3
  -5  -1   5 83964.1 7144.52   2
  -5   1  -5 78464.1 7134.19   2
   5   1   5 81315.6 7131.43   3
   5   1   7 6706.96 642.489   1
  -5  -1   7 7094.14 638.644   1
  -5  -1   7 7371.72 644.971   1
  -5   1  -7 6540.76 626.512   1
   5  -1  -7 6441.10 632.624   1
  -5   1  -7 7236.75 640.454   1
   5  -1  -7 7007.69 644.753   1
   5   1   7 7264.29 638.409   1
  -5   1  -7 6070.44 605.934   6
   5  -1  -7 6113.74 615.482   5
   5   1   7 5901.97 596.406   5
   5   1   7 5909.76 612.269   4
  -5  -1   7 6552.20 625.876   3
  -5   1  -7 5506.36 609.395   2
  -5  -1   7 6005.77 621.535   2
   5   1   7 7070.19 611.519   3
   5   1   9 13604.7 1152.81   1
  -5  -1   9 13049.2 1139.91   1
  -5  -1   9 12210.7 1145.15   1
  -5   1  -9 12051.5 1131.86   1
  -5   1  -9 13876.5 1150.58   1
   5   1   9 11786.6 1131.08   1
  -5   1  -9 10623.3 1109.99   6
   5   1   9 11724.5 1098.66   5
   5  -1  -9 11181.6 1115.64   4
  -5  -1   9 12250.5 1131.63   3
  -5  -1   9 12245.1 1135.40   2
  -5   1  -9 12298.7 1117.41   2
   5   1  11 316.494 51.3132   3
  -5  -1  11 354.793 66.0703   3
   5  -1 -11 383.083 60.9755   5
   5  -1 -11 350.424 65.0974   1
   5   1  11 364.667 63.6338   1
  -5   1 -11 374.679 69.8690   1
  -5  -1  11 187.680 55.9674   1
   5  -1 -11 241.559 61.4222   1
  -5   1 -11 335.640 53.9597   2
  -5  -1  11 326.597 67.5702   2
   5  -1 -11 395.011 61.3724   4
   5   1  11 300.682 53.7977   4
  -5  -1  11 320.033 65.5458   1
  -5   1 -11 162.012 50.7890   1
   5   1  11 219.421 58.1127   1
   5   1  13 1600.76 179.859   1
   5  -1 -13 1256.90 170.232   1
  -5  -1  13 1344.23 174.031   1
  -5   1 -13 1559.60 177.387   1
   5  -1 -13 1233.04 177.236   1
  -5   1 -13 1542.47 163.792   6
   5  -1 -13 1714.84 177.704   5
   5   1  13 1497.83 165.147   4
  -5  -1  13 1446.77 174.126   3
  -5  -1  13 1398.90 179.070   2
  -5   1 -13 1623.43 165.809   2
   5   1  13 1248.54 159.235   3
   5   1  15 23419.2 2307.53   1
   5  -1 -15 22623.8 2304.20   1
   5  -1 -15 16520.3 2315.23   1
  -5   1 -15 23191.0 2307.89   1
   5  -1 -15 21759.1 2292.83   6
  -5   1 -15 26629.8 2301.00   6
   5  -1 -15 30610.1 2320.66   5
   5  -1 -15 30751.1 2312.94   4
   5   1  15 26275.4 2300.70   4
   5   1  15 29396.9 2307.95   3
  -5  -1  15 24671.0 2308.64   3
  -5   1 -15 25753.4 2292.85   2
   5  -1 -17 10930.5 1087.30   6
  -5   1 -17 12234.6 1091.97   6
   5  -1 -17 13893.0 1114.49   5
  -5   1 -17 11300.3 1079.02   5
   5   1  17 12119.5 1091.44   4
   5  -1 -17 12501.5 1100.20   4
  -5  -1  17 11096.3 1098.70   3
   5   1  17 13519.9 1111.25   3
  -5  -1  17 10308.4 1101.67   2
  -5   1 -17 10872.8 1080.23   2
   5  -1 -19 8900.51 850.028   5
  -5   1 -19 9646.36 823.528   5
   5   1  19 10071.5 835.216   4
  -5  -1  19 9174.02 843.659   3
   5   1  19 11028.3 869.732   3
  -5   1 -19 8450.14 819.018   2
  -5  -1  19 10596.7 850.777   2
  -5  -1  21 336.452 57.0040   2
   5  -1 -21 268.681 57.3089   5
  -5   1 -21 144.485 39.2160   6
   5   1  21 255.435 62.8827   3
  -5  -1  21 284.273 54.2741   3
  -5   1 -23 293.078 53.3259   6
   5   1  23 458.151 67.5124   4
  -5  -1  23 389.620 66.7508   3
   5  -1 -23 446.979 73.2584   5
   5   1  25 3078.11 350.080   4
  -5  -1  25 2432.45 347.870   3
   5   1  25 3331.38 367.482   3
  -5   1 -25 3952.85 345.439   6
   5   1  27 7044.05 532.496   3
   5   1  27 4361.38 508.978   4
  -5   2  26-10.6310 18.2212   3
  -5   2  26-7.45816 11.0877   2
  -5  -2 -24 10.5103 10.0946   6
   5   2 -24 13.9851 14.6881   5
   5  -2  24 9.28320 11.2706   4
  -5  -2 -24-7.14863 10.6331   2
   5   2 -24 11.6109 14.0830   4
  -5   2  24 12.8725 19.1073   3
  -5  -2 -22 45.8365 17.5162   6
   5   2 -22 57.5847 21.5527   5
  -5   2  22 87.4913 27.9300   2
  -5  -2 -22 34.1299 16.0353   2
   5  -2  22 21.4613 22.9019   4
  -5   2  22 29.4385 28.4983   3
  -5  -2 -20 6.55364 9.71949   6
   5   2 -20-9.57154 14.1948   5
  -5   2  20-11.2661 9.64662   2
  -5  -2 -20-7.03016 10.4261   2
   5  -2  20 11.9312 20.4312   4
   5   2 -20 26.6342 19.7492   4
  -5   2  20 15.4204 32.3405   3
  -5  -2 -18 7.20948 10.7230   6
  -5   2  18 25.6912 22.0121   2
  -5  -2 -18-7.59366 14.5614   2
   5  -2  18 12.2679 10.5359   4
   5   2 -18 38.3255 21.8915   4
  -5   2  18 14.6161 17.7170   3
  -5  -2 -16 33.0359 17.4356   6
   5   2 -16-11.3480 9.91877   5
  -5   2  16 14.1891 21.1365   2
  -5  -2 -16 16.1833 18.4381   2
   5  -2  16 46.0682 26.1655   4
  -5   2  16 38.3574 24.5597   3
  -5  -2 -14 27.1434 19.0276   6
   5  -2  14 12.6695 12.2094   5
  -5  -2 -14 16.7168 14.3819   2
   5   2 -14 34.1936 19.5683   5
   5   2 -14 32.5782 20.8381   4
   5  -2  14-11.1829 16.6436   4
  -5   2  14-10.9761 16.3380   3
  -5   2  12 44.2275 20.8028   1
  -5  -2 -12 40.2927 25.0265   6
   5  -2  12 103.884 27.5280   5
  -5   2  12 15.0334 19.0422   2
  -5  -2 -12 75.8938 24.5899   2
   5   2 -12 32.8906 19.5885   5
   5   2 -12 40.5637 20.2038   4
   5  -2  12 85.3880 29.4346   4
  -5   2  12 65.9935 26.1306   3
  -5   2  10 49.5309 21.0431   1
   5  -2  10 43.4694 19.9760   1
  -5  -2 -10 35.6921 21.8661   1
   5  -2  10 18.5642 22.7257   1
  -5   2  10 31.4082 23.5277   1
  -5  -2 -10 64.8223 24.7009   6
   5  -2  10 23.3918 13.7644   5
  -5   2  10 14.5682 17.9540   2
   5   2 -10 39.5845 21.0223   5
   5  -2  10 40.6966 24.8646   4
   5   2 -10 28.8768 18.7293   4
  -5   2  10 43.2222 21.1996   3
   5  -2   8 48.0683 21.9275   1
   5  -2   8-18.2286 22.2199   1
  -5   2   8 51.1006 32.7112   1
  -5  -2  -8 17.4301 25.9749   1
   5   2  -8-16.2088 14.1119   1
   5   2  -8 42.1512 22.9682   1
  -5  -2  -8 21.2521 15.9647   6
   5  -2   8 53.3759 24.2218   5
  -5  -2  -8 25.6238 18.0950   2
  -5   2   8 13.8428 12.1253   2
   5   2  -8 26.6117 18.7790   5
   5  -2   8 29.6549 17.1194   4
  -5   2   8-11.0782 13.6560   1
  -5  -2  -6 8.72290 15.2480   1
  -5   2   6 46.9059 24.7834   1
   5  -2   6 9.97349 12.4589   1
  -5   2   6 53.1453 34.0539   1
   5   2  -6 31.7717 23.7567   1
   5  -2   6 83.9234 38.1453   1
   5   2  -6 27.8279 18.0213   1
  -5  -2  -6 48.8302 31.3123   1
  -5  -2  -6 9.80138 14.8546   6
   5  -2   6 62.9353 23.2959   5
   5   2  -6 47.4767 21.7267   4
   5  -2   6 38.2948 26.1015   4
  -5   2   6 7.54915 13.2852   3
  -5  -2  -4 8.84183 13.1563   1
  -5   2   4-11.7665 17.4826   1
   5   2  -4 43.7658 25.0046   1
  -5  -2  -4 15.3214 18.5831   1
   5  -2   4 31.1100 23.0928   1
   5  -2   4 10.1180 12.2985   1
   5   2  -4-9.84459 11.9688   1
  -5  -2  -4 15.4016 11.4707   6
  -5   2   4 12.1228 10.4352   6
   5  -2   4 9.56505 11.6317   5
  -5   2   4 38.3084 28.9464   2
  -5  -2  -4 8.63323 12.8480   2
   5   2  -4 23.4366 16.4194   5
   5   2  -4 19.3578 14.3939   4
   5  -2   4-9.49631 16.2970   4
  -5   2   4 12.2154 10.5140   3
  -5  -2  -2 5.33447 9.13768   6
   5  -2   2 9.95697 17.0518   5
  -5   2   2 12.2518 14.8368   6
   5   2  -2 15.1335 11.2237   5
   5   2  -2 13.0894 11.2095   1
   5  -2   2-15.0398 18.2123   1
   5   2  -2 10.1388 15.0374   1
   5  -2   2 10.0838 12.2121   1
  -5  -2  -2 14.7504 17.8619   1
  -5   2   2-12.1485 10.4041   2
  -5  -2  -2-9.06007 15.5162   2
   5   2  -2 10.0806 14.9511   4
   5  -2   2 9.43716 13.9970   4
  -5  -2  -2-10.3319 12.5125   3
  -5   2   2-4.17251 9.45480   3
  -5   2   2-14.5868 12.4914   1
  -5  -2  -2-8.60084 12.7570   1
  -5  -2   0 131.605 31.7842   1
  -5   2   0 76.7757 30.7827   1
  -5  -2   0 137.867 23.0238   6
   5  -2   0 95.3344 30.4944   5
  -5   2   0 150.083 42.0519   6
   5   2   0 124.947 30.3278   5
   5  -2   0 154.995 37.9205   1
  -5  -2   0 90.7861 38.0794   1
   5   2   0 108.232 33.7319   1
   5  -2   0 102.275 36.8684   1
   5   2   0 39.6570 27.3469   1
  -5  -2   0 147.080 34.9628   2
  -5   2   0 141.104 40.3455   2
   5   2   0 120.396 35.8892   4
  -5  -2   0 124.682 35.9784   3
   5  -2   0 111.502 33.4668   4
   5  -2   0 147.140 104.971   3
   5  -2   0 63.1496 21.0874   3
   5   2   2-5.91847 7.17365   5
  -5   2  -2-10.4468 15.4957   6
   5  -2  -2 11.2652 13.6443   1
   5   2   2 11.3606 19.4565   1
   5   2   2 26.3250 15.9411   1
   5  -2  -2-14.5678 17.6423   1
  -5  -2   2-9.56112 11.5815   2
  -5   2  -2 11.4184 13.8296   2
   5   2   2 29.6304 18.9120   4
   5  -2  -2-9.03234 13.3986   4
  -5  -2   2 21.3385 15.8256   3
  -5   2  -2-12.2219 10.4694   1
  -5  -2   2 18.3186 15.6876   1
  -5  -2   2-13.8793 23.7690   1
  -5   2  -4-9.26064 7.97332   6
   5   2   4 9.82476 11.1596   5
   5  -2  -4 11.2324 13.6266   5
   5  -2  -4 12.9372 19.2039   1
   5   2   4 27.1900 20.1786   1
   5   2   4 11.5344 13.9916   1
  -5  -2   4 10.0511 14.9292   2
  -5   2  -4 10.7953 16.0312   2
   5   2   4 9.45846 14.0518   4
   5  -2  -4 17.5996 13.0769   4
  -5  -2   4 10.1210 12.2837   1
  -5   2  -4 12.3907 15.0267   1
  -5  -2   4 14.4856 12.4310   1
   5   2   6 37.7444 23.0068   3
   5  -2  -6-10.8802 9.69082   5
  -5   2  -6 25.0498 16.2076   6
   5   2   6 36.6693 11.6308   5
  -5   2  -6 59.2685 28.8299   1
   5   2   6 40.5091 20.2020   1
  -5  -2   6 33.3827 19.2410   1
   5   2   6 84.3522 31.0673   1
   5  -2  -6 13.1844 11.6000   1
   5  -2  -6 14.9517 28.7495   1
  -5  -2   6 31.5995 24.0096   2
  -5   2  -6 19.0497 16.5274   2
  -5  -2   6 58.2463 26.5236   3
   5  -2  -6 34.5207 18.2956   4
  -5   2  -6-12.6056 11.1184   1
  -5  -2   6 28.9232 27.8154   1
  -5  -2   8 13.7998 12.0108   1
  -5   2  -8 31.2803 19.0604   6
   5  -2  -8 10.5763 12.9869   5
   5  -2  -8 26.2758 19.6024   1
   5   2   8 25.6600 22.0757   1
   5   2   8 12.1492 14.8683   1
  -5  -2   8 10.9758 13.4641   1
  -5   2  -8 24.3308 18.1696   1
   5  -2  -8-14.1881 17.3147   1
  -5  -2   8 22.6144 19.4823   2
   5   2   8 32.3949 18.4724   4
   5  -2  -8 25.6712 16.5242   4
  -5  -2   8 47.0864 24.7821   3
   5   2   8 25.6371 18.0519   3
   5   2  10 53.9802 22.1209   3
  -5  -2  10-11.8277 10.6000   3
   5  -2 -10 40.6861 24.8305   5
   5  -2 -10 93.6426 32.5472   1
   5  -2 -10 25.1989 18.9453   1
  -5   2 -10 24.1479 20.9112   1
  -5  -2  10 47.2473 24.9694   2
  -5   2 -10 23.0678 18.8825   2
   5  -2 -10 41.7006 19.1505   4
  -5  -2  10 12.7100 15.7052   1
   5  -2 -12 50.6935 29.2864   1
   5  -2 -12 91.2379 28.0513   5
  -5   2 -12 55.9332 19.7951   6
  -5   2 -12 63.1287 23.2043   2
  -5  -2  12 36.4153 21.5765   2
   5   2  12 92.6921 25.0958   4
   5  -2 -12 57.5400 25.0577   4
   5   2  12 56.7974 20.9751   3
  -5  -2  12 22.6033 20.1998   3
  -5   2 -14 6.91611 8.42696   6
  -5   2 -14 19.3837 14.6667   2
  -5  -2  14 12.0163 17.8447   2
   5   2  14 7.08923 10.5551   4
   5  -2 -14 7.68122 14.7358   4
   5   2  14 7.10108 10.5726   3
  -5  -2  14 21.4336 20.5390   3
   5  -2 -16 52.8439 20.1421   6
  -5   2 -16 20.9428 12.2703   6
  -5   2 -16 29.3373 15.3231   2
   5  -2 -16 55.9925 23.6485   5
   5   2  16 21.2305 15.0976   4
  -5  -2  16 30.8197 17.8082   3
   5  -2 -18 11.9908 10.2679   5
  -5  -2  18 10.1615 17.4013   2
  -5   2 -18 5.59444 8.29818   5
  -5   2 -18-7.04344 13.4858   6
   5  -2 -18-9.06641 10.9793   6
   5   2  18 8.89038 13.1853   3
  -5   2 -20 7.18087 10.6827   6
   5  -2 -20 28.6794 18.3220   6
   5  -2 -20 12.6838 10.8928   5
  -5  -2  20 26.2760 15.0222   2
  -5   2 -20-5.67162 9.74896   5
   5   2  20 13.8198 11.8628   4
   5   2  20 10.9951 13.3403   3
  -5   2 -22 51.3080 18.3800   6
  -5   2 -22 88.2481 22.4687   5
   5   2  22 35.1076 17.6603   4
  -5  -2  22 29.9066 17.7245   3
   5   2  22 63.7965 29.2944   3
   5  -2 -22 25.4159 19.4399   5
  -5   2 -24 7.16688 8.70778   6
   5   2  24-13.5906 11.6585   3
  -5  -2  24 9.72916 16.6757   3
   5   2  24 14.8837 12.7637   4
   5   2  26-7.69244 9.35092   4
   5   2  26-12.6322 10.8472   3
  -5   3  25 3875.54 329.756   3
   5   3 -25 4198.11 328.933   4
  -5  -3 -23 509.703 64.8169   6
   5   3 -23 574.041 66.8181   5
   5  -3  23 408.659 64.6369   4
  -5   3  23 405.372 67.8667   2
  -5  -3 -23 319.827 59.8907   2
   5   3 -23 242.460 63.0618   4
  -5   3  23 436.043 82.9403   3
   5   3 -21 462.642 63.4809   5
  -5  -3 -21 385.081 60.3576   2
   5   3 -21 323.961 66.9457   4
  -5   3  21 286.218 70.3904   3
   5  -3  21 377.532 64.4532   4
  -5  -3 -19 6940.24 676.891   6
   5   3 -19 7355.16 678.025   5
   5  -3  19 6865.66 683.189   4
  -5   3  19 7503.27 695.893   2
  -5   3  19 6772.69 706.130   3
  -5  -3 -19 7076.86 673.479   2
  -5  -3 -17 9199.83 851.866   6
   5   3 -17 9611.10 853.414   5
  -5   3  17 9171.30 873.485   2
  -5   3  17 10147.7 882.609   3
   5   3 -17 10103.4 867.112   4
  -5  -3 -17 9919.68 846.458   2
  -5  -3 -15 15200.8 1645.60   6
   5   3 -15 15821.8 1646.62   5
   5  -3  15 18179.7 1635.04   5
  -5   3  15 19763.9 1684.23   2
   5  -3  15 13486.8 1649.31   4
   5   3 -15 21422.2 1663.34   4
  -5  -3 -15 22434.0 1651.77   2
  -5  -3 -13 725.230 131.726   6
   5   3 -13 1121.42 142.359   5
   5  -3  13 1204.70 132.587   5
  -5   3  13 1206.13 165.504   2
  -5   3  13 1326.80 146.273   3
   5   3 -13 1518.29 150.627   4
  -5  -3 -13 1181.90 137.898   2
   5  -3  13 983.380 146.822   4
  -5  -3 -11 200.599 49.2829   6
   5  -3  11 279.945 49.5532   5
  -5   3  11 397.466 79.8756   2
  -5  -3 -11 268.318 50.0789   2
   5   3 -11 213.690 48.6941   5
   5  -3  11 352.876 70.2208   4
   5   3 -11 299.521 54.8911   4
  -5   3  11 150.719 43.4409   3
  -5  -3  -9 9104.33 814.576   6
   5   3  -9 9488.99 814.582   5
   5  -3   9 8421.56 805.675   5
   5   3  -9 8804.83 811.946   4
  -5   3   9 7245.63 798.079   3
  -5  -3  -9 8843.43 808.422   2
  -5  -3  -7 5450.26 476.201   6
   5   3  -7 4825.72 473.279   5
   5  -3   7 4834.23 476.226   5
  -5   3   7 5366.55 502.810   2
   5   3  -7 4974.45 476.523   4
   5  -3   7 6691.86 519.443   4
  -5   3   7 3730.42 459.527   3
  -5  -3  -7 4776.63 472.831   2
  -5   3   5 55130.8 4853.78   6
   5   3  -5 53852.3 4830.51   5
   5  -3   5 52938.7 4838.49   5
  -5   3   5 60447.7 4862.55   2
   5   3  -5 54803.6 4839.86   4
   5  -3   5 71265.6 4893.31   4
  -5   3   5 51477.2 4818.92   3
   5  -3   5 62578.4 4882.94   1
  -5  -3  -3 1465.77 205.198   1
  -5  -3  -3 1644.90 179.275   6
  -5   3   3 1787.54 204.799   6
   5   3  -3 1746.53 184.441   5
  -5   3   3 1936.65 208.826   2
   5  -3   3 2348.90 229.157   4
  -5  -3  -3 1488.96 187.281   2
   5  -3   3 1761.07 216.541   1
  -5   3   3 2043.56 202.266   1
  -5  -3  -1 2599.70 281.279   1
   5   3  -1 2311.21 268.876   1
   5  -3   1 2517.23 257.560   1
  -5  -3  -1 2496.38 240.363   6
  -5   3   1 2405.68 271.826   6
   5   3  -1 2479.75 262.818   4
  -5  -3  -1 2088.70 253.114   2
  -5   3   1 2144.79 267.634   1
  -5   3   1 2519.20 262.652   1
   5  -3   1 2517.91 282.365   1
  -5   3  -1 3116.54 299.188   1
   5   3   1 2932.74 304.264   1
   5  -3  -1 2323.98 281.237   1
  -5   3  -1 3574.44 310.403   6
   5   3   1 2847.35 276.886   5
   5  -3  -1 2592.78 290.724   5
  -5   3  -1 2897.75 301.573   2
   5   3   1 2911.82 293.830   4
  -5  -3   1 2624.48 287.985   2
  -5  -3   1 2530.72 297.470   1
   5  -3  -1 2541.26 306.238   1
  -5   3  -1 2397.46 294.303   1
  -5   3  -3 2262.79 224.357   6
   5   3   3 1647.36 191.818   5
   5  -3  -3 1883.45 216.106   5
  -5   3  -3 1966.60 221.198   2
   5   3   3 2366.57 221.187   4
  -5  -3   3 1845.75 225.605   1
   5  -3  -3 1958.99 234.428   1
   5  -3  -3 1930.94 212.894   1
   5  -3  -5 57668.3 5543.24   5
  -5   3  -5 63436.9 5543.64   2
   5   3   5 57760.3 5534.68   4
   5  -3  -5 71153.3 5581.26   4
  -5  -3   5 62261.1 5545.02   2
  -5  -3   5 60149.9 5551.54   1
   5  -3  -5 58867.8 5561.32   1
  -5   3  -7 5088.65 491.775   6
   5  -3  -7 5698.80 502.957   5
   5  -3  -7 4380.79 509.488   4
  -5  -3   7 4271.12 494.743   3
  -5   3  -7 5258.91 496.522   2
  -5  -3   7 5058.76 502.932   2
   5   3   7 5344.94 496.588   3
  -5   3  -9 8523.71 841.374   6
   5  -3  -9 9129.13 853.407   5
   5   3   9 7712.23 839.860   4
   5  -3  -9 10216.5 870.144   4
  -5  -3   9 9435.01 862.210   3
  -5   3  -9 9062.36 844.744   2
  -5  -3   9 10420.4 867.454   2
   5   3   9 9267.59 846.621   3
  -5   3 -11 330.449 50.4294   6
  -5  -3  11 294.962 62.9859   2
  -5   3 -11 252.875 45.5125   2
   5  -3 -11 357.181 59.2967   5
   5   3  11 247.044 45.1845   4
   5   3  11 286.626 49.1092   3
  -5  -3  11 304.367 57.4489   3
  -5   3 -13 1173.86 131.518   6
   5  -3 -13 1120.63 138.636   6
   5  -3 -13 1344.91 147.110   5
   5   3  13 1262.22 133.090   4
  -5  -3  13 1203.64 145.857   3
   5   3  13 1128.15 131.681   3
  -5   3 -13 1071.53 129.592   2
   5  -3 -15 18985.5 1829.96   6
  -5   3 -15 20430.5 1822.11   6
  -5  -3  15 21173.6 1840.54   3
   5   3  15 20063.7 1823.14   3
  -5   3 -15 18361.4 1816.76   2
   5  -3 -15 21602.3 1842.99   5
  -5   3 -17 10533.1 895.525   6
   5   3  17 8220.09 890.244   4
  -5  -3  17 9161.06 907.645   3
   5   3  17 10161.5 898.381   3
   5  -3 -17 10644.9 920.553   5
   5   3  19 6517.19 674.857   4
  -5  -3  19 7374.19 692.696   3
   5   3  19 7642.97 685.554   3
   5  -3 -19 6630.30 687.269   6
  -5   3 -19 8246.25 680.626   6
   5  -3 -19 8884.78 712.635   5
  -5   3 -19 6519.18 672.522   5
   5   3  21 406.642 54.2861   4
  -5   3 -21 314.176 48.2628   5
   5  -3 -21 368.926 71.2404   5
   5  -3 -21 367.351 62.9716   6
  -5  -3  21 272.404 56.0106   3
   5   3  21 419.751 63.0386   3
   5   3  23 370.260 54.7763   4
   5  -3 -23 306.108 67.8828   5
  -5   3 -23 418.628 53.9328   5
  -5   3 -23 340.670 52.4579   6
   5  -3 -23 373.863 65.9066   6
  -5  -3  23 333.154 59.5871   3
   5   3  23 404.778 68.0469   3
  -5   4  22 84.3858 27.6226   2
  -5  -4 -22 67.6543 24.0492   2
   5   4 -22 53.6023 23.6558   4
  -5  -4 -22 107.383 29.5960   6
  -5   4  20 11.4280 13.8382   2
  -5  -4 -20 8.37509 12.4207   2
   5   4 -20 11.2396 13.6101   4
  -5  -4 -20-10.2539 15.2069   6
   5  -4  20-8.03275 11.9131   4
   5   4 -20-6.98786 11.9667   5
  -5   4  18 14.0742 17.0940   2
  -5  -4 -18 15.6029 13.4258   2
   5   4 -18 11.0761 16.4799   4
  -5  -4 -18 22.4680 16.7132   6
   5  -4  18 9.27966 11.3153   4
   5   4 -18 16.2445 12.1190   5
  -5   4  16 133.299 44.5209   2
  -5  -4 -16 109.404 30.9221   2
   5   4 -16 157.490 39.0403   4
  -5  -4 -16 115.869 40.3319   6
   5   4 -16 119.566 33.8016   5
   5  -4  16 203.589 46.5876   4
  -5   4  14 74.0209 45.6799   2
   5  -4  14 125.745 38.3316   4
   5   4 -14 69.8050 28.4141   5
   5   4 -14 77.9683 30.2315   4
  -5  -4 -14 167.544 39.2646   6
   5  -4  12 27.7037 14.8652   5
  -5   4  12 37.6924 28.1266   2
  -5  -4 -12 38.6980 19.0075   2
   5   4 -12 10.1431 12.6818   5
   5  -4  12 15.2291 22.8044   4
   5   4 -12 82.8901 27.4987   4
  -5  -4 -12 20.3516 17.7093   6
   5  -4  10 76.4964 24.6059   5
  -5   4  10 70.6856 34.5311   2
  -5  -4 -10 24.2316 16.9386   2
   5   4 -10 114.865 32.4853   5
   5  -4  10 92.1520 42.3185   4
   5   4 -10 79.4639 29.1180   4
  -5  -4 -10 147.342 35.9322   6
   5  -4   8 23.5828 15.3053   5
  -5   4   8 31.1608 26.8247   2
  -5  -4  -8 41.4899 19.0024   2
   5  -4   8 45.5642 33.8998   4
   5   4  -8 26.0244 15.1134   4
  -5  -4  -8 31.6497 13.8324   6
   5  -4   6 168.706 38.0903   5
  -5   4   6 115.813 37.0781   6
  -5   4   6 164.383 49.3775   2
  -5  -4  -6 226.650 42.2713   2
   5   4  -6 172.439 37.0469   5
   5  -4   6 142.447 66.3485   4
  -5  -4  -6 165.086 36.7026   6
   5  -4   4 17.8974 18.8458   5
  -5   4   4-11.8174 10.2624   6
  -5   4   4 60.8133 27.6052   2
  -5  -4  -4 17.2898 18.2114   2
   5   4  -4 37.0051 16.7866   5
   5   4  -4 8.88449 13.2867   4
  -5  -4  -4 6.18668 10.7320   6
   5   4  -2 67.0693 18.3536   5
  -5   4   2 90.6617 29.3870   2
  -5  -4  -2 26.9687 19.2797   2
   5   4  -2 18.2883 14.1473   4
   5  -4   2 41.8250 62.1564   4
  -5   4   2 72.0128 27.4856   6
   5  -4   2 9.33102 11.9963   5
   5   4   0 164.588 33.0232   5
   5   4   0 201.972 43.4884   4
   5  -4   0 91.9454 80.8949   4
  -5  -4   0 218.640 46.4403   3
  -5   4   0 270.036 50.6987   2
  -5  -4   0 240.233 48.0590   2
  -5   4   0 119.270 39.9751   6
   5  -4   0 250.441 47.4454   5
  -5  -4   2 39.8837 21.1914   3
   5   4   2 9.11782 19.4281   4
   5  -4  -2 41.1120 70.4836   4
  -5  -4   2 31.2944 22.1451   2
  -5   4  -2 31.5039 18.3071   2
   5  -4  -2 38.5541 20.5038   5
  -5   4  -2 90.6785 30.8808   6
   5   4   4 25.4609 16.3272   4
   5  -4  -4 29.0892 43.1684   4
  -5  -4   4 9.96041 14.8577   3
  -5  -4   4 11.1879 19.2249   2
  -5   4  -4 9.94765 19.1122   2
   5  -4  -4 28.7675 20.1746   5
  -5   4  -4 10.3374 15.4137   6
  -5  -4   6 171.172 46.8891   2
   5  -4  -6 205.786 42.0169   5
  -5   4  -6 107.864 33.3837   6
   5   4   6 160.807 39.6449   3
  -5  -4   6 163.450 40.0385   3
   5   4   6 194.292 38.2855   4
   5  -4  -6 105.056 44.9887   4
  -5  -4   8 25.6452 24.8077   2
  -5   4  -8 17.0785 13.1578   2
   5  -4  -8 45.4147 22.2843   5
  -5   4  -8 77.4282 22.2755   6
   5   4   8 13.8464 12.3818   4
   5   4   8 33.5299 17.9394   3
  -5  -4  10 38.7492 30.2137   2
  -5   4 -10 85.0585 25.4177   2
  -5   4 -10 110.193 26.7845   6
   5  -4 -10 71.7604 24.2408   5
   5   4  10 77.2358 22.6337   4
  -5  -4  10 88.9529 30.2670   3
   5   4  10 68.3510 24.6256   3
  -5   4 -12 24.0935 12.8617   2
   5  -4 -12 36.1303 17.4611   5
  -5  -4  12 59.1791 22.4733   3
   5   4  12 11.8343 10.4168   4
  -5   4 -12 24.7570 13.2035   6
   5  -4 -14 59.9907 24.0427   6
  -5   4 -14 101.783 23.7123   6
  -5  -4  14 153.045 39.7839   2
   5  -4 -14 121.348 32.4282   5
  -5  -4  14 114.431 32.0427   3
   5   4  14 124.212 26.4774   4
   5   4  14 108.234 26.7860   3
   5  -4 -16 94.5181 27.0817   6
  -5   4 -16 90.6179 22.8330   6
   5   4  16 94.6738 24.1685   4
   5   4  16 116.807 26.8546   3
  -5  -4  16 110.303 30.8393   3
   5  -4 -16 119.921 35.4304   5
  -5   4 -18 15.1798 11.5478   6
   5  -4 -18 8.81928 10.7706   6
   5  -4 -18-10.8346 9.38206   5
   5   4  18 28.1500 12.8305   4
  -5  -4  18 27.1933 17.4106   3
   5   4  18 12.5290 13.2129   3
   5  -4 -20-9.21694 13.7066   6
  -5   4 -20 24.9207 12.1132   6
  -5   4 -20 4.82343 9.29090   5
   5  -4 -20 11.8871 14.4296   5
   5   4  20 16.5455 12.5352   4
  -5  -4  20 8.94658 10.8810   3
   5   4  20-6.71933 8.19999   3
   5  -4 -22 9.62830 12.3091   6
   5  -4 -22 88.7791 32.8152   5
   5  -4 -24 49.6530 22.8928   6
  -5   4 -24 46.4835 14.9647   5
   5   5 -19 4381.06 389.274   5
  -5  -5 -19 3937.29 403.435   6
  -5  -5 -19 3486.23 393.458   2
  -5  -5 -17 5607.70 535.700   6
   5   5 -17 6093.12 523.760   5
   5  -5  17 5741.73 530.794   4
  -5   5  17 6094.23 553.398   2
   5   5 -17 4793.93 527.733   4
  -5  -5 -17 4651.73 521.341   2
  -5  -5 -15 12446.7 1169.39   6
   5   5 -15 10426.5 1158.92   5
  -5   5  15 13345.6 1204.14   2
   5  -5  15 14258.4 1181.26   4
   5   5 -15 13391.2 1168.52   4
  -5  -5 -15 12596.4 1160.27   2
  -5  -5 -13 293.477 56.4486   6
   5  -5  13 274.104 47.4000   5
   5   5 -13 255.709 52.9731   5
   5   5 -13 354.721 57.2569   4
  -5  -5 -13 392.919 59.5328   2
   5  -5  11 184.929 34.7057   5
  -5   5  11 159.323 52.3471   2
  -5  -5 -11 192.141 37.6064   2
   5  -5  11 232.902 55.1442   4
   5   5 -11 71.4261 29.2573   5
   5   5 -11 136.740 34.7734   4
  -5  -5 -11 160.273 35.9995   6
   5   5  -9 3621.35 384.239   5
   5  -5   9 4279.36 384.150   5
  -5   5   9 4782.35 427.559   2
   5   5  -9 3851.44 380.979   4
  -5  -5  -9 3374.61 377.762   6
   5   5  -7 2316.24 244.287   4
  -5   5   7 2870.62 277.141   2
   5   5  -7 2099.30 240.960   5
   5  -5   7 2344.50 244.346   5
  -5  -5  -7 2242.44 244.727   2
   5   5  -5 26741.8 2638.37   5
   5  -5   5 28938.5 2648.88   5
  -5   5   5 33602.0 2669.79   2
   5   5  -5 28368.5 2645.74   4
  -5   5   5 25011.1 2650.10   6
  -5  -5  -5 30429.9 2650.30   2
   5  -5   3 765.143 140.551   4
   5   5  -3 867.117 103.037   4
  -5   5   3 932.410 112.931   2
   5   5  -3 662.347 88.5687   5
   5  -5   3 761.236 101.041   5
  -5  -5  -3 843.587 106.850   2
   5  -5   1 643.861 92.1543   5
  -5   5   1 671.275 95.9417   2
   5   5  -1 599.145 88.4859   4
  -5   5   1 737.652 100.366   6
  -5  -5  -1 781.792 102.420   2
  -5   5  -1 841.946 111.324   6
   5  -5  -1 746.102 102.677   5
   5  -5  -1 970.554 134.816   4
   5   5   1 831.636 103.687   4
  -5  -5   1 848.943 107.665   3
  -5  -5   1 808.200 117.451   2
  -5   5  -3 895.742 116.416   6
  -5   5  -3 883.587 113.641   2
   5   5   3 844.375 110.180   4
   5  -5  -3 983.956 123.406   4
  -5  -5   3 819.834 111.955   3
  -5  -5   3 1190.46 138.019   2
  -5   5  -5 31618.5 2629.23   6
   5  -5  -5 24360.8 2617.47   5
  -5   5  -5 29823.6 2627.30   2
   5   5   5 28664.0 2619.61   4
  -5  -5   5 28010.8 2624.07   3
   5   5   5 27124.2 2618.67   3
  -5   5  -7 2236.81 235.789   6
   5  -5  -7 2094.29 234.802   5
  -5   5  -7 2452.93 241.269   2
   5   5   7 2159.96 231.328   4
  -5  -5   7 2499.58 243.057   3
  -5  -5   7 2980.31 277.807   2
   5   5   7 2138.68 234.700   3
  -5   5  -9 4814.31 403.456   6
   5  -5  -9 3973.01 402.931   5
   5   5   9 3494.48 394.041   4
  -5  -5   9 4499.63 410.944   3
  -5   5  -9 3759.59 401.093   2
  -5  -5   9 4439.92 436.291   2
   5   5   9 4288.08 401.561   3
   5  -5 -11 103.232 29.4391   5
  -5   5 -11 101.655 25.5205   6
   5   5  11 160.990 30.0422   4
  -5  -5  11 106.152 30.4983   3
   5   5  11 124.360 28.6000   3
   5   5  13 381.834 54.5978   4
   5   5  13 417.403 58.2905   3
   5   5  15 10994.2 1064.23   4
  -5   5 -15 11549.9 1063.37   6
   5  -5 -15 11502.8 1075.36   6
   5   5  15 11853.6 1067.05   3
   5  -5 -15 12096.2 1079.43   5
  -5   5 -17 4717.58 465.292   6
   5  -5 -17 4816.77 477.817   6
   5   5  17 4686.46 467.716   4
  -5  -5  17 5033.10 480.577   3
   5   5  17 5068.29 471.066   3
   5  -5 -17 5986.78 490.077   5
   5  -5 -19 4406.90 403.832   6
  -5   5 -19 3575.22 386.185   5
  -5  -6 -18 18.1023 15.5851   6
   5   6 -16 33.2435 17.3397   5
   5   6 -14 36.1009 16.6775   5
   5  -6  12 129.304 37.2732   4
   5   6 -12 7.70873 13.1056   5
  -5  -6 -12 105.197 28.7661   2
  -5   6  12 125.153 40.6910   2
   5   6 -12 79.4167 24.0004   4
   5  -6  12 59.6871 17.9347   5
   5   6 -10 69.4141 23.9779   5
   5  -6  10 199.065 49.6652   4
  -5  -6 -10 47.4755 23.5421   2
  -5   6  10 118.286 41.2054   2
   5   6 -10 132.592 29.6761   4
   5  -6  10 122.589 27.5002   5
   5  -6   8 121.403 43.0715   4
  -5   6   8 208.808 50.3902   2
  -5  -6  -8 97.4512 30.6673   2
   5   6  -8 145.025 31.1621   4
   5  -6   8 154.310 33.0285   5
  -5   6   8 149.578 34.1539   6
  -5   6   6 100.712 33.6297   2
  -5  -6  -6 52.9741 23.3175   2
   5   6  -6 62.8482 20.5580   4
   5  -6   6 48.8158 19.6448   5
   5  -6   4 13.6465 23.6352   4
  -5   6   4 9.77373 12.3532   2
  -5  -6  -4 49.7584 22.8200   2
   5   6  -4 50.0208 19.6691   4
   5  -6   4 42.3308 17.4487   5
  -5   6   4 36.7970 17.9648   6
   5  -6   2 22.6304 19.4752   4
  -5  -6  -2 56.3371 27.3567   2
   5   6  -2 14.7714 12.7985   4
   5  -6   2 7.72016 6.89503   5
  -5   6   2 38.4780 21.8790   6
   5   6   0 240.017 45.7824   4
   5  -6   0 270.849 48.5169   5
  -5   6   0 228.718 49.4993   6
  -5   6   0 376.530 56.1921   2
  -5  -6   0 382.154 70.5747   2
   5   6   2 7.34800 9.00357   4
  -5   6  -2 18.5868 15.9736   6
   5  -6  -2 14.6366 10.9402   5
  -5   6  -2 24.4328 15.6532   2
  -5  -6   2 15.4189 18.7208   2
   5   6   4 20.9535 13.7227   4
  -5  -6   4 57.1218 21.1859   3
  -5   6  -4 42.0802 17.9178   6
   5  -6  -4 28.5104 13.9898   5
  -5   6  -4 16.4344 14.4049   2
  -5  -6   4 68.6633 36.1327   2
  -5   6  -6 105.410 26.8440   6
   5  -6  -6 63.3468 20.4656   5
  -5  -6   6 80.0255 25.8065   3
   5   6   6 102.009 23.7115   4
   5   6   6 69.9793 21.2264   3
  -5   6  -6 49.3982 22.4249   2
  -5  -6   6 122.324 42.9714   2
   5  -6  -8 146.658 31.6201   5
   5   6   8 135.940 27.9635   4
  -5  -6   8 86.6532 28.7075   3
   5   6   8 134.309 28.8344   3
  -5  -6   8 206.266 52.2059   2
   5  -6 -10 55.3540 19.2285   5
  -5  -6  10 61.1939 22.9278   3
   5   6  10 46.9391 18.2064   3
   5  -6 -12 76.5850 22.3049   5
  -5   6 -12 64.1590 17.4183   6
   5   6  12 65.3833 17.8460   3
   5   6  12 56.8321 17.0279   4
  -5  -6  12 75.1921 23.0851   3
   5  -6 -14 35.8202 17.8388   5
   5   6  14 54.4107 15.8241   4
   5  -7  11 347.473 65.1710   4
   5  -7   9 2372.46 262.838   4
   5  -7   7 1550.65 174.236   4
  -5   7   7 1342.59 165.275   2
   5   7  -5 14799.2 1550.25   4
  -5   7   5 17189.2 1561.08   6
   5   7  -3 403.259 60.8617   4
  -5  -7  -3 576.181 90.6104   2
  -5   7   3 432.786 66.2583   2
   5  -7   3 408.527 59.8509   5
  -5   7   3 537.603 70.3139   6
  -5   7   1 713.787 113.557   2
   5  -7   1 990.462 115.619   5
  -5   7   1 1361.16 131.919   6
  -5  -7  -1 1573.12 174.572   2
   5  -7  -1 949.451 111.035   5
  -5   7  -1 825.944 110.447   2
   5   7   1 1169.16 115.301   4
  -5   7  -1 756.342 112.071   6
   5   7   1 1017.61 116.118   3
   5  -7  -3 487.900 62.6867   5
  -5   7  -3 358.982 59.3353   2
   5   7   3 371.860 58.5631   4
  -5   7  -3 457.128 64.5562   6
   5   7   3 402.548 60.6308   3
   5   7   5 15521.1 1549.09   4
  -5  -7   5 26520.0 1657.72   2
  -5  -7   7 2750.25 235.349   2
   5   7   7 1421.48 159.617   4
   5   7   9 2194.08 218.097   4
   6   0   0 58361.6 5353.85   1
  -6   0   0 57291.6 5344.11   1
  -6   0   0 67874.6 5330.49   6
   6   0   0 56788.3 5336.25   5
  -6   0   0 57407.4 5359.66   1
   6   0   0 56457.1 5349.12   1
  -6   0   0 59239.9 5332.70   3
  -6   0   0 52481.5 5337.56   2
  -6   0   2 1723.98 189.723   1
  -6   0   2 1319.48 181.796   1
   6   0  -2 1367.58 183.317   1
  -6   0  -2 1329.39 177.249   1
  -6   0  -2 1504.03 191.624   1
   6   0   2 1496.13 185.525   1
   6   0  -2 1410.69 185.877   1
  -6   0   2 1632.32 167.023   6
  -6   0  -2 1995.95 176.275   6
   6   0  -2 1765.39 181.996   5
   6   0   2 1676.17 175.243   5
   6   0   2 1467.92 172.940   4
  -6   0   2 1620.45 175.509   3
  -6   0  -2 1538.21 177.763   2
  -6   0   4 2562.82 289.286   1
   6   0   4 2686.14 291.718   1
  -6   0   4 2450.70 288.597   1
  -6   0  -4 2514.93 276.792   1
   6   0  -4 2510.47 289.524   1
  -6   0  -4 2638.58 291.009   1
   6   0   4 2696.78 286.579   1
  -6   0   4 2788.45 261.527   6
  -6   0  -4 3340.86 275.521   6
   6   0  -4 2415.27 272.791   5
   6   0   4 2445.85 266.988   5
   6   0   4 2322.52 267.442   4
  -6   0   4 2657.91 274.322   3
  -6   0  -4 2741.57 276.755   2
   6   0   4 2737.91 266.059   3
  -6   0   4 2693.33 279.931   2
  -6   0  -6 158.009 34.3393   6
  -6   0   6 113.198 24.7740   6
   6   0  -6 85.9303 27.0297   5
  -6   0  -6 59.1587 32.2976   1
   6   0  -6 176.409 48.4099   1
  -6   0   6 116.283 40.3716   1
   6   0   6 73.8030 31.1186   1
   6   0   6 124.883 40.4184   1
   6   0  -6 108.081 33.7380   1
  -6   0  -6 73.6763 26.8271   2
  -6   0   6 151.343 36.9601   2
   6   0  -6 57.7052 24.0669   4
  -6   0   6 68.2726 26.6204   3
   6   0   6 69.7958 24.7002   4
  -6   0  -6 134.515 36.5630   1
  -6   0   6 123.306 39.9334   1
   6   0  -8 2722.12 273.085   1
  -6   0   8 2687.52 280.789   1
   6   0   8 2986.59 290.909   1
  -6   0   8 2533.05 277.148   1
  -6   0  -8 2440.96 263.508   1
  -6   0  -8 2576.57 286.497   1
   6   0   8 2864.37 277.498   1
  -6   0   8 2287.18 242.392   6
  -6   0  -8 2526.02 258.823   6
   6   0  -8 2151.98 253.409   5
   6   0   8 2541.49 252.007   5
   6   0   8 2440.84 254.703   4
  -6   0   8 2345.72 260.107   3
  -6   0   8 2791.39 271.384   2
   6   0   8 2453.93 247.065   3
  -6   0  -8 2378.88 254.280   2
   6   0 -10 37441.4 3363.68   1
   6   0  10 39520.9 3389.89   1
  -6   0  10 36214.9 3375.13   1
  -6   0 -10 33424.3 3357.44   1
  -6   0 -10 37236.7 3355.92   6
   6   0 -10 36607.7 3352.45   5
   6   0  10 33978.5 3342.00   5
  -6   0 -10 35821.7 3350.52   2
   6   0  10 38300.8 3345.29   3
  -6   0  10 41024.3 3374.36   2
  -6   0  10 36360.2 3361.54   3
  -6   0 -10 40428.1 3388.84   1
  -6   0  12 5559.86 558.285   2
   6   0 -12 5123.68 542.909   5
   6   0 -12 6413.37 551.391   4
   6   0  12 5792.32 543.648   4
   6   0  12 6167.28 544.146   3
  -6   0  12 5655.40 553.626   3
   6   0  12 6059.84 575.794   1
  -6   0  12 4979.40 554.904   1
   6   0 -12 5116.36 546.466   1
   6   0  14 6939.17 577.361   4
  -6   0  14 6521.22 581.353   3
  -6   0 -14 6980.80 573.223   2
  -6   0  14 5514.38 585.313   2
  -6   0 -16 93.1781 31.9637   6
  -6   0 -16 111.137 30.5288   2
  -6   0  16 82.8648 34.7470   2
   6   0 -16 198.285 43.0895   5
   6   0 -16 305.848 52.6368   4
   6   0  16 181.729 37.6264   4
  -6   0  16 124.997 35.5590   3
   6   0  16 231.667 53.3999   3
  -6   0 -18 769.859 101.902   6
   6   0 -18 1002.83 119.704   5
   6   0 -18 1033.22 119.119   4
  -6   0  18 849.927 111.633   3
   6   0  18 674.191 116.183   3
  -6   0 -18 810.211 99.1257   2
  -6   0  18 818.821 113.460   2
  -6   0 -20 9861.79 908.763   6
   6   0 -20 8513.22 921.651   5
   6   0  20 11190.7 922.564   4
  -6   0  20 10497.2 928.586   3
  -6   0 -20 9182.49 905.836   2
  -6   0 -22 7096.08 683.507   6
   6   0 -22 6238.61 697.278   5
   6   0  22 8205.54 701.429   4
  -6   0  22 7597.18 707.328   3
  -6   0  22 7861.78 699.989   2
  -6   0  24 3284.78 339.523   3
  -6   1  23 49.0048 23.4027   2
  -6  -1 -23 32.0419 12.7817   6
  -6  -1 -21-5.09741 6.17493   6
   6   1 -21 10.4943 15.5639   5
  -6  -1 -21 5.92157 11.3384   2
  -6   1  21 18.3086 13.5769   2
   6   1 -21 11.5229 13.9536   4
   6  -1  21-10.2246 12.3817   4
  -6   1  21 23.5537 20.1675   3
  -6   1  19-10.2423 12.4019   2
  -6   1  19 21.8719 16.2177   3
   6   1 -19 11.5966 9.92902   4
   6  -1  19-9.53398 14.1387   4
  -6  -1 -17 26.4817 12.9756   6
  -6  -1 -17 27.1960 14.5271   2
  -6   1  17 11.1627 9.95274   2
   6   1 -17 67.5644 29.0572   5
   6  -1  17 36.5661 20.8935   4
  -6   1  17 20.5087 15.4585   3
   6   1 -15 31.8916 18.5200   5
   6   1 -15 71.3194 27.7954   4
   6  -1  15 34.6384 22.5026   4
  -6  -1 -15 30.1855 16.1895   6
  -6   1  15 11.7515 20.4098   2
  -6  -1 -15 48.9337 19.2316   2
   6  -1  13 98.6445 25.1994   5
   6   1 -13 137.156 34.4796   5
  -6  -1 -13 123.149 31.3012   2
  -6   1  13 95.7861 34.4147   2
   6   1 -13 160.918 37.1677   4
  -6  -1 -13 167.408 37.2220   6
  -6  -1 -11 71.8182 26.8714   6
   6  -1  11 63.1853 21.4749   5
  -6   1  11 50.5042 22.2496   6
   6   1 -11 90.1497 26.1329   5
   6  -1  11 78.2772 29.4923   1
  -6  -1 -11 36.5048 16.1877   2
  -6   1  11 23.7736 21.0216   2
   6  -1  11 40.7495 20.4235   4
  -6   1  11 111.748 33.5575   1
  -6   1   9 36.3219 23.4678   1
  -6  -1  -9 45.1182 21.9039   6
   6   1  -9 58.3033 22.8473   5
  -6   1   9 59.5575 22.1595   6
   6  -1   9 31.5865 20.4883   1
  -6  -1  -9 45.3070 20.7712   2
  -6   1   9 70.6991 30.4875   2
   6   1  -9 17.1679 13.2473   4
   6  -1   9 23.8090 15.6303   4
  -6   1   9 28.1720 21.5862   3
  -6   1   7 37.1868 24.0847   1
  -6  -1  -7 12.9647 22.5778   6
  -6   1   7 84.4924 24.3425   6
   6  -1   7 46.3417 17.9723   5
   6  -1   7 32.7498 19.1398   1
  -6   1   7 32.0422 24.1116   1
   6  -1   7 31.2402 23.5259   1
  -6  -1  -7 15.8082 15.6805   2
  -6   1   7 80.1990 31.2912   2
   6   1  -7 66.9472 23.0273   4
   6  -1   7 55.2908 20.7004   4
  -6   1   7 35.5657 17.5117   3
   6  -1   7 36.6253 15.7276   3
  -6  -1  -5 170.984 41.2786   1
  -6   1   5 192.178 49.5341   1
  -6  -1  -5 162.477 51.2162   6
   6   1  -5 164.567 37.0662   5
   6  -1   5 119.281 34.2472   5
  -6   1   5 263.259 60.6519   1
  -6  -1  -5 200.595 57.4952   1
   6  -1   5 264.740 50.6800   1
   6  -1   5 160.974 50.3620   1
   6   1  -5 233.896 49.0915   1
  -6  -1  -5 255.096 44.8949   2
  -6   1   5 198.106 48.7933   2
   6   1  -5 248.694 46.3901   4
   6  -1   5 206.468 41.5368   4
  -6   1   5 184.039 39.4819   3
   6  -1   5 228.203 33.5258   3
  -6   1   3 149.497 43.0549   1
  -6  -1  -3 100.514 29.8194   1
  -6   1   3 90.6994 30.6844   1
  -6  -1  -3 13.8615 28.2445   6
   6  -1   3 105.909 27.8327   5
  -6   1   3 134.690 32.8420   6
   6   1  -3 81.6498 25.1212   5
  -6  -1  -3 58.8538 29.7823   1
   6  -1   3 83.4413 32.9534   1
   6  -1   3 107.824 32.1089   1
   6   1  -3 96.0305 33.0910   1
  -6  -1  -3 106.996 30.6217   2
  -6   1   3 138.293 37.6938   2
   6  -1   3 139.938 35.2912   4
  -6   1   3 70.6345 23.0735   3
   6  -1   3 120.485 24.5823   3
  -6  -1  -1-13.0089 25.3757   6
   6   1  -1 180.254 37.7784   5
  -6   1   1 155.997 31.5504   6
   6  -1   1 158.624 44.0565   1
   6   1  -1 107.480 37.6557   1
  -6   1   1 139.012 39.4031   1
   6  -1   1 185.400 43.4914   1
  -6  -1  -1 131.175 43.1358   1
  -6  -1  -1 111.464 31.7801   2
  -6   1   1 140.015 35.3205   2
   6   1  -1 168.015 37.9614   4
  -6  -1  -1 138.847 35.3808   3
   6  -1   1 137.898 32.4224   4
  -6   1   1 75.1664 26.8877   3
  -6   1   1 109.528 35.1199   1
  -6  -1  -1 119.469 33.7384   1
  -6  -1   1 76.7440 30.7354   6
  -6   1  -1 109.484 28.3516   6
   6  -1  -1 148.262 35.8423   5
   6   1   1 118.602 30.9395   5
   6  -1  -1 122.840 35.3367   1
   6   1   1 189.026 45.3316   1
   6  -1  -1 141.289 41.5199   1
  -6  -1   1 75.7035 38.6788   1
  -6  -1   1 218.047 41.5319   2
  -6   1  -1 151.470 36.5273   2
   6   1   1 152.090 35.7629   4
  -6  -1   1 134.102 33.8777   3
   6  -1  -1 114.635 30.3699   4
  -6   1  -1 113.297 35.7888   1
  -6  -1   1 114.681 33.9992   1
  -6   1  -3 74.7609 21.8758   6
  -6  -1   3 29.7495 18.8694   6
   6   1   3 86.2567 23.5862   5
   6  -1  -3 145.335 35.2438   5
  -6   1  -3 169.718 41.0876   1
   6  -1  -3 136.199 40.5661   1
   6   1   3 104.740 35.5476   1
   6  -1  -3 142.446 42.3468   1
  -6  -1   3 104.729 29.4892   2
   6   1   3 114.080 28.3256   4
  -6  -1   3 94.3551 28.1091   3
   6  -1  -3 23.1420 18.2741   4
  -6  -1   3 103.770 33.1424   1
  -6   1  -3 87.9081 29.4764   1
  -6  -1   3 95.2606 34.0339   1
  -6   1  -5 210.107 47.6700   1
  -6  -1   5 306.158 55.8869   1
  -6   1  -5 206.691 38.7029   6
   6   1   5 217.871 39.0658   5
   6  -1  -5 208.578 44.3996   5
   6  -1  -5 337.009 62.0762   1
  -6   1  -5 173.812 45.6595   1
   6   1   5 216.494 51.1554   1
   6  -1  -5 198.494 54.3808   1
  -6  -1   5 258.130 49.8532   2
  -6   1  -5 171.071 38.9387   2
   6  -1  -5 242.547 44.2782   4
   6   1   5 186.275 39.2183   4
   6   1   5 241.603 43.5232   3
   6  -1  -7 27.5909 16.1710   5
   6   1   7 39.4331 14.9280   5
   6   1   7 76.7099 21.8387   3
  -6   1  -7 32.7275 18.8943   2
  -6  -1   7 31.2779 20.2954   2
  -6  -1   7 41.7530 23.9288   3
   6   1   7 7.61009 9.91889   4
   6  -1  -7 64.7667 22.2250   4
  -6   1  -7 79.9562 30.4096   1
   6   1   7 75.5840 28.7717   1
   6  -1  -7 14.6249 18.0850   1
   6  -1  -7 66.5161 32.4247   1
   6  -1  -9 43.2072 30.4330   1
  -6   1  -9 13.4078 12.0659   1
   6  -1  -9 25.1292 24.3402   1
   6  -1  -9 43.2710 18.5263   5
  -6   1  -9 52.9808 19.7926   2
  -6  -1   9 43.8181 21.2991   2
  -6   1  -9 34.2863 15.9717   6
   6  -1  -9 50.9308 24.3892   4
   6   1   9 43.7533 18.0460   4
   6   1   9 51.8885 19.5928   3
  -6  -1   9 10.4234 20.2985   3
  -6   1 -11 105.217 36.2290   1
   6  -1 -11 127.858 30.8213   5
  -6   1 -11 85.1423 23.6887   6
  -6   1 -11 63.6603 22.0142   2
  -6  -1  11 67.9562 29.8469   2
   6   1  11 43.3663 19.7270   4
   6   1  11 64.0867 21.5872   3
  -6  -1  11 41.5749 22.7960   3
  -6   1 -13 145.622 32.4828   6
  -6   1 -13 128.110 31.5352   2
  -6  -1  13 138.394 39.0682   2
   6  -1 -13 210.606 39.6552   5
   6  -1 -13 135.847 36.1066   4
   6   1  13 149.597 33.0348   4
  -6  -1  13 40.9588 26.4448   3
   6   1  13 122.519 30.1409   3
  -6  -1  15 22.7057 20.0442   2
   6  -1 -15 27.6508 16.5208   5
   6  -1 -15 86.8023 30.1713   4
  -6   1 -15 73.3580 22.2986   6
  -6   1 -17 47.0657 20.5620   6
  -6   1 -17 72.3802 22.2909   2
  -6  -1  17 21.4388 20.9283   2
   6  -1 -17 19.7480 15.2066   5
   6   1  17 41.3305 18.1628   4
   6   1  17 60.4924 24.7578   3
  -6   1 -19-7.86852 13.4757   6
  -6  -1  19 9.70102 14.3880   2
   6  -1 -19 10.6201 12.8611   5
   6   1  19-6.95499 11.9116   4
   6   1  19-12.6680 21.6937   3
  -6   1 -21-7.08220 8.57914   6
  -6  -1  21 8.54596 14.6362   2
   6   1  21-7.07779 12.1226   4
   6   1  21-14.5019 21.5075   3
   6  -1 -21 10.7298 12.9946   5
   6   1  23 28.1063 25.1468   3
   6   1  23 90.6795 25.2844   4
  -6   2  24 2492.53 274.936   3
  -6  -2 -22 6053.31 567.956   6
   6   2 -22 5307.45 586.515   4
  -6   2  22 6330.99 583.363   2
  -6   2  22 6264.87 597.845   3
  -6  -2 -22 6094.91 571.264   2
  -6  -2 -20 8631.09 800.669   6
   6   2 -20 9006.63 819.231   5
   6   2 -20 9979.62 831.457   4
   6  -2  20 6268.51 807.583   4
  -6   2  20 9460.71 819.207   2
  -6   2  20 9511.35 830.406   3
  -6  -2 -20 8571.15 802.609   2
  -6  -2 -18 226.771 40.9681   6
   6   2 -18 197.363 47.9395   5
  -6   2  18 229.583 49.6246   2
  -6  -2 -18 304.568 47.6853   2
   6   2 -18 267.739 58.5452   4
   6  -2  18 187.621 46.0433   4
  -6   2  18 182.620 44.3862   3
  -6  -2 -16 206.787 40.3862   6
  -6   2  16 106.893 40.6932   2
  -6  -2 -16 231.292 42.0345   2
   6   2 -16 220.053 48.5049   5
   6   2 -16 193.630 44.8129   4
   6  -2  16 172.312 43.5111   4
  -6   2  16 163.600 40.0192   3
  -6  -2 -14 7497.93 686.019   6
   6   2 -14 9213.48 704.814   5
   6  -2  14 7905.61 680.327   5
  -6   2  14 5387.62 689.373   2
   6  -2  14 7609.25 693.872   4
  -6   2  14 5316.69 680.743   3
  -6  -2 -14 7683.51 682.916   2
  -6   2  12 5048.44 550.887   6
  -6  -2 -12 5109.13 549.852   6
   6   2 -12 5971.84 559.541   5
  -6   2  12 4765.68 558.248   2
   6  -2  12 6301.91 557.667   4
   6   2 -12 6519.24 557.714   4
  -6   2  12 5593.16 549.321   3
  -6  -2 -12 6252.66 548.466   2
  -6  -2 -10 31025.5 3124.05   6
  -6   2  10 34901.4 3129.03   6
   6   2 -10 38556.5 3127.76   5
   6  -2  10 37332.2 3121.88   5
  -6   2  10 37814.2 3143.10   2
   6   2 -10 31610.2 3123.05   4
   6  -2  10 34806.0 3127.71   4
  -6   2  10 30915.2 3118.39   3
  -6  -2 -10 32963.4 3118.77   2
  -6  -2  -8 942.583 137.213   6
  -6   2   8 1134.74 143.664   6
   6   2  -8 1147.99 138.564   5
   6  -2   8 1421.79 146.011   5
  -6   2   8 1423.03 155.218   2
   6   2  -8 1362.38 144.014   4
   6  -2   8 1230.11 142.427   4
  -6   2   8 893.017 135.516   3
  -6  -2  -8 1241.67 139.039   2
  -6  -2  -6 426.326 73.6225   6
   6   2  -6 571.161 73.5709   5
  -6   2   6 411.185 74.5000   6
   6  -2   6 620.879 76.8384   5
  -6   2   6 437.178 77.4260   2
   6   2  -6 637.504 81.1032   4
   6  -2   6 528.037 76.5763   4
  -6   2   6 488.583 69.8873   3
  -6  -2  -6 420.540 68.8153   2
  -6   2   4 4708.14 438.235   6
  -6  -2  -4 4763.39 424.211   6
   6   2  -4 4217.68 421.919   5
  -6   2   4 4492.38 436.789   2
   6  -2   4 4209.20 427.349   4
   6   2  -4 4984.12 431.293   4
  -6  -2  -4 3710.95 419.872   2
  -6   2   4 4002.50 431.664   1
  -6   2   2 2323.51 230.993   6
  -6  -2  -2 2115.40 209.542   6
   6  -2   2 1977.73 221.903   5
  -6   2   2 2244.33 233.409   2
   6  -2   2 2310.68 227.522   4
   6   2  -2 2151.81 224.134   4
  -6   2   2 1914.55 225.250   1
   6  -2   2 1812.53 220.391   1
  -6   2   0 57953.0 5300.49   6
   6   2   0 59020.6 5291.39   5
   6  -2   0 54854.5 5299.07   5
   6   2   0 60125.3 5297.59   4
  -6  -2   0 52909.3 5292.75   2
  -6   2   0 65025.1 5309.89   2
  -6   2   0 61468.7 5310.88   1
   6  -2   0 57834.4 5299.70   1
  -6  -2   2 1972.15 219.998   2
  -6   2  -2 2226.11 227.855   2
   6   2   2 1895.63 209.505   5
   6  -2  -2 2096.43 224.605   5
   6   2   2 2231.37 222.325   4
   6  -2  -2 2187.29 224.911   4
  -6  -2   2 2057.04 224.117   3
  -6   2  -2 2070.84 227.665   1
  -6   2  -4 4673.59 431.279   1
  -6   2  -4 3860.19 413.777   6
   6   2   4 4209.23 406.544   5
   6  -2  -4 4568.13 427.551   5
   6   2   4 4415.90 418.084   4
   6  -2  -4 4509.91 423.520   4
  -6  -2   4 3643.11 422.202   3
  -6   2  -4 4440.82 424.876   2
  -6  -2   4 4443.35 423.906   2
  -6   2  -6 537.090 76.1129   6
   6  -2  -6 465.294 79.5231   5
   6   2   6 529.714 76.5566   4
   6  -2  -6 840.624 94.5304   4
  -6   2  -6 555.714 80.1647   2
  -6  -2   6 702.123 90.0659   2
   6   2   6 613.126 80.4540   3
   6  -2  -6 542.238 88.7454   1
  -6   2  -8 1205.12 138.812   6
   6  -2  -8 1455.41 152.681   5
   6  -2  -8 1514.66 155.201   4
   6   2   8 1184.02 140.816   4
  -6  -2   8 1243.15 152.289   3
  -6   2  -8 1199.98 141.174   2
   6   2   8 1198.61 140.578   3
  -6  -2   8 1321.46 153.119   2
  -6   2 -10 33784.7 3246.22   6
   6  -2 -10 39364.1 3261.16   5
   6  -2 -10 41612.9 3266.94   4
   6   2  10 33752.7 3247.32   4
  -6  -2  10 37362.3 3265.61   3
  -6   2 -10 32677.8 3248.89   2
   6   2  10 33936.5 3246.38   3
  -6  -2  10 38753.5 3269.18   2
  -6   2 -12 6210.29 546.251   6
   6  -2 -12 6531.16 559.543   5
   6  -2 -12 5519.31 555.254   4
  -6  -2  12 5927.00 559.896   3
   6   2  12 5448.02 542.135   3
  -6   2 -12 5388.82 543.403   2
  -6  -2  12 5021.71 558.114   2
  -6   2 -14 8297.22 647.226   6
   6  -2 -14 7448.98 655.570   5
   6   2  14 6559.46 641.105   4
  -6  -2  14 6960.25 657.471   3
   6   2  14 6495.42 640.691   3
  -6   2 -14 6516.95 640.602   2
  -6  -2  14 5247.92 651.379   2
  -6   2 -16 193.069 36.8478   6
  -6   2 -16 174.454 35.1722   2
  -6  -2  16 147.344 40.9327   2
   6  -2 -16 160.349 39.1696   5
   6   2  16 224.239 38.2259   4
  -6  -2  16 152.159 41.0774   3
   6   2  16 223.463 39.6542   3
  -6   2 -18 328.077 48.9416   6
   6   2  18 222.072 40.3423   4
  -6  -2  18 219.736 46.9463   3
   6   2  18 266.731 48.0035   3
  -6  -2  18 219.152 47.6993   2
   6   2  20 9034.26 804.279   4
  -6  -2  20 8548.08 815.043   3
  -6   2 -20 8090.24 804.768   6
   6  -2 -20 8846.50 822.658   5
   6   2  22 6508.47 608.240   4
  -6  -2  22 6021.64 616.220   3
   6   2  22 6997.50 632.041   3
   6   2  24 2574.72 280.444   3
  -6   3  21 55.4795 22.9701   2
  -6  -3 -21 71.1249 22.0438   2
   6   3 -21 45.3030 24.2983   4
  -6  -3 -21 47.3949 19.0333   6
  -6   3  19 97.5692 35.5911   2
  -6  -3 -19 177.230 35.2646   2
   6  -3  19 134.250 38.0291   4
   6   3 -19 147.605 41.7728   4
  -6  -3 -19 217.051 41.0674   6
   6   3 -19 193.877 41.8135   5
  -6   3  17 12.3512 15.0540   2
  -6  -3 -17 33.9421 15.4737   2
   6  -3  17 10.5566 12.8977   4
   6   3 -17 10.7617 9.37343   4
  -6  -3 -17 34.8071 16.7483   6
   6   3 -17-10.4841 9.13989   5
   6   3 -15 94.7798 28.8693   5
   6   3 -15 39.2071 21.0478   4
   6  -3  15 32.8096 19.2654   4
  -6   3  15 53.5638 30.6692   2
  -6  -3 -15 42.8137 18.8777   2
   6  -3  13 74.2237 21.4682   5
  -6   3  13 82.0665 31.4164   2
  -6  -3 -13 50.5656 20.2363   2
   6   3 -13 59.2141 25.8762   5
   6   3 -13 63.3503 27.3400   4
   6  -3  13 22.2853 21.9561   4
  -6  -3 -13 48.4700 20.9838   6
   6  -3  11 94.8488 27.0785   5
  -6   3  11 170.843 37.5873   6
  -6   3  11 79.5856 35.6324   2
  -6  -3 -11 99.0587 27.0700   2
   6   3 -11 106.367 31.1902   5
   6   3 -11 93.2222 29.9771   4
   6  -3  11 179.448 40.9448   4
  -6  -3 -11 158.118 36.2465   6
   6  -3   9 138.387 32.6258   5
  -6   3   9 113.291 32.9354   6
  -6  -3  -9 148.331 31.7991   2
   6   3  -9 142.382 33.6634   5
   6   3  -9 163.368 37.3204   4
   6  -3   9 169.869 45.2799   4
  -6  -3  -9 132.385 33.5191   6
  -6   3   7 141.460 36.3748   6
  -6  -3  -7 212.724 38.6072   2
  -6   3   7 139.481 39.8376   2
   6   3  -7 102.859 30.2117   5
   6   3  -7 184.972 36.5841   4
   6  -3   7 195.126 46.1740   4
  -6  -3  -7 112.134 30.3414   6
   6   3  -5 241.240 45.0420   4
   6  -3   5 390.019 66.2179   4
  -6  -3  -5 252.281 44.5868   2
  -6   3   5 228.154 52.0987   2
   6   3  -5 270.673 44.1311   5
  -6   3   5 214.113 48.9583   6
   6  -3   5 159.051 39.1256   5
   6   3  -3 123.737 34.1090   4
  -6   3   3 224.291 45.4739   2
  -6  -3  -3 214.468 40.4781   2
   6   3  -3 182.386 36.3168   5
  -6   3   3 292.827 53.8720   6
   6  -3   3 201.629 40.1111   5
   6  -3   1 134.255 39.5885   4
  -6  -3  -1 115.041 28.3497   2
  -6   3   1 187.157 40.0940   2
   6   3  -1 87.6704 25.1247   5
   6  -3   1 104.751 30.8495   5
  -6  -3   1 82.7856 28.0614   3
   6   3   1 169.959 36.1330   4
   6  -3  -1 129.013 41.9781   4
  -6  -3   1 118.949 32.0490   2
  -6   3  -1 106.713 30.5461   2
   6  -3  -1 81.0476 29.6310   5
  -6   3  -1 97.1827 31.7051   6
   6   3   3 149.990 35.7414   4
  -6  -3   3 244.058 46.3207   3
   6  -3  -3 259.687 62.1666   4
  -6   3  -3 152.775 40.1140   2
  -6   3  -3 180.182 40.9336   6
  -6  -3   5 221.893 47.0080   2
   6  -3  -5 245.065 46.3022   5
  -6   3  -5 232.609 42.9752   6
   6   3   5 160.243 37.4661   4
   6  -3  -5 363.139 71.7203   4
  -6  -3   5 258.593 50.4413   3
   6   3   5 209.730 42.1406   3
  -6  -3   7 127.158 40.1402   2
  -6   3  -7 248.073 41.9244   2
  -6   3  -7 125.617 30.9555   6
   6  -3  -7 186.865 39.2878   5
   6   3   7 155.320 32.3151   4
  -6  -3   7 145.952 37.2607   3
   6  -3  -7 138.923 49.7913   4
   6   3   7 155.476 34.3965   3
  -6   3  -9 173.165 33.3701   6
  -6   3  -9 154.311 33.4143   2
   6  -3  -9 138.900 35.8295   5
   6   3   9 114.526 28.8389   4
   6   3   9 162.188 34.6334   3
  -6   3 -11 132.582 27.7863   6
  -6  -3  11 161.143 40.3652   2
  -6   3 -11 77.8226 23.8529   2
   6  -3 -11 102.742 30.2085   5
  -6  -3  11 142.254 36.8672   3
   6   3  11 123.581 27.6867   4
   6   3  11 90.1656 24.3515   3
   6   3  13 50.7782 17.4198   4
  -6  -3  13 82.4630 25.2756   3
  -6  -3  13 84.9273 30.5319   2
  -6   3 -13 41.6606 17.5798   2
   6  -3 -13 43.1252 18.7251   5
  -6   3 -15 27.3936 13.0158   6
  -6  -3  15 30.0241 21.3526   2
   6  -3 -15 35.7197 17.5406   5
   6   3  15 65.7584 19.1728   4
   6   3  15 40.9092 17.7717   3
  -6  -3  15 61.4903 21.6315   3
  -6   3 -17 32.4590 14.0617   6
  -6  -3  17 8.84209 13.2884   2
   6   3  17 27.3169 14.9483   4
  -6  -3  17 34.3994 18.1642   3
   6   3  17 12.1025 9.22886   3
   6  -3 -17 9.57381 11.7909   5
  -6   3 -19 179.110 33.1306   6
  -6   3 -19 162.690 30.2434   5
   6   3  19 181.171 32.0243   4
  -6  -3  19 151.806 37.4504   3
   6   3  19 139.078 32.0485   3
   6   3  21 53.6538 21.3109   3
  -6  -4 -20 4696.40 462.064   6
   6   4 -18 438.526 69.0544   5
  -6   4  18 649.297 87.8681   2
   6   4 -18 449.747 72.1022   4
  -6  -4 -18 469.146 64.5854   2
  -6   4  16 133.005 42.1022   2
  -6  -4 -16 104.718 26.7347   2
   6   4 -16 66.1048 24.6925   5
   6   4 -16 139.641 35.0754   4
  -6  -4 -16 72.4913 30.8466   6
   6   4 -14 4521.69 417.442   5
   6  -4  14 4036.90 399.476   5
  -6   4  14 3737.09 428.537   2
   6   4 -14 4722.43 417.788   4
   6  -4  14 3860.31 418.019   4
  -6  -4 -14 4342.66 418.122   6
  -6  -4 -14 3968.81 402.762   2
   6   4 -12 3588.74 332.495   5
   6  -4  12 3243.76 318.946   5
  -6   4  12 3426.40 350.230   2
   6   4 -12 3042.96 324.535   4
   6  -4  12 2809.79 339.763   4
  -6  -4 -12 3520.44 333.334   6
  -6  -4 -12 3135.53 318.902   2
   6   4 -10 20432.4 1766.43   5
  -6   4  10 23061.4 1796.51   2
   6   4 -10 20698.9 1764.52   4
   6  -4  10 15641.5 1782.93   4
  -6   4  10 17092.2 1761.05   6
  -6  -4 -10 18729.9 1757.56   2
   6   4  -8 1279.89 135.278   5
   6  -4   8 1166.70 132.833   5
  -6   4   8 1371.00 155.666   2
   6  -4   8 1322.59 172.346   4
   6   4  -8 1093.62 132.180   4
  -6   4   8 1103.29 138.337   6
  -6  -4  -8 1105.42 131.921   2
   6   4  -6 124.016 29.7040   5
  -6   4   6 197.177 44.4978   2
  -6  -4  -6 160.103 32.5011   2
   6   4  -6 120.928 30.4697   4
   6  -4   6 134.344 55.4341   4
   6  -4   6 84.9966 28.8629   5
  -6   4   6 96.0052 31.7985   6
   6   4  -4 1757.96 185.430   5
   6  -4   4 1742.49 190.850   5
  -6   4   4 2008.78 205.093   6
  -6  -4  -4 1614.59 187.568   2
   6  -4   2 1115.56 127.684   5
  -6   4   2 1032.26 131.211   2
   6   4  -2 987.206 124.400   4
  -6   4   2 1079.98 133.053   6
  -6  -4  -2 1053.57 124.402   2
  -6   4   0 31465.7 2912.87   2
   6   4   0 32879.1 2908.89   4
  -6   4   0 33126.0 2919.69   6
  -6  -4   0 30175.5 2907.69   2
  -6   4  -2 1190.43 132.501   6
   6  -4  -2 958.238 122.946   5
  -6   4  -2 994.546 125.464   2
   6   4   2 1228.09 126.343   4
  -6  -4   2 981.122 124.914   3
  -6  -4   2 904.268 122.676   2
  -6   4  -4 1881.69 208.690   6
   6  -4  -4 1941.66 208.588   5
  -6   4  -4 2351.08 216.830   2
   6   4   4 1825.15 203.086   4
  -6  -4   4 1782.18 208.134   3
   6   4   4 1772.33 202.533   3
  -6  -4   4 2176.64 217.131   2
   6  -4  -6 189.078 37.7985   5
  -6   4  -6 146.704 32.3702   6
   6   4   6 95.6347 28.7192   4
  -6  -4   6 114.936 33.3883   3
   6   4   6 119.373 29.5828   3
  -6  -4   6 142.425 38.8109   2
  -6   4  -6 117.448 32.7002   2
   6  -4  -8 1134.26 132.544   5
   6   4   8 1158.78 126.866   4
  -6   4  -8 1142.12 128.085   6
  -6  -4   8 1362.21 149.535   2
   6   4   8 1019.48 126.896   3
   6   4  10 18217.4 1627.77   4
   6  -4 -10 17755.5 1635.89   5
  -6  -4  10 15547.9 1645.41   2
   6   4  10 18766.3 1632.21   3
  -6   4 -10 17594.7 1630.46   2
   6  -4 -12 3414.65 291.109   5
  -6   4 -12 2516.04 274.396   6
  -6  -4  12 2634.24 294.256   2
  -6   4 -12 2629.83 276.895   2
   6   4  12 3071.07 280.500   3
  -6   4 -14 3282.16 362.481   6
   6  -4 -14 4190.66 379.987   5
   6   4  14 3784.15 365.473   4
  -6  -4  14 4186.40 379.922   3
  -6  -4  14 4461.31 390.960   2
   6   4  14 3879.13 367.964   3
  -6   4 -16 75.8903 20.5632   6
  -6  -4  16 87.4792 26.0620   3
   6   4  16 148.519 26.8945   4
   6   4  16 92.7730 23.5969   3
   6  -4 -16 77.3340 27.9310   5
   6   4  20 5093.04 497.112   4
  -6   4 -20 5441.45 496.048   5
   6   5 -15-8.47461 7.31227   5
   6  -5  15 27.5791 17.6235   4
   6  -5  13 337.752 50.6217   5
   6   5 -13 345.544 59.6009   5
   6  -5  13 506.718 75.2302   4
   6   5 -13 364.398 57.3955   4
  -6  -5 -13 378.759 54.4550   2
   6  -5  11 69.7199 32.1271   4
   6   5 -11 94.3910 26.7351   5
  -6   5  11 106.542 36.5324   2
  -6  -5 -11 92.4682 22.5388   2
   6   5 -11 35.5954 17.1605   4
   6  -5  11 65.2407 20.5235   5
  -6   5  11 29.9567 15.4917   6
   6   5  -9 43.2457 17.7403   5
   6  -5   9 88.3369 37.1882   4
  -6   5   9 60.2530 27.4816   2
   6   5  -9 13.7526 13.5412   4
   6  -5   9 38.6424 14.9299   5
  -6   5   9 32.0625 17.1071   6
   6  -5   7 89.4148 47.1919   4
  -6   5   7 53.3801 23.0338   2
  -6  -5  -7 53.3820 19.7048   2
   6   5  -7 48.0744 18.4504   4
   6  -5   7 84.9501 22.3334   5
  -6   5   7 42.0288 16.9769   6
  -6   5   5 212.746 46.2511   2
  -6  -5  -5 260.107 44.6584   2
   6  -5   5 266.218 43.5947   5
  -6   5   5 169.467 41.3324   6
   6   5  -5 195.724 40.9760   4
   6  -5   3 438.305 108.276   4
  -6   5   3 301.159 57.6740   2
  -6  -5  -3 372.526 60.1345   2
   6   5  -3 357.501 55.4028   4
   6  -5   3 397.935 58.5828   5
  -6   5   3 367.429 61.6832   6
   6  -5   1 26.3639 31.9816   4
  -6   5   1 42.5927 17.9708   2
  -6  -5  -1 8.65649 10.6602   2
   6   5  -1 7.38415 12.7929   4
  -6   5   1 18.8996 14.1479   6
   6  -5   1 29.6672 14.3318   5
   6  -5  -1 40.2007 30.0246   4
  -6   5  -1 41.6181 19.1955   2
  -6  -5   1 57.3776 24.8253   2
  -6   5  -1 18.3555 14.0778   6
   6  -5  -1 45.2791 18.6261   5
   6   5   3 320.542 53.2986   4
  -6  -5   3 354.992 57.5829   3
  -6   5  -3 308.842 55.7453   2
  -6   5  -3 320.207 57.1280   6
   6  -5  -3 370.037 56.5623   5
  -6  -5   5 224.723 50.7159   2
  -6   5  -5 282.462 47.2533   2
   6  -5  -5 228.915 42.1622   5
   6   5   5 190.312 39.0324   4
  -6  -5   5 256.530 45.4692   3
   6   5   5 210.036 40.7883   3
   6   5   7 76.3149 20.7216   4
  -6  -5   7 39.9302 18.7738   3
  -6   5  -7 62.3397 20.6352   2
  -6  -5   7 76.3905 33.0855   2
  -6   5  -7 39.1706 15.6170   6
  -6   5  -9 20.9743 17.1797   2
   6  -5  -9 14.0752 13.7848   5
  -6   5  -9 40.5784 14.3372   6
   6   5   9 32.0385 13.2551   4
  -6  -5   9 31.2829 17.9539   3
   6   5   9 42.1592 16.5648   3
  -6  -5  11 46.2328 19.4332   3
   6   5  11 85.2276 19.9486   4
   6   5  11 62.1375 18.2631   3
   6  -5 -11 41.9629 18.7659   5
  -6   5 -11 56.6797 17.3761   6
  -6   5 -13 324.704 45.2487   6
   6   5  13 290.842 43.3399   4
   6  -5 -13 312.443 50.5073   5
   6   5  13 313.577 45.7727   3
  -6  -5  13 348.763 53.5939   3
   6   5  15 31.6461 11.9588   4
   6   5  17 36.9371 13.5289   4
   6  -6   8 423.195 84.6172   4
  -6   6   8 478.723 66.2095   6
   6  -6   6 664.371 80.3192   5
  -6   6   6 498.848 81.7809   2
   6   6  -6 649.421 79.8344   4
   6  -6   6 512.322 98.3869   4
  -6   6   6 697.197 85.5313   6
  -6  -6  -6 647.666 83.1273   2
   6  -6   4 2351.53 229.259   5
  -6   6   4 2053.01 232.467   2
   6  -6   4 2166.89 258.439   4
   6   6  -4 2121.78 227.751   4
  -6   6   4 2196.13 234.362   6
  -6  -6  -4 2647.84 240.303   2
   6  -6   2 772.245 99.8742   5
  -6   6   2 734.139 100.483   2
   6   6  -2 902.831 101.762   4
  -6   6   2 991.953 110.502   6
  -6  -6  -2 909.759 110.466   2
   6  -6   0 19136.3 1782.60   5
  -6   6   0 15938.3 1780.78   2
   6   6   0 20547.3 1784.92   4
  -6   6   0 22527.3 1794.57   6
  -6  -6   0 20795.3 1802.44   2
   6   6   2 697.185 94.3915   4
   6  -6  -2 900.291 98.9910   5
   6   6   2 841.164 97.5408   3
  -6   6  -2 689.325 96.6761   2
   6  -6  -4 2018.43 219.869   5
  -6   6  -4 2238.13 226.709   2
   6   6   4 2124.48 219.802   4
  -6   6  -4 2130.76 224.509   6
  -6  -6   4 2374.24 256.430   2
   6   6   4 2341.13 222.428   3
  -6   6  -6 467.640 71.0361   6
   6  -6  -6 519.053 72.7266   5
  -6   6  -6 537.172 75.8330   2
   6   6   6 639.749 74.5468   4
  -6  -6   6 701.661 81.0389   3
   6   6   6 648.705 74.9330   3
  -6  -6   8 655.649 90.7732   2
   6   6   8 308.684 47.8951   4
   6   6  10 10563.1 973.590   4
   6   6  12 1920.99 191.582   4
  -6   7  -3 201.157 37.0522   2
   7   0   0 7.57725 9.18071   5
  -7   0   0 7.09102 12.1470   6
  -7   0   0-7.93521 13.5921   2
   7   0   0 6.60964 9.80741   4
   7   0   0 10.6747 12.9295   1
   7   0   2-11.1909 13.5506   1
  -7   0  -2-7.63628 13.0765   6
  -7   0  -2 7.76195 14.8605   2
  -7   0   2-8.17060 12.1170   2
   7   0  -2 16.0666 15.3800   5
   7   0   2-6.58376 9.76381   4
   7   0  -2 6.64876 8.05091   4
  -7   0   2-7.76532 14.8670   3
   7   0   2 6.36534 9.43990   3
  -7   0  -4-8.11925 12.0460   6
  -7   0  -4 7.35857 14.0927   2
  -7   0   4-8.39196 14.3748   2
   7   0   4 6.70347 5.75077   5
   7   0  -4 7.99940 11.8684   5
   7   0  -4 6.79666 10.0857   4
  -7   0   4 8.19398 9.92816   3
   7   0   4 6.60720 9.80492   4
   7   0   4 5.94031 10.1785   3
  -7   0  -6-7.06100 10.4713   2
  -7   0   6 8.61683 16.4970   2
   7   0  -6 15.5966 11.5647   5
   7   0   6-6.54152 12.5238   5
   7   0  -6 7.04953 10.4543   4
   7   0   6-6.68974 12.8076   4
   7   0   6-5.51034 9.43587   3
   7   0  -8-7.14823 10.6083   4
  -7   0   8-8.59481 14.7232   3
   7   0   8-6.79638 11.6450   4
  -7   0  -8-6.79241 13.0104   2
  -7   0   8 8.90911 7.63856   2
  -7   0 -10-6.52356 7.90103   2
  -7   0  10 9.34703 13.8626   2
   7   0 -10 7.22044 8.74465   5
  -7   0  10-8.71183 10.5502   3
   7   0 -10 7.66613 9.28420   4
   7   0  10 6.90578 10.2427   4
  -7   0 -10-9.06058 7.75968   6
  -7   0 -12-9.16008 17.5371   6
  -7   0 -12 6.27663 9.30809   2
  -7   0  12-9.53455 8.16346   2
   7   0 -12 7.30768 6.25682   5
   7   0  12-6.65548 13.9582   4
  -7   0  12 8.57578 10.3839   3
  -7   0 -14-8.35608 14.3101   6
  -7   0 -14 5.99343 8.89008   2
  -7   0  14-9.51503 11.5227   2
   7   0 -14-7.66371 9.28144   5
   7   0 -14-8.92493 10.8083   4
   7   0  14 6.73672 12.8989   4
[truncated: 24,364 more chars]
