# Supplementary material for: The varying temperature- and pressure-induced phase transition pathways in hybrid improper ferroelectric Sr3Sn2O7
Source: Acta Crystallogr B Struct Sci Cryst Eng Mater. 2025 Apr 14;81(Pt 3):318–24. doi: 10.1107/S2052520625002306 (PMC12147935; doi:10.1107/S2052520625002306)
Supplement: Supplementary file 1 [file b-81-00318-sup1.zip › SSO_HP_VT_CIFs/SSO_VT_CIFS/SrSnO_I19VT_10_370_A21am_2.cif]

data_srsno_i19vt_10_370_a21am_2

# start Validation Reply Form
_vrf_PLAT109_srsno_i19vt_10_370_a21am_2
;
PROBLEM: Twinning Matrix = Alternate Inversion Twinning .          ? Check 
RESPONSE: The present system stems from a cetrosymmetric, tetragonal 
aristotype. This can be modelled using a twin law given by 
(0 1 0 -1 0 0 0 0 1 4). The two-fold twin was subsequently chosen over 
the inversion twin law to explicitly depict the twinning present as viewed 
from the perspective of the relevant properties (i.e., hybrid improper 
ferroelectric polarisation).
;
_vrf_PLAT971_srsno_i19vt_10_370_a21am_2
;
PROBLEM: Check Calcd Resid. Dens.  0.73Ang From Sn1             5.06 eA-3  
RESPONSE: The sample is highly absorbing and contains a significant 
proportion of heavy elements. While efforts have been made to account
for this as best as possible, the diffractometer upon which the data 
were collected lacks a camera with which to obtain a true representation
of the crystal for a more explicit correction. The impact of this upon
the data is further compounded by the crystal existing as a highly 
anisotropic plate. Errors carried through from this in the intensities will 
increase the residual levels in the model. This is in addition to the typical
fourier rippling that is expected at heavy elements, and the impact of the
spherical contraction of the valence shell owed to the ionisation of these 
metals in this highly charge system. Since these residuals exist close to 
these heavy metal centres and the model (and symmetry) has been thoroughly 
evaluated (see the manuscript), these are believed to have no physical 
significance.
;
_vrf_PLAT974_srsno_i19vt_10_370_a21am_2
;
PROBLEM: Check Calcd Negative Resid. Density on       Sr1      -3.35 eA-3  
RESPONSE: The sample is highly absorbing and contains a significant 
proportion of heavy elements. While efforts have been made to account
for this as best as possible, the diffractometer upon which the data 
were collected lacks a camera with which to obtain a true representation
of the crystal for a more explicit correction. The impact of this upon
the data is further compounded by the crystal existing as a highly 
anisotropic plate. Errors carried through from this in the intensities will 
increase the residual levels in the model. This is in addition to the typical
fourier rippling that is expected at heavy elements, and the impact of the
spherical contraction of the valence shell owed to the ionisation of these 
metals in this highly charge system. Since the residual exists close to 
a heavy metal centre and the model (and symmetry) has been thoroughly 
evaluated (see the manuscript), it is believed to have no physical 
significance.
;
_vrf_PLAT097_srsno_i19vt_10_370_a21am_2
;
PROBLEM: Large Reported Max.  (Positive) Residual Density       5.18 eA-3  
RESPONSE: The sample is highly absorbing and contains a significant 
proportion of heavy elements. While efforts have been made to account
for this as best as possible, the diffractometer upon which the data 
were collected lacks a camera with which to obtain a true representation
of the crystal for a more explicit correction. The impact of this upon
the data is further compounded by the crystal existing as a highly 
anisotropic plate. Errors carried through from this in the intensities will 
increase the residual levels in the model. This is in addition to the typical
fourier rippling that is expected at heavy elements, and the impact of the
spherical contraction of the valence shell owed to the ionisation of these 
metals in this highly charge system. Since the residual exists close to 
a heavy metal centre and the model (and symmetry) has been thoroughly 
evaluated (see the manuscript), it is believed to have no physical 
significance.
;
_vrf_PLAT972_srsno_i19vt_10_370_a21am_2
;
PROBLEM: Check Calcd Resid. Dens.  0.35Ang From Sr2            -2.86 eA-3  
RESPONSE: The sample is highly absorbing and contains a significant 
proportion of heavy elements. While efforts have been made to account
for this as best as possible, the diffractometer upon which the data 
were collected lacks a camera with which to obtain a true representation
of the crystal for a more explicit correction. The impact of this upon
the data is further compounded by the crystal existing as a highly 
anisotropic plate. Errors carried through from this in the intensities will 
increase the residual levels in the model. This is in addition to the typical
fourier rippling that is expected at heavy elements, and the impact of the
spherical contraction of the valence shell owed to the ionisation of these 
metals in this highly charge system. Since these residuals exist close to 
these heavy metal centres and the model (and symmetry) has been thoroughly 
evaluated (see the manuscript), these are believed to have no physical 
significance.
;
_vrf_PLAT975_srsno_i19vt_10_370_a21am_2
;
PROBLEM: Check Calcd Resid. Dens.  0.58Ang From O3      .       1.56 eA-3  
RESPONSE: The sample is highly absorbing and contains a significant 
proportion of heavy elements. While efforts have been made to account
for this as best as possible, the diffractometer upon which the data 
were collected lacks a camera with which to obtain a true representation
of the crystal for a more explicit correction. The impact of this upon
the data is further compounded by the crystal existing as a highly 
anisotropic plate. Errors carried through from this in the intensities will 
increase the residual levels in the model. This is in addition to the typical
fourier rippling that is expected at heavy elements, and the impact of the
spherical contraction of the valence shell owed to the ionisation of these 
metals in this highly charge system. Since these residuals exist close to 
these heavy metal centres and the model (and symmetry) has been thoroughly 
evaluated (see the manuscript), these are believed to have no physical 
significance.
;
# end Validation Reply Form

_audit_creation_date               2025-01-09
_audit_creation_method
;
Olex2 1.5-ac7-013
(compiled 2025.01.02 svn.rf662f148 for Rigaku Oxford Diffraction, GUI svn.r7109)
;
_shelx_SHELXL_version_number       '2019/3'
_audit_contact_author_address      
;
Dept. of Chemistry, University of Warwick, Gibbet Hill Road, Coventry, CV4 7AL
;
_audit_contact_author_email        ?
_audit_contact_author_name         'Evie Ladbrook'
_audit_contact_author_phone        ?
_publ_contact_author_id_orcid      ?
_publ_section_references
;
Dolomanov, O.V., Bourhis, L.J., Gildea, R.J, Howard, J.A.K. & Puschmann, H.
 (2009), J. Appl. Cryst. 42, 339-341.

Sheldrick, G.M. (2015). Acta Cryst. A71, 3-8.

Sheldrick, G.M. (2015). Acta Cryst. C71, 3-8.
;
_chemical_name_common              ?
_chemical_name_systematic          ?
_chemical_formula_moiety           'O7 Sn2 Sr3'
_chemical_formula_sum              'O7 Sn2 Sr3'
_chemical_formula_weight           612.24
_chemical_absolute_configuration   ?
_chemical_melting_point            ?
_chemical_oxdiff_formula           'Sr3 Sn2 O7'
loop_
  _atom_type_symbol
  _atom_type_description
  _atom_type_scat_dispersion_real
  _atom_type_scat_dispersion_imag
  _atom_type_scat_source
 'O' 'O' 0.0101 0.0057 'International Tables Vol C Tables 4.2.6.8 and 6.1.1.4'
 'Sr' 'Sr' -1.1610 3.0594
 'International Tables Vol C Tables 4.2.6.8 and 6.1.1.4'
 'Sn' 'Sn' -0.6810 1.3529
 'International Tables Vol C Tables 4.2.6.8 and 6.1.1.4'

_shelx_space_group_comment
;
The symmetry employed for this shelxl refinement is uniquely defined
by the following loop, which should always be used as a source of
symmetry information in preference to the above space-group names.
They are only intended as comments.
;
_space_group_crystal_system        'orthorhombic'
_space_group_IT_number             36
_space_group_name_H-M_alt          'A 21 a m'
_space_group_name_Hall             'A -2 2a'
loop_
  _space_group_symop_operation_xyz
 'x, y, z'
 'x+1/2, -y, -z'
 'x, y, -z'
 'x+1/2, -y, z'
 'x, y+1/2, z+1/2'
 'x+1/2, -y+1/2, -z+1/2'
 'x, y+1/2, -z+1/2'
 'x+1/2, -y+1/2, z+1/2'

_cell_length_a                     5.7027(3)
_cell_length_b                     5.7299(3)
_cell_length_c                     20.6350(11)
_cell_angle_alpha                  90
_cell_angle_beta                   90
_cell_angle_gamma                  90
_cell_volume                       674.27(6)
_cell_formula_units_Z              4
_cell_measurement_reflns_used      1230
_cell_measurement_temperature      370
_cell_measurement_theta_max        33.6000
_cell_measurement_theta_min        3.8180
_shelx_estimated_absorpt_T_max     0.675
_shelx_estimated_absorpt_T_min     0.330
_exptl_absorpt_coefficient_mu      28.464
_exptl_absorpt_correction_T_max    0.01080
_exptl_absorpt_correction_T_min    0.00082
_exptl_absorpt_correction_type     sphere
_exptl_absorpt_process_details
;
CrysAlisPro 1.171.42.49 (Rigaku Oxford Diffraction, 2022)
Spherical absorption correction
using equivalent radius and absorption coefficient.
Empirical absorption correction using spherical harmonics,
implemented in SCALE3 ABSPACK scaling algorithm.
;
_exptl_absorpt_special_details     ?
_exptl_crystal_colour              'clear colourless'
_exptl_crystal_colour_lustre       clear
_exptl_crystal_colour_primary      colourless
_exptl_crystal_density_diffrn      6.031
_exptl_crystal_density_meas        ?
_exptl_crystal_density_method      ?
_exptl_crystal_description         plate
_exptl_crystal_F_000               1080
_exptl_crystal_size_max            0.05
_exptl_crystal_size_mid            0.05
_exptl_crystal_size_min            0.015
_exptl_crystal_size_rad            0.400
_exptl_transmission_factor_max     ?
_exptl_transmission_factor_min     ?
_diffrn_reflns_av_R_equivalents    0.0802
_diffrn_reflns_av_unetI/netI       0.0369
_diffrn_reflns_Laue_measured_fraction_full  0.994
_diffrn_reflns_Laue_measured_fraction_max  0.972
_diffrn_reflns_limit_h_max         8
_diffrn_reflns_limit_h_min         -9
_diffrn_reflns_limit_k_max         8
_diffrn_reflns_limit_k_min         -9
_diffrn_reflns_limit_l_max         32
_diffrn_reflns_limit_l_min         -33
_diffrn_reflns_number              12011
_diffrn_reflns_point_group_measured_fraction_full  0.994
_diffrn_reflns_point_group_measured_fraction_max  0.941
_diffrn_reflns_theta_full          24.415
_diffrn_reflns_theta_max           34.104
_diffrn_reflns_theta_min           1.913
_diffrn_ambient_temperature        370
_diffrn_detector                   'Hybrid Pixel Array Detector'
_diffrn_detector_area_resol_mean   5.8140
_diffrn_measured_fraction_theta_full  0.994
_diffrn_measured_fraction_theta_max  0.972
_diffrn_measurement_details
;
List of Runs (angles in degrees, time in seconds):

  # Type    Start    End  Width  t~exp~   \w     \q     \k     \f   Frames
--------------------------------------------------------------------------
  1  \f      0.00 360.00   0.20    0.20   0.00   0.00   0.00    --  1800
  2  \w   -150.00  20.00   0.20    0.20    --   25.00   0.00 288.00  850
  3  \w   -150.00  20.00   0.20    0.20    --   25.00   0.00 216.00  850
  4  \w   -150.00  20.00   0.20    0.20    --   25.00   0.00 144.00  850
  5  \w   -150.00  20.00   0.20    0.20    --   25.00   0.00  72.00  850
  6  \w   -150.00  20.00   0.20    0.20    --   25.00   0.00   0.00  850
;
_diffrn_measurement_device         'abstract diffractometer'
_diffrn_measurement_device_type   
 'dectris-CrysAlisPro-abstract goniometer imported dectris images'
_diffrn_measurement_method         '\w and \f scans'
_diffrn_orient_matrix_type        
 'CrysAlisPro convention (1999,Acta A55,543-557)'
_diffrn_orient_matrix_UB_11        0.0002994404
_diffrn_orient_matrix_UB_12        0.0085541779
_diffrn_orient_matrix_UB_13        -0.0333049535
_diffrn_orient_matrix_UB_21        -0.1203232597
_diffrn_orient_matrix_UB_22        0.0107475161
_diffrn_orient_matrix_UB_23        0.0001329812
_diffrn_orient_matrix_UB_31        0.0108164193
_diffrn_orient_matrix_UB_32        0.1194180498
_diffrn_orient_matrix_UB_33        0.0023755125
_diffrn_radiation_monochromator    synchrotron
_diffrn_radiation_probe            x-ray
_diffrn_radiation_type             synchrotron
_diffrn_radiation_wavelength       0.6889
_diffrn_source                     synchrotron
_reflns_Friedel_coverage           0.785
_reflns_Friedel_fraction_full      0.993
_reflns_Friedel_fraction_max       0.905
_reflns_number_gt                  1351
_reflns_number_total               1467
_reflns_special_details
;
 Reflections were merged by SHELXL according to the crystal
 class for the calculation of statistics and refinement.
 
 _reflns_Friedel_fraction is defined as the number of unique
 Friedel pairs measured divided by the number that would be
 possible theoretically, ignoring centric projections and
 systematic absences. Completness statistics refer to single and
 composite reflections containing twin component 1 only.
;
_reflns_threshold_expression       'I > 2\s(I)'
_computing_cell_refinement         'CrysAlisPro 1.171.42.49 (Rigaku OD, 2022)'
_computing_data_collection         'CrysAlisPro 1.171.42.49 (Rigaku OD, 2022)'
_computing_data_reduction          'CrysAlisPro 1.171.42.49 (Rigaku OD, 2022)'
_computing_molecular_graphics      'Olex2 1.5-ac7-013 (Dolomanov et al., 2009)'
_computing_publication_material    'Olex2 1.5-ac7-013 (Dolomanov et al., 2009)'
_computing_structure_refinement    'SHELXL 2019/3 (Sheldrick, 2015)'
_computing_structure_solution      'SHELXT  (Sheldrick, 2015)'
_refine_diff_density_max           5.176
_refine_diff_density_min           -3.290
_refine_diff_density_rms           0.924
_refine_ls_abs_structure_details
;
 Flack x determined using 547 quotients [(I+)-(I-)]/[(I+)+(I-)]
 (Parsons, Flack and Wagner, Acta Cryst. B69 (2013) 249-259).
;
_refine_ls_abs_structure_Flack     -0.004(8)
_refine_ls_extinction_coef         .
_refine_ls_extinction_method       none
_refine_ls_goodness_of_fit_ref     1.075
_refine_ls_hydrogen_treatment      undef
_refine_ls_matrix_type             full
_refine_ls_number_parameters       59
_refine_ls_number_reflns           1467
_refine_ls_number_restraints       1
_refine_ls_R_factor_all            0.0727
_refine_ls_R_factor_gt             0.0716
_refine_ls_restrained_S_all        1.075
_refine_ls_shift/su_max            0.000
_refine_ls_shift/su_mean           0.000
_refine_ls_structure_factor_coef   Fsqd
_refine_ls_weighting_details      
 'w=1/[\s^2^(Fo^2^)+(0.1512P)^2^] where P=(Fo^2^+2Fc^2^)/3'
_refine_ls_weighting_scheme        calc
_refine_ls_wR_factor_gt            0.1872
_refine_ls_wR_factor_ref           0.1922
_refine_special_details
;
 Refined as a 2-component twin.
All atoms were refined as anisotropic without the need for any restraints.
;
_olex2_refinement_description
;
1. Twinned data refinement
 Scales: 0.45(2)
 0.55(2)
;
_atom_sites_solution_hydrogens     .
_atom_sites_solution_primary       isomorph
_atom_sites_solution_secondary     difmap
loop_
  _atom_site_label
  _atom_site_type_symbol
  _atom_site_fract_x
  _atom_site_fract_y
  _atom_site_fract_z
  _atom_site_U_iso_or_equiv
  _atom_site_adp_type
  _atom_site_occupancy
  _atom_site_site_symmetry_order
  _atom_site_calc_flag
  _atom_site_refinement_flags_posn
  _atom_site_refinement_flags_adp
  _atom_site_refinement_flags_occupancy
  _atom_site_disorder_assembly
  _atom_site_disorder_group
 Sn1 Sn 0.8687(3) 0.24943(4) 0.09824(5) 0.0226(3) Uani 1 1 d . . . . .
 Sr1 Sr 0.3570(6) 0.25014(11) 0.000000 0.0278(4) Uani 1 2 d S T P . .
 Sr2 Sr 0.37786(4) 0.25807(9) 0.18696(8) 0.0278(4) Uani 1 1 d . . . . .
 O1 O 0.874(3) 0.2003(14) 0.000000 0.0321(12) Uani 1 2 d S T P . .
 O2 O 0.864(2) 0.2894(10) 0.1965(4) 0.0333(11) Uani 1 1 d . . . . .
 O3 O 0.643(3) -0.0226(11) 0.1062(3) 0.0328(11) Uani 1 1 d . . . . .
 O4 O 0.097(2) 0.5227(13) 0.0872(3) 0.0330(12) Uani 1 1 d . . . . .

loop_
  _atom_site_aniso_label
  _atom_site_aniso_U_11
  _atom_site_aniso_U_22
  _atom_site_aniso_U_33
  _atom_site_aniso_U_23
  _atom_site_aniso_U_13
  _atom_site_aniso_U_12
 Sn1 0.0222(4) 0.0221(4) 0.0235(4) 0.00015(7) 0.0002(5) -0.00012(12)
 Sr1 0.0284(9) 0.0273(6) 0.0276(9) 0.000 0.000 -0.0012(2)
 Sr2 0.0297(7) 0.0283(5) 0.0254(6) -0.00048(12) 0.0004(7) -0.0008(7)
 O1 0.041(4) 0.031(3) 0.024(2) 0.000 0.000 -0.007(5)
 O2 0.040(3) 0.0349(19) 0.0251(18) -0.002(2) -0.001(4) 0.005(4)
 O3 0.030(2) 0.028(2) 0.040(2) 0.003(2) 0.0004(19) -0.006(2)
 O4 0.031(2) 0.031(3) 0.037(2) -0.001(2) 0.001(2) -0.009(2)

_geom_special_details
;
 All esds (except the esd in the dihedral angle between two l.s. planes)
 are estimated using the full covariance matrix.  The cell esds are taken
 into account individually in the estimation of esds in distances, angles
 and torsion angles; correlations between esds in cell parameters are only
 used when they are defined by crystal symmetry.  An approximate (isotropic)
 treatment of cell esds is used for estimating esds involving l.s. planes.
;
loop_
  _geom_bond_atom_site_label_1
  _geom_bond_atom_site_label_2
  _geom_bond_distance
  _geom_bond_site_symmetry_2
  _geom_bond_publ_flag
 Sn1 Sr1 3.445(3) 1_655 ?
 Sn1 Sr1 3.5083(8) 2 ?
 Sn1 Sr2 3.3642(10) 4_565 ?
 Sn1 Sr2 3.4365(9) 4 ?
 Sn1 Sr2 3.4330(15) 1_655 ?
 Sn1 Sr2 3.3448(15) . ?
 Sn1 O1 2.0470(15) . ?
 Sn1 O2 2.041(7) . ?
 Sn1 O3 2.039(12) 4 ?
 Sn1 O3 2.029(10) . ?
 Sn1 O4 2.050(10) 1_655 ?
 Sn1 O4 2.037(11) 4_565 ?
 Sr1 O1 2.769(19) 1_455 ?
 Sr1 O1 3.150(8) 2_465 ?
 Sr1 O1 2.583(8) 2_455 ?
 Sr1 O1 2.96(2) . ?
 Sr1 O3 2.828(8) 4_455 ?
 Sr1 O3 2.828(8) 2_455 ?
 Sr1 O3 3.147(9) . ?
 Sr1 O3 3.147(9) 3 ?
 Sr1 O4 2.806(10) . ?
 Sr1 O4 2.610(9) 4_565 ?
 Sr1 O4 2.610(9) 2_565 ?
 Sr1 O4 2.806(10) 3 ?
 Sr2 O2 2.421(8) 6_455 ?
 Sr2 O2 3.144(6) 4_455 ?
 Sr2 O2 2.785(14) . ?
 Sr2 O2 2.943(14) 1_455 ?
 Sr2 O2 2.602(6) 4_465 ?
 Sr2 O3 2.528(9) 4_455 ?
 Sr2 O3 2.765(9) . ?
 Sr2 O4 3.016(9) . ?
 Sr2 O4 2.717(9) 4_565 ?

loop_
  _geom_angle_atom_site_label_1
  _geom_angle_atom_site_label_2
  _geom_angle_atom_site_label_3
  _geom_angle
  _geom_angle_site_symmetry_1
  _geom_angle_site_symmetry_3
  _geom_angle_publ_flag
 Sr1 Sn1 Sr1 71.11(4) 1_655 2 ?
 Sr2 Sn1 Sr1 67.52(2) 4 2 ?
 Sr2 Sn1 Sr1 107.86(4) 4_565 1_655 ?
 Sr2 Sn1 Sr1 108.21(5) . 2 ?
 Sr2 Sn1 Sr1 177.66(3) 4_565 2 ?
 Sr2 Sn1 Sr1 109.63(6) 1_655 2 ?
 Sr2 Sn1 Sr1 68.28(5) 1_655 1_655 ?
 Sr2 Sn1 Sr1 107.59(3) 4 1_655 ?
 Sr2 Sn1 Sr1 176.99(4) . 1_655 ?
 Sr2 Sn1 Sr2 72.71(3) . 4_565 ?
 Sr2 Sn1 Sr2 114.57(4) . 1_655 ?
 Sr2 Sn1 Sr2 74.56(3) . 4 ?
 Sr2 Sn1 Sr2 73.46(3) 1_655 4 ?
 Sr2 Sn1 Sr2 71.61(3) 4_565 1_655 ?
 Sr2 Sn1 Sr2 114.82(4) 4_565 4 ?
 O1 Sn1 Sr1 46.8(2) . 2 ?
 O1 Sn1 Sr1 53.5(5) . 1_655 ?
 O1 Sn1 Sr2 114.3(2) . 4 ?
 O1 Sn1 Sr2 123.8(5) . . ?
 O1 Sn1 Sr2 130.8(2) . 4_565 ?
 O1 Sn1 Sr2 121.2(6) . 1_655 ?
 O1 Sn1 O4 89.2(4) . 1_655 ?
 O2 Sn1 Sr1 131.72(17) . 2 ?
 O2 Sn1 Sr1 126.5(4) . 1_655 ?
 O2 Sn1 Sr2 58.6(4) . 1_655 ?
 O2 Sn1 Sr2 50.61(17) . 4_565 ?
 O2 Sn1 Sr2 56.2(4) . . ?
 O2 Sn1 Sr2 64.27(17) . 4 ?
 O2 Sn1 O1 178.5(3) . . ?
 O2 Sn1 O4 91.9(3) . 1_655 ?
 O3 Sn1 Sr1 53.7(2) . 2 ?
 O3 Sn1 Sr1 55.2(2) 4 1_655 ?
 O3 Sn1 Sr1 62.7(2) 4 2 ?
 O3 Sn1 Sr1 124.2(3) . 1_655 ?
 O3 Sn1 Sr2 127.6(2) . 4_565 ?
 O3 Sn1 Sr2 47.0(2) 4 1_655 ?
 O3 Sn1 Sr2 55.6(3) . . ?
 O3 Sn1 Sr2 53.6(3) 4 4 ?
 O3 Sn1 Sr2 118.6(2) 4 4_565 ?
 O3 Sn1 Sr2 127.3(2) 4 . ?
 O3 Sn1 Sr2 120.3(3) . 1_655 ?
 O3 Sn1 Sr2 46.9(3) . 4 ?
 O3 Sn1 O1 88.9(5) 4 . ?
 O3 Sn1 O1 89.1(4) . . ?
 O3 Sn1 O2 90.1(4) 4 . ?
 O3 Sn1 O2 89.8(3) . . ?
 O3 Sn1 O3 89.46(7) . 4 ?
 O3 Sn1 O4 91.1(6) . 4_565 ?
 O3 Sn1 O4 90.5(6) 4 1_655 ?
 O3 Sn1 O4 178.3(2) . 1_655 ?
 O4 Sn1 Sr1 116.4(2) 4_565 2 ?
 O4 Sn1 Sr1 54.5(3) 1_655 1_655 ?
 O4 Sn1 Sr1 124.8(2) 1_655 2 ?
 O4 Sn1 Sr1 123.2(2) 4_565 1_655 ?
 O4 Sn1 Sr2 134.1(3) 1_655 4 ?
 O4 Sn1 Sr2 125.6(3) 1_655 . ?
 O4 Sn1 Sr2 60.7(3) 1_655 1_655 ?
 O4 Sn1 Sr2 62.3(2) 4_565 4_565 ?
 O4 Sn1 Sr2 53.8(2) 1_655 4_565 ?
 O4 Sn1 Sr2 54.3(3) 4_565 . ?
 O4 Sn1 Sr2 133.9(2) 4_565 1_655 ?
 O4 Sn1 Sr2 127.8(3) 4_565 4 ?
 O4 Sn1 O1 89.4(5) 4_565 . ?
 O4 Sn1 O2 91.7(4) 4_565 . ?
 O4 Sn1 O3 178.2(3) 4_565 4 ?
 O4 Sn1 O4 88.92(6) 4_565 1_655 ?
 O1 Sr1 O1 176.1(8) 2_455 2_465 ?
 O1 Sr1 O1 168.5(3) 1_455 . ?
 O1 Sr1 O1 82.3(4) 2_455 . ?
 O1 Sr1 O1 93.8(4) . 2_465 ?
 O1 Sr1 O1 86.2(4) 2_455 1_455 ?
 O1 Sr1 O1 97.7(4) 1_455 2_465 ?
 O1 Sr1 O3 63.6(2) 2_455 4_455 ?
 O1 Sr1 O3 61.5(3) 1_455 4_455 ?
 O1 Sr1 O3 63.6(2) 2_455 2_455 ?
 O1 Sr1 O3 55.7(2) . . ?
 O1 Sr1 O3 61.5(3) 1_455 2_455 ?
 O1 Sr1 O3 117.6(2) 1_455 3 ?
 O1 Sr1 O3 117.6(2) 1_455 . ?
 O1 Sr1 O3 59.0(2) 2_455 3 ?
 O1 Sr1 O3 55.7(2) . 3 ?
 O1 Sr1 O3 59.0(2) 2_455 . ?
 O1 Sr1 O4 125.2(4) 2_455 . ?
 O1 Sr1 O4 118.6(4) 2_455 4_565 ?
 O1 Sr1 O4 118.6(4) 2_455 2_565 ?
 O1 Sr1 O4 125.2(4) 2_455 3 ?
 O1 Sr1 O4 62.1(3) 1_455 3 ?
 O1 Sr1 O4 62.1(3) 1_455 . ?
 O3 Sr1 O1 112.7(3) 2_455 . ?
 O3 Sr1 O1 118.7(3) 3 2_465 ?
 O3 Sr1 O1 118.7(3) . 2_465 ?
 O3 Sr1 O1 112.7(3) 4_455 . ?
 O3 Sr1 O1 118.3(2) 2_455 2_465 ?
 O3 Sr1 O1 118.3(2) 4_455 2_465 ?
 O3 Sr1 O3 56.96(9) 2_455 3 ?
 O3 Sr1 O3 122.33(10) 2_455 . ?
 O3 Sr1 O3 88.3(3) 3 . ?
 O3 Sr1 O3 56.96(9) 4_455 . ?
 O3 Sr1 O3 122.33(10) 4_455 3 ?
 O3 Sr1 O3 101.6(4) 2_455 4_455 ?
 O4 Sr1 O1 125.4(3) 3 . ?
 O4 Sr1 O1 57.3(2) 3 2_465 ?
 O4 Sr1 O1 59.0(2) 4_565 2_465 ?
 O4 Sr1 O1 59.0(2) 2_565 2_465 ?
 O4 Sr1 O1 57.3(2) . 2_465 ?
 O4 Sr1 O1 125.0(3) 2_565 1_455 ?
 O4 Sr1 O1 125.4(3) . . ?
 O4 Sr1 O1 61.7(3) 2_565 . ?
 O4 Sr1 O1 61.7(3) 4_565 . ?
 O4 Sr1 O1 125.0(3) 4_565 1_455 ?
 O4 Sr1 O3 85.54(15) 2_565 2_455 ?
 O4 Sr1 O3 172.4(4) 4_565 2_455 ?
 O4 Sr1 O3 59.7(3) 4_565 . ?
 O4 Sr1 O3 59.7(3) 2_565 3 ?
 O4 Sr1 O3 85.54(15) 4_565 4_455 ?
 O4 Sr1 O3 117.1(5) 2_565 . ?
 O4 Sr1 O3 95.91(14) 3 3 ?
 O4 Sr1 O3 121.7(5) . 2_455 ?
 O4 Sr1 O3 121.7(5) 3 4_455 ?
 O4 Sr1 O3 62.1(3) . 4_455 ?
 O4 Sr1 O3 117.1(5) 4_565 3 ?
 O4 Sr1 O3 95.91(14) . . ?
 O4 Sr1 O3 172.4(4) 2_565 4_455 ?
 O4 Sr1 O3 175.3(2) 3 . ?
 O4 Sr1 O3 62.1(3) 3 2_455 ?
 O4 Sr1 O3 175.3(2) . 3 ?
 O4 Sr1 O4 87.2(4) 4_565 2_565 ?
 O4 Sr1 O4 116.22(10) 4_565 3 ?
 O4 Sr1 O4 79.8(3) 3 . ?
 O4 Sr1 O4 63.72(9) 4_565 . ?
 O4 Sr1 O4 116.22(10) 2_565 . ?
 O4 Sr1 O4 63.72(9) 2_565 3 ?
 Sn1 Sr2 Sn1 114.57(4) . 1_455 ?
 Sn1 Sr2 Sn1 73.07(3) 4_465 1_455 ?
 Sn1 Sr2 Sn1 74.20(3) . 4_465 ?
 O2 Sr2 Sn1 36.33(14) 1_455 1_455 ?
 O2 Sr2 Sn1 92.3(2) 4_455 . ?
 O2 Sr2 Sn1 150.54(14) 4_455 4_465 ?
 O2 Sr2 Sn1 37.33(16) 4_465 4_465 ?
 O2 Sr2 Sn1 91.7(3) 4_465 1_455 ?
 O2 Sr2 Sn1 124.7(3) 6_455 . ?
 O2 Sr2 Sn1 120.0(3) 6_455 1_455 ?
 O2 Sr2 Sn1 88.27(14) 1_455 4_465 ?
 O2 Sr2 Sn1 129.36(13) 6_455 4_465 ?
 O2 Sr2 Sn1 151.73(17) . 1_455 ?
 O2 Sr2 Sn1 89.9(2) 4_455 1_455 ?
 O2 Sr2 Sn1 90.00(15) . 4_465 ?
 O2 Sr2 Sn1 150.58(15) 1_455 . ?
 O2 Sr2 Sn1 37.52(15) . . ?
 O2 Sr2 Sn1 94.7(3) 4_465 . ?
 O2 Sr2 O2 88.2(3) 6_455 . ?
 O2 Sr2 O2 169.3(2) . 1_455 ?
 O2 Sr2 O2 84.5(3) 4_465 1_455 ?
 O2 Sr2 O2 87.7(3) 4_465 . ?
 O2 Sr2 O2 171.4(4) 4_465 4_455 ?
 O2 Sr2 O2 94.9(3) . 4_455 ?
 O2 Sr2 O2 92.0(2) 6_455 4_465 ?
 O2 Sr2 O2 91.8(3) 1_455 4_455 ?
 O2 Sr2 O2 84.7(4) 6_455 1_455 ?
 O2 Sr2 O2 79.90(17) 6_455 4_455 ?
 O2 Sr2 O3 125.2(3) 6_455 4_455 ?
 O2 Sr2 O3 123.4(3) 6_455 . ?
 O2 Sr2 O3 130.0(3) 4_465 . ?
 O2 Sr2 O4 67.1(2) 4_465 4_565 ?
 O2 Sr2 O4 135.8(4) 6_455 . ?
 O2 Sr2 O4 59.1(3) 1_455 . ?
 O2 Sr2 O4 145.0(4) 6_455 4_565 ?
 O2 Sr2 O4 62.3(2) 4_465 . ?
 O2 Sr2 O4 123.0(3) . . ?
 O3 Sr2 Sn1 94.64(15) 4_455 4_465 ?
 O3 Sr2 Sn1 37.3(2) . . ?
 O3 Sr2 Sn1 97.6(3) . 1_455 ?
 O3 Sr2 Sn1 99.71(13) . 4_465 ?
 O3 Sr2 Sn1 94.3(3) 4_455 . ?
 O3 Sr2 Sn1 36.1(3) 4_455 1_455 ?
 O3 Sr2 O2 128.3(3) . 1_455 ?
 O3 Sr2 O2 58.1(2) . 4_455 ?
 O3 Sr2 O2 59.7(2) 4_455 4_455 ?
 O3 Sr2 O2 62.4(3) . . ?
 O3 Sr2 O2 124.5(3) 4_455 4_465 ?
 O3 Sr2 O2 127.5(3) 4_455 . ?
 O3 Sr2 O2 63.2(3) 4_455 1_455 ?
 O3 Sr2 O3 65.32(10) 4_455 . ?
 O3 Sr2 O4 62.4(3) 4_455 . ?
 O3 Sr2 O4 89.53(17) 4_455 4_565 ?
 O3 Sr2 O4 99.86(15) . . ?
 O4 Sr2 Sn1 36.7(2) . 4_465 ?
 O4 Sr2 Sn1 37.5(2) 4_565 . ?
 O4 Sr2 Sn1 37.5(2) 4_565 4_465 ?
 O4 Sr2 Sn1 36.4(2) . 1_455 ?
 O4 Sr2 Sn1 94.5(2) . . ?
 O4 Sr2 Sn1 89.6(3) 4_565 1_455 ?
 O4 Sr2 O2 118.8(3) 4_565 1_455 ?
 O4 Sr2 O2 122.1(3) . 4_455 ?
 O4 Sr2 O2 121.4(3) 4_565 4_455 ?
 O4 Sr2 O2 64.2(3) 4_565 . ?
 O4 Sr2 O3 63.9(3) 4_565 . ?
 O4 Sr2 O4 59.66(10) 4_565 . ?
 Sn1 O1 Sn1 164.1(5) 3 . ?
 Sn1 O1 Sr1 90.0(5) 3 1_655 ?
 Sn1 O1 Sr1 97.9(2) 3 2 ?
 Sn1 O1 Sr1 82.1(2) 3 2_565 ?
 Sn1 O1 Sr1 90.0(5) . 1_655 ?
 Sn1 O1 Sr1 88.4(5) . . ?
 Sn1 O1 Sr1 97.9(2) . 2 ?
 Sn1 O1 Sr1 82.1(2) . 2_565 ?
 Sn1 O1 Sr1 88.4(5) 3 . ?
 Sr1 O1 Sr1 98.1(5) 2 1_655 ?
 Sr1 O1 Sr1 85.8(3) 1_655 2_565 ?
 Sr1 O1 Sr1 168.5(3) 1_655 . ?
 Sr1 O1 Sr1 176.1(8) 2 2_565 ?
 Sr1 O1 Sr1 93.4(5) 2 . ?
 Sr1 O1 Sr1 82.7(4) . 2_565 ?
 Sn1 O2 Sr2 92.1(3) . 4_565 ?
 Sn1 O2 Sr2 86.3(4) . . ?
 Sn1 O2 Sr2 85.0(4) . 1_655 ?
 Sn1 O2 Sr2 79.94(16) . 4 ?
 Sn1 O2 Sr2 166.8(3) . 6 ?
 Sr2 O2 Sr2 95.1(4) 4_565 . ?
 Sr2 O2 Sr2 171.4(4) 4_565 4 ?
 Sr2 O2 Sr2 169.3(2) . 1_655 ?
 Sr2 O2 Sr2 87.1(2) 6 4 ?
 Sr2 O2 Sr2 87.5(3) . 4 ?
 Sr2 O2 Sr2 100.74(19) 6 4_565 ?
 Sr2 O2 Sr2 91.5(3) 4_565 1_655 ?
 Sr2 O2 Sr2 91.6(4) 6 1_655 ?
 Sr2 O2 Sr2 84.8(3) 1_655 4 ?
 Sr2 O2 Sr2 95.5(4) 6 . ?
 Sn1 O3 Sn1 165.8(5) . 4_455 ?
 Sn1 O3 Sr1 83.7(2) . . ?
 Sn1 O3 Sr1 88.5(2) 4_455 2 ?
 Sn1 O3 Sr1 91.0(4) . 2 ?
 Sn1 O3 Sr1 82.1(4) 4_455 . ?
 Sn1 O3 Sr2 97.3(5) . 4 ?
 Sn1 O3 Sr2 96.9(2) 4_455 4 ?
 Sn1 O3 Sr2 87.1(2) . . ?
 Sn1 O3 Sr2 90.0(5) 4_455 . ?
 Sr1 O3 Sr1 84.99(14) 2 . ?
 Sr2 O3 Sr1 81.2(3) . . ?
 Sr2 O3 Sr1 92.0(3) 4 2 ?
 Sr2 O3 Sr1 176.9(3) 4 . ?
 Sr2 O3 Sr1 166.2(4) . 2 ?
 Sr2 O3 Sr2 101.73(19) 4 . ?
 Sn1 O4 Sn1 163.7(4) 4_465 1_455 ?
 Sn1 O4 Sr1 97.1(5) 1_455 2_465 ?
 Sn1 O4 Sr1 91.6(4) 4_465 . ?
 Sn1 O4 Sr1 99.0(3) 4_465 2_465 ?
 Sn1 O4 Sr1 89.0(3) 1_455 . ?
 Sn1 O4 Sr2 83.0(2) 1_455 . ?
 Sn1 O4 Sr2 81.0(4) 4_465 . ?
 Sn1 O4 Sr2 88.6(4) 1_455 4_465 ?
 Sn1 O4 Sr2 88.2(2) 4_465 4_465 ?
 Sr1 O4 Sr1 96.46(17) 2_465 . ?
 Sr1 O4 Sr2 83.0(3) . . ?
 Sr1 O4 Sr2 92.9(4) 2_465 4_465 ?
 Sr1 O4 Sr2 179.4(4) 2_465 . ?
 Sr2 O4 Sr1 170.6(3) 4_465 . ?
 Sr2 O4 Sr2 87.69(15) 4_465 . ?

_shelx_res_file
;
TITL SrSnO_I19VT_10_370_A21am_2 in A2(1)am
    srsno_i19vt_10_370_a21am_2.res
    created by SHELXL-2019/3 at 16:34:44 on 09-Jan-2025
REM A2(1)am (#36 with fixed user cell
CELL 0.6889 5.702712 5.729871 20.635037 90 90 90
ZERR 4 0.000304 0.000317 0.001057 0 0 0
LATT -5
SYMM 0.5+X,-Y,-Z
SYMM +X,+Y,-Z
SYMM 0.5+X,-Y,+Z
SFAC O Sr Sn
DISP O 0.0101 0.0057 30.1044
DISP Sn -0.681 1.3529 5641.0613
DISP Sr -1.161 3.0594 12162.7002
UNIT 28 12 8

L.S. 10
PLAN  5
SIZE 0.05 0.05 0.015
TEMP 96.85
CONF
LIST 4
MORE -1
fmap 2
acta
TWIN -1 0 0 0 -1 0 0 0 1 2
OMIT -2 0 0
OMIT -1 -1 5
OMIT 0 0 -10
OMIT 0 0 -4
OMIT 0 2 0
OMIT 1 1 -5
OMIT 2 0 0
REM <olex2.extras>
REM <HklSrc "%.\\SrSnO_I19VT_10_370_A21am_2.hkl">
REM </olex2.extras>

WGHT    0.151200
BASF   0.54869
FVAR       1.22845
SN1   3    0.868661    0.249426    0.098245    11.00000    0.02221    0.02205 =
         0.02347    0.00015    0.00024   -0.00012
SR1   2    0.357003    0.250143    0.000000    10.50000    0.02844    0.02730 =
         0.02758    0.00000    0.00000   -0.00119
SR2   2    0.377864    0.258065    0.186960    11.00000    0.02968    0.02835 =
         0.02542   -0.00048    0.00043   -0.00078
O1    1    0.874070    0.200298    0.000000    10.50000    0.04079    0.03146 =
         0.02395    0.00000    0.00000   -0.00692
O2    1    0.863939    0.289396    0.196538    11.00000    0.03993    0.03489 =
         0.02508   -0.00238   -0.00054    0.00479
O3    1    0.642767   -0.022613    0.106240    11.00000    0.02996    0.02842 =
         0.03996    0.00345    0.00044   -0.00590
O4    1    0.097317    0.522715    0.087211    11.00000    0.03104    0.03088 =
         0.03712   -0.00075    0.00147   -0.00865
HKLF 4


REM  SrSnO_I19VT_10_370_A21am_2 in A2(1)am
REM wR2 = 0.1922, GooF = S = 1.075, Restrained GooF = 1.075 for all data
REM R1 = 0.0716 for 1351 Fo > 4sig(Fo) and 0.0727 for all 1467 data
REM 59 parameters refined using 1 restraints

END

WGHT      0.1512      0.0000

REM Highest difference peak  5.176,  deepest hole -3.290,  1-sigma level  0.924
Q1    1   0.9469  0.3418  0.0971  11.00000  0.05    5.18
Q2    1   0.9495  0.1589  0.0976  11.00000  0.05    5.16
Q3    1   0.7955  0.1591  0.0968  11.00000  0.05    5.05
Q4    1   0.7953  0.3405  0.0968  11.00000  0.05    4.99
Q5    1   0.4596  0.3409  0.1829  11.00000  0.05    3.48
;
_shelx_res_checksum                93501
_shelx_hkl_file
;
   0   0  -2 31841.0 2686.64   6
   0   0   2 27900.6 2660.66   5
   0   0  -2 31429.3 2673.55   5
   0   0  -2 26932.9 2775.30   3
   0   0   2 29790.3 2714.71   1
   0   0   2 31803.7 2720.01   1
   0   0  -2 26441.0 2709.65   1
   0   0  -2 29262.4 2717.90   1
   0   0  -4 176211. 14157.5   1
   0   0   4 154114. 14149.2   1
   0   0   4 157846. 14132.5   1
   0   0  -4 153965. 14131.4   1
   0   0  -4 178044. 14100.5   6
   0   0   4 170434. 14079.2   6
   0   0   4 170579. 14066.0   5
   0   0  -4 135817. 14057.7   5
   0   0   4 177435. 14122.4   4
   0   0  -4 151785. 14081.8   4
   0   0  -4 124109. 14190.8   3
   0   0   4 153103. 14040.6   2
   0   0   6 3414.84 435.884   1
   0   0  -6 3135.29 435.954   1
   0   0  -6 3316.93 459.233   1
   0   0   6 3762.63 448.535   1
   0   0   6 3825.96 400.834   6
   0   0  -6 2759.92 388.402   6
   0   0  -6 3546.02 389.607   5
   0   0   6 4184.22 397.061   5
   0   0  -6 2452.07 371.316   4
   0   0   6 3636.32 423.461   4
   0   0  -6 2646.31 450.155   3
   0   0   6 3155.79 564.804   3
   0   0   6 3175.83 355.606   2
   0   0   8 8269.66 921.348   1
   0   0  -8 9879.09 948.035   1
   0   0  -8 8765.46 933.683   1
   0   0  -8 9276.95 887.377   6
   0   0   8 9842.19 867.308   5
   0   0  -8 8859.41 870.592   5
   0   0   8 9045.50 903.322   4
   0   0  -8 7201.13 851.761   4
   0   0   8 9063.32 1073.66   3
   0   0   8 8599.73 841.094   2
   0   0  10 866704. 76527.9   1
   0   0 -10 903082. 76534.3   1
   0   0 -10 901511. 76541.1   1
   0   0  10 892086. 76533.3   1
   0   0 -10 899838. 76488.4   6
   0   0 -10 738244. 76467.1   5
   0   0  10 999999. 76524.8   4
   0   0  10 927615. 76694.4   3
   0   0  10 834593. 76448.7   2
   0   0 -12 100531. 9187.08   1
   0   0  12 104575. 9198.66   1
   0   0  12 93781.7 9176.86   1
   0   0 -12 106220. 9159.56   6
   0   0 -12 96414.6 9142.10   5
   0   0  12 97904.1 9140.73   2
   0   0  12 108935. 9178.48   4
   0   0  12 97731.8 9287.51   3
   0   0  12 113130. 9126.19   2
   0   0 -14 75616.1 6008.69   6
   0   0 -14 68798.5 6000.95   5
   0   0  14 71210.2 6021.47   4
   0   0  14 61537.3 6027.54   1
   0   0 -14 64843.3 6033.39   1
   0   0  14 61906.2 6106.69   3
   0   0  14 63705.0 5988.79   2
   0   0 -16 2358.17 253.957   5
   0   0  16 1899.53 241.831   2
   0   0  16 2640.56 275.707   4
   0   0  16 2292.12 329.712   3
   0   0 -16 2593.91 281.443   1
   0   0 -16 2200.49 277.244   1
   0   0  16 2339.27 283.289   1
   0   0  16 2278.83 278.772   1
   0   0 -18 212.998 59.1795   1
   0   0  18 167.351 44.3459   2
   0   0 -18 239.406 54.2556   6
   0   0 -18 153.027 44.4536   5
   0   0 -18 257.733 68.8576   1
   0   0  18 256.712 71.0946   1
   0   0  18 132.368 67.1186   3
   0   0 -20 60799.0 4739.10   1
   0   0 -20 49671.9 4703.89   6
   0   0 -20 53259.5 4703.92   5
   0   0  20 52600.5 4699.64   2
   0   0  20 58981.5 4727.76   4
   0   0  20 37943.0 4741.39   3
   0   0  20 49352.6 4726.77   1
   0   0  20 60759.2 4748.54   1
   0   0 -20 54433.7 4735.51   1
   0   0 -22 40875.0 3355.12   1
   0   0 -22 36737.2 3329.00   6
   0   0 -22 37865.3 3329.42   5
   0   0  22 37955.1 3328.23   2
   0   0  22 38378.8 3347.87   4
   0   0  22 30020.0 3366.26   3
   0   0  22 41785.6 3371.37   1
   0   0 -22 36155.3 3350.84   1
   0   0  22 35286.2 3349.59   1
   0   0 -24 12606.7 1094.70   6
   0   0 -24 11320.8 1088.56   5
   0   0  24 12661.7 1114.57   1
   0   0  24 9721.33 1124.20   3
   0   0 -24 13299.7 1111.66   1
   0   0 -26 132.088 32.1788   5
   0   0  26 85.7226 36.6104   3
   0   0 -26 167.528 36.0430   6
   0   0  28 842.831 128.125   3
   0   0  28 890.091 114.087   4
   0   0 -28 885.643 105.808   5
   0   0 -30 3738.92 350.956   5
   0   0  30 2907.29 364.788   3
   0   0 -30 4031.39 354.828   6
   0   0 -32 10445.7 898.391   5
   0   0 -32 9305.38 897.008   6
   0   1  -1 64.1468 22.7032   5
   0  -1  -1 70.9620 24.9681   5
   0  -1   1 60.0896 20.1156   5
   0   1   1 48.7149 24.2282   5
   0   1   1 21.6524 28.5446   2
   0   1  -1 31.2439 57.3493   2
   0  -1   1 23.8856 31.3752   2
   0  -1  -1 65.6720 34.4055   2
   0  -1  -1 65.9349 32.2476   4
   0  -1   1 107.393 27.0508   4
   0   1  -1 91.9281 26.0783   4
   0   1   1 36.7049 27.9620   4
   0  -1   1 38.3289 22.1880   6
   0   1   1 55.8020 24.6968   6
   0  -1  -1 45.7460 24.3173   6
   0   1  -1 41.9883 26.0019   6
   0   1   1 62.3266 25.7444   3
   0  -1  -1 84.4041 28.9768   3
   0   1  -3 915.044 128.298   1
   0  -1  -3 555.527 124.745   1
   0   1   3 965.019 122.326   1
   0  -1  -3 684.126 119.548   1
   0   1   3 19.6423 103.793   1
   0  -1   3 971.126 142.867   1
   0   1  -3 493.983 121.457   1
   0  -1   3 548.600 88.2080   6
   0   1   3 730.280 99.9320   6
   0  -1  -3 585.402 94.7869   6
   0  -1   3 434.213 77.1321   5
   0  -1  -3 723.196 96.2890   5
   0   1  -3 554.460 83.9250   5
   0   1  -3 530.218 144.097   2
   0   1   3 563.236 122.582   4
   0  -1  -3 587.849 111.629   4
   0  -1   3 764.838 79.0337   4
   0   1  -3 676.981 74.4787   4
   0  -1   3 476.604 87.7870   3
   0  -1  -3 494.578 97.0867   3
   0   1  -3 662.822 94.9172   3
   0   1   3 597.795 99.7612   3
   0   1   5 1262.09 194.069   1
   0   1   5 1433.33 209.920   1
   0   1  -5 764.389 175.516   1
   0  -1   5 1980.80 253.953   1
   0   1  -5 1038.37 209.612   1
   0  -1  -5 1182.44 207.687   1
   0  -1   5 1007.59 135.587   6
   0   1   5 1071.89 140.822   6
   0   1  -5 1109.47 152.311   6
   0  -1  -5 1115.02 138.606   6
   0   1  -5 1214.14 139.913   5
   0  -1   5 1200.37 131.452   5
   0   1  -5 1087.45 119.136   4
   0   1   5 1048.82 188.543   4
   0  -1  -5 1600.81 204.516   4
   0  -1   5 1143.41 154.962   3
   0  -1  -5 878.502 153.637   3
   0  -1   5 1748.78 230.318   2
   0   1  -5 1081.05 144.655   3
   0  -1   7 8124.18 728.997   1
   0   1  -7 7033.41 704.255   1
   0  -1  -7 8373.62 730.536   1
   0   1   7 5575.55 677.103   1
   0  -1  -7 6582.91 715.105   1
   0   1   7 7655.24 699.811   1
   0   1  -7 8444.28 735.314   1
   0  -1   7 7860.36 744.997   1
   0  -1  -7 5874.85 593.212   6
   0   1  -7 5533.34 614.042   6
   0   1   7 5887.58 598.148   6
   0  -1  -7 7253.15 620.496   5
   0  -1   7 5644.71 582.312   5
   0  -1   7 6006.17 589.483   4
   0   1  -7 6005.61 576.292   4
   0   1   7 5580.62 670.334   4
   0  -1  -7 4519.00 624.233   3
   0  -1   7 7089.37 662.393   3
   0   1   7 5228.92 654.178   3
   0   1  -7 8901.93 743.207   2
   0  -1   7 7729.22 672.293   2
   0   1  -9 2709.26 319.907   6
   0  -1  -9 2992.95 308.287   6
   0  -1  -9 3660.36 340.411   5
   0  -1   9 2729.01 293.186   5
   0   1   9 2998.36 381.404   4
   0   1  -9 2523.76 282.632   4
   0  -1   9 1959.12 299.465   4
   0   1   9 2502.46 376.832   3
   0  -1   9 2825.53 380.545   3
   0   1   9 2575.89 348.857   1
   0   1   9 3568.78 393.004   1
   0  -1  -9 4023.85 420.169   1
   0   1  -9 3014.39 394.472   1
   0  -1   9 4022.70 431.827   1
   0  -1  -9 3703.08 396.758   1
   0   1  11 974.297 157.531   1
   0   1 -11 1062.38 168.911   1
   0  -1  11 1192.51 185.560   1
   0  -1 -11 1334.40 189.913   1
   0   1 -11 883.256 130.730   6
   0   1 -11 750.717 120.937   5
   0  -1  11 885.899 126.265   4
   0  -1 -11 328.990 104.249   5
   0   1 -11 566.170 90.8002   4
   0   1  11 724.993 150.158   4
   0  -1  11 465.371 147.161   3
   0   1  11 622.747 169.459   3
   0   1  11 528.346 73.8743   2
   0  -1  11 987.736 156.007   1
   0   1 -11 889.742 156.439   1
   0   1  11 1064.65 169.819   1
   0  -1 -11 1382.98 186.222   1
   0   1  11 786.117 87.9828   2
   0   1 -13 363.658 87.2669   1
   0  -1 -13 614.263 114.839   1
   0   1  13 190.507 63.8439   1
   0  -1  13 416.292 103.671   1
   0   1  13 307.037 53.6858   2
   0  -1 -13 93.4260 52.6197   6
   0   1 -13 303.156 72.1463   6
   0   1  13 393.879 93.4486   4
   0   1 -13 250.758 71.0508   5
   0  -1  13 428.088 81.0378   4
   0  -1 -13 309.079 73.3552   5
   0  -1 -13 453.439 100.387   1
   0   1 -13 425.229 95.0786   1
   0  -1  13 441.846 95.6862   1
   0   1  13 248.760 38.7602   2
   0  -1  13 159.616 85.9419   3
   0   1  13 337.962 121.890   3
   0   1  15 295.072 67.4980   1
   0  -1  15 259.066 73.1493   1
   0   1 -15 207.755 68.9940   1
   0  -1 -15 283.167 75.1492   1
   0   1  15 238.643 44.2212   2
   0   1  15 151.574 28.0591   2
   0   1 -15 135.551 52.5112   6
   0  -1 -15 163.882 49.7568   6
   0   1  15 153.419 58.0097   4
   0   1 -15 197.438 56.4227   5
   0  -1 -15 98.0802 45.8167   5
   0  -1  15 191.085 52.8776   4
   0  -1  15 378.718 78.9237   1
   0   1 -15 287.710 73.6300   1
   0  -1  15 231.094 66.2427   2
   0  -1 -15 229.269 67.5263   1
   0   1  15 82.7272 52.8691   1
   0   1  15 247.569 98.4155   3
   0   1  17 517.413 96.3310   1
   0   1 -17 559.505 105.853   1
   0  -1  17 436.987 102.960   1
   0  -1 -17 657.041 107.516   1
   0  -1  17 429.163 88.3391   2
   0   1  17 653.718 78.0532   2
   0  -1 -17 661.384 97.4688   6
   0   1 -17 579.469 97.9421   6
   0   1 -17 462.450 89.8203   5
   0  -1  17 545.440 87.2298   4
   0   1  17 445.522 97.5590   4
   0   1 -17 685.297 111.079   1
   0  -1 -17 403.309 96.1083   1
   0   1  17 523.229 110.423   1
   0   1  17 443.769 58.6821   2
   0   1  17 725.514 159.388   3
   0   1 -19 868.316 130.176   1
   0  -1  19 616.437 119.191   1
   0  -1 -19 869.846 113.121   6
   0  -1 -19 918.638 116.026   5
   0   1 -19 886.789 124.438   5
   0   1  19 808.934 129.124   4
   0  -1  19 674.354 107.537   4
   0   1  19 709.738 81.1129   2
   0  -1  19 725.727 147.491   3
   0   1  19 956.114 169.099   3
   0   1  19 780.447 121.342   1
   0  -1  19 758.380 124.147   1
   0   1 -19 1020.52 136.079   1
   0   1  19 1032.75 147.880   1
   0  -1  19 650.599 109.401   2
   0   1  19 785.712 94.4395   2
   0   1 -21 28.8360 23.4495   1
   0   1  21 72.3688 35.2555   1
   0  -1  21 30.6127 24.8181   1
   0  -1 -21 118.750 36.3776   1
   0  -1  21 73.7403 29.3713   2
   0   1 -21 32.3583 20.4426   6
   0  -1 -21 70.0641 27.0815   6
   0  -1 -21 35.5764 22.1719   5
   0   1 -21 99.5911 33.9561   5
   0  -1  21 93.1721 36.8704   1
   0   1  21 48.5166 30.0368   1
   0  -1 -21 57.8834 32.8260   1
   0   1  21 69.2512 42.5109   3
   0  -1  21 44.1741 35.3585   3
   0  -1 -23 146.829 40.4974   1
   0   1 -23 91.1739 36.7961   1
   0   1 -23 76.1165 27.5714   6
   0  -1 -23 109.405 32.3779   6
   0  -1  23 82.4305 29.1589   4
   0   1 -23 98.1260 32.3154   5
   0   1  23 58.4823 31.5187   4
   0  -1 -23 142.316 33.5160   5
   0  -1  23 84.1250 29.7019   2
   0  -1  23 96.2530 35.8873   1
   0   1 -23 80.0533 34.2254   1
   0  -1  23 56.6164 39.5694   3
   0   1  23 118.037 48.3721   3
   0   1 -25 42.7496 20.7777   6
   0   1 -25 8.69282 13.9302   5
   0  -1 -25 42.9348 17.4329   5
   0  -1  25 34.0620 20.6950   4
   0   1  25 10.4645 16.7019   4
   0  -1  25-8.94582 11.7679   2
   0  -1  25 10.9405 14.3051   1
   0  -1  25 16.0718 25.5183   3
   0  -1 -27 12.9920 13.4805   5
   0   1 -27 54.6602 21.5264   5
   0   1  27 13.9444 18.1678   3
   0  -1  27 28.0007 22.2738   3
   0  -1 -27 32.8213 19.1075   6
   0   1 -27 23.3327 17.5623   6
   0   1 -29 99.0000 28.4784   5
   0  -1 -29 201.480 36.2649   5
   0   1  29 77.3793 28.6688   4
   0  -1  29 97.5655 37.2036   3
   0   1  29 96.1542 36.7218   3
   0  -1 -29 159.891 33.9557   6
   0   1 -29 119.128 31.0291   6
   0  -1  31 10.5939 13.6856   3
   0   1  31-10.2373 13.2252   3
   0  -1 -31-5.70392 7.37452   6
   0   1 -31-6.44237 11.7712   6
   0  -1 -33 15.7513 10.8104   5
   0  -2   0 806622. 71468.1   6
   0   2   0 785765. 71479.2   6
   0  -2   0 782336. 71462.8   5
   0   2   0 836232. 71473.9   5
   0   2   0 852234. 71477.7   4
   0   2   0 813535. 71478.4   3
   0  -2   0 798408. 71480.6   3
   0  -2   0 810989. 71522.5   2
   0  -2   2 433.082 85.4034   1
   0   2  -2 564.312 69.5822   1
   0   2  -2 643.417 98.7114   1
   0  -2   2 611.710 91.2715   6
   0  -2  -2 477.343 84.2944   6
   0   2  -2 387.563 86.8467   6
   0   2   2 522.607 95.7308   5
   0   2  -2 580.094 89.5841   5
   0  -2  -2 396.966 82.8956   5
   0  -2  -2 658.073 103.899   2
   0   2   2 604.689 112.119   4
   0  -2  -2 548.019 98.9351   4
   0  -2   2 565.659 83.1384   4
   0   2   2 353.033 84.9486   3
   0  -2   2 502.188 92.2350   3
   0  -2   2 302.213 72.4151   3
   0   2  -4 3697.49 367.825   1
   0  -2   4 3602.89 424.336   1
   0  -2   4 4723.41 388.776   1
   0  -2  -4 2861.39 381.677   1
   0   2   4 2855.07 374.351   1
   0  -2  -4 3880.14 354.450   1
   0   2  -4 3746.12 394.313   6
   0  -2  -4 4286.03 392.738   6
   0   2  -4 3418.23 366.781   5
   0  -2   4 3213.54 354.913   5
   0   2   4 5405.34 460.012   4
   0  -2   4 3314.91 347.800   4
   0   2   4 3427.32 385.950   3
   0  -2   4 3623.57 347.948   4
   0  -2  -4 3027.20 372.866   3
   0  -2   4 3337.07 371.549   3
   0  -2  -4 4278.44 360.589   2
   0  -2   6 28118.1 2152.99   1
   0   2   6 24105.1 2111.81   1
   0  -2   6 24922.8 2148.86   1
   0  -2  -6 23474.5 2129.54   1
   0   2  -6 23971.5 2154.79   1
   0   2   6 29742.1 2106.09   1
   0   2  -6 26160.2 2104.26   1
   0  -2  -6 28404.4 2108.22   1
   0   2  -6 19748.1 2083.08   6
   0  -2   6 23020.1 2055.73   5
   0  -2   6 21924.4 2039.00   4
   0   2   6 17489.3 2076.82   3
   0  -2   6 21447.9 2074.82   3
   0   2  -6 30668.1 2272.49   2
   0  -2  -6 21501.2 2032.00   2
   0   2  -8 6469.30 607.764   6
   0  -2  -8 6127.93 579.827   6
   0   2  -8 5400.50 569.943   5
   0  -2   8 6066.95 563.502   5
   0  -2  -8 6894.08 597.245   5
   0  -2  -8 7796.32 658.240   1
   0  -2   8 5219.14 548.580   4
   0   2   8 6493.15 671.134   4
   0  -2   8 5615.27 595.950   3
   0   2   8 5313.55 609.510   3
   0   2  -8 5846.09 550.943   4
   0   2   8 6288.92 636.154   1
   0  -2   8 5566.74 674.906   1
   0   2   8 6680.77 629.473   1
   0  -2   8 10120.8 694.761   1
   0   2  -8 5863.63 625.316   1
   0   2  -8 6749.44 671.289   1
   0  -2  -8 8177.24 670.527   1
   0   2 -10 305319. 24798.6   6
   0  -2 -10 289089. 24762.7   6
   0   2 -10 291410. 24762.7   5
   0  -2 -10 299691. 24777.9   5
   0  -2 -10 177375. 24794.1   1
   0   2  10 199647. 24815.3   4
   0   2 -10 289641. 24738.3   4
   0   2  10 293899. 24827.8   3
   0  -2  10 339020. 24836.2   3
   0   2  10 176140. 24805.9   1
   0  -2  10 384024. 24854.4   1
   0   2  10 336966. 24831.0   1
   0   2 -10 231725. 24808.3   1
   0   2 -10 357304. 24872.9   1
   0  -2 -12 41480.1 3605.73   6
   0   2 -12 39780.0 3635.78   6
   0  -2 -12 46907.6 3630.69   5
   0   2 -12 37440.8 3607.92   5
   0  -2 -12 47693.4 3693.73   1
   0   2  12 36075.3 3666.60   4
   0   2 -12 39676.5 3583.07   4
   0   2  12 43098.4 3682.59   3
   0  -2  12 46629.6 3697.90   3
   0  -2  12 49560.7 3668.53   1
   0   2 -12 49507.7 3692.25   1
   0  -2  12 45350.1 3718.81   1
   0   2 -12 41340.6 3661.98   1
   0  -2 -12 48236.1 3672.54   1
   0   2  12 45878.7 3650.60   1
   0  -2 -14 30288.2 2973.10   6
   0   2 -14 29947.5 2998.84   6
   0   2 -14 33048.7 2987.35   5
   0  -2 -14 28391.1 2984.73   5
   0   2  14 35635.8 3042.25   4
   0  -2  14 29434.4 2960.71   4
   0   2 -14 32019.6 2953.58   4
   0  -2 -14 36848.9 3022.11   1
   0   2 -14 36957.7 3036.94   1
   0  -2  14 39210.0 3016.07   1
   0   2  14 42204.7 3074.50   1
   0  -2  14 37023.8 3063.60   1
   0   2 -14 34336.4 3017.55   1
   0   2  14 36726.0 3009.53   1
   0  -2  14 23908.7 3037.88   3
   0  -2 -14 47426.4 3064.88   1
   0  -2 -16 6048.09 493.433   1
   0  -2 -16 4064.78 444.503   6
   0   2 -16 3644.47 452.318   6
   0  -2 -16 2807.60 436.186   5
   0  -2  16 4321.99 466.888   2
   0  -2  16 4618.32 429.527   4
   0  -2  16 2725.50 482.985   3
   0   2  16 4977.64 540.218   3
   0   2  16 6033.54 516.975   1
   0   2 -16 5705.23 492.798   1
   0  -2  16 4733.09 468.644   1
   0   2 -16 5107.87 473.936   1
   0   2  16 5036.64 463.792   1
   0   2  18 96.4465 37.1899   1
   0  -2 -18 113.327 43.4812   1
   0   2 -18 119.983 49.9979   1
   0  -2  18 122.097 56.1934   1
   0  -2  18 59.6209 23.6513   4
   0  -2 -18 65.9890 30.3544   5
   0   2 -18 63.3028 36.0970   5
   0   2  18 102.827 44.8242   4
   0  -2 -18 77.4311 36.0528   6
   0   2 -18 92.6106 40.4873   6
   0  -2  18 67.5448 35.5994   1
   0  -2  18 59.3814 36.5558   2
   0  -2 -18 78.3528 41.0863   1
   0   2 -18 93.3963 41.0219   1
   0   2  18 137.039 54.0945   1
   0  -2  18-31.6836 41.5221   3
   0   2  18-31.1039 40.7845   3
   0  -2 -20 43326.8 3308.59   1
   0   2 -20 40449.6 3327.83   1
   0  -2 -20 34318.0 3288.85   6
   0   2 -20 33727.3 3300.18   6
   0   2 -20 28175.2 3296.11   5
   0  -2  20 37168.5 3302.07   2
   0   2  20 40294.7 3319.56   4
   0  -2  20 36828.1 3273.60   4
   0  -2  20 26724.9 3339.41   3
   0   2  20 38247.6 3388.50   3
   0   2 -20 38522.4 3299.99   1
   0  -2 -20 37803.5 3312.18   1
   0  -2  20 40712.9 3304.41   1
   0   2  20 39026.2 3335.64   1
   0  -2  20 37027.1 3329.05   1
   0   2 -22 30959.2 2794.38   6
   0  -2 -22 33530.9 2786.91   5
   0   2 -22 32159.6 2805.85   5
   0  -2  22 27262.7 2766.70   4
   0   2  22 32529.0 2801.44   4
   0  -2  22 31657.9 2789.31   1
   0   2 -22 31868.9 2789.70   1
   0   2  22 38836.7 2891.84   3
   0  -2  22 27167.9 2834.13   3
   0  -2  22 30272.3 2791.49   2
   0  -2 -24 12318.4 1075.60   5
   0   2 -24 12812.3 1098.27   5
   0  -2  24 10228.6 1078.26   2
   0   2  24 12631.8 1144.32   3
   0  -2  24 9195.43 1110.38   3
   0   2 -24 11693.2 1085.71   6
   0  -2 -24 12694.3 1076.95   6
   0   2 -26 148.091 42.7360   5
   0  -2  26 189.048 43.3508   2
   0  -2 -26 209.309 40.9106   5
   0   2  26 141.531 43.1208   4
   0  -2 -26 171.604 36.6101   6
   0   2 -26 171.620 43.6793   6
   0   2  26 139.968 55.2087   3
   0   2  28 744.758 110.742   4
   0   2 -28 1046.95 119.862   5
   0   2  28 904.439 133.651   3
   0  -2 -28 886.256 104.780   6
   0   2 -28 859.484 110.793   6
   0  -2 -30 3581.77 337.590   5
   0   2  30 3663.70 350.924   4
   0  -2 -30 3688.55 338.023   6
   0   2 -30 3270.60 342.594   6
   0   2  30 3989.37 371.091   3
   0  -2  30 2832.61 355.305   3
   0   2  32 9036.17 862.381   4
   0  -2 -32 9605.61 852.917   6
   0   3   1 13.6578 17.6426   4
   0   3  -1-11.3291 17.9232   4
   0   3   1 39.6091 36.1719   2
   0   3  -1-48.7495 62.9567   2
   0   3   1-12.5519 19.8568   5
   0   3  -1-11.8607 18.7638   5
   0   3   1-13.5805 17.5427   6
   0   3  -1 14.5062 13.2529   6
   0   3  -3 9115.56 715.866   1
   0   3  -3 5804.01 737.852   6
   0   3   3 5459.38 737.127   5
   0   3  -3 7355.05 733.684   5
   0  -3   3 9253.20 742.774   4
   0   3   3 8352.34 768.953   4
   0  -3   3 6852.98 723.793   3
   0   3  -3 9867.94 968.986   2
   0  -3   3 10042.0 717.776   1
   0   3  -3 6966.92 701.029   1
   0  -3   3 7610.86 708.454   1
   0   3   5 2161.83 203.636   1
   0  -3  -5 2193.80 202.315   1
   0  -3   5 1549.79 200.441   1
   0  -3   5 2326.53 230.792   1
   0   3   5 1929.35 193.687   1
   0   3  -5 2117.70 228.966   1
   0   3  -5 1833.77 200.406   1
   0  -3  -5 1897.03 190.277   1
   0  -3  -5 1695.77 221.409   6
   0   3  -5 1929.35 236.281   6
   0   3  -5 1776.38 214.147   5
   0  -3   5 1956.85 209.830   4
   0   3   5 2313.01 268.786   4
   0   3   5 2234.81 240.108   3
   0  -3   5 1526.71 192.744   4
   0   3  -5 3034.76 403.194   2
   0  -3  -7 306.218 64.1776   1
   0   3   7 313.120 52.1693   1
   0   3  -7 233.053 53.3353   1
   0  -3   7 91.4904 47.7287   1
   0   3  -7 68.8635 47.5719   1
   0  -3  -7 299.748 48.0519   1
   0   3   7 260.125 56.3729   1
   0   3  -7 228.290 61.7782   6
   0   3  -7 207.795 50.7363   5
   0  -3  -7 266.471 57.8512   6
   0  -3  -7 296.963 42.4691   2
   0   3   7 337.623 92.5185   4
   0  -3   7 287.693 48.4889   4
   0  -3   7 257.283 43.5732   4
   0   3   7 284.918 65.2388   3
   0  -3   7 243.179 54.5734   3
   0   3  -9 39.2004 26.8048   1
   0  -3  -9 45.7089 27.9452   1
   0  -3   9 16.2169 15.0305   1
   0  -3  -9 30.8835 25.0042   1
   0  -3   9 20.3687 26.4298   1
   0   3  -9 59.9219 36.5696   1
   0   3  -9 58.0033 26.6079   6
   0   3  -9 37.3844 21.0629   5
   0  -3  -9-9.93630 20.4514   6
   0  -3  -9 35.6794 11.4998   2
   0  -3  -9 36.5809 15.9558   2
   0  -3  -9 33.7075 20.6810   5
   0  -3   9 9.27734 9.81497   4
   0  -3   9 22.5251 11.6678   4
   0  -3   9 23.1354 23.7598   3
   0   3   9 41.3925 25.3298   3
   0  -3 -11 82.3183 40.8465   1
   0   3  11 108.296 45.6303   1
   0   3 -11 72.3572 36.1760   1
   0  -3  11 96.8771 42.7246   1
   0  -3 -11 42.8448 25.2457   6
   0   3 -11 109.869 32.6328   5
   0  -3 -11 141.818 40.9154   5
   0   3  11 71.8896 62.5857   4
   0  -3  11 55.1052 34.5555   3
   0   3  11 98.0847 37.3638   3
   0  -3  11 145.826 24.1956   4
   0  -3 -11 124.835 46.6033   1
   0   3  11 91.4480 38.8514   1
   0  -3  11 75.7841 47.0614   1
   0   3 -11 162.720 59.4652   1
   0   3 -13 4067.81 410.845   6
   0  -3 -13 3495.70 373.208   6
   0   3 -13 3651.25 379.096   5
   0  -3 -13 4774.28 400.724   5
   0  -3 -13 2452.69 388.897   1
   0   3  13 3252.06 427.612   4
   0  -3  13 4513.96 429.881   3
   0   3  13 4098.21 412.788   3
   0   3  13 3563.92 414.300   1
   0   3  13 3662.61 397.635   1
   0  -3  13 4874.51 419.664   1
   0  -3 -13 3591.81 412.539   1
   0  -3  13 3078.72 434.667   1
   0   3 -13 4769.42 444.019   1
   0  -3 -15 47.9992 32.7519   1
   0   3  15 19.6914 25.5351   1
   0   3 -15 14.4988 18.8668   1
   0   3 -15 32.8677 39.7719   6
   0  -3 -15 25.8841 19.4378   6
   0   3 -15 10.1505 18.6826   5
   0  -3  15 26.6296 42.1824   1
   0   3 -15 77.6755 43.4976   1
   0   3  15 11.5326 18.3872   1
   0  -3 -15 31.6799 29.0216   1
   0   3  15 20.4821 32.4782   4
   0  -3  15 25.2922 13.5345   4
   0  -3 -15 47.3156 28.6725   5
   0   3 -15 13.5223 10.4977   4
   0  -3  15 22.6817 20.8414   3
   0   3  15 35.1618 27.9032   3
   0  -3 -17 155.202 52.4587   1
   0   3 -17 288.707 74.2519   1
   0   3  17 117.491 37.4631   1
   0  -3  17 127.329 59.2160   1
   0   3 -17 261.066 55.2737   5
   0   3 -17 201.549 57.6188   6
   0  -3  17 130.193 28.1317   4
   0  -3 -17 228.887 54.3926   5
   0   3  17 288.463 73.5642   4
   0   3 -17 195.074 54.2355   1
   0  -3 -17 90.7119 48.5645   1
   0  -3  17 197.719 57.8630   2
   0  -3  17 204.771 50.6028   1
   0   3  17 158.260 59.3735   1
   0  -3  17 136.409 67.8707   3
   0   3  17 200.494 72.7315   3
   0   3 -19 108.154 46.7974   1
   0   3 -19 32.9361 30.4468   6
   0  -3 -19 41.4837 27.2019   6
   0  -3 -19 25.0898 20.3992   5
   0   3 -19 50.7529 26.3376   5
   0  -3  19 69.1627 36.0396   2
   0  -3  19 28.9345 37.6654   3
   0   3 -21 81.2598 30.6640   5
   0  -3  21 110.464 40.6893   2
   0   3  21 27.2852 25.3651   4
   0  -3 -21 56.0771 25.5327   5
   0   3 -21 30.7705 24.7938   6
   0   3  21-24.0270 22.4494   3
   0  -3  21 53.5221 42.5925   3
   0   3 -23 296.898 76.8868   5
   0  -3  23 476.223 83.4956   2
   0   3  23 654.893 97.3577   4
   0   3 -23 645.609 101.445   6
   0  -3 -23 549.308 85.5653   6
   0  -3  23 529.763 121.052   3
   0   3  23 520.828 115.690   3
   0   3 -25 88.1265 33.0027   5
   0  -3  25 20.0913 16.8617   2
   0   3 -25 35.7071 22.4586   6
   0  -3 -25 57.6181 23.2451   6
   0  -3  25 19.0141 18.2576   3
   0   3  25 61.2519 46.0166   3
   0  -3 -25 97.7981 28.4123   5
   0   3  25 73.3737 32.2438   4
   0  -3  27 81.8799 27.7941   2
   0  -3 -27 109.020 29.2679   6
   0  -3  27 47.2291 30.1496   3
   0   3  27 84.8849 44.7773   3
   0  -3 -27 117.316 28.9281   5
   0   3  27 111.870 34.1962   4
   0  -3 -29 29.7655 15.4607   5
   0   3  29 24.5958 15.0605   4
   0   3  29 27.3055 21.6543   3
   0  -3  29-13.0121 11.9918   3
   0  -3 -29 11.7874 13.2819   6
   0   3 -29 8.44349 11.0234   6
   0  -3 -31-5.19608 8.23110   6
   0   4   0 312518. 26529.0   4
   0   4   0 308784. 26527.9   5
   0   4   0 279700. 26527.2   6
   0   4  -2 3156.08 345.574   6
   0   4  -2 3420.57 337.065   5
   0   4   2 3279.77 348.315   4
   0   4   2 3319.78 340.468   3
   0  -4   2 2952.12 323.624   3
   0   4  -4 17265.1 1500.02   1
   0   4  -4 18348.5 1556.91   6
   0  -4  -4 15844.6 1539.79   6
   0   4  -4 17517.5 1537.03   5
   0   4  -4 17881.0 1502.16   1
   0   4   4 18926.4 1566.97   4
   0   4   4 13218.8 1534.81   3
   0  -4   4 17155.6 1521.83   4
   0  -4   4 14263.5 1521.32   3
   0  -4   6 822.415 114.250   1
   0   4   6 1023.48 103.682   1
   0   4   6 809.956 102.942   1
   0  -4   6 1423.63 123.961   1
   0   4  -6 1066.82 111.661   1
   0   4  -6 885.694 139.708   6
   0  -4  -6 689.611 126.777   6
   0   4  -6 860.496 125.499   5
   0   4  -6 1009.98 119.344   1
   0  -4  -6 1099.23 105.172   1
   0   4   6 1261.89 167.041   4
   0   4   6 1193.08 153.714   3
   0  -4   6 1018.99 114.832   4
   0  -4   6 921.449 124.306   3
   0  -4  -8 532.898 70.0354   1
   0  -4  -8 615.717 94.6180   6
   0   4  -8 642.372 104.986   6
   0   4  -8 605.647 90.1033   5
   0  -4  -8 540.508 83.8808   2
   0   4   8 580.374 115.815   4
   0  -4   8 728.808 79.6034   4
   0  -4   8 781.484 107.803   4
   0   4   8 504.750 99.3711   3
   0  -4   8 544.850 88.1336   3
   0  -4   8 532.762 84.5753   1
   0  -4   8 655.417 92.3053   1
   0   4   8 636.461 76.9460   1
   0   4   8 636.953 80.2631   1
   0   4  -8 749.804 84.7892   1
   0  -4  -8 557.993 77.0690   1
   0   4  10 132389. 11462.5   1
   0  -4 -10 130559. 11467.7   1
   0   4 -10 134689. 11469.7   1
   0   4  10 122253. 11462.0   1
   0  -4  10 99682.9 11465.4   1
   0  -4  10 142378. 11491.3   1
   0   4 -10 100476. 11478.6   1
   0  -4 -10 141035. 11448.8   1
   0  -4 -10 134751. 11467.9   6
   0   4 -10 137946. 11494.1   6
   0  -4 -10 155479. 11483.2   5
   0   4 -10 124699. 11463.5   5
   0   4  10 137574. 11529.6   4
   0  -4  10 103969. 11458.8   4
   0   4  10 146952. 11493.2   3
   0  -4  10 133545. 11470.9   3
   0  -4 -10 133851. 11437.3   2
   0  -4  12 23897.9 1532.44   1
   0  -4  12 19075.8 1478.49   1
   0   4  12 24429.9 1478.57   1
   0   4 -12 21503.6 1475.81   1
   0   4  12 15403.9 1449.69   1
   0  -4 -12 12815.4 1454.18   1
   0  -4 -12 22522.3 1452.65   1
   0   4 -12 22506.2 1495.30   6
   0   4 -12 19324.4 1457.89   5
   0  -4 -12 24005.3 1477.20   5
   0  -4 -12 13827.8 1412.37   2
   0  -4  12 22653.1 1444.90   4
   0  -4  12 19350.6 1417.57   4
   0   4  12 17247.0 1513.54   4
   0   4  12 19349.6 1476.83   3
   0  -4  12 23677.0 1486.34   3
   0  -4 -12 11387.4 1409.80   2
   0  -4 -14 17484.3 1637.36   6
   0   4 -14 22738.7 1684.67   6
   0   4 -14 20441.0 1651.29   5
   0  -4 -14 19433.2 1657.64   5
   0   4 -14 23173.2 1709.85   1
   0   4  14 10808.2 1666.86   4
   0   4  14 18159.8 1663.86   3
   0  -4  14 23573.1 1695.68   3
   0  -4  14 14419.4 1696.83   1
   0  -4 -14 14354.5 1656.09   1
   0   4 -16 676.317 110.323   1
   0  -4 -16 537.596 71.0982   6
   0   4  16 403.339 90.9141   4
   0   4 -16 432.777 71.0183   5
   0  -4  16 291.233 73.8635   2
   0  -4 -16 288.886 73.0960   1
   0   4  16 313.873 75.1959   1
   0   4  16 226.334 65.5571   3
   0  -4  16 512.998 99.7618   3
   0   4 -18 10.4732 13.6311   5
   0   4 -18 14.8357 19.2339   6
   0  -4 -18 23.0109 17.2404   6
   0  -4  18 13.6501 21.6561   2
   0   4  18-15.6540 14.3949   4
   0  -4 -18 43.1026 24.1624   5
   0   4 -20 22399.3 1845.22   5
   0  -4  20 19904.4 1842.77   2
   0   4  20 23687.5 1863.03   4
   0   4  20 21314.5 1867.30   3
   0   4 -20 19548.0 1852.52   6
   0  -4 -20 23180.1 1832.77   6
   0  -4 -22 12986.1 1233.25   5
   0  -4  22 16819.3 1250.26   2
   0   4  22 17707.7 1289.45   3
   0  -4  22 9870.16 1267.20   3
   0   4 -22 11597.4 1244.07   6
   0  -4 -22 12682.6 1230.33   6
   0  -4 -24 7573.44 587.306   5
   0   4  24 7144.24 594.579   4
   0  -4  24 6124.32 582.871   2
   0  -4  24 5134.21 616.162   3
   0   4  24 4543.19 595.460   3
   0   4 -24 6282.16 597.212   6
   0  -4 -24 4820.39 573.306   6
   0  -4  26 242.814 53.3534   2
   0   4  26 364.514 62.7945   4
   0   4  26 259.819 69.7592   3
   0  -4  26 181.186 62.0950   3
   0  -4 -26 305.035 54.0293   6
   0   4 -26 342.360 64.5262   6
   0  -4 -28 618.535 73.8944   5
   0  -4  28 550.813 76.9954   2
   0   4 -28 574.660 82.5104   6
   0  -4 -28 457.032 69.8461   6
   0   4  28 411.464 71.6734   4
   0   4  28 485.193 90.9506   3
   0  -4  28 310.994 76.1602   3
   0   5   1 44.9323 25.6551   4
   0   5   1 80.9587 28.2036   5
   0   5  -1 82.3936 32.9892   5
   0   5  -1 12.1812 19.9515   6
   0  -5   1 56.5360 24.8829   3
   0   5  -3 2097.05 215.382   5
   0   5   3 1812.74 219.005   3
   0  -5   3 1886.41 204.423   3
   0   5   3 1577.43 215.281   4
   0  -5   5 1256.72 99.7656   1
   0  -5   5 1129.45 103.266   1
   0   5  -5 1476.05 104.286   1
   0   5  -5 1525.55 162.809   6
   0  -5  -5 1288.51 146.963   6
   0  -5  -5 1351.11 160.233   2
   0   5   5 1392.15 158.940   4
   0   5   5 1581.26 161.112   3
   0  -5   5 1061.28 121.406   4
   0  -5   5 1425.75 136.462   3
   0   5  -7 1091.69 106.106   1
   0  -5  -7 791.801 123.347   6
   0   5  -7 983.253 133.271   6
   0   5  -7 1021.23 122.978   5
   0  -5  -7 942.040 122.168   2
   0  -5   7 930.279 116.873   3
   0  -5   7 870.034 96.5119   1
   0  -5   7 809.523 101.285   1
   0   5  -7 969.819 100.319   1
   0  -5  -9 564.419 63.0404   1
   0  -5  -9 623.694 89.8997   6
   0   5  -9 663.445 99.5341   6
   0   5  -9 551.014 81.2002   5
   0  -5  -9 725.600 90.8424   5
   0  -5  -9 558.268 76.3312   2
   0   5   9 662.971 109.733   4
   0  -5   9 696.420 74.2805   4
   0  -5   9 606.895 83.8423   3
   0   5   9 592.180 62.6946   1
   0   5   9 532.796 63.0915   1
   0  -5  -9 245.571 55.2735   1
   0  -5   9 636.105 76.5088   1
   0   5 -11 579.742 88.0727   1
   0  -5 -11 575.117 82.3937   6
   0   5 -11 435.800 84.8722   6
   0  -5 -11 657.773 89.9671   5
   0   5 -11 577.051 82.2124   5
   0  -5 -11 572.693 72.4996   2
   0   5  11 788.238 117.390   4
   0  -5  11 585.803 62.0109   4
   0  -5  11 684.653 89.9863   3
   0   5  11 556.258 91.7207   3
   0  -5 -11 364.357 67.4761   1
   0  -5  11 613.228 84.9020   1
   0  -5 -13 514.154 75.7814   6
   0   5 -13 712.471 99.4466   6
   0  -5 -13 594.067 86.7757   5
   0   5 -13 214.278 77.6355   1
   0   5  13 509.341 99.5526   4
   0   5  13 613.638 78.1829   1
   0  -5  13 571.109 110.238   2
   0  -5 -13 685.687 90.4644   1
   0  -5  13 573.670 86.8907   3
   0   5  13 558.567 91.3998   3
   0   5 -15 155.331 40.1137   5
   0  -5 -15 225.072 40.4764   6
   0   5 -15 192.564 51.5951   6
   0   5  15 174.310 57.4337   4
   0  -5 -15 235.018 49.1035   5
   0   5  15 138.859 43.9360   3
   0  -5  15 270.893 58.3222   3
   0   5 -17 26.9090 18.4510   5
   0   5 -17 12.4331 11.5715   6
   0  -5 -17 18.7954 17.3083   5
   0  -5  17 13.3900 12.4299   2
   0   5  17 35.1408 21.5093   3
   0  -5  17 60.2693 27.6085   3
   0   5 -19 823.558 117.803   6
   0  -5 -19 718.894 107.836   5
   0   5  19 883.241 122.579   4
   0   5  19 813.324 114.428   3
   0  -5  19 603.109 121.519   3
   0  -5  21 225.585 48.7913   2
   0  -5 -21 223.619 41.6666   6
   0   5  21 144.142 45.2780   3
   0  -5  21 74.2146 43.7152   3
   0  -5 -21 49.3675 31.6485   5
   0   5  21 172.158 45.3436   4
   0  -5  23 9.20172 14.7301   2
   0  -5 -23 8.00013 12.8557   6
   0   5 -23 13.1272 20.8865   6
   0  -5  23 18.2727 28.9901   3
   0  -5 -23 44.8089 21.7705   5
   0   5  23 40.2383 24.4099   4
   0  -5  25 8.32628 10.7528   2
   0   5 -25-12.1256 15.6592   6
   0   5  25-14.1233 12.8970   3
   0  -5  25-15.8820 14.5029   3
   0  -5 -25 7.56747 6.91055   5
   0  -5  27 15.2250 12.1115   2
   0   5  27 13.7452 12.6199   3
   0  -6   0 71686.2 6327.48   3
   0   6   0 64894.8 6326.01   5
   0  -6   2 888.960 219.662   2
   0  -6  -2 801.799 139.595   2
   0   6  -2 588.933 86.1180   5
   0   6  -2 526.789 88.8051   6
   0  -6   2 583.067 85.3565   4
   0  -6   2 573.797 84.8368   3
   0  -6   4 3518.57 522.776   2
   0  -6  -4 2437.25 278.518   6
   0   6  -4 2439.10 285.415   6
   0   6  -4 2699.52 277.007   5
   0  -6  -4 3243.52 310.409   2
   0   6   4 2942.01 287.219   4
   0  -6   4 2527.57 267.341   4
   0  -6   4 2624.69 272.413   3
   0  -6   6 168.037 103.219   2
   0   6  -6 123.281 41.3557   6
   0   6  -6 105.737 33.1042   5
   0  -6  -6 191.365 44.4998   6
   0   6   6 138.198 41.6873   4
   0   6   6 158.678 42.3830   3
   0  -6   6 177.727 37.1727   4
   0  -6   6 182.321 40.0531   3
   0  -6   8 79.7512 20.6903   1
   0   6  -8 121.372 20.7910   1
   0   6  -8 178.142 47.6194   6
   0   6  -8 183.367 39.2542   5
   0  -6  -8 171.847 41.0409   6
   0  -6  -8 160.907 38.0263   2
   0  -6  -8 192.961 40.0749   5
   0   6   8 157.569 47.2565   4
   0   6   8 181.448 45.6175   3
   0  -6   8 139.954 31.1918   4
   0  -6   8 283.347 111.566   2
   0  -6  10 31144.2 3161.28   1
   0   6 -10 35300.9 3162.24   1
   0   6 -10 35703.8 3196.40   6
   0  -6 -10 34664.1 3185.82   6
   0   6 -10 35958.4 3182.01   5
   0  -6 -10 42127.8 3186.99   5
   0   6  10 36973.9 3211.72   4
   0   6  10 40054.6 3202.38   3
   0  -6  10 32528.0 3179.05   3
   0   6 -12 6498.27 607.044   5
   0   6  12 5866.88 628.976   4
   0   6  12 5788.76 615.785   3
   0   6 -12 5856.78 614.744   6
   0  -6 -12 6745.33 604.581   6
   0   6  14 6080.30 640.335   4
   0   6 -14 6504.84 628.736   6
   0   6  14 7359.00 637.801   3
   0  -6 -14 7074.98 620.416   5
   0   6 -14 5912.43 615.508   5
   0   6  16 50.9024 31.2277   4
   0  -6 -16 119.275 33.3765   5
   0  -6 -16 145.954 30.8750   6
   0  -6  16 176.141 47.2720   3
   0  -6  16 118.461 45.1996   2
   0  -6  18-11.1362 20.3395   2
   0   6 -18 10.8111 17.1009   6
   0  -6 -18-10.8872 14.0617   6
   0  -6  18-13.4454 17.3649   3
   0   6  18 21.8974 17.3184   3
   0   6  18 11.8573 10.8301   4
   0  -6 -18-8.59914 13.6027   5
   0  -6 -20 7150.16 793.900   5
   0  -6  20 9038.01 806.026   2
   0  -6  20 6921.25 816.800   3
   0   6  20 8485.96 810.967   3
   0   6 -20 10698.5 822.211   6
   0  -6 -20 9391.11 788.379   6
   0  -6 -22 3165.79 543.009   5
   0   6  22 7955.19 581.206   4
   0  -6  22 4452.73 578.173   3
   0   6  22 8965.70 602.747   3
   0  -6  22 7718.45 572.635   2
   0   6 -22 7733.36 589.315   6
   0   6  24 4075.98 416.722   3
   0  -7   1 71.6536 27.5236   4
   0  -7   1 83.9114 62.7370   2
   0  -7  -1 37.6094 34.6581   2
   0  -7   1 40.8741 20.2924   3
   0   7  -3 928.376 115.178   5
   0   7  -3 1039.31 127.152   6
   0  -7  -3 907.845 120.812   6
   0  -7  -3 974.613 136.515   2
   0  -7   3 1046.51 118.963   4
   0  -7   3 770.096 112.298   3
   0  -7  -5 609.672 94.1813   6
   0   7  -5 830.841 107.789   6
   0  -7  -5 644.272 97.9622   2
   0  -7   5 730.691 93.4054   3
   0   7  -7 63.4142 30.3400   6
   0   7  -7 87.5574 28.6678   5
   0  -7  -7 93.4716 30.9265   6
   0  -7  -7 88.1879 28.8537   2
   0  -7  -7 115.153 28.8617   5
   0  -7   7 124.079 33.2249   3
   0  -7   7 174.986 106.080   2
   0   7  -9 96.5703 30.0731   5
   0   7  -9 114.074 35.4987   6
   0   7   9 100.529 33.2506   4
   0  -7  -9 128.251 30.8475   5
   0   7   9 78.8831 30.0846   3
   0  -7   9 109.707 29.1997   3
   0  -7 -11 326.754 53.3316   6
   0  -7 -11 365.852 53.1448   5
   0   7 -11 327.279 60.6753   6
   0   7  11 248.294 57.5943   4
   0   7  11 242.548 54.8184   3
   0  -7  11 232.211 48.1631   3
   0  -7 -13 880.278 101.522   5
   0  -7  13 1049.13 144.963   2
   0   7  13 650.217 106.606   4
   0  -7  13 860.255 107.070   3
   0   7  13 787.679 108.217   3
   0  -7 -13 759.623 96.0740   6
   0   7 -13 714.529 105.521   6
   0  -7 -15 76.7247 22.3727   6
   0  -7 -15 81.4195 26.5014   5
   0   7  15 63.6284 29.8953   4
   0  -7  15 130.750 43.6228   2
   0   7  15 67.6668 27.4047   3
   0  -7  15 78.4848 30.5380   3
   0   7  17 51.1005 25.2412   4
   0  -7  17 51.7465 25.5466   2
   0   7 -17 82.2470 28.1684   6
   0  -7  17 45.8099 26.1467   3
   0  -7  19 104.656 40.6808   3
   0  -8   0 22958.3 2110.07   6
   0  -8   0 25753.4 2114.50   4
   0  -8   0 22286.9 2100.71   3
   0  -8  -2 559.204 79.0685   6
   0  -8  -2 343.769 73.1860   2
   0  -8  -2 419.069 71.9479   4
   0  -8  -2 439.641 67.5844   3
   0  -8   2 524.458 71.0283   3
   0  -8  -4 1715.91 224.363   2
   0  -8   4 2132.14 222.451   3
   0  -8  -4 2343.34 223.235   5
   0  -8  -6 551.060 70.6505   5
   0  -8   6 494.978 131.956   2
   0  -8  -6 503.836 77.9192   6
   0  -8   6 538.315 73.5657   3
   0  -8  -8 7.89724 12.5292   6
   0  -8   8-28.6021 36.9501   2
   0  -8  -8 16.5354 11.2973   5
   0   8  -8 8.90542 14.1194   6
   0  -8   8 6.44312 10.2380   3
   0  -8 -10 12859.4 1315.94   5
   0  -8  10 14461.0 1325.15   3
   0  -8 -10 15003.9 1326.33   6
   0   8 -10 15282.0 1334.42   6
   0  -8 -12 2874.48 279.538   5
   0  -8  12 2888.90 290.809   3
   0   8 -12 2868.75 290.813   6
   0   8  14 3198.64 341.754   4
   0  -8  14 3778.01 350.220   3
   0  -8  16 231.139 52.9951   3
   0  -9   1 51.8378 23.2874   2
   0  -9   1 16.6828 15.3819   6
   0  -9  -1 15.9638 12.8025   6
   0  -9   3 318.139 70.9731   2
   0  -9  -3 352.071 57.4219   6
   0  -9  -3 306.920 48.7423   5
   0  -9  -5 394.262 55.7708   5
   1   0   0-8.91270 8.14224   3
  -1   0   0 7.97617 12.6177   3
  -1   0   0 7.56506 9.77248   6
   1   0   0-7.71443 14.0911   6
  -1   0   0 8.85077 11.4324   5
   1   0   0 7.78924 12.3221   5
   1   0   0-10.5976 16.7634   2
  -1   0   0-9.88699 9.03158   2
  -1   0   0-10.4857 16.5863   4
   1   0   0 20.2703 18.5116   4
  -1   0   0-14.5361 18.7736   1
   1   0   0-16.1813 20.8980   1
   1   0   0-14.6840 13.4110   1
  -1   0   0-14.9680 19.3312   1
   1   0   2-12.7369 11.6324   1
  -1   0   2-14.0963 18.2050   1
   1   0  -2 13.1298 16.9569   1
  -1   0  -2-15.1840 19.6096   1
   1   0  -2-12.7807 16.5061   1
   1   0   2-15.8180 14.4456   1
  -1   0  -2-16.0043 20.6690   1
  -1   0   2-12.2213 15.7838   1
  -1   0  -2 12.3419 13.8044   6
   1   0   2-5.14430 6.64605   6
   1   0  -2 7.62987 15.5805   6
   1   0  -2-6.70111 12.2399   5
  -1   0   2-8.21954 10.6164   6
  -1   0   2 6.41478 10.1477   5
  -1   0  -2 11.6814 18.4767   2
   1   0  -2 9.28934 16.9664   2
  -1   0   2 9.20919 11.8943   2
   1   0   2 12.6924 20.0757   2
  -1   0  -2 10.1927 16.1223   5
   1   0   2 26.0896 17.7584   5
  -1   0   2-9.96825 18.2062   4
  -1   0  -2 10.1863 13.1561   4
   1   0  -2 19.3066 19.7119   4
   1   0   2-9.00339 14.2414   4
   1   0   2 12.8247 16.5630   3
  -1   0   2 21.5492 16.0681   3
  -1   0  -2-12.5753 11.4848   3
   1   0   4-15.0270 19.4062   1
   1   0  -4 14.3039 13.0620   1
  -1   0   4-15.6709 20.2376   1
  -1   0  -4-15.9774 14.5901   1
   1   0   4 17.0844 15.6010   1
   1   0  -4 15.1744 19.5965   1
  -1   0  -4-16.6165 15.1738   1
  -1   0   4 28.7602 22.7443   1
   1   0   4-5.98956 10.9391   6
  -1   0   4-11.0131 20.1136   6
  -1   0  -4 23.3471 20.1006   6
   1   0  -4 7.02660 11.1138   5
  -1   0   4 7.18970 9.28514   5
  -1   0   4-8.91393 16.2799   2
   1   0   4 15.3340 24.2530   2
  -1   0  -4 12.6142 16.2903   2
   1   0  -4 8.79272 16.0585   2
  -1   0  -4-12.9756 16.7570   5
  -1   0  -4 9.38423 17.1388   4
   1   0   4-10.1587 16.0676   5
   1   0  -4 10.1236 20.6714   4
  -1   0   4-9.35420 14.7952   3
  -1   0  -4-18.7810 24.2540   3
   1   0  -4-8.52911 11.0148   3
   1   0   4-18.6620 24.1004   3
   1   0   6-14.4896 18.7170   1
  -1   0   6 16.2356 20.9713   1
  -1   0   6-15.5093 14.1692   1
   1   0   6-17.4447 15.9358   1
  -1   0  -6 30.8377 28.1632   1
   1   0  -6 15.8728 20.5029   1
  -1   0  -6-9.61636 17.5680   6
  -1   0   6-14.3029 26.1254   6
   1   0   6 8.21409 16.7779   6
   1   0  -6 7.87900 12.4693   5
  -1   0   6 8.78065 16.0422   2
   1   0  -6 8.41098 18.8186   2
   1   0   6 31.7680 23.6900   4
   1   0  -6 15.1265 16.9229   5
  -1   0  -6-9.88700 18.0621   4
   1   0   6 11.9553 18.9140   5
  -1   0  -6 15.4622 24.4596   5
   1   0  -6-10.9428 17.3131   4
  -1   0   6-13.1912 20.8683   4
  -1   0  -6-26.4531 24.1599   3
   1   0   6 26.2381 23.9636   3
   1   0  -6-10.0065 12.9298   3
  -1   0   6 16.8010 21.7012   3
   1   0  -8-16.5616 21.3896   1
   1   0   8 15.7303 20.3162   1
  -1   0  -8-18.5069 29.2728   1
  -1   0   8-15.8496 20.4702   1
   1   0   8-19.6472 25.3740   1
  -1   0  -8-16.0177 20.6873   1
   1   0  -8-19.5202 30.8754   6
   1   0  -8 9.96677 18.2048   5
   1   0   8-17.0408 26.9539   2
  -1   0  -8 11.5402 23.5656   2
  -1   0   8 9.30744 14.7238   2
   1   0   8-12.8438 20.3163   4
  -1   0  -8 21.0692 19.2417   4
  -1   0  -8 17.4373 27.5810   5
   1   0  -8-9.05684 16.5431   5
  -1   0   8-14.8382 23.4705   4
   1   0   8 32.9643 30.1031   3
  -1   0   8 29.3787 26.8290   3
  -1   0 -10-20.4885 26.4789   1
  -1   0  10-21.1351 27.3133   1
  -1   0 -10-11.9629 18.9489   2
   1   0 -10-17.7458 32.4259   1
   1   0  10-18.0581 23.3429   1
   1   0 -10-21.9517 28.3671   6
  -1   0 -10-13.4898 24.6582   6
   1   0  10 17.0362 15.5907   2
  -1   0  10 19.1466 17.5141   2
   1   0 -10-9.53990 19.5065   2
   1   0 -10-21.1967 19.3832   1
   1   0  10-22.1127 28.5750   1
  -1   0 -10 16.9530 21.9173   1
  -1   0  10-17.4821 31.9445   1
   1   0 -10-12.4357 22.7348   5
   1   0  10-15.1001 23.9051   4
  -1   0 -10-17.6930 22.8720   5
  -1   0  10-17.0906 27.0507   4
  -1   0  10-41.0395 37.4898   3
   1   0  10-36.0736 46.5970   3
   1   0 -12-19.8487 18.1313   1
   1   0  12 20.1539 31.8799   1
  -1   0  12 22.5091 20.5600   1
  -1   0 -12 21.5844 34.1421   1
   1   0 -12 19.7567 18.0474   6
  -1   0 -12-13.9187 17.9810   6
   1   0 -12 10.2269 18.6837   2
   1   0  12-16.1843 20.9060   2
   1   0 -12-22.5542 29.1306   1
  -1   0  12-19.2796 17.6119   1
  -1   0 -12-18.0144 16.4570   1
   1   0  12-23.4691 30.3119   1
   1   0  12-16.1850 20.9068   4
   1   0 -12-13.5684 17.5289   5
  -1   0 -12 16.6297 26.3066   5
  -1   0  12-19.0836 17.4330   4
   1   0  12-35.4536 45.7876   3
  -1   0  12-44.4427 40.5862   3
  -1   0  14-22.3722 28.8970   1
   1   0 -14 21.6604 19.7873   1
   1   0 -14 15.8182 28.8945   6
  -1   0 -14 13.3841 17.2933   6
   1   0  14-14.9844 19.3589   2
   1   0 -14-11.0897 17.5488   2
  -1   0  14-20.3122 26.2372   1
   1   0 -14-22.6638 29.2735   1
   1   0  14 23.1237 29.8673   1
  -1   0 -14-18.5466 23.9577   1
   1   0 -14-11.9099 18.8454   5
  -1   0 -14-14.9763 23.6936   5
   1   0  14-16.1590 20.8753   4
  -1   0  14-19.8536 25.6451   4
   1   0  14 32.5755 29.7519   3
  -1   0  14-39.6793 51.2452   3
  -1   0  16 18.5744 23.9887   1
   1   0  16-21.5699 27.8570   1
   1   0  16 13.5308 21.4028   2
   1   0 -16 13.2513 20.9607   6
  -1   0 -16-12.3818 19.5857   6
  -1   0  16 17.5746 22.6977   4
  -1   0 -16-13.2589 17.1250   5
   1   0 -16 10.5069 16.6206   5
  -1   0  16-21.1070 19.2761   1
  -1   0 -16-20.8166 26.8842   1
   1   0  16 19.5177 17.8250   1
   1   0 -16 19.8996 25.7001   1
  -1   0  16 33.3320 43.0460   3
   1   0  16 28.8028 37.1972   3
  -1   0 -18-14.5000 18.7280   1
   1   0  18 19.4856 30.8208   1
  -1   0  18-16.6046 15.1659   1
   1   0 -18-19.2934 24.9176   1
   1   0  18-12.2498 27.4019   2
  -1   0 -18-11.5438 21.0851   6
   1   0 -18-11.2575 14.5414   6
  -1   0 -18 23.3173 21.2947   5
   1   0  18 28.1700 25.7257   4
  -1   0  18 45.9799 27.9931   4
   1   0 -18 9.17984 14.5226   5
  -1   0 -18-19.3255 17.6501   1
   1   0  18 17.2118 22.2297   1
  -1   0  18-19.3159 35.2786   1
   1   0 -18 17.3059 22.3511   1
  -1   0  18-28.0314 36.2012   3
  -1   0  20 14.7943 19.1099   1
  -1   0 -20-12.8334 11.7262   1
   1   0  20-17.3554 15.8537   1
   1   0 -20-17.3205 22.3716   1
   1   0  20-11.1523 17.6438   2
   1   0 -20-9.63512 15.2449   6
  -1   0 -20-10.3945 16.4456   6
   1   0  20-12.7728 23.3309   4
   1   0 -20 8.21185 12.9948   5
  -1   0  20 13.4361 17.3564   4
  -1   0 -20-10.5355 19.2456   5
  -1   0 -20-17.9501 23.1845   1
   1   0 -20 15.3324 24.2538   1
  -1   0  20-23.6244 30.5114   3
   1   0  22 9.98559 20.3901   2
  -1   0  22 7.73683 17.3063   2
   1   0  22 18.6427 17.0245   3
  -1   0  22-11.7798 15.2133   4
   1   0 -22-7.44074 9.61021   5
   1   0  22 22.6625 23.1377   4
  -1   0 -22-9.31610 17.0149   5
   1   0 -22 13.5867 17.5466   1
  -1   0  22-15.7140 20.2937   1
  -1   0 -22-16.3476 21.1120   1
   1   0  22-13.9341 25.4486   1
  -1   0 -22-11.4457 20.9041   1
  -1   0  22 13.4221 17.3340   1
   1   0 -22-15.1360 13.8225   1
   1   0  22 15.6277 20.1823   1
   1   0 -24 7.64446 15.6102   6
  -1   0 -24 8.81564 13.9444   6
  -1   0 -24-8.52682 15.5738   5
   1   0  24-10.2484 13.2360   4
   1   0 -24 6.84674 6.25475   5
  -1   0  24 10.9292 17.2870   4
   1   0  24-8.70530 13.7698   2
   1   0  24-13.9274 12.7192   1
  -1   0 -24 10.4098 13.4444   1
  -1   0  24 24.8181 19.6275   1
   1   0 -24 26.5316 24.2283   1
  -1   0  24-16.9975 21.9514   3
   1   0  24-16.0389 14.6472   3
  -1   0  26-9.92814 12.8347   4
   1   0  26-9.31393 12.0423   4
   1   0  26-14.0032 18.0933   3
  -1   0  26 14.7805 13.5097   3
   1   0 -26-6.99485 12.7883   6
  -1   0 -26-7.98378 12.6411   6
  -1   0 -28-6.89157 6.29719   5
  -1   0  28 9.54164 15.0932   4
   1   0 -28 12.0037 9.49551   5
   1   0  28-12.1060 15.6353   3
  -1   0  28 12.8720 11.7564   3
   1   0 -28-6.48659 8.37988   6
  -1   0 -28 14.8358 13.5494   6
  -1   0 -30-6.26745 11.4493   5
   1   0 -30 17.3254 10.5504   5
   1   0  30 20.9876 16.5995   3
  -1   0  30-11.2130 14.4828   3
   1   0 -30-5.96023 9.43050   6
  -1   0 -30 6.89868 10.9143   6
  -1   0 -32-5.75896 9.12403   5
  -1   0 -32-6.40180 11.7038   6
  -1   1  31 1684.37 179.151   4
  -1  -1 -31 1606.87 165.188   5
   1  -1  31 1259.14 175.604   3
  -1  -1 -31 1452.77 165.002   6
   1   1 -31 1809.15 169.182   6
  -1   1  29 4734.32 443.106   4
  -1  -1 -29 4189.81 425.066   5
  -1   1  29 4249.78 449.947   3
   1   1 -29 4871.37 430.230   6
  -1  -1 -29 4505.54 428.151   6
   1   1 -27 19103.2 1630.23   5
  -1  -1 -27 17463.9 1624.63   5
  -1   1  27 22076.5 1655.04   4
   1  -1  27 14677.6 1649.78   3
  -1   1  27 15254.6 1654.08   3
  -1  -1 -27 18833.3 1629.01   6
   1   1 -27 18485.0 1629.76   6
  -1  -1 -25 7720.59 708.608   5
   1   1 -25 7938.73 710.991   5
  -1   1  25 8757.14 733.399   4
  -1  -1 -25 7484.55 708.768   6
  -1   1  25 7229.11 746.773   3
   1  -1  25 6022.03 732.866   3
   1  -1  25 8020.08 721.259   2
   1   1 -23 676.194 114.910   1
   1   1 -23 765.780 99.6809   6
  -1  -1 -23 576.782 89.4472   6
  -1  -1 -23 877.185 100.174   5
   1   1 -23 617.721 91.9567   5
  -1   1  23 874.545 114.595   4
   1  -1  23 758.029 105.776   4
  -1   1  23 547.947 113.358   3
   1  -1  23 550.309 114.994   3
   1  -1  23 760.323 112.122   1
  -1   1  23 762.049 106.201   1
   1   1 -23 718.134 107.272   1
   1  -1  23 619.888 98.2063   2
  -1   1  21 237.519 60.9050   1
   1   1 -21 341.063 82.3082   1
  -1  -1 -21 367.056 64.6507   1
   1  -1  21 356.437 85.1573   1
   1  -1  21 376.420 67.9565   2
  -1  -1 -21 214.445 49.7065   6
   1   1 -21 306.301 58.9924   6
   1   1 -21 264.020 53.3245   5
   1  -1  21 341.622 65.2421   4
  -1   1  21 399.292 73.5924   4
  -1   1  21 308.190 83.0651   1
   1  -1  21 329.351 70.0653   1
  -1  -1 -21 290.361 77.0066   1
   1  -1  21 285.907 76.5656   3
  -1   1  21 302.942 81.0486   3
   1   1 -19 28073.4 2553.37   6
   1   1 -19 31489.3 2550.33   5
  -1  -1 -19 30690.6 2551.49   5
  -1   1  19 24988.7 2515.33   2
   1  -1  19 30454.0 2565.47   2
  -1   1  19 33286.2 2582.98   4
  -1   1  19 25573.6 2617.12   3
   1  -1  19 20497.5 2580.60   3
  -1   1  19 28587.9 2569.55   1
   1  -1  19 28908.6 2577.38   1
  -1   1  19 30622.3 2612.40   1
   1  -1  19 28485.6 2608.37   1
  -1  -1 -19 29122.3 2598.40   1
   1   1 -19 35309.5 2585.13   1
   1   1 -17 50276.5 4138.61   1
  -1   1  17 41767.7 4150.89   1
   1  -1  17 42469.6 4163.09   1
   1  -1  17 43386.4 4131.65   1
  -1  -1 -17 46710.8 4117.02   1
   1   1 -17 43557.5 4145.31   1
   1   1 -17 49335.7 4116.30   6
  -1  -1 -17 50555.2 4103.67   6
  -1  -1 -17 53911.2 4115.29   5
   1   1 -17 52223.3 4107.02   5
   1  -1  17 50220.3 4128.27   2
  -1   1  17 43579.1 4072.01   2
   1  -1  17 44531.3 4111.19   4
  -1   1  17 48540.3 4137.93   4
  -1   1  17 49362.4 4216.89   3
   1  -1  17 38707.1 4168.39   3
  -1   1  17 40345.6 4074.36   2
   1  -1  15 74072.0 7333.91   1
   1  -1  15 59323.1 7340.86   1
  -1   1  15 57233.1 7319.41   1
  -1   1  15 71536.4 7323.24   1
  -1  -1 -15 83390.9 7318.95   1
   1   1 -15 84689.7 7341.22   1
  -1  -1 -15 58587.7 7316.59   1
   1   1 -15 69862.6 7334.55   1
  -1  -1 -15 106120. 7311.06   6
   1   1 -15 100335. 7336.12   6
  -1  -1 -15 106577. 7329.65   5
   1   1 -15 112107. 7315.33   5
   1  -1  15 119140. 7357.72   2
   1  -1  15 60659.5 7290.81   4
  -1   1  15 126496. 7381.41   4
   1  -1  15 94723.5 7413.78   3
  -1   1  15 110218. 7503.64   3
  -1   1  15 70049.8 7265.76   2
  -1   1  13 596.712 118.331   1
  -1  -1 -13 446.411 100.032   1
   1  -1  13 653.331 143.017   1
  -1  -1 -13 845.668 111.611   6
   1   1 -13 614.379 116.127   6
   1   1 -13 663.980 102.056   5
  -1  -1 -13 1065.39 135.200   5
   1  -1  13 787.186 106.316   4
  -1   1  13 1047.97 152.456   4
   1  -1  13 549.983 145.964   3
  -1   1  13 637.443 84.6150   2
  -1  -1 -13 445.898 114.647   1
   1   1 -13 353.315 104.561   1
   1  -1  13 354.940 97.6199   1
   1   1 -13 564.053 106.370   2
   1  -1  13 813.483 136.738   2
   1  -1  11 1078.55 178.347   1
   1   1 -11 783.090 150.660   1
   1   1 -11 1060.70 162.376   6
  -1  -1 -11 1522.55 160.424   6
  -1  -1 -11 1555.93 183.828   5
   1   1 -11 736.912 123.289   5
  -1  -1 -11 903.734 114.832   2
   1  -1  11 957.789 127.402   4
  -1   1  11 915.416 175.904   4
   1  -1  11 871.102 210.098   3
   1   1 -11 1109.31 150.113   2
   1  -1  11 829.218 145.966   1
  -1   1  11 1246.03 162.363   1
  -1   1  11 1083.42 165.241   1
  -1  -1 -11 887.718 142.749   1
   1   1 -11 723.588 149.233   1
   1   1  -9 84718.8 7310.14   1
  -1  -1  -9 99537.0 7293.43   6
   1   1  -9 74644.2 7252.70   5
  -1  -1  -9 77318.9 7241.59   2
  -1   1   9 92197.9 7243.49   2
   1  -1   9 67307.7 7318.83   2
  -1   1   9 57332.0 7316.40   4
   1  -1   9 86146.1 7243.06   4
   1  -1   9 89376.0 7492.82   3
  -1   1   9 77317.4 7483.25   3
   1  -1   9 79992.3 7289.19   1
  -1   1   9 89467.3 7306.63   1
  -1  -1  -9 84701.8 7299.59   1
   1  -1   9 86499.6 7325.14   1
  -1  -1  -9 70817.8 7276.74   1
   1   1  -7 57265.0 4521.37   1
  -1   1   7 53438.8 4520.88   1
   1  -1   7 48377.6 4524.14   1
  -1  -1  -7 43730.2 4511.04   1
   1  -1   7 52187.8 4512.90   1
   1   1  -7 55892.0 4529.64   1
  -1  -1  -7 39871.7 4489.30   6
   1   1  -7 41870.0 4520.22   6
   1   1  -7 52797.6 4467.22   5
  -1  -1  -7 71400.6 4624.30   5
  -1  -1  -7 48883.5 4476.58   2
  -1   1   7 53073.6 4472.54   2
   1  -1   7 47599.3 4569.29   2
  -1   1   7 41401.1 4560.13   4
   1  -1   7 61909.2 4788.13   3
  -1   1   7 41896.3 4634.39   3
   1   1  -7 54701.5 4512.88   2
   1   1  -5 695655. 63452.2   1
   1  -1   5 702003. 63480.3   1
  -1  -1  -5 732232. 63460.2   1
   1  -1   5 694169. 63464.8   1
  -1  -1  -5 672661. 63455.5   1
  -1   1   5 722242. 63457.6   1
   1  -1   5 729210. 63443.4   6
  -1  -1  -5 732146. 63426.1   6
   1   1  -5 710523. 63477.8   6
   1  -1   5 716783. 63442.9   5
  -1   1   5 732334. 63455.1   5
  -1  -1  -5 756282. 63546.3   5
   1  -1   5 788649. 63534.2   2
  -1  -1  -5 685626. 63430.6   2
  -1  -1  -5 730066. 63457.3   4
   1   1  -5 705456. 63442.8   4
  -1   1   5 735500. 63525.3   4
  -1   1   5 774349. 63538.8   3
   1  -1   5 888842. 63755.1   3
   1   1  -5 748701. 63450.0   3
   1   1  -5 682609. 63460.8   2
   1  -1   3 1909.11 198.927   1
   1   1  -3 1627.20 183.772   1
  -1  -1  -3 2050.49 207.899   1
  -1   1   3 530.815 156.277   1
  -1   1   3 1527.33 183.958   1
   1   1  -3 516.676 156.886   1
   1  -1   3 1488.88 177.490   6
  -1   1   3 1451.21 189.037   6
   1   1  -3 1604.22 183.481   6
  -1  -1  -3 1738.82 251.022   5
   1  -1   3 1733.10 187.711   5
  -1   1   3 1700.23 187.641   5
  -1   1   3 1919.20 199.320   2
   1  -1   3 1564.89 153.179   4
   1   1  -3 1657.91 182.562   4
  -1   1   3 1676.00 230.328   4
  -1  -1  -3 1749.40 199.567   3
  -1   1   3 1278.05 163.878   3
   1  -1   3 1297.67 282.857   3
  -1  -1  -3 1684.35 173.273   2
   1   1  -3 1851.09 197.032   2
  -1   1   1 21729.5 2686.36   1
   1  -1   1 31594.8 2703.69   1
   1   1  -1 30572.0 2682.63   1
  -1   1   1 30540.4 2692.63   1
  -1  -1  -1 30986.7 2702.69   1
   1  -1   1 22993.6 2707.84   1
   1   1  -1 28349.3 2681.33   1
   1   1  -1 31060.5 2668.63   6
  -1  -1  -1 29510.4 2649.45   6
   1  -1   1 27424.4 2686.49   6
   1  -1   1 33048.8 2695.87   5
   1   1  -1 35466.4 2659.39   5
  -1  -1  -1 21338.7 2709.73   5
  -1   1   1 36570.1 2716.17   2
  -1   1   1 35072.3 2721.75   4
   1  -1   1 29809.0 2662.33   4
   1   1  -1 33186.9 2700.12   4
  -1  -1  -1 30614.4 2703.68   3
   1  -1   1 15420.2 2707.52   3
  -1  -1  -1 30929.3 2682.15   2
   1   1   1 33714.2 2755.89   1
   1  -1  -1 32438.2 2766.26   1
   1   1   1 33362.2 2757.70   1
   1  -1  -1 32941.5 2771.04   1
  -1  -1   1 30526.9 2745.48   1
  -1   1  -1 35810.4 2772.97   1
  -1   1  -1 26212.8 2753.63   6
  -1  -1   1 35713.2 2740.74   6
   1   1   1 41020.9 2782.71   5
  -1  -1   1 39777.5 2752.94   5
  -1   1  -1 34171.0 2779.77   2
   1  -1  -1 33584.6 2768.86   2
  -1   1  -1 28809.4 2743.09   4
  -1  -1   1 31524.4 2764.05   4
   1  -1  -1 32100.2 2744.54   4
  -1   1  -1 30532.9 2718.39   3
  -1  -1   1 32994.3 2751.19   2
   1   1   1 33284.1 2752.70   2
   1   1   3 1545.06 196.166   1
  -1  -1   3 1666.25 210.574   1
  -1   1  -3 1764.18 211.621   1
  -1   1  -3 1967.52 227.926   1
   1   1   3 1333.47 197.488   1
   1  -1  -3 1750.99 206.533   1
  -1  -1   3 2347.27 227.018   6
   1  -1  -3 1697.16 216.881   6
  -1   1  -3 1637.83 204.809   6
   1   1   3 1808.68 239.735   5
  -1   1  -3 2158.95 220.815   5
   1  -1  -3 1337.48 192.378   5
  -1   1  -3 1639.10 215.916   2
   1  -1  -3 1728.04 196.259   2
  -1  -1   3 1865.86 211.817   4
   1  -1  -3 2171.28 227.115   4
  -1   1  -3 1528.21 167.602   4
  -1   1  -3 2437.15 246.754   3
   1   1   3 1730.47 224.009   3
   1   1   3 1758.31 193.008   2
   1  -1  -3 785.415 199.109   3
   1   1   5 656500. 62171.2   1
  -1  -1   5 711028. 62169.6   1
  -1   1  -5 715755. 62183.2   1
   1  -1  -5 760902. 62173.1   1
  -1   1  -5 752965. 62176.5   1
   1  -1  -5 748726. 62171.3   1
  -1  -1   5 685352. 62165.4   1
  -1  -1   5 642443. 62192.4   6
  -1   1  -5 625911. 62164.6   6
   1  -1  -5 643335. 62167.7   6
   1  -1  -5 654358. 62151.2   5
  -1   1  -5 714383. 62168.1   5
   1   1   5 675502. 62211.6   5
  -1   1  -5 673141. 62188.7   2
  -1  -1   5 728113. 62154.1   4
   1   1   5 748138. 62180.2   4
  -1   1  -5 608604. 62250.0   3
   1  -1  -5 729842. 62254.7   3
  -1  -1   5 680075. 62172.1   3
  -1  -1   5 754349. 62177.3   2
   1  -1  -5 770900. 62135.6   2
   1   1   5 713101. 62143.3   2
  -1  -1   7 42837.1 4463.68   1
  -1  -1   7 53211.7 4469.88   1
   1   1   7 49917.5 4474.98   1
  -1   1  -7 47478.8 4468.05   1
   1   1   7 48960.4 4459.41   1
   1  -1  -7 62196.8 4484.19   1
  -1   1  -7 51104.1 4470.72   1
   1  -1  -7 47525.3 4459.41   1
  -1   1  -7 48552.0 4455.83   6
   1  -1  -7 51875.7 4446.71   6
   1   1   7 50465.6 4425.73   6
  -1   1  -7 51068.1 4463.83   5
  -1  -1   7 47229.5 4422.72   5
   1   1   7 50248.8 4474.50   4
  -1   1  -7 52656.6 4419.23   4
   1  -1  -7 60109.1 4561.34   3
  -1   1  -7 47040.6 4407.11   4
   1   1   7 50491.7 4430.74   2
   1  -1  -7 48991.2 4413.50   2
  -1  -1   7 50269.9 4458.73   3
   1   1   9 82615.7 7348.71   1
  -1   1  -9 87076.6 7350.24   1
  -1  -1   9 91159.0 7350.56   1
   1  -1  -9 77908.0 7333.09   1
  -1   1  -9 76733.9 7337.00   1
  -1  -1   9 89310.0 7362.05   1
   1   1   9 75775.6 7333.77   1
   1  -1  -9 96287.4 7357.29   1
  -1   1  -9 91483.2 7339.63   6
   1   1   9 76486.0 7302.18   6
   1  -1  -9 90289.0 7316.95   6
   1  -1  -9 82177.5 7315.74   5
  -1  -1   9 71430.2 7298.37   5
  -1   1  -9 92887.7 7340.87   5
   1   1   9 85437.6 7301.63   2
  -1   1  -9 68966.3 7292.16   4
  -1  -1   9 83523.0 7305.78   4
   1   1   9 84503.7 7352.64   4
   1   1   9 85285.8 7377.28   3
  -1  -1   9 95729.1 7345.68   3
   1  -1  -9 81264.5 7277.63   2
   1   1  11 834.195 157.598   1
  -1   1 -11 925.185 160.759   1
  -1  -1  11 1344.03 182.246   1
   1  -1 -11 935.445 154.223   1
  -1  -1  11 1006.06 165.186   1
  -1   1 -11 880.866 154.541   1
   1   1  11 868.760 159.052   1
  -1   1 -11 1189.52 160.725   6
   1  -1 -11 1034.52 142.486   6
  -1   1 -11 1162.79 162.724   5
  -1  -1  11 1028.97 135.051   5
   1  -1 -11 1124.05 141.317   5
   1   1  11 1090.17 134.056   2
  -1  -1  11 1135.14 141.223   4
  -1  -1  11 1251.04 180.679   3
   1   1  11 1023.90 182.846   3
  -1   1 -13 435.917 109.169   1
   1   1  13 415.138 106.278   1
  -1  -1  13 347.085 97.6703   1
   1  -1 -13 525.420 113.185   1
   1   1  13 644.905 121.610   1
  -1   1 -13 485.977 108.434   1
  -1  -1  13 259.201 91.5531   1
   1  -1 -13 842.482 141.951   1
   1  -1 -13 605.340 104.018   6
  -1   1 -13 1019.52 137.628   5
   1   1  13 548.429 114.770   4
  -1   1 -13 818.056 89.3875   4
  -1  -1  13 621.820 103.788   4
  -1  -1  13 791.453 153.072   3
   1   1  13 632.654 139.589   3
   1   1  15 71581.2 6799.41   1
  -1  -1  15 72424.6 6796.86   1
   1  -1 -15 67192.9 6801.78   1
  -1  -1  15 95738.9 6829.11   1
   1   1  15 95342.2 6834.36   1
   1  -1 -15 57195.6 6789.72   1
  -1   1 -15 80504.7 6787.45   6
   1  -1 -15 92337.4 6794.15   6
  -1   1 -15 84123.0 6806.88   5
   1  -1 -15 84406.6 6783.67   5
   1   1  15 61066.8 6747.85   2
   1   1  15 72780.2 6794.14   4
  -1  -1  15 85242.1 6791.10   4
  -1  -1  15 78797.7 6882.81   3
   1   1  15 86253.1 6878.79   3
   1   1  15 71980.9 6734.41   2
   1   1  17 47198.1 3455.50   1
  -1   1 -17 43720.1 3442.83   1
   1   1  17 41529.8 3442.24   1
  -1  -1  17 44855.4 3453.83   1
   1  -1 -17 47111.4 3464.18   1
  -1   1 -17 39743.0 3447.03   1
   1  -1 -17 43085.0 3463.05   1
   1  -1 -17 28198.8 3402.04   6
  -1   1 -17 31296.6 3406.92   6
  -1   1 -17 43077.6 3439.56   5
   1  -1 -17 26296.5 3391.21   5
   1   1  17 43374.0 3396.31   2
  -1  -1  17 31575.0 3421.20   4
   1   1  17 45351.4 3444.97   4
   1   1  17 33267.3 3478.26   3
  -1  -1  17 25027.9 3458.37   3
   1   1  17 41856.4 3372.72   2
   1  -1 -19 31113.1 2611.72   1
  -1   1 -19 23838.7 2566.09   6
   1  -1 -19 26832.4 2567.81   6
  -1   1 -19 33477.2 2596.88   5
   1  -1 -19 26293.1 2563.89   5
   1   1  19 30159.7 2548.32   2
  -1  -1  19 29352.1 2578.84   4
   1   1  19 28375.7 2634.09   3
  -1  -1  19 23364.5 2632.95   3
  -1   1 -19 30294.0 2602.47   1
  -1  -1  19 28610.5 2589.60   1
   1  -1 -19 29392.1 2596.64   1
  -1  -1  19 30222.6 2592.19   1
   1   1  19 31729.0 2598.60   1
   1   1  19 26181.8 2580.34   1
  -1   1 -19 27995.4 2582.18   1
   1  -1 -21 337.276 75.0197   1
   1   1  21 330.481 74.4595   1
  -1  -1  21 390.756 78.5470   1
  -1   1 -21 317.418 72.0001   1
   1   1  21 341.831 51.5685   2
  -1  -1  21 340.551 69.3223   4
   1   1  21 329.604 71.4092   4
   1  -1 -21 320.771 61.0922   5
  -1   1 -21 322.013 70.3489   5
   1  -1 -21 462.873 74.2291   6
  -1   1 -21 295.253 66.8480   6
  -1  -1  21 287.978 69.8013   1
   1   1  21 359.589 79.5265   1
   1  -1 -21 290.821 72.0685   1
  -1  -1  21 373.605 74.9625   2
  -1   1 -21 398.950 83.9884   1
  -1  -1  21 181.384 77.0379   3
   1   1  21 300.045 86.9421   3
   1  -1 -23 834.133 105.649   6
  -1   1 -23 914.057 117.680   6
   1  -1 -23 823.268 104.084   5
  -1  -1  23 891.306 114.475   4
   1   1  23 573.702 103.119   4
  -1  -1  23 710.457 108.481   2
  -1  -1  23 695.971 112.380   1
  -1   1 -23 715.299 120.609   1
  -1   1 -23 713.125 112.640   1
   1   1  23 755.307 135.765   3
  -1  -1  23 568.152 127.054   3
   1  -1 -25 8340.62 727.295   5
  -1   1 -25 8690.69 741.991   5
   1   1  25 7216.51 734.704   4
  -1  -1  25 7816.07 736.398   4
  -1  -1  25 7806.43 734.175   2
   1   1  25 7921.36 772.426   3
  -1  -1  25 5755.21 760.499   3
   1  -1 -25 7964.41 727.621   6
  -1   1 -25 7852.55 737.811   6
   1   1  27 17681.5 1763.11   4
  -1   1 -27 21692.7 1769.14   5
   1  -1 -27 19187.4 1752.62   5
  -1  -1  27 15437.2 1785.20   3
   1   1  27 20563.2 1797.25   3
   1  -1 -27 20682.0 1755.85   6
  -1   1 -27 20500.4 1767.12   6
   1   1  29 3897.25 435.151   4
   1  -1 -29 4546.86 430.366   5
   1   1  29 4826.43 462.537   3
  -1   1 -29 5137.87 445.199   6
   1  -1 -31 1587.97 167.843   5
  -1   1 -31 1663.52 174.917   5
   1   1  31 1766.30 191.470   3
  -1  -1  31 1417.84 187.034   3
   1  -1 -31 1605.86 168.955   6
  -1   1 -31 1740.47 178.871   6
  -1   2  32 30.1885 19.6737   4
  -1  -2 -30 10.9358 8.76611   5
  -1   2  30 16.8716 15.4730   4
   1  -2  30 21.5177 13.9677   3
  -1   2  30 44.6005 24.9815   3
   1   2 -30 19.8660 12.1785   6
  -1  -2 -30 5.73998 10.5805   6
  -1  -2 -28 54.3574 18.5306   5
  -1   2  28 37.5121 19.3771   4
  -1  -2 -28 42.4497 17.7607   6
   1   2 -28 14.9369 12.1787   6
  -1   2  28-13.3780 12.5708   3
   1  -2  28 12.3117 16.1734   3
  -1   2  26 20.8315 21.2722   4
  -1  -2 -26-6.66318 12.1768   5
   1   2 -26 16.7147 17.0703   6
  -1  -2 -26-6.35336 14.2177   6
   1  -2  26 20.0851 15.8896   2
   1  -2  26-14.0064 12.7974   3
  -1   2  26 48.7251 25.6922   3
  -1   2  24 22.7884 20.8411   4
   1   2 -24 10.4344 19.0911   5
   1   2 -24-9.40022 17.2061   6
  -1  -2 -24 13.5039 12.3844   6
   1  -2  24 16.2744 21.0481   3
  -1   2  24 78.4102 47.3737   3
  -1  -2 -22 216.702 44.0429   5
   1   2 -22 102.433 40.0775   5
  -1   2  22 98.2358 38.2012   4
  -1  -2 -22 157.213 36.7654   6
   1   2 -22 162.463 42.0366   6
  -1   2  22 119.214 63.2001   3
   1  -2  22 131.886 53.5352   3
   1  -2  22 171.078 45.2322   2
  -1   2  20 22.4809 20.5464   1
   1   2 -20-19.2718 17.6189   1
   1  -2  20 26.4418 41.8302   1
   1   2 -20 12.4638 19.7317   6
  -1  -2 -20 8.03163 14.6931   6
  -1   2  20 13.4786 21.3354   4
  -1  -2 -20 9.51309 15.0705   5
   1  -2  20-8.04896 19.4650   4
   1   2 -20 10.7873 13.9568   1
  -1   2  20 23.1968 29.9687   1
   1  -2  20 11.9271 21.7995   1
   1  -2  20 21.8467 34.5642   3
  -1   2  20-28.0228 25.6036   3
   1  -2  18-29.0837 37.5607   1
  -1   2  18 12.8548 23.4800   1
   1   2 -18 20.1492 18.4034   1
  -1  -2 -18-10.1825 9.30588   1
   1  -2  18-14.4443 26.3827   2
   1   2 -18-14.0243 31.3717   6
  -1  -2 -18 45.1790 26.0952   6
   1  -2  18 7.65661 13.9885   4
  -1  -2 -18 11.0004 14.2110   5
   1   2 -18-11.8396 15.2943   5
  -1   2  18 14.9453 19.3041   4
  -1  -2 -18 20.2325 26.1311   1
  -1   2  18-23.9794 30.9694   1
   1   2 -18-12.4681 22.7739   1
  -1   2  18-31.4895 28.7575   3
   1  -2  18-25.4367 0.37637   3
  -1  -2 -16 117.118 37.4590   1
  -1   2  16 101.602 41.5461   1
   1   2 -16 104.762 55.4399   1
   1   2 -16 166.788 54.1167   2
   1  -2  16 167.007 62.1792   2
   1   2 -16 172.097 52.8999   6
  -1  -2 -16 114.714 41.0693   6
   1  -2  16 137.382 30.7944   4
  -1  -2 -16 115.338 42.2893   5
  -1   2  16 225.894 62.6236   4
   1   2 -16 161.023 45.4628   5
  -1  -2 -16 82.1727 51.0724   1
  -1   2  16 70.6582 49.5770   1
   1   2 -16 86.6807 49.0661   1
   1  -2  16 223.289 59.4885   1
  -1   2  16 261.352 95.1028   3
   1  -2  16 59.9763 48.9355   3
   1  -2  14-34.6028 5.33006   3
  -1   2  14 60.7640 48.3482   3
   1   2 -14 61.6986 24.7274   5
   1  -2  14 59.7893 41.0420   2
   1   2 -14 34.8700 28.0863   2
  -1  -2 -14 60.6322 34.3217   5
  -1   2  14 98.4218 47.8552   4
  -1  -2 -14 19.9118 26.2608   1
   1   2 -14 66.4634 43.2454   1
  -1   2  14 21.8762 40.3070   1
   1  -2  14 35.5130 32.8643   1
   1   2 -14 62.7950 38.5978   1
  -1   2  14 79.6142 38.8371   1
  -1  -2 -14 94.0770 41.0508   1
   1  -2  14 86.7829 64.9240   1
   1  -2  12 375.314 101.625   1
  -1  -2 -12 218.038 69.0933   1
   1   2 -12 276.689 80.4239   1
  -1  -2 -12 328.986 44.5659   2
   1  -2  12 340.430 93.9143   2
   1   2 -12 347.320 87.2836   2
   1   2 -12 289.847 74.4086   6
  -1  -2 -12 343.943 63.0520   6
  -1   2  12 383.966 97.1532   4
  -1  -2 -12 533.297 99.4496   5
  -1  -2 -12 542.977 101.086   1
   1   2 -12 410.327 88.8416   1
  -1   2  12 206.541 73.0803   1
   1  -2  12 152.930 83.8177   3
  -1   2  12 454.098 107.448   3
  -1   2  10 407.287 75.8245   1
   1   2 -10 462.242 91.4055   1
  -1  -2 -10 224.168 62.5972   1
   1  -2  10 329.310 84.0822   1
  -1  -2 -10 292.270 54.5954   6
   1   2 -10 391.023 81.7802   6
   1   2 -10 339.806 49.0887   5
  -1  -2 -10 359.963 47.6477   2
   1   2 -10 216.233 71.0187   2
   1  -2  10 406.421 109.340   2
  -1   2  10 286.437 89.7884   4
  -1  -2 -10 195.849 76.3484   5
   1  -2  10 319.536 73.1098   1
  -1   2  10 79.3661 46.7146   1
   1   2 -10 137.051 62.5138   1
  -1  -2 -10 377.180 83.0071   1
   1  -2  10 113.168 65.3553   3
  -1   2  10 189.184 69.9270   3
  -1   2   8 27.5343 17.9674   1
   1  -2   8 38.0335 28.4761   1
   1   2  -8 32.7246 29.9953   1
  -1  -2  -8 12.9838 12.1370   1
   1   2  -8 14.8507 13.8072   1
  -1  -2  -8 40.0184 27.3611   1
  -1   2   8 11.3258 18.1004   1
   1  -2   8 33.4391 40.4777   1
   1   2  -8 30.0375 23.8957   6
  -1  -2  -8 51.3543 20.4712   6
   1   2  -8 18.2438 11.3207   5
   1   2  -8 75.1008 42.0762   2
   1  -2   8 34.3052 44.3780   2
  -1  -2  -8 59.4929 44.4334   5
   1   2  -8 8.30197 11.0309   4
  -1   2   8 40.8467 32.9975   3
  -1   2   6 818.513 123.275   2
  -1   2   6 1057.85 133.659   1
  -1  -2  -6 836.568 118.878   1
   1   2  -6 1068.67 132.430   1
   1  -2   6 1084.18 128.750   1
   1  -2   6 645.674 127.974   1
  -1  -2  -6 627.349 107.196   1
  -1   2   6 926.368 119.769   1
   1   2  -6 802.328 132.926   1
   1   2  -6 903.660 133.146   6
   1   2  -6 925.509 96.9073   5
  -1  -2  -6 1124.72 159.260   5
  -1   2   6 662.612 121.682   5
   1  -2   6 702.576 176.201   2
   1   2  -6 984.200 150.771   2
  -1   2   6 813.589 175.186   4
   1   2  -6 890.862 114.957   4
  -1   2   6 848.667 120.079   3
  -1  -2  -6 891.051 105.917   2
   1   2  -4 497.484 84.6497   1
  -1  -2  -4 920.020 102.343   1
   1  -2   4 665.527 97.0481   1
  -1  -2  -4 640.329 83.4374   1
  -1   2   4 403.263 87.5463   1
  -1   2   4 377.341 97.6105   2
   1  -2   4 574.937 105.705   1
   1   2  -4 670.991 94.6245   1
  -1   2   4 731.611 92.1060   1
  -1  -2  -4 565.636 83.1780   6
   1   2  -4 704.754 108.573   6
  -1  -2  -4 680.241 88.5406   6
   1   2  -4 549.904 71.5583   5
  -1   2   4 545.002 103.541   5
   1   2  -4 775.460 134.423   2
   1  -2   4 486.698 141.550   2
  -1   2   4 490.985 134.508   4
   1  -2   4 565.286 66.2474   4
  -1  -2  -4 736.437 113.644   5
   1  -2   4 773.226 104.480   3
  -1   2   4 522.536 84.6698   3
   1   2  -4 554.558 88.9161   4
  -1  -2  -4 653.672 84.1883   2
  -1  -2  -2 812.058 89.6670   1
   1  -2   2 578.127 92.1783   1
   1   2  -2 721.203 84.8957   1
  -1  -2  -2 614.597 88.4619   1
  -1   2   2 410.026 84.4681   1
   1  -2   2 592.694 93.3433   1
   1   2  -2 675.351 102.014   6
  -1  -2  -2 413.492 76.5354   6
  -1  -2  -2 780.241 105.040   5
  -1  -2  -2 507.651 82.8406   5
  -1  -2  -2 404.127 78.8026   2
   1  -2   2 959.022 167.976   2
   1   2  -2 1007.84 146.372   2
   1  -2   2 643.782 91.1633   4
  -1   2   2 570.782 143.253   4
  -1   2   2 542.089 78.3771   3
   1  -2   2 573.011 82.9498   3
   1  -2   0 1976.20 232.479   1
   1   2   0 1855.95 215.196   1
   1  -2   0 2084.86 230.134   1
  -1  -2   0 2175.94 218.876   1
   1   2   0 2190.61 226.907   1
  -1  -2   0 2433.14 229.027   6
  -1  -2   0 1941.57 221.206   5
  -1   2   0 2392.08 260.435   5
   1  -2   0 2429.80 282.994   2
  -1   2   0 2738.85 297.518   4
   1  -2   0 2940.24 292.027   4
   1  -2   0 2210.07 221.415   3
  -1  -2   0 2166.17 253.547   4
   1   2   0 2082.32 264.096   3
   1   2   0 2751.33 286.133   2
   1  -2   0 1880.09 211.724   3
   1  -2  -2 618.511 92.2702   1
  -1   2  -2 549.335 88.2778   1
  -1  -2   2 525.149 83.0332   1
  -1  -2   2 570.498 82.2785   6
  -1   2  -2 514.514 101.221   6
   1  -2  -2 329.744 91.2806   6
  -1   2  -2 677.110 111.978   5
  -1  -2   2 503.159 72.7681   5
   1   2   2 812.487 121.362   2
  -1   2  -2 681.895 96.3937   4
  -1  -2   2 685.569 101.536   4
   1   2   2 693.241 121.346   3
   1  -2  -2 570.861 76.8695   3
   1   2   2 586.242 79.5899   1
   1   2   2 592.166 77.0818   1
   1  -2  -2 550.697 88.7715   1
  -1   2  -2 648.626 102.399   1
  -1  -2   2 662.155 86.7625   1
   1   2   4 566.690 77.7285   1
  -1   2  -4 587.892 94.3562   1
  -1  -2   4 572.438 87.8279   1
   1  -2  -4 606.317 90.7927   1
   1  -2  -4 633.677 92.2256   1
  -1   2  -4 565.818 93.7268   1
  -1  -2   4 560.441 85.8321   1
  -1   2  -4 571.013 105.511   6
  -1   2  -4 474.159 97.1268   5
  -1  -2   4 477.881 65.5767   5
   1  -2  -4 544.766 102.233   6
  -1   2  -4 657.994 71.3784   4
   1  -2  -4 537.422 83.1034   3
  -1  -2   4 617.541 95.5447   4
   1   2   4 721.905 124.166   3
  -1  -2   4 452.371 87.2443   3
  -1   2  -4 534.252 80.5870   3
   1   2   6 790.526 118.173   1
   1  -2  -6 1086.10 129.129   1
   1   2   6 902.122 120.449   1
  -1   2  -6 971.403 127.853   1
  -1  -2   6 898.243 122.213   1
  -1  -2   6 599.102 123.857   1
  -1   2  -6 1055.56 135.057   1
   1  -2  -6 1019.94 124.839   1
   1  -2  -6 949.344 136.599   6
  -1   2  -6 852.273 131.908   6
  -1   2  -6 812.669 123.999   5
  -1  -2   6 768.242 89.3451   5
   1  -2  -6 925.774 109.436   2
   1   2   6 880.545 140.271   4
  -1  -2   6 823.228 114.981   4
   1   2   6 1049.33 153.492   3
  -1  -2   6 739.763 119.486   3
   1  -2  -6 684.992 117.367   3
  -1   2  -8 13.4876 12.3836   1
   1  -2  -8 12.4650 19.7573   1
  -1  -2   8 12.9174 20.4714   1
   1   2   8-16.2289 14.8756   1
   1   2   8 12.9709 16.8001   1
  -1   2  -8-14.9973 19.4104   1
  -1  -2   8 18.6944 34.1664   1
   1  -2  -8 11.2132 10.3202   1
  -1   2  -8-15.4862 28.3122   6
   1  -2  -8 12.4916 16.1831   6
   1   2   8 25.2982 15.4547   6
  -1   2  -8 12.5311 19.8615   5
   1   2   8 22.6299 15.4564   2
   1  -2  -8 24.1199 13.7955   2
   1   2   8 18.9839 24.5498   4
  -1  -2   8 21.0451 9.69476   5
  -1  -2   8 16.1973 14.8468   4
   1   2   8 18.4530 29.2145   3
  -1  -2   8 12.4624 16.1455   3
  -1  -2  10 289.728 69.8380   1
   1  -2 -10 431.454 82.7169   1
   1   2  10 200.531 71.8658   1
   1   2  10 255.349 68.9662   1
  -1   2 -10 386.151 85.0179   1
   1  -2 -10 421.041 76.5382   1
  -1  -2  10 259.818 76.7287   1
  -1   2 -10 283.302 71.2005   6
   1  -2 -10 393.553 69.0495   6
   1   2  10 304.000 48.6752   2
   1   2  10 285.151 79.6269   4
  -1  -2  10 181.034 46.2367   5
  -1  -2  10 365.780 57.8727   4
  -1  -2  10 315.433 69.1953   3
   1   2  10 432.377 90.4034   3
  -1   2 -12 393.567 89.1270   1
   1  -2 -12 500.917 90.1652   1
   1   2  12 262.102 78.0098   1
  -1  -2  12 306.836 84.6808   1
  -1   2 -12 433.991 85.8650   6
   1  -2 -12 339.548 66.3782   6
  -1   2 -12 472.653 84.4102   5
  -1  -2  12 451.378 63.6302   5
   1  -2 -12 411.463 73.7036   5
   1   2  12 488.940 102.876   4
   1   2  12 356.809 49.3351   2
   1   2  12 596.137 111.165   3
  -1   2 -12 312.197 81.7389   1
  -1  -2  12 319.832 78.2598   1
   1  -2 -12 420.863 91.3370   1
   1   2  12 103.307 57.4322   1
  -1   2 -14 18.5995 29.8012   1
  -1  -2  14 17.1184 22.6146   1
   1  -2 -14 76.9226 39.5550   1
   1   2  14 76.4970 39.3394   1
   1   2  14 84.0568 40.8949   1
  -1  -2  14 81.4279 49.4128   1
  -1   2 -14 20.7436 19.5326   1
  -1   2 -14 98.9309 42.8525   6
  -1   2 -14 62.5908 35.3234   5
   1   2  14 22.3371 8.76334   2
   1   2  14 72.4497 14.5629   2
   1  -2 -14 52.7881 25.9485   5
  -1   2 -14 56.5290 12.8783   4
  -1  -2  14 26.3444 20.2120   4
   1   2  14 154.010 60.4609   3
  -1   2 -16 111.892 49.8642   1
  -1  -2  16 97.9019 44.0745   1
   1   2  16 86.6409 43.8079   1
   1  -2 -16 124.474 50.3934   1
   1  -2 -16 187.312 48.9248   6
  -1   2 -16 245.949 65.4533   5
  -1   2 -16 170.227 56.1210   1
   1   2  16 145.607 52.7788   1
   1  -2 -16 163.738 57.5352   1
  -1  -2  16 168.063 60.4628   1
   1   2  16 76.7154 44.7971   4
  -1  -2  16 164.954 46.7258   4
  -1   2 -16 134.760 27.7318   4
  -1  -2  16 97.0529 55.7841   3
   1   2  16 195.807 68.2813   3
   1   2  18 31.7918 29.0449   1
  -1   2 -18 17.6166 22.7678   1
   1  -2 -18 16.5191 26.1427   1
  -1  -2  18 14.9212 23.6170   1
  -1   2 -18 16.9016 21.8451   6
   1  -2 -18 11.7916 18.6716   6
  -1   2 -18 18.6735 24.1317   5
   1   2  18-17.1467 15.6832   4
   1  -2 -18 12.6204 19.9811   5
  -1  -2  18 29.0803 26.5701   3
   1   2  18-26.0706 33.6796   3
  -1  -2  18-12.8127 20.2848   4
  -1  -2  18 33.8880 26.8143   1
  -1   2 -18-17.2500 15.7774   1
   1   2  18 14.9099 19.2755   1
   1  -2 -18 19.7219 25.4846   1
   1  -2 -20 17.3880 22.4666   1
  -1  -2  20-15.8180 14.4624   1
  -1   2 -20 47.2726 28.7874   1
   1   2  20 15.0260 23.7767   4
  -1  -2  20 22.3865 20.4552   4
   1  -2 -20-12.5103 19.8000   5
  -1   2 -20-16.0679 25.4240   6
  -1   2 -20 15.9639 20.6285   1
  -1  -2  20 13.3472 17.2517   1
   1   2  20 15.8606 25.0962   1
  -1  -2  20-30.4232 39.2953   3
   1   2  20 25.7898 23.5613   3
  -1   2 -22 73.2082 37.4604   6
   1  -2 -22 178.104 50.0314   6
  -1  -2  22 66.6495 32.5436   4
   1  -2 -22 177.830 47.0328   5
  -1   2 -22 132.689 49.4562   5
  -1  -2  22 190.410 49.3576   2
   1   2  22 95.5111 54.8134   3
  -1  -2  22 165.423 76.5284   3
  -1   2 -24 56.8031 31.8607   5
   1   2  24-11.2485 17.9632   4
   1  -2 -24 46.8886 22.7919   5
   1  -2 -24 38.2980 21.5591   6
  -1   2 -24 25.8217 20.5704   6
  -1  -2  24-23.2979 21.4188   3
   1   2  24 20.9141 27.1222   3
  -1   2 -26-11.8442 15.2967   5
  -1  -2  26 10.3360 13.3490   2
   1   2  26-9.89475 18.0718   4
   1  -2 -26 15.7771 19.0595   5
  -1   2 -26 11.1826 14.4423   6
  -1  -2  26-19.0111 24.5517   3
   1   2  26-17.4808 22.5755   3
   1  -2 -28 33.6463 16.4565   5
  -1   2 -28 29.4657 18.1182   5
   1  -2 -28 26.7724 16.3702   6
  -1  -2  28 15.9008 20.6920   3
   1   2  28 28.6707 26.3048   3
   1  -2 -30 35.3582 15.3819   5
   1   2  30 23.5016 14.4786   4
  -1   2 -30 8.24482 7.84974   5
   1  -2 -30 28.7976 15.9338   6
  -1   2 -30 24.3366 16.7125   6
   1   2  30 11.8582 18.8866   3
  -1  -2  30 26.1989 24.0267   3
   1  -2 -32 20.6667 11.6995   5
  -1   3  31 1462.48 175.231   3
  -1  -3 -29 3631.07 347.830   5
  -1   3  29 4111.18 364.445   4
   1  -3  29 3471.86 361.268   2
  -1   3  29 4385.43 390.433   3
   1   3 -29 3881.03 360.372   6
  -1  -3 -27 14166.7 1304.11   5
  -1   3  27 15297.8 1323.63   4
   1  -3  27 14834.3 1322.20   2
  -1   3  27 18917.5 1380.23   3
   1  -3  27 11423.3 1330.24   3
   1   3 -27 16055.0 1326.06   6
  -1  -3 -27 13503.4 1302.41   6
  -1  -3 -25 7414.04 616.002   5
  -1   3  25 6799.77 630.113   4
   1  -3  25 6361.88 624.579   2
   1  -3  25 4694.94 635.946   3
  -1   3  25 8944.00 704.585   3
   1   3 -25 7196.31 633.443   6
  -1  -3 -25 5797.98 605.755   6
  -1  -3 -23 656.544 85.9161   5
   1  -3  23 533.715 89.0842   2
   1   3 -23 460.746 89.7006   6
  -1   3  23 643.811 127.601   3
  -1   3  23 575.267 94.3774   4
   1   3 -21 157.191 47.9305   5
   1  -3  21 276.724 62.4698   2
  -1  -3 -21 280.347 52.8780   5
   1   3 -21 171.713 55.0182   6
  -1   3  21 295.190 86.7761   3
   1   3 -19 20173.2 1676.72   5
  -1  -3 -19 19509.2 1682.00   5
   1  -3  19 16601.0 1686.68   2
  -1   3  19 21806.3 1710.51   4
  -1   3  19 19589.2 1752.04   3
  -1  -3 -19 15270.2 1669.14   6
   1   3 -17 22412.1 2340.58   1
  -1  -3 -17 17869.3 2286.23   6
   1   3 -17 32401.7 2298.60   5
   1  -3  17 31944.7 2340.82   2
   1  -3  17 23049.7 2381.83   3
   1  -3  17 21953.0 2394.64   1
  -1  -3 -17 12939.9 2299.38   1
   1   3 -17 34152.9 2319.27   1
  -1   3  17 30939.6 2381.44   1
   1  -3  17 33888.0 2324.47   1
  -1  -3 -15 47211.5 5424.47   1
   1  -3  15 75686.7 5526.61   1
  -1   3  15 73818.1 5421.50   1
  -1   3  15 77207.1 5468.86   1
   1   3 -15 76312.2 5425.41   1
  -1  -3 -15 76473.9 5414.27   1
   1  -3  15 70477.9 5422.12   1
   1   3 -15 41195.7 5416.39   1
   1   3 -15 75279.8 5449.49   6
  -1  -3 -15 62716.7 5394.19   6
  -1  -3 -15 31223.0 5390.53   5
   1   3 -15 63418.9 5383.40   5
   1  -3  15 68273.6 5448.99   2
  -1   3  15 77276.2 5460.46   4
  -1   3  15 75136.2 5449.69   3
   1  -3  15 27994.7 5424.25   3
   1   3 -15 54615.3 5430.35   2
   1  -3  13 546.555 106.115   1
  -1   3  13 668.739 107.383   1
  -1   3  13 1036.40 138.172   1
  -1  -3 -13 1132.09 127.658   1
   1   3 -13 803.300 128.278   1
  -1  -3 -13 852.568 97.7069   6
   1   3 -13 816.373 125.197   6
   1   3 -13 589.907 83.5357   5
   1  -3  13 1048.70 154.420   2
  -1  -3 -13 598.654 68.0226   2
  -1   3  13 970.365 144.922   4
  -1  -3 -13 442.632 97.2127   5
  -1   3  13 827.323 121.736   3
   1  -3  13 296.256 121.030   3
   1  -3  11 734.963 124.616   1
   1   3 -11 577.763 102.131   1
  -1   3  11 377.854 83.2325   1
   1   3 -11 664.223 108.087   6
  -1  -3 -11 581.237 77.6566   6
   1   3 -11 435.864 66.0860   5
   1  -3  11 769.824 140.647   2
   1   3 -11 581.144 118.961   2
  -1  -3 -11 470.947 61.7973   2
  -1  -3 -11 496.124 96.6168   5
  -1  -3 -11 619.547 98.9919   1
   1   3 -11 779.023 118.063   1
  -1   3  11 699.063 101.996   1
   1  -3  11 436.914 91.1660   1
  -1  -3 -11 1023.41 125.053   1
   1  -3  11 628.495 130.059   3
  -1   3  11 370.795 84.3331   3
   1  -3   9 36368.8 3201.17   1
   1  -3   9 30705.0 3202.22   1
  -1  -3  -9 35732.7 3184.85   1
  -1   3   9 37830.9 3189.77   1
  -1   3   9 35521.0 3191.08   1
   1   3  -9 47206.1 3263.13   1
   1   3  -9 36556.6 3199.20   1
   1   3  -9 32775.7 3204.93   6
  -1  -3  -9 44826.4 3219.23   5
   1  -3   9 37652.3 3296.27   2
  -1   3   9 28760.3 3236.13   4
   1  -3   9 41009.7 3240.37   3
  -1   3   9 29945.1 3180.59   3
   1   3  -9 28852.1 3226.66   2
  -1  -3  -9 32406.1 3156.58   2
  -1  -3  -7 32900.1 1930.28   1
   1   3  -7 24450.9 1894.66   1
   1  -3   7 25555.2 1839.95   1
   1  -3   7 17469.2 1825.72   1
  -1   3   7 18445.0 1823.49   1
   1   3  -7 19978.9 1826.51   1
  -1  -3  -7 19977.8 1817.00   6
   1   3  -7 19599.5 1841.85   6
  -1  -3  -7 22911.1 1848.25   5
  -1   3   7 20158.3 1835.26   5
   1  -3   7 15255.0 1909.57   2
  -1   3   7 12492.3 1854.79   4
   1  -3   7 21529.0 1846.09   3
  -1   3   7 17985.5 1822.90   3
  -1  -3  -7 20148.4 1803.07   2
   1   3  -7 20852.0 1890.38   2
  -1  -3  -5 320203. 26438.2   1
   1   3  -5 233766. 26435.6   1
   1  -3   5 290682. 26394.7   1
  -1  -3  -5 282906. 26389.1   1
   1  -3   5 319470. 26416.9   1
  -1   3   5 308855. 26404.2   1
   1   3  -5 265028. 26403.4   1
  -1   3   5 317311. 26393.8   1
  -1  -3  -5 303976. 26405.3   6
   1   3  -5 328376. 26435.9   6
  -1  -3  -5 335921. 26420.4   5
  -1   3   5 298287. 26430.6   5
   1   3  -5 276329. 26387.8   5
   1  -3   5 246563. 26499.6   2
  -1   3   5 326851. 26484.5   4
   1  -3   5 306041. 26384.5   4
   1  -3   5 309297. 26406.0   3
  -1   3   5 294554. 26409.5   3
   1   3  -5 359943. 26503.6   2
   1   3  -3 1016.43 134.182   1
  -1  -3  -3 1215.36 114.985   1
   1  -3   3 652.156 111.069   1
   1  -3   3 1021.30 110.123   1
  -1   3   3 809.480 112.605   1
  -1   3   3 1082.38 107.530   1
  -1  -3  -3 637.471 101.929   1
   1   3  -3 720.134 100.298   1
   1   3  -3 958.672 134.282   6
  -1  -3  -3 918.733 121.627   5
   1   3  -3 916.290 110.561   5
  -1   3   3 930.805 132.280   5
   1  -3   3 955.560 186.193   2
  -1   3   3 952.844 155.301   4
   1  -3   3 1073.38 135.644   4
  -1   3   3 913.702 120.176   3
   1  -3   3 766.366 108.700   3
   1   3  -3 1359.36 205.627   2
  -1   3   1 7961.45 802.396   1
   1  -3   1 9376.72 802.059   1
   1  -3   1 8910.50 805.633   1
   1   3  -1 12616.8 798.819   1
  -1   3   1 8219.40 793.151   1
   1   3  -1 5454.87 792.574   1
   1   3  -1 8602.39 824.291   6
  -1   3   1 7660.48 830.102   5
   1  -3   1 11166.0 916.276   2
  -1   3   1 10467.6 862.152   4
   1  -3   1 9537.19 816.806   3
   1   3  -1 9546.04 847.949   3
   1  -3   1 7638.59 801.350   3
   1   3  -1 12080.2 953.012   2
  -1   3  -1 10425.7 828.069   1
  -1  -3   1 7976.99 798.786   1
   1   3   1 8324.25 791.805   1
   1   3   1 9489.91 793.072   1
  -1  -3   1 11901.1 813.261   1
   1  -3  -1 8122.14 813.712   1
  -1   3  -1 5408.69 823.829   1
  -1   3  -1 9121.44 854.997   6
   1   3   1 8617.52 832.016   6
  -1   3  -1 8599.88 854.351   5
   1  -3  -1 10018.2 881.833   2
  -1   3  -1 9802.80 845.726   4
  -1  -3   1 9201.71 846.104   4
   1   3   1 8421.26 857.761   3
   1   3   1 12222.8 963.750   2
  -1   3  -3 902.562 120.048   1
   1  -3  -3 1046.68 119.064   1
  -1   3  -3 776.679 136.922   6
   1  -3  -3 935.886 142.539   6
  -1   3  -3 1018.32 140.463   5
   1   3   3 1216.00 200.689   2
   1  -3  -3 825.015 131.530   2
   1   3   3 842.500 134.008   4
  -1   3  -3 930.764 114.047   4
   1  -3  -3 737.143 106.971   3
  -1  -3   3 867.980 122.725   4
   1   3   3 722.643 136.999   3
  -1  -3   3 1635.99 170.905   1
   1   3   3 688.904 96.6780   1
   1   3   3 1310.72 120.458   1
  -1   3  -3 995.608 121.042   1
  -1  -3   3 937.374 109.037   1
   1  -3  -3 933.519 109.760   1
  -1   3  -5 314190. 26033.2   1
   1  -3  -5 299585. 26026.0   1
  -1  -3   5 308900. 26024.0   1
  -1   3  -5 286645. 26037.7   1
   1   3   5 318984. 26073.8   1
   1   3   5 299230. 26021.2   1
  -1  -3   5 227940. 26109.6   1
   1  -3  -5 276558. 26033.9   1
   1  -3  -5 321662. 26073.5   6
  -1  -3   5 296931. 26016.2   5
  -1   3  -5 312637. 26056.3   5
   1  -3  -5 281986. 26038.3   2
  -1  -3   5 320619. 26037.3   4
   1   3   5 241495. 26065.2   4
   1  -3  -5 302237. 26033.6   3
   1   3   5 289227. 26085.0   3
   1   3   5 270859. 26096.4   2
  -1  -3   5 274023. 26040.1   3
  -1   3  -7 22970.9 1858.94   1
  -1   3  -7 16880.0 1826.33   1
   1   3   7 22317.7 1830.88   1
  -1  -3   7 17962.2 1823.95   1
   1  -3  -7 18383.5 1829.75   1
  -1  -3   7 28643.9 1973.48   1
   1   3   7 33005.4 1936.28   1
   1  -3  -7 22503.2 1829.15   1
   1  -3  -7 21512.3 1861.46   6
  -1   3  -7 14116.3 1842.10   6
  -1   3  -7 21457.2 1850.79   5
  -1  -3   7 18966.4 1808.74   5
   1   3   7 21943.8 1879.92   4
  -1  -3   7 21235.8 1832.51   4
   1   3   7 21652.2 1875.34   3
  -1  -3   7 19393.1 1838.74   3
   1  -3  -7 17690.4 1829.37   2
   1   3   7 36015.7 1946.11   2
   1   3   9 38331.6 2932.39   1
  -1   3  -9 33699.3 2928.16   1
  -1  -3   9 58421.5 3085.92   1
   1   3   9 57274.8 3036.50   1
   1  -3  -9 32233.9 2928.53   1
  -1  -3   9 32900.1 2927.07   1
  -1   3  -9 33833.1 2960.47   1
  -1   3  -9 29779.0 2939.09   6
  -1   3  -9 33994.5 2933.04   5
  -1  -3   9 30296.5 2891.17   5
   1  -3  -9 30673.3 2897.86   2
   1   3   9 39242.3 2986.44   4
   1   3   9 35326.0 2958.95   3
   1  -3  -9 30346.5 2893.80   2
  -1  -3   9 20883.9 2911.66   3
   1   3   9 49863.7 2969.02   2
   1  -3 -11 641.271 90.0388   1
  -1  -3  11 672.458 132.292   1
  -1   3 -11 387.405 97.9200   1
   1  -3 -11 667.596 92.5867   6
  -1   3 -11 554.531 101.447   6
  -1   3 -11 571.003 91.3764   5
  -1  -3  11 623.500 69.2048   5
   1   3  11 782.406 129.617   4
  -1  -3  11 466.643 73.2944   4
   1   3  11 589.961 78.7084   2
  -1  -3  11 588.157 91.3440   3
   1   3  11 602.507 107.283   3
   1   3  11 718.369 102.525   1
  -1  -3  11 473.881 89.2844   1
   1   3  11 1020.42 137.987   1
  -1   3 -11 573.207 95.0295   1
   1  -3 -11 432.253 92.6875   1
   1   3  13 792.238 121.723   1
  -1  -3  13 665.140 115.651   1
  -1   3 -13 974.695 133.257   1
   1   3  13 918.202 142.479   1
   1  -3 -13 873.797 109.828   6
  -1   3 -13 610.293 117.961   6
  -1   3 -13 525.073 103.211   5
   1  -3 -13 892.371 118.445   5
   1  -3 -13 878.596 117.367   1
  -1   3 -13 668.098 133.257   1
   1   3  13 777.245 141.818   4
  -1  -3  13 864.931 96.7033   4
  -1  -3  13 1018.05 125.875   3
   1   3  13 659.990 119.906   3
   1  -3 -15 64550.3 5839.77   6
  -1   3 -15 63270.2 5869.55   6
   1  -3 -15 68029.1 5846.93   5
  -1   3 -15 68784.9 5860.82   5
   1   3  15 50900.7 5877.46   4
  -1  -3  15 59246.1 5828.92   4
  -1   3 -15 63929.2 5889.77   1
  -1   3 -15 63050.0 5873.12   1
   1   3  15 57336.1 5857.35   1
  -1  -3  15 85275.0 5918.17   1
   1  -3 -15 58346.3 5870.86   1
   1   3  15 82456.5 5903.27   1
  -1  -3  15 76729.1 5879.97   3
   1  -3 -15 83169.2 5881.80   1
  -1   3 -17 30471.6 2763.76   5
   1  -3 -17 37708.4 2756.70   5
  -1  -3  17 29736.6 2735.04   4
  -1   3 -17 30697.6 2771.96   6
   1  -3 -17 33536.1 2745.21   6
  -1   3 -17 34249.2 2794.55   1
   1  -3 -17 29958.2 2767.03   1
   1   3  17 35732.0 2794.13   1
  -1  -3  17 23816.8 2747.65   1
  -1   3 -17 22649.3 2756.02   1
  -1  -3  17 31248.2 2782.78   1
   1   3  19 19475.7 1554.79   4
  -1   3 -19 17160.2 1542.95   6
  -1  -3  19 17765.6 1581.07   3
   1   3  19 19568.7 1575.70   3
  -1   3 -19 19271.2 1549.09   5
   1  -3 -19 20389.2 1529.80   5
   1   3  21 281.926 63.7111   4
   1  -3 -21 152.251 42.7322   5
  -1   3 -21 173.698 52.3755   5
   1  -3 -21 180.430 45.7319   6
   1   3  21 126.018 62.6622   3
  -1  -3  21 120.617 60.3734   3
  -1   3 -23 341.983 75.8579   6
   1   3  23 475.566 83.9995   4
   1  -3 -23 342.100 69.8465   5
  -1   3 -23 644.205 101.865   5
  -1  -3  23 458.695 81.8435   2
  -1  -3  23 386.200 100.485   3
   1   3  23 373.767 92.4298   3
  -1   3 -25 7039.79 669.879   5
   1  -3 -25 6576.34 645.562   5
  -1  -3  25 7198.88 660.378   2
   1   3  25 7093.89 697.401   3
   1  -3 -25 6523.58 648.214   6
  -1   3 -25 7075.36 664.806   6
  -1   3 -27 15951.3 1446.86   5
   1  -3 -27 16420.9 1427.05   5
   1   3  27 14490.8 1430.48   4
  -1  -3  27 14992.0 1433.38   2
  -1  -3  27 12312.5 1454.59   3
   1   3  27 17656.5 1476.89   3
   1  -3 -27 16865.4 1429.35   6
  -1   3 -27 17098.2 1444.38   6
   1   3  29 3555.56 382.716   4
   1  -3 -29 4191.94 379.074   5
   1   3  29 4586.61 420.193   3
  -1  -3  29 3186.84 400.311   3
  -1   3 -29 3938.94 389.813   6
   1  -3 -29 4074.26 379.021   6
   1   3  31 1198.52 137.156   4
  -1   4  30 36.5065 22.4562   3
  -1   4  28 102.992 38.6221   3
   1  -4  28 36.9181 23.5093   3
   1  -4  28 50.8623 22.9554   2
  -1   4  28 111.138 30.6743   4
   1  -4  26 8.81621 13.9946   2
   1   4 -26 44.6459 22.8215   6
   1  -4  26 14.7544 13.5254   3
  -1   4  26 33.6670 26.6511   3
  -1  -4 -26 6.43975 8.40073   5
  -1   4  26 8.86097 8.17823   4
   1  -4  24 83.6935 30.5398   2
  -1   4  24 99.4448 33.7547   4
  -1  -4 -24 112.280 30.1389   5
   1  -4  24 70.3922 33.1711   3
  -1  -4 -24 64.8903 26.7877   6
  -1  -4 -22 455.300 68.6356   5
   1  -4  22 407.624 69.3778   2
   1   4 -22 225.203 64.7948   6
   1  -4  22 187.186 73.0176   3
  -1   4  22 223.455 66.7252   3
  -1   4  22 358.845 69.1234   4
   1  -4  20 11.1816 14.4500   2
  -1  -4 -20 19.6507 20.0695   6
   1   4 -20-16.1764 20.8973   6
   1  -4  20-24.2713 31.3487   3
  -1   4  20 12.6668 20.0417   4
   1  -4  18 50.7644 28.4456   2
  -1   4  18 14.3896 18.6719   4
  -1  -4 -18 11.7179 10.8543   5
  -1  -4 -18 8.49826 15.6271   6
   1   4 -18 16.3807 21.2325   6
  -1   4  18 27.6218 28.2592   3
   1  -4  18 26.9907 24.7141   3
   1   4 -16 200.270 64.6928   1
   1   4 -16 503.555 89.9739   6
  -1  -4 -16 454.600 62.9412   6
   1   4 -16 275.199 47.8917   5
   1  -4  16 401.023 79.9180   2
  -1   4  16 451.496 87.1180   4
  -1  -4 -16 113.106 53.3272   5
  -1   4  16 286.658 69.6728   1
  -1   4  16 403.259 72.2944   3
   1   4 -14 205.421 56.4751   1
   1  -4  14 94.7708 48.6983   1
  -1  -4 -14 122.660 34.3232   6
   1   4 -14 333.379 71.9715   6
   1   4 -14 205.863 36.8602   5
   1   4 -14 146.805 52.9310   2
   1  -4  14 284.273 72.6346   2
  -1   4  14 201.823 52.3696   1
   1  -4  14 280.473 84.3056   3
  -1   4  14 153.442 45.5800   3
   1   4 -12 311.950 66.8574   1
  -1  -4 -12 290.232 56.2462   1
  -1   4  12 363.917 63.4917   1
   1  -4  12 267.226 65.5366   1
   1   4 -12 244.252 61.1313   6
  -1  -4 -12 279.399 48.4496   6
   1  -4  12 339.177 86.0882   2
   1   4 -12 264.702 76.4984   2
  -1  -4 -12 266.575 59.8214   5
  -1   4  12 214.867 73.7472   4
   1   4 -12 285.618 61.5278   1
   1  -4  12 339.883 68.3747   1
  -1  -4 -12 406.551 64.7437   1
  -1   4  12 210.449 53.6848   3
   1  -4  12 326.086 80.5946   3
   1   4 -10 392.860 68.4681   1
  -1   4  10 298.493 62.6337   1
  -1  -4 -10 207.146 52.1984   1
  -1  -4 -10 385.038 60.0697   6
   1   4 -10 469.425 83.8674   6
   1   4 -10 430.250 57.3854   5
  -1  -4 -10 450.792 75.3043   5
  -1   4  10 183.145 66.9833   4
   1   4 -10 343.701 69.4716   1
  -1   4  10 312.559 61.6395   1
   1  -4  10 398.204 76.4809   1
  -1  -4 -10 364.391 58.6219   1
   1  -4  10 405.883 79.3113   3
  -1   4  10 334.531 65.8431   3
  -1   4   8 101.731 29.7016   1
   1   4  -8 31.1671 23.5393   1
   1  -4   8-30.1837 27.8171   2
  -1  -4  -8 23.9679 14.9555   1
   1  -4   8 13.0056 24.0474   1
   1  -4   8 78.2864 28.5065   1
   1   4  -8 32.4345 18.5217   1
  -1   4   8 27.1422 18.8514   1
  -1  -4  -8 19.6130 15.0975   1
   1   4  -8 39.7192 24.4697   6
   1   4  -8 36.9640 17.2896   5
  -1  -4  -8 16.8633 15.8500   6
  -1   4   8 80.3280 41.1768   4
  -1   4   8 55.4937 27.0761   3
   1  -4   8 47.7187 9.68646   4
   1  -4   8 49.0510 10.5846   4
   1  -4   8 10.8739 22.5185   3
  -1   4   6 790.074 104.048   1
  -1   4   6 903.449 104.288   1
   1  -4   6 847.131 179.799   2
   1  -4   6 1444.19 138.776   1
   1   4  -6 799.352 113.212   1
  -1   4   6 881.796 121.403   5
   1   4  -6 964.779 108.267   5
  -1  -4  -6 1074.64 126.108   5
   1   4  -6 915.641 174.211   2
   1  -4   6 802.375 97.7799   4
  -1   4   6 1175.42 161.525   4
   1  -4   6 919.543 95.9335   4
   1  -4   6 973.097 114.653   3
  -1  -4  -6 740.735 90.2260   1
   1   4  -6 1061.41 108.692   1
  -1  -4  -6 425.086 97.8475   1
   1  -4   4 251.208 47.4827   1
   1   4  -4 264.168 41.2592   1
  -1   4   4 211.192 43.6374   1
   1   4  -4 305.069 66.9289   6
  -1  -4  -4 219.698 52.5771   6
  -1   4   4 296.586 65.0448   5
   1   4  -4 230.078 49.5642   5
   1   4  -4 596.714 141.101   2
  -1  -4  -4 356.783 62.6236   5
  -1   4   4 280.891 70.6444   4
   1  -4   4 304.941 54.6578   3
  -1   4   4 338.512 43.3815   1
   1  -4   4 499.635 123.700   2
   1   4  -4 282.975 44.0170   1
   1  -4   4 410.135 59.0410   1
  -1   4   2 93.0911 24.9920   1
  -1   4   2 133.168 23.1066   1
   1   4  -2 61.8357 29.4493   6
  -1   4   2 201.788 52.4850   5
   1   4  -2 144.681 81.5332   2
  -1   4   2 83.9357 41.6404   4
   1  -4   2 92.3333 24.5243   1
   1  -4   2 118.607 32.2566   3
  -1   4   0 1819.51 159.374   1
  -1   4   0 1421.76 195.929   6
   1   4   0 1395.74 186.586   6
  -1   4   0 1695.42 199.984   5
   1  -4   0 1880.27 234.475   2
  -1   4   0 1316.75 185.495   4
   1   4   0 1590.58 201.206   3
  -1   4   0 1448.84 159.833   1
   1  -4   0 1715.59 162.656   1
  -1   4  -2 119.210 28.6387   1
  -1   4  -2 81.7865 23.3268   1
  -1   4  -2 140.770 45.4294   6
  -1   4  -2 140.254 42.9332   5
   1  -4  -2 133.398 47.7416   2
   1   4   2 38.8880 62.1614   2
  -1   4  -2 111.775 33.0725   4
   1   4   2 60.3136 34.9064   3
  -1  -4   2 78.2572 33.5132   4
   1  -4  -2 101.317 20.1140   1
   1  -4  -4 344.619 45.0649   1
  -1   4  -4 223.953 49.3831   1
   1  -4  -4 339.874 49.0652   1
  -1   4  -4 343.554 73.1353   6
  -1   4  -4 302.732 64.3977   5
   1   4   4 527.289 137.150   2
   1  -4  -4 321.758 66.2789   2
   1   4   4 328.126 68.9206   4
  -1   4  -4 297.051 51.1493   4
  -1  -4   4 294.453 60.2626   4
  -1  -4   4 187.458 51.8381   3
   1  -4  -6 807.259 108.954   1
  -1   4  -6 594.061 105.389   1
   1  -4  -6 1095.25 137.707   6
  -1   4  -6 1046.78 138.673   6
  -1   4  -6 995.273 128.475   5
   1   4   6 1138.32 173.841   2
   1  -4  -6 767.935 110.600   2
  -1  -4   6 736.836 106.621   4
   1   4   6 939.079 134.990   4
  -1  -4   6 780.063 112.576   3
  -1  -4   6 787.624 96.7486   1
   1   4   6 1008.16 95.6655   1
   1   4   6 974.137 94.0214   1
   1  -4  -6 758.457 104.883   1
  -1  -4   6 912.976 122.053   1
   1   4   8 20.7175 11.4644   1
   1  -4  -8 65.4174 22.1687   1
  -1   4  -8 50.5533 31.0922   1
   1   4   8 30.7566 24.7224   3
  -1  -4   8 75.8109 26.3349   3
  -1   4  -8 33.7754 21.0325   5
   1  -4  -8 87.9989 36.5705   6
   1  -4  -8 55.3066 26.3873   2
   1   4   8 47.4946 29.2503   2
   1   4   8 48.3161 36.2950   4
  -1  -4   8 31.2260 19.3728   4
   1  -4  -8 33.7178 23.3722   1
   1   4   8 69.4201 24.7976   1
  -1  -4   8 51.7444 19.4400   1
  -1   4 -10 481.453 83.5834   6
   1  -4 -10 380.408 71.0151   6
  -1   4 -10 319.246 67.3007   5
   1  -4 -10 411.691 57.7443   1
  -1   4 -10 256.650 77.9923   1
   1   4  10 611.614 108.438   4
  -1  -4  10 402.757 61.2110   4
  -1  -4  10 349.543 64.8966   3
   1  -4 -10 407.803 53.0622   2
   1   4  10 368.082 80.9992   3
  -1   4 -10 452.030 66.3959   1
   1  -4 -10 539.487 88.2333   1
  -1  -4  10 459.761 66.0627   1
   1   4  10 432.423 61.8037   1
   1   4  10 366.653 70.8843   1
  -1   4 -12 439.817 90.0604   1
  -1  -4  12 415.930 91.6545   1
   1  -4 -12 231.990 43.0716   1
   1   4  12 309.574 53.9831   1
  -1   4 -12 324.165 65.8426   6
   1  -4 -12 322.214 57.3468   6
  -1   4 -12 318.350 61.9381   5
   1  -4 -12 251.086 31.0313   2
   1   4  12 313.095 78.7831   4
   1  -4 -12 235.597 30.1679   2
  -1  -4  12 194.932 48.4363   3
   1   4  12 206.123 58.1730   3
   1   4  12 342.833 66.8158   1
  -1  -4  12 339.118 57.6536   1
   1  -4 -12 332.591 69.1359   1
  -1   4 -12 270.603 52.8084   1
   1   4  14 310.899 69.5534   1
   1  -4 -14 224.516 58.7789   1
   1  -4 -14 146.578 38.5077   6
  -1   4 -14 226.103 51.5884   5
  -1  -4  14 245.608 73.4935   1
  -1   4 -14 280.624 70.4173   1
  -1  -4  14 185.534 33.0554   4
   1   4  14 204.077 54.4548   3
  -1  -4  14 272.030 51.2240   3
  -1   4 -16 397.045 76.1318   6
   1  -4 -16 288.763 54.5441   6
   1   4  16 269.667 76.3357   4
   1  -4 -16 368.389 63.6815   5
  -1  -4  16 380.585 51.1960   4
  -1   4 -16 374.846 71.1651   5
   1   4  16 459.900 84.7144   1
   1   4  16 306.827 70.9289   3
  -1  -4  16 395.336 71.5903   3
   1  -4 -18-8.80152 16.0873   5
   1   4  18 33.0097 26.1127   4
  -1   4 -18-12.3245 11.2726   5
   1  -4 -18 14.3679 16.0818   6
  -1   4 -18 27.4902 21.7493   6
  -1  -4  18 13.9750 18.0589   3
   1   4  18 14.6161 13.3624   3
   1   4  20 14.6240 18.8893   4
   1  -4 -20 8.99416 20.1216   5
   1  -4 -20-7.51559 11.8930   6
  -1   4 -20 14.1766 12.9511   6
   1   4  20 31.5486 24.9522   3
  -1  -4  20-16.0924 20.7853   3
  -1   4 -22 295.773 69.3526   6
   1  -4 -22 331.064 57.1397   6
   1  -4 -22 235.129 53.0423   5
   1   4  22 303.532 68.3793   4
  -1   4 -22 321.495 68.9024   5
  -1  -4  22 341.688 67.0409   2
  -1  -4  22 274.166 75.4236   3
   1   4  22 258.503 67.7669   3
   1  -4 -24 60.2173 28.8286   6
   1   4  24 98.3228 33.5205   4
   1  -4 -24 54.1813 22.4692   5
  -1   4 -24 27.8911 22.7022   5
  -1  -4  24 54.6190 28.7214   2
  -1  -4  24 18.5175 24.5100   3
   1   4  24 82.1641 33.9817   3
  -1  -4  26-9.87920 15.6404   2
   1  -4 -26-16.7377 17.1021   6
  -1   4 -26 23.6717 18.7327   6
  -1  -4  26 16.5228 15.1036   3
   1  -4 -26 15.6716 12.4124   5
   1   4  26 18.8940 19.3019   4
  -1  -4  28 51.0197 21.3745   2
   1  -4 -28 69.5909 23.6600   6
  -1   4 -28 50.4471 25.0800   6
   1   4  28 41.9175 22.8736   3
   1  -4 -28 90.7632 25.1123   5
   1   4  28 57.2588 23.1724   4
   1  -5  27 8093.89 750.858   2
  -1  -5 -25 5615.02 454.647   5
  -1   5  25 4900.56 460.001   4
   1  -5  25 4429.69 452.998   2
   1  -5  25 3687.18 474.999   3
   1   5 -25 4205.09 470.632   6
   1  -5  23 246.776 49.5948   2
   1   5 -23 359.738 72.4541   6
  -1   5  23 262.074 61.3252   3
   1  -5  23 339.120 80.1993   3
  -1   5  23 255.888 54.6308   4
   1  -5  21 132.688 38.2567   2
   1   5 -21 164.942 50.5238   6
   1  -5  21 62.2850 39.4087   3
  -1   5  21 205.375 49.5066   3
  -1  -5 -21 81.3437 30.5404   5
  -1   5  21 139.357 41.7647   4
  -1  -5 -19 5529.65 689.974   5
  -1   5  19 8932.37 720.927   4
  -1   5  19 8428.69 713.797   3
   1  -5  19 3957.77 710.547   3
  -1  -5 -19 8377.36 692.288   6
   1   5 -19 9563.00 737.712   6
  -1  -5 -17 9497.57 1164.37   5
  -1   5  17 12655.2 1189.45   4
   1  -5  17 13159.3 1184.94   2
   1  -5  17 9907.34 1206.27   3
  -1   5  17 13229.7 1176.04   3
  -1  -5 -17 14135.5 1157.09   6
   1   5 -17 17138.5 1210.09   6
  -1   5  15 25693.6 2600.83   4
   1  -5  15 29992.1 2610.27   2
  -1  -5 -15 28612.5 2587.10   5
   1   5 -15 32450.6 2602.51   6
  -1  -5 -15 28092.3 2560.51   6
   1   5 -13 100.500 32.5615   1
   1   5 -13 72.8545 34.0012   6
   1   5 -13 81.9751 23.1432   5
   1  -5  13 111.610 48.5581   2
  -1  -5 -13 111.442 34.0912   5
  -1   5  13 63.5611 39.0314   4
  -1   5  13 72.5538 29.2545   3
  -1  -5 -13 56.9570 24.4759   1
  -1   5  13 52.6840 22.8458   1
   1   5 -11 327.535 55.1216   1
   1  -5  11 294.101 56.5029   1
   1  -5  11 281.428 68.2204   3
  -1  -5 -11 277.973 49.8664   6
   1   5 -11 315.178 50.5950   5
   1  -5  11 344.390 95.1234   2
   1   5 -11 448.134 97.1115   2
  -1  -5 -11 260.505 57.0833   5
  -1   5  11 260.643 70.0089   4
  -1   5  11 278.392 58.9009   3
  -1  -5 -11 318.781 47.5252   1
  -1   5  11 311.324 50.9843   1
  -1  -5  -9 7678.65 668.048   1
   1   5  -9 10915.2 739.077   6
  -1  -5  -9 9349.87 707.353   6
  -1  -5  -9 11541.8 724.239   5
   1  -5   9 11643.1 731.708   3
  -1   5   9 10854.8 730.376   3
  -1   5   9 9476.80 693.598   1
   1  -5   9 9201.43 704.443   1
  -1   5   7 6805.82 562.627   1
   1   5  -7 6470.35 559.340   1
   1  -5   7 10095.5 625.323   1
   1  -5   7 5991.79 573.645   1
  -1   5   7 3570.81 554.885   1
   1   5  -7 6506.67 563.782   1
   1   5  -7 7054.12 610.409   6
  -1  -5  -7 7164.83 594.665   6
  -1  -5  -7 5840.86 584.270   5
   1   5  -7 6938.67 580.455   5
   1  -5   7 6100.67 684.041   2
  -1   5   7 5936.78 611.309   4
   1  -5   7 5813.56 560.746   4
   1  -5   7 6529.69 584.443   3
  -1   5   7 7494.45 601.201   3
   1   5  -7 7730.73 702.968   2
  -1   5   5 82406.3 6005.18   1
   1  -5   5 103660. 6068.38   1
   1  -5   5 93921.3 6029.99   1
   1   5  -5 34645.3 5998.74   1
  -1   5   5 86917.4 6006.99   1
   1   5  -5 41247.2 6002.52   1
   1   5  -5 105943. 6087.84   6
  -1  -5  -5 92198.9 6061.53   6
  -1  -5  -5 96527.1 6052.74   5
   1   5  -5 108065. 6050.41   5
  -1   5   5 115529. 6084.27   5
   1  -5   5 85975.0 6197.59   2
  -1   5   5 98941.7 6095.15   4
  -1   5   5 107259. 6067.30   3
   1  -5   5 97873.9 6047.12   3
   1   5  -3 100.790 35.7389   6
  -1   5   3 101.376 35.3532   5
   1  -5   3 136.808 66.7534   2
  -1  -5  -3 88.4827 31.6233   5
  -1   5   3 111.331 41.7712   4
   1  -5   3 102.765 19.8907   1
   1  -5   3 61.9673 26.3520   1
   1  -5   3 152.849 34.0224   3
  -1   5   1 1901.54 200.564   4
   1   5  -1 1402.91 191.308   6
   1  -5   1 1525.51 178.597   3
  -1   5  -1 1713.35 202.094   6
   1   5   1 1773.86 197.845   6
  -1   5  -1 2133.31 209.833   5
   1  -5  -1 1786.93 219.051   2
  -1   5  -1 1528.34 189.644   4
  -1  -5   1 1687.43 196.474   4
   1  -5  -1 1473.09 179.980   3
  -1   5  -3 125.652 20.1624   1
  -1   5  -3 98.4031 26.0876   1
  -1   5  -3 156.070 47.2984   6
  -1   5  -3 101.524 35.8967   5
   1  -5  -3 121.892 41.6174   6
   1  -5  -3 106.271 41.8220   2
  -1   5  -3 197.436 42.5953   4
  -1  -5   3 126.808 36.2150   4
   1   5   3 108.584 38.7810   3
  -1  -5   3 118.788 36.7022   3
  -1  -5   5 83907.8 1225.13   1
  -1  -5   5 70043.2 1231.61   1
  -1   5  -5 82729.5 1412.17   1
   1  -5  -5 2339.44 1166.52   1
   1  -5  -5 18073.1 1182.27   1
  -1   5  -5 60606.4 1277.87   1
   1  -5  -5 99210.2 1543.81   6
  -1   5  -5 101931. 1593.39   6
  -1   5  -5 88095.8 1486.08   5
   1  -5  -5 81535.6 1427.96   2
  -1  -5   5 93114.9 1430.15   4
   1   5   5 108339. 1642.65   3
  -1  -5   5 83365.6 1428.49   3
  -1  -5   7 5661.73 477.749   1
   1  -5  -7 3978.72 481.139   1
  -1  -5   7 6018.61 476.023   1
  -1   5  -7 7459.36 527.156   1
   1  -5  -7 2620.36 485.278   1
  -1   5  -7 2649.13 473.312   1
   1  -5  -7 6018.92 521.612   6
  -1   5  -7 6915.24 538.284   6
  -1   5  -7 6708.21 521.472   5
   1  -5  -7 5611.77 498.867   2
   1   5   7 6949.19 538.174   4
  -1  -5   7 6063.12 498.504   4
   1   5   7 6857.94 540.894   3
   1   5   7 7886.45 574.972   2
  -1  -5   7 5846.47 504.762   3
  -1  -5   9 9212.87 915.999   1
   1   5   9 9945.35 898.807   1
   1   5   9 9771.48 898.093   1
   1  -5  -9 10710.9 930.789   1
   1  -5  -9 10342.5 939.615   6
   1  -5  -9 9236.42 919.234   2
   1   5   9 11704.1 963.889   4
   1   5   9 10063.2 951.209   3
  -1  -5   9 9592.30 922.760   3
   1  -5 -11 338.024 63.1399   1
   1   5  11 306.380 47.0686   1
  -1   5 -11 500.881 83.1056   1
  -1  -5  11 379.543 67.3788   1
  -1   5 -11 368.865 68.0635   6
   1  -5 -11 243.477 55.8710   6
  -1   5 -11 354.930 62.7835   5
   1  -5 -11 335.244 50.1693   2
  -1  -5  11 341.858 51.2767   4
   1   5  11 276.729 69.2564   4
   1   5  11 430.882 77.2822   3
  -1  -5  11 297.458 54.3743   3
  -1   5 -13 91.2559 29.9239   5
   1   5  13 62.5023 30.8261   3
  -1  -5  13 70.6956 22.3875   3
   1   5  13 79.7894 36.2246   4
   1  -5 -13 84.4736 29.5157   5
  -1  -5  13 55.5765 16.5733   4
   1  -5 -13 74.0455 36.6659   1
   1   5  13 57.1880 22.5137   1
  -1   5 -15 27536.1 2717.04   6
   1   5  15 27859.0 2718.76   3
   1  -5 -15 34208.9 2712.73   5
  -1   5 -15 30649.3 2714.68   5
   1   5  17 9980.88 1216.15   4
  -1   5 -17 14737.4 1220.32   6
   1  -5 -17 12387.5 1187.88   6
   1   5  17 14210.1 1221.46   3
  -1   5 -17 13313.4 1212.49   5
   1  -5 -17 14487.9 1201.23   5
   1   5  19 7446.89 804.884   4
   1  -5 -19 8010.68 770.652   6
  -1   5 -19 9758.11 806.566   6
  -1  -5  19 7240.92 792.807   3
  -1   5 -19 9350.13 802.588   5
   1  -5 -19 9182.99 784.847   5
   1  -5 -21 112.300 29.4619   6
  -1   5 -21 147.016 44.0299   6
   1  -5 -21 223.102 44.1744   5
   1   5  21 123.964 43.0375   4
  -1   5 -21 136.029 41.4322   5
  -1  -5  21 186.853 47.9785   2
   1   5  21 169.542 49.5547   3
  -1  -5  21 132.554 45.7285   3
   1  -5 -23 149.769 34.9309   6
  -1   5 -23 252.656 54.5064   6
  -1  -5  23 163.644 43.0364   2
   1  -5 -23 129.201 35.8087   5
  -1  -5  23 85.6469 41.5207   3
   1   5  23 245.772 57.4803   3
   1   5  25 4939.24 370.178   4
   1   5  25 4489.51 384.979   3
   1  -5 -25 3612.40 347.971   6
  -1  -5  25 4656.77 366.500   2
   1   5  27 5119.68 536.174   3
   1  -5 -27 4067.63 504.667   6
  -1  -6 -22 221.785 44.3639   5
   1  -6  22 241.813 46.7047   2
   1  -6  22 255.336 67.5562   3
   1   6 -22 304.328 61.7107   6
  -1   6  20 10.1907 13.1969   4
  -1  -6 -20-8.78464 11.3869   5
   1  -6  20 35.7361 18.2687   2
   1   6 -20 12.2598 15.8628   6
   1  -6  20 19.0845 17.4548   3
  -1   6  18 22.7219 18.0173   4
  -1  -6 -18 18.8430 14.9597   5
   1  -6  18 10.5006 13.6245   2
   1  -6  18-19.5141 25.2351   3
   1   6 -16 262.434 55.7055   6
  -1   6  16 247.555 59.8075   4
   1  -6  16 315.148 65.9815   2
  -1   6  16 227.736 55.6961   3
   1  -6  16 208.001 69.0642   3
  -1  -6 -14 196.640 37.1090   6
   1   6 -14 276.950 54.8289   6
  -1   6  14 196.256 55.4003   4
  -1  -6 -14 229.509 48.2163   5
  -1   6  14 182.261 46.3942   3
   1  -6  14 194.085 57.7137   3
  -1   6  12 129.450 26.8260   1
   1   6 -12 188.291 44.7823   6
  -1  -6 -12 98.8220 29.1299   6
   1  -6  12 163.770 60.6220   2
  -1  -6 -12 176.340 40.8840   5
  -1   6  12 133.268 44.2460   4
  -1   6  12 197.679 45.3230   3
   1  -6  12 215.687 53.0527   3
  -1  -6 -10 226.130 49.1933   2
   1   6 -10 202.296 38.1856   1
   1   6 -10 314.785 60.5881   6
   1   6 -10 355.497 54.3271   5
  -1  -6 -10 274.396 50.0553   6
   1  -6  10 261.782 83.1331   2
  -1  -6 -10 365.501 59.6635   5
  -1   6  10 301.352 68.0690   4
  -1   6  10 331.328 60.9385   3
   1  -6  10 264.433 58.5204   3
   1  -6   8 196.094 32.7803   1
   1   6  -8 124.833 41.4690   6
   1   6  -8 174.366 38.2394   5
   1  -6   8 128.786 67.3661   2
  -1   6   8 275.500 57.9187   4
  -1  -6  -8 167.172 38.5282   5
  -1   6   8 85.6786 31.1754   3
   1  -6   8 147.191 36.4879   3
   1   6  -6 353.908 67.9275   6
  -1  -6  -6 438.980 65.8593   6
   1  -6   6 538.116 131.963   2
   1  -6   6 359.869 46.3083   4
   1  -6   6 377.620 56.5250   3
  -1   6   4 167.751 40.2698   5
  -1  -6  -4 121.507 38.1524   6
   1  -6   4 172.431 75.3839   2
  -1  -6  -4 94.9759 34.1415   5
   1   6  -4 260.147 54.5116   6
   1  -6   4 158.876 37.2940   3
  -1  -6  -2 31.9450 19.7612   5
  -1   6   2 91.7356 35.0869   4
  -1   6   2 38.9140 22.1752   5
   1  -6   2 35.9160 19.0375   3
  -1   6   0 915.559 125.510   4
  -1  -6   0 951.695 127.713   4
  -1   6   0 1097.93 133.004   5
   1  -6  -2 24.3318 22.5726   2
  -1   6  -2 39.0552 23.9228   5
   1  -6  -2 43.0872 24.4208   6
  -1  -6   2 48.1151 21.8896   4
   1  -6  -2 91.3312 28.9308   3
  -1  -6   2 19.0832 17.8749   3
   1  -6  -4 68.0500 29.1128   2
   1  -6  -4 97.0984 32.0950   6
  -1   6  -4 55.8327 25.2418   5
  -1  -6   4 76.7010 26.9389   4
   1   6   4 169.617 44.9211   3
  -1   6  -4 82.4158 34.8627   6
  -1   6  -6 381.753 71.7983   6
   1  -6  -6 358.121 68.2302   6
  -1   6  -6 575.985 78.6881   5
  -1  -6   6 353.549 58.5424   4
   1   6   6 363.345 70.9523   3
  -1  -6   6 300.323 58.1660   3
  -1  -6   8 143.200 21.4404   1
  -1   6  -8 156.617 29.1159   1
  -1   6  -8 121.657 38.0360   5
   1  -6  -8 247.530 50.1151   6
  -1   6  -8 237.855 52.9147   6
   1  -6  -8 138.394 36.9568   2
  -1  -6   8 141.589 34.1542   4
  -1  -6   8 203.443 41.0593   3
  -1  -6  10 300.716 39.9377   1
  -1   6 -10 285.037 59.2482   6
  -1   6 -10 305.224 55.5009   5
  -1   6 -10 185.886 40.8915   1
   1   6  10 355.872 67.8371   4
   1   6  10 342.371 64.7035   3
  -1  -6  10 307.068 47.4393   4
  -1  -6  10 201.095 44.9173   3
  -1   6 -12 205.202 44.9667   5
   1  -6 -12 145.015 36.6732   6
  -1   6 -12 85.7046 34.1377   6
   1  -6 -12 136.222 37.9449   5
   1   6  12 217.392 54.1807   4
   1   6  12 161.657 45.8087   3
  -1  -6  12 203.101 40.1537   3
   1  -6 -14 155.989 34.7740   6
  -1   6 -14 152.156 39.8095   6
   1   6  14 183.296 48.5392   4
   1  -6 -14 177.102 39.6762   5
   1   6  14 191.055 45.9105   3
  -1  -6  14 151.951 36.1032   3
  -1   6 -16 285.842 56.0874   5
  -1   6 -16 207.517 48.2144   6
   1  -6 -16 214.526 39.7120   6
   1  -6 -16 259.183 47.6146   5
   1   6  16 207.266 54.5029   4
   1   6  16 264.561 56.4592   3
  -1  -6  16 256.789 48.6880   3
   1  -6 -18 7.11149 13.0266   5
   1  -6 -18 16.4522 14.1998   6
  -1  -6  18 21.7745 17.2490   2
  -1  -6  18 18.0122 16.4786   3
   1   6  18-11.0528 14.3089   3
   1  -6 -20 21.9833 15.0429   5
   1   6  20-11.2726 17.8968   4
  -1   6 -20 20.4154 16.2194   6
   1  -6 -20 21.2799 12.0005   6
   1   6  20 22.5634 20.6625   3
  -1  -6  20 20.4731 18.7596   3
   1   6  22 280.024 55.2198   4
   1  -6 -22 274.511 49.1771   5
  -1  -6  22 320.050 57.1535   2
  -1  -6  22 136.444 46.5220   3
  -1   6 -22 208.307 49.4652   6
   1  -6 -22 305.181 45.3636   6
   1   6  24 121.456 37.6133   3
   1  -6 -24 79.0802 23.8153   6
   1  -7  21 93.4214 35.7880   3
   1  -7  19 1684.38 311.833   3
   1   7 -19 3872.49 325.763   6
  -1  -7 -17 2904.77 396.271   5
  -1   7  17 3217.40 406.459   4
   1  -7  17 6158.04 439.421   2
   1  -7  17 4144.87 443.193   3
   1   7 -17 6483.56 432.555   6
  -1  -7 -15 11063.7 1111.66   5
  -1   7  15 9164.16 1118.10   4
   1  -7  15 17359.1 1166.49   2
   1  -7  15 12702.1 1151.50   3
   1   7 -15 14193.7 1126.95   6
   1  -7  13 122.881 48.8615   2
   1   7 -13 138.487 36.7991   6
   1  -7  13 134.682 42.7183   3
  -1  -7 -13 70.6489 26.2941   5
  -1   7  13 76.2986 32.6414   4
  -1  -7 -11 118.618 30.2002   6
   1  -7  11 140.225 64.9192   2
  -1   7  11 107.615 35.6965   4
  -1  -7 -11 135.654 34.0196   5
   1   7 -11 116.070 34.7505   6
   1  -7  11 111.263 37.3507   3
  -1  -7  -9 4580.66 393.580   5
   1  -7   9 3491.23 393.057   3
   1   7  -9 3809.45 400.157   6
  -1  -7  -9 3812.50 390.120   6
  -1  -7  -7 2219.27 237.988   5
   1  -7   7 2609.77 347.397   2
  -1  -7  -7 1988.02 244.848   2
  -1   7   7 2311.13 250.726   4
   1  -7   7 2423.40 243.155   3
  -1  -7  -7 2746.16 253.436   6
  -1  -7  -5 34473.0 3178.15   5
  -1   7   5 33999.6 3188.62   4
  -1  -7  -5 35631.2 3188.09   6
   1   7  -5 37653.3 3196.71   6
   1  -7   5 34168.4 3175.24   3
   1   7  -3 111.124 34.8007   6
  -1   7   3 98.0442 31.5503   5
   1  -7   3 173.439 69.3394   2
  -1  -7  -3 120.164 30.6276   5
  -1   7   3 64.3931 25.8708   4
  -1  -7  -3 160.695 41.7609   4
   1  -7   3 125.640 30.7153   3
  -1  -7  -1 923.169 114.730   5
  -1   7   1 1082.74 122.323   5
   1  -7   1 1047.18 152.919   2
  -1  -7  -1 1091.23 127.103   4
   1  -7   1 803.252 108.680   3
  -1  -7  -1 960.628 122.419   3
  -1  -7   1 872.497 111.966   5
  -1   7  -1 884.229 113.160   5
   1  -7  -1 912.499 126.366   2
   1  -7  -1 919.887 118.636   6
   1  -7  -1 800.984 105.077   3
  -1  -7   1 1044.10 120.425   3
  -1   7  -3 135.096 35.4466   5
   1  -7  -3 143.194 37.6666   6
  -1  -7   3 125.838 35.2415   4
   1  -7  -3 61.6871 23.6188   3
  -1  -7   3 180.066 38.4151   3
  -1   7  -5 34942.3 3044.99   5
   1  -7  -5 28714.9 3037.11   2
  -1  -7   5 33900.6 3037.77   4
  -1   7  -5 41790.0 3062.93   6
  -1  -7   5 37587.2 3044.00   3
   1  -7  -5 31472.5 3032.31   3
   1  -7  -7 2358.71 251.697   6
   1  -7  -7 2032.42 244.383   2
   1   7   7 2125.92 253.759   3
  -1   7  -7 2680.45 253.407   5
  -1  -7   7 2643.58 247.854   3
  -1   7  -9 3366.47 367.790   5
  -1   7  -9 3984.16 381.935   6
   1  -7  -9 3866.02 373.257   6
   1   7   9 4161.96 384.095   3
  -1  -7   9 3700.99 365.528   3
   1  -7 -11 84.2528 29.7068   6
  -1   7 -11 100.794 32.2656   5
  -1   7 -11 114.912 34.2098   6
   1  -7 -11 137.553 31.7330   5
   1   7  11 108.701 34.0349   3
  -1  -7  11 108.080 28.6831   3
   1  -7 -13 106.622 30.7931   6
  -1   7 -13 160.180 39.9291   5
   1   7  13 77.6614 31.5190   3
  -1   7 -13 55.5738 26.6155   6
   1  -7 -15 16822.5 1264.78   5
  -1  -7  15 12700.1 1279.44   2
   1   7  15 13355.5 1277.20   4
  -1   7 -15 13196.4 1267.88   6
   1   7  15 12551.8 1270.10   3
   1  -7 -17 7189.87 551.508   5
   1   7  17 4941.79 555.359   4
  -1  -7  17 6280.48 563.375   2
   1   7  17 5968.66 559.417   3
   1  -7 -17 4994.95 533.903   6
  -1   7 -17 6033.09 555.558   6
   1   7  19 3541.57 368.215   3
   1  -7 -19 3721.83 347.318   6
   1   7  21 155.627 41.4029   3
   1   8 -14 137.151 33.6329   6
  -1  -8 -14 101.436 27.3535   5
   1  -8  12 38.2259 30.3256   2
   1   8 -12 8.25711 7.91530   6
  -1  -8 -12 39.8358 16.2203   5
  -1   8  12 17.7126 18.2433   4
   1  -8  10 273.348 83.2359   2
   1   8 -10 212.746 44.5581   6
  -1  -8 -10 176.021 37.4666   5
  -1   8  10 121.389 36.0548   4
   1  -8   8 194.963 77.1858   2
   1   8  -8 212.355 43.5730   6
  -1  -8  -8 102.186 27.9681   5
  -1   8   8 126.775 34.7581   4
  -1   8   6 191.415 44.2284   4
  -1  -8  -6 229.351 46.3040   4
   1   8  -6 204.572 45.3229   6
  -1  -8  -4 26.6955 20.3630   6
   1  -8   4 77.0864 46.7582   2
  -1  -8  -4 53.0595 20.5420   5
  -1  -8  -4 57.0616 22.7414   3
  -1  -8  -4 31.3907 21.7937   2
  -1  -8  -2 97.6193 31.1453   3
  -1  -8  -2 97.5555 31.7067   6
   1  -8   2 142.386 49.5367   2
  -1  -8  -2 83.0393 28.3874   5
  -1  -8  -2 164.987 36.6692   4
  -1  -8  -2 54.2709 31.7507   2
  -1  -8   0 450.963 96.0588   2
  -1  -8   0 444.513 72.4906   6
  -1  -8   0 373.236 66.8161   5
   1  -8   0 502.504 74.3258   6
  -1  -8   0 601.894 78.2980   4
  -1  -8   0 418.175 68.1906   3
  -1  -8   2 70.7108 48.3667   2
   1  -8  -2 61.0079 23.0162   6
  -1   8  -2 49.0118 19.7723   5
   1  -8  -2 52.9240 23.2821   2
  -1   8  -4 85.3134 25.5295   5
   1  -8  -4 50.0566 21.9967   6
  -1  -8   4 36.1421 18.0149   3
   1  -8  -4 31.6935 22.1517   2
  -1  -8   6 196.833 39.8870   3
  -1   8  -6 228.348 44.1051   5
   1  -8  -6 247.574 46.5829   6
  -1  -8   6 105.574 57.1501   2
   1  -8  -8 111.837 31.6834   6
  -1   8  -8 160.890 37.2898   5
  -1   8  -8 136.896 36.2574   6
   1  -8  -8 208.370 36.4220   5
  -1  -8   8 218.678 76.1473   2
  -1  -8   8 157.710 34.9862   3
  -1   8 -10 191.063 40.5194   6
   1  -8 -10 227.864 37.6079   5
  -1  -8  10 114.843 31.2026   3
  -1  -8  10 186.891 64.1256   2
  -1   8 -12 55.6634 22.1659   6
   1  -8 -12 32.3359 14.5098   5
   1   8  12 67.0996 23.3396   3
  -1  -8  12 75.4833 22.6205   3
   1  -8 -12 24.3234 13.0746   6
   1   8  14 189.812 39.4879   3
   1  -8 -14 139.121 29.6580   6
  -1  -8  14 106.618 30.2829   3
  -1  -9  -7 1156.54 130.678   5
  -1  -9  -5 13511.6 1229.10   4
   1  -9   3 69.1128 32.1386   2
   1  -9   1 508.728 77.9238   2
  -1  -9   1 429.522 79.7199   2
   1  -9  -1 434.394 66.0884   6
  -1  -9   3 60.3530 30.9169   2
  -1  -9   3 24.2823 14.8928   3
   1  -9  -5 12878.2 1146.58   6
  -1  -9   5 12400.3 1140.22   3
  -1  -9   7 939.961 108.412   3
   2   0   0 807044. 72518.4   1
   2   0   0 819094. 72447.7   6
  -2   0   0 780709. 72442.4   6
  -2   0   0 835660. 72460.0   5
   2   0   0 822849. 72444.0   5
   2   0   0 763835. 72464.3   2
  -2   0   0 857677. 72470.5   4
   2   0   0 810757. 72465.1   4
   2   0   0 833531. 72461.7   3
  -2   0   0 818787. 72447.5   3
   2   0   0 908094. 72507.2   1
  -2   0   0 856388. 72498.2   1
   2   0   2 2635.39 294.108   1
  -2   0  -2 2339.03 292.608   1
  -2   0   2 2170.11 287.555   1
  -2   0   2 2763.74 289.769   1
   2   0  -2 1598.47 262.464   1
  -2   0  -2 2728.03 304.098   1
   2   0   2 2088.23 288.955   1
   2   0  -2 2099.74 243.147   6
   2   0   2 2298.63 248.314   6
   2   0   2 2286.53 248.443   5
  -2   0  -2 2593.29 271.089   5
   2   0  -2 2428.43 250.351   5
   2   0   2 2736.94 284.542   2
  -2   0  -2 2788.39 282.580   4
  -2   0  -2 2415.79 263.215   3
   2   0   2 2586.76 265.674   4
   2   0   2 1927.09 257.602   3
  -2   0   2 2389.99 255.308   3
   2   0  -2 2342.91 263.991   2
  -2   0  -4 2617.89 361.908   1
   2   0  -4 2910.77 348.271   1
  -2   0   4 3068.54 364.692   1
   2   0  -4 3428.24 365.117   1
  -2   0   4 3585.90 359.169   1
  -2   0  -4 4523.77 410.734   1
  -2   0  -4 3340.72 324.286   6
   2   0  -4 3016.29 328.931   6
   2   0   4 3175.14 312.108   6
  -2   0   4 3220.84 321.527   5
  -2   0  -4 3257.33 345.012   5
   2   0  -4 3185.65 323.451   5
   2   0   4 3561.49 370.181   2
  -2   0  -4 3151.06 347.537   4
  -2   0   4 3570.16 346.587   4
   2   0   4 2943.24 329.752   4
  -2   0  -4 3078.22 347.570   3
   2   0   4 3196.10 357.088   3
   2   0  -4 2899.42 331.500   2
  -2   0   4 3301.89 329.086   3
  -2   0  -6 22208.1 2010.55   1
   2   0   6 21864.4 1992.28   1
   2   0   6 22582.3 2013.21   1
   2   0  -6 22926.4 1997.43   1
  -2   0   6 22157.1 1989.17   1
   2   0  -6 22121.7 1999.85   1
  -2   0  -6 22044.7 1955.00   6
   2   0  -6 24923.6 1979.24   6
   2   0   6 23965.5 1946.98   6
  -2   0  -6 19714.8 1979.12   5
   2   0  -6 19539.7 1948.13   5
   2   0   6 24840.0 2015.99   2
  -2   0  -6 21703.9 1965.19   4
  -2   0   6 20908.6 1975.55   4
   2   0   6 20439.4 2002.18   3
  -2   0  -6 22500.7 1973.72   4
  -2   0   6 21535.4 1962.97   3
   2   0  -6 22128.1 1966.78   2
   2   0  -6 18091.2 1951.20   3
  -2   0  -8 9834.46 877.197   1
  -2   0  -8 8833.44 867.708   1
   2   0   8 9821.06 865.335   1
   2   0   8 8617.24 873.419   1
   2   0  -8 8449.01 853.437   1
  -2   0   8 9040.33 868.726   1
  -2   0   8 8613.99 857.461   1
   2   0  -8 8426.93 860.861   1
   2   0   8 9403.98 816.097   6
  -2   0  -8 8597.50 827.100   6
   2   0  -8 8755.13 851.406   6
   2   0  -8 8069.76 818.596   5
  -2   0  -8 8314.74 857.957   5
   2   0   8 10122.6 883.523   2
  -2   0   8 9333.74 848.733   4
   2   0   8 6982.18 865.074   3
  -2   0  -8 9444.15 840.488   4
  -2   0   8 9175.24 851.728   3
   2   0  -8 9539.34 836.179   2
   2   0 -10 287893. 25668.1   1
  -2   0 -10 276156. 25674.4   1
  -2   0 -10 308129. 25682.2   1
   2   0  10 318026. 25669.5   1
  -2   0  10 309071. 25685.2   1
   2   0  10 306120. 25690.6   1
   2   0 -10 263833. 25672.6   1
  -2   0  10 312889. 25672.3   1
   2   0 -10 279452. 25666.8   6
  -2   0 -10 300501. 25645.4   6
   2   0 -10 286319. 25628.3   5
   2   0  10 309255. 25694.8   2
  -2   0  10 217651. 25659.9   4
   2   0  10 311266. 25713.0   3
   2   0 -10 295134. 25639.9   2
   2   0  12 36133.8 3383.53   1
   2   0  12 37698.5 3361.44   1
  -2   0 -12 35380.3 3371.68   1
   2   0 -12 41543.9 3373.39   1
  -2   0  12 36476.8 3373.96   1
  -2   0 -12 37249.4 3363.21   1
  -2   0  12 42251.9 3372.60   1
   2   0 -12 36566.5 3365.68   1
  -2   0 -12 40174.4 3351.41   6
  -2   0 -12 32368.8 3360.32   5
   2   0 -12 37914.6 3326.71   5
   2   0  12 34125.8 3371.95   2
   2   0  12 31584.7 3393.12   3
  -2   0  12 36854.2 3420.59   3
   2   0 -12 38831.8 3334.66   2
  -2   0  14 34890.3 2489.26   1
  -2   0 -14 32471.2 2504.48   1
   2   0  14 32802.4 2483.63   1
   2   0 -14 35390.5 2487.57   1
  -2   0 -14 31495.5 2474.40   1
   2   0 -14 18532.2 2445.96   6
  -2   0 -14 30168.2 2463.17   6
   2   0 -14 24283.6 2433.12   5
  -2   0 -14 21801.3 2452.96   5
   2   0  14 20136.0 2455.50   2
  -2   0  14 34774.4 2484.37   4
  -2   0  14 19143.8 2511.30   3
   2   0  14 21949.0 2495.68   3
   2   0 -14 29477.5 2437.42   2
  -2   0  16 4649.82 488.059   1
  -2   0 -16 4800.52 488.891   1
   2   0  16 4776.85 497.267   1
  -2   0  16 4456.69 464.216   1
  -2   0 -16 5090.06 470.257   1
   2   0 -16 4176.34 459.120   1
   2   0  16 5437.44 486.238   1
   2   0 -16 4926.47 483.369   1
   2   0 -16 5537.28 463.681   6
   2   0 -16 3166.86 422.165   5
  -2   0 -16 4487.80 458.275   5
  -2   0  16 3976.05 457.963   4
  -2   0  16 3280.99 492.493   3
   2   0  16 3259.66 474.408   3
   2   0 -16 4566.08 431.403   2
   2   0  18 606.488 115.532   1
  -2   0  18 381.529 99.1847   1
   2   0 -18 446.469 101.124   1
  -2   0 -18 438.207 105.189   1
   2   0 -18 330.165 92.7574   1
  -2   0  18 396.927 92.9705   1
  -2   0 -18 366.483 87.4212   1
   2   0  18 532.543 121.745   1
  -2   0 -18 411.300 86.2281   6
   2   0 -18 565.417 89.3863   6
   2   0 -18 713.649 87.7323   5
   2   0  18 526.232 100.267   2
   2   0 -18 404.932 79.9167   2
  -2   0 -18 585.785 94.7424   5
   2   0  18 441.921 96.5685   4
  -2   0  18 295.299 84.5062   4
   2   0  18 398.333 104.947   3
  -2   0  18 401.607 122.045   3
   2   0 -20 37838.6 2677.43   6
  -2   0 -20 32136.1 2688.96   6
   2   0 -20 39951.6 2665.61   5
   2   0  20 38821.5 2695.32   2
   2   0  20 30797.8 2699.55   4
  -2   0  20 31301.2 2701.26   4
   2   0  20 30400.2 2725.41   3
  -2   0  20 27340.4 2728.30   3
   2   0  20 23069.7 2696.32   1
  -2   0 -20 18951.5 2681.99   1
  -2   0  20 23000.2 2698.56   1
  -2   0  20 26939.5 2694.27   1
   2   0 -20 22520.1 2689.71   1
  -2   0 -20 23223.7 2675.51   1
   2   0 -22 27568.3 2560.97   1
  -2   0 -22 31969.4 2544.30   6
   2   0 -22 28878.8 2518.70   6
  -2   0 -22 31248.3 2530.10   5
   2   0 -22 28324.6 2507.58   5
   2   0  22 30363.3 2531.19   2
   2   0  22 31735.6 2555.62   4
  -2   0  22 24454.0 2560.53   3
   2   0  22 23549.5 2551.46   3
  -2   0 -22 28019.0 2543.16   1
   2   0  22 25500.2 2563.01   1
  -2   0  22 27830.4 2551.32   1
   2   0 -22 24781.5 2549.39   1
   2   0  22 26583.8 2559.85   1
  -2   0  22 24746.1 2561.22   1
   2   0 -24 10412.6 977.487   6
  -2   0 -24 12484.3 1005.83   6
  -2   0 -24 11440.2 989.085   5
   2   0 -24 9816.44 970.329   5
  -2   0  24 12456.9 1011.48   4
   2   0  24 11418.1 1032.93   1
  -2   0 -24 10997.8 1003.21   1
   2   0  24 9603.93 1014.84   3
  -2   0  24 8220.25 1008.37   3
   2   0  24 11122.9 988.059   2
  -2   0 -26 129.228 33.4257   5
   2   0 -26 64.0395 21.2406   5
  -2   0  26 117.072 37.4978   4
  -2   0  26 179.167 51.8284   3
   2   0  26 80.4426 33.6595   3
   2   0 -26 105.937 27.8981   6
  -2   0  28 799.658 108.682   4
  -2   0 -28 773.652 99.3478   5
   2   0  28 846.721 117.887   3
  -2   0  28 713.720 116.620   3
  -2   0 -28 924.081 113.224   6
  -2   0  30 4120.99 379.022   4
  -2   0 -30 3784.98 364.891   5
   2   0  30 3391.26 376.862   3
  -2   0 -30 3780.77 373.319   6
   2   0 -30 3877.75 361.347   6
  -2   1  31 16.3767 21.1811   4
  -2   1  31 9.65005 17.6627   3
  -2  -1 -29 24.2653 13.6774   5
   2  -1  29 31.6355 19.3354   3
  -2   1  29 11.0442 17.5523   3
   2   1 -29 11.7521 12.1208   6
  -2  -1 -27 40.3272 17.7095   5
  -2   1  27 70.4881 26.2430   4
   2   1 -27 44.9684 18.8784   6
  -2  -1 -27 32.4415 19.9053   6
   2  -1  27 11.9359 19.2006   3
  -2   1  27 25.2491 20.2724   3
  -2  -1 -25 37.2512 16.9092   5
  -2   1  25 10.9203 17.5082   4
   2  -1  25 59.1459 27.1565   2
   2   1 -25 34.8127 17.0639   6
  -2  -1 -25 25.8816 19.5088   6
  -2   1  25 43.5750 26.6817   3
   2  -1  25 13.7562 17.9945   3
   2   1 -23 295.009 53.1792   6
  -2   1  23 223.982 61.4527   4
   2   1 -23 214.783 43.4842   5
  -2  -1 -23 292.687 51.9441   5
   2   1 -23 289.966 67.8573   1
   2  -1  23 269.834 68.3456   1
  -2   1  23 234.815 63.7752   3
   2  -1  23 266.853 68.2489   3
   2   1 -21-8.84758 16.1625   6
  -2  -1 -21 9.86615 18.0223   6
   2  -1  21 12.4714 25.4678   2
   2   1 -21-19.9865 25.8131   1
   2  -1  21-25.9671 33.5360   1
  -2  -1 -21 12.2767 15.8582   1
  -2  -1 -21-8.94707 8.17791   5
  -2   1  21 14.2187 31.8062   4
   2   1 -21-6.60099 12.0608   5
  -2   1  21-24.6075 31.7803   1
   2   1 -21 14.9727 13.6771   1
   2  -1  21-17.1698 22.1760   1
  -2   1  21-19.3761 25.0250   3
   2  -1  21-18.1626 23.4581   3
   2   1 -19 50.0463 24.4734   6
  -2  -1 -19 73.8624 30.7016   6
   2  -1  19 113.452 43.1148   2
   2   1 -19 39.3097 27.0187   2
   2   1 -19 20.7793 27.0971   1
  -2   1  19 31.6355 25.2995   1
  -2  -1 -19 14.2421 18.7734   1
   2  -1  19 27.2434 25.1606   1
   2   1 -19 20.1448 16.6540   5
  -2   1  19 80.8560 33.2336   4
  -2  -1 -19 46.3496 30.1637   1
   2   1 -19-17.1374 22.4490   1
  -2   1  19 24.9121 32.3910   1
   2  -1  19 36.6088 29.1946   1
  -2   1  19 92.0375 55.7179   3
  -2  -1 -17 229.145 55.6777   6
   2   1 -17 346.361 64.8540   2
   2  -1  17 211.671 61.9251   2
  -2  -1 -17 187.453 54.2765   1
  -2   1  17 325.178 72.9191   1
   2   1 -17 144.066 60.8066   1
   2  -1  17 373.635 103.031   1
  -2   1  17 239.371 66.9080   4
  -2  -1 -17 268.768 59.9419   5
   2   1 -17 292.817 50.0467   5
  -2  -1 -17 156.663 62.1289   1
   2   1 -17 167.594 61.6249   1
  -2   1  17 332.745 87.0880   1
   2  -1  17 300.588 75.7141   1
   2  -1  17 240.147 76.2134   3
  -2   1  17 219.619 82.4798   3
  -2   1  15 21.9582 28.6681   1
   2   1 -15 30.3166 24.3422   1
  -2  -1 -15 82.9674 42.5616   1
   2   1 -15 27.6162 28.5076   6
  -2  -1 -15 88.3037 32.1511   6
   2  -1  15 74.9602 42.1285   2
   2   1 -15 58.0466 30.2791   2
  -2  -1 -15 42.0586 31.6402   1
   2  -1  15 73.4380 44.9052   1
  -2  -1 -15 53.2644 36.7216   5
   2   1 -15 50.4869 21.2487   5
  -2   1  15 20.4265 37.5425   4
   2  -1  15-27.0237 35.1519   3
  -2   1  15 33.7254 43.7564   3
  -2  -1 -13 1988.73 237.509   1
  -2  -1 -13 2041.14 257.349   1
  -2   1  13 2525.15 250.932   1
   2  -1  13 2558.81 255.778   1
  -2   1  13 2369.09 270.005   1
   2   1 -13 2243.34 248.081   1
   2   1 -13 1852.74 251.277   1
  -2  -1 -13 1550.27 216.294   6
   2   1 -13 3289.06 286.884   6
   2   1 -13 2524.81 220.926   5
   2   1 -13 1777.00 202.364   5
   2  -1  13 1555.37 249.881   2
  -2   1  13 1249.61 238.493   4
  -2   1  13 2748.03 378.710   3
   2  -1  13 1359.57 264.104   3
   2   1 -13 1877.85 226.995   2
   2  -1  11 169.066 50.2363   1
   2   1 -11 159.363 53.2136   1
  -2   1  11 215.874 65.2249   1
  -2  -1 -11 331.815 74.4791   1
   2  -1  11 38.8970 42.2308   1
  -2   1  11 190.306 53.1579   1
  -2  -1 -11 107.621 43.2018   1
   2   1 -11 133.781 48.0114   1
   2   1 -11 362.112 83.4018   6
   2   1 -11 135.105 29.5983   5
   2   1 -11 120.908 45.1102   2
  -2  -1 -11 201.467 59.1353   5
  -2   1  11 155.297 63.0644   4
   2  -1  11 152.401 63.8742   3
  -2   1  11 311.067 134.673   3
  -2   1   9 224.014 67.4477   1
   2   1  -9 220.465 60.7032   1
   2  -1   9 368.228 75.6277   1
   2   1  -9 272.785 72.0968   1
  -2  -1  -9 404.000 77.7370   1
   2  -1   9 225.680 70.4567   1
  -2   1   9 280.821 66.4367   1
   2   1  -9 736.263 130.027   6
  -2  -1  -9 351.004 54.7793   6
  -2   1   9 340.306 64.8445   5
   2   1  -9 480.447 61.9890   5
  -2   1   9 254.524 59.9356   2
   2  -1   9 349.845 92.4455   2
  -2  -1  -9 70.4743 48.8690   5
  -2   1   9 500.220 95.3168   4
  -2   1   9 742.784 213.457   3
  -2   1   7 108.312 49.1916   1
  -2  -1  -7 395.769 80.2702   1
  -2  -1  -7 290.731 72.1350   1
  -2   1   7 251.574 59.8972   1
   2   1  -7 133.858 55.5487   1
   2  -1   7 251.981 76.4434   1
  -2  -1  -7 311.445 42.3393   6
   2   1  -7 623.976 131.482   6
  -2   1   7 371.704 64.8473   5
   2   1  -7 239.644 36.0600   5
   2   1  -7 242.099 33.1407   5
  -2   1   7 388.918 67.3288   2
   2  -1   7 294.006 83.1576   2
   2   1  -7 173.169 53.0481   2
  -2  -1  -7 186.148 60.1832   5
  -2   1   7 202.061 69.0896   4
   2  -1   7 166.996 69.2019   3
  -2   1   7 448.214 155.162   3
  -2  -1  -5 1459.37 177.137   1
   2   1  -5 894.119 142.081   1
   2  -1   5 1254.74 179.562   1
   2  -1   5 1028.43 157.706   1
  -2   1   5 1137.52 165.780   1
  -2  -1  -5 943.239 171.592   1
  -2   1   5 989.517 145.330   1
   2   1  -5 1083.20 157.695   1
   2   1  -5 2166.04 267.224   6
   2   1  -5 1125.28 105.943   5
  -2  -1  -5 1109.80 153.998   5
  -2   1   5 833.750 131.201   5
  -2   1   5 953.928 139.767   2
   2  -1   5 1152.74 176.059   2
  -2   1   5 1347.83 170.543   4
  -2   1   5 1652.35 209.737   3
   2  -1   5 910.867 121.533   4
  -2  -1  -5 951.757 151.924   4
   2  -1   5 739.317 147.564   3
   2   1  -5 1128.96 146.445   2
  -2   1   3 2520.50 361.998   1
   2  -1   3 2571.41 348.458   1
   2  -1   3 2662.54 360.107   1
  -2  -1  -3 3747.81 383.420   1
  -2   1   3 3405.72 356.812   1
   2   1  -3 2517.05 353.577   1
   2   1  -3 3761.57 425.911   6
   2  -1   3 2709.52 330.020   6
  -2  -1  -3 3519.35 344.259   5
  -2   1   3 2997.12 345.710   5
   2   1  -3 3812.31 314.985   5
   2  -1   3 3656.22 382.389   2
   2  -1   3 3263.23 334.334   4
  -2   1   3 3649.99 356.563   4
  -2   1   3 3497.88 310.297   3
   2  -1   3 3301.86 342.070   3
  -2  -1  -3 4035.55 370.655   4
  -2   1   3 3203.56 310.302   3
   2   1  -3 3206.84 348.802   2
  -2  -1  -1 956.049 144.041   1
  -2   1   1 903.508 136.598   1
  -2  -1  -1 668.685 122.472   1
  -2   1   1 732.676 140.642   1
   2  -1   1 876.681 140.931   1
   2   1  -1 452.358 115.736   1
   2  -1   1 801.451 138.778   1
   2  -1   1 787.270 116.142   6
  -2  -1  -1 768.662 88.6606   6
  -2   1   1 943.908 130.557   5
   2   1  -1 1145.38 118.008   5
   2  -1   1 807.157 131.866   2
  -2   1   1 673.214 115.179   4
   2  -1   1 734.580 106.654   4
   2  -1   1 790.681 99.3435   3
   2   1  -1 758.962 128.366   3
  -2   1   1 864.748 90.3743   3
   2   1  -1 799.000 123.688   1
   2  -1  -1 479.629 118.771   1
   2   1   1 1360.43 164.408   1
  -2  -1   1 648.817 126.515   1
  -2   1  -1 633.287 132.137   1
  -2  -1   1 622.011 118.095   1
  -2   1  -1 893.631 142.767   1
   2  -1  -1 775.831 139.378   1
   2  -1  -1 907.893 135.972   6
   2   1   1 1247.47 106.699   6
  -2  -1   1 849.110 97.6562   6
  -2   1  -1 859.152 132.592   5
  -2  -1   1 945.381 107.192   5
   2  -1  -1 777.389 128.048   2
  -2   1  -1 841.966 112.824   4
  -2  -1   1 678.630 125.979   4
  -2   1  -1 909.201 124.094   3
   2  -1  -1 690.333 87.8705   3
   2   1   1 681.322 127.816   3
   2   1   1 881.313 124.075   2
   2   1   3 2952.16 347.250   1
   2   1   3 3189.93 346.378   1
  -2   1  -3 3265.21 365.446   1
   2  -1  -3 2794.04 345.911   1
   2  -1  -3 3176.87 356.638   1
  -2   1  -3 3366.32 365.682   1
  -2  -1   3 3185.18 347.512   1
   2  -1  -3 3149.91 354.042   6
  -2  -1   3 3408.29 329.486   6
  -2   1  -3 2974.49 339.716   6
  -2   1  -3 4099.30 368.517   5
  -2  -1   3 3089.35 304.844   5
   2  -1  -3 4114.33 358.716   2
  -2  -1   3 3752.83 363.045   4
   2   1   3 2628.93 352.742   3
  -2   1  -3 4070.13 446.875   3
   2   1   3 2640.77 337.728   2
   2   1   5 881.752 144.346   1
   2   1   5 884.220 150.006   1
   2  -1  -5 771.986 143.794   1
  -2  -1   5 1294.49 165.222   1
  -2  -1   5 939.143 144.573   1
  -2   1  -5 957.333 156.080   1
   2  -1  -5 1250.80 155.520   6
  -2   1  -5 1104.75 154.953   5
  -2  -1   5 1068.01 104.969   5
  -2  -1   5 1251.84 154.109   4
  -2   1  -5 1075.69 125.263   4
   2   1   5 1055.33 163.968   3
   2   1   5 1157.71 146.685   2
  -2  -1   5 926.182 137.056   3
   2  -1  -5 994.390 114.316   3
   2  -1  -5 1085.75 139.904   2
  -2   1  -5 1643.46 311.193   3
   2   1   7 143.766 55.5075   1
  -2  -1   7 289.189 70.5189   1
   2  -1  -7 195.913 59.2362   1
  -2   1  -7 319.779 78.1084   1
  -2  -1   7 448.905 82.8384   1
   2  -1  -7 277.644 69.5302   1
  -2   1  -7 309.435 82.1353   1
   2   1   7 271.898 74.0562   1
  -2   1  -7 202.053 54.1190   6
   2   1   7 268.338 42.5896   6
   2  -1  -7 323.578 65.9027   6
  -2   1  -7 494.706 87.4267   5
   2  -1  -7 167.443 47.8254   2
  -2   1  -7 354.546 52.0298   4
  -2  -1   7 284.450 64.6703   4
  -2   1  -7 273.516 49.4504   4
   2  -1  -7 338.645 51.8077   3
   2   1   7 475.492 92.2556   3
  -2  -1   7 277.495 61.8395   3
  -2   1  -9 384.504 71.0015   6
   2  -1  -9 278.341 51.8349   2
   2   1   9 343.656 73.9565   2
  -2   1  -9 354.696 79.2415   1
  -2  -1   9 280.092 72.4555   1
   2   1   9 293.025 72.3015   1
  -2   1  -9 338.981 77.6043   5
  -2  -1   9 315.584 65.1741   3
   2   1   9 383.381 86.8836   3
   2   1   9 391.099 75.4218   1
   2  -1  -9 297.694 71.1127   1
  -2   1  -9 273.560 68.5164   1
   2  -1 -11 188.465 55.3553   1
  -2  -1  11 162.847 51.1580   1
  -2   1 -11 215.867 60.2785   1
  -2   1 -11 89.1475 35.5896   6
   2   1  11 98.3344 32.0091   6
   2  -1 -11 130.952 42.1129   6
   2   1  11 146.403 45.8790   2
  -2   1 -11 146.488 53.2500   1
  -2  -1  11 140.765 47.1648   1
   2  -1 -11 109.485 42.6213   1
   2   1  11 136.403 48.6459   1
  -2   1 -11 127.267 31.0043   4
  -2   1 -11 135.510 53.0704   5
  -2  -1  11 191.588 46.5672   4
  -2   1 -11 188.204 37.2857   4
   2   1  11 198.406 64.2160   3
  -2  -1  11 197.987 52.9112   3
   2  -1 -13 2205.33 256.805   1
   2   1  13 2623.75 276.408   1
  -2  -1  13 2365.87 259.055   1
  -2   1 -13 1701.30 244.088   1
   2   1  13 2139.55 249.865   1
  -2  -1  13 2544.31 269.622   1
  -2   1 -13 2131.39 254.673   1
   2  -1 -13 2280.84 255.992   1
   2  -1 -13 1957.84 234.177   6
  -2   1 -13 2144.60 245.476   6
  -2   1 -13 2351.43 267.014   5
   2  -1 -13 2030.75 222.736   5
   2   1  13 1839.24 234.256   2
   2   1  13 2065.27 249.137   4
  -2   1 -13 2084.06 215.352   4
  -2  -1  13 1895.04 230.679   4
   2   1  13 2576.16 285.338   3
  -2  -1  13 2174.81 263.978   3
  -2   1 -13 1864.77 213.448   4
   2  -1 -13 1865.33 209.839   2
   2   1  15 17.4761 32.2207   1
  -2  -1  15 19.0157 17.9165   1
   2  -1 -15 65.6384 36.9691   1
  -2   1 -15 19.0065 24.9388   1
   2  -1 -15 47.9835 27.1927   6
  -2   1 -15 15.5483 28.7371   6
   2   1  15 38.5518 26.6082   2
   2  -1 -15 55.4578 19.9855   2
   2  -1 -15 54.2004 33.2897   1
  -2   1 -15 84.9161 38.2433   1
   2   1  15 78.2239 47.4530   1
   2  -1 -15 55.8304 22.9102   5
   2   1  15 33.8239 22.2817   4
  -2   1 -15 37.4599 29.9510   5
  -2   1 -15 68.5740 28.5651   4
  -2  -1  15 71.6307 33.0017   4
   2   1  15 22.6859 36.1514   3
  -2  -1  15 45.7589 36.4553   3
  -2   1 -17 425.278 91.0419   1
  -2  -1  17 249.560 73.0741   1
   2  -1 -17 423.186 89.6940   1
   2  -1 -17 197.484 61.2159   6
  -2   1 -17 282.455 72.5062   6
   2  -1 -17 243.638 44.0637   2
   2   1  17 188.154 49.9871   2
   2  -1 -17 199.397 68.7972   1
  -2   1 -17 197.617 66.7830   1
   2   1  17 161.245 64.4159   1
   2  -1 -17 249.828 57.2378   5
   2   1  17 186.818 57.5264   4
  -2  -1  17 212.926 56.8236   4
  -2  -1  17 305.242 93.6498   3
   2   1  17 69.6400 51.6695   3
  -2   1 -19-20.5021 26.8690   1
  -2  -1  19 37.7803 24.8203   1
   2  -1 -19 20.5911 26.9823   1
  -2   1 -19 68.9115 38.8057   6
   2  -1 -19 53.4047 20.7291   2
   2   1  19 71.9854 28.5410   2
  -2   1 -19 56.3828 34.6281   1
   2  -1 -19 103.512 53.6657   1
  -2  -1  19 39.3386 31.4445   1
   2   1  19 78.6885 47.7476   1
  -2   1 -19 51.8195 31.8765   5
   2   1  19 32.2522 29.8048   4
  -2  -1  19 73.3897 33.1486   4
  -2  -1  19 31.1327 28.7951   3
  -2   1 -21-16.4512 26.0199   6
   2  -1 -21-11.3374 14.6412   6
   2   1  21-8.42201 15.3813   2
   2  -1 -21-19.8106 25.5835   1
  -2  -1  21-18.0579 16.4898   1
  -2   1 -21 17.5166 27.7050   1
   2   1  21 18.2410 23.5566   1
  -2   1 -21 15.2867 13.9593   5
   2   1  21 14.6336 23.1452   4
   2  -1 -21 10.6592 16.8590   5
  -2  -1  21 15.0569 19.4446   4
  -2   1 -21-19.7226 18.0099   1
   2   1  21-18.0093 23.2573   1
  -2   1 -23 269.093 65.6392   6
   2  -1 -23 357.489 62.9222   6
  -2   1 -23 273.057 73.9270   1
  -2  -1  23 213.256 66.0148   1
  -2  -1  23 295.213 91.3107   3
   2   1  23 242.371 75.4658   3
  -2  -1  23 299.861 65.6586   4
   2   1  23 206.372 58.3390   4
  -2   1 -23 354.057 71.1991   5
   2  -1 -23 387.261 63.3569   5
   2  -1 -25 56.9761 22.5543   6
  -2   1 -25 38.5016 23.6829   6
  -2  -1  25 42.3561 23.9269   2
  -2   1 -25 22.4144 18.0474   5
  -2  -1  25 33.4264 25.1523   4
   2   1  25 33.7615 25.3998   4
   2  -1 -25 37.9313 18.6396   5
  -2  -1  25-20.1768 18.7343   3
   2   1  25 48.0795 36.0079   3
  -2   1 -27 37.9102 23.8256   5
   2  -1 -27 104.978 26.2581   5
   2   1  27 39.1250 22.8477   4
  -2  -1  27 68.0255 28.8242   4
  -2  -1  27 33.9486 22.8881   3
   2   1  27 122.175 39.7491   3
   2  -1 -27 82.9636 26.0972   6
  -2   1 -27 55.4553 27.5930   6
  -2   1 -29 8.18048 7.54431   5
   2  -1 -29 23.3394 15.1073   5
  -2  -1  29 14.1023 12.9209   3
   2   1  29 11.4821 14.8656   3
   2  -1 -29 6.01413 9.57059   6
  -2   1 -29 9.37570 12.1538   6
  -2   1 -31 7.01732 12.8164   5
  -2   1 -31-8.05474 12.7403   6
  -2   2  30 2831.20 332.372   3
  -2   2  30 3611.10 333.960   4
  -2  -2 -30 3316.78 315.612   5
   2   2 -28 742.129 87.5776   6
  -2  -2 -28 654.247 82.4068   5
  -2   2  28 777.036 101.369   4
  -2   2  28 688.479 106.189   3
   2  -2  28 435.202 90.7647   3
   2  -2  26 227.817 50.2332   2
   2   2 -26 223.591 42.3875   6
  -2   2  26 321.613 67.7598   3
  -2   2  26 276.322 55.4584   4
  -2  -2 -26 144.503 34.6869   5
  -2  -2 -24 9641.34 865.598   5
  -2   2  24 9983.62 887.062   4
   2  -2  24 9411.97 883.707   2
  -2   2  24 10456.5 926.504   3
  -2  -2 -24 8502.09 863.125   6
   2   2 -24 9475.36 873.555   6
  -2  -2 -22 25649.6 2320.69   5
  -2   2  22 30710.4 2353.06   4
  -2   2  22 26421.7 2387.68   3
  -2  -2 -22 23579.4 2317.26   6
  -2  -2 -20 34949.1 2752.04   6
   2   2 -20 40205.6 2779.13   6
   2   2 -20 20549.5 2738.48   5
  -2  -2 -20 32117.7 2755.61   5
  -2   2  20 37474.3 2793.60   4
  -2   2  20 35465.1 2861.37   3
   2  -2  20 27792.0 2793.91   3
   2   2 -20 33235.0 2778.70   1
   2  -2  20 26992.1 2776.91   1
  -2  -2 -18 166.170 47.7680   1
   2   2 -18 148.795 60.2167   1
   2  -2  18 221.606 97.0980   1
  -2  -2 -18 185.998 39.2078   6
   2   2 -18 199.513 55.5660   6
   2  -2  18 149.790 52.6866   2
   2   2 -18 190.285 42.7701   5
  -2  -2 -18 241.093 50.9042   5
  -2   2  18 75.3215 53.5100   1
   2  -2  18 113.694 44.6645   1
   2   2 -18 113.138 43.6217   1
  -2  -2 -18 91.6525 57.4423   1
  -2   2  18 56.1582 53.5247   3
   2  -2  18 109.895 58.8018   3
   2   2 -16 698.491 135.889   1
   2  -2  16 1188.98 189.235   1
  -2  -2 -16 444.210 101.997   1
   2   2 -16 922.240 135.323   6
  -2  -2 -16 1140.87 116.773   6
  -2  -2 -16 1284.59 137.975   5
   2   2 -16 705.079 94.1464   5
   2   2 -16 1032.97 106.654   5
   2  -2  16 897.094 152.605   2
  -2   2  16 692.004 88.5820   2
  -2   2  16 907.051 143.392   4
  -2   2  16 863.676 127.427   1
   2  -2  16 1021.10 145.651   1
   2   2 -16 724.943 125.846   1
  -2   2  16 1045.93 161.363   1
  -2  -2 -16 869.622 149.298   1
   2   2 -16 853.237 126.775   2
   2  -2  16 593.637 146.286   3
   2  -2  14 38889.9 3029.72   1
   2  -2  14 35837.6 2971.37   1
   2   2 -14 32824.6 2963.68   1
  -2   2  14 33583.8 2988.05   1
  -2   2  14 35206.3 2960.50   1
   2   2 -14 32512.3 2983.69   1
   2   2 -14 35522.1 2979.82   6
  -2  -2 -14 37066.8 2937.91   6
   2   2 -14 32530.1 2914.44   5
  -2  -2 -14 38716.9 2973.74   5
   2   2 -14 27460.2 2908.40   5
  -2   2  14 39078.3 2937.41   2
   2  -2  14 37715.0 3023.73   2
  -2   2  14 29257.0 2987.57   4
   2  -2  14 32241.8 3040.68   3
  -2   2  14 23891.5 3009.12   3
   2   2 -14 34841.4 2964.62   2
  -2   2  12 40753.8 3500.66   1
  -2  -2 -12 37026.5 3464.79   1
  -2   2  12 46876.7 3485.00   1
   2  -2  12 43466.5 3482.96   1
   2   2 -12 36634.9 3474.05   1
   2  -2  12 36549.0 3505.47   1
  -2  -2 -12 39064.5 3493.96   1
   2   2 -12 40076.4 3495.47   1
   2   2 -12 30156.6 3480.18   6
  -2  -2 -12 40920.1 3455.72   6
  -2  -2 -12 51612.6 3520.19   5
  -2   2  12 33904.0 3463.08   2
   2  -2  12 32496.6 3539.05   2
  -2   2  12 36262.9 3521.62   4
  -2   2  12 37127.5 3542.62   3
   2  -2  12 32991.0 3574.60   3
   2   2 -12 39653.4 3482.25   2
  -2   2  10 267802. 23222.0   1
  -2  -2 -10 252239. 23217.6   1
  -2  -2 -10 281312. 23199.9   1
   2  -2  10 277793. 23238.5   1
   2   2 -10 261299. 23228.7   1
   2   2 -10 226264. 23221.5   6
  -2  -2 -10 359376. 23283.2   5
  -2   2  10 228293. 23206.3   2
   2  -2  10 243409. 23287.6   2
  -2   2  10 216288. 23249.0   4
  -2   2  10 276328. 23248.1   3
   2  -2  10 298742. 23370.3   3
   2   2 -10 275592. 23217.6   2
  -2  -2  -8 2729.68 301.837   1
   2  -2   8 2822.29 298.225   1
  -2  -2  -8 2532.56 284.983   1
   2   2  -8 2600.60 291.793   1
   2  -2   8 2688.81 316.003   1
  -2   2   8 2352.70 298.847   1
  -2   2   8 2556.07 288.817   1
   2   2  -8 2461.35 302.823   1
   2   2  -8 3374.34 322.427   6
  -2  -2  -8 3874.80 281.628   6
  -2   2   8 2530.80 287.726   5
  -2  -2  -8 3057.04 348.835   5
   2  -2   8 2525.75 360.722   2
  -2   2   8 3017.11 315.662   2
  -2   2   8 1894.80 321.945   4
   2  -2   8 2465.52 399.950   3
  -2   2   8 2473.23 288.417   3
   2   2  -8 2525.50 302.187   2
  -2   2   6 522.883 144.026   1
  -2  -2  -6 1652.83 173.810   1
   2  -2   6 1796.31 182.513   1
   2  -2   6 1178.50 178.139   1
   2   2  -6 1150.05 157.293   1
   2   2  -6 1506.75 180.822   1
  -2  -2  -6 1552.35 196.745   1
  -2   2   6 1163.91 155.109   1
  -2  -2  -6 1251.68 131.578   6
  -2  -2  -6 1290.66 127.327   6
   2   2  -6 1551.34 178.506   6
  -2   2   6 1185.38 160.331   5
  -2  -2  -6 2342.19 250.112   5
  -2   2   6 1568.67 230.931   4
  -2   2   6 1286.30 140.386   3
   2  -2   6 1335.98 134.126   4
   2  -2   6 1069.02 237.552   3
   2   2  -6 1466.50 179.936   2
  -2   2   4 32325.9 3259.04   1
   2  -2   4 35300.2 3264.83   1
   2  -2   4 34949.5 3242.45   1
   2   2  -4 40648.2 3243.35   1
  -2  -2  -4 43641.7 3252.44   1
  -2  -2  -4 29410.7 3256.52   1
  -2   2   4 33223.1 3235.83   1
   2   2  -4 31022.9 3238.30   1
   2   2  -4 39986.8 3239.26   6
  -2  -2  -4 34224.9 3294.86   5
  -2   2   4 33488.2 3244.91   5
   2  -2   4 47425.8 3352.38   2
   2  -2   4 36633.2 3211.48   4
  -2   2   4 47550.6 3357.45   4
   2  -2   4 36782.6 3351.29   3
  -2  -2  -4 33780.3 3254.68   4
   2   2  -4 36295.0 3256.55   2
  -2   2   2 9148.54 933.319   1
   2  -2   2 9003.38 932.138   1
   2  -2   2 9838.72 921.461   1
   2   2  -2 10027.0 913.208   1
  -2   2   2 7896.97 914.042   1
   2   2  -2 8684.25 916.135   1
  -2  -2  -2 9436.18 928.511   1
   2   2  -2 8875.61 901.561   6
  -2  -2  -2 12152.5 891.193   6
  -2   2   2 10193.9 938.294   5
  -2  -2  -2 12575.7 978.497   5
   2  -2   2 11078.3 972.014   2
  -2   2   2 10914.7 997.062   4
   2  -2   2 9138.18 891.889   4
   2  -2   2 9453.65 935.626   3
  -2  -2  -2 10026.7 939.426   4
   2   2  -2 9302.32 947.999   3
   2   2  -2 9785.98 928.858   2
   2  -2   0 722198. 61723.7   1
  -2   2   0 745677. 61727.8   1
   2   2   0 690976. 61697.9   1
  -2   2   0 728003. 61719.7   1
   2   2   0 730265. 61728.5   1
   2  -2   0 705300. 61719.0   1
  -2  -2   0 734634. 61704.7   1
   2   2   0 723390. 61683.0   6
  -2  -2   0 704877. 61694.4   6
  -2   2   0 710091. 61726.3   5
   2   2   0 646726. 61679.7   5
  -2  -2   0 665049. 61699.2   5
   2  -2   0 692592. 61735.0   2
   2   2   0 712617. 61741.9   3
  -2  -2   0 686037. 61720.2   4
   2   2   0 651296. 61710.9   2
   2   2   2 9320.12 904.541   1
  -2  -2   2 10994.5 922.800   1
   2   2   2 8726.92 904.356   1
  -2   2  -2 8829.87 923.634   1
   2  -2  -2 9202.88 919.660   1
   2  -2  -2 9693.46 932.092   1
  -2   2  -2 11622.0 935.777   1
  -2  -2   2 10443.4 914.211   1
   2   2   2 9433.80 872.719   6
  -2   2  -2 8906.75 919.668   6
  -2  -2   2 13226.9 942.080   6
   2  -2  -2 8914.16 929.750   6
  -2  -2   2 9489.21 875.093   5
  -2   2  -2 11592.7 951.177   4
  -2  -2   2 10285.0 924.275   4
   2   2   2 9833.63 943.599   3
   2   2   2 8275.17 909.533   2
  -2   2  -2 9453.77 872.911   3
  -2   2  -4 39338.0 3369.71   1
   2   2   4 36563.2 3343.30   1
   2   2   4 32188.9 3333.85   1
   2  -2  -4 36064.2 3355.41   1
  -2  -2   4 35645.8 3349.17   1
   2  -2  -4 40983.9 3359.17   1
  -2   2  -4 41964.4 3369.09   1
  -2  -2   4 40061.9 3354.67   1
  -2   2  -4 29393.5 3351.53   6
  -2   2  -4 39114.2 3365.88   5
   2  -2  -4 36443.3 3345.80   2
  -2  -2   4 41371.1 3362.70   4
  -2   2  -4 42352.6 3354.86   4
   2   2   4 37134.5 3386.18   3
   2   2   4 42590.1 3355.90   2
  -2   2  -4 33965.9 3319.89   3
  -2   2  -6 1731.80 204.258   1
  -2   2  -6 1679.65 193.380   1
   2   2   6 1539.90 180.065   1
   2   2   6 1141.14 172.575   1
  -2  -2   6 1318.20 176.645   1
   2  -2  -6 1153.25 180.555   1
  -2  -2   6 1777.09 194.901   1
   2  -2  -6 1572.09 185.746   1
   2  -2  -6 1691.29 199.974   6
  -2   2  -6 1255.29 183.759   6
  -2   2  -6 1461.22 186.922   5
   2  -2  -6 1489.55 174.956   2
  -2   2  -6 1244.36 158.827   4
  -2  -2   6 1586.95 185.459   4
   2   2   6 1678.29 210.240   3
   2  -2  -6 1472.54 151.454   3
   2   2   6 1473.81 178.614   2
  -2  -2   6 1357.96 176.733   3
  -2   2  -8 2762.45 285.431   1
  -2  -2   8 2203.38 258.621   1
   2   2   8 2859.47 267.108   1
   2  -2  -8 2847.14 275.920   1
   2   2   8 2198.86 263.418   1
  -2  -2   8 2760.21 273.578   1
   2  -2  -8 2636.13 265.484   1
   2  -2  -8 2289.77 260.794   6
  -2   2  -8 2212.06 263.556   6
  -2   2  -8 2511.97 272.552   5
  -2  -2   8 1985.63 249.498   4
  -2   2  -8 2317.53 216.559   4
  -2   2  -8 2152.89 222.978   4
   2  -2  -8 1772.59 239.028   3
   2  -2  -8 2770.15 248.802   2
  -2  -2   8 2001.34 252.539   3
   2   2   8 2396.62 257.883   2
   2  -2 -10 237585. 23649.3   1
   2  -2 -10 273900. 23650.9   6
   2   2  10 251387. 23623.2   6
  -2   2 -10 266671. 23664.8   5
   2   2  10 278113. 23672.3   4
  -2  -2  10 242488. 23641.7   4
   2   2  10 282310. 23652.2   2
  -2  -2  10 267546. 23650.9   3
   2  -2 -10 266608. 23623.6   2
  -2   2 -10 270739. 23673.8   1
  -2   2 -10 280552. 23665.1   1
   2   2  10 291281. 23661.7   1
   2  -2 -10 296630. 23672.5   1
  -2  -2  10 266181. 23657.6   1
  -2  -2  10 276089. 23670.2   1
   2   2  10 281606. 23668.8   1
  -2   2 -12 38444.7 3420.30   1
   2   2  12 40482.9 3422.49   1
  -2  -2  12 40418.3 3419.02   1
  -2  -2  12 46742.2 3439.00   1
   2  -2 -12 38735.5 3421.01   1
  -2   2 -12 37994.0 3427.87   1
   2  -2 -12 35138.6 3395.97   6
  -2   2 -12 36252.8 3411.37   6
  -2   2 -12 39959.3 3423.51   5
  -2  -2  12 40546.0 3394.32   4
  -2  -2  12 34096.3 3399.80   3
   2   2  12 37416.6 3435.91   3
   2  -2 -12 36169.0 3367.91   2
   2   2  12 37984.2 3398.54   2
   2   2  14 36180.4 3049.57   1
   2   2  14 34084.8 3047.11   1
  -2   2 -14 34148.2 3050.88   1
  -2   2 -14 35114.0 3048.25   1
  -2  -2  14 35359.5 3043.13   1
   2  -2 -14 37717.6 3041.34   1
  -2   2 -14 33265.4 3035.94   6
   2  -2 -14 34961.4 3014.17   6
   2  -2 -14 34354.5 3009.30   5
   2   2  14 35017.0 3054.16   4
   2   2  14 37031.0 3062.46   3
  -2  -2  14 39207.4 3036.67   3
   2   2  14 23251.9 2996.89   2
   2   2  16 1107.99 154.846   1
   2   2  16 614.902 128.152   1
  -2   2 -16 1093.24 156.106   1
  -2  -2  16 676.352 127.571   1
   2  -2 -16 723.175 134.471   1
  -2  -2  16 707.340 135.941   1
   2  -2 -16 1011.52 142.346   1
   2  -2 -16 1071.17 127.152   6
  -2   2 -16 925.012 137.832   6
   2  -2 -16 908.615 115.878   5
  -2   2 -16 1242.00 160.506   5
   2   2  16 799.081 138.075   4
  -2  -2  16 1164.02 127.208   4
  -2  -2  16 1027.91 146.236   3
   2  -2 -16 740.320 90.1130   2
   2   2  16 896.980 149.622   3
   2   2  18 131.368 55.2493   1
   2  -2 -18 114.949 53.5740   1
  -2   2 -18 110.604 48.8108   1
   2  -2 -18 219.970 63.5480   1
  -2   2 -18 98.4550 55.0046   1
  -2  -2  18 76.9348 40.7188   1
   2   2  18 120.099 50.6973   1
  -2   2 -18 130.249 45.8799   6
  -2   2 -18 274.782 72.4936   5
   2   2  18 197.456 36.1914   2
   2  -2 -18 177.609 44.0142   5
   2   2  18 130.330 50.4981   4
  -2  -2  18 131.034 40.5040   4
  -2   2 -18 35.6633 16.8339   4
   2   2  18 162.505 56.6770   3
   2  -2 -20 35776.7 2483.10   5
  -2   2 -20 32325.0 2510.47   6
   2   2  20 26668.4 2488.04   4
  -2  -2  20 29217.2 2477.19   4
   2   2  20 29713.6 2521.68   3
  -2  -2  20 32235.3 2567.21   3
  -2   2 -20 22132.4 2488.23   1
  -2  -2  20 18464.5 2469.37   1
  -2   2 -20 24176.8 2499.48   1
   2   2  22 25255.9 1708.28   4
  -2  -2  22 15645.9 1673.85   4
  -2   2 -22 17937.3 1693.64   6
   2  -2 -22 14416.1 1667.75   6
   2   2  22 18366.2 1714.83   3
  -2  -2  22 16110.5 1736.08   3
  -2   2 -22 27033.7 1744.48   5
   2   2  24 9008.16 822.767   4
  -2  -2  24 8414.49 818.428   4
  -2   2 -24 9240.97 838.919   6
   2  -2 -24 8518.52 816.210   6
  -2  -2  24 6102.07 855.774   3
   2   2  24 8161.80 852.294   3
   2  -2 -24 7902.24 809.617   5
  -2   2 -26 166.164 47.8075   5
  -2   2 -26 167.521 48.1569   6
   2  -2 -26 186.882 41.7892   6
   2  -2 -26 167.999 39.1979   5
   2   2  26 140.612 39.8490   4
  -2  -2  26 192.522 50.3138   2
  -2  -2  26 169.540 66.0427   3
   2   2  26 239.829 62.1762   3
   2   2  28 550.295 94.3737   4
  -2   2 -28 665.128 102.225   5
   2   2  28 751.406 116.119   3
   2  -2 -28 952.761 101.492   6
  -2   2 -28 697.395 104.688   6
   2  -2 -30 3400.05 328.959   5
  -2   2 -30 4231.63 348.457   5
  -2  -2  30 2698.10 353.722   3
  -2   2 -30 3314.32 343.128   6
   2  -2 -30 3283.82 328.409   6
  -2   2 -32 8557.33 787.767   5
  -2   3  29 231.608 56.5937   3
  -2   3  29 240.954 48.3881   4
   2  -3  27 11.7864 10.7852   3
  -2   3  27 15.6373 24.7424   3
   2  -3  27 9.51000 19.4308   2
  -2  -3 -27 5.71320 9.06283   5
  -2   3  27 9.28772 12.0143   4
   2  -3  25 20.8516 19.0488   2
   2   3 -25-9.36606 14.8239   6
   2  -3  25 13.4940 12.3344   3
  -2   3  25 19.0370 30.1148   3
  -2   3  25-10.1577 18.5593   4
  -2  -3 -25 12.6787 10.0415   5
   2  -3  23-11.5860 18.3270   2
   2   3 -23-10.9742 14.1749   6
   2  -3  23-15.3666 19.8465   3
  -2   3  23-10.8998 14.0788   4
  -2  -3 -23 7.09706 11.2285   5
   2  -3  21 167.478 48.6567   2
   2   3 -21 84.6457 40.5806   2
  -2  -3 -21 123.113 31.7216   6
   2   3 -21 88.3158 38.4768   6
   2  -3  21 143.084 50.5358   3
  -2   3  21 144.954 67.3304   3
  -2   3  21 142.774 42.4937   4
  -2  -3 -21 175.766 39.2046   5
  -2  -3 -19 910.385 114.216   5
   2  -3  19 702.733 123.700   2
   2   3 -19 866.184 130.844   6
  -2  -3 -19 819.236 102.357   6
   2  -3  19 725.216 137.466   3
  -2   3  19 958.887 161.787   3
  -2   3  19 928.771 130.088   4
  -2  -3 -17 187.815 40.6748   6
   2   3 -17 63.5761 38.6350   6
   2   3 -17 120.353 46.0002   2
   2  -3  17 302.946 72.0347   2
   2   3 -17 81.5128 44.2737   1
  -2   3  17 130.995 46.6040   4
  -2  -3 -17 190.097 48.6607   5
  -2   3  17 221.863 65.5698   1
   2  -3  17 216.475 77.5746   3
  -2   3  17 259.057 69.7466   3
   2   3 -15 198.911 59.5059   6
  -2  -3 -15 273.853 48.2236   6
   2   3 -15 131.632 54.8543   2
   2  -3  15 233.709 69.0029   2
  -2  -3 -15 79.3910 32.3593   1
   2   3 -15 251.200 69.9799   1
  -2   3  15 279.261 55.8851   1
   2  -3  15 180.175 67.5502   1
  -2   3  15 164.372 55.1082   4
  -2  -3 -15 345.967 67.3386   5
   2  -3  15 204.636 52.8071   1
  -2   3  15 83.4041 41.5392   1
   2   3 -15 137.484 43.5490   1
  -2  -3 -15 250.912 67.3289   1
   2  -3  15 224.531 79.0256   3
  -2   3  15 296.353 70.7055   3
   2   3 -13 372.843 74.7915   6
  -2  -3 -13 83.5795 33.9578   6
   2  -3  13 273.365 79.9561   2
   2   3 -13 207.723 57.5791   1
   2  -3  13 239.215 67.6015   1
  -2  -3 -13 151.583 39.9299   1
  -2  -3 -13 364.198 76.2935   5
   2  -3  13 217.067 53.2729   1
   2   3 -13 84.0565 42.1616   1
  -2  -3 -13 249.787 60.8845   1
   2  -3  13 432.380 115.104   3
  -2   3  13 207.751 53.7550   3
  -2  -3 -11 611.783 91.0376   1
  -2   3  11 885.411 104.753   1
  -2   3  11 681.184 108.564   1
   2   3 -11 629.158 101.232   1
   2  -3  11 561.208 95.0482   1
  -2  -3 -11 628.039 102.118   1
   2   3 -11 577.873 107.563   1
  -2  -3 -11 724.147 87.8338   6
   2   3 -11 821.581 123.772   6
   2  -3  11 677.018 143.875   2
  -2   3  11 782.181 147.803   4
  -2  -3 -11 834.036 129.553   5
  -2   3  11 594.527 91.9511   3
   2   3 -11 812.485 121.453   2
   2  -3  11 968.217 196.872   3
   2  -3   9 1253.65 146.983   1
  -2  -3  -9 1190.80 152.435   1
   2   3  -9 1294.58 148.514   1
   2  -3   9 1053.06 156.221   1
  -2   3   9 1104.20 153.909   1
  -2   3   9 1262.09 144.243   1
   2   3  -9 1153.24 154.894   1
  -2  -3  -9 1009.51 127.456   6
  -2  -3  -9 1266.75 123.991   6
  -2  -3  -9 1401.37 193.218   5
  -2   3   9 1161.97 147.385   5
   2  -3   9 1158.48 200.352   2
  -2   3   9 1803.11 227.041   4
  -2   3   9 882.487 128.811   3
   2  -3   9 1211.89 236.958   3
   2   3  -9 1208.92 163.615   2
   2  -3   7 1508.76 224.430   1
   2  -3   7 2369.20 221.855   1
   2   3  -7 2040.43 214.506   1
  -2  -3  -7 1810.67 199.692   1
  -2   3   7 1972.48 228.766   1
  -2   3   7 2318.33 214.722   1
  -2  -3  -7 1845.29 229.816   1
   2   3  -7 1871.05 217.860   1
  -2  -3  -7 1692.74 191.206   6
   2   3  -7 2332.26 235.604   6
  -2  -3  -7 2289.81 285.530   5
  -2   3   7 1498.73 216.612   5
   2  -3   7 1760.21 291.766   2
   2  -3   7 1946.23 179.468   4
  -2   3   7 2314.05 293.763   4
  -2   3   7 2048.82 202.231   3
   2  -3   7 1549.60 302.415   3
   2   3  -7 1958.58 242.472   2
  -2  -3  -5 1488.55 160.556   1
   2  -3   5 1278.59 183.001   1
   2   3  -5 1722.28 167.020   1
   2  -3   5 1823.58 178.803   1
  -2  -3  -5 1658.85 184.414   1
  -2   3   5 1799.51 171.356   1
  -2  -3  -5 1407.02 150.333   6
   2   3  -5 1442.37 179.052   6
  -2  -3  -5 1416.59 153.269   6
  -2   3   5 1336.98 175.703   5
   2  -3   5 1892.33 245.007   2
  -2   3   5 1925.89 256.553   4
   2  -3   5 1337.20 145.819   4
  -2  -3  -5 1252.24 220.476   5
  -2   3   5 1233.31 146.553   3
   2  -3   5 1465.12 257.005   3
  -2  -3  -3 2630.08 232.904   1
  -2   3   3 2092.71 247.503   1
   2  -3   3 2406.36 252.190   1
   2  -3   3 2517.93 239.715   1
   2   3  -3 2332.11 224.564   1
   2   3  -3 2071.31 240.100   1
  -2   3   3 2201.72 229.524   1
  -2  -3  -3 1821.11 210.614   6
   2   3  -3 2101.84 238.474   6
  -2  -3  -3 2107.00 299.783   5
  -2   3   3 2184.42 249.341   5
   2  -3   3 3006.84 314.136   2
   2  -3   3 1804.89 212.875   4
  -2  -3  -3 2307.77 254.839   4
   2   3  -3 2015.84 268.371   2
   2   3  -1 258.163 45.2050   1
   2   3  -1 235.779 51.7731   1
   2  -3   1 273.373 59.0752   1
  -2   3   1 132.296 47.2892   1
  -2  -3  -1 244.163 45.7257   1
  -2  -3  -1 205.076 45.1135   1
  -2   3   1 308.824 54.5203   1
   2   3  -1 236.801 52.4048   6
  -2  -3  -1 202.615 37.9450   6
  -2   3   1 194.092 58.3185   5
   2  -3   1 235.701 74.6612   2
   2   3  -1 279.363 71.8044   2
  -2   3   1 193.514 72.8433   4
  -2  -3  -1 102.021 64.9933   5
   2   3  -1 115.815 49.8133   3
   2  -3   1 192.687 37.5029   3
  -2  -3  -1 298.363 66.8342   4
   2  -3   1 443.440 69.7213   3
   2  -3  -1 167.078 45.9824   1
   2   3   1 189.145 39.9581   1
   2   3   1 168.293 40.9657   1
  -2   3  -1 293.043 54.8122   1
  -2  -3   1 315.620 54.6215   1
  -2  -3   1 240.515 45.9613   1
  -2   3  -1 86.9447 42.0797   1
   2   3   1 209.361 44.2722   6
  -2   3  -1 153.980 52.2315   5
  -2  -3   1 232.236 41.7576   5
   2  -3  -1 327.230 74.0933   2
   2   3   1 256.756 69.7497   2
  -2   3  -1 228.246 62.8833   4
  -2  -3   1 65.7533 48.5647   5
  -2  -3   1 161.947 48.2699   4
   2  -3  -1 275.295 34.3197   3
   2   3   1 176.244 61.0149   3
   2  -3  -1 172.941 31.6427   3
  -2   3  -3 2726.96 260.533   1
   2   3   3 2248.02 221.070   1
  -2  -3   3 2392.34 232.423   1
   2   3   3 2041.03 216.612   1
   2  -3  -3 2442.43 241.186   1
  -2   3  -3 2290.72 237.686   1
  -2   3  -3 2505.29 257.148   6
   2  -3  -3 1830.90 245.467   6
  -2   3  -3 2013.82 245.594   5
  -2  -3   3 2110.18 205.858   5
   2  -3  -3 2366.65 250.297   2
  -2   3  -3 2160.85 233.591   4
  -2  -3   3 2180.01 236.133   4
   2   3   3 2543.86 272.886   3
   2  -3  -3 1578.38 196.914   3
   2  -3  -3 1941.47 193.559   3
   2   3   3 2142.03 253.606   2
  -2   3  -5 1863.34 195.267   1
   2   3   5 1628.44 169.588   1
   2   3   5 1586.90 165.143   1
   2  -3  -5 1294.84 177.724   1
  -2  -3   5 1544.70 172.547   1
   2  -3  -5 1569.95 178.877   1
  -2   3  -5 1580.48 185.633   1
  -2  -3   5 1730.91 173.475   1
  -2   3  -5 1093.27 181.550   6
   2  -3  -5 1413.36 190.321   6
  -2  -3   5 1462.74 158.253   5
  -2  -3   5 1296.42 142.053   5
  -2   3  -5 1274.42 181.962   5
   2  -3  -5 1546.84 183.192   2
  -2  -3   5 1616.97 181.963   4
  -2   3  -5 1667.10 158.724   4
   2   3   5 1519.48 206.545   3
   2  -3  -5 1716.77 183.528   3
  -2  -3   5 1127.57 171.727   3
   2   3   5 1334.62 187.102   2
  -2  -3   7 1715.78 211.367   1
  -2  -3   7 2119.08 222.673   1
   2   3   7 1969.72 215.165   1
  -2   3  -7 2150.13 235.946   1
   2   3   7 2148.40 214.650   1
   2  -3  -7 2552.33 231.698   1
  -2   3  -7 1557.68 227.191   1
   2  -3  -7 2520.66 230.064   1
   2  -3  -7 1719.31 229.440   6
  -2   3  -7 1727.09 230.812   6
  -2   3  -7 1889.44 229.281   5
   2  -3  -7 1876.39 213.750   2
  -2  -3   7 1822.99 217.114   4
   2   3   7 2319.23 260.351   3
   2  -3  -7 1843.42 262.258   3
   2   3   7 2163.92 238.955   2
  -2  -3   7 1764.56 219.016   3
  -2   3  -9 1114.15 142.323   1
   2   3   9 1239.52 143.852   1
   2  -3  -9 1345.93 151.759   1
   2   3   9 1145.68 139.754   1
  -2   3  -9 1272.10 159.293   1
  -2  -3   9 1120.48 136.976   1
  -2  -3   9 1134.30 145.283   1
   2  -3  -9 1038.73 135.762   1
   2  -3  -9 960.448 142.832   6
  -2   3  -9 1209.68 156.455   6
  -2   3  -9 1019.86 144.181   5
   2  -3  -9 1093.53 129.268   2
  -2  -3   9 978.638 135.669   4
   2   3   9 1204.24 165.286   3
  -2  -3   9 1084.43 140.057   3
   2  -3 -11 736.096 95.3972   1
  -2  -3  11 679.340 108.185   1
  -2   3 -11 574.903 100.440   6
   2  -3 -11 688.326 100.542   6
  -2   3 -11 490.462 94.4487   5
   2   3  11 455.846 88.2489   2
   2   3  11 655.928 114.406   4
   2   3  11 484.222 105.514   3
   2  -3 -11 729.794 80.6729   2
  -2   3 -11 730.977 104.281   1
   2   3  11 791.615 111.725   1
   2  -3 -11 731.718 105.197   1
  -2  -3  11 740.823 99.3391   1
   2   3  11 718.266 101.522   1
  -2   3 -11 768.453 117.165   1
   2  -3 -13 238.616 56.5213   1
  -2  -3  13 220.670 54.2272   1
  -2   3 -13 188.739 48.8858   1
   2  -3 -13 205.428 44.4237   1
  -2  -3  13 181.097 56.9159   1
   2   3  13 226.096 54.4555   1
  -2   3 -13 172.716 51.5389   6
   2  -3 -13 180.239 43.1144   6
  -2   3 -13 201.193 52.9755   5
   2   3  13 207.562 42.1855   2
   2   3  13 180.855 56.8469   4
  -2  -3  13 233.301 44.8332   4
   2   3  13 109.312 48.3185   3
   2  -3 -13 191.943 27.3056   2
  -2  -3  13 197.835 45.7847   3
   2   3  15 137.310 52.9324   1
   2  -3 -15 207.325 58.7718   1
  -2  -3  15 186.606 50.3907   1
  -2   3 -15 386.618 70.2829   1
  -2  -3  15 177.589 59.1703   1
  -2   3 -15 238.293 69.4848   1
   2   3  15 333.540 62.5170   1
  -2   3 -15 191.339 56.1156   6
   2  -3 -15 135.109 40.6625   6
  -2   3 -15 176.153 51.3995   5
   2   3  15 165.947 35.0636   2
   2  -3 -15 268.188 51.0987   5
   2   3  15 151.972 54.4122   4
  -2  -3  15 199.239 39.9477   4
   2   3  15 266.862 66.7453   3
  -2  -3  15 217.882 50.8864   3
   2   3  17 143.695 51.9694   1
  -2   3 -17 80.0399 42.6544   1
   2  -3 -17 166.441 39.9222   6
  -2   3 -17 195.164 54.4890   5
   2   3  17 84.6243 23.6921   2
   2   3  17 115.922 46.9910   4
  -2  -3  17 151.806 36.4215   4
   2   3  17 176.356 52.1729   3
  -2  -3  17 158.602 46.2153   3
  -2  -3  19 853.269 110.333   4
   2   3  19 495.487 116.403   4
  -2   3 -19 821.712 131.725   6
   2  -3 -19 937.141 115.069   6
  -2  -3  19 1074.20 146.524   3
   2   3  19 989.697 143.946   3
   2  -3 -19 934.419 112.955   5
  -2   3 -21 104.274 47.2265   5
  -2   3 -21 124.399 45.0578   6
   2  -3 -21 222.816 47.6334   6
   2  -3 -21 198.869 45.6703   5
   2   3  21 111.100 42.7054   4
  -2  -3  21 138.485 38.6638   4
  -2  -3  21 73.7278 43.7643   3
   2   3  21 195.714 55.8499   3
   2  -3 -23-9.25749 16.9282   5
  -2   3 -23 16.8106 21.7257   5
   2  -3 -23-9.68054 15.3344   6
  -2   3 -23-15.1935 24.0455   6
   2   3  23-17.1815 15.7122   3
  -2  -3  23-20.5019 26.4898   3
   2   3  25 10.4743 9.56529   4
   2  -3 -25-9.19163 14.5382   5
  -2   3 -25-14.9411 19.2952   5
  -2  -3  25-20.6471 18.8545   3
  -2   3 -25 13.9639 12.7517   6
   2  -3 -25 9.59765 12.3949   6
  -2   3 -27-12.1435 15.6823   6
   2  -3 -27 7.84892 10.1363   5
   2   3  27-9.05924 14.3286   4
  -2   3 -27-12.4739 19.7293   5
  -2  -3  27 9.96116 15.7551   2
   2   3  27 14.4463 18.6561   3
   2  -3 -29 231.727 42.7601   5
  -2   3 -29 251.986 52.6150   5
  -2   3 -29 223.707 51.3468   6
   2  -3 -29 280.531 46.7394   6
   2  -4  28 520.565 77.3721   2
  -2  -4 -26 313.094 50.6421   5
   2  -4  26 218.403 51.8136   2
   2   4 -26 332.186 62.8047   6
   2  -4  26 291.971 65.9148   3
  -2   4  24 6053.38 558.310   4
   2  -4  24 5808.22 558.663   2
  -2   4  24 4214.01 570.508   3
   2  -4  24 4573.78 562.658   3
  -2  -4 -22 14655.8 1288.25   5
  -2   4  22 14180.0 1305.51   4
   2  -4  22 16015.0 1311.22   2
  -2   4  22 13526.6 1331.37   3
   2  -4  22 11611.8 1318.39   3
   2   4 -22 14121.6 1320.52   6
   2   4 -20 12677.1 1467.23   6
  -2  -4 -20 16833.9 1449.59   5
  -2   4  20 17649.3 1470.51   4
   2  -4  20 16704.2 1466.80   2
   2  -4  20 12575.7 1480.58   3
  -2   4  20 17550.8 1482.78   3
   2   4 -20 16676.5 1476.30   2
   2   4 -18 188.269 55.2204   2
   2  -4  18 228.548 59.9242   2
   2   4 -18 169.828 57.5492   6
  -2  -4 -18 190.228 42.8165   6
  -2   4  18 223.588 54.7645   3
  -2   4  18 195.466 55.8235   4
  -2  -4 -18 323.460 58.6920   5
  -2  -4 -16 953.352 114.106   5
  -2   4  16 944.373 125.933   4
   2   4 -16 622.502 111.883   2
   2  -4  16 760.553 121.477   2
  -2   4  16 664.421 101.436   3
   2   4 -16 981.310 134.088   6
   2   4 -14 13604.2 1181.72   1
  -2  -4 -14 11580.1 1137.72   6
  -2  -4 -14 13758.1 1175.91   5
   2  -4  14 15082.4 1213.85   2
  -2   4  14 15021.3 1203.49   4
  -2   4  14 12171.5 1167.21   1
   2   4 -14 9900.92 1168.52   2
  -2  -4 -12 13782.6 1154.54   1
   2  -4  12 11123.3 1160.85   1
  -2   4  12 12159.5 1158.76   1
   2   4 -12 13737.4 1174.29   6
  -2  -4 -12 12829.0 1126.65   6
   2  -4  12 13327.6 1211.38   2
   2   4 -12 13212.8 1163.20   1
  -2   4  12 14998.6 1201.36   4
  -2   4  12 11706.3 1139.01   3
   2  -4  12 8319.50 1201.59   3
   2   4 -12 11118.6 1170.04   2
   2  -4  10 81849.2 6318.73   1
   2   4 -10 47732.0 6312.11   1
   2  -4  10 77840.9 6338.22   1
  -2  -4 -10 54800.4 6299.74   1
  -2   4  10 89121.7 6319.14   1
  -2  -4 -10 76555.0 6331.98   1
   2   4 -10 92457.6 6352.99   6
  -2  -4 -10 48021.7 6333.07   5
  -2   4  10 82163.0 6327.50   5
  -2   4  10 78072.2 6381.56   4
   2  -4  10 56237.7 6394.62   3
  -2   4  10 84511.0 6318.01   3
   2   4 -10 73958.6 6357.80   2
  -2   4   8 1414.26 179.851   1
  -2  -4  -8 1219.50 145.615   1
   2  -4   8 1458.00 154.814   1
   2  -4   8 1391.20 175.426   1
  -2  -4  -8 1621.17 171.116   1
  -2  -4  -8 1340.91 144.332   6
   2   4  -8 1432.35 175.903   6
  -2   4   8 1208.42 164.888   5
  -2  -4  -8 1090.93 178.060   5
   2  -4   8 1404.17 212.056   2
  -2   4   8 1116.88 187.877   4
  -2   4   8 1707.77 161.006   3
   2  -4   8 1426.36 215.277   3
   2   4  -8 1456.00 188.550   2
  -2  -4  -6 724.981 87.7948   1
   2  -4   6 686.667 112.704   1
   2  -4   6 962.072 101.498   1
   2   4  -6 852.258 107.017   1
  -2  -4  -6 948.615 110.768   1
  -2   4   6 882.478 99.5603   1
   2   4  -6 753.394 101.349   1
  -2  -4  -6 811.160 98.4671   6
   2   4  -6 839.699 118.440   6
  -2   4   6 631.458 113.536   5
   2  -4   6 1026.70 164.790   2
  -2   4   6 596.238 130.750   4
   2  -4   6 692.482 81.8810   4
  -2  -4  -6 859.450 139.754   5
  -2   4   6 813.956 94.6318   3
   2   4  -6 953.689 139.217   2
   2  -4   6 832.705 137.045   3
   2  -4   4 4534.99 464.214   1
  -2   4   4 4267.53 458.613   1
   2  -4   4 5410.44 451.908   1
   2   4  -4 5306.73 445.797   1
   2   4  -4 3611.80 452.748   1
  -2   4   4 5081.45 446.281   1
  -2  -4  -4 4866.44 445.651   1
   2   4  -4 4546.74 470.533   6
  -2  -4  -4 3519.18 445.213   6
  -2  -4  -4 5597.72 508.527   5
  -2   4   4 4953.42 477.891   5
   2  -4   4 5352.53 529.599   2
  -2   4   4 4012.21 489.974   4
   2  -4   4 5204.05 475.958   3
   2   4  -4 5295.63 511.027   2
   2  -4   2 1275.85 157.719   1
   2  -4   2 1460.71 151.530   1
  -2   4   2 1102.76 154.764   1
   2   4  -2 1391.66 139.367   1
  -2   4   2 1518.16 149.362   1
   2   4  -2 1140.83 147.717   1
  -2  -4  -2 1375.79 140.409   1
   2   4  -2 1226.38 160.372   6
  -2  -4  -2 1618.19 196.320   5
  -2   4   2 1392.62 175.929   5
  -2   4   2 1573.74 189.975   4
   2  -4   2 1270.64 148.993   3
   2   4  -2 1404.79 197.223   2
   2  -4   0 182081. 14406.0   1
   2   4   0 165378. 14384.9   1
  -2   4   0 174086. 14419.7   1
  -2  -4   0 162777. 14385.9   1
  -2   4   0 156466. 14402.9   1
   2   4   0 143077. 14410.7   6
  -2  -4   0 211267. 14457.7   5
  -2   4   0 177582. 14443.0   5
   2  -4   0 169862. 14452.1   2
  -2   4   0 163797. 14433.9   4
  -2  -4   0 174505. 14434.1   4
   2  -4   0 147446. 14393.0   3
   2   4   0 162783. 14445.0   3
   2  -4   0 150922. 14389.8   3
  -2   4  -2 1218.78 152.164   1
  -2  -4   2 1215.41 130.417   1
   2   4   2 1317.65 126.529   1
  -2   4  -2 1288.99 141.658   1
  -2  -4   2 1377.71 130.012   1
   2  -4  -2 1176.69 149.657   1
   2  -4  -2 745.094 149.451   6
   2   4   2 952.620 138.811   6
  -2   4  -2 1499.79 172.624   5
  -2  -4   2 1863.95 176.952   5
   2  -4  -2 1227.18 166.604   2
  -2   4  -2 1380.00 154.730   4
   2  -4  -2 1074.12 127.604   3
  -2  -4   2 1193.49 154.589   4
   2   4   2 1306.32 172.507   3
   2  -4  -2 1084.52 124.722   3
   2   4   2 1409.53 195.535   2
  -2  -4   4 4951.91 422.157   1
  -2   4  -4 4876.91 433.914   1
  -2  -4   4 4025.69 412.249   1
   2   4   4 4600.11 405.794   1
   2   4   4 4614.82 407.018   1
   2  -4  -4 3312.04 435.412   1
  -2   4  -4 4683.97 454.375   6
   2  -4  -4 3745.85 442.412   6
  -2  -4   4 3792.81 403.749   5
  -2  -4   4 4415.55 431.018   5
  -2   4  -4 4475.16 446.872   5
   2  -4  -4 4141.43 439.856   2
  -2  -4   4 4400.91 432.687   4
  -2   4  -4 5007.19 423.516   4
   2  -4  -4 4153.84 409.617   3
   2   4   4 5064.31 470.746   3
   2   4   4 4716.91 482.702   2
   2   4   6 821.922 92.8626   1
  -2  -4   6 805.421 104.244   1
   2   4   6 1008.20 100.516   1
  -2   4  -6 871.536 109.715   1
   2  -4  -6 716.141 98.4682   1
  -2  -4   6 766.088 96.0082   1
   2  -4  -6 1020.05 119.510   1
  -2   4  -6 683.774 109.649   1
   2  -4  -6 870.233 121.268   6
  -2   4  -6 403.068 100.300   6
  -2   4  -6 663.112 110.599   5
  -2  -4   6 669.305 81.9135   5
   2   4   6 969.744 144.260   2
   2  -4  -6 909.945 117.754   2
  -2   4  -6 835.538 87.8187   4
  -2  -4   6 779.064 104.562   4
   2   4   6 843.599 135.271   3
   2  -4  -6 603.002 90.0356   3
  -2  -4   6 487.133 95.4610   3
   2   4   8 1430.42 149.998   1
   2   4   8 1326.04 162.511   1
  -2   4  -8 2041.17 185.508   1
  -2  -4   8 1354.39 150.233   1
   2  -4  -8 1515.27 165.921   1
  -2   4  -8 561.227 143.101   1
   2  -4  -8 1822.94 187.775   6
  -2   4  -8 1131.95 169.279   6
  -2  -4   8 1214.26 129.489   5
  -2  -4   8 2059.73 147.275   5
  -2   4  -8 1362.14 170.505   5
   2  -4  -8 1488.93 163.470   2
  -2  -4   8 1389.28 162.591   4
   2   4   8 1441.98 186.415   3
   2   4   8 1918.52 207.381   2
  -2  -4   8 1336.63 162.052   3
  -2   4 -10 88256.6 7184.88   1
   2   4  10 82338.7 7149.20   1
   2   4  10 61591.8 7164.63   1
   2  -4 -10 84294.1 7159.77   1
  -2  -4  10 62156.5 7169.15   1
  -2   4 -10 72702.0 7152.26   1
   2  -4 -10 81714.8 7170.01   6
  -2   4 -10 91127.9 7186.36   6
  -2   4 -10 79869.4 7170.62   5
  -2  -4  10 87773.0 7160.06   4
   2   4  10 82821.5 7191.53   3
  -2  -4  10 75742.9 7156.98   3
  -2   4 -12 12915.8 1145.88   1
  -2  -4  12 12590.1 1139.77   1
   2   4  12 13959.3 1140.13   1
   2  -4 -12 11806.4 1115.22   1
  -2   4 -12 11710.1 1124.40   6
  -2   4 -12 12353.4 1121.09   5
   2   4  12 14662.7 1153.68   4
  -2  -4  12 13288.9 1103.53   4
   2   4  12 10483.1 1127.03   3
   2  -4 -12 11928.3 1086.18   2
  -2  -4  12 10102.5 1101.59   3
   2  -4 -14 9314.72 1130.07   1
   2   4  14 15988.2 1160.92   1
  -2   4 -14 10636.7 1155.62   1
   2  -4 -14 13666.9 1125.79   6
  -2   4 -14 11807.2 1137.38   6
  -2   4 -14 12221.0 1136.18   5
   2   4  14 13580.9 1166.62   4
   2   4  14 13366.1 1153.56   3
   2   4  14 13393.3 1114.45   2
  -2  -4  14 10360.7 1116.92   3
  -2  -4  16 594.566 85.7146   4
   2   4  16 677.998 119.291   4
  -2   4 -16 808.164 116.084   6
   2  -4 -16 895.415 101.447   6
  -2  -4  16 686.606 99.0255   3
   2  -4 -16 907.673 104.331   5
  -2   4 -18 326.445 65.0725   5
   2  -4 -18 160.660 39.1768   6
   2  -4 -18 348.864 51.4007   5
   2   4  18 108.837 47.0088   4
  -2  -4  18 177.014 37.4374   4
  -2  -4  18 177.862 47.6254   3
   2   4  20 13119.2 1569.79   4
  -2   4 -20 16688.5 1577.71   6
   2  -4 -20 17592.4 1551.58   6
   2   4  20 18248.2 1589.92   3
  -2  -4  20 17544.9 1576.41   3
   2  -4 -20 18207.9 1553.40   5
  -2   4 -20 18891.1 1591.92   5
   2   4  22 13930.9 1432.43   4
  -2   4 -22 15958.9 1444.21   6
   2  -4 -22 16105.6 1413.19   6
   2   4  22 15359.6 1449.41   3
   2  -4 -22 16134.5 1415.47   5
  -2   4 -22 15623.2 1447.86   5
   2   4  24 5836.85 508.720   4
  -2   4 -24 4598.30 503.081   6
   2   4  24 5559.88 523.678   3
  -2   4 -24 3783.31 499.451   5
   2  -4 -24 5416.12 489.953   5
  -2   4 -26 277.085 58.8986   6
   2  -4 -26 135.679 39.7801   6
   2   4  26 176.715 43.1337   4
   2  -4 -26 98.3098 33.2791   5
  -2   4 -26 211.745 51.8091   5
  -2  -4  26 272.404 54.7942   2
  -2  -4  26 92.8361 42.4086   3
   2   4  26 128.838 45.6195   3
  -2  -4  28 543.050 75.8338   2
   2  -4 -28 354.401 60.7179   6
   2  -4 -28 381.433 60.6065   5
   2  -5  25 12.2756 19.4345   3
   2  -5  25 8.24536 10.6826   2
  -2   5  23 408.565 66.0487   4
  -2  -5 -23 311.916 50.7831   5
   2  -5  23 249.472 55.1246   2
   2   5 -23 409.227 79.1682   6
   2  -5  23 213.744 60.5516   3
   2  -5  21 98.6359 40.8300   3
  -2   5  21 72.0233 28.2104   4
  -2  -5 -21 123.888 31.2299   5
   2  -5  21 117.399 34.7415   2
  -2  -5 -19 232.853 47.0463   5
  -2   5  19 185.396 49.9515   4
   2   5 -19 241.851 61.6230   6
   2  -5  19 187.950 62.4719   3
  -2   5  17 91.9519 35.2828   4
   2  -5  17 151.394 44.1807   2
   2   5 -17 99.4351 40.1014   6
   2  -5  17 42.9138 44.8702   3
  -2   5  17 116.642 36.8013   3
  -2  -5 -15 87.2201 33.7097   5
  -2   5  15 88.4821 40.9653   4
   2  -5  15 102.873 40.8280   2
   2   5 -15 93.7527 35.2517   6
  -2   5  15 44.7265 24.0801   3
   2  -5  15-23.5546 22.5544   3
   2   5 -13 1312.78 165.771   6
  -2  -5 -13 1459.48 139.568   6
  -2  -5 -13 1038.63 156.992   5
   2  -5  13 1610.29 194.410   2
  -2   5  13 1446.00 187.864   4
  -2   5  13 1289.63 150.740   3
   2   5 -13 1080.99 166.541   2
  -2   5  11 232.293 47.2151   1
   2   5 -11 228.181 45.9668   1
  -2  -5 -11 136.864 39.7820   1
  -2  -5 -11 190.527 33.7165   6
   2  -5  11 238.968 67.7078   2
   2   5 -11 164.735 56.8090   2
  -2  -5 -11 92.6667 40.0082   5
  -2   5  11 257.377 47.7636   3
   2  -5  11 201.012 72.6430   3
  -2   5   9 144.589 35.9101   1
  -2  -5  -9 45.9712 31.9091   1
   2   5  -9 127.269 30.2796   1
   2  -5   9 109.168 37.3790   1
   2   5  -9 134.471 39.3582   6
  -2  -5  -9 93.2952 24.1951   6
   2  -5   9 151.511 59.9913   2
   2   5  -9 175.479 56.2527   2
  -2  -5  -9 53.3879 28.7376   5
  -2   5   9 134.485 46.9461   4
  -2   5   9 84.3783 24.8815   3
   2  -5   9 37.0252 35.0177   3
   2   5  -7 170.740 45.3473   6
  -2  -5  -7 196.296 40.1637   6
  -2   5   7 181.067 45.5635   5
  -2   5   7 240.886 62.2538   4
  -2  -5  -7 211.618 54.6920   5
   2  -5   7 171.298 40.6763   1
  -2   5   7 193.719 38.2693   1
  -2  -5  -7 102.826 23.2748   1
  -2  -5  -7 204.013 28.9527   1
   2  -5   7 222.793 57.3730   3
   2   5  -5 1115.76 114.879   1
  -2  -5  -5 999.072 123.973   6
   2   5  -5 1323.76 147.967   6
  -2   5   5 975.674 135.497   5
   2   5  -5 928.028 157.454   2
  -2   5   5 1049.31 152.320   4
   2  -5   5 1233.32 139.393   3
   2  -5   5 1063.46 126.957   1
  -2   5   5 930.697 118.830   1
   2   5  -5 832.151 114.933   1
   2  -5   3 2310.84 184.315   1
   2  -5   3 2082.19 165.729   1
   2   5  -3 1865.00 160.252   1
  -2   5   3 1929.76 178.445   1
  -2   5   3 1844.84 165.320   1
   2   5  -3 1687.75 192.391   6
  -2  -5  -3 2311.46 217.605   5
  -2   5   3 1956.02 200.603   5
   2  -5   3 1956.70 230.349   2
  -2   5   3 2286.30 218.572   4
  -2  -5  -3 2270.11 212.316   4
   2  -5   3 1855.37 176.998   3
   2   5  -3 2155.34 253.874   2
  -2   5   1 55.1199 16.1830   1
  -2   5   1 29.0693 17.2671   1
   2   5  -1 10.4215 14.0509   6
  -2   5   1 69.1408 31.8255   5
   2   5  -1 24.6919 39.2619   2
   2  -5   1 14.3317 23.0243   2
  -2  -5  -1 23.6411 24.4716   5
  -2   5   1 44.8919 25.4259   4
  -2  -5  -1 82.9398 30.8677   4
   2  -5   1 47.8918 19.3625   1
   2  -5  -1 36.5924 16.4002   1
  -2   5  -1 64.6324 20.7254   1
  -2   5  -1 66.5765 16.2405   1
   2   5   1 27.9161 19.4765   6
  -2   5  -1 11.9192 15.9763   5
   2   5   1 50.0397 45.8943   2
   2  -5  -1 24.8728 25.7518   2
  -2  -5   1 76.1527 31.7050   5
  -2   5  -1 18.9685 19.8330   4
  -2  -5   1 67.9883 31.3358   4
   2   5   1 54.0333 27.9126   3
   2  -5  -1 46.4989 14.7185   3
  -2   5  -3 2166.52 192.672   1
  -2  -5   3 1942.47 173.289   1
   2  -5  -3 1848.51 181.930   1
  -2  -5   3 1439.46 172.069   1
  -2   5  -3 2072.05 186.755   1
  -2   5  -3 1848.86 215.545   6
   2  -5  -3 1803.27 214.804   6
  -2  -5   3 2508.20 218.667   5
   2  -5  -3 1842.00 210.386   2
  -2  -5   3 1884.06 209.609   4
  -2   5  -3 1724.49 197.640   4
   2   5   3 2129.23 227.112   3
   2   5   3 2111.65 275.651   2
   2  -5  -3 1550.49 179.354   3
  -2   5  -5 1157.98 141.461   6
   2  -5  -5 952.633 132.785   6
  -2  -5   5 835.859 115.582   5
  -2   5  -5 1149.91 141.054   5
   2   5   5 933.929 165.490   2
   2  -5  -5 944.440 127.144   2
  -2   5  -5 961.062 110.624   4
  -2  -5   5 938.269 123.258   4
  -2  -5   5 936.930 122.684   3
   2  -5  -5 903.202 104.911   3
  -2  -5   5 518.238 101.768   1
  -2  -5   5 1021.85 104.832   1
   2  -5  -5 1135.99 108.076   1
  -2  -5   7 124.423 37.4476   1
  -2   5  -7 235.793 45.8348   1
  -2   5  -7 115.224 43.5506   6
  -2   5  -7 224.199 51.6392   5
   2  -5  -7 192.013 46.6692   2
  -2  -5   7 105.350 30.1207   5
  -2  -5   7 202.592 44.4935   4
   2  -5  -7 210.579 36.1196   1
   2   5   7 170.730 30.7530   1
   2   5   7 175.692 25.1510   1
   2  -5  -9 131.547 31.4333   1
  -2   5  -9 100.176 37.8124   6
  -2   5  -9 118.908 37.2688   5
   2  -5  -9 139.770 39.5997   6
  -2  -5   9 170.019 44.0847   1
  -2   5  -9 100.865 38.5204   1
   2  -5  -9 71.9178 26.6076   2
   2   5   9 141.416 47.8554   2
  -2  -5   9 158.597 37.1581   4
  -2  -5   9 126.311 32.6851   3
   2  -5 -11 150.080 41.9870   1
   2   5  11 202.066 48.7546   1
  -2   5 -11 247.913 56.0002   6
  -2   5 -11 332.768 59.4055   5
   2  -5 -11 282.105 54.4987   6
  -2   5 -11 245.647 59.7421   1
  -2  -5  11 334.899 64.5068   1
   2  -5 -11 245.164 42.0027   2
   2   5  11 271.223 59.5941   2
   2   5  11 299.982 63.4746   3
  -2  -5  11 258.672 47.3227   4
  -2  -5  11 186.961 42.1756   3
   2   5  13 1899.76 178.439   1
   2  -5 -13 1678.60 167.501   6
  -2   5 -13 1204.79 168.557   6
  -2  -5  13 1552.83 156.706   4
   2   5  13 1376.78 178.814   3
   2   5  13 793.025 148.923   2
  -2  -5  13 1462.21 162.047   3
  -2   5 -15 105.980 35.3611   5
  -2   5 -15 54.0465 24.8484   6
   2  -5 -15 77.1582 24.6425   6
   2  -5 -15 71.0199 28.4909   5
  -2  -5  15 80.0439 22.1810   4
  -2  -5  15 57.2202 21.4350   3
   2   5  15-12.5383 5.73292   3
   2  -5 -17 49.2293 23.3325   5
   2   5  17 72.6712 33.2624   4
  -2   5 -17 112.593 34.8182   5
  -2   5 -17 87.6961 33.9369   6
   2  -5 -17 127.506 29.3751   6
   2   5  17 37.5553 23.9206   3
  -2  -5  17 75.5618 27.6341   3
   2  -5 -19 227.319 40.8692   5
   2   5  19 123.846 44.6177   4
  -2   5 -19 133.103 42.9076   5
  -2   5 -19 189.266 47.0920   6
   2  -5 -19 173.293 35.1634   6
   2   5  19 199.750 53.4152   3
  -2  -5  19 151.111 40.0692   3
   2  -5 -21 71.8540 23.4665   5
   2   5  21 37.4144 23.9027   4
   2  -5 -21 118.086 27.9155   6
   2   5  21 51.5923 27.3160   3
  -2  -5  21 59.4517 28.0959   3
   2  -5 -23 313.196 49.6379   5
  -2   5 -23 357.970 68.4578   5
  -2   5 -23 285.440 58.3836   6
   2  -5 -23 210.316 42.6244   6
  -2  -5  23 223.941 57.4501   3
   2   5  23 358.196 68.4956   3
  -2  -5  25 68.2541 26.8717   2
  -2   5 -25 11.0341 14.5474   6
   2  -5 -25 49.4364 20.5556   6
   2  -5 -25 13.3939 12.5765   5
   2  -6  22 6605.69 615.987   2
   2  -6  22 5979.68 634.542   3
   2   6 -22 6971.20 642.275   6
  -2  -6 -20 8981.77 805.243   5
  -2   6  20 8845.39 819.621   4
   2  -6  20 8764.55 815.011   2
   2  -6  20 6702.63 827.932   3
   2   6 -20 10063.5 840.211   6
   2  -6  18 73.9705 27.9116   2
   2   6 -18 47.8406 27.3829   6
   2  -6  18-17.6492 23.5293   3
  -2   6  18 88.8935 34.1565   4
  -2  -6 -18 72.0413 23.8417   5
   2  -6  16 189.796 49.5831   2
   2   6 -16 66.9450 33.5144   6
   2  -6  16 174.604 60.3430   3
  -2   6  16 185.184 52.2571   4
  -2  -6 -16 173.929 42.3805   5
   2   6 -14 6713.58 573.803   6
  -2  -6 -14 5521.93 566.155   5
  -2   6  14 5240.39 575.064   4
   2  -6  14 8109.63 616.385   2
   2   6 -14 7101.52 597.169   2
  -2  -6 -12 3178.35 443.687   5
  -2   6  12 3693.02 460.451   4
   2  -6  12 7076.16 527.148   2
   2  -6  12 4430.26 490.174   3
   2   6 -12 6312.12 466.788   6
  -2   6  10 29009.2 2898.72   4
   2  -6  10 34048.1 2921.17   3
   2  -6  10 35371.3 2946.15   2
   2   6  -8 241.226 50.6643   6
  -2  -6  -8 286.957 47.5282   6
  -2   6   8 326.462 53.4662   5
   2  -6   8 151.146 61.4221   2
  -2   6   8 225.028 56.5320   4
  -2  -6  -8 326.551 62.1980   5
  -2   6   8 83.4101 27.6619   1
   2   6  -8 66.6881 22.4200   1
   2  -6   8 226.835 55.6285   3
   2   6  -6 666.331 97.5596   6
  -2  -6  -6 544.358 83.8125   6
  -2   6   6 750.433 93.8219   5
   2  -6   6 737.979 128.347   2
   2   6  -6 529.913 115.938   2
   2  -6   6 611.152 92.5413   3
  -2  -6  -6 610.929 91.7355   4
   2  -6   6 452.876 72.0902   1
  -2   6   6 614.638 67.8763   1
   2  -6   4 4829.42 448.929   1
   2   6  -4 5221.39 484.856   6
  -2  -6  -4 4528.21 468.067   6
  -2   6   4 4375.01 474.951   5
  -2  -6  -4 5789.85 498.040   5
   2  -6   4 5023.09 509.277   2
  -2   6   4 5151.89 484.881   4
   2  -6   4 4900.56 465.664   3
  -2  -6  -4 4892.73 479.952   4
   2   6  -4 3971.36 532.248   2
   2   6  -2 1358.93 150.739   6
  -2  -6  -2 1379.77 159.004   5
  -2   6   2 1149.02 143.278   5
   2  -6   2 1193.78 159.074   2
   2   6  -2 1030.75 195.448   2
  -2   6   2 1108.41 145.339   4
   2  -6   2 1089.71 125.628   3
  -2  -6  -2 1314.98 148.933   4
  -2   6   2 1151.09 108.984   1
   2  -6   2 1038.40 113.530   1
   2   6   0 65286.4 2310.49   6
  -2   6   0 63924.7 2313.29   5
  -2   6   0 54962.5 2296.21   4
   2  -6   0 54540.0 2246.72   3
  -2   6   0 62497.3 2221.00   1
  -2  -6   2 1181.19 115.857   3
   2  -6  -2 912.282 85.8766   3
  -2  -6   2 1502.99 134.074   5
  -2   6  -2 1308.50 124.047   5
   2  -6  -2 1083.23 116.685   2
  -2   6  -2 916.954 104.116   4
  -2  -6   2 1186.51 116.994   4
  -2   6  -2 1102.45 88.1010   1
  -2   6  -4 3758.37 370.312   1
   2  -6  -4 4783.88 402.174   6
  -2   6  -4 4310.77 396.256   5
  -2  -6   4 4726.30 396.988   5
   2  -6  -4 3819.63 386.979   2
  -2   6  -4 4206.13 378.107   4
  -2  -6   4 4372.82 388.798   4
   2   6   4 4958.49 411.804   3
   2   6   4 5197.78 483.759   2
  -2  -6   4 4725.82 393.470   3
   2  -6  -6 381.140 73.0574   1
  -2   6  -6 429.830 76.2708   1
   2  -6  -6 586.025 90.0846   6
  -2   6  -6 703.867 96.9893   6
  -2   6  -6 632.545 89.9651   5
   2   6   6 583.225 118.757   2
   2  -6  -6 736.195 92.9438   2
  -2  -6   6 611.124 84.0558   4
   2   6   6 673.741 98.8359   3
  -2  -6   6 488.572 79.8330   3
  -2  -6   8 205.099 30.5634   1
   2  -6  -8 226.013 51.8394   1
  -2   6  -8 256.436 55.8033   6
   2  -6  -8 274.304 53.2410   2
  -2   6  -8 223.776 48.9110   5
   2  -6  -8 208.967 47.2803   6
  -2  -6   8 237.452 46.1657   4
   2   6   8 218.279 53.5855   3
  -2  -6   8 283.853 50.4424   3
   2  -6 -10 39061.6 3206.15   6
  -2  -6  10 39516.1 3196.03   4
   2   6  10 37243.4 3218.24   3
   2   6  10 32454.6 3212.93   2
  -2  -6  10 32569.3 3191.54   3
  -2   6 -10 34285.5 3204.97   5
  -2   6 -12 6411.79 620.620   6
   2  -6 -12 7121.05 613.942   6
   2   6  12 6874.88 631.848   3
  -2  -6  12 5938.50 602.949   3
  -2   6 -12 6503.98 620.837   5
   2  -6 -14 7891.09 697.394   5
  -2   6 -14 8056.03 708.814   5
   2  -6 -14 6824.68 687.205   6
  -2   6 -14 7513.64 705.689   6
   2   6  14 7303.22 709.560   3
   2  -6 -16 171.616 37.4267   5
   2   6  16 165.690 44.1765   3
  -2   6 -16 165.467 41.5080   6
  -2   6 -18 39.1982 20.4180   6
   2  -6 -18 38.9859 16.5880   6
   2  -6 -18 56.6235 19.4829   5
  -2   6 -18 33.5438 20.8209   5
  -2   6 -20 11072.0 849.452   5
   2  -6 -20 9597.14 815.448   5
   2   6  20 9077.67 836.811   3
  -2  -6  20 8546.36 818.840   3
  -2   6 -20 6968.71 819.228   6
   2  -6 -20 8889.57 809.243   6
   2  -6 -22 7505.05 690.230   6
   2   6  22 7636.96 721.044   3
   2   7 -17-9.36140 8.55737   6
  -2   7  17 10.4577 13.5107   4
  -2  -7 -17 7.40187 9.56678   5
  -2   7  15 11.2187 21.6355   4
   2  -7  15 110.281 40.4090   2
   2   7 -15 133.463 35.1647   6
   2  -7  15 52.4154 32.6572   3
   2  -7  13 418.863 85.8902   2
   2   7 -13 343.498 56.8878   6
  -2   7  13 243.206 55.6035   4
  -2  -7 -13 158.067 45.0920   5
   2  -7  11 381.097 86.9876   2
   2   7 -11 334.683 57.1162   6
  -2  -7 -11 139.947 43.3754   5
   2  -7   9 92.0711 54.9517   2
  -2  -7  -9 248.774 50.6303   4
   2   7  -9 238.266 49.8968   6
  -2   7   9 188.221 49.1252   4
  -2  -7  -9 204.616 48.7477   5
   2   7  -7 318.491 82.3921   2
  -2  -7  -7 198.969 45.8559   4
   2   7  -7 219.825 50.6184   6
  -2   7   7 216.256 48.4051   4
  -2  -7  -7 188.121 49.0042   5
  -2   7   5 553.554 93.5830   4
   2  -7   5 968.282 140.077   2
   2   7  -5 895.657 156.362   2
  -2   7   5 774.019 95.4408   5
   2   7  -5 551.681 94.0054   6
  -2  -7  -3 837.402 114.778   5
  -2   7   3 809.693 98.3050   5
   2   7  -3 784.866 159.245   2
  -2   7   3 578.265 93.7854   4
  -2  -7  -3 634.737 95.0856   4
  -2  -7  -3 573.674 92.5276   6
  -2   7   1 34.9689 19.8519   4
   2  -7   1 58.2810 33.8330   2
  -2  -7  -1 38.0110 21.5295   4
  -2   7   1 34.3951 22.4714   5
  -2   7  -1 35.1720 18.1476   5
   2  -7  -1 30.1380 20.6822   6
   2   7   1 81.1737 49.4870   2
   2  -7  -1 39.7428 22.3804   2
  -2  -7   1 36.0555 24.6823   5
  -2   7  -1 40.7538 19.8686   4
  -2  -7   1 27.7842 20.8834   4
  -2  -7   1 9.19623 12.1663   3
  -2   7  -3 727.918 98.3190   5
   2   7   3 755.190 141.010   2
   2  -7  -3 568.597 93.7103   2
  -2  -7   3 739.600 98.2177   4
   2  -7  -3 743.270 100.706   6
  -2  -7   3 828.603 101.568   3
  -2   7  -5 671.796 89.2713   5
   2  -7  -5 535.188 85.5508   2
  -2  -7   5 578.013 84.2949   4
   2  -7  -5 666.044 91.4490   6
  -2  -7   5 667.814 88.2628   3
  -2   7  -7 173.506 43.5266   6
  -2  -7   7 165.635 37.7642   4
  -2  -7   7 185.102 40.3108   3
   2  -7  -7 247.562 47.2098   6
  -2   7  -7 286.716 50.9738   5
  -2   7  -9 198.811 44.4762   6
   2   7   9 307.853 55.9457   3
  -2  -7   9 177.602 37.7273   3
   2  -7  -9 190.549 41.2380   6
  -2   7  -9 210.812 46.9009   5
  -2   7 -11 335.919 57.9024   6
   2   7  11 183.947 48.9040   3
  -2  -7  11 294.358 48.7790   3
  -2   7 -11 364.354 59.7466   5
  -2   7 -13 358.053 59.7214   6
   2  -7 -13 297.914 52.0140   5
  -2   7 -13 338.783 60.2888   5
   2  -7 -13 283.896 49.3433   6
   2   7  13 304.116 58.3476   3
  -2  -7  13 328.382 50.8707   3
   2  -7 -15 168.884 32.6086   5
   2  -7 -15 85.2904 24.4298   6
  -2   7 -15 153.461 37.2647   5
   2   7  15 93.7088 31.0367   3
  -2  -7  15 52.8941 20.7415   3
   2  -7 -17 10.2611 9.39052   6
  -2   7 -17-8.42248 7.71608   6
   2   7  17 9.41758 17.2108   3
  -2  -7  17 12.2142 13.6744   3
   2  -7 -17 5.80802 7.52613   5
   2   7  19 385.058 69.1701   3
   2   8 -14 2512.28 256.752   6
  -2   8  12 2238.20 241.183   4
  -2   8  10 11513.3 825.314   4
   2  -8  10 13141.9 932.656   2
   2   8 -10 11497.7 817.715   6
   2  -8   8 115.304 51.8840   2
  -2  -8  -8 55.7106 21.3018   4
   2   8  -8 59.3085 22.5856   6
  -2  -8  -8 48.3178 25.5771   5
  -2   8   8 79.9989 28.6677   4
  -2  -8  -6 239.234 46.8106   4
   2   8  -6 236.253 49.0887   6
  -2   8   6 290.465 52.9812   4
  -2  -8  -6 240.886 58.2538   5
  -2   8   4 1510.00 182.358   4
   2  -8   4 1907.00 216.435   2
  -2  -8  -4 1733.67 201.796   5
  -2  -8  -4 1729.35 184.845   4
   2  -8   2 431.685 77.8908   2
  -2  -8  -2 325.157 61.5524   3
  -2   8   2 516.848 65.6478   5
   2  -8   2 290.097 60.6064   6
  -2   8   0 18415.3 1653.46   5
   2  -8   0 16394.8 1656.85   6
   2  -8   0 16802.6 1662.97   2
  -2  -8   0 18809.3 1661.78   4
  -2  -8   0 22045.9 1668.89   3
  -2   8  -2 413.543 62.7168   5
   2  -8  -2 480.819 69.8723   6
   2  -8  -2 251.074 57.5059   2
  -2  -8   2 383.866 62.2567   4
  -2  -8   2 437.843 65.7857   3
  -2   8  -4 1728.38 182.930   5
  -2  -8   4 1686.36 181.901   3
   2  -8  -4 1660.84 183.585   6
  -2   8  -6 289.728 51.0627   5
   2  -8  -6 207.271 43.4861   6
  -2  -8   6 247.253 45.6865   3
   2  -8  -8 55.4797 22.8979   6
  -2   8  -8 144.932 33.9206   5
  -2  -8   8 114.142 27.4551   3
  -2   8 -10 13168.5 1050.95   5
   2   8  10 10754.5 1046.80   3
  -2  -8  10 11812.3 1039.85   3
   2  -8 -10 10627.9 1037.17   6
  -2   8 -10 11225.4 1045.49   6
  -2  -8  12 2299.39 223.210   3
   2  -8 -12 2103.62 218.828   6
   2   8  14 2693.09 272.808   3
  -2  -9  -3 300.743 52.2499   4
   2  -9   1 8.38319 10.8513   2
  -2  -9   1 26.3311 20.9523   2
   3   0   0-8.76112 13.8747   6
  -3   0   0 12.7479 11.6621   5
  -3   0   0-18.7396 17.1267   1
   3   0   0-20.3947 18.6369   1
  -3   0   0-19.0132 17.3763   1
   3   0   0-14.5602 18.8163   2
   3   0   0-12.7439 11.6584   3
  -3   0   0-14.1462 18.2820   4
   3   0   0 19.0897 24.6626   1
   3   0  -2-17.6808 22.8343   1
   3   0  -2 8.36133 13.2268   6
   3   0   2 7.67178 14.0132   6
   3   0   2 9.66310 17.6495   6
  -3   0   2 11.3279 20.6898   5
  -3   0  -2-13.7264 17.7279   5
  -3   0   2-17.7218 22.8872   1
   3   0   2-20.7703 26.8240   1
  -3   0   2 19.4503 17.7629   1
  -3   0  -2 19.2971 24.9216   1
  -3   0  -2 20.4008 18.6307   1
   3   0  -2-19.4893 25.1698   1
   3   0   2 19.3605 17.6809   1
   3   0  -2 13.3211 21.0706   2
  -3   0   2-13.0580 20.6544   4
  -3   0  -2 14.1177 22.3305   4
   3   0  -2 11.1301 17.6055   3
   3   0   2-13.3870 12.2268   3
  -3   0   4-19.5455 35.6967   1
   3   0  -4-16.3303 21.0895   1
   3   0   4-17.3334 15.8288   1
   3   0   4 19.2591 35.1736   1
   3   0  -4-17.6991 22.8571   1
  -3   0  -4 21.1602 19.3231   1
  -3   0   4-16.3344 21.0948   1
   3   0   4-6.41293 11.7129   6
   3   0  -4 8.79352 16.0604   6
  -3   0   4 9.70897 17.7323   5
  -3   0  -4-13.8065 21.8374   5
   3   0   4-8.87754 14.0418   6
   3   0   4-16.2881 21.0350   2
   3   0  -4 12.2741 19.4138   2
  -3   0  -4-13.6698 24.9658   4
   3   0   4 14.3192 13.0765   3
  -3   0   4 9.22114 11.9090   3
   3   0  -6 15.1999 19.6300   1
   3   0   6-15.7430 20.3313   1
   3   0   6-18.9176 24.4309   1
   3   0  -6-17.5423 27.7461   1
  -3   0   6-15.5484 20.0799   1
  -3   0  -6-21.2107 19.3696   1
  -3   0  -6 17.7106 22.8722   1
   3   0  -6 9.71075 17.7358   6
  -3   0  -6 8.15529 14.8951   6
  -3   0   6-7.82537 14.2926   5
   3   0   6 17.0147 26.9117   2
  -3   0  -6-13.7045 12.5156   5
  -3   0  -6 12.4046 16.0202   4
  -3   0   6 12.2762 19.4173   4
  -3   0   6-9.13476 11.7979   3
   3   0   6-15.2966 13.9693   3
   3   0   8-14.6224 26.7053   1
  -3   0   8-17.7203 22.8842   1
   3   0  -8 13.8760 21.9469   1
  -3   0   8-13.7841 12.5872   1
   3   0   8 18.2967 16.7079   1
  -3   0  -8-16.5390 21.3587   1
   3   0  -8 21.7325 22.1878   6
   3   0   8-5.16900 9.44045   6
  -3   0   8-7.12228 11.2650   5
   3   0   8-17.9381 16.3805   2
   3   0  -8 10.4629 16.5487   2
  -3   0  -8 14.0256 18.1129   5
  -3   0  -8 11.4871 10.4898   4
  -3   0   8-11.8987 18.8196   4
  -3   0   8-9.34778 12.0719   3
   3   0   8 15.5829 20.1239   3
  -3   0  10-17.0549 22.0260   1
  -3   0  10 13.3728 21.1522   1
  -3   0 -10-15.3323 19.8016   1
   3   0 -10-15.7521 20.3436   1
   3   0  10-17.2028 22.2169   1
  -3   0 -10-8.09013 14.7769   6
   3   0 -10 11.8922 18.8106   6
  -3   0  10 7.24993 11.4690   5
   3   0 -10-9.81039 17.9184   2
   3   0  10 18.0101 23.2594   2
  -3   0 -10-14.7953 23.4019   5
  -3   0  10 11.9082 21.7494   4
  -3   0 -10-11.2042 10.2338   4
  -3   0  10-10.8798 19.8714   3
   3   0 -12-13.0537 16.8580   1
   3   0  12-13.0708 23.8719   1
  -3   0  12-16.6106 21.4514   1
  -3   0 -12-16.5656 21.3932   1
   3   0 -12-12.6679 25.8668   6
  -3   0 -12 8.48359 15.4943   6
   3   0 -12 9.08985 14.3775   2
   3   0  12 17.6726 22.8229   2
  -3   0 -12 14.5543 23.0200   1
   3   0 -12-15.3886 19.8734   1
   3   0  12-16.8252 21.7285   1
  -3   0  12-12.9623 16.7401   1
   3   0 -12-6.56313 10.3813   5
  -3   0 -12 31.2908 24.7458   5
  -3   0 -12-11.2921 14.5832   4
  -3   0  12 12.8528 20.3290   4
  -3   0  12 15.2959 24.1930   3
  -3   0 -14-9.71234 15.3666   6
   3   0 -14-13.3644 29.8958   6
   3   0  14-17.3973 27.5192   2
   3   0 -14-8.81434 18.0023   2
  -3   0 -14-14.0058 18.0915   1
   3   0 -14 15.7602 14.3971   1
   3   0  14 17.6667 16.1374   1
  -3   0  14-13.3802 17.2838   1
   3   0 -14 6.62063 13.5245   5
  -3   0  14 21.1452 27.3099   3
   3   0  14-19.7239 18.0155   3
   3   0 -14-13.7558 12.5675   1
  -3   0  14-17.1921 15.7042   1
   3   0  14-13.0535 20.6498   1
  -3   0 -14 16.9824 15.5128   1
  -3   0  16 18.1700 28.7405   1
   3   0  16-13.6433 17.6224   1
  -3   0 -16-18.0434 16.4801   1
   3   0 -16 13.7349 25.0867   1
  -3   0 -16-11.6418 18.4163   6
   3   0 -16 13.1968 20.8754   6
   3   0 -16 8.74618 15.9770   2
  -3   0 -16-14.2174 12.9874   1
   3   0 -16-16.9218 21.8557   1
  -3   0  16-13.0094 23.7618   1
   3   0  16 18.3446 23.6928   1
   3   0 -16-8.02374 14.6580   5
  -3   0 -16-15.6134 20.1662   5
  -3   0 -16-12.9575 16.7369   4
  -3   0  16-13.8939 21.9778   4
  -3   0  16-26.2617 33.9163   3
   3   0  16 20.5987 32.5817   3
  -3   0  18-19.8856 18.1599   1
   3   0  18 15.0388 23.7869   1
   3   0 -18 27.9988 25.5683   1
  -3   0 -18 19.7384 25.4911   1
  -3   0 -18-13.2158 17.0682   6
   3   0 -18 11.4347 20.8844   6
   3   0  18-14.8129 19.1305   2
   3   0 -18-8.43651 18.8717   2
  -3   0 -18-14.3925 18.5877   1
  -3   0  18-13.7001 12.5120   1
   3   0  18-19.8150 25.5900   1
  -3   0 -18 14.5269 18.7612   5
   3   0 -18-8.71528 11.2568   5
  -3   0 -18-13.9087 12.7025   4
  -3   0  18-15.1788 27.7222   4
  -3   0  18 27.4363 35.4320   3
   3   0  18-20.5167 26.4962   3
  -3   0  20-24.3698 0.87065   3
   3   0  20-19.3635 17.7035   3
   3   0 -20-8.89643 18.1864   2
   3   0  20-13.3676 21.1606   2
  -3   0  20 14.5451 18.8038   1
   3   0 -20-19.6116 17.9297   1
  -3   0 -20-15.1422 13.8547   1
   3   0  20-20.1573 18.4274   1
  -3   0 -20-12.9820 23.7252   5
   3   0 -20-7.53778 11.9538   5
  -3   0  20-15.4236 14.1111   4
  -3   0  20-20.4469 18.6916   1
   3   0 -20-15.5262 20.0695   1
   3   0  20 33.6939 26.6601   1
  -3   0 -20-21.2376 19.4129   1
  -3   0 -22-15.4071 19.9014   1
   3   0 -22 19.9319 31.5281   1
   3   0  22 20.0103 18.2776   1
   3   0 -22-8.43874 10.9062   6
  -3   0 -22-14.8663 23.5170   6
  -3   0 -22-11.4011 18.0375   5
   3   0 -22-6.47397 13.2260   5
   3   0 -22-10.2212 13.2065   2
   3   0  22 11.4036 20.8310   2
  -3   0 -22-13.6841 12.5030   4
   3   0  22 17.4781 27.6475   3
  -3   0 -24-14.0579 22.2442   6
   3   0 -24-7.29007 17.6248   6
  -3   0  24-13.2744 12.1391   4
   3   0 -24-5.74024 11.7390   5
   3   0  24-9.93796 20.3027   2
  -3   0 -24-12.4394 16.0775   4
  -3   0  24 17.5014 15.9948   3
   3   0  24-15.3168 14.0019   3
   3   0 -26 6.31378 9.99049   6
  -3   0 -26-12.6216 11.5293   6
  -3   0  26-15.0503 19.4383   3
   3   0  26 13.1416 12.0041   3
  -3   0  26-11.1897 14.4535   4
  -3   0 -26 8.48076 13.4168   5
   3   0 -28 5.59679 7.22799   6
  -3   0  28-12.7617 11.6537   3
   3   0  28-11.1667 17.6618   3
  -3   0  28-9.45155 14.9491   4
  -3   0 -28 7.39241 9.54680   5
  -3   0  30-11.1030 14.3496   3
  -3   0 -30 6.52657 10.3381   5
  -3   0  30 15.9171 16.2603   4
  -3   1  31 1622.99 162.686   4
  -3   1  31 1124.98 158.134   3
  -3  -1 -29 3409.57 332.829   5
  -3   1  29 4055.06 353.179   4
   3   1 -29 3519.21 331.271   6
  -3   1  29 2808.66 345.444   3
  -3   1  27 10061.1 1140.68   3
   3   1 -27 11995.1 1120.21   6
   3  -1  25 6162.16 557.015   2
   3  -1  25 5927.68 578.134   3
  -3  -1 -25 6981.77 581.225   4
  -3  -1 -25 5843.49 546.941   5
  -3  -1 -23 804.669 94.9214   5
  -3   1  23 669.201 104.932   4
   3   1 -23 453.078 87.2168   2
  -3  -1 -23 615.924 98.6250   6
   3   1 -23 590.595 80.8132   6
   3  -1  23 479.351 98.9594   3
  -3   1  23 227.080 81.1763   3
  -3  -1 -21 189.958 55.9485   6
   3   1 -21 281.724 54.2050   6
   3  -1  21 524.075 83.1643   2
  -3   1  21 305.509 66.1161   1
  -3   1  21 268.593 69.9014   4
  -3  -1 -21 367.482 62.6981   5
   3  -1  21 183.967 61.8663   3
  -3   1  21 368.642 83.0070   3
   3  -1  21 172.523 58.2206   1
   3   1 -21 262.391 63.9514   1
  -3  -1 -19 20236.2 1618.90   1
   3  -1  19 20340.6 1634.20   1
   3   1 -19 17140.1 1611.90   1
  -3   1  19 20333.7 1668.00   1
   3  -1  19 19640.9 1672.04   1
   3   1 -19 17557.8 1641.79   1
   3   1 -19 16034.8 1592.72   6
  -3  -1 -19 14642.3 1597.36   6
   3   1 -19 17267.1 1568.76   5
  -3  -1 -19 21367.2 1615.74   5
   3  -1  19 19895.2 1624.55   2
  -3   1  19 11341.3 1603.25   4
   3  -1  19 16041.7 1637.44   3
  -3   1  19 16835.1 1642.28   3
   3   1 -19 19332.7 1600.92   2
  -3  -1 -17 30608.2 2594.40   1
  -3   1  17 28758.1 2582.00   1
   3  -1  17 31299.9 2603.53   1
   3   1 -17 30262.4 2592.35   1
  -3   1  17 33365.9 2641.46   1
   3  -1  17 30149.1 2635.53   1
   3   1 -17 27151.5 2610.91   1
  -3  -1 -17 28622.7 2579.16   6
   3   1 -17 28969.2 2550.55   5
   3  -1  17 28653.8 2605.32   2
  -3   1  17 24542.9 2599.96   4
  -3   1  17 27062.3 2638.08   3
   3  -1  17 22030.0 2614.37   3
   3   1 -17 28773.5 2575.66   2
  -3  -1 -15 60034.0 5229.75   1
   3  -1  15 62526.3 5207.41   1
   3   1 -15 68667.0 5210.42   1
  -3   1  15 56835.6 5225.47   1
   3  -1  15 61208.5 5245.40   1
  -3  -1 -15 62155.1 5205.93   1
  -3   1  15 60543.1 5195.91   1
   3   1 -15 57667.8 5219.76   1
  -3  -1 -15 60440.5 5181.39   6
   3   1 -15 65795.3 5210.63   6
   3   1 -15 50841.5 5157.71   5
  -3  -1 -15 53201.1 5201.11   5
   3  -1  15 46309.6 5214.55   2
  -3   1  15 63804.9 5231.76   4
  -3  -1 -15 63589.2 5216.50   4
   3  -1  15 49956.0 5241.53   3
  -3   1  15 64367.0 5287.30   3
   3   1 -15 59851.5 5193.41   2
  -3  -1 -13 1891.89 236.580   1
   3  -1  13 2014.29 218.307   1
   3   1 -13 2053.71 226.034   1
  -3  -1 -13 1670.55 212.272   1
   3  -1  13 1801.55 238.178   1
  -3   1  13 1938.99 236.978   1
  -3   1  13 1875.08 213.178   1
   3   1 -13 1615.00 221.502   1
  -3  -1 -13 1833.05 193.049   6
   3   1 -13 2839.72 254.596   6
   3   1 -13 1758.64 186.894   5
  -3  -1 -13 1802.67 225.311   5
   3   1 -13 1658.67 179.662   5
   3  -1  13 1741.89 237.401   2
  -3   1  13 2180.34 238.170   4
  -3  -1 -13 1895.80 225.216   4
   3  -1  13 1291.04 231.015   3
   3   1 -13 1942.83 217.205   2
   3  -1  11 533.127 90.8505   1
   3   1 -11 570.752 93.7743   1
  -3   1  11 399.222 91.4009   1
  -3  -1 -11 520.825 100.380   1
  -3   1  11 433.301 82.9247   1
  -3  -1 -11 646.453 98.0843   1
   3   1 -11 398.670 87.1022   1
   3  -1  11 571.455 105.239   1
  -3  -1 -11 511.663 66.5093   6
   3   1 -11 592.198 110.419   6
   3   1 -11 435.630 59.0547   5
   3   1 -11 545.758 64.2136   5
  -3   1  11 518.794 78.5802   5
   3  -1  11 350.986 91.7303   2
  -3  -1 -11 402.623 92.0444   5
  -3   1  11 616.914 100.843   4
  -3  -1 -11 507.188 95.1586   4
  -3   1  11 270.768 101.861   3
   3   1 -11 796.022 100.626   2
   3  -1  11 614.058 116.629   3
  -3  -1  -9 36365.0 3153.36   1
   3  -1   9 37866.2 3154.45   1
   3  -1   9 34888.6 3176.83   1
   3   1  -9 31132.2 3138.85   1
  -3   1   9 37395.6 3179.22   1
  -3   1   9 34269.2 3143.78   1
   3   1  -9 35762.4 3164.53   1
  -3  -1  -9 33160.7 3192.33   1
  -3  -1  -9 32445.2 3103.04   6
   3   1  -9 40692.5 3213.56   6
   3   1  -9 37264.5 3101.37   5
   3   1  -9 33630.9 3100.61   5
  -3  -1  -9 42036.5 3168.59   5
  -3   1   9 29874.4 3122.97   5
   3  -1   9 40113.6 3189.44   2
  -3   1   9 36077.3 3159.92   4
   3  -1   9 37021.0 3175.16   3
  -3   1   9 37081.6 3194.58   3
   3   1  -9 34284.5 3141.66   2
   3   1  -7 20368.0 1901.30   1
  -3  -1  -7 24754.1 1937.85   1
  -3   1   7 19054.8 1885.30   1
   3   1  -7 20782.2 1879.01   2
  -3   1   7 19596.9 1866.26   5
  -3  -1  -7 22414.5 1889.62   5
   3   1  -7 20242.9 1839.19   5
   3  -1   7 23287.4 1918.15   2
  -3   1   7 20212.2 1888.83   4
  -3  -1  -7 20426.0 1887.37   4
  -3   1   7 25201.5 1883.28   3
   3  -1   7 19765.0 1891.45   3
  -3   1   7 19207.1 1854.06   3
   3  -1   7 19730.6 1887.74   1
   3   1  -7 20324.6 1883.18   1
  -3   1   7 20694.1 1913.17   1
  -3   1   5 280473. 25022.2   1
   3  -1   5 299572. 25029.3   1
   3  -1   5 307089. 25003.5   1
   3   1  -5 276090. 24988.7   1
  -3  -1  -5 273791. 24997.1   1
  -3   1   5 297932. 24999.0   1
   3   1  -5 298903. 25010.0   1
   3   1  -5 202160. 25020.8   6
   3   1  -5 281301. 24944.9   5
  -3   1   5 277672. 24977.8   5
   3  -1   5 314680. 25016.5   2
  -3   1   5 300010. 24986.7   4
  -3  -1  -5 243872. 24985.3   4
  -3   1   5 300539. 24950.2   3
   3  -1   5 297467. 24987.0   3
  -3   1   5 274641. 24954.3   3
   3   1  -5 266391. 24982.8   2
  -3   1   3 4201.85 467.901   1
   3  -1   3 3579.51 458.466   1
   3  -1   3 5087.30 469.312   1
  -3  -1  -3 5133.31 466.726   1
   3   1  -3 4015.75 445.213   1
   3   1  -3 5056.64 472.313   1
  -3  -1  -3 4572.34 475.236   1
  -3   1   3 3829.98 453.192   1
   3   1  -3 4502.98 486.005   6
  -3  -1  -3 4503.11 434.492   5
  -3   1   3 4309.42 444.137   5
   3   1  -3 4462.82 409.946   5
   3  -1   3 3309.74 445.425   2
  -3  -1  -3 4593.24 455.112   4
  -3   1   3 4650.69 440.506   4
   3  -1   3 3913.22 424.957   3
  -3   1   3 4480.42 406.920   3
   3   1  -3 4236.32 438.180   2
   3  -1   1 11174.8 1098.39   1
  -3   1   1 11095.4 1092.93   1
  -3  -1  -1 11640.6 1085.33   1
  -3  -1  -1 10344.3 1080.47   1
   3   1  -1 11981.2 1099.20   1
   3  -1   1 11494.9 1097.02   1
  -3   1   1 11702.5 1089.75   1
   3   1  -1 15097.0 1117.19   6
  -3  -1  -1 9953.79 1028.20   6
  -3   1   1 12142.8 1078.31   5
  -3  -1  -1 10872.2 1053.00   5
   3   1  -1 12233.5 1040.47   5
   3  -1   1 12490.2 1091.41   2
  -3  -1  -1 12930.4 1092.07   4
  -3   1   1 11020.1 1055.85   4
  -3   1   1 11299.7 1034.50   3
   3   1  -1 11016.0 1065.03   2
   3  -1  -1 9584.58 1036.30   1
  -3  -1   1 9907.50 1030.70   1
  -3   1  -1 10302.7 1038.97   1
  -3   1  -1 10887.2 1042.14   1
   3  -1  -1 12108.8 1050.17   1
   3   1   1 12436.3 1057.56   1
  -3  -1   1 11019.0 1029.58   1
   3  -1  -1 12813.3 1038.18   6
   3   1   1 12491.1 1015.03   6
  -3   1  -1 12242.6 1033.80   5
  -3  -1   1 10987.2 998.622   5
   3  -1  -1 11521.4 1027.35   2
  -3   1  -1 9911.28 998.801   4
   3   1   1 11884.9 1037.76   3
   3  -1  -1 10344.5 980.169   3
  -3   1  -1 8655.84 983.726   3
   3   1   1 10871.1 1012.49   2
  -3  -1   3 5089.74 469.236   1
   3   1   3 4620.70 458.405   1
  -3   1  -3 4885.60 473.303   1
   3  -1  -3 3942.43 451.856   1
   3  -1  -3 3986.49 454.868   1
  -3   1  -3 4704.12 472.403   1
  -3  -1   3 4330.05 445.969   1
   3  -1  -3 5003.59 448.621   6
   3   1   3 4244.97 402.351   6
  -3  -1   3 3879.07 407.674   5
  -3   1  -3 4652.26 451.176   5
   3  -1  -3 5448.93 457.615   2
  -3   1  -3 4118.29 420.489   4
  -3  -1   3 4403.21 453.004   4
  -3   1  -3 2836.69 414.640   3
   3   1   3 3663.20 445.814   3
   3   1   3 4225.00 434.611   2
   3   1   5 266172. 25457.7   1
   3   1   5 299147. 25473.3   1
   3  -1  -5 267085. 25468.9   1
  -3   1  -5 273159. 25477.5   1
   3  -1  -5 287429. 25471.7   1
  -3   1  -5 311010. 25493.3   1
   3  -1  -5 320852. 25453.6   6
  -3   1  -5 302745. 25450.2   6
  -3   1  -5 270400. 25459.6   5
  -3  -1   5 296794. 25456.6   4
  -3   1  -5 239363. 25433.2   4
   3   1   5 313576. 25479.3   3
   3  -1  -5 305884. 25453.5   2
   3   1   5 284354. 25454.4   2
  -3  -1   5 308599. 25448.3   3
  -3   1  -7 23729.7 1901.79   1
   3   1   7 19102.5 1876.33   1
   3  -1  -7 19724.3 1872.64   1
  -3  -1   7 19008.0 1873.23   1
  -3   1  -7 22818.9 1903.64   1
  -3  -1   7 20049.8 1869.93   1
   3  -1  -7 20442.5 1877.38   1
   3  -1  -7 19084.5 1851.57   6
  -3   1  -7 19129.7 1856.35   6
  -3   1  -7 18754.1 1866.58   5
  -3  -1   7 21044.3 1820.58   5
  -3   1  -7 21324.5 1846.76   4
  -3  -1   7 19710.0 1858.19   4
   3   1   7 20504.7 1883.07   3
   3  -1  -7 22023.2 1855.80   2
   3   1   9 35076.9 3159.19   1
   3   1   9 35748.8 3173.92   1
   3  -1  -9 36473.0 3163.65   1
  -3  -1   9 34733.5 3164.36   1
  -3  -1   9 40031.8 3171.48   1
   3  -1  -9 32460.8 3163.36   1
  -3   1  -9 32867.3 3141.61   6
   3   1   9 31848.5 3110.95   6
   3  -1  -9 33741.8 3137.74   6
  -3   1  -9 39392.5 3174.31   5
  -3   1  -9 36311.1 3136.19   4
  -3  -1   9 36234.6 3147.97   4
   3   1   9 37117.2 3175.79   3
   3   1   9 42491.5 3177.40   2
   3  -1  -9 33722.6 3134.50   2
   3   1  11 735.473 111.391   1
   3  -1 -11 458.953 93.6383   1
  -3  -1  11 494.438 94.8027   1
  -3   1 -11 490.944 85.4008   6
   3  -1 -11 576.261 92.9954   6
   3   1  11 533.968 73.1405   6
  -3   1 -11 692.458 110.076   5
   3   1  11 608.788 105.338   2
  -3   1 -11 598.600 84.2054   4
  -3  -1  11 441.460 84.7517   3
   3   1  11 525.047 103.541   3
   3   1  11 560.972 95.8358   1
   3  -1 -11 544.960 101.110   1
  -3  -1  11 600.782 102.663   1
  -3   1 -13 2123.90 244.417   1
   3   1  13 1663.02 225.717   1
  -3   1 -13 1924.12 236.564   1
   3   1  13 1554.94 229.009   1
  -3  -1  13 1711.48 231.158   1
  -3  -1  13 2351.01 249.153   1
   3  -1 -13 1903.87 232.879   1
   3  -1 -13 2207.62 225.146   6
  -3   1 -13 2805.51 266.246   5
   3   1  13 1911.18 239.742   2
  -3  -1  13 1872.98 219.655   4
  -3   1 -13 1998.82 214.290   4
   3   1  13 1600.13 234.589   3
  -3  -1  13 2538.67 241.960   3
   3  -1 -13 1907.95 208.312   2
  -3   1 -15 60251.6 5394.50   1
  -3  -1  15 65226.7 5391.93   1
   3  -1 -15 67144.3 5397.89   1
  -3  -1  15 59460.6 5392.21   1
  -3   1 -15 62036.7 5391.08   1
   3  -1 -15 63341.8 5389.32   1
  -3   1 -15 61300.1 5373.61   6
  -3   1 -15 64213.4 5412.09   5
   3   1  15 40191.5 5365.22   2
  -3  -1  15 65024.0 5374.13   4
  -3   1 -15 59460.3 5356.51   4
  -3  -1  15 81831.8 5422.50   3
   3   1  15 53789.5 5396.25   3
   3  -1 -15 58378.8 5345.52   2
  -3   1 -17 31004.8 2751.76   1
  -3   1 -17 30101.1 2756.64   1
   3   1  17 30302.8 2751.15   1
   3  -1 -17 29184.3 2745.97   1
  -3  -1  17 30736.6 2759.53   1
   3   1  17 30084.4 2756.79   1
  -3  -1  17 31890.0 2754.26   1
   3  -1 -17 32024.5 2755.79   1
  -3   1 -17 32087.4 2742.11   6
   3  -1 -17 27110.0 2727.87   6
  -3   1 -17 29604.6 2763.29   5
   3  -1 -17 31464.9 2715.63   5
   3   1  17 23908.1 2727.94   2
  -3  -1  17 32797.9 2734.01   4
  -3   1 -17 29594.6 2717.40   4
  -3  -1  17 40098.5 2810.62   3
   3  -1 -17 30232.9 2706.53   2
  -3  -1  19 18488.8 1696.51   1
  -3   1 -19 20493.3 1702.47   1
  -3   1 -19 18329.8 1703.95   1
   3   1  19 18613.3 1702.08   1
   3  -1 -19 19673.8 1699.25   1
  -3  -1  19 19644.4 1703.73   1
   3   1  19 19201.0 1705.06   1
   3  -1 -19 21224.2 1710.97   1
  -3   1 -19 20724.1 1696.31   6
   3  -1 -19 12361.7 1655.52   6
  -3   1 -19 14680.9 1683.31   5
   3  -1 -19 19627.4 1662.33   5
  -3   1 -19 19652.7 1663.36   4
  -3  -1  19 20800.5 1757.19   3
   3   1  19 16296.0 1695.19   3
   3  -1 -19 18987.5 1647.91   2
  -3   1 -21 312.757 77.6059   1
  -3  -1  21 304.169 73.5613   1
  -3   1 -21 469.600 85.9329   6
   3  -1 -21 238.908 60.2334   6
   3   1  21 377.563 68.1167   2
   3  -1 -21 206.016 68.5644   1
  -3   1 -21 189.718 61.8932   1
   3  -1 -21 218.661 53.5384   5
  -3   1 -21 203.163 50.5700   4
  -3  -1  21 389.760 72.2477   4
  -3  -1  21 309.968 92.4757   3
   3   1  21 230.884 69.3871   3
  -3   1 -23 438.681 94.5894   6
   3  -1 -23 726.052 95.1300   6
   3  -1 -23 436.458 81.1818   5
  -3  -1  23 338.260 83.3002   4
  -3  -1  23 539.522 127.763   3
   3   1  23 492.160 99.8474   3
   3  -1 -25 7713.81 651.540   5
  -3   1 -25 7735.36 671.893   5
   3   1  25 5559.64 666.135   3
  -3  -1  25 6188.55 700.036   3
  -3   1 -25 6291.93 674.230   6
   3  -1 -25 7068.46 651.500   6
  -3  -1  27 13628.0 1303.61   4
  -3   1 -27 15543.1 1308.19   5
   3   1  27 12904.1 1313.28   3
  -3  -1  27 12421.3 1333.22   3
  -3   1 -27 15150.7 1323.00   6
   3  -1 -27 14910.5 1291.61   6
   3   1  29 3635.76 393.362   3
  -3  -1  29 3149.50 401.193   3
  -3   1 -29 4617.81 389.824   5
  -3   1 -29 3831.86 396.140   6
  -3  -2 -28 5.73268 7.51729   5
  -3   2  28 8.70410 11.3160   4
   3   2 -28 17.4847 13.1016   6
   3  -2  28 31.5603 21.5205   3
  -3   2  28 46.2027 25.8692   3
  -3   2  26 9.87642 15.6218   4
  -3  -2 -26-6.42704 10.1666   5
   3  -2  26 9.31614 12.0320   2
   3   2 -26 6.60650 8.53324   6
  -3   2  26-13.2040 24.1153   3
   3  -2  26 12.2359 11.1746   3
  -3   2  24 11.2402 17.8631   4
  -3  -2 -24 28.1193 14.4594   5
   3  -2  24 10.6034 16.8610   2
   3   2 -24 24.1835 22.1520   2
   3   2 -24 7.32347 9.61655   6
  -3   2  24 15.3393 14.1151   3
   3  -2  24 42.1377 28.7331   3
  -3   2  22 89.8288 38.3203   4
  -3  -2 -22 111.855 31.6251   5
   3  -2  22 97.8773 36.6530   2
   3   2 -22 24.5786 29.1697   2
   3  -2  22 115.137 46.1045   3
   3   2 -22 148.263 35.8234   6
  -3  -2 -20 8.93526 14.1325   5
  -3   2  20 14.6372 18.9026   4
   3   2 -20-9.59148 17.5172   6
   3  -2  20-18.9700 17.3228   3
  -3   2  20-20.7074 18.9093   3
   3   2 -18 10.7343 17.0815   6
  -3  -2 -18 9.14511 11.9585   6
   3   2 -18 34.2552 20.9381   2
   3  -2  18 84.5673 43.7247   2
   3   2 -18 20.1334 18.4808   1
  -3   2  18 33.0613 30.2488   4
  -3  -2 -18 10.3151 21.1459   5
   3  -2  18-21.9391 28.3945   3
  -3   2  18 47.0008 48.0220   3
   3  -2  18 37.8928 25.8593   1
   3   2 -18 12.2111 15.8809   1
   3  -2  16 81.5123 33.6579   1
  -3   2  16 188.799 58.1789   1
   3   2 -16 134.003 39.6358   1
  -3  -2 -16 129.796 51.9181   1
   3   2 -16 100.426 42.7022   6
  -3  -2 -16 130.042 33.0319   6
   3   2 -16 183.562 48.0657   2
   3  -2  16 158.858 55.4477   2
  -3  -2 -16 105.783 36.4452   1
   3   2 -16 219.421 61.1524   1
  -3   2  16 155.273 39.1000   1
   3  -2  16 106.897 52.7561   1
  -3  -2 -16 83.3551 36.0226   5
  -3   2  16 37.3448 31.4234   4
   3  -2  16 49.2058 40.3664   3
  -3   2  16 131.517 64.4491   3
  -3   2  14 34.6317 23.3230   1
  -3  -2 -14 84.1043 41.1759   1
   3   2 -14 88.3065 32.5566   1
   3   2 -14 83.5706 38.7279   6
  -3  -2 -14 69.8987 20.7275   6
   3   2 -14 58.1337 30.7521   2
  -3  -2 -14 125.959 36.4711   1
   3   2 -14 183.036 57.2384   1
   3  -2  14 93.3734 42.2935   1
  -3   2  14 60.1045 26.7082   1
  -3  -2 -14 27.2459 31.1838   5
  -3   2  14 39.0686 36.2862   4
   3  -2  14 79.2723 48.7119   3
  -3   2  14-27.4207 36.0260   3
   3   2 -12 88.4345 32.9242   1
   3  -2  12 89.0738 33.1480   1
  -3   2  12 99.3386 40.8052   1
  -3  -2 -12 178.260 55.9540   1
  -3  -2 -12 82.9902 35.0943   1
   3   2 -12 110.550 44.0096   1
  -3   2  12 77.6884 30.4966   1
  -3  -2 -12 102.701 19.5179   6
  -3   2  12 79.0676 26.6200   5
   3   2 -12 85.9577 38.0548   2
   3  -2  12 97.8211 55.2924   2
  -3  -2 -12 105.928 48.5433   5
  -3   2  12 79.5181 51.9746   4
   3  -2  12-26.3526 25.3796   3
  -3   2  12 75.6170 52.0953   3
   3  -2  10 125.396 37.2251   1
   3   2 -10 135.441 37.9875   1
  -3   2  10 135.748 47.3943   1
  -3   2  10 50.1618 25.9394   1
  -3  -2 -10 175.986 44.7450   1
  -3  -2 -10 90.9984 47.9058   1
   3   2 -10 77.3462 43.3733   1
   3  -2  10 35.2103 24.5410   1
   3   2 -10 115.375 46.0882   6
  -3   2  10 86.4272 31.7511   5
   3  -2  10 99.4581 60.7791   2
   3   2 -10 136.597 47.6584   2
  -3  -2 -10 78.9228 39.2388   5
  -3  -2 -10 135.869 43.9611   4
  -3   2  10 98.0685 44.8339   4
   3  -2  10 47.3958 31.9679   3
  -3   2  10 128.931 53.9837   3
   3  -2   8 11.8935 15.4955   1
   3   2  -8 51.5612 24.9985   1
  -3   2   8 53.5596 32.6701   1
  -3  -2  -8 11.5765 15.0898   1
  -3   2   8 10.4053 13.5928   1
  -3  -2  -8 17.9339 23.2504   1
   3  -2   8 17.9995 23.3349   1
   3   2  -8-15.5621 28.4953   1
   3   2  -8-15.7297 20.4165   6
  -3   2   8 30.1011 20.5899   5
   3   2  -8 36.4200 24.8731   2
   3  -2   8 23.5924 37.3709   2
  -3  -2  -8 15.3683 19.9522   5
  -3   2   8 38.1888 34.9327   4
  -3  -2  -8 27.1980 21.6061   4
   3  -2   8-18.7556 24.3076   3
  -3   2   8 64.0262 25.1406   3
  -3  -2  -6 482.878 96.9248   1
   3   2  -6 306.415 72.3648   1
  -3   2   6 333.299 70.0519   1
   3  -2   6 243.862 72.3484   1
  -3  -2  -6 353.595 71.3677   1
   3   2  -6 405.878 77.3719   6
   3   2  -6 412.277 76.0620   2
  -3  -2  -6 457.205 80.9606   5
  -3   2   6 479.928 95.0277   4
  -3  -2  -6 487.339 85.2625   4
  -3   2   6 404.136 88.7675   1
   3   2  -6 305.902 67.8956   1
   3  -2   6 346.310 71.2788   1
   3  -2   4 139.185 42.6940   1
   3   2  -4 132.305 38.8112   1
   3   2  -4 30.1854 21.6125   1
  -3   2   4 72.2546 44.6298   1
   3  -2   4 110.008 42.0604   1
  -3  -2  -4 61.8783 31.3241   1
  -3  -2  -4 105.351 46.3018   1
   3   2  -4 186.512 43.0694   6
  -3   2   4 159.559 52.3536   5
   3   2  -4 98.5783 41.6315   2
   3  -2   4 57.2423 40.0645   2
   3   2  -4 89.9613 18.3618   5
  -3  -2  -4 150.947 40.4747   5
  -3  -2  -4 159.143 46.7080   4
  -3   2   4 67.7013 38.9931   4
   3  -2   4 79.9889 28.4913   3
   3   2  -2 68.9140 28.5279   1
   3  -2   2 109.133 39.9447   1
   3  -2   2 70.1354 36.4090   1
  -3  -2  -2 30.0732 24.6865   1
  -3  -2  -2 50.2686 26.5008   1
   3   2  -2 95.5311 28.6417   6
  -3   2   2 87.9594 38.4380   5
  -3  -2  -2 80.6081 15.5019   6
   3   2  -2 36.4576 30.0974   2
   3  -2   2 101.229 41.2954   2
   3   2  -2 82.6451 28.2300   5
  -3  -2  -2 59.1830 25.2958   5
  -3  -2  -2 103.301 43.1254   4
  -3   2   2 109.393 49.8757   4
   3   2  -2 97.1763 39.6856   3
   3  -2   2 53.1394 22.1630   3
   3  -2   0 551.687 93.6697   1
  -3  -2   0 489.599 86.3990   1
  -3   2   0 395.088 87.9197   1
   3   2   0 481.605 95.6644   1
  -3  -2   0 434.871 81.0460   1
  -3  -2   0 351.682 49.5132   6
   3   2   0 452.530 58.9157   6
  -3   2   0 411.386 83.3452   5
   3  -2   0 274.820 72.2499   6
   3   2   0 422.889 79.7716   2
   3  -2   0 522.418 93.6145   2
  -3  -2   0 373.255 61.2535   5
  -3  -2   0 415.858 82.7685   4
   3   2   0 290.594 83.2857   3
  -3   2   0 475.052 87.6426   4
   3  -2   0 366.595 85.7467   1
   3   2   0 484.072 81.8896   1
   3  -2  -2 78.9477 36.1654   1
   3  -2  -2 113.593 45.1316   1
   3   2   2 65.2794 32.4893   1
  -3  -2   2 42.9888 27.3037   1
  -3  -2   2 67.2545 31.0774   1
  -3  -2   2 83.3232 25.5214   6
   3  -2  -2 141.939 48.3946   6
  -3   2  -2 93.8846 43.5670   5
   3   2   2 49.6239 28.8206   2
  -3  -2   2 91.2612 25.6403   5
  -3   2  -2 103.904 37.3403   4
  -3  -2   2 131.974 48.9032   4
   3   2   2 108.032 52.5731   3
  -3   2  -2 96.1066 25.2318   3
   3  -2  -4 123.287 45.3557   1
   3   2   4 170.321 48.6510   1
  -3   2  -4 14.2459 20.3769   6
  -3  -2   4 85.2346 19.9844   5
   3  -2  -4 106.175 40.1435   6
  -3   2  -4 75.5349 37.5353   5
  -3   2  -4 210.729 59.8540   1
  -3  -2   4 86.5616 35.9398   1
  -3  -2   4 103.510 41.4460   1
   3   2   4 92.6330 39.2049   1
   3  -2  -4 110.848 44.2568   1
   3  -2  -4 91.6403 38.8059   2
   3   2   4 85.8565 34.7239   2
  -3  -2   4 138.812 44.7756   4
  -3   2  -4 113.963 33.6104   4
   3   2   4 35.8892 29.7035   3
  -3   2  -4 173.525 51.8866   3
  -3  -2   6 407.460 78.8026   1
   3  -2  -6 438.057 84.8251   1
   3   2   6 398.844 75.9619   1
  -3   2  -6 367.051 76.9822   6
   3  -2  -6 348.022 77.6989   6
  -3   2  -6 403.175 87.2523   1
  -3  -2   6 364.508 74.3770   1
   3  -2  -6 441.435 81.8761   1
   3   2   6 196.366 61.8221   1
  -3   2  -6 333.430 80.6203   1
   3   2   6 270.631 67.1845   2
   3  -2  -6 359.501 72.1892   2
  -3  -2   6 453.265 80.7870   4
  -3   2  -6 480.454 68.4775   4
   3   2   6 415.666 91.9797   3
  -3  -2   6 366.470 74.7417   3
   3   2   8-12.3868 1.28145   1
  -3  -2   8 39.0717 31.4918   1
   3  -2  -8 14.2492 22.5736   1
  -3   2  -8-16.3758 15.0086   1
  -3  -2   8 57.2999 29.2781   1
  -3   2  -8 15.8268 25.0651   1
   3   2   8-12.9982 11.9385   1
  -3   2  -8 13.5853 24.8443   6
   3  -2  -8-11.6950 18.5416   6
  -3   2  -8 27.6302 21.8881   5
   3  -2  -8 27.9487 20.8778   2
   3   2   8 37.6441 25.6538   2
  -3  -2   8 10.9977 20.1262   4
  -3   2  -8 12.9176 13.2503   4
   3   2   8 51.3698 31.2989   3
  -3  -2   8 11.3130 14.6658   3
   3   2  10 61.3611 31.3318   1
   3  -2 -10 110.038 40.9903   1
  -3  -2  10 36.9784 24.6849   1
  -3   2 -10 55.3125 29.9971   1
  -3   2 -10 141.314 48.6207   1
   3   2  10 168.141 46.8507   1
   3  -2 -10 73.2281 31.1775   1
  -3  -2  10 158.451 50.2483   1
   3  -2 -10 174.079 41.9984   6
  -3   2 -10 148.164 44.8263   6
  -3   2 -10 165.431 46.5056   5
   3   2  10 126.576 42.8876   2
   3  -2 -10 91.2398 27.8830   2
  -3  -2  10 120.680 35.8225   4
   3   2  10 97.4646 50.2289   3
  -3  -2  10 104.826 34.6716   3
   3   2  12 72.7181 32.0276   1
  -3  -2  12 48.4511 23.1360   1
  -3   2 -12 39.3407 27.6203   1
  -3   2 -12 60.1936 36.9828   1
   3  -2 -12 127.582 40.2036   1
   3   2  12 115.080 39.3141   1
  -3  -2  12 184.883 54.9087   1
  -3   2 -12 82.4227 34.6698   6
   3  -2 -12 84.4729 30.4534   6
  -3   2 -12 72.0134 35.4502   5
   3   2  12 29.8378 13.4491   6
   3  -2 -12 67.8654 24.1967   2
   3   2  12 100.809 37.0133   2
  -3   2 -12 80.3891 20.6083   4
  -3   2 -12 93.1522 22.8411   4
  -3  -2  12 65.0953 26.3608   4
  -3  -2  12 91.1539 31.4137   3
   3   2  12 76.9315 35.0763   3
   3  -2 -14 90.8411 37.0436   1
  -3  -2  14 63.1335 31.0620   1
   3   2  14 79.1011 34.5495   1
  -3   2 -14 67.3173 30.6778   1
  -3   2 -14 151.972 50.3769   1
   3  -2 -14 68.2528 28.0989   1
  -3  -2  14 77.6463 35.2248   1
   3   2  14 39.2083 24.5755   1
  -3   2 -14 108.379 36.9374   6
   3  -2 -14 81.9659 31.6625   6
   3   2  14 31.6229 17.0006   6
  -3   2 -14 61.9917 32.1814   5
   3   2  14 72.6551 31.8182   2
  -3   2 -14 59.5933 16.2967   4
  -3  -2  14 44.8686 22.4560   4
  -3   2 -14 64.6460 17.3063   4
  -3  -2  14 61.7761 28.8062   3
   3   2  14 30.3761 20.4678   3
   3   2  16 75.9390 35.5161   1
  -3   2 -16 157.327 49.9537   1
   3  -2 -16 171.444 54.2508   1
  -3   2 -16 78.9704 36.8153   1
   3  -2 -16 123.380 38.7763   1
  -3  -2  16 152.676 50.0697   1
   3   2  16 167.522 52.0332   1
  -3   2 -16 114.644 39.9459   6
   3  -2 -16 148.381 40.1664   6
  -3   2 -16 102.152 47.7772   5
   3   2  16 110.197 36.3651   2
   3  -2 -16 114.765 26.2146   2
   3  -2 -16 118.477 32.3063   5
  -3   2 -16 81.5631 20.2715   4
   3   2  16 110.661 44.5296   3
  -3  -2  16 106.952 38.9922   3
  -3  -2  18 14.5862 13.6708   1
  -3   2 -18 31.4399 28.8744   1
  -3   2 -18 17.0784 22.2690   1
   3  -2 -18 27.7195 22.1364   1
  -3   2 -18 27.7054 22.1253   6
   3  -2 -18 47.9504 24.9600   6
   3   2  18 37.6429 21.2737   2
  -3  -2  18 45.6888 22.2905   4
   3   2  18 15.9226 20.7918   3
  -3   2 -20 15.2216 24.0754   6
   3  -2 -20-10.0121 15.8360   6
  -3   2 -20 19.0168 17.3658   5
   3   2  20 7.58725 13.8573   2
  -3  -2  20-9.46543 12.2243   4
  -3  -2  20 19.2721 30.4819   3
   3   2  20-16.3397 21.1016   3
   3  -2 -22 71.1760 28.9997   5
  -3   2 -22 126.052 49.8244   5
   3  -2 -22 31.1495 24.2550   6
  -3  -2  22 46.4883 43.0236   3
  -3   2 -24 31.2711 24.7980   6
   3  -2 -24 20.0732 20.5758   6
   3  -2 -24-9.57431 15.2542   5
  -3  -2  24 32.6592 24.4197   4
  -3  -2  24-24.3742 22.3333   3
   3   2  24 29.6219 23.4976   3
  -3   2 -24 78.7695 35.2859   5
  -3  -2  26-21.8222 28.1840   3
   3   2  26-13.3561 12.2024   3
  -3  -2  26 10.1973 13.1744   4
   3  -2 -26 17.0295 17.3905   5
  -3   2 -28 83.7517 30.6387   5
  -3   2 -28 37.0880 28.0977   6
   3  -2 -28 41.6073 18.5906   6
  -3  -2  28 35.9920 23.7681   3
   3   2  28 59.6581 27.1494   3
   3  -2 -28 70.3357 24.5428   5
  -3   2 -30 8.40738 13.3212   5
  -3   2 -30 10.4115 13.4689   6
  -3   3  27 11444.7 974.931   4
   3  -3  27 10905.9 974.181   2
  -3  -3 -27 9955.84 954.120   5
   3   3 -27 10465.5 963.426   6
  -3   3  25 5792.65 505.375   4
   3  -3  25 5561.75 505.607   2
   3   3 -25 4800.45 490.344   6
  -3  -3 -25 4904.45 482.761   5
   3  -3  23 404.047 75.2808   2
   3   3 -23 411.866 67.4163   6
  -3   3  23 215.413 78.3653   3
  -3  -3 -23 339.837 56.7573   5
  -3   3  23 444.468 72.7893   4
   3   3 -21 165.059 56.1277   2
   3  -3  21 373.787 75.0635   2
   3   3 -21 279.228 58.5112   6
  -3   3  21 381.995 70.5443   4
  -3  -3 -21 326.332 54.6612   5
   3   3 -19 14453.9 1257.61   6
  -3  -3 -19 15055.8 1242.25   5
   3  -3  19 15251.4 1281.09   2
  -3   3  19 12136.1 1292.68   3
   3   3 -19 10258.0 1240.97   2
  -3   3  19 14341.7 1265.99   4
  -3  -3 -17 20803.1 1900.87   5
  -3   3  17 19915.1 1923.42   4
   3  -3  17 24044.5 1956.94   2
  -3   3  17 21989.6 1949.12   3
   3   3 -17 20019.3 1910.31   2
   3  -3  15 44361.4 3667.84   1
  -3   3  15 39857.2 3692.41   1
  -3  -3 -15 36041.4 3665.53   5
   3   3 -15 41137.0 3693.73   1
   3  -3  15 38845.3 3741.33   3
  -3   3  15 41913.3 3679.69   3
   3  -3  15 47269.6 3743.87   2
  -3   3  13 617.202 112.588   1
   3  -3  13 681.418 98.9902   1
   3   3 -13 859.627 103.630   1
  -3   3  13 828.039 98.8335   1
   3   3 -13 661.647 112.063   1
   3  -3  13 702.016 119.077   1
  -3  -3 -13 521.156 70.0456   6
   3   3 -13 743.130 118.544   6
   3  -3  13 913.827 159.049   2
  -3   3  13 921.171 144.049   4
  -3   3  13 824.553 100.713   3
   3  -3  13 692.276 152.060   3
   3  -3  11 434.341 71.0902   1
  -3   3  11 172.928 61.4029   1
   3   3 -11 403.881 70.8261   1
  -3  -3 -11 363.655 65.1847   1
  -3  -3 -11 462.454 90.7770   1
   3   3 -11 452.622 83.7181   1
  -3   3  11 479.393 72.0549   1
   3  -3  11 356.715 83.5708   1
   3   3 -11 637.966 100.254   6
  -3   3  11 402.384 70.5012   5
  -3  -3 -11 827.101 114.363   5
   3  -3  11 395.515 110.235   2
   3   3 -11 402.482 78.0569   2
  -3   3  11 420.982 113.606   4
  -3  -3 -11 528.794 90.5925   4
   3  -3  11 246.285 100.979   3
  -3   3   9 19022.9 1735.07   1
   3  -3   9 18410.0 1733.27   1
  -3  -3  -9 20666.9 1697.31   1
   3   3  -9 20451.1 1702.75   1
  -3  -3  -9 21182.3 1735.76   1
   3   3  -9 17082.8 1715.89   1
   3   3  -9 21281.0 1724.08   6
  -3   3   9 13861.9 1693.95   5
  -3  -3  -9 21867.6 1753.38   5
   3  -3   9 24090.0 1819.59   2
  -3   3   9 16565.8 1776.56   4
  -3  -3  -9 17815.5 1712.96   4
   3  -3   9 14489.1 1766.28   3
   3   3  -9 19553.4 1722.49   2
  -3   3   7 11227.2 1030.69   1
  -3  -3  -7 11656.1 991.774   1
   3  -3   7 10042.1 1021.07   1
   3  -3   7 11550.2 998.774   1
   3   3  -7 11090.1 989.756   1
  -3  -3  -7 12125.8 1028.78   1
  -3   3   7 9706.24 985.053   1
   3   3  -7 10349.2 1009.54   1
   3   3  -7 10121.2 997.534   6
  -3  -3  -7 7206.28 1006.89   5
  -3   3   7 10433.8 996.878   5
   3  -3   7 11996.7 1091.56   2
  -3   3   7 9516.10 1079.59   4
   3  -3   7 11123.8 968.200   4
  -3  -3  -7 11165.6 1013.10   4
   3  -3   7 10267.2 1055.54   3
   3   3  -7 12692.0 1022.62   2
   3   3  -5 151123. 13273.2   1
  -3  -3  -5 163202. 13282.9   1
  -3   3   5 142249. 13252.9   1
   3   3  -5 133476. 13249.7   6
  -3  -3  -5 149154. 13288.5   5
  -3   3   5 157942. 13270.3   5
   3  -3   5 185444. 13345.9   2
   3  -3   5 136450. 13274.7   3
  -3  -3  -5 150817. 13272.3   4
  -3  -3  -5 155081. 13254.5   1
  -3   3   5 167756. 13295.4   1
   3  -3   5 147301. 13286.4   1
   3  -3   5 136983. 13252.2   1
   3   3  -5 156219. 13249.4   1
   3  -3   3 1578.83 215.764   1
  -3   3   3 1870.21 224.511   1
   3  -3   3 1391.76 194.050   1
   3   3  -3 1851.71 196.899   1
   3   3  -3 1969.77 218.256   1
  -3   3   3 1943.99 205.122   1
  -3  -3  -3 1896.54 210.402   1
   3   3  -3 1688.20 197.457   6
  -3  -3  -3 2075.77 220.010   5
  -3   3   3 2026.26 219.432   5
   3  -3   3 2076.53 250.099   2
  -3   3   3 2017.55 310.189   4
  -3  -3  -3 1565.94 211.393   4
   3   3  -3 1716.25 215.040   2
   3  -3   1 2831.24 371.744   1
  -3   3   1 3307.63 377.607   1
   3  -3   1 3251.51 366.286   1
   3   3  -1 3577.28 354.664   1
   3   3  -1 4156.15 382.428   1
  -3  -3  -1 3891.23 368.794   1
  -3   3   1 3903.90 367.047   1
   3   3  -1 3622.91 350.985   6
  -3  -3  -1 3416.51 354.865   5
  -3   3   1 3919.92 384.088   5
   3  -3   1 4329.28 405.433   2
  -3  -3  -1 3561.36 376.582   4
  -3   3   1 4622.85 513.589   4
   3   3  -1 3611.94 384.001   3
   3   3  -1 2914.00 378.468   2
  -3   3  -1 3707.11 382.655   1
   3   3   1 3279.31 349.392   1
   3  -3  -1 3400.85 367.787   1
  -3   3  -1 3482.94 361.164   1
   3  -3  -1 3466.31 362.928   1
  -3  -3   1 4315.21 371.744   1
   3   3   1 3921.68 377.073   1
   3  -3  -1 3862.65 383.618   6
  -3   3  -1 3804.61 382.199   5
  -3  -3   1 3092.06 333.702   5
   3  -3  -1 3930.67 385.475   2
  -3  -3   1 3298.93 369.188   4
  -3   3  -1 3346.06 456.393   4
   3   3   1 3708.40 385.592   3
   3   3   1 3431.67 369.577   2
   3   3   3 1705.13 193.569   1
  -3  -3   3 2073.13 206.868   1
   3   3   3 1619.50 199.740   1
  -3   3  -3 1602.78 212.071   1
   3  -3  -3 1437.92 199.025   1
  -3   3  -3 1827.24 205.515   1
   3  -3  -3 2025.60 212.341   1
  -3  -3   3 1977.83 207.563   1
   3  -3  -3 1384.29 204.112   6
  -3   3  -3 1646.03 208.361   5
   3  -3  -3 1940.64 211.811   2
  -3  -3   3 1631.49 202.762   4
   3   3   3 1693.74 219.131   3
  -3   3  -3 1588.61 167.468   3
  -3   3  -5 157334. 14338.0   1
  -3  -3   5 152921. 14317.6   1
   3   3   5 159554. 14309.3   1
   3   3   5 163998. 14310.6   1
   3  -3  -5 165602. 14329.0   1
   3  -3  -5 171200. 14336.7   1
  -3   3  -5 182000. 14332.0   1
  -3  -3   5 150642. 14325.0   1
  -3   3  -5 163020. 14329.4   6
   3  -3  -5 168661. 14334.6   6
  -3   3  -5 147009. 14322.3   5
   3  -3  -5 152533. 14313.9   2
  -3   3  -5 182012. 14367.7   4
  -3  -3   5 157414. 14318.3   4
   3   3   5 146908. 14344.2   3
   3   3   5 183397. 14336.0   2
   3  -3  -7 12481.8 1021.20   1
  -3  -3   7 12434.9 1020.21   1
   3   3   7 12002.8 1029.75   2
  -3  -3   7 11302.7 1013.16   3
  -3   3  -7 10877.8 1016.55   5
   3  -3  -7 11418.3 1006.98   2
  -3   3  -7 7986.88 991.564   4
  -3  -3   7 9491.45 999.861   4
   3   3   7 8107.44 1022.38   3
  -3  -3   7 11062.9 1006.49   1
  -3   3  -7 12510.1 1037.33   1
   3   3   7 10048.0 1000.97   1
   3   3   7 11594.1 1006.13   1
   3  -3  -7 12315.3 1027.35   1
  -3  -3   9 21932.5 1435.96   1
  -3   3  -9 16225.7 1422.62   1
   3  -3  -9 20498.5 1418.00   1
   3  -3  -9 19707.0 1419.03   6
  -3   3  -9 17480.6 1423.20   6
  -3   3  -9 19089.1 1424.54   5
   3  -3  -9 19184.1 1401.88   2
  -3  -3   9 17008.1 1403.66   4
  -3   3  -9 9460.25 1355.86   4
  -3   3  -9 15590.0 1364.85   4
   3   3   9 21253.4 1438.60   2
  -3  -3   9 17492.0 1405.94   3
   3  -3  -9 16285.7 1361.54   3
   3   3   9 16739.3 1400.35   1
  -3   3  -9 20517.8 1444.51   1
   3   3   9 18693.2 1408.74   1
   3  -3  -9 19826.4 1427.66   1
  -3  -3   9 16742.0 1400.32   1
   3  -3 -11 456.079 85.8766   1
   3   3  11 282.701 67.3764   1
  -3  -3  11 502.319 74.4546   1
  -3   3 -11 506.592 83.8903   6
   3  -3 -11 327.716 66.8028   6
  -3   3 -11 460.718 81.1615   5
  -3   3 -11 349.849 77.2838   1
  -3   3 -11 605.495 96.2211   1
   3   3  11 292.205 64.9106   1
  -3  -3  11 646.454 98.0049   1
   3  -3 -11 408.666 69.5625   1
   3   3  11 237.303 66.8938   2
  -3  -3  11 323.285 64.4284   4
  -3  -3  11 415.936 69.2625   3
   3  -3 -11 444.765 63.1566   2
  -3   3 -13 552.080 105.757   1
   3  -3 -13 702.563 95.4998   1
   3  -3 -13 649.505 93.2783   6
  -3   3 -13 691.356 104.492   6
  -3   3 -13 731.572 110.573   5
   3   3  13 580.102 100.004   2
  -3  -3  13 773.732 96.5116   4
   3  -3 -13 677.787 81.4510   2
  -3  -3  13 584.678 91.5137   3
   3   3  13 687.176 113.322   3
  -3  -3  13 910.631 121.338   1
  -3   3 -13 663.308 99.9661   1
   3   3  13 591.454 101.266   1
   3  -3 -13 779.828 118.886   1
  -3  -3  13 679.451 96.8326   1
  -3   3 -15 42046.9 3578.27   1
   3   3  15 46138.8 3577.98   1
  -3   3 -15 38296.8 3552.10   6
   3  -3 -15 44693.9 3541.34   6
  -3  -3  15 36286.5 3529.85   4
   3   3  15 41351.1 3566.72   3
  -3  -3  15 40840.9 3540.01   3
   3   3  15 41708.6 3546.55   2
   3  -3 -15 36509.3 3512.40   2
  -3   3 -17 20349.5 1772.66   6
   3  -3 -17 20245.7 1748.97   6
  -3  -3  17 18771.7 1742.84   4
  -3   3 -17 24523.2 1798.84   5
   3  -3 -17 16875.3 1742.04   5
   3   3  17 16916.5 1769.05   3
  -3  -3  17 20764.3 1759.90   3
   3   3  17 20080.7 1748.10   2
  -3   3 -19 15043.8 1280.05   5
   3  -3 -19 12730.0 1224.45   5
  -3  -3  19 14693.0 1253.12   3
   3   3  19 12347.0 1254.92   3
   3  -3 -19 13786.5 1231.60   6
  -3   3 -19 13495.2 1255.97   6
  -3   3 -21 176.545 57.9611   5
  -3   3 -21 255.718 62.1813   6
   3  -3 -21 250.906 50.2167   6
   3   3  21 273.481 61.5063   3
  -3  -3  21 286.345 69.0927   3
  -3   3 -23 542.601 90.6519   6
   3  -3 -23 381.686 65.7575   6
  -3   3 -23 517.421 94.4112   5
   3  -3 -23 401.060 63.3818   5
  -3  -3  23 417.410 66.1092   4
  -3  -3  23 322.504 82.1559   3
   3   3  23 287.066 70.7338   3
   3  -3 -25 3507.29 364.444   5
   3   3  25 3249.95 385.600   3
  -3   3 -25 3848.09 392.837   6
   3  -3 -25 3487.64 368.900   6
  -3   3 -27 9411.28 829.128   6
   3  -3 -27 7952.66 802.657   6
   3   3  27 7384.53 817.566   3
  -3  -3  27 7145.52 836.523   3
  -3   3 -29 3365.49 313.057   5
   3  -3 -29 2731.27 289.462   5
  -3   3 -29 3118.33 313.195   6
   3  -4  26 32.1167 24.0045   3
   3  -4  26 8.90818 11.6254   2
   3  -4  24 49.2139 25.2429   3
   3  -4  24-9.89385 13.0124   2
  -3  -4 -24 40.2707 15.9516   5
  -3   4  24 9.04469 11.9375   4
   3  -4  22 326.906 62.0698   2
   3   4 -22 207.628 52.9793   2
   3   4 -22 260.088 61.7358   6
   3  -4  22 225.478 59.5709   3
  -3   4  22 247.229 53.3968   4
  -3  -4 -22 292.673 48.2856   5
   3  -4  20 52.6284 31.8376   2
   3   4 -20 37.8291 25.8094   2
   3   4 -20 14.8040 19.2011   6
   3  -4  20 16.2200 21.0225   3
  -3   4  20 10.8905 19.9695   4
  -3  -4 -20 14.7427 13.5802   5
   3  -4  18 30.8156 24.4278   2
   3   4 -18 25.7230 23.5495   2
   3   4 -18 47.8943 29.2054   6
   3  -4  18 18.6721 24.1720   3
  -3  -4 -18 8.41125 10.9920   5
   3   4 -16 160.790 54.5017   6
   3   4 -16 141.260 50.8299   2
  -3  -4 -16 242.895 51.6347   5
  -3   4  16 184.634 55.4498   4
   3   4 -14 83.8952 37.2894   2
   3   4 -14 106.210 42.4344   6
   3  -4  14 51.6037 41.6935   3
  -3   4  14 68.6871 23.6780   3
  -3   4  14 48.7632 34.2711   4
  -3  -4 -14 124.621 36.8412   5
  -3   4  12 234.425 62.5550   1
  -3  -4 -12 316.592 66.5567   1
   3   4 -12 188.483 53.6838   1
   3   4 -12 261.327 64.3444   6
  -3   4  12 231.755 47.1787   5
   3  -4  12 386.743 98.8367   2
   3   4 -12 231.689 54.6984   2
  -3   4  12 324.965 81.2774   4
  -3   4  12 270.780 41.8223   3
   3  -4  12 421.389 118.786   3
  -3   4  10 205.999 56.5992   1
  -3  -4 -10 313.612 64.4919   1
   3  -4  10 197.128 52.8651   1
   3   4 -10 306.145 60.5608   1
   3   4 -10 301.891 61.9767   6
   3  -4  10 203.682 75.6318   2
   3   4 -10 147.371 45.5582   2
  -3   4  10 374.319 87.1316   4
  -3  -4 -10 464.665 84.3591   5
  -3   4  10 94.0401 27.6034   3
   3  -4  10 209.405 91.8721   3
   3  -4   8 138.507 32.2690   1
   3   4  -8 123.905 37.8050   1
  -3  -4  -8 121.022 24.1639   1
  -3   4   8 43.5996 33.3251   1
   3  -4   8 145.050 46.4661   1
  -3  -4  -8 104.835 36.6412   1
  -3  -4  -8 49.4888 13.7026   6
   3   4  -8 97.2045 33.5231   6
  -3   4   8 41.6265 26.1908   5
   3  -4   8 148.787 64.4667   2
   3   4  -8 87.5693 36.8619   2
  -3   4   8 176.452 69.4440   4
  -3  -4  -8 159.179 56.4266   5
  -3  -4  -8 96.8204 35.7099   4
   3  -4   8 114.397 70.0275   3
   3  -4   6 400.588 61.2325   1
  -3  -4  -6 372.201 52.6057   1
   3   4  -6 357.048 53.9289   1
  -3   4   6 364.763 57.4949   1
  -3  -4  -6 405.426 68.7358   1
   3  -4   6 158.780 58.7808   1
  -3   4   6 378.256 75.7648   1
  -3  -4  -6 354.494 41.9699   6
  -3  -4  -6 300.314 43.9271   6
  -3   4   6 365.657 67.0438   5
   3  -4   6 378.408 91.9765   2
   3   4  -6 426.462 76.7914   2
  -3   4   6 412.549 114.049   4
  -3  -4  -6 341.188 83.7540   5
  -3  -4  -6 453.714 77.7066   4
   3  -4   6 453.444 123.394   3
  -3  -4  -4 81.9794 23.7115   1
   3   4  -4 110.812 35.0868   1
  -3   4   4 133.623 31.9972   1
   3  -4   4 94.0545 38.2053   1
  -3  -4  -4 125.387 34.2778   1
   3   4  -4 166.012 43.0605   6
  -3  -4  -4 116.176 27.1112   6
  -3   4   4 73.1766 39.9144   5
  -3  -4  -4 136.130 25.6547   6
   3  -4   4 97.7429 44.9078   2
   3   4  -4 137.116 47.9539   2
  -3  -4  -4 110.010 48.4493   5
  -3   4   4 218.823 75.6286   4
  -3  -4  -4 100.309 37.6264   4
   3  -4   4 105.008 30.3458   1
   3   4  -4 124.027 28.8478   1
   3   4  -2 32.9684 16.7075   1
   3  -4   2 35.9595 21.9415   1
   3  -4   2 8.16602 10.6496   1
   3   4  -2 38.3278 19.6215   1
  -3   4   2 14.9634 11.9261   1
  -3  -4  -2 16.3408 13.0076   1
  -3   4   2-12.3949 11.4155   1
  -3  -4  -2 6.31261 12.9748   1
   3   4  -2 17.6603 14.0448   6
  -3   4   2 25.5432 26.1205   5
   3  -4   2 16.8088 21.7577   2
   3   4  -2 14.6950 26.8789   2
  -3   4   2 97.9469 59.1785   4
  -3  -4  -2-15.2043 27.8077   5
  -3  -4  -2 12.7583 16.5429   4
   3  -4   2 7.22903 8.22000   3
   3  -4   2 8.56257 11.1569   3
   3   4   0 731.899 107.938   1
   3  -4   0 1020.34 116.943   1
  -3  -4   0 833.575 105.835   1
   3   4   0 993.015 106.019   1
  -3   4   0 990.166 133.443   1
   3  -4   0 749.560 116.509   1
  -3  -4   0 1154.02 122.221   1
  -3   4   0 1031.71 115.144   1
   3   4   0 798.761 108.411   6
   3  -4   0 550.888 115.059   6
  -3  -4   0 1021.56 128.171   5
  -3   4   0 858.169 127.768   5
   3  -4   0 868.615 133.591   2
   3   4   0 856.277 131.699   3
   3   4   0 1025.69 148.525   2
  -3  -4   2 15.7213 16.1096   1
  -3   4  -2 25.1257 15.3578   1
  -3  -4   2-6.80142 12.4977   1
   3  -4  -2 47.4164 21.2567   1
  -3   4  -2 51.1985 26.1718   1
   3   4   2 5.61971 11.5572   6
  -3   4  -2 13.4271 17.3945   5
   3  -4  -2 26.4983 24.2364   2
   3   4   2-16.6436 15.2606   2
  -3   4  -2 26.7688 29.9696   4
  -3  -4   2 12.0379 12.3670   5
  -3  -4   2 11.5201 10.6095   4
   3   4   2 15.1334 23.9752   3
   3  -4  -2 11.0110 17.4698   1
   3   4   2 22.4914 11.5636   1
   3   4   2 7.29544 11.6207   1
   3   4   4 164.185 34.8988   1
   3   4   4 91.6883 25.9604   1
   3  -4  -4 102.241 36.0122   1
  -3  -4   4 74.9530 19.0024   5
  -3   4  -4 64.2864 32.8338   5
   3  -4  -4 158.400 50.8242   6
   3  -4  -4 248.352 52.8727   2
   3   4   4 190.069 59.9885   2
  -3  -4   4 120.908 21.3537   5
  -3   4  -4 138.486 36.9123   4
  -3  -4   4 141.399 39.9111   4
   3   4   4 79.2304 37.0058   3
  -3  -4   4 112.974 33.8354   1
  -3   4  -4 119.701 35.2747   1
   3  -4  -4 178.416 46.4895   1
   3   4   6 260.361 50.5935   1
   3  -4  -6 275.302 61.7886   1
  -3   4  -6 329.257 67.4155   6
  -3   4  -6 300.751 64.5232   5
   3  -4  -6 404.245 72.8607   6
  -3   4  -6 312.567 66.5881   1
  -3   4  -6 381.863 65.1781   1
   3  -4  -6 353.885 69.3671   1
   3   4   6 302.145 51.6879   1
  -3  -4   6 350.750 59.4178   1
  -3  -4   6 337.109 60.4917   1
   3  -4  -6 244.767 56.6809   2
   3   4   6 490.579 94.7388   2
  -3  -4   6 219.505 58.6567   4
   3   4   6 340.655 77.7846   3
  -3  -4   6 351.168 63.9468   3
  -3   4  -8 114.478 39.3601   1
   3  -4  -8 49.8297 25.3953   1
  -3   4  -8 80.2187 30.0602   1
  -3  -4   8 165.205 40.1311   1
  -3   4  -8 12.9216 18.5376   6
   3  -4  -8 126.250 41.3864   6
  -3   4  -8 126.313 38.6596   5
   3  -4  -8 191.025 41.2282   2
   3   4   8 253.129 62.1659   2
  -3   4  -8 33.6830 11.8786   4
   3   4   8 207.047 55.0130   3
  -3  -4   8 116.825 33.8029   4
   3   4   8 109.630 30.1907   1
   3  -4  -8 94.8396 36.8988   1
  -3   4 -10 312.829 63.0665   6
   3  -4 -10 170.507 47.0496   6
  -3   4 -10 280.826 65.2417   1
  -3  -4  10 226.422 52.4268   1
   3   4  10 241.191 65.1293   2
  -3  -4  10 201.435 48.2889   4
   3  -4 -10 240.537 54.2598   1
   3   4  10 311.933 53.1299   1
   3   4  12 267.987 58.3440   1
  -3   4 -12 180.377 55.6604   1
  -3   4 -12 254.297 60.8989   6
   3  -4 -12 297.280 46.1500   2
   3  -4 -12 149.623 44.8907   6
  -3  -4  12 279.301 51.8436   4
  -3  -4  12 339.403 55.7765   3
   3   4  12 244.300 61.6554   3
   3  -4 -14 69.3124 25.0132   6
  -3   4 -14 35.2456 22.1936   6
   3   4  14 57.2524 28.1320   2
  -3   4 -14 91.8353 33.6305   5
  -3  -4  14 78.9823 25.1800   4
  -3  -4  14 48.5042 21.6362   3
   3   4  14 69.4230 31.5705   3
   3  -4 -16 177.229 36.5042   6
  -3   4 -16 209.353 50.6939   6
  -3   4 -16 221.556 51.0040   5
  -3  -4  16 143.573 35.5876   4
  -3  -4  16 116.769 33.3263   3
   3   4  16 173.934 47.8631   3
  -3   4 -18-11.8425 15.2983   6
   3  -4 -18-6.60812 12.0748   5
  -3   4 -18 26.7105 21.1268   5
  -3  -4  18 12.1328 11.0860   4
   3   4  18 13.0677 16.8801   3
  -3  -4  18 8.32473 10.7575   3
  -3   4 -20 36.9242 22.5072   6
   3  -4 -20 6.58258 13.4888   6
   3  -4 -20 18.3628 12.5498   5
  -3   4 -20 43.7634 23.1006   5
  -3  -4  20 12.4733 12.7850   4
   3   4  20 12.9747 11.9022   3
  -3  -4  20-9.73709 15.4424   3
   3  -4 -22 281.799 48.7207   5
  -3   4 -22 337.186 75.1226   5
  -3  -4  22 216.468 55.9252   3
   3   4  22 263.535 63.8466   3
  -3   4 -22 411.787 73.7649   6
   3  -4 -22 381.129 56.6302   6
   3  -4 -24 12.5891 13.0300   5
  -3   4 -24 60.0818 33.6657   5
   3   4  24 13.1352 17.0975   3
  -3  -4  24 26.3103 20.9166   3
  -3   4 -24 25.9571 23.7996   6
   3  -4 -24 33.4215 21.2525   6
  -3   4 -26 26.9248 17.4427   5
   3  -4 -26 14.0834 14.4476   6
  -3   4 -26 24.6962 19.5813   6
   3  -4 -26 13.2533 13.6044   5
  -3   4 -28 11.2379 10.3097   5
   3  -5  25 2792.38 294.182   3
  -3  -5 -23 377.647 52.2786   5
   3  -5  23 323.868 59.8399   2
   3   5 -23 399.128 74.7065   6
   3  -5  23 187.541 54.2536   3
  -3   5  23 302.584 58.2320   4
   3  -5  21 206.729 48.2806   2
   3   5 -21 163.134 46.7176   2
   3   5 -21 213.557 55.4557   6
   3  -5  21 212.759 56.3247   3
  -3   5  21 276.649 53.8004   4
  -3  -5 -19 7315.43 653.830   5
  -3   5  19 7085.82 671.088   4
   3  -5  19 7771.31 681.737   2
   3   5 -19 7717.26 693.334   6
  -3  -5 -17 9258.30 971.507   5
  -3   5  17 12850.9 1008.68   4
   3  -5  17 12101.9 1015.77   2
   3  -5  17 8316.95 1006.05   3
   3   5 -17 12165.4 1013.42   6
   3   5 -15 24600.8 2187.00   6
  -3  -5 -15 28156.1 2176.69   5
  -3   5  15 27984.2 2202.94   4
   3  -5  15 27890.2 2218.63   2
   3  -5  15 20303.2 2211.84   3
   3   5 -15 17399.7 2169.17   2
  -3  -5 -13 795.575 112.219   5
   3   5 -13 698.113 108.122   6
   3   5 -13 715.179 113.023   2
   3  -5  13 863.022 150.277   3
   3   5 -11 183.947 47.2925   6
  -3   5  11 193.137 41.7374   5
   3   5 -11 187.554 50.0021   2
   3  -5  11 125.232 56.4810   2
  -3   5  11 231.215 67.1151   4
  -3  -5 -11 241.698 58.2027   5
  -3  -5 -11 158.695 48.1633   4
   3  -5  11 199.068 79.7080   3
   3   5  -9 8392.84 783.648   1
  -3  -5  -9 11413.8 794.476   1
   3   5  -9 7439.74 784.507   6
  -3   5   9 7894.05 783.506   5
   3  -5   9 9274.83 846.884   2
  -3   5   9 7523.27 820.684   4
  -3  -5  -9 7904.41 789.195   4
   3  -5   9 10001.0 931.382   3
   3   5  -9 7647.98 795.809   2
  -3   5   7 4813.86 522.111   1
   3   5  -7 5501.92 520.966   1
  -3  -5  -7 6502.10 515.687   1
   3   5  -7 4995.41 523.316   6
  -3  -5  -7 6271.95 568.630   5
  -3   5   7 5991.26 530.206   5
   3  -5   7 5399.12 572.861   2
  -3   5   7 3612.44 540.599   4
  -3  -5  -7 4605.53 524.427   4
   3  -5   7 7844.45 705.835   3
   3   5  -7 5747.79 542.667   2
   3  -5   5 73295.7 6362.15   1
  -3   5   5 64420.8 6354.34   1
   3   5  -5 69491.6 6348.73   1
  -3  -5  -5 86594.6 6335.96   1
   3   5  -5 69467.3 6354.90   6
  -3  -5  -5 63412.7 6329.94   6
  -3  -5  -5 80510.3 6409.12   5
  -3   5   5 60269.4 6386.28   4
  -3  -5  -5 70084.8 6361.31   4
   3   5  -5 71669.0 6382.66   2
  -3   5   3 1028.98 123.665   1
   3  -5   3 728.007 112.290   1
   3   5  -3 891.956 106.000   1
  -3  -5  -3 1072.41 99.7174   1
   3   5  -3 707.466 111.780   6
  -3   5   3 823.462 121.612   5
  -3  -5  -3 671.948 101.196   6
   3  -5   3 870.488 139.533   2
  -3   5   3 1068.54 144.834   4
  -3  -5  -3 566.585 125.124   5
  -3  -5  -3 1021.85 130.533   4
   3   5  -3 1134.46 150.860   2
   3  -5   3 625.501 174.525   3
  -3   5   1 2152.13 238.657   1
   3  -5   1 2210.92 236.593   1
  -3  -5  -1 2098.83 209.814   1
   3   5  -1 2130.81 235.608   6
  -3  -5  -1 2162.33 259.406   5
  -3   5   1 2659.25 255.285   5
   3  -5   1 2094.20 250.103   2
  -3   5   1 2038.84 246.856   4
  -3  -5  -1 2250.97 247.866   4
   3   5  -1 3047.85 289.317   2
  -3   5  -1 2277.47 232.381   1
   3   5   1 1694.33 198.823   1
   3  -5  -1 2615.65 231.832   1
  -3  -5   1 1983.30 198.769   1
   3   5   1 1836.72 213.045   6
   3  -5  -1 2687.14 254.030   6
  -3  -5   1 2294.15 237.112   5
  -3   5  -1 1995.57 231.894   5
   3  -5  -1 1843.95 231.137   2
  -3  -5   1 2212.04 235.783   4
  -3   5  -1 2365.47 238.773   4
   3   5   1 2586.83 250.477   3
   3   5   1 2545.50 275.460   2
   3  -5  -3 716.528 116.417   6
  -3   5  -3 873.877 120.854   5
  -3  -5   3 1031.98 106.898   5
   3   5   3 735.557 142.358   2
   3  -5  -3 971.176 124.652   2
  -3   5  -3 773.776 107.761   4
  -3  -5   3 1034.43 120.882   4
   3   5   3 524.702 110.580   3
  -3   5  -3 1194.64 126.512   1
  -3  -5   3 870.287 93.7671   1
   3   5   3 697.710 86.5894   1
   3  -5  -3 921.254 111.416   1
  -3   5  -5 73532.0 6013.61   1
   3   5   5 71520.2 5981.67   1
   3  -5  -5 75927.8 6005.16   1
  -3  -5   5 57735.7 5988.04   1
   3  -5  -5 75328.5 6025.23   6
  -3   5  -5 73233.9 6023.51   5
   3  -5  -5 63279.3 6013.37   2
  -3   5  -5 62416.6 5991.82   4
   3   5   5 66284.1 6027.45   3
   3   5   5 66313.6 6061.93   2
  -3  -5   5 65411.5 6006.78   3
  -3  -5   7 5110.70 490.373   1
   3   5   7 5436.60 483.789   1
  -3   5  -7 4831.78 500.469   1
   3  -5  -7 5535.20 494.997   1
   3  -5  -7 5113.82 507.665   6
  -3   5  -7 5698.19 515.289   6
  -3   5  -7 4570.98 502.121   5
   3  -5  -7 4520.43 497.103   2
  -3  -5   7 5145.00 497.784   4
   3   5   7 5173.58 520.462   3
   3   5   7 6009.80 551.735   2
  -3  -5   7 5377.71 501.346   3
   3   5   9 7574.29 748.935   1
   3  -5  -9 7835.67 760.179   6
  -3   5  -9 8809.58 771.289   6
  -3   5  -9 8117.36 762.171   5
   3  -5  -9 7724.76 751.104   2
  -3  -5   9 8188.11 752.253   4
   3   5   9 8523.62 784.836   3
   3   5   9 10897.5 811.751   2
  -3  -5   9 7499.21 750.828   3
  -3   5 -11 133.430 41.6086   6
   3  -5 -11 215.322 40.7325   2
   3   5  11 305.673 63.9639   2
  -3   5 -11 152.077 41.7736   5
   3  -5 -11 269.925 50.6348   6
  -3  -5  11 202.575 42.3084   4
   3   5  11 213.907 57.1730   3
  -3  -5  11 149.820 37.7966   3
  -3   5 -13 609.733 97.0626   6
  -3  -5  13 700.136 89.0400   4
  -3   5 -13 605.440 93.4135   5
   3   5  13 786.730 99.5308   2
  -3  -5  13 551.021 83.5641   3
   3   5  13 854.819 114.303   3
   3  -5 -15 22781.7 1998.88   6
  -3  -5  15 21589.2 1995.77   4
   3   5  15 21693.3 2024.49   3
  -3  -5  15 22363.4 1999.64   3
  -3   5 -15 23116.4 2018.10   5
  -3  -5  17 9683.45 925.348   3
   3  -5 -17 9708.59 921.312   6
  -3   5 -17 9276.98 939.302   6
   3  -5 -17 11166.6 928.283   5
  -3   5 -17 10955.8 948.562   5
   3  -5 -19 6379.64 610.560   5
  -3   5 -19 6845.85 640.363   5
   3   5  19 7618.22 646.325   3
  -3   5 -19 6502.24 632.440   6
   3  -5 -19 6377.91 609.321   6
  -3   5 -21 256.545 59.3537   5
   3  -5 -21 269.819 43.5992   6
  -3   5 -21 342.933 62.2246   6
   3   5  21 255.881 59.9958   3
   3  -5 -21 221.103 41.0325   5
  -3   5 -23 342.411 67.2528   5
   3  -5 -23 320.875 47.7790   6
  -3   5 -23 293.782 59.9919   6
   3   5  23 394.465 71.0840   3
  -3  -5  23 294.840 56.4152   3
   3  -5 -23 210.020 42.3052   5
  -3   5 -25 2432.81 270.749   5
  -3   6  20-9.67260 12.5307   4
  -3  -6 -20 11.8048 13.2397   5
   3  -6  20 18.9867 15.0479   2
   3   6 -20 37.3269 27.8484   6
   3  -6  20 25.1127 19.8845   3
  -3   6  18 22.2924 20.3852   4
  -3  -6 -18 13.4574 12.3362   5
   3  -6  18 11.3952 14.7555   2
   3   6 -18 11.1342 17.6434   2
   3   6 -18 11.6320 18.4295   6
   3  -6  18-14.5034 18.7609   3
   3   6 -16 267.797 54.0266   6
  -3  -6 -16 240.447 45.1789   5
  -3   6  16 202.025 53.4922   4
   3  -6  16 136.212 50.0146   2
  -3  -6 -16 170.544 45.3889   4
   3  -6  16 166.922 53.7700   3
   3   6 -14 229.716 48.3528   6
  -3  -6 -14 215.630 46.2947   5
  -3   6  14 211.869 58.4749   4
   3  -6  14 145.060 53.4599   2
   3   6 -14 60.0428 31.3043   2
  -3  -6 -14 216.707 50.1015   4
   3  -6  14 153.763 55.0538   3
   3  -6  12 91.3686 41.0468   2
  -3  -6 -12 41.0345 25.0683   4
   3   6 -12 46.8995 21.3149   6
  -3  -6 -12 41.4035 23.4558   5
  -3   6  12 15.2318 14.4081   4
  -3   6  10 176.276 38.1144   5
   3  -6  10 268.933 73.8857   2
   3   6 -10 121.402 43.5567   2
  -3  -6 -10 168.606 44.1667   4
   3   6 -10 216.572 45.5690   6
  -3  -6 -10 192.884 50.3061   5
  -3   6  10 62.5617 35.3284   4
  -3   6   8 65.8282 26.0779   5
   3   6  -8 71.0781 39.6938   2
  -3  -6  -8 151.543 49.3252   5
  -3  -6  -8 137.170 35.4928   4
   3   6  -8 37.8227 22.5019   6
   3   6  -6 340.645 61.3550   6
  -3   6   6 411.482 66.2453   5
   3  -6   6 378.732 81.4955   2
   3   6  -6 510.469 91.6617   2
  -3   6   6 390.220 74.9771   4
  -3  -6  -6 505.315 90.8206   5
  -3  -6  -6 336.921 60.2393   4
   3   6  -6 138.771 35.4834   1
  -3   6   4 48.7686 25.4984   5
   3   6  -4 34.2272 31.5024   2
   3  -6   4 28.4745 29.3368   2
  -3  -6  -4 50.4939 37.8536   5
  -3  -6  -4 51.1924 23.2378   4
   3   6  -4 39.5663 22.4734   6
  -3   6   2 86.0448 34.5733   5
   3  -6   2 85.2587 34.1373   2
   3   6  -2 116.589 53.7190   2
  -3   6   2 43.3182 25.2746   4
  -3  -6  -2 65.9479 37.5767   5
  -3  -6  -2 94.4531 33.9727   4
   3   6  -2 82.0140 31.9603   6
  -3   6   0 544.687 85.4548   4
  -3  -6   0 384.049 84.9464   5
   3   6   0 593.124 115.397   2
   3  -6   0 602.695 89.1615   2
  -3  -6   0 448.575 79.5544   4
   3  -6   0 521.275 86.6525   6
  -3   6   0 569.520 86.8413   5
  -3   6  -2 73.6293 24.7177   4
   3  -6  -2 99.8159 33.6586   2
  -3  -6   2 115.034 33.5507   4
   3   6   2 58.5483 29.2099   3
   3  -6  -2 64.1334 28.5488   6
   3   6   4 41.3014 42.3810   2
   3  -6  -4 106.591 34.5341   2
  -3  -6   4 44.0417 21.7028   3
   3   6   4 11.7003 18.9893   3
  -3  -6   4 53.9679 22.1444   4
  -3   6  -4 48.8697 22.2730   5
   3  -6  -4 42.1433 21.9304   6
   3  -6  -6 396.787 64.5731   6
  -3   6  -6 295.798 56.7693   5
  -3  -6   6 344.593 57.3768   3
   3  -6  -6 383.392 62.0457   2
  -3  -6   6 286.128 51.9942   4
  -3   6  -8 50.6303 25.8560   6
   3  -6  -8 99.7736 32.4035   2
   3   6   8 184.876 51.4102   2
   3  -6  -8 99.7955 29.8934   6
  -3   6  -8 94.7519 32.2994   5
   3   6   8 129.144 40.9773   3
  -3  -6   8 85.4084 26.8986   3
  -3   6 -10 198.614 45.4101   6
   3   6  10 102.729 42.0169   2
   3  -6 -10 179.318 40.4706   6
  -3   6 -10 130.762 38.5949   5
  -3  -6  10 150.394 35.7679   4
   3   6  10 276.008 56.8384   3
  -3  -6  10 193.986 39.2965   3
  -3   6 -12 96.0619 29.6143   6
  -3  -6  12 85.1664 23.0568   4
   3   6  12 45.3737 25.9683   3
  -3  -6  12 59.7961 19.0225   3
   3  -6 -12 36.2550 18.3704   6
  -3   6 -14 159.806 42.3412   6
   3   6  14 198.511 48.7360   3
  -3  -6  14 176.310 36.5573   3
  -3   6 -14 239.951 47.3566   5
   3  -6 -14 146.789 34.0943   6
   3  -6 -16 194.498 36.9680   6
  -3   6 -16 197.015 45.4296   6
   3  -6 -16 148.963 36.2873   5
   3   6  16 217.467 52.6032   3
  -3  -6  16 189.550 36.4201   3
   3  -6 -18 15.9574 11.9216   6
   3  -6 -18-5.93656 9.41974   5
  -3   6 -18 10.5768 16.7457   5
   3   6  18 10.7016 13.8407   3
  -3  -6  18 18.2935 13.6604   3
  -3   6 -20 28.8758 19.7335   6
   3  -6 -20 21.5087 12.1574   5
   3   6  20 10.6653 16.9616   3
  -3   6 -20 11.0813 17.6160   5
  -3  -6  20 19.8657 13.6368   3
  -3   6 -22 160.558 42.9594   5
   3   7 -17 4077.23 424.253   6
  -3  -7 -17 4557.41 415.999   5
   3   7 -15 10388.8 1026.97   6
  -3  -7 -15 12965.4 1028.31   5
  -3   7  15 8896.66 1034.05   4
   3  -7  15 13427.7 1071.38   2
  -3  -7 -15 11905.1 1037.53   4
   3   7 -15 10173.8 1036.42   2
  -3  -7 -13 55.1707 22.5018   4
   3  -7  13 52.2963 39.1557   2
   3   7 -13 23.2650 24.0204   2
  -3   7  13 24.8783 19.9972   4
  -3  -7 -13 42.0727 20.6422   5
   3  -7  11 19.2686 26.5881   2
  -3   7  11 112.873 40.7627   4
  -3  -7 -11 158.057 38.3548   5
   3   7 -11 66.2483 27.8195   6
  -3  -7 -11 113.908 31.3689   4
  -3  -7  -9 3496.93 305.737   5
  -3   7   9 2471.93 269.497   5
   3  -7   9 3196.98 332.127   2
  -3   7   9 2621.46 293.729   4
  -3  -7  -9 2781.11 278.973   4
   3   7  -9 2491.12 277.814   6
   3   7  -7 1937.79 205.272   6
  -3  -7  -7 2382.26 235.369   5
  -3   7   7 1966.62 199.021   5
  -3   7   7 1654.41 209.449   4
   3  -7   7 1705.86 229.727   2
  -3  -7  -7 1769.88 200.486   4
   3   7  -7 1425.61 218.915   2
   3   7  -5 25438.0 2209.10   6
  -3  -7  -5 26688.6 2244.43   5
  -3   7   5 23528.8 2201.99   5
   3  -7   5 24035.3 2229.37   2
  -3   7   5 25186.7 2214.13   4
  -3  -7  -5 25606.1 2208.21   4
   3   7  -5 20361.0 2242.54   2
  -3   7   3 265.553 53.4791   4
  -3  -7  -3 220.089 62.3560   5
   3  -7   3 104.087 40.1467   2
   3   7  -3 239.884 74.4326   2
  -3   7   3 322.005 53.7222   5
   3  -7   3 143.103 41.8448   6
   3   7  -3 242.869 49.0816   6
  -3  -7  -1 584.179 82.9961   4
  -3   7   1 337.767 69.5459   4
   3  -7   1 538.866 82.5694   6
  -3   7   1 588.376 81.0644   5
   3  -7   1 474.311 79.9997   2
  -3   7  -1 512.406 76.1983   5
   3  -7  -1 527.374 79.9104   2
   3   7   1 308.653 97.8573   2
  -3  -7   1 512.101 77.6287   4
   3  -7  -1 482.174 78.4511   6
  -3  -7   1 562.666 79.4290   3
  -3   7  -3 230.034 47.9870   5
   3  -7  -3 222.229 48.0034   6
  -3  -7   3 308.836 52.6243   4
  -3  -7   3 222.129 45.6311   3
   3   7   3 135.386 65.3185   2
   3  -7  -3 241.475 50.5382   2
   3  -7  -5 25149.9 2227.01   6
  -3   7  -5 26748.5 2229.76   5
   3  -7  -5 22460.7 2223.40   2
  -3  -7   5 23200.4 2220.53   4
   3   7   5 26397.3 2237.25   3
   3   7   5 22934.8 2273.75   2
  -3  -7   5 26142.3 2224.23   3
   3  -7  -7 1464.22 176.075   6
  -3  -7   7 1449.66 173.941   4
   3   7   7 1968.46 194.525   3
   3   7   7 1128.81 193.314   2
  -3  -7   7 1822.78 180.786   3
  -3   7  -7 1723.31 183.366   5
   3  -7  -9 2545.35 273.666   6
   3   7   9 2979.56 289.174   3
  -3  -7   9 2655.46 272.301   3
  -3   7  -9 2959.68 283.313   5
  -3   7 -11 107.477 30.5313   6
   3   7  11 74.4845 29.5358   3
  -3  -7  11 102.975 25.6622   3
   3  -7 -11 104.232 28.6423   6
  -3   7 -11 100.805 30.0172   5
  -3   7 -13 56.7475 21.4394   6
   3   7  13 36.5875 20.9721   3
  -3  -7  13 68.3351 21.3047   3
   3  -7 -13 29.2994 15.8209   6
  -3   7 -13 69.1633 24.1281   5
   3  -7 -15 8768.99 889.630   6
  -3   7 -15 10296.4 906.710   6
  -3   7 -15 11908.2 919.693   5
  -3   7 -17 4980.09 459.553   5
   3   7  17 4428.29 451.440   3
   3   8 -12 22.6163 16.0839   6
  -3  -8 -12 78.3781 24.1912   5
  -3   8  10 68.8260 30.1263   4
  -3  -8 -10 157.725 39.2052   5
   3  -8   8 213.654 64.9339   2
  -3   8   8 167.618 41.2016   4
  -3   8   6 105.576 35.5161   4
  -3  -8  -6 90.3830 28.4457   4
  -3   8   6 120.852 29.5890   5
   3  -8   6 171.177 49.7500   2
   3   8  -6 111.304 45.9159   2
  -3  -8  -4 23.4532 16.3204   4
  -3   8   4 19.5763 12.3922   5
   3  -8   4 72.3709 24.5895   6
   3  -8   4 79.6683 36.1619   2
  -3  -8  -2 56.5714 22.4288   4
  -3   8   2 27.0493 15.5461   5
   3  -8   2 41.1882 20.2234   6
   3  -8   2 55.9111 24.3343   2
   3   8  -2 23.2312 30.2150   2
  -3  -8   0 399.887 63.1196   4
   3  -8   0 373.503 62.5753   6
  -3   8   0 444.963 64.1704   5
   3  -8   0 309.705 59.5151   2
   3   8   0 433.402 103.736   2
  -3   8  -2 42.7695 19.0904   5
   3  -8  -2 40.8712 20.3839   6
  -3  -8   2 61.3013 22.6957   4
  -3  -8   2 100.597 26.9172   3
   3   8   2 81.3466 49.3920   2
   3  -8  -2 30.7527 21.6581   2
  -3  -8   4 42.9743 17.8174   3
  -3   8  -4 49.0464 19.6584   5
   3  -8  -4 45.5737 20.0721   6
  -3  -8   4 58.0007 21.3619   4
  -3   8  -6 144.658 31.1470   5
   3  -8  -6 126.588 29.7193   6
  -3  -8   6 85.0437 25.1978   3
   3  -8  -8 157.477 33.6703   6
  -3   8  -8 121.454 31.3507   5
  -3  -8   8 163.098 32.5051   3
   3   8  10 130.789 32.8512   3
  -3   8 -10 139.389 35.5446   5
  -3   8 -12 47.3894 20.8232   5
   4   0   0 249783. 25216.7   1
  -4   0   0 272346. 25224.9   1
   4   0   0 297865. 25177.3   6
  -4   0   0 274145. 25200.4   5
  -4   0   0 294853. 25201.9   4
   4   0   0 282521. 25195.6   3
   4   0   0 309441. 25211.1   2
   4   0   2 4907.09 561.148   1
  -4   0   2 5138.97 560.944   1
  -4   0  -2 6279.22 576.813   1
   4   0  -2 5749.29 562.522   1
  -4   0   2 5259.92 558.427   1
   4   0  -2 4563.88 517.134   6
   4   0   2 5419.14 523.222   6
  -4   0  -2 6561.13 554.954   5
  -4   0   2 5613.00 536.906   5
  -4   0   2 5776.28 543.621   4
  -4   0  -2 6011.99 549.294   4
   4   0   2 5372.25 542.176   3
   4   0  -2 5553.21 534.682   3
   4   0  -2 6017.33 550.896   2
  -4   0   4 17154.4 1579.25   1
   4   0   4 15290.6 1570.11   1
  -4   0  -4 16892.8 1571.31   1
  -4   0  -4 18443.8 1594.38   1
  -4   0   4 16907.1 1568.09   1
   4   0  -4 16847.3 1528.11   6
  -4   0  -4 15027.9 1548.38   5
  -4   0   4 17563.9 1537.60   5
   4   0   4 17756.5 1567.41   2
  -4   0   4 17701.5 1548.81   4
   4   0   4 16291.0 1550.33   3
   4   0  -4 16450.7 1545.73   2
  -4   0   4 17423.9 1531.85   3
   4   0  -6 959.511 134.716   1
   4   0   6 744.661 125.856   1
  -4   0  -6 1216.34 166.722   1
   4   0  -6 886.988 139.420   1
  -4   0   6 825.494 130.845   1
  -4   0   6 790.054 138.094   1
  -4   0  -6 846.724 135.891   1
   4   0   6 789.392 106.236   6
   4   0  -6 808.976 110.634   6
  -4   0  -6 811.739 123.636   5
  -4   0   6 803.321 112.995   5
   4   0   6 1068.04 141.291   2
  -4   0  -6 964.401 129.691   4
   4   0   6 794.305 123.749   3
  -4   0   6 932.057 112.326   3
  -4   0  -8 2855.26 296.081   1
  -4   0   8 2477.80 297.387   1
   4   0   8 2681.64 297.274   1
   4   0   8 1952.29 270.780   1
   4   0  -8 2307.18 275.895   1
  -4   0  -8 3051.24 322.394   1
  -4   0   8 2503.36 280.381   1
   4   0  -8 2271.99 287.724   1
   4   0  -8 2717.16 267.605   6
  -4   0  -8 3000.41 284.350   5
  -4   0   8 2571.67 255.256   5
   4   0   8 2514.84 288.713   2
  -4   0  -8 2222.16 267.976   4
  -4   0   8 2138.52 265.241   4
   4   0   8 2377.53 279.521   3
  -4   0   8 2492.67 257.339   3
   4   0  -8 2488.25 265.514   2
  -4   0 -10 143969. 11938.5   1
   4   0  10 129521. 11937.7   1
   4   0  10 132671. 11927.3   1
   4   0 -10 133107. 11924.6   1
  -4   0  10 142203. 11948.3   1
  -4   0 -10 147167. 11974.2   1
  -4   0  10 142562. 11926.1   1
   4   0 -10 133126. 11937.6   1
  -4   0 -10 139190. 11897.2   6
  -4   0 -10 120234. 11920.1   5
  -4   0  10 123044. 11891.8   5
   4   0  10 157961. 11954.2   2
  -4   0  10 148697. 11919.8   4
  -4   0 -10 118921. 11908.0   4
   4   0  10 138746. 11929.8   3
   4   0 -10 132056. 11909.3   2
  -4   0 -12 21567.3 1830.28   1
   4   0  12 17819.4 1833.24   1
   4   0  12 19776.8 1822.44   1
   4   0 -12 18567.8 1814.20   1
  -4   0  12 19326.8 1837.58   1
  -4   0  12 20531.4 1822.51   1
   4   0 -12 18371.4 1828.15   1
  -4   0 -12 20244.5 1799.30   6
   4   0 -12 20314.4 1818.91   6
  -4   0 -12 22609.5 1837.26   5
   4   0  12 17396.2 1842.84   2
  -4   0  12 22177.9 1821.22   4
   4   0  12 18429.1 1827.91   3
   4   0 -12 21292.5 1810.91   2
   4   0  14 16933.1 1766.84   1
  -4   0 -14 20858.1 1779.60   1
   4   0  14 18903.8 1786.62   1
  -4   0  14 19535.8 1790.00   1
  -4   0  14 20890.5 1775.32   1
  -4   0 -14 18272.1 1806.14   1
   4   0 -14 19547.8 1784.92   1
  -4   0 -14 17273.7 1749.22   6
   4   0 -14 14710.9 1764.35   6
  -4   0 -14 23805.9 1800.34   5
   4   0 -14 20919.7 1744.66   5
   4   0  14 17216.1 1784.11   2
  -4   0  14 24295.6 1785.73   4
  -4   0 -14 16705.4 1772.74   4
   4   0  14 20862.9 1793.39   3
  -4   0  14 22822.1 1804.79   3
   4   0 -14 20531.9 1759.79   2
   4   0 -16 510.844 86.7264   1
   4   0  16 475.169 84.4777   1
  -4   0  16 653.562 105.808   1
  -4   0 -16 400.135 90.1700   1
  -4   0 -16 546.146 88.6968   1
   4   0 -16 416.921 88.9079   1
  -4   0  16 548.023 86.8384   1
  -4   0 -16 441.478 71.3863   6
   4   0 -16 180.420 67.2789   6
   4   0 -16 531.176 70.4377   5
  -4   0 -16 587.683 101.013   5
  -4   0 -16 548.358 87.7044   4
  -4   0  16 535.930 108.594   3
   4   0 -16 559.328 78.7472   2
   4   0  18 225.447 56.3202   1
  -4   0  18 199.876 63.7123   1
   4   0 -18 337.679 65.7275   1
  -4   0 -18 313.368 55.3388   6
   4   0 -18 198.028 53.0048   6
   4   0  18 368.333 72.6289   2
   4   0 -18 292.906 52.7630   2
  -4   0 -18 237.656 59.4363   1
   4   0 -18 242.859 67.9967   1
   4   0  18 306.098 73.1472   1
  -4   0  18 320.797 62.0832   1
  -4   0 -18 220.804 60.5045   5
   4   0 -18 266.138 48.0312   5
  -4   0  18 376.524 71.0993   4
  -4   0 -18 329.602 67.1012   4
  -4   0  18 121.854 59.6718   3
   4   0  18 234.871 65.9104   3
  -4   0 -20 23467.3 1850.71   1
   4   0  20 22122.8 1870.11   1
  -4   0 -20 20866.6 1835.18   6
   4   0 -20 24220.8 1837.67   6
  -4   0 -20 18328.7 1843.38   5
   4   0 -20 14477.4 1810.99   5
  -4   0 -20 21983.5 1853.65   4
  -4   0  20 23645.1 1863.03   4
   4   0  20 24954.2 1857.24   2
   4   0  20 18958.4 1861.19   3
  -4   0  20 13269.5 1861.25   3
   4   0 -20 21585.4 1822.38   2
   4   0 -22 18736.6 1448.54   6
  -4   0 -22 18743.2 1470.10   5
  -4   0  22 14858.2 1464.97   4
  -4   0 -22 13068.8 1454.93   4
   4   0  22 19074.2 1465.94   2
   4   0  22 12005.5 1463.70   3
  -4   0  22 13193.1 1489.12   3
   4   0 -22 15664.0 1439.25   2
  -4   0 -24 8516.86 685.945   5
  -4   0  24 5328.15 676.713   4
   4   0  24 7926.88 679.080   2
   4   0  24 6190.39 689.401   3
  -4   0  24 5681.96 693.807   3
   4   0 -24 7933.09 665.351   6
  -4   0 -26 201.609 43.5238   5
  -4   0  26 205.997 50.8528   4
   4   0  26 225.382 53.9189   3
   4   0 -26 177.266 36.2153   6
  -4   0  28 358.280 65.9895   4
  -4   0 -28 460.579 67.2418   5
  -4   0  28 212.549 62.0350   3
   4   0  28 454.312 76.9710   3
  -4   0  30 2044.68 228.265   3
  -4  -1 -27-6.86915 6.29567   5
  -4   1  27 20.2884 16.0535   4
  -4   1  27 11.1850 10.2278   3
   4  -1  27-11.8134 15.2654   3
   4   1 -27 15.8807 10.8223   6
   4  -1  25 9.07560 14.3669   2
   4   1 -25 5.78489 7.49463   6
  -4   1  25-12.0409 11.0116   4
  -4  -1 -25 7.96798 10.3073   5
  -4  -1 -25 12.9533 11.8436   4
  -4   1  25 25.0270 19.8009   3
   4  -1  25 13.9491 12.7519   3
   4  -1  23 30.0211 22.5346   2
   4   1 -23 17.8448 20.1267   2
   4   1 -23 25.5900 19.5499   6
  -4  -1 -23 46.0622 23.9361   5
  -4   1  23 28.2677 25.9441   4
  -4   1  23 13.9986 18.2645   3
   4  -1  23 32.5482 29.8357   3
   4   1 -21 34.7960 21.1077   2
   4  -1  21 22.9753 21.0713   2
   4   1 -21 7.19519 11.5472   6
  -4  -1 -21 46.8992 31.9810   4
  -4   1  21 30.3874 24.1106   4
   4  -1  21 55.1416 37.5821   3
   4  -1  19 262.799 55.0589   1
   4   1 -19 250.866 55.4446   1
   4   1 -19 207.572 48.2593   6
   4  -1  19 275.356 62.2314   2
   4   1 -19 219.260 48.5406   2
  -4   1  19 190.406 47.3903   1
  -4  -1 -19 208.366 51.8348   5
  -4  -1 -19 345.842 73.3318   4
  -4   1  19 307.809 78.5675   3
   4  -1  19 275.624 76.9831   3
   4  -1  17 117.244 37.8598   1
  -4   1  17 106.767 47.1109   1
   4   1 -17 122.920 38.8205   1
   4   1 -17 105.732 34.4341   6
   4  -1  17 70.9377 33.3796   2
   4   1 -17 103.489 32.6591   2
  -4  -1 -17 144.996 40.3445   1
   4   1 -17 96.6882 42.8888   1
   4  -1  17 138.643 45.9420   1
  -4   1  17 162.374 38.4245   1
  -4  -1 -17 108.489 40.5049   5
  -4   1  17 89.6674 42.2284   4
  -4  -1 -17 134.443 50.2601   4
  -4   1  17 20.4844 38.8165   3
   4  -1  17 177.152 57.7742   3
   4   1 -15 116.200 35.3045   1
   4  -1  15 84.7435 29.6456   1
  -4   1  15 102.424 47.1561   1
  -4  -1 -15 73.4701 21.2159   6
   4  -1  15 61.3812 31.9145   2
  -4  -1 -15 19.9259 51.8206   1
  -4  -1 -15 41.6070 24.0432   1
   4   1 -15 63.0049 35.7497   1
   4  -1  15 117.096 43.6286   1
  -4   1  15 88.7571 30.4769   1
  -4  -1 -15 57.1458 35.0444   5
   4   1 -15 62.6744 16.7288   5
  -4   1  15 40.8093 33.4195   4
  -4   1  15 22.7167 29.9563   3
   4  -1  15 37.0574 24.6840   3
   4  -1  13 22.6387 18.0251   1
   4   1 -13 20.5858 18.9144   1
  -4   1  13 102.035 41.1394   1
  -4  -1 -13-19.3144 25.0304   1
   4  -1  13 32.6632 25.9154   1
   4   1 -13 63.3534 35.4887   1
  -4   1  13 31.8422 21.7736   1
   4   1 -13 38.6556 28.8973   6
  -4  -1 -13 29.4631 12.3332   6
  -4   1  13 30.1594 15.5372   5
   4  -1  13 47.7702 35.6786   2
   4   1 -13 9.86111 12.9056   2
   4   1 -13 6.83619 9.59494   5
  -4  -1 -13 28.3942 26.0129   5
  -4   1  13 25.7036 26.3254   4
  -4  -1 -13 13.1821 20.9542   4
  -4   1  13-22.5104 35.6648   3
   4  -1  13 16.4419 26.0894   3
   4  -1  11 241.190 58.8109   1
   4   1 -11 199.938 48.6421   1
  -4   1  11 196.017 60.0369   1
  -4  -1 -11 212.027 51.2373   1
  -4   1  11 189.763 50.0499   1
  -4  -1 -11 176.232 62.8011   1
   4  -1  11 116.866 47.8158   1
   4   1 -11 298.829 69.9626   6
   4   1 -11 244.310 37.3904   5
  -4   1  11 176.811 43.9893   5
   4   1 -11 289.287 59.8339   2
   4  -1  11 213.280 61.5925   2
  -4  -1 -11 321.789 65.7608   5
  -4  -1 -11 253.123 60.2708   4
  -4   1  11 271.985 59.0404   4
  -4   1  11 220.007 68.7446   3
   4  -1  11 302.846 66.4502   3
   4  -1   9 441.447 82.6124   1
  -4   1   9 416.900 96.2737   1
   4   1  -9 479.922 93.9807   1
  -4   1   9 446.983 81.2055   1
   4  -1   9 478.207 97.9389   1
  -4  -1  -9 535.953 105.119   1
  -4  -1  -9 347.073 74.0199   1
   4   1  -9 465.230 96.9818   6
   4   1  -9 389.633 54.1493   5
   4   1  -9 390.232 72.5564   2
   4  -1   9 413.725 85.9945   2
  -4   1   9 581.518 87.7932   4
  -4  -1  -9 494.088 84.9023   4
  -4   1   9 401.376 74.6761   3
   4  -1   9 415.308 80.8671   3
   4   1  -7 333.399 86.2903   1
  -4  -1  -7 767.423 127.267   1
   4  -1   7 300.670 90.9709   1
  -4  -1  -7 526.448 91.4289   1
   4   1  -7 349.249 90.9813   6
  -4  -1  -7 617.773 91.9495   5
  -4   1   7 554.942 81.9186   5
   4  -1   7 472.823 92.9131   2
   4   1  -7 393.333 77.7046   2
  -4   1   7 485.383 65.8983   3
  -4   1   7 448.152 79.2506   4
   4   1  -7 470.567 83.1400   1
   4  -1   7 492.731 89.8749   1
   4   1  -5 441.470 86.0642   1
   4  -1   5 574.061 100.071   1
  -4   1   5 521.139 108.144   1
   4   1  -5 552.413 105.203   1
   4  -1   5 617.216 112.304   1
  -4   1   5 613.605 100.478   1
  -4  -1  -5 542.603 97.2249   1
  -4  -1  -5 524.982 109.512   1
   4   1  -5 364.997 95.4889   6
   4  -1   5 557.222 88.0958   6
  -4   1   5 584.191 90.5090   5
   4  -1   5 557.794 103.310   2
  -4  -1  -5 459.105 81.5359   5
  -4   1   5 477.750 69.5175   3
  -4  -1  -5 476.489 89.7450   4
  -4   1   5 452.154 82.4639   4
  -4   1   5 523.374 66.3995   3
   4  -1   5 443.770 80.3791   3
   4   1  -5 591.206 89.6574   2
   4   1  -3 41.1599 26.0100   1
   4  -1   3 93.3469 38.2295   1
   4   1  -3 80.8392 47.2057   6
  -4  -1  -3 96.8941 33.3439   5
  -4   1   3 84.3179 37.1419   5
   4  -1   3 60.7066 30.1515   6
  -4  -1  -3 165.015 53.4031   1
  -4   1   3 73.2406 38.0325   1
  -4  -1  -3 122.769 44.8603   1
  -4   1   3 61.3045 34.9837   1
   4   1  -3 111.752 45.5364   1
   4  -1   3 44.0146 30.7591   2
   4   1  -3 76.8955 33.9930   2
  -4  -1  -3 96.1659 38.2761   4
  -4   1   3 31.0400 22.2486   4
   4  -1   3 48.6507 24.5211   3
  -4   1   3 136.573 27.9946   3
  -4   1   3 77.2399 23.0416   3
  -4   1   1 308.952 60.6922   3
  -4   1   1 385.628 79.9937   5
   4  -1   1 575.488 91.6348   6
  -4  -1  -1 413.041 76.7680   5
  -4  -1  -1 433.115 91.7873   1
   4   1  -1 415.410 95.1780   1
  -4   1   1 514.420 100.552   1
  -4  -1  -1 477.402 90.7775   1
   4  -1   1 599.101 104.874   1
  -4   1   1 574.853 98.8217   1
   4  -1   1 479.977 89.6063   2
   4   1  -1 503.565 82.7512   2
   4  -1   1 521.895 75.3202   3
  -4  -1  -1 632.393 99.7422   4
   4   1  -1 506.746 91.5830   3
  -4   1   1 408.353 73.8334   4
   4   1  -1 449.351 89.5644   1
   4  -1   1 517.211 101.005   1
   4   1   1 550.591 79.8023   6
  -4  -1   1 449.148 73.4475   5
   4  -1  -1 412.565 78.1151   6
  -4   1  -1 534.157 91.0242   5
  -4   1  -1 473.589 89.4490   1
   4   1   1 501.505 99.5090   1
  -4  -1   1 427.024 87.2237   1
  -4   1  -1 452.236 94.4801   1
   4  -1  -1 409.360 90.0514   1
  -4  -1   1 396.737 86.2507   1
   4   1   1 381.376 79.3523   2
   4  -1  -1 461.206 92.5356   2
  -4  -1   1 491.213 87.2576   4
   4   1   1 403.484 82.1813   3
   4  -1  -1 391.778 62.5484   3
  -4   1  -1 510.401 77.9044   4
   4  -1  -1 358.572 84.5622   1
   4   1   1 487.201 93.3323   1
   4   1   3 77.4868 20.0634   6
   4   1   3 116.594 29.1028   6
  -4   1  -3 69.6490 34.5625   5
   4  -1  -3 131.611 42.0370   6
  -4  -1   3 106.909 28.9821   5
   4  -1  -3 107.255 40.7517   1
   4   1   3 47.1420 33.0375   1
  -4  -1   3 66.3308 34.7628   1
  -4   1  -3 17.3239 17.6694   1
  -4  -1   3 94.1370 43.6959   1
  -4   1  -3 166.608 54.0330   1
   4   1   3 86.8264 41.5904   2
   4  -1  -3 51.0385 27.2167   2
   4   1   3 75.7308 37.4300   3
  -4   1  -3 98.6090 32.1705   4
   4   1   3 157.804 53.6833   1
   4  -1  -3 66.1329 34.6645   1
  -4  -1   5 624.362 103.279   1
   4   1   5 524.728 98.6083   1
   4  -1  -5 573.685 104.661   1
  -4  -1   5 599.217 106.871   1
  -4   1  -5 506.991 103.247   1
   4   1   5 473.472 53.5581   6
   4   1   5 484.314 58.7075   6
  -4   1  -5 706.375 103.684   5
   4  -1  -5 457.762 82.2067   6
  -4  -1   5 607.341 77.5041   5
   4   1   5 607.369 96.1017   2
   4  -1  -5 568.807 90.5614   2
  -4  -1   5 605.225 95.3820   4
  -4   1  -5 604.208 85.2786   4
  -4  -1   5 469.437 81.7904   3
   4   1   5 384.184 90.7647   3
   4  -1  -5 615.341 106.382   1
   4   1   5 405.224 92.1250   1
  -4  -1   7 487.449 95.7200   1
   4   1   7 535.803 97.3674   1
  -4  -1   7 446.109 88.0878   1
   4  -1  -7 632.215 104.131   1
  -4   1  -7 487.465 101.781   1
   4   1   7 482.380 93.4015   1
  -4   1  -7 560.470 101.491   1
   4  -1  -7 515.774 79.5752   6
  -4   1  -7 553.656 90.7454   5
  -4  -1   7 417.402 61.1219   5
   4  -1  -7 388.798 77.4749   2
   4   1   7 435.854 88.8377   2
  -4  -1   7 641.608 92.8485   4
  -4   1  -7 478.817 77.5100   4
   4   1   7 673.403 103.128   3
  -4  -1   7 368.925 73.2250   3
   4   1   9 352.110 74.1085   1
  -4  -1   9 420.727 84.0419   1
   4  -1  -9 370.446 78.1048   1
   4  -1  -9 455.492 71.1801   6
  -4   1  -9 355.835 67.6069   6
  -4   1  -9 428.685 79.1018   5
  -4  -1   9 400.939 52.6785   5
  -4   1  -9 432.708 90.7680   1
  -4  -1   9 428.610 81.3082   1
   4   1   9 342.207 74.9772   1
  -4   1  -9 586.893 100.504   1
   4  -1  -9 235.207 59.6090   2
   4   1   9 314.571 72.6840   2
  -4   1  -9 425.032 70.1867   4
  -4  -1   9 480.528 75.8640   4
   4   1   9 289.596 69.7336   3
  -4  -1   9 393.294 70.9069   3
   4  -1 -11 292.072 56.5661   6
   4   1  11 146.905 29.3756   6
  -4   1 -11 201.529 51.2093   6
  -4   1 -11 294.010 65.5224   5
   4   1  11 157.935 30.6743   6
  -4   1 -11 355.895 73.2935   1
  -4  -1  11 284.781 62.8337   1
  -4   1 -11 136.902 53.5072   1
   4  -1 -11 211.597 56.9379   1
   4   1  11 331.877 71.8685   2
  -4   1 -11 378.288 61.6001   4
  -4  -1  11 275.578 55.0191   4
  -4  -1  11 234.887 50.5544   3
   4   1  11 272.310 63.3879   3
  -4  -1  13 41.1788 25.1968   1
   4   1  13 38.1759 23.3788   1
   4  -1 -13 25.1822 23.1351   1
   4  -1 -13 28.3727 21.3063   6
  -4   1 -13 39.5712 20.3589   6
  -4   1 -13 28.1542 25.8343   5
   4  -1 -13-7.74875 16.0245   2
   4   1  13 15.3214 14.2193   2
  -4  -1  13 49.1506 23.8848   3
  -4   1 -13 29.4962 20.2359   4
  -4  -1  13 78.4197 31.1117   4
  -4   1 -13-14.0154 18.2768   1
   4   1  13 13.7150 17.8926   1
  -4   1 -13 16.6917 21.7047   1
   4  -1 -13 13.1338 17.1500   1
  -4  -1  13 13.4427 21.4126   1
   4  -1 -15 166.939 47.4479   1
  -4  -1  15 109.294 40.0941   1
  -4   1 -15 93.4087 37.2495   1
   4   1  15 55.0634 31.6115   1
  -4   1 -15 33.9050 31.7766   1
   4  -1 -15 38.2233 24.3444   1
  -4  -1  15 80.5244 35.3939   1
   4  -1 -15 49.0017 26.3041   6
  -4   1 -15 143.764 37.8146   6
  -4   1 -15 104.982 41.7034   5
   4  -1 -15 77.3153 26.6515   2
   4   1  15 89.9522 39.3770   2
  -4  -1  15 50.0525 26.8269   4
  -4  -1  15 84.6400 37.3127   3
  -4  -1  17 100.261 40.8817   1
  -4   1 -17 45.9909 30.2593   1
  -4   1 -17 118.032 43.0440   1
   4  -1 -17 92.7489 39.9456   1
   4   1  17 207.146 53.2463   1
  -4   1 -17 89.8705 32.3472   6
   4  -1 -17 112.439 34.3108   6
  -4   1 -17 189.080 53.1326   5
   4   1  17 41.9378 30.7652   2
   4  -1 -17 118.027 31.4987   2
   4  -1 -17 164.308 33.7678   5
  -4   1 -17 154.518 42.5787   4
  -4  -1  17 165.240 42.6797   4
   4   1  17 72.0905 38.9678   3
  -4  -1  17 178.974 52.7319   3
  -4  -1  19 209.075 55.9758   1
  -4   1 -19 329.898 74.5785   1
  -4   1 -19 185.238 51.7634   1
   4  -1 -19 235.688 59.5759   1
   4  -1 -19 170.615 46.3170   6
  -4   1 -19 260.319 55.5935   6
  -4   1 -19 223.199 59.3542   5
   4  -1 -19 169.623 38.4635   2
   4  -1 -19 270.916 48.7662   5
  -4   1 -19 84.3312 35.6417   4
  -4  -1  19 250.884 53.8063   4
  -4  -1  19 168.194 66.3188   3
   4   1  19 148.848 48.7438   3
  -4   1 -21-11.8481 15.4890   6
   4  -1 -21 21.1575 25.6713   6
  -4   1 -21 45.3415 30.9546   5
   4   1  21 62.7467 25.3804   2
   4  -1 -21 33.1083 21.5133   5
  -4  -1  21 11.0523 24.8386   4
  -4  -1  21-24.5979 22.5905   3
   4   1  21 43.2577 29.5408   3
  -4   1 -23 38.3659 23.5444   6
  -4  -1  23 44.1525 24.8680   4
  -4  -1  23 25.0856 39.7876   3
   4   1  23 41.4864 28.3929   3
  -4   1 -23 13.4362 12.6241   5
   4  -1 -25-7.61101 9.84239   6
  -4  -1  25-11.1837 10.2255   4
  -4  -1  25-21.6301 27.9379   3
   4   1  25-12.6805 16.3838   3
  -4   1 -25 11.4741 18.1553   5
   4  -1 -27 6.37656 13.0315   6
  -4   1 -27 9.55513 12.3515   5
  -4  -1  27-10.0602 13.0031   4
  -4  -1  27-17.6021 22.7380   3
   4   1  27 22.2990 17.6429   3
  -4  -1  29 16.6867 13.4403   4
  -4  -1  29 57.0981 29.2584   3
   4   2 -26 206.199 41.8051   6
  -4  -2 -26 271.062 46.1983   5
   4  -2  26 267.655 50.5449   2
  -4  -2 -26 281.560 57.6308   4
   4  -2  26 237.401 60.7925   3
   4   2 -24 6072.36 546.566   6
  -4  -2 -24 5994.54 552.158   5
  -4   2  24 6484.22 576.690   4
   4  -2  24 6761.57 566.107   2
   4  -2  24 6575.75 598.255   3
  -4  -2 -24 5987.62 575.484   4
  -4  -2 -22 16817.2 1281.03   5
   4  -2  22 15317.7 1289.15   2
   4  -2  22 15535.3 1328.62   3
   4   2 -22 13481.0 1267.79   6
   4   2 -20 19181.4 1582.14   6
  -4   2  20 14861.4 1603.10   4
  -4   2  20 16217.2 1624.12   3
   4  -2  20 16713.7 1642.79   3
  -4  -2 -20 15010.9 1600.34   4
   4   2 -20 16216.3 1583.08   2
   4   2 -18 1055.54 116.955   6
  -4  -2 -18 785.888 116.105   5
   4  -2  18 618.984 116.788   2
  -4   2  18 616.441 120.900   4
  -4   2  18 697.527 134.583   3
   4   2 -18 852.020 114.213   2
   4  -2  18 704.149 140.223   3
   4  -2  16 946.804 120.222   1
   4   2 -16 913.112 123.956   6
  -4  -2 -16 722.432 122.829   5
   4  -2  16 790.473 136.822   2
  -4   2  16 847.179 138.357   4
  -4  -2 -16 1018.89 139.665   4
   4  -2  16 1024.16 172.054   3
  -4   2  16 1120.15 169.222   3
   4   2 -16 1006.54 126.026   2
   4  -2  14 9803.39 1196.52   1
   4  -2  14 13566.4 1180.50   1
   4   2 -14 14873.7 1187.19   1
  -4   2  14 12531.8 1212.89   1
  -4   2  14 13238.8 1174.58   1
   4   2 -14 10833.7 1198.58   1
   4   2 -14 15455.5 1199.32   6
  -4  -2 -14 10636.1 1188.44   5
  -4   2  14 10994.3 1198.70   4
  -4  -2 -14 13583.8 1203.07   4
  -4   2  14 13799.7 1257.06   3
   4  -2  14 13775.7 1241.01   3
   4   2 -14 13306.5 1188.42   2
   4  -2  12 11310.3 1189.07   1
  -4  -2 -12 13082.4 1163.48   1
   4  -2  12 13046.4 1166.36   1
   4   2 -12 13212.6 1161.41   1
  -4   2  12 11903.5 1196.78   1
  -4  -2 -12 13222.0 1206.28   1
  -4   2  12 13088.8 1162.09   1
   4   2 -12 12277.4 1189.22   1
   4   2 -12 14727.3 1191.61   6
  -4   2  12 10005.4 1150.00   5
  -4  -2 -12 13085.5 1185.54   5
   4  -2  12 11757.9 1200.72   2
  -4   2  12 13474.1 1194.66   4
   4  -2  12 12941.8 1205.87   3
  -4   2  12 12250.5 1223.43   3
  -4  -2 -12 12464.4 1177.81   4
   4   2 -12 14646.2 1177.22   2
  -4   2  10 82751.5 7541.31   1
  -4  -2 -10 87773.2 7500.60   1
   4  -2  10 84844.3 7533.55   1
   4  -2  10 81756.6 7500.47   1
   4   2 -10 84572.6 7493.09   1
  -4  -2 -10 76253.9 7555.15   1
  -4   2  10 83712.1 7497.41   1
   4   2 -10 85184.2 7530.75   1
   4   2 -10 98512.7 7531.44   6
  -4  -2 -10 85974.2 7517.29   5
  -4   2  10 82451.2 7493.55   5
   4  -2  10 81626.1 7543.85   2
  -4   2  10 101074. 7533.29   4
   4  -2  10 87009.0 7527.36   3
  -4  -2 -10 93169.1 7516.90   4
  -4   2  10 67549.1 7521.36   3
  -4   2  10 75916.6 7469.20   3
   4   2 -10 99334.9 7511.57   2
  -4   2   8 4108.92 399.966   1
  -4  -2  -8 3647.61 356.567   1
   4  -2   8 3335.45 353.662   1
   4   2  -8 3396.74 348.325   1
  -4  -2  -8 4080.86 404.676   1
  -4   2   8 3602.58 354.786   1
   4   2  -8 3104.08 371.753   1
   4   2  -8 2833.34 357.402   6
  -4  -2  -8 3532.92 359.372   5
  -4   2   8 3741.28 352.114   5
   4  -2   8 3802.24 386.224   2
  -4   2   8 3861.64 374.883   4
  -4   2   8 2859.47 315.704   3
  -4   2   8 3372.39 340.141   3
   4  -2   8 3546.47 356.840   3
  -4  -2  -8 3593.23 362.041   4
   4   2  -8 3932.00 360.977   2
  -4   2   6 1041.26 155.470   1
   4  -2   6 978.571 150.896   1
   4  -2   6 808.604 123.463   1
   4   2  -6 889.878 123.483   1
   4   2  -6 924.077 140.286   1
  -4   2   6 874.063 127.982   1
   4   2  -6 937.049 135.641   6
  -4  -2  -6 931.804 125.420   5
   4   2  -6 892.842 92.2321   5
  -4   2   6 906.881 124.927   5
  -4  -2  -6 933.979 131.460   4
  -4   2   6 1147.62 141.394   4
   4  -2   6 925.731 119.988   3
   4   2  -6 862.906 121.374   2
   4  -2   4 4023.80 463.621   1
  -4   2   4 4046.60 453.918   1
   4  -2   4 4141.76 434.900   1
   4   2  -4 4280.09 429.024   1
  -4  -2  -4 4605.76 438.627   1
  -4  -2  -4 3502.00 442.728   1
   4   2  -4 4493.21 460.005   1
  -4   2   4 4599.29 441.131   1
   4   2  -4 5312.28 435.350   6
  -4  -2  -4 4027.61 420.160   5
   4   2  -4 4679.50 421.850   5
   4  -2   4 3378.15 426.820   6
  -4   2   4 4456.69 437.966   5
   4  -2   4 4634.85 454.976   2
  -4  -2  -4 4521.26 440.270   4
  -4   2   4 4870.51 445.079   4
   4  -2   4 3834.59 411.252   3
   4   2  -4 4237.43 433.293   2
   4  -2   2 2520.11 281.219   1
  -4   2   2 1864.33 262.884   1
   4  -2   2 2175.48 258.315   1
  -4  -2  -2 2129.19 255.783   1
   4   2  -2 2123.90 249.474   1
   4   2  -2 2173.32 271.067   1
  -4   2   2 2334.96 258.593   1
  -4  -2  -2 2186.06 265.701   1
   4   2  -2 2410.23 234.214   6
   4  -2   2 2487.86 266.134   6
   4  -2   2 2633.51 270.193   2
  -4  -2  -2 2808.02 271.025   4
  -4   2   2 2169.46 251.686   4
   4   2  -2 2232.82 262.486   3
   4   2  -2 2134.57 250.620   2
   4  -2   0 166236. 13927.4   1
  -4  -2   0 159635. 13906.0   1
  -4   2   0 167142. 13932.4   1
   4   2   0 161941. 13899.3   1
   4   2   0 160882. 13925.1   1
   4  -2   0 173423. 13919.6   1
  -4  -2   0 162029. 13910.4   1
  -4   2   0 157496. 13904.5   1
  -4  -2   0 161461. 13864.6   6
   4   2   0 147369. 13857.4   6
   4  -2   0 154059. 13906.9   6
  -4  -2   0 159014. 13879.8   5
  -4   2   0 172383. 13913.5   5
   4  -2   0 164130. 13912.8   2
  -4  -2   0 165550. 13909.0   4
  -4   2   0 162579. 13897.1   4
  -4   2   0 141737. 13859.4   3
   4   2   0 149565. 13891.4   2
   4   2   2 2234.40 251.714   2
  -4  -2   2 2174.73 229.538   5
  -4   2  -2 2377.52 267.867   5
   4  -2  -2 2288.69 258.084   2
  -4   2  -2 2302.24 248.913   4
  -4  -2   2 2679.60 269.081   4
   4   2   2 2531.06 260.849   1
  -4  -2   2 2259.53 262.422   1
  -4   2  -2 1982.79 267.994   1
   4  -2  -2 1911.25 259.461   1
  -4   2  -2 2211.73 258.498   1
   4  -2  -2 2534.38 272.193   1
   4   2   2 2674.05 288.714   1
  -4  -2   2 2118.79 260.886   1
   4   2   4 4243.54 445.995   1
   4   2   4 3526.28 451.905   1
  -4   2  -4 4555.87 471.501   1
   4  -2  -4 4686.73 460.728   1
  -4   2  -4 4677.56 457.657   1
   4  -2  -4 4505.41 458.594   1
  -4  -2   4 4469.77 455.781   1
   4  -2  -4 3841.64 438.593   6
  -4   2  -4 4367.04 451.953   5
  -4  -2   4 3872.57 405.687   5
   4  -2  -4 4710.76 446.468   2
  -4   2  -4 5440.26 440.264   4
  -4  -2   4 4809.26 448.828   4
   4   2   4 4644.46 460.301   3
   4   2   4 4373.21 438.596   2
  -4  -2   6 1014.00 136.147   1
   4   2   6 921.914 128.796   1
   4  -2  -6 923.393 136.383   1
   4   2   6 708.375 120.969   1
   4  -2  -6 932.660 137.329   1
  -4   2  -6 910.370 136.984   1
  -4   2  -6 626.228 125.059   1
   4  -2  -6 884.041 121.493   6
  -4   2  -6 929.567 130.238   5
  -4  -2   6 757.679 87.2816   5
  -4  -2   6 888.575 122.316   4
  -4   2  -6 1049.45 119.185   4
   4   2   6 980.836 139.859   3
   4   2   6 875.417 122.876   2
   4  -2  -6 941.070 123.888   2
  -4  -2   8 4038.98 383.586   1
  -4   2  -8 3619.47 394.840   1
   4   2   8 3137.00 369.576   1
   4  -2  -8 3358.45 384.545   1
   4  -2  -8 3590.99 380.401   1
  -4   2  -8 4351.07 399.141   1
  -4  -2   8 3536.38 378.851   1
   4  -2  -8 3802.92 364.878   6
  -4   2  -8 3430.14 368.094   6
  -4   2  -8 3340.84 369.893   5
  -4  -2   8 3536.80 364.464   4
  -4   2  -8 3592.39 354.956   4
   4   2   8 3244.31 387.518   3
   4   2   8 3781.13 374.691   2
   4  -2  -8 3500.89 360.170   2
  -4  -2   8 3655.34 365.726   3
   4   2  10 80105.1 7903.49   1
   4   2  10 87911.1 7908.81   1
   4  -2 -10 83177.7 7918.36   1
  -4  -2  10 84396.0 7906.26   1
  -4   2 -10 81990.0 7921.63   1
  -4  -2  10 86142.0 7920.62   1
   4  -2 -10 82685.6 7907.78   1
   4  -2 -10 94982.8 7896.89   6
  -4   2 -10 99034.8 7890.31   4
  -4  -2  10 96789.5 7899.01   4
   4   2  10 87048.5 7917.04   3
   4   2  10 92815.5 7914.17   2
  -4  -2  10 93407.3 7897.89   3
   4  -2 -10 86871.7 7889.04   2
  -4   2 -12 11071.3 1135.87   1
   4   2  12 10993.8 1121.31   1
   4   2  12 12251.9 1128.87   1
   4  -2 -12 11588.1 1131.09   1
  -4  -2  12 11302.1 1121.81   1
  -4   2 -12 11076.9 1135.14   1
  -4  -2  12 14133.6 1149.91   1
   4  -2 -12 11302.8 1122.51   1
  -4   2 -12 11907.8 1121.33   6
   4  -2 -12 12169.4 1112.94   6
  -4   2 -12 13483.4 1136.04   5
  -4  -2  12 13092.3 1118.33   4
  -4   2 -12 13149.6 1108.53   4
   4   2  12 12350.1 1135.65   3
  -4  -2  12 12974.0 1118.30   3
   4  -2 -12 11353.1 1103.14   2
   4   2  14 12056.3 1184.37   1
  -4   2 -14 14036.1 1202.59   1
   4  -2 -14 14369.2 1203.09   1
  -4  -2  14 15594.4 1214.70   1
  -4   2 -14 11920.9 1190.60   1
   4  -2 -14 11550.5 1176.01   1
  -4   2 -14 11353.0 1174.73   6
   4  -2 -14 15162.8 1176.64   6
  -4   2 -14 15183.1 1205.17   5
  -4  -2  14 13143.8 1172.29   4
  -4   2 -14 12273.2 1159.55   4
   4   2  14 12231.5 1189.70   3
   4   2  14 8489.39 1170.37   2
  -4  -2  14 14297.2 1178.90   3
  -4   2 -16 899.743 129.872   1
   4  -2 -16 950.479 114.190   6
  -4   2 -16 533.476 105.098   6
  -4   2 -16 968.462 137.049   5
  -4  -2  16 978.111 114.270   4
  -4  -2  16 885.565 117.613   3
   4   2  16 867.760 127.389   3
   4  -2 -16 887.704 101.191   2
   4   2  16 659.117 113.007   2
  -4   2 -18 702.995 108.089   6
  -4   2 -18 1012.69 137.609   5
   4  -2 -18 653.448 92.3250   5
  -4  -2  18 811.322 105.428   4
  -4  -2  18 804.844 114.210   3
   4   2  18 774.302 116.398   3
   4   2  18 793.296 110.229   2
  -4   2 -20 16815.4 1673.72   6
   4  -2 -20 20164.2 1668.32   6
  -4  -2  20 19100.0 1664.43   4
  -4   2 -20 19900.9 1706.24   5
   4  -2 -20 17261.3 1651.57   5
   4   2  20 15500.9 1678.32   3
  -4  -2  20 20814.7 1706.78   3
   4   2  20 19060.5 1665.81   2
  -4  -2  22 13785.6 1207.28   4
  -4   2 -22 12986.5 1238.15   5
   4  -2 -22 15369.6 1204.12   5
   4   2  22 12572.7 1223.81   3
  -4   2 -22 13022.5 1222.18   6
   4  -2 -22 11103.0 1201.41   6
  -4  -2  24 4959.79 460.063   4
  -4   2 -24 6672.19 505.176   5
   4  -2 -24 5129.69 456.385   5
  -4  -2  24 4918.63 519.435   3
   4   2  24 4415.03 467.711   3
  -4   2 -24 5163.91 480.251   6
   4  -2 -24 3385.09 446.664   6
  -4   2 -26 184.308 55.0045   6
   4  -2 -26 473.285 63.4523   6
  -4   2 -26 409.216 73.0018   5
   4   2  26 90.6771 40.9553   3
  -4  -2  26 199.608 51.6910   4
  -4  -2  28 268.318 73.2284   3
  -4  -3 -27 28.1136 23.0070   4
   4  -3  27 39.0014 19.2838   2
   4  -3  27 74.6553 29.5014   3
   4   3 -25 41.6439 16.9397   6
  -4  -3 -25 24.6105 12.7905   5
   4  -3  25 27.0661 16.6512   2
  -4  -3 -25 10.9113 17.4242   4
   4  -3  25 12.5729 16.4134   3
   4   3 -23 308.368 50.8665   6
  -4   3  23 293.795 57.4104   4
  -4  -3 -23 239.921 44.5677   5
   4   3 -23 196.293 49.0716   2
   4  -3  23 179.867 49.0945   2
  -4  -3 -23 123.273 44.3911   4
   4  -3  23 255.283 64.8899   3
  -4  -3 -21 79.4879 24.3969   5
  -4   3  21 23.7180 19.1695   4
   4  -3  21 50.4340 26.0475   2
   4   3 -21 20.2326 24.7592   2
   4   3 -21 18.3684 17.2337   6
   4  -3  21 35.1998 28.1166   3
   4   3 -19 31.3340 23.6758   6
  -4   3  19 40.2692 24.8137   4
  -4  -3 -19 46.2294 22.6656   5
   4  -3  19 45.4585 36.8100   2
  -4  -3 -19 68.3466 30.8154   4
   4  -3  19 20.2258 26.4004   3
   4   3 -17 94.6568 36.2890   6
   4   3 -17 73.4237 30.8250   2
   4  -3  17 36.1896 33.5388   2
  -4  -3 -17 40.4754 25.2963   4
   4  -3  17 45.3550 29.8398   3
   4   3 -15 25.8133 23.8975   6
   4   3 -15 43.0251 24.3787   2
   4  -3  15 42.0634 38.6115   2
  -4  -3 -15 47.9506 27.1006   5
  -4   3  15 51.6802 35.3943   4
  -4  -3 -15 52.0661 31.6929   4
   4  -3  15 46.5075 36.9888   3
   4   3 -13 887.959 139.493   6
  -4  -3 -13 1031.00 143.409   5
   4  -3  13 1313.29 188.738   2
   4  -3  13 1099.28 176.008   3
  -4  -3 -13 1194.13 146.703   4
   4   3 -13 1241.28 143.854   2
   4  -3  11 78.3281 26.5111   1
  -4   3  11 200.661 58.3183   1
   4   3 -11 142.203 46.4002   1
   4  -3  11 151.150 49.2258   1
  -4  -3 -11 140.821 46.2410   1
   4   3 -11 88.4365 35.6243   6
  -4   3  11 72.0178 28.5407   5
   4  -3  11 116.832 48.4525   2
   4   3 -11 78.3517 33.4057   2
  -4  -3 -11 54.8411 31.8071   5
  -4  -3 -11 96.8444 34.2201   4
  -4   3  11 102.742 50.3571   4
   4  -3  11 174.508 60.2191   3
  -4   3   9 50.4448 22.1234   1
  -4  -3  -9 18.2422 23.9351   1
   4   3  -9 47.2782 32.4560   1
  -4   3   9 37.6051 34.5993   1
   4  -3   9 17.4869 16.5195   1
   4  -3   9 64.7506 31.5723   3
  -4   3   9 78.3615 29.9662   5
   4  -3   9 22.0247 35.0914   2
   4   3  -9 66.9212 29.1166   2
  -4  -3  -9 26.1882 21.1381   5
  -4   3   9 86.0249 48.2905   4
  -4  -3  -9 23.9469 24.8120   4
   4  -3   9 45.7781 22.5211   1
   4   3  -9 38.6510 17.8010   1
  -4   3   7 103.373 31.0281   1
   4   3  -7 140.617 48.1475   1
  -4   3   7 130.220 51.7319   1
  -4  -3  -7 139.071 55.7041   1
   4  -3   7 127.580 50.7146   1
  -4  -3  -7 112.567 30.8925   1
   4   3  -7 169.981 40.5048   6
  -4   3   7 54.9011 26.1199   5
  -4  -3  -7 82.5942 33.5240   5
  -4  -3  -7 133.777 43.9206   4
   4  -3   7 78.7489 44.9245   2
   4   3  -7 65.3651 29.5087   2
   4  -3   7 85.8466 30.2255   1
  -4  -3  -5 728.689 114.379   1
   4  -3   5 581.422 114.855   1
  -4   3   5 556.720 110.069   1
  -4   3   5 774.812 102.348   1
   4   3  -5 396.927 96.8372   1
   4   3  -5 617.509 88.5441   6
  -4   3   5 529.049 93.8821   5
  -4  -3  -5 691.132 97.9932   5
   4  -3   5 705.583 117.902   2
   4  -3   5 640.333 83.2066   3
  -4  -3  -5 512.697 99.0008   4
  -4   3   5 1100.23 169.387   4
   4  -3   5 698.111 96.6229   1
   4   3  -5 589.161 87.4376   1
  -4  -3  -5 840.943 99.4417   1
   4  -3   3 1489.05 183.775   1
   4  -3   3 1537.52 160.986   1
   4   3  -3 1371.23 149.443   1
  -4  -3  -3 1224.09 150.212   1
  -4   3   3 903.709 142.544   1
  -4  -3  -3 1141.40 160.043   1
   4   3  -3 1507.32 147.372   6
  -4  -3  -3 1095.91 143.031   5
  -4   3   3 1175.21 160.224   5
   4  -3   3 1308.74 173.180   2
  -4  -3  -3 1385.55 164.305   4
   4  -3   3 1055.46 123.660   3
   4   3  -3 1298.17 157.016   2
  -4  -3  -1 88.8879 31.2299   1
  -4  -3  -1 116.309 38.3826   1
  -4   3   1 218.287 45.4172   1
   4   3  -1 90.5595 26.8644   6
  -4  -3  -1 70.5005 19.0423   6
   4  -3   1 96.3543 38.7625   6
  -4   3   1 159.277 47.7929   5
   4   3  -1 98.2115 35.6671   2
  -4  -3  -1 79.4335 27.1709   5
  -4  -3  -1 126.032 39.2117   4
  -4   3   1 244.690 81.0617   4
   4   3  -1 113.189 45.6474   3
   4  -3   1 61.5904 35.5917   1
   4   3  -1 60.3831 25.2788   1
  -4   3  -1 116.796 39.2023   1
   4   3   1 210.746 56.1247   1
  -4  -3   1 141.930 42.3387   1
  -4  -3   1 123.134 36.8224   1
   4   3   1 73.9083 19.1623   6
  -4   3  -1 147.384 45.5275   5
   4  -3  -1 111.228 41.6968   6
   4   3   1 182.242 46.7134   2
   4  -3  -1 87.1326 37.6655   2
  -4  -3   1 125.823 29.8396   5
  -4  -3   1 137.382 41.0793   4
   4   3   1 176.005 49.5850   3
  -4   3  -1 148.614 72.4048   4
   4   3   1 161.756 39.2534   1
   4  -3  -1 128.737 44.7600   1
   4   3   3 1422.55 146.965   1
  -4  -3   3 1463.24 158.142   1
   4  -3  -3 947.088 146.872   1
  -4   3  -3 1257.05 149.177   1
  -4  -3   3 1410.67 166.147   1
   4  -3  -3 1195.76 158.063   6
  -4  -3   3 1043.58 116.323   5
  -4   3  -3 1275.09 157.705   5
   4  -3  -3 1177.19 153.160   2
  -4  -3   3 1703.90 165.115   4
  -4   3  -3 1765.63 215.059   4
   4   3   3 1187.79 164.932   3
  -4   3  -3 785.570 106.627   3
   4   3   5 895.009 95.1487   1
  -4  -3   5 735.219 94.1234   1
   4  -3  -5 766.214 104.278   1
   4   3   5 533.123 83.7423   1
   4  -3  -5 775.794 98.6666   6
  -4   3  -5 427.977 77.7531   5
  -4  -3   5 222.241 38.0668   5
  -4  -3   5 309.147 39.1718   5
   4  -3  -5 955.113 110.267   1
  -4  -3   5 543.312 94.7769   1
  -4   3  -5 644.837 91.2980   1
  -4   3  -5 817.248 116.037   1
   4  -3  -5 660.616 89.5018   2
   4   3   5 656.297 107.732   3
  -4   3  -5 656.637 120.853   4
   4   3   5 670.665 94.7773   2
  -4  -3   7 166.683 42.2055   3
   4  -3  -7 121.140 39.3659   6
  -4   3  -7 124.336 39.3937   5
  -4  -3   7 192.505 49.9875   1
  -4   3  -7 145.763 43.4846   1
  -4  -3   7 102.105 36.2551   1
   4   3   7 111.509 35.3242   1
   4  -3  -7 146.194 51.3589   1
  -4   3  -7 168.000 58.5554   1
   4   3   7 118.133 41.4024   2
   4  -3  -7 139.884 39.3582   2
  -4  -3   7 91.3708 34.1349   4
   4   3   7 173.213 53.1201   3
  -4   3  -7 102.239 45.5057   4
   4   3   7 151.548 41.4769   1
   4  -3  -7 85.2791 38.4898   1
   4   3   9 45.9424 25.9235   1
   4  -3  -9 41.9185 28.7407   1
  -4   3  -9 24.0931 19.3660   6
   4  -3  -9 58.8498 25.5690   6
  -4   3  -9 24.1056 19.3757   5
  -4   3  -9 78.9139 38.2884   1
   4  -3  -9 35.6812 21.9965   1
  -4   3  -9 25.3586 26.1207   1
  -4  -3   9 42.7201 32.0398   1
   4   3   9 67.2675 34.9202   2
   4  -3  -9 25.9541 19.6591   2
  -4  -3   9 27.0542 20.4670   4
  -4   3  -9 106.213 43.2456   4
   4   3   9 45.6449 24.3129   3
  -4  -3   9 30.8376 19.0904   3
   4   3  11 78.4195 30.2441   1
   4  -3 -11 134.847 43.5549   1
   4  -3 -11 86.2866 29.7420   6
  -4   3 -11 103.093 35.7915   6
  -4   3 -11 155.029 44.4396   5
  -4   3 -11 109.750 37.9669   1
  -4   3 -11 135.095 46.3056   1
   4   3  11 67.2688 37.8930   2
   4  -3 -11 73.4485 26.5945   2
  -4  -3  11 93.7276 31.3942   4
   4   3  11 86.8796 36.0740   3
   4  -3 -13 1037.47 124.116   6
  -4   3 -13 979.121 134.589   6
  -4   3 -13 1224.18 145.476   5
  -4  -3  13 982.674 125.638   4
   4   3  13 1085.93 144.537   3
   4  -3 -13 913.045 115.104   2
  -4  -3  13 1166.00 130.906   3
   4   3  13 823.612 132.975   2
   4  -3 -15 37.5601 19.7168   6
  -4   3 -15 44.8467 23.1603   6
   4   3  15 34.8705 26.2349   2
   4  -3 -15 26.1195 13.9410   2
  -4   3 -15 77.8783 31.5546   5
  -4  -3  15 38.3523 21.3040   4
   4   3  15 38.5401 23.7230   3
   4  -3 -17 50.9764 22.7504   6
  -4   3 -17 56.5592 27.8933   6
   4   3  17 89.1725 31.8349   2
  -4  -3  17 58.5857 22.8704   4
   4   3  17 49.5884 28.2855   3
  -4  -3  17 86.7427 28.0009   3
   4  -3 -19 14.6715 13.8703   6
  -4   3 -19 46.5203 24.0173   6
   4  -3 -19 61.8566 22.1693   5
  -4   3 -19 30.9748 24.7573   5
  -4  -3  19 66.4713 21.6276   4
   4   3  19 24.7725 19.9169   3
  -4  -3  19 19.9038 16.1447   3
   4  -3 -21 7.42978 11.9555   6
  -4   3 -21 24.9055 22.8489   6
   4  -3 -21 35.6698 14.5306   5
  -4   3 -21 16.4797 15.2087   5
  -4  -3  21 22.1533 15.2379   4
   4   3  21 36.4182 24.8848   3
  -4  -3  21 37.1534 22.7248   3
   4  -3 -23 204.770 42.2883   6
   4  -3 -23 166.066 36.6394   5
  -4   3 -23 212.420 60.3410   5
  -4  -3  23 248.283 45.2542   4
  -4  -3  23 174.977 54.4139   3
   4  -3 -25 23.0953 15.8349   6
  -4   3 -25 26.0198 23.8369   6
  -4  -3  25 51.0125 31.1137   3
   4  -3 -25 13.5343 10.8720   5
  -4   3 -27 24.6908 19.5513   6
   4  -3 -27 7.20749 9.36066   5
   4  -4  26 350.430 66.4676   3
   4   4 -26 353.816 63.8106   2
  -4  -4 -24 3894.03 397.943   5
   4  -4  24 5051.33 424.157   2
   4  -4  24 3721.09 425.392   3
  -4  -4 -24 3835.83 419.194   4
   4   4 -24 5093.98 423.880   6
   4   4 -22 11298.6 834.610   6
  -4   4  22 9832.61 821.064   4
   4  -4  22 11434.5 837.099   2
  -4  -4 -22 6563.87 810.396   4
   4  -4  22 8928.01 840.034   3
   4   4 -22 6224.99 807.301   2
   4   4 -20 11147.8 1051.30   6
  -4  -4 -20 12115.2 1031.41   5
   4  -4  20 11091.2 1078.59   3
  -4  -4 -20 9581.36 1044.48   4
   4   4 -20 9692.86 1038.51   2
   4   4 -18 133.166 46.0695   6
  -4   4  18 194.551 51.8692   4
  -4  -4 -18 295.179 51.0072   5
   4   4 -18 140.846 42.6163   2
   4  -4  18 285.717 68.9929   2
  -4  -4 -18 186.607 50.4169   4
   4  -4  18 133.912 60.8669   3
   4   4 -16 355.524 64.8890   2
   4  -4  16 284.330 77.6053   2
  -4  -4 -16 291.477 62.8521   4
   4  -4  16 168.636 68.5954   3
  -4   4  16 210.510 61.2371   4
  -4  -4 -16 293.449 59.1761   5
   4   4 -14 11667.4 1006.05   6
  -4  -4 -14 12524.5 998.621   5
  -4   4  14 10519.8 970.615   5
   4  -4  14 12747.0 1057.74   2
  -4   4  14 13554.2 1032.87   4
   4  -4  14 6952.69 1018.81   3
  -4  -4 -14 8967.74 982.149   4
   4   4 -14 9587.62 982.706   2
  -4  -4 -12 9309.33 874.567   5
  -4   4  12 7120.58 843.083   5
   4  -4  12 11111.1 947.087   2
  -4   4  12 13067.9 943.544   4
  -4  -4 -12 9244.59 866.771   4
   4  -4  12 8779.27 905.401   3
   4   4 -12 11325.9 873.835   2
   4   4 -10 56912.5 5361.45   6
  -4   4  10 61762.7 5355.20   5
  -4   4  10 83759.7 5473.93   4
   4  -4  10 80587.5 5458.33   2
  -4  -4 -10 53753.6 5357.03   4
   4  -4  10 50569.7 5379.95   3
   4   4 -10 61228.3 5360.65   2
   4   4  -8 922.359 140.911   1
   4   4  -8 1095.46 131.637   6
  -4  -4  -8 854.064 133.909   5
  -4   4   8 883.244 124.756   5
   4  -4   8 1363.70 186.587   2
   4  -4   8 1036.62 135.418   3
   4   4  -8 1181.36 139.314   2
  -4   4   6 550.581 107.620   1
   4   4  -6 660.941 110.190   1
  -4  -4  -6 815.324 114.642   1
   4   4  -6 526.861 89.0510   6
  -4  -4  -6 611.351 99.6096   5
  -4   4   6 776.645 106.497   5
  -4   4   6 824.793 177.243   4
  -4  -4  -6 523.097 95.0463   4
   4  -4   6 642.600 86.4767   3
   4   4  -6 750.142 108.264   2
   4  -4   4 7673.01 680.383   1
  -4   4   4 6047.28 658.912   1
   4   4  -4 6442.16 635.812   6
  -4  -4  -4 8045.79 647.847   5
  -4   4   4 8031.43 661.238   5
   4   4  -4 7818.04 661.952   2
  -4  -4  -4 6414.71 650.635   4
   4  -4   4 5669.78 610.053   3
   4   4  -4 6571.65 657.741   1
  -4  -4  -4 7884.54 657.426   1
   4   4  -2 1818.80 212.546   6
   4  -4   2 1685.43 231.200   6
  -4  -4  -2 2140.95 215.196   5
  -4  -4  -2 2659.12 245.898   1
   4  -4   2 2338.39 250.422   2
   4   4  -2 2394.62 245.033   2
   4  -4   2 1842.05 240.631   1
  -4   4   2 1821.69 240.288   1
   4   4   0 96757.3 8586.89   6
   4  -4   0 118767. 8639.03   6
  -4  -4   0 84626.1 8585.06   5
   4  -4   0 107741. 8631.66   2
  -4   4   0 105625. 8783.50   4
  -4  -4   0 88985.1 8614.37   4
   4   4   0 121656. 8644.07   2
   4   4   0 85242.9 8605.38   1
  -4   4   0 111554. 8644.05   1
   4  -4   0 97648.2 8623.42   1
  -4  -4   2 2908.01 266.775   1
   4   4   2 2269.38 257.593   2
  -4  -4   2 1958.55 214.728   5
  -4   4  -2 2524.86 258.649   5
  -4   4  -2 2049.33 319.556   4
   4  -4  -2 2456.10 253.138   2
   4   4   2 2443.70 259.875   3
   4   4   2 2148.25 241.043   1
  -4   4  -2 2531.57 271.662   1
   4  -4  -2 1890.21 246.575   1
   4   4   4 7025.05 613.093   1
   4  -4  -4 6948.14 629.507   1
  -4   4  -4 8631.73 659.353   1
  -4  -4   4 7893.96 635.917   1
   4  -4  -4 7015.55 628.061   6
  -4  -4   4 4863.73 572.949   5
  -4   4  -4 7210.08 626.630   5
  -4  -4   4 7255.60 618.295   4
  -4   4  -4 9159.70 686.236   4
   4   4   4 7637.91 641.518   3
   4   4   4 9914.12 671.097   2
   4   4   6 842.855 102.606   1
  -4  -4   6 801.223 108.277   1
  -4   4  -6 647.560 112.831   1
   4  -4  -6 641.727 103.098   6
  -4   4  -6 726.005 104.129   5
   4  -4  -6 807.477 105.017   2
   4   4   6 546.671 109.517   2
  -4   4  -6 922.484 111.715   4
  -4  -4   6 589.016 94.3477   4
   4   4   6 634.214 108.703   3
  -4  -4   6 565.966 93.6149   3
   4   4   8 982.503 124.843   1
   4  -4  -8 900.433 125.116   6
  -4   4  -8 1069.04 135.791   6
  -4   4  -8 731.289 122.443   5
   4  -4  -8 1135.70 129.188   2
  -4  -4   8 1067.39 125.216   4
  -4   4  -8 1034.37 113.123   4
   4   4   8 872.495 139.622   3
   4   4   8 1478.81 171.694   2
  -4  -4   8 994.911 127.032   3
  -4   4 -10 57606.5 4914.38   6
  -4   4 -10 56159.0 4909.78   5
   4   4  10 63058.7 4934.81   3
   4   4  10 43796.5 4918.96   2
  -4  -4  10 57451.1 4903.19   3
   4  -4 -10 53339.9 4894.39   2
  -4   4 -12 9152.07 829.685   5
  -4  -4  12 8847.71 814.340   4
   4  -4 -12 7075.91 811.855   6
  -4   4 -12 8423.09 827.932   6
   4  -4 -12 8826.72 807.884   2
  -4  -4  12 9827.98 821.604   3
   4  -4 -14 10024.6 955.226   6
  -4   4 -14 9898.21 970.472   6
  -4  -4  14 10413.3 957.546   4
   4   4  14 10237.1 980.791   3
  -4  -4  14 10134.0 959.485   3
   4   4  14 13873.8 999.236   2
  -4   4 -16 173.580 46.5978   6
   4  -4 -16 220.003 40.4149   6
  -4  -4  16 149.963 36.7800   4
  -4  -4  16 207.200 42.7666   3
   4   4  16 232.425 52.9369   3
  -4   4 -16 214.371 52.8239   5
   4  -4 -18 124.491 33.4009   6
  -4   4 -18 235.420 51.5132   6
   4  -4 -18 155.807 36.2233   5
  -4   4 -18 248.299 55.6013   5
  -4  -4  18 239.993 41.0084   4
   4   4  18 120.132 42.5174   3
  -4  -4  18 199.751 41.4712   3
  -4  -4  20 11941.0 1160.14   4
  -4   4 -20 15040.0 1208.38   5
   4   4  20 11689.1 1180.72   3
  -4  -4  20 13094.3 1172.85   3
  -4   4 -20 12734.6 1185.28   6
   4  -4 -20 13312.1 1161.01   6
   4  -4 -22 9136.34 915.502   5
   4   4  22 9906.46 944.305   3
  -4   4 -22 10656.6 950.956   6
   4  -4 -22 11331.6 925.279   6
  -4   4 -24 4345.07 461.136   5
   4  -4 -24 4365.20 422.916   5
  -4  -4  24 4595.88 453.825   3
  -4   4 -24 4945.17 458.611   6
   4  -4 -26 286.600 45.7541   5
   4   5 -21 84.1372 31.5645   2
   4  -5  21 82.6422 35.0826   2
  -4  -5 -21 77.5679 31.5515   4
   4   5 -21 138.369 43.8313   6
  -4   5  21 53.2056 25.7703   4
  -4  -5 -21 124.562 27.3632   5
   4   5 -19 341.227 71.6797   6
  -4  -5 -19 392.341 59.0856   5
  -4   5  19 434.471 73.1105   4
   4   5 -19 247.297 62.1674   2
  -4  -5 -19 297.780 64.3803   4
   4  -5  19 307.763 75.5760   3
   4   5 -17 12.5482 19.8761   6
  -4   5  17 11.7141 15.1662   4
  -4  -5 -17 7.80407 12.3905   5
   4   5 -17 10.6881 9.81965   2
   4  -5  17 43.8409 29.8590   2
  -4  -5 -17 11.3254 14.6655   4
   4  -5  17-17.4043 27.5486   3
   4   5 -15 94.0387 34.1798   2
   4  -5  15 17.1123 28.4314   2
   4   5 -15 57.8841 29.2933   6
  -4   5  13 179.125 40.6689   5
   4   5 -13 328.190 59.0115   2
  -4  -5 -13 187.914 47.2241   4
   4   5 -13 282.201 58.4688   6
  -4  -5 -13 244.338 53.2213   5
  -4   5  13 306.477 73.5027   4
  -4  -5 -11 236.497 55.8819   5
  -4   5  11 269.079 74.2509   4
   4  -5  11 238.309 72.0328   2
   4   5 -11 250.295 55.0761   2
  -4   5  11 286.693 51.8394   5
   4   5 -11 332.171 59.2775   6
  -4   5   9 306.746 57.5686   5
   4   5  -9 211.780 55.2723   2
   4  -5   9 323.590 79.7775   2
  -4   5   9 501.996 104.652   4
  -4  -5  -9 141.729 47.4606   5
  -4  -5  -9 364.170 63.5393   4
   4   5  -9 327.297 56.9491   6
  -4   5   7 287.865 91.5052   4
  -4  -5  -7 228.772 55.6397   5
   4   5  -7 230.845 56.6968   2
   4  -5   7 258.979 71.9004   2
  -4  -5  -7 307.038 59.8152   4
  -4   5   7 404.667 63.3937   5
   4   5  -5 506.367 80.6334   6
  -4   5   5 575.510 90.3589   5
   4  -5   5 698.467 114.699   2
  -4  -5  -5 528.821 88.3482   4
   4   5  -5 633.279 97.2773   2
   4  -5   3 923.426 120.975   6
   4   5  -3 696.100 100.706   6
  -4  -5  -3 644.300 98.2960   5
  -4   5   3 738.370 109.971   5
   4  -5   3 870.438 123.710   2
  -4   5   3 1021.86 157.690   4
  -4  -5  -3 807.516 112.169   4
   4   5  -3 812.320 119.431   2
   4   5  -3 908.368 110.051   1
   4   5  -1 68.1416 22.8406   6
   4  -5   1 24.6766 22.9373   6
   4  -5   1 60.1669 29.3865   2
   4   5  -1 58.1950 32.8231   2
  -4  -5  -1 31.0141 15.5862   5
  -4   5   1 34.7091 39.0540   4
  -4  -5  -1 42.4478 25.9939   4
   4   5  -1 78.4013 24.7263   1
   4  -5  -1 35.5576 24.5258   6
  -4   5  -1 76.1312 30.0583   5
   4  -5  -1 33.0215 22.8242   2
   4   5   1 82.0892 36.9376   2
  -4  -5   1 37.3758 14.6973   5
  -4  -5   1 20.8233 21.6279   4
   4   5   1 60.6955 20.8080   1
   4   5   3 813.113 91.8875   1
   4  -5  -3 658.924 103.488   6
  -4   5  -3 789.075 107.464   5
  -4  -5   3 541.631 93.8524   4
  -4   5  -3 684.041 100.046   4
   4   5   3 709.332 108.560   3
  -4   5  -5 493.865 78.7069   4
  -4  -5   5 433.868 78.7646   4
   4   5   5 840.552 108.891   3
   4  -5  -5 598.795 87.5123   2
   4   5   5 674.855 131.040   2
  -4   5  -5 557.215 87.6724   5
  -4  -5   7 406.633 61.5707   4
   4   5   7 271.530 62.7288   3
  -4   5  -7 338.231 61.9568   5
   4  -5  -7 288.626 58.4374   6
  -4   5  -9 195.119 49.8713   6
   4  -5  -9 299.494 53.0647   2
   4   5   9 493.223 96.6576   2
  -4   5  -9 259.532 54.3302   5
   4  -5  -9 302.776 54.8789   6
  -4  -5   9 266.122 50.6825   4
   4   5   9 335.055 68.2369   3
  -4  -5   9 315.708 54.7744   3
  -4   5 -11 305.726 55.9325   6
   4  -5 -11 248.917 47.4065   2
  -4   5 -11 281.725 54.4047   5
   4  -5 -11 282.940 49.8360   6
  -4  -5  11 194.059 42.1288   4
   4   5  11 327.160 65.0381   3
  -4  -5  11 225.265 47.3690   3
  -4   5 -13 146.591 41.8387   6
   4   5  13 359.195 66.4913   2
   4   5  13 251.998 56.9033   3
  -4  -5  13 252.423 46.5596   3
  -4   5 -13 312.898 55.6788   5
   4  -5 -13 235.762 44.1800   6
   4  -5 -15 48.5480 18.7360   6
  -4   5 -15 58.4986 26.0399   6
   4   5  15 126.044 36.8479   3
  -4  -5  15 64.5029 21.4541   4
  -4  -5  15 89.2576 25.9404   3
  -4   5 -15 99.5969 30.8840   5
   4  -5 -17 11.3548 10.4579   6
  -4   5 -17 39.8245 22.3113   6
  -4   5 -17 42.8945 21.9388   5
  -4  -5  17 24.7989 17.0386   4
  -4  -5  17-6.52597 10.4112   3
   4   5  17 22.1048 14.3380   3
   4  -5 -19 423.509 62.0995   5
  -4  -5  19 457.552 67.9352   3
   4   5  19 491.316 81.2900   3
  -4   5 -21 100.536 35.7519   5
  -4   5 -21 184.027 46.3139   6
   4  -5 -21 125.270 27.4187   6
   4   5  21 64.8430 31.1367   3
  -4  -5  21 113.814 31.7033   3
   4  -5 -21 94.3004 24.4228   5
  -4   5 -23 12.9327 16.7402   5
   4   6 -20 6162.61 596.208   6
   4   6 -18 267.167 53.7807   6
  -4   6  18 211.735 51.5518   4
  -4  -6 -18 182.950 37.6333   5
  -4   6  16 87.2406 37.6891   4
  -4  -6 -16 130.111 30.8720   5
   4   6 -16 93.4364 34.6955   2
  -4  -6 -16 110.326 36.0499   4
   4   6 -14 4256.14 429.726   6
  -4  -6 -14 4660.83 428.172   5
  -4   6  14 5118.45 463.101   4
   4  -6  14 4587.36 462.057   2
  -4  -6 -14 4380.01 432.473   4
   4   6 -14 3707.30 431.017   2
  -4  -6 -12 4081.82 370.740   5
  -4   6  12 3413.14 351.571   5
   4  -6  12 2922.94 384.503   2
  -4   6  12 4401.65 407.366   4
  -4  -6 -12 3785.77 365.267   4
   4   6 -12 3536.12 360.715   6
   4   6 -10 18704.2 1734.94   6
  -4   6  10 22924.7 1737.76   5
   4  -6  10 20541.3 1784.46   2
  -4   6  10 18092.5 1774.91   4
  -4  -6 -10 18705.0 1738.72   4
   4   6 -10 16162.6 1740.78   2
   4   6  -8 638.277 85.2089   6
  -4   6   8 596.771 84.7064   5
  -4   6   8 376.267 94.2958   4
  -4  -6  -8 400.779 79.7045   5
  -4  -6  -8 679.215 90.6981   4
   4   6  -8 553.300 91.4890   2
  -4   6   6 191.603 57.7707   4
  -4  -6  -6 70.7033 30.2368   5
   4   6  -6 173.014 48.0999   2
   4  -6   6 190.029 51.0560   2
  -4   6   6 141.055 38.0105   5
   4   6  -6 112.554 34.8032   6
  -4   6   4 2396.40 241.960   4
  -4  -6  -4 1907.06 214.259   4
   4  -6   4 2510.18 238.331   2
  -4  -6  -4 1483.94 207.921   5
   4  -6   4 1930.14 217.631   6
  -4   6   4 1726.12 208.639   5
   4   6  -4 2669.34 252.033   2
  -4  -6  -2 740.496 100.225   4
   4   6  -2 829.522 127.616   2
   4  -6   2 606.227 97.9313   2
  -4   6   2 656.889 96.1531   5
   4  -6   2 629.237 99.1724   6
  -4   6   0 32944.7 3042.60   5
   4  -6   0 31792.4 3042.57   2
  -4   6   0 35797.2 3052.67   4
  -4  -6   0 35772.8 3045.18   4
   4  -6   0 31187.9 3043.09   6
   4   6   0 40972.6 3105.03   2
  -4  -6   2 840.280 106.738   4
   4  -6  -2 703.787 101.735   2
  -4   6  -2 758.986 104.137   5
   4  -6  -2 697.541 104.942   6
   4  -6  -4 2018.51 218.737   6
  -4   6  -4 2252.23 220.418   5
   4  -6  -4 1635.25 207.833   2
  -4  -6   4 1966.60 211.650   4
   4   6   4 2154.31 224.941   3
   4   6   4 2213.66 268.602   2
  -4  -6   4 1818.52 208.349   3
   4  -6  -6 115.236 34.7636   6
   4   6   6 130.914 39.3648   3
  -4  -6   6 178.646 37.6541   4
  -4  -6   6 148.763 36.5500   3
   4  -6  -6 111.826 35.6481   2
   4   6   6 244.492 75.4889   2
   4  -6  -8 468.626 74.1629   6
  -4   6  -8 581.749 80.9394   5
   4  -6  -8 578.775 80.6505   2
   4   6   8 811.433 125.244   2
  -4  -6   8 405.948 68.0479   4
   4   6   8 652.415 91.7859   3
  -4  -6   8 456.301 71.0094   3
   4  -6 -10 18583.3 1762.54   6
  -4  -6  10 18875.3 1761.80   4
  -4   6 -10 17637.5 1767.49   5
  -4  -6  10 18963.5 1761.64   3
   4   6  10 22251.1 1787.34   3
   4  -6 -12 3680.83 335.158   6
  -4   6 -12 3141.39 340.345   6
  -4  -6  12 3268.43 332.032   4
   4   6  12 3608.49 354.328   3
  -4  -6  12 3497.48 334.123   3
  -4   6 -12 3425.61 343.493   5
   4  -6 -14 3810.30 401.018   6
  -4   6 -14 4602.59 419.406   6
   4   6  14 4681.32 428.966   3
  -4  -6  14 4447.65 407.665   3
  -4   6 -14 4227.38 417.778   5
  -4   6 -16 74.2709 28.1754   5
  -4  -6  16 123.168 28.6523   3
  -4   6 -16 120.527 32.6190   6
   4  -6 -16 77.3916 21.7875   6
  -4   6 -18 235.283 49.8315   5
   4   6  18 259.851 50.6778   3
  -4   6 -18 202.501 43.9926   6
   4  -6 -18 190.432 33.9259   6
   4  -6 -18 188.360 37.6810   5
  -4   6 -20 6686.57 638.768   5
   4   7 -15 54.4719 21.4485   6
  -4  -7 -15 13.4989 15.2809   5
  -4   7  13 380.990 75.8650   4
  -4  -7 -13 453.908 64.5029   5
   4   7 -13 297.864 57.7826   6
  -4   7  11 81.9177 33.9441   4
  -4  -7 -11 60.6748 26.2803   5
  -4  -7 -11 119.421 31.8673   4
   4   7 -11 76.6589 32.6223   2
  -4   7   9 93.4618 34.8385   4
  -4  -7  -9 37.5347 21.5653   5
  -4  -7  -9 71.2178 24.4718   4
   4   7  -9 23.7812 24.7790   2
   4  -7   9 44.1730 30.4705   2
  -4   7   7 74.6543 30.5518   4
   4   7  -7 27.2391 22.2213   2
   4  -7   7 38.4486 26.7319   2
  -4  -7  -7 96.4546 28.9460   4
  -4   7   7 50.0237 20.3229   5
  -4  -7  -5 497.911 69.9103   4
  -4   7   5 390.838 74.3837   4
   4   7  -5 243.257 74.2303   2
   4  -7   5 407.080 74.9001   2
  -4   7   5 416.068 64.6578   5
   4  -7   5 341.743 62.3454   6
  -4  -7  -3 448.752 71.9479   4
  -4   7   3 614.850 87.3446   4
  -4   7   3 584.117 78.7458   5
   4   7  -3 520.718 101.108   2
   4  -7   3 325.421 70.8557   2
  -4  -7  -1 25.5180 17.4861   4
  -4   7   1 22.7423 13.9925   5
   4  -7   1 45.6064 20.5027   6
   4  -7   1-8.64215 11.3430   2
  -4  -7   1 17.0058 13.5576   4
  -4   7  -1 15.3510 14.1225   5
   4  -7  -1 36.6459 20.5639   6
   4   7   1-21.8043 19.9846   2
   4  -7  -1 16.2797 12.9882   2
  -4  -7   3 626.693 77.0196   4
  -4   7  -3 351.840 62.9444   5
   4  -7  -3 423.234 69.0026   6
  -4  -7   3 393.382 64.6865   3
   4   7   3 435.899 104.741   2
   4  -7  -3 466.631 70.0484   2
   4  -7  -5 402.573 61.7729   6
  -4   7  -5 312.757 56.4666   5
  -4  -7   5 372.157 57.5446   3
   4  -7  -5 352.235 59.6614   2
   4   7   5 408.534 90.9032   2
   4  -7  -7 93.7721 25.0893   6
  -4   7  -7 45.0396 18.7343   5
  -4  -7   7 46.5702 18.8209   4
   4   7   7 82.0033 27.9920   3
  -4  -7   7 13.2013 11.4477   3
   4  -7  -9 77.6582 22.5240   6
  -4   7  -9 37.4878 17.3107   5
  -4  -7   9 24.5270 13.2353   3
  -4  -7   9 55.9069 21.6538   4
   4   7   9 62.4636 23.4435   3
  -4   7 -11 68.1498 24.6582   5
  -4  -7  11 56.5078 18.8095   3
   4   7  11 87.3375 29.3455   3
  -4   7 -13 300.627 53.8012   5
  -4   7 -15 91.8115 28.6480   5
   4  -8   4 1689.86 188.323   2
   4   8  -2 265.456 96.0536   2
  -4  -8  -2 625.028 82.6902   4
   4   8   0 7665.38 1079.81   2
   4  -8   0 12386.0 1038.92   2
   4   8   2 533.109 109.978   2
   4  -8  -2 399.133 66.1515   2
  -4  -8   2 564.247 72.8019   4
  -4  -8   4 1728.80 182.628   4
   5   0   0-6.68627 12.2166   6
  -5   0   0-10.5926 9.67948   5
   5   0   0 16.6692 15.2260   1
  -5   0   0-15.5916 14.2422   1
  -5   0   0 15.2600 19.7102   1
   5   0   0-11.5994 18.3496   2
  -5   0   0 10.6181 21.6840   4
   5   0   0-10.0351 15.8760   3
   5   0   0-15.0248 19.4065   1
   5   0  -2 7.12934 17.2247   6
   5   0   2 6.41383 10.1447   6
  -5   0  -2 11.3705 17.9843   5
  -5   0   2-9.69928 15.3410   5
  -5   0  -2-15.9548 20.6044   1
  -5   0   2-15.9667 20.6197   1
   5   0  -2-16.7463 21.6265   1
  -5   0  -2-16.1918 14.7860   1
  -5   0   2-14.8001 13.5152   1
   5   0   2-17.5121 15.9916   1
   5   0  -2-11.1608 17.6526   2
   5   0   2 11.3149 17.8963   3
  -5   0   2 10.5013 16.6095   4
   5   0   2 15.8219 14.4482   1
   5   0  -2-14.3981 18.5940   1
   5   0  -4 43.0920 29.3300   1
   5   0   4 15.6278 14.2713   1
   5   0  -4 7.72141 9.97228   6
  -5   0   4-9.20591 14.5610   5
   5   0   4 6.42159 11.7286   6
  -5   0  -4-11.4398 20.8931   5
   5   0  -4-17.8315 23.0280   1
   5   0   4-16.6019 21.4402   1
  -5   0   4-16.7056 0.12610   1
  -5   0   4 44.6366 30.3813   1
  -5   0  -4-15.9962 20.6579   1
  -5   0  -4-17.8858 23.0981   1
   5   0  -4-10.5822 19.3270   2
   5   0   4 25.4420 25.9752   2
   5   0   4-12.1105 11.0595   3
  -5   0  -4-10.8847 28.1134   4
  -5   0   4-10.3528 9.45465   4
  -5   0   4-7.83973 14.3184   3
   5   0  -6-13.7404 17.7525   1
   5   0   6-15.6970 14.3439   1
   5   0  -6 8.49893 13.4529   6
  -5   0  -6-11.2489 14.5368   5
   5   0   6 6.58077 13.4478   6
  -5   0   6-9.01672 16.4761   5
  -5   0   6-15.1001 13.7992   1
   5   0   6-16.9680 21.9191   1
  -5   0   6-17.7211 16.1911   1
   5   0  -6-18.1647 23.4642   1
  -5   0  -6-15.7830 20.3893   1
   5   0   6-13.1200 16.9517   2
  -5   0  -6-10.5408 16.6803   4
  -5   0   6 10.2208 13.2100   4
   5   0   6-12.6132 0.53380   3
  -5   0   6-7.77985 12.3165   3
   5   0  -8 13.1686 12.0255   1
   5   0  -8 9.28422 14.6847   6
  -5   0   8 7.80135 12.3394   5
  -5   0  -8-11.0542 14.2759   5
  -5   0  -8-20.8689 26.9505   1
  -5   0   8-14.2957 13.0548   1
  -5   0   8-17.7360 16.1962   1
   5   0  -8 17.5800 16.0537   1
   5   0   8-16.3428 14.9241   1
  -5   0  -8-15.0777 19.4718   1
   5   0  -8-9.41366 8.59689   2
   5   0   8 13.5456 12.3698   2
  -5   0  -8 10.5316 13.6010   4
  -5   0   8-7.52364 13.7410   3
   5   0  10-14.0555 18.1519   1
  -5   0  10-17.0549 15.5745   1
   5   0 -10-9.85679 15.5906   6
   5   0  10-6.42407 15.5212   6
  -5   0  10 26.0869 23.8220   1
  -5   0 -10 20.0085 25.8395   1
   5   0  10-15.3524 19.8267   1
  -5   0 -10-14.1934 18.3300   1
   5   0 -10 9.05893 11.6996   2
  -5   0  10-9.62226 17.5740   4
  -5   0  10 7.90410 10.2084   3
   5   0  12 13.0971 11.9609   1
   5   0 -12-11.0351 20.1543   1
  -5   0  12 16.1995 14.7937   1
   5   0 -12-10.3650 21.1650   6
  -5   0  12 6.04613 9.56434   5
   5   0  12 12.7646 11.6574   6
  -5   0 -12-11.8773 15.3394   5
  -5   0 -12 12.3105 15.8988   1
  -5   0  12 24.4438 19.3314   1
   5   0 -12 15.3708 19.8506   1
   5   0  12-14.2658 18.4238   1
  -5   0 -12-18.7807 17.1507   1
   5   0 -12 8.50734 13.4567   2
   5   0  12 14.7008 18.9855   2
  -5   0  12 9.83562 15.5574   4
  -5   0 -12-10.9513 14.1436   4
   5   0  12-12.4086 16.0255   3
  -5   0  12-9.21446 14.5750   3
  -5   0  14 15.5755 20.1172   1
   5   0  14 12.1664 15.7156   1
   5   0 -14-10.5191 16.6410   1
   5   0 -14-14.5029 18.7323   1
  -5   0 -14 11.3394 20.7124   1
  -5   0 -14 17.8886 23.1040   1
   5   0  14-13.6635 17.6485   1
  -5   0  14-11.6374 18.4094   1
   5   0 -14-10.9183 19.9433   6
  -5   0 -14-12.6851 16.3852   5
   5   0 -14-8.09317 16.5290   2
   5   0  14-14.6207 18.8844   2
  -5   0 -14 11.3460 23.1698   4
  -5   0  14-10.4145 9.51641   4
   5   0  14 12.6947 16.3976   3
  -5   0  14-12.6507 20.0118   3
   5   0 -16-10.4282 19.0458   1
  -5   0  16 15.2306 19.6693   1
  -5   0 -16 10.4503 13.4962   1
   5   0  16-13.3226 17.2054   1
   5   0 -16 14.1061 12.8818   1
   5   0 -16 11.0046 14.2119   6
  -5   0 -16-13.3844 17.2852   5
   5   0 -16-7.52929 11.9093   2
   5   0 -16-5.21515 9.52541   5
  -5   0 -16-12.0302 19.0280   4
  -5   0  16 21.2460 19.4015   4
  -5   0  16-17.2726 22.3063   3
   5   0  16-13.0914 11.9553   3
   5   0 -18-10.0355 18.3321   6
   5   0  18 13.1062 23.9393   2
   5   0 -18 7.39278 15.1001   2
  -5   0 -18 13.6100 12.4340   5
  -5   0 -18-12.5799 16.2502   4
  -5   0  18 21.5789 19.7087   4
   5   0  18-13.9340 17.9985   3
   5   0 -20-7.14982 11.3164   2
   5   0  20-11.8095 18.6833   2
  -5   0 -20 13.1028 16.9264   5
  -5   0 -20 12.9623 20.5061   4
  -5   0  20-11.5232 14.8871   4
   5   0  20-13.9877 12.7801   3
  -5   0  20-22.2190 35.1452   3
   5   0 -22-7.18536 9.27994   6
   5   0  22 10.4313 13.4715   2
  -5   0 -22-11.9037 15.3730   5
  -5   0  22 11.7221 18.5405   4
  -5   0  22-19.6005 17.8988   3
   5   0  22 13.9396 18.0020   3
   5   0 -24-6.23466 11.4127   6
  -5   0  24-16.4873 21.3058   3
   5   0  24-13.1592 17.0114   3
  -5   0 -24-10.3178 9.45348   5
  -5   0  26-14.1304 18.2504   3
   5   0  26-11.7867 15.2242   3
  -5   0  26 11.1713 14.4297   4
   5  -1  25 3481.22 379.619   3
  -5   1  25 3427.17 372.687   4
   5  -1  25 3868.48 359.251   2
   5   1 -23 401.482 58.0609   6
  -5  -1 -23 477.849 74.1255   5
   5  -1  23 385.890 65.5327   2
   5   1 -23 364.534 62.2416   2
  -5   1  23 270.589 70.8036   4
  -5  -1 -23 440.022 82.1062   4
   5  -1  23 332.949 79.7117   3
   5   1 -21 208.890 46.9681   6
  -5  -1 -21 474.777 77.7181   5
   5  -1  21 436.830 70.2427   2
   5   1 -21 291.874 53.7251   2
  -5  -1 -21 362.091 75.6283   4
  -5   1  21 399.280 75.2270   4
  -5   1  21 312.141 74.6636   3
   5  -1  21 319.994 76.8620   3
   5   1 -19 9888.65 899.599   6
  -5  -1 -19 7896.26 911.930   5
  -5   1  19 11076.7 931.191   4
  -5  -1 -19 11624.0 942.002   4
   5  -1  19 9167.93 913.754   2
   5  -1  19 11412.4 951.623   3
  -5   1  19 7213.81 923.265   3
   5   1 -19 10379.1 901.808   2
   5   1 -17 12889.1 1164.03   6
  -5  -1 -17 13008.4 1185.08   5
   5  -1  17 9989.64 1168.56   2
  -5  -1 -17 13657.5 1192.74   4
  -5   1  17 13535.4 1183.34   4
   5  -1  17 14228.8 1200.26   3
  -5   1  17 10297.3 1193.07   3
   5   1 -17 13638.2 1164.50   2
   5  -1  15 24830.9 2260.93   1
   5   1 -15 25978.4 2255.76   1
  -5   1  15 24853.9 2258.41   1
   5   1 -15 32108.1 2274.72   6
  -5  -1 -15 22067.0 2271.77   5
   5  -1  15 17217.8 2257.28   2
  -5   1  15 29496.0 2280.51   4
   5  -1  15 30467.2 2291.45   3
  -5   1  15 16674.4 2275.35   3
   5   1 -15 27653.6 2256.22   2
  -5   1  13 1647.06 177.292   1
   5   1 -13 1302.37 190.675   1
   5   1 -13 1584.57 170.086   2
  -5   1  13 1438.85 160.343   5
   5  -1  13 1200.00 177.270   2
  -5   1  13 1765.66 182.801   4
  -5   1  13 1204.16 189.465   3
   5  -1  13 1515.51 182.146   3
  -5   1  13 1285.32 190.715   1
  -5  -1 -13 1492.67 172.754   1
   5  -1  13 1150.03 178.763   1
   5  -1  13 1277.22 170.597   1
  -5   1  11 328.574 78.5419   1
   5   1 -11 266.643 54.4996   1
  -5  -1 -11 317.412 60.8976   1
   5   1 -11 238.995 68.8685   1
  -5  -1 -11 375.831 88.7822   1
   5  -1  11 192.784 58.3915   1
   5   1 -11 263.589 66.1635   6
  -5   1  11 266.274 51.1909   5
   5  -1  11 208.490 60.6017   2
   5   1 -11 370.725 61.7741   2
  -5  -1 -11 276.279 62.1319   5
  -5  -1 -11 317.150 64.6405   4
  -5   1  11 276.314 65.5352   3
   5  -1  11 212.153 55.1756   3
  -5  -1  -9 13521.1 1197.81   1
  -5   1   9 11300.7 1217.51   1
   5  -1   9 12525.7 1214.77   1
   5  -1   9 14331.5 1204.14   1
   5   1  -9 12526.9 1187.82   1
   5   1  -9 12421.5 1219.41   1
  -5  -1  -9 15746.2 1261.08   1
  -5   1   9 14903.4 1204.59   1
   5  -1   9 11177.9 1176.83   6
   5   1  -9 15474.5 1227.11   6
  -5  -1  -9 14224.6 1194.50   5
  -5   1   9 11769.6 1175.01   5
   5  -1   9 13126.4 1201.61   2
  -5  -1  -9 12391.1 1191.69   4
   5  -1   9 11900.6 1186.83   3
  -5   1   9 13101.6 1175.70   3
   5   1  -9 12422.0 1182.59   2
   5  -1   7 7246.82 695.032   1
   5  -1   7 7921.45 679.296   1
   5   1  -7 6587.31 660.520   1
   5   1  -7 6961.93 692.701   1
  -5  -1  -7 8170.85 720.704   1
  -5   1   7 7308.55 675.398   1
   5  -1   7 5527.36 645.301   6
  -5  -1  -7 6637.12 655.524   5
  -5   1   7 7573.22 658.807   5
   5  -1   7 6796.11 667.364   2
  -5  -1  -7 7125.23 663.338   4
  -5   1   7 7505.85 656.827   4
   5  -1   7 6947.87 659.238   3
   5   1  -7 5933.43 649.508   2
  -5   1   5 91154.1 7719.36   1
   5  -1   5 91111.8 7696.37   1
   5   1  -5 92874.9 7692.75   1
  -5  -1  -5 92771.2 7699.28   1
  -5  -1  -5 95316.6 7730.94   1
  -5   1   5 95224.5 7700.64   1
   5  -1   5 91429.9 7678.44   6
   5   1  -5 66034.8 7696.90   6
  -5  -1  -5 80861.0 7674.56   5
   5  -1   5 91204.5 7691.64   2
  -5   1   5 68997.4 7669.71   4
   5  -1   5 91222.7 7679.59   3
  -5   1   5 89306.1 7651.75   3
   5   1  -5 83788.0 7672.04   2
   5  -1   3 2768.17 319.146   1
  -5   1   3 2637.10 313.401   1
   5  -1   3 2578.57 301.676   1
  -5  -1  -3 2822.30 307.298   1
   5   1  -3 2790.19 299.240   1
  -5  -1  -3 3057.74 320.763   1
  -5   1   3 2669.60 300.942   1
   5  -1   3 2659.87 288.996   6
   5   1  -3 3083.19 321.465   6
  -5  -1  -3 2538.86 288.317   5
  -5   1   3 2911.68 293.567   5
   5  -1   3 2901.39 302.703   2
  -5   1   3 2535.36 282.810   4
  -5  -1  -3 3263.79 303.584   4
   5  -1   3 2675.82 286.364   3
  -5   1   3 2682.30 268.212   3
   5   1  -3 2716.39 286.735   2
   5  -1   1 3078.98 349.642   1
  -5   1   1 3375.81 356.101   1
  -5  -1  -1 3287.15 347.216   1
   5   1  -1 2933.86 348.730   1
   5  -1   1 2958.02 345.768   1
  -5   1   1 3221.99 340.815   1
  -5  -1  -1 3181.45 347.770   1
   5   1  -1 3389.38 344.122   6
  -5  -1  -1 3308.01 325.454   5
  -5   1   1 3037.38 327.663   5
   5  -1   1 3089.04 337.366   2
  -5  -1  -1 3422.97 336.622   4
  -5   1   1 3520.30 328.744   4
   5   1  -1 3155.27 331.159   3
   5  -1   1 2713.70 311.571   3
   5   1  -1 3163.14 328.883   2
  -5  -1   1 3020.44 339.104   1
  -5   1  -1 2862.95 347.338   1
   5  -1  -1 2949.42 341.544   1
   5  -1  -1 3244.90 346.753   1
   5   1   1 2942.54 351.296   1
  -5  -1   1 3315.05 346.487   1
  -5   1  -1 3221.48 340.772   1
   5  -1  -1 3555.98 325.655   6
   5   1   1 4823.54 351.425   6
  -5  -1   1 2744.35 312.280   5
  -5   1  -1 2764.89 326.918   5
  -5  -1   1 3454.24 334.109   4
  -5   1  -1 2758.87 319.975   4
   5   1   1 2905.45 330.525   3
   5   1   1 3206.78 327.699   2
   5  -1  -1 3367.33 335.043   2
  -5  -1   3 2856.04 310.918   1
  -5   1  -3 2639.02 314.759   1
   5  -1  -3 2329.18 299.515   1
  -5   1  -3 3320.34 320.196   1
   5  -1  -3 3363.95 325.661   1
  -5  -1   3 2751.73 307.299   1
   5  -1  -3 2506.12 281.344   6
   5   1   3 2458.85 259.619   6
  -5   1  -3 3435.11 310.567   5
  -5  -1   3 2382.23 274.809   5
  -5  -1   3 2946.97 298.537   4
  -5   1  -3 2850.23 288.978   4
   5   1   3 2497.07 299.313   3
   5   1   3 3089.50 300.084   2
   5  -1  -3 3254.81 303.441   2
   5   1   5 97481.6 7528.57   1
   5   1   5 90623.1 7533.84   1
  -5   1  -5 90265.2 7539.53   1
  -5   1  -5 79400.5 7530.48   1
   5  -1  -5 97237.3 7542.87   1
  -5  -1   5 96972.1 7532.81   1
   5  -1  -5 82510.9 7490.16   6
   5   1   5 69385.2 7458.00   6
   5   1   5 111416. 7478.49   6
  -5   1  -5 86828.1 7507.89   5
  -5  -1   5 82507.1 7482.06   5
  -5   1  -5 82644.1 7494.55   4
  -5  -1   5 93364.9 7508.12   4
   5   1   5 86424.3 7518.45   3
   5  -1  -5 84166.1 7501.98   2
  -5  -1   5 80073.3 7491.28   3
   5   1   5 93945.2 7511.87   2
  -5  -1   7 7411.79 700.873   1
   5   1   7 6991.41 684.493   1
   5   1   7 7804.45 700.452   1
   5  -1  -7 6692.83 681.876   1
  -5   1  -7 7172.71 696.323   1
   5  -1  -7 6814.83 691.354   1
  -5   1  -7 8386.43 717.733   1
  -5  -1   7 8001.84 697.750   1
   5  -1  -7 6749.33 655.547   6
  -5   1  -7 7820.81 678.413   5
  -5  -1   7 6334.36 643.236   5
  -5  -1   7 6496.18 664.338   4
   5   1   7 6765.47 680.065   3
   5   1   7 7754.73 682.190   2
   5  -1  -7 6714.75 664.042   2
  -5  -1   7 6792.32 658.384   3
  -5  -1   9 13487.5 1249.39   1
   5   1   9 13719.0 1243.14   1
   5   1   9 13948.4 1249.10   1
   5  -1  -9 13349.6 1242.16   1
   5  -1  -9 14332.1 1253.32   1
  -5   1  -9 12980.9 1265.33   1
  -5  -1   9 13569.4 1242.06   1
   5  -1  -9 13698.3 1214.95   6
  -5  -1   9 12006.9 1194.45   5
  -5   1  -9 13787.5 1222.42   4
   5   1   9 12634.7 1235.67   3
   5  -1  -9 13902.6 1220.51   2
   5   1   9 14259.5 1244.49   2
  -5  -1  11 329.638 56.3848   3
   5   1  11 321.795 66.3887   3
  -5   1 -11 320.907 62.0775   5
  -5   1 -11 366.011 74.1823   1
  -5  -1  11 429.852 77.0940   1
   5  -1 -11 269.817 66.1573   1
   5   1  11 197.265 57.2112   1
  -5   1 -11 238.135 69.1277   1
   5  -1 -11 331.810 58.0866   2
   5   1  11 264.579 67.5124   2
  -5   1 -11 370.724 64.2335   4
  -5  -1  11 242.691 53.4493   4
   5   1  11 140.557 54.6221   1
   5  -1 -11 313.676 70.3595   1
  -5  -1  11 188.235 58.9446   1
  -5  -1  13 1694.01 195.292   1
  -5   1 -13 1592.11 192.015   1
   5   1  13 1148.76 176.543   1
   5  -1 -13 1376.14 182.412   1
  -5   1 -13 1551.93 205.022   1
   5  -1 -13 1480.22 172.004   6
  -5   1 -13 1611.51 186.248   5
  -5  -1  13 1620.45 177.245   4
  -5  -1  13 1528.81 171.751   3
   5   1  13 1567.76 187.390   3
   5   1  13 1532.82 192.467   2
   5  -1 -13 1549.43 170.188   2
  -5   1 -15 23902.4 2294.87   1
  -5  -1  15 24579.5 2298.28   1
   5  -1 -15 25547.2 2299.55   1
  -5   1 -15 23930.2 2277.43   6
   5  -1 -15 26988.3 2287.31   6
  -5   1 -15 28835.7 2305.01   5
  -5   1 -15 28113.2 2296.93   4
  -5  -1  15 27275.5 2287.68   4
   5   1  15 23769.3 2296.01   3
  -5  -1  15 31068.2 2298.04   3
   5  -1 -15 25861.4 2273.38   2
  -5   1 -17 11647.2 1154.17   6
   5  -1 -17 12740.7 1162.64   6
  -5   1 -17 13653.3 1181.35   5
   5  -1 -17 12564.9 1144.43   5
  -5   1 -17 14192.2 1172.14   4
  -5  -1  17 14764.4 1167.67   4
   5   1  17 11806.6 1170.49   3
  -5  -1  17 15347.2 1192.39   3
   5  -1 -17 11172.8 1143.46   2
   5   1  17 10931.0 1169.12   2
   5  -1 -19 6425.19 856.940   6
  -5   1 -19 10840.0 896.410   5
   5  -1 -19 10132.0 854.749   5
  -5  -1  19 12503.4 884.174   4
   5   1  19 8573.11 878.215   3
  -5  -1  19 10962.4 924.094   3
   5  -1 -19 8809.52 852.504   2
   5   1  21 357.199 64.1116   2
  -5   1 -21 387.330 72.4398   5
   5  -1 -21 209.482 51.0089   6
  -5  -1  21 198.521 74.1944   3
   5   1  21 274.013 64.2563   3
   5  -1 -23 432.042 65.4226   6
  -5  -1  23 265.119 59.8635   4
  -5  -1  23 211.259 74.8693   3
   5   1  23 305.245 66.0855   3
  -5   1 -23 442.321 78.5625   5
  -5  -1  25 3911.56 383.063   4
  -5  -1  25 3407.17 419.761   3
   5  -1 -25 4601.80 374.695   6
  -5   1 -25 4558.39 393.089   5
  -5  -1  27 7205.41 552.437   3
  -5  -1  27 4339.07 487.832   4
   5  -2  26 25.3421 20.0830   3
   5  -2  26 7.73233 12.2984   2
   5   2 -24-5.69388 7.35422   6
  -5   2  24-11.3040 14.5986   4
  -5  -2 -24-7.95749 7.26760   5
   5   2 -24 7.91547 12.5201   2
  -5  -2 -24 39.8851 24.2814   4
   5  -2  24 15.0770 23.8468   3
   5   2 -22 81.0935 23.6316   6
  -5  -2 -22 94.4166 30.5174   5
   5  -2  22 95.5957 32.0925   2
   5   2 -22 39.8077 23.8295   2
  -5   2  22 51.6463 29.5528   4
  -5  -2 -22 44.2263 27.6439   4
   5  -2  22 34.1831 27.7500   3
   5   2 -20-7.17478 11.3481   6
  -5  -2 -20-11.0563 10.0964   5
   5  -2  20 22.0699 17.4534   2
   5   2 -20 8.18341 12.9433   2
  -5   2  20-14.2220 22.4942   4
  -5  -2 -20-15.2174 19.6519   4
   5   2 -18 23.8110 19.1817   6
   5  -2  18 12.5703 19.8875   2
   5   2 -18-8.68251 17.7352   2
  -5   2  18-14.3740 22.7396   4
  -5  -2 -18 14.7337 23.3084   4
   5  -2  18-17.4244 22.5071   3
   5   2 -16 27.5018 18.9330   6
  -5  -2 -16 26.7267 24.5706   5
   5  -2  16 69.5776 33.7398   2
   5   2 -16 9.30549 12.3485   2
  -5   2  16 39.7065 24.3388   4
   5  -2  16 62.3971 35.0077   3
   5   2 -14 20.3282 20.7675   6
  -5   2  14 14.6833 13.4291   5
   5   2 -14 9.47125 12.2541   2
  -5  -2 -14-13.4084 17.3319   5
  -5  -2 -14 12.7647 20.2030   4
  -5   2  14 12.7191 16.4425   4
   5  -2  14-13.5272 12.3752   3
   5  -2  12 48.4336 23.0701   1
   5   2 -12 79.9669 33.9263   6
  -5   2  12 117.052 32.4607   5
   5  -2  12 119.137 43.7274   2
   5   2 -12 185.076 40.4191   2
  -5  -2 -12 88.8596 37.5032   5
  -5  -2 -12 121.156 37.5391   4
  -5   2  12-12.0497 13.5588   4
   5  -2  12 11.5594 13.1981   3
   5  -2  10 62.2923 27.2345   1
  -5   2  10 91.6828 32.5744   1
   5   2 -10 18.4610 24.3117   1
  -5   2  10 58.9814 36.2209   1
   5  -2  10 35.2474 23.2524   1
   5   2 -10 12.3561 20.1149   6
  -5   2  10 88.7004 27.2829   5
   5  -2  10 86.6529 37.6042   2
  -5  -2 -10 45.8640 23.8919   5
  -5  -2 -10 45.9794 23.9496   4
  -5   2  10 11.5219 21.5749   4
   5  -2  10 41.1007 21.5146   3
  -5   2   8 22.6623 23.2694   1
  -5   2   8 79.2338 40.5226   1
   5  -2   8 75.1987 38.4669   1
   5   2  -8 37.1953 29.5191   1
  -5  -2  -8 20.7355 26.8924   1
  -5  -2  -8 10.3462 13.5891   1
   5   2  -8 12.1844 15.9291   6
  -5   2   8 10.0811 18.5775   5
   5   2  -8 37.4118 21.0668   2
   5  -2   8 40.9530 21.7328   2
  -5  -2  -8 10.3085 16.4918   5
  -5   2   8 44.6562 27.0860   4
   5  -2   8 32.8457 22.4928   1
   5   2  -6 19.4962 15.9040   1
   5  -2   6 45.9958 23.8016   1
  -5   2   6 24.1144 22.3633   1
  -5  -2  -6 56.8565 34.8320   1
   5  -2   6 19.3098 25.2402   1
  -5   2   6 75.8328 34.8429   1
   5   2  -6 55.8898 34.2473   1
  -5  -2  -6 43.3495 28.2615   1
   5   2  -6 56.1425 31.0068   6
  -5   2   6 53.0455 24.0489   5
  -5  -2  -6 70.0570 30.4087   4
  -5   2   6 43.5243 28.3733   4
   5  -2   6 33.4875 17.5340   3
   5   2  -4 10.3969 16.4895   1
   5  -2   4-11.8474 15.3485   1
  -5  -2  -4-16.9315 15.5093   1
   5   2  -4 18.0865 23.3889   1
  -5   2   4-17.9275 16.4162   1
  -5   2   4 11.8584 10.8973   1
  -5  -2  -4 23.3553 15.1300   1
   5   2  -4 8.70546 17.8175   6
   5  -2   4-11.9830 15.5231   6
  -5   2   4 22.8479 18.1098   5
   5  -2   4 38.4988 23.4689   2
   5   2  -4 18.6545 14.8028   2
  -5  -2  -4 27.0378 16.5052   5
  -5  -2  -4 23.4281 23.9500   4
  -5   2   4 10.5186 21.5125   4
   5  -2   4 7.21010 11.4690   3
   5   2  -2 11.7718 16.9965   6
  -5   2   2-11.6510 15.0463   5
  -5  -2  -2-8.63200 11.1475   5
   5  -2   2-12.2984 19.4517   6
  -5  -2  -2 15.5814 14.2284   1
  -5   2   2-17.2730 15.7731   1
  -5  -2  -2-11.9646 15.4512   1
  -5   2   2 11.7098 15.1221   1
   5   2  -2-16.9918 31.0325   1
   5  -2   2-12.0668 11.0190   2
  -5  -2  -2 35.8871 21.8472   4
   5  -2   2 5.20157 9.49980   3
  -5   2   2-10.1028 20.6288   4
   5   2  -2-12.3483 15.9466   3
   5   2  -2 10.5026 9.59060   1
   5  -2   2 17.2406 15.7435   1
   5   2   0 97.3084 35.0874   1
   5  -2   0 174.140 51.6395   1
   5   2   0 130.047 25.2516   6
  -5   2   0 132.487 40.1300   5
  -5  -2   0 164.293 37.1992   5
   5  -2   0 176.836 44.8680   6
  -5  -2   0 147.845 43.9419   1
  -5   2   0 138.933 51.7088   1
  -5  -2   0 134.681 48.9864   1
  -5   2   0 155.232 42.7014   1
   5   2   0 187.111 57.4057   1
   5   2   0 97.7114 33.3799   2
   5  -2   0 186.124 49.1492   2
   5   2   0 190.137 47.9850   3
  -5  -2   0 209.932 50.4062   4
  -5   2   0 216.503 50.0080   4
  -5   2   0 99.0017 256.013   3
  -5   2   0 97.1037 25.2590   3
  -5  -2   2 12.7458 11.6390   5
   5  -2  -2-11.0854 17.5331   6
  -5   2  -2-12.3297 15.9227   1
  -5  -2   2 25.1612 22.9762   1
  -5  -2   2-14.5140 18.7435   1
  -5   2  -2 17.5216 22.6275   1
   5   2   2 10.0852 13.0241   2
   5  -2  -2-11.4506 14.7874   2
  -5  -2   2-11.3046 14.5988   4
   5   2   2 13.3814 17.2808   3
  -5   2  -2-9.87679 15.6216   4
   5   2   2 15.9735 20.6283   1
   5   2   2-11.1891 14.4496   1
   5  -2  -2-15.2457 27.8436   1
   5  -2  -4 20.3693 20.8466   6
  -5  -2   4 26.7983 13.9189   5
  -5   2  -4 12.5715 19.9365   5
  -5   2  -4 13.3053 21.0942   1
  -5  -2   4 15.0453 23.8406   1
  -5  -2   4 13.1098 16.9922   1
  -5   2  -4 18.0489 23.3536   1
   5   2   4 42.0949 21.5373   2
   5  -2  -4 32.4691 26.1887   2
  -5  -2   4-11.0671 20.2643   4
   5   2   4 28.4144 22.5176   3
  -5   2  -4 9.81096 15.5852   4
   5  -2  -4 15.2732 14.0223   1
   5   2   4-15.6632 20.2796   1
   5   2   4-11.7503 10.8277   1
  -5  -2   6 19.7224 20.4772   3
   5  -2  -6 46.1302 24.1185   6
  -5  -2   6 44.7697 14.8683   5
  -5   2  -6 72.8700 29.5778   5
   5  -2  -6 46.0557 28.2839   1
  -5  -2   6 59.3909 30.5454   1
   5   2   6 36.0279 22.2469   1
  -5  -2   6 40.3685 24.8560   1
  -5   2  -6 58.2890 35.4031   1
  -5   2  -6 17.6183 28.1137   1
   5   2   6 44.3255 25.0649   2
   5  -2  -6 40.3997 24.6841   2
  -5   2  -6 9.80054 15.9422   4
   5   2   6 43.1928 29.6334   3
   5  -2  -6 29.8177 27.4820   1
   5   2   6 76.8481 34.5797   1
   5   2   8 58.5033 35.4731   1
   5  -2  -8 17.1789 17.8133   6
  -5   2  -8 93.4488 33.8748   5
  -5  -2   8 28.7700 29.5374   1
  -5  -2   8 26.3849 21.0970   1
   5   2   8 11.8919 11.2973   1
   5  -2  -8 29.4553 27.0773   1
  -5   2  -8 70.0292 35.8836   1
  -5   2  -8 15.6434 24.9376   1
   5   2   8 59.0810 28.7174   2
  -5   2  -8 48.2722 23.5323   4
  -5  -2   8 28.0081 21.1138   4
   5   2   8 14.0295 13.1846   3
  -5  -2   8 19.1370 17.7507   3
   5   2  10 13.5732 17.9006   3
  -5  -2  10 53.4277 24.6628   3
  -5   2 -10 11.3290 18.2825   5
  -5   2 -10 65.3465 33.5547   1
  -5   2 -10 14.9942 23.9917   1
   5  -2 -10 66.3580 32.2691   1
   5   2  10 37.1958 25.5756   2
   5  -2 -10 50.4714 25.7338   2
  -5   2 -10 38.9120 23.7816   4
   5   2  10 83.8515 33.9589   1
  -5   2 -12 79.2267 31.4808   5
   5  -2 -12 62.5370 25.3209   6
   5  -2 -12 82.1061 27.8031   2
  -5  -2  12 74.9433 27.9525   4
  -5   2 -12 116.000 34.6191   4
  -5  -2  12 25.1761 16.2661   3
   5   2  12 25.5169 20.9019   3
   5  -2 -14 15.6267 14.3205   6
   5  -2 -14 13.6010 15.2589   2
   5   2  14 25.2258 19.9855   2
  -5  -2  14 8.18207 10.6348   4
  -5   2 -14 36.1853 20.2705   4
  -5  -2  14 8.31639 13.2086   3
   5   2  14 12.0592 11.0777   3
   5  -2 -16 39.7591 20.7647   6
  -5   2 -16 9.71239 12.9105   6
   5  -2 -16 24.9594 16.4042   2
  -5   2 -16 49.6034 22.8538   5
  -5  -2  16 39.2741 19.2224   4
   5   2  16 34.7720 21.3883   3
  -5  -2  16 34.8137 18.0330   3
  -5   2 -18-13.2809 17.1512   5
   5   2  18 10.6218 13.7173   2
   5  -2 -18 6.14041 7.93013   5
   5  -2 -18 8.10423 10.4661   6
  -5   2 -18-9.97359 12.8802   6
  -5  -2  18-10.3593 16.3848   3
   5  -2 -20-8.34489 15.2406   6
  -5   2 -20 10.5485 16.6841   6
  -5   2 -20 13.8954 12.6888   5
   5   2  20-9.15491 18.6934   2
   5  -2 -20 5.95003 13.3090   5
  -5  -2  20-8.18220 12.9414   4
  -5  -2  20 13.4295 17.3430   3
   5  -2 -22 111.613 32.0171   6
   5  -2 -22 49.6008 19.8554   5
  -5  -2  22 65.4451 25.6025   4
  -5  -2  22 117.782 49.0145   3
  -5   2 -22 55.2528 28.9337   5
   5  -2 -24-8.39117 13.2823   6
  -5  -2  24 19.4083 25.0695   3
   5   2  24 10.8358 9.90890   3
  -5  -2  24 17.0554 13.4981   4
  -5  -2  26-8.86832 16.2248   4
  -5  -2  26-19.6813 17.9979   3
   5  -3  25 3636.01 352.181   3
  -5  -3 -25 4314.38 346.555   4
   5   3 -23 505.551 66.9809   6
  -5   3  23 483.314 75.3871   4
  -5  -3 -23 351.480 61.3077   5
   5  -3  23 427.309 68.7993   2
   5   3 -23 380.607 64.7954   2
  -5  -3 -23 271.239 67.6947   4
   5  -3  23 340.506 80.5027   3
  -5  -3 -21 302.549 72.3697   4
   5   3 -21 482.439 70.5155   2
   5  -3  21 244.924 77.7583   3
  -5  -3 -21 344.694 63.2315   5
  -5   3  21 487.482 80.9681   4
   5   3 -19 7609.20 711.230   6
  -5  -3 -19 7628.96 717.799   5
  -5   3  19 7269.31 724.688   4
   5  -3  19 8406.52 732.991   2
   5  -3  19 6800.24 748.107   3
   5   3 -19 7434.98 709.091   2
   5   3 -17 9754.51 925.392   6
  -5  -3 -17 10063.9 934.241   5
  -5   3  17 7600.91 931.009   4
   5  -3  17 10743.3 951.626   2
   5  -3  17 10891.0 970.898   3
  -5  -3 -17 10918.9 945.757   4
   5   3 -17 10461.1 924.468   2
   5   3 -15 17349.2 1728.38   6
  -5  -3 -15 15612.2 1730.30   5
  -5   3  15 19152.8 1715.12   5
   5  -3  15 18702.0 1758.41   2
  -5   3  15 12978.3 1729.71   4
   5  -3  15 24370.4 1772.98   3
  -5  -3 -15 24722.5 1754.89   4
   5   3 -15 23202.1 1735.35   2
  -5  -3 -13 1357.08 166.129   5
  -5   3  13 1260.23 143.999   5
   5  -3  13 1311.58 177.544   2
   5  -3  13 1204.13 158.231   3
   5   3 -13 1322.61 154.014   2
  -5   3  13 1368.01 177.893   4
  -5  -3 -13 1383.10 160.808   4
   5   3 -11 297.146 61.7105   6
  -5   3  11 279.409 56.4243   5
   5  -3  11 234.493 69.9153   2
   5   3 -11 306.667 59.8951   2
  -5  -3 -11 364.714 69.7676   5
  -5  -3 -11 439.996 70.9145   4
  -5   3  11 190.931 63.6779   4
   5  -3  11 176.361 50.1838   3
   5   3  -9 9304.42 843.955   6
  -5  -3  -9 10231.8 853.103   5
  -5   3   9 9198.23 838.384   5
  -5  -3  -9 9701.88 849.705   4
   5  -3   9 7926.36 829.605   3
   5   3  -9 8338.00 838.475   2
   5   3  -7 5434.39 503.488   6
  -5  -3  -7 5000.56 506.878   5
  -5   3   7 5372.65 510.258   5
   5  -3   7 6435.52 540.811   2
  -5  -3  -7 5260.21 511.562   4
  -5   3   7 6781.41 556.635   4
   5  -3   7 4194.38 487.810   3
   5   3  -7 5229.31 504.769   2
  -5   3   5 61245.7 5346.96   1
   5   3  -5 37656.7 5308.49   1
   5  -3   5 63939.8 5318.56   6
  -5  -3  -5 58330.8 5294.97   5
  -5   3   5 65220.9 5311.47   5
   5  -3   5 67428.3 5330.35   2
  -5   3   5 82150.6 5363.36   4
  -5  -3  -5 60656.3 5310.15   4
   5  -3   5 58914.5 5279.75   3
   5   3  -5 56181.3 5297.05   2
   5   3  -3 1810.27 231.822   1
   5   3  -3 1760.66 192.262   6
   5  -3   3 1998.79 220.797   6
  -5  -3  -3 1914.59 202.292   5
   5  -3   3 1927.51 220.934   2
  -5   3   3 2626.88 256.532   4
   5   3  -3 1529.40 201.230   2
   5  -3   3 1786.72 234.352   1
  -5   3   3 1990.71 241.533   1
   5  -3   3 2176.23 217.336   1
   5   3  -1 2665.05 317.747   1
  -5  -3  -1 2751.36 310.513   1
  -5   3   1 2596.48 290.318   1
   5   3  -1 2707.55 270.242   6
   5  -3   1 2716.08 304.589   6
  -5  -3  -1 3070.05 304.982   4
   5   3  -1 3144.07 298.076   2
   5  -3   1 2736.84 297.932   1
  -5   3   1 2380.44 317.562   1
   5  -3   1 2493.60 312.161   1
   5  -3  -1 2992.21 308.178   1
  -5  -3   1 3431.99 324.105   1
  -5   3  -1 2611.45 292.085   1
   5  -3  -1 3153.93 312.166   6
  -5  -3   1 2415.19 276.749   5
  -5   3  -1 3195.24 311.147   5
   5  -3  -1 3119.31 309.483   2
  -5  -3   1 2852.71 301.193   4
   5   3   1 2941.57 299.179   2
   5   3   1 2565.31 309.623   1
  -5   3  -1 2702.99 323.598   1
   5  -3  -1 2274.94 305.706   1
   5  -3  -3 1657.14 207.852   1
  -5   3  -3 1936.70 206.611   1
   5  -3  -3 2140.00 214.836   6
  -5  -3   3 1535.31 176.639   5
  -5   3  -3 2382.35 224.199   5
   5  -3  -3 1841.02 209.341   2
  -5   3  -3 2502.81 262.106   4
  -5  -3   3 1907.26 208.690   4
   5   3   3 1613.54 219.238   3
   5   3   3 1642.88 213.537   1
  -5   3  -3 1777.09 234.123   1
  -5   3  -5 64256.8 5986.12   5
   5  -3  -5 63120.0 5980.56   2
  -5  -3   5 67502.2 5981.75   4
   5   3   5 64523.4 5985.89   2
   5   3   5 68072.8 6002.45   1
  -5   3  -5 63599.0 6015.46   1
   5  -3  -7 4566.07 482.676   6
  -5   3  -7 4765.65 492.166   5
  -5   3  -7 4809.50 515.487   4
   5   3   7 4645.93 504.952   3
   5  -3  -7 4832.98 484.811   2
   5   3   7 6127.34 507.671   2
  -5  -3   7 5530.94 491.312   3
   5  -3  -9 9494.45 870.713   6
  -5   3  -9 8665.97 879.665   5
  -5  -3   9 8604.91 866.490   4
  -5   3  -9 11382.0 906.917   4
   5   3   9 9932.13 897.045   3
   5   3   9 9660.57 891.742   2
   5  -3  -9 10533.7 874.350   2
  -5  -3   9 8603.91 870.714   3
   5  -3 -11 317.955 52.7802   6
   5   3  11 325.130 66.4584   2
   5  -3 -11 383.320 58.4338   2
  -5   3 -11 228.391 56.5656   5
  -5  -3  11 231.026 47.6145   4
   5   3  11 271.344 61.9458   3
  -5  -3  11 284.706 54.7157   3
  -5   3 -13 1060.72 140.500   6
   5  -3 -13 1325.86 137.091   6
  -5   3 -13 1285.58 151.504   5
  -5  -3  13 1106.71 134.219   4
   5   3  13 906.660 143.473   3
   5  -3 -13 1205.48 134.213   2
  -5  -3  13 1173.98 137.577   3
  -5   3 -15 19989.3 1883.83   6
   5  -3 -15 21439.9 1874.99   6
   5   3  15 20897.7 1896.62   3
  -5  -3  15 20906.3 1878.00   3
   5  -3 -15 19471.5 1866.63   2
  -5   3 -15 23909.9 1901.68   5
  -5  -3  17 9218.12 906.791   4
   5   3  17 9311.41 924.909   3
  -5  -3  17 10369.8 915.604   3
   5  -3 -17 9754.41 907.431   6
  -5   3 -17 12026.0 945.026   5
  -5  -3  19 7538.06 705.511   4
   5   3  19 7048.19 720.205   3
  -5  -3  19 8420.05 718.871   3
  -5   3 -19 7224.74 717.882   6
   5  -3 -19 9110.93 711.518   6
  -5   3 -19 9739.12 749.843   5
   5  -3 -19 6121.95 696.681   5
  -5  -3  21 449.097 65.0420   4
   5  -3 -21 340.413 53.1060   5
  -5   3 -21 481.434 84.2568   5
  -5   3 -21 314.227 64.9091   6
   5   3  21 230.182 57.1942   3
  -5  -3  21 494.767 77.3168   3
   5  -3 -23 461.746 65.7312   6
  -5   3 -23 379.134 74.3822   6
  -5   3 -23 567.248 90.6957   5
   5  -3 -23 398.920 58.5117   5
   5   3  23 378.915 68.9990   3
  -5  -3  23 369.968 61.3490   4
   5  -4  22 57.0389 25.2903   2
   5   4 -22 98.4502 30.0842   2
  -5  -4 -22 77.6142 29.2718   4
   5   4 -22 45.8267 25.8293   6
   5  -4  20 11.4858 20.9870   2
   5   4 -20 9.16936 14.5173   2
  -5  -4 -20 11.5450 21.0950   4
   5   4 -20-10.4470 16.5363   6
  -5   4  20 9.82090 12.6995   4
  -5  -4 -20 8.09454 10.4737   5
   5  -4  18 13.8453 17.9096   2
   5   4 -18 18.0870 16.5486   2
  -5  -4 -18 11.4839 18.1927   4
   5   4 -18-11.4239 20.8893   6
  -5  -4 -18 9.46834 12.2709   5
  -5   4  18 22.5988 17.9014   4
   5  -4  16 81.1178 43.1950   2
   5   4 -16 118.606 34.9364   2
  -5  -4 -16 100.001 35.2481   4
   5   4 -16 70.8273 33.9966   6
  -5   4  16 168.630 49.9522   4
  -5  -4 -16 139.404 39.3484   5
   5  -4  14 107.822 46.9208   2
  -5   4  14 60.2374 34.3796   4
  -5  -4 -14 92.7200 35.7692   5
  -5  -4 -14 53.1612 29.9280   4
   5   4 -14 102.998 35.3361   6
  -5   4  12 15.8698 14.6843   5
   5  -4  12 18.4616 17.0243   2
   5   4 -12 27.2495 16.7573   2
  -5  -4 -12 46.9395 28.4504   5
  -5   4  12 53.6410 36.5866   4
  -5  -4 -12 20.6312 16.4869   4
   5   4 -12 31.5539 19.3549   6
  -5   4  10 115.204 33.5304   5
   5  -4  10 87.8720 43.3515   2
   5   4 -10 65.4106 28.3660   2
  -5  -4 -10 121.521 38.7464   5
  -5   4  10 64.1594 40.0262   4
  -5  -4 -10 101.231 31.8824   4
   5   4 -10 115.983 34.1625   6
  -5   4   8 44.9476 21.8156   5
   5  -4   8 31.6815 29.0031   2
   5   4  -8-9.50260 17.4759   2
  -5   4   8 26.0969 33.7643   4
  -5  -4  -8 19.9453 15.9063   4
   5   4  -8 25.1524 17.2423   6
  -5   4   6 300.588 54.6077   5
   5  -4   6 75.5186 33.0594   6
   5  -4   6 153.701 49.9871   2
   5   4  -6 152.174 44.2077   2
  -5  -4  -6 141.809 37.9203   5
  -5   4   6 354.007 102.874   4
   5   4  -6 131.013 36.3845   6
  -5   4   4 10.4027 16.4769   5
   5  -4   4-11.2973 20.6513   6
   5  -4   4 12.4793 22.8082   2
   5   4  -4 9.66018 17.6646   2
  -5  -4  -4 14.3630 13.1453   5
  -5  -4  -4 10.2814 18.7978   4
   5   4  -4 20.1961 15.0838   6
  -5  -4  -2 25.5307 14.8533   5
   5  -4   2 92.0832 36.6406   2
   5   4  -2 59.6614 29.0048   2
  -5  -4  -2 53.0532 24.0850   4
   5  -4   2 11.8155 15.7994   6
  -5   4   2 54.9191 26.8516   5
  -5  -4   0 200.166 38.4808   5
  -5  -4   0 280.385 57.0973   4
   5   4   0 164.972 48.4861   3
   5  -4   0 227.590 52.2790   2
   5   4   0 220.826 51.8428   2
  -5   4   0 238.774 54.4959   5
   5   4   2 24.2318 19.4871   3
  -5  -4   2 30.1852 20.8476   4
  -5   4  -2 46.0566 59.5830   4
   5  -4  -2 31.1733 19.3047   2
   5   4   2 45.5072 25.6923   2
  -5   4  -2 67.2543 27.3114   5
   5  -4  -2 45.0263 27.4252   6
  -5  -4   4 18.4021 14.6144   4
  -5   4  -4-33.3282 43.0612   4
   5   4   4 50.3854 28.2072   3
   5   4   4-12.1797 15.7860   2
   5  -4  -4 9.85182 12.7932   2
  -5   4  -4 10.9750 17.4102   5
   5  -4  -4 10.5885 13.7396   6
   5   4   6 251.486 60.8304   2
  -5   4  -6 176.876 42.6501   5
   5  -4  -6 227.728 48.6973   6
  -5  -4   6 152.061 39.0964   3
  -5  -4   6 118.640 34.8168   4
  -5   4  -6 245.030 68.6583   4
   5   4   6 64.2838 34.0448   3
   5   4   8 27.8863 22.1452   2
   5  -4  -8 25.9431 19.4479   2
  -5   4  -8 30.1534 20.6223   5
   5  -4  -8 42.2255 21.9052   6
  -5  -4   8 7.69532 10.1405   4
   5   4   8 13.0475 12.0841   3
  -5  -4   8 17.7074 16.2951   3
   5   4  10 56.6027 34.7764   2
   5  -4 -10 66.9552 25.3088   2
   5  -4 -10 91.3550 27.6675   6
  -5   4 -10 109.085 32.0099   5
  -5  -4  10 84.8359 24.1323   4
   5   4  10 89.0317 37.2760   3
  -5  -4  10 8.35011 18.2010   3
   5  -4 -12 26.5504 17.3294   2
  -5   4 -12 29.9328 18.3972   5
   5   4  12 48.3012 24.7860   3
  -5  -4  12 40.3204 17.5401   4
   5  -4 -12 13.5241 12.6063   6
   5  -4 -14 87.2159 24.9890   6
  -5   4 -14 177.441 40.4220   6
   5   4  14 158.198 46.9670   2
  -5   4 -14 122.789 35.2372   5
  -5  -4  14 91.3913 25.9849   4
  -5  -4  14 125.491 32.5711   3
   5   4  14 159.506 41.5967   3
   5  -4 -16 158.976 31.8677   6
  -5   4 -16 104.676 33.1815   6
  -5  -4  16 83.1301 26.4394   4
  -5  -4  16 106.841 28.9580   3
   5   4  16 140.453 38.4978   3
  -5   4 -16 142.210 38.9409   5
   5  -4 -18 28.2796 15.7086   6
  -5   4 -18 39.2461 20.2002   6
  -5   4 -18 35.6238 21.8405   5
  -5  -4  18 18.7498 13.0210   4
  -5  -4  18 42.5452 18.4960   3
   5   4  18 10.4057 9.84749   3
   5  -4 -20 5.62347 10.2710   6
  -5   4 -20 10.2097 13.1854   6
   5  -4 -20-5.30299 8.38833   5
  -5   4 -20-12.9970 16.7848   5
  -5  -4  20-6.43444 10.1777   4
   5   4  20 10.1804 9.29718   3
  -5  -4  20-7.70790 9.95478   3
  -5   4 -22 137.943 43.3598   5
  -5   4 -22 86.3317 34.6828   6
  -5  -4  22 146.224 38.1834   3
  -5   4 -24 66.7892 29.4103   6
   5  -4 -24 70.7721 20.0155   5
  -5  -5 -19 4936.09 439.416   5
   5   5 -19 3857.25 447.270   6
   5   5 -19 4563.43 445.830   2
   5   5 -17 5939.19 563.800   6
  -5  -5 -17 5974.40 549.408   5
  -5   5  17 6281.74 565.648   4
   5  -5  17 5859.84 574.670   2
  -5  -5 -17 5346.39 555.432   4
   5   5 -17 5414.95 550.245   2
   5   5 -15 13062.3 1201.47   6
  -5  -5 -15 11438.0 1189.11   5
   5  -5  15 13091.7 1225.92   2
  -5   5  15 15438.5 1225.05   4
  -5  -5 -15 13006.4 1197.26   4
   5   5 -15 13490.8 1195.08   2
  -5   5  13 463.759 65.4796   5
   5   5 -13 342.523 64.3127   2
  -5   5  13 612.484 102.231   4
  -5  -5 -13 366.034 67.2806   5
  -5  -5 -13 328.950 64.3040   4
   5   5 -13 403.290 69.1599   6
  -5   5  11 97.9450 28.9595   5
   5  -5  11 149.031 49.1438   2
   5   5 -11 167.567 40.2540   2
  -5   5  11 223.845 64.7365   4
  -5  -5 -11 169.073 41.1795   5
  -5  -5 -11 73.1914 28.7508   4
   5   5 -11 153.168 36.5544   6
  -5  -5  -9 4502.80 412.268   4
  -5  -5  -9 3814.45 409.065   5
  -5   5   9 3838.94 406.238   5
   5   5  -9 3539.71 400.819   6
  -5  -5  -7 2401.78 265.003   4
   5  -5   7 3072.68 297.976   2
  -5  -5  -7 2562.39 266.235   5
  -5   5   7 2320.06 263.034   5
   5   5  -7 2539.89 269.669   2
  -5  -5  -5 27333.1 2650.09   5
  -5   5   5 26425.9 2661.38   5
   5  -5   5 34698.2 2685.15   2
  -5  -5  -5 30110.0 2662.77   4
   5  -5   5 26181.4 2661.46   6
   5   5  -5 34402.6 2673.65   2
  -5  -5  -3 848.431 109.513   4
  -5   5   3 800.546 164.332   4
   5  -5   3 740.223 109.414   2
  -5  -5  -3 756.062 94.8746   5
  -5   5   3 781.186 109.923   5
   5   5  -3 846.448 117.207   2
  -5   5   1 783.934 106.899   5
   5  -5   1 749.864 105.825   2
  -5  -5  -1 792.392 108.180   4
   5  -5   1 636.898 102.874   6
   5   5  -1 742.859 113.992   2
   5  -5  -1 581.667 100.964   6
  -5   5  -1 689.713 103.736   5
  -5  -5   1 735.456 104.078   4
  -5   5  -1 1135.58 161.818   4
   5   5   1 827.445 113.503   3
   5   5   1 1269.18 146.239   2
   5  -5  -3 757.978 114.333   6
   5  -5  -3 764.963 113.246   2
  -5   5  -3 984.209 135.982   4
  -5  -5   3 1004.63 121.166   4
   5   5   3 936.872 125.089   3
   5  -5  -5 34060.8 2783.79   6
  -5   5  -5 30847.2 2781.31   5
   5  -5  -5 31348.6 2779.67   2
  -5  -5   5 28964.3 2771.87   4
   5   5   5 28838.7 2785.24   3
  -5  -5   5 28072.1 2768.87   3
   5  -5  -7 2679.67 257.233   6
  -5   5  -7 2362.48 256.882   5
   5  -5  -7 2533.71 255.302   2
  -5  -5   7 2215.53 247.176   4
   5   5   7 2553.27 268.369   3
  -5  -5   7 2383.02 252.086   3
   5   5   7 2999.47 311.920   2
   5  -5  -9 4269.63 394.615   6
  -5   5  -9 3682.61 397.134   5
   5  -5  -9 3958.90 394.878   2
  -5  -5   9 3950.32 390.641   4
   5   5   9 4705.92 417.073   3
  -5  -5   9 3780.48 393.346   3
   5   5  11 237.779 67.2041   2
  -5   5 -11 132.989 36.0689   5
   5  -5 -11 112.295 29.6310   6
  -5  -5  11 174.808 34.0841   4
   5   5  11 211.549 47.4780   3
  -5  -5  11 164.834 37.2275   3
   5   5  13 450.539 85.3543   2
  -5  -5  13 337.620 52.4243   4
  -5  -5  13 309.283 52.1881   3
  -5  -5  15 11874.2 1066.36   4
   5  -5 -15 11002.5 1061.58   6
  -5   5 -15 11823.7 1078.44   6
  -5  -5  15 12052.4 1069.82   3
  -5   5 -15 12588.1 1084.06   5
  -5   5 -17 5302.03 515.034   6
   5  -5 -17 5120.56 497.990   6
  -5  -5  17 5085.84 501.823   4
   5   5  17 5206.70 519.051   3
  -5  -5  17 5732.47 507.893   3
  -5   5 -17 6372.05 528.931   5
  -5   5 -19 4358.08 417.299   6
   5  -5 -19 3835.12 395.806   5
   5   6 -18 28.7037 21.5504   6
  -5  -6 -16 74.5339 23.5106   5
  -5  -6 -14 48.1688 19.8555   5
  -5   6  12 200.446 55.0734   4
  -5  -6 -12 25.4094 17.2825   5
   5   6 -12 140.702 33.8337   2
   5  -6  12 113.496 43.6530   2
  -5  -6 -12 116.575 31.3761   4
  -5   6  12 50.5197 20.6202   5
  -5   6  10 68.1497 38.9764   4
  -5  -6 -10 84.1376 27.8429   5
   5   6 -10 105.675 31.1800   2
   5  -6  10 81.4141 33.7872   2
  -5  -6 -10 81.8189 27.1427   4
  -5   6  10 104.411 27.4538   5
  -5   6   8 36.6315 36.0579   4
   5  -6   8 159.583 45.4540   2
   5   6  -8 167.984 41.3081   2
  -5  -6  -8 169.886 37.1729   4
  -5   6   8 165.513 36.2486   5
   5  -6   8 113.487 34.1690   6
   5  -6   6 152.046 40.4073   2
   5   6  -6 50.0623 28.4859   2
  -5  -6  -6 97.8578 28.9039   4
  -5   6   6 71.1503 25.1468   5
  -5   6   4 16.5052 21.5018   4
   5  -6   4 28.9900 19.9332   2
   5   6  -4 68.5141 31.4099   2
  -5  -6  -4 16.9227 17.5072   4
  -5   6   4 31.8709 18.0451   5
   5  -6   4 37.0561 20.9137   6
  -5   6   2 13.5918 17.9059   4
   5   6  -2 13.0170 17.1788   2
  -5  -6  -2 52.8934 24.4082   4
  -5   6   2 51.4137 23.7399   5
   5  -6   2 28.9295 20.0059   6
  -5  -6   0 324.456 58.1605   4
  -5   6   0 340.398 58.4334   5
   5  -6   0 343.343 60.8278   6
   5  -6   0 256.568 54.1404   2
   5   6   0 403.546 82.7295   2
  -5  -6   2 16.8499 13.4351   4
   5  -6  -2 9.38093 12.2352   6
  -5   6  -2 8.36775 7.83098   5
   5  -6  -2 40.6303 19.7072   2
  -5  -6   4 23.3213 14.3051   4
   5   6   4 29.3053 17.9262   3
   5  -6  -4 8.59758 11.2404   6
  -5   6  -4 16.3714 16.8059   5
   5  -6  -4 24.1686 16.5429   2
   5   6   4 20.9558 27.1191   2
   5  -6  -6 62.7844 25.2451   6
  -5   6  -6 89.0886 28.9501   5
   5   6   6 155.984 37.6785   3
  -5  -6   6 138.381 30.8317   4
  -5  -6   6 69.8846 22.8109   3
   5  -6  -6 89.6685 30.9666   2
   5   6   6 43.6422 35.5461   2
  -5   6  -8 112.285 30.9053   5
  -5  -6   8 116.553 29.4291   4
   5   6   8 136.965 37.0658   3
  -5  -6   8 92.7786 26.1314   3
   5   6   8 198.502 63.5589   2
   5  -6 -10 105.065 26.2287   6
  -5   6 -10 149.532 34.1674   5
   5   6  10 96.4418 31.8354   3
  -5  -6  10 62.7558 22.5769   3
  -5   6 -12 55.3092 21.5120   5
   5  -6 -12 59.8368 19.7924   6
  -5  -6  12 82.9203 22.6789   3
   5   6  12 131.302 34.9264   3
  -5  -6  12 84.0230 22.1606   4
  -5   6 -14 40.4246 18.7048   5
   5   6  14 45.7653 21.0236   3
  -5  -6  14 71.3224 22.3544   4
  -5   7  11 265.042 62.8777   4
  -5   7   9 2503.17 284.083   4
  -5   7   7 1849.66 205.360   4
   5  -7   7 1508.26 183.337   2
  -5  -7  -5 16297.3 1524.33   4
   5  -7   5 15289.6 1523.77   6
  -5  -7  -3 390.645 63.8485   4
   5  -7   3 424.699 67.9532   2
   5  -7   3 333.368 61.7371   6
  -5   7   3 461.388 64.4741   5
   5  -7   1 1036.12 124.062   2
  -5   7   1 894.295 118.942   5
   5  -7   1 1247.71 134.647   6
  -5   7  -1 923.030 118.516   5
   5  -7  -1 850.760 116.517   2
  -5  -7   1 1184.09 127.010   4
   5  -7  -1 1098.58 127.364   6
  -5  -7   1 1029.16 121.870   3
  -5   7  -3 426.957 65.5166   5
   5  -7  -3 280.874 58.8490   2
   5   7   3 656.702 121.364   2
  -5  -7   3 504.125 69.3691   4
   5  -7  -3 421.792 66.1330   6
  -5  -7   3 477.771 66.4746   3
  -5  -7   5 14919.0 1474.04   4
  -5  -7   5 15940.8 1473.75   3
   5   7   7 2005.56 225.572   2
  -5  -7   7 1412.38 156.135   4
  -5  -7   9 2210.79 221.744   4
  -6   0   0 60853.6 5695.83   1
   6   0   0 62836.1 5687.70   1
   6   0   0 68212.9 5659.63   6
  -6   0   0 70112.8 5675.34   5
   6   0   0 64311.2 5704.16   1
  -6   0   0 60698.2 5689.34   1
   6   0   0 62263.8 5669.14   3
   6   0   0 58222.5 5671.20   2
   6   0   2 1763.29 212.480   1
   6   0   2 1573.70 207.115   1
  -6   0  -2 1951.57 218.725   1
   6   0  -2 1715.03 206.267   1
   6   0  -2 1736.37 218.031   1
  -6   0   2 1759.11 210.248   1
  -6   0  -2 1679.02 210.831   1
   6   0  -2 1676.29 185.722   6
   6   0   2 1565.53 177.966   6
  -6   0  -2 1976.90 201.264   5
  -6   0   2 1370.41 184.063   5
  -6   0   2 1837.51 195.804   4
   6   0   2 1877.76 198.993   3
   6   0  -2 2034.05 201.472   2
   6   0   4 2675.87 299.550   1
  -6   0   4 2980.75 308.202   1
   6   0   4 2442.19 297.433   1
   6   0  -4 2564.81 289.643   1
   6   0  -4 3606.51 325.666   1
  -6   0   4 2802.76 298.400   1
  -6   0  -4 2800.84 306.751   1
   6   0   4 2785.53 262.756   6
   6   0  -4 3030.01 278.444   6
  -6   0  -4 2547.28 280.381   5
  -6   0   4 2212.84 268.342   5
  -6   0   4 2452.40 276.169   4
   6   0   4 2516.76 282.400   3
   6   0  -4 3109.10 285.199   2
   6   0   4 2422.34 282.155   2
  -6   0   4 2683.00 268.845   3
   6   0  -6 96.6912 31.9313   6
   6   0   6 109.908 27.5164   6
  -6   0  -6 119.867 34.6299   5
   6   0  -6 104.933 40.5940   1
  -6   0  -6 226.909 62.6761   1
  -6   0   6 197.706 52.7097   1
   6   0   6 45.3475 26.2523   1
  -6   0   6 157.281 50.9205   1
  -6   0  -6 186.580 51.9047   1
   6   0  -6 107.022 33.3539   2
   6   0   6 88.6673 33.7925   2
  -6   0  -6 124.329 35.5197   4
  -6   0   6 125.379 34.4623   4
   6   0   6 174.914 46.4604   3
   6   0  -6 112.297 39.3147   1
   6   0   6 156.670 48.1309   1
   6   0   8 2298.59 281.583   1
  -6   0   8 2253.66 284.271   1
   6   0   8 2706.43 288.735   1
   6   0  -8 2397.32 271.380   1
  -6   0  -8 3037.89 291.291   1
   6   0  -8 2732.30 306.001   1
  -6   0   8 2931.11 289.727   1
   6   0   8 2285.21 243.528   6
   6   0  -8 2718.02 268.106   6
  -6   0  -8 2147.63 259.960   5
  -6   0   8 2690.80 258.112   5
  -6   0   8 2327.08 259.792   4
   6   0   8 2842.86 278.912   3
  -6   0   8 2545.83 252.730   3
   6   0  -8 2222.56 257.407   2
   6   0   8 2804.56 276.102   2
  -6   0 -10 44588.8 3536.94   1
  -6   0  10 36511.2 3538.02   1
   6   0  10 37502.6 3529.77   1
   6   0 -10 37906.6 3519.21   1
   6   0 -10 41411.1 3516.88   6
  -6   0 -10 37672.0 3509.10   5
  -6   0  10 36304.5 3494.38   5
   6   0  10 40679.7 3522.77   2
  -6   0  10 41742.1 3501.16   3
   6   0 -10 38541.5 3504.60   2
   6   0  10 39123.4 3519.04   3
   6   0 -10 42913.7 3553.40   1
   6   0  12 5496.57 593.446   2
  -6   0 -12 6493.67 591.806   5
  -6   0 -12 5780.52 586.695   4
  -6   0  12 6706.55 586.493   4
   6   0  12 5828.90 591.852   3
  -6   0  12 6726.99 586.274   3
  -6   0  12 6193.88 615.588   1
  -6   0 -12 6171.08 597.360   1
   6   0  12 5446.56 596.971   1
  -6   0  14 8891.52 641.163   4
   6   0  14 7007.69 636.177   3
  -6   0  14 8828.89 657.051   3
   6   0 -14 6821.58 619.857   2
   6   0  14 6348.92 636.541   2
   6   0 -16 109.909 38.7387   6
   6   0 -16 168.032 37.3689   2
   6   0  16 152.659 45.7358   2
  -6   0 -16 306.687 58.9878   5
  -6   0 -16 190.602 48.4601   4
  -6   0  16 176.317 43.6297   4
   6   0  16 189.455 47.1133   3
  -6   0  16 149.905 55.0272   3
   6   0 -18 623.823 97.5109   6
  -6   0 -18 701.127 110.431   5
  -6   0 -18 709.686 109.562   4
   6   0  18 758.709 109.147   3
  -6   0  18 609.403 126.041   3
   6   0  18 824.715 110.241   2
   6   0 -18 823.185 96.7431   2
   6   0 -20 11209.8 947.531   6
  -6   0 -20 8957.61 957.352   5
  -6   0  20 12031.5 961.958   4
   6   0  20 10113.3 962.044   3
   6   0 -20 9396.69 937.924   2
   6   0 -22 8127.79 703.603   6
  -6   0 -22 5721.42 709.003   5
  -6   0  22 8301.74 722.172   4
   6   0  22 7458.38 725.617   3
   6   0  22 8378.66 715.219   2
   6   0  24 3518.73 365.769   3
   6  -1  23 81.9367 27.2427   2
   6   1 -23 31.4593 16.3265   6
   6   1 -21 5.88947 9.32516   6
   6   1 -21 13.5173 12.3511   2
   6  -1  21 27.1357 20.2369   2
  -6  -1 -21-11.6926 10.6861   5
  -6  -1 -21 13.7608 17.7761   4
  -6   1  21-11.7286 10.7189   4
   6  -1  21-13.1147 16.9420   3
   6   1 -19 14.5231 14.8350   2
   6  -1  19-10.0418 18.3459   2
   6  -1  19 12.4568 16.0940   3
  -6  -1 -19-13.8495 17.8918   4
  -6   1  19 10.8446 17.1590   4
   6   1 -17 23.3464 17.5282   6
   6   1 -17 37.5023 19.4813   2
   6  -1  17 32.7175 20.0237   2
  -6  -1 -17 12.5564 11.6493   5
  -6   1  17 10.3584 13.5343   4
   6  -1  17 11.9030 15.5088   3
  -6  -1 -15 71.3603 32.8846   5
  -6  -1 -15 72.9649 35.3976   4
  -6   1  15 49.4382 24.3000   4
   6   1 -15 44.7530 22.0783   6
   6  -1  15 11.4939 21.4587   2
   6   1 -15 53.0783 22.3443   2
  -6  -1 -13 120.332 38.7479   5
  -6   1  13 167.741 35.4303   5
   6   1 -13 178.666 40.1632   2
   6  -1  13 141.041 42.6247   2
  -6  -1 -13 169.845 46.1364   4
   6   1 -13 187.721 46.8981   6
   6   1 -11 109.527 38.8943   6
  -6   1  11 69.3391 24.9952   5
  -6  -1 -11 10.1221 23.3115   5
   6  -1  11 17.0566 16.5351   6
  -6   1  11 78.6288 32.9079   1
   6   1 -11 79.6699 27.7814   2
   6  -1  11 81.9837 30.7549   2
  -6   1  11 85.5560 32.9512   4
   6  -1  11 47.0224 26.8742   1
   6  -1   9 24.4513 22.5712   1
   6   1  -9 54.2199 32.9151   6
   6  -1   9 42.4602 20.7811   6
  -6  -1  -9 9.59266 15.5278   5
  -6   1   9 59.6343 29.0041   1
   6   1  -9 49.5254 24.0635   2
   6  -1   9 23.3448 24.0618   2
  -6  -1  -9 91.2773 29.4724   4
  -6   1   9 26.9512 18.6391   4
   6  -1   9 10.5522 17.0137   3
   6  -1   7 75.7692 30.6748   1
   6   1  -7 31.1011 37.7043   6
   6  -1   7 25.5117 17.6524   6
  -6   1   7 17.8719 16.6264   5
  -6   1   7 76.9913 33.2944   1
   6  -1   7 51.1702 34.9727   1
  -6   1   7 17.5189 22.8462   1
   6   1  -7 25.5035 20.7832   2
   6  -1   7 45.4711 25.6251   2
  -6  -1  -7 29.4632 18.2158   4
  -6   1   7 51.9611 22.5923   4
  -6   1   7 30.2659 14.1795   3
   6  -1   7 20.6219 16.6150   3
   6  -1   5 285.103 68.6420   1
   6   1  -5 129.574 38.9812   1
   6  -1   5 74.9566 39.4594   1
   6   1  -5 246.147 72.0808   6
  -6  -1  -5 196.651 44.8395   5
  -6   1   5 140.541 39.6645   5
   6   1  -5 216.605 63.7125   1
  -6   1   5 236.687 54.5257   1
  -6   1   5 83.9463 43.6003   1
  -6  -1  -5 232.566 55.1332   1
   6   1  -5 156.211 38.8803   2
   6  -1   5 192.376 47.4956   2
   6  -1   5 239.813 51.6728   3
  -6  -1  -5 211.947 46.8025   4
  -6   1   5 167.174 42.4846   4
  -6   1   5 191.520 33.7705   3
   6   1  -3 77.1287 30.3478   1
   6  -1   3 48.2021 31.1800   1
   6  -1   3 111.475 37.2878   1
   6   1  -3 50.2610 35.7963   6
  -6   1   3 112.925 32.7274   5
   6  -1   3 102.054 29.6975   6
  -6  -1  -3 186.277 42.1288   5
  -6   1   3 241.931 59.8482   1
  -6   1   3 135.617 40.3989   1
  -6  -1  -3 139.624 43.1002   1
   6   1  -3 168.720 52.1747   1
   6   1  -3 124.690 35.1509   2
   6  -1   3 83.9642 30.6236   2
   6  -1   3 78.5034 28.4427   3
  -6   1   3 131.217 37.2468   4
  -6   1   3 125.563 27.5184   3
   6   1  -1 31.5763 39.9304   6
  -6  -1  -1 115.335 33.5257   5
   6  -1   1 98.9100 30.1960   6
  -6   1   1 157.050 49.0085   1
  -6  -1  -1 144.358 44.7930   1
   6   1  -1 179.453 52.9396   1
   6  -1   1 200.577 55.2194   1
  -6   1   1 149.042 45.4857   1
   6   1  -1 110.385 34.6098   2
   6  -1   1 91.6374 35.5427   2
  -6  -1  -1 239.409 48.7834   4
   6   1  -1 92.9704 33.4403   3
  -6   1   1 113.569 34.0248   4
   6  -1   1 157.261 36.1735   3
   6  -1   1 208.198 57.2231   1
   6   1  -1 125.335 37.9280   1
   6  -1  -1 109.216 29.8250   6
   6   1   1 132.916 45.3113   6
  -6   1  -1 115.519 36.5177   5
  -6  -1   1 127.399 35.3302   5
   6   1   1 152.035 52.4933   1
  -6  -1   1 183.023 50.6036   1
  -6   1  -1 79.4283 37.4244   1
  -6   1  -1 167.056 45.4511   1
   6   1   1 96.5317 33.8843   2
   6  -1  -1 80.1103 33.7848   2
  -6  -1   1 178.743 41.9712   4
   6   1   1 151.012 41.1137   3
  -6   1  -1 211.169 45.5486   4
   6  -1  -1 70.7757 33.7712   1
   6   1   1 128.507 38.7774   1
   6   1   3 71.6559 26.2408   6
   6  -1  -3 79.7943 27.2886   6
  -6  -1   3 86.4418 27.1206   5
  -6   1  -3 76.3472 32.8394   5
   6  -1  -3 203.773 52.3102   1
  -6   1  -3 81.9276 38.5453   1
  -6  -1   3 40.2229 28.9134   1
  -6   1  -3 62.4645 36.1466   1
   6   1   3 120.965 34.4675   2
   6   1   3 80.9710 36.2462   3
  -6   1  -3 124.867 34.8447   4
  -6  -1   3 159.321 39.3861   4
   6   1   3 135.425 41.5878   1
   6  -1  -3 124.599 42.9482   1
   6   1   3 104.471 41.9298   1
   6   1   5 319.265 63.6769   1
   6  -1  -5 260.761 60.6733   1
   6  -1  -5 238.432 44.1593   6
  -6   1  -5 150.415 42.7406   5
  -6  -1   5 197.010 40.7756   5
  -6   1  -5 261.769 62.5303   1
   6  -1  -5 257.047 64.7750   1
  -6  -1   5 206.722 58.2414   1
  -6   1  -5 276.835 66.0546   1
   6   1   5 266.037 55.0174   2
   6  -1  -5 197.944 49.5719   2
   6   1   5 197.727 54.1283   3
  -6  -1   5 181.799 45.8849   4
  -6  -1   5 245.664 45.9459   3
  -6   1  -7 20.7185 19.2835   5
  -6  -1   7 37.5638 17.5517   5
  -6  -1   7 54.8530 22.9335   3
   6  -1  -7 44.5585 23.3175   2
   6   1   7 22.4475 18.1395   2
  -6  -1   7 62.8136 26.1792   4
   6   1   7 12.5156 16.5875   3
  -6   1  -7 45.9846 24.0449   4
   6  -1  -7 15.9879 20.9810   1
  -6   1  -7 95.6950 38.7133   1
  -6  -1   7 42.2340 25.9801   1
  -6   1  -7 31.5259 25.2088   1
  -6   1  -9 49.3372 33.7715   1
   6  -1  -9 30.9690 24.7523   1
  -6   1  -9 30.9940 24.7718   1
  -6   1  -9 49.4919 22.4292   5
   6  -1  -9 41.3914 22.9602   2
   6   1   9 35.4218 24.3746   2
   6  -1  -9 22.9656 16.0374   6
  -6  -1   9 34.1104 17.7781   4
  -6   1  -9 28.5207 19.7407   4
  -6  -1   9 60.5445 21.0406   3
   6   1   9 60.9346 27.4945   3
   6  -1 -11 87.0013 38.1593   1
  -6   1 -11 48.7072 22.9850   5
   6  -1 -11 88.1033 28.3272   6
   6  -1 -11 69.6337 26.5039   2
   6   1  11 73.6413 32.5337   2
  -6  -1  11 167.070 38.0793   4
  -6  -1  11 52.1833 22.7363   3
   6   1  11 47.5118 25.3330   3
   6  -1 -13 216.811 44.7266   6
   6  -1 -13 153.178 37.8360   2
   6   1  13 137.516 47.2239   2
  -6   1 -13 118.945 37.0656   5
  -6   1 -13 122.502 38.0587   4
  -6  -1  13 79.4166 27.8578   4
  -6  -1  13 169.376 37.1564   3
   6   1  13 116.138 38.6603   3
   6   1  15 24.6001 22.9423   2
  -6   1 -15 62.2216 25.4844   5
  -6   1 -15 43.3226 24.6701   4
   6  -1 -15 59.6561 25.0470   6
   6  -1 -17 9.26224 17.1655   6
   6  -1 -17 19.2001 13.3898   2
   6   1  17 11.6080 18.5900   2
  -6   1 -17 65.6479 26.5947   5
  -6  -1  17 49.8423 22.9433   4
  -6  -1  17 36.2522 24.8462   3
   6  -1 -19-9.36533 19.1436   6
   6   1  19-10.4955 16.6238   2
  -6   1 -19-11.4205 10.4664   5
  -6  -1  19-8.21506 13.0235   4
  -6  -1  19-16.2549 21.0104   3
   6  -1 -21-8.53893 15.5951   6
   6   1  21-9.20985 16.8204   2
  -6  -1  21 8.33098 10.7590   4
  -6  -1  21-20.5078 26.4840   3
  -6   1 -21 11.4313 10.4389   5
  -6  -1  23 21.8851 28.4172   3
  -6  -1  23 35.0622 19.8289   4
   6  -2  24 2748.95 299.876   3
   6   2 -22 6566.44 595.544   6
  -6  -2 -22 5742.43 623.631   4
   6  -2  22 7005.21 608.491   2
   6  -2  22 5976.71 626.908   3
   6   2 -22 6292.41 598.322   2
   6   2 -20 9136.42 813.661   6
  -6  -2 -20 7940.08 831.559   5
  -6   2  20 6875.14 826.500   4
  -6  -2 -20 9967.42 854.888   4
   6  -2  20 9293.09 827.866   2
   6  -2  20 9824.16 848.804   3
   6   2 -20 9375.22 817.932   2
   6   2 -18 149.697 37.6323   6
  -6  -2 -18 191.923 50.9197   5
   6  -2  18 211.274 50.9750   2
   6   2 -18 194.757 42.9061   2
  -6   2  18 106.875 41.0268   4
   6  -2  18 218.209 52.1827   3
   6   2 -16 220.637 48.5470   6
   6  -2  16 243.877 56.2371   2
   6   2 -16 219.054 47.1165   2
  -6  -2 -16 294.741 65.5578   5
  -6  -2 -16 300.124 64.4608   4
  -6   2  16 272.396 60.7133   4
   6  -2  16 189.637 49.3464   3
   6   2 -14 8259.76 743.829   6
  -6  -2 -14 9583.09 768.038   5
  -6   2  14 7828.61 735.170   5
  -6   2  14 8684.00 756.294   4
   6   2 -14 8141.84 739.776   2
   6   2 -12 5810.56 610.682   6
   6  -2  12 5712.56 604.708   6
  -6  -2 -12 7452.87 624.721   5
   6  -2  12 5935.01 616.798   2
  -6  -2 -12 7178.96 623.477   4
  -6   2  12 7500.87 622.564   4
   6  -2  12 6091.26 607.080   3
   6   2 -12 6043.82 601.222   2
   6   2 -10 33474.7 3325.05   6
   6  -2  10 37378.0 3325.93   6
  -6  -2 -10 42910.2 3332.46   5
  -6   2  10 34953.1 3318.54   5
   6  -2  10 37870.9 3334.41   2
  -6  -2 -10 41837.6 3336.64   4
  -6   2  10 40139.7 3331.19   4
   6  -2  10 31496.4 3314.69   3
   6   2 -10 37831.6 3316.81   2
   6   2  -8 957.917 140.126   6
   6  -2   8 838.781 133.330   6
  -6  -2  -8 1268.29 144.334   5
  -6   2   8 1101.32 142.565   5
   6  -2   8 1324.59 153.874   2
  -6  -2  -8 1173.78 143.346   4
  -6   2   8 1375.95 149.267   4
   6  -2   8 1183.50 140.151   3
   6   2  -8 1041.03 133.059   2
   6   2  -6 506.034 84.0858   6
  -6  -2  -6 523.148 79.7990   5
   6  -2   6 340.636 74.2243   6
  -6   2   6 430.603 78.1685   5
   6  -2   6 596.146 89.9484   2
  -6  -2  -6 778.223 95.9691   4
  -6   2   6 645.042 88.8042   4
   6  -2   6 557.172 79.6336   3
   6   2  -6 516.317 79.5411   2
   6  -2   4 4776.59 456.391   6
   6   2  -4 4906.66 444.733   6
  -6  -2  -4 4437.92 444.857   5
   6  -2   4 4659.82 457.135   2
  -6   2   4 4774.42 453.757   4
  -6  -2  -4 4944.85 455.038   4
   6   2  -4 4029.63 441.355   2
   6  -2   4 4523.98 455.431   1
   6  -2   2 1754.52 218.274   6
   6   2  -2 1990.93 203.689   6
  -6   2   2 2432.13 231.895   5
   6  -2   2 2341.85 230.927   2
  -6  -2  -2 1761.96 219.049   4
  -6   2   2 2310.22 225.717   4
   6  -2   2 1673.23 221.065   1
  -6   2   2 2102.83 225.566   1
   6  -2   0 69271.5 5664.75   6
  -6  -2   0 58837.3 5647.39   5
  -6   2   0 65000.4 5667.76   5
   6  -2   0 63779.1 5662.47   2
  -6  -2   0 63499.0 5662.65   4
   6   2   0 61098.5 5656.71   2
   6  -2   0 66503.6 5679.22   1
  -6   2   0 65161.8 5665.58   1
   6   2   2 2209.98 230.209   2
   6  -2  -2 2251.14 233.379   2
  -6   2  -2 2010.99 232.952   5
  -6  -2   2 1760.66 211.740   5
  -6  -2   2 2199.84 232.943   4
  -6   2  -2 2430.37 235.916   4
   6   2   2 2222.49 240.045   3
   6  -2  -2 2211.11 242.951   1
   6  -2  -4 5967.24 482.544   1
   6  -2  -4 3774.89 439.221   6
  -6  -2   4 4144.67 431.238   5
  -6   2  -4 5031.49 463.266   5
  -6  -2   4 4897.16 452.530   4
  -6   2  -4 5251.06 463.340   4
   6   2   4 4684.51 466.211   3
   6  -2  -4 4561.95 452.873   2
   6   2   4 4868.15 455.678   2
  -6   2  -6 686.302 100.928   1
   6  -2  -6 501.549 77.6161   6
  -6   2  -6 610.002 93.3626   5
  -6   2  -6 700.410 94.2759   4
  -6  -2   6 560.249 81.9848   4
   6   2   6 618.853 97.7672   3
  -6  -2   6 554.078 81.0189   3
   6   2   6 668.148 93.0698   2
   6  -2  -6 402.685 77.7687   2
   6  -2  -8 1446.34 145.861   6
  -6   2  -8 1281.97 154.466   5
  -6   2  -8 1598.40 164.692   4
  -6  -2   8 1001.28 140.635   4
   6   2   8 1154.86 158.407   3
  -6  -2   8 1029.67 139.785   3
   6  -2  -8 1293.14 147.109   2
   6   2   8 1428.33 159.963   2
   6  -2 -10 37732.3 3396.44   6
  -6   2 -10 35458.0 3403.95   5
  -6   2 -10 41610.7 3419.35   4
  -6  -2  10 36893.0 3397.45   4
   6   2  10 39134.5 3421.46   3
   6   2  10 42161.5 3421.66   2
   6  -2 -10 39452.7 3400.59   2
  -6  -2  10 35728.6 3396.12   3
   6  -2 -12 7218.44 586.323   6
  -6   2 -12 6371.40 591.894   5
  -6   2 -12 6411.78 600.505   4
   6   2  12 5874.26 596.465   3
   6   2  12 5297.88 593.201   2
  -6  -2  12 6090.00 579.357   3
   6  -2 -12 5838.90 577.919   2
   6  -2 -14 8790.27 673.310   6
  -6   2 -14 6978.74 676.980   5
  -6  -2  14 7202.51 666.490   4
   6   2  14 6776.35 681.780   3
   6   2  14 5441.15 674.971   2
  -6  -2  14 7386.56 666.991   3
   6  -2 -14 6945.99 662.998   2
   6  -2 -16 126.104 37.1752   6
   6  -2 -16 187.776 39.4319   2
   6   2  16 209.557 49.1016   2
  -6   2 -16 112.666 39.9118   5
  -6  -2  16 229.247 42.0682   4
   6   2  16 226.726 50.1633   3
  -6  -2  16 255.177 45.5604   3
  -6  -2  18 225.649 43.2378   4
   6   2  18 186.805 47.5696   3
  -6  -2  18 249.232 50.7882   3
   6   2  18 208.898 49.3931   2
  -6  -2  20 10846.6 890.900   4
   6   2  20 8534.77 895.434   3
   6  -2 -20 9403.41 891.444   6
  -6   2 -20 9670.83 905.783   5
  -6  -2  22 7862.04 668.176   4
   6   2  22 6026.73 669.473   3
  -6  -2  22 7808.32 706.426   3
  -6  -2  24 2793.16 324.538   3
   6  -3  21 63.7525 26.5286   2
   6   3 -21 44.3962 19.4252   2
  -6  -3 -21 12.4346 16.4306   4
   6   3 -21 28.7245 16.4350   6
   6  -3  19 233.165 50.5756   2
   6   3 -19 157.856 36.7026   2
  -6   3  19 135.086 42.4420   4
  -6  -3 -19 137.270 45.1026   4
   6   3 -19 185.593 39.6694   6
  -6  -3 -19 157.286 43.5919   5
   6  -3  17-12.0301 15.5645   2
   6   3 -17 7.79474 10.1106   2
  -6  -3 -17 23.9159 21.8596   4
  -6   3  17 12.2116 22.3224   4
   6   3 -17 18.0528 16.5122   6
  -6  -3 -17 12.1307 15.6943   5
  -6  -3 -15 36.4148 25.0983   5
  -6  -3 -15 89.5992 35.6484   4
  -6   3  15 12.4157 12.0069   4
   6  -3  15 39.2650 29.5414   2
   6   3 -15 48.9524 22.6976   2
  -6   3  13 106.894 29.3246   5
   6  -3  13 40.4408 28.1277   2
   6   3 -13 82.2294 27.6859   2
  -6  -3 -13 68.0979 28.0254   5
  -6  -3 -13 31.5777 20.0768   4
  -6   3  13 37.2766 26.0239   4
   6   3 -13 40.0081 24.8489   6
  -6   3  11 58.9335 26.0417   5
   6  -3  11 112.398 32.2202   6
   6  -3  11 79.2411 37.3646   2
   6   3 -11 127.795 34.7022   2
  -6  -3 -11 101.978 36.0719   5
  -6  -3 -11 152.007 40.3548   4
  -6   3  11 61.5478 31.1702   4
   6   3 -11 172.680 40.2737   6
  -6   3   9 150.745 37.9193   5
   6  -3   9 145.254 40.2142   6
   6   3  -9 149.058 37.2840   2
  -6  -3  -9 156.310 41.1115   5
  -6  -3  -9 266.475 52.2268   4
  -6   3   9 148.253 47.3930   4
   6   3  -9 119.821 36.1823   6
   6  -3   7 163.433 41.1050   6
   6  -3   7 143.164 46.2736   2
   6   3  -7 54.5840 26.1017   2
  -6  -3  -7 110.268 33.8152   5
  -6  -3  -7 212.946 44.7054   4
  -6   3   7 162.289 46.9343   4
   6   3  -7 131.001 31.7319   6
  -6  -3  -5 211.923 49.4614   4
  -6   3   5 394.518 74.1110   4
   6   3  -5 287.906 51.5697   2
   6  -3   5 265.634 59.5967   2
   6  -3   5 258.422 55.7050   6
  -6   3   5 262.915 53.5587   5
  -6  -3  -5 300.096 53.6436   5
  -6  -3  -3 135.830 40.2079   4
   6  -3   3 256.579 53.1926   2
   6   3  -3 217.251 44.2254   2
  -6  -3  -3 166.478 38.4190   5
   6  -3   3 225.597 50.9104   6
  -6   3   3 168.662 43.8620   5
  -6   3   1 102.471 39.0880   4
   6   3  -1 140.827 35.2535   2
   6  -3   1 97.9219 33.7312   2
  -6  -3  -1 91.1377 27.4606   5
  -6   3   1 113.975 35.5265   5
   6   3   1 98.8370 34.3155   3
  -6  -3   1 109.323 33.3085   4
  -6   3  -1 187.719 52.1926   4
   6   3   1 102.201 32.2347   2
   6  -3  -1 48.0539 24.7080   2
  -6   3  -1 94.9225 31.6055   5
   6  -3  -1 88.5162 35.7942   6
  -6  -3   3 276.352 52.8569   4
   6   3   3 171.184 49.7159   3
  -6   3  -3 336.651 76.4348   4
   6  -3  -3 132.923 40.1365   2
   6  -3  -3 296.996 53.9190   6
   6   3   5 205.907 53.4488   2
  -6   3  -5 319.427 60.2548   5
   6  -3  -5 281.788 52.0428   6
  -6  -3   5 247.939 50.2531   4
  -6   3  -5 278.950 71.3735   4
   6   3   5 271.636 59.6318   3
  -6  -3   5 246.365 49.4360   3
   6   3   7 176.283 44.6464   2
   6  -3  -7 183.140 40.5543   2
   6  -3  -7 127.797 34.4908   6
  -6   3  -7 140.744 38.2643   5
  -6  -3   7 191.101 38.9303   4
   6   3   7 204.952 50.0283   3
  -6   3  -7 187.670 61.9740   4
  -6  -3   7 122.348 34.6206   3
   6  -3  -9 173.494 36.5814   6
   6  -3  -9 115.561 34.1090   2
  -6   3  -9 175.315 41.9004   5
   6   3   9 132.756 41.8631   3
  -6  -3   9 157.540 36.4431   4
  -6  -3   9 124.601 33.6813   3
   6  -3 -11 138.526 32.9332   6
   6   3  11 90.4203 35.7307   2
   6  -3 -11 92.4413 27.9202   2
  -6   3 -11 132.435 36.0390   5
   6   3  11 115.118 40.6445   3
  -6  -3  11 88.1624 27.5115   4
  -6  -3  11 139.644 31.7141   3
   6   3  13 87.2694 33.3919   3
  -6  -3  13 84.8701 23.5924   4
   6   3  13 22.3467 18.3250   2
   6  -3 -13 25.8111 18.3299   2
  -6   3 -13 28.3804 19.9155   5
   6  -3 -15 43.2236 19.9653   6
   6   3  15 52.6653 25.7814   2
  -6   3 -15 58.2819 25.4268   5
  -6  -3  15 50.2855 17.7088   4
  -6  -3  15 40.8070 19.0848   3
   6   3  15 41.3211 21.4945   3
   6  -3 -17 6.19300 11.3704   6
   6   3  17 28.4664 17.3688   2
  -6  -3  17 30.3823 13.6417   4
  -6  -3  17 6.87692 12.6135   3
   6   3  17 19.8167 15.7148   3
  -6   3 -17-10.2803 13.3272   5
   6  -3 -19 200.511 37.9108   6
   6  -3 -19 143.075 31.4783   5
  -6   3 -19 229.796 51.5264   5
  -6  -3  19 200.072 36.9714   4
   6   3  19 115.674 35.5791   3
  -6  -3  19 228.924 43.1385   3
  -6  -3  21 37.0419 24.1401   3
   6   4 -20 4819.50 469.883   6
  -6  -4 -18 419.557 72.8096   5
  -6  -4 -18 562.040 84.1357   4
   6  -4  18 498.312 80.9203   2
   6   4 -18 284.325 68.1863   6
   6   4 -18 481.705 71.0011   2
   6  -4  16 113.444 41.3533   2
   6   4 -16 182.651 38.9982   2
  -6  -4 -16 96.2310 31.2768   5
  -6  -4 -16 99.3978 33.2997   4
   6   4 -16 94.2844 37.4360   6
  -6  -4 -14 4433.80 453.771   5
  -6   4  14 4737.90 440.022   5
   6  -4  14 4428.21 467.567   2
  -6  -4 -14 4742.75 452.344   4
  -6   4  14 4022.49 459.433   4
   6   4 -14 4701.87 454.190   6
   6   4 -14 4793.50 443.608   2
  -6  -4 -12 3848.40 372.206   5
  -6   4  12 3542.50 359.311   5
   6  -4  12 3549.45 384.161   2
  -6  -4 -12 3473.53 364.760   4
  -6   4  12 3017.89 384.100   4
   6   4 -12 3990.56 373.205   6
   6   4 -12 4048.18 363.558   2
  -6  -4 -10 20885.1 1839.36   5
   6  -4  10 25401.2 1872.73   2
  -6   4  10 15827.5 1861.71   4
  -6  -4 -10 21512.7 1837.99   4
   6  -4  10 18306.2 1831.78   6
   6   4 -10 20610.0 1831.44   2
  -6  -4  -8 1239.71 140.268   5
  -6   4   8 1090.01 138.999   5
   6  -4   8 1351.57 159.401   2
  -6   4   8 1240.32 182.728   4
  -6  -4  -8 1226.67 142.071   4
   6  -4   8 949.355 136.754   6
   6   4  -8 1230.55 139.670   2
  -6  -4  -6 119.096 34.4939   5
   6  -4   6 220.468 49.0165   2
   6   4  -6 202.898 41.1929   2
  -6  -4  -6 133.189 35.0044   4
  -6   4   6 97.2880 51.3792   4
  -6   4   6 140.904 39.9519   5
   6  -4   6 87.5437 32.2689   6
  -6  -4  -4 1742.77 198.055   5
  -6   4   4 2143.59 214.986   5
   6  -4   4 1793.57 213.220   6
   6   4  -4 1841.32 203.049   2
   6  -4   2 1126.12 136.610   6
  -6   4   2 1093.52 134.514   5
   6  -4   2 1051.37 134.276   2
  -6  -4  -2 912.581 126.659   4
  -6   4   2 1340.48 230.150   4
   6   4  -2 1028.14 126.579   2
   6  -4   0 33926.1 3073.67   2
  -6  -4   0 32900.8 3070.74   4
   6  -4   0 35760.0 3079.69   6
   6   4   0 35029.0 3072.46   2
   6  -4  -2 1002.12 129.850   6
  -6   4  -2 968.382 129.535   5
   6  -4  -2 1045.77 128.384   2
  -6  -4   2 1079.89 126.711   4
  -6   4  -2 1297.97 231.307   4
   6   4   2 1025.82 133.846   3
   6   4   2 1031.60 131.549   2
   6  -4  -4 2499.04 232.185   6
  -6   4  -4 2019.89 228.755   5
   6  -4  -4 2124.55 226.424   2
  -6  -4   4 2089.17 222.977   4
   6   4   4 2107.65 235.833   3
   6   4   4 2424.74 237.525   2
  -6  -4   4 1720.67 215.235   3
  -6   4  -6 103.539 33.9477   5
   6  -4  -6 139.763 32.7619   6
  -6  -4   6 130.781 33.6242   4
   6   4   6 142.939 40.3772   3
  -6  -4   6 115.697 31.7980   3
   6   4   6 108.399 37.3084   2
   6  -4  -6 122.046 34.1614   2
  -6   4  -8 1243.55 140.281   5
  -6  -4   8 923.389 122.067   4
   6  -4  -8 1216.08 131.336   6
   6   4   8 1239.45 151.513   2
  -6  -4   8 1065.36 127.868   3
  -6  -4  10 18196.9 1647.20   4
  -6   4 -10 18353.1 1660.42   5
   6  -4 -10 19361.7 1653.36   2
   6   4  10 16993.9 1672.57   2
  -6  -4  10 18305.6 1652.00   3
   6  -4 -12 3789.34 333.800   6
  -6   4 -12 3502.84 345.796   5
   6   4  12 3469.10 352.408   3
   6   4  12 2828.53 349.660   2
   6  -4 -12 3280.07 333.565   2
  -6  -4  12 3390.73 335.760   3
   6  -4 -14 3962.86 405.579   6
  -6   4 -14 4824.75 429.082   5
  -6  -4  14 4147.08 407.732   4
   6   4  14 3815.54 424.196   3
  -6  -4  14 4549.05 413.951   3
   6  -4 -16 110.645 26.5899   6
   6   4  16 19.1132 17.6205   3
  -6  -4  16 95.2650 24.6116   4
  -6  -4  16 137.569 30.4920   3
  -6   4 -16 104.526 32.5704   5
  -6  -4  20 5976.99 550.621   4
   6  -4 -20 5870.06 546.970   5
  -6   5  15 10.8266 19.8150   4
  -6  -5 -15 18.4039 11.9535   5
  -6  -5 -13 310.100 59.8286   5
  -6   5  13 397.057 75.4619   4
   6   5 -13 282.927 53.3763   2
  -6  -5 -13 284.975 55.0469   4
  -6   5  13 406.345 56.2138   5
  -6   5  11 131.166 47.6522   4
  -6  -5 -11 94.0783 30.7252   5
   6  -5  11 75.2581 30.7807   2
   6   5 -11 43.3282 19.4164   2
  -6  -5 -11 31.7913 19.9458   4
  -6   5  11 81.8992 24.7334   5
   6  -5  11 39.1566 18.3293   6
  -6  -5  -9 70.3503 24.0000   5
   6  -5   9 58.0446 28.3230   2
  -6  -5  -9 31.5267 16.5696   4
  -6   5   9 45.0024 20.9222   5
   6  -5   9 8.32812 13.7498   6
  -6   5   7 79.5501 48.7163   4
   6  -5   7 52.4019 25.8675   2
   6   5  -7 30.7030 19.2847   2
  -6  -5  -7 56.3392 22.6746   4
  -6   5   7 97.5689 27.0659   5
   6  -5   7 51.8336 21.5319   6
   6  -5   5 234.143 51.4703   2
   6   5  -5 271.576 51.5008   2
  -6   5   5 231.214 47.4923   5
   6  -5   5 299.220 54.5376   6
  -6  -5  -5 236.224 48.8617   4
   6  -5   3 330.068 61.5767   2
   6   5  -3 475.753 70.9533   2
  -6  -5  -3 338.833 60.8287   4
  -6   5   3 365.024 65.2840   5
   6  -5   3 459.998 71.3421   6
  -6   5   1 64.3493 50.9079   4
   6  -5   1 17.2403 15.8046   2
   6   5  -1 19.6413 17.9896   2
  -6  -5  -1 16.6800 13.2641   4
   6  -5   1 18.7606 17.1879   6
  -6   5   1 8.65388 11.2620   5
   6  -5  -1 8.45383 13.4943   2
   6   5   1 43.5257 24.4074   2
   6  -5  -1 27.3773 18.7225   6
  -6   5  -1 8.86723 14.1424   5
  -6  -5   3 351.620 58.2516   4
   6   5   3 451.142 70.7683   3
   6  -5  -3 306.116 57.7918   2
   6   5   3 477.604 78.3601   2
   6  -5  -3 278.177 56.6163   6
  -6   5  -3 381.486 64.0136   5
   6   5   5 164.924 50.3221   2
   6  -5  -5 253.317 46.4343   2
  -6   5  -5 214.547 45.9152   5
   6   5   5 241.565 50.8430   3
  -6  -5   5 162.731 37.5837   4
  -6  -5   5 199.658 39.4018   3
  -6  -5   7 38.2890 18.9629   4
   6   5   7 29.3670 20.4826   3
   6  -5  -7 61.4209 23.6790   2
   6   5   7 44.9005 27.6980   2
   6  -5  -7 75.7593 22.2408   6
   6  -5  -9 34.7436 16.9403   2
  -6   5  -9 32.1457 19.5477   5
   6  -5  -9 18.6616 14.0972   6
  -6  -5   9 29.0831 13.2063   4
   6   5   9 9.71167 9.15311   3
  -6  -5   9 25.8746 14.6452   3
   6  -5 -11 60.5236 18.6272   6
   6   5  11 47.2535 23.2409   3
  -6  -5  11 21.8075 13.8671   4
  -6  -5  11 55.5269 19.9922   3
  -6   5 -11 63.3902 22.1359   5
   6  -5 -13 364.377 48.7718   6
  -6   5 -13 341.114 57.4088   5
  -6  -5  13 286.289 48.6927   3
   6   5  13 366.763 60.4255   3
  -6  -5  13 246.302 44.3592   4
  -6  -5  15 20.2385 10.4842   4
  -6  -5  17 10.2747 8.17581   4
  -6   6   8 380.600 88.4354   4
   6  -6   8 403.972 65.3980   2
   6  -6   8 316.009 54.7712   6
  -6   6   6 537.962 78.9250   5
   6  -6   6 562.719 84.7028   2
  -6  -6  -6 605.326 81.3910   4
  -6   6   6 768.329 122.920   4
   6  -6   6 598.404 82.3746   6
   6   6  -6 712.425 90.5909   2
  -6   6   4 2061.27 227.141   5
   6  -6   4 2235.98 232.530   2
  -6  -6  -4 2172.01 230.027   4
  -6   6   4 2635.48 282.687   4
   6  -6   4 2290.86 234.887   6
   6   6  -4 2464.79 242.397   2
  -6   6   2 879.041 107.656   5
   6  -6   2 671.142 102.133   2
  -6  -6  -2 951.561 110.309   4
   6  -6   2 862.793 109.560   6
   6   6  -2 1010.00 122.307   2
  -6   6   0 18865.5 1799.83   5
   6  -6   0 19503.0 1799.04   2
  -6  -6   0 18923.2 1799.01   4
   6  -6   0 19505.0 1802.29   6
  -6  -6   2 785.064 94.7997   4
  -6   6  -2 684.719 94.1672   5
  -6  -6   2 589.585 86.7788   3
   6  -6  -2 745.189 95.6396   2
  -6   6  -4 1738.47 209.483   5
   6  -6  -4 2256.06 215.478   2
  -6  -6   4 2074.41 210.457   4
   6  -6  -4 1905.68 211.139   6
  -6  -6   4 2070.44 209.058   3
   6  -6  -6 586.168 78.2707   6
  -6   6  -6 521.442 78.1453   5
   6  -6  -6 612.335 81.1450   2
  -6  -6   6 670.802 80.3681   4
   6   6   6 626.563 85.4306   3
  -6  -6   6 550.445 74.7911   3
   6   6   8 923.398 126.563   2
  -6  -6   8 357.689 56.1845   4
  -6  -6  10 11290.5 1020.03   4
  -6  -6  12 2130.96 210.380   4
   6  -7  -3 159.314 35.3137   2
  -7   0   0 8.28541 13.1046   5
   7   0   0-7.79654 14.2390   6
   7   0   0-8.47904 13.4108   2
  -7   0   0 7.73984 12.2417   4
[truncated: 26,214 more chars]
