# Supplementary material for: The varying temperature- and pressure-induced phase transition pathways in hybrid improper ferroelectric Sr3Sn2O7
Source: Acta Crystallogr B Struct Sci Cryst Eng Mater. 2025 Apr 14;81(Pt 3):318–24. doi: 10.1107/S2052520625002306 (PMC12147935; doi:10.1107/S2052520625002306)
Supplement: Supplementary file 1 [file b-81-00318-sup1.zip › SSO_HP_VT_CIFs/SSO_VT_CIFS/SrSnO_I19VT_11_380_A21am.cif]

data_srsno_i19vt_11_380_a21am

# start Validation Reply Form
_vrf_PLAT109_srsno_i19vt_11_380_a21am
;
PROBLEM: Twinning Matrix = Alternate Inversion Twinning .          ? Check 
RESPONSE: The present system stems from a cetrosymmetric, tetragonal 
aristotype. This can be modelled using a twin law given by 
(0 1 0 -1 0 0 0 0 1 4). The two-fold twin was subsequently chosen over 
the inversion twin law to explicitly depict the twinning present as viewed 
from the perspective of the relevant properties (i.e., hybrid improper 
ferroelectric polarisation).
;
_vrf_PLAT971_srsno_i19vt_11_380_a21am
;
PROBLEM: Check Calcd Resid. Dens.  0.68Ang From Sn1             5.35 eA-3  
RESPONSE: The sample is highly absorbing and contains a significant 
proportion of heavy elements. While efforts have been made to account
for this as best as possible, the diffractometer upon which the data 
were collected lacks a camera with which to obtain a true representation
of the crystal for a more explicit correction. The impact of this upon
the data is further compounded by the crystal existing as a highly 
anisotropic plate. Errors carried through from this in the intensities will 
increase the residual levels in the model. This is in addition to the typical
fourier rippling that is expected at heavy elements, and the impact of the
spherical contraction of the valence shell owed to the ionisation of these 
metals in this highly charge system. Since these residuals exist close to 
these heavy metal centres and the model (and symmetry) has been thoroughly 
evaluated (see the manuscript), these are believed to have no physical 
significance.
;
_vrf_PLAT974_srsno_i19vt_11_380_a21am
;
PROBLEM: Check Calcd Negative Resid. Density on       Sr1      -2.89 eA-3  
RESPONSE: The sample is highly absorbing and contains a significant 
proportion of heavy elements. While efforts have been made to account
for this as best as possible, the diffractometer upon which the data 
were collected lacks a camera with which to obtain a true representation
of the crystal for a more explicit correction. The impact of this upon
the data is further compounded by the crystal existing as a highly 
anisotropic plate. Errors carried through from this in the intensities will 
increase the residual levels in the model. This is in addition to the typical
fourier rippling that is expected at heavy elements, and the impact of the
spherical contraction of the valence shell owed to the ionisation of these 
metals in this highly charge system. Since the residual exists close to 
a heavy metal centre and the model (and symmetry) has been thoroughly 
evaluated (see the manuscript), it is believed to have no physical 
significance.
;
_vrf_PLAT097_srsno_i19vt_11_380_a21am
;
PROBLEM: Large Reported Max.  (Positive) Residual Density       5.49 eA-3  
RESPONSE: The sample is highly absorbing and contains a significant 
proportion of heavy elements. While efforts have been made to account
for this as best as possible, the diffractometer upon which the data 
were collected lacks a camera with which to obtain a true representation
of the crystal for a more explicit correction. The impact of this upon
the data is further compounded by the crystal existing as a highly 
anisotropic plate. Errors carried through from this in the intensities will 
increase the residual levels in the model. This is in addition to the typical
fourier rippling that is expected at heavy elements, and the impact of the
spherical contraction of the valence shell owed to the ionisation of these 
metals in this highly charge system. Since the residual exists close to 
a heavy metal centre and the model (and symmetry) has been thoroughly 
evaluated (see the manuscript), it is believed to have no physical 
significance.
;
_vrf_PLAT975_srsno_i19vt_11_380_a21am
;
PROBLEM: Check Calcd Resid. Dens.  0.56Ang From O4      .       1.60 eA-3  
RESPONSE: The sample is highly absorbing and contains a significant 
proportion of heavy elements. While efforts have been made to account
for this as best as possible, the diffractometer upon which the data 
were collected lacks a camera with which to obtain a true representation
of the crystal for a more explicit correction. The impact of this upon
the data is further compounded by the crystal existing as a highly 
anisotropic plate. Errors carried through from this in the intensities will 
increase the residual levels in the model. This is in addition to the typical
fourier rippling that is expected at heavy elements, and the impact of the
spherical contraction of the valence shell owed to the ionisation of these 
metals in this highly charge system. Since these residuals exist close to 
these heavy metal centres and the model (and symmetry) has been thoroughly 
evaluated (see the manuscript), these are believed to have no physical 
significance.
;
# end Validation Reply Form


_audit_creation_date               2025-01-09
_audit_creation_method
;
Olex2 1.5-ac7-013
(compiled 2025.01.02 svn.rf662f148 for Rigaku Oxford Diffraction, GUI svn.r7109)
;
_shelx_SHELXL_version_number       '2019/3'
_audit_contact_author_address      
;
Dept. of Chemistry, University of Warwick, Gibbet Hill Road, Coventry, CV4 7AL
;
_audit_contact_author_email        ?
_audit_contact_author_name         'Evie Ladbrook'
_audit_contact_author_phone        ?
_publ_contact_author_id_orcid      ?
_publ_section_references
;
Dolomanov, O.V., Bourhis, L.J., Gildea, R.J, Howard, J.A.K. & Puschmann, H.
 (2009), J. Appl. Cryst. 42, 339-341.

Sheldrick, G.M. (2015). Acta Cryst. A71, 3-8.

Sheldrick, G.M. (2015). Acta Cryst. C71, 3-8.
;
_chemical_name_common              ?
_chemical_name_systematic          ?
_chemical_formula_moiety           'O7 Sn2 Sr3'
_chemical_formula_sum              'O7 Sn2 Sr3'
_chemical_formula_weight           612.24
_chemical_absolute_configuration   ?
_chemical_melting_point            ?
_chemical_oxdiff_formula           'Sr3 Sn2 O7'
loop_
  _atom_type_symbol
  _atom_type_description
  _atom_type_scat_dispersion_real
  _atom_type_scat_dispersion_imag
  _atom_type_scat_source
 'O' 'O' 0.0101 0.0057 'International Tables Vol C Tables 4.2.6.8 and 6.1.1.4'
 'Sr' 'Sr' -1.1610 3.0594
 'International Tables Vol C Tables 4.2.6.8 and 6.1.1.4'
 'Sn' 'Sn' -0.6810 1.3529
 'International Tables Vol C Tables 4.2.6.8 and 6.1.1.4'

_shelx_space_group_comment
;
The symmetry employed for this shelxl refinement is uniquely defined
by the following loop, which should always be used as a source of
symmetry information in preference to the above space-group names.
They are only intended as comments.
;
_space_group_crystal_system        'orthorhombic'
_space_group_IT_number             36
_space_group_name_H-M_alt          'A 21 a m'
_space_group_name_Hall             'A -2 2a'
loop_
  _space_group_symop_operation_xyz
 'x, y, z'
 'x+1/2, -y, -z'
 'x, y, -z'
 'x+1/2, -y, z'
 'x, y+1/2, z+1/2'
 'x+1/2, -y+1/2, -z+1/2'
 'x, y+1/2, -z+1/2'
 'x+1/2, -y+1/2, z+1/2'

_cell_length_a                     5.7036(3)
_cell_length_b                     5.7311(3)
_cell_length_c                     20.6372(13)
_cell_angle_alpha                  90
_cell_angle_beta                   90
_cell_angle_gamma                  90
_cell_volume                       674.58(7)
_cell_formula_units_Z              4
_cell_measurement_reflns_used      1012
_cell_measurement_temperature      380
_cell_measurement_theta_max        33.8150
_cell_measurement_theta_min        3.8170
_shelx_estimated_absorpt_T_max     0.675
_shelx_estimated_absorpt_T_min     0.330
_exptl_absorpt_coefficient_mu      28.451
_exptl_absorpt_correction_T_max    0.01079
_exptl_absorpt_correction_T_min    0.00082
_exptl_absorpt_correction_type     sphere
_exptl_absorpt_process_details
;
CrysAlisPro 1.171.42.49 (Rigaku Oxford Diffraction, 2022)
Spherical absorption correction
using equivalent radius and absorption coefficient.
Empirical absorption correction using spherical harmonics,
implemented in SCALE3 ABSPACK scaling algorithm.
;
_exptl_absorpt_special_details     ?
_exptl_crystal_colour              'clear colourless'
_exptl_crystal_colour_lustre       clear
_exptl_crystal_colour_primary      colourless
_exptl_crystal_density_diffrn      6.028
_exptl_crystal_density_meas        ?
_exptl_crystal_density_method      ?
_exptl_crystal_description         plate
_exptl_crystal_F_000               1080
_exptl_crystal_size_max            0.05
_exptl_crystal_size_mid            0.05
_exptl_crystal_size_min            0.015
_exptl_crystal_size_rad            0.400
_exptl_transmission_factor_max     ?
_exptl_transmission_factor_min     ?
_diffrn_reflns_av_R_equivalents    0.0803
_diffrn_reflns_av_unetI/netI       0.0375
_diffrn_reflns_Laue_measured_fraction_full  0.994
_diffrn_reflns_Laue_measured_fraction_max  0.972
_diffrn_reflns_limit_h_max         8
_diffrn_reflns_limit_h_min         -9
_diffrn_reflns_limit_k_max         9
_diffrn_reflns_limit_k_min         -8
_diffrn_reflns_limit_l_max         33
_diffrn_reflns_limit_l_min         -32
_diffrn_reflns_number              12025
_diffrn_reflns_point_group_measured_fraction_full  0.994
_diffrn_reflns_point_group_measured_fraction_max  0.940
_diffrn_reflns_theta_full          24.415
_diffrn_reflns_theta_max           34.099
_diffrn_reflns_theta_min           1.913
_diffrn_ambient_temperature        380
_diffrn_detector                   'Hybrid Pixel Array Detector'
_diffrn_detector_area_resol_mean   5.8140
_diffrn_measured_fraction_theta_full  0.994
_diffrn_measured_fraction_theta_max  0.972
_diffrn_measurement_details
;
List of Runs (angles in degrees, time in seconds):

  # Type    Start    End  Width  t~exp~   \w     \q     \k     \f   Frames
--------------------------------------------------------------------------
  1  \f      0.00 360.00   0.20    0.20   0.00   0.00   0.00    --  1800
  2  \w   -150.00  20.00   0.20    0.20    --   25.00   0.00 288.00  850
  3  \w   -150.00  20.00   0.20    0.20    --   25.00   0.00 216.00  850
  4  \w   -150.00  20.00   0.20    0.20    --   25.00   0.00 144.00  850
  5  \w   -150.00  20.00   0.20    0.20    --   25.00   0.00  72.00  850
  6  \w   -150.00  20.00   0.20    0.20    --   25.00   0.00   0.00  850
;
_diffrn_measurement_device         'abstract diffractometer'
_diffrn_measurement_device_type   
 'dectris-CrysAlisPro-abstract goniometer imported dectris images'
_diffrn_measurement_method         '\w and \f scans'
_diffrn_orient_matrix_type        
 'CrysAlisPro convention (1999,Acta A55,543-557)'
_diffrn_orient_matrix_UB_11        0.0002952083
_diffrn_orient_matrix_UB_12        -0.0084388354
_diffrn_orient_matrix_UB_13        0.0333043107
_diffrn_orient_matrix_UB_21        -0.1202978001
_diffrn_orient_matrix_UB_22        -0.0107360066
_diffrn_orient_matrix_UB_23        -0.0001303044
_diffrn_orient_matrix_UB_31        0.0107790782
_diffrn_orient_matrix_UB_32        -0.1194107162
_diffrn_orient_matrix_UB_33        -0.0023416347
_diffrn_radiation_monochromator    synchrotron
_diffrn_radiation_probe            x-ray
_diffrn_radiation_type             synchrotron
_diffrn_radiation_wavelength       0.6889
_diffrn_source                     synchrotron
_reflns_Friedel_coverage           0.783
_reflns_Friedel_fraction_full      0.993
_reflns_Friedel_fraction_max       0.903
_reflns_number_gt                  1348
_reflns_number_total               1466
_reflns_special_details
;
 Reflections were merged by SHELXL according to the crystal
 class for the calculation of statistics and refinement.
 
 _reflns_Friedel_fraction is defined as the number of unique
 Friedel pairs measured divided by the number that would be
 possible theoretically, ignoring centric projections and
 systematic absences. Completness statistics refer to single and
 composite reflections containing twin component 1 only.
;
_reflns_threshold_expression       'I > 2\s(I)'
_computing_cell_refinement         'CrysAlisPro 1.171.42.49 (Rigaku OD, 2022)'
_computing_data_collection         'CrysAlisPro 1.171.42.49 (Rigaku OD, 2022)'
_computing_data_reduction          'CrysAlisPro 1.171.42.49 (Rigaku OD, 2022)'
_computing_molecular_graphics      'Olex2 1.5-ac7-013 (Dolomanov et al., 2009)'
_computing_publication_material    'Olex2 1.5-ac7-013 (Dolomanov et al., 2009)'
_computing_structure_refinement    'SHELXL 2019/3 (Sheldrick, 2015)'
_computing_structure_solution      'SHELXT  (Sheldrick, 2015)'
_refine_diff_density_max           5.490
_refine_diff_density_min           -2.857
_refine_diff_density_rms           0.924
_refine_ls_abs_structure_details
;
 Flack x determined using 546 quotients [(I+)-(I-)]/[(I+)+(I-)]
 (Parsons, Flack and Wagner, Acta Cryst. B69 (2013) 249-259).
;
_refine_ls_abs_structure_Flack     0.002(8)
_refine_ls_extinction_coef         .
_refine_ls_extinction_method       none
_refine_ls_goodness_of_fit_ref     1.113
_refine_ls_hydrogen_treatment      undef
_refine_ls_matrix_type             full
_refine_ls_number_parameters       59
_refine_ls_number_reflns           1466
_refine_ls_number_restraints       1
_refine_ls_R_factor_all            0.0727
_refine_ls_R_factor_gt             0.0716
_refine_ls_restrained_S_all        1.113
_refine_ls_shift/su_max            0.000
_refine_ls_shift/su_mean           0.000
_refine_ls_structure_factor_coef   Fsqd
_refine_ls_weighting_details      
 'w=1/[\s^2^(Fo^2^)+(0.1428P)^2^] where P=(Fo^2^+2Fc^2^)/3'
_refine_ls_weighting_scheme        calc
_refine_ls_wR_factor_gt            0.1856
_refine_ls_wR_factor_ref           0.1900
_refine_special_details
;
 Refined as a 2-component twin.
All atoms were refined as anisotropic without the need for any restraints.
;
_olex2_refinement_description
;
1. Twinned data refinement
 Scales: 0.47(2)
 0.53(2)
;
_atom_sites_solution_hydrogens     .
_atom_sites_solution_primary       isomorph
_atom_sites_solution_secondary     difmap
loop_
  _atom_site_label
  _atom_site_type_symbol
  _atom_site_fract_x
  _atom_site_fract_y
  _atom_site_fract_z
  _atom_site_U_iso_or_equiv
  _atom_site_adp_type
  _atom_site_occupancy
  _atom_site_site_symmetry_order
  _atom_site_calc_flag
  _atom_site_refinement_flags_posn
  _atom_site_refinement_flags_adp
  _atom_site_refinement_flags_occupancy
  _atom_site_disorder_assembly
  _atom_site_disorder_group
 Sn1 Sn 0.8690(3) 0.24945(4) 0.09825(5) 0.0228(3) Uani 1 1 d . . . . .
 Sr1 Sr 0.3578(6) 0.25007(11) 0.000000 0.0282(4) Uani 1 2 d S T P . .
 Sr2 Sr 0.37785(2) 0.25806(9) 0.18692(7) 0.0284(4) Uani 1 1 d . . . . .
 O1 O 0.876(3) 0.2012(14) 0.000000 0.0323(12) Uani 1 2 d S T P . .
 O2 O 0.864(2) 0.2897(10) 0.1964(4) 0.0333(10) Uani 1 1 d . . . . .
 O3 O 0.642(2) -0.0221(11) 0.1059(2) 0.0333(11) Uani 1 1 d . . . . .
 O4 O 0.097(2) 0.5226(13) 0.0874(3) 0.0332(12) Uani 1 1 d . . . . .

loop_
  _atom_site_aniso_label
  _atom_site_aniso_U_11
  _atom_site_aniso_U_22
  _atom_site_aniso_U_33
  _atom_site_aniso_U_23
  _atom_site_aniso_U_13
  _atom_site_aniso_U_12
 Sn1 0.0224(4) 0.0222(4) 0.0237(4) 0.00013(7) -0.0002(5) 0.00003(11)
 Sr1 0.0285(8) 0.0279(6) 0.0281(9) 0.000 0.000 -0.0015(2)
 Sr2 0.0308(7) 0.0287(5) 0.0256(6) -0.00047(12) -0.0001(7) -0.0010(6)
 O1 0.042(3) 0.032(3) 0.023(2) 0.000 0.000 -0.001(5)
 O2 0.040(3) 0.0350(19) 0.0247(17) -0.002(2) -0.001(4) 0.000(4)
 O3 0.029(2) 0.031(3) 0.040(2) 0.002(2) -0.0012(19) -0.008(2)
 O4 0.032(2) 0.029(3) 0.039(2) 0.0016(19) 0.002(2) -0.009(2)

_geom_special_details
;
 All esds (except the esd in the dihedral angle between two l.s. planes)
 are estimated using the full covariance matrix.  The cell esds are taken
 into account individually in the estimation of esds in distances, angles
 and torsion angles; correlations between esds in cell parameters are only
 used when they are defined by crystal symmetry.  An approximate (isotropic)
 treatment of cell esds is used for estimating esds involving l.s. planes.
;
loop_
  _geom_bond_atom_site_label_1
  _geom_bond_atom_site_label_2
  _geom_bond_distance
  _geom_bond_site_symmetry_2
  _geom_bond_publ_flag
 Sn1 Sr1 3.447(3) 1_655 ?
 Sn1 Sr1 3.5087(8) 2 ?
 Sn1 Sr2 3.3642(10) 4_565 ?
 Sn1 Sr2 3.4367(9) 4 ?
 Sn1 Sr2 3.4315(15) 1_655 ?
 Sn1 Sr2 3.3462(16) . ?
 Sn1 O1 2.0467(15) . ?
 Sn1 O2 2.039(7) . ?
 Sn1 O3 2.036(11) 4 ?
 Sn1 O3 2.031(10) . ?
 Sn1 O4 2.048(10) 1_655 ?
 Sn1 O4 2.040(11) 4_565 ?
 Sr1 O1 2.967(19) . ?
 Sr1 O1 3.146(8) 2_465 ?
 Sr1 O1 2.589(8) 2_455 ?
 Sr1 O1 2.764(19) 1_455 ?
 Sr1 O3 2.829(8) 4_455 ?
 Sr1 O3 2.829(8) 2_455 ?
 Sr1 O3 3.136(9) 3 ?
 Sr1 O3 3.136(9) . ?
 Sr1 O4 2.811(9) . ?
 Sr1 O4 2.610(9) 4_565 ?
 Sr1 O4 2.610(9) 2_565 ?
 Sr1 O4 2.811(9) 3 ?
 Sr2 O2 2.425(8) 6_455 ?
 Sr2 O2 3.147(6) 4_455 ?
 Sr2 O2 2.787(14) . ?
 Sr2 O2 2.941(14) 1_455 ?
 Sr2 O2 2.600(6) 4_465 ?
 Sr2 O3 2.537(9) 4_455 ?
 Sr2 O3 2.764(9) . ?
 Sr2 O4 3.013(9) . ?
 Sr2 O4 2.714(8) 4_565 ?

loop_
  _geom_angle_atom_site_label_1
  _geom_angle_atom_site_label_2
  _geom_angle_atom_site_label_3
  _geom_angle
  _geom_angle_site_symmetry_1
  _geom_angle_site_symmetry_3
  _geom_angle_publ_flag
 Sr1 Sn1 Sr1 71.07(4) 1_655 2 ?
 Sr2 Sn1 Sr1 107.87(4) 4_565 1_655 ?
 Sr2 Sn1 Sr1 176.99(4) . 1_655 ?
 Sr2 Sn1 Sr1 108.23(6) . 2 ?
 Sr2 Sn1 Sr1 177.64(3) 4_565 2 ?
 Sr2 Sn1 Sr1 109.59(6) 1_655 2 ?
 Sr2 Sn1 Sr1 68.26(5) 1_655 1_655 ?
 Sr2 Sn1 Sr1 107.58(4) 4 1_655 ?
 Sr2 Sn1 Sr1 67.51(2) 4 2 ?
 Sr2 Sn1 Sr2 72.71(3) . 4_565 ?
 Sr2 Sn1 Sr2 73.49(3) 1_655 4 ?
 Sr2 Sn1 Sr2 71.65(3) 4_565 1_655 ?
 Sr2 Sn1 Sr2 114.85(4) 4_565 4 ?
 Sr2 Sn1 Sr2 114.60(4) . 1_655 ?
 Sr2 Sn1 Sr2 74.55(3) . 4 ?
 O1 Sn1 Sr1 47.0(2) . 2 ?
 O1 Sn1 Sr1 53.3(5) . 1_655 ?
 O1 Sn1 Sr2 124.0(5) . . ?
 O1 Sn1 Sr2 114.4(2) . 4 ?
 O1 Sn1 Sr2 120.9(6) . 1_655 ?
 O1 Sn1 Sr2 130.7(2) . 4_565 ?
 O1 Sn1 O4 89.0(4) . 1_655 ?
 O2 Sn1 Sr1 126.5(4) . 1_655 ?
 O2 Sn1 Sr1 131.78(17) . 2 ?
 O2 Sn1 Sr2 64.35(17) . 4 ?
 O2 Sn1 Sr2 56.2(4) . . ?
 O2 Sn1 Sr2 58.6(4) . 1_655 ?
 O2 Sn1 Sr2 50.56(17) . 4_565 ?
 O2 Sn1 O1 178.7(3) . . ?
 O2 Sn1 O4 91.5(4) . 4_565 ?
 O2 Sn1 O4 91.7(3) . 1_655 ?
 O3 Sn1 Sr1 124.2(3) . 1_655 ?
 O3 Sn1 Sr1 53.7(2) . 2 ?
 O3 Sn1 Sr1 62.4(2) 4 2 ?
 O3 Sn1 Sr1 55.1(2) 4 1_655 ?
 O3 Sn1 Sr2 47.1(3) . 4 ?
 O3 Sn1 Sr2 55.6(3) . . ?
 O3 Sn1 Sr2 53.5(3) 4 4 ?
 O3 Sn1 Sr2 120.6(3) . 1_655 ?
 O3 Sn1 Sr2 47.2(2) 4 1_655 ?
 O3 Sn1 Sr2 127.4(2) 4 . ?
 O3 Sn1 Sr2 118.9(2) 4 4_565 ?
 O3 Sn1 Sr2 127.6(2) . 4_565 ?
 O3 Sn1 O1 88.6(5) 4 . ?
 O3 Sn1 O1 89.2(4) . . ?
 O3 Sn1 O2 90.3(3) 4 . ?
 O3 Sn1 O2 90.1(3) . . ?
 O3 Sn1 O3 89.49(6) . 4 ?
 O3 Sn1 O4 178.1(2) 4 4_565 ?
 O3 Sn1 O4 90.7(6) 4 1_655 ?
 O3 Sn1 O4 178.2(2) . 1_655 ?
 O3 Sn1 O4 90.8(6) . 4_565 ?
 O4 Sn1 Sr1 116.4(2) 4_565 2 ?
 O4 Sn1 Sr1 124.9(2) 1_655 2 ?
 O4 Sn1 Sr1 123.3(2) 4_565 1_655 ?
 O4 Sn1 Sr1 54.6(3) 1_655 1_655 ?
 O4 Sn1 Sr2 54.2(2) 4_565 . ?
 O4 Sn1 Sr2 133.8(2) 4_565 1_655 ?
 O4 Sn1 Sr2 62.2(2) 4_565 4_565 ?
 O4 Sn1 Sr2 60.6(3) 1_655 1_655 ?
 O4 Sn1 Sr2 125.5(3) 1_655 . ?
 O4 Sn1 Sr2 127.7(3) 4_565 4 ?
 O4 Sn1 Sr2 134.1(3) 1_655 4 ?
 O4 Sn1 Sr2 53.8(2) 1_655 4_565 ?
 O4 Sn1 O1 89.5(5) 4_565 . ?
 O4 Sn1 O4 88.94(6) 4_565 1_655 ?
 O1 Sr1 O1 93.6(4) . 2_465 ?
 O1 Sr1 O1 97.7(4) 1_455 2_465 ?
 O1 Sr1 O1 175.9(8) 2_455 2_465 ?
 O1 Sr1 O1 82.3(4) 2_455 . ?
 O1 Sr1 O1 86.4(4) 2_455 1_455 ?
 O1 Sr1 O1 168.8(3) 1_455 . ?
 O1 Sr1 O3 63.6(2) 2_455 2_455 ?
 O1 Sr1 O3 58.8(2) 2_455 3 ?
 O1 Sr1 O3 117.6(2) 1_455 . ?
 O1 Sr1 O3 55.9(2) . . ?
 O1 Sr1 O3 58.8(2) 2_455 . ?
 O1 Sr1 O3 61.3(3) 1_455 2_455 ?
 O1 Sr1 O3 55.9(2) . 3 ?
 O1 Sr1 O3 61.3(3) 1_455 4_455 ?
 O1 Sr1 O3 63.6(2) 2_455 4_455 ?
 O1 Sr1 O3 117.6(2) 1_455 3 ?
 O1 Sr1 O4 118.6(4) 2_455 4_565 ?
 O1 Sr1 O4 125.2(3) 2_455 . ?
 O1 Sr1 O4 118.6(4) 2_455 2_565 ?
 O1 Sr1 O4 62.0(3) 1_455 . ?
 O1 Sr1 O4 125.2(3) 2_455 3 ?
 O1 Sr1 O4 62.0(3) 1_455 3 ?
 O3 Sr1 O1 113.0(3) 2_455 . ?
 O3 Sr1 O1 118.7(3) . 2_465 ?
 O3 Sr1 O1 118.7(3) 3 2_465 ?
 O3 Sr1 O1 113.0(3) 4_455 . ?
 O3 Sr1 O1 118.4(2) 2_455 2_465 ?
 O3 Sr1 O1 118.4(2) 4_455 2_465 ?
 O3 Sr1 O3 122.27(10) 2_455 . ?
 O3 Sr1 O3 57.08(9) 2_455 3 ?
 O3 Sr1 O3 88.4(3) . 3 ?
 O3 Sr1 O3 122.27(10) 4_455 3 ?
 O3 Sr1 O3 57.08(9) 4_455 . ?
 O3 Sr1 O3 101.2(4) 2_455 4_455 ?
 O4 Sr1 O1 125.4(3) 3 . ?
 O4 Sr1 O1 57.4(2) 3 2_465 ?
 O4 Sr1 O1 58.9(2) 4_565 2_465 ?
 O4 Sr1 O1 58.9(2) 2_565 2_465 ?
 O4 Sr1 O1 57.4(2) . 2_465 ?
 O4 Sr1 O1 124.8(3) 2_565 1_455 ?
 O4 Sr1 O1 125.4(3) . . ?
 O4 Sr1 O1 61.7(3) 2_565 . ?
 O4 Sr1 O1 61.7(3) 4_565 . ?
 O4 Sr1 O1 124.8(3) 4_565 1_455 ?
 O4 Sr1 O3 85.66(15) 2_565 2_455 ?
 O4 Sr1 O3 172.8(4) 4_565 2_455 ?
 O4 Sr1 O3 117.4(5) 4_565 3 ?
 O4 Sr1 O3 117.4(5) 2_565 . ?
 O4 Sr1 O3 85.66(15) 4_565 4_455 ?
 O4 Sr1 O3 59.8(3) 2_565 3 ?
 O4 Sr1 O3 175.3(2) 3 . ?
 O4 Sr1 O3 121.5(5) . 2_455 ?
 O4 Sr1 O3 121.5(5) 3 4_455 ?
 O4 Sr1 O3 62.0(3) . 4_455 ?
 O4 Sr1 O3 59.8(3) 4_565 . ?
 O4 Sr1 O3 175.3(2) . 3 ?
 O4 Sr1 O3 172.8(4) 2_565 4_455 ?
 O4 Sr1 O3 95.87(15) 3 3 ?
 O4 Sr1 O3 62.0(3) 3 2_455 ?
 O4 Sr1 O3 95.87(15) . . ?
 O4 Sr1 O4 87.4(4) 4_565 2_565 ?
 O4 Sr1 O4 116.27(10) 4_565 3 ?
 O4 Sr1 O4 79.8(3) 3 . ?
 O4 Sr1 O4 63.64(9) 4_565 . ?
 O4 Sr1 O4 116.27(10) 2_565 . ?
 O4 Sr1 O4 63.64(9) 2_565 3 ?
 Sn1 Sr2 Sn1 114.60(4) . 1_455 ?
 Sn1 Sr2 Sn1 73.10(3) 4_465 1_455 ?
 Sn1 Sr2 Sn1 74.19(3) . 4_465 ?
 O2 Sr2 Sn1 36.29(14) 1_455 1_455 ?
 O2 Sr2 Sn1 92.3(2) 4_455 . ?
 O2 Sr2 Sn1 150.52(14) 4_455 4_465 ?
 O2 Sr2 Sn1 37.27(16) 4_465 4_465 ?
 O2 Sr2 Sn1 91.7(3) 4_465 1_455 ?
 O2 Sr2 Sn1 124.6(3) 6_455 . ?
 O2 Sr2 Sn1 120.1(3) 6_455 1_455 ?
 O2 Sr2 Sn1 88.24(14) 1_455 4_465 ?
 O2 Sr2 Sn1 129.38(13) 6_455 4_465 ?
 O2 Sr2 Sn1 151.68(16) . 1_455 ?
 O2 Sr2 Sn1 89.9(2) 4_455 1_455 ?
 O2 Sr2 Sn1 89.91(15) . 4_465 ?
 O2 Sr2 Sn1 150.57(15) 1_455 . ?
 O2 Sr2 Sn1 37.45(15) . . ?
 O2 Sr2 Sn1 94.6(3) 4_465 . ?
 O2 Sr2 O2 88.3(3) 6_455 . ?
 O2 Sr2 O2 169.3(2) . 1_455 ?
 O2 Sr2 O2 84.5(3) 4_465 1_455 ?
 O2 Sr2 O2 87.7(3) 4_465 . ?
 O2 Sr2 O2 171.5(4) 4_465 4_455 ?
 O2 Sr2 O2 94.9(3) . 4_455 ?
 O2 Sr2 O2 92.1(2) 6_455 4_465 ?
 O2 Sr2 O2 91.9(3) 1_455 4_455 ?
 O2 Sr2 O2 84.8(4) 6_455 1_455 ?
 O2 Sr2 O2 79.91(16) 6_455 4_455 ?
 O2 Sr2 O3 125.2(3) 6_455 4_455 ?
 O2 Sr2 O3 123.5(3) 6_455 . ?
 O2 Sr2 O3 129.8(3) 4_465 . ?
 O2 Sr2 O4 67.0(2) 4_465 4_565 ?
 O2 Sr2 O4 135.8(4) 6_455 . ?
 O2 Sr2 O4 59.0(3) 1_455 . ?
 O2 Sr2 O4 145.0(4) 6_455 4_565 ?
 O2 Sr2 O4 62.2(2) 4_465 . ?
 O2 Sr2 O4 122.9(3) . . ?
 O3 Sr2 Sn1 94.64(15) 4_455 4_465 ?
 O3 Sr2 Sn1 37.3(2) . . ?
 O3 Sr2 Sn1 97.5(2) . 1_455 ?
 O3 Sr2 Sn1 99.59(13) . 4_465 ?
 O3 Sr2 Sn1 94.4(3) 4_455 . ?
 O3 Sr2 Sn1 36.1(2) 4_455 1_455 ?
 O3 Sr2 O2 128.2(3) . 1_455 ?
 O3 Sr2 O2 58.1(2) . 4_455 ?
 O3 Sr2 O2 59.7(2) 4_455 4_455 ?
 O3 Sr2 O2 62.5(3) . . ?
 O3 Sr2 O2 124.4(3) 4_455 4_465 ?
 O3 Sr2 O2 127.5(3) 4_455 . ?
 O3 Sr2 O2 63.1(3) 4_455 1_455 ?
 O3 Sr2 O3 65.22(9) 4_455 . ?
 O3 Sr2 O4 62.4(3) 4_455 . ?
 O3 Sr2 O4 89.59(17) 4_455 4_565 ?
 O3 Sr2 O4 99.76(15) . . ?
 O4 Sr2 Sn1 36.8(2) . 4_465 ?
 O4 Sr2 Sn1 37.5(2) 4_565 . ?
 O4 Sr2 Sn1 37.5(2) 4_565 4_465 ?
 O4 Sr2 Sn1 36.3(2) . 1_455 ?
 O4 Sr2 Sn1 94.6(2) . . ?
 O4 Sr2 Sn1 89.6(3) 4_565 1_455 ?
 O4 Sr2 O2 118.7(3) 4_565 1_455 ?
 O4 Sr2 O2 122.1(3) . 4_455 ?
 O4 Sr2 O2 121.4(3) 4_565 4_455 ?
 O4 Sr2 O2 64.2(3) 4_565 . ?
 O4 Sr2 O3 63.9(3) 4_565 . ?
 O4 Sr2 O4 59.73(10) 4_565 . ?
 Sn1 O1 Sn1 164.3(5) . 3 ?
 Sn1 O1 Sr1 90.3(5) . 1_655 ?
 Sn1 O1 Sr1 97.7(2) . 2 ?
 Sn1 O1 Sr1 82.2(2) . 2_565 ?
 Sn1 O1 Sr1 90.3(5) 3 1_655 ?
 Sn1 O1 Sr1 88.2(5) 3 . ?
 Sn1 O1 Sr1 97.7(2) 3 2 ?
 Sn1 O1 Sr1 82.2(2) 3 2_565 ?
 Sn1 O1 Sr1 88.2(5) . . ?
 Sr1 O1 Sr1 98.1(5) 2 1_655 ?
 Sr1 O1 Sr1 86.0(4) 1_655 2_565 ?
 Sr1 O1 Sr1 168.8(3) 1_655 . ?
 Sr1 O1 Sr1 175.9(8) 2 2_565 ?
 Sr1 O1 Sr1 93.1(5) 2 . ?
 Sr1 O1 Sr1 82.7(4) . 2_565 ?
 Sn1 O2 Sr2 92.2(3) . 4_565 ?
 Sn1 O2 Sr2 86.3(4) . . ?
 Sn1 O2 Sr2 85.1(4) . 1_655 ?
 Sn1 O2 Sr2 79.92(16) . 4 ?
 Sn1 O2 Sr2 166.8(3) . 6 ?
 Sr2 O2 Sr2 95.1(4) 4_565 . ?
 Sr2 O2 Sr2 171.5(4) 4_565 4 ?
 Sr2 O2 Sr2 169.3(2) . 1_655 ?
 Sr2 O2 Sr2 87.0(2) 6 4 ?
 Sr2 O2 Sr2 87.4(2) . 4 ?
 Sr2 O2 Sr2 100.74(19) 6 4_565 ?
 Sr2 O2 Sr2 91.5(3) 4_565 1_655 ?
 Sr2 O2 Sr2 91.6(4) 6 1_655 ?
 Sr2 O2 Sr2 84.8(3) 1_655 4 ?
 Sr2 O2 Sr2 95.4(4) 6 . ?
 Sn1 O3 Sn1 166.4(5) . 4_455 ?
 Sn1 O3 Sr1 83.9(2) . . ?
 Sn1 O3 Sr1 88.7(2) 4_455 2 ?
 Sn1 O3 Sr1 90.9(4) . 2 ?
 Sn1 O3 Sr1 82.5(4) 4_455 . ?
 Sn1 O3 Sr2 97.0(5) . 4 ?
 Sn1 O3 Sr2 96.6(2) 4_455 4 ?
 Sn1 O3 Sr2 87.1(2) . . ?
 Sn1 O3 Sr2 90.1(4) 4_455 . ?
 Sr1 O3 Sr1 85.18(14) 2 . ?
 Sr2 O3 Sr1 81.4(3) . . ?
 Sr2 O3 Sr1 91.8(3) 4 2 ?
 Sr2 O3 Sr1 176.9(3) 4 . ?
 Sr2 O3 Sr1 166.6(3) . 2 ?
 Sr2 O3 Sr2 101.56(18) 4 . ?
 Sn1 O4 Sn1 163.8(4) 4_465 1_455 ?
 Sn1 O4 Sr1 97.2(4) 1_455 2_465 ?
 Sn1 O4 Sr1 91.4(4) 4_465 . ?
 Sn1 O4 Sr1 98.8(3) 4_465 2_465 ?
 Sn1 O4 Sr1 89.0(3) 1_455 . ?
 Sn1 O4 Sr2 83.0(2) 1_455 . ?
 Sn1 O4 Sr2 81.0(3) 4_465 . ?
 Sn1 O4 Sr2 88.8(4) 1_455 4_465 ?
 Sn1 O4 Sr2 88.3(2) 4_465 4_465 ?
 Sr1 O4 Sr1 96.35(17) 2_465 . ?
 Sr1 O4 Sr2 82.9(3) . . ?
 Sr1 O4 Sr2 92.9(3) 2_465 4_465 ?
 Sr1 O4 Sr2 179.3(4) 2_465 . ?
 Sr2 O4 Sr1 170.7(3) 4_465 . ?
 Sr2 O4 Sr2 87.82(15) 4_465 . ?

_shelx_res_file
;
TITL SrSnO_I19VT_11_380_A21am in A2(1)am
    srsno_i19vt_11_380_a21am.res
    created by SHELXL-2019/3 at 16:41:18 on 09-Jan-2025
REM A2(1)am (#36 with fixed user cell
CELL 0.6889 5.703555 5.731083 20.637232 90 90 90
ZERR 4 0.000308 0.000347 0.001273 0 0 0
LATT -5
SYMM 0.5+X,-Y,-Z
SYMM +X,+Y,-Z
SYMM 0.5+X,-Y,+Z
SFAC O Sr Sn
DISP O 0.0101 0.0057 30.1044
DISP Sn -0.681 1.3529 5641.0613
DISP Sr -1.161 3.0594 12162.7002
UNIT 28 12 8

L.S. 10
PLAN  5
SIZE 0.05 0.05 0.015
TEMP 106.85
CONF
LIST 4
MORE -1
fmap 2
acta
TWIN -1 0 0 0 -1 0 0 0 1 2
OMIT -2 0 0
OMIT -1 -1 5
OMIT 0 0 -10
OMIT 0 0 -4
OMIT 0 2 0
OMIT 1 1 -5
OMIT 2 0 0
REM <olex2.extras>
REM <HklSrc "%.\\SrSnO_I19VT_11_380_A21am.hkl">
REM </olex2.extras>

WGHT    0.142800
BASF   0.52562
FVAR       1.21638
SN1   3    0.868958    0.249453    0.098251    11.00000    0.02236    0.02223 =
         0.02370    0.00013   -0.00024    0.00003
SR1   2    0.357806    0.250075    0.000000    10.50000    0.02852    0.02786 =
         0.02812    0.00000    0.00000   -0.00145
SR2   2    0.377846    0.258057    0.186919    11.00000    0.03080    0.02873 =
         0.02558   -0.00047   -0.00011   -0.00100
O1    1    0.875721    0.201241    0.000000    10.50000    0.04160    0.03236 =
         0.02297    0.00000    0.00000   -0.00119
O2    1    0.864260    0.289748    0.196394    11.00000    0.04039    0.03496 =
         0.02467   -0.00228   -0.00077    0.00025
O3    1    0.641806   -0.022088    0.105932    11.00000    0.02890    0.03058 =
         0.04038    0.00186   -0.00123   -0.00838
O4    1    0.097164    0.522583    0.087388    11.00000    0.03192    0.02915 =
         0.03855    0.00163    0.00181   -0.00878
HKLF 4


REM  SrSnO_I19VT_11_380_A21am in A2(1)am
REM wR2 = 0.1900, GooF = S = 1.113, Restrained GooF = 1.113 for all data
REM R1 = 0.0716 for 1348 Fo > 4sig(Fo) and 0.0727 for all 1466 data
REM 59 parameters refined using 1 restraints

END

WGHT      0.1428      0.0000

REM Highest difference peak  5.490,  deepest hole -2.857,  1-sigma level  0.924
Q1    1   0.9546  0.1665  0.0982  11.00000  0.05    5.49
Q2    1   0.9535  0.3341  0.0974  11.00000  0.05    5.49
Q3    1   0.7887  0.1671  0.0984  11.00000  0.05    5.36
Q4    1   0.7889  0.3322  0.0977  11.00000  0.05    5.36
Q5    1   0.4651  0.3394  0.1852  11.00000  0.05    3.56
;
_shelx_res_checksum                79448
_shelx_hkl_file
;
   0   0   2 32428.1 2884.27   6
   0   0  -2 26781.6 2858.31   5
   0   0   2 31488.5 2869.27   5
   0   0   2 25886.0 2928.72   3
   0   0  -2 32811.2 2916.88   1
   0   0   2 33838.8 2945.65   1
   0   0  -2 33492.5 2936.24   1
   0   0   2 28075.4 2912.87   1
   0   0  -4 165070. 14882.7   1
   0   0   4 200949. 14938.9   1
   0   0  -4 144867. 14919.8   1
   0   0   4 170198. 14904.4   1
   0   0  -4 155165. 14821.3   6
   0   0   4 154666. 14836.3   6
   0   0   4 139236. 14812.3   5
   0   0  -4 150165. 14808.0   5
   0   0   4 146732. 14824.8   4
   0   0  -4 173387. 14866.7   4
   0   0   4 143927. 14901.0   3
   0   0  -4 178418. 14814.7   2
   0   0   6 3495.16 458.405   1
   0   0  -6 3748.08 454.754   1
   0   0  -6 3360.36 431.383   1
   0   0   6 2926.02 437.648   1
   0   0   6 2726.90 389.331   6
   0   0  -6 2947.09 382.717   6
   0   0   6 3671.10 388.953   5
   0   0  -6 3116.18 371.819   5
   0   0  -6 3167.46 410.583   4
   0   0   6 2795.34 373.932   4
   0   0   6 3575.11 453.289   3
   0   0  -6 3893.46 544.873   3
   0   0  -6 3826.51 374.654   2
   0   0  -8 6990.79 881.307   1
   0   0   8 11616.0 959.049   1
   0   0   8 9354.62 917.732   1
   0   0   8 7749.34 857.668   6
   0   0  -8 9056.98 838.588   5
   0   0   8 8035.42 840.498   5
   0   0   8 6331.45 824.740   4
   0   0  -8 8092.32 871.800   4
   0   0  -8 9423.51 990.501   3
   0   0  -8 8404.40 822.601   2
   0   0 -10 826964. 80685.3   1
   0   0  10 986950. 80723.6   1
   0   0  10 923168. 80706.9   1
   0   0 -10 834978. 80694.4   1
   0   0  10 905278. 80657.4   6
   0   0  10 715591. 80635.9   5
   0   0 -10 962091. 80679.4   4
   0   0 -10 999999. 80788.1   3
   0   0 -10 841579. 80621.0   2
   0   0 -12 91640.6 9410.48   1
   0   0  12 113696. 9429.31   1
   0   0 -12 89151.1 9393.18   1
   0   0  12 90988.8 9376.14   6
   0   0  12 110168. 9371.76   5
   0   0 -12 91774.7 9357.42   2
   0   0 -12 109329. 9397.61   4
   0   0 -12 107131. 9466.41   3
   0   0 -12 101990. 9348.44   2
   0   0  14 72116.9 6152.17   6
   0   0  14 72529.7 6143.27   5
   0   0 -14 63586.0 6154.64   4
   0   0 -14 61084.2 6166.52   1
   0   0  14 68462.9 6176.34   1
   0   0 -14 54210.3 6207.45   3
   0   0 -14 60441.4 6130.44   2
   0   0  16 2266.24 249.006   5
   0   0 -16 1884.10 239.410   2
   0   0 -16 2614.17 271.036   4
   0   0 -16 1732.91 277.204   3
   0   0 -16 2008.44 268.224   1
   0   0 -16 2070.75 271.065   1
   0   0  16 2465.58 281.868   1
   0   0  16 2635.96 280.198   1
   0   0 -18 348.422 73.4856   1
   0   0  18 239.890 58.9368   1
   0   0 -18 163.075 38.3506   2
   0   0  18 127.566 40.5389   6
   0   0 -18 183.018 53.3987   4
   0   0  18 235.516 46.7883   5
   0   0 -18 146.831 54.9300   1
   0   0  18 240.281 62.6035   1
   0   0 -18 97.9969 52.1154   3
   0   0  20 60581.5 4779.61   1
   0   0  20 46052.7 4748.71   6
   0   0  20 48788.8 4747.13   5
   0   0 -20 50076.8 4744.90   2
   0   0 -20 55091.4 4767.31   4
   0   0 -20 44467.9 4773.23   3
   0   0 -20 47665.5 4768.39   1
   0   0 -20 52437.0 4776.13   1
   0   0  20 54526.9 4776.80   1
   0   0  22 39901.3 3442.10   1
   0   0  22 35722.9 3422.17   6
   0   0  22 39673.9 3421.57   5
   0   0 -22 34825.6 3418.12   2
   0   0 -22 36447.9 3435.60   4
   0   0 -22 30077.6 3439.39   3
   0   0 -22 33423.2 3438.50   1
   0   0 -22 39773.7 3453.45   1
   0   0  22 37047.5 3442.35   1
   0   0  24 9753.41 1046.06   6
   0   0  24 11737.6 1046.89   5
   0   0 -24 10405.6 1063.57   1
   0   0 -24 10025.3 1067.37   3
   0   0  24 12595.7 1064.19   1
   0   0  26 104.538 27.7222   5
   0   0 -26 132.103 39.3975   3
   0   0  26 149.506 34.3671   6
   0   0 -28 734.649 112.313   3
   0   0 -28 862.941 116.108   4
   0   0  28 915.353 104.881   5
   0   0  30 3509.40 347.168   5
   0   0 -30 3093.77 356.956   3
   0   0  30 3710.39 351.812   6
   0   0  32 9664.71 922.600   5
   0   0  32 9625.54 925.554   6
   0   1   1 85.9706 25.6481   5
   0  -1   1 53.4282 19.6917   5
   0   1  -1 32.6775 16.0537   5
   0  -1  -1 78.2390 29.0507   5
   0  -1   1 74.8052 66.1871   2
   0   1   1 25.2109 22.7975   2
   0  -1  -1 51.5367 39.6934   2
   0   1  -1 118.254 55.4328   2
   0   1  -1 25.4360 14.6235   4
   0   1   1 33.7333 24.8092   4
   0  -1   1 60.3502 20.2483   4
   0  -1  -1 88.3749 33.7876   4
   0   1  -1 91.2263 30.0785   6
   0  -1   1 22.3344 17.7821   6
   0  -1  -1 48.3818 24.6587   6
   0   1   1 54.4116 23.1756   6
   0  -1  -1 65.3920 25.2259   3
   0   1   1 61.2164 22.3882   3
   0   1   3 545.524 124.664   1
   0  -1   3 786.449 122.463   1
   0   1   3 762.830 107.582   1
   0  -1  -3 942.810 116.145   1
   0  -1  -3 443.145 106.077   1
   0   1  -3 823.711 129.434   1
   0  -1   3 579.491 135.315   1
   0   1   3 782.949 104.053   6
   0   1  -3 592.778 92.7383   6
   0   1  -3 715.834 85.2222   5
   0  -1   3 546.517 81.8107   5
   0  -1  -3 553.073 91.2572   6
   0   1   3 526.388 87.9400   5
   0  -1   3 578.674 156.710   2
   0   1  -3 635.882 73.1285   4
   0  -1  -3 510.641 115.531   4
   0   1   3 591.470 110.596   4
   0  -1   3 563.363 72.4876   4
   0  -1   3 515.418 83.4454   3
   0   1  -3 562.581 86.2487   3
   0   1   3 479.081 92.7042   3
   0  -1  -3 627.150 100.077   3
   0  -1   5 1416.14 223.700   1
   0  -1  -5 1349.07 195.661   1
   0   1  -5 1774.95 240.094   1
   0  -1   5 1537.88 250.814   1
   0  -1  -5 1283.15 204.000   1
   0   1   5 935.102 177.388   1
   0   1   5 1099.78 138.386   6
   0  -1  -5 929.852 135.823   6
   0   1  -5 954.533 135.766   6
   0  -1   5 972.181 148.594   6
   0  -1   5 1128.79 134.215   5
   0   1  -5 1246.68 132.340   5
   0   1  -5 1330.02 202.993   2
   0   1   5 1353.66 190.081   4
   0  -1  -5 1671.01 217.897   4
   0  -1   5 1094.45 119.753   4
   0   1  -5 1130.63 146.243   3
   0   1   5 858.124 142.593   3
   0  -1   5 2202.62 297.828   2
   0  -1   5 960.113 134.560   3
   0   1  -7 7890.28 716.648   1
   0  -1  -7 7973.71 702.940   1
   0  -1   7 8980.59 757.847   1
   0   1   7 9466.97 754.220   1
   0  -1  -7 7984.54 703.340   1
   0   1  -7 6343.89 701.222   1
   0  -1   7 8454.08 756.816   1
   0   1   7 6172.74 683.189   1
   0  -1   7 5644.94 620.794   6
   0  -1  -7 5699.92 602.242   6
   0   1   7 5235.68 595.374   6
   0   1   7 6447.07 615.009   5
   0   1  -7 5928.15 588.743   5
   0  -1   7 5752.49 582.003   4
   0  -1  -7 5692.98 667.415   4
   0   1  -7 5590.09 591.559   4
   0   1  -7 6931.00 644.707   3
   0   1   7 3825.69 606.042   3
   0  -1  -7 4948.09 634.383   3
   0  -1   7 10597.8 786.178   2
   0   1  -7 7967.22 680.277   2
   0  -1   9 2415.54 306.069   6
   0   1   9 2736.57 292.307   6
   0   1  -9 2937.26 281.401   5
   0   1   9 2443.59 300.635   5
   0  -1  -9 3080.90 363.103   4
   0   1  -9 1680.33 282.655   4
   0  -1   9 2272.21 268.800   4
   0   1  -9 2630.19 335.342   3
   0  -1  -9 2189.66 328.114   3
   0   1   9 3881.05 394.953   1
   0   1   9 3633.66 382.771   1
   0  -1   9 2783.00 379.006   1
   0   1  -9 3269.84 380.576   1
   0  -1  -9 3376.95 371.645   1
   0  -1  -9 2763.78 344.757   1
   0   1  11 1203.74 173.248   1
   0  -1 -11 843.473 145.391   1
   0  -1  11 1080.99 172.225   1
   0   1 -11 929.033 157.924   1
   0  -1  11 564.430 113.497   6
   0  -1  11 933.937 123.962   5
   0   1 -11 1069.03 133.644   4
   0  -1  11 596.841 92.5072   4
   0  -1 -11 1200.28 168.724   4
   0   1  11 558.577 109.995   5
   0   1 -11 525.393 138.699   3
   0  -1 -11 522.734 76.9911   2
   0  -1 -11 719.501 148.512   3
   0   1  11 1157.04 169.643   1
   0   1 -11 816.643 139.414   1
   0  -1  11 1256.08 178.417   1
   0  -1 -11 524.632 127.700   1
   0  -1 -11 796.939 88.7533   2
   0   1  13 478.187 99.2029   1
   0   1 -13 425.573 98.6842   1
   0  -1 -13 463.668 91.1618   1
   0  -1  13 410.848 94.1656   1
   0  -1 -13 227.717 45.1857   2
   0   1  13 154.383 56.2894   6
   0  -1  13 149.576 53.9137   6
   0   1 -13 510.005 79.6707   4
   0  -1  13 302.594 66.8867   5
   0   1  13 151.089 52.0701   5
   0  -1 -13 663.789 111.711   4
   0  -1  13 22.4814 94.9649   1
   0   1  13 453.811 95.4846   1
   0   1 -13 280.871 75.2941   1
   0  -1 -13 276.263 39.4334   2
   0   1 -13 176.680 82.6514   3
   0  -1 -13 147.508 78.5903   3
   0   1 -15 219.172 64.5306   1
   0  -1  15 217.858 66.5221   1
   0   1  15 445.275 84.3986   1
   0  -1 -15 131.393 50.5542   1
   0  -1 -15 170.898 39.3346   2
   0  -1  15 218.732 62.2584   6
   0   1  15 136.903 51.4232   6
   0   1  15 252.317 57.7817   5
   0  -1 -15 184.113 62.3389   4
   0   1 -15 233.116 58.4553   4
   0  -1  15 209.659 55.1470   5
   0   1  15 368.195 82.9870   1
   0   1 -15 190.024 55.8302   2
   0  -1  15 243.088 67.3687   1
   0  -1 -15 217.030 70.7184   1
   0   1 -15 280.241 68.4582   1
   0  -1 -15 254.765 34.2526   2
   0  -1 -15 139.606 72.8741   3
   0   1  17 798.108 112.080   1
   0  -1 -17 397.978 85.2315   1
   0  -1  17 594.894 104.428   1
   0   1 -17 505.832 101.169   1
   0  -1 -17 506.603 71.4167   2
   0  -1  17 446.354 89.2383   6
   0   1  17 497.304 87.1678   6
   0  -1 -17 614.561 102.569   4
   0  -1  17 556.015 91.3606   5
   0   1 -17 476.747 79.8327   4
   0   1  17 763.281 116.436   1
   0  -1  17 506.486 98.8432   1
   0   1 -17 397.754 84.2697   2
   0  -1 -17 658.539 116.448   1
   0  -1 -17 576.766 126.750   3
   0  -1 -17 463.905 59.8929   2
   0  -1  19 863.683 126.258   1
   0   1 -19 670.211 119.775   1
   0   1  19 798.570 107.299   6
   0  -1  19 647.741 107.224   5
   0   1  19 714.681 104.641   5
   0   1 -19 757.365 106.056   4
   0  -1 -19 742.848 117.841   4
   0   1 -19 776.684 129.655   3
   0  -1 -19 672.885 79.2551   2
   0  -1 -19 787.076 141.728   3
   0  -1  19 833.054 121.390   1
   0   1 -19 943.128 126.736   1
   0  -1 -19 653.739 120.449   1
   0  -1 -19 764.680 118.651   1
   0  -1 -19 817.658 92.1031   2
   0   1 -19 725.680 108.708   2
   0   1 -21 74.2679 37.5587   1
   0  -1  21 99.9663 36.1491   1
   0   1  21 106.747 31.8190   1
   0  -1 -21 61.2312 31.1554   1
   0   1 -21 29.6429 22.1980   2
   0  -1  21 88.4047 31.4215   6
   0   1  21 44.4228 26.6953   6
   0  -1  21 82.2646 29.3233   5
   0   1  21 75.3071 25.2241   5
   0  -1 -21 15.6896 28.3412   1
   0   1 -21 25.9637 23.6959   1
   0   1  21 27.9929 22.2314   1
   0   1 -21 94.6007 37.2999   3
   0  -1 -21 37.4317 37.4174   3
   0  -1  23 49.4152 27.8083   1
   0   1  23 57.0661 24.9766   1
   0  -1  23 77.8109 30.7275   6
   0   1  23 72.0336 26.6225   6
   0   1 -23 72.3389 25.1660   4
   0   1  23 88.7871 27.2456   5
   0  -1  23 72.9296 30.0246   5
   0  -1 -23 127.881 37.7910   4
   0   1 -23 115.118 32.2044   2
   0   1 -23 152.971 40.9537   1
   0  -1  23 55.3049 26.9658   1
   0   1 -23 40.5050 25.0622   3
   0  -1 -23 176.591 53.5635   3
   0  -1  25-8.71252 10.9116   6
   0   1  25 13.4527 10.3220   5
   0  -1 -25 21.0152 16.0847   4
   0  -1  25 16.2064 12.4186   5
   0   1 -25 8.45407 16.7049   4
   0   1 -25 17.2171 15.2193   2
   0   1 -25 10.7646 9.54398   1
   0   1 -25 11.5514 14.4437   3
   0  -1  27 14.5880 11.2780   5
   0   1  27 12.2551 9.52018   5
   0   1 -27 10.2644 12.9218   3
   0  -1 -27 11.7629 20.8271   3
   0  -1  27 15.6886 12.1097   6
   0   1  27 40.9058 17.0995   6
   0  -1  29 138.876 30.0017   5
   0   1  29 129.229 27.0457   5
   0  -1 -29 105.553 34.6582   4
   0  -1 -29 102.068 33.0187   3
   0   1 -29 100.212 30.9349   3
   0   1  29 140.580 29.6638   6
   0  -1  29 77.6717 24.9332   6
   0  -1 -31-8.87133 11.0735   3
   0   1 -31 8.10308 7.15627   3
   0  -1  31-6.47485 11.4296   6
   0   1  31-5.94057 11.7240   6
   0   1  33 15.0048 9.96599   5
   0   2   0 766780. 71062.6   6
   0  -2   0 741844. 71072.6   6
   0   2   0 731333. 71055.4   5
   0  -2   0 808544. 71068.1   5
   0  -2   0 792388. 71075.8   4
   0  -2   0 788960. 71066.3   3
   0   2   0 773584. 71067.4   3
   0   2   0 833521. 71108.1   2
   0  -2   2 612.456 67.1232   1
   0   2  -2 430.710 78.4376   1
   0  -2   2 517.055 97.6963   1
   0  -2   2 344.735 87.9477   6
   0   2   2 382.185 78.1608   6
   0  -2   2 418.368 76.3728   5
   0   2   2 338.879 72.6538   5
   0  -2  -2 537.162 87.1964   5
   0   2   2 511.000 91.0408   2
   0   2  -2 382.415 73.1887   4
   0   2   2 583.549 98.0896   4
   0  -2  -2 502.827 103.245   4
   0  -2  -2 383.855 83.1293   3
   0   2  -2 476.663 86.3683   3
   0   2  -2 452.181 75.9060   3
   0   2   4 2869.14 389.576   1
   0  -2  -4 3660.14 404.582   1
   0   2  -4 4072.35 422.435   1
   0   2  -4 3590.95 384.667   1
   0   2   4 4389.65 366.596   1
   0   2   4 3983.56 400.746   6
   0  -2   4 3681.63 401.985   6
   0   2  -4 3788.38 371.952   5
   0  -2   4 3246.00 373.862   5
   0   2  -4 3028.02 358.869   4
   0  -2  -4 4351.43 444.409   4
   0   2  -4 3655.39 360.882   4
   0   2   4 3269.06 383.925   3
   0  -2  -4 3697.39 395.280   3
   0   2   4 3792.08 369.988   2
   0   2  -4 3100.88 375.832   3
   0  -2  -6 28442.3 2190.93   1
   0   2  -6 25831.2 2190.23   1
   0  -2   6 27670.7 2247.49   1
   0  -2   6 26521.9 2172.02   1
   0   2   6 23292.7 2185.75   1
   0   2  -6 22303.8 2175.26   1
   0  -2  -6 25163.2 2147.17   1
   0   2   6 24821.5 2137.31   1
   0  -2   6 22441.7 2151.12   6
   0   2  -6 21171.0 2111.09   5
   0   2  -6 22389.7 2100.30   4
   0  -2  -6 18499.2 2132.90   3
   0   2   6 20724.2 2095.92   2
   0   2  -6 18671.1 2122.46   3
   0  -2   8 5152.38 602.902   6
   0   2   8 5681.94 585.497   6
   0   2  -8 5867.59 570.608   5
   0  -2   8 5364.04 577.244   5
   0   2   8 5677.86 593.166   5
   0   2   8 6939.59 631.093   1
   0  -2  -8 5835.25 652.428   4
   0   2  -8 5321.49 557.573   4
   0  -2   8 5740.04 560.554   4
   0   2  -8 4878.85 589.251   3
   0  -2  -8 5906.49 609.930   3
   0   2  -8 4884.48 643.540   1
   0  -2  -8 7188.92 641.770   1
   0  -2  -8 7475.99 653.772   1
   0  -2   8 6572.97 645.708   1
   0  -2   8 9284.78 723.526   1
   0   2   8 7804.86 662.356   1
   0   2  -8 9327.03 675.739   1
   0  -2  10 312479. 25557.2   6
   0   2  10 264375. 25521.8   6
   0   2  10 298998. 25533.7   5
   0  -2  10 266767. 25519.4   5
   0   2  10 167817. 25536.0   1
   0  -2 -10 219628. 25571.4   4
   0  -2  10 272373. 25498.6   4
   0  -2 -10 256138. 25568.8   3
   0   2 -10 310983. 25563.6   3
   0  -2  10 354020. 25649.9   1
   0  -2  10 280094. 25581.4   1
   0   2 -10 355783. 25591.0   1
   0  -2 -10 335417. 25582.7   1
   0  -2 -10 247025. 25567.1   1
   0  -2  12 35634.5 3411.94   6
   0   2  12 42126.3 3388.90   6
   0   2  12 42750.3 3405.33   5
   0  -2  12 34656.5 3385.70   5
   0   2  12 45865.9 3452.94   1
   0  -2 -12 37199.3 3450.17   4
   0   2 -12 23374.4 3368.20   4
   0  -2  12 36401.1 3362.94   4
   0  -2 -12 41664.9 3448.36   3
   0   2 -12 42526.2 3444.80   3
   0  -2 -12 42248.2 3428.81   1
   0  -2 -12 12997.4 3379.59   1
   0   2  12 46885.0 3449.69   1
   0  -2  12 43313.8 3449.85   1
   0   2 -12 46341.7 3436.30   1
   0   2 -12 38105.0 3461.36   1
   0  -2  12 54126.3 3500.80   1
   0  -2  14 28918.7 3116.33   6
   0   2  14 31612.4 3096.67   6
   0  -2  14 32261.1 3104.60   5
   0   2  14 27136.3 3098.46   5
   0   2  14 39672.7 3147.35   1
   0  -2  14 30226.0 3075.31   4
   0  -2 -14 34711.7 3155.09   4
   0   2 -14 35562.8 3089.81   4
   0   2 -14 25548.7 3131.36   3
   0  -2  14 37277.1 3137.83   1
   0  -2  14 37642.5 3168.34   1
   0   2 -14 36641.0 3124.96   1
   0   2  14 37973.2 3141.75   1
   0  -2 -14 33206.5 3121.79   1
   0   2 -14 30432.0 3146.07   1
   0  -2 -14 38571.0 3164.24   1
   0   2  16 5992.03 468.591   1
   0   2  16 3967.74 434.096   6
   0  -2  16 3143.11 437.166   6
   0   2  16 2806.63 424.914   5
   0   2 -16 3508.60 440.571   2
   0   2 -16 4486.86 418.600   4
   0  -2 -16 5351.48 523.027   3
   0   2 -16 2508.29 446.098   3
   0  -2  16 5291.14 480.552   1
   0  -2  16 4982.22 460.971   1
   0   2 -16 4614.30 452.434   1
   0  -2 -16 5474.77 495.139   1
   0  -2 -16 4159.18 442.641   1
   0   2  18 136.315 38.3781   1
   0  -2  18 52.3821 31.4276   1
   0   2 -18 18.8110 29.4067   1
   0  -2 -18 97.9743 43.6622   1
   0  -2  18 14.4152 31.7637   5
   0   2  18 12.5227 20.1157   5
   0   2 -18 99.5395 28.0370   4
   0  -2 -18 66.6594 33.4561   4
   0  -2  18 47.1437 31.6158   6
   0   2  18 39.1091 31.0555   6
   0  -2  18 115.318 42.7498   1
   0  -2 -18 74.7958 40.8832   1
   0   2  18 132.809 50.8028   1
   0   2 -18 63.6704 32.3762   1
   0   2 -18 40.4475 29.7895   2
   0   2 -18 22.8714 29.2027   3
   0  -2 -18 56.5134 43.6228   3
   0   2  20 36830.5 3322.79   1
   0  -2  20 41769.1 3358.01   1
   0  -2  20 33840.8 3331.98   6
   0   2  20 31350.7 3317.37   6
   0  -2  20 30868.2 3325.11   5
   0   2 -20 36023.6 3326.11   2
   0   2 -20 34466.4 3302.32   4
   0  -2 -20 37981.7 3341.93   4
   0   2 -20 31654.0 3349.74   3
   0  -2 -20 40352.4 3407.48   3
   0   2 -20 37127.2 3326.60   1
   0   2  20 33900.8 3329.59   1
   0  -2  20 37574.1 3324.28   1
   0  -2 -20 36457.3 3353.89   1
   0   2 -20 31526.6 3340.31   1
   0  -2  22 29458.3 2862.41   6
   0   2  22 36329.7 2859.84   5
   0  -2  22 30478.4 2865.06   5
   0  -2 -22 32689.3 2869.58   4
   0   2 -22 27539.2 2837.60   4
   0   2 -22 28726.6 2854.95   1
   0  -2  22 31176.4 2855.83   1
   0  -2 -22 38097.8 2941.98   3
   0   2 -22 25251.5 2869.46   3
   0   2 -22 27980.0 2855.25   2
   0  -2  24 11529.2 1086.08   5
   0   2  24 12845.7 1076.18   5
   0   2 -24 10368.0 1076.01   2
   0  -2 -24 13991.5 1140.46   3
   0   2 -24 9080.32 1085.10   3
   0  -2  24 10663.5 1079.89   6
   0   2  24 10600.1 1070.12   6
   0  -2  26 87.6069 29.8536   5
   0   2 -26 209.432 41.2631   2
   0   2  26 123.569 30.9957   5
   0  -2 -26 172.926 42.9541   4
   0  -2  26 123.757 34.8113   6
   0   2  26 135.181 33.1563   6
   0  -2 -26 80.8369 44.5514   3
   0  -2 -28 827.127 109.834   4
   0  -2  28 788.333 104.970   5
   0  -2 -28 800.923 122.150   3
   0   2  28 671.723 95.5772   6
   0  -2  28 955.158 109.237   6
   0  -2 -30 3064.88 338.050   4
   0   2  30 3644.06 328.688   5
   0   2 -30 2787.64 335.890   3
   0  -2 -30 3448.13 352.218   3
   0  -2  30 3579.46 337.062   6
   0   2  30 2975.82 327.904   6
   0  -2 -32 8968.76 857.697   4
   0   2  32 8757.58 848.660   6
   0  -3   1-12.0410 21.2484   4
   0  -3  -1 14.1600 21.6399   4
   0  -3   1 62.9427 55.5328   2
   0  -3  -1 49.2743 75.2979   2
   0  -3   1-11.2433 17.1833   5
   0  -3  -1 25.0650 22.1156   5
   0  -3   1-14.4991 18.0926   6
   0  -3  -1 13.7178 24.2070   6
   0  -3   3 7238.11 705.992   1
   0  -3   3 6462.13 740.564   6
   0  -3   3 6661.30 720.846   5
   0  -3  -3 5571.32 730.382   5
   0  -3  -3 8418.38 760.497   4
   0   3  -3 8649.09 730.894   4
   0   3  -3 6856.76 716.230   3
   0   3  -3 6881.02 702.316   1
   0  -3   3 7112.80 697.252   1
   0   3  -3 8646.41 706.064   1
   0  -3   5 1719.19 218.401   1
   0   3  -5 1577.63 198.301   1
   0  -3  -5 1926.10 191.591   1
   0  -3  -5 1836.89 198.649   1
   0  -3   5 1617.86 190.983   1
   0   3  -5 1707.80 209.828   1
   0   3   5 2277.84 201.724   1
   0   3   5 1830.99 188.214   1
   0  -3   5 1614.08 227.581   6
   0   3   5 2055.44 228.073   6
   0  -3   5 2092.30 214.874   5
   0  -3  -5 2093.70 249.820   4
   0   3  -5 1863.96 204.316   4
   0   3  -5 1536.96 190.734   4
   0  -3  -5 1853.35 220.929   3
   0   3  -7 149.692 47.8574   1
   0  -3  -7 253.103 46.4388   1
   0   3   7 153.314 51.1619   1
   0  -3   7 338.976 57.4851   1
   0  -3  -7 184.135 52.4620   1
   0  -3   7 138.362 57.9189   1
   0   3   7 255.710 43.8527   1
   0  -3   7 243.637 63.1647   6
   0   3   7 273.309 58.6834   6
   0  -3   7 261.970 53.0009   5
   0   3   7 217.360 39.2585   2
   0   3  -7 305.330 47.9753   4
   0  -3  -7 369.004 86.7681   4
   0   3  -7 250.489 39.3540   4
   0  -3  -7 249.519 59.2785   3
   0   3  -7 319.041 57.0306   3
   0   3  -9 14.8147 18.7409   1
   0  -3   9 36.3813 21.6205   1
   0   3   9 14.8900 22.9626   1
   0  -3   9 80.6602 43.6881   1
   0   3  -9 19.2929 24.2694   1
   0   3   9 18.3857 14.3836   1
   0  -3   9 29.1427 25.8965   6
   0  -3   9 35.7241 21.0749   5
   0   3   9 79.3612 27.8488   6
   0   3   9 21.0064 14.6845   2
   0   3   9 19.0532 9.80039   2
   0   3  -9 28.1560 13.4520   4
   0   3   9 22.9540 20.4859   5
   0   3  -9 43.8026 12.7256   4
   0   3  -9 19.9629 19.9323   3
   0  -3  -9 64.4718 28.0368   3
   0  -3 -11 148.566 48.5671   1
   0   3 -11 165.678 52.6686   1
   0  -3  11 193.291 49.9930   1
   0   3  11 157.266 51.2641   1
   0   3  11 130.893 33.6586   6
   0  -3  11 131.158 35.4402   5
   0   3  11 182.582 43.8296   5
   0  -3 -11 136.227 54.1672   4
   0   3 -11 104.736 43.7874   3
   0  -3 -11 93.0001 36.9030   3
   0   3 -11 92.0120 19.7266   4
   0   3  11 83.8091 36.7785   1
   0  -3 -11 155.358 45.6321   1
   0  -3  11 81.9037 41.9171   1
   0   3 -11 23.1071 42.2816   1
   0  -3  13 3835.16 406.682   6
   0   3  13 3849.29 379.067   6
   0  -3  13 3525.32 377.613   5
   0   3  13 4475.42 395.954   5
   0   3  13 2247.52 378.007   1
   0  -3 -13 2809.95 410.565   4
   0   3 -13 4203.04 408.524   3
   0  -3 -13 4216.43 409.361   3
   0   3  13 3883.66 408.959   1
   0  -3  13 4872.78 445.114   1
   0   3 -13 4557.90 411.051   1
   0  -3 -13 3472.11 408.140   1
   0  -3 -13 3772.98 395.678   1
   0  -3  13 3078.63 390.565   1
   0   3 -13 2246.22 404.899   1
   0  -3  15 81.5864 34.0402   1
   0  -3 -15 18.9568 33.5595   1
   0   3  15 44.5225 29.4032   1
   0   3  15 34.4402 21.6560   6
   0  -3  15 16.4055 20.6480   6
   0  -3  15 19.3339 17.2716   5
   0  -3 -15 11.5116 14.6166   1
   0  -3  15 19.1606 24.0600   1
   0   3  15-13.8172 12.4880   1
   0   3 -15 47.8236 29.9579   1
   0   3  15 34.0966 22.5852   5
   0  -3 -15 59.0247 34.8226   4
   0   3 -15 36.4492 14.5471   4
   0  -3  15 21.8021 10.9822   4
   0   3 -15 18.0568 22.6921   3
   0  -3 -15 16.7791 21.1101   3
   0  -3  17 130.697 48.7215   1
   0  -3 -17 138.434 39.0764   1
   0   3  17 137.853 43.7545   1
   0   3 -17 208.645 69.3160   1
   0  -3  17 130.253 37.3522   5
   0  -3  17 269.257 64.5826   6
   0   3  17 98.3283 37.1333   5
   0  -3 -17 208.772 59.1726   4
   0   3 -17 126.852 24.8401   4
   0  -3 -17 151.142 51.9952   1
   0   3  17 209.216 54.1172   1
   0   3 -17 183.509 47.4431   1
   0   3 -17 175.665 48.3207   2
   0  -3  17 144.944 42.3421   1
   0  -3 -17 133.963 55.2614   3
   0   3 -17 167.197 62.7928   3
   0  -3  19 104.513 43.7235   1
   0   3  19 42.4031 25.1925   6
   0  -3  19 115.777 41.5431   6
   0   3  19 12.0680 15.7823   5
   0  -3  19 61.0031 28.8692   5
   0   3 -19 50.5934 27.7402   2
   0   3 -19-21.7293 27.5211   3
   0  -3 -19 109.885 51.5174   3
   0  -3  21 25.8688 23.3946   5
   0   3 -21 57.9061 29.3534   2
   0   3  21 44.3043 26.3602   5
   0  -3 -21 80.4122 33.8363   4
   0  -3  21 46.3282 30.8960   6
   0   3 -21 78.3226 38.9692   3
   0  -3 -21 45.6920 35.2879   3
   0  -3  23 231.133 64.1838   5
   0   3 -23 441.310 75.5051   2
   0  -3 -23 552.250 84.5040   4
   0   3  23 367.717 71.0266   6
   0  -3  23 454.079 81.9201   6
   0   3 -23 420.127 90.2632   3
   0  -3 -23 420.641 97.7985   3
   0  -3  25 95.7734 33.8049   5
   0   3 -25 49.5958 23.7333   2
   0  -3  25 71.2825 28.2175   6
   0   3  25 51.3723 24.4499   6
   0  -3 -25 100.395 50.3761   3
   0   3 -25 13.9818 18.2074   3
   0   3  25 56.3529 20.7544   5
   0  -3 -25 51.9541 29.4550   4
   0   3 -27 154.574 37.1715   2
   0   3  27 78.3735 26.9607   6
   0  -3 -27 182.323 55.5739   3
   0   3 -27 92.1404 33.5741   3
   0  -3 -27 102.261 31.1318   4
   0   3  27 100.489 27.5392   5
   0  -3 -29 8.20270 12.5767   4
   0   3  29 5.73449 7.22816   5
   0   3 -29 28.8079 16.9752   3
   0  -3 -29 13.1853 16.4835   3
   0  -3  29 16.9033 14.9485   6
   0   3  29 6.20319 9.53462   6
   0   3  31-5.51432 6.89948   6
   0  -4   0 316679. 29157.6   4
   0  -4   0 318938. 29151.4   5
   0  -4   0 300258. 29153.8   6
   0  -4   2 3467.60 357.968   6
   0  -4   2 3402.26 344.689   5
   0  -4  -2 3688.12 365.358   4
   0  -4  -2 3509.93 349.703   3
   0   4  -2 2558.07 331.138   3
   0   4  -4 16579.5 1573.37   1
   0  -4   4 17388.7 1567.78   1
   0  -4   4 19707.4 1625.55   6
   0   4   4 13730.8 1596.49   6
   0  -4   4 17045.8 1595.29   5
   0  -4   4 18428.8 1568.46   1
   0  -4  -4 18331.9 1624.53   4
   0   4  -4 15261.7 1581.35   4
   0  -4  -4 13259.8 1596.16   3
   0   4  -4 14990.6 1585.13   3
   0  -4  -6 911.477 100.867   1
   0   4  -6 1066.57 114.296   1
   0  -4   6 1011.39 107.361   1
   0   4  -6 873.517 115.094   1
   0  -4  -6 897.340 103.438   1
   0  -4   6 889.096 137.622   6
   0   4   6 817.354 128.278   6
   0  -4   6 992.921 121.849   5
   0  -4   6 1141.44 116.815   1
   0   4   6 911.052 99.5100   1
   0  -4  -6 1455.15 168.471   4
   0   4  -6 786.495 106.366   4
   0  -4  -6 774.444 130.508   3
   0   4  -6 946.213 119.378   3
   0  -4  -8 678.164 83.8360   1
   0  -4   8 634.731 80.5741   1
   0   4   8 930.278 92.0357   1
   0   4  -8 659.105 92.5579   1
   0  -4  -8 590.851 79.1698   1
   0   4  -8 512.162 85.9591   1
   0   4   8 652.362 74.9722   1
   0  -4   8 768.608 111.955   6
   0   4   8 531.872 92.9996   6
   0  -4   8 680.160 91.0848   5
   0   4   8 492.452 82.4026   2
   0  -4  -8 778.371 129.723   4
   0   4  -8 615.250 95.1771   4
   0   4  -8 619.861 76.5748   4
   0  -4  -8 736.380 106.201   3
   0   4  -8 527.507 85.6192   3
   0   4  10 136947. 11589.3   1
   0  -4 -10 119848. 11573.0   1
   0   4 -10 137733. 11603.6   1
   0   4 -10 85729.2 11573.5   1
   0  -4 -10 140950. 11579.2   1
   0  -4  10 142616. 11577.8   1
   0  -4  10 86197.3 11586.2   1
   0   4  10 128177. 11563.2   1
   0   4  10 130310. 11582.1   6
   0  -4  10 125976. 11599.1   6
   0   4  10 143251. 11598.4   5
   0  -4  10 122915. 11576.5   5
   0   4 -10 98030.2 11568.1   4
   0  -4 -10 144671. 11638.2   4
   0  -4 -10 128068. 11593.2   3
   0   4 -10 133743. 11580.8   3
   0   4  10 127287. 11554.4   2
   0  -4 -12 22221.1 1337.61   1
   0  -4 -12 13833.6 1296.68   1
   0   4  12 14166.5 1313.42   1
   0   4 -12 21082.5 1376.18   1
   0  -4  12 21268.2 1317.69   1
   0   4 -12 17055.1 1321.63   1
   0   4  12 23530.3 1304.85   1
   0  -4  12 20069.6 1339.88   6
   0  -4  12 18982.0 1306.44   5
   0   4  12 21529.3 1325.83   5
   0   4  12 11860.3 1263.69   2
   0   4 -12 18357.4 1268.28   4
   0  -4 -12 18212.3 1365.92   4
   0   4 -12 16996.2 1283.53   4
   0   4 -12 21378.5 1324.40   3
   0  -4 -12 18780.6 1325.23   3
   0   4  12 8225.95 1260.07   2
   0  -4  14 21608.8 1769.65   6
   0   4  14 17742.1 1735.76   6
   0  -4  14 19147.8 1742.47   5
   0   4  14 20785.6 1753.93   5
   0  -4  14 20694.3 1782.42   1
   0  -4 -14 12808.0 1761.35   4
   0  -4 -14 17850.1 1751.51   3
   0   4 -14 22797.6 1770.10   3
   0   4  14 14453.3 1749.22   1
   0   4 -14 14676.1 1790.01   1
   0  -4  16 362.079 79.0724   1
   0   4  16 352.909 59.0419   6
   0  -4 -16 322.079 78.4708   4
   0  -4  16 351.381 64.5392   5
   0   4  16 460.116 81.7586   1
   0  -4 -16 483.184 88.8831   1
   0   4 -16 328.583 74.4292   2
   0   4 -16 548.037 90.7659   3
   0  -4 -16 323.325 69.6278   3
   0  -4  18 40.1061 25.0799   5
   0  -4  18 14.8398 13.2060   6
   0   4  18 23.0768 18.0386   6
   0   4 -18-12.1323 21.4774   2
   0   4  18 10.6169 16.3156   5
   0  -4 -18 30.4052 32.8997   4
   0  -4  20 23594.6 1903.44   5
   0   4  20 14883.0 1885.27   5
   0   4 -20 19919.6 1897.11   2
   0  -4 -20 20390.3 1907.06   4
   0  -4 -20 19587.9 1915.14   3
   0  -4  20 19803.5 1910.30   6
   0   4  20 22154.1 1892.14   6
   0   4  22 14206.4 1377.72   5
   0   4 -22 17838.5 1389.79   2
   0   4 -22 11247.1 1394.94   3
   0  -4 -22 17950.9 1417.33   3
   0   4  22 12429.0 1371.31   6
   0  -4  22 13719.6 1391.09   6
   0   4  24 7806.32 599.914   5
   0  -4 -24 6593.35 600.859   4
   0   4 -24 6656.16 599.159   2
   0  -4 -24 4974.29 609.400   3
   0   4 -24 5436.14 611.139   3
   0  -4  24 6356.19 610.214   6
   0   4  24 3794.01 580.839   6
   0   4 -26 171.298 47.0361   2
   0  -4 -26 313.400 55.3750   4
   0   4 -26 325.725 67.4119   3
   0  -4 -26 281.868 69.0327   3
   0  -4  26 376.339 66.3449   6
   0   4  26 294.408 52.7047   6
   0   4  28 670.227 77.1869   5
   0   4 -28 453.441 74.7179   2
   0  -4  28 535.265 81.1535   6
   0   4  28 506.949 72.3043   6
   0  -4 -28 509.812 77.5725   4
   0   4 -28 427.232 77.4928   3
   0  -4 -28 412.437 85.5348   3
   0  -5  -1 58.6083 25.8457   4
   0  -5   1 39.6177 22.0104   5
   0  -5  -1 39.3741 20.0853   5
   0  -5   1 24.7173 22.4023   6
   0   5  -1 90.7620 27.7167   3
   0  -5   3 2377.26 230.811   5
   0  -5  -3 2019.80 228.938   3
   0   5  -3 1662.33 214.120   3
   0  -5  -3 2092.87 236.331   4
   0   5  -5 1049.90 100.813   1
   0   5  -5 796.171 102.571   1
   0  -5   5 443.649 97.2778   1
   0  -5   5 1359.77 103.501   1
   0   5   5 989.206 134.985   6
   0  -5   5 1848.62 172.231   6
   0   5   5 1366.49 149.018   2
   0  -5  -5 1295.76 149.147   4
   0  -5  -5 1374.68 150.056   3
   0   5  -5 1435.56 127.390   4
   0   5  -5 1341.44 130.716   3
   0  -5   7 912.149 103.188   1
   0  -5   7 978.199 134.463   6
   0   5   7 1014.11 130.659   6
   0  -5   7 904.992 116.323   5
   0   5   7 805.594 115.942   2
   0   5  -7 946.816 115.060   3
   0  -5   7 802.390 99.1157   1
   0   5  -7 827.523 105.645   1
   0   5  -7 1070.53 101.596   1
   0   5   9 614.507 62.3557   1
   0  -5   9 525.760 91.5764   6
   0   5   9 764.800 94.6541   6
   0   5   9 659.554 91.9866   5
   0  -5   9 448.050 74.4249   5
   0   5   9 588.315 77.2245   2
   0  -5  -9 775.140 111.858   4
   0   5  -9 591.657 69.4981   4
   0   5  -9 557.778 80.0774   3
   0  -5  -9 485.655 62.6933   1
   0   5   9 455.725 62.6393   1
   0   5  -9 603.514 76.3017   1
   0  -5  -9 474.979 63.8877   1
   0  -5  11 482.720 81.7020   1
   0   5  11 616.853 85.1281   6
   0  -5  11 647.758 96.8244   6
   0  -5  11 615.137 82.5018   5
   0   5  11 835.269 97.9762   5
   0   5  11 558.850 74.4680   2
   0  -5 -11 542.136 101.362   4
   0   5 -11 508.205 62.9328   4
   0  -5 -11 532.374 88.0678   3
   0   5 -11 549.357 82.5344   3
   0   5 -11 580.754 85.2056   1
   0   5  11 800.768 83.9322   1
   0   5  13 690.055 88.6994   1
   0   5 -13 592.320 101.221   2
   0  -5 -13 490.360 70.9148   1
   0  -5  13 618.705 91.0267   6
   0   5  13 479.578 71.3150   6
   0   5  13 474.602 78.0428   5
   0  -5  13 285.334 74.5796   1
   0  -5 -13 381.265 86.3312   4
   0   5 -13 730.412 86.7455   3
   0  -5 -13 442.060 79.3375   3
   0  -5  15 146.327 36.8478   5
   0   5  15 168.363 35.2994   6
   0  -5  15 106.380 38.3898   6
   0  -5 -15 76.8792 37.1708   4
   0   5  15 253.170 49.4082   5
   0   5 -15 195.114 52.7245   2
   0  -5 -15 186.668 46.0348   3
   0   5 -15 230.913 48.3280   3
   0  -5  17 42.5234 21.6842   5
   0  -5  17 36.7237 24.5560   6
   0   5  17 84.0227 30.0293   5
   0   5 -17 23.2069 18.2813   2
   0   5 -17 63.2910 27.7151   3
   0  -5 -17 10.8292 14.2254   3
   0  -5 -19 861.227 120.308   4
   0  -5  19 835.657 119.840   6
   0  -5 -19 712.193 109.282   3
   0   5 -19 766.424 122.034   3
   0   5 -21 181.983 43.0959   2
   0   5  21 188.034 39.6213   6
   0   5 -21 105.285 41.1703   3
   0  -5 -21 217.634 49.4802   3
   0  -5 -21 224.383 51.3584   4
   0   5  21 155.864 41.9952   5
   0   5 -23 35.8320 19.4890   2
   0   5  23 24.5657 17.8382   6
   0  -5  23 12.9026 11.6029   6
   0   5 -23 14.5722 22.3811   3
   0   5  23 8.86670 11.2887   5
   0  -5 -23 39.4268 19.5746   4
   0   5 -25-8.35277 7.37777   2
   0  -5  25-11.9155 10.5185   6
   0  -5 -25-13.1137 16.3660   3
   0   5 -25-12.4570 10.9960   3
   0   5  25 7.54738 6.66809   5
   0   5 -27 15.4985 15.3489   2
   0  -5 -27 12.8016 16.0313   3
   0   6   0 62149.0 5797.25   3
   0  -6   0 55725.1 5799.70   5
   0   6  -2 775.028 173.632   2
   0   6   2 832.963 129.867   2
   0  -6   2 488.056 82.0738   5
   0  -6   2 587.207 93.4498   6
   0   6  -2 674.058 87.0138   4
   0   6  -2 641.102 85.7000   3
   0  -6   4 2569.40 295.581   6
   0   6   4 2915.81 293.176   6
   0  -6   4 2969.66 284.824   5
   0   6   4 2950.45 302.839   2
   0  -6  -4 2887.28 294.906   4
   0   6  -4 2263.20 271.310   4
   0   6  -4 2413.36 276.675   3
   0   6  -6 75.1034 88.3798   2
   0  -6   6 208.088 50.7611   6
   0   6   6 126.177 36.5016   6
   0  -6   6 167.798 38.6954   5
   0  -6  -6 67.1609 30.1292   4
   0   6  -6 53.6928 21.4475   4
   0  -6  -6 163.221 39.8199   3
   0   6  -6 129.940 29.8676   3
   0  -6   8 125.440 19.5601   1
   0   6  -8 43.4732 17.8574   1
   0  -6   8 248.468 51.5283   6
   0  -6   8 126.028 33.3883   5
   0   6   8 129.592 35.0972   6
   0   6   8 171.860 36.3638   2
   0  -6  -8 139.565 44.0322   4
   0   6   8 174.292 39.2806   5
   0  -6  -8 71.5292 33.5294   3
   0   6  -8 205.895 31.8606   4
   0   6  -8 343.017 98.4333   2
   0   6 -10 30833.0 3232.21   1
   0  -6  10 33889.3 3230.10   1
   0  -6  10 36072.8 3263.53   6
   0   6  10 34728.7 3253.22   6
   0  -6  10 33371.9 3245.07   5
   0   6  10 38639.5 3251.92   5
   0  -6 -10 34052.8 3268.98   4
   0  -6 -10 34510.8 3257.12   3
   0   6 -10 33922.8 3243.47   3
   0  -6  12 6031.28 598.185   5
   0  -6 -12 5548.00 616.108   4
   0  -6 -12 5802.51 605.250   3
   0   6  12 5774.75 594.665   6
   0  -6  12 6322.23 613.127   6
   0  -6 -14 5648.40 660.267   4
   0  -6  14 7083.49 656.577   6
   0  -6 -14 6102.88 649.401   3
   0   6  14 8050.26 653.370   5
   0  -6  14 5801.67 640.390   5
   0   6  16 206.791 41.6994   5
   0  -6 -16 99.2821 36.9054   4
   0  -6  16 132.907 38.2742   6
   0   6  16 115.970 26.6300   6
   0   6 -16 149.782 40.4700   3
   0   6 -16 90.4002 35.4471   2
   0  -6  18-10.6122 9.36387   6
   0   6  18 15.8731 12.3514   6
   0   6  18-8.61550 13.1664   5
   0  -6 -18-11.6113 10.2452   4
   0   6 -18 9.89247 15.1177   2
   0  -6 -18 9.65348 12.0456   3
   0   6 -18-11.2362 17.1709   3
   0   6  20 7781.36 832.849   5
   0   6 -20 8702.31 834.988   2
   0  -6 -20 9359.83 842.215   3
   0   6 -20 7772.45 846.144   3
   0  -6  20 8706.95 843.400   6
   0   6  20 8829.41 821.642   6
   0   6  22 3264.14 580.367   5
   0  -6 -22 7608.96 608.875   4
   0  -6 -22 8283.76 617.861   3
   0   6 -22 4351.03 599.541   3
   0   6 -22 7745.70 602.756   2
   0  -6  22 8453.54 622.655   6
   0  -6 -24 3480.84 370.447   3
   0   7  -1 71.2837 24.5086   4
   0   7  -1 49.8793 44.1735   2
   0   7  -1 7.10234 9.65576   3
   0   7  -3 1084.20 204.003   2
   0  -7   3 1029.27 117.096   5
   0   7   3 701.703 114.870   6
   0  -7   3 1057.15 128.354   6
   0   7   3 864.937 125.953   2
   0   7  -3 939.347 112.718   4
   0   7  -3 870.985 111.263   3
   0   7   5 597.201 90.5545   6
   0  -7   5 648.934 96.6500   6
   0   7   5 667.785 92.3118   2
   0   7  -5 556.888 152.380   2
   0   7  -5 640.704 82.6686   3
   0  -7   7 117.888 36.2582   6
   0  -7   7 151.343 32.3047   5
   0   7   7 94.2093 29.8669   6
   0   7   7 90.3971 27.7445   2
   0  -7  -7 125.992 34.0546   4
   0   7   7 32.2715 17.9560   5
   0   7  -7 74.9657 22.7746   3
   0   7  -7 104.002 68.8509   2
   0  -7   9 77.1160 27.3773   5
   0  -7   9 143.147 37.9287   6
   0   7   9 63.9913 21.6686   5
   0  -7  -9 88.9538 31.1070   4
   0  -7  -9 105.898 30.0638   3
   0   7  -9 56.6446 20.6197   3
   0   7 -11 303.371 76.3301   2
   0   7  11 178.547 40.2623   6
   0  -7  11 320.123 55.4356   6
   0  -7 -11 243.476 51.6948   4
   0   7  11 241.932 43.5618   5
   0  -7 -11 232.343 47.9192   3
   0   7 -11 243.538 43.4068   3
   0   7  13 676.967 90.0979   5
   0   7 -13 1007.80 127.416   2
   0  -7 -13 789.362 107.286   4
   0   7 -13 781.794 94.9373   3
   0  -7 -13 698.264 98.2317   3
   0  -7  13 730.438 99.8994   6
   0   7  13 594.894 85.9208   6
   0   7 -15 45.8140 23.3140   2
   0   7  15 26.8102 13.7712   6
   0  -7 -15 69.3815 24.8688   3
   0   7 -15 57.7262 23.7138   3
   0   7  15 101.133 27.2151   5
   0  -7 -17 10.0477 13.4837   4
   0   7 -17 75.1802 27.9430   2
   0  -7  17 53.7298 22.8911   6
   0   7 -17 86.3533 29.7414   3
   0   7 -19 127.467 41.8202   3
   0  -7  19 198.476 43.6239   6
   0   8   0 20276.8 2077.81   6
   0   8   0 25261.5 2081.02   4
   0   8   0 20832.6 2067.75   3
   0   8   2 594.647 81.0657   6
   0   8   2 372.538 74.6064   2
   0   8   2 539.566 76.4818   4
   0   8   2 485.742 68.7319   3
   0   8  -2 452.576 66.8370   3
   0   8   4 1500.98 214.750   2
   0   8  -4 2234.13 215.367   3
   0   8   4 2053.01 215.356   5
   0   8   6 358.934 58.9743   5
   0   8  -6 461.024 124.753   2
   0   8   6 644.936 79.1430   6
   0   8  -6 412.860 60.2858   3
   0   8   8 23.9734 14.1740   6
   0   8   8 27.1472 13.6251   5
   0  -8   8 27.1558 16.0373   6
   0   8  -8-5.54970 8.60221   3
   0   8  10 13122.7 1383.21   5
   0   8 -10 14601.7 1387.24   3
   0   8  10 13327.0 1389.87   6
   0  -8  10 16508.5 1403.11   6
   0   8  12 2880.32 293.595   5
   0   8 -12 2980.66 299.735   3
   0  -8  12 2873.25 304.465   6
   0  -8 -14 3196.32 358.690   4
   0   8 -14 3763.59 358.137   3
   0   8 -16 297.866 54.0628   3
   0   9  -1 10.7229 18.9805   2
   0   9   1 8.41107 12.9409   6
   0   9  -1 25.9353 15.3285   6
   0   9   3 155.659 36.0341   5
   0   9  -3 356.357 69.4677   2
   0   9   3 312.324 51.6851   6
   0   9   5 320.942 48.2211   5
   1   0   0 7.95466 7.01917   3
  -1   0   0 7.43917 13.1272   3
  -1   0   0 7.75364 9.67508   6
   1   0   0 7.17569 10.9661   5
   1   0   0 7.80002 9.73293   6
  -1   0   0-8.28641 12.6633   5
  -1   0   0 9.80513 17.3019   2
   1   0   0-10.3035 18.1812   2
  -1   0   0 9.26683 11.5630   4
   1   0   0-8.87106 11.0692   4
  -1   0   0-15.5865 19.4479   1
   1   0   0-13.9274 12.2882   1
  -1   0   0-13.8780 12.2447   1
   1   0   0 15.9685 24.4022   1
   1   0  -2 23.8135 18.1975   1
   1   0   2-12.5905 15.7122   1
  -1   0  -2-13.6589 17.0450   1
   1   0   2-11.4165 10.0769   1
  -1   0   2-14.5718 18.1839   1
   1   0  -2-17.9479 22.3958   1
  -1   0  -2-10.7482 13.4140   1
  -1   0   2-16.0905 20.0786   1
   1   0  -2-5.30295 9.36205   6
   1   0   2 7.52491 9.39373   6
  -1   0   2 42.6927 16.1455   6
   1   0   2-6.58885 11.6301   5
  -1   0  -2 6.29427 11.1105   5
  -1   0  -2 7.89432 12.0673   6
  -1   0   2 11.7552 20.7446   2
  -1   0  -2 8.73816 13.3564   2
   1   0  -2 12.9690 25.5871   2
   1   0   2-8.73891 13.3576   2
   1   0  -2-8.26249 10.3136   5
  -1   0   2-9.60448 11.9874   5
   1   0   2 34.5913 17.0631   4
  -1   0  -2 9.17078 11.4464   4
  -1   0   2-9.51657 8.40152   4
   1   0  -2-8.61789 13.1727   4
  -1   0  -2 20.8395 16.2177   3
   1   0  -2-12.3509 21.7957   3
  -1   0   2 11.2002 13.9779   3
  -1   0  -4-16.3758 14.4481   1
   1   0  -4 13.8448 17.2746   1
   1   0   4 45.9509 27.0275   1
  -1   0   4-15.1290 18.8769   1
   1   0   4-14.2962 17.8378   1
  -1   0   4-17.5265 30.9262   1
  -1   0  -4 13.3441 23.5462   1
   1   0  -4 17.9927 22.4499   1
  -1   0  -4 10.7612 18.9887   6
  -1   0   4 7.84155 13.8371   6
   1   0  -4 6.30086 7.86235   6
  -1   0  -4-7.00057 12.3532   5
   1   0   4-6.82089 10.4237   5
   1   0   4 8.63445 18.6602   2
  -1   0   4 12.4815 19.0736   2
   1   0  -4-15.4011 23.5350   2
  -1   0  -4 8.37136 18.0916   2
   1   0  -4-9.58079 16.9059   5
  -1   0   4-12.2030 18.6481   5
  -1   0   4-9.37984 16.5513   4
   1   0   4-9.58975 11.9657   4
  -1   0   4-14.3928 12.6987   3
   1   0   4 7.43373 9.27574   3
  -1   0  -4 7.95744 14.0415   3
  -1   0  -6-17.4307 21.7526   1
   1   0  -6-14.0477 17.5326   1
   1   0   6-14.8506 18.5341   1
  -1   0   6 15.7937 19.7105   1
   1   0  -6-18.5227 16.3474   1
  -1   0  -6-13.9538 17.4155   6
   1   0  -6 16.8051 12.8472   6
  -1   0   6 28.9595 20.8658   6
   1   0   6-7.67888 11.7420   5
   1   0   6 8.45180 16.6792   2
  -1   0  -6-8.37326 12.8025   2
   1   0  -6 10.5329 20.7838   4
   1   0   6 22.3770 14.7213   5
   1   0  -6 11.3228 24.4734   5
  -1   0   6-14.3977 22.0056   5
  -1   0   6 10.1954 17.9951   4
   1   0   6 10.2762 15.7091   4
  -1   0  -6 11.4367 17.4819   4
   1   0  -6 20.7330 18.2969   3
  -1   0  -6 13.7573 21.0271   3
   1   0   6-8.56620 10.6966   3
  -1   0   6-19.8141 24.7259   3
  -1   0   8-16.9988 25.9765   1
   1   0   8 16.2333 24.8067   1
   1   0  -8 15.8886 19.8246   1
  -1   0  -8-15.4751 23.6481   1
  -1   0   8 16.0808 20.0644   1
   1   0  -8-21.2280 32.4392   1
   1   0   8 20.6138 36.3738   6
   1   0   8 9.18805 11.4644   5
  -1   0   8-10.4969 20.7086   2
  -1   0  -8-8.94989 15.7926   2
   1   0  -8-16.9669 29.9387   2
  -1   0   8 16.1371 28.4745   5
   1   0  -8-13.2510 23.3819   4
  -1   0   8 10.5207 16.0772   4
   1   0   8-8.39612 16.5641   5
  -1   0  -8-13.2091 20.1853   4
  -1   0  -8 23.3275 29.1061   3
   1   0  -8-25.6588 22.6381   3
  -1   0  10-10.3379 18.2446   2
   1   0 -10-17.7225 27.0844   1
  -1   0 -10 21.7113 27.0915   1
   1   0  10 17.3037 26.4445   1
  -1   0  10 58.6961 34.5254   1
  -1   0  10-13.9204 17.3720   6
   1   0  10 21.6666 27.0357   6
  -1   0 -10-9.39332 16.5782   2
   1   0 -10 17.0734 21.3054   2
   1   0  10-9.40004 18.5475   2
   1   0  10 19.1984 29.3396   1
  -1   0 -10 17.2154 21.4826   1
   1   0 -10-23.9846 29.9278   1
  -1   0  10 17.1842 15.1648   1
   1   0 -10-15.9714 24.4087   4
   1   0  10-11.5579 22.8039   5
  -1   0  10-16.3701 20.4280   5
  -1   0 -10 31.0994 23.7643   4
  -1   0 -10-31.3050 55.2397   3
   1   0 -10 28.0195 24.7230   3
   1   0  12-19.8835 24.8102   1
   1   0 -12-19.6840 34.7339   1
  -1   0 -12-23.3347 20.5891   1
  -1   0  12-21.2255 18.7283   1
  -1   0  12-14.3912 17.9579   6
   1   0  12-19.5899 24.4440   6
   1   0 -12-16.4129 25.0823   2
   1   0  12 21.1228 18.6377   2
   1   0 -12 50.4091 38.5166   1
  -1   0 -12-19.0062 23.7157   1
  -1   0  12 18.1574 22.6567   1
   1   0 -12 17.0537 26.0615   4
  -1   0  12 15.3779 19.1889   5
   1   0  12-12.7158 15.8677   5
  -1   0 -12 17.7404 27.1109   4
   1   0 -12-27.6718 34.5274   3
  -1   0 -12-33.0958 41.2948   3
  -1   0 -14 23.3177 20.5826   1
   1   0  14 21.9234 19.3531   1
   1   0  14 31.6224 27.9068   6
  -1   0  14-13.8231 24.3999   6
   1   0  14 11.9730 21.1366   2
   1   0 -14 15.1577 18.9235   2
  -1   0 -14 19.8886 17.5589   1
   1   0  14-20.9962 26.2051   1
   1   0 -14 48.8597 43.1121   1
  -1   0  14-18.3100 22.8548   1
  -1   0  14-13.8379 17.2779   5
   1   0  14 22.6661 24.5004   5
   1   0 -14 16.7920 14.8292   4
  -1   0 -14 18.7815 23.4428   4
   1   0 -14-25.5355 31.8675   3
  -1   0 -14-29.1202 36.3393   3
  -1   0 -16-18.4513 28.1960   1
   1   0 -16-22.4269 19.7865   1
   1   0 -16-13.7428 29.6996   2
  -1   0  16 12.7583 22.5124   6
   1   0  16-13.1943 16.4627   6
  -1   0 -16 16.3334 20.3795   4
   1   0  16 10.0265 17.6921   5
  -1   0  16-12.3179 18.8234   5
  -1   0 -16-22.0008 27.4506   1
   1   0 -16-18.9718 16.7383   1
  -1   0  16 20.3999 31.1737   1
   1   0  16 20.2404 25.2542   1
  -1   0 -16 48.6843 37.1979   3
   1   0 -16-22.7330 28.3643   3
  -1   0 -18-16.5815 20.6890   1
  -1   0  18-14.4282 18.0023   1
   1   0 -18 20.0269 24.9878   1
   1   0  18-18.4103 22.9708   1
   1   0 -18 24.8394 26.8402   2
  -1   0  18 11.8212 18.0643   6
   1   0  18-11.3878 20.0942   6
   1   0  18 8.61696 16.9997   5
  -1   0 -18-14.1441 21.6140   4
   1   0 -18 28.3315 24.9959   4
  -1   0  18 10.8288 16.5479   5
  -1   0 -18-20.0458 25.0114   1
   1   0 -18 16.6146 20.7303   1
   1   0  18-17.4952 21.8291   1
  -1   0  18-18.7722 16.5621   1
  -1   0 -18-20.2488 25.2647   3
  -1   0  20 12.6115 15.7382   1
  -1   0 -20-14.9503 13.1934   1
   1   0  20-16.7526 20.9045   1
   1   0 -20-17.7270 22.1201   1
   1   0 -20-11.1640 17.0626   2
   1   0  20 19.6090 21.1905   6
  -1   0  20-10.6146 18.7320   6
  -1   0  20-9.81819 17.3270   5
  -1   0 -20-12.5288 11.0576   4
   1   0  20-7.65461 9.55523   5
   1   0 -20 12.7074 19.4207   4
   1   0  20 15.5398 30.6584   1
  -1   0  20-17.0003 15.0017   1
  -1   0 -20-17.0952 21.3318   3
  -1   0 -22 6.96069 15.0642   2
   1   0 -22-10.0493 19.8416   2
   1   0 -22-14.8728 13.1464   3
   1   0 -22-11.1661 13.9553   4
  -1   0  22-8.68504 17.1528   5
   1   0  22-6.92092 10.6066   5
  -1   0 -22-11.0903 13.8608   4
   1   0  22-13.8720 12.2652   1
   1   0 -22-13.2935 23.4706   1
  -1   0  22-15.3648 13.5797   1
  -1   0 -22-15.9809 14.1223   1
   1   0 -22-15.8942 14.0459   1
  -1   0 -22 13.5365 16.9089   1
  -1   0  22-11.1313 13.9120   1
   1   0  22-14.6433 25.8510   1
   1   0  24-7.90474 15.5945   6
  -1   0  24-8.89595 15.6972   6
  -1   0 -24-10.4376 15.9500   4
   1   0 -24-10.0923 12.5922   4
   1   0  24-6.41919 11.3269   5
  -1   0  24 15.9670 14.0871   5
   1   0 -24 8.70783 15.3653   2
   1   0  24 12.8667 11.3519   1
  -1   0  24-10.0762 8.88995   1
   1   0 -24-14.1931 17.7089   1
  -1   0 -24 24.9591 19.0704   1
  -1   0 -24 12.3997 18.9483   3
   1   0 -24 12.9077 11.3881   3
   1   0 -26-9.12808 11.3971   4
  -1   0 -26-9.61781 12.0077   4
  -1   0 -26 10.9932 9.70816   3
   1   0 -26 11.3021 17.2762   3
  -1   0  26 8.04224 12.2969   6
   1   0  26 7.26605 11.1115   6
  -1   0 -28 9.46569 14.4653   4
   1   0  28-5.66371 8.65577   5
  -1   0  28-6.43243 8.02679   5
  -1   0 -28 9.74892 12.1645   3
   1   0 -28-9.89102 12.3418   3
  -1   0  28-7.40442 11.3156   6
   1   0  28 6.73645 11.8873   6
   1   0  30-10.9324 11.8162   5
  -1   0  30 5.85703 8.95450   5
   1   0 -30-8.73780 7.71395   3
  -1   0 -30-8.67733 10.8303   3
  -1   0  30-6.86931 10.5008   6
   1   0  30 6.20380 9.48419   6
  -1   0  32 6.35616 9.72805   6
  -1   0  32 5.38692 4.78332   5
   1  -1  31 1486.66 168.314   6
  -1   1  31 1512.95 169.899   6
  -1  -1 -31 1501.24 179.525   4
  -1   1  31 1673.11 168.043   5
  -1  -1 -29 4848.68 452.940   4
  -1   1  29 4306.58 435.052   5
  -1  -1 -29 4115.08 449.773   3
   1  -1  29 4381.81 438.513   6
  -1   1  29 4454.53 438.454   6
   1  -1  27 17156.2 1625.86   5
  -1   1  27 17443.0 1625.64   5
  -1  -1 -27 19877.4 1648.60   4
   1   1 -27 14667.4 1636.15   3
  -1  -1 -27 15902.5 1642.83   3
  -1   1  27 16725.4 1627.17   6
   1  -1  27 18410.0 1631.74   6
  -1   1  25 7313.14 676.600   5
   1  -1  25 7214.97 678.207   5
  -1  -1 -25 8298.87 699.037   4
  -1   1  25 6423.27 675.903   6
  -1  -1 -25 6739.92 699.682   3
   1   1 -25 5958.85 687.973   3
   1   1 -25 6723.25 684.463   2
   1  -1  23 1071.58 129.590   1
   1  -1  23 470.515 84.9779   6
  -1   1  23 562.030 84.2586   6
  -1   1  23 642.947 84.6126   5
   1  -1  23 695.434 87.7396   5
   1   1 -23 548.855 89.2480   4
  -1  -1 -23 685.914 99.6916   4
  -1  -1 -23 366.702 87.3527   3
   1   1 -23 543.251 96.0620   3
   1  -1  23 629.074 97.5021   1
   1   1 -23 782.414 102.963   1
  -1  -1 -23 721.030 100.066   1
   1   1 -23 655.993 93.5667   2
  -1  -1 -21 341.017 68.4122   1
   1  -1  21 256.025 69.3551   1
  -1   1  21 298.798 58.4277   1
   1   1 -21 217.939 57.1472   2
   1  -1  21 213.683 53.7523   6
  -1   1  21 352.276 59.4037   6
   1  -1  21 405.934 62.8226   5
   1   1 -21 337.483 62.9859   4
  -1  -1 -21 369.110 67.7993   4
   1   1 -21 369.305 68.7730   1
  -1  -1 -21 331.936 83.0080   1
  -1   1  21 416.222 84.9240   1
   1   1 -21 278.610 64.2433   3
  -1  -1 -21 360.279 81.1872   3
   1  -1  19 24763.3 2547.67   6
   1  -1  19 30374.9 2543.63   5
  -1   1  19 27791.9 2541.68   5
  -1  -1 -19 24789.7 2516.29   2
   1   1 -19 25980.2 2552.81   2
  -1  -1 -19 29200.8 2562.31   4
   1   1 -19 21887.7 2561.58   3
  -1  -1 -19 25651.7 2581.50   3
  -1  -1 -19 31020.1 2610.55   1
   1  -1  19 34150.9 2577.93   1
   1   1 -19 26375.6 2595.38   1
   1   1 -19 26098.1 2563.69   1
  -1   1  19 28257.6 2582.74   1
  -1  -1 -19 26534.8 2564.42   1
   1  -1  17 49792.8 4207.01   1
   1   1 -17 42505.8 4198.50   1
  -1   1  17 44098.7 4183.49   1
   1   1 -17 39135.8 4219.68   1
  -1  -1 -17 40818.6 4222.88   1
   1  -1  17 43191.9 4215.21   1
  -1   1  17 43146.1 4169.84   6
   1  -1  17 50362.7 4190.47   6
   1  -1  17 50434.4 4173.49   5
  -1   1  17 53637.9 4182.15   5
   1   1 -17 46312.9 4192.31   2
  -1  -1 -17 42480.1 4145.05   2
  -1  -1 -17 52088.3 4203.97   4
   1   1 -17 42171.2 4177.06   4
   1   1 -17 41514.9 4209.07   3
  -1  -1 -17 47813.5 4234.52   3
  -1  -1 -17 37646.9 4146.98   2
   1   1 -15 64682.6 7692.18   1
  -1   1  15 58642.2 7687.12   1
  -1   1  15 87124.7 7687.99   1
   1  -1  15 88620.0 7715.80   1
  -1  -1 -15 74209.0 7713.98   1
  -1  -1 -15 74422.6 7694.18   1
   1   1 -15 63014.6 7711.77   1
   1  -1  15 74767.3 7707.67   1
  -1   1  15 102073. 7680.18   6
   1  -1  15 96730.6 7705.03   6
   1  -1  15 97522.9 7677.10   5
  -1   1  15 111167. 7694.99   5
   1   1 -15 107606. 7718.55   2
   1   1 -15 60287.9 7661.83   4
  -1  -1 -15 121308. 7730.01   4
  -1  -1 -15 116106. 7782.22   3
   1   1 -15 97972.2 7738.54   3
   1  -1  15 79954.3 7694.57   2
  -1  -1 -15 65696.1 7641.34   2
   1   1 -13 637.008 134.562   1
  -1  -1 -13 646.887 115.562   1
  -1   1  13 327.140 87.6050   1
   1  -1  13 527.261 104.677   6
  -1   1  13 688.328 101.458   6
  -1   1  13 888.450 119.851   5
   1  -1  13 704.028 98.5041   5
  -1  -1 -13 602.884 115.588   4
   1   1 -13 668.417 96.9300   4
  -1  -1 -13 554.031 78.1501   2
   1   1 -13 778.156 145.724   3
   1  -1  13 430.422 108.643   1
  -1   1  13 549.805 112.523   1
   1   1 -13 437.362 104.407   1
   1   1 -13 841.400 132.691   2
   1  -1  13 649.584 111.057   2
  -1   1  11 768.402 133.006   1
  -1  -1 -11 786.098 138.560   1
   1  -1  11 762.063 144.446   1
   1   1 -11 987.845 169.385   1
   1  -1  11 1063.10 161.616   6
  -1   1  11 1424.64 151.685   6
   1  -1  11 678.029 116.279   5
  -1   1  11 1128.31 155.354   5
   1  -1  11 776.069 132.662   2
  -1   1  11 949.816 112.788   2
   1   1 -11 941.456 124.476   4
  -1  -1 -11 1385.94 187.811   4
   1   1 -11 1033.50 194.315   3
  -1  -1 -11 1228.60 175.410   1
   1  -1  11 724.681 142.647   1
   1   1 -11 1023.02 149.867   1
   1  -1   9 74431.2 7435.75   1
  -1   1   9 98533.6 7426.53   6
   1  -1   9 72703.7 7386.46   5
  -1  -1  -9 86107.8 7382.35   2
  -1   1   9 75961.4 7381.77   2
   1   1  -9 66272.2 7454.64   2
   1   1  -9 79031.5 7380.12   4
  -1  -1  -9 54674.7 7440.14   4
  -1  -1  -9 75700.6 7513.82   3
   1   1  -9 91890.5 7562.96   3
  -1  -1  -9 83397.9 7436.73   1
   1   1  -9 87903.6 7429.53   1
   1   1  -9 82443.9 7452.82   1
  -1   1   9 88572.6 7432.85   1
  -1   1   9 69180.1 7408.29   1
   1   1  -7 54300.0 4573.39   1
   1   1  -7 49368.3 4590.03   1
   1  -1   7 54420.4 4578.45   1
  -1   1   7 47433.4 4568.62   1
  -1  -1  -7 52488.8 4592.13   1
   1  -1   7 46935.6 4577.27   1
   1  -1   7 44920.8 4591.10   6
  -1   1   7 35979.5 4550.85   6
  -1   1   7 73678.5 4670.07   5
   1  -1   7 51294.9 4532.12   5
  -1  -1  -7 48929.6 4538.01   2
   1   1  -7 50270.0 4635.26   2
  -1   1   7 44859.1 4543.66   2
  -1  -1  -7 32375.3 4603.70   4
   1   1  -7 58142.0 4730.76   3
  -1  -1  -7 43391.6 4631.81   3
   1  -1   7 51013.1 4568.59   2
   1  -1   5 681291. 65225.7   1
   1   1  -5 690928. 65245.6   1
   1   1  -5 655733. 65228.9   1
  -1   1   5 717942. 65228.0   1
  -1   1   5 697629. 65227.0   1
  -1  -1  -5 699807. 65227.5   1
   1   1  -5 692004. 65220.7   6
   1  -1   5 709586. 65252.1   6
  -1   1   5 724912. 65202.2   6
  -1   1   5 663218. 65299.0   5
  -1  -1  -5 729004. 65228.3   5
   1   1  -5 696899. 65214.2   5
   1   1  -5 773146. 65301.2   2
  -1   1   5 670499. 65205.9   2
  -1   1   5 693526. 65227.5   4
   1  -1   5 675750. 65210.0   4
  -1  -1  -5 715874. 65285.0   4
   1   1  -5 853250. 65405.1   3
  -1  -1  -5 758543. 65263.9   3
   1  -1   5 655207. 65227.1   2
  -1   1   3 1919.35 202.763   1
   1  -1   3 2048.12 199.980   1
   1   1  -3 1763.63 188.212   1
  -1  -1  -3 630.021 158.714   1
  -1  -1  -3 1613.18 178.873   1
   1  -1   3 419.393 151.134   1
   1   1  -3 1336.94 174.716   6
  -1  -1  -3 1581.11 192.098   6
   1  -1   3 1444.04 182.970   6
  -1   1   3 1749.52 236.048   5
  -1  -1  -3 1447.64 179.032   5
   1   1  -3 1575.49 179.529   5
  -1  -1  -3 1595.15 185.791   2
  -1   1   3 1420.63 189.267   4
   1   1  -3 1677.30 153.610   4
  -1  -1  -3 1764.83 226.637   4
   1  -1   3 1339.66 170.606   4
  -1  -1  -3 1435.21 160.773   3
  -1   1   3 1648.10 194.575   3
  -1   1   3 1438.61 166.928   2
   1   1  -3 1319.60 242.849   3
   1  -1   3 1559.20 185.192   2
   1  -1   1 29454.5 2713.62   1
   1   1  -1 29504.9 2737.57   1
  -1  -1  -1 25585.6 2730.23   1
  -1   1   1 31098.5 2721.94   1
  -1  -1  -1 30904.9 2721.82   1
   1   1  -1 29768.6 2735.92   1
   1  -1   1 25892.8 2710.81   1
   1   1  -1 25488.6 2717.88   6
   1  -1   1 29872.9 2703.99   6
  -1   1   1 27283.9 2685.31   6
   1  -1   1 33245.0 2693.15   5
   1   1  -1 31913.3 2726.58   5
  -1   1   1 19145.5 2729.73   5
  -1  -1  -1 30606.9 2740.71   2
   1   1  -1 27789.9 2694.81   4
  -1  -1  -1 35026.3 2747.95   4
   1  -1   1 33279.0 2731.19   4
  -1   1   1 26927.2 2724.97   3
   1   1  -1 15692.3 2721.26   3
  -1   1   1 31233.5 2713.43   2
   1  -1  -1 30835.1 2785.75   1
   1   1   1 29598.4 2783.59   1
  -1   1  -1 26135.9 2762.90   1
   1   1   1 34077.4 2790.05   1
  -1  -1   1 30427.5 2780.52   1
   1  -1  -1 32300.7 2777.21   1
  -1   1  -1 37463.3 2771.56   6
  -1  -1   1 23826.7 2778.77   6
   1  -1  -1 40344.6 2799.88   5
  -1   1  -1 37334.1 2773.86   5
  -1  -1   1 28777.8 2793.84   2
   1   1   1 27875.0 2783.68   2
  -1   1  -1 31571.9 2788.50   4
   1   1   1 29550.2 2765.32   4
  -1  -1   1 32523.4 2769.87   4
  -1  -1   1 29022.7 2745.03   3
   1  -1  -1 30077.7 2774.55   2
  -1   1  -1 32118.4 2775.66   2
  -1  -1   3 1545.06 198.364   1
  -1  -1   3 1396.93 204.669   1
   1  -1  -3 1942.83 196.907   1
  -1   1  -3 1264.77 194.178   1
   1  -1  -3 1328.90 194.260   1
   1   1   3 1509.75 186.570   1
   1   1   3 1649.21 211.126   6
  -1  -1   3 1474.93 198.476   6
  -1   1  -3 2005.60 208.726   6
   1  -1  -3 1363.85 209.472   5
   1   1   3 1382.03 184.341   5
  -1  -1   3 1711.09 197.436   5
   1   1   3 1556.54 185.804   2
  -1  -1   3 1914.07 210.933   2
   1   1   3 1407.16 189.717   4
  -1  -1   3 1511.38 159.644   4
  -1   1  -3 1695.33 192.945   4
  -1  -1   3 2117.20 217.351   3
   1  -1  -3 1280.55 198.872   3
   1  -1  -3 1558.05 181.212   2
   1   1   3 947.342 185.337   3
  -1   1  -5 506128. 63635.7   1
  -1  -1   5 714386. 63622.1   1
   1  -1  -5 649916. 63626.8   1
   1   1   5 766983. 63626.7   1
  -1  -1   5 647615. 63631.7   1
   1   1   5 765971. 63622.5   1
  -1   1  -5 686939. 63616.1   1
   1   1   5 666594. 63619.9   6
  -1   1  -5 631368. 63640.5   6
  -1  -1   5 661865. 63622.1   6
   1   1   5 628645. 63605.1   5
  -1  -1   5 709401. 63617.6   5
  -1  -1   5 657275. 63626.8   2
  -1   1  -5 713981. 63603.8   4
   1  -1  -5 709265. 63631.1   4
  -1  -1   5 560970. 63666.1   3
   1   1   5 718257. 63662.6   3
   1  -1  -5 706658. 63596.3   2
  -1   1  -5 650693. 63618.6   3
   1   1   5 726593. 63590.1   2
  -1   1  -5 689750. 63627.5   2
  -1   1  -7 43927.1 4552.82   1
   1   1   7 59446.6 4572.90   1
  -1  -1   7 50095.6 4553.81   1
   1  -1  -7 54747.4 4555.79   1
   1  -1  -7 47563.2 4563.30   1
  -1  -1   7 41833.1 4553.95   1
  -1   1  -7 51457.5 4567.47   1
   1   1   7 45148.8 4545.55   1
   1  -1  -7 48057.0 4521.89   6
   1   1   7 53454.7 4543.75   6
  -1  -1   7 44810.3 4547.76   6
  -1   1  -7 42945.8 4516.83   5
  -1  -1   7 44182.9 4545.45   5
  -1  -1   7 52706.1 4514.86   4
   1  -1  -7 51876.9 4573.24   4
  -1  -1   7 45790.6 4504.61   4
   1   1   7 56811.2 4604.64   3
   1   1   7 49274.4 4511.42   2
   1  -1  -7 45670.6 4522.58   2
  -1   1  -7 49116.5 4543.28   3
   1  -1  -9 87704.3 7377.69   1
  -1  -1   9 82436.4 7378.04   1
  -1   1  -9 78226.4 7370.77   1
   1   1   9 76132.9 7365.74   1
  -1   1  -9 87890.2 7389.33   1
   1  -1  -9 77397.9 7385.34   1
  -1  -1   9 84059.4 7376.17   1
   1   1   9 86160.8 7370.86   1
  -1  -1   9 74371.3 7358.08   6
   1   1   9 83976.0 7349.23   6
   1  -1  -9 70556.4 7336.96   6
   1   1   9 83063.7 7352.91   5
  -1   1  -9 67782.3 7332.12   5
  -1  -1   9 88506.4 7366.82   5
   1  -1  -9 79640.6 7390.59   4
  -1  -1   9 64373.6 7326.59   4
  -1   1  -9 79093.4 7336.61   4
   1  -1  -9 83811.5 7397.80   3
  -1   1  -9 89219.8 7362.72   3
   1   1   9 79991.8 7316.66   2
   1  -1  -9 74618.9 7336.11   2
   1  -1 -11 916.980 152.779   1
  -1  -1  11 1035.39 157.597   1
   1  -1 -11 1220.44 177.699   1
   1   1  11 994.125 149.972   1
  -1   1 -11 768.717 146.101   1
  -1   1 -11 834.635 150.516   1
  -1  -1  11 897.894 153.708   1
   1   1  11 960.927 133.812   6
  -1  -1  11 916.015 144.235   6
  -1   1 -11 915.771 125.528   5
   1   1  11 1138.72 134.842   5
  -1  -1  11 926.524 141.347   5
   1  -1 -11 945.266 126.989   2
  -1   1 -11 1039.50 127.913   4
   1  -1 -11 834.711 152.516   4
  -1   1 -11 1060.63 153.324   3
   1  -1 -11 914.982 164.733   3
  -1  -1  13 665.365 121.065   1
  -1   1 -13 559.484 113.910   1
   1   1  13 487.581 113.613   1
   1  -1 -13 421.998 104.495   1
   1   1  13 779.954 108.142   6
   1   1  13 710.863 118.971   1
   1  -1 -13 684.294 127.371   1
  -1  -1  13 423.386 102.675   1
  -1   1 -13 330.520 92.7115   1
   1  -1 -13 463.301 105.989   4
  -1  -1  13 666.663 109.562   5
  -1  -1  13 640.866 80.8494   4
  -1   1 -13 589.365 93.7481   4
   1   1  13 433.870 73.2200   2
  -1   1 -13 681.939 125.198   3
   1  -1 -13 687.039 134.420   3
   1  -1 -15 92081.7 7267.48   1
  -1   1 -15 82953.4 7256.26   1
  -1   1 -15 64434.4 7248.89   1
   1  -1 -15 71868.6 7252.12   1
   1   1  15 66703.9 7251.42   1
   1   1  15 57424.9 7229.28   1
   1   1  15 84149.0 7239.49   6
  -1  -1  15 81195.8 7237.79   6
   1   1  15 84295.2 7227.13   5
  -1  -1  15 83799.4 7241.09   5
   1  -1 -15 67559.6 7204.06   2
  -1   1 -15 82336.0 7230.80   4
   1  -1 -15 80946.4 7252.81   4
   1  -1 -15 90563.4 7311.73   3
  -1   1 -15 74345.5 7276.58   3
   1  -1 -15 78286.0 7193.96   2
   1  -1 -17 41451.5 3633.55   1
  -1   1 -17 44555.2 3630.45   1
  -1  -1  17 41965.1 3625.01   1
   1   1  17 45931.1 3640.85   1
  -1  -1  17 39189.2 3625.52   1
   1  -1 -17 47033.9 3630.29   1
   1   1  17 40219.3 3628.65   1
  -1  -1  17 36375.2 3604.50   6
   1   1  17 26477.5 3589.71   6
  -1  -1  17 42247.5 3614.16   5
   1   1  17 27160.9 3581.00   5
   1  -1 -17 41137.1 3583.75   2
  -1   1 -17 37145.9 3609.80   4
   1  -1 -17 44115.4 3628.52   4
   1  -1 -17 36549.6 3649.74   3
  -1   1 -17 23526.4 3609.91   3
   1  -1 -17 41882.4 3563.54   2
   1   1  19 32755.9 2690.19   1
   1   1  19 25741.4 2655.92   6
  -1  -1  19 25734.4 2660.06   6
   1   1  19 26479.6 2652.07   5
  -1  -1  19 30320.3 2669.08   5
   1  -1 -19 29924.5 2639.64   2
  -1   1 -19 28114.7 2662.12   4
  -1   1 -19 24301.8 2686.12   3
   1  -1 -19 30057.0 2713.40   3
  -1   1 -19 28068.1 2673.88   1
  -1   1 -19 27191.8 2671.81   1
   1   1  19 30101.8 2683.08   1
   1  -1 -19 25800.1 2671.55   1
  -1  -1  19 28919.6 2680.18   1
   1  -1 -19 26703.7 2666.46   1
  -1  -1  19 28115.5 2670.41   1
   1   1  21 327.628 69.9179   1
  -1  -1  21 404.855 74.9727   1
  -1   1 -21 164.875 54.9229   1
   1  -1 -21 270.459 67.8857   1
   1  -1 -21 285.697 49.3427   2
   1  -1 -21 311.019 69.0008   4
  -1  -1  21 343.350 66.5539   5
  -1   1 -21 426.861 73.0615   4
   1   1  21 395.763 64.5478   5
   1   1  21 310.693 62.1804   6
  -1  -1  21 309.751 67.4423   6
   1  -1 -21 253.910 65.7688   1
  -1   1 -21 307.919 69.0446   1
   1   1  21 464.287 82.9697   1
  -1  -1  21 318.247 73.3976   1
  -1   1 -21 288.824 63.7598   2
   1  -1 -21 352.085 83.2343   3
  -1   1 -21 225.658 72.9530   3
   1   1  23 700.442 96.0512   6
  -1  -1  23 548.278 94.8409   6
   1   1  23 604.522 90.4369   5
   1  -1 -23 606.820 99.8167   4
  -1   1 -23 859.706 105.116   4
  -1   1 -23 593.223 93.0647   2
  -1  -1  23 813.288 111.110   1
  -1  -1  23 809.557 115.980   1
  -1   1 -23 624.086 103.236   1
  -1   1 -23 641.991 111.371   3
   1  -1 -23 568.654 112.536   3
  -1  -1  25 7506.90 737.101   5
   1   1  25 8134.20 730.409   5
   1  -1 -25 6900.51 738.697   4
  -1   1 -25 7396.19 737.493   4
  -1   1 -25 7247.74 732.943   2
  -1   1 -25 7062.03 755.970   3
   1  -1 -25 8430.98 771.341   3
  -1  -1  25 7228.51 738.813   6
   1   1  25 7444.69 731.002   6
   1  -1 -27 17168.0 1736.51   4
  -1  -1  27 19055.8 1734.29   5
   1   1  27 18352.6 1725.92   5
  -1   1 -27 15872.0 1743.10   3
   1  -1 -27 17881.8 1753.75   3
   1   1  27 19357.2 1730.38   6
  -1  -1  27 18917.5 1737.84   6
   1  -1 -29 3799.82 432.566   4
   1   1  29 4876.68 428.391   5
  -1   1 -29 3415.76 434.788   3
   1  -1 -29 4854.42 453.384   3
  -1  -1  29 4555.64 436.896   6
  -1  -1  31 1568.73 171.510   5
   1   1  31 1602.11 166.907   5
   1  -1 -31 1750.22 187.089   3
  -1   1 -31 1338.78 175.979   3
   1   1  31 1559.66 169.782   6
  -1  -1  31 1589.27 174.557   6
  -1  -2 -32 22.6196 13.4706   4
   1  -2  30 20.0347 11.8808   6
  -1   2  30 11.9170 11.8520   6
   1   2 -30-8.03855 7.25195   3
  -1  -2 -30 10.0141 12.5862   3
  -1  -2 -30 24.8463 14.6922   4
  -1   2  30 26.0700 13.0990   5
  -1   2  28 37.6247 16.8676   6
   1  -2  28 22.6204 15.1760   6
   1   2 -28 9.01708 8.50457   3
  -1  -2 -28 71.7134 33.4816   3
  -1   2  28 28.5748 14.5747   5
  -1  -2 -28 54.4522 21.3965   4
   1   2 -26 9.58502 14.6555   2
  -1  -2 -26 39.8403 19.6556   4
  -1   2  26-6.26816 11.0715   5
   1  -2  26 8.46926 7.48861   6
  -1   2  26-6.55584 11.5786   6
   1   2 -26 10.0499 15.3656   3
  -1  -2 -26 14.2299 21.7508   3
   1  -2  24 19.0916 16.8821   5
  -1  -2 -24 21.4001 18.9147   4
  -1   2  24 13.8352 14.9926   6
   1  -2  24 9.62667 14.7545   6
   1   2 -24 11.6188 10.3135   3
  -1  -2 -24-17.0238 15.0623   3
  -1  -2 -22 102.618 38.8827   4
   1  -2  22 155.337 42.2181   5
  -1   2  22 162.831 37.5910   5
  -1   2  22 166.395 36.0043   6
   1  -2  22 166.715 43.8985   6
  -1  -2 -22 161.876 55.3590   3
   1   2 -22 147.566 47.9330   3
   1   2 -22 99.8520 40.4169   2
   1  -2  20 19.3834 17.1308   1
   1   2 -20 24.5232 37.4881   1
  -1  -2 -20 11.2371 17.2012   1
  -1   2  20 16.1210 15.9335   6
   1  -2  20 12.8196 16.0267   6
  -1  -2 -20 24.7239 18.9174   4
   1   2 -20 7.68450 11.7858   4
  -1   2  20-8.81309 11.0420   5
   1  -2  20 20.8903 15.9931   1
  -1  -2 -20-23.5432 20.7957   1
   1   2 -20 10.8569 13.5836   1
   1   2 -20 15.5317 19.4051   3
  -1  -2 -20 23.4824 20.7421   3
  -1   2  18-9.56654 14.6812   1
  -1  -2 -18 12.8318 16.0673   1
   1  -2  18 20.1287 30.7889   1
   1   2 -18 26.9451 33.6469   1
   1   2 -18 14.3831 22.0206   2
  -1   2  18 35.6503 20.8480   6
   1  -2  18 14.4739 25.5754   6
  -1  -2 -18 27.2579 20.8706   4
   1  -2  18 10.7418 9.57296   5
  -1   2  18 10.3846 15.9264   5
   1   2 -18 14.6297 12.9777   4
  -1   2  18 36.3816 32.1266   1
  -1  -2 -18 24.5442 30.6538   1
   1  -2  18-11.9587 10.6369   1
   1   2 -18 18.2832 16.1871   3
  -1  -2 -18 52.1729 39.8863   3
   1  -2  16 166.723 62.7306   1
  -1   2  16 155.112 42.9033   1
  -1  -2 -16 187.249 49.7716   1
   1   2 -16 187.354 56.1412   2
   1  -2  16 149.354 56.5743   2
   1  -2  16 97.0160 40.5079   6
  -1   2  16 93.3029 36.1092   6
  -1   2  16 192.061 47.2779   5
   1   2 -16 175.945 32.7580   4
  -1  -2 -16 190.515 52.6013   4
   1  -2  16 176.441 44.0060   5
  -1   2  16 93.3747 46.0065   1
  -1  -2 -16 144.666 54.1422   1
   1  -2  16 207.103 55.0965   1
   1   2 -16 133.611 49.4622   1
   1   2 -16 64.3479 40.6054   3
  -1  -2 -16 295.763 83.4813   3
  -1  -2 -14 25.1127 31.7482   3
   1   2 -14 49.5747 38.2221   3
   1  -2  14 48.5959 22.0391   5
   1  -2  14 75.9727 44.6290   2
   1   2 -14 41.1208 36.6383   2
  -1  -2 -14 71.8747 39.1676   4
  -1   2  14 84.9266 35.6898   5
  -1  -2 -14 69.3469 41.1077   1
  -1   2  14 36.6547 28.4699   1
   1  -2  14 63.2309 31.6023   1
   1   2 -14 33.3954 29.9043   1
   1  -2  14 61.8169 40.9715   1
  -1   2  14 51.2511 28.1582   1
   1   2 -14 27.8190 49.3533   1
  -1  -2 -14 46.9157 28.0649   1
   1   2 -12 544.652 113.536   1
  -1   2  12 352.813 75.3225   1
   1  -2  12 325.387 79.8851   1
   1   2 -12 431.504 102.430   2
  -1   2  12 350.257 46.2248   2
   1  -2  12 361.888 86.3614   2
  -1   2  12 309.813 59.1771   6
   1  -2  12 317.154 77.7058   6
  -1   2  12 260.200 74.1107   5
  -1  -2 -12 329.775 83.1595   4
  -1   2  12 285.774 73.2302   1
   1  -2  12 370.143 80.7798   1
  -1  -2 -12 332.592 83.1997   1
   1   2 -12 138.825 75.9207   3
  -1  -2 -12 381.582 94.9158   3
   1  -2  10 443.415 86.9702   1
  -1  -2 -10 336.485 70.3119   1
   1   2 -10 372.073 88.0697   1
  -1   2  10 270.923 66.8952   1
  -1   2  10 321.622 54.3064   6
   1  -2  10 285.810 70.3718   6
   1  -2  10 280.383 45.0664   5
   1   2 -10 468.677 117.006   2
  -1   2  10 291.250 45.6829   2
   1  -2  10 197.178 65.3711   2
  -1  -2 -10 357.664 98.0966   4
  -1   2  10 247.637 76.7220   5
  -1   2  10 501.629 83.7118   1
  -1  -2 -10 237.723 62.5613   1
   1   2 -10 229.156 60.3814   1
   1  -2  10 146.811 60.4601   1
   1   2 -10 111.621 61.6649   3
  -1  -2 -10 314.089 75.2614   3
  -1   2   8-11.6153 17.8360   1
   1   2  -8 24.0018 21.2484   1
  -1  -2  -8 13.9298 24.6420   1
   1  -2   8 15.1909 19.0347   1
   1   2  -8 16.7997 25.7318   1
  -1   2   8 12.7812 22.6208   1
   1  -2   8 28.3013 21.6949   1
  -1  -2  -8 10.9876 19.4669   1
  -1   2   8 57.6541 21.9594   6
   1  -2   8 15.4411 23.6610   6
   1  -2   8 4.32063 9.50036   5
   1   2  -8-37.5444 46.8774   2
   1  -2   8 35.7040 31.5491   2
  -1   2   8-17.9673 22.4864   5
   1  -2   8 54.0730 19.3560   4
  -1  -2  -8-12.4941 19.1729   3
  -1   2   6 1032.55 119.794   1
   1  -2   6 705.578 117.507   1
  -1   2   6 796.148 113.335   1
  -1  -2  -6 719.969 118.085   1
   1   2  -6 821.689 116.605   1
  -1  -2  -6 608.693 109.642   2
  -1  -2  -6 788.162 112.302   1
   1  -2   6 866.575 127.106   1
   1   2  -6 723.736 128.088   1
   1  -2   6 875.383 130.151   6
  -1   2   6 1030.83 143.962   5
   1  -2   6 907.802 96.4071   5
  -1  -2  -6 962.584 132.233   5
   1   2  -6 785.765 188.882   2
   1  -2   6 947.127 145.099   2
  -1  -2  -6 1351.94 200.277   4
   1  -2   6 749.231 108.427   4
  -1  -2  -6 900.923 118.565   3
  -1   2   6 914.340 105.288   2
   1   2  -4 603.954 86.6159   1
   1  -2   4 669.940 87.1113   1
  -1  -2  -4 171.746 72.5684   2
  -1   2   4 554.374 78.0945   1
  -1  -2  -4 622.800 94.6723   1
  -1   2   4 630.382 84.2633   1
   1  -2   4 663.826 94.6754   1
  -1  -2  -4 563.179 82.7155   1
   1   2  -4 559.786 98.0300   1
  -1   2   4 457.515 76.7068   6
   1  -2   4 545.943 98.4357   6
  -1   2   4 493.442 80.1492   6
   1  -2   4 567.688 70.8751   5
  -1  -2  -4 598.766 104.627   5
   1   2  -4 941.703 193.980   2
   1  -2   4 757.474 121.549   2
  -1   2   4 674.224 104.948   5
   1   2  -4 507.816 63.4218   4
  -1  -2  -4 392.039 116.159   4
   1  -2   4 725.778 93.2493   4
   1   2  -4 667.052 92.4598   3
  -1  -2  -4 597.976 82.6191   3
  -1   2   4 611.037 81.3352   2
  -1   2   2 654.892 83.7907   1
   1   2  -2 593.018 84.6862   1
   1  -2   2 615.122 80.0114   1
  -1   2   2 637.039 82.4041   1
  -1  -2  -2 487.967 89.0518   1
   1   2  -2 552.160 94.0876   1
  -1   2   2 545.428 81.5766   6
   1  -2   2 753.456 105.924   6
  -1   2   2 392.574 76.5501   5
  -1   2   2 687.993 96.4658   5
   1   2  -2 881.528 166.306   2
   1  -2   2 811.411 123.776   2
  -1  -2  -2 570.937 128.836   4
   1   2  -2 587.714 84.6734   4
  -1  -2  -2 494.083 74.3897   3
  -1   2   2 537.572 84.4000   2
   1   2  -2 576.475 77.6523   3
   1  -2   0 1758.56 209.273   1
   1   2   0 1935.26 226.977   1
   1   2   0 2105.28 223.047   1
  -1   2   0 1950.80 207.630   1
   1  -2   0 1676.41 211.947   1
  -1   2   0 2272.72 226.877   6
  -1   2   0 2465.46 224.218   5
  -1  -2   0 2399.20 250.600   5
   1   2   0 2057.14 271.317   2
  -1  -2   0 2252.93 265.758   4
   1   2   0 2803.96 280.505   4
   1  -2   0 1763.52 248.130   3
  -1   2   0 2036.44 241.704   4
   1   2   0 2004.55 212.449   3
   1  -2   0 2661.58 269.596   2
   1   2   0 1766.61 205.505   3
   1   2   2 559.077 86.3393   1
   1  -2  -2 553.306 85.0500   1
   1  -2  -2 726.890 83.1815   1
  -1   2  -2 606.997 85.1997   1
  -1  -2   2 670.469 105.604   1
   1   2   2 753.658 94.4217   1
  -1  -2   2 624.427 89.5520   1
  -1   2  -2 636.412 86.4107   1
  -1  -2   2 611.881 113.130   6
  -1   2  -2 509.903 82.4131   6
   1   2   2 284.760 89.0731   6
  -1   2  -2 539.289 74.1467   5
  -1  -2   2 687.489 110.319   5
   1  -2  -2 652.369 113.174   3
  -1   2  -2 434.450 85.5969   4
   1   2   2 561.465 76.9730   3
   1  -2  -2 798.113 113.136   2
  -1  -2   4 392.458 82.4255   1
  -1  -2   4 711.253 106.097   1
   1  -2  -4 617.222 78.9357   1
   1   2   4 609.972 92.9106   1
  -1   2  -4 564.744 87.8401   1
  -1   2  -4 606.341 87.1449   1
   1   2   4 523.402 81.7271   1
  -1  -2   4 660.069 115.403   6
   1   2   4 535.548 104.571   6
  -1  -2   4 542.045 97.7730   5
  -1   2  -4 604.932 70.2379   5
  -1  -2   4 559.081 70.2294   4
  -1   2  -4 457.987 83.8000   4
   1   2   4 473.376 75.9142   3
  -1   2  -4 479.683 87.6047   3
  -1  -2   4 634.150 81.8385   3
   1  -2  -4 591.080 107.190   3
  -1  -2   6 841.293 125.438   1
   1  -2  -6 1045.10 126.409   1
   1  -2  -6 971.698 131.710   1
   1   2   6 868.306 125.344   1
  -1  -2   6 1117.45 140.521   1
  -1   2  -6 924.418 128.246   1
  -1   2  -6 978.308 134.600   1
   1   2   6 1165.35 130.087   1
  -1  -2   6 855.843 139.979   6
   1   2   6 914.292 139.067   6
  -1  -2   6 837.431 126.132   5
  -1   2  -6 867.180 96.7755   5
   1   2   6 916.715 113.851   2
  -1   2  -6 783.269 112.937   4
   1  -2  -6 1022.64 150.760   4
   1  -2  -6 1012.48 149.448   3
   1   2   6 666.629 112.956   3
  -1   2  -6 834.141 122.858   3
   1  -2  -8 45.5735 35.5088   1
  -1  -2   8-11.9408 10.6979   1
  -1   2  -8 38.4660 22.7011   1
   1   2   8-12.1082 21.4460   1
   1   2   8 52.6650 24.6570   1
  -1  -2   8 15.5411 23.8215   1
   1  -2  -8 55.0988 29.8265   1
  -1   2  -8-17.4516 21.8538   1
  -1  -2   8 15.0891 26.6901   6
   1  -2  -8 17.1320 13.2214   6
  -1  -2   8 12.0517 15.1516   5
   1   2   8 37.0306 28.8729   6
   1  -2  -8 7.60975 13.5558   2
   1   2   8 23.6135 15.2490   2
  -1   2  -8 16.4068 8.88203   5
   1  -2  -8 61.4945 31.3790   4
  -1   2  -8 22.4817 14.9006   4
  -1   2  -8 22.0225 16.9291   3
   1  -2  -8-17.9005 31.6406   3
  -1   2 -10 236.105 58.7398   1
   1  -2 -10 184.623 65.4474   1
   1   2  10 250.251 61.0608   1
  -1   2 -10 362.778 81.0945   1
   1   2  10 319.782 61.1175   1
  -1  -2  10 256.573 70.8043   1
   1  -2 -10 241.471 64.8058   1
  -1  -2  10 220.971 61.4686   6
   1   2  10 301.718 59.5944   6
   1  -2 -10 244.513 42.8391   2
  -1   2 -10 197.028 41.5718   5
   1  -2 -10 263.430 76.2921   4
  -1   2 -10 227.827 45.7165   4
  -1   2 -10 273.700 56.4019   3
   1  -2 -10 362.899 83.5212   3
  -1   2 -12 329.906 83.0451   1
   1   2  12 405.828 76.4442   1
  -1  -2  12 308.560 82.8860   1
   1  -2 -12 494.220 97.5494   1
  -1  -2  12 305.523 76.2352   6
   1   2  12 306.731 65.1359   6
   1   2  12 586.039 79.9089   5
  -1   2 -12 370.717 57.2983   5
  -1  -2  12 416.735 76.7537   5
   1  -2 -12 502.807 108.821   4
   1  -2 -12 474.888 94.0961   3
   1  -2 -12 327.681 48.5125   2
  -1  -2  12 396.757 84.5705   1
   1  -2 -12 94.9973 56.8994   1
  -1   2 -12 229.962 68.0509   1
   1   2  12 513.969 95.0718   1
  -1  -2  14 86.5259 37.7550   1
  -1   2 -14 67.4167 33.6508   1
   1   2  14 18.9921 24.2558   1
   1  -2 -14 34.9132 34.8256   1
  -1   2 -14 116.382 48.6800   1
   1  -2 -14 36.0757 32.2468   1
  -1  -2  14 21.4520 27.2622   1
  -1  -2  14 97.3013 38.2068   6
  -1  -2  14 43.1323 28.8327   5
   1  -2 -14 40.4722 12.6998   2
   1  -2 -14 53.1273 13.2080   2
   1   2  14 71.6378 27.5777   5
  -1  -2  14 50.3392 12.7003   4
  -1   2 -14 79.7024 25.8771   4
   1  -2 -14 21.1760 32.7713   3
  -1  -2  16 52.3881 33.7726   1
  -1   2 -16 162.273 51.4855   1
   1   2  16 173.876 54.9098   1
   1  -2 -16 141.105 49.8715   1
   1   2  16 153.339 43.2659   6
  -1  -2  16 235.816 59.1929   6
  -1  -2  16 96.1702 44.6195   5
  -1   2 -16 143.532 51.9302   1
  -1  -2  16 255.809 68.6449   1
   1   2  16 173.967 52.7492   1
   1  -2 -16 155.066 56.5246   1
   1  -2 -16 121.467 52.3759   4
  -1   2 -16 84.3541 35.0661   4
  -1  -2  16 131.340 26.2933   4
   1  -2 -16 119.427 53.4379   3
  -1   2 -16 290.167 73.7168   3
   1   2  18 16.2263 14.3599   1
  -1  -2  18-16.4288 25.1304   1
   1  -2 -18 14.3425 21.9459   1
  -1   2 -18 14.9473 22.8690   1
   1   2  18 11.9563 21.1272   6
  -1  -2  18 50.6021 39.3887   6
  -1  -2  18 16.8869 25.8297   5
   1   2  18 17.0443 15.0795   1
  -1   2 -18 16.5134 20.6345   1
  -1  -2  18 17.9389 22.4107   1
   1  -2 -18 15.7478 13.9391   1
   1  -2 -18 17.9440 22.4171   4
   1   2  18 12.2425 18.7418   5
  -1   2 -18 12.9136 16.1515   4
   1  -2 -18-25.3926 31.7025   3
  -1   2 -18-22.3175 27.8685   3
  -1  -2  20 48.4652 31.8877   1
   1   2  20-15.3484 13.5811   1
  -1   2 -20 15.5153 13.7279   1
  -1  -2  20 16.0619 20.0675   6
  -1   2 -20 11.0923 16.9823   4
   1  -2 -20 15.6201 19.5169   4
   1   2  20 12.0856 18.4975   5
  -1  -2  20-14.7549 13.0591   1
  -1   2 -20-13.3480 11.8221   1
   1  -2 -20 28.9714 25.5816   1
  -1   2 -20 22.9304 28.6293   3
   1  -2 -20 25.5908 39.1198   3
  -1  -2  22 146.016 45.3345   6
   1   2  22 146.664 43.0990   6
  -1   2 -22 204.459 44.4710   4
   1   2  22 154.205 42.8381   5
  -1  -2  22 195.371 51.8745   5
  -1   2 -22 122.544 43.2662   2
  -1   2 -22 121.865 58.6583   3
   1  -2 -22 237.770 82.6474   3
   1  -2 -24 11.5811 17.8334   4
   1   2  24 37.0379 21.7254   5
  -1  -2  24 12.9594 16.3183   5
  -1  -2  24 38.4461 25.3776   6
   1   2  24 9.92773 12.5803   6
  -1   2 -24 17.1606 26.3155   3
   1  -2 -24 41.8786 41.3676   3
  -1  -2  26 10.9020 13.6037   5
  -1   2 -26 9.53476 11.8980   2
   1   2  26-15.6422 13.8017   5
   1  -2 -26 10.0975 15.4314   4
  -1  -2  26 11.0425 9.74402   6
  -1   2 -26 14.1347 17.6370   3
   1   2  28 52.1066 20.9764   5
  -1  -2  28 27.1701 18.1647   5
   1   2  28 21.0526 17.8153   6
  -1   2 -28 34.9955 20.8424   3
   1  -2 -28 27.9598 21.6126   3
   1  -2 -30 15.8354 15.6707   4
   1   2  30 11.2787 10.0300   5
  -1  -2  30 7.68728 11.8143   5
  -1  -2  30 8.02363 10.0898   6
   1   2  30 18.2648 10.8163   6
   1  -2 -30 11.4324 14.3197   3
  -1   2 -30 19.4085 14.8826   3
   1   2  32 44.6111 15.0895   5
  -1  -3 -31 1511.99 181.396   3
  -1   3  29 3776.59 352.284   5
  -1  -3 -29 3861.67 365.455   4
   1   3 -29 3326.55 362.880   2
   1   3 -29 2495.92 356.733   3
  -1  -3 -29 4170.14 388.604   3
   1  -3  29 3787.29 363.368   6
  -1   3  27 14881.6 1319.05   5
  -1  -3 -27 14500.3 1332.66   4
   1   3 -27 14324.9 1333.40   2
  -1  -3 -27 17629.9 1381.77   3
   1   3 -27 11531.4 1328.30   3
   1  -3  27 15566.6 1337.27   6
  -1   3  27 11859.1 1315.31   6
  -1   3  25 7326.57 628.938   5
  -1  -3 -25 6687.86 639.751   4
   1   3 -25 6490.85 640.047   2
   1   3 -25 5361.07 638.260   3
  -1  -3 -25 7778.17 697.214   3
   1  -3  25 6785.84 643.711   6
  -1   3  25 5452.94 620.523   6
  -1   3  23 598.389 81.7654   5
   1   3 -23 651.757 93.0083   2
   1  -3  23 487.449 88.9336   6
  -1  -3 -23 472.222 108.320   3
  -1  -3 -23 499.469 86.3278   4
   1  -3  21 215.723 51.1532   5
   1   3 -21 199.548 51.6339   2
  -1   3  21 288.360 52.8823   5
   1  -3  21 244.708 59.8791   6
  -1  -3 -21 119.923 56.6371   3
  -1   3  19 17899.1 1644.78   5
   1  -3  19 18512.8 1639.70   5
  -1  -3 -19 18065.7 1658.76   4
  -1  -3 -19 19069.6 1711.70   3
  -1   3  19 14082.0 1634.69   6
   1  -3  17 24630.7 2305.00   1
  -1   3  17 15591.1 2243.32   6
   1  -3  17 30584.4 2254.80   5
   1   3 -17 30255.0 2297.80   2
   1   3 -17 22124.8 2301.09   3
   1   3 -17 20123.6 2328.92   1
  -1   3  17 11887.9 2251.01   1
   1  -3  17 33786.6 2274.54   1
   1   3 -17 27805.5 2268.80   1
  -1  -3 -17 34518.0 2356.21   1
   1   3 -15 70056.2 5681.98   1
  -1  -3 -15 68887.9 5641.01   1
  -1  -3 -15 62117.5 5593.65   1
   1  -3  15 75446.7 5603.63   1
   1   3 -15 58299.7 5593.18   1
  -1   3  15 74563.7 5595.70   1
  -1   3  15 49496.6 5602.42   1
   1  -3  15 40167.2 5598.39   1
  -1   3  15 61470.9 5580.10   6
   1  -3  15 70410.9 5626.53   6
   1  -3  15 62727.3 5570.14   5
  -1   3  15 38109.2 5580.13   5
   1   3 -15 71570.7 5639.37   2
  -1  -3 -15 72565.4 5628.40   4
  -1  -3 -15 74489.2 5625.39   3
   1   3 -15 29977.3 5594.00   3
   1  -3  15 65084.7 5636.72   2
  -1  -3 -13 611.776 100.653   1
   1  -3  13 698.007 118.867   1
  -1   3  13 739.369 92.2416   6
   1  -3  13 868.695 124.978   6
   1  -3  13 689.680 83.7432   5
   1  -3  13 590.067 122.914   2
   1   3 -13 867.087 140.409   2
  -1   3  13 563.616 67.8649   2
  -1   3  13 414.715 93.3552   5
  -1  -3 -13 728.146 123.723   4
   1  -3  13 641.017 107.516   1
   1   3 -13 520.173 101.310   1
  -1   3  13 935.568 112.911   1
  -1  -3 -13 930.319 129.100   1
   1   3 -13 626.263 128.648   3
  -1  -3 -13 679.678 108.889   3
   1   3 -11 564.457 109.725   1
  -1  -3 -11 339.656 76.7995   1
   1  -3  11 579.215 98.9307   1
   1  -3  11 645.586 103.559   6
  -1   3  11 499.101 72.4767   6
   1  -3  11 468.779 64.6921   5
   1  -3  11 344.485 97.2080   2
  -1   3  11 365.571 58.5178   2
   1   3 -11 842.487 141.385   2
  -1   3  11 519.322 94.1160   5
  -1   3  11 567.798 88.9552   1
   1   3 -11 416.254 83.8346   1
  -1  -3 -11 685.380 96.2023   1
   1  -3  11 527.979 101.014   1
  -1   3  11 824.445 109.237   1
   1   3 -11 626.737 111.087   3
  -1  -3 -11 502.829 87.3348   3
  -1  -3  -9 35923.9 3134.00   1
  -1   3   9 56288.8 3200.60   1
   1   3  -9 28979.1 3145.25   1
   1   3  -9 35334.9 3142.77   1
   1  -3   9 46737.6 3195.40   1
  -1  -3  -9 30971.2 3128.86   1
  -1   3   9 32482.3 3125.13   1
   1  -3   9 35866.6 3141.66   1
   1  -3   9 30617.1 3146.55   6
  -1   3   9 39004.9 3152.59   5
   1   3  -9 44264.2 3273.67   2
  -1  -3  -9 24942.2 3159.10   4
   1   3  -9 37540.2 3163.16   3
  -1  -3  -9 27005.6 3121.91   3
   1  -3   9 29429.3 3174.51   2
  -1   3   9 29562.5 3103.86   2
  -1   3   7 28925.6 2004.12   1
  -1  -3  -7 19231.5 1932.54   1
   1   3  -7 17803.7 1938.09   1
   1   3  -7 25477.0 1944.23   1
   1  -3   7 26180.6 1990.16   1
   1  -3   7 20679.2 1936.17   1
   1  -3   7 18853.2 1948.59   6
  -1   3   7 21255.1 1930.17   6
  -1   3   7 20613.1 1948.26   5
  -1  -3  -7 18347.6 1941.17   5
   1   3  -7 18877.6 2050.54   2
  -1  -3  -7 15165.4 1965.26   4
   1   3  -7 20640.4 1942.81   3
  -1  -3  -7 18613.1 1930.81   3
   1  -3   7 21505.5 1991.17   2
  -1   3   7 19500.2 1915.14   2
  -1   3   5 327268. 27527.3   1
   1  -3   5 233360. 27520.5   1
  -1  -3  -5 287680. 27497.8   1
  -1   3   5 296762. 27481.7   1
   1   3  -5 289698. 27511.7   1
   1   3  -5 277459. 27488.1   1
   1  -3   5 266094. 27493.7   1
  -1  -3  -5 332679. 27487.8   1
   1  -3   5 316755. 27526.3   6
  -1   3   5 300364. 27500.4   6
  -1  -3  -5 251158. 27518.9   5
   1  -3   5 261764. 27483.8   5
  -1   3   5 339270. 27512.5   5
   1   3  -5 285870. 27625.9   2
  -1  -3  -5 313548. 27554.5   4
   1   3  -5 304817. 27480.4   4
   1   3  -5 298862. 27494.4   3
  -1  -3  -5 305908. 27501.4   3
   1  -3   5 340387. 27574.8   2
   1   3  -3 839.308 98.4965   1
  -1  -3  -3 700.991 111.495   1
  -1   3   3 1138.10 108.438   1
   1   3  -3 1662.30 241.419   2
   1   3  -3 779.960 112.128   1
   1  -3   3 886.007 119.599   1
  -1  -3  -3 979.332 100.679   1
   1  -3   3 659.966 93.9252   1
  -1   3   3 855.897 94.7082   1
   1  -3   3 639.631 115.671   6
   1  -3   3 720.841 100.061   5
  -1  -3  -3 973.956 130.206   5
  -1   3   3 843.646 115.875   5
  -1  -3  -3 788.364 135.522   4
   1   3  -3 1205.74 140.644   4
  -1  -3  -3 567.449 101.527   3
   1  -3   3 1560.38 194.939   2
   1   3  -3 555.778 96.7847   3
   1   3  -1 8741.67 803.479   1
   1   3  -1 7773.99 812.929   1
  -1  -3  -1 7945.46 813.424   1
   1  -3   1 10348.4 799.512   1
   1  -3   1 6617.32 796.228   1
  -1  -3  -1 8046.61 800.333   1
   1  -3   1 8571.08 829.607   6
  -1  -3  -1 8918.16 838.748   5
  -1  -3  -1 9582.22 851.152   4
   1   3  -1 8714.34 817.030   3
   1  -3   1 8663.20 839.897   3
   1  -3   1 10672.6 911.557   2
   1   3  -1 6825.18 805.357   3
  -1  -3   1 10261.8 860.146   1
   1   3   1 8949.49 846.274   1
  -1   3  -1 12098.1 843.425   1
  -1   3  -1 7902.95 833.317   1
   1  -3  -1 10179.3 829.037   1
   1  -3  -1 7394.17 824.665   1
  -1  -3   1 7093.06 849.706   1
   1  -3  -1 7994.62 858.785   6
  -1  -3   1 8644.00 882.116   6
  -1  -3   1 7867.60 870.799   5
   1   3   1 10871.4 925.480   2
  -1  -3   1 10248.0 875.366   4
  -1   3  -1 9654.40 875.116   4
   1  -3  -1 6921.99 872.749   3
   1  -3  -1 12306.8 959.211   2
   1   3   3 839.657 109.116   1
  -1  -3   3 524.122 107.088   1
  -1  -3   3 957.672 142.451   6
   1   3   3 963.862 140.922   6
  -1  -3   3 851.778 128.100   5
   1  -3  -3 1212.15 176.015   2
   1   3   3 766.546 135.537   2
  -1  -3   3 882.989 114.041   4
   1  -3  -3 1007.31 139.768   4
   1   3   3 715.427 103.849   3
  -1   3  -3 562.291 107.877   4
   1  -3  -3 884.510 140.023   3
  -1   3  -3 950.474 106.613   1
  -1   3  -3 1373.87 147.474   1
   1  -3  -3 735.395 98.5319   1
  -1  -3   3 1065.85 119.461   1
   1  -3  -3 1093.93 108.977   1
   1   3   3 952.270 109.341   1
   1  -3  -5 285728. 27387.3   1
   1   3   5 283002. 27383.3   1
  -1  -3   5 291481. 27398.1   1
   1  -3  -5 328904. 27420.2   1
  -1   3  -5 317722. 27385.8   1
  -1  -3   5 275256. 27388.5   1
  -1   3  -5 264775. 27441.0   1
   1   3   5 304620. 27383.5   1
   1   3   5 299687. 27435.6   6
  -1   3  -5 293036. 27376.2   5
  -1  -3   5 319121. 27412.9   5
   1   3   5 282228. 27400.5   2
  -1   3  -5 291473. 27389.9   4
   1  -3  -5 299703. 27428.5   4
   1  -3  -5 298743. 27428.5   3
   1   3   5 293455. 27390.7   3
   1  -3  -5 256254. 27431.5   2
  -1   3  -5 286484. 27397.1   3
  -1  -3   7 21558.4 1903.92   1
   1  -3  -7 27067.8 1944.00   1
  -1   3  -7 25043.3 1971.18   1
  -1   3  -7 21134.7 1881.96   1
  -1  -3   7 20843.4 1883.65   1
   1   3   7 19031.1 1878.40   1
   1  -3  -7 19502.4 1880.71   1
   1   3   7 21556.6 1877.04   1
  -1  -3   7 12092.6 1888.55   6
   1   3   7 22036.5 1912.18   6
  -1  -3   7 20557.8 1896.09   5
  -1   3  -7 17674.2 1858.74   5
   1  -3  -7 23171.1 1932.31   4
  -1   3  -7 20676.5 1876.79   4
   1  -3  -7 19032.5 1909.65   3
   1  -3  -7 30341.6 1947.06   2
   1   3   7 17034.6 1877.44   2
  -1   3  -7 17540.9 1881.69   3
   1  -3  -9 43970.5 3107.05   1
   1  -3  -9 33576.8 3054.10   1
   1   3   9 31244.2 3050.63   1
  -1  -3   9 37157.0 3051.81   1
  -1  -3   9 34688.1 3085.22   1
  -1   3  -9 48137.0 3148.83   1
  -1   3  -9 35262.2 3053.56   1
  -1  -3   9 31786.8 3066.36   6
  -1  -3   9 32470.2 3053.42   5
  -1   3  -9 30884.3 3020.60   5
   1   3   9 28608.4 3027.53   2
   1  -3  -9 40892.6 3112.89   4
   1  -3  -9 32288.3 3072.20   3
   1   3   9 28479.5 3021.07   2
   1  -3  -9 48183.0 3072.53   2
  -1   3  -9 24037.7 3038.84   3
   1   3  11 380.366 75.6965   1
  -1  -3  11 490.464 103.615   1
  -1   3 -11 960.862 140.292   1
  -1  -3  11 469.259 93.4142   6
  -1   3 -11 619.335 66.7858   5
   1   3  11 563.994 85.8594   6
  -1  -3  11 508.139 85.2661   5
   1  -3 -11 653.906 120.094   4
  -1   3 -11 491.888 71.5333   4
   1  -3 -11 466.529 93.8999   3
   1  -3 -11 740.490 79.0534   2
  -1   3 -11 490.373 81.7124   3
   1  -3 -11 661.635 97.2834   1
   1   3  11 354.648 85.3312   1
   1  -3 -11 633.869 108.784   1
  -1   3 -11 583.734 90.2970   1
  -1  -3  11 685.395 94.7911   1
   1  -3 -13 685.939 110.864   1
  -1   3 -13 584.539 104.188   1
   1  -3 -13 782.875 119.378   1
  -1  -3  13 784.189 114.073   1
  -1  -3  13 639.824 110.683   6
   1   3  13 833.172 105.500   6
   1   3  13 751.216 106.828   5
  -1  -3  13 541.419 97.9302   5
   1   3  13 681.508 102.617   1
  -1  -3  13 835.582 141.736   1
  -1   3 -13 736.638 88.7434   4
   1  -3 -13 747.346 136.991   4
  -1   3 -13 824.706 107.660   3
   1  -3 -13 659.227 112.285   3
  -1  -3  15 58140.0 6077.23   6
   1   3  15 65448.3 6059.07   6
  -1  -3  15 66848.6 6073.31   5
   1   3  15 68220.8 6063.87   5
   1  -3 -15 49489.2 6092.86   4
  -1   3 -15 60951.3 6045.86   4
  -1   3 -15 67084.1 6103.70   1
  -1  -3  15 68026.5 6110.59   1
   1  -3 -15 54802.0 6072.46   1
  -1  -3  15 63716.5 6080.00   1
   1   3  15 61059.5 6080.88   1
   1  -3 -15 75794.9 6093.47   1
  -1   3 -15 76381.9 6081.63   3
   1   3  15 72937.7 6078.54   1
  -1  -3  17 30729.4 2809.81   5
   1   3  17 33432.1 2797.99   5
  -1   3 -17 30672.5 2785.18   4
  -1  -3  17 27213.3 2811.47   6
   1   3  17 32635.5 2794.07   6
  -1   3 -17 29521.5 2823.11   1
  -1  -3  17 35460.7 2845.17   1
  -1   3 -17 22216.6 2793.41   1
  -1  -3  17 23331.4 2800.40   1
   1  -3 -17 33926.6 2822.96   1
   1   3  17 28141.7 2809.17   1
   1  -3 -19 17511.8 1641.86   4
  -1  -3  19 16073.6 1631.73   6
   1  -3 -19 19434.2 1660.67   3
  -1   3 -19 17301.8 1652.19   3
  -1  -3  19 20114.6 1640.85   5
   1   3  19 21612.6 1625.55   5
   1  -3 -21 246.154 60.3024   4
   1   3  21 170.242 46.2047   5
  -1  -3  21 183.472 52.3248   5
   1   3  21 237.221 52.6660   6
   1  -3 -21 82.5993 48.6201   3
  -1   3 -21 307.742 76.4438   3
  -1  -3  23 571.829 91.6906   6
   1  -3 -23 595.309 89.6224   4
   1   3  23 284.452 66.4667   5
  -1  -3  23 459.634 84.9337   5
  -1   3 -23 356.514 72.7437   2
  -1   3 -23 302.453 82.7743   3
   1  -3 -23 515.716 102.519   3
   1   3  25 8091.93 685.721   5
  -1  -3  25 7094.86 697.252   5
  -1   3 -25 6515.67 681.536   2
   1  -3 -25 6668.54 719.325   3
   1   3  25 5889.40 676.760   6
  -1  -3  25 6956.60 692.933   6
  -1  -3  27 15910.7 1452.06   5
   1   3  27 16991.1 1438.59   5
   1  -3 -27 13512.4 1437.99   4
  -1   3 -27 14702.5 1439.58   2
  -1   3 -27 12899.6 1451.55   3
   1  -3 -27 16012.0 1476.03   3
  -1  -3  27 15327.1 1447.29   6
   1   3  27 14976.6 1435.78   6
   1  -3 -29 3194.49 370.815   4
   1   3  29 3866.75 368.963   5
  -1   3 -29 3157.63 379.914   3
   1  -3 -29 4200.69 403.769   3
   1   3  29 3938.41 370.264   6
  -1  -3  29 3615.62 377.344   6
   1  -3 -31 1113.72 131.725   4
  -1  -4 -30 35.6749 23.6947   3
   1   4 -28 63.6263 26.3096   3
  -1  -4 -28 58.1796 29.5374   3
   1   4 -28 130.194 33.2359   2
  -1  -4 -28 61.4078 23.5286   4
   1   4 -26 8.99720 13.7538   2
   1  -4  26 11.2008 13.9802   6
   1   4 -26-10.8495 13.5420   3
  -1  -4 -26-16.7463 29.5517   3
  -1  -4 -26-8.55522 10.6808   4
  -1   4  26-6.24074 7.79533   5
   1   4 -24 66.3159 27.2277   2
  -1   4  24 44.5535 20.7126   6
   1   4 -24 51.6915 26.3190   3
  -1   4  24 103.881 28.5332   5
  -1  -4 -24 57.0631 23.1424   4
   1   4 -22 299.990 60.1017   2
   1  -4  22 346.929 72.1648   6
  -1  -4 -22 303.667 72.1869   3
   1   4 -22 202.125 61.5704   3
  -1  -4 -22 257.661 57.3782   4
  -1   4  22 353.891 58.2223   5
   1   4 -20 11.3632 20.0795   2
   1  -4  20 16.2583 24.8681   6
  -1   4  20-10.0980 17.8507   6
   1   4 -20-18.2394 22.7829   3
  -1  -4 -20 36.1888 26.0914   4
   1   4 -18-12.6929 19.4029   2
  -1  -4 -18 27.4555 20.9837   4
  -1   4  18 11.4461 22.5865   5
  -1   4  18-8.68410 15.3316   6
   1  -4  18 16.4558 14.5270   6
  -1  -4 -18 13.1744 20.1384   3
   1   4 -18-20.6603 25.7829   3
   1  -4  16 252.654 68.4448   1
  -1   4  16 374.268 58.7001   6
   1  -4  16 268.791 66.5822   6
   1  -4  16 299.917 48.1585   5
   1   4 -16 364.358 75.6658   2
  -1  -4 -16 337.147 72.9235   4
  -1   4  16 182.950 53.8419   5
  -1  -4 -16 448.201 79.3726   1
  -1  -4 -16 460.176 73.2148   3
   1   4 -14 191.272 63.5273   1
   1  -4  14 189.676 54.6344   1
  -1   4  14 218.981 41.4976   6
   1  -4  14 277.455 60.4432   6
   1  -4  14 186.335 34.1728   5
   1   4 -14 239.799 63.1470   2
   1  -4  14 326.943 79.8722   2
  -1  -4 -14 135.651 43.8762   1
  -1  -4 -14 132.413 42.2757   3
   1   4 -14 112.413 52.8459   3
  -1  -4 -12 281.921 54.3109   1
   1  -4  12 288.301 61.9800   1
  -1   4  12 190.601 46.5973   1
   1   4 -12 359.874 71.0735   1
   1  -4  12 286.447 62.3111   6
  -1   4  12 285.148 47.9413   6
   1   4 -12 389.949 87.0738   2
   1  -4  12 255.656 75.1180   2
  -1  -4 -12 185.107 66.5617   4
  -1   4  12 315.845 63.7496   5
   1  -4  12 321.224 59.4822   1
   1   4 -12 394.332 68.5402   1
  -1   4  12 312.852 57.5558   1
  -1  -4 -12 164.294 45.5830   3
   1   4 -12 348.577 74.7114   3
  -1  -4 -10 395.531 67.0015   1
  -1   4  10 251.671 56.3575   1
   1  -4  10 592.119 77.9126   1
   1  -4  10 434.859 78.6105   6
   1  -4  10 354.265 54.1497   5
  -1   4  10 316.972 55.5670   6
   1  -4  10 431.428 101.277   2
  -1   4  10 496.393 79.9353   5
  -1  -4 -10 249.570 73.0064   4
  -1  -4 -10 266.290 57.0449   1
   1  -4  10 501.166 77.0284   1
  -1   4  10 537.112 68.2575   1
   1   4 -10 484.138 85.0075   1
  -1  -4 -10 260.684 60.2958   3
   1   4 -10 429.275 78.1952   3
   1   4  -8 14.0178 18.0014   1
  -1  -4  -8 38.2411 19.5551   1
   1   4  -8 121.216 59.9354   2
   1  -4   8 61.4113 24.2683   1
  -1   4   8 83.0692 21.1624   1
  -1  -4  -8 42.5191 20.3019   1
  -1   4   8 47.1226 16.1619   1
   1   4  -8 10.2925 13.5300   1
   1  -4   8 59.0398 21.0259   1
   1  -4   8 92.4902 35.2303   6
   1  -4   8 35.1738 16.9012   5
  -1   4   8 59.4500 22.8788   6
  -1  -4  -8-18.8426 23.8929   4
   1   4  -8 49.6064 10.1200   4
  -1  -4  -8 19.6948 21.7033   3
   1   4  -8 43.9382 9.49073   4
   1   4  -8 9.40265 20.7617   3
  -1   4   6 655.343 94.3483   1
   1  -4   6 886.295 99.8947   1
  -1   4   6 836.378 88.8681   1
   1   4  -6 691.232 104.387   3
  -1   4   6 857.448 115.089   5
   1  -4   6 817.508 102.759   5
  -1  -4  -6 632.196 110.906   5
   1  -4   6 1074.15 182.259   2
  -1  -4  -6 819.695 138.241   4
   1   4  -6 828.875 97.2562   4
   1   4  -6 787.028 91.7871   4
  -1  -4  -6 755.942 103.604   1
  -1  -4  -6 999.873 104.891   1
   1   4  -6 1145.64 128.238   1
   1  -4   6 977.281 111.549   1
   1   4  -6 885.932 181.562   2
  -1  -4  -4 240.787 48.4635   1
   1   4  -4 299.345 52.8342   1
   1  -4   4 269.979 41.1220   1
   1  -4   4 186.812 55.0324   6
  -1  -4  -4 412.844 72.7110   5
   1  -4   4 252.043 49.7921   5
  -1   4   4 283.769 56.6524   6
  -1   4   4 267.696 58.4173   5
  -1  -4  -4 264.202 67.6103   4
   1   4  -4 277.827 50.5824   3
   1   4  -4 337.606 111.106   2
   1  -4   4 360.171 45.1643   1
  -1  -4  -4 366.209 45.5904   1
   1   4  -4 332.694 56.5122   1
  -1  -4  -2 91.8462 19.6304   1
  -1  -4  -2 78.4295 25.5237   1
   1  -4   2 158.714 45.4124   6
  -1  -4  -2 134.094 39.9204   5
   1  -4   2 35.1094 44.8208   2
  -1  -4  -2 107.083 38.5296   4
   1   4  -2 92.9073 23.1111   1
   1   4  -2 137.119 32.6016   3
  -1  -4   0 1632.27 153.317   1
  -1  -4   0 1418.30 188.713   6
   1  -4   0 1284.84 177.214   6
  -1  -4   0 1604.06 187.654   5
   1   4   0 1878.90 231.233   2
  -1  -4   0 1565.11 187.048   4
   1  -4   0 1179.82 180.073   3
   1   4   0 1514.34 157.782   1
  -1  -4   0 1373.32 154.546   1
  -1  -4   2 102.470 24.5877   1
  -1  -4   2 161.319 30.2223   1
  -1  -4   2 118.465 42.7666   6
  -1  -4   2 141.000 40.3316   5
   1  -4  -2 150.365 81.9863   2
   1   4   2 126.463 49.5607   2
  -1  -4   2 85.7290 31.1389   4
   1  -4  -2 123.949 45.1820   3
  -1   4  -2 97.7688 33.6532   4
   1   4   2 115.306 20.5860   1
   1   4   4 309.973 40.2773   1
  -1  -4   4 132.391 41.4954   1
   1   4   4 318.936 45.7463   1
  -1  -4   4 338.751 69.4953   6
  -1  -4   4 240.136 55.0248   5
   1  -4  -4 541.426 127.968   2
   1   4   4 272.285 61.2257   2
  -1  -4   4 259.002 48.9052   4
   1  -4  -4 406.532 74.2126   4
  -1   4  -4 202.092 47.8819   4
  -1   4  -4 196.856 47.9055   3
   1   4   6 1012.99 105.633   1
  -1  -4   6 696.456 106.720   1
  -1  -4   6 1217.50 144.809   6
   1   4   6 841.724 127.191   6
  -1  -4   6 948.093 124.404   5
   1   4   6 861.474 115.648   2
  -1   4  -6 929.712 110.046   4
   1  -4  -6 824.331 130.672   4
  -1   4  -6 696.548 106.776   3
   1  -4  -6 908.726 95.9301   1
   1  -4  -6 797.420 94.8332   1
  -1   4  -6 742.915 97.7076   1
  -1   4  -6 968.734 123.192   1
   1   4   6 798.143 104.133   1
  -1  -4   8 62.9855 31.3448   1
   1   4   8 67.7446 18.8599   1
   1  -4  -8 53.9693 19.4999   1
  -1   4  -8 25.1685 15.3829   3
   1  -4  -8 40.9885 24.4685   3
  -1  -4   8 31.9775 21.4403   5
   1   4   8 51.3503 28.0567   6
   1   4   8 33.7496 17.1627   2
   1  -4  -8 46.3821 30.7863   2
   1  -4  -8 65.4472 35.6059   4
  -1   4  -8 54.3302 19.4035   4
   1  -4  -8 36.2696 17.4413   1
  -1   4  -8 34.8711 17.5130   1
   1   4   8 31.2219 22.8767   1
   1  -4 -10 300.474 62.1408   1
  -1  -4  10 405.851 58.9353   1
   1   4  10 360.592 67.9628   1
  -1   4 -10 394.352 59.3275   1
   1  -4 -10 389.853 55.8452   1
  -1  -4  10 379.065 82.4473   1
   1   4  10 256.624 47.2998   1
  -1  -4  10 409.920 75.1523   6
  -1  -4  10 222.703 54.9036   5
   1   4  10 464.686 73.8110   6
   1  -4 -10 420.446 69.1787   2
   1  -4 -10 424.501 85.7427   4
  -1   4 -10 325.077 51.7595   4
   1  -4 -10 306.120 67.8631   3
   1   4  10 380.747 48.2131   2
  -1   4 -10 273.826 55.5907   3
  -1  -4  12 365.856 67.7883   6
   1   4  12 336.062 54.2420   6
  -1  -4  12 223.492 50.1524   5
   1  -4 -12 203.192 60.7801   4
   1   4  12 165.476 27.6441   2
   1  -4 -12 189.944 52.4755   3
   1   4  12 179.358 28.0997   2
  -1   4 -12 326.274 52.2874   3
   1  -4 -12 355.724 67.8690   1
   1   4  12 311.554 65.6288   1
  -1   4 -12 273.089 51.7847   1
  -1  -4  12 321.424 51.1664   1
   1  -4 -12 371.364 55.4039   1
  -1   4 -12 171.877 60.2480   1
  -1  -4  12 258.721 70.0486   1
   1   4  12 249.068 41.0147   1
   1  -4 -14 250.156 57.1351   1
   1   4  14 176.803 48.4830   1
   1   4  14 157.004 38.6669   6
  -1  -4  14 209.899 47.6217   5
  -1   4 -14 311.314 72.4953   1
  -1  -4  14 265.962 64.5548   1
  -1   4 -14 185.600 30.8445   4
   1  -4 -14 126.480 42.3104   3
  -1   4 -14 177.944 41.1477   3
  -1  -4  16 489.363 87.6923   1
  -1  -4  16 450.515 75.7479   6
   1   4  16 372.315 58.4637   6
   1   4  16 327.722 59.8698   5
  -1   4 -16 328.380 48.3656   4
   1  -4 -16 216.351 73.4590   4
  -1  -4  16 302.907 64.0398   5
   1  -4 -16 417.009 76.7066   1
  -1   4 -16 389.791 67.0452   3
   1  -4 -16 351.102 71.0187   3
   1  -4 -18 16.5486 14.6352   4
   1   4  18-8.55844 16.9144   5
  -1  -4  18 11.7930 10.4536   5
  -1  -4  18 13.3834 23.6371   6
   1   4  18 35.8843 20.0487   6
  -1   4 -18 11.9927 18.3543   3
   1  -4 -18-13.6217 17.0260   3
   1   4  20 26.0862 18.8329   5
   1  -4 -20-14.6756 18.3534   4
  -1  -4  20 13.8525 12.2851   6
   1   4  20 15.0588 13.3443   6
   1  -4 -20-14.7948 13.1124   3
  -1   4 -20 27.1283 20.7652   3
   1   4  22 269.924 50.1791   6
  -1  -4  22 262.285 60.5850   6
   1   4  22 292.970 53.2834   5
   1  -4 -22 138.644 47.8200   4
  -1  -4  22 265.628 59.8020   5
  -1   4 -22 251.277 55.8152   2
  -1   4 -22 150.623 53.3977   3
   1  -4 -22 379.086 73.4022   3
   1   4  24 8.88781 14.4150   6
   1   4  24 34.9767 19.5045   5
   1  -4 -24 109.158 35.0579   4
  -1  -4  24 92.5319 33.3383   5
  -1   4 -24 79.6224 30.7994   2
  -1   4 -24 15.1251 19.4800   3
   1  -4 -24 62.0388 33.8642   3
   1   4  26-8.69718 13.3147   6
  -1  -4  26 23.1808 17.7299   6
  -1   4 -26 9.17161 16.2036   2
  -1   4 -26 26.3865 20.1770   3
   1   4  26-7.77823 9.73827   5
   1  -4 -26 28.4020 16.7247   4
  -1   4 -28 114.614 30.9449   2
  -1  -4  28 108.407 32.4578   6
   1   4  28 94.4690 26.9883   6
   1  -4 -28 39.7914 24.8689   3
   1   4  28 83.2494 22.7506   5
   1  -4 -28 89.7366 27.2788   4
   1   5 -27 7716.33 754.489   2
  -1   5  25 5994.84 481.405   5
  -1  -5 -25 4405.84 479.394   4
   1   5 -25 4133.96 477.465   2
   1   5 -25 4314.86 491.063   3
   1  -5  25 4875.57 498.694   6
   1   5 -23 312.651 52.6653   2
   1  -5  23 167.356 48.9223   6
   1   5 -23 264.227 59.8875   3
  -1  -5 -23 232.477 53.7794   3
  -1  -5 -23 157.029 43.4320   4
   1   5 -21 170.865 41.8842   2
   1  -5  21 203.534 51.7592   6
  -1  -5 -21 131.357 40.6721   3
   1   5 -21 98.1074 40.8414   3
  -1  -5 -21 125.768 39.7399   4
  -1   5  21 183.351 42.9732   5
  -1   5  19 5864.70 729.288   5
  -1  -5 -19 8634.64 749.084   4
   1   5 -19 4638.28 738.631   3
  -1  -5 -19 7526.12 734.534   3
  -1   5  19 8017.73 724.905   6
   1  -5  19 10664.5 772.136   6
  -1   5  17 8818.01 1188.57   5
  -1  -5 -17 13514.4 1213.32   4
   1   5 -17 14449.8 1211.82   2
  -1  -5 -17 11879.3 1193.61   3
   1   5 -17 10712.9 1220.66   3
   1  -5  17 14096.2 1216.35   6
  -1   5  17 13752.7 1183.46   6
  -1  -5 -15 25576.4 2693.26   4
   1   5 -15 30003.7 2699.96   2
  -1   5  15 26521.9 2682.52   5
   1  -5  15 33482.2 2698.18   6
  -1   5  15 27586.3 2659.91   6
   1  -5  13 27.3736 22.1211   1
   1  -5  13 55.1414 19.1584   5
  -1   5  13 20.2224 18.8154   5
  -1  -5 -13 15.3852 20.1046   4
  -1  -5 -13 54.4864 23.4356   3
  -1   5  13 60.0099 22.7484   1
  -1  -5 -13 79.4764 26.1886   1
   1  -5  11 248.624 48.4996   1
   1   5 -11 200.752 52.3381   1
   1   5 -11 410.095 68.4440   3
  -1   5  11 288.445 49.5855   6
   1  -5  11 343.725 51.1780   5
   1  -5  11 582.155 109.898   2
   1   5 -11 508.237 104.798   2
  -1  -5 -11 298.269 69.9142   4
  -1   5  11 338.035 60.7567   5
  -1  -5 -11 238.699 52.6840   3
  -1  -5 -11 266.753 48.3982   1
  -1   5  11 388.657 50.3179   1
  -1   5   9 5003.93 609.173   1
  -1   5   9 4415.08 596.412   1
  -1   5   9 9836.14 641.605   6
   1  -5   9 10424.1 670.793   6
  -1   5   9 11532.5 660.786   5
   1   5  -9 10293.7 652.563   3
  -1  -5  -9 9988.82 653.614   3
   1   5  -9 8599.32 641.080   1
  -1  -5  -9 8225.79 627.507   1
  -1  -5  -7 3433.15 560.711   1
  -1  -5  -7 5841.82 569.116   1
   1   5  -7 6647.53 586.382   1
   1  -5   7 6040.87 567.204   1
  -1   5   7 6566.28 594.759   6
   1  -5   7 5782.64 601.622   6
  -1   5   7 7228.82 595.718   5
   1  -5   7 7591.31 588.280   5
   1   5  -7 5824.56 674.794   2
  -1  -5  -7 6108.24 614.129   4
   1   5  -7 6914.19 587.962   3
  -1  -5  -7 5420.56 587.626   3
   1   5  -7 6014.95 566.914   4
   1  -5   7 7539.02 704.223   2
  -1  -5  -5 84017.4 7382.50   1
   1   5  -5 77538.3 7403.66   1
  -1  -5  -5 78059.5 7381.76   1
   1  -5   5 68491.3 7379.53   1
   1   5  -5 95140.3 7430.60   1
   1  -5   5 64555.7 7381.92   1
  -1   5   5 89208.4 7423.53   6
   1  -5   5 96335.7 7438.98   6
  -1   5   5 101695. 7421.12   5
  -1  -5  -5 99957.4 7433.34   5
   1  -5   5 92255.7 7410.90   5
   1   5  -5 103871. 7555.45   2
  -1  -5  -5 71580.4 7434.24   4
  -1  -5  -5 90823.3 7417.23   3
   1   5  -5 89743.3 7407.99   3
   1  -5   3 85.2978 33.9830   6
  -1  -5  -3 152.408 38.7086   5
   1  -5   3 44.7711 56.8782   2
   1   5  -3 57.0572 51.4656   2
  -1   5   3 145.223 37.3783   5
  -1  -5  -3 132.981 42.6738   4
   1   5  -3 100.216 20.1864   1
   1   5  -3 172.813 33.2138   1
   1   5  -3 82.9145 25.9242   3
   1  -5   1 1841.12 326.174   2
  -1  -5  -1 1750.57 199.042   4
   1  -5   1 1464.77 193.513   6
   1   5  -1 1521.09 179.869   3
  -1  -5   1 1874.44 213.577   6
   1  -5  -1 1437.21 196.923   6
  -1  -5   1 1905.06 205.328   5
   1  -5  -1 1431.87 289.999   2
   1   5   1 1834.80 223.157   2
  -1  -5   1 1817.37 200.786   4
  -1   5  -1 1599.71 196.808   4
   1   5   1 1689.93 187.723   3
  -1  -5   3 76.0623 23.0715   1
  -1  -5   3 96.6477 17.0727   1
  -1  -5   3 108.934 37.3022   6
  -1  -5   3 197.813 44.1441   5
   1   5   3 96.9067 36.7272   6
   1  -5  -3 190.995 83.1105   2
   1   5   3 85.1960 39.8930   2
  -1  -5   3 43.8508 23.9056   4
   1  -5  -3 160.594 43.2934   3
  -1   5  -3 63.8871 27.2194   4
  -1   5  -3 128.741 31.7796   3
  -1   5  -5 61358.6 2059.24   1
  -1  -5   5 75108.7 2150.90   1
   1   5   5 4341.19 2024.29   1
   1   5   5 59149.7 2062.38   1
  -1   5  -5 81610.0 2055.33   1
  -1  -5   5 66138.3 2081.32   1
   1   5   5 90998.5 2234.80   6
  -1  -5   5 113930. 2317.51   6
  -1  -5   5 83117.7 2191.63   5
   1   5   5 86753.7 2184.24   2
  -1   5  -5 92056.7 2157.98   4
   1  -5  -5 105421. 2276.19   3
  -1   5  -5 82168.5 2153.85   3
   1  -5  -5 129824. 2653.91   2
  -1   5  -7 5316.05 545.779   1
  -1  -5   7 5951.02 570.496   1
   1   5   7 6283.92 568.346   1
  -1   5  -7 5506.90 542.699   1
   1   5   7 5234.56 553.561   1
  -1  -5   7 4478.05 544.437   1
  -1  -5   7 6585.18 593.542   6
   1   5   7 5592.63 578.936   6
  -1  -5   7 5944.05 572.170   5
   1   5   7 6109.78 569.259   2
   1  -5  -7 7176.31 597.736   4
  -1   5  -7 6026.13 557.390   4
   1  -5  -7 7214.50 595.313   3
   1  -5  -7 7959.19 630.660   2
  -1   5  -7 5535.81 562.199   3
  -1   5  -9 9357.86 943.283   1
   1  -5  -9 9405.60 926.149   1
   1  -5  -9 9463.84 924.796   1
  -1  -5   9 11519.8 967.219   1
   1   5   9 9990.76 961.080   6
   1   5   9 9539.09 947.168   2
   1  -5  -9 10280.9 979.643   4
   1  -5  -9 10643.9 969.031   3
  -1   5  -9 8802.97 940.426   3
   1  -5 -11 281.921 45.0660   1
   1   5  11 633.138 82.2307   1
  -1   5 -11 276.815 57.7749   1
  -1  -5  11 473.557 75.2315   1
  -1  -5  11 304.977 62.3302   6
   1   5  11 266.639 56.1081   6
  -1  -5  11 312.008 56.0804   5
   1   5  11 306.173 48.4789   2
   1  -5 -11 482.531 82.4430   4
   1  -5 -11 288.863 59.8753   3
  -1   5 -11 256.444 44.4941   4
  -1   5 -11 241.807 47.2035   3
  -1  -5  13 133.614 33.4534   5
  -1   5 -13 54.2023 20.3209   3
   1  -5 -13 33.2828 23.1226   3
   1   5  13 111.803 33.0445   5
   1  -5 -13 171.015 48.0969   4
  -1   5 -13 62.0024 17.3520   4
   1   5  13 90.0364 35.1960   1
   1  -5 -13 88.8997 26.3900   1
  -1  -5  15 26944.7 2561.99   6
   1  -5 -15 25141.6 2557.96   3
  -1  -5  15 28867.1 2560.45   5
   1  -5 -17 9671.80 1241.14   4
  -1  -5  17 12920.0 1240.58   6
   1   5  17 12418.0 1218.32   6
   1  -5 -17 12237.5 1238.68   3
  -1  -5  17 14932.3 1242.67   5
   1   5  17 14330.9 1230.39   5
  -1  -5  19 8607.06 808.359   6
   1   5  19 7051.53 778.960   6
   1  -5 -19 6670.94 806.011   4
   1   5  19 9679.45 796.863   5
  -1  -5  19 9684.37 810.755   5
  -1  -5  21 143.754 43.0908   6
   1   5  21 160.052 32.6518   6
   1  -5 -21 181.741 47.3079   4
   1   5  21 167.734 37.7190   5
  -1  -5  21 150.813 40.5936   5
  -1   5 -21 107.263 36.9519   2
   1  -5 -21 118.731 38.7041   3
  -1   5 -21 86.5889 33.0624   3
  -1  -5  23 260.650 53.0800   6
   1   5  23 161.411 38.3743   6
  -1   5 -23 167.377 41.4470   2
   1   5  23 171.107 40.8649   5
   1  -5 -23 273.713 57.5906   3
  -1   5 -23 164.306 47.2685   3
   1  -5 -25 4600.30 366.260   4
   1  -5 -25 3718.80 370.494   3
  -1  -5  25 3831.34 366.015   6
   1   5  25 2967.23 343.361   6
  -1   5 -25 4132.60 359.480   2
   1  -5 -27 4420.08 529.586   3
   1   5  27 3897.42 512.418   6
  -1   6  22 352.543 56.1905   5
   1   6 -22 312.280 53.8907   2
   1   6 -22 233.675 62.8702   3
   1  -6  22 285.698 64.0859   6
  -1  -6 -20 20.2937 17.9646   4
  -1   6  20 26.7506 17.6525   5
   1   6 -20-8.71264 17.2510   2
   1  -6  20 24.0563 18.4392   6
   1   6 -20 15.7524 24.1165   3
  -1  -6 -18-11.3264 14.1366   4
  -1   6  18 9.50757 11.8680   5
   1   6 -18 9.95303 12.4236   2
   1   6 -18 16.3955 20.4600   3
   1  -6  16 225.796 49.9009   6
  -1  -6 -16 123.275 43.2219   4
   1   6 -16 258.711 53.9792   2
  -1  -6 -16 218.383 46.8974   3
   1   6 -16 147.828 50.4151   3
   1  -6  14 231.312 47.6841   6
  -1   6  14 173.613 33.7990   6
  -1  -6 -14 142.862 44.7376   4
  -1   6  14 176.014 44.3244   5
  -1  -6 -14 171.052 40.2428   3
   1   6 -14 245.833 55.0555   3
  -1  -6 -12 102.668 27.5075   1
   1  -6  12 197.297 43.4642   6
  -1   6  12 129.941 32.0176   6
   1   6 -12 276.946 70.6161   2
  -1   6  12 114.213 34.2316   5
  -1  -6 -12 197.500 50.0452   4
  -1  -6 -12 177.902 39.5655   3
   1   6 -12 251.878 50.2525   3
  -1   6  10 224.705 44.7404   2
   1  -6  10 266.648 37.9948   1
   1  -6  10 193.367 49.8054   6
  -1   6  10 329.303 50.8793   6
   1  -6  10 313.249 50.1776   5
  -1   6  10 230.747 48.9032   5
  -1  -6 -10 335.100 65.9081   4
  -1  -6 -10 148.883 45.0224   3
   1   6 -10 249.954 51.1670   3
   1   6  -8 161.180 32.5528   1
   1  -6   8 101.176 36.6354   6
   1  -6   8 174.980 37.6645   5
  -1   6   8 164.652 38.7841   5
  -1  -6  -8 233.579 53.3682   4
  -1  -6  -8 171.751 38.2825   3
   1   6  -8 195.936 38.5984   3
   1  -6   6 428.594 71.2120   6
  -1   6   6 352.939 58.8915   6
   1   6  -6 390.044 105.671   2
   1   6  -6 331.027 42.5099   4
   1   6  -6 350.861 51.0080   3
  -1   6   4 120.554 34.9830   6
  -1  -6  -4 125.317 37.0316   5
   1   6  -4 145.803 63.9951   2
  -1   6   4 87.0982 28.4112   5
   1  -6   4 148.511 45.3222   6
   1   6  -4 128.746 30.5020   3
  -1   6   2 39.8773 20.6345   5
  -1  -6  -2 70.5608 28.6461   4
   1   6  -2 44.9286 34.7580   2
  -1  -6  -2 64.7590 26.3796   5
   1   6  -2 65.0200 21.3888   3
  -1  -6   0 653.018 106.627   4
  -1   6   0 886.873 112.885   4
  -1  -6   0 932.662 116.850   5
   1   6   2 60.6830 30.6437   2
   1   6   2 41.7959 19.9878   3
  -1   6  -2 48.4997 21.8983   3
  -1   6  -2 85.9946 26.6936   4
   1   6   2 21.4702 19.5093   6
  -1  -6   2 45.8017 21.8863   5
   1   6   4 125.522 35.1680   2
  -1  -6   4 110.903 38.0577   6
   1  -6  -4 154.235 41.8843   3
  -1   6  -4 160.222 34.5022   4
   1   6   4 96.9007 35.0864   6
  -1  -6   4 121.137 31.9750   5
   1   6   6 334.066 64.6201   6
  -1  -6   6 346.002 60.3858   5
  -1  -6   6 372.070 69.5942   6
  -1   6  -6 261.586 50.1774   4
   1  -6  -6 413.459 69.2107   3
  -1   6  -6 366.642 56.0384   3
  -1  -6   8 173.428 28.1105   1
  -1   6  -8 82.2082 19.6749   1
  -1  -6   8 199.063 41.4704   5
   1   6   8 184.579 41.9397   6
  -1  -6   8 190.578 46.8146   6
   1   6   8 143.151 39.7949   2
  -1   6  -8 211.531 37.1327   4
  -1   6  -8 184.703 35.4091   3
  -1   6 -10 230.270 35.4762   1
  -1  -6  10 303.012 57.1001   6
  -1  -6  10 272.997 49.4121   5
  -1  -6  10 163.735 35.7848   1
   1  -6 -10 291.933 59.2438   4
  -1   6 -10 294.579 43.1507   4
   1  -6 -10 339.271 58.3334   3
  -1   6 -10 193.422 40.4549   3
   1   6  12 171.055 37.6146   6
  -1  -6  12 94.0837 30.3603   5
  -1  -6  12 273.597 51.4961   6
   1  -6 -12 188.681 50.7787   4
   1   6  12 181.815 40.9125   5
   1  -6 -12 165.165 42.5957   3
  -1   6 -12 140.949 32.5106   3
   1   6  14 211.453 38.6556   6
  -1  -6  14 198.378 42.5551   6
   1   6  14 118.434 33.1412   5
   1  -6 -14 127.978 40.0635   4
   1  -6 -14 79.7586 31.2476   3
  -1   6 -14 152.273 32.2517   3
  -1  -6  16 265.586 51.6399   5
  -1  -6  16 250.436 50.8708   6
   1   6  16 283.180 44.4355   6
   1   6  16 270.037 48.3175   5
   1  -6 -16 278.712 61.7567   4
   1  -6 -16 177.768 46.4765   3
  -1   6 -16 235.090 44.2705   3
   1   6  18 27.7265 16.1964   5
   1   6  18-5.38652 10.6512   6
  -1   6 -18-9.50564 16.7886   2
   1  -6 -18 9.76496 12.2054   3
  -1   6 -18 7.47422 11.4445   3
   1   6  20 14.1158 15.2834   5
   1  -6 -20 11.1049 13.8893   4
   1   6  20 15.4524 11.1732   6
  -1  -6  20 9.99163 12.5041   6
  -1   6 -20 8.49002 13.0098   3
   1  -6 -20-9.91720 12.4115   3
   1  -6 -22 197.663 46.9650   4
   1   6  22 305.955 49.1412   5
  -1   6 -22 217.762 46.5953   2
  -1   6 -22 201.832 46.5928   3
  -1  -6  22 245.314 50.6572   6
   1   6  22 263.838 41.2725   6
   1  -6 -24 42.5410 22.0325   3
   1   6  24 82.3283 23.1870   6
   1   7 -21 127.361 39.1157   3
   1   7 -19 1788.09 288.792   3
   1  -7  19 3242.24 296.513   6
  -1   7  17 3673.61 430.113   5
  -1  -7 -17 3330.68 437.355   4
   1   7 -17 5276.75 451.120   2
   1   7 -17 4415.13 459.886   3
   1  -7  17 5407.06 446.429   6
  -1   7  15 12010.6 1188.46   5
   1   7 -15 14236.4 1216.19   3
   1  -7  15 13330.4 1194.92   6
   1   7 -13 128.165 45.5280   2
   1  -7  13 136.545 35.1565   6
   1   7 -13 75.4688 31.3007   3
  -1  -7 -13 54.2331 28.4180   4
  -1   7  13 85.3929 26.1684   5
  -1   7  11 113.153 27.8848   6
   1   7 -11 193.002 63.5487   2
  -1   7  11 109.912 29.2084   5
  -1  -7 -11 42.6424 25.1321   4
   1  -7  11 95.1975 30.7791   6
   1   7 -11 159.887 36.4577   3
  -1   7   9 4392.30 394.586   5
  -1  -7  -9 3748.94 402.373   4
   1   7  -9 3815.13 392.310   3
  -1   7   9 3353.83 388.988   6
   1  -7   9 3629.11 398.963   6
  -1   7   7 2062.55 230.446   5
   1   7  -7 2413.45 327.692   2
  -1   7   7 2067.89 234.103   2
  -1  -7  -7 1849.78 237.566   4
   1   7  -7 2327.06 230.194   3
  -1   7   7 2473.83 243.383   6
  -1   7   5 35119.8 3320.39   5
  -1  -7  -5 31356.7 3327.55   4
   1  -7   5 35101.9 3335.74   6
  -1   7   5 37667.7 3334.34   6
   1   7  -5 34333.3 3317.25   3
   1  -7   3 71.2772 29.7617   6
  -1  -7  -3 115.106 32.0982   5
  -1  -7  -3 82.9908 29.7903   4
  -1   7   3 109.708 31.4792   4
   1   7  -3 159.567 31.2251   3
  -1   7   1 837.047 113.193   5
  -1  -7  -1 1115.38 123.419   5
   1   7  -1 1206.32 154.678   2
  -1   7   1 1098.82 123.347   4
   1   7  -1 802.352 110.448   3
  -1   7   1 984.877 119.878   3
  -1   7  -1 751.498 109.783   5
  -1  -7   1 865.517 111.476   5
   1   7   1 961.185 126.711   2
   1   7   1 921.400 119.198   6
  -1   7  -1 785.895 107.186   3
   1   7   1 1011.78 107.802   3
  -1  -7   3 88.1671 28.0588   5
   1   7   3 144.891 36.3575   6
  -1   7  -3 103.884 27.8019   4
   1   7   3 95.5712 24.9877   3
  -1   7  -3 85.0043 24.3920   3
  -1  -7   5 31859.9 2976.53   5
   1   7   5 28168.6 2971.67   2
  -1   7  -5 31676.8 2967.94   4
  -1  -7   5 40385.1 3000.21   6
   1   7   5 29055.9 2965.98   3
  -1   7  -5 32428.1 2969.48   3
   1   7   7 2434.43 257.003   6
   1   7   7 2167.42 248.838   2
   1  -7  -7 2292.13 254.860   3
  -1  -7   7 2453.30 253.461   5
  -1   7  -7 2336.70 243.354   3
  -1  -7   9 3572.22 379.420   5
  -1  -7   9 3777.34 392.796   6
   1   7   9 3982.47 385.428   6
   1  -7  -9 3780.76 386.328   3
  -1   7  -9 3660.08 372.374   3
   1   7  11 171.788 35.1968   6
  -1  -7  11 103.027 29.7753   5
  -1  -7  11 115.109 35.0367   6
   1   7  11 170.807 36.0082   5
   1  -7 -11 132.049 36.0467   3
  -1   7 -11 105.982 26.6507   3
  -1  -7  13 118.490 33.9894   5
   1   7  13 140.074 31.5638   6
   1  -7 -13 43.3506 23.6320   3
  -1  -7  13 99.6515 33.1926   6
  -1  -7  15 13908.2 1290.21   6
   1  -7 -15 13620.2 1298.02   4
   1   7  15 14207.9 1281.81   5
   1  -7 -15 12487.1 1286.24   3
  -1   7 -15 12642.5 1294.02   2
   1   7  17 5737.76 510.818   5
   1  -7 -17 4065.07 516.005   4
  -1   7 -17 5668.20 521.907   2
   1  -7 -17 5260.42 517.834   3
   1   7  17 4937.86 501.118   6
  -1  -7  17 5299.75 518.237   6
   1  -7 -19 3700.99 332.744   3
   1   7  19 2894.90 308.890   6
   1  -7 -21 155.790 38.9693   3
   1  -8  14 180.456 37.4845   6
  -1   8  14 164.499 35.1059   5
   1   8 -12 36.8257 32.6540   2
   1  -8  12 40.3678 20.4103   6
  -1  -8 -12 35.5279 17.8246   4
  -1   8  12 31.9309 15.2610   5
   1   8 -10 247.573 80.6185   2
   1  -8  10 160.365 38.9491   6
  -1   8  10 197.216 37.2965   5
  -1  -8 -10 182.207 41.2732   4
   1   8  -8 87.1255 53.1281   2
   1  -8   8 141.372 35.0657   6
  -1   8   8 156.081 33.0781   5
  -1  -8  -8 153.012 37.1177   4
  -1  -8  -6 193.472 43.3821   4
  -1   8   6 260.644 46.9290   4
   1  -8   6 172.249 41.6935   6
  -1   8   4 46.5930 18.6777   6
  -1   8   4 24.6428 15.7238   5
  -1   8   4 41.9537 18.7991   3
  -1   8   4 9.54940 17.1704   2
  -1   8   2 90.4450 25.0288   3
  -1   8   2 46.2221 22.9549   6
   1   8  -2 130.136 44.8799   2
  -1   8   2 109.651 26.6261   5
  -1   8   2 70.9174 24.3498   4
  -1   8   2 37.2890 23.2876   2
  -1   8   0 381.364 58.7047   3
  -1   8   0 380.521 60.6193   5
  -1   8   0 436.766 68.6071   6
   1   8   0 397.546 66.9526   6
  -1   8   0 368.869 61.5786   4
  -1   8   0 530.129 95.1118   2
  -1   8  -2 86.2442 47.2718   2
   1   8   2 71.8651 25.0758   6
  -1  -8   2 99.7201 26.1287   5
   1   8   2 69.8013 26.7453   2
  -1  -8   4 68.0251 20.4735   5
   1   8   4 68.5830 23.1908   6
  -1   8  -4 24.7187 22.3283   2
  -1   8  -4 41.8312 18.1306   3
   1   8   4 23.4549 16.1508   2
  -1   8  -6 166.215 33.4400   3
  -1  -8   6 233.216 40.6388   5
   1   8   6 213.984 42.4971   6
  -1   8  -6 282.524 82.4725   2
  -1  -8   8 163.085 36.3684   5
   1   8   8 150.944 36.3176   6
  -1  -8   8 142.933 37.2935   6
   1   8   8 209.307 35.9076   5
  -1   8  -8 213.725 65.7602   2
  -1   8  -8 106.683 26.8317   3
   1   8  10 182.812 36.2758   6
  -1  -8  10 229.699 43.3491   6
   1   8  10 133.657 30.3536   5
  -1   8 -10 145.542 30.9910   3
  -1  -8  12 32.1096 16.0385   6
   1   8  12 21.8076 12.0522   5
   1  -8 -12 52.0719 17.5486   3
  -1   8 -12 20.3575 12.1479   3
   1   8  12 29.5114 14.0091   6
   1  -8 -14 115.869 29.6194   3
   1   8  14 73.1259 21.9614   6
  -1   9   7 887.851 109.166   5
  -1   9   5 13872.4 1326.47   4
   1   9  -3 97.2912 33.4437   2
   1   9  -1 527.083 80.4837   2
  -1   9  -1 395.872 78.1900   2
   1   9   1 503.996 72.5328   6
  -1   9  -3 45.0368 26.9768   2
  -1   9  -3 55.7818 16.9194   3
   1   9   5 12865.1 1149.71   6
  -1   9  -5 11470.9 1135.41   3
  -1   9  -7 859.074 98.6718   3
   2   0   0 843251. 74729.5   1
  -2   0   0 838488. 74729.7   1
   2   0   0 822644. 74720.3   1
  -2   0   0 753951. 74675.4   6
   2   0   0 781228. 74681.4   6
   2   0   0 790830. 74672.8   5
  -2   0   0 806563. 74686.0   5
  -2   0   0 829798. 74691.7   4
   2   0   0 813679. 74685.7   4
   2   0   0 798944. 74682.9   3
  -2   0   0 797068. 74676.1   3
   2   0   0 789925. 74693.7   2
  -2   0  -2 2009.91 261.788   1
   2   0  -2 2442.54 277.278   1
  -2   0   2 1967.69 268.665   1
   2   0   2 1735.98 240.989   1
  -2   0   2 2423.56 262.306   1
   2   0  -2 1964.96 256.617   1
  -2   0  -2 2351.13 253.603   1
   2   0  -2 1918.53 227.261   6
   2   0   2 1860.12 222.391   6
   2   0   2 2050.33 224.643   5
   2   0  -2 1970.75 222.648   5
  -2   0   2 2102.29 240.482   5
   2   0  -2 2507.39 262.011   2
  -2   0   2 2065.28 243.805   4
   2   0  -2 1796.82 237.069   3
  -2   0   2 2014.07 234.854   3
   2   0  -2 2125.77 233.550   4
  -2   0  -2 1885.46 224.549   3
   2   0   2 1891.13 234.378   2
   2   0   4 3290.88 363.433   1
  -2   0   4 2906.19 375.486   1
  -2   0  -4 3201.24 372.167   1
  -2   0   4 3657.19 388.917   1
  -2   0  -4 2924.28 353.273   1
   2   0   4 3439.19 367.385   1
  -2   0   4 2967.30 332.893   6
   2   0  -4 3547.58 330.720   6
   2   0   4 3167.25 347.135   6
  -2   0   4 3216.37 353.747   5
   2   0   4 2858.34 332.595   5
  -2   0  -4 3013.62 332.121   5
   2   0  -4 3881.39 382.840   2
  -2   0   4 3277.81 353.044   4
  -2   0  -4 3442.92 354.052   4
   2   0  -4 3242.56 343.985   4
  -2   0   4 3704.70 359.279   3
   2   0  -4 3068.78 361.321   3
   2   0   4 3074.70 345.550   2
  -2   0  -4 3444.85 339.483   3
   2   0  -6 23240.2 2090.43   1
   2   0  -6 23647.1 2124.62   1
   2   0   6 22983.1 2099.03   1
  -2   0   6 21749.3 2099.19   1
   2   0   6 22345.2 2094.45   1
  -2   0  -6 19199.5 2076.09   1
  -2   0   6 21716.3 2060.11   6
   2   0  -6 22380.7 2050.65   6
   2   0   6 25397.7 2079.71   6
  -2   0   6 21044.0 2077.52   5
   2   0   6 19777.0 2051.25   5
   2   0  -6 25585.5 2112.87   2
  -2   0   6 19051.8 2063.19   4
  -2   0  -6 22881.8 2074.79   4
  -2   0   6 21312.4 2067.77   4
   2   0  -6 20524.0 2090.65   3
  -2   0  -6 22736.9 2060.44   3
   2   0   6 21832.8 2068.60   2
   2   0   6 20057.2 2055.58   3
   2   0  -8 8224.00 868.889   1
  -2   0   8 10531.8 883.005   1
  -2   0   8 8352.20 857.867   1
   2   0  -8 9594.75 857.361   1
   2   0   8 7956.05 847.652   1
  -2   0  -8 9187.59 868.838   1
   2   0   8 8378.70 856.067   1
  -2   0  -8 8145.18 845.758   1
   2   0   8 9020.58 848.653   6
   2   0  -8 7939.99 814.334   6
  -2   0   8 8245.32 825.256   6
  -2   0   8 9078.57 854.464   5
   2   0   8 7921.20 818.283   5
   2   0  -8 9522.87 875.176   2
  -2   0  -8 9333.81 843.169   4
  -2   0   8 7845.08 829.707   4
   2   0  -8 6942.66 852.761   3
  -2   0  -8 8138.65 831.999   3
   2   0   8 9043.38 835.860   2
  -2   0  10 292957. 26541.9   1
  -2   0 -10 302148. 26551.6   1
   2   0 -10 287179. 26535.1   1
  -2   0  10 301334. 26545.5   1
   2   0  10 286270. 26536.3   1
   2   0 -10 276263. 26554.9   1
  -2   0 -10 304835. 26530.9   1
   2   0  10 257673. 26529.6   1
   2   0  10 284640. 26540.2   6
  -2   0  10 284029. 26512.1   6
   2   0  10 275810. 26499.5   5
   2   0 -10 301079. 26558.8   2
  -2   0 -10 252194. 26522.1   4
   2   0 -10 289835. 26555.4   3
   2   0  10 286880. 26511.9   2
   2   0 -12 36442.5 3370.27   1
  -2   0  12 37140.9 3349.52   1
   2   0 -12 39159.0 3347.35   1
  -2   0 -12 38353.5 3363.31   1
  -2   0  12 34476.9 3341.37   1
   2   0  12 37849.7 3343.16   1
  -2   0 -12 36190.9 3339.00   1
   2   0  12 36304.2 3341.07   1
  -2   0  12 34932.4 3323.61   6
   2   0  12 33863.2 3305.46   5
  -2   0  12 28947.7 3330.98   5
   2   0 -12 33838.9 3352.40   2
  -2   0 -12 35702.6 3367.60   3
   2   0 -12 30767.5 3355.47   3
   2   0  12 35214.1 3312.45   2
  -2   0  14 31726.2 2556.93   1
  -2   0 -14 32556.2 2559.68   1
   2   0  14 32576.3 2560.35   1
  -2   0  14 33195.2 2578.96   1
   2   0 -14 34178.5 2569.72   1
  -2   0  14 26680.3 2540.62   6
   2   0  14 18097.1 2530.14   6
   2   0  14 23321.4 2521.64   5
  -2   0  14 21950.7 2533.24   5
   2   0 -14 20348.6 2541.67   2
  -2   0 -14 32554.9 2554.06   4
   2   0 -14 21892.1 2559.74   3
  -2   0 -14 21401.4 2571.41   3
   2   0  14 29821.7 2523.41   2
  -2   0  16 4141.78 472.716   1
   2   0 -16 4911.44 509.319   1
  -2   0 -16 5291.98 475.777   1
  -2   0  16 4528.66 462.038   1
   2   0 -16 5228.33 484.747   1
   2   0  16 4332.29 462.178   1
  -2   0 -16 5326.74 509.178   1
   2   0  16 5380.36 483.084   1
   2   0  16 4460.08 453.545   6
  -2   0  16 4610.75 454.436   5
   2   0  16 3277.92 425.880   5
  -2   0 -16 3638.67 450.359   4
   2   0 -16 2806.72 452.931   3
  -2   0 -16 2706.24 457.666   3
   2   0  16 4314.34 431.520   2
  -2   0  18 589.286 112.274   1
  -2   0 -18 522.353 116.086   1
   2   0 -18 421.369 95.5270   1
   2   0  18 394.758 98.0766   1
  -2   0 -18 446.865 96.8420   1
   2   0 -18 323.014 100.434   1
   2   0  18 368.499 94.5754   1
  -2   0  18 532.591 96.1689   1
   2   0  18 606.211 92.2829   6
  -2   0  18 307.669 76.9895   6
   2   0  18 633.383 80.8486   5
   2   0 -18 423.737 90.3153   2
   2   0  18 418.755 77.1736   2
  -2   0  18 504.459 85.8182   5
   2   0 -18 363.511 86.2718   4
  -2   0 -18 392.104 86.7592   4
  -2   0 -18 335.122 93.5256   3
   2   0 -18 364.608 92.8675   3
  -2   0  20 20355.8 2895.35   1
   2   0 -20 26300.2 2912.03   1
   2   0  20 23557.3 2902.90   1
  -2   0 -20 24071.2 2919.89   1
  -2   0 -20 24875.5 2900.17   1
  -2   0  20 23556.0 2887.90   1
  -2   0  20 33157.2 2902.55   6
   2   0  20 37230.4 2888.89   6
   2   0  20 37258.9 2876.46   5
   2   0 -20 40388.9 2910.69   2
  -2   0 -20 34690.6 2910.67   4
   2   0 -20 29143.3 2901.40   4
  -2   0 -20 32876.1 2920.70   3
   2   0 -20 29773.9 2919.75   3
   2   0  20 32277.0 2890.71   2
   2   0  22 27744.1 2669.95   1
  -2   0  22 29651.8 2650.69   6
   2   0  22 27301.2 2630.66   6
   2   0  22 28543.7 2622.23   5
  -2   0  22 27861.1 2635.45   5
   2   0 -22 30443.3 2644.85   2
   2   0 -22 28779.8 2654.93   4
  -2   0 -22 27052.0 2656.96   3
   2   0 -22 27739.4 2663.32   3
  -2   0 -22 24861.9 2655.70   1
  -2   0  22 27290.6 2651.70   1
   2   0 -22 23264.7 2669.19   1
  -2   0 -22 29749.6 2695.38   1
   2   0  22 26593.7 2664.54   1
   2   0 -22 28440.9 2670.61   1
   2   0  24 9741.75 990.533   6
  -2   0  24 11504.4 1013.57   6
   2   0  24 9468.31 982.460   5
  -2   0  24 10413.4 995.278   5
  -2   0 -24 12012.3 1015.01   4
  -2   0  24 10641.1 1012.80   1
   2   0 -24 10280.9 1019.37   3
  -2   0 -24 9387.40 1008.99   3
   2   0 -24 10688.5 1000.91   2
  -2   0 -26 119.617 35.8416   4
  -2   0  26 149.632 32.9090   5
   2   0  26 104.080 26.6158   5
  -2   0 -26 76.1739 30.8876   3
   2   0 -26 129.535 40.4431   3
   2   0  26 123.440 29.8866   6
  -2   0 -28 771.840 105.044   4
  -2   0  28 877.576 100.168   5
  -2   0 -28 646.926 102.168   3
   2   0 -28 751.465 108.201   3
  -2   0  28 798.570 105.774   6
  -2   0 -30 3710.81 353.816   4
  -2   0  30 3389.19 340.372   5
   2   0 -30 3211.18 351.200   3
  -2   0  30 3328.99 349.470   6
   2   0  30 3321.45 339.588   6
  -2  -1 -31 7.84369 9.78668   4
  -2  -1 -31-7.83871 9.78048   3
  -2   1  29 5.69549 10.0499   5
   2   1 -29 8.51339 7.51117   3
  -2  -1 -29-8.76831 7.73607   3
   2  -1  29-6.08997 7.59862   6
  -2  -1 -27 28.0653 18.8220   4
  -2   1  27 31.5027 15.1640   5
  -2   1  27 24.2799 17.8764   6
   2  -1  27 46.5819 19.8196   6
  -2  -1 -27 19.6107 17.6919   3
   2   1 -27 86.1942 26.9741   3
  -2   1  25 34.8749 16.6964   5
  -2  -1 -25 19.9669 20.0398   4
   2   1 -25 58.2444 24.5049   2
   2  -1  25 43.3812 18.4178   6
  -2   1  25 69.0219 25.5156   6
  -2  -1 -25 11.0467 14.2710   3
   2   1 -25 43.6443 23.8684   3
   2  -1  23 247.608 49.0240   6
  -2  -1 -23 315.623 60.5521   4
  -2   1  23 302.766 49.7343   5
   2  -1  23 271.864 45.3497   5
   2  -1  23 316.603 65.2523   1
   2   1 -23 288.015 65.6753   1
   2   1 -23 161.240 50.1637   3
  -2  -1 -23 187.582 52.8358   3
   2  -1  21 9.13423 18.0222   6
  -2   1  21-9.99689 12.4764   6
   2   1 -21 36.7648 26.4856   2
   2  -1  21-20.2895 25.3170   1
   2   1 -21 25.7815 32.1691   1
  -2   1  21 11.7321 14.6409   1
   2  -1  21 6.24784 11.0280   5
  -2   1  21-8.29507 12.6790   5
  -2  -1 -21 12.8377 16.0201   4
  -2  -1 -21 26.8863 23.7225   1
   2  -1  21-14.9312 18.6319   1
   2   1 -21 16.6112 20.7278   1
  -2  -1 -21 14.1130 21.5683   3
   2   1 -21-14.2084 12.5387   3
   2  -1  19 61.6543 29.1536   6
  -2   1  19 10.7234 19.6484   6
   2  -1  19 28.8717 26.0168   2
   2   1 -19 97.7015 39.2988   2
   2  -1  19 41.5669 26.4666   1
  -2  -1 -19 46.9809 28.1356   1
   2   1 -19 27.5747 34.8102   1
  -2   1  19 27.0225 21.3148   1
  -2  -1 -19 161.567 48.7750   4
   2  -1  19 63.0253 22.1769   5
  -2   1  19 21.5567 27.4125   1
   2   1 -19 35.2763 27.4683   1
   2  -1  19 34.4771 30.8752   1
  -2  -1 -19 27.1825 34.3265   1
  -2  -1 -19 49.7089 33.1146   3
  -2   1  17 245.232 54.9003   6
   2   1 -17 258.445 68.2491   2
   2  -1  17 309.715 61.8196   2
  -2   1  17 236.052 57.4237   1
   2  -1  17 161.448 61.3700   1
   2   1 -17 357.988 97.2117   1
  -2  -1 -17 168.016 56.0222   1
  -2   1  17 344.638 60.5462   5
   2  -1  17 306.574 48.4910   5
  -2  -1 -17 67.9698 44.0978   4
  -2   1  17 167.424 68.4627   1
  -2  -1 -17 461.107 103.982   1
   2   1 -17 377.089 79.4560   1
   2  -1  17 182.620 59.9972   1
   2   1 -17 277.800 71.6572   3
  -2  -1 -17 234.198 68.8975   3
  -2  -1 -15 46.0382 35.4103   1
   2  -1  15 29.4985 29.3799   1
  -2   1  15 77.5168 38.4469   1
   2  -1  15 42.0383 27.9417   6
  -2   1  15 22.6048 22.6650   6
   2  -1  15 57.1608 30.5304   2
   2   1 -15 36.6723 28.3133   2
  -2   1  15 40.9456 29.7746   1
   2   1 -15 102.242 50.5897   1
   2  -1  15 46.9159 20.0286   5
  -2   1  15 36.7291 26.7688   5
  -2  -1 -15 19.2207 17.4382   4
  -2  -1 -15 46.4311 35.7085   3
   2   1 -15 62.1448 36.7774   3
  -2  -1 -13 2387.61 275.773   1
  -2   1  13 2053.46 257.267   1
  -2  -1 -13 2140.11 242.602   1
   2   1 -13 2265.74 252.636   1
   2  -1  13 2230.67 250.265   1
  -2   1  13 1806.82 236.059   1
   2  -1  13 1963.48 256.009   1
   2  -1  13 2399.06 267.780   6
  -2   1  13 1543.95 223.196   6
   2  -1  13 2819.92 228.275   5
   2  -1  13 1933.35 212.067   5
   2   1 -13 1211.53 243.964   2
  -2  -1 -13 1480.12 243.713   4
  -2  -1 -13 2939.45 327.265   3
   2   1 -13 1702.82 264.235   3
   2  -1  13 1924.09 232.068   2
   2   1 -11 160.483 44.6524   1
   2  -1  11 111.326 44.6410   1
  -2  -1 -11 161.937 54.3693   1
  -2   1  11 213.145 59.4305   1
  -2   1  11 134.656 44.9311   1
   2  -1  11 189.190 53.7838   1
  -2  -1 -11 165.377 45.5359   1
   2   1 -11 202.719 63.4237   1
   2  -1  11 112.683 26.2685   5
   2  -1  11 151.164 45.5898   2
   2   1 -11 88.0407 49.4625   2
  -2   1  11 139.251 47.2626   5
  -2  -1 -11 54.1308 38.0934   4
   2   1 -11 22.9353 31.6687   3
  -2  -1 -11 137.428 81.3372   3
  -2  -1  -9 239.014 66.5281   1
   2  -1   9 247.869 61.2212   1
   2   1  -9 339.942 68.4241   1
  -2   1   9 262.463 64.0773   1
   2  -1   9 255.298 68.9890   1
   2   1  -9 387.325 83.2264   1
  -2  -1  -9 231.479 59.7395   1
   2  -1   9 488.825 105.004   6
  -2   1   9 302.071 50.1458   6
  -2  -1  -9 326.322 59.3349   5
   2  -1   9 455.492 59.2134   5
   2   1  -9 312.698 86.0084   2
  -2  -1  -9 316.891 66.9695   2
  -2   1   9 146.207 57.1055   5
  -2  -1  -9 261.230 68.8356   4
  -2  -1  -9 476.176 151.188   3
  -2   1   7 218.995 62.9501   1
  -2  -1  -7 373.879 77.2169   1
  -2  -1  -7 169.615 50.9014   1
   2  -1   7 345.728 75.6611   1
  -2   1   7 412.286 80.0387   1
   2   1  -7 183.566 61.4212   1
   2  -1   7 420.174 110.177   6
  -2   1   7 195.529 35.5768   6
   2  -1   7 302.655 36.6237   5
  -2  -1  -7 270.280 56.0534   5
   2  -1   7 216.548 31.6223   5
   2   1  -7 240.097 78.0833   2
   2  -1   7 198.375 54.1063   2
  -2  -1  -7 270.631 55.7475   2
  -2   1   7 187.064 59.6731   5
  -2  -1  -7 303.862 70.8964   4
   2   1  -7 126.314 53.0613   3
  -2  -1  -7 332.527 105.643   3
  -2   1   5 1073.82 154.541   1
   2   1  -5 1287.82 182.327   1
   2   1  -5 827.310 137.106   1
   2  -1   5 1005.33 142.972   1
  -2  -1  -5 1098.61 157.171   1
  -2   1   5 956.430 153.651   1
  -2  -1  -5 845.263 131.732   1
   2  -1   5 942.546 142.187   1
  -2   1   5 781.338 133.138   5
   2  -1   5 1003.18 101.595   5
  -2  -1  -5 790.190 124.722   5
   2   1  -5 1138.05 169.922   2
  -2  -1  -5 956.081 135.457   2
  -2  -1  -5 1171.58 149.915   4
  -2  -1  -5 1400.06 172.841   3
  -2   1   5 773.218 137.052   4
   2   1  -5 958.989 141.083   3
   2   1  -5 1089.61 119.716   4
   2  -1   5 1012.99 138.958   2
  -2  -1  -3 2649.86 359.265   1
   2   1  -3 2953.55 371.889   1
   2   1  -3 3105.91 351.354   1
  -2   1   3 3131.83 356.029   1
  -2  -1  -3 2895.69 342.718   1
   2  -1   3 2278.64 341.441   1
   2   1  -3 2583.83 328.297   6
   2  -1   3 3195.94 408.885   6
  -2  -1  -3 2448.26 336.116   5
   2  -1   3 3587.79 314.073   5
  -2   1   3 3110.14 335.199   5
   2   1  -3 2990.76 365.390   2
  -2  -1  -3 3717.93 350.557   4
   2   1  -3 3396.89 329.702   4
  -2  -1  -3 3402.25 308.682   3
  -2   1   3 3591.40 358.831   4
   2   1  -3 3217.43 335.531   3
  -2  -1  -3 3013.80 309.530   3
   2  -1   3 3237.18 349.138   2
  -2  -1  -1 851.349 126.978   1
   2  -1   1 411.140 109.122   1
  -2   1   1 755.581 127.622   1
  -2  -1  -1 716.727 133.512   1
   2   1  -1 766.613 137.097   1
  -2   1   1 810.431 128.435   1
   2   1  -1 733.572 122.670   1
  -2   1   1 794.940 88.7346   6
   2   1  -1 624.937 107.255   6
  -2  -1  -1 908.641 126.342   5
   2  -1   1 1074.41 110.740   5
   2   1  -1 834.542 133.629   2
   2   1  -1 786.051 103.937   4
  -2  -1  -1 679.583 110.473   4
   2  -1   1 693.871 119.786   3
   2   1  -1 687.604 95.0143   3
  -2  -1  -1 743.599 85.6398   3
   2  -1   1 955.494 127.925   1
   2   1   1 913.351 137.326   1
   2  -1  -1 962.138 135.032   1
  -2   1  -1 951.461 143.763   1
  -2  -1   1 804.380 128.497   1
  -2  -1   1 602.247 133.169   1
  -2   1  -1 665.386 116.583   1
  -2   1  -1 740.258 96.3840   6
   2  -1  -1 956.419 101.204   6
  -2  -1   1 877.043 129.803   5
   2   1   1 832.392 134.112   6
  -2   1  -1 737.396 100.912   5
   2  -1  -1 650.225 112.921   2
   2   1   1 723.147 126.749   2
  -2   1  -1 905.213 131.643   4
  -2  -1   1 936.259 114.374   4
  -2  -1   1 850.317 110.294   3
   2  -1  -1 995.914 139.078   3
   2   1   1 807.032 90.7560   3
   2   1   1 654.313 127.892   1
   2   1   3 2775.60 338.997   1
  -2  -1   3 3092.12 358.120   1
   2  -1  -3 3103.56 354.245   1
   2  -1  -3 2784.00 332.423   1
   2   1   3 2803.56 334.594   1
  -2  -1   3 3547.42 355.547   1
  -2   1  -3 2569.80 325.433   1
   2   1   3 3007.37 349.799   6
  -2  -1   3 3333.86 342.765   6
  -2   1  -3 3229.24 322.582   6
  -2   1  -3 3008.40 300.204   5
  -2  -1   3 3264.60 346.458   5
   2   1   3 3266.68 342.153   2
  -2   1  -3 3049.52 337.665   4
   2  -1  -3 2882.70 348.940   3
  -2  -1   3 4679.45 405.049   3
   2  -1  -3 2560.31 328.590   2
   2   1   5 1059.85 153.602   1
   2  -1  -5 1276.56 172.028   1
   2  -1  -5 994.013 146.134   1
  -2   1  -5 1020.02 150.130   1
  -2  -1   5 1334.44 177.305   1
  -2   1  -5 1030.39 141.841   1
   2   1   5 921.856 139.298   6
  -2   1  -5 933.434 103.653   5
  -2  -1   5 1018.63 148.010   5
  -2  -1   5 1033.21 120.690   4
  -2   1  -5 1017.55 137.825   4
   2  -1  -5 1171.08 164.723   3
   2   1   5 979.799 132.177   2
  -2   1  -5 1118.41 142.880   3
   2   1   5 1038.12 114.406   3
  -2  -1   5 1165.54 214.523   3
   2  -1  -5 859.591 133.021   2
   2  -1  -7 151.248 47.6114   1
  -2   1  -7 226.847 61.4065   1
   2   1   7 251.591 62.9704   1
  -2  -1   7 162.513 54.4779   1
  -2  -1   7 407.843 83.4265   1
  -2   1  -7 375.245 70.7911   1
   2   1   7 260.174 59.9229   1
   2  -1  -7 389.116 81.5333   1
  -2  -1   7 169.854 49.9413   6
   2   1   7 231.422 56.6623   6
   2  -1  -7 246.392 38.8655   6
  -2  -1   7 142.684 50.6068   5
   2   1   7 301.721 52.8900   2
  -2  -1   7 248.217 42.7716   4
  -2  -1   7 201.702 40.2657   4
  -2   1  -7 276.140 59.4971   4
   2  -1  -7 350.823 81.2691   3
  -2   1  -7 219.790 53.3953   3
   2   1   7 199.487 38.5630   3
  -2  -1   9 305.664 62.5011   6
   2  -1  -9 287.405 63.6107   2
   2   1   9 263.857 50.2083   2
   2  -1  -9 189.838 63.3272   1
  -2  -1   9 213.422 62.9718   1
  -2   1  -9 350.485 72.1200   1
  -2  -1   9 415.729 80.1702   5
  -2   1  -9 319.338 61.3463   3
   2  -1  -9 274.541 77.3287   3
   2  -1  -9 265.811 62.9600   1
   2   1   9 282.410 68.7019   1
  -2  -1   9 356.753 73.8004   1
   2   1  11 281.911 64.7653   1
  -2   1 -11 186.319 55.5710   1
  -2  -1  11 251.166 60.3128   1
   2  -1 -11 72.7334 29.0838   6
  -2  -1  11 99.3684 37.2278   6
   2   1  11 222.769 47.8249   6
   2  -1 -11 142.464 44.8650   2
  -2  -1  11 137.094 51.9565   1
   2   1  11 155.718 45.3525   1
   2  -1 -11 110.737 50.7079   1
  -2   1 -11 208.440 57.3657   1
  -2  -1  11 169.709 33.2800   4
  -2  -1  11 77.8490 41.1650   5
  -2   1 -11 99.5418 35.5636   4
  -2  -1  11 85.3641 27.1079   4
  -2   1 -11 181.357 46.7451   3
   2  -1 -11 131.645 54.2036   3
   2  -1 -13 2232.20 280.609   1
   2  -1 -13 2089.60 263.005   1
  -2   1 -13 1788.11 253.013   1
  -2  -1  13 2336.25 271.148   1
  -2  -1  13 2119.68 266.390   1
   2   1  13 2033.98 260.141   1
  -2   1 -13 2817.90 291.193   1
   2   1  13 2376.85 261.645   1
   2   1  13 1909.22 242.681   6
  -2  -1  13 1909.84 250.003   6
  -2  -1  13 2502.03 272.335   5
   2   1  13 2317.50 239.444   5
   2  -1 -13 1766.49 244.358   2
   2  -1 -13 2378.53 271.440   4
  -2  -1  13 2136.53 229.944   4
  -2   1 -13 2153.17 241.668   4
   2  -1 -13 2315.56 282.462   3
  -2  -1  13 2106.40 228.038   4
  -2   1 -13 2327.27 264.365   3
   2   1  13 2182.95 227.685   2
   2  -1 -15 72.1723 42.4472   1
  -2   1 -15 20.3018 31.4704   1
   2   1  15 64.2685 40.4408   1
  -2  -1  15 54.8814 32.7094   1
   2   1  15 117.371 39.1042   6
  -2  -1  15 30.3546 33.2224   6
   2  -1 -15 64.0609 28.1879   2
   2   1  15 68.3528 23.8518   2
   2   1  15 31.6528 31.6662   1
  -2  -1  15 71.2505 35.5357   1
   2  -1 -15 129.146 50.5204   1
   2   1  15 36.1634 24.5055   5
  -2  -1  15 33.8400 30.3197   5
   2  -1 -15 53.3404 27.6791   4
  -2   1 -15 32.6647 25.9592   4
  -2  -1  15 69.2099 25.0262   4
   2  -1 -15 21.7795 27.6833   3
  -2   1 -15 36.9250 33.0032   3
  -2  -1  17 176.343 62.0484   1
  -2   1 -17 236.642 74.8747   1
   2   1  17 203.770 67.5982   1
   2   1  17 119.004 48.2912   6
  -2  -1  17 180.094 57.2295   6
   2  -1 -17 235.192 57.0428   2
   2   1  17 293.181 47.9553   2
   2   1  17 208.761 62.1361   1
  -2  -1  17 243.978 68.3762   1
   2  -1 -17 221.670 74.3981   1
   2  -1 -17 193.306 58.7146   4
   2   1  17 400.234 65.3899   5
  -2   1 -17 348.439 66.4842   4
  -2   1 -17 237.865 72.7633   3
   2  -1 -17 291.897 80.3081   3
  -2  -1  19 19.9955 25.3280   1
  -2   1 -19 42.7078 32.9224   1
   2   1  19 62.8599 41.5668   1
  -2  -1  19 50.8257 33.7072   6
   2   1  19 87.8327 24.5538   2
   2  -1 -19 61.2550 28.8161   2
   2   1  19 18.2421 16.6764   1
   2  -1 -19 42.8578 38.0633   1
  -2  -1  19 57.8518 34.3062   1
  -2   1 -19 38.9451 30.0753   1
  -2  -1  19 31.1101 24.1680   5
   2  -1 -19 81.9151 35.6736   4
  -2   1 -19 14.0883 18.1124   4
  -2   1 -19 23.6532 36.4080   3
   2   1  21 11.5795 17.6954   6
  -2  -1  21-16.2068 28.5977   6
   2  -1 -21 16.5389 17.8716   2
   2   1  21-17.7860 22.1922   1
  -2   1 -21 18.0561 15.9307   1
  -2  -1  21-18.0260 22.4915   1
   2  -1 -21-19.5906 24.4438   1
   2  -1 -21-14.6132 12.8932   4
  -2  -1  21-13.8216 17.2458   5
   2   1  21 10.4836 18.4990   5
  -2   1 -21-14.7318 12.9979   4
  -2  -1  21 19.1931 16.9338   1
   2  -1 -21-18.3519 22.8982   1
   2   1  23 178.001 48.5695   6
  -2  -1  23 391.364 77.4201   6
  -2  -1  23 351.055 76.1364   1
  -2   1 -23 214.370 66.9820   1
  -2   1 -23 181.430 61.9286   3
   2  -1 -23 220.636 70.5034   3
  -2   1 -23 324.735 64.5012   4
   2  -1 -23 421.357 74.7181   4
  -2  -1  23 357.852 65.6097   5
   2   1  23 342.824 58.3690   5
   2   1  25 58.1851 23.5474   6
  -2  -1  25-12.6641 16.3202   6
  -2   1 -25 8.97560 14.3107   2
  -2   1 -25 42.3463 23.2401   4
  -2  -1  25 61.3856 25.8550   5
   2  -1 -25 77.6291 31.2086   4
   2   1  25 29.6851 18.9640   5
  -2   1 -25 74.8983 32.6290   3
   2  -1 -25 15.6279 19.9220   3
   2  -1 -27 29.0211 19.4939   4
  -2  -1  27 78.3892 26.9149   5
   2   1  27 18.6420 14.0050   5
  -2   1 -27 55.6465 24.8672   4
  -2   1 -27 49.5591 24.7637   3
   2  -1 -27 65.2650 30.7272   3
   2   1  27 43.0514 19.4029   6
  -2  -1  27 21.8096 19.6481   6
  -2  -1  29 7.46562 9.32924   5
   2   1  29-5.49707 8.41610   5
  -2   1 -29-10.3682 12.9468   3
   2  -1 -29 22.0141 19.4292   3
  -2  -1  29 9.21225 14.0870   6
   2   1  29 12.6099 12.4491   6
  -2  -1  31 7.91772 9.87912   6
  -2  -1  31-6.44223 9.84464   5
  -2  -2 -30 2821.00 318.283   3
  -2  -2 -30 3323.01 319.986   4
  -2   2  30 2959.92 303.714   5
  -2   2  28 731.599 84.0546   5
  -2  -2 -28 788.199 98.0546   4
   2   2 -28 504.183 86.6582   3
  -2  -2 -28 639.046 97.7465   3
   2  -2  28 626.334 85.4995   6
   2   2 -26 131.770 41.1587   2
   2  -2  26 229.428 42.3690   6
  -2  -2 -26 197.749 51.4100   3
  -2   2  26 205.667 37.8429   5
  -2  -2 -26 243.248 47.7411   4
  -2   2  24 8147.19 831.050   5
  -2  -2 -24 9495.33 851.471   4
   2   2 -24 8788.49 849.862   2
  -2  -2 -24 9227.76 873.033   3
  -2   2  24 8289.68 835.043   6
   2  -2  24 8621.17 841.344   6
  -2   2  22 24109.6 2297.80   5
  -2  -2 -22 26184.3 2317.92   4
  -2  -2 -22 26578.7 2348.39   3
  -2   2  22 22534.5 2297.59   6
   2  -2  20 34981.3 2734.88   1
   2   2 -20 23827.9 2723.06   1
   2  -2  20 34039.5 2728.42   6
  -2   2  20 29548.1 2705.35   6
   2  -2  20 19474.3 2693.61   5
  -2   2  20 32065.8 2708.90   5
  -2  -2 -20 34833.9 2736.17   4
   2   2 -20 25902.2 2724.27   3
  -2  -2 -20 34766.3 2780.63   3
   2  -2  20 31792.0 2747.79   2
   2  -2  18 85.2227 44.2535   1
  -2   2  18 73.2433 32.3091   1
   2   2 -18 123.219 67.9967   1
   2  -2  18 181.301 47.7526   6
  -2   2  18 149.852 34.7633   6
   2  -2  18 154.486 34.2777   5
   2   2 -18 130.442 51.7207   2
  -2   2  18 184.243 42.9316   5
   2   2 -18 132.150 43.2425   1
   2  -2  18 150.212 45.5924   1
  -2  -2 -18 278.978 78.7384   1
  -2   2  18 64.2520 40.2478   1
  -2  -2 -18 151.691 62.0241   3
   2   2 -18 157.965 55.7240   3
   2   2 -16 714.760 151.157   1
   2  -2  16 1021.33 148.378   1
   2  -2  16 733.391 119.449   6
  -2   2  16 838.818 103.718   6
   2  -2  16 755.556 92.8653   5
  -2   2  16 975.791 117.770   5
   2  -2  16 605.660 88.7717   5
  -2  -2 -16 750.397 85.7957   2
   2   2 -16 884.813 142.044   2
  -2  -2 -16 950.226 132.288   4
  -2  -2 -16 746.823 115.897   1
   2   2 -16 718.145 122.164   1
  -2   2  16 612.255 103.900   1
  -2  -2 -16 825.176 144.858   1
  -2   2  16 995.039 145.606   1
   2  -2  16 448.427 104.193   1
   2  -2  16 1016.73 130.118   2
   2   2 -16 720.864 127.945   3
  -2  -2 -14 34550.1 3042.48   1
   2   2 -14 35182.0 3050.41   1
   2  -2  14 28270.3 3040.64   1
  -2  -2 -14 34203.1 3073.53   1
   2   2 -14 30596.4 3086.53   1
   2  -2  14 35826.7 3073.81   1
   2  -2  14 36449.6 3071.70   6
  -2   2  14 34720.3 3025.58   6
   2  -2  14 31938.7 3004.61   5
  -2   2  14 37558.4 3052.24   5
   2  -2  14 28003.0 3001.27   5
  -2  -2 -14 36107.2 3025.39   2
   2   2 -14 39223.5 3110.25   2
  -2  -2 -14 34121.6 3073.57   4
  -2  -2 -14 22870.8 3063.15   3
   2   2 -14 32498.8 3082.93   3
   2  -2  14 30113.9 3042.46   2
  -2   2  12 34381.8 3489.19   1
   2   2 -12 37110.3 3500.29   1
  -2  -2 -12 42514.2 3503.75   1
  -2  -2 -12 35413.5 3514.88   1
   2  -2  12 35290.7 3497.27   1
  -2   2  12 38965.4 3521.69   1
   2   2 -12 38054.7 3536.25   1
   2  -2  12 39055.2 3519.55   1
   2  -2  12 30721.4 3512.69   6
  -2   2  12 39730.8 3484.40   6
  -2   2  12 47774.7 3533.74   5
  -2  -2 -12 33485.8 3491.31   2
   2   2 -12 36836.1 3572.51   2
  -2  -2 -12 34198.5 3536.12   4
   2   2 -12 38902.8 3563.59   3
  -2  -2 -12 34285.6 3530.78   3
   2  -2  12 34524.0 3500.60   2
  -2   2  10 271149. 23529.7   1
  -2  -2 -10 247972. 23530.2   1
   2   2 -10 227821. 23535.2   1
  -2   2  10 248134. 23511.4   1
   2  -2  10 274912. 23540.6   1
   2  -2  10 226675. 23537.8   6
  -2   2  10 334415. 23574.9   5
  -2  -2 -10 221968. 23520.1   2
   2   2 -10 248764. 23600.5   2
  -2  -2 -10 196933. 23552.7   4
  -2  -2 -10 260358. 23539.4   3
   2   2 -10 309945. 23615.0   3
   2  -2  10 258173. 23524.2   2
  -2   2   8 2263.05 278.544   1
   2   2  -8 2556.21 278.756   1
  -2   2   8 2484.14 276.869   1
   2  -2   8 2448.25 280.638   1
   2   2  -8 2238.69 298.089   1
  -2  -2  -8 2193.83 286.686   1
   2  -2   8 2094.72 285.676   1
  -2  -2  -8 2647.13 278.556   1
   2  -2   8 2787.30 303.941   6
  -2   2   8 3475.48 269.148   6
  -2   2   8 3318.98 338.364   5
  -2  -2  -8 2634.77 281.194   5
  -2  -2  -8 2638.69 296.921   2
   2   2  -8 2421.69 350.298   2
  -2  -2  -8 1886.83 312.150   4
   2   2  -8 2774.97 356.624   3
  -2  -2  -8 2261.47 270.651   3
   2  -2   8 1798.80 279.826   2
  -2  -2  -6 498.373 143.544   1
  -2   2   6 1486.12 168.092   1
   2   2  -6 1578.19 198.167   1
   2   2  -6 1330.72 161.025   1
   2  -2   6 1376.74 162.196   1
  -2   2   6 1669.80 180.807   1
  -2  -2  -6 1391.41 158.925   1
   2  -2   6 1098.00 161.594   1
  -2   2   6 1162.23 128.302   6
   2  -2   6 1800.22 186.785   6
  -2   2   6 1121.88 131.780   6
  -2   2   6 1893.26 221.320   5
  -2  -2  -6 1084.07 159.380   5
  -2  -2  -6 1912.15 240.595   4
  -2  -2  -6 1300.79 141.521   3
   2   2  -6 1370.42 134.387   4
   2  -2   6 1495.50 177.748   2
   2   2  -6 963.193 195.085   3
  -2  -2  -4 32276.3 3402.30   1
   2   2  -4 35846.5 3382.02   1
   2  -2   4 39536.8 3390.44   1
  -2   2   4 41288.8 3394.62   1
   2   2  -4 38222.2 3420.54   1
  -2  -2  -4 32816.5 3376.24   1
  -2   2   4 33649.7 3382.76   1
   2  -2   4 32271.9 3380.63   1
   2  -2   4 34448.7 3380.00   6
  -2  -2  -4 31603.0 3383.84   5
  -2   2   4 28818.8 3415.78   5
   2   2  -4 40633.7 3467.92   2
  -2  -2  -4 47327.9 3485.36   4
   2   2  -4 39928.5 3359.35   4
   2   2  -4 34641.2 3429.05   3
  -2   2   4 36831.8 3400.00   4
   2  -2   4 33108.5 3393.21   2
  -2  -2  -2 8615.89 944.553   1
   2   2  -2 7463.19 945.287   1
   2   2  -2 8254.27 920.716   1
   2  -2   2 9472.76 920.898   1
   2  -2   2 9424.82 927.077   1
  -2  -2  -2 8846.60 924.800   1
  -2   2   2 10096.7 932.121   1
   2  -2   2 8062.72 910.226   6
  -2   2   2 11312.5 901.175   6
  -2   2   2 11175.2 964.044   5
  -2  -2  -2 9725.08 942.606   5
   2   2  -2 10035.1 963.966   2
  -2  -2  -2 10024.5 990.157   4
   2   2  -2 8908.12 901.536   4
  -2   2   2 10353.4 949.227   4
   2   2  -2 9245.32 923.204   3
   2  -2   2 8992.25 940.873   3
   2  -2   2 9549.13 936.343   2
   2   2   0 752304. 65142.9   1
  -2  -2   0 740550. 65153.4   1
   2  -2   0 716843. 65118.5   1
  -2  -2   0 745069. 65129.6   1
   2  -2   0 722358. 65129.6   1
   2   2   0 726615. 65130.2   1
  -2   2   0 690334. 65115.6   1
  -2   2   0 724367. 65112.6   6
   2  -2   0 707672. 65104.0   6
  -2   2   0 645352. 65114.3   5
   2  -2   0 638611. 65100.4   5
  -2  -2   0 694753. 65139.3   5
   2   2   0 674091. 65146.3   2
   2  -2   0 711791. 65147.0   3
  -2   2   0 696642. 65136.1   4
   2  -2   0 653860. 65128.3   2
  -2   2  -2 9265.31 885.640   1
   2  -2  -2 7983.87 878.217   1
  -2  -2   2 7187.58 888.806   1
   2  -2  -2 8126.99 862.766   1
   2   2   2 7884.43 876.156   1
   2   2   2 9210.96 878.441   1
  -2  -2   2 9605.24 879.612   1
  -2   2  -2 8077.17 861.339   1
  -2  -2   2 6981.12 878.563   6
  -2   2  -2 11159.8 894.233   6
   2   2   2 8903.62 899.202   6
   2  -2  -2 8790.13 838.944   6
  -2   2  -2 8359.69 839.649   5
  -2   2  -2 9985.07 887.057   4
  -2  -2   2 11766.3 912.453   4
   2  -2  -2 9310.03 899.304   3
  -2  -2   2 9215.62 838.743   3
   2  -2  -2 9261.06 882.878   2
   2  -2  -4 35647.9 3337.20   1
   2  -2  -4 29637.5 3314.20   1
   2   2   4 34465.6 3335.24   1
  -2  -2   4 36365.9 3351.22   1
  -2   2  -4 38155.9 3333.26   1
   2   2   4 34647.4 3323.05   1
  -2  -2   4 37399.3 3337.43   1
  -2   2  -4 34556.6 3325.63   1
  -2  -2   4 30729.0 3339.42   6
  -2  -2   4 38782.4 3343.72   5
   2   2   4 37372.3 3333.98   2
  -2   2  -4 38151.5 3331.30   4
  -2  -2   4 40192.0 3332.76   4
   2  -2  -4 35004.6 3355.58   3
   2  -2  -4 37563.0 3331.02   2
  -2  -2   4 31337.7 3299.26   3
  -2  -2   6 1630.61 203.768   1
   2   2   6 1483.05 189.977   1
  -2   2  -6 1397.65 179.766   1
  -2  -2   6 1577.06 186.330   1
   2  -2  -6 1461.96 175.725   1
   2  -2  -6 1451.16 189.453   1
  -2   2  -6 1651.95 185.906   1
   2   2   6 1280.52 173.507   1
  -2  -2   6 1435.82 192.471   6
   2   2   6 1798.67 203.464   6
  -2  -2   6 1282.20 179.604   5
   2   2   6 1382.18 173.311   2
  -2  -2   6 1018.90 154.431   4
  -2   2  -6 1810.94 182.420   4
   2  -2  -6 1588.26 201.752   3
   2   2   6 1435.78 150.010   3
   2  -2  -6 1283.54 173.250   2
  -2   2  -6 1117.67 167.895   3
  -2  -2   8 2726.53 290.024   1
   2  -2  -8 2354.33 262.020   1
   2   2   8 2753.25 276.590   1
   2  -2  -8 2638.58 275.347   1
  -2   2  -8 2365.19 264.897   1
   2   2   8 2068.28 253.961   1
  -2   2  -8 2472.76 263.676   1
   2   2   8 2530.76 266.803   6
  -2  -2   8 2200.54 266.521   6
  -2  -2   8 2346.37 267.413   5
  -2   2  -8 2128.35 247.388   4
  -2  -2   8 2223.31 222.532   4
  -2  -2   8 2073.74 226.344   4
   2   2   8 1759.10 236.704   3
   2   2   8 2637.54 248.110   2
  -2   2  -8 2422.79 259.261   3
   2  -2  -8 2401.89 259.523   2
   2   2  10 249130. 24888.0   1
   2   2  10 268398. 24890.6   6
   2  -2 -10 260736. 24867.3   6
  -2  -2  10 266227. 24901.3   5
   2  -2 -10 276272. 24916.8   4
  -2   2 -10 229187. 24879.1   4
   2   2  10 264722. 24866.7   2
  -2   2 -10 272265. 24887.3   3
   2  -2 -10 280323. 24890.8   2
   2  -2 -10 284024. 24910.7   1
  -2  -2  10 264454. 24898.9   1
   2  -2 -10 295589. 24904.4   1
   2   2  10 307368. 24911.8   1
  -2   2 -10 261341. 24901.9   1
  -2  -2  10 270976. 24915.5   1
  -2   2 -10 256510. 24897.4   1
  -2  -2  12 40986.3 3487.75   1
   2  -2 -12 36444.2 3483.48   1
   2   2  12 37717.7 3484.32   1
  -2   2 -12 41270.1 3488.95   1
  -2   2 -12 39307.9 3490.66   1
  -2  -2  12 38748.2 3499.00   1
  -2  -2  12 31855.9 3469.75   6
   2   2  12 35798.5 3465.54   6
  -2  -2  12 36494.5 3481.44   5
  -2   2 -12 40447.4 3460.21   4
   2  -2 -12 33040.3 3491.35   3
   2   2  12 35583.8 3438.49   2
  -2   2 -12 36718.0 3464.98   3
   2  -2 -12 33647.4 3460.28   2
   2  -2 -14 34532.3 3106.58   1
  -2  -2  14 36743.5 3115.50   1
  -2  -2  14 36617.3 3102.74   1
   2  -2 -14 33055.8 3100.90   1
  -2   2 -14 33391.8 3096.32   1
   2   2  14 34041.4 3083.41   1
  -2  -2  14 27824.8 3079.88   6
   2   2  14 37353.0 3075.06   6
   2   2  14 35456.5 3070.50   5
   2  -2 -14 35907.2 3115.52   4
   2  -2 -14 34301.5 3107.14   3
  -2   2 -14 39319.7 3085.95   3
   2  -2 -16 944.714 152.419   1
  -2  -2  16 921.814 143.814   1
   2  -2 -16 623.623 135.245   1
   2   2  16 825.980 141.536   1
  -2   2 -16 1001.57 149.657   1
  -2   2 -16 765.417 142.679   1
   2   2  16 766.128 127.540   1
   2   2  16 1231.98 134.627   6
  -2  -2  16 1106.15 146.736   6
   2   2  16 979.416 122.033   5
  -2  -2  16 1366.23 162.479   5
   2  -2 -16 926.916 150.987   4
  -2   2 -16 1005.04 121.963   4
  -2   2 -16 1154.74 146.206   3
   2   2  16 755.722 98.5417   2
   2  -2 -16 877.121 145.259   3
   2  -2 -18 184.661 59.5992   1
   2   2  18 58.0940 39.5088   1
  -2  -2  18 106.863 48.2052   1
  -2  -2  18 83.1640 42.2357   1
   2   2  18 153.446 47.9670   1
   2  -2 -18 110.082 49.5950   1
  -2   2 -18 19.4115 31.3275   1
  -2  -2  18 190.187 51.4129   6
  -2  -2  18 230.249 59.3295   5
   2  -2 -18 162.115 33.0612   2
   2   2  18 173.493 43.8035   5
   2  -2 -18 105.148 44.8770   4
  -2  -2  18 29.2337 13.5260   4
  -2   2 -18 229.305 46.4987   4
   2  -2 -18 202.872 60.2121   3
   2   2  20 38445.4 2745.28   5
  -2  -2  20 30604.4 2759.99   6
   2  -2 -20 26956.2 2751.29   4
  -2   2 -20 29637.9 2736.05   4
  -2   2 -20 33035.4 2792.89   3
   2  -2 -20 30386.3 2780.13   3
  -2  -2  20 24946.5 2752.18   1
  -2   2 -20 19501.0 2735.84   1
  -2  -2  20 27441.9 2767.88   1
   2  -2 -22 26139.1 1777.33   4
  -2   2 -22 16389.8 1741.45   4
  -2  -2  22 20564.3 1767.51   6
   2   2  22 12102.8 1729.71   6
   2  -2 -22 18878.1 1785.27   3
  -2   2 -22 17046.8 1780.97   3
  -2  -2  22 24175.7 1785.57   5
   2  -2 -24 8787.09 894.971   4
  -2   2 -24 10123.3 896.892   4
  -2  -2  24 8864.91 904.492   6
   2   2  24 8241.12 888.360   6
   2  -2 -24 9101.99 927.339   3
  -2   2 -24 7673.84 917.425   3
  -2  -2  24 10850.9 916.406   5
   2   2  24 9084.16 888.643   5
  -2  -2  26 303.678 58.0742   5
  -2  -2  26 202.059 50.0971   6
   2   2  26 247.836 47.2104   6
   2  -2 -26 133.650 40.4153   4
   2   2  26 267.408 47.4070   5
  -2   2 -26 128.852 39.8269   2
  -2   2 -26 210.686 62.2489   3
   2  -2 -26 130.937 47.7072   3
   2  -2 -28 482.382 87.9642   4
  -2  -2  28 923.526 104.029   5
   2  -2 -28 580.324 102.107   3
  -2  -2  28 872.923 106.529   6
   2   2  28 567.308 84.2475   6
  -2  -2  30 3370.92 338.669   5
   2   2  30 3469.47 328.687   5
  -2   2 -30 2782.50 343.167   3
  -2  -2  30 3035.15 337.128   6
   2   2  30 3335.76 330.231   6
  -2  -2  32 7835.20 758.847   5
  -2  -3 -29 347.598 64.0794   3
  -2  -3 -29 172.987 39.8817   4
   2   3 -27-8.83029 11.0193   3
  -2  -3 -27-15.2237 18.9958   3
   2   3 -27-9.13639 18.0253   2
  -2   3  27 5.37678 8.21857   5
  -2  -3 -27-8.70686 10.8653   4
   2   3 -25-10.1159 15.4600   2
   2  -3  25-9.48380 16.7360   6
   2   3 -25-9.94262 8.77501   3
  -2  -3 -25 18.7405 16.5357   3
  -2  -3 -25 18.7700 11.7120   4
  -2   3  25-5.92469 9.05656   5
   2   3 -23-11.3970 14.2289   2
   2  -3  23 11.1440 19.6703   6
   2   3 -23-11.1228 13.8870   3
  -2  -3 -23-10.0026 8.83899   4
  -2   3  23-6.56766 10.0486   5
   2   3 -21 102.806 39.9887   2
   2  -3  21 217.228 59.6517   2
  -2   3  21 157.841 32.4636   6
   2  -3  21 128.649 43.1263   6
   2   3 -21 77.3872 38.4707   3
  -2  -3 -21 48.0186 49.2809   3
  -2  -3 -21 162.723 40.6296   4
  -2   3  21 162.314 35.2755   5
  -2   3  19 809.624 106.090   5
   2  -3  19 833.385 129.525   2
   2   3 -19 935.884 135.362   2
  -2   3  19 712.815 97.3983   6
   2  -3  19 693.053 119.099   6
   2   3 -19 626.370 115.514   3
  -2  -3 -19 876.033 152.779   3
  -2  -3 -19 1050.49 125.529   4
  -2   3  17 106.726 31.0008   6
   2  -3  17 227.430 57.2746   6
   2  -3  17 111.156 48.5609   2
   2   3 -17 195.663 62.3964   2
   2  -3  17 196.123 59.0978   1
  -2   3  17 189.226 44.4393   5
  -2  -3 -17 186.739 49.1419   4
  -2  -3 -17 152.238 54.9357   1
   2   3 -17 17.2791 25.7666   3
  -2  -3 -17 154.781 55.7930   3
  -2   3  15 176.959 38.1394   6
   2  -3  15 135.483 50.1706   6
   2  -3  15 160.655 51.0794   2
   2   3 -15 230.589 68.7843   2
   2  -3  15 238.613 64.2540   1
  -2  -3 -15 246.977 49.2729   1
  -2   3  15 144.411 37.5234   1
   2   3 -15 313.024 78.2408   1
  -2  -3 -15 227.241 56.0618   4
  -2   3  15 161.977 44.1786   5
  -2  -3 -15 78.4277 37.8641   1
   2  -3  15 70.5266 33.8378   1
   2   3 -15 180.903 46.6394   1
  -2   3  15 377.062 74.4557   1
   2   3 -15 203.337 59.1856   3
  -2  -3 -15 238.808 56.8548   3
   2  -3  13 248.012 61.5005   6
  -2   3  13 111.274 36.3317   6
   2   3 -13 255.860 83.6779   2
  -2   3  13 207.307 44.1099   1
   2  -3  13 148.569 49.3898   1
   2   3 -13 147.615 55.0255   1
  -2   3  13 244.526 59.4801   5
   2   3 -13 264.233 54.3160   1
   2  -3  13 145.028 44.9944   1
  -2   3  13 260.629 57.5059   1
   2   3 -13 286.465 81.1654   3
  -2  -3 -13 284.077 54.5843   3
  -2  -3 -11 655.105 90.9569   1
  -2   3  11 525.271 83.8015   1
  -2   3  11 785.879 104.134   1
  -2  -3 -11 518.304 96.0378   1
   2   3 -11 665.125 93.4492   1
   2  -3  11 557.972 93.0572   1
   2  -3  11 677.606 105.677   1
   2  -3  11 772.798 115.447   6
  -2   3  11 535.086 79.1698   6
   2   3 -11 974.144 169.470   2
  -2   3  11 730.318 115.252   5
  -2  -3 -11 823.323 136.538   4
  -2  -3 -11 594.360 88.1440   3
   2  -3  11 719.892 109.140   2
   2   3 -11 740.325 148.996   3
   2   3  -9 907.678 144.327   1
  -2   3   9 859.203 125.749   1
   2   3  -9 1064.05 128.548   1
   2  -3   9 907.757 122.997   1
  -2  -3  -9 1250.70 149.261   1
  -2  -3  -9 1104.26 125.427   1
   2  -3   9 1092.75 139.112   1
  -2   3   9 1000.66 109.880   6
  -2   3   9 983.659 117.179   6
  -2   3   9 1521.63 181.764   5
  -2  -3  -9 881.664 131.015   5
   2   3  -9 1115.30 204.248   2
  -2  -3  -9 1351.62 193.053   4
  -2  -3  -9 838.913 116.367   3
   2  -3   9 1106.57 146.411   2
   2   3  -9 977.970 188.998   3
   2   3  -7 2145.86 211.534   1
   2   3  -7 1909.07 235.320   1
   2  -3   7 2175.70 210.724   1
  -2   3   7 1643.97 197.290   1
  -2  -3  -7 1874.93 225.210   1
  -2  -3  -7 1988.83 206.198   1
  -2   3   7 2062.08 217.754   1
   2  -3   7 1824.17 212.556   1
  -2   3   7 1854.31 189.678   6
   2  -3   7 2093.61 227.433   6
  -2   3   7 1711.21 191.977   6
  -2  -3  -7 1620.78 215.204   5
  -2   3   7 2209.09 270.535   5
   2   3  -7 2252.48 313.859   2
  -2  -3  -7 2421.35 290.751   4
   2   3  -7 1803.24 179.177   4
  -2  -3  -7 1627.93 194.086   3
   2   3  -7 1306.07 260.383   3
   2  -3   7 2100.85 236.761   2
  -2   3   5 1944.54 180.530   1
  -2  -3  -5 1469.78 162.744   1
  -2   3   5 1435.19 154.587   6
  -2   3   5 1262.58 150.662   6
   2  -3   5 1320.08 173.931   6
  -2   3   5 1182.48 211.115   5
  -2  -3  -5 1554.06 180.549   5
   2   3  -5 1756.99 248.093   2
   2   3  -5 1336.06 144.673   4
  -2  -3  -5 1730.00 241.123   4
   2   3  -5 1587.03 231.119   3
  -2  -3  -5 1291.39 146.172   3
  -2   3   5 1443.80 160.359   1
   2   3  -5 1412.67 190.172   1
   2   3  -5 1280.63 160.950   1
   2  -3   5 1617.71 164.143   1
  -2   3   3 2534.85 238.305   1
  -2  -3  -3 1997.57 252.994   1
   2   3  -3 2333.20 259.751   1
   2   3  -3 2606.15 241.238   1
   2  -3   3 2531.00 234.171   1
   2  -3   3 1746.51 238.984   1
  -2  -3  -3 2140.60 233.023   1
   2  -3   3 2018.82 243.148   6
  -2   3   3 1869.60 219.056   6
  -2   3   3 2159.36 298.308   5
  -2  -3  -3 2292.81 255.200   5
   2   3  -3 2263.92 299.617   2
   2   3  -3 2048.10 219.563   4
  -2   3   3 2229.11 256.678   4
   2  -3   3 1742.51 259.819   2
   2  -3   1 257.449 45.4951   1
   2  -3   1 228.132 46.6047   1
  -2  -3  -1 265.194 61.1055   1
  -2   3   1 286.867 48.0879   1
  -2   3   1 185.458 40.7583   1
  -2  -3  -1 183.019 41.7396   1
   2   3  -1 243.779 55.7599   1
   2  -3   1 205.473 47.0605   6
  -2   3   1 171.142 35.3673   6
  -2  -3  -1 351.288 66.6728   5
   2  -3   1 212.173 60.5590   2
  -2  -3  -1 259.161 80.6119   4
  -2   3   1 170.599 80.3718   5
   2   3  -1 177.877 35.3195   3
   2  -3   1 176.887 51.4592   3
  -2   3   1 213.916 61.4311   4
   2   3  -1 321.460 52.8099   3
   2   3   1 217.820 50.2363   1
   2  -3  -1 279.159 44.5194   1
   2  -3  -1 192.743 41.7268   1
  -2   3  -1 254.363 44.2990   1
  -2  -3   1 222.395 46.2378   1
  -2   3  -1 210.381 48.8320   1
  -2  -3   1 143.414 50.1708   1
   2  -3  -1 208.010 42.1286   6
  -2   3  -1 207.751 37.9775   5
  -2  -3   1 249.490 59.8792   5
   2   3   1 198.835 58.2413   2
   2  -3  -1 342.532 72.3470   2
  -2   3  -1 190.517 65.0920   5
  -2  -3   1 149.633 52.6016   4
   2  -3  -1 209.532 60.2958   3
   2   3   1 220.248 30.9314   3
  -2   3  -1 242.620 58.0510   4
   2   3   1 152.059 30.3575   3
   2  -3  -3 2298.58 222.358   1
  -2   3  -3 2601.09 235.760   1
   2  -3  -3 1839.95 211.119   1
   2   3   3 2282.58 235.245   1
  -2  -3   3 1929.88 238.663   1
  -2  -3   3 1557.68 218.002   1
  -2  -3   3 1770.88 240.300   6
   2   3   3 2007.30 248.032   6
  -2   3  -3 1806.36 199.215   5
  -2  -3   3 2377.59 248.061   5
   2   3   3 2136.75 242.716   2
  -2  -3   3 2110.54 225.888   4
  -2   3  -3 2122.85 232.429   4
   2  -3  -3 1883.41 246.602   3
   2   3   3 1711.45 194.973   3
   2   3   3 2073.50 193.514   3
   2  -3  -3 1951.38 245.424   2
  -2  -3   5 1489.12 185.969   1
   2  -3  -5 1460.42 170.841   1
   2  -3  -5 1658.28 166.309   1
   2   3   5 1494.56 182.260   1
  -2   3  -5 1557.27 173.169   1
   2   3   5 1717.83 176.372   1
  -2   3  -5 1557.66 167.514   1
  -2  -3   5 1530.28 178.579   1
  -2  -3   5 1087.79 183.632   6
   2   3   5 1329.20 189.444   6
  -2  -3   5 1297.10 178.692   5
  -2   3  -5 1367.09 156.270   5
  -2   3  -5 1353.85 144.658   5
   2   3   5 1285.15 177.656   2
  -2  -3   5 1412.77 155.865   4
  -2   3  -5 1284.63 168.226   4
   2  -3  -5 1538.03 198.493   3
   2   3   5 1454.36 164.654   3
  -2   3  -5 1310.50 172.841   3
   2  -3  -5 1450.90 187.438   2
  -2   3  -7 2005.42 223.106   1
   2  -3  -7 1733.17 216.113   1
  -2  -3   7 2256.79 239.687   1
   2  -3  -7 2181.90 215.699   1
   2   3   7 2218.18 226.063   1
  -2   3  -7 2000.19 216.015   1
  -2  -3   7 1503.15 228.118   1
   2   3   7 1904.60 214.795   1
  -2  -3   7 1782.92 232.256   6
   2   3   7 2298.69 246.520   6
  -2  -3   7 2065.56 230.085   5
   2   3   7 1649.91 213.739   2
  -2   3  -7 1913.59 213.940   4
   2  -3  -7 1871.55 239.263   3
   2   3   7 1479.28 227.635   3
  -2   3  -7 1731.95 217.313   3
   2  -3  -7 1829.27 226.563   2
  -2  -3   9 1136.65 139.262   1
   2  -3  -9 1162.92 136.193   1
   2   3   9 1389.84 150.967   1
   2  -3  -9 1076.45 140.009   1
  -2  -3   9 1280.28 156.710   1
  -2   3  -9 963.919 130.856   1
  -2   3  -9 1012.16 138.405   1
   2   3   9 1037.84 130.606   1
   2   3   9 1027.35 143.087   6
  -2  -3   9 898.673 141.604   6
  -2  -3   9 1258.13 147.414   5
   2   3   9 996.786 126.031   2
  -2   3  -9 921.039 127.376   4
   2  -3  -9 1125.80 156.937   3
  -2   3  -9 963.112 131.214   3
  -2  -3  11 635.918 107.527   1
  -2   3 -11 434.846 94.9763   1
   2   3  11 620.515 87.5751   1
  -2  -3  11 599.141 97.7749   6
   2   3  11 581.835 93.3086   6
  -2  -3  11 637.545 97.5932   5
   2  -3 -11 826.342 124.821   4
   2  -3 -11 684.436 109.407   3
   2   3  11 507.471 72.6312   2
   2  -3 -11 618.857 91.5175   2
   2  -3 -11 828.912 107.930   1
  -2   3 -11 608.226 90.5781   1
  -2  -3  11 594.682 91.7313   1
   2  -3 -11 604.669 94.5370   1
   2   3  11 838.950 106.571   1
   2   3  13 242.756 54.4141   1
  -2   3 -13 312.861 56.9775   1
  -2  -3  13 229.171 51.6022   1
  -2   3 -13 297.812 66.9812   1
   2  -3 -13 354.124 62.3821   1
   2   3  13 182.948 43.0794   1
  -2  -3  13 215.551 53.0630   6
   2   3  13 294.784 53.6846   6
  -2  -3  13 108.227 40.9407   5
   2  -3 -13 245.015 45.4815   2
   2  -3 -13 255.423 71.4265   4
  -2   3 -13 244.448 44.9125   4
   2   3  13 189.610 29.1096   2
   2  -3 -13 133.313 49.8744   3
   2  -3 -15 254.461 62.2768   1
   2   3  15 189.700 57.6022   1
  -2   3 -15 219.724 52.6336   1
  -2  -3  15 201.384 50.5392   1
  -2  -3  15 208.097 62.8973   1
  -2   3 -15 142.171 52.8478   1
   2  -3 -15 248.280 54.5308   1
  -2  -3  15 207.613 53.1478   6
   2   3  15 171.231 43.3023   6
  -2  -3  15 144.096 45.5084   5
   2  -3 -15 222.430 36.1839   2
   2   3  15 152.779 40.6792   5
   2  -3 -15 168.069 57.6238   4
  -2   3 -15 276.502 43.7224   4
   2  -3 -15 239.801 59.0071   3
  -2   3 -15 128.696 37.2424   3
   2  -3 -17 118.169 43.5006   1
  -2  -3  17 144.430 53.3381   1
   2   3  17 141.546 37.1638   6
  -2  -3  17 231.797 57.4283   5
   2  -3 -17 119.762 23.7127   2
   2  -3 -17 145.482 52.6130   4
  -2   3 -17 146.662 33.0664   4
   2  -3 -17 154.149 49.1273   3
  -2   3 -17 181.715 45.4054   3
  -2   3 -19 795.557 107.731   4
   2  -3 -19 739.207 131.668   4
  -2  -3  19 729.140 124.091   6
   2   3  19 992.024 118.209   6
   2  -3 -19 1015.06 144.225   3
  -2   3 -19 816.070 125.882   3
   2   3  19 975.318 115.499   5
  -2  -3  21 135.772 46.8626   5
  -2  -3  21 89.9044 37.4387   6
   2   3  21 198.105 43.3871   6
   2   3  21 175.474 39.8917   5
   2  -3 -21 118.861 41.5301   4
  -2   3 -21 90.5927 30.7391   4
  -2   3 -21 62.4663 36.2945   3
   2  -3 -21 158.498 50.9159   3
   2   3  23-9.05325 15.9754   5
  -2  -3  23-16.4070 20.4718   5
  -2  -3  23 14.6975 12.9679   6
   2   3  23-10.0560 12.5479   6
  -2   3 -23 17.1356 26.1858   3
   2  -3 -23 17.0415 15.0358   3
   2  -3 -25-11.0004 13.7298   4
   2   3  25 9.07043 8.01022   5
  -2  -3  25 14.5804 12.8686   5
  -2   3 -25-16.9565 25.9141   3
  -2  -3  25-13.5125 23.8459   6
   2   3  25-9.98008 12.4572   6
  -2  -3  27-11.7187 14.6271   6
   2  -3 -27 9.45727 8.35360   4
   2   3  27-7.85469 6.94170   5
  -2  -3  27-12.1662 15.1853   5
  -2   3 -27 8.65610 13.2338   2
  -2   3 -27-14.5432 18.1502   3
   2  -3 -27-14.3882 12.7007   3
   2   3  29 205.665 40.1505   5
  -2  -3  29 271.311 52.8509   5
  -2  -3  29 195.705 47.3639   6
   2   3  29 253.519 44.1912   6
   2   4 -28 429.889 67.7838   2
  -2   4  26 253.439 42.3273   5
  -2  -4 -26 253.909 48.8176   4
   2   4 -26 295.203 54.5750   2
   2   4 -26 208.853 50.8473   3
  -2  -4 -24 6058.79 571.161   4
   2   4 -24 5401.70 571.558   2
   2   4 -24 5045.74 570.190   3
  -2  -4 -24 4124.53 584.401   3
  -2   4  22 15149.5 1363.04   5
  -2  -4 -22 13223.3 1372.67   4
   2   4 -22 16518.4 1387.14   2
  -2  -4 -22 14387.4 1407.74   3
   2   4 -22 12349.0 1377.01   3
   2  -4  22 14070.5 1391.75   6
   2  -4  20 15779.8 1641.36   6
  -2   4  20 16602.6 1613.40   5
  -2  -4 -20 18098.7 1626.74   4
   2   4 -20 17788.6 1633.92   2
  -2  -4 -20 16667.9 1640.77   3
   2   4 -20 14640.9 1629.53   3
   2  -4  20 19303.0 1650.25   2
   2  -4  18 123.782 51.2579   2
   2   4 -18 255.733 62.0302   2
   2  -4  18 204.359 59.5955   6
  -2   4  18 172.911 39.7831   6
  -2  -4 -18 286.503 59.1360   3
  -2  -4 -18 220.134 54.3360   4
  -2   4  18 220.983 48.0096   5
  -2   4  16 878.647 111.837   5
  -2  -4 -16 1018.27 125.909   4
   2   4 -16 677.297 120.157   2
   2  -4  16 596.271 110.539   2
  -2  -4 -16 615.106 100.172   3
   2  -4  16 1033.25 135.819   6
  -2   4  16 354.939 83.3301   6
   2  -4  14 13523.8 1227.39   1
  -2   4  14 11190.3 1191.39   6
  -2   4  14 14657.0 1229.35   5
   2   4 -14 15784.8 1277.01   2
  -2  -4 -14 15141.3 1248.85   4
  -2  -4 -14 10554.8 1210.18   1
   2  -4  14 11316.6 1225.07   2
   2   4 -12 9394.41 1152.95   1
  -2   4  12 11653.8 1141.75   1
  -2  -4 -12 11215.4 1148.14   1
   2  -4  12 15582.1 1178.52   6
  -2   4  12 12583.7 1124.24   6
   2   4 -12 15410.3 1235.04   2
   2  -4  12 11892.7 1147.91   1
  -2  -4 -12 14473.4 1189.01   4
  -2  -4 -12 10528.4 1131.26   3
   2   4 -12 8143.32 1174.24   3
   2  -4  12 11658.0 1164.21   2
   2   4 -10 64872.3 6312.69   1
   2   4 -10 84362.2 6293.32   1
   2  -4  10 45684.8 6281.76   1
  -2  -4 -10 90026.1 6287.90   1
  -2   4  10 52460.2 6274.24   1
  -2   4  10 64627.3 6293.35   1
   2  -4  10 79607.4 6316.49   6
  -2   4  10 46530.4 6300.79   5
  -2  -4 -10 71048.4 6295.11   5
  -2  -4 -10 84030.7 6351.75   4
  -2  -4 -10 78269.4 6285.69   3
   2   4 -10 55852.1 6341.46   3
   2  -4  10 72866.8 6322.28   2
  -2  -4  -8 1225.19 169.472   1
   2   4  -8 1227.75 170.315   1
  -2   4   8 1171.49 142.149   1
   2   4  -8 1342.66 148.273   1
  -2   4   8 1639.64 161.632   1
  -2   4   8 1172.03 139.450   6
   2  -4   8 1294.75 165.548   6
  -2  -4  -8 1098.62 157.952   5
   2   4  -8 1680.60 240.873   2
  -2  -4  -8 1004.09 175.943   4
  -2   4   8 864.226 164.784   5
  -2  -4  -8 1746.22 154.754   3
   2   4  -8 1391.61 196.557   3
   2  -4   8 1373.88 180.842   2
  -2   4   6 678.340 86.3980   1
   2   4  -6 820.841 118.909   1
   2   4  -6 925.027 97.3754   1
   2  -4   6 790.685 97.5230   1
  -2   4   6 1059.14 112.473   1
  -2  -4  -6 778.993 93.8196   1
   2  -4   6 729.101 97.1541   1
  -2   4   6 544.809 90.5579   6
   2  -4   6 824.078 114.688   6
  -2   4   6 1010.66 143.456   5
  -2  -4  -6 836.942 115.118   5
   2   4  -6 1053.09 179.881   2
  -2  -4  -6 488.799 121.149   4
   2   4  -6 619.999 80.4895   4
  -2  -4  -6 811.534 91.6099   3
   2   4  -6 1256.80 146.236   3
   2  -4   6 862.069 128.923   2
   2   4  -4 4084.65 457.318   1
  -2  -4  -4 3855.35 444.007   1
   2   4  -4 4372.42 428.299   1
   2  -4   4 4653.64 426.073   1
   2  -4   4 3344.83 433.496   1
  -2  -4  -4 4117.24 426.254   1
  -2   4   4 4757.28 428.559   1
   2  -4   4 4276.85 451.750   6
  -2   4   4 3579.66 430.481   6
  -2   4   4 6202.33 498.720   5
  -2  -4  -4 4736.48 456.259   5
   2   4  -4 6119.27 548.946   2
  -2  -4  -4 3825.87 468.334   4
   2   4  -4 4886.61 449.310   3
   2  -4   4 4688.22 475.286   2
   2   4  -2 1005.85 145.447   1
   2   4  -2 1055.37 129.433   1
  -2  -4  -2 896.741 140.767   1
   2  -4   2 1332.58 123.533   1
   2  -4   2 497.492 125.842   1
  -2   4   2 1135.87 120.988   1
  -2  -4  -2 1341.46 133.010   1
   2  -4   2 936.520 137.532   6
  -2  -4  -2 1296.84 158.198   5
  -2   4   2 1942.25 194.961   5
   2   4  -2 1707.10 204.408   2
  -2  -4  -2 1222.84 161.947   4
   2   4  -2 1178.42 130.754   3
   2  -4   2 1417.60 179.286   2
   2   4   0 160623. 15042.9   1
   2  -4   0 169019. 15024.1   1
  -2  -4   0 174822. 15056.0   1
  -2   4   0 159534. 15023.9   1
  -2  -4   0 162940. 15036.3   1
   2  -4   0 161372. 15048.9   6
  -2   4   0 215677. 15093.3   5
  -2  -4   0 183489. 15073.2   5
   2   4   0 150184. 15081.8   2
  -2  -4   0 158082. 15061.2   4
   2   4   0 143632. 15028.5   3
  -2   4   0 170843. 15065.9   4
   2  -4   0 158210. 15068.5   3
   2   4   0 146976. 15025.7   3
  -2  -4   2 977.158 141.531   1
  -2   4  -2 935.343 123.490   1
   2  -4  -2 1192.87 121.416   1
  -2  -4   2 1146.37 132.395   1
   2   4   2 1075.85 144.720   1
  -2   4  -2 1197.42 123.074   1
   2  -4  -2 974.293 138.756   6
   2   4   2 992.229 155.064   6
  -2  -4   2 1503.92 163.023   5
  -2   4  -2 1713.07 169.532   5
   2   4   2 1231.30 163.488   2
  -2  -4   2 1355.95 147.090   4
   2   4   2 1119.42 124.432   3
  -2   4  -2 1249.22 152.970   4
   2  -4  -2 1104.54 156.912   3
   2  -4  -2 1453.50 182.651   2
   2   4   2 949.890 117.508   3
  -2   4  -4 4795.63 448.445   1
  -2   4  -4 4616.77 437.957   1
  -2  -4   4 4636.48 454.667   1
   2  -4  -4 4345.71 427.704   1
   2  -4  -4 4752.02 430.916   1
   2   4   4 3880.15 448.606   1
  -2  -4   4 4958.92 479.711   6
   2   4   4 4706.41 474.863   6
  -2   4  -4 4616.22 454.068   5
  -2  -4   4 4696.34 465.512   5
   2   4   4 4248.66 463.519   2
  -2  -4   4 4254.09 439.700   4
  -2   4  -4 3503.81 444.785   4
   2   4   4 3930.67 429.604   3
   2  -4  -4 4963.79 483.297   3
   2  -4  -4 4823.32 489.968   2
   2  -4  -6 764.287 93.2930   1
  -2   4  -6 899.085 104.964   1
   2  -4  -6 744.033 89.2551   1
  -2  -4   6 567.004 95.4818   1
   2   4   6 819.473 96.7832   1
  -2   4  -6 915.406 98.7887   1
   2   4   6 610.734 98.9889   1
  -2  -4   6 576.949 97.4460   1
   2   4   6 827.475 120.398   6
  -2  -4   6 706.336 116.933   6
  -2   4  -6 661.450 78.7383   5
  -2  -4   6 665.028 105.650   5
   2   4   6 685.772 107.412   2
   2  -4  -6 735.634 120.756   2
  -2  -4   6 699.151 84.2658   4
  -2   4  -6 698.391 96.0030   4
   2   4   6 655.553 85.3237   3
   2  -4  -6 607.458 117.772   3
  -2   4  -6 666.627 97.5150   3
   2  -4  -8 1309.31 149.357   1
   2  -4  -8 1468.51 159.135   1
  -2  -4   8 1312.48 165.553   1
  -2   4  -8 1341.26 148.838   1
   2   4   8 998.829 153.775   1
  -2  -4   8 1121.65 154.985   1
   2   4   8 1623.73 180.868   6
  -2  -4   8 1408.09 177.966   6
  -2   4  -8 1183.72 129.265   5
  -2   4  -8 1884.66 146.309   5
  -2  -4   8 1188.89 162.967   5
   2   4   8 1283.87 162.664   2
  -2   4  -8 1169.79 151.909   4
   2  -4  -8 1538.46 182.220   3
   2  -4  -8 1752.93 188.982   2
  -2   4  -8 1416.47 158.869   3
  -2  -4  10 88828.9 7392.87   1
   2  -4 -10 76070.1 7364.58   1
   2  -4 -10 56027.5 7367.18   1
   2   4  10 80554.5 7367.24   1
  -2  -4  10 74545.5 7361.83   1
  -2   4 -10 66310.9 7383.18   1
   2   4  10 87261.2 7383.76   6
  -2  -4  10 82021.1 7388.57   6
  -2  -4  10 79995.5 7378.86   5
  -2   4 -10 85643.3 7366.40   4
   2  -4 -10 83169.0 7392.88   3
  -2   4 -10 75676.0 7364.84   3
   2  -4 -10 103853. 7394.64   2
  -2  -4  12 12736.3 1153.03   1
  -2   4 -12 11457.8 1143.93   1
   2  -4 -12 12184.1 1135.60   1
   2   4  12 11387.8 1121.56   1
  -2  -4  12 12114.6 1134.59   6
  -2  -4  12 11531.4 1127.12   5
   2  -4 -12 16069.0 1175.48   4
  -2   4 -12 12463.3 1111.19   4
   2  -4 -12 10263.0 1131.24   3
   2   4  12 11042.8 1097.34   2
  -2   4 -12 10242.8 1110.62   3
  -2  -4  14 10783.5 1186.76   1
   2   4  14 9817.47 1164.53   1
   2  -4 -14 13702.0 1176.09   1
   2   4  14 11967.8 1157.20   6
  -2  -4  14 13490.4 1176.25   6
  -2  -4  14 11995.9 1168.89   5
   2  -4 -14 13043.7 1203.79   4
   2  -4 -14 11735.7 1174.75   3
   2  -4 -14 12919.6 1147.08   2
  -2   4 -14 11120.9 1152.55   3
  -2   4 -16 569.433 80.1627   4
   2  -4 -16 631.826 115.303   4
  -2  -4  16 676.208 103.084   6
   2   4  16 641.852 89.5515   6
  -2   4 -16 796.629 95.8959   3
   2   4  16 742.844 94.9946   5
  -2  -4  18 163.029 43.8387   5
   2   4  18 161.046 38.3061   6
   2   4  18 202.277 37.6806   5
   2  -4 -18 50.4112 36.1516   4
  -2   4 -18 152.692 32.3970   4
  -2   4 -18 121.108 36.2590   3
   2  -4 -20 13409.0 1637.64   4
  -2  -4  20 17690.4 1640.62   6
   2   4  20 17228.7 1614.65   6
   2  -4 -20 16319.3 1639.21   3
  -2   4 -20 16931.4 1629.49   3
  -2  -4  20 20996.7 1655.22   5
   2   4  20 17056.6 1614.02   5
   2  -4 -22 13958.8 1398.95   4
   2   4  22 14737.4 1375.05   6
  -2  -4  22 13988.8 1396.43   6
   2  -4 -22 14507.3 1405.11   3
  -2  -4  22 14275.9 1402.53   5
   2   4  22 14519.0 1373.82   5
   2  -4 -24 5812.40 514.907   4
  -2  -4  24 4760.35 506.893   6
   2  -4 -24 4720.92 512.068   3
  -2  -4  24 4436.83 507.821   5
   2   4  24 4757.92 488.848   5
  -2  -4  26 129.160 41.4567   6
   2   4  26 132.324 37.2603   6
   2  -4 -26 322.492 54.7694   4
   2   4  26 116.044 34.9903   5
  -2  -4  26 306.319 60.1694   5
  -2   4 -26 354.262 56.8263   2
   2  -4 -26 148.301 46.5059   3
  -2   4 -26 156.671 46.7020   3
   2   4  28 505.786 66.2774   5
  -2   4 -28 443.814 67.2174   2
   2   4  28 301.402 60.4026   6
   2   5 -25 37.6653 20.5693   3
   2   5 -25 25.7261 15.4256   2
  -2   5  23 342.818 53.0128   5
   2   5 -23 194.012 51.8944   2
   2  -5  23 183.549 57.3867   6
   2   5 -23 317.749 62.1492   3
   2   5 -21 88.9289 32.9838   3
  -2  -5 -21 49.5570 24.8629   4
  -2   5  21 131.506 30.9096   5
   2   5 -21 101.657 32.3757   2
  -2   5  19 199.736 42.5749   5
  -2  -5 -19 212.268 49.9437   4
   2  -5  19 272.082 65.3427   6
   2   5 -19 118.466 47.2713   3
  -2  -5 -17 101.932 38.0972   4
   2   5 -17 26.4573 24.6213   2
   2  -5  17 113.843 42.3703   6
   2   5 -17 84.9936 37.5616   3
  -2  -5 -17 86.3897 27.5401   3
  -2   5  15 32.8981 24.3520   5
  -2  -5 -15 71.8645 36.3014   4
   2  -5  15 120.679 44.4947   2
   2   5 -15 154.901 47.6721   2
   2  -5  15 26.1582 20.7570   6
  -2  -5 -15 46.9648 19.1110   3
   2   5 -15 37.7975 29.4182   3
   2  -5  13 2010.21 190.156   6
  -2   5  13 1401.99 150.102   6
  -2   5  13 1399.41 176.932   5
   2   5 -13 1760.70 210.669   2
  -2  -5 -13 1394.82 186.151   4
  -2  -5 -13 1178.84 155.986   3
   2  -5  13 1278.23 181.113   2
   2   5 -13 564.011 164.872   3
  -2  -5 -11 310.413 54.3986   1
   2  -5  11 274.544 47.6185   1
  -2   5  11 238.295 47.4291   1
  -2   5  11 250.739 38.8763   6
   2  -5  11 260.596 67.8935   2
   2   5 -11 159.815 61.0376   2
  -2   5  11 104.393 45.5005   5
  -2  -5 -11 239.151 44.1753   3
   2   5 -11 111.962 51.4595   3
   2  -5   9 191.237 33.3948   1
   2   5  -9 120.657 36.3390   1
  -2  -5  -9 112.308 35.5262   1
  -2   5   9 73.8180 28.9686   1
   2  -5   9 145.351 39.5305   6
  -2   5   9 90.7349 22.8989   6
   2   5  -9 103.985 61.5250   2
   2  -5   9 67.5218 40.6899   2
  -2   5   9 66.1773 30.3511   5
  -2  -5  -9 113.038 43.9302   4
  -2  -5  -9 94.7256 28.0352   3
   2   5  -9 62.7370 37.9923   3
   2  -5   7 191.576 44.8761   6
  -2  -5  -7 306.710 51.6991   5
  -2   5   7 176.740 36.7364   6
  -2  -5  -7 107.332 43.3771   4
  -2   5   7 302.132 62.1380   5
  -2  -5  -7 131.440 36.7602   1
   2   5  -7 179.266 44.3357   1
  -2   5   7 62.5901 19.8982   1
  -2   5   7 238.796 29.4832   1
   2   5  -7 157.792 44.2120   3
   2   5  -5 1249.52 138.542   1
  -2  -5  -5 993.622 125.033   1
   2  -5   5 1166.95 123.127   1
   2  -5   5 1082.29 115.579   1
   2  -5   5 997.399 136.420   6
  -2   5   5 653.457 117.350   6
  -2  -5  -5 1025.08 137.005   5
  -2  -5  -5 1066.15 150.566   4
   2   5  -5 1092.62 131.839   3
   2  -5   5 1336.97 173.458   2
   2   5  -3 2060.65 196.522   1
   2  -5   3 1042.20 170.134   1
   2   5  -3 2287.53 185.432   1
   2  -5   3 2141.07 178.831   1
  -2  -5  -3 1900.59 192.876   1
  -2  -5  -3 1674.37 179.878   1
   2  -5   3 1862.91 207.408   6
  -2   5   3 2358.03 227.954   5
  -2  -5  -3 1878.24 215.464   5
   2   5  -3 2787.07 276.847   2
  -2  -5  -3 1833.74 217.002   4
  -2   5   3 2002.20 213.280   4
   2   5  -3 1988.36 191.186   3
   2  -5   3 3291.60 288.979   2
  -2  -5  -1 50.6180 14.0974   1
  -2  -5  -1 41.2849 17.7035   1
   2  -5   1 59.3448 24.9953   6
  -2  -5  -1 65.2622 27.4283   5
   2  -5   1 45.6627 35.1118   2
   2   5  -1 16.1544 20.5389   2
  -2   5   1 58.9989 27.8251   5
  -2  -5  -1 32.6580 19.6100   4
  -2   5   1 32.9673 22.0357   4
   2   5  -1 6.07772 18.9898   1
   2   5   1 5.61900 9.30174   1
  -2  -5   1 65.6661 21.3462   1
  -2  -5   1 41.9603 13.0906   1
   2  -5  -1 9.43137 12.2992   6
  -2  -5   1 55.7669 26.2794   5
   2  -5  -1 69.5621 41.0709   2
   2   5   1 13.6322 29.6769   2
  -2   5  -1 54.5211 25.7033   5
  -2  -5   1 46.8591 23.6586   4
   2  -5  -1 61.6457 26.8835   3
  -2   5  -1 31.8384 21.2403   4
   2   5   1 29.4174 12.8067   3
  -2  -5   3 1913.92 205.178   1
  -2   5  -3 2113.17 192.743   1
   2   5   3 1981.83 200.762   1
  -2   5  -3 1723.28 192.520   1
  -2  -5   3 2199.70 202.018   1
  -2  -5   3 1873.90 234.235   6
   2   5   3 1483.84 220.869   6
  -2   5  -3 2297.14 226.926   5
   2   5   3 1724.09 226.230   2
  -2  -5   3 1969.63 215.282   4
  -2   5  -3 2015.25 222.792   4
   2  -5  -3 2306.52 237.791   3
   2  -5  -3 1540.12 251.964   2
   2   5   3 1788.43 197.858   3
  -2  -5   5 1034.16 140.101   6
   2   5   5 1084.63 138.957   6
  -2  -5   5 929.997 128.958   5
  -2   5  -5 1028.45 123.023   5
   2   5   5 1103.12 135.134   2
  -2  -5   5 898.362 112.149   4
  -2   5  -5 770.109 115.954   4
   2  -5  -5 1031.70 164.798   2
  -2   5  -5 901.046 118.859   3
   2   5   5 900.339 106.465   3
  -2   5  -5 490.551 103.555   1
  -2   5  -5 1120.69 111.132   1
   2   5   5 1170.86 110.139   1
  -2   5  -7 146.322 39.3871   1
  -2  -5   7 240.711 44.5851   1
  -2  -5   7 120.161 41.7658   6
  -2  -5   7 250.365 49.1987   5
   2   5   7 240.040 50.0725   2
   2  -5  -7 262.697 65.3965   2
  -2   5  -7 134.781 31.5565   5
  -2   5  -7 157.045 34.9190   4
   2   5   7 192.331 33.4351   1
   2  -5  -7 151.728 27.6443   1
   2  -5  -7 116.614 22.3665   1
   2   5   9 132.315 29.9983   1
  -2  -5   9 112.856 38.3888   6
  -2  -5   9 70.6167 30.3237   5
   2   5   9 164.531 40.3209   6
  -2   5  -9 126.649 36.9539   1
  -2  -5   9 84.1777 35.3231   1
   2  -5  -9 92.4850 38.5503   2
   2   5   9 131.130 33.7436   2
  -2   5  -9 125.839 29.8033   4
  -2   5  -9 131.911 31.0392   3
   2   5  11 180.141 43.1482   1
   2  -5 -11 198.825 42.9276   1
  -2  -5  11 208.540 50.1938   6
  -2  -5  11 246.058 53.3174   5
   2   5  11 242.258 48.8835   6
  -2   5 -11 325.685 63.6716   1
  -2  -5  11 89.0621 37.9193   1
   2   5  11 260.519 42.1036   2
   2  -5 -11 246.646 55.0067   2
  -2   5 -11 257.936 43.9085   4
   2  -5 -11 346.923 61.4142   3
  -2   5 -11 167.937 37.5941   3
   2  -5 -13 1419.89 157.110   1
   2   5  13 1397.77 154.769   6
  -2  -5  13 1327.97 163.004   6
  -2   5 -13 1396.71 146.232   4
   2  -5 -13 1292.98 163.986   3
   2  -5 -13 957.217 145.857   2
  -2   5 -13 1232.74 146.547   3
  -2  -5  15 20.1057 13.9671   5
   2   5  15 70.5008 24.0707   6
  -2  -5  15 51.8739 26.6086   6
   2   5  15 55.2676 24.9003   5
  -2   5 -15 71.6640 19.3734   4
  -2   5 -15 80.3849 22.0041   3
   2  -5 -15 67.1926 30.2710   3
   2   5  17 61.3738 22.6332   5
   2  -5 -17 30.5799 24.2408   4
  -2  -5  17 75.0326 29.0964   5
  -2  -5  17 20.9783 17.2805   6
   2   5  17 64.0825 23.5189   6
  -2   5 -17 78.1892 23.8840   3
   2   5  19 146.527 32.7960   5
   2  -5 -19 158.822 49.9436   4
  -2  -5  19 206.416 47.6428   5
  -2  -5  19 128.597 39.5409   6
   2   5  19 159.769 32.2532   6
   2  -5 -19 217.515 48.6306   3
  -2   5 -19 158.708 35.1470   3
   2   5  21 122.967 28.9037   5
   2  -5 -21 91.2796 34.0392   4
  -2  -5  21 110.199 35.5922   5
   2   5  21 104.561 25.0024   6
   2  -5 -21 106.354 37.4725   3
  -2   5 -21 93.6980 28.8792   3
   2   5  23 225.794 42.2087   5
  -2  -5  23 289.332 60.1211   5
  -2  -5  23 211.822 49.6992   6
   2   5  23 309.680 46.5176   6
  -2   5 -23 197.728 46.8109   3
   2  -5 -23 255.052 56.3555   3
  -2   5 -25 41.8114 20.9651   2
  -2  -5  25 10.8164 19.1926   6
   2   5  25 12.4800 13.6359   6
   2   5  25 25.2577 13.7951   5
   2   6 -22 5903.35 631.286   2
   2   6 -22 6231.14 642.756   3
   2  -6  22 7714.40 662.427   6
  -2   6  20 9630.16 862.359   5
  -2  -6 -20 8590.33 871.710   4
   2   6 -20 8409.43 866.448   2
   2   6 -20 7198.15 873.102   3
   2  -6  20 10713.7 892.149   6
   2   6 -18 52.5792 24.8595   2
   2  -6  18 23.6747 18.5113   6
   2   6 -18 14.3248 25.5804   3
  -2   6  18 32.6189 18.0564   5
  -2  -6 -18 76.9907 29.3755   4
   2   6 -16 114.494 40.9800   2
   2  -6  16 231.268 48.3628   6
   2   6 -16 127.325 46.2535   3
  -2  -6 -16 171.449 46.3921   4
  -2   6  16 84.1240 32.4309   5
   2  -6  14 6919.93 594.774   6
  -2   6  14 5364.86 585.949   5
  -2  -6 -14 5516.34 598.007   4
   2   6 -14 7549.16 627.954   2
   2  -6  14 7151.71 615.683   2
  -2   6  12 3114.73 461.304   5
  -2  -6 -12 3943.57 479.794   4
   2   6 -12 7495.14 551.383   2
   2   6 -12 4455.70 494.606   3
   2  -6  12 6190.51 481.797   6
   2   6 -10 36294.3 3245.52   2
  -2  -6 -10 30503.0 3194.85   4
   2   6 -10 36677.9 3205.44   3
   2  -6  10 32701.1 3217.18   2
   2  -6   8 237.193 50.4627   6
  -2   6   8 206.570 40.7341   6
  -2  -6  -8 276.716 48.8992   5
   2  -6   8 200.793 63.8537   2
   2   6  -8 196.466 70.7520   2
  -2  -6  -8 181.829 50.4325   4
  -2   6   8 265.377 55.4190   5
  -2  -6  -8 176.925 33.9809   1
   2  -6   8 110.397 24.7658   1
   2   6  -8 172.695 46.5670   3
   2  -6   6 556.013 89.4273   6
  -2   6   6 507.628 80.3593   6
  -2  -6  -6 733.566 91.5980   5
   2   6  -6 732.773 130.931   2
   2  -6   6 577.102 116.598   2
   2   6  -6 670.955 91.0746   3
  -2   6   6 639.632 88.4079   4
   2   6  -6 427.367 73.1405   1
  -2  -6  -6 522.201 66.1432   1
   2   6  -4 3931.00 427.371   1
  -2   6   4 4190.44 447.425   6
   2  -6   4 4732.24 458.043   6
  -2  -6  -4 4267.40 452.546   5
  -2   6   4 6078.18 475.965   5
   2   6  -4 6645.69 525.793   2
  -2  -6  -4 4656.10 460.184   4
   2   6  -4 3935.95 439.079   3
  -2   6   4 4266.90 451.213   4
   2  -6   4 5740.93 542.795   2
   2  -6   2 1188.75 141.493   6
  -2   6   2 1411.86 152.314   5
  -2  -6  -2 1331.31 145.084   5
   2   6  -2 1066.38 155.043   2
   2  -6   2 971.012 193.753   2
  -2  -6  -2 1039.44 139.645   4
   2   6  -2 939.907 118.490   3
  -2   6   2 1179.22 137.547   4
  -2  -6  -2 1007.80 106.235   1
   2   6  -2 1063.21 111.627   1
   2  -6   0 56720.4 3065.27   6
  -2  -6   0 68045.3 3074.13   5
  -2  -6   0 58955.7 3065.36   4
   2  -6   0 55464.2 3217.36   2
   2   6   0 56384.2 3024.32   3
  -2  -6   0 62868.4 3009.68   1
   2   6   2 1156.94 96.9089   3
  -2   6  -2 921.778 108.519   3
  -2   6  -2 1438.31 137.313   5
  -2  -6   2 1281.54 124.738   5
   2   6   2 876.298 117.086   2
  -2  -6   2 1057.56 114.351   4
  -2   6  -2 1125.23 116.169   4
  -2  -6   2 1142.99 95.9497   1
   2   6   4 4300.91 434.776   1
  -2  -6   4 3918.42 436.562   1
   2   6   4 4506.46 461.532   6
  -2  -6   4 5010.55 460.133   5
  -2   6  -4 4548.94 455.598   5
   2   6   4 4705.10 459.178   2
  -2   6  -4 4555.34 449.461   4
  -2  -6   4 4175.89 443.624   4
   2  -6  -4 4946.82 465.026   3
   2  -6  -4 5395.23 540.690   2
  -2   6  -4 4327.71 446.775   3
   2   6   6 616.411 83.9424   1
  -2  -6   6 553.033 75.9873   1
   2   6   6 614.807 89.3315   6
  -2  -6   6 773.514 99.8721   6
  -2  -6   6 554.664 82.3525   5
   2   6   6 630.411 86.7298   2
   2  -6  -6 505.374 109.602   2
  -2   6  -6 487.963 72.9099   4
   2  -6  -6 553.453 88.3789   3
  -2   6  -6 398.992 70.1985   3
  -2   6  -8 152.121 28.3006   1
  -2  -6   8 220.005 51.0070   6
   2  -6  -8 144.829 53.1872   2
   2   6   8 371.139 58.6619   2
  -2  -6   8 186.139 43.3333   5
   2   6   8 278.449 52.1480   6
  -2   6  -8 196.549 40.7613   4
   2  -6  -8 251.264 54.0211   3
  -2   6  -8 252.763 43.0872   3
   2   6  10 33098.8 3210.65   6
  -2   6 -10 31998.6 3199.26   4
   2  -6 -10 37490.7 3223.72   3
   2  -6 -10 33974.4 3225.77   2
  -2   6 -10 33351.1 3198.85   3
  -2  -6  10 36536.2 3214.59   5
   2   6  12 5993.28 599.491   6
  -2  -6  12 6566.82 613.918   6
   2  -6 -12 6326.10 613.273   3
  -2   6 -12 5809.89 590.937   3
  -2  -6  12 6097.35 606.549   5
   2   6  14 8428.76 692.396   5
  -2  -6  14 6876.43 691.933   5
   2   6  14 6122.83 677.891   6
  -2  -6  14 6855.86 692.851   6
   2  -6 -14 7164.15 696.571   3
   2   6  16 171.643 36.0909   5
   2  -6 -16 158.623 39.7353   3
  -2  -6  16 112.220 33.9828   6
   2   6  18 22.0884 12.4098   6
  -2  -6  18 37.6389 18.8731   6
   2   6  18 42.4111 17.2430   5
  -2  -6  18 82.1517 27.3922   5
  -2  -6  20 9398.74 845.971   5
   2   6  20 9906.00 826.012   5
   2  -6 -20 8146.28 835.533   3
  -2   6 -20 7895.13 822.485   3
  -2  -6  20 8031.30 833.610   6
   2   6  20 8233.29 817.910   6
   2   6  22 6976.83 672.728   6
   2  -6 -22 6965.77 692.433   3
   2  -7  17 9.24706 14.1332   6
  -2  -7 -17-10.5626 13.1818   4
  -2   7  17 7.49408 6.61718   5
   2   7 -15 144.853 42.8221   2
   2  -7  15 96.8452 29.3827   6
  -2  -7 -15 67.9069 29.6081   4
   2  -7  13 191.217 45.2776   6
  -2  -7 -13 209.642 51.7655   4
  -2   7  13 228.573 47.7940   5
   2  -7  11 231.685 47.1869   6
  -2   7  11 154.104 44.9748   5
   2   7  -9 267.378 76.5641   2
  -2   7   9 195.327 44.0294   4
   2  -7   9 195.800 44.3543   6
  -2  -7  -9 232.516 50.3790   4
  -2   7   9 166.192 44.4957   5
   2   7  -7 280.051 82.4347   2
   2  -7   7 367.436 85.7051   2
  -2   7   7 219.893 45.2874   4
   2  -7   7 203.068 45.9388   6
  -2  -7  -7 143.701 40.8221   4
  -2   7   7 285.608 54.8023   5
  -2  -7  -5 567.018 93.5827   4
   2   7  -5 888.169 136.086   2
  -2  -7  -5 706.269 93.5131   5
   2  -7   5 694.095 100.513   6
  -2  -7  -3 617.002 94.1855   4
  -2   7   3 620.167 91.2269   4
  -2   7   3 522.602 90.1185   6
  -2  -7  -3 834.914 97.1034   5
  -2   7   3 725.420 105.040   5
  -2  -7  -1 34.7397 20.6130   4
   2   7  -1 36.2249 26.3604   2
  -2   7   1 33.0355 18.2337   4
  -2  -7  -1 49.2901 19.5352   5
  -2  -7   1 25.2523 17.0624   5
   2   7   1 41.3291 22.6706   6
   2  -7  -1-28.5507 25.4926   2
   2   7   1 20.1794 20.2874   2
  -2   7  -1 65.8382 29.3068   5
  -2  -7   1 33.4397 19.9041   4
  -2   7  -1 47.5432 21.3361   4
  -2   7  -1 63.2006 24.4609   3
  -2   7  -3 627.530 83.0224   4
  -2  -7   3 665.668 87.5976   5
   2   7   3 452.863 81.8554   6
  -2   7  -3 679.011 84.7596   3
   2   7   3 481.603 82.2102   2
  -2   7  -5 523.303 76.0214   4
   2   7   5 485.033 79.1385   2
   2   7   5 506.911 82.0154   6
  -2  -7   5 654.586 82.8955   5
  -2   7  -5 593.587 77.1023   3
  -2  -7   7 318.468 55.9211   6
  -2   7  -7 271.759 41.6312   4
  -2   7  -7 140.110 32.4995   3
   2   7   7 172.942 40.8990   6
  -2  -7   7 157.041 37.9194   5
  -2  -7   9 244.935 49.0852   6
   2  -7  -9 264.974 48.1787   3
  -2   7  -9 139.840 31.6104   3
  -2  -7   9 196.927 41.6205   5
   2   7   9 224.114 42.5831   6
  -2  -7  11 229.475 49.7767   6
   2  -7 -11 302.296 54.5123   3
  -2   7 -11 269.739 43.5988   3
  -2  -7  11 372.621 58.0996   5
  -2  -7  13 301.759 56.7474   6
   2   7  13 242.843 46.9424   6
   2   7  13 398.983 57.7659   5
  -2  -7  13 338.586 57.4808   5
   2  -7 -13 255.487 53.1533   3
  -2   7 -13 362.081 49.1801   3
   2   7  15 115.217 27.2181   5
  -2  -7  15 43.7941 22.1156   5
   2   7  15 88.7058 23.9484   6
   2  -7 -15 59.1235 25.0277   3
  -2   7 -15 95.5086 21.8944   3
   2   7  17 5.06657 8.95686   6
  -2  -7  17 8.10071 10.1222   6
   2  -7 -17 8.44668 12.9192   3
  -2   7 -17 4.92795 6.17298   3
   2   7  17 5.72764 8.76967   5
   2  -7 -19 352.452 61.0488   3
   2  -8  14 2584.67 271.975   6
  -2  -8 -12 2056.90 230.348   4
  -2  -8 -10 10441.2 771.817   4
   2   8 -10 9843.23 845.566   2
   2  -8  10 10663.9 766.401   6
   2   8  -8 118.512 55.8957   2
  -2   8   8 101.032 29.3675   4
   2  -8   8 109.869 29.0102   6
  -2   8   8 70.8326 28.2041   5
  -2  -8  -8 44.1736 22.1019   4
   2   8  -6 409.099 89.5405   2
  -2   8   6 262.425 47.9091   4
   2  -8   6 341.191 54.9128   6
  -2  -8  -6 287.689 51.3682   4
  -2   8   6 158.669 47.3282   5
  -2  -8  -4 1088.10 162.043   4
  -2   8   4 1667.18 169.085   4
   2   8  -4 1798.28 200.275   2
  -2   8   4 1499.17 183.313   5
   2   8  -2 320.290 68.2261   2
   2   8  -2 391.367 67.0121   6
  -2  -8  -2 459.620 61.7203   5
  -2   8   2 365.688 61.8333   3
   2   8   0 16484.6 1643.65   6
  -2  -8   0 16409.4 1634.76   5
  -2   8   0 17130.2 1637.58   4
  -2   8   0 21056.6 1644.70   3
   2   8   0 15321.4 1642.67   2
  -2   8  -2 447.700 61.7364   4
   2   8   2 286.248 55.8208   2
  -2   8  -2 368.906 57.0097   3
  -2  -8   2 361.218 57.0129   5
   2   8   2 350.871 61.3590   6
  -2  -8   4 1230.03 154.310   5
  -2   8  -4 1347.99 151.781   3
   2   8   4 1618.13 164.939   6
  -2  -8   6 316.644 49.9027   5
   2   8   6 198.119 42.6282   6
  -2   8  -6 228.482 39.3181   3
  -2  -8   8 58.4512 21.1910   5
   2   8   8 55.9991 19.4110   6
  -2   8  -8 65.8313 18.2466   3
  -2  -8  10 11922.2 1058.37   5
   2  -8 -10 9602.85 1051.77   3
  -2   8 -10 10930.9 1044.78   3
  -2  -8  10 12047.1 1063.09   6
   2   8  10 10876.6 1050.28   6
  -2   8 -12 2050.72 209.229   3
   2   8  12 2018.10 212.117   6
   2  -8 -14 2149.38 228.755   3
  -2   9   3 304.166 50.4741   4
   2   9  -1 16.4639 12.6729   2
  -2   9  -1 11.8262 14.7969   2
   3   0   0-8.66139 13.2422   6
  -3   0   0-11.7908 18.0226   5
  -3   0   0 16.8687 21.0513   1
  -3   0   0-19.9335 24.8747   1
   3   0   0-17.6699 15.5951   1
   3   0   0 14.1598 24.9889   2
  -3   0   0 12.6289 19.3031   4
   3   0   0-11.5328 10.1834   3
   3   0   0-19.4530 17.1677   1
   3   0   2-17.0743 26.0918   1
   3   0  -2-7.73860 9.65559   6
   3   0   2 8.36244 12.7789   6
  -3   0   2 13.1388 20.0778   5
   3   0  -2 10.0062 15.2908   6
  -3   0  -2-10.5415 9.30041   5
   3   0  -2 18.7674 23.4163   1
  -3   0  -2-20.8854 26.0590   1
   3   0  -2-21.9685 19.3821   1
  -3   0   2-20.5625 18.1416   1
  -3   0   2-17.5820 21.9373   1
   3   0   2 16.8180 14.8379   1
  -3   0  -2 16.2833 14.3662   1
   3   0   2-12.6105 19.2704   2
  -3   0   2 12.6638 15.8008   4
  -3   0  -2-11.5372 14.3951   4
   3   0   2 9.88249 15.1017   3
   3   0  -2 12.5109 22.0760   3
   3   0   4 15.6129 27.5496   1
  -3   0  -4-19.6859 17.3685   1
   3   0  -4-16.0524 24.5303   1
   3   0   4-15.8171 19.7355   1
   3   0  -4 21.8498 19.2776   1
  -3   0  -4 14.7688 13.0304   1
  -3   0   4-18.0987 22.5822   1
   3   0  -4 6.26041 7.81191   6
   3   0   4 8.72573 15.3972   6
  -3   0  -4-9.42334 14.4005   5
  -3   0   4-12.9125 16.1114   5
   3   0  -4 9.25859 11.5525   6
   3   0   4-11.7443 14.6539   2
   3   0  -4 16.3349 24.9620   2
  -3   0   4-12.1685 18.5953   4
   3   0  -4 27.9758 24.6823   3
  -3   0  -4 8.65058 13.2196   3
   3   0   6-14.8515 13.1042   1
   3   0  -6-15.0238 18.7463   1
   3   0   6 15.9372 14.0620   1
  -3   0  -6-13.7733 17.1861   1
  -3   0   6-18.7825 23.4358   1
   3   0  -6 21.6295 19.0838   1
  -3   0   6 17.8309 22.2486   1
   3   0   6 28.4512 18.7104   6
  -3   0   6-7.83511 13.8265   6
  -3   0  -6-7.26721 12.8245   5
   3   0  -6 17.3378 26.4950   2
  -3   0   6-12.8502 19.6376   5
  -3   0  -6 11.3622 17.3639   4
  -3   0   6 11.2097 19.7807   4
  -3   0  -6 8.24125 10.2843   3
   3   0  -6-14.9667 18.6750   3
   3   0  -8-13.2697 20.2780   1
  -3   0  -8-17.6864 15.6043   1
   3   0   8-14.7927 18.4573   1
   3   0  -8 20.9418 18.4765   1
  -3   0  -8-12.3362 10.8842   1
  -3   0   8-17.0011 21.2127   1
   3   0   8 21.2159 20.9276   6
   3   0  -8 5.50974 12.8615   6
  -3   0  -8 6.48948 9.91720   5
   3   0   8-10.4475 22.5783   2
   3   0  -8-18.3498 22.8955   2
  -3   0   8-13.0112 16.2345   5
  -3   0   8-10.3038 15.7457   4
  -3   0  -8 10.9229 13.6289   4
  -3   0  -8 8.07969 14.2572   3
   3   0  -8-14.6711 12.9442   3
  -3   0 -10-17.0157 15.0169   1
  -3   0 -10 11.8852 18.1658   1
  -3   0  10-15.9683 19.9273   1
   3   0  10-14.8049 18.4759   1
   3   0 -10 19.5853 29.9311   1
  -3   0  10-8.14102 7.19196   6
   3   0  10 11.6547 22.9954   6
  -3   0 -10-6.41392 11.3236   5
   3   0 -10-18.6018 23.2126   2
   3   0  10-10.1282 15.4816   2
  -3   0  10-13.6487 17.0337   5
  -3   0 -10 10.8378 16.5657   4
  -3   0  10-9.92676 17.5199   4
  -3   0 -10-9.20241 16.2421   3
   3   0  12 12.7804 15.9464   1
   3   0 -12-12.5818 11.1007   1
  -3   0 -12-16.4537 20.5296   1
  -3   0  12 15.5466 23.7573   1
   3   0  12-12.5887 19.2373   6
  -3   0  12-8.47052 12.9442   6
   3   0  12-9.52290 16.8036   2
   3   0 -12-18.5963 23.2029   2
  -3   0  12 14.9827 13.2189   1
   3   0  12-14.1746 17.6859   1
   3   0 -12-18.2237 22.7380   1
  -3   0 -12 11.3225 9.98962   1
   3   0  12 6.69919 11.8211   5
  -3   0  12-14.3767 25.3681   5
  -3   0  12 10.0430 12.5309   4
  -3   0 -12 11.3809 14.2003   4
  -3   0 -12 12.5680 22.1767   3
  -3   0  14-9.59927 14.6704   6
   3   0  14 13.3434 16.6501   6
   3   0 -14 18.4362 16.2670   2
   3   0  14-8.82085 17.4031   2
  -3   0  14-14.4442 18.0234   1
   3   0  14 14.3405 17.8941   1
   3   0 -14-18.6802 23.3084   1
  -3   0 -14-12.0405 18.4007   1
   3   0  14 6.38537 9.75993   5
  -3   0 -14-16.8274 20.9968   3
   3   0 -14 18.1651 22.6658   3
   3   0  14-13.3715 11.7991   1
  -3   0 -14-17.0248 21.2431   1
   3   0 -14-12.9946 16.2148   1
  -3   0  14 16.2998 24.9091   1
  -3   0 -16-18.1012 22.5851   1
   3   0 -16-14.3599 21.9438   1
  -3   0  16-17.9465 22.3920   1
   3   0  16 13.0808 16.3211   1
  -3   0  16-11.4153 10.0713   6
   3   0  16 13.2898 23.4502   6
   3   0  16-8.56169 18.5027   2
  -3   0  16-14.4558 18.0367   1
   3   0  16 15.1803 13.3931   1
  -3   0 -16 12.0293 25.9965   1
   3   0 -16 19.9165 24.8501   1
  -3   0  16 14.3010 12.6173   5
   3   0  16 7.65190 13.5020   5
  -3   0 -16-12.9266 16.1286   4
  -3   0  16-11.7662 17.9803   4
  -3   0 -16-20.1273 17.7576   3
   3   0 -16 19.0528 23.7725   3
   3   0 -18-15.6201 13.7814   1
   3   0  18 13.2961 20.3184   1
  -3   0  18-19.7326 17.4097   1
  -3   0  18-13.4319 20.5259   6
   3   0  18-11.5959 14.4687   6
   3   0 -18-15.7712 24.1007   2
   3   0  18-8.31543 16.4051   2
  -3   0  18-14.7360 13.0015   1
  -3   0 -18 12.8209 19.5922   1
   3   0 -18-21.7546 27.1437   1
  -3   0  18 13.3034 23.4745   5
   3   0  18 16.4533 16.2299   5
  -3   0  18 12.7443 15.9016   4
  -3   0 -18-14.5115 12.8034   4
  -3   0 -18-20.5694 25.6649   3
   3   0 -18 19.2309 23.9949   3
  -3   0 -20-17.9038 15.7970   3
   3   0 -20-18.2936 22.8258   3
   3   0 -20-13.9940 24.6935   2
   3   0  20-8.82000 15.5642   2
  -3   0  20-15.4313 23.5818   1
   3   0  20-17.7370 15.6499   1
  -3   0 -20 27.6142 21.0998   1
   3   0 -20-21.9973 27.4469   1
  -3   0  20 11.8888 18.1686   5
   3   0  20 7.26072 12.8131   5
  -3   0 -20-14.9398 22.8306   4
  -3   0 -20 20.7928 25.9441   1
   3   0 -20-17.6798 15.5994   1
   3   0  20-15.0949 13.3190   1
  -3   0  20 42.9790 32.8392   1
   3   0  22-18.3215 27.9997   1
  -3   0  22-15.6527 19.5330   1
   3   0 -22-21.6212 26.9792   1
   3   0  22 8.51438 10.6289   6
  -3   0  22-15.2890 26.9801   6
  -3   0  22-10.4510 18.4443   5
   3   0  22-6.26308 11.0566   5
   3   0 -22-11.8415 20.8974   2
   3   0  22 10.6681 16.3058   2
  -3   0  22 12.6501 15.7873   4
   3   0 -22-16.5173 20.6116   3
  -3   0  24-14.4363 12.7367   6
   3   0  24-7.46640 11.4097   6
   3   0  24-5.39263 9.51550   5
  -3   0 -24 38.2205 22.4804   4
   3   0 -24 10.1687 15.5391   2
  -3   0  24 11.4525 14.2894   4
  -3   0 -24-12.7790 15.9445   3
   3   0 -24 14.5335 18.1336   3
   3   0  26-6.50269 8.13519   6
  -3   0  26-12.9008 11.3974   6
  -3   0 -26-10.9289 9.66046   3
   3   0 -26-12.3570 10.9183   3
  -3   0 -26 10.5819 18.6815   4
  -3   0  26-7.80992 13.7936   5
   3   0  28-5.81222 10.2558   6
  -3   0 -28 9.32355 11.6331   3
   3   0 -28 10.3905 12.9643   3
  -3   0 -28 8.95111 11.1684   4
  -3   0  28-6.81851 12.0315   5
  -3   0 -30-8.27871 10.3339   3
  -3   0 -30 7.54523 11.5341   4
  -3   0  30 6.02533 7.52399   5
  -3  -1 -31 1607.77 157.224   4
  -3  -1 -31 1037.56 147.455   3
  -3   1  29 3266.24 311.691   5
  -3  -1 -29 3583.53 327.553   4
   3  -1  29 3017.53 309.956   6
  -3  -1 -29 2443.49 315.073   3
  -3  -1 -27 10261.1 1135.73   3
   3  -1  27 11477.8 1126.57   6
   3   1 -25 5582.98 542.532   2
  -3  -1 -25 4331.60 536.976   3
   3   1 -25 6234.69 560.551   3
  -3   1  25 6495.28 565.037   4
  -3   1  25 5155.71 529.769   5
  -3   1  23 633.926 102.679   6
   3  -1  23 573.718 82.9326   6
  -3   1  23 679.629 89.7512   5
  -3  -1 -23 717.976 105.632   4
  -3  -1 -23 454.880 88.7738   3
   3   1 -23 780.069 111.428   3
   3  -1  23 521.132 94.9209   2
   3  -1  21 256.792 50.8736   6
  -3   1  21 240.219 63.6075   6
   3   1 -21 299.110 65.9226   2
  -3  -1 -21 353.412 67.3318   1
  -3  -1 -21 386.433 76.6628   4
  -3   1  21 266.002 52.4298   5
  -3  -1 -21 306.260 67.2404   3
   3   1 -21 330.562 74.4344   3
   3   1 -21 183.157 57.0736   1
   3  -1  21 315.891 68.7806   1
  -3   1  19 19312.4 1696.47   1
   3   1 -19 22365.1 1712.68   1
   3  -1  19 18344.2 1695.63   1
  -3  -1 -19 19859.4 1737.64   1
   3   1 -19 19310.9 1748.74   1
   3  -1  19 18347.8 1718.01   1
  -3   1  19 16661.7 1687.92   6
   3  -1  19 16078.4 1674.76   6
  -3   1  19 17411.9 1680.97   5
   3  -1  19 18115.1 1654.49   5
   3   1 -19 19227.8 1702.47   2
  -3  -1 -19 11569.8 1684.66   4
   3   1 -19 16695.3 1705.91   3
  -3  -1 -19 14598.9 1689.80   3
   3  -1  19 18825.0 1680.95   2
   3   1 -17 28554.8 2770.99   1
  -3   1  17 30957.3 2731.23   1
  -3  -1 -17 28239.0 2718.60   1
   3   1 -17 29197.4 2735.38   1
   3  -1  17 28265.8 2725.13   1
  -3  -1 -17 32068.6 2767.92   1
   3  -1  17 27958.6 2746.46   1
  -3   1  17 28204.6 2721.94   6
   3  -1  17 29873.2 2693.90   5
   3   1 -17 26544.2 2740.68   2
  -3  -1 -17 28647.0 2747.28   3
   3   1 -17 22277.9 2739.97   3
   3  -1  17 29364.1 2718.36   2
   3   1 -15 61194.0 5464.12   1
  -3   1  15 59880.3 5447.71   1
   3   1 -15 64866.1 5428.26   1
   3  -1  15 53176.7 5420.85   1
  -3  -1 -15 60088.4 5449.20   1
  -3   1  15 62557.2 5428.20   1
  -3  -1 -15 60811.8 5418.41   1
   3  -1  15 55932.1 5436.70   1
  -3   1  15 59859.7 5410.28   6
   3  -1  15 67832.1 5438.11   6
  -3   1  15 55002.1 5424.19   5
   3  -1  15 51642.4 5387.78   5
   3   1 -15 47423.4 5437.32   2
  -3  -1 -15 57136.6 5442.62   4
  -3   1  15 62737.8 5434.88   4
  -3  -1 -15 62273.2 5464.65   3
   3   1 -15 48506.6 5447.67   3
   3  -1  15 59224.2 5416.80   2
  -3   1  13 1651.36 223.278   1
   3   1 -13 1714.61 207.971   1
   3  -1  13 2073.06 219.888   1
  -3   1  13 1691.08 211.542   1
   3   1 -13 1706.04 233.970   1
  -3  -1 -13 1684.79 224.685   1
  -3  -1 -13 1808.40 205.596   1
   3  -1  13 1763.67 221.104   1
  -3   1  13 1811.13 192.911   6
   3  -1  13 2345.21 240.774   6
   3  -1  13 1981.13 188.672   5
  -3   1  13 1384.61 209.234   5
   3  -1  13 1544.67 178.952   5
   3   1 -13 1373.48 222.965   2
  -3  -1 -13 2070.75 227.745   4
  -3   1  13 1768.71 214.663   4
   3   1 -13 1478.06 227.773   3
   3  -1  13 2065.36 217.904   2
   3   1 -11 489.483 82.4221   1
   3  -1  11 482.383 84.8867   1
  -3  -1 -11 579.414 101.388   1
  -3   1  11 536.431 95.3402   1
  -3   1  11 587.994 94.7751   1
  -3  -1 -11 595.054 86.6185   1
   3  -1  11 463.362 90.7098   1
   3   1 -11 455.454 97.1083   1
  -3   1  11 468.797 65.4038   6
   3  -1  11 510.252 100.467   6
   3  -1  11 446.191 58.0263   5
   3  -1  11 564.874 62.8178   5
  -3  -1 -11 419.600 70.4374   5
   3   1 -11 392.770 96.6769   2
   3  -1  11 522.215 85.0563   2
  -3  -1 -11 757.647 101.270   4
  -3   1  11 401.463 86.1520   5
  -3   1  11 414.153 80.8105   4
  -3  -1 -11 242.994 84.1398   3
   3   1 -11 411.099 91.1479   3
  -3   1   9 38909.1 3202.59   1
   3   1  -9 32787.0 3181.34   1
   3   1  -9 36620.0 3228.86   1
   3  -1   9 33782.3 3186.47   1
  -3  -1  -9 33423.7 3209.33   1
  -3   1   9 37175.1 3217.28   1
  -3  -1  -9 31718.8 3177.96   1
   3  -1   9 33699.0 3198.43   1
  -3   1   9 28988.1 3147.48   6
   3  -1   9 37716.4 3243.78   6
   3  -1   9 33560.9 3146.87   5
   3  -1   9 34761.7 3147.29   5
  -3   1   9 40200.1 3201.89   5
  -3  -1  -9 32192.6 3168.82   5
   3   1  -9 36277.8 3224.61   2
  -3  -1  -9 32018.6 3186.44   4
  -3  -1  -9 31296.8 3202.63   3
   3   1  -9 31741.9 3197.76   3
   3  -1   9 39792.2 3194.00   2
  -3   1   7 22589.7 1889.13   1
  -3  -1  -7 17283.1 1856.82   1
   3  -1   7 18823.8 1873.87   1
   3  -1   7 20274.7 1859.10   2
   3  -1   7 19337.1 1819.51   5
  -3   1   7 17753.7 1854.59   5
  -3  -1  -7 19396.5 1844.97   5
   3   1  -7 20676.8 1890.98   2
  -3  -1  -7 19543.2 1857.36   4
  -3  -1  -7 21685.8 1847.40   3
   3   1  -7 18531.9 1859.60   3
  -3  -1  -7 18828.3 1832.22   3
  -3   1   7 19835.4 1857.56   4
   3   1  -7 15550.5 1851.04   1
   3  -1   7 21956.4 1869.54   1
  -3  -1  -7 20611.6 1889.67   1
  -3  -1  -5 252741. 25244.6   1
   3   1  -5 301571. 25262.5   1
   3  -1   5 270731. 25210.6   1
  -3   1   5 252875. 25217.5   1
   3   1  -5 293048. 25219.1   1
  -3  -1  -5 281393. 25213.5   1
   3  -1   5 270508. 25220.7   1
   3  -1   5 208357. 25243.8   6
   3  -1   5 271232. 25171.0   5
  -3  -1  -5 283514. 25202.0   5
   3   1  -5 292654. 25235.0   2
  -3   1   5 239646. 25204.4   4
  -3  -1  -5 267990. 25203.3   4
  -3  -1  -5 256321. 25177.9   3
   3   1  -5 288170. 25208.9   3
  -3  -1  -5 283017. 25173.1   3
   3  -1   5 255570. 25205.2   2
  -3  -1  -3 4306.21 474.517   1
   3   1  -3 3199.51 451.260   1
   3   1  -3 4161.96 438.141   1
  -3   1   3 4401.35 451.950   1
   3  -1   3 3682.78 430.031   1
   3  -1   3 4043.42 442.488   1
  -3   1   3 4211.26 445.279   1
  -3  -1  -3 3369.18 433.523   1
   3  -1   3 4331.44 471.003   6
  -3   1   3 3630.18 414.951   5
   3  -1   3 4469.11 401.746   5
  -3  -1  -3 4158.34 431.728   5
   3   1  -3 3477.49 440.353   2
  -3   1   3 4805.94 442.641   4
  -3  -1  -3 4137.92 422.365   4
   3   1  -3 3643.50 416.316   3
   3  -1   3 4070.22 426.718   2
  -3  -1  -3 4195.57 396.856   3
   3   1  -1 11741.4 1126.58   1
  -3  -1  -1 10486.9 1119.77   1
  -3   1   1 11434.6 1109.36   1
  -3   1   1 10318.5 1094.85   1
   3  -1   1 11005.7 1104.06   1
   3   1  -1 11025.2 1103.80   1
  -3  -1  -1 11090.5 1099.68   1
   3  -1   1 15123.7 1136.61   6
  -3   1   1 9203.74 1052.63   6
  -3   1   1 10840.0 1074.11   5
   3  -1   1 11988.8 1062.66   5
  -3  -1  -1 11900.4 1093.10   5
   3   1  -1 11591.7 1106.44   2
  -3   1   1 13454.8 1104.86   4
  -3  -1  -1 11593.3 1077.54   4
  -3  -1  -1 10730.4 1055.63   3
   3  -1   1 10294.6 1083.75   2
   3   1   1 8869.07 1038.18   1
  -3   1  -1 9968.84 1046.47   1
  -3  -1   1 8866.21 1047.70   1
  -3   1  -1 10262.5 1030.62   1
  -3  -1   1 8450.13 1030.95   1
   3   1   1 10681.5 1037.72   1
   3  -1  -1 12148.3 1055.63   1
   3   1   1 12326.5 1053.16   6
   3  -1  -1 11484.9 1024.90   6
  -3  -1   1 12735.9 1040.94   5
  -3   1  -1 11709.4 1012.04   5
   3   1   1 11573.3 1042.58   2
  -3  -1   1 10954.3 1012.55   4
  -3  -1   1 8604.99 994.246   3
   3   1   1 10042.0 992.684   3
   3  -1  -1 10581.6 1022.45   2
  -3   1  -3 4729.22 461.551   1
   3  -1  -3 4171.51 433.208   1
  -3  -1   3 4288.58 462.475   1
   3   1   3 4169.39 440.088   1
   3   1   3 3805.87 431.657   1
  -3  -1   3 4540.29 447.404   1
  -3   1  -3 3917.15 424.056   1
   3   1   3 4036.42 430.085   6
   3  -1  -3 4227.15 396.380   6
  -3   1  -3 3158.28 393.501   5
  -3  -1   3 4211.74 432.283   5
  -3  -1   3 4278.31 408.382   4
  -3   1  -3 4034.15 429.169   4
   3  -1  -3 3519.66 430.478   3
  -3  -1   3 3401.47 403.670   3
   3   1   3 4593.78 436.487   2
   3  -1  -3 4169.40 422.869   2
   3  -1  -5 296055. 25796.0   1
   3  -1  -5 275471. 25764.6   1
   3   1   5 262090. 25768.3   1
  -3  -1   5 270458. 25785.7   1
   3   1   5 264092. 25765.2   1
  -3  -1   5 272305. 25781.1   1
   3   1   5 288939. 25755.3   6
  -3  -1   5 286726. 25758.1   6
  -3  -1   5 247911. 25761.2   5
  -3   1  -5 297119. 25757.2   4
  -3  -1   5 224542. 25737.2   4
   3  -1  -5 318237. 25782.8   3
   3   1   5 296373. 25758.4   2
   3  -1  -5 273497. 25757.6   2
  -3   1  -5 300872. 25754.1   3
  -3  -1   7 20967.0 1902.83   1
   3  -1  -7 21233.7 1904.51   1
   3   1   7 20041.0 1883.33   1
  -3   1  -7 19776.4 1887.91   1
  -3  -1   7 22558.8 1903.71   1
  -3   1  -7 17170.2 1862.97   1
   3   1   7 20046.1 1880.67   1
   3   1   7 19470.6 1865.96   6
  -3  -1   7 19128.3 1868.09   6
  -3  -1   7 19142.5 1875.43   5
  -3   1  -7 19485.0 1831.34   5
  -3  -1   7 18081.8 1849.48   4
  -3   1  -7 19747.9 1863.89   4
   3  -1  -7 19382.0 1888.09   3
   3   1   7 19647.6 1860.92   2
   3  -1  -9 37728.9 3266.54   1
   3  -1  -9 35895.7 3288.00   1
   3   1   9 35745.7 3271.41   1
  -3   1  -9 32402.7 3268.85   1
  -3   1  -9 33703.7 3259.29   1
   3   1   9 31840.0 3266.42   1
  -3  -1   9 31733.5 3250.99   6
   3  -1  -9 33046.9 3224.79   6
   3   1   9 37700.7 3253.27   6
  -3  -1   9 32333.3 3261.70   5
  -3  -1   9 38031.3 3244.08   4
  -3   1  -9 32224.6 3250.25   4
   3  -1  -9 34547.3 3278.16   3
   3  -1  -9 36316.1 3271.93   2
   3   1   9 34599.8 3245.79   2
   3   1  11 481.091 89.2525   1
   3  -1 -11 523.837 102.378   1
  -3   1 -11 449.731 88.3412   1
   3   1  11 466.978 84.3947   6
   3  -1 -11 579.939 73.9695   6
  -3  -1  11 555.513 87.6173   6
  -3  -1  11 746.351 106.519   5
   3  -1 -11 519.464 94.0171   2
  -3  -1  11 588.731 79.8534   4
   3  -1 -11 533.845 97.0490   3
  -3   1 -11 492.225 81.7165   3
   3  -1 -11 367.291 83.5948   1
   3   1  11 462.939 91.7693   1
  -3   1 -11 567.720 98.2430   1
  -3  -1  13 1874.92 223.935   1
   3  -1 -13 1722.25 220.758   1
  -3  -1  13 1811.65 225.026   1
   3  -1 -13 1985.87 237.352   1
  -3   1 -13 1822.72 222.459   1
  -3   1 -13 2064.69 222.830   1
   3   1  13 1249.67 201.192   1
   3   1  13 1848.57 206.461   6
  -3  -1  13 2324.69 235.166   5
  -3   1 -13 1915.92 207.139   4
  -3  -1  13 1751.54 195.019   4
  -3   1 -13 2028.94 213.047   3
   3  -1 -13 1546.45 219.682   3
   3   1  13 1416.94 192.082   2
   3  -1 -13 1780.26 222.782   2
  -3  -1  15 58369.9 5519.83   1
  -3   1 -15 57642.0 5508.94   1
   3   1  15 64002.0 5515.97   1
  -3   1 -15 56998.2 5516.03   1
  -3  -1  15 60976.0 5522.47   1
   3   1  15 57449.7 5505.51   1
  -3  -1  15 60316.9 5501.34   6
  -3  -1  15 54820.2 5517.35   5
  -3   1 -15 65202.6 5500.09   4
  -3  -1  15 61619.8 5484.13   4
   3  -1 -15 50918.4 5519.66   3
  -3   1 -15 74350.0 5525.01   3
   3   1  15 57140.7 5478.31   2
   3  -1 -15 42198.5 5494.88   2
  -3  -1  17 29391.3 2700.31   1
  -3  -1  17 30568.3 2706.12   1
   3  -1 -17 29742.1 2705.45   1
   3   1  17 27972.5 2686.43   1
  -3   1 -17 30695.1 2704.16   1
   3  -1 -17 29421.5 2711.79   1
  -3   1 -17 27302.7 2687.68   1
   3   1  17 27408.6 2685.80   1
  -3  -1  17 29953.7 2686.56   6
   3   1  17 25781.8 2673.24   6
  -3  -1  17 27552.3 2694.41   5
   3   1  17 30713.1 2663.79   5
  -3   1 -17 27775.6 2673.59   4
  -3  -1  17 25439.7 2658.91   4
  -3   1 -17 36273.0 2719.78   3
   3   1  17 27819.3 2653.73   2
   3  -1 -17 22661.0 2672.42   2
  -3   1 -19 16795.0 1720.75   1
  -3  -1  19 19947.8 1736.76   1
  -3  -1  19 19678.6 1743.51   1
   3  -1 -19 20947.3 1751.84   1
   3   1  19 18939.3 1725.02   1
  -3   1 -19 17810.1 1729.68   1
   3  -1 -19 19072.5 1747.28   1
   3   1  19 19125.5 1723.75   1
  -3  -1  19 20274.9 1726.28   6
   3   1  19 12226.7 1692.50   6
  -3  -1  19 15564.2 1713.44   5
   3   1  19 19727.6 1699.23   5
  -3  -1  19 16255.1 1688.84   4
  -3   1 -19 20180.5 1754.47   3
   3  -1 -19 17313.9 1733.43   3
   3   1  19 18095.3 1683.81   2
  -3  -1  21 241.744 69.6482   1
  -3   1 -21 305.234 75.9142   1
  -3  -1  21 318.984 71.4164   6
   3   1  21 300.071 66.1290   6
   3  -1 -21 350.623 62.9253   2
   3   1  21 255.254 65.6518   1
  -3  -1  21 234.875 67.4947   1
   3   1  21 272.524 57.2874   5
  -3   1 -21 348.098 67.7789   4
  -3  -1  21 312.649 55.0806   4
  -3   1 -21 281.109 83.2564   3
   3  -1 -21 197.046 63.1766   3
  -3  -1  23 511.322 98.7728   6
   3   1  23 783.029 99.0195   6
  -3  -1  23 629.150 98.8803   5
   3   1  23 586.219 88.1266   5
  -3   1 -23 418.275 87.4847   4
  -3   1 -23 517.280 111.478   3
   3  -1 -23 498.832 100.503   3
  -3  -1  25 7379.82 663.653   5
   3   1  25 7137.70 649.174   5
   3  -1 -25 5718.74 669.917   3
  -3   1 -25 6158.78 676.579   3
  -3  -1  25 5775.62 667.600   6
   3   1  25 6536.52 649.320   6
  -3   1 -27 14190.6 1353.03   4
  -3  -1  27 14879.4 1351.20   5
   3  -1 -27 13839.3 1363.43   3
  -3   1 -27 13125.5 1364.44   3
  -3  -1  27 14296.4 1366.71   6
   3   1  27 13850.2 1340.88   6
   3  -1 -29 3647.43 405.369   3
  -3   1 -29 3589.09 405.399   3
  -3  -1  29 4067.41 396.263   5
   3   1  29 3987.86 389.803   6
  -3  -1  29 4128.44 411.985   6
  -3  -2 -28 48.0245 21.3759   4
  -3   2  28 21.3604 11.8870   5
   3  -2  28 24.0157 12.1824   6
   3   2 -28 34.8568 19.0466   3
  -3  -2 -28 68.6460 24.6369   3
  -3   2  26 11.9346 10.5567   5
  -3  -2 -26 9.00555 15.9086   4
   3   2 -26 9.07075 13.8820   2
   3  -2  26 6.80899 8.52935   6
  -3  -2 -26-11.0639 16.9241   3
   3   2 -26 9.93535 15.2014   3
  -3  -2 -24 10.1832 12.9362   4
  -3   2  24 19.4442 13.0155   5
   3   2 -24 51.6000 27.4229   2
   3  -2  24 26.2680 20.2171   2
   3  -2  24 45.5660 20.2471   6
  -3  -2 -24 24.9993 19.2551   3
   3   2 -24 11.3277 14.3412   3
  -3  -2 -22 69.7248 31.6404   4
  -3   2  22 73.4970 22.7505   5
   3  -2  22 65.4644 33.5044   2
   3   2 -22 120.115 37.4526   2
   3  -2  22 102.781 29.2322   6
   3   2 -22 39.2271 26.8420   3
  -3  -2 -20-13.2992 16.5951   4
  -3   2  20-8.17967 10.2083   5
   3  -2  20 9.97482 12.4477   6
   3   2 -20 14.9661 22.8712   3
  -3  -2 -20-16.0267 19.9979   3
   3  -2  18 22.4487 22.2641   6
  -3   2  18 19.2854 12.2518   6
   3  -2  18 11.2942 20.0628   2
   3   2 -18 16.2813 32.2030   2
   3  -2  18-19.0389 16.9559   1
  -3   2  18 37.7433 20.5226   5
  -3  -2 -18 30.5481 19.1976   4
  -3  -2 -18 20.5774 25.7788   1
   3   2 -18 80.1681 32.0360   1
   3  -2  18-11.8685 14.9882   1
   3   2 -18 17.0521 21.4016   3
  -3  -2 -18 17.7613 22.2815   3
   3   2 -16 98.2693 32.5707   1
  -3  -2 -16 214.505 60.1244   1
   3  -2  16 74.3721 30.3916   1
  -3   2  16 53.0142 36.7182   1
   3  -2  16 196.859 49.1122   6
  -3   2  16 72.0500 27.0460   6
   3  -2  16 123.053 41.1265   2
   3   2 -16 133.283 59.3230   2
  -3   2  16 156.765 39.7262   1
   3  -2  16 17.1990 24.3589   1
  -3  -2 -16 120.212 36.4817   1
   3   2 -16 85.5380 47.6297   1
  -3   2  16 205.787 46.2785   5
  -3  -2 -16 71.0064 36.8685   4
   3   2 -16 75.7443 42.5150   3
  -3  -2 -16 77.0587 43.1990   3
   3   2 -14 69.4280 28.5643   1
  -3  -2 -14 49.4488 29.9351   1
  -3   2  14 78.4596 34.6440   1
   3  -2  14 95.1199 31.7272   1
   3  -2  14 29.1453 29.6091   6
  -3   2  14 33.5934 16.4256   6
   3  -2  14 113.550 35.4195   2
  -3   2  14 124.154 34.8812   1
   3  -2  14 62.0265 31.4013   1
   3   2 -14 58.0500 34.8710   1
  -3  -2 -14 121.244 31.5925   1
  -3   2  14 62.0062 31.7470   5
  -3  -2 -14 55.9194 33.6449   4
   3   2 -14 40.2707 31.5746   3
  -3  -2 -14 78.5505 43.0262   3
   3  -2  12 97.6759 34.0307   1
   3   2 -12 128.946 34.7366   1
  -3  -2 -12 143.473 47.2636   1
  -3   2  12 70.5826 33.8186   1
  -3   2  12 146.051 38.7042   1
   3  -2  12 73.1868 32.5350   1
  -3  -2 -12 70.6691 25.7934   1
  -3   2  12 67.7385 16.3462   6
  -3  -2 -12 65.7853 26.2586   5
   3  -2  12 94.7860 37.0021   2
   3   2 -12 91.8173 50.1868   2
  -3   2  12 27.5737 22.4000   5
  -3  -2 -12 75.7961 41.6516   4
   3   2 -12 19.9578 31.4328   3
  -3  -2 -12 71.5555 45.2842   3
   3   2 -10 109.612 34.2469   1
   3  -2  10 93.3890 31.8230   1
  -3  -2 -10 115.506 42.2646   1
  -3  -2 -10 93.6045 28.9998   1
  -3   2  10 79.4482 29.8820   1
  -3   2  10 77.9671 40.0616   1
   3  -2  10 100.891 39.3200   1
   3   2 -10 134.273 51.6567   1
   3  -2  10 155.003 51.2883   6
  -3  -2 -10 175.033 39.2947   5
   3   2 -10 23.3319 42.2580   2
   3  -2  10 96.2640 36.4766   2
  -3   2  10 71.6748 34.7915   5
  -3   2  10 76.4240 33.1823   4
  -3  -2 -10 74.4187 41.3200   4
   3   2 -10 53.9451 36.7316   3
  -3  -2 -10 80.1965 34.6882   3
   3   2  -8 30.8602 18.3168   1
   3  -2   8 41.9646 24.6119   1
  -3  -2  -8-17.8066 22.3529   1
  -3   2   8 23.7499 23.5555   1
  -3  -2  -8 29.5031 19.5562   1
  -3   2   8 29.7513 26.3632   1
   3   2  -8 19.8533 24.8927   1
   3  -2   8 57.6252 33.7176   1
   3  -2   8 16.4353 14.7069   6
  -3  -2  -8-9.66728 14.9757   5
   3   2  -8 22.0981 47.8193   2
   3  -2   8 23.9152 25.9581   2
  -3   2   8 41.9457 27.6927   5
  -3  -2  -8 17.9088 27.4769   4
  -3   2   8 51.0155 25.2805   4
   3   2  -8 43.6909 28.8360   3
  -3  -2  -8 21.4511 14.3186   3
   3  -2   6 311.767 72.4394   1
  -3  -2  -6 331.966 64.5918   1
   3   2  -6 370.612 87.3299   1
  -3   2   6 245.846 65.4418   1
  -3   2   6 419.140 74.3100   1
   3  -2   6 383.542 73.5419   6
   3  -2   6 291.859 65.1919   2
  -3   2   6 500.065 80.4309   5
  -3   2   6 223.367 58.7000   4
  -3  -2  -6 327.054 77.6044   4
   3  -2   6 335.085 68.2945   1
  -3  -2  -6 432.864 90.5272   1
   3   2  -6 363.173 67.3493   1
   3   2  -4 96.7613 33.0135   1
   3  -2   4 77.3481 28.7288   1
   3  -2   4 56.4399 26.1709   1
  -3  -2  -4 139.894 50.5185   1
   3   2  -4 61.0165 32.1095   1
  -3   2   4 110.672 39.9395   1
  -3   2   4 160.942 45.4376   1
   3  -2   4 71.9920 28.3905   6
  -3  -2  -4 100.933 39.3937   5
   3  -2   4 149.863 47.4369   2
   3   2  -4 73.4588 40.4989   2
   3  -2   4 72.3247 16.1110   5
  -3   2   4 39.2798 24.2994   5
  -3  -2  -4 92.2357 39.1996   4
  -3   2   4 95.6920 40.8060   4
   3   2  -4 113.424 34.4828   3
   3  -2   2 78.8938 30.5767   1
   3   2  -2 36.3979 27.0654   1
  -3   2   2 56.2334 28.5351   1
   3   2  -2 39.1838 30.6822   1
  -3   2   2 27.0361 24.7795   1
   3  -2   2 71.1497 22.7576   6
  -3  -2  -2 167.726 46.6263   5
  -3   2   2 59.6488 13.5776   6
   3  -2   2 110.377 41.0380   2
   3   2  -2 66.3593 36.4752   2
   3  -2   2 77.1380 24.8843   5
  -3   2   2 38.8059 20.4977   5
  -3  -2  -2 180.877 46.4186   4
   3  -2   2 57.2883 34.0986   3
  -3   2   2 113.532 40.1586   4
   3   2  -2 59.4935 21.3285   3
   3   2   0 420.300 78.0744   1
  -3   2   0 393.422 81.1673   1
  -3  -2   0 484.172 98.0551   1
   3  -2   0 367.785 81.0605   1
  -3   2   0 421.915 78.0864   1
  -3   2   0 344.093 50.7633   6
   3  -2   0 486.638 59.4543   6
   3   2   0 505.857 92.5417   6
  -3  -2   0 461.141 85.6514   5
  -3   2   0 439.239 62.8149   5
   3  -2   0 294.682 70.1431   2
   3   2   0 545.504 95.9278   2
  -3   2   0 469.764 86.6652   4
   3  -2   0 374.014 83.6602   3
  -3  -2   0 462.920 79.0763   4
   3   2   0 437.755 91.4178   1
   3  -2   0 383.539 72.9298   1
   3   2   2 76.0983 38.7920   1
   3   2   2 40.0118 24.8239   1
   3  -2  -2 81.8242 32.7982   1
  -3   2  -2 155.969 46.3171   1
  -3   2  -2 119.306 35.7930   1
  -3   2  -2 50.7993 19.6153   6
   3   2   2 50.8127 34.3352   6
  -3  -2   2 103.235 39.8257   5
   3  -2  -2 84.5971 32.9479   2
  -3   2  -2 105.687 24.8257   5
  -3   2  -2 107.741 38.3954   4
  -3  -2   2 82.7968 31.2973   4
   3  -2  -2 82.2878 44.2700   3
  -3  -2   2 71.2022 19.7508   3
   3   2   4 103.287 41.8126   1
   3  -2  -4 72.8632 31.1760   1
  -3  -2   4 73.6466 35.1529   6
  -3   2  -4 53.6371 15.7205   5
  -3  -2   4 112.536 37.9456   5
   3   2   4 47.8090 29.0576   6
  -3  -2   4 87.4289 34.7926   1
  -3   2  -4 48.5007 25.0160   1
   3  -2  -4 61.1018 33.8140   1
  -3   2  -4 105.007 42.4878   1
   3   2   4 65.8021 33.6470   1
   3   2   4 80.8528 38.3024   2
   3  -2  -4 167.959 44.2514   2
  -3   2  -4 124.625 40.3145   4
  -3  -2   4 103.623 31.3415   4
   3  -2  -4 65.3357 36.0506   3
  -3  -2   4 65.1458 33.9818   3
  -3   2  -6 310.499 70.0522   1
   3   2   6 222.173 64.0687   1
   3  -2  -6 243.387 59.5013   1
  -3  -2   6 383.541 77.0921   6
   3   2   6 244.115 65.7561   6
  -3  -2   6 391.737 78.4563   1
  -3   2  -6 438.914 72.8211   1
   3   2   6 419.786 74.6025   1
   3  -2  -6 341.742 71.8006   1
  -3  -2   6 397.592 87.4130   1
   3  -2  -6 311.441 67.0323   2
   3   2   6 485.701 78.0764   2
  -3   2  -6 287.659 63.1249   4
  -3  -2   6 346.982 57.5226   4
   3  -2  -6 385.798 83.3323   3
  -3   2  -6 393.219 72.7992   3
   3  -2  -8 23.0371 14.7010   1
  -3   2  -8 12.9540 16.4563   1
   3   2   8 45.8146 30.2862   1
  -3  -2   8 51.7821 34.1923   1
  -3   2  -8 73.1244 34.1429   1
  -3  -2   8 59.8736 35.0768   1
   3  -2  -8 14.8984 18.8446   1
  -3  -2   8 27.6875 21.3801   6
   3   2   8 57.9743 27.2416   6
  -3  -2   8 78.2524 30.6003   5
   3  -2  -8-12.1727 18.8570   2
   3   2   8 9.12005 16.3873   2
  -3  -2   8 41.2665 16.7359   4
  -3   2  -8 19.0623 20.8288   4
   3  -2  -8 32.4744 20.4942   3
  -3   2  -8 10.4965 18.7780   3
   3  -2 -10 133.739 38.2242   1
   3   2  10 146.763 43.3784   1
  -3   2 -10 36.6570 25.7187   1
  -3  -2  10 66.9286 37.2545   1
   3  -2 -10 87.5235 39.6365   1
   3   2  10 57.2991 26.3384   1
  -3   2 -10 97.6538 36.8264   1
   3   2  10 103.672 34.1752   6
  -3  -2  10 137.269 39.1785   6
  -3  -2  10 185.192 46.0805   5
   3  -2 -10 85.1930 31.6658   2
   3   2  10 87.8090 27.3354   2
  -3   2 -10 73.7058 27.2230   4
  -3   2 -10 95.1107 30.4192   3
   3  -2 -10 61.8648 39.6222   3
   3  -2 -12 124.256 40.2906   1
  -3   2 -12 118.183 36.9544   1
  -3  -2  12 73.1500 31.4098   1
  -3  -2  12 63.3314 32.1968   1
   3   2  12 76.1219 29.8235   1
   3  -2 -12 158.582 48.2275   1
  -3   2 -12 81.5409 32.6701   1
  -3  -2  12 127.764 37.7641   6
   3   2  12 131.798 34.1287   6
  -3  -2  12 82.0612 32.8667   5
   3  -2 -12 28.0255 14.1990   6
   3   2  12 61.7440 22.4971   2
   3  -2 -12 60.0666 27.1113   2
  -3  -2  12 60.9133 18.5215   4
  -3   2 -12 120.995 31.4840   4
  -3  -2  12 74.2590 20.1357   4
  -3   2 -12 81.0640 28.6145   3
   3  -2 -12 87.8738 37.3723   3
   3   2  14 88.6878 35.2262   1
  -3   2 -14 109.679 34.7335   1
   3  -2 -14 28.5018 22.9053   1
  -3  -2  14 25.0505 20.4146   1
  -3  -2  14 64.2117 38.1383   1
   3   2  14 62.2994 25.2556   1
  -3   2 -14 42.5588 28.8733   1
   3  -2 -14 41.7745 28.3736   1
  -3  -2  14 116.541 33.2807   6
   3   2  14 126.040 34.4386   6
   3  -2 -14 59.3277 20.8647   6
  -3  -2  14 102.599 41.5043   5
   3  -2 -14 34.4832 23.7617   2
  -3  -2  14 57.3785 15.5115   4
  -3   2 -14 93.0514 26.8107   4
  -3  -2  14 65.6339 16.5328   4
   3  -2 -14 101.993 39.2132   3
  -3   2 -14 72.8368 26.3751   3
  -3   2 -16 76.9115 35.3036   1
   3  -2 -16 242.115 59.5211   1
  -3  -2  16 122.458 40.9929   1
   3   2  16 164.164 53.5641   1
   3   2  16 43.5112 25.4529   1
  -3  -2  16 198.937 55.5897   1
  -3   2 -16 110.347 40.5299   1
   3  -2 -16 86.4683 37.2629   1
  -3  -2  16 134.322 40.0512   6
   3   2  16 164.681 39.0974   6
  -3  -2  16 79.5089 40.8639   5
   3  -2 -16 157.128 39.3349   2
   3   2  16 86.8783 22.0413   2
   3   2  16 111.671 32.9502   5
  -3  -2  16 61.6800 16.6967   4
   3  -2 -16 46.2213 28.8846   3
  -3   2 -16 103.836 33.2015   3
  -3   2 -18 13.9419 12.4571   1
  -3  -2  18-15.2726 23.4215   1
  -3  -2  18 18.2504 27.9583   1
   3   2  18 11.8753 10.6607   1
  -3  -2  18 26.6175 20.4326   6
   3   2  18 19.0675 20.6973   6
   3  -2 -18 18.0276 19.5790   2
  -3   2 -18 51.7187 18.7320   4
   3  -2 -18-15.6445 19.6189   3
  -3  -2  20 14.6934 18.3519   6
   3   2  20 10.1715 17.9671   6
  -3  -2  20-17.3506 21.6645   5
   3  -2 -20 14.7021 17.1793   2
  -3   2 -20 18.4437 16.2934   4
  -3   2 -20 16.1916 20.2195   3
   3  -2 -20-16.3917 20.4690   3
   3   2  22 61.2742 25.2020   5
  -3  -2  22 164.207 52.6043   5
  -3  -2  22 61.8899 36.6487   6
   3   2  22 31.8513 23.7733   6
  -3   2 -22 75.6318 47.5918   3
  -3  -2  24 15.3493 23.5335   6
   3   2  24 41.4623 24.2713   6
   3   2  24 9.39517 11.8773   5
  -3   2 -24 11.0054 9.89605   4
  -3   2 -24 19.4378 24.3280   3
   3  -2 -24 15.1084 13.4660   3
  -3  -2  24 28.8493 25.5244   5
  -3   2 -26-16.8732 21.0751   3
   3  -2 -26 27.2280 20.8264   3
  -3   2 -26 10.0955 12.6332   4
   3   2  26 8.53564 13.0793   5
  -3  -2  28 19.5803 15.4162   5
  -3  -2  28 72.6272 28.4989   6
   3   2  28 43.4263 18.4404   6
  -3   2 -28 27.5610 24.5990   3
   3  -2 -28 12.1583 11.3536   3
   3   2  28 56.0087 18.9002   5
  -3  -2  30-7.92071 9.88474   5
  -3  -2  30 10.1044 15.4422   6
  -3  -3 -27 10921.2 966.232   4
   3   3 -27 10161.4 967.260   2
  -3   3  27 9306.59 949.739   5
   3  -3  27 10039.3 960.120   6
  -3  -3 -25 5120.20 485.366   4
   3   3 -25 4984.13 486.860   2
   3  -3  25 4656.01 478.242   6
  -3   3  25 4558.01 466.750   5
  -3   3  23 380.018 57.6844   5
   3  -3  23 323.549 71.0377   2
   3   3 -23 337.081 70.0426   2
   3  -3  23 451.189 70.3908   6
  -3  -3 -23 261.242 87.4054   3
  -3  -3 -23 448.905 70.0600   4
   3   3 -21 248.190 60.6486   2
   3  -3  21 135.422 46.9427   2
   3  -3  21 155.971 45.1265   6
  -3  -3 -21 330.351 95.7012   3
  -3   3  21 306.302 47.9713   5
  -3  -3 -21 209.402 49.5298   4
   3  -3  19 13249.7 1226.21   6
  -3   3  19 12060.3 1202.49   5
   3   3 -19 14455.0 1246.50   2
  -3  -3 -19 12009.5 1261.23   3
   3  -3  19 11220.8 1218.26   2
  -3  -3 -19 12987.3 1224.08   4
  -3   3  17 22623.6 2075.97   5
  -3  -3 -17 22066.5 2098.19   4
   3   3 -17 22143.0 2117.66   2
  -3  -3 -17 23212.2 2119.95   3
   3  -3  17 19696.8 2084.05   2
   3   3 -15 38639.7 3757.11   1
  -3  -3 -15 35219.0 3777.60   1
  -3   3  15 40584.7 3765.81   5
   3  -3  15 38080.6 3780.17   1
  -3  -3 -15 44225.1 3779.39   3
   3   3 -15 37450.2 3800.15   3
   3   3 -15 49791.6 3841.82   2
  -3  -3 -13 541.823 100.333   1
   3   3 -13 602.915 87.4651   1
   3  -3  13 638.169 88.7647   1
  -3  -3 -13 764.928 92.0123   1
   3   3 -13 488.974 105.376   1
   3  -3  13 565.778 97.7944   1
  -3   3  13 460.392 65.0105   6
   3  -3  13 757.706 114.377   6
   3   3 -13 804.750 145.001   2
  -3  -3 -13 780.125 129.294   4
  -3  -3 -13 662.137 88.0788   3
   3   3 -13 1021.08 150.979   3
   3   3 -11 408.708 66.9858   1
  -3  -3 -11 152.091 60.3173   1
  -3   3  11 460.396 69.7931   1
   3  -3  11 477.101 72.7558   1
  -3   3  11 533.635 93.6188   1
  -3  -3 -11 483.932 70.3145   1
   3  -3  11 465.488 83.9238   1
   3   3 -11 298.323 79.9500   1
   3  -3  11 530.007 94.4654   6
  -3  -3 -11 447.154 72.0313   5
  -3   3  11 867.089 109.821   5
   3   3 -11 308.947 102.146   2
   3  -3  11 467.665 81.3983   2
  -3  -3 -11 456.113 105.589   4
  -3   3  11 477.565 87.2688   4
   3   3 -11 329.108 100.405   3
  -3  -3  -9 18170.0 1758.94   1
   3   3  -9 15332.9 1749.99   1
  -3   3   9 18489.9 1719.78   1
   3  -3   9 18486.4 1721.30   1
  -3   3   9 15608.9 1736.92   1
   3  -3   9 16750.0 1733.65   1
   3  -3   9 20415.7 1745.51   6
  -3   3   9 21988.7 1765.26   5
  -3  -3  -9 16853.2 1724.52   5
   3   3  -9 23404.7 1830.49   2
  -3  -3  -9 16035.6 1788.97   4
  -3   3   9 18401.5 1735.98   4
   3   3  -9 15464.6 1762.28   3
   3  -3   9 19645.5 1738.84   2
  -3  -3  -7 11279.5 1054.45   1
  -3   3   7 11181.8 1014.50   1
   3   3  -7 10587.9 1054.32   1
   3   3  -7 11380.6 1012.89   1
   3  -3   7 11806.9 1013.79   1
  -3   3   7 11139.1 1030.09   1
   3  -3   7 10743.9 1026.60   1
  -3  -3  -7 9441.27 1006.02   1
   3  -3   7 10606.8 1022.04   6
  -3   3   7 6779.31 1019.98   5
  -3  -3  -7 10979.7 1020.42   5
   3   3  -7 12483.2 1103.52   2
  -3  -3  -7 8476.52 1086.93   4
   3   3  -7 10280.0 990.143   4
   3   3  -7 9683.75 1043.81   3
  -3   3   7 9548.20 1024.92   4
   3  -3   7 11370.4 1032.94   2
   3  -3   5 152884. 14147.7   1
  -3   3   5 168997. 14156.0   1
  -3  -3  -5 135386. 14131.1   1
   3  -3   5 145960. 14135.2   6
  -3   3   5 145146. 14156.8   5
  -3  -3  -5 154467. 14148.0   5
   3   3  -5 176978. 14207.2   2
  -3   3   5 143087. 14146.0   4
   3   3  -5 142950. 14141.4   3
  -3   3   5 160000. 14141.0   1
  -3  -3  -5 146327. 14183.3   1
   3   3  -5 168786. 14182.5   1
   3   3  -5 141782. 14133.0   1
   3  -3   5 161722. 14134.4   1
   3   3  -3 1391.28 208.999   1
  -3  -3  -3 1626.50 226.611   1
   3   3  -3 1728.52 193.440   1
   3  -3   3 1702.80 187.269   1
  -3   3   3 1584.44 194.066   1
   3  -3   3 1705.32 200.728   1
  -3  -3  -3 1692.76 189.812   1
   3  -3   3 1436.41 184.933   6
  -3  -3  -3 1827.82 204.352   5
  -3   3   3 1696.46 199.620   5
   3   3  -3 2090.65 237.930   2
  -3  -3  -3 2414.48 321.579   4
  -3   3   3 1537.88 199.758   4
   3  -3   3 1249.51 192.711   2
   3   3  -1 2881.77 385.032   1
  -3  -3  -1 3408.90 393.048   1
   3   3  -1 2571.82 360.068   1
   3  -3   1 3423.54 359.089   1
   3  -3   1 3579.75 376.185   1
  -3   3   1 3601.12 368.156   1
  -3  -3  -1 3598.19 365.045   1
   3  -3   1 3630.50 356.981   6
  -3   3   1 3739.05 360.528   5
  -3  -3  -1 3722.49 384.207   5
   3   3  -1 3954.65 402.212   2
  -3  -3  -1 4962.72 517.031   4
  -3   3   1 3723.33 382.472   4
   3  -3   1 3642.99 383.208   3
   3  -3   1 3436.94 380.010   2
  -3  -3   1 3567.87 395.978   1
   3  -3  -1 3638.36 359.858   1
   3   3   1 2866.41 369.123   1
  -3  -3   1 3524.90 364.789   1
   3   3   1 3041.76 363.811   1
   3  -3  -1 2942.91 365.511   1
  -3   3  -1 3889.86 367.909   1
   3   3   1 4032.56 395.572   6
  -3   3  -1 3161.97 343.742   5
  -3  -3   1 4203.09 388.680   5
   3   3   1 3309.52 381.671   2
  -3   3  -1 3526.41 377.342   4
  -3  -3   1 3875.47 474.070   4
   3  -3  -1 3924.86 390.696   3
   3  -3  -1 4024.47 385.346   2
   3  -3  -3 1727.03 186.406   1
  -3   3  -3 1845.57 200.824   1
   3  -3  -3 1142.60 173.767   1
  -3  -3   3 1702.54 209.721   1
   3   3   3 1404.12 190.731   1
  -3  -3   3 1662.53 189.558   1
   3   3   3 1649.13 188.420   1
  -3   3  -3 1848.17 188.376   1
   3   3   3 1509.42 203.064   6
  -3  -3   3 1626.88 197.097   5
   3   3   3 1384.14 191.376   2
  -3   3  -3 1190.93 182.486   4
   3  -3  -3 2009.12 216.109   3
  -3  -3   3 1526.08 159.405   3
  -3  -3   5 162970. 14370.6   1
  -3   3  -5 152474. 14347.1   1
   3  -3  -5 149907. 14341.2   1
   3  -3  -5 153102. 14333.1   1
   3   3   5 149046. 14351.8   1
   3   3   5 161069. 14340.4   1
  -3  -3   5 150383. 14344.5   1
  -3   3  -5 152997. 14339.5   1
   3   3   5 183200. 14373.0   6
  -3  -3   5 162811. 14360.9   6
  -3  -3   5 134669. 14341.3   5
   3   3   5 153484. 14343.4   2
  -3  -3   5 179638. 14393.4   4
  -3   3  -5 147778. 14338.0   4
   3  -3  -5 116627. 14354.4   3
   3  -3  -5 168933. 14357.5   2
   3   3   7 10253.0 989.852   1
  -3   3  -7 12247.4 998.225   1
   3  -3  -7 12251.4 1015.11   2
  -3   3  -7 10965.5 993.925   3
  -3  -3   7 10767.0 999.771   5
   3   3   7 10902.5 995.993   2
  -3   3  -7 8221.00 976.888   4
  -3  -3   7 7481.32 977.373   4
   3  -3  -7 8454.22 1002.80   3
  -3   3  -7 9897.53 989.505   1
  -3  -3   7 9838.29 1014.14   1
   3  -3  -7 10073.5 993.144   1
   3  -3  -7 10375.8 985.491   1
   3   3   7 13286.5 1021.95   1
  -3   3  -9 19974.2 1332.23   1
  -3  -3   9 17845.9 1332.81   1
   3   3   9 18742.5 1321.63   1
   3   3   9 19259.6 1334.25   6
  -3  -3   9 19318.1 1345.91   6
  -3  -3   9 18824.9 1334.56   5
  -3   3  -9 15094.6 1307.63   4
  -3  -3   9 14924.4 1280.21   4
   3   3   9 16624.2 1314.90   2
   3  -3  -9 21180.8 1357.18   2
  -3   3  -9 17328.8 1316.68   3
   3   3   9 15920.8 1276.92   3
   3  -3  -9 16657.5 1324.34   1
  -3  -3   9 19369.2 1360.15   1
   3  -3  -9 21100.3 1330.21   1
   3   3   9 19076.8 1344.59   1
  -3   3  -9 17230.6 1317.15   1
  -3  -3  11 526.778 92.3751   1
   3  -3 -11 431.903 75.1630   1
  -3   3 -11 494.420 85.8184   1
  -3  -3  11 440.871 78.3108   1
   3   3  11 425.730 68.7169   1
  -3  -3  11 501.302 82.4091   6
   3   3  11 292.390 65.1486   6
  -3  -3  11 399.944 75.1102   5
   3  -3 -11 402.763 78.3964   2
  -3   3 -11 472.594 69.5965   4
   3   3  11 470.488 83.5132   1
   3  -3 -11 461.049 79.6638   1
  -3   3 -11 445.575 70.2783   1
  -3   3 -11 437.491 69.3892   3
   3   3  11 474.477 66.0046   2
  -3  -3  13 656.254 112.439   1
  -3   3 -13 639.823 104.733   1
   3   3  13 749.759 95.0918   1
   3   3  13 726.896 97.2974   6
  -3  -3  13 565.671 95.8708   6
  -3  -3  13 739.414 105.926   5
   3  -3 -13 627.450 101.228   2
  -3   3 -13 703.109 91.1333   4
  -3   3 -13 700.110 92.9868   3
   3  -3 -13 509.778 99.7937   3
   3   3  13 626.389 80.6866   2
  -3  -3  13 627.446 95.5136   1
   3  -3 -13 609.552 101.414   1
   3   3  13 830.116 117.968   1
  -3   3 -13 670.224 95.3103   1
  -3  -3  15 41663.4 3664.79   1
   3  -3 -15 48862.3 3667.89   1
  -3  -3  15 36789.6 3633.79   6
   3   3  15 39615.1 3625.13   6
  -3   3 -15 37679.0 3617.37   4
   3  -3 -15 39839.1 3645.31   3
  -3   3 -15 38806.7 3621.23   3
   3  -3 -15 44758.7 3636.33   2
   3   3  15 34332.3 3600.32   2
  -3  -3  17 17813.7 1872.03   6
   3   3  17 21625.3 1862.20   6
  -3   3 -17 18949.7 1853.66   4
  -3  -3  17 24995.3 1903.94   5
   3   3  17 17164.7 1854.48   5
   3  -3 -17 17821.3 1877.86   3
  -3   3 -17 19818.3 1862.69   3
   3  -3 -17 21255.4 1861.42   2
  -3  -3  19 16760.9 1277.56   5
   3   3  19 10227.4 1213.92   5
  -3   3 -19 15161.6 1243.48   3
   3  -3 -19 11011.0 1243.18   3
  -3  -3  19 13542.1 1248.51   6
   3   3  19 14266.7 1230.16   6
  -3  -3  21 187.540 58.0430   5
  -3  -3  21 190.963 50.9903   6
   3   3  21 219.839 45.0262   6
   3  -3 -21 237.415 57.5513   3
  -3   3 -21 250.659 60.0546   3
  -3  -3  23 581.055 88.9829   6
   3   3  23 383.838 65.5489   6
   3   3  23 393.343 61.0960   5
  -3  -3  23 283.341 73.8929   5
  -3   3 -23 336.042 60.9429   4
  -3   3 -23 476.398 85.7553   3
   3  -3 -23 367.075 75.4720   3
   3   3  25 4104.22 405.600   5
   3  -3 -25 3909.89 427.893   3
  -3  -3  25 4037.52 427.360   6
   3   3  25 3241.57 403.456   6
  -3  -3  27 9872.58 876.317   6
   3   3  27 7634.37 850.160   6
   3  -3 -27 8253.04 868.086   3
  -3   3 -27 6702.19 867.628   3
   3   3  29 2706.53 305.144   5
  -3  -3  29 3437.89 325.371   5
  -3  -3  29 3165.93 324.163   6
   3   4 -26 17.1144 13.0894   3
   3   4 -26-8.80031 10.9956   2
   3   4 -24 9.66685 12.2027   3
   3   4 -24 9.97687 17.7016   2
  -3  -4 -24 25.0701 14.8614   4
  -3   4  24 21.5604 10.7936   5
   3   4 -22 307.241 60.5314   2
   3  -4  22 372.343 69.0629   2
   3  -4  22 327.653 66.2118   6
   3   4 -22 142.014 45.0958   3
  -3  -4 -22 227.125 48.7332   4
  -3   4  22 298.028 46.2344   5
   3   4 -20 26.6957 20.6057   2
   3  -4  20 26.7673 26.5647   2
   3  -4  20 14.9365 18.8644   6
   3   4 -20 12.4504 15.8072   3
  -3  -4 -20 60.0848 23.5577   4
  -3   4  20 27.3759 15.0767   5
   3   4 -18 32.1277 28.3941   2
   3  -4  18-13.1594 20.1784   2
   3  -4  18 48.3032 31.8080   6
   3   4 -18-14.1160 21.6355   3
  -3   4  18 23.4662 13.9027   5
   3  -4  16 113.282 47.6812   6
   3   4 -16 215.224 67.9013   2
   3  -4  16 139.667 48.1778   2
  -3   4  16 245.921 48.0775   5
  -3  -4 -16 317.725 63.1324   4
   3  -4  14 92.8142 33.4301   2
   3   4 -14 165.183 63.0145   2
   3  -4  14 137.162 47.3219   6
   3   4 -14-19.3109 25.5027   3
  -3  -4 -14 68.0170 21.0941   3
  -3  -4 -14 91.3622 41.1603   4
  -3   4  14 106.560 34.9125   5
   3  -4  12 123.802 42.4856   1
   3  -4  12 234.273 55.5471   6
  -3  -4 -12 179.817 40.8984   5
   3  -4  12 344.354 61.7174   2
   3   4 -12 383.052 101.641   2
  -3  -4 -12 344.496 77.8094   4
   3   4 -12 180.248 71.8779   3
  -3  -4 -12 190.425 33.3405   3
  -3  -4 -12 276.051 64.8369   1
  -3  -4 -10 269.835 61.4099   1
  -3   4  10 157.075 42.9003   1
   3   4 -10 124.339 48.3845   1
   3  -4  10 127.713 37.6679   1
   3  -4  10 219.521 51.9993   6
   3   4 -10 116.809 59.9304   2
   3  -4  10 265.447 55.4263   2
  -3  -4 -10 210.519 73.8053   4
  -3   4  10 286.565 67.2480   5
  -3  -4 -10 139.423 25.3488   3
   3   4 -10 310.521 92.8015   3
   3   4  -8 199.998 35.0662   1
   3  -4   8 102.405 33.8101   1
  -3   4   8 97.6981 23.1246   1
  -3  -4  -8 145.490 46.0012   1
   3   4  -8 127.850 45.4970   1
  -3   4   8 152.087 42.2675   1
  -3   4   8 61.7120 13.4138   6
   3  -4   8 120.923 34.7958   6
  -3  -4  -8 83.7490 30.5781   5
   3  -4   8 141.385 41.2648   2
   3   4  -8 84.1497 50.3161   2
  -3  -4  -8 121.821 61.4696   4
  -3   4   8 259.041 65.2725   5
  -3   4   8 114.338 37.4814   4
   3   4  -8 84.2839 56.1598   3
  -3   4   6 354.554 50.8342   1
   3   4  -6 458.063 59.9819   1
   3  -4   6 353.179 51.0177   1
  -3  -4  -6 329.558 52.1864   1
  -3   4   6 370.033 64.5189   1
   3   4  -6 162.597 56.5636   1
  -3  -4  -6 357.998 74.9136   1
  -3   4   6 253.907 37.4256   6
  -3   4   6 283.320 41.9061   6
  -3  -4  -6 381.619 66.5922   5
   3   4  -6 444.826 104.492   2
   3  -4   6 290.614 64.2765   2
  -3  -4  -6 374.625 99.2649   4
  -3   4   6 318.832 78.3444   5
  -3   4   6 396.238 69.6230   4
   3   4  -6 442.178 107.089   3
  -3   4   4 158.167 31.6135   1
   3  -4   4 166.539 41.2791   1
  -3  -4  -4 229.466 38.1116   1
   3   4  -4 15.1381 25.8913   1
  -3   4   4 150.662 36.8509   1
   3  -4   4 57.7154 27.9901   6
  -3   4   4 88.0984 24.5231   6
  -3   4   4 72.1668 19.9495   6
  -3  -4  -4 106.564 38.0100   5
   3   4  -4 187.135 59.1653   2
   3  -4   4 127.119 40.5539   2
  -3   4   4 18.1980 25.5105   5
  -3  -4  -4 105.894 67.0783   4
  -3   4   4 144.494 40.0300   4
   3   4  -4 120.426 31.8928   1
   3  -4   4 133.018 27.8259   1
   3  -4   2 12.0878 9.29947   1
   3   4  -2-12.3597 15.4595   1
   3   4  -2 8.54487 13.1027   1
   3  -4   2 50.4378 21.0054   1
  -3  -4  -2 6.86385 8.63267   1
  -3   4   2 22.0322 14.5290   1
  -3  -4  -2 13.5920 20.7987   1
  -3   4   2 6.47534 9.95456   1
   3  -4   2 25.6119 15.1034   6
  -3  -4  -2 12.1115 15.1506   5
   3   4  -2 17.5188 21.8853   2
   3  -4   2 13.5409 16.9300   2
  -3  -4  -2 47.2330 36.1054   4
  -3   4   2 29.8790 29.4928   5
   3   4  -2 3.30205 5.92689   3
  -3   4   2-12.3838 15.4895   4
   3   4  -2 6.60719 13.0798   3
  -3   4   0 1079.23 112.048   1
  -3  -4   0 782.583 102.954   1
   3  -4   0 701.522 103.748   6
   3   4   0 778.090 124.421   6
  -3   4   0 917.760 120.098   5
  -3  -4   0 830.119 121.460   5
   3   4   0 1112.19 143.956   2
   3  -4   0 928.763 136.247   2
   3  -4   0 660.877 99.7714   1
   3   4   0 1015.75 117.039   1
  -3   4   0 861.112 106.324   1
  -3  -4   0 678.118 125.373   1
   3  -4   0 878.423 101.813   1
   3   4   0 866.069 120.032   1
  -3   4  -2 7.55864 11.5848   1
  -3   4  -2 13.4815 11.9276   1
  -3  -4   2 14.6512 12.9569   1
   3   4   2 9.14683 8.11888   1
  -3  -4   2 52.1310 32.5344   1
   3  -4  -2 5.93140 10.5039   6
  -3  -4   2 25.1106 19.2068   5
   3  -4  -2-15.2930 19.1020   2
   3   4   2-13.9387 24.6114   2
  -3  -4   2-12.6097 22.2681   4
  -3   4  -2 11.1917 14.8378   5
  -3   4  -2 34.2415 22.5349   4
   3  -4  -2 13.8292 17.2778   3
   3   4   2 10.9962 16.8272   1
   3  -4  -2-5.49569 8.44517   1
   3  -4  -2 7.01292 10.7536   1
   3  -4  -4 111.991 28.8847   1
   3  -4  -4 116.165 26.4989   1
   3   4   4 223.238 48.4532   1
  -3   4  -4 66.0432 16.3257   5
  -3  -4   4 120.760 40.9918   5
   3   4   4 56.6141 36.5868   6
   3  -4  -4 157.661 51.0536   2
  -3   4  -4 73.4959 17.2167   5
  -3  -4   4 121.536 31.7957   4
  -3   4  -4 122.481 33.8429   4
   3  -4  -4 160.209 45.5252   3
  -3  -4   4 110.212 30.5017   1
   3   4   4 93.9241 32.4948   1
  -3   4  -4 146.982 35.6868   1
   3  -4  -6 395.477 57.6472   1
   3  -4  -6 331.624 53.1694   1
   3   4   6 449.999 74.3196   1
  -3  -4   6 402.193 74.5600   6
  -3  -4   6 329.069 64.1009   5
   3   4   6 253.059 62.7655   6
  -3  -4   6 325.304 68.7297   1
  -3  -4   6 356.721 61.3765   1
   3   4   6 272.280 54.6520   1
  -3   4  -6 353.963 61.6916   1
  -3   4  -6 355.805 56.5693   1
   3   4   6 295.612 63.8293   2
   3  -4  -6 208.079 62.3940   2
   3  -4  -6 396.501 75.9593   3
  -3   4  -6 173.381 50.8624   4
  -3   4  -6 335.472 60.2477   3
  -3  -4   8 172.688 44.4754   1
   3   4   8 82.1746 29.0443   1
  -3  -4   8 162.980 38.1978   1
  -3   4  -8 78.0188 28.5581   1
  -3  -4   8 107.987 36.4910   6
  -3  -4   8 87.5399 31.4193   5
   3   4   8 95.6304 37.2809   6
   3   4   8 143.447 36.5582   2
   3  -4  -8 123.529 41.5387   2
  -3  -4   8 15.7600 9.87079   4
  -3   4  -8 104.247 29.2576   4
   3  -4  -8 101.748 39.1824   3
   3  -4  -8 106.935 29.7642   1
   3   4   8 108.429 32.5851   1
  -3  -4  10 262.148 58.8631   6
   3   4  10 303.930 57.1843   6
  -3  -4  10 169.386 51.6537   1
  -3   4 -10 279.170 54.3364   1
   3  -4 -10 304.076 65.3549   2
  -3   4 -10 182.510 41.9139   4
   3   4  10 289.928 58.7998   1
   3  -4 -10 316.109 52.5563   1
   3  -4 -12 176.433 47.1215   1
  -3  -4  12 250.645 61.4833   1
  -3  -4  12 292.017 60.3808   6
   3   4  12 259.175 40.8278   2
   3   4  12 219.480 48.1619   6
  -3   4 -12 241.976 42.8529   4
  -3   4 -12 203.277 42.2304   3
   3  -4 -12 208.436 52.0141   3
   3   4  14 70.7429 24.3951   6
  -3  -4  14 56.0306 25.5458   6
   3  -4 -14 79.6569 28.2456   2
  -3  -4  14 54.9208 26.8979   5
  -3   4 -14 108.852 27.3974   4
  -3   4 -14 107.014 27.9147   3
   3  -4 -14 101.826 36.4302   3
  -3  -4  16 88.0906 32.6001   6
   3   4  16 166.168 35.6329   6
  -3  -4  16 225.665 49.0860   5
  -3   4 -16 167.034 34.5897   4
  -3   4 -16 165.293 35.3152   3
   3  -4 -16 100.778 36.4015   3
  -3  -4  18 44.7839 24.2124   6
   3   4  18 6.43604 5.74923   5
  -3  -4  18 12.8893 16.1073   5
  -3   4 -18-5.76945 11.4176   4
   3  -4 -18 12.1530 18.5932   3
  -3   4 -18 14.6804 15.8884   3
  -3  -4  20 11.8394 10.5605   6
   3   4  20 26.2853 14.2861   6
   3   4  20 17.3839 11.5369   5
  -3  -4  20-14.2017 12.6257   5
  -3   4 -20 5.81335 9.01852   4
   3  -4 -20 48.2887 23.8667   3
  -3   4 -20 8.52128 10.7451   3
   3   4  22 230.653 41.4231   5
  -3  -4  22 314.528 66.0818   5
   3  -4 -22 185.027 50.3858   3
  -3   4 -22 180.229 46.5198   3
  -3  -4  22 357.729 65.6925   6
   3   4  22 282.949 47.1279   6
   3   4  24 17.7829 12.9984   5
  -3  -4  24 29.4416 22.6030   5
   3  -4 -24 24.7500 19.0385   3
  -3   4 -24 22.5900 17.4003   3
  -3  -4  24 37.5743 22.2099   6
   3   4  24 26.9525 16.9582   6
  -3  -4  26-13.1536 16.4296   5
   3   4  26-7.28470 11.1581   6
  -3  -4  26 11.9635 10.5825   6
   3   4  26 25.3182 13.7001   5
  -3  -4  28 43.7443 27.5935   5
   3   5 -25 2801.57 296.385   3
  -3   5  23 291.982 44.9621   5
   3   5 -23 213.543 50.3881   2
   3  -5  23 275.389 61.6934   6
   3   5 -23 305.208 57.0739   3
  -3  -5 -23 321.702 55.9121   4
   3  -5  21 175.108 47.4126   2
   3   5 -21 202.452 47.3693   2
   3  -5  21 202.913 52.4625   6
   3   5 -21 103.364 38.2607   3
  -3  -5 -21 223.850 48.9773   4
   3  -5  19 7520.87 697.050   6
  -3   5  19 7291.25 660.423   5
  -3  -5 -19 6932.73 675.028   4
   3   5 -19 7770.29 690.695   2
   3   5 -19 5579.45 673.274   3
   3  -5  19 5339.88 674.395   2
  -3   5  17 11031.4 1088.14   5
  -3  -5 -17 12719.7 1111.28   4
   3   5 -17 12201.1 1124.37   2
   3   5 -17 8888.52 1103.18   3
   3  -5  17 12290.1 1119.68   6
   3  -5  15 26040.1 2442.39   6
  -3   5  15 30314.0 2435.03   5
  -3  -5 -15 28629.3 2449.58   4
   3   5 -15 27789.0 2473.43   2
   3   5 -15 22421.2 2451.36   3
   3  -5  15 19673.6 2428.06   2
  -3   5  13 912.606 111.173   5
   3  -5  13 511.533 99.1971   2
   3  -5  13 660.077 102.203   6
   3   5 -13 621.492 122.269   3
   3  -5  11 266.472 53.4970   6
  -3  -5 -11 193.355 42.4311   5
   3  -5  11 226.440 53.0856   2
   3   5 -11 100.100 57.5374   2
  -3  -5 -11 236.879 62.8587   4
  -3   5  11 216.451 52.7573   5
  -3   5  11 181.030 48.2458   4
   3   5 -11 269.039 81.5227   3
   3  -5   9 8407.74 862.040   1
  -3   5   9 11697.4 879.770   1
   3  -5   9 8366.97 871.110   6
  -3  -5  -9 8917.49 869.006   5
   3   5  -9 10719.8 955.467   2
  -3  -5  -9 7410.65 897.702   4
   3   5  -9 11532.2 981.624   3
  -3   5   9 8148.67 869.992   4
   3  -5   9 8338.40 878.506   2
  -3  -5  -7 4486.80 533.615   1
   3  -5   7 5366.54 525.529   1
  -3   5   7 7285.49 530.727   1
   3  -5   7 4337.38 528.243   6
  -3   5   7 7339.26 587.965   5
  -3  -5  -7 5716.30 537.931   5
   3   5  -7 6603.65 610.356   2
  -3  -5  -7 3448.31 541.909   4
   3   5  -7 8548.44 692.582   3
  -3   5   7 4046.20 527.028   4
   3  -5   7 5589.09 547.702   2
   3   5  -5 73860.5 6288.42   1
  -3  -5  -5 59676.0 6277.22   1
   3  -5   5 67013.9 6260.71   1
  -3   5   5 77991.3 6252.44   1
   3  -5   5 64210.0 6270.96   6
  -3   5   5 54264.8 6249.08   6
  -3   5   5 87553.0 6340.83   5
  -3  -5  -5 66344.4 6308.03   4
  -3   5   5 64751.9 6274.87   4
   3  -5   5 63474.4 6287.73   2
  -3  -5  -3 636.985 107.798   1
   3   5  -3 659.413 106.106   1
   3  -5   3 920.021 100.079   1
  -3   5   3 914.813 90.7777   1
   3  -5   3 625.972 103.721   6
  -3   5   3 542.677 93.2647   6
  -3  -5  -3 863.288 116.688   5
   3   5  -3 955.989 143.703   2
  -3  -5  -3 850.124 128.301   4
  -3   5   3 691.452 129.709   5
  -3   5   3 858.055 116.122   4
   3  -5   3 1022.50 135.048   2
   3   5  -3 1069.23 204.097   3
  -3  -5  -1 2198.58 242.010   1
   3   5  -1 2295.95 239.476   1
  -3   5   1 1981.07 212.864   1
   3  -5   1 2193.03 233.848   6
  -3   5   1 1948.89 256.451   5
  -3  -5  -1 2321.21 246.097   5
   3   5  -1 2038.22 254.047   2
  -3  -5  -1 2667.58 257.941   4
  -3   5   1 2253.64 246.554   4
   3  -5   1 2008.43 257.884   2
  -3  -5   1 2356.82 239.786   1
   3  -5  -1 2049.01 209.601   1
   3   5   1 2524.10 238.066   1
  -3   5  -1 1849.88 207.225   1
   3  -5  -1 1958.68 224.065   6
   3   5   1 2288.09 253.328   6
  -3  -5   1 1992.90 234.872   5
  -3   5  -1 2810.31 254.226   5
   3   5   1 2026.40 245.622   2
  -3   5  -1 2118.81 238.239   4
  -3  -5   1 2069.84 236.726   4
   3  -5  -1 2062.91 240.676   3
   3  -5  -1 2729.30 277.215   2
  -3   5  -3 844.425 91.8066   1
  -3  -5   3 892.381 114.350   1
   3  -5  -3 705.985 85.6480   1
   3   5   3 857.619 109.330   1
   3   5   3 763.600 118.459   6
  -3   5  -3 991.149 104.410   5
  -3  -5   3 734.203 111.057   5
   3   5   3 846.072 121.121   2
  -3  -5   3 600.344 98.8072   4
  -3   5  -3 1019.24 115.343   4
   3  -5  -3 536.587 109.809   3
   3  -5  -3 1218.28 155.384   2
  -3  -5   5 71499.4 6347.32   1
   3  -5  -5 71125.8 6317.89   1
  -3   5  -5 65447.4 6324.83   1
   3   5   5 78465.8 6362.27   6
  -3  -5   5 63368.0 6345.13   5
   3   5   5 66749.8 6353.61   2
  -3  -5   5 64269.5 6328.27   4
   3  -5  -5 60540.2 6349.34   3
   3  -5  -5 67991.5 6378.66   2
  -3   5  -5 66843.2 6338.23   3
  -3   5  -7 4512.52 490.528   1
   3  -5  -7 5238.45 484.816   1
  -3  -5   7 4687.97 503.112   1
   3   5   7 5498.47 498.144   1
   3   5   7 5005.74 510.831   6
  -3  -5   7 5988.17 525.482   6
  -3  -5   7 4383.47 501.097   5
   3   5   7 5239.60 509.209   2
  -3   5  -7 4364.61 491.629   4
   3  -5  -7 5364.77 518.386   3
   3  -5  -7 5706.82 537.032   2
  -3   5  -7 4704.09 495.449   3
   3  -5  -9 7242.45 771.902   1
   3   5   9 7889.00 789.146   6
  -3  -5   9 9101.17 800.970   6
  -3  -5   9 7224.26 782.209   5
   3   5   9 8718.72 785.747   2
  -3   5  -9 7364.16 772.346   4
   3  -5  -9 8797.54 802.408   3
  -3   5  -9 7596.14 775.111   3
  -3  -5  11 155.091 42.4774   6
   3  -5 -11 293.502 58.3374   2
   3   5  11 165.873 35.1484   2
   3   5  11 313.557 50.7831   6
  -3  -5  11 173.642 41.5294   5
  -3   5 -11 111.912 32.4315   4
   3  -5 -11 145.542 42.0056   3
  -3   5 -11 165.640 35.2130   3
  -3  -5  13 574.191 90.1759   6
  -3  -5  13 489.821 82.1528   5
   3  -5 -13 521.178 81.9879   2
  -3   5 -13 609.656 79.6642   4
  -3   5 -13 546.784 76.1451   3
   3  -5 -13 742.354 99.3849   3
   3   5  15 22701.5 2071.17   6
  -3   5 -15 21149.0 2065.89   4
   3  -5 -15 20550.6 2085.71   3
  -3   5 -15 21765.3 2066.72   3
  -3  -5  15 23487.2 2086.34   5
  -3   5 -17 9618.41 968.021   3
  -3  -5  17 10362.5 986.327   6
   3   5  17 9740.71 969.367   6
   3   5  17 10618.5 973.659   5
  -3  -5  17 10736.4 991.060   5
   3   5  19 5632.14 613.419   5
  -3  -5  19 7405.38 645.920   5
   3  -5 -19 6279.80 635.387   3
  -3  -5  19 6618.62 635.979   6
   3   5  19 6619.95 616.457   6
  -3  -5  21 259.863 57.9191   5
   3   5  21 238.923 39.7035   6
  -3  -5  21 179.158 45.8677   6
   3  -5 -21 206.849 49.9671   3
   3   5  21 180.778 35.4264   5
  -3  -5  23 203.946 54.6663   5
   3   5  23 390.957 51.2846   6
  -3  -5  23 347.182 63.3280   6
   3  -5 -23 285.992 58.6785   3
  -3   5 -23 180.879 46.1802   3
   3   5  23 251.308 43.8172   5
  -3  -5  25 2524.12 283.824   5
  -3  -6 -20 9.37601 18.5397   4
  -3   6  20 23.2250 12.6106   5
   3   6 -20-9.66208 12.1208   2
   3  -6  20 12.3738 10.9890   6
   3   6 -20 9.77577 14.9914   3
  -3  -6 -18 10.8385 13.5675   4
  -3   6  18 6.62063 10.1762   5
   3  -6  18 23.2780 17.8195   2
   3   6 -18 23.1320 20.4379   2
   3  -6  18 11.5709 14.4785   6
   3   6 -18 11.2046 22.1316   3
   3  -6  16 170.798 47.4399   6
  -3   6  16 327.550 52.3738   5
  -3  -6 -16 220.387 53.8423   4
   3  -6  16 146.578 46.8100   2
   3   6 -16 353.843 70.2237   2
  -3   6  16 283.581 56.1962   4
   3   6 -16 193.946 53.9220   3
   3  -6  14 99.1307 35.8545   6
  -3   6  14 198.122 43.9598   5
  -3  -6 -14 287.802 61.6437   4
   3   6 -14 225.422 63.5287   2
   3  -6  14 145.939 43.6226   2
  -3   6  14 207.926 48.0656   4
   3   6 -14 104.801 43.1444   3
   3   6 -12 61.4998 36.5009   2
  -3   6  12 29.3548 17.9430   4
   3  -6  12 55.9563 23.7792   6
  -3   6  12 104.055 33.4585   5
  -3  -6 -12 14.7650 13.9118   4
  -3  -6 -10 137.382 33.6439   5
   3  -6  10 118.938 43.0854   2
   3   6 -10 133.801 54.1726   2
  -3   6  10 158.597 38.8875   4
   3  -6  10 158.218 40.5086   6
  -3   6  10 254.952 57.6433   5
  -3  -6 -10 196.702 52.1533   4
  -3  -6  -8 57.5154 23.7066   5
   3  -6   8 82.4586 39.4871   2
  -3   6   8 139.890 45.4894   5
  -3   6   8 145.413 35.3034   4
   3  -6   8 102.303 33.1506   6
   3  -6   6 246.271 52.5014   6
  -3  -6  -6 352.909 58.8707   5
   3   6  -6 208.182 65.4657   2
   3  -6   6 275.279 68.3117   2
  -3  -6  -6 242.004 60.1336   4
  -3   6   6 470.730 84.9954   5
  -3   6   6 299.167 53.8551   4
   3  -6   6 221.492 35.8438   1
  -3  -6  -4 48.1559 22.6992   5
   3   6  -4 94.7965 37.0129   2
   3  -6   4 32.6589 28.9839   2
  -3   6   4 70.1592 38.0347   5
  -3   6   4 9.23137 11.9372   4
   3  -6   4 18.8877 12.1932   6
  -3  -6  -2 118.961 32.4406   5
   3  -6   2 55.2450 40.7241   2
   3   6  -2 132.395 42.9932   2
  -3  -6  -2 84.9015 30.8444   4
  -3   6   2 52.0962 31.8370   5
  -3   6   2 65.4705 27.4881   4
   3  -6   2 99.4066 31.0587   6
  -3  -6   0 457.223 75.6424   4
  -3   6   0 518.647 76.5880   4
  -3   6   0 344.413 81.4806   5
   3   6   0 530.358 86.0838   2
   3  -6   0 582.668 107.778   2
  -3  -6   0 387.883 73.3396   5
   3   6   0 515.464 83.9894   6
  -3  -6   2 98.5623 30.0050   4
   3   6   2 106.486 38.3711   2
   3  -6  -2 64.1246 27.7737   3
  -3   6  -2 104.671 29.8198   4
   3   6   2 44.4863 25.2544   6
   3  -6  -4 137.172 49.2922   2
   3   6   4 31.0071 23.1820   2
  -3   6  -4 79.9944 28.0293   3
   3  -6  -4 52.5440 23.5427   3
  -3   6  -4 71.7387 24.1351   4
  -3  -6   4 54.1313 21.9541   5
   3   6   4 76.1567 29.4566   6
   3   6   6 287.688 55.7921   6
  -3  -6   6 260.973 48.9024   5
  -3   6  -6 302.104 48.3775   3
   3   6   6 264.916 54.6784   2
  -3   6  -6 341.633 51.2029   4
  -3  -6   8 86.8719 31.3605   6
   3   6   8 83.3123 29.4284   2
   3  -6  -8 147.153 47.5060   2
   3   6   8 120.289 33.6442   6
  -3  -6   8 94.7381 27.5405   5
   3  -6  -8 74.4871 30.7734   3
  -3   6  -8 67.3480 22.1200   3
  -3  -6  10 204.271 44.4563   6
   3  -6 -10 259.451 57.9686   2
   3   6  10 172.409 38.4434   6
  -3  -6  10 122.078 35.7397   5
  -3   6 -10 165.811 34.9414   4
   3  -6 -10 167.351 42.4732   3
  -3   6 -10 198.171 37.0906   3
  -3  -6  12 57.4416 22.9168   6
  -3   6 -12 64.0206 18.4981   4
   3  -6 -12 51.3107 22.7513   3
  -3   6 -12 50.7747 16.5387   3
   3   6  12 49.9826 18.5276   6
  -3  -6  14 191.279 41.0896   6
   3  -6 -14 187.640 42.3944   3
  -3   6 -14 117.036 28.2455   3
  -3  -6  14 196.397 41.1318   5
   3   6  14 158.199 32.7989   6
   3   6  16 217.956 37.4725   6
  -3  -6  16 212.841 44.5150   6
   3   6  16 215.013 40.2169   5
  -3  -6  16 167.051 40.0310   5
   3  -6 -16 126.094 38.7347   3
  -3   6 -16 190.618 33.3487   3
   3   6  18 5.30975 8.11639   6
   3   6  18-5.85215 8.94503   5
  -3  -6  18 29.5458 22.9900   5
   3  -6 -18 19.1677 14.6467   3
  -3   6 -18-5.15353 7.87775   3
  -3  -6  20 9.05744 11.3284   6
   3   6  20 5.09623 7.82728   5
   3  -6 -20 9.34412 8.28140   3
  -3   6 -20 11.1069 12.0273   3
  -3  -6  20 10.3226 18.2314   5
  -3  -6  22 127.582 38.2286   5
   3  -7  17 3635.86 431.408   6
  -3   7  17 4793.75 429.346   5
   3  -7  15 9554.40 1042.23   6
  -3   7  15 11976.9 1044.40   5
  -3  -7 -15 8898.23 1054.25   4
   3   7 -15 11535.2 1074.84   2
  -3   7  15 12262.6 1058.56   4
   3  -7  15 11016.5 1057.98   2
  -3   7  13 72.9522 24.8575   4
   3  -7  13 23.8534 21.8685   2
   3   7 -13 52.2264 34.8548   2
  -3  -7 -13 49.0264 27.1466   4
  -3   7  13 82.7884 25.9912   5
   3  -7  11 133.709 42.3973   2
   3   7 -11 79.9588 44.6522   2
  -3   7  11 178.729 36.9870   4
   3  -7  11 65.3075 25.4231   6
  -3  -7 -11 111.097 37.8458   4
  -3   7  11 106.196 33.8126   5
   3  -7   9 2565.24 310.580   6
  -3   7   9 3900.59 339.162   5
   3   7  -9 3193.02 363.393   2
  -3  -7  -9 2951.65 326.976   4
  -3   7   9 2923.91 311.189   4
   3  -7   9 2889.93 337.476   2
   3  -7   7 1517.81 192.547   6
  -3   7   7 2401.05 227.775   5
  -3  -7  -7 1652.73 191.132   5
  -3  -7  -7 1634.45 205.402   4
   3   7  -7 1778.25 229.315   2
  -3   7   7 1795.46 195.311   4
   3  -7   7 1793.01 227.091   2
   3  -7   5 25116.1 2353.95   6
  -3   7   5 30651.0 2394.47   5
  -3  -7  -5 26841.6 2351.27   5
   3   7  -5 25464.4 2379.20   2
  -3  -7  -5 23781.6 2356.37   4
  -3   7   5 21521.7 2344.22   4
   3  -7   5 24196.4 2396.65   2
  -3  -7  -3 246.374 49.3894   4
  -3   7   3 187.239 55.8140   5
   3   7  -3 133.538 43.3429   2
   3  -7   3 182.055 65.6027   2
  -3  -7  -3 208.679 41.5539   5
   3   7  -3 116.894 36.1477   6
   3  -7   3 162.261 39.2128   6
  -3  -7  -1 478.568 77.2433   4
  -3   7   1 504.507 76.2654   4
   3   7  -1 528.591 83.8422   6
  -3  -7  -1 620.699 82.4758   5
   3   7  -1 473.725 81.4909   2
  -3   7  -1 576.169 79.0914   4
   3   7   1 522.891 82.4221   6
  -3  -7   1 614.154 80.4971   5
  -3   7  -1 544.668 79.2379   3
   3   7   1 436.940 78.2596   2
   3  -7  -1 395.458 107.986   2
   3   7   3 124.739 36.9967   6
  -3  -7   3 229.915 41.9134   5
  -3   7  -3 166.107 36.7333   4
  -3   7  -3 208.920 40.4618   3
   3   7   3 133.875 37.5475   2
   3  -7  -3 261.350 85.5811   2
   3   7   5 24460.1 2158.61   6
  -3  -7   5 22957.6 2153.05   5
   3   7   5 20977.0 2153.69   2
  -3   7  -5 21100.9 2144.89   4
   3  -7  -5 23803.0 2158.97   3
   3  -7  -5 27320.2 2221.25   2
  -3   7  -5 22380.6 2146.62   3
   3   7   7 1742.00 188.538   6
  -3   7  -7 1520.88 178.931   4
   3  -7  -7 1640.81 188.939   3
   3  -7  -7 1432.93 208.733   2
  -3   7  -7 1794.33 182.165   3
   3   7   9 2626.86 282.339   6
   3  -7  -9 2705.40 287.521   3
  -3   7  -9 2649.92 275.228   3
  -3  -7   9 2912.24 286.204   5
  -3  -7  11 111.062 33.5367   6
   3  -7 -11 100.256 29.3723   3
  -3   7 -11 85.4725 22.2625   3
   3   7  11 128.516 29.0055   6
  -3  -7  11 145.554 33.9523   5
  -3  -7  13 40.5622 17.9553   6
   3  -7 -13 32.9795 16.7211   3
  -3   7 -13 37.5243 13.6485   3
   3   7  13 34.1993 16.3682   6
  -3  -7  13 78.4091 24.2754   5
   3   7  15 8781.47 892.293   6
  -3  -7  15 9275.04 906.067   6
  -3  -7  15 10572.1 910.597   5
  -3  -7  17 4051.59 415.920   5
   3  -7 -17 4060.44 412.287   3
   3  -8  12 51.3435 21.1052   6
  -3   8  12 59.3101 20.2908   5
  -3  -8 -10 145.670 38.9435   4
  -3   8  10 261.145 46.5884   5
   3   8  -8 263.171 63.8285   2
  -3  -8  -8 138.808 37.0623   4
  -3  -8  -6 61.0847 26.1605   4
  -3   8   6 115.818 27.8939   4
  -3  -8  -6 85.2974 24.7331   5
  -3   8   4 47.4773 18.1437   4
  -3  -8  -4 18.8202 11.3781   5
   3   8  -4 16.6758 13.0104   6
   3   8  -4 22.5905 20.1038   2
  -3   8   2 61.4112 20.7543   4
  -3  -8  -2 51.8255 18.0578   5
   3   8  -2 69.0203 25.8730   6
   3   8  -2 74.4343 26.5694   2
   3  -8   2 50.2579 38.8157   2
  -3   8   0 266.108 49.5081   4
   3   8   0 376.535 59.8886   6
  -3  -8   0 380.669 55.5695   5
   3   8   0 220.963 49.1186   2
   3  -8   0 443.443 101.731   2
  -3  -8   2 54.8696 20.5873   5
   3   8   2 51.3512 23.1127   6
  -3   8  -2 45.3173 17.7387   4
  -3   8  -2 48.1322 18.7689   3
   3  -8  -2 86.2394 46.8183   2
   3   8   2 38.5354 18.5661   2
  -3   8  -4 43.2601 15.9825   3
  -3  -8   4 53.3641 18.1474   5
   3   8   4 64.0115 21.5900   6
  -3   8  -4 24.5227 13.8977   4
  -3  -8   6 116.861 26.6734   5
   3   8   6 86.3318 24.8862   6
  -3   8  -6 55.3606 18.4815   3
  -3  -8   8 125.505 28.9297   5
   3   8   8 141.733 30.5454   6
  -3   8  -8 134.928 26.4944   3
   3  -8 -10 144.478 31.0166   3
  -3  -8  10 82.0917 24.9923   5
  -3  -8  12 125.141 31.3027   5
   4   0   0 248794. 25616.8   1
  -4   0   0 268853. 25625.5   1
   4   0   0 277917. 25579.0   6
  -4   0   0 272012. 25597.7   5
  -4   0   0 294130. 25596.7   4
   4   0   0 260404. 25590.2   3
   4   0   0 287931. 25606.9   2
   4   0  -2 5094.07 571.653   1
  -4   0  -2 5435.18 569.667   1
  -4   0   2 5194.40 568.921   1
   4   0   2 5087.02 554.115   1
  -4   0  -2 4800.36 547.157   1
   4   0   2 5044.05 522.479   6
   4   0  -2 5384.94 525.138   6
  -4   0   2 6136.90 549.028   5
  -4   0  -2 4779.23 529.775   5
  -4   0   2 6126.79 545.342   4
  -4   0  -2 5549.39 537.538   4
   4   0  -2 5414.08 541.867   3
   4   0   2 4677.41 527.250   3
   4   0   2 5481.68 547.065   2
  -4   0  -4 18022.3 1592.17   1
   4   0  -4 18298.9 1599.92   1
  -4   0   4 15329.5 1569.60   1
  -4   0   4 17796.9 1575.56   1
  -4   0  -4 16839.3 1559.23   1
   4   0   4 15823.0 1528.94   6
  -4   0   4 15138.5 1550.21   5
  -4   0  -4 15776.1 1534.83   5
  -4   0  -4 15530.4 1541.59   4
   4   0  -4 15552.4 1549.25   3
   4   0   4 13426.8 1542.03   2
   4   0  -4 18214.9 1567.14   2
  -4   0  -4 16480.6 1530.32   3
  -4   0  -6 1065.89 156.247   1
   4   0  -6 1051.39 137.969   1
   4   0   6 859.556 128.221   1
  -4   0   6 871.749 135.894   1
  -4   0   6 725.468 130.270   1
   4   0   6 745.486 126.607   1
  -4   0  -6 928.078 130.347   1
   4   0  -6 778.817 107.637   6
   4   0   6 733.281 107.452   6
  -4   0  -6 981.705 115.501   5
  -4   0   6 876.986 122.244   5
  -4   0   6 773.725 115.012   4
   4   0  -6 800.838 123.310   3
   4   0  -6 1037.47 138.703   2
  -4   0  -6 774.098 104.713   3
  -4   0   8 2535.34 280.802   1
  -4   0  -8 2219.83 290.430   1
   4   0  -8 2616.83 297.521   1
   4   0  -8 2079.82 260.887   1
   4   0   8 2460.31 270.505   1
  -4   0   8 2505.36 285.235   1
  -4   0  -8 2078.68 258.764   1
   4   0   8 2304.97 275.827   1
   4   0   8 2039.36 248.376   6
  -4   0   8 2270.31 257.342   5
  -4   0  -8 2026.80 238.818   5
   4   0  -8 2139.07 273.561   2
  -4   0   8 2420.15 255.251   4
  -4   0  -8 2456.89 257.406   4
   4   0  -8 2394.28 268.312   3
  -4   0  -8 2362.70 242.550   3
   4   0   8 2340.77 254.199   2
  -4   0  10 141459. 12464.6   1
   4   0 -10 128437. 12477.2   1
   4   0 -10 136531. 12453.7   1
   4   0  10 140692. 12459.4   1
  -4   0 -10 136181. 12475.6   1
  -4   0  10 139928. 12479.5   1
  -4   0 -10 130411. 12445.6   1
   4   0  10 126798. 12460.8   1
  -4   0  10 129561. 12428.1   6
  -4   0  10 133177. 12450.1   5
  -4   0 -10 132618. 12424.9   5
   4   0 -10 155570. 12479.8   2
  -4   0  10 123546. 12438.8   4
  -4   0 -10 131800. 12442.2   4
   4   0 -10 126721. 12454.0   3
   4   0  10 131364. 12442.1   2
  -4   0  12 19650.3 1892.49   1
   4   0 -12 19056.1 1912.66   1
   4   0 -12 19588.8 1885.30   1
   4   0  12 17844.4 1879.65   1
  -4   0 -12 19247.3 1903.29   1
  -4   0 -12 18506.3 1879.46   1
   4   0  12 18694.9 1891.47   1
  -4   0  12 18642.8 1866.38   6
   4   0  12 20312.2 1889.10   6
  -4   0  12 23470.6 1900.11   5
   4   0 -12 17682.3 1910.95   2
  -4   0 -12 22838.8 1884.68   4
   4   0 -12 18692.4 1890.93   3
   4   0  12 21417.7 1880.01   2
   4   0 -14 17014.8 1809.34   1
   4   0 -14 17947.2 1839.20   1
  -4   0  14 19304.4 1820.25   1
  -4   0 -14 19704.4 1833.51   1
  -4   0 -14 17874.2 1806.92   1
  -4   0  14 19104.8 1840.11   1
   4   0  14 17009.2 1816.93   1
  -4   0  14 17722.2 1796.52   6
   4   0  14 13725.0 1806.71   6
  -4   0  14 21501.1 1829.24   5
   4   0  14 20289.7 1792.39   5
   4   0 -14 17367.5 1832.11   2
  -4   0 -14 23731.6 1821.60   4
  -4   0  14 18513.3 1807.12   4
   4   0 -14 19729.7 1826.89   3
  -4   0 -14 21888.4 1828.68   3
   4   0  14 20881.5 1807.07   2
   4   0  16 511.710 82.2570   1
   4   0 -16 460.343 78.4181   1
  -4   0 -16 486.528 90.8430   1
  -4   0  16 464.610 85.6076   1
  -4   0  16 494.937 83.3753   1
   4   0  16 393.635 80.9818   1
  -4   0 -16 402.980 72.2780   1
  -4   0  16 506.922 72.1872   6
   4   0  16 193.858 64.2905   6
   4   0  16 569.621 67.9689   5
   4   0  16 406.324 68.2913   2
  -4   0  16 398.326 80.2053   5
  -4   0  16 436.708 76.1309   4
  -4   0 -16 464.834 92.3750   3
   4   0 -18 266.662 57.9859   1
  -4   0 -18 260.707 67.4116   1
   4   0  18 293.932 59.7470   1
  -4   0  18 227.645 49.2429   6
   4   0  18 200.353 52.3386   6
   4   0 -18 253.912 62.5861   2
   4   0  18 317.506 53.0255   2
  -4   0  18 273.911 58.1179   1
   4   0  18 233.263 61.9828   1
   4   0 -18 338.440 76.4600   1
  -4   0 -18 279.973 55.0479   1
  -4   0  18 308.173 65.2001   5
   4   0  18 233.529 44.7643   5
  -4   0  18 241.796 54.6920   4
  -4   0 -18 345.648 64.4689   4
  -4   0 -18 129.114 54.7824   3
   4   0 -18 285.684 67.3739   3
  -4   0  20 19480.8 1896.81   1
   4   0 -20 22104.3 1938.02   1
  -4   0  20 21767.1 1895.40   6
   4   0  20 19640.2 1886.29   6
   4   0  20 15162.1 1871.25   5
  -4   0  20 20475.8 1900.64   5
  -4   0  20 20448.5 1900.87   4
  -4   0 -20 26894.4 1925.65   4
   4   0 -20 23797.7 1914.24   2
   4   0 -20 19121.7 1915.59   3
  -4   0 -20 14908.9 1904.90   3
   4   0  20 21184.0 1880.01   2
   4   0  22 16021.1 1460.01   6
  -4   0  22 18170.7 1479.06   5
  -4   0  22 12383.6 1463.92   4
  -4   0 -22 16254.7 1486.69   4
   4   0 -22 18547.2 1481.81   2
  -4   0 -22 14231.1 1485.25   3
   4   0 -22 11838.9 1478.06   3
   4   0  22 15071.3 1455.45   2
   4   0  24 6944.97 642.937   6
  -4   0 -24 4600.44 652.895   4
  -4   0  24 7297.72 654.126   5
   4   0 -24 5972.99 666.337   3
  -4   0 -24 6092.28 660.665   3
   4   0 -24 7945.91 659.426   2
  -4   0  26 240.589 45.1238   5
  -4   0 -26 276.138 56.2702   4
   4   0 -26 339.448 61.7750   3
   4   0  26 139.849 34.4949   6
  -4   0 -28 451.828 73.8622   4
  -4   0  28 540.530 70.7734   5
  -4   0 -28 344.684 69.0346   3
   4   0 -28 511.162 80.2333   3
  -4   0 -30 1913.60 211.227   3
  -4   1  27 18.8538 12.4880   5
  -4  -1 -27 9.72027 14.9288   4
  -4  -1 -27 16.9647 13.0479   3
   4   1 -27 33.3150 24.0455   3
   4  -1  27 11.0205 9.83718   6
   4   1 -25 9.25870 16.3379   2
   4  -1  25-6.01147 7.50203   6
  -4   1  25 14.5378 11.1088   5
  -4  -1 -25-11.6288 14.5101   4
  -4   1  25 11.9574 14.9202   4
  -4  -1 -25-9.31763 16.4419   3
   4   1 -25 13.0563 16.2912   3
   4   1 -23 10.4143 13.2665   2
   4  -1  23 61.2893 23.3282   2
   4  -1  23 26.4662 15.6746   6
  -4   1  23 33.5617 16.7673   5
  -4  -1 -23 13.8334 17.4661   4
  -4  -1 -23 20.4122 15.8239   3
   4   1 -23 30.6016 23.5341   3
   4  -1  21 33.4113 16.6934   2
   4   1 -21 36.1011 28.2163   2
   4  -1  21 37.0329 16.2275   6
  -4  -1 -21-14.9230 18.8101   4
   4   1 -21 17.2669 26.5208   3
   4   1 -19 190.801 46.0763   1
   4  -1  19 246.464 50.0390   1
   4  -1  19 255.798 49.9857   6
   4   1 -19 229.680 58.6946   2
   4  -1  19 180.704 43.6139   2
  -4  -1 -19 266.743 50.5328   1
  -4   1  19 223.146 50.9218   5
  -4   1  19 203.318 55.5697   4
   4   1 -19 257.189 68.2960   3
   4   1 -17 141.591 38.1112   1
  -4  -1 -17 120.964 49.2276   1
   4  -1  17 155.344 40.4948   1
   4  -1  17 165.794 38.8023   6
   4   1 -17 90.5778 41.1764   2
   4  -1  17 166.403 39.5282   2
  -4   1  17 163.885 40.6275   1
   4  -1  17 119.612 44.8669   1
   4   1 -17 78.4461 39.9480   1
  -4  -1 -17 35.3357 22.8945   1
  -4   1  17 37.0481 28.4818   5
  -4  -1 -17 85.5747 39.0384   4
  -4   1  17 27.0047 28.4342   4
  -4  -1 -17 29.9927 24.9821   3
   4   1 -17 127.175 49.1047   3
  -4  -1 -15 83.2908 39.4279   1
   4  -1  15 30.7900 19.2492   1
   4   1 -15 59.5250 24.0591   1
  -4   1  15 102.603 22.2094   6
   4   1 -15 16.2666 25.6993   2
  -4   1  15 53.6033 35.8482   1
   4  -1  15 14.6878 23.3737   1
  -4   1  15 31.4022 21.6561   1
   4   1 -15 18.7952 24.3415   1
  -4  -1 -15 104.490 30.4602   1
  -4   1  15 39.0307 26.4828   5
   4  -1  15 79.3989 18.8182   5
  -4  -1 -15 88.3553 39.1244   4
  -4  -1 -15 133.483 47.0066   3
   4   1 -15 136.881 43.1924   3
   4   1 -13 10.3753 15.9509   1
   4  -1  13 20.2054 20.0072   1
  -4  -1 -13 16.6991 20.9090   1
   4   1 -13-18.3361 22.9450   1
  -4   1  13 17.0432 21.3369   1
   4  -1  13-14.8486 13.2167   1
  -4  -1 -13 19.2840 14.8377   1
   4  -1  13 26.2331 25.9354   6
  -4   1  13 24.9357 11.7262   6
  -4  -1 -13 13.6542 12.1730   5
   4   1 -13 16.7771 25.6972   2
   4  -1  13-9.99502 19.7957   2
  -4   1  13 25.8421 22.8666   5
   4  -1  13 33.7979 12.4184   5
  -4   1  13 23.0617 26.9728   4
  -4  -1 -13 23.3936 23.1418   4
  -4  -1 -13 16.9532 21.2249   3
   4   1 -13 15.1005 23.1418   3
   4   1 -11 181.077 48.9833   1
   4  -1  11 336.364 59.6232   1
  -4  -1 -11 250.025 67.2085   1
  -4   1  11 287.733 59.7124   1
  -4  -1 -11 204.640 48.3490   1
  -4   1  11 202.106 62.1028   1
   4   1 -11 243.341 68.0869   1
   4  -1  11 213.118 61.5758   6
   4  -1  11 251.561 36.3423   5
  -4  -1 -11 196.295 44.3234   5
   4  -1  11 321.803 62.4496   2
   4   1 -11 254.761 67.7230   2
  -4   1  11 292.801 58.6618   5
  -4  -1 -11 275.681 56.5249   4
  -4   1  11 231.420 54.7953   4
  -4  -1 -11 197.302 58.0768   3
   4   1 -11 320.056 66.4891   3
   4   1  -9 360.840 69.1914   1
  -4  -1  -9 154.430 66.2743   1
  -4   1   9 480.570 88.6072   1
   4  -1   9 288.947 72.2032   1
  -4  -1  -9 235.528 61.2163   1
   4   1  -9 314.358 84.9186   1
  -4   1   9 374.769 74.1049   1
   4  -1   9 295.848 78.4364   6
   4  -1   9 410.511 50.1043   5
   4  -1   9 410.161 70.6389   2
   4   1  -9 410.355 82.8498   2
  -4   1   9 477.669 75.4772   4
  -4  -1  -9 416.017 71.2374   4
  -4  -1  -9 346.103 62.3086   3
   4   1  -9 359.028 74.1394   3
   4  -1   7 403.930 90.1997   1
  -4   1   7 417.045 89.1500   1
   4   1  -7 400.217 100.626   1
  -4   1   7 511.737 87.4283   1
   4  -1   7 350.527 90.5266   6
  -4  -1  -7 347.463 69.6928   5
   4   1  -7 626.398 101.343   2
   4  -1   7 349.495 75.3539   2
  -4  -1  -7 534.145 79.0821   4
  -4   1   7 419.560 75.4347   5
  -4  -1  -7 495.226 62.7985   3
   4  -1   7 539.507 85.7362   1
   4   1  -7 514.676 86.8810   1
   4  -1   5 483.786 85.8498   1
   4   1  -5 491.577 89.0701   1
   4   1  -5 617.138 116.907   1
  -4  -1  -5 276.679 85.0521   1
   4  -1   5 566.522 99.7054   1
  -4  -1  -5 515.407 88.4090   1
  -4   1   5 396.199 84.5043   1
  -4   1   5 754.285 111.659   1
   4  -1   5 503.736 99.6510   6
   4   1  -5 481.043 82.9100   6
  -4  -1  -5 524.270 82.7408   5
   4   1  -5 551.800 98.4079   2
   4  -1   5 424.193 75.5599   2
  -4   1   5 304.851 68.3953   5
  -4  -1  -5 500.629 67.4097   3
  -4   1   5 456.407 80.1403   4
  -4  -1  -5 443.162 76.6202   4
  -4  -1  -5 486.949 60.5409   3
   4   1  -5 464.245 79.9432   3
   4  -1   3 82.1842 32.7937   1
   4   1  -3 69.9643 31.1063   1
   4  -1   3 145.857 53.9938   6
  -4   1   3 70.8016 30.4812   5
  -4  -1  -3 67.4247 33.6808   5
   4   1  -3 38.6030 23.8471   6
  -4   1   3 82.5607 36.4215   1
  -4  -1  -3 98.8480 46.7196   1
  -4   1   3 178.746 52.2025   1
  -4  -1  -3 55.1838 33.0181   1
   4  -1   3 80.6574 35.6159   1
   4   1  -3 59.9414 33.1953   2
   4  -1   3 53.8588 29.4280   2
  -4   1   3 148.301 39.9831   4
  -4  -1  -3 56.8693 24.7502   4
   4   1  -3 55.8290 29.3576   3
  -4  -1  -3 82.4551 23.7942   3
  -4  -1  -3 78.7524 21.1933   3
  -4  -1  -1 332.598 69.5924   5
  -4   1   1 485.565 77.5167   5
   4   1  -1 512.599 86.5857   6
  -4  -1  -1 441.854 82.1124   1
  -4   1   1 570.589 92.5645   1
   4  -1   1 381.305 83.9622   1
  -4  -1  -1 487.113 102.783   1
  -4   1   1 341.451 80.5422   1
   4   1  -1 394.999 79.9933   1
   4  -1   1 379.386 71.6529   2
   4   1  -1 371.568 80.4761   2
  -4   1   1 563.780 86.9168   4
   4  -1   1 369.823 73.6580   3
  -4  -1  -1 373.231 59.5818   3
   4   1  -1 346.573 62.4729   3
  -4  -1  -1 474.862 72.1045   4
   4  -1   1 499.979 87.9945   1
   4   1  -1 368.012 85.7105   1
   4  -1  -1 676.567 83.6109   6
   4   1   1 363.378 75.6225   6
  -4   1  -1 310.589 63.1710   5
  -4  -1   1 495.779 81.2322   5
  -4  -1   1 468.396 83.2462   1
  -4   1  -1 480.030 90.9180   1
   4  -1  -1 454.804 89.8172   1
  -4  -1   1 271.786 81.9861   1
   4   1   1 459.327 83.9910   1
  -4   1  -1 294.249 71.7498   1
   4  -1  -1 320.337 70.7612   2
   4   1   1 396.108 84.2906   2
   4  -1  -1 466.467 84.3211   3
  -4   1  -1 361.992 72.9544   4
   4   1   1 413.321 59.9327   3
  -4  -1   1 343.874 65.8208   4
   4   1   1 489.554 91.2018   1
   4  -1  -1 520.960 91.7874   1
   4  -1  -3 80.3508 19.6220   6
   4  -1  -3 137.471 30.3008   6
  -4  -1   3 39.1146 29.6284   5
   4   1   3 87.5587 31.8801   6
  -4   1  -3 63.2009 23.3351   5
   4   1   3 132.309 42.0259   1
   4  -1  -3 108.347 43.1353   1
  -4   1  -3 89.4618 45.5790   1
  -4  -1   3 125.305 42.4569   1
  -4   1  -3 129.758 41.2543   1
  -4  -1   3 158.326 55.9703   1
   4  -1  -3 82.1602 37.0229   2
   4   1   3 88.3808 34.6507   2
  -4   1  -3 133.081 38.0932   4
   4  -1  -3 113.779 38.7423   3
  -4  -1   3 107.183 30.8755   4
   4  -1  -3 106.954 41.4653   1
   4   1   3 79.5661 38.2583   1
   4   1   5 433.655 87.9698   1
   4  -1  -5 605.399 98.0699   1
  -4   1  -5 542.303 107.134   1
  -4   1  -5 436.088 83.8679   1
   4  -1  -5 635.870 109.654   1
   4   1   5 405.104 84.8968   1
  -4  -1   5 350.279 93.9634   1
   4   1   5 618.689 84.5211   6
   4  -1  -5 436.751 51.0650   6
   4  -1  -5 491.558 56.0666   6
  -4  -1   5 508.566 86.6593   5
  -4   1  -5 512.040 69.8879   5
   4  -1  -5 542.748 89.1736   2
   4   1   5 491.193 85.3577   2
  -4  -1   5 453.503 73.6687   4
  -4   1  -5 382.508 76.2706   4
   4  -1  -5 373.447 86.0847   3
  -4   1  -5 545.679 80.3683   3
   4  -1  -7 333.738 75.3545   1
  -4   1  -7 450.339 90.1094   1
   4   1   7 504.304 74.8203   6
  -4  -1   7 328.866 72.0593   5
  -4   1  -7 392.270 55.5845   5
  -4   1  -7 391.997 76.3793   1
   4   1   7 467.486 85.0253   1
  -4  -1   7 522.712 94.2562   1
   4  -1  -7 645.788 107.704   1
  -4  -1   7 476.167 94.0423   1
   4   1   7 402.262 72.1266   2
   4  -1  -7 279.797 70.5722   2
  -4  -1   7 385.182 67.6687   4
  -4   1  -7 461.163 75.2894   4
   4  -1  -7 498.776 88.0120   3
  -4   1  -7 468.790 72.0991   3
   4  -1  -9 315.822 65.6706   1
  -4   1  -9 413.313 82.3844   1
   4   1   9 318.553 75.1823   1
   4   1   9 410.967 65.7943   6
  -4  -1   9 493.315 73.1993   6
  -4   1  -9 341.782 47.0109   5
  -4  -1   9 346.536 69.9866   5
  -4   1  -9 337.915 66.9620   1
  -4  -1   9 507.496 88.0819   1
   4  -1  -9 169.834 61.4573   1
  -4  -1   9 253.456 69.7200   1
   4   1   9 287.122 60.1684   2
   4  -1  -9 334.355 70.5782   2
  -4  -1   9 356.114 63.3954   4
  -4   1  -9 389.531 64.1043   4
  -4   1  -9 380.060 63.4474   3
   4  -1  -9 260.841 64.5261   3
   4   1  11 251.765 49.7513   6
   4  -1 -11 121.179 26.7062   6
  -4  -1  11 219.532 50.8256   6
   4  -1 -11 129.419 27.4633   6
  -4  -1  11 174.345 51.2744   5
  -4  -1  11 152.891 50.1890   1
  -4   1 -11 245.612 51.7494   1
  -4  -1  11 248.872 62.5594   1
   4   1  11 276.311 59.7469   1
   4  -1 -11 239.138 57.1141   2
  -4  -1  11 343.831 55.1236   4
  -4   1 -11 156.748 41.5355   4
  -4   1 -11 291.967 48.8206   3
   4  -1 -11 176.081 51.1891   3
  -4   1 -13 40.9784 27.0290   1
   4  -1 -13 24.1599 21.4184   1
   4   1  13 12.1392 10.9135   1
   4   1  13 9.31461 14.3877   6
  -4  -1  13 9.71531 14.9937   6
  -4  -1  13 25.9021 19.9017   5
   4   1  13 31.5957 19.8225   2
   4  -1 -13 42.9850 28.3447   2
  -4   1 -13 16.8363 18.3130   3
  -4  -1  13 25.8143 17.1047   4
  -4   1 -13 45.0547 22.5837   4
  -4  -1  13-14.6012 18.3385   1
   4  -1 -13 15.7180 14.0252   1
  -4  -1  13 15.1907 32.8955   1
   4   1  13-12.3439 21.8821   1
  -4   1 -13 45.4529 26.6075   1
   4   1  15 111.093 35.2900   1
  -4   1 -15 94.0992 34.4190   1
  -4  -1  15 109.705 39.0275   1
   4  -1 -15 62.9946 37.5603   1
  -4  -1  15 15.4586 24.8477   1
   4   1  15 58.0929 29.9998   1
  -4   1 -15 33.3443 21.0718   1
   4   1  15 86.8760 31.6584   6
  -4  -1  15 95.6303 30.2258   6
  -4  -1  15 136.050 40.5490   5
   4   1  15 73.2236 23.6685   2
   4  -1 -15 98.4582 43.6728   2
  -4   1 -15 81.4553 30.8549   4
  -4   1 -15 81.0269 33.1275   3
  -4   1 -17 125.667 40.1574   1
  -4  -1  17 180.568 46.8769   1
  -4  -1  17 67.6426 33.0493   1
   4  -1 -17 79.6063 35.7616   1
   4   1  17 94.6360 34.4134   1
  -4  -1  17 80.0570 30.8621   6
   4   1  17 102.687 34.0888   6
  -4  -1  17 70.9489 34.5272   5
   4  -1 -17 65.7724 36.1560   2
   4   1  17 130.938 29.3663   2
   4   1  17 137.751 31.6121   5
  -4  -1  17 106.359 30.8400   4
  -4   1 -17 94.7111 30.5434   4
   4  -1 -17 82.4120 35.6346   3
  -4   1 -17 80.2790 36.7308   3
  -4   1 -19 331.707 67.0510   1
  -4  -1  19 182.661 54.5276   1
  -4  -1  19 229.892 56.1504   1
   4   1  19 241.960 55.3949   1
  -4  -1  19 252.904 53.8075   6
   4   1  19 150.733 45.5242   6
  -4  -1  19 270.541 60.0387   5
   4   1  19 207.368 39.8188   2
   4   1  19 271.703 47.5574   5
  -4  -1  19 162.714 40.7040   4
  -4   1 -19 239.073 51.8480   4
  -4   1 -19 231.057 63.6604   3
   4  -1 -19 216.626 56.6405   3
  -4  -1  21-12.1901 15.3143   6
   4   1  21 21.4018 18.9664   6
  -4  -1  21 13.6137 12.1431   5
   4  -1 -21 59.3275 23.1500   2
   4   1  21 8.06821 14.3483   5
  -4   1 -21 32.8903 21.7024   4
  -4   1 -21 18.7091 23.4118   3
   4  -1 -21 14.0958 21.6142   3
  -4  -1  23 26.6400 23.6994   6
  -4   1 -23 67.3755 29.8766   4
   4  -1 -23 27.4040 24.3680   3
  -4   1 -23-18.5706 23.3693   3
  -4  -1  23 24.0895 18.6553   5
   4   1  25-7.80967 6.89617   6
  -4   1 -25 11.5791 14.4503   4
  -4  -1  25-10.3252 12.8860   5
  -4   1 -25-15.6367 19.5122   3
   4  -1 -25 12.6216 11.1393   3
  -4  -1  27 8.64404 13.2205   5
   4   1  27 13.0391 9.97773   6
  -4   1 -27-12.7560 15.9252   3
   4  -1 -27-11.0396 9.75524   3
  -4   1 -27 10.2479 9.05789   4
  -4   1 -29 49.1422 20.2453   4
  -4   1 -29 102.480 33.2729   3
   4  -2  26 107.146 32.9764   6
  -4  -2 -26 413.178 61.7768   4
  -4   2  26 229.520 39.8168   5
   4   2 -26 257.129 48.2432   2
  -4   2  26 218.319 50.8564   4
   4   2 -26 329.271 62.1685   3
   4  -2  24 5494.15 547.550   6
  -4   2  24 5208.14 546.698   5
  -4  -2 -24 7147.27 577.067   4
   4   2 -24 4841.92 554.294   2
  -4   2  24 6995.29 584.532   4
   4   2 -24 6324.85 585.759   3
   4  -2  24 4431.06 554.370   2
   4   2 -22 14420.2 1352.44   2
   4   2 -22 15116.5 1379.61   3
  -4   2  22 10851.3 1350.68   4
  -4   2  22 15257.0 1340.30   5
   4  -2  20 17205.0 1644.97   6
  -4   2  20 19624.1 1652.81   5
  -4  -2 -20 16324.9 1669.13   4
   4   2 -20 17675.8 1692.30   3
  -4  -2 -20 17207.1 1672.48   3
  -4   2  20 14327.7 1663.50   4
   4  -2  20 17508.4 1649.53   2
   4  -2  18 852.038 105.930   6
  -4   2  18 778.769 106.867   5
   4  -2  18 905.165 109.414   2
   4   2 -18 710.980 130.275   3
  -4  -2 -18 911.577 128.125   3
   4   2 -18 603.038 111.527   2
   4   2 -16 772.983 102.758   1
   4  -2  16 726.036 107.313   6
   4   2 -16 687.468 122.430   2
  -4   2  16 538.629 102.462   5
  -4  -2 -16 970.784 136.456   3
  -4  -2 -16 587.005 113.078   4
  -4   2  16 1016.49 129.121   4
   4  -2  16 846.051 110.094   2
   4   2 -16 815.199 140.332   3
   4   2 -14 10321.2 1195.95   1
   4   2 -14 12147.5 1162.63   1
   4  -2  14 12944.6 1169.29   1
  -4  -2 -14 11374.7 1192.19   1
  -4  -2 -14 12266.3 1160.67   1
   4  -2  14 11308.4 1183.95   1
   4  -2  14 14068.0 1185.22   6
  -4   2  14 9833.65 1170.70   5
  -4  -2 -14 10864.6 1185.59   4
   4   2 -14 12687.4 1215.73   3
  -4  -2 -14 13630.9 1208.19   3
  -4   2  14 13346.4 1184.30   4
   4  -2  14 12115.0 1173.17   2
   4   2 -12 10888.0 1165.03   1
  -4   2  12 12413.4 1134.35   1
   4   2 -12 11712.5 1128.50   1
   4  -2  12 11097.1 1128.08   1
  -4  -2 -12 10389.3 1156.13   1
  -4   2  12 8661.53 1153.37   1
  -4  -2 -12 11994.3 1128.23   1
   4  -2  12 11408.6 1152.11   1
   4  -2  12 14015.1 1162.35   6
  -4   2  12 12840.5 1150.90   5
  -4  -2 -12 11236.9 1124.22   5
   4   2 -12 10546.4 1162.81   2
  -4  -2 -12 13485.1 1161.49   4
   4   2 -12 12026.8 1165.11   3
  -4   2  12 10608.7 1139.06   4
  -4  -2 -12 11329.2 1158.59   3
   4  -2  12 13659.4 1145.73   2
  -4  -2 -10 77145.6 7389.60   1
  -4   2  10 78938.4 7343.44   1
   4   2 -10 80454.3 7384.84   1
   4   2 -10 84400.6 7342.43   1
   4  -2  10 75654.2 7337.34   1
  -4   2  10 75341.6 7362.39   1
  -4  -2 -10 89841.8 7344.19   1
   4  -2  10 68277.9 7360.52   1
   4  -2  10 83594.2 7368.58   6
  -4   2  10 84393.4 7355.15   5
  -4  -2 -10 72848.5 7337.05   5
   4   2 -10 69143.1 7370.69   2
  -4  -2 -10 92947.6 7366.45   4
   4   2 -10 80233.9 7361.34   3
  -4   2  10 84333.7 7350.55   4
  -4  -2 -10 64653.9 7343.31   3
  -4  -2 -10 71356.6 7315.25   3
   4  -2  10 91322.5 7352.63   2
  -4  -2  -8 3360.05 373.631   1
  -4   2   8 3873.51 346.707   1
   4   2  -8 3130.84 333.103   1
   4  -2   8 3305.94 338.033   1
  -4   2   8 3198.34 356.221   1
  -4  -2  -8 3120.26 333.941   1
   4  -2   8 3136.59 356.319   1
   4  -2   8 2583.20 342.148   6
  -4   2   8 3418.10 339.256   5
  -4  -2  -8 3100.35 331.250   5
   4   2  -8 3122.44 358.879   2
  -4  -2  -8 3781.58 353.756   4
  -4  -2  -8 2853.03 302.936   3
   4   2  -8 2612.20 331.502   3
  -4   2   8 3485.09 342.373   4
  -4  -2  -8 2984.05 315.709   3
   4  -2   8 3065.94 340.179   2
   4   2  -6 1067.46 164.664   1
   4   2  -6 875.854 123.203   1
   4  -2   6 770.592 118.048   1
   4  -2   6 844.086 133.875   1
  -4  -2  -6 1005.98 158.361   1
  -4  -2  -6 892.520 124.718   1
   4  -2   6 834.191 128.768   6
  -4   2   6 738.451 111.994   5
   4  -2   6 925.608 92.5436   5
  -4  -2  -6 1160.97 131.284   5
  -4   2   6 733.343 117.697   4
  -4  -2  -6 937.106 128.569   4
   4   2  -6 860.867 117.451   3
   4  -2   6 922.289 124.154   2
   4   2  -4 4754.38 495.323   1
  -4  -2  -4 3634.39 467.153   1
   4   2  -4 4394.17 447.172   1
  -4   2   4 4242.06 447.834   1
   4  -2   4 3629.15 435.189   1
  -4   2   4 4032.28 455.269   1
   4  -2   4 3858.54 455.339   1
  -4  -2  -4 4390.92 445.106   1
   4  -2   4 5403.01 449.828   6
  -4   2   4 4052.26 431.079   5
   4  -2   4 5305.27 438.772   5
   4   2  -4 3444.07 442.264   6
  -4  -2  -4 4678.86 448.797   5
   4   2  -4 4168.14 459.107   2
  -4   2   4 4391.10 447.398   4
  -4  -2  -4 4869.37 449.215   4
   4   2  -4 3798.79 425.991   3
   4  -2   4 3935.14 442.261   2
   4   2  -2 2078.09 265.790   1
  -4  -2  -2 1794.25 256.196   1
   4   2  -2 1940.81 234.525   1
  -4   2   2 1641.87 239.804   1
   4  -2   2 1922.17 233.007   1
   4  -2   2 1961.82 248.672   1
  -4  -2  -2 2180.23 239.459   1
  -4   2   2 1909.48 242.428   1
   4  -2   2 2244.03 223.176   6
   4   2  -2 2255.05 252.752   6
   4   2  -2 1696.55 238.831   2
  -4   2   2 2808.01 254.860   4
  -4  -2  -2 2311.29 237.836   4
   4  -2   2 1965.94 238.956   3
   4  -2   2 1875.53 233.344   2
   4   2   0 150007. 14270.6   1
  -4   2   0 154818. 14261.3   1
  -4  -2   0 139001. 14284.6   1
   4  -2   0 157889. 14249.6   1
   4  -2   0 129551. 14256.0   1
   4   2   0 157661. 14253.0   1
  -4   2   0 168940. 14260.3   1
  -4  -2   0 141622. 14244.8   1
  -4   2   0 152272. 14221.0   6
   4  -2   0 147811. 14214.1   6
   4   2   0 150870. 14263.6   6
  -4   2   0 159762. 14231.3   5
  -4  -2   0 154323. 14258.7   5
   4   2   0 171734. 14268.2   2
  -4   2   0 167096. 14257.0   4
  -4  -2   0 161900. 14243.9   4
  -4  -2   0 144612. 14211.4   3
   4  -2   0 155001. 14245.4   2
   4  -2  -2 2114.14 242.636   2
  -4   2  -2 2215.24 224.942   5
  -4  -2   2 2088.07 251.738   5
   4   2   2 2135.66 251.235   2
  -4  -2   2 2009.87 234.599   4
  -4   2  -2 2700.98 258.934   4
   4  -2  -2 2010.37 248.669   1
  -4   2  -2 2184.24 260.541   1
  -4  -2   2 1892.45 270.399   1
   4   2   2 1682.93 246.869   1
  -4  -2   2 2251.45 249.481   1
   4   2   2 2038.93 245.933   1
   4  -2  -2 2296.82 267.621   1
  -4   2  -2 2010.81 247.237   1
   4  -2  -4 3700.36 447.275   1
   4  -2  -4 3672.62 434.737   1
  -4  -2   4 3943.58 463.599   1
   4   2   4 3935.07 439.626   1
  -4  -2   4 4331.30 440.694   1
   4   2   4 4535.87 438.702   1
  -4   2  -4 4247.54 436.035   1
   4   2   4 4873.66 444.293   6
  -4  -2   4 3718.43 433.758   5
  -4   2  -4 3730.13 397.856   5
  -4   2  -4 4916.97 438.656   4
  -4  -2   4 4211.05 418.293   4
   4  -2  -4 4135.12 441.333   3
   4   2   4 3975.14 432.268   2
   4  -2  -4 4033.33 427.390   2
  -4   2  -6 794.395 126.975   1
   4  -2  -6 743.499 127.824   1
   4  -2  -6 839.031 120.666   1
   4   2   6 1151.47 141.542   1
  -4  -2   6 938.996 143.393   1
   4   2   6 791.002 119.351   1
  -4  -2   6 1085.53 136.629   1
   4   2   6 797.674 115.188   6
  -4  -2   6 645.639 111.008   5
  -4   2  -6 682.934 83.7240   5
  -4   2  -6 896.379 115.431   4
  -4  -2   6 900.759 109.574   4
   4  -2  -6 885.628 126.889   3
   4   2   6 883.155 119.013   2
   4  -2  -6 829.050 119.092   2
  -4   2  -8 3482.28 365.821   1
  -4  -2   8 3362.98 377.286   1
   4  -2  -8 3117.25 363.124   1
   4   2   8 3524.90 370.650   1
   4   2   8 3620.46 362.240   1
  -4  -2   8 3386.56 365.659   1
  -4   2  -8 3288.05 357.543   1
   4   2   8 2974.34 345.003   6
  -4  -2   8 3000.70 354.166   6
  -4  -2   8 3602.07 358.506   5
  -4   2  -8 3122.64 343.068   4
  -4  -2   8 3824.23 342.841   4
   4  -2  -8 2333.92 353.500   3
  -4   2  -8 3362.14 347.249   3
   4   2   8 3122.75 344.934   2
   4  -2  -8 3542.45 358.479   2
   4  -2 -10 76092.6 7868.75   1
   4  -2 -10 77583.9 7858.83   1
   4   2  10 83318.8 7872.19   1
  -4   2 -10 78103.9 7863.05   1
  -4  -2  10 80988.0 7870.51   1
  -4   2 -10 82922.8 7865.30   1
   4   2  10 84866.0 7863.17   1
   4   2  10 80251.3 7852.15   6
  -4  -2  10 89514.2 7845.89   4
  -4   2 -10 90911.1 7852.89   4
   4  -2 -10 83689.8 7869.73   3
   4  -2 -10 86730.7 7865.53   2
   4   2  10 79712.4 7846.33   2
  -4   2 -10 92703.7 7852.38   3
  -4  -2  12 12825.8 1209.16   1
   4  -2 -12 11793.1 1196.90   1
   4  -2 -12 13275.8 1193.55   1
   4   2  12 11667.4 1192.52   1
  -4   2 -12 10804.1 1182.64   1
  -4  -2  12 12066.1 1196.96   1
  -4   2 -12 12222.7 1190.24   1
   4   2  12 10977.3 1182.01   1
  -4  -2  12 11995.0 1185.75   6
   4   2  12 12616.9 1179.59   6
  -4  -2  12 13850.1 1197.33   5
  -4   2 -12 13767.9 1180.33   4
  -4  -2  12 13551.8 1172.21   4
   4  -2 -12 11104.4 1189.20   3
  -4   2 -12 11924.0 1176.43   3
   4   2  12 11229.2 1168.49   2
   4  -2 -14 13313.9 1214.28   1
  -4  -2  14 13027.4 1224.28   1
   4   2  14 14268.4 1223.00   1
  -4   2 -14 12919.1 1214.56   1
  -4  -2  14 10703.3 1208.24   1
   4   2  14 10421.4 1195.72   1
  -4  -2  14 12413.8 1204.28   6
   4   2  14 14114.6 1200.66   6
  -4  -2  14 14205.8 1223.19   5
  -4   2 -14 13555.9 1196.18   4
  -4  -2  14 11042.6 1183.28   4
   4  -2 -14 11871.6 1210.03   3
  -4   2 -14 14668.5 1200.01   3
   4  -2 -14 9104.90 1196.56   2
  -4  -2  16 582.633 116.863   1
  -4  -2  16 745.969 111.967   6
   4   2  16 1058.97 117.116   6
  -4  -2  16 729.975 120.990   5
  -4   2 -16 860.785 107.513   4
  -4   2 -16 821.961 108.238   3
   4  -2 -16 731.182 115.936   3
   4  -2 -16 656.817 110.832   2
   4   2  16 855.723 100.271   2
  -4  -2  18 829.584 112.588   6
  -4  -2  18 931.847 127.973   5
   4   2  18 654.971 93.7435   5
  -4   2 -18 787.888 101.643   4
  -4   2 -18 772.122 108.150   3
   4  -2 -18 937.363 113.730   2
   4  -2 -18 612.095 106.702   3
  -4  -2  20 17476.8 1713.89   6
   4   2  20 18534.9 1703.52   6
  -4   2 -20 18237.2 1700.72   4
  -4  -2  20 20142.0 1738.92   5
   4   2  20 17373.2 1691.58   5
   4  -2 -20 14395.8 1711.11   3
  -4   2 -20 21294.8 1731.16   3
   4  -2 -20 17279.5 1700.23   2
  -4   2 -22 14466.3 1302.69   4
  -4  -2  22 12884.7 1324.04   5
   4   2  22 16009.1 1299.43   5
   4  -2 -22 12308.0 1313.25   3
  -4  -2  22 13914.6 1319.03   6
   4   2  22 11190.1 1298.11   6
  -4   2 -24 5273.63 447.282   4
  -4  -2  24 7031.87 486.563   5
   4   2  24 4315.01 434.606   5
   4  -2 -24 4269.90 449.334   3
  -4   2 -24 4561.29 474.468   3
  -4  -2  24 5347.29 466.975   6
   4   2  24 2396.56 422.726   6
  -4  -2  26 175.836 51.1014   6
   4   2  26 234.239 45.9376   6
  -4  -2  26 219.682 50.1805   5
   4  -2 -26 147.062 42.7437   3
  -4   2 -26 166.279 41.8062   4
  -4   2 -28 288.826 65.9414   3
  -4   3  27 36.8548 20.3873   4
   4   3 -27 28.6936 21.1284   3
   4   3 -27 76.9987 25.7925   2
   4  -3  25 21.4032 14.2847   6
  -4   3  25 28.3652 14.3653   5
   4  -3  25-10.8796 13.7921   2
   4   3 -25 17.7988 20.9163   2
  -4   3  25 43.3893 21.5383   4
   4   3 -25 45.0130 24.4414   3
   4  -3  23 271.327 47.2687   6
  -4  -3 -23 230.662 49.0489   4
  -4   3  23 220.709 40.4850   5
   4  -3  23 128.303 43.6501   2
   4   3 -23 228.333 50.7212   2
  -4   3  23 136.108 44.0666   4
   4   3 -23 159.235 49.4825   3
  -4   3  21 43.6369 19.5640   5
  -4  -3 -21 54.4060 25.6386   4
   4  -3  21 10.2604 13.2701   2
   4   3 -21 24.7463 19.2277   2
   4  -3  21 47.8913 20.9923   6
   4   3 -21-15.5668 24.0432   3
   4  -3  19 10.9446 13.9171   6
  -4  -3 -19 37.0846 21.9768   4
  -4   3  19 16.9245 16.9088   5
   4   3 -19 73.9553 34.6303   2
  -4   3  19 41.2244 24.3954   4
   4   3 -19 35.8641 27.5336   3
   4  -3  17 86.9895 33.6262   6
   4  -3  17 51.6053 25.0852   2
   4   3 -17 124.210 44.8277   2
  -4   3  17 80.4259 34.1717   4
   4   3 -17 59.6712 35.7863   3
   4  -3  15 54.2984 29.9696   6
   4  -3  15 63.0528 29.9531   2
   4   3 -15 61.4090 36.6358   2
  -4   3  15 54.8110 26.3125   5
  -4  -3 -15 49.2444 32.9582   4
  -4   3  15 89.1077 34.2459   4
   4   3 -15 122.636 54.4449   3
   4  -3  13 1003.60 145.747   6
  -4   3  13 1113.69 143.740   5
   4   3 -13 1113.38 172.241   2
  -4  -3 -13 563.828 144.464   4
   4   3 -13 1339.21 178.191   3
  -4   3  13 1197.43 146.000   4
   4  -3  13 1051.44 138.129   2
   4   3 -11 117.163 30.6382   1
  -4  -3 -11 110.654 44.0128   1
   4  -3  11 85.8024 38.9427   1
   4   3 -11 54.3652 36.9053   1
  -4   3  11 158.946 46.8687   1
   4  -3  11 119.370 38.1208   6
  -4  -3 -11 71.3545 27.6597   5
   4  -3  11 86.1430 34.1602   2
   4   3 -11 180.022 63.4467   2
  -4   3  11 62.7698 30.7022   5
  -4   3  11 114.540 36.1848   4
  -4  -3 -11 19.9240 36.3300   4
   4   3 -11 172.030 54.2181   3
  -4  -3  -9 16.0261 17.5595   1
  -4   3   9 44.3115 26.2248   1
   4  -3   9 14.3313 18.1163   1
  -4  -3  -9 19.7889 24.8615   1
   4   3  -9 19.0366 17.0452   1
   4   3  -9 23.7952 21.1942   3
  -4  -3  -9 48.5261 25.8518   5
   4   3  -9 42.0323 37.1975   2
   4  -3   9 32.2199 23.3916   2
  -4   3   9 11.9460 18.4852   5
  -4  -3  -9 41.4665 26.0321   4
  -4   3   9 33.4781 19.9046   4
   4   3  -9 8.15611 10.5839   1
   4  -3   9 62.1928 22.9333   1
  -4  -3  -7 105.370 32.0471   1
   4  -3   7 159.203 47.3961   1
  -4  -3  -7 62.1661 42.4026   1
   4   3  -7 183.459 60.7007   1
  -4   3   7 102.745 38.3188   1
  -4   3   7 141.739 35.0185   1
   4  -3   7 98.2979 30.8885   6
  -4  -3  -7 85.1734 31.7661   5
  -4   3   7 118.156 35.9764   5
  -4   3   7 90.0122 34.7955   4
   4   3  -7 208.396 61.3082   2
   4  -3   7 169.245 42.2086   2
   4   3  -7 132.990 34.1604   1
  -4   3   5 564.726 97.2438   1
   4   3  -5 862.917 143.212   1
  -4  -3  -5 704.189 119.888   1
  -4  -3  -5 532.018 86.2270   1
   4  -3   5 371.108 87.7157   1
  -4   3   5 465.699 82.4298   1
   4  -3   5 533.850 83.2354   6
  -4   3   5 644.294 88.7992   5
  -4  -3  -5 767.468 100.143   5
   4   3  -5 585.022 105.554   2
  -4   3   5 617.798 95.5183   4
   4   3  -5 535.265 77.0387   3
  -4  -3  -5 842.845 140.778   4
   4   3  -5 684.634 92.8355   1
   4  -3   5 603.579 87.0173   1
   4   3  -3 963.966 167.063   1
   4   3  -3 1544.11 154.863   1
   4  -3   3 1251.43 141.128   1
  -4   3   3 1088.72 144.485   1
  -4  -3  -3 974.426 136.533   1
  -4   3   3 1353.60 160.235   1
   4  -3   3 1254.91 136.859   6
  -4   3   3 1030.45 135.088   5
  -4  -3  -3 1205.70 152.436   5
   4   3  -3 1038.02 157.521   2
  -4   3   3 1166.75 149.781   4
   4   3  -3 968.298 119.285   3
   4  -3   3 1048.14 145.281   2
  -4   3   1 119.022 40.6584   1
  -4   3   1 112.657 39.5906   1
  -4  -3  -1 100.703 29.7778   1
   4  -3   1 101.534 25.4705   6
  -4   3   1 97.6065 19.6022   6
   4   3  -1 90.5422 41.2209   6
  -4  -3  -1 134.915 41.7514   5
   4  -3   1 100.066 34.0930   2
  -4   3   1 73.7299 24.5644   5
  -4   3   1 158.480 42.8844   4
  -4  -3  -1 89.4722 60.0745   4
   4  -3   1 89.3729 37.0504   3
   4   3  -1 93.7104 44.7508   1
   4  -3   1 186.783 37.3411   1
  -4  -3   1 28.4776 21.2616   1
  -4   3  -1 192.706 46.1933   1
  -4   3  -1 191.182 46.5693   1
   4  -3  -1 122.126 40.9629   1
   4  -3  -1 54.8137 16.4255   6
  -4  -3   1 136.992 40.8755   5
   4   3   1 91.5415 41.6180   6
   4  -3  -1 139.247 42.1702   2
   4   3   1 88.9225 35.0978   2
  -4   3  -1 111.782 26.1712   5
  -4   3  -1 178.707 43.2330   4
   4  -3  -1 121.245 40.6853   3
  -4  -3   1 133.190 59.6109   4
   4  -3  -1 115.481 31.9798   1
   4   3   1 112.266 38.4834   1
   4  -3  -3 957.559 141.378   1
  -4   3  -3 1099.92 157.425   1
   4   3   3 1062.26 154.795   1
  -4  -3   3 1352.09 153.800   1
  -4   3  -3 1355.02 161.338   1
   4   3   3 1122.57 160.829   6
  -4   3  -3 1371.86 129.525   5
  -4  -3   3 1238.99 158.469   5
   4   3   3 1075.58 153.787   2
  -4   3  -3 1257.57 152.971   4
   4  -3  -3 1275.39 166.179   3
  -4  -3   3 1036.57 118.411   3
  -4  -3   5 563.688 82.3241   5
   4   3   5 593.178 88.2842   6
  -4   3  -5 235.411 37.5959   5
  -4   3  -5 309.231 39.2654   5
  -4  -3   5 671.335 87.9585   1
   4   3   5 708.886 85.2817   1
  -4   3  -5 545.892 80.1066   1
  -4  -3   5 518.945 95.3200   1
   4  -3  -5 681.376 92.0802   2
   4   3   5 654.668 87.9679   2
  -4  -3   5 765.772 114.323   4
   4  -3  -5 616.661 96.0270   3
   4   3   5 602.596 92.2192   1
   4  -3  -5 848.192 92.3283   1
  -4   3  -5 734.947 101.408   1
   4  -3  -5 556.402 81.7731   1
  -4   3  -7 142.223 39.2557   3
   4   3   7 101.834 34.5147   6
  -4  -3   7 106.142 34.3177   5
  -4   3  -7 125.981 39.0441   1
  -4  -3   7 181.843 43.8791   1
  -4   3  -7 48.4674 27.9418   1
   4  -3  -7 69.7271 30.5948   1
   4   3   7 32.5386 25.3865   1
  -4  -3   7 102.900 46.4279   1
   4  -3  -7 92.4187 38.1034   2
   4   3   7 111.727 33.7490   2
   4  -3  -7 85.9246 34.8211   3
  -4   3  -7 82.1474 30.6282   4
  -4  -3   7 102.491 43.9386   4
   4  -3  -7 156.949 39.2909   1
   4   3   7 117.121 43.9346   1
   4  -3  -9 31.2703 20.9222   1
   4   3   9 61.3479 33.3685   1
  -4  -3   9 25.3175 22.6676   6
   4   3   9 59.2094 26.4027   6
  -4  -3   9 45.8440 25.0671   5
  -4   3  -9 70.5154 34.6054   1
  -4  -3   9 49.0201 32.4658   1
   4   3   9 21.5691 16.9259   1
  -4  -3   9 11.5186 20.6878   1
   4  -3  -9 54.2992 29.5892   2
   4   3   9 34.6341 21.9485   2
  -4   3  -9 55.0268 21.1611   4
  -4  -3   9 62.4303 33.3232   4
   4  -3  -9-13.8210 17.6709   3
  -4   3  -9 46.7051 22.1431   3
   4  -3 -11 107.763 33.1725   1
   4   3  11 94.1203 37.0486   1
  -4  -3  11 94.3576 36.0170   6
   4   3  11 88.3196 28.8909   6
  -4  -3  11 101.647 34.6159   5
  -4  -3  11 119.761 36.1323   1
  -4  -3  11 173.098 52.9584   1
   4  -3 -11 95.2097 39.3203   2
   4   3  11 169.964 36.2804   2
  -4   3 -11 106.200 30.2046   4
   4  -3 -11 92.9113 38.4369   3
   4   3  13 1145.71 129.423   6
  -4  -3  13 918.747 132.471   6
  -4  -3  13 1109.50 140.171   5
  -4   3 -13 1101.81 126.778   4
   4  -3 -13 1087.35 143.039   3
   4  -3 -13 872.697 137.925   2
  -4   3 -13 998.820 124.499   3
   4   3  13 912.460 118.277   2
   4   3  15 30.5638 19.5628   6
  -4  -3  15 54.1391 23.8054   6
   4  -3 -15 11.7700 27.8203   2
   4   3  15 36.5659 15.2163   2
  -4  -3  15 97.8776 34.4136   5
  -4   3 -15 41.9717 19.0249   4
   4  -3 -15 71.9388 28.3271   3
   4   3  17 109.402 29.3822   6
  -4  -3  17 87.6603 30.2942   6
   4  -3 -17 100.247 34.2306   2
  -4   3 -17 82.5353 24.3335   4
   4  -3 -17 116.160 35.0989   3
  -4   3 -17 82.9772 25.5422   3
   4   3  19 14.7257 14.6847   6
  -4  -3  19 33.9522 20.0860   6
   4   3  19 12.1767 12.2032   5
  -4  -3  19 14.7756 22.6818   5
  -4   3 -19 20.6716 13.7637   4
   4  -3 -19 23.4634 23.2446   3
  -4   3 -19 51.2831 22.7252   3
   4   3  21 37.4066 19.9420   6
  -4  -3  21 48.8086 24.1882   6
   4   3  21 5.72541 9.06271   5
  -4  -3  21 15.7433 19.7847   5
  -4   3 -21 42.3290 17.7627   4
   4  -3 -21 23.1204 17.8228   3
  -4   3 -21 21.0995 16.2937   3
   4   3  23 156.120 39.0525   6
   4   3  23 236.812 40.5188   5
  -4  -3  23 250.038 63.2344   5
  -4   3 -23 235.949 45.1355   4
  -4   3 -23 206.163 51.7332   3
   4   3  25 7.97335 12.2546   6
  -4  -3  25 13.0077 19.9205   6
  -4   3 -25 13.6913 17.1330   3
   4   3  25 19.7408 14.2809   5
  -4  -3  27 37.1435 24.4698   6
   4   3  27 7.03233 13.9510   5
   4   4 -26 311.322 61.1650   3
   4  -4  26 427.154 71.1313   2
   4  -4  24 5750.83 428.865   6
  -4   4  24 3292.20 395.062   5
   4   4 -24 5003.65 423.889   2
  -4   4  24 4050.32 420.435   4
   4   4 -24 3970.07 421.558   3
   4  -4  24 3711.72 419.249   2
   4  -4  22 9706.95 872.982   6
  -4  -4 -22 9409.25 862.265   4
   4   4 -22 10876.6 879.869   2
   4   4 -22 9641.83 880.057   3
   4  -4  22 8010.85 867.697   2
   4  -4  20 11573.9 1095.20   6
  -4   4  20 11827.7 1071.87   5
   4   4 -20 13603.8 1110.07   2
  -4   4  20 8846.58 1084.08   4
   4   4 -20 10779.5 1106.72   3
   4  -4  20 10826.8 1086.74   2
   4  -4  18 273.346 60.3319   6
  -4  -4 -18 190.278 48.4104   4
  -4   4  18 188.265 41.6253   5
   4  -4  18 173.016 43.9780   2
   4   4 -18 192.802 57.5308   2
  -4   4  18 135.358 42.7548   4
   4   4 -18 134.444 52.0955   3
   4  -4  16 167.487 44.8171   2
  -4   4  16 226.860 52.9494   4
   4   4 -16 149.793 58.9504   3
  -4  -4 -16 168.520 53.1763   4
  -4   4  16 292.255 51.7763   5
   4  -4  14 10892.7 1049.69   6
  -4   4  14 10821.1 1036.43   5
   4   4 -14 12109.5 1099.07   2
   4   4 -14 9074.97 1068.38   3
  -4   4  14 10174.2 1035.63   4
   4  -4  14 9162.63 1029.80   2
  -4   4  12 9439.94 972.469   5
  -4  -4 -12 8631.28 952.413   5
   4   4 -12 11201.2 1038.20   2
   4   4 -12 10293.9 1004.58   3
  -4   4  12 10138.5 967.998   4
   4  -4  12 9629.44 963.995   2
   4  -4  10 56411.7 5562.71   6
  -4  -4 -10 60982.7 5558.42   5
  -4  -4 -10 75893.4 5649.12   4
   4   4 -10 72480.6 5643.00   2
   4   4 -10 59804.1 5583.62   3
  -4   4  10 52914.6 5559.59   4
   4  -4  10 55963.2 5557.75   2
   4  -4   8 832.059 132.129   1
   4  -4   8 1021.92 130.054   6
  -4   4   8 755.948 126.774   5
  -4  -4  -8 936.702 126.468   5
   4   4  -8 1117.92 170.093   2
   4   4  -8 1025.58 130.451   3
   4  -4   8 1087.11 133.065   2
   4  -4   6 587.930 94.3451   6
  -4   4   6 717.465 104.779   5
  -4  -4  -6 728.939 103.482   5
   4   4  -6 797.565 132.291   2
   4  -4   6 579.576 97.6540   2
   4   4  -6 603.310 86.4838   3
  -4   4   6 734.137 105.447   4
  -4   4   6 765.703 111.741   1
   4  -4   6 943.993 119.308   1
  -4  -4  -6 683.948 119.412   1
   4   4  -4 6272.40 645.996   1
  -4  -4  -4 6517.17 649.137   1
   4  -4   4 6271.67 613.914   6
  -4   4   4 6786.78 616.440   5
  -4  -4  -4 7411.88 634.579   5
   4  -4   4 7110.11 631.675   2
  -4   4   4 6517.98 627.880   4
   4   4  -4 4784.93 590.081   3
   4  -4   4 6019.35 628.971   1
  -4   4   4 7986.69 639.868   1
   4  -4   2 2166.33 224.533   6
   4   4  -2 1811.96 244.537   6
  -4   4   2 2010.92 220.909   5
  -4   4   2 2598.80 249.318   1
   4   4  -2 2373.72 259.975   2
   4  -4   2 2038.30 242.851   2
   4   4  -2 1879.75 248.700   1
  -4  -4  -2 1966.24 256.843   1
   4  -4   0 88570.5 8714.09   6
   4   4   0 114666. 8768.65   6
  -4   4   0 80158.5 8711.75   5
   4   4   0 99190.9 8754.28   2
  -4  -4   0 100341. 8880.58   4
  -4   4   0 102404. 8745.31   4
   4  -4   0 109023. 8756.57   2
   4  -4   0 93288.7 8730.93   1
  -4  -4   0 95614.9 8771.05   1
   4   4   0 92882.8 8747.22   1
  -4   4  -2 2505.23 246.066   1
   4  -4  -2 2183.74 249.261   2
  -4   4  -2 1782.58 208.544   5
  -4  -4   2 2203.12 244.058   5
  -4  -4   2 2664.45 324.582   4
   4   4   2 2058.25 240.316   2
   4  -4  -2 2160.68 243.840   3
   4  -4  -2 2448.29 234.489   1
  -4  -4   2 1767.31 246.949   1
   4   4   2 2017.28 240.817   1
   4  -4  -4 7015.21 632.890   1
   4   4   4 7640.62 656.771   1
  -4  -4   4 6754.43 664.584   1
  -4   4  -4 6271.42 638.470   1
   4   4   4 8371.39 665.528   6
  -4   4  -4 5095.26 601.320   5
  -4  -4   4 6421.84 640.639   5
  -4   4  -4 7298.37 640.511   4
  -4  -4   4 8772.32 693.431   4
   4  -4  -4 7149.89 654.011   3
   4  -4  -4 8381.83 670.998   2
  -4  -4   6 848.584 125.170   1
   4  -4  -6 719.238 95.8546   1
  -4   4  -6 748.432 99.8897   1
   4   4   6 729.843 107.395   6
  -4  -4   6 703.378 101.387   5
   4   4   6 851.633 110.882   2
   4  -4  -6 834.663 124.592   2
  -4  -4   6 733.672 101.934   4
  -4   4  -6 602.223 92.2377   4
   4  -4  -6 678.002 107.139   3
  -4   4  -6 566.693 92.8616   3
   4  -4  -8 1044.81 127.758   1
   4   4   8 979.982 131.133   6
  -4  -4   8 1054.27 139.871   6
  -4  -4   8 923.732 130.523   5
   4   4   8 1094.27 132.239   2
  -4   4  -8 1013.30 123.024   4
  -4  -4   8 934.806 113.293   4
   4  -4  -8 994.613 140.571   3
  -4   4  -8 968.603 124.904   3
   4  -4  -8 1137.45 156.950   2
  -4  -4  10 52194.5 5014.08   6
  -4  -4  10 56802.3 5010.89   5
   4  -4 -10 53750.0 5019.49   3
   4   4  10 48536.9 4994.66   2
  -4   4 -10 57971.5 5001.98   3
   4  -4 -10 50334.5 5027.02   2
  -4  -4  12 8289.94 867.048   5
  -4   4 -12 8946.92 855.616   4
   4   4  12 8770.33 860.833   6
  -4  -4  12 7848.83 869.122   6
  -4   4 -12 9926.81 861.467   3
   4   4  12 8389.83 851.909   2
   4  -4 -12 10683.3 897.845   2
  -4   4 -14 9856.60 985.283   4
   4   4  14 11090.5 991.164   6
  -4  -4  14 9481.07 998.639   6
  -4   4 -14 9470.38 984.484   3
   4  -4 -14 13125.8 1020.51   2
   4   4  16 230.501 40.4107   6
  -4  -4  16 165.588 45.2915   6
  -4   4 -16 181.531 37.2881   4
  -4   4 -16 228.874 42.3649   3
   4  -4 -16 122.618 41.6891   3
   4   4  18 225.750 40.7401   6
  -4  -4  18 243.508 48.1160   6
   4   4  18 109.731 29.7737   5
  -4  -4  18 164.408 45.7009   5
  -4   4 -18 116.365 30.3622   4
   4  -4 -18 175.422 43.6504   3
  -4   4 -18 153.959 33.0619   3
  -4   4 -20 10865.0 1193.23   4
   4  -4 -20 11981.3 1211.90   3
  -4   4 -20 12931.5 1201.69   3
  -4  -4  20 12305.5 1214.18   6
   4   4  20 12922.0 1195.22   6
   4   4  22 8970.97 896.479   5
   4  -4 -22 9158.39 920.470   3
  -4  -4  22 9814.44 925.832   6
   4   4  22 9893.87 905.649   6
  -4  -4  24 4125.64 435.823   5
   4   4  24 3695.47 396.932   5
  -4   4 -24 4757.61 425.250   3
  -4  -4  24 4122.91 426.080   6
   4   4  26 300.710 47.2776   5
   4  -5  21 67.4910 29.0500   2
   4   5 -21 53.4659 26.0581   2
  -4   5  21 31.7565 22.1833   4
   4  -5  21 77.4479 33.0686   6
  -4  -5 -21 82.0260 28.0928   4
  -4   5  21 107.494 24.5790   5
  -4  -5 -19 547.020 80.5250   4
   4  -5  19 378.332 74.5558   2
   4   5 -19 425.898 82.6011   2
  -4   5  19 468.971 66.8729   5
   4  -5  19 444.012 85.1525   6
   4  -5  17 38.6085 22.7211   6
  -4  -5 -17-10.8336 9.58757   4
  -4   5  17-7.46450 11.4314   5
   4  -5  17 21.4591 18.9475   2
   4   5 -17 15.5571 27.4613   2
  -4   5  17 32.8667 21.6262   4
   4   5 -17-15.2156 23.2636   3
   4  -5  15 61.3905 26.7604   2
   4   5 -15 112.231 44.3919   2
  -4   5  15 73.7860 29.0274   4
   4  -5  15 130.418 39.9505   6
  -4  -5 -13 207.795 43.0026   5
   4  -5  13 226.485 48.7585   2
  -4   5  13 230.601 49.4630   4
   4  -5  13 255.249 54.3662   6
  -4   5  13 245.401 50.8967   5
  -4  -5 -13 357.007 72.8910   4
  -4   5  11 262.947 58.1996   5
  -4  -5 -11 424.661 87.1474   4
   4  -5  11 225.212 52.7831   2
   4   5 -11 248.849 82.1371   2
  -4  -5 -11 336.168 54.8361   5
   4  -5  11 308.780 58.1391   6
  -4  -5  -9 316.955 56.1796   5
   4  -5   9 209.361 52.8036   2
   4   5  -9 367.474 86.7895   2
  -4  -5  -9 337.949 84.1534   4
  -4   5   9 219.655 53.9509   5
  -4   5   9 228.379 50.2497   4
   4  -5   9 306.911 54.4859   6
  -4  -5  -7 369.342 93.1059   4
  -4   5   7 290.834 60.6634   5
   4  -5   7 290.910 62.4001   2
   4   5  -7 542.878 104.411   2
  -4   5   7 266.301 55.3644   4
  -4  -5  -7 408.919 65.1709   5
  -4  -5  -5 589.234 87.9560   5
   4  -5   5 495.097 87.6956   2
   4   5  -5 683.544 112.344   2
  -4   5   5 614.497 88.1637   4
   4  -5   5 537.662 80.3337   6
   4  -5   3 541.087 88.3284   6
   4   5  -3 700.334 106.678   6
  -4   5   3 820.524 97.5024   5
  -4  -5  -3 588.387 96.3182   5
   4   5  -3 675.044 113.047   2
  -4  -5  -3 846.192 135.415   4
  -4   5   3 789.387 102.997   4
   4  -5   3 702.889 106.306   2
   4  -5   3 700.932 95.2370   1
   4  -5   1 73.7825 21.8170   6
   4   5  -1 39.4367 26.3300   6
   4   5  -1 51.7143 25.9085   2
   4  -5   1 66.0285 35.2479   2
  -4   5   1 35.2588 16.2061   5
  -4  -5  -1 47.6241 31.6467   4
  -4   5   1 30.3785 22.3520   4
   4  -5   1 65.1135 21.9714   1
   4   5   1 25.5527 23.0391   6
  -4  -5   1 49.4463 23.5675   5
   4   5   1 47.2939 25.9893   2
   4  -5  -1 43.9466 29.2870   2
  -4   5  -1 38.8929 13.5076   5
  -4   5  -1 69.6483 28.1628   4
   4  -5  -1 80.6067 23.0500   1
   4   5   3 604.413 103.545   6
  -4  -5   3 673.483 99.9452   5
   4  -5  -3 870.385 127.640   2
  -4   5  -3 721.840 99.9631   4
  -4  -5   3 872.016 105.889   4
   4  -5  -3 680.771 102.660   3
   4  -5  -3 667.459 85.9621   1
  -4  -5   5 467.714 71.6517   4
  -4   5  -5 389.968 70.6676   4
   4  -5  -5 495.839 84.1151   3
   4   5   5 485.303 80.1050   2
   4  -5  -5 651.461 110.543   2
  -4  -5   5 603.315 83.8046   5
  -4   5  -7 277.644 51.6097   4
   4  -5  -7 380.902 69.3847   3
   4   5   7 246.267 56.2765   6
  -4  -5   9 243.189 55.6270   6
   4   5   9 262.562 51.1377   2
   4  -5  -9 310.316 72.6945   2
  -4  -5   9 327.264 57.9130   5
   4   5   9 277.544 54.4307   6
  -4   5  -9 288.032 48.9951   4
   4  -5  -9 270.750 58.4222   3
  -4   5  -9 300.737 51.9281   3
  -4  -5  11 257.328 53.8081   6
   4  -5 -11 330.541 68.7044   2
   4   5  11 275.359 48.5464   2
  -4  -5  11 328.912 56.8432   5
   4   5  11 332.403 52.6532   6
  -4   5 -11 213.066 41.0161   4
   4  -5 -11 170.718 47.9606   3
  -4   5 -11 242.283 44.7612   3
  -4  -5  13 274.445 54.0497   6
   4  -5 -13 302.588 59.2631   2
   4  -5 -13 251.461 55.8151   3
  -4   5 -13 265.014 45.3843   3
   4   5  13 266.846 46.5846   6
  -4  -5  13 243.831 50.0760   5
   4   5  15 87.1018 23.2082   6
  -4  -5  15 104.789 33.4086   6
   4  -5 -15 61.6322 28.2087   3
  -4   5 -15 77.6950 21.7623   4
  -4   5 -15 89.3845 22.9440   3
  -4  -5  15 38.2105 18.4572   5
  -4  -5  17 19.0474 14.6542   6
   4   5  17 23.1474 13.6165   6
  -4  -5  17 20.5841 15.8208   5
  -4   5 -17 17.2152 12.5193   4
  -4   5 -17 16.9971 10.1434   3
   4  -5 -17 9.85096 8.85882   3
   4   5  19 319.887 52.0778   5
  -4   5 -19 360.393 54.9811   3
   4  -5 -19 457.073 70.5984   3
  -4  -5  21 36.5609 25.8884   5
  -4  -5  21 102.180 32.6712   6
   4   5  21 98.6237 23.9695   6
   4  -5 -21 86.5241 28.4885   3
  -4   5 -21 123.606 29.1524   3
   4   5  21 109.243 23.9163   5
  -4  -5  23 12.6107 15.7785   5
   4  -6  20 6419.24 645.616   6
   4  -6  18 160.195 41.9982   6
  -4  -6 -18 268.688 55.1484   4
  -4   6  18 177.185 36.4875   5
  -4  -6 -16 140.223 42.8994   4
  -4   6  16 132.628 31.2124   5
   4  -6  16 53.4169 27.5986   2
   4   6 -16 129.107 43.6095   2
  -4   6  16 154.474 38.0234   4
   4  -6  14 4067.26 436.399   6
  -4   6  14 4226.46 433.656   5
  -4  -6 -14 5062.80 464.086   4
   4   6 -14 4836.76 478.859   2
  -4   6  14 4355.10 439.631   4
   4  -6  14 3805.02 441.141   2
  -4   6  12 4180.54 370.578   5
  -4  -6 -12 3463.59 353.052   5
   4   6 -12 3445.66 401.140   2
  -4  -6 -12 3667.31 389.080   4
  -4   6  12 3093.27 357.065   4
   4  -6  12 3313.61 358.565   6
   4  -6  10 17543.7 1847.17   6
  -4  -6 -10 20062.9 1848.55   5
   4   6 -10 21397.2 1907.74   2
  -4  -6 -10 18239.3 1878.09   4
  -4   6  10 19691.6 1852.09   4
   4  -6  10 20977.9 1863.06   2
  -4  -6  -8 381.172 67.6144   5
   4  -6   8 546.716 80.7657   2
  -4  -6  -8 297.525 76.8363   4
  -4   6   8 345.895 68.5407   5
  -4   6   8 555.420 73.8183   4
   4  -6   8 427.376 68.2377   6
  -4  -6  -6 117.318 45.0432   4
  -4   6   6 110.511 34.7686   5
   4  -6   6 184.550 47.5257   2
  -4  -6  -6 139.665 40.1371   5
   4  -6   6 118.536 34.5246   6
  -4   6   4 1785.75 217.019   5
  -4  -6  -4 1890.87 215.247   5
   4   6  -4 2004.14 235.215   2
  -4   6   4 1955.19 215.341   4
  -4  -6  -4 2191.96 236.427   4
   4   6  -4 1790.81 220.292   6
   4  -6   4 2235.73 243.037   2
  -4   6   2 732.595 100.399   4
   4   6  -2 823.371 112.954   2
   4   6  -2 575.745 100.643   6
  -4  -6  -2 730.526 100.751   5
   4  -6   2 889.399 124.362   2
  -4  -6   0 32782.3 3110.18   4
  -4   6   0 31014.4 3101.32   4
   4   6   0 31548.9 3110.79   2
  -4  -6   0 33126.9 3106.89   5
   4  -6   0 39635.0 3149.24   2
  -4   6  -2 557.598 88.5582   4
   4   6   2 662.225 97.7200   2
  -4  -6   2 726.244 95.2777   5
   4   6   2 784.080 107.244   6
   4   6   4 2091.23 227.619   6
  -4  -6   4 1763.53 215.290   5
   4   6   4 1943.19 223.460   2
  -4   6  -4 2039.64 215.093   4
   4  -6  -4 2003.34 223.569   3
   4  -6  -4 2527.75 270.307   2
  -4   6  -4 1921.90 213.969   3
   4   6   6 103.278 32.3210   6
   4  -6  -6 147.900 38.9202   3
  -4   6  -6 140.615 32.2118   4
  -4   6  -6 137.452 31.7509   3
   4   6   6 142.160 37.5646   2
   4  -6  -6 89.2629 46.2310   2
   4   6   8 487.904 77.9616   6
  -4  -6   8 576.471 79.6633   5
   4   6   8 509.229 81.9894   2
  -4   6  -8 456.649 70.0616   4
   4  -6  -8 512.206 81.5565   3
  -4   6  -8 611.837 76.4007   3
   4   6  10 15933.0 1778.66   6
  -4   6 -10 19375.6 1778.71   4
  -4  -6  10 18324.2 1785.48   5
  -4   6 -10 18275.9 1777.16   3
   4  -6 -10 19947.2 1797.77   3
   4   6  12 2738.69 315.774   6
  -4  -6  12 3599.33 333.793   6
  -4   6 -12 2896.51 314.461   4
   4  -6 -12 3212.56 333.722   3
  -4   6 -12 3251.68 316.408   3
  -4  -6  12 3576.26 329.681   5
   4   6  14 3591.86 389.962   6
  -4  -6  14 3795.15 401.893   6
   4  -6 -14 4786.81 413.810   3
  -4   6 -14 3844.02 388.991   3
  -4  -6  14 4237.33 404.257   5
  -4  -6  16 96.0154 29.1338   5
  -4   6 -16 116.019 24.7501   3
  -4  -6  16 109.323 30.0585   6
   4   6  16 68.1230 20.4890   6
  -4  -6  18 240.801 47.1964   5
   4  -6 -18 213.836 42.7910   3
  -4  -6  18 118.666 34.2807   6
   4   6  18 114.552 27.1794   6
   4   6  18 198.936 34.9684   5
  -4  -6  20 6806.46 675.622   5
   4  -7  15 31.0202 18.7430   6
  -4   7  15 64.2760 20.2363   5
  -4  -7 -13 345.131 72.1133   4
  -4   7  13 529.272 70.5360   5
   4  -7  13 371.419 64.8201   6
  -4  -7 -11 76.7232 31.8429   4
  -4   7  11 116.442 33.8545   5
  -4   7  11 127.018 32.1801   4
   4  -7  11 133.398 38.3368   2
  -4  -7  -9 37.6284 22.4673   4
  -4   7   9 63.4458 22.9458   5
  -4   7   9 36.2836 19.5923   4
   4  -7   9 35.4552 21.2093   2
   4   7  -9 31.9901 24.7464   2
  -4  -7  -7 71.1528 30.0774   4
   4  -7   7 121.241 41.5213   2
   4   7  -7 69.6140 32.9413   2
  -4   7   7 35.7469 16.3597   4
  -4  -7  -7 62.9145 21.1503   5
  -4  -7  -5 311.902 64.1862   4
   4  -7   5 372.307 76.2206   2
   4   7  -5 380.737 70.7475   2
  -4   7   5 339.178 55.9898   4
   4   7  -5 346.993 60.5581   6
  -4  -7  -5 413.988 60.8352   5
  -4   7   3 458.905 69.5526   4
  -4  -7  -3 399.515 73.9607   4
  -4  -7  -3 607.827 77.9696   5
   4  -7   3 507.672 97.2896   2
   4   7  -3 387.677 75.0672   2
  -4   7   1 7.34143 11.3357   4
   4   7  -1 9.56787 8.59638   6
   4   7  -1-9.27332 11.6840   2
  -4   7  -1 35.7095 16.7009   4
  -4  -7   1 7.17110 11.0038   5
   4   7   1-9.64570 12.0765   6
   4  -7  -1 21.1790 37.3844   2
   4   7   1-8.62554 13.2187   2
  -4   7  -3 500.130 67.3883   4
   4   7   3 443.289 72.6385   6
  -4  -7   3 408.931 64.6670   5
  -4   7  -3 442.774 66.3652   3
   4   7   3 371.077 66.7799   2
   4  -7  -3 466.298 105.513   2
   4   7   5 336.010 57.6073   6
  -4  -7   5 276.528 51.3760   5
  -4   7  -5 357.725 53.8872   3
   4   7   5 336.376 58.1274   2
   4  -7  -5 513.089 95.4388   2
   4   7   7 67.7483 22.3906   6
  -4  -7   7 27.7021 14.2418   5
  -4   7  -7 23.5546 12.2930   4
   4  -7  -7 49.0245 20.7819   3
  -4   7  -7 47.8757 17.9668   3
   4   7   9 19.7719 13.5921   6
  -4  -7   9 34.2444 15.3221   5
  -4   7  -9 48.7733 16.3448   3
  -4   7  -9 49.8170 18.0479   4
   4  -7  -9 64.3077 21.6418   3
  -4  -7  11 96.5169 27.1656   5
  -4   7 -11 146.046 27.4737   3
   4  -7 -11 126.476 31.1912   3
  -4  -7  13 445.393 66.4651   5
  -4  -7  15 30.6474 15.3833   5
   4   8  -4 1587.00 184.529   2
   4  -8   2 569.482 111.379   2
  -4   8   2 328.675 52.0755   4
   4  -8   0 8883.04 1081.78   2
   4   8   0 10998.1 1024.33   2
   4  -8  -2 525.048 110.403   2
  -4   8  -2 475.913 65.6180   4
   4  -8  -4 1587.51 218.227   2
  -4   8  -4 1513.13 164.865   4
   5   0   0 6.75501 13.3265   6
  -5   0   0-10.0016 12.4793   5
   5   0   0-14.7037 12.9727   1
  -5   0   0-16.4183 20.4854   1
  -5   0   0 13.5929 20.7718   1
   5   0   0 11.0455 19.4902   2
  -5   0   0-9.48966 16.7449   4
   5   0   0 9.05907 11.3033   3
   5   0   0 15.1795 13.3925   1
   5   0   2-7.12032 12.5649   6
  -5   0   2-10.9426 16.7224   5
   5   0  -2 6.40500 13.8426   6
  -5   0  -2 9.01476 13.7765   5
   5   0  -2-15.8947 19.8326   1
  -5   0   2 14.2351 17.7618   1
  -5   0  -2 16.7224 20.8652   1
   5   0   2-14.3459 12.6577   1
  -5   0   2-17.0133 21.2282   1
  -5   0  -2-13.3313 11.7627   1
   5   0   2 10.6980 13.3488   2
   5   0  -2-10.5858 16.1771   3
  -5   0  -2 19.2449 16.9798   4
   5   0  -2-16.6534 20.7791   1
   5   0   2 14.1463 12.4816   1
   5   0   4 13.9427 21.3126   1
   5   0  -4-14.7232 18.3776   1
   5   0   4-7.58926 13.4016   6
  -5   0  -4-8.49390 10.6107   5
   5   0  -4-6.38436 11.2774   6
  -5   0   4-11.1431 17.0360   5
   5   0   4 15.1459 18.9049   1
   5   0  -4 18.3547 16.2021   1
  -5   0   4-16.3119 20.3592   1
  -5   0  -4-17.8115 15.7231   1
  -5   0  -4 13.4825 16.8304   1
  -5   0   4-16.6355 20.7629   1
   5   0   4 10.3523 22.3784   2
   5   0  -4-12.3332 21.7686   2
   5   0  -4-11.3947 20.1130   3
  -5   0   4-9.82908 17.3515   4
  -5   0  -4-9.65999 14.7709   4
  -5   0  -4-6.98420 10.6854   3
   5   0   6-13.3966 11.8195   1
   5   0  -6-14.9602 22.8612   1
   5   0   6 8.32994 14.6986   6
  -5   0   6 10.8052 13.4820   5
   5   0  -6-6.75537 10.3233   6
  -5   0  -6-8.27035 12.6383   5
  -5   0  -6 13.6904 20.9207   1
   5   0  -6-19.9575 24.9012   1
  -5   0  -6-19.5440 24.3853   1
   5   0   6-15.8511 19.7776   1
  -5   0   6-15.4365 19.2605   1
   5   0  -6-12.6229 19.2895   2
  -5   0   6 18.9845 16.7495   4
  -5   0  -6 9.36970 14.3182   4
   5   0  -6-12.0245 15.0032   3
  -5   0  -6-6.73939 10.2988   3
   5   0   8 13.1910 16.4674   1
   5   0   8-9.17194 16.1931   6
  -5   0  -8-7.32124 12.9298   5
  -5   0   8-10.4266 13.0205   5
  -5   0   8-17.7063 22.0989   1
  -5   0  -8-12.9895 16.2161   1
  -5   0  -8-19.8386 24.7587   1
   5   0   8-16.5582 20.6669   1
   5   0  -8-19.0488 16.8147   1
  -5   0   8 29.7458 22.7341   1
   5   0   8 9.32341 16.4603   2
   5   0  -8-13.2114 11.6684   2
  -5   0   8-9.33895 16.4877   4
  -5   0  -8-6.38081 9.76559   3
   5   0 -10-12.5959 22.2343   1
  -5   0 -10-17.8438 22.2724   1
   5   0  10-9.74801 12.1782   6
   5   0 -10-6.51913 9.98096   6
  -5   0 -10-11.9896 14.9721   1
  -5   0  10 17.0319 15.0392   1
   5   0 -10-17.5259 21.8758   1
  -5   0  10-13.9523 17.4193   1
   5   0  10 9.02637 11.2790   2
  -5   0 -10-8.71477 10.8908   4
  -5   0 -10-6.65299 10.1851   3
   5   0 -12-11.4998 20.2949   1
   5   0  12 10.8928 9.61709   1
  -5   0 -12-16.8497 14.8703   1
   5   0  12 10.4183 20.5564   6
  -5   0 -12-5.63052 11.1138   5
  -5   0  12-10.7477 16.4278   5
   5   0 -12-6.34897 9.70874   6
  -5   0  12 24.7176 21.8105   1
  -5   0 -12-11.0363 13.7748   1
   5   0  12-14.4236 18.0001   1
   5   0 -12-16.1283 20.1267   1
  -5   0  12-16.1348 14.2398   1
   5   0  12 8.76565 13.3999   2
   5   0 -12-14.4076 22.0197   2
  -5   0  12-9.49019 11.8465   4
  -5   0 -12-8.77132 15.4815   4
   5   0 -12 11.7047 10.3329   3
  -5   0 -12-7.61258 11.6386   3
   5   0 -14 32.9649 21.6794   1
  -5   0 -14 15.9358 14.0621   1
   5   0  14-10.1810 12.7057   1
   5   0  14-13.6056 12.0067   1
  -5   0  14-11.4763 14.3215   1
  -5   0  14-15.6406 19.5168   1
   5   0 -14 15.4731 19.3078   1
  -5   0 -14 10.3802 20.4799   1
   5   0  14 11.0444 19.4901   6
  -5   0  14-11.4746 14.3195   5
   5   0  14-8.45168 18.2669   2
   5   0 -14 14.4891 22.1428   2
  -5   0  14-9.71512 12.1246   4
  -5   0 -14-9.04261 15.9582   4
   5   0 -14-11.8955 10.4984   3
  -5   0 -14-10.1790 17.9632   3
   5   0  16 10.0470 15.3532   1
  -5   0 -16 15.3154 19.1093   1
  -5   0  16 10.4024 12.9792   1
   5   0 -16-15.2746 19.0584   1
   5   0  16-12.9458 16.1526   1
   5   0  16-11.1555 19.6843   6
  -5   0  16-12.0663 15.0553   5
   5   0  16 7.73032 13.6405   2
   5   0  16-5.15444 7.87677   5
  -5   0  16-10.2572 9.04966   4
  -5   0 -16 9.46200 14.4592   4
  -5   0 -16-13.4556 16.7888   3
   5   0 -16 12.2513 15.2861   3
   5   0  18 10.2216 15.6210   6
   5   0 -18-13.0411 19.9293   2
  -5   0  18-12.2479 15.2829   5
  -5   0  18-10.6986 9.44065   4
  -5   0 -18 9.91590 15.1538   4
   5   0 -18 13.1673 11.6184   3
   5   0  20-6.95854 12.3203   2
   5   0 -20-11.6341 17.8072   2
  -5   0  20-11.7808 14.7339   5
  -5   0  20-11.0080 9.76478   4
  -5   0 -20-11.0041 19.4436   4
  -5   0 -20-16.3047 20.3688   3
   5   0 -20-13.2513 11.7351   3
   5   0  22-7.30459 12.8903   6
   5   0 -22-10.1142 15.4568   2
  -5   0  22 10.7007 13.3525   5
  -5   0 -22 11.5673 14.4337   4
  -5   0 -22-14.1267 12.4647   3
   5   0 -22-13.3897 16.7074   3
   5   0  24-6.41894 5.71789   6
  -5   0 -24-11.9584 10.5800   3
   5   0 -24-12.7650 15.9466   3
  -5   0  24-9.28227 11.6084   5
  -5   0 -26-10.0816 12.5879   3
   5   0 -26 11.4601 17.5189   3
  -5   0 -26 11.5269 10.1808   4
   5   1 -25 3892.70 422.266   3
  -5  -1 -25 3996.25 419.634   4
   5   1 -25 3953.10 402.703   2
   5  -1  23 338.249 54.2671   6
  -5   1  23 501.765 70.4423   5
   5   1 -23 465.426 70.7453   2
   5  -1  23 390.751 60.4032   2
  -5  -1 -23 230.792 63.8896   4
  -5   1  23 370.503 70.7939   4
   5   1 -23 251.939 69.3019   3
   5  -1  21 215.770 46.2678   6
  -5   1  21 343.551 62.5886   5
   5   1 -21 458.575 72.4569   2
  -5   1  21 314.869 63.3354   4
  -5  -1 -21 260.662 63.0012   4
  -5  -1 -21 259.500 57.8269   3
   5  -1  21 448.165 60.0912   2
   5   1 -21 279.907 68.9105   3
   5  -1  19 8612.80 849.657   6
  -5   1  19 6356.83 852.373   5
  -5  -1 -19 9951.19 876.685   4
  -5   1  19 9851.22 876.421   4
   5   1 -19 9267.85 872.198   2
   5   1 -19 9147.60 884.031   3
  -5  -1 -19 7475.02 863.214   3
   5  -1  19 10183.8 853.997   2
   5  -1  17 12080.3 1199.49   6
  -5   1  17 12991.5 1215.21   5
   5   1 -17 10805.9 1214.43   2
  -5  -1 -17 13559.4 1214.93   4
  -5   1  17 13398.2 1218.77   4
   5   1 -17 13808.7 1230.07   3
  -5  -1 -17 9978.46 1210.96   3
   5  -1  17 13022.0 1200.40   2
   5   1 -15 23848.8 2337.79   1
   5  -1  15 25729.0 2336.34   1
  -5  -1 -15 23464.8 2336.74   1
   5  -1  15 28786.4 2350.26   6
  -5   1  15 23639.9 2347.25   5
   5   1 -15 19251.9 2346.53   2
  -5  -1 -15 27551.5 2351.70   4
   5   1 -15 28505.1 2362.73   3
  -5  -1 -15 17949.6 2343.97   3
   5  -1  15 27546.0 2339.10   2
  -5  -1 -13 1441.59 161.837   1
   5  -1  13 1396.34 182.059   1
   5  -1  13 1520.35 162.703   2
  -5  -1 -13 1216.40 147.646   5
   5   1 -13 1065.93 169.225   2
  -5  -1 -13 1525.10 165.310   4
   5   1 -13 1338.26 166.403   3
  -5  -1 -13 736.794 152.946   3
  -5  -1 -13 1605.29 196.525   1
  -5   1  13 1244.79 158.658   1
   5   1 -13 936.696 169.086   1
   5   1 -13 1266.62 158.723   1
  -5  -1 -11 415.573 87.3799   1
   5  -1  11 267.949 57.0476   1
  -5   1  11 328.265 62.1315   1
   5  -1  11 239.538 65.3041   1
  -5   1  11 291.656 74.1814   1
   5   1 -11 178.858 66.5337   1
   5  -1  11 187.444 57.8169   6
  -5  -1 -11 288.770 52.2529   5
   5   1 -11 332.606 70.1706   2
   5  -1  11 327.377 58.4438   2
  -5   1  11 363.908 64.5700   5
  -5   1  11 247.337 53.1500   4
  -5  -1 -11 219.772 54.9721   3
   5   1 -11 240.024 55.9653   3
  -5   1   9 11499.5 1174.89   1
  -5  -1  -9 12647.6 1215.35   1
   5   1  -9 11180.0 1210.01   1
   5   1  -9 12546.3 1178.66   1
   5  -1   9 12615.7 1176.09   1
   5  -1   9 12569.6 1200.83   1
  -5   1   9 12899.2 1204.28   1
  -5  -1  -9 13400.6 1181.10   1
   5  -1   9 12156.1 1193.00   6
   5   1  -9 11481.4 1166.11   6
  -5   1   9 13107.2 1172.05   5
  -5  -1  -9 12068.5 1161.36   5
   5   1  -9 12608.4 1187.93   2
  -5   1   9 10029.4 1165.06   4
   5   1  -9 11114.9 1170.76   3
  -5  -1  -9 12036.5 1154.60   3
   5  -1   9 12592.8 1170.33   2
   5   1  -7 6121.94 706.079   1
   5   1  -7 7210.87 679.592   1
   5  -1   7 6844.58 670.423   1
   5  -1   7 6686.73 690.189   1
  -5   1   7 6469.90 691.105   1
  -5  -1  -7 6712.89 673.199   1
   5   1  -7 5808.68 657.730   6
  -5   1   7 6786.99 660.540   5
  -5  -1  -7 6292.92 656.726   5
   5   1  -7 6581.36 675.984   2
  -5   1   7 6804.60 662.788   4
  -5  -1  -7 7495.46 660.918   4
   5   1  -7 6407.65 664.134   3
   5  -1   7 6573.61 661.502   2
  -5  -1  -5 90149.4 7750.00   1
   5   1  -5 90145.1 7718.53   1
  -5   1   5 79008.3 7713.14   1
   5  -1   5 89716.8 7713.85   1
  -5   1   5 92884.7 7737.76   1
  -5  -1  -5 89052.1 7714.35   1
   5   1  -5 88301.8 7706.14   6
   5  -1   5 60371.3 7715.11   6
  -5   1   5 78143.3 7697.28   5
   5   1  -5 85941.6 7714.99   2
  -5  -1  -5 68995.5 7692.49   4
   5   1  -5 88737.6 7703.15   3
   5  -1   5 73435.2 7694.17   2
  -5  -1  -5 85454.1 7676.05   3
   5   1  -3 2369.85 311.870   1
  -5  -1  -3 2494.32 314.421   1
   5   1  -3 2833.92 297.369   1
  -5   1   3 2457.82 301.019   1
   5  -1   3 2737.63 294.127   1
  -5   1   3 2768.77 303.994   1
  -5  -1  -3 2495.94 290.998   1
   5   1  -3 2390.48 284.165   6
   5  -1   3 2687.17 309.196   6
  -5   1   3 2614.34 285.205   5
  -5  -1  -3 2716.90 286.280   5
  -5  -1  -3 2413.83 277.403   4
  -5   1   3 2650.03 287.008   4
   5   1  -3 2379.51 278.291   3
   5  -1   3 2972.85 288.390   2
  -5  -1  -3 2669.74 265.590   3
   5   1  -3 2833.97 299.142   2
   5   1  -1 2831.73 348.918   1
  -5  -1  -1 2652.29 348.246   1
  -5   1   1 2837.79 346.670   1
   5  -1   1 3024.09 344.423   1
   5   1  -1 3265.42 345.283   1
  -5  -1  -1 3049.41 335.768   1
  -5   1   1 2803.34 337.096   1
   5  -1   1 3254.53 342.320   6
  -5   1   1 3371.66 329.814   5
  -5  -1  -1 2984.57 326.929   5
  -5   1   1 3443.60 334.750   4
  -5  -1  -1 3371.90 326.482   4
   5  -1   1 2802.53 325.238   3
   5   1  -1 2866.33 315.451   3
   5   1  -1 3061.60 339.727   2
   5  -1   1 3187.41 330.551   2
  -5   1  -1 2857.27 333.776   1
  -5  -1   1 2460.67 337.939   1
   5   1   1 2684.46 329.857   1
   5   1   1 2841.69 325.635   1
   5  -1  -1 2866.73 336.790   1
  -5   1  -1 3232.34 335.169   1
  -5  -1   1 2659.16 321.255   1
   5   1   1 3383.14 317.964   6
   5  -1  -1 4507.29 340.804   6
  -5   1  -1 2995.71 309.624   5
  -5  -1   1 2854.48 320.236   5
  -5   1  -1 2890.25 317.834   4
  -5  -1   1 2545.54 308.900   4
   5  -1  -1 2989.80 323.926   3
   5  -1  -1 2699.74 314.119   2
   5   1   1 3115.23 325.583   2
  -5   1  -3 2572.31 298.638   1
  -5  -1   3 3051.97 315.290   1
   5   1   3 2702.89 294.551   1
  -5  -1   3 2649.43 290.996   1
   5   1   3 2826.68 292.492   1
  -5   1  -3 2400.99 284.681   1
   5   1   3 2623.36 272.107   6
   5  -1  -3 2130.27 248.523   6
  -5  -1   3 2963.36 289.242   5
  -5   1  -3 2306.59 262.027   5
  -5   1  -3 2383.69 273.463   4
  -5  -1   3 2416.52 269.074   4
   5  -1  -3 2410.63 284.591   3
   5   1   3 2756.68 283.392   2
   5  -1  -3 2748.37 281.614   2
   5  -1  -5 91891.8 7727.83   1
   5  -1  -5 93639.7 7716.26   1
  -5  -1   5 71111.2 7708.05   1
  -5  -1   5 89737.3 7714.79   1
   5   1   5 85294.8 7702.71   1
  -5   1  -5 91905.8 7706.30   1
   5   1   5 73961.7 7674.09   6
   5  -1  -5 73043.7 7648.09   6
   5  -1  -5 100116. 7665.14   6
  -5  -1   5 94130.2 7695.18   5
  -5   1  -5 76890.3 7665.76   5
  -5   1  -5 95359.4 7688.43   4
  -5  -1   5 80183.0 7674.78   4
   5  -1  -5 82397.9 7697.57   3
   5  -1  -5 86165.1 7689.48   2
   5   1   5 79478.1 7683.03   2
  -5   1  -5 74143.6 7673.44   3
  -5   1  -7 6605.32 700.681   1
   5  -1  -7 6589.56 703.320   1
   5  -1  -7 6586.76 685.471   1
   5   1   7 7334.09 688.104   1
  -5  -1   7 6048.92 686.718   1
   5   1   7 6295.40 680.901   1
  -5  -1   7 7607.19 700.318   1
  -5   1  -7 6880.67 682.645   1
   5   1   7 6766.08 658.491   6
  -5  -1   7 6190.02 667.317   5
  -5   1  -7 6208.90 644.861   5
  -5   1  -7 7376.66 666.181   4
   5  -1  -7 7009.25 679.556   3
   5   1   7 6703.64 665.541   2
   5  -1  -7 6261.91 669.318   2
  -5   1  -7 6912.96 656.828   3
  -5   1  -9 13071.6 1213.45   1
   5  -1  -9 11239.0 1208.25   1
   5  -1  -9 12172.6 1195.25   1
   5   1   9 12535.9 1197.88   1
   5   1   9 12886.0 1203.71   1
  -5  -1   9 12327.9 1207.53   1
  -5   1  -9 12659.0 1191.39   1
   5   1   9 12602.4 1172.40   6
  -5   1  -9 10941.9 1153.19   5
  -5  -1   9 13170.6 1176.07   4
   5  -1  -9 11937.3 1190.69   3
   5  -1  -9 12633.2 1191.66   2
   5   1   9 12444.1 1176.08   2
  -5   1 -11 248.981 47.4902   3
   5  -1 -11 350.343 67.6874   3
  -5  -1  11 293.124 58.9183   5
  -5  -1  11 279.925 64.0172   1
  -5   1 -11 404.785 68.4903   1
   5   1  11 279.357 62.3477   1
   5  -1 -11 255.603 70.3014   1
  -5  -1  11 314.727 71.3439   1
   5   1  11 290.571 53.5264   2
   5  -1 -11 229.566 61.3003   2
  -5  -1  11 275.520 53.7184   4
  -5   1 -11 274.447 53.5966   4
   5  -1 -11 294.580 64.1862   1
   5   1  11 249.995 62.2268   1
  -5   1 -11 378.576 75.6104   1
  -5   1 -13 1503.71 187.129   1
  -5  -1  13 1128.02 175.353   1
   5  -1 -13 1062.60 180.446   1
   5   1  13 1251.80 173.559   1
  -5  -1  13 1438.21 187.922   1
   5   1  13 1887.57 177.834   6
  -5  -1  13 1209.27 171.050   5
  -5   1 -13 1663.63 171.336   4
   5  -1 -13 1275.73 174.131   3
  -5   1 -13 1564.96 164.485   3
   5   1  13 1377.97 165.387   2
   5  -1 -13 1233.57 177.030   2
  -5  -1  15 24341.2 2399.24   1
  -5   1 -15 23611.2 2399.64   1
  -5  -1  15 19540.3 2402.98   1
   5   1  15 23228.9 2394.99   1
  -5  -1  15 24044.3 2384.02   6
   5   1  15 28998.6 2395.55   6
  -5  -1  15 25913.3 2399.07   5
  -5  -1  15 28867.0 2393.83   4
  -5   1 -15 23754.0 2381.78   4
   5  -1 -15 23816.8 2394.24   3
  -5   1 -15 28670.5 2388.99   3
   5   1  15 25764.8 2380.52   2
  -5  -1  17 11019.1 1128.77   6
   5   1  17 12056.8 1136.10   6
  -5  -1  17 12055.2 1145.43   5
   5   1  17 11392.1 1116.57   5
  -5  -1  17 10772.7 1130.96   4
  -5   1 -17 13473.5 1132.39   4
   5  -1 -17 12020.7 1141.22   3
  -5   1 -17 13556.6 1145.04   3
   5   1  17 11178.5 1118.90   2
   5  -1 -17 9957.23 1135.99   2
  -5  -1  19 10933.4 884.535   5
   5   1  19 9780.16 848.274   5
  -5   1 -19 9391.50 860.247   4
   5  -1 -19 8062.17 864.815   3
  -5   1 -19 10446.6 890.238   3
   5   1  19 8739.83 846.762   2
   5  -1 -21 405.678 64.6229   2
  -5  -1  21 406.509 70.4569   5
  -5   1 -21 357.337 76.4585   3
   5  -1 -21 247.183 56.5014   3
   5   1  23 428.798 68.0367   6
  -5   1 -23 504.246 74.0362   4
  -5   1 -23 334.988 78.6555   3
   5  -1 -23 304.090 66.8605   3
  -5  -1  23 339.787 68.3937   5
  -5   1 -25 3714.17 360.983   4
   5  -1 -25 2434.49 349.687   3
  -5   1 -25 3294.28 374.484   3
   5   1  25 3484.32 346.086   6
  -5  -1  25 4008.11 362.693   5
  -5   1 -27 6792.58 580.108   3
  -5   1 -27 4835.51 558.330   4
   5   2 -26 12.6903 19.4140   3
   5   2 -26 7.71399 9.66832   2
   5  -2  24 5.95001 9.11502   6
  -5  -2 -24-10.7829 13.4692   4
  -5   2  24 14.3045 10.9484   5
   5  -2  24 7.81596 9.77317   2
  -5   2  24 12.1965 10.7797   4
   5   2 -24 15.3247 23.4269   3
   5  -2  22 58.9116 22.3494   6
  -5   2  22 76.2097 25.4267   5
   5   2 -22 68.5402 25.0916   2
   5  -2  22 62.1291 22.4064   2
  -5  -2 -22 62.2990 29.6391   4
  -5   2  22 13.6065 17.9108   4
   5   2 -22 52.5834 41.3105   3
   5  -2  20 7.51766 11.5539   6
  -5   2  20 19.8070 17.5184   5
   5   2 -20 22.6687 22.3944   2
   5  -2  20 8.16122 16.1476   2
  -5  -2 -20 13.8848 12.3119   4
  -5   2  20 13.9697 12.3864   4
   5   2 -20 18.4519 16.3261   3
   5  -2  18-8.31722 14.7144   6
   5   2 -18 38.7152 25.4813   2
   5  -2  18 25.7695 15.1942   2
  -5  -2 -18 27.8486 21.3046   4
  -5   2  18 13.3350 20.4053   4
   5   2 -18-17.6101 31.0916   3
   5  -2  16 9.57876 14.9476   6
  -5   2  16 59.7661 29.9817   5
   5   2 -16 56.9514 28.2513   2
   5  -2  16 27.4464 20.0020   2
  -5  -2 -16 37.6214 22.3343   4
   5   2 -16 30.9665 23.8534   3
   5  -2  14 31.7452 18.7031   6
  -5  -2 -14 7.06119 12.5065   5
   5  -2  14 18.6855 18.4631   2
  -5   2  14 12.0606 18.4617   5
  -5   2  14-11.2575 14.0877   4
  -5  -2 -14 11.8770 20.9851   4
   5   2 -14 13.3129 16.6458   3
   5   2 -12 78.2464 26.9370   1
   5  -2  12 94.9006 34.9923   6
  -5  -2 -12 40.7116 22.0004   5
   5   2 -12 15.0442 26.9120   2
   5  -2  12 46.1589 21.9987   2
  -5   2  12 45.3018 20.4679   5
  -5   2  12 21.1655 13.9255   4
  -5  -2 -12 33.2709 26.2629   4
   5   2 -12 56.9733 26.9634   3
   5   2 -10 65.8074 25.0628   1
  -5  -2 -10 9.56852 19.1136   1
   5  -2  10 34.3654 26.4281   1
  -5  -2 -10 43.4710 33.3497   1
   5   2 -10 19.3444 24.3219   1
   5  -2  10 12.8069 11.6903   6
  -5  -2 -10 8.51590 13.3545   5
   5   2 -10 58.1168 28.8197   2
  -5   2  10 61.4543 24.0957   5
  -5   2  10 20.2557 15.7645   4
  -5  -2 -10 41.8698 20.8669   4
   5   2 -10 20.5971 16.0207   3
  -5  -2  -8 10.3288 9.60539   1
  -5  -2  -8 22.0128 33.7751   1
   5   2  -8-21.0830 37.3253   1
   5  -2   8 35.0415 26.9456   1
  -5   2   8 50.1991 33.1504   1
  -5   2   8 20.5761 22.4399   1
   5  -2   8 37.8441 22.4652   6
  -5  -2  -8 19.0665 20.8249   5
   5  -2   8 38.0435 23.9271   2
   5   2  -8 13.7281 21.1970   2
  -5   2   8 55.5022 23.2825   5
  -5  -2  -8 60.3604 25.2871   4
   5   2  -8 10.2593 13.1560   1
   5  -2   6 39.9887 19.8919   1
   5   2  -6 22.3999 17.3099   1
  -5  -2  -6 32.3202 19.1857   1
   5   2  -6 21.9535 27.5139   1
  -5   2   6 32.9518 25.3103   1
  -5  -2  -6 20.8401 26.1312   1
  -5   2   6 32.2991 19.1734   1
   5  -2   6 82.9763 35.9575   1
   5  -2   6 23.3354 20.7504   6
  -5  -2  -6 19.2957 17.2199   5
  -5   2   6 20.3660 20.2554   4
  -5  -2  -6 9.67605 15.0115   4
   5   2  -6 49.9362 22.1803   3
   5  -2   4-10.3405 12.9311   1
   5   2  -4 22.3754 24.1933   1
  -5   2   4 14.8513 18.5504   1
   5  -2   4-15.9667 24.4146   1
  -5  -2  -4-19.3223 24.1243   1
  -5  -2  -4 21.0426 18.5854   1
  -5   2   4 11.9269 14.9066   1
   5  -2   4-9.10076 19.6868   6
   5   2  -4-12.9471 16.1775   6
  -5  -2  -4 10.2921 15.7516   5
   5   2  -4-12.8180 19.6067   2
   5  -2   4 18.8238 18.5881   2
  -5   2   4 8.29061 12.6988   5
  -5   2   4 20.9002 18.4599   4
  -5  -2  -4 18.8434 16.6475   4
   5   2  -4 20.1289 13.2652   3
   5  -2   2 12.4030 10.9592   6
  -5  -2  -2-10.5964 13.2350   5
  -5   2   2-8.37282 14.7864   5
   5   2  -2-13.1684 23.2439   6
  -5   2   2 14.0733 12.4310   1
  -5  -2  -2-18.5138 23.1077   1
  -5   2   2 12.8237 11.3299   1
  -5  -2  -2 10.3962 12.9855   1
   5  -2   2 15.3077 13.5189   1
   5   2  -2 12.1587 18.5898   2
  -5   2   2 21.9707 19.3933   4
   5   2  -2 14.4158 11.2329   3
  -5  -2  -2 9.17413 18.1088   4
   5  -2   2 11.2074 9.90618   3
   5  -2   2-10.3732 12.9568   1
   5   2  -2 17.8136 22.2344   1
   5  -2   0 150.614 38.8668   1
   5   2   0 187.878 53.2029   1
   5  -2   0 129.287 25.0324   6
  -5   2   0 151.516 36.7055   5
  -5  -2   0 99.5921 34.7529   5
   5   2   0 163.747 44.8527   6
  -5   2   0 106.241 37.3471   1
  -5  -2   0 150.475 61.1504   1
  -5   2   0 125.708 40.9620   1
  -5  -2   0 203.100 45.0232   1
   5  -2   0 220.201 58.5911   1
   5  -2   0 174.307 41.1358   2
   5   2   0 140.383 41.9190   2
   5  -2   0 81.3116 31.6152   3
  -5   2   0 130.650 36.8617   4
  -5  -2   0 181.724 42.0223   4
  -5  -2   0 123.892 91.5061   3
  -5  -2   0 102.116 21.4456   3
  -5   2  -2-6.16071 12.1539   5
   5   2   2-11.5637 17.6708   6
  -5  -2   2 11.3431 10.0076   1
  -5   2  -2-13.3338 16.6368   1
  -5   2  -2 13.6256 17.0009   1
  -5  -2   2-18.9173 23.6034   1
   5  -2  -2 9.93730 15.1855   2
   5   2   2-11.3699 17.3747   2
  -5   2  -2 10.6519 9.39780   4
   5  -2  -2-12.5182 22.0887   3
  -5  -2   2 9.05896 17.8716   4
   5  -2  -2-14.1872 21.6799   1
   5  -2  -2 11.4480 14.2838   1
   5   2   2-14.8795 22.7378   1
   5   2   4 10.3111 15.8100   6
  -5   2  -4 5.03266 7.79928   5
  -5  -2   4 11.9410 14.9554   5
  -5  -2   4 25.3833 25.0718   1
  -5   2  -4 14.0363 12.4515   1
  -5   2  -4-14.0762 17.6109   1
  -5  -2   4 18.5212 16.3921   1
   5  -2  -4 10.3257 18.2663   2
   5   2   4 21.3021 21.0525   2
  -5   2  -4 10.2401 15.7019   4
   5  -2  -4 40.1588 28.9581   3
  -5  -2   4 8.98380 15.9052   4
   5  -2  -4 49.8670 24.6287   1
   5   2   4 14.7847 13.1085   1
   5  -2  -4 14.7179 18.4095   1
  -5   2  -6 35.8122 21.1683   3
   5   2   6 28.0951 16.8646   6
  -5   2  -6 34.5062 13.0971   5
  -5  -2   6 69.1101 28.9398   5
   5   2   6 37.6728 22.4128   1
  -5   2  -6 13.4942 17.1705   1
   5  -2  -6 55.7698 30.3187   1
  -5   2  -6 14.9626 26.6158   1
  -5  -2   6 41.5432 27.5257   1
  -5  -2   6 35.1613 31.2039   1
   5  -2  -6 10.7294 16.7382   2
   5   2   6 29.7972 19.8820   2
   5  -2  -6 54.1188 29.4324   3
  -5  -2   6 45.0847 25.3814   4
   5   2   6 29.0263 25.8294   1
   5  -2  -6 29.2367 29.0352   1
   5  -2  -8 39.2375 25.9294   1
   5   2   8 17.5623 13.6608   6
  -5  -2   8 33.1767 19.6810   5
  -5  -2   8 42.7329 25.2646   1
  -5   2  -8 25.9098 23.0023   1
  -5   2  -8 29.5399 26.1875   1
   5  -2  -8 55.7870 32.6558   1
   5   2   8 12.6773 11.4741   1
  -5  -2   8 17.5101 15.6593   1
   5  -2  -8 11.3732 17.5673   2
  -5  -2   8 35.6512 17.7687   4
  -5   2  -8 25.4339 16.9202   4
   5  -2  -8 51.4883 25.5229   3
  -5   2  -8 16.8686 15.1012   3
  -5   2 -10 23.2370 15.6317   3
   5  -2 -10 24.8450 22.1660   3
  -5  -2  10 21.3126 19.0897   5
  -5  -2  10 32.9931 25.4231   1
  -5  -2  10 67.1917 31.5410   1
   5   2  10 37.5898 22.3535   1
   5  -2 -10 35.3279 23.4640   2
   5   2  10 65.9914 23.2488   2
  -5  -2  10 9.05743 14.2275   4
   5  -2 -10 73.2398 28.6831   1
  -5  -2  12 30.6882 27.7787   1
   5   2  12 46.9396 22.6936   6
   5   2  12 22.3400 18.4592   2
  -5   2 -12 81.8313 26.9784   4
  -5  -2  12 27.1830 20.5435   4
  -5   2 -12 85.3890 24.2977   3
   5  -2 -12 47.7796 26.5512   3
   5   2  14-7.80205 13.7819   6
   5   2  14 6.89442 12.1823   2
   5  -2 -14 11.8345 18.0959   2
  -5   2 -14 14.5125 15.6946   4
  -5  -2  14 8.48502 12.9821   4
  -5   2 -14 7.03692 12.4334   3
   5  -2 -14 11.1142 19.6218   3
   5   2  16 7.94827 12.5175   6
  -5  -2  16 9.87981 19.7246   6
   5   2  16 19.2673 15.2942   2
  -5   2 -16 42.5208 17.9418   4
   5  -2 -16 10.6803 13.6654   3
  -5   2 -16 50.8180 18.3672   3
  -5  -2  18 12.6545 15.7933   5
   5  -2 -18 20.2027 17.8278   2
   5   2  18-6.19476 13.3924   5
   5   2  18 8.11305 14.3203   6
  -5  -2  18-10.1037 17.8319   6
  -5   2 -18 8.46165 10.5639   3
   5   2  20 8.53134 10.6866   6
  -5  -2  20-10.6255 13.2913   6
  -5  -2  20-13.2180 11.7001   5
   5  -2 -20 8.82253 13.5151   2
   5   2  20 29.4975 17.2887   5
  -5   2 -20 7.41710 11.3737   4
  -5   2 -20 10.7382 13.4315   3
   5   2  22 52.9638 22.6360   6
   5   2  22 48.4710 19.2369   5
  -5   2 -22 69.8014 22.2569   4
  -5   2 -22 51.1693 28.1324   3
  -5  -2  22 52.4994 23.7383   5
   5   2  24-8.64229 7.67728   6
  -5   2 -24-14.2311 17.7789   3
   5  -2 -24-10.3579 9.18225   3
  -5   2 -24-8.44611 10.5764   4
  -5   2 -26 9.08566 13.8850   4
  -5   2 -26-13.9967 17.4647   3
   5   3 -25 4097.02 371.406   3
  -5   3  25 3672.92 353.371   4
   5  -3  23 468.108 62.4730   6
  -5   3  23 298.333 52.9074   5
  -5  -3 -23 411.053 66.1677   4
   5   3 -23 317.563 60.1368   2
   5  -3  23 334.732 58.3671   2
  -5   3  23 302.377 67.3310   4
   5   3 -23 330.502 78.8595   3
  -5   3  21 480.536 67.6641   5
   5  -3  21 393.798 65.5164   2
  -5   3  21 245.661 65.1597   4
   5   3 -21 343.508 87.2906   3
  -5  -3 -21 379.242 69.5580   4
   5  -3  19 7462.80 714.707   6
  -5   3  19 6729.32 710.578   5
  -5  -3 -19 7095.22 723.344   4
   5   3 -19 6895.23 724.770   2
   5   3 -19 8220.87 769.861   3
   5  -3  19 7483.91 711.710   2
   5  -3  17 9925.70 939.695   6
  -5   3  17 9389.89 936.436   5
  -5  -3 -17 7858.85 939.764   4
   5   3 -17 9855.72 956.892   2
   5   3 -17 10520.8 981.358   3
  -5   3  17 10746.6 950.947   4
   5  -3  17 9506.74 931.563   2
   5  -3  15 16001.5 1798.70   6
  -5   3  15 15011.4 1795.70   5
  -5  -3 -15 21528.7 1790.82   5
   5   3 -15 18438.5 1826.93   2
  -5  -3 -15 13389.0 1801.99   4
   5   3 -15 25482.9 1853.69   3
  -5   3  15 23121.2 1815.42   4
   5  -3  15 21395.8 1802.68   2
   5  -3  13 828.039 139.164   6
  -5   3  13 1088.52 147.427   5
  -5  -3 -13 1042.59 136.487   5
   5   3 -13 1280.70 174.073   2
   5   3 -13 1218.07 154.445   3
   5  -3  13 1326.03 146.712   2
  -5  -3 -13 1137.26 158.777   4
  -5   3  13 1209.07 146.597   4
   5  -3  11 219.387 54.2208   6
  -5  -3 -11 382.388 61.7979   5
   5   3 -11 297.732 78.6663   2
   5  -3  11 306.033 58.3792   2
  -5   3  11 328.994 64.3484   5
  -5   3  11 325.137 59.9706   4
  -5  -3 -11 395.405 78.0067   4
   5   3 -11 218.966 57.7216   3
   5  -3   9 9424.66 852.880   6
  -5   3   9 9635.91 850.513   5
  -5  -3  -9 8837.04 842.286   5
  -5   3   9 8623.48 845.599   4
   5   3  -9 7588.47 836.256   3
   5  -3   9 8070.90 840.585   2
   5  -3   7 4891.40 477.269   6
  -5   3   7 5120.27 478.438   5
  -5  -3  -7 4225.87 476.101   5
   5   3  -7 5577.67 506.567   2
  -5   3   7 4925.90 482.571   4
  -5  -3  -7 5901.67 519.716   4
   5   3  -7 4032.75 464.067   3
   5  -3   7 4307.07 474.371   2
   5  -3   5 33861.7 5279.41   1
   5   3  -5 58087.4 5299.74   6
  -5   3   5 54227.8 5270.94   5
  -5  -3  -5 67602.8 5288.55   5
   5   3  -5 63195.4 5304.17   2
  -5  -3  -5 80687.9 5331.19   4
  -5   3   5 54020.2 5282.84   4
   5   3  -5 56670.8 5260.41   3
  -5  -3  -5 52446.0 5326.84   1
   5  -3   3 1638.46 211.317   1
   5  -3   3 1494.78 176.741   6
   5   3  -3 2003.64 213.719   6
  -5   3   3 1640.63 184.271   5
   5   3  -3 1743.39 204.286   2
  -5  -3  -3 2452.70 235.594   4
   5  -3   3 1526.72 190.285   2
   5   3  -3 1562.83 220.792   1
  -5  -3  -3 1505.38 225.171   1
   5   3  -3 1605.41 192.471   1
   5  -3   1 2782.17 314.248   1
  -5   3   1 3022.27 312.809   1
  -5  -3  -1 2276.34 283.847   1
   5  -3   1 2562.04 271.303   6
   5   3  -1 3040.30 314.840   6
  -5   3   1 3176.04 302.832   4
  -5  -3  -1 3676.96 335.846   4
   5  -3   1 2806.14 293.857   2
   5   3  -1 2713.46 291.550   1
  -5  -3  -1 2148.81 323.420   1
   5   3  -1 2170.91 305.687   1
   5   3   1 3064.68 313.821   1
  -5   3  -1 3088.40 328.913   1
  -5  -3   1 2528.24 301.473   1
   5   3   1 3488.24 333.843   6
  -5   3  -1 2632.14 295.259   5
  -5  -3   1 2928.92 315.261   5
   5   3   1 2944.50 320.146   2
  -5  -3   1 3842.61 353.806   4
  -5   3  -1 3011.13 314.704   4
   5  -3  -1 2963.17 312.373   2
   5  -3  -1 2622.58 317.078   1
  -5  -3   1 2781.71 347.154   1
   5   3   1 2707.50 325.430   1
  -5  -3   3 1662.44 201.055   1
   5   3   3 1303.25 196.534   1
   5   3   3 2347.11 225.360   6
  -5   3  -3 1630.72 182.129   5
  -5  -3   3 2005.12 214.680   5
   5   3   3 1735.48 209.400   2
  -5  -3   3 2828.59 255.565   4
  -5   3  -3 1933.48 210.610   4
   5  -3  -3 1645.02 211.100   3
   5  -3  -3 2099.27 222.756   1
  -5  -3   3 1966.79 243.397   1
  -5  -3   5 56886.8 5772.01   5
  -5   3  -5 59962.6 5769.57   4
  -5  -3   5 76684.1 5810.15   4
  -5   3  -5 55854.4 5763.31   3
   5   3   5 59059.4 5773.70   2
   5  -3  -5 69786.9 5791.89   1
  -5  -3   5 64672.7 5811.81   1
   5   3   7 4282.06 485.075   6
  -5  -3   7 4351.74 491.785   5
  -5  -3   7 4601.27 503.666   4
   5  -3  -7 5307.31 508.204   3
   5  -3  -7 6014.11 509.087   2
  -5   3  -7 5311.16 489.142   3
   5   3   7 4362.90 484.986   2
   5   3   9 10103.8 913.759   6
  -5  -3   9 9266.05 917.759   5
  -5  -3   9 11163.1 931.513   4
  -5   3  -9 8220.19 901.547   4
   5  -3  -9 9848.84 928.963   3
   5  -3  -9 8958.19 925.867   2
  -5   3  -9 8979.58 907.399   3
   5   3   9 9752.67 910.577   2
   5   3  11 375.354 57.5247   6
   5  -3 -11 274.682 63.5329   2
   5   3  11 322.817 56.0722   2
  -5  -3  11 310.966 61.0334   5
  -5   3 -11 294.023 51.3450   4
  -5   3 -11 348.153 55.3747   3
   5  -3 -11 244.870 57.5825   3
  -5  -3  13 871.647 133.351   6
   5   3  13 1126.03 130.850   6
  -5  -3  13 1059.77 138.407   5
  -5   3 -13 1085.54 128.907   4
   5  -3 -13 984.041 139.189   3
  -5   3 -13 1346.95 133.540   3
   5   3  13 970.307 126.551   2
  -5  -3  15 18869.7 1884.69   6
   5   3  15 22624.9 1877.81   6
   5  -3 -15 17004.7 1882.80   3
  -5   3 -15 19743.5 1872.93   3
   5   3  15 18685.2 1867.83   2
  -5  -3  15 22114.3 1894.16   5
  -5   3 -17 8855.04 917.257   4
  -5   3 -17 9780.53 921.114   3
   5  -3 -17 8638.24 931.000   3
   5   3  17 9718.51 921.829   6
  -5  -3  17 11945.7 951.908   5
  -5   3 -19 6819.83 691.465   4
   5  -3 -19 6098.61 702.111   3
  -5   3 -19 7325.77 697.691   3
  -5  -3  19 6914.27 707.633   6
   5   3  19 7804.49 697.586   6
  -5  -3  19 9382.96 732.521   5
   5   3  19 6751.39 690.193   5
  -5   3 -21 415.652 60.6037   4
   5   3  21 380.795 54.6129   5
  -5  -3  21 375.835 70.7841   6
   5  -3 -21 330.797 64.0386   3
  -5   3 -21 316.204 60.2649   3
   5   3  23 283.229 48.4822   5
  -5   3 -23 400.026 57.0362   4
  -5  -3  23 362.690 71.3939   5
   5   3  23 319.820 53.0090   6
  -5  -3  23 384.912 68.5257   6
   5  -3 -23 230.980 51.8252   3
   5   4 -22 87.6399 29.1444   2
   5  -4  22 55.2409 27.6274   2
  -5   4  22 32.9360 20.3166   4
   5  -4  22 84.1957 29.2397   6
   5   4 -20 11.7601 17.9733   2
   5  -4  20-9.19946 16.2353   2
  -5   4  20 22.8641 14.2668   4
   5  -4  20-10.6829 9.42961   6
  -5  -4 -20-9.01797 13.7836   4
  -5   4  20-7.57389 9.45444   5
   5   4 -18 14.2926 17.8768   2
   5  -4  18 8.85219 13.5849   2
  -5   4  18 33.8152 22.2720   4
   5  -4  18-11.7031 10.4006   6
  -5   4  18 17.7894 15.7447   5
  -5  -4 -18 10.4360 15.9964   4
   5   4 -16 151.006 50.4898   2
   5  -4  16 115.055 34.2823   2
  -5   4  16 107.522 37.3985   4
   5  -4  16 84.6520 35.7370   6
  -5  -4 -16 179.996 46.4357   4
  -5   4  16 121.391 35.4110   5
   5   4 -14 37.2270 29.6467   2
  -5  -4 -14 112.781 40.2105   4
  -5   4  14 109.596 34.5228   5
  -5   4  14 40.2014 23.2728   4
  -5  -4 -12 31.3573 19.6691   5
   5  -4  12 17.4476 15.5287   2
  -5   4  12 33.2318 21.9488   5
  -5  -4 -12 16.9521 15.0955   4
  -5   4  12 9.60457 8.71713   4
   5  -4  12-10.7408 19.0626   6
  -5  -4 -10 105.030 32.1606   5
   5   4 -10 127.414 51.5668   2
   5  -4  10 71.2086 26.3998   2
  -5   4  10 103.591 32.9027   5
  -5  -4 -10 122.191 51.6033   4
  -5   4  10 93.1882 29.8561   4
   5  -4  10 87.9306 29.9590   6
  -5  -4  -8 34.4214 23.0160   5
   5   4  -8 81.5056 38.1947   2
   5  -4   8 18.1581 21.4499   2
  -5  -4  -8 25.1015 31.4940   4
  -5   4   8 45.9499 23.1707   4
   5  -4   8 25.5411 18.6945   6
  -5  -4  -6 140.627 36.8079   5
   5   4  -6 147.649 42.4064   6
   5   4  -6 173.267 54.3188   2
   5  -4   6 218.352 43.9474   2
  -5   4   6 100.184 32.7123   5
  -5  -4  -6 247.251 82.9668   4
   5  -4   6 133.606 34.3236   6
  -5  -4  -4 19.0077 16.8991   5
   5   4  -4 12.2613 18.8527   6
   5   4  -4 12.8485 22.7673   2
   5  -4   4 27.8627 18.4409   2
  -5   4   4 6.63322 8.53518   5
  -5   4   4 48.1425 22.5720   4
   5  -4   4 19.8002 16.6016   6
  -5   4   2 30.1074 14.6541   5
   5   4  -2 11.8323 23.7079   2
   5  -4   2 29.0549 21.3367   2
  -5   4   2 69.4050 23.5124   4
   5   4  -2 78.8223 33.0435   6
  -5  -4  -2 39.2792 21.6226   5
  -5   4   0 213.131 40.4470   5
  -5   4   0 287.523 55.4634   4
   5  -4   0 228.234 52.5151   3
   5   4   0 146.092 48.1731   2
   5  -4   0 268.899 55.9662   2
  -5  -4   0 337.747 58.3522   5
   5  -4  -2 22.3383 17.4298   3
  -5   4  -2 48.9320 24.6755   4
   5   4   2 43.4413 23.7347   2
   5  -4  -2 67.8027 31.7253   2
  -5  -4   2 30.6843 18.3904   5
   5   4   2 12.6071 16.1219   6
  -5   4  -4 8.92418 7.93724   4
  -5  -4   4-30.4856 38.0505   4
   5  -4  -4 11.7375 14.6794   3
   5  -4  -4 36.7071 30.5498   2
   5   4   4 10.4306 18.4325   2
  -5  -4   4 20.3304 15.5661   5
   5   4   4-11.5460 14.4410   6
   5  -4  -6 229.506 56.4678   2
  -5  -4   6 185.174 41.0860   5
   5   4   6 60.8003 30.4748   6
  -5   4  -6 124.927 33.5740   3
  -5   4  -6 193.051 39.6129   4
  -5  -4   6 181.009 63.1479   4
   5  -4  -6 179.649 45.9068   3
   5  -4  -8 14.3545 25.4715   2
   5   4   8 60.6749 28.7399   2
  -5  -4   8 9.52818 14.8068   5
   5   4   8 34.9866 19.0929   6
  -5   4  -8 21.1680 14.1778   4
   5  -4  -8 24.0723 21.4079   3
  -5   4  -8 40.0363 17.5124   3
   5  -4 -10 87.8757 37.4781   2
   5   4  10 112.289 28.4677   2
   5   4  10 93.1864 26.0591   6
  -5  -4  10 75.5408 28.8496   5
  -5   4 -10 76.9144 23.4207   4
   5  -4 -10 104.139 36.3243   3
  -5   4 -10 89.5508 26.8158   3
   5   4  12 38.6216 22.0379   2
  -5  -4  12 9.54392 18.8784   5
   5  -4 -12 44.1777 21.8318   3
  -5   4 -12 6.14223 10.9250   4
   5   4  12 7.01812 10.8124   6
   5   4  14 122.043 28.1351   6
  -5  -4  14 77.5079 28.5603   6
   5  -4 -14 150.321 45.1591   2
  -5  -4  14 97.4748 31.1854   5
  -5   4 -14 94.8872 24.6006   4
  -5   4 -14 82.5253 24.2266   3
   5  -4 -14 102.528 31.3864   3
   5   4  16 66.5224 22.2714   6
  -5  -4  16 86.7635 29.4068   6
  -5   4 -16 108.931 25.1372   4
  -5   4 -16 79.5565 24.3666   3
   5  -4 -16 96.8720 30.7498   3
  -5  -4  16 115.240 35.5676   5
   5   4  18 5.71509 10.2602   6
  -5  -4  18 39.3487 19.4987   6
  -5  -4  18 22.6766 17.4293   5
  -5   4 -18 39.9536 15.2249   4
   5  -4 -18 9.35268 11.8216   3
  -5   4 -18 18.0578 13.1449   3
   5   4  20 5.66400 8.65552   6
  -5  -4  20 10.2804 15.7098   6
   5   4  20-5.15694 6.43465   5
  -5  -4  20-12.4922 15.5868   5
  -5   4 -20-5.79907 8.86193   4
   5  -4 -20-9.19339 11.4709   3
  -5   4 -20 6.47058 8.07363   3
  -5  -4  22 133.502 39.9288   5
  -5  -4  22 64.9514 28.2488   6
  -5   4 -22 82.6385 25.2859   3
  -5  -4  24 45.1940 24.6347   6
   5   4  24 33.4287 14.3506   5
  -5   5  19 4416.52 425.286   5
   5  -5  19 3788.81 437.654   6
   5  -5  19 4300.38 434.228   2
   5  -5  17 6334.76 582.482   6
  -5   5  17 5492.01 562.517   5
  -5  -5 -17 5930.83 575.868   4
   5   5 -17 6568.96 600.025   2
  -5   5  17 5176.07 569.950   4
   5  -5  17 5379.05 565.855   2
   5  -5  15 13236.3 1279.75   6
  -5   5  15 12443.3 1269.89   5
   5   5 -15 14314.1 1313.58   2
  -5  -5 -15 15993.7 1295.38   4
  -5   5  15 12519.2 1271.76   4
   5  -5  15 12629.1 1268.66   2
  -5  -5 -13 290.854 52.4208   5
   5  -5  13 362.293 60.3345   2
  -5   5  13 251.538 54.8529   5
  -5   5  13 317.119 58.0728   4
   5  -5  13 307.239 58.3736   6
  -5  -5 -11 178.267 37.1691   5
   5   5 -11 242.567 62.6911   2
   5  -5  11 99.6590 30.6827   2
  -5  -5 -11 184.339 58.4390   4
  -5   5  11 68.0171 28.2409   5
  -5   5  11 110.193 31.2254   4
   5  -5  11 86.6101 28.9274   6
  -5   5   9 4016.98 403.565   4
  -5   5   9 3698.97 405.426   5
  -5  -5  -9 4310.35 409.825   5
   5  -5   9 3343.62 399.150   6
  -5   5   7 2495.47 250.023   4
   5   5  -7 2821.80 285.909   2
  -5   5   7 2253.52 246.453   5
  -5  -5  -7 1989.21 244.484   5
   5  -5   7 1975.09 245.379   2
  -5   5   5 25790.3 2800.66   5
  -5  -5  -5 26399.0 2809.65   5
   5   5  -5 35655.5 2840.88   2
  -5   5   5 31229.5 2813.34   4
   5   5  -5 29307.2 2819.36   6
   5  -5   5 31860.4 2817.98   2
  -5   5   3 782.406 100.007   4
  -5  -5  -3 971.705 160.862   4
   5   5  -3 734.686 108.684   2
  -5   5   3 626.433 86.7389   5
  -5  -5  -3 738.022 100.932   5
   5  -5   3 664.860 101.721   2
  -5  -5  -1 916.400 118.777   5
   5   5  -1 810.387 120.458   2
  -5  -5  -1 1119.39 169.549   4
  -5   5   1 816.913 115.099   4
   5   5  -1 936.971 126.440   6
   5  -5   1 968.540 127.198   2
   5   5   1 1002.89 125.626   6
  -5  -5   1 842.263 111.321   5
  -5   5  -1 641.568 103.215   4
  -5  -5   1 1103.18 147.964   4
   5  -5  -1 783.590 111.623   3
   5  -5  -1 1076.40 134.761   2
   5   5   3 792.489 114.248   6
   5   5   3 801.754 112.223   2
  -5  -5   3 1259.73 136.132   4
  -5   5  -3 783.552 106.393   4
   5  -5  -3 602.611 103.945   3
   5  -5  -3 1198.47 142.209   2
   5   5   5 33844.4 2971.34   6
  -5  -5   5 29394.6 2959.53   5
   5   5   5 30806.6 2965.71   2
  -5   5  -5 29906.8 2956.28   4
   5  -5  -5 29599.3 2966.12   3
   5  -5  -5 41487.0 3013.58   2
  -5   5  -5 31107.4 2955.55   3
   5   5   7 2812.97 262.622   6
  -5  -5   7 2323.82 257.576   5
   5   5   7 2630.51 260.644   2
  -5   5  -7 2062.69 246.036   4
   5  -5  -7 2764.15 270.039   3
   5  -5  -7 2409.13 289.697   2
  -5   5  -7 2105.00 247.087   3
   5   5   9 4022.88 384.046   6
  -5  -5   9 3900.59 386.548   5
  -5   5  -9 3288.20 373.765   4
   5  -5  -9 4291.38 399.203   3
  -5   5  -9 3542.57 377.969   3
   5  -5  -9 4228.53 424.860   2
   5   5   9 3928.01 385.342   2
   5  -5 -11 136.185 51.3511   2
  -5  -5  11 101.025 31.1334   5
   5   5  11 148.436 32.0568   6
  -5   5 -11 118.530 26.6855   4
   5  -5 -11 122.366 34.5538   3
  -5   5 -11 134.363 29.5746   3
  -5   5 -13 276.179 46.6448   4
  -5   5 -13 334.656 49.7941   3
  -5   5 -15 10478.6 1081.03   4
   5   5  15 11051.2 1082.58   6
  -5  -5  15 11733.2 1098.04   6
  -5   5 -15 11968.6 1084.42   3
  -5  -5  15 12141.8 1099.23   5
  -5  -5  17 5507.51 510.628   6
   5   5  17 4764.21 491.781   6
  -5   5 -17 4602.31 491.447   4
   5  -5 -17 4741.72 506.496   3
  -5   5 -17 5531.73 496.451   3
  -5  -5  17 5631.33 514.387   5
  -5  -5  19 4338.35 429.486   6
   5   5  19 3786.27 410.602   5
  -5  -5  19 5245.05 443.903   5
   5  -6  18 9.52674 16.8337   6
  -5   6  16 73.0606 22.4386   5
  -5   6  14 15.7874 14.0063   5
  -5  -6 -12 96.1720 35.1780   4
  -5   6  12 58.5670 23.5050   5
   5  -6  12 79.6604 25.5895   2
   5   6 -12 164.212 48.6924   2
  -5   6  12 61.3927 21.7865   4
  -5  -6 -12 105.789 25.7864   5
  -5  -6 -10 74.5484 33.1372   4
  -5   6  10 24.9278 18.1268   5
   5  -6  10 108.064 29.4392   2
   5   6 -10 157.889 46.8439   2
  -5   6  10 81.9535 24.9309   4
  -5  -6 -10 88.3371 23.7286   5
  -5  -6  -8 158.918 49.8929   4
  -5   6   8 126.874 31.8012   5
   5   6  -8 184.238 49.7535   2
   5  -6   8 95.3610 31.7460   2
  -5   6   8 153.929 33.0486   4
  -5  -6  -8 110.162 29.7660   5
   5   6  -8 88.2578 27.9595   6
   5   6  -6 61.4838 27.4931   2
   5  -6   6 56.1317 24.3859   2
  -5   6   6 59.2885 20.8432   4
  -5  -6  -6 105.902 27.6099   5
  -5  -6  -4 14.5901 18.3266   4
   5   6  -4-10.8118 16.6564   2
   5  -6   4 52.3109 24.5127   2
  -5   6   4 15.1969 13.5733   4
  -5  -6  -4 22.5086 14.9518   5
   5   6  -4 38.2982 19.0066   6
  -5  -6  -2 36.6742 18.8267   4
   5  -6   2 11.9209 18.3661   2
  -5   6   2 31.1296 15.5302   4
  -5  -6  -2 15.9055 15.8625   5
   5   6  -2 30.5873 18.1420   6
  -5   6   0 384.394 58.7597   4
  -5  -6   0 305.891 54.9621   5
   5   6   0 341.697 63.6365   6
   5   6   0 272.011 56.0134   2
   5  -6   0 345.779 72.6642   2
  -5   6  -2 7.65239 13.6270   4
   5   6   2 40.9739 22.2131   6
  -5  -6   2 15.2822 13.6072   5
   5   6   2 17.7536 13.6884   2
   5  -6  -2 63.6703 34.4484   2
   5  -6  -4 8.93965 11.4505   3
   5   6   4 37.3913 18.6222   6
  -5  -6   4 37.0203 17.4757   5
   5   6   4 26.5915 19.3297   2
   5  -6  -4 17.7505 27.2482   2
   5   6   6 84.1945 26.7918   6
  -5  -6   6 65.9454 22.7016   5
   5  -6  -6 88.0799 28.9950   3
  -5   6  -6 95.9295 24.4311   4
  -5   6  -6 72.6708 21.5253   3
   5   6   6 71.3733 30.3819   2
   5  -6  -6 36.5527 36.8195   2
  -5  -6   8 132.693 30.9748   5
  -5   6  -8 118.300 27.6952   4
   5  -6  -8 107.441 32.3945   3
  -5   6  -8 97.9198 25.8330   3
   5  -6  -8 202.692 56.7673   2
   5   6  10 63.3175 21.6414   6
  -5  -6  10 146.390 31.9659   5
   5  -6 -10 61.9460 23.4591   3
  -5   6 -10 73.6348 20.9109   3
   5  -6 -10 85.3267 40.4585   2
  -5  -6  12 81.0814 24.4022   5
   5   6  12 94.9743 22.5228   6
  -5   6 -12 57.7677 19.1752   3
   5  -6 -12 86.3859 27.2530   3
  -5   6 -12 55.3645 17.9370   4
  -5  -6  14 22.7832 13.8398   5
  -5   6 -14 45.3515 16.9905   4
  -5  -7 -11 265.412 62.0142   4
  -5  -7  -9 2180.83 254.326   4
  -5  -7  -7 1257.72 174.771   4
   5   7  -7 1616.37 181.988   2
  -5   7   5 15346.4 1615.95   4
   5   7  -5 17206.3 1624.99   6
  -5   7   3 310.393 53.6869   4
   5   7  -3 336.257 61.6241   2
   5   7  -3 386.904 62.5341   6
  -5  -7  -3 378.889 57.0540   5
   5   7  -1 807.556 121.932   2
  -5  -7  -1 980.923 122.034   5
   5   7  -1 1313.70 137.902   6
   5  -7   1 1443.25 169.509   2
  -5  -7   1 971.409 122.864   5
   5   7   1 859.047 124.820   2
  -5   7  -1 1014.73 123.610   4
   5   7   1 1539.77 145.345   6
   5  -7  -1 1612.21 186.736   2
  -5   7  -1 1060.39 129.650   3
  -5  -7   3 377.076 59.6641   5
   5   7   3 353.591 62.3842   2
   5  -7  -3 548.996 105.398   2
  -5   7  -3 380.943 59.8986   4
   5   7   3 421.606 66.5817   6
  -5   7  -3 480.275 65.1076   3
  -5   7  -5 15279.7 1578.71   4
   5  -7  -5 25591.6 1679.23   2
   5  -7  -7 2218.62 211.837   2
  -5   7  -7 1171.48 136.119   4
  -5   7  -9 2252.63 231.362   4
  -6   0   0 57116.9 5782.25   1
   6   0   0 61754.5 5774.05   1
   6   0   0 70635.0 5748.07   6
  -6   0   0 65934.1 5758.11   5
   6   0   0 58558.4 5775.23   1
  -6   0   0 56033.9 5764.41   1
   6   0   0 56267.5 5750.19   3
   6   0   0 59090.8 5757.52   2
   6   0  -2 1603.18 189.762   1
  -6   0   2 1612.09 201.455   1
   6   0   2 1333.14 185.253   1
   6   0  -2 1309.17 189.877   1
   6   0   2 1488.60 192.207   1
  -6   0  -2 1333.52 183.749   1
  -6   0   2 1357.43 187.041   1
   6   0   2 1860.85 176.833   6
   6   0  -2 1561.71 168.795   6
  -6   0   2 1688.50 184.210   5
  -6   0  -2 1184.11 168.413   5
  -6   0  -2 1683.32 179.735   4
   6   0  -2 1445.25 176.906   3
   6   0   2 1666.19 181.954   2
   6   0  -4 2587.55 302.829   1
  -6   0  -4 2195.96 296.331   1
   6   0  -4 2619.80 294.777   1
   6   0   4 2913.84 294.388   1
  -6   0   4 2138.19 285.591   1
   6   0   4 2776.44 297.112   1
  -6   0  -4 2497.85 285.890   1
   6   0  -4 2356.92 261.697   6
   6   0   4 3148.47 279.197   6
  -6   0   4 2443.41 278.107   5
  -6   0  -4 2183.69 267.287   5
  -6   0  -4 2641.65 275.962   4
   6   0  -4 2356.52 279.886   3
   6   0  -4 2945.25 287.141   2
  -6   0  -4 2444.79 265.106   3
   6   0   4 2977.02 282.328   2
   6   0   6 95.5487 30.2311   6
   6   0  -6 109.576 24.9302   6
  -6   0   6 172.549 39.0161   5
   6   0   6 15.0762 21.1078   1
  -6   0   6 78.3594 35.1962   1
  -6   0  -6 76.5635 31.2878   1
   6   0  -6 151.889 48.0489   1
  -6   0  -6 136.227 48.4642   1
  -6   0   6 27.9324 23.3919   1
   6   0   6 97.2893 31.7023   2
   6   0  -6 149.005 38.7619   2
  -6   0   6 102.827 31.7200   4
   6   0  -6 78.6900 31.2567   3
  -6   0  -6 89.9905 28.6538   4
   6   0   6 86.1172 33.9409   1
   6   0  -6 96.3742 39.5871   1
   6   0  -8 2274.26 285.040   1
  -6   0  -8 2566.72 292.508   1
   6   0  -8 2387.22 270.222   1
   6   0   8 2308.76 262.465   1
  -6   0   8 2427.69 270.688   1
   6   0   8 2458.50 279.738   1
  -6   0  -8 2368.69 264.928   1
   6   0  -8 2024.60 234.955   6
   6   0   8 2600.56 259.041   6
  -6   0   8 1994.53 249.081   5
  -6   0  -8 2445.99 245.858   5
  -6   0  -8 2056.67 245.208   4
   6   0  -8 2254.93 257.908   3
   6   0  -8 2526.63 263.241   2
  -6   0  -8 2449.22 240.610   3
   6   0   8 2478.96 254.077   2
  -6   0  10 37762.8 3557.07   1
  -6   0 -10 37009.2 3583.34   1
   6   0 -10 37027.8 3577.58   1
   6   0  10 38444.7 3554.31   1
   6   0  10 37410.6 3546.94   6
  -6   0  10 37637.3 3542.11   5
  -6   0 -10 36813.4 3529.67   5
   6   0  10 37787.5 3539.51   2
  -6   0 -10 37877.2 3529.02   3
   6   0 -10 35192.6 3546.36   3
   6   0  10 41623.1 3576.51   1
   6   0 -12 5404.72 603.023   2
  -6   0  12 6499.74 597.681   5
  -6   0  12 6306.44 594.503   4
  -6   0 -12 6273.32 590.426   4
   6   0 -12 5512.59 598.636   3
  -6   0 -12 6091.29 587.295   3
  -6   0 -12 5871.91 630.013   1
  -6   0  12 5504.00 600.705   1
   6   0 -12 5302.02 615.258   1
  -6   0 -14 6839.01 613.466   4
   6   0 -14 6396.82 620.117   3
  -6   0 -14 8183.39 629.593   3
   6   0  14 7451.07 615.484   2
   6   0 -14 5247.63 619.824   2
   6   0  16 112.718 39.1749   6
   6   0  16 130.384 34.7438   2
   6   0 -16 151.726 43.8569   2
  -6   0  16 197.071 44.5588   5
  -6   0  16 216.016 46.6703   4
  -6   0 -16 168.946 38.5542   4
   6   0 -16 166.049 43.6309   3
  -6   0 -16 165.022 52.3019   3
   6   0  18 671.409 99.1052   6
  -6   0  18 986.826 116.290   5
  -6   0  18 838.349 111.724   4
   6   0 -18 577.682 100.039   3
   6   0 -18 687.510 105.074   2
  -6   0 -18 480.909 103.910   3
   6   0  18 740.567 94.2860   2
   6   0  20 10225.0 947.763   6
  -6   0  20 9466.94 957.560   5
  -6   0 -20 10975.0 956.419   4
   6   0 -20 9558.57 958.989   3
   6   0  20 8943.52 939.171   2
   6   0  22 7007.33 675.913   6
  -6   0  22 5516.78 680.725   5
  -6   0 -22 7919.00 691.750   4
   6   0 -22 6456.77 691.245   3
   6   0 -22 8027.75 688.156   2
   6   0 -24 2601.32 288.677   3
   6   1 -23 64.4131 25.0146   2
   6  -1  23 43.7745 16.6296   6
   6  -1  21 6.11142 10.7842   6
   6  -1  21-6.67172 10.1957   2
   6   1 -21 18.3051 18.0565   2
  -6   1  21-10.3427 12.9051   5
  -6   1  21-11.5108 10.1560   4
  -6  -1 -21 11.1719 17.0723   4
   6   1 -21-12.9227 16.1241   3
   6  -1  19-7.18995 12.6905   2
   6   1 -19 10.2826 18.1465   2
   6   1 -19 12.1258 18.5322   3
  -6   1  19-11.5792 14.4508   4
  -6  -1 -19-10.0371 15.3410   4
   6  -1  17 39.9727 20.2265   6
   6  -1  17 37.5825 19.0509   2
   6   1 -17 22.4376 20.0748   2
  -6   1  17 11.0998 10.3451   5
  -6  -1 -17 28.2025 18.8434   4
   6   1 -17 80.7636 28.9838   3
  -6   1  15 42.0980 21.2565   5
  -6   1  15 61.1337 25.8305   4
  -6  -1 -15 88.3493 29.5188   4
   6  -1  15 18.1075 16.6122   6
   6   1 -15 35.3603 21.2910   2
   6  -1  15 30.8083 18.5466   2
  -6  -1 -13 104.716 30.3791   5
  -6   1  13 173.835 41.3998   5
   6  -1  13 129.013 36.0939   2
   6   1 -13 143.289 41.7510   2
  -6   1  13 162.105 40.0615   4
   6  -1  13 200.782 47.7028   6
   6  -1  11 159.414 45.1364   6
  -6   1  11 81.5535 26.2035   5
  -6  -1 -11 88.7770 25.3755   5
   6   1 -11 60.5273 23.9010   6
  -6  -1 -11 72.4324 29.6801   1
   6  -1  11 41.3161 21.7410   2
   6   1 -11 46.9917 28.2751   2
  -6  -1 -11 74.2216 26.1294   4
   6   1 -11 63.5588 27.3176   1
   6   1  -9 34.0052 22.6395   1
   6  -1   9 27.0862 29.4806   6
   6   1  -9 34.9771 22.1051   6
  -6   1   9 43.6791 22.0842   5
  -6  -1  -9 65.4659 25.7131   1
   6  -1   9 58.9695 23.7676   2
   6   1  -9 34.2435 26.8778   2
  -6   1   9 8.75024 13.8308   4
  -6  -1  -9 39.6807 21.3006   4
   6   1  -9 40.7999 22.3247   3
   6   1  -7 36.8269 21.9895   1
   6  -1   7 30.5537 27.2214   6
   6   1  -7 8.58454 13.6544   6
  -6  -1  -7 48.2602 20.4260   5
  -6  -1  -7 45.8466 25.0578   1
   6   1  -7 19.6814 30.3134   1
  -6  -1  -7 19.1025 17.2740   1
   6  -1   7 51.0544 26.2804   2
   6   1  -7 54.8688 27.6450   2
  -6   1   7 77.5386 26.6020   4
  -6  -1  -7 15.5625 14.2434   4
   6   1  -7 68.5895 27.5988   3
  -6  -1  -7 33.9038 11.8396   3
   6  -1   5 300.641 56.1250   1
   6   1  -5 250.692 67.9052   1
   6   1  -5 141.671 44.6711   1
   6  -1   5 111.860 54.3334   6
  -6   1   5 219.054 44.6011   5
  -6  -1  -5 142.831 39.0129   5
   6  -1   5 172.915 55.3258   1
  -6  -1  -5 299.456 56.0790   1
  -6  -1  -5 216.237 64.4935   1
  -6   1   5 236.963 56.1500   1
   6  -1   5 242.330 46.0134   2
   6   1  -5 156.487 44.4720   2
  -6   1   5 206.875 44.5815   4
  -6  -1  -5 208.378 43.7958   4
   6   1  -5 188.261 44.9821   3
  -6  -1  -5 204.329 33.1515   3
   6  -1   3 87.1855 29.9700   1
   6   1  -3 67.1414 37.1754   1
   6   1  -3 45.4619 21.6412   1
   6  -1   3 48.2609 35.7042   6
  -6  -1  -3 86.1664 28.5912   5
   6   1  -3 94.2337 27.1691   6
  -6   1   3 138.995 35.6259   5
  -6  -1  -3 85.6549 37.9046   1
  -6  -1  -3 77.3869 30.3703   1
  -6   1   3 118.646 37.6683   1
   6  -1   3 104.370 40.2932   1
   6  -1   3 96.9510 30.2107   2
   6   1  -3 124.055 35.0826   2
   6   1  -3 81.8284 26.2982   3
  -6  -1  -3 87.7703 27.5672   4
  -6  -1  -3 47.7644 18.2353   3
   6  -1   1 15.0998 29.3106   6
  -6   1   1 142.020 35.3993   5
   6   1  -1 143.405 33.5371   6
  -6  -1  -1 84.1716 41.1503   1
  -6   1   1 82.8877 40.4316   1
   6  -1   1 103.614 38.9044   1
  -6  -1  -1 112.039 36.3555   1
   6   1  -1 113.326 40.3758   1
   6  -1   1 163.014 37.7628   2
   6   1  -1 149.466 40.2199   2
  -6   1   1 173.002 37.9459   4
   6  -1   1 151.518 38.4123   3
  -6  -1  -1 112.364 31.6481   4
   6   1  -1 95.3666 29.5226   3
   6   1  -1 104.838 39.3192   1
   6  -1   1 136.855 40.8390   1
   6   1   1 155.179 33.1932   6
   6  -1  -1 38.2444 27.5083   6
  -6  -1   1 212.069 44.1584   5
  -6   1  -1 70.1492 27.1838   5
   6  -1  -1 155.849 48.9179   1
  -6   1  -1 152.917 48.7914   1
  -6  -1   1 67.4144 40.8887   1
  -6  -1   1 93.0086 32.7278   1
   6  -1  -1 123.054 35.2150   2
   6   1   1 135.601 37.9296   2
  -6   1  -1 68.3310 26.3074   4
   6  -1  -1 69.9161 28.6894   3
  -6  -1   1 163.459 36.3329   4
   6   1   1 70.2438 38.8184   1
   6  -1  -1 142.038 39.2672   1
   6   1   3 111.188 28.8424   6
   6  -1  -3 78.5962 31.5477   6
  -6   1  -3 150.593 30.7193   5
  -6  -1   3 85.4137 32.8762   5
   6   1   3 98.2869 34.0917   1
  -6  -1   3 75.3734 32.9774   1
  -6   1  -3 183.964 47.8234   1
  -6  -1   3 16.3016 46.6189   1
   6  -1  -3 88.1163 31.6258   2
   6  -1  -3 87.8030 33.7078   3
  -6  -1   3 100.309 30.3422   4
  -6   1  -3 180.995 37.8776   4
   6  -1  -3 90.6785 39.2636   1
   6   1   3 54.1891 28.6198   1
   6  -1  -3 56.9756 29.9072   1
   6  -1  -5 220.791 54.3195   1
   6   1   5 173.840 48.6871   1
   6   1   5 146.076 35.1797   6
  -6  -1   5 332.827 57.5668   5
  -6   1  -5 142.398 33.1335   5
  -6  -1   5 230.137 53.3879   1
   6   1   5 152.830 43.8622   1
  -6   1  -5 103.351 46.3580   1
  -6  -1   5 94.6098 44.9935   1
   6  -1  -5 202.767 47.7782   2
   6   1   5 182.356 42.0822   2
   6  -1  -5 118.570 41.2941   3
  -6   1  -5 204.531 41.1809   4
  -6   1  -5 172.154 36.3852   3
  -6  -1   7 88.9066 30.5190   5
  -6   1  -7 28.7023 16.6252   5
  -6   1  -7 47.7732 20.4622   3
   6   1   7 26.4952 17.9852   2
   6  -1  -7 73.4071 31.0081   2
   6  -1  -7 47.9261 32.0248   3
  -6   1  -7 67.1018 22.6442   4
  -6  -1   7 8.40410 13.5951   4
   6   1   7 54.6716 24.5264   1
  -6   1  -7 31.0984 27.7972   1
  -6  -1   7 30.4978 27.2744   1
  -6  -1   7 46.2203 30.7201   1
  -6  -1   9 30.2505 19.2719   1
   6   1   9 41.3960 24.6594   1
  -6  -1   9 30.2968 30.1390   1
  -6  -1   9 18.7715 20.6561   5
   6   1   9 32.9636 19.6288   2
   6  -1  -9 32.8358 19.7042   2
   6   1   9 45.6851 19.3979   6
  -6   1  -9 54.2171 20.8690   4
  -6  -1   9 42.7654 18.8922   4
  -6   1  -9 51.3369 19.9974   3
   6  -1  -9 45.3665 22.7131   3
   6   1  11 53.5724 27.4574   1
  -6  -1  11 147.317 35.2643   5
   6   1  11 160.169 36.1089   6
   6   1  11 85.5443 25.8412   2
   6  -1 -11 44.6834 27.1242   2
  -6   1 -11 29.7977 17.7472   4
  -6   1 -11 55.7223 20.3432   3
   6  -1 -11 98.6288 34.3155   3
   6   1  13 142.037 36.2202   6
   6   1  13 103.901 31.3908   2
   6  -1 -13 68.0875 37.0629   2
  -6  -1  13 129.773 34.2644   5
  -6  -1  13 162.552 37.9528   4
  -6   1 -13 155.748 34.9876   4
  -6   1 -13 202.911 36.0210   3
   6  -1 -13 64.0400 31.1268   3
   6  -1 -15 11.1672 17.4935   2
  -6  -1  15 48.8862 21.4772   5
  -6  -1  15 48.0206 22.7464   4
   6   1  15 42.6940 21.6526   6
   6   1  17 9.53375 19.0306   6
   6   1  17 26.8042 15.9086   2
   6  -1 -17 10.5667 16.4057   2
  -6  -1  17 30.8924 18.4003   5
  -6   1 -17 35.2261 16.6992   4
  -6   1 -17 66.3103 25.2401   3
   6   1  19 9.64850 12.0409   6
   6  -1 -19-9.60093 16.9428   2
  -6  -1  19-10.7729 13.4436   5
  -6   1 -19-7.18658 12.6832   4
  -6   1 -19 12.2511 18.7227   3
   6   1  21-8.82310 15.6381   6
   6  -1 -21 8.58195 18.6048   2
  -6   1 -21 37.3310 18.6894   4
  -6   1 -21 14.7202 22.5425   3
  -6  -1  21 10.7918 13.5453   5
  -6   1 -23 61.0038 30.6861   3
  -6   1 -23 65.3965 24.6691   4
   6   2 -24 2740.21 311.803   3
   6  -2  22 6024.44 605.344   6
  -6   2  22 5569.73 625.603   4
   6   2 -22 6455.85 616.643   2
   6   2 -22 7185.64 647.159   3
   6  -2  22 6240.94 608.825   2
   6  -2  20 8553.48 833.928   6
  -6   2  20 7465.70 844.148   5
  -6  -2 -20 7639.05 849.491   4
  -6   2  20 9816.75 863.893   4
   6   2 -20 8395.90 845.522   2
   6   2 -20 9619.33 870.982   3
   6  -2  20 9535.90 838.778   2
   6  -2  18 148.706 36.9292   6
  -6   2  18 238.475 52.7553   5
   6   2 -18 143.096 44.4671   2
   6  -2  18 229.930 43.3926   2
  -6   2  18 251.933 54.3202   4
  -6  -2 -18 214.226 49.5182   4
   6   2 -18 287.267 57.3434   3
   6  -2  16 135.787 38.9420   6
   6   2 -16 119.486 42.8942   2
   6  -2  16 264.527 48.9476   2
  -6   2  16 159.096 45.8705   5
  -6   2  16 219.306 48.5866   4
  -6  -2 -16 330.133 59.7765   4
   6   2 -16 226.168 51.8138   3
   6  -2  14 7775.40 754.534   6
  -6   2  14 8768.45 766.254   5
  -6  -2 -14 6765.17 742.680   5
  -6  -2 -14 8630.37 762.697   4
   6   2 -14 6917.88 757.278   3
   6  -2  14 7819.05 750.888   2
   6  -2  12 6063.00 603.535   6
   6   2 -12 5454.46 597.894   6
  -6   2  12 6919.99 606.325   5
   6   2 -12 5258.01 604.161   2
  -6   2  12 6599.92 601.042   4
  -6  -2 -12 6318.11 600.632   4
   6   2 -12 5283.92 593.586   3
   6  -2  12 5903.95 593.168   2
   6  -2  10 34545.8 3412.04   6
   6   2 -10 33823.6 3408.91   6
  -6   2  10 37847.3 3406.42   5
  -6  -2 -10 35850.6 3403.11   5
   6   2 -10 37521.7 3420.27   2
  -6   2  10 38998.4 3410.01   4
  -6  -2 -10 36124.4 3407.87   4
   6   2 -10 33285.9 3402.71   3
   6  -2  10 37130.1 3403.76   2
   6  -2   8 788.189 134.175   6
   6   2  -8 1108.27 142.388   6
  -6   2   8 1331.28 139.962   5
  -6  -2  -8 1132.50 138.892   5
   6   2  -8 1164.24 145.955   2
  -6   2   8 1106.72 135.952   4
  -6  -2  -8 1174.79 137.809   4
   6   2  -8 972.671 133.420   3
   6  -2   8 999.479 133.161   2
   6  -2   6 463.950 84.3021   6
  -6   2   6 539.479 79.2225   5
   6   2  -6 456.187 84.5662   6
  -6  -2  -6 641.159 85.9359   5
   6   2  -6 590.375 89.1372   2
  -6   2   6 645.249 85.8226   4
  -6  -2  -6 671.159 87.7492   4
   6   2  -6 440.735 74.6676   3
   6  -2   6 484.987 80.1582   2
   6   2  -4 4692.91 465.032   6
   6  -2   4 4574.90 450.893   6
  -6   2   4 4480.55 451.976   5
   6   2  -4 4655.76 461.839   2
  -6  -2  -4 4313.22 451.989   4
  -6   2   4 4391.42 453.017   4
   6  -2   4 4788.97 455.030   2
   6   2  -4 3925.79 453.912   1
  -6  -2  -2 1838.65 207.781   1
   6   2  -2 1864.52 212.767   6
   6  -2   2 1726.74 192.771   6
  -6  -2  -2 1953.21 209.178   5
  -6   2   2 1686.61 204.607   4
  -6  -2  -2 2027.28 209.554   4
   6   2  -2 1926.21 212.380   2
   6   2  -2 1727.60 207.650   1
   6   2   0 58546.6 5618.62   6
  -6   2   0 59003.6 5610.79   5
  -6  -2   0 58422.1 5621.88   5
  -6   2   0 68696.0 5622.62   4
   6   2   0 57800.2 5618.47   2
   6  -2   0 61247.2 5616.94   2
   6   2   0 58481.8 5623.41   1
  -6  -2   0 56865.4 5616.75   1
   6  -2  -2 1937.49 220.233   2
   6   2   2 2004.36 225.227   2
  -6  -2   2 2146.19 228.796   5
  -6   2  -2 1678.62 207.414   5
  -6   2  -2 2052.14 224.067   4
  -6  -2   2 2576.26 230.215   4
   6  -2  -2 1966.55 228.426   3
   6   2   2 1748.84 222.068   1
   6   2   4 4567.95 462.634   1
   6   2   4 4324.71 451.190   6
  -6   2  -4 3895.92 437.336   5
  -6  -2   4 4500.49 462.422   5
  -6   2  -4 4859.29 455.539   4
  -6  -2   4 4236.25 458.064   4
   6  -2  -4 4901.31 469.457   3
   6   2   4 5244.66 463.737   2
   6  -2  -4 4516.33 457.487   2
  -6  -2   6 665.255 99.5766   1
   6   2   6 669.335 86.4430   6
  -6  -2   6 714.161 96.7069   5
  -6  -2   6 636.542 91.1624   4
  -6   2  -6 623.554 84.9181   4
   6  -2  -6 516.829 90.7847   3
   6   2   6 536.897 85.5921   2
  -6   2  -6 537.904 80.2501   3
   6  -2  -6 550.678 88.1651   2
   6   2   8 1171.20 133.816   6
  -6  -2   8 1270.65 145.240   5
  -6  -2   8 1584.32 154.808   4
  -6   2  -8 1158.98 135.019   4
   6  -2  -8 1031.37 145.138   3
   6   2   8 1153.00 136.546   2
  -6   2  -8 789.330 123.586   3
   6  -2  -8 1038.65 140.162   2
   6   2  10 38872.9 3448.66   6
  -6  -2  10 35727.9 3453.41   5
  -6  -2  10 43639.0 3465.82   4
  -6   2 -10 35501.8 3445.30   4
   6  -2 -10 38017.1 3464.23   3
  -6   2 -10 32396.1 3439.52   3
   6  -2 -10 38437.5 3463.59   2
   6   2  10 35278.4 3448.29   2
   6   2  12 6498.88 568.286   6
  -6  -2  12 5271.29 567.789   5
  -6  -2  12 6193.96 577.667   4
   6  -2 -12 5347.35 573.712   3
  -6   2 -12 5607.40 558.053   3
   6   2  12 5951.44 564.856   2
   6  -2 -12 4981.26 575.019   2
   6   2  14 8383.18 705.223   6
  -6  -2  14 7793.46 711.216   5
  -6   2 -14 6830.15 695.603   4
   6  -2 -14 7426.25 712.407   3
   6   2  14 7623.09 700.066   2
  -6   2 -14 6760.29 693.639   3
   6  -2 -14 5430.39 704.749   2
   6   2  16 232.217 46.6069   6
   6   2  16 174.766 37.6022   2
   6  -2 -16 208.635 49.5516   2
  -6  -2  16 231.516 47.8895   5
  -6   2 -16 147.972 35.0056   4
   6  -2 -16 213.199 44.9337   3
  -6   2 -16 214.520 38.5256   3
  -6   2 -18 139.867 31.7242   4
   6  -2 -18 152.195 38.6905   3
  -6   2 -18 190.994 40.1915   3
   6  -2 -18 209.288 46.9216   2
  -6   2 -20 10117.8 893.893   4
   6  -2 -20 8744.77 901.663   3
   6   2  20 8301.41 896.999   6
  -6  -2  20 9900.68 912.352   5
  -6   2 -22 7148.28 655.201   4
   6  -2 -22 5936.80 658.884   3
  -6   2 -22 7037.14 675.327   3
  -6   2 -24 2416.43 274.173   3
   6  -3  21 36.0707 18.2059   2
  -6   3  21 11.7043 14.8538   4
   6  -3  21 29.7094 16.2793   6
   6   3 -19 150.836 41.6429   2
   6  -3  19 201.305 38.1170   2
  -6  -3 -19 107.097 36.8609   4
  -6   3  19 139.769 42.2148   4
   6  -3  19 175.507 37.3391   6
  -6   3  19 111.660 35.2247   5
   6   3 -17 24.4498 21.6521   2
   6  -3  17 22.9092 16.6086   2
  -6   3  17-10.9983 13.8495   4
  -6  -3 -17 11.7901 14.8290   4
   6  -3  17 18.6860 14.3992   6
  -6   3  17 54.7668 27.3971   5
  -6   3  15 54.6819 23.9123   5
  -6   3  15 40.1602 20.1376   4
  -6  -3 -15 11.9392 15.3334   4
   6   3 -15 66.2421 31.1379   2
   6  -3  15 39.5067 17.4579   2
  -6  -3 -13 22.1614 15.3195   5
   6   3 -13 27.1174 24.3864   2
   6  -3  13 63.9782 23.8730   2
  -6   3  13 91.7824 30.2123   5
  -6   3  13 83.8940 28.8779   4
  -6  -3 -13 35.5825 23.8709   4
   6  -3  13 20.7481 18.9047   6
  -6  -3 -11 178.996 37.9664   5
   6   3 -11 119.993 36.3416   6
   6   3 -11 131.970 43.7675   2
   6  -3  11 164.011 37.8840   2
  -6   3  11 128.198 38.1920   5
  -6   3  11 87.2655 30.3949   4
   6  -3  11 119.686 36.2593   6
  -6  -3  -9 117.321 32.1083   5
   6   3  -9 208.787 46.0965   6
   6  -3   9 131.335 33.2113   2
  -6   3   9 124.049 34.4281   5
  -6   3   9 136.165 34.4757   4
  -6  -3  -9 162.007 44.1113   4
   6  -3   9 160.486 37.5679   6
   6   3  -7 111.498 36.4531   6
   6   3  -7 129.963 42.3962   2
   6  -3   7 116.873 33.3572   2
  -6   3   7 122.282 32.8166   5
  -6   3   7 109.657 30.7082   4
   6  -3   7 128.706 33.2349   6
  -6   3   5 213.707 42.9036   4
  -6  -3  -5 194.385 50.4457   4
   6  -3   5 166.659 41.0552   2
   6   3  -5 241.615 52.9423   2
  -6   3   5 262.789 44.9548   5
   6   3  -5 211.517 53.2353   6
  -6  -3  -5 158.124 37.9486   5
  -6   3   3 150.791 37.1623   4
   6   3  -3 153.818 42.8237   2
   6  -3   3 196.910 41.7829   2
  -6   3   3 251.279 44.0091   5
   6   3  -3 118.536 41.2371   6
  -6  -3  -3 182.992 40.4734   5
   6  -3   1 109.385 31.5217   2
   6   3  -1 48.9477 26.6204   2
  -6   3   1 102.447 27.9063   5
   6   3  -1 134.951 35.9610   6
  -6  -3  -1 121.500 33.6416   5
  -6   3  -1 157.383 36.7159   4
  -6  -3   1 169.319 49.2235   4
   6  -3  -1 81.4845 28.7262   3
   6  -3  -1 78.2575 29.3851   2
   6   3   1 66.9499 28.4682   2
  -6  -3   1 116.360 34.5865   5
   6   3   1 63.0908 32.3283   6
  -6   3  -3 171.585 39.4681   4
   6  -3  -3 172.199 44.8370   3
   6   3   3 222.646 46.6154   2
   6   3   3 130.950 38.1446   6
   6  -3  -5 303.976 58.3264   2
  -6  -3   5 215.682 48.5120   5
   6   3   5 237.381 47.0896   6
  -6   3  -5 250.675 47.9394   4
   6  -3  -5 211.688 51.0764   3
  -6  -3   5 199.919 60.1043   4
  -6   3  -5 217.919 42.9608   3
   6  -3  -7 113.792 36.4325   2
   6   3   7 99.0324 30.9250   2
   6   3   7 201.114 41.7689   6
  -6  -3   7 106.031 32.0785   5
  -6   3  -7 149.119 33.2133   4
   6  -3  -7 79.2941 32.5589   3
  -6  -3   7 164.539 47.4455   4
  -6   3  -7 138.856 32.1590   3
   6   3   9 208.927 41.0248   6
   6   3   9 180.361 38.6363   2
  -6  -3   9 225.095 47.6129   5
   6  -3  -9 156.777 46.9516   3
  -6   3  -9 214.385 39.6560   4
  -6   3  -9 191.170 37.9254   3
   6   3  11 163.349 32.4593   6
   6  -3 -11 78.1442 31.4504   2
   6   3  11 148.442 32.9911   2
  -6  -3  11 81.4011 29.6680   5
   6  -3 -11 73.9907 29.9798   3
  -6   3 -11 108.112 27.3075   4
  -6   3 -11 113.592 27.6958   3
  -6   3 -13 83.1954 23.2999   4
   6  -3 -13 107.581 31.8748   3
   6  -3 -13 33.1258 22.8611   2
   6   3  13 25.9408 17.6069   2
  -6  -3  13 89.7519 27.1631   5
   6   3  15 24.9967 14.9530   6
   6  -3 -15 52.2324 24.6053   2
  -6  -3  15 18.2811 14.3495   5
  -6   3 -15 50.2416 16.6623   4
  -6   3 -15 45.5036 16.2061   3
   6  -3 -15 9.17627 11.9119   3
   6   3  17 31.2625 15.7548   6
   6  -3 -17-9.46020 16.8351   2
  -6   3 -17 16.2390 11.9003   4
   6  -3 -17 26.3617 15.6585   3
  -6   3 -17 22.6324 13.3869   3
  -6  -3  17 38.7685 19.2451   5
   6   3  19 229.582 41.0296   6
   6   3  19 170.185 33.9163   5
  -6  -3  19 247.440 48.2427   5
  -6   3 -19 173.212 32.1602   4
   6  -3 -19 111.404 33.4110   3
  -6   3 -19 123.388 30.6639   3
  -6   3 -21 7.26927 12.8448   3
   6  -4  20 5341.67 537.889   6
   6   4 -18 478.970 78.5535   2
   6  -4  18 397.844 63.3235   2
  -6   4  18 424.670 72.7304   4
  -6   4  18 497.068 71.8050   5
   6   4 -16 40.0476 24.8540   2
   6  -4  16 111.113 29.5703   2
  -6   4  16 70.3022 26.2866   5
  -6   4  16 66.0423 26.2003   4
   6  -4  16 137.775 38.2326   6
  -6   4  14 4983.75 468.600   5
  -6  -4 -14 4568.78 451.943   5
   6   4 -14 4432.95 482.550   2
  -6  -4 -14 3996.19 470.910   4
  -6   4  14 4474.96 459.990   4
   6  -4  14 4621.28 467.193   6
   6  -4  14 4603.56 455.522   2
  -6   4  12 3512.70 353.684   5
  -6  -4 -12 3268.52 343.152   5
   6   4 -12 3949.38 381.663   2
  -6   4  12 3112.30 346.273   4
  -6  -4 -12 2651.90 361.719   4
   6  -4  12 3925.75 360.321   6
   6  -4  12 3388.63 344.321   2
  -6   4  10 19758.2 1809.52   5
   6   4 -10 22224.0 1841.20   2
  -6  -4 -10 15574.0 1832.93   4
  -6   4  10 18716.7 1805.09   4
   6   4 -10 16717.4 1807.44   6
   6  -4  10 20943.7 1807.22   2
  -6   4   8 1037.93 121.141   5
  -6  -4  -8 839.657 118.367   5
   6   4  -8 1233.74 146.464   2
  -6  -4  -8 1024.79 158.526   4
  -6   4   8 1039.70 122.525   4
   6   4  -8 881.535 124.831   6
   6  -4   8 955.749 120.506   2
  -6   4   6 110.477 29.3610   5
   6   4  -6 182.026 45.1000   2
   6  -4   6 136.679 34.5974   2
  -6   4   6 79.4328 26.6308   4
  -6  -4  -6 94.4150 47.8351   4
  -6  -4  -6 128.125 32.6836   5
   6   4  -6 127.939 35.6380   6
  -6   4   4 1721.15 194.905   5
  -6  -4  -4 1803.09 202.423   5
   6   4  -4 1817.84 214.670   6
   6  -4   4 1789.44 200.809   2
  -6  -4  -2 931.656 122.869   5
   6   4  -2 863.187 124.704   2
  -6   4   2 837.527 118.650   4
   6   4  -2 1077.94 135.106   6
   6  -4   2 1099.42 125.084   2
   6   4   0 30473.7 3062.93   2
  -6   4   0 33389.2 3060.84   4
   6   4   0 35254.7 3075.22   6
   6  -4   0 31155.9 3059.93   2
   6   4   2 1440.71 144.374   6
  -6  -4   2 919.976 122.950   5
   6   4   2 715.319 118.459   2
  -6   4  -2 1080.40 124.930   4
  -6  -4   2 1526.41 236.801   4
   6  -4  -2 921.196 126.517   3
   6  -4  -2 911.251 125.498   2
   6   4   4 1863.61 213.921   6
  -6  -4   4 1901.26 213.957   5
  -6   4  -4 2016.58 210.506   4
   6  -4  -4 1926.95 216.405   3
   6   4   4 2018.05 215.064   2
  -6   4  -4 1599.41 201.478   3
   6  -4  -4 1926.87 219.354   2
  -6  -4   6 97.6781 32.3185   5
   6   4   6 130.164 33.2058   6
  -6   4  -6 138.527 32.7948   4
   6  -4  -6 123.506 35.7519   3
  -6   4  -6 125.213 31.4667   3
   6  -4  -6 112.058 38.6295   2
   6   4   6 82.9396 30.4468   2
  -6  -4   8 1006.85 128.897   5
  -6   4  -8 981.503 118.856   4
   6   4   8 919.794 120.226   6
   6  -4  -8 1237.92 148.324   2
  -6   4  -8 1100.14 122.785   3
  -6   4 -10 17910.0 1742.22   4
  -6  -4  10 20155.6 1757.06   5
   6  -4 -10 16714.6 1766.12   2
  -6   4 -10 19142.7 1745.28   3
   6   4  10 17781.9 1746.34   2
   6   4  12 3441.62 320.049   6
  -6  -4  12 3300.65 328.268   5
   6  -4 -12 2896.81 328.513   3
   6  -4 -12 3387.84 345.008   2
  -6   4 -12 2821.19 313.975   3
   6   4  14 4375.50 421.647   6
  -6  -4  14 4740.84 437.686   5
  -6   4 -14 4051.80 418.054   4
   6  -4 -14 4344.20 435.076   3
   6  -4 -14 4435.82 446.493   2
  -6   4 -14 4018.65 419.242   3
   6   4  16 97.1236 26.4509   6
   6  -4 -16 77.8276 26.9825   3
  -6   4 -16 100.110 23.9861   4
  -6   4 -16 100.182 24.1972   3
  -6  -4  16 136.117 33.3666   5
   6   4  20 6132.31 571.879   5
  -6   4 -20 5666.00 570.102   4
  -6  -5 -15 9.89016 12.4028   4
  -6   5  15 17.8933 13.7282   5
  -6   5  13 300.180 59.4823   5
  -6  -5 -13 507.390 79.9846   4
   6  -5  13 343.246 57.1211   2
  -6   5  13 381.942 61.6949   4
  -6  -5 -13 360.132 55.0268   5
  -6   5  11 90.3153 26.8690   5
  -6  -5 -11 59.3836 29.9598   4
   6   5 -11 112.904 39.8768   2
   6  -5  11 41.3425 20.2326   2
  -6   5  11 81.1888 25.1684   4
  -6  -5 -11 65.3620 21.7279   5
   6   5 -11 56.0932 22.1279   6
  -6  -5  -9 37.4497 33.2184   4
  -6   5   9 22.2864 15.0524   5
   6   5  -9 90.5169 34.3974   2
  -6   5   9 43.2184 18.2997   4
  -6  -5  -9 21.4286 13.0631   5
   6   5  -9 43.3060 20.5069   6
  -6  -5  -7 117.872 46.9497   4
   6  -5   7 51.0501 20.3442   2
  -6   5   7 50.3781 20.1033   4
  -6  -5  -7 90.0843 24.5347   5
   6   5  -7 91.1069 27.4227   6
  -6  -5  -5 285.177 89.4747   4
   6   5  -5 221.271 50.6930   2
   6  -5   5 132.716 38.1182   2
  -6  -5  -5 210.190 42.4217   5
   6   5  -5 210.571 46.0516   6
  -6   5   5 279.202 48.3971   4
  -6   5   3 393.360 60.6025   4
   6   5  -3 355.148 65.6248   2
   6  -5   3 409.351 65.8521   2
  -6  -5  -3 307.200 58.9279   5
   6   5  -3 427.782 69.1076   6
  -6  -5  -1 27.9523 49.3592   4
   6   5  -1 18.3647 18.2143   2
   6  -5   1 37.3536 23.3806   2
  -6   5   1 15.6681 13.9533   4
   6   5  -1 10.5148 9.46936   6
  -6  -5  -1 23.2853 15.4299   5
  -6  -5   1 21.4612 26.7972   4
   6   5   1 18.0259 19.5051   2
   6  -5  -1 10.2791 15.7415   2
   6   5   1 10.0837 15.4436   6
  -6  -5   1 7.90365 12.1216   5
  -6   5  -3 305.569 57.7444   4
   6  -5  -3 418.468 67.4161   3
   6  -5  -3 404.417 73.8310   2
   6   5   3 414.443 66.8839   2
   6   5   3 486.908 72.2480   6
  -6  -5   3 442.626 67.2574   5
   6  -5  -5 336.112 63.5743   2
   6   5   5 225.903 45.1006   2
  -6  -5   5 181.713 40.1751   5
   6  -5  -5 159.055 40.1864   3
  -6   5  -5 232.689 42.2466   4
  -6   5  -5 231.680 39.9022   3
  -6   5  -7 54.3508 18.2856   4
   6  -5  -7 63.2830 23.0443   3
   6   5   7 38.6590 20.9976   2
   6  -5  -7 83.7043 35.1289   2
   6   5   7 36.3889 17.6267   6
   6   5   9 35.7155 20.1662   2
  -6  -5   9 45.2082 19.0535   5
   6   5   9 32.3849 16.4543   6
  -6   5  -9 32.2888 13.7785   4
   6  -5  -9 26.8807 16.1085   3
  -6   5  -9 28.9647 14.7811   3
   6   5  11 58.1718 19.3059   6
   6  -5 -11 87.2344 27.2232   3
  -6   5 -11 61.0680 17.6781   4
  -6   5 -11 49.1312 16.1944   3
  -6  -5  11 52.4109 19.4777   5
   6   5  13 304.920 48.4287   6
  -6  -5  13 253.991 50.9183   5
   6  -5 -13 360.605 58.3560   3
  -6   5 -13 399.088 51.4817   3
  -6   5 -13 314.965 47.7547   4
  -6   5 -15 46.0954 15.8126   4
  -6   5 -17 13.8547 9.20212   4
  -6  -6 -10 15942.8 1546.73   4
  -6  -6  -8 452.709 82.6285   4
   6   6  -8 299.217 53.1040   6
  -6  -6  -6 698.504 86.3385   5
   6   6  -6 703.207 96.4713   2
  -6   6   6 649.377 84.3547   4
  -6  -6  -6 465.873 99.4989   4
   6   6  -6 603.601 86.3328   6
   6  -6   6 631.348 88.1545   2
  -6  -6  -4 1812.03 216.651   5
   6   6  -4 2182.70 229.440   2
  -6   6   4 1937.35 218.933   4
  -6  -6  -4 2246.76 255.009   4
   6   6  -4 2256.88 229.796   6
   6  -6   4 2443.49 233.049   2
  -6  -6  -2 872.955 101.822   5
   6   6  -2 670.011 100.304   2
  -6   6   2 682.841 96.8762   4
   6   6  -2 888.605 109.038   6
   6  -6   2 919.421 112.458   2
  -6  -6   0 18701.2 1869.35   5
   6   6   0 18263.4 1872.24   2
  -6   6   0 19567.1 1870.19   4
   6   6   0 19542.8 1877.94   6
   6  -6   0 25488.6 1901.98   2
  -6   6  -2 853.007 98.3579   4
  -6  -6   2 608.092 91.7759   5
   6  -6  -2 901.152 122.348   2
  -6   6  -2 764.165 95.1622   3
   6   6   2 853.572 103.719   2
  -6  -6   4 1923.60 224.285   5
   6   6   4 2190.98 232.503   2
  -6   6  -4 2265.27 227.263   4
   6   6   4 2211.72 233.197   6
   6  -6  -4 2911.08 275.702   2
  -6   6  -4 2061.21 223.669   3
   6   6   6 615.888 85.2736   6
  -6  -6   6 595.380 82.5670   5
  -6   6  -6 678.315 82.6841   4
   6  -6  -6 730.485 90.9523   3
   6   6   6 644.277 87.9368   2
  -6   6  -6 623.447 80.2652   3
   6  -6  -8 393.024 79.6570   2
  -6   6  -8 327.699 49.4812   4
  -6   6 -10 11005.6 1046.45   4
  -6   6 -12 2132.92 217.564   4
   6   7   3 168.589 36.1837   2
  -7   0   0 8.24809 12.6049   5
   7   0   0 7.64810 11.6881   6
   7   0   0 8.27561 12.6470   2
  -7   0   0-7.30548 12.8915   4
  -7   0  -2 14.2309 17.7560   1
   7   0   2 8.33066 14.6997   6
   7   0   2-8.18146 14.4365   2
   7   0  -2-8.42545 16.6218   2
  -7   0   2-8.92633 11.1375   5
  -7   0  -2 7.21730 11.0290   4
   7   0  -2-8.42483 12.8742   3
  -7   0   2 7.15891 10.9398   4
  -7   0  -2 6.18329 7.71498   3
   7   0   4-8.97048 15.8356   6
   7   0   4-7.92616 9.90064   2
   7   0  -4-8.53577 13.0522   2
  -7   0   4-8.91734 11.1361   5
  -7   0  -4-7.01449 8.76459   5
   7   0  -4-9.18666 11.4719   3
  -7   0  -4-7.12238 10.8940   4
  -7   0   4 7.10391 6.28502   4
  -7   0  -4-5.95537 9.11262   3
   7   0   6-7.74862 13.6747   2
   7   0  -6 8.66322 10.8117   2
  -7   0   6-8.52936 10.6447   5
  -7   0  -6-6.68207 13.1845   5
  -7   0   6-7.10645 12.5417   4
[truncated: 25,551 more chars]
