# Supplementary material for: The varying temperature- and pressure-induced phase transition pathways in hybrid improper ferroelectric Sr3Sn2O7
Source: Acta Crystallogr B Struct Sci Cryst Eng Mater. 2025 Apr 14;81(Pt 3):318–24. doi: 10.1107/S2052520625002306 (PMC12147935; doi:10.1107/S2052520625002306)
Supplement: Supplementary file 1 [file b-81-00318-sup1.zip › SSO_HP_VT_CIFs/SSO_VT_CIFS/SrSnO_I19VT_12_390_A21am_2.cif]

data_srsno_i19vt_12_390_a21am_2

# start Validation Reply Form
_vrf_PLAT109_srsno_i19vt_12_390_a21am_2
;
PROBLEM: Twinning Matrix = Alternate Inversion Twinning .          ? Check 
RESPONSE: The present system stems from a cetrosymmetric, tetragonal 
aristotype. This can be modelled using a twin law given by 
(0 1 0 -1 0 0 0 0 1 4). The two-fold twin was subsequently chosen over 
the inversion twin law to explicitly depict the twinning present as viewed 
from the perspective of the relevant properties (i.e., hybrid improper 
ferroelectric polarisation).
;
_vrf_PLAT971_srsno_i19vt_12_390_a21am_2
;
PROBLEM: Check Calcd Resid. Dens.  0.65Ang From Sn1             5.44 eA-3  
RESPONSE: The sample is highly absorbing and contains a significant 
proportion of heavy elements. While efforts have been made to account
for this as best as possible, the diffractometer upon which the data 
were collected lacks a camera with which to obtain a true representation
of the crystal for a more explicit correction. The impact of this upon
the data is further compounded by the crystal existing as a highly 
anisotropic plate. Errors carried through from this in the intensities will 
increase the residual levels in the model. This is in addition to the typical
fourier rippling that is expected at heavy elements, and the impact of the
spherical contraction of the valence shell owed to the ionisation of these 
metals in this highly charge system. Since these residuals exist close to 
these heavy metal centres and the model (and symmetry) has been thoroughly 
evaluated (see the manuscript), these are believed to have no physical 
significance.
;
_vrf_PLAT974_srsno_i19vt_12_390_a21am_2
;
PROBLEM: Check Calcd Negative Resid. Density on       Sr1      -2.55 eA-3  
RESPONSE: The sample is highly absorbing and contains a significant 
proportion of heavy elements. While efforts have been made to account
for this as best as possible, the diffractometer upon which the data 
were collected lacks a camera with which to obtain a true representation
of the crystal for a more explicit correction. The impact of this upon
the data is further compounded by the crystal existing as a highly 
anisotropic plate. Errors carried through from this in the intensities will 
increase the residual levels in the model. This is in addition to the typical
fourier rippling that is expected at heavy elements, and the impact of the
spherical contraction of the valence shell owed to the ionisation of these 
metals in this highly charge system. Since the residual exists close to 
a heavy metal centre and the model (and symmetry) has been thoroughly 
evaluated (see the manuscript), it is believed to have no physical 
significance.
;
_vrf_PLAT097_srsno_i19vt_12_390_a21am_2
;
PROBLEM: Large Reported Max.  (Positive) Residual Density       5.52 eA-3  
RESPONSE: The sample is highly absorbing and contains a significant 
proportion of heavy elements. While efforts have been made to account
for this as best as possible, the diffractometer upon which the data 
were collected lacks a camera with which to obtain a true representation
of the crystal for a more explicit correction. The impact of this upon
the data is further compounded by the crystal existing as a highly 
anisotropic plate. Errors carried through from this in the intensities will 
increase the residual levels in the model. This is in addition to the typical
fourier rippling that is expected at heavy elements, and the impact of the
spherical contraction of the valence shell owed to the ionisation of these 
metals in this highly charge system. Since the residual exists close to 
a heavy metal centre and the model (and symmetry) has been thoroughly 
evaluated (see the manuscript), it is believed to have no physical 
significance.
;
_vrf_PLAT975_srsno_i19vt_12_390_a21am_2
;
PROBLEM: Check Calcd Resid. Dens.  0.59Ang From O3      .       1.65 eA-3  
RESPONSE: The sample is highly absorbing and contains a significant 
proportion of heavy elements. While efforts have been made to account
for this as best as possible, the diffractometer upon which the data 
were collected lacks a camera with which to obtain a true representation
of the crystal for a more explicit correction. The impact of this upon
the data is further compounded by the crystal existing as a highly 
anisotropic plate. Errors carried through from this in the intensities will 
increase the residual levels in the model. This is in addition to the typical
fourier rippling that is expected at heavy elements, and the impact of the
spherical contraction of the valence shell owed to the ionisation of these 
metals in this highly charge system. Since these residuals exist close to 
these heavy metal centres and the model (and symmetry) has been thoroughly 
evaluated (see the manuscript), these are believed to have no physical 
significance.
;
# end Validation Reply Form

_audit_creation_date               2025-01-09
_audit_creation_method
;
Olex2 1.5-ac7-013
(compiled 2025.01.02 svn.rf662f148 for Rigaku Oxford Diffraction, GUI svn.r7109)
;
_shelx_SHELXL_version_number       '2019/3'
_audit_contact_author_address      
;
Dept. of Chemistry, University of Warwick, Gibbet Hill Road, Coventry, CV4 7AL
;
_audit_contact_author_email        ?
_audit_contact_author_name         'Evie Ladbrook'
_audit_contact_author_phone        ?
_publ_contact_author_id_orcid      ?
_publ_section_references
;
Dolomanov, O.V., Bourhis, L.J., Gildea, R.J, Howard, J.A.K. & Puschmann, H.
 (2009), J. Appl. Cryst. 42, 339-341.

Sheldrick, G.M. (2015). Acta Cryst. A71, 3-8.

Sheldrick, G.M. (2015). Acta Cryst. C71, 3-8.
;
_chemical_name_common              ?
_chemical_name_systematic          ?
_chemical_formula_moiety           'O7 Sn2 Sr3'
_chemical_formula_sum              'O7 Sn2 Sr3'
_chemical_formula_weight           612.24
_chemical_absolute_configuration   ?
_chemical_melting_point            ?
_chemical_oxdiff_formula           'Sr3 Sn2 O7'
loop_
  _atom_type_symbol
  _atom_type_description
  _atom_type_scat_dispersion_real
  _atom_type_scat_dispersion_imag
  _atom_type_scat_source
 'O' 'O' 0.0101 0.0057 'International Tables Vol C Tables 4.2.6.8 and 6.1.1.4'
 'Sr' 'Sr' -1.1610 3.0594
 'International Tables Vol C Tables 4.2.6.8 and 6.1.1.4'
 'Sn' 'Sn' -0.6810 1.3529
 'International Tables Vol C Tables 4.2.6.8 and 6.1.1.4'

_shelx_space_group_comment
;
The symmetry employed for this shelxl refinement is uniquely defined
by the following loop, which should always be used as a source of
symmetry information in preference to the above space-group names.
They are only intended as comments.
;
_space_group_crystal_system        'orthorhombic'
_space_group_IT_number             36
_space_group_name_H-M_alt          'A 21 a m'
_space_group_name_Hall             'A -2 2a'
loop_
  _space_group_symop_operation_xyz
 'x, y, z'
 'x+1/2, -y, -z'
 'x, y, -z'
 'x+1/2, -y, z'
 'x, y+1/2, z+1/2'
 'x+1/2, -y+1/2, -z+1/2'
 'x, y+1/2, -z+1/2'
 'x+1/2, -y+1/2, z+1/2'

_cell_length_a                     5.7038(3)
_cell_length_b                     5.7304(3)
_cell_length_c                     20.6346(9)
_cell_angle_alpha                  90
_cell_angle_beta                   90
_cell_angle_gamma                  90
_cell_volume                       674.44(5)
_cell_formula_units_Z              4
_cell_measurement_reflns_used      1356
_cell_measurement_temperature      390
_cell_measurement_theta_max        33.5910
_cell_measurement_theta_min        1.9020
_shelx_estimated_absorpt_T_max     0.675
_shelx_estimated_absorpt_T_min     0.330
_exptl_absorpt_coefficient_mu      28.457
_exptl_absorpt_correction_T_max    0.01080
_exptl_absorpt_correction_T_min    0.00082
_exptl_absorpt_correction_type     sphere
_exptl_absorpt_process_details
;
CrysAlisPro 1.171.42.49 (Rigaku Oxford Diffraction, 2022)
Spherical absorption correction
using equivalent radius and absorption coefficient.
Empirical absorption correction using spherical harmonics,
implemented in SCALE3 ABSPACK scaling algorithm.
;
_exptl_absorpt_special_details     ?
_exptl_crystal_colour              'clear colourless'
_exptl_crystal_colour_lustre       clear
_exptl_crystal_colour_primary      colourless
_exptl_crystal_density_diffrn      6.030
_exptl_crystal_density_meas        ?
_exptl_crystal_density_method      ?
_exptl_crystal_description         plate
_exptl_crystal_F_000               1080
_exptl_crystal_size_max            0.05
_exptl_crystal_size_mid            0.05
_exptl_crystal_size_min            0.015
_exptl_crystal_size_rad            0.400
_exptl_transmission_factor_max     ?
_exptl_transmission_factor_min     ?
_diffrn_reflns_av_R_equivalents    0.0771
_diffrn_reflns_av_unetI/netI       0.0395
_diffrn_reflns_Laue_measured_fraction_full  0.994
_diffrn_reflns_Laue_measured_fraction_max  0.970
_diffrn_reflns_limit_h_max         8
_diffrn_reflns_limit_h_min         -9
_diffrn_reflns_limit_k_max         9
_diffrn_reflns_limit_k_min         -8
_diffrn_reflns_limit_l_max         33
_diffrn_reflns_limit_l_min         -32
_diffrn_reflns_number              11944
_diffrn_reflns_point_group_measured_fraction_full  0.994
_diffrn_reflns_point_group_measured_fraction_max  0.940
_diffrn_reflns_theta_full          24.415
_diffrn_reflns_theta_max           34.104
_diffrn_reflns_theta_min           1.913
_diffrn_ambient_temperature        390
_diffrn_detector                   'Hybrid Pixel Array Detector'
_diffrn_detector_area_resol_mean   5.8140
_diffrn_measured_fraction_theta_full  0.994
_diffrn_measured_fraction_theta_max  0.970
_diffrn_measurement_details
;
List of Runs (angles in degrees, time in seconds):

  # Type    Start    End  Width  t~exp~   \w     \q     \k     \f   Frames
--------------------------------------------------------------------------
  1  \f      0.00 360.00   0.20    0.20   0.00   0.00   0.00    --  1800
  2  \w   -150.00  20.00   0.20    0.20    --   25.00   0.00 288.00  850
  3  \w   -150.00  20.00   0.20    0.20    --   25.00   0.00 216.00  850
  4  \w   -150.00  20.00   0.20    0.20    --   25.00   0.00 144.00  850
  5  \w   -150.00  20.00   0.20    0.20    --   25.00   0.00  72.00  850
  6  \w   -150.00  20.00   0.20    0.20    --   25.00   0.00   0.00  850
;
_diffrn_measurement_device         'abstract diffractometer'
_diffrn_measurement_device_type   
 'dectris-CrysAlisPro-abstract goniometer imported dectris images'
_diffrn_measurement_method         '\w and \f scans'
_diffrn_orient_matrix_type        
 'CrysAlisPro convention (1999,Acta A55,543-557)'
_diffrn_orient_matrix_UB_11        0.0003025696
_diffrn_orient_matrix_UB_12        -0.0083981997
_diffrn_orient_matrix_UB_13        0.0333062962
_diffrn_orient_matrix_UB_21        -0.1203104349
_diffrn_orient_matrix_UB_22        -0.0107019391
_diffrn_orient_matrix_UB_23        -0.0001268843
_diffrn_orient_matrix_UB_31        0.0107677419
_diffrn_orient_matrix_UB_32        -0.1194248529
_diffrn_orient_matrix_UB_33        -0.0023316385
_diffrn_radiation_monochromator    synchrotron
_diffrn_radiation_probe            x-ray
_diffrn_radiation_type             synchrotron
_diffrn_radiation_wavelength       0.6889
_diffrn_source                     synchrotron
_reflns_Friedel_coverage           0.785
_reflns_Friedel_fraction_full      0.993
_reflns_Friedel_fraction_max       0.903
_reflns_number_gt                  1363
_reflns_number_total               1467
_reflns_special_details
;
 Reflections were merged by SHELXL according to the crystal
 class for the calculation of statistics and refinement.
 
 _reflns_Friedel_fraction is defined as the number of unique
 Friedel pairs measured divided by the number that would be
 possible theoretically, ignoring centric projections and
 systematic absences. Completness statistics refer to single and
 composite reflections containing twin component 1 only.
;
_reflns_threshold_expression       'I > 2\s(I)'
_computing_cell_refinement         'CrysAlisPro 1.171.42.49 (Rigaku OD, 2022)'
_computing_data_collection         'CrysAlisPro 1.171.42.49 (Rigaku OD, 2022)'
_computing_data_reduction          'CrysAlisPro 1.171.42.49 (Rigaku OD, 2022)'
_computing_molecular_graphics      'Olex2 1.5-ac7-013 (Dolomanov et al., 2009)'
_computing_publication_material    'Olex2 1.5-ac7-013 (Dolomanov et al., 2009)'
_computing_structure_refinement    'SHELXL 2019/3 (Sheldrick, 2015)'
_computing_structure_solution      'SHELXT  (Sheldrick, 2015)'
_refine_diff_density_max           5.519
_refine_diff_density_min           -2.558
_refine_diff_density_rms           0.936
_refine_ls_abs_structure_details
;
 Flack x determined using 558 quotients [(I+)-(I-)]/[(I+)+(I-)]
 (Parsons, Flack and Wagner, Acta Cryst. B69 (2013) 249-259).
;
_refine_ls_abs_structure_Flack     -0.001(7)
_refine_ls_extinction_coef         .
_refine_ls_extinction_method       none
_refine_ls_goodness_of_fit_ref     1.104
_refine_ls_hydrogen_treatment      undef
_refine_ls_matrix_type             full
_refine_ls_number_parameters       59
_refine_ls_number_reflns           1467
_refine_ls_number_restraints       1
_refine_ls_R_factor_all            0.0720
_refine_ls_R_factor_gt             0.0711
_refine_ls_restrained_S_all        1.103
_refine_ls_shift/su_max            0.000
_refine_ls_shift/su_mean           0.000
_refine_ls_structure_factor_coef   Fsqd
_refine_ls_weighting_details      
 'w=1/[\s^2^(Fo^2^)+(0.1464P)^2^] where P=(Fo^2^+2Fc^2^)/3'
_refine_ls_weighting_scheme        calc
_refine_ls_wR_factor_gt            0.1861
_refine_ls_wR_factor_ref           0.1899
_refine_special_details
;
 Refined as a 2-component twin.
All atoms were refined as anisotropic without the need for any restraints.
;
_olex2_refinement_description
;
1. Twinned data refinement
 Scales: 0.48(2)
 0.52(2)
;
_atom_sites_solution_hydrogens     .
_atom_sites_solution_primary       isomorph
_atom_sites_solution_secondary     difmap
loop_
  _atom_site_label
  _atom_site_type_symbol
  _atom_site_fract_x
  _atom_site_fract_y
  _atom_site_fract_z
  _atom_site_U_iso_or_equiv
  _atom_site_adp_type
  _atom_site_occupancy
  _atom_site_site_symmetry_order
  _atom_site_calc_flag
  _atom_site_refinement_flags_posn
  _atom_site_refinement_flags_adp
  _atom_site_refinement_flags_occupancy
  _atom_site_disorder_assembly
  _atom_site_disorder_group
 Sn1 Sn 0.8692(3) 0.24943(4) 0.09823(5) 0.0228(3) Uani 1 1 d . . . . .
 Sr1 Sr 0.3581(6) 0.25011(10) 0.000000 0.0283(4) Uani 1 2 d S T P . .
 Sr2 Sr 0.37785(2) 0.25801(9) 0.18691(7) 0.0284(4) Uani 1 1 d . . . . .
 O1 O 0.875(3) 0.2006(14) 0.000000 0.0323(11) Uani 1 2 d S T P . .
 O2 O 0.864(2) 0.2896(10) 0.1963(4) 0.0342(10) Uani 1 1 d . . . . .
 O3 O 0.640(2) -0.0223(11) 0.1059(2) 0.0338(11) Uani 1 1 d . . . . .
 O4 O 0.096(2) 0.5221(13) 0.0874(2) 0.0326(11) Uani 1 1 d . . . . .

loop_
  _atom_site_aniso_label
  _atom_site_aniso_U_11
  _atom_site_aniso_U_22
  _atom_site_aniso_U_33
  _atom_site_aniso_U_23
  _atom_site_aniso_U_13
  _atom_site_aniso_U_12
 Sn1 0.0222(4) 0.0219(4) 0.0242(4) 0.00008(6) 0.0000(5) 0.00000(11)
 Sr1 0.0286(8) 0.0278(6) 0.0286(9) 0.000 0.000 -0.0015(2)
 Sr2 0.0306(7) 0.0287(5) 0.0259(6) -0.00054(12) 0.0002(7) -0.0015(5)
 O1 0.042(3) 0.034(3) 0.021(2) 0.000 0.000 0.000(5)
 O2 0.040(3) 0.0363(19) 0.0268(18) -0.001(2) -0.001(4) 0.000(4)
 O3 0.030(2) 0.028(2) 0.043(2) 0.002(2) -0.0010(19) -0.007(2)
 O4 0.029(2) 0.031(3) 0.038(2) 0.0029(19) 0.0009(19) -0.009(2)

_geom_special_details
;
 All esds (except the esd in the dihedral angle between two l.s. planes)
 are estimated using the full covariance matrix.  The cell esds are taken
 into account individually in the estimation of esds in distances, angles
 and torsion angles; correlations between esds in cell parameters are only
 used when they are defined by crystal symmetry.  An approximate (isotropic)
 treatment of cell esds is used for estimating esds involving l.s. planes.
;
loop_
  _geom_bond_atom_site_label_1
  _geom_bond_atom_site_label_2
  _geom_bond_distance
  _geom_bond_site_symmetry_2
  _geom_bond_publ_flag
 Sn1 Sr1 3.448(3) 1_655 ?
 Sn1 Sr1 3.5082(8) 2 ?
 Sn1 Sr2 3.3642(9) 4_565 ?
 Sn1 Sr2 3.4360(9) 4 ?
 Sn1 Sr2 3.4306(15) 1_655 ?
 Sn1 Sr2 3.3472(16) . ?
 Sn1 O1 2.0465(14) . ?
 Sn1 O2 2.037(7) . ?
 Sn1 O3 2.038(9) . ?
 Sn1 O3 2.028(10) 4 ?
 Sn1 O4 2.047(10) 4_565 ?
 Sn1 O4 2.041(9) 1_655 ?
 Sr1 O1 2.960(18) . ?
 Sr1 O1 3.149(8) 2_465 ?
 Sr1 O1 2.584(8) 2_455 ?
 Sr1 O1 2.772(18) 1_455 ?
 Sr1 O3 2.833(7) 4_455 ?
 Sr1 O3 2.833(7) 2_455 ?
 Sr1 O3 3.132(8) 3 ?
 Sr1 O3 3.132(8) . ?
 Sr1 O4 2.813(9) 3 ?
 Sr1 O4 2.608(8) 4_565 ?
 Sr1 O4 2.608(8) 2_565 ?
 Sr1 O4 2.813(9) . ?
 Sr2 O2 2.426(8) 6_455 ?
 Sr2 O2 3.145(6) 4_455 ?
 Sr2 O2 2.784(13) . ?
 Sr2 O2 2.944(13) 1_455 ?
 Sr2 O2 2.601(6) 4_465 ?
 Sr2 O3 2.540(8) 4_455 ?
 Sr2 O3 2.759(8) . ?
 Sr2 O4 3.015(8) . ?
 Sr2 O4 2.712(8) 4_565 ?

loop_
  _geom_angle_atom_site_label_1
  _geom_angle_atom_site_label_2
  _geom_angle_atom_site_label_3
  _geom_angle
  _geom_angle_site_symmetry_1
  _geom_angle_site_symmetry_3
  _geom_angle_publ_flag
 Sr1 Sn1 Sr1 71.08(4) 1_655 2 ?
 Sr2 Sn1 Sr1 107.87(4) 4_565 1_655 ?
 Sr2 Sn1 Sr1 67.51(2) 4 2 ?
 Sr2 Sn1 Sr1 108.22(6) . 2 ?
 Sr2 Sn1 Sr1 177.65(3) 4_565 2 ?
 Sr2 Sn1 Sr1 68.25(5) 1_655 1_655 ?
 Sr2 Sn1 Sr1 109.58(6) 1_655 2 ?
 Sr2 Sn1 Sr1 107.60(4) 4 1_655 ?
 Sr2 Sn1 Sr1 176.99(4) . 1_655 ?
 Sr2 Sn1 Sr2 73.49(3) 1_655 4 ?
 Sr2 Sn1 Sr2 74.54(3) . 4 ?
 Sr2 Sn1 Sr2 114.85(4) 4_565 4 ?
 Sr2 Sn1 Sr2 71.66(3) 4_565 1_655 ?
 Sr2 Sn1 Sr2 72.70(3) . 4_565 ?
 Sr2 Sn1 Sr2 114.60(4) . 1_655 ?
 O1 Sn1 Sr1 46.9(2) . 2 ?
 O1 Sn1 Sr1 53.5(5) . 1_655 ?
 O1 Sn1 Sr2 130.8(2) . 4_565 ?
 O1 Sn1 Sr2 121.2(5) . 1_655 ?
 O1 Sn1 Sr2 123.8(5) . . ?
 O1 Sn1 Sr2 114.3(2) . 4 ?
 O1 Sn1 O4 89.5(4) . 4_565 ?
 O2 Sn1 Sr1 131.76(17) . 2 ?
 O2 Sn1 Sr1 126.6(4) . 1_655 ?
 O2 Sn1 Sr2 58.8(4) . 1_655 ?
 O2 Sn1 Sr2 56.1(4) . . ?
 O2 Sn1 Sr2 64.33(17) . 4 ?
 O2 Sn1 Sr2 50.58(17) . 4_565 ?
 O2 Sn1 O1 178.6(3) . . ?
 O2 Sn1 O3 89.9(3) . . ?
 O2 Sn1 O4 91.8(3) . 1_655 ?
 O2 Sn1 O4 91.4(3) . 4_565 ?
 O3 Sn1 Sr1 124.4(2) . 1_655 ?
 O3 Sn1 Sr1 62.3(2) 4 2 ?
 O3 Sn1 Sr1 55.2(2) 4 1_655 ?
 O3 Sn1 Sr1 53.9(2) . 2 ?
 O3 Sn1 Sr2 47.2(3) . 4 ?
 O3 Sn1 Sr2 53.4(2) 4 4 ?
 O3 Sn1 Sr2 127.2(2) 4 . ?
 O3 Sn1 Sr2 55.4(2) . . ?
 O3 Sn1 Sr2 120.7(2) . 1_655 ?
 O3 Sn1 Sr2 119.0(2) 4 4_565 ?
 O3 Sn1 Sr2 47.3(2) 4 1_655 ?
 O3 Sn1 Sr2 127.4(2) . 4_565 ?
 O3 Sn1 O1 88.8(4) 4 . ?
 O3 Sn1 O1 89.0(4) . . ?
 O3 Sn1 O2 90.4(3) 4 . ?
 O3 Sn1 O3 89.54(5) 4 . ?
 O3 Sn1 O4 90.6(5) . 4_565 ?
 O3 Sn1 O4 178.23(19) 4 4_565 ?
 O3 Sn1 O4 178.2(2) . 1_655 ?
 O3 Sn1 O4 90.9(5) 4 1_655 ?
 O4 Sn1 Sr1 54.7(2) 1_655 1_655 ?
 O4 Sn1 Sr1 116.4(2) 4_565 2 ?
 O4 Sn1 Sr1 123.4(2) 4_565 1_655 ?
 O4 Sn1 Sr1 124.9(2) 1_655 2 ?
 O4 Sn1 Sr2 60.7(2) 1_655 1_655 ?
 O4 Sn1 Sr2 134.2(2) 1_655 4 ?
 O4 Sn1 Sr2 62.2(2) 4_565 4_565 ?
 O4 Sn1 Sr2 127.6(3) 4_565 4 ?
 O4 Sn1 Sr2 54.1(2) 4_565 . ?
 O4 Sn1 Sr2 125.4(2) 1_655 . ?
 O4 Sn1 Sr2 53.7(2) 1_655 4_565 ?
 O4 Sn1 Sr2 133.8(2) 4_565 1_655 ?
 O4 Sn1 O1 89.2(4) 1_655 . ?
 O4 Sn1 O4 88.91(6) 1_655 4_565 ?
 O1 Sr1 O1 82.4(4) 2_455 . ?
 O1 Sr1 O1 176.2(7) 2_455 2_465 ?
 O1 Sr1 O1 86.2(4) 2_455 1_455 ?
 O1 Sr1 O1 97.6(4) 1_455 2_465 ?
 O1 Sr1 O1 93.8(4) . 2_465 ?
 O1 Sr1 O1 168.6(3) 1_455 . ?
 O1 Sr1 O3 63.6(2) 2_455 2_455 ?
 O1 Sr1 O3 61.1(2) 1_455 2_455 ?
 O1 Sr1 O3 63.6(2) 2_455 4_455 ?
 O1 Sr1 O3 56.0(2) . 3 ?
 O1 Sr1 O3 58.9(2) 2_455 . ?
 O1 Sr1 O3 117.4(2) 1_455 . ?
 O1 Sr1 O3 117.4(2) 1_455 3 ?
 O1 Sr1 O3 61.1(2) 1_455 4_455 ?
 O1 Sr1 O3 56.0(2) . . ?
 O1 Sr1 O3 58.9(2) 2_455 3 ?
 O1 Sr1 O4 125.0(3) 2_455 3 ?
 O1 Sr1 O4 118.8(3) 2_455 4_565 ?
 O1 Sr1 O4 118.8(3) 2_455 2_565 ?
 O1 Sr1 O4 125.0(3) 2_455 . ?
 O1 Sr1 O4 61.9(3) 1_455 . ?
 O1 Sr1 O4 61.9(3) 1_455 3 ?
 O3 Sr1 O1 113.1(3) 2_455 . ?
 O3 Sr1 O1 118.9(3) . 2_465 ?
 O3 Sr1 O1 118.9(3) 3 2_465 ?
 O3 Sr1 O1 113.1(3) 4_455 . ?
 O3 Sr1 O1 118.3(2) 2_455 2_465 ?
 O3 Sr1 O1 118.3(2) 4_455 2_465 ?
 O3 Sr1 O3 122.30(9) 2_455 . ?
 O3 Sr1 O3 57.11(9) 2_455 3 ?
 O3 Sr1 O3 88.5(3) . 3 ?
 O3 Sr1 O3 122.30(9) 4_455 3 ?
 O3 Sr1 O3 57.11(9) 4_455 . ?
 O3 Sr1 O3 101.0(3) 2_455 4_455 ?
 O4 Sr1 O1 125.6(2) . . ?
 O4 Sr1 O1 57.5(2) . 2_465 ?
 O4 Sr1 O1 58.9(2) 4_565 2_465 ?
 O4 Sr1 O1 58.9(2) 2_565 2_465 ?
 O4 Sr1 O1 57.5(2) 3 2_465 ?
 O4 Sr1 O1 124.7(3) 2_565 1_455 ?
 O4 Sr1 O1 125.6(2) 3 . ?
 O4 Sr1 O1 61.9(3) 2_565 . ?
 O4 Sr1 O1 61.9(3) 4_565 . ?
 O4 Sr1 O1 124.7(3) 4_565 1_455 ?
 O4 Sr1 O3 85.72(14) 2_565 2_455 ?
 O4 Sr1 O3 173.0(4) 4_565 2_455 ?
 O4 Sr1 O3 117.7(4) 4_565 3 ?
 O4 Sr1 O3 117.7(4) 2_565 . ?
 O4 Sr1 O3 85.72(14) 4_565 4_455 ?
 O4 Sr1 O3 59.9(3) 2_565 3 ?
 O4 Sr1 O3 95.84(14) . . ?
 O4 Sr1 O3 61.8(2) 3 2_455 ?
 O4 Sr1 O3 61.8(2) . 4_455 ?
 O4 Sr1 O3 121.1(4) 3 4_455 ?
 O4 Sr1 O3 59.9(3) 4_565 . ?
 O4 Sr1 O3 95.84(14) 3 3 ?
 O4 Sr1 O3 173.0(4) 2_565 4_455 ?
 O4 Sr1 O3 175.3(2) . 3 ?
 O4 Sr1 O3 121.1(4) . 2_455 ?
 O4 Sr1 O3 175.3(2) 3 . ?
 O4 Sr1 O4 87.5(4) 4_565 2_565 ?
 O4 Sr1 O4 63.63(9) 4_565 . ?
 O4 Sr1 O4 79.7(3) . 3 ?
 O4 Sr1 O4 116.27(9) 4_565 3 ?
 O4 Sr1 O4 63.63(9) 2_565 3 ?
 O4 Sr1 O4 116.27(9) 2_565 . ?
 Sn1 Sr2 Sn1 114.60(4) . 1_455 ?
 Sn1 Sr2 Sn1 73.11(3) 4_465 1_455 ?
 Sn1 Sr2 Sn1 74.18(3) . 4_465 ?
 O2 Sr2 Sn1 36.27(14) 1_455 1_455 ?
 O2 Sr2 Sn1 92.3(2) 4_455 . ?
 O2 Sr2 Sn1 150.50(14) 4_455 4_465 ?
 O2 Sr2 Sn1 37.24(16) 4_465 4_465 ?
 O2 Sr2 Sn1 91.6(3) 4_465 1_455 ?
 O2 Sr2 Sn1 124.7(3) 6_455 . ?
 O2 Sr2 Sn1 120.0(3) 6_455 1_455 ?
 O2 Sr2 Sn1 88.26(14) 1_455 4_465 ?
 O2 Sr2 Sn1 129.35(13) 6_455 4_465 ?
 O2 Sr2 Sn1 151.64(16) . 1_455 ?
 O2 Sr2 Sn1 89.8(2) 4_455 1_455 ?
 O2 Sr2 Sn1 89.88(15) . 4_465 ?
 O2 Sr2 Sn1 150.55(15) 1_455 . ?
 O2 Sr2 Sn1 37.41(15) . . ?
 O2 Sr2 Sn1 94.7(3) 4_465 . ?
 O2 Sr2 O2 88.3(3) 6_455 . ?
 O2 Sr2 O2 169.4(2) . 1_455 ?
 O2 Sr2 O2 84.4(3) 4_465 1_455 ?
 O2 Sr2 O2 87.8(3) 4_465 . ?
 O2 Sr2 O2 171.5(4) 4_465 4_455 ?
 O2 Sr2 O2 94.9(3) . 4_455 ?
 O2 Sr2 O2 92.1(2) 6_455 4_465 ?
 O2 Sr2 O2 91.8(3) 1_455 4_455 ?
 O2 Sr2 O2 84.7(3) 6_455 1_455 ?
 O2 Sr2 O2 79.96(17) 6_455 4_455 ?
 O2 Sr2 O3 125.1(3) 6_455 4_455 ?
 O2 Sr2 O3 123.6(3) 6_455 . ?
 O2 Sr2 O3 130.0(3) 4_465 . ?
 O2 Sr2 O4 66.9(2) 4_465 4_565 ?
 O2 Sr2 O4 135.7(3) 6_455 . ?
 O2 Sr2 O4 58.9(2) 1_455 . ?
 O2 Sr2 O4 145.0(4) 6_455 4_565 ?
 O2 Sr2 O4 62.2(2) 4_465 . ?
 O2 Sr2 O4 123.0(3) . . ?
 O3 Sr2 Sn1 94.62(15) 4_455 4_465 ?
 O3 Sr2 Sn1 37.5(2) . . ?
 O3 Sr2 Sn1 97.3(2) . 1_455 ?
 O3 Sr2 Sn1 99.62(12) . 4_465 ?
 O3 Sr2 Sn1 94.5(2) 4_455 . ?
 O3 Sr2 Sn1 35.9(2) 4_455 1_455 ?
 O3 Sr2 O2 128.0(3) . 1_455 ?
 O3 Sr2 O2 58.0(2) . 4_455 ?
 O3 Sr2 O2 59.8(2) 4_455 4_455 ?
 O3 Sr2 O2 62.6(3) . . ?
 O3 Sr2 O2 124.2(3) 4_455 4_465 ?
 O3 Sr2 O2 127.7(3) 4_455 . ?
 O3 Sr2 O2 62.9(3) 4_455 1_455 ?
 O3 Sr2 O3 65.26(9) 4_455 . ?
 O3 Sr2 O4 62.3(3) 4_455 . ?
 O3 Sr2 O4 89.65(16) 4_455 4_565 ?
 O3 Sr2 O4 99.73(15) . . ?
 O4 Sr2 Sn1 36.92(18) . 4_465 ?
 O4 Sr2 Sn1 37.7(2) 4_565 . ?
 O4 Sr2 Sn1 37.35(19) 4_565 4_465 ?
 O4 Sr2 Sn1 36.21(18) . 1_455 ?
 O4 Sr2 Sn1 94.66(19) . . ?
 O4 Sr2 Sn1 89.5(2) 4_565 1_455 ?
 O4 Sr2 O2 118.6(3) 4_565 1_455 ?
 O4 Sr2 O2 122.0(3) . 4_455 ?
 O4 Sr2 O2 121.5(3) 4_565 4_455 ?
 O4 Sr2 O2 64.2(3) 4_565 . ?
 O4 Sr2 O3 64.1(3) 4_565 . ?
 O4 Sr2 O4 59.72(9) 4_565 . ?
 Sn1 O1 Sn1 164.2(4) . 3 ?
 Sn1 O1 Sr1 90.1(5) . 1_655 ?
 Sn1 O1 Sr1 97.8(2) . 2 ?
 Sn1 O1 Sr1 82.1(2) . 2_565 ?
 Sn1 O1 Sr1 90.1(5) 3 1_655 ?
 Sn1 O1 Sr1 88.4(5) 3 . ?
 Sn1 O1 Sr1 97.8(2) 3 2 ?
 Sn1 O1 Sr1 82.1(2) 3 2_565 ?
 Sn1 O1 Sr1 88.4(5) . . ?
 Sr1 O1 Sr1 98.0(5) 2 1_655 ?
 Sr1 O1 Sr1 85.8(3) 1_655 2_565 ?
 Sr1 O1 Sr1 168.6(3) 1_655 . ?
 Sr1 O1 Sr1 176.2(7) 2 2_565 ?
 Sr1 O1 Sr1 93.4(5) 2 . ?
 Sr1 O1 Sr1 82.8(3) . 2_565 ?
 Sn1 O2 Sr2 92.2(3) . 4_565 ?
 Sn1 O2 Sr2 86.5(4) . . ?
 Sn1 O2 Sr2 85.0(4) . 1_655 ?
 Sn1 O2 Sr2 79.95(16) . 4 ?
 Sn1 O2 Sr2 166.8(3) . 6 ?
 Sr2 O2 Sr2 95.2(3) 4_565 . ?
 Sr2 O2 Sr2 171.5(4) 4_565 4 ?
 Sr2 O2 Sr2 169.4(2) . 1_655 ?
 Sr2 O2 Sr2 87.0(2) 6 4 ?
 Sr2 O2 Sr2 87.5(2) . 4 ?
 Sr2 O2 Sr2 100.67(19) 6 4_565 ?
 Sr2 O2 Sr2 91.5(3) 4_565 1_655 ?
 Sr2 O2 Sr2 91.5(3) 6 1_655 ?
 Sr2 O2 Sr2 84.8(2) 1_655 4 ?
 Sr2 O2 Sr2 95.4(4) 6 . ?
 Sn1 O3 Sn1 166.6(5) 4_455 . ?
 Sn1 O3 Sr1 82.7(3) 4_455 . ?
 Sn1 O3 Sr1 90.6(3) . 2 ?
 Sn1 O3 Sr1 88.7(2) 4_455 2 ?
 Sn1 O3 Sr1 83.9(2) . . ?
 Sn1 O3 Sr2 96.7(2) 4_455 4 ?
 Sn1 O3 Sr2 96.7(4) . 4 ?
 Sn1 O3 Sr2 90.4(4) 4_455 . ?
 Sn1 O3 Sr2 87.1(2) . . ?
 Sr1 O3 Sr1 85.20(14) 2 . ?
 Sr2 O3 Sr1 81.6(3) . . ?
 Sr2 O3 Sr1 91.6(3) 4 2 ?
 Sr2 O3 Sr1 176.8(3) 4 . ?
 Sr2 O3 Sr1 166.8(3) . 2 ?
 Sr2 O3 Sr2 101.58(18) 4 . ?
 Sn1 O4 Sn1 163.8(4) 1_455 4_465 ?
 Sn1 O4 Sr1 98.7(3) 4_465 2_465 ?
 Sn1 O4 Sr1 89.0(3) 1_455 . ?
 Sn1 O4 Sr1 97.4(4) 1_455 2_465 ?
 Sn1 O4 Sr1 91.2(4) 4_465 . ?
 Sn1 O4 Sr2 80.9(3) 4_465 . ?
 Sn1 O4 Sr2 83.1(2) 1_455 . ?
 Sn1 O4 Sr2 88.2(2) 4_465 4_465 ?
 Sn1 O4 Sr2 88.9(3) 1_455 4_465 ?
 Sr1 O4 Sr1 96.35(16) 2_465 . ?
 Sr1 O4 Sr2 82.8(3) . . ?
 Sr1 O4 Sr2 93.0(3) 2_465 4_465 ?
 Sr1 O4 Sr2 179.1(4) 2_465 . ?
 Sr2 O4 Sr1 170.6(3) 4_465 . ?
 Sr2 O4 Sr2 87.83(14) 4_465 . ?

_shelx_res_file
;
TITL SrSnO_I19VT_12_390_A21am_2 in A2(1)am
    srsno_i19vt_12_390_a21am_2.res
    created by SHELXL-2019/3 at 16:48:11 on 09-Jan-2025
REM A2(1)am (#36 with fixed user cell
CELL 0.6889 5.703802 5.730409 20.634599 90 90 90
ZERR 4 0.000258 0.000261 0.000902 0 0 0
LATT -5
SYMM 0.5+X,-Y,-Z
SYMM +X,+Y,-Z
SYMM 0.5+X,-Y,+Z
SFAC O Sr Sn
DISP O 0.0101 0.0057 30.1044
DISP Sn -0.681 1.3529 5641.0613
DISP Sr -1.161 3.0594 12162.7002
UNIT 28 12 8

L.S. 10
PLAN  5
SIZE 0.05 0.05 0.015
TEMP 116.85
CONF
LIST 4
MORE -1
fmap 2
acta
TWIN -1 0 0 0 -1 0 0 0 1 2
OMIT -2 0 0
OMIT -1 -1 5
OMIT 0 0 -10
OMIT 0 0 -4
OMIT 0 2 0
OMIT 1 1 -5
OMIT 2 0 0
REM <olex2.extras>
REM <HklSrc "%.\\SrSnO_I19VT_12_390_A21am_2.hkl">
REM </olex2.extras>

WGHT    0.146400
BASF   0.51869
FVAR       1.24148
SN1   3    0.869154    0.249432    0.098235    11.00000    0.02218    0.02194 =
         0.02420    0.00008   -0.00002    0.00000
SR1   2    0.358063    0.250111    0.000000    10.50000    0.02856    0.02783 =
         0.02860    0.00000    0.00000   -0.00146
SR2   2    0.377846    0.258008    0.186911    11.00000    0.03065    0.02872 =
         0.02587   -0.00054    0.00021   -0.00148
O1    1    0.874622    0.200553    0.000000    10.50000    0.04210    0.03384 =
         0.02105    0.00000    0.00000    0.00043
O2    1    0.863723    0.289619    0.196316    11.00000    0.03958    0.03634 =
         0.02680   -0.00082   -0.00063    0.00025
O3    1    0.640302   -0.022326    0.105946    11.00000    0.03016    0.02843 =
         0.04268    0.00224   -0.00097   -0.00750
O4    1    0.096147    0.522094    0.087393    11.00000    0.02900    0.03070 =
         0.03806    0.00292    0.00086   -0.00914
HKLF 4


REM  SrSnO_I19VT_12_390_A21am_2 in A2(1)am
REM wR2 = 0.1899, GooF = S = 1.104, Restrained GooF = 1.103 for all data
REM R1 = 0.0711 for 1363 Fo > 4sig(Fo) and 0.0720 for all 1467 data
REM 59 parameters refined using 1 restraints

END

WGHT      0.1464      0.0000

REM Highest difference peak  5.519,  deepest hole -2.558,  1-sigma level  0.936
Q1    1   0.9464  0.3388  0.0979  11.00000  0.05    5.52
Q2    1   0.9485  0.1608  0.0980  11.00000  0.05    5.44
Q3    1   0.7966  0.3375  0.0979  11.00000  0.05    5.37
Q4    1   0.7958  0.1613  0.0981  11.00000  0.05    5.36
Q5    1   0.4578  0.3380  0.1842  11.00000  0.05    3.59
;
_shelx_res_checksum                69195
_shelx_hkl_file
;
   0   0   2 34574.9 3055.45   6
   0   0   2 34220.7 3044.58   5
   0   0  -2 28947.8 3036.14   5
   0   0   2 28189.6 3089.04   3
   0   0  -2 31145.8 3069.40   1
   0   0  -2 29566.1 3066.57   1
   0   0   2 30231.3 3064.04   1
   0   0   2 23110.0 3053.42   1
   0   0  -4 174042. 15475.1   1
   0   0   4 166054. 15462.5   1
   0   0  -4 138865. 15471.5   1
   0   0   4 158006. 15464.2   1
   0   0  -4 161623. 15431.7   6
   0   0   4 161192. 15442.5   6
   0   0  -4 143201. 15420.9   5
   0   0   4 136983. 15419.7   5
   0   0   4 161291. 15438.7   4
   0   0  -4 183159. 15458.8   4
   0   0   4 136714. 15486.2   3
   0   0  -4 148806. 15406.4   2
   0   0   6 3474.35 422.511   1
   0   0   6 3338.59 421.932   1
   0   0  -6 3005.92 417.552   1
   0   0  -6 3209.51 414.244   1
   0   0  -6 3493.71 393.848   6
   0   0   6 3113.63 393.346   6
   0   0  -6 3657.77 384.831   5
   0   0   6 3446.52 384.610   5
   0   0  -6 3051.07 397.150   4
   0   0   6 3233.78 388.087   4
   0   0  -6 3921.46 508.527   3
   0   0   6 3061.29 428.232   3
   0   0  -6 3025.41 361.437   2
   0   0  -8 6288.39 936.009   1
   0   0   8 10292.4 969.630   1
   0   0   8 9707.76 968.654   1
   0   0   8 9794.56 940.141   6
   0   0  -8 9458.66 923.806   5
   0   0   8 8816.98 923.993   5
   0   0   8 7837.74 919.067   4
   0   0  -8 7983.39 937.045   4
   0   0  -8 9047.91 1032.61   3
   0   0  -8 8690.27 905.760   2
   0   0 -10 826554. 87023.5   1
   0   0 -10 825669. 87009.3   1
   0   0  10 883988. 87015.1   1
   0   0  10 943492. 87016.3   1
   0   0  10 889445. 86984.4   6
   0   0  10 796593. 86974.5   5
   0   0 -10 933624. 87000.9   4
   0   0 -10 999999. 87093.5   3
   0   0 -10 865998. 86964.0   2
   0   0 -12 103852. 10613.1   1
   0   0 -12 95910.8 10609.8   1
   0   0  12 100167. 10605.7   1
   0   0  12 100649. 10585.0   6
   0   0  12 113303. 10582.3   5
   0   0 -12 102189. 10580.9   2
   0   0 -12 113223. 10599.5   4
   0   0 -12 106629. 10659.6   3
   0   0 -12 109885. 10571.3   2
   0   0  14 73542.1 6880.57   6
   0   0  14 71368.5 6873.52   5
   0   0 -14 70808.1 6890.84   4
   0   0  14 82624.1 6909.82   1
   0   0 -14 59924.3 6897.55   1
   0   0 -14 56482.2 6924.79   3
   0   0 -14 63369.3 6871.60   2
   0   0  16 2122.54 249.970   5
   0   0 -16 1957.32 249.187   2
   0   0 -16 2554.99 269.625   4
   0   0 -16 2074.61 291.393   3
   0   0  16 2564.28 277.958   1
   0   0  16 2558.85 278.683   1
   0   0 -16 2177.39 270.341   1
   0   0 -16 2188.83 274.637   1
   0   0  18 161.807 48.9380   1
   0   0 -18 164.160 37.6602   2
   0   0  18 165.960 39.2965   6
   0   0 -18 111.936 41.2048   4
   0   0  18 261.926 42.6981   5
   0   0  18 255.790 58.4425   1
   0   0 -18 179.741 51.2410   1
   0   0 -18 96.2603 49.3245   3
   0   0  20 68066.3 5271.78   1
   0   0  20 48414.1 5239.73   6
   0   0  20 51214.9 5237.42   5
   0   0 -20 49937.5 5239.04   2
   0   0 -20 54159.4 5252.94   4
   0   0 -20 44117.6 5263.46   3
   0   0 -20 56965.8 5263.13   1
   0   0  20 56572.1 5258.19   1
   0   0 -20 49838.8 5259.65   1
   0   0  22 46361.3 3779.26   1
   0   0  22 38121.6 3754.81   6
   0   0  22 37596.3 3751.55   5
   0   0 -22 35204.0 3754.00   2
   0   0 -22 39866.0 3768.18   4
   0   0 -22 29690.8 3773.67   3
   0   0  22 38018.5 3768.02   1
   0   0 -22 40415.8 3777.78   1
   0   0 -22 33558.4 3769.65   1
   0   0  24 11136.5 1183.33   6
   0   0  24 12174.7 1181.53   5
   0   0 -24 11304.7 1199.83   1
   0   0 -24 10103.3 1202.92   3
   0   0  24 13384.5 1200.86   1
   0   0  26 127.402 26.1614   5
   0   0 -26 79.0656 30.8531   3
   0   0  26 157.008 30.1188   6
   0   0 -28 725.375 112.482   3
   0   0 -28 901.622 111.849   4
   0   0  28 876.869 100.800   5
   0   0  30 3691.98 358.513   5
   0   0 -30 3091.58 370.423   3
   0   0  30 3331.27 358.600   6
   0   0  32 9574.27 1047.34   5
   0   0  32 11277.7 1050.47   6
   0   1  -1 34.8491 15.2080   5
   0  -1  -1 61.0759 25.3818   5
   0   1   1 71.3886 26.9556   5
   0  -1   1 33.8712 15.5952   5
   0   1  -1 35.1813 29.3893   2
   0  -1   1 43.5642 44.1943   2
   0   1   1 65.1205 29.0871   2
   0  -1  -1 15.3406 22.4438   2
   0  -1  -1 131.153 37.4249   4
   0   1  -1 62.2478 20.4753   4
   0  -1   1 26.0309 17.6764   4
   0   1   1 20.4308 17.5595   4
   0  -1   1 18.9335 18.1413   6
   0   1  -1 103.925 28.9520   6
   0  -1  -1 49.4431 24.0299   6
   0   1   1 38.8313 20.8347   6
   0  -1  -1 66.6221 23.2857   3
   0   1   1 57.8208 21.0113   3
   0  -1   3 824.223 115.150   1
   0  -1  -3 818.470 102.618   1
   0   1   3 521.746 112.475   1
   0   1   3 839.608 104.492   1
   0   1  -3 998.634 135.650   1
   0  -1   3 611.920 119.660   1
   0  -1  -3 533.709 102.299   1
   0   1   3 775.202 99.3493   6
   0  -1  -3 578.562 91.7897   6
   0   1  -3 621.713 89.6073   6
   0  -1   3 486.849 83.9587   5
   0   1   3 742.301 96.9393   5
   0   1  -3 713.604 87.2401   5
   0  -1   3 438.904 111.849   2
   0   1   3 744.555 114.092   4
   0  -1  -3 833.554 123.432   4
   0   1  -3 703.516 79.0022   4
   0  -1   3 603.626 76.7016   4
   0   1  -3 721.492 92.2624   3
   0   1   3 623.985 100.567   3
   0  -1   3 644.273 87.3815   3
   0  -1  -3 613.977 102.559   3
   0  -1  -5 1214.28 168.134   1
   0  -1  -5 1359.97 182.570   1
   0   1  -5 1491.43 198.198   1
   0  -1   5 853.595 167.343   1
   0   1   5 1113.58 167.373   1
   0  -1   5 1303.35 197.585   1
   0   1   5 1138.97 138.325   6
   0   1  -5 1197.70 137.275   6
   0  -1  -5 974.601 136.392   6
   0  -1   5 973.169 143.491   6
   0   1  -5 1044.05 127.775   5
   0  -1   5 1221.97 135.807   5
   0  -1   5 1047.49 122.828   4
   0   1   5 1570.54 185.274   4
   0  -1  -5 1486.52 191.063   4
   0   1   5 1144.28 159.968   3
   0   1  -5 1152.05 144.152   3
   0   1  -5 1428.73 185.277   2
   0  -1   5 1104.47 136.067   3
   0  -1  -7 5757.42 670.796   1
   0  -1   7 7176.13 706.503   1
   0   1  -7 5623.51 703.206   1
   0   1   7 5745.17 676.213   1
   0   1   7 8866.28 720.018   1
   0   1  -7 7478.61 703.931   1
   0  -1   7 6879.13 700.059   1
   0  -1  -7 7412.72 694.063   1
   0  -1   7 6198.63 644.665   6
   0  -1  -7 5609.82 629.925   6
   0   1   7 5950.08 629.253   6
   0   1   7 6660.21 641.645   5
   0   1  -7 5822.71 618.455   5
   0  -1   7 5732.58 615.236   4
   0   1  -7 5666.70 621.340   4
   0  -1  -7 4533.17 659.582   4
   0   1  -7 5927.61 656.050   3
   0   1   7 4568.34 649.434   3
   0  -1  -7 5643.84 668.893   3
   0  -1   7 7639.35 697.457   2
   0   1  -7 8305.44 680.662   2
   0  -1   9 2633.14 315.139   6
   0   1   9 2762.07 302.039   6
   0   1  -9 2691.65 291.409   5
   0   1   9 2859.87 316.991   5
   0  -1  -9 1986.46 326.981   4
   0  -1   9 2533.50 287.001   4
   0   1  -9 1963.64 298.895   4
   0   1  -9 2297.65 329.705   3
   0  -1  -9 1934.77 330.490   3
   0   1   9 3350.37 357.229   1
   0  -1  -9 3429.33 358.887   1
   0   1  -9 4067.09 400.137   1
   0  -1   9 3125.07 356.223   1
   0   1   9 3835.78 369.160   1
   0  -1  -9 3082.33 348.676   1
   0   1 -11 910.304 154.935   1
   0  -1 -11 767.228 142.451   1
   0  -1  11 936.454 144.964   1
   0  -1  11 798.911 120.712   6
   0  -1  11 934.208 117.424   5
   0  -1 -11 852.958 136.780   4
   0  -1  11 512.037 91.9364   4
   0   1 -11 849.963 116.746   4
   0   1  11 595.184 111.048   5
   0  -1 -11 651.776 86.3315   2
   0  -1 -11 825.326 153.510   3
   0   1 -11 328.069 110.361   3
   0  -1 -11 1241.12 157.866   1
   0   1 -11 988.443 138.106   1
   0  -1  11 1121.66 147.009   1
   0   1  11 1269.34 158.455   1
   0   1  11 1403.35 163.914   1
   0  -1 -11 893.817 95.3699   2
   0   1  13 442.400 84.7434   1
   0   1 -13 287.455 78.2143   1
   0  -1 -13 310.907 69.7192   1
   0  -1  13 322.304 74.8099   1
   0  -1 -13 278.404 45.9398   2
   0   1  13 49.5908 40.6616   6
   0  -1  13 243.430 56.3350   6
   0   1  13 261.197 57.7465   5
   0   1 -13 452.723 66.0368   4
   0  -1 -13 344.768 75.1634   4
   0  -1  13 286.977 59.4254   5
   0   1 -13 438.617 78.3415   1
   0  -1  13 404.734 81.8001   1
   0   1  13 233.758 67.3971   1
   0  -1 -13 285.297 86.2200   3
   0   1 -13 100.871 58.3459   3
   0  -1 -13 296.297 38.8466   2
   0   1  15 220.399 58.8564   1
   0  -1 -15 312.981 62.4716   1
   0   1 -15 231.993 67.0266   1
   0  -1  15 177.681 54.0079   1
   0  -1 -15 208.230 40.0567   2
   0  -1 -15 182.712 29.6435   2
   0  -1  15 165.234 50.2188   6
   0   1  15 179.840 44.2618   6
   0  -1  15 185.074 46.5285   5
   0   1  15 170.144 43.5705   5
   0  -1 -15 308.885 66.9408   4
   0   1 -15 187.918 45.0912   4
   0   1 -15 221.947 55.2209   1
   0   1  15 449.654 82.6337   1
   0   1 -15 168.667 48.7979   2
   0  -1  15 299.589 62.7525   1
   0  -1 -15 249.476 61.7641   1
   0  -1 -15 218.754 77.5396   3
   0   1  17 653.643 95.7885   1
   0   1 -17 455.759 94.3968   1
   0  -1 -17 634.919 94.5939   1
   0  -1  17 640.401 97.5991   1
   0   1  17 478.866 77.7244   6
   0  -1  17 414.805 79.0161   6
   0  -1  17 625.969 86.4344   5
   0  -1 -17 632.811 97.4572   4
   0   1 -17 446.284 74.7144   4
   0  -1 -17 401.298 59.6346   2
   0  -1 -17 544.864 117.824   3
   0   1 -17 598.695 88.1294   2
   0  -1  17 524.434 87.3552   1
   0  -1 -17 607.369 99.4726   1
   0   1  17 517.349 91.0542   1
   0  -1 -17 628.819 75.2138   2
   0  -1  19 973.967 122.541   1
   0   1 -19 799.285 120.884   1
   0   1  19 811.175 100.471   6
   0   1  19 827.030 101.148   5
   0  -1  19 749.437 104.197   5
   0   1 -19 657.839 100.134   4
   0  -1 -19 822.200 113.225   4
   0  -1 -19 735.619 133.625   3
   0  -1 -19 634.954 81.1960   2
   0   1 -19 682.690 118.870   3
   0  -1 -19 689.902 109.280   1
   0  -1  19 788.472 109.131   1
   0  -1 -19 813.364 120.388   1
   0   1 -19 935.879 117.619   1
   0   1 -19 562.961 97.9275   2
   0  -1 -19 729.895 94.3970   2
   0  -1 -21 44.0079 22.5621   1
   0  -1  21 101.767 34.9643   1
   0   1  21 60.6206 25.2854   1
   0   1 -21 14.1362 20.5723   1
   0   1 -21 43.2979 19.3062   2
   0   1  21 6.78788 14.3004   6
   0  -1  21 61.6204 22.1252   6
   0   1  21 38.3488 16.3173   5
   0  -1  21 50.1920 23.2057   5
   0  -1 -21 26.3887 19.2597   1
   0   1 -21 75.4466 29.7069   1
   0   1  21 58.8899 29.3706   1
   0   1 -21 43.8097 27.1893   3
   0  -1 -21 18.8949 22.3779   3
   0  -1  23 100.785 31.3952   1
   0   1  23 88.9796 27.3600   1
   0   1  23 43.0929 18.2743   6
   0  -1  23 61.3682 22.1349   6
   0  -1  23 51.9452 20.6044   5
   0   1  23 96.6407 22.6093   5
   0   1 -23 120.959 31.2454   4
   0  -1 -23 99.0188 30.2438   4
   0   1 -23 23.7596 18.6809   2
   0  -1  23 122.822 30.6199   1
   0   1 -23 86.8479 27.2985   1
   0   1 -23 38.4444 24.6501   3
   0  -1 -23 48.1793 30.4109   3
   0  -1  25 6.84931 11.4161   6
   0   1  25 20.6764 11.3979   5
   0  -1  25 26.7039 14.6460   5
   0  -1 -25 35.9902 19.6713   4
   0   1 -25 22.6744 15.3408   4
   0   1 -25 15.2029 16.6472   2
   0   1 -25 8.91237 12.8302   1
   0   1 -25 11.1500 13.1006   3
   0   1  27 14.2071 10.4170   5
   0  -1  27 30.5670 14.3059   5
   0   1 -27-10.0936 16.6775   3
   0  -1 -27 23.6741 19.5369   3
   0   1  27 10.4600 10.6462   6
   0  -1  27 18.5235 12.5339   6
   0   1  29 104.234 22.7599   5
   0  -1 -29 144.977 35.1944   4
   0  -1  29 122.550 26.0984   5
   0   1 -29 109.164 29.3816   3
   0  -1 -29 121.481 33.2612   3
   0  -1  29 132.165 26.6419   6
   0   1  29 108.010 23.9899   6
   0  -1 -31-8.74373 12.4640   3
   0   1 -31-8.14270 13.4025   3
   0   1  31 4.57924 6.53097   6
   0  -1  31-5.05853 10.1986   6
   0   1  33 11.9419 8.74735   5
   0  -2   0 862816. 88530.9   6
   0   2   0 901526. 88523.7   6
   0  -2   0 975712. 88536.7   5
   0   2   0 836688. 88518.5   5
   0  -2   0 902923. 88533.5   4
   0  -2   0 876675. 88529.6   3
   0   2   0 893847. 88529.3   3
   0   2   0 876467. 88546.1   2
   0   2  -2 496.649 79.9490   1
   0  -2   2 626.032 68.2471   1
   0  -2   2 334.610 71.5301   1
   0  -2   2 472.905 91.2936   6
   0   2   2 457.881 80.6956   6
   0   2   2 591.978 87.2268   5
   0  -2  -2 509.657 83.3426   5
   0  -2   2 583.433 82.6675   5
   0   2   2 574.507 87.2349   2
   0  -2  -2 553.976 104.510   4
   0   2  -2 482.021 81.0848   4
   0   2   2 592.591 101.554   4
   0  -2  -2 403.655 83.4212   3
   0   2  -2 418.992 77.9066   3
   0   2  -2 524.057 78.9859   3
   0   2   4 3267.30 434.533   1
   0   2  -4 4270.46 434.763   1
   0   2  -4 4540.34 456.259   1
   0  -2  -4 2713.29 423.103   1
   0   2   4 4704.53 414.522   1
   0  -2   4 3818.55 434.915   6
   0   2   4 4179.31 437.017   6
   0  -2   4 4049.05 421.102   5
   0   2  -4 4048.29 416.993   5
   0  -2  -4 5138.86 474.523   4
   0   2  -4 3514.21 412.078   4
   0  -2  -4 3915.13 437.111   3
   0   2   4 3704.04 431.553   3
   0   2  -4 3816.03 408.885   4
   0   2   4 4125.46 414.368   2
   0   2  -4 3516.99 420.261   3
   0  -2  -6 27727.5 2416.59   1
   0   2  -6 29298.0 2454.03   1
   0   2   6 28315.7 2456.44   1
   0  -2   6 20266.9 2435.15   1
   0  -2   6 24165.7 2432.19   1
   0   2  -6 26723.5 2453.74   1
   0  -2  -6 24238.9 2427.83   1
   0   2   6 27822.1 2414.79   1
   0  -2   6 21902.3 2411.29   6
   0   2  -6 23390.7 2393.54   5
   0   2  -6 24469.1 2385.25   4
   0  -2  -6 22407.4 2421.92   3
   0   2  -6 21457.2 2400.68   3
   0  -2   6 27414.9 2479.80   2
   0   2   6 21821.7 2381.64   2
   0  -2   8 6512.25 644.894   6
   0   2   8 6231.18 630.587   6
   0   2  -8 5682.34 615.210   5
   0  -2   8 5645.55 622.624   5
   0   2   8 6446.37 638.342   5
   0   2   8 7270.25 662.852   1
   0  -2  -8 6226.50 677.446   4
   0   2  -8 5308.57 607.436   4
   0  -2  -8 6567.43 656.288   3
   0   2  -8 5481.94 632.939   3
   0  -2   8 5623.03 608.577   4
   0  -2   8 6333.18 671.265   1
   0   2  -8 9392.58 694.490   1
   0  -2  -8 7573.15 671.621   1
   0  -2   8 7451.54 672.908   1
   0   2   8 9240.37 702.346   1
   0   2  -8 4560.52 668.522   1
   0  -2  -8 7051.59 661.377   1
   0   2  10 281721. 28665.9   6
   0  -2  10 312746. 28684.1   6
   0   2  10 326046. 28675.5   5
   0  -2  10 287262. 28665.6   5
   0   2  10 176898. 28676.3   1
   0  -2 -10 229490. 28699.6   4
   0  -2  10 292684. 28649.4   4
   0  -2 -10 274224. 28698.4   3
   0   2 -10 340162. 28698.9   3
   0  -2 -10 249220. 28691.1   1
   0  -2  10 338156. 28717.8   1
   0   2 -10 384416. 28718.0   1
   0  -2  10 259983. 28697.4   1
   0  -2 -10 323937. 28702.9   1
   0   2  12 40100.3 3830.05   6
   0  -2  12 36817.6 3844.72   6
   0  -2  12 39739.9 3832.92   5
   0   2  12 45459.4 3843.13   5
   0   2  12 45534.6 3873.78   1
   0  -2  12 39196.4 3814.66   4
   0   2 -12 23573.8 3816.26   4
   0  -2 -12 26077.3 3852.09   4
   0  -2 -12 37284.5 3873.48   3
   0   2 -12 42512.1 3867.58   3
   0   2  12 54553.2 3891.41   1
   0  -2  12 44473.8 3867.34   1
   0   2 -12 52627.8 3874.23   1
   0  -2 -12 39537.3 3854.06   1
   0   2 -12 39325.8 3892.06   1
   0  -2  12 41616.9 3870.89   1
   0   2  14 32986.6 3485.41   6
   0  -2  14 28756.2 3496.09   6
   0   2  14 28857.7 3486.89   5
   0  -2  14 36708.6 3494.86   5
   0  -2  14 34559.2 3472.87   4
   0   2 -14 34848.6 3480.13   4
   0  -2 -14 34058.4 3519.86   4
   0   2  14 43213.1 3531.59   1
   0  -2 -14 37909.9 3525.99   1
   0  -2 -14 37308.6 3506.14   1
   0  -2  14 37640.2 3519.66   1
   0   2 -14 33876.1 3532.58   1
   0   2 -14 37945.6 3507.31   1
   0  -2  14 40943.6 3513.98   1
   0   2 -14 24649.1 3505.94   3
   0   2  14 43084.4 3524.05   1
   0   2  16 7391.84 507.982   1
   0   2  16 4259.73 469.336   6
   0  -2  16 3738.95 475.782   6
   0   2  16 2703.35 460.649   5
   0   2 -16 4562.13 483.252   2
   0   2 -16 4656.35 460.249   4
   0   2 -16 2465.07 477.314   3
   0   2 -16 4924.05 482.786   1
   0  -2 -16 4777.98 480.145   1
   0  -2 -16 5566.69 510.347   1
   0  -2  16 4637.71 480.670   1
   0  -2  16 5469.11 496.798   1
   0  -2 -18 42.9200 24.2835   1
   0   2 -18 36.3974 30.6752   1
   0  -2  18 70.9609 35.6563   1
   0   2  18 77.6820 31.0036   1
   0  -2  18 91.1066 32.8062   5
   0   2  18 61.4360 26.1322   5
   0  -2 -18 126.727 40.6804   4
   0   2 -18 128.884 26.8109   4
   0  -2  18 51.2275 26.6518   6
   0   2  18-10.4387 18.4156   6
   0   2 -18 59.3398 30.0382   2
   0  -2  18 103.867 34.8241   1
   0  -2 -18 64.1867 37.9307   1
   0   2 -18 43.6892 24.6865   1
   0   2  18 96.2112 36.3739   1
   0  -2 -18 46.5586 43.3428   3
   0   2 -18 57.5690 39.2423   3
   0  -2  20 41794.9 3669.28   1
   0   2  20 42036.9 3652.15   1
   0  -2  20 33785.9 3647.85   6
   0   2  20 30612.8 3638.07   6
   0  -2  20 31724.6 3648.92   5
   0   2 -20 36579.7 3648.65   2
   0  -2 -20 39974.8 3659.17   4
   0   2 -20 36453.7 3633.78   4
   0  -2 -20 32323.1 3684.75   3
   0   2 -20 26291.7 3655.69   3
   0   2 -20 40627.6 3651.02   1
   0   2  20 41423.6 3661.40   1
   0   2 -20 34795.1 3668.76   1
   0  -2 -20 40314.1 3670.03   1
   0  -2  20 38162.8 3643.68   1
   0  -2  22 26940.0 2963.79   6
   0  -2  22 31510.5 2975.58   5
   0   2  22 35408.2 2962.61   5
   0   2 -22 28841.4 2953.94   4
   0  -2 -22 28954.3 2969.50   4
   0   2 -22 30898.7 2964.41   1
   0  -2  22 30216.6 2961.35   1
   0   2 -22 23214.0 2971.90   3
   0  -2 -22 32983.5 3015.97   3
   0   2 -22 26273.2 2962.92   2
   0  -2  24 12457.8 1143.20   5
   0   2  24 11954.1 1127.55   5
   0   2 -24 9890.50 1132.04   2
   0   2 -24 8489.40 1138.17   3
   0  -2 -24 12740.5 1176.66   3
   0   2  24 11040.7 1126.20   6
   0  -2  24 11588.1 1134.90   6
   0   2 -26 104.698 29.3374   2
   0   2  26 146.914 28.2563   5
   0  -2 -26 181.238 37.5800   4
   0  -2  26 179.359 37.9036   5
   0   2  26 114.054 26.4808   6
   0  -2  26 164.644 34.4657   6
   0  -2 -26 119.958 45.0413   3
   0  -2 -28 704.237 105.645   4
   0  -2  28 982.188 110.152   5
   0  -2 -28 781.057 123.005   3
   0  -2  28 970.616 106.708   6
   0   2  28 758.619 98.5669   6
   0  -2 -30 3118.29 368.220   4
   0   2  30 3746.34 360.030   5
   0   2 -30 2553.63 367.841   3
   0  -2 -30 3684.70 385.481   3
   0  -2  30 3870.12 366.634   6
   0   2  30 3461.09 360.501   6
   0  -2 -32 8945.49 941.946   4
   0   2  32 9377.36 934.436   6
   0  -3   1-11.1509 20.6251   4
   0  -3  -1 12.7538 14.9904   4
   0  -3   1 32.1478 45.8654   2
   0  -3  -1-27.4800 22.7098   2
   0  -3   1 11.6188 13.6841   5
   0  -3  -1 43.0640 21.8016   5
   0  -3  -1 46.1423 23.3459   6
   0  -3   1 12.7396 18.2786   6
   0  -3   3 8889.50 794.087   1
   0  -3   3 6615.37 814.974   6
   0  -3   3 7513.33 807.416   5
   0  -3  -3 6907.52 812.155   5
   0   3  -3 8961.01 815.432   4
   0  -3  -3 8466.53 831.135   4
   0   3  -3 6931.05 800.288   3
   0  -3   3 7985.64 888.289   2
   0  -3   3 7602.20 788.636   1
   0   3  -3 6812.84 791.755   1
   0   3  -3 9142.27 796.427   1
   0  -3   5 1794.39 221.747   1
   0  -3  -5 1958.35 212.767   1
   0  -3   5 1806.80 209.203   1
   0   3  -5 1881.13 218.038   1
   0   3   5 2356.34 216.623   1
   0   3  -5 2301.46 233.381   1
   0  -3  -5 1962.54 207.325   1
   0   3   5 2045.33 207.146   1
   0  -3   5 1387.94 223.750   6
   0   3   5 1736.35 228.275   6
   0  -3   5 1795.29 219.537   5
   0  -3  -5 2242.16 254.210   4
   0   3  -5 2036.95 221.018   4
   0  -3  -5 1859.98 229.582   3
   0   3  -5 1738.54 208.069   4
   0  -3   5 2336.88 294.275   2
   0  -3  -7 168.795 45.8295   1
   0   3   7 329.968 45.5255   1
   0  -3   7 164.504 48.9248   1
   0  -3   7 165.932 48.2480   6
   0  -3   7 249.251 46.2615   5
   0   3   7 261.126 53.4145   6
   0   3   7 226.085 37.4200   2
   0   3  -7 262.620 38.1354   4
   0  -3  -7 315.306 74.8475   4
   0   3  -7 301.712 45.7335   4
   0  -3  -7 249.144 55.9244   3
   0   3  -7 260.645 48.7132   3
   0  -3   7 313.236 52.1543   1
   0   3  -7 260.235 57.8574   1
   0  -3  -7 372.745 49.6742   1
   0   3   7 286.980 57.4308   1
   0   3  -9 55.5471 28.2164   1
   0   3   9 29.8598 24.8282   1
   0  -3   9 73.1623 24.5858   1
   0   3  -9 17.2660 28.6380   1
   0  -3   9 83.4264 34.5087   1
   0   3   9 38.6909 19.4331   1
   0  -3  -9 84.0084 28.8797   1
   0  -3   9 34.4960 23.4498   6
   0   3   9 34.0675 20.1411   6
   0  -3   9 42.9660 18.0346   5
   0   3   9 33.0620 9.59508   2
   0   3   9 23.5897 12.6210   2
   0   3  -9 8.67449 11.2872   4
   0   3   9 66.8053 26.2889   5
   0   3  -9 20.6205 10.7810   4
   0   3  -9 51.8763 24.9024   3
   0  -3  -9-12.7730 15.2870   3
   0   3 -11 97.2591 41.1680   1
   0  -3  11 70.7336 31.1965   1
   0  -3 -11 125.817 38.9829   1
   0   3  11 48.0176 31.5217   1
   0   3  11 97.2279 29.0847   6
   0  -3  11 86.4587 26.2429   5
   0  -3 -11 57.2929 29.4476   4
   0   3  11 98.8113 30.7546   5
   0   3 -11 208.757 46.8162   3
   0  -3 -11 77.9099 32.2431   3
   0   3 -11 109.288 18.9209   4
   0   3  11 215.075 45.4709   1
   0  -3  11 159.499 46.0353   1
   0  -3 -11 118.290 33.8260   1
   0   3 -11 61.1398 35.3722   1
   0  -3  13 3844.81 399.678   6
   0   3  13 3432.35 379.893   6
   0  -3  13 3663.77 382.372   5
   0   3  13 4210.52 391.908   5
   0   3  13 2304.14 384.177   1
   0  -3 -13 3226.95 410.545   4
   0   3 -13 4032.95 406.729   3
   0  -3 -13 3287.07 398.809   3
   0  -3 -13 3272.21 400.822   1
   0  -3  13 3078.44 390.694   1
   0  -3  13 4184.01 416.087   1
   0   3  13 4755.89 426.495   1
   0  -3 -13 3365.75 391.728   1
   0   3 -13 2255.86 407.604   1
   0   3 -13 4864.86 414.793   1
   0  -3  15 11.4035 18.9734   1
   0  -3 -15 63.6511 34.7550   1
   0   3  15-14.9204 24.7126   1
   0  -3  15 26.2221 24.2847   6
   0   3  15 58.0366 23.2875   6
   0  -3  15 57.6822 21.6230   5
   0   3  15 10.8777 12.9630   1
   0  -3  15 29.3094 29.6689   1
   0  -3 -15 29.6096 23.1399   1
   0   3 -15 21.5240 17.9299   1
   0  -3 -15 16.6747 27.5831   4
   0   3  15 9.22829 15.4418   5
   0   3 -15 43.1830 13.2061   4
   0  -3  15 12.4341 9.12036   4
   0  -3 -15 14.9756 17.6493   3
   0   3 -15 15.9934 18.8197   3
   0   3 -17 190.895 65.2616   1
   0  -3 -17 147.075 39.4699   1
   0   3  17 200.134 43.8908   1
   0  -3  17 312.624 63.6436   1
   0  -3  17 241.428 44.6347   5
   0  -3  17 217.276 49.2122   6
   0  -3 -17 162.383 48.6302   4
   0   3  17 128.009 35.8329   5
   0   3 -17 156.333 27.3266   4
   0   3  17 208.997 52.8831   1
   0  -3 -17 178.033 54.4022   1
   0   3 -17 191.924 43.4535   1
   0  -3  17 141.524 40.1726   1
   0   3 -17 125.963 41.1803   2
   0  -3 -17 197.626 60.0391   3
   0   3 -17 107.945 47.6610   3
   0  -3  19 56.8560 29.1805   1
   0   3  19 75.6833 25.5572   6
   0  -3  19 80.1352 31.5743   6
   0   3  19 9.74336 18.7650   5
   0  -3  19 61.7561 24.5879   5
   0   3 -19 102.026 32.7851   2
   0  -3 -19 54.5741 30.4463   3
   0   3 -19 18.5738 22.3138   3
   0  -3  21 77.0789 29.0762   5
   0   3 -21 62.2458 27.4444   2
   0  -3 -21 22.8129 23.5169   4
   0   3  21 77.0550 24.9010   5
   0  -3  21 12.4007 18.3535   6
   0   3 -21 17.2662 15.0449   3
   0  -3 -21 38.3454 27.7696   3
   0  -3  23 216.985 61.2624   5
   0   3 -23 499.784 73.5668   2
   0  -3 -23 519.049 78.1188   4
   0   3  23 456.095 69.9482   6
   0  -3  23 547.397 78.8740   6
   0   3 -23 293.266 72.5836   3
   0  -3 -23 377.906 90.5823   3
   0  -3  25 59.5499 26.7150   5
   0   3 -25 77.4866 25.4755   2
   0  -3  25 103.069 28.6270   6
   0   3  25 68.1632 20.2664   6
   0  -3 -25 69.3565 38.3619   3
   0   3 -25 49.7672 23.8912   3
   0   3  25 49.4885 17.4884   5
   0  -3 -25 98.5585 29.3608   4
   0   3 -27 97.1583 27.1054   2
   0   3  27 145.197 27.5586   6
   0  -3 -27 29.9223 23.8324   3
   0   3 -27 95.5690 30.8726   3
   0   3  27 116.761 25.9171   5
   0  -3 -27 48.2566 21.5338   4
   0  -3 -29 7.17472 11.9523   4
   0   3  29 22.0274 11.0322   5
   0   3 -29 9.15024 13.1723   3
   0  -3 -29-12.3891 17.7541   3
   0  -3  29 40.3154 16.6900   6
   0   3  29 14.1676 10.4473   6
   0   3  31 8.38087 8.48718   6
   0  -4   0 324936. 32167.4   4
   0  -4   0 296606. 32159.1   5
   0  -4   0 349970. 32165.6   6
   0  -4   2 3999.20 424.862   6
   0  -4  -2 3711.03 426.821   4
   0  -4  -2 3573.03 416.855   3
   0   4  -2 3306.03 405.540   3
   0   4  -4 16503.9 1766.98   1
   0  -4   4 17130.5 1761.63   1
   0  -4   4 20278.0 1799.77   6
   0   4   4 15735.9 1789.44   6
   0  -4   4 21625.4 1790.97   5
   0  -4   4 18120.2 1761.45   1
   0  -4  -4 19278.2 1805.43   4
   0  -4  -4 14606.3 1783.47   3
   0   4  -4 19689.5 1775.59   4
   0   4  -4 15612.7 1773.89   3
   0  -4   6 1014.21 120.438   1
   0  -4  -6 951.667 116.275   1
   0   4  -6 876.566 124.372   1
   0   4  -6 1354.79 130.230   1
   0  -4  -6 892.860 116.270   1
   0   4   6 1217.72 147.744   6
   0  -4   6 1366.87 151.558   6
   0  -4   6 996.244 130.205   5
   0  -4   6 1080.32 125.193   1
   0   4   6 1274.55 117.879   1
   0  -4  -6 1261.00 161.965   4
   0   4  -6 1094.19 124.025   4
   0  -4  -6 888.657 138.666   3
   0   4  -6 1157.65 131.172   3
   0  -4  -8 650.317 82.7400   1
   0   4  -8 717.873 94.0894   1
   0   4   8 860.606 88.6363   1
   0   4  -8 519.537 86.7422   1
   0  -4  -8 629.503 81.0456   1
   0  -4   8 736.910 84.2909   1
   0   4   8 636.112 77.8086   1
   0   4   8 584.366 93.7738   6
   0  -4   8 632.329 96.5339   6
   0  -4   8 676.944 90.0678   5
   0   4   8 666.591 90.6480   2
   0   4  -8 583.256 92.9512   4
   0   4  -8 642.501 78.0327   4
   0  -4  -8 690.130 115.345   4
   0  -4  -8 789.497 103.335   3
   0   4  -8 645.875 88.8637   3
   0  -4  10 153000. 13069.0   1
   0   4  10 159788. 13078.8   1
   0   4 -10 99117.0 13069.9   1
   0   4 -10 135757. 13085.1   1
   0  -4 -10 122609. 13064.2   1
   0  -4 -10 132515. 13065.9   1
   0  -4  10 98023.1 13071.0   1
   0   4  10 135706. 13057.5   1
   0   4  10 138598. 13072.4   6
   0  -4  10 132334. 13079.0   6
   0   4  10 147696. 13077.4   5
   0  -4  10 130461. 13066.0   5
   0  -4 -10 143716. 13111.7   4
   0   4 -10 106375. 13062.8   4
   0  -4 -10 135776. 13082.3   3
   0   4 -10 142716. 13071.1   3
   0   4  10 131865. 13051.3   2
   0   4  12 22895.3 1524.13   1
   0  -4  12 19631.1 1541.97   6
   0   4  12 20701.3 1534.85   5
   0  -4  12 18247.6 1523.15   5
   0   4  12 12101.4 1498.12   2
   0   4  12 9965.64 1496.26   2
   0   4 -12 20746.7 1515.30   4
   0  -4 -12 19623.4 1571.01   4
   0   4 -12 19183.7 1500.49   4
   0  -4 -12 20202.1 1544.80   3
   0   4 -12 24228.8 1545.72   3
   0  -4 -12 13307.9 1517.84   1
   0   4 -12 21271.0 1569.87   1
   0   4  12 15391.5 1535.95   1
   0  -4  12 21746.8 1534.46   1
   0   4 -12 20819.1 1547.95   1
   0  -4 -12 24195.6 1541.78   1
   0  -4  14 23569.7 1906.90   6
   0   4  14 17910.0 1881.90   6
   0   4  14 20077.5 1891.34   5
   0  -4  14 18918.6 1883.69   5
   0  -4  14 21187.3 1909.57   1
   0  -4 -14 11848.1 1898.27   4
   0  -4 -14 19455.8 1899.64   3
   0   4 -14 23751.3 1912.15   3
   0   4 -14 12162.8 1905.51   1
   0   4  14 17445.1 1901.71   1
   0  -4  16 437.929 72.5780   1
   0   4  16 318.713 53.1622   6
   0  -4 -16 147.720 59.8978   4
   0  -4  16 374.876 57.2051   5
   0   4  16 454.944 74.7521   1
   0   4 -16 415.312 75.3100   2
   0  -4 -16 398.405 71.8632   1
   0   4 -16 426.746 77.2730   3
   0  -4 -16 306.989 63.6833   3
   0  -4  18 47.1324 18.4757   5
   0  -4  18 24.6721 25.0063   6
   0   4  18 32.6649 17.2071   6
   0   4 -18 23.0025 21.3289   2
   0  -4 -18 13.2361 21.9451   4
   0   4  18 16.6265 15.5266   5
   0  -4  20 22818.1 2039.00   5
   0   4  20 13783.7 2027.44   5
   0   4 -20 21679.8 2045.66   2
   0  -4 -20 21889.8 2050.83   4
   0  -4 -20 20629.9 2058.31   3
   0   4  20 23251.9 2034.36   6
   0  -4  20 20444.1 2049.24   6
   0   4  22 13456.3 1418.56   5
   0   4 -22 17169.2 1431.11   2
   0  -4 -22 18508.3 1460.26   3
   0   4 -22 10303.7 1433.92   3
   0   4  22 13900.5 1419.14   6
   0  -4  22 12136.9 1426.52   6
   0   4  24 7228.67 619.836   5
   0  -4 -24 7463.19 631.412   4
   0   4 -24 6232.65 622.794   2
   0   4 -24 5331.62 635.632   3
   0  -4 -24 4864.28 637.759   3
   0   4  24 4746.26 614.552   6
   0  -4  24 5068.46 623.552   6
   0   4 -26 257.803 48.6965   2
   0  -4 -26 292.141 52.3713   4
   0   4 -26 174.912 49.5808   3
   0  -4 -26 300.708 64.5633   3
   0   4  26 241.810 44.5960   6
   0   4  28 618.959 71.0386   5
   0   4 -28 470.275 73.9426   2
   0  -4  28 559.548 77.5648   6
   0   4  28 574.175 70.4660   6
   0  -4 -28 482.211 73.8560   4
   0   4 -28 412.769 77.7654   3
   0  -4 -28 445.449 86.4468   3
   0  -5  -1 42.7589 25.6090   4
   0  -5   1 68.4991 26.1185   5
   0  -5  -1 49.6207 23.3722   5
   0  -5   1 101.361 30.6787   6
   0   5  -1 50.2034 18.7165   3
   0  -5   3 2230.69 231.314   5
   0  -5  -3 2403.73 238.516   3
   0   5  -3 1726.65 218.947   3
   0  -5  -3 1957.08 236.093   4
   0   5  -5 1036.76 100.750   1
   0   5  -5 801.857 103.858   1
   0  -5   5 1214.92 102.745   1
   0   5   5 1295.44 140.545   6
   0  -5   5 1263.63 138.272   6
   0   5   5 1640.37 160.245   2
   0  -5  -5 1439.74 150.261   4
   0  -5  -5 1492.43 143.679   3
   0   5  -5 1495.47 123.205   4
   0   5  -5 1386.82 124.366   3
   0  -5   7 857.000 107.422   1
   0   5   7 1019.10 132.042   6
   0  -5   7 849.707 127.776   6
   0  -5   7 1272.76 129.510   5
   0   5   7 1177.07 133.708   2
   0   5  -7 904.112 116.108   3
   0   5  -7 993.879 107.339   1
   0  -5   7 1031.95 107.721   1
   0   5  -7 897.395 113.495   1
   0   5   9 708.986 66.4056   1
   0   5   9 606.228 85.5220   6
   0  -5   9 694.228 90.8860   6
   0   5   9 753.339 87.9891   5
   0  -5   9 589.835 78.3391   5
   0   5   9 684.786 80.2395   2
   0  -5  -9 729.470 105.891   4
   0   5  -9 693.084 69.9969   4
   0   5  -9 488.962 74.6901   3
   0  -5  -9 582.478 66.1015   1
   0   5  -9 462.658 72.0124   1
   0   5   9 293.451 60.9926   1
   0  -5  -9 453.243 63.7280   1
   0  -5  11 669.555 85.7281   1
   0   5  11 464.516 79.4091   6
   0  -5  11 694.499 91.9964   6
   0  -5  11 673.558 83.0756   5
   0   5  11 631.446 83.6685   5
   0   5  11 580.391 77.0602   2
   0  -5 -11 638.199 100.419   4
   0   5 -11 586.197 67.4183   4
   0   5 -11 587.512 82.7240   3
   0  -5 -11 722.259 92.6030   3
   0   5  11 642.577 78.0761   1
   0   5 -11 528.765 81.9323   1
   0   5  13 495.874 74.0598   1
   0   5 -13 682.762 104.649   2
   0  -5 -13 522.861 70.1464   1
   0   5  13 508.000 71.3873   6
   0  -5  13 467.296 77.2891   6
   0   5  13 653.622 78.9466   5
   0  -5  13 303.341 73.2499   1
   0  -5 -13 312.753 78.3694   4
   0   5 -13 576.305 78.4080   3
   0  -5 -13 514.918 78.8815   3
   0  -5  15 172.263 36.4420   5
   0   5  15 122.436 31.5076   6
   0  -5  15 183.372 43.3265   6
   0   5  15 229.205 40.0600   5
   0  -5 -15 136.741 43.3913   4
   0   5 -15 280.647 58.1953   2
   0  -5 -15 266.552 48.2401   3
   0   5 -15 201.120 44.0268   3
   0  -5  17 21.0600 14.2993   5
   0  -5  17 20.2381 18.7328   6
   0   5  17 14.0963 14.3555   5
   0  -5 -17 12.6732 20.9582   4
   0   5 -17 22.9476 21.2119   2
   0   5 -17 35.5028 23.9418   3
   0  -5 -17 29.7214 16.4345   3
   0  -5 -19 726.800 107.028   4
   0  -5  19 942.743 112.502   6
   0  -5 -19 648.881 101.559   3
   0   5 -19 605.791 109.571   3
   0   5 -21 170.403 37.8391   2
   0   5  21 220.349 37.3195   6
   0   5 -21 167.730 44.8080   3
   0  -5 -21 211.879 47.1664   3
   0   5  21 95.8350 31.4206   5
   0  -5 -21 231.003 46.1757   4
   0   5 -23 24.3812 15.1045   2
   0  -5  23 32.3405 19.9490   6
   0   5  23 20.2292 15.8377   6
   0   5 -23 40.5566 22.3497   3
   0  -5 -23 17.5792 16.3122   4
   0   5  23 13.5170 12.6167   5
   0   5 -25-7.41845 10.5825   2
   0  -5  25 9.88774 11.5150   6
   0   5 -25 11.7434 9.67361   3
   0  -5 -25 12.4941 10.2906   3
   0   5  25 5.72254 8.16840   5
   0   5 -27 6.83319 9.77138   2
   0  -5 -27 12.3431 10.1877   3
   0   6   0 67474.0 6824.53   3
   0  -6   0 61801.0 6825.53   5
   0   6   2 1007.70 138.414   2
   0   6  -2 1103.73 198.018   2
   0  -6   2 635.781 84.2881   5
   0  -6   2 607.896 89.6765   6
   0   6  -2 539.566 79.4340   4
   0   6  -2 618.268 81.4013   3
   0  -6   4 3253.41 333.342   6
   0   6   4 2594.63 327.769   6
   0  -6   4 2991.25 323.071   5
   0   6   4 3288.96 347.729   2
   0  -6  -4 2825.97 331.896   4
   0   6  -4 3349.21 320.229   4
   0   6  -4 2750.12 317.125   3
   0  -6   6 149.046 37.4822   6
   0  -6   6 210.734 39.7783   5
   0   6   6 159.908 37.6693   6
   0  -6  -6 147.727 39.4793   4
   0   6  -6 134.426 27.9433   4
   0  -6  -6 129.274 33.5458   3
   0   6  -6 106.804 25.9295   3
   0   6  -8 48.9095 20.5326   1
   0  -6   8 144.287 19.3427   1
   0  -6   8 247.565 43.7654   6
   0   6   8 131.408 34.7952   6
   0  -6   8 87.3814 29.6688   5
   0   6   8 125.380 32.7068   2
   0   6   8 193.844 35.6019   5
   0  -6  -8 142.143 43.5487   4
   0  -6  -8 135.892 36.9267   3
   0   6  -8 186.469 29.8432   4
   0   6  -8 191.247 79.9222   2
   0   6 -10 30112.8 3590.29   1
   0  -6  10 32558.3 3586.91   1
   0  -6  10 34121.8 3606.67   6
   0   6  10 41076.0 3609.44   6
   0   6  10 41208.7 3602.21   5
   0  -6 -10 33524.6 3618.20   4
   0  -6 -10 32775.1 3604.67   3
   0   6 -10 35478.7 3597.02   3
   0  -6  12 7189.47 682.241   5
   0  -6 -12 6824.05 696.658   4
   0  -6 -12 6055.62 681.128   3
   0  -6  12 6684.30 684.207   6
   0   6  12 5519.11 673.630   6
   0  -6 -14 5626.18 677.936   4
   0  -6  14 6609.94 668.747   6
   0  -6 -14 6125.09 668.459   3
   0  -6  14 7126.52 667.530   5
   0   6  14 6380.59 660.929   5
   0   6  16 165.747 32.8320   5
   0  -6 -16 112.630 40.2713   4
   0  -6  16 134.099 33.2212   6
   0   6  16 185.822 31.6064   6
   0   6 -16 108.813 32.9032   3
   0   6 -16 198.342 45.7256   2
   0   6  18-4.79995 8.83162   6
   0  -6  18-8.80188 12.5445   6
   0  -6 -18-10.4767 8.62074   4
   0   6  18 6.27197 11.5400   5
   0   6 -18 9.80385 11.4085   2
   0  -6 -18-8.48624 13.9656   3
   0   6 -18 10.4286 14.8629   3
   0   6  20 7934.98 873.113   5
   0   6 -20 9662.52 886.019   2
   0   6 -20 7841.20 890.209   3
   0  -6 -20 8730.87 883.687   3
   0   6  20 8532.64 870.336   6
   0  -6  20 8933.81 885.478   6
   0   6  22 3541.92 588.759   5
   0  -6 -22 7529.78 613.813   4
   0  -6 -22 7746.27 618.554   3
   0   6 -22 4689.61 610.157   3
   0   6 -22 7153.49 608.588   2
   0  -6  22 8407.46 621.143   6
   0  -6 -24 3468.66 380.015   3
   0   7  -1 6.18869 10.8607   4
   0   7  -1 73.0340 44.9508   2
   0   7   1 17.0160 28.2558   2
   0   7  -1 57.9550 18.8506   3
   0  -7   3 915.617 123.620   5
   0  -7   3 1033.05 131.073   6
   0   7   3 1080.32 134.063   6
   0   7   3 1029.36 141.095   2
   0   7  -3 1147.39 125.033   4
   0   7  -3 1031.93 121.314   3
   0   7   5 553.401 87.5546   6
   0  -7   5 719.104 92.9047   6
   0   7   5 719.483 95.2920   2
   0   7  -5 803.580 163.550   2
   0   7  -5 624.896 80.6059   3
   0  -7   7 84.8001 27.6996   6
   0   7   7 131.228 31.9124   6
   0  -7   7 92.2341 24.7913   5
   0   7   7 62.9815 22.4784   2
   0   7   7 94.3838 22.4286   5
   0  -7  -7 64.9551 23.4953   4
   0   7  -7 98.9236 22.1229   3
   0   7  -7 131.240 66.7738   2
   0  -7   9 116.346 27.2540   5
   0  -7   9 138.904 31.3186   6
   0   7   9 59.1337 20.2348   5
   0  -7  -9 66.7585 25.1206   4
   0  -7  -9 87.2814 25.1191   3
   0   7  -9 91.6063 21.6798   3
   0   7  11 193.080 40.5293   6
   0  -7  11 240.944 44.1906   6
   0   7  11 237.979 38.7876   5
   0  -7 -11 203.266 46.3467   4
   0  -7 -11 185.012 41.5811   3
   0   7 -11 276.441 41.2832   3
   0   7  13 739.193 92.9947   5
   0  -7 -13 700.373 105.633   4
   0   7 -13 709.518 96.2566   3
   0  -7 -13 686.185 98.6631   3
   0   7  13 798.691 96.1975   6
   0  -7  13 858.941 102.068   6
   0   7 -15 115.336 31.9780   2
   0   7  15 48.7569 17.0117   6
   0  -7 -15 45.1240 17.3187   3
   0   7 -15 61.5776 21.7514   3
   0   7  15 50.4920 16.0084   5
   0  -7 -17 45.4204 20.6645   4
   0   7 -17 56.6587 22.7798   2
   0  -7  17 51.9436 19.2732   6
   0   7 -17 88.2259 24.8119   3
   0   7 -19 172.314 38.3938   3
   0   8   0 22610.3 2329.51   6
   0   8   0 24873.8 2323.53   4
   0   8   0 21977.5 2318.78   3
   0   8   2 583.649 77.5776   6
   0   8  -2 766.723 112.224   2
   0   8   2 469.287 79.4974   2
   0   8   2 507.573 70.2213   4
   0   8   2 494.419 68.7360   3
   0   8  -2 519.873 67.6024   3
   0   8   4 2409.21 258.773   2
   0   8  -4 2717.31 312.705   2
   0   8  -4 2063.80 245.008   3
   0   8   4 2515.39 250.040   5
   0   8   6 552.925 69.8682   5
   0   8  -6 489.018 110.266   2
   0   8   6 527.614 76.0495   6
   0   8  -6 521.646 68.8782   3
   0   8   8 35.4840 15.4999   6
   0   8   8 14.1530 9.58962   5
   0  -8   8 7.02917 10.0949   6
   0   8  -8 5.03540 8.37946   3
   0   8  10 13591.5 1509.56   5
   0   8 -10 15535.1 1514.09   3
   0   8  10 15330.1 1517.59   6
   0  -8  10 14727.8 1518.05   6
   0   8  12 2632.69 292.735   5
   0   8 -12 2846.96 299.812   3
   0  -8  12 3004.85 301.908   6
   0  -8 -14 2881.89 350.579   4
   0   8 -14 3641.04 352.961   3
   0   8 -16 240.122 45.7314   3
   0   9  -1 9.92462 16.3692   2
   0   9   1 14.6919 12.1383   6
   0   9  -1 7.85069 11.2420   6
   0   9   3 210.907 36.6578   5
   0   9  -3 270.597 55.2174   2
   0   9   3 226.980 41.9359   6
   0   9   5 477.021 61.8649   5
  -1   0   0 6.95776 8.10316   3
   1   0   0 7.28704 11.9966   3
  -1   0   0-7.24009 13.3252   5
   1   0   0 6.71168 11.0501   6
  -1   0   0 6.57714 10.8288   6
   1   0   0 6.36870 11.7225   5
  -1   0   0-9.02133 16.6017   2
   1   0   0 9.51070 17.5020   2
   1   0   0 22.7624 16.5213   4
  -1   0   0-7.74315 12.7469   4
  -1   0   0 14.2921 20.3717   1
  -1   0   0-13.5764 22.3447   1
   1   0   0 13.6962 19.5225   1
   1   0   0-12.1721 14.1680   1
   1   0  -2-11.4682 18.8782   1
   1   0   2 11.4024 13.2761   1
  -1   0  -2-11.8905 13.8438   1
   1   0   2 9.96298 16.4019   1
   1   0  -2-16.5879 19.3080   1
  -1   0   2 13.2137 18.8374   1
  -1   0   2 15.5488 22.1646   1
  -1   0  -2 9.40766 15.4884   1
   1   0   2-6.40591 11.7949   6
  -1   0   2 54.8279 16.8862   6
   1   0  -2-4.63001 6.61387   6
  -1   0  -2-5.69048 10.4796   5
  -1   0  -2-6.76886 12.4622   6
   1   0   2 5.33965 8.79874   5
  -1   0  -2-7.70915 14.1913   2
  -1   0   2-11.6478 16.6065   2
   1   0   2-7.88171 14.5086   2
   1   0  -2-11.9067 13.8626   2
   1   0  -2 6.40745 9.14286   5
  -1   0   2-7.58805 12.4955   5
  -1   0   2 7.30660 12.0326   4
   1   0  -2 6.71312 11.0567   4
   1   0   2 20.6903 13.9079   4
  -1   0  -2-7.52332 13.8495   4
  -1   0  -2 29.3488 13.6683   3
   1   0  -2 12.6393 18.0190   3
  -1   0   2 11.9424 17.0262   3
   1   0   4-11.7992 19.4177   1
  -1   0   4 12.6433 18.0192   1
   1   0  -4 11.8828 16.9354   1
  -1   0  -4 13.1983 15.3585   1
  -1   0   4-15.5256 25.5501   1
  -1   0  -4 10.4972 17.2750   1
   1   0  -4 16.6922 23.7896   1
   1   0   4-11.8515 16.8908   1
  -1   0  -4-9.25684 15.2338   6
  -1   0   4-6.04498 14.0688   6
   1   0  -4 4.64674 7.64719   6
   1   0   4 12.5177 12.6150   5
  -1   0  -4-5.96715 12.0271   5
  -1   0  -4-7.46872 15.0535   2
   1   0  -4 14.5803 20.7798   2
   1   0   4 7.42490 14.9652   2
  -1   0   4 12.7691 21.0139   2
  -1   0   4 8.62199 17.3779   4
  -1   0   4-9.78504 18.0037   5
   1   0  -4-7.14425 14.3995   5
   1   0   4-7.50796 16.3451   4
  -1   0  -4-6.62913 9.44794   3
  -1   0   4 31.9567 29.3989   3
   1   0   4 5.87535 10.8103   3
  -1   0  -6-13.4993 15.7103   1
   1   0  -6 11.2212 18.4678   1
  -1   0   6 14.8813 21.2099   1
   1   0   6-12.4966 14.5435   1
   1   0  -6 17.0190 19.8057   1
   1   0  -6-6.18415 14.3943   6
  -1   0  -6-12.6042 25.4050   6
  -1   0   6 15.2988 14.0761   6
   1   0   6 21.5612 15.6480   5
   1   0   6 14.6422 12.0502   2
  -1   0  -6-7.54350 13.8812   2
  -1   0   6-9.23289 15.1960   4
   1   0  -6-10.4117 17.1358   4
  -1   0   6-11.8135 19.4424   5
   1   0  -6 16.6712 18.1481   5
   1   0   6 6.65137 12.2400   5
   1   0   6-8.32190 11.8624   4
  -1   0  -6-8.94088 22.0718   4
  -1   0  -6-12.6147 20.7609   3
  -1   0   6-20.2787 23.5986   3
   1   0   6 7.12907 13.1188   3
   1   0  -6 22.3312 25.9870   3
   1   0  -8-13.3035 21.8933   1
   1   0   8 12.6815 23.3331   1
  -1   0   8-14.8628 24.4594   1
  -1   0   8 15.6889 22.3598   1
  -1   0  -8 12.5202 20.6043   1
   1   0  -8-19.1154 27.2432   1
   1   0   8-16.2921 32.8373   6
   1   0   8-8.50406 15.6469   5
  -1   0   8 10.3154 14.7015   2
  -1   0  -8-8.17631 17.8001   2
   1   0  -8-15.9546 18.5659   2
  -1   0   8 18.5946 20.2405   4
   1   0   8-7.21201 15.7008   5
  -1   0   8 13.5980 25.0193   5
   1   0  -8 25.3704 31.3136   4
  -1   0  -8-10.3172 18.9828   4
  -1   0  -8-20.7524 29.5763   3
   1   0  -8 26.9426 31.3522   3
   1   0  10-13.2426 24.3659   1
   1   0 -10-14.2653 20.3315   1
  -1   0  10 9.93452 11.5616   2
  -1   0  10-16.8063 23.9527   1
  -1   0 -10-16.6771 23.7687   1
   1   0  10-17.1349 34.5363   6
  -1   0  10-11.3970 18.7564   6
   1   0  10 7.06227 12.9951   2
   1   0 -10 15.8941 26.1571   2
  -1   0 -10 8.64718 12.3250   2
  -1   0  10 17.3090 20.1425   1
  -1   0 -10 13.6904 19.5122   1
   1   0 -10 20.8161 29.6674   1
   1   0  10 16.2981 18.9663   1
   1   0 -10 14.4112 29.0466   4
   1   0  10-9.41827 18.9835   5
  -1   0  10 13.8347 19.7179   5
  -1   0 -10 12.2301 20.1274   4
  -1   0 -10-27.4698 31.9661   3
   1   0 -10 28.3592 40.4177   3
   1   0 -12-15.4757 22.0626   1
   1   0  12 14.8019 17.2332   1
  -1   0 -12-17.9409 14.7726   1
  -1   0  12-17.7072 14.5804   1
  -1   0  12-11.8197 16.8543   6
   1   0  12-15.3771 30.9978   6
   1   0  12-7.58865 17.6698   2
   1   0 -12 15.0582 24.7869   2
  -1   0  12 35.5493 29.2564   1
  -1   0 -12-15.4457 22.0200   1
   1   0 -12 21.5529 30.7220   1
   1   0  12 10.1423 20.4495   5
  -1   0  12-12.8751 14.9923   5
   1   0 -12-14.8359 27.3023   4
  -1   0 -12-14.0779 20.0712   4
   1   0 -12-27.8814 45.8869   3
  -1   0 -12-29.1141 47.9153   3
  -1   0 -14 18.1554 29.8794   1
   1   0  14 16.3719 23.3351   1
  -1   0  14 11.2935 20.7814   6
   1   0  14-11.8297 16.8624   6
   1   0 -14-13.8947 16.1717   2
   1   0  14-8.54267 12.1788   2
  -1   0 -14 16.8953 13.9054   1
   1   0 -14-20.8436 24.2570   1
   1   0  14-17.4239 14.3402   1
  -1   0  14 35.2706 29.0235   1
  -1   0  14-11.4191 21.0124   5
   1   0  14-8.64423 14.2288   5
   1   0 -14-14.5047 23.8719   4
  -1   0 -14-15.1034 21.5275   4
   1   0 -14-25.5569 21.0314   3
  -1   0 -14 26.1213 21.4957   3
  -1   0 -16 15.8732 22.6262   1
   1   0 -16-19.2570 22.4126   1
   1   0 -16-12.4752 22.9571   2
  -1   0  16 10.3323 22.4974   6
   1   0  16-9.77979 19.7158   6
  -1   0 -16 13.1262 18.7120   4
  -1   0  16 9.97187 14.2179   5
   1   0  16 22.9122 16.6320   5
  -1   0 -16-17.4663 24.8963   1
   1   0  16-15.0913 21.5120   1
  -1   0  16-16.4805 27.1246   1
   1   0 -16 14.9548 21.3175   1
  -1   0 -16 22.2403 31.6994   3
   1   0 -16-23.3170 27.1364   3
   1   0 -18 17.3529 28.5577   1
  -1   0  18 13.0153 23.9477   1
   1   0  18 15.4453 22.0132   1
  -1   0 -18-14.5591 23.9601   1
   1   0 -18 11.2408 24.4721   2
   1   0  18-8.51857 15.6744   6
  -1   0  18-9.57183 13.6428   6
   1   0 -18 12.5380 17.8699   4
   1   0  18 6.47403 11.9129   5
  -1   0  18-8.64904 14.2345   5
  -1   0 -18 11.4201 16.2768   4
  -1   0  18 15.0830 17.5524   1
   1   0 -18 13.0801 15.2219   1
   1   0  18 26.4361 26.6420   1
  -1   0 -18-16.2237 18.8798   1
  -1   0 -18-19.0887 22.2136   3
  -1   0 -20-13.4489 15.6523   1
  -1   0  20-11.2709 13.1183   1
   1   0  20 14.1206 20.1263   1
   1   0 -20 15.4783 12.7389   1
   1   0 -20 10.1271 18.6350   2
   1   0  20-7.39748 14.9122   6
  -1   0  20-8.51269 15.6649   6
   1   0 -20 11.5221 18.9634   4
  -1   0 -20-10.2315 16.8397   4
   1   0  20-5.82692 10.7243   5
  -1   0  20 7.82286 15.7694   5
  -1   0  20 13.8088 16.0710   1
   1   0  20-11.9952 17.0975   1
  -1   0 -20-16.5682 13.6355   3
   1   0 -22-9.18120 21.3786   2
  -1   0 -22-5.99780 13.9756   2
   1   0 -22-14.9757 17.4401   3
   1   0 -22-10.4252 17.1700   4
  -1   0 -22 9.13292 13.0341   4
   1   0  22-15.8530 12.3174   5
  -1   0 -22-13.4445 22.1358   1
   1   0 -22-10.6875 15.2471   1
   1   0  22 10.9269 15.5879   1
  -1   0  22-12.5078 20.5950   1
   1   0 -22 28.2667 26.0132   1
  -1   0  22-9.99404 14.2598   1
  -1   0 -22 12.0880 14.0829   1
   1   0  22-12.5586 17.9114   1
   1   0  24 5.99068 13.0422   6
  -1   0  24-7.14432 11.7577   6
   1   0 -24-9.52014 13.5684   4
  -1   0 -24-8.76401 12.4908   4
  -1   0  24 6.34655 12.7921   5
   1   0  24 4.96313 10.0038   5
   1   0 -24-8.16903 16.4652   2
   1   0  24 11.2719 16.0649   1
  -1   0 -24-10.9515 18.0228   1
   1   0 -24 12.6321 14.6999   1
  -1   0  24-9.12506 15.0172   1
   1   0 -24 13.0438 23.9997   3
  -1   0 -24-12.4776 10.2675   3
  -1   0 -26-8.06172 16.2490   4
   1   0 -26 8.63640 10.0506   4
  -1   0 -26-11.2517 16.0363   3
   1   0 -26-11.1758 15.9281   3
   1   0  26 5.50733 10.1337   6
  -1   0  26 6.52686 12.0094   6
   1   0  28-4.45480 8.98257   5
  -1   0  28 10.3431 10.4266   5
  -1   0 -28-7.96330 13.1076   4
   1   0 -28 9.70459 17.8575   3
  -1   0 -28 10.1164 11.7750   3
   1   0  28 5.12548 11.1613   6
  -1   0  28-5.88366 8.38941   6
  -1   0  30-4.78369 6.81787   5
   1   0  30-4.37973 8.82761   5
  -1   0 -30 9.05807 10.5407   3
   1   0 -30 8.52795 9.92381   3
  -1   0  30-5.46005 7.78179   6
   1   0  30 4.74696 8.73417   6
  -1   0  32 10.0488 8.27025   6
  -1   0  32-4.48709 8.25760   5
   1  -1  31 1703.49 181.101   6
  -1   1  31 1548.92 181.244   6
  -1  -1 -31 1604.25 188.446   4
  -1   1  31 1706.33 179.987   5
  -1  -1 -29 4703.66 475.731   4
  -1   1  29 4761.06 465.851   5
  -1  -1 -29 4270.52 483.252   3
  -1   1  29 4155.26 465.560   6
   1  -1  29 4547.30 466.640   6
   1  -1  27 18548.0 1854.75   5
  -1   1  27 19702.6 1854.32   5
  -1  -1 -27 21300.7 1869.99   4
   1   1 -27 15108.0 1865.92   3
  -1  -1 -27 15991.8 1873.00   3
  -1   1  27 18323.7 1855.13   6
   1  -1  27 18686.8 1856.15   6
   1  -1  25 7327.43 745.107   5
  -1   1  25 7283.56 743.843   5
  -1  -1 -25 7958.93 757.435   4
  -1   1  25 7566.44 746.354   6
   1   1 -25 6661.94 761.048   3
  -1  -1 -25 7026.19 770.557   3
   1   1 -25 6736.81 751.527   2
   1  -1  23 661.586 102.641   1
  -1   1  23 861.766 90.8441   6
   1  -1  23 574.951 85.8587   6
  -1   1  23 622.633 83.5622   5
   1  -1  23 593.366 84.3134   5
   1   1 -23 606.759 91.6289   2
   1   1 -23 679.040 96.3425   4
  -1  -1 -23 775.982 99.3546   4
   1   1 -23 604.918 101.388   3
  -1  -1 -23 812.265 116.711   3
   1  -1  23 723.901 97.3878   1
  -1  -1 -23 664.792 96.9389   1
   1   1 -23 628.695 92.7534   1
   1   1 -21 317.176 75.9623   1
   1  -1  21 348.417 70.4202   1
  -1  -1 -21 324.203 62.7515   1
  -1   1  21 378.621 61.4002   1
   1  -1  21 334.677 56.5339   6
  -1   1  21 337.364 53.5135   6
   1  -1  21 379.003 55.0561   5
  -1  -1 -21 397.643 65.4991   4
   1   1 -21 252.586 56.4812   4
   1   1 -21 247.998 60.9572   3
  -1  -1 -21 283.353 73.4319   3
  -1   1  21 490.102 79.6908   1
   1   1 -21 261.617 57.5031   1
  -1  -1 -21 273.578 68.2073   1
   1   1 -21 413.098 66.6673   2
   1  -1  19 30236.1 2740.97   6
  -1   1  19 32682.7 2736.20   5
   1  -1  19 29957.9 2733.63   5
   1   1 -19 24803.1 2743.04   2
  -1  -1 -19 24450.5 2717.09   2
  -1  -1 -19 26443.8 2746.13   4
  -1  -1 -19 26868.9 2780.58   3
   1   1 -19 19245.9 2751.97   3
   1   1 -19 25884.3 2745.22   1
  -1  -1 -19 27549.7 2753.11   1
  -1  -1 -19 29896.9 2773.94   1
   1  -1  19 30887.5 2751.51   1
   1   1 -19 27376.9 2778.15   1
  -1   1  17 48679.0 4547.77   1
   1   1 -17 40283.0 4573.26   1
   1  -1  17 50678.1 4553.29   1
  -1  -1 -17 42552.0 4564.50   1
   1   1 -17 40005.2 4543.79   1
   1  -1  17 45260.3 4562.91   1
  -1   1  17 48824.8 4532.79   6
   1  -1  17 56338.3 4546.32   6
  -1   1  17 46452.2 4533.67   5
   1  -1  17 49672.5 4533.05   5
  -1  -1 -17 44251.5 4515.94   2
   1   1 -17 45591.8 4548.64   2
  -1  -1 -17 53160.0 4556.17   4
   1   1 -17 43637.1 4542.16   4
  -1  -1 -17 48569.0 4605.71   3
   1   1 -17 46108.5 4575.02   3
  -1  -1 -17 35585.4 4517.25   2
  -1  -1 -15 68367.8 8384.76   1
   1   1 -15 70889.2 8377.48   1
  -1  -1 -15 71769.9 8380.85   1
  -1   1  15 55347.8 8374.30   1
  -1   1  15 94872.7 8385.70   1
   1  -1  15 90092.1 8387.17   1
   1  -1  15 73075.9 8386.63   1
   1  -1  15 92894.5 8383.04   6
  -1   1  15 101713. 8369.05   6
  -1   1  15 109933. 8377.86   5
   1  -1  15 104129. 8367.84   5
   1   1 -15 97422.6 8394.86   2
   1   1 -15 66541.3 8364.81   4
  -1  -1 -15 125995. 8408.00   4
   1   1 -15 101438. 8429.50   3
  -1  -1 -15 130192. 8486.77   3
  -1  -1 -15 64306.0 8346.06   2
   1   1 -13 467.555 112.827   1
  -1  -1 -13 533.996 98.8551   1
  -1   1  13 434.866 95.4896   1
  -1   1  13 682.996 92.9321   6
   1  -1  13 758.532 106.785   6
  -1   1  13 891.268 107.516   5
   1  -1  13 736.343 92.0434   5
   1   1 -13 461.250 87.0024   4
  -1  -1 -13 838.571 118.079   4
   1   1 -13 969.346 151.335   3
  -1   1  13 422.667 98.6355   1
   1   1 -13 456.044 96.2845   1
   1  -1  13 264.220 84.3818   1
  -1  -1 -13 613.348 80.3011   2
   1  -1  13 449.954 88.2620   2
   1   1 -13 971.403 127.580   2
  -1   1  11 802.637 138.731   1
   1  -1  11 957.640 148.757   1
   1   1 -11 778.227 152.065   1
   1  -1  11 1148.89 152.911   6
  -1   1  11 1509.17 147.224   6
   1  -1  11 754.614 121.292   5
  -1   1  11 1466.98 157.963   5
  -1   1  11 1037.49 120.575   2
  -1  -1 -11 783.814 149.351   4
   1   1 -11 1106.49 131.366   4
   1   1 -11 1030.91 189.127   3
   1  -1  11 787.719 127.077   2
   1  -1  11 885.147 141.030   1
  -1  -1 -11 997.521 151.176   1
  -1  -1 -11 984.200 140.476   1
   1   1 -11 977.720 141.377   1
   1  -1   9 78519.8 8464.26   1
  -1   1   9 106992. 8460.11   6
   1  -1   9 77900.1 8431.38   5
   1   1  -9 63705.9 8471.53   2
  -1   1   9 82040.7 8434.33   2
  -1  -1  -9 92965.4 8431.88   2
  -1  -1  -9 66701.6 8475.00   4
   1   1  -9 83616.5 8430.25   4
  -1  -1  -9 83489.7 8543.06   3
   1   1  -9 98030.1 8570.01   3
   1   1  -9 84760.5 8487.71   1
  -1   1   9 81846.4 8461.50   1
  -1  -1  -9 80769.0 8458.38   1
   1   1  -9 91338.0 8458.50   1
  -1   1   9 94115.5 8466.09   1
  -1  -1  -7 49132.1 5169.77   1
   1   1  -7 55637.8 5166.53   1
  -1   1   7 54637.3 5170.73   1
   1  -1   7 51177.8 5166.61   1
   1   1  -7 54651.1 5191.87   1
   1  -1   7 49839.6 5171.39   1
   1  -1   7 46248.3 5178.52   6
  -1   1   7 38280.0 5154.55   6
  -1   1   7 74733.7 5227.70   5
   1  -1   7 56079.3 5140.89   5
  -1  -1  -7 52137.3 5147.74   2
  -1   1   7 51873.8 5157.53   2
   1   1  -7 49612.0 5206.59   2
  -1  -1  -7 35612.0 5187.97   4
  -1  -1  -7 46538.1 5224.83   3
   1   1  -7 67582.7 5319.72   3
   1  -1   7 53113.8 5164.20   2
  -1   1   5 727931. 73995.1   1
   1   1  -5 703200. 73990.6   1
   1  -1   5 682176. 73985.8   1
   1   1  -5 780228. 74014.1   1
  -1   1   5 753204. 73991.7   1
  -1  -1  -5 769149. 73990.3   1
  -1   1   5 746174. 73973.6   6
   1   1  -5 735593. 73984.3   6
   1  -1   5 742039. 74005.8   6
   1   1  -5 733145. 73982.9   5
  -1  -1  -5 770471. 73992.7   5
  -1   1   5 773366. 74043.3   5
  -1   1   5 717075. 73978.6   2
   1   1  -5 742385. 74040.2   2
  -1  -1  -5 739097. 74027.6   4
  -1   1   5 756428. 73998.0   4
   1  -1   5 730475. 73979.7   4
   1   1  -5 953294. 74153.6   3
  -1  -1  -5 820663. 74023.4   3
   1  -1   5 724161. 73993.6   2
  -1  -1  -3 640.641 166.738   1
   1  -1   3 1897.38 188.215   1
   1   1  -3 1871.28 192.494   1
  -1   1   3 1760.70 195.261   1
   1  -1   3 470.132 160.205   1
  -1  -1  -3 1512.91 178.904   1
   1  -1   3 1482.03 182.175   6
   1   1  -3 1403.02 179.195   6
  -1  -1  -3 1514.88 191.911   6
   1   1  -3 1678.63 184.674   5
  -1  -1  -3 1894.15 195.271   5
  -1  -1  -3 1638.11 189.199   2
   1   1  -3 1889.73 163.834   4
  -1  -1  -3 1561.44 208.427   4
   1  -1   3 1809.02 183.315   4
  -1   1   3 1170.10 186.941   3
  -1  -1  -3 1427.87 170.287   3
   1   1  -3 1428.33 251.239   3
  -1   1   3 1534.71 173.124   2
   1  -1   3 1619.92 186.197   2
  -1  -1  -1 27042.4 3106.97   1
   1  -1   1 33604.5 3098.29   1
   1   1  -1 31801.3 3114.82   1
   1   1  -1 30111.4 3111.12   1
   1  -1   1 30349.3 3098.15   1
  -1  -1  -1 32803.1 3101.94   1
  -1   1   1 36821.9 3106.62   1
   1  -1   1 29443.7 3083.79   6
   1   1  -1 26876.3 3097.84   6
   1   1  -1 37405.0 3107.69   5
   1  -1   1 37312.4 3081.37   5
  -1   1   1 19197.7 3100.97   5
  -1  -1  -1 31688.1 3113.35   2
   1   1  -1 28178.9 3078.89   4
  -1  -1  -1 35632.8 3111.84   4
  -1   1   1 28300.1 3108.48   3
   1   1  -1 17617.6 3107.53   3
   1  -1   1 32758.7 3099.45   4
  -1   1   1 31005.6 3093.23   2
   1  -1  -1 31393.2 3355.18   1
   1   1   1 33276.1 3361.41   1
  -1   1  -1 30042.1 3342.43   1
   1   1   1 31915.9 3363.15   1
   1  -1  -1 32305.4 3348.92   1
  -1  -1   1 37203.2 3361.85   1
  -1   1  -1 36740.4 3341.99   6
  -1  -1   1 25398.7 3354.41   6
   1  -1  -1 42152.2 3364.66   5
  -1   1  -1 39162.3 3346.05   5
   1   1   1 35907.2 3371.70   2
  -1  -1   1 30677.3 3366.40   2
   1   1   1 31329.6 3341.31   4
  -1  -1   1 35430.4 3342.95   4
  -1   1  -1 34957.2 3357.86   4
  -1   1  -1 32896.1 3349.09   2
   1  -1  -1 29823.3 3346.00   2
  -1  -1   1 32436.7 3329.69   3
  -1   1  -3 1527.13 197.918   1
   1  -1  -3 1493.14 190.388   1
  -1  -1   3 1589.53 208.237   1
  -1  -1   3 1679.20 201.299   1
   1  -1  -3 1372.18 199.283   1
   1   1   3 1600.73 190.593   1
  -1  -1   3 1590.69 201.347   6
   1   1   3 1709.90 208.238   6
  -1   1  -3 1990.85 203.108   6
   1  -1  -3 1959.27 223.104   5
   1   1   3 1392.20 188.778   5
  -1  -1   3 1663.40 196.521   5
  -1  -1   3 1828.29 213.031   2
   1   1   3 1435.02 190.730   2
  -1  -1   3 1541.09 169.859   4
   1   1   3 1712.23 199.051   4
  -1   1  -3 1553.35 190.609   4
  -1  -1   3 1954.36 213.027   3
   1   1   3 1093.13 195.346   3
   1  -1  -3 1868.79 219.983   3
   1  -1  -3 1539.61 184.101   2
   1   1   5 774586. 73720.1   1
  -1  -1   5 725963. 73724.0   1
  -1   1  -5 683871. 73723.6   1
   1  -1  -5 746496. 73732.9   1
  -1  -1   5 751475. 73734.5   1
   1   1   5 711642. 73717.5   1
  -1   1  -5 761745. 73720.8   1
  -1   1  -5 648061. 73735.9   6
   1   1   5 744347. 73723.8   6
  -1  -1   5 720569. 73720.4   6
  -1  -1   5 744046. 73718.7   5
   1   1   5 700379. 73718.5   5
   1   1   5 773353. 73702.9   2
  -1  -1   5 744126. 73737.2   2
  -1   1  -5 767974. 73710.7   4
   1  -1  -5 794027. 73738.5   4
  -1  -1   5 631801. 73753.2   3
   1   1   5 775509. 73769.3   3
  -1   1  -5 714641. 73719.3   3
  -1   1  -5 777772. 73727.7   2
   1  -1  -5 755534. 73706.7   2
  -1  -1   7 51712.3 5154.32   1
  -1   1  -7 49318.2 5152.34   1
   1  -1  -7 45651.1 5160.14   1
  -1   1  -7 52673.8 5159.35   1
  -1  -1   7 47577.2 5163.16   1
   1  -1  -7 63575.6 5160.52   1
   1   1   7 51496.5 5154.65   1
   1   1   7 48820.0 5150.30   1
   1   1   7 52672.2 5145.26   6
   1  -1  -7 51301.4 5133.20   6
  -1  -1   7 49858.6 5149.02   6
  -1  -1   7 54034.9 5151.57   5
  -1   1  -7 45092.4 5129.58   5
   1  -1  -7 49060.5 5134.55   2
   1  -1  -7 56195.5 5174.17   4
  -1  -1   7 60127.7 5130.26   4
  -1  -1   7 48547.9 5119.36   4
   1   1   7 64496.3 5213.67   3
  -1   1  -7 51150.9 5145.31   3
   1   1   7 51088.8 5125.32   2
  -1   1  -9 84237.8 8278.31   1
   1  -1  -9 73647.9 8284.52   1
  -1  -1   9 80556.9 8280.25   1
   1  -1  -9 89866.0 8283.52   1
  -1   1  -9 86577.5 8283.97   1
  -1  -1   9 84558.8 8290.97   1
   1   1   9 83061.9 8272.04   1
   1   1   9 98022.0 8282.52   1
   1  -1  -9 81525.9 8260.42   6
   1   1   9 86162.1 8263.90   6
  -1  -1   9 79705.0 8267.74   6
  -1  -1   9 99200.5 8278.26   5
   1   1   9 78318.6 8265.89   5
  -1   1  -9 70104.1 8253.05   5
   1  -1  -9 83465.8 8257.42   2
   1  -1  -9 83652.0 8294.79   4
  -1   1  -9 81315.5 8252.09   4
  -1  -1   9 76121.1 8253.29   4
  -1   1  -9 93695.6 8273.65   3
   1  -1  -9 85140.0 8304.46   3
   1   1   9 80839.9 8240.66   2
  -1   1 -11 952.742 147.091   1
   1   1  11 997.811 139.976   1
  -1   1 -11 796.653 140.678   1
  -1  -1  11 1073.20 151.021   1
   1  -1 -11 803.936 139.106   1
   1  -1 -11 838.561 146.796   1
  -1  -1  11 632.284 137.712   1
  -1  -1  11 1080.56 141.881   6
   1   1  11 1356.00 141.138   6
  -1  -1  11 1353.76 149.645   5
  -1   1 -11 1093.10 131.616   5
   1   1  11 855.373 125.327   5
   1  -1 -11 1032.86 132.211   2
  -1   1 -11 977.902 124.281   4
  -1   1 -11 1105.86 151.730   3
   1  -1 -11 835.232 155.535   3
   1   1  13 544.038 87.8297   6
   1  -1 -13 393.961 97.5496   1
  -1   1 -13 549.761 103.551   1
  -1  -1  13 535.197 104.065   1
   1   1  13 537.118 98.3706   1
   1  -1 -13 590.431 103.799   4
  -1  -1  13 743.981 79.1130   4
  -1   1 -13 655.960 87.5170   4
  -1  -1  13 682.050 101.505   5
  -1   1 -13 681.337 115.419   3
   1  -1 -13 554.795 113.966   3
  -1  -1  13 518.725 100.221   1
  -1   1 -13 486.004 96.4605   1
   1  -1 -13 359.175 91.4835   1
   1   1  13 404.901 91.1586   1
  -1   1 -15 67174.8 7681.60   1
   1  -1 -15 69139.0 7684.21   1
   1  -1 -15 91613.1 7695.36   1
  -1   1 -15 92437.6 7704.38   1
   1   1  15 62722.3 7680.02   1
   1   1  15 57475.9 7672.79   1
   1   1  15 87152.8 7677.22   6
  -1  -1  15 82714.4 7677.25   6
   1   1  15 93106.7 7673.67   5
  -1  -1  15 86550.6 7683.11   5
   1  -1 -15 80725.7 7667.59   2
  -1   1 -15 79170.4 7667.84   4
   1  -1 -15 74808.5 7687.06   4
   1  -1 -15 87628.5 7726.67   3
  -1   1 -15 68862.6 7698.58   3
   1  -1 -15 68927.1 7643.10   2
  -1  -1  17 38266.7 3921.70   1
  -1   1 -17 48789.8 3938.92   1
  -1  -1  17 44025.5 3928.29   1
   1  -1 -17 39139.3 3924.71   1
   1   1  17 45566.9 3929.17   1
   1  -1 -17 46227.0 3924.70   1
   1   1  17 42490.9 3930.34   1
   1   1  17 28678.0 3899.09   6
  -1  -1  17 36043.6 3906.66   6
  -1  -1  17 43681.6 3919.20   5
   1   1  17 27147.5 3892.43   5
   1  -1 -17 48644.3 3909.41   2
   1  -1 -17 42100.1 3926.55   4
  -1   1 -17 37174.8 3908.29   4
  -1   1 -17 23929.8 3912.78   3
   1  -1 -17 35031.1 3945.21   3
   1  -1 -17 43746.4 3881.13   2
   1   1  19 32174.1 2923.61   1
  -1  -1  19 27884.0 2905.51   6
   1   1  19 28431.8 2899.95   6
   1   1  19 26655.8 2894.85   5
  -1  -1  19 30405.6 2910.72   5
   1  -1 -19 33865.9 2900.37   2
  -1   1 -19 28019.9 2902.98   4
  -1   1 -19 22492.8 2920.35   3
   1  -1 -19 27713.5 2939.17   3
  -1   1 -19 29987.6 2917.18   1
  -1   1 -19 33061.5 2927.54   1
   1   1  19 30725.2 2917.40   1
   1  -1 -19 29332.8 2911.29   1
  -1  -1  19 28221.6 2912.94   1
   1  -1 -19 24918.2 2910.87   1
  -1  -1  19 26998.8 2912.49   1
  -1   1 -21 248.373 60.4566   1
   1   1  21 332.645 66.2077   1
   1  -1 -21 153.512 53.2118   1
  -1  -1  21 334.055 64.2503   1
   1  -1 -21 347.617 51.0865   2
  -1   1 -21 407.344 61.9092   4
   1  -1 -21 308.157 61.6535   4
  -1  -1  21 350.324 61.2469   5
   1   1  21 342.947 53.0491   5
  -1  -1  21 262.275 55.0850   6
   1   1  21 299.356 53.4192   6
  -1   1 -21 289.127 55.7087   2
  -1  -1  21 313.268 61.6302   1
  -1   1 -21 368.342 66.4692   1
   1  -1 -21 360.240 65.1102   1
   1   1  21 196.760 54.7327   1
   1  -1 -21 283.218 71.0717   3
  -1   1 -21 212.556 66.2340   3
  -1  -1  23 818.735 102.942   6
   1   1  23 788.849 95.3612   6
   1   1  23 727.749 93.2085   5
  -1   1 -23 675.711 96.9273   4
   1  -1 -23 622.182 101.271   4
  -1   1 -23 686.301 96.8369   2
  -1  -1  23 884.747 109.857   1
  -1   1 -23 706.889 104.848   1
  -1  -1  23 819.216 109.897   1
   1  -1 -23 703.065 119.420   3
  -1   1 -23 410.302 98.4058   3
  -1  -1  25 7936.70 787.613   6
   1   1  25 7075.04 777.910   6
  -1  -1  25 8314.62 787.946   5
   1   1  25 7539.21 777.459   5
   1  -1 -25 7958.57 793.129   4
  -1   1 -25 8170.26 788.049   4
  -1   1 -25 7510.64 791.904   1
   1  -1 -25 8028.49 812.952   3
  -1   1 -25 6640.73 797.350   3
  -1   1 -25 7287.91 783.108   2
   1  -1 -27 17814.2 1938.54   4
   1   1  27 19142.8 1926.83   5
  -1  -1  27 20849.5 1935.47   5
   1  -1 -27 18249.4 1953.13   3
  -1   1 -27 15736.9 1943.29   3
   1   1  27 19722.0 1929.12   6
  -1  -1  27 20890.0 1936.54   6
   1  -1 -29 4193.19 475.289   4
   1   1  29 4785.33 466.063   5
   1  -1 -29 4552.67 487.705   3
  -1   1 -29 3471.19 477.692   3
  -1  -1  29 5146.73 474.961   6
   1   1  31 1748.97 182.426   5
  -1  -1  31 1874.40 188.373   5
   1  -1 -31 1509.84 196.072   3
  -1   1 -31 1389.23 192.505   3
   1   1  31 1609.38 183.038   6
  -1  -1  31 1835.36 189.039   6
  -1  -2 -32 25.6687 16.0463   4
  -1   2  30 4.04652 5.87073   5
   1   2 -30 23.7554 13.0774   3
  -1  -2 -30 10.1256 11.8339   3
   1  -2  30 10.2607 8.51404   6
  -1   2  30 19.0958 11.1647   6
  -1   2  28 17.8057 10.6542   5
  -1  -2 -28 22.7474 16.6935   4
  -1   2  28 29.0478 14.5767   6
   1  -2  28 29.1863 14.6223   6
  -1  -2 -28-12.1011 14.2996   3
   1   2 -28 52.7170 21.8308   3
  -1   2  26 19.4959 9.90129   5
  -1  -2 -26 16.7133 16.8884   4
   1  -2  26 6.53413 10.8240   6
  -1   2  26 5.07523 9.41965   6
   1   2 -26 17.3895 14.3621   2
   1   2 -26 19.3255 15.9498   3
  -1  -2 -26-14.4198 16.8254   3
   1  -2  24-8.52526 12.2044   5
  -1  -2 -24 9.02541 12.9142   4
  -1   2  24 21.5195 11.7684   6
   1  -2  24 7.41623 13.6936   6
  -1  -2 -24 17.2203 24.5692   3
   1   2 -24 11.0566 12.9174   3
   1   2 -22 80.1620 31.9229   2
  -1   2  22 124.373 30.6934   6
   1  -2  22 198.871 40.4723   6
  -1  -2 -22 164.063 40.7259   4
   1  -2  22 151.465 38.5330   5
  -1   2  22 187.004 34.3931   5
   1   2 -22 252.221 41.7547   1
   1   2 -22 87.9133 35.1058   3
  -1  -2 -22 262.284 70.4026   3
   1   2 -20-22.3209 25.9989   1
  -1  -2 -20 19.6648 14.0590   1
   1  -2  20 10.0853 14.4183   6
  -1   2  20 18.7911 16.3378   6
   1   2 -20 20.2902 16.7341   4
  -1   2  20 13.6638 12.6212   5
   1  -2  20 17.4038 14.3654   1
  -1  -2 -20-18.7553 21.8544   1
   1   2 -20-8.60594 12.3175   1
   1   2 -20 14.2774 20.3797   3
  -1  -2 -20-23.0691 26.8688   3
   1   2 -18-24.2092 34.5049   1
  -1  -2 -18 10.9515 15.6125   1
   1  -2  18 15.4047 28.3459   1
  -1   2  18 8.58698 12.2440   1
   1   2 -18 12.6704 18.0617   2
   1  -2  18 11.4542 16.3289   6
  -1   2  18 6.86031 14.9398   6
   1  -2  18-10.0620 14.3453   5
  -1  -2 -18-11.5775 19.0565   4
  -1   2  18-8.26059 15.2035   5
   1   2 -18 6.37062 12.8457   4
  -1   2  18 17.0922 24.3626   1
  -1  -2 -18 19.2040 27.3721   1
   1  -2  18 9.78259 16.1034   1
   1   2 -18 16.5090 13.5895   3
  -1  -2 -18-25.0189 35.6589   3
  -1  -2 -16 190.293 43.8146   1
   1  -2  16 110.488 44.4791   1
  -1   2  16 197.395 41.7445   1
   1   2 -16 101.816 41.5212   2
   1  -2  16 120.962 39.7428   2
   1  -2  16 168.322 47.1298   6
  -1   2  16 156.424 40.2797   6
  -1   2  16 242.206 44.8048   5
   1  -2  16 236.058 46.1884   5
   1   2 -16 209.994 33.2961   4
  -1  -2 -16 191.457 49.4391   4
  -1   2  16 52.4229 41.6990   1
   1   2 -16 116.728 38.6121   1
  -1  -2 -16 93.2602 44.0506   1
   1  -2  16 143.825 44.1481   1
  -1  -2 -16 150.578 64.2611   3
   1   2 -16 174.161 55.5025   3
   1   2 -14 66.6385 37.0263   3
  -1  -2 -14 22.9535 33.2389   3
   1  -2  14 66.3926 23.4629   5
   1   2 -14 69.4416 35.4824   2
   1  -2  14 25.4562 15.9388   2
  -1   2  14 57.8125 27.5465   5
  -1  -2 -14 62.0253 34.2673   4
  -1   2  14 34.0063 31.8338   1
   1   2 -14 65.5700 29.1504   1
  -1  -2 -14 53.0681 29.7005   1
   1  -2  14 99.6133 34.4875   1
   1   2 -14 99.0917 45.9589   1
  -1   2  14 83.1919 31.4797   1
  -1  -2 -14 38.0456 21.6850   1
   1  -2  14 31.2603 26.3875   1
   1  -2  12 398.515 73.4641   1
   1   2 -12 425.842 94.5621   1
  -1   2  12 300.756 67.3495   1
   1   2 -12 553.777 99.7443   2
  -1   2  12 309.470 44.2106   2
   1  -2  12 319.515 66.9295   2
  -1   2  12 395.250 58.5442   6
   1  -2  12 298.608 68.4019   6
  -1  -2 -12 285.319 72.1821   4
  -1   2  12 231.579 60.2688   5
  -1   2  12 369.240 73.8005   1
   1  -2  12 386.638 74.2216   1
  -1  -2 -12 334.156 69.7733   1
   1   2 -12 198.446 72.7025   3
  -1  -2 -12 404.646 87.4958   3
   1  -2  10 334.211 67.5138   1
  -1   2  10 392.583 73.2492   1
   1   2 -10 362.902 79.7629   1
  -1  -2 -10 296.833 57.5701   1
  -1   2  10 342.772 51.0991   6
   1  -2  10 401.972 70.2812   6
   1  -2  10 303.153 43.2179   5
   1  -2  10 299.760 64.4069   2
   1   2 -10 368.375 90.9850   2
  -1   2  10 313.670 45.8581   2
  -1   2  10 238.427 66.2276   5
  -1  -2 -10 207.116 72.6957   4
   1   2 -10 456.016 70.5403   1
   1  -2  10 158.894 53.9065   1
  -1   2  10 312.426 63.4505   1
  -1  -2 -10 119.159 45.9884   1
   1   2 -10 124.587 58.7393   3
  -1  -2 -10 260.940 65.4062   3
   1  -2   8 11.4369 21.1316   1
  -1  -2  -8 17.3532 16.0809   1
  -1   2   8 63.5381 29.6380   1
   1   2  -8 31.4851 25.9791   1
  -1   2   8 21.7966 16.2816   6
   1  -2   8 12.0680 19.9539   6
   1  -2   8 16.8353 8.07130   5
   1  -2   8 54.5092 35.5114   2
   1   2  -8 28.0275 32.6719   2
  -1   2   8-14.9995 32.7114   5
  -1  -2  -8 48.2021 29.8096   3
   1  -2   8 35.9191 22.1141   1
  -1  -2  -8-11.5871 23.4340   1
  -1   2   8 10.3046 17.0678   1
   1   2  -8 9.85717 16.3365   1
   1   2  -6 834.888 118.863   1
  -1   2   6 906.932 121.329   1
  -1  -2  -6 938.273 127.071   1
  -1   2   6 1172.63 130.550   1
   1   2  -6 988.240 140.383   1
   1  -2   6 910.195 126.187   1
  -1  -2  -6 786.548 121.790   2
   1  -2   6 797.152 123.029   1
  -1  -2  -6 1109.79 123.392   1
   1  -2   6 1181.84 135.293   6
   1  -2   6 920.105 105.576   5
  -1  -2  -6 1059.15 133.017   5
  -1   2   6 1165.91 144.423   5
   1   2  -6 545.635 148.245   2
  -1  -2  -6 1101.85 175.831   4
   1  -2   6 785.231 112.350   4
  -1  -2  -6 761.027 122.244   3
   1  -2   6 1089.71 142.487   2
  -1   2   6 958.768 113.710   2
  -1  -2  -4 465.728 91.6314   2
  -1  -2  -4 545.892 86.8364   1
  -1   2   4 603.142 79.8658   1
   1   2  -4 617.576 81.5563   1
  -1   2   4 543.863 78.0748   1
   1  -2   4 729.218 86.0304   1
   1  -2   4 428.283 79.2354   1
   1   2  -4 694.427 106.625   1
  -1  -2  -4 517.637 76.6732   1
  -1   2   4 579.436 77.8321   6
   1  -2   4 525.072 84.8926   6
  -1   2   4 542.828 79.1159   6
   1  -2   4 726.539 72.8210   5
  -1  -2  -4 550.672 100.777   5
  -1   2   4 800.362 101.611   5
   1   2  -4 742.570 147.612   2
   1   2  -4 507.527 63.8106   4
  -1  -2  -4 492.491 120.094   4
  -1  -2  -4 510.670 79.5911   3
   1  -2   4 617.070 80.0342   4
  -1   2   4 450.407 73.9661   2
   1   2  -4 494.767 81.4782   3
   1  -2   4 847.806 116.006   2
   1   2  -2 628.182 80.9234   1
  -1   2   2 756.218 81.8094   1
   1  -2   2 343.261 67.0124   1
   1   2  -2 514.232 88.1453   1
  -1  -2  -2 496.731 83.0217   1
  -1   2   2 743.874 82.1659   1
  -1   2   2 578.938 77.2612   6
   1  -2   2 484.617 84.0075   6
  -1   2   2 787.580 92.6742   5
  -1   2   2 661.798 83.6187   5
   1   2  -2 471.568 114.426   2
   1  -2   2 670.871 103.144   2
  -1  -2  -2 477.138 111.050   4
   1   2  -2 569.538 77.2271   4
  -1  -2  -2 479.399 72.4035   3
   1   2  -2 511.563 71.4046   3
  -1   2   2 467.147 75.9885   2
   1   2   0 1980.11 240.319   1
   1   2   0 2212.13 238.286   1
  -1   2   0 1866.02 225.823   1
   1  -2   0 1759.15 229.882   1
  -1   2   0 2222.07 236.266   6
  -1   2   0 2619.87 241.570   5
  -1  -2   0 2589.95 262.448   5
   1   2   0 2373.17 277.769   2
  -1  -2   0 2993.78 284.833   4
   1   2   0 3146.13 278.203   4
   1  -2   0 1755.53 257.625   3
  -1   2   0 2525.77 252.826   4
   1   2   0 2195.33 232.265   3
   1  -2   0 3025.89 276.791   2
   1   2   0 1751.23 223.225   3
  -1  -2   2 561.089 81.5198   1
  -1   2  -2 625.365 77.9580   1
   1   2   2 647.345 86.6995   1
  -1  -2   2 534.080 90.1001   1
  -1  -2   2 622.953 102.713   6
  -1   2  -2 524.532 75.3254   6
  -1   2  -2 571.793 71.1781   5
   1   2   2 476.785 96.4025   6
  -1  -2   2 535.178 89.8969   5
   1  -2  -2 719.090 101.108   2
   1   2   2 582.863 74.0440   3
   1  -2  -2 452.684 91.0427   3
  -1   2  -2 529.483 83.8698   4
  -1   2  -2 485.968 74.5551   1
   1   2   2 582.310 79.7073   1
   1  -2  -2 606.406 74.3575   1
   1  -2  -2 376.482 71.2575   1
  -1  -2   4 541.004 84.8328   1
   1   2   4 568.806 79.0244   1
   1  -2  -4 559.434 72.6363   1
  -1   2  -4 487.780 76.8274   1
  -1  -2   4 541.672 88.1559   1
  -1   2  -4 684.771 83.5697   1
   1   2   4 528.341 77.9290   1
  -1  -2   4 566.487 98.1282   6
  -1  -2   4 619.479 92.6526   5
  -1   2  -4 497.437 65.2413   5
   1   2   4 487.888 91.6022   6
  -1  -2   4 561.086 68.4483   4
  -1   2  -4 520.760 80.5325   4
   1   2   4 568.274 80.5294   3
   1  -2  -4 589.896 102.716   3
  -1  -2   4 533.237 71.7593   3
  -1   2  -4 446.089 80.1789   3
   1  -2  -6 1142.71 132.996   1
   1  -2  -6 1108.84 128.252   1
  -1   2  -6 995.799 131.714   1
  -1  -2   6 923.130 133.416   1
  -1   2  -6 861.916 123.772   1
   1   2   6 937.866 124.053   1
  -1  -2   6 993.674 127.491   1
   1   2   6 968.480 123.367   1
   1   2   6 845.236 130.978   6
  -1  -2   6 866.330 134.261   6
  -1   2  -6 974.778 104.771   5
  -1  -2   6 692.504 122.581   5
   1   2   6 1074.65 123.291   2
  -1   2  -6 983.973 119.615   4
   1  -2  -6 986.018 147.749   4
   1  -2  -6 1201.90 158.694   3
   1   2   6 696.976 122.059   3
  -1   2  -6 990.372 128.316   3
  -1  -2   8 10.6879 12.8206   1
  -1   2  -8 33.4248 18.5976   1
   1  -2  -8 63.1133 34.5880   1
   1   2   8 49.3390 23.1755   1
  -1  -2   8 28.5327 28.9221   1
   1  -2  -8 58.1284 25.4999   1
  -1   2  -8 15.1940 21.8769   1
   1   2   8 27.7042 17.2738   1
  -1  -2   8 48.2435 22.4081   6
   1   2   8 31.6764 19.6750   6
  -1  -2   8 19.9939 12.0421   5
   1  -2  -8 14.8183 11.0084   6
   1   2   8 28.8128 13.2872   2
   1  -2  -8 20.6751 14.2347   2
   1  -2  -8 18.0569 25.9220   4
  -1   2  -8 31.7683 9.51565   5
  -1   2  -8 56.2341 22.6253   4
  -1   2  -8 9.31505 15.6422   3
   1  -2  -8 35.1239 25.2219   3
   1  -2 -10 168.228 54.7284   1
  -1   2 -10 361.550 65.4043   1
   1   2  10 326.674 59.3920   1
   1   2  10 347.510 61.2279   1
  -1  -2  10 314.034 73.4993   1
  -1   2 -10 253.293 67.4227   1
   1  -2 -10 305.472 62.3167   1
   1   2  10 292.688 53.6091   6
  -1  -2  10 164.728 48.7002   6
   1  -2 -10 269.036 43.0850   2
   1  -2 -10 316.771 72.4206   4
  -1   2 -10 225.465 42.0393   5
  -1   2 -10 320.851 47.6164   4
  -1   2 -10 295.470 55.8166   3
   1  -2 -10 239.876 66.0001   3
   1   2  12 473.960 76.3660   1
   1  -2 -12 381.435 74.2487   1
  -1  -2  12 249.350 69.9681   1
  -1   2 -12 362.862 87.3657   1
   1   2  12 238.947 58.1556   6
  -1  -2  12 294.254 67.1743   6
  -1  -2  12 451.595 71.2268   5
  -1   2 -12 456.609 56.7748   5
   1   2  12 569.265 72.9982   5
   1  -2 -12 335.690 81.4844   4
   1  -2 -12 353.491 48.9634   2
   1  -2 -12 451.115 85.8486   3
   1   2  12 409.618 76.9201   1
  -1  -2  12 497.052 83.7203   1
  -1   2 -12 296.668 71.4662   1
   1  -2 -12 141.741 57.5008   1
  -1  -2  14-14.7590 17.8962   1
  -1   2 -14 86.8554 36.0862   1
   1  -2 -14 28.8670 27.0287   1
   1   2  14 15.7255 18.9782   1
   1  -2 -14 14.3219 24.1001   1
  -1  -2  14 127.892 47.8055   1
  -1   2 -14 18.3402 26.6181   1
  -1  -2  14 103.924 34.1741   6
  -1  -2  14 98.4953 33.9742   5
   1  -2 -14 68.0692 12.4865   2
   1  -2 -14 29.0098 8.63696   2
   1   2  14 104.143 27.1889   5
  -1  -2  14 20.4406 9.52725   4
  -1   2 -14 56.5827 20.6574   4
   1  -2 -14 91.7820 45.5914   3
  -1  -2  16 160.491 45.8380   1
   1   2  16 100.939 36.7933   1
   1  -2 -16 220.325 50.0200   1
  -1   2 -16 97.5398 37.5584   1
   1   2  16 162.373 38.6610   6
  -1  -2  16 300.756 57.1343   6
  -1  -2  16 289.794 58.7438   5
   1  -2 -16 148.350 51.1755   4
   1  -2 -16 117.250 47.9159   3
  -1   2 -16 153.531 48.9370   3
  -1  -2  16 85.1887 22.5725   4
  -1   2 -16 173.263 38.3653   4
   1   2  16 97.8096 35.8469   1
  -1  -2  16 64.3533 35.7627   1
   1  -2 -16 68.7050 35.3583   1
  -1   2 -16 241.681 58.7862   1
  -1  -2  18-13.5352 15.7543   1
   1   2  18-13.5884 19.3692   1
  -1   2 -18-12.8207 14.9231   1
   1  -2 -18 24.0692 26.2019   1
   1  -2 -18-12.6998 10.4557   1
  -1  -2  18 14.5291 20.7097   1
  -1   2 -18 16.0369 22.8584   1
   1   2  18 13.5525 15.7744   1
   1   2  18-9.49640 17.4761   6
  -1  -2  18 13.7675 22.6595   6
   1  -2 -18 14.8337 27.2950   4
  -1  -2  18 14.8297 21.1381   5
   1   2  18 9.85458 16.2212   5
  -1   2 -18 10.1880 16.7698   4
  -1   2 -18-19.1135 22.2445   3
   1  -2 -18 20.1771 28.7585   3
   1   2  20-12.2922 17.5451   1
  -1  -2  20 52.3859 28.5276   1
  -1   2 -20 14.8276 17.2812   1
   1  -2 -20 13.1520 18.7689   4
  -1   2 -20 26.6249 16.3576   4
   1   2  20-9.75724 13.9392   5
  -1  -2  20 13.0990 24.1203   6
   1  -2 -20 12.2121 17.4312   1
  -1   2 -20 11.5912 19.0996   1
  -1  -2  20 12.0820 17.2460   1
   1  -2 -20 20.1074 28.6732   3
  -1   2 -20-19.5677 32.2164   3
  -1  -2  22 106.662 36.0694   6
   1   2  22 135.199 37.3027   6
  -1   2 -22 283.840 48.9420   2
   1  -2 -22 56.9794 38.4206   3
  -1   2 -22 86.9724 41.0966   3
  -1  -2  22 119.232 39.5229   5
  -1   2 -22 187.828 37.4362   4
   1   2  22 195.928 42.1666   5
   1  -2 -24-10.2131 14.8496   4
   1   2  24 28.6354 15.8598   5
  -1  -2  24 45.1638 24.7558   5
  -1  -2  24 51.6946 22.6992   6
   1   2  24 22.4159 16.5301   6
  -1   2 -24 30.1862 25.0117   3
   1  -2 -24 68.6304 37.4680   3
  -1  -2  26-9.36666 18.8855   5
  -1   2 -26 16.3981 16.5330   2
   1  -2 -26-8.97983 14.7864   4
   1   2  26 11.7587 11.8606   5
  -1  -2  26-8.85788 12.6342   6
  -1   2 -26 25.4107 20.9149   3
   1   2  28 14.8867 10.2423   5
  -1  -2  28 54.8865 20.5215   5
   1   2  28 15.9042 12.5341   6
  -1   2 -28 33.4625 20.6411   3
   1  -2 -28 24.7862 22.9089   3
   1   2  30 8.62616 8.78286   5
   1  -2 -30 14.1580 13.0848   4
  -1  -2  30 20.0016 13.4962   5
   1   2  30-4.64187 7.74095   6
  -1  -2  30 39.0923 15.2151   6
   1  -2 -30 30.8705 18.9744   3
  -1   2 -30 9.59104 11.2308   3
   1   2  32 46.0836 13.8152   5
  -1  -3 -31 1293.87 161.347   3
  -1   3  29 3808.74 355.104   5
  -1  -3 -29 3757.09 365.013   4
   1   3 -29 3389.02 366.271   2
  -1  -3 -29 4361.94 391.269   3
   1  -3  29 3389.42 359.645   6
  -1   3  27 14237.7 1376.17   5
  -1  -3 -27 13229.0 1386.33   4
   1   3 -27 13381.2 1388.60   2
   1   3 -27 10073.2 1385.53   3
  -1  -3 -27 17663.7 1430.54   3
  -1   3  27 13250.4 1375.59   6
   1  -3  27 16114.2 1388.83   6
  -1   3  25 7835.34 692.678   5
  -1  -3 -25 6557.59 700.561   4
   1   3 -25 6205.46 701.003   2
   1   3 -25 5408.02 702.429   3
  -1  -3 -25 8233.41 748.680   3
   1  -3  25 7596.57 704.250   6
  -1   3  25 6119.23 687.968   6
  -1   3  23 742.862 84.7622   5
   1   3 -23 527.663 87.8307   2
   1  -3  23 549.697 88.3406   6
  -1  -3 -23 657.892 118.852   3
  -1  -3 -23 534.575 86.7382   4
   1  -3  21 211.136 43.8627   5
   1   3 -21 265.828 51.8001   2
  -1   3  21 238.131 42.8384   5
   1  -3  21 201.969 48.2692   6
  -1  -3 -21 269.029 71.9667   3
  -1   3  19 19889.5 1797.41   5
   1  -3  19 17845.1 1790.93   5
  -1  -3 -19 18398.0 1810.00   4
  -1  -3 -19 17716.0 1837.40   3
  -1   3  19 15287.6 1790.67   6
   1  -3  17 22495.4 2553.52   1
  -1   3  17 18271.8 2525.90   6
   1  -3  17 29939.0 2530.05   5
   1   3 -17 30468.7 2562.76   2
   1   3 -17 20213.9 2557.18   3
   1   3 -17 19248.0 2582.35   1
  -1   3  17 13645.1 2537.10   1
   1   3 -17 31900.5 2541.78   1
  -1  -3 -17 28658.3 2575.85   1
   1  -3  17 38318.5 2551.62   1
  -1   3  15 52805.1 5995.89   1
   1   3 -15 61868.8 6030.57   1
   1  -3  15 82103.7 5991.17   1
  -1  -3 -15 63382.8 5979.58   1
   1   3 -15 64245.4 5979.70   1
  -1  -3 -15 72919.0 6010.52   1
  -1   3  15 77892.2 5980.86   1
   1  -3  15 42617.1 5978.92   1
  -1   3  15 65755.7 5970.25   6
   1  -3  15 60739.1 5989.78   6
  -1   3  15 32202.8 5967.22   5
   1  -3  15 64291.7 5961.63   5
   1   3 -15 70648.1 6009.77   2
  -1  -3 -15 77172.4 6010.87   4
  -1  -3 -15 69614.1 6002.86   3
   1   3 -15 28713.3 5982.01   3
   1  -3  15 57382.4 5985.79   2
   1  -3  13 684.505 102.457   1
  -1  -3 -13 433.249 83.2064   1
  -1   3  13 709.711 84.5474   6
   1  -3  13 868.842 109.466   6
  -1   3  13 536.728 92.1180   5
   1  -3  13 568.580 74.7847   5
   1   3 -13 760.634 118.869   2
  -1   3  13 489.430 66.2063   2
  -1  -3 -13 1029.69 126.337   4
  -1   3  13 988.691 102.097   1
   1   3 -13 521.467 92.3413   1
  -1  -3 -13 725.421 102.517   1
   1  -3  13 845.609 111.855   1
  -1  -3 -13 470.803 92.6150   3
   1   3 -13 506.982 113.844   3
  -1  -3 -11 474.796 79.8759   1
   1  -3  11 565.843 92.0259   1
   1   3 -11 665.749 107.378   1
   1  -3  11 786.329 100.476   6
  -1   3  11 585.156 75.6308   6
   1  -3  11 452.963 65.5544   5
   1  -3  11 361.892 86.1719   2
   1   3 -11 933.005 132.755   2
  -1   3  11 403.188 62.9484   2
  -1   3  11 426.119 84.6420   5
   1   3 -11 665.595 92.5317   1
  -1   3  11 694.445 93.9265   1
  -1   3  11 882.207 101.626   1
  -1  -3 -11 516.773 84.9562   1
   1  -3  11 792.600 101.145   1
  -1  -3 -11 482.666 86.0296   3
   1   3 -11 676.596 108.960   3
  -1  -3  -9 33293.8 3516.50   1
  -1   3   9 52345.4 3549.59   1
  -1   3   9 36186.3 3515.75   1
   1   3  -9 40685.9 3526.52   1
   1  -3   9 45881.1 3553.04   1
  -1  -3  -9 34995.5 3512.35   1
   1   3  -9 27949.0 3525.74   1
   1  -3   9 33082.2 3516.93   1
   1  -3   9 37612.0 3527.69   6
  -1   3   9 42298.8 3530.53   5
   1   3  -9 44614.5 3606.06   2
  -1  -3  -9 28821.7 3543.49   4
  -1  -3  -9 29691.7 3516.36   3
   1   3  -9 38516.7 3544.03   3
   1  -3   9 27759.2 3530.51   2
  -1   3   9 31306.5 3498.29   2
  -1   3   7 31085.8 2137.41   1
   1   3  -7 17176.5 2105.94   1
   1  -3   7 25300.1 2130.63   1
   1   3  -7 26616.4 2104.13   1
  -1  -3  -7 19847.4 2098.04   1
   1  -3   7 19952.1 2096.13   1
   1  -3   7 20039.1 2104.08   6
  -1   3   7 21334.6 2094.92   6
  -1   3   7 19788.2 2103.77   5
  -1  -3  -7 16612.1 2098.40   5
   1   3  -7 17131.3 2163.10   2
  -1  -3  -7 15910.0 2123.26   4
  -1  -3  -7 21109.4 2101.34   3
   1   3  -7 22355.0 2105.72   3
   1  -3   7 21332.3 2126.91   2
  -1   3   7 20340.7 2084.67   2
   1  -3   5 257102. 31090.6   1
  -1  -3  -5 308206. 31078.9   1
  -1   3   5 315120. 31091.6   1
  -1   3   5 298272. 31067.4   1
   1   3  -5 326843. 31072.9   1
   1   3  -5 307639. 31092.2   1
  -1  -3  -5 317387. 31068.8   1
   1  -3   5 309500. 31073.3   1
  -1   3   5 316742. 31082.0   6
   1  -3   5 315264. 31090.1   6
  -1   3   5 334416. 31084.9   5
   1  -3   5 320759. 31071.6   5
  -1  -3  -5 270976. 31094.8   5
   1   3  -5 265093. 31148.2   2
  -1  -3  -5 328592. 31123.9   4
   1   3  -5 317551. 31065.2   4
  -1  -3  -5 323891. 31081.2   3
   1   3  -5 313801. 31075.2   3
   1  -3   5 321918. 31116.0   2
   1   3  -3 831.586 98.3922   1
  -1   3   3 1173.19 107.773   1
  -1  -3  -3 750.939 108.341   1
   1   3  -3 689.268 160.575   2
   1  -3   3 943.362 113.122   1
   1   3  -3 729.451 109.607   1
  -1  -3  -3 855.367 97.1073   1
  -1   3   3 993.443 99.2209   1
   1  -3   3 671.277 95.9259   1
   1  -3   3 785.304 114.783   6
  -1  -3  -3 1041.19 139.628   5
  -1   3   3 821.426 111.645   5
   1  -3   3 872.617 103.709   5
   1   3  -3 1042.21 123.761   4
  -1  -3  -3 948.206 141.731   4
  -1  -3  -3 739.428 107.920   3
   1  -3   3 1252.55 157.615   2
   1   3  -3 524.972 96.3698   3
  -1  -3  -1 8699.89 891.815   1
   1   3  -1 9495.45 889.229   1
   1   3  -1 9156.85 879.829   1
   1  -3   1 10622.0 876.440   1
  -1  -3  -1 9127.92 878.709   1
   1  -3   1 3620.25 874.229   1
   1  -3   1 9489.12 900.524   6
  -1  -3  -1 11069.1 919.111   5
   1   3  -1 13372.6 986.417   2
  -1  -3  -1 11939.6 929.704   4
   1  -3   1 10021.5 915.787   3
   1   3  -1 9708.14 893.208   3
   1  -3   1 14363.4 973.420   2
   1   3  -1 7669.64 880.523   3
  -1  -3   1 9085.96 999.623   1
  -1   3  -1 12128.0 990.585   1
  -1   3  -1 8600.10 985.980   1
   1  -3  -1 10343.7 981.177   1
   1  -3  -1 9288.23 979.748   1
   1   3   1 9051.26 991.384   1
  -1  -3   1 9334.26 1001.31   1
   1  -3  -1 8617.89 1001.98   6
  -1  -3   1 10098.8 1023.14   6
  -1  -3   1 9658.08 1016.18   5
   1   3   1 12601.3 1054.35   2
  -1  -3   1 10261.2 1015.14   4
  -1   3  -1 10583.5 1010.72   4
   1  -3  -1 8331.66 1016.82   3
   1  -3  -1 15262.3 1080.07   2
  -1  -3   3 692.951 107.701   1
   1   3   3 1029.65 110.155   1
  -1  -3   3 948.576 133.721   6
   1   3   3 688.931 121.555   6
  -1  -3   3 972.928 123.625   5
   1   3   3 815.426 131.982   2
   1  -3  -3 1006.64 150.910   2
  -1  -3   3 842.279 111.213   4
   1  -3  -3 821.134 130.563   4
   1  -3  -3 721.453 122.757   3
   1   3   3 856.651 110.985   3
  -1   3  -3 786.869 112.985   4
  -1   3  -3 1381.75 132.446   1
   1  -3  -3 643.022 96.1475   1
   1   3   3 815.476 99.9704   1
  -1   3  -3 820.223 100.287   1
   1  -3  -3 1273.49 109.474   1
  -1  -3   3 754.684 109.862   1
  -1  -3   5 288391. 31329.5   1
   1   3   5 338158. 31319.0   1
   1  -3  -5 336198. 31342.2   1
  -1   3  -5 311496. 31318.4   1
  -1   3  -5 292640. 31356.4   1
   1  -3  -5 312018. 31323.7   1
  -1  -3   5 320949. 31324.2   1
   1   3   5 321910. 31321.5   1
   1   3   5 332442. 31350.7   6
  -1  -3   5 327800. 31336.3   5
  -1   3  -5 301913. 31312.5   5
   1   3   5 300404. 31332.4   2
  -1   3  -5 299809. 31323.0   4
   1  -3  -5 331275. 31354.3   4
   1   3   5 318951. 31329.4   3
   1  -3  -5 310103. 31349.5   3
  -1   3  -5 315301. 31329.1   3
   1  -3  -5 296934. 31355.0   2
   1   3   7 22322.0 2143.32   1
  -1  -3   7 20490.9 2142.40   1
   1  -3  -7 28998.8 2185.06   1
  -1  -3   7 20113.7 2158.86   1
  -1   3  -7 29071.7 2212.79   1
  -1   3  -7 22833.1 2144.05   1
   1  -3  -7 21105.4 2143.93   1
   1   3   7 21565.0 2138.83   1
   1   3   7 22591.7 2161.43   6
  -1  -3   7 14089.6 2147.52   6
  -1   3  -7 18641.1 2127.60   5
  -1  -3   7 22123.8 2153.04   5
  -1   3  -7 20391.6 2137.58   4
   1  -3  -7 23195.5 2178.09   4
   1  -3  -7 22608.8 2173.87   3
   1  -3  -7 32004.7 2185.97   2
  -1   3  -7 20948.8 2146.19   3
   1   3   7 21689.6 2146.50   2
   1  -3  -9 33690.8 3456.13   1
  -1  -3   9 34655.9 3480.37   1
  -1  -3   9 33568.9 3455.38   1
   1   3   9 34190.0 3458.92   1
  -1   3  -9 39318.6 3462.20   1
   1  -3  -9 53371.0 3502.31   1
  -1   3  -9 54322.8 3543.01   1
  -1  -3   9 33130.4 3464.46   6
  -1   3  -9 32776.5 3435.21   5
  -1  -3   9 34883.2 3458.71   5
   1   3   9 29970.3 3442.38   2
   1  -3  -9 39207.8 3494.26   4
   1  -3  -9 34068.7 3478.78   3
   1   3   9 31848.7 3436.81   2
   1  -3  -9 53632.2 3472.13   2
  -1   3  -9 27306.6 3448.90   3
  -1   3 -11 644.402 115.069   1
  -1  -3  11 391.099 93.0367   1
   1   3  11 523.557 77.5379   1
   1   3  11 678.298 86.4553   6
  -1  -3  11 412.103 81.8157   6
  -1   3 -11 529.770 64.0899   5
  -1  -3  11 484.079 79.7378   5
   1  -3 -11 513.329 101.464   4
  -1   3 -11 524.130 70.7363   4
  -1   3 -11 559.941 81.5445   3
   1  -3 -11 592.642 71.4118   2
   1  -3 -11 505.928 95.7363   3
   1  -3 -11 483.725 81.0403   1
  -1   3 -11 648.236 91.0024   1
  -1  -3  11 847.313 96.5705   1
   1   3  11 398.386 82.1889   1
   1  -3 -11 932.461 111.594   1
   1  -3 -13 1023.37 125.723   1
  -1  -3  13 834.525 115.293   1
   1  -3 -13 675.155 109.910   1
  -1   3 -13 738.880 114.088   1
  -1  -3  13 834.831 115.755   6
   1   3  13 1019.28 110.284   6
  -1  -3  13 750.654 107.102   5
   1   3  13 890.691 109.653   5
   1   3  13 665.646 103.261   1
  -1  -3  13 607.433 120.138   1
   1  -3 -13 669.854 125.981   4
  -1   3 -13 760.810 94.4882   4
  -1   3 -13 928.425 113.028   3
   1  -3 -13 513.356 109.766   3
  -1  -3  15 65432.5 6668.00   6
   1   3  15 67909.8 6653.39   6
   1   3  15 68440.0 6654.06   5
  -1  -3  15 61621.4 6658.53   5
   1  -3 -15 47677.6 6670.92   4
  -1   3 -15 61786.3 6641.94   4
  -1   3 -15 82094.4 6701.20   1
  -1  -3  15 67097.5 6679.75   1
   1  -3 -15 49879.4 6657.67   1
   1   3  15 71122.0 6676.59   1
   1  -3 -15 78050.7 6676.15   1
  -1  -3  15 71513.7 6671.44   1
  -1   3 -15 82700.8 6675.36   3
   1   3  15 77139.8 6665.95   1
  -1  -3  17 35611.1 3133.32   5
   1   3  17 34917.8 3121.33   5
  -1   3 -17 28500.6 3109.51   4
   1   3  17 33819.8 3118.22   6
  -1  -3  17 27696.0 3130.00   6
  -1   3 -17 34913.5 3153.70   1
  -1   3 -17 24803.2 3122.58   1
  -1  -3  17 34570.1 3145.28   1
   1   3  17 35209.9 3140.88   1
   1  -3 -17 33641.2 3139.07   1
  -1  -3  17 23444.5 3123.11   1
   1  -3 -19 15678.3 1656.20   4
  -1  -3  19 17491.8 1655.29   6
  -1   3 -19 17069.6 1673.36   3
   1  -3 -19 18782.2 1671.82   3
   1   3  19 20581.5 1645.34   5
  -1  -3  19 19024.5 1655.72   5
   1  -3 -21 197.135 52.6097   4
   1   3  21 197.667 45.3525   5
  -1  -3  21 229.236 53.0344   5
   1   3  21 279.813 48.3827   6
   1  -3 -21 136.098 51.5954   3
  -1   3 -21 264.030 65.4410   3
  -1  -3  23 308.775 69.6927   5
  -1   3 -23 639.977 81.4014   2
   1   3  23 421.388 70.0407   5
   1  -3 -23 598.029 83.7264   4
  -1  -3  23 414.651 75.3626   6
   1  -3 -23 373.357 84.4889   3
  -1   3 -23 309.591 77.9373   3
  -1  -3  25 6261.27 681.789   5
   1   3  25 7266.06 673.431   5
  -1   3 -25 6335.40 675.939   2
   1  -3 -25 5506.05 695.563   3
   1   3  25 6139.93 670.673   6
  -1  -3  25 6738.61 682.336   6
  -1  -3  27 15752.7 1506.43   5
   1   3  27 15387.2 1493.08   5
   1  -3 -27 13785.0 1498.84   4
  -1   3 -27 13933.7 1497.50   2
   1  -3 -27 15552.1 1526.65   3
  -1   3 -27 12583.2 1511.22   3
   1   3  27 15569.3 1494.07   6
  -1  -3  27 14993.2 1502.36   6
   1  -3 -29 3329.08 395.172   4
   1   3  29 3888.58 389.809   5
   1  -3 -29 3954.48 415.362   3
  -1   3 -29 3299.91 406.000   3
  -1  -3  29 4005.64 399.208   6
   1   3  29 3755.71 389.630   6
   1  -3 -31 1304.80 151.629   4
  -1  -4 -30 23.1783 19.2115   3
   1   4 -28 62.0349 21.6949   3
   1   4 -28 38.8083 19.2764   2
  -1  -4 -28 72.0567 21.2606   4
   1   4 -26 24.1861 16.3171   2
   1  -4  26 34.7070 17.5513   6
   1   4 -26 20.5433 14.7144   3
  -1  -4 -26-15.7299 25.9289   3
  -1  -4 -26 21.7104 13.3978   4
  -1   4  26 4.68661 5.65255   5
   1   4 -24 128.557 31.0700   2
  -1   4  24 55.0569 18.3568   5
  -1  -4 -24 97.2149 27.1422   4
   1   4 -24 70.9610 27.0756   3
  -1   4  24 104.273 23.6555   6
  -1   4  22 370.036 51.3820   5
   1   4 -22 206.327 47.6075   2
   1  -4  22 212.720 51.6609   6
  -1  -4 -22 281.980 66.5817   3
   1   4 -22 151.242 51.9383   3
  -1  -4 -22 277.114 52.9115   4
   1   4 -20 10.5696 12.3078   2
   1  -4  20-12.8132 23.5796   6
  -1   4  20-32.3052 19.9415   6
   1   4 -20-15.8440 22.5853   3
  -1  -4 -20 20.8049 14.8324   4
   1   4 -18 11.7990 13.8542   2
  -1  -4 -18 35.8520 19.7537   4
  -1   4  18 8.96121 16.5913   5
  -1   4  18 6.93902 14.1076   6
   1  -4  18 38.9842 26.2565   6
   1   4 -18 35.5291 25.3854   3
  -1  -4 -18 24.8856 20.5601   3
   1  -4  16 268.593 61.9824   1
  -1   4  16 366.209 54.5378   6
   1  -4  16 385.554 68.8799   6
   1  -4  16 388.659 49.6954   5
   1   4 -16 364.770 69.0459   2
  -1  -4 -16 254.526 63.0725   4
  -1   4  16 287.525 58.5023   5
  -1  -4 -16 375.318 69.1852   1
  -1  -4 -16 338.912 64.0068   3
   1  -4  14 190.452 45.0128   1
   1   4 -14 198.149 53.9548   1
  -1   4  14 177.111 34.0035   6
   1  -4  14 162.080 43.2355   6
   1  -4  14 188.167 31.5044   5
   1   4 -14 205.274 53.4680   2
   1  -4  14 208.548 48.9603   2
  -1  -4 -14 121.544 36.0424   1
   1   4 -14 229.785 60.0810   3
  -1  -4 -14 165.677 41.7295   3
   1   4 -12 305.764 63.4293   1
   1  -4  12 273.240 60.1364   1
  -1   4  12 307.053 51.1851   1
  -1  -4 -12 307.138 53.5543   1
   1  -4  12 313.673 60.3804   6
  -1   4  12 313.631 48.6800   6
   1  -4  12 290.438 65.6948   2
   1   4 -12 343.398 77.2026   2
  -1   4  12 382.855 60.0678   5
  -1  -4 -12 230.084 68.4779   4
   1  -4  12 470.049 64.3239   1
   1   4 -12 393.323 62.0225   1
  -1   4  12 296.986 55.8177   1
   1   4 -12 226.193 60.0234   3
  -1  -4 -12 291.282 56.2457   3
   1  -4  10 352.376 58.6345   1
  -1   4  10 256.823 51.5124   1
  -1   4  10 362.679 54.9621   6
   1  -4  10 362.535 64.5395   6
   1  -4  10 437.509 54.5843   5
  -1   4  10 345.287 60.4403   5
  -1  -4 -10 257.583 68.7490   4
   1  -4  10 472.111 69.8907   1
  -1   4  10 377.874 55.7651   1
   1   4 -10 343.575 65.7745   1
  -1  -4 -10 429.977 61.0510   1
  -1  -4 -10 386.761 60.0311   1
  -1  -4 -10 250.197 54.8466   3
   1   4 -10 452.393 72.3151   3
  -1  -4  -8 53.1863 19.5694   1
   1  -4   8 56.7678 21.1685   1
   1   4  -8 54.6126 45.2018   2
  -1   4   8 33.2410 13.2865   1
   1   4  -8 69.1077 27.2474   1
  -1  -4  -8 53.4619 18.8800   1
  -1   4   8 72.6260 18.8987   1
   1  -4   8 31.0658 14.3808   1
   1   4  -8 68.9086 27.3052   1
   1  -4   8 61.5900 25.8056   6
   1  -4   8 68.2827 22.3019   5
  -1   4   8 37.3924 18.0771   6
  -1  -4  -8 101.889 42.2026   4
   1   4  -8 34.8647 8.66372   4
   1   4  -8 52.0982 9.28498   4
   1   4  -8 66.8758 23.3302   3
  -1  -4  -8 60.6734 23.0762   3
   1  -4   6 674.773 99.4114   1
  -1   4   6 792.202 99.4532   1
  -1   4   6 935.079 96.4539   1
   1   4  -6 899.269 109.495   3
  -1  -4  -6 668.419 110.685   5
  -1   4   6 1192.30 122.070   5
   1  -4   6 891.795 106.630   5
   1  -4   6 925.966 144.668   2
  -1  -4  -6 870.214 135.401   4
   1   4  -6 824.834 100.673   4
   1   4  -6 869.893 98.1425   4
   1   4  -6 1342.60 128.100   1
  -1  -4  -6 752.620 104.056   1
  -1  -4  -6 805.101 101.511   1
   1  -4   6 1060.27 115.720   1
   1   4  -6 667.390 155.913   2
  -1  -4  -4 209.807 42.9760   1
   1  -4   4 208.568 38.6441   1
   1   4  -4 188.046 46.1723   1
   1  -4   4 259.215 54.9217   6
   1  -4   4 336.042 50.7094   5
  -1  -4  -4 395.181 65.4389   5
  -1   4   4 262.443 53.7070   6
   1  -4   4 255.718 79.8275   2
  -1   4   4 297.547 54.0278   5
  -1  -4  -4 241.562 57.8325   4
   1   4  -4 254.870 44.7421   3
   1   4  -4 436.590 55.6441   1
  -1  -4  -4 348.435 40.9262   1
   1   4  -4 389.382 99.9764   2
   1  -4   4 369.393 43.3807   1
  -1  -4  -2 121.158 19.4580   1
  -1  -4  -2 57.9683 22.7715   1
   1  -4   2 83.1160 29.4332   6
  -1  -4  -2 147.986 40.9879   5
   1  -4   2 175.426 66.2401   2
  -1  -4  -2 147.294 40.8119   4
   1   4  -2 125.505 23.5237   1
   1   4  -2 133.257 26.9518   3
  -1  -4   0 1331.86 148.065   1
  -1  -4   0 1395.50 177.873   6
   1  -4   0 1321.09 168.579   6
  -1  -4   0 1780.25 184.545   5
  -1  -4   0 1409.83 175.620   4
   1  -4   0 1360.32 178.495   3
   1   4   0 1374.06 149.674   1
  -1  -4   0 1372.22 153.584   1
  -1  -4   2 111.940 24.2446   1
  -1  -4   2 70.2813 20.7104   1
  -1  -4   2 138.761 41.6243   6
  -1  -4   2 166.784 38.9140   5
   1   4   2 89.4862 36.3498   2
   1  -4  -2 162.284 67.6334   2
  -1  -4   2 147.904 34.5357   4
   1  -4  -2 172.016 40.6163   3
  -1   4  -2 95.6764 27.9706   4
   1   4   2 98.6157 18.0715   1
   1   4   4 278.584 41.1427   1
  -1  -4   4 373.753 47.4397   1
   1   4   4 312.376 43.2776   1
  -1  -4   4 325.250 63.7475   6
  -1  -4   4 272.125 55.0390   5
   1   4   4 241.609 55.6373   2
   1  -4  -4 370.325 93.9918   2
  -1  -4   4 220.825 47.0014   4
   1  -4  -4 236.520 58.5387   4
  -1   4  -4 299.512 51.2011   4
  -1   4  -4 268.123 50.6571   3
   1   4   6 1062.38 111.791   1
  -1  -4   6 830.639 107.107   1
   1   4   6 706.666 120.095   6
  -1  -4   6 938.498 126.982   6
  -1  -4   6 895.443 117.959   5
   1   4   6 800.470 114.258   2
  -1   4  -6 901.280 109.580   4
   1  -4  -6 998.611 133.482   4
   1  -4  -6 1295.48 152.885   2
  -1   4  -6 836.042 110.450   3
   1  -4  -6 981.175 99.0519   1
   1  -4  -6 777.533 98.5605   1
   1   4   6 1022.67 112.072   1
  -1   4  -6 741.969 99.0697   1
  -1   4  -6 838.580 116.951   1
  -1  -4   8 65.4382 29.0702   1
   1  -4  -8 32.0850 15.0628   1
   1   4   8 54.4130 17.7459   1
  -1   4  -8 73.0401 23.9808   3
   1  -4  -8 24.9168 21.2985   3
  -1  -4   8 124.707 31.6271   5
   1   4   8 65.6252 27.6088   6
   1  -4  -8 45.5903 27.1460   2
   1   4   8 16.2302 14.5475   2
   1  -4  -8 28.7259 29.5181   4
  -1   4  -8 64.9827 20.7453   4
   1  -4  -8 68.9317 21.4168   1
  -1   4  -8 57.0665 17.5104   1
   1   4   8 31.4914 21.9296   1
  -1  -4  10 304.430 68.4895   1
   1   4  10 276.088 48.9277   1
  -1  -4  10 411.910 67.5846   6
   1   4  10 342.731 61.1832   6
  -1  -4  10 261.658 55.2858   5
  -1   4 -10 426.212 53.5226   4
   1  -4 -10 381.809 77.8309   4
  -1   4 -10 382.279 59.6615   3
   1   4  10 353.243 46.2194   2
   1  -4 -10 296.915 64.9735   3
   1  -4 -10 369.664 63.3795   1
  -1  -4  10 405.303 55.7433   1
  -1   4 -10 433.634 60.3348   1
   1   4  10 496.806 76.1151   1
   1  -4 -10 381.290 56.6113   1
   1   4  12 274.064 40.5567   1
  -1   4 -12 368.579 75.8085   1
   1  -4 -12 244.320 44.2361   1
  -1  -4  12 300.498 61.4316   1
  -1  -4  12 274.332 51.4089   6
  -1  -4  12 202.698 43.2616   5
   1   4  12 179.214 41.5425   6
   1   4  12 202.337 29.5208   2
   1  -4 -12 313.724 71.5119   4
   1   4  12 231.138 29.2970   2
  -1   4 -12 304.994 48.3668   3
   1  -4 -12 178.434 49.3582   3
   1   4  12 433.413 70.2413   1
   1  -4 -12 309.288 56.1897   1
  -1   4 -12 381.442 54.1742   1
  -1  -4  12 329.657 49.2348   1
   1  -4 -14 250.340 51.1790   1
   1   4  14 247.877 52.9077   1
   1   4  14 94.3801 29.9739   6
  -1  -4  14 87.5207 31.2782   5
  -1   4 -14 295.586 68.0746   1
  -1  -4  14 210.364 48.5690   1
  -1   4 -14 202.956 29.3549   4
   1  -4 -14 153.520 40.8483   3
  -1   4 -14 143.791 35.2986   3
  -1  -4  16 343.300 62.7414   6
   1   4  16 438.120 58.0136   6
   1   4  16 320.055 54.0516   5
  -1   4 -16 281.008 44.6991   4
   1  -4 -16 226.567 69.0064   4
  -1  -4  16 374.018 61.0955   5
   1  -4 -16 401.286 69.2319   1
   1  -4 -16 396.929 70.2238   3
  -1   4 -16 363.839 63.2633   3
   1   4  18 27.9829 18.3236   5
   1  -4 -18 13.9241 16.3382   4
  -1  -4  18 19.3403 16.0516   5
   1   4  18 18.5726 14.5602   6
  -1  -4  18 33.9090 20.9021   6
   1  -4 -18 37.7826 25.4705   3
  -1   4 -18-11.9189 22.0298   3
   1   4  20 14.1052 14.4992   5
  -1  -4  20 58.8487 25.7818   6
   1   4  20 38.3670 16.8824   6
  -1   4 -20 26.7444 22.1911   3
   1  -4 -20 13.3665 11.3637   3
  -1  -4  22 281.664 55.3288   6
   1   4  22 259.856 46.2555   6
   1  -4 -22 270.072 57.6468   4
   1   4  22 184.822 41.7947   5
  -1  -4  22 379.659 59.1452   5
  -1   4 -22 261.169 51.3756   2
  -1   4 -22 308.805 64.4237   3
   1  -4 -22 194.934 53.5551   3
   1   4  24 65.6766 21.5201   6
   1  -4 -24 56.6507 25.1801   4
   1   4  24 28.7403 15.4976   5
  -1  -4  24 62.0713 24.7011   5
  -1   4 -24 94.3236 28.7574   2
   1  -4 -24 71.4300 31.5867   3
  -1   4 -24 44.5523 27.8759   3
   1   4  26 14.2615 11.8292   6
  -1  -4  26 29.3072 16.1457   6
  -1   4 -26 31.3733 17.1400   2
  -1   4 -26 12.9728 15.1695   3
   1   4  26 6.17115 8.92054   5
   1  -4 -26 8.24540 9.71002   4
  -1   4 -28 99.9443 26.1420   2
   1   4  28 63.6890 20.9109   6
  -1  -4  28 107.479 29.7247   6
   1  -4 -28 63.5533 29.3686   3
   1   4  28 117.295 23.9217   5
   1  -4 -28 113.914 26.7314   4
   1   5 -27 7302.34 753.498   2
  -1   5  25 5553.49 477.833   5
  -1  -5 -25 4204.29 480.743   4
   1   5 -25 4067.55 481.191   2
   1   5 -25 3919.68 488.903   3
   1  -5  25 4529.89 491.010   6
   1   5 -23 220.409 43.7282   2
   1  -5  23 212.131 45.9475   6
  -1  -5 -23 169.571 45.9545   3
   1   5 -23 161.202 47.9288   3
  -1  -5 -23 225.202 44.2286   4
   1   5 -21 126.552 34.9727   2
   1  -5  21 198.858 42.8898   6
  -1  -5 -21 109.909 32.7356   3
   1   5 -21 85.6446 37.5966   3
  -1  -5 -21 117.420 33.3311   4
  -1   5  21 135.010 29.6912   5
  -1   5  19 5318.59 738.061   5
  -1  -5 -19 8561.43 760.717   4
  -1  -5 -19 8333.55 756.175   3
   1   5 -19 3891.36 747.320   3
   1  -5  19 10861.3 774.218   6
  -1   5  19 8169.77 740.875   6
  -1  -5 -17 12843.6 1246.83   4
   1   5 -17 14982.5 1252.59   2
   1   5 -17 10506.1 1253.49   3
  -1  -5 -17 12491.6 1236.53   3
  -1   5  17 13877.6 1226.17   6
   1  -5  17 14243.4 1247.66   6
  -1  -5 -15 23471.2 2907.27   4
   1   5 -15 33132.8 2924.18   2
  -1   5  15 24393.4 2894.21   5
   1  -5  15 34867.2 2909.17   6
  -1   5  15 30008.1 2885.81   6
   1  -5  13 112.901 29.7069   1
   1  -5  13 57.0475 24.2801   6
   1  -5  13 129.384 26.8088   5
   1   5 -13 100.235 39.3741   2
  -1   5  13 46.7141 22.1386   5
  -1  -5 -13 27.0771 25.6742   4
  -1  -5 -13 73.8186 23.2314   3
  -1   5  13 6.09389 20.3914   1
  -1  -5 -13 50.5324 19.0481   1
   1  -5  11 313.750 46.9066   1
   1   5 -11 232.982 51.4662   1
   1   5 -11 348.028 59.7247   3
  -1   5  11 252.026 43.7806   6
   1  -5  11 262.706 45.2254   5
   1  -5  11 327.114 67.3979   2
  -1   5  11 213.169 45.3443   5
  -1  -5 -11 278.456 61.7977   4
  -1  -5 -11 281.708 51.1182   3
  -1  -5 -11 306.621 46.1090   1
  -1   5  11 309.447 42.0265   1
  -1   5   9 6416.38 759.901   1
  -1   5   9 4360.77 760.521   1
  -1   5   9 10762.6 789.344   6
   1  -5   9 9789.13 795.861   6
  -1   5   9 11244.3 791.725   5
  -1  -5  -9 11165.2 795.562   3
   1   5  -9 10901.1 793.343   3
  -1  -5  -9 9690.01 774.648   1
   1   5  -9 9026.35 788.230   1
  -1  -5  -7 5481.72 609.833   1
   1   5  -7 5872.81 621.735   1
  -1  -5  -7 4128.65 606.312   1
   1  -5   7 6000.22 608.258   1
   1  -5   7 5726.81 631.653   6
  -1   5   7 6831.84 632.849   6
   1  -5   7 7066.35 623.247   5
  -1   5   7 6720.24 626.090   5
   1   5  -7 8547.33 738.953   2
  -1  -5  -7 6493.64 649.594   4
   1   5  -7 6146.16 620.058   3
  -1  -5  -7 5474.72 623.495   3
   1   5  -7 6520.56 609.428   4
   1  -5   7 6236.36 672.140   2
  -1  -5  -5 76129.3 7846.37   1
   1   5  -5 76329.0 7861.37   1
   1   5  -5 121646. 7885.25   1
   1  -5   5 77589.0 7843.93   1
  -1  -5  -5 83828.9 7846.00   1
   1  -5   5 51288.4 7844.32   1
   1  -5   5 91662.8 7881.89   6
  -1   5   5 105209. 7885.28   6
   1  -5   5 95793.2 7866.64   5
  -1   5   5 96922.1 7871.13   5
  -1  -5  -5 113457. 7886.36   5
   1   5  -5 101371. 7980.58   2
  -1  -5  -5 81020.6 7895.55   4
  -1  -5  -5 89907.2 7871.13   3
   1   5  -5 85662.1 7861.92   3
   1  -5   3 82.1348 29.0803   6
  -1  -5  -3 132.294 38.2368   5
  -1   5   3 151.862 35.4481   5
  -1  -5  -3 102.374 36.8571   4
   1   5  -3 93.2664 19.1990   1
   1   5  -3 91.0677 24.8540   1
   1   5  -3 139.823 27.3164   3
  -1  -5  -1 1586.75 204.017   4
   1  -5   1 1800.62 201.480   6
   1   5  -1 1604.29 186.873   3
  -1  -5   1 2271.52 227.919   6
   1  -5  -1 1289.04 206.356   6
  -1  -5   1 2265.28 231.286   5
   1   5   1 2043.70 241.230   2
  -1  -5   1 1673.89 214.358   4
  -1   5  -1 1761.63 209.513   4
   1   5   1 1962.95 204.722   3
  -1  -5   3 70.1585 19.1509   1
  -1  -5   3 125.403 18.6210   1
  -1  -5   3 180.149 43.1097   6
   1   5   3 103.691 34.9323   6
  -1  -5   3 195.850 42.0111   5
   1   5   3 124.460 42.6599   2
  -1  -5   3 135.907 35.5933   4
   1  -5  -3 144.177 38.3960   3
  -1   5  -3 106.182 30.9788   4
  -1   5  -3 84.6409 26.5146   3
  -1   5  -5 73672.6 2187.48   1
  -1   5  -5 80357.7 2186.06   1
  -1  -5   5 73365.7 2231.43   1
  -1  -5   5 90202.4 2215.68   1
   1   5   5 99539.7 2336.93   6
  -1  -5   5 85187.3 2286.23   5
   1   5   5 98742.0 2317.25   2
  -1   5  -5 94467.2 2262.57   4
  -1   5  -5 90606.6 2260.88   3
  -1   5  -7 5267.72 582.096   1
  -1   5  -7 5282.42 586.514   1
  -1  -5   7 6101.24 601.495   1
   1   5   7 6222.04 599.805   1
   1   5   7 5193.54 590.377   1
  -1  -5   7 5153.26 586.478   1
  -1  -5   7 6672.12 619.241   6
   1   5   7 6267.10 615.624   6
  -1  -5   7 5879.17 604.584   5
   1   5   7 6066.49 606.171   2
  -1   5  -7 7476.24 600.264   4
   1  -5  -7 6079.70 622.018   4
   1  -5  -7 7091.96 620.909   3
   1  -5  -7 7581.81 628.849   2
  -1   5  -7 5240.98 597.349   3
  -1   5  -9 9037.17 1061.05   1
   1  -5  -9 10054.9 1048.43   1
  -1  -5   9 12524.1 1076.62   1
   1  -5  -9 10025.5 1050.20   1
   1   5   9 11207.8 1077.94   6
   1   5   9 10221.3 1067.47   2
   1  -5  -9 11323.5 1092.79   4
   1  -5  -9 11181.6 1081.49   3
  -1   5  -9 9357.44 1060.60   3
  -1   5 -11 280.183 54.7517   1
  -1  -5  11 397.411 62.0121   1
  -1  -5  11 350.787 57.7091   6
  -1  -5  11 355.775 54.5580   5
   1   5  11 313.084 54.0213   6
   1   5  11 309.066 47.2381   2
  -1   5 -11 303.459 43.5883   4
   1  -5 -11 386.650 70.6268   4
   1  -5 -11 206.988 50.6361   3
  -1   5 -11 210.018 43.6298   3
   1  -5 -11 311.921 43.8015   1
   1   5  11 467.302 67.9683   1
  -1  -5  13 129.394 30.6697   5
  -1   5 -13 62.1408 19.8719   3
   1  -5 -13 40.3000 21.6186   3
   1   5  13 108.109 27.1118   5
   1  -5 -13 13.5909 23.5638   4
  -1   5 -13 48.9468 16.4709   4
   1   5  13 111.068 33.0215   1
   1  -5 -13 92.6921 22.8120   1
  -1  -5  15 27484.1 2918.41   6
   1  -5 -15 26593.7 2919.53   3
  -1  -5  15 32813.1 2919.25   5
   1   5  17 14051.1 1333.00   6
  -1  -5  17 14040.9 1346.49   6
   1  -5 -17 12230.2 1344.99   3
   1   5  17 12893.0 1333.57   5
  -1  -5  17 16220.9 1347.76   5
  -1  -5  19 8388.76 879.386   6
   1   5  19 8347.71 863.939   6
   1  -5 -19 7608.40 883.458   4
  -1  -5  19 9281.07 878.742   5
   1   5  19 8656.79 867.618   5
  -1  -5  21 194.760 43.6614   6
   1   5  21 244.026 37.6347   6
   1   5  21 182.953 35.8382   5
   1  -5 -21 126.117 40.1567   4
  -1  -5  21 227.643 43.7388   5
  -1   5 -21 134.413 37.0699   2
   1  -5 -21 184.094 43.0091   3
  -1   5 -21 120.352 40.4723   3
  -1  -5  23 184.462 42.6855   6
   1   5  23 275.737 41.8412   6
  -1   5 -23 163.955 39.7867   2
   1   5  23 160.981 34.3312   5
  -1   5 -23 118.264 41.5417   3
   1  -5 -23 318.767 55.8595   3
   1  -5 -25 4721.64 391.638   4
   1  -5 -25 3648.28 395.775   3
  -1  -5  25 3168.01 383.404   6
   1   5  25 3696.60 377.457   6
  -1   5 -25 4105.67 384.246   2
   1  -5 -27 5639.43 628.451   3
   1   5  27 4664.98 608.859   6
  -1   6  22 213.514 38.0308   5
   1   6 -22 229.439 43.0750   2
   1   6 -22 216.579 53.8615   3
   1  -6  22 341.674 56.7026   6
  -1  -6 -20 26.7491 18.1211   4
  -1   6  20 13.0818 15.3996   5
   1   6 -20 25.9585 16.0896   2
   1  -6  20 38.9624 21.3327   6
   1   6 -20 27.2340 19.5458   3
  -1  -6 -18 9.98935 20.1914   4
  -1   6  18 21.1886 13.0842   5
   1   6 -18 9.90433 16.3704   2
   1   6 -18 14.1338 20.2009   3
   1  -6  16 266.233 47.5826   6
  -1  -6 -16 131.012 42.5150   4
   1   6 -16 346.705 60.9080   2
  -1  -6 -16 166.200 39.7052   3
   1   6 -16 246.436 54.9738   3
   1  -6  14 158.946 35.6969   6
  -1   6  14 129.344 28.4168   6
  -1   6  14 220.665 38.4700   5
  -1  -6 -14 69.4288 31.6937   4
   1   6 -14 248.234 54.9737   2
  -1  -6 -14 150.431 34.8274   3
   1   6 -14 242.294 49.4203   3
  -1  -6 -12 94.9543 23.0890   1
   1  -6  12 173.373 36.4134   6
  -1   6  12 148.146 29.9403   6
   1   6 -12 130.124 46.2194   2
  -1   6  12 222.099 38.7803   5
  -1  -6 -12 153.926 45.4757   4
  -1  -6 -12 160.965 34.9173   3
   1   6 -12 212.592 42.9548   3
  -1   6  10 177.005 43.0540   2
   1  -6  10 220.603 35.5782   1
   1  -6  10 344.706 54.1261   6
   1  -6  10 297.255 45.6477   5
  -1   6  10 294.020 47.7409   6
  -1  -6 -10 246.442 54.8215   4
  -1   6  10 345.596 51.6145   5
  -1  -6 -10 162.122 44.0203   3
   1   6 -10 343.487 52.8143   3
   1   6  -8 190.970 30.6097   1
   1  -6   8 173.701 39.9323   6
   1  -6   8 167.878 33.2337   5
  -1  -6  -8 90.8469 35.4044   4
  -1   6   8 173.861 34.6598   5
  -1  -6  -8 177.176 36.0206   3
   1   6  -8 170.859 34.0685   3
   1  -6   6 425.137 63.1716   6
  -1   6   6 383.991 60.6699   6
   1   6  -6 367.071 98.4862   2
   1   6  -6 510.858 48.6211   4
   1   6  -6 387.164 49.3195   3
  -1   6   4 97.0514 32.1758   6
  -1  -6  -4 89.4171 26.5776   5
   1   6  -4 28.2481 26.1293   2
  -1   6   4 157.973 33.4657   5
   1  -6   4 191.231 38.7848   6
   1   6  -4 104.476 24.5840   3
  -1  -6  -2 96.1219 34.1588   4
  -1   6   2 60.2477 24.0501   5
   1   6  -2 22.2960 32.4120   2
  -1  -6  -2 70.1005 24.8167   5
   1   6  -2 57.2466 16.7092   3
  -1  -6   0 929.941 118.509   4
  -1   6   0 894.364 110.785   4
  -1  -6   0 838.414 112.417   5
   1   6   2 76.3165 30.3570   2
   1   6   2 80.4612 28.2601   6
  -1  -6   2 54.1775 23.2826   5
  -1   6  -2 104.945 24.6709   4
  -1   6  -2 28.8329 19.0227   3
   1   6   2 77.9574 22.9805   3
   1   6   4 154.491 39.2470   2
   1   6   4 99.5509 32.3731   6
  -1   6  -4 59.0048 23.5383   4
   1  -6  -4 99.3508 33.3369   3
  -1  -6   4 127.476 35.8116   6
  -1  -6   6 412.366 64.9373   6
   1   6   6 392.983 65.0837   6
  -1  -6   6 462.377 64.0552   5
  -1  -6   6 343.356 40.8458   1
  -1   6  -6 336.893 53.1923   4
   1  -6  -6 439.823 66.2147   3
  -1   6  -6 309.105 51.6975   3
  -1   6  -8 126.550 22.0663   1
  -1  -6   8 168.779 26.9461   1
   1   6   8 180.236 39.5270   6
  -1  -6   8 173.409 36.5318   5
  -1  -6   8 237.515 43.9656   6
   1   6   8 172.899 39.9819   2
  -1   6  -8 204.491 33.5565   4
  -1   6  -8 172.184 32.2685   3
  -1  -6  10 368.171 55.6168   6
  -1  -6  10 295.952 50.0011   5
  -1   6 -10 206.390 36.1227   1
  -1  -6  10 218.548 39.1937   1
   1  -6 -10 325.069 60.3160   4
  -1   6 -10 292.003 41.5492   4
   1  -6 -10 338.654 56.5873   3
  -1   6 -10 260.800 42.9527   3
   1   6  12 183.365 36.8647   6
  -1  -6  12 179.204 36.3584   5
  -1  -6  12 221.582 40.9834   6
   1  -6 -12 218.553 52.1681   4
   1   6  12 157.882 32.9517   5
   1  -6 -12 203.733 43.9148   3
  -1   6 -12 143.493 31.6844   3
   1   6  14 118.921 31.4124   6
  -1  -6  14 155.303 36.5723   6
   1   6  14 179.760 33.9373   5
   1  -6 -14 141.110 42.3683   4
   1  -6 -14 193.964 40.8102   3
  -1   6 -14 210.200 35.1675   3
  -1  -6  16 279.156 47.2047   5
   1   6  16 276.408 41.2176   6
  -1  -6  16 298.369 48.8910   6
   1   6  16 225.185 38.9794   5
   1  -6 -16 253.968 54.9666   4
   1  -6 -16 163.269 41.6541   3
  -1   6 -16 220.020 41.6613   3
   1   6  18 15.5400 9.64118   5
   1   6  18 14.9533 11.6913   6
  -1   6 -18 9.40093 15.5391   2
  -1   6 -18-7.55073 12.5109   3
   1   6  20-5.25877 7.51595   5
   1  -6 -20-10.0366 14.3152   4
  -1  -6  20 17.2065 12.2743   6
   1   6  20 9.44272 9.53273   6
   1  -6 -20 8.83971 12.6109   3
  -1   6 -20 25.6767 17.2599   3
   1   6  22 257.519 42.7422   5
   1  -6 -22 276.783 52.2000   4
  -1   6 -22 274.005 49.4359   2
  -1   6 -22 257.122 51.6021   3
  -1  -6  22 266.890 49.9693   6
   1   6  22 371.639 46.7798   6
   1  -6 -24 67.5727 22.6731   3
   1   6  24 19.5433 13.0751   6
   1   7 -21 98.7083 31.5076   3
   1   7 -19 1644.96 300.251   3
   1  -7  19 3433.60 307.490   6
  -1   7  17 4439.26 502.158   5
  -1  -7 -17 3483.75 506.506   4
   1   7 -17 6299.43 527.378   2
   1   7 -17 4417.93 520.995   3
   1  -7  17 6106.62 513.033   6
  -1   7  15 13339.6 1299.31   5
  -1  -7 -15 8902.67 1301.54   4
   1   7 -15 13223.7 1317.10   3
   1  -7  15 13085.3 1301.94   6
   1   7 -13 174.210 51.8910   2
   1  -7  13 154.584 32.5971   6
   1   7 -13 68.5988 30.4245   3
  -1   7  13 119.481 27.5897   5
  -1  -7 -13 87.6409 31.3053   4
  -1   7  11 96.8565 26.0265   6
   1   7 -11 123.170 49.9842   2
  -1  -7 -11 116.572 34.2671   4
  -1   7  11 185.085 33.4338   5
   1  -7  11 138.619 32.5434   6
   1   7 -11 189.641 38.7900   3
  -1   7   9 4685.10 441.414   5
   1   7  -9 5160.40 522.509   2
  -1  -7  -9 4016.33 449.124   4
   1   7  -9 3794.02 437.748   3
  -1   7   9 4002.81 440.369   6
   1  -7   9 4208.56 444.957   6
  -1   7   7 1946.80 248.917   5
  -1   7   7 2366.75 259.293   2
   1   7  -7 2190.33 316.784   2
  -1  -7  -7 2386.03 262.823   4
   1   7  -7 2491.07 249.677   3
  -1   7   7 2563.43 260.426   6
  -1   7   5 38751.2 3664.45   5
  -1  -7  -5 33154.9 3670.32   4
   1  -7   5 37081.5 3671.30   6
  -1   7   5 37451.6 3671.36   6
   1   7  -5 34087.1 3658.44   3
   1  -7   3 126.533 32.0058   6
  -1  -7  -3 114.755 27.6147   5
  -1   7   3 205.884 35.1037   5
  -1  -7  -3 144.099 36.1998   4
  -1   7   3 78.5325 24.3337   4
   1   7  -3 107.033 24.2870   3
  -1   7   1 989.527 121.934   5
  -1  -7  -1 906.900 118.897   5
   1   7  -1 1260.32 156.609   2
  -1   7   1 917.051 118.095   4
   1   7  -1 914.059 113.699   3
  -1   7   1 1236.30 126.617   3
  -1  -7   1 786.081 111.064   5
  -1   7  -1 1181.69 123.022   5
   1   7   1 1059.33 132.302   2
   1   7   1 842.261 116.811   6
   1   7   1 879.309 107.015   3
  -1   7  -1 917.659 112.216   3
  -1  -7   3 184.640 36.5584   5
   1   7   3 96.0647 29.4609   6
  -1   7  -3 80.7854 24.7989   4
   1   7   3 144.273 28.1041   3
  -1   7  -3 167.812 31.6101   3
  -1  -7   5 40671.7 3557.21   5
   1   7   5 30899.5 3554.74   2
  -1   7  -5 36873.0 3548.64   4
  -1  -7   5 38767.9 3561.05   6
   1   7   5 34220.5 3545.60   3
  -1   7  -5 32866.5 3546.91   3
   1   7   7 2503.83 283.122   6
   1   7   7 2375.94 281.386   2
   1  -7  -7 2604.25 283.427   3
  -1  -7   7 2855.28 284.421   5
  -1   7  -7 2485.74 272.252   3
  -1  -7   9 3552.56 433.338   6
   1   7   9 4342.40 437.202   6
   1  -7  -9 4418.14 438.841   3
  -1   7  -9 3661.62 424.615   3
   1   7  11 147.521 31.5567   6
  -1  -7  11 122.199 31.3190   5
  -1  -7  11 83.1610 26.6005   6
   1   7  11 96.5897 23.5804   5
   1  -7 -11 134.339 31.8592   3
  -1   7 -11 118.934 24.6843   3
   1   7  13 143.311 27.2807   5
  -1  -7  13 145.582 32.9726   5
   1   7  13 114.686 26.9162   6
   1  -7 -13 69.3606 25.2918   3
  -1  -7  13 124.043 29.6321   6
  -1  -7  15 13798.4 1446.30   6
   1  -7 -15 13566.7 1454.94   4
   1   7  15 14814.5 1439.40   5
   1  -7 -15 12673.4 1445.83   3
  -1   7 -15 17394.3 1466.70   2
   1   7  17 5959.51 556.240   5
   1  -7 -17 4052.79 563.754   4
  -1   7 -17 6155.24 573.875   2
   1  -7 -17 5282.31 564.687   3
   1   7  17 5406.56 555.278   6
  -1  -7  17 5185.80 563.724   6
   1  -7 -19 3725.37 372.855   3
   1   7  19 3331.64 358.998   6
   1  -7 -21 207.266 41.4471   3
   1  -8  14 158.102 31.6232   6
  -1   8  14 168.818 31.8092   5
   1   8 -12 16.4212 19.6201   2
   1  -8  12 32.5179 15.7765   6
  -1   8  12 66.4951 18.2111   5
  -1  -8 -12 8.09076 10.4135   4
   1  -8  10 115.269 28.8257   6
  -1   8  10 161.234 30.6735   5
  -1  -8 -10 136.907 33.6230   4
   1   8  -8 113.610 52.4286   2
   1  -8   8 142.181 32.4750   6
  -1   8   8 180.884 33.5246   5
  -1  -8  -8 221.851 40.2426   4
  -1  -8  -6 151.555 37.9177   4
  -1   8   6 210.228 36.3118   4
   1  -8   6 193.626 37.5791   6
  -1   8   4 64.3182 21.6415   6
  -1   8   4 55.5838 17.7423   5
  -1   8   4 32.1662 15.9651   3
  -1   8   4 56.2926 23.8137   2
  -1   8   2 37.5730 18.4811   3
  -1   8   2 97.8461 27.4091   6
   1   8  -2 123.585 40.1001   2
  -1   8   2 119.549 27.6218   5
  -1   8   2 90.5423 23.8625   4
  -1   8   2 132.920 38.2110   2
  -1   8   0 667.578 100.305   2
  -1   8   0 447.252 72.3588   6
  -1   8   0 565.633 73.3965   5
   1   8   0 539.063 75.1720   6
  -1   8   0 467.442 66.7683   4
  -1   8   0 432.775 65.1133   3
  -1   8  -2 97.0971 48.5050   2
  -1  -8   2 55.4747 17.4588   5
   1   8   2 87.2809 23.7970   6
   1   8   2 110.728 30.3231   2
   1   8   4 53.6556 19.3299   6
  -1  -8   4 28.5242 13.8531   5
  -1   8  -4 43.3560 40.0812   2
  -1   8  -4 41.5773 15.3324   3
   1   8   4 41.5529 20.8922   2
  -1   8  -6 210.479 35.3997   3
   1   8   6 221.726 42.2189   6
  -1  -8   6 283.384 42.4840   5
  -1   8  -6 145.499 56.1928   2
  -1  -8   8 219.395 34.8372   5
   1   8   8 182.971 32.7451   6
  -1  -8   8 118.155 28.7170   6
   1   8   8 100.150 24.0299   5
  -1   8  -8 283.103 66.4075   2
  -1   8  -8 111.589 24.0909   3
   1   8  10 196.405 35.4331   6
  -1  -8  10 168.591 33.7686   6
   1   8  10 172.495 29.3521   5
  -1   8 -10 157.761 28.9866   3
  -1   8 -10 142.596 45.5634   2
  -1  -8  12 49.8941 15.8417   6
   1   8  12 24.1387 10.6097   5
   1  -8 -12 20.2177 12.9495   3
  -1   8 -12 64.5192 15.6209   3
   1   8  12 27.4391 14.0518   6
   1  -8 -14 177.729 35.7209   3
   1   8  14 192.502 34.7009   6
  -1   8 -14 215.932 35.5897   3
  -1   9   7 1229.60 142.734   5
  -1   9   5 13148.0 1330.48   4
   1   9  -3 78.7106 27.3209   2
   1   9  -1 558.843 82.7966   2
  -1   9  -1 418.362 77.3779   2
   1   9   1 550.981 74.5778   6
  -1   9  -3 52.5254 27.4856   2
  -1   9  -3 77.0548 18.2531   3
   1   9   5 13009.5 1271.58   6
  -1   9  -5 12222.3 1262.31   3
  -1   9  -7 825.250 97.0039   3
   2   0   0 857276. 87415.1   1
  -2   0   0 823979. 87385.3   6
   2   0   0 874403. 87387.5   6
   2   0   0 862141. 87383.2   5
  -2   0   0 895378. 87391.6   5
   2   0   0 906500. 87401.2   2
  -2   0   0 879440. 87394.3   4
   2   0   0 843423. 87394.5   4
   2   0   0 901755. 87392.9   3
  -2   0   0 879834. 87388.8   3
   2   0   0 899584. 87422.1   1
  -2   0   0 953280. 87429.4   1
  -2   0  -2 1981.00 275.879   1
  -2   0   2 2485.41 296.497   1
   2   0   2 2187.87 272.798   1
  -2   0   2 2725.38 289.185   1
   2   0  -2 2326.20 277.533   1
  -2   0  -2 2429.66 271.484   1
   2   0   2 1915.76 247.526   6
   2   0  -2 2111.83 254.970   6
  -2   0   2 2185.41 259.323   5
   2   0  -2 2528.96 252.426   5
   2   0   2 2498.45 252.109   5
   2   0  -2 2429.59 275.204   2
  -2   0   2 2435.18 264.702   4
  -2   0  -2 2231.76 255.367   3
   2   0  -2 1867.31 261.745   3
  -2   0   2 2037.31 260.478   3
   2   0  -2 2455.62 258.560   4
   2   0   2 2156.83 261.730   2
  -2   0  -4 2914.70 380.822   1
   2   0   4 3181.73 380.162   1
  -2   0   4 3314.62 398.387   1
  -2   0   4 3590.06 394.917   1
  -2   0  -4 3223.62 374.873   1
   2   0   4 3333.70 380.722   1
  -2   0   4 3419.58 358.898   6
   2   0  -4 3441.78 354.883   6
   2   0   4 3093.13 364.395   6
   2   0   4 2850.33 353.401   5
  -2   0  -4 3547.97 361.721   5
  -2   0   4 2907.12 366.320   5
   2   0  -4 4057.80 394.707   2
  -2   0   4 3910.97 373.209   4
  -2   0  -4 3551.64 372.645   4
   2   0  -4 3393.52 389.213   3
   2   0  -4 3425.91 362.752   4
  -2   0   4 3540.68 382.878   3
   2   0   4 3060.08 366.464   2
  -2   0  -4 3961.95 364.638   3
  -2   0   6 19910.5 2305.40   1
   2   0   6 23818.5 2306.50   1
   2   0  -6 27499.8 2314.58   1
   2   0  -6 26049.4 2340.79   1
   2   0   6 22739.8 2302.08   1
  -2   0  -6 21193.3 2294.94   1
  -2   0   6 22990.4 2280.73   6
   2   0  -6 23302.3 2273.38   6
   2   0   6 25274.2 2294.43   6
  -2   0   6 23739.4 2296.49   5
   2   0   6 19102.3 2273.85   5
   2   0  -6 24766.5 2317.27   2
  -2   0   6 20809.6 2286.99   4
  -2   0  -6 22290.0 2290.72   4
   2   0  -6 24061.1 2321.13   3
  -2   0   6 23841.9 2286.53   4
  -2   0  -6 24066.6 2283.33   3
   2   0   6 22404.4 2287.79   2
   2   0   6 20471.3 2278.27   3
   2   0  -8 10426.0 915.535   1
  -2   0   8 9690.50 924.867   1
  -2   0  -8 8500.96 914.082   1
   2   0  -8 9479.42 934.597   1
  -2   0   8 8064.47 908.222   1
   2   0   8 8112.10 902.418   1
  -2   0  -8 8280.91 902.578   1
   2   0   8 8827.56 910.069   1
   2   0  -8 8463.10 878.980   6
   2   0   8 9584.91 905.783   6
  -2   0   8 8343.59 887.611   6
   2   0   8 8623.82 885.850   5
  -2   0   8 8817.35 907.655   5
   2   0  -8 9051.38 923.699   2
  -2   0  -8 9175.73 898.221   4
  -2   0   8 8138.25 890.925   4
  -2   0  -8 8098.86 898.546   3
   2   0  -8 7370.30 923.252   3
   2   0   8 8875.92 894.657   2
  -2   0  10 322195. 30559.7   1
   2   0 -10 326322. 30550.8   1
  -2   0  10 330061. 30563.7   1
   2   0  10 300830. 30548.3   1
  -2   0 -10 297468. 30559.2   1
   2   0 -10 276182. 30567.7   1
   2   0  10 307329. 30552.9   1
  -2   0 -10 316790. 30547.2   1
  -2   0  10 304650. 30534.9   6
   2   0  10 315225. 30551.4   6
   2   0  10 309201. 30528.3   5
   2   0 -10 284809. 30564.1   2
  -2   0 -10 283247. 30539.2   4
   2   0 -10 312980. 30582.1   3
   2   0  10 304376. 30534.7   2
   2   0 -12 33100.0 3783.34   1
   2   0 -12 40609.7 3772.82   1
  -2   0  12 40502.6 3779.70   1
  -2   0  12 41141.7 3782.00   1
   2   0  12 37377.4 3763.23   1
  -2   0 -12 38974.7 3777.57   1
   2   0  12 39663.5 3772.41   1
  -2   0 -12 37822.1 3763.81   1
  -2   0  12 36242.9 3753.94   6
  -2   0  12 32644.6 3763.56   5
   2   0  12 37905.7 3744.48   5
   2   0 -12 33606.6 3778.50   2
   2   0 -12 35281.9 3795.11   3
  -2   0 -12 36839.0 3792.79   3
   2   0  12 37599.5 3748.19   2
  -2   0  14 34337.5 2816.45   1
   2   0  14 33871.3 2800.20   1
  -2   0 -14 35270.5 2802.67   1
   2   0 -14 38529.7 2814.69   1
  -2   0  14 32652.1 2820.59   1
  -2   0  14 30288.9 2792.77   6
   2   0  14 20054.0 2786.68   6
   2   0  14 23073.8 2773.56   5
  -2   0  14 20670.6 2785.52   5
   2   0 -14 21196.8 2798.05   2
  -2   0 -14 28759.6 2791.60   4
   2   0 -14 24408.9 2822.40   3
  -2   0 -14 23370.9 2815.75   3
   2   0  14 30321.7 2776.79   2
  -2   0 -16 3785.65 463.685   1
   2   0 -16 4931.92 504.436   1
  -2   0  16 4875.60 493.773   1
   2   0 -16 5577.48 484.888   1
  -2   0  16 5278.27 487.582   1
  -2   0 -16 4649.70 486.980   1
   2   0  16 4643.14 468.397   1
   2   0  16 4818.78 481.073   1
   2   0  16 4406.73 461.390   6
   2   0  16 3096.39 443.668   5
  -2   0  16 4924.60 470.271   5
  -2   0 -16 3918.67 462.223   4
   2   0 -16 3243.21 481.485   3
  -2   0 -16 2764.78 474.883   3
   2   0  16 4445.97 446.484   2
  -2   0  18 310.187 78.6295   1
  -2   0 -18 362.471 86.3858   1
   2   0  18 286.211 73.4513   1
   2   0 -18 457.872 86.5302   1
   2   0  18 395.593 84.9179   1
  -2   0  18 323.007 77.2627   1
  -2   0 -18 288.659 74.6940   1
   2   0 -18 481.945 100.214   1
  -2   0  18 350.555 72.5837   6
   2   0  18 556.883 76.4166   6
   2   0  18 596.881 70.9791   5
  -2   0  18 740.780 88.4419   5
   2   0 -18 492.042 87.2437   2
   2   0  18 412.928 65.7382   2
   2   0 -18 425.334 88.0315   4
  -2   0 -18 293.866 72.2493   4
   2   0 -18 354.952 96.0926   3
  -2   0 -18 371.273 91.2678   3
  -2   0  20 32389.5 2981.28   6
   2   0  20 36019.8 2970.76   6
   2   0  20 40152.9 2964.77   5
   2   0 -20 40658.3 2998.34   2
   2   0 -20 31632.9 2994.49   4
  -2   0 -20 31057.0 2983.24   4
  -2   0 -20 32745.6 3006.26   3
   2   0 -20 29192.2 3006.94   3
   2   0 -20 25649.8 2986.38   1
  -2   0  20 16389.1 2972.64   1
   2   0  20 20816.3 2974.68   1
  -2   0 -20 21033.3 2984.04   1
  -2   0 -20 24559.7 2979.31   1
  -2   0  20 25087.0 2980.58   1
   2   0  22 28245.4 2844.38   1
  -2   0  22 31992.1 2831.20   6
   2   0  22 28187.0 2815.26   6
  -2   0  22 28313.7 2820.78   5
   2   0  22 29388.1 2810.00   5
   2   0 -22 30749.3 2832.14   2
   2   0 -22 30067.0 2840.73   4
   2   0 -22 25767.1 2845.39   3
  -2   0 -22 26673.2 2840.80   3
   2   0 -22 23228.8 2843.31   1
  -2   0  22 28009.8 2836.12   1
  -2   0 -22 25734.2 2846.38   1
  -2   0 -22 24312.0 2831.55   1
   2   0  22 25934.4 2832.50   1
   2   0 -22 28650.2 2840.74   1
   2   0  24 9819.23 1063.01   6
  -2   0  24 11134.6 1076.72   6
   2   0  24 10091.4 1058.86   5
  -2   0  24 11433.4 1070.15   5
  -2   0 -24 10988.1 1077.90   4
  -2   0  24 11986.4 1086.10   1
  -2   0 -24 9516.91 1084.40   3
   2   0 -24 9783.08 1087.97   3
   2   0 -24 10204.1 1073.83   2
  -2   0  26 117.275 27.4891   5
  -2   0 -26 98.5398 29.1065   4
   2   0  26 154.185 27.0862   5
   2   0 -26 125.408 38.5018   3
  -2   0 -26 80.2597 32.4413   3
   2   0  26 130.637 26.0771   6
  -2   0 -28 869.891 101.027   4
  -2   0  28 768.145 92.0712   5
  -2   0 -28 549.382 98.9712   3
   2   0 -28 797.289 107.331   3
  -2   0  28 702.276 95.4940   6
  -2   0 -30 3809.99 385.506   4
  -2   0  30 3750.68 377.635   5
   2   0 -30 2965.67 385.844   3
   2   0  30 3561.48 374.682   6
  -2   0  30 3904.41 383.310   6
  -2  -1 -31 8.50776 12.1252   3
  -2  -1 -31-6.62486 12.1892   4
   2  -1  29 18.5751 9.40452   6
   2   1 -29 8.36050 13.7892   3
  -2  -1 -29-9.63533 13.7628   3
  -2   1  29 4.58583 3.88333   5
   2  -1  27 40.3502 15.3784   6
  -2   1  27 25.3701 14.2561   6
   2   1 -27 9.66209 18.1279   3
  -2  -1 -27 75.8100 28.4024   3
  -2  -1 -27 15.5911 13.3103   4
  -2   1  27 40.3744 13.6026   5
   2   1 -25 35.0116 18.0558   2
   2  -1  25 22.7993 12.1144   6
  -2   1  25 40.6098 19.6717   6
   2   1 -25 33.3659 22.7440   3
  -2  -1 -25 36.6206 20.4531   3
  -2   1  25 44.9577 15.8110   5
  -2  -1 -25 72.8937 22.4352   4
   2  -1  23 305.385 47.8514   6
   2  -1  23 367.277 46.3822   5
  -2  -1 -23 234.226 51.8196   4
  -2   1  23 242.572 44.0172   5
   2  -1  23 362.085 61.3369   1
   2   1 -23 294.416 58.2512   1
   2   1 -23 181.524 55.6196   3
  -2  -1 -23 288.765 61.3310   3
   2  -1  21 15.7077 22.3866   1
   2   1 -21-21.9373 25.5278   1
  -2   1  21-10.4088 12.1124   1
   2   1 -21-11.3917 18.7471   2
  -2   1  21 7.93465 14.5991   6
   2  -1  21-6.89866 9.83200   6
  -2   1  21-6.64212 10.9308   5
   2  -1  21 4.95006 9.10776   5
  -2  -1 -21 10.0886 16.6026   4
   2  -1  21 11.2048 13.0387   1
  -2  -1 -21-19.8848 23.1393   1
   2   1 -21 12.5130 14.5610   1
  -2  -1 -21 15.4468 25.4204   3
   2   1 -21 14.8489 17.2791   3
   2  -1  19 16.0990 19.2796   1
  -2   1  19 37.6444 23.5325   1
  -2  -1 -19 36.3657 24.8529   1
   2   1 -19-23.3217 27.5182   1
   2   1 -19 26.4140 22.2065   2
   2  -1  19-9.38003 14.1229   2
   2  -1  19 77.8232 24.3890   6
  -2   1  19 34.3903 17.9172   6
  -2  -1 -19 68.9655 28.7369   4
   2  -1  19 54.5005 17.4153   5
  -2   1  19 19.6074 32.5873   1
   2  -1  19 38.8069 26.4670   1
  -2  -1 -19 79.1859 40.1595   1
   2   1 -19 13.2552 19.4325   1
  -2  -1 -19 72.6471 36.8879   3
  -2   1  17 210.345 66.4473   1
   2  -1  17 150.429 47.9329   1
  -2  -1 -17 206.251 61.6118   1
   2   1 -17 233.262 56.5958   1
   2  -1  17 301.452 67.9823   1
  -2  -1 -17 162.525 45.5006   1
  -2   1  17 248.279 56.9655   1
   2   1 -17 423.699 90.5787   1
  -2   1  17 214.935 49.3893   6
   2  -1  17 356.299 45.3023   5
   2   1 -17 212.632 56.5731   2
   2  -1  17 206.740 45.9168   2
  -2   1  17 379.657 56.8778   5
  -2  -1 -17 211.906 56.5297   4
  -2  -1 -17 320.475 79.1492   3
   2   1 -17 196.294 63.9769   3
  -2   1  15-17.7251 21.0814   1
  -2  -1 -15 17.5423 29.1959   1
   2  -1  15 44.6351 24.6807   1
   2  -1  15 73.5853 29.0173   6
  -2   1  15 45.7278 22.9927   6
   2  -1  15 75.9561 26.3464   2
   2   1 -15 35.0722 25.3694   2
   2   1 -15 22.4761 26.5153   1
  -2   1  15 52.8335 26.9762   1
   2  -1  15 41.2902 17.5376   5
  -2   1  15 30.4289 22.5073   5
  -2  -1 -15 14.8530 24.8287   4
   2   1 -15 22.3697 32.1777   3
  -2  -1 -15 25.4183 29.8977   3
  -2   1  13 2249.59 254.088   1
  -2   1  13 2051.17 261.276   1
  -2  -1 -13 1978.02 242.859   1
   2  -1  13 1965.37 244.726   1
   2   1 -13 2362.26 254.027   1
  -2  -1 -13 2512.52 270.257   1
   2  -1  13 1950.26 254.233   1
  -2   1  13 1357.87 228.863   6
   2  -1  13 2576.42 260.584   6
   2  -1  13 2970.55 238.884   5
   2  -1  13 2429.28 230.473   5
   2   1 -13 1180.22 248.875   2
  -2  -1 -13 1367.74 240.871   4
   2   1 -13 1592.13 268.617   3
  -2  -1 -13 2977.89 340.848   3
   2  -1  13 2115.35 238.553   2
   2   1 -11 240.912 47.8566   1
  -2  -1 -11 135.248 44.0727   1
  -2   1  11 101.086 40.8957   1
   2  -1  11 133.666 41.0928   1
   2   1 -11 195.393 60.1740   1
  -2   1  11 139.717 40.9939   1
   2  -1  11 214.441 50.7080   1
  -2  -1 -11 179.970 42.1679   1
   2  -1  11 222.235 56.8582   6
   2  -1  11 153.098 28.2720   5
   2   1 -11 106.672 45.9297   2
   2  -1  11 145.089 38.2632   2
  -2   1  11 157.299 46.0641   5
  -2  -1 -11 152.872 48.5055   4
   2   1 -11 98.5367 52.2086   3
  -2  -1 -11 76.5847 95.8931   3
  -2  -1  -9 231.453 62.1145   1
   2  -1   9 356.345 62.9537   1
   2   1  -9 196.123 52.3138   1
  -2   1   9 279.530 61.5120   1
   2  -1   9 315.646 66.4895   1
   2   1  -9 266.965 72.1796   1
  -2  -1  -9 365.285 62.3108   1
  -2   1   9 329.603 48.0569   6
   2  -1   9 403.192 80.5132   6
  -2  -1  -9 268.045 55.8106   5
   2  -1   9 362.557 49.4180   5
   2   1  -9 244.083 73.2004   2
  -2  -1  -9 474.750 69.2279   2
  -2   1   9 318.443 67.2969   5
  -2  -1  -9 404.195 70.0953   4
  -2  -1  -9 568.312 160.030   3
  -2  -1  -7 209.781 56.7272   1
  -2   1   7 290.861 58.9399   1
  -2  -1  -7 212.260 50.6991   1
   2  -1   7 304.923 63.4165   1
   2   1  -7 162.024 58.4022   1
  -2   1   7 224.404 57.4219   1
  -2   1   7 223.148 34.7326   6
   2  -1   7 479.616 91.0406   6
  -2  -1  -7 295.461 54.1494   5
   2  -1   7 317.338 34.7174   5
   2  -1   7 218.455 30.9023   5
   2  -1   7 266.158 53.4705   2
  -2  -1  -7 172.656 47.0152   2
   2   1  -7 219.626 67.4730   2
  -2   1   7 264.725 61.9382   5
  -2  -1  -7 167.709 49.7959   4
   2   1  -7 322.064 76.4583   3
  -2  -1  -7 230.570 98.1438   3
  -2   1   5 863.335 142.846   1
  -2  -1  -5 760.424 142.458   1
   2  -1   5 1025.38 140.050   1
   2   1  -5 1219.19 170.624   1
   2   1  -5 1028.80 145.710   1
  -2   1   5 1115.41 150.557   1
   2  -1   5 928.260 141.041   1
  -2  -1  -5 1075.45 139.913   1
   2  -1   5 1471.13 191.520   6
   2  -1   5 1047.79 110.652   5
  -2  -1  -5 1117.18 139.395   5
  -2   1   5 966.996 138.657   5
  -2  -1  -5 949.798 138.542   2
   2   1  -5 1351.25 177.938   2
  -2  -1  -5 1006.27 143.424   4
  -2  -1  -5 1120.71 164.707   3
   2   1  -5 945.783 149.098   3
   2   1  -5 1173.43 123.032   4
  -2   1   5 973.758 138.599   4
   2  -1   5 1070.65 139.077   2
  -2  -1  -3 2667.68 377.518   1
   2   1  -3 3758.18 399.826   1
   2   1  -3 3259.49 373.558   1
   2  -1   3 2954.99 374.103   1
  -2   1   3 3906.31 388.174   1
  -2  -1  -3 3099.86 366.654   1
   2  -1   3 3738.49 411.127   6
   2  -1   3 3360.58 341.396   5
  -2   1   3 3244.14 357.297   5
  -2  -1  -3 2593.20 362.811   5
   2   1  -3 3327.51 394.992   2
  -2  -1  -3 3753.07 368.001   4
   2   1  -3 3682.18 357.627   4
  -2  -1  -3 3030.35 340.914   3
   2   1  -3 3410.29 368.527   3
  -2   1   3 3491.52 369.143   4
  -2  -1  -3 3496.45 340.819   3
   2  -1   3 3259.18 366.856   2
  -2  -1  -1 867.667 123.743   1
  -2  -1  -1 825.648 133.329   1
   2   1  -1 797.037 122.182   1
  -2   1   1 742.543 127.429   1
  -2   1   1 824.109 128.431   1
   2   1  -1 900.578 136.738   1
   2  -1   1 569.256 119.505   1
  -2   1   1 712.684 93.2258   6
   2   1  -1 726.217 111.734   6
  -2  -1  -1 931.094 121.948   5
   2  -1   1 1089.83 107.884   5
   2   1  -1 918.749 137.554   2
   2   1  -1 784.007 103.688   4
  -2  -1  -1 913.934 117.093   4
  -2  -1  -1 769.166 95.0818   3
   2   1  -1 1007.16 108.081   3
   2  -1   1 816.867 124.419   3
   2  -1   1 843.271 121.331   1
   2   1   1 562.596 119.238   1
   2  -1  -1 824.279 120.024   1
  -2  -1   1 937.041 130.463   1
   2   1   1 932.032 130.913   1
  -2  -1   1 842.179 141.462   1
  -2   1  -1 691.879 121.884   1
  -2   1  -1 702.925 114.921   1
  -2   1  -1 613.405 93.9594   6
   2  -1  -1 988.755 97.5346   6
  -2   1  -1 837.745 100.978   5
  -2  -1   1 728.686 116.662   5
   2   1   1 677.405 117.523   6
   2   1   1 986.397 133.804   2
  -2  -1   1 823.869 107.067   4
  -2   1  -1 795.542 118.068   4
   2  -1  -1 817.022 122.376   3
   2   1   1 833.463 92.9698   3
  -2  -1   1 955.402 112.740   3
   2  -1  -1 921.805 117.093   2
   2  -1  -3 2790.49 380.841   1
   2  -1  -3 3075.28 370.394   1
  -2  -1   3 3182.06 391.171   1
   2   1   3 3421.90 380.797   1
   2   1   3 3283.12 374.979   1
  -2   1  -3 3171.09 366.900   1
  -2  -1   3 4302.77 394.746   1
  -2  -1   3 3705.50 376.069   6
   2   1   3 3073.19 374.062   6
  -2   1  -3 3573.91 362.231   6
  -2   1  -3 3183.45 343.235   5
  -2  -1   3 3169.82 371.480   5
   2   1   3 3748.36 379.900   2
  -2   1  -3 3074.33 367.373   4
  -2  -1   3 3766.49 404.531   3
   2  -1  -3 3184.70 382.898   3
   2  -1  -3 3544.44 370.961   2
  -2  -1   5 1237.31 169.794   1
   2  -1  -5 1241.81 155.867   1
  -2   1  -5 747.481 140.001   1
   2   1   5 1251.42 158.177   1
   2  -1  -5 1054.56 162.306   1
  -2   1  -5 990.987 143.176   1
   2   1   5 892.727 142.394   6
  -2   1  -5 1449.30 123.590   5
  -2  -1   5 1069.11 148.517   5
   2   1   5 1030.17 140.839   2
  -2   1  -5 1178.33 145.596   4
  -2  -1   5 1072.63 128.623   4
   2  -1  -5 1121.73 165.386   3
  -2   1  -5 1012.55 139.933   3
   2   1   5 916.222 121.627   3
  -2  -1   5 1132.91 193.992   3
   2  -1  -5 1194.97 146.334   2
   2  -1  -7 341.324 61.9970   1
  -2   1  -7 293.340 63.0455   1
  -2  -1   7 152.506 50.4647   1
   2   1   7 195.997 50.5319   1
  -2  -1   7 341.259 76.4846   1
   2   1   7 298.567 58.5541   1
  -2   1  -7 363.914 60.8431   1
   2  -1  -7 315.642 75.6399   1
  -2  -1   7 265.174 55.5528   6
   2  -1  -7 222.203 39.5548   6
   2   1   7 268.773 54.2102   6
  -2  -1   7 284.767 56.5953   5
   2   1   7 242.994 47.8156   2
  -2  -1   7 292.791 45.3242   4
  -2   1  -7 214.822 49.9665   4
  -2  -1   7 219.672 40.1025   4
  -2   1  -7 332.221 54.5294   3
   2  -1  -7 373.293 78.4196   3
   2   1   7 284.812 40.8374   3
  -2  -1   9 270.125 53.6363   6
   2  -1  -9 234.177 57.2909   2
  -2  -1   9 191.200 57.9165   1
   2  -1  -9 328.053 69.1633   1
  -2   1  -9 241.043 54.0083   1
  -2  -1   9 357.640 68.4763   5
  -2   1  -9 266.754 51.6380   3
   2  -1  -9 181.226 56.7633   3
   2   1   9 391.825 52.1824   2
   2  -1  -9 243.990 58.5367   1
   2   1   9 244.102 55.3448   1
  -2  -1   9 252.708 57.3694   1
   2   1  11 211.424 45.4771   1
  -2  -1  11 194.035 47.7584   1
  -2   1 -11 137.581 40.1212   1
   2  -1 -11 90.8054 29.3096   6
  -2  -1  11 112.619 34.5474   6
   2   1  11 172.705 37.8243   6
   2  -1 -11 110.027 37.6068   2
   2  -1 -11 147.097 46.7916   1
  -2  -1  11 204.052 53.5625   1
   2   1  11 98.3271 34.9683   1
  -2   1 -11 107.381 35.4991   1
  -2  -1  11 184.224 31.9827   4
  -2  -1  11 198.140 48.2334   5
  -2   1 -11 106.766 30.5066   4
  -2  -1  11 129.770 27.9047   4
  -2   1 -11 131.738 39.0002   3
   2  -1 -11 91.9569 45.0784   3
   2  -1 -13 1933.62 264.549   1
  -2   1 -13 2156.69 251.344   1
  -2  -1  13 1833.92 254.205   1
   2  -1 -13 2249.30 255.654   1
   2   1  13 2381.60 253.438   1
  -2   1 -13 1945.08 255.120   1
  -2  -1  13 2465.19 268.918   1
   2   1  13 2151.03 253.861   1
  -2  -1  13 2164.94 247.842   6
   2   1  13 2122.34 244.779   6
  -2  -1  13 2964.43 271.453   5
   2   1  13 2075.39 236.901   5
   2  -1 -13 2086.89 251.946   2
   2  -1 -13 2717.80 274.898   4
  -2  -1  13 2216.23 233.335   4
  -2   1 -13 1774.73 235.551   4
  -2   1 -13 1822.32 253.259   3
   2  -1 -13 2246.24 275.687   3
  -2  -1  13 1861.43 227.435   4
   2   1  13 2144.93 228.487   2
  -2  -1  15 49.6346 30.7778   1
   2  -1 -15 56.8604 29.0083   1
  -2   1 -15 46.7448 29.0260   1
   2   1  15 35.1734 25.9249   1
   2   1  15 38.7488 22.9978   6
  -2  -1  15 24.5670 27.1239   6
   2  -1 -15 90.1799 32.1238   2
   2   1  15 41.6780 14.4693   2
   2   1  15 125.707 38.3870   1
  -2  -1  15 50.1292 33.9835   1
   2  -1 -15 17.1711 20.4906   1
   2   1  15 60.8895 24.6767   5
   2  -1 -15 65.5658 38.4175   4
  -2  -1  15 60.1106 30.6269   5
  -2   1 -15 8.58258 16.4307   4
  -2  -1  15 49.3025 21.3953   4
   2  -1 -15-19.5100 28.1737   3
  -2   1 -15 67.0123 34.0701   3
  -2  -1  17 236.478 60.6680   1
  -2   1 -17 205.600 58.8962   1
   2   1  17 249.235 58.1883   1
  -2  -1  17 384.419 68.0794   6
   2   1  17 202.316 50.0900   6
   2   1  17 198.524 36.2130   2
   2  -1 -17 254.976 54.6381   2
   2   1  17 194.958 56.3777   1
  -2  -1  17 153.068 54.2212   1
   2  -1 -17 223.516 64.7497   1
   2   1  17 316.170 52.1120   5
   2  -1 -17 275.506 64.3917   4
  -2   1 -17 292.994 53.9880   4
  -2   1 -17 405.903 83.1477   3
   2  -1 -17 78.1198 51.5340   3
  -2  -1  19 50.3512 34.0704   1
  -2   1 -19 15.7475 18.7684   1
   2   1  19-14.8269 21.5171   1
  -2  -1  19 40.2094 24.9920   6
   2   1  19 37.8328 14.6048   2
   2  -1 -19 105.882 32.8499   2
   2   1  19 46.1595 28.5990   1
  -2  -1  19 34.2342 24.7302   1
  -2   1 -19 31.2775 26.0540   1
   2  -1 -19 49.4475 30.5965   1
  -2  -1  19 82.9405 36.1971   5
   2  -1 -19 15.1265 18.0636   4
  -2   1 -19 33.3570 26.1937   4
  -2   1 -19 20.9905 17.7417   3
  -2  -1  21-12.7922 21.0531   6
   2   1  21 8.94586 14.7237   6
   2  -1 -21 16.8901 15.5399   2
  -2  -1  21-15.4877 25.4888   1
   2   1  21-14.4389 11.8831   1
  -2   1 -21-14.7383 12.1293   1
   2  -1 -21-15.1950 12.5051   1
  -2  -1  21 12.0867 28.1308   5
   2  -1 -21-13.6588 22.4792   4
   2   1  21-8.04450 14.8030   5
  -2   1 -21-11.8446 13.7851   4
  -2  -1  21 15.7985 13.0016   1
   2  -1 -21-14.1608 20.1832   1
   2   1  23 373.882 54.0719   5
  -2  -1  23 245.116 57.3587   6
   2   1  23 352.771 54.4739   6
  -2  -1  23 229.362 60.2286   1
  -2   1 -23 323.637 67.8490   1
  -2   1 -23 267.503 69.0581   3
   2  -1 -23 253.242 66.1528   3
  -2  -1  23 276.679 55.8289   5
   2  -1 -23 310.799 62.3408   4
  -2   1 -23 313.250 57.7449   4
   2   1  25 24.9499 13.1931   6
  -2  -1  25 40.7896 20.9390   6
  -2   1 -25 40.1141 20.2045   2
   2   1  25 56.1679 17.1373   5
  -2  -1  25 43.7585 21.9710   5
  -2   1 -25 34.4801 22.7837   4
   2  -1 -25 63.1183 24.8076   4
  -2   1 -25 28.1980 20.4883   3
   2  -1 -25 41.0518 30.0577   3
   2  -1 -27 36.5692 18.9107   4
   2   1  27 52.5153 15.3010   5
  -2  -1  27 51.5134 19.6149   5
  -2   1 -27 15.4495 13.4045   4
   2  -1 -27 69.7768 30.5576   3
  -2   1 -27 61.9248 25.3217   3
   2   1  27 21.6935 12.5490   6
  -2  -1  27 61.4522 22.0839   6
  -2  -1  29 19.0315 12.8690   5
   2   1  29 21.2950 10.0187   5
  -2   1 -29 10.6733 12.5054   3
   2  -1 -29 9.86533 11.5721   3
  -2  -1  29 30.1913 15.2825   6
   2   1  29 4.79590 8.02591   6
  -2  -1  31-5.43740 7.77121   5
  -2  -1  31-6.48160 9.25589   6
  -2  -2 -30 2571.38 324.980   3
  -2  -2 -30 3300.10 322.479   4
  -2   2  30 2953.55 310.683   5
   2  -2  28 617.971 77.9148   6
  -2   2  28 658.744 76.2969   5
  -2  -2 -28 774.828 89.5115   4
  -2  -2 -28 652.294 97.0793   3
   2   2 -26 181.908 42.4191   2
   2  -2  26 217.530 36.5566   6
  -2  -2 -26 131.937 43.6925   3
  -2  -2 -26 118.551 34.5634   4
  -2   2  26 213.415 33.4683   5
  -2   2  24 8937.50 945.278   5
  -2  -2 -24 9524.61 958.426   4
   2   2 -24 9352.95 961.555   2
  -2  -2 -24 10402.1 989.081   3
   2  -2  24 9484.87 951.933   6
  -2   2  24 9139.76 947.926   6
  -2   2  22 24028.8 2536.76   5
  -2  -2 -22 27205.3 2551.66   4
  -2  -2 -22 29666.1 2593.93   3
  -2   2  22 24301.6 2537.28   6
  -2   2  20 33182.8 2957.41   6
   2  -2  20 37022.1 2971.03   6
  -2   2  20 32913.0 2958.36   5
   2  -2  20 18825.5 2949.82   5
  -2  -2 -20 34795.9 2973.86   4
  -2  -2 -20 36477.6 3036.30   3
   2   2 -20 25445.2 2977.30   3
   2  -2  20 36464.6 2974.96   1
   2   2 -20 22825.5 2962.42   1
   2  -2  18 159.448 49.2112   1
  -2   2  18 161.958 39.1914   1
   2   2 -18 160.735 67.5064   1
   2  -2  18 178.112 41.3372   6
  -2   2  18 99.3075 26.5645   6
   2   2 -18 120.457 45.0114   2
   2  -2  18 153.602 30.0846   5
  -2   2  18 125.092 31.4728   5
  -2   2  18 168.032 58.9041   1
   2  -2  18 150.032 39.7950   1
   2   2 -18 111.062 34.4409   1
  -2  -2 -18 160.643 53.9823   1
  -2  -2 -18 166.993 63.5395   3
   2   2 -18 98.5883 40.5761   3
   2   2 -16 1203.91 169.914   1
   2  -2  16 1084.11 137.015   1
   2  -2  16 818.469 116.782   6
  -2   2  16 928.603 105.189   6
   2  -2  16 990.283 102.113   5
   2  -2  16 671.672 94.3399   5
  -2   2  16 1025.40 115.008   5
   2   2 -16 917.931 135.559   2
  -2  -2 -16 675.982 90.9286   2
  -2  -2 -16 997.832 125.560   4
   2  -2  16 638.112 110.494   1
  -2  -2 -16 916.414 114.963   1
   2   2 -16 860.729 121.309   1
  -2   2  16 698.713 108.999   1
  -2  -2 -16 706.327 126.843   1
  -2   2  16 771.636 133.535   1
   2  -2  16 557.276 103.983   2
   2   2 -16 937.339 148.031   3
   2   2 -14 37544.5 3649.80   1
  -2  -2 -14 34347.0 3598.34   1
   2   2 -14 35199.3 3604.43   1
   2  -2  14 30982.3 3600.28   1
  -2  -2 -14 35195.7 3621.36   1
   2  -2  14 33149.6 3615.29   1
   2  -2  14 34674.9 3613.67   6
  -2   2  14 35861.0 3590.63   6
   2  -2  14 41047.2 3582.62   5
  -2   2  14 40486.2 3609.75   5
   2  -2  14 35848.1 3579.61   5
  -2  -2 -14 37957.1 3592.26   2
   2   2 -14 38925.0 3645.86   2
  -2  -2 -14 35192.6 3618.73   4
  -2  -2 -14 23145.2 3628.47   3
   2   2 -14 34620.1 3644.96   3
   2  -2  14 32355.0 3599.06   2
  -2   2  12 37014.1 3841.97   1
  -2   2  12 40479.2 3857.41   1
   2   2 -12 40669.2 3846.39   1
   2  -2  12 36198.5 3838.73   1
  -2  -2 -12 38378.7 3856.00   1
   2   2 -12 41484.0 3880.17   1
   2  -2  12 39565.3 3853.83   1
  -2  -2 -12 41492.9 3841.90   1
   2  -2  12 29102.6 3844.67   6
  -2   2  12 42799.1 3831.71   6
  -2  -2 -12 32869.0 3835.76   2
   2   2 -12 34065.2 3885.61   2
  -2  -2 -12 32924.0 3860.53   4
   2   2 -12 38575.4 3905.59   3
  -2  -2 -12 35592.3 3876.83   3
   2  -2  12 34663.8 3839.83   2
  -2   2  10 277122. 26122.9   1
  -2   2  10 264716. 26115.5   1
  -2  -2 -10 241691. 26122.6   1
   2   2 -10 285000. 26147.6   1
   2  -2  10 274556. 26126.4   1
   2  -2  10 244101. 26125.8   6
  -2   2  10 404053. 26160.1   5
   2   2 -10 248645. 26164.8   2
  -2  -2 -10 217071. 26113.2   2
  -2  -2 -10 198051. 26134.9   4
   2   2 -10 339435. 26213.1   3
  -2  -2 -10 275678. 26137.6   3
   2  -2  10 252925. 26115.8   2
  -2   2   8 2173.65 286.701   1
   2   2  -8 2488.26 312.707   1
   2   2  -8 2762.43 290.199   1
  -2   2   8 2284.62 284.936   1
   2  -2   8 2655.10 287.970   1
  -2  -2  -8 2218.54 293.874   1
  -2  -2  -8 2634.49 285.334   1
   2  -2   8 2338.99 292.264   1
   2  -2   8 2473.65 296.335   6
  -2   2   8 3496.81 279.519   6
  -2   2   8 3451.71 331.480   5
  -2  -2  -8 2725.60 292.676   5
  -2  -2  -8 2642.04 298.824   2
   2   2  -8 2429.10 343.054   2
  -2  -2  -8 1790.70 308.125   4
  -2  -2  -8 2115.57 283.567   3
   2   2  -8 2445.07 353.634   3
   2  -2   8 2285.42 292.423   2
  -2   2   6 1417.04 166.371   1
  -2  -2  -6 596.741 152.101   1
   2   2  -6 1463.49 166.996   1
   2   2  -6 1640.91 197.515   1
   2  -2   6 1173.97 158.288   1
  -2  -2  -6 1529.71 164.012   1
  -2   2   6 1688.29 177.565   1
   2  -2   6 1140.34 162.213   1
   2  -2   6 1641.26 173.160   6
  -2   2   6 1223.00 138.266   6
  -2   2   6 1095.54 140.500   6
  -2   2   6 2062.23 215.773   5
  -2  -2  -6 1495.85 186.183   5
  -2  -2  -6 1760.34 214.431   4
   2   2  -6 1365.94 141.758   4
  -2  -2  -6 1334.47 150.393   3
   2   2  -6 1686.90 243.403   3
   2  -2   6 1751.68 180.458   2
  -2   2   4 41242.7 3846.54   1
  -2  -2  -4 34836.4 3851.63   1
   2   2  -4 37464.1 3866.31   1
   2   2  -4 45626.6 3849.50   1
   2  -2   4 39535.4 3841.68   1
   2  -2   4 34388.1 3839.99   1
  -2   2   4 40289.5 3847.62   1
  -2  -2  -4 39565.6 3838.68   1
   2  -2   4 35044.6 3833.48   6
  -2   2   4 26767.2 3854.94   5
  -2  -2  -4 37330.1 3849.58   5
   2   2  -4 42000.8 3905.50   2
   2   2  -4 40174.2 3822.24   4
  -2  -2  -4 48369.4 3901.01   4
  -2   2   4 38816.4 3845.38   4
   2   2  -4 38751.9 3897.15   3
   2  -2   4 33448.8 3847.33   2
  -2  -2  -2 7844.60 1019.26   1
   2   2  -2 6464.17 1013.54   1
   2   2  -2 9536.87 1014.64   1
   2  -2   2 10844.4 1011.18   1
   2  -2   2 10983.0 1021.67   1
  -2   2   2 9880.20 1016.90   1
  -2  -2  -2 8224.14 1007.74   1
   2  -2   2 8737.16 997.023   6
  -2   2   2 11446.4 991.768   6
  -2   2   2 13079.2 1042.06   5
  -2  -2  -2 11049.3 1030.58   5
   2   2  -2 11730.2 1057.58   2
  -2  -2  -2 10712.8 1054.69   4
   2   2  -2 8501.94 990.330   4
   2  -2   2 10046.4 1032.42   3
  -2   2   2 11013.4 1021.88   4
   2   2  -2 10543.3 1021.49   3
   2  -2   2 9974.05 1018.21   2
   2  -2   0 741476. 72661.8   1
   2   2   0 836064. 72681.7   1
  -2  -2   0 727826. 72687.6   1
  -2  -2   0 708043. 72673.9   1
   2  -2   0 752061. 72668.7   1
  -2   2   0 716467. 72660.9   1
   2   2   0 777607. 72671.5   1
   2  -2   0 727886. 72649.5   6
  -2   2   0 763843. 72655.7   6
   2  -2   0 666226. 72649.7   5
  -2  -2   0 752627. 72677.7   5
  -2   2   0 696299. 72657.0   5
   2   2   0 698469. 72691.0   2
  -2   2   0 739575. 72670.8   4
   2  -2   0 785673. 72685.9   3
   2  -2   0 660691. 72666.6   2
  -2   2  -2 9015.94 968.024   1
   2  -2  -2 8569.79 966.996   1
   2  -2  -2 6958.94 960.700   1
  -2  -2   2 8583.72 985.847   1
   2   2   2 8759.97 978.425   1
   2   2   2 10561.0 977.565   1
  -2  -2   2 8990.86 972.623   1
  -2   2  -2 9851.18 964.254   1
  -2   2  -2 11585.8 980.973   6
   2  -2  -2 8766.48 942.756   6
   2   2   2 9115.75 983.329   6
  -2  -2   2 8260.75 977.145   6
  -2   2  -2 9317.34 943.277   5
  -2  -2   2 12452.7 990.436   4
  -2   2  -2 10100.0 975.104   4
   2  -2  -2 9420.66 984.712   3
   2  -2  -2 11509.0 979.115   2
  -2  -2   2 9639.06 942.774   3
  -2   2  -4 35528.5 3814.46   1
   2  -2  -4 37938.1 3817.70   1
   2  -2  -4 33089.1 3824.36   1
   2   2   4 36291.1 3823.64   1
  -2  -2   4 34173.2 3834.78   1
   2   2   4 41442.4 3826.52   1
  -2  -2   4 40971.3 3829.12   1
  -2   2  -4 38576.8 3816.47   1
  -2  -2   4 33614.3 3827.86   6
  -2  -2   4 43652.2 3832.10   5
   2   2   4 41798.0 3832.40   2
  -2   2  -4 40901.3 3820.08   4
  -2  -2   4 38045.6 3814.24   4
   2  -2  -4 36665.4 3840.06   3
   2  -2  -4 38451.3 3820.47   2
  -2  -2   4 37274.2 3799.84   3
  -2  -2   6 1479.44 194.745   1
  -2  -2   6 1589.15 184.114   1
   2  -2  -6 1533.99 190.774   1
   2   2   6 1484.50 180.186   1
  -2   2  -6 1308.21 173.245   1
   2  -2  -6 1247.94 170.261   1
  -2   2  -6 1549.04 176.441   1
   2   2   6 1199.80 171.009   1
   2   2   6 1436.50 184.067   6
  -2  -2   6 1496.81 187.319   6
  -2  -2   6 1625.39 187.050   5
   2   2   6 1689.15 182.592   2
  -2   2  -6 1687.11 176.456   4
  -2  -2   6 1021.29 157.127   4
   2  -2  -6 1682.57 202.218   3
   2   2   6 1466.49 155.576   3
   2  -2  -6 1391.69 174.433   2
  -2   2  -6 1341.04 172.082   3
  -2  -2   8 2362.66 276.142   1
  -2   2  -8 2640.33 264.823   1
   2  -2  -8 2385.02 255.860   1
   2   2   8 2083.94 256.479   1
   2  -2  -8 2531.48 273.546   1
  -2   2  -8 2728.14 264.712   1
   2   2   8 2026.75 252.938   1
   2   2   8 2582.19 263.615   6
  -2  -2   8 2362.38 264.631   6
  -2  -2   8 2671.31 264.955   5
   2   2   8 2271.51 247.147   2
  -2   2  -8 1964.62 246.701   4
  -2  -2   8 2091.59 229.767   4
  -2  -2   8 1982.04 231.233   4
   2   2   8 1920.38 243.697   3
   2  -2  -8 2682.24 260.432   2
  -2   2  -8 2471.51 257.044   3
   2   2  10 262074. 27149.9   1
   2   2  10 302960. 27153.9   6
   2  -2 -10 255908. 27133.7   6
  -2  -2  10 254669. 27154.5   5
   2  -2 -10 303428. 27180.7   4
  -2   2 -10 253730. 27144.3   4
   2  -2 -10 299905. 27152.8   2
  -2   2 -10 308581. 27151.4   3
   2   2  10 270226. 27134.7   2
  -2   2 -10 265690. 27157.0   1
  -2  -2  10 246391. 27153.5   1
   2  -2 -10 275815. 27154.6   1
  -2  -2  10 276078. 27170.6   1
   2   2  10 284739. 27155.5   1
  -2   2 -10 265461. 27156.6   1
   2  -2 -10 263372. 27163.8   1
   2   2  12 38079.5 3964.42   1
  -2  -2  12 43053.2 3976.30   1
   2  -2 -12 44641.8 3974.82   1
  -2   2 -12 39517.2 3973.95   1
  -2  -2  12 39769.0 3985.18   1
  -2   2 -12 41036.7 3973.00   1
   2   2  12 35298.8 3958.92   6
  -2  -2  12 38416.0 3966.58   6
  -2  -2  12 40444.2 3971.31   5
  -2   2 -12 42695.3 3956.57   4
   2  -2 -12 40705.1 3990.27   3
   2  -2 -12 36855.4 3958.69   2
   2   2  12 37675.1 3941.78   2
  -2   2 -12 40249.7 3961.33   3
   2  -2 -14 33089.0 3390.23   1
  -2  -2  14 37131.4 3404.63   1
  -2  -2  14 37948.1 3393.77   1
   2  -2 -14 33268.5 3385.74   1
  -2   2 -14 33056.3 3385.60   1
   2   2  14 36669.7 3382.32   1
  -2  -2  14 30457.6 3375.75   6
   2   2  14 39836.1 3373.97   6
   2   2  14 35709.5 3369.84   5
   2  -2 -14 35968.4 3406.09   4
  -2   2 -14 40812.7 3384.50   3
   2  -2 -14 34716.8 3398.36   3
   2  -2 -14 21615.1 3358.40   2
   2  -2 -16 879.578 130.752   1
   2   2  16 907.108 125.416   1
   2  -2 -16 747.229 121.797   1
  -2   2 -16 935.637 132.105   1
  -2  -2  16 863.229 128.776   1
  -2   2 -16 609.546 118.600   1
   2   2  16 926.091 123.804   1
   2   2  16 993.322 116.490   6
  -2  -2  16 961.586 125.390   6
  -2  -2  16 1196.54 138.657   5
   2   2  16 914.862 111.675   5
  -2   2 -16 1165.99 115.339   4
   2  -2 -16 766.206 128.303   4
  -2   2 -16 1389.44 146.049   3
   2   2  16 671.497 90.6526   2
   2  -2 -16 490.514 118.245   3
   2  -2 -18 28.9093 28.7703   1
   2   2  18 109.936 40.6781   1
  -2  -2  18 235.351 55.8625   1
  -2  -2  18 230.905 59.4815   1
   2   2  18 92.7370 34.4951   1
  -2   2 -18 130.290 41.6734   1
   2  -2 -18 126.141 43.0051   1
  -2  -2  18 144.835 40.5750   6
  -2  -2  18 168.261 48.3559   5
   2  -2 -18 142.354 29.2479   2
   2   2  18 261.919 43.4546   5
   2  -2 -18 107.332 39.4086   4
  -2   2 -18 133.557 32.8872   4
   2  -2 -18 168.328 47.2299   3
   2   2  20 38127.7 2818.86   5
  -2  -2  20 32484.6 2832.25   6
   2  -2 -20 27795.5 2829.69   4
  -2   2 -20 28854.0 2810.99   4
   2  -2 -20 27762.6 2837.17   3
  -2   2 -20 34722.4 2864.23   3
  -2  -2  20 26396.9 2833.02   1
  -2  -2  20 22239.7 2820.02   1
  -2   2 -20 17350.6 2807.27   1
   2  -2 -22 25621.9 1931.91   4
  -2   2 -22 17146.4 1906.03   4
  -2  -2  22 18742.8 1916.48   6
   2   2  22 14728.3 1899.18   6
   2  -2 -22 17385.9 1926.93   3
  -2   2 -22 17450.5 1937.69   3
  -2  -2  22 27014.9 1942.21   5
   2  -2 -24 8876.79 910.876   4
  -2   2 -24 9153.41 904.943   4
  -2  -2  24 7832.42 908.811   6
   2   2  24 8687.38 903.003   6
   2  -2 -24 8247.13 925.283   3
  -2   2 -24 7425.36 926.504   3
   2   2  24 8193.19 898.749   5
  -2  -2  26 209.227 45.4629   5
  -2  -2  26 219.310 47.1814   6
   2   2  26 207.470 38.9267   6
   2   2  26 226.151 39.8067   5
   2  -2 -26 235.956 46.2886   4
  -2   2 -26 182.225 41.8869   2
  -2   2 -26 169.945 52.1189   3
   2  -2 -26 241.420 53.7565   3
   2  -2 -28 507.734 94.3880   4
  -2  -2  28 970.258 106.167   5
   2  -2 -28 756.030 108.680   3
  -2  -2  28 698.011 99.7174   6
   2   2  28 758.022 92.2161   6
  -2  -2  30 3296.75 358.975   5
   2   2  30 3617.74 353.020   5
  -2   2 -30 2814.04 368.984   3
  -2  -2  30 3464.54 362.493   6
   2   2  30 3350.09 352.601   6
  -2  -2  32 8923.55 909.175   5
  -2  -3 -29 164.832 43.2885   3
  -2  -3 -29 201.930 37.5024   4
   2   3 -27 18.0432 12.8576   3
  -2  -3 -27 14.3345 16.6806   3
   2   3 -27-8.33613 18.1479   2
  -2  -3 -27 7.21826 11.8789   4
  -2   3  27-4.22717 6.02457   5
   2   3 -25 9.27758 13.2230   2
   2  -3  25-7.23426 11.9059   6
   2   3 -25 10.0584 14.3358   3
  -2  -3 -25-17.1441 19.9504   3
  -2  -3 -25 7.80214 11.1203   4
  -2   3  25-4.65289 8.56187   5
   2   3 -23-10.5126 17.3247   2
   2  -3  23 8.55495 9.99739   6
   2   3 -23 11.1210 18.3245   3
  -2   3  23 10.2741 9.49627   5
  -2  -3 -23 16.6436 11.8957   4
   2  -3  21 100.371 34.1075   2
   2   3 -21 198.639 43.5492   2
  -2   3  21 131.307 25.8574   6
   2  -3  21 137.720 36.3250   6
   2   3 -21 140.558 42.4075   3
  -2  -3 -21 83.1194 52.6438   3
  -2  -3 -21 90.4864 29.3402   4
  -2   3  21 104.393 26.6365   5
   2  -3  19 897.643 119.903   6
  -2   3  19 828.202 98.1712   6
  -2   3  19 845.001 103.290   5
  -2  -3 -19 714.758 109.247   4
   2   3 -19 871.733 123.955   2
   2   3 -19 757.166 123.909   3
  -2  -3 -19 536.014 128.336   3
   2  -3  17 90.5929 39.8813   1
   2   3 -17 76.3959 38.2864   2
   2  -3  17 78.2357 31.0246   2
   2  -3  17 163.744 42.5746   6
  -2   3  17 144.619 28.2382   6
  -2   3  17 186.602 37.2601   5
  -2  -3 -17 121.830 36.9335   4
  -2  -3 -17 148.723 49.1929   1
   2   3 -17 149.392 47.4700   3
  -2  -3 -17 136.254 54.3231   3
   2  -3  15 188.968 48.2642   1
  -2   3  15 77.4179 29.7207   1
  -2  -3 -15 193.074 38.5552   1
   2   3 -15 171.594 58.9130   1
   2   3 -15 225.347 58.3732   2
   2  -3  15 194.508 44.9003   2
  -2   3  15 233.536 36.8861   6
   2  -3  15 157.758 47.2022   6
  -2  -3 -15 225.994 49.9032   4
  -2   3  15 329.403 51.7679   5
  -2  -3 -15 97.5507 42.4520   1
   2   3 -15 123.292 36.7896   1
   2  -3  15 137.409 37.8853   1
  -2   3  15 257.485 58.8406   1
  -2  -3 -15 121.646 45.6888   3
   2   3 -15 230.736 66.0372   3
   2  -3  13 219.754 51.3153   1
   2   3 -13 216.607 57.2796   1
  -2   3  13 202.716 39.6304   1
   2   3 -13 342.501 76.8738   2
   2  -3  13 331.653 58.2033   6
  -2   3  13 159.843 35.8216   6
  -2   3  13 129.847 40.0280   5
   2   3 -13 171.458 40.3949   1
   2  -3  13 136.871 37.7867   1
  -2   3  13 314.569 57.3349   1
  -2  -3 -13 246.448 51.2476   3
   2   3 -13 293.650 74.8002   3
  -2   3  11 669.680 92.9648   1
   2   3 -11 741.401 94.6840   1
   2  -3  11 586.326 92.2926   1
  -2   3  11 487.096 91.6016   1
  -2  -3 -11 711.135 102.907   1
  -2  -3 -11 891.479 95.4388   1
   2  -3  11 577.350 98.7003   1
   2  -3  11 808.762 109.060   6
  -2   3  11 690.211 85.0237   6
  -2   3  11 728.284 107.330   5
   2   3 -11 526.305 116.508   2
  -2  -3 -11 823.644 127.568   4
  -2  -3 -11 644.991 93.3593   3
   2  -3  11 609.374 97.8211   2
   2   3 -11 823.112 141.216   3
   2   3  -9 853.094 126.464   1
  -2   3   9 1132.86 135.519   1
   2  -3   9 1132.38 129.980   1
   2   3  -9 950.213 148.005   1
  -2  -3  -9 905.474 136.783   1
  -2  -3  -9 1233.64 129.780   1
   2  -3   9 1064.97 138.305   1
  -2   3   9 941.901 120.424   6
  -2   3   9 1078.23 117.869   6
  -2   3   9 1384.82 161.984   5
  -2  -3  -9 1162.48 139.759   5
   2   3  -9 867.655 163.235   2
  -2  -3  -9 1292.54 176.244   4
  -2  -3  -9 961.739 126.477   3
   2   3  -9 1183.75 186.855   3
   2  -3   9 1095.40 141.507   2
  -2  -3  -7 2016.59 224.105   1
   2   3  -7 2010.20 209.534   1
   2   3  -7 1759.11 230.452   1
   2  -3   7 1770.24 205.971   1
  -2   3   7 1768.79 204.796   1
  -2   3   7 1787.78 212.668   1
  -2  -3  -7 1969.44 207.579   1
   2  -3   7 1804.81 211.057   1
  -2   3   7 1578.14 195.161   6
   2  -3   7 2002.89 217.446   6
  -2   3   7 2012.98 251.214   5
  -2  -3  -7 2049.27 226.056   5
   2   3  -7 1379.09 253.962   2
  -2  -3  -7 2712.88 281.388   4
   2   3  -7 1915.43 188.432   4
  -2  -3  -7 1607.06 200.304   3
   2   3  -7 1254.77 243.342   3
   2  -3   7 1773.93 222.187   2
  -2   3   5 1575.71 170.970   1
  -2  -3  -5 1398.36 161.710   1
   2  -3   5 1494.80 170.735   6
  -2   3   5 1389.35 152.842   6
  -2   3   5 1415.15 156.625   6
  -2   3   5 941.382 186.462   5
   2   3  -5 1504.32 212.963   2
   2   3  -5 1387.52 148.959   4
  -2  -3  -5 1478.96 217.721   4
   2   3  -5 1576.85 216.878   3
  -2  -3  -5 1203.32 149.807   3
  -2   3   5 1425.99 160.932   1
   2   3  -5 1453.21 185.626   1
   2   3  -5 1297.33 161.783   1
   2  -3   5 1453.86 160.945   1
  -2   3   3 2285.26 235.340   1
  -2  -3  -3 2252.24 251.439   1
   2   3  -3 2279.72 252.631   1
   2   3  -3 2456.73 240.086   1
   2  -3   3 2227.80 231.367   1
   2  -3   3 1307.03 239.153   1
  -2  -3  -3 2387.45 235.689   1
   2  -3   3 2266.26 241.680   6
  -2   3   3 1956.46 222.811   6
  -2   3   3 1929.32 271.494   5
  -2  -3  -3 2611.85 260.258   5
   2   3  -3 2111.33 278.508   2
   2   3  -3 1913.64 222.735   4
  -2   3   3 2313.47 248.051   4
   2  -3   3 1597.20 247.431   2
   2  -3   1 267.045 40.0814   1
   2   3  -1 156.230 44.2350   1
   2  -3   1 192.114 40.8801   1
  -2  -3  -1 225.755 52.0423   1
  -2   3   1 144.649 35.0558   1
  -2   3   1 118.046 32.6759   1
  -2  -3  -1 172.673 37.3586   1
   2  -3   1 147.277 37.2918   6
  -2   3   1 210.660 33.6966   6
  -2  -3  -1 315.397 59.4930   5
   2   3  -1 240.902 64.2987   2
   2  -3   1 380.939 66.2303   2
  -2   3   1 121.726 53.5835   5
  -2  -3  -1 201.477 63.1447   4
   2  -3   1 139.505 44.6715   3
  -2   3   1 220.418 50.5220   4
   2   3  -1 244.258 34.4798   3
   2   3  -1 280.530 47.5861   3
   2   3   1 176.634 44.0512   1
   2  -3  -1 208.772 37.5636   1
   2  -3  -1 221.279 38.0938   1
  -2   3  -1 281.133 44.2853   1
  -2  -3   1 186.789 41.5517   1
  -2   3  -1 200.371 43.4577   1
  -2  -3   1 221.782 49.9668   1
   2  -3  -1 207.216 38.1498   6
  -2   3  -1 263.710 42.7092   5
  -2  -3   1 270.100 55.9382   5
   2  -3  -1 131.382 44.2749   2
   2   3   1 348.392 69.6819   2
  -2  -3   1 438.849 75.2111   4
  -2   3  -1 119.956 45.9940   5
   2   3   1 181.288 28.1145   3
  -2   3  -1 217.092 48.5336   4
   2  -3  -1 240.600 56.1546   3
   2   3   1 176.476 31.3795   3
  -2  -3   3 1840.25 247.834   1
   2  -3  -3 1959.22 229.938   1
  -2   3  -3 2014.17 232.824   1
   2  -3  -3 2180.24 230.874   1
   2   3   3 2306.25 241.428   1
  -2  -3   3 2458.99 247.113   1
  -2  -3   3 2340.21 257.396   6
   2   3   3 1835.17 250.261   6
  -2   3  -3 2147.57 221.726   5
  -2  -3   3 2580.02 256.072   5
   2   3   3 1908.52 251.274   2
  -2  -3   3 2456.85 245.459   4
  -2   3  -3 2588.03 249.330   4
   2  -3  -3 2944.39 272.447   3
   2   3   3 1750.82 217.775   3
   2   3   3 1903.53 213.565   3
   2  -3  -3 3017.99 268.593   2
  -2   3  -5 1463.30 166.325   1
  -2  -3   5 1228.18 179.537   1
   2  -3  -5 1431.65 170.079   1
   2  -3  -5 1349.45 162.167   1
   2   3   5 1655.31 174.751   1
   2   3   5 1805.18 180.732   1
  -2  -3   5 1477.66 178.501   1
  -2   3  -5 1661.15 171.258   1
  -2  -3   5 1393.19 186.578   6
   2   3   5 1919.25 198.685   6
  -2   3  -5 1269.12 149.604   5
  -2  -3   5 1614.45 183.253   5
  -2   3  -5 1131.90 156.073   5
   2   3   5 1403.65 180.689   2
  -2  -3   5 1527.35 161.399   4
  -2   3  -5 1298.61 168.485   4
   2  -3  -5 1235.10 183.111   3
   2   3   5 1488.04 169.752   3
  -2   3  -5 1446.59 174.285   3
   2  -3  -5 2079.79 198.213   2
   2  -3  -7 1827.83 224.380   1
  -2  -3   7 1885.05 234.113   1
   2  -3  -7 1982.08 216.730   1
   2   3   7 1839.65 218.561   1
  -2   3  -7 1869.28 217.658   1
  -2  -3   7 2016.05 228.620   1
  -2   3  -7 2250.02 228.622   1
   2   3   7 2047.08 222.434   1
   2   3   7 1821.65 231.606   6
  -2  -3   7 1749.06 232.099   6
  -2  -3   7 1849.76 227.150   5
   2   3   7 1938.25 226.346   2
  -2   3  -7 1893.87 217.914   4
   2  -3  -7 2368.85 251.247   3
   2   3   7 1658.60 238.587   3
  -2   3  -7 1896.52 222.515   3
   2  -3  -7 2227.34 238.229   2
  -2   3  -9 1307.15 144.810   1
  -2  -3   9 991.830 136.453   1
   2  -3  -9 1256.50 136.279   1
  -2  -3   9 1155.98 149.762   1
   2   3   9 1038.93 132.825   1
   2  -3  -9 1197.94 142.154   1
  -2   3  -9 812.955 128.213   1
   2   3   9 1076.01 132.359   1
   2   3   9 1009.63 137.515   6
  -2  -3   9 1133.38 144.332   6
  -2  -3   9 943.979 134.451   5
   2   3   9 955.971 127.529   2
  -2   3  -9 998.187 128.411   4
   2  -3  -9 1194.78 156.566   3
  -2   3  -9 1319.71 138.811   3
   2   3  11 709.920 90.3501   1
  -2  -3  11 565.918 92.3236   6
   2   3  11 750.411 96.7240   6
  -2  -3  11 574.638 92.0636   5
   2  -3 -11 706.464 113.221   4
   2  -3 -11 651.099 93.0811   2
   2  -3 -11 635.611 106.862   3
   2   3  11 624.947 78.0189   2
  -2   3 -11 714.938 102.891   1
  -2  -3  11 584.588 90.7346   1
   2  -3 -11 721.629 97.6921   1
   2   3  11 662.289 91.9102   1
  -2   3 -11 750.944 96.0477   1
   2  -3 -11 685.194 98.8091   1
  -2  -3  11 721.791 109.039   1
   2   3  13 153.291 39.1097   1
  -2   3 -13 314.803 53.7312   1
  -2  -3  13 232.084 46.3279   1
  -2   3 -13 142.957 45.0991   1
   2   3  13 152.818 35.8144   1
   2  -3 -13 207.104 45.9993   1
  -2  -3  13 167.223 40.3829   6
   2   3  13 177.682 38.7932   6
  -2  -3  13 147.225 40.1593   5
   2  -3 -13 233.185 40.5880   2
   2  -3 -13 314.396 63.6735   4
  -2   3 -13 232.639 37.7756   4
   2  -3 -13 198.044 54.2932   3
   2   3  13 178.463 26.1032   2
   2  -3 -15 139.205 42.5758   1
   2   3  15 204.077 48.5372   1
  -2   3 -15 235.115 48.5291   1
  -2  -3  15 230.653 49.4474   1
  -2  -3  15 115.692 51.2095   1
   2  -3 -15 218.714 47.5961   1
  -2   3 -15 95.1613 42.0189   1
  -2  -3  15 206.093 48.1141   6
   2   3  15 145.408 37.4856   6
  -2  -3  15 219.470 48.9871   5
   2   3  15 230.933 43.1607   5
   2  -3 -15 158.817 49.5213   4
  -2   3 -15 217.732 38.1869   4
  -2   3 -15 182.644 41.6497   3
   2  -3 -15 167.768 48.8687   3
   2  -3 -15 295.414 38.1595   2
   2  -3 -17 174.868 45.6530   1
  -2  -3  17 122.165 43.5153   1
   2   3  17 259.619 40.9543   6
  -2  -3  17 151.444 41.4006   5
   2  -3 -17 103.882 23.1183   2
   2  -3 -17 167.914 51.0917   4
  -2   3 -17 137.870 30.6022   4
   2  -3 -17 112.203 37.9806   3
  -2   3 -17 168.779 41.8408   3
  -2   3 -19 881.212 109.715   4
   2  -3 -19 551.727 120.698   4
   2   3  19 931.728 112.972   6
  -2  -3  19 847.040 124.823   6
   2  -3 -19 1114.82 138.860   3
  -2   3 -19 1001.55 133.976   3
   2   3  19 878.691 111.165   5
  -2  -3  21 185.987 45.2467   5
  -2  -3  21 151.560 39.2356   6
   2   3  21 125.795 32.5918   6
   2   3  21 91.9350 26.6653   5
   2  -3 -21 139.692 40.7930   4
  -2   3 -21 92.4097 28.6002   4
   2  -3 -21 103.749 40.2827   3
  -2   3 -21 107.307 45.2181   3
   2   3  23 15.0192 17.5059   5
  -2  -3  23 12.8830 10.6475   5
   2   3  23 8.07794 14.8963   6
  -2  -3  23 12.3632 20.3704   6
  -2   3 -23 16.8271 24.0027   3
   2  -3 -23-14.4890 11.9639   3
   2  -3 -25 9.64617 15.8745   4
   2   3  25 7.39791 10.5435   5
  -2  -3  25 11.4675 18.8717   5
  -2   3 -25-16.6212 27.3531   3
  -2  -3  25-11.3482 13.2056   6
   2   3  25-8.05619 13.2579   6
  -2  -3  27-9.85221 14.0883   6
   2  -3 -27-8.42719 15.5479   4
   2   3  27 31.3778 13.7103   5
  -2  -3  27 9.57632 15.8013   5
  -2   3 -27 23.0758 15.5459   2
  -2   3 -27 14.4393 16.8418   3
   2  -3 -27-12.5883 14.6935   3
   2   3  29 244.656 39.7505   5
  -2  -3  29 340.201 51.9892   5
  -2  -3  29 206.201 45.2819   6
   2   3  29 269.016 41.5161   6
   2   4 -28 523.112 74.5738   2
  -2   4  26 271.813 40.0175   5
  -2  -4 -26 244.867 46.1846   4
   2   4 -26 315.278 52.4639   2
   2  -4  26 369.314 53.2398   6
   2   4 -26 232.485 47.9772   3
  -2  -4 -24 5505.55 555.018   4
   2   4 -24 5579.08 561.278   2
   2   4 -24 4452.91 557.078   3
  -2  -4 -24 4509.48 574.135   3
   2  -4  24 5919.12 562.551   6
  -2   4  22 14038.5 1428.99   5
  -2  -4 -22 14441.6 1440.91   4
   2   4 -22 14698.0 1447.40   2
   2   4 -22 12515.8 1445.94   3
  -2  -4 -22 13820.1 1463.24   3
   2  -4  22 15311.1 1451.06   6
   2  -4  20 11997.3 1660.35   6
  -2   4  20 19907.6 1655.82   5
  -2  -4 -20 14970.7 1659.24   4
   2   4 -20 18329.1 1674.11   2
   2   4 -20 14961.1 1671.96   3
  -2  -4 -20 17738.7 1680.81   3
   2  -4  20 16168.9 1664.05   2
   2  -4  18 212.707 47.2906   2
   2   4 -18 202.351 50.9507   2
  -2   4  18 188.857 33.7889   6
   2  -4  18 194.471 48.6855   6
  -2  -4 -18 213.598 48.7389   3
  -2  -4 -18 125.048 39.6446   4
  -2   4  18 168.621 35.9314   5
  -2   4  16 812.571 94.6379   5
  -2  -4 -16 1041.72 113.634   4
   2   4 -16 675.696 106.658   2
   2  -4  16 373.957 85.6159   2
  -2  -4 -16 717.254 95.6687   3
   2  -4  16 759.607 105.654   6
  -2   4  16 380.966 78.5614   6
   2  -4  14 12442.6 1247.37   1
  -2   4  14 11508.0 1227.07   6
  -2   4  14 14635.5 1250.45   5
   2   4 -14 14807.2 1280.36   2
  -2  -4 -14 14189.1 1265.34   4
  -2  -4 -14 11543.8 1245.72   1
   2  -4  14 9225.44 1239.72   2
  -2   4  12 12036.8 1253.84   1
   2   4 -12 11281.5 1273.26   1
  -2  -4 -12 11554.4 1259.12   1
   2  -4  12 15459.2 1271.35   6
  -2   4  12 12732.0 1240.60   6
   2   4 -12 14377.3 1303.89   2
   2  -4  12 12077.9 1255.55   1
  -2  -4 -12 14507.2 1284.90   4
  -2  -4 -12 11783.0 1248.57   3
   2   4 -12 8143.53 1275.74   3
   2  -4  12 11408.0 1262.11   2
   2   4 -10 88648.2 7290.27   1
   2  -4  10 55498.3 7284.22   1
   2   4 -10 72955.5 7310.55   1
  -2  -4 -10 94884.8 7284.11   1
  -2   4  10 56402.8 7280.16   1
  -2   4  10 79569.9 7293.60   1
   2  -4  10 75325.9 7297.41   6
  -2   4  10 46182.3 7291.79   5
  -2  -4 -10 86108.8 7298.42   5
  -2  -4 -10 84149.7 7327.30   4
   2   4 -10 60588.4 7323.79   3
  -2  -4 -10 76243.1 7285.10   3
   2  -4  10 81965.2 7309.04   2
  -2  -4  -8 1235.41 164.348   1
   2   4  -8 1109.45 169.939   1
  -2   4   8 1151.58 148.243   1
   2   4  -8 1468.58 151.613   1
  -2   4   8 1404.45 156.843   1
  -2   4   8 1194.07 145.172   6
   2  -4   8 1330.81 161.690   6
  -2   4   8 969.016 161.649   5
  -2  -4  -8 1530.50 168.483   5
   2   4  -8 1491.51 206.815   2
  -2  -4  -8 803.552 166.525   4
   2   4  -8 1305.64 186.007   3
  -2  -4  -8 1621.38 154.793   3
   2  -4   8 1481.19 173.523   2
  -2   4   6 873.530 99.0533   1
   2   4  -6 695.792 118.037   1
   2   4  -6 936.763 100.724   1
   2  -4   6 952.358 102.962   1
  -2   4   6 1009.38 109.517   1
  -2  -4  -6 902.639 100.079   1
   2  -4   6 878.021 105.036   1
  -2   4   6 732.944 101.737   6
   2  -4   6 773.831 111.153   6
  -2   4   6 742.301 121.508   5
  -2  -4  -6 920.731 120.440   5
   2   4  -6 741.458 145.932   2
  -2  -4  -6 459.608 117.006   4
   2   4  -6 717.117 89.9719   4
   2   4  -6 862.113 125.153   3
  -2  -4  -6 882.829 99.0849   3
   2  -4   6 712.259 115.643   2
   2   4  -4 3949.92 502.367   1
  -2  -4  -4 4370.19 499.454   1
   2   4  -4 5086.87 486.455   1
   2  -4   4 4951.11 484.079   1
   2  -4   4 4197.46 499.289   1
  -2  -4  -4 4258.03 482.722   1
  -2   4   4 5167.70 485.345   1
  -2   4   4 4183.33 493.065   6
   2  -4   4 3681.02 494.879   6
  -2   4   4 5811.39 519.702   5
   2   4  -4 5446.80 552.723   2
  -2  -4  -4 4012.41 517.781   4
   2   4  -4 4834.11 503.622   3
   2  -4   4 4748.79 515.484   2
   2   4  -2 664.578 143.470   1
   2   4  -2 1234.46 139.722   1
  -2  -4  -2 903.794 145.778   1
   2  -4   2 1366.40 134.374   1
  -2  -4  -2 1339.10 140.116   1
   2  -4   2 972.774 137.331   1
  -2   4   2 1234.55 133.926   1
   2  -4   2 995.771 146.249   6
  -2   4   2 1399.03 163.600   5
  -2  -4  -2 1550.82 171.397   5
   2   4  -2 1480.37 190.515   2
  -2  -4  -2 1448.89 173.214   4
   2   4  -2 1302.44 142.655   3
   2  -4   2 1623.19 177.869   2
   2  -4   0 169545. 16497.5   1
   2   4   0 165538. 16508.1   1
  -2  -4   0 178376. 16524.7   1
  -2   4   0 153322. 16499.2   1
  -2  -4   0 167096. 16507.6   1
   2  -4   0 160360. 16514.3   6
  -2   4   0 186636. 16528.1   5
  -2  -4   0 195162. 16536.1   5
   2   4   0 178495. 16549.9   2
  -2  -4   0 165185. 16528.5   4
   2   4   0 155230. 16503.7   3
  -2   4   0 179901. 16525.9   4
   2  -4   0 179241. 16535.3   3
   2   4   0 153681. 16499.5   3
  -2  -4   2 1138.08 153.309   1
   2  -4  -2 1296.69 136.146   1
  -2   4  -2 1249.22 141.956   1
  -2  -4   2 1362.48 146.988   1
   2   4   2 1105.77 146.869   1
  -2   4  -2 1542.85 140.564   1
   2  -4  -2 1107.58 146.237   6
   2   4   2 1311.94 170.145   6
  -2  -4   2 1473.22 167.269   5
  -2   4  -2 1429.34 156.723   5
   2   4   2 1167.53 169.743   2
  -2  -4   2 1148.57 153.910   4
  -2   4  -2 1635.49 164.498   4
   2   4   2 1002.73 138.744   3
   2  -4  -2 968.156 157.503   3
   2   4   2 1094.84 133.803   3
   2  -4  -2 1568.40 183.458   2
   2  -4  -4 4392.52 449.183   1
  -2   4  -4 4264.69 455.606   1
  -2  -4   4 4627.89 468.747   1
   2  -4  -4 4600.27 447.595   1
  -2   4  -4 4470.94 454.062   1
   2   4   4 2907.07 466.129   1
  -2  -4   4 5077.92 486.959   6
   2   4   4 5424.25 488.815   6
  -2   4  -4 3969.71 459.206   5
  -2  -4   4 4795.21 476.174   5
  -2   4  -4 3649.33 447.100   5
   2   4   4 4675.46 482.220   2
  -2  -4   4 4913.59 461.846   4
  -2   4  -4 4663.06 468.939   4
   2   4   4 4494.08 454.531   3
   2  -4  -4 4444.33 483.749   3
   2  -4  -4 5963.23 510.941   2
  -2   4  -6 700.030 92.1751   1
   2  -4  -6 775.338 94.2649   1
  -2   4  -6 999.104 105.358   1
  -2  -4   6 863.703 108.665   1
   2  -4  -6 850.528 93.7002   1
   2   4   6 735.947 93.6025   1
   2   4   6 869.562 106.611   1
  -2  -4   6 879.435 103.010   1
  -2  -4   6 709.793 112.977   6
   2   4   6 835.427 115.745   6
  -2   4  -6 651.623 84.8218   5
  -2  -4   6 726.276 106.918   5
   2  -4  -6 829.508 122.886   2
   2   4   6 743.775 110.840   2
  -2  -4   6 722.318 89.5434   4
  -2   4  -6 971.319 105.553   4
   2   4   6 738.428 93.7478   3
   2  -4  -6 639.804 116.848   3
  -2   4  -6 652.938 98.0972   3
   2  -4  -8 1376.82 159.313   1
   2  -4  -8 1342.87 161.089   1
  -2  -4   8 1388.71 172.849   1
  -2   4  -8 1235.25 154.599   1
   2   4   8 1626.42 169.882   1
  -2  -4   8 1191.66 160.974   1
  -2  -4   8 1445.76 175.486   6
   2   4   8 1367.26 174.068   6
  -2  -4   8 1375.69 169.303   5
  -2   4  -8 1360.14 143.910   5
  -2   4  -8 1820.17 152.513   5
   2   4   8 1253.62 170.057   2
  -2   4  -8 1148.06 157.591   4
   2  -4  -8 1495.83 182.460   3
  -2   4  -8 1331.74 162.372   3
   2  -4  -8 1875.50 190.865   2
  -2  -4  10 90888.4 8005.71   1
  -2  -4  10 72283.4 7979.05   1
   2  -4 -10 75541.6 7984.56   1
   2  -4 -10 59052.3 7982.64   1
   2   4  10 77166.8 7979.99   1
  -2   4 -10 63264.0 7993.68   1
   2   4  10 85881.4 7993.55   6
  -2  -4  10 86328.3 7998.14   6
  -2  -4  10 85408.8 7992.37   5
  -2   4 -10 87332.8 7980.46   4
   2  -4 -10 91120.3 8009.67   3
   2  -4 -10 111842. 8005.46   2
  -2   4 -10 78827.3 7982.76   3
  -2  -4  12 13487.2 1273.16   1
  -2   4 -12 13893.2 1272.67   1
   2  -4 -12 13832.3 1255.48   1
   2   4  12 11583.4 1243.70   1
  -2  -4  12 12003.3 1252.96   6
  -2  -4  12 12911.7 1252.99   5
   2   4  12 10862.2 1230.56   2
  -2   4 -12 13971.9 1239.84   4
   2  -4 -12 15741.2 1281.19   4
   2  -4 -12 11622.5 1262.30   3
  -2   4 -12 10442.9 1239.60   3
  -2  -4  14 12257.9 1288.76   1
   2   4  14 9921.72 1263.66   1
   2  -4 -14 14119.1 1272.75   1
   2   4  14 12257.8 1260.96   6
  -2  -4  14 14280.1 1275.15   6
  -2  -4  14 13884.4 1272.42   5
   2  -4 -14 12841.3 1292.40   4
   2  -4 -14 10436.7 1271.88   3
   2  -4 -14 12912.7 1252.18   2
  -2   4 -14 11665.1 1260.70   3
   2  -4 -16 907.248 125.215   4
  -2   4 -16 728.882 91.4616   4
   2   4  16 876.897 99.6167   6
  -2  -4  16 557.936 99.7487   6
  -2   4 -16 787.502 100.520   3
   2   4  16 774.341 98.8546   5
  -2  -4  18 271.840 48.6600   5
   2   4  18 216.828 39.1388   6
   2   4  18 195.728 35.9074   5
   2  -4 -18 109.670 45.0732   4
  -2   4 -18 176.811 32.8794   4
  -2   4 -18 165.678 41.4244   3
   2  -4 -20 13834.5 1790.05   4
  -2  -4  20 18594.2 1792.99   6
   2   4  20 19130.9 1775.88   6
   2  -4 -20 16931.0 1793.89   3
  -2   4 -20 19928.0 1797.91   3
   2   4  20 16287.0 1773.56   5
  -2  -4  20 18753.0 1793.44   5
   2  -4 -22 13914.6 1517.97   4
  -2  -4  22 15158.2 1519.61   6
   2   4  22 15200.0 1502.18   6
   2  -4 -22 13662.4 1520.05   3
   2   4  22 16510.0 1504.06   5
  -2  -4  22 13138.6 1514.64   5
   2  -4 -24 5149.82 527.345   4
  -2  -4  24 4235.78 522.569   6
   2  -4 -24 5068.73 534.439   3
   2   4  24 5760.48 516.773   5
  -2  -4  24 3819.11 518.313   5
   2   4  26 179.108 36.7649   6
  -2  -4  26 212.210 44.1114   6
   2  -4 -26 317.711 51.2583   4
   2   4  26 118.337 32.2257   5
  -2  -4  26 236.081 46.0921   5
  -2   4 -26 204.717 40.9757   2
  -2   4 -26 161.312 50.5755   3
   2  -4 -26 183.325 47.7194   3
  -2   4 -28 409.048 59.0686   2
   2   4  28 267.643 52.2215   6
   2   4  28 426.502 55.5084   5
   2   5 -25-9.19687 10.7768   3
   2   5 -25 31.9140 18.6118   2
   2   5 -23 372.661 57.2271   2
   2  -5  23 250.548 54.3362   6
   2   5 -23 167.873 46.8963   3
  -2  -5 -23 320.650 50.4484   4
  -2   5  23 268.767 41.5269   5
   2   5 -21 35.6640 23.4630   3
   2   5 -21 47.7630 23.7981   2
  -2  -5 -21 58.6696 25.3540   4
  -2   5  21 111.186 23.3789   5
   2  -5  19 234.219 51.3894   6
   2   5 -19 216.505 51.7197   3
  -2   5  19 182.735 34.9828   5
  -2  -5 -19 113.759 35.9584   4
   2   5 -17 98.7665 32.9710   2
   2  -5  17 77.3572 26.7695   6
  -2  -5 -17 54.6561 23.4615   3
   2   5 -17 107.977 40.8178   3
  -2  -5 -17 54.4156 23.1575   4
   2   5 -15 56.4353 31.2368   2
   2  -5  15 71.5412 24.4556   6
   2   5 -15 33.9257 28.4882   3
  -2  -5 -15 55.8328 22.2262   3
  -2   5  15 48.7583 19.7486   5
  -2  -5 -15 74.0119 30.9759   4
   2  -5  13 1693.54 164.590   6
  -2   5  13 1422.61 142.320   6
  -2   5  13 1003.55 151.700   5
   2   5 -13 1387.12 181.222   2
  -2  -5 -13 1130.89 166.836   4
  -2  -5 -13 1242.64 147.327   3
   2  -5  13 980.616 154.065   2
   2   5 -13 909.975 166.457   3
  -2   5  11 226.517 39.8637   1
  -2  -5 -11 175.327 37.5383   1
   2  -5  11 172.368 34.6331   1
  -2   5  11 201.528 32.7622   6
   2  -5  11 171.762 46.0295   2
   2   5 -11 291.144 70.5511   2
  -2   5  11 138.794 43.0137   5
  -2  -5 -11 238.088 38.7622   3
   2   5 -11 270.617 62.2298   3
  -2   5   9 96.6937 25.9705   1
  -2  -5  -9 106.980 29.4781   1
   2   5  -9 98.3738 29.4028   1
   2  -5   9 85.0844 21.9166   1
   2  -5   9 114.237 29.3682   6
  -2   5   9 104.849 22.2144   6
   2  -5   9 38.9860 25.4944   2
   2   5  -9 42.9590 31.8651   2
  -2  -5  -9 55.8673 27.1779   4
  -2   5   9 89.4816 28.5390   5
  -2  -5  -9 73.2815 20.0244   3
   2   5  -9 86.1096 34.5526   3
   2  -5   7 179.655 39.3235   6
  -2  -5  -7 211.010 41.2942   5
  -2   5   7 204.622 36.9966   6
  -2  -5  -7 120.464 39.4642   4
  -2   5   7 237.092 47.5459   5
  -2   5   7 141.270 24.3957   1
   2   5  -7 142.779 39.1225   1
  -2  -5  -7 197.737 39.2504   1
  -2   5   7 226.801 27.9708   1
   2   5  -7 239.275 50.4173   3
   2   5  -5 1012.17 131.141   1
  -2  -5  -5 801.359 125.909   1
   2  -5   5 1159.26 126.523   1
   2  -5   5 1127.46 120.671   1
   2  -5   5 1084.31 136.159   6
  -2   5   5 1020.27 130.485   6
  -2  -5  -5 1165.80 140.742   5
  -2  -5  -5 845.404 141.005   4
   2   5  -5 1201.13 136.805   3
   2  -5   5 1137.94 154.018   2
  -2  -5  -3 1700.76 227.908   1
   2   5  -3 1886.14 226.665   1
   2   5  -3 2405.79 220.827   1
   2  -5   3 1466.09 213.532   1
   2  -5   3 2968.93 220.446   1
  -2  -5  -3 2219.88 217.290   1
   2  -5   3 2045.65 236.500   6
  -2   5   3 2455.68 245.328   5
  -2  -5  -3 2553.84 256.348   5
   2   5  -3 2014.61 267.727   2
  -2  -5  -3 1639.84 243.082   4
   2   5  -3 1960.57 225.645   3
  -2   5   3 1885.68 234.176   4
   2  -5   3 2873.89 277.575   2
  -2  -5  -1 30.1906 10.6061   1
  -2  -5  -1 42.3064 17.4339   1
   2  -5   1 41.5747 22.0913   6
  -2  -5  -1 78.8770 28.1713   5
   2  -5   1 37.0411 30.8038   2
   2   5  -1 30.7363 28.6262   2
  -2   5   1 89.6350 26.9647   5
  -2  -5  -1 20.1394 17.1619   4
  -2   5   1 58.6661 22.2594   4
   2   5  -1 46.7364 15.0654   1
   2   5   1 14.7138 8.92150   1
  -2  -5   1 35.3343 14.9158   1
  -2  -5   1 73.7724 14.6085   1
   2  -5  -1 45.0457 20.8625   6
  -2  -5   1 20.5399 21.0696   5
   2  -5  -1 95.1835 41.6294   2
   2   5   1 13.3493 22.3177   2
  -2   5  -1 50.2444 19.8820   5
  -2  -5   1 43.5596 23.0073   4
  -2   5  -1 42.1325 20.0016   4
   2  -5  -1 33.3595 18.7174   3
   2   5   1 27.9557 10.3155   3
  -2  -5   3 1981.80 210.830   1
  -2   5  -3 2069.79 200.224   1
   2   5   3 1559.91 201.384   1
  -2   5  -3 1934.13 200.686   1
  -2  -5   3 2085.99 206.587   1
  -2  -5   3 1645.36 229.051   6
   2   5   3 1928.80 229.422   6
  -2   5  -3 2188.43 221.641   5
   2   5   3 2019.55 234.315   2
  -2  -5   3 2002.48 218.644   4
   2  -5  -3 2173.78 232.618   3
  -2   5  -3 2292.32 224.244   4
   2  -5  -3 2020.51 253.450   2
   2   5   3 1738.93 202.239   3
  -2  -5   5 861.947 124.541   6
   2   5   5 890.894 126.701   6
  -2   5  -5 886.960 114.261   5
  -2  -5   5 894.097 122.140   5
   2   5   5 992.299 127.657   2
  -2  -5   5 1102.71 115.227   4
  -2   5  -5 1089.41 120.772   4
   2  -5  -5 1243.60 156.729   2
  -2   5  -5 1085.74 120.371   3
   2   5   5 958.047 105.771   3
  -2   5  -5 538.966 105.104   1
  -2   5  -5 851.316 104.997   1
   2   5   5 949.066 104.702   1
  -2   5  -7 182.586 38.8367   1
  -2  -5   7 318.080 48.2082   1
  -2  -5   7 107.457 36.8612   6
  -2  -5   7 220.853 42.8144   5
   2  -5  -7 269.809 56.6529   2
   2   5   7 259.031 49.2510   2
  -2   5  -7 114.834 28.4262   5
  -2   5  -7 203.544 36.5353   4
   2  -5  -7 199.629 25.6060   1
   2   5   7 128.862 27.6710   1
   2  -5  -7 191.709 29.5502   1
   2   5   9 97.8444 22.5336   1
  -2  -5   9 60.8310 25.5254   6
  -2  -5   9 70.6801 26.0026   5
   2   5   9 84.6483 29.5534   6
  -2   5  -9 68.9950 27.4326   1
  -2  -5   9 169.760 41.4144   1
   2  -5  -9 175.705 39.2598   2
   2   5   9 151.038 33.1040   2
  -2   5  -9 108.615 24.5700   4
  -2   5  -9 89.7107 25.5110   3
   2   5  11 157.367 38.0333   1
   2  -5 -11 235.920 41.9902   1
  -2  -5  11 208.253 44.2563   6
  -2  -5  11 248.331 46.6856   5
   2   5  11 139.121 37.3378   6
  -2  -5  11 234.330 50.7899   1
  -2   5 -11 307.775 54.3920   1
   2   5  11 223.399 37.5947   2
   2  -5 -11 315.904 49.4059   2
  -2   5 -11 144.445 32.4735   4
   2  -5 -11 267.274 49.5372   3
  -2   5 -11 219.581 37.9925   3
   2  -5 -13 1875.91 162.370   1
   2   5  13 1578.21 155.936   6
  -2  -5  13 1154.75 154.184   6
  -2   5 -13 1265.98 143.732   4
   2  -5 -13 1353.39 161.989   3
   2  -5 -13 807.196 140.601   2
  -2   5 -13 1224.60 146.542   3
  -2  -5  15 42.7744 19.0561   5
  -2  -5  15 52.3095 25.1758   6
   2   5  15 49.5932 18.1247   6
   2   5  15 45.3808 18.9143   5
  -2   5 -15 57.1919 16.2744   4
  -2   5 -15 28.8344 12.3036   3
   2  -5 -15-10.0613 12.3836   3
   2   5  17 79.7745 21.6115   5
   2  -5 -17 62.8624 32.1643   4
  -2  -5  17 71.6904 24.8005   5
  -2  -5  17 80.5022 25.8306   6
   2   5  17 101.333 22.8466   6
   2  -5 -17 90.2106 28.6288   3
  -2   5 -17 83.2624 24.4757   3
   2   5  19 150.955 31.2093   5
   2  -5 -19 165.896 43.4176   4
  -2  -5  19 223.927 44.2196   5
  -2  -5  19 240.030 45.1376   6
   2   5  19 236.858 36.8528   6
   2  -5 -19 111.476 35.6079   3
  -2   5 -19 205.473 40.9456   3
   2   5  21 94.0876 22.0791   5
   2  -5 -21 53.8895 27.7462   4
  -2  -5  21 106.845 29.8734   5
   2   5  21 61.2111 18.5439   6
   2  -5 -21 145.354 36.0933   3
  -2   5 -21 44.2641 20.8195   3
  -2  -5  23 301.924 53.9265   5
   2   5  23 286.280 44.0944   5
  -2  -5  23 283.236 52.8279   6
   2   5  23 296.970 44.1191   6
  -2   5 -23 260.618 52.9841   3
   2  -5 -23 224.032 50.6060   3
  -2   5 -25 29.4754 16.2019   2
  -2  -5  25 9.49101 13.7156   6
   2   5  25 26.7178 14.0881   6
   2   5  25 21.5977 12.7695   5
   2   6 -22 6871.49 693.352   2
   2   6 -22 5750.87 697.856   3
   2  -6  22 7350.07 702.877   6
  -2   6  20 9234.82 885.008   5
  -2  -6 -20 8024.55 895.198   4
   2   6 -20 8295.50 896.400   2
   2   6 -20 7007.60 899.131   3
   2  -6  20 10577.9 907.422   6
   2   6 -18 62.3568 22.9338   2
   2  -6  18 18.5752 17.4948   6
   2   6 -18 39.6921 22.0938   3
  -2   6  18 35.7332 14.3585   5
  -2  -6 -18 37.2299 19.1304   4
   2   6 -16 199.173 46.9831   2
   2  -6  16 207.867 39.8159   6
   2   6 -16 190.080 48.8385   3
  -2  -6 -16 82.9603 31.8573   4
  -2   6  16 117.878 29.9600   5
   2  -6  14 7499.77 631.012   6
  -2   6  14 4907.07 620.038   5
  -2  -6 -14 5593.06 633.245   4
   2   6 -14 8608.69 667.162   2
   2   6 -14 3518.21 629.188   3
   2  -6  14 6564.91 634.430   2
  -2   6  12 3333.40 482.621   5
  -2  -6 -12 3677.51 493.076   4
   2   6 -12 4560.94 511.350   3
  -2  -6 -10 30736.9 3536.00   4
   2   6 -10 38233.2 3549.94   3
   2   6 -10 39433.3 3577.65   2
   2  -6   8 229.038 43.5062   6
  -2  -6  -8 224.797 39.5816   5
  -2   6   8 159.645 34.0708   6
   2   6  -8 150.971 55.8516   2
  -2  -6  -8 225.094 50.9958   4
  -2   6   8 201.510 42.3342   5
  -2  -6  -8 149.887 28.8971   1
   2  -6   8 78.0402 21.8477   1
   2   6  -8 242.274 49.1921   3
   2  -6   6 602.784 88.9520   6
  -2   6   6 629.330 86.9285   6
  -2  -6  -6 692.013 88.3526   5
   2  -6   6 602.050 107.259   2
   2   6  -6 762.480 126.695   2
  -2   6   6 632.181 85.2537   4
   2   6  -6 778.086 94.2120   3
   2   6  -6 601.556 79.3176   1
  -2  -6  -6 569.283 72.2065   1
   2   6  -4 4516.51 493.804   1
   2  -6   4 5002.99 514.440   6
  -2   6   4 5192.89 513.414   6
  -2   6   4 5507.14 519.231   5
  -2  -6  -4 5546.41 516.847   5
   2   6  -4 5568.89 554.776   2
  -2  -6  -4 4515.06 516.457   4
  -2   6   4 4162.64 504.994   4
   2   6  -4 4867.37 505.106   3
   2  -6   4 5033.56 550.175   2
   2  -6   2 1194.99 136.745   6
  -2  -6  -2 1361.25 142.112   5
  -2   6   2 1488.16 145.599   5
   2   6  -2 1511.03 169.571   2
   2  -6   2 967.652 167.222   2
  -2  -6  -2 872.516 135.325   4
   2   6  -2 1077.28 122.386   3
  -2   6   2 1276.19 134.417   4
  -2  -6  -2 1069.97 112.122   1
   2   6  -2 860.975 112.924   1
   2  -6   0 63403.6 2670.84   6
  -2  -6   0 58826.6 2677.18   4
   2  -6   0 50087.8 2755.90   2
   2   6   0 60553.6 2634.87   3
  -2  -6   0 65252.0 2621.66   1
  -2   6  -2 1194.66 108.744   3
   2   6   2 958.996 88.1990   3
  -2   6  -2 1257.32 118.523   5
  -2  -6   2 1221.67 118.509   5
   2   6   2 1211.42 124.317   2
  -2  -6   2 1094.89 109.056   4
  -2   6  -2 1034.48 104.580   4
  -2  -6   2 1313.10 93.4496   1
   2   6   4 3573.01 478.359   1
  -2  -6   4 4524.27 485.272   1
   2   6   4 4565.03 502.093   6
  -2  -6   4 5539.40 504.003   5
  -2   6  -4 5013.03 498.722   5
   2   6   4 4514.79 504.656   2
  -2  -6   4 4738.36 491.229   4
  -2   6  -4 5830.02 499.115   4
   2  -6  -4 5099.42 506.436   3
   2  -6  -4 5724.08 548.403   2
  -2   6  -4 4740.73 492.831   3
   2   6   6 716.338 79.9110   1
  -2  -6   6 419.833 72.2374   1
  -2  -6   6 660.070 88.0481   6
   2   6   6 711.136 90.7589   6
  -2  -6   6 581.176 82.9542   5
   2  -6  -6 634.665 101.869   2
   2   6   6 503.831 83.6534   2
  -2   6  -6 656.111 80.9327   4
   2  -6  -6 505.902 85.0191   3
  -2   6  -6 503.585 74.4859   3
  -2   6  -8 169.391 29.7926   1
  -2  -6   8 217.673 44.3209   6
   2   6   8 179.032 45.5990   2
  -2  -6   8 291.453 47.7570   5
   2   6   8 281.821 49.7469   6
  -2   6  -8 278.736 42.6341   4
   2  -6  -8 214.709 46.8293   3
  -2   6  -8 208.456 39.2153   3
   2   6  10 37990.3 3695.56   6
  -2   6 -10 37116.6 3684.80   4
   2  -6 -10 41184.6 3703.20   3
   2  -6 -10 32517.7 3692.98   2
  -2   6 -10 35175.8 3684.54   3
  -2  -6  10 38488.4 3695.19   5
   2   6  12 6768.51 677.459   6
  -2  -6  12 6338.34 680.134   6
   2  -6 -12 6019.73 682.264   3
  -2   6 -12 6117.70 669.503   3
  -2  -6  12 8050.52 687.263   5
   2   6  14 7212.93 724.501   5
  -2  -6  14 7649.72 734.817   5
   2   6  14 6568.51 723.100   6
  -2  -6  14 7033.43 730.394   6
   2  -6 -14 6999.20 733.440   3
   2  -6 -16 119.745 32.9921   3
  -2  -6  16 94.4469 28.8722   6
   2   6  18 19.8396 12.0970   6
  -2  -6  18 72.5826 22.3044   6
   2   6  18 38.1653 12.9299   5
  -2  -6  18 35.5098 19.6621   5
   2   6  20 8973.54 901.914   5
  -2  -6  20 10098.0 920.263   5
   2  -6 -20 8435.99 913.751   3
  -2   6 -20 8324.71 908.265   3
  -2  -6  20 8035.12 910.778   6
   2   6  20 9465.39 902.999   6
   2   6  22 7335.23 720.024   6
   2  -6 -22 6496.84 731.105   3
   2  -7  17 7.39822 12.2137   6
  -2  -7 -17-9.01753 14.8716   4
  -2   7  17 17.3435 11.6925   5
  -2  -7 -15 48.2440 22.2348   4
   2   7 -15 65.3081 29.3551   2
   2  -7  15 98.9061 25.7179   6
   2   7 -15 41.6729 28.9312   3
   2  -7  13 239.497 43.0477   6
  -2  -7 -13 209.167 45.3233   4
  -2   7  13 148.570 37.5970   5
   2   7 -11 351.264 75.0569   2
   2  -7  11 270.550 44.2830   6
  -2   7  11 145.265 38.6132   5
   2   7  -9 301.915 80.6369   2
  -2   7   9 300.709 45.5620   4
   2  -7   9 224.955 43.1748   6
  -2  -7  -9 174.576 43.8264   4
  -2   7   9 158.014 40.5404   5
   2   7  -7 252.691 67.7656   2
   2  -7   7 287.356 65.2744   2
  -2   7   7 204.797 37.7266   4
   2  -7   7 228.262 43.2891   6
  -2  -7  -7 176.892 40.9898   4
  -2   7   7 137.400 38.5684   5
  -2  -7  -5 453.698 81.7509   4
   2   7  -5 845.459 124.373   2
   2  -7   5 837.122 121.426   2
  -2  -7  -5 631.349 80.5612   5
   2  -7   5 511.261 82.1715   6
  -2  -7  -3 696.484 85.7979   5
  -2   7   3 621.594 92.9839   5
   2  -7   3 787.947 126.356   2
  -2   7   3 552.475 81.5625   4
  -2   7   3 685.663 90.6813   6
  -2  -7  -1 24.8591 15.4783   4
   2   7  -1 63.6192 29.7328   2
  -2   7   1 25.9698 13.3555   4
  -2  -7  -1 20.9640 15.4457   5
  -2  -7   1 22.1299 15.3260   5
   2   7   1 9.06937 11.1900   6
   2   7   1 76.6910 27.2992   2
   2  -7  -1 19.5941 23.1024   2
  -2   7  -1 80.5205 31.2105   5
  -2  -7   1 63.8824 22.1074   4
  -2   7  -1 51.5112 17.9614   4
  -2   7  -1 27.9108 14.5473   3
   2   7   3 548.066 86.9792   2
   2  -7  -3 770.112 114.242   2
  -2  -7   3 649.521 86.1969   5
   2   7   3 581.629 84.0392   6
  -2   7  -3 582.720 78.9529   3
   2   7   5 522.441 93.3609   2
  -2   7  -5 739.279 93.0372   4
   2   7   5 702.273 97.0798   6
  -2   7  -5 683.339 89.9049   3
  -2  -7   7 136.249 36.1228   6
  -2   7  -7 190.619 34.6446   4
  -2   7  -7 165.180 32.3286   3
  -2  -7   7 307.501 48.8535   5
   2   7   7 255.272 42.5388   6
  -2  -7   9 261.795 43.7330   6
   2  -7  -9 217.548 44.7146   3
  -2   7  -9 249.580 38.4281   3
  -2  -7   9 206.234 42.7418   5
   2   7   9 212.401 40.8518   6
  -2  -7  11 286.093 48.0894   6
   2  -7 -11 272.456 49.2277   3
  -2   7 -11 276.647 42.2805   3
  -2  -7  11 340.147 52.5877   5
   2   7  13 324.024 45.6590   6
  -2  -7  13 220.178 43.7757   6
   2   7  13 261.496 40.6722   5
  -2  -7  13 347.968 51.0002   5
   2  -7 -13 257.899 47.0908   3
  -2   7 -13 240.825 39.7362   3
   2   7  15 95.6123 20.6094   5
  -2  -7  15 125.569 29.4312   5
   2   7  15 95.7554 22.6839   6
   2  -7 -15 67.1803 22.1097   3
  -2   7 -15 71.4474 18.1764   3
   2   7  17 4.72036 8.69940   6
  -2  -7  17 6.78189 12.4881   6
   2  -7 -17 7.36034 8.57951   3
  -2   7 -17 4.82622 7.95804   3
   2   7  17 4.13774 5.91818   5
   2  -7 -19 339.371 56.4439   3
   2  -8  14 2954.62 315.507   6
  -2  -8 -12 1984.73 226.053   4
  -2  -8 -10 9901.88 936.398   4
   2   8 -10 10479.3 986.275   2
   2  -8  10 11756.9 933.854   6
   2   8  -8 80.4803 40.9855   2
  -2   8   8 89.7450 22.2664   4
   2  -8   8 41.8011 18.1952   6
  -2   8   8 33.4328 17.8633   5
  -2  -8  -8 47.3185 23.2513   4
  -2   8   6 243.794 44.2307   4
   2  -8   6 316.233 49.8225   6
  -2  -8  -6 293.489 51.1426   4
  -2   8   6 303.369 56.6722   5
  -2  -8  -4 1423.43 171.707   4
  -2   8   4 1285.72 162.652   4
   2   8  -4 1963.31 202.019   2
  -2   8   4 1679.24 184.905   5
   2   8  -2 357.904 69.4250   2
   2   8  -2 349.690 59.1589   6
  -2  -8  -2 372.845 53.5582   5
  -2   8   2 429.013 59.2183   3
   2   8   0 17722.0 1850.47   6
  -2  -8   0 16280.4 1842.46   5
  -2   8   0 18433.3 1845.47   4
  -2   8   0 21145.5 1849.88   3
   2   8   0 19010.4 1861.07   2
  -2   8  -2 356.923 56.3565   4
   2   8   2 334.397 62.0724   2
  -2   8  -2 485.253 59.0919   3
   2   8   2 269.113 54.8254   6
  -2  -8   2 422.475 57.7915   5
  -2  -8   4 1392.08 166.178   5
  -2   8  -4 1550.75 164.604   3
   2   8   4 1418.34 168.932   6
  -2  -8   6 386.269 52.3279   5
   2   8   6 292.134 49.6010   6
  -2   8  -6 286.664 44.6475   3
  -2  -8   8 88.2714 23.9491   5
   2   8   8 56.2493 18.0313   6
  -2   8  -8 85.2563 18.9887   3
   2  -8 -10 11042.4 1240.18   3
  -2   8 -10 11526.1 1233.35   3
  -2  -8  10 12115.9 1240.38   6
   2   8  10 12038.9 1238.07   6
  -2   8 -12 2292.76 236.085   3
   2   8  12 2124.23 237.429   6
   2  -8 -14 2406.57 261.134   3
  -2   9   3 274.198 42.4089   4
   2   9  -1 8.76721 10.2395   2
  -2   9  -1 11.4215 9.46674   2
  -3   0   0 10.1050 18.5926   5
   3   0   0-7.49981 12.3427   6
  -3   0   0-16.7681 33.7968   1
   3   0   0-15.6100 25.6892   1
  -3   0   0 19.3064 31.7723   1
   3   0   0 25.6421 25.8415   2
  -3   0   0 10.2304 18.8234   4
   3   0   0-10.6028 12.3386   3
   3   0   0-16.7457 19.4867   1
   3   0   2 15.8785 18.4774   1
   3   0   2-7.20835 10.2736   6
   3   0  -2 6.29800 11.5881   6
  -3   0   2-10.7910 21.7497   5
   3   0  -2-8.66294 17.4606   6
  -3   0  -2 8.87464 14.6050   5
  -3   0   2-20.2964 28.9265   1
   3   0  -2-15.4626 22.0373   1
  -3   0  -2 18.2569 21.2451   1
   3   0   2 15.6368 18.1962   1
  -3   0   2-17.4393 24.8545   1
   3   0  -2 18.4621 26.3123   1
  -3   0  -2 14.1297 20.1377   1
   3   0   2-11.5487 19.0055   2
  -3   0  -2-9.65929 11.2405   4
  -3   0   2 29.7926 18.2722   4
   3   0   2 9.63623 19.4223   3
   3   0  -2-11.4045 18.7683   3
   3   0   4-14.7532 24.2799   1
   3   0  -4 14.2475 23.4477   1
  -3   0  -4-16.1286 26.5434   1
  -3   0   4-17.4482 24.8680   1
  -3   0  -4-12.5729 17.9202   1
   3   0   4-15.3432 25.2508   1
   3   0  -4-19.3116 27.5236   1
   3   0  -4 10.2677 8.45145   6
   3   0   4 7.53959 15.1978   6
  -3   0   4 10.4489 17.1969   5
  -3   0  -4 8.00879 16.1434   5
   3   0  -4 8.42993 12.0163   6
   3   0   4-10.6609 15.1955   2
   3   0  -4-14.5251 23.9045   2
  -3   0   4-9.47475 15.5939   4
   3   0  -4 26.9011 24.7488   3
  -3   0  -4 14.5359 13.3742   3
   3   0  -6-13.5717 22.3395   1
   3   0   6-13.9067 22.8906   1
   3   0   6-13.8042 11.3682   1
  -3   0  -6-11.8352 13.7802   1
  -3   0   6-16.2846 26.8033   1
   3   0  -6-19.8868 23.1463   1
  -3   0   6-16.9855 13.9842   1
   3   0   6 8.11184 18.8848   6
  -3   0   6-6.39969 13.9402   6
  -3   0  -6-6.86224 13.8390   5
   3   0  -6 15.0836 17.5586   2
  -3   0   6 10.5120 14.9890   5
  -3   0   6-8.98387 14.7919   4
  -3   0  -6-9.81413 18.0633   4
  -3   0  -6-6.96045 11.4642   3
   3   0  -6 15.0289 24.7370   3
   3   0  -8-12.8716 23.6830   1
  -3   0  -8 29.4167 24.2055   1
   3   0   8 12.4418 17.7325   1
  -3   0   8 15.3034 21.8108   1
  -3   0  -8 10.7027 15.2540   1
   3   0  -8-19.5809 22.7860   1
   3   0   8 8.93913 18.0176   6
   3   0  -8-4.26147 8.59022   6
  -3   0  -8 7.08253 10.0949   5
   3   0  -8 15.7154 25.8628   2
   3   0   8-8.99926 16.5585   2
  -3   0   8-10.9839 12.7824   5
  -3   0   8-8.29611 13.6534   4
  -3   0  -8 9.48485 19.1175   4
  -3   0  -8-7.11998 13.1009   3
   3   0  -8 15.2023 17.6910   3
  -3   0 -10-14.2183 23.3995   1
  -3   0  10-14.4192 20.5511   1
  -3   0 -10-10.2355 14.5890   1
   3   0 -10 18.7823 26.7691   1
   3   0  10 12.5238 17.8500   1
  -3   0  10-6.62873 12.1979   6
   3   0  10-9.72903 13.8672   6
  -3   0 -10 5.87541 10.8121   5
   3   0 -10 15.8355 22.5696   2
   3   0  10 17.3716 18.9102   2
  -3   0  10 11.9111 13.8619   5
  -3   0 -10 9.16695 16.8676   4
  -3   0  10 7.91949 14.5725   4
  -3   0 -10-8.63846 17.4122   3
   3   0  12 10.7196 12.4748   1
   3   0 -12-11.1417 18.3362   1
  -3   0 -12-13.8152 22.7358   1
  -3   0  12-13.5340 15.7497   1
  -3   0  12-7.04602 5.79948   6
   3   0  12 10.1611 16.7225   6
   3   0 -12 16.1505 23.0181   2
   3   0  12-8.11963 13.3630   2
  -3   0  12 13.6036 19.3883   1
   3   0  12 12.2315 20.1295   1
   3   0 -12-17.9965 25.6489   1
  -3   0 -12-9.81257 16.1489   1
   3   0  12 5.87686 12.7948   5
  -3   0  12-12.9502 15.0704   5
  -3   0  12 8.05682 14.8246   4
  -3   0 -12-9.36416 20.3865   4
  -3   0 -12-12.3929 17.6628   3
   3   0  14-10.7521 23.4112   6
  -3   0  14-8.02738 13.2167   6
   3   0 -14-16.1358 26.5574   2
   3   0  14 7.64274 15.4095   2
  -3   0  14 13.2851 21.8667   1
   3   0  14-12.4556 14.4998   1
   3   0 -14-18.2943 26.0760   1
  -3   0 -14-10.3527 20.8701   1
   3   0  14 5.40001 9.94389   5
  -3   0 -14-16.3416 19.0205   3
   3   0 -14-17.9150 25.5356   3
   3   0  14-10.7763 12.5466   1
   3   0 -14-11.4540 23.0894   1
  -3   0 -14-14.1502 20.1709   1
  -3   0  14 14.2963 16.6411   1
  -3   0 -16 14.8147 24.3828   1
   3   0 -16-12.9368 18.4410   1
  -3   0  16-15.8100 18.4011   1
   3   0  16-10.4240 12.1354   1
  -3   0  16 9.44952 15.5550   6
   3   0  16 10.7202 19.7276   6
   3   0  16-7.12141 14.3580   2
  -3   0  16-13.2858 15.4645   1
   3   0  16-13.1621 21.6635   1
  -3   0 -16-9.81169 18.0563   1
   3   0 -16-18.7529 15.4348   1
   3   0  16 6.24182 10.2784   5
  -3   0  16-12.9373 18.4417   5
  -3   0  16 18.8734 20.5470   4
  -3   0 -16-10.2080 18.7854   4
  -3   0 -16-19.5566 22.7602   3
   3   0 -16-18.2635 30.0579   3
   3   0 -18-13.3804 22.0199   1
   3   0  18 10.2937 16.9401   1
  -3   0  18 17.1006 19.8995   1
  -3   0  18 10.7866 15.3731   6
   3   0  18-9.06324 14.9153   6
   3   0 -18-14.1701 16.4894   2
   3   0  18 12.8978 15.0089   2
  -3   0  18-13.8063 11.3605   1
  -3   0 -18 10.0820 14.3689   1
   3   0 -18-19.7714 16.2687   1
  -3   0  18 11.9180 19.6133   5
   3   0  18 6.70422 12.3354   5
  -3   0  18-10.0661 20.2887   4
  -3   0 -18-11.4133 16.2663   4
  -3   0 -18-20.1301 33.1277   3
   3   0 -18-17.9994 25.6528   3
  -3   0 -20 17.8127 14.6655   3
   3   0 -20-16.9067 13.9205   3
   3   0 -20-12.4891 17.8065   2
   3   0  20-6.33075 14.7423   2
   3   0  20 29.5207 21.0424   1
  -3   0 -20-10.7704 12.5432   1
  -3   0  20 13.9355 16.2241   1
   3   0 -20 19.7196 22.9525   1
  -3   0  20-10.4684 17.2348   5
   3   0  20-5.63038 10.3716   5
  -3   0 -20-11.8419 23.8729   4
  -3   0 -20 16.4660 13.5581   1
   3   0 -20-14.6029 20.8181   1
   3   0  20-11.3161 13.1777   1
  -3   0  20-18.2620 21.2568   1
   3   0  22-14.9799 17.4335   1
  -3   0  22 13.7106 15.9567   1
   3   0 -22 19.1264 22.2582   1
  -3   0  22-11.7024 19.2600   6
   3   0  22 19.3843 11.8913   6
  -3   0  22-9.19310 15.1310   5
   3   0  22-4.78404 7.87717   5
   3   0 -22 10.6380 17.5085   2
   3   0  22-6.89927 11.3569   2
  -3   0  22-9.79715 16.1249   4
   3   0 -22 15.2397 17.7358   3
  -3   0  24-10.9567 22.0931   6
   3   0  24-5.70206 10.5114   6
  -3   0 -24-10.3944 12.1131   4
   3   0  24-4.18856 8.46713   5
   3   0 -24 9.18611 20.0089   2
  -3   0  24-17.8208 20.7476   4
  -3   0 -24-13.2191 21.7641   3
   3   0 -24-13.3990 15.6055   3
  -3   0  26-9.80940 13.9944   6
   3   0  26 4.99414 7.14527   6
  -3   0 -26 23.7673 21.8739   3
   3   0 -26-11.4607 13.3512   3
  -3   0 -26 26.3834 17.7366   4
  -3   0  26 6.71380 9.58906   5
   3   0  28-4.47771 7.37159   6
  -3   0 -28 10.2639 11.9454   3
   3   0 -28 9.68985 13.8114   3
  -3   0 -28 7.61168 8.85973   4
  -3   0  28 5.76822 8.22329   5
  -3   0 -30 9.22800 13.1517   3
  -3   0  30-5.10577 10.2908   5
  -3   0 -30 6.51717 10.7251   4
  -3  -1 -31 1776.46 173.103   4
  -3  -1 -31 1141.69 170.681   3
  -3   1  29 4015.98 370.700   5
  -3  -1 -29 4075.86 380.302   4
   3  -1  29 3211.82 366.319   6
  -3  -1 -29 2800.80 378.831   3
  -3  -1 -27 15018.9 1327.50   4
  -3  -1 -27 11255.1 1328.15   3
   3  -1  27 12807.4 1312.67   6
   3   1 -25 5411.87 592.155   2
   3   1 -25 4773.37 602.401   3
  -3  -1 -25 4717.25 598.642   3
  -3   1  25 6641.41 598.630   4
  -3   1  25 6144.11 585.980   5
  -3   1  23 681.975 82.0900   5
  -3  -1 -23 622.299 90.3650   4
   3  -1  23 372.549 75.6225   2
  -3   1  23 549.798 84.7433   6
   3  -1  23 686.220 78.5814   6
   3   1 -23 406.120 90.1354   3
  -3  -1 -23 355.758 85.3308   3
   3   1 -21 375.350 66.7093   1
   3  -1  21 276.095 59.2658   1
   3  -1  21 303.037 49.3634   6
  -3   1  21 217.148 52.9100   6
   3   1 -21 290.322 60.7598   2
  -3  -1 -21 283.562 57.2967   1
  -3   1  21 434.643 59.3471   5
  -3  -1 -21 185.601 50.9159   4
   3   1 -21 266.444 65.4132   3
  -3  -1 -21 282.320 64.7334   3
  -3   1  19 19242.1 1825.76   1
   3   1 -19 22095.8 1832.67   1
   3  -1  19 18371.8 1817.00   1
  -3  -1 -19 19434.7 1844.98   1
   3   1 -19 19653.3 1867.10   1
   3  -1  19 18078.9 1832.73   1
  -3   1  19 13980.0 1805.76   6
   3  -1  19 17361.1 1804.65   6
   3  -1  19 17813.2 1791.43   5
  -3   1  19 21259.2 1818.39   5
   3   1 -19 20162.7 1833.37   2
  -3  -1 -19 11752.6 1811.09   4
  -3  -1 -19 17691.0 1837.69   3
   3   1 -19 16937.6 1839.24   3
   3  -1  19 19096.1 1807.08   2
  -3   1  17 30874.2 3000.71   1
   3   1 -17 32593.9 3003.70   1
  -3  -1 -17 28671.1 2984.57   1
   3  -1  17 29192.0 2989.40   1
  -3  -1 -17 29584.9 3011.26   1
   3   1 -17 30227.1 3034.23   1
   3  -1  17 27591.5 3001.74   1
  -3   1  17 29504.5 2985.23   6
   3  -1  17 31474.5 2967.80   5
   3   1 -17 27679.3 3007.35   2
   3   1 -17 21492.6 3007.05   3
  -3  -1 -17 33901.0 3028.66   3
   3  -1  17 29163.8 2982.05   2
  -3   1  15 63280.4 6082.37   1
   3   1 -15 69953.7 6070.27   1
   3  -1  15 63752.4 6062.89   1
   3   1 -15 62551.7 6102.29   1
  -3  -1 -15 57487.3 6075.57   1
  -3   1  15 63215.6 6070.76   1
   3  -1  15 59781.0 6072.31   1
  -3  -1 -15 61086.2 6057.84   1
  -3   1  15 61885.4 6051.40   6
   3  -1  15 72100.4 6067.13   6
  -3   1  15 58452.5 6065.45   5
   3  -1  15 51038.6 6036.70   5
   3   1 -15 52586.2 6081.28   2
  -3  -1 -15 62757.9 6071.19   4
  -3  -1 -15 68942.3 6117.78   3
  -3   1  15 68306.8 6069.26   4
   3   1 -15 50389.9 6087.53   3
   3  -1  15 64292.6 6056.87   2
  -3   1  13 1887.69 218.516   1
   3   1 -13 1837.44 203.813   1
  -3   1  13 1926.78 208.998   1
   3   1 -13 1773.91 231.291   1
  -3  -1 -13 1705.85 212.128   1
  -3  -1 -13 1994.61 201.305   1
   3  -1  13 1664.73 207.958   1
   3  -1  13 2198.03 214.378   6
  -3   1  13 1759.42 186.984   6
  -3   1  13 1263.98 200.283   5
   3  -1  13 1721.92 181.456   5
   3  -1  13 1354.98 175.812   5
   3   1 -13 1432.03 219.035   2
  -3  -1 -13 1641.09 203.537   4
  -3   1  13 1841.95 204.746   4
   3   1 -13 1175.57 222.120   3
   3  -1  13 1894.62 201.654   2
  -3   1  11 746.445 97.0544   1
   3   1 -11 568.311 84.8161   1
   3  -1  11 477.048 81.1746   1
  -3  -1 -11 391.329 85.1664   1
  -3   1  11 490.515 86.5163   1
  -3  -1 -11 494.662 80.8529   1
   3  -1  11 477.738 86.2894   1
   3   1 -11 555.786 107.462   1
  -3   1  11 503.359 66.5077   6
   3  -1  11 844.274 105.876   6
   3  -1  11 463.178 61.0397   5
   3  -1  11 567.187 64.3913   5
  -3  -1 -11 505.017 74.4471   5
   3   1 -11 774.025 119.385   2
  -3   1  11 538.409 90.8727   5
  -3   1  11 538.360 83.2533   4
  -3  -1 -11 596.257 86.7551   4
   3  -1  11 626.411 85.7760   2
   3   1 -11 448.959 99.1544   3
  -3  -1 -11 374.511 99.4603   3
  -3   1   9 36289.9 3572.10   1
   3   1  -9 39410.7 3568.93   1
   3   1  -9 32267.6 3595.12   1
   3  -1   9 33209.5 3560.54   1
  -3  -1  -9 32627.9 3577.39   1
  -3  -1  -9 34564.4 3558.69   1
   3  -1   9 32453.4 3569.26   1
  -3   1   9 39336.9 3582.66   1
  -3   1   9 32006.6 3536.26   6
   3  -1   9 43202.0 3594.84   6
   3  -1   9 34014.6 3535.06   5
  -3   1   9 31260.4 3565.07   5
  -3  -1  -9 37787.6 3558.86   5
   3  -1   9 38144.6 3536.66   5
   3   1  -9 39240.4 3602.89   2
  -3  -1  -9 34482.4 3561.63   4
  -3  -1  -9 38143.2 3590.30   3
   3   1  -9 37525.1 3587.52   3
   3  -1   9 39141.6 3566.51   2
  -3   1   7 20953.4 2119.88   1
  -3  -1  -7 19469.9 2108.55   1
   3  -1   7 17677.3 2111.22   1
   3  -1   7 22140.7 2107.84   2
  -3   1   7 19053.8 2104.22   5
  -3  -1  -7 25253.3 2111.00   5
   3  -1   7 20831.2 2079.63   5
   3   1  -7 22205.6 2138.03   2
  -3  -1  -7 21263.6 2104.26   4
  -3   1   7 20192.5 2101.85   4
   3   1  -7 18685.3 2117.77   3
  -3  -1  -7 24484.2 2105.12   3
  -3  -1  -7 18643.6 2086.41   3
  -3  -1  -7 20154.7 2124.03   1
   3   1  -7 20804.5 2112.95   1
   3  -1   7 22567.5 2113.12   1
  -3  -1  -5 258832. 28270.7   1
   3   1  -5 314320. 28258.7   1
   3   1  -5 270695. 28280.2   1
   3  -1   5 288108. 28253.3   1
  -3   1   5 274794. 28262.3   1
   3  -1   5 288365. 28260.4   1
  -3  -1  -5 294554. 28251.2   1
   3  -1   5 200987. 28262.8   6
   3  -1   5 287122. 28221.8   5
  -3  -1  -5 319331. 28248.1   5
   3   1  -5 312917. 28275.8   2
  -3  -1  -5 278732. 28245.1   4
  -3  -1  -5 256866. 28226.4   3
  -3   1   5 250038. 28241.9   4
   3   1  -5 319900. 28257.8   3
  -3  -1  -5 305415. 28224.4   3
   3  -1   5 273945. 28246.4   2
  -3  -1  -3 3166.66 468.999   1
   3   1  -3 3607.85 475.173   1
  -3   1   3 3934.41 475.144   1
   3  -1   3 3754.94 458.928   1
   3   1  -3 3966.27 462.135   1
   3  -1   3 4914.63 483.445   1
  -3   1   3 4809.74 480.579   1
  -3  -1  -3 3270.31 455.640   1
   3  -1   3 4513.80 484.677   6
  -3   1   3 3848.29 445.474   5
   3  -1   3 4287.20 434.471   5
  -3  -1  -3 4171.96 458.261   5
   3   1  -3 3948.72 472.526   2
  -3  -1  -3 4435.43 455.178   4
  -3   1   3 4902.32 462.376   4
   3   1  -3 4205.83 453.431   3
   3  -1   3 4295.34 455.991   2
  -3  -1  -3 4680.33 433.600   3
   3   1  -1 10964.9 1234.38   1
  -3  -1  -1 10095.7 1234.96   1
  -3   1   1 11487.3 1232.71   1
  -3  -1  -1 10111.9 1217.98   1
  -3   1   1 13408.7 1237.63   1
   3  -1   1 11209.8 1226.70   1
   3   1  -1 11302.1 1222.29   1
  -3   1   1 9930.76 1189.85   6
   3  -1   1 15520.5 1243.58   6
  -3   1   1 11716.2 1202.44   5
   3  -1   1 13050.5 1194.38   5
  -3  -1  -1 12891.2 1218.09   5
   3   1  -1 13729.6 1237.12   2
  -3   1   1 13606.8 1221.05   4
  -3  -1  -1 12323.6 1206.89   4
  -3  -1  -1 11771.5 1194.47   3
   3  -1   1 10568.7 1209.40   2
   3   1   1 10260.5 1195.56   1
  -3   1  -1 11648.7 1200.78   1
  -3  -1   1 11109.2 1208.45   1
  -3  -1   1 11519.8 1204.72   1
   3   1   1 12577.3 1194.74   1
   3  -1  -1 11690.2 1193.01   1
  -3   1  -1 11578.0 1187.20   1
   3   1   1 11411.3 1186.95   6
   3  -1  -1 12421.4 1176.63   6
  -3   1  -1 11552.9 1168.26   5
  -3  -1   1 11873.8 1184.69   5
   3   1   1 13569.8 1200.69   2
  -3  -1   1 11308.4 1169.02   4
   3   1   1 11829.1 1159.86   3
  -3  -1   1 9331.51 1161.65   3
   3  -1  -1 11164.4 1177.47   2
  -3   1  -3 4065.10 455.551   1
   3  -1  -3 4221.83 450.738   1
  -3  -1   3 4106.82 473.712   1
   3   1   3 4197.28 458.556   1
   3   1   3 3834.23 452.070   1
  -3  -1   3 5360.18 475.814   1
  -3   1  -3 4156.20 445.518   1
   3   1   3 4375.16 449.872   6
   3  -1  -3 3998.87 420.552   6
  -3  -1   3 4847.57 452.595   5
  -3   1  -3 3478.98 421.568   5
   3   1   3 4698.72 455.258   2
  -3  -1   3 4073.32 428.581   4
  -3   1  -3 4357.16 446.932   4
   3  -1  -3 3902.82 453.095   3
  -3  -1   3 3455.86 432.813   3
   3  -1  -3 3673.26 438.627   2
   3  -1  -5 284622. 29365.4   1
   3  -1  -5 291373. 29349.7   1
   3   1   5 293868. 29357.6   1
  -3  -1   5 299668. 29371.5   1
   3   1   5 297147. 29356.0   1
  -3  -1   5 271645. 29363.6   1
   3   1   5 296942. 29340.9   6
  -3  -1   5 283661. 29339.4   6
  -3  -1   5 301722. 29349.7   5
  -3   1  -5 302670. 29340.7   4
  -3  -1   5 265018. 29326.5   4
   3  -1  -5 332709. 29364.8   3
   3  -1  -5 284317. 29344.0   2
  -3   1  -5 312171. 29338.0   3
   3   1   5 318374. 29346.1   2
  -3   1  -7 19484.1 2205.57   1
  -3  -1   7 18882.7 2218.92   1
   3  -1  -7 19900.3 2218.64   1
   3   1   7 21469.0 2209.31   1
  -3  -1   7 24839.4 2223.24   1
  -3   1  -7 18451.6 2196.46   1
   3   1   7 20401.8 2205.48   1
   3   1   7 22140.8 2198.08   6
  -3  -1   7 20207.5 2196.76   6
  -3  -1   7 22262.3 2204.24   5
  -3   1  -7 26844.3 2180.39   5
  -3  -1   7 19383.6 2184.95   4
  -3   1  -7 22429.2 2198.15   4
   3  -1  -7 23063.5 2224.53   3
   3   1   7 21061.5 2196.02   2
   3  -1  -9 39617.9 3667.50   1
   3  -1  -9 37693.4 3684.16   1
   3   1   9 35833.9 3663.99   1
  -3   1  -9 32106.6 3663.40   1
  -3   1  -9 39138.2 3663.40   1
   3   1   9 32784.3 3661.99   1
   3   1   9 38546.5 3655.26   6
  -3  -1   9 31198.7 3651.69   6
   3  -1  -9 37533.5 3637.86   6
  -3  -1   9 37593.5 3664.65   5
   3  -1  -9 41466.1 3673.29   2
  -3  -1   9 33431.8 3643.36   4
  -3   1  -9 37367.9 3657.78   4
   3  -1  -9 39418.6 3684.19   3
   3   1   9 36341.0 3650.96   2
   3   1  11 427.120 83.8422   1
   3  -1 -11 417.522 94.5436   1
  -3   1 -11 531.280 87.3621   1
  -3  -1  11 452.198 79.9086   6
   3  -1 -11 594.728 75.4735   6
   3   1  11 624.268 86.8528   6
  -3  -1  11 703.236 96.5147   5
   3  -1 -11 594.315 98.9614   2
  -3  -1  11 487.864 76.5245   4
  -3   1 -11 609.092 84.4439   3
   3  -1 -11 522.539 99.0064   3
   3  -1 -11 560.647 91.3196   1
   3   1  11 608.493 93.9201   1
  -3   1 -11 492.343 88.1782   1
  -3  -1  13 1748.75 224.396   1
   3  -1 -13 2068.09 227.395   1
  -3  -1  13 1894.51 230.828   1
   3  -1 -13 1640.75 230.052   1
  -3   1 -13 1751.22 221.666   1
  -3   1 -13 2106.60 223.590   1
   3   1  13 1468.73 212.502   1
   3   1  13 2012.53 214.633   6
  -3  -1  13 2416.61 235.396   5
   3  -1 -13 1687.46 225.503   2
  -3   1 -13 1669.54 208.930   4
  -3  -1  13 2019.86 205.696   4
   3  -1 -13 1917.50 237.335   3
  -3   1 -13 1763.87 216.775   3
   3   1  13 1558.64 203.029   2
  -3  -1  15 61842.6 6186.36   1
   3   1  15 59917.0 6174.70   1
  -3   1 -15 57281.6 6172.60   1
  -3  -1  15 67003.2 6193.90   1
  -3   1 -15 60494.2 6182.58   1
   3   1  15 61277.5 6177.35   1
  -3  -1  15 57034.7 6169.09   6
  -3  -1  15 62590.0 6187.95   5
   3  -1 -15 51530.9 6179.24   2
  -3   1 -15 67327.5 6171.23   4
  -3  -1  15 63115.0 6161.38   4
  -3   1 -15 86304.6 6202.44   3
   3  -1 -15 53516.8 6192.41   3
   3   1  15 60911.1 6157.02   2
  -3   1 -17 27968.5 3066.61   1
  -3  -1  17 33203.3 3089.11   1
  -3  -1  17 30379.4 3082.71   1
   3  -1 -17 38091.2 3091.00   1
   3   1  17 27892.3 3065.10   1
  -3   1 -17 29975.1 3078.79   1
   3  -1 -17 30192.0 3088.63   1
   3   1  17 31090.9 3074.25   1
  -3  -1  17 30409.7 3068.37   6
   3   1  17 26641.7 3059.53   6
   3   1  17 32684.5 3055.27   5
  -3  -1  17 33510.0 3087.04   5
   3  -1 -17 29259.1 3075.13   2
  -3   1 -17 28700.7 3060.73   4
  -3   1 -17 39655.7 3107.32   3
  -3  -1  17 32181.9 3054.95   4
   3   1  17 27510.8 3046.67   2
  -3  -1  19 21813.9 1856.77   1
  -3   1 -19 17849.7 1832.19   1
  -3  -1  19 20131.0 1850.43   1
   3  -1 -19 23173.6 1858.54   1
   3   1  19 17120.1 1827.52   1
  -3   1 -19 17572.4 1838.66   1
   3  -1 -19 19214.1 1852.64   1
   3   1  19 20931.0 1841.95   1
  -3  -1  19 21199.6 1838.80   6
   3   1  19 11900.5 1812.35   6
  -3  -1  19 15106.7 1831.42   5
   3   1  19 21260.0 1818.77   5
  -3  -1  19 17469.6 1814.88   4
  -3   1 -19 22695.4 1877.73   3
   3  -1 -19 17151.7 1844.55   3
   3   1  19 16742.6 1804.70   2
  -3   1 -21 249.395 59.8171   1
  -3  -1  21 364.212 76.2869   1
  -3  -1  21 331.173 62.3316   6
   3   1  21 289.739 55.2903   6
   3  -1 -21 359.634 60.4957   2
   3   1  21 368.597 68.7109   1
  -3  -1  21 445.982 77.2177   1
   3   1  21 218.396 49.0331   5
  -3   1 -21 291.710 56.2237   4
  -3  -1  21 227.493 46.4606   4
  -3   1 -21 191.534 67.0017   3
   3  -1 -21 265.053 64.0409   3
  -3  -1  23 515.797 91.8419   6
   3   1  23 675.319 87.5325   6
  -3  -1  23 884.530 104.676   5
   3   1  23 596.815 84.5133   5
  -3   1 -23 517.414 91.9400   4
  -3   1 -23 591.205 112.660   3
   3  -1 -23 417.076 93.4277   3
   3   1  25 7434.61 707.285   5
  -3  -1  25 8713.39 724.477   5
   3  -1 -25 5739.02 723.453   3
  -3   1 -25 6436.79 739.062   3
  -3  -1  25 4984.13 713.718   6
   3   1  25 7022.13 707.394   6
  -3   1 -27 14783.9 1483.43   4
  -3  -1  27 17198.4 1484.87   5
   3  -1 -27 13819.3 1492.39   3
  -3   1 -27 14420.3 1502.11   3
  -3  -1  27 13355.4 1486.55   6
   3   1  27 13983.0 1471.45   6
   3  -1 -29 3601.02 416.028   3
  -3   1 -29 3512.18 423.198   3
  -3  -1  29 4415.25 410.266   5
  -3  -1  29 3591.24 413.350   6
  -3  -2 -28 13.1110 11.0111   4
  -3   2  28 21.9417 11.0546   5
   3  -2  28 18.5212 9.58921   6
  -3  -2 -28 51.5191 22.5397   3
   3   2 -28 34.9691 17.7576   3
  -3   2  26 4.88671 9.88093   5
  -3  -2 -26 14.5010 11.9581   4
   3   2 -26 16.4652 11.7596   2
   3  -2  26 5.26847 9.72568   6
  -3  -2 -26 11.9448 17.0419   3
   3   2 -26 10.0099 16.4919   3
  -3  -2 -24 48.3244 22.2068   4
  -3   2  24 21.0923 10.2056   5
   3  -2  24 42.9122 18.9506   2
   3   2 -24 9.54298 13.9643   2
   3  -2  24 34.8559 14.6858   6
  -3  -2 -24 27.3637 27.7574   3
   3   2 -24 58.2020 30.4538   3
  -3   2  22 72.2231 20.5000   5
  -3  -2 -22 90.3536 27.7655   4
   3  -2  22 36.2229 21.0007   2
   3  -2  22 71.5676 21.9605   6
   3   2 -22 26.9252 25.8055   3
  -3   2  20 6.68447 16.5015   5
  -3  -2 -20-10.2722 11.9545   4
   3  -2  20 7.59653 10.8278   6
   3   2 -20-15.6414 18.2021   3
  -3  -2 -20-18.1074 25.8071   3
   3  -2  18 59.7574 21.2087   6
  -3   2  18 7.07814 10.3681   6
   3  -2  18 25.7721 17.4796   2
   3   2 -18 31.2895 22.4250   2
   3  -2  18 15.0506 21.5833   1
  -3   2  18 15.5290 15.8317   5
  -3  -2 -18 11.7739 16.9502   4
   3   2 -18 35.1982 32.4694   3
  -3  -2 -18 20.8186 29.7671   3
   3   2 -18 19.2738 16.0390   1
   3  -2  18 9.31160 17.2991   1
   3   2 -16 105.965 31.2321   1
  -3  -2 -16 61.9180 33.6461   1
   3  -2  16 145.107 35.9615   1
  -3   2  16 177.427 49.4832   1
   3  -2  16 80.1443 28.9511   6
  -3   2  16 156.237 30.6758   6
   3   2 -16 109.060 48.9448   2
   3  -2  16 166.102 36.7259   2
  -3   2  16 124.199 33.8737   1
   3  -2  16 111.113 43.0883   1
  -3  -2 -16 130.420 30.9134   1
   3   2 -16 66.2878 38.4825   1
  -3   2  16 126.202 32.2327   5
  -3  -2 -16 138.646 43.0185   4
   3   2 -16 78.9032 44.7526   3
  -3  -2 -16 158.397 54.1487   3
   3   2 -14 69.4617 25.7939   1
  -3  -2 -14 71.9369 29.8949   1
  -3   2  14 14.0780 21.3393   1
   3  -2  14 147.147 34.1874   1
   3  -2  14 89.5304 32.7168   6
  -3   2  14 56.8382 17.2834   6
   3  -2  14 82.8186 27.2175   2
  -3   2  14 46.2355 22.7149   1
   3   2 -14 99.9753 40.9506   1
   3  -2  14 128.026 37.2088   1
  -3  -2 -14 81.4533 26.1093   1
  -3   2  14 31.2021 23.7801   5
  -3  -2 -14 44.2055 25.3147   4
   3   2 -14 84.5184 43.2029   3
  -3  -2 -14 70.1814 43.6518   3
   3  -2  12 160.064 33.7565   1
   3   2 -12 68.8294 23.8728   1
  -3   2  12 102.268 34.2807   1
  -3  -2 -12 125.660 38.9950   1
  -3   2  12 148.353 33.4135   1
   3  -2  12 73.1730 31.2254   1
  -3  -2 -12 69.8484 26.0853   1
  -3   2  12 68.3271 15.0323   6
  -3  -2 -12 37.2596 20.1770   5
   3  -2  12 118.012 34.3790   2
   3   2 -12 45.0820 38.0102   2
  -3   2  12 81.5290 29.9221   5
  -3  -2 -12 89.3210 37.6718   4
   3   2 -12 21.0715 35.6539   3
  -3  -2 -12 104.533 46.2629   3
   3   2 -10 71.7123 26.4466   1
   3  -2  10 130.872 33.6417   1
  -3  -2 -10 114.773 36.8129   1
  -3  -2 -10 138.337 30.8677   1
  -3   2  10 117.313 32.7351   1
  -3   2  10 104.307 39.9658   1
   3  -2  10 96.1354 34.2996   1
   3   2 -10 129.775 49.2755   1
   3  -2  10 79.8646 36.0633   6
  -3  -2 -10 86.7111 27.6181   5
   3  -2  10 111.827 33.9201   2
   3   2 -10 114.109 54.0561   2
  -3   2  10 48.6402 26.4889   5
  -3   2  10 91.3124 30.6155   4
  -3  -2 -10 88.9073 35.9203   4
   3   2 -10 57.1727 36.4758   3
  -3  -2 -10 146.876 47.8735   3
  -3  -2  -8 45.5053 28.0347   1
   3   2  -8 48.4852 24.0841   1
   3  -2   8 44.4561 20.8625   1
  -3   2   8 10.2254 14.8132   1
  -3  -2  -8 8.54035 12.4580   1
  -3   2   8 12.6294 20.9528   1
   3   2  -8 18.7093 26.7962   1
   3  -2   8 12.1068 20.1000   1
   3  -2   8 63.3368 31.3820   6
  -3  -2  -8 24.3514 22.5591   5
   3   2  -8-22.2678 36.7415   2
   3  -2   8 30.6106 20.7363   2
  -3   2   8 11.8533 21.9701   5
  -3  -2  -8 72.4181 33.8126   4
  -3   2   8 20.2617 18.8282   4
   3   2  -8 15.7553 22.6108   3
  -3  -2  -8 22.7218 16.7011   3
   3  -2   6 238.499 61.1253   1
  -3  -2  -6 348.344 61.2899   1
   3   2  -6 333.102 77.7502   1
  -3   2   6 318.534 67.1965   1
  -3   2   6 299.384 62.9484   1
   3  -2   6 407.736 65.4530   6
   3  -2   6 309.834 62.0320   2
  -3   2   6 337.544 64.4289   5
  -3  -2  -6 269.648 67.9850   4
  -3   2   6 464.512 67.0411   4
  -3  -2  -6 248.326 65.3808   1
   3  -2   6 368.476 62.0461   1
   3   2  -6 423.688 67.2181   1
   3  -2   4 59.2417 25.9432   1
   3   2  -4 109.019 33.5425   1
  -3  -2  -4 118.196 44.8257   1
   3   2  -4 69.2369 33.0646   1
  -3   2   4 36.0087 27.6008   1
  -3   2   4 96.9012 33.4209   1
   3  -2   4 146.522 31.0616   6
  -3  -2  -4 80.7291 32.7042   5
   3  -2   4 42.9488 27.9555   2
   3   2  -4 37.8349 39.1509   2
   3  -2   4 96.1954 15.8345   5
  -3   2   4 96.2937 27.8668   5
  -3   2   4 31.9633 21.5242   4
   3   2  -4 66.9676 26.3774   3
   3  -2   2 89.8095 29.6967   1
   3   2  -2 113.894 34.8511   1
  -3   2   2 125.806 40.7481   1
   3   2  -2 16.4042 24.8886   1
  -3   2   2 52.5628 36.8633   1
   3  -2   2 74.1464 21.2763   6
  -3  -2  -2 111.793 36.4203   5
  -3   2   2 102.077 15.2014   6
   3  -2   2 84.1605 27.3357   2
   3   2  -2 69.2184 32.9634   2
   3  -2   2 117.677 25.4340   5
  -3   2   2 80.5086 22.6782   5
  -3   2   2 34.1757 22.6315   4
  -3  -2  -2 95.3498 35.0289   4
   3  -2   2 69.1864 33.3159   3
   3   2  -2 57.5609 19.6985   3
   3   2   0 537.816 79.7571   1
  -3   2   0 479.371 82.1481   1
  -3  -2   0 539.399 94.8723   1
   3  -2   0 391.048 76.2397   1
  -3   2   0 387.607 71.9027   1
  -3   2   0 335.478 50.5759   6
   3  -2   0 512.421 57.4180   6
  -3  -2   0 400.489 75.1266   5
  -3   2   0 371.637 56.8024   5
   3   2   0 438.546 82.7023   6
   3  -2   0 410.421 71.5921   2
   3   2   0 397.247 84.4136   2
  -3   2   0 573.638 82.6861   4
   3  -2   0 361.616 75.8641   3
  -3  -2   0 636.003 82.7478   4
   3   2   0 339.738 79.1077   1
   3  -2   0 479.252 73.6704   1
   3   2   2 71.6104 32.1966   1
  -3   2  -2 90.1863 32.8015   1
   3   2   2 74.2939 28.1268   1
   3  -2  -2 55.2895 26.9587   1
  -3   2  -2 94.6957 29.8156   1
  -3   2  -2 66.9206 21.0056   6
   3   2   2 99.5166 36.0007   6
  -3  -2   2 75.8124 36.8999   5
   3  -2  -2 114.287 31.8525   2
  -3   2  -2 77.3077 18.9339   5
  -3   2  -2 65.9174 28.2832   4
  -3  -2   2 64.1582 28.3524   4
   3  -2  -2 28.4922 27.4138   3
  -3  -2   2 113.503 20.7753   3
   3   2   4 109.771 38.6198   1
   3  -2  -4 85.6727 30.7152   1
  -3  -2   4 122.209 40.0760   6
  -3  -2   4 106.765 37.7253   5
   3   2   4 144.453 40.0895   6
  -3   2  -4 76.0417 17.2652   5
  -3  -2   4 56.1420 31.9833   1
  -3   2  -4 106.479 31.7876   1
  -3   2  -4 78.1415 30.5451   1
   3  -2  -4 63.5622 27.3092   1
   3   2   4 102.524 36.2281   1
   3   2   4 103.531 39.5400   2
   3  -2  -4 124.025 34.2659   2
  -3   2  -4 141.819 37.5412   4
  -3  -2   4 85.4520 27.2586   4
   3  -2  -4 87.6172 37.2652   3
  -3  -2   4 89.8619 35.8507   3
  -3   2  -6 228.003 56.5301   1
   3   2   6 315.769 65.4604   1
   3  -2  -6 349.789 62.8648   1
  -3  -2   6 474.523 76.4837   1
  -3   2  -6 352.091 61.7008   1
   3   2   6 319.962 63.9850   1
   3  -2  -6 358.403 66.7904   1
  -3  -2   6 443.103 79.8552   1
  -3  -2   6 368.975 65.4661   6
   3   2   6 203.973 56.6315   6
   3  -2  -6 406.341 65.9884   2
   3   2   6 310.261 62.5334   2
  -3  -2   6 424.682 57.8445   4
  -3   2  -6 331.248 60.3551   4
   3  -2  -6 453.051 80.0521   3
  -3   2  -6 228.063 53.7916   3
  -3   2  -8 42.2260 23.1946   1
   3   2   8 35.5848 22.0484   1
  -3  -2   8-15.2091 28.1586   1
  -3   2  -8 52.3810 23.0214   1
  -3  -2   8 12.6059 18.2374   1
   3  -2  -8 13.3220 19.2435   1
  -3  -2   8 22.7218 16.4922   6
   3   2   8 10.0573 18.7684   6
  -3  -2   8 64.6015 26.7625   5
   3   2   8 16.5655 19.5300   2
   3  -2  -8 64.9388 29.7027   2
  -3   2  -8 24.1211 20.0938   4
  -3  -2   8 42.2708 16.5671   4
   3  -2  -8 15.6533 22.5282   3
  -3   2  -8 34.1925 18.8717   3
   3  -2 -10 136.826 37.9072   1
   3   2  10 94.4653 31.3434   1
  -3   2 -10 115.128 36.7226   1
  -3  -2  10 104.169 38.8758   1
   3  -2 -10 145.456 42.6537   1
   3   2  10 119.008 34.0702   1
  -3   2 -10 157.894 42.5716   1
   3   2  10 106.807 31.0880   6
  -3  -2  10 72.8516 31.1221   6
  -3  -2  10 146.399 36.6946   5
   3  -2 -10 165.578 41.5859   2
   3   2  10 91.3246 27.6933   2
  -3   2 -10 139.512 33.1268   4
  -3   2 -10 186.601 38.1353   3
   3  -2 -10 122.418 41.8008   3
   3  -2 -12 94.8519 36.9135   1
  -3   2 -12 52.6398 26.1632   1
  -3  -2  12 97.5665 29.6623   1
  -3  -2  12 128.160 43.2316   1
   3  -2 -12 26.5136 21.0030   1
   3   2  12 57.2925 25.2935   1
  -3   2 -12 104.533 32.9981   1
  -3  -2  12 117.167 32.4403   6
   3   2  12 89.3533 27.4642   6
  -3  -2  12 99.8036 31.6231   5
   3  -2 -12 60.1085 15.5338   6
   3   2  12 90.7336 23.7979   2
   3  -2 -12 89.1025 30.3984   2
  -3  -2  12 89.7400 19.0356   4
  -3   2 -12 134.511 30.2649   4
  -3  -2  12 101.250 20.7557   4
  -3   2 -12 126.852 31.2711   3
   3  -2 -12 59.0150 28.6540   3
   3   2  14 54.0951 24.4876   1
  -3   2 -14 77.1115 28.0061   1
   3  -2 -14 123.346 37.2023   1
  -3  -2  14 67.4686 30.0166   1
  -3  -2  14 29.2395 27.7209   1
  -3   2 -14 92.0368 32.1034   1
   3   2  14 56.1108 22.7726   1
   3  -2 -14 91.3194 36.2270   1
  -3  -2  14 88.7711 26.5252   6
   3   2  14 46.4248 20.2410   6
   3  -2 -14 53.3270 16.5150   6
  -3  -2  14 95.5287 34.6899   5
   3  -2 -14 21.6666 19.0454   2
  -3  -2  14 61.7493 15.6233   4
  -3  -2  14 54.2754 14.7024   4
  -3   2 -14 95.3798 25.7774   4
  -3   2 -14 49.9008 20.4827   3
   3  -2 -14 100.437 37.9307   3
  -3   2 -16 81.2516 31.0826   1
   3  -2 -16 145.681 42.5168   1
  -3  -2  16 109.044 35.1915   1
   3   2  16 128.951 37.3641   1
  -3  -2  16 167.545 46.7666   1
   3   2  16 167.040 38.9600   1
  -3   2 -16 185.073 42.3586   1
   3  -2 -16 106.430 38.2532   1
  -3  -2  16 175.646 38.0281   6
   3   2  16 138.942 33.3665   6
  -3  -2  16 133.173 41.3056   5
   3  -2 -16 187.822 40.0089   2
   3   2  16 121.438 23.8058   2
   3   2  16 50.9135 23.9782   5
  -3  -2  16 79.3634 17.8662   4
   3  -2 -16 115.376 41.1607   3
  -3   2 -16 169.922 42.8513   3
  -3   2 -18 61.9994 27.1075   1
  -3  -2  18 13.4094 11.3067   1
  -3  -2  18 33.2747 30.7108   1
   3   2  18 10.5956 12.5746   1
  -3  -2  18 33.8031 20.8782   6
   3   2  18 23.8349 19.7670   6
   3  -2 -18 8.34979 13.9611   2
  -3   2 -18 29.6642 18.4724   4
   3  -2 -18 14.3065 16.8301   3
  -3  -2  20 24.5241 20.1798   6
   3   2  20-8.21595 13.5215   6
  -3  -2  20 14.8436 12.2147   5
   3  -2 -20-6.60069 13.3046   2
  -3   2 -20 7.97122 16.0668   4
  -3   2 -20 16.1403 23.0035   3
   3  -2 -20-14.3701 16.7225   3
   3   2  22 72.3344 24.0098   5
  -3  -2  22 126.390 42.6187   5
   3   2  22 127.545 33.2943   6
  -3  -2  22 12.7068 20.2107   6
  -3   2 -22 94.0131 41.9056   3
  -3  -2  24 12.4458 20.5431   6
   3   2  24 24.8144 16.7468   6
   3   2  24 15.2557 12.6530   5
  -3   2 -24 9.87922 19.9751   4
  -3   2 -24-19.6251 32.3356   3
   3  -2 -24 13.0195 15.2333   3
  -3  -2  24 24.4398 20.1725   5
   3   2  26 26.5837 14.6219   5
  -3   2 -26-8.98123 10.6627   4
  -3   2 -26 17.1903 20.1152   3
   3  -2 -26 35.4150 21.8228   3
  -3  -2  28 32.7895 17.3018   5
  -3  -2  28 58.7719 23.3683   6
   3   2  28 60.5633 18.2820   6
  -3   2 -28 28.5674 24.0608   3
   3  -2 -28 63.0407 24.9862   3
   3   2  28 48.0469 17.7713   5
  -3  -2  30 6.56335 9.35565   5
  -3  -2  30-8.23333 9.58242   6
  -3  -3 -27 9854.81 991.886   4
   3   3 -27 9473.16 996.093   2
  -3   3  27 9968.03 983.669   5
   3  -3  27 9421.46 987.487   6
  -3  -3 -25 4573.72 524.976   4
   3   3 -25 5105.37 533.748   2
   3  -3  25 4817.41 522.625   6
  -3   3  25 5434.73 518.167   5
  -3   3  23 334.297 49.8851   5
   3   3 -23 320.876 61.5702   2
   3  -3  23 361.887 56.6623   6
  -3  -3 -23 367.495 85.7413   3
  -3  -3 -23 358.306 56.7161   4
   3   3 -21 278.379 58.2199   2
   3  -3  21 238.614 49.0008   2
   3  -3  21 290.173 49.8635   6
  -3  -3 -21 136.605 60.8815   3
  -3  -3 -21 215.714 48.3404   4
  -3   3  21 245.985 40.6113   5
   3  -3  19 14197.7 1289.70   6
  -3   3  19 13377.4 1274.94   5
   3   3 -19 14489.5 1309.36   2
  -3  -3 -19 10552.9 1309.30   3
   3  -3  19 11147.3 1280.27   2
  -3  -3 -19 11217.5 1282.94   4
  -3   3  17 21164.5 2012.30   5
  -3  -3 -17 18047.4 2022.35   4
   3   3 -17 21440.1 2049.21   2
  -3  -3 -17 22807.9 2049.25   3
   3  -3  17 18078.4 2015.52   2
   3   3 -15 41662.9 4156.91   1
  -3  -3 -15 38071.7 4174.52   1
  -3   3  15 46507.5 4162.61   5
   3  -3  15 36854.0 4167.58   1
  -3  -3 -15 40891.0 4171.55   3
   3   3 -15 39392.1 4200.05   3
   3   3 -15 45890.4 4205.30   2
  -3  -3 -13 508.873 96.3404   1
   3   3 -13 721.209 85.9068   1
   3  -3  13 753.827 86.3276   1
  -3  -3 -13 659.118 82.4527   1
   3  -3  13 549.681 89.3408   1
   3   3 -13 734.640 114.096   1
  -3   3  13 454.219 64.4120   6
   3  -3  13 549.165 92.1693   6
   3   3 -13 596.409 114.166   2
  -3  -3 -13 672.415 105.837   4
  -3  -3 -13 653.777 85.8270   3
   3   3 -13 851.627 132.194   3
   3   3 -11 393.510 61.3063   1
  -3  -3 -11 53.2082 49.5615   1
   3  -3  11 559.927 70.1972   1
  -3   3  11 425.976 64.3079   1
   3   3 -11 318.005 81.2340   1
  -3  -3 -11 452.108 64.3820   1
  -3   3  11 338.386 69.1818   1
   3  -3  11 345.716 68.5729   1
   3  -3  11 371.432 71.5316   6
  -3  -3 -11 478.644 68.5646   5
   3   3 -11 403.514 95.4204   2
   3  -3  11 419.486 71.5468   2
  -3   3  11 590.921 82.1804   5
  -3  -3 -11 537.608 98.8358   4
  -3   3  11 518.839 78.1268   4
   3   3 -11 372.118 94.8383   3
  -3  -3  -9 18818.3 1922.99   1
   3   3  -9 16618.8 1925.30   1
  -3   3   9 19840.4 1900.35   1
   3  -3   9 19469.2 1899.74   1
  -3   3   9 14873.5 1909.03   1
   3  -3   9 16138.3 1906.55   1
   3  -3   9 19953.7 1910.35   6
  -3  -3  -9 21187.0 1913.06   5
  -3   3   9 21794.0 1924.69   5
   3   3  -9 22930.1 1972.73   2
  -3  -3  -9 15823.0 1942.43   4
   3   3  -9 14804.5 1932.89   3
  -3   3   9 18944.0 1908.18   4
   3  -3   9 20669.0 1911.14   2
  -3  -3  -7 11469.6 1138.71   1
  -3   3   7 10629.0 1112.62   1
   3   3  -7 9773.90 1138.72   1
   3   3  -7 11973.4 1114.94   1
   3  -3   7 11977.8 1112.54   1
   3  -3   7 10447.2 1121.75   1
  -3   3   7 10877.4 1126.33   1
  -3  -3  -7 10560.2 1110.38   1
   3  -3   7 11505.1 1117.91   6
  -3  -3  -7 15330.2 1149.11   5
  -3   3   7 7058.64 1117.19   5
   3   3  -7 12340.1 1175.98   2
  -3  -3  -7 8918.50 1161.93   4
  -3   3   7 9936.87 1118.51   4
   3   3  -7 11151.9 1096.89   4
   3   3  -7 10564.6 1145.79   3
   3  -3   7 10971.8 1123.76   2
   3  -3   5 180424. 15494.6   1
  -3   3   5 190117. 15495.9   1
  -3  -3  -5 140232. 15470.5   1
   3  -3   5 150897. 15470.1   6
  -3   3   5 149775. 15486.9   5
  -3  -3  -5 170219. 15492.3   5
   3   3  -5 181377. 15533.6   2
  -3   3   5 137569. 15476.7   4
   3   3  -5 142894. 15485.2   3
  -3   3   5 156789. 15474.2   1
  -3  -3  -5 147250. 15500.4   1
   3   3  -5 147281. 15498.2   1
   3   3  -5 151880. 15476.3   1
   3  -3   5 160105. 15471.2   1
   3   3  -3 1493.14 212.688   1
  -3  -3  -3 1306.32 210.293   1
   3   3  -3 1697.56 198.003   1
   3  -3   3 1679.50 193.473   1
  -3   3   3 1707.25 203.378   1
   3  -3   3 1655.25 205.383   1
  -3  -3  -3 1718.25 194.572   1
   3  -3   3 1355.49 187.834   6
  -3  -3  -3 1909.69 210.771   5
  -3   3   3 2149.67 207.278   5
   3   3  -3 2002.25 234.652   2
  -3  -3  -3 2320.56 285.505   4
  -3   3   3 1948.50 206.324   4
   3  -3   3 1512.32 203.112   2
   3   3  -1 3323.53 407.544   1
   3   3  -1 3190.06 394.858   1
  -3  -3  -1 3351.56 413.867   1
   3  -3   1 3689.37 392.358   1
   3  -3   1 3441.55 400.620   1
  -3   3   1 3427.57 395.663   1
  -3  -3  -1 2974.99 389.648   1
   3  -3   1 4015.80 389.231   6
  -3  -3  -1 4184.60 414.477   5
  -3   3   1 4009.34 390.599   5
   3   3  -1 4625.15 433.980   2
  -3  -3  -1 4685.14 493.304   4
  -3   3   1 4082.80 407.507   4
   3  -3   1 3751.82 411.454   3
   3  -3   1 3786.40 405.769   2
   3   3   1 3508.44 405.984   1
  -3  -3   1 3227.37 412.931   1
   3  -3  -1 3689.55 392.723   1
  -3  -3   1 4416.01 404.476   1
   3   3   1 3867.05 399.934   1
   3  -3  -1 2911.79 393.714   1
  -3   3  -1 3873.11 398.388   1
   3   3   1 4000.56 417.075   6
  -3   3  -1 3390.54 380.451   5
  -3  -3   1 4228.50 413.326   5
   3   3   1 3740.91 419.419   2
  -3  -3   1 3092.74 446.843   4
  -3   3  -1 3961.60 411.829   4
   3  -3  -1 3467.91 409.174   3
   3  -3  -1 4238.28 410.669   2
   3  -3  -3 1555.81 187.506   1
  -3   3  -3 1702.82 194.694   1
   3  -3  -3 1398.55 185.876   1
  -3  -3   3 1783.93 213.688   1
   3   3   3 1711.11 201.178   1
  -3  -3   3 1875.27 200.337   1
   3   3   3 1710.41 195.945   1
  -3   3  -3 1873.59 195.416   1
   3   3   3 1704.03 207.433   6
  -3  -3   3 1773.75 202.521   5
   3   3   3 1324.69 199.535   2
  -3   3  -3 1365.00 193.552   4
   3  -3  -3 1611.56 206.812   3
  -3  -3   3 1582.05 172.163   3
  -3  -3   5 168574. 15499.4   1
  -3   3  -5 132331. 15470.4   1
   3  -3  -5 149305. 15476.2   1
   3  -3  -5 134118. 15473.1   1
   3   3   5 159533. 15486.9   1
   3   3   5 164836. 15483.4   1
  -3  -3   5 154005. 15486.9   1
  -3   3  -5 177063. 15481.0   1
  -3  -3   5 172547. 15492.9   6
   3   3   5 161370. 15491.1   6
  -3  -3   5 132790. 15478.5   5
   3   3   5 163027. 15488.8   2
  -3   3  -5 174508. 15480.2   4
  -3  -3   5 171488. 15501.1   4
   3  -3  -5 127893. 15486.8   3
   3  -3  -5 171084. 15490.9   2
   3   3   7 12699.3 1082.98   1
  -3   3  -7 13297.0 1077.73   1
   3  -3  -7 12427.6 1084.85   2
  -3   3  -7 10779.9 1066.85   3
  -3  -3   7 10688.3 1073.39   5
   3   3   7 11366.3 1075.60   2
  -3   3  -7 9064.72 1060.41   4
  -3  -3   7 7298.97 1057.50   4
   3  -3  -7 9635.06 1082.34   3
  -3   3  -7 9480.94 1062.39   1
  -3  -3   7 10352.6 1087.45   1
   3  -3  -7 8559.23 1069.28   1
   3  -3  -7 11418.4 1066.78   1
   3   3   7 11136.7 1076.24   1
   3   3   9 20540.4 1618.55   1
  -3   3  -9 20365.0 1622.72   1
  -3  -3   9 16208.1 1613.54   1
   3   3   9 19483.7 1619.60   6
  -3  -3   9 18146.0 1623.91   6
  -3  -3   9 18632.3 1618.36   5
   3   3   9 17338.5 1612.18   2
  -3   3  -9 18824.0 1607.45   4
  -3  -3   9 17099.6 1588.58   4
   3  -3  -9 20293.7 1631.70   2
  -3   3  -9 17784.7 1609.28   3
   3   3   9 17174.0 1585.27   3
  -3  -3   9 19935.3 1639.02   1
   3  -3  -9 14776.4 1615.06   1
   3  -3  -9 20496.7 1615.44   1
   3   3   9 18633.5 1617.11   1
  -3   3  -9 16554.1 1608.22   1
   3   3  11 417.494 64.2841   1
  -3  -3  11 477.804 74.2679   1
  -3  -3  11 365.536 76.0103   1
   3  -3 -11 299.746 66.2271   1
  -3   3 -11 404.993 73.3062   1
  -3  -3  11 377.992 67.7749   6
  -3  -3  11 408.965 67.6102   5
   3   3  11 401.559 65.1243   6
   3  -3 -11 392.486 71.4901   2
  -3   3 -11 411.797 61.2914   4
   3   3  11 512.301 72.9685   1
   3  -3 -11 399.813 65.5838   1
  -3   3 -11 419.771 65.4638   1
   3   3  11 380.971 58.2709   2
  -3   3 -11 448.640 64.3656   3
  -3  -3  13 668.607 105.033   1
   3   3  13 618.972 85.9441   1
   3   3  13 563.140 83.6216   6
  -3  -3  13 607.365 90.1694   6
  -3  -3  13 678.735 93.9184   5
   3  -3 -13 468.020 87.8379   2
  -3   3 -13 612.565 82.6035   4
  -3   3 -13 670.523 85.3425   3
   3  -3 -13 578.339 100.532   3
   3   3  13 548.402 75.7478   2
  -3   3 -13 733.213 100.119   1
  -3  -3  13 595.576 88.6914   1
   3  -3 -13 706.957 95.3235   1
   3   3  13 815.297 98.8693   1
  -3   3 -13 717.158 91.3716   1
  -3  -3  15 44489.2 4036.89   1
   3  -3 -15 44148.8 4020.79   1
   3   3  15 39377.2 4000.16   6
  -3  -3  15 41491.9 4011.12   6
  -3   3 -15 38147.9 3997.43   4
   3  -3 -15 41835.2 4022.10   3
  -3   3 -15 39786.0 4001.35   3
   3  -3 -15 45410.0 4010.09   2
   3   3  15 36588.1 3986.36   2
  -3  -3  17 19686.1 2163.11   6
   3   3  17 21043.6 2152.86   6
  -3   3 -17 21116.6 2151.13   4
  -3  -3  17 22453.7 2172.22   5
   3   3  17 23636.8 2157.55   5
  -3   3 -17 20990.8 2159.52   3
   3  -3 -17 17999.8 2167.67   3
   3  -3 -17 23165.1 2155.75   2
  -3  -3  19 15753.8 1392.57   5
   3   3  19 12611.7 1364.52   5
   3  -3 -19 11802.6 1383.24   3
  -3   3 -19 16570.4 1390.44   3
  -3  -3  19 13492.5 1382.05   6
   3   3  19 12863.2 1366.65   6
  -3  -3  21 207.768 51.2601   5
  -3  -3  21 243.007 52.4259   6
   3   3  21 225.752 41.3141   6
   3  -3 -21 212.562 51.8617   3
  -3   3 -21 342.882 62.9088   3
  -3  -3  23 393.579 68.5745   6
   3   3  23 331.869 55.6952   6
  -3  -3  23 279.431 62.8739   5
   3   3  23 462.783 59.5053   5
  -3   3 -23 288.244 56.5826   4
  -3   3 -23 479.319 83.0807   3
   3  -3 -23 284.521 63.4470   3
   3   3  25 4231.53 422.389   5
   3  -3 -25 3532.20 434.519   3
  -3  -3  25 3673.18 433.258   6
   3   3  25 3379.07 420.395   6
  -3  -3  27 9104.16 905.090   6
   3   3  27 7711.13 890.603   6
   3  -3 -27 7850.49 903.094   3
  -3   3 -27 8039.23 918.162   3
  -3  -3  29 3473.98 324.608   5
   3   3  29 2527.31 310.511   5
  -3  -3  29 3377.25 327.978   6
   3   4 -26-8.83969 14.5719   3
   3   4 -26-8.18375 11.6942   2
   3   4 -24-9.93727 8.40796   3
   3   4 -24 9.14474 10.8201   2
  -3  -4 -24 20.6205 15.0914   4
  -3   4  24 25.1969 10.5498   5
   3   4 -22 303.057 55.4518   2
   3  -4  22 245.153 48.0564   2
   3  -4  22 384.611 58.8756   6
   3   4 -22 265.623 52.0407   3
  -3  -4 -22 314.391 49.1725   4
  -3   4  22 193.680 36.4675   5
   3   4 -20 48.5753 24.5457   2
   3  -4  20 9.47218 15.6969   2
   3  -4  20 56.2360 26.2409   6
   3   4 -20 25.6252 18.3534   3
  -3  -4 -20 16.4393 19.2186   4
  -3   4  20 10.5489 8.87392   5
   3   4 -18-14.0691 23.1661   2
   3  -4  18 9.65142 11.2579   2
   3  -4  18 12.1082 9.99336   6
   3   4 -18-14.1951 23.3734   3
  -3   4  18 12.0623 9.95568   5
   3  -4  16 193.987 47.1319   6
   3   4 -16 179.759 51.7780   2
   3  -4  16 124.639 37.2622   2
  -3   4  16 215.708 38.0136   5
  -3  -4 -16 175.383 42.3647   4
   3   4 -14 133.638 45.3497   2
   3  -4  14 152.130 34.1589   2
   3  -4  14 102.041 33.5686   6
   3   4 -14 75.7063 35.9874   3
  -3  -4 -14 62.9511 19.9795   3
  -3  -4 -14 113.152 36.9685   4
  -3   4  14 48.1006 22.7501   5
   3  -4  12 282.564 51.5866   1
   3  -4  12 284.529 52.6922   6
  -3  -4 -12 275.791 48.7013   5
   3   4 -12 318.917 74.6723   2
   3  -4  12 260.037 49.7544   2
  -3  -4 -12 361.655 72.7415   4
   3   4 -12 360.339 84.0663   3
  -3  -4 -12 172.964 34.5212   3
  -3  -4 -12 293.042 61.7106   1
  -3  -4 -10 291.490 54.9105   1
  -3   4  10 210.606 42.5172   1
   3   4 -10 240.756 55.0860   1
   3  -4  10 170.453 38.9535   1
   3  -4  10 291.034 48.3187   6
   3   4 -10 67.4644 45.0618   2
   3  -4  10 137.722 35.9006   2
  -3  -4 -10 381.876 77.6564   4
  -3   4  10 308.180 56.4737   5
  -3  -4 -10 104.760 23.9933   3
   3   4 -10 143.132 54.9151   3
   3   4  -8 182.591 31.5804   1
   3  -4   8 88.9952 29.4332   1
  -3  -4  -8 143.988 43.0779   1
   3   4  -8 69.6427 36.0242   1
  -3   4   8 165.126 36.4593   1
  -3   4   8 70.9509 14.4062   6
   3  -4   8 149.968 32.4889   6
  -3  -4  -8 150.732 35.7468   5
   3   4  -8 156.302 56.1577   2
   3  -4   8 142.394 33.9529   2
  -3  -4  -8 140.046 55.6471   4
  -3   4   8 111.467 38.2845   5
  -3   4   8 177.278 36.5935   4
   3   4  -8 48.8239 41.5876   3
  -3   4   6 363.672 49.8005   1
   3   4  -6 393.866 52.7963   1
   3  -4   6 422.501 51.5243   1
   3   4  -6 278.148 65.2913   1
  -3   4   6 510.798 68.0282   1
  -3  -4  -6 327.336 65.4744   1
  -3  -4  -6 332.239 51.7790   1
  -3   4   6 259.169 39.2595   6
  -3   4   6 278.994 41.1430   6
  -3  -4  -6 560.136 84.5512   5
   3   4  -6 369.837 83.0135   2
   3  -4   6 438.202 66.3180   2
  -3   4   6 397.979 75.0841   5
  -3  -4  -6 391.365 92.3923   4
  -3   4   6 285.803 54.3781   4
   3   4  -6 313.103 85.2662   3
  -3   4   4 88.3574 23.8701   1
  -3   4   4 146.445 31.9381   1
   3  -4   4 115.739 32.0133   1
  -3  -4  -4 105.870 24.5844   1
   3   4  -4 24.1540 28.3512   1
   3  -4   4 70.2925 27.8091   6
  -3   4   4 90.0517 21.3468   6
  -3  -4  -4 95.7347 37.0539   5
  -3   4   4 72.3229 19.4268   6
   3   4  -4 166.998 51.7375   2
   3  -4   4 169.402 40.3790   2
  -3   4   4 54.0618 29.2334   5
  -3  -4  -4 63.7751 44.1405   4
  -3   4   4 137.156 32.7849   4
   3   4  -4 153.734 30.7564   1
   3  -4   4 107.430 23.6687   1
   3   4  -2-10.5375 17.3952   1
   3  -4   2 23.7383 11.1338   1
   3   4  -2 33.7352 14.7521   1
   3  -4   2 14.6018 12.0926   1
  -3  -4  -2 11.7756 11.9457   1
  -3   4   2-6.34930 14.8402   1
  -3  -4  -2-12.2905 14.3674   1
  -3   4   2 17.6449 12.8774   1
   3  -4   2 14.3948 11.9234   6
  -3  -4  -2 45.4251 24.7607   5
   3   4  -2 16.3440 23.3336   2
   3  -4   2 11.4269 16.3430   2
  -3   4   2 11.5422 21.2809   5
  -3  -4  -2 18.8434 26.8904   4
  -3   4   2 9.52650 13.6459   4
   3   4  -2 2.90688 5.52083   3
   3   4  -2 6.51291 12.0612   3
  -3   4   0 940.835 110.749   1
  -3  -4   0 863.693 107.683   1
   3  -4   0 773.525 106.951   6
   3   4   0 659.544 121.538   6
  -3  -4   0 1032.15 127.299   5
  -3   4   0 1008.67 119.234   5
   3   4   0 776.368 129.618   2
   3  -4   0 1208.46 137.676   2
   3  -4   0 889.725 109.083   1
   3   4   0 769.235 109.559   1
  -3   4   0 921.227 111.238   1
  -3  -4   0 870.974 130.386   1
   3  -4   0 963.731 105.877   1
   3   4   0 825.592 120.329   1
  -3   4  -2-6.02618 11.1328   1
  -3  -4   2 6.90604 11.4091   1
  -3   4  -2 13.5851 9.73235   1
   3   4   2 7.39948 10.5932   1
  -3  -4   2 23.9652 17.1069   1
   3  -4  -2 4.61562 9.35668   6
  -3  -4   2 11.3737 16.2407   5
   3   4   2 13.2830 18.9573   2
   3  -4  -2 13.0681 18.6515   2
  -3  -4   2-10.6566 15.2208   4
  -3   4  -2 31.4783 15.2892   5
  -3   4  -2-9.96493 16.4296   4
   3  -4  -2 24.1553 19.9010   3
   3   4   2 9.33984 15.4029   1
   3  -4  -2 9.58207 8.87182   1
   3  -4  -2 5.97839 11.0452   1
   3  -4  -4 135.846 27.5350   1
   3  -4  -4 99.9974 24.0668   1
   3   4   4 216.953 39.5931   1
  -3   4  -4 76.2780 17.6068   5
  -3  -4   4 107.312 33.8041   5
   3   4   4 146.117 44.0003   6
   3  -4  -4 138.827 42.7257   2
  -3   4  -4 100.283 17.8160   5
  -3  -4   4 130.121 31.2773   4
   3  -4  -4 164.228 41.8317   3
  -3   4  -4 196.343 40.1093   4
  -3   4  -4 108.257 27.9288   1
  -3  -4   4 85.8065 28.7579   1
   3   4   4 91.3750 26.7949   1
   3  -4  -6 373.641 51.3720   1
   3   4   6 321.176 56.3411   1
   3  -4  -6 327.785 48.2661   1
  -3  -4   6 413.290 66.3857   6
  -3  -4   6 278.444 56.2027   5
   3   4   6 215.083 54.8790   6
  -3  -4   6 396.770 66.5410   1
  -3  -4   6 289.246 54.8135   1
   3   4   6 477.045 62.8294   1
  -3   4  -6 226.805 45.6583   1
  -3   4  -6 365.348 55.8895   1
   3   4   6 386.620 65.8999   2
   3  -4  -6 413.888 74.6137   2
  -3   4  -6 359.940 57.0501   4
   3  -4  -6 349.306 68.1355   3
  -3   4  -6 183.641 47.8531   3
  -3  -4   8 107.371 36.5208   1
   3   4   8 100.927 29.9204   1
  -3  -4   8 55.5552 26.0400   1
  -3   4  -8 132.637 35.1435   1
  -3  -4   8 87.6576 31.2282   6
   3   4   8 79.5559 29.7407   6
  -3  -4   8 94.0906 29.3302   5
   3   4   8 122.003 30.9052   2
   3  -4  -8 167.275 45.3261   2
  -3  -4   8 36.3597 12.5346   4
   3  -4  -8 51.4504 27.4433   3
  -3   4  -8 135.848 28.8223   4
   3  -4  -8 130.189 25.8215   1
   3   4   8 110.946 26.6592   1
  -3  -4  10 257.223 50.4914   6
   3   4  10 206.528 43.5454   6
  -3  -4  10 265.005 54.7586   1
  -3   4 -10 277.568 48.2226   1
   3  -4 -10 301.764 58.5878   2
  -3   4 -10 161.833 36.3436   4
   3   4  10 213.222 41.9478   1
   3  -4 -10 330.502 47.4337   1
   3  -4 -12 296.799 49.5146   1
  -3  -4  12 335.976 66.5003   1
  -3  -4  12 214.693 47.4848   6
   3   4  12 220.252 37.7066   2
   3   4  12 241.858 45.6809   6
  -3   4 -12 231.548 39.8334   4
  -3   4 -12 257.143 42.8659   3
   3  -4 -12 203.818 51.2069   3
   3   4  14 86.1944 25.6288   6
  -3  -4  14 114.019 30.7742   6
   3  -4 -14 108.453 32.0282   2
  -3  -4  14 88.4799 26.9698   5
  -3   4 -14 92.5888 23.5210   4
  -3   4 -14 107.223 25.6306   3
   3  -4 -14 69.4733 28.5919   3
   3   4  16 218.601 36.1582   6
  -3  -4  16 122.994 37.4127   6
  -3  -4  16 150.328 38.0054   5
  -3   4 -16 140.966 31.1967   4
  -3   4 -16 169.602 32.9177   3
   3  -4 -16 247.575 48.6481   3
  -3  -4  18 58.0999 22.5857   6
   3   4  18 5.89368 9.81325   5
  -3  -4  18 39.5580 21.5813   5
  -3   4 -18 14.9639 10.9610   4
   3  -4 -18-10.8062 15.4731   3
  -3   4 -18 7.06616 11.7240   3
  -3  -4  20-10.2885 16.9631   6
   3   4  20 10.9883 11.1218   6
   3   4  20 10.7531 9.94634   5
  -3  -4  20 10.6361 15.1937   5
  -3   4 -20 25.8164 12.7875   4
   3  -4 -20-10.7276 15.3238   3
  -3   4 -20 17.3056 12.3752   3
   3   4  22 274.588 43.9926   5
  -3  -4  22 241.327 52.5153   5
  -3   4 -22 325.006 58.1954   3
  -3  -4  22 342.203 58.6100   6
   3   4  22 341.667 48.2903   6
   3   4  24 42.6286 15.3764   5
  -3  -4  24 32.0759 17.7579   5
   3  -4 -24 10.7089 17.7855   3
  -3   4 -24 11.3564 13.4306   3
  -3  -4  24 32.5267 20.0922   6
   3   4  24 11.0849 10.4754   6
  -3  -4  26 9.63760 13.8206   5
  -3  -4  26 10.3278 14.7985   6
   3   4  26 5.91234 8.56426   6
   3   4  26 27.8686 13.0620   5
  -3  -4  28 24.6104 15.2919   5
   3   5 -25 2713.88 303.722   3
  -3   5  23 342.153 43.1662   5
   3   5 -23 268.162 50.8843   2
   3  -5  23 210.161 49.9407   6
   3   5 -23 267.708 52.7758   3
  -3  -5 -23 226.475 47.8643   4
   3   5 -21 229.026 47.4286   2
   3  -5  21 266.517 49.0477   2
   3  -5  21 143.390 44.5722   6
   3   5 -21 115.664 40.3343   3
  -3  -5 -21 290.036 48.3171   4
  -3   5  19 6806.97 674.634   5
  -3  -5 -19 6574.87 687.728   4
   3   5 -19 6761.73 698.408   2
   3   5 -19 5018.66 690.739   3
   3  -5  19 7466.59 699.336   6
  -3   5  17 12382.7 1193.78   5
  -3  -5 -17 11767.5 1207.82   4
   3   5 -17 11207.5 1217.94   2
   3   5 -17 10297.7 1215.54   3
   3  -5  17 12084.7 1209.97   6
   3  -5  15 26464.3 2489.43   6
  -3   5  15 28128.6 2480.29   5
  -3  -5 -15 26271.4 2494.73   4
   3   5 -15 27422.9 2515.48   2
   3   5 -15 22982.4 2507.69   3
   3  -5  15 18551.9 2477.47   2
  -3   5  13 724.756 85.9387   5
   3   5 -13 640.560 108.322   3
   3  -5  11 142.075 38.3815   6
  -3  -5 -11 269.151 46.7794   5
   3   5 -11 119.263 50.7229   2
   3  -5  11 202.746 44.5571   2
  -3  -5 -11 171.704 54.1104   4
  -3   5  11 244.059 46.9365   5
  -3   5  11 195.669 43.0561   4
   3   5 -11 186.456 62.6096   3
   3  -5   9 9076.44 924.470   1
  -3   5   9 12106.8 933.076   1
   3  -5   9 8040.68 923.348   6
  -3  -5  -9 9723.42 930.148   5
   3   5  -9 8288.60 966.273   2
  -3  -5  -9 7159.88 946.003   4
   3   5  -9 13047.0 1013.86   3
  -3   5   9 8739.43 925.134   4
   3  -5   9 7862.64 927.221   2
  -3  -5  -7 4896.81 588.879   1
   3  -5   7 5535.63 581.672   1
  -3   5   7 6969.38 579.510   1
   3  -5   7 4899.98 583.069   6
  -3   5   7 7976.31 613.624   5
  -3  -5  -7 6444.19 597.324   5
   3   5  -7 6393.99 632.948   2
  -3  -5  -7 3169.94 593.151   4
  -3   5   7 4732.38 581.422   4
   3   5  -7 7086.88 668.185   3
   3  -5   7 5233.19 590.037   2
   3   5  -5 67409.6 7086.63   1
  -3  -5  -5 60408.7 7084.22   1
   3  -5   5 69090.3 7073.62   1
  -3   5   5 78422.0 7065.94   1
   3  -5   5 72617.8 7080.62   6
  -3   5   5 64575.4 7065.82   6
  -3   5   5 77138.0 7101.61   5
  -3  -5  -5 59451.8 7099.55   4
  -3   5   5 71023.8 7078.69   4
   3  -5   5 77672.7 7092.13   2
   3   5  -3 768.416 109.693   1
  -3  -5  -3 1026.20 120.540   1
   3  -5   3 923.060 99.7341   1
  -3   5   3 894.300 94.8945   1
  -3   5   3 656.214 99.5058   6
   3  -5   3 749.381 105.532   6
  -3  -5  -3 980.029 124.199   5
   3   5  -3 870.258 134.245   2
  -3  -5  -3 802.802 120.874   4
  -3   5   3 521.773 108.482   5
  -3   5   3 658.643 104.272   4
   3   5  -3 731.112 147.971   3
   3  -5   3 1084.61 127.666   2
  -3  -5  -1 2336.58 269.858   1
   3   5  -1 2201.12 262.357   1
  -3   5   1 2387.90 247.957   1
   3  -5   1 2239.72 260.710   6
  -3   5   1 2075.56 271.015   5
  -3  -5  -1 2948.66 279.745   5
   3   5  -1 2449.79 285.259   2
  -3  -5  -1 2121.22 269.455   4
  -3   5   1 2307.97 266.599   4
   3  -5   1 3020.52 290.584   2
  -3  -5   1 2522.27 263.502   1
   3  -5  -1 2002.00 237.380   1
   3   5   1 2309.29 253.491   1
  -3   5  -1 2320.79 239.493   1
   3   5   1 2528.59 272.922   6
   3  -5  -1 1982.36 246.758   6
  -3   5  -1 2752.20 264.034   5
  -3  -5   1 2806.13 267.336   5
   3   5   1 2194.27 269.620   2
  -3  -5   1 2488.52 263.402   4
  -3   5  -1 2492.27 260.823   4
   3  -5  -1 2171.62 261.437   3
   3  -5  -1 2384.78 278.346   2
  -3  -5   3 879.399 118.180   1
   3  -5  -3 854.539 95.8659   1
   3   5   3 760.221 105.648   1
  -3   5  -3 784.527 99.8520   1
   3   5   3 919.045 123.502   6
  -3   5  -3 1141.32 109.686   5
  -3  -5   3 970.557 120.668   5
   3   5   3 836.194 122.892   2
  -3  -5   3 847.244 111.880   4
  -3   5  -3 1080.06 119.790   4
   3  -5  -3 660.223 115.045   3
   3  -5  -3 1074.50 142.430   2
  -3   5  -5 73127.3 6881.45   1
  -3  -5   5 69258.7 6896.69   1
   3  -5  -5 74866.8 6875.25   1
   3   5   5 69022.2 6883.43   1
   3   5   5 73834.2 6904.75   6
  -3  -5   5 58785.8 6894.45   5
   3   5   5 71503.2 6905.38   2
  -3  -5   5 58916.4 6882.86   4
   3  -5  -5 70805.1 6903.43   3
   3  -5  -5 69947.1 6921.59   2
  -3   5  -5 63686.8 6888.30   3
  -3   5  -7 5102.61 548.317   1
   3  -5  -7 5563.27 541.530   1
  -3  -5   7 5511.93 560.833   1
   3   5   7 4639.20 542.991   1
  -3  -5   7 6031.78 565.716   6
   3   5   7 5124.64 561.101   6
   3   5   7 5200.37 562.093   2
  -3   5  -7 5132.19 549.961   4
   3  -5  -7 5632.44 567.447   3
   3  -5  -7 6195.70 582.543   2
  -3   5  -7 5103.38 549.164   3
   3  -5  -9 7547.26 857.550   1
   3   5   9 8272.79 870.925   6
  -3  -5   9 8682.31 873.313   6
  -3  -5   9 7971.39 869.923   5
   3   5   9 7963.46 867.176   2
  -3   5  -9 8739.41 861.770   4
   3  -5  -9 9201.55 882.391   3
   3  -5  -9 11343.5 895.691   2
  -3   5  -9 8243.19 861.370   3
  -3  -5  11 98.8816 34.5114   6
   3   5  11 211.168 37.4901   2
   3  -5 -11 202.353 43.7828   2
  -3  -5  11 235.391 44.1526   5
   3   5  11 137.285 36.2714   6
  -3   5 -11 171.178 32.9730   4
   3  -5 -11 309.930 54.7691   3
  -3   5 -11 218.825 37.5816   3
  -3  -5  13 701.539 87.8105   6
  -3   5 -13 542.465 71.8685   4
  -3  -5  13 552.345 81.1843   5
  -3   5 -13 510.357 72.1050   3
   3  -5 -13 560.920 77.7590   2
   3  -5 -13 606.338 87.3735   3
   3   5  15 23153.1 2251.49   6
  -3   5 -15 20138.5 2246.60   4
   3  -5 -15 21666.5 2263.81   3
  -3   5 -15 22844.0 2249.65   3
  -3  -5  15 25334.1 2262.97   5
  -3   5 -17 9708.09 1030.23   3
   3   5  17 10607.4 1031.23   6
  -3  -5  17 10134.7 1041.11   6
   3   5  17 9773.07 1031.72   5
  -3  -5  17 10802.9 1043.98   5
   3   5  19 6568.51 698.530   5
  -3  -5  19 7565.38 715.917   5
   3  -5 -19 6533.75 712.305   3
  -3  -5  19 6946.48 713.280   6
   3   5  19 6876.49 698.997   6
   3   5  21 294.757 43.4139   5
  -3  -5  21 237.824 50.8591   5
   3   5  21 288.014 43.2509   6
  -3  -5  21 314.724 54.3717   6
   3  -5 -21 253.514 51.5768   3
  -3  -5  23 181.741 48.4297   5
   3   5  23 359.535 47.1131   5
   3   5  23 291.865 45.3006   6
  -3  -5  23 220.435 50.3749   6
   3  -5 -23 301.980 54.5040   3
  -3   5 -23 317.274 55.6038   3
  -3  -5  25 2246.53 254.639   5
  -3  -6 -20 15.8345 14.5853   4
  -3   6  20 4.27579 7.07402   5
   3   6 -20-9.38527 10.9455   2
   3  -6  20 28.9255 17.7551   6
   3   6 -20 10.1498 14.4837   3
  -3   6  18 4.82888 6.89416   5
  -3  -6 -18 9.17753 13.0861   4
   3   6 -18-11.2333 9.25218   2
   3  -6  18 8.14306 11.6126   2
   3  -6  18 9.05359 10.5433   6
   3   6 -18-11.8113 16.8383   3
   3  -6  16 226.200 44.4355   6
  -3   6  16 260.171 40.6629   5
  -3  -6 -16 196.001 46.9685   4
   3   6 -16 253.076 58.5815   2
  -3   6  16 207.569 45.1415   4
   3   6 -16 213.826 51.0350   3
   3  -6  14 195.864 39.3214   6
  -3   6  14 231.064 39.5337   5
  -3  -6 -14 195.475 48.4970   4
   3  -6  14 115.251 34.3623   2
   3   6 -14 125.532 45.2727   2
  -3   6  14 246.314 45.7393   4
   3   6 -14 257.118 57.6651   3
   3   6 -12 71.5931 36.6425   2
  -3   6  12 71.0071 23.3889   4
   3  -6  12 59.7265 21.3640   6
  -3   6  12 74.7333 23.8893   5
  -3  -6 -12 24.6240 18.6868   4
  -3  -6 -10 216.897 39.5535   5
   3  -6  10 119.221 38.9097   2
   3   6 -10 230.671 68.5401   2
  -3   6  10 259.365 43.5284   4
   3  -6  10 203.545 40.4664   6
  -3   6  10 288.551 50.1531   5
  -3  -6 -10 100.453 40.2362   4
  -3  -6  -8 115.029 28.4871   5
   3  -6   8 93.7713 32.6666   2
  -3   6   8 58.9442 26.4522   5
  -3   6   8 135.397 30.0404   4
   3  -6   8 92.9206 28.3154   6
   3  -6   6 301.826 50.4433   6
  -3  -6  -6 412.686 56.3718   5
   3   6  -6 281.588 65.8551   2
   3  -6   6 328.713 57.9789   2
  -3  -6  -6 371.109 61.0759   4
  -3   6   6 343.044 61.2304   5
  -3   6   6 175.043 38.1881   4
  -3  -6  -4 114.036 32.5948   5
   3   6  -4 62.2607 29.8785   2
   3  -6   4 88.5772 35.5679   2
  -3   6   4 48.7924 27.8882   5
  -3   6   4 98.6978 27.3049   4
   3  -6   4 40.9676 20.8850   6
  -3  -6  -2 172.701 38.9194   5
   3   6  -2 67.1024 32.7171   2
   3  -6   2 29.0398 25.8036   2
  -3  -6  -2 93.4485 30.3744   4
  -3   6   2 12.1908 17.2075   5
  -3   6   2 100.698 28.2030   4
   3  -6   2 105.453 29.3792   6
  -3  -6   0 612.367 90.8280   5
   3  -6   0 685.097 105.198   2
   3   6   0 557.462 92.5432   2
  -3  -6   0 506.428 82.4378   4
  -3   6   0 437.653 85.1144   5
  -3   6   0 566.279 81.6915   4
   3   6   0 751.442 95.4562   6
  -3  -6   2 131.570 32.2215   4
   3   6   2 43.7986 24.3416   2
   3  -6  -2 105.535 32.2532   3
  -3   6  -2 121.172 30.3469   4
   3   6   2 96.3579 29.3228   6
   3  -6  -4 113.201 40.1815   2
   3   6   4 42.0517 23.3403   2
  -3   6  -4 41.7609 17.7808   3
   3  -6  -4 19.1165 16.3826   3
  -3   6  -4 29.6798 15.6403   4
   3   6   4 57.5515 25.3750   6
  -3  -6   4 66.9421 23.2904   5
   3   6   6 327.898 53.3987   6
  -3  -6   6 302.021 49.9991   5
  -3   6  -6 261.037 43.1727   3
   3   6   6 391.927 60.5755   2
  -3   6  -6 263.742 43.8922   4
  -3  -6   8 120.354 29.5588   6
   3  -6  -8 129.300 37.1863   2
   3   6   8 81.2694 27.1223   2
   3   6   8 40.8232 18.5456   6
  -3  -6   8 148.359 31.9781   5
   3  -6  -8 66.8036 25.0621   3
  -3   6  -8 68.7507 20.1617   3
  -3  -6  10 159.151 35.2400   6
   3  -6 -10 181.094 40.8710   2
   3   6  10 174.132 35.4082   6
  -3  -6  10 143.976 34.1385   5
   3  -6 -10 156.801 38.2803   3
  -3   6 -10 231.346 35.1521   4
  -3   6 -10 124.332 28.4561   3
  -3  -6  12 53.4538 18.7166   6
   3  -6 -12 73.4968 26.8368   3
  -3   6 -12 46.9709 16.0789   4
  -3   6 -12 74.1692 18.2326   3
   3   6  12 38.5371 16.0596   6
  -3  -6  14 208.406 38.1030   6
   3  -6 -14 190.148 38.2811   3
  -3   6 -14 138.145 28.9031   3
  -3  -6  14 159.816 34.6796   5
   3   6  14 150.032 31.1929   6
   3   6  16 173.096 33.8211   6
  -3  -6  16 193.299 39.0793   6
   3   6  16 247.416 38.1455   5
  -3  -6  16 269.715 44.9990   5
   3  -6 -16 189.478 40.4553   3
  -3   6 -16 211.391 34.0123   3
   3   6  18 4.75579 5.54172   6
   3   6  18-4.81088 8.85636   5
  -3  -6  18 8.50502 12.1248   5
   3  -6 -18 8.08055 9.40752   3
  -3   6 -18 4.89666 8.06349   3
  -3  -6  20 8.72092 10.1821   5
  -3  -6  20 15.7044 12.9488   6
   3  -6 -20 7.91363 9.24613   3
  -3   6 -20 11.0426 10.1926   3
   3   6  20 4.33866 8.02578   5
  -3  -6  22 114.112 31.0506   5
   3  -7  17 4046.51 518.481   6
  -3   7  17 5647.50 516.477   5
   3  -7  15 9936.27 1021.65   6
  -3   7  15 9568.17 1017.17   5
  -3  -7 -15 8772.56 1029.27   4
   3   7 -15 11730.1 1054.76   2
  -3   7  15 12572.5 1033.73   4
   3  -7  15 9039.84 1022.91   2
  -3   7  13 72.7460 23.3220   4
   3   7 -13 49.6032 27.9767   2
   3  -7  13 33.6279 18.1497   2
  -3   7  13 82.7507 21.3026   5
   3   7 -11 148.170 52.3232   2
  -3   7  11 196.983 34.8393   4
   3  -7  11 88.5721 26.1873   6
  -3  -7 -11 40.6247 24.5343   4
  -3   7  11 150.711 32.6676   5
  -3   7   9 3493.58 343.485   5
   3   7  -9 3268.38 372.843   2
  -3  -7  -9 2792.18 339.170   4
  -3   7   9 3055.62 330.778   4
   3  -7   9 3008.79 332.933   6
   3  -7   7 1836.33 205.290   6
  -3   7   7 2219.86 218.401   5
  -3  -7  -7 1840.34 202.004   5
  -3  -7  -7 1534.74 208.655   4
   3   7  -7 2243.08 248.925   2
  -3   7   7 1748.35 200.889   4
   3  -7   7 1428.16 211.456   2
   3  -7   5 26247.1 2579.99   6
  -3   7   5 30152.2 2599.26   5
  -3  -7  -5 29302.6 2579.79   5
   3   7  -5 31132.8 2616.18   2
  -3  -7  -5 24038.4 2581.97   4
  -3   7   5 21326.2 2570.07   4
   3  -7   5 23341.3 2596.88   2
  -3  -7  -3 144.645 37.1863   4
  -3   7   3 190.709 46.1745   5
   3   7  -3 192.836 46.9759   2
   3  -7   3 196.623 55.0554   2
  -3  -7  -3 202.863 37.8276   5
   3   7  -3 153.665 36.6153   6
   3  -7   3 151.566 35.1807   6
  -3  -7  -1 682.867 88.4817   5
   3   7  -1 564.644 93.5224   2
  -3  -7  -1 707.813 91.1675   4
  -3   7   1 663.126 84.4003   4
   3   7  -1 566.491 88.0855   6
  -3  -7   1 747.649 93.9357   5
   3   7   1 459.602 86.6991   2
   3  -7  -1 328.269 94.2795   2
  -3   7  -1 596.861 81.6714   4
   3   7   1 571.502 85.5874   6
  -3   7  -1 746.407 87.6405   3
  -3  -7   3 266.881 47.1097   5
   3   7   3 188.680 39.8226   6
  -3   7  -3 225.028 41.5181   4
  -3   7  -3 223.008 39.2022   3
   3  -7  -3 210.611 60.1719   2
   3   7   3 189.267 44.8123   2
   3   7   5 22797.5 2526.72   6
  -3  -7   5 29455.5 2533.93   5
   3   7   5 21934.7 2530.65   2
  -3   7  -5 27045.2 2524.84   4
   3  -7  -5 25658.5 2531.85   3
   3  -7  -5 26085.6 2555.34   2
  -3   7  -5 23935.6 2520.94   3
   3   7   7 1735.29 194.347   6
  -3   7  -7 1850.87 191.315   4
   3  -7  -7 1695.48 197.485   3
   3  -7  -7 1228.13 199.990   2
  -3   7  -7 1731.65 188.647   3
   3   7   9 2740.23 303.967   6
   3  -7  -9 2708.73 308.000   3
  -3   7  -9 2747.31 299.119   3
  -3  -7   9 3282.18 311.056   5
  -3  -7  11 60.5608 20.9453   6
   3  -7 -11 113.018 28.3038   3
  -3   7 -11 75.5205 18.7462   3
   3   7  11 98.4202 23.3963   6
  -3  -7  11 92.3568 23.4359   5
  -3  -7  13 44.4327 16.4134   6
   3  -7 -13 73.2057 23.0622   3
  -3   7 -13 38.0396 13.0011   3
  -3  -7  13 43.5354 17.5799   5
   3   7  13 62.7343 16.8210   6
   3   7  15 9322.57 1008.05   6
  -3  -7  15 9490.53 1013.65   6
  -3  -7  15 12033.7 1024.17   5
  -3  -7  17 5126.48 467.103   5
   3  -7 -17 3870.23 455.693   3
   3  -8  12 30.7758 14.8815   6
  -3   8  12 50.2441 16.0191   5
  -3  -8 -10 91.0609 28.6459   4
  -3   8  10 162.030 33.0024   5
   3   8  -8 119.161 44.7346   2
  -3  -8  -8 168.177 36.3450   4
  -3  -8  -6 92.4567 28.7527   4
  -3  -8  -6 98.1217 23.5518   5
  -3   8   6 53.4235 19.8271   4
  -3  -8  -4 63.7016 17.4020   5
   3   8  -4 28.9811 15.1621   6
  -3   8   4 32.0256 13.0750   4
   3   8  -2 30.6559 17.4872   2
   3  -8   2 33.7865 24.5493   2
   3   8  -2 14.3616 14.0557   6
  -3  -8  -2 77.6181 19.4112   5
  -3   8   2 43.9836 15.0885   4
  -3   8   0 346.658 54.2725   4
   3   8   0 372.796 58.1835   6
  -3  -8   0 465.745 59.5697   5
   3   8   0 350.994 61.7208   2
   3  -8   0 301.974 74.2149   2
  -3  -8   2 49.6364 17.6925   5
   3   8   2 35.4907 17.2980   6
  -3   8  -2 50.5454 16.8101   4
  -3   8  -2 72.9202 18.5973   3
   3  -8  -2 29.8872 25.1216   2
   3   8   2 16.7347 16.2275   2
  -3   8  -4 20.4641 11.3933   3
  -3  -8   4 82.0281 20.8508   5
   3   8   4 53.3971 18.0310   6
  -3   8  -4 76.4548 19.6708   4
   3   8   6 99.3717 25.6329   6
  -3   8  -6 114.477 24.0156   3
   3   8   8 132.170 31.3739   6
  -3   8  -8 197.313 31.3945   3
   3  -8 -10 145.633 29.8556   3
  -3  -8  10 147.310 32.5199   5
  -3  -8  12 22.2571 15.1171   5
   4   0   0 287458. 29425.0   1
  -4   0   0 314723. 29439.1   1
   4   0   0 274359. 29392.9   6
  -4   0   0 294991. 29406.5   5
  -4   0   0 299254. 29402.8   4
   4   0   0 283328. 29403.3   3
   4   0   0 338726. 29417.3   2
   4   0   2 5437.62 601.832   1
   4   0  -2 5160.51 603.265   1
  -4   0  -2 5032.91 604.952   1
  -4   0   2 5992.31 620.737   1
  -4   0  -2 5609.43 598.468   1
   4   0   2 5468.75 574.421   6
   4   0  -2 5752.18 575.906   6
  -4   0  -2 6249.87 583.916   5
  -4   0   2 5945.10 588.920   5
  -4   0  -2 5123.24 580.815   4
  -4   0   2 5588.33 583.208   4
   4   0  -2 5182.23 585.306   3
   4   0   2 5375.22 582.404   3
   4   0   2 5445.80 591.907   2
  -4   0  -4 16334.5 1734.55   1
   4   0  -4 17253.0 1744.97   1
  -4   0   4 18347.7 1749.25   1
  -4   0   4 19218.1 1748.70   1
  -4   0  -4 16338.2 1720.75   1
   4   0   4 17034.3 1702.70   6
  -4   0   4 13639.8 1710.63   5
  -4   0  -4 16346.0 1704.41   5
   4   0  -4 17449.7 1725.53   2
  -4   0  -4 17756.4 1712.01   4
   4   0  -4 15587.8 1716.86   3
   4   0   4 17456.7 1716.12   2
  -4   0  -4 17985.4 1703.10   3
   4   0  -6 822.645 124.382   1
   4   0   6 1034.56 134.651   1
  -4   0   6 959.518 139.114   1
   4   0   6 983.309 135.693   1
  -4   0   6 879.911 136.113   1
  -4   0  -6 730.296 126.639   1
  -4   0  -6 945.116 126.760   1
   4   0  -6 858.357 110.758   6
   4   0   6 799.367 110.771   6
  -4   0   6 815.018 117.167   5
  -4   0  -6 989.019 116.104   5
   4   0  -6 976.753 130.633   2
  -4   0   6 881.345 115.095   4
   4   0  -6 945.932 129.940   3
  -4   0  -6 886.375 108.847   3
  -4   0   8 2046.52 276.577   1
  -4   0  -8 2227.26 280.083   1
   4   0  -8 2161.68 289.461   1
   4   0  -8 2218.12 271.429   1
   4   0   8 2536.83 276.484   1
   4   0   8 2280.62 278.990   1
  -4   0   8 2328.96 281.825   1
  -4   0  -8 2163.34 266.618   1
   4   0   8 2363.66 259.562   6
  -4   0   8 2529.21 266.433   5
  -4   0  -8 2836.70 261.413   5
   4   0  -8 2351.64 277.192   2
  -4   0   8 2145.82 257.005   4
  -4   0  -8 2210.41 260.956   4
   4   0  -8 2485.99 278.377   3
   4   0   8 2272.07 261.412   2
  -4   0  -8 2209.30 252.054   3
  -4   0 -10 135525. 13704.5   1
  -4   0  10 141716. 13704.2   1
   4   0 -10 140216. 13717.7   1
   4   0 -10 139856. 13697.1   1
   4   0  10 141807. 13700.1   1
  -4   0  10 147589. 13709.1   1
  -4   0 -10 135827. 13689.8   1
   4   0  10 132447. 13700.4   1
  -4   0  10 131282. 13674.9   6
  -4   0  10 128029. 13690.0   5
  -4   0 -10 163870. 13680.2   5
  -4   0 -10 137491. 13688.1   4
  -4   0  10 120633. 13684.6   4
   4   0 -10 130636. 13705.6   3
   4   0  10 129948. 13685.3   2
  -4   0 -12 19500.2 2106.64   1
  -4   0  12 19630.4 2103.45   1
   4   0 -12 17967.8 2115.93   1
   4   0 -12 20584.4 2099.08   1
   4   0  12 20314.0 2098.16   1
  -4   0 -12 20839.3 2095.26   1
   4   0  12 19391.2 2102.31   1
  -4   0  12 19158.5 2081.93   6
   4   0  12 21068.5 2096.14   6
  -4   0  12 21725.0 2104.88   5
   4   0 -12 20049.5 2112.78   2
  -4   0 -12 24550.4 2098.32   4
   4   0 -12 21206.8 2113.71   3
   4   0  12 22791.7 2093.47   2
  -4   0  14 19926.5 2049.07   1
   4   0 -14 17907.3 2040.57   1
   4   0 -14 19186.9 2065.31   1
  -4   0 -14 18915.8 2050.24   1
  -4   0 -14 21262.8 2041.45   1
  -4   0  14 18042.4 2056.27   1
   4   0  14 18355.6 2045.19   1
  -4   0  14 18496.3 2028.03   6
   4   0  14 14231.9 2032.91   6
  -4   0  14 23027.8 2057.11   5
   4   0  14 22189.4 2026.53   5
   4   0 -14 17327.7 2052.55   2
  -4   0  14 22066.9 2041.36   4
  -4   0 -14 23717.1 2045.40   4
  -4   0 -14 26363.7 2067.24   3
   4   0 -14 20970.4 2059.63   3
   4   0  14 22737.8 2036.96   2
   4   0 -16 614.321 85.1383   1
   4   0  16 503.287 78.1070   1
  -4   0  16 317.352 75.9837   1
  -4   0 -16 437.232 83.2987   1
  -4   0  16 448.709 81.2213   1
  -4   0 -16 684.178 83.2856   1
   4   0  16 401.182 77.4869   1
  -4   0  16 437.938 68.5908   6
   4   0  16 278.537 70.0081   6
   4   0  16 540.804 66.2032   5
  -4   0  16 565.707 88.2851   5
  -4   0  16 451.734 74.3606   4
  -4   0 -16 643.125 104.362   3
   4   0  16 542.855 72.7272   2
   4   0 -18 357.103 61.6679   1
  -4   0 -18 218.005 55.5198   1
   4   0  18 202.924 47.3185   1
  -4   0  18 207.936 42.1099   6
   4   0  18 190.546 46.1447   6
   4   0 -18 132.743 46.0377   2
   4   0  18 333.070 47.1271   2
  -4   0  18 231.793 50.4801   1
   4   0  18 270.519 58.6083   1
   4   0 -18 302.987 68.2265   1
  -4   0 -18 232.142 46.0445   1
  -4   0  18 188.948 50.0230   5
   4   0  18 248.282 40.5005   5
  -4   0 -18 190.600 50.4423   4
  -4   0 -18 248.035 67.1720   3
   4   0 -18 288.561 62.0330   3
  -4   0  20 21921.0 2161.38   1
   4   0 -20 25162.6 2193.77   1
  -4   0  20 21915.8 2149.47   6
   4   0  20 21961.4 2144.86   6
  -4   0  20 23112.9 2162.09   5
   4   0  20 15709.4 2134.02   5
  -4   0 -20 27568.9 2169.97   4
   4   0 -20 23898.8 2164.13   2
   4   0 -20 19634.8 2167.90   3
  -4   0  20 22449.7 2156.67   4
  -4   0 -20 17942.2 2173.31   3
   4   0  20 22598.2 2140.89   2
   4   0  22 17140.4 1627.69   6
  -4   0  22 21756.8 1651.74   5
  -4   0 -22 16232.6 1646.69   4
   4   0 -22 18264.3 1645.11   2
   4   0 -22 12022.0 1645.35   3
  -4   0  22 13552.9 1633.65   4
  -4   0 -22 16091.3 1660.92   3
   4   0  22 14895.3 1623.56   2
  -4   0  24 9167.17 772.389   5
  -4   0 -24 5431.86 768.010   4
   4   0 -24 7640.67 767.708   2
   4   0 -24 6124.81 774.555   3
  -4   0 -24 6959.77 780.426   3
   4   0  24 7860.10 756.303   6
  -4   0 -26 180.776 46.9872   4
  -4   0  26 260.281 45.2140   5
   4   0 -26 244.664 54.6055   3
   4   0  26 263.642 39.5918   6
  -4   0 -28 596.704 81.2601   4
  -4   0  28 742.311 79.8261   5
  -4   0 -28 290.828 74.0579   3
   4   0 -28 415.618 78.6760   3
  -4   0 -30 1837.34 213.143   3
  -4   1  27 16.3435 8.99645   5
  -4  -1 -27-8.14748 13.4289   4
  -4  -1 -27 9.44685 7.80905   3
   4   1 -27 10.2294 14.5980   3
   4  -1  27 4.24755 7.02990   6
   4   1 -25 7.89800 14.5351   2
   4  -1  25 4.63013 6.60631   6
  -4  -1 -25-9.64374 13.7478   4
  -4   1  25 12.7556 11.7389   5
  -4   1  25-9.25752 10.7773   4
  -4  -1 -25-10.3655 12.0661   3
   4   1 -25-11.9686 13.9310   3
   4   1 -23 36.5806 18.8615   2
   4  -1  23 6.74860 11.8047   2
   4  -1  23 61.2436 19.6558   6
  -4   1  23 36.6302 17.5132   5
  -4  -1 -23 45.4534 28.3344   4
  -4  -1 -23 11.3116 16.6103   3
   4   1 -23 27.6960 25.7914   3
   4  -1  21 39.9379 18.2714   2
   4   1 -21 21.4002 17.7183   2
   4  -1  21 17.0499 11.6223   6
  -4  -1 -21-12.3411 17.6980   4
   4   1 -21 15.5208 18.1676   3
   4   1 -19 247.782 48.2505   1
   4  -1  19 232.218 44.7508   1
   4  -1  19 207.941 40.1176   6
   4   1 -19 172.920 46.0270   2
   4  -1  19 224.958 40.4591   2
  -4  -1 -19 230.199 43.1405   1
  -4   1  19 210.529 45.0658   5
  -4   1  19 205.985 50.9293   4
   4   1 -19 199.447 60.3771   3
   4   1 -17 74.9375 29.6233   1
  -4  -1 -17 102.685 40.2689   1
   4  -1  17 206.750 40.0017   1
   4  -1  17 125.491 31.2460   6
   4   1 -17 139.271 43.2652   2
   4  -1  17 163.643 35.7030   2
  -4   1  17 111.669 33.2076   1
   4  -1  17 143.177 42.0777   1
   4   1 -17 156.022 52.3439   1
  -4  -1 -17 132.927 31.5049   1
  -4   1  17 78.5001 31.8766   5
  -4  -1 -17 175.312 43.8389   4
  -4   1  17 118.930 37.8281   4
  -4  -1 -17 79.2898 36.8305   3
   4   1 -17 50.4462 38.7911   3
  -4  -1 -15 99.6000 37.6717   1
   4  -1  15 78.5625 26.8163   1
   4   1 -15 125.689 32.9437   1
  -4   1  15 74.2402 18.2347   6
   4   1 -15 30.2258 22.6352   2
  -4   1  15 15.2632 26.0645   1
  -4   1  15 57.2073 23.2558   1
   4   1 -15 36.7543 27.0999   1
   4  -1  15 76.4144 30.4463   1
  -4  -1 -15 31.6914 19.7087   1
  -4   1  15 59.2123 26.7040   5
   4  -1  15 68.4106 15.3009   5
  -4  -1 -15 104.622 34.0600   4
  -4  -1 -15 88.0577 38.9672   3
   4   1 -15 65.0157 38.4631   3
   4   1 -13 9.47522 11.3471   1
   4  -1  13 17.6689 14.7836   1
  -4  -1 -13-14.2527 12.0300   1
  -4  -1 -13 58.7365 20.8858   1
   4   1 -13 17.8734 20.9706   1
  -4   1  13 42.8033 26.3880   1
   4  -1  13 12.7462 18.3624   1
   4  -1  13 59.8718 24.7778   6
  -4   1  13 10.2021 9.24573   6
  -4  -1 -13 43.8113 18.0401   5
   4   1 -13-15.6728 18.4338   2
   4  -1  13 25.6487 17.4391   2
   4  -1  13 39.2553 10.9073   5
  -4   1  13 23.3020 19.3601   5
  -4  -1 -13 19.7749 21.6914   4
  -4   1  13-9.44699 15.7760   4
  -4  -1 -13 35.5999 32.8599   3
   4   1 -13 14.9228 21.4361   3
   4   1 -11 372.308 58.7321   1
   4  -1  11 251.417 50.3952   1
  -4  -1 -11 149.505 48.8308   1
  -4   1  11 239.906 51.4983   1
  -4  -1 -11 243.534 47.5010   1
  -4   1  11 209.618 54.4751   1
   4   1 -11 197.400 61.4192   1
   4  -1  11 200.422 52.8214   6
   4  -1  11 254.836 36.3719   5
  -4  -1 -11 317.523 48.6984   5
   4  -1  11 211.755 46.8569   2
   4   1 -11 282.043 64.8893   2
  -4   1  11 323.147 56.8646   5
  -4   1  11 309.321 53.3783   4
  -4  -1 -11 349.485 57.5954   4
  -4  -1 -11 217.174 56.6970   3
   4   1 -11 201.311 53.9894   3
   4   1  -9 460.660 70.9464   1
  -4  -1  -9 422.267 81.6548   1
  -4   1   9 560.866 77.9912   1
  -4   1   9 295.495 67.9684   1
   4  -1   9 415.332 77.7167   1
  -4  -1  -9 351.056 62.1862   1
   4   1  -9 348.513 84.0430   1
   4  -1   9 417.558 78.0391   6
   4  -1   9 356.320 47.6051   5
   4  -1   9 318.740 61.0453   2
   4   1  -9 410.533 77.8719   2
  -4   1   9 367.840 63.1192   4
  -4  -1  -9 341.439 61.8704   4
  -4  -1  -9 362.094 62.4736   3
   4   1  -9 282.076 66.5075   3
   4  -1   7 455.517 87.0326   1
  -4   1   7 473.619 89.5407   1
   4   1  -7 432.301 95.1200   1
  -4   1   7 514.246 84.6943   1
   4  -1   7 388.569 84.2713   6
  -4  -1  -7 558.001 74.9073   5
   4   1  -7 572.206 90.7343   2
   4  -1   7 434.097 73.5082   2
  -4   1   7 426.544 70.6995   5
  -4  -1  -7 500.542 62.6943   3
  -4  -1  -7 430.593 69.8072   4
   4  -1   7 384.737 73.5236   1
   4   1  -7 354.778 71.7030   1
   4  -1   5 511.586 84.7172   1
   4   1  -5 533.944 89.9126   1
  -4  -1  -5 554.438 102.603   1
   4   1  -5 523.955 99.7503   1
   4  -1   5 531.206 96.5259   1
  -4  -1  -5 466.980 80.3166   1
  -4   1   5 556.152 95.8036   1
  -4   1   5 557.400 96.6100   1
   4  -1   5 519.709 90.6143   6
  -4   1   5 527.317 76.6388   5
   4   1  -5 548.789 83.5126   6
  -4  -1  -5 644.311 84.6137   5
   4   1  -5 564.952 94.0845   2
   4  -1   5 491.065 76.5212   2
  -4  -1  -5 542.886 79.8203   4
  -4  -1  -5 468.017 66.3719   3
  -4   1   5 510.861 79.0507   4
  -4  -1  -5 452.309 61.9671   3
   4   1  -5 487.498 80.6936   3
   4  -1   3 72.1480 29.1029   1
   4   1  -3 137.516 36.5181   1
   4  -1   3 48.9920 29.6030   6
   4   1  -3 134.614 38.8872   6
  -4  -1  -3 115.893 32.7750   5
  -4   1   3 65.7413 24.7478   5
  -4   1   3 106.401 42.0375   1
  -4  -1  -3 140.775 44.1662   1
  -4   1   3 49.5397 28.3248   1
  -4  -1  -3 58.6449 26.7542   1
   4  -1   3 74.4954 33.4045   1
   4   1  -3 69.5670 33.3516   2
   4  -1   3 47.2521 24.6579   2
  -4   1   3 96.3792 30.7291   4
  -4  -1  -3 74.0400 25.6804   4
   4   1  -3 51.0070 24.5364   3
  -4  -1  -3 44.1987 19.3336   3
  -4  -1  -3 98.9691 20.5112   3
  -4  -1  -1 362.478 61.0490   3
  -4   1   1 515.553 72.6756   5
  -4  -1  -1 383.785 71.6566   5
   4   1  -1 450.078 76.4987   6
  -4  -1  -1 440.577 79.0519   1
  -4   1   1 355.648 78.2357   1
   4  -1   1 403.116 80.3033   1
  -4  -1  -1 398.082 92.7806   1
  -4   1   1 437.898 86.4795   1
   4   1  -1 503.645 81.1622   1
   4  -1   1 514.874 74.8907   2
   4   1  -1 416.517 83.4815   2
   4   1  -1 477.437 68.7611   3
  -4   1   1 434.946 71.1852   4
   4  -1   1 414.213 75.4413   3
  -4  -1  -1 424.843 66.9409   4
   4  -1   1 493.566 80.6989   1
   4   1  -1 516.265 88.0775   1
   4  -1  -1 700.165 78.6529   6
   4   1   1 488.933 76.8093   6
  -4   1  -1 303.206 59.8186   5
  -4  -1   1 523.518 77.9190   5
  -4  -1   1 543.277 87.9102   1
  -4   1  -1 245.671 70.2555   1
   4  -1  -1 394.128 77.6926   1
  -4  -1   1 437.058 92.6765   1
   4   1   1 390.731 77.4141   1
  -4   1  -1 451.182 78.4524   1
   4  -1  -1 377.814 73.1012   2
   4   1   1 545.864 87.0405   2
  -4   1  -1 553.305 75.1205   4
   4  -1  -1 247.978 64.0596   3
   4   1   1 430.560 59.5568   3
  -4  -1   1 340.443 60.6710   4
   4  -1  -1 332.119 72.9939   1
   4   1   1 367.945 77.7179   1
   4  -1  -3 49.7337 14.5766   6
   4  -1  -3 118.488 26.7528   6
  -4  -1   3 64.3500 34.0282   5
   4   1   3 106.812 31.0056   6
  -4   1  -3 112.639 26.1973   5
   4   1   3 107.551 35.9349   1
   4  -1  -3 73.4115 30.7137   1
  -4   1  -3 89.0715 33.3480   1
  -4  -1   3 97.1315 38.5630   1
  -4   1  -3 99.5641 34.9454   1
  -4  -1   3 39.1158 36.9124   1
   4  -1  -3 94.6978 34.5252   2
   4   1   3 105.776 34.4946   2
  -4  -1   3 64.2898 23.4795   4
   4  -1  -3 49.2035 24.0800   3
   4  -1  -3 68.2697 34.6933   1
   4   1   3 74.5488 33.4841   1
  -4   1  -5 596.614 92.2222   1
  -4   1  -5 509.966 82.6608   1
   4  -1  -5 544.125 92.6030   1
   4   1   5 493.733 87.2446   1
  -4  -1   5 477.277 99.4282   1
   4   1   5 577.081 79.5014   6
   4  -1  -5 467.474 53.3030   6
   4  -1  -5 497.581 57.7271   6
  -4  -1   5 631.454 84.5308   5
  -4   1  -5 434.770 64.6857   5
   4   1   5 548.890 81.0486   2
   4  -1  -5 441.992 77.8150   2
  -4   1  -5 512.416 76.1055   4
  -4  -1   5 435.618 69.5345   4
   4  -1  -5 391.839 81.4290   3
  -4   1  -5 513.582 74.1365   3
   4   1   5 394.423 80.9141   1
   4  -1  -5 458.928 81.5364   1
  -4   1  -7 486.894 84.2101   1
   4  -1  -7 397.279 77.0506   1
  -4   1  -7 485.819 79.7549   1
   4   1   7 626.903 92.5845   1
  -4  -1   7 609.138 95.0575   1
   4  -1  -7 465.533 87.5473   1
  -4  -1   7 578.602 97.4712   1
   4   1   7 456.897 72.3043   6
  -4  -1   7 484.469 76.6218   5
  -4   1  -7 425.531 60.9724   5
   4  -1  -7 577.143 83.9834   2
   4   1   7 515.919 77.2151   2
  -4  -1   7 463.005 70.1187   4
  -4   1  -7 372.115 69.4229   4
   4  -1  -7 258.082 71.8158   3
  -4   1  -7 630.965 74.5949   3
   4  -1  -9 491.487 75.0769   1
  -4   1  -9 190.533 58.4306   1
   4   1   9 411.987 76.2996   1
  -4  -1   9 532.501 67.7759   6
   4   1   9 360.560 61.7845   6
  -4  -1   9 453.084 70.6321   5
  -4   1  -9 440.231 52.6869   5
  -4   1  -9 424.572 69.4567   1
  -4  -1   9 358.867 71.8935   1
   4  -1  -9 287.661 70.5079   1
  -4  -1   9 345.128 75.3208   1
   4  -1  -9 260.181 62.6455   2
  -4   1  -9 415.654 65.0891   4
  -4  -1   9 316.469 57.8932   4
   4   1   9 465.762 67.0484   2
  -4   1  -9 412.556 61.7895   3
   4  -1  -9 260.414 65.9939   3
   4   1  11 297.114 48.0751   6
   4  -1 -11 173.153 30.2630   6
  -4  -1  11 350.784 50.5529   6
  -4  -1  11 146.459 45.2334   5
   4   1  11 183.561 46.7246   1
  -4  -1  11 223.146 54.7010   1
  -4   1 -11 204.372 45.2259   1
  -4  -1  11 181.318 49.2002   1
   4  -1 -11 203.713 49.6549   2
  -4   1 -11 204.694 43.5556   4
  -4  -1  11 200.195 41.8134   4
  -4   1 -11 271.923 44.1152   3
   4  -1 -11 178.182 51.5006   3
  -4   1 -13 11.7123 13.9156   1
   4  -1 -13 43.3301 23.7493   1
   4   1  13 63.5628 26.3013   1
   4   1  13 24.0219 16.3815   6
  -4  -1  13 8.04420 9.77314   6
  -4  -1  13 34.0803 23.0683   5
   4   1  13 34.0381 17.0378   2
   4  -1 -13 13.2391 19.0762   2
  -4   1 -13 23.4148 15.9799   3
  -4  -1  13 77.9782 22.0052   4
  -4   1 -13 7.97657 16.3206   4
  -4  -1  13 13.1994 15.6145   1
   4  -1 -13 28.7788 23.8462   1
   4   1  13 10.9416 13.0385   1
  -4  -1  13 25.5657 21.2231   1
  -4   1 -13 29.9653 21.9257   1
   4   1  15 104.737 31.1805   1
  -4   1 -15 46.6189 25.1547   1
  -4  -1  15 76.0381 29.0195   1
  -4  -1  15 52.9088 28.1372   1
   4  -1 -15 57.5279 32.5770   1
   4   1  15 52.7601 27.5580   1
  -4   1 -15 119.803 33.0639   1
   4   1  15 73.5281 26.7138   6
  -4  -1  15 73.2254 23.9576   6
  -4  -1  15 48.9008 26.2316   5
   4   1  15 103.685 25.4876   2
   4  -1 -15 53.3744 32.3322   2
  -4   1 -15 149.785 36.6511   4
  -4   1 -15 152.577 40.2754   3
  -4   1 -17 120.402 37.9899   1
  -4  -1  17 154.326 41.6535   1
  -4  -1  17 151.575 43.5393   1
   4  -1 -17 146.923 42.1303   1
   4   1  17 86.6032 32.2501   1
  -4  -1  17 120.110 32.6236   6
   4   1  17 143.987 35.8387   6
  -4  -1  17 209.938 46.3560   5
   4  -1 -17 102.211 37.1886   2
   4   1  17 82.5042 24.7799   2
   4   1  17 138.299 28.2274   5
  -4  -1  17 124.359 32.6668   4
  -4   1 -17 98.6843 32.9099   4
   4  -1 -17 108.518 42.2709   3
  -4   1 -17 249.579 53.8589   3
  -4   1 -19 197.477 48.0860   1
  -4  -1  19 279.916 61.4117   1
  -4  -1  19 331.531 60.4007   1
   4   1  19 234.634 49.8428   1
  -4  -1  19 270.613 49.6012   6
   4   1  19 194.454 44.6064   6
  -4  -1  19 186.804 48.8310   5
   4   1  19 180.920 35.3474   2
   4   1  19 217.306 38.5145   5
  -4  -1  19 279.024 47.2666   4
  -4   1 -19 146.493 39.5203   4
  -4   1 -19 223.325 65.2086   3
   4  -1 -19 260.577 58.1788   3
  -4  -1  21 30.3582 17.1807   6
   4   1  21 17.6535 15.1278   6
  -4  -1  21 74.6053 29.2453   5
   4  -1 -21 28.8210 19.8187   2
   4   1  21 39.4935 16.7885   5
  -4   1 -21 85.5452 28.5140   4
  -4   1 -21 59.6914 33.0156   3
   4  -1 -21 26.4931 22.2050   3
  -4  -1  23 21.4507 17.7236   6
  -4   1 -23 9.88974 19.9979   4
  -4   1 -23 19.9661 23.2896   3
   4  -1 -23 25.1977 18.0277   3
  -4  -1  23 11.0396 12.9468   5
   4   1  25 12.0876 10.0037   6
  -4   1 -25 20.9296 17.2550   4
  -4   1 -25-17.0068 19.8193   3
   4  -1 -25 11.5188 13.4469   3
  -4  -1  25 9.24488 10.8113   5
   4   1  27 4.97011 9.18828   6
  -4  -1  27 22.6877 13.9432   5
  -4   1 -27 9.26746 15.2774   4
  -4   1 -27 41.7619 22.9263   3
   4  -1 -27-10.1224 8.37703   3
  -4   1 -29 44.3061 17.7535   4
  -4   1 -29 45.2327 21.2774   3
   4  -2  26 225.098 35.6773   6
  -4  -2 -26 261.418 46.1311   4
  -4   2  26 203.528 35.4190   5
   4   2 -26 145.645 36.2332   2
  -4   2  26 325.746 50.8055   4
   4   2 -26 232.192 52.4363   3
   4  -2  24 5277.28 543.886   6
  -4  -2 -24 6253.21 562.369   4
   4   2 -24 5116.33 555.149   2
   4   2 -24 6101.52 578.056   3
  -4   2  24 5501.02 558.730   4
   4  -2  24 4210.46 547.565   2
   4   2 -22 13319.2 1365.03   2
   4   2 -22 14611.0 1385.80   3
  -4   2  22 15657.8 1355.67   5
   4  -2  20 17197.8 1665.52   6
  -4   2  20 17491.9 1670.65   5
  -4  -2 -20 14354.2 1678.70   4
  -4  -2 -20 17700.9 1703.54   3
   4   2 -20 17186.2 1702.29   3
  -4   2  20 13862.0 1675.44   4
   4  -2  20 17240.9 1668.81   2
   4  -2  18 632.360 85.1862   6
  -4   2  18 774.875 95.5361   5
   4   2 -18 360.304 89.2898   2
  -4  -2 -18 889.305 128.266   3
  -4  -2 -18 388.838 88.7429   4
   4   2 -18 331.547 92.9304   3
   4  -2  18 761.581 91.3851   2
   4   2 -16 1017.39 119.579   1
   4  -2  16 940.661 118.422   6
  -4   2  16 983.813 125.848   5
   4   2 -16 925.920 140.027   2
  -4  -2 -16 733.803 125.533   4
  -4   2  16 951.267 125.076   4
   4   2 -16 620.354 131.224   3
  -4  -2 -16 1055.75 153.477   3
   4  -2  16 878.628 116.399   2
  -4  -2 -14 11117.3 1314.65   1
   4   2 -14 13681.0 1298.60   1
   4   2 -14 10731.5 1326.99   1
   4  -2  14 14165.6 1299.99   1
  -4  -2 -14 13445.2 1295.80   1
   4  -2  14 10955.1 1308.20   1
   4  -2  14 15715.9 1309.97   6
  -4   2  14 8682.67 1296.72   5
  -4  -2 -14 10573.4 1308.32   4
   4   2 -14 12457.5 1331.46   3
  -4   2  14 15392.9 1311.78   4
  -4  -2 -14 15551.8 1358.62   3
   4  -2  14 13681.3 1303.92   2
  -4  -2 -12 11603.9 1339.09   1
  -4   2  12 12368.1 1321.11   1
   4   2 -12 11935.8 1349.93   1
   4   2 -12 13675.5 1322.06   1
   4  -2  12 13267.4 1320.02   1
  -4   2  12 11544.4 1335.30   1
  -4  -2 -12 14013.2 1319.92   1
   4  -2  12 12918.1 1336.20   1
   4  -2  12 15287.4 1337.27   6
  -4   2  12 11017.6 1325.77   5
  -4  -2 -12 12648.7 1316.78   5
   4   2 -12 12312.2 1354.92   2
  -4  -2 -12 13419.6 1336.53   4
  -4   2  12 12628.7 1326.29   4
   4   2 -12 12724.7 1345.81   3
  -4  -2 -12 12066.2 1361.18   3
   4  -2  12 14830.8 1328.03   2
  -4  -2 -10 86365.5 8323.07   1
  -4   2  10 85195.7 8297.98   1
   4   2 -10 88989.5 8332.82   1
   4   2 -10 84353.7 8296.19   1
   4  -2  10 86075.0 8294.18   1
  -4   2  10 89785.0 8317.78   1
  -4  -2 -10 94926.8 8296.44   1
   4  -2  10 75583.7 8307.17   1
   4  -2  10 84343.7 8307.73   6
  -4   2  10 84026.3 8304.52   5
  -4  -2 -10 85023.0 8298.15   5
   4   2 -10 86643.0 8335.88   2
  -4  -2 -10 94196.1 8310.60   4
   4   2 -10 87404.0 8314.38   3
  -4   2  10 87820.2 8298.93   4
  -4  -2 -10 66348.4 8311.53   3
  -4  -2 -10 69102.2 8275.71   3
   4  -2  10 90064.3 8300.73   2
  -4   2   8 2965.42 345.658   1
  -4  -2  -8 3239.06 370.419   1
   4   2  -8 3364.87 348.953   1
   4  -2   8 3161.98 345.608   1
   4  -2   8 2670.34 355.631   1
  -4   2   8 3737.17 369.899   1
  -4  -2  -8 3477.62 347.730   1
   4  -2   8 2525.57 346.957   6
  -4   2   8 3934.50 353.737   5
  -4  -2  -8 4380.58 362.986   5
   4   2  -8 3527.85 377.938   2
  -4  -2  -8 3603.93 356.760   4
  -4  -2  -8 2418.09 321.699   3
   4   2  -8 3225.18 350.999   3
  -4   2   8 3270.62 346.550   4
  -4  -2  -8 3333.41 340.815   3
   4  -2   8 3306.01 348.662   2
   4   2  -6 992.809 148.884   1
   4   2  -6 984.878 127.299   1
   4  -2   6 1173.04 130.374   1
   4  -2   6 1284.34 151.353   1
  -4  -2  -6 723.617 138.829   1
  -4  -2  -6 919.353 125.025   1
   4  -2   6 842.087 126.025   6
  -4   2   6 927.280 120.452   5
   4  -2   6 903.660 101.919   5
  -4  -2  -6 1026.99 128.140   5
  -4  -2  -6 1087.93 133.143   4
  -4   2   6 1054.74 127.442   4
   4   2  -6 917.318 125.968   3
   4  -2   6 923.631 125.082   2
   4   2  -4 4278.51 502.779   1
  -4  -2  -4 3944.72 498.166   1
   4   2  -4 4236.30 481.543   1
  -4   2   4 4898.07 493.628   1
   4  -2   4 3714.77 473.357   1
  -4   2   4 5672.91 512.596   1
   4  -2   4 4427.92 495.656   1
  -4  -2  -4 4068.90 478.219   1
   4  -2   4 4987.44 476.443   6
  -4   2   4 3995.97 468.451   5
   4  -2   4 4993.81 470.173   5
  -4  -2  -4 4896.88 485.236   5
   4   2  -4 4069.03 493.596   2
  -4   2   4 4611.18 480.959   4
  -4  -2  -4 4917.52 485.249   4
   4   2  -4 4306.43 471.923   3
   4  -2   4 4778.91 481.552   2
   4   2  -2 1670.13 260.552   1
  -4  -2  -2 2418.15 281.051   1
   4   2  -2 2249.08 254.838   1
  -4   2   2 1985.33 261.291   1
   4  -2   2 2087.39 249.154   1
  -4   2   2 2189.13 262.207   1
   4  -2   2 1853.29 257.422   1
  -4  -2  -2 2205.11 251.616   1
   4  -2   2 2095.73 234.923   6
   4   2  -2 2634.98 267.399   6
   4   2  -2 2167.69 264.733   2
  -4  -2  -2 2335.80 252.250   4
  -4   2   2 2363.00 255.081   4
   4  -2   2 2629.92 264.679   3
   4  -2   2 2048.46 248.507   2
   4  -2   0 156411. 15358.8   1
   4   2   0 153361. 15375.8   1
  -4   2   0 162852. 15373.0   1
  -4  -2   0 155000. 15388.7   1
  -4  -2   0 170387. 15365.7   1
   4  -2   0 121791. 15365.6   1
   4   2   0 167294. 15366.5   1
  -4   2   0 177331. 15371.9   1
  -4   2   0 147614. 15339.3   6
   4  -2   0 149406. 15333.7   6
   4   2   0 161408. 15371.1   6
  -4   2   0 165941. 15346.7   5
  -4  -2   0 152588. 15365.4   5
   4   2   0 176313. 15378.6   2
  -4   2   0 175335. 15363.2   4
  -4  -2   0 167155. 15357.2   4
  -4  -2   0 127077. 15334.8   3
   4  -2   0 161529. 15357.4   2
   4  -2  -2 2037.79 249.956   2
  -4   2  -2 2228.43 239.232   5
  -4  -2   2 2084.51 257.389   5
   4   2   2 2398.08 266.872   2
  -4   2  -2 2432.01 256.706   4
  -4  -2   2 2293.14 248.816   4
   4  -2  -2 1999.55 253.204   1
  -4   2  -2 1968.38 257.236   1
  -4  -2   2 2379.63 283.427   1
   4   2   2 2477.95 273.259   1
  -4  -2   2 2947.10 274.766   1
   4   2   2 1955.09 254.293   1
   4  -2  -2 2024.27 263.668   1
  -4   2  -2 2001.54 255.626   1
   4  -2  -4 4024.09 458.307   1
   4  -2  -4 3497.64 453.788   1
  -4  -2   4 3968.64 478.856   1
   4   2   4 4474.83 469.827   1
  -4  -2   4 4756.58 474.075   1
   4   2   4 4321.63 461.002   1
  -4   2  -4 4031.30 455.575   1
   4   2   4 4917.18 462.087   6
  -4  -2   4 4309.71 458.550   5
  -4   2  -4 3444.07 429.957   5
   4   2   4 4252.21 462.514   2
  -4   2  -4 5219.12 458.090   4
  -4  -2   4 5102.78 450.466   4
   4  -2  -4 4584.29 465.734   3
   4  -2  -4 3961.41 451.088   2
  -4   2  -6 826.778 122.906   1
   4  -2  -6 943.742 131.773   1
   4  -2  -6 1060.55 128.969   1
   4   2   6 905.438 132.497   1
  -4  -2   6 851.125 140.932   1
   4   2   6 986.083 131.225   1
  -4  -2   6 1231.82 143.864   1
   4   2   6 833.876 120.128   6
  -4  -2   6 820.916 120.113   5
  -4   2  -6 805.616 98.0684   5
   4   2   6 836.253 123.418   2
  -4   2  -6 939.170 119.426   4
  -4  -2   6 1204.11 121.033   4
   4  -2  -6 1007.07 134.175   3
   4  -2  -6 1175.40 132.016   2
  -4   2  -8 3062.27 374.425   1
  -4  -2   8 3478.98 396.064   1
   4  -2  -8 3566.97 386.301   1
   4   2   8 3543.11 388.575   1
   4   2   8 3980.11 388.619   1
  -4  -2   8 3577.08 387.572   1
  -4   2  -8 3461.30 378.068   1
   4   2   8 3445.56 372.961   6
  -4  -2   8 3107.77 372.171   6
  -4  -2   8 3627.43 377.008   5
  -4   2  -8 3470.22 369.359   4
  -4  -2   8 3514.45 365.453   4
   4  -2  -8 2711.89 380.681   3
   4  -2  -8 3690.73 381.848   2
   4   2   8 3336.33 371.799   2
  -4   2  -8 3459.54 368.007   3
  -4   2 -10 78636.9 9028.29   1
   4  -2 -10 82000.8 9037.65   1
   4  -2 -10 79861.7 9027.63   1
   4   2  10 87742.2 9037.50   1
   4   2  10 91429.0 9034.92   1
  -4  -2  10 93152.4 9038.45   1
  -4   2 -10 95982.1 9036.11   1
   4   2  10 94456.2 9026.85   6
  -4  -2  10 96132.7 9018.78   4
  -4   2 -10 97920.1 9024.33   4
   4  -2 -10 94111.2 9045.51   3
   4   2  10 80860.9 9020.55   2
  -4   2 -10 94230.9 9022.25   3
   4  -2 -10 97465.5 9038.40   2
  -4   2 -12 11441.2 1311.41   1
  -4  -2  12 12810.7 1329.69   1
   4  -2 -12 11385.9 1319.50   1
   4  -2 -12 13781.0 1318.74   1
   4   2  12 12610.5 1318.50   1
   4   2  12 12415.8 1314.29   1
  -4   2 -12 14339.2 1321.65   1
  -4  -2  12 11751.8 1316.98   1
   4   2  12 14620.9 1310.92   6
  -4  -2  12 12371.1 1311.27   6
  -4  -2  12 13425.3 1316.66   5
  -4   2 -12 13730.4 1308.63   4
  -4  -2  12 13539.5 1301.32   4
   4  -2 -12 12717.1 1325.51   3
   4   2  12 11660.5 1300.37   2
  -4   2 -12 12822.5 1304.89   3
   4  -2 -14 13727.2 1337.79   1
  -4  -2  14 13098.9 1347.07   1
   4   2  14 12489.8 1336.30   1
  -4   2 -14 15966.7 1347.54   1
  -4  -2  14 11135.6 1333.60   1
   4   2  14 12439.6 1331.05   1
  -4  -2  14 12361.9 1329.76   6
   4   2  14 15515.4 1330.26   6
  -4  -2  14 12912.8 1336.98   5
  -4   2 -14 14407.6 1327.17   4
  -4  -2  14 11542.4 1315.15   4
   4  -2 -14 13031.9 1343.88   3
  -4   2 -14 14220.7 1327.61   3
   4  -2 -14 10471.1 1332.01   2
  -4  -2  16 1115.37 141.244   1
  -4  -2  16 1000.24 123.227   6
   4   2  16 940.804 116.352   6
  -4  -2  16 916.825 127.432   5
  -4   2 -16 984.433 116.181   4
  -4   2 -16 1128.62 123.025   3
   4   2  16 823.873 107.951   2
   4  -2 -16 645.429 121.380   3
   4  -2 -16 800.967 122.549   2
  -4  -2  18 679.367 102.000   6
  -4  -2  18 977.471 118.720   5
   4   2  18 666.044 92.0797   5
  -4   2 -18 719.614 96.0388   4
  -4   2 -18 840.647 108.744   3
   4  -2 -18 792.713 104.263   2
   4  -2 -18 610.925 105.007   3
  -4  -2  20 17717.1 1911.59   6
   4   2  20 19393.3 1904.04   6
  -4   2 -20 19242.5 1903.62   4
  -4  -2  20 19666.9 1925.70   5
   4   2  20 17901.8 1896.59   5
   4  -2 -20 15084.1 1914.42   3
  -4   2 -20 25125.7 1939.99   3
   4  -2 -20 19662.5 1907.51   2
  -4   2 -22 16495.1 1388.78   4
  -4  -2  22 13050.0 1398.55   5
   4   2  22 15339.7 1380.06   5
   4  -2 -22 11151.9 1392.20   3
  -4  -2  22 13346.9 1393.69   6
   4   2  22 11742.4 1379.87   6
  -4   2 -24 6043.44 534.036   4
   4   2  24 5243.72 522.970   5
  -4  -2  24 6343.69 547.524   5
  -4   2 -24 5469.03 566.291   3
   4  -2 -24 4147.47 531.054   3
  -4  -2  24 4913.35 535.871   6
   4   2  24 3997.64 520.145   6
  -4  -2  26 108.249 40.6276   6
   4   2  26 305.502 45.4615   6
  -4  -2  26 251.598 49.5768   5
   4  -2 -26 217.778 48.6494   3
  -4   2 -26 198.997 46.5865   4
  -4   2 -28 534.795 94.9315   3
  -4   3  27 33.0809 14.9437   4
   4   3 -27 45.4288 20.1766   3
   4   3 -27 42.3124 17.8576   2
   4  -3  25 72.1114 19.0393   6
  -4   3  25 51.2871 15.3370   5
   4   3 -25 58.3357 21.2689   2
  -4   3  25 30.7652 16.4159   4
   4   3 -25 31.9343 20.3165   3
   4  -3  23 235.508 41.0041   6
  -4  -3 -23 255.917 47.7601   4
   4  -3  23 135.584 38.9352   2
   4   3 -23 185.343 45.7534   2
  -4   3  23 157.679 43.1100   4
   4   3 -23 160.279 48.5917   3
  -4   3  21 17.8125 11.0835   5
  -4  -3 -21-8.70575 12.5475   4
   4   3 -21 11.7763 13.8307   2
   4  -3  21 46.5133 19.2276   2
   4  -3  21 22.3980 15.1637   6
   4   3 -21 14.2259 20.3607   3
   4  -3  19 51.2567 21.5732   6
  -4  -3 -19 19.8702 14.8725   4
  -4   3  19 62.3454 19.4446   5
   4   3 -19 69.8459 30.7497   2
  -4   3  19 10.1291 15.1359   4
   4   3 -19 31.6531 26.4397   3
   4  -3  17 39.0916 20.6459   6
   4  -3  17 64.3095 23.7336   2
  -4   3  17 40.8175 24.5413   4
   4   3 -17 68.7820 37.9425   3
   4  -3  15 64.3477 23.9606   6
   4  -3  15 49.8916 21.2209   2
   4   3 -15 57.7155 32.1149   2
  -4   3  15 71.8415 23.9792   5
  -4  -3 -15 54.2212 32.0039   4
  -4   3  15 29.8915 19.1071   4
   4   3 -15 17.5556 25.5931   3
   4  -3  13 957.317 131.883   6
  -4   3  13 918.558 127.620   5
   4   3 -13 837.072 149.515   2
   4   3 -13 1069.63 152.386   3
  -4   3  13 1060.62 131.181   4
   4  -3  13 1245.52 132.696   2
   4   3 -11 103.166 26.9823   1
  -4  -3 -11 106.031 38.5435   1
   4  -3  11 98.3380 34.8258   1
   4   3 -11 67.5650 35.3065   1
  -4   3  11 153.404 40.4544   1
   4  -3  11 124.471 32.1634   6
  -4  -3 -11 139.765 35.0943   5
   4   3 -11 85.7070 44.1877   2
   4  -3  11 106.365 29.7558   2
  -4   3  11 41.7034 23.0016   5
  -4  -3 -11 34.3087 32.9196   4
  -4   3  11 36.7243 20.7347   4
   4   3 -11 85.7533 38.3473   3
  -4  -3  -9 47.0859 18.7062   1
  -4   3   9 26.5531 24.6913   1
   4  -3   9 25.7625 23.9719   1
  -4  -3  -9 15.9966 23.0803   1
   4   3  -9 16.8896 31.2829   1
   4   3  -9 56.5770 26.5793   3
  -4  -3  -9 30.8200 19.2414   5
   4   3  -9 40.4137 33.4479   2
   4  -3   9 18.0523 16.9925   2
  -4   3   9 29.8864 23.4626   5
  -4  -3  -9 35.8866 36.3438   4
  -4   3   9 44.5330 23.4529   4
   4   3  -9 43.6161 17.2965   1
   4  -3   9 39.0688 18.1305   1
  -4   3   7 123.064 30.4317   1
  -4  -3  -7 98.0254 26.4742   1
   4  -3   7 82.8549 35.3120   1
  -4  -3  -7 118.655 40.5124   1
   4   3  -7 50.7720 35.3340   1
  -4   3   7 133.178 37.4953   1
   4  -3   7 74.5402 24.7308   6
  -4  -3  -7 96.8865 30.7903   5
  -4   3   7 81.0123 26.2372   5
  -4   3   7 62.6104 26.0915   4
   4   3  -7 131.200 47.1761   2
   4  -3   7 99.3632 31.1266   2
   4   3  -7 87.8129 27.0585   1
  -4   3   5 824.671 110.363   1
   4   3  -5 572.417 110.283   1
  -4  -3  -5 475.788 99.2203   1
  -4  -3  -5 682.794 88.2769   1
   4  -3   5 551.582 96.8732   1
   4  -3   5 486.581 79.4045   6
  -4   3   5 620.449 86.0454   5
  -4  -3  -5 774.384 100.092   5
   4   3  -5 870.536 119.413   2
  -4   3   5 598.845 90.9991   4
   4   3  -5 528.967 82.0258   3
  -4  -3  -5 815.547 130.508   4
   4   3  -5 689.847 90.7534   1
   4  -3   5 664.825 87.5806   1
  -4   3   5 658.202 89.5232   1
   4   3  -3 914.330 157.824   1
   4   3  -3 1221.94 149.789   1
   4  -3   3 1181.53 144.106   1
  -4   3   3 1163.14 152.764   1
  -4   3   3 1783.41 171.290   1
  -4  -3  -3 1285.94 146.898   1
   4  -3   3 1110.18 137.513   6
  -4   3   3 1036.13 139.925   5
  -4  -3  -3 1611.60 164.960   5
   4   3  -3 1286.41 169.497   2
  -4  -3  -3 2004.31 213.476   4
  -4   3   3 1319.29 153.925   4
   4   3  -3 1095.59 131.067   3
   4  -3   3 1182.93 151.314   2
  -4   3   1 112.016 37.0654   1
  -4   3   1 42.3104 29.4547   1
  -4  -3  -1 63.8284 24.1691   1
   4  -3   1 139.693 25.2692   6
  -4  -3  -1 133.987 38.2178   5
  -4   3   1 88.9394 17.6282   6
   4   3  -1 154.733 39.6673   6
   4  -3   1 122.079 34.4205   2
  -4   3   1 109.065 23.6501   5
   4  -3   1 82.2860 29.3004   3
  -4   3   1 131.558 33.9136   4
  -4  -3  -1 162.935 63.5765   4
   4  -3   1 80.8534 24.9432   1
   4   3  -1 134.318 41.2068   1
  -4  -3   1 148.821 34.3841   1
   4  -3  -1 101.977 34.4620   1
  -4   3  -1 111.814 34.5526   1
  -4   3  -1 100.015 33.0559   1
   4  -3  -1 123.807 19.8495   6
  -4  -3   1 221.955 46.3228   5
   4   3   1 141.630 40.0457   6
   4  -3  -1 119.550 34.9244   2
   4   3   1 62.2909 27.8394   2
  -4   3  -1 105.376 23.5941   5
  -4   3  -1 160.339 37.8998   4
   4  -3  -1 106.853 35.9134   3
  -4  -3   1 100.939 51.2632   4
   4  -3  -1 76.8118 25.7651   1
   4   3   1 77.0419 32.2113   1
   4  -3  -3 1234.16 124.556   1
  -4   3  -3 1033.83 125.456   1
   4   3   3 1141.19 136.286   1
  -4  -3   3 1574.81 141.555   1
  -4   3  -3 1066.75 130.460   1
   4   3   3 1493.82 147.892   6
  -4   3  -3 1189.42 107.276   5
  -4  -3   3 1192.68 133.240   5
   4   3   3 1265.51 139.907   2
  -4   3  -3 1239.04 127.604   4
  -4  -3   3 2056.30 190.040   4
   4  -3  -3 1044.15 133.630   3
   4   3   5 684.084 93.5276   1
   4  -3  -5 502.024 76.5213   1
   4  -3  -5 543.037 80.4672   1
   4   3   5 622.489 84.6876   6
  -4   3  -5 416.473 52.9702   5
  -4   3  -5 408.076 51.5138   5
  -4  -3   5 825.027 90.7819   5
  -4  -3   5 873.761 96.4950   1
  -4   3  -5 507.815 79.6002   1
   4   3   5 744.845 88.1148   1
  -4   3  -5 469.254 76.3751   1
  -4  -3   5 576.744 97.0080   1
   4   3   5 479.126 79.1865   2
   4  -3  -5 682.997 94.1172   3
  -4  -3   5 618.501 101.686   4
   4  -3  -5 851.966 93.7745   2
  -4   3  -7 88.4120 25.7304   3
   4   3   7 56.9239 24.1036   6
  -4  -3   7 96.9543 30.3452   5
  -4   3  -7 130.240 35.3370   1
  -4  -3   7 144.935 36.8210   1
  -4   3  -7 92.0405 26.6398   1
   4  -3  -7 96.1412 32.1275   1
   4   3   7 81.8200 28.3137   1
  -4  -3   7 87.9030 39.3278   1
   4  -3  -7 90.6068 33.6994   2
   4   3   7 57.1552 27.7357   2
  -4   3  -7 137.639 33.5073   4
   4  -3  -7 154.374 42.1212   3
  -4  -3   7 132.989 38.4569   4
   4  -3  -7 75.8327 29.7375   1
   4   3   7 61.3233 28.3965   1
   4  -3  -9 99.8051 30.2773   1
   4   3   9 58.6962 26.0394   1
  -4  -3   9 59.1745 24.8519   6
   4   3   9 59.1146 22.5338   6
  -4  -3   9 83.5161 27.9792   5
  -4   3  -9 41.8231 23.3033   1
  -4  -3   9 71.5818 29.2835   1
   4   3   9 43.5633 22.5111   1
  -4  -3   9 51.0245 24.2690   1
   4  -3  -9 47.0175 24.2114   2
   4   3   9 23.4716 19.9479   2
  -4   3  -9 32.9360 17.8521   4
  -4  -3   9 40.4688 24.5257   4
   4  -3  -9 38.5924 21.7506   3
  -4   3  -9 36.7540 16.7632   3
   4  -3 -11 162.020 37.8812   1
   4   3  11 104.414 33.9392   1
  -4  -3  11 85.3827 28.0850   6
  -4  -3  11 126.944 31.7668   5
   4   3  11 141.491 31.3376   6
  -4  -3  11 94.6836 29.1005   1
  -4  -3  11 165.925 48.1563   1
   4  -3 -11 190.005 45.0342   2
   4   3  11 100.807 27.1405   2
  -4   3 -11 62.4395 22.6805   4
   4  -3 -11 62.9976 34.5438   3
   4   3  13 1075.02 122.689   6
  -4  -3  13 1084.00 130.034   6
  -4  -3  13 920.972 127.068   5
  -4   3 -13 940.463 119.241   4
   4  -3 -13 1161.79 140.479   3
   4   3  13 927.356 116.100   2
   4  -3 -13 786.696 127.794   2
  -4   3 -13 1020.62 120.080   3
   4   3  15 58.2552 21.7586   6
  -4  -3  15 74.0086 25.0475   6
   4  -3 -15 81.8511 29.9740   2
   4   3  15 73.9506 18.7527   2
  -4  -3  15 38.5682 20.6302   5
  -4   3 -15 100.351 22.7988   4
   4  -3 -15 56.7765 23.9112   3
   4   3  17 73.4591 21.9758   6
  -4  -3  17 151.832 34.2701   6
   4  -3 -17 51.4785 22.9247   2
  -4   3 -17 92.9965 22.6178   4
  -4   3 -17 96.7450 24.3780   3
   4  -3 -17 65.8181 26.9957   3
   4   3  19 36.6068 16.3529   6
  -4  -3  19 29.5688 18.5542   6
   4   3  19 62.8585 18.6286   5
  -4  -3  19 33.6007 20.9776   5
  -4   3 -19 46.5715 17.7108   4
   4  -3 -19 21.5565 18.1661   3
  -4   3 -19 16.5320 18.4178   3
   4   3  21 6.08259 11.4488   6
  -4  -3  21 21.1148 15.2387   6
   4   3  21 21.1989 11.7874   5
  -4  -3  21 59.1711 25.8761   5
  -4   3 -21 42.8144 18.3056   4
   4  -3 -21 21.1833 17.5967   3
  -4   3 -21 31.3167 21.1779   3
   4   3  23 172.732 36.4760   6
   4   3  23 210.917 35.2573   5
  -4  -3  23 163.531 43.0720   5
  -4   3 -23 162.997 34.3950   4
  -4  -3  25 10.9022 9.40114   6
   4   3  25 18.8130 12.9484   6
  -4   3 -25 40.7536 22.5319   3
   4   3  25 39.4688 15.6423   5
  -4  -3  27 20.4555 16.8899   6
   4   3  27 11.7266 10.8788   5
   4   4 -26 349.128 63.5093   3
   4  -4  26 389.666 59.8649   2
  -4   4  24 4870.83 466.644   5
   4   4 -24 4306.59 479.333   2
   4   4 -24 4201.47 485.730   3
  -4   4  24 3980.65 474.874   4
   4  -4  24 4693.60 476.180   6
   4  -4  22 9470.34 858.419   6
  -4  -4 -22 9422.59 855.291   4
   4   4 -22 9752.33 867.251   2
   4   4 -22 8734.46 871.800   3
   4  -4  22 7409.61 851.965   2
   4  -4  20 11703.1 1147.08   6
  -4   4  20 13005.6 1134.27   5
   4   4 -20 14232.6 1165.68   2
   4   4 -20 10157.3 1160.29   3
  -4   4  20 7689.09 1136.04   4
   4  -4  20 10813.4 1139.85   2
   4  -4  18 84.3070 33.4610   6
  -4  -4 -18 195.301 40.2834   4
  -4   4  18 184.003 33.6787   5
   4  -4  18 97.6911 30.5823   2
   4   4 -18 100.912 40.3038   2
  -4   4  18 140.710 36.7332   4
   4   4 -18 182.148 53.5655   3
   4  -4  16 225.603 42.1673   2
   4   4 -16 268.423 63.1834   2
  -4   4  16 185.782 41.4156   4
   4   4 -16 132.046 56.0215   3
  -4  -4 -16 194.614 49.2886   4
  -4   4  16 170.897 36.5075   5
   4  -4  14 10644.8 1049.81   6
  -4   4  14 9244.49 1039.00   5
   4   4 -14 11044.6 1083.14   2
   4   4 -14 8540.11 1064.75   3
  -4   4  14 8714.77 1041.90   4
   4  -4  14 10775.5 1042.01   2
  -4   4  12 8766.49 1031.15   5
  -4  -4 -12 10833.3 1029.19   5
   4   4 -12 9837.84 1070.26   2
   4   4 -12 8338.79 1052.18   3
  -4   4  12 10530.2 1033.05   4
   4  -4  12 9430.81 1028.91   2
   4  -4  10 58224.7 6095.23   6
  -4  -4 -10 68752.1 6101.49   5
  -4  -4 -10 81561.7 6165.13   4
   4   4 -10 65636.0 6148.49   2
   4   4 -10 59216.8 6114.06   3
  -4   4  10 54236.7 6093.64   4
   4  -4  10 57577.4 6094.72   2
   4  -4   8 1013.34 137.411   1
   4  -4   8 907.376 119.714   6
  -4   4   8 826.308 125.143   5
  -4  -4  -8 1229.69 136.429   5
   4   4  -8 1283.90 167.733   2
   4   4  -8 1016.02 129.066   3
   4  -4   8 876.617 122.519   2
  -4   4   6 865.426 114.484   1
   4  -4   6 832.487 113.666   1
  -4  -4  -6 494.325 113.293   1
   4  -4   6 608.438 96.3500   6
  -4   4   6 696.938 102.725   5
  -4  -4  -6 1058.50 122.974   5
   4   4  -6 723.572 126.735   2
   4   4  -6 799.243 100.194   3
  -4   4   6 737.204 104.127   4
  -4  -4  -6 1092.90 189.362   4
   4  -4   6 952.217 110.707   2
   4   4  -4 6102.76 742.729   1
  -4  -4  -4 6108.50 747.492   1
   4  -4   4 6921.21 723.875   6
  -4   4   4 8256.31 729.094   5
  -4  -4  -4 9224.92 751.499   5
   4  -4   4 8035.89 738.621   2
  -4  -4  -4 9969.17 887.051   4
  -4   4   4 6943.45 731.120   4
   4   4  -4 5991.74 711.668   3
   4  -4   4 6325.90 737.388   1
  -4   4   4 7497.87 736.783   1
   4   4  -2 2081.80 237.683   6
   4  -4   2 2318.60 216.456   6
  -4   4   2 2049.83 212.217   5
   4   4  -2 2706.81 255.613   2
   4  -4   2 2267.52 231.684   2
   4   4  -2 1847.90 233.961   1
  -4  -4  -2 2190.89 249.583   1
   4  -4   0 97447.0 9792.19   6
   4   4   0 124197. 9830.99   6
  -4   4   0 90026.8 9790.77   5
   4   4   0 104871. 9828.67   2
  -4   4   0 108030. 9813.11   4
  -4  -4   0 96150.6 9889.71   4
   4  -4   0 98175.2 9815.32   2
   4  -4   0 105819. 9808.39   1
  -4  -4   0 82661.2 9827.70   1
   4   4   0 89809.5 9816.55   1
  -4   4  -2 2604.05 253.577   1
   4  -4  -2 2912.94 265.425   2
  -4   4  -2 1838.67 226.605   5
  -4  -4   2 2380.28 256.471   5
  -4  -4   2 2042.57 285.668   4
   4   4   2 2054.57 252.862   2
   4  -4  -2 2167.14 252.744   3
   4  -4  -2 2187.80 243.208   1
  -4  -4   2 2069.33 263.605   1
   4   4   2 2437.37 257.299   1
   4  -4  -4 7502.12 770.710   1
   4   4   4 7499.62 783.518   1
  -4  -4   4 6991.81 790.839   1
  -4   4  -4 8452.48 779.165   1
   4   4   4 8326.54 787.367   6
  -4   4  -4 6353.29 750.915   5
  -4  -4   4 8182.06 781.737   5
  -4   4  -4 8075.60 775.837   4
  -4  -4   4 8735.42 800.223   4
   4  -4  -4 7882.30 784.746   3
   4  -4  -4 10117.9 799.179   2
  -4  -4   6 693.415 115.097   1
   4  -4  -6 914.756 104.000   1
  -4   4  -6 779.855 104.725   1
   4   4   6 646.218 104.767   6
  -4  -4   6 751.214 105.880   5
   4   4   6 688.977 108.124   2
  -4  -4   6 843.518 106.399   4
  -4   4  -6 775.013 102.164   4
   4  -4  -6 753.438 112.393   3
   4  -4  -6 1000.44 128.329   2
  -4   4  -6 851.980 104.831   3
   4  -4  -8 1006.16 121.641   1
   4   4   8 1021.09 126.781   6
  -4  -4   8 1078.01 131.570   6
  -4  -4   8 931.044 126.258   5
   4   4   8 1016.74 127.063   2
  -4   4  -8 974.349 119.831   4
  -4  -4   8 899.366 112.757   4
   4  -4  -8 1096.92 138.786   3
   4  -4  -8 847.852 138.264   2
  -4   4  -8 968.933 120.276   3
  -4  -4  10 54252.7 5482.64   6
   4   4  10 52282.1 5473.72   2
  -4  -4  10 54686.3 5479.98   5
   4  -4 -10 56663.0 5491.42   3
   4  -4 -10 51678.2 5493.90   2
  -4   4 -10 57717.0 5474.18   3
  -4  -4  12 8665.93 954.482   5
  -4   4 -12 9225.60 946.266   4
   4   4  12 9358.17 952.450   6
  -4  -4  12 9074.11 958.114   6
   4  -4 -12 11623.7 979.937   2
   4   4  12 8385.50 945.264   2
  -4   4 -12 10201.4 950.500   3
  -4   4 -14 10737.6 1017.22   4
   4   4  14 8662.99 1015.75   6
  -4  -4  14 9333.41 1025.79   6
   4  -4 -14 12976.6 1042.21   2
  -4   4 -14 9995.67 1017.04   3
   4   4  16 238.981 37.9268   6
  -4  -4  16 159.290 40.2742   6
  -4   4 -16 236.835 38.6844   4
  -4   4 -16 204.970 36.5774   3
   4  -4 -16 121.615 39.6002   3
  -4  -4  16 279.517 48.1170   5
   4   4  18 126.829 29.6132   6
  -4  -4  18 210.594 41.5785   6
   4   4  18 251.641 38.3285   5
  -4  -4  18 300.928 49.0445   5
  -4   4 -18 167.392 32.2704   4
  -4   4 -18 163.545 32.8600   3
   4  -4 -18 68.7889 33.0803   3
  -4   4 -20 11678.0 1291.52   4
  -4  -4  20 14737.2 1313.40   5
   4  -4 -20 12047.7 1306.63   3
  -4   4 -20 13121.3 1300.99   3
  -4  -4  20 13639.6 1311.11   6
   4   4  20 12812.1 1292.59   6
   4   4  22 9516.71 987.731   5
   4  -4 -22 7511.96 997.047   3
  -4  -4  22 11042.4 1009.86   6
   4   4  22 10960.6 991.510   6
  -4  -4  24 3448.72 466.402   5
   4   4  24 4410.49 456.990   5
  -4   4 -24 5115.74 479.210   3
  -4  -4  24 4914.84 478.605   6
   4   4  26 395.623 54.9207   5
   4   5 -21 88.8969 26.6053   2
   4  -5  21 110.954 26.9759   2
  -4   5  21 24.9608 16.7819   4
   4  -5  21 89.5895 28.0226   6
  -4  -5 -21 55.8005 21.8059   4
  -4   5  21 64.4216 18.2897   5
  -4   5  19 368.609 53.0641   5
  -4  -5 -19 421.673 63.8769   4
   4  -5  19 377.822 60.9686   2
   4   5 -19 439.235 72.3969   2
   4  -5  19 341.852 65.3883   6
   4   5 -19 357.332 75.7794   3
   4  -5  17 20.1149 20.2972   6
  -4  -5 -17 18.6698 15.3966   4
  -4   5  17 11.1681 10.3256   5
   4  -5  17 7.91409 13.0646   2
   4   5 -17-13.7170 11.3337   2
  -4   5  17 8.70595 16.0513   4
   4   5 -17 14.3279 16.7047   3
   4  -5  15 84.6443 26.0776   2
   4   5 -15 126.556 40.0453   2
  -4   5  15 67.3917 23.6464   4
   4  -5  15 110.928 32.5920   6
  -4  -5 -13 232.043 41.4628   5
   4  -5  13 150.765 36.9646   2
  -4   5  13 224.493 44.2860   4
   4  -5  13 201.681 43.7701   6
  -4   5  13 224.215 43.1602   5
  -4  -5 -11 388.101 78.5483   4
  -4   5  11 315.130 54.6069   5
   4  -5  11 339.010 53.5702   2
   4   5 -11 278.121 71.6810   2
  -4  -5 -11 285.948 49.9631   5
   4  -5  11 283.312 49.9663   6
  -4  -5  -9 379.313 55.7166   5
   4  -5   9 271.926 49.4566   2
   4   5  -9 237.827 64.8863   2
  -4  -5  -9 446.334 83.6452   4
  -4   5   9 155.220 44.9393   5
  -4   5   9 351.186 52.6960   4
   4  -5   9 217.896 45.7934   6
  -4  -5  -7 313.564 80.4613   4
  -4   5   7 247.829 52.5198   5
   4  -5   7 229.011 52.1150   2
   4   5  -7 439.237 83.5045   2
  -4   5   7 382.357 56.7979   4
  -4  -5  -7 543.681 72.6492   5
   4  -5   5 652.631 87.3826   6
   4   5  -5 674.795 109.294   2
  -4   5   5 524.637 84.3555   4
   4  -5   5 619.045 90.9550   2
   4  -5   3 679.101 94.7946   1
   4   5  -3 649.312 105.019   6
   4  -5   3 670.189 94.5154   6
  -4   5   3 875.239 97.6447   5
  -4  -5  -3 806.363 109.759   5
   4   5  -3 783.151 116.013   2
  -4  -5  -3 745.477 120.485   4
  -4   5   3 752.307 98.4667   4
   4  -5   3 704.265 102.533   2
   4  -5   1 22.4572 17.7735   6
   4   5  -1 46.3410 24.1600   6
   4   5  -1 61.5971 29.3345   2
   4  -5   1 108.711 34.0393   2
  -4   5   1 76.1290 18.9830   5
  -4  -5  -1 77.2934 41.5193   4
  -4   5   1 41.3808 21.3504   4
   4  -5   1 70.7234 20.3653   1
   4   5   1 32.9099 19.3914   6
  -4  -5   1 92.6981 29.4045   5
   4   5   1 56.7640 25.7092   2
   4  -5  -1 24.3866 23.5251   2
  -4   5  -1 75.3394 16.7445   5
  -4   5  -1 84.7108 28.7659   4
   4  -5  -1 87.0068 21.2260   1
   4  -5  -3 641.836 92.5952   1
   4   5   3 717.447 109.624   6
  -4  -5   3 960.524 113.354   5
  -4  -5   3 637.620 100.532   4
  -4   5  -3 910.809 107.948   4
   4  -5  -3 840.626 111.387   3
   4  -5  -3 1064.31 132.357   2
  -4  -5   5 425.930 70.4830   4
  -4   5  -5 446.685 71.1144   4
   4   5   5 378.707 73.9233   2
   4  -5  -5 778.467 108.651   2
  -4  -5   5 563.114 79.9251   5
   4  -5  -5 661.113 87.4702   3
  -4   5  -7 383.979 57.1728   4
   4  -5  -7 336.156 63.3581   3
  -4  -5   7 375.552 62.0594   5
   4   5   7 393.670 63.0698   6
  -4  -5   9 344.422 57.0941   6
   4   5   9 230.461 48.8626   2
   4  -5  -9 374.781 73.1450   2
  -4  -5   9 263.026 53.6811   5
   4   5   9 309.095 52.6115   6
  -4   5  -9 338.809 50.2003   4
   4  -5  -9 336.535 60.0835   3
  -4   5  -9 342.905 49.6135   3
  -4  -5  11 225.143 45.2093   6
   4   5  11 286.038 47.3065   2
  -4  -5  11 244.133 47.0694   5
   4   5  11 283.230 45.7707   6
   4  -5 -11 295.243 54.7215   3
  -4   5 -11 241.408 40.0931   4
  -4   5 -11 235.961 41.0824   3
  -4  -5  13 268.487 45.6331   6
   4  -5 -13 182.089 44.1646   3
  -4   5 -13 163.683 34.6380   3
  -4  -5  13 233.908 43.6801   5
   4   5  13 270.521 42.0493   6
   4   5  15 63.4498 19.5408   6
  -4  -5  15 94.5741 26.2843   6
   4  -5 -15 44.9969 19.7245   3
  -4   5 -15 82.4451 20.6473   4
  -4   5 -15 86.8341 20.7608   3
  -4  -5  15 85.4288 25.9346   5
   4   5  17 24.6836 11.6432   6
  -4  -5  17-8.04517 9.55008   6
  -4  -5  17 8.07276 9.58156   5
  -4   5 -17 14.0129 12.2996   4
  -4   5 -17 24.8569 11.7228   3
   4  -5 -17 25.9189 14.3426   3
   4  -5 -19 461.272 71.2774   3
  -4   5 -19 445.392 63.9053   3
  -4  -5  19 479.064 71.7258   5
   4   5  19 512.315 64.2652   5
  -4  -5  21 80.1677 24.9293   5
   4   5  21 92.5356 20.3205   6
  -4  -5  21 123.673 30.4896   6
   4  -5 -21 49.4048 21.2486   3
  -4   5 -21 79.9861 23.9009   3
   4   5  21 117.887 22.4899   5
  -4  -5  23 17.9379 12.9070   5
   4  -6  20 5876.89 617.242   6
   4  -6  18 239.969 43.7881   6
  -4  -6 -18 217.300 45.4134   4
  -4   6  18 195.274 33.1017   5
  -4  -6 -16 153.959 38.4259   4
  -4   6  16 118.105 24.9242   5
   4   6 -16 117.805 38.9021   2
   4  -6  16 122.903 30.3368   2
  -4   6  16 55.3999 24.2451   4
   4  -6  14 4386.40 447.462   6
  -4   6  14 4088.90 441.177   5
  -4  -6 -14 4932.61 467.758   4
   4   6 -14 4419.24 476.941   2
  -4   6  14 4609.67 450.410   4
   4  -6  14 3556.77 444.432   2
  -4  -6 -12 3621.34 368.506   5
  -4   6  12 3567.58 371.308   5
   4   6 -12 3190.19 399.580   2
  -4  -6 -12 3846.86 395.085   4
  -4   6  12 3489.37 370.947   4
   4  -6  12 3130.42 367.811   6
   4  -6  10 17937.2 2033.89   6
  -4  -6 -10 21981.0 2038.51   5
   4   6 -10 20954.7 2076.89   2
  -4  -6 -10 17107.4 2056.19   4
  -4   6  10 22086.8 2038.20   4
   4  -6  10 20342.0 2039.71   2
   4  -6   8 517.653 73.7527   6
  -4  -6  -8 610.650 78.8117   5
  -4  -6  -8 459.260 87.0515   4
  -4   6   8 326.619 67.5671   5
  -4   6   8 518.557 72.2052   4
   4  -6   8 599.370 78.6403   2
  -4  -6  -6 157.665 43.8790   4
  -4   6   6 106.916 30.0606   5
   4  -6   6 204.111 40.2333   2
   4   6  -6 101.392 38.8690   2
  -4  -6  -6 197.179 43.3312   5
   4  -6   6 88.4692 28.6559   6
   4   6  -4 1574.78 221.087   6
  -4   6   4 1882.39 218.238   5
   4   6  -4 2232.86 242.789   2
  -4  -6  -4 1838.20 228.236   4
  -4   6   4 1867.43 216.665   4
   4  -6   4 1906.25 229.185   2
  -4  -6  -2 798.812 108.002   5
   4   6  -2 803.353 111.697   2
  -4   6   2 742.961 97.6554   4
   4   6  -2 711.422 104.436   6
   4  -6   2 740.855 109.144   2
  -4  -6   0 31483.8 3445.02   4
  -4   6   0 31810.3 3439.64   4
   4   6   0 32072.6 3451.34   2
  -4  -6   0 40605.4 3455.71   5
   4  -6   0 39107.0 3468.34   2
  -4   6  -2 796.054 106.362   4
   4   6   2 826.327 113.747   2
  -4  -6   2 924.558 111.889   5
   4   6   2 773.888 111.295   6
   4   6   4 2007.74 238.564   6
  -4  -6   4 2031.66 235.562   5
   4   6   4 2002.57 241.368   2
  -4   6  -4 2181.07 233.409   4
   4  -6  -4 2245.04 241.185   3
   4  -6  -4 2079.09 259.428   2
  -4   6  -4 2126.66 232.084   3
   4   6   6 95.3326 29.8840   6
  -4   6  -6 100.814 28.2969   4
   4  -6  -6 152.647 35.3064   3
  -4   6  -6 198.371 33.3853   3
   4   6   6 114.872 33.2876   2
   4   6   8 572.251 76.1706   6
  -4  -6   8 564.946 77.0222   5
   4   6   8 531.838 78.2529   2
  -4   6  -8 468.634 69.2433   4
   4  -6  -8 516.995 79.2398   3
   4  -6  -8 810.660 103.100   2
  -4   6  -8 489.420 68.9043   3
   4   6  10 18022.1 2014.35   6
  -4   6 -10 18523.2 2012.31   4
  -4  -6  10 23164.7 2023.58   5
  -4   6 -10 18600.2 2011.46   3
   4  -6 -10 19983.3 2025.61   3
   4   6  12 3081.65 345.763   6
  -4  -6  12 3198.33 351.182   6
  -4   6 -12 2995.56 342.631   4
   4  -6 -12 3369.99 357.115   3
  -4   6 -12 3447.89 344.407   3
  -4  -6  12 3834.92 356.345   5
   4   6  14 4148.90 447.491   6
  -4  -6  14 4227.52 452.763   6
   4  -6 -14 5107.44 463.490   3
  -4   6 -14 4044.36 444.768   3
  -4  -6  14 4608.31 456.585   5
  -4  -6  16 157.299 33.5951   5
  -4   6 -16 111.374 23.6117   3
   4   6  16 123.812 24.1311   6
  -4  -6  16 102.572 26.6614   6
  -4  -6  18 193.915 40.9235   5
   4  -6 -18 203.459 39.5643   3
   4   6  18 241.020 34.6237   6
  -4  -6  18 112.865 31.9120   6
   4   6  18 213.675 35.4712   5
  -4  -6  20 6224.04 648.120   5
   4  -7  15 83.7642 21.8120   6
  -4   7  15 68.6954 18.2000   5
  -4  -7 -13 355.167 65.6974   4
  -4   7  13 417.141 57.0204   5
   4  -7  13 361.780 56.8066   6
  -4  -7 -11 85.3855 29.3646   4
  -4   7  11 89.0861 24.7363   5
  -4   7  11 132.329 27.4295   4
   4  -7  11 55.5399 22.7425   2
  -4  -7  -9 41.3658 19.3998   4
  -4   7   9 20.8654 15.6069   5
  -4   7   9 40.5454 14.7900   4
   4  -7   9 34.1269 17.6071   2
   4   7  -9 94.3062 34.4262   2
  -4  -7  -7 19.6343 18.6016   4
   4  -7   7 48.8361 21.7231   2
   4   7  -7 28.4899 20.7827   2
  -4   7   7 39.4621 16.0140   4
  -4  -7  -7 56.4037 17.6712   5
  -4  -7  -5 340.559 61.4087   4
   4  -7   5 378.621 64.8159   2
   4   7  -5 383.308 69.9465   2
  -4   7   5 279.708 49.1604   4
   4   7  -5 371.762 58.1501   6
  -4  -7  -5 422.209 58.0322   5
  -4  -7  -3 406.004 73.7042   4
  -4   7   3 490.384 67.8530   4
  -4  -7  -3 567.172 75.2083   5
   4  -7   3 602.274 90.0514   2
   4   7  -3 426.152 79.6859   2
  -4   7   1 6.05670 10.0534   4
  -4  -7  -1 15.6509 12.9449   5
   4   7  -1 15.8901 9.33808   6
   4   7  -1 19.6786 14.0842   2
  -4   7  -1 24.7654 11.4879   4
  -4  -7   1 7.82671 12.9655   5
   4   7   1 8.01304 16.2186   6
   4  -7  -1 15.8472 26.1215   2
   4   7   1 18.1848 15.0366   2
  -4  -7   3 550.152 72.7921   5
   4   7   3 385.250 68.1663   2
   4  -7  -3 433.901 86.0286   2
  -4   7  -3 423.563 63.1636   4
   4   7   3 488.205 70.6532   6
  -4   7  -3 454.469 64.3468   3
   4   7   5 273.722 57.9781   2
   4  -7  -5 419.174 77.6192   2
  -4  -7   5 389.086 59.0925   5
   4   7   5 463.067 62.2029   6
  -4   7  -5 374.077 54.2985   3
  -4  -7   7 86.0947 22.4276   5
   4   7   7 25.1715 12.7250   6
  -4   7  -7 47.5223 16.5308   4
   4  -7  -7 37.9621 17.3513   3
  -4   7  -7 49.5288 15.6135   3
   4   7   9 68.8568 20.0357   6
  -4  -7   9 83.5449 21.5451   5
  -4   7  -9 73.6908 18.2205   3
  -4   7  -9 34.4922 15.5569   4
   4  -7  -9 66.3678 20.3206   3
  -4  -7  11 135.007 29.1236   5
  -4   7 -11 116.286 22.9210   3
   4  -7 -11 128.424 28.9463   3
  -4  -7  13 462.663 66.1508   5
  -4  -7  15 35.5016 15.8577   5
   4   8  -4 2040.20 236.821   2
   4  -8   2 264.887 70.2373   2
  -4   8   2 451.983 58.4397   4
   4  -8   0 8344.49 1192.73   2
   4   8   0 13219.8 1181.54   2
   4  -8  -2 305.204 74.7297   2
  -4   8  -2 457.664 59.8398   4
  -4   8  -4 1698.17 185.942   4
   5   0   0 5.66301 10.4320   6
  -5   0   0-8.34729 11.9074   5
  -5   0   0 13.0371 18.5874   1
   5   0   0 12.8106 18.2647   1
  -5   0   0 16.1488 18.7987   1
   5   0   0-10.0299 20.2221   2
  -5   0   0 22.5236 18.5403   4
   5   0   0 8.39649 13.8273   3
   5   0   0-13.4458 24.7445   1
   5   0   2-6.02498 13.1206   6
   5   0  -2 5.54307 10.2041   6
  -5   0   2 8.99502 16.5534   5
  -5   0  -2-7.69816 10.9763   5
   5   0  -2 13.3929 15.5883   1
  -5   0   2 29.0827 20.7269   1
  -5   0  -2 15.6589 22.3194   1
   5   0   2-13.0727 18.6340   1
  -5   0   2 16.9889 13.9830   1
  -5   0  -2 12.1064 17.2571   1
   5   0   2 9.78783 16.1109   2
   5   0  -2-9.40615 21.8937   3
  -5   0  -2 7.68776 12.6558   4
   5   0   2 12.8212 14.9232   1
   5   0  -2-14.0688 16.3747   1
   5   0   4-12.6792 18.0704   1
   5   0  -4-12.5417 10.3198   1
   5   0   4-6.40007 14.8951   6
  -5   0   4 8.89207 16.3607   5
  -5   0  -4 7.27904 13.3929   5
   5   0  -4 5.43705 10.9586   6
   5   0   4-13.8185 11.3704   1
   5   0  -4-15.0517 17.5152   1
  -5   0   4-17.5894 28.9465   1
  -5   0  -4 15.1780 17.6621   1
  -5   0  -4-11.6060 19.0996   1
  -5   0   4 17.2583 20.0830   1
   5   0   4 9.34467 15.3783   2
   5   0  -4 10.8649 17.8800   2
  -5   0   4 7.67443 12.6296   4
   5   0  -4-10.0097 14.2659   3
  -5   0  -4-7.90324 17.2055   4
  -5   0  -4-5.97356 8.51353   3
   5   0   6 12.3779 17.6438   1
   5   0  -6 12.4495 22.9083   1
   5   0   6 6.93769 12.7687   6
   5   0  -6 11.4044 14.0795   6
  -5   0   6-8.72784 12.4429   5
  -5   0  -6 7.21854 10.2927   5
  -5   0  -6-11.3112 13.1663   1
   5   0  -6 16.3095 26.8421   1
  -5   0  -6-15.4011 17.9246   1
   5   0   6 14.1432 11.6419   1
  -5   0   6 15.6782 18.2470   1
   5   0  -6-11.0125 12.8188   2
  -5   0   6-7.52304 13.8454   4
  -5   0  -6 23.8621 17.3190   4
   5   0  -6 10.7909 15.3825   3
  -5   0  -6-5.60465 7.99403   3
   5   0   8 12.1046 17.2517   1
   5   0   8 7.62042 14.0213   6
  -5   0  -8-6.85223 11.2769   5
  -5   0   8 8.66795 12.3539   5
  -5   0   8-15.8099 22.5323   1
  -5   0  -8 11.0374 18.1642   1
  -5   0  -8-15.0460 17.5088   1
   5   0   8-15.7447 22.4395   1
   5   0  -8-16.1201 18.7587   1
  -5   0   8-14.3936 16.7496   1
   5   0   8 8.19929 13.4937   2
   5   0  -8-11.4037 16.2528   2
  -5   0   8-7.47526 10.6541   4
  -5   0  -8-5.57040 9.16754   3
   5   0 -10 11.1887 15.9462   1
   5   0  10-8.03870 14.7907   6
   5   0 -10 5.89440 10.8454   6
  -5   0 -10-13.7125 15.9570   1
  -5   0 -10-9.99019 11.6255   1
  -5   0  10 14.7898 17.2105   1
   5   0 -10 30.9254 25.4466   1
  -5   0  10-12.7968 14.8913   1
   5   0  10-7.82872 14.4044   2
  -5   0 -10 7.74596 15.6124   4
  -5   0 -10 6.16743 13.4268   3
   5   0 -12 10.1978 14.5344   1
  -5   0 -12-13.3387 10.9762   1
   5   0  12-9.85850 11.4727   1
   5   0  12 8.37603 11.9381   6
  -5   0 -12-5.12402 8.43335   5
  -5   0  12-9.52977 15.6834   5
   5   0 -12 5.94017 13.8253   6
  -5   0  12 11.5824 16.5076   1
  -5   0 -12 9.21158 13.1289   1
   5   0  12 13.0530 15.1898   1
   5   0 -12-14.8841 17.3205   1
  -5   0  12-13.8872 22.8541   1
   5   0  12 7.53602 12.4024   2
   5   0 -12-12.6361 18.0094   2
  -5   0  12-7.89778 14.5318   4
  -5   0 -12-7.82435 15.7707   4
   5   0 -12 11.5853 16.5117   3
  -5   0 -12-7.57492 17.6298   3
   5   0 -14-9.72323 13.8600   1
   5   0  14 9.28147 13.2305   1
  -5   0 -14 12.9323 18.4329   1
  -5   0 -14-8.89799 12.6841   1
   5   0  14-12.1864 20.0566   1
  -5   0  14-10.5956 15.1031   1
  -5   0  14-13.2296 15.3970   1
   5   0 -14-14.3940 23.6893   1
   5   0  14-8.91777 16.4101   6
  -5   0  14 20.6919 19.0375   5
   5   0  14-7.30097 13.4357   2
   5   0 -14 12.7732 18.2062   2
  -5   0  14-8.38164 15.4238   4
  -5   0 -14-8.07371 13.2893   4
   5   0 -14 11.8767 16.9286   3
  -5   0 -14-10.7797 19.8355   3
   5   0  16 9.03923 12.8827   1
  -5   0 -16-12.7727 18.2035   1
   5   0  16 11.7935 13.7237   1
  -5   0  16-9.78243 13.9419   1
   5   0 -16 28.7789 23.6804   1
   5   0  16 9.12155 13.0000   6
  -5   0  16-11.2111 15.9780   5
   5   0  16-8.90826 8.97744   5
  -5   0 -16-14.1958 11.6809   3
   5   0 -16 12.2043 17.3935   3
  -5   0  16 9.21548 15.1657   4
  -5   0 -16 8.46313 15.5715   4
   5   0  16-6.66598 10.9700   2
   5   0  18 8.32131 16.7772   6
  -5   0  18 11.5846 16.5158   5
   5   0 -18 11.7309 13.6575   2
  -5   0  18-9.76046 17.9635   4
  -5   0 -18-8.85720 16.3020   4
   5   0 -18 12.6955 20.8969   3
  -5   0  20-11.1690 18.3819   5
  -5   0  20-10.3542 14.7585   4
  -5   0 -20-9.79093 18.0159   4
  -5   0 -20-17.2297 24.5567   3
   5   0 -20-12.6782 18.0703   3
   5   0  20 18.3613 13.3262   2
   5   0 -20-10.5628 12.2937   2
   5   0  22-5.60049 9.22191   6
  -5   0  22-10.0342 14.3041   5
   5   0 -22 18.4573 18.6033   2
  -5   0 -22 10.3065 18.9656   4
  -5   0 -22-14.9315 12.2902   3
   5   0 -22-12.4715 17.7770   3
  -5   0  24-8.53617 14.0478   5
   5   0  24 4.95849 8.16022   6
  -5   0 -24 12.5838 17.9344   3
   5   0 -24-11.7200 13.6383   3
  -5   0 -26 21.9472 15.6940   3
   5   0 -26 10.5082 8.74469   3
  -5   0 -26 10.3661 17.1092   4
   5   1 -25 3296.58 396.999   3
  -5  -1 -25 4208.86 401.674   4
   5   1 -25 3448.04 382.842   2
   5  -1  23 382.492 53.2716   6
  -5   1  23 460.290 64.7892   5
   5   1 -23 347.792 60.6762   2
   5  -1  23 330.020 53.9537   2
  -5  -1 -23 358.847 71.6540   4
   5   1 -23 267.574 65.6585   3
   5  -1  21 305.205 49.9799   6
   5   1 -21 317.463 59.0379   2
   5  -1  21 282.695 50.8429   2
  -5   1  21 340.747 63.4417   4
  -5  -1 -21 402.251 70.6103   4
  -5  -1 -21 258.958 58.8326   3
   5   1 -21 256.881 64.8075   3
   5  -1  19 8671.82 906.590   6
  -5   1  19 6574.76 914.055   5
  -5  -1 -19 10756.0 932.830   4
   5   1 -19 8840.27 925.043   2
   5   1 -19 10164.0 940.307   3
  -5  -1 -19 7744.89 925.295   3
   5  -1  19 10217.7 912.333   2
   5  -1  17 12492.6 1291.06   6
  -5   1  17 11687.3 1303.64   5
   5   1 -17 10559.0 1304.02   2
  -5   1  17 13758.3 1309.99   4
  -5  -1 -17 15361.6 1309.56   4
   5   1 -17 11741.1 1314.07   3
  -5  -1 -17 10958.8 1312.28   3
   5  -1  17 14282.4 1296.47   2
   5   1 -15 27064.7 2746.77   1
   5  -1  15 29014.8 2744.54   1
  -5  -1 -15 27074.6 2744.28   1
   5  -1  15 29210.9 2745.57   6
  -5   1  15 28963.0 2757.69   5
   5   1 -15 20549.1 2751.16   2
  -5  -1 -15 30491.4 2753.70   4
   5   1 -15 27462.7 2761.35   3
  -5  -1 -15 20234.9 2754.47   3
   5  -1  15 29520.0 2743.76   2
   5  -1  13 1266.23 173.925   1
  -5  -1 -13 1388.90 159.790   1
   5  -1  13 1214.69 154.481   2
  -5  -1 -13 1435.55 152.563   5
   5   1 -13 943.761 163.314   2
  -5  -1 -13 1609.13 165.498   4
  -5  -1 -13 881.154 160.797   3
   5   1 -13 1303.52 167.521   3
  -5  -1 -13 1426.17 179.390   1
  -5   1  13 1219.00 159.264   1
   5   1 -13 967.123 171.671   1
   5   1 -13 1403.66 161.975   1
   5  -1  11 312.295 56.9560   1
  -5  -1 -11 297.817 66.2622   1
  -5   1  11 284.552 58.2697   1
   5  -1  11 271.859 67.4773   1
  -5   1  11 343.436 71.8594   1
   5   1 -11 263.705 70.3568   1
   5  -1  11 341.517 64.2917   6
  -5  -1 -11 456.920 60.4323   5
   5   1 -11 275.290 65.9216   2
  -5   1  11 306.598 59.7827   5
  -5   1  11 259.156 54.3807   4
   5  -1  11 440.202 62.2686   2
   5   1 -11 297.826 60.3458   3
  -5  -1 -11 182.479 53.1734   3
  -5   1   9 12835.9 1337.18   1
  -5  -1  -9 11944.7 1349.11   1
   5   1  -9 11549.2 1353.66   1
   5   1  -9 14496.7 1339.90   1
   5  -1   9 13833.1 1334.42   1
   5  -1   9 13689.7 1355.44   1
  -5  -1  -9 14448.4 1335.47   1
   5   1  -9 11134.9 1325.06   6
   5  -1   9 12230.3 1339.49   6
  -5   1   9 13302.9 1328.85   5
  -5  -1  -9 16356.0 1336.11   5
   5   1  -9 12102.5 1339.18   2
  -5   1   9 10494.4 1327.62   4
  -5  -1  -9 13066.8 1323.65   3
   5   1  -9 12656.3 1334.04   3
   5  -1   9 14295.8 1330.23   2
   5   1  -7 6960.08 749.260   1
   5   1  -7 7363.99 727.789   1
   5  -1   7 7420.73 725.202   1
   5  -1   7 7298.93 743.703   1
  -5   1   7 7563.65 746.375   1
  -5  -1  -7 7028.87 723.356   1
   5   1  -7 6709.16 717.049   6
  -5   1   7 6755.82 714.016   5
  -5  -1  -7 6198.93 712.651   5
   5   1  -7 6805.82 728.375   2
  -5   1   7 6284.38 713.463   4
  -5  -1  -7 7840.67 716.900   4
   5   1  -7 6293.01 718.442   3
   5  -1   7 6955.36 717.303   2
  -5  -1  -5 80568.9 8631.54   1
   5   1  -5 88695.4 8617.11   1
  -5   1   5 88844.4 8628.15   1
   5  -1   5 94130.5 8617.31   1
  -5   1   5 109527. 8657.07   1
  -5  -1  -5 85713.6 8612.55   1
   5   1  -5 88139.1 8610.40   6
   5  -1   5 66021.0 8615.81   6
  -5   1   5 82926.0 8604.42   5
   5   1  -5 87542.9 8618.74   2
  -5  -1  -5 73305.6 8601.53   4
   5   1  -5 86830.8 8608.41   3
  -5  -1  -5 91544.1 8589.76   3
   5  -1   5 88331.9 8606.80   2
   5   1  -3 2420.52 308.821   1
  -5  -1  -3 2772.26 320.647   1
   5   1  -3 2538.71 296.464   1
  -5   1   3 2731.03 315.030   1
   5  -1   3 2568.17 295.854   1
  -5   1   3 3462.17 324.175   1
  -5  -1  -3 2398.59 293.997   1
   5   1  -3 2759.97 294.167   6
   5  -1   3 2737.30 304.645   6
  -5   1   3 2659.20 289.700   5
  -5  -1  -3 2767.77 292.013   5
   5   1  -3 2667.83 299.123   2
  -5  -1  -3 2432.36 284.311   4
  -5   1   3 2618.74 288.926   4
   5   1  -3 2516.27 286.638   3
   5  -1   3 2505.78 288.169   2
  -5  -1  -3 2592.70 274.648   3
   5   1  -1 2621.14 352.283   1
  -5  -1  -1 2921.49 359.864   1
  -5   1   1 2921.01 356.079   1
  -5   1   1 3091.81 351.370   1
   5  -1   1 3254.16 355.322   1
   5   1  -1 2474.23 339.717   1
  -5  -1  -1 2841.46 342.452   1
   5  -1   1 3607.54 349.286   6
  -5   1   1 3374.74 336.197   5
  -5  -1  -1 2608.52 333.034   5
   5   1  -1 3274.43 350.248   2
  -5   1   1 3685.70 340.382   4
  -5  -1  -1 3602.00 336.972   4
   5  -1   1 2938.29 339.603   3
   5   1  -1 2858.21 328.388   3
   5  -1   1 3010.63 337.284   2
   5   1   1 2924.21 359.888   1
  -5   1  -1 2787.10 357.415   1
  -5  -1   1 2849.05 368.538   1
  -5  -1   1 3162.19 358.345   1
   5   1   1 3102.56 353.162   1
   5  -1  -1 3257.79 362.519   1
  -5   1  -1 3171.83 357.754   1
   5   1   1 3353.50 345.066   6
   5  -1  -1 4829.07 361.525   6
  -5  -1   1 3368.52 349.702   5
  -5   1  -1 2903.40 339.068   5
   5   1   1 3416.86 355.917   2
  -5   1  -1 3005.69 343.244   4
  -5  -1   1 2815.61 338.923   4
   5  -1  -1 2699.48 347.538   3
   5  -1  -1 3464.49 349.261   2
  -5   1  -3 2391.40 289.690   1
  -5  -1   3 3202.12 318.564   1
   5   1   3 2415.55 291.336   1
  -5  -1   3 2978.00 302.792   1
   5   1   3 2410.63 285.682   1
  -5   1  -3 2602.15 286.956   1
   5   1   3 2693.97 275.852   6
   5  -1  -3 2135.62 255.694   6
  -5  -1   3 2718.58 280.717   5
  -5   1  -3 2060.23 265.345   5
  -5   1  -3 2407.98 273.567   4
  -5  -1   3 2488.31 269.993   4
   5  -1  -3 2552.11 285.016   3
   5  -1  -3 2859.19 282.308   2
   5   1   3 2602.31 282.768   2
   5  -1  -5 88067.2 8878.75   1
   5  -1  -5 91645.9 8873.63   1
  -5  -1   5 83069.0 8889.07   1
  -5  -1   5 100007. 8890.84   1
   5   1   5 88560.1 8870.47   1
  -5   1  -5 93419.6 8869.64   1
   5   1   5 84570.0 8851.67   6
   5  -1  -5 83690.4 8832.07   6
   5  -1  -5 122761. 8845.87   6
  -5  -1   5 82263.0 8855.81   5
  -5   1  -5 80849.0 8844.88   5
  -5   1  -5 95810.5 8855.92   4
  -5  -1   5 90599.0 8850.01   4
   5  -1  -5 85699.7 8866.03   3
   5  -1  -5 89714.3 8860.91   2
   5   1   5 90947.0 8860.99   2
  -5   1  -5 72356.4 8846.91   3
  -5   1  -7 5487.39 739.284   1
   5  -1  -7 6333.29 751.022   1
   5  -1  -7 6850.04 742.203   1
   5   1   7 7365.70 750.983   1
  -5  -1   7 7003.19 758.507   1
   5   1   7 7725.29 752.167   1
  -5  -1   7 9049.72 767.284   1
  -5   1  -7 7088.25 741.814   1
   5   1   7 6711.84 725.589   6
  -5  -1   7 7016.70 732.668   5
  -5   1  -7 6753.48 718.031   5
  -5   1  -7 7865.49 731.197   4
   5  -1  -7 6852.75 741.603   3
   5  -1  -7 6902.62 736.351   2
  -5   1  -7 7163.48 723.282   3
   5   1   7 7239.61 733.107   2
  -5   1  -9 10688.4 1323.91   1
   5  -1  -9 10717.8 1331.36   1
   5  -1  -9 12142.2 1328.61   1
   5   1   9 13478.7 1334.70   1
   5   1   9 15153.6 1345.05   1
  -5  -1   9 13790.5 1343.05   1
  -5   1  -9 13489.4 1325.62   1
   5   1   9 13701.0 1314.27   6
  -5   1  -9 14551.5 1306.18   5
  -5  -1   9 11717.6 1311.94   4
   5  -1  -9 12397.0 1328.19   3
   5   1   9 11972.4 1313.61   2
   5  -1  -9 13663.7 1328.10   2
  -5   1 -11 272.419 49.3369   3
   5  -1 -11 394.188 67.6899   3
  -5  -1  11 376.907 59.9610   5
  -5  -1  11 270.105 63.2170   1
  -5   1 -11 432.617 65.7435   1
   5   1  11 284.858 62.7741   1
   5  -1 -11 313.854 66.2606   1
  -5  -1  11 247.472 59.6621   1
   5   1  11 371.282 55.7103   2
   5  -1 -11 318.393 63.3183   2
  -5  -1  11 325.916 53.4124   4
  -5   1 -11 293.906 54.4973   4
   5  -1 -11 319.284 60.3332   1
  -5   1 -11 212.053 55.6767   1
   5   1  11 328.452 66.6277   1
  -5   1 -13 1174.38 171.346   1
  -5  -1  13 1326.92 177.558   1
   5  -1 -13 1174.41 177.252   1
   5   1  13 1405.53 175.096   1
  -5  -1  13 1230.50 174.642   1
   5   1  13 1629.92 167.988   6
  -5  -1  13 1140.15 165.546   5
  -5   1 -13 1678.15 168.821   4
   5  -1 -13 1535.35 179.482   3
   5  -1 -13 1438.32 177.650   2
  -5   1 -13 1496.42 161.896   3
   5   1  13 1194.96 159.367   2
  -5   1 -15 24145.5 2705.94   1
  -5  -1  15 25423.1 2709.71   1
   5   1  15 24773.9 2707.17   1
  -5  -1  15 22405.8 2708.90   1
  -5  -1  15 22799.3 2692.10   6
   5   1  15 28186.4 2700.59   6
  -5  -1  15 34220.0 2716.91   5
  -5  -1  15 30908.7 2702.38   4
  -5   1 -15 27595.6 2697.38   4
   5  -1 -15 24759.2 2708.53   3
  -5   1 -15 30929.8 2704.47   3
   5   1  15 26787.6 2693.43   2
  -5  -1  17 12230.0 1304.66   6
   5   1  17 11761.1 1304.96   6
  -5  -1  17 15477.6 1325.86   5
   5   1  17 11707.3 1295.99   5
  -5  -1  17 12983.1 1307.79   4
  -5   1 -17 14951.0 1309.36   4
  -5   1 -17 16283.8 1330.39   3
   5  -1 -17 11986.1 1318.13   3
   5   1  17 12570.8 1299.31   2
   5  -1 -17 11276.2 1314.33   2
  -5  -1  19 10521.5 998.769   5
   5   1  19 10588.6 975.112   5
  -5   1 -19 11077.6 986.987   4
   5  -1 -19 9219.95 995.713   3
  -5   1 -19 12272.2 1022.16   3
   5   1  19 9478.15 974.899   2
   5  -1 -21 399.618 59.8048   2
  -5  -1  21 202.338 49.6902   5
   5   1  21 144.478 41.9880   6
  -5   1 -21 529.040 91.9944   3
   5  -1 -21 355.751 62.3093   3
   5   1  23 447.435 63.0883   6
  -5   1 -23 428.059 66.8152   4
  -5   1 -23 202.193 66.5611   3
   5  -1 -23 290.027 64.2533   3
  -5  -1  23 501.080 74.2203   5
  -5   1 -25 4058.35 414.228   4
   5  -1 -25 2830.13 408.099   3
  -5   1 -25 4005.00 439.381   3
   5   1  25 3868.12 400.631   6
  -5  -1  25 4526.52 416.235   5
  -5   1 -27 7882.37 646.794   3
  -5   1 -27 4913.18 614.527   4
   5   2 -26-10.6036 12.3651   3
   5   2 -26-6.60728 7.73046   2
   5  -2  24 4.56694 6.54420   6
  -5  -2 -24 9.28884 10.8305   4
  -5   2  24 12.7039 9.07828   5
   5  -2  24-6.29554 8.99811   2
  -5   2  24 18.8841 15.5534   4
   5   2 -24 12.3151 14.3468   3
   5  -2  22 90.1858 20.5497   6
  -5   2  22 129.091 28.4102   5
   5   2 -22 53.1825 20.9218   2
   5  -2  22 68.6538 20.2045   2
  -5  -2 -22 21.5578 19.4941   4
  -5   2  22 94.6694 32.2373   4
   5   2 -22 27.4821 21.1869   3
   5  -2  20 5.76539 9.59119   6
  -5   2  20 26.9153 18.1372   5
   5   2 -20 10.4487 12.2395   2
   5  -2  20 13.2053 10.9561   2
  -5  -2 -20 12.0303 17.2029   4
  -5   2  20 33.0625 22.2571   4
   5   2 -20 14.5192 23.9350   3
   5  -2  18 6.41091 10.5741   6
   5   2 -18 12.0947 19.9166   2
   5  -2  18 7.03583 11.6004   2
  -5  -2 -18-12.1995 14.2139   4
  -5   2  18 10.8932 20.0551   4
   5   2 -18 28.7727 23.6858   3
   5  -2  16 14.8457 13.9463   6
  -5   2  16 43.0998 21.9000   5
   5   2 -16 54.0839 27.3978   2
   5  -2  16 22.7646 15.5527   2
  -5  -2 -16 43.9524 24.0874   4
   5   2 -16 13.4371 19.3575   3
   5  -2  14 24.9418 19.4252   6
  -5  -2 -14 12.4233 12.6368   5
   5  -2  14 23.6671 14.6162   2
  -5   2  14 22.0626 18.2348   5
  -5   2  14 9.59844 17.7435   4
  -5  -2 -14 10.4379 14.9746   4
   5   2 -14 12.0345 14.1089   3
   5   2 -12 7.73310 14.3207   1
   5  -2  12 56.5594 27.6603   6
  -5  -2 -12 72.8651 23.3750   5
   5   2 -12 43.6249 24.8155   2
   5  -2  12 79.3190 25.2881   2
  -5   2  12 102.249 31.0376   5
  -5  -2 -12 87.5026 29.5827   4
  -5   2  12 63.3985 24.4643   4
   5   2 -12 53.6912 25.8399   3
   5   2 -10 33.7001 19.9987   1
  -5  -2 -10 70.1443 22.5612   1
   5  -2  10 48.0192 26.6336   1
  -5  -2 -10 69.0128 34.9962   1
   5   2 -10 68.8194 31.8991   1
   5  -2  10 10.3055 17.4100   6
  -5  -2 -10 40.1986 20.6340   5
   5   2 -10 14.1068 20.4864   2
  -5   2  10 36.2140 18.6670   5
  -5   2  10 69.4537 27.0171   4
  -5  -2 -10 18.4518 17.4250   4
   5   2 -10 19.5040 14.4447   3
  -5  -2  -8 17.1207 12.4880   1
  -5  -2  -8 89.1303 36.0277   1
   5   2  -8 17.9135 25.6690   1
   5  -2   8 50.7206 31.2213   1
  -5   2   8 30.8459 28.5019   1
  -5   2   8 28.1599 17.4752   1
   5  -2   8 30.7926 20.8589   6
  -5  -2  -8 27.7415 21.6857   5
   5  -2   8 8.35547 12.2029   2
   5   2  -8 40.0912 22.1533   2
  -5   2   8 24.0162 13.4413   5
  -5  -2  -8 35.4662 20.8069   4
   5   2  -8 27.8942 15.5320   1
   5  -2   6 77.2987 23.9797   1
   5   2  -6 76.9315 26.7276   1
  -5  -2  -6 34.7608 20.8491   1
   5   2  -6 53.4996 33.2000   1
  -5   2   6 16.9472 24.6781   1
  -5  -2  -6 177.663 50.8935   1
  -5   2   6 42.3588 23.6035   1
   5  -2   6 135.468 44.9420   1
   5  -2   6-9.50126 16.4354   6
  -5  -2  -6 34.5968 19.4984   5
  -5   2   6 51.7468 21.8834   4
  -5  -2  -6 42.4575 22.6679   4
   5   2  -6 53.6013 22.4060   3
   5  -2   4 26.7073 14.6814   1
   5   2  -4 9.77967 11.4201   1
  -5   2   4 14.9952 24.6955   1
   5  -2   4-14.7111 17.1453   1
  -5  -2  -4-17.4872 24.9409   1
  -5  -2  -4 8.84453 14.5863   1
  -5   2   4 23.9998 17.1287   1
   5  -2   4 14.6379 13.4999   6
   5   2  -4 32.8002 18.0180   6
  -5  -2  -4 9.29884 15.3325   5
   5   2  -4 12.3026 14.3478   2
   5  -2   4 8.24736 11.7926   2
  -5   2   4-6.96224 14.0649   5
  -5   2   4-8.35126 9.76465   4
  -5  -2  -4 16.3484 16.5028   4
   5   2  -4 18.1518 12.2323   3
   5  -2   2 14.5227 11.2688   6
  -5  -2  -2 9.41328 10.9565   5
   5   2  -2-11.2736 20.7438   6
  -5   2   2 7.00177 12.8849   5
  -5   2   2-13.0737 18.6340   1
  -5  -2  -2 17.4891 24.9264   1
  -5   2   2-12.4773 14.5214   1
  -5  -2  -2-9.21434 13.1344   1
   5  -2   2-13.8292 22.7595   1
   5   2  -2-11.7350 19.3134   2
  -5   2   2 8.55826 12.1995   4
   5   2  -2-4.18620 8.44071   3
  -5  -2  -2 15.8986 17.3074   4
   5  -2   2-10.5501 17.3635   3
   5   2  -2 14.9864 24.6639   1
   5  -2   2 8.97923 12.7993   1
   5  -2   0 121.698 32.2028   1
   5   2   0 140.059 41.7228   1
   5  -2   0 126.839 21.0441   6
  -5  -2   0 144.244 35.6928   5
  -5   2   0 153.868 31.5509   5
   5   2   0 158.981 37.9469   6
  -5  -2   0 170.158 37.8921   1
  -5   2   0 73.1034 32.4280   1
  -5  -2   0 125.723 48.2809   1
  -5   2   0 62.0013 29.5934   1
   5  -2   0 148.432 46.0381   1
   5  -2   0 100.550 29.3267   2
   5   2   0 204.539 46.4519   2
   5  -2   0 244.385 47.0200   3
  -5   2   0 153.882 36.5322   4
  -5  -2   0 117.755 31.9883   4
  -5  -2   0 56.5835 18.7252   3
  -5   2  -2-10.9645 12.7724   5
   5   2   2 9.89679 16.2973   6
  -5  -2   2 11.3749 18.7285   1
  -5   2  -2-11.5537 19.0226   1
  -5   2  -2 11.7950 16.8203   1
  -5  -2   2-18.3296 21.3376   1
   5  -2  -2 8.60342 14.1704   2
   5   2   2 21.9976 22.1760   2
  -5   2  -2 16.9203 15.5769   4
   5  -2  -2-11.0409 18.1791   3
  -5  -2   2 15.5613 15.6929   4
   5   2   2-13.6458 19.4567   1
   5  -2  -2 19.6536 16.1822   1
   5  -2  -2 13.0064 18.5458   1
  -5   2  -4 8.68319 8.03255   5
   5   2   4 18.1731 14.9773   6
  -5  -2   4-9.66151 15.9220   5
  -5  -2   4 26.4471 24.3449   1
  -5   2  -4-11.7532 13.7028   1
  -5   2  -4 10.9335 12.7508   1
  -5  -2   4 18.0371 21.0061   1
   5  -2  -4 17.8743 16.4652   2
   5   2   4 20.2206 22.0264   2
  -5   2  -4 8.20680 13.5320   4
   5  -2  -4-11.8032 16.8430   3
  -5  -2   4 7.64415 15.4301   4
   5   2   4 27.3459 19.5049   1
   5  -2  -4 20.5878 14.6950   1
   5  -2  -4-12.4127 14.4688   1
  -5   2  -6 37.3414 20.0406   3
   5   2   6 50.4547 20.1745   6
  -5   2  -6 27.3365 11.2591   5
  -5  -2   6 72.9917 24.2410   5
   5   2   6 67.3768 28.1495   1
  -5   2  -6 35.3573 22.2313   1
   5  -2  -6 44.8685 21.2120   1
  -5   2  -6 65.6155 27.4363   1
  -5  -2   6 40.9902 27.9713   1
  -5  -2   6 49.8795 30.9811   1
   5  -2  -6 46.9228 22.3836   2
   5   2   6 73.4980 25.5464   2
   5  -2  -6 11.7650 17.4683   3
  -5  -2   6 113.558 29.6259   4
   5   2   6 27.2418 22.9446   1
   5  -2  -6 24.0094 24.6867   1
   5  -2  -8 11.5941 19.2344   1
   5   2   8 46.5513 21.3125   6
  -5  -2   8 26.6942 16.5512   5
  -5  -2   8-12.9241 18.5791   1
  -5   2  -8 11.0997 16.0049   1
  -5   2  -8 42.1859 23.0882   1
   5  -2  -8 11.4628 16.5166   1
   5   2   8-11.2737 16.2501   1
  -5  -2   8 46.3400 31.2280   1
   5  -2  -8 30.4005 22.1944   2
  -5  -2   8 14.8558 16.3524   4
  -5   2  -8 14.0335 13.1372   4
   5  -2  -8 23.5333 16.9450   3
  -5   2  -8 33.4529 15.7599   3
   5  -2 -10 23.3004 19.6668   3
  -5   2 -10 19.1244 13.5752   3
  -5  -2  10 86.1345 25.9272   5
  -5  -2  10 58.1848 27.1202   1
  -5  -2  10 59.6618 28.1141   1
   5   2  10 48.2740 26.6363   1
   5  -2 -10 42.8837 22.0481   2
   5   2  10 51.2396 20.4514   2
  -5  -2  10 37.1765 19.8369   4
   5  -2 -10 32.2146 22.0823   1
  -5  -2  12 17.2699 15.1485   5
   5   2  12 76.1991 22.6911   6
   5   2  12 31.8880 16.5949   2
  -5   2 -12 51.4342 19.0626   4
  -5  -2  12 65.4956 22.2189   4
  -5   2 -12 53.3412 18.3500   3
   5  -2 -12 91.5583 30.2387   3
   5   2  14-6.77986 13.6652   6
   5   2  14 5.86255 8.35552   2
   5  -2 -14 22.5815 18.5810   2
  -5   2 -14-6.30375 11.5986   4
  -5  -2  14 27.1630 16.7631   4
  -5   2 -14-6.20812 10.2167   3
   5  -2 -14 10.8507 21.8700   3
  -5  -2  16 24.2289 17.9485   6
   5   2  16 54.5196 19.7573   6
   5   2  16 33.7672 14.3531   2
  -5  -2  16 48.4035 19.8424   5
  -5   2 -16 6.12957 12.8702   4
  -5   2 -16 60.8054 20.3660   3
   5  -2 -16 10.5451 12.7902   3
  -5  -2  18 10.2861 14.6682   5
   5  -2 -18 29.2622 21.2407   2
   5   2  18 5.70452 8.14546   5
   5   2  18-6.82859 13.7723   6
  -5  -2  18 8.44647 13.9091   6
  -5   2 -18 8.37371 15.4151   3
   5   2  20 6.96996 14.0726   6
  -5  -2  20-8.98463 16.5518   6
  -5  -2  20 32.5569 21.8888   5
   5  -2 -20 16.7508 15.4323   2
   5   2  20 20.9374 12.2103   5
  -5   2 -20-6.33750 11.6899   4
  -5   2 -20-10.9814 18.0908   3
   5   2  22 21.4417 16.9823   6
   5   2  22 92.6103 22.6337   5
  -5   2 -22 79.7201 24.1694   4
  -5   2 -22 26.3227 22.7028   3
  -5  -2  22 118.505 31.4526   5
   5   2  24-7.00542 9.99381   6
   5  -2 -24 9.68110 11.2742   3
  -5   2 -24 7.30517 13.4481   4
  -5   2 -26-7.95779 11.3420   4
  -5   2 -26 14.8646 17.2979   3
   5   3 -25 3058.09 331.181   3
  -5   3  25 3250.69 314.572   4
   5  -3  25 2529.93 306.668   2
   5  -3  23 415.948 55.7062   6
  -5   3  23 461.571 57.8564   5
  -5  -3 -23 355.494 59.9131   4
   5   3 -23 398.172 62.1070   2
   5  -3  23 291.756 52.9220   2
  -5   3  23 245.529 55.6831   4
   5   3 -23 302.982 71.4380   3
   5  -3  21 355.124 58.3465   2
  -5   3  21 286.698 61.9430   4
   5   3 -21 208.484 65.0136   3
  -5  -3 -21 357.435 64.8529   4
   5  -3  19 7591.32 778.352   6
  -5   3  19 7776.13 781.105   5
  -5  -3 -19 7174.79 787.577   4
   5   3 -19 7801.92 796.096   2
   5   3 -19 6231.38 798.638   3
   5  -3  19 7930.69 777.438   2
   5  -3  17 9891.86 1004.49   6
  -5   3  17 11034.4 1009.97   5
  -5  -3 -17 7744.77 1007.37   4
   5   3 -17 9373.55 1022.19   2
   5   3 -17 9235.10 1024.00   3
  -5   3  17 10658.7 1010.06   4
   5  -3  17 9950.72 999.825   2
   5  -3  15 16326.1 2014.53   6
  -5   3  15 14932.0 2013.36   5
  -5  -3 -15 23508.9 2012.26   5
   5   3 -15 20940.5 2046.87   2
  -5  -3 -15 15106.1 2021.61   4
   5   3 -15 22190.5 2041.13   3
  -5   3  15 26555.8 2029.60   4
   5  -3  15 22210.8 2016.95   2
   5  -3  13 830.463 133.055   6
  -5   3  13 914.043 136.663   5
  -5  -3 -13 1097.42 132.283   5
   5   3 -13 1176.98 162.322   2
   5   3 -13 1031.84 143.058   3
  -5   3  13 1277.85 140.868   4
   5  -3  13 1268.17 137.623   2
  -5  -3 -13 962.804 147.574   4
   5  -3  11 318.111 58.3491   6
  -5  -3 -11 382.095 58.3568   5
   5   3 -11 194.287 62.2379   2
   5  -3  11 346.004 55.9220   2
  -5   3  11 256.942 55.8443   5
  -5   3  11 314.578 55.1405   4
  -5  -3 -11 421.310 79.2859   4
   5   3 -11 288.439 57.1073   3
   5  -3   9 10289.6 1004.26   6
  -5   3   9 10044.0 1004.10   5
  -5   3   9 9821.96 1002.33   4
   5   3  -9 8017.26 998.051   3
   5  -3   9 8827.32 999.164   2
   5  -3   7 5273.97 540.766   6
  -5   3   7 5275.05 542.727   5
  -5  -3  -7 4862.19 547.621   5
   5   3  -7 6478.94 573.626   2
  -5   3   7 5437.78 546.652   4
  -5  -3  -7 6207.69 575.051   4
   5   3  -7 4406.15 536.668   3
   5  -3   7 4832.39 542.459   2
   5  -3   5 38517.4 6087.10   1
   5   3  -5 64317.0 6099.04   6
  -5   3   5 54419.1 6076.63   5
  -5  -3  -5 74347.4 6093.15   5
   5   3  -5 68789.9 6107.73   2
  -5   3   5 63854.9 6088.44   4
  -5  -3  -5 94922.9 6131.06   4
   5   3  -5 58158.6 6070.96   3
  -5  -3  -5 58485.9 6116.80   1
   5  -3   3 1362.58 207.733   1
   5  -3   3 1597.29 185.931   6
   5   3  -3 1972.63 212.489   6
  -5   3   3 2031.02 195.409   5
   5   3  -3 1386.84 202.988   2
  -5  -3  -3 2302.53 232.304   4
   5  -3   3 1570.62 195.747   2
  -5  -3  -3 1517.00 219.929   1
   5   3  -3 1811.60 200.623   1
   5  -3   1 3028.53 341.593   1
  -5   3   1 3016.79 336.499   1
  -5  -3  -1 2977.71 323.713   1
   5  -3   1 2883.48 309.819   6
   5   3  -1 2954.29 335.908   6
  -5   3   1 3222.07 329.020   4
   5  -3   1 2877.93 325.097   2
   5   3  -1 2475.64 339.614   1
   5   3  -1 2880.56 326.019   1
  -5  -3  -1 2317.86 347.095   1
   5   3   1 3120.83 333.031   1
  -5   3  -1 2853.72 338.431   1
  -5  -3   1 2551.26 325.266   1
   5   3   1 3429.65 343.632   6
  -5   3  -1 3079.27 321.643   5
  -5  -3   1 2947.14 334.128   5
   5   3   1 3314.14 343.015   2
  -5   3  -1 3256.05 333.348   4
  -5  -3   1 4303.67 371.835   4
   5  -3  -1 2832.13 329.209   2
   5  -3  -1 2814.01 338.923   1
  -5  -3   1 2712.71 357.738   1
   5   3   1 2785.85 343.569   1
  -5  -3   3 2034.17 207.042   1
   5   3   3 1421.61 198.061   1
   5   3   3 2083.23 210.497   6
  -5   3  -3 1518.90 184.700   5
  -5  -3   3 1967.41 209.280   5
   5   3   3 1513.84 203.176   2
  -5   3  -3 1597.96 199.875   4
   5  -3  -3 1782.59 209.063   3
   5  -3  -3 1732.79 209.422   1
  -5  -3   3 1858.18 233.606   1
  -5  -3   5 65813.2 6543.06   5
   5   3   5 66831.3 6546.89   2
  -5   3  -5 61477.4 6538.91   4
  -5  -3   5 83370.5 6575.00   4
   5  -3  -5 70977.2 6547.37   2
   5  -3  -5 56331.7 6543.37   1
  -5  -3   5 60624.7 6564.58   1
   5   3   7 5217.94 563.222   6
  -5  -3   7 5306.35 566.384   5
   5   3   7 5512.40 566.452   2
  -5  -3   7 4795.04 574.411   4
   5  -3  -7 5800.78 578.123   3
   5  -3  -7 5964.82 574.033   2
  -5   3  -7 5070.91 558.238   3
   5   3   9 10045.1 996.125   6
  -5  -3   9 9561.94 997.526   5
  -5   3  -9 9355.65 989.647   4
  -5  -3   9 10881.4 1008.72   4
   5  -3  -9 10769.3 1011.55   3
   5   3   9 9105.07 993.504   2
  -5   3  -9 9146.30 990.390   3
   5  -3  -9 10385.6 1009.85   2
   5   3  11 247.162 46.6997   6
   5  -3 -11 346.209 62.3824   2
   5   3  11 333.478 50.5910   2
  -5  -3  11 246.374 50.4091   5
  -5   3 -11 297.777 46.8002   4
   5  -3 -11 207.265 50.4329   3
  -5   3 -11 364.238 50.0299   3
   5   3  13 1310.41 132.150   6
  -5  -3  13 1179.66 136.653   6
  -5  -3  13 1042.21 132.482   5
  -5   3 -13 965.873 125.125   4
   5  -3 -13 1099.31 141.558   3
  -5   3 -13 998.264 124.571   3
   5   3  13 1054.09 126.788   2
  -5  -3  15 20508.0 2100.44   6
   5   3  15 20790.9 2094.22   6
   5  -3 -15 20257.2 2107.64   3
  -5   3 -15 19909.5 2092.93   3
   5   3  15 20322.3 2090.81   2
  -5  -3  15 24015.1 2107.11   5
  -5  -3  17 10881.4 1060.19   5
  -5   3 -17 9686.53 1044.54   4
   5  -3 -17 8709.87 1055.60   3
  -5   3 -17 10558.6 1048.34   3
   5   3  17 11532.1 1049.52   6
  -5   3 -19 6925.65 783.934   4
   5  -3 -19 6302.31 794.568   3
  -5   3 -19 7885.76 792.357   3
  -5  -3  19 7480.86 796.853   6
   5   3  19 8902.62 790.600   6
  -5  -3  19 8591.06 804.560   5
   5   3  19 7978.49 788.612   5
  -5  -3  21 277.299 61.8918   6
  -5   3 -21 410.308 58.7641   4
   5   3  21 388.330 56.4663   5
  -5  -3  21 457.380 71.0465   5
  -5   3 -21 478.286 69.8870   3
   5  -3 -21 451.732 67.9653   3
   5   3  23 387.594 53.7841   6
  -5  -3  23 281.160 57.3081   6
  -5  -3  23 332.584 60.4538   5
   5   3  23 394.558 52.7038   5
   5  -3 -23 324.823 56.8383   3
  -5   3 -23 306.110 50.5732   4
   5   4 -22 36.4381 17.5056   2
   5  -4  22 48.1265 18.5892   2
  -5   4  22 48.0087 18.1371   4
   5  -4  22 65.9937 22.3332   6
   5   4 -20 10.9020 15.5388   2
   5  -4  20-6.96896 9.93420   2
  -5   4  20-8.53121 7.02273   4
   5  -4  20-8.45692 6.96163   6
  -5  -4 -20-7.69737 12.6690   4
  -5   4  20 6.09739 8.69234   5
   5   4 -18 13.2255 15.4672   2
   5  -4  18 27.0011 14.7763   2
  -5   4  18 8.67344 10.2102   4
   5  -4  18 9.32634 13.3811   6
  -5   4  18 7.10288 10.2399   5
  -5  -4 -18 27.0674 14.9280   4
   5   4 -16 122.304 45.9085   2
   5  -4  16 172.324 35.1863   2
  -5   4  16 102.146 32.2902   4
   5  -4  16 115.726 34.8735   6
  -5  -4 -16 147.650 43.1907   4
  -5   4  16 170.822 35.2002   5
   5   4 -14 67.3000 38.1480   2
  -5   4  14 62.4043 26.5619   5
  -5  -4 -14 152.310 40.5050   4
  -5   4  14 105.166 29.4429   4
   5  -4  14 157.480 34.8933   6
  -5  -4 -12 13.7315 14.0005   5
   5   4 -12 52.1567 37.9084   2
   5  -4  12 42.3716 17.5616   2
  -5   4  12 9.15177 13.2152   5
  -5  -4 -12-15.7775 26.0514   4
  -5   4  12 15.6238 14.5296   4
   5  -4  12 8.37832 17.0200   6
  -5  -4 -10 80.5450 27.2431   5
   5   4 -10 118.038 42.6146   2
   5  -4  10 80.9890 25.1766   2
  -5   4  10 69.3732 25.3647   5
  -5  -4 -10 155.697 53.8915   4
  -5   4  10 122.392 29.5920   4
   5  -4  10 82.9986 25.7200   6
  -5  -4  -8 41.3137 19.2893   5
   5   4  -8 45.8260 30.9651   2
   5  -4   8 15.0569 14.2414   2
  -5  -4  -8 75.0407 50.5241   4
  -5   4   8 37.8857 18.9946   4
   5  -4   8 39.7570 16.6880   6
  -5  -4  -6 170.457 40.5319   5
   5   4  -6 146.810 42.5424   6
   5   4  -6 221.661 52.1088   2
   5  -4   6 145.793 35.2557   2
  -5   4   6 142.972 31.9122   5
  -5  -4  -6 191.907 84.6918   4
   5  -4   6 155.700 31.9893   6
  -5  -4  -4 9.08732 13.0408   5
   5   4  -4 32.0478 19.7143   6
   5   4  -4-12.1949 17.4470   2
   5  -4   4 23.8919 16.1240   2
  -5   4   4 11.2293 12.3182   5
  -5   4   4 15.8356 16.0314   4
   5  -4   4 22.0956 13.7210   6
  -5   4   2 35.3557 15.5980   5
   5   4  -2 55.4723 22.7768   2
   5  -4   2 57.7755 19.6912   2
  -5   4   2 50.1928 19.9451   4
  -5  -4  -2 95.2051 78.4579   4
   5   4  -2 55.2092 22.6727   6
  -5  -4  -2 18.3503 18.9932   5
  -5   4   0 199.861 35.7161   5
  -5   4   0 235.733 43.9886   4
   5  -4   0 195.605 43.9110   3
   5   4   0 239.372 49.8344   2
   5  -4   0 184.608 43.7734   2
  -5  -4   0 316.493 52.9872   5
   5  -4  -2-9.97881 14.5408   3
  -5   4  -2 32.2447 16.5275   4
  -5  -4   2 80.2502 66.1022   4
   5   4   2 49.4466 21.7413   2
   5  -4  -2 47.9817 23.8816   2
  -5  -4   2 27.9299 17.3954   5
   5   4   2 41.2477 22.6527   6
  -5   4  -4 15.1221 14.0192   4
  -5  -4   4-26.4348 37.7146   4
   5  -4  -4 10.3927 14.9127   3
   5  -4  -4-10.3756 19.1687   2
   5   4   4 19.1242 13.7377   2
  -5  -4   4 26.8472 18.1202   5
   5   4   4 38.4354 19.4443   6
   5  -4  -6 217.551 49.4393   2
  -5  -4   6 258.306 43.7283   5
   5   4   6 110.064 33.7480   6
  -5   4  -6 156.158 34.6525   3
  -5   4  -6 180.936 36.9207   4
  -5  -4   6 81.7293 39.7516   4
   5  -4  -6 189.565 42.6116   3
   5  -4  -8 61.0066 28.4945   2
   5   4   8 24.0995 18.8443   2
  -5  -4   8 15.8090 13.2207   5
   5   4   8 29.7822 16.3801   6
  -5   4  -8 18.3699 13.5379   4
   5  -4  -8 32.8084 20.2596   3
  -5   4  -8 19.3304 13.1998   3
   5  -4 -10 112.227 36.2592   2
   5   4  10 86.5713 24.9375   2
   5   4  10 108.052 25.2604   6
  -5  -4  10 45.7460 19.1379   5
  -5   4 -10 65.6440 18.8496   4
   5  -4 -10 73.4734 29.5281   3
  -5   4 -10 54.0243 19.8228   3
   5   4  12 11.5384 11.8088   2
  -5  -4  12 22.7021 15.3906   5
   5  -4 -12 29.8136 18.4004   3
  -5   4 -12 51.3864 17.0379   4
   5   4  12-5.95680 10.0168   6
   5   4  14 86.8144 22.5305   6
  -5  -4  14 95.2714 28.1388   6
   5  -4 -14 74.0000 30.6803   2
  -5  -4  14 90.6680 26.9703   5
  -5   4 -14 103.961 23.6005   4
  -5   4 -14 129.827 26.6742   3
   5  -4 -14 130.396 32.3842   3
  -5  -4  16 102.218 26.9370   6
   5   4  16 87.1202 23.0384   6
  -5   4 -16 109.555 25.1226   4
  -5   4 -16 176.656 30.1205   3
   5  -4 -16 124.111 33.1262   3
  -5  -4  16 103.412 28.7239   5
   5   4  18 33.5867 15.0201   6
  -5  -4  18 16.3584 15.2924   6
  -5  -4  18 41.5505 19.5303   5
  -5   4 -18 4.67150 9.79985   4
  -5   4 -18 31.8138 13.3679   3
   5  -4 -18 34.0198 17.3560   3
   5   4  20 4.66762 8.61116   6
   5   4  20 14.9672 10.8796   5
  -5  -4  20 8.86188 12.6456   5
  -5   4 -20-4.67789 6.69666   4
   5  -4 -20 8.22066 6.79359   3
  -5   4 -20 5.87020 9.68099   3
  -5  -4  22 45.8605 19.1330   5
  -5  -4  22 54.1577 21.5782   6
  -5   4 -22 49.7908 18.2377   3
  -5  -4  24 64.8931 26.1488   6
   5   4  24 66.5956 18.3657   5
  -5   5  19 5283.25 462.583   5
   5  -5  19 4045.51 468.959   6
   5  -5  19 3718.49 460.036   2
  -5   5  17 4612.85 554.469   5
  -5  -5 -17 5765.39 570.069   4
   5   5 -17 6146.07 586.441   2
   5  -5  17 6205.20 571.729   6
   5  -5  17 5326.20 558.477   2
   5  -5  15 13412.1 1265.35   6
  -5   5  15 11237.6 1254.19   5
   5   5 -15 12145.3 1284.12   2
  -5  -5 -15 15791.7 1282.42   4
  -5   5  15 12762.7 1259.91   4
   5  -5  15 11177.9 1253.85   2
  -5  -5 -13 335.108 51.0192   5
   5  -5  13 350.259 52.2823   2
  -5  -5 -13 403.082 72.7588   4
  -5   5  13 247.234 49.6443   5
  -5   5  13 327.277 53.2974   4
   5  -5  13 332.285 55.4976   6
  -5  -5 -11 164.549 33.0505   5
   5   5 -11 113.257 42.8587   2
   5  -5  11 162.735 33.2020   2
  -5   5  11 92.2085 30.3532   5
  -5   5  11 165.399 34.2673   4
   5  -5  11 169.333 33.9371   6
  -5   5   9 4063.58 455.019   5
  -5  -5  -9 4782.74 461.163   5
   5   5  -9 5053.52 488.598   2
  -5   5   9 4174.26 451.623   4
   5  -5   9 3986.25 450.229   6
  -5  -5  -7 4351.96 382.183   4
  -5   5   7 2310.70 282.931   4
   5   5  -7 2790.50 311.018   2
  -5   5   7 2601.07 284.661   5
  -5  -5  -7 3905.51 312.858   5
   5  -5   7 2248.45 282.939   2
  -5   5   5 28617.6 3257.46   5
  -5  -5  -5 34107.0 3278.15   5
   5   5  -5 34888.0 3285.34   2
  -5   5   5 31913.3 3263.44   4
   5   5  -5 32885.6 3273.87   6
   5  -5   5 33465.7 3266.24   2
  -5  -5  -3 580.396 125.889   4
  -5   5   3 634.042 91.7929   4
   5   5  -3 811.337 108.077   2
  -5   5   3 626.537 86.6313   5
  -5  -5  -3 814.277 104.333   5
   5  -5   3 856.169 102.236   2
  -5  -5  -1 1000.63 118.131   5
   5   5  -1 800.808 116.022   2
  -5  -5  -1 1137.01 154.761   4
  -5   5   1 739.147 107.343   4
   5   5  -1 675.829 110.663   6
   5  -5   1 1072.69 121.038   2
   5   5   1 1123.33 130.494   6
  -5  -5   1 824.251 118.760   5
  -5   5  -1 1046.57 119.600   4
  -5  -5   1 1157.86 144.498   4
   5  -5  -1 747.732 117.187   3
   5  -5  -1 983.641 129.091   2
   5   5   3 857.129 109.280   6
   5   5   3 768.434 106.194   2
  -5   5  -3 724.338 101.446   4
  -5  -5   3 1008.81 116.258   4
   5  -5  -3 684.626 103.161   3
   5  -5  -3 957.004 121.523   2
   5   5   5 34250.1 3335.74   6
  -5  -5   5 32048.7 3331.99   5
   5   5   5 31188.5 3334.21   2
  -5   5  -5 36215.0 3330.34   4
   5  -5  -5 32805.0 3337.10   3
   5  -5  -5 44754.2 3368.41   2
  -5   5  -5 28800.3 3324.85   3
   5   5   7 2647.79 274.066   6
  -5  -5   7 2463.80 273.035   5
   5   5   7 2468.48 274.103   2
  -5   5  -7 2654.06 268.882   4
   5  -5  -7 2294.77 276.910   3
  -5   5  -7 2217.72 265.262   3
   5  -5  -7 2944.49 302.939   2
   5   5   9 4151.35 435.253   6
  -5  -5   9 4206.79 437.955   5
   5   5   9 4029.25 437.943   2
  -5   5  -9 4251.97 433.320   4
   5  -5  -9 4208.79 445.971   3
  -5   5  -9 3862.72 431.338   3
   5  -5  -9 4897.08 468.542   2
  -5  -5  11 112.785 29.1921   5
   5   5  11 153.458 30.1744   6
  -5   5 -11 126.888 26.0619   4
   5  -5 -11 155.950 36.3161   3
  -5   5 -11 121.390 26.2400   3
   5  -5 -11 206.104 50.3847   2
  -5   5 -13 347.247 50.5625   4
  -5   5 -13 377.278 51.6525   3
   5  -5 -13 400.683 67.0748   2
  -5   5 -15 10880.4 1171.79   4
   5   5  15 12134.7 1173.66   6
  -5  -5  15 12041.1 1182.42   6
  -5   5 -15 11738.5 1172.88   3
  -5  -5  15 11315.3 1180.16   5
   5   5  17 5058.01 530.058   6
  -5  -5  17 5168.95 540.515   6
  -5   5 -17 4802.55 529.373   4
   5  -5 -17 4763.99 540.046   3
  -5   5 -17 5499.37 532.750   3
  -5  -5  17 5885.66 543.332   5
  -5  -5  19 4440.10 497.549   6
   5   5  19 4915.20 491.130   5
  -5  -5  19 4768.25 499.746   5
   5  -6  18 7.94074 14.6318   6
  -5   6  16 49.5862 15.8278   5
  -5   6  14 35.6374 15.0863   5
  -5  -6 -12 90.6721 37.5510   4
  -5   6  12 51.1001 18.7282   5
   5  -6  12 66.3066 19.7812   2
   5   6 -12 72.7473 30.1136   2
  -5   6  12 68.8746 21.7158   4
  -5  -6 -12 76.9039 20.3622   5
  -5  -6 -10 124.106 41.9210   4
  -5   6  10 77.7536 23.2057   5
   5  -6  10 101.903 25.1590   2
   5   6 -10 71.5565 30.2610   2
  -5   6  10 97.0617 24.1252   4
  -5  -6 -10 85.9720 22.7540   5
  -5  -6  -8 71.9331 31.2028   4
  -5   6   8 101.846 25.5742   5
   5   6  -8 199.631 46.5993   2
   5  -6   8 125.881 28.5719   2
  -5   6   8 77.2106 22.1598   4
  -5  -6  -8 141.814 29.0339   5
   5   6  -8 116.007 28.6573   6
   5   6  -6 70.7049 31.1493   2
   5  -6   6 43.2313 20.4137   2
  -5   6   6 41.9120 17.2356   4
  -5  -6  -6 81.6382 23.9075   5
  -5  -6  -4 50.1361 25.5620   4
   5   6  -4 31.9076 19.9540   2
   5  -6   4 24.3671 18.1075   2
  -5  -6  -4 65.4155 25.7995   5
   5   6  -4 33.9515 17.5465   6
  -5  -6  -2 41.2161 20.9115   4
   5  -6   2 37.3488 18.9776   2
  -5   6   2 19.2283 14.1661   4
  -5  -6  -2 24.9095 18.2408   5
   5   6  -2 17.5296 14.6298   6
  -5   6   0 232.714 44.0925   4
  -5  -6   0 305.734 50.7282   5
   5   6   0 295.635 52.7309   6
   5   6   0 271.026 51.4512   2
   5  -6   0 339.634 59.5593   2
  -5   6  -2 19.1933 15.0159   4
   5   6   2 17.2157 17.4578   6
  -5  -6   2 22.1858 12.3242   5
   5   6   2 8.34903 12.0565   2
   5  -6  -2 38.8552 26.1768   2
   5  -6  -4 32.7095 15.3182   3
   5   6   4 38.6214 17.0602   6
  -5  -6   4 13.9171 11.8072   5
   5   6   4 48.8529 20.3038   2
   5  -6  -4 14.6587 21.0886   2
   5   6   6 98.7726 26.0205   6
  -5  -6   6 141.222 29.4894   5
   5  -6  -6 98.0192 27.9599   3
  -5   6  -6 120.830 25.3398   4
  -5   6  -6 76.5025 20.6791   3
   5   6   6 64.2419 25.0613   2
   5  -6  -6 152.293 47.9854   2
  -5  -6   8 141.677 30.4272   5
  -5   6  -8 143.712 28.2846   4
   5  -6  -8 122.834 32.3861   3
  -5   6  -8 135.816 27.1003   3
   5  -6  -8 140.203 43.7761   2
   5   6  10 77.7783 21.8843   6
  -5  -6  10 137.523 28.2779   5
   5  -6 -10 104.248 29.0333   3
  -5   6 -10 94.4906 20.8627   3
   5  -6 -10 150.824 39.5085   2
  -5  -6  12 51.5153 17.3380   5
   5   6  12 64.3389 19.0533   6
  -5   6 -12 49.0053 15.3643   3
  -5   6 -12 108.967 20.5172   4
   5  -6 -12 107.005 25.3224   3
  -5  -6  14 64.7309 19.2620   5
   5  -6 -14 66.2456 19.9353   3
  -5   6 -14 42.1534 16.0990   4
  -5  -7 -11 225.256 48.9277   4
  -5  -7  -9 2242.36 260.465   4
  -5  -7  -7 1534.87 190.350   4
   5   7  -7 1620.97 194.710   2
  -5   7   5 17801.5 1741.87   4
   5   7  -5 15549.4 1745.28   6
   5  -7   5 19037.7 1756.68   2
  -5   7   3 325.399 54.1921   4
   5   7  -3 418.918 66.5639   2
   5  -7   3 334.423 65.3150   2
  -5  -7  -3 547.771 67.3056   5
   5   7  -3 410.698 61.8484   6
   5   7  -1 987.605 152.094   2
  -5  -7  -1 1830.01 166.285   5
   5   7  -1 1086.82 152.159   6
   5  -7   1 1529.68 175.231   2
  -5  -7   1 1286.18 139.700   5
   5   7   1 1032.83 136.883   2
  -5   7  -1 1026.08 129.293   4
   5   7   1 1298.39 140.444   6
   5  -7  -1 1383.89 162.715   2
  -5   7  -1 1062.85 131.346   3
  -5  -7   3 428.622 62.2266   5
   5   7   3 346.185 60.4161   2
   5  -7  -3 458.997 85.5801   2
  -5   7  -3 420.419 58.8572   4
   5   7   3 440.755 63.1859   6
  -5   7  -3 435.644 59.6572   3
  -5   7  -5 16361.1 1769.60   4
  -5   7  -5 16907.8 1768.84   3
   5  -7  -7 2122.82 207.453   2
  -5   7  -7 1458.07 170.058   4
  -5   7  -9 2336.01 248.590   4
   6   0   0 67260.5 6435.77   1
  -6   0   0 59723.0 6443.41   1
   6   0   0 62454.1 6410.72   6
  -6   0   0 65863.8 6419.96   5
   6   0   0 59288.4 6432.87   1
  -6   0   0 65330.8 6434.15   1
   6   0   0 65617.4 6420.12   3
   6   0   0 66452.8 6425.58   2
   6   0  -2 1566.85 197.318   1
   6   0  -2 1538.96 193.301   1
   6   0   2 1781.23 199.609   1
  -6   0   2 1716.30 201.688   1
   6   0   2 1426.66 193.629   1
  -6   0  -2 1453.92 191.796   1
   6   0  -2 1461.05 172.967   6
   6   0   2 1674.21 178.315   6
  -6   0   2 1813.13 187.299   5
  -6   0  -2 1445.08 179.142   5
  -6   0  -2 1496.05 178.567   4
   6   0  -2 1484.63 183.366   3
   6   0   2 1717.91 187.534   2
   6   0  -4 2535.97 307.424   1
  -6   0  -4 2130.23 304.801   1
   6   0  -4 2547.08 301.597   1
   6   0   4 2838.67 303.152   1
  -6   0   4 2645.87 309.390   1
   6   0   4 2420.65 301.077   1
  -6   0  -4 2846.87 302.031   1
   6   0  -4 2816.68 279.861   6
   6   0   4 3061.39 288.389   6
  -6   0   4 2072.09 285.927   5
  -6   0  -4 2442.18 285.278   5
  -6   0  -4 2522.17 286.828   4
   6   0  -4 2767.72 296.057   3
   6   0  -4 2700.15 294.369   2
   6   0   4 2945.48 294.261   2
  -6   0  -4 2647.58 281.427   3
   6   0   6 98.8216 27.1155   6
   6   0  -6 106.413 23.3849   6
  -6   0   6 62.1708 21.5013   5
   6   0   6 186.365 47.4752   1
  -6   0   6 110.625 44.2080   1
   6   0  -6 109.974 37.0641   1
  -6   0  -6 150.836 38.8453   1
  -6   0  -6 41.8284 27.4299   1
  -6   0   6 171.249 49.3798   1
   6   0   6 94.5390 29.1669   2
   6   0  -6 73.8367 26.9949   2
   6   0  -6 96.4165 30.2079   3
  -6   0   6 129.277 29.6295   4
  -6   0  -6 95.8246 26.4000   4
   6   0   6 44.5783 26.1330   1
   6   0  -6 80.2168 31.3594   1
   6   0  -8 2379.28 280.524   1
  -6   0  -8 2262.22 278.442   1
   6   0  -8 2440.56 271.444   1
   6   0   8 2309.62 268.279   1
  -6   0   8 2652.13 282.113   1
   6   0   8 2118.11 274.863   1
  -6   0  -8 2597.76 272.146   1
   6   0  -8 2291.98 246.902   6
   6   0   8 2386.49 259.501   6
  -6   0   8 1880.19 253.971   5
  -6   0  -8 2591.76 257.341   5
  -6   0  -8 2370.18 256.872   4
   6   0  -8 1992.16 260.706   3
   6   0  -8 2599.01 266.948   2
  -6   0  -8 2380.10 250.253   3
   6   0   8 2362.92 258.533   2
  -6   0  10 39904.9 3924.28   1
  -6   0 -10 33092.1 3923.41   1
   6   0 -10 34374.6 3925.75   1
   6   0  10 42389.4 3920.13   1
   6   0  10 34115.8 3905.23   6
  -6   0  10 36066.4 3905.39   5
  -6   0 -10 51653.1 3916.22   5
  -6   0 -10 40046.4 3900.54   3
   6   0  10 38715.6 3905.84   2
   6   0 -10 37560.4 3913.65   3
   6   0  10 42207.3 3934.77   1
   6   0 -12 5323.04 646.427   2
  -6   0  12 6916.04 646.367   5
  -6   0  12 6517.23 642.121   4
  -6   0 -12 6489.47 640.756   4
   6   0 -12 5397.52 646.369   3
  -6   0 -12 6776.06 641.706   3
  -6   0 -12 5566.65 658.571   1
  -6   0  12 5969.92 651.965   1
   6   0 -12 5443.69 656.217   1
   6   0 -14 6061.51 661.506   2
  -6   0 -14 7715.67 655.870   4
   6   0 -14 6255.37 659.953   3
  -6   0 -14 8941.04 675.694   3
   6   0  14 7662.73 654.244   2
   6   0  16 73.7853 27.4500   6
   6   0  16 86.1470 26.3533   2
   6   0 -16 101.722 33.4391   2
  -6   0  16 149.549 37.2882   5
  -6   0  16 275.077 43.6858   4
  -6   0 -16 232.489 39.1117   4
   6   0 -16 139.771 37.7112   3
  -6   0 -16 168.327 44.9848   3
   6   0  18 733.809 95.9084   6
  -6   0  18 780.113 104.495   5
   6   0 -18 747.918 102.574   2
  -6   0  18 790.730 102.136   4
   6   0 -18 783.131 107.166   3
  -6   0 -18 476.597 104.074   3
   6   0  18 665.466 89.9916   2
   6   0  20 10386.7 1026.89   6
  -6   0  20 8446.46 1035.47   5
  -6   0 -20 12472.8 1039.92   4
   6   0 -20 9484.49 1040.55   3
   6   0  20 9721.72 1024.84   2
   6   0  22 7245.18 790.377   6
  -6   0  22 7242.42 803.506   5
  -6   0 -22 9270.95 809.355   4
   6   0 -22 7546.48 809.139   3
   6   0 -22 8115.07 800.841   2
   6   0 -24 2953.36 332.051   3
   6   1 -23 64.3228 20.8241   2
   6  -1  23 37.8007 14.0640   6
  -6   1  21-9.71248 15.9869   5
   6  -1  21 11.2224 9.24003   2
   6   1 -21 8.13235 13.3872   2
  -6  -1 -21-10.3581 17.0492   4
   6  -1  21 4.65472 7.66717   6
   6  -1  19 6.02499 8.59881   2
   6   1 -19-9.20600 13.1282   2
   6   1 -19 22.1341 20.3675   3
  -6   1  19-10.5168 14.9953   4
  -6  -1 -19 9.31086 15.3294   4
   6  -1  17 23.8834 13.4228   6
   6  -1  17 6.32640 9.61782   2
   6   1 -17 20.2030 16.9575   2
  -6  -1 -17 51.5312 21.4636   4
   6   1 -17 53.1555 24.9676   3
  -6   1  15 38.4025 17.9602   5
  -6   1  15 53.3289 23.3540   4
  -6  -1 -15 40.0356 22.0916   4
   6  -1  15 13.4076 11.5000   6
   6   1 -15 31.9685 17.8345   2
   6  -1  15 32.8603 17.4062   2
  -6  -1 -13 131.286 29.0571   5
  -6   1  13 157.400 35.5256   5
   6  -1  13 172.258 34.9731   2
   6   1 -13 97.5572 33.1923   2
  -6   1  13 138.820 34.9269   4
   6  -1  13 189.968 37.6082   6
   6  -1  11 74.7425 29.6679   6
  -6  -1 -11 53.3012 22.0139   5
   6   1 -11 68.5293 22.8879   6
  -6   1  11 47.3373 19.7470   5
  -6  -1 -11 65.7932 23.5909   1
   6  -1  11 115.936 26.9855   2
   6   1 -11 21.4312 21.0121   2
  -6  -1 -11 108.390 28.8194   4
   6   1 -11 54.5942 22.3884   1
   6   1  -9 49.7394 24.9022   1
   6  -1   9 41.2076 24.3300   6
  -6   1   9 29.7748 16.7245   5
   6   1  -9 70.3985 23.5719   6
  -6  -1  -9 26.9399 17.0321   1
   6  -1   9 59.2235 21.5026   2
   6   1  -9 21.1165 19.8616   2
  -6   1   9 28.5429 17.1143   4
  -6  -1  -9 61.5313 21.4514   4
   6   1  -9 9.17366 15.6530   3
   6   1  -7 40.5882 20.8222   1
   6  -1   7 48.2501 30.0321   6
   6   1  -7 61.6701 23.2021   6
  -6  -1  -7 21.6369 18.2280   5
  -6  -1  -7 18.9215 17.8408   1
   6   1  -7 47.9415 29.6617   1
  -6  -1  -7 31.7145 29.4369   1
   6  -1   7 30.1597 16.8739   2
   6   1  -7 81.8186 31.7295   2
  -6   1   7 27.6689 14.4798   4
  -6  -1  -7 39.8141 17.7035   4
  -6  -1  -7 46.6317 14.4758   3
   6   1  -7 34.9079 18.0189   3
   6  -1   5 275.023 49.7586   1
   6   1  -5 192.788 47.0950   1
   6  -1   5 178.781 48.9177   6
  -6   1   5 139.322 35.2542   5
  -6  -1  -5 182.735 39.2915   5
   6   1  -5 352.803 65.9991   1
   6  -1   5 253.695 55.6367   1
  -6  -1  -5 190.135 42.5788   1
  -6  -1  -5 174.812 52.9101   1
  -6   1   5 282.106 58.4073   1
   6  -1   5 205.313 39.7497   2
   6   1  -5 229.963 47.6485   2
  -6   1   5 144.190 35.6003   4
   6   1  -5 173.253 41.1812   3
  -6  -1  -5 216.633 41.3374   4
  -6  -1  -5 231.816 32.6018   3
   6  -1   3 173.244 39.1909   1
   6   1  -3 151.615 36.5854   1
   6   1  -3 71.0927 34.4736   1
   6  -1   3 39.7123 26.2031   6
  -6  -1  -3 138.318 29.8829   5
   6   1  -3 126.105 29.2867   6
  -6   1   3 68.4124 22.8851   5
  -6  -1  -3 63.5402 33.4435   1
  -6  -1  -3 139.293 34.1436   1
  -6   1   3 79.8734 34.2530   1
   6  -1   3 120.694 36.2080   1
   6  -1   3 108.380 28.7013   2
   6   1  -3 38.1809 22.9175   2
   6   1  -3 85.6476 24.7133   3
  -6  -1  -3 93.0390 26.2952   4
  -6  -1  -3 78.5636 19.1058   3
   6  -1   1 51.1715 31.9241   6
  -6   1   1 127.987 30.0038   5
   6   1  -1 101.668 26.3166   6
  -6  -1  -1 113.234 41.5598   1
  -6   1   1 183.048 48.2891   1
   6   1  -1 131.043 37.7433   1
   6  -1   1 116.828 37.2512   1
  -6  -1  -1 115.321 34.2711   1
   6  -1   1 134.162 31.9099   2
   6   1  -1 100.966 30.5169   2
  -6   1   1 154.883 32.7461   4
   6  -1   1 141.205 33.6843   3
  -6  -1  -1 105.275 29.4191   4
   6   1  -1 68.0185 22.2515   3
   6   1  -1 106.281 38.0415   1
   6  -1   1 60.2750 29.7373   1
   6  -1  -1 89.3046 34.9558   6
   6   1   1 174.934 34.2898   6
  -6  -1   1 108.802 31.1169   5
  -6   1  -1 201.703 36.2115   5
  -6  -1   1 124.581 35.3778   1
   6  -1  -1 134.695 41.0304   1
  -6   1  -1 126.443 41.5322   1
  -6  -1   1 115.437 47.2742   1
   6  -1  -1 107.068 32.1888   2
   6   1   1 163.336 37.8940   2
  -6   1  -1 154.101 32.0949   4
   6  -1  -1 100.692 31.6814   3
  -6  -1   1 158.217 33.0483   4
   6   1   1 114.166 38.9463   1
   6  -1  -1 187.113 41.7835   1
   6   1   3 123.136 27.1169   6
   6  -1  -3 46.7233 23.6924   6
  -6   1  -3 79.1802 22.6181   5
  -6  -1   3 94.0319 30.0218   5
   6   1   3 65.4515 28.8931   1
  -6  -1   3 114.664 37.7954   1
  -6   1  -3 97.6144 34.9075   1
  -6  -1   3 83.4247 37.8034   1
   6  -1  -3 135.234 32.8186   2
  -6   1  -3 94.7979 24.6250   4
   6  -1  -3 97.0141 29.5698   3
  -6  -1   3 112.461 27.5964   4
   6  -1  -3 153.485 37.5731   1
   6   1   3 185.146 43.1655   1
   6  -1  -3 62.4397 30.8932   1
   6   1   5 196.840 49.2719   1
   6  -1  -5 226.850 50.8587   1
   6   1   5 231.529 41.9451   6
  -6   1  -5 255.414 41.5200   5
  -6  -1   5 229.720 44.1632   5
  -6  -1   5 305.753 62.0689   1
   6   1   5 224.662 50.4792   1
  -6   1  -5 108.125 43.0533   1
  -6  -1   5 194.440 61.5052   1
   6  -1  -5 245.375 46.2934   2
   6   1   5 272.536 49.4913   2
   6  -1  -5 177.002 46.0929   3
  -6   1  -5 299.070 45.3139   4
  -6   1  -5 243.133 42.3513   3
  -6  -1   7 64.2048 23.5283   5
  -6   1  -7 31.3890 15.3003   5
  -6   1  -7 56.8575 18.9363   3
   6   1   7 24.0046 18.2676   2
   6  -1  -7 63.7723 23.1521   2
   6  -1  -7 20.5170 17.7559   3
  -6   1  -7 102.404 25.7174   4
  -6  -1   7 40.1255 18.2503   4
   6   1   7 119.160 35.7777   1
  -6   1  -7 11.9990 17.9641   1
  -6  -1   7 61.9424 29.0185   1
  -6  -1   7 91.6851 35.9866   1
  -6  -1   9 84.4725 32.9333   1
   6   1   9 11.9062 17.2895   1
  -6  -1   9 42.1841 28.5344   1
  -6  -1   9 22.5720 12.8183   5
   6   1   9 43.5958 19.1949   2
   6  -1  -9 28.6120 17.8584   2
   6   1   9 33.0447 14.7649   6
  -6  -1   9 62.0158 22.2082   4
  -6   1  -9 32.9665 18.2963   4
  -6   1  -9 5.48142 8.48658   3
   6  -1  -9 70.7874 25.1820   3
   6   1  11 60.4991 30.7343   1
  -6  -1  11 52.3116 19.8185   5
   6   1  11 82.5978 23.1004   6
   6   1  11 80.6309 23.9191   2
   6  -1 -11 88.4615 30.0468   2
  -6   1 -11 116.615 28.6313   4
  -6   1 -11 38.1474 16.5424   3
   6  -1 -11 59.9331 25.6994   3
   6   1  13 227.282 39.6630   6
   6   1  13 165.076 33.8913   2
   6  -1 -13 152.068 39.9671   2
  -6  -1  13 133.263 33.2769   5
  -6  -1  13 142.618 33.9506   4
  -6   1 -13 155.715 32.6076   4
  -6   1 -13 187.141 33.6455   3
   6  -1 -13 138.634 37.4686   3
   6  -1 -15 81.3553 27.0501   2
  -6  -1  15 57.7571 21.1272   5
  -6  -1  15 56.1418 23.5400   4
   6   1  15 43.1789 21.2671   6
   6   1  17 79.1429 23.1250   6
   6   1  17 34.4173 15.0456   2
   6  -1 -17 39.2094 26.0083   2
  -6  -1  17 44.6723 17.2075   5
  -6   1 -17 49.6755 19.7824   4
  -6   1 -17 69.7652 26.4271   3
   6   1  19-8.04937 14.8171   6
   6  -1 -19-9.00718 18.1599   2
  -6  -1  19 18.9921 15.6340   5
  -6   1 -19 6.35791 10.4729   4
  -6   1 -19 25.8307 23.7676   3
   6   1  21-7.27843 8.47149   6
  -6   1 -21 6.56672 13.2366   4
  -6   1 -21 15.6630 18.2274   3
   6  -1 -21 8.05722 11.4845   2
  -6   1 -23-16.2845 23.5549   3
  -6   1 -23 50.0112 20.7583   4
   6   2 -24 2486.50 284.923   3
   6  -2  22 6172.50 644.371   6
  -6   2  22 6160.64 662.720   4
   6   2 -22 6017.63 653.590   2
   6   2 -22 6002.96 667.671   3
   6  -2  22 6882.87 649.154   2
   6  -2  20 9023.42 916.519   6
  -6   2  20 9516.12 933.648   5
  -6   2  20 9871.71 939.122   4
  -6  -2 -20 7248.62 930.375   4
   6   2 -20 9206.04 930.298   2
   6   2 -20 8370.30 938.744   3
   6  -2  20 9499.64 919.990   2
   6  -2  18 165.173 33.1369   6
  -6   2  18 157.103 41.0869   5
   6   2 -18 101.200 36.3599   2
   6  -2  18 241.634 38.7439   2
  -6   2  18 264.028 50.4112   4
  -6  -2 -18 206.310 45.6112   4
   6   2 -18 165.238 43.7304   3
   6  -2  16 209.535 39.0479   6
   6   2 -16 77.7824 33.8374   2
   6  -2  16 206.144 37.9536   2
  -6   2  16 156.688 41.5018   5
  -6   2  16 326.668 52.7355   4
  -6  -2 -16 251.398 49.8145   4
   6   2 -16 144.383 41.0950   3
   6  -2  14 9073.34 873.978   6
  -6   2  14 10009.5 886.718   5
  -6  -2 -14 7963.32 867.222   5
  -6  -2 -14 8726.76 879.346   4
   6   2 -14 6857.32 874.420   3
   6  -2  14 8744.72 871.898   2
   6   2 -12 5177.46 678.615   6
   6  -2  12 6683.98 682.217   6
  -6   2  12 7750.30 688.636   5
   6   2 -12 6099.15 691.130   2
  -6  -2 -12 6912.50 684.153   4
  -6   2  12 8004.85 686.801   4
   6   2 -12 5493.25 678.852   3
   6  -2  12 6368.62 677.612   2
   6  -2  10 36483.2 3893.30   6
   6   2 -10 32993.9 3891.16   6
  -6   2  10 39867.5 3891.38   5
  -6  -2 -10 51491.2 3908.43   5
   6   2 -10 37202.0 3902.58   2
  -6   2  10 40279.9 3891.53   4
  -6  -2 -10 39092.1 3893.61   4
   6   2 -10 34889.1 3889.96   3
   6  -2  10 40436.9 3890.21   2
   6  -2   8 847.637 137.051   6
   6   2  -8 1253.65 145.652   6
  -6   2   8 1089.43 136.584   5
  -6  -2  -8 1351.80 145.344   5
   6   2  -8 1198.79 148.904   2
  -6   2   8 1166.05 136.663   4
  -6  -2  -8 1295.86 140.748   4
   6   2  -8 938.290 136.808   3
   6  -2   8 1061.22 136.721   2
   6  -2   6 482.347 77.7183   6
  -6   2   6 618.450 76.7015   5
   6   2  -6 500.623 80.3355   6
  -6  -2  -6 581.661 78.2938   5
   6   2  -6 527.901 82.6785   2
  -6   2   6 536.937 75.3966   4
  -6  -2  -6 609.404 80.1425   4
   6   2  -6 355.313 68.5720   3
   6  -2   6 514.982 75.4686   2
   6   2  -4 4790.29 513.334   6
   6  -2   4 5259.70 505.627   6
  -6   2   4 4576.79 503.457   5
   6   2  -4 5478.81 519.974   2
  -6  -2  -4 4721.24 506.142   4
  -6   2   4 4517.31 503.795   4
   6  -2   4 4803.70 506.363   2
   6   2  -4 4735.90 510.881   1
   6   2  -2 1863.01 225.573   6
   6  -2   2 1829.17 212.205   6
  -6  -2  -2 1820.73 223.316   5
   6   2  -2 2336.90 235.652   2
  -6  -2  -2 2101.00 224.120   4
  -6   2   2 1988.08 222.121   4
   6   2  -2 2223.50 230.508   1
  -6  -2  -2 1983.08 225.955   1
   6   2   0 61981.2 6507.79   6
  -6   2   0 67795.4 6501.75   5
  -6  -2   0 62984.4 6508.78   5
   6   2   0 61468.3 6509.69   2
  -6   2   0 67925.6 6503.91   4
   6  -2   0 65906.8 6504.94   2
   6   2   0 61284.0 6510.38   1
  -6  -2   0 68986.8 6511.42   1
   6  -2  -2 1926.55 219.258   2
  -6   2  -2 1647.51 211.383   5
  -6  -2   2 1903.81 222.182   5
   6   2   2 2005.65 225.880   2
  -6   2  -2 2029.14 219.222   4
  -6  -2   2 2288.90 221.978   4
   6  -2  -2 2006.35 228.471   3
   6   2   2 1847.13 223.316   1
   6   2   4 4359.83 514.008   1
   6   2   4 5306.86 512.248   6
  -6   2  -4 4331.27 500.060   5
  -6  -2   4 5049.09 515.645   5
  -6   2  -4 4848.74 508.262   4
  -6  -2   4 5020.11 513.585   4
   6  -2  -4 4978.62 519.692   3
   6  -2  -4 4941.69 511.935   2
   6   2   4 5194.21 516.617   2
  -6  -2   6 848.476 103.363   1
   6   2   6 474.587 76.2330   6
  -6  -2   6 480.519 79.1777   5
  -6   2  -6 671.479 79.7075   4
  -6  -2   6 650.991 84.9717   4
   6  -2  -6 729.740 94.7879   3
   6  -2  -6 641.288 85.7577   2
   6   2   6 528.152 81.5943   2
  -6   2  -6 508.834 75.2371   3
   6   2   8 1217.15 136.208   6
  -6  -2   8 1105.47 138.468   5
  -6  -2   8 1373.85 145.175   4
  -6   2  -8 1025.61 132.532   4
   6  -2  -8 1142.86 147.022   3
   6  -2  -8 1153.11 142.449   2
   6   2   8 1301.66 141.503   2
  -6   2  -8 993.797 130.231   3
   6   2  10 40721.8 3907.89   6
  -6  -2  10 41572.3 3911.17   5
  -6  -2  10 43920.6 3915.86   4
  -6   2 -10 38230.3 3904.55   4
   6  -2 -10 38605.5 3917.55   3
   6  -2 -10 39213.8 3918.05   2
   6   2  10 39460.2 3908.38   2
  -6   2 -10 33915.8 3900.18   3
   6   2  12 6941.84 652.778   6
  -6  -2  12 7244.88 657.614   5
  -6  -2  12 5714.21 653.757   4
   6  -2 -12 5909.40 660.141   3
   6   2  12 5996.82 648.847   2
   6  -2 -12 5480.42 659.787   2
  -6   2 -12 6363.84 646.387   3
   6   2  14 9391.57 794.507   6
  -6  -2  14 8369.55 796.293   5
  -6   2 -14 7646.24 787.465   4
   6  -2 -14 7008.12 796.981   3
   6  -2 -14 6205.55 796.630   2
  -6   2 -14 7224.29 786.030   3
   6   2  14 7744.44 788.012   2
   6   2  16 168.538 38.1730   6
   6   2  16 217.219 37.7836   2
   6  -2 -16 237.267 52.0702   2
  -6  -2  16 237.755 43.6725   5
  -6   2 -16 245.649 38.2813   4
  -6   2 -16 247.653 39.2976   3
   6  -2 -16 128.824 36.3504   3
  -6   2 -18 176.461 32.3937   4
   6  -2 -18 181.080 39.0213   3
  -6   2 -18 160.093 37.1108   3
   6  -2 -18 180.874 41.0610   2
  -6   2 -20 10379.2 950.421   4
   6  -2 -20 8925.80 959.022   3
   6   2  20 8225.89 951.178   6
  -6  -2  20 9739.34 961.904   5
  -6   2 -22 7777.15 745.414   4
   6  -2 -22 6401.47 751.013   3
  -6   2 -22 7587.02 765.905   3
  -6   2 -24 2889.12 330.462   3
   6  -3  21 45.1399 16.5392   2
  -6   3  21 9.48167 14.0527   4
   6  -3  21 40.7979 14.8950   6
   6   3 -19 176.905 41.6949   2
   6  -3  19 171.397 34.1938   2
  -6  -3 -19 106.893 36.3887   4
  -6   3  19 242.746 48.4144   4
   6  -3  19 251.286 40.4749   6
  -6   3  19 215.036 43.4397   5
   6   3 -17-11.2538 16.1295   2
   6  -3  17 31.0294 14.5438   2
  -6  -3 -17 10.6987 15.3431   4
   6  -3  17-7.52180 10.8552   6
  -6   3  17 9.77319 18.0628   5
  -6   3  15 19.6605 18.4563   5
  -6   3  15 78.3485 25.0843   4
  -6  -3 -15 21.8332 15.9863   4
   6   3 -15 49.1244 25.0242   2
   6  -3  15 26.3561 15.7689   2
  -6  -3 -13 101.030 23.6205   5
   6   3 -13 37.9568 24.2268   2
   6  -3  13 33.5764 18.7174   2
  -6   3  13 73.2773 25.8819   5
  -6   3  13 73.2510 25.0615   4
  -6  -3 -13 74.8130 29.9286   4
   6  -3  13 68.6401 23.3120   6
  -6  -3 -11 196.420 35.5975   5
   6   3 -11 143.832 35.6307   6
   6   3 -11 49.5075 29.0959   2
   6  -3  11 66.9254 22.6889   2
  -6   3  11 138.399 33.9508   5
  -6   3  11 61.9162 24.6420   4
   6  -3  11 115.412 30.8023   6
  -6  -3  -9 273.899 47.4076   5
   6   3  -9 170.842 39.8453   6
   6  -3   9 148.738 34.1204   2
  -6   3   9 204.370 39.8881   5
  -6   3   9 164.426 36.7389   4
  -6  -3  -9 145.785 43.2477   4
   6  -3   9 181.619 36.9441   6
   6   3  -7 130.566 33.8187   6
   6   3  -7 201.192 45.6958   2
   6  -3   7 108.776 28.8280   2
  -6   3   7 79.9230 25.5572   5
  -6   3   7 78.4732 24.3011   4
  -6  -3  -7 196.563 43.3791   4
   6  -3   7 145.328 28.0725   6
  -6   3   5 237.147 42.8033   4
  -6  -3  -5 367.729 61.4931   4
   6  -3   5 213.108 43.5117   2
   6   3  -5 187.094 47.1451   2
   6   3  -5 166.107 43.6603   6
  -6  -3  -5 307.915 48.7721   5
  -6   3   5 279.438 44.3961   5
  -6   3   3 225.406 39.5430   4
   6   3  -3 185.383 41.6978   2
   6  -3   3 172.644 36.0788   2
  -6   3   3 112.251 29.5572   5
   6   3  -3 156.022 39.2928   6
  -6  -3  -3 215.507 41.7625   5
  -6  -3  -1 118.836 41.7503   4
   6  -3   1 80.3955 24.9795   2
   6   3  -1 84.2879 29.8269   2
  -6   3   1 67.6257 22.3940   5
  -6  -3  -1 153.448 33.9255   5
   6  -3  -1 93.1316 31.1621   3
  -6   3  -1 105.771 26.8559   4
  -6  -3   1 189.307 46.8815   4
   6  -3  -1 135.787 30.3238   2
   6   3   1 127.517 33.2240   2
  -6  -3   1 170.373 36.4432   5
   6   3   1 70.1769 26.8706   6
  -6   3  -3 201.484 39.4860   4
   6  -3  -3 181.961 44.3958   3
   6   3   3 231.018 46.8094   2
   6   3   3 216.083 42.7195   6
   6  -3  -5 255.339 48.0311   2
  -6  -3   5 255.917 46.1738   5
   6   3   5 179.994 38.3586   6
  -6   3  -5 220.004 40.0681   4
  -6  -3   5 343.544 68.2812   4
   6  -3  -5 245.205 51.5529   3
  -6   3  -5 135.021 33.9545   3
   6  -3  -7 190.986 42.1907   2
   6   3   7 105.315 30.6594   2
   6   3   7 145.287 31.9721   6
  -6  -3   7 145.722 32.9882   5
  -6   3  -7 130.482 29.6465   4
   6  -3  -7 159.738 38.6555   3
  -6  -3   7 212.925 49.9024   4
  -6   3  -7 155.393 30.7324   3
   6   3   9 137.519 32.2618   6
   6   3   9 157.334 33.6792   2
  -6  -3   9 148.499 33.2518   5
   6  -3  -9 141.361 36.7646   3
  -6   3  -9 190.751 32.8376   4
  -6   3  -9 158.563 29.9760   3
   6   3  11 130.617 28.5801   6
   6  -3 -11 131.298 37.9405   2
   6   3  11 156.400 30.6311   2
  -6  -3  11 121.646 30.4027   5
   6  -3 -11 151.414 36.7201   3
  -6   3 -11 150.144 30.2759   4
  -6   3 -11 142.277 27.5739   3
   6  -3 -13 71.0473 25.4543   2
   6   3  13 61.3767 20.5110   2
  -6  -3  13 42.6047 18.0953   5
   6  -3 -13 44.8340 20.0316   3
  -6   3 -13 30.4838 13.3226   4
   6   3  15 32.4853 13.8215   6
   6  -3 -15 57.9181 22.7403   2
  -6  -3  15 28.8533 13.7315   5
  -6   3 -15 33.6388 13.5794   4
  -6   3 -15 39.6612 14.5637   3
   6  -3 -15 34.4177 20.3329   3
   6   3  17 21.2511 11.7092   6
   6  -3 -17 8.65825 14.3651   2
  -6   3 -17 9.20248 10.1819   4
  -6   3 -17 20.5433 12.8085   3
   6  -3 -17 16.5729 13.7584   3
  -6  -3  17 30.6182 17.9079   5
   6   3  19 241.145 38.2870   6
   6   3  19 165.880 33.5303   5
  -6  -3  19 161.528 36.9884   5
  -6   3 -19 193.258 32.6601   4
   6  -3 -19 200.623 40.2170   3
  -6   3 -19 208.799 38.0033   3
  -6   3 -21 14.3776 15.7157   3
   6  -4  20 4721.17 497.400   6
   6  -4  18 232.011 50.6439   6
  -6   4  18 255.792 50.8740   5
   6   4 -18 347.946 61.9147   2
  -6   4  18 413.380 60.5728   4
   6  -4  18 379.610 52.3105   2
   6   4 -16 95.8645 32.3043   2
   6  -4  16 88.5748 21.7415   2
  -6   4  16 50.6445 21.3835   5
  -6   4  16 111.625 28.3385   4
   6  -4  16 77.5684 25.9783   6
  -6   4  14 4165.81 485.406   5
  -6  -4 -14 4654.44 478.139   5
   6   4 -14 4530.68 502.842   2
  -6   4  14 5184.00 488.144   4
  -6  -4 -14 4738.15 499.098   4
   6  -4  14 4425.62 486.589   6
   6  -4  14 4492.76 478.831   2
  -6   4  12 3885.97 378.423   5
  -6  -4 -12 3537.81 368.875   5
   6   4 -12 3683.35 393.692   2
  -6   4  12 3483.93 372.203   4
  -6  -4 -12 3258.22 394.431   4
   6  -4  12 3394.85 373.367   6
   6  -4  12 3231.34 366.651   2
  -6   4  10 20762.1 2053.71   5
   6   4 -10 22204.0 2073.11   2
  -6   4  10 21643.6 2050.53   4
  -6  -4 -10 17213.5 2075.24   4
   6   4 -10 18631.3 2053.28   6
   6  -4  10 20375.1 2046.92   2
   6   4  -8 993.198 140.018   6
  -6   4   8 1125.96 134.938   5
  -6  -4  -8 1171.34 146.236   5
   6   4  -8 1064.77 147.350   2
  -6   4   8 1158.94 137.358   4
  -6  -4  -8 1030.78 167.703   4
   6  -4   8 1266.42 137.314   2
  -6   4   6 161.483 32.4110   5
   6   4  -6 146.287 40.0762   2
   6  -4   6 206.935 35.5871   2
  -6   4   6 159.355 34.6526   4
  -6  -4  -6 245.255 77.3111   4
  -6  -4  -6 113.338 32.0907   5
   6   4  -6 182.402 39.6323   6
  -6   4   4 1751.68 222.139   5
  -6  -4  -4 2248.81 235.398   5
   6   4  -4 2199.48 239.100   6
   6  -4   4 2075.79 228.362   2
  -6  -4  -2 1050.15 123.162   5
   6   4  -2 1008.77 125.976   2
  -6   4   2 795.593 113.528   4
   6   4  -2 888.383 122.572   6
   6  -4   2 953.252 116.839   2
   6   4   0 31795.8 3328.67   2
  -6   4   0 35303.5 3323.22   4
   6   4   0 32420.7 3330.09   6
   6  -4   0 32370.7 3323.59   2
   6   4   2 867.984 117.578   6
  -6  -4   2 930.953 118.708   5
   6   4   2 912.983 119.781   2
  -6   4  -2 1050.35 117.114   4
   6  -4  -2 882.578 119.963   3
   6  -4  -2 878.004 117.921   2
   6   4   4 2373.61 235.913   6
  -6  -4   4 1833.77 229.706   5
   6   4   4 1961.08 232.973   2
  -6   4  -4 2098.80 228.302   4
   6  -4  -4 1959.33 234.494   3
  -6   4  -4 1853.14 226.287   3
   6  -4  -4 2383.82 239.383   2
  -6  -4   6 171.399 35.3586   5
   6   4   6 117.843 29.1225   6
  -6   4  -6 154.251 31.1559   4
   6  -4  -6 175.127 38.9926   3
  -6   4  -6 114.770 27.6701   3
   6  -4  -6 145.236 36.6054   2
   6   4   6 120.339 31.6502   2
  -6  -4   8 973.828 125.992   5
  -6   4  -8 1097.45 122.779   4
   6   4   8 1044.38 125.010   6
   6  -4  -8 1326.73 145.161   2
  -6   4  -8 974.264 121.635   3
  -6   4 -10 19253.9 1979.52   4
  -6  -4  10 21184.5 1987.59   5
   6  -4 -10 18386.8 1998.77   2
  -6   4 -10 21437.7 1981.88   3
   6   4  10 17730.7 1982.07   2
   6   4  12 3626.43 358.285   6
  -6  -4  12 3347.87 361.189   5
   6  -4 -12 3778.47 372.529   3
   6  -4 -12 3388.38 376.496   2
  -6   4 -12 3296.97 355.469   3
   6   4  12 3090.25 356.750   2
   6   4  14 5199.75 454.130   6
  -6  -4  14 4191.46 456.760   5
  -6   4 -14 4267.67 449.885   4
   6  -4 -14 4162.91 461.526   3
   6  -4 -14 5331.58 477.848   2
  -6   4 -14 3773.18 448.838   3
   6   4  16 138.869 26.6057   6
   6  -4 -16 147.629 32.4936   3
  -6   4 -16 102.867 23.8125   4
  -6   4 -16 118.920 24.6948   3
  -6  -4  16 132.807 29.7377   5
  -6   4 -20 6001.75 667.141   4
   6   4  20 7358.37 673.502   5
  -6  -5 -15 27.6264 18.6710   4
  -6   5  15 14.6502 10.6348   5
  -6   5  13 404.551 57.1142   4
  -6   5  13 295.909 54.0351   5
   6  -5  13 283.917 49.4628   2
  -6  -5 -13 367.168 51.6558   5
  -6  -5 -11 44.7005 33.3413   4
  -6   5  11 27.9937 16.0744   5
   6   5 -11 132.930 37.9957   2
   6  -5  11 55.3278 18.1344   2
  -6   5  11 132.159 26.0033   4
  -6  -5 -11 74.2502 20.8542   5
   6   5 -11 78.1691 24.4386   6
  -6   5   9 38.9066 15.3821   5
   6   5  -9 33.9625 21.0409   2
  -6   5   9 30.2683 15.2370   4
  -6  -5  -9 26.6139 13.7365   5
   6   5  -9 8.20761 10.0038   6
  -6  -5  -7 132.129 57.8913   4
   6  -5   7 60.0454 18.9494   2
  -6   5   7 67.0355 21.6610   4
  -6  -5  -7 59.5069 24.0822   5
   6   5  -7 74.4249 25.3699   6
   6   5  -5 188.497 43.1733   2
   6  -5   5 226.735 40.5665   2
  -6  -5  -5 312.482 49.8006   5
   6   5  -5 197.053 42.1048   6
  -6   5   5 168.423 36.2433   4
  -6   5   3 380.413 54.7836   4
   6   5  -3 303.577 57.5248   2
   6  -5   3 304.709 55.8972   2
   6   5  -3 362.894 60.8132   6
  -6  -5  -3 451.041 63.6619   5
  -6  -5  -1 29.0754 53.5075   4
   6   5  -1 8.17770 11.7056   2
   6  -5   1 31.0041 18.0721   2
  -6   5   1 24.7850 12.5361   4
   6   5  -1-8.77632 7.30320   6
  -6  -5  -1-7.48955 12.3734   5
  -6  -5   1 39.9235 40.2881   4
   6   5   1 33.7734 15.6760   6
  -6  -5   1 7.33988 10.6688   5
   6   5   1 24.1104 16.3335   2
   6  -5  -1 26.1487 16.1736   2
   6   5   3 425.981 61.7335   6
  -6  -5   3 363.088 61.3620   5
   6   5   3 286.379 56.2491   2
  -6   5  -3 417.367 58.2999   4
   6  -5  -3 291.752 56.9134   3
   6  -5  -5 376.081 60.2543   2
   6   5   5 241.498 44.6356   2
  -6  -5   5 204.729 40.5628   5
   6  -5  -5 228.385 43.7825   3
  -6   5  -5 218.361 40.0393   4
  -6   5  -5 251.193 40.3082   3
  -6   5  -7 53.4776 17.6599   4
   6  -5  -7 33.0769 15.9034   3
   6   5   7 55.3519 20.2578   2
   6  -5  -7 36.8526 20.7390   2
   6   5   7 43.3429 16.7632   6
   6   5   9 6.42537 13.3589   2
  -6  -5   9 38.2462 16.0730   5
   6   5   9 28.1349 12.6810   6
  -6   5  -9 38.3427 15.1157   4
   6  -5  -9 40.9478 18.1277   3
  -6   5  -9 34.2757 13.7590   3
   6  -5 -11 86.5655 24.2120   3
  -6   5 -11 58.2048 16.8946   4
  -6   5 -11 74.7742 18.3540   3
  -6  -5  11 31.0018 15.7910   5
   6   5  11 69.2549 18.8657   6
   6   5  13 304.895 44.7817   6
  -6  -5  13 297.501 48.0068   5
   6  -5 -13 341.802 53.4493   3
  -6   5 -13 304.908 44.0834   3
  -6   5 -13 337.914 45.6548   4
  -6   5 -15 28.6641 12.0168   4
  -6   5 -17 35.4979 12.6486   4
  -6  -6 -10 21879.0 2230.77   4
  -6  -6  -8 546.406 90.1233   4
   6   6  -8 475.151 70.0372   2
   6   6  -8 322.587 55.8558   6
  -6  -6  -6 947.435 101.698   5
   6   6  -6 515.370 94.4648   2
  -6  -6  -6 669.945 115.008   4
  -6   6   6 749.814 91.5241   4
   6   6  -6 629.579 93.2380   6
   6  -6   6 814.395 95.4975   2
   6   6  -4 2130.59 254.610   2
  -6  -6  -4 2388.00 276.192   4
  -6   6   4 1958.42 245.066   4
   6   6  -4 2170.10 253.328   6
   6  -6   4 2442.07 253.259   2
  -6  -6  -2 875.892 106.619   5
   6   6  -2 619.706 101.554   2
  -6   6   2 772.797 98.5762   4
   6   6  -2 932.942 108.937   6
   6  -6   2 988.098 111.192   2
  -6  -6   0 21789.9 2051.61   5
   6   6   0 19646.1 2050.05   2
  -6   6   0 19272.3 2043.62   4
   6   6   0 18823.2 2049.17   6
   6  -6   0 23517.3 2061.72   2
  -6   6  -2 708.740 91.6699   4
  -6  -6   2 641.097 93.5065   5
  -6   6  -2 799.956 93.8970   3
   6   6   2 736.358 98.7009   2
  -6  -6   4 2231.24 248.725   5
   6   6   4 2152.27 250.939   2
  -6   6  -4 2574.58 248.481   4
   6   6   4 2183.83 249.496   6
  -6   6  -4 2085.01 244.145   3
   6   6   6 590.003 87.1080   6
  -6  -6   6 707.441 89.7659   5
   6   6   6 654.653 91.3723   2
  -6   6  -6 726.395 87.9909   4
   6  -6  -6 824.139 96.7006   3
  -6   6  -6 755.844 86.9568   3
   6  -6  -8 447.709 76.5330   2
  -6   6  -8 382.806 53.4132   4
  -6   6 -10 12677.8 1278.50   4
  -6   6 -12 2175.00 230.608   4
   6   7   3 126.647 28.4787   2
  -7   0   0 14.1453 13.0143   5
   7   0   0-6.10809 12.3123   6
   7   0   0-7.45841 15.0337   2
  -7   0   0-5.75610 11.6029   4
  -7   0   0 13.1491 15.3022   1
  -7   0  -2 13.0177 18.5529   1
  -7   0   2-13.1780 15.3350   1
   7   0   2-6.54539 14.2496   6
   7   0   2-7.37309 10.5083   2
   7   0  -2 7.53543 12.4010   2
  -7   0   2 14.5743 11.9925   5
  -7   0  -2-5.77685 10.6291   4
  -7   0   2 5.66788 11.4240   4
   7   0  -2 7.68532 12.6477   3
  -7   0  -2-5.45519 10.9953   3
   7   0   4 6.99368 11.5188   6
   7   0   4-7.10755 10.1404   2
   7   0  -4 7.61854 8.87775   2
  -7   0  -4 19.6972 13.2417   5
  -7   0   4 7.08209 11.6642   5
  -7   0   4 5.67647 13.2193   4
   7   0  -4-8.19086 15.0778   3
  -7   0  -4 11.5574 11.6565   4
  -7   0  -4-4.90762 7.00990   3
   7   0   6-13.8639 13.9719   2
   7   0  -6-7.67100 10.9332   2
  -7   0   6-6.93589 12.7619   5
  -7   0  -6 6.26499 12.6277   5
  -7   0   6 5.77391 9.50253   4
   7   0  -6-8.72278 14.3552   3
  -7   0  -6 5.82394 12.6793   4
  -7   0  -6 4.69473 7.72669   3
   7   0  -8-8.85026 12.6137   3
  -7   0   8 5.94124 8.46793   4
  -7   0  -8 5.89529 11.8825   4
   7   0   8-6.70008 12.3279   2
   7   0  -8-7.87619 15.8749   2
   7   0  10-6.48098 9.24407   2
   7   0 -10-8.12925 14.9617   2
  -7   0  10 13.0234 15.1595   5
  -7   0  10 6.43682 10.5994   4
   7   0 -10-8.67085 7.14429   3
  -7   0 -10 5.89659 9.71092   4
   7   0  12-8.49193 18.4991   6
   7   0  12-18.6254 12.5311   2
   7   0 -12 16.6139 15.2986   2
  -7   0  12-6.61916 10.9133   5
  -7   0 -12-5.80416 11.7174   4
   7   0 -12-8.43849 9.84218   3
   7   0  14-7.89693 11.2547   6
   7   0  14-5.95162 10.9505   2
   7   0 -14-8.33658 9.70101   2
  -7   0  14 6.95207 12.7912   5
  -7   0  14-7.59612 12.5007   4
  -7   0 -14 6.02279 8.58367   4
   7   0 -14 8.38339 13.7963   3
   7   0  16-6.76328 9.66548   6
   7   0 -16-8.12646 14.9691   2
  -7   0  16-7.57273 10.8163   5
  -7   0 -16-6.19237 13.4999   4
   7   0 -16-8.47772 12.1036   3
   7   0  18 11.6201 9.56906   6
   7   0 -18-7.64306 12.5838   2
   7   0  18-5.28673 10.6624   2
  -7   0  18 8.20679 15.1047   5
  -7   0 -18 6.35113 14.7861   4
   7   0 -18 8.61782 10.0355   3
   7   0  20 9.90891 8.17634   6
   7   0 -20 8.53526 12.1798   3
   7   0 -20-6.93846 12.7809   2
   7   0 -22 6.12688 8.75333   2
   7   1 -21 347.881 60.2275   3
   7  -1  19 4704.99 461.074   6
   7   1 -19 4099.38 466.937   2
   7   1 -19 4020.09 471.320   3
   7  -1  19 4646.99 463.077   2
   7  -1  17 4798.05 560.161   6
  -7   1  17 6158.00 576.719   5
  -7  -1 -17 6390.62 573.717   4
  -7   1  17 6289.08 576.703   4
   7   1 -17 4411.92 567.196   3
   7  -1  17 5441.45 562.649   2
  -7   1  15 11364.8 1110.76   5
   7   1 -15 8460.48 1104.82   2
  -7   1  15 12007.8 1111.98   4
   7   1 -15 9929.51 1108.27   3
   7  -1  15 12468.5 1104.72   2
   7   1 -13 695.717 113.116   2
  -7  -1 -13 1048.27 115.225   4
  -7   1  13 1083.81 118.352   4
   7   1 -13 816.870 115.480   3
   7  -1  13 914.234 114.520   6
   7  -1  11 389.232 64.8507   6
  -7   1  11 463.847 63.8541   5
   7   1 -11 328.043 62.2334   2
  -7  -1 -11 450.555 62.2992   4
  -7   1  11 355.065 60.8045   4
   7  -1  11 552.952 67.2920   2
   7   1 -11 390.094 63.6324   3
  -7   1   9 4739.94 560.111   5
  -7  -1  -9 6683.61 571.987   5
[truncated: 22,914 more chars]
