# Supplementary material for: The varying temperature- and pressure-induced phase transition pathways in hybrid improper ferroelectric Sr3Sn2O7
Source: Acta Crystallogr B Struct Sci Cryst Eng Mater. 2025 Apr 14;81(Pt 3):318–24. doi: 10.1107/S2052520625002306 (PMC12147935; doi:10.1107/S2052520625002306)
Supplement: Supplementary file 1 [file b-81-00318-sup1.zip › SSO_HP_VT_CIFs/SSO_VT_CIFS/SrSnO_I19VT_13_400_A21am.cif]

data_srsno_i19vt_13_400_a21am

# start Validation Reply Form
_vrf_PLAT109_srsno_i19vt_13_400_a21am
;
PROBLEM: Twinning Matrix = Alternate Inversion Twinning .          ? Check 
RESPONSE: The present system stems from a cetrosymmetric, tetragonal 
aristotype. This can be modelled using a twin law given by 
(0 1 0 -1 0 0 0 0 1 4). The two-fold twin was subsequently chosen over 
the inversion twin law to explicitly depict the twinning present as viewed 
from the perspective of the relevant properties (i.e., hybrid improper 
ferroelectric polarisation).
;
_vrf_PLAT971_srsno_i19vt_13_400_a21am
;
PROBLEM: Check Calcd Resid. Dens.  0.70Ang From Sn1             4.92 eA-3  
RESPONSE: The sample is highly absorbing and contains a significant 
proportion of heavy elements. While efforts have been made to account
for this as best as possible, the diffractometer upon which the data 
were collected lacks a camera with which to obtain a true representation
of the crystal for a more explicit correction. The impact of this upon
the data is further compounded by the crystal existing as a highly 
anisotropic plate. Errors carried through from this in the intensities will 
increase the residual levels in the model. This is in addition to the typical
fourier rippling that is expected at heavy elements, and the impact of the
spherical contraction of the valence shell owed to the ionisation of these 
metals in this highly charge system. Since these residuals exist close to 
these heavy metal centres and the model (and symmetry) has been thoroughly 
evaluated (see the manuscript), these are believed to have no physical 
significance.
;
_vrf_PLAT974_srsno_i19vt_13_400_a21am
;
PROBLEM: Check Calcd Negative Resid. Density on       Sr1      -1.66 eA-3  
RESPONSE: The sample is highly absorbing and contains a significant 
proportion of heavy elements. While efforts have been made to account
for this as best as possible, the diffractometer upon which the data 
were collected lacks a camera with which to obtain a true representation
of the crystal for a more explicit correction. The impact of this upon
the data is further compounded by the crystal existing as a highly 
anisotropic plate. Errors carried through from this in the intensities will 
increase the residual levels in the model. This is in addition to the typical
fourier rippling that is expected at heavy elements, and the impact of the
spherical contraction of the valence shell owed to the ionisation of these 
metals in this highly charge system. Since the residual exists close to 
a heavy metal centre and the model (and symmetry) has been thoroughly 
evaluated (see the manuscript), it is believed to have no physical 
significance.
;
# end Validation Reply Form

_audit_creation_date               2025-01-09
_audit_creation_method
;
Olex2 1.5-ac7-013
(compiled 2025.01.02 svn.rf662f148 for Rigaku Oxford Diffraction, GUI svn.r7109)
;
_shelx_SHELXL_version_number       '2019/3'
_audit_contact_author_address      
;
Dept. of Chemistry, University of Warwick, Gibbet Hill Road, Coventry, CV4 7AL
;
_audit_contact_author_email        ?
_audit_contact_author_name         'Evie Ladbrook'
_audit_contact_author_phone        ?
_publ_contact_author_id_orcid      ?
_publ_section_references
;
Dolomanov, O.V., Bourhis, L.J., Gildea, R.J, Howard, J.A.K. & Puschmann, H.
 (2009), J. Appl. Cryst. 42, 339-341.

Sheldrick, G.M. (2015). Acta Cryst. A71, 3-8.

Sheldrick, G.M. (2015). Acta Cryst. C71, 3-8.
;
_chemical_name_common              ?
_chemical_name_systematic          ?
_chemical_formula_moiety           'O7 Sn2 Sr3'
_chemical_formula_sum              'O7 Sn2 Sr3'
_chemical_formula_weight           612.24
_chemical_absolute_configuration   ?
_chemical_melting_point            ?
_chemical_oxdiff_formula           'Sr3 Sn2 O7'
loop_
  _atom_type_symbol
  _atom_type_description
  _atom_type_scat_dispersion_real
  _atom_type_scat_dispersion_imag
  _atom_type_scat_source
 'O' 'O' 0.0101 0.0057 'International Tables Vol C Tables 4.2.6.8 and 6.1.1.4'
 'Sr' 'Sr' -1.1610 3.0594
 'International Tables Vol C Tables 4.2.6.8 and 6.1.1.4'
 'Sn' 'Sn' -0.6810 1.3529
 'International Tables Vol C Tables 4.2.6.8 and 6.1.1.4'

_shelx_space_group_comment
;
The symmetry employed for this shelxl refinement is uniquely defined
by the following loop, which should always be used as a source of
symmetry information in preference to the above space-group names.
They are only intended as comments.
;
_space_group_crystal_system        'orthorhombic'
_space_group_IT_number             36
_space_group_name_H-M_alt          'A 21 a m'
_space_group_name_Hall             'A -2 2a'
loop_
  _space_group_symop_operation_xyz
 'x, y, z'
 'x+1/2, -y, -z'
 'x, y, -z'
 'x+1/2, -y, z'
 'x, y+1/2, z+1/2'
 'x+1/2, -y+1/2, -z+1/2'
 'x, y+1/2, -z+1/2'
 'x+1/2, -y+1/2, z+1/2'

_cell_length_a                     5.7033(2)
_cell_length_b                     5.7298(3)
_cell_length_c                     20.6428(9)
_cell_angle_alpha                  90
_cell_angle_beta                   90
_cell_angle_gamma                  90
_cell_volume                       674.58(5)
_cell_formula_units_Z              4
_cell_measurement_reflns_used      1491
_cell_measurement_temperature      400
_cell_measurement_theta_max        33.8190
_cell_measurement_theta_min        1.8980
_shelx_estimated_absorpt_T_max     0.675
_shelx_estimated_absorpt_T_min     0.330
_exptl_absorpt_coefficient_mu      28.451
_exptl_absorpt_correction_T_max    0.01079
_exptl_absorpt_correction_T_min    0.00082
_exptl_absorpt_correction_type     sphere
_exptl_absorpt_process_details
;
CrysAlisPro 1.171.42.49 (Rigaku Oxford Diffraction, 2022)
Spherical absorption correction
using equivalent radius and absorption coefficient.
Empirical absorption correction using spherical harmonics,
implemented in SCALE3 ABSPACK scaling algorithm.
;
_exptl_absorpt_special_details     ?
_exptl_crystal_colour              'clear colourless'
_exptl_crystal_colour_lustre       clear
_exptl_crystal_colour_primary      colourless
_exptl_crystal_density_diffrn      6.028
_exptl_crystal_density_meas        ?
_exptl_crystal_density_method      ?
_exptl_crystal_description         plate
_exptl_crystal_F_000               1080
_exptl_crystal_size_max            0.05
_exptl_crystal_size_mid            0.05
_exptl_crystal_size_min            0.015
_exptl_crystal_size_rad            0.400
_exptl_transmission_factor_max     ?
_exptl_transmission_factor_min     ?
_diffrn_reflns_av_R_equivalents    0.0698
_diffrn_reflns_av_unetI/netI       0.0304
_diffrn_reflns_Laue_measured_fraction_full  0.994
_diffrn_reflns_Laue_measured_fraction_max  0.973
_diffrn_reflns_limit_h_max         8
_diffrn_reflns_limit_h_min         -9
_diffrn_reflns_limit_k_max         9
_diffrn_reflns_limit_k_min         -8
_diffrn_reflns_limit_l_max         33
_diffrn_reflns_limit_l_min         -32
_diffrn_reflns_number              11968
_diffrn_reflns_point_group_measured_fraction_full  0.994
_diffrn_reflns_point_group_measured_fraction_max  0.940
_diffrn_reflns_theta_full          24.415
_diffrn_reflns_theta_max           34.090
_diffrn_reflns_theta_min           1.912
_diffrn_ambient_temperature        400
_diffrn_detector                   'Hybrid Pixel Array Detector'
_diffrn_detector_area_resol_mean   5.8140
_diffrn_measured_fraction_theta_full  0.994
_diffrn_measured_fraction_theta_max  0.973
_diffrn_measurement_details
;
List of Runs (angles in degrees, time in seconds):

  # Type    Start    End  Width  t~exp~   \w     \q     \k     \f   Frames
--------------------------------------------------------------------------
  1  \f      0.00 360.00   0.20    0.20   0.00   0.00   0.00    --  1800
  2  \w   -150.00  20.00   0.20    0.20    --   25.00   0.00 288.00  850
  3  \w   -150.00  20.00   0.20    0.20    --   25.00   0.00 216.00  850
  4  \w   -150.00  20.00   0.20    0.20    --   25.00   0.00 144.00  850
  5  \w   -150.00  20.00   0.20    0.20    --   25.00   0.00  72.00  850
  6  \w   -150.00  20.00   0.20    0.20    --   25.00   0.00   0.00  850
;
_diffrn_measurement_device         'abstract diffractometer'
_diffrn_measurement_device_type   
 'dectris-CrysAlisPro-abstract goniometer imported dectris images'
_diffrn_measurement_method         '\w and \f scans'
_diffrn_orient_matrix_type        
 'CrysAlisPro convention (1999,Acta A55,543-557)'
_diffrn_orient_matrix_UB_11        0.0002000945
_diffrn_orient_matrix_UB_12        -0.0083802290
_diffrn_orient_matrix_UB_13        0.0332911236
_diffrn_orient_matrix_UB_21        -0.1203151967
_diffrn_orient_matrix_UB_22        -0.0106509823
_diffrn_orient_matrix_UB_23        -0.0001530215
_diffrn_orient_matrix_UB_31        0.0107425734
_diffrn_orient_matrix_UB_32        -0.1194605127
_diffrn_orient_matrix_UB_33        -0.0023260770
_diffrn_radiation_monochromator    synchrotron
_diffrn_radiation_probe            x-ray
_diffrn_radiation_type             synchrotron
_diffrn_radiation_wavelength       0.6889
_diffrn_source                     synchrotron
_reflns_Friedel_coverage           0.781
_reflns_Friedel_fraction_full      0.993
_reflns_Friedel_fraction_max       0.902
_reflns_number_gt                  1334
_reflns_number_total               1464
_reflns_special_details
;
 Reflections were merged by SHELXL according to the crystal
 class for the calculation of statistics and refinement.
 
 _reflns_Friedel_fraction is defined as the number of unique
 Friedel pairs measured divided by the number that would be
 possible theoretically, ignoring centric projections and
 systematic absences. Completness statistics refer to single and
 composite reflections containing twin component 1 only.
;
_reflns_threshold_expression       'I > 2\s(I)'
_computing_cell_refinement         'CrysAlisPro 1.171.42.49 (Rigaku OD, 2022)'
_computing_data_collection         'CrysAlisPro 1.171.42.49 (Rigaku OD, 2022)'
_computing_data_reduction          'CrysAlisPro 1.171.42.49 (Rigaku OD, 2022)'
_computing_molecular_graphics      'Olex2 1.5-ac7-013 (Dolomanov et al., 2009)'
_computing_publication_material    'Olex2 1.5-ac7-013 (Dolomanov et al., 2009)'
_computing_structure_refinement    'SHELXL 2019/3 (Sheldrick, 2015)'
_computing_structure_solution      'SHELXT  (Sheldrick, 2015)'
_refine_diff_density_max           4.987
_refine_diff_density_min           -2.479
_refine_diff_density_rms           0.928
_refine_ls_abs_structure_details
;
 Flack x determined using 526 quotients [(I+)-(I-)]/[(I+)+(I-)]
 (Parsons, Flack and Wagner, Acta Cryst. B69 (2013) 249-259).
;
_refine_ls_abs_structure_Flack     0.003(8)
_refine_ls_extinction_coef         .
_refine_ls_extinction_method       none
_refine_ls_goodness_of_fit_ref     1.074
_refine_ls_hydrogen_treatment      undef
_refine_ls_matrix_type             full
_refine_ls_number_parameters       59
_refine_ls_number_reflns           1464
_refine_ls_number_restraints       1
_refine_ls_R_factor_all            0.0713
_refine_ls_R_factor_gt             0.0703
_refine_ls_restrained_S_all        1.073
_refine_ls_shift/su_max            0.000
_refine_ls_shift/su_mean           0.000
_refine_ls_structure_factor_coef   Fsqd
_refine_ls_weighting_details      
 'w=1/[\s^2^(Fo^2^)+(0.1454P)^2^] where P=(Fo^2^+2Fc^2^)/3'
_refine_ls_weighting_scheme        calc
_refine_ls_wR_factor_gt            0.1844
_refine_ls_wR_factor_ref           0.1870
_refine_special_details
;
 Refined as a 2-component twin.
All atoms were refined as anisotropic without the need for any restraints.
;
_olex2_refinement_description
;
1. Twinned data refinement
 Scales: 0.48(2)
 0.52(2)
;
_atom_sites_solution_hydrogens     .
_atom_sites_solution_primary       isomorph
_atom_sites_solution_secondary     difmap
loop_
  _atom_site_label
  _atom_site_type_symbol
  _atom_site_fract_x
  _atom_site_fract_y
  _atom_site_fract_z
  _atom_site_U_iso_or_equiv
  _atom_site_adp_type
  _atom_site_occupancy
  _atom_site_site_symmetry_order
  _atom_site_calc_flag
  _atom_site_refinement_flags_posn
  _atom_site_refinement_flags_adp
  _atom_site_refinement_flags_occupancy
  _atom_site_disorder_assembly
  _atom_site_disorder_group
 Sn1 Sn 0.8701(3) 0.24948(4) 0.09825(5) 0.0236(3) Uani 1 1 d . . . . .
 Sr1 Sr 0.3601(6) 0.24973(10) 0.000000 0.0293(4) Uani 1 2 d S T P . .
 Sr2 Sr 0.37785(2) 0.25775(9) 0.18690(7) 0.0294(4) Uani 1 1 d . . . . .
 O1 O 0.875(4) 0.2013(14) 0.000000 0.0348(13) Uani 1 2 d S T P . .
 O2 O 0.865(3) 0.2890(10) 0.1963(4) 0.0353(10) Uani 1 1 d . . . . .
 O3 O 0.641(3) -0.0214(13) 0.1058(3) 0.0363(13) Uani 1 1 d . . . . .
 O4 O 0.100(3) 0.5198(15) 0.0875(3) 0.0356(13) Uani 1 1 d . . . . .

loop_
  _atom_site_aniso_label
  _atom_site_aniso_U_11
  _atom_site_aniso_U_22
  _atom_site_aniso_U_33
  _atom_site_aniso_U_23
  _atom_site_aniso_U_13
  _atom_site_aniso_U_12
 Sn1 0.0226(4) 0.0227(4) 0.0256(4) 0.00011(7) 0.0002(5) 0.00000(12)
 Sr1 0.0291(8) 0.0285(6) 0.0303(9) 0.000 0.000 -0.0013(3)
 Sr2 0.0312(6) 0.0296(5) 0.0275(6) -0.00044(12) 0.0006(8) -0.0007(7)
 O1 0.044(4) 0.035(3) 0.026(2) 0.000 0.000 -0.006(6)
 O2 0.042(3) 0.0368(19) 0.0274(18) -0.002(2) 0.004(4) 0.004(4)
 O3 0.033(3) 0.031(3) 0.045(2) 0.003(2) 0.000(2) -0.010(2)
 O4 0.033(3) 0.034(3) 0.040(2) 0.000(2) 0.002(2) -0.010(2)

_geom_special_details
;
 All esds (except the esd in the dihedral angle between two l.s. planes)
 are estimated using the full covariance matrix.  The cell esds are taken
 into account individually in the estimation of esds in distances, angles
 and torsion angles; correlations between esds in cell parameters are only
 used when they are defined by crystal symmetry.  An approximate (isotropic)
 treatment of cell esds is used for estimating esds involving l.s. planes.
;
loop_
  _geom_bond_atom_site_label_1
  _geom_bond_atom_site_label_2
  _geom_bond_distance
  _geom_bond_site_symmetry_2
  _geom_bond_publ_flag
 Sn1 Sr1 3.453(3) 1_655 ?
 Sn1 Sr1 3.5069(8) 2 ?
 Sn1 Sr2 3.3649(9) 4_565 ?
 Sn1 Sr2 3.4348(8) 4 ?
 Sn1 Sr2 3.4260(16) 1_655 ?
 Sn1 Sr2 3.3515(16) . ?
 Sn1 O1 2.0470(14) . ?
 Sn1 O2 2.037(7) . ?
 Sn1 O3 2.033(11) . ?
 Sn1 O3 2.032(12) 4 ?
 Sn1 O4 2.040(12) 4_565 ?
 Sn1 O4 2.043(11) 1_655 ?
 Sr1 O1 2.95(2) . ?
 Sr1 O1 3.147(8) 2_465 ?
 Sr1 O1 2.585(8) 2_455 ?
 Sr1 O1 2.78(2) 1_455 ?
 Sr1 O3 2.834(9) 4_455 ?
 Sr1 O3 2.834(9) 2_455 ?
 Sr1 O3 3.123(10) 3 ?
 Sr1 O3 3.123(10) . ?
 Sr1 O4 2.802(10) . ?
 Sr1 O4 2.624(9) 4_565 ?
 Sr1 O4 2.624(9) 2_565 ?
 Sr1 O4 2.802(10) 3 ?
 Sr2 O2 2.427(8) 6_455 ?
 Sr2 O2 3.139(5) 4_455 ?
 Sr2 O2 2.791(15) . ?
 Sr2 O2 2.936(15) 1_455 ?
 Sr2 O2 2.605(6) 4_465 ?
 Sr2 O3 2.541(10) 4_455 ?
 Sr2 O3 2.761(10) . ?
 Sr2 O4 2.994(10) . ?
 Sr2 O4 2.728(9) 4_565 ?

loop_
  _geom_angle_atom_site_label_1
  _geom_angle_atom_site_label_2
  _geom_angle_atom_site_label_3
  _geom_angle
  _geom_angle_site_symmetry_1
  _geom_angle_site_symmetry_3
  _geom_angle_publ_flag
 Sr1 Sn1 Sr1 70.96(4) 1_655 2 ?
 Sr2 Sn1 Sr1 107.96(4) 4_565 1_655 ?
 Sr2 Sn1 Sr1 177.01(5) . 1_655 ?
 Sr2 Sn1 Sr1 108.28(6) . 2 ?
 Sr2 Sn1 Sr1 177.61(3) 4_565 2 ?
 Sr2 Sn1 Sr1 109.51(6) 1_655 2 ?
 Sr2 Sn1 Sr1 68.26(5) 1_655 1_655 ?
 Sr2 Sn1 Sr1 107.63(4) 4 1_655 ?
 Sr2 Sn1 Sr1 67.55(2) 4 2 ?
 Sr2 Sn1 Sr2 114.84(4) 4_565 4 ?
 Sr2 Sn1 Sr2 72.67(3) . 4_565 ?
 Sr2 Sn1 Sr2 71.75(3) 4_565 1_655 ?
 Sr2 Sn1 Sr2 73.51(3) 1_655 4 ?
 Sr2 Sn1 Sr2 114.59(4) . 1_655 ?
 Sr2 Sn1 Sr2 74.45(3) . 4 ?
 O1 Sn1 Sr1 46.9(2) . 2 ?
 O1 Sn1 Sr1 53.7(6) . 1_655 ?
 O1 Sn1 Sr2 114.4(2) . 4 ?
 O1 Sn1 Sr2 130.7(2) . 4_565 ?
 O1 Sn1 Sr2 121.3(6) . 1_655 ?
 O1 Sn1 Sr2 123.6(6) . . ?
 O2 Sn1 Sr1 126.5(4) . 1_655 ?
 O2 Sn1 Sr1 131.69(17) . 2 ?
 O2 Sn1 Sr2 56.2(4) . . ?
 O2 Sn1 Sr2 64.20(17) . 4 ?
 O2 Sn1 Sr2 58.6(4) . 1_655 ?
 O2 Sn1 Sr2 50.70(17) . 4_565 ?
 O2 Sn1 O1 178.6(3) . . ?
 O2 Sn1 O4 91.9(3) . 1_655 ?
 O2 Sn1 O4 91.4(4) . 4_565 ?
 O3 Sn1 Sr1 62.1(2) 4 2 ?
 O3 Sn1 Sr1 53.9(2) . 2 ?
 O3 Sn1 Sr1 124.3(3) . 1_655 ?
 O3 Sn1 Sr1 55.1(3) 4 1_655 ?
 O3 Sn1 Sr2 53.5(3) 4 4 ?
 O3 Sn1 Sr2 127.3(3) 4 . ?
 O3 Sn1 Sr2 47.3(3) . 4 ?
 O3 Sn1 Sr2 47.5(3) 4 1_655 ?
 O3 Sn1 Sr2 120.8(3) . 1_655 ?
 O3 Sn1 Sr2 55.4(3) . . ?
 O3 Sn1 Sr2 119.2(3) 4 4_565 ?
 O3 Sn1 Sr2 127.4(3) . 4_565 ?
 O3 Sn1 O1 88.8(5) 4 . ?
 O3 Sn1 O1 88.9(4) . . ?
 O3 Sn1 O2 90.0(3) . . ?
 O3 Sn1 O2 90.4(4) 4 . ?
 O3 Sn1 O3 89.52(6) 4 . ?
 O3 Sn1 O4 90.4(7) 4 1_655 ?
 O3 Sn1 O4 91.1(7) . 4_565 ?
 O3 Sn1 O4 178.1(3) 4 4_565 ?
 O3 Sn1 O4 178.1(2) . 1_655 ?
 O4 Sn1 Sr1 123.1(3) 4_565 1_655 ?
 O4 Sn1 Sr1 54.2(3) 1_655 1_655 ?
 O4 Sn1 Sr1 117.0(3) 4_565 2 ?
 O4 Sn1 Sr1 124.5(3) 1_655 2 ?
 O4 Sn1 Sr2 54.4(3) 4_565 . ?
 O4 Sn1 Sr2 128.0(3) 4_565 4 ?
 O4 Sn1 Sr2 133.7(3) 1_655 4 ?
 O4 Sn1 Sr2 54.1(3) 1_655 4_565 ?
 O4 Sn1 Sr2 125.9(3) 1_655 . ?
 O4 Sn1 Sr2 61.7(2) 4_565 4_565 ?
 O4 Sn1 Sr2 60.3(3) 1_655 1_655 ?
 O4 Sn1 Sr2 133.3(3) 4_565 1_655 ?
 O4 Sn1 O1 89.2(4) 1_655 . ?
 O4 Sn1 O1 89.4(5) 4_565 . ?
 O4 Sn1 O4 88.95(6) 4_565 1_655 ?
 O1 Sr1 O1 93.9(4) . 2_465 ?
 O1 Sr1 O1 97.3(5) 1_455 2_465 ?
 O1 Sr1 O1 86.1(4) 2_455 1_455 ?
 O1 Sr1 O1 176.6(9) 2_455 2_465 ?
 O1 Sr1 O1 168.9(3) 1_455 . ?
 O1 Sr1 O1 82.7(5) 2_455 . ?
 O1 Sr1 O3 63.4(2) 2_455 2_455 ?
 O1 Sr1 O3 59.1(3) 2_455 3 ?
 O1 Sr1 O3 117.5(2) 1_455 . ?
 O1 Sr1 O3 56.1(3) . . ?
 O1 Sr1 O3 59.1(3) 2_455 . ?
 O1 Sr1 O3 61.1(3) 1_455 2_455 ?
 O1 Sr1 O3 56.1(3) . 3 ?
 O1 Sr1 O3 61.1(3) 1_455 4_455 ?
 O1 Sr1 O3 63.4(2) 2_455 4_455 ?
 O1 Sr1 O3 117.5(2) 1_455 3 ?
 O1 Sr1 O4 124.7(4) 2_455 3 ?
 O1 Sr1 O4 124.7(4) 2_455 . ?
 O1 Sr1 O4 119.1(4) 2_455 4_565 ?
 O1 Sr1 O4 119.1(4) 2_455 2_565 ?
 O1 Sr1 O4 61.9(3) 1_455 . ?
 O1 Sr1 O4 61.9(3) 1_455 3 ?
 O3 Sr1 O1 118.9(3) . 2_465 ?
 O3 Sr1 O1 113.2(3) 2_455 . ?
 O3 Sr1 O1 113.2(3) 4_455 . ?
 O3 Sr1 O1 118.9(3) 3 2_465 ?
 O3 Sr1 O1 118.2(3) 2_455 2_465 ?
 O3 Sr1 O1 118.2(3) 4_455 2_465 ?
 O3 Sr1 O3 122.34(10) 2_455 . ?
 O3 Sr1 O3 57.18(9) 2_455 3 ?
 O3 Sr1 O3 88.7(3) . 3 ?
 O3 Sr1 O3 122.34(10) 4_455 3 ?
 O3 Sr1 O3 57.18(9) 4_455 . ?
 O3 Sr1 O3 100.8(4) 2_455 4_455 ?
 O4 Sr1 O1 125.3(3) 3 . ?
 O4 Sr1 O1 57.5(3) 3 2_465 ?
 O4 Sr1 O1 58.9(3) 4_565 2_465 ?
 O4 Sr1 O1 58.9(3) 2_565 2_465 ?
 O4 Sr1 O1 57.5(3) . 2_465 ?
 O4 Sr1 O1 124.7(3) 2_565 1_455 ?
 O4 Sr1 O1 125.3(3) . . ?
 O4 Sr1 O1 61.8(3) 2_565 . ?
 O4 Sr1 O1 61.8(3) 4_565 . ?
 O4 Sr1 O1 124.7(3) 4_565 1_455 ?
 O4 Sr1 O3 86.08(15) 2_565 2_455 ?
 O4 Sr1 O3 172.9(4) 4_565 2_455 ?
 O4 Sr1 O3 117.6(5) 4_565 3 ?
 O4 Sr1 O3 117.6(5) 2_565 . ?
 O4 Sr1 O3 86.08(15) 4_565 4_455 ?
 O4 Sr1 O3 60.0(3) 2_565 3 ?
 O4 Sr1 O3 175.5(2) 3 . ?
 O4 Sr1 O3 121.3(5) . 2_455 ?
 O4 Sr1 O3 121.3(5) 3 4_455 ?
 O4 Sr1 O3 61.7(3) . 4_455 ?
 O4 Sr1 O3 60.0(3) 4_565 . ?
 O4 Sr1 O3 175.5(2) . 3 ?
 O4 Sr1 O3 172.9(4) 2_565 4_455 ?
 O4 Sr1 O3 95.48(15) 3 3 ?
 O4 Sr1 O3 61.7(3) 3 2_455 ?
 O4 Sr1 O3 95.48(15) . . ?
 O4 Sr1 O4 87.0(4) 4_565 2_565 ?
 O4 Sr1 O4 116.24(10) 4_565 3 ?
 O4 Sr1 O4 80.3(4) 3 . ?
 O4 Sr1 O4 63.53(9) 4_565 . ?
 O4 Sr1 O4 116.24(10) 2_565 . ?
 O4 Sr1 O4 63.53(9) 2_565 3 ?
 Sn1 Sr2 Sn1 114.59(4) . 1_455 ?
 Sn1 Sr2 Sn1 73.14(3) 4_465 1_455 ?
 Sn1 Sr2 Sn1 74.09(3) . 4_465 ?
 O2 Sr2 Sn1 36.32(14) 1_455 1_455 ?
 O2 Sr2 Sn1 92.2(2) 4_455 . ?
 O2 Sr2 Sn1 150.52(15) 4_455 4_465 ?
 O2 Sr2 Sn1 37.23(16) 4_465 4_465 ?
 O2 Sr2 Sn1 91.7(3) 4_465 1_455 ?
 O2 Sr2 Sn1 124.5(4) 6_455 . ?
 O2 Sr2 Sn1 120.2(4) 6_455 1_455 ?
 O2 Sr2 Sn1 88.38(14) 1_455 4_465 ?
 O2 Sr2 Sn1 129.23(13) 6_455 4_465 ?
 O2 Sr2 Sn1 151.58(17) . 1_455 ?
 O2 Sr2 Sn1 90.0(2) 4_455 1_455 ?
 O2 Sr2 Sn1 89.84(15) . 4_465 ?
 O2 Sr2 Sn1 150.60(16) 1_455 . ?
 O2 Sr2 Sn1 37.34(15) . . ?
 O2 Sr2 Sn1 94.5(3) 4_465 . ?
 O2 Sr2 O2 88.2(4) 6_455 . ?
 O2 Sr2 O2 169.4(2) . 1_455 ?
 O2 Sr2 O2 84.6(3) 4_465 1_455 ?
 O2 Sr2 O2 87.6(3) 4_465 . ?
 O2 Sr2 O2 171.6(4) 4_465 4_455 ?
 O2 Sr2 O2 94.7(3) . 4_455 ?
 O2 Sr2 O2 92.0(2) 6_455 4_465 ?
 O2 Sr2 O2 91.9(3) 1_455 4_455 ?
 O2 Sr2 O2 84.9(4) 6_455 1_455 ?
 O2 Sr2 O2 80.08(17) 6_455 4_455 ?
 O2 Sr2 O3 125.5(4) 6_455 4_455 ?
 O2 Sr2 O3 123.7(3) 6_455 . ?
 O2 Sr2 O3 129.6(4) 4_465 . ?
 O2 Sr2 O4 66.6(3) 4_465 4_565 ?
 O2 Sr2 O4 136.1(4) 6_455 . ?
 O2 Sr2 O4 59.2(3) 1_455 . ?
 O2 Sr2 O4 144.3(4) 6_455 4_565 ?
 O2 Sr2 O4 62.4(3) 4_465 . ?
 O2 Sr2 O4 122.8(3) . . ?
 O3 Sr2 Sn1 94.69(16) 4_455 4_465 ?
 O3 Sr2 Sn1 37.3(2) . . ?
 O3 Sr2 Sn1 97.4(3) . 1_455 ?
 O3 Sr2 Sn1 99.40(14) . 4_465 ?
 O3 Sr2 Sn1 94.4(3) 4_455 . ?
 O3 Sr2 Sn1 36.1(3) 4_455 1_455 ?
 O3 Sr2 O2 128.1(3) . 1_455 ?
 O3 Sr2 O2 58.1(2) . 4_455 ?
 O3 Sr2 O2 59.8(2) 4_455 4_455 ?
 O3 Sr2 O2 62.4(3) . . ?
 O3 Sr2 O2 124.4(4) 4_455 4_465 ?
 O3 Sr2 O2 127.5(3) 4_455 . ?
 O3 Sr2 O2 63.1(3) 4_455 1_455 ?
 O3 Sr2 O3 65.19(10) 4_455 . ?
 O3 Sr2 O4 62.3(3) 4_455 . ?
 O3 Sr2 O4 90.01(17) 4_455 4_565 ?
 O3 Sr2 O4 99.37(15) . . ?
 O4 Sr2 Sn1 36.8(2) . 4_465 ?
 O4 Sr2 Sn1 37.5(3) 4_565 . ?
 O4 Sr2 Sn1 37.4(2) 4_565 4_465 ?
 O4 Sr2 Sn1 36.3(2) . 1_455 ?
 O4 Sr2 Sn1 94.3(2) . . ?
 O4 Sr2 Sn1 89.9(3) 4_565 1_455 ?
 O4 Sr2 O2 119.0(3) 4_565 1_455 ?
 O4 Sr2 O2 122.0(3) . 4_455 ?
 O4 Sr2 O2 121.6(3) 4_565 4_455 ?
 O4 Sr2 O2 63.8(3) 4_565 . ?
 O4 Sr2 O3 64.0(3) 4_565 . ?
 O4 Sr2 O4 59.77(10) 4_565 . ?
 Sn1 O1 Sn1 164.4(5) 3 . ?
 Sn1 O1 Sr1 90.0(6) 3 1_655 ?
 Sn1 O1 Sr1 97.7(2) 3 2 ?
 Sn1 O1 Sr1 82.2(2) 3 2_565 ?
 Sn1 O1 Sr1 90.0(6) . 1_655 ?
 Sn1 O1 Sr1 88.5(6) . . ?
 Sn1 O1 Sr1 97.7(2) . 2 ?
 Sn1 O1 Sr1 82.2(2) . 2_565 ?
 Sn1 O1 Sr1 88.5(6) 3 . ?
 Sr1 O1 Sr1 97.6(6) 2 1_655 ?
 Sr1 O1 Sr1 85.8(4) 1_655 2_565 ?
 Sr1 O1 Sr1 168.9(3) 1_655 . ?
 Sr1 O1 Sr1 176.6(9) 2 2_565 ?
 Sr1 O1 Sr1 93.5(5) 2 . ?
 Sr1 O1 Sr1 83.1(4) . 2_565 ?
 Sn1 O2 Sr2 92.1(3) . 4_565 ?
 Sn1 O2 Sr2 86.4(4) . . ?
 Sn1 O2 Sr2 85.0(4) . 1_655 ?
 Sn1 O2 Sr2 80.06(16) . 4 ?
 Sn1 O2 Sr2 167.0(3) . 6 ?
 Sr2 O2 Sr2 95.0(4) 4_565 . ?
 Sr2 O2 Sr2 171.6(4) 4_565 4 ?
 Sr2 O2 Sr2 169.4(2) . 1_655 ?
 Sr2 O2 Sr2 87.2(2) 6 4 ?
 Sr2 O2 Sr2 87.4(3) . 4 ?
 Sr2 O2 Sr2 100.55(19) 6 4_565 ?
 Sr2 O2 Sr2 91.6(4) 4_565 1_655 ?
 Sr2 O2 Sr2 91.7(4) 6 1_655 ?
 Sr2 O2 Sr2 85.0(3) 1_655 4 ?
 Sr2 O2 Sr2 95.3(4) 6 . ?
 Sn1 O3 Sn1 166.9(5) 4_455 . ?
 Sn1 O3 Sr1 82.8(4) 4_455 . ?
 Sn1 O3 Sr1 90.7(4) . 2 ?
 Sn1 O3 Sr1 88.8(2) 4_455 2 ?
 Sn1 O3 Sr1 84.1(2) . . ?
 Sn1 O3 Sr2 96.4(3) 4_455 4 ?
 Sn1 O3 Sr2 96.7(5) . 4 ?
 Sn1 O3 Sr2 90.2(5) 4_455 . ?
 Sn1 O3 Sr2 87.3(3) . . ?
 Sr1 O3 Sr1 85.25(15) 2 . ?
 Sr2 O3 Sr1 81.7(3) . . ?
 Sr2 O3 Sr1 91.6(4) 4 2 ?
 Sr2 O3 Sr1 176.8(3) 4 . ?
 Sr2 O3 Sr1 167.0(4) . 2 ?
 Sr2 O3 Sr2 101.41(19) 4 . ?
 Sn1 O4 Sn1 164.6(5) 4_465 1_455 ?
 Sn1 O4 Sr1 96.9(5) 1_455 2_465 ?
 Sn1 O4 Sr1 91.7(5) 4_465 . ?
 Sn1 O4 Sr1 98.2(3) 4_465 2_465 ?
 Sn1 O4 Sr1 89.5(3) 1_455 . ?
 Sn1 O4 Sr2 83.4(2) 1_455 . ?
 Sn1 O4 Sr2 81.5(4) 4_465 . ?
 Sn1 O4 Sr2 88.5(4) 1_455 4_465 ?
 Sn1 O4 Sr2 88.1(3) 4_465 4_465 ?
 Sr1 O4 Sr1 96.31(17) 2_465 . ?
 Sr1 O4 Sr2 83.4(3) . . ?
 Sr1 O4 Sr2 92.3(4) 2_465 4_465 ?
 Sr1 O4 Sr2 179.6(5) 2_465 . ?
 Sr2 O4 Sr1 171.4(4) 4_465 . ?
 Sr2 O4 Sr2 88.00(15) 4_465 . ?

_shelx_res_file
;
TITL SrSnO_I19VT_13_400_A21am in A2(1)am
    srsno_i19vt_13_400_a21am.res
    created by SHELXL-2019/3 at 16:54:34 on 09-Jan-2025
REM A2(1)am (#36 with fixed user cell
CELL 0.6889 5.703252 5.729804 20.642819 90 90 90
ZERR 4 0.000238 0.000273 0.000905 0 0 0
LATT -5
SYMM 0.5+X,-Y,-Z
SYMM +X,+Y,-Z
SYMM 0.5+X,-Y,+Z
SFAC O Sr Sn
DISP O 0.0101 0.0057 30.1044
DISP Sn -0.681 1.3529 5641.0613
DISP Sr -1.161 3.0594 12162.7002
UNIT 28 12 8

L.S. 10
PLAN  5
SIZE 0.05 0.05 0.015
TEMP 126.85
CONF
LIST 4
MORE -1
fmap 2
acta
TWIN -1 0 0 0 -1 0 0 0 1 2
OMIT -2 0 0
OMIT -1 -1 5
OMIT 0 0 -10
OMIT 0 0 -4
OMIT 0 2 0
OMIT 1 1 -5
OMIT 2 0 0
REM <olex2.extras>
REM <HklSrc "%.\\SrSnO_I19VT_13_400_A21am.hkl">
REM </olex2.extras>

WGHT    0.145400
BASF   0.52144
FVAR       1.26069
SN1   3    0.870082    0.249482    0.098246    11.00000    0.02259    0.02269 =
         0.02556    0.00011    0.00022    0.00000
SR1   2    0.360091    0.249731    0.000000    10.50000    0.02913    0.02851 =
         0.03027    0.00000    0.00000   -0.00129
SR2   2    0.377846    0.257751    0.186900    11.00000    0.03124    0.02956 =
         0.02754   -0.00044    0.00056   -0.00072
O1    1    0.874810    0.201253    0.000000    10.50000    0.04374    0.03468 =
         0.02595    0.00000    0.00000   -0.00564
O2    1    0.865057    0.288970    0.196301    11.00000    0.04167    0.03678 =
         0.02739   -0.00180    0.00357    0.00421
O3    1    0.641468   -0.021421    0.105766    11.00000    0.03256    0.03076 =
         0.04543    0.00255   -0.00028   -0.01043
O4    1    0.100391    0.519830    0.087534    11.00000    0.03273    0.03431 =
         0.03989   -0.00005    0.00224   -0.00971
HKLF 4


REM  SrSnO_I19VT_13_400_A21am in A2(1)am
REM wR2 = 0.1870, GooF = S = 1.074, Restrained GooF = 1.073 for all data
REM R1 = 0.0703 for 1334 Fo > 4sig(Fo) and 0.0713 for all 1464 data
REM 59 parameters refined using 1 restraints

END

WGHT      0.1454      0.0000

REM Highest difference peak  4.987,  deepest hole -2.479,  1-sigma level  0.928
Q1    1   0.9476  0.3371  0.0970  11.00000  0.05    4.99
Q2    1   0.9491  0.1636  0.0974  11.00000  0.05    4.98
Q3    1   0.7970  0.1646  0.0971  11.00000  0.05    4.88
Q4    1   0.7970  0.3352  0.0977  11.00000  0.05    4.86
Q5    1   0.4562  0.3341  0.1820  11.00000  0.05    3.21
;
_shelx_res_checksum                90940
_shelx_hkl_file
;
   0   0   2 34599.8 2297.17   6
   0   0   2 29222.7 2245.68   5
   0   0  -2 28684.3 2241.67   5
   0   0   2 30845.9 2369.46   3
   0   0   2 31101.0 2370.56   1
   0   0  -2 39385.7 2416.26   1
   0   0   2 37771.7 2386.16   1
   0   0  -2 41479.2 2404.17   1
   0   0   4 182432. 11812.8   1
   0   0  -4 189762. 11856.4   1
   0   0  -4 174061. 11869.0   1
   0   0   4 210823. 11825.3   1
   0   0  -4 176588. 11675.8   6
   0   0   4 162166. 11678.6   6
   0   0  -4 158049. 11618.1   5
   0   0   4 146774. 11615.9   5
   0   0  -4 187952. 11724.0   4
   0   0   4 163437. 11674.8   4
   0   0   4 139047. 11768.7   3
   0   0  -4 199833. 11664.0   2
   0   0   6 3629.32 485.634   1
   0   0  -6 3852.54 521.949   1
   0   0   6 4493.25 492.041   1
   0   0  -6 4600.81 506.491   1
   0   0   6 3874.14 406.928   6
   0   0  -6 4854.27 436.541   6
   0   0  -6 3893.78 372.690   5
   0   0  -6 3877.64 426.131   4
   0   0   6 3514.07 394.171   4
   0   0   6 3430.64 454.324   3
   0   0  -6 3920.61 547.811   3
   0   0  -6 4523.95 387.935   2
   0   0   8 8881.17 838.598   1
   0   0  -8 10266.4 863.640   1
   0   0   8 8790.05 751.701   6
   0   0  -8 8558.36 719.105   5
   0   0   8 8793.01 721.951   5
   0   0   8 8239.92 733.196   4
   0   0  -8 9155.65 793.951   4
   0   0  -8 9607.04 921.788   3
   0   0  -8 9859.68 730.759   2
   0   0  10 973230. 61747.3   1
   0   0 -10 918406. 61747.3   1
   0   0 -10 800507. 61807.7   1
   0   0  10 848622. 61730.0   1
   0   0  10 884743. 61655.4   6
   0   0  10 848125. 61627.4   5
   0   0 -10 928513. 61705.2   4
   0   0 -10 999999. 61870.3   3
   0   0 -10 994270. 61639.4   2
   0   0  12 105675. 7310.48   1
   0   0 -12 104036. 7341.70   1
   0   0 -12 83581.2 7342.54   1
   0   0  12 98902.3 7259.38   6
   0   0  12 103808. 7240.60   5
   0   0 -12 103242. 7242.17   2
   0   0 -12 110809. 7302.89   4
   0   0 -12 108418. 7407.74   3
   0   0 -12 123250. 7245.20   2
   0   0  14 65413.2 4588.10   6
   0   0  14 64455.4 4573.07   5
   0   0 -14 74972.8 4635.99   4
   0   0 -14 64292.5 4689.99   1
   0   0  14 68216.1 4644.70   1
   0   0 -14 63866.3 4697.91   3
   0   0 -14 65651.4 4571.47   2
   0   0  16 2126.63 200.550   5
   0   0 -16 2042.47 199.597   2
   0   0 -16 2317.24 236.390   4
   0   0 -16 2091.18 271.265   3
   0   0  16 2396.72 247.233   1
   0   0 -16 1637.21 253.263   1
   0   0  16 2313.81 237.622   1
   0   0 -16 2251.06 252.263   1
   0   0  18 149.941 56.2819   1
   0   0 -18 180.580 44.9001   2
   0   0  18 163.149 44.9987   6
   0   0 -18 118.830 47.8114   4
   0   0  18 233.955 46.4966   5
   0   0 -18 173.848 66.4336   1
   0   0  18 334.661 73.0281   1
   0   0 -18 211.007 71.4231   3
   0   0  20 50717.4 3543.57   6
   0   0  20 49547.0 3535.04   5
   0   0 -20 51243.5 3537.52   2
   0   0 -20 49101.0 3577.48   4
   0   0 -20 45567.3 3593.30   3
   0   0 -20 47784.4 3618.93   1
   0   0 -20 56754.8 3605.16   1
   0   0  20 61808.2 3596.35   1
   0   0  20 53714.6 3576.87   1
   0   0  22 40794.0 2567.07   1
   0   0  22 35953.2 2529.19   6
   0   0  22 36243.1 2522.42   5
   0   0 -22 36998.9 2527.68   2
   0   0 -22 37932.9 2569.02   4
   0   0 -22 31928.8 2572.73   3
   0   0  22 36782.9 2554.10   1
   0   0 -22 39019.7 2583.47   1
   0   0 -22 32929.9 2595.22   1
   0   0  24 10772.1 799.018   6
   0   0  24 11245.9 792.666   5
   0   0 -24 10078.1 850.795   1
   0   0 -24 10533.0 840.462   3
   0   0  24 12226.9 822.429   1
   0   0  26 138.269 31.1072   5
   0   0 -26 82.6153 33.0945   3
   0   0  26 147.066 34.8535   6
   0   0 -28 652.114 98.5238   3
   0   0 -28 595.686 90.6407   4
   0   0  28 800.548 82.9914   5
   0   0  30 2904.39 224.037   5
   0   0 -30 2667.38 246.363   3
   0   0  30 2690.39 224.282   6
   0   0  32 6979.18 512.940   5
   0   0  32 7167.12 517.262   6
   0   1  -1 51.8288 22.3825   5
   0  -1   1 39.4999 19.4060   5
   0  -1  -1 41.7631 22.9445   5
   0   1   1 67.7105 26.9884   5
   0  -1  -1 24.6881 44.0943   2
   0   1  -1 20.9929 48.3845   2
   0  -1   1 33.9065 60.4872   2
   0   1   1 84.8051 42.3451   2
   0  -1  -1 22.5192 28.5404   4
   0   1   1 39.0133 30.2582   4
   0   1  -1 40.6263 21.7497   4
   0  -1   1 57.1804 22.8526   4
   0  -1   1 18.2237 21.1889   6
   0   1  -1 64.5081 30.0673   6
   0  -1  -1 49.0248 28.0488   6
   0   1   1 30.6285 21.0711   6
   0   1   1 58.7224 26.0741   3
   0  -1  -1 45.1013 24.7457   3
   0   1   3 654.192 135.535   1
   0  -1  -3 921.553 118.062   1
   0   1   3 883.021 114.877   1
   0  -1   3 967.775 140.764   1
   0  -1   3 667.473 165.756   1
   0  -1  -3 684.502 144.970   1
   0   1  -3 908.699 163.478   1
   0   1  -3 923.226 103.172   6
   0   1   3 690.946 98.4217   6
   0  -1  -3 571.834 91.0537   6
   0   1  -3 682.425 83.8155   5
   0   1   3 555.432 85.5389   5
   0  -1   3 595.763 83.3974   5
   0  -1   3 605.954 181.854   2
   0  -1  -3 570.889 125.655   4
   0   1   3 785.892 122.178   4
   0   1  -3 735.699 71.3296   4
   0   1   3 594.841 100.760   3
   0  -1   3 725.188 69.8959   4
   0  -1   3 502.953 83.8571   3
   0   1  -3 525.401 83.3948   3
   0  -1  -3 594.331 101.532   3
   0  -1   5 911.111 195.610   1
   0   1  -5 1595.84 240.851   1
   0  -1  -5 1375.07 196.861   1
   0  -1   5 1075.56 228.394   1
   0   1   5 995.661 173.798   1
   0  -1  -5 1485.07 239.784   1
   0   1  -5 976.871 115.133   6
   0   1   5 946.583 113.635   6
   0  -1   5 994.361 129.693   6
   0  -1  -5 1101.92 121.981   6
   0  -1   5 839.143 107.290   5
   0  -1   5 817.736 194.241   2
   0  -1  -5 1161.90 193.758   4
   0   1   5 1522.59 189.654   4
   0  -1   5 979.137 90.9648   4
   0   1   5 874.648 128.028   3
   0   1  -5 971.731 123.853   3
   0   1  -5 1421.26 218.318   2
   0  -1   5 988.433 117.238   3
   0  -1  -7 8063.39 672.772   1
   0   1  -7 8930.32 664.791   1
   0   1   7 5648.46 562.150   1
   0   1  -7 6439.79 684.962   1
   0   1   7 8646.56 625.203   1
   0  -1   7 8116.40 631.387   1
   0  -1  -7 5896.78 569.542   1
   0  -1   7 7722.83 674.292   1
   0  -1   7 5800.93 480.818   6
   0  -1  -7 5578.36 450.003   6
   0   1   7 5441.22 446.306   6
   0   1   7 6047.00 464.774   5
   0   1  -7 5256.21 428.524   5
   0   1  -7 5229.50 434.714   4
   0  -1  -7 5415.44 558.477   4
   0  -1   7 5428.70 418.929   4
   0   1   7 4455.49 472.661   3
   0  -1  -7 5283.95 518.578   3
   0   1  -7 5158.36 480.180   3
   0  -1   7 8979.65 665.506   2
   0   1  -7 8610.33 593.616   2
   0  -1   9 2601.10 261.514   6
   0   1   9 2524.70 233.922   6
   0   1  -9 2326.57 213.349   5
   0   1   9 2517.51 247.183   5
   0   1  -9 1478.49 220.361   4
   0  -1   9 2343.32 203.739   4
   0  -1  -9 2264.92 314.307   4
   0  -1  -9 2250.13 301.671   3
   0   1  -9 1998.02 277.571   3
   0   1  -9 3556.08 418.838   1
   0  -1  -9 3554.65 362.273   1
   0   1   9 3088.02 339.996   1
   0  -1   9 3587.73 397.300   1
   0  -1  -9 3067.41 365.876   1
   0   1   9 2981.19 330.599   1
   0   1  11 904.119 158.317   1
   0  -1  11 678.624 146.030   1
   0   1 -11 956.576 196.651   1
   0  -1 -11 699.621 164.667   1
   0  -1  11 628.283 109.542   6
   0  -1  11 730.741 108.885   5
   0  -1 -11 972.423 168.368   4
   0  -1  11 572.853 77.2662   4
   0   1 -11 1035.16 131.067   4
   0   1  11 457.486 94.7044   5
   0  -1 -11 363.380 53.8626   2
   0   1 -11 359.203 110.224   3
   0  -1 -11 564.422 142.049   3
   0   1  11 1014.72 155.725   1
   0  -1 -11 1041.28 177.910   1
   0  -1  11 636.817 131.675   1
   0   1 -11 1350.34 179.698   1
   0  -1 -11 769.679 72.8733   2
   0  -1 -13 237.404 92.6221   1
   0   1  13 275.679 82.6233   1
   0  -1  13 263.990 81.3999   1
   0   1 -13 329.178 106.661   1
   0  -1 -13 183.882 29.6614   2
   0  -1 -13 235.664 43.8716   2
   0   1  13 128.685 50.0847   6
   0  -1  13 149.850 54.5857   6
   0   1  13 148.561 53.4416   5
   0  -1  13 111.228 46.5831   5
   0  -1 -13 363.535 89.3151   4
   0   1 -13 377.690 75.9890   4
   0  -1  13 268.359 76.7188   1
   0   1 -13 396.369 91.6535   1
   0   1  13 411.769 89.0301   1
   0  -1 -13 189.943 85.0983   3
   0   1 -13 147.995 68.8233   3
   0  -1 -15 238.480 79.9011   1
   0   1  15 269.388 76.1816   1
   0  -1  15 161.082 60.7055   1
   0   1 -15 172.187 76.6666   1
   0  -1 -15 125.097 24.6757   2
   0  -1 -15 166.184 37.7330   2
   0  -1  15 126.119 54.5636   6
   0   1  15 122.343 49.7206   6
   0  -1 -15 118.544 53.3590   4
   0   1  15 137.602 46.4812   5
   0  -1  15 119.381 47.1948   5
   0   1 -15 279.638 66.5498   4
   0   1 -15 189.272 64.4455   1
   0   1  15 154.135 54.9964   1
   0  -1  15 152.369 54.3907   1
   0  -1 -15 192.179 72.6861   1
   0   1 -15 220.714 61.8739   2
   0  -1 -15 76.0083 59.2629   3
   0   1 -17 539.071 129.331   1
   0  -1 -17 431.192 100.631   1
   0  -1  17 578.503 106.223   1
   0   1 -17 608.450 92.3954   2
   0  -1 -17 545.181 65.8783   2
   0   1  17 599.305 91.0933   6
   0  -1  17 534.723 92.0254   6
   0  -1  17 548.363 90.1063   5
   0  -1 -17 413.039 97.0455   4
   0   1 -17 476.414 81.2532   4
   0  -1 -17 582.226 113.446   1
   0   1  17 464.687 89.7239   1
   0   1  17 722.524 111.408   1
   0  -1  17 554.282 96.8959   1
   0  -1 -17 395.565 52.2835   2
   0  -1 -17 587.188 136.071   3
   0   1 -19 588.681 131.555   1
   0  -1 -19 724.267 128.712   1
   0   1  19 635.441 90.6861   6
   0   1  19 747.223 90.8867   5
   0  -1  19 596.158 96.0817   5
   0   1 -19 771.939 103.851   4
   0  -1 -19 763.746 122.781   4
   0  -1 -19 669.362 64.1661   2
   0   1 -19 752.013 127.951   3
   0  -1 -19 648.874 134.857   3
   0  -1  19 783.183 122.735   1
   0  -1 -19 925.692 136.905   1
   0   1 -19 718.027 115.582   1
   0  -1  19 638.025 101.827   1
   0   1 -19 748.506 98.9014   2
   0  -1 -19 620.116 75.9331   2
   0   1  21 53.7783 30.8668   1
   0  -1  21 47.3314 32.4772   1
   0   1 -21 89.9980 49.1653   1
   0  -1 -21 29.5793 30.7163   1
   0   1 -21 39.7880 28.6664   2
   0  -1  21 96.0319 35.0336   6
   0   1  21 48.5557 26.0690   6
   0   1  21 85.9371 27.8432   5
   0  -1  21 79.0744 31.5891   5
   0   1 -21 33.6401 26.1338   1
   0   1  21 52.3775 32.5993   1
   0  -1 -21 13.1925 23.8793   1
   0  -1 -21 67.9777 46.4405   3
   0   1 -21 42.2158 35.7047   3
   0  -1  23 90.0920 38.9267   1
   0   1  23 72.5165 29.2457   1
   0   1  23 56.2322 24.6840   6
   0  -1  23 122.803 33.9547   6
   0   1  23 72.7026 25.6862   5
   0  -1  23 117.326 37.2873   5
   0  -1 -23 64.7720 37.2471   4
   0   1 -23 83.5751 32.6443   4
   0   1 -23 52.1139 27.1063   2
   0  -1  23 101.692 35.3093   1
   0   1 -23 131.021 41.8396   1
   0  -1 -23 43.9964 37.3679   3
   0   1 -23 85.4959 38.0985   3
   0  -1  25 20.3139 15.5987   6
   0  -1 -25 19.4983 26.5457   4
   0   1  25 10.3589 11.9451   5
   0  -1  25 13.4637 20.7915   5
   0   1 -25 7.91161 16.2993   4
   0   1 -25-6.93008 17.4825   2
   0   1 -25 8.96304 15.9924   1
   0   1 -25 21.0811 21.7016   3
   0   1  27 9.57747 13.0815   5
   0  -1  27 23.6260 14.9248   5
   0  -1 -27 33.3638 22.9066   3
   0   1 -27 37.9007 21.8224   3
   0   1  27 16.2314 15.7816   6
   0  -1  27 6.05394 12.5058   6
   0  -1 -29 72.6298 34.7267   4
   0   1  29 83.4758 22.4573   5
   0  -1  29 114.801 28.7242   5
   0  -1 -29 116.765 40.4643   3
   0   1 -29 92.7938 30.6284   3
   0   1  29 46.3285 21.3341   6
   0  -1  29 109.499 29.8478   6
   0  -1 -31-8.57167 17.6334   3
   0   1 -31-7.51334 13.3856   3
   0  -1  31 5.00752 13.6275   6
   0   1  31 4.84245 12.2007   6
   0   1  33 16.5201 12.7933   5
   0  -2   0 828940. 59035.6   6
   0   2   0 840517. 59015.4   6
   0  -2   0 915152. 59033.5   5
   0   2   0 856592. 59010.5   5
   0  -2   0 945101. 59045.3   4
   0   2   0 860292. 59041.0   3
   0  -2   0 888538. 59046.3   3
   0   2   0 962743. 59092.7   2
   0  -2   2 610.621 63.4660   1
   0   2  -2 382.497 76.9341   1
   0  -2   2 455.147 100.588   1
   0   2   2 475.653 83.3621   6
   0  -2   2 546.005 103.016   6
   0  -2  -2 591.587 95.8500   5
   0  -2   2 669.965 94.4340   5
   0   2   2 457.337 81.5354   5
   0   2   2 502.632 90.0296   2
   0  -2   2 654.533 213.028   2
   0  -2  -2 652.193 121.801   4
   0   2   2 564.678 101.541   4
   0   2  -2 470.926 82.7716   4
   0  -2  -2 504.585 103.445   3
   0   2  -2 553.167 99.7007   3
   0   2  -2 389.042 78.8449   3
   0   2  -4 3579.45 363.622   1
   0  -2  -4 3471.92 389.343   1
   0   2  -4 4097.73 357.916   1
   0   2   4 2429.70 325.760   1
   0   2   4 4406.59 299.015   1
   0  -2   4 4235.93 350.956   6
   0   2   4 4474.11 350.902   6
   0   2  -4 3504.09 302.886   5
   0  -2   4 4086.82 323.185   5
   0  -2  -4 4651.14 422.738   4
   0   2  -4 2896.60 292.297   4
   0   2   4 3008.74 327.282   3
   0  -2  -4 3538.03 352.308   3
   0   2  -4 3763.16 292.491   4
   0   2   4 4023.53 303.222   2
   0   2  -4 3815.65 321.833   3
   0  -2   6 26196.9 1699.72   1
   0  -2  -6 30057.8 1699.17   1
   0   2  -6 27954.8 1817.92   1
   0  -2   6 24443.5 1806.01   1
   0   2   6 22134.8 1732.42   1
   0  -2  -6 27456.1 1812.65   1
   0   2  -6 28068.2 1768.03   1
   0   2   6 26782.9 1668.64   1
   0  -2   6 23275.8 1676.43   6
   0   2  -6 22678.3 1632.98   5
   0   2  -6 22641.0 1610.02   4
   0  -2  -6 20216.7 1679.37   3
   0  -2   6 38258.8 2053.40   2
   0   2  -6 22477.4 1652.09   3
   0   2   6 20614.5 1604.53   2
   0  -2   8 6164.33 510.828   6
   0   2   8 6096.04 478.874   6
   0  -2   8 4864.75 461.487   5
   0   2   8 6438.25 491.306   5
   0   2  -8 6274.96 456.869   5
   0   2  -8 5209.28 433.073   4
   0  -2  -8 7529.88 624.907   4
   0   2  -8 6107.33 488.608   3
   0  -2   8 6159.07 437.933   4
   0  -2  -8 5739.63 513.702   3
   0  -2   8 8733.67 645.473   1
   0   2   8 7874.59 566.970   1
   0  -2   8 6795.10 546.039   1
   0   2   8 7341.08 539.982   1
   0  -2  -8 6585.39 551.265   1
   0   2  -8 4462.52 597.215   1
   0  -2  -8 8953.30 659.470   1
   0   2  -8 8992.15 598.022   1
   0  -2  10 313264. 19750.8   6
   0   2  10 294587. 19709.5   6
   0   2  10 325853. 19726.5   5
   0  -2  10 277263. 19702.2   5
   0  -2  10 293089. 19667.8   4
   0  -2 -10 256176. 19827.3   4
   0  -2 -10 303989. 19794.5   3
   0   2 -10 330498. 19758.8   3
   0   2  10 163218. 19719.8   1
   0  -2  10 270053. 19774.5   1
   0  -2  10 391810. 19900.8   1
   0  -2 -10 377812. 19900.2   1
   0  -2 -10 232962. 19776.8   1
   0   2 -10 393559. 19830.1   1
   0   2  12 41745.7 2764.86   6
   0  -2  12 37028.5 2802.10   6
   0   2  12 42455.0 2782.26   5
   0  -2  12 41896.7 2767.81   5
   0  -2  12 41978.2 2729.04   4
   0  -2 -12 37134.5 2873.57   4
   0   2 -12 42077.2 2829.17   3
   0  -2 -12 43375.9 2876.95   3
   0  -2  12 44598.1 2886.41   1
   0   2 -12 45008.3 2839.62   1
   0  -2 -12 47868.3 2895.10   1
   0   2 -12 37677.3 2955.85   1
   0   2  12 43726.9 2842.98   1
   0   2  12 44260.0 2820.84   1
   0  -2  12 41874.9 2827.30   1
   0  -2  14 30116.4 2329.46   6
   0   2  14 32481.5 2300.94   6
   0   2  14 29039.6 2303.72   5
   0  -2  14 31760.8 2304.35   5
   0  -2 -14 38025.7 2418.79   4
   0  -2  14 32482.0 2263.68   4
   0   2 -14 32333.6 2283.29   4
   0   2 -14 26634.4 2345.54   3
   0  -2  14 36338.6 2345.25   1
   0  -2 -14 36307.2 2396.86   1
   0  -2  14 32937.8 2376.97   1
   0   2 -14 31650.0 2338.18   1
   0   2  14 34987.4 2338.32   1
   0   2  14 42108.8 2377.58   1
   0  -2 -14 37392.0 2406.13   1
   0   2 -14 32437.5 2452.47   1
   0   2  16 5991.58 417.639   1
   0  -2  16 3490.93 381.925   6
   0   2  16 3902.55 372.017   6
   0   2  16 3206.32 365.039   5
   0   2 -16 4869.70 397.368   2
   0   2 -16 4630.74 357.674   4
   0  -2 -16 5288.29 511.940   3
   0   2 -16 2948.36 401.882   3
   0  -2  16 5943.30 414.473   1
   0   2 -16 5438.55 407.721   1
   0  -2 -16 5541.69 448.658   1
   0  -2 -16 4489.22 419.667   1
   0  -2  16 5039.07 427.091   1
   0   2  18 112.671 43.6367   1
   0  -2  18 85.4770 44.1550   1
   0   2 -18-22.6590 33.2200   1
   0  -2 -18 89.9613 46.4516   1
   0   2  18 49.4073 30.7720   5
   0  -2 -18 92.9265 47.9707   4
   0  -2  18 37.8936 29.3456   5
   0   2 -18 90.6549 30.0733   4
   0   2  18 11.3659 28.9347   6
   0  -2  18 50.9473 34.9085   6
   0  -2 -18 78.3412 42.8401   1
   0   2 -18 53.5331 38.3734   2
   0  -2  18 49.7821 31.0013   1
   0   2  18 88.9926 41.4625   1
   0   2 -18 43.7320 33.9901   1
   0  -2 -18 25.6227 37.5014   3
   0   2 -18 38.3633 52.3648   3
   0   2  20 39476.8 2473.96   1
   0  -2  20 34259.6 2474.51   6
   0   2  20 32991.7 2461.47   6
   0  -2  20 28348.5 2467.83   5
   0   2 -20 37721.8 2470.15   2
   0   2 -20 33580.1 2439.79   4
   0  -2 -20 37611.2 2512.43   4
   0  -2 -20 38237.9 2591.86   3
   0   2 -20 29416.3 2499.41   3
   0   2  20 34018.6 2468.31   1
   0   2 -20 32733.2 2547.10   1
   0   2 -20 40726.4 2480.29   1
   0  -2  20 36873.4 2461.45   1
   0  -2 -20 36608.6 2513.36   1
   0  -2  20 38765.1 2513.44   1
   0  -2  22 28690.0 1989.74   6
   0   2  22 30235.0 1971.13   5
   0  -2  22 28155.5 2002.99   5
   0   2 -22 25545.9 1958.21   4
   0  -2 -22 28548.0 2010.38   4
   0  -2  22 28080.7 1974.85   1
   0   2 -22 30056.8 1988.66   1
   0  -2 -22 34064.2 2119.58   3
   0   2 -22 24314.4 2010.73   3
   0   2 -22 27919.4 1979.55   2
   0  -2  24 12664.2 825.933   5
   0   2  24 10930.8 783.590   5
   0   2 -24 10409.3 798.944   2
   0  -2 -24 11559.5 883.656   3
   0   2 -24 9040.41 818.127   3
   0   2  24 10604.9 793.126   6
   0  -2  24 11470.6 805.170   6
   0  -2  26 172.835 44.7997   5
   0   2 -26 153.436 42.3326   2
   0  -2 -26 74.7025 37.4471   4
   0   2  26 172.245 36.9804   5
   0  -2  26 225.043 46.0213   6
   0   2  26 109.909 31.5570   6
   0  -2 -26 179.553 64.3234   3
   0  -2 -28 588.419 89.1010   4
   0  -2  28 830.389 95.1212   5
   0  -2 -28 686.256 115.103   3
   0  -2  28 667.650 82.1732   6
   0   2  28 562.258 73.4585   6
   0   2  30 3169.79 234.977   5
   0  -2 -30 2920.27 254.046   4
   0   2  30 2755.57 233.629   6
   0  -2  30 3042.01 243.153   6
   0  -2 -30 3217.23 282.242   3
   0   2 -30 2477.94 249.064   3
   0  -2 -32 7491.73 530.521   4
   0   2  32 6714.79 507.918   6
   0  -3  -1-12.8734 26.5128   4
   0  -3   1 11.2974 28.4918   4
   0  -3  -1 142.032 119.290   2
   0  -3   1-59.5339 106.071   2
   0  -3  -1 32.7024 33.6608   5
   0  -3   1 10.0790 20.7726   5
   0  -3  -1 11.8863 27.3674   6
   0  -3   1 49.8233 33.9205   6
   0  -3   3 7249.89 635.006   6
   0  -3  -3 7207.79 623.964   5
   0  -3   3 7585.40 610.606   5
   0   3  -3 7991.70 620.574   4
   0  -3  -3 8653.02 666.251   4
   0   3  -3 6893.45 600.690   3
   0  -3   3 9696.79 590.938   1
   0   3  -3 8057.91 587.980   1
   0   3  -3 8335.23 579.185   1
   0  -3   3 7650.51 571.551   1
   0   3  -5 1489.01 167.576   1
   0   3   5 1603.94 146.213   1
   0   3  -5 1754.81 173.266   1
   0  -3   5 1543.48 181.382   1
   0  -3   5 1631.06 147.273   1
   0  -3  -5 1976.29 180.521   1
   0  -3  -5 1712.74 147.722   1
   0   3   5 1701.47 142.376   1
   0  -3   5 1603.32 192.434   6
   0   3   5 1696.18 184.929   6
   0  -3   5 1728.48 170.646   5
   0   3  -5 1825.57 171.765   4
   0  -3  -5 1412.25 208.964   4
   0   3  -5 1675.30 149.380   4
   0  -3  -5 1377.54 183.344   3
   0  -3   7 223.595 72.6698   1
   0  -3  -7 191.237 60.8287   1
   0   3   7 292.107 46.4513   1
   0  -3   7 204.150 60.8343   6
   0  -3   7 241.343 51.6932   5
   0   3   7 204.261 53.6873   6
   0   3   7 219.431 39.6676   2
   0   3  -7 263.327 48.1107   4
   0   3  -7 268.544 40.9964   4
   0  -3  -7 206.701 81.6858   4
   0   3  -7 304.202 59.3043   3
   0  -3  -7 298.247 71.7460   3
   0   3  -7 178.841 58.1753   1
   0  -3   7 470.784 66.8286   1
   0   3   7 250.560 55.7531   1
   0  -3  -7 331.383 54.1751   1
   0   3   9 55.0829 34.1135   1
   0  -3   9 47.9950 28.0709   1
   0   3  -9 24.3181 28.1101   1
   0  -3  -9 97.8943 47.5522   1
   0   3  -9 21.5553 22.3535   1
   0  -3   9 34.2671 35.3614   1
   0   3   9 53.1861 27.2219   1
   0  -3   9 92.5745 37.7468   6
   0  -3   9 39.7253 23.2890   5
   0   3   9 24.9575 21.1526   6
   0   3   9 16.3127 11.9683   2
   0   3   9 46.5138 14.7427   2
   0   3  -9 48.8852 19.6015   4
   0   3   9 75.0092 30.6301   5
   0   3  -9 29.9383 14.7930   4
   0  -3  -9 49.2287 31.1384   3
   0   3  -9 43.1565 26.7858   3
   0  -3  11 64.0966 31.5922   1
   0  -3 -11 76.4386 43.8292   1
   0   3  11 141.098 50.1872   1
   0   3 -11 74.2443 38.6020   1
   0   3  11 37.0676 25.9186   6
   0  -3  11 132.416 35.3800   5
   0   3  11 114.306 38.7876   5
   0  -3 -11 66.5333 51.3227   4
   0   3 -11 57.8653 33.3857   3
   0  -3 -11 127.260 49.3044   3
   0   3 -11 74.1907 17.8005   4
   0   3  11 85.9033 38.4441   1
   0   3 -11 104.818 60.5360   1
   0  -3 -11 114.332 58.4726   1
   0  -3  11 137.705 56.2751   1
   0   3  13 3809.74 294.987   6
   0  -3  13 3601.15 322.576   6
   0  -3  13 3963.33 297.884   5
   0   3  13 4114.58 310.908   5
   0   3  13 1898.71 285.614   1
   0  -3 -13 3450.48 371.998   4
   0   3 -13 3934.89 323.760   3
   0  -3 -13 3152.27 326.687   3
   0   3  13 3334.73 314.985   1
   0   3 -13 2824.73 384.431   1
   0  -3  13 2545.21 293.929   1
   0  -3 -13 2316.46 306.311   1
   0  -3 -13 4518.92 371.124   1
   0   3 -13 4197.85 328.936   1
   0  -3  13 4447.70 376.760   1
   0  -3 -15 15.9337 28.4415   1
   0   3  15 56.8352 35.1200   1
   0  -3  15-10.6298 24.5117   1
   0  -3  15 13.5170 27.8624   6
   0   3  15 53.9538 27.5198   6
   0  -3  15 41.6781 25.7818   5
   0  -3 -15 28.6655 36.1544   1
   0   3 -15 54.3599 62.5382   1
   0   3  15 43.2941 29.5075   1
   0  -3  15 64.0479 52.1114   1
   0   3  15-9.36976 16.7854   5
   0   3 -15 32.9185 15.6114   4
   0  -3 -15 19.0280 33.9452   4
   0  -3  15 8.00771 11.7806   4
   0   3 -15 58.0168 33.4059   3
   0  -3 -15 16.2907 29.0763   3
   0   3  17 249.360 55.6079   1
   0   3 -17 206.751 88.9834   1
   0  -3  17 204.018 67.6370   1
   0  -3 -17 311.871 74.1927   1
   0  -3  17 174.610 48.7736   5
   0  -3  17 223.050 62.0161   6
   0   3  17 190.255 50.8423   5
   0  -3 -17 49.9178 49.8837   4
   0   3 -17 134.089 28.5809   4
   0  -3  17 170.584 46.2648   1
   0   3 -17 219.385 59.8511   2
   0   3  17 150.424 49.6556   1
   0   3 -17 179.682 47.1876   1
   0  -3 -17 163.165 63.9402   1
   0  -3 -17 167.185 67.2756   3
   0   3 -17 120.014 57.0518   3
   0  -3  19 58.4090 39.8176   1
   0  -3  19 81.7281 42.1071   6
   0   3  19 28.6771 27.9230   6
   0   3  19-9.86584 17.7551   5
   0  -3  19 70.9374 31.3715   5
   0   3 -19 60.8457 31.3931   2
   0   3 -19 53.9942 41.4714   3
   0  -3 -19-21.0748 37.6299   3
   0  -3  21-12.5239 25.8706   6
   0  -3  21 54.8277 29.9337   5
   0  -3 -21 49.9549 34.0676   4
   0   3  21 34.9130 27.0355   5
   0   3 -21 64.5789 30.0995   2
   0  -3 -21 21.5743 38.5076   3
   0   3 -21 16.8023 24.5538   3
   0  -3  23 209.423 61.1405   5
   0   3 -23 410.206 69.4681   2
   0  -3 -23 379.769 77.5206   4
   0  -3  23 360.699 71.2548   6
   0   3  23 484.922 79.2732   6
   0  -3 -23 411.630 112.932   3
   0   3 -23 300.461 77.8962   3
   0  -3  25 41.5862 26.4541   5
   0   3 -25 32.0863 22.1409   2
   0  -3  25 74.0063 30.3163   6
   0   3  25 50.8597 26.1514   6
   0   3 -25 12.1196 21.9064   3
   0  -3 -25 18.5452 38.3295   3
   0   3  25 99.1562 28.7462   5
   0  -3 -25 9.53126 19.9533   4
   0   3 -27 176.301 40.7910   2
   0   3  27 135.340 34.9275   6
   0   3 -27 101.081 36.6722   3
   0  -3 -27 107.998 50.6558   3
   0  -3 -27 110.186 36.6026   4
   0   3  27 57.5575 25.0398   5
   0   3  29 18.4233 13.4331   5
   0  -3 -29 14.8880 20.2801   4
   0  -3 -29 37.3980 33.9379   3
   0   3 -29 16.9526 17.4630   3
   0  -3  29 19.0184 16.0005   6
   0   3  29-5.06158 11.6802   6
   0   3  31-4.48852 12.2188   6
   0  -4   0 353087. 23100.2   4
   0  -4   0 336382. 23081.8   5
   0  -4   0 330869. 23091.3   6
   0  -4   2 4193.85 335.438   6
   0  -4   2 3481.92 303.139   5
   0  -4  -2 3548.35 329.875   4
   0  -4  -2 3480.10 323.076   3
   0   4  -2 3150.25 290.353   3
   0  -4   4 18351.8 1240.61   1
   0   4  -4 18652.6 1252.89   1
   0  -4   4 17598.9 1315.48   6
   0   4   4 14450.7 1280.13   6
   0  -4   4 17467.9 1284.43   5
   0  -4   4 19571.4 1241.60   1
   0  -4  -4 17252.7 1320.33   4
   0   4  -4 18885.9 1268.23   4
   0  -4  -4 17376.8 1314.95   3
   0   4  -4 15606.1 1269.63   3
   0   4  -6 926.538 113.278   1
   0   4  -6 1216.82 108.962   1
   0  -4   6 1044.01 99.6881   1
   0  -4  -6 971.578 95.2517   1
   0  -4  -6 864.476 92.6998   1
   0   4   6 932.577 127.951   6
   0  -4   6 1080.69 145.729   6
   0  -4   6 1143.67 124.927   5
   0  -4   6 1196.08 112.019   1
   0   4   6 1215.13 94.4690   1
   0  -4  -6 1085.41 163.055   4
   0  -4  -6 1015.54 144.301   3
   0   4  -6 1030.57 103.710   4
   0   4  -6 1188.25 122.567   3
   0  -4  -8 549.049 70.1645   1
   0   4  -8 700.643 87.8839   1
   0  -4  -8 694.510 85.9583   1
   0   4   8 605.280 71.0670   1
   0  -4   8 650.849 72.8639   1
   0   4   8 635.293 64.3168   1
   0   4   8 557.920 87.1974   6
   0  -4   8 647.318 102.600   6
   0  -4   8 567.666 83.7578   5
   0   4   8 567.312 75.9451   2
   0  -4  -8 857.191 146.124   4
   0   4  -8 627.894 67.7011   4
   0   4  -8 811.081 101.053   4
   0  -4  -8 786.337 111.467   3
   0   4  -8 495.264 77.6363   3
   0   4 -10 136885. 8887.46   1
   0  -4 -10 136354. 8846.57   1
   0  -4 -10 123890. 8825.93   1
   0  -4  10 101871. 8844.37   1
   0  -4  10 148045. 8824.50   1
   0   4 -10 87575.2 8816.16   1
   0   4  10 131900. 8824.65   1
   0   4  10 143327. 8804.53   1
   0  -4  10 151207. 8864.71   6
   0   4  10 131211. 8827.45   6
   0  -4  10 135835. 8827.11   5
   0   4  10 155513. 8853.43   5
   0  -4 -10 160622. 8955.13   4
   0   4 -10 102400. 8813.96   4
   0   4 -10 144095. 8833.38   3
   0  -4 -10 134201. 8865.66   3
   0   4  10 125997. 8788.92   2
   0   4 -12 18691.4 1177.70   1
   0  -4 -12 23842.4 1191.53   1
   0   4  12 13868.1 1150.40   1
   0   4 -12 20426.5 1275.15   1
   0  -4 -12 16847.7 1177.18   1
   0  -4  12 22224.7 1167.04   1
   0   4  12 22796.1 1149.29   1
   0  -4  12 19263.7 1188.20   6
   0   4  12 22137.4 1176.53   5
   0  -4  12 21964.9 1166.19   5
   0   4  12 15051.3 1099.57   2
   0  -4 -12 19629.6 1272.56   4
   0   4 -12 19986.4 1132.76   4
   0   4 -12 19784.4 1105.19   4
   0   4 -12 21375.2 1178.01   3
   0  -4 -12 18024.5 1190.81   3
   0   4  12 10921.4 1094.93   2
   0  -4  14 21607.9 1392.71   6
   0   4  14 18056.9 1347.37   6
   0  -4  14 19996.3 1360.29   5
   0   4  14 23776.2 1376.42   5
   0  -4  14 22667.2 1421.58   1
   0  -4 -14 13667.3 1405.95   4
   0  -4 -14 17880.0 1382.05   3
   0   4 -14 22542.1 1389.10   3
   0   4  14 15518.6 1363.11   1
   0   4 -14 13213.9 1437.61   1
   0  -4  16 442.006 86.7995   1
   0   4  16 344.749 57.4144   6
   0  -4 -16 293.732 81.9114   4
   0  -4  16 262.749 55.3178   5
   0  -4 -16 312.293 80.9812   1
   0   4 -16 313.612 67.7818   2
   0   4  16 212.748 58.1766   1
   0   4 -16 475.951 86.0332   3
   0  -4 -16 320.370 74.1012   3
   0  -4  18 42.8010 26.4450   5
   0   4  18 20.8542 22.6460   6
   0  -4  18 12.2378 21.8391   6
   0   4 -18 39.5310 30.5219   2
   0   4  18 8.54629 23.2921   5
   0  -4 -18-14.4534 21.0624   4
   0  -4  20 24120.0 1516.10   5
   0   4 -20 19588.7 1504.25   2
   0  -4 -20 20775.6 1540.07   4
   0  -4 -20 23068.9 1567.85   3
   0   4  20 24368.6 1507.99   6
   0  -4  20 23949.4 1541.27   6
   0   4  22 14709.8 1077.06   5
   0   4 -22 18369.0 1094.65   2
   0  -4 -22 17763.3 1166.99   3
   0   4 -22 10759.0 1102.54   3
   0  -4  22 14283.4 1101.13   6
   0   4  22 14666.3 1086.67   6
   0   4  24 8833.37 520.109   5
   0  -4 -24 6364.95 523.213   4
   0   4 -24 7230.60 516.573   2
   0  -4 -24 4768.31 548.403   3
   0   4 -24 5791.97 540.679   3
   0  -4  24 6872.53 531.954   6
   0   4  24 5276.97 507.327   6
   0   4 -26 292.509 56.6631   2
   0  -4 -26 154.949 44.0868   4
   0   4 -26 230.359 60.2931   3
   0  -4 -26 124.938 56.2471   3
   0  -4  26 411.518 66.2538   6
   0   4  26 319.305 53.5211   6
   0   4  28 461.493 62.5273   6
   0  -4  28 558.277 74.2565   6
   0   4  28 458.982 59.0571   5
   0   4 -28 432.223 68.1834   2
   0   4 -28 487.499 78.2335   3
   0  -4 -28 345.578 62.5157   4
   0  -4 -28 421.763 87.2086   3
   0  -5  -1 78.6731 40.1584   4
   0  -5   1 58.0057 28.4280   5
   0  -5  -1 50.1134 27.3326   5
   0  -5   1 43.3607 29.6527   6
   0   5  -1 15.4335 16.1563   3
   0  -5   3 1879.52 191.204   5
   0  -5  -3 2255.73 216.465   3
   0   5  -3 1874.98 181.088   3
   0  -5  -3 2007.35 210.548   4
   0   5  -5 999.348 74.6688   1
   0  -5   5 1428.64 78.9786   1
   0   5   5 1316.34 133.894   6
   0  -5   5 1371.25 146.361   6
   0   5   5 1518.84 144.113   2
   0  -5  -5 1377.28 153.207   4
   0   5  -5 1319.36 108.917   4
   0  -5  -5 1534.24 155.733   3
   0   5  -5 1252.94 114.454   3
   0  -5   7 1101.02 93.0054   1
   0   5   7 1096.61 126.760   6
   0  -5   7 1006.35 128.759   6
   0  -5   7 957.942 116.308   5
   0   5   7 952.673 110.803   2
   0   5  -7 991.431 108.927   3
   0   5  -7 874.931 85.9544   1
   0   5  -7 901.949 97.9185   1
   0  -5   7 1026.59 89.7784   1
   0   5   9 667.915 57.0066   1
   0   5   9 672.891 86.8024   6
   0  -5   9 657.631 98.1818   6
   0  -5   9 703.121 84.7712   5
   0   5   9 576.667 82.8494   5
   0   5   9 615.677 71.1435   2
   0   5  -9 738.879 69.6058   4
   0  -5  -9 772.484 119.231   4
   0   5  -9 718.496 82.5304   3
   0  -5  -9 578.057 59.8176   1
   0   5  -9 556.396 75.5042   1
   0  -5  -9 492.180 56.1276   1
   0  -5  11 694.128 88.3679   1
   0   5  11 521.552 72.7902   6
   0  -5  11 651.571 91.8513   6
   0   5  11 522.156 75.9285   5
   0  -5  11 605.302 77.6215   5
   0   5  11 585.668 66.9177   2
   0  -5 -11 562.601 108.907   4
   0   5 -11 481.860 49.9660   4
   0   5 -11 706.070 83.2263   3
   0  -5 -11 578.317 91.1468   3
   0   5 -11 595.591 86.5717   1
   0   5  11 495.677 64.8266   1
   0   5  13 604.583 78.1146   1
   0  -5 -13 370.761 60.5393   1
   0  -5  13 467.905 78.5367   6
   0   5  13 412.045 61.9554   6
   0   5  13 577.670 75.5899   5
   0  -5  13 342.141 80.9891   1
   0  -5 -13 397.019 90.5255   4
   0   5 -13 488.691 72.5411   3
   0  -5 -13 371.135 72.7923   3
   0  -5  15 160.789 38.9653   5
   0   5  15 232.373 39.2257   6
   0  -5  15 97.5693 39.1446   6
   0  -5 -15 88.5591 46.8681   4
   0   5  15 134.509 37.3475   5
   0   5 -15 159.300 48.8817   2
   0  -5 -15 226.158 55.0379   3
   0   5 -15 143.597 40.3980   3
   0  -5  17 65.3908 25.9771   5
   0  -5  17 59.8996 30.8805   6
   0   5  17 14.6822 20.0927   5
   0  -5 -17 13.6225 19.9315   4
   0   5 -17 9.45101 19.5602   2
   0   5 -17 10.1809 21.0533   3
   0  -5 -17 76.1943 37.1949   3
   0  -5 -19 775.600 116.515   3
   0   5 -19 791.650 118.556   3
   0  -5  19 1037.69 123.751   6
   0  -5 -19 596.559 106.825   4
   0   5 -21 223.051 47.4988   2
   0   5  21 162.838 39.2318   6
   0   5 -21 177.764 53.4538   3
   0  -5 -21 163.357 52.9253   3
   0  -5 -21 177.319 50.4514   4
   0   5  21 122.460 36.1345   5
   0   5 -23 21.4461 18.1335   2
   0  -5  23 10.5132 18.8474   6
   0   5  23 44.4260 24.1754   6
   0   5 -23-12.5573 18.3869   3
   0  -5 -23 9.05454 16.2676   4
   0   5  23 69.0596 27.5914   5
   0   5 -25-6.74206 15.5109   2
   0  -5  25-9.55665 13.9062   6
   0  -5 -25-13.6421 28.0665   3
   0   5 -25 10.9019 15.8624   3
   0   5  25 17.4493 13.3826   5
   0   5 -27 12.7631 16.0868   2
   0  -5 -27-13.2239 27.2088   3
   0   6   0 62476.2 4775.22   3
   0  -6   0 69172.9 4778.87   5
   0   6   2 736.213 121.825   2
   0   6  -2 571.578 144.827   2
   0  -6   2 653.697 84.5061   5
   0  -6   2 617.701 93.5129   6
   0   6  -2 609.056 79.2682   4
   0   6  -2 539.558 79.2637   3
   0   6   4 2198.13 237.428   6
   0  -6   4 3469.11 275.535   6
   0  -6   4 2653.20 241.991   5
   0   6   4 2874.96 261.624   2
   0  -6  -4 2774.42 260.724   4
   0   6  -4 2935.13 234.025   4
   0   6  -4 2760.27 235.541   3
   0   6  -6 127.838 74.7917   2
   0  -6   6 84.1725 36.7331   6
   0  -6   6 143.590 39.1586   5
   0   6   6 121.935 38.8019   6
   0  -6  -6 109.530 42.8711   4
   0   6  -6 120.308 27.7761   4
   0  -6  -6 139.326 44.7810   3
   0   6  -6 100.437 28.2766   3
   0   6  -8 72.6932 21.0224   1
   0  -6   8 147.355 45.1239   6
   0  -6   8 275.627 48.5471   5
   0   6   8 219.255 46.7897   6
   0   6   8 66.7404 27.5383   2
   0   6   8 138.040 37.0981   5
   0  -6  -8 150.006 51.3018   4
   0  -6  -8 124.741 47.6278   3
   0   6  -8 173.605 32.6138   4
   0   6  -8 185.889 85.5432   2
   0  -6  10 36660.6 2450.94   1
   0  -6  10 38092.6 2503.00   6
   0   6  10 36596.0 2481.40   6
   0   6  10 39204.2 2480.38   5
   0  -6  10 31970.3 2475.95   5
   0  -6 -10 35253.1 2524.75   4
   0  -6 -10 35901.5 2504.76   3
   0   6 -10 34271.0 2470.71   3
   0   6 -10 32972.1 2458.07   1
   0  -6  12 6622.91 483.602   5
   0  -6 -12 6018.75 521.604   4
   0  -6 -12 5874.07 496.027   3
   0   6  12 5544.27 465.922   6
   0  -6  12 6911.67 498.728   6
   0  -6 -14 6110.40 547.649   4
   0  -6  14 6695.47 520.890   6
   0  -6 -14 5897.64 522.442   3
   0  -6  14 7091.52 515.049   5
   0   6  14 7475.85 510.984   5
   0  -6 -16 72.4703 34.6316   4
   0   6  16 148.787 36.0294   5
   0   6  16 148.972 30.3552   6
   0  -6  16 186.904 45.0326   6
   0   6 -16 220.498 46.8879   3
   0   6 -16 163.719 45.2157   2
   0   6 -18-7.95761 20.0496   2
   0  -6 -18-11.2080 16.3040   4
   0   6  18 6.67863 11.8990   5
   0  -6  18 8.89722 12.9428   6
   0   6  18-4.58043 13.3263   6
   0  -6 -18-9.47298 16.8771   3
   0   6 -18 27.6002 25.0371   3
   0   6  20 8581.41 654.403   5
   0   6 -20 9490.30 662.438   2
   0  -6 -20 8897.67 681.334   3
   0   6 -20 7753.19 673.703   3
   0   6  20 8613.95 642.914   6
   0  -6  20 10670.7 686.166   6
   0   6  22 4923.90 480.591   5
   0  -6 -22 7045.90 519.867   4
   0  -6 -22 8310.09 548.130   3
   0   6 -22 4827.59 505.617   3
   0   6 -22 7827.58 502.395   2
   0  -6  22 8469.62 531.563   6
   0  -6 -24 3370.77 314.071   3
   0   7  -1 12.9996 15.0967   4
   0   7  -1 34.4842 35.5323   2
   0   7  -1 30.7901 16.8899   3
   0  -7   3 919.061 104.776   5
   0   7   3 896.767 109.837   6
   0  -7   3 998.362 121.597   6
   0   7   3 946.828 119.910   2
   0   7  -3 952.060 102.118   4
   0   7  -3 923.226 100.908   3
   0  -7   5 615.456 94.3424   6
   0   7   5 623.840 86.0503   6
   0   7   5 707.859 89.3974   2
   0   7  -5 563.351 135.361   2
   0   7  -5 687.456 79.2372   3
   0  -7   7 130.642 33.7607   5
   0   7   7 69.6963 30.7348   6
   0   7   7 70.1963 28.8424   2
   0   7   7 138.010 33.1615   5
   0  -7  -7 85.2405 35.9182   4
   0   7  -7 63.9924 24.4525   3
   0   7  -7 64.0109 54.2803   2
   0  -7   9 110.870 34.7750   5
   0  -7   9 60.6690 27.4691   6
   0  -7  -9 126.525 45.2069   4
   0   7   9 115.694 29.3010   5
   0  -7  -9 135.447 39.9007   3
   0   7  -9 47.6033 21.2997   3
   0   7 -11 354.492 79.6178   2
   0   7  11 231.950 43.7510   6
   0  -7  11 265.744 52.0772   6
   0   7  11 194.700 38.2648   5
   0  -7 -11 211.902 54.1776   4
   0  -7 -11 206.969 51.0150   3
   0   7 -11 246.405 41.9520   3
   0   7  13 936.115 89.8978   5
   0   7 -13 1018.28 122.406   2
   0  -7 -13 688.111 104.704   4
   0  -7 -13 613.955 95.6723   3
   0   7 -13 639.151 84.0102   3
   0   7  13 623.402 77.3710   6
   0  -7  13 760.825 94.5349   6
   0   7 -15 53.1210 27.6027   2
   0   7  15 53.4310 19.2903   6
   0  -7 -15 58.5183 24.6383   3
   0   7 -15 58.2434 24.3219   3
   0   7  15 63.7915 23.5310   5
   0  -7 -17 70.4567 31.3186   4
   0   7 -17 95.7120 31.4823   2
   0  -7  17 51.9571 21.9659   6
   0   7 -17 22.7875 21.0594   3
   0   7 -19 129.704 40.7341   3
   0   8   0 20081.5 1555.29   6
   0   8   0 21319.1 1545.32   3
   0   8   2 416.615 67.7832   6
   0   8  -2 709.460 112.182   2
   0   8   2 562.364 81.9114   2
   0   8   2 663.396 78.6906   4
   0   8  -2 459.088 62.4727   3
   0   8   2 487.910 66.6725   3
   0   8   4 1831.06 180.114   2
   0   8  -4 2425.78 259.698   2
   0   8  -4 2049.72 170.875   3
   0   8   4 1941.61 170.268   5
   0   8   6 359.376 51.8693   5
   0   8  -6 314.874 90.5582   2
   0   8   6 529.669 71.6537   6
   0   8  -6 412.088 55.5046   3
   0   8   8 19.1646 17.4261   6
   0   8  -8 32.3187 28.8139   2
   0   8   8 4.52769 11.4706   5
   0  -8   8 7.67254 11.2252   6
   0   8  -8 38.5378 18.5785   3
   0   8  10 14126.0 1026.28   5
   0   8 -10 13995.1 1029.09   3
   0  -8  10 15951.2 1054.02   6
   0   8  10 13631.4 1033.30   6
   0   8  12 2687.25 220.407   5
   0   8 -12 2640.04 224.817   3
   0  -8  12 3186.87 244.541   6
   0  -8 -14 3043.16 270.318   4
   0   8 -14 3038.92 249.952   3
   0   8 -16 324.862 56.9772   3
   0   9  -1 24.5945 18.9226   2
   0   9  -1 13.8103 12.4044   6
   0   9   1 33.7450 17.0784   6
   0   9   3 200.400 38.0698   5
   0   9   3 277.080 50.8324   6
   0   9   5 180.858 35.1508   5
  -1   0   0 7.31100 15.0419   3
   1   0   0-7.56458 15.5635   3
   1   0   0 6.41377 16.1613   5
  -1   0   0 7.43427 17.1004   5
  -1   0   0-6.73618 15.4950   6
   1   0   0-6.51165 11.6034   6
   1   0   0-9.09295 18.7073   2
  -1   0   0-8.46643 19.4741   2
  -1   0   0-7.95921 18.3076   4
   1   0   0-7.54547 15.5242   4
  -1   0   0-12.9557 26.6531   1
  -1   0   0-12.3566 17.9760   1
   1   0   0 12.7401 26.2096   1
   1   0   0-12.5409 18.2440   1
  -1   0  -2 12.4323 25.5774   1
   1   0  -2 10.8129 22.2465   1
   1   0   2-11.3827 16.5610   1
   1   0   2-10.4965 15.2721   1
  -1   0   2 13.4909 24.0371   1
   1   0  -2-16.3475 33.6312   1
  -1   0   2-15.0475 15.4812   1
  -1   0  -2 9.49304 13.8129   1
  -1   0   2 56.5166 19.0573   6
   1   0  -2 8.71717 13.4536   6
   1   0   2 6.19786 14.2588   6
  -1   0  -2-5.37950 14.6434   5
   1   0   2-5.59562 11.5159   5
  -1   0  -2 6.23166 16.9619   6
   1   0  -2-10.5564 26.5989   2
  -1   0   2-9.29122 16.5562   2
  -1   0  -2 7.43032 18.7237   2
   1   0   2-7.59505 19.1387   2
   1   0  -2 13.8818 14.2825   5
  -1   0   2-8.11083 22.0751   5
   1   0   2-7.25789 18.2893   4
   1   0  -2 7.24919 14.9165   4
  -1   0  -2 7.73997 17.8049   4
  -1   0   2-7.50550 17.2657   4
  -1   0  -2 18.8210 15.8100   3
   1   0  -2-11.2099 25.7847   3
  -1   0   2 9.96964 22.9324   3
   1   0   4-12.9817 23.1277   1
   1   0  -4 11.7612 27.0507   1
  -1   0   4 26.7213 30.7293   1
  -1   0  -4-14.3817 25.6220   1
  -1   0  -4 11.3209 20.1690   1
  -1   0   4-17.7519 31.6262   1
   1   0  -4-17.7512 36.5173   1
   1   0   4 12.5146 22.2955   1
  -1   0   4-6.07226 15.2992   6
   1   0  -4-5.10349 15.7483   6
  -1   0  -4 8.75542 20.1374   6
  -1   0  -4 6.06950 15.2923   5
   1   0   4-6.07415 18.7435   5
  -1   0   4 19.6200 22.5629   2
   1   0  -4 12.5443 31.6056   2
  -1   0  -4 7.09722 21.9004   2
   1   0   4 7.44098 18.7477   2
  -1   0   4 9.02633 18.5688   4
   1   0  -4-7.61995 20.7369   5
  -1   0   4 10.3672 23.8445   5
   1   0   4-7.71920 15.8798   4
  -1   0  -4-6.79984 18.5051   3
  -1   0   4 25.6187 26.3511   3
   1   0   4-6.38114 13.1273   3
  -1   0  -6 28.7923 29.6175   1
   1   0  -6-10.9226 22.4725   1
   1   0   6-12.5400 22.3437   1
   1   0  -6 18.1328 41.7067   1
  -1   0   6 18.1805 26.4485   1
   1   0  -6 6.81356 17.1706   6
  -1   0  -6-11.9218 21.2425   6
  -1   0   6 7.83706 21.3307   6
   1   0   6-6.65381 15.3079   5
  -1   0  -6 7.18988 20.9205   2
   1   0   6 14.7881 25.2268   2
  -1   0   6 9.24714 16.4783   4
   1   0   6 24.2200 24.1239   5
  -1   0   6 11.9518 24.5894   5
   1   0  -6 8.66426 26.7382   5
   1   0  -6 30.0598 27.2704   4
   1   0   6 8.46586 17.4195   4
  -1   0  -6-9.84060 28.6313   4
  -1   0   6-17.3843 30.9733   3
   1   0   6-7.45020 18.7743   3
  -1   0  -6-11.0201 27.7676   3
   1   0  -6-20.0994 35.8101   3
   1   0   8 13.0071 26.7578   1
  -1   0   8-14.7785 30.4019   1
  -1   0  -8-13.2911 23.6789   1
   1   0  -8-21.6445 31.4849   1
  -1   0   8-18.7747 38.6228   1
   1   0   8 15.7686 39.7291   6
   1   0   8 7.68496 19.3623   5
  -1   0   8 8.59963 21.6668   2
   1   0  -8 14.4638 36.4418   2
  -1   0  -8 7.70939 22.4287   2
   1   0  -8-11.9644 24.6128   4
  -1   0   8-13.4613 39.1626   5
  -1   0   8-9.23678 25.1368   4
   1   0   8 6.54630 17.8150   5
  -1   0  -8-11.5043 28.9852   4
  -1   0  -8 18.8265 43.3006   3
   1   0  -8 25.0117 36.3829   3
   1   0 -10-13.7589 34.6657   1
  -1   0 -10-18.7502 19.2865   1
  -1   0  10 16.8691 38.7988   1
  -1   0  10-8.44262 21.2715   2
   1   0  10-13.5786 27.9336   1
  -1   0  10 11.3641 26.1375   6
   1   0  10-17.9919 48.9629   6
   1   0 -10-14.6061 36.8004   2
   1   0  10 7.69362 17.6955   2
  -1   0 -10 8.04037 14.3248   2
  -1   0  10-19.2471 34.2900   1
  -1   0 -10 15.3638 27.3718   1
   1   0  10-16.4655 23.9516   1
   1   0 -10-25.1443 51.7262   1
   1   0 -10 14.1747 29.1598   4
  -1   0  10-13.4923 27.7562   5
   1   0  10 8.61419 21.7038   5
  -1   0 -10 13.4672 36.6496   4
  -1   0 -10-25.7697 37.4858   3
   1   0 -10-26.9443 55.4291   3
  -1   0 -12 20.8001 37.0569   1
   1   0 -12-15.6062 27.8038   1
   1   0  12 15.1939 31.2566   1
  -1   0  12-17.9632 36.9535   1
   1   0  12 16.1740 28.8152   6
  -1   0  12-11.6272 23.9194   6
   1   0  12-8.36406 21.0737   2
   1   0 -12 13.8410 24.6590   2
   1   0 -12-26.8772 47.8836   1
  -1   0 -12-18.4689 32.9038   1
  -1   0  12 19.1752 27.8933   1
   1   0 -12 15.3928 31.6659   4
   1   0  12 9.22515 16.4357   5
  -1   0  12 24.9725 31.4594   5
  -1   0 -12-15.0975 31.0585   4
   1   0 -12-26.2023 26.9516   3
  -1   0 -12 27.8661 49.6454   3
  -1   0 -14 21.3282 31.0249   1
   1   0  14 16.6781 29.7132   1
   1   0  14-12.2895 21.8945   6
  -1   0  14-11.0815 22.7966   6
   1   0 -14-12.5852 28.9458   2
   1   0  14 9.31606 16.5972   2
   1   0  14 17.5040 36.0088   1
  -1   0 -14-20.6216 42.4222   1
   1   0 -14 26.3843 47.0053   1
  -1   0  14 18.1112 26.3453   1
   1   0 -14-15.3565 22.3382   4
  -1   0  14-11.0800 22.7936   5
   1   0  14 7.98955 16.4360   5
  -1   0 -14-16.0691 33.0570   4
   1   0 -14 23.7933 42.3893   3
  -1   0 -14-25.1126 44.7396   3
   1   0 -16 24.3962 35.4886   1
  -1   0 -16-19.8912 40.9205   1
   1   0 -16-11.1485 32.4354   2
   1   0  16 19.9832 27.1924   6
  -1   0  16 20.3693 23.4261   6
  -1   0 -16 14.1313 29.0717   4
   1   0  16-7.04508 14.4955   5
  -1   0  16 9.67691 19.9090   5
  -1   0  16-16.7287 29.8045   1
  -1   0 -16-20.3986 29.6739   1
   1   0 -16-15.4437 35.5213   1
   1   0  16 15.1168 21.9913   1
  -1   0 -16 21.5166 38.3341   3
   1   0 -16-21.0602 30.6362   3
  -1   0  18-12.9603 23.0901   1
   1   0 -18 21.8414 38.9121   1
  -1   0 -18-18.4623 26.8564   1
   1   0  18 15.1678 27.0228   1
   1   0 -18 9.87791 22.7196   2
   1   0  18 17.2904 19.8845   6
  -1   0  18-9.41379 21.6522   6
  -1   0  18-8.43632 15.0307   5
  -1   0 -18-12.4519 22.1844   4
   1   0 -18-13.0696 35.5678   4
   1   0  18-6.18946 12.7337   5
  -1   0 -18-18.6340 33.1980   1
   1   0  18 12.8887 22.9625   1
  -1   0  18 15.1383 38.1413   1
   1   0 -18-13.5358 27.8460   1
  -1   0 -18-18.2482 32.5107   3
  -1   0 -20-16.8730 24.5442   1
   1   0 -20 19.3115 39.7271   1
  -1   0  20-10.9041 15.8618   1
   1   0  20 13.8578 20.1583   1
   1   0 -20-8.84338 20.3399   2
  -1   0  20 8.47468 17.4341   6
   1   0  20 7.46982 17.1808   6
   1   0 -20-11.7016 20.8474   4
  -1   0  20-7.72028 17.7568   5
   1   0  20-5.69317 17.5680   5
  -1   0 -20-11.1626 22.9636   4
  -1   0  20 13.7264 31.5708   1
   1   0  20 11.3741 23.3988   1
  -1   0 -20-15.5965 27.7863   3
  -1   0 -22 5.55551 15.1197   2
   1   0 -22-7.96628 24.5826   2
   1   0 -22 13.6521 24.3228   3
   1   0 -22-10.2518 21.0904   4
  -1   0 -22-10.0031 17.8221   4
   1   0  22 10.4355 14.2005   5
   1   0 -22-10.9931 19.5857   1
  -1   0 -22 14.9760 26.6812   1
   1   0  22-10.0493 17.9044   1
  -1   0  22 12.2920 21.8997   1
  -1   0  22 9.53074 16.9805   1
   1   0 -22-17.0570 35.0897   1
  -1   0 -22-16.2354 28.9250   1
   1   0  22 12.1500 24.9952   1
  -1   0  24 7.06081 16.2398   6
   1   0  24-6.02596 13.8596   6
   1   0 -24-9.20406 18.9343   4
  -1   0 -24 9.44654 19.4331   4
  -1   0  24-6.36799 14.6463   5
   1   0  24 4.97070 13.5272   5
   1   0 -24 7.04504 21.7393   2
   1   0 -24 15.1853 27.0536   1
  -1   0 -24-15.1304 22.0092   1
  -1   0  24 8.50866 21.4376   1
   1   0  24-10.7315 19.1189   1
  -1   0 -24-11.6061 16.8826   3
   1   0 -24 11.9074 21.2138   3
   1   0 -26 8.50452 17.5001   4
  -1   0 -26 8.81380 20.2758   4
   1   0 -26 10.4265 23.9844   3
  -1   0 -26 20.8508 18.5780   3
  -1   0  26 12.8573 14.7915   6
   1   0  26-5.58915 12.8616   6
  -1   0  28 5.30762 10.9187   5
  -1   0 -28-17.6664 20.3163   4
   1   0  28 9.01083 12.2610   5
  -1   0 -28-9.29570 13.5219   3
   1   0 -28-9.16641 13.3338   3
   1   0  28-5.25664 10.8138   6
  -1   0  28 5.89752 12.1322   6
  -1   0  30-4.71249 11.8736   5
   1   0  30-4.47389 14.5524   5
   1   0 -30 8.22461 16.9197   3
  -1   0 -30-8.30378 17.0826   3
  -1   0  30-5.46028 9.72835   6
   1   0  30 4.89678 11.2630   6
  -1   0  32-4.25462 11.5826   5
  -1   0  32-5.03889 10.3705   6
  -1  -1 -31 1305.34 137.992   4
  -1   1  31 1326.90 117.842   5
   1   1 -31 1256.53 135.986   3
  -1   1  31 1173.42 118.502   6
   1  -1  31 1272.12 118.154   6
  -1  -1 -29 4211.75 328.411   4
  -1   1  29 4001.73 296.270   5
  -1  -1 -29 3277.67 320.007   3
  -1   1  29 3412.90 294.439   6
   1  -1  29 4093.73 299.422   6
   1  -1  27 16945.4 1111.37   5
  -1   1  27 16475.9 1106.21   5
  -1  -1 -27 16756.1 1145.55   4
   1   1 -27 13439.8 1128.10   3
  -1  -1 -27 14707.3 1144.02   3
  -1   1  27 15209.2 1108.71   6
   1  -1  27 15816.8 1110.18   6
   1  -1  25 6971.16 508.823   5
  -1   1  25 7576.98 504.217   5
  -1  -1 -25 7444.50 540.020   4
  -1   1  25 6341.07 505.261   6
   1  -1  25 7035.89 513.364   6
   1   1 -25 5667.01 526.425   3
  -1  -1 -25 5757.89 537.442   3
   1   1 -25 6880.16 516.325   2
   1  -1  23 766.914 113.276   1
  -1   1  23 575.421 78.7010   6
   1  -1  23 573.390 81.6993   6
  -1   1  23 623.920 77.5562   5
   1  -1  23 650.000 82.4000   5
  -1  -1 -23 503.507 90.4871   4
   1   1 -23 513.627 86.5287   4
   1   1 -23 566.577 96.9636   3
  -1  -1 -23 689.756 112.210   3
   1   1 -23 784.322 104.230   1
   1  -1  23 734.392 96.9972   1
  -1  -1 -23 929.058 126.444   1
   1   1 -21 392.908 108.654   1
  -1  -1 -21 310.266 74.6697   1
   1  -1  21 434.275 94.9078   1
  -1   1  21 238.005 54.9305   1
   1   1 -21 257.020 60.4373   2
   1  -1  21 350.842 61.4375   6
  -1   1  21 264.659 52.5761   6
   1   1 -21 278.741 65.1115   4
  -1  -1 -21 310.634 69.7479   4
   1  -1  21 344.421 57.9332   5
   1   1 -21 500.500 81.7074   1
  -1  -1 -21 561.475 110.883   1
  -1   1  21 359.786 86.2883   1
  -1  -1 -21 470.707 97.5704   3
   1   1 -21 265.307 71.0923   3
   1  -1  19 29972.7 1975.61   6
  -1   1  19 28065.3 1956.34   5
   1  -1  19 30671.3 1964.73   5
  -1  -1 -19 27800.5 1924.30   2
   1   1 -19 26589.9 1977.80   2
  -1  -1 -19 30223.4 2004.08   4
  -1  -1 -19 26689.3 2039.72   3
   1   1 -19 22249.9 1994.72   3
   1   1 -19 28142.9 2000.16   1
   1  -1  19 28335.4 1989.39   1
  -1  -1 -19 31796.7 2088.04   1
   1   1 -19 25395.3 2076.02   1
  -1  -1 -19 28114.4 2038.40   1
   1  -1  17 46217.8 3201.78   1
   1   1 -17 39568.4 3282.20   1
   1   1 -17 43200.1 3205.63   1
  -1   1  17 42319.1 3188.04   1
  -1  -1 -17 44369.7 3271.53   1
   1  -1  17 46323.7 3234.78   1
   1  -1  17 49111.2 3184.58   6
  -1   1  17 45704.0 3160.28   6
  -1   1  17 48048.7 3166.63   5
   1  -1  17 52271.9 3166.81   5
   1   1 -17 48945.0 3197.00   2
  -1  -1 -17 46935.8 3124.88   2
   1   1 -17 40494.0 3179.52   4
  -1  -1 -17 54499.1 3227.03   4
  -1  -1 -17 54311.9 3295.04   3
   1   1 -17 43235.8 3231.07   3
  -1  -1 -17 38831.3 3131.66   2
   1   1 -15 70947.0 5851.80   1
  -1   1  15 61528.2 5839.10   1
  -1  -1 -15 71369.7 5893.48   1
   1  -1  15 88822.1 5866.60   1
  -1   1  15 81798.6 5851.68   1
  -1  -1 -15 66693.0 5875.74   1
   1  -1  15 73025.7 5871.93   1
  -1   1  15 102374. 5827.54   6
   1  -1  15 105769. 5865.61   6
   1  -1  15 113812. 5831.10   5
  -1   1  15 111088. 5838.98   5
   1   1 -15 109240. 5883.58   2
  -1  -1 -15 121341. 5918.02   4
   1   1 -15 65688.6 5816.89   4
  -1  -1 -15 114027. 6002.48   3
   1   1 -15 104418. 5944.61   3
  -1  -1 -15 65354.1 5776.02   2
   1  -1  15 74210.6 5836.85   2
   1   1 -13 508.124 142.241   1
  -1  -1 -13 502.372 119.524   1
  -1   1  13 453.047 103.058   1
   1  -1  13 585.663 106.039   6
  -1   1  13 754.497 100.386   6
   1  -1  13 605.718 89.1566   5
  -1   1  13 744.209 104.117   5
  -1  -1 -13 753.985 131.523   4
   1   1 -13 575.090 92.6129   4
  -1  -1 -13 718.310 81.4051   2
   1   1 -13 812.976 155.131   3
   1  -1  13 225.729 81.4574   1
  -1   1  13 454.183 106.135   1
   1   1 -13 429.238 101.916   1
   1  -1  13 551.330 103.580   2
   1   1 -13 674.351 126.472   2
   1   1 -11 790.408 175.730   1
   1  -1  11 983.045 159.415   1
  -1   1  11 911.308 150.462   1
   1  -1  11 1074.69 157.220   6
  -1   1  11 1218.08 137.861   6
   1  -1  11 699.795 104.676   5
  -1   1  11 1482.42 160.151   5
  -1   1  11 1102.43 104.304   2
  -1  -1 -11 1224.85 191.876   4
   1   1 -11 844.047 114.828   4
   1  -1  11 937.772 133.345   2
   1   1 -11 658.848 164.360   3
  -1  -1 -11 834.651 144.107   1
   1   1 -11 1026.65 144.556   1
  -1  -1 -11 1032.15 168.192   1
   1  -1  11 732.790 135.294   1
   1  -1   9 87749.7 5744.81   1
  -1   1   9 96707.3 5712.75   6
   1  -1   9 70148.6 5650.09   5
   1   1  -9 66458.7 5756.18   2
  -1   1   9 83193.6 5648.18   2
  -1  -1  -9 91573.8 5652.34   2
   1   1  -9 86169.0 5652.26   4
  -1  -1  -9 66990.9 5759.13   4
   1   1  -9 98485.6 5925.47   3
  -1  -1  -9 77851.7 5850.61   3
  -1   1   9 72434.7 5720.48   1
  -1  -1  -9 90075.5 5741.51   1
   1   1  -9 83206.0 5788.81   1
  -1   1   9 79234.7 5721.85   1
   1   1  -9 90234.6 5704.63   1
  -1   1   7 54174.5 3573.85   1
   1   1  -7 50904.7 3623.08   1
  -1  -1  -7 57951.4 3607.38   1
   1   1  -7 49089.7 3558.37   1
   1  -1   7 56357.0 3576.68   1
   1  -1   7 52699.9 3586.69   1
   1  -1   7 45191.9 3595.84   6
  -1   1   7 35581.9 3538.15   6
  -1   1   7 69671.7 3662.79   5
   1  -1   7 58141.3 3512.10   5
  -1  -1  -7 52236.1 3521.29   2
  -1   1   7 45873.2 3521.42   2
   1   1  -7 53506.7 3667.78   2
  -1  -1  -7 37859.6 3623.69   4
   1   1  -7 63435.8 3841.80   3
  -1  -1  -7 47550.0 3690.35   3
   1  -1   7 55582.2 3575.04   2
   1   1  -5 774029. 53378.0   1
   1  -1   5 792737. 53322.9   1
  -1   1   5 734942. 53346.9   1
  -1   1   5 806074. 53328.9   1
   1   1  -5 765016. 53323.5   1
  -1  -1  -5 784392. 53331.5   1
  -1   1   5 801697. 53284.8   6
   1   1  -5 820775. 53314.8   6
   1  -1   5 806228. 53359.4   6
  -1   1   5 809247. 53421.4   5
   1   1  -5 829079. 53309.5   5
  -1  -1  -5 801695. 53328.6   5
  -1   1   5 751553. 53293.3   2
   1   1  -5 755050. 53421.3   2
   1  -1   5 752730. 53301.9   4
  -1  -1  -5 786190. 53420.6   4
  -1   1   5 786822. 53336.1   4
   1   1  -5 892328. 53603.4   3
  -1  -1  -5 849944. 53398.0   3
   1  -1   5 731125. 53339.2   2
   1  -1   5 772135. 53318.2   3
   1   1  -3 1272.38 153.286   1
  -1   1   3 1741.71 185.646   1
   1  -1   3 1604.19 164.759   1
  -1  -1  -3 426.074 119.085   1
   1  -1   3 661.700 123.879   1
  -1  -1  -3 1507.10 149.370   1
   1   1  -3 1025.02 133.262   6
  -1  -1  -3 1362.55 165.672   6
   1  -1   3 1383.46 153.959   6
  -1  -1  -3 1333.51 154.017   5
   1   1  -3 1338.46 148.877   5
  -1  -1  -3 1751.56 163.258   2
   1  -1   3 1371.09 144.057   4
  -1  -1  -3 1891.52 230.318   4
   1   1  -3 1248.27 109.717   4
  -1   1   3 1555.91 173.643   4
  -1  -1  -3 1190.59 124.408   3
  -1   1   3 1393.58 170.863   3
   1   1  -3 1406.57 260.230   3
   1  -1   3 1028.06 141.430   2
  -1   1   3 1321.26 134.952   2
  -1  -1  -1 25559.5 2172.97   1
   1   1  -1 33715.8 2193.98   1
   1  -1   1 33457.5 2156.02   1
  -1  -1  -1 32710.9 2169.59   1
  -1   1   1 33429.6 2168.85   1
   1   1  -1 28647.4 2182.79   1
   1  -1   1 32379.8 2157.83   1
   1   1  -1 27794.1 2153.08   6
   1  -1   1 31442.2 2131.24   6
   1  -1   1 34076.6 2111.02   5
  -1   1   1 17520.5 2151.42   5
   1   1  -1 31841.5 2161.34   5
  -1  -1  -1 37276.2 2191.73   2
  -1  -1  -1 37667.2 2206.30   4
   1   1  -1 28914.8 2115.31   4
  -1   1   1 28041.6 2179.36   3
   1   1  -1 18595.8 2176.72   3
   1  -1   1 38550.4 2177.34   4
  -1   1   1 30077.3 2142.70   2
   1  -1  -1 31796.2 2217.66   1
   1   1   1 35492.8 2228.37   1
  -1  -1   1 33561.3 2224.20   1
  -1   1  -1 30698.7 2191.95   1
   1   1   1 35209.3 2230.41   1
   1  -1  -1 33651.0 2213.19   1
  -1   1  -1 35433.8 2187.25   6
  -1  -1   1 24303.4 2216.78   6
  -1   1  -1 36835.0 2190.75   5
   1  -1  -1 40242.1 2228.21   5
   1   1   1 31726.3 2218.54   2
  -1  -1   1 29776.9 2227.40   2
  -1  -1   1 33356.3 2192.44   4
   1   1   1 32541.8 2192.91   4
  -1   1  -1 33941.2 2223.77   4
  -1  -1   1 33086.7 2159.88   3
   1  -1  -1 31430.6 2200.42   2
  -1   1  -1 32256.6 2203.83   2
   1  -1  -3 1532.28 157.770   1
  -1  -1   3 1400.61 169.288   1
  -1  -1   3 1936.64 217.223   1
  -1   1  -3 1311.95 170.161   1
   1  -1  -3 1633.39 187.823   1
   1   1   3 1184.29 147.902   1
   1   1   3 1522.68 180.589   6
  -1   1  -3 1535.28 171.308   6
  -1  -1   3 1126.94 155.510   6
   1   1   3 1205.23 147.909   5
  -1  -1   3 1192.33 154.951   5
   1  -1  -3 914.251 164.755   5
   1   1   3 1324.83 143.067   2
  -1  -1   3 1704.30 181.345   2
   1   1   3 1321.83 163.546   4
  -1  -1   3 1216.05 112.049   4
  -1   1  -3 1726.47 164.961   4
  -1  -1   3 1779.80 178.692   3
   1  -1  -3 1406.84 192.039   3
   1   1   3 707.005 148.212   3
   1  -1  -3 1184.30 135.870   2
   1  -1  -5 817652. 51543.9   1
   1   1   5 795432. 51519.0   1
  -1  -1   5 772506. 51568.2   1
  -1  -1   5 752027. 51516.2   1
  -1   1  -5 698603. 51518.2   1
  -1   1  -5 789511. 51506.0   1
   1   1   5 749073. 51505.2   1
  -1   1  -5 642170. 51548.9   6
   1   1   5 756476. 51507.5   6
  -1  -1   5 737212. 51503.4   6
  -1  -1   5 767476. 51509.9   5
   1  -1  -5 746394. 51565.7   5
   1   1   5 698991. 51489.5   5
  -1  -1   5 741046. 51523.2   2
   1  -1  -5 747168. 51531.0   4
  -1   1  -5 791174. 51480.9   4
  -1  -1   5 663056. 51568.6   3
   1   1   5 785673. 51588.5   3
   1  -1  -5 782587. 51474.3   2
  -1   1  -5 794176. 51519.7   2
   1   1   5 804045. 51464.4   2
  -1   1  -5 766790. 51499.5   3
   1  -1  -7 53232.3 3678.91   1
   1  -1  -7 54425.7 3628.28   1
  -1   1  -7 53182.6 3655.55   1
  -1  -1   7 56285.3 3651.62   1
  -1  -1   7 49906.1 3692.61   1
   1   1   7 57053.1 3652.67   1
  -1   1  -7 56126.4 3654.56   1
   1   1   7 48034.1 3632.46   1
   1   1   7 48677.5 3614.92   6
  -1  -1   7 51519.4 3628.92   6
   1  -1  -7 54947.8 3596.96   6
  -1   1  -7 41793.3 3583.32   5
  -1  -1   7 57255.9 3642.60   5
   1  -1  -7 48195.3 3672.11   4
  -1  -1   7 56154.6 3585.28   4
   1   1   7 61286.9 3731.60   3
  -1  -1   7 51828.8 3567.36   4
  -1   1  -7 55789.4 3628.44   3
   1   1   7 52335.4 3579.97   2
   1  -1  -7 53000.9 3603.37   2
   1   1   9 80496.2 5768.04   1
  -1   1  -9 81703.8 5800.55   1
  -1   1  -9 88113.3 5795.39   1
   1  -1  -9 92279.0 5845.54   1
   1  -1  -9 85834.3 5772.42   1
  -1  -1   9 68822.1 5821.51   1
  -1  -1   9 90460.8 5794.60   1
   1   1   9 93470.1 5784.62   1
   1  -1  -9 85510.2 5740.62   6
  -1  -1   9 79594.2 5758.43   6
   1   1   9 87516.8 5747.84   6
   1   1   9 88314.5 5752.50   5
  -1  -1   9 91180.5 5772.79   5
  -1   1  -9 66781.9 5717.82   5
  -1   1  -9 81944.1 5728.76   4
   1  -1  -9 90231.2 5826.28   4
  -1  -1   9 77026.3 5722.97   4
  -1   1  -9 95261.2 5766.29   3
   1  -1  -9 88654.3 5844.23   3
   1  -1  -9 92550.0 5739.51   2
   1   1   9 81165.0 5700.28   2
   1  -1 -11 812.230 136.038   1
  -1   1 -11 1043.61 165.723   1
  -1  -1  11 1393.67 176.122   1
   1   1  11 853.791 134.134   1
   1  -1 -11 826.932 167.539   1
  -1  -1  11 776.831 155.171   1
  -1   1 -11 812.320 152.067   1
  -1  -1  11 1116.73 143.930   6
   1   1  11 963.194 125.225   6
   1   1  11 943.127 120.214   5
  -1  -1  11 1131.23 145.306   5
  -1   1 -11 1152.06 124.332   5
   1  -1 -11 1101.62 125.704   2
  -1   1 -11 981.501 119.523   4
   1  -1 -11 1319.78 183.449   4
  -1   1 -11 966.718 142.158   3
   1  -1 -11 859.221 170.189   3
  -1   1 -13 503.124 112.689   1
   1  -1 -13 375.682 93.3529   1
  -1  -1  13 465.865 108.188   1
   1   1  13 290.073 87.8748   1
   1   1  13 699.383 102.265   6
   1   1  13 726.370 120.590   1
  -1   1 -13 278.922 97.9287   1
  -1  -1  13 524.264 117.410   1
   1  -1 -13 212.964 91.7559   1
  -1  -1  13 695.526 112.286   5
  -1  -1  13 789.929 83.4017   4
   1  -1 -13 497.345 111.969   4
  -1   1 -13 562.801 94.6272   4
  -1   1 -13 720.113 126.207   3
   1   1  13 336.816 57.6821   2
   1  -1 -13 462.638 127.926   3
   1  -1 -15 79405.2 5606.94   1
  -1   1 -15 73367.1 5564.44   1
   1  -1 -15 94478.4 5571.35   1
  -1   1 -15 86717.4 5613.80   1
   1   1  15 60686.3 5526.09   1
   1   1  15 57539.5 5517.62   1
   1   1  15 86617.9 5528.13   6
  -1  -1  15 94674.7 5542.87   6
  -1  -1  15 85371.0 5542.80   5
   1   1  15 93016.9 5514.78   5
   1  -1 -15 76007.0 5488.47   2
   1  -1 -15 79425.3 5570.44   4
  -1   1 -15 78436.7 5522.38   4
   1  -1 -15 93473.3 5665.35   3
  -1   1 -15 78764.6 5592.45   3
   1  -1 -15 79822.9 5467.82   2
   1  -1 -17 45509.5 2720.20   1
  -1  -1  17 42808.8 2730.31   1
   1   1  17 42687.3 2718.71   1
  -1   1 -17 43715.5 2776.05   1
  -1  -1  17 38477.4 2724.88   1
   1  -1 -17 45045.5 2787.09   1
   1   1  17 41218.1 2725.79   1
  -1  -1  17 35008.3 2677.64   6
   1   1  17 29379.7 2666.50   6
   1   1  17 27654.7 2643.75   5
  -1  -1  17 43824.8 2709.18   5
   1  -1 -17 44445.9 2663.38   2
   1  -1 -17 44361.9 2753.09   4
  -1   1 -17 34098.4 2690.89   4
  -1   1 -17 29470.6 2717.07   3
   1  -1 -17 38271.8 2787.30   3
   1  -1 -17 41196.0 2626.22   2
   1   1  19 33129.1 2046.11   1
  -1  -1  19 24915.4 1990.75   6
   1   1  19 27017.0 1993.77   6
  -1  -1  19 33675.9 2022.31   5
   1   1  19 27020.6 1975.22   5
  -1   1 -19 29429.7 2009.05   4
  -1  -1  19 28797.7 2025.60   1
  -1   1 -19 29527.4 2045.68   1
   1   1  19 29075.7 2014.16   1
  -1  -1  19 25286.5 2014.83   1
  -1   1 -19 30714.0 2075.75   1
   1  -1 -19 25872.9 2053.41   1
   1  -1 -19 26261.0 2007.56   1
   1  -1 -19 28980.2 2087.87   3
  -1   1 -19 24721.3 2045.28   3
   1  -1 -19 29803.9 1969.56   2
   1  -1 -21 273.042 79.0382   1
  -1   1 -21 251.102 79.3826   1
  -1  -1  21 305.986 70.0832   1
   1   1  21 260.898 65.3569   1
   1   1  21 376.173 65.0192   6
  -1  -1  21 264.417 63.3815   6
   1   1  21 403.355 61.4754   5
   1  -1 -21 334.823 76.7117   4
  -1  -1  21 321.723 67.9552   5
  -1   1 -21 321.323 72.1758   4
   1  -1 -21 320.953 87.6396   3
  -1   1 -21 262.788 80.6785   3
   1  -1 -21 358.730 74.9395   1
  -1   1 -21 575.871 100.017   1
  -1  -1  21 344.764 77.2612   1
  -1   1 -21 294.557 63.5419   2
   1   1  21 247.239 63.1645   1
   1  -1 -21 340.068 52.0243   2
  -1  -1  23 564.148 89.8093   6
   1   1  23 718.885 89.5712   6
   1   1  23 647.015 81.1452   5
  -1   1 -23 650.288 97.7199   4
   1  -1 -23 671.715 107.277   4
  -1   1 -23 794.912 95.5080   2
  -1   1 -23 722.107 115.386   1
  -1  -1  23 680.979 102.976   1
  -1  -1  23 741.371 111.760   1
   1  -1 -23 728.687 126.484   3
  -1   1 -23 698.591 113.432   3
  -1  -1  25 7669.37 535.738   5
   1   1  25 7573.39 518.968   5
   1  -1 -25 5943.83 539.242   4
  -1   1 -25 6956.08 541.840   4
  -1   1 -25 7864.70 533.457   2
  -1   1 -25 6384.12 560.322   3
   1  -1 -25 7365.56 585.228   3
  -1  -1  25 6236.54 528.027   6
   1   1  25 6731.77 521.794   6
   1  -1 -27 14561.6 1190.98   4
   1   1  27 17201.6 1170.31   5
  -1  -1  27 17315.0 1185.75   5
   1  -1 -27 17444.2 1234.58   3
  -1   1 -27 15068.9 1207.37   3
   1   1  27 15921.0 1173.80   6
  -1  -1  27 19061.8 1192.64   6
   1  -1 -29 3500.82 330.752   4
   1   1  29 4135.26 312.704   5
   1  -1 -29 4376.68 359.910   3
  -1  -1  29 4307.26 327.551   6
  -1  -1  31 1407.30 128.992   5
   1   1  31 1286.88 118.941   5
  -1   1 -31 1300.95 142.397   3
   1  -1 -31 1425.93 154.019   3
  -1  -1  31 1266.02 127.748   6
   1   1  31 1349.53 124.050   6
  -1  -2 -32 34.9367 20.4653   4
  -1   2  30 8.35615 11.3858   5
  -1  -2 -30 9.77110 17.4180   3
   1   2 -30 14.7488 15.1821   3
   1  -2  30 5.04764 10.4010   6
  -1   2  30 9.82188 12.3875   6
  -1  -2 -28 42.2682 26.1360   4
  -1   2  28 36.7328 17.1051   5
   1  -2  28 11.3988 13.2079   6
  -1   2  28 15.4051 14.0676   6
   1   2 -28 16.4991 17.0477   3
  -1  -2 -28 22.9343 23.6452   3
  -1   2  26 9.95286 12.5636   5
  -1  -2 -26 9.25327 16.5047   4
  -1   2  26-5.31074 12.2408   6
   1  -2  26 32.3650 19.9901   6
   1   2 -26 7.74972 22.5603   2
   1   2 -26 9.09517 16.2233   3
  -1  -2 -26 13.3511 23.7992   3
  -1  -2 -24 9.82455 22.6092   4
   1  -2  24 8.52164 15.2010   5
  -1   2  24 27.8153 19.8366   6
   1  -2  24-7.47651 17.2128   6
  -1  -2 -24 15.7176 32.3427   3
   1   2 -24 10.4429 21.4963   3
  -1  -2 -22 166.437 49.9035   4
  -1   2  22 121.066 33.0781   5
   1  -2  22 95.7103 36.9831   6
  -1   2  22 158.533 39.7701   6
  -1  -2 -22 146.617 63.2072   3
   1   2 -22 119.313 41.7485   3
   1   2 -22 199.799 48.5283   2
  -1  -2 -20 13.1225 19.1016   1
   1   2 -20 25.3922 58.4059   1
  -1   2  20 6.50733 13.4053   6
   1  -2  20 10.1454 18.0885   6
  -1   2  20 13.3870 16.8791   5
   1   2 -20 26.6553 20.5750   4
   1  -2  20 15.9564 16.4277   1
  -1  -2 -20 42.0466 37.4610   1
   1   2 -20-8.95886 22.5830   1
   1   2 -20 13.7337 19.9901   3
  -1  -2 -20-21.1005 30.7017   3
  -1  -2 -18-14.6377 30.1211   1
  -1   2  18 43.2418 26.6966   1
   1  -2  18-16.5526 34.0591   1
   1   2 -18 27.7254 40.3370   1
   1   2 -18 23.2883 31.6965   2
   1  -2  18-11.8112 24.3084   6
  -1   2  18 35.8156 23.3106   6
   1   2 -18 18.9605 18.4014   4
  -1  -2 -18 12.3797 25.4775   4
   1  -2  18-9.44425 21.7338   5
  -1   2  18 7.77751 16.0161   5
   1  -2  18-9.24966 23.3159   1
  -1  -2 -18-21.8644 38.9596   1
  -1   2  18-14.6727 26.1505   1
   1   2 -18 15.9795 28.4777   3
  -1  -2 -18 23.4703 34.1486   3
  -1  -2 -16 92.8938 48.6457   1
   1  -2  16 103.506 54.0157   1
  -1   2  16 142.117 41.4648   1
   1   2 -16 160.744 55.8698   2
   1  -2  16 200.524 61.4314   2
   1  -2  16 93.7881 42.3476   6
  -1   2  16 148.949 45.9834   6
  -1   2  16 163.652 44.8104   5
  -1  -2 -16 129.076 55.9518   4
   1  -2  16 118.549 38.0723   5
   1   2 -16 132.631 31.5045   4
  -1  -2 -16 149.458 66.5190   1
   1  -2  16 139.955 47.8667   1
   1   2 -16 96.1549 43.7962   1
  -1   2  16 90.6777 47.5269   1
   1   2 -16 165.915 66.3225   3
  -1  -2 -16 122.443 76.1196   3
   1   2 -14 63.1561 57.3845   3
  -1  -2 -14-23.3081 34.0634   3
   1  -2  14 55.7279 25.0369   5
   1   2 -14 47.9114 43.5855   2
   1  -2  14 30.0600 38.0103   2
  -1  -2 -14 16.3243 33.7419   4
  -1   2  14 65.1803 35.4872   5
  -1   2  14 29.7353 26.6903   1
   1   2 -14 54.0337 34.1925   1
   1  -2  14 99.2769 40.4976   1
  -1  -2 -14 60.0474 46.1529   1
   1   2 -14 56.7318 71.5434   1
  -1   2  14 25.7294 32.5786   1
  -1  -2 -14 48.5880 33.4793   1
   1  -2  14 17.1918 30.8037   1
   1  -2  12 354.118 87.1032   1
   1   2 -12 632.763 148.824   1
  -1   2  12 301.145 78.8470   1
   1   2 -12 459.851 108.277   2
  -1   2  12 317.424 40.6871   2
   1  -2  12 279.471 79.5357   2
  -1   2  12 354.102 63.4286   6
   1  -2  12 194.029 65.0455   6
  -1   2  12 254.233 64.9695   5
  -1  -2 -12 395.063 102.809   4
  -1   2  12 327.854 81.1198   1
   1  -2  12 252.789 72.5213   1
  -1  -2 -12 353.261 85.7084   1
   1   2 -12 278.152 94.7974   3
  -1  -2 -12 299.391 89.7030   3
   1   2 -10 250.113 84.7026   1
  -1   2  10 209.077 66.2208   1
  -1  -2 -10 254.318 66.1843   1
   1  -2  10 202.946 65.4384   1
   1  -2  10 113.950 49.2628   6
  -1   2  10 352.615 55.7403   6
   1  -2  10 316.258 45.1937   5
   1  -2  10 254.886 74.2475   2
  -1   2  10 255.224 38.7113   2
   1   2 -10 301.567 102.607   2
  -1  -2 -10 284.708 99.6085   4
  -1   2  10 197.079 65.2975   5
  -1  -2 -10 101.830 45.5135   1
  -1   2  10 201.232 59.5123   1
   1  -2  10 178.581 61.6034   1
   1   2 -10 200.802 55.1843   1
   1   2 -10 138.411 69.1697   3
  -1  -2 -10 281.715 78.9989   3
   1   2  -8 9.13408 18.8459   1
  -1   2   8 19.5857 24.7155   1
   1  -2   8 24.6445 28.3778   1
  -1  -2  -8 12.5542 22.4128   1
  -1   2   8 43.5592 33.4264   1
   1   2  -8-16.7568 24.4180   1
  -1  -2  -8 18.9306 23.8917   1
   1  -2   8 24.2110 30.5342   1
   1  -2   8 12.7820 29.4339   6
  -1   2   8 27.1431 20.9426   6
   1  -2   8 34.0670 19.5208   5
   1   2  -8-27.2635 62.7224   2
   1  -2   8-60.8352 44.2702   2
  -1   2   8 28.6039 41.6334   5
   1  -2   8 36.7833 17.8940   4
  -1  -2  -8 23.2747 35.9390   3
  -1   2   6 954.346 111.321   1
  -1   2   6 844.127 118.554   1
  -1  -2  -6 773.955 115.918   1
   1  -2   6 713.105 104.041   1
   1   2  -6 739.757 99.2408   1
   1  -2   6 790.818 114.700   1
   1   2  -6 770.082 132.265   1
  -1  -2  -6 1042.46 111.610   1
   1  -2   6 862.314 116.810   6
  -1  -2  -6 793.586 116.735   5
   1  -2   6 779.007 77.2513   5
   1   2  -6 855.234 180.181   2
   1  -2   6 655.989 128.698   2
  -1   2   6 639.519 116.075   5
  -1  -2  -6 1120.15 196.716   4
   1  -2   6 774.254 94.5061   4
  -1  -2  -6 619.700 99.6652   3
  -1   2   6 1009.86 98.2912   2
   1   2  -4 460.285 71.2842   1
  -1   2   4 584.628 76.8778   1
   1  -2   4 501.352 73.1849   1
  -1  -2  -4 224.638 70.2845   2
  -1   2   4 558.037 79.2958   1
  -1  -2  -4 418.887 80.2398   1
   1  -2   4 529.642 82.5087   1
  -1  -2  -4 522.277 73.4395   1
   1   2  -4 507.757 98.0532   1
   1  -2   4 481.905 86.3577   6
  -1   2   4 487.099 71.5771   6
  -1   2   4 413.760 64.3843   6
  -1  -2  -4 445.700 89.7056   5
   1  -2   4 430.817 54.9492   5
   1   2  -4 669.301 154.997   2
   1  -2   4 541.163 105.368   2
  -1   2   4 639.699 97.6970   5
  -1  -2  -4 512.823 137.910   4
   1   2  -4 375.159 44.3701   4
   1  -2   4 452.681 71.0312   4
  -1  -2  -4 388.032 69.0435   3
  -1   2   4 505.700 70.8307   2
   1   2  -4 492.886 75.2706   3
  -1   2   2 598.452 81.8052   1
   1   2  -2 685.790 87.8904   1
   1  -2   2 426.058 64.8186   1
  -1   2   2 662.612 77.8129   1
   1   2  -2 437.106 89.0353   1
   1  -2   2 540.368 88.7749   6
  -1   2   2 486.147 70.4411   6
  -1   2   2 319.936 64.1613   5
  -1   2   2 491.505 83.2078   5
   1  -2   2 399.934 96.3991   2
   1   2  -2 773.124 148.559   2
  -1  -2  -2 545.523 134.892   4
   1   2  -2 691.213 84.5637   4
  -1  -2  -2 446.199 68.3175   3
  -1   2   2 582.746 81.8166   2
   1   2  -2 559.537 69.3570   3
   1   2   0 1688.37 179.285   1
  -1   2   0 1809.66 158.956   1
   1   2   0 2255.36 188.014   1
   1  -2   0 1974.89 172.225   1
  -1   2   0 1510.22 166.637   6
  -1  -2   0 1962.70 205.891   5
  -1   2   0 1562.25 166.585   5
   1   2   0 2259.00 242.476   2
  -1  -2   0 1966.31 236.764   4
   1   2   0 2903.55 272.066   4
   1   2   0 1747.69 167.156   3
  -1   2   0 2125.98 203.184   4
   1  -2   0 1536.84 217.203   3
   1   2   0 1622.22 156.271   3
   1  -2   0 2517.40 239.134   2
  -1  -2   2 602.003 84.7647   1
   1   2   2 729.577 89.2528   1
  -1   2  -2 455.157 69.6270   1
  -1  -2   2 529.763 101.433   1
  -1   2  -2 405.611 67.6757   6
  -1  -2   2 643.743 110.623   6
   1   2   2 395.763 91.0435   6
  -1  -2   2 382.816 83.9808   5
  -1   2  -2 400.246 58.5152   5
   1  -2  -2 561.427 98.7871   2
  -1   2  -2 478.588 82.2794   4
   1   2   2 506.164 68.0619   3
   1  -2  -2 494.137 106.452   3
   1   2   2 510.456 82.1702   1
   1  -2  -2 544.267 69.0529   1
   1  -2  -2 532.586 72.6821   1
  -1   2  -2 621.020 79.9447   1
  -1   2  -4 555.102 79.7399   1
  -1   2  -4 528.635 79.7072   1
   1  -2  -4 377.580 56.5180   1
  -1  -2   4 565.786 85.4917   1
   1   2   4 458.828 78.5733   1
   1   2   4 449.497 72.5313   1
  -1  -2   4 473.862 96.8295   1
  -1  -2   4 406.967 89.6338   6
   1   2   4 635.425 107.599   6
  -1  -2   4 512.418 95.1198   5
  -1   2  -4 450.549 52.8199   5
  -1  -2   4 340.462 52.1821   4
  -1   2  -4 471.810 77.0255   4
  -1  -2   4 453.710 66.2455   3
  -1   2  -4 504.655 85.6563   3
   1   2   4 390.521 66.9039   3
   1  -2  -4 525.016 110.865   3
   1  -2  -6 985.429 128.302   1
  -1   2  -6 923.943 124.847   1
  -1  -2   6 958.380 117.237   1
  -1  -2   6 1064.36 151.346   1
   1  -2  -6 773.881 99.3711   1
   1   2   6 807.991 108.626   1
  -1   2  -6 845.108 111.710   1
   1   2   6 841.456 108.504   1
   1   2   6 1037.23 135.609   6
  -1  -2   6 756.197 121.592   6
  -1  -2   6 710.435 114.240   5
  -1   2  -6 744.456 73.7217   5
   1   2   6 851.287 95.0833   2
   1  -2  -6 804.740 139.142   4
  -1   2  -6 817.045 100.893   4
   1  -2  -6 1002.61 151.050   3
   1   2   6 574.623 95.3263   3
  -1   2  -6 812.164 111.602   3
   1  -2  -8 59.4045 36.6808   1
  -1   2  -8 21.6393 22.2896   1
  -1  -2   8 20.8141 26.2476   1
   1   2   8 9.66576 19.9196   1
   1   2   8 8.92760 13.0408   1
  -1   2  -8 16.7115 24.3383   1
   1  -2  -8 40.5416 34.0690   1
  -1  -2   8 35.4429 36.4754   1
  -1  -2   8 23.6058 24.3097   6
   1   2   8 20.6856 26.0858   6
   1  -2  -8 28.6991 20.9072   6
  -1  -2   8 32.2059 27.0738   5
   1  -2  -8 25.2454 20.5632   2
   1   2   8 20.9411 17.2578   2
   1  -2  -8 35.4430 31.5943   4
  -1   2  -8 2.47658 9.93732   5
  -1   2  -8 17.9725 18.5244   4
   1  -2  -8 16.6365 29.6628   3
  -1   2  -8 9.44613 23.8293   3
  -1   2 -10 268.963 71.3008   1
   1  -2 -10 103.383 47.9719   1
   1   2  10 162.104 54.2468   1
   1  -2 -10 294.294 80.2884   1
  -1   2 -10 243.454 79.5038   1
   1   2  10 257.369 60.3773   1
  -1  -2  10 375.034 100.585   1
   1   2  10 202.209 50.4798   6
  -1  -2  10 321.008 71.3539   6
   1  -2 -10 136.795 33.2896   2
   1  -2 -10 309.550 92.4147   4
  -1   2 -10 152.047 35.2512   5
  -1   2 -10 244.750 43.8933   4
   1  -2 -10 270.650 81.1277   3
  -1   2 -10 241.987 56.1877   3
   1  -2 -12 443.338 105.962   1
  -1  -2  12 351.933 97.2931   1
   1   2  12 489.781 84.6147   1
  -1   2 -12 265.453 87.4389   1
  -1  -2  12 253.641 66.4106   6
   1   2  12 311.711 64.2303   6
  -1   2 -12 366.161 50.5830   5
  -1  -2  12 234.674 60.8321   5
   1  -2 -12 207.128 35.2459   2
   1  -2 -12 328.113 94.0803   4
   1   2  12 345.789 65.6245   5
   1  -2 -12 250.654 82.7109   3
  -1  -2  12 354.512 82.9970   1
  -1   2 -12 427.180 88.9133   1
   1  -2 -12 15.3621 33.8608   1
   1   2  12 144.317 60.6256   1
  -1   2 -14 14.8555 26.6026   1
  -1  -2  14 29.6001 30.5650   1
   1   2  14 14.5034 25.9787   1
   1  -2 -14 28.2860 32.6399   1
  -1  -2  14 41.4042 36.9802   1
   1  -2 -14 57.4365 48.3123   1
  -1   2 -14 43.0952 49.6322   1
  -1  -2  14 13.1134 27.1106   6
  -1  -2  14 49.3356 33.6731   5
   1  -2 -14 36.7688 13.3750   2
   1  -2 -14 37.6350 11.4947   2
   1   2  14 76.3291 32.7510   5
  -1  -2  14 42.8504 11.9634   4
  -1   2 -14 20.8460 19.1007   4
   1  -2 -14 80.4019 50.7148   3
  -1  -2  16 74.0331 44.1916   1
  -1   2 -16 100.998 47.9561   1
   1   2  16 116.889 45.3914   1
   1  -2 -16 153.231 51.8163   1
   1   2  16 203.652 54.6148   6
  -1  -2  16 219.176 60.5876   6
  -1  -2  16 275.714 67.2366   5
  -1  -2  16 161.268 64.6038   1
  -1   2 -16 81.7553 52.4321   1
   1  -2 -16 128.914 57.6781   1
   1   2  16 153.481 54.5975   1
   1  -2 -16 129.862 61.1435   4
  -1  -2  16 94.6909 23.8266   4
  -1   2 -16 110.231 41.2823   4
   1  -2 -16 292.843 96.0416   3
  -1   2 -16 152.328 57.3473   3
  -1  -2  18 13.8054 20.0823   1
  -1   2 -18-13.3117 27.3847   1
   1   2  18 24.1496 37.2600   1
   1  -2 -18-11.7380 29.5743   1
   1   2  18-10.5445 30.6773   6
  -1  -2  18-13.6794 28.1413   6
  -1  -2  18-14.8195 26.4022   5
   1   2  18 13.6115 24.2501   1
   1  -2 -18 16.8449 30.0105   1
  -1  -2  18 31.3371 32.2331   1
  -1   2 -18-19.2003 27.9298   1
   1  -2 -18-16.4475 41.4398   4
   1   2  18-9.95019 27.0786   5
  -1   2 -18 10.4833 21.5664   4
   1  -2 -18 23.8478 34.6901   3
  -1   2 -18-17.9385 18.4518   3
   1   2  20-12.3574 17.9795   1
  -1  -2  20-13.5950 27.9698   1
  -1   2 -20 18.4027 26.7719   1
  -1  -2  20 25.7961 29.6678   6
  -1   2 -20-9.71548 22.3486   4
   1   2  20 9.78221 17.4317   5
   1  -2 -20-14.2638 29.3454   4
  -1  -2  20 36.9509 38.0090   1
  -1   2 -20 24.2417 32.9876   1
   1  -2 -20 23.8563 36.8093   1
   1  -2 -20-23.5715 24.2482   3
  -1   2 -20-18.6471 33.2232   3
  -1  -2  22 104.180 40.6075   6
   1   2  22 140.985 48.2637   6
  -1   2 -22 133.734 40.5187   4
   1   2  22 136.936 42.3611   5
  -1  -2  22 200.551 57.4865   5
  -1   2 -22 137.101 44.1097   2
  -1   2 -22 117.709 52.7447   3
   1  -2 -22 216.101 83.7056   3
   1  -2 -24 10.4666 15.2503   4
   1   2  24 21.2831 19.3263   5
  -1  -2  24-11.4399 26.3261   5
   1   2  24 24.8712 22.5783   6
  -1  -2  24 10.0379 17.9044   6
   1  -2 -24 18.7592 27.3018   3
  -1   2 -24-14.4127 20.9835   3
  -1  -2  26-38.0125 21.8575   5
  -1   2 -26 7.65482 15.7479   2
   1  -2 -26-9.34321 16.6461   4
   1   2  26 5.80671 14.6307   5
  -1  -2  26 8.57300 15.2740   6
  -1   2 -26-12.0985 21.5547   3
   1   2  28 20.0911 13.8180   5
  -1  -2  28 15.8442 18.3328   5
   1   2  28 45.7515 22.1029   6
  -1   2 -28 10.1129 10.5972   3
   1  -2 -30 7.59560 19.1493   4
   1   2  30 27.0292 15.3831   5
  -1  -2  30-6.72397 16.9548   5
  -1  -2  30 12.2512 14.1052   6
   1   2  30 4.94347 10.1923   6
   1  -2 -30-10.6523 18.9900   3
  -1   2 -30 8.51016 17.5201   3
   1   2  32 32.1328 13.8741   5
  -1  -3 -31 1287.64 148.385   3
  -1   3  29 2997.15 241.248   5
  -1  -3 -29 3014.45 264.085   4
   1   3 -29 3759.52 271.883   2
  -1  -3 -29 3501.47 303.095   3
   1  -3  29 3398.33 257.398   6
  -1   3  27 13608.4 882.612   5
  -1  -3 -27 11966.7 903.962   4
   1   3 -27 13862.7 908.329   2
   1   3 -27 10070.4 900.604   3
  -1  -3 -27 14764.1 981.158   3
  -1   3  27 9922.01 876.165   6
   1  -3  27 15701.6 911.824   6
  -1   3  25 6786.68 469.283   5
  -1  -3 -25 5498.05 488.197   4
   1   3 -25 6774.38 492.948   2
  -1  -3 -25 7479.13 579.457   3
   1   3 -25 5189.91 494.841   3
  -1   3  25 5770.03 464.627   6
   1  -3  25 7251.28 501.420   6
  -1   3  23 456.061 67.3610   5
   1   3 -23 571.719 85.8665   2
   1  -3  23 607.668 91.3703   6
  -1  -3 -23 389.872 109.204   3
  -1  -3 -23 576.155 92.0691   4
  -1   3  21 428.807 62.7487   5
   1  -3  21 244.572 56.9065   5
   1   3 -21 269.024 62.5650   2
   1  -3  21 219.093 61.0874   6
  -1  -3 -21 288.035 93.8410   3
  -1   3  19 19694.5 1303.51   5
   1  -3  19 17953.4 1289.09   5
  -1  -3 -19 18093.6 1335.74   4
  -1  -3 -19 18332.5 1409.31   3
  -1   3  19 16801.5 1303.56   6
   1  -3  17 22295.4 1864.65   1
  -1   3  17 20375.2 1791.93   6
   1  -3  17 32210.8 1794.06   5
   1   3 -17 31260.3 1847.62   2
   1   3 -17 23541.7 1864.91   3
   1   3 -17 22157.1 1945.53   1
   1   3 -17 29896.4 1811.93   1
   1  -3  17 30091.9 1805.74   1
  -1   3  17 13214.3 1790.26   1
  -1  -3 -17 32614.3 1929.93   1
  -1  -3 -15 64021.2 4317.99   1
  -1  -3 -15 75660.9 4386.01   1
  -1   3  15 48195.2 4288.13   1
   1   3 -15 62927.6 4282.49   1
   1   3 -15 69208.9 4454.04   1
   1  -3  15 69605.4 4285.18   1
  -1   3  15 78254.3 4296.67   1
   1  -3  15 41455.1 4298.15   1
   1  -3  15 65829.2 4328.81   6
  -1   3  15 71485.3 4277.74   6
  -1   3  15 44690.8 4268.00   5
   1  -3  15 68954.3 4254.21   5
   1   3 -15 70711.8 4332.58   2
  -1  -3 -15 73637.9 4361.27   4
   1   3 -15 32048.7 4291.83   3
  -1  -3 -15 72803.5 4351.82   3
   1  -3  15 70791.5 4347.82   2
   1  -3  13 490.541 108.568   1
  -1  -3 -13 480.076 94.2555   1
   1  -3  13 807.000 119.860   6
  -1   3  13 697.453 86.3713   6
   1  -3  13 580.186 71.8464   5
  -1   3  13 597.239 53.3257   2
   1  -3  13 460.195 103.188   2
   1   3 -13 988.522 145.545   2
  -1  -3 -13 805.211 137.163   4
  -1   3  13 508.850 89.7730   5
   1  -3  13 662.861 100.823   1
  -1   3  13 878.539 109.557   1
  -1  -3 -13 612.311 112.222   1
   1   3 -13 371.070 80.5692   1
  -1  -3 -13 539.191 103.931   3
   1   3 -13 602.347 124.425   3
   1  -3  11 710.302 112.233   1
  -1  -3 -11 435.892 91.3353   1
   1   3 -11 513.550 116.782   1
  -1   3  11 502.188 71.9829   6
   1  -3  11 776.387 113.476   6
  -1   3  11 605.665 98.2548   5
   1  -3  11 508.157 63.0226   5
  -1   3  11 488.611 55.5947   2
   1  -3  11 303.400 93.6803   2
  -1   3  11 581.303 89.6548   1
  -1   3  11 785.277 114.447   1
   1   3 -11 812.382 142.695   2
   1  -3  11 709.763 108.052   1
  -1  -3 -11 575.124 95.9226   1
   1   3 -11 445.536 82.6973   1
  -1  -3 -11 503.012 91.2879   3
   1   3 -11 377.846 95.3723   3
  -1  -3  -9 37087.4 2516.28   1
   1  -3   9 46973.1 2582.15   1
  -1  -3  -9 34066.0 2510.85   1
  -1   3   9 35086.2 2499.69   1
   1   3  -9 35408.1 2514.41   1
   1   3  -9 30238.8 2554.99   1
  -1   3   9 52363.4 2604.42   1
   1  -3   9 38496.6 2524.34   1
   1  -3   9 36582.2 2535.15   6
  -1   3   9 41774.2 2538.06   5
   1   3  -9 47890.1 2686.76   2
  -1  -3  -9 29636.0 2582.24   4
  -1  -3  -9 28200.7 2504.52   3
   1   3  -9 38076.0 2544.15   3
  -1   3   9 34767.9 2472.07   2
   1  -3   9 29423.2 2566.47   2
   1   3  -7 22860.5 1460.21   1
  -1   3   7 31857.1 1605.84   1
   1  -3   7 25706.6 1531.25   1
  -1  -3  -7 22717.6 1473.32   1
   1   3  -7 17816.6 1493.67   1
   1  -3   7 18808.8 1461.22   1
  -1   3   7 20639.5 1453.34   6
   1  -3   7 21951.0 1487.55   6
  -1  -3  -7 16706.9 1466.43   5
  -1   3   7 20793.0 1475.70   5
   1   3  -7 17612.8 1598.08   2
  -1  -3  -7 15135.9 1527.61   4
  -1  -3  -7 18375.6 1469.21   3
   1   3  -7 23274.6 1474.59   3
   1  -3   7 20250.5 1547.57   2
  -1   3   7 20310.6 1435.26   2
   1   3  -5 304447. 21553.7   1
  -1   3   5 362043. 21652.1   1
  -1   3   5 303693. 21549.6   1
  -1  -3  -5 301588. 21583.5   1
   1   3  -5 340747. 21614.6   1
   1  -3   5 292605. 21608.4   1
   1  -3   5 319406. 21566.2   1
  -1  -3  -5 349308. 21556.7   1
  -1   3   5 308693. 21573.5   6
   1  -3   5 330270. 21610.6   6
  -1   3   5 343411. 21588.3   5
  -1  -3  -5 289182. 21601.6   5
   1  -3   5 306760. 21554.6   5
   1   3  -5 271972. 21722.5   2
  -1  -3  -5 360574. 21701.0   4
   1   3  -5 325754. 21545.8   4
  -1  -3  -5 334115. 21596.5   3
   1   3  -5 295640. 21565.4   3
   1  -3   5 333793. 21695.9   2
   1   3  -3 625.189 78.5117   1
  -1  -3  -3 693.457 106.409   1
   1   3  -3 784.747 108.613   1
   1  -3   3 880.663 108.656   1
  -1   3   3 1066.91 109.599   1
   1   3  -3 1010.10 206.539   2
  -1   3   3 888.192 84.1066   1
  -1  -3  -3 1004.97 89.2545   1
   1  -3   3 734.032 82.0875   1
   1  -3   3 724.537 111.175   6
  -1  -3  -3 802.389 118.762   5
  -1   3   3 718.428 101.857   5
   1  -3   3 689.124 89.4271   5
   1  -3   3 673.089 140.871   2
  -1  -3  -3 627.445 134.376   4
   1   3  -3 767.138 119.353   4
  -1  -3  -3 763.335 106.097   3
   1   3  -3 804.981 93.4019   3
   1   3  -1 8918.78 690.761   1
  -1  -3  -1 9930.89 696.302   1
   1   3  -1 9585.26 674.261   1
   1  -3   1 11025.0 664.435   1
   1  -3   1 6563.64 665.690   1
  -1  -3  -1 9138.30 668.833   1
   1  -3   1 9631.29 714.648   6
  -1  -3  -1 10241.9 740.894   5
   1   3  -1 13929.2 847.540   2
  -1  -3  -1 10737.8 765.113   4
   1  -3   1 8966.31 740.720   3
   1   3  -1 9629.34 703.492   3
   1  -3   1 13254.8 850.834   2
   1   3  -1 8736.37 681.693   3
  -1   3  -1 11967.2 699.866   1
  -1   3  -1 9285.53 690.374   1
   1  -3  -1 9556.27 676.549   1
  -1  -3   1 9843.31 732.528   1
   1  -3  -1 11044.1 682.940   1
   1   3   1 9485.24 710.079   1
  -1  -3   1 5610.90 714.285   1
   1  -3  -1 8486.07 728.431   6
  -1  -3   1 10699.2 775.330   6
  -1  -3   1 9313.36 753.142   5
   1   3   1 11169.1 791.893   2
  -1  -3   1 9110.52 759.575   4
   1  -3  -1 9199.65 778.820   3
  -1   3  -1 10695.3 749.773   4
   1  -3  -1 13090.8 868.532   2
   1   3   3 977.085 101.814   1
  -1  -3   3 752.867 95.3201   1
   1   3   3 911.851 130.144   6
  -1  -3   3 604.319 115.262   6
  -1  -3   3 833.020 117.419   5
   1  -3  -3 603.333 138.053   2
   1   3   3 902.436 125.042   2
  -1  -3   3 694.207 102.858   4
   1  -3  -3 810.032 125.997   4
   1  -3  -3 778.326 134.929   3
   1   3   3 677.429 92.8712   3
  -1   3  -3 852.586 106.724   4
  -1   3  -3 667.341 84.7433   1
   1  -3  -3 746.986 83.1730   1
   1  -3  -3 613.008 75.2352   1
  -1  -3   3 894.895 111.235   1
  -1   3  -3 882.270 123.957   1
   1   3   3 742.387 88.4524   1
   1  -3  -5 330294. 21457.0   1
  -1  -3   5 319951. 21419.0   1
   1  -3  -5 311353. 21421.8   1
  -1   3  -5 336506. 21412.3   1
  -1  -3   5 267134. 21455.5   1
  -1   3  -5 332143. 21545.2   1
   1   3   5 325796. 21405.6   1
   1   3   5 330716. 21412.9   1
   1   3   5 349433. 21479.3   6
  -1  -3   5 300075. 21445.8   5
  -1   3  -5 308282. 21396.0   5
   1   3   5 309553. 21427.8   2
   1  -3  -5 309954. 21483.5   4
  -1   3  -5 303799. 21416.1   4
   1  -3  -5 327905. 21499.8   3
   1   3   5 300473. 21428.4   3
   1  -3  -5 296602. 21493.4   2
  -1   3  -5 316518. 21436.4   3
   1  -3  -7 24298.9 1563.29   1
  -1  -3   7 23259.2 1552.75   1
   1   3   7 19624.1 1536.56   1
  -1  -3   7 23310.5 1611.66   1
  -1   3  -7 20784.2 1542.04   1
   1  -3  -7 29831.9 1634.39   1
  -1   3  -7 27798.9 1734.00   1
   1   3   7 22675.0 1537.60   1
  -1  -3   7 21373.3 1586.05   6
   1   3   7 24002.5 1588.31   6
  -1   3  -7 20390.5 1514.60   5
  -1  -3   7 20661.0 1570.80   5
   1  -3  -7 23708.9 1627.27   4
  -1   3  -7 21290.1 1540.43   4
   1  -3  -7 22143.4 1612.59   3
  -1   3  -7 20345.6 1550.58   3
   1  -3  -7 28501.9 1626.24   2
   1   3   7 19933.9 1542.20   2
   1  -3  -9 35724.4 2359.73   1
  -1   3  -9 35960.8 2345.21   1
  -1  -3   9 34467.9 2424.96   1
  -1   3  -9 50193.1 2566.27   1
  -1  -3   9 32261.6 2336.61   1
   1   3   9 31092.2 2334.80   1
   1  -3  -9 53177.4 2443.07   1
  -1  -3   9 34758.3 2365.51   6
  -1  -3   9 30199.4 2345.00   5
  -1   3  -9 33483.4 2296.30   5
   1   3   9 31681.8 2303.00   2
   1  -3  -9 40061.7 2450.27   4
   1  -3  -9 30147.2 2382.02   3
   1  -3  -9 51834.5 2378.79   2
  -1   3  -9 28207.5 2330.17   3
   1   3   9 29866.0 2294.61   2
  -1   3 -11 701.671 146.345   1
  -1  -3  11 365.374 105.770   1
   1   3  11 604.002 80.8616   1
   1   3  11 695.114 89.6938   6
  -1  -3  11 447.028 87.3730   6
  -1  -3  11 588.584 88.2873   5
  -1   3 -11 569.601 57.9991   5
   1  -3 -11 786.003 143.158   4
  -1   3 -11 503.812 64.6825   4
   1  -3 -11 770.041 78.4017   2
  -1   3 -11 589.053 84.8020   3
   1  -3 -11 614.247 111.317   3
   1  -3 -11 683.554 106.281   1
  -1  -3  11 514.999 88.9089   1
   1  -3 -11 886.559 121.347   1
  -1   3 -11 668.502 95.1910   1
   1   3  11 441.671 85.1155   1
  -1   3 -13 530.821 95.9629   1
   1  -3 -13 672.976 108.420   1
  -1  -3  13 746.204 106.643   1
  -1  -3  13 602.784 100.012   6
   1   3  13 878.854 99.7617   6
   1   3  13 741.278 99.6339   5
  -1  -3  13 691.785 98.4555   5
  -1   3 -13 548.985 64.7962   5
   1   3  13 647.875 93.5876   1
  -1  -3  13 492.642 121.772   1
   1  -3 -13 623.567 112.210   1
   1  -3 -13 828.493 147.412   4
  -1   3 -13 585.820 72.8015   4
  -1   3 -13 939.698 106.210   3
   1  -3 -13 607.337 112.745   3
   1   3  15 77594.0 4660.40   6
  -1  -3  15 65043.0 4679.65   6
  -1  -3  15 72140.2 4675.68   5
   1   3  15 76189.6 4662.58   5
   1  -3 -15 51056.6 4714.32   4
  -1   3 -15 63623.6 4632.71   4
  -1   3 -15 68946.9 4775.36   1
   1  -3 -15 55040.6 4696.15   1
   1   3  15 61659.7 4674.80   1
  -1  -3  15 62188.3 4679.69   1
  -1  -3  15 62071.0 4728.74   1
   1  -3 -15 77263.1 4699.83   1
  -1   3 -15 71340.3 4672.44   3
   1   3  15 76783.1 4678.62   1
   1   3  17 35252.3 2146.06   5
  -1  -3  17 36063.0 2174.25   5
  -1   3 -17 30235.8 2128.03   4
  -1  -3  17 32345.8 2173.72   6
   1   3  17 38328.6 2151.92   6
   1   3  17 29559.7 2153.92   1
  -1  -3  17 31085.8 2212.50   1
   1  -3 -17 33977.4 2179.32   1
  -1  -3  17 22462.2 2143.55   1
  -1   3 -17 33007.0 2241.71   1
  -1   3 -17 19796.6 2136.59   1
   1  -3 -19 17369.8 1271.92   4
  -1  -3  19 20865.5 1259.41   5
   1   3  19 21843.5 1229.23   5
  -1   3 -19 16556.6 1251.02   3
   1  -3 -19 18843.9 1308.49   3
  -1  -3  19 17447.6 1240.98   6
  -1  -3  21 323.737 71.9832   5
   1   3  21 168.556 47.4873   6
  -1   3 -21 107.698 49.6786   3
   1  -3 -21 240.638 83.7924   3
   1  -3 -21 236.307 63.5864   4
   1   3  21 252.641 53.5143   5
  -1  -3  23 318.405 79.3211   5
  -1   3 -23 580.436 84.2664   2
   1  -3 -23 563.156 95.8382   4
   1   3  23 313.369 64.3373   5
  -1  -3  23 313.102 70.9468   6
  -1   3 -23 399.058 89.5982   3
   1  -3 -23 532.957 121.720   3
  -1  -3  25 6029.00 536.882   5
   1   3  25 7639.24 521.558   5
  -1   3 -25 7339.75 529.530   2
   1  -3 -25 5813.15 584.773   3
  -1  -3  25 6540.80 532.849   6
   1   3  25 6462.73 526.490   6
   1   3  27 14974.0 1002.56   5
  -1  -3  27 15247.7 1040.41   5
   1  -3 -27 11818.8 1013.38   4
  -1   3 -27 14864.4 1017.31   2
  -1   3 -27 12650.4 1033.90   3
   1  -3 -27 14051.9 1085.79   3
  -1  -3  27 14502.5 1020.74   6
   1   3  27 14292.5 1011.16   6
   1  -3 -29 2573.32 260.682   4
   1   3  29 3192.67 248.774   5
  -1   3 -29 3046.86 277.332   3
   1  -3 -29 3456.47 311.158   3
   1   3  29 3174.31 253.760   6
  -1  -3  29 3312.35 264.087   6
   1  -3 -31 1191.07 126.470   4
  -1  -4 -30 23.2253 23.9409   3
   1   4 -28 74.1945 30.7546   3
  -1  -4 -28 56.9048 38.8583   3
   1   4 -28 70.0667 26.1983   2
  -1  -4 -28 14.1275 19.5105   4
   1   4 -26 7.40674 15.2747   2
   1  -4  26 17.2686 19.8878   6
  -1  -4 -26 16.5248 29.4596   3
   1   4 -26 9.71146 14.1674   3
  -1   4  26 19.4446 15.8482   5
  -1  -4 -26 15.8069 16.2941   4
   1   4 -24 127.287 37.8786   2
  -1   4  24 73.4794 26.5146   6
   1   4 -24 91.7560 37.6886   3
  -1  -4 -24 44.3373 26.3474   4
  -1   4  24 77.8936 26.1473   5
   1   4 -22 297.382 57.1132   2
   1  -4  22 158.312 54.3179   6
   1   4 -22 228.750 61.0836   3
  -1  -4 -22 256.040 78.3583   3
  -1  -4 -22 221.433 55.4063   4
  -1   4  22 272.902 49.3894   5
   1   4 -20 9.14366 21.0407   2
   1  -4  20 26.6111 27.3798   6
  -1   4  20-9.25848 23.3362   6
   1   4 -20 15.5629 16.0214   3
  -1  -4 -20 11.3800 23.4199   4
   1   4 -18 10.1955 23.4669   2
  -1   4  18 17.9968 22.6895   5
  -1  -4 -18-13.0592 19.0180   4
  -1   4  18-7.92364 19.9841   6
   1  -4  18 53.9277 36.7006   6
  -1  -4 -18 13.2013 27.1722   3
   1   4 -18 34.6179 30.8502   3
   1  -4  16 231.106 69.3581   1
  -1   4  16 326.211 55.8175   6
   1  -4  16 333.066 76.0137   6
   1  -4  16 284.955 43.8145   5
   1   4 -16 356.580 71.8005   2
  -1  -4 -16 457.068 90.6409   4
  -1   4  16 145.304 50.7943   5
  -1  -4 -16 279.406 73.1081   1
  -1  -4 -16 318.138 68.0442   3
   1  -4  14 174.567 55.7448   1
   1   4 -14 112.497 62.1763   1
  -1   4  14 172.441 38.4046   6
   1  -4  14 198.578 53.7533   6
   1  -4  14 168.864 34.8153   5
   1   4 -14 214.717 62.9069   2
   1  -4  14 235.527 76.7146   2
  -1  -4 -14 190.624 55.9326   1
   1   4 -14 227.778 69.1510   3
  -1  -4 -14 118.689 43.6589   3
   1   4 -12 369.254 82.3750   1
  -1  -4 -12 248.139 59.0739   1
  -1   4  12 201.518 44.3518   1
   1  -4  12 251.542 64.6446   1
  -1   4  12 244.931 44.2972   6
   1  -4  12 240.478 63.1582   6
   1  -4  12 244.987 78.4511   2
   1   4 -12 477.594 97.1579   2
  -1  -4 -12 237.046 77.1449   4
  -1   4  12 340.373 63.0320   5
   1  -4  12 286.670 55.8343   1
   1   4 -12 262.654 56.2267   1
  -1   4  12 278.373 56.2128   1
  -1  -4 -12 152.279 49.3090   3
   1   4 -12 299.191 71.3528   3
  -1  -4 -10 353.087 68.6794   1
   1  -4  10 383.702 67.4650   1
  -1   4  10 205.902 46.1385   1
   1  -4  10 420.334 73.4981   6
  -1   4  10 334.515 52.4167   6
   1  -4  10 360.421 51.8394   5
   1  -4  10 297.334 89.3190   2
  -1   4  10 246.671 57.6832   5
  -1  -4 -10 362.608 92.6680   4
  -1  -4 -10 284.318 55.1537   1
  -1   4  10 423.295 60.2987   1
   1  -4  10 243.883 53.4087   1
   1   4 -10 348.149 67.4687   1
  -1  -4 -10 314.044 65.7857   3
   1   4 -10 398.348 74.0857   3
  -1  -4  -8 20.8274 20.4360   1
   1   4  -8 22.5137 46.4189   2
   1  -4   8 88.9327 30.6501   1
   1   4  -8 59.7617 29.1439   1
  -1   4   8 71.8674 22.2579   1
  -1  -4  -8 17.5197 24.0412   1
   1  -4   8 78.5288 26.2547   1
  -1   4   8 4.66589 23.7166   1
   1   4  -8 20.0953 23.3181   1
   1  -4   8 52.2397 30.5549   6
   1  -4   8 36.1581 20.8116   5
  -1   4   8 34.8358 21.7231   6
  -1  -4  -8 37.5742 38.7734   4
   1   4  -8 52.3754 11.2310   4
   1   4  -8 41.4580 9.73904   4
  -1  -4  -8 58.3228 31.7703   3
   1   4  -8 54.7518 29.1741   3
  -1  -4  -6 697.527 92.2238   1
   1   4  -6 663.087 150.286   2
   1  -4   6 855.483 92.9795   1
  -1  -4  -6 787.087 90.8419   1
   1   4  -6 685.544 95.2989   1
  -1   4   6 856.248 104.100   5
  -1  -4  -6 764.491 105.485   5
   1  -4   6 625.566 85.2845   5
   1  -4   6 854.353 161.380   2
   1   4  -6 738.538 83.6762   4
  -1  -4  -6 553.342 132.940   4
   1   4  -6 684.911 73.7578   4
   1   4  -6 793.201 95.9535   3
   1  -4   6 838.779 86.4442   1
  -1   4   6 855.912 72.3725   1
  -1   4   6 889.178 83.2103   1
   1   4  -4 237.190 52.8394   1
  -1  -4  -4 204.643 32.5658   1
   1  -4   4 222.529 35.4907   1
  -1  -4  -4 171.958 37.6441   1
   1  -4   4 224.285 58.3954   6
  -1  -4  -4 159.041 50.9462   5
   1  -4   4 225.253 46.0667   5
  -1   4   4 204.995 46.9957   6
   1  -4   4 217.474 93.8986   2
  -1  -4  -4 182.263 60.2808   4
  -1   4   4 164.734 43.6977   5
   1   4  -4 197.955 45.0413   3
   1   4  -4 428.758 113.238   2
   1  -4   4 237.021 33.5461   1
   1   4  -4 302.927 45.6666   1
  -1  -4  -2 133.391 22.0184   1
  -1  -4  -2 110.770 29.7382   1
   1  -4   2 156.992 45.0418   6
  -1  -4  -2 106.711 41.7764   5
   1  -4   2 205.070 104.664   2
  -1  -4  -2 115.582 51.7301   4
   1   4  -2 91.6373 21.9791   1
   1   4  -2 82.0274 27.0659   3
  -1  -4   0 1405.58 112.389   1
  -1  -4   0 1114.39 161.507   6
   1  -4   0 1227.64 149.450   6
  -1  -4   0 1251.61 156.067   5
  -1  -4   0 1444.98 166.780   4
   1  -4   0 1246.40 169.525   3
  -1  -4   0 1237.32 125.535   1
   1   4   0 1488.46 120.484   1
  -1  -4   2 112.374 33.3721   1
  -1  -4   2 108.833 24.6750   1
  -1  -4   2 101.487 45.6588   6
  -1  -4   2 104.266 37.7067   5
   1   4   2 126.457 46.2488   2
   1  -4  -2 62.7580 64.8732   2
  -1  -4   2 144.069 41.9184   4
   1  -4  -2 84.7691 46.4045   3
  -1   4  -2 142.966 44.5468   4
   1   4   2 67.0813 17.3983   1
   1   4   4 160.435 31.5515   1
  -1  -4   4 179.856 39.9356   1
   1   4   4 440.690 51.9412   1
  -1  -4   4 205.782 56.6403   6
  -1  -4   4 222.228 57.9967   5
   1   4   4 335.734 62.3829   2
   1  -4  -4 267.877 107.800   2
  -1  -4   4 213.908 48.6088   4
   1  -4  -4 187.375 60.3682   4
  -1   4  -4 186.657 44.7474   4
  -1   4  -4 214.040 51.7042   3
   1   4   6 688.204 90.2726   1
  -1  -4   6 477.654 76.3344   1
  -1  -4   6 736.311 113.404   6
   1   4   6 709.029 109.049   6
  -1  -4   6 924.618 111.154   5
   1   4   6 711.326 92.3267   2
   1  -4  -6 1048.35 164.522   2
   1  -4  -6 928.649 134.365   4
  -1   4  -6 627.060 82.9833   4
  -1   4  -6 649.305 92.7315   3
   1  -4  -6 791.568 73.6159   1
  -1   4  -6 724.298 77.8895   1
   1   4   6 690.454 82.8849   1
   1  -4  -6 723.893 69.2688   1
  -1   4  -6 965.302 129.912   1
   1  -4  -8 41.5749 21.7569   1
  -1  -4   8 68.5343 46.8002   1
   1   4   8 34.3316 18.6286   1
   1  -4  -8 66.6452 33.8227   3
  -1   4  -8 44.2718 21.8402   3
  -1  -4   8 113.029 37.7377   5
   1   4   8 92.2521 36.7437   6
   1   4   8 34.1071 21.4303   2
   1  -4  -8 117.254 48.4838   2
   1  -4  -8 45.8552 31.7003   4
  -1   4  -8 59.0540 25.3657   4
   1  -4  -8 59.7487 25.6566   1
  -1   4  -8 93.5799 27.0384   1
   1   4   8 25.4206 21.7249   1
   1  -4 -10 231.822 52.2204   1
   1   4  10 354.534 67.5581   1
  -1   4 -10 280.486 53.0847   1
   1  -4 -10 461.637 62.3822   1
  -1  -4  10 257.050 49.4027   1
  -1  -4  10 213.434 75.7774   1
   1   4  10 305.886 44.9331   1
  -1  -4  10 204.902 55.6248   6
   1   4  10 255.488 56.1203   6
  -1  -4  10 391.922 67.2161   5
   1   4  10 258.794 39.2448   2
   1  -4 -10 361.207 65.3387   2
   1  -4 -10 344.772 91.4981   4
  -1   4 -10 244.548 43.8139   4
   1  -4 -10 324.777 76.9567   3
  -1   4 -10 268.341 51.5337   3
  -1  -4  12 321.400 82.8279   1
   1   4  12 262.895 41.3527   1
  -1   4 -12 425.462 113.721   1
   1  -4 -12 189.833 46.7544   1
  -1  -4  12 230.333 56.7051   6
  -1  -4  12 217.191 49.5277   5
   1   4  12 295.961 51.7789   6
   1   4  12 146.564 22.1875   2
   1  -4 -12 313.699 87.1263   4
  -1   4 -12 175.409 40.7258   3
   1  -4 -12 173.893 51.4648   3
   1   4  12 193.012 24.5478   2
   1  -4 -12 265.847 60.2426   1
  -1   4 -12 224.367 49.4872   1
   1   4  12 234.893 57.2922   1
  -1  -4  12 275.595 49.7192   1
   1  -4 -14 220.386 58.1096   1
   1   4  14 164.779 48.8021   1
   1   4  14 216.999 43.6289   6
  -1  -4  14 194.384 49.3082   5
  -1   4 -14 128.940 71.0708   1
  -1  -4  14 278.041 73.9342   1
  -1   4 -14 148.451 30.7716   4
  -1   4 -14 180.305 41.9644   3
   1  -4 -14 309.935 68.6884   3
  -1  -4  16 321.970 77.7713   1
  -1  -4  16 281.942 63.4575   6
   1   4  16 314.695 54.0670   6
   1  -4 -16 355.692 94.6001   4
   1   4  16 316.225 56.7410   5
  -1   4 -16 301.116 42.9608   4
  -1  -4  16 379.349 69.4820   5
   1  -4 -16 232.117 62.7733   1
   1  -4 -16 242.749 67.7885   3
  -1   4 -16 350.023 62.1703   3
   1   4  18 48.7001 23.7831   5
   1  -4 -18 31.0724 31.9972   4
  -1  -4  18 19.9444 20.5716   5
   1   4  18 6.34407 13.1403   6
  -1  -4  18-10.8521 19.3941   6
   1  -4 -18 40.9007 34.3839   3
  -1   4 -18 19.3004 19.9110   3
   1   4  20 28.4082 21.9812   5
  -1  -4  20 33.7640 23.2152   6
   1   4  20 20.2559 18.4533   6
   1  -4 -20 44.7935 34.3836   3
  -1   4 -20 10.9230 22.5348   3
  -1  -4  22 312.208 67.1740   6
   1   4  22 207.952 49.2419   6
   1  -4 -22 323.082 74.8677   4
   1   4  22 244.125 48.8621   5
  -1  -4  22 274.197 62.1825   5
  -1   4 -22 374.623 64.3261   2
   1  -4 -22 230.878 69.3885   3
  -1   4 -22 123.970 49.1617   3
   1   4  24 64.4399 30.0650   6
   1  -4 -24 113.038 41.0775   4
   1   4  24 35.4959 22.1676   5
  -1  -4  24 10.9694 19.8351   5
  -1   4 -24 64.0308 32.0649   2
   1  -4 -24 62.6400 45.6855   3
  -1   4 -24-12.5717 22.6529   3
   1   4  26-7.94190 14.1522   6
  -1  -4  26 9.09658 18.7156   6
  -1   4 -26 14.7297 16.9417   2
  -1   4 -26 11.1192 16.1772   3
   1   4  26 12.1925 14.0245   5
   1  -4 -26-17.7082 18.2168   4
  -1   4 -28 72.4055 25.7493   2
  -1  -4  28 45.7360 23.9696   6
   1   4  28 76.2472 27.3387   6
   1  -4 -28 118.546 50.9026   3
   1   4  28 64.5613 20.9470   5
   1  -4 -28 69.8112 28.0206   4
   1   5 -27 8025.33 594.819   2
  -1   5  25 4983.56 336.955   5
  -1  -5 -25 3550.09 341.450   4
   1   5 -25 4001.69 341.448   2
   1   5 -25 3989.43 363.698   3
   1  -5  25 4902.26 373.315   6
   1   5 -23 263.458 49.6295   2
   1  -5  23 206.057 55.7510   6
   1   5 -23 181.798 58.8230   3
  -1  -5 -23 254.181 67.4654   3
  -1  -5 -23 154.513 45.4708   4
   1   5 -21 157.304 43.0504   2
   1  -5  21 216.008 55.1954   6
  -1  -5 -21 197.197 56.6138   3
   1   5 -21 98.2964 49.4621   3
  -1  -5 -21 186.598 49.9868   4
  -1   5  21 200.896 43.3351   5
  -1   5  19 6334.54 565.180   5
  -1  -5 -19 9800.51 624.288   4
   1   5 -19 4503.54 585.186   3
  -1  -5 -19 6829.94 594.114   3
   1  -5  19 9637.48 619.980   6
  -1   5  19 9176.51 576.349   6
  -1   5  17 8861.34 909.139   5
  -1  -5 -17 13353.0 968.729   4
   1   5 -17 14655.5 946.883   2
   1   5 -17 11054.7 963.679   3
  -1  -5 -17 11772.7 935.812   3
   1  -5  17 16370.7 965.918   6
  -1   5  17 14903.0 914.329   6
  -1  -5 -15 24587.4 2143.67   4
   1   5 -15 30504.7 2133.45   2
  -1   5  15 29614.4 2109.43   5
  -1   5  15 29284.8 2080.77   6
   1  -5  13 70.1465 30.3553   1
   1  -5  13 47.8800 29.9135   6
   1  -5  13 54.1930 20.7973   5
   1   5 -13 93.5459 43.7162   2
  -1  -5 -13 30.3693 35.2333   4
  -1   5  13 155.629 39.4862   5
  -1  -5 -13 52.5270 28.8534   3
  -1   5  13 18.4997 20.5908   1
  -1  -5 -13 38.0037 23.9468   1
   1  -5  11 272.610 47.6927   1
   1   5 -11 193.617 53.1429   1
   1   5 -11 352.521 66.2744   3
   1  -5  11 270.404 48.1170   5
  -1   5  11 180.309 38.6846   6
   1  -5  11 408.350 96.7996   2
   1   5 -11 517.344 98.8319   2
  -1  -5 -11 342.846 86.9492   4
  -1   5  11 377.814 61.5752   5
  -1  -5 -11 202.294 52.7359   3
  -1   5  11 322.896 45.2417   1
  -1  -5 -11 219.920 42.9657   1
  -1   5   9 8941.10 476.636   1
  -1   5   9 10044.0 507.281   6
   1  -5   9 10986.7 558.151   6
  -1   5   9 11518.8 523.988   5
  -1  -5  -9 10939.2 551.155   3
   1   5  -9 11141.0 526.244   3
  -1  -5  -9 9588.82 490.679   1
   1   5  -9 9453.57 525.760   1
  -1  -5  -7 5983.02 456.134   1
   1   5  -7 10137.3 528.930   1
  -1  -5  -7 4797.97 458.250   1
   1  -5   7 5982.28 451.557   1
   1  -5   7 6279.99 508.383   6
  -1   5   7 6095.82 485.250   6
  -1   5   7 6695.53 483.171   5
   1  -5   7 6844.39 480.045   5
   1   5  -7 7383.85 600.668   2
  -1  -5  -7 6758.39 539.455   4
   1   5  -7 6022.56 476.085   3
  -1  -5  -7 6411.68 502.768   3
   1   5  -7 6163.99 451.028   4
   1  -5   7 9649.79 667.684   2
   1   5  -5 82696.4 4477.47   1
  -1  -5  -5 84086.8 4437.46   1
  -1  -5  -5 84162.4 4447.32   1
   1  -5   5 70797.2 4431.79   1
   1   5  -5 98723.0 4514.97   1
   1  -5   5 88558.6 4541.02   6
  -1   5   5 94717.1 4513.46   6
   1  -5   5 97333.1 4497.12   5
  -1   5   5 98120.6 4501.17   5
  -1  -5  -5 110484. 4540.28   5
   1   5  -5 96659.5 4685.52   2
  -1  -5  -5 93913.4 4584.18   4
  -1  -5  -5 101536. 4540.49   3
   1   5  -5 101247. 4491.87   3
   1  -5   5 124711. 4902.70   2
   1  -5   3 73.6629 34.9513   6
  -1  -5  -3 85.1628 38.3531   5
   1  -5   3 107.333 82.5914   2
   1   5  -3 139.292 65.1095   2
  -1   5   3 161.682 40.8742   5
  -1  -5  -3 136.811 50.2525   4
   1   5  -3 77.8395 19.0394   1
   1   5  -3 87.7026 25.2207   1
   1   5  -3 119.993 31.0480   3
   1   5  -1 2196.87 236.503   2
   1  -5   1 1624.55 306.443   2
  -1  -5  -1 1921.96 189.821   4
   1  -5   1 1924.11 191.190   6
   1   5  -1 1512.68 160.604   3
  -1  -5   1 2046.12 208.608   6
   1  -5  -1 1679.77 191.865   6
  -1  -5   1 1927.44 196.804   5
   1   5   1 2288.15 218.530   2
   1  -5  -1 1721.85 319.572   2
  -1  -5   1 2073.77 199.724   4
  -1   5  -1 2082.36 192.469   4
   1   5   1 1684.34 173.230   3
  -1  -5   3 104.309 28.1006   1
  -1  -5   3 104.914 18.8507   1
  -1  -5   3 128.137 45.3835   6
  -1  -5   3 56.0552 35.3591   5
   1   5   3 157.971 45.9614   6
   1   5   3 65.1379 33.8988   2
   1  -5  -3 124.012 95.9275   2
  -1  -5   3 76.6475 33.5272   4
   1  -5  -3 168.210 55.3267   3
  -1   5  -3 120.378 35.3203   4
  -1   5  -3 82.0609 33.4434   3
  -1  -5   5 89132.7 2101.31   1
  -1   5  -5 85954.6 1962.92   1
   1   5   5 93353.7 2166.32   6
  -1  -5   5 104696. 2248.88   6
  -1  -5   5 97623.6 2144.33   5
   1   5   5 87891.1 2101.20   2
  -1   5  -5 98721.7 2081.70   4
   1  -5  -5 114758. 2311.92   3
   1  -5  -5 130951. 2620.67   2
  -1   5  -5 83063.1 2092.95   3
  -1   5  -7 5033.62 376.268   1
  -1  -5   7 7606.18 442.033   1
   1   5   7 4844.15 381.829   1
  -1   5  -7 5482.19 368.734   1
   1   5   7 7057.80 395.491   1
  -1  -5   7 6285.22 449.131   6
   1   5   7 6166.13 430.415   6
  -1  -5   7 5934.62 415.835   5
   1   5   7 6039.67 404.148   2
   1  -5  -7 6901.98 466.396   4
  -1   5  -7 5563.31 389.935   4
   1  -5  -7 7648.33 472.736   3
   1  -5  -7 8052.16 496.212   2
  -1   5  -7 5513.73 401.378   3
   1  -5  -9 8045.05 661.893   1
   1   5   9 13095.9 722.450   1
  -1   5  -9 9042.02 702.214   1
  -1  -5   9 12812.0 751.498   1
   1  -5  -9 8969.77 665.446   1
   1   5   9 10767.7 721.631   6
   1   5   9 9977.21 699.064   2
   1  -5  -9 11515.9 769.783   4
   1  -5  -9 10910.7 751.440   3
  -1   5  -9 9926.85 696.396   3
   1   5  11 276.086 54.3200   1
   1  -5 -11 245.030 42.4652   1
  -1   5 -11 231.359 61.5191   1
  -1  -5  11 355.286 74.7707   1
  -1  -5  11 250.766 58.0375   6
  -1  -5  11 355.390 61.5332   5
   1   5  11 264.945 53.2805   6
   1   5  11 310.661 46.4986   2
   1  -5 -11 348.181 80.9462   4
  -1   5 -11 246.164 40.0827   4
   1  -5 -11 279.811 63.4696   3
  -1   5 -11 210.496 44.7347   3
  -1  -5  13 83.7430 29.0416   5
   1  -5 -13 64.9309 31.9137   3
  -1   5 -13 76.9282 24.9005   3
   1   5  13 104.963 32.6093   5
   1  -5 -13 30.2849 38.5071   4
  -1   5 -13 56.4209 17.8415   4
   1   5  13 139.789 42.6107   1
   1  -5 -13 74.3448 26.7883   1
  -1  -5  15 30931.1 2152.27   6
   1  -5 -15 29278.4 2162.92   3
  -1  -5  15 31701.8 2150.71   5
   1   5  17 13809.6 978.535   6
  -1  -5  17 14782.4 1014.59   6
   1  -5 -17 12855.6 1018.78   3
   1   5  17 14785.8 988.581   5
  -1  -5  17 14784.3 1012.28   5
   1   5  19 7972.19 628.089   6
  -1  -5  19 10567.0 679.190   6
   1  -5 -19 6731.41 676.781   4
   1   5  19 9729.91 643.906   5
  -1  -5  19 8760.36 662.974   5
   1   5  21 233.001 40.9598   6
  -1  -5  21 183.923 48.6288   6
   1  -5 -21 117.986 47.0902   4
   1   5  21 179.182 40.3566   5
  -1  -5  21 198.143 50.4376   5
  -1   5 -21 188.742 45.3112   2
  -1   5 -21 115.706 40.7943   3
   1  -5 -21 209.702 59.4665   3
  -1  -5  23 196.850 50.7142   6
   1   5  23 166.369 39.6560   6
  -1   5 -23 237.094 50.3765   2
   1   5  23 260.823 47.0519   5
  -1   5 -23 228.344 56.9101   3
   1  -5 -23 182.447 57.1764   3
   1  -5 -25 4266.66 310.495   4
   1  -5 -25 3761.41 333.413   3
  -1   5 -25 4689.01 299.774   2
   1   5  25 3678.74 284.458   6
  -1  -5  25 3134.46 292.691   6
   1  -5 -27 4960.03 473.386   3
   1   5  27 4191.45 431.493   6
  -1   6  22 319.564 50.6719   5
   1   6 -22 204.820 45.4098   2
   1   6 -22 236.583 65.9573   3
   1  -6  22 320.634 65.6853   6
  -1  -6 -20 37.9695 25.8611   4
  -1   6  20 13.3366 13.7719   5
   1   6 -20 7.25209 14.9685   2
   1  -6  20 39.7792 28.9579   6
   1   6 -20-13.3016 19.3874   3
  -1  -6 -18-10.7309 24.6815   4
  -1   6  18-7.17877 16.5118   5
   1   6 -18 16.2095 18.6415   2
   1   6 -18-13.6915 31.4906   3
   1  -6  16 311.914 59.0640   6
  -1  -6 -16 248.316 62.0147   4
   1   6 -16 227.281 56.8937   2
  -1  -6 -16 244.811 55.1850   3
   1   6 -16 204.378 59.2181   3
   1  -6  14 189.114 46.4270   6
  -1   6  14 164.588 33.1039   6
  -1  -6 -14 62.8655 40.3496   4
  -1   6  14 230.949 45.1677   5
  -1  -6 -14 128.524 42.7975   3
   1   6 -14 83.5230 37.3013   3
  -1  -6 -12 78.2497 21.6958   1
   1  -6  12 152.697 39.7155   6
  -1   6  12 82.8560 24.6473   6
   1   6 -12 125.112 50.0800   2
  -1  -6 -12 63.9683 37.9464   4
  -1   6  12 87.0372 31.6713   5
  -1  -6 -12 154.507 41.1289   3
   1   6 -12 206.660 47.1535   3
  -1   6  10 251.035 47.0562   2
   1  -6  10 216.258 34.2329   1
   1  -6  10 247.784 51.7743   6
  -1   6  10 187.266 39.1865   6
   1  -6  10 236.513 45.6225   5
   1   6 -10 256.847 76.0172   2
  -1   6  10 170.328 41.3609   5
  -1  -6 -10 211.993 59.0375   4
  -1  -6 -10 210.460 49.7292   3
   1   6 -10 175.069 41.8503   3
   1   6  -8 147.662 31.5459   1
   1  -6   8 214.676 50.3338   6
   1  -6   8 224.049 44.9677   5
   1   6  -8 161.990 70.0623   2
  -1   6   8 162.697 37.9895   5
  -1  -6  -8 129.380 46.7562   4
  -1  -6  -8 161.504 44.8428   3
   1   6  -8 177.488 40.0421   3
   1   6  -6 38.4890 19.4185   1
   1  -6   6 328.509 63.7405   6
  -1   6   6 417.240 64.9608   6
   1   6  -6 128.907 63.9561   2
   1   6  -6 289.087 39.2034   4
   1   6  -6 269.182 44.9764   3
  -1   6   4 97.7023 31.9175   6
  -1  -6  -4 98.0663 32.5628   5
   1   6  -4 78.6188 49.8909   2
  -1   6   4 50.3828 25.8127   5
   1  -6   4 119.615 41.4583   6
   1   6  -4 105.265 29.1326   3
  -1  -6  -2 19.3280 22.9113   4
  -1   6   2 125.788 33.4512   5
   1   6  -2 127.258 56.9513   2
  -1  -6  -2 55.4141 28.7490   5
   1   6  -2 83.5582 26.8388   3
  -1  -6   0 788.608 105.044   4
  -1   6   0 857.829 101.324   4
  -1  -6   0 714.679 98.7239   5
   1   6   2 47.4711 29.5399   2
  -1  -6   2 71.9869 28.7496   5
   1   6   2 34.8893 25.6559   6
  -1   6  -2 92.9643 30.5624   4
   1   6   2 80.3392 28.6780   3
  -1   6  -2 7.73418 18.1861   3
   1   6   4 109.742 37.4877   2
   1   6   4 79.1180 29.2877   6
  -1  -6   4 107.020 34.8540   5
  -1   6  -4 49.5273 22.9512   4
   1  -6  -4 140.258 45.4273   3
  -1  -6   4 126.818 42.5747   6
  -1  -6   6 339.796 34.2537   1
  -1  -6   6 387.971 75.5555   6
  -1  -6   6 344.634 65.2701   5
   1   6   6 321.075 63.5667   6
  -1   6  -6 346.865 52.9455   4
   1  -6  -6 566.875 89.8325   3
  -1   6  -6 378.827 56.9434   3
  -1  -6   8 212.615 30.8492   1
  -1   6  -8 99.8615 18.8186   1
   1   6   8 157.754 41.4073   6
  -1  -6   8 187.641 46.6851   5
  -1  -6   8 201.047 49.6186   6
   1   6   8 153.339 40.1846   2
  -1   6  -8 213.686 37.4597   4
  -1   6  -8 121.464 30.3986   3
  -1  -6  10 223.330 51.0850   6
  -1  -6  10 200.040 45.8978   5
  -1   6 -10 219.347 34.5863   1
  -1  -6  10 192.591 36.4000   1
   1  -6 -10 270.424 63.4858   4
  -1   6 -10 246.608 40.7744   4
   1  -6 -10 198.026 51.3928   3
  -1   6 -10 229.334 41.7361   3
  -1  -6  12 138.676 38.9142   5
   1   6  12 81.1009 26.9965   6
  -1  -6  12 112.928 35.6022   6
   1   6  12 158.627 39.3571   5
   1  -6 -12 135.011 47.9718   4
   1  -6 -12 110.986 42.3468   3
  -1   6 -12 126.680 29.4255   3
   1   6  14 154.858 35.2855   6
  -1  -6  14 123.294 37.6228   6
   1  -6 -14 117.720 41.9274   3
  -1   6 -14 172.289 36.2105   3
   1   6  14 218.065 43.7552   5
   1  -6 -14 163.239 55.9601   4
  -1  -6  16 148.586 43.8826   5
  -1  -6  16 233.639 50.3360   6
   1   6  16 262.219 41.4064   6
   1   6  16 309.000 48.0777   5
   1  -6 -16 187.254 55.4119   4
   1  -6 -16 242.024 55.1718   3
  -1   6 -16 202.936 40.4489   3
   1   6  18 27.5887 18.8494   5
   1   6  18-4.54161 11.4853   6
   1  -6 -18 29.0558 22.2979   3
  -1   6 -18 18.1119 15.2432   3
   1   6  20 11.2956 14.2574   5
   1  -6 -20 10.8606 19.3693   4
   1   6  20 26.6155 15.8307   6
  -1  -6  20-8.43910 15.0610   6
  -1   6 -20 28.1480 19.1710   2
  -1   6 -20 6.93508 14.2943   3
   1  -6 -20-10.0328 14.6212   3
   1  -6 -22 306.630 62.3701   4
   1   6  22 221.733 42.3230   5
  -1   6 -22 277.255 51.4496   2
  -1   6 -22 193.069 47.4536   3
  -1  -6  22 328.782 58.8539   6
   1   6  22 253.073 41.5855   6
   1  -6 -24 22.2179 23.1561   3
   1   6  24 62.6821 21.9382   6
   1   7 -21 203.626 52.3647   3
   1   7 -19 1840.92 260.292   3
   1  -7  19 3918.02 276.944   6
  -1   7  17 3722.23 358.647   5
  -1  -7 -17 3525.67 377.992   4
   1   7 -17 5907.97 392.689   2
   1   7 -17 5152.71 407.379   3
   1  -7  17 6232.44 389.837   6
  -1   7  15 13267.7 930.212   5
  -1  -7 -15 9175.35 945.095   4
   1   7 -15 17057.4 978.097   2
   1   7 -15 12848.5 961.139   3
   1  -7  15 13573.7 940.063   6
   1   7 -13 119.365 46.3429   2
   1  -7  13 81.7959 29.2625   6
   1   7 -13 101.982 37.5863   3
  -1  -7 -13 73.9949 34.9210   4
  -1   7  13 89.3218 26.6940   5
   1   7 -11 120.203 54.1504   2
  -1   7  11 136.709 33.6184   5
  -1  -7 -11 124.243 44.6546   4
   1  -7  11 101.891 34.2183   6
   1   7 -11 104.398 33.7971   3
  -1   7   9 3885.59 303.998   5
   1   7  -9 4509.28 412.533   2
  -1  -7  -9 3781.83 334.211   4
   1   7  -9 3543.64 304.429   3
  -1   7   9 3779.39 307.991   6
   1  -7   9 4286.90 328.092   6
  -1   7   7 2170.91 188.700   5
   1   7  -7 2304.47 275.619   2
  -1   7   7 2124.97 197.955   2
  -1  -7  -7 2013.83 211.038   4
   1   7  -7 2333.51 190.978   3
  -1   7   7 2201.69 200.989   6
  -1   7   5 32620.7 2359.08   5
   1   7  -5 41376.5 2502.56   2
  -1  -7  -5 30846.5 2386.43   4
  -1   7   5 35020.7 2378.11   6
   1  -7   5 37980.9 2396.99   6
   1   7  -5 33718.2 2356.30   3
   1  -7   3 168.591 43.4576   6
  -1  -7  -3 116.375 34.0815   5
  -1   7   3 155.347 33.1374   5
  -1  -7  -3 97.4898 36.0902   4
  -1   7   3 40.8737 23.3869   4
   1   7  -3 90.7287 27.4743   3
  -1   7   1 978.159 102.118   5
  -1  -7  -1 838.638 103.157   5
   1   7  -1 1163.58 142.160   2
  -1   7   1 960.563 105.535   4
   1   7  -1 753.745 90.8599   3
  -1   7   1 1124.32 118.039   3
  -1  -7   1 1016.47 112.227   5
  -1   7  -1 1067.55 107.535   5
   1   7   1 1110.56 126.968   2
   1   7   1 824.374 109.048   6
  -1   7  -1 1149.85 117.154   3
   1   7   1 753.329 96.0384   3
   1   7   3 94.0650 30.0827   6
  -1  -7   3 104.079 32.8417   5
  -1   7  -3 150.628 35.3620   4
   1   7   3 122.800 30.2804   3
  -1   7  -3 101.428 30.1693   3
  -1  -7   5 35256.7 2301.45   5
   1   7   5 28457.0 2288.00   2
  -1   7  -5 30857.6 2280.91   4
  -1  -7   5 39590.7 2334.12   6
   1   7   5 34308.6 2291.49   3
  -1   7  -5 34038.7 2289.42   3
   1   7   7 2572.03 211.482   6
   1   7   7 1895.49 192.625   2
   1  -7  -7 2296.67 219.633   3
  -1   7  -7 2053.69 188.208   3
  -1  -7   7 2529.28 207.623   5
   1   7   9 3804.76 306.273   6
  -1  -7   9 3965.37 321.755   6
  -1  -7   9 3910.29 311.695   5
   1  -7  -9 3795.51 324.489   3
  -1   7  -9 3634.12 293.711   3
  -1  -7  11 48.3282 25.6848   6
   1   7  11 97.0655 30.0705   5
   1  -7 -11 52.9712 26.4886   3
  -1   7 -11 104.899 26.7478   3
   1   7  11 131.428 32.5794   6
  -1  -7  11 98.8524 31.4864   5
   1   7  13 107.629 26.3646   6
  -1  -7  13 83.9330 32.7912   5
   1  -7 -13 77.3678 34.6535   3
  -1  -7  13 107.269 31.9672   6
   1   7  13 42.4038 20.3599   5
   1   7  15 15897.4 1021.18   5
  -1   7 -15 15805.2 1043.84   2
   1  -7 -15 13253.7 1054.14   4
  -1  -7  15 13643.7 1030.68   6
   1  -7 -15 12701.9 1035.84   3
   1   7  17 6481.39 422.518   5
   1  -7 -17 4947.45 448.493   4
  -1   7 -17 5463.50 430.225   2
   1  -7 -17 5429.45 440.675   3
   1   7  17 4791.13 405.020   6
  -1  -7  17 6561.31 438.851   6
   1  -7 -19 3542.83 289.715   3
   1   7  19 3164.27 250.540   6
   1  -7 -21 213.579 54.2786   3
   1  -8  14 161.278 35.8559   6
  -1   8  14 76.9450 24.1193   5
   1   8 -12 38.0255 29.2438   2
   1  -8  12 33.9351 18.6136   6
  -1  -8 -12 43.9458 24.0297   4
  -1   8  12 30.2814 14.8630   5
   1   8 -10 203.569 67.0040   2
   1  -8  10 106.803 34.7224   6
  -1   8  10 143.159 32.5423   5
  -1  -8 -10 110.780 36.1731   4
   1   8  -8 105.121 55.0239   2
   1  -8   8 232.674 46.8068   6
  -1   8   8 135.353 31.5416   5
  -1  -8  -8 107.528 36.5426   4
  -1   8   6 127.572 34.1909   4
   1  -8   6 164.420 40.6130   6
  -1   8   4 90.2752 29.1036   6
   1   8  -4 98.7448 48.2138   2
  -1   8   4 24.9788 14.8321   5
  -1   8   4 46.8740 23.0346   3
  -1   8   4 23.2773 18.0893   2
  -1   8   2 79.4040 27.7367   3
  -1   8   2 29.2087 20.5680   6
   1   8  -2 133.396 48.8001   2
  -1   8   2 52.9925 21.0735   5
  -1   8   2 120.212 32.3201   4
  -1   8   2 96.3257 39.9851   2
  -1   8   0 428.902 60.2247   3
  -1   8   0 315.730 57.5969   6
   1   8   0 385.895 63.0016   6
  -1   8   0 299.243 54.2475   5
  -1   8   0 408.298 59.3537   4
  -1   8   0 454.714 84.6299   2
  -1   8  -2 101.610 47.5071   2
   1   8   2 57.8767 24.1131   6
  -1  -8   2 89.6618 27.5433   5
   1   8   2 73.5412 28.7883   2
  -1  -8   4 69.2462 23.2671   5
   1   8   4 56.0460 25.2196   6
  -1   8  -4 15.9455 23.4716   2
  -1   8  -4 46.4090 20.8540   3
   1   8   4 45.9770 22.6930   2
  -1   8  -6 168.083 32.3152   3
   1   8   6 140.534 35.4148   6
  -1  -8   6 163.986 36.4267   5
  -1   8  -6 153.446 64.0533   2
  -1  -8   8 105.901 33.7461   5
   1   8   8 162.765 36.1149   6
  -1  -8   8 158.909 41.8100   6
   1   8   8 196.727 36.6418   5
  -1   8  -8 132.684 50.3363   2
  -1   8  -8 133.461 29.9441   3
   1   8  10 161.895 35.0583   6
  -1  -8  10 85.6127 29.5602   6
   1   8  10 168.585 33.2907   5
  -1   8 -10 167.356 32.3006   3
  -1  -8  12 6.70014 12.0446   6
   1   8  12 17.8948 12.2805   5
   1  -8 -12 37.7239 22.0087   3
  -1   8 -12 30.3823 14.8939   3
   1   8  12 28.4547 13.8906   6
   1  -8 -14 176.526 39.8807   3
   1   8  14 135.241 29.6157   6
  -1   8 -14 153.746 31.3075   3
  -1   9   7 668.032 80.7759   5
  -1   9   5 12906.5 925.662   4
   1   9  -3 92.7747 36.2540   2
   1   9  -1 424.070 66.8219   2
  -1   9  -1 558.455 84.2665   2
   1   9   1 521.148 71.8910   6
  -1   9  -3 30.7645 23.8597   2
  -1   9  -3 57.1522 18.4435   3
   1   9   5 11780.0 815.615   6
  -1   9  -5 11018.7 797.701   3
  -1   9  -7 839.885 84.7705   3
   2   0   0 883978. 60562.9   1
  -2   0   0 951053. 60571.3   1
   2   0   0 885527. 60488.4   6
  -2   0   0 859041. 60486.0   6
  -2   0   0 864962. 60503.0   5
   2   0   0 861332. 60482.6   5
   2   0   0 885385. 60519.7   2
  -2   0   0 921253. 60511.3   4
   2   0   0 917893. 60501.4   4
   2   0   0 894459. 60509.9   3
  -2   0   0 906204. 60499.4   3
   2   0   0 937941. 60568.0   1
  -2   0  -2 1915.15 230.474   1
  -2   0   2 1848.78 236.891   1
   2   0   2 2080.22 230.578   1
  -2   0   2 2191.37 234.998   1
  -2   0  -2 2239.98 230.274   1
   2   0  -2 2396.01 252.428   1
   2   0  -2 1741.67 182.044   6
   2   0   2 1947.63 179.814   6
   2   0  -2 1864.19 182.329   5
   2   0   2 1779.21 179.302   5
  -2   0   2 1639.23 193.761   5
   2   0  -2 2285.50 226.799   2
  -2   0   2 2036.66 203.552   4
   2   0  -2 1463.29 197.192   3
  -2   0  -2 1799.70 189.391   3
   2   0  -2 1857.89 187.342   4
  -2   0   2 1793.62 197.017   3
   2   0   2 1879.38 201.856   2
  -2   0   4 3693.93 361.610   1
   2   0   4 3596.20 324.898   1
  -2   0  -4 3085.64 332.361   1
  -2   0   4 3669.19 348.106   1
  -2   0  -4 3072.54 307.860   1
   2   0   4 3715.11 333.201   1
  -2   0   4 3280.87 273.644   6
   2   0  -4 3380.89 264.799   6
   2   0   4 3351.96 287.726   6
  -2   0   4 2924.66 295.695   5
  -2   0  -4 2876.08 268.579   5
   2   0   4 3337.26 272.939   5
   2   0  -4 3550.53 329.693   2
  -2   0  -4 3300.65 296.212   4
  -2   0   4 3303.74 298.052   4
  -2   0   4 2747.18 291.593   3
   2   0  -4 3525.15 288.742   4
   2   0  -4 3355.65 328.212   3
  -2   0  -4 3562.91 284.811   3
   2   0   4 3244.76 292.727   2
   2   0   6 25800.9 1703.10   1
   2   0  -6 26627.3 1691.56   1
   2   0  -6 25059.5 1742.55   1
  -2   0   6 21290.4 1690.21   1
   2   0   6 24378.4 1692.58   1
  -2   0  -6 21559.5 1663.45   1
   2   0  -6 25713.1 1623.42   6
  -2   0   6 22070.5 1630.12   6
   2   0   6 23503.2 1653.37   6
   2   0   6 21658.6 1623.83   5
  -2   0   6 24665.4 1672.28   5
   2   0  -6 27074.4 1710.83   2
  -2   0  -6 22684.1 1655.23   4
  -2   0   6 23366.0 1656.17   4
  -2   0   6 21063.0 1642.24   4
   2   0  -6 21470.3 1693.87   3
  -2   0  -6 23958.0 1637.66   3
   2   0   6 23983.1 1654.01   2
   2   0   6 20858.2 1634.79   3
  -2   0  -8 8737.75 669.668   1
  -2   0   8 8849.87 702.188   1
  -2   0   8 8229.37 658.874   1
   2   0  -8 8833.73 644.851   1
   2   0   8 8816.90 652.847   1
   2   0  -8 9459.38 701.961   1
   2   0   8 8120.44 652.068   1
  -2   0  -8 8971.93 648.982   1
   2   0   8 7984.81 635.093   6
  -2   0   8 7167.50 594.116   6
   2   0  -8 7456.03 583.825   6
   2   0   8 7756.02 594.147   5
  -2   0   8 8567.73 648.621   5
   2   0  -8 9779.85 681.913   2
  -2   0  -8 8384.26 629.071   4
   2   0  -8 7505.33 669.189   3
  -2   0   8 6529.97 604.049   4
   2   0   8 8763.60 620.001   2
  -2   0 -10 315060. 21032.0   1
  -2   0  10 329954. 21028.4   1
   2   0 -10 328911. 20997.3   1
  -2   0  10 299869. 21055.5   1
   2   0 -10 287075. 21050.4   1
   2   0  10 316703. 21003.1   1
   2   0  10 299043. 21004.0   1
  -2   0 -10 332959. 21001.7   1
  -2   0  10 317073. 20964.8   6
   2   0  10 301546. 21004.9   6
  -2   0  10 285847. 21006.6   5
   2   0  10 298031. 20946.5   5
   2   0 -10 316158. 21032.4   2
  -2   0 -10 301729. 20986.8   4
   2   0 -10 292163. 21058.2   3
   2   0  10 311992. 20971.7   2
   2   0 -12 38097.7 2803.66   1
  -2   0  12 41238.5 2773.48   1
   2   0 -12 39672.1 2735.31   1
  -2   0 -12 41526.7 2786.54   1
  -2   0  12 38391.7 2793.95   1
   2   0  12 42584.7 2754.04   1
  -2   0 -12 41864.5 2753.31   1
   2   0  12 37765.1 2745.82   1
  -2   0  12 44174.0 2729.32   6
  -2   0  12 35802.6 2741.45   5
   2   0  12 36010.0 2686.55   5
   2   0 -12 35236.8 2759.18   2
  -2   0 -12 39802.5 2789.24   3
   2   0 -12 35495.8 2796.76   3
   2   0  12 39612.0 2709.87   2
  -2   0  14 29452.7 2031.41   1
   2   0 -14 33577.2 1994.41   1
  -2   0  14 38120.5 2062.37   1
   2   0  14 33507.5 1997.77   1
  -2   0 -14 31781.7 2001.08   1
  -2   0  14 33012.1 1980.99   6
   2   0  14 19812.2 1958.38   6
  -2   0  14 19755.5 1950.79   5
   2   0  14 26870.5 1929.38   5
   2   0 -14 21882.2 1976.12   2
  -2   0 -14 31117.0 1991.20   4
  -2   0 -14 24418.2 2026.32   3
   2   0 -14 25426.8 2035.75   3
   2   0  14 29384.6 1944.55   2
  -2   0 -16 4745.41 403.032   1
   2   0 -16 4635.00 461.773   1
  -2   0  16 4578.93 421.424   1
  -2   0 -16 5518.36 466.330   1
   2   0 -16 5755.45 410.754   1
  -2   0  16 5290.26 439.236   1
   2   0  16 4366.63 380.747   1
   2   0  16 4536.19 397.917   1
   2   0  16 4497.96 371.459   6
   2   0  16 2835.57 320.575   5
  -2   0  16 4181.59 367.184   5
  -2   0 -16 3951.00 379.669   4
   2   0 -16 3052.29 392.225   3
  -2   0 -16 3420.09 408.109   3
   2   0  16 4457.84 345.300   2
  -2   0  18 252.782 83.3542   1
  -2   0 -18 275.755 94.4867   1
   2   0 -18 217.582 68.0903   1
   2   0  18 263.062 77.2710   1
   2   0  18 355.634 89.5103   1
  -2   0 -18 283.803 86.8205   1
   2   0 -18 235.997 90.5963   1
  -2   0  18 507.462 102.909   1
  -2   0  18 198.629 59.8384   6
   2   0  18 440.327 72.0458   6
   2   0  18 404.098 58.6753   5
   2   0 -18 665.410 102.266   2
   2   0  18 310.566 66.3752   2
  -2   0  18 331.885 68.3411   5
   2   0 -18 282.809 81.4982   4
  -2   0 -18 208.409 68.0604   4
  -2   0 -18 304.300 92.6495   3
   2   0 -18 402.350 105.041   3
  -2   0 -20 23636.5 2169.41   1
  -2   0 -20 26175.6 2139.68   1
  -2   0  20 23095.5 2109.48   1
  -2   0  20 19634.2 2106.35   1
   2   0  20 22256.0 2101.82   1
   2   0 -20 25387.2 2120.05   1
  -2   0  20 32068.0 2103.94   6
   2   0  20 34772.4 2082.14   6
   2   0  20 33610.2 2056.57   5
   2   0 -20 39498.6 2121.24   2
   2   0 -20 30338.8 2125.54   4
  -2   0 -20 28704.1 2116.93   4
   2   0 -20 32925.3 2154.72   3
  -2   0 -20 32563.1 2161.85   3
   2   0  20 29780.7 2085.02   2
   2   0  22 26577.3 1941.49   1
  -2   0  22 29854.3 1916.82   6
   2   0  22 25490.0 1882.52   6
  -2   0  22 28284.9 1895.65   5
   2   0  22 25269.6 1864.06   5
   2   0 -22 31650.0 1912.92   2
   2   0 -22 27681.1 1933.60   4
   2   0 -22 26626.5 1947.14   3
  -2   0 -22 26899.1 1941.72   3
  -2   0  22 26522.5 1932.29   1
   2   0 -22 24197.0 1977.57   1
   2   0  22 26858.0 1936.28   1
  -2   0 -22 24052.5 1958.58   1
   2   0 -22 27926.3 1942.20   1
  -2   0 -22 28358.7 2014.41   1
  -2   0  24 11705.3 749.085   6
   2   0  24 9422.01 712.018   6
  -2   0  24 10267.0 723.807   5
   2   0  24 9051.35 699.730   5
  -2   0 -24 9682.80 751.624   4
  -2   0  24 10023.5 757.257   1
   2   0 -24 10377.8 771.654   3
  -2   0 -24 8790.77 751.578   3
   2   0 -24 10881.8 735.127   2
  -2   0  26 90.1293 28.2806   5
   2   0  26 90.6973 25.4486   5
  -2   0 -26 81.4521 35.3418   4
   2   0 -26 154.199 47.0932   3
  -2   0 -26 166.436 51.6615   3
   2   0  26 53.1220 21.9930   6
  -2   0 -28 788.312 97.9832   4
  -2   0  28 640.034 77.7034   5
  -2   0 -28 596.794 93.3564   3
   2   0 -28 722.161 102.890   3
  -2   0  28 865.971 97.8695   6
   2   0  30 2851.83 235.835   6
  -2   0  30 2858.26 249.653   6
  -2   0  30 3265.20 240.949   5
  -2   0 -30 2966.71 259.924   4
  -2  -1 -31-7.30907 21.2641   4
  -2  -1 -31 7.70873 13.7336   3
  -2   1  29 4.71522 10.8485   5
  -2  -1 -29 17.1851 17.6785   3
   2   1 -29-7.85183 19.7847   3
   2  -1  29 4.74046 11.9469   6
  -2   1  27 5.08799 12.9069   5
  -2  -1 -27 42.5245 23.1937   4
   2  -1  27 20.5828 15.0454   6
  -2   1  27 32.4846 24.1413   6
   2   1 -27 35.4417 22.3744   3
  -2  -1 -27 38.1988 24.1074   3
  -2  -1 -25 36.2164 24.6867   4
  -2   1  25 44.9258 20.0675   5
   2   1 -25 23.5254 19.8161   2
   2  -1  25 11.0842 17.1693   6
  -2   1  25 6.97186 17.6317   6
   2   1 -25 10.0884 18.0377   3
  -2  -1 -25 10.6658 15.5895   3
   2  -1  23 270.132 49.4718   6
  -2   1  23 287.016 47.8025   5
   2  -1  23 279.499 44.9292   5
  -2  -1 -23 303.377 67.3616   4
   2  -1  23 254.554 61.8712   1
   2   1 -23 303.077 71.1487   1
   2   1 -23 161.167 51.9769   3
  -2  -1 -23 179.390 56.5075   3
  -2   1  21 8.09342 16.6507   6
   2  -1  21-20.8233 18.8904   6
   2   1 -21 19.6394 26.7238   2
   2  -1  21 16.6341 38.2588   1
   2   1 -21-24.8157 25.5258   1
  -2   1  21-11.5209 20.5261   1
  -2  -1 -21 11.4041 20.3181   4
   2  -1  21 15.3190 15.7581   5
  -2   1  21-6.45828 14.8552   5
  -2  -1 -21-25.0752 36.4759   1
   2  -1  21-11.6163 23.8975   1
   2   1 -21 13.3861 23.8490   1
  -2  -1 -21-13.2660 27.2911   3
   2   1 -21-13.2139 23.5421   3
   2  -1  19 70.5910 30.5116   6
  -2   1  19 69.1451 32.3605   6
   2  -1  19 22.9538 26.7680   2
   2   1 -19 90.1353 40.3905   2
   2  -1  19 51.5946 39.8043   1
  -2   1  19 14.0594 29.2619   1
  -2  -1 -19 47.8255 36.9342   1
   2   1 -19 52.5777 47.0455   1
  -2  -1 -19 76.8235 39.7587   4
   2  -1  19 76.1459 24.8907   5
  -2   1  19 77.4115 48.9617   1
   2   1 -19 112.649 46.0164   1
   2  -1  19 54.9997 37.6816   1
  -2  -1 -19 49.9874 63.1283   1
  -2  -1 -19 30.7197 31.9087   3
  -2   1  17 182.141 49.9639   6
   2   1 -17 197.910 63.8956   2
   2  -1  17 274.963 60.1365   2
   2  -1  17 134.940 59.3808   1
  -2   1  17 224.979 63.4271   1
  -2  -1 -17 222.780 64.6705   1
   2   1 -17 182.342 93.9661   1
  -2  -1 -17 265.087 72.5474   4
   2  -1  17 258.238 44.0053   5
  -2   1  17 203.187 49.8987   5
  -2   1  17 56.8668 49.9585   1
   2   1 -17 148.044 55.5832   1
  -2  -1 -17 208.046 83.6605   1
   2  -1  17 172.796 58.2461   1
  -2  -1 -17 248.560 76.7093   3
   2   1 -17 296.795 81.6360   3
  -2   1  15 52.7088 40.4701   1
  -2  -1 -15 82.5972 60.1151   1
   2  -1  15 35.8785 32.6212   1
   2  -1  15 54.0920 36.9722   6
  -2   1  15 9.22652 19.1086   6
   2   1 -15 15.3497 31.6541   2
   2  -1  15 38.3382 31.2535   2
  -2   1  15 31.2767 27.9481   1
   2   1 -15-24.0961 35.1206   1
   2  -1  15 15.6605 17.9447   5
  -2   1  15 38.2786 26.1361   5
  -2  -1 -15 16.5628 24.1939   4
  -2  -1 -15 103.916 52.4100   3
   2   1 -15 39.6319 35.3723   3
  -2  -1 -13 2058.50 210.657   1
  -2  -1 -13 1865.93 236.159   1
   2   1 -13 2016.83 204.097   1
  -2   1  13 1915.66 228.651   1
   2  -1  13 2004.77 209.103   1
  -2   1  13 1946.79 228.589   1
   2  -1  13 2156.85 229.699   1
  -2   1  13 1545.63 180.020   6
   2  -1  13 2243.00 230.683   6
   2  -1  13 2299.20 174.202   5
   2  -1  13 1814.27 163.517   5
   2   1 -13 1553.45 225.997   2
  -2  -1 -13 1441.68 207.975   4
   2   1 -13 1449.98 232.161   3
  -2  -1 -13 2662.89 306.219   3
   2  -1  13 1916.06 196.338   2
   2   1 -11 105.558 41.2276   1
   2  -1  11 58.6498 36.8705   1
  -2  -1 -11 95.9620 47.0568   1
  -2   1  11 162.191 55.1312   1
   2   1 -11 240.008 82.5886   1
  -2   1  11 98.8000 51.2949   1
   2  -1  11 169.640 60.3629   1
  -2  -1 -11 66.9796 35.1554   1
   2  -1  11 172.306 58.5152   6
   2  -1  11 72.3902 21.4472   5
   2  -1  11 94.1609 42.2660   2
  -2   1  11 61.2887 42.4018   5
  -2  -1 -11 188.688 67.0534   4
   2   1 -11 22.4915 46.7986   3
  -2  -1 -11 201.869 94.0644   3
  -2  -1  -9 244.925 74.2548   1
   2  -1   9 180.816 54.8626   1
   2   1  -9 221.340 58.4591   1
  -2   1   9 435.046 92.7442   1
   2  -1   9 515.519 95.2354   1
   2   1  -9 334.168 89.2468   1
  -2  -1  -9 253.146 60.0275   1
   2  -1   9 376.868 97.2882   6
  -2   1   9 238.786 42.8294   6
   2  -1   9 295.221 46.2688   5
  -2  -1  -9 144.544 47.8122   5
   2   1  -9 251.580 81.5302   2
  -2  -1  -9 382.928 68.3429   2
  -2   1   9 143.162 56.3456   5
  -2  -1  -9 287.199 75.9056   4
  -2  -1  -9 414.907 132.479   3
  -2  -1  -7 321.994 78.9628   1
  -2   1   7 293.337 70.3561   1
  -2   1   7 198.495 67.4111   1
  -2  -1  -7 272.198 65.2735   1
   2   1  -7 247.244 81.9010   1
   2  -1   7 327.484 76.9071   1
  -2   1   7 174.107 31.0025   6
   2  -1   7 207.860 76.4555   6
   2  -1   7 212.143 27.7560   5
  -2  -1  -7 170.381 49.1335   5
   2   1  -7 336.183 98.9820   2
  -2  -1  -7 225.855 54.0299   2
   2  -1   7 265.494 62.4576   2
   2  -1   7 183.985 27.0384   5
  -2   1   7 202.352 61.2840   5
  -2  -1  -7 201.197 63.3165   4
   2   1  -7 213.720 70.0024   3
  -2  -1  -7 57.3696 60.6975   3
  -2   1   5 1270.14 166.856   1
   2   1  -5 1000.59 138.218   1
   2  -1   5 1065.51 139.850   1
  -2  -1  -5 871.170 146.226   1
  -2   1   5 1482.26 173.275   1
   2   1  -5 792.419 151.600   1
  -2  -1  -5 1046.22 128.916   1
   2  -1   5 1149.76 151.076   1
   2  -1   5 1460.91 228.427   6
   2  -1   5 755.653 72.5429   5
  -2  -1  -5 931.918 117.172   5
  -2   1   5 746.184 115.630   5
  -2  -1  -5 939.401 120.594   2
   2   1  -5 1155.57 164.351   2
  -2  -1  -5 1040.41 141.372   4
  -2  -1  -5 1053.57 146.349   3
  -2   1   5 752.780 117.191   4
   2   1  -5 819.179 93.4871   4
   2  -1   5 988.117 126.437   2
   2   1  -5 750.507 122.603   3
   2   1  -3 3300.46 302.670   1
  -2  -1  -3 2648.96 313.748   1
   2   1  -3 3826.31 356.681   1
  -2   1   3 3210.35 312.969   1
  -2  -1  -3 3005.96 291.603   1
   2  -1   3 2673.38 297.198   1
   2   1  -3 2686.60 265.029   6
   2  -1   3 3856.87 395.331   6
  -2  -1  -3 2469.12 275.317   5
  -2   1   3 3213.28 273.759   5
   2  -1   3 3229.04 238.495   5
   2   1  -3 3077.32 315.214   2
  -2  -1  -3 3826.05 302.449   4
   2   1  -3 3543.43 264.463   4
  -2  -1  -3 2927.25 238.363   3
  -2  -1  -3 3119.37 233.070   3
   2   1  -3 2795.56 274.485   3
  -2   1   3 3374.50 297.714   4
   2  -1   3 3136.33 286.441   2
  -2   1   1 915.507 131.650   1
  -2  -1  -1 774.884 121.993   1
  -2  -1  -1 803.230 138.799   1
   2   1  -1 751.558 134.208   1
   2  -1   1 692.312 118.318   1
  -2   1   1 745.995 121.917   1
   2   1  -1 830.750 129.527   1
  -2   1   1 668.832 67.7683   6
   2   1  -1 649.060 98.5359   6
  -2  -1  -1 578.591 104.592   5
   2  -1   1 693.932 84.3000   5
   2   1  -1 800.624 124.145   2
   2   1  -1 630.126 84.0646   4
  -2  -1  -1 543.388 91.7728   4
  -2  -1  -1 501.031 63.6485   3
   2  -1   1 556.684 110.721   3
   2   1  -1 655.716 84.0611   3
   2  -1   1 750.287 112.176   1
   2  -1  -1 688.111 118.425   1
  -2  -1   1 886.792 128.384   1
  -2   1  -1 743.002 122.632   1
   2   1   1 817.235 127.089   1
  -2   1  -1 805.604 121.953   1
  -2   1  -1 612.382 70.9761   6
   2  -1  -1 674.374 73.9528   6
  -2  -1   1 542.735 103.930   5
  -2   1  -1 527.749 76.8937   5
   2   1   1 725.612 118.986   6
   2  -1  -1 598.495 96.9281   2
   2   1   1 776.002 114.245   2
  -2  -1   1 514.525 82.1495   4
  -2   1  -1 570.901 103.719   4
   2  -1  -1 705.763 122.346   3
  -2  -1   1 736.420 94.7098   3
   2   1   1 621.514 67.4602   3
  -2  -1   1 968.755 150.271   1
   2   1   1 481.914 108.969   1
   2  -1  -3 3362.48 330.627   1
   2  -1  -3 3298.71 303.122   1
  -2  -1   3 3289.64 333.913   1
   2   1   3 3044.54 304.469   1
  -2  -1   3 3628.07 325.561   1
  -2   1  -3 2704.34 288.200   1
   2   1   3 3499.52 313.261   1
   2   1   3 3175.53 308.170   6
  -2  -1   3 3263.15 298.485   6
  -2   1  -3 3217.20 270.343   6
  -2   1  -3 2809.29 240.883   5
  -2  -1   3 3054.25 303.563   5
   2   1   3 3075.94 291.648   2
  -2   1  -3 3519.36 306.239   4
  -2  -1   3 4029.45 369.373   3
   2  -1  -3 2965.54 324.048   3
   2  -1  -3 3355.12 292.183   2
  -2  -1   5 1284.13 182.234   1
   2  -1  -5 1012.00 135.971   1
   2   1   5 1011.60 143.790   1
  -2   1  -5 955.235 142.163   1
  -2   1  -5 1185.05 138.282   1
   2  -1  -5 988.980 159.392   1
   2   1   5 934.373 124.067   6
  -2  -1   5 1013.44 137.622   5
  -2   1  -5 753.065 74.5433   5
  -2   1  -5 812.852 113.674   4
  -2  -1   5 939.246 98.5904   4
   2  -1  -5 1109.06 159.370   3
   2   1   5 866.098 91.3730   3
   2   1   5 937.456 117.718   2
  -2  -1   5 1268.68 219.844   3
  -2   1  -5 944.727 123.783   3
   2  -1  -5 1164.18 133.714   2
   2  -1  -7 228.500 59.9903   1
  -2   1  -7 168.791 63.6572   1
   2   1   7 254.895 69.6730   1
  -2  -1   7 269.478 71.9679   1
  -2   1  -7 225.160 60.8419   1
   2  -1  -7 274.566 78.7653   1
   2   1   7 365.490 74.1213   1
  -2  -1   7 239.177 78.5403   1
  -2  -1   7 283.326 60.5223   6
   2   1   7 299.628 63.5632   6
   2  -1  -7 241.776 38.7007   6
  -2  -1   7 284.026 66.9274   5
   2   1   7 218.255 51.7829   2
  -2  -1   7 190.248 42.8776   4
  -2  -1   7 260.430 44.9204   4
  -2   1  -7 217.139 51.2126   4
   2   1   7 246.333 41.8112   3
  -2   1  -7 259.266 56.4551   3
   2  -1  -7 225.184 79.4728   3
  -2  -1   9 217.167 54.5587   6
   2   1   9 256.384 51.2033   2
   2  -1  -9 364.827 74.9052   2
  -2  -1   9 263.662 85.4332   1
  -2   1  -9 280.965 66.2993   1
   2  -1  -9 254.701 74.3058   1
  -2  -1   9 279.785 71.6019   5
  -2   1  -9 231.666 53.4371   3
   2  -1  -9 137.990 64.1318   3
   2  -1  -9 272.910 63.1816   1
   2   1   9 392.081 83.2832   1
  -2  -1   9 355.694 77.9611   1
   2   1  11 76.9433 40.3756   1
  -2   1 -11 145.242 52.3689   1
  -2  -1  11 200.432 59.4466   1
   2   1  11 118.844 41.7646   6
  -2  -1  11 67.9877 32.5934   6
   2  -1 -11 65.6305 29.1882   6
   2  -1 -11 154.309 49.4907   2
   2  -1 -11 195.334 68.8109   1
   2   1  11 157.187 47.2204   1
  -2  -1  11 164.212 73.5767   1
  -2   1 -11 50.4838 35.2700   1
  -2  -1  11 217.145 62.9415   5
  -2  -1  11 98.1271 30.1712   4
  -2   1 -11 133.711 41.1077   4
  -2  -1  11 98.3163 27.0005   4
   2  -1 -11 108.096 59.1462   3
  -2   1 -11 122.035 41.7429   3
   2  -1 -13 2264.96 258.233   1
  -2   1 -13 1927.26 219.498   1
  -2   1 -13 2154.48 240.041   1
  -2  -1  13 2145.42 235.183   1
   2  -1 -13 2211.29 216.401   1
  -2  -1  13 2301.86 266.057   1
   2   1  13 2035.38 217.721   1
   2   1  13 1966.19 213.577   1
   2   1  13 1580.19 191.753   6
  -2  -1  13 2042.82 205.399   6
  -2  -1  13 2425.38 236.908   5
   2   1  13 1898.39 185.257   5
   2  -1 -13 2037.53 233.137   4
  -2  -1  13 2019.09 180.158   4
  -2   1 -13 1829.24 190.236   4
   2  -1 -13 1968.66 250.405   3
  -2  -1  13 1979.62 173.129   4
  -2   1 -13 2349.42 220.812   3
   2  -1 -13 1867.27 207.676   2
   2   1  13 1789.46 170.794   2
  -2  -1  15 34.4828 30.8271   1
  -2   1 -15 71.5744 48.7650   1
   2  -1 -15 40.4098 31.0902   1
   2   1  15 38.2394 26.3509   1
  -2  -1  15 35.8666 30.2347   6
   2   1  15 60.6554 32.9852   6
   2   1  15 31.6838 21.8822   2
   2  -1 -15 45.5915 33.2619   2
   2   1  15 67.4184 36.7867   1
  -2  -1  15 40.8764 42.1256   1
   2  -1 -15 20.0899 41.4105   1
   2   1  15 51.7654 30.5373   5
   2  -1 -15-16.2676 23.8067   4
  -2  -1  15 44.8268 30.8492   5
  -2   1 -15 37.3002 28.8926   4
  -2  -1  15 31.5681 21.6957   4
  -2   1 -15 14.7921 26.4817   3
   2  -1 -15-21.2872 43.8688   3
  -2  -1  17 366.618 91.9248   1
  -2   1 -17 112.815 66.2409   1
   2   1  17 143.250 57.5583   1
   2   1  17 136.846 55.0025   6
  -2  -1  17 207.414 61.8819   6
   2  -1 -17 280.070 63.4835   2
   2   1  17 298.615 48.7488   2
  -2  -1  17 426.251 105.691   1
   2  -1 -17 125.554 63.0850   1
   2   1  17 281.707 56.7511   5
   2  -1 -17 274.428 77.8668   4
  -2   1 -17 299.561 68.0661   4
   2  -1 -17 197.479 79.9123   3
  -2   1 -17 227.388 78.1020   3
  -2  -1  19 18.5103 26.9922   1
  -2   1 -19 38.2309 39.3692   1
   2   1  19 32.2879 28.8236   1
  -2  -1  19 27.0222 34.0938   6
   2  -1 -19 17.8384 26.0173   2
   2   1  19 47.7419 21.3478   2
   2   1  19 30.3190 31.2430   1
  -2   1 -19 19.8138 28.8840   1
  -2  -1  19 58.5537 40.1962   1
   2  -1 -19 20.4665 29.8315   1
  -2  -1  19 27.1037 27.9426   5
   2  -1 -19-15.1944 22.1832   4
  -2   1 -19 36.0649 30.3476   4
  -2   1 -19 19.7725 35.2766   3
  -2  -1  21-12.8723 18.7253   6
   2   1  21 9.72084 19.9982   6
   2  -1 -21 7.39915 21.5269   2
  -2   1 -21-19.0663 19.6120   1
   2   1  21 14.4194 25.6895   1
  -2  -1  21 17.5304 25.5010   1
   2  -1 -21 18.8779 38.8355   1
  -2  -1  21 11.8143 21.0486   5
   2  -1 -21-13.6785 34.4634   4
   2   1  21-7.91394 16.2812   5
  -2   1 -21 12.7449 26.2189   4
  -2  -1  21-17.4545 25.3906   1
   2  -1 -21 14.1771 29.1651   1
  -2  -1  23 255.447 62.9313   6
   2   1  23 209.478 48.0837   6
  -2  -1  23 203.606 70.1650   1
  -2   1 -23 321.058 91.6963   1
   2   1  23 203.569 43.5220   5
   2  -1 -23 386.082 77.1361   4
  -2  -1  23 259.813 59.3867   5
  -2   1 -23 231.401 63.0645   4
  -2   1 -23 205.019 62.7349   3
   2  -1 -23 186.960 69.5425   3
  -2   1 -25 9.57562 19.8707   4
  -2  -1  25 34.3688 25.1329   5
   2  -1 -25 21.0675 21.8262   4
   2   1  25 59.3171 23.6765   5
  -2   1 -25 26.5560 27.4394   3
   2  -1 -25 57.7954 39.4073   3
   2   1  25 39.7397 21.7008   6
  -2  -1  25 19.7878 22.9049   6
  -2  -1  27 50.5278 24.7649   5
   2   1  27 33.8416 17.4260   5
   2  -1 -27 9.27391 27.1085   4
  -2   1 -27 25.3880 23.1801   4
  -2   1 -27 33.3758 25.7230   3
   2  -1 -27 24.1976 27.9512   3
   2   1  27 45.8783 22.2274   6
  -2  -1  27 59.5050 30.4033   6
  -2  -1  29 18.4504 15.5122   5
   2   1  29 8.65921 14.1014   5
  -2   1 -29 9.40403 13.6986   3
   2  -1 -29 10.1477 20.8880   3
   2   1  29 10.0590 15.5366   6
  -2  -1  29 7.21081 14.8515   6
  -2  -1  31-6.19844 15.6217   6
  -2  -1  31-5.27499 7.68275   5
  -2  -2 -30 2572.71 228.659   3
  -2   2  30 2226.54 189.846   5
  -2  -2 -30 2539.22 218.276   4
  -2   2  28 549.812 63.4933   5
   2  -2  28 653.012 71.5002   6
   2   2 -28 385.167 73.6394   3
  -2  -2 -28 471.786 85.5219   3
  -2  -2 -28 439.446 76.9980   4
   2   2 -26 97.4148 38.1142   2
   2  -2  26 270.544 45.5144   6
  -2  -2 -26 163.843 51.6574   3
  -2  -2 -26 139.522 45.3650   4
  -2   2  26 229.638 38.8123   5
  -2   2  24 8868.33 647.257   5
  -2  -2 -24 8803.99 677.768   4
   2   2 -24 8404.64 666.864   2
  -2  -2 -24 8603.70 705.090   3
   2  -2  24 9552.44 662.390   6
  -2   2  24 9119.48 655.611   6
  -2   2  22 25614.2 1740.91   5
  -2  -2 -22 24934.8 1776.34   4
  -2  -2 -22 26013.0 1826.40   3
  -2   2  22 24000.9 1743.49   6
   2  -2  20 31430.7 2019.07   1
   2   2 -20 24440.4 2009.82   1
   2  -2  20 38295.8 2026.09   6
  -2   2  20 32721.8 1991.16   6
   2  -2  20 16511.5 1963.90   5
  -2   2  20 33263.0 1990.93   5
  -2  -2 -20 33739.0 2040.14   4
   2   2 -20 26036.8 2023.62   3
  -2  -2 -20 36508.9 2113.64   3
   2  -2  20 29356.5 2038.10   2
   2  -2  18 124.347 61.2956   1
  -2   2  18 109.523 41.6482   1
   2   2 -18 89.2034 75.4797   1
   2  -2  18 165.191 50.6536   6
  -2   2  18 81.9751 29.7330   6
   2  -2  18 111.747 31.0334   5
   2   2 -18 225.279 61.6488   2
  -2   2  18 158.426 39.5738   5
  -2   2  18 131.524 61.8045   1
  -2  -2 -18 115.444 58.8963   1
   2   2 -18 118.376 48.0473   1
   2  -2  18 99.6754 40.5213   1
  -2  -2 -18 194.853 72.8476   3
   2   2 -18 187.421 61.8310   3
   2  -2  16 823.984 134.779   1
   2   2 -16 694.437 162.278   1
  -2   2  16 396.169 95.3896   1
   2  -2  16 878.871 125.161   6
  -2   2  16 897.739 96.3074   6
   2  -2  16 759.269 83.6439   5
  -2   2  16 1036.33 111.927   5
   2  -2  16 681.394 78.7982   5
   2  -2  16 584.512 106.186   2
   2   2 -16 1050.89 148.114   2
  -2  -2 -16 811.620 73.7368   2
  -2  -2 -16 812.129 127.329   4
   2   2 -16 860.084 122.806   1
   2  -2  16 470.669 99.5411   1
  -2  -2 -16 1220.43 177.857   1
  -2  -2 -16 812.444 120.063   1
  -2   2  16 837.124 142.231   1
   2   2 -16 943.027 147.779   3
  -2  -2 -14 37104.0 2412.28   1
   2  -2  14 32965.3 2406.85   1
   2   2 -14 38974.7 2410.37   1
  -2  -2 -14 37627.5 2470.44   1
   2   2 -14 36323.7 2518.32   1
   2  -2  14 33734.2 2440.09   1
   2  -2  14 35399.3 2434.38   6
  -2   2  14 35697.5 2373.90   6
  -2   2  14 38797.6 2408.53   5
   2  -2  14 34936.8 2347.90   5
   2  -2  14 29708.3 2341.44   5
  -2  -2 -14 38313.3 2373.24   2
   2   2 -14 40889.3 2501.27   2
  -2  -2 -14 35753.1 2457.71   4
   2   2 -14 34097.8 2477.74   3
  -2  -2 -14 23310.7 2444.92   3
   2  -2  14 32331.7 2409.69   2
  -2   2  12 35419.1 2751.41   1
  -2   2  12 40058.8 2775.51   1
   2   2 -12 38314.8 2735.17   1
  -2  -2 -12 43084.9 2754.33   1
   2  -2  12 40147.4 2740.33   1
  -2  -2 -12 40556.7 2781.90   1
   2   2 -12 39792.1 2827.84   1
   2  -2  12 40250.5 2771.17   1
  -2   2  12 43701.7 2717.53   6
   2  -2  12 32391.0 2761.92   6
  -2   2  12 49858.2 2777.23   5
   2   2 -12 37006.0 2847.48   2
  -2  -2 -12 35124.8 2723.23   2
  -2  -2 -12 33980.7 2793.78   4
   2   2 -12 40065.3 2848.56   3
  -2  -2 -12 35417.3 2801.61   3
   2  -2  12 39310.7 2749.41   2
  -2   2  10 280938. 18132.1   1
  -2   2  10 272027. 18142.1   1
  -2  -2 -10 275343. 18144.6   1
   2   2 -10 286485. 18183.6   1
   2  -2  10 265616. 18146.1   1
   2  -2  10 240496. 18142.5   6
  -2   2  10 336153. 18164.5   5
  -2  -2 -10 237574. 18110.0   2
   2   2 -10 270481. 18235.3   2
  -2  -2 -10 196386. 18178.4   4
   2   2 -10 305886. 18278.9   3
  -2  -2 -10 290766. 18161.8   3
   2  -2  10 244363. 18123.0   2
   2   2  -8 2386.46 270.236   1
   2  -2   8 2147.66 222.431   1
  -2   2   8 2005.19 227.917   1
  -2   2   8 2149.18 241.490   1
   2   2  -8 2662.53 232.296   1
  -2  -2  -8 2089.89 243.482   1
  -2  -2  -8 2824.62 234.260   1
   2  -2   8 2428.69 247.594   1
   2  -2   8 2303.24 250.100   6
  -2   2   8 3107.70 212.039   6
  -2  -2  -8 2347.33 230.496   5
  -2   2   8 2833.02 277.046   5
  -2  -2  -8 2814.91 257.385   2
   2   2  -8 2927.44 336.477   2
  -2  -2  -8 1933.50 278.903   4
  -2  -2  -8 2225.33 224.650   3
   2   2  -8 2276.45 323.054   3
   2  -2   8 2094.60 237.214   2
  -2   2   6 1392.04 163.960   1
  -2  -2  -6 532.138 128.570   1
   2   2  -6 1590.54 155.166   1
   2   2  -6 1178.52 180.706   1
   2  -2   6 1580.40 156.937   1
  -2  -2  -6 1409.32 146.379   1
  -2   2   6 1444.11 168.713   1
   2  -2   6 1021.47 145.838   1
  -2   2   6 1370.32 104.056   6
  -2   2   6 1103.27 108.166   6
   2  -2   6 1625.58 169.979   6
  -2  -2  -6 1010.28 141.347   5
  -2   2   6 1987.26 211.839   5
  -2  -2  -6 1675.09 239.700   4
  -2  -2  -6 1266.69 121.929   3
   2   2  -6 1295.68 109.811   4
   2   2  -6 1826.95 263.868   3
   2  -2   6 1173.26 156.266   2
  -2  -2  -4 34498.4 2668.67   1
   2   2  -4 40104.2 2706.84   1
   2   2  -4 39975.9 2646.11   1
   2  -2   4 42352.7 2653.02   1
  -2   2   4 45756.5 2676.98   1
   2  -2   4 36785.1 2650.33   1
  -2   2   4 41529.9 2658.68   1
  -2  -2  -4 36393.9 2630.18   1
   2  -2   4 38665.4 2636.37   6
  -2  -2  -4 34654.1 2648.11   5
  -2   2   4 25277.3 2656.65   5
   2   2  -4 41190.8 2752.91   2
  -2  -2  -4 47877.6 2795.11   4
   2   2  -4 37807.8 2597.02   4
   2   2  -4 37664.3 2732.66   3
  -2   2   4 36638.0 2656.42   4
   2  -2   4 35340.7 2653.77   2
  -2  -2  -2 9315.35 769.149   1
   2   2  -2 9083.76 771.077   1
   2   2  -2 9154.11 737.704   1
   2  -2   2 10633.9 741.954   1
   2  -2   2 9814.15 746.320   1
  -2   2   2 9692.73 745.393   1
  -2  -2  -2 8835.61 744.745   1
   2  -2   2 9607.57 719.016   6
  -2   2   2 10816.6 697.091   6
  -2  -2  -2 9861.99 761.054   5
  -2   2   2 10293.4 772.301   5
   2   2  -2 11662.5 808.870   2
  -2  -2  -2 12701.8 873.849   4
   2   2  -2 8572.35 697.407   4
   2   2  -2 11589.2 759.613   3
  -2   2   2 10894.5 765.397   4
   2  -2   2 8711.51 778.884   3
   2  -2   2 8738.57 746.155   2
   2   2   0 819063. 52148.0   1
  -2  -2   0 767308. 52175.3   1
   2  -2   0 793264. 52116.0   1
  -2  -2   0 771383. 52146.0   1
   2  -2   0 766613. 52139.8   1
   2   2   0 746020. 52142.3   1
  -2   2   0 741168. 52119.1   1
  -2   2   0 812808. 52100.1   6
   2  -2   0 765614. 52086.9   6
   2  -2   0 737065. 52080.2   5
  -2   2   0 751377. 52098.6   5
  -2  -2   0 790527. 52147.6   5
   2   2   0 759417. 52150.1   2
   2  -2   0 804868. 52177.4   3
  -2   2   0 765306. 52134.1   4
   2  -2   0 749366. 52122.9   2
  -2   2  -2 10511.0 732.275   1
   2  -2  -2 8868.44 719.405   1
   2  -2  -2 7583.08 697.152   1
  -2  -2   2 9404.58 754.113   1
   2   2   2 8267.95 727.400   1
  -2   2  -2 10345.3 712.363   1
   2   2   2 10210.6 732.846   1
  -2  -2   2 9423.58 725.831   1
   2  -2  -2 9395.21 664.819   6
  -2   2  -2 10687.2 738.473   6
   2   2   2 9330.58 751.371   6
  -2  -2   2 8836.61 736.050   6
  -2   2  -2 9026.98 662.618   5
  -2   2  -2 9548.95 725.418   4
  -2  -2   2 11449.6 777.705   4
   2  -2  -2 9880.35 770.938   3
   2  -2  -2 9779.22 720.320   2
  -2  -2   2 9460.85 664.338   3
   2  -2  -4 40943.1 2712.29   1
   2   2   4 33434.0 2722.88   1
   2  -2  -4 34196.0 2728.34   1
  -2  -2   4 31543.1 2752.50   1
  -2   2  -4 41496.5 2726.70   1
   2   2   4 42135.4 2725.72   1
  -2  -2   4 47101.6 2753.25   1
  -2   2  -4 39810.3 2705.92   1
  -2  -2   4 40260.9 2748.28   6
  -2  -2   4 38923.8 2732.93   5
   2   2   4 40210.1 2713.24   2
  -2   2  -4 39181.3 2718.58   4
  -2  -2   4 40100.5 2718.52   4
   2  -2  -4 36257.4 2772.47   3
  -2  -2   4 36820.4 2672.17   3
   2  -2  -4 39804.9 2713.40   2
  -2  -2   6 1919.67 225.256   1
  -2  -2   6 1464.05 172.391   1
   2  -2  -6 1468.12 192.109   1
   2  -2  -6 1518.93 159.465   1
   2   2   6 1795.03 194.724   1
  -2   2  -6 1409.10 167.569   1
  -2   2  -6 1585.52 167.319   1
   2   2   6 1347.19 163.061   1
  -2  -2   6 1713.43 189.712   6
   2   2   6 1675.67 185.018   6
  -2  -2   6 1303.53 166.742   5
   2   2   6 1612.46 162.980   2
  -2   2  -6 1552.62 163.287   4
  -2  -2   6 899.449 132.487   4
   2   2   6 1506.33 127.315   3
   2  -2  -6 1536.28 202.111   3
   2  -2  -6 1528.64 164.949   2
  -2   2  -6 1553.66 169.272   3
  -2  -2   8 2863.21 282.869   1
   2  -2  -8 2392.98 208.965   1
   2   2   8 2278.50 229.406   1
   2  -2  -8 2623.99 244.967   1
  -2   2  -8 2236.40 219.141   1
  -2   2  -8 2899.59 229.506   1
   2   2   8 2493.46 219.131   1
   2   2   8 2602.07 225.051   6
  -2  -2   8 1865.84 210.679   6
  -2  -2   8 2354.67 223.615   5
  -2   2  -8 1874.51 191.686   4
  -2  -2   8 1644.07 156.015   4
  -2  -2   8 2224.04 167.895   4
   2   2   8 1670.69 180.180   3
   2  -2  -8 2624.15 220.492   2
  -2   2  -8 1694.90 195.128   3
   2   2   8 2465.50 197.109   2
   2   2  10 280600. 19378.6   1
   2   2  10 295080. 19379.9   6
   2  -2 -10 275701. 19341.9   6
  -2  -2  10 274795. 19392.0   5
  -2   2 -10 279501. 19360.9   4
   2  -2 -10 285284. 19428.5   4
   2   2  10 278406. 19342.6   2
   2  -2 -10 309315. 19384.0   2
  -2   2 -10 278286. 19369.1   3
  -2   2 -10 308369. 19400.9   1
  -2  -2  10 270389. 19388.0   1
  -2  -2  10 278182. 19462.6   1
   2   2  10 313393. 19402.0   1
  -2   2 -10 273638. 19389.3   1
   2  -2 -10 275768. 19417.7   1
   2  -2 -10 303443. 19380.9   1
  -2  -2  12 38937.2 2762.40   1
  -2  -2  12 40578.9 2708.74   1
  -2   2 -12 42430.7 2707.53   1
   2  -2 -12 42012.4 2683.09   1
  -2   2 -12 39928.8 2696.95   1
   2   2  12 39218.3 2690.78   1
   2   2  12 31518.0 2657.05   6
  -2  -2  12 35221.3 2669.40   6
  -2  -2  12 43996.7 2702.16   5
  -2   2 -12 37360.6 2647.11   4
  -2   2 -12 35351.5 2655.79   3
   2  -2 -12 40407.4 2731.38   3
   2   2  12 38661.1 2623.84   2
   2  -2 -12 39003.3 2666.04   2
   2  -2 -14 37498.4 2403.12   1
  -2  -2  14 35588.4 2426.78   1
  -2  -2  14 39676.2 2381.79   1
   2  -2 -14 33438.9 2347.83   1
  -2   2 -14 33732.0 2364.78   1
   2   2  14 35506.8 2340.53   1
   2   2  14 38294.3 2328.21   6
  -2  -2  14 34127.7 2338.46   6
   2   2  14 32959.1 2310.90   5
   2  -2 -14 31588.6 2388.24   4
  -2   2 -14 35876.8 2328.29   3
   2  -2 -14 35832.6 2397.03   3
  -2   2 -16 807.076 135.031   1
  -2  -2  16 1146.22 153.612   1
   2  -2 -16 612.618 114.979   1
   2   2  16 589.557 114.914   1
  -2   2 -16 705.797 140.143   1
   2   2  16 993.046 129.955   1
   2  -2 -16 812.063 151.770   1
  -2  -2  16 1001.70 128.494   6
   2   2  16 1036.26 119.597   6
  -2  -2  16 1279.31 154.631   5
   2   2  16 1045.23 110.294   5
  -2   2 -16 925.924 108.254   4
   2  -2 -16 832.793 140.634   4
  -2   2 -16 836.439 117.390   3
   2   2  16 735.696 74.5754   2
   2  -2 -16 764.489 147.676   3
  -2  -2  18 99.2772 51.6037   1
   2  -2 -18 42.5593 36.5187   1
   2   2  18 120.052 56.1548   1
   2   2  18 143.548 48.9727   1
  -2   2 -18 138.270 57.9522   1
  -2  -2  18 43.7975 39.7260   1
   2  -2 -18 105.766 54.9077   1
  -2  -2  18 125.981 45.5089   6
  -2  -2  18 264.955 72.0833   5
   2  -2 -18 71.9584 29.4386   2
   2   2  18 205.080 48.1090   5
   2  -2 -18 81.2253 50.6844   4
  -2  -2  18 59.1274 14.8863   4
  -2   2 -18 165.526 45.6639   4
   2  -2 -18 216.912 73.5135   3
   2   2  20 39133.3 2040.26   5
  -2  -2  20 32308.9 2058.92   6
   2  -2 -20 29742.0 2073.08   4
  -2   2 -20 28809.9 2030.83   4
  -2   2 -20 29535.1 2083.21   3
   2  -2 -20 30432.4 2117.69   3
  -2  -2  20 24742.5 2059.76   1
  -2  -2  20 26142.6 2094.17   1
  -2   2 -20 16659.7 2028.83   1
   2  -2 -22 23691.2 1391.04   4
  -2   2 -22 15511.9 1334.88   4
  -2  -2  22 19902.7 1361.69   6
   2   2  22 15605.0 1335.32   6
  -2   2 -22 15489.9 1372.78   3
   2  -2 -22 19553.8 1421.76   3
  -2  -2  22 25199.1 1410.40   5
   2  -2 -24 8358.29 683.019   4
  -2   2 -24 8830.23 675.622   4
  -2  -2  24 8211.69 678.090   6
   2   2  24 9139.98 679.788   6
  -2   2 -24 7006.01 691.543   3
   2  -2 -24 8860.83 731.959   3
   2   2  24 8794.01 657.995   5
  -2  -2  26 272.864 58.2017   5
   2   2  26 292.012 53.5128   6
  -2  -2  26 286.490 59.6484   6
   2   2  26 206.956 42.9758   5
   2  -2 -26 264.120 59.9565   4
  -2   2 -26 161.319 45.4356   2
   2  -2 -26 319.041 78.1951   3
  -2   2 -26 66.1899 41.6783   3
   2  -2 -28 436.844 82.9955   4
  -2  -2  28 763.162 95.9443   5
   2  -2 -28 766.555 117.729   3
  -2  -2  28 606.956 87.7657   6
   2   2  28 711.934 83.8711   6
  -2  -2  30 3023.14 226.938   5
   2   2  30 2522.10 204.644   5
  -2   2 -30 2406.62 232.502   3
  -2  -2  30 2514.55 220.300   6
   2   2  30 2292.61 205.911   6
  -2  -2  32 7020.51 518.788   5
  -2  -3 -29 264.412 62.4704   3
   2   3 -29 187.642 43.4198   2
  -2  -3 -29 124.346 36.2756   4
   2   3 -27-8.11489 16.6939   3
  -2  -3 -27-13.9052 28.6054   3
   2   3 -27-7.31768 18.4371   2
  -2   3  27 8.82859 10.1531   5
  -2  -3 -27-7.67978 15.7988   4
   2   3 -25 24.3272 22.0679   2
   2  -3  25-7.35726 10.7024   6
   2   3 -25 9.08379 13.2138   3
  -2  -3 -25 16.8803 30.0733   3
  -2  -3 -25-8.59183 17.6750   4
  -2   3  25-4.80853 11.0598   5
   2   3 -23 18.2938 23.0491   2
   2  -3  23 8.76243 18.0301   6
   2   3 -23-10.0345 20.6464   3
  -2  -3 -23 9.09119 16.2013   4
  -2   3  23 5.27230 12.1326   5
   2   3 -21 123.243 44.3416   2
   2  -3  21 174.557 53.5269   2
  -2   3  21 126.840 30.2214   6
   2  -3  21 165.993 47.2510   6
   2   3 -21 57.6693 34.5691   3
  -2  -3 -21 108.727 74.6468   3
  -2  -3 -21 137.438 43.6391   4
  -2   3  21 111.673 30.7610   5
  -2   3  19 972.146 101.819   5
  -2  -3 -19 851.055 118.886   4
   2  -3  19 784.974 117.041   6
  -2   3  19 750.584 88.5887   6
   2  -3  19 762.166 122.205   2
   2   3 -19 1014.05 131.187   2
   2   3 -19 672.527 114.634   3
  -2  -3 -19 512.830 140.109   3
   2  -3  17 150.011 57.6028   1
   2   3 -17 125.868 50.6758   2
   2  -3  17 120.078 48.4235   2
  -2   3  17 125.080 31.9932   6
   2  -3  17 80.8337 40.2629   6
  -2   3  17 178.041 44.1365   5
  -2  -3 -17 84.4103 40.2902   4
  -2  -3 -17 137.373 59.2997   1
   2   3 -17 151.780 54.8604   3
  -2  -3 -17 202.226 71.3509   3
  -2   3  15 99.1945 37.0555   1
   2  -3  15 188.279 64.5229   1
  -2  -3 -15 300.271 60.3556   1
   2   3 -15 365.451 97.7332   1
   2  -3  15 150.552 53.2268   2
   2   3 -15 283.746 79.7384   2
  -2   3  15 196.371 39.9029   6
   2  -3  15 169.257 57.6699   6
  -2  -3 -15 246.139 71.5151   4
  -2   3  15 219.309 51.8899   5
  -2  -3 -15 56.9483 35.2260   1
   2   3 -15 159.496 43.7387   1
   2  -3  15 105.968 39.2840   1
  -2   3  15 274.769 70.9676   1
  -2  -3 -15 243.508 70.3155   3
   2   3 -15 229.491 73.7827   3
   2   3 -13 183.410 74.3075   1
  -2   3  13 165.691 46.8314   1
   2   3 -13 240.149 83.4423   2
   2  -3  13 315.195 73.1378   6
  -2   3  13 100.491 38.2779   6
  -2   3  13 176.318 52.9218   5
   2   3 -13 212.335 49.0698   1
   2  -3  13 182.747 48.9022   1
  -2   3  13 250.966 61.3414   1
   2   3 -13 264.831 87.4487   3
  -2  -3 -13 261.852 61.4916   3
  -2   3  11 380.911 79.6820   1
   2  -3  11 727.871 106.283   1
   2  -3  11 765.255 112.843   6
  -2   3  11 615.792 74.4586   6
   2   3 -11 723.475 148.028   2
   2  -3  11 558.356 99.2430   2
  -2  -3 -11 848.201 147.947   4
  -2   3  11 590.534 100.210   5
  -2   3  11 579.818 91.4532   1
  -2  -3 -11 546.660 96.7691   1
   2   3 -11 717.324 86.3379   1
  -2  -3 -11 837.178 94.3702   1
   2  -3  11 492.738 80.1352   1
   2   3 -11 489.673 124.699   3
  -2  -3 -11 432.885 77.4858   3
  -2   3   9 1136.89 128.141   1
   2   3  -9 966.065 110.839   1
   2  -3   9 984.916 113.528   1
   2   3  -9 1031.64 150.078   1
  -2  -3  -9 1107.43 141.637   1
  -2  -3  -9 1299.36 120.943   1
   2  -3   9 1084.27 132.896   1
  -2   3   9 885.214 101.141   6
  -2   3   9 1104.92 96.6489   6
  -2   3   9 1236.76 164.345   5
  -2  -3  -9 964.651 122.748   5
   2   3  -9 1223.70 202.028   2
  -2  -3  -9 1249.27 196.817   4
  -2  -3  -9 854.314 108.413   3
   2   3  -9 1057.17 197.033   3
   2  -3   9 1056.71 139.912   2
  -2  -3  -7 2124.45 206.255   1
   2   3  -7 1712.85 209.081   1
   2   3  -7 1887.08 164.831   1
  -2   3   7 1882.06 174.742   1
   2  -3   7 1793.63 163.686   1
  -2   3   7 2079.98 188.566   1
  -2  -3  -7 2015.42 168.266   1
   2  -3   7 1551.64 170.212   1
  -2   3   7 1627.23 140.472   6
   2  -3   7 1766.79 182.752   6
  -2   3   7 2054.67 231.917   5
  -2  -3  -7 1553.74 184.713   5
   2   3  -7 2373.89 295.069   2
   2   3  -7 1460.58 122.060   4
  -2  -3  -7 2599.26 301.116   4
  -2  -3  -7 1597.99 155.240   3
   2  -3   7 1764.05 192.616   2
   2   3  -7 1388.91 232.674   3
  -2   3   5 1250.07 141.739   1
  -2  -3  -5 1448.24 134.894   1
  -2   3   5 1090.11 112.499   6
   2  -3   5 1402.71 150.069   6
  -2   3   5 1637.25 127.445   6
  -2  -3  -5 1444.59 155.993   5
   2   3  -5 1720.62 228.267   2
   2   3  -5 1130.20 104.629   4
  -2  -3  -5 1456.91 228.116   4
  -2   3   5 872.455 173.475   5
   2   3  -5 1576.01 214.545   3
  -2  -3  -5 1210.29 114.938   3
  -2   3   5 1334.64 138.683   1
   2   3  -5 1453.19 178.018   1
   2   3  -5 1361.78 134.379   1
   2  -3   5 1226.27 125.660   1
  -2   3   3 2705.92 210.855   1
   2  -3   3 2478.73 192.684   1
  -2  -3  -3 2099.81 219.288   1
   2   3  -3 2004.63 218.987   1
   2   3  -3 2246.31 200.073   1
   2  -3   3 1579.71 194.992   1
  -2  -3  -3 2004.65 188.488   1
   2  -3   3 2289.17 209.478   6
  -2   3   3 1888.49 169.484   6
  -2   3   3 2076.64 265.036   5
  -2  -3  -3 2084.64 217.693   5
   2   3  -3 2555.14 279.985   2
   2   3  -3 2011.98 170.426   4
  -2   3   3 2452.89 227.480   4
   2  -3   3 2060.70 225.294   2
   2  -3   1 173.867 39.6191   1
   2  -3   1 226.787 47.9683   1
  -2  -3  -1 199.790 58.1426   1
  -2   3   1 254.998 47.5605   1
  -2   3   1 239.728 46.2190   1
   2   3  -1 172.063 51.5613   1
  -2  -3  -1 200.490 43.9005   1
   2  -3   1 154.529 41.2966   6
  -2   3   1 134.081 30.9427   6
  -2  -3  -1 145.399 46.7440   5
   2   3  -1 236.179 71.7585   2
   2  -3   1 115.730 51.1362   2
  -2  -3  -1 175.678 72.5791   4
  -2   3   1 152.884 69.2997   5
   2   3  -1 188.683 35.6679   3
   2  -3   1 240.366 70.2940   3
  -2   3   1 192.543 52.3872   4
   2   3  -1 218.782 48.0092   3
   2   3   1 162.133 48.5425   1
   2  -3  -1 241.039 43.4549   1
   2  -3  -1 237.877 44.6423   1
  -2   3  -1 169.844 43.4919   1
  -2  -3   1 245.722 50.8667   1
  -2   3  -1 262.651 46.5877   1
   2   3   1 190.797 48.2325   1
  -2  -3   1 132.790 52.5744   1
   2  -3  -1 155.844 39.0634   6
  -2   3  -1 216.432 39.3416   5
  -2  -3   1 147.630 50.4475   5
   2   3   1 78.7374 40.0074   2
   2  -3  -1 113.050 51.4489   2
  -2   3  -1 50.1311 43.7675   5
  -2  -3   1 203.831 69.4603   4
   2  -3  -1 175.390 60.3295   3
   2   3   1 172.489 25.6977   3
  -2   3  -1 94.6947 40.8122   4
   2   3   1 109.023 26.2125   3
   2  -3  -3 2284.62 194.170   1
  -2   3  -3 2422.15 207.238   1
   2  -3  -3 2440.94 192.171   1
   2   3   3 2480.02 221.117   1
  -2  -3   3 2544.26 244.486   1
  -2  -3   3 2014.11 204.090   1
  -2  -3   3 1926.86 222.104   6
   2   3   3 2112.66 229.181   6
  -2   3  -3 1800.52 164.848   5
  -2  -3   3 2149.70 223.489   5
   2   3   3 1940.91 210.605   2
  -2  -3   3 1987.02 208.912   4
  -2   3  -3 2201.50 206.287   4
   2  -3  -3 2502.25 259.932   3
   2   3   3 1657.03 158.375   3
   2  -3  -3 2379.73 230.469   2
   2   3   3 2131.75 156.101   3
  -2  -3   5 1703.50 190.020   1
   2  -3  -5 1273.16 142.624   1
   2  -3  -5 1256.00 130.010   1
   2   3   5 1340.14 159.958   1
  -2   3  -5 1687.43 155.667   1
   2   3   5 1620.99 154.963   1
  -2  -3   5 1342.85 158.247   1
  -2   3  -5 1483.63 142.188   1
  -2  -3   5 1627.15 187.822   6
   2   3   5 1368.20 173.003   6
  -2   3  -5 1094.61 120.223   5
  -2  -3   5 1468.59 169.735   5
  -2   3  -5 1328.69 110.072   5
   2   3   5 1272.64 150.555   2
  -2  -3   5 1272.34 127.381   4
  -2   3  -5 1221.79 143.456   4
   2   3   5 1298.31 136.906   3
   2  -3  -5 1158.78 172.263   3
   2  -3  -5 1616.89 175.153   2
  -2   3  -5 1603.89 164.907   3
  -2  -3   7 1819.09 218.536   1
   2  -3  -7 1873.12 169.878   1
   2   3   7 2162.10 195.927   1
  -2   3  -7 2203.17 192.204   1
  -2   3  -7 1908.49 182.288   1
   2  -3  -7 2192.70 200.577   1
  -2  -3   7 1376.20 183.090   1
   2   3   7 2175.92 187.972   1
   2   3   7 1803.44 202.286   6
  -2  -3   7 1400.56 189.754   6
  -2  -3   7 1433.61 188.120   5
   2   3   7 1798.96 179.123   2
  -2   3  -7 2014.33 183.587   4
   2  -3  -7 1984.90 231.139   3
   2   3   7 1515.86 198.646   3
  -2   3  -7 1813.62 188.978   3
   2  -3  -7 2058.96 204.680   2
  -2   3  -9 1109.97 131.656   1
  -2  -3   9 873.350 117.551   1
   2  -3  -9 1081.54 115.195   1
  -2  -3   9 1154.01 167.442   1
   2   3   9 1140.07 129.070   1
   2  -3  -9 1285.98 135.704   1
  -2   3  -9 911.673 114.041   1
   2   3   9 1065.34 119.950   1
  -2  -3   9 1004.15 131.815   6
   2   3   9 823.498 120.578   6
  -2  -3   9 1293.02 140.456   5
   2   3   9 959.856 107.712   2
  -2   3  -9 917.525 111.273   4
   2  -3  -9 1101.24 156.914   3
  -2   3  -9 1075.86 121.648   3
  -2  -3  11 779.104 141.000   1
  -2   3 -11 568.524 101.441   1
   2   3  11 681.570 84.4017   1
   2   3  11 528.406 84.3277   6
  -2  -3  11 640.487 95.6180   6
  -2  -3  11 642.877 96.3303   5
   2  -3 -11 516.497 84.6517   2
   2  -3 -11 465.302 106.534   4
   2  -3 -11 437.197 97.2827   3
   2   3  11 642.486 67.5455   2
   2  -3 -11 591.052 89.6749   1
   2   3  11 577.363 91.5179   1
  -2   3 -11 662.749 91.1312   1
   2  -3 -11 660.379 100.432   1
  -2  -3  11 602.799 87.4827   1
  -2   3 -13 181.691 49.0879   1
  -2  -3  13 201.287 50.1724   1
   2   3  13 147.770 47.3071   1
  -2   3 -13 79.8625 45.5393   1
   2  -3 -13 257.014 64.4030   1
   2   3  13 232.066 46.9072   1
   2   3  13 255.665 50.3392   6
  -2  -3  13 208.261 53.1317   6
  -2  -3  13 174.385 50.2226   5
   2  -3 -13 281.244 49.1337   2
   2   3  13 161.719 25.6788   2
   2  -3 -13 214.580 71.3070   4
  -2   3 -13 207.492 39.2533   4
   2  -3 -13 199.389 65.2824   3
  -2   3 -15 204.327 54.3027   1
   2  -3 -15 74.9796 40.2690   1
   2   3  15 116.234 47.7354   1
  -2  -3  15 229.251 56.5050   1
  -2   3 -15 89.3117 49.9756   1
  -2  -3  15 126.535 69.5703   1
   2  -3 -15 191.179 62.5744   1
  -2  -3  15 200.099 52.1170   6
   2   3  15 192.537 45.2681   6
  -2  -3  15 185.821 51.6019   5
   2  -3 -15 234.577 38.1469   2
   2   3  15 161.511 40.9170   5
   2  -3 -15 170.126 59.1856   4
  -2   3 -15 149.935 35.4553   4
   2  -3 -15 117.009 48.9681   3
  -2   3 -15 167.459 42.3046   3
   2  -3 -17 116.042 44.1397   1
  -2  -3  17 151.987 67.7138   1
   2   3  17 236.112 47.1958   6
  -2  -3  17 216.405 57.5121   5
   2  -3 -17 99.1401 23.0590   2
   2  -3 -17 167.507 60.4860   4
  -2   3 -17 124.750 34.9124   4
   2  -3 -17 76.5375 42.7974   3
  -2   3 -17 126.409 39.9877   3
  -2   3 -19 704.436 93.1891   4
   2  -3 -19 734.050 129.762   4
  -2  -3  19 769.969 114.438   6
   2   3  19 977.385 108.420   6
  -2   3 -19 803.745 113.233   3
   2  -3 -19 1096.35 157.366   3
   2   3  19 808.766 96.7534   5
  -2  -3  21 56.6704 36.3124   5
  -2  -3  21 94.8655 39.1425   6
   2   3  21 57.2037 31.0310   6
   2   3  21 117.646 35.5031   5
   2  -3 -21 194.686 61.0503   4
  -2   3 -21 103.880 37.3569   4
  -2   3 -21 72.8577 40.0555   3
   2  -3 -21 140.388 60.2352   3
   2   3  23 7.39424 15.2145   5
  -2  -3  23-13.8697 31.9016   5
   2   3  23 9.18336 24.9935   6
  -2  -3  23 11.5566 11.8912   6
  -2   3 -23-13.3001 27.3624   3
   2  -3 -23 16.8653 24.5350   3
   2  -3 -25 10.3884 18.5098   4
   2   3  25-7.27497 16.7348   5
  -2  -3  25 12.4492 22.1808   5
  -2   3 -25 26.6736 23.7620   3
   2   3  25-18.1987 18.7210   6
  -2  -3  25 31.6384 26.5726   6
  -2  -3  27 9.09645 18.7360   6
   2  -3 -27-8.94749 18.4300   4
   2   3  27 30.9906 20.1818   5
  -2  -3  27 10.4474 15.2256   5
  -2   3 -27 7.13017 16.4256   2
  -2   3 -27 34.9054 26.7768   3
   2  -3 -27-13.9661 28.7456   3
   2   3  29 188.124 36.4661   5
  -2  -3  29 192.249 46.1823   5
  -2  -3  29 174.377 42.1780   6
   2   3  29 145.703 35.8743   6
   2   4 -28 420.146 64.5139   2
  -2   4  26 308.072 44.6063   5
  -2  -4 -26 251.499 51.6708   4
   2   4 -26 283.095 55.1230   2
   2  -4  26 350.926 61.4698   6
   2   4 -26 254.715 55.7715   3
  -2  -4 -24 5694.28 447.111   4
   2   4 -24 5447.70 439.721   2
   2   4 -24 4849.22 444.298   3
  -2   4  22 15452.8 1032.31   5
  -2  -4 -22 14094.3 1062.36   4
   2   4 -22 14786.0 1058.45   2
   2   4 -22 12067.6 1058.82   3
  -2  -4 -22 14556.5 1122.16   3
   2  -4  22 16077.2 1087.06   6
   2  -4  20 13735.7 1232.61   6
  -2   4  20 19228.5 1202.87   5
  -2  -4 -20 16245.3 1229.35   4
   2   4 -20 16836.9 1228.22   2
  -2  -4 -20 17925.7 1270.64   3
   2   4 -20 14229.7 1232.24   3
   2  -4  20 20115.3 1263.38   2
   2  -4  18 128.904 51.1309   2
   2   4 -18 194.818 52.8503   2
   2  -4  18 84.6942 42.8915   6
  -2   4  18 128.713 34.6907   6
  -2  -4 -18 177.465 55.8122   3
  -2  -4 -18 134.641 47.7940   4
  -2   4  18 271.835 48.6150   5
   2  -4  16 970.252 131.232   6
  -2   4  16 454.904 81.1270   6
  -2   4  16 935.060 105.437   5
  -2  -4 -16 800.421 122.440   4
   2  -4  16 713.968 118.451   2
  -2  -4 -16 694.747 105.071   3
   2   4 -16 916.056 128.183   2
   2  -4  14 13846.8 996.116   1
  -2   4  14 12730.4 948.623   6
  -2   4  14 15729.2 993.049   5
   2   4 -14 16081.3 1054.04   2
  -2  -4 -14 14572.1 1032.11   4
  -2  -4 -14 11087.3 986.379   1
   2  -4  14 11573.8 993.541   2
  -2   4  12 12577.0 905.786   1
   2   4 -12 10178.2 938.059   1
  -2  -4 -12 10852.1 924.947   1
   2  -4  12 14174.9 939.573   6
  -2   4  12 14332.3 882.321   6
   2   4 -12 16887.7 1036.20   2
   2  -4  12 11698.4 913.735   1
  -2  -4 -12 16262.8 994.385   4
  -2  -4 -12 11246.4 898.697   3
   2   4 -12 8311.48 955.869   3
   2  -4  12 10654.1 930.567   2
  -2  -4 -10 88523.0 5059.95   1
  -2   4  10 51789.2 5048.27   1
   2   4 -10 87551.1 5057.78   1
   2   4 -10 79806.0 5122.20   1
   2  -4  10 49955.8 5045.94   1
  -2   4  10 93743.2 5088.30   1
   2  -4  10 94587.6 5106.02   6
  -2  -4 -10 82769.7 5080.62   5
  -2   4  10 56179.6 5084.21   5
  -2  -4 -10 89456.2 5173.42   4
  -2  -4 -10 80592.8 5064.77   3
   2   4 -10 56450.2 5129.62   3
   2  -4  10 82144.5 5116.04   2
  -2   4   8 1407.07 143.305   1
  -2   4   8 1271.60 116.914   6
   2  -4   8 1284.83 147.121   6
  -2   4   8 1142.11 162.492   5
  -2  -4  -8 1072.68 141.367   5
   2   4  -8 1299.72 206.793   2
  -2  -4  -8 1077.66 174.644   4
   2   4  -8 951.486 168.784   3
  -2  -4  -8 1625.96 140.897   3
  -2  -4  -8 1304.33 159.920   1
  -2   4   8 1088.99 126.159   1
   2   4  -8 1424.71 177.532   1
   2   4  -8 1421.61 124.693   1
  -2   4   6 719.859 86.1952   1
   2   4  -6 782.431 119.973   1
   2   4  -6 875.879 86.9005   1
   2  -4   6 839.623 88.8607   1
  -2   4   6 1029.70 105.526   1
  -2  -4  -6 949.624 90.4604   1
   2  -4   6 742.147 93.2116   1
   2  -4   6 712.314 107.239   6
  -2   4   6 784.889 91.0045   6
  -2   4   6 764.399 130.352   5
  -2  -4  -6 993.667 118.620   5
   2   4  -6 1018.91 182.846   2
   2   4  -6 746.875 70.6552   4
  -2  -4  -6 557.756 128.293   4
   2   4  -6 717.863 115.999   3
  -2  -4  -6 813.367 89.6897   3
   2  -4   6 936.894 130.269   2
   2   4  -4 3613.67 380.046   1
  -2  -4  -4 4626.71 381.938   1
   2   4  -4 4884.87 346.277   1
   2  -4   4 4422.68 337.022   1
   2  -4   4 4187.12 354.215   1
  -2  -4  -4 4468.17 341.940   1
  -2   4   4 5155.83 351.484   1
  -2   4   4 3585.30 344.836   6
   2  -4   4 4793.95 381.303   6
  -2   4   4 6192.90 432.094   5
  -2  -4  -4 4871.40 387.454   5
   2   4  -4 5457.20 468.867   2
  -2  -4  -4 3998.27 415.593   4
   2   4  -4 4530.07 366.003   3
   2  -4   4 5124.36 416.707   2
   2   4  -2 921.063 126.036   1
   2   4  -2 1230.62 118.729   1
   2  -4   2 1135.85 103.150   1
  -2  -4  -2 1136.32 139.274   1
   2  -4   2 1176.30 118.950   1
  -2   4   2 1308.54 107.261   1
  -2  -4  -2 1221.93 114.848   1
   2  -4   2 1018.23 129.415   6
  -2   4   2 1496.23 171.427   5
  -2  -4  -2 1699.21 168.232   5
  -2  -4  -2 1216.17 165.691   4
   2   4  -2 1171.29 115.596   3
   2  -4   2 1149.54 165.349   2
  -2   4   0 159291. 11575.6   1
  -2  -4   0 161878. 11600.5   1
   2   4   0 161382. 11579.4   3
  -2   4   0 209633. 11679.4   5
  -2  -4   0 182428. 11648.2   5
   2   4   0 179060. 11664.0   2
  -2  -4   0 177451. 11653.0   4
   2   4   0 155044. 11587.7   3
   2  -4   0 169868. 11665.6   3
  -2   4   0 176635. 11639.6   4
  -2  -4   0 189500. 11635.2   1
   2  -4   0 174877. 11575.1   1
   2   4   0 191801. 11607.4   1
  -2  -4   2 1266.66 150.611   1
  -2   4  -2 1272.41 105.857   1
  -2   4  -2 1220.75 112.200   1
   2   4   2 1241.46 135.615   1
   2  -4  -2 1212.37 104.406   1
  -2  -4   2 1076.25 116.829   1
   2   4   2 1409.89 143.736   1
   2   4   2 948.910 140.934   6
   2  -4  -2 1156.28 128.233   6
  -2  -4   2 1069.46 143.169   5
  -2   4  -2 1709.41 163.443   5
   2   4   2 1082.28 149.177   2
  -2  -4   2 1267.37 138.651   4
   2   4   2 934.196 108.259   3
   2  -4  -2 1367.98 172.106   3
  -2   4  -2 1107.63 134.236   4
   2   4   2 1040.07 100.704   3
   2  -4  -2 1215.39 167.639   2
  -2   4  -4 5163.63 347.130   1
  -2  -4   4 5144.61 379.705   1
   2  -4  -4 4208.16 313.095   1
  -2   4  -4 4598.45 331.831   1
   2  -4  -4 4577.98 323.273   1
   2   4   4 2921.13 362.266   1
  -2  -4   4 5397.73 399.238   6
   2   4   4 4634.76 384.171   6
  -2  -4   4 3571.06 359.598   5
  -2   4  -4 3494.67 313.774   5
  -2   4  -4 4752.39 360.262   5
   2   4   4 4125.92 361.585   2
  -2  -4   4 4527.28 346.190   4
  -2   4  -4 4508.17 355.680   4
   2   4   4 4121.38 325.238   3
   2  -4  -4 4774.38 406.790   3
   2  -4  -4 4631.58 410.101   2
  -2   4  -6 933.881 97.8015   1
  -2   4  -6 1070.61 110.504   1
   2  -4  -6 705.999 85.9100   1
  -2  -4   6 888.106 124.357   1
   2  -4  -6 866.263 85.3351   1
   2   4   6 983.083 103.085   1
   2   4   6 835.021 103.235   1
  -2  -4   6 541.246 91.6297   1
  -2  -4   6 707.947 116.906   6
   2   4   6 843.404 118.634   6
  -2   4  -6 769.168 74.5036   5
   2  -4  -6 642.245 119.965   2
   2   4   6 831.498 110.195   2
  -2  -4   6 733.312 82.6681   4
  -2   4  -6 786.134 99.5995   4
   2  -4  -6 878.836 139.865   3
   2   4   6 657.328 81.5552   3
  -2   4  -6 702.914 98.8122   3
   2  -4  -8 1318.39 127.246   1
   2  -4  -8 1291.90 131.100   1
  -2  -4   8 1521.89 178.318   1
  -2   4  -8 1341.81 127.790   1
   2   4   8 1265.60 135.695   1
  -2  -4   8 793.538 129.931   1
   2   4   8 1399.00 153.518   6
  -2  -4   8 1154.63 149.155   6
  -2   4  -8 1096.18 95.6758   5
  -2   4  -8 1943.65 123.670   5
  -2  -4   8 1484.56 154.463   5
   2   4   8 1582.95 149.562   2
  -2   4  -8 1281.80 132.451   4
   2  -4  -8 1433.77 174.055   3
   2  -4  -8 1239.00 161.049   2
  -2   4  -8 1090.33 129.708   3
  -2  -4  10 77116.3 5511.68   1
   2  -4 -10 83425.2 5520.16   1
  -2   4 -10 61652.8 5552.58   1
   2  -4 -10 58726.2 5511.84   1
   2   4  10 85868.0 5516.84   1
  -2  -4  10 94128.8 5608.72   1
   2   4  10 84374.5 5532.25   6
  -2  -4  10 85552.6 5546.46   6
  -2  -4  10 85178.1 5540.21   5
  -2   4 -10 80420.4 5509.01   4
   2  -4 -10 90192.3 5578.38   3
  -2   4 -10 72933.8 5510.47   3
   2  -4 -10 119262. 5571.29   2
  -2  -4  12 11629.8 946.634   1
  -2   4 -12 11526.8 925.375   1
   2  -4 -12 13123.8 889.256   1
   2   4  12 12004.8 872.490   1
  -2  -4  12 11550.4 884.808   6
  -2  -4  12 14990.6 901.342   5
   2  -4 -12 15424.2 956.979   4
  -2   4 -12 11045.6 850.834   4
   2  -4 -12 12457.4 914.298   3
  -2   4 -12 10828.7 857.874   3
   2   4  12 11520.6 836.867   2
  -2  -4  14 11830.9 982.708   1
   2   4  14 9625.16 908.716   1
   2  -4 -14 13872.2 927.772   1
   2   4  14 12843.9 901.249   6
  -2  -4  14 12877.5 922.027   6
  -2  -4  14 14422.2 931.963   5
   2  -4 -14 14514.3 993.089   4
   2  -4 -14 12395.1 945.714   3
  -2   4 -14 11091.3 894.038   3
   2  -4 -14 13221.2 886.769   2
   2  -4 -16 858.906 139.699   4
  -2   4 -16 649.667 76.3444   4
   2   4  16 740.663 89.1277   6
  -2  -4  16 704.079 101.270   6
  -2   4 -16 788.476 91.4096   3
   2   4  16 832.669 93.6672   5
  -2  -4  18 94.3124 38.8417   5
   2   4  18 133.263 35.2178   6
   2   4  18 149.246 35.0722   5
   2  -4 -18 109.581 56.7959   4
  -2   4 -18 171.359 34.6955   4
  -2   4 -18 216.529 43.8302   3
   2  -4 -20 14655.2 1264.81   4
  -2  -4  20 18730.5 1253.73   6
   2   4  20 17815.2 1215.30   6
  -2   4 -20 16888.8 1229.05   3
   2  -4 -20 17451.6 1274.36   3
  -2  -4  20 18680.7 1260.30   5
   2   4  20 16429.0 1207.64   5
   2  -4 -22 14287.2 1112.45   4
  -2  -4  22 14546.6 1092.77   6
   2   4  22 15321.9 1067.15   6
   2  -4 -22 14802.5 1127.12   3
  -2  -4  22 14006.2 1098.01   5
   2   4  22 15675.5 1061.97   5
   2  -4 -24 5253.89 419.922   4
  -2  -4  24 4733.93 406.276   6
   2  -4 -24 5284.55 445.461   3
  -2  -4  24 4097.20 405.933   5
   2   4  24 5074.39 381.802   5
  -2  -4  26 103.474 38.8341   6
   2   4  26 202.075 47.6615   6
   2  -4 -26 286.708 61.0479   4
   2   4  26 187.810 40.6839   5
  -2  -4  26 258.163 58.1404   5
  -2   4 -26 316.155 55.8739   2
  -2   4 -26 148.515 48.3788   3
   2  -4 -26 162.969 59.2849   3
   2   4  28 343.878 53.1072   5
  -2   4 -28 385.101 62.0369   2
   2   4  28 377.076 62.7328   6
   2   5 -25 8.46942 15.1082   3
   2   5 -25 13.7984 17.3994   2
  -2  -5 -23 276.242 57.3646   4
  -2   5  23 250.070 41.8079   5
   2   5 -23 326.834 56.1069   2
   2  -5  23 149.999 51.7891   6
   2   5 -23 184.498 49.8227   3
   2   5 -21 100.244 39.9723   3
  -2  -5 -21 102.146 34.7668   4
  -2   5  21 53.0201 22.3293   5
   2   5 -21 73.5832 31.8252   2
  -2  -5 -19 147.189 51.2577   4
  -2   5  19 232.755 43.7956   5
   2  -5  19 159.543 50.6142   6
   2   5 -19 127.668 52.5187   3
  -2  -5 -17 48.2325 30.5853   4
   2   5 -17 42.9276 33.3039   2
   2  -5  17 56.8695 33.2779   6
  -2  -5 -17 58.4830 28.7197   3
   2   5 -17 57.3641 36.3046   3
  -2   5  15 48.8826 25.3355   5
  -2  -5 -15 27.4004 31.6665   4
   2  -5  15 12.5923 22.6529   2
   2   5 -15 51.0390 32.3014   2
   2  -5  15 62.3821 30.4105   6
  -2  -5 -15 37.1008 23.1113   3
   2   5 -15 94.2691 48.5835   3
   2  -5  13 1731.33 164.107   6
  -2   5  13 1538.75 127.711   6
  -2   5  13 1163.26 144.663   5
   2   5 -13 1948.54 204.200   2
  -2  -5 -13 1275.66 179.409   4
  -2  -5 -13 1164.47 137.337   3
   2  -5  13 1413.72 170.068   2
   2   5 -13 591.614 145.362   3
  -2   5  11 235.137 44.5649   1
   2  -5  11 193.557 42.5325   1
  -2  -5 -11 143.285 40.9560   1
  -2   5  11 164.281 31.4972   6
   2   5 -11 231.419 76.3871   2
   2  -5  11 243.258 64.7553   2
  -2   5  11 79.6008 38.6932   5
  -2  -5 -11 204.848 44.5320   3
   2   5 -11 120.026 58.9032   3
  -2   5   9 106.141 31.8098   1
   2  -5   9 166.388 34.2807   1
   2   5  -9 138.380 42.5624   1
  -2  -5  -9 117.820 41.8506   1
   2  -5   9 114.928 37.1131   6
  -2   5   9 89.0459 24.0555   6
   2  -5   9 41.9353 35.9822   2
   2   5  -9 196.547 76.0018   2
  -2  -5  -9 110.274 51.7685   4
  -2   5   9 80.5440 33.5676   5
  -2  -5  -9 78.9956 31.1661   3
   2   5  -9 150.225 50.4128   3
   2  -5   7 169.448 47.3103   6
  -2  -5  -7 278.959 54.5239   5
  -2   5   7 202.182 38.8640   6
  -2  -5  -7 210.306 73.6743   4
  -2   5   7 292.308 61.0142   5
   2   5  -7 204.984 53.5234   1
  -2  -5  -7 184.214 45.7853   1
  -2   5   7 109.724 24.1805   1
  -2   5   7 256.415 32.5248   1
   2   5  -7 228.358 56.0793   3
   2  -5   5 1133.45 93.7608   1
   2  -5   5 1102.64 125.204   6
  -2  -5  -5 879.696 118.334   5
   2  -5   5 805.151 135.756   2
  -2  -5  -5 978.243 150.083   4
   2   5  -5 947.382 107.669   3
   2   5  -5 996.492 111.917   1
  -2  -5  -5 951.075 107.833   1
   2  -5   5 682.563 85.5201   1
   2   5  -3 2224.83 180.724   1
   2   5  -3 2209.08 158.787   1
   2  -5   3 2089.57 151.991   1
  -2  -5  -3 2000.71 177.923   1
  -2  -5  -3 2361.28 159.660   1
   2  -5   3 2238.62 200.818   6
  -2   5   3 2581.25 216.119   5
  -2  -5  -3 2181.06 201.839   5
   2   5  -3 2212.71 241.410   2
  -2  -5  -3 2214.90 223.859   4
   2   5  -3 2024.93 172.458   3
  -2   5   3 1781.43 194.009   4
   2  -5   3 2382.95 256.830   2
  -2  -5  -1 21.6797 11.6247   1
  -2  -5  -1 16.8905 18.4004   1
   2  -5   1 51.7101 26.6543   6
  -2  -5  -1 9.51265 19.6509   5
   2  -5   1 74.8019 57.7328   2
   2   5  -1 97.3543 39.6232   2
  -2   5   1 9.35031 25.5087   5
  -2  -5  -1 10.4370 18.6802   4
  -2   5   1 18.1053 18.7088   4
   2   5  -1 35.9809 15.9619   1
   2   5   1 27.9542 13.6876   1
  -2  -5   1 29.0945 18.0565   1
  -2  -5   1 26.2796 11.8587   1
   2  -5  -1 8.09683 16.7651   6
  -2  -5   1 19.8408 25.0670   5
   2   5   1 10.2303 29.8236   2
   2  -5  -1 38.4396 48.4618   2
  -2   5  -1 61.2931 31.2573   5
  -2  -5   1 8.79701 20.3225   4
   2  -5  -1 12.9157 23.0888   3
  -2   5  -1 25.7761 26.5812   4
   2   5   1 43.8823 16.0715   3
  -2  -5   3 2055.51 176.853   1
  -2   5  -3 1354.93 134.385   1
   2   5   3 1847.32 149.833   1
  -2   5  -3 1816.36 146.632   1
  -2  -5   3 2065.01 155.916   1
  -2  -5   3 2376.43 213.414   6
   2   5   3 1756.33 187.912   6
  -2   5  -3 2189.03 187.503   5
   2   5   3 1473.80 175.685   2
  -2  -5   3 2204.61 184.084   4
  -2   5  -3 1878.13 178.393   4
   2  -5  -3 2197.50 216.625   3
   2   5   3 1834.85 150.922   3
   2  -5  -3 1626.91 227.586   2
   2   5   5 995.696 123.351   6
  -2  -5   5 1034.36 129.832   6
  -2   5  -5 850.850 104.266   5
  -2  -5   5 887.927 114.768   5
   2   5   5 784.842 106.141   2
  -2  -5   5 881.147 99.2214   4
  -2   5  -5 969.011 104.956   4
   2  -5  -5 1041.35 157.525   2
  -2   5  -5 892.808 108.008   3
   2   5   5 925.546 91.3025   3
  -2   5  -5 536.746 93.3487   1
  -2   5  -5 882.472 86.9547   1
   2   5   5 930.713 86.9311   1
  -2   5  -7 165.497 48.5427   1
  -2  -5   7 250.261 56.9346   1
  -2  -5   7 429.577 74.5530   6
  -2  -5   7 194.355 48.3933   5
   2  -5  -7 331.487 78.5615   2
   2   5   7 189.355 48.1485   2
  -2   5  -7 123.086 33.3465   5
  -2   5  -7 198.535 42.6141   4
   2   5   7 203.631 36.7104   1
   2  -5  -7 103.963 27.6944   1
   2  -5  -7 189.500 25.4290   1
   2   5   9 124.099 31.1679   1
  -2  -5   9 83.1607 36.3841   6
  -2  -5   9 143.748 40.0425   5
   2   5   9 147.490 40.7302   6
  -2   5  -9 80.6544 39.9456   1
  -2  -5   9 72.9887 42.2899   1
   2   5   9 86.9782 30.9121   2
   2  -5  -9 180.811 56.3364   2
  -2   5  -9 127.073 33.9255   4
  -2   5  -9 115.981 32.1339   3
   2   5  11 146.303 40.4348   1
   2  -5 -11 219.395 47.3334   1
  -2  -5  11 141.347 45.5637   6
  -2  -5  11 221.747 51.0980   5
   2   5  11 207.454 45.3390   6
  -2   5 -11 211.156 61.3292   1
  -2  -5  11 170.852 56.5657   1
   2   5  11 197.448 37.2872   2
   2  -5 -11 341.974 64.9946   2
  -2   5 -11 180.643 39.0980   4
   2  -5 -11 160.704 47.8354   3
  -2   5 -11 267.152 45.4045   3
   2  -5 -13 1508.13 144.229   1
   2   5  13 1381.42 132.429   6
  -2  -5  13 1386.65 145.809   6
  -2   5 -13 1257.51 120.497   4
   2  -5 -13 1584.76 166.646   3
   2  -5 -13 962.966 122.596   2
  -2   5 -13 1225.86 124.691   3
  -2  -5  15 99.7996 36.2976   5
  -2  -5  15 34.2955 21.8599   6
   2   5  15 51.1375 22.1225   6
   2   5  15 31.9438 19.9965   5
  -2   5 -15 43.7531 16.7041   4
  -2   5 -15 59.3644 21.0382   3
   2  -5 -15 44.1905 28.0353   3
   2   5  17 79.2445 27.0234   5
   2  -5 -17 57.9352 39.6489   4
  -2  -5  17 74.4743 30.5828   5
  -2  -5  17 61.0994 30.0844   6
   2   5  17 63.6435 22.8984   6
   2  -5 -17 11.2605 20.5153   3
  -2   5 -17 60.3420 22.2706   3
   2   5  19 182.460 36.3351   5
   2  -5 -19 164.901 58.9935   4
  -2  -5  19 147.221 44.9473   5
  -2  -5  19 124.795 38.8972   6
   2   5  19 100.501 29.3022   6
   2  -5 -19 104.724 48.7423   3
  -2   5 -19 124.320 31.7937   3
   2   5  21 74.9965 24.7277   5
   2  -5 -21 111.901 48.1599   4
  -2  -5  21 10.3375 19.2043   5
   2   5  21 85.0042 23.6362   6
   2  -5 -21 60.8569 31.1451   3
  -2   5 -21 96.8033 29.8250   3
   2   5  23 268.155 44.4219   5
  -2  -5  23 296.295 63.0569   5
  -2  -5  23 268.371 54.9705   6
   2   5  23 259.680 44.5791   6
  -2   5 -23 219.097 48.5468   3
   2  -5 -23 252.156 64.5878   3
  -2   5 -25 39.9337 24.7632   2
  -2  -5  25 35.5876 20.5592   6
   2   5  25 38.2762 21.8736   6
   2   5  25 15.1793 12.9025   5
   2   6 -22 6789.29 523.357   2
   2   6 -22 6372.83 541.023   3
   2  -6  22 8202.62 563.623   6
  -2   6  20 9972.37 666.610   5
  -2  -6 -20 8602.87 693.330   4
   2   6 -20 8308.10 675.161   2
   2   6 -20 7590.54 693.337   3
   2   6 -18 17.3497 17.9362   2
   2  -6  18 18.6916 21.5705   6
   2   6 -18 24.4589 25.2224   3
  -2  -6 -18 20.8358 18.6472   4
  -2   6  18 35.2376 17.1806   5
   2   6 -16 247.779 57.5847   2
  -2  -6 -16 128.930 49.8396   4
  -2   6  16 169.447 40.8066   5
   2   6 -16 67.1221 36.0897   3
   2  -6  16 256.131 52.9095   6
   2  -6  14 7215.28 487.811   6
  -2   6  14 5370.05 468.187   5
  -2  -6 -14 5480.35 504.493   4
   2   6 -14 8900.82 542.822   2
   2   6 -14 3560.64 477.770   3
   2  -6  14 7207.38 514.907   2
  -2   6  12 3596.64 389.972   5
  -2  -6 -12 4794.27 439.973   4
   2   6 -12 4732.17 432.343   3
   2   6 -10 33736.4 2408.75   2
  -2  -6 -10 30210.6 2373.17   4
   2   6 -10 33855.0 2362.83   3
   2  -6  10 36674.0 2393.56   2
   2  -6   8 163.450 42.5990   6
  -2  -6  -8 182.661 42.6069   5
  -2   6   8 126.167 33.8042   6
   2  -6   8 143.387 57.5731   2
   2   6  -8 218.995 73.3318   2
  -2  -6  -8 127.236 48.1533   4
  -2   6   8 202.413 48.8516   5
  -2  -6  -8 185.851 32.5817   1
   2  -6   8 35.9884 17.4055   1
   2   6  -8 213.316 52.2621   3
   2  -6   6 619.280 87.3471   6
  -2   6   6 469.465 71.6690   6
  -2  -6  -6 540.727 79.0296   5
   2   6  -6 631.324 119.124   2
   2  -6   6 654.217 124.404   2
   2   6  -6 515.476 74.5089   3
  -2   6   6 408.165 71.9893   4
   2   6  -6 430.461 64.0290   1
  -2  -6  -6 598.975 56.5573   1
   2   6  -4 3415.44 326.151   1
   2  -6   4 5425.40 383.676   6
  -2   6   4 4796.83 361.181   6
  -2  -6  -4 4546.92 372.806   5
  -2   6   4 6192.41 390.616   5
   2   6  -4 5813.07 431.793   2
  -2  -6  -4 4374.33 381.261   4
  -2   6   4 4186.30 361.527   4
   2   6  -4 4683.12 349.359   3
   2  -6   4 5018.59 459.616   2
   2  -6   2 1212.67 127.443   6
  -2   6   2 1371.77 131.539   5
  -2  -6  -2 1049.58 122.500   5
   2  -6   2 1294.13 201.819   2
   2   6  -2 1142.85 139.790   2
  -2  -6  -2 1100.50 128.773   4
   2   6  -2 903.595 96.3194   3
  -2   6   2 1164.11 119.562   4
  -2  -6  -2 1028.29 82.8600   1
   2   6  -2 692.450 80.4554   1
   2  -6   0 67060.3 1942.57   6
  -2  -6   0 70591.5 1949.60   5
  -2  -6   0 58318.5 1927.13   4
   2  -6   0 51036.0 2133.02   2
   2   6   0 58617.7 1847.41   3
  -2  -6   0 67861.7 1838.31   1
  -2   6  -2 1093.62 114.371   3
   2   6   2 953.663 80.8701   3
  -2  -6   2 1214.68 118.474   5
  -2   6  -2 1252.32 121.118   5
   2   6   2 936.736 108.378   2
  -2  -6   2 1257.55 118.852   4
  -2   6  -2 1003.98 103.936   4
  -2  -6   2 1230.30 98.1493   1
  -2  -6   4 4387.55 353.613   1
   2   6   4 3226.32 323.617   1
   2   6   4 4531.32 368.849   6
  -2  -6   4 5231.61 374.988   5
  -2   6  -4 4357.53 361.917   5
   2   6   4 4132.62 356.127   2
  -2   6  -4 4565.69 352.306   4
  -2  -6   4 5362.69 362.444   4
   2  -6  -4 5249.33 398.600   3
   2  -6  -4 5453.39 475.469   2
  -2   6  -4 4798.66 363.735   3
  -2  -6   6 574.085 86.4868   1
   2   6   6 490.819 74.4170   1
  -2  -6   6 705.321 99.3101   6
   2   6   6 656.654 92.1041   6
  -2  -6   6 722.481 92.8783   5
   2   6   6 647.595 86.9087   2
   2  -6  -6 679.736 128.759   2
  -2   6  -6 615.395 79.2789   4
   2  -6  -6 633.164 102.810   3
  -2   6  -6 650.612 82.5236   3
   2   6   8 258.844 53.9688   1
  -2   6  -8 138.906 25.0983   1
   2   6   8 144.976 39.4693   6
  -2  -6   8 219.823 48.5870   5
  -2  -6   8 201.168 49.4636   6
   2  -6  -8 199.343 60.5540   2
   2   6   8 142.124 40.6905   2
   2  -6  -8 87.7089 40.5291   3
  -2   6  -8 185.757 38.8195   4
  -2   6  -8 135.336 35.3853   3
   2   6  10 36329.1 2482.64   6
  -2   6 -10 36572.5 2468.72   4
   2  -6 -10 40335.1 2517.85   3
   2  -6 -10 34951.4 2503.14   2
  -2   6 -10 32566.1 2464.21   3
  -2  -6  10 37123.0 2493.74   5
   2   6  12 5937.40 446.409   6
  -2  -6  12 6161.66 465.212   6
   2  -6 -12 6359.21 483.570   3
  -2   6 -12 5289.88 435.085   3
  -2  -6  12 6516.15 468.193   5
   2   6  14 7572.01 533.091   5
  -2  -6  14 7373.87 546.998   5
   2   6  14 6496.10 521.138   6
  -2  -6  14 7589.19 546.209   6
   2  -6 -14 6883.14 557.379   3
   2   6  16 129.265 32.8445   5
   2  -6 -16 165.101 44.7839   3
  -2  -6  16 194.492 42.8778   6
   2   6  18 54.6629 19.0420   6
  -2  -6  18 39.4067 21.7109   6
   2   6  18 54.2606 20.5727   5
  -2  -6  18 26.5844 20.6576   5
   2   6  20 10312.3 614.237   5
  -2  -6  20 9427.35 647.040   5
   2  -6 -20 8708.12 648.791   3
  -2   6 -20 6603.60 603.723   3
  -2  -6  20 9261.78 634.623   6
   2   6  20 7849.69 602.093   6
   2   6  22 6276.73 474.617   6
   2  -6 -22 7235.50 526.833   3
   2  -7  17 7.45980 15.3475   6
  -2  -7 -17-9.90797 17.6529   4
  -2   7  17 5.44214 11.1974   5
   2   7 -15 73.1874 36.1536   2
   2  -7  15 113.926 32.4661   6
  -2  -7 -15 53.6126 29.7720   4
   2  -7  13 227.379 47.9148   6
  -2  -7 -13 300.133 65.7165   4
  -2   7  13 181.811 42.4393   5
   2  -7  11 235.080 46.4047   6
  -2   7  11 166.530 42.6680   5
   2   7  -9 85.6715 51.5008   2
  -2   7   9 192.773 42.6890   4
   2  -7   9 202.650 45.0708   6
  -2  -7  -9 168.329 50.0946   4
  -2   7   9 213.930 46.0976   5
   2   7  -7 198.686 69.9195   2
   2  -7   7 319.556 91.2607   2
  -2   7   7 213.248 45.6129   4
   2  -7   7 309.340 57.2728   6
  -2  -7  -7 212.051 52.0140   4
  -2   7   7 203.524 45.9536   5
  -2  -7  -5 456.115 81.9801   4
   2   7  -5 669.242 112.389   2
  -2  -7  -5 456.282 68.2737   5
   2  -7   5 589.063 84.2973   6
  -2   7   3 698.226 94.9992   5
  -2  -7  -3 738.651 90.9255   5
  -2   7   3 725.950 88.7890   4
  -2   7   3 545.215 84.0662   6
  -2  -7  -1-8.28038 17.0828   4
   2   7  -1 56.4506 29.0607   2
  -2   7   1 20.1869 17.0026   4
  -2  -7  -1 14.1982 14.6607   5
  -2  -7   1 28.8726 22.3387   5
   2   7   1 42.1620 26.0762   6
   2  -7  -1 23.4230 48.2152   2
   2   7   1 16.0013 20.2297   2
  -2   7  -1 8.71136 18.0018   5
  -2  -7   1 15.7416 21.4872   4
  -2   7  -1 25.6430 20.9217   4
  -2   7  -1 23.4643 18.0699   3
   2   7   3 523.474 77.9345   2
  -2  -7   3 672.079 84.6999   5
   2   7   3 606.213 84.2422   6
  -2   7  -3 582.411 80.3253   3
  -2  -7   5 523.273 74.0589   5
   2   7   5 484.037 71.0971   2
  -2   7  -5 461.058 64.9124   4
   2   7   5 623.527 81.9498   6
  -2   7  -5 491.452 67.8522   3
  -2  -7   7 172.616 44.9285   6
  -2   7  -7 207.161 37.5599   4
  -2   7  -7 97.5330 28.4694   3
   2   7   7 189.789 41.1750   6
  -2  -7   7 234.238 45.8193   5
  -2  -7   9 220.446 48.0568   6
   2  -7  -9 153.769 43.8732   3
  -2   7  -9 169.762 34.5821   3
  -2  -7   9 308.638 53.7729   5
   2   7   9 223.484 42.8113   6
  -2  -7  11 320.850 55.7199   6
   2  -7 -11 313.794 60.0280   3
  -2   7 -11 289.823 43.9656   3
  -2  -7  11 234.491 49.4594   5
  -2  -7  13 303.581 54.1232   6
   2   7  13 250.921 44.4525   5
   2   7  13 189.557 36.8169   6
   2  -7 -13 253.763 53.3843   3
  -2   7 -13 211.639 37.1668   3
   2   7  15 82.7639 24.8100   5
   2   7  15 66.9492 22.0164   6
  -2  -7  15 86.7084 32.7545   5
   2  -7 -15 66.7724 26.1608   3
  -2   7 -15 54.4485 19.3308   3
   2   7  17-4.13879 10.4328   6
  -2  -7  17-6.92782 14.2554   6
   2  -7 -17 8.41363 17.3113   3
  -2   7 -17 4.18019 8.60553   3
   2   7  17 18.4204 11.6071   5
   2  -7 -19 353.816 64.7962   3
   2  -8  14 2438.17 210.519   6
  -2  -8 -12 2153.13 210.357   4
  -2  -8 -10 10388.4 664.490   4
   2   8 -10 9701.36 712.276   2
  -2   8   8 36.0992 18.9149   4
   2  -8   8 79.6878 29.0852   6
  -2   8   8 41.1357 23.6668   5
  -2  -8  -8 50.7917 24.8922   4
   2   8  -6 220.087 66.6383   2
  -2   8   6 170.970 38.5626   4
   2  -8   6 293.485 53.6002   6
  -2  -8  -6 268.912 53.9116   4
  -2   8   6 253.516 52.8852   5
  -2  -8  -4 1308.77 145.855   4
   2   8  -4 1613.30 175.111   2
  -2   8   4 1245.92 146.938   5
  -2   8   4 1562.62 141.490   4
   2   8  -2 387.953 71.3545   2
  -2   8   2 424.757 66.4603   3
   2   8  -2 381.324 64.0132   6
  -2  -8  -2 436.554 60.9544   5
  -2  -8   0 17518.0 1242.06   5
   2   8   0 17181.9 1250.73   6
   2   8   0 15339.5 1245.44   2
  -2   8   0 18388.7 1241.04   4
  -2   8   0 19832.6 1257.37   3
   2   8   2 304.445 54.7992   2
  -2   8  -2 355.639 56.2309   3
  -2   8  -2 277.129 48.6819   4
  -2  -8   2 364.104 57.0781   5
   2   8   2 303.435 55.0004   6
  -2  -8   4 1488.38 140.939   5
  -2   8  -4 1391.97 134.327   3
   2   8   4 1380.93 139.775   6
  -2  -8   6 267.371 50.7555   5
   2   8   6 252.652 45.5425   6
  -2   8  -6 293.113 46.3502   3
  -2  -8   8 19.3725 16.5991   5
   2   8   8 50.4362 21.0419   6
  -2   8  -8 58.8369 20.0228   3
  -2  -8  10 11894.2 825.639   5
   2  -8 -10 9853.19 823.628   3
  -2   8 -10 12041.7 806.733   3
   2   8  10 10265.1 806.217   6
  -2  -8  10 13246.2 831.921   6
  -2   8 -12 2038.28 164.128   3
   2   8  12 1872.43 162.885   6
   2  -8 -14 2369.00 210.394   3
  -2   9   3 182.988 38.5214   4
   2   9  -1 6.81598 18.5546   2
  -2   9  -1 35.2574 22.3358   2
   3   0   0-7.00239 17.6437   6
  -3   0   0-10.6122 18.9073   5
  -3   0   0 16.2768 28.9988   1
   3   0   0-16.6140 24.1682   1
  -3   0   0 17.1753 30.5994   1
   3   0   0 24.9326 33.9261   2
  -3   0   0-10.4247 33.9086   4
   3   0   0-11.0156 22.6619   3
   3   0   0-16.3745 37.6616   1
   3   0   2 14.9840 26.6950   1
   3   0   2 13.7103 17.2718   6
   3   0  -2-6.61814 15.2218   6
   3   0  -2 8.09514 20.3959   6
  -3   0  -2 9.29860 23.4280   5
  -3   0   2 11.6459 33.8813   5
   3   0  -2-17.1733 30.5954   1
  -3   0  -2-17.4530 31.0936   1
   3   0  -2-18.0799 37.1934   1
  -3   0   2-18.0215 37.0733   1
   3   0   2-15.2008 27.0812   1
  -3   0  -2 15.6377 27.8596   1
  -3   0   2-15.9948 28.4959   1
   3   0   2-11.1844 25.7239   2
  -3   0  -2 9.68903 17.2617   4
  -3   0   2 10.6186 21.8443   4
   3   0   2-10.0272 29.1721   3
   3   0  -2-12.3093 21.9298   3
   3   0   4 13.8366 28.4646   1
   3   0  -4-14.5483 25.9191   1
  -3   0  -4 17.0464 35.0677   1
   3   0   4-15.0654 30.9924   1
  -3   0   4 16.8080 29.9449   1
   3   0  -4-19.1780 44.1094   1
  -3   0  -4-13.3526 23.7889   1
   3   0  -4 5.27250 14.3492   6
   3   0   4-7.37989 18.5943   6
   3   0  -4-7.72642 17.7713   6
  -3   0  -4 8.08139 18.5877   5
  -3   0   4 11.1175 25.5705   5
   3   0  -4-14.3451 25.5572   2
   3   0   4 10.3585 23.8248   2
  -3   0   4 10.0629 23.1451   4
   3   0  -4 13.7120 24.4291   3
  -3   0  -4 7.93609 19.9956   3
   3   0  -6 13.8827 20.1952   1
   3   0   6-13.2286 19.2437   1
   3   0   6 14.7448 33.9133   1
  -3   0  -6-11.9734 24.6320   1
  -3   0   6-17.5067 31.1898   1
   3   0  -6-19.6698 28.6130   1
  -3   0   6-17.8003 31.7128   1
   3   0   6 24.4752 25.1755   6
  -3   0   6 13.4145 13.7992   6
  -3   0  -6-6.58331 11.7300   5
   3   0  -6 15.0796 31.0219   2
  -3   0   6-11.1368 19.8418   5
  -3   0   6-8.97112 20.6342   4
  -3   0  -6 9.58626 19.7214   4
  -3   0  -6 6.93408 17.4714   3
   3   0  -6 14.5840 25.9829   3
   3   0  -8-11.8782 27.3220   1
  -3   0  -8-15.8149 32.5358   1
   3   0   8-12.6097 31.7723   1
  -3   0   8-16.6955 29.7462   1
   3   0  -8-18.6182 27.0850   1
   3   0   8-9.17680 23.1237   6
   3   0  -8-4.59686 12.5148   6
  -3   0  -8 5.79087 11.9181   5
   3   0  -8-15.9610 40.2154   2
   3   0   8-18.6098 33.1563   2
  -3   0   8-11.2073 28.2391   5
  -3   0   8 8.16230 14.5460   4
  -3   0  -8-9.48418 16.9004   4
   3   0  -8-14.1878 29.1888   3
  -3   0  -8 6.90427 17.3990   3
  -3   0 -10-15.0105 26.7421   1
   3   0 -10-17.1951 30.6341   1
   3   0  10 13.3155 27.3923   1
  -3   0  10 16.6047 29.5823   1
  -3   0 -10-10.4069 23.9357   1
  -3   0  10-6.68059 18.1805   6
   3   0  10-10.0967 25.4386   6
  -3   0 -10 5.46294 13.7640   5
   3   0  10 8.77746 22.1149   2
   3   0 -10-15.9638 36.7164   2
  -3   0  10 11.6805 26.8650   5
  -3   0  10 7.83202 19.7329   4
  -3   0 -10-9.54367 21.9503   4
  -3   0 -10 7.76408 19.5617   3
   3   0  12-10.7457 19.1445   1
   3   0 -12-10.1780 23.4095   1
  -3   0 -12 14.4258 20.9847   1
  -3   0  12 14.0081 24.9566   1
  -3   0  12-6.94072 17.4877   6
   3   0  12 10.8026 22.2232   6
   3   0  12 8.25437 22.4636   2
   3   0 -12 47.0860 36.0992   2
   3   0 -12-16.5513 29.4874   1
  -3   0  12 68.1433 42.9221   1
   3   0  12 12.4144 18.0589   1
  -3   0 -12-9.71957 19.9952   1
   3   0  12 5.50815 16.0252   5
  -3   0  12-12.3868 25.4820   5
  -3   0 -12 9.83055 20.2235   4
  -3   0  12-8.01151 16.4815   4
  -3   0 -12-10.2784 25.8969   3
  -3   0  14-7.77182 23.9820   6
   3   0  14-11.4059 28.7374   6
   3   0 -14 15.3752 31.6294   2
   3   0  14-7.96589 21.6783   2
  -3   0  14-17.3505 25.2389   1
   3   0  14 12.5350 22.3319   1
  -3   0 -14 10.5483 28.7060   1
   3   0 -14 17.3959 25.3048   1
   3   0  14 5.11668 15.7890   5
  -3   0  14 12.9107 23.0013   5
  -3   0 -14-14.3008 29.4193   3
   3   0 -14 18.1922 32.4105   3
   3   0  14 11.1568 22.9516   1
   3   0 -14-10.2560 21.0984   1
  -3   0 -14 14.9428 37.6486   1
  -3   0  14-14.8680 26.4883   1
  -3   0 -16-16.0865 33.0943   1
   3   0 -16 10.8520 19.3365   1
  -3   0  16 16.4655 23.9537   1
   3   0  16-10.8522 19.3369   1
  -3   0  16-9.40047 19.3413   6
   3   0  16-11.4875 20.4686   6
   3   0  16-7.66642 22.3063   2
   3   0  16-13.1618 23.4509   1
  -3   0  16-17.4833 25.4342   1
  -3   0 -16-10.3848 18.5043   1
   3   0 -16-18.7739 19.3135   1
  -3   0  16-12.4803 22.2371   5
   3   0  16 11.9165 18.3888   5
  -3   0  16-9.60312 22.0896   4
  -3   0 -16-11.0854 25.4984   4
  -3   0 -16-17.8382 25.9504   3
   3   0 -16 19.2547 39.6116   3
   3   0 -18-12.0206 30.2865   1
   3   0  18 10.8840 19.3913   1
  -3   0  18-18.5851 19.1171   1
  -3   0  18-11.0804 22.7948   6
   3   0  18-9.65190 14.0410   6
   3   0  18 14.2137 19.3412   2
   3   0 -18-12.8989 26.5357   2
  -3   0  18-17.2099 17.7026   1
  -3   0 -18-11.3734 20.2630   1
   3   0 -18 20.6026 36.7051   1
  -3   0  18-11.4154 23.4841   5
   3   0  18-6.30539 17.1602   5
  -3   0 -18 12.2862 25.2753   4
  -3   0  18 10.4240 23.9757   4
  -3   0 -18 18.7794 27.3178   3
   3   0 -18-19.2592 39.6198   3
  -3   0 -20 16.6359 34.2228   3
   3   0 -20-18.0581 26.2680   3
   3   0 -20 11.5724 23.8064   2
   3   0  20-7.40184 20.1432   2
   3   0  20-15.2397 27.1505   1
  -3   0  20-17.1359 24.9265   1
  -3   0 -20-12.8828 22.9515   1
   3   0 -20-22.0618 22.6924   1
  -3   0  20-10.0233 20.6196   5
   3   0  20 10.6394 10.9435   5
  -3   0 -20 12.4258 25.5621   4
  -3   0 -20 19.1629 34.1399   1
   3   0 -20-13.7392 19.9856   1
   3   0  20 24.2282 27.8623   1
  -3   0  20-20.3376 29.5839   1
  -3   0  22-16.7465 34.4503   1
   3   0  22 15.6149 16.0614   1
   3   0 -22-21.9285 31.8981   1
  -3   0  22-12.6146 18.3498   6
   3   0  22-6.69434 11.9266   6
  -3   0  22 8.44572 19.4251   5
   3   0  22 4.48923 11.3108   5
   3   0 -22 9.90490 24.9556   2
   3   0  22 8.77689 22.1135   2
  -3   0  22-10.3435 23.7901   4
   3   0 -22 16.0630 28.6173   3
  -3   0  24-11.8059 24.2867   6
   3   0  24-5.88605 12.1087   6
  -3   0 -24 10.9422 19.4943   4
   3   0  24 4.15398 11.3046   5
   3   0 -24 8.77325 23.8754   2
  -3   0  24-9.31011 16.5866   4
  -3   0 -24 12.1606 21.6648   3
   3   0 -24-13.8292 24.6375   3
   3   0  26-5.14750 11.8413   6
  -3   0  26-10.4397 21.4773   6
  -3   0 -26 10.4993 10.8017   3
   3   0 -26 11.6726 26.8478   3
  -3   0 -26-9.32207 13.5621   4
  -3   0  26-6.32195 13.0072   5
   3   0  28-4.58961 10.5573   6
  -3   0 -28-8.98763 16.0129   3
   3   0 -28 9.78949 17.4414   3
  -3   0 -28 8.03337 16.5268   4
  -3   0  28-5.46423 15.8978   5
  -3   0 -30 8.03305 16.5263   3
  -3   0  30-4.90268 10.0872   5
  -3   0 -30-6.89253 12.2807   4
  -3  -1 -31 1157.72 119.450   4
  -3  -1 -31 1037.95 119.968   3
  -3   1  29 3016.19 222.353   5
  -3  -1 -29 3238.18 248.085   4
   3  -1  29 2474.92 215.804   6
  -3  -1 -29 2372.86 238.033   3
  -3  -1 -27 11718.1 803.497   4
  -3  -1 -27 9587.14 795.155   3
   3  -1  27 10998.3 771.507   6
   3   1 -25 5774.54 442.606   2
   3   1 -25 5079.02 464.844   3
  -3  -1 -25 4306.21 440.511   3
  -3   1  25 6776.62 467.555   4
  -3   1  25 6112.39 430.047   5
  -3   1  23 659.712 80.6894   5
  -3  -1 -23 602.970 98.0216   4
   3  -1  23 537.460 88.1022   2
  -3   1  23 560.468 93.1573   6
   3  -1  23 470.774 66.6823   6
   3   1 -23 453.577 91.9252   3
  -3  -1 -23 531.439 90.3087   3
   3  -1  21 275.470 51.2012   6
  -3   1  21 210.078 58.1546   6
   3   1 -21 314.718 66.6464   2
  -3  -1 -21 275.777 69.4129   1
  -3   1  21 413.635 65.2371   5
  -3  -1 -21 229.398 67.3141   4
   3   1 -21 301.336 78.5574   3
  -3  -1 -21 278.881 69.0107   3
   3   1 -21 353.784 74.8546   1
   3  -1  21 163.097 58.5020   1
  -3   1  19 18678.0 1323.19   1
   3   1 -19 21307.0 1314.01   1
   3  -1  19 18905.9 1292.70   1
  -3  -1 -19 20286.4 1383.91   1
   3   1 -19 20625.1 1410.31   1
   3  -1  19 19611.8 1341.08   1
  -3   1  19 16862.9 1284.76   6
   3  -1  19 15375.8 1257.51   6
   3  -1  19 18087.9 1232.68   5
  -3   1  19 19761.5 1280.40   5
   3   1 -19 18437.1 1301.22   2
  -3  -1 -19 12041.3 1286.31   4
   3   1 -19 16482.2 1334.76   3
  -3  -1 -19 17498.6 1312.85   3
   3  -1  19 17749.5 1273.82   2
  -3   1  17 30164.7 2167.83   1
   3   1 -17 30487.5 2217.94   1
   3   1 -17 32758.6 2132.58   1
   3  -1  17 31290.2 2130.67   1
  -3  -1 -17 32658.3 2205.14   1
  -3  -1 -17 29498.2 2121.65   1
   3  -1  17 28725.9 2158.67   1
  -3   1  17 34915.0 2131.39   6
   3  -1  17 29395.8 2074.04   5
   3   1 -17 28892.9 2149.30   2
   3   1 -17 23506.7 2167.98   3
  -3  -1 -17 30678.8 2175.34   3
   3  -1  17 30271.6 2118.08   2
  -3  -1 -15 60006.0 4231.36   1
  -3   1  15 65396.4 4287.34   1
   3   1 -15 68927.3 4240.10   1
   3  -1  15 64393.7 4239.60   1
   3   1 -15 59350.8 4306.93   1
  -3   1  15 59969.9 4275.77   1
  -3  -1 -15 61573.3 4286.91   1
   3  -1  15 60191.6 4265.33   1
  -3   1  15 68367.8 4219.08   6
   3  -1  15 66901.7 4247.06   6
  -3   1  15 56396.4 4236.29   5
   3  -1  15 53668.0 4181.36   5
   3   1 -15 52695.5 4262.40   2
  -3  -1 -15 64578.0 4275.46   4
  -3  -1 -15 68279.6 4318.80   3
  -3   1  15 69364.2 4260.42   4
   3   1 -15 52045.4 4296.64   3
   3  -1  15 66408.3 4240.17   2
  -3   1  13 1675.11 185.254   1
   3   1 -13 1262.85 145.750   1
  -3   1  13 1496.64 180.877   1
   3   1 -13 1782.86 211.897   1
  -3  -1 -13 1343.81 180.076   1
   3  -1  13 1498.88 174.035   1
  -3  -1 -13 1410.92 149.364   1
  -3   1  13 1431.89 131.202   6
   3  -1  13 1497.79 171.412   6
   3  -1  13 1234.18 116.831   5
  -3   1  13 793.801 137.359   5
   3  -1  13 1264.93 113.095   5
   3   1 -13 1295.42 181.968   2
  -3  -1 -13 1549.70 175.534   4
  -3   1  13 1427.60 161.121   4
   3   1 -13 1419.73 201.326   3
   3  -1  13 1397.76 159.244   2
   3   1 -11 498.308 82.7089   1
   3  -1  11 478.059 82.9019   1
  -3  -1 -11 429.441 99.5798   1
  -3   1  11 394.783 85.3448   1
  -3   1  11 368.648 88.7536   1
  -3  -1 -11 548.266 85.5971   1
   3  -1  11 316.955 80.9747   1
   3   1 -11 425.492 101.979   1
  -3   1  11 411.444 57.5084   6
   3  -1  11 680.389 115.759   6
   3  -1  11 529.463 53.9812   5
   3  -1  11 567.696 55.8490   5
  -3  -1 -11 410.369 66.7097   5
   3   1 -11 509.010 107.523   2
   3  -1  11 538.988 86.6325   2
  -3  -1 -11 717.197 108.570   4
  -3   1  11 549.725 95.3942   5
  -3   1  11 654.381 96.5303   4
   3   1 -11 662.701 123.523   3
  -3  -1 -11 581.818 124.625   3
  -3   1   9 36581.6 2572.74   1
   3   1  -9 36735.7 2536.13   1
   3   1  -9 39107.8 2619.05   1
   3  -1   9 36888.4 2541.00   1
  -3  -1  -9 38446.7 2591.02   1
  -3   1   9 42740.4 2610.36   1
  -3  -1  -9 36875.6 2530.96   1
   3  -1   9 32751.8 2558.22   1
  -3   1   9 33180.4 2479.38   6
   3  -1   9 43974.7 2642.39   6
   3  -1   9 35868.3 2475.18   5
  -3  -1  -9 32527.3 2511.60   5
   3  -1   9 35796.7 2478.35   5
  -3   1   9 38408.6 2556.47   5
   3   1  -9 40630.2 2603.03   2
  -3  -1  -9 39346.5 2556.17   4
  -3  -1  -9 38841.0 2575.38   3
   3   1  -9 34951.2 2569.30   3
   3  -1   9 39124.6 2543.00   2
  -3   1   7 23296.3 1548.03   1
  -3  -1  -7 20472.1 1500.71   1
   3  -1   7 19096.6 1524.13   1
   3  -1   7 22360.2 1493.38   2
   3  -1   7 20616.9 1434.57   5
  -3   1   7 20822.1 1495.34   5
  -3  -1  -7 19346.3 1476.67   5
   3   1  -7 21235.2 1537.68   2
  -3  -1  -7 21132.4 1497.82   4
  -3  -1  -7 23594.7 1474.84   3
  -3   1   7 19966.1 1483.51   4
   3   1  -7 19744.3 1506.86   3
  -3  -1  -7 17807.5 1457.17   3
   3   1  -7 22383.5 1504.55   1
   3  -1   7 22339.9 1510.06   1
  -3  -1  -7 22617.7 1554.34   1
  -3  -1  -5 278368. 19819.2   1
   3   1  -5 314170. 19839.9   1
   3  -1   5 292382. 19759.6   1
   3   1  -5 328422. 19777.8   1
  -3   1   5 294350. 19785.8   1
  -3  -1  -5 297678. 19762.1   1
   3  -1   5 285208. 19781.9   1
   3  -1   5 224968. 19820.1   6
   3  -1   5 276171. 19693.4   5
  -3  -1  -5 282397. 19742.1   5
   3   1  -5 312979. 19791.8   2
  -3  -1  -5 278764. 19746.2   4
  -3   1   5 298548. 19747.5   4
  -3  -1  -5 283155. 19709.9   3
  -3  -1  -5 305077. 19697.7   3
   3   1  -5 304925. 19762.3   3
   3  -1   5 286554. 19748.8   2
  -3  -1  -3 2486.21 317.997   1
   3   1  -3 3306.30 343.282   1
   3   1  -3 2945.13 303.851   1
  -3   1   3 3528.47 329.319   1
   3  -1   3 3056.74 299.855   1
   3  -1   3 3989.63 333.942   1
  -3   1   3 4377.92 346.666   1
  -3  -1  -3 3299.77 322.802   1
   3  -1   3 3293.28 358.157   6
  -3   1   3 3019.58 275.832   5
  -3  -1  -3 2794.37 290.337   5
   3  -1   3 2771.99 247.556   5
   3   1  -3 3562.81 327.939   2
  -3   1   3 3179.42 294.499   4
  -3  -1  -3 3460.51 293.157   4
   3   1  -3 3726.40 299.863   3
  -3  -1  -3 3666.16 252.107   3
   3  -1   3 2761.02 282.751   2
  -3   1   1 11980.4 891.074   1
   3  -1   1 11804.6 894.876   1
  -3  -1  -1 11284.4 888.347   1
   3   1  -1 12352.8 908.368   1
   3  -1   1 13873.6 924.963   6
  -3   1   1 10013.5 807.711   6
  -3   1   1 12391.2 846.053   5
   3  -1   1 12869.2 820.358   5
  -3  -1  -1 11823.6 869.647   5
   3   1  -1 11534.6 884.096   2
  -3   1   1 13713.6 882.814   4
  -3  -1  -1 10535.9 841.415   4
  -3  -1  -1 10078.6 811.443   3
   3   1  -1 10223.7 893.252   1
  -3  -1  -1 10577.3 903.671   1
  -3   1   1 12190.4 902.043   1
   3   1   1 11126.7 889.548   1
  -3   1  -1 12069.4 893.526   1
  -3  -1   1 11255.0 909.351   1
  -3  -1   1 10447.1 880.717   1
   3   1   1 12671.9 895.462   1
   3  -1  -1 13486.5 918.846   1
  -3   1  -1 11622.3 885.837   1
   3   1   1 13265.8 888.327   6
   3  -1  -1 13365.6 870.848   6
  -3  -1   1 11796.2 870.329   5
  -3   1  -1 12966.7 839.871   5
   3   1   1 12476.6 879.132   2
  -3  -1   1 11396.9 834.945   4
   3   1   1 10403.0 810.614   3
  -3  -1   1 8781.39 806.981   3
   3  -1  -1 11176.4 851.725   2
  -3   1  -3 3352.69 331.617   1
   3  -1  -3 3201.75 317.004   1
  -3  -1   3 3288.36 345.999   1
   3   1   3 3083.96 316.314   1
   3   1   3 3442.40 325.018   1
  -3  -1   3 4378.92 352.214   1
  -3   1  -3 3349.54 316.162   1
   3   1   3 3724.28 310.594   6
   3  -1  -3 3017.01 260.160   6
  -3   1  -3 3237.47 264.486   5
  -3  -1   3 3956.34 324.070   5
  -3   1  -3 3110.13 299.051   4
  -3  -1   3 2971.35 270.572   4
   3  -1  -3 3237.77 328.047   3
  -3  -1   3 2701.69 273.638   3
   3  -1  -3 3207.42 298.397   2
   3   1   3 3839.78 319.372   2
   3  -1  -5 311771. 20934.7   1
   3  -1  -5 306927. 20893.3   1
   3   1   5 292557. 20898.8   1
  -3  -1   5 324346. 20948.3   1
   3   1   5 282767. 20896.2   1
  -3  -1   5 312970. 20925.6   1
   3   1   5 320547. 20869.4   6
  -3  -1   5 291039. 20870.3   6
  -3  -1   5 315258. 20892.1   5
  -3   1  -5 320006. 20872.7   4
  -3  -1   5 297490. 20844.2   4
   3  -1  -5 321692. 20925.8   3
   3   1   5 321538. 20878.6   2
  -3   1  -5 317426. 20875.1   3
   3  -1  -5 284071. 20876.9   2
  -3  -1   7 22394.7 1600.60   1
   3  -1  -7 24312.7 1599.04   1
   3   1   7 21986.4 1556.15   1
  -3   1  -7 22166.4 1564.97   1
  -3  -1   7 24379.2 1591.50   1
  -3   1  -7 20601.0 1530.96   1
   3   1   7 23181.2 1561.25   1
   3   1   7 21658.9 1522.56   6
  -3  -1   7 23276.2 1533.80   6
  -3  -1   7 22144.7 1544.41   5
  -3   1  -7 20076.7 1471.78   5
  -3  -1   7 20450.1 1498.31   4
  -3   1  -7 18964.4 1514.50   4
   3  -1  -7 21073.8 1567.85   3
   3   1   7 22391.0 1521.52   2
   3  -1  -9 37308.6 2640.20   1
   3  -1  -9 36743.5 2688.51   1
   3   1   9 36832.0 2650.29   1
  -3   1  -9 36148.9 2655.54   1
   3   1   9 38634.1 2660.72   1
  -3   1  -9 39279.2 2644.97   1
   3   1   9 37033.5 2622.17   6
  -3  -1   9 36304.7 2624.15   6
   3  -1  -9 37828.8 2585.83   6
  -3  -1   9 41429.6 2654.18   5
  -3   1  -9 35863.9 2624.47   4
  -3  -1   9 37529.0 2609.98   4
   3  -1  -9 36877.5 2672.53   3
   3  -1  -9 43319.9 2670.50   2
   3   1   9 36976.6 2618.56   2
  -3   1 -11 588.232 94.9395   1
   3   1  11 419.800 87.0380   1
   3  -1 -11 553.582 105.354   1
  -3  -1  11 608.326 85.4522   6
   3  -1 -11 706.597 73.9250   6
   3   1  11 419.168 81.2051   6
  -3  -1  11 650.327 101.536   5
   3  -1 -11 686.532 112.130   2
  -3  -1  11 502.582 71.3127   4
  -3   1 -11 518.396 78.0308   3
   3  -1 -11 397.631 95.1862   3
   3  -1 -11 575.663 92.1042   1
   3   1  11 464.364 91.5208   1
  -3   1 -11 467.367 92.3147   1
  -3  -1  13 1528.43 180.295   1
   3  -1 -13 1465.62 165.849   1
  -3  -1  13 1698.97 217.588   1
   3  -1 -13 1416.64 188.103   1
  -3   1 -13 1223.07 167.205   1
   3   1  13 1309.29 164.085   1
  -3   1 -13 1681.88 179.082   1
   3   1  13 1643.31 166.324   6
  -3  -1  13 1878.70 193.216   5
  -3   1 -13 1301.42 149.769   4
  -3  -1  13 1339.31 138.473   4
  -3   1 -13 1840.87 168.712   3
   3  -1 -13 1403.24 187.625   3
   3   1  13 1303.96 142.626   2
   3  -1 -13 1701.14 191.694   2
  -3   1 -15 64066.0 4366.45   1
  -3  -1  15 63738.1 4388.16   1
   3   1  15 64325.9 4372.60   1
  -3  -1  15 65405.9 4437.79   1
  -3   1 -15 58295.6 4380.60   1
   3   1  15 60428.7 4361.46   1
  -3  -1  15 60545.3 4345.40   6
  -3  -1  15 76273.7 4408.59   5
  -3   1 -15 62390.4 4342.26   4
  -3  -1  15 68576.4 4326.60   4
   3  -1 -15 62084.4 4407.69   3
  -3   1 -15 72760.8 4371.71   3
   3  -1 -15 48918.1 4358.16   2
   3   1  15 60453.3 4319.51   2
  -3   1 -17 29800.1 2201.10   1
  -3  -1  17 30487.6 2230.30   1
   3  -1 -17 32766.9 2208.86   1
   3   1  17 29290.9 2193.29   1
  -3   1 -17 29974.4 2222.12   1
   3  -1 -17 32348.4 2254.82   1
   3   1  17 29269.3 2195.94   1
  -3  -1  17 31258.5 2188.63   6
  -3  -1  17 33569.5 2227.85   5
   3   1  17 32718.5 2160.80   5
  -3  -1  17 31509.5 2157.43   4
  -3   1 -17 31447.7 2179.62   4
  -3   1 -17 34592.7 2230.69   3
   3  -1 -17 26187.7 2189.74   2
   3   1  17 31079.0 2151.39   2
  -3   1 -19 17014.5 1328.41   1
  -3  -1  19 21203.7 1397.20   1
  -3  -1  19 21867.5 1382.80   1
   3  -1 -19 21047.0 1350.24   1
   3   1  19 18845.3 1323.54   1
  -3   1 -19 19572.5 1359.98   1
   3  -1 -19 21442.2 1394.32   1
   3   1  19 18766.9 1323.12   1
  -3  -1  19 21145.1 1326.17   6
   3   1  19 11303.3 1273.80   6
  -3  -1  19 15457.2 1312.88   5
   3   1  19 21179.0 1290.56   5
   3  -1 -19 19147.9 1370.46   3
  -3  -1  19 16421.8 1269.34   4
  -3   1 -19 19658.2 1363.77   3
   3   1  19 17782.0 1264.10   2
  -3   1 -21 432.142 94.2750   1
  -3  -1  21 288.202 86.2673   1
  -3  -1  21 503.623 87.4378   6
   3   1  21 214.221 59.1148   6
   3  -1 -21 350.698 67.7635   2
  -3  -1  21 352.688 92.3876   1
   3   1  21 258.563 70.1311   1
   3   1  21 315.463 59.3880   5
  -3   1 -21 333.494 67.4438   4
  -3  -1  21 259.913 53.2656   4
  -3   1 -21 162.578 64.8808   3
   3  -1 -21 263.169 77.1243   3
  -3  -1  23 463.979 88.9933   6
   3   1  23 600.533 85.4216   6
  -3  -1  23 584.449 93.1538   5
   3   1  23 536.302 76.6667   5
  -3   1 -23 385.702 78.2562   4
  -3   1 -23 427.120 97.5790   3
   3  -1 -23 513.321 103.780   3
   3   1  25 6752.10 473.186   5
  -3  -1  25 7118.60 498.533   5
   3  -1 -25 5837.35 522.345   3
  -3   1 -25 4920.38 508.723   3
  -3  -1  25 5333.79 499.018   6
   3   1  25 6346.96 479.007   6
  -3   1 -27 11631.1 955.043   4
  -3  -1  27 14913.0 958.901   5
   3  -1 -27 13799.9 993.998   3
  -3   1 -27 12550.7 983.491   3
  -3  -1  27 13375.3 976.630   6
   3   1  27 13079.5 942.295   6
   3  -1 -29 3297.70 303.805   3
  -3   1 -29 3088.67 300.398   3
  -3  -1  29 3779.63 284.208   5
  -3  -1  29 3349.26 295.244   6
   3   1  29 3542.06 274.488   6
  -3   2  28 13.6389 12.5033   5
  -3  -2 -28 72.0977 26.7991   4
   3  -2  28 14.2201 12.0783   6
  -3  -2 -28 27.9470 25.4157   3
   3   2 -28 48.7080 25.1152   3
  -3   2  26-4.95651 13.4908   5
  -3  -2 -26-8.08411 16.6322   4
   3   2 -26 14.7843 18.6262   2
   3  -2  26 5.36414 11.0377   6
  -3  -2 -26 52.2652 34.0012   3
   3   2 -26 9.14687 16.2976   3
  -3  -2 -24 18.1803 20.9433   4
  -3   2  24 15.8134 13.3374   5
   3  -2  24 10.6367 24.4951   2
   3   2 -24 8.35011 17.2215   2
   3  -2  24 23.9020 17.4277   6
  -3  -2 -24 23.1368 26.6355   3
   3   2 -24 20.9749 21.6094   3
  -3  -2 -22 82.6334 37.1414   4
  -3   2  22 107.173 30.4155   5
   3   2 -22 77.0696 34.6874   2
   3  -2  22 43.5523 32.0677   2
   3  -2  22 27.0447 20.2942   6
   3   2 -22 97.1813 47.0176   3
  -3  -2 -20 23.4946 20.9363   4
  -3   2  20 6.50820 14.9797   5
   3  -2  20 15.7764 22.9561   6
   3   2 -20-14.0431 32.3040   3
  -3  -2 -20-14.5335 21.1487   3
   3  -2  18 53.3851 28.9695   6
  -3   2  18 16.6594 14.8961   6
   3  -2  18-9.81012 20.2225   2
   3   2 -18 13.3084 27.4082   2
   3  -2  18 32.6686 37.5909   1
  -3   2  18 22.4447 20.4012   5
  -3  -2 -18 13.3795 19.5052   4
   3   2 -18 9.11741 18.8006   1
   3  -2  18 9.84411 22.6782   1
   3   2 -18 16.0822 37.0115   3
  -3  -2 -18-16.0726 33.0893   3
   3   2 -16 180.909 42.9266   1
  -3  -2 -16 146.374 55.9686   1
   3  -2  16 116.345 38.6620   1
  -3   2  16 107.470 50.4772   1
   3  -2  16 156.597 48.5836   6
  -3   2  16 48.6415 27.7374   6
   3  -2  16 58.3320 30.8893   2
   3   2 -16 47.3064 40.4055   2
  -3   2  16 125.013 48.6722   1
   3  -2  16 104.039 48.9003   1
  -3  -2 -16 105.342 37.0689   1
   3   2 -16 20.6375 37.4964   1
  -3   2  16 112.169 36.2549   5
  -3  -2 -16 46.3063 36.2561   4
   3   2 -16 108.576 56.3226   3
  -3  -2 -16 103.912 47.7017   3
   3   2 -14 63.2314 29.6679   1
  -3  -2 -14 30.0967 27.1976   1
  -3   2  14 27.2672 28.4178   1
   3  -2  14 53.8882 29.5699   1
   3  -2  14 46.7107 32.1074   6
  -3   2  14 95.0648 26.7237   6
   3  -2  14 111.146 41.8233   2
  -3   2  14 127.062 47.3444   1
   3  -2  14 66.9960 36.7505   1
   3   2 -14 54.7010 42.1863   1
  -3  -2 -14 90.7510 32.0797   1
  -3   2  14 49.3097 30.7739   5
  -3  -2 -14 16.1990 24.0043   4
   3   2 -14 19.4867 40.3479   3
  -3  -2 -14 71.0812 48.5759   3
   3  -2  12 83.1710 34.6471   1
   3   2 -12 121.320 35.6594   1
  -3   2  12 75.7933 39.3099   1
  -3  -2 -12 117.041 52.3763   1
  -3   2  12 25.2072 26.4214   1
   3  -2  12 139.850 47.4233   1
  -3  -2 -12 76.1322 30.7518   1
  -3   2  12 75.9948 17.4813   6
  -3  -2 -12 42.0694 28.3907   5
   3  -2  12 84.1257 43.5628   2
   3   2 -12 58.2920 53.1220   2
  -3   2  12 87.7737 39.4227   5
  -3  -2 -12 33.1172 34.4411   4
   3   2 -12 38.9090 35.0302   3
  -3  -2 -12-16.4295 34.1784   3
   3   2 -10 91.5353 33.8084   1
   3  -2  10 97.6441 37.1206   1
  -3  -2 -10 106.148 49.7685   1
  -3  -2 -10 114.343 36.2550   1
  -3   2  10 86.0962 38.5296   1
  -3   2  10 113.183 50.8462   1
   3  -2  10 103.685 44.7101   1
   3   2 -10 70.1555 48.1896   1
   3  -2  10 13.8322 32.4995   6
  -3  -2 -10 113.359 39.6248   5
   3  -2  10 73.7738 41.1009   2
   3   2 -10 59.5443 50.4463   2
  -3   2  10 158.992 45.7259   5
  -3  -2 -10 181.678 63.9101   4
  -3   2  10 42.3444 27.4860   4
   3   2 -10 122.323 57.2262   3
  -3  -2 -10 124.871 46.7835   3
  -3  -2  -8 48.4877 33.2749   1
   3   2  -8 18.0496 20.7983   1
   3  -2   8 27.8694 25.3150   1
  -3   2   8 11.9762 21.3765   1
  -3  -2  -8 25.0392 21.0696   1
  -3   2   8 27.5159 24.5456   1
   3   2  -8 18.1134 32.2967   1
   3  -2   8 13.5099 27.8229   1
   3  -2   8 13.1472 27.0778   6
  -3  -2  -8-8.63762 17.8173   5
   3   2  -8 18.7425 33.4165   2
   3  -2   8 20.4666 25.8161   2
  -3   2   8 22.5120 25.9217   5
  -3  -2  -8 32.0988 40.4578   4
  -3   2   8 30.9647 26.0383   4
   3   2  -8 28.0799 28.9123   3
  -3  -2  -8 13.5448 20.9391   3
   3  -2   6 199.937 64.4481   1
  -3  -2  -6 357.618 67.2094   1
   3   2  -6 314.169 87.2977   1
  -3   2   6 286.484 76.8591   1
  -3   2   6 275.403 69.2332   1
   3  -2   6 370.585 73.6326   6
   3  -2   6 281.878 63.5591   2
  -3   2   6 307.111 66.6617   5
   3   2  -6 233.965 40.1324   4
  -3  -2  -6 366.689 88.9123   4
  -3   2   6 268.887 61.5534   4
  -3  -2  -6 331.349 82.3584   1
   3  -2   6 373.104 71.0878   1
   3  -2   4 129.857 43.8593   1
   3   2  -4 86.0949 38.6504   1
   3   2  -4 104.138 50.7260   1
   3  -2   4 38.9789 23.6490   1
  -3   2   4 34.7744 34.0688   1
  -3   2   4 131.156 46.9827   1
   3  -2   4 65.2110 29.4454   6
  -3  -2  -4 43.7238 30.1389   5
   3  -2   4 130.959 45.4246   2
   3   2  -4 77.7494 50.8100   2
   3  -2   4 47.8409 14.0642   5
  -3   2   4 55.7730 28.7996   5
  -3   2   4 83.7467 32.6638   4
  -3  -2  -4 96.3904 53.2164   4
   3   2  -4 116.743 42.6362   3
   3  -2   2 70.8271 31.4560   1
   3   2  -2 23.0438 24.0097   1
  -3   2   2 130.224 46.5580   1
   3   2  -2 16.0086 37.0181   1
  -3   2   2 35.7720 34.9008   1
   3  -2   2 45.5347 24.4405   6
  -3  -2  -2 35.0454 24.3345   5
  -3   2   2 53.5302 12.8206   6
   3  -2   2 119.543 43.6414   2
   3   2  -2 84.0753 45.7387   2
   3  -2   2 53.9259 26.8753   5
  -3   2   2 64.0680 24.0668   5
  -3   2   2 10.9286 19.8427   4
  -3  -2  -2 99.0468 47.8026   4
   3  -2   2 72.0204 36.4925   3
   3   2  -2 37.4663 21.6630   3
  -3   2   0 355.643 80.7280   1
   3   2   0 401.436 81.6200   1
  -3  -2   0 530.375 106.692   1
   3  -2   0 498.080 92.1433   1
  -3   2   0 556.985 90.8168   1
  -3   2   0 333.907 42.0237   6
   3  -2   0 324.047 46.5898   6
  -3  -2   0 351.973 79.4595   5
  -3   2   0 384.954 57.0389   5
   3   2   0 445.716 87.2264   6
   3  -2   0 328.491 72.1161   2
   3   2   0 503.570 92.2533   2
  -3  -2   0 478.929 84.9756   4
  -3   2   0 214.751 63.3141   4
   3  -2   0 364.160 87.7129   3
   3   2   0 327.022 81.3541   1
   3  -2   0 379.332 72.1867   1
   3   2   2 67.0206 34.1502   1
  -3   2  -2 38.2983 19.7335   6
   3   2   2 86.2012 47.0049   6
  -3  -2   2 26.1402 27.3612   5
   3   2   2 24.8649 26.0733   1
   3  -2  -2 125.965 42.7703   1
  -3   2  -2 130.500 46.7743   1
  -3   2  -2 99.4671 41.2996   1
   3  -2  -2 51.5841 37.1080   2
  -3   2  -2 79.6222 40.8449   4
  -3  -2   2 127.159 44.1122   4
   3  -2  -2 95.3254 46.4985   3
  -3  -2   2 74.5304 21.2637   3
   3   2   4 78.3752 40.6908   1
   3  -2  -4 44.8152 30.9944   1
  -3  -2   4 87.3420 38.9030   6
  -3   2  -4 60.5382 17.1869   5
   3   2   4 38.9541 38.1845   6
  -3  -2   4 112.845 46.8321   5
   3   2   4 83.0127 38.9733   1
  -3  -2   4 66.6071 36.6780   1
  -3   2  -4 53.8173 31.8054   1
   3  -2  -4 116.261 44.4189   1
  -3   2  -4 142.022 50.0009   1
   3   2   4 169.919 54.9344   2
   3  -2  -4 52.0284 34.3015   2
  -3   2  -4 141.555 45.1453   4
  -3  -2   4 88.8865 33.6740   4
   3  -2  -4 63.1829 40.1853   3
  -3  -2   4 101.734 39.3937   3
  -3   2  -6 287.655 71.9307   1
   3   2   6 236.167 66.1941   1
   3  -2  -6 267.630 63.3424   1
  -3  -2   6 270.377 64.8848   6
   3   2   6 219.579 59.6911   6
  -3  -2   6 600.387 97.1404   1
  -3   2  -6 276.668 61.7949   1
   3   2   6 309.839 69.8732   1
   3  -2  -6 309.711 77.0598   1
  -3  -2   6 353.709 91.1963   1
   3   2   6 387.504 71.0039   2
   3  -2  -6 293.551 68.3920   2
  -3  -2   6 278.277 50.8117   4
  -3   2  -6 228.241 56.9686   4
   3  -2  -6 294.877 81.3719   3
  -3   2  -6 216.538 61.0196   3
   3  -2  -8 20.0738 14.6799   1
  -3   2  -8 57.5734 31.3731   1
   3   2   8 12.9227 26.6280   1
  -3  -2   8-17.5720 36.1809   1
  -3   2  -8 10.5485 21.7539   1
  -3  -2   8 26.1803 33.0162   1
   3  -2  -8 27.4066 31.5544   1
  -3  -2   8 33.8000 28.4276   6
   3   2   8 9.41165 19.4216   6
  -3  -2   8 45.1573 28.4846   5
   3  -2  -8 21.6969 31.5981   2
   3   2   8 16.0116 20.2286   2
  -3   2  -8 16.0684 16.5983   4
  -3  -2   8 19.3213 13.2338   4
   3  -2  -8 31.7052 28.2838   3
  -3   2  -8 27.5868 23.2188   3
   3  -2 -10 88.4174 34.1724   1
   3   2  10 69.7914 36.5083   1
  -3   2 -10 96.8435 37.3100   1
  -3  -2  10 71.8827 45.7664   1
   3  -2 -10 92.5870 45.6128   1
   3   2  10 125.665 40.8518   1
  -3   2 -10 102.602 40.0473   1
   3   2  10 85.2656 37.8029   6
  -3  -2  10 90.4313 39.2422   6
  -3  -2  10 124.720 45.6582   5
   3   2  10 110.636 32.7898   2
   3  -2 -10 208.812 56.9139   2
  -3   2 -10 75.6106 31.8165   4
  -3   2 -10 81.0517 32.9709   3
   3  -2 -10 133.233 50.9405   3
   3  -2 -12 96.3894 38.7048   1
  -3   2 -12 72.3573 35.5964   1
  -3  -2  12 107.257 38.5246   1
  -3  -2  12 113.133 51.5427   1
   3   2  12 29.5881 27.2765   1
   3  -2 -12 76.9231 41.9831   1
  -3   2 -12 23.1829 29.6063   1
   3   2  12 56.0209 28.9267   6
  -3  -2  12 56.3608 30.9379   6
  -3  -2  12 188.224 52.9671   5
   3  -2 -12 54.6959 16.2155   6
   3  -2 -12 98.3938 40.8351   2
   3   2  12 60.1256 23.6848   2
  -3  -2  12 79.9529 21.4021   4
  -3   2 -12 84.5599 31.1326   4
  -3  -2  12 55.6298 19.9368   4
  -3   2 -12 75.3273 29.3950   3
   3  -2 -12 56.9229 33.0892   3
   3   2  14 61.2677 35.9218   1
  -3   2 -14 42.5766 29.3019   1
   3  -2 -14 147.107 46.0671   1
  -3  -2  14 67.5211 36.8698   1
  -3  -2  14 79.4730 54.2493   1
   3   2  14 73.0937 30.0455   1
  -3   2 -14 59.4021 36.9255   1
   3  -2 -14 51.3715 35.2286   1
  -3  -2  14 66.6835 29.7259   6
   3   2  14 39.1632 27.0835   6
   3  -2 -14 67.3707 24.6481   6
  -3  -2  14 62.8542 39.0415   5
   3  -2 -14 83.5865 38.9999   2
  -3  -2  14 56.0039 17.5014   4
  -3   2 -14 69.3784 29.7532   4
  -3  -2  14 52.0816 16.7889   4
  -3   2 -14 68.1297 28.4198   3
   3  -2 -14 115.143 47.0235   3
  -3   2 -16 90.4654 39.2626   1
   3  -2 -16 180.797 53.1038   1
  -3  -2  16 24.8058 29.4470   1
   3   2  16 110.680 47.8900   1
  -3  -2  16 161.247 65.9660   1
   3   2  16 56.7430 31.6166   1
  -3   2 -16 81.1165 42.3524   1
   3  -2 -16 205.431 61.8363   1
  -3  -2  16 121.653 42.3450   6
   3   2  16 201.351 48.8544   6
  -3  -2  16 111.140 50.0368   5
   3  -2 -16 75.4535 38.2765   2
   3   2  16 84.7071 24.9285   2
   3   2  16 111.361 34.4726   5
  -3  -2  16 50.7260 16.1002   4
   3  -2 -16 61.4659 39.3991   3
  -3   2 -16 164.746 43.8160   3
  -3   2 -18 12.4335 25.6149   1
  -3  -2  18 14.1711 25.2841   1
   3   2  18 41.0881 27.9879   1
  -3  -2  18 21.9001 39.0405   1
  -3  -2  18 10.8692 19.4130   6
   3   2  18 17.0113 23.1880   6
   3  -2 -18 16.0053 18.4573   2
  -3   2 -18 21.5958 20.9879   4
   3  -2 -18 31.4732 32.4021   3
  -3  -2  20 24.0291 24.7237   6
   3   2  20 9.12050 20.9861   6
  -3  -2  20-15.3261 27.3113   5
   3  -2 -20-6.45084 14.8497   2
  -3   2 -20 7.62792 13.6037   4
  -3   2 -20 24.5496 30.9326   3
   3  -2 -20 16.4872 23.9909   3
   3   2  22 79.4321 30.2055   5
  -3  -2  22 72.2731 42.4039   5
   3   2  22 66.8007 33.0078   6
  -3  -2  22 86.3117 40.4745   6
  -3   2 -22 116.457 49.9586   3
  -3  -2  24 12.1890 21.7349   6
   3   2  24-9.43057 19.4221   6
   3   2  24 23.0419 17.6893   5
  -3   2 -24 28.5195 21.8841   4
  -3   2 -24-15.1471 31.1737   3
   3  -2 -24 44.8425 34.3913   3
  -3  -2  24 12.5189 28.8079   5
  -3   2 -26-13.4957 24.0467   3
   3  -2 -26-13.3014 19.3529   3
  -3  -2  26 10.2515 21.0929   5
   3   2  26-6.72325 11.9846   5
  -3   2 -26-8.94881 20.5860   4
  -3  -2  28 41.6010 22.7062   5
  -3  -2  28 19.1563 22.0951   6
   3   2  28 18.3824 16.7616   6
  -3   2 -28 22.5773 23.2848   3
   3  -2 -28 23.4768 24.2077   3
   3   2  28 26.8987 16.6874   5
  -3  -2  30 19.9162 15.2847   5
  -3  -2  30-8.19861 16.8801   6
  -3  -3 -27 8993.19 700.669   4
   3   3 -27 10024.5 705.124   2
  -3   3  27 10009.3 682.429   5
   3  -3  27 9092.77 689.724   6
  -3  -3 -25 3804.24 350.799   4
   3   3 -25 4460.36 359.239   2
   3  -3  25 5186.72 356.659   6
  -3   3  25 4308.06 334.016   5
  -3   3  23 420.946 56.5323   5
   3  -3  23 279.330 67.8797   2
   3   3 -23 321.348 66.6240   2
   3  -3  23 412.866 65.0564   6
  -3  -3 -23 290.843 94.8583   3
  -3  -3 -23 305.615 63.8468   4
   3  -3  21 160.785 53.8944   2
   3   3 -21 238.422 57.6442   2
   3  -3  21 253.625 54.2608   6
  -3  -3 -21 169.760 83.2038   3
  -3   3  21 249.282 44.9347   5
  -3  -3 -21 218.072 54.8765   4
   3  -3  19 15130.1 998.591   6
  -3   3  19 13611.7 958.382   5
   3   3 -19 14722.3 1012.62   2
  -3  -3 -19 11026.6 1046.80   3
   3  -3  19 11906.4 987.784   2
  -3  -3 -19 12860.9 990.743   4
  -3   3  17 22140.9 1551.54   5
  -3  -3 -17 20586.9 1589.17   4
   3   3 -17 23598.0 1618.23   2
  -3  -3 -17 20965.6 1623.11   3
   3  -3  17 22830.2 1582.45   2
   3   3 -15 43106.9 2944.36   1
  -3  -3 -15 34156.1 2989.19   1
  -3   3  15 48018.0 2966.18   5
   3  -3  15 39443.0 2987.08   1
  -3  -3 -15 43391.1 2990.33   3
   3   3 -15 42477.3 3030.12   3
   3   3 -15 47224.7 3059.69   2
   3  -3  13 459.949 85.1187   1
   3   3 -13 537.087 108.510   1
  -3   3  13 294.601 43.9922   6
   3  -3  13 324.949 81.1557   6
   3   3 -13 778.892 142.365   2
  -3  -3 -13 680.292 120.183   4
  -3  -3 -13 496.531 97.4593   1
  -3  -3 -13 774.022 85.7990   1
   3   3 -13 523.848 70.9734   1
   3  -3  13 561.040 76.6526   1
   3   3 -13 578.031 121.623   3
  -3  -3 -13 403.799 69.2197   3
   3   3 -11 479.979 66.4175   1
  -3  -3 -11 139.304 56.2126   1
   3  -3  11 378.912 65.9323   1
  -3   3  11 398.432 74.8154   1
  -3   3  11 497.358 88.7380   1
  -3  -3 -11 450.756 66.6394   1
   3   3 -11 376.660 92.5337   1
   3  -3  11 336.103 77.5722   1
   3  -3  11 468.181 88.1051   6
  -3  -3 -11 389.340 68.9683   5
  -3   3  11 741.596 101.802   5
   3   3 -11 568.505 127.359   2
   3  -3  11 382.793 76.4198   2
  -3  -3 -11 511.357 118.310   4
  -3   3  11 527.611 90.8915   4
   3   3 -11 552.687 119.167   3
  -3  -3  -9 20441.1 1402.60   1
   3   3  -9 17776.6 1403.50   1
  -3   3   9 18759.0 1356.03   1
   3  -3   9 19073.3 1335.17   1
  -3   3   9 16714.6 1373.72   1
   3  -3   9 16730.7 1360.36   1
   3  -3   9 21268.7 1370.60   6
  -3   3   9 20501.4 1382.15   5
  -3  -3  -9 18290.6 1347.77   5
   3   3  -9 21800.3 1473.31   2
  -3  -3  -9 18051.9 1455.27   4
   3   3  -9 15506.0 1414.30   3
  -3   3   9 18288.9 1355.92   4
   3  -3   9 21020.1 1366.66   2
  -3  -3  -7 12335.1 853.036   1
  -3   3   7 10886.3 793.756   1
   3   3  -7 11119.8 853.887   1
   3   3  -7 10994.0 778.765   1
   3  -3   7 10550.2 780.135   1
  -3   3   7 11015.3 810.337   1
  -3  -3  -7 10735.1 774.462   1
   3  -3   7 10912.1 810.950   1
   3  -3   7 11173.8 792.934   6
  -3   3   7 6677.65 785.413   5
  -3  -3  -7 9816.58 788.653   5
   3   3  -7 14390.8 919.128   2
  -3  -3  -7 8031.62 894.125   4
   3   3  -7 10497.1 745.341   4
  -3   3   7 11305.9 805.302   4
   3   3  -7 11105.5 847.182   3
   3  -3   7 12189.2 814.302   2
   3  -3   5 142189. 10587.6   6
  -3   3   5 139729. 10614.2   5
  -3  -3  -5 153396. 10614.9   5
   3  -3   5 156178. 10623.3   1
  -3   3   5 166344. 10626.8   1
  -3  -3  -5 161563. 10592.1   1
   3   3  -5 188350. 10702.9   2
  -3   3   5 143141. 10610.9   4
   3   3  -5 147401. 10612.7   3
  -3   3   5 159311. 10602.8   1
  -3  -3  -5 154124. 10665.9   1
   3   3  -5 163124. 10667.4   1
   3   3  -5 154876. 10593.4   1
   3  -3   5 168207. 10596.2   1
   3   3  -3 1246.84 172.594   1
  -3  -3  -3 1236.15 188.836   1
   3   3  -3 1434.38 149.481   1
   3  -3   3 1420.55 143.248   1
   3  -3   3 992.933 125.976   6
  -3   3   3 1237.23 143.766   5
  -3  -3  -3 1210.94 155.137   5
   3  -3   3 1166.86 150.146   2
   3   3  -3 1641.24 189.043   2
  -3   3   3 1024.80 141.172   4
  -3  -3  -3 1556.21 252.624   4
  -3   3   3 1661.03 168.723   1
   3  -3   3 1589.48 163.349   1
  -3  -3  -3 1568.31 146.955   1
   3   3  -1 3207.96 326.146   1
  -3  -3  -1 3458.38 352.583   1
   3   3  -1 3613.03 314.264   1
   3  -3   1 4009.28 310.098   1
   3  -3   1 3750.67 323.696   1
  -3   3   1 3827.86 324.946   1
  -3  -3  -1 3423.48 308.481   1
   3  -3   1 3631.81 292.469   6
  -3   3   1 3431.62 291.998   5
  -3  -3  -1 3996.08 336.591   5
   3   3  -1 4136.75 355.872   2
  -3  -3  -1 4716.52 488.388   4
  -3   3   1 3522.97 320.119   4
   3  -3   1 3250.56 335.626   3
   3  -3   1 4014.55 330.548   2
  -3  -3   1 3448.42 353.594   1
   3  -3  -1 3462.71 307.574   1
   3   3   1 3576.32 331.757   1
  -3  -3   1 4021.48 325.839   1
   3   3   1 4493.21 339.371   1
  -3   3  -1 4270.12 328.563   1
   3  -3  -1 3784.74 331.994   1
   3   3   1 3878.77 351.521   6
  -3  -3   1 4455.68 350.113   5
  -3   3  -1 3228.64 282.137   5
   3   3   1 3834.79 340.811   2
  -3   3  -1 3975.50 333.779   4
  -3  -3   1 3150.96 434.540   4
   3  -3  -1 3802.52 356.605   3
   3  -3  -1 4020.46 334.220   2
   3  -3  -3 1013.44 139.406   1
  -3   3  -3 1607.64 167.093   1
   3  -3  -3 1400.54 153.393   1
  -3  -3   3 1643.43 200.124   1
   3   3   3 1206.66 158.601   1
  -3   3  -3 1942.51 170.362   1
  -3  -3   3 1922.93 174.069   1
   3   3   3 1614.98 167.513   1
   3   3   3 1414.32 182.874   6
  -3  -3   3 1672.46 177.683   5
   3   3   3 1270.97 161.199   2
  -3   3  -3 997.063 147.437   4
   3  -3  -3 1396.12 185.620   3
  -3  -3   3 1462.78 122.753   3
  -3  -3   5 168346. 11473.5   1
  -3   3  -5 166334. 11428.2   1
   3  -3  -5 167460. 11419.8   1
   3  -3  -5 168821. 11413.2   1
   3   3   5 174662. 11443.0   1
   3   3   5 170949. 11423.5   1
  -3  -3   5 149720. 11423.9   1
  -3   3  -5 175167. 11417.7   1
  -3  -3   5 166167. 11447.5   6
   3   3   5 191603. 11459.4   6
  -3  -3   5 139659. 11425.4   5
   3   3   5 159834. 11420.3   2
  -3  -3   5 197671. 11512.4   4
  -3   3  -5 182063. 11427.3   4
   3  -3  -5 147978. 11456.8   3
   3  -3  -5 173062. 11438.4   2
   3   3   7 11491.4 849.373   1
  -3   3  -7 12283.8 851.941   1
   3  -3  -7 12873.0 874.960   2
  -3   3  -7 12227.4 855.940   3
  -3  -3   7 11095.9 859.637   5
   3   3   7 12199.5 851.234   2
  -3  -3   7 7827.88 828.403   4
  -3   3  -7 11190.4 836.635   4
   3  -3  -7 10844.1 886.458   3
  -3   3  -7 11719.7 850.413   1
  -3  -3   7 12497.2 909.328   1
   3  -3  -7 11305.8 853.060   1
   3  -3  -7 11341.7 836.602   1
   3   3   7 12634.4 882.663   1
  -3   3  -9 17628.9 1083.55   1
  -3  -3   9 13451.0 1071.59   1
   3   3   9 20320.8 1087.68   1
   3   3   9 19562.2 1089.69   6
  -3  -3   9 19020.8 1100.69   6
  -3  -3   9 17554.9 1089.21   5
  -3   3  -9 18668.0 1066.31   4
  -3  -3   9 14482.6 1014.34   4
   3  -3  -9 19880.4 1117.35   2
  -3   3  -9 18979.0 1077.53   3
   3   3   9 17289.1 1013.12   3
   3   3   9 17882.4 1072.89   2
  -3  -3   9 19815.1 1165.20   1
   3  -3  -9 19997.4 1103.15   1
   3  -3  -9 19554.9 1075.25   1
   3   3   9 20313.4 1113.61   1
  -3   3  -9 17895.3 1077.45   1
   3   3  11 454.209 82.8063   1
   3  -3 -11 422.183 71.3678   1
  -3   3 -11 301.732 62.3672   1
  -3  -3  11 584.920 86.4011   6
  -3  -3  11 498.202 79.8233   5
   3   3  11 459.548 71.4916   6
  -3  -3  11 319.268 67.7143   1
  -3  -3  11 595.111 114.806   1
   3  -3 -11 395.509 81.7909   1
  -3   3 -11 416.077 79.3009   1
   3   3  11 353.492 63.8971   1
   3  -3 -11 346.165 76.5834   2
  -3   3 -11 335.048 58.2804   4
   3   3  11 451.457 62.7426   2
  -3   3 -11 446.543 68.7979   3
  -3  -3  13 623.821 131.033   1
   3   3  13 725.977 89.0846   1
  -3  -3  13 355.833 73.3850   6
   3   3  13 624.325 82.0985   6
  -3  -3  13 666.978 96.9448   5
   3  -3 -13 333.815 77.3250   2
  -3   3 -13 558.120 73.6815   4
  -3   3 -13 691.026 83.0346   3
   3  -3 -13 429.217 92.3671   3
   3   3  13 431.959 61.7354   2
   3   3  13 463.787 89.6198   1
  -3  -3  13 620.543 86.3814   1
   3  -3 -13 672.894 91.2192   1
  -3   3 -13 646.071 102.477   1
  -3   3 -13 597.825 84.2287   1
   3  -3 -15 44799.6 2733.19   1
  -3  -3  15 44144.0 2812.68   1
  -3  -3  15 40244.6 2706.80   6
   3   3  15 43346.4 2695.21   6
  -3   3 -15 39815.2 2680.16   4
  -3   3 -15 38411.0 2684.14   3
   3  -3 -15 39882.1 2739.60   3
   3  -3 -15 45551.5 2711.35   2
   3   3  15 32580.0 2653.49   2
  -3  -3  17 18146.2 1404.74   6
   3   3  17 21279.7 1393.42   6
  -3   3 -17 17485.4 1376.59   4
  -3  -3  17 22215.4 1444.20   5
   3   3  17 19479.9 1383.56   5
  -3   3 -17 20410.0 1392.77   3
   3  -3 -17 17712.9 1431.73   3
   3  -3 -17 22218.9 1394.74   2
  -3  -3  19 16296.8 1033.27   5
   3   3  19 12301.1 957.134   5
   3  -3 -19 12353.3 1015.47   3
  -3   3 -19 13292.9 976.463   3
  -3  -3  19 13777.7 997.034   6
   3   3  19 14623.5 975.958   6
  -3  -3  21 309.710 74.5152   5
  -3  -3  21 169.111 52.2610   6
   3   3  21 304.842 56.6472   6
   3  -3 -21 283.176 70.5463   3
  -3   3 -21 218.036 54.5239   3
  -3  -3  23 291.698 66.5198   6
   3   3  23 320.547 59.6291   6
   3   3  23 485.000 62.9058   5
  -3  -3  23 332.504 80.1564   5
  -3   3 -23 206.489 52.1768   4
  -3   3 -23 264.501 65.2881   3
   3  -3 -23 299.947 78.4076   3
   3   3  25 4176.19 317.464   5
   3  -3 -25 3472.40 356.621   3
  -3  -3  25 3423.05 337.520   6
   3   3  25 3619.66 325.594   6
  -3  -3  27 8307.06 631.967   6
   3   3  27 8259.48 615.177   6
   3  -3 -27 7789.44 647.324   3
  -3   3 -27 6180.84 623.982   3
  -3  -3  29 2964.78 243.712   5
  -3  -3  29 3252.21 251.665   6
   3   4 -26 15.6399 16.1333   3
   3   4 -26 20.8575 17.5594   2
   3   4 -24 52.7081 27.3306   3
   3   4 -24 54.9721 27.0163   2
  -3  -4 -24 45.9586 26.3623   4
  -3   4  24 52.3851 18.8390   5
   3   4 -22 243.304 52.7197   2
   3  -4  22 223.323 59.8811   2
   3  -4  22 336.131 68.1283   6
   3   4 -22 236.868 54.4735   3
  -3  -4 -22 265.579 55.2911   4
  -3   4  22 235.558 40.4765   5
   3   4 -20-10.6196 21.8581   2
   3  -4  20 22.9107 28.8707   2
   3  -4  20 24.9229 28.6701   6
   3   4 -20 11.2673 20.0861   3
  -3  -4 -20 9.12426 18.7838   4
  -3   4  20 10.9152 13.7691   5
   3  -4  18 11.3377 20.2049   2
   3   4 -18 12.6980 29.2094   2
   3  -4  18-13.4123 19.5163   6
   3   4 -18 25.2413 29.0314   3
  -3   4  18 6.18387 15.5881   5
   3  -4  16 133.319 50.8945   6
   3   4 -16 168.630 58.1199   2
   3  -4  16 152.733 51.6144   2
  -3   4  16 216.689 46.4940   5
  -3  -4 -16 143.285 50.5879   4
   3   4 -14 36.8973 33.4466   2
   3  -4  14 59.2132 32.6929   2
   3  -4  14 98.7557 42.5658   6
   3   4 -14 119.861 61.3254   3
  -3  -4 -14 54.1239 21.0075   3
  -3  -4 -14 95.6209 47.0108   4
  -3   4  14 138.668 41.5675   5
   3  -4  12 225.547 56.5842   1
   3  -4  12 252.771 62.4908   6
  -3  -4 -12 193.687 44.9651   5
   3  -4  12 190.584 51.0012   2
   3   4 -12 294.848 87.7930   2
  -3  -4 -12 241.118 71.5546   4
   3   4 -12 236.966 79.9235   3
  -3  -4 -12 194.671 34.4189   3
  -3  -4 -12 178.885 60.4481   1
  -3   4  10 333.677 66.7182   1
   3   4 -10 160.015 55.0909   1
  -3  -4 -10 156.021 56.2581   1
   3  -4  10 219.684 51.5405   1
   3  -4  10 190.716 50.2958   6
   3   4 -10 155.141 65.4369   2
   3  -4  10 104.249 41.7130   2
  -3  -4 -10 167.103 67.0912   4
  -3   4  10 345.661 73.3903   5
  -3  -4 -10 72.1587 22.4510   3
   3   4 -10 383.749 104.435   3
   3   4  -8 143.506 30.8391   1
   3  -4   8 113.437 37.0428   1
  -3   4   8 82.5489 26.2387   1
  -3  -4  -8 55.0523 38.0975   1
   3   4  -8 86.4029 44.9796   1
  -3   4   8 100.078 37.7638   1
  -3   4   8 67.7730 13.9972   6
   3  -4   8 169.807 43.3469   6
  -3  -4  -8 203.593 50.3543   5
   3  -4   8 76.8005 33.4833   2
   3   4  -8 63.4640 49.1520   2
  -3  -4  -8 213.436 85.3113   4
  -3   4   8 166.680 56.3845   5
  -3   4   8 161.571 44.2711   4
   3   4  -8 120.781 61.2597   3
   3   4  -6 269.779 47.8415   1
   3  -4   6 258.063 42.0072   1
  -3   4   6 237.756 45.8443   1
  -3   4   6 408.034 69.7506   1
  -3  -4  -6 300.746 73.7336   1
  -3  -4  -6 313.716 49.3514   1
   3   4  -6 454.261 87.1134   1
  -3   4   6 274.957 31.0830   6
  -3   4   6 200.686 33.8558   6
  -3  -4  -6 347.878 66.7109   5
   3  -4   6 259.337 58.5162   2
   3   4  -6 554.900 114.194   2
  -3  -4  -6 281.626 95.4592   4
  -3   4   6 344.310 81.7702   5
  -3   4   6 286.293 59.5921   4
   3   4  -6 401.019 106.768   3
  -3   4   4 177.162 42.9419   1
  -3   4   4 129.143 31.5775   1
   3  -4   4 100.681 33.9705   1
  -3  -4  -4 149.224 32.8997   1
   3   4  -4 36.3685 33.5449   1
   3  -4   4 47.3692 26.3875   6
  -3   4   4 69.6089 25.2976   6
  -3  -4  -4 93.0532 44.2667   5
  -3   4   4 74.9397 20.7292   6
   3   4  -4 141.565 60.8403   2
   3  -4   4 52.2208 30.9857   2
  -3  -4  -4 70.4142 54.3242   4
  -3   4   4 70.3278 35.9547   5
  -3   4   4 28.9695 25.0759   4
   3   4  -4 103.914 31.9162   1
   3  -4   4 74.3467 23.2255   1
   3   4  -2 10.3062 15.0104   1
   3  -4   2 5.16886 14.0862   1
   3   4  -2 30.4548 24.7761   1
   3  -4   2 7.68997 17.7025   1
  -3  -4  -2 5.96965 8.71568   1
  -3   4   2 6.89727 17.3937   1
  -3  -4  -2 12.2205 21.7844   1
  -3   4   2 12.8265 14.7692   1
   3  -4   2 21.6991 19.6980   6
  -3  -4  -2 10.5432 21.7021   5
   3   4  -2-13.3362 30.6822   2
   3  -4   2 22.3909 30.4762   2
  -3  -4  -2 42.6807 31.0515   4
  -3   4   2 34.8865 33.8398   5
   3   4  -2 6.28818 9.17740   3
  -3   4   2 9.71000 17.3150   4
   3   4  -2-5.75625 13.2603   3
   3  -4   0 500.147 78.9475   6
   3   4   0 626.350 111.254   6
  -3   4   0 789.079 98.6083   5
  -3  -4   0 683.185 105.675   5
   3   4   0 643.130 110.045   2
   3  -4   0 832.291 92.9951   1
   3   4   0 794.983 98.1370   1
  -3   4   0 746.254 89.4619   1
  -3  -4   0 765.170 116.755   1
   3  -4   0 901.861 88.2654   1
   3   4   0 691.644 101.513   1
  -3   4   0 910.582 96.3136   1
  -3  -4   0 901.642 95.7363   1
   3   4   2 18.8935 19.4553   1
   3  -4  -2 10.0765 11.6243   1
   3  -4  -2-6.60667 18.0027   1
  -3  -4   2 21.7716 27.4422   5
   3   4   2 32.8446 29.8084   2
   3  -4  -2 12.8952 35.1048   2
  -3  -4   2 11.6507 31.7194   4
  -3   4  -2 8.69842 12.6864   5
  -3   4  -2 9.11508 20.9847   4
   3  -4  -2 41.5524 34.9093   3
  -3   4  -2 34.5610 20.5447   1
  -3  -4   2 7.14559 12.7635   1
  -3   4  -2-6.49012 11.5990   1
   3   4   2 17.1369 21.6078   1
  -3  -4   2 26.0731 35.4893   1
   3  -4  -4 86.7672 26.1052   1
   3  -4  -4 135.168 30.6786   1
   3   4   4 79.8923 36.2000   1
  -3   4  -4 73.2124 17.5716   5
  -3  -4   4 106.933 38.6782   5
   3   4   4 83.6605 44.8202   6
   3  -4  -4 162.236 52.4557   2
  -3   4  -4 67.4194 17.3422   5
  -3  -4   4 104.531 36.6313   4
  -3   4  -4 125.793 40.0851   4
   3  -4  -4 70.8008 39.1054   3
  -3   4  -4 133.275 36.3357   1
  -3  -4   4 139.235 36.1988   1
   3   4   4 156.695 42.9330   1
   3  -4  -6 380.238 56.4623   1
   3   4   6 344.876 70.3215   1
   3  -4  -6 341.772 51.5910   1
  -3  -4   6 375.793 75.7280   6
  -3  -4   6 280.750 62.5603   5
   3   4   6 252.186 61.5557   6
  -3  -4   6 230.575 67.5964   1
  -3  -4   6 428.437 67.1119   1
   3   4   6 469.646 68.1057   1
  -3   4  -6 269.664 53.5597   1
  -3   4  -6 279.396 51.6505   1
   3   4   6 302.309 64.2058   2
   3  -4  -6 476.306 90.3574   2
  -3   4  -6 221.982 51.7345   4
   3  -4  -6 256.054 70.5549   3
  -3   4  -6 349.408 65.2385   3
  -3  -4   8 145.445 52.2307   1
   3   4   8 103.238 33.6959   1
  -3  -4   8 82.8726 33.6487   1
  -3   4  -8 110.621 37.7263   1
  -3  -4   8 98.5829 44.1182   6
  -3  -4   8 78.9183 32.7397   5
   3   4   8 114.739 41.0687   6
   3   4   8 87.2267 32.2524   2
   3  -4  -8 96.7634 47.6040   2
  -3  -4   8 47.1508 13.2113   4
  -3   4  -8 146.176 37.0826   4
   3  -4  -8 193.874 59.0886   3
   3  -4  -8 110.336 30.7233   1
   3   4   8 100.714 35.8326   1
  -3  -4  10 153.316 45.1352   6
   3   4  10 243.636 50.9946   6
  -3  -4  10 221.610 70.2134   1
  -3   4 -10 222.645 50.6285   1
   3  -4 -10 113.447 44.8036   2
  -3   4 -10 186.913 42.2420   4
   3   4  10 173.095 46.6674   1
   3  -4 -10 137.240 35.0525   1
   3  -4 -12 174.776 45.9613   1
  -3  -4  12 325.356 87.6838   1
  -3  -4  12 199.224 50.2799   6
   3   4  12 278.814 43.6499   2
   3   4  12 267.445 51.5120   6
  -3   4 -12 231.391 43.2597   4
  -3   4 -12 191.166 42.4958   3
   3  -4 -12 264.630 64.0850   3
   3   4  14 95.3655 31.1684   6
  -3  -4  14 18.2251 19.5466   6
   3  -4 -14 121.983 41.3506   2
  -3  -4  14 56.6768 28.0336   5
  -3   4 -14 81.9817 26.3500   4
  -3   4 -14 79.8644 27.3751   3
   3  -4 -14 161.913 51.5417   3
   3   4  16 137.815 33.4769   6
  -3  -4  16 125.979 39.3886   6
  -3  -4  16 179.197 47.9279   5
  -3   4 -16 118.080 31.8640   4
  -3   4 -16 171.465 35.7583   3
   3  -4 -16 125.054 45.6129   3
  -3  -4  18 18.4109 23.1993   6
   3   4  18-5.32557 9.50273   5
  -3  -4  18 10.6116 18.9127   5
  -3   4 -18 14.8673 12.4975   4
   3  -4 -18 36.9125 28.3044   3
  -3   4 -18 6.04292 16.4537   3
  -3  -4  20 48.0098 27.9522   6
   3   4  20 11.3226 15.4383   6
   3   4  20 14.2753 12.9872   5
  -3  -4  20 11.5183 20.5444   5
  -3   4 -20 15.1607 16.4673   4
   3  -4 -20 12.2648 17.8683   3
  -3   4 -20 6.67304 13.7631   3
   3   4  22 206.652 39.1442   5
  -3  -4  22 267.856 63.5297   5
   3  -4 -22 252.738 68.2990   3
  -3   4 -22 210.986 49.6848   3
  -3  -4  22 221.799 57.2980   6
   3   4  22 323.633 51.8628   6
   3   4  24 24.1146 17.2265   5
  -3  -4  24 36.1330 24.8063   5
   3  -4 -24 25.3987 26.1522   3
  -3   4 -24 17.8746 18.4247   3
  -3  -4  24-10.1862 18.1868   6
   3   4  24 11.7992 18.2443   6
  -3  -4  26 10.9318 15.9018   5
  -3  -4  26-9.67742 17.2410   6
   3   4  26 6.41917 16.1732   6
   3   4  26-5.06488 13.7835   5
  -3  -4  28 55.1101 28.5874   5
   3   5 -25 2762.50 242.229   3
  -3   5  23 249.920 38.9892   5
   3   5 -23 280.589 50.9672   2
   3  -5  23 243.496 59.0927   6
   3   5 -23 193.102 48.7691   3
  -3  -5 -23 277.438 56.1146   4
   3   5 -21 161.821 43.1255   2
   3  -5  21 231.575 60.7304   2
   3  -5  21 186.741 55.2614   6
   3   5 -21 138.895 45.5678   3
  -3  -5 -21 241.866 55.6089   4
   3  -5  19 7453.21 548.401   6
  -3   5  19 7357.73 498.381   5
  -3  -5 -19 6900.20 528.493   4
   3   5 -19 6591.87 533.087   2
   3   5 -19 5250.29 517.936   3
   3  -5  19 5956.85 530.248   2
  -3   5  17 11413.6 812.788   5
  -3  -5 -17 11364.0 855.103   4
   3   5 -17 11864.0 863.100   2
   3  -5  17 12913.9 862.211   6
   3  -5  15 25813.3 1808.31   6
  -3   5  15 27997.5 1785.51   5
  -3  -5 -15 25912.5 1828.48   4
   3   5 -15 28024.7 1855.79   2
   3   5 -15 24563.5 1833.81   3
   3  -5  15 20986.4 1796.05   2
   3  -5  13 392.668 75.5122   2
  -3   5  13 504.715 76.4989   5
   3   5 -13 486.624 100.843   3
   3  -5  11 150.564 45.5797   6
  -3  -5 -11 228.703 48.3029   5
   3  -5  11 175.231 49.3229   2
   3   5 -11 187.491 76.1945   2
  -3  -5 -11 341.238 82.7335   4
  -3   5  11 331.443 63.4191   5
  -3   5  11 193.125 50.9041   4
   3   5 -11 284.886 81.9425   3
   3  -5   9 8574.80 660.976   1
  -3   5   9 13626.8 693.010   1
   3  -5   9 8085.26 659.674   6
  -3  -5  -9 9133.45 666.088   5
   3   5  -9 9049.14 750.915   2
  -3  -5  -9 6995.40 715.515   4
   3   5  -9 12320.4 824.503   3
  -3   5   9 8438.65 666.649   4
   3  -5   9 7627.55 669.552   2
  -3  -5  -7 4895.34 427.933   1
   3  -5   7 5187.99 406.943   1
  -3   5   7 7529.49 420.667   1
   3  -5   7 4343.36 409.517   6
  -3   5   7 8605.31 502.018   5
  -3  -5  -7 4860.32 420.233   5
   3   5  -7 6562.73 506.097   2
  -3  -5  -7 3874.66 458.042   4
   3   5  -7 7608.18 600.750   3
  -3   5   7 4512.92 413.595   4
   3  -5   7 4311.37 423.374   2
   3   5  -5 67623.9 4972.32   1
  -3  -5  -5 65509.6 4972.25   1
   3  -5   5 66248.9 4940.19   1
  -3   5   5 86349.4 4928.26   1
   3  -5   5 68947.6 4953.46   6
  -3   5   5 64428.2 4919.90   6
  -3   5   5 90069.6 5041.59   5
  -3  -5  -5 66469.0 5019.80   4
  -3   5   5 70844.0 4956.59   4
   3  -5   5 74439.6 4979.89   2
   3   5  -3 693.340 98.7436   1
  -3  -5  -3 856.495 110.359   1
   3  -5   3 886.384 86.4071   1
  -3   5   3 852.955 73.2467   1
  -3   5   3 507.339 73.0468   6
   3  -5   3 544.599 85.0556   6
  -3  -5  -3 719.639 100.901   5
   3   5  -3 795.077 123.865   2
  -3  -5  -3 791.801 122.245   4
  -3   5   3 498.160 105.105   5
  -3   5   3 612.560 94.0692   4
   3  -5   3 669.404 108.466   2
   3   5  -3 982.221 191.291   3
  -3  -5  -1 2783.13 237.066   1
   3   5  -1 2158.55 214.061   1
  -3   5   1 2320.27 181.919   1
   3  -5   1 2451.75 214.527   6
  -3   5   1 2547.91 253.040   5
  -3  -5  -1 2429.68 229.946   5
   3   5  -1 2219.21 234.329   2
  -3  -5  -1 2864.70 250.762   4
  -3   5   1 2457.23 223.227   4
   3  -5   1 2269.26 247.621   2
  -3  -5   1 2538.65 230.579   1
   3  -5  -1 2289.73 180.210   1
   3   5   1 2720.37 219.979   1
  -3   5  -1 2126.61 176.892   1
   3  -5  -1 2294.40 203.214   6
   3   5   1 2619.98 239.291   6
  -3   5  -1 3009.56 238.502   5
  -3  -5   1 2367.30 222.189   5
   3   5   1 2130.51 220.701   2
  -3  -5   1 2486.87 227.697   4
  -3   5  -1 2202.25 216.591   4
   3  -5  -1 1984.90 226.654   3
   3  -5  -1 2543.27 257.128   2
   3   5   3 859.431 113.718   6
  -3  -5   3 780.244 105.099   5
  -3   5  -3 765.697 83.3114   5
   3  -5  -3 731.874 121.730   2
   3   5   3 767.654 107.425   2
  -3   5  -3 614.114 89.4367   4
   3  -5  -3 635.844 108.845   3
  -3  -5   3 891.507 111.989   1
   3  -5  -3 666.326 64.6986   1
  -3   5  -3 685.111 72.6766   1
   3   5   3 748.151 95.7558   1
  -3  -5   5 73799.3 4767.74   1
  -3   5  -5 65919.9 4714.89   1
   3  -5  -5 67494.3 4697.62   1
   3   5   5 81537.1 4742.62   1
   3   5   5 75292.0 4764.92   6
  -3  -5   5 69317.1 4751.29   5
   3   5   5 69650.0 4754.48   2
  -3  -5   5 60798.1 4720.52   4
   3  -5  -5 75411.4 4784.15   3
   3  -5  -5 65638.0 4800.29   2
  -3   5  -5 67700.2 4742.49   3
  -3  -5   7 5028.50 436.207   1
   3  -5  -7 5177.13 382.448   1
   3   5   7 5077.81 400.075   1
  -3   5  -7 4482.43 397.726   1
   3   5   7 5550.85 425.647   6
  -3  -5   7 5288.75 430.220   6
  -3  -5   7 5489.07 422.391   5
   3   5   7 5147.27 418.357   2
  -3   5  -7 5389.16 406.350   4
   3  -5  -7 5420.41 443.574   3
   3  -5  -7 5752.66 462.896   2
  -3   5  -7 5003.30 409.844   3
   3  -5  -9 7539.04 615.983   1
   3   5   9 8847.70 641.116   6
  -3  -5   9 8821.99 651.873   6
  -3  -5   9 8436.65 641.909   5
   3   5   9 9007.48 637.717   2
  -3   5  -9 7795.02 619.851   4
   3  -5  -9 9425.13 677.142   3
  -3   5  -9 8034.38 624.284   3
  -3  -5  11 262.985 53.5721   6
   3   5  11 177.806 39.1182   2
   3  -5 -11 271.526 62.0806   2
  -3  -5  11 215.270 50.2609   5
   3   5  11 187.742 41.3209   6
  -3   5 -11 156.927 36.5503   4
   3  -5 -11 265.648 63.1148   3
  -3   5 -11 165.357 37.9821   3
  -3  -5  13 346.409 66.6619   6
  -3  -5  13 610.777 83.0769   5
   3  -5 -13 366.551 67.1728   2
  -3   5 -13 389.728 59.2807   4
  -3   5 -13 471.221 63.5302   3
   3  -5 -13 393.444 76.9928   3
   3   5  15 20557.8 1491.27   6
  -3   5 -15 20780.9 1489.02   4
   3  -5 -15 23317.5 1540.49   3
  -3   5 -15 20684.7 1490.46   3
  -3  -5  15 24045.8 1527.98   5
  -3   5 -17 9858.23 726.325   3
   3   5  17 9801.28 724.796   6
  -3  -5  17 10659.3 751.808   6
   3   5  17 9931.01 728.785   5
  -3  -5  17 11192.1 762.268   5
   3   5  19 6597.92 496.860   5
  -3  -5  19 7288.27 537.754   5
   3  -5 -19 7081.04 546.007   3
  -3  -5  19 6593.02 522.673   6
   3   5  19 6831.29 498.583   6
   3   5  21 260.887 40.2442   5
  -3  -5  21 281.842 61.3019   5
   3   5  21 249.312 41.5631   6
  -3  -5  21 295.180 56.3047   6
   3  -5 -21 178.462 55.3491   3
   3   5  23 299.495 43.8588   5
  -3  -5  23 300.678 66.0079   5
   3   5  23 219.294 40.3655   6
  -3  -5  23 285.134 59.3545   6
   3  -5 -23 193.373 56.6186   3
  -3   5 -23 303.221 53.4729   3
  -3  -5  25 1639.60 182.780   5
  -3  -6 -20 26.4260 20.2609   4
  -3   6  20-8.55416 10.7781   5
   3   6 -20 15.5844 16.0312   2
   3  -6  20 9.73416 14.1612   6
   3   6 -20 8.77858 20.1917   3
  -3  -6 -18 30.5580 25.6816   4
  -3   6  18 9.72320 12.2863   5
   3  -6  18 9.48962 16.9335   2
   3   6 -18 18.6968 23.5728   2
   3  -6  18 18.0070 20.7300   6
   3   6 -18 9.94131 20.4734   3
   3  -6  16 124.988 39.8498   6
  -3  -6 -16 138.625 50.1905   4
  -3   6  16 215.347 41.2248   5
   3  -6  16 98.5244 36.7594   2
   3   6 -16 146.555 49.0377   2
  -3   6  16 174.612 45.3245   4
   3   6 -16 91.3234 42.1104   3
   3  -6  14 206.241 47.8691   6
  -3   6  14 273.833 48.8515   5
  -3  -6 -14 247.117 64.5374   4
   3  -6  14 225.027 52.5317   2
   3   6 -14 81.1372 44.3734   2
  -3   6  14 206.929 51.1833   4
   3   6 -14 222.384 59.0474   3
   3   6 -12 46.7375 39.4594   2
  -3   6  12 70.3052 31.3807   4
   3  -6  12 52.6086 25.9553   6
  -3   6  12 67.9764 29.3480   5
  -3  -6 -12 28.2683 29.3560   4
  -3  -6 -10 182.728 38.5364   5
   3  -6  10 136.524 43.4876   2
   3   6 -10 281.711 77.1459   2
  -3   6  10 186.418 44.3232   4
   3  -6  10 138.523 38.9796   6
  -3   6  10 188.639 50.3117   5
  -3  -6 -10 160.841 59.4466   4
  -3  -6  -8 94.9537 28.4414   5
   3  -6   8 76.3478 35.8997   2
  -3   6   8 62.8709 36.1668   5
  -3   6   8 80.4629 30.5935   4
   3  -6   8 70.0140 30.4401   6
   3  -6   6 264.364 54.0883   6
  -3  -6  -6 191.065 46.1011   5
   3  -6   6 230.745 62.8857   2
   3   6  -6 419.707 85.1481   2
  -3  -6  -6 248.124 63.2350   4
  -3   6   6 289.548 68.8246   5
  -3   6   6 190.831 43.8116   4
   3  -6   6 166.123 29.2687   1
  -3  -6  -4 48.2630 27.6014   5
   3  -6   4 26.1116 33.0282   2
   3   6  -4 35.4938 32.3342   2
  -3   6   4 69.9569 40.8131   5
  -3   6   4 44.7663 23.2140   4
   3  -6   4 40.1019 23.5220   6
  -3  -6  -2 79.8608 31.1830   5
   3   6  -2 59.6767 31.1396   2
   3  -6   2 74.7151 46.4101   2
  -3  -6  -2 80.5395 36.2558   4
  -3   6   2 57.2243 39.2866   5
  -3   6   2 113.020 35.0568   4
   3  -6   2 30.4037 28.6764   6
  -3  -6   0 345.548 69.5728   4
  -3   6   0 509.452 73.8172   4
  -3   6   0 441.983 89.3236   5
   3   6   0 434.615 72.7268   2
   3  -6   0 436.385 95.8320   2
  -3  -6   0 369.265 68.8453   5
   3   6   0 515.035 81.7760   6
  -3  -6   2 52.1103 25.9470   4
   3   6   2 96.4529 34.5004   2
  -3   6  -2 64.1399 25.9444   4
   3  -6  -2 44.5658 30.7833   3
   3   6   2 130.880 38.8293   6
   3   6   4 23.7186 21.7100   2
   3  -6  -4 17.2791 25.3013   2
  -3   6  -4 39.4783 25.8449   3
   3  -6  -4 54.5234 29.8169   3
  -3   6  -4 52.4024 24.4647   4
   3   6   4 18.3063 21.2506   6
  -3  -6   4 66.5854 29.7977   5
   3   6   6 256.170 53.9459   6
  -3  -6   6 348.392 59.5947   5
  -3   6  -6 279.596 51.1218   3
   3   6   6 225.170 50.4499   2
  -3   6  -6 228.058 43.9920   4
  -3   6  -6 92.3175 28.9276   1
  -3  -6   8 151.657 42.3673   6
   3   6   8 127.927 37.4802   2
   3  -6  -8 91.5400 44.9111   2
   3   6   8 37.4057 22.3719   6
  -3  -6   8 55.9635 27.7606   5
   3  -6  -8 137.080 46.3061   3
  -3   6  -8 48.8165 21.4508   3
  -3  -6  10 175.946 44.3457   6
   3  -6 -10 194.526 53.1813   2
  -3  -6  10 213.410 45.0185   5
   3   6  10 150.858 37.8127   6
  -3   6 -10 156.532 33.5716   4
   3  -6 -10 173.425 48.0826   3
  -3   6 -10 115.888 29.7174   3
  -3  -6  12 15.7598 18.4430   6
  -3   6 -12 48.9220 21.0272   4
   3  -6 -12 39.6560 27.1953   3
  -3   6 -12 60.5150 21.0278   3
   3   6  12 62.7238 22.2099   6
  -3  -6  14 204.334 43.7139   6
   3  -6 -14 202.311 51.0732   3
  -3   6 -14 159.303 32.9042   3
  -3  -6  14 227.523 46.6098   5
   3   6  14 181.894 35.8894   6
   3   6  16 143.456 31.4068   6
  -3  -6  16 201.433 44.8309   6
   3   6  16 182.353 36.8830   5
  -3  -6  16 154.034 41.5302   5
   3  -6 -16 122.023 40.2099   3
  -3   6 -16 172.546 31.5471   3
   3   6  18 4.33964 10.9362   6
   3   6  18 4.77852 13.0062   5
   3  -6 -18-9.46501 9.73833   3
  -3   6 -18 4.45194 9.16133   3
  -3  -6  20 7.56612 15.5660   6
   3   6  20 4.14248 10.4388   5
   3  -6 -20-9.34445 16.6488   3
  -3   6 -20 4.62328 10.6352   3
  -3  -6  20-8.91705 20.5100   5
  -3  -6  22 73.4438 36.9089   5
   3  -7  17 4466.24 352.439   6
  -3   7  17 4379.15 331.546   5
   3  -7  15 10595.3 753.125   6
  -3   7  15 9939.77 737.609   5
  -3  -7 -15 8524.03 774.323   4
   3   7 -15 11656.1 794.550   2
  -3   7  15 11150.3 765.186   4
   3  -7  15 10341.8 765.472   2
  -3   7  13 13.9898 21.8249   4
   3  -7  13 64.4794 30.1351   2
   3   7 -13 39.9945 30.8319   2
  -3   7  13 71.4825 23.9492   5
   3  -7  11 72.0119 34.3207   2
   3   7 -11 119.237 51.4157   2
  -3   7  11 125.313 32.7218   4
   3  -7  11 88.6594 29.0788   6
  -3  -7 -11 82.9240 42.8940   4
  -3   7  11 148.364 37.1272   5
   3  -7   9 3112.21 252.061   6
  -3   7   9 3257.94 263.013   5
   3   7  -9 2949.85 295.169   2
  -3  -7  -9 2556.93 271.165   4
  -3   7   9 2831.67 242.508   4
   3  -7   9 2518.98 269.742   2
   3  -7   7 1852.57 171.939   6
  -3   7   7 2169.73 192.845   5
  -3  -7  -7 1669.74 162.331   5
  -3  -7  -7 1374.54 180.474   4
   3   7  -7 2246.05 220.630   2
  -3   7   7 1715.05 160.946   4
   3  -7   7 1379.20 188.561   2
   3  -7   5 25740.1 1723.32   6
  -3   7   5 26548.3 1755.87   5
  -3  -7  -5 26989.1 1712.88   5
   3   7  -5 26855.5 1751.62   2
  -3  -7  -5 22764.6 1729.86   4
  -3   7   5 21739.6 1701.97   4
   3  -7   5 21236.2 1764.28   2
  -3  -7  -3 60.8322 31.2033   4
  -3   7   3 148.108 50.1220   5
   3   7  -3 213.862 50.6410   2
   3  -7   3 72.8430 53.8667   2
  -3  -7  -3 144.813 36.0858   5
   3  -7   3 174.932 41.0607   6
  -3  -7  -1 498.836 78.7005   4
  -3   7   1 711.148 80.8091   4
  -3  -7  -1 510.714 78.9899   5
   3   7  -1 544.047 84.2829   6
   3   7  -1 523.648 79.7718   2
  -3   7  -1 574.252 74.0050   4
   3   7   1 397.990 71.1632   6
  -3  -7   1 655.970 81.8637   5
  -3   7  -1 683.463 91.0426   3
   3   7   1 372.392 66.6896   2
   3  -7  -1 466.490 117.143   2
  -3  -7   3 153.978 39.4554   5
   3   7   3 185.336 42.6969   6
  -3   7  -3 124.495 33.3093   4
  -3   7  -3 186.030 43.1630   3
   3  -7  -3 165.657 74.4939   2
   3   7   3 103.858 33.4660   2
   3   7   5 24484.3 1682.57   6
  -3  -7   5 25662.5 1685.83   5
   3   7   5 20200.1 1669.50   2
  -3   7  -5 22862.2 1664.11   4
   3  -7  -5 24219.8 1700.09   3
   3  -7  -5 28490.6 1783.65   2
  -3   7  -5 25906.7 1677.56   3
   3   7   7 1643.19 155.956   6
  -3   7  -7 1684.74 150.658   4
   3  -7  -7 1585.94 169.382   3
   3  -7  -7 1645.55 196.553   2
  -3   7  -7 1619.47 149.863   3
   3   7   9 2655.50 227.386   6
   3  -7  -9 2822.71 247.972   3
  -3   7  -9 2680.43 221.471   3
  -3  -7   9 2855.47 237.724   5
  -3  -7  11 177.552 39.3696   6
   3  -7 -11 83.9367 32.0121   3
  -3   7 -11 95.4245 24.9749   3
   3   7  11 82.5793 24.8881   6
  -3  -7  11 155.702 37.8629   5
  -3  -7  13 60.7637 25.1922   6
   3  -7 -13 82.0708 31.7076   3
  -3   7 -13 29.2242 14.5103   3
   3   7  13 18.2307 14.3351   6
  -3  -7  13 86.4573 28.8355   5
   3   7  15 8916.57 696.094   6
  -3  -7  15 10621.2 721.590   6
  -3  -7  15 11136.5 732.524   5
  -3  -7  17 4635.75 354.744   5
   3  -7 -17 4039.14 347.604   3
   3  -8  12 24.8343 17.5636   6
  -3   8  12 102.759 27.1070   5
  -3  -8 -10 72.4550 28.6240   4
  -3   8  10 101.931 31.3520   5
   3   8  -8 217.637 58.7068   2
  -3  -8  -8 162.124 43.8590   4
  -3  -8  -6 81.3464 32.8382   4
  -3   8   6 89.9095 27.1743   4
  -3  -8  -6 66.4025 24.0888   5
   3   8  -6 107.488 40.2154   2
   3  -8   6 60.2557 38.3234   2
  -3   8   4 26.5586 16.4914   4
  -3  -8  -4 21.2998 16.5320   5
   3   8  -4 21.1774 16.3376   6
   3   8  -4 61.7038 30.1262   2
  -3   8   2 69.9098 22.3968   4
  -3  -8  -2 44.8585 21.0837   5
   3   8  -2 29.4555 20.3390   2
   3  -8   2 20.7335 37.1011   2
  -3   8   0 292.292 46.8207   4
  -3  -8   0 324.052 51.0261   5
   3   8   0 265.643 51.0879   6
   3   8   0 227.621 46.4029   2
   3  -8   0 167.859 74.0741   2
  -3  -8   2 48.1670 21.6839   5
   3   8   2 64.6013 27.8047   6
  -3   8  -2 52.8471 21.9709   4
  -3   8  -2 40.2808 19.7846   3
   3  -8  -2-18.6138 33.3114   2
   3   8   2 30.8395 21.2767   2
  -3   8  -4 34.9866 17.1506   3
  -3  -8   4 30.0598 18.7219   5
   3   8   4 72.8475 26.5022   6
  -3   8  -4 15.2772 11.9807   4
  -3  -8   6 112.630 31.0294   5
   3   8   6 158.112 34.5729   6
  -3   8  -6 102.528 28.6577   3
  -3  -8   8 186.137 39.3062   5
   3   8   8 169.810 35.0176   6
  -3   8  -8 165.061 31.9897   3
   3  -8 -10 99.3152 31.3953   3
  -3  -8  10 56.0885 26.1678   5
  -3  -8  12 74.2636 28.2286   5
   4   0   0 290667. 21224.1   1
  -4   0   0 309165. 21238.2   1
   4   0   0 314267. 21157.0   6
  -4   0   0 310364. 21187.4   5
  -4   0   0 313019. 21184.6   4
   4   0   0 296458. 21185.7   3
   4   0   0 344882. 21205.8   2
   4   0  -2 5247.65 473.052   1
  -4   0  -2 4939.91 462.906   1
  -4   0   2 5684.84 484.575   1
   4   0   2 5153.83 453.422   1
  -4   0  -2 5384.98 464.262   1
   4   0   2 5049.73 403.647   6
   4   0  -2 5612.15 408.054   6
  -4   0   2 6304.38 450.159   5
  -4   0  -2 5519.01 426.462   5
  -4   0   2 5568.18 430.276   4
  -4   0  -2 4954.40 423.959   4
   4   0  -2 5365.72 441.941   3
   4   0   2 4427.24 416.796   3
   4   0   2 4918.32 431.576   2
  -4   0  -4 16994.5 1243.31   1
   4   0  -4 18366.6 1268.03   1
  -4   0   4 17785.5 1243.54   1
  -4   0   4 17512.5 1245.46   1
  -4   0  -4 16102.0 1211.79   1
   4   0   4 14477.9 1160.27   6
  -4   0   4 16248.1 1203.45   5
  -4   0  -4 16126.3 1175.96   5
  -4   0  -4 17209.7 1183.05   4
   4   0  -4 16749.1 1214.75   3
   4   0   4 14661.8 1183.60   2
   4   0  -4 21109.8 1237.83   2
  -4   0  -4 15699.4 1168.25   3
  -4   0  -6 1000.03 150.983   1
   4   0  -6 890.935 129.018   1
   4   0   6 858.165 127.741   1
  -4   0   6 921.267 139.136   1
   4   0   6 906.326 137.809   1
  -4   0   6 775.050 134.224   1
  -4   0  -6 1114.88 138.757   1
   4   0  -6 749.679 96.9476   6
   4   0   6 789.941 102.239   6
  -4   0   6 708.167 109.198   5
  -4   0  -6 824.469 102.796   5
  -4   0   6 924.464 115.020   4
   4   0  -6 872.034 130.425   3
  -4   0  -6 788.538 95.6000   3
   4   0  -6 1134.28 145.891   2
  -4   0   8 2203.36 234.419   1
  -4   0  -8 2280.42 246.869   1
   4   0  -8 2226.28 249.213   1
   4   0  -8 1928.34 206.868   1
   4   0   8 1861.99 204.603   1
  -4   0   8 2536.13 249.250   1
  -4   0  -8 1998.52 206.649   1
   4   0   8 2053.89 230.376   1
   4   0   8 1792.08 183.355   6
  -4   0   8 1768.02 191.511   5
  -4   0  -8 1781.43 174.305   5
  -4   0   8 1668.58 179.999   4
  -4   0  -8 2083.03 192.636   4
   4   0  -8 1743.43 207.090   3
  -4   0  -8 1990.71 175.458   3
   4   0   8 1568.47 182.983   2
   4   0  -8 2415.93 235.419   2
  -4   0  10 144614. 9731.49   1
   4   0 -10 145804. 9752.85   1
   4   0 -10 140168. 9701.32   1
   4   0  10 138520. 9707.39   1
  -4   0 -10 143792. 9738.18   1
  -4   0  10 163600. 9761.62   1
  -4   0 -10 145523. 9697.04   1
   4   0  10 140124. 9725.02   1
  -4   0  10 143626. 9664.67   6
  -4   0  10 152001. 9707.18   5
  -4   0 -10 132234. 9660.83   5
  -4   0  10 132146. 9674.67   4
  -4   0 -10 153321. 9695.06   4
   4   0 -10 129964. 9718.05   3
   4   0  10 144446. 9689.21   2
  -4   0  12 20237.1 1531.17   1
   4   0 -12 21398.8 1556.07   1
   4   0 -12 20951.8 1502.01   1
   4   0  12 18538.3 1496.75   1
  -4   0 -12 20521.8 1537.96   1
  -4   0 -12 23020.8 1509.26   1
   4   0  12 19743.5 1524.25   1
  -4   0  12 20974.9 1476.53   6
   4   0  12 20045.9 1502.47   6
  -4   0  12 24404.8 1529.37   5
   4   0 -12 23180.6 1556.76   2
  -4   0 -12 22891.3 1504.29   4
   4   0 -12 18244.8 1520.36   3
   4   0  12 21717.4 1496.97   2
  -4   0  14 19592.5 1459.39   1
   4   0 -14 19353.4 1472.46   1
  -4   0 -14 20055.4 1460.78   1
  -4   0  14 19114.0 1478.18   1
  -4   0 -14 19863.6 1423.54   1
   4   0  14 19010.4 1447.25   1
  -4   0  14 19297.9 1401.55   6
   4   0  14 14537.7 1414.19   6
  -4   0  14 24585.0 1465.69   5
   4   0  14 19981.7 1391.04   5
   4   0 -14 19366.0 1466.53   2
  -4   0 -14 21686.4 1434.84   4
  -4   0  14 20345.7 1416.26   4
   4   0 -14 18634.8 1457.53   3
  -4   0 -14 23638.7 1452.03   3
   4   0  14 22175.1 1420.49   2
  -4   0  16 344.005 86.7879   1
   4   0  16 427.528 87.0435   1
  -4   0 -16 476.205 77.9020   1
  -4   0  16 412.078 67.8552   6
   4   0  16 263.902 68.3073   6
   4   0  16 611.411 66.6720   5
  -4   0  16 559.576 82.4086   4
  -4   0  16 418.431 84.2636   5
  -4   0 -16 378.171 88.6592   3
   4   0  16 453.687 70.9470   2
   4   0 -16 415.132 73.5235   1
   4   0  16 654.973 91.9073   1
  -4   0  16 489.019 94.1254   1
  -4   0 -16 430.732 95.8196   1
   4   0 -18 178.051 45.8072   1
  -4   0 -18 218.251 64.6440   1
   4   0  18 172.183 47.2491   1
  -4   0  18 134.013 39.0882   6
   4   0  18 213.042 54.0845   6
   4   0 -18 192.624 60.3041   2
   4   0  18 145.154 38.8841   2
  -4   0  18 298.600 71.1829   1
   4   0  18 236.494 62.5874   1
   4   0 -18 180.639 62.0985   1
  -4   0 -18 226.839 50.6277   1
  -4   0  18 142.431 47.2640   5
   4   0  18 148.551 33.6142   5
  -4   0 -18 171.879 53.3943   4
  -4   0  18 143.702 41.0287   4
  -4   0 -18 318.392 79.9138   3
   4   0 -18 160.400 60.7107   3
  -4   0  20 22907.7 1507.99   1
   4   0 -20 22747.6 1534.79   1
  -4   0  20 24252.7 1472.20   6
   4   0  20 21126.2 1451.73   6
  -4   0  20 21863.7 1476.76   5
   4   0  20 15366.6 1421.68   5
  -4   0 -20 25081.0 1499.47   4
  -4   0  20 18704.7 1458.43   4
   4   0 -20 24013.1 1496.32   2
   4   0 -20 20314.7 1518.34   3
  -4   0 -20 16804.0 1494.04   3
   4   0  20 21950.6 1442.24   2
   4   0  22 14772.9 1038.50   6
  -4   0  22 19552.6 1082.73   5
  -4   0  22 9864.78 1038.22   4
  -4   0 -22 13543.4 1074.28   4
   4   0 -22 20566.6 1095.60   2
   4   0 -22 12886.6 1103.52   3
  -4   0 -22 14111.0 1094.82   3
   4   0  22 14311.9 1037.80   2
   4   0  24 6993.82 494.585   6
  -4   0 -24 4675.86 514.225   4
  -4   0  24 8021.87 520.507   5
   4   0 -24 5915.36 547.252   3
  -4   0 -24 6011.52 530.766   3
   4   0 -24 7308.80 522.258   2
  -4   0 -26 191.940 51.6955   4
  -4   0  26 305.337 50.6664   5
   4   0 -26 200.138 57.5822   3
   4   0  26 198.907 38.8108   6
  -4   0 -28 380.575 64.9097   4
  -4   0  28 427.500 59.4413   5
  -4   0 -28 451.939 72.3195   3
   4   0 -28 340.408 70.6889   3
  -4   0 -30 1859.46 179.166   3
  -4   1  27 10.0921 13.7529   5
  -4  -1 -27 25.0627 21.0621   4
  -4  -1 -27 8.16520 14.5663   3
   4   1 -27-10.4412 18.6168   3
   4  -1  27 12.9884 10.9341   6
   4   1 -25 7.83018 18.0094   2
   4  -1  25-4.71235 9.69433   6
  -4   1  25 5.84418 12.0226   5
  -4  -1 -25 9.78923 24.6641   4
  -4   1  25-9.55862 17.0294   4
  -4  -1 -25-8.95292 18.4178   3
   4   1 -25-12.5165 22.2990   3
   4  -1  23 7.43093 20.2669   2
   4  -1  23 31.2316 18.5956   6
  -4   1  23 6.95229 14.3649   5
  -4  -1 -23 11.6167 16.9514   4
  -4  -1 -23 29.1271 22.3710   3
   4   1 -23 14.8152 30.5069   3
   4   1 -21 30.0732 31.0281   2
   4  -1  21 21.3421 25.4643   2
   4  -1  21 47.0907 21.9650   6
  -4  -1 -21 24.9190 25.7462   4
   4   1 -21 16.9219 30.2451   3
   4   1 -19 182.512 44.0570   1
   4  -1  19 181.223 46.1713   1
   4  -1  19 163.273 41.9565   6
   4   1 -19 235.837 57.1177   2
   4  -1  19 268.873 51.1188   2
  -4  -1 -19 171.987 42.5434   1
  -4   1  19 215.439 51.0584   5
  -4   1  19 328.040 72.6364   4
   4   1 -19 199.991 73.7511   3
   4   1 -17 96.7648 33.8681   1
  -4  -1 -17 31.2044 36.5248   1
   4  -1  17 97.6285 35.1684   1
   4  -1  17 117.146 35.6705   6
   4   1 -17 101.553 45.7400   2
   4  -1  17 141.823 44.2811   2
  -4   1  17 145.703 53.4217   1
   4  -1  17 67.4487 37.3365   1
   4   1 -17 207.802 64.5813   1
  -4  -1 -17 116.469 36.3599   1
  -4   1  17 10.4754 22.5993   5
  -4   1  17 140.698 48.9997   4
  -4  -1 -17 137.746 53.5413   4
  -4  -1 -17 41.6805 38.4174   3
   4   1 -17 54.1667 42.0818   3
  -4  -1 -15 45.0310 38.1344   1
   4  -1  15 77.5510 29.8007   1
   4   1 -15 47.8278 25.0802   1
  -4   1  15 80.6118 23.1988   6
   4   1 -15 97.0495 45.3608   2
  -4   1  15 110.943 45.9777   1
  -4   1  15 48.9420 41.3939   1
   4   1 -15 149.869 57.0182   1
   4  -1  15 80.7928 48.2284   1
  -4  -1 -15 75.1003 27.2036   1
  -4   1  15 22.3165 23.4710   5
   4  -1  15 70.5886 16.6440   5
  -4  -1 -15 113.196 43.8391   4
  -4  -1 -15 76.2570 47.3161   3
   4   1 -15 16.7585 34.8212   3
   4   1 -13 25.6015 23.2500   1
   4  -1  13 25.5395 19.6112   1
  -4  -1 -13 45.0393 34.5475   1
  -4  -1 -13 33.7557 24.5759   1
   4   1 -13-16.1819 23.5647   1
  -4   1  13 30.8149 31.7149   1
   4  -1  13 27.7104 31.8858   1
   4  -1  13 21.9001 19.5393   6
  -4   1  13 17.0629 12.2093   6
  -4  -1 -13-5.93100 14.9838   5
   4   1 -13 43.3668 36.4376   2
   4  -1  13 26.6522 24.2020   2
  -4   1  13 22.3613 19.9495   5
   4  -1  13 12.3764 10.5553   5
  -4   1  13 9.07557 16.2062   4
  -4  -1 -13 10.6384 24.4930   4
  -4  -1 -13-15.2691 35.1360   3
   4   1 -13 14.7079 37.0730   3
   4   1 -11 181.323 51.7456   1
   4  -1  11 274.710 57.8588   1
  -4  -1 -11 205.925 67.0087   1
  -4   1  11 221.281 60.0032   1
  -4  -1 -11 318.458 58.9196   1
   4   1 -11 316.633 80.0811   1
  -4   1  11 293.386 76.1081   1
   4  -1  11 251.243 67.0640   6
   4  -1  11 233.563 33.9477   5
  -4  -1 -11 187.834 44.2346   5
   4  -1  11 257.494 57.6964   2
   4   1 -11 288.295 75.7530   2
  -4   1  11 158.964 48.8003   5
  -4   1  11 205.604 49.9443   4
  -4  -1 -11 231.560 58.8206   4
  -4  -1 -11 219.126 61.3249   3
   4   1 -11 180.468 59.8576   3
   4   1  -9 299.850 64.5426   1
  -4  -1  -9 204.698 73.2041   1
  -4   1   9 263.781 66.6293   1
   4  -1   9 359.971 85.6473   1
  -4  -1  -9 298.889 63.0382   1
   4   1  -9 261.464 78.8633   1
  -4   1   9 366.565 89.2065   1
   4  -1   9 379.392 87.0146   6
   4  -1   9 293.482 40.3124   5
   4  -1   9 348.969 64.5008   2
   4   1  -9 329.527 79.3529   2
  -4  -1  -9 385.127 70.7630   4
  -4   1   9 195.741 50.0215   4
  -4  -1  -9 399.899 64.8431   3
   4   1  -9 239.749 63.8901   3
   4  -1   7 479.965 84.6304   1
   4   1  -7 654.708 101.641   1
   4  -1   7 601.377 107.390   1
  -4   1   7 483.918 101.620   1
   4   1  -7 294.324 99.5852   1
  -4   1   7 530.734 94.8695   1
   4  -1   7 288.116 90.8868   6
  -4  -1  -7 397.206 71.5756   5
   4   1  -7 492.377 94.4646   2
  -4   1   7 376.503 69.8422   5
  -4  -1  -7 549.394 84.0252   4
  -4  -1  -7 398.369 55.1754   3
   4  -1   7 540.787 85.3104   2
   4  -1   5 326.069 73.8485   1
   4   1  -5 603.710 98.8745   1
  -4  -1  -5 462.734 106.276   1
   4   1  -5 602.233 119.983   1
   4  -1   5 590.112 107.230   1
  -4  -1  -5 541.601 90.0500   1
  -4   1   5 346.042 85.9796   1
  -4   1   5 357.429 88.3443   1
   4  -1   5 466.130 104.974   6
   4   1  -5 505.497 84.7231   6
  -4  -1  -5 486.157 80.1572   5
   4   1  -5 470.302 93.8126   2
   4  -1   5 400.094 74.6814   2
  -4   1   5 402.257 71.5055   5
  -4  -1  -5 549.719 83.8334   4
  -4  -1  -5 395.786 61.3964   3
  -4   1   5 400.066 74.6771   4
  -4  -1  -5 402.200 51.7270   3
   4   1  -5 419.055 81.5294   3
   4  -1   3 48.0740 35.4875   1
   4   1  -3 51.7378 38.1158   1
   4  -1   3 98.0906 48.1875   6
  -4  -1  -3 68.6670 38.2375   5
   4   1  -3 100.767 40.3524   6
  -4   1   3 112.991 38.4116   5
  -4   1   3 88.4803 43.3291   1
  -4  -1  -3 119.134 49.8837   1
  -4   1   3 129.245 51.5267   1
  -4  -1  -3 64.5306 35.6425   1
   4  -1   3 101.057 47.3483   1
   4   1  -3 78.1039 50.4645   2
   4  -1   3 27.9179 24.2185   2
  -4   1   3 101.537 40.9015   4
  -4  -1  -3 131.639 41.0362   4
   4   1  -3 56.0056 32.4159   3
  -4  -1  -3 117.677 27.4226   3
  -4  -1  -3 82.4988 27.2190   3
  -4  -1  -1 256.409 50.3058   3
   4   1  -1 533.716 87.4466   6
  -4  -1  -1 348.900 73.6182   5
  -4   1   1 483.807 77.7133   5
  -4  -1  -1 315.467 77.3960   1
  -4   1   1 385.660 84.6447   1
   4  -1   1 547.207 102.021   1
  -4  -1  -1 463.705 99.8719   1
  -4   1   1 407.158 87.3163   1
   4   1  -1 412.535 84.3320   1
   4   1  -1 335.455 81.0452   2
   4  -1   1 349.741 69.8783   2
  -4   1   1 494.714 83.9778   4
   4  -1   1 381.742 80.0655   3
   4   1  -1 253.469 57.2384   3
  -4  -1  -1 389.590 66.0874   4
   4  -1   1 435.340 83.1203   1
   4   1  -1 403.516 88.4556   1
   4  -1  -1 344.189 69.1242   6
   4   1   1 480.456 79.7395   6
  -4   1  -1 366.504 63.9201   5
  -4  -1   1 616.023 94.8762   5
  -4  -1   1 442.439 88.4257   1
  -4   1  -1 446.874 93.0322   1
   4  -1  -1 386.078 89.7645   1
  -4  -1   1 327.741 89.3353   1
   4   1   1 408.532 84.9403   1
  -4   1  -1 351.607 81.2408   1
   4  -1  -1 435.430 77.8222   2
   4   1   1 421.813 85.7212   2
   4  -1  -1 438.602 87.2169   3
  -4   1  -1 398.475 75.7817   4
   4   1   1 314.567 55.3481   3
  -4  -1   1 336.400 62.8985   4
   4  -1  -1 482.591 93.4106   1
   4   1   1 379.454 85.2963   1
   4  -1  -3 79.3233 20.7176   6
   4  -1  -3 101.813 33.2958   6
  -4  -1   3 34.6032 33.9340   5
   4   1   3 122.504 39.5551   6
  -4   1  -3 44.8925 23.4016   5
   4   1   3 92.5079 38.7770   1
  -4   1  -3 15.1847 22.6573   1
   4  -1  -3 29.7533 26.9798   1
  -4  -1   3 85.4156 46.5789   1
  -4   1  -3 53.2780 36.5969   1
  -4  -1   3 52.1355 40.2876   1
   4  -1  -3 94.4341 43.4644   2
   4   1   3 76.2322 35.7802   2
   4  -1  -3 41.5884 35.2900   3
  -4  -1   3 80.1237 30.3906   4
   4  -1  -3 144.235 53.7288   1
   4   1   3 56.0361 32.6133   1
   4   1   5 421.882 86.0322   1
   4  -1  -5 493.160 93.1717   1
   4   1   5 489.776 75.1670   6
   4  -1  -5 301.307 36.2084   6
   4  -1  -5 396.443 45.0383   6
  -4  -1   5 451.990 81.7509   5
  -4   1  -5 383.494 57.4169   5
  -4   1  -5 426.925 73.3964   3
   4  -1  -5 230.199 71.5497   3
   4  -1  -5 491.043 87.5678   2
   4   1   5 437.987 77.7899   2
  -4   1  -5 412.317 70.6358   4
  -4  -1   5 368.036 62.4687   4
  -4   1  -5 712.592 115.905   1
   4  -1  -5 513.632 100.034   1
   4   1   5 425.716 85.3994   1
  -4   1  -5 720.146 105.876   1
  -4  -1   5 880.183 136.754   1
  -4   1  -7 388.195 85.8898   1
   4  -1  -7 348.542 76.7209   1
  -4   1  -7 333.241 73.6130   1
   4   1   7 449.679 88.5753   1
  -4  -1   7 433.654 91.5782   1
   4  -1  -7 445.767 99.4506   1
  -4  -1   7 327.703 85.9217   1
   4   1   7 335.063 64.1381   6
  -4  -1   7 419.300 77.8117   5
  -4   1  -7 404.963 53.2010   5
   4   1   7 413.520 77.0254   2
   4  -1  -7 468.676 83.7788   2
  -4  -1   7 465.491 69.5898   4
  -4   1  -7 423.165 70.3937   4
   4  -1  -7 344.872 84.3127   3
  -4   1  -7 504.826 73.0242   3
   4  -1  -9 320.663 70.6591   1
  -4   1  -9 276.859 72.2178   1
   4   1   9 416.990 88.4101   1
   4   1   9 390.106 64.3641   6
  -4  -1   9 373.283 64.9614   6
  -4  -1   9 376.607 73.0052   5
  -4   1  -9 288.069 42.5925   5
  -4  -1   9 461.033 90.9643   1
  -4   1  -9 420.388 76.9929   1
   4  -1  -9 455.573 92.7564   1
  -4  -1   9 398.967 91.4680   1
   4   1   9 308.977 63.0856   2
   4  -1  -9 356.990 77.4817   2
  -4  -1   9 399.139 61.4592   4
  -4   1  -9 309.957 59.2354   4
  -4   1  -9 356.025 61.5786   3
   4  -1  -9 189.205 64.9917   3
   4   1  11 222.584 49.5250   6
   4  -1 -11 159.952 28.4941   6
  -4  -1  11 193.641 48.0496   6
  -4  -1  11 130.882 49.7434   5
   4   1  11 181.415 54.7224   1
  -4  -1  11 313.712 81.9548   1
  -4   1 -11 290.560 62.0863   1
  -4  -1  11 281.817 73.8959   1
   4  -1 -11 340.104 73.8844   2
  -4  -1  11 166.167 42.5489   4
  -4   1 -11 289.281 54.6797   4
  -4   1 -11 199.262 43.6721   3
   4  -1 -11 187.360 60.1642   3
  -4   1 -13 11.9547 21.4127   1
   4  -1 -13 30.0753 23.1636   1
   4   1  13 31.1691 23.9984   1
   4   1  13 48.2423 26.2462   6
  -4  -1  13 32.6480 22.3219   6
  -4  -1  13 58.0479 31.6715   5
   4   1  13 13.9787 21.6807   2
   4  -1 -13 39.7603 33.4654   2
  -4   1 -13 42.8020 23.3088   3
  -4  -1  13 14.7065 21.5069   4
  -4   1 -13 38.3436 23.7671   4
  -4  -1  13 62.5572 42.6180   1
   4  -1 -13 13.7428 28.3578   1
   4   1  13 23.2032 23.9689   1
  -4  -1  13 13.7781 20.1641   1
  -4   1 -13 19.8651 22.9518   1
   4   1  15 30.1601 27.7266   1
  -4   1 -15 35.3035 24.6231   1
   4  -1 -15 55.1432 35.0237   1
   4   1  15 53.3265 29.3711   1
  -4   1 -15 86.2348 34.4358   1
   4   1  15 92.1098 34.7445   6
  -4  -1  15 56.4236 26.6016   6
  -4  -1  15 24.5711 22.3452   5
   4   1  15 75.5391 29.3040   2
   4  -1 -15 38.7252 26.9333   2
  -4   1 -15 30.4880 23.9462   4
  -4   1 -15 122.285 37.7696   3
  -4   1 -17 184.406 57.1504   1
  -4  -1  17 117.986 47.4350   1
  -4  -1  17 114.922 54.0351   1
   4  -1 -17 139.013 50.2156   1
   4   1  17 54.5160 32.7776   1
  -4  -1  17 145.654 41.2209   6
   4   1  17 152.011 41.9529   6
  -4  -1  17 129.539 48.7457   5
   4  -1 -17 47.9219 33.6329   2
   4   1  17 127.516 33.1504   2
   4   1  17 94.3084 28.5843   5
  -4  -1  17 114.079 34.2006   4
  -4   1 -17 190.429 44.7191   4
   4  -1 -17 42.0140 33.2521   3
  -4   1 -17 85.2743 40.3844   3
  -4   1 -19 180.087 55.0307   1
  -4  -1  19 234.551 65.7258   1
  -4  -1  19 225.119 67.8551   1
   4   1  19 229.928 59.3715   1
   4   1  19 141.110 44.7924   6
  -4  -1  19 360.567 66.4723   6
  -4  -1  19 246.642 61.5876   5
   4   1  19 210.839 43.0799   2
   4   1  19 213.594 44.6124   5
  -4  -1  19 175.437 42.7532   4
  -4   1 -19 240.079 53.2702   4
  -4   1 -19 256.372 68.2480   3
   4  -1 -19 251.567 72.9682   3
  -4  -1  21 42.4792 26.8680   6
   4   1  21 9.39710 16.9189   6
  -4  -1  21 24.0386 24.8461   5
   4  -1 -21 53.5252 30.5308   2
   4   1  21 59.4937 27.3070   5
  -4   1 -21 18.1017 22.9342   4
  -4   1 -21 77.8846 39.3221   3
   4  -1 -21 43.4485 33.3998   3
  -4  -1  23 58.0815 29.3116   6
  -4   1 -23-9.19738 18.9890   4
  -4   1 -23 31.8862 32.8371   3
   4  -1 -23 41.8888 35.2166   3
  -4  -1  23 31.6802 26.6548   5
   4   1  25 6.49155 11.5669   6
  -4   1 -25-9.53839 19.6231   4
  -4  -1  25 8.82612 22.2384   5
  -4   1 -25 13.9083 20.2325   3
   4  -1 -25-12.6931 26.1127   3
  -4  -1  27-7.22650 12.8914   5
   4   1  27 15.8576 13.3341   6
  -4   1 -27 11.4973 16.7374   3
   4  -1 -27 10.9602 15.9567   3
  -4   1 -27 17.4455 17.9563   4
  -4   1 -29 72.0087 26.0388   4
  -4   1 -29 56.2236 25.8845   3
   4  -2  26 170.859 35.7032   6
  -4   2  26 310.028 46.8007   5
  -4  -2 -26 238.620 52.5074   4
   4   2 -26 253.941 48.4052   2
  -4   2  26 135.096 43.3650   4
   4   2 -26 277.616 63.1602   3
   4  -2  24 5360.74 406.936   6
  -4  -2 -24 6281.43 450.816   4
   4   2 -24 5083.29 423.471   2
   4   2 -24 6317.18 477.325   3
  -4   2  24 5776.48 452.151   4
   4  -2  24 4306.40 420.770   2
   4   2 -22 13533.9 1018.22   2
   4   2 -22 14562.6 1072.28   3
  -4   2  22 16753.5 1008.95   5
   4  -2  20 18716.7 1232.22   6
  -4   2  20 20527.1 1245.66   5
  -4  -2 -20 15424.9 1267.07   4
  -4  -2 -20 15627.8 1267.70   3
   4   2 -20 16965.7 1318.34   3
  -4   2  20 14504.5 1261.06   4
   4  -2  20 16972.9 1237.46   2
   4  -2  18 425.514 70.2139   6
  -4   2  18 544.042 81.6944   5
   4   2 -18 727.060 108.663   2
  -4  -2 -18 370.379 87.4343   4
  -4  -2 -18 579.736 104.305   3
   4  -2  18 596.499 85.7313   2
   4   2 -18 473.000 108.665   3
   4   2 -16 703.317 95.7747   1
   4  -2  16 955.134 116.014   6
  -4   2  16 895.727 115.674   5
   4   2 -16 724.267 126.958   2
  -4  -2 -16 569.365 117.907   4
  -4  -2 -16 809.508 132.326   3
  -4   2  16 1338.55 145.464   4
   4  -2  16 1021.68 119.089   2
   4   2 -16 897.238 157.276   3
   4   2 -14 12010.6 999.971   1
   4   2 -14 12911.0 927.623   1
   4  -2  14 14568.4 940.880   1
  -4  -2 -14 12412.4 986.698   1
  -4  -2 -14 12959.6 927.168   1
   4  -2  14 11724.5 968.110   1
   4  -2  14 15187.2 962.946   6
  -4   2  14 9029.71 929.411   5
  -4  -2 -14 10948.8 968.919   4
   4   2 -14 12740.9 1025.46   3
  -4   2  14 15067.8 964.566   4
  -4  -2 -14 13956.2 997.853   3
   4  -2  14 14376.2 953.832   2
  -4  -2 -12 12503.5 1009.10   1
  -4   2  12 12215.8 966.411   1
   4   2 -12 11795.1 1013.41   1
   4   2 -12 12606.1 947.940   1
  -4   2  12 13220.0 1003.80   1
  -4  -2 -12 14289.5 954.157   1
   4  -2  12 13680.3 1003.56   1
   4  -2  12 15398.7 993.983   6
  -4   2  12 12722.4 971.433   5
  -4  -2 -12 12721.0 945.284   5
   4   2 -12 11259.3 998.961   2
  -4  -2 -12 13117.5 1002.06   4
   4   2 -12 13996.0 1017.11   3
  -4   2  12 13457.8 967.765   4
  -4  -2 -12 10850.0 985.750   3
   4  -2  12 15409.7 979.317   2
  -4  -2 -10 88764.1 5814.81   1
  -4   2  10 84201.1 5753.18   1
   4   2 -10 87514.4 5820.12   1
   4   2 -10 84708.5 5733.73   1
   4  -2  10 83481.5 5732.76   1
  -4   2  10 90534.8 5802.31   1
  -4  -2 -10 94637.4 5738.74   1
   4  -2  10 88651.4 5788.59   1
   4  -2  10 92905.8 5777.01   6
  -4   2  10 86233.9 5762.30   5
  -4  -2 -10 75890.9 5733.19   5
   4   2 -10 88603.0 5802.38   2
  -4  -2 -10 95534.9 5783.12   4
   4   2 -10 82879.3 5776.79   3
  -4   2  10 89222.9 5744.63   4
  -4  -2 -10 61925.5 5737.83   3
  -4  -2 -10 73486.5 5698.09   3
   4  -2  10 91280.3 5751.39   2
  -4  -2  -8 3031.97 301.227   1
  -4   2   8 3182.08 257.331   1
   4   2  -8 2657.87 237.715   1
   4  -2   8 2518.59 236.421   1
  -4   2   8 2971.10 279.485   1
  -4  -2  -8 2961.22 242.219   1
   4  -2   8 3024.21 282.809   1
   4  -2   8 1321.26 219.223   6
  -4   2   8 2935.02 246.172   5
  -4  -2  -8 2661.59 235.877   5
   4   2  -8 2950.79 281.850   2
  -4  -2  -8 3322.79 267.801   4
  -4  -2  -8 2095.69 191.354   3
   4   2  -8 2315.94 240.257   3
  -4   2   8 2177.25 224.098   4
  -4  -2  -8 2602.88 214.744   3
   4  -2   8 2443.99 233.127   2
   4   2  -6 1177.19 171.831   1
   4   2  -6 1088.78 131.404   1
   4  -2   6 879.662 116.994   1
   4  -2   6 907.570 137.993   1
  -4  -2  -6 969.593 159.239   1
  -4  -2  -6 1009.71 124.146   1
   4  -2   6 1027.73 131.377   6
  -4   2   6 827.300 109.896   5
   4  -2   6 900.113 77.2956   5
  -4  -2  -6 1087.55 126.314   5
  -4  -2  -6 1243.63 138.639   4
  -4   2   6 951.760 117.624   4
   4   2  -6 783.717 114.092   3
   4  -2   6 883.052 115.633   2
   4   2  -4 4591.24 424.658   1
  -4  -2  -4 4825.24 421.027   1
   4   2  -4 4731.94 377.167   1
  -4   2   4 4045.34 367.858   1
   4  -2   4 4239.07 359.280   1
  -4   2   4 5095.30 401.207   1
   4  -2   4 3659.32 377.329   1
  -4  -2  -4 4805.60 372.341   1
   4  -2   4 4569.83 355.465   6
  -4   2   4 3680.74 337.828   5
   4  -2   4 4557.96 344.255   5
  -4  -2  -4 4181.01 365.311   5
   4   2  -4 4142.30 383.833   2
  -4   2   4 4242.46 357.462   4
  -4  -2  -4 4796.91 379.750   4
   4   2  -4 4019.37 349.409   3
   4  -2   4 3994.58 358.427   2
   4   2  -2 1792.81 226.436   1
  -4  -2  -2 2099.63 242.175   1
   4   2  -2 2321.85 214.464   1
  -4   2   2 1922.43 209.682   1
   4  -2   2 1880.55 194.208   1
   4  -2   2 1911.60 218.938   1
  -4  -2  -2 2283.36 215.439   1
  -4   2   2 2236.18 225.623   1
   4  -2   2 1747.45 168.062   6
   4   2  -2 2223.13 221.314   6
   4   2  -2 2133.79 216.229   2
  -4   2   2 1731.79 191.537   4
  -4  -2  -2 2040.87 198.461   4
   4  -2   2 1840.63 209.269   3
   4  -2   2 1779.49 193.542   2
   4   2   0 169233. 11855.1   1
  -4   2   0 175434. 11840.5   1
  -4  -2   0 163309. 11877.7   1
   4  -2   0 175300. 11820.7   1
   4  -2   0 164939. 11848.7   1
   4   2   0 180417. 11840.6   1
  -4   2   0 179329. 11849.7   1
  -4  -2   0 171522. 11827.9   1
  -4   2   0 164903. 11777.1   6
   4  -2   0 163404. 11764.7   6
   4   2   0 184439. 11855.9   6
  -4   2   0 182992. 11794.3   5
  -4  -2   0 188299. 11837.5   5
   4   2   0 180000. 11838.4   2
  -4   2   0 178348. 11826.1   4
  -4  -2   0 162253. 11806.7   4
  -4  -2   0 177535. 11759.7   3
   4  -2   0 176877. 11813.6   2
   4  -2  -2 1591.26 190.542   2
  -4   2  -2 2157.11 178.953   5
  -4  -2   2 2086.45 216.372   5
   4   2   2 1768.67 206.458   2
  -4  -2   2 2040.12 190.627   4
  -4   2  -2 2127.51 209.208   4
   4  -2  -2 1943.70 205.958   1
  -4   2  -2 2156.62 222.658   1
  -4  -2   2 1621.77 226.736   1
   4   2   2 1734.92 215.751   1
  -4  -2   2 2546.39 227.716   1
   4   2   2 2290.40 221.898   1
   4  -2  -2 2055.64 236.927   1
  -4   2  -2 1839.39 213.117   1
   4  -2  -4 4756.98 387.734   1
   4  -2  -4 5036.38 396.348   1
  -4  -2   4 4283.93 422.171   1
   4   2   4 4285.99 391.755   1
  -4  -2   4 4234.02 382.726   1
   4   2   4 4191.16 377.020   1
  -4   2  -4 4124.74 378.898   1
   4   2   4 4412.67 378.387   6
  -4  -2   4 4506.58 384.426   5
  -4   2  -4 4000.54 324.163   5
  -4   2  -4 4399.53 369.763   4
  -4  -2   4 4299.50 352.572   4
   4  -2  -4 4697.09 403.942   3
   4   2   4 4721.62 381.360   2
   4  -2  -4 4558.97 371.615   2
  -4   2  -6 967.765 133.590   1
   4  -2  -6 798.062 125.236   1
   4  -2  -6 1226.23 143.046   1
   4   2   6 882.654 132.300   1
  -4  -2   6 1229.39 168.078   1
   4   2   6 916.257 124.678   1
  -4  -2   6 996.129 135.239   1
   4   2   6 946.544 116.833   6
  -4  -2   6 798.509 115.593   5
  -4   2  -6 746.058 76.1140   5
  -4   2  -6 979.588 115.554   4
  -4  -2   6 1038.88 107.804   4
   4  -2  -6 941.768 138.848   3
   4  -2  -6 968.416 126.972   2
   4   2   6 943.453 120.936   2
  -4   2  -8 2695.51 274.304   1
  -4  -2   8 2905.87 306.838   1
   4  -2  -8 3356.25 295.408   1
   4   2   8 3102.50 291.959   1
   4   2   8 3708.85 293.352   1
  -4  -2   8 3634.73 301.764   1
  -4   2  -8 2948.18 270.731   1
   4   2   8 2689.77 250.955   6
  -4  -2   8 2878.49 267.336   6
  -4  -2   8 3011.06 269.141   5
  -4  -2   8 2716.70 240.031   4
  -4   2  -8 2581.01 248.899   4
   4  -2  -8 2676.41 292.301   3
  -4   2  -8 2753.94 256.243   3
   4   2   8 2774.99 254.149   2
   4  -2  -8 3095.83 276.148   2
  -4   2 -10 85562.3 6282.00   1
   4  -2 -10 90854.5 6300.59   1
   4  -2 -10 91323.4 6275.81   1
   4   2  10 88905.9 6292.32   1
  -4  -2  10 95204.5 6305.66   1
  -4   2 -10 101850. 6294.90   1
   4   2  10 95765.9 6288.46   1
   4   2  10 86221.8 6256.43   6
  -4  -2  10 94080.0 6244.48   4
  -4   2 -10 90388.8 6255.78   4
   4  -2 -10 91999.7 6308.92   3
   4   2  10 84449.9 6252.23   2
  -4   2 -10 91716.8 6258.07   3
   4  -2 -10 100737. 6295.52   2
  -4  -2  12 13303.8 1003.52   1
   4  -2 -12 13148.8 968.925   1
   4  -2 -12 13379.5 951.536   1
   4   2  12 12746.9 958.948   1
  -4   2 -12 12266.9 948.059   1
  -4   2 -12 12996.9 954.357   1
  -4  -2  12 11752.1 961.255   1
   4   2  12 13443.2 952.896   1
   4   2  12 13431.5 933.364   6
  -4  -2  12 13038.4 945.055   6
  -4  -2  12 14484.4 962.062   5
  -4   2 -12 13544.6 930.483   4
  -4  -2  12 12881.0 915.621   4
   4  -2 -12 12678.7 972.070   3
  -4   2 -12 11495.3 923.812   3
   4   2  12 12365.4 921.973   2
  -4  -2  14 13275.4 992.047   1
   4  -2 -14 13284.8 935.067   1
   4   2  14 12448.0 940.311   1
  -4   2 -14 14940.6 956.522   1
  -4  -2  14 13504.2 952.968   1
   4   2  14 13097.8 932.109   1
  -4  -2  14 12051.7 920.695   6
   4   2  14 14602.8 922.173   6
  -4  -2  14 14143.1 951.652   5
  -4   2 -14 12578.1 908.810   4
  -4  -2  14 10164.2 887.180   4
   4  -2 -14 12772.9 954.444   3
  -4   2 -14 13671.2 913.142   3
   4  -2 -14 9641.47 920.696   2
  -4  -2  16 726.442 138.663   1
  -4  -2  16 698.728 103.615   6
   4   2  16 1040.15 111.389   6
  -4  -2  16 1254.82 144.644   5
  -4   2 -16 963.492 105.931   4
   4  -2 -16 925.167 131.810   3
  -4   2 -16 930.776 107.596   3
   4  -2 -16 836.835 118.687   2
   4   2  16 838.934 92.9027   2
  -4  -2  18 531.850 84.1888   6
  -4  -2  18 747.313 111.706   5
   4   2  18 407.444 64.8337   5
  -4   2 -18 572.063 77.7389   4
  -4   2 -18 653.621 86.8696   3
   4  -2 -18 458.414 89.7354   3
   4  -2 -18 745.364 95.9771   2
  -4  -2  20 19813.6 1342.96   6
   4   2  20 18252.6 1319.61   6
  -4   2 -20 17619.9 1312.83   4
   4   2  20 18367.8 1301.44   5
  -4  -2  20 21281.8 1379.23   5
  -4   2 -20 19889.6 1344.41   3
   4  -2 -20 17398.7 1357.48   3
   4  -2 -20 17921.1 1320.27   2
  -4   2 -22 14476.0 1003.13   4
  -4  -2  22 12351.2 1036.29   5
   4   2  22 14862.0 994.658   5
   4  -2 -22 12892.1 1040.88   3
  -4  -2  22 16117.1 1039.28   6
   4   2  22 12437.1 1003.97   6
  -4   2 -24 5178.99 381.237   4
  -4  -2  24 6045.85 422.770   5
   4   2  24 4994.14 369.598   5
   4  -2 -24 4160.53 400.858   3
  -4   2 -24 4396.87 409.948   3
  -4  -2  24 5656.31 413.610   6
   4   2  24 3318.68 361.662   6
  -4  -2  26 160.442 51.8313   6
   4   2  26 210.349 46.4961   6
  -4   2 -26 91.4897 33.7166   4
   4  -2 -26 149.883 52.1232   3
  -4   2 -28 395.009 77.8815   3
  -4   3  27 45.1774 24.6275   4
   4   3 -27 17.6468 18.3347   3
   4   3 -27 50.0255 22.4306   2
   4  -3  25 28.5220 18.6703   6
  -4   3  25 43.2181 17.9294   5
   4  -3  25 9.07908 18.7922   2
   4   3 -25 28.8753 22.3720   2
  -4   3  25 9.08246 18.7991   4
   4   3 -25 20.7737 28.3426   3
   4  -3  23 240.667 46.6410   6
  -4  -3 -23 208.891 53.2390   4
  -4   3  23 240.434 42.4339   5
   4  -3  23 110.185 41.3023   2
   4   3 -23 152.160 42.1561   2
  -4   3  23 149.008 48.4440   4
   4   3 -23 121.967 47.2810   3
  -4  -3 -21 29.6526 22.8508   4
  -4   3  21 11.9791 13.9686   5
   4  -3  21 35.7103 27.6452   2
   4   3 -21 50.0732 27.3516   2
   4  -3  21 62.6720 28.0091   6
   4   3 -21 71.6785 41.7706   3
  -4  -3 -19 33.6770 25.9697   4
  -4   3  19 27.7480 19.0839   5
   4   3 -19 12.0585 24.9633   2
  -4   3  19 36.5958 28.1954   4
   4   3 -19-16.3488 23.9453   3
   4  -3  17 62.4017 28.5187   6
   4  -3  17 71.3436 31.9679   2
   4   3 -17 43.1082 36.3725   2
  -4   3  17 23.6746 21.3773   4
   4   3 -17 36.2046 37.4036   3
   4  -3  15-11.3304 20.2411   6
   4  -3  15 27.0247 24.5604   2
   4   3 -15 50.1389 42.1350   2
  -4   3  15 17.6065 20.3025   5
  -4  -3 -15 14.8021 26.4132   4
  -4   3  15 33.1433 30.1023   4
   4   3 -15 74.1886 50.4960   3
   4  -3  13 589.056 107.321   6
  -4   3  13 826.192 113.440   5
   4   3 -13 1096.41 159.299   2
   4   3 -13 1293.29 174.722   3
  -4   3  13 866.177 117.005   4
  -4  -3 -13 572.045 132.472   4
   4  -3  13 1083.74 121.681   2
   4   3 -11 77.2306 27.0628   1
  -4  -3 -11 129.955 55.6978   1
   4  -3  11 92.7365 43.4526   1
   4   3 -11 83.1616 45.6066   1
  -4   3  11 79.5571 38.9784   1
   4  -3  11 97.9031 39.1610   6
  -4  -3 -11 100.843 34.3099   5
   4   3 -11 110.781 57.2475   2
   4  -3  11 55.2221 28.9450   2
  -4   3  11 20.2048 26.0595   5
  -4  -3 -11 88.5111 48.4976   4
  -4   3  11 94.7725 34.2280   4
   4   3 -11 141.663 50.7846   3
  -4  -3  -9 19.9415 19.5314   1
  -4   3   9 39.7823 33.5226   1
   4  -3   9 67.4171 39.3225   1
   4   3  -9 85.0594 52.5659   1
  -4  -3  -9 17.4010 35.9014   1
   4   3  -9 43.0588 27.2596   3
  -4  -3  -9 33.7051 26.1452   5
   4   3  -9 17.4447 40.2158   2
   4  -3   9 18.2338 24.9613   2
  -4   3   9 38.6355 26.4277   5
  -4  -3  -9 18.3112 32.7372   4
  -4   3   9 71.7769 30.7300   4
   4   3  -9 55.8469 25.0239   1
   4  -3   9 40.8653 21.1944   1
  -4   3   7 93.9091 32.7539   1
  -4  -3  -7 121.633 36.8020   1
   4  -3   7 105.839 47.8805   1
  -4  -3  -7 106.825 58.5158   1
   4   3  -7 158.288 65.7627   1
  -4   3   7 130.214 52.5475   1
   4  -3   7 94.2521 34.3503   6
  -4  -3  -7 94.3650 37.2739   5
  -4   3   7 106.160 38.4449   5
  -4   3   7 105.543 36.0281   4
   4   3  -7 172.052 64.8973   2
   4  -3   7 159.753 44.5771   2
   4   3  -7 187.060 42.4938   1
  -4   3   5 822.060 115.367   1
   4   3  -5 630.098 122.943   1
  -4  -3  -5 638.482 117.731   1
  -4  -3  -5 571.127 83.3077   1
   4  -3   5 615.246 103.867   1
   4  -3   5 609.352 78.9829   6
  -4  -3  -5 507.438 87.5185   5
  -4   3   5 451.287 74.7953   5
   4   3  -5 723.103 116.983   2
   4   3  -5 416.894 69.7207   3
  -4   3   5 453.442 82.4613   4
  -4  -3  -5 744.884 143.114   4
   4   3  -5 907.019 105.436   1
   4  -3   5 676.794 87.9041   1
  -4   3   5 738.377 96.9610   1
   4   3  -3 1077.22 159.383   1
   4   3  -3 1379.12 143.198   1
   4  -3   3 1316.96 134.141   1
  -4   3   3 1170.89 135.504   1
  -4  -3  -3 1151.96 129.198   1
  -4   3   3 1324.00 156.791   1
   4  -3   3 1164.34 119.122   6
  -4   3   3 1077.97 120.189   5
  -4  -3  -3 1312.23 148.405   5
   4   3  -3 1135.36 150.768   2
  -4   3   3 1361.89 142.314   4
   4   3  -3 918.248 100.910   3
   4  -3   3 1143.31 137.258   2
  -4   3   1 113.210 40.5529   1
  -4   3   1 155.879 52.7426   1
  -4  -3  -1 123.657 38.0381   1
   4  -3   1 100.887 29.0637   6
  -4   3   1 64.5860 17.5587   6
   4   3  -1 91.2785 40.7774   6
  -4  -3  -1 137.029 47.7198   5
   4  -3   1 45.1520 27.0916   2
  -4   3   1 73.6197 25.6537   5
  -4  -3  -1 234.533 78.1392   4
  -4   3   1 103.996 36.9816   4
   4  -3   1 102.713 44.2963   3
   4  -3   1 145.167 38.2651   1
   4   3  -1 106.741 47.9992   1
  -4  -3   1 101.383 34.6975   1
   4  -3  -1 209.910 57.1110   1
  -4   3  -1 190.747 50.6590   1
  -4   3  -1 137.503 43.2740   1
   4  -3  -1 61.1880 17.1289   6
  -4  -3   1 164.725 50.8662   5
   4   3   1 161.234 52.0534   6
   4  -3  -1 75.8784 34.3178   2
   4   3   1 85.9071 38.7243   2
  -4   3  -1 64.5374 21.5116   5
  -4   3  -1 67.1309 31.7587   4
   4  -3  -1 53.4531 34.1931   3
  -4  -3   1 174.675 69.4111   4
   4  -3  -1 31.6047 22.3141   1
   4   3   1 61.4764 33.9876   1
   4  -3  -3 1297.27 138.620   1
  -4   3  -3 1109.92 144.453   1
   4   3   3 1159.35 150.721   1
  -4  -3   3 1345.06 146.890   1
  -4   3  -3 1185.23 152.906   1
   4   3   3 1491.79 168.244   6
  -4   3  -3 1304.81 111.750   5
  -4  -3   3 1057.02 144.328   5
   4   3   3 1201.71 150.508   2
  -4  -3   3 1517.22 199.420   4
  -4   3  -3 1253.56 144.333   4
   4  -3  -3 1112.27 157.388   3
  -4  -3   3 1193.09 98.8625   3
   4  -3  -5 715.956 99.7258   2
  -4  -3   5 487.912 82.0592   5
   4   3   5 574.966 89.3610   6
  -4   3  -5 265.190 34.2387   5
  -4   3  -5 350.288 35.9161   5
  -4  -3   5 757.746 97.0938   1
   4   3   5 610.773 86.8336   1
  -4   3  -5 503.654 84.6771   1
  -4  -3   5 445.822 98.9174   1
   4   3   5 729.526 96.5517   2
  -4  -3   5 454.134 102.492   4
   4  -3  -5 658.566 106.721   3
   4  -3  -5 601.031 84.6670   1
   4   3   5 599.071 97.2698   1
  -4   3  -5 688.650 98.0442   1
   4  -3  -5 524.281 86.1699   1
  -4   3  -7 188.959 47.6197   3
   4   3   7 138.526 42.5434   6
  -4  -3   7 135.083 47.6022   5
  -4   3  -7 111.840 41.6657   1
  -4  -3   7 139.759 47.9223   1
  -4   3  -7 51.6635 31.6097   1
   4  -3  -7 166.400 49.2639   1
   4   3   7 86.3233 34.1492   1
  -4  -3   7 162.234 63.1981   1
   4  -3  -7 126.415 49.7086   2
   4   3   7 143.089 43.2719   2
   4  -3  -7 220.603 65.7201   3
  -4   3  -7 141.810 38.3997   4
  -4  -3   7 172.078 56.9811   4
   4  -3  -7 200.922 49.1926   1
   4   3   7 126.404 46.0876   1
   4  -3  -9 9.02106 18.6822   1
   4   3   9 38.0731 29.2684   1
  -4  -3   9 73.1394 32.3132   6
   4   3   9 31.9052 18.4712   6
  -4  -3   9 9.89768 20.4746   5
  -4   3  -9 62.2355 37.0214   1
  -4  -3   9 16.4090 29.3128   1
   4   3   9 27.7572 19.1551   1
  -4  -3   9 20.6831 21.3830   1
   4  -3  -9 83.4932 38.8562   2
   4   3   9 7.58723 15.7559   2
  -4   3  -9 27.1201 19.8420   4
  -4  -3   9 47.4034 39.0661   4
   4  -3  -9 40.1693 27.6290   3
  -4   3  -9 33.4619 22.8671   3
   4  -3 -11 114.871 36.7071   1
   4   3  11 149.228 47.5003   1
   4   3  11 50.0814 25.9917   6
  -4  -3  11 77.8866 36.4608   6
  -4  -3  11 144.095 39.8477   5
  -4  -3  11 77.5545 33.4579   1
  -4  -3  11 168.705 62.7713   1
   4  -3 -11 59.9535 37.3462   2
   4   3  11 80.1493 30.8329   2
  -4   3 -11 38.7659 22.6169   4
   4  -3 -11 26.0317 33.1832   3
   4   3  13 1021.00 111.029   6
  -4  -3  13 1157.28 130.866   6
  -4  -3  13 1037.12 126.587   5
   4  -3 -13 583.343 112.404   2
  -4   3 -13 1026.31 110.072   4
   4  -3 -13 1100.16 142.405   3
  -4   3 -13 1098.59 113.800   3
   4   3  13 999.606 104.256   2
   4   3  15 57.7916 23.9303   6
  -4  -3  15-9.00225 13.3052   6
   4  -3 -15 71.6916 36.5682   2
   4   3  15 59.4068 21.1523   2
  -4  -3  15 40.9570 27.9642   5
  -4   3 -15 5.87370 14.9851   4
   4  -3 -15 36.1285 30.4333   3
   4   3  17 62.4552 23.6076   6
  -4  -3  17 109.498 36.6360   6
   4  -3 -17 51.8200 34.7072   2
  -4   3 -17 121.649 31.2952   4
   4  -3 -17 70.3237 34.4026   3
  -4   3 -17 12.5719 18.8485   3
   4   3  19 70.2721 25.6082   6
  -4  -3  19 75.7487 32.4267   6
   4   3  19 30.0247 18.0563   5
  -4  -3  19 12.2341 21.9812   5
  -4   3 -19 63.7240 24.0043   4
   4  -3 -19 23.9552 21.5281   3
  -4   3 -19 13.5842 15.8793   3
   4   3  21 45.7596 22.3863   6
  -4  -3  21 51.2435 29.8804   6
   4   3  21 23.3570 15.3198   5
  -4  -3  21 26.0629 32.8910   5
  -4   3 -21 11.9909 15.2316   4
   4  -3 -21 11.7992 17.2746   3
  -4   3 -21 32.8180 23.9491   3
   4   3  23 171.271 44.3126   6
   4   3  23 215.800 39.8397   5
  -4  -3  23 180.866 54.7838   5
  -4   3 -23 196.831 42.8887   4
  -4   3 -23 196.691 51.7877   3
  -4  -3  25 21.8212 27.5081   6
   4   3  25 14.0180 17.6884   6
  -4   3 -25 10.7646 19.2045   3
   4   3  25 15.8917 15.4444   5
  -4  -3  27 10.3362 18.4849   6
   4   3  27 28.0827 17.4060   5
   4   4 -26 386.337 66.7030   3
   4  -4  26 406.993 69.8453   2
   4  -4  24 4905.80 343.254   6
  -4   4  24 3986.38 311.049   5
   4   4 -24 4006.22 332.542   2
  -4   4  24 4025.21 344.564   4
   4   4 -24 4018.98 348.120   3
   4  -4  24 3631.59 340.390   2
   4  -4  22 10290.1 673.203   6
  -4  -4 -22 9101.17 664.197   4
   4   4 -22 10263.7 673.805   2
   4   4 -22 9299.80 686.395   3
   4  -4  22 8220.54 667.652   2
   4  -4  20 12289.9 888.679   6
  -4   4  20 12548.4 853.088   5
   4   4 -20 14336.1 904.300   2
   4   4 -20 12066.6 910.170   3
   4  -4  20 11550.4 881.929   2
   4  -4  18 111.656 45.1477   6
  -4  -4 -18 164.249 50.1263   4
  -4   4  18 114.906 32.4261   5
   4  -4  18 83.6735 36.6072   2
   4   4 -18 126.623 49.3421   2
  -4   4  18 97.7349 39.4590   4
   4   4 -18 60.2485 41.7131   3
   4  -4  16 222.273 53.3605   2
   4   4 -16 244.007 75.2869   2
  -4   4  16 313.819 63.8369   4
   4   4 -16 200.289 74.5655   3
  -4  -4 -16 153.516 55.2988   4
  -4   4  16 245.143 52.0277   5
   4  -4  14 11679.3 822.272   6
  -4   4  14 10360.4 802.023   5
   4   4 -14 11845.4 880.232   2
  -4  -4 -14 12375.5 859.182   4
  -4   4  14 10484.6 811.923   4
   4   4 -14 9285.60 853.797   3
   4  -4  14 10505.8 801.446   2
  -4   4  12 9380.92 734.309   5
  -4  -4 -12 9864.04 714.783   5
   4   4 -12 11792.2 825.465   2
  -4  -4 -12 11949.1 823.071   4
  -4   4  12 10276.8 734.557   4
   4   4 -12 8411.08 773.691   3
   4  -4  12 8658.16 718.937   2
   4  -4  10 57560.5 4022.72   6
  -4  -4 -10 64596.7 4024.19   5
   4   4 -10 69861.2 4131.59   2
   4   4 -10 58014.9 4062.64   3
  -4   4  10 51250.4 4020.43   4
   4  -4  10 50460.4 4013.80   2
   4  -4   8 766.673 110.187   1
   4  -4   8 614.816 84.9880   6
  -4  -4  -8 658.353 90.6478   5
   4   4  -8 840.367 140.297   2
  -4   4   8 387.451 80.1036   5
   4   4  -8 658.671 97.0652   3
   4  -4   8 619.995 89.9184   2
  -4  -4  -6 935.065 140.360   1
   4  -4   6 837.514 109.834   1
  -4   4   6 850.113 114.447   1
   4  -4   6 634.092 83.1830   6
  -4   4   6 594.723 90.8817   5
  -4  -4  -6 770.546 100.403   5
   4   4  -6 821.100 130.926   2
  -4  -4  -6 1017.20 202.250   4
   4   4  -6 565.137 79.2085   3
  -4   4   6 511.587 86.0704   4
   4  -4   6 661.186 94.6423   2
   4   4  -4 7303.62 566.112   1
  -4  -4  -4 6903.75 573.287   1
   4  -4   4 7111.15 507.846   6
  -4   4   4 7708.50 516.100   5
  -4  -4  -4 7422.35 537.347   5
   4  -4   4 6695.05 529.533   2
  -4  -4  -4 10010.3 788.159   4
  -4   4   4 6457.42 522.097   4
   4   4  -4 5303.11 477.481   3
   4  -4   4 6899.08 541.237   1
  -4   4   4 8662.09 560.878   1
   4   4  -2 1910.15 209.655   6
   4  -4   2 1926.79 175.173   6
  -4   4   2 1738.69 169.948   5
  -4   4   2 2484.69 222.938   1
   4   4  -2 2468.61 223.391   2
   4  -4   2 2209.74 207.219   2
   4   4  -2 2126.63 221.918   1
  -4  -4  -2 1747.39 224.951   1
   4  -4   0 100190. 6830.55   6
   4   4   0 127133. 6918.56   6
  -4   4   0 90736.6 6828.82   5
   4   4   0 96323.2 6880.61   2
  -4  -4   0 85684.6 7048.57   4
  -4   4   0 98830.6 6869.54   4
   4  -4   0 115962. 6891.76   2
   4  -4   0 102670. 6865.09   1
  -4  -4   0 107731. 6931.59   1
   4   4   0 96237.2 6885.05   1
  -4   4  -2 2745.09 224.020   1
   4  -4  -2 2616.50 231.731   2
  -4   4  -2 1698.65 165.073   5
  -4  -4   2 2086.03 209.695   5
  -4  -4   2 2241.62 292.416   4
   4   4   2 2306.77 215.372   2
   4  -4  -2 2262.00 228.976   3
   4  -4  -2 2401.53 207.525   1
  -4  -4   2 2456.07 255.216   1
   4   4   2 1992.74 212.144   1
   4  -4  -4 7793.53 549.367   1
   4   4   4 7253.05 569.204   1
  -4  -4   4 8063.93 614.209   1
  -4   4  -4 8453.07 559.053   1
   4   4   4 8255.28 581.053   6
  -4   4  -4 5882.41 497.519   5
  -4  -4   4 7105.29 558.234   5
  -4   4  -4 7364.13 551.540   4
  -4  -4   4 8668.07 625.241   4
   4  -4  -4 8248.78 589.640   3
   4  -4  -4 8988.29 595.222   2
   4  -4  -6 790.962 96.2138   1
  -4  -4   6 615.121 115.684   1
  -4   4  -6 811.692 102.924   1
   4   4   6 863.346 111.157   6
  -4  -4   6 677.923 101.034   5
   4  -4  -6 828.985 125.920   2
   4   4   6 599.545 96.1107   2
  -4  -4   6 829.434 106.762   4
  -4   4  -6 759.904 96.5103   4
   4  -4  -6 815.656 120.700   3
  -4   4  -6 766.420 102.439   3
   4  -4  -8 752.929 96.0761   1
   4   4   8 916.189 107.095   6
  -4  -4   8 815.871 110.539   6
  -4  -4   8 699.773 101.540   5
   4  -4  -8 594.009 118.195   2
   4   4   8 897.857 108.145   2
  -4   4  -8 623.051 88.1279   4
  -4  -4   8 654.608 81.2412   4
   4  -4  -8 857.050 123.911   3
  -4   4  -8 1067.07 112.421   3
  -4  -4  10 58234.4 3890.59   6
  -4  -4  10 57597.9 3882.27   5
   4  -4 -10 57321.7 3907.95   3
   4   4  10 55094.1 3864.93   2
  -4   4 -10 60523.5 3872.99   3
   4  -4 -10 46481.8 3899.81   2
  -4  -4  12 9612.63 696.993   5
  -4   4 -12 9103.86 673.138   4
   4   4  12 8248.48 674.508   6
  -4  -4  12 8962.98 693.892   6
  -4   4 -12 10031.4 681.994   3
   4   4  12 8967.34 669.193   2
   4  -4 -12 11602.4 742.464   2
  -4   4 -14 9393.91 735.334   4
   4   4  14 10683.2 743.162   6
  -4  -4  14 9135.41 754.802   6
  -4   4 -14 10726.8 744.504   3
  -4  -4  16 199.932 48.8695   6
   4   4  16 131.207 32.1741   6
  -4   4 -16 200.965 39.6250   4
  -4  -4  16 257.111 55.8918   5
  -4   4 -16 195.776 38.0485   3
   4  -4 -16 155.359 51.2369   3
   4   4  18 169.164 35.1040   6
  -4  -4  18 96.8693 35.0412   6
   4   4  18 78.6669 25.3352   5
  -4  -4  18 155.293 44.7990   5
  -4   4 -18 140.847 32.0827   4
   4  -4 -18 177.272 52.9770   3
  -4   4 -18 135.655 32.0257   3
  -4   4 -20 11219.1 906.237   4
  -4   4 -20 12355.3 915.407   3
   4  -4 -20 12122.1 952.477   3
  -4  -4  20 14295.6 947.637   6
   4   4  20 13331.0 911.676   6
   4   4  22 9098.30 694.875   5
   4  -4 -22 9883.86 753.155   3
  -4  -4  22 11192.3 747.094   6
   4   4  22 10152.6 708.379   6
  -4  -4  24 3074.64 321.372   5
   4   4  24 3562.94 284.146   5
  -4   4 -24 4367.36 324.488   3
  -4  -4  24 4059.96 329.393   6
   4   4  26 313.949 45.9023   5
   4  -5  21 57.2831 29.9305   2
   4   5 -21 75.6827 32.7923   2
  -4   5  21 71.8492 31.0910   4
   4  -5  21 10.3885 16.0090   6
  -4  -5 -21 84.0104 30.8803   4
  -4   5  21 95.4018 24.4058   5
  -4   5  19 434.231 60.6502   5
  -4  -5 -19 415.738 73.8058   4
   4  -5  19 263.052 64.6007   2
   4   5 -19 597.147 88.0215   2
   4  -5  19 448.266 81.2189   6
   4   5 -19 321.940 75.9963   3
   4  -5  17-10.0838 20.7860   6
  -4  -5 -17 29.7653 22.8579   4
  -4   5  17 35.7511 18.4337   5
   4   5 -17 12.1019 32.9601   2
   4  -5  17 8.94807 15.9959   2
  -4   5  17 9.33823 16.6887   4
   4   5 -17 13.5808 24.2308   3
   4   5 -15 115.108 55.5011   2
   4  -5  15 50.3889 26.1820   2
  -4   5  15 53.4964 27.7648   4
   4  -5  15 36.6905 23.4099   6
  -4  -5 -13 190.803 42.9598   5
   4  -5  13 255.242 52.4999   2
  -4   5  13 210.456 50.1502   4
   4  -5  13 258.738 53.3415   6
  -4   5  13 323.101 59.0358   5
  -4  -5 -13 307.819 75.9035   4
  -4   5  11 213.811 49.7070   5
  -4  -5 -11 392.884 92.9999   4
   4   5 -11 404.375 94.8563   2
   4  -5  11 193.940 48.8744   2
  -4  -5 -11 265.693 49.6451   5
   4  -5  11 235.168 49.7941   6
  -4  -5  -9 296.662 56.9379   5
   4   5  -9 222.872 75.8475   2
   4  -5   9 283.143 57.1841   2
  -4   5   9 209.816 54.6681   5
  -4  -5  -9 370.251 94.5578   4
  -4   5   9 350.078 58.3077   4
   4  -5   9 274.507 53.6175   6
  -4  -5  -7 231.389 81.9882   4
  -4   5   7 233.545 55.7286   5
   4  -5   7 295.635 60.3225   2
   4   5  -7 299.426 76.1929   2
  -4   5   7 329.050 59.3785   4
  -4  -5  -7 339.181 60.4455   5
  -4  -5  -5 469.036 75.6431   5
   4  -5   5 409.115 76.8582   2
   4   5  -5 540.862 95.5519   2
  -4   5   5 555.920 79.4291   4
   4  -5   5 519.965 73.3312   6
   4   5  -3 647.155 100.469   6
   4  -5   3 660.271 86.5517   6
  -4   5   3 799.769 92.4143   5
  -4  -5  -3 772.276 104.429   5
   4   5  -3 545.763 98.4311   2
  -4   5   3 773.033 97.0066   4
  -4  -5  -3 753.185 138.507   4
   4  -5   3 860.645 110.573   2
   4  -5   3 1036.20 105.758   1
   4  -5   1 33.3309 19.1177   6
   4   5  -1 44.1428 32.2046   6
   4   5  -1 59.1719 30.5357   2
   4  -5   1 32.6590 22.5363   2
  -4   5   1 19.5875 14.4674   5
  -4  -5  -1 72.7618 42.4117   4
  -4   5   1 48.2456 27.5465   4
   4  -5   1 29.6998 21.3142   1
   4   5   1 32.8261 25.3080   6
  -4  -5   1 54.0584 29.4273   5
   4  -5  -1 12.2617 25.3656   2
   4   5   1 18.4980 21.4398   2
  -4   5  -1 35.0747 14.2261   5
  -4   5  -1 23.7729 21.7301   4
   4  -5  -1 91.1053 26.3286   1
   4   5   3 780.362 108.415   6
  -4  -5   3 631.312 95.3164   5
   4  -5  -3 794.057 132.522   2
  -4   5  -3 607.582 87.0928   4
  -4  -5   3 706.002 98.0403   4
   4  -5  -3 928.030 120.011   3
   4  -5  -3 813.724 83.6310   1
  -4  -5   5 529.436 75.5321   4
  -4   5  -5 483.134 75.0277   4
   4  -5  -5 510.549 89.8082   3
   4   5   5 499.150 79.6206   2
   4  -5  -5 420.749 103.606   2
  -4  -5   5 592.852 84.2535   5
  -4   5  -7 368.230 57.7991   4
   4  -5  -7 276.517 65.2893   3
  -4  -5   7 283.884 58.4895   5
   4   5   7 318.772 58.7264   6
  -4  -5   9 205.298 51.3779   6
   4   5   9 320.997 57.5472   2
   4  -5  -9 389.655 93.1702   2
  -4  -5   9 251.570 53.5916   5
   4   5   9 355.502 58.5378   6
  -4   5  -9 252.237 46.7336   4
   4  -5  -9 294.405 64.5135   3
  -4   5  -9 286.677 51.7731   3
  -4  -5  11 345.968 61.5078   6
   4  -5 -11 202.244 61.5826   2
   4   5  11 274.159 51.2341   2
  -4  -5  11 191.486 45.3982   5
   4   5  11 237.155 45.3399   6
  -4   5 -11 229.388 40.6395   4
   4  -5 -11 240.636 59.4439   3
  -4   5 -11 183.003 40.2552   3
  -4  -5  13 258.025 52.7486   6
   4  -5 -13 313.241 65.5484   3
  -4   5 -13 301.784 47.5222   3
  -4  -5  13 265.211 53.8817   5
   4   5  13 253.416 45.9216   6
   4   5  15 65.6361 21.2481   6
  -4  -5  15 47.2425 23.3386   6
   4  -5 -15 69.3966 30.9161   3
  -4   5 -15 65.4481 21.8135   4
  -4   5 -15 72.8294 23.1370   3
  -4  -5  15 65.4997 27.0033   5
   4   5  17 4.74219 12.9156   6
  -4  -5  17 7.93307 16.3278   6
  -4  -5  17-8.69407 20.0029   5
  -4   5 -17 14.6079 15.0344   4
  -4   5 -17 4.94716 11.3901   3
   4  -5 -17 29.0772 22.2984   3
  -4  -5  19 434.706 69.8919   6
   4   5  19 428.000 55.8474   5
  -4  -5  19 432.198 73.3634   5
  -4   5 -19 478.881 60.5654   3
   4  -5 -19 388.874 72.1036   3
  -4  -5  21 50.9849 28.2440   5
  -4  -5  21 103.252 36.8678   6
   4   5  21 82.7779 24.2891   6
   4  -5 -21 78.4963 36.7673   3
  -4   5 -21 69.2262 25.0537   3
   4   5  21 77.5526 21.2298   5
  -4  -5  23 10.5553 18.8184   5
   4  -6  20 6099.65 480.328   6
   4  -6  18 175.162 41.9255   6
  -4   6  18 129.012 28.9438   5
  -4  -6 -16 184.131 52.7617   4
  -4   6  16 98.0579 26.6939   5
   4   6 -16 89.3068 40.4397   2
   4  -6  16 65.5204 28.8763   2
  -4   6  16 125.739 36.8784   4
   4  -6  14 3824.78 345.975   6
  -4   6  14 5167.14 354.672   5
  -4  -6 -14 4887.21 394.602   4
   4   6 -14 4402.32 397.188   2
  -4   6  14 4766.05 360.563   4
   4  -6  14 3636.30 351.506   2
  -4   6  12 4672.48 328.563   5
  -4  -6 -12 3815.34 306.811   5
   4   6 -12 3320.66 354.237   2
  -4  -6 -12 4085.69 368.673   4
  -4   6  12 4002.58 319.355   4
   4  -6  12 3507.64 312.575   6
   4  -6  10 19109.0 1339.33   6
  -4  -6 -10 17972.5 1331.62   5
   4   6 -10 21478.3 1410.95   2
  -4  -6 -10 17158.4 1393.07   4
  -4   6  10 20166.1 1340.53   4
   4  -6  10 18335.4 1346.12   2
  -4  -6  -8 443.749 67.5376   5
   4  -6   8 395.484 68.1072   2
  -4  -6  -8 279.020 82.3224   4
  -4   6   8 226.145 55.6581   5
  -4   6   8 350.770 58.2846   4
   4  -6   8 375.684 60.3874   6
  -4  -6  -6 193.904 62.9508   4
  -4   6   6 67.7703 30.6895   5
   4  -6   6 108.850 39.8316   2
   4   6  -6 169.173 52.8974   2
  -4  -6  -6 203.658 47.2610   5
   4  -6   6 150.372 40.3187   6
  -4  -6  -4 1889.52 220.110   4
  -4   6   4 1927.78 185.190   4
   4   6  -4 1865.55 200.555   2
  -4   6   4 2029.22 190.217   5
   4   6  -4 2111.30 199.558   6
  -4  -6  -4 2152.98 194.054   5
   4  -6   4 2282.80 214.571   2
  -4  -6  -2 587.370 87.3106   5
   4   6  -2 568.085 87.4911   2
  -4   6   2 564.671 79.7547   4
   4   6  -2 799.211 103.649   6
   4  -6   2 779.381 110.724   2
  -4  -6   0 32416.5 2236.84   4
  -4   6   0 34041.4 2212.74   4
   4   6   0 28702.5 2214.29   2
  -4  -6   0 29105.3 2217.94   5
  -4   6  -2 686.007 87.5218   4
   4   6   2 701.710 92.0916   2
  -4  -6   2 654.130 89.5829   5
   4   6   2 782.620 104.385   6
   4   6   4 2129.61 201.814   6
  -4  -6   4 2341.46 198.880   5
   4   6   4 1795.82 187.891   2
  -4   6  -4 2035.86 185.429   4
   4  -6  -4 1926.60 203.717   3
   4  -6  -4 2335.89 252.491   2
  -4   6  -4 2073.93 192.664   3
   4   6   6 239.711 46.9203   6
   4  -6  -6 149.090 43.4825   3
  -4   6  -6 126.344 34.9926   4
  -4   6  -6 138.015 34.9616   3
   4   6   6 132.085 39.7857   2
   4  -6  -6 144.285 60.4056   2
   4   6   8 579.228 74.3199   6
  -4  -6   8 338.616 62.4070   5
   4   6   8 471.964 76.7032   2
   4  -6  -8 389.980 91.9229   2
  -4   6  -8 393.172 57.5445   4
   4  -6  -8 390.993 72.8287   3
  -4   6  -8 434.146 62.4670   3
   4   6  10 16985.4 1334.94   6
  -4   6 -10 17361.4 1331.90   4
  -4  -6  10 21012.3 1356.03   5
  -4   6 -10 18860.1 1336.08   3
   4  -6 -10 19322.5 1370.93   3
   4   6  12 3262.56 271.738   6
  -4  -6  12 3767.68 293.174   6
  -4   6 -12 3219.39 268.574   4
   4  -6 -12 3901.37 308.750   3
  -4   6 -12 3525.52 273.824   3
  -4  -6  12 3615.62 289.993   5
   4   6  14 3609.13 304.719   6
  -4  -6  14 4241.13 327.435   6
   4  -6 -14 4263.63 343.395   3
  -4   6 -14 4199.92 311.317   3
  -4  -6  14 4174.09 327.369   5
  -4  -6  16 157.910 40.0035   5
  -4   6 -16 88.1878 25.3270   3
   4   6  16 97.7403 24.0809   6
  -4  -6  16 90.8277 30.3791   6
  -4  -6  18 174.981 42.9277   5
   4  -6 -18 106.466 37.8830   3
  -4  -6  18 140.919 35.4706   6
   4   6  18 160.859 30.2806   6
   4   6  18 144.859 31.9379   5
  -4  -6  20 6507.13 505.021   5
   4  -7  15 19.1778 14.9431   6
  -4   7  15 49.8997 20.7031   5
  -4  -7 -13 341.156 77.3947   4
  -4   7  13 511.633 66.3570   5
  -4  -7 -11 122.956 47.6953   4
  -4   7  11 105.797 30.9959   5
  -4   7  11 75.1139 25.2199   4
   4  -7  11 84.9388 32.0604   2
  -4  -7  -9 48.4368 33.0829   4
  -4   7   9 29.3894 20.2071   5
  -4   7   9 45.1940 19.4921   4
   4   7  -9 82.5512 38.4699   2
   4  -7   9 27.3061 23.1179   2
  -4  -7  -7 22.8524 23.8139   4
   4   7  -7 51.5250 30.2224   2
   4  -7   7 31.3135 30.6058   2
  -4   7   7 61.4264 23.2907   4
  -4  -7  -7 64.5841 24.4566   5
  -4  -7  -5 307.499 73.2558   4
   4  -7   5 211.136 63.2743   2
   4   7  -5 293.593 60.2529   2
  -4   7   5 259.926 44.9412   4
  -4  -7  -5 323.148 53.5775   5
   4   7  -5 269.301 52.2746   6
  -4   7   3 390.446 58.2461   4
  -4  -7  -3 417.802 75.5557   4
  -4  -7  -3 454.945 68.4783   5
   4  -7   3 592.497 103.100   2
   4   7  -3 261.556 60.1160   2
  -4   7   1 17.9754 15.1903   4
  -4  -7  -1 46.3293 21.5937   5
   4   7  -1 8.22820 14.7557   6
   4   7  -1 21.1417 19.2522   2
  -4   7  -1 5.86748 12.0855   4
  -4  -7   1 13.1627 13.5524   5
   4   7   1 8.25797 14.7244   6
   4  -7  -1 18.3555 37.7652   2
   4   7   1 6.68786 16.8609   2
  -4  -7   3 507.110 73.3149   5
   4  -7  -3 436.295 107.147   2
   4   7   3 498.317 70.9326   2
  -4   7  -3 545.300 69.2240   4
   4   7   3 530.085 77.6108   6
  -4   7  -3 479.879 73.0787   3
   4   7   5 327.057 56.3433   6
  -4  -7   5 400.304 61.7350   5
  -4   7  -5 354.614 57.2447   3
   4   7   5 249.105 53.0633   2
   4   7   7 61.0128 22.9539   6
  -4  -7   7 64.8836 25.2675   5
  -4   7  -7 65.1624 22.2118   4
   4  -7  -7 49.9219 24.5117   3
  -4   7  -7 44.6544 19.4289   3
   4  -7  -7 59.5467 50.9312   2
   4   7   9 63.8822 23.5353   6
  -4  -7   9 82.8646 28.0708   5
  -4   7  -9 53.8917 19.2285   3
  -4   7  -9 32.4965 17.6247   4
   4  -7  -9 48.5207 23.8269   3
  -4  -7  11 70.1728 27.0145   5
  -4   7 -11 94.2885 23.9605   3
   4  -7 -11 125.792 38.4653   3
  -4  -7  13 424.127 63.0736   5
  -4  -7  15 26.9762 18.4439   5
   4   8  -4 1634.16 159.040   2
   4  -8   2 295.625 86.8834   2
  -4   8   2 470.888 60.3858   4
   4  -8   0 9339.05 845.971   2
   4   8   0 10462.0 743.543   2
   4  -8  -2 359.627 98.4736   2
  -4   8  -2 392.586 54.5374   4
   4  -8  -4 1853.44 224.772   2
  -4   8  -4 1624.75 145.953   4
   5   0   0 16.8755 15.3171   6
  -5   0   0-9.07472 20.8782   5
  -5   0   0 12.8546 18.7060   1
   5   0   0 13.7928 20.0703   1
  -5   0   0 14.8430 21.5975   1
   5   0   0-9.62632 19.8098   2
  -5   0   0 15.5170 22.5776   4
   5   0   0 18.2958 24.9003   3
   5   0   0-13.2227 27.2063   1
   5   0   2-6.04850 13.9118   6
  -5   0   2 9.67108 17.2299   5
   5   0  -2-5.25836 12.0946   6
  -5   0  -2 8.31006 14.8052   5
   5   0  -2-14.6250 26.0555   1
  -5   0   2 13.6358 19.8354   1
  -5   0  -2-14.8840 26.5169   1
   5   0   2 13.4630 23.9853   1
  -5   0   2-15.2517 27.1720   1
  -5   0  -2-12.4128 22.1145   1
   5   0   2-9.26913 21.3191   2
   5   0  -2-10.3972 18.5235   3
  -5   0  -2 7.94806 16.3508   4
   5   0   2-12.4648 22.2071   1
   5   0  -2 14.3597 20.8884   1
   5   0   4-12.1772 25.0509   1
   5   0  -4 13.2385 23.5856   1
   5   0   4-6.55593 15.0793   6
  -5   0  -4-7.62703 19.2169   5
   5   0  -4-5.23213 13.1832   6
  -5   0   4 19.3447 19.8982   5
   5   0   4-13.7360 28.2577   1
   5   0  -4-15.7804 32.4633   1
  -5   0   4 14.6411 21.2979   1
  -5   0  -4-15.4236 31.7293   1
  -5   0  -4-12.1445 27.9324   1
  -5   0   4-14.8617 21.6190   1
   5   0   4-8.89012 20.4477   2
   5   0  -4-11.0591 27.8638   2
  -5   0   4-8.05613 18.5296   4
   5   0  -4 11.2716 28.3993   3
  -5   0  -4 7.90754 18.1878   4
  -5   0  -4 6.79713 15.6340   3
   5   0   6 11.6792 26.8620   1
   5   0  -6 26.8034 27.5695   1
   5   0   6 7.23381 14.8812   6
  -5   0   6 9.45729 16.8487   5
   5   0  -6-5.55820 11.4342   6
  -5   0  -6-7.35861 20.0256   5
  -5   0  -6 12.0387 27.6888   1
   5   0  -6 16.7944 24.4297   1
  -5   0  -6-16.3667 23.8076   1
   5   0   6-14.1273 20.5500   1
  -5   0   6 14.6825 26.1577   1
   5   0  -6 11.4411 23.5363   2
  -5   0   6-7.85901 14.0013   4
  -5   0  -6-7.85379 16.1566   4
   5   0  -6-12.2268 25.1526   3
  -5   0  -6-6.01381 12.3714   3
   5   0   8-11.5253 23.7095   1
   5   0   8-8.03423 20.2423   6
  -5   0  -8-6.72921 13.8431   5
  -5   0   8-9.17446 16.3449   5
  -5   0   8 15.8110 28.1683   1
  -5   0  -8 11.6995 17.0186   1
  -5   0  -8-16.2905 33.5124   1
   5   0   8 14.4732 29.7738   1
   5   0  -8 32.5415 37.4225   1
  -5   0   8-14.5467 33.4573   1
   5   0   8 8.15896 20.5565   2
   5   0  -8 12.0267 30.3013   2
  -5   0   8-7.85865 16.1666   4
  -5   0  -8 5.64519 14.2231   3
   5   0 -10-11.2578 23.1601   1
   5   0  10 8.52842 21.4883   6
   5   0 -10 5.74384 11.8177   6
  -5   0 -10 10.4063 18.5404   1
  -5   0  10-15.5371 27.6809   1
  -5   0 -10-15.1097 31.0839   1
   5   0 -10-15.1082 31.0808   1
  -5   0  10 13.1101 23.3572   1
   5   0  10-7.94652 20.0223   2
  -5   0 -10-7.68227 17.6702   4
  -5   0 -10-5.79413 14.5997   3
   5   0 -12-10.0425 23.0978   1
  -5   0 -12-14.2820 25.4444   1
   5   0  12 18.5955 19.1272   1
   5   0  12 9.05859 22.8233   6
  -5   0 -12 5.00874 12.6198   5
   5   0 -12-5.46783 13.7764   6
  -5   0  12 9.58105 17.0694   5
  -5   0  12 12.5476 22.3545   1
  -5   0 -12-9.63981 24.2877   1
   5   0  12-13.5042 24.0587   1
   5   0 -12 27.8744 32.0554   1
  -5   0  12-14.9928 26.7106   1
   5   0  12 7.58972 19.1225   2
   5   0 -12-26.9101 30.9465   2
  -5   0  12 8.08269 18.5902   4
  -5   0 -12-7.84316 19.7611   4
   5   0 -12-11.5990 20.6645   3
  -5   0 -12 6.51827 16.4230   3
   5   0 -14-9.23924 21.2502   1
   5   0  14-8.63983 12.5679   1
  -5   0 -14 13.6203 28.0192   1
  -5   0 -14-9.17708 16.3496   1
   5   0  14-12.6766 26.0780   1
  -5   0  14 12.0979 21.5532   1
  -5   0  14-14.5150 14.9300   1
   5   0 -14-13.3644 23.8095   1
   5   0  14 9.60051 19.7499   6
  -5   0  14 10.1940 18.1613   5
   5   0  14 7.26490 16.7092   2
   5   0 -14 13.4232 30.8731   2
  -5   0  14 8.21939 16.9087   4
  -5   0 -14-7.94585 20.0197   4
   5   0 -14-11.8338 21.0826   3
  -5   0 -14 16.8330 22.9046   3
   5   0  16 8.12587 14.4795   1
  -5   0 -16-13.2513 27.2617   1
   5   0  16-12.0599 12.4078   1
  -5   0  16-11.9213 24.5257   1
   5   0 -16 13.3424 19.4104   1
   5   0  16-9.71532 17.3107   6
  -5   0  16-10.7750 19.1984   5
   5   0  16 6.84816 19.9252   2
   5   0  16-4.32766 10.9072   5
  -5   0  16-8.55467 19.6776   4
  -5   0 -16-8.31725 19.1316   4
  -5   0 -16 11.5333 20.5492   3
   5   0 -16-12.3511 28.4088   3
   5   0  18-8.89645 22.4158   6
   5   0 -18-11.8764 27.3165   2
  -5   0  18-10.8937 15.8480   5
  -5   0  18 8.83290 15.7380   4
  -5   0 -18-8.58903 19.7559   4
   5   0 -18 26.7804 30.7981   3
   5   0  20-6.14963 16.7387   2
   5   0 -20-10.5757 26.6476   2
  -5   0  20-10.3459 15.0531   5
  -5   0  20 8.87902 15.8219   4
  -5   0 -20-8.90691 18.3260   4
  -5   0 -20-14.9002 26.5476   3
   5   0 -20 13.6075 24.2448   3
   5   0  22 11.6347 14.6570   6
   5   0 -22-9.24535 19.0194   2
  -5   0  22-9.23714 16.4567   5
  -5   0 -22-9.55336 21.9727   4
  -5   0 -22-13.0808 19.0280   3
   5   0 -22-13.7799 24.5498   3
   5   0  24 5.10822 9.11141   6
  -5   0 -24 11.2098 25.7861   3
   5   0 -24-13.0708 26.8924   3
  -5   0  24 15.7435 19.8379   5
  -5   0 -26-9.51300 13.8422   3
   5   0 -26 11.6128 11.9496   3
  -5   0 -26 9.34722 16.6561   4
   5   1 -25 3967.73 350.164   3
  -5  -1 -25 3032.16 306.624   4
   5   1 -25 3920.58 302.212   2
   5  -1  23 292.005 47.8032   6
  -5   1  23 349.354 61.8315   5
   5   1 -23 535.577 73.1519   2
   5  -1  23 347.842 55.6102   2
  -5  -1 -23 192.648 59.9314   4
  -5   1  23 190.975 52.7449   4
   5   1 -23 367.027 90.6639   3
   5  -1  21 324.420 52.3567   6
  -5   1  21 409.217 70.1489   5
   5   1 -21 397.393 71.5845   2
   5  -1  21 334.856 54.9291   2
  -5   1  21 203.564 53.8010   4
  -5  -1 -21 242.145 64.8090   4
   5   1 -21 278.176 79.3409   3
   5  -1  19 8704.20 651.813   6
  -5  -1 -19 10408.3 701.978   4
   5   1 -19 9390.42 689.089   2
   5   1 -19 10101.4 729.636   3
  -5  -1 -19 8601.29 682.987   3
   5  -1  19 9807.02 660.393   2
   5  -1  17 12430.3 929.310   6
  -5   1  17 11405.5 945.773   5
   5   1 -17 11652.3 958.504   2
  -5  -1 -17 14534.5 960.900   4
  -5   1  17 13051.5 953.111   4
   5   1 -17 13939.6 998.228   3
  -5  -1 -17 11429.2 958.396   3
   5  -1  17 14669.8 941.692   2
   5   1 -15 26375.3 1856.70   1
   5  -1  15 24498.4 1849.65   1
  -5  -1 -15 25820.8 1860.61   1
   5  -1  15 29374.5 1871.99   6
  -5   1  15 30085.8 1888.97   5
   5   1 -15 21926.0 1882.46   2
  -5  -1 -15 29899.5 1885.48   4
   5   1 -15 29729.0 1912.75   3
  -5  -1 -15 18573.8 1867.43   3
   5  -1  15 29659.0 1864.84   2
  -5  -1 -13 1222.26 129.171   1
   5  -1  13 1353.69 168.839   1
   5  -1  13 875.269 115.102   2
  -5  -1 -13 879.732 105.812   5
   5   1 -13 1357.64 162.084   2
  -5  -1 -13 1325.83 138.584   4
   5   1 -13 947.312 134.336   3
  -5  -1 -13 749.092 125.622   3
  -5  -1 -13 950.706 146.760   1
  -5   1  13 1165.26 136.819   1
   5   1 -13 983.920 147.599   1
   5   1 -13 1045.49 121.869   1
  -5  -1 -11 260.053 75.3194   1
   5  -1  11 252.195 54.8008   1
  -5   1  11 282.247 62.0783   1
   5  -1  11 260.106 74.5916   1
  -5   1  11 377.532 87.7101   1
   5   1 -11 200.469 75.1400   1
   5  -1  11 282.770 71.1510   6
  -5  -1 -11 260.189 52.3790   5
   5   1 -11 209.039 67.2034   2
   5  -1  11 327.411 60.0099   2
  -5   1  11 300.087 60.9278   5
  -5   1  11 245.830 53.1448   4
  -5  -1 -11 383.472 67.1674   3
   5   1 -11 299.391 70.1123   3
  -5   1   9 12140.3 948.809   1
  -5  -1  -9 13247.9 1001.66   1
   5   1  -9 12293.3 996.017   1
   5   1  -9 15305.5 964.752   1
   5  -1   9 12272.5 940.304   1
   5  -1   9 14216.9 998.051   1
  -5  -1  -9 14168.7 953.670   1
   5   1  -9 11666.0 925.518   6
   5  -1   9 11955.8 976.689   6
  -5   1   9 12867.6 934.505   5
  -5  -1  -9 12112.3 922.849   5
   5   1  -9 13828.6 972.456   2
  -5   1   9 12016.9 928.144   4
   5   1  -9 11348.8 946.037   3
  -5  -1  -9 13200.3 911.299   3
   5  -1   9 13695.0 936.929   2
   5   1  -7 7336.65 610.145   1
   5   1  -7 8201.64 574.639   1
   5  -1   7 6801.67 543.105   1
   5  -1   7 7096.73 579.623   1
  -5   1   7 7336.72 585.689   1
  -5  -1  -7 7098.62 551.615   1
   5  -1   7 5429.48 559.684   6
   5   1  -7 7078.93 535.978   6
  -5   1   7 6969.48 530.761   5
  -5  -1  -7 7272.37 532.597   5
   5   1  -7 7653.69 565.642   2
  -5   1   7 6724.73 528.668   4
  -5  -1  -7 7042.64 529.019   4
   5   1  -7 6374.86 551.841   3
   5  -1   7 5953.20 522.726   2
  -5  -1  -5 86536.2 6008.18   1
   5   1  -5 91829.7 5973.21   1
  -5   1   5 91609.6 5977.28   1
   5  -1   5 94286.9 5961.61   1
  -5   1   5 94873.8 6002.41   1
  -5  -1  -5 94721.2 5966.67   1
   5   1  -5 91476.0 5951.66   6
   5  -1   5 69297.7 5979.43   6
  -5   1   5 87007.3 5938.44   5
   5   1  -5 88016.7 5965.70   2
  -5  -1  -5 75201.8 5926.35   4
   5   1  -5 83032.5 5957.41   3
   5  -1   5 82936.7 5937.56   2
  -5  -1  -5 88436.5 5901.27   3
   5   1  -3 2088.33 246.893   1
  -5  -1  -3 2118.64 252.987   1
   5   1  -3 2123.06 222.605   1
  -5   1   3 2170.50 231.832   1
   5  -1   3 1931.57 212.000   1
  -5   1   3 3118.81 266.837   1
  -5  -1  -3 2403.59 228.750   1
   5   1  -3 2080.61 208.153   6
   5  -1   3 2571.45 252.329   6
  -5   1   3 2081.36 206.353   5
  -5  -1  -3 2018.12 206.727   5
  -5  -1  -3 2001.57 196.025   4
  -5   1   3 2275.60 209.745   4
   5   1  -3 1977.65 204.921   3
   5   1  -3 2503.05 229.517   2
   5  -1   3 1988.47 202.777   2
  -5  -1  -3 2466.93 185.651   3
   5   1  -1 3286.65 318.228   1
  -5  -1  -1 2941.46 311.669   1
  -5   1   1 2889.60 302.269   1
   5  -1   1 3217.21 309.113   1
   5   1  -1 3370.05 306.135   1
  -5  -1  -1 3402.90 298.542   1
  -5   1   1 3291.29 305.276   1
   5  -1   1 4271.06 317.729   6
  -5   1   1 3278.87 275.094   5
  -5  -1  -1 3232.28 282.064   5
  -5   1   1 3304.58 278.707   4
  -5  -1  -1 2826.75 260.639   4
   5  -1   1 2623.44 277.421   3
   5   1  -1 2968.75 263.267   3
   5   1  -1 3030.61 292.077   2
   5  -1   1 3013.58 274.233   2
  -5   1  -1 3441.61 312.506   1
  -5  -1   1 2748.12 316.451   1
   5   1   1 2921.68 304.650   1
   5   1   1 3164.12 300.670   1
   5  -1  -1 3360.71 319.521   1
  -5   1  -1 3302.87 309.643   1
  -5  -1   1 3149.13 299.426   1
   5   1   1 3424.75 275.197   6
   5  -1  -1 4671.05 315.448   6
  -5   1  -1 2966.27 267.129   5
  -5  -1   1 2952.20 287.411   5
  -5   1  -1 3188.39 279.422   4
  -5  -1   1 2986.21 268.271   4
   5  -1  -1 2986.18 293.452   3
   5  -1  -1 3292.33 283.452   2
   5   1   1 3209.82 292.931   2
  -5   1  -3 2048.68 230.999   1
  -5  -1   3 2052.40 241.532   1
   5   1   3 1732.66 216.567   1
  -5  -1   3 2671.10 244.100   1
   5   1   3 2690.40 239.712   1
  -5   1  -3 2822.85 242.510   1
   5   1   3 1965.09 192.913   6
   5  -1  -3 1736.52 163.287   6
  -5  -1   3 2437.01 222.058   5
  -5   1  -3 2268.62 193.797   5
  -5   1  -3 1894.40 197.585   4
  -5  -1   3 2095.02 193.023   4
   5  -1  -3 2116.60 225.667   3
   5  -1  -3 2333.77 215.482   2
   5   1   3 2316.02 214.878   2
   5  -1  -5 102613. 5921.77   1
   5  -1  -5 92139.1 5904.33   1
  -5  -1   5 87764.6 5917.14   1
  -5  -1   5 93084.3 5903.03   1
   5   1   5 90444.2 5887.68   1
  -5   1  -5 91300.9 5890.57   1
   5   1   5 78987.7 5833.91   6
   5  -1  -5 71365.3 5796.11   6
   5  -1  -5 106890. 5824.81   6
  -5  -1   5 93096.1 5870.11   5
  -5   1  -5 85092.3 5830.62   5
  -5   1  -5 89973.3 5852.55   4
  -5  -1   5 84069.9 5836.49   4
   5  -1  -5 90489.9 5896.13   3
   5  -1  -5 93676.0 5871.71   2
   5   1   5 87786.9 5856.85   2
  -5   1  -5 82036.8 5843.91   3
  -5   1  -7 6655.07 575.547   1
   5  -1  -7 7188.64 587.693   1
   5  -1  -7 7589.34 587.327   1
   5   1   7 6527.15 561.372   1
  -5  -1   7 8218.22 609.719   1
   5   1   7 6637.71 563.244   1
  -5  -1   7 7329.90 582.432   1
  -5   1  -7 7887.71 573.021   1
   5   1   7 6936.90 525.161   6
  -5  -1   7 6640.49 542.272   5
  -5   1  -7 6703.08 510.985   5
  -5   1  -7 6711.70 531.112   4
   5  -1  -7 6460.58 567.989   3
   5   1   7 7161.67 538.899   2
   5  -1  -7 7229.48 556.033   2
  -5   1  -7 7116.06 527.865   3
  -5   1  -9 13210.1 981.726   1
   5  -1  -9 13473.6 989.727   1
   5  -1  -9 13785.4 973.737   1
   5   1   9 12825.8 968.964   1
   5   1   9 14154.7 981.992   1
  -5  -1   9 14754.1 999.499   1
  -5   1  -9 14451.6 968.630   1
   5   1   9 11507.2 925.326   6
  -5   1  -9 12177.0 905.036   5
  -5  -1   9 12355.2 930.091   4
   5  -1  -9 12745.2 975.039   3
   5  -1  -9 15278.7 977.099   2
   5   1   9 12108.5 932.979   2
  -5   1 -11 280.939 50.5836   3
   5  -1 -11 171.755 55.1267   3
  -5  -1  11 344.741 63.3931   5
  -5  -1  11 275.807 72.3640   1
  -5   1 -11 316.129 64.8753   1
   5   1  11 223.602 62.6395   1
   5  -1 -11 260.343 71.9184   1
  -5  -1  11 260.610 68.6365   1
   5   1  11 254.856 52.9167   2
   5  -1 -11 308.390 71.3791   2
  -5  -1  11 338.819 57.1913   4
  -5   1 -11 215.316 48.4603   4
  -5   1 -11 306.788 74.2846   1
   5  -1 -11 271.406 64.7873   1
   5   1  11 220.623 61.2825   1
  -5   1 -13 1467.06 157.418   1
  -5  -1  13 1023.36 145.684   1
   5  -1 -13 1066.25 144.575   1
   5   1  13 970.467 127.494   1
  -5  -1  13 1185.30 155.117   1
   5   1  13 1094.12 120.311   6
  -5  -1  13 878.472 123.411   5
  -5   1 -13 1107.79 122.988   4
  -5   1 -13 1050.37 112.483   3
   5  -1 -13 1025.19 140.041   3
   5   1  13 1033.76 118.074   2
   5  -1 -13 1156.10 144.976   2
  -5   1 -15 25637.6 1904.96   1
  -5  -1  15 24944.2 1920.91   1
  -5  -1  15 21116.9 1912.97   1
   5   1  15 26669.5 1906.88   1
  -5  -1  15 27208.9 1878.60   6
   5   1  15 29476.5 1889.03   6
  -5  -1  15 29711.2 1910.41   5
  -5  -1  15 30908.1 1892.81   4
  -5   1 -15 27168.2 1880.84   4
   5  -1 -15 25715.0 1907.83   3
  -5   1 -15 26982.6 1875.70   3
   5   1  15 25078.1 1867.43   2
  -5  -1  17 13520.1 955.499   6
   5   1  17 12247.1 954.522   6
  -5  -1  17 15210.0 991.297   5
   5   1  17 13864.7 936.598   5
  -5  -1  17 13612.9 960.044   4
  -5   1 -17 13825.0 952.763   4
   5  -1 -17 11914.8 978.009   3
  -5   1 -17 14437.5 967.146   3
   5  -1 -17 11658.2 969.289   2
   5   1  17 11963.3 935.950   2
   5   1  19 9716.19 649.812   5
  -5  -1  19 10163.0 702.248   5
  -5   1 -19 10038.7 672.104   4
   5  -1 -19 8708.41 696.811   3
  -5   1 -19 11012.9 714.377   3
   5   1  19 9065.69 651.666   2
   5  -1 -21 404.908 72.7266   2
  -5  -1  21 250.586 61.0983   5
   5   1  21 136.517 45.9749   6
  -5   1 -21 291.992 79.2082   3
   5  -1 -21 464.854 84.5584   3
   5   1  23 227.303 49.3064   6
  -5   1 -23 327.849 61.0874   4
  -5   1 -23 235.723 71.9140   3
   5  -1 -23 328.838 71.1142   3
  -5  -1  23 294.394 60.0787   5
  -5   1 -25 2816.37 294.274   4
   5  -1 -25 2705.69 309.649   3
  -5   1 -25 3214.31 328.203   3
  -5   1 -27 6814.80 436.400   3
  -5   1 -27 3818.88 379.859   4
   5   2 -26 11.8940 24.4833   3
   5   2 -26 13.2639 16.7318   2
   5  -2  24 4.79906 9.90510   6
  -5   2  24 23.4986 17.1098   5
  -5  -2 -24-9.34441 16.6670   4
   5  -2  24 20.0229 18.1811   2
  -5   2  24-9.59588 19.7567   4
   5   2 -24 57.5254 39.1453   3
   5  -2  22 31.6787 17.3459   6
  -5   2  22 34.7478 21.5831   5
  -5  -2 -22 54.7303 31.9385   4
   5   2 -22 24.7688 19.1455   2
   5  -2  22 46.5310 25.6990   2
  -5   2  22 10.8363 15.9507   4
   5   2 -22 65.8699 44.8806   3
   5  -2  20-6.07060 16.5225   6
  -5   2  20-8.13585 14.4969   5
   5   2 -20 9.62653 19.8052   2
   5  -2  20 21.3457 23.1450   2
  -5  -2 -20 12.3616 22.0245   4
  -5   2  20 11.1820 23.0047   4
   5   2 -20 17.3159 30.8505   3
   5  -2  18 6.74726 15.5211   6
   5   2 -18 11.0783 22.7916   2
   5  -2  18 7.65755 19.2953   2
  -5  -2 -18-12.6093 25.9410   4
  -5   2  18 10.6216 21.8522   4
   5   2 -18-16.4716 23.9619   3
   5  -2  16 54.4497 24.1104   6
  -5   2  16 20.3272 25.7084   5
   5   2 -16 12.3674 28.5359   2
   5  -2  16 32.8408 26.8020   2
  -5  -2 -16 11.5729 26.7148   4
   5   2 -16 72.1019 42.0146   3
   5  -2  14 43.3062 26.7371   6
  -5  -2 -14 6.09104 12.5529   5
   5  -2  14 8.35848 19.2392   2
  -5   2  14 10.0358 14.6178   5
  -5   2  14 8.97415 20.6542   4
  -5  -2 -14-11.1254 28.0406   4
   5   2 -14 12.3692 25.4567   3
   5   2 -12 36.6290 20.2342   1
   5  -2  12 48.4161 31.6858   6
  -5  -2 -12 57.4541 26.8581   5
   5   2 -12 92.9679 41.1281   2
   5  -2  12 57.2264 29.3340   2
  -5   2  12 28.3564 22.0133   5
  -5  -2 -12 20.8765 26.5258   4
  -5   2  12 75.3338 28.7639   4
   5   2 -12 53.1996 33.0139   3
   5   2 -10 24.6676 19.1186   1
  -5  -2 -10 40.6402 26.5862   1
   5  -2  10 63.2789 39.9564   1
  -5  -2 -10 73.4239 46.3330   1
   5   2 -10 33.4719 34.5428   1
   5  -2  10 10.3871 18.7166   6
  -5  -2 -10 45.7880 24.9802   5
   5   2 -10 51.3472 29.6574   2
  -5   2  10 25.5996 21.6817   5
  -5   2  10 64.2547 28.7556   4
  -5  -2 -10 68.6218 36.4640   4
   5   2 -10 9.73230 20.2165   3
  -5  -2  -8 27.5309 25.1176   1
  -5  -2  -8 18.8360 27.5305   1
   5   2  -8 18.1071 32.3703   1
   5  -2   8 15.4532 35.6432   1
  -5   2   8 45.3501 34.8716   1
  -5   2   8 29.6078 22.8571   1
   5  -2   8 20.4976 23.7243   6
  -5  -2  -8 60.5810 28.2775   5
   5  -2   8 31.8312 21.8217   2
   5   2  -8 96.7368 43.1690   2
  -5   2   8 46.8926 25.5622   5
  -5  -2  -8 46.5525 25.4790   4
   5   2  -8 9.23110 21.4002   1
   5  -2   6 35.4270 22.4654   1
   5   2  -6 40.2688 29.4033   1
  -5  -2  -6 37.8670 25.8933   1
   5   2  -6 36.6752 42.2562   1
  -5   2   6 44.0763 30.3356   1
  -5  -2  -6 18.2148 26.6231   1
  -5   2   6 53.2740 31.1064   1
   5  -2   6 29.6890 21.7491   1
   5  -2   6 9.26489 19.2357   6
  -5  -2  -6 26.1606 20.2239   5
  -5   2   6 80.0097 31.9791   4
  -5  -2  -6 8.82212 18.3336   4
   5   2  -6 50.0312 27.2467   3
   5  -2   4 9.07783 16.1803   1
   5   2  -4 30.7263 23.5619   1
  -5   2   4 14.2377 29.2936   1
   5  -2   4 14.3809 29.5880   1
  -5  -2  -4 34.3948 30.6422   1
  -5  -2  -4 28.7477 19.7192   1
  -5   2   4 10.9036 27.4761   1
   5  -2   4 7.18818 16.5401   6
   5   2  -4 11.4561 20.4158   6
  -5  -2  -4 9.13242 21.0103   5
   5   2  -4 22.8111 26.2373   2
   5  -2   4-7.95994 21.6677   2
  -5   2   4-21.1535 19.1953   5
  -5   2   4 25.2063 22.8706   4
  -5  -2  -4-8.41435 21.2058   4
   5   2  -4 6.60808 11.7831   3
   5  -2   2 9.79829 19.5176   6
  -5  -2  -2-9.42737 16.7965   5
  -5   2   2-21.5484 19.5480   5
   5   2  -2-11.6793 24.0270   6
  -5   2   2 26.2744 27.0261   1
  -5  -2  -2-16.7091 29.7688   1
  -5   2   2 11.3315 23.3115   1
  -5  -2  -2-9.86399 10.1477   1
   5  -2   2-13.9495 20.2924   1
   5   2  -2 10.7626 27.1171   2
  -5   2   2 26.9168 18.4585   4
   5   2  -2 9.34765 13.5988   3
  -5  -2  -2 8.13686 18.7156   4
   5  -2   2-11.3405 28.5732   3
   5   2  -2-15.2268 27.1280   1
   5  -2   2 18.2675 21.0084   1
   5  -2   0 37.9767 23.0222   1
   5   2   0 82.6851 40.7502   1
   5  -2   0 64.2740 19.7525   6
  -5  -2   0 171.812 47.0585   5
  -5   2   0 90.9874 30.5655   5
   5   2   0 149.963 47.3101   6
  -5   2   0 70.9053 39.1243   1
  -5  -2   0 101.666 58.2626   1
  -5   2   0 118.525 49.3820   1
   5  -2   0 56.9209 36.5874   1
  -5  -2   0 144.187 42.9969   1
   5   2   0 197.534 51.8012   2
   5  -2   0 128.238 39.0179   2
   5  -2   0 93.6269 40.5859   3
  -5   2   0 143.809 43.9719   4
  -5  -2   0 164.520 43.2594   4
  -5  -2   0 174.967 76.7015   3
  -5  -2   0 81.0109 20.8225   3
  -5   2  -2-5.60400 12.8898   5
   5   2   2 9.55663 19.6600   6
  -5  -2   2 10.9813 19.5643   1
  -5   2  -2-11.7394 20.9148   1
  -5   2  -2-12.3075 17.9035   1
  -5  -2   2 16.8941 24.5752   1
   5  -2  -2 8.79659 18.0965   2
   5   2   2 10.0854 25.4105   2
  -5   2  -2-8.85615 18.2191   4
   5  -2  -2-12.4890 22.2502   3
  -5  -2   2 7.63989 17.5721   4
   5   2   2-13.1471 13.5235   1
   5  -2  -2 10.0446 23.1027   1
   5  -2  -2 26.2347 23.3697   1
   5   2   4 8.40699 19.3528   6
  -5   2  -4 4.60418 13.4192   5
  -5  -2   4 10.5693 21.7579   5
  -5  -2   4 11.8026 27.1578   1
  -5   2  -4 12.6363 26.0076   1
  -5   2  -4 12.1010 21.5739   1
  -5  -2   4 34.0345 39.1478   1
   5  -2  -4 9.14895 21.0579   2
   5   2   4 9.35545 19.2627   2
  -5   2  -4 8.49845 21.4271   4
   5  -2  -4 13.2309 23.5855   3
  -5  -2   4 14.8354 17.0797   4
   5   2   4 25.9630 23.1414   1
   5  -2  -4 21.7209 19.3654   1
   5  -2  -4 26.2588 27.0215   1
  -5   2  -6 25.9141 28.2410   3
   5   2   6 30.2948 22.2177   6
  -5   2  -6 40.8513 15.9171   5
  -5  -2   6 20.0281 20.7971   5
   5   2   6 55.1043 30.1272   1
  -5   2  -6 49.8740 28.8188   1
   5  -2  -6 35.2132 24.3143   1
  -5   2  -6 63.2440 34.5401   1
  -5  -2   6 36.6485 28.2414   1
  -5  -2   6 17.3850 25.4492   1
   5  -2  -6 57.8120 32.9937   2
   5   2   6 77.7229 33.3583   2
   5  -2  -6 53.5184 36.5224   3
  -5  -2   6 51.0370 26.1347   4
   5   2   6 12.7222 22.8441   1
   5  -2  -6 53.9048 34.0729   1
   5  -2  -8 71.9699 42.7904   1
   5   2   8 21.2778 21.9850   6
  -5  -2   8 28.6673 24.1659   5
  -5  -2   8 24.6988 25.4902   1
  -5   2  -8 23.1342 29.2179   1
  -5   2  -8 12.1326 21.7152   1
   5  -2  -8 24.1746 30.5253   1
   5   2   8-11.0267 19.7550   1
  -5  -2   8 16.7354 24.4331   1
   5  -2  -8 20.6038 26.0393   2
  -5  -2   8 35.8329 22.2123   4
  -5   2  -8 36.3438 22.5262   4
   5  -2  -8 89.8009 37.3804   3
  -5   2  -8 30.7278 23.7961   3
  -5   2 -10 40.9658 19.9475   3
   5  -2 -10 12.4878 25.7547   3
  -5  -2  10 27.4796 21.1468   5
  -5  -2  10 31.7167 23.1406   1
  -5  -2  10 47.5656 27.4111   1
   5   2  10 10.7111 15.6878   1
   5  -2 -10 21.4701 31.2847   2
   5   2  10 21.5096 18.1569   2
  -5  -2  10 35.8662 22.2103   4
   5  -2 -10-10.9896 22.6814   1
  -5  -2  12 64.3297 30.0731   5
   5   2  12 39.3373 23.5920   6
   5   2  12 64.2167 27.4328   2
  -5   2 -12 31.9710 21.0578   4
  -5  -2  12 35.2664 20.7830   4
  -5   2 -12 62.6691 24.3431   3
   5  -2 -12 48.1556 30.5107   3
   5   2  14 13.1926 15.1940   6
   5   2  14 18.0810 18.6162   2
   5  -2 -14 10.7154 24.6591   2
  -5   2 -14 6.24289 11.1529   4
  -5  -2  14 13.2684 18.0731   4
  -5   2 -14 6.05900 13.9602   3
   5  -2 -14 33.9379 26.0320   3
   5   2  16 13.5732 17.1924   6
  -5  -2  16 16.9528 24.7250   6
   5   2  16 27.1646 17.7620   2
  -5  -2  16 20.4319 21.0921   5
  -5   2 -16 18.3762 14.2017   4
   5  -2 -16 54.3551 31.6775   3
  -5   2 -16 43.2301 23.8353   3
  -5  -2  18-11.1068 19.8014   5
   5  -2 -18 8.99327 22.6708   2
   5   2  18 14.8944 16.1659   5
   5   2  18 13.9346 20.2834   6
  -5  -2  18 8.81128 15.7154   6
  -5   2 -18 13.7982 17.3982   3
   5   2  20-7.36100 15.1436   6
  -5  -2  20 9.43955 21.7113   6
  -5  -2  20 11.6124 20.6887   5
   5  -2 -20 7.82189 22.7565   2
   5   2  20 4.85755 11.1733   5
  -5   2 -20-6.31968 15.9232   4
  -5   2 -20 17.2695 19.8604   3
   5   2  22 76.5016 29.7265   6
   5   2  22 53.9372 22.9249   5
  -5   2 -22 65.5549 25.5604   4
  -5   2 -22 73.6401 36.1216   3
  -5  -2  22 22.8619 23.8701   5
   5   2  24 7.53050 13.4163   6
  -5   2 -24-11.8595 21.1286   3
   5  -2 -24-10.7567 19.1640   3
  -5   2 -24 7.10493 12.6582   4
  -5   2 -26 7.59338 13.5571   4
  -5   2 -26 23.9738 21.3738   3
  -5   3  25 2855.39 263.008   4
   5  -3  25 2698.11 252.382   2
   5  -3  23 295.721 48.9927   6
  -5   3  23 284.928 51.0028   5
  -5  -3 -23 419.197 67.1248   4
   5   3 -23 315.663 57.7076   2
   5  -3  23 289.589 54.3381   2
  -5   3  23 119.950 46.8921   4
   5   3 -23 297.338 81.9481   3
   5  -3  21 291.656 57.1384   2
  -5   3  21 303.869 68.7055   4
   5   3 -21 219.969 77.0471   3
  -5  -3 -21 414.998 72.2082   4
  -5   3  21 314.755 56.8083   5
   5  -3  19 7941.12 587.614   6
  -5   3  19 8613.66 594.355   5
  -5  -3 -19 7698.32 611.553   4
   5   3 -19 7702.39 605.250   2
   5   3 -19 7213.91 653.779   3
   5  -3  19 7044.87 581.016   2
   5  -3  17 10081.0 763.823   6
  -5   3  17 10094.2 766.987   5
  -5  -3 -17 8184.01 776.350   4
   5   3 -17 9916.88 790.091   2
   5   3 -17 11268.7 840.353   3
  -5   3  17 11358.8 785.388   4
   5  -3  17 11178.1 762.153   2
   5  -3  15 18042.8 1454.17   6
  -5   3  15 15619.1 1447.34   5
  -5  -3 -15 21640.5 1440.90   5
   5   3 -15 20161.6 1494.89   2
  -5  -3 -15 14276.8 1467.90   4
   5   3 -15 24695.6 1525.58   3
  -5   3  15 26154.7 1478.61   4
   5  -3  15 26221.4 1469.18   2
  -5   3  13 729.910 104.723   5
  -5  -3 -13 802.283 94.8032   5
   5   3 -13 870.154 135.265   2
   5   3 -13 852.536 120.123   3
  -5   3  13 761.431 100.846   4
   5  -3  13 927.035 108.378   2
  -5  -3 -13 813.930 127.797   4
   5  -3  11 359.437 66.9053   6
  -5  -3 -11 382.642 64.4703   5
   5   3 -11 308.030 84.4846   2
   5  -3  11 377.659 65.2511   2
  -5   3  11 270.328 62.8667   5
  -5   3  11 338.310 60.4844   4
  -5  -3 -11 336.429 80.8062   4
   5   3 -11 178.828 56.6337   3
   5  -3   9 9732.39 684.168   6
  -5   3   9 10187.2 689.074   5
  -5  -3  -9 9331.42 676.937   5
  -5   3   9 8983.02 673.115   4
   5   3  -9 7334.49 668.307   3
   5  -3   9 9052.53 674.861   2
   5  -3   7 5080.19 379.929   6
  -5   3   7 4887.22 380.975   5
  -5  -3  -7 4901.82 391.613   5
   5   3  -7 5223.38 419.101   2
  -5   3   7 4510.83 381.521   4
  -5  -3  -7 5984.11 444.836   4
   5   3  -7 4195.85 371.627   3
   5  -3   7 4372.35 378.482   2
   5  -3   5 40209.4 4259.80   1
   5   3  -5 67481.6 4284.11   6
  -5   3   5 60227.9 4234.62   5
  -5  -3  -5 67343.9 4261.79   5
   5   3  -5 70896.5 4285.53   2
  -5  -3  -5 84958.7 4334.26   4
  -5   3   5 59846.6 4247.10   4
   5   3  -5 59293.5 4225.82   3
  -5  -3  -5 64770.7 4352.02   1
   5  -3   3 1483.55 176.691   1
   5  -3   3 1044.79 117.641   6
   5   3  -3 1917.97 183.297   6
  -5   3   3 1132.15 127.010   5
   5   3  -3 1545.97 162.864   2
  -5  -3  -3 1898.84 198.673   4
   5  -3   3 1371.78 143.667   2
  -5  -3  -3 1551.34 207.150   1
   5   3  -3 1463.94 153.062   1
   5  -3   1 2968.86 285.630   1
  -5   3   1 3604.06 294.156   1
  -5  -3  -1 2712.47 246.466   1
   5  -3   1 2570.51 215.521   6
   5   3  -1 3514.54 290.243   6
  -5   3   1 2779.74 250.171   4
  -5  -3  -1 3682.67 310.817   4
   5  -3   1 2542.58 242.533   2
   5   3  -1 2771.28 250.659   1
  -5  -3  -1 2361.68 299.883   1
   5   3  -1 2173.87 264.989   1
   5   3   1 3437.92 284.172   1
  -5   3  -1 2966.40 296.040   1
  -5  -3   1 2883.13 266.969   1
   5   3   1 4096.66 310.389   6
  -5   3  -1 2891.05 249.638   5
  -5  -3   1 2878.40 277.249   5
   5   3   1 3403.68 290.205   2
  -5  -3   1 3662.15 323.565   4
  -5   3  -1 3284.40 277.100   4
   5  -3  -1 3025.46 269.139   2
   5  -3  -1 2959.44 287.911   1
  -5  -3   1 2877.82 322.897   1
   5   3   1 2502.63 285.354   1
  -5  -3   3 1923.60 174.474   1
   5   3   3 1972.80 184.008   6
  -5   3  -3 1201.72 128.344   5
  -5  -3   3 1450.74 166.461   5
   5   3   3 1703.19 172.624   2
  -5  -3   3 2172.65 215.364   4
  -5   3  -3 1388.98 157.485   4
   5  -3  -3 1776.56 189.287   3
   5  -3  -3 1360.32 170.493   1
  -5  -3   3 2074.21 231.873   1
  -5  -3   5 72898.1 4786.11   5
  -5   3  -5 63551.4 4764.71   4
  -5  -3   5 73241.1 4822.88   4
   5   3   5 67889.9 4783.03   2
   5  -3  -5 78001.4 4811.09   1
  -5  -3   5 64862.0 4840.05   1
   5   3   7 5420.78 414.201   6
  -5  -3   7 5148.51 421.565   5
   5  -3  -7 5741.20 453.694   3
   5  -3  -7 5923.04 439.983   2
   5   3   7 5231.91 416.414   2
  -5   3  -7 5193.31 415.038   3
   5   3   9 8675.74 694.007   6
  -5  -3   9 10219.5 717.685   5
  -5  -3   9 10341.2 732.482   4
  -5   3  -9 8359.32 691.641   4
   5  -3  -9 10858.5 749.289   3
   5  -3  -9 10069.1 734.803   2
  -5   3  -9 10343.9 706.893   3
   5   3   9 9193.46 699.802   2
   5   3  11 379.204 58.2897   6
   5  -3 -11 189.964 60.6943   2
   5   3  11 242.495 51.2285   2
  -5  -3  11 370.138 64.8910   5
  -5   3 -11 348.558 55.7806   4
   5  -3 -11 114.833 48.2377   3
  -5   3 -11 466.966 64.6963   3
   5   3  13 1006.61 103.738   6
  -5  -3  13 791.265 108.207   6
  -5  -3  13 1002.87 116.666   5
  -5   3 -13 904.698 97.9857   4
   5  -3 -13 971.643 126.782   3
  -5   3 -13 910.644 100.357   3
   5   3  13 881.407 99.2029   2
  -5  -3  15 21319.7 1497.31   6
   5   3  15 21498.3 1478.29   6
   5  -3 -15 21005.1 1514.34   3
  -5   3 -15 21116.4 1475.93   3
   5   3  15 19355.1 1469.05   2
  -5  -3  15 23727.8 1509.59   5
  -5   3 -17 9925.19 742.705   4
   5  -3 -17 9689.52 777.590   3
  -5   3 -17 10001.5 745.390   3
   5   3  17 10590.4 747.825   6
  -5  -3  17 12477.0 791.627   5
  -5   3 -19 7166.16 536.845   4
   5  -3 -19 7049.99 572.462   3
  -5   3 -19 7496.94 543.965   3
  -5  -3  19 7434.61 564.463   6
   5   3  19 8079.73 545.699   6
   5   3  19 6194.52 528.404   5
  -5   3 -21 426.142 59.9296   4
   5   3  21 336.130 49.1981   5
  -5  -3  21 449.942 80.6853   5
  -5  -3  21 398.622 72.9408   6
   5  -3 -21 275.587 61.7773   3
  -5   3 -21 366.632 59.9579   3
   5   3  23 403.419 58.0343   6
  -5  -3  23 269.447 64.1755   6
  -5  -3  23 268.745 64.7835   5
   5   3  23 296.238 46.3668   5
   5  -3 -23 294.844 63.9641   3
  -5   3 -23 320.954 52.9120   4
   5  -4  22 32.0049 20.3730   2
  -5   4  22-9.26929 9.97843   4
   5  -4  22 46.1716 25.2027   6
   5   4 -20-9.48755 19.5186   2
  -5   4  20 19.5970 20.1582   4
   5  -4  20 8.78696 15.6559   6
  -5  -4 -20-8.50736 17.5023   4
  -5   4  20 6.56157 11.6917   5
   5   4 -18-11.5022 20.4941   2
   5  -4  18 7.53082 17.3234   2
  -5   4  18 9.68716 22.2823   4
   5  -4  18-19.1157 19.6644   6
  -5   4  18 7.57163 13.4926   5
  -5  -4 -18 19.5602 20.1216   4
   5   4 -16 108.012 55.9111   2
   5  -4  16 44.6968 23.8471   2
  -5   4  16 183.259 47.5496   4
   5  -4  16 78.0692 35.3456   6
  -5  -4 -16 89.1818 38.5555   4
  -5   4  16 77.8980 32.7206   5
   5   4 -14 134.473 56.0193   2
  -5  -4 -14 89.9876 42.6156   4
  -5   4  14 66.0873 31.7912   5
  -5   4  14 151.203 43.1205   4
   5  -4  14 158.622 44.7436   6
  -5  -4 -12 26.7713 16.9327   5
   5   4 -12 45.8338 41.6056   2
   5  -4  12 14.6390 22.6386   2
  -5  -4 -12 45.6613 31.3488   4
  -5   4  12 19.1859 17.1596   5
  -5   4  12 23.6496 21.5083   4
   5  -4  12 8.48376 17.5203   6
  -5  -4 -10 22.2838 19.0956   5
   5   4 -10 57.8811 39.5615   2
   5  -4  10 59.9292 31.0539   2
  -5   4  10 44.9418 26.4236   5
  -5  -4 -10 107.907 52.4593   4
  -5   4  10 74.6196 26.8574   4
   5  -4  10 70.5635 29.3236   6
  -5  -4  -8 67.8198 28.0314   5
   5   4  -8 25.9383 32.7486   2
   5  -4   8 7.65386 15.8958   2
  -5  -4  -8 21.5392 38.4354   4
  -5   4   8 21.9581 18.5698   4
   5  -4   8 34.0448 21.1238   6
  -5  -4  -6 176.245 44.1845   5
   5   4  -6 93.6218 35.9832   6
   5   4  -6 252.950 59.8818   2
   5  -4   6 91.8429 33.8055   2
  -5   4   6 134.823 36.5964   5
  -5  -4  -6 259.847 93.0675   4
   5  -4   6 124.944 34.8255   6
  -5  -4  -4 25.5731 26.3135   5
   5   4  -4 20.5469 21.1458   6
   5   4  -4 10.3428 26.0682   2
   5  -4   4 7.83104 21.3227   2
  -5   4   4-5.59704 9.99604   5
  -5   4   4 7.51126 15.4678   4
   5  -4   4 16.2122 16.6904   6
  -5   4   2 39.0125 17.4582   5
   5   4  -2 29.1295 20.0465   2
   5  -4   2 24.5937 23.9101   2
  -5   4   2 23.1895 21.1040   4
  -5  -4  -2 69.2334 94.2204   4
   5   4  -2 11.3502 16.5972   6
  -5  -4  -2 8.82961 18.2429   5
  -5   4   0 201.844 38.4400   5
  -5   4   0 238.425 50.2786   4
   5  -4   0 331.310 66.2193   3
  -5  -4   0 188.410 96.2780   4
   5   4   0 225.693 53.6244   2
   5  -4   0 210.583 50.3642   2
  -5  -4   0 237.359 54.6745   5
   5  -4  -2 78.9779 34.9569   3
  -5   4  -2 16.0723 18.7486   4
  -5  -4   2 34.8982 50.8616   4
   5  -4  -2 86.2203 38.2932   2
   5   4   2 37.2659 23.6827   2
   5   4   2 87.4522 35.6954   6
  -5  -4   2 18.1323 16.4552   5
  -5   4  -4 14.9229 17.2491   4
   5  -4  -4 46.4907 31.6774   3
  -5  -4   4 26.1578 53.8390   4
   5  -4  -4 10.4694 24.1420   2
   5   4   4 18.4070 21.2392   2
  -5  -4   4 27.0510 20.8118   5
   5   4   4 39.3444 24.8431   6
   5  -4  -6 252.567 61.0142   2
  -5  -4   6 166.690 43.4600   5
   5   4   6 161.038 43.8331   6
  -5   4  -6 110.908 37.7521   3
  -5   4  -6 128.906 36.9250   4
  -5  -4   6 69.9629 48.6101   4
   5  -4  -6 140.915 46.2578   3
   5  -4  -8 36.7402 30.9255   2
   5   4   8 24.0286 24.8025   2
  -5  -4   8 25.0756 22.8413   5
   5   4   8 29.0050 18.3872   6
  -5   4  -8 24.1799 18.7685   4
   5  -4  -8 35.0586 24.1300   3
  -5   4  -8 44.3354 21.5973   3
   5  -4 -10 62.3265 40.7440   2
   5   4  10 46.3826 24.8997   2
   5   4  10 82.8568 27.3270   6
  -5  -4  10 73.2025 28.0365   5
  -5   4 -10 43.5530 20.5858   4
   5  -4 -10 56.5049 33.1221   3
  -5   4 -10 53.1134 24.9476   3
   5   4  12 11.2228 14.2235   2
  -5  -4  12 32.6904 22.2952   5
   5  -4 -12 42.7929 24.6550   3
  -5   4 -12 5.26800 12.2160   4
   5   4  12 34.4399 18.7351   6
   5   4  14 90.5029 26.6447   6
  -5  -4  14 122.564 36.3553   6
   5  -4 -14 136.414 46.3377   2
  -5  -4  14 91.0213 34.7751   5
  -5   4 -14 131.830 30.3422   4
  -5   4 -14 84.1668 26.7670   3
   5  -4 -14 120.147 39.1801   3
   5   4  16 101.107 26.8951   6
  -5  -4  16 171.513 41.7269   6
  -5   4 -16 99.2267 27.3958   4
  -5   4 -16 90.2612 25.9561   3
   5  -4 -16 76.9477 32.0341   3
  -5  -4  16 105.261 34.4539   5
   5   4  18 24.1603 15.7721   6
  -5  -4  18 33.4755 21.1264   6
  -5  -4  18 37.7611 25.7242   5
  -5   4 -18 4.96536 11.4958   4
   5  -4 -18 18.9697 19.5563   3
  -5   4 -18 15.5298 16.8891   3
   5   4  20-4.80043 11.0409   6
   5   4  20 4.17117 9.59365   5
  -5  -4  20 20.6113 23.7029   5
  -5   4 -20-5.02892 14.6305   4
   5  -4 -20 9.44529 19.4306   3
  -5   4 -20-5.42405 12.4752   3
  -5  -4  22 98.3951 37.4603   5
  -5  -4  22 56.0974 32.0868   6
  -5   4 -22 36.1270 22.6028   3
  -5  -4  24 58.6396 31.9058   6
   5   4  24 37.6520 16.6554   5
   5  -5  19 3533.55 346.391   6
   5  -5  19 4043.88 344.859   2
  -5   5  17 5753.48 456.466   5
  -5  -5 -17 6023.91 481.001   4
   5   5 -17 6652.54 500.258   2
   5  -5  17 5842.32 473.502   6
   5  -5  17 6128.22 465.104   2
   5  -5  15 12969.0 924.541   6
  -5   5  15 11442.6 912.999   5
   5   5 -15 11790.9 956.243   2
  -5  -5 -15 13996.4 954.378   4
  -5   5  15 14988.5 930.080   4
   5  -5  15 11626.7 910.397   2
  -5  -5 -13 259.255 46.9723   5
   5  -5  13 251.918 48.8184   2
  -5  -5 -13 351.129 76.0351   4
  -5   5  13 166.217 46.8059   5
  -5   5  13 261.668 50.2658   4
   5  -5  13 247.113 51.6128   6
  -5  -5 -11 137.791 35.7049   5
   5   5 -11 253.235 70.2071   2
   5  -5  11 186.073 41.8100   2
  -5  -5 -11 133.818 54.0327   4
  -5   5  11 101.179 36.2793   5
  -5   5  11 144.156 38.1947   4
   5  -5  11 200.812 42.2712   6
  -5   5   9 4198.18 334.429   4
   5   5  -9 5069.72 394.347   2
  -5   5   9 4312.84 345.751   5
  -5  -5  -9 4635.12 345.144   5
  -5  -5  -7 2977.50 316.560   4
  -5   5   7 2363.70 208.411   4
   5   5  -7 2814.90 248.040   2
  -5   5   7 2219.87 208.507   5
  -5  -5  -7 2307.32 210.888   5
   5  -5   7 2293.67 210.612   2
  -5   5   5 30483.7 2129.38   5
  -5  -5  -5 29834.5 2143.84   5
   5   5  -5 32234.3 2165.22   2
  -5  -5  -5 34814.1 2307.01   4
  -5   5   5 30817.8 2135.69   4
   5   5  -5 29822.7 2151.49   6
   5  -5   5 30573.5 2142.59   2
  -5   5   3 569.247 78.0601   4
  -5  -5  -3 499.781 125.473   4
   5   5  -3 727.660 94.7397   2
  -5   5   3 493.922 66.7833   5
  -5  -5  -3 610.362 85.7183   5
   5  -5   3 580.126 85.5721   2
  -5  -5  -1 828.446 106.785   5
   5   5  -1 995.854 116.833   2
  -5   5   1 927.620 106.514   4
  -5  -5  -1 872.406 159.448   4
   5   5  -1 878.745 117.676   6
   5  -5   1 947.790 117.366   2
   5   5   1 948.334 120.352   6
  -5  -5   1 884.055 108.589   5
  -5   5  -1 791.979 100.845   4
  -5  -5   1 1009.83 153.441   4
   5  -5  -1 726.124 108.469   3
   5  -5  -1 981.502 128.375   2
   5   5   3 630.175 88.9696   2
   5  -5  -3 403.332 92.1987   2
  -5  -5   3 621.553 100.802   4
  -5   5  -3 530.559 78.9758   4
   5  -5  -3 705.802 99.2907   3
   5   5   3 810.007 102.100   6
   5   5   5 33578.1 2295.41   6
  -5  -5   5 31823.9 2288.30   5
   5   5   5 33926.5 2298.72   2
  -5   5  -5 31915.1 2278.38   4
   5  -5  -5 33027.2 2310.28   3
  -5   5  -5 30458.4 2281.26   3
   5   5   7 2614.69 223.633   6
  -5  -5   7 2386.59 219.868   5
   5   5   7 2791.36 232.088   2
  -5   5  -7 2297.31 209.306   4
   5  -5  -7 2652.34 243.577   3
   5  -5  -7 2765.36 276.453   2
  -5   5  -7 2424.81 216.247   3
   5   5   9 4154.04 329.477   6
  -5  -5   9 4169.37 336.871   5
  -5   5  -9 3894.43 320.750   4
   5  -5  -9 3959.21 353.724   3
  -5   5  -9 4433.83 332.224   3
   5  -5  -9 4126.71 385.931   2
   5   5   9 4748.85 346.893   2
  -5  -5  11 152.334 37.9040   5
   5   5  11 187.888 36.0000   6
  -5   5 -11 140.447 31.1303   4
   5  -5 -11 128.318 40.5804   3
  -5   5 -11 106.929 30.6318   3
   5  -5 -13 305.252 74.2499   2
  -5   5 -13 272.726 44.0641   4
  -5   5 -13 296.647 45.4426   3
  -5   5 -15 11365.0 857.897   4
   5   5  15 12344.3 859.719   6
  -5  -5  15 12073.2 879.776   6
  -5   5 -15 12702.5 862.998   3
  -5  -5  15 12421.6 883.592   5
  -5   5 -17 4952.61 393.501   4
   5  -5 -17 5611.38 429.528   3
  -5   5 -17 5215.81 396.363   3
  -5  -5  17 5574.26 417.294   6
   5   5  17 5061.67 391.397   6
  -5  -5  17 6262.41 427.937   5
  -5  -5  19 4628.07 342.946   6
   5   5  19 3760.14 309.776   5
  -5  -5  19 4784.88 353.430   5
   5  -6  18 45.0507 22.0562   6
  -5   6  16 42.6828 21.0012   5
  -5   6  14 39.6774 21.6768   5
  -5  -6 -12 62.5436 38.8055   4
  -5   6  12 14.2753 16.8967   5
   5  -6  12 75.6231 24.5812   2
   5   6 -12 98.5019 42.1940   2
  -5   6  12 67.6072 23.9897   4
  -5  -6 -12 51.3744 20.8531   5
  -5  -6 -10 95.4079 44.4977   4
  -5   6  10 43.0750 22.4812   5
   5  -6  10 32.7820 21.6664   2
   5   6 -10 117.096 43.5946   2
  -5   6  10 59.0923 22.2466   4
  -5  -6 -10 57.1119 22.3107   5
  -5  -6  -8 58.4274 43.6220   4
  -5   6   8 181.191 40.4780   5
   5  -6   8 142.293 37.5305   2
   5   6  -8 83.7988 37.0669   2
  -5   6   8 152.447 34.9938   4
  -5  -6  -8 162.341 36.5298   5
   5   6  -8 136.799 35.1492   6
   5   6  -6 55.3359 31.9438   2
   5  -6   6 59.0646 27.9328   2
  -5   6   6 89.5432 27.3287   4
  -5  -6  -6 98.4357 29.9366   5
  -5  -6  -4 27.1694 27.9721   4
   5   6  -4 24.4702 25.1987   2
   5  -6   4 33.3530 24.2884   2
  -5  -6  -4 6.64570 13.7247   5
   5   6  -4 16.2834 14.5553   6
  -5  -6  -2 45.6148 33.2106   4
   5  -6   2 19.4129 24.5017   2
  -5   6   2 12.5343 14.4927   4
  -5  -6  -2 21.8347 21.2278   5
   5   6  -2 35.0520 20.2109   6
  -5   6   0 295.666 50.6091   4
  -5  -6   0 224.661 48.2963   5
   5   6   0 283.872 58.4181   6
   5   6   0 239.332 49.8146   2
   5  -6   0 344.713 73.2178   2
  -5   6  -2 19.1644 16.1555   4
   5   6   2 8.75619 15.6621   6
  -5  -6   2 35.4878 20.6960   5
   5   6   2 7.07417 16.3304   2
   5  -6  -2 41.6049 34.9692   2
   5  -6  -4 18.1731 16.2383   3
   5   6   4 23.4324 16.1186   6
  -5  -6   4 6.89128 15.9010   5
   5   6   4 29.0963 18.3714   2
   5  -6  -4 47.5590 36.4839   2
   5   6   6 76.3222 28.0865   6
  -5  -6   6 60.7217 25.5135   5
   5  -6  -6 62.4231 27.9656   3
  -5   6  -6 75.4955 24.0550   4
  -5   6  -6 93.0216 27.5181   3
   5   6   6 46.0557 26.6564   2
   5  -6  -6 82.9265 51.4204   2
  -5  -6   8 125.205 33.7495   5
  -5   6  -8 139.634 31.6740   4
   5  -6  -8 158.898 45.3989   3
  -5   6  -8 116.731 29.4431   3
   5  -6  -8 245.235 69.3160   2
   5   6  10 72.7025 22.4875   6
  -5  -6  10 51.2855 22.3368   5
   5  -6 -10 60.4119 28.4369   3
  -5   6 -10 65.0820 22.9012   3
  -5  -6  12 50.9039 21.2408   5
   5   6  12 59.3457 19.9408   6
  -5   6 -12 84.1991 22.5603   3
   5  -6 -12 125.300 36.7650   3
  -5   6 -12 55.2551 18.1282   4
  -5  -6  14 84.7567 26.2158   5
   5  -6 -14 16.2412 19.0139   3
  -5   6 -14 50.6233 18.7511   4
  -5  -7 -11 181.835 55.7282   4
  -5  -7  -9 2033.04 219.893   4
  -5  -7  -7 1463.29 164.201   4
   5   7  -7 1098.73 131.503   2
  -5   7   5 16035.7 1151.29   4
   5   7  -5 15778.6 1163.76   6
   5  -7   5 18443.8 1196.50   2
   5   7  -3 381.781 60.2043   2
   5  -7   3 424.510 78.5132   2
  -5  -7  -3 378.742 57.4667   5
  -5   7   3 235.423 45.3681   4
   5   7  -3 397.361 62.0181   6
   5   7  -1 782.293 103.785   2
  -5  -7  -1 1062.31 112.123   5
   5   7  -1 1327.95 128.841   6
   5  -7   1 1583.12 174.333   2
  -5  -7   1 1239.61 121.764   5
   5   7   1 881.134 111.224   2
  -5   7  -1 1255.76 118.228   4
   5   7   1 1109.58 125.115   6
   5  -7  -1 1216.98 172.366   2
  -5   7  -1 1326.38 130.686   3
   5   7   3 417.030 61.0432   6
  -5  -7   3 293.408 53.2789   5
  -5   7  -3 249.455 46.4253   4
  -5   7  -3 400.468 60.0586   3
   5   7   3 336.609 55.6436   2
   5  -7  -3 380.532 94.0413   2
  -5   7  -5 16526.0 1278.51   4
  -5   7  -5 18940.5 1289.30   3
   5  -7  -7 2241.87 218.197   2
  -5   7  -7 1377.80 127.734   4
  -5   7  -9 2118.42 174.754   4
  -6   0   0 67885.9 4479.51   1
   6   0   0 67548.2 4457.71   1
   6   0   0 67960.7 4407.62   6
  -6   0   0 62008.8 4425.61   5
   6   0   0 62731.6 4460.79   1
  -6   0   0 60998.9 4448.79   1
   6   0   0 60045.6 4424.11   3
   6   0   0 65692.4 4430.53   2
   6   0  -2 1493.49 177.584   1
   6   0  -2 1313.68 162.835   1
  -6   0   2 1464.36 179.457   1
   6   0   2 1259.76 161.574   1
   6   0   2 1514.88 174.785   1
  -6   0  -2 1432.74 165.897   1
  -6   0   2 1457.97 173.186   1
   6   0  -2 1501.00 136.643   6
   6   0   2 1575.71 145.001   6
  -6   0   2 1640.27 160.468   5
  -6   0  -2 1407.79 145.640   5
  -6   0  -2 1317.58 142.572   4
   6   0  -2 1440.59 159.374   3
   6   0   2 1446.60 151.684   2
   6   0  -4 2894.38 283.847   1
  -6   0  -4 2431.13 275.392   1
   6   0  -4 2692.62 268.298   1
   6   0   4 2450.71 253.361   1
   6   0   4 2993.51 278.570   1
  -6   0  -4 2647.51 257.844   1
  -6   0   4 2820.26 277.417   1
   6   0  -4 2805.63 223.060   6
   6   0   4 2973.48 242.436   6
  -6   0   4 2537.09 245.404   5
  -6   0  -4 2666.72 236.062   5
  -6   0  -4 2471.05 235.532   4
   6   0  -4 3007.78 264.893   3
   6   0  -4 2757.11 251.921   2
  -6   0  -4 3056.96 235.288   3
   6   0   4 2929.90 246.736   2
   6   0   6 92.1721 33.3882   6
   6   0  -6 88.0749 26.6497   6
  -6   0   6 65.9601 31.4426   5
   6   0   6 149.404 50.9008   1
  -6   0   6 145.900 50.3088   1
   6   0  -6 232.981 63.9651   1
  -6   0  -6 78.3157 37.1205   1
  -6   0  -6 58.7189 37.7039   1
  -6   0   6 107.014 44.1222   1
   6   0   6 112.944 35.4019   2
   6   0  -6 125.405 40.3593   2
  -6   0   6 97.5715 29.5951   4
   6   0  -6 66.9747 38.7779   3
  -6   0  -6 165.495 38.8916   4
   6   0   6 64.1657 33.8030   1
   6   0  -6 98.0902 42.4649   1
   6   0  -8 1938.24 223.534   1
  -6   0  -8 2157.59 231.421   1
   6   0  -8 1923.47 208.014   1
   6   0   8 1694.04 191.567   1
  -6   0   8 2480.12 230.642   1
   6   0   8 2436.70 235.487   1
  -6   0  -8 2440.26 217.675   1
   6   0  -8 1839.82 161.180   6
   6   0   8 1966.27 189.160   6
  -6   0   8 1736.41 182.337   5
  -6   0  -8 1840.37 176.628   5
  -6   0  -8 1742.08 176.959   4
   6   0  -8 2089.66 208.338   3
   6   0  -8 2176.45 205.048   2
  -6   0  -8 1848.13 166.372   3
   6   0   8 1877.97 180.594   2
  -6   0  10 40254.9 2808.50   1
  -6   0 -10 40519.2 2835.41   1
   6   0 -10 41033.5 2829.76   1
   6   0  10 40422.9 2794.54   1
   6   0  10 37310.1 2782.45   6
  -6   0  10 38962.9 2775.45   5
  -6   0 -10 40698.9 2760.95   5
   6   0  10 40435.5 2771.97   2
   6   0 -10 38447.1 2801.36   3
  -6   0 -10 41855.4 2758.61   3
   6   0  10 39855.1 2820.34   1
   6   0 -12 6305.91 503.489   2
  -6   0  12 6457.59 485.099   5
  -6   0  12 6664.55 479.635   4
  -6   0 -12 5903.87 473.302   4
   6   0 -12 6214.42 502.526   3
  -6   0 -12 6456.52 467.924   3
  -6   0  12 5359.93 492.902   1
  -6   0 -12 6075.85 525.972   1
   6   0 -12 5690.71 507.774   1
  -6   0 -14 7198.40 485.472   4
   6   0 -14 6436.82 503.255   3
  -6   0 -14 7512.58 494.877   3
   6   0  14 7376.74 481.435   2
   6   0 -14 6310.12 507.387   2
   6   0  16 26.7886 28.7921   6
   6   0  16 137.748 37.3764   2
   6   0 -16 53.3453 32.1431   2
  -6   0  16 137.360 40.8250   5
  -6   0  16 194.302 45.0876   4
  -6   0 -16 151.912 39.5545   4
   6   0 -16 81.8920 38.8709   3
  -6   0 -16 201.379 57.2598   3
   6   0  18 420.498 72.5802   6
  -6   0  18 574.224 87.4322   5
   6   0 -18 628.960 96.7635   3
  -6   0  18 496.540 80.4691   4
   6   0 -18 761.944 98.2179   2
  -6   0 -18 342.166 81.5406   3
   6   0  18 397.967 63.5362   2
   6   0  20 10100.6 713.899   6
  -6   0  20 9050.74 729.791   5
  -6   0 -20 11163.5 731.197   4
   6   0 -20 9278.41 748.859   3
   6   0  20 9214.43 705.567   2
   6   0  22 6384.35 496.135   6
  -6   0  22 5192.43 507.784   5
  -6   0 -22 8012.12 528.901   4
   6   0 -22 6751.71 548.354   3
   6   0 -22 8194.80 528.592   2
   6   0 -24 3186.19 299.701   3
   6   1 -23 36.6904 25.1457   2
   6  -1  23 34.7000 15.6363   6
   6  -1  21-4.90684 10.0971   6
   6  -1  21 5.80552 14.6290   2
   6   1 -21-8.22205 18.9121   2
  -6   1  21-8.86835 20.3985   5
  -6  -1 -21-9.76154 20.0826   4
   6   1 -21 12.8033 13.1715   3
   6   1 -19-9.29564 19.1230   2
   6   1 -19-11.8794 17.2805   3
  -6   1  19 9.38027 19.2971   4
  -6  -1 -19 9.02449 22.7375   4
   6  -1  17 19.4666 16.4970   6
   6  -1  17 46.9850 23.0041   2
   6   1 -17 10.2430 23.6619   2
  -6   1  17 48.2730 26.3663   5
  -6  -1 -17 25.8044 17.8317   4
   6   1 -17 55.7850 30.4425   3
  -6   1  15 73.2560 31.2965   5
  -6   1  15 42.2824 26.1641   4
  -6  -1 -15 8.12737 16.8276   4
   6  -1  15 14.8131 15.3552   6
   6  -1  15 6.80882 18.6271   2
   6   1 -15 54.3635 29.6500   2
  -6  -1 -13 119.801 33.6917   5
  -6   1  13 220.844 48.9093   5
   6  -1  13 151.732 38.8754   2
   6   1 -13 99.9362 40.8358   2
  -6   1  13 151.050 42.1173   4
   6  -1  13 125.198 43.3472   6
   6  -1  11 96.9534 38.5824   6
  -6  -1 -11 59.7764 25.8586   5
  -6   1  11 47.0341 23.1380   5
   6   1 -11 38.3807 24.0066   6
  -6  -1 -11 124.450 42.0821   1
   6  -1  11 55.9139 23.0668   2
   6   1 -11 98.6876 39.2654   2
  -6  -1 -11 22.2576 19.0966   4
   6   1 -11 55.8129 27.3430   1
   6   1  -9 40.8345 27.8743   1
   6  -1   9 108.515 44.7734   6
   6   1  -9 23.3475 21.3006   6
  -6   1   9 15.0993 19.1566   5
  -6  -1  -9 66.7540 29.5142   1
   6  -1   9 35.7714 23.3811   2
   6   1  -9 75.6738 38.5862   2
  -6   1   9 14.6624 17.0140   4
  -6  -1  -9 21.1964 19.3615   4
   6   1  -9 30.3674 29.5365   3
   6   1  -7 33.8234 30.7282   1
   6  -1   7 14.1714 25.3032   6
   6   1  -7 14.8941 21.7308   6
  -6  -1  -7 29.6656 21.6419   5
  -6  -1  -7 20.0127 25.2672   1
   6   1  -7 16.2454 28.9910   1
  -6  -1  -7 66.3751 48.3052   1
   6  -1   7 14.6300 16.9082   2
   6   1  -7 41.3961 31.9788   2
  -6   1   7-7.17467 14.8551   4
  -6  -1  -7 20.6962 20.1407   4
   6   1  -7 48.5012 28.2708   3
  -6  -1  -7 48.7621 18.5794   3
   6  -1   5 130.927 41.2423   1
   6   1  -5 170.217 51.4051   1
   6  -1   5 120.100 62.7936   6
  -6   1   5 188.027 43.3732   5
  -6  -1  -5 152.610 41.5877   5
   6   1  -5 184.888 64.3920   1
   6  -1   5 332.092 79.3964   1
  -6  -1  -5 197.765 49.0282   1
  -6  -1  -5 175.279 68.5174   1
  -6   1   5 249.195 60.8553   1
   6  -1   5 203.209 45.2288   2
   6   1  -5 218.609 55.5954   2
  -6   1   5 156.055 39.5631   4
  -6  -1  -5 117.140 36.5175   4
   6   1  -5 140.256 43.4213   3
  -6  -1  -5 145.683 28.4080   3
   6  -1   3 114.730 38.6882   1
   6   1  -3 133.818 41.5655   1
   6   1  -3 88.1798 43.2925   1
   6  -1   3 15.0942 47.0695   6
  -6  -1  -3 93.8548 30.8575   5
   6   1  -3 84.9170 29.3032   6
  -6   1   3 95.1182 32.2988   5
  -6  -1  -3 92.7671 45.4906   1
  -6  -1  -3 153.367 43.8901   1
  -6   1   3 83.4154 37.3932   1
   6  -1   3 82.7745 38.1527   1
   6  -1   3 61.0263 30.1335   2
   6   1  -3 102.401 37.7016   2
   6   1  -3 80.5100 32.7838   3
  -6  -1  -3 134.345 35.2074   4
  -6  -1  -3 105.451 26.0631   3
   6  -1   1 28.3603 42.0916   6
  -6   1   1 101.448 35.9716   5
   6   1  -1 148.483 35.8425   6
  -6  -1  -1 76.4566 42.4441   1
  -6   1   1 87.4183 41.4709   1
   6  -1   1 108.737 42.7660   1
  -6  -1  -1 139.692 46.3309   1
   6   1  -1 116.682 44.0722   1
   6  -1   1 101.514 36.8792   2
   6   1  -1 114.474 38.2681   2
  -6   1   1 161.414 40.7983   4
   6  -1   1 203.188 51.4296   3
  -6  -1  -1 105.886 31.5678   4
   6   1  -1 117.863 37.3103   3
   6   1  -1 146.568 53.7337   1
   6  -1   1 91.1825 37.0538   1
   6  -1  -1 59.2501 35.0490   6
   6   1   1 114.459 32.2206   6
  -6  -1   1 91.7301 34.6007   5
  -6   1  -1 127.317 35.4586   5
   6  -1  -1 85.0754 41.7322   1
  -6   1  -1 100.673 41.4167   1
  -6  -1   1 122.100 52.4488   1
  -6  -1   1 155.051 48.7418   1
   6  -1  -1 57.6744 31.2022   2
   6   1   1 93.9643 32.3035   2
  -6   1  -1 49.1556 23.6985   4
   6  -1  -1 91.6473 36.8292   3
  -6  -1   1 112.466 31.8167   4
   6   1   1 62.5649 41.1879   1
   6  -1  -1 126.784 42.5606   1
   6  -1  -3 55.4204 31.2517   6
   6   1   3 79.1268 28.1594   6
  -6   1  -3 49.9951 25.8461   5
  -6  -1   3 131.450 41.5583   5
   6   1   3 147.751 47.2743   1
  -6  -1   3 156.611 48.4914   1
  -6   1  -3 152.357 52.6970   1
  -6  -1   3 132.736 53.0075   1
   6  -1  -3 60.2916 28.8635   2
   6  -1  -3 132.370 41.4945   3
  -6  -1   3 126.117 34.1609   4
  -6   1  -3 142.544 38.0201   4
   6  -1  -3 45.8377 31.9494   1
   6   1   3 59.7678 33.2632   1
   6  -1  -3 50.4740 29.8417   1
   6   1   5 140.186 48.3721   1
   6  -1  -5 219.233 57.5585   1
   6   1   5 242.852 44.3620   6
  -6  -1   5 197.969 48.1230   5
  -6   1  -5 201.029 39.6256   5
  -6  -1   5 348.980 74.0034   1
   6   1   5 234.916 58.1831   1
  -6   1  -5 155.247 56.4306   1
  -6  -1   5 209.868 68.4929   1
   6  -1  -5 255.006 54.6095   2
   6   1   5 133.593 40.1429   2
   6  -1  -5 273.196 64.8411   3
  -6  -1   5 161.105 39.4539   4
  -6   1  -5 170.086 40.7664   4
  -6   1  -5 140.998 39.2586   3
  -6  -1   7 42.7847 29.3095   5
  -6   1  -7 36.8540 18.9426   5
  -6   1  -7 38.0405 19.7397   3
   6   1   7 52.7386 25.8361   2
   6  -1  -7 47.6031 29.4956   2
   6  -1  -7 23.9808 30.3241   3
  -6   1  -7 41.5108 21.5099   4
  -6  -1   7 20.5663 17.4712   4
   6   1   7 24.2930 30.7159   1
  -6   1  -7 13.2217 23.7015   1
  -6  -1   7 80.0910 38.9233   1
  -6  -1   7 45.9052 31.5878   1
  -6  -1   9 13.2586 19.4434   1
   6   1   9 72.3845 35.1842   1
  -6  -1   9 58.0832 33.4885   1
  -6  -1   9 24.3017 22.1821   5
   6   1   9 56.3585 26.2425   2
   6  -1  -9 10.0169 20.7534   2
   6   1   9 32.0828 21.0160   6
  -6   1  -9 33.1916 19.4694   4
  -6  -1   9 28.1651 20.6328   4
  -6   1  -9 46.5033 20.8583   3
   6  -1  -9 45.6154 26.3443   3
   6   1  11 93.6387 41.9578   1
  -6  -1  11 48.0208 27.6867   5
   6   1  11 74.5585 29.1099   6
   6   1  11 54.3010 26.5235   2
   6  -1 -11 20.5670 24.0936   2
  -6   1 -11 90.8599 31.6459   4
  -6   1 -11 67.6502 24.3455   3
   6  -1 -11 88.6388 39.7450   3
   6   1  13 120.345 36.8838   6
   6   1  13 210.905 42.6205   2
   6  -1 -13 62.5746 33.5201   2
  -6  -1  13 122.624 36.8868   5
  -6  -1  13 151.786 37.7965   4
  -6   1 -13 106.764 31.7169   4
  -6   1 -13 169.502 35.6378   3
   6  -1 -13 151.002 49.2593   3
   6  -1 -15 10.2046 23.6334   2
  -6  -1  15 52.1933 25.4587   5
  -6  -1  15 8.09051 16.8726   4
   6   1  15 57.7154 26.8986   6
   6   1  17 16.2188 20.5796   6
   6   1  17 39.3066 21.7507   2
   6  -1 -17 19.1791 22.1929   2
  -6  -1  17 73.7382 31.5404   5
  -6   1 -17 24.8930 19.3606   4
  -6   1 -17 54.7222 25.5466   3
   6   1  19 8.24328 16.9606   6
   6  -1 -19 8.67292 23.6043   2
  -6  -1  19-9.58300 19.7162   5
  -6   1 -19 6.40251 13.1746   4
  -6   1 -19 10.4160 18.5592   3
   6   1  21 22.6324 20.5371   6
   6  -1 -21-7.73175 17.7907   2
  -6   1 -21 6.53100 17.7811   4
  -6   1 -21-12.9419 26.6289   3
  -6   1 -23 27.4819 31.8477   3
  -6   1 -23 63.3664 26.4058   4
   6   2 -24 2773.71 282.460   3
   6  -2  22 6864.79 477.399   6
   6   2 -22 7088.24 500.364   2
   6   2 -22 6431.16 539.253   3
   6  -2  22 6800.57 484.223   2
   6  -2  20 9486.14 674.326   6
  -6   2  20 9201.27 699.711   5
  -6  -2 -20 7181.90 695.408   4
  -6   2  20 9111.56 706.866   4
   6   2 -20 9628.21 701.070   2
   6   2 -20 10369.2 744.363   3
   6  -2  20 10239.1 684.433   2
   6  -2  18 151.817 36.1706   6
  -6   2  18 58.9250 31.8934   5
   6   2 -18 186.743 52.4983   2
   6  -2  18 117.036 34.6696   2
  -6   2  18 201.948 49.4670   4
  -6  -2 -18 186.208 50.8892   4
   6   2 -18 188.617 53.7807   3
   6  -2  16 152.488 41.9318   6
   6   2 -16 248.041 60.2321   2
  -6   2  16 157.691 49.4315   5
  -6   2  16 238.184 53.0780   4
  -6  -2 -16 268.576 62.0208   4
   6   2 -16 148.001 48.0713   3
   6  -2  14 7801.26 580.888   6
  -6   2  14 7978.62 594.469   5
  -6  -2 -14 7418.64 568.241   5
  -6  -2 -14 8440.94 601.251   4
   6   2 -14 7240.64 591.731   3
   6  -2  14 7525.04 578.669   2
   6  -2  12 6288.41 495.699   6
   6   2 -12 5806.57 488.186   6
  -6   2  12 6669.97 499.159   5
   6   2 -12 6204.95 514.015   2
  -6   2  12 6624.65 490.800   4
  -6  -2 -12 7225.40 506.689   4
   6   2 -12 5367.07 488.892   3
   6  -2  12 6462.72 488.471   2
   6  -2  10 35162.7 2664.89   6
   6   2 -10 37653.7 2666.76   6
  -6   2  10 40719.7 2661.07   5
  -6  -2 -10 40624.5 2660.14   5
   6   2 -10 40226.1 2691.43   2
  -6   2  10 38294.7 2660.00   4
  -6  -2 -10 42345.2 2676.02   4
   6   2 -10 35353.0 2664.14   3
   6  -2  10 36002.2 2652.64   2
   6   2  -8 1027.64 119.083   6
  -6   2   8 799.406 97.9140   5
  -6  -2  -8 923.205 110.172   5
   6   2  -8 1105.18 126.950   2
  -6   2   8 767.159 95.4728   4
  -6  -2  -8 1089.31 113.254   4
   6   2  -8 675.858 101.031   3
   6  -2   8 775.651 98.3972   2
   6  -2   6 393.240 73.6699   6
  -6   2   6 557.551 75.4974   5
   6   2  -6 514.972 84.9003   6
  -6  -2  -6 655.777 83.7036   5
   6   2  -6 610.518 90.6205   2
  -6  -2  -6 609.160 83.5599   4
  -6   2   6 455.604 72.1938   4
   6   2  -6 519.989 77.5191   3
   6  -2   6 519.006 74.1161   2
   6   2  -4 5424.17 397.007   6
   6  -2   4 4477.20 361.652   6
  -6   2   4 4303.56 365.632   5
  -6  -2  -4 4552.34 373.211   4
  -6   2   4 4954.22 374.221   4
   6   2  -4 5200.56 392.334   2
   6  -2   4 4654.10 369.839   2
   6   2  -4 4132.60 377.518   1
  -6  -2  -2 1880.94 181.552   1
   6   2  -2 2138.97 189.781   6
   6  -2   2 1544.12 151.894   6
  -6  -2  -2 1784.76 178.312   5
  -6   2   2 1954.53 176.988   4
  -6  -2  -2 1917.59 177.454   4
   6   2  -2 1930.80 188.597   2
   6   2  -2 1589.31 175.082   1
   6   2   0 69157.1 4529.35   6
  -6   2   0 64375.1 4512.05   5
  -6  -2   0 63779.4 4533.52   5
  -6   2   0 67790.6 4523.36   4
   6   2   0 65798.1 4532.51   2
   6  -2   0 65027.7 4521.62   2
   6   2   0 62905.5 4539.10   1
  -6  -2   0 68121.5 4535.48   1
  -6  -2   2 2094.94 197.425   5
  -6   2  -2 1646.54 167.780   5
  -6   2  -2 2082.22 187.169   4
  -6  -2   2 2120.13 186.880   4
   6   2   2 1910.20 188.777   2
   6  -2  -2 1900.56 187.185   2
   6   2   2 2074.45 199.529   1
   6   2   4 5624.53 407.180   1
   6   2   4 4791.98 375.649   6
  -6   2  -4 4167.60 357.546   5
  -6  -2   4 5351.09 401.401   5
  -6   2  -4 4787.98 377.369   4
  -6  -2   4 5138.24 388.024   4
   6  -2  -4 4917.93 412.178   3
   6  -2  -4 4706.69 388.032   2
   6   2   4 4619.39 383.813   2
  -6  -2   6 763.243 103.032   1
   6   2   6 533.171 72.7470   6
  -6  -2   6 548.025 84.7205   5
  -6   2  -6 470.019 71.7574   4
   6  -2  -6 712.091 106.315   3
  -6  -2   6 518.460 78.5085   4
   6   2   6 508.127 75.6813   2
   6  -2  -6 598.146 88.0481   2
  -6   2  -6 435.407 69.5921   3
   6   2   8 788.435 96.5496   6
  -6  -2   8 787.612 107.861   5
  -6  -2   8 983.076 112.189   4
  -6   2  -8 903.771 102.411   4
   6  -2  -8 1081.01 137.307   3
   6   2   8 925.034 106.831   2
  -6   2  -8 1037.38 105.490   3
   6  -2  -8 863.036 114.572   2
   6   2  10 37601.2 2712.78   6
  -6  -2  10 37871.1 2725.87   5
  -6  -2  10 41920.1 2734.19   4
  -6   2 -10 40444.1 2716.31   4
   6  -2 -10 39737.0 2755.22   3
  -6   2 -10 37742.1 2710.60   3
   6  -2 -10 40587.7 2748.64   2
   6   2  10 40493.8 2720.98   2
   6   2  12 6814.42 472.383   6
  -6  -2  12 6554.90 483.578   5
  -6  -2  12 5241.22 473.234   4
   6  -2 -12 6607.36 504.641   3
  -6   2 -12 6029.13 462.470   3
   6   2  12 5977.86 467.701   2
   6  -2 -12 6234.59 498.039   2
   6   2  14 8478.59 548.424   6
  -6  -2  14 7433.71 555.789   5
  -6   2 -14 7803.25 540.135   4
   6  -2 -14 7515.26 572.159   3
   6   2  14 6469.53 536.189   2
  -6   2 -14 7319.70 535.659   3
   6  -2 -14 5522.38 552.464   2
  -6  -2  16 227.454 51.5400   5
   6   2  16 118.876 34.1633   2
   6  -2 -16 83.7631 39.4119   2
  -6   2 -16 313.123 47.4754   4
   6   2  16 222.591 44.4510   6
   6  -2 -16 108.988 41.6721   3
  -6   2 -16 149.441 36.2357   3
  -6   2 -18 221.261 41.8444   4
   6  -2 -18 225.908 53.2288   3
  -6   2 -18 161.472 40.6026   3
   6  -2 -18 168.688 50.1271   2
   6  -2 -20 9721.08 768.610   3
  -6   2 -20 10443.7 741.128   4
  -6  -2  20 10531.2 768.657   5
  -6   2 -22 7757.29 541.949   4
   6  -2 -22 6549.50 563.268   3
  -6   2 -22 7254.43 567.998   3
  -6   2 -24 2185.19 220.279   3
   6  -3  21 6.21626 16.9980   2
  -6   3  21 29.0716 22.3498   4
   6  -3  21 36.9515 17.9937   6
   6   3 -19 185.745 49.8377   2
   6  -3  19 129.988 36.9127   2
  -6  -3 -19 130.343 43.8094   4
  -6   3  19 184.306 50.0044   4
   6  -3  19 162.118 39.1205   6
  -6   3  19 166.039 43.4593   5
   6   3 -17 21.2334 21.9019   2
   6  -3  17 40.5458 25.1151   2
  -6   3  17 9.14723 18.8888   4
  -6  -3 -17 11.0251 19.7104   4
   6  -3  17 31.4414 22.9268   6
  -6   3  17 18.9389 25.8222   5
  -6   3  15 28.4070 25.8273   5
  -6   3  15 16.5100 17.0707   4
  -6  -3 -15 11.1171 25.6283   4
   6   3 -15 57.9020 35.7765   2
   6  -3  15 28.0335 19.1515   2
  -6  -3 -13 64.4079 25.0455   5
   6   3 -13 71.4297 42.5697   2
   6  -3  13 56.4753 24.3476   2
  -6   3  13 61.5857 28.8401   5
  -6   3  13 53.1298 24.9461   4
  -6  -3 -13 10.9756 19.8791   4
   6  -3  13 42.9893 26.7716   6
  -6  -3 -11 70.8288 29.8163   5
   6   3 -11 72.2041 32.5764   6
   6   3 -11 81.1660 40.0558   2
   6  -3  11 122.679 34.2070   2
  -6   3  11 101.840 34.7633   5
  -6   3  11 126.743 34.5512   4
  -6  -3 -11 53.8568 31.9655   4
   6  -3  11 57.4281 26.0896   6
  -6  -3  -9 141.131 38.0322   5
   6   3  -9 136.310 40.1554   6
   6  -3   9 119.880 34.6837   2
  -6   3   9 99.6993 34.6908   5
  -6   3   9 163.200 38.6706   4
  -6  -3  -9 127.331 47.1262   4
   6  -3   9 95.1524 30.4451   6
   6   3  -7 150.411 43.0458   6
   6  -3   7 99.3064 33.8090   2
   6   3  -7 178.151 51.3090   2
  -6   3   7 123.315 33.1893   5
  -6   3   7 108.063 32.2756   4
  -6  -3  -7 136.284 51.3276   4
   6  -3   7 178.490 38.9785   6
  -6   3   5 185.407 41.9407   4
  -6  -3  -5 163.130 52.8236   4
   6  -3   5 99.6990 35.8373   2
   6   3  -5 243.560 57.2323   2
  -6   3   5 202.040 39.8780   5
   6   3  -5 254.476 60.5842   6
  -6  -3  -5 246.051 49.7689   5
  -6   3   3 228.869 46.7099   4
   6   3  -3 227.954 51.4035   2
   6  -3   3 192.622 43.3792   2
  -6   3   3 155.150 39.0392   5
   6   3  -3 228.249 56.0384   6
  -6  -3  -3 169.309 43.5734   5
  -6  -3  -1 57.9245 34.2793   4
   6   3  -1 140.991 42.9709   2
   6  -3   1 71.4589 27.2297   2
  -6   3   1 87.1356 29.3056   5
  -6  -3  -1 100.876 32.9521   5
  -6   3  -1 56.3597 25.6366   4
  -6  -3   1 109.662 45.4874   4
   6  -3  -1 63.0048 30.9905   3
   6  -3  -1 74.5187 32.0293   2
   6   3   1 121.257 38.1538   2
  -6  -3   1 95.6938 33.8834   5
   6   3   1 53.6528 29.5484   6
  -6   3  -3 188.582 42.9490   4
   6  -3  -3 186.359 55.8323   3
  -6  -3   3 244.947 66.4318   4
   6   3   3 206.460 50.4167   2
   6   3   3 229.932 51.5158   6
   6  -3  -5 235.508 53.0009   2
  -6  -3   5 224.796 50.2538   5
   6   3   5 163.322 40.5775   6
  -6   3  -5 175.415 41.4222   4
   6  -3  -5 135.905 49.5958   3
  -6  -3   5 173.033 60.9434   4
  -6   3  -5 173.151 40.4928   3
   6  -3  -7 185.222 53.4611   2
   6   3   7 206.789 45.8020   2
   6   3   7 192.830 41.8705   6
  -6  -3   7 191.555 46.0137   5
  -6   3  -7 154.994 36.0744   4
   6  -3  -7 102.207 42.1092   3
  -6  -3   7 131.232 53.5621   4
  -6   3  -7 172.637 39.3505   3
   6   3   9 143.959 35.5949   6
   6   3   9 106.415 35.4536   2
  -6  -3   9 137.227 41.7309   5
   6  -3  -9 134.462 47.0356   3
  -6   3  -9 125.885 31.9726   4
  -6   3  -9 166.492 37.0713   3
   6   3  11 119.538 30.7228   6
   6  -3 -11 60.0794 34.9207   2
   6   3  11 55.5119 24.8211   2
  -6  -3  11 124.163 33.7002   5
   6  -3 -11 157.090 47.5108   3
  -6   3 -11 80.7070 26.9519   4
  -6   3 -11 136.593 30.7182   3
   6  -3 -13 58.2864 28.3996   3
  -6   3 -13 51.2067 19.9044   4
   6  -3 -13-9.82217 17.7204   2
   6   3  13 27.7025 19.9381   2
  -6  -3  13 38.5132 22.5825   5
   6   3  15 42.5177 21.2842   6
   6  -3 -15 55.2299 32.8709   2
  -6  -3  15 7.86772 11.6506   5
  -6   3 -15 9.84581 16.1604   4
  -6   3 -15 55.3975 20.1805   3
   6  -3 -15 36.8866 23.3361   3
   6   3  17 47.8951 21.9840   6
   6  -3 -17 24.8211 24.1513   2
  -6   3 -17 33.8217 18.6997   4
   6  -3 -17 53.8842 26.2018   3
  -6   3 -17 4.97930 11.6212   3
  -6  -3  17 16.6781 14.9870   5
   6   3  19 196.668 39.9995   6
   6   3  19 81.8155 26.1696   5
  -6  -3  19 249.584 51.3594   5
  -6   3 -19 182.887 34.2011   4
   6  -3 -19 168.334 45.0109   3
  -6   3 -19 138.136 34.9414   3
  -6   3 -21 30.1075 19.6918   3
   6  -4  20 4847.36 388.143   6
   6   4 -18 432.655 74.2559   2
   6  -4  18 309.397 51.8911   2
  -6   4  18 309.217 59.4205   4
   6  -4  18 75.3459 35.9791   6
  -6   4  18 198.568 47.8118   5
   6   4 -16 65.8832 39.8817   2
   6  -4  16 88.3549 28.6058   2
  -6   4  16 89.3722 34.0347   5
   6  -4  16 77.0175 32.6648   6
  -6   4  14 4323.01 358.918   5
  -6  -4 -14 4016.19 336.458   5
   6   4 -14 4253.90 379.154   2
  -6  -4 -14 4434.35 380.458   4
  -6   4  14 4714.09 358.029   4
   6  -4  14 4223.89 355.692   6
   6  -4  14 4641.50 346.480   2
  -6   4  12 4216.74 322.628   5
  -6  -4 -12 3815.85 306.404   5
   6   4 -12 4190.20 350.191   2
  -6   4  12 3405.36 305.479   4
  -6  -4 -12 2934.67 334.913   4
   6  -4  12 4012.69 317.130   6
   6  -4  12 3956.35 305.494   2
  -6   4  10 21503.3 1406.96   5
   6   4 -10 23436.4 1456.08   2
  -6  -4 -10 16479.1 1450.20   4
  -6   4  10 21796.1 1402.02   4
   6   4 -10 16167.0 1396.01   6
   6  -4  10 20187.2 1396.97   2
   6   4  -8 796.953 101.721   6
  -6   4   8 819.654 91.9973   5
  -6  -4  -8 721.947 92.4766   5
  -6   4   8 664.996 86.0520   4
  -6  -4  -8 685.986 127.909   4
   6  -4   8 677.043 87.0599   2
  -6   4   6 112.390 31.0154   5
   6   4  -6 122.496 40.8710   2
   6  -4   6 97.7965 29.7152   2
  -6   4   6 159.411 37.5102   4
  -6  -4  -6 100.455 55.3432   4
  -6  -4  -6 132.934 37.4257   5
   6   4  -6 124.450 37.5647   6
  -6   4   4 1752.07 168.640   5
  -6  -4  -4 2180.71 189.295   5
   6   4  -4 2167.92 204.480   6
   6  -4   4 1783.30 176.958   2
   6   4  -2 1009.84 121.324   6
  -6  -4  -2 638.047 95.6618   5
   6   4  -2 829.484 109.121   2
  -6   4   2 858.334 98.4792   4
   6  -4   2 688.474 92.5486   2
   6   4   0 33571.6 2384.79   2
  -6   4   0 32713.5 2370.14   4
   6   4   0 37681.8 2403.97   6
   6  -4   0 34051.5 2377.01   2
   6   4   2 1058.22 120.060   6
  -6  -4   2 1033.79 114.262   5
   6   4   2 1008.03 116.392   2
  -6   4  -2 799.016 99.1364   4
  -6  -4   2 660.913 182.556   4
   6  -4  -2 959.921 120.694   3
   6  -4  -2 790.253 107.084   2
   6   4   4 2037.19 193.005   6
  -6  -4   4 1864.11 189.505   5
  -6   4  -4 2020.48 183.168   4
   6  -4  -4 2112.82 207.090   3
   6   4   4 1876.03 192.670   2
  -6   4  -4 2070.84 185.719   3
   6  -4  -4 2131.49 202.666   2
  -6  -4   6 147.517 40.7267   5
   6   4   6 116.918 33.3943   6
  -6   4  -6 101.152 30.4267   4
   6  -4  -6 113.755 40.5992   3
  -6   4  -6 103.859 29.4397   3
   6  -4  -6 174.301 50.4422   2
   6   4   6 113.412 38.1487   2
  -6  -4   8 973.936 106.909   5
  -6   4  -8 805.964 89.5330   4
   6   4   8 893.260 97.8329   6
   6  -4  -8 611.909 103.217   2
  -6   4  -8 809.277 93.4131   3
  -6   4 -10 18399.1 1301.31   4
   6  -4 -10 17387.7 1342.45   2
   6   4  10 18863.7 1312.49   2
  -6   4 -10 19252.6 1307.67   3
   6   4  12 3641.36 271.648   6
  -6  -4  12 3071.63 277.865   5
   6  -4 -12 3530.57 301.296   3
   6  -4 -12 3134.75 300.430   2
   6   4  12 3265.99 271.839   2
  -6   4 -12 3485.15 269.759   3
   6   4  14 4278.21 326.460   6
  -6  -4  14 3976.69 340.740   5
  -6   4 -14 4317.54 324.090   4
   6  -4 -14 4346.48 356.366   3
  -6   4 -14 4272.54 326.760   3
   6  -4 -14 4569.71 366.209   2
   6   4  16 101.432 27.6731   6
   6  -4 -16 111.927 34.9649   3
  -6   4 -16 118.854 26.8827   4
  -6   4 -16 69.6946 23.4225   3
  -6  -4  16 115.937 35.3130   5
  -6   4 -20 5879.72 421.930   4
   6   4  20 5534.09 417.100   5
  -6  -5 -15 45.7712 26.6982   4
  -6   5  15 8.10836 14.5668   5
  -6   5  13 337.710 63.3004   5
  -6  -5 -13 427.399 82.1250   4
   6  -5  13 304.165 50.6558   2
  -6   5  13 347.008 58.3259   4
  -6  -5 -13 333.806 52.2933   5
  -6   5  11 66.9053 27.8641   5
  -6  -5 -11 65.7576 33.3808   4
   6   5 -11 65.9406 34.1526   2
   6  -5  11 61.9860 23.5341   2
  -6   5  11 36.7937 21.3065   4
  -6  -5 -11 78.8244 24.9002   5
   6   5 -11 52.5336 22.7633   6
  -6  -5  -9 64.7624 37.2799   4
  -6   5   9 38.7508 21.0811   5
   6   5  -9 50.2950 27.4311   2
  -6   5   9 23.5365 16.1097   4
  -6  -5  -9 18.5128 18.0393   5
   6   5  -9 14.1666 12.7420   6
  -6  -5  -7 99.6713 58.0651   4
   6  -5   7 36.7085 20.1055   2
  -6   5   7 29.1090 17.1780   4
  -6  -5  -7 62.2592 23.2667   5
   6   5  -7 37.5105 23.3264   6
   6   5  -5 225.727 50.1064   2
   6  -5   5 172.573 41.0179   2
  -6  -5  -5 118.438 34.6104   5
   6   5  -5 196.231 44.5340   6
  -6   5   5 190.353 40.0547   4
  -6   5   3 374.878 56.3850   4
  -6  -5  -3 257.041 97.7206   4
   6   5  -3 223.406 50.9600   2
   6  -5   3 302.219 58.2571   2
  -6  -5  -3 340.695 58.7109   5
   6   5  -3 300.869 59.2554   6
  -6  -5  -1 47.9780 49.3679   4
   6   5  -1 7.55236 15.5952   2
   6  -5   1 24.4303 25.1650   2
  -6   5   1 19.1775 14.7648   4
   6   5  -1 26.8888 20.6589   6
  -6  -5  -1 21.5732 16.5946   5
  -6  -5   1-19.0860 34.0268   4
   6   5   1 25.7013 21.6226   6
  -6  -5   1 14.5112 16.7367   5
   6   5   1 30.5844 23.6285   2
   6  -5  -1 9.06386 18.6896   2
  -6   5  -3 404.157 57.7112   4
   6  -5  -3 412.033 70.2469   3
   6   5   3 315.256 58.9803   2
   6  -5  -3 370.104 73.3045   2
   6   5   3 440.253 68.7839   6
  -6  -5   3 346.151 59.4825   5
   6  -5  -5 231.356 57.5843   2
   6   5   5 195.479 44.6707   2
  -6  -5   5 194.813 44.6528   5
   6  -5  -5 163.537 46.0718   3
  -6   5  -5 208.612 40.1731   4
  -6   5  -5 243.644 44.7991   3
  -6   5  -7 60.6133 21.1101   4
   6  -5  -7 63.5074 28.2399   3
   6   5   7 43.8375 25.1990   2
   6  -5  -7 37.5011 34.2197   2
   6   5   7 48.9765 21.2115   6
   6   5   9 39.0313 23.2556   2
  -6  -5   9 38.9551 18.9826   5
   6   5   9 21.6594 14.8563   6
  -6   5  -9 36.2741 15.5831   4
   6  -5  -9 26.6861 22.4913   3
  -6   5  -9 15.4137 14.1091   3
   6   5  11 63.0285 21.5940   6
   6  -5 -11 102.919 32.0991   3
  -6   5 -11 52.0264 18.8872   4
  -6   5 -11 86.4526 23.5706   3
  -6  -5  11 25.6624 17.9854   5
   6   5  13 237.995 40.1413   6
  -6  -5  13 343.593 53.7320   5
   6  -5 -13 321.777 59.3428   3
  -6   5 -13 260.333 41.1761   3
  -6   5 -13 289.406 41.9905   4
  -6   5 -15 36.3631 15.1851   4
  -6   5 -17 16.0925 13.1312   4
  -6  -6 -10 14957.7 1115.51   4
  -6  -6  -8 241.580 70.0429   4
   6   6  -8 339.366 59.9732   2
   6   6  -8 289.850 49.7760   6
  -6  -6  -6 724.972 82.3490   5
   6   6  -6 613.718 84.3054   2
  -6   6   6 531.665 69.7211   4
  -6  -6  -6 502.632 106.954   4
   6   6  -6 628.426 80.0861   6
   6  -6   6 626.789 78.2840   2
  -6  -6  -4 2095.99 188.164   5
   6   6  -4 1979.41 188.103   2
  -6   6   4 2150.33 184.408   4
  -6  -6  -4 2358.50 242.764   4
   6   6  -4 2208.29 196.474   6
   6  -6   4 2180.85 195.355   2
  -6  -6  -2 758.886 91.5641   5
   6   6  -2 619.938 86.1252   2
  -6   6   2 809.784 87.7546   4
   6   6  -2 755.266 95.0689   6
   6  -6   2 719.957 96.1650   2
  -6  -6   0 21097.9 1510.81   5
   6   6   0 19544.9 1507.26   2
  -6   6   0 20917.0 1506.32   4
   6   6   0 22877.2 1523.14   6
   6  -6   0 25999.6 1553.76   2
  -6   6  -2 722.553 83.0215   4
  -6  -6   2 676.068 85.0710   5
   6  -6  -2 891.219 118.954   2
  -6   6  -2 693.397 85.0460   3
   6   6   2 780.567 90.9543   2
  -6  -6   4 2233.93 194.509   5
   6   6   4 2173.42 197.233   2
  -6   6  -4 1879.11 182.976   4
   6   6   4 2427.60 200.266   6
   6  -6  -4 2664.33 249.441   2
  -6   6  -4 2359.17 192.879   3
   6   6   6 716.019 82.6782   6
  -6  -6   6 617.204 78.8381   5
  -6   6  -6 536.302 70.9226   4
   6  -6  -6 649.181 89.0813   3
  -6   6  -6 757.284 79.3190   3
   6   6   6 700.553 85.9779   2
   6  -6  -8 307.891 72.1502   2
  -6   6  -8 219.161 36.9538   4
  -6   6 -10 11136.2 786.077   4
  -6   6 -12 2001.51 163.536   4
   6   7   3 148.832 35.2938   2
  -7   0   0 7.38404 16.9833   5
   7   0   0 6.96080 21.4794   6
   7   0   0 7.21918 14.8512   2
  -7   0   0-5.87461 13.5117   4
  -7   0   0-12.7680 18.5729   1
  -7   0  -2-12.9464 23.0651   1
  -7   0   2 12.0522 21.4720   1
   7   0   2 15.1176 20.5708   6
   7   0   2 6.99717 14.3949   2
   7   0  -2 7.45151 17.1388   2
  -7   0   2-7.81121 21.2576   5
  -7   0  -2-5.90113 13.5731   4
   7   0  -2 8.67060 17.8373   3
  -7   0   2 5.86038 12.0564   4
  -7   0  -2-6.08524 13.9965   3
   7   0   4-8.11218 20.4393   6
   7   0   4 6.73225 13.8502   2
   7   0  -4-7.64733 17.5894   2
  -7   0   4 7.62732 15.6914   5
  -7   0  -4 6.31238 12.9865   5
   7   0  -4-9.33114 19.1963   3
  -7   0  -4-5.91687 12.1730   4
  -7   0   4-5.87214 10.4627   4
  -7   0  -4-5.52749 13.9274   3
   7   0   6 6.61726 13.6129   2
   7   0  -6 7.87750 21.4377   2
  -7   0   6-7.28561 12.9798   5
  -7   0  -6 6.15966 14.1672   5
  -7   0   6-5.91608 16.1000   4
  -7   0  -6 5.98097 10.6555   4
   7   0  -6-9.88727 20.3398   3
  -7   0  -6-5.05900 10.4073   3
  -7   0   8 5.98628 10.6650   4
   7   0  -8 10.1195 18.0285   3
  -7   0  -8-6.07986 12.5074   4
   7   0   8 6.51543 13.4034   2
   7   0  -8-8.23021 16.9310   2
   7   0  10-6.26536 14.4181   2
   7   0 -10-8.70416 21.9353   2
  -7   0  10-6.70224 11.9499   5
  -7   0  10-6.43481 13.2460   4
   7   0 -10-9.89957 17.6431   3
  -7   0 -10-6.11702 12.5927   4
   7   0  10-9.43467 21.7048   6
   7   0  12-12.0602 18.6233   2
   7   0 -12-8.92150 15.9128   2
  -7   0  12-20.4152 17.1626   5
   7   0  12 9.60315 19.7703   6
   7   0 -12-9.29563 16.5786   3
   7   0  14-8.87532 15.8128   6
   7   0  14 5.76941 15.7017   2
   7   0 -14-8.89944 18.3084   2
  -7   0  14 7.22201 16.6114   5
  -7   0  14 7.38274 15.1885   4
  -7   0 -14 6.20889 15.6443   4
   7   0 -14-9.19249 21.1433   3
   7   0  16-7.45382 13.2798   6
   7   0 -16 8.57187 15.2717   2
  -7   0  16-7.69586 17.7007   5
  -7   0 -16 6.37472 13.1143   4
   7   0 -16 9.27847 13.4972   3
   7   0  18-6.22607 12.8117   6
   7   0 -18-7.95681 16.3714   2
   7   0  18 5.37790 14.6385   2
  -7   0  18 8.15019 11.8595   5
  -7   0 -18 6.47086 13.3152   4
   7   0 -18 28.5535 21.8930   3
   7   0  20 5.16771 13.0201   6
   7   0 -20-9.50582 13.8276   3
   7   0 -20-7.15758 16.4623   2
   7   0 -22 6.31168 14.5231   2
   7   1 -21 367.681 74.3674   3
   7  -1  19 4022.09 326.686   6
   7   1 -19 4314.23 361.875   3
   7  -1  19 4446.82 334.417   2
   7   1 -19 4420.77 347.524   2
   7  -1  17 5127.76 405.440   6
  -7   1  17 5842.93 429.676   5
  -7  -1 -17 5956.56 426.173   4
  -7   1  17 5770.46 427.233   4
   7   1 -17 4529.51 419.898   3
   7  -1  17 5007.36 403.056   2
  -7   1  15 12376.1 824.157   5
  -7   1  15 12581.6 825.778   4
   7   1 -15 10509.5 823.293   3
   7  -1  15 11020.5 804.446   2
   7   1 -15 9528.34 816.073   2
  -7   1  13 767.738 91.6035   4
  -7  -1 -13 819.122 93.5478   4
   7  -1  13 671.879 93.3634   6
   7   1 -13 545.143 91.4079   3
   7   1 -13 601.784 94.0671   2
   7  -1  11 404.106 71.2346   6
   7   1 -11 305.968 64.5094   2
  -7   1  11 320.711 55.5401   5
  -7   1  11 264.302 51.9046   4
  -7  -1 -11 385.326 59.9307   4
   7  -1  11 346.326 56.3824   2
   7   1 -11 384.257 67.5098   3
  -7   1   9 5179.72 403.245   5
  -7  -1  -9 4740.58 397.142   5
  -7  -1  -9 5437.13 403.225   4
   7  -1   9 4667.30 397.843   2
   7   1  -9 5522.38 419.942   2
  -7   1   7 2447.04 216.812   5
  -7  -1  -7 2526.04 219.604   5
  -7   1   7 2118.19 210.703   4
  -7  -1  -7 2779.26 219.673   4
   7  -1   7 3245.80 274.381   6
   7   1  -7 2750.50 233.681   2
  -7   1   5 28354.9 2004.80   5
  -7  -1  -5 28987.5 2004.46   5
  -7   1   5 28970.3 1998.62   4
  -7  -1  -5 31415.0 2003.59   4
   7   1  -5 24941.5 1988.93   6
   7  -1   5 33017.3 2069.96   6
   7  -1   5 29656.8 2004.83   2
  -7  -1  -3 1061.08 116.744   5
  -7   1   3 940.704 107.226   4
  -7  -1  -3 961.796 109.711   4
   7   1  -3 1181.98 111.054   6
   7  -1   3 1198.16 119.750   2
   7   1  -3 1029.54 119.338   2
  -7  -1  -1 1270.64 154.350   5
  -7  -1  -1 1754.64 157.339   4
   7   1  -1 1650.38 148.723   6
   7   1  -1 1860.66 167.153   2
   7  -1   1 1645.79 159.274   2
   7   1   1 1543.32 147.597   6
  -7  -1   1 1712.45 165.997   5
  -7   1  -1 1731.52 157.949   5
  -7  -1   1 1740.66 157.436   4
  -7   1  -1 1666.08 154.789   4
   7  -1  -1 1363.48 164.479   3
   7   1   1 1691.87 162.950   2
   7  -1  -1 1655.32 160.321   2
  -7  -1   3 1062.55 116.772   4
  -7   1  -3 1241.27 120.734   4
  -7   1  -3 998.835 114.100   5
  -7  -1   3 1250.32 134.733   5
   7   1   3 1285.08 127.804   2
   7  -1  -3 1155.02 127.047   2
   7   1   5 28974.0 2108.28   6
[truncated: 21,524 more chars]
