# Supplementary material for: The varying temperature- and pressure-induced phase transition pathways in hybrid improper ferroelectric Sr3Sn2O7
Source: Acta Crystallogr B Struct Sci Cryst Eng Mater. 2025 Apr 14;81(Pt 3):318–24. doi: 10.1107/S2052520625002306 (PMC12147935; doi:10.1107/S2052520625002306)
Supplement: Supplementary file 1 [file b-81-00318-sup1.zip › SSO_HP_VT_CIFs/SSO_VT_CIFS/SrSnO_I19VT_14_410_3_a21am_if.cif]

data_srsno_i19vt_14_410_3_a21am_if

# start Validation Reply Form
_vrf_PLAT109_srsno_i19vt_14_410_3_a21am_if
;
PROBLEM: Twinning Matrix = Alternate Inversion Twinning .          ? Check 
RESPONSE: The present system stems from a cetrosymmetric, tetragonal 
aristotype. This can be modelled using a twin law given by 
(0 1 0 -1 0 0 0 0 1 4). The two-fold twin was subsequently chosen over 
the inversion twin law to explicitly depict the twinning present as viewed 
from the perspective of the relevant properties (i.e., hybrid improper 
ferroelectric polarisation).
;
_vrf_PLAT971_srsno_i19vt_14_410_3_a21am_if
;
PROBLEM: Check Calcd Resid. Dens.  0.67Ang From Sn1             5.74 eA-3  
RESPONSE: The sample is highly absorbing and contains a significant 
proportion of heavy elements. While efforts have been made to account
for this as best as possible, the diffractometer upon which the data 
were collected lacks a camera with which to obtain a true representation
of the crystal for a more explicit correction. The impact of this upon
the data is further compounded by the crystal existing as a highly 
anisotropic plate. Errors carried through from this in the intensities will 
increase the residual levels in the model. This is in addition to the typical
fourier rippling that is expected at heavy elements, and the impact of the
spherical contraction of the valence shell owed to the ionisation of these 
metals in this highly charge system. Since these residuals exist close to 
these heavy metal centres and the model (and symmetry) has been thoroughly 
evaluated (see the manuscript), these are believed to have no physical 
significance.
;
_vrf_PLAT097_srsno_i19vt_14_410_3_a21am_if
;
PROBLEM: Large Reported Max.  (Positive) Residual Density       6.06 eA-3  
RESPONSE: The sample is highly absorbing and contains a significant 
proportion of heavy elements. While efforts have been made to account
for this as best as possible, the diffractometer upon which the data 
were collected lacks a camera with which to obtain a true representation
of the crystal for a more explicit correction. The impact of this upon
the data is further compounded by the crystal existing as a highly 
anisotropic plate. Errors carried through from this in the intensities will 
increase the residual levels in the model. This is in addition to the typical
fourier rippling that is expected at heavy elements, and the impact of the
spherical contraction of the valence shell owed to the ionisation of these 
metals in this highly charge system. Since the residual exists close to 
a heavy metal centre and the model (and symmetry) has been thoroughly 
evaluated (see the manuscript), it is believed to have no physical 
significance.
;
_vrf_PLAT972_srsno_i19vt_14_410_3_a21am_if
;
PROBLEM: Check Calcd Resid. Dens.  0.32Ang From Sr2            -2.68 eA-3  
RESPONSE:  The sample is highly absorbing and contains a significant 
proportion of heavy elements. While efforts have been made to account
for this as best as possible, the diffractometer upon which the data 
were collected lacks a camera with which to obtain a true representation
of the crystal for a more explicit correction. The impact of this upon
the data is further compounded by the crystal existing as a highly 
anisotropic plate. Errors carried through from this in the intensities will 
increase the residual levels in the model. This is in addition to the typical
fourier rippling that is expected at heavy elements, and the impact of the
spherical contraction of the valence shell owed to the ionisation of these 
metals in this highly charge system. Since these residuals exist close to 
these heavy metal centres and the model (and symmetry) has been thoroughly 
evaluated (see the manuscript), these are believed to have no physical 
significance.
;
_vrf_PLAT974_srsno_i19vt_14_410_3_a21am_if
;
PROBLEM: Check Calcd Negative Resid. Density on       Sr1      -1.73 eA-3  
RESPONSE: ... The sample is highly absorbing and contains a significant 
proportion of heavy elements. While efforts have been made to account
for this as best as possible, the diffractometer upon which the data 
were collected lacks a camera with which to obtain a true representation
of the crystal for a more explicit correction. The impact of this upon
the data is further compounded by the crystal existing as a highly 
anisotropic plate. Errors carried through from this in the intensities will 
increase the residual levels in the model. This is in addition to the typical
fourier rippling that is expected at heavy elements, and the impact of the
spherical contraction of the valence shell owed to the ionisation of these 
metals in this highly charge system. Since these residuals exist close to 
these heavy metal centres and the model (and symmetry) has been thoroughly 
evaluated (see the manuscript), these are believed to have no physical 
significance.
;
_vrf_PLAT975_srsno_i19vt_14_410_3_a21am_if
;
PROBLEM: Check Calcd Resid. Dens.  0.68Ang From O3      .       1.99 eA-3  
RESPONSE:  The sample is highly absorbing and contains a significant 
proportion of heavy elements. While efforts have been made to account
for this as best as possible, the diffractometer upon which the data 
were collected lacks a camera with which to obtain a true representation
of the crystal for a more explicit correction. The impact of this upon
the data is further compounded by the crystal existing as a highly 
anisotropic plate. Errors carried through from this in the intensities will 
increase the residual levels in the model. This is in addition to the typical
fourier rippling that is expected at heavy elements, and the impact of the
spherical contraction of the valence shell owed to the ionisation of these 
metals in this highly charge system. Since these residuals exist close to 
these heavy metal centres and the model (and symmetry) has been thoroughly 
evaluated (see the manuscript), these are believed to have no physical 
significance.
;
# end Validation Reply Form

_audit_creation_date               2025-01-09
_audit_creation_method
;
Olex2 1.5-ac7-013
(compiled 2025.01.02 svn.rf662f148 for Rigaku Oxford Diffraction, GUI svn.r7109)
;
_shelx_SHELXL_version_number       '2019/3'
_audit_contact_author_address      
;
Dept. of Chemistry, University of Warwick, Gibbet Hill Road, Coventry, CV4 7AL
;
_audit_contact_author_email        ?
_audit_contact_author_name         'Evie Ladbrook'
_audit_contact_author_phone        ?
_publ_contact_author_id_orcid      ?
_publ_section_references
;
Dolomanov, O.V., Bourhis, L.J., Gildea, R.J, Howard, J.A.K. & Puschmann, H.
 (2009), J. Appl. Cryst. 42, 339-341.

Sheldrick, G.M. (2015). Acta Cryst. A71, 3-8.

Sheldrick, G.M. (2015). Acta Cryst. C71, 3-8.
;
_chemical_name_common              ?
_chemical_name_systematic          ?
_chemical_formula_moiety           'O7 Sn2 Sr3'
_chemical_formula_sum              'O7 Sn2 Sr3'
_chemical_formula_weight           612.24
_chemical_absolute_configuration   ?
_chemical_melting_point            ?
_chemical_oxdiff_formula           'Sr3 Sn2 O7'
loop_
  _atom_type_symbol
  _atom_type_description
  _atom_type_scat_dispersion_real
  _atom_type_scat_dispersion_imag
  _atom_type_scat_source
 'O' 'O' 0.0101 0.0057 'International Tables Vol C Tables 4.2.6.8 and 6.1.1.4'
 'Sr' 'Sr' -1.1610 3.0594
 'International Tables Vol C Tables 4.2.6.8 and 6.1.1.4'
 'Sn' 'Sn' -0.6810 1.3529
 'International Tables Vol C Tables 4.2.6.8 and 6.1.1.4'

_shelx_space_group_comment
;
The symmetry employed for this shelxl refinement is uniquely defined
by the following loop, which should always be used as a source of
symmetry information in preference to the above space-group names.
They are only intended as comments.
;
_space_group_crystal_system        'orthorhombic'
_space_group_IT_number             36
_space_group_name_H-M_alt          'A 21 a m'
_space_group_name_Hall             'A -2 2a'
loop_
  _space_group_symop_operation_xyz
 'x, y, z'
 'x+1/2, -y, -z'
 'x, y, -z'
 'x+1/2, -y, z'
 'x, y+1/2, z+1/2'
 'x+1/2, -y+1/2, -z+1/2'
 'x, y+1/2, -z+1/2'
 'x+1/2, -y+1/2, z+1/2'

_cell_length_a                     5.6995(3)
_cell_length_b                     5.7218(3)
_cell_length_c                     20.6881(10)
_cell_angle_alpha                  90
_cell_angle_beta                   90
_cell_angle_gamma                  90
_cell_volume                       674.67(6)
_cell_formula_units_Z              4
_cell_measurement_reflns_used      1214
_cell_measurement_temperature      410
_cell_measurement_theta_max        33.7000
_cell_measurement_theta_min        1.8930
_shelx_estimated_absorpt_T_max     0.675
_shelx_estimated_absorpt_T_min     0.330
_exptl_absorpt_coefficient_mu      28.447
_exptl_absorpt_correction_T_max    0.01079
_exptl_absorpt_correction_T_min    0.00082
_exptl_absorpt_correction_type     sphere
_exptl_absorpt_process_details
;
CrysAlisPro 1.171.43.91a (Rigaku Oxford Diffraction, 2023)
Spherical absorption correction
using equivalent radius and absorption coefficient.
Empirical absorption correction using spherical harmonics,
implemented in SCALE3 ABSPACK scaling algorithm.
;
_exptl_absorpt_special_details     ?
_exptl_crystal_colour              'clear colourless'
_exptl_crystal_colour_lustre       clear
_exptl_crystal_colour_primary      colourless
_exptl_crystal_density_diffrn      6.028
_exptl_crystal_density_meas        ?
_exptl_crystal_density_method      ?
_exptl_crystal_description         plate
_exptl_crystal_F_000               1080
_exptl_crystal_size_max            0.05
_exptl_crystal_size_mid            0.05
_exptl_crystal_size_min            0.015
_exptl_crystal_size_rad            0.400
_exptl_transmission_factor_max     ?
_exptl_transmission_factor_min     ?
_diffrn_reflns_av_R_equivalents    0.0745
_diffrn_reflns_av_unetI/netI       0.0387
_diffrn_reflns_Laue_measured_fraction_full  0.994
_diffrn_reflns_Laue_measured_fraction_max  0.970
_diffrn_reflns_limit_h_max         8
_diffrn_reflns_limit_h_min         -9
_diffrn_reflns_limit_k_max         8
_diffrn_reflns_limit_k_min         -9
_diffrn_reflns_limit_l_max         32
_diffrn_reflns_limit_l_min         -33
_diffrn_reflns_number              11829
_diffrn_reflns_point_group_measured_fraction_full  0.994
_diffrn_reflns_point_group_measured_fraction_max  0.940
_diffrn_reflns_theta_full          24.415
_diffrn_reflns_theta_max           34.032
_diffrn_reflns_theta_min           1.908
_diffrn_ambient_temperature        410
_diffrn_detector                   'Hybrid Pixel Array Detector'
_diffrn_detector_area_resol_mean   5.8140
_diffrn_measured_fraction_theta_full  0.994
_diffrn_measured_fraction_theta_max  0.970
_diffrn_measurement_details
;
List of Runs (angles in degrees, time in seconds):

  # Type    Start    End  Width  t~exp~   \w     \q     \k     \f   Frames
--------------------------------------------------------------------------
  1  \f      0.00 360.00   0.20    0.20   0.00   0.00   0.00    --  1800
  2  \w   -150.00  20.00   0.20    0.20    --   25.00   0.00 288.00  850
  3  \w   -150.00  20.00   0.20    0.20    --   25.00   0.00 216.00  850
  4  \w   -150.00  20.00   0.20    0.20    --   25.00   0.00 144.00  850
  5  \w   -150.00  20.00   0.20    0.20    --   25.00   0.00  72.00  850
  6  \w   -150.00  20.00   0.20    0.20    --   25.00   0.00   0.00  850
;
_diffrn_measurement_device         'abstract diffractometer'
_diffrn_measurement_device_type   
 'dectris-CrysAlisPro-abstract goniometer imported dectris images'
_diffrn_measurement_method         '\w and \f scans'
_diffrn_orient_matrix_type        
 'CrysAlisPro convention (1999,Acta A55,543-557)'
_diffrn_orient_matrix_UB_11        0.0003323973
_diffrn_orient_matrix_UB_12        0.0082915241
_diffrn_orient_matrix_UB_13        -0.0332259036
_diffrn_orient_matrix_UB_21        -0.1203943554
_diffrn_orient_matrix_UB_22        0.0106451805
_diffrn_orient_matrix_UB_23        0.0001166926
_diffrn_orient_matrix_UB_31        0.0107103763
_diffrn_orient_matrix_UB_32        0.1196186806
_diffrn_orient_matrix_UB_33        0.0022937778
_diffrn_radiation_monochromator    synchrotron
_diffrn_radiation_probe            x-ray
_diffrn_radiation_type             synchrotron
_diffrn_radiation_wavelength       0.6889
_diffrn_source                     synchrotron
_reflns_Friedel_coverage           0.784
_reflns_Friedel_fraction_full      0.993
_reflns_Friedel_fraction_max       0.903
_reflns_number_gt                  1210
_reflns_number_total               1461
_reflns_special_details
;
 Reflections were merged by SHELXL according to the crystal
 class for the calculation of statistics and refinement.
 
 _reflns_Friedel_fraction is defined as the number of unique
 Friedel pairs measured divided by the number that would be
 possible theoretically, ignoring centric projections and
 systematic absences. Completness statistics refer to single and
 composite reflections containing twin component 1 only.
;
_reflns_threshold_expression       'I > 2\s(I)'
_computing_cell_refinement         'CrysAlisPro 1.171.43.91a (Rigaku OD, 2023)'
_computing_data_collection        
 'CrysAlisPro 1.171.43.91a (Rigaku OD, 2023) (IMPORT)'
_computing_data_reduction          'CrysAlisPro 1.171.43.91a (Rigaku OD, 2023)'
_computing_molecular_graphics      'Olex2 1.5-ac7-013 (Dolomanov et al., 2009)'
_computing_publication_material    'Olex2 1.5-ac7-013 (Dolomanov et al., 2009)'
_computing_structure_refinement    'SHELXL 2019/3 (Sheldrick, 2015)'
_computing_structure_solution      'SHELXT  (Sheldrick, 2015)'
_refine_diff_density_max           6.059
_refine_diff_density_min           -2.658
_refine_diff_density_rms           1.036
_refine_ls_abs_structure_details
;
 Flack x determined using 468 quotients [(I+)-(I-)]/[(I+)+(I-)]
 (Parsons, Flack and Wagner, Acta Cryst. B69 (2013) 249-259).
;
_refine_ls_abs_structure_Flack     -0.014(13)
_refine_ls_extinction_coef         .
_refine_ls_extinction_method       none
_refine_ls_goodness_of_fit_ref     1.054
_refine_ls_hydrogen_treatment      undef
_refine_ls_matrix_type             full
_refine_ls_number_parameters       59
_refine_ls_number_reflns           1461
_refine_ls_number_restraints       13
_refine_ls_R_factor_all            0.0797
_refine_ls_R_factor_gt             0.0772
_refine_ls_restrained_S_all        1.068
_refine_ls_shift/su_max            0.000
_refine_ls_shift/su_mean           0.000
_refine_ls_structure_factor_coef   Fsqd
_refine_ls_weighting_details      
 'w=1/[\s^2^(Fo^2^)+(0.1722P)^2^] where P=(Fo^2^+2Fc^2^)/3'
_refine_ls_weighting_scheme        calc
_refine_ls_wR_factor_gt            0.2093
_refine_ls_wR_factor_ref           0.2219
_refine_special_details
;
 Refined as a 2-component twin.
SIMU restraint necessary to maintain sensible displacement parameters as 
sample approaches phase transition. 
;
_olex2_refinement_description
;
1. Twinned data refinement
 Scales: 0.51(3)
 0.49(3)
2. Uiso/Uaniso restraints and constraints
O4 \\sim O3 \\sim O2 \\sim O1: within 3A with sigma of 0.002 and sigma for
terminal atoms of 0.004 within 3A
;
_atom_sites_solution_hydrogens     .
_atom_sites_solution_primary       isomorph
_atom_sites_solution_secondary     difmap
loop_
  _atom_site_label
  _atom_site_type_symbol
  _atom_site_fract_x
  _atom_site_fract_y
  _atom_site_fract_z
  _atom_site_U_iso_or_equiv
  _atom_site_adp_type
  _atom_site_occupancy
  _atom_site_site_symmetry_order
  _atom_site_calc_flag
  _atom_site_refinement_flags_posn
  _atom_site_refinement_flags_adp
  _atom_site_refinement_flags_occupancy
  _atom_site_disorder_assembly
  _atom_site_disorder_group
 Sn1 Sn 0.8771(5) 0.24977(4) 0.09825(4) 0.0236(4) Uani 1 1 d . . . . .
 Sr1 Sr 0.3763(10) 0.24804(9) 0.000000 0.0291(5) Uani 1 2 d S T P . .
 Sr2 Sr 0.37784(2) 0.25674(9) 0.18712(8) 0.0304(4) Uani 1 1 d . . . . .
 O1 O 0.861(3) 0.2053(13) 0.000000 0.0418(12) Uani 1 2 d S TU P . .
 O2 O 0.877(3) 0.2849(9) 0.1955(4) 0.0416(11) Uani 1 1 d . U . . .
 O3 O 0.639(4) -0.017(2) 0.1041(2) 0.0454(12) Uani 1 1 d . U . . .
 O4 O 0.131(4) 0.489(2) 0.0897(2) 0.0468(14) Uani 1 1 d . . . . .

loop_
  _atom_site_aniso_label
  _atom_site_aniso_U_11
  _atom_site_aniso_U_22
  _atom_site_aniso_U_33
  _atom_site_aniso_U_23
  _atom_site_aniso_U_13
  _atom_site_aniso_U_12
 Sn1 0.0232(5) 0.0234(5) 0.0242(5) 0.00004(6) 0.0017(7) 0.00019(17)
 Sr1 0.0293(7) 0.0294(6) 0.0285(9) 0.000 0.000 0.0000(5)
 Sr2 0.0341(6) 0.0306(5) 0.0266(6) -0.00050(11) 0.0018(13) -0.0019(5)
 O1 0.054(3) 0.039(2) 0.033(2) 0.000 0.000 -0.016(3)
 O2 0.051(2) 0.0401(18) 0.0338(18) 0.000(2) -0.003(3) -0.014(3)
 O3 0.053(2) 0.042(2) 0.0413(16) 0.0012(18) -0.001(2) -0.021(2)
 O4 0.052(3) 0.046(3) 0.0422(19) -0.007(4) 0.010(5) -0.024(2)

_geom_special_details
;
 All esds (except the esd in the dihedral angle between two l.s. planes)
 are estimated using the full covariance matrix.  The cell esds are taken
 into account individually in the estimation of esds in distances, angles
 and torsion angles; correlations between esds in cell parameters are only
 used when they are defined by crystal symmetry.  An approximate (isotropic)
 treatment of cell esds is used for estimating esds involving l.s. planes.
;
loop_
  _geom_bond_atom_site_label_1
  _geom_bond_atom_site_label_2
  _geom_bond_distance
  _geom_bond_site_symmetry_2
  _geom_bond_publ_flag
 Sn1 Sr1 3.497(5) 1_655 ?
 Sn1 Sr1 3.4993(7) 2 ?
 Sn1 Sr2 3.388(2) . ?
 Sn1 Sr2 3.4321(9) 4 ?
 Sn1 Sr2 3.395(2) 1_655 ?
 Sn1 Sr2 3.3694(9) 4_565 ?
 Sn1 O1 2.0506(13) . ?
 Sn1 O2 2.022(8) . ?
 Sn1 O3 2.045(15) . ?
 Sn1 O3 2.006(16) 4 ?
 Sn1 O4 2.059(16) 4_565 ?
 Sn1 O4 1.999(16) 1_655 ?
 Sr1 O1 2.773(19) . ?
 Sr1 O1 3.129(7) 2_465 ?
 Sr1 O1 2.595(8) 2_455 ?
 Sr1 O1 2.947(18) 1_455 ?
 Sr1 O3 2.866(12) 4_455 ?
 Sr1 O3 2.866(12) 2_455 ?
 Sr1 O3 3.030(13) . ?
 Sr1 O3 3.030(13) 3 ?
 Sr1 O4 2.797(14) 2_565 ?
 Sr1 O4 2.700(13) 3 ?
 Sr1 O4 2.700(13) . ?
 Sr1 O4 2.797(14) 4_565 ?
 Sr2 O2 2.440(9) 6_455 ?
 Sr2 O2 2.852(16) . ?
 Sr2 O2 2.867(17) 1_455 ?
 Sr2 O2 2.628(5) 4_465 ?
 Sr2 O2 3.104(5) 4_455 ?
 Sr2 O3 2.585(14) 4_455 ?
 Sr2 O3 2.760(14) . ?
 Sr2 O4 2.876(13) 4_565 ?
 Sr2 O4 2.793(14) . ?

loop_
  _geom_angle_atom_site_label_1
  _geom_angle_atom_site_label_2
  _geom_angle_atom_site_label_3
  _geom_angle
  _geom_angle_site_symmetry_1
  _geom_angle_site_symmetry_3
  _geom_angle_publ_flag
 Sr1 Sn1 Sr1 70.19(6) 1_655 2 ?
 Sr2 Sn1 Sr1 177.28(7) . 1_655 ?
 Sr2 Sn1 Sr1 108.57(6) 4_565 1_655 ?
 Sr2 Sn1 Sr1 177.55(3) 4_565 2 ?
 Sr2 Sn1 Sr1 108.89(9) . 2 ?
 Sr2 Sn1 Sr1 108.97(9) 1_655 2 ?
 Sr2 Sn1 Sr1 68.33(7) 1_655 1_655 ?
 Sr2 Sn1 Sr1 107.94(5) 4 1_655 ?
 Sr2 Sn1 Sr1 67.90(2) 4 2 ?
 Sr2 Sn1 Sr2 72.25(3) 4_565 . ?
 Sr2 Sn1 Sr2 73.67(4) 1_655 4 ?
 Sr2 Sn1 Sr2 114.33(4) . 1_655 ?
 Sr2 Sn1 Sr2 73.76(3) . 4 ?
 Sr2 Sn1 Sr2 72.16(4) 4_565 1_655 ?
 Sr2 Sn1 Sr2 114.54(4) 4_565 4 ?
 O1 Sn1 Sr1 47.4(2) . 2 ?
 O1 Sn1 Sr1 57.3(5) . 1_655 ?
 O1 Sn1 Sr2 130.2(2) . 4_565 ?
 O1 Sn1 Sr2 115.2(2) . 4 ?
 O1 Sn1 Sr2 125.1(5) . 1_655 ?
 O1 Sn1 Sr2 120.1(5) . . ?
 O1 Sn1 O4 88.5(4) . 4_565 ?
 O2 Sn1 Sr1 125.4(5) . 1_655 ?
 O2 Sn1 Sr1 131.22(15) . 2 ?
 O2 Sn1 Sr2 63.32(15) . 4 ?
 O2 Sn1 Sr2 51.22(15) . 4_565 ?
 O2 Sn1 Sr2 57.4(5) . 1_655 ?
 O2 Sn1 Sr2 57.2(5) . . ?
 O2 Sn1 O1 177.0(7) . . ?
 O2 Sn1 O3 90.8(3) . . ?
 O2 Sn1 O4 90.7(4) . 4_565 ?
 O3 Sn1 Sr1 124.9(4) . 1_655 ?
 O3 Sn1 Sr1 55.0(3) . 2 ?
 O3 Sn1 Sr1 59.7(3) 4 2 ?
 O3 Sn1 Sr1 55.1(4) 4 1_655 ?
 O3 Sn1 Sr2 53.5(4) 4 4 ?
 O3 Sn1 Sr2 49.4(4) 4 1_655 ?
 O3 Sn1 Sr2 54.5(4) . . ?
 O3 Sn1 Sr2 121.5(4) 4 4_565 ?
 O3 Sn1 Sr2 48.6(4) . 4 ?
 O3 Sn1 Sr2 122.3(4) . 1_655 ?
 O3 Sn1 Sr2 126.9(4) 4 . ?
 O3 Sn1 Sr2 126.4(3) . 4_565 ?
 O3 Sn1 O1 90.6(4) 4 . ?
 O3 Sn1 O1 86.4(3) . . ?
 O3 Sn1 O2 90.4(4) 4 . ?
 O3 Sn1 O3 89.69(5) 4 . ?
 O3 Sn1 O4 174.6(9) 4 4_565 ?
 O3 Sn1 O4 95.5(10) . 4_565 ?
 O4 Sn1 Sr1 120.4(3) 1_655 2 ?
 O4 Sn1 Sr1 122.8(4) 4_565 2 ?
 O4 Sn1 Sr1 120.4(3) 4_565 1_655 ?
 O4 Sn1 Sr1 50.3(4) 1_655 1_655 ?
 O4 Sn1 Sr2 57.8(4) 4_565 . ?
 O4 Sn1 Sr2 131.4(4) 4_565 4 ?
 O4 Sn1 Sr2 130.4(4) 1_655 . ?
 O4 Sn1 Sr2 58.3(4) 1_655 4_565 ?
 O4 Sn1 Sr2 55.3(4) 1_655 1_655 ?
 O4 Sn1 Sr2 127.6(4) 4_565 1_655 ?
 O4 Sn1 Sr2 128.6(4) 1_655 4 ?
 O4 Sn1 Sr2 55.8(4) 4_565 4_565 ?
 O4 Sn1 O1 91.7(4) 1_655 . ?
 O4 Sn1 O2 91.2(4) 1_655 . ?
 O4 Sn1 O3 174.7(9) 1_655 . ?
 O4 Sn1 O3 85.4(10) 1_655 4 ?
 O4 Sn1 O4 89.34(4) 1_655 4_565 ?
 O1 Sr1 O1 176.5(7) 2_455 2_465 ?
 O1 Sr1 O1 83.3(4) 2_455 1_455 ?
 O1 Sr1 O1 93.2(4) 1_455 2_465 ?
 O1 Sr1 O1 86.9(4) 2_455 . ?
 O1 Sr1 O1 170.2(3) . 1_455 ?
 O1 Sr1 O1 96.7(4) . 2_465 ?
 O1 Sr1 O3 61.5(3) 2_455 2_455 ?
 O1 Sr1 O3 116.8(3) 1_455 . ?
 O1 Sr1 O3 115.4(3) . 2_455 ?
 O1 Sr1 O3 57.5(3) . . ?
 O1 Sr1 O3 115.4(3) . 4_455 ?
 O1 Sr1 O3 61.1(3) 2_455 3 ?
 O1 Sr1 O3 61.1(3) 2_455 . ?
 O1 Sr1 O3 116.8(3) 1_455 3 ?
 O1 Sr1 O3 57.5(3) . 3 ?
 O1 Sr1 O3 61.5(3) 2_455 4_455 ?
 O1 Sr1 O4 119.5(4) 2_455 . ?
 O1 Sr1 O4 119.5(4) 2_455 3 ?
 O1 Sr1 O4 123.8(4) 2_455 4_565 ?
 O1 Sr1 O4 62.0(4) . 4_565 ?
 O1 Sr1 O4 123.8(4) 2_455 2_565 ?
 O1 Sr1 O4 62.0(4) . 2_565 ?
 O3 Sr1 O1 59.5(3) 2_455 1_455 ?
 O3 Sr1 O1 120.9(3) 3 2_465 ?
 O3 Sr1 O1 120.9(3) . 2_465 ?
 O3 Sr1 O1 59.5(3) 4_455 1_455 ?
 O3 Sr1 O1 116.6(3) 2_455 2_465 ?
 O3 Sr1 O1 116.6(3) 4_455 2_465 ?
 O3 Sr1 O3 90.6(5) 3 . ?
 O3 Sr1 O3 57.86(8) 4_455 . ?
 O3 Sr1 O3 122.45(8) 2_455 . ?
 O3 Sr1 O3 122.45(8) 4_455 3 ?
 O3 Sr1 O3 57.86(8) 2_455 3 ?
 O3 Sr1 O3 97.4(5) 2_455 4_455 ?
 O4 Sr1 O1 124.1(4) 3 . ?
 O4 Sr1 O1 61.7(4) 3 1_455 ?
 O4 Sr1 O1 58.4(3) 2_565 2_465 ?
 O4 Sr1 O1 124.1(4) . . ?
 O4 Sr1 O1 61.7(4) . 1_455 ?
 O4 Sr1 O1 58.4(3) 3 2_465 ?
 O4 Sr1 O1 58.4(3) . 2_465 ?
 O4 Sr1 O1 124.2(3) 4_565 1_455 ?
 O4 Sr1 O1 124.2(3) 2_565 1_455 ?
 O4 Sr1 O1 58.4(3) 4_565 2_465 ?
 O4 Sr1 O3 119.0(6) 2_565 . ?
 O4 Sr1 O3 120.5(7) 3 4_455 ?
 O4 Sr1 O3 91.28(15) 3 3 ?
 O4 Sr1 O3 62.7(4) 2_565 3 ?
 O4 Sr1 O3 120.5(7) . 2_455 ?
 O4 Sr1 O3 178.0(6) . 3 ?
 O4 Sr1 O3 58.3(5) . 4_455 ?
 O4 Sr1 O3 172.7(5) 4_565 2_455 ?
 O4 Sr1 O3 89.71(15) 4_565 4_455 ?
 O4 Sr1 O3 119.0(6) 4_565 3 ?
 O4 Sr1 O3 62.7(4) 4_565 . ?
 O4 Sr1 O3 91.27(15) . . ?
 O4 Sr1 O3 58.3(5) 3 2_455 ?
 O4 Sr1 O3 178.0(6) 3 . ?
 O4 Sr1 O3 89.71(15) 2_565 2_455 ?
 O4 Sr1 O3 172.7(5) 2_565 4_455 ?
 O4 Sr1 O4 62.50(8) 3 2_565 ?
 O4 Sr1 O4 83.1(5) 4_565 2_565 ?
 O4 Sr1 O4 116.74(9) . 2_565 ?
 O4 Sr1 O4 62.50(8) . 4_565 ?
 O4 Sr1 O4 116.74(9) 3 4_565 ?
 O4 Sr1 O4 86.8(6) 3 . ?
 Sn1 Sr2 Sn1 73.34(4) 4_465 1_455 ?
 Sn1 Sr2 Sn1 114.33(4) . 1_455 ?
 Sn1 Sr2 Sn1 73.43(3) 4_465 . ?
 O2 Sr2 Sn1 36.86(18) 4_465 4_465 ?
 O2 Sr2 Sn1 128.68(12) 6_455 4_465 ?
 O2 Sr2 Sn1 150.62(18) . 1_455 ?
 O2 Sr2 Sn1 89.26(15) . 4_465 ?
 O2 Sr2 Sn1 36.46(16) 1_455 1_455 ?
 O2 Sr2 Sn1 150.52(18) 1_455 . ?
 O2 Sr2 Sn1 91.0(3) 4_455 1_455 ?
 O2 Sr2 Sn1 92.9(3) 4_465 . ?
 O2 Sr2 Sn1 89.12(14) 1_455 4_465 ?
 O2 Sr2 Sn1 122.4(4) 6_455 1_455 ?
 O2 Sr2 Sn1 92.6(3) 4_465 1_455 ?
 O2 Sr2 Sn1 122.8(4) 6_455 . ?
 O2 Sr2 Sn1 91.2(3) 4_455 . ?
 O2 Sr2 Sn1 36.56(17) . . ?
 O2 Sr2 Sn1 150.14(16) 4_455 4_465 ?
 O2 Sr2 O2 92.9(3) 1_455 4_455 ?
 O2 Sr2 O2 86.7(4) 6_455 1_455 ?
 O2 Sr2 O2 86.7(3) 4_465 . ?
 O2 Sr2 O2 86.4(4) 4_465 1_455 ?
 O2 Sr2 O2 170.5(3) . 1_455 ?
 O2 Sr2 O2 81.18(19) 6_455 4_455 ?
 O2 Sr2 O2 87.0(4) 6_455 . ?
 O2 Sr2 O2 173.0(3) 4_465 4_455 ?
 O2 Sr2 O2 91.8(2) 6_455 4_465 ?
 O2 Sr2 O2 93.2(4) . 4_455 ?
 O2 Sr2 O3 127.4(4) 6_455 4_455 ?
 O2 Sr2 O3 127.5(4) 4_465 . ?
 O2 Sr2 O3 124.4(4) 6_455 . ?
 O2 Sr2 O4 139.8(4) 6_455 . ?
 O2 Sr2 O4 64.7(3) 4_465 . ?
 O2 Sr2 O4 60.9(4) . 4_565 ?
 O2 Sr2 O4 138.5(5) 6_455 4_565 ?
 O2 Sr2 O4 62.7(4) 4_465 4_565 ?
 O2 Sr2 O4 120.9(4) 1_455 4_565 ?
 O3 Sr2 Sn1 97.9(2) . 4_465 ?
 O3 Sr2 Sn1 94.3(4) 4_455 . ?
 O3 Sr2 Sn1 94.7(2) 4_455 4_465 ?
 O3 Sr2 Sn1 96.3(3) . 1_455 ?
 O3 Sr2 Sn1 37.1(3) . . ?
 O3 Sr2 Sn1 36.1(4) 4_455 1_455 ?
 O3 Sr2 O2 124.9(4) 4_455 4_465 ?
 O3 Sr2 O2 63.0(4) 4_455 1_455 ?
 O3 Sr2 O2 127.4(4) . 1_455 ?
 O3 Sr2 O2 60.4(3) 4_455 4_455 ?
 O3 Sr2 O2 58.0(3) . 4_455 ?
 O3 Sr2 O2 62.1(4) . . ?
 O3 Sr2 O2 126.5(4) 4_455 . ?
 O3 Sr2 O3 64.51(9) 4_455 . ?
 O3 Sr2 O4 93.88(16) 4_455 4_565 ?
 O3 Sr2 O4 60.5(5) 4_455 . ?
 O3 Sr2 O4 65.2(5) . 4_565 ?
 O3 Sr2 O4 95.28(16) . . ?
 O4 Sr2 Sn1 37.6(3) . 4_465 ?
 O4 Sr2 Sn1 92.1(3) . . ?
 O4 Sr2 Sn1 37.3(3) 4_565 . ?
 O4 Sr2 Sn1 92.8(3) 4_565 1_455 ?
 O4 Sr2 Sn1 36.3(3) 4_565 4_465 ?
 O4 Sr2 Sn1 36.1(3) . 1_455 ?
 O4 Sr2 O2 120.9(4) . 4_455 ?
 O4 Sr2 O2 61.0(4) . 1_455 ?
 O4 Sr2 O2 123.1(4) 4_565 4_455 ?
 O4 Sr2 O2 121.2(4) . . ?
 O4 Sr2 O4 60.41(8) . 4_565 ?
 Sn1 O1 Sn1 164.9(4) 3 . ?
 Sn1 O1 Sr1 97.0(2) 3 2 ?
 Sn1 O1 Sr1 97.0(2) . 2 ?
 Sn1 O1 Sr1 82.8(2) . 2_565 ?
 Sn1 O1 Sr1 91.9(5) . . ?
 Sn1 O1 Sr1 86.9(5) . 1_655 ?
 Sn1 O1 Sr1 82.8(2) 3 2_565 ?
 Sn1 O1 Sr1 91.9(5) 3 . ?
 Sn1 O1 Sr1 86.9(5) 3 1_655 ?
 Sr1 O1 Sr1 83.6(3) 1_655 2_565 ?
 Sr1 O1 Sr1 97.0(4) 2 . ?
 Sr1 O1 Sr1 86.5(4) . 2_565 ?
 Sr1 O1 Sr1 176.5(7) 2 2_565 ?
 Sr1 O1 Sr1 92.8(5) 2 1_655 ?
 Sr1 O1 Sr1 170.2(3) . 1_655 ?
 Sn1 O2 Sr2 91.9(3) . 4_565 ?
 Sn1 O2 Sr2 86.3(5) . . ?
 Sn1 O2 Sr2 86.1(5) . 1_655 ?
 Sn1 O2 Sr2 81.08(17) . 4 ?
 Sn1 O2 Sr2 168.7(3) . 6 ?
 Sr2 O2 Sr2 93.2(4) 4_565 . ?
 Sr2 O2 Sr2 86.5(3) 1_655 4 ?
 Sr2 O2 Sr2 170.5(3) . 1_655 ?
 Sr2 O2 Sr2 93.0(4) 6 1_655 ?
 Sr2 O2 Sr2 86.7(3) . 4 ?
 Sr2 O2 Sr2 99.4(2) 6 4_565 ?
 Sr2 O2 Sr2 92.8(4) 4_565 1_655 ?
 Sr2 O2 Sr2 93.3(4) 6 . ?
 Sr2 O2 Sr2 87.6(2) 6 4 ?
 Sr2 O2 Sr2 173.0(3) 4_565 4 ?
 Sn1 O3 Sn1 170.4(7) 4_455 . ?
 Sn1 O3 Sr1 85.5(5) 4_455 . ?
 Sn1 O3 Sr1 89.3(5) . 2 ?
 Sn1 O3 Sr1 89.9(3) 4_455 2 ?
 Sn1 O3 Sr1 85.0(3) . . ?
 Sn1 O3 Sr2 94.6(4) 4_455 4 ?
 Sn1 O3 Sr2 95.0(6) . 4 ?
 Sn1 O3 Sr2 90.7(6) 4_455 . ?
 Sn1 O3 Sr2 88.4(4) . . ?
 Sr1 O3 Sr1 85.97(13) 2 . ?
 Sr2 O3 Sr1 83.8(5) . . ?
 Sr2 O3 Sr1 90.3(5) 4 2 ?
 Sr2 O3 Sr1 176.3(5) 4 . ?
 Sr2 O3 Sr1 169.6(5) . 2 ?
 Sr2 O3 Sr2 99.90(17) 4 . ?
 Sn1 O4 Sn1 169.4(4) 1_455 4_465 ?
 Sn1 O4 Sr1 94.4(6) 4_465 . ?
 Sn1 O4 Sr1 92.9(6) 1_455 2_465 ?
 Sn1 O4 Sr1 95.0(4) 1_455 . ?
 Sn1 O4 Sr1 91.1(4) 4_465 2_465 ?
 Sn1 O4 Sr2 85.0(4) 4_465 4_465 ?
 Sn1 O4 Sr2 85.4(5) 1_455 4_465 ?
 Sn1 O4 Sr2 86.6(5) 4_465 . ?
 Sn1 O4 Sr2 88.6(4) 1_455 . ?
 Sr1 O4 Sr1 95.02(15) . 2_465 ?
 Sr1 O4 Sr2 86.0(5) 2_465 4_465 ?
 Sr1 O4 Sr2 89.6(5) . . ?
 Sr1 O4 Sr2 178.8(7) . 4_465 ?
 Sr2 O4 Sr1 174.9(5) . 2_465 ?
 Sr2 O4 Sr2 89.28(14) . 4_465 ?

_shelx_res_file
;
TITL SrSnO_I19VT_14_410_3_a21am_if in A2(1)am
    srsno_i19vt_14_410_3_a21am_if.res
    created by SHELXL-2019/3 at 17:03:34 on 09-Jan-2025
REM A2(1)am (#36 with fixed user cell
CELL 0.6889 5.699487 5.721837 20.688131 90 90 90
ZERR 4 0.000259 0.000312 0.001012 0 0 0
LATT -5
SYMM 0.5+X,-Y,-Z
SYMM +X,+Y,-Z
SYMM 0.5+X,-Y,+Z
SFAC O Sr Sn
DISP O 0.0101 0.0057 30.1044
DISP Sn -0.681 1.3529 5641.0613
DISP Sr -1.161 3.0594 12162.7002
UNIT 28 12 8
SIMU 0.002 0.004 3 O4 O3 O2 O1

L.S. 10
PLAN  5
SIZE 0.05 0.05 0.015
TEMP 136.85
CONF
LIST 4
MORE -1
fmap 2
acta
TWIN -1 0 0 0 -1 0 0 0 1 2
OMIT -2 0 0
OMIT -1 -1 5
OMIT 0 0 -10
OMIT 0 0 -4
OMIT 0 2 0
OMIT 1 1 -5
OMIT 2 0 0
REM <olex2.extras>
REM <HklSrc "%.\\SrSnO_I19VT_14_410_3_a21am_if.hkl">
REM </olex2.extras>

WGHT    0.172200
BASF   0.49269
FVAR       1.15063
SN1   3    0.877086    0.249770    0.098254    11.00000    0.02315    0.02339 =
         0.02417    0.00004    0.00171    0.00019
SR1   2    0.376339    0.248042    0.000000    10.50000    0.02930    0.02936 =
         0.02850    0.00000    0.00000    0.00004
SR2   2    0.377835    0.256743    0.187120    11.00000    0.03405    0.03057 =
         0.02664   -0.00050    0.00177   -0.00192
O1    1    0.861063    0.205313    0.000000    10.50000    0.05360    0.03855 =
         0.03339    0.00000    0.00000   -0.01646
O2    1    0.876583    0.284935    0.195517    11.00000    0.05090    0.04014 =
         0.03381    0.00048   -0.00254   -0.01418
O3    1    0.639220   -0.016863    0.104130    11.00000    0.05345    0.04155 =
         0.04134    0.00117   -0.00149   -0.02084
O4    1    0.131191    0.488521    0.089685    11.00000    0.05239    0.04587 =
         0.04216   -0.00712    0.00958   -0.02438
HKLF 4


REM  SrSnO_I19VT_14_410_3_a21am_if in A2(1)am
REM wR2 = 0.2219, GooF = S = 1.054, Restrained GooF = 1.068 for all data
REM R1 = 0.0772 for 1210 Fo > 4sig(Fo) and 0.0797 for all 1461 data
REM 59 parameters refined using 13 restraints

END

WGHT      0.1722      0.0000

REM Highest difference peak  6.059,  deepest hole -2.658,  1-sigma level  1.036
Q1    1   0.9607  0.1647  0.0980  11.00000  0.05    6.06
Q2    1   0.9604  0.3355  0.0980  11.00000  0.05    6.00
Q3    1   0.7991  0.1649  0.0984  11.00000  0.05    5.84
Q4    1   0.7988  0.3354  0.0983  11.00000  0.05    5.79
Q5    1   0.4625  0.3397  0.1857  11.00000  0.05    3.65
;
_shelx_res_checksum                78792
_shelx_hkl_file
;
   0   0   2 39049.3 2850.04   1
   0   0  -2 25095.4 2798.25   3
   0   0  -2 42113.6 2873.50   1
   0   0  -2 29274.3 2794.35   6
   0   0   2 23350.2 2774.84   5
   0   0  -2 28393.0 2780.04   5
   0   0   4 147351. 15845.9   5
   0   0  -4 145403. 15848.1   5
   0   0  -4 170900. 15883.3   4
   0   0   4 198783. 15910.2   4
   0   0   4 177597. 15861.0   2
   0   0  -4 130527. 15872.4   3
   0   0   4 173315. 15972.4   1
   0   0  -4 220858. 15978.8   1
   0   0  -4 144599. 15861.2   6
   0   0   4 159779. 15868.3   6
   0   0   4 178329. 15928.6   1
   0   0  -4 199920. 15943.9   1
   0   0  -6 3184.65 396.094   5
   0   0   6 3105.42 393.272   5
   0   0   6 4623.82 453.172   4
   0   0  -6 3647.05 421.876   4
   0   0   6 4371.12 411.132   2
   0   0  -6 2860.23 419.746   3
   0   0   6 2942.24 434.113   3
   0   0  -6 4949.31 498.207   1
   0   0   6 3731.64 477.977   1
   0   0  -6 3328.38 411.165   6
   0   0   6 3856.09 420.626   6
   0   0  -6 4499.25 487.856   1
   0   0   6 4969.68 492.995   1
   0   0  -8 7878.34 866.138   6
   0   0   8 8625.87 891.758   4
   0   0  -8 8680.88 871.071   4
   0   0  -8 10416.4 938.012   1
   0   0   8 9157.76 939.334   1
   0   0   8 7707.74 902.852   3
   0   0  -8 8790.97 920.386   1
   0   0   8 8876.13 856.969   2
   0   0  -8 8187.71 857.957   5
   0   0   8 7378.58 847.018   5
   0   0 -10 739112. 82361.5   6
   0   0  10 919807. 82386.6   4
   0   0  10 876022. 82352.2   2
   0   0  10 769872. 82396.3   3
   0   0 -10 984030. 82417.6   1
   0   0  10 897736. 82420.7   1
   0   0 -10 999999. 82409.8   1
   0   0  10 933023. 82410.0   1
   0   0 -10 723314. 82352.3   5
   0   0  12 103411. 9298.60   4
   0   0  12 98653.5 9271.12   2
   0   0  12 87313.1 9310.99   3
   0   0  12 86800.7 9313.79   1
   0   0 -12 110507. 9320.29   1
   0   0 -12 95352.8 9277.69   5
   0   0 -12 90844.1 9281.16   6
   0   0  12 93923.8 9274.72   2
   0   0  12 83808.7 9303.05   1
   0   0 -14 61397.5 5921.39   6
   0   0  14 57381.8 5948.82   3
   0   0 -14 63393.4 5941.15   1
   0   0  14 58736.9 5938.73   1
   0   0  14 67564.8 5935.71   4
   0   0 -14 57277.6 5914.73   5
   0   0  14 58815.2 5913.28   2
   0   0 -16 1817.73 199.378   1
   0   0  16 1493.98 195.985   1
   0   0 -16 1507.98 196.121   1
   0   0  16 1384.95 200.462   1
   0   0  16 1325.96 199.119   3
   0   0  16 1622.84 176.811   2
   0   0  16 1613.36 190.983   4
   0   0 -16 1633.83 180.489   5
   0   0  18 151.184 50.3884   1
   0   0 -18 223.314 52.4721   1
   0   0  18 172.973 36.9170   2
   0   0 -18 195.785 40.1624   6
   0   0  18 97.8977 40.0295   3
   0   0  18 211.843 49.1422   4
   0   0 -18 238.937 40.9377   5
   0   0  18 203.241 53.2001   1
   0   0  20 49989.9 4640.34   4
   0   0 -20 47241.6 4627.42   5
   0   0  20 43758.5 4642.33   3
   0   0 -20 50047.1 4642.82   1
   0   0  20 42212.4 4643.66   1
   0   0 -20 45791.3 4628.76   6
   0   0  20 46352.1 4624.67   2
   0   0  20 48025.4 4650.68   1
   0   0 -20 53125.3 4646.63   1
   0   0 -22 32884.4 3221.56   5
   0   0  22 30354.3 3237.13   3
   0   0  22 29038.6 3232.22   1
   0   0 -22 32945.1 3222.84   6
   0   0  22 36365.2 3235.11   4
   0   0  22 30973.1 3241.77   1
   0   0 -22 34634.9 3237.46   1
   0   0  22 34013.9 3221.34   2
   0   0 -24 10817.3 1044.92   6
   0   0 -24 10871.5 1043.72   5
   0   0 -24 11235.7 1052.17   1
   0   0  24 9454.54 1054.76   3
   0   0  24 9581.59 1054.36   1
   0   0  26 149.659 35.8062   3
   0   0 -26 117.912 27.9499   5
   0   0 -28 707.599 77.4210   5
   0   0  28 604.207 82.9307   4
   0   0  28 482.149 78.6589   3
   0   0 -30 3369.16 337.881   5
   0   0  30 3060.04 343.402   3
   0   0 -30 3404.95 338.019   6
   0   0 -32 9697.64 932.522   6
   0   0 -32 9109.25 931.278   5
   0   1   1 35.4490 19.7421   4
   0   1  -1 13.9063 9.64194   4
   0  -1   1 4.43452 9.23344   4
   0  -1  -1 7.89888 17.6080   4
   0  -1   1 19.8701 12.5192   6
   0   1  -1 7.25122 12.2625   6
   0  -1  -1 12.8526 10.8877   6
   0   1   1 20.0636 12.6396   6
   0  -1  -1 6.43703 9.47156   5
   0  -1   1 9.86605 10.2477   5
   0   1  -1 40.2707 14.5639   5
   0   1   1 7.94881 16.4131   3
   0  -1  -1 29.8890 18.8790   3
   0  -1   1 39.4784 37.0931   2
   0  -1  -1 39.9519 25.2032   2
   0   1   1 24.8963 36.2400   2
   0   1  -1 67.6769 56.8503   2
   0   1   1-6.72022 11.3772   5
   0   1   3 535.918 75.3783   6
   0   1  -3 511.951 70.5804   5
   0  -1  -3 481.388 73.2815   5
   0  -1   3 522.784 69.8462   5
   0  -1  -3 551.060 117.498   1
   0   1  -3 700.947 101.037   1
   0  -1  -3 799.362 92.0513   1
   0   1  -3 685.622 159.219   2
   0  -1   3 512.632 62.9863   4
   0  -1  -3 799.421 98.8003   4
   0   1   3 873.469 115.214   4
   0   1  -3 536.102 63.6377   4
   0   1   3 446.620 98.7682   1
   0  -1  -3 468.019 77.8438   3
   0  -1   3 527.194 73.3539   3
   0   1  -3 421.032 69.8795   3
   0   1   3 451.685 79.5387   3
   0  -1   3 622.142 77.0348   6
   0  -1  -3 694.569 81.0296   6
   0  -1   3 573.713 95.8816   1
   0  -1   5 510.900 65.0133   5
   0  -1   5 692.645 135.803   1
   0   1  -5 601.213 122.053   1
   0   1  -5 819.652 164.709   2
   0  -1   5 761.448 126.373   2
   0   1   5 761.703 122.151   4
   0   1  -5 493.795 60.6171   4
   0  -1  -5 755.299 109.361   4
   0   1   5 870.009 142.544   1
   0  -1  -5 693.289 113.877   1
   0  -1   5 444.831 68.8459   6
   0   1   5 470.754 70.2408   6
   0  -1  -5 448.803 70.6372   6
   0   1  -5 579.648 79.4709   6
   0   1  -5 501.530 71.6093   3
   0  -1  -5 344.767 69.7392   3
   0   1  -5 524.280 69.0412   5
   0  -1   5 496.123 75.0046   3
   0   1   7 6046.77 506.334   1
   0  -1  -7 3659.59 466.422   1
   0  -1   7 4440.20 491.921   1
   0   1  -7 5863.76 529.321   1
   0   1   7 3399.52 455.764   4
   0   1  -7 3600.05 397.170   4
   0  -1   7 4075.09 406.186   4
   0   1   7 3844.01 410.476   6
   0  -1  -7 3595.01 407.524   6
   0   1  -7 3773.29 421.106   6
   0   1   7 3733.90 431.285   3
   0  -1  -7 3306.59 415.992   3
   0  -1   7 4479.47 431.712   3
   0  -1   7 3526.76 399.267   5
   0  -1  -7 3927.71 414.214   5
   0  -1   7 5868.96 535.259   1
   0   1  -7 5639.91 502.593   1
   0  -1  -7 6086.93 516.673   1
   0  -1   7 5703.05 476.760   2
   0   1  -7 6729.23 538.281   2
   0   1   9 1286.24 226.873   4
   0   1  -9 1276.42 183.248   4
   0  -1   9 1157.82 198.399   4
   0   1   9 2610.17 269.086   1
   0   1  -9 2713.90 282.551   1
   0  -1   9 2095.37 263.238   1
   0  -1  -9 2109.47 257.369   1
   0  -1   9 1644.42 218.363   3
   0   1   9 1881.98 232.528   3
   0  -1  -9 1820.57 204.149   5
   0  -1   9 1878.75 189.996   5
   0   1  -9 1730.55 208.555   6
   0  -1  -9 1828.78 200.085   6
   0   1   9 2663.00 279.734   1
   0  -1  -9 2491.03 266.724   1
   0   1  11 206.181 38.2820   2
   0   1  11 406.437 88.2796   3
   0   1 -11 481.638 70.7991   5
   0  -1 -11 239.612 56.0839   5
   0  -1  11 391.345 92.3764   1
   0   1  11 582.846 99.7199   4
   0  -1  11 515.431 76.1809   4
   0   1 -11 215.073 45.5352   4
   0   1 -11 625.643 106.290   1
   0  -1 -11 593.354 99.2964   1
   0   1  11 685.668 107.317   1
   0  -1  11 278.360 71.4809   3
   0  -1 -11 512.018 97.6896   1
   0   1  11 561.470 107.600   1
   0   1 -11 477.718 97.7318   1
   0   1 -11 382.050 70.5290   6
   0   1  11 315.758 44.2881   2
   0  -1 -13 72.5878 31.2045   5
   0   1 -13 89.6950 30.8259   5
   0   1 -13 68.6915 32.8708   6
   0  -1 -13 22.0727 20.1826   6
   0  -1  13 49.1394 37.2582   1
   0   1 -13 93.6984 46.1247   1
   0  -1 -13 91.9490 47.0825   1
   0   1  13 58.3944 14.8831   2
   0  -1  13 122.631 35.4406   4
   0   1  13 111.325 46.9476   4
   0   1  13 54.8954 19.7239   2
   0   1  13 111.816 54.7974   3
   0   1 -13 175.774 54.2661   1
   0  -1 -13 117.324 48.3615   1
   0  -1  13 155.270 50.8182   3
   0   1  13 87.4710 43.1542   1
   0  -1  13 161.395 54.8807   1
   0  -1 -15 52.6726 28.3982   1
   0  -1  15 70.0998 39.9688   1
   0   1  15 177.497 54.8690   1
   0   1 -15 119.378 41.0575   1
   0   1  15 119.414 39.5289   4
   0  -1  15 140.242 35.6730   4
   0   1  15 83.7346 23.2915   2
   0  -1  15 146.449 39.3904   2
   0  -1 -15 95.0456 32.6828   1
   0   1 -15 79.8142 36.3406   1
   0   1  15 66.1461 15.8916   2
   0  -1 -15 70.9197 29.4789   6
   0   1 -15 93.5713 33.7632   6
   0   1 -15 107.668 37.1587   5
   0  -1 -15 26.3603 22.5464   5
   0   1  15 35.1903 34.1229   3
   0  -1  15 44.9511 36.5974   1
   0   1  15 191.508 48.7003   1
   0  -1 -17 434.606 71.2834   1
   0   1 -17 289.264 61.4659   1
   0   1  17 422.120 77.3148   1
   0   1 -17 392.059 63.3558   5
   0   1 -17 339.660 59.7651   6
   0  -1 -17 257.671 52.4056   6
   0   1  17 242.069 36.9458   2
   0  -1  17 413.883 59.9191   4
   0   1  17 270.499 61.0431   4
   0   1  17 333.046 45.7693   2
   0  -1  17 280.261 54.8259   2
   0   1 -17 282.084 61.8073   1
   0  -1 -17 390.298 64.1468   1
   0   1  17 368.206 77.1887   3
   0  -1  17 200.995 56.3624   1
   0   1  17 180.846 53.6620   1
   0  -1  19 221.423 65.5699   3
   0   1 -19 686.409 79.6943   5
   0  -1 -19 424.896 62.8028   5
   0   1  19 494.264 78.5403   4
   0  -1  19 504.399 69.6822   4
   0   1  19 426.673 73.4422   1
   0  -1  19 495.767 82.0080   1
   0   1 -19 618.071 81.7337   1
   0  -1  19 447.874 66.1363   2
   0   1  19 523.716 88.3923   3
   0  -1 -19 439.015 66.2451   6
   0   1  19 516.275 86.0267   1
   0  -1  19 557.104 82.0716   1
   0   1  19 306.961 48.9836   2
   0   1  19 441.270 56.2490   2
   0   1 -19 548.403 81.9434   1
   0  -1  21 10.7286 22.2397   1
   0   1  21 52.4903 24.5210   1
   0   1  21 13.8005 10.0428   2
   0  -1 -21 14.7778 14.1454   1
   0   1 -21 9.65528 16.4486   1
   0  -1  21 50.4063 19.2754   2
   0  -1 -21 23.4103 14.9994   6
   0  -1 -21 33.3456 15.0134   5
   0   1 -21 23.1402 20.6677   5
   0   1  21 24.7323 23.3835   3
   0  -1  21 29.1106 20.1492   3
   0  -1 -21 38.0305 21.3029   1
   0   1  21 36.4322 28.9758   1
   0  -1  21 49.0756 28.6849   1
   0   1  23 32.2350 24.3124   3
   0  -1  23 42.6536 20.7778   3
   0  -1  23 45.7832 23.5223   1
   0   1 -23 83.0107 21.9367   6
   0  -1 -23 41.9527 18.7309   6
   0  -1  23 19.1109 15.8146   4
   0   1  23 24.5236 19.9536   4
   0   1 -23 50.9832 24.1091   1
   0  -1 -23 31.7050 17.4559   1
   0   1 -23 22.8263 18.6486   1
   0  -1  23 40.2698 18.6521   2
   0  -1 -23 71.1319 19.1586   5
   0   1 -23 33.9203 17.6992   5
   0  -1  25-5.99262 12.3322   4
   0   1  25-7.41750 12.4632   4
   0  -1 -25 4.60909 6.71401   5
   0  -1  25 8.46423 15.8980   1
   0   1 -25-5.64613 10.6084   6
   0  -1  25-7.42645 10.8081   3
   0  -1  25-5.41246 6.43833   2
   0   1 -27 25.5835 13.6773   6
   0  -1 -27 17.4842 11.7124   6
   0   1  27 16.4477 13.9004   3
   0  -1  27 13.0576 9.62404   3
   0   1 -27 10.6396 11.9225   5
   0  -1 -27 12.7244 8.86364   5
   0  -1  29 60.1083 21.4328   3
   0   1  29 86.3211 24.4757   3
   0  -1 -29 69.5338 18.9327   6
   0   1 -29 50.7700 16.6445   6
   0   1  29 61.4961 23.6307   4
   0   1 -29 63.4761 18.8238   5
   0  -1 -29 106.176 20.0168   5
   0  -1 -31-3.86720 7.26185   5
   0   1 -31 4.23792 7.11784   6
   0  -1 -31-3.84659 6.46062   6
   0   1  31 12.5587 12.9166   3
   0  -1  31-5.38516 9.04461   3
   0  -1 -33 10.8540 8.65853   5
   0  -2   0 714788. 70222.3   5
   0   2   0 745657. 70228.6   5
   0  -2   0 764946. 70258.2   2
   0   2   0 450013. 70325.4   2
   0   2   0 722028. 70230.1   3
   0  -2   0 764608. 70232.9   3
   0  -2   0 710469. 70224.0   6
   0   2   0 715924. 70226.5   6
   0   2   0 711378. 70230.0   4
   0   2   2 435.452 78.9814   5
   0   2  -2 639.595 86.1283   5
   0  -2  -2 522.245 82.7096   5
   0  -2   2 512.923 89.1237   1
   0   2  -2 777.174 200.157   2
   0  -2  -2 707.592 91.6537   2
   0  -2   2 483.824 76.5697   4
   0  -2  -2 416.014 81.3488   4
   0   2   2 631.189 96.8720   4
   0   2  -2 653.972 100.560   1
   0  -2   2 463.262 82.4484   3
   0  -2   2 500.188 76.3434   3
   0   2   2 372.858 84.2927   3
   0  -2  -2 438.364 76.6099   6
   0  -2   2 405.238 77.2578   6
   0   2  -2 402.431 81.3441   6
   0   2  -2 873.743 72.4739   1
   0  -2  -4 2681.05 321.900   6
   0  -2  -4 3272.76 311.866   2
   0   2   4 3495.64 350.912   1
   0  -2   4 2718.73 317.319   1
   0  -2   4 2743.46 311.284   5
   0   2  -4 3303.20 320.296   5
   0   2   4 4074.88 367.570   4
   0  -2   4 2553.76 305.557   4
   0  -2  -4 3351.45 307.693   1
   0  -2   4 3027.82 305.443   4
   0   2   4 2788.52 329.467   3
   0  -2  -4 2696.18 319.349   3
   0  -2   4 2671.80 316.769   3
   0  -2  -4 2653.61 334.232   1
   0  -2   4 3226.60 366.537   1
   0   2  -4 3163.89 329.914   6
   0  -2   6 17347.6 1944.76   5
   0   2  -6 16366.0 1960.10   6
   0  -2   6 19449.6 1937.69   4
   0  -2  -6 20513.4 1957.86   1
   0   2   6 28274.2 2017.67   1
   0  -2   6 22300.4 1988.38   1
   0   2  -6 32007.5 2077.56   1
   0   2   6 17340.0 1962.85   3
   0  -2   6 27867.6 2045.91   1
   0  -2  -6 21323.1 2000.05   1
   0   2  -6 23814.4 1980.03   1
   0   2   6 22806.1 1974.47   1
   0  -2   6 17722.9 1953.68   3
   0  -2  -6 18576.1 1935.25   2
   0   2  -6 36050.6 2183.81   2
   0  -2  -8 5608.29 532.104   5
   0  -2   8 4750.97 513.690   5
   0  -2  -8 6107.05 553.863   1
   0   2   8 7819.87 596.917   1
   0  -2   8 4987.03 570.170   1
   0   2   8 5897.37 584.510   4
   0  -2   8 4092.92 505.492   4
   0   2  -8 4926.01 507.189   4
   0  -2   8 5866.98 533.345   3
   0   2   8 4830.67 540.147   3
   0   2  -8 6381.37 564.816   1
   0  -2   8 8279.56 610.239   1
   0  -2  -8 8337.93 591.728   1
   0   2   8 6053.50 563.470   1
   0  -2  -8 4702.25 521.782   6
   0   2  -8 5523.60 536.990   6
   0   2  -8 5326.93 522.118   5
   0   2  10 316682. 24821.0   1
   0  -2 -10 141246. 24778.6   1
   0   2  10 222125. 24807.9   4
   0   2 -10 256032. 24753.1   4
   0   2 -10 252875. 24768.1   5
   0   2  10 258432. 24795.0   3
   0  -2  10 304011. 24789.4   3
   0   2 -10 259464. 24802.0   1
   0  -2  10 342282. 24831.6   1
   0   2 -10 222386. 24777.5   6
   0  -2 -10 271449. 24768.7   6
   0  -2 -10 266911. 24773.6   5
   0   2  12 37929.6 3364.22   4
   0   2 -12 48370.3 3383.03   1
   0  -2  12 32014.7 3369.32   1
   0  -2 -12 39886.0 3350.40   1
   0   2  12 39966.9 3342.69   1
   0   2 -12 33865.2 3299.47   4
   0  -2  12 19865.0 3301.18   4
   0   2 -12 32211.9 3313.83   5
   0   2  12 30859.4 3343.18   3
   0  -2  12 38460.0 3337.47   3
   0   2 -12 35379.8 3332.49   6
   0  -2 -12 36051.3 3314.03   6
   0  -2 -12 34910.5 3317.71   5
   0  -2 -12 42076.4 3353.69   1
   0   2 -12 37041.0 3344.79   1
   0  -2  12 41059.4 3353.37   1
   0   2  14 32769.0 2918.20   4
   0  -2 -14 36205.4 2906.57   1
   0   2  14 30635.0 2894.01   1
   0  -2  14 29909.8 2920.81   1
   0   2 -14 33237.1 2916.20   1
   0   2 -14 29106.5 2864.89   4
   0  -2  14 29763.2 2871.32   4
   0   2 -14 25983.0 2888.56   6
   0  -2 -14 27036.7 2876.32   6
   0  -2  14 23922.3 2893.21   3
   0  -2 -14 24441.6 2878.11   5
   0   2 -14 31875.3 2885.27   5
   0  -2  14 30154.9 2897.61   1
   0  -2 -14 29834.5 2897.19   1
   0   2 -14 31088.5 2899.74   1
   0   2  16 4911.15 440.563   1
   0  -2 -16 5198.54 441.840   1
   0   2 -16 5335.07 461.047   1
   0  -2  16 4486.44 416.325   4
   0  -2  16 4672.61 435.133   2
   0  -2  16 3033.74 431.861   3
   0  -2 -16 3978.27 428.151   6
   0   2 -16 3262.28 428.801   6
   0  -2 -16 2060.31 411.653   5
   0   2  16 4893.39 460.435   1
   0   2 -16 5257.22 445.033   1
   0  -2  16 4842.71 442.173   1
   0  -2 -18 31.4123 25.3927   1
   0   2  18 42.4494 27.0597   1
   0   2 -18 64.1529 24.8711   1
   0  -2  18 29.0914 20.5947   1
   0   2 -18 43.9129 23.1563   6
   0  -2 -18 28.4510 20.1697   6
   0   2  18 70.8992 28.3142   1
   0  -2  18 27.4772 26.3019   1
   0   2  18 18.2080 26.9750   3
   0  -2  18 12.8211 19.3398   3
   0  -2  18 50.5271 19.1920   4
   0   2  18 120.012 36.6967   4
   0  -2 -18 51.5816 23.3978   1
   0   2 -18 50.7300 34.0668   1
   0   2 -18 68.9146 30.9286   5
   0  -2 -18 41.8134 22.7912   5
   0  -2  18 105.401 29.0232   2
   0  -2  20 31645.5 2978.60   2
   0   2  20 33105.2 2991.65   4
   0   2 -20 23756.7 2980.59   5
   0  -2  20 30004.6 2967.55   4
   0  -2 -20 33395.1 2978.22   1
   0  -2 -20 29868.3 2983.78   1
   0  -2  20 29174.6 2980.24   1
   0   2  20 30799.2 2999.63   1
   0   2 -20 33585.6 2983.50   1
   0   2 -20 33167.3 2997.39   1
   0  -2  20 28689.9 2995.46   1
   0  -2 -20 27871.8 2976.67   6
   0   2 -20 33900.7 2988.42   6
   0  -2  20 25672.4 2984.55   3
   0   2  20 29855.8 3016.27   3
   0   2 -22 24367.6 2502.52   6
   0  -2  22 23872.8 2505.35   3
   0   2  22 28555.9 2539.04   3
   0   2  22 27758.3 2508.66   4
   0  -2  22 23419.1 2489.26   4
   0  -2  22 25634.1 2497.33   2
   0   2 -22 26548.7 2499.12   1
   0  -2  22 23273.8 2499.08   1
   0   2 -22 27003.9 2510.46   5
   0  -2 -22 26065.0 2495.22   5
   0   2  24 10727.9 970.499   3
   0  -2  24 8028.47 939.729   3
   0  -2  24 8330.12 933.924   2
   0  -2 -24 9313.48 932.327   5
   0   2 -24 10753.0 949.272   5
   0  -2 -24 9966.20 934.543   6
   0   2 -24 9559.32 940.089   6
   0  -2  26 94.2726 27.6952   2
   0  -2 -26 138.043 25.7929   5
   0   2 -26 64.9342 24.8987   5
   0   2  26 149.514 45.4410   3
   0  -2  26 71.7838 24.7942   3
   0  -2 -26 52.7114 19.5270   6
   0   2 -26 88.5884 26.4382   6
   0   2  28 572.515 82.9803   4
   0   2 -28 662.113 81.1348   6
   0  -2 -28 558.455 75.6673   6
   0   2 -28 822.579 88.0900   5
   0   2  28 719.633 97.9461   3
   0   2  30 2970.12 309.287   4
   0   2  30 3460.82 322.421   3
   0  -2  30 2461.22 303.972   3
   0  -2 -30 2954.17 301.576   6
   0   2 -30 3087.32 305.553   6
   0  -2 -30 2986.52 301.317   5
   0  -2 -32 8710.63 761.368   6
   0  -2 -32 8008.80 760.033   5
   0   3   1-42.1870 61.3613   2
   0   3  -1-56.6893 82.4549   2
   0   3  -1-9.40090 17.6526   6
   0   3   1 9.16109 15.3862   6
   0   3   1-8.78831 10.4370   5
   0   3  -1 8.50051 14.2768   5
   0   3  -1-8.39041 14.0919   4
   0   3   1 10.2771 17.2606   4
   0   3   3 5933.17 580.597   5
   0   3  -3 5516.10 576.472   5
   0   3  -3 5424.28 580.900   6
   0   3  -3 6714.58 566.050   1
   0  -3   3 5554.53 562.791   1
   0   3  -3 5176.90 557.388   1
   0  -3   3 5554.99 561.401   1
   0  -3   3 4720.24 568.703   3
   0   3   3 6397.61 595.357   4
   0  -3   3 5575.16 573.459   4
   0   3  -5 1349.01 245.910   2
   0   3  -5 801.311 113.102   6
   0  -3   5 929.816 103.836   4
   0   3   5 1271.12 141.385   4
   0  -3  -5 754.903 90.9565   1
   0  -3   5 731.817 93.8941   4
   0   3   5 798.394 117.441   3
   0  -3  -5 874.978 112.582   6
   0   3  -5 726.163 102.394   5
   0   3   5 876.281 100.999   1
   0   3  -5 734.873 111.231   1
   0  -3   5 761.061 98.8224   1
   0  -3  -5 951.432 97.6109   1
   0   3  -5 769.692 94.5831   1
   0  -3   5 1008.87 115.525   1
   0   3   5 854.834 95.4994   1
   0  -3  -7 305.056 53.8670   6
   0  -3  -7 268.146 53.9968   1
   0   3   7 364.573 52.4266   1
   0  -3   7 220.153 58.1925   1
   0   3  -7 224.076 48.0482   5
   0   3  -7 233.894 52.6162   6
   0  -3   7 314.519 41.8737   4
   0  -3   7 298.013 46.3976   4
   0   3   7 501.924 85.1211   4
   0   3  -7 299.709 69.9028   1
   0   3  -7 399.182 53.5634   1
   0  -3  -7 351.503 46.3921   1
   0   3   7 304.413 57.0435   1
   0  -3   7 379.796 54.9384   3
   0  -3  -7 302.930 42.6022   2
   0   3   7 215.537 54.3745   3
   0   3  -9 46.8650 25.5814   6
   0  -3  -9 67.1560 23.9903   6
   0  -3  -9 44.1902 18.5476   1
   0   3  -9 30.7721 32.1950   1
   0  -3   9 65.2892 23.5463   3
   0   3  -9 100.265 25.7882   5
   0  -3   9 52.4039 31.6727   1
   0  -3  -9 63.6001 31.3959   1
   0  -3  -9 113.834 27.6751   5
   0  -3   9 42.3157 15.9404   4
   0  -3   9 59.9639 13.3221   4
   0  -3  -9 53.5500 14.5538   2
   0   3  -9 62.5894 22.5762   1
   0  -3   9 66.0605 33.8047   1
   0   3   9 92.7309 31.7506   3
   0  -3  -9 32.8574 11.2727   2
   0  -3  11 23.7355 16.9909   3
   0  -3 -11 73.6422 27.0565   1
   0   3 -11 47.6643 40.3231   1
   0  -3 -11 82.4059 24.0397   5
   0   3  11 17.4414 29.6972   4
   0  -3  11 42.2765 11.9946   4
   0   3  11 31.1185 23.5577   3
   0  -3 -11 60.9647 19.0935   6
   0   3 -11 72.4614 22.6595   5
   0   3  11 11.7348 20.3044   1
   0  -3 -11 113.277 33.3120   1
   0  -3  11 36.9725 27.8135   1
   0   3  11 41.6142 23.6245   1
   0  -3  11 16.1105 27.4948   1
   0   3 -11 27.5606 23.6535   1
   0   3  13 1952.67 278.893   4
   0  -3  13 1308.76 272.518   1
   0   3  13 2437.15 264.947   1
   0   3 -13 2221.90 253.139   5
   0  -3 -13 1742.39 253.665   1
   0   3  13 2432.46 270.655   3
   0  -3  13 3100.55 273.801   3
   0  -3 -13 2077.47 247.793   6
   0   3 -13 2552.80 266.797   6
   0  -3 -13 2891.91 261.118   5
   0  -3 -13 3081.26 280.100   1
   0   3 -13 1751.35 255.306   1
   0   3  13 1895.81 268.287   1
   0  -3  13 3107.85 282.683   1
   0  -3 -15 7.98074 13.4134   5
   0  -3 -15 21.2418 17.8452   1
   0   3 -15 7.32992 13.7732   5
   0  -3  15 8.77089 9.52225   4
   0   3  15-14.7358 12.3849   4
   0   3  15 8.85855 12.8948   1
   0  -3  15 17.7023 33.2445   1
   0   3 -15-11.1629 18.7552   6
   0  -3 -15-6.33623 15.0583   6
   0  -3 -15 9.42128 17.6982   1
   0   3 -15 27.1392 16.9945   1
   0  -3  15 10.9782 15.9760   3
   0   3  15-12.5075 14.8626   3
   0   3 -17 97.1924 30.2081   5
   0  -3 -17 71.1080 31.2983   1
   0  -3  17 79.6980 27.4312   1
   0   3  17 51.5160 31.1342   4
   0  -3  17 38.4118 14.4487   4
   0  -3  17 82.0191 36.9037   1
   0   3  17 46.6974 21.4649   1
   0   3 -17 65.4490 25.4396   1
   0  -3  17 81.6139 30.0571   2
   0   3 -17 58.6397 30.1088   6
   0   3 -17 134.024 48.1004   1
   0  -3 -17 34.2427 22.3316   1
   0  -3 -17 75.1398 28.6366   5
   0  -3  17 23.8687 25.2234   3
   0   3  17 13.9053 24.0625   3
   0  -3  19 49.5455 22.5125   2
   0  -3  19 37.0914 25.9374   3
   0   3 -19 116.379 31.4121   5
   0   3  19 31.4046 29.9220   3
   0   3 -19 58.0655 24.4252   6
   0  -3 -19 60.2428 25.0158   6
   0  -3 -19 25.9604 17.0291   5
   0   3 -19 72.7505 32.5993   1
   0   3  21 16.6807 28.0750   3
   0  -3  21 10.9833 13.1709   3
   0  -3 -21 7.43722 12.6236   5
   0   3 -21 18.9063 23.8849   5
   0  -3  21 22.2711 16.5947   2
   0   3 -21 10.7485 18.1444   6
   0   3  21 48.9058 24.7090   4
   0   3  23 244.597 66.1704   3
   0  -3  23 255.184 54.9593   3
   0   3 -23 148.926 47.1274   5
   0  -3  23 214.573 45.3032   2
   0  -3 -23 311.136 52.8247   6
   0   3 -23 422.476 63.6234   6
   0   3  23 382.775 60.1838   4
   0   3  25 73.5665 37.2417   3
   0  -3  25 55.8238 21.4821   3
   0  -3 -25 26.4293 13.7958   5
   0   3 -25 25.7697 18.0332   5
   0  -3 -25 51.6636 19.6162   6
   0   3 -25 15.8548 13.7936   6
   0  -3  25 56.1254 22.5086   2
   0   3  25 22.0527 16.7252   4
   0  -3  27 58.2015 19.9190   2
   0   3  27 39.2845 18.6306   4
   0  -3 -27 44.4931 14.9654   5
   0  -3  27 20.1879 14.3583   3
   0   3  27 12.4952 25.9842   3
   0  -3 -27 42.4160 16.2841   6
   0   3  29-5.86757 7.07605   4
   0  -3  29 17.2658 12.8460   3
   0   3  29 20.4234 24.2859   3
   0   3 -29 10.8397 9.18543   6
   0  -3 -29 28.6247 11.9591   6
   0  -3 -29 7.92427 7.54092   5
   0  -3 -31-3.57772 8.50495   6
   0   4   0 261511. 24740.3   5
   0   4   0 267363. 24745.9   4
   0   4   0 232336. 24740.6   6
   0   4   2 2999.47 303.772   3
   0  -4   2 2634.44 290.788   3
   0   4  -2 2684.21 295.779   5
   0   4   2 2906.83 304.305   4
   0   4  -2 2582.05 300.455   6
   0  -4  -4 12930.2 1336.85   6
   0   4  -4 13467.9 1335.19   5
   0  -4   4 12428.6 1320.15   1
   0   4   4 16489.8 1354.66   4
   0   4  -4 13714.3 1314.98   1
   0  -4   4 15072.4 1328.52   4
   0   4   4 13748.1 1344.26   3
   0  -4   4 12193.9 1327.62   3
   0   4  -4 12564.1 1313.95   1
   0   4  -4 15060.8 1344.59   6
   0  -4  -6 742.211 98.3583   6
   0   4  -6 767.755 95.3052   5
   0   4  -6 787.290 102.207   6
   0   4   6 935.055 119.220   4
   0  -4  -6 773.900 78.9351   1
   0   4  -6 712.368 86.2263   1
   0  -4   6 759.407 85.0413   4
   0   4   6 855.532 111.002   3
   0  -4   6 700.717 86.5790   1
   0   4   6 627.102 79.2613   1
   0   4  -6 734.536 83.2195   1
   0   4   6 710.963 79.4514   1
   0  -4   6 529.415 86.2664   1
   0  -4   6 672.245 92.0963   3
   0   4  -8 555.178 74.8876   5
   0   4   8 518.633 67.4866   1
   0  -4   8 569.445 78.1907   4
   0   4   8 540.332 93.0731   4
   0  -4   8 502.164 63.5762   4
   0  -4  -8 414.047 65.6159   2
   0   4  -8 709.454 70.3743   1
   0  -4   8 519.161 76.6945   1
   0   4   8 465.752 65.9104   1
   0  -4  -8 657.307 70.3104   1
   0  -4   8 505.144 72.0020   3
   0   4   8 500.711 85.2689   3
   0  -4  -8 481.476 75.3035   6
   0   4  -8 514.710 79.7871   6
   0  -4  -8 551.786 62.4522   1
   0  -4 -10 137132. 10844.7   5
   0  -4 -10 112300. 10820.7   2
   0  -4  10 87223.0 10829.3   4
   0   4  10 151163. 10885.5   4
   0   4 -10 109422. 10835.9   5
   0   4 -10 86116.6 10841.4   1
   0   4  10 114062. 10833.9   1
   0  -4  10 120911. 10850.6   1
   0  -4  10 112483. 10836.2   3
   0   4  10 106846. 10850.0   3
   0  -4 -10 110621. 10825.4   1
   0  -4 -10 114781. 10836.0   6
   0   4 -10 124227. 10848.5   6
   0  -4  10 74203.3 10835.4   1
   0  -4 -10 113711. 10836.8   1
   0   4  10 121891. 10836.4   1
   0   4 -10 125483. 10834.4   1
   0  -4 -12 19504.7 1147.06   5
   0  -4 -12 9977.86 1106.70   2
   0  -4  12 19316.3 1126.17   4
   0   4  12 17800.6 1190.20   4
   0   4  12 12879.0 1131.90   1
   0  -4  12 19175.6 1181.92   1
   0  -4  12 14947.0 1109.64   4
   0   4 -12 17260.7 1139.17   5
   0  -4  12 14152.0 1149.01   1
   0   4 -12 18053.8 1141.64   1
   0   4  12 19050.5 1150.62   1
   0   4 -12 18947.2 1155.68   6
   0  -4 -12 18511.6 1130.23   1
   0  -4  12 20196.1 1150.63   3
   0   4  12 15438.5 1151.89   3
   0  -4 -14 20220.7 1594.90   5
   0   4 -14 18561.4 1615.51   1
   0  -4  14 11677.7 1612.46   1
   0   4 -14 16796.3 1589.60   5
   0   4  14 14037.3 1595.07   3
   0  -4  14 21236.6 1604.87   3
   0  -4 -14 15204.6 1581.61   6
   0   4 -14 16620.5 1600.12   6
   0   4  14 12613.7 1606.93   4
   0  -4 -14 12269.2 1590.87   1
   0   4  16 296.732 67.4479   4
   0   4 -16 367.486 72.1688   1
   0  -4  16 351.190 63.7308   2
   0  -4 -16 254.692 58.1240   1
   0  -4  16 418.390 65.5407   3
   0  -4 -16 359.788 53.1222   6
   0   4  16 335.364 62.5529   3
   0   4  16 210.934 56.3821   1
   0   4 -16 349.377 56.0565   5
   0  -4 -18 38.8867 16.5380   6
   0   4 -18 29.9829 17.0208   5
   0  -4 -18 30.4443 17.2716   5
   0  -4  18 32.4077 19.5620   2
   0   4  18 56.2011 26.9281   4
   0   4 -18 31.0897 19.7745   6
   0   4  20 17688.9 1842.78   3
   0  -4 -20 13278.8 1818.44   5
   0  -4  20 19545.9 1826.72   2
   0   4  20 20486.6 1839.95   4
   0   4 -20 17982.5 1834.96   6
   0  -4 -20 21816.7 1825.09   6
   0   4 -20 20346.0 1830.38   5
   0  -4  22 16177.4 1228.35   2
   0  -4 -22 12190.2 1221.23   6
   0   4 -22 11133.2 1227.66   6
   0   4  22 14031.3 1252.00   3
   0  -4  22 9260.22 1225.28   3
   0  -4 -22 11636.8 1220.89   5
   0  -4 -24 5864.98 538.198   5
   0  -4  24 5599.45 539.368   2
   0  -4 -24 3986.99 535.871   6
   0   4 -24 5770.06 550.405   6
   0   4  24 6341.43 548.293   4
   0  -4  24 4642.64 544.534   3
   0   4  24 4231.65 556.204   3
   0   4  26 181.081 56.0283   3
   0  -4 -26 243.883 43.7088   6
   0  -4  26 334.793 47.4461   2
   0  -4  26 192.378 43.7571   3
   0   4 -26 297.233 49.7369   6
   0   4  26 285.443 47.5845   4
   0  -4  28 297.146 50.8529   3
   0  -4  28 370.723 53.4042   2
   0   4  28 289.976 50.0511   4
   0   4  28 266.025 64.1136   3
   0   4 -28 327.004 52.6609   6
   0  -4 -28 356.059 50.0254   6
   0  -4 -28 377.971 47.4383   5
   0   5  -1 6.78448 14.0076   5
   0   5   1 6.89751 14.2393   5
   0   5   1 32.9806 19.6210   4
   0   5  -1 8.30749 18.4969   6
   0  -5   1 12.7821 12.0613   3
   0   5  -3 1783.56 177.599   5
   0  -5   3 1464.01 171.638   3
   0   5   3 1454.83 180.220   4
   0   5   3 1453.35 180.221   3
   0   5  -5 628.184 75.3604   6
   0  -5  -5 576.133 69.5132   6
   0   5   5 788.981 84.0428   4
   0  -5  -5 628.946 73.2918   2
   0  -5   5 629.890 60.4904   4
   0   5   5 643.732 76.7967   3
   0  -5   5 641.992 64.8443   3
   0   5  -5 588.348 44.2607   1
   0  -5   7 794.751 87.2844   1
   0   5  -7 596.024 81.3021   1
   0  -5  -7 687.758 91.0304   2
   0  -5   7 770.178 82.0534   1
   0   5  -7 724.516 81.6611   1
   0  -5   7 782.833 92.6790   3
   0   5  -7 786.722 95.7224   5
   0   5  -7 853.672 102.533   6
   0  -5  -7 855.063 101.126   6
   0   5  -9 504.317 66.1115   5
   0  -5  -9 536.594 68.5049   5
   0  -5  -9 446.255 59.4348   2
   0  -5   9 481.373 56.7831   4
   0  -5   9 568.605 65.8011   1
   0   5   9 438.181 52.6789   1
   0   5  -9 476.869 72.0792   6
   0  -5  -9 480.781 67.7209   6
   0   5   9 370.734 52.7958   1
   0  -5  -9 469.581 53.4547   1
   0  -5  -9 447.960 52.4149   1
   0  -5   9 419.182 62.1861   3
   0   5   9 576.064 87.1492   4
   0  -5 -11 284.891 45.4677   6
   0   5 -11 271.217 49.1225   1
   0   5 -11 341.831 48.2474   5
   0  -5  11 302.960 46.9010   3
   0  -5 -11 295.161 47.7751   5
   0  -5  11 230.114 32.7936   4
   0   5  11 286.922 62.0441   4
   0  -5 -11 293.966 41.1214   2
   0  -5 -11 351.517 43.6683   1
   0   5  11 268.237 53.2601   3
   0   5 -11 227.265 49.1329   6
   0  -5  11 251.844 45.5817   1
   0   5  13 458.570 83.2339   4
   0   5 -13 502.584 73.6641   6
   0  -5 -13 461.658 63.1551   6
   0  -5  13 459.551 66.6831   3
   0   5  13 592.047 79.2387   3
   0   5 -13 313.605 68.8039   1
   0  -5 -13 619.267 73.2759   5
   0  -5 -13 471.604 70.0926   1
   0   5  13 443.036 63.6473   1
   0  -5  13 471.292 80.2048   2
   0  -5  15 93.0382 26.0957   3
   0  -5 -15 45.2257 17.4609   6
   0  -5  15 44.5155 21.8634   2
   0   5  15 46.3789 24.0188   3
   0   5  15 11.6352 22.5425   4
   0   5 -15 63.0791 23.5997   6
   0  -5 -15 68.3582 21.6002   5
   0   5 -15 50.6576 20.6566   5
   0  -5  17 47.0992 20.1955   3
   0  -5  17 31.0976 17.7518   2
   0   5  17 27.8762 19.5473   3
   0   5  17 64.3396 27.3234   4
   0   5 -17 33.8499 19.2426   6
   0  -5 -17 39.2625 18.6798   5
   0   5 -17 59.9913 21.3407   5
   0   5  19 650.012 95.5117   4
   0  -5 -19 659.696 87.8373   5
   0   5 -19 875.262 99.8145   6
   0  -5  19 576.315 92.0496   3
   0   5  19 588.362 94.4664   3
   0  -5 -21 60.7512 23.0576   5
   0  -5 -21 76.3981 22.9195   6
   0  -5  21 44.8328 23.6633   3
   0  -5  21 86.0985 24.6936   2
   0   5  21 91.1927 28.7254   4
   0   5  21 72.5180 27.0340   3
   0   5 -23 18.4658 17.4032   6
   0  -5 -23 6.24031 10.5896   5
   0  -5 -23 23.4652 16.4087   6
   0  -5  23 25.6806 14.4566   3
   0  -5  23 16.9638 12.6543   2
   0   5  23 7.20152 10.5836   4
   0   5  23 33.7240 26.7433   3
   0  -5  25 5.19148 9.78586   2
   0   5  25-11.1313 16.2132   3
   0  -5  25 21.8303 14.9926   3
   0   5 -25 16.8969 14.2151   6
   0  -5 -25 5.12699 7.50622   5
   0   5  27 44.2076 29.3862   3
   0  -5  27 9.73193 9.25643   2
   0   6   0 55946.2 5733.78   5
   0  -6   0 55747.7 5733.54   3
   0  -6   2 489.665 67.2251   3
   0  -6   2 502.243 67.4656   4
   0  -6   2 700.264 132.968   2
   0  -6  -2 747.663 95.7708   2
   0   6  -2 405.354 69.6897   6
   0   6  -2 443.271 66.0923   5
   0  -6   4 2800.25 258.467   4
   0   6   4 2504.68 266.938   4
   0  -6   4 2305.86 256.640   3
   0  -6  -4 2324.38 265.526   2
   0   6  -4 2508.80 268.869   6
   0  -6  -4 2086.52 258.717   6
   0   6  -4 2442.01 257.741   5
   0  -6   6 38.9131 16.7517   4
   0   6   6 57.0371 24.8665   3
   0   6  -6 71.7320 26.9901   6
   0   6   6 103.736 30.1609   4
   0  -6   6 110.253 23.7043   3
   0  -6  -6 53.5903 20.8864   6
   0   6  -6 75.7115 22.6047   5
   0  -6   8 26.2547 14.3940   1
   0  -6   8 113.551 21.8972   4
   0   6   8 82.0403 27.9270   3
   0  -6   8 240.258 65.9977   2
   0  -6  -8 100.431 24.4804   2
   0   6   8 174.200 40.1672   4
   0  -6  -8 147.441 29.1795   5
   0   6  -8 191.291 38.4436   6
   0   6  -8 149.081 29.2804   5
   0  -6  -8 84.5367 25.5380   6
   0   6  10 31339.5 2951.23   3
   0  -6  10 27086.9 2936.66   3
   0  -6 -10 32949.8 2942.32   5
   0  -6  10 23827.1 2930.13   1
   0   6  10 35084.6 2960.32   4
   0  -6 -10 31186.5 2941.15   6
   0   6 -10 31856.4 2941.69   5
   0   6 -12 5259.99 520.887   5
   0  -6  12 6952.44 554.653   2
   0   6 -12 4588.76 521.411   6
   0  -6 -12 5052.78 516.324   6
   0   6  12 5008.53 534.803   4
   0   6  12 4772.44 526.999   3
   0   6  14 5254.77 579.950   4
   0   6 -14 5465.10 567.025   5
   0   6  14 4937.79 571.323   3
   0  -6 -14 6509.24 568.244   5
   0   6 -14 5338.36 569.313   6
   0   6  16 130.963 34.8222   4
   0  -6  16 89.8411 28.9047   2
   0  -6 -16 176.825 31.6747   5
   0   6 -16 151.782 32.7079   6
   0  -6 -16 95.1442 23.7171   6
   0   6 -18-7.31670 15.0514   6
   0   6  18 17.3375 12.6100   4
   0  -6  18-7.14069 11.9943   3
   0  -6  18-6.36170 10.6861   2
   0  -6 -18-5.82308 10.9358   5
   0   6  18-8.38318 12.1947   3
   0  -6 -18 3.88889 10.3287   6
   0  -6 -20 6958.20 737.830   5
   0   6 -20 8453.24 749.343   6
   0  -6 -20 7591.75 732.096   6
   0  -6  20 7519.98 737.782   2
   0   6  20 7027.44 747.705   3
   0  -6  20 6504.10 741.763   3
   0   6 -22 6882.74 527.705   6
   0  -6  22 6082.25 512.381   2
   0   6  22 6551.74 533.311   3
   0  -6  22 3752.87 510.509   3
   0  -6 -22 3286.27 503.775   5
   0   6  22 6081.68 520.020   4
   0   6  24 2655.16 297.094   3
   0  -7   1 15.1437 28.4365   2
   0  -7  -1 10.5310 17.6875   2
   0  -7   1 5.68574 9.55040   4
   0  -7   1-5.26518 8.84414   3
   0  -7   3 822.556 94.4884   4
   0  -7   3 988.043 155.434   2
   0  -7   3 760.925 92.8699   3
   0   7  -3 834.007 100.012   6
   0  -7  -3 740.829 101.807   2
   0   7  -3 753.026 93.3704   5
   0  -7  -3 672.147 94.4637   6
   0  -7  -5 172.088 39.1440   6
   0  -7   5 288.769 42.1936   3
   0  -7  -5 313.440 47.2411   2
   0  -7   5 187.907 72.9516   2
   0   7  -5 281.917 47.6924   6
   0  -7   7 105.731 54.4384   2
   0  -7  -7 100.836 25.7547   2
   0  -7  -7 131.693 27.3817   6
   0   7  -7 64.3011 21.6735   5
   0   7  -7 140.144 30.3631   6
   0   7   7 116.641 30.3691   4
   0  -7  -7 148.744 27.1107   5
   0  -7   7 92.4135 22.4039   3
   0  -7   9 107.419 23.0711   3
   0   7  -9 129.668 27.1019   5
   0   7   9 85.1274 25.4811   3
   0   7   9 99.0259 28.0592   4
   0  -7  -9 109.203 23.8656   5
   0   7  -9 132.002 28.1564   6
   0   7 -11 68.9860 22.7537   6
   0  -7  11 120.748 23.3550   3
   0  -7 -11 82.7274 21.0083   6
   0   7  11 89.9497 26.7474   3
   0   7  11 73.4530 26.1289   4
   0  -7 -11 77.3498 21.2963   5
   0  -7  11 121.435 40.4206   2
   0   7  13 474.787 77.8076   4
   0  -7  13 704.259 91.8667   2
   0  -7 -13 514.150 70.1730   6
   0   7 -13 538.656 75.2444   6
   0  -7 -13 666.258 73.9442   5
   0  -7  13 559.019 73.1547   3
   0   7  13 539.803 77.9013   3
   0  -7 -15 3.89261 8.69440   6
   0  -7 -15 18.9100 11.2641   5
   0  -7  15 5.67808 14.3324   3
   0  -7  15 7.22979 14.8982   2
   0   7  15-7.00743 11.8028   3
   0  -7  17 12.2428 13.6220   3
   0   7 -17 6.04741 10.1856   6
   0   7  17 7.25063 8.64488   4
   0  -7  17 5.93920 8.67253   2
   0  -7  19 169.178 35.8884   3
   0  -8   0 17393.6 1847.07   3
   0  -8   0 17909.9 1852.63   6
   0  -8   0 21867.2 1855.61   4
   0  -8  -2 385.667 54.3408   4
   0  -8  -2 273.614 51.9011   2
   0  -8  -2 298.438 48.4857   3
   0  -8   2 403.549 49.5718   3
   0  -8  -2 288.309 49.8444   6
   0  -8  -4 1482.31 161.202   2
   0  -8   4 1496.25 156.367   3
   0  -8  -4 1429.03 159.041   6
   0  -8  -4 1293.47 154.430   5
   0   8  -6 391.119 53.2087   6
   0  -8  -6 289.758 47.0614   6
   0  -8   6 284.082 74.2754   2
   0  -8  -6 338.427 44.6166   5
   0  -8   6 286.186 44.3871   3
   0  -8   8 15.2421 22.1731   2
   0  -8  -8 3.92966 6.61144   5
   0   8  -8 11.8906 11.1706   6
   0  -8   8 4.05917 7.63211   3
   0  -8  -8-4.84839 8.15228   6
   0  -8  10 11141.6 1226.93   3
   0  -8 -10 12816.6 1227.94   5
   0  -8 -10 11600.1 1228.38   6
   0   8 -10 13107.5 1235.32   6
   0   8 -12 2398.83 245.894   6
   0  -8  12 2249.81 241.526   3
   0  -8 -12 2310.13 240.112   5
   0  -8  14 2785.48 290.999   3
   0  -8  16 131.828 30.1718   3
   0  -9  -1-5.27508 6.28946   6
   0  -9   1-5.50947 8.03294   6
   0  -9   1-6.87933 11.5674   2
   0  -9  -3 171.805 30.5367   6
   0  -9   3 195.528 43.4923   2
   0  -9  -3 127.940 25.2806   5
   0  -9  -5 80.5096 19.0787   5
   1   0   0-6.99806 15.5499   2
  -1   0   0-6.43818 13.2452   2
  -1   0   0 6.45239 15.3274   4
   1   0   0 6.19649 10.4096   4
   1   0   0 9.63158 16.1780   1
  -1   0   0-9.96080 11.8317   1
   1   0   0 6.87565 11.5501   3
  -1   0   0-6.47417 12.1591   3
   1   0   0-4.73533 6.89139   6
  -1   0   0-4.98406 7.25298   6
  -1   0   0-5.74630 11.8223   5
   1   0   0-5.07901 9.53992   5
  -1   0   0-10.1705 17.0830   1
  -1   0  -2-4.15840 6.98449   6
   1   0   2-3.40504 4.95319   6
   1   0  -2 5.48381 13.8154   6
  -1   0   2-5.05530 10.3989   3
  -1   0   2 16.7370 14.0552   1
   1   0  -2-8.62465 14.4854   1
  -1   0  -2-9.99819 16.7923   1
  -1   0   2-5.60341 11.5263   6
  -1   0   2-4.69881 7.89208   5
   1   0  -2 4.57430 6.65376   5
  -1   0   2-10.3530 12.2954   1
   1   0  -2 9.61625 16.1508   1
   1   0   2 11.1726 11.4911   5
  -1   0  -2-6.63301 12.4554   5
   1   0  -2 6.28421 9.14070   2
   1   0   2 8.25800 13.8696   2
  -1   0   2-6.54726 13.4678   2
  -1   0  -2-7.37846 15.1775   2
  -1   0   2 6.67340 18.5867   4
   1   0  -2 6.37280 9.26956   4
   1   0   2-5.78646 10.8658   4
  -1   0  -2-6.50715 9.46497   4
   1   0   2 8.56310 14.3821   1
   1   0   2 8.56614 14.3872   3
  -1   0  -2 7.29179 13.6924   3
  -1   0  -2 11.0287 16.0415   1
   1   0   2 11.8135 17.1830   1
  -1   0  -4 9.34252 13.5888   3
  -1   0   4-7.61036 12.7818   6
  -1   0  -4-4.95047 8.31456   6
   1   0   4-3.86880 10.7754   6
  -1   0   4 5.87976 13.0637   3
   1   0  -4 5.49785 11.3091   3
  -1   0   4-4.90107 10.8893   5
   1   0  -4 11.8156 17.1860   1
  -1   0   4-12.3376 20.7213   1
   1   0  -4-5.35530 10.0561   5
   1   0   4 25.0862 15.7998   5
  -1   0  -4-8.63305 12.5569   5
  -1   0  -4-6.82476 11.4624   4
   1   0  -4 6.69100 9.73223   4
   1   0   4 13.0695 19.0098   1
  -1   0  -4-12.2854 20.6335   1
   1   0  -4-10.7782 23.9469   1
  -1   0   4-9.56155 16.0589   1
   1   0   4-10.4904 19.6985   1
  -1   0  -4 11.6613 13.8490   1
   1   0   4 9.88351 20.3303   2
   1   0  -4-6.12402 14.5458   2
  -1   0   4-5.97340 12.2873   2
  -1   0  -4 7.87305 9.35017   2
   1   0   6 5.35056 11.8897   6
  -1   0  -6 6.18518 11.6162   6
  -1   0   6 10.1324 20.8432   6
  -1   0  -6-12.1530 14.4344   3
  -1   0   6-9.06333 21.5282   3
   1   0  -6 6.35256 13.0688   3
   1   0   6-14.2602 20.7427   3
   1   0  -6 5.41442 11.1394   5
   1   0  -6 6.17057 16.3876   2
  -1   0   6-13.2701 22.2884   1
   1   0  -6-4.89121 10.0634   5
   1   0   6 7.33463 10.6704   5
  -1   0  -6-10.4215 15.1596   5
  -1   0  -6 7.17037 13.4659   4
   1   0   6-7.01367 15.5844   4
  -1   0   6 8.30259 15.5917   4
   1   0  -6 7.29735 13.7043   4
   1   0   6-10.1366 20.8519   1
  -1   0  -6 10.9107 15.8710   1
   1   0   6 12.3044 23.1057   1
  -1   0   6 5.80323 12.8953   2
   1   0  -6 21.2253 19.9291   1
   1   0   8-17.1138 32.1358   3
   1   0  -8 6.69031 9.73160   5
  -1   0   8-14.5894 27.3955   3
   1   0  -8 12.8852 18.7419   1
   1   0  -8-14.5766 17.3114   6
  -1   0  -8 11.8728 26.3791   5
   1   0  -8 5.72945 9.62322   5
  -1   0  -8-7.38270 10.7386   4
   1   0   8-9.11789 18.7556   4
  -1   0   8 9.76327 16.3979   4
  -1   0  -8 12.3192 14.6306   1
  -1   0  -8-7.11434 13.3594   2
  -1   0   8 10.9766 22.5789   1
  -1   0  -8 11.1348 18.7014   1
   1   0   8-14.0085 26.3048   1
   1   0   8-11.0556 18.5683   2
  -1   0   8-6.12924 11.5097   2
  -1   0 -10-9.21475 17.3031   6
   1   0 -10-15.4921 22.5334   6
  -1   0  10-18.2252 30.6096   1
   1   0 -10-14.2254 20.6909   1
   1   0  10-13.0172 24.4431   1
   1   0 -10 6.57746 13.5298   2
  -1   0  10-6.32455 15.0221   2
  -1   0 -10 12.0885 17.5828   1
  -1   0  10-12.4600 20.9268   1
   1   0 -10 13.9278 23.3921   1
  -1   0  10 18.7184 15.7190   3
   1   0 -10 7.66235 14.3881   5
  -1   0 -10-11.8247 22.2039   5
   1   0  10-11.0063 16.0088   4
  -1   0  10-11.4075 21.4205   4
  -1   0 -10 43.1462 36.2324   1
  -1   0 -10 21.9227 18.4099   2
   1   0  10 16.0271 23.3115   1
   1   0  10 18.2622 26.5625   3
   1   0  10-10.9779 20.6138   2
   1   0 -12-13.8617 26.0405   6
  -1   0 -12-9.28703 19.1192   6
   1   0  12-14.8691 17.6758   1
  -1   0  12-19.6687 23.3715   1
   1   0 -12-15.7347 18.7028   1
   1   0 -12 7.48417 15.4146   2
  -1   0  12-14.1807 16.8591   1
  -1   0 -12-12.9388 15.3859   1
  -1   0  12-19.3808 32.5598   3
   1   0 -12-8.63540 12.5845   5
  -1   0 -12-10.9805 24.4089   5
   1   0  12-12.1238 17.6513   4
  -1   0  12-12.9007 18.7804   4
  -1   0 -12-15.3584 18.2563   1
   1   0  12 17.3466 29.1444   1
   1   0  12-10.3790 15.1165   2
   1   0  12 17.7271 25.7960   3
   1   0 -14-8.88230 16.6789   2
  -1   0 -14 13.0801 15.5341   1
   1   0 -14-14.8286 24.9050   1
  -1   0  14-14.7306 17.4941   1
  -1   0  14-16.7369 14.0550   3
   1   0 -14-16.6130 24.1637   1
  -1   0  14 19.8279 16.6507   1
   1   0 -14-7.34488 12.3360   5
  -1   0 -14 9.89022 14.3855   5
   1   0  14-12.2572 20.5863   4
  -1   0  14-13.7951 16.3832   4
   1   0  14 16.2457 23.6295   3
   1   0  14-17.2634 14.4972   1
  -1   0 -14 8.90441 18.3163   6
   1   0 -14 22.3632 20.9964   6
   1   0  14 9.46870 15.9030   2
   1   0 -16-6.45955 14.3521   5
  -1   0 -16-8.64782 12.5786   5
   1   0  16 14.4550 21.0251   3
   1   0  16-8.51112 15.9821   2
  -1   0  16-11.7670 13.9747   4
  -1   0 -16 14.8102 21.5417   1
   1   0 -16-8.99059 16.8824   6
  -1   0 -16-8.41701 14.1368   6
  -1   0  16 13.6863 22.9866   1
   1   0  16 15.3062 22.2631   1
  -1   0  16 18.6289 31.2876   1
   1   0 -16 14.8284 21.5682   1
  -1   0  16 14.4431 12.1291   3
   1   0  16 16.0933 19.1126   1
  -1   0  18-10.0978 11.9946   4
   1   0  18-10.5521 15.3499   4
   1   0  18-7.67366 14.4113   2
  -1   0 -18-13.5293 19.6799   1
  -1   0  18-12.3962 20.8211   3
   1   0 -18 12.9441 21.7412   1
  -1   0 -18-10.3687 17.4160   1
  -1   0  18-12.2323 10.2751   1
  -1   0 -18 15.4693 15.9119   5
   1   0 -18 5.69269 11.7123   5
   1   0 -18 7.58033 18.0064   6
  -1   0 -18 7.61969 11.0855   6
  -1   0  18-16.7808 28.1847   1
   1   0 -18 12.9055 18.7726   1
   1   0  18 13.7086 23.0250   1
   1   0  18 14.4435 17.1547   1
   1   0  20-9.45286 17.7502   4
  -1   0  20-8.74130 17.9807   4
   1   0  20-6.96243 14.3216   2
  -1   0 -20 12.4601 20.9270   1
  -1   0  20-10.8054 22.2266   3
  -1   0 -20-8.98948 16.8801   1
   1   0 -20-11.3219 21.2598   1
  -1   0  20-10.8318 22.2808   1
   1   0 -20 11.0125 18.4956   1
   1   0 -20-6.45407 10.8397   6
  -1   0 -20-7.05237 14.5066   6
  -1   0 -20 13.5705 15.0754   5
   1   0 -20 10.4576 9.81841   5
   1   0  20 12.7558 18.5534   1
   1   0 -22 4.76610 8.94986   5
  -1   0  22 13.3724 19.4503   1
   1   0  22 10.8263 25.7146   1
   1   0 -22-9.49518 13.8110   1
   1   0  22-12.5520 14.9069   2
  -1   0 -22 11.1676 16.2435   1
  -1   0  22 4.42587 10.5125   2
  -1   0 -22-7.83117 14.7052   1
   1   0 -22 9.82068 16.4942   1
  -1   0  22-7.93572 11.5428   4
   1   0  22 8.41651 14.1358   4
   1   0  22-9.81587 11.6575   3
   1   0  22 22.8673 19.2031   1
  -1   0  22-9.50850 13.8303   1
   1   0  24 5.59857 14.1069   2
   1   0 -24 8.72638 10.3670   1
  -1   0 -24-7.18431 12.0692   1
  -1   0  24 8.21959 9.76530   3
   1   0  24 8.61282 12.5303   3
   1   0 -24 4.41609 9.08782   5
  -1   0 -24 5.66547 9.51908   5
   1   0  24-7.46982 16.5986   4
  -1   0  24 7.21315 14.8398   4
   1   0 -24 5.07975 7.39344   6
  -1   0 -24-5.79282 10.8809   6
   1   0  24-10.1363 14.7458   1
  -1   0  24-8.77936 12.7725   1
   1   0 -26 4.64068 8.71496   6
  -1   0 -26-5.33737 11.8592   6
  -1   0  26-6.62914 12.4485   4
   1   0  26-6.63271 12.4552   4
  -1   0  26 7.49596 14.0761   3
   1   0  26 7.56740 12.7102   3
   1   0 -28 4.10854 5.97590   5
  -1   0 -28-4.69310 6.82615   5
  -1   0 -28-4.87820 8.19303   6
   1   0 -28 8.59242 7.21557   6
  -1   0  28 6.51680 10.9451   4
   1   0  28-6.77071 8.04089   3
  -1   0  28-6.68877 11.2339   3
   1   0 -30 3.92166 8.06753   5
  -1   0 -30-4.26880 9.48502   5
  -1   0 -30 4.53218 8.51104   6
   1   0 -30-4.00323 8.89503   6
   1   0  30 6.00293 11.2726   3
  -1   0  30 5.96127 8.67139   3
  -1   0 -32 4.23096 8.70322   6
  -1   0 -32-3.92928 6.59958   5
  -1   1  31 1309.33 155.289   4
  -1  -1 -31 1359.76 148.270   5
  -1  -1 -31 1264.92 148.530   6
   1   1 -31 1524.17 150.530   6
  -1   1  29 4000.96 401.207   4
  -1   1  29 3584.13 401.073   3
  -1  -1 -29 3849.06 392.768   6
   1   1 -29 4167.30 394.380   6
  -1  -1 -29 3677.19 392.003   5
   1  -1  27 13862.2 1543.74   3
  -1   1  27 15491.1 1550.62   3
   1   1 -27 17079.4 1540.94   5
   1   1 -27 15347.2 1539.45   6
  -1  -1 -27 15326.3 1538.31   6
  -1  -1 -27 15309.0 1537.68   5
  -1   1  27 17154.7 1550.51   4
  -1   1  25 6195.34 641.983   3
   1  -1  25 5614.79 634.331   3
   1   1 -25 6431.78 629.104   5
  -1  -1 -25 6282.27 626.488   5
  -1   1  25 7286.11 641.906   4
   1  -1  25 6096.39 630.891   2
  -1  -1 -25 6270.31 627.813   6
   1   1 -25 6003.85 628.026   6
  -1   1  23 592.377 78.7283   4
   1  -1  23 417.255 69.5744   4
  -1   1  23 714.598 82.5282   1
   1  -1  23 435.872 74.2420   1
   1   1 -23 494.110 80.4204   1
   1   1 -23 517.958 75.1957   1
  -1   1  23 393.646 74.5723   3
   1  -1  23 456.434 73.6313   3
   1   1 -23 488.594 66.5534   5
  -1  -1 -23 459.287 63.2863   5
  -1  -1 -23 487.815 64.8766   6
   1   1 -23 502.754 67.4057   6
   1   1 -21 276.839 46.1584   6
  -1  -1 -21 272.188 43.8591   6
  -1   1  21 348.500 57.5159   1
  -1  -1 -21 247.326 48.6062   1
   1   1 -21 219.481 54.3762   1
   1  -1  21 262.509 48.6488   2
   1  -1  21 231.938 48.8046   3
  -1   1  21 281.198 60.3534   3
  -1   1  21 319.121 75.6667   1
   1  -1  21 249.222 53.8848   1
  -1   1  21 259.537 52.5046   4
   1  -1  21 208.509 46.5865   4
   1   1 -21 318.555 47.3752   5
   1  -1  21 322.849 67.7412   1
  -1  -1 -21 279.692 61.8614   1
  -1   1  19 21190.8 2363.69   2
   1  -1  19 23942.8 2384.60   2
  -1   1  19 24814.4 2369.36   2
  -1   1  19 26365.0 2394.13   4
  -1  -1 -19 23719.5 2378.16   5
   1   1 -19 26787.0 2382.12   5
  -1   1  19 28022.0 2413.22   3
   1  -1  19 23205.0 2392.32   3
   1   1 -19 23478.4 2382.75   6
  -1   1  19 26203.3 2398.03   1
   1  -1  19 24499.8 2418.88   1
   1  -1  19 25662.2 2403.57   1
  -1   1  19 24688.8 2425.09   1
   1   1 -19 26592.8 2398.79   1
   1   1 -17 45789.1 3871.61   5
  -1  -1 -17 44478.7 3872.02   5
  -1   1  17 31326.3 3854.93   2
   1  -1  17 45990.0 3882.22   2
  -1   1  17 35762.6 3851.65   2
   1  -1  17 38459.0 3876.92   4
  -1   1  17 46064.3 3889.63   4
   1   1 -17 42001.4 3898.73   1
  -1   1  17 45547.7 3905.05   3
   1  -1  17 39427.5 3886.85   3
   1   1 -17 46076.7 3879.45   6
  -1  -1 -17 37843.2 3866.53   6
  -1  -1 -17 40319.8 3878.09   1
   1  -1  17 34817.9 3901.15   1
   1   1 -17 45584.0 3895.64   1
   1  -1  17 38042.7 3891.28   1
  -1   1  17 35307.2 3907.98   1
   1   1 -15 69501.1 7296.97   2
  -1  -1 -15 98779.4 7295.20   5
   1   1 -15 95853.4 7289.84   5
  -1   1  15 54158.4 7267.11   2
   1  -1  15 99001.2 7309.14   2
   1  -1  15 60065.4 7283.53   4
  -1   1  15 105823. 7321.11   4
   1   1 -15 93714.7 7304.55   6
  -1  -1 -15 89884.2 7286.94   6
   1  -1  15 86683.6 7314.89   3
  -1   1  15 101306. 7345.84   3
   1   1 -15 68623.4 7306.37   1
  -1  -1 -15 76040.9 7295.67   1
  -1   1  15 59625.0 7299.52   1
   1   1 -15 73842.9 7312.69   1
   1  -1  15 61397.2 7304.72   1
  -1   1  15 54675.9 7310.75   1
  -1  -1 -15 54913.9 7295.95   1
   1   1 -13 583.938 86.2383   6
   1   1 -13 239.687 74.5367   1
   1  -1  13 434.049 85.2575   1
   1   1 -13 321.711 70.6542   2
  -1   1  13 433.870 82.9503   1
  -1  -1 -13 319.769 73.5970   1
   1  -1  13 547.376 93.1738   3
   1   1 -13 421.282 67.7391   5
  -1  -1 -13 432.792 71.1613   5
   1  -1  13 480.322 71.9685   4
  -1   1  13 528.951 89.6897   4
   1  -1  13 602.534 92.5243   2
  -1  -1 -13 400.098 84.0514   1
   1  -1  13 493.861 99.8815   1
  -1  -1 -13 531.657 72.8280   6
  -1   1  13 433.825 60.9219   2
   1   1 -11 550.642 98.6363   5
  -1  -1 -11 1157.77 126.695   5
   1  -1  11 759.076 101.352   4
  -1  -1 -11 658.591 110.031   1
  -1   1  11 838.630 120.735   1
  -1   1  11 760.318 131.986   1
   1   1 -11 513.974 115.180   1
   1   1 -11 695.237 108.528   2
   1  -1  11 804.704 139.229   3
  -1   1  11 653.637 125.934   4
  -1  -1 -11 1000.76 132.908   1
   1  -1  11 858.979 123.199   1
   1  -1  11 868.876 132.809   1
   1   1 -11 933.457 132.363   1
  -1  -1 -11 957.853 112.353   6
   1   1 -11 818.315 122.330   6
  -1  -1 -11 903.813 96.7974   2
   1   1  -9 65229.4 6947.29   5
   1  -1   9 70406.8 6941.44   4
   1   1  -9 76032.2 6987.00   6
  -1  -1  -9 79819.2 6967.05   6
  -1   1   9 52425.8 6987.15   4
  -1   1   9 80367.1 6989.56   1
  -1  -1  -9 76638.2 6973.66   1
   1  -1   9 75459.1 6970.86   1
   1  -1   9 69046.1 7016.32   3
  -1   1   9 59662.9 6998.75   3
   1  -1   9 71236.0 6981.26   1
  -1  -1  -9 62471.5 6963.01   1
   1  -1   9 60047.5 6984.68   2
  -1  -1  -9 72608.3 6942.86   2
  -1   1   9 78493.6 6942.08   2
   1   1  -9 68251.1 6974.71   1
   1   1  -7 50390.2 4397.66   5
  -1  -1  -7 58066.4 4458.73   5
   1  -1   7 43309.6 4425.73   1
  -1   1   7 47930.0 4397.88   2
  -1  -1  -7 45734.4 4399.63   2
   1  -1   7 48457.9 4456.72   2
  -1   1   7 36212.2 4448.04   4
   1   1  -7 47376.3 4423.78   1
   1  -1   7 54971.0 4488.55   3
  -1   1   7 42483.8 4445.74   3
  -1  -1  -7 29482.4 4405.22   6
   1   1  -7 43201.5 4437.21   6
   1   1  -7 45608.7 4419.05   2
   1   1  -7 45175.9 4423.48   1
   1  -1   7 40223.3 4419.72   1
  -1  -1  -7 44896.7 4418.11   1
   1  -1   5 685580. 65179.9   5
  -1   1   5 667945. 65186.1   5
   1  -1   5 654987. 65197.6   1
  -1  -1  -5 643190. 65183.9   1
   1  -1   5 688076. 65180.9   6
  -1  -1  -5 690927. 65171.8   6
   1   1  -5 661425. 65201.4   6
  -1  -1  -5 726656. 65224.2   5
  -1  -1  -5 636685. 65186.9   4
   1   1  -5 651187. 65176.6   4
  -1   1   5 672434. 65228.2   4
   1  -1   5 653537. 65222.7   2
  -1  -1  -5 661350. 65171.6   2
   1   1  -5 619524. 65188.7   2
  -1   1   5 710302. 65200.6   3
   1  -1   5 753671. 65253.8   3
  -1   1   5 663664. 65189.8   1
   1   1  -5 638137. 65181.4   3
   1   1  -5 674918. 65190.7   1
   1  -1   5 624625. 65192.0   1
  -1  -1  -5 714008. 65189.4   1
  -1  -1  -3 300.276 59.7141   1
  -1   1   3 232.829 49.8666   1
   1  -1   3 259.822 49.3813   6
   1  -1   3 386.668 93.8262   3
  -1   1   3 242.906 56.2072   6
  -1   1   3 258.644 52.5459   5
   1  -1   3 269.819 52.5453   5
   1   1  -3 293.697 59.6173   1
   1   1  -3 302.014 58.6136   2
   1  -1   3 269.086 39.4273   4
  -1   1   3 317.369 82.1927   4
   1   1  -3 382.713 54.5045   4
   1  -1   3 369.245 63.9670   1
  -1  -1  -3 237.912 57.5350   3
  -1   1   3 291.065 45.4556   3
  -1   1   3 294.546 56.4239   2
  -1  -1  -3 338.572 52.9456   2
   1  -1   1 26190.0 2519.30   5
  -1  -1  -1 16094.0 2519.47   5
   1   1  -1 30130.4 2501.44   5
   1  -1   1 27061.6 2521.70   1
  -1   1   1 31191.7 2531.60   2
  -1  -1  -1 27600.5 2514.66   2
  -1   1   1 27478.0 2535.41   4
   1  -1   1 23220.9 2502.71   4
   1   1  -1 30523.6 2523.20   4
  -1  -1  -1 22003.3 2529.16   3
   1  -1   1 12948.1 2511.56   3
   1  -1   1 27981.8 2527.30   1
   1   1  -1 25374.5 2515.79   1
  -1   1   1 27032.3 2522.55   1
  -1  -1  -1 27654.7 2518.48   1
   1  -1   1 25547.7 2518.80   6
   1   1  -1 24760.0 2505.70   6
   1   1   1 26249.3 2711.93   2
  -1  -1   1 27527.7 2712.95   2
  -1  -1   1 31487.5 2709.31   5
   1   1   1 35393.3 2725.76   5
  -1   1  -1 27697.4 2724.74   2
   1  -1  -1 26957.5 2718.71   2
   1  -1  -1 25347.2 2708.11   4
  -1   1  -1 30386.4 2712.39   4
  -1  -1   1 29436.0 2721.83   4
   1   1   1 25424.5 2715.95   1
   1  -1  -1 27790.6 2721.54   1
  -1   1  -1 25352.9 2696.58   3
  -1   1  -1 25641.7 2714.30   1
   1  -1  -1 28650.0 2722.63   1
  -1  -1   1 25276.8 2708.59   1
  -1  -1   1 30544.7 2707.17   6
  -1   1  -1 24308.0 2718.82   6
   1  -1  -3 237.322 53.9598   1
  -1   1  -3 401.755 64.8277   6
  -1  -1   3 250.777 57.7824   6
  -1   1  -3 565.649 76.4934   3
   1  -1  -3 100.458 50.5794   3
   1  -1  -3 372.236 65.0258   6
   1  -1  -3 459.321 67.4853   5
  -1   1  -3 295.135 58.2147   5
  -1  -1   3 366.235 65.0089   1
  -1   1  -3 295.015 43.4510   4
   1  -1  -3 386.064 65.8462   4
  -1  -1   3 373.149 58.3036   4
  -1   1  -3 470.811 76.1358   2
  -1   1  -3 315.223 60.3319   1
   1   1   3 249.535 60.6616   1
   1   1   3 221.205 65.6633   3
   1  -1  -3 265.876 50.1677   2
   1   1   3 387.355 55.4834   2
  -1  -1   5 593939. 65642.3   6
   1  -1  -5 671862. 65627.9   6
  -1   1  -5 636862. 65628.0   6
  -1  -1   5 703895. 65634.9   2
   1   1   5 709146. 65634.2   1
   1  -1  -5 632961. 65623.6   5
  -1   1  -5 685083. 65626.6   5
   1   1   5 682549. 65652.0   5
   1  -1  -5 683855. 65610.4   2
   1   1   5 692459. 65615.3   2
   1   1   5 648221. 65631.9   4
  -1  -1   5 712376. 65620.0   4
  -1   1  -5 642369. 65634.7   2
   1  -1  -5 681113. 65649.8   3
  -1   1  -5 657483. 65657.2   3
  -1  -1   5 671897. 65625.2   3
  -1  -1   5 650503. 65632.3   1
  -1   1  -5 648926. 65631.9   1
   1  -1  -5 671887. 65638.7   1
  -1  -1   5 696893. 65625.7   1
   1  -1  -5 678849. 65630.5   1
  -1   1  -7 43282.5 4305.82   6
   1   1   7 47960.4 4296.06   6
   1  -1  -7 40888.1 4303.33   6
  -1  -1   7 45104.5 4314.43   1
   1   1   7 44643.8 4316.96   1
  -1   1  -7 38068.7 4314.58   1
  -1   1  -7 44654.7 4310.78   5
  -1  -1   7 39037.3 4288.67   5
   1   1   7 43650.9 4297.19   2
   1  -1  -7 42415.1 4286.27   2
   1   1   7 43782.4 4321.35   4
  -1   1  -7 47056.5 4290.81   4
  -1   1  -7 42215.8 4282.70   4
   1  -1  -7 55924.1 4348.44   3
   1  -1  -7 47622.7 4321.41   1
  -1  -1   7 43845.0 4322.44   1
  -1   1  -7 47305.8 4317.10   1
   1  -1  -7 41854.3 4310.18   1
  -1  -1   7 48616.4 4308.67   3
  -1   1  -9 74068.6 6872.06   5
   1  -1  -9 71937.5 6842.09   2
  -1  -1   9 55055.6 6847.45   5
   1  -1  -9 70401.3 6858.88   5
   1   1   9 82484.4 6892.99   4
  -1   1  -9 66315.8 6854.67   4
  -1  -1   9 66339.4 6852.32   4
   1   1   9 72349.4 6852.92   2
  -1   1  -9 75284.1 6867.40   6
   1   1   9 69461.8 6858.47   6
   1  -1  -9 71415.9 6861.90   6
  -1  -1   9 70195.0 6864.68   3
   1   1   9 66451.0 6884.62   3
   1   1   9 79377.0 6881.32   1
  -1   1  -9 76868.2 6880.27   1
  -1  -1   9 72790.5 6893.64   1
   1  -1  -9 68571.8 6875.97   1
  -1   1  -9 66719.8 6873.17   1
   1   1   9 60498.5 6877.79   1
  -1  -1   9 83736.4 6884.53   1
   1  -1  -9 75946.7 6877.21   1
  -1   1 -11 797.714 112.381   6
   1  -1 -11 681.002 105.546   6
  -1   1 -11 861.852 121.267   5
   1  -1 -11 970.772 108.576   5
  -1  -1  11 833.453 101.265   5
   1   1  11 691.634 99.5584   2
   1  -1 -11 786.358 124.484   1
   1   1  11 698.758 122.161   1
  -1  -1  11 680.720 127.775   1
  -1  -1  11 917.631 105.925   4
  -1   1 -11 649.252 117.482   1
  -1  -1  11 522.556 113.387   1
  -1  -1  11 1024.96 123.914   3
  -1   1 -11 1053.24 130.913   1
   1   1  11 816.764 129.651   3
   1   1  11 703.230 121.187   1
   1  -1 -13 259.099 54.4415   2
  -1  -1  13 942.589 123.877   1
   1  -1 -13 514.378 93.6176   1
  -1  -1  13 498.884 85.6192   3
   1  -1 -13 444.854 72.4750   6
  -1   1 -13 518.327 85.4687   5
  -1   1 -13 631.800 66.3342   4
   1   1  13 429.633 87.8443   4
  -1  -1  13 424.680 68.1126   4
   1   1  13 264.147 75.2025   1
  -1   1 -13 516.629 91.3589   1
   1  -1 -13 374.347 77.9579   1
  -1   1 -13 216.671 70.5450   1
  -1  -1  13 230.887 71.2822   1
   1   1  13 288.589 80.0852   3
  -1   1 -15 70470.2 6849.37   5
   1  -1 -15 85344.8 6839.45   5
   1   1  15 70463.5 6856.74   4
   1   1  15 62144.3 6853.84   1
  -1  -1  15 76581.3 6860.19   1
   1  -1 -15 74693.6 6841.95   6
  -1   1 -15 74787.1 6843.34   6
  -1  -1  15 71454.3 6839.18   4
   1  -1 -15 51561.2 6839.41   1
  -1  -1  15 83438.2 6868.62   3
   1   1  15 80854.8 6879.08   3
   1   1  15 69059.1 6818.23   2
   1   1  15 81765.0 6868.64   1
   1  -1 -15 62269.4 6854.50   1
  -1  -1  15 57227.7 6853.17   1
   1   1  15 60896.7 6822.34   2
  -1   1 -17 37456.1 3301.99   5
   1  -1 -17 22305.4 3273.34   5
   1   1  17 43671.1 3317.25   4
  -1  -1  17 40647.0 3311.41   1
   1   1  17 35726.3 3307.35   1
  -1   1 -17 36753.4 3305.91   1
   1  -1 -17 23081.0 3280.62   6
  -1   1 -17 27740.6 3283.57   6
  -1  -1  17 32395.1 3291.80   4
   1  -1 -17 37391.9 3306.29   1
   1   1  17 28633.1 3309.76   3
  -1  -1  17 24640.3 3292.81   3
   1   1  17 39161.0 3265.85   2
   1  -1 -17 39348.1 3311.82   1
   1   1  17 41466.2 3316.50   1
  -1   1 -17 39194.3 3317.44   1
   1   1  17 35422.5 3276.54   2
   1  -1 -19 23077.6 2392.48   5
   1   1  19 23986.7 2410.46   1
  -1   1 -19 24169.3 2409.78   1
  -1  -1  19 23288.5 2410.43   1
  -1   1 -19 27193.5 2410.81   5
  -1  -1  19 25921.1 2404.15   4
   1  -1 -19 29145.4 2420.92   1
   1   1  19 21958.7 2419.51   3
  -1  -1  19 20919.6 2408.88   3
   1  -1 -19 22848.2 2397.41   6
  -1   1 -19 22797.9 2399.72   6
   1   1  19 23978.8 2386.01   2
  -1  -1  19 26568.5 2422.13   1
   1  -1 -19 26184.2 2414.03   1
   1   1  19 23054.5 2411.46   1
  -1   1 -19 26284.8 2418.72   1
  -1  -1  21 382.594 67.4631   1
   1  -1 -21 307.589 59.7363   1
   1   1  21 127.677 51.8834   1
  -1  -1  21 207.410 52.1974   3
  -1   1 -21 301.143 53.1769   6
   1  -1 -21 237.316 48.5796   6
  -1  -1  21 310.900 54.6597   4
   1   1  21 309.192 58.8009   4
   1   1  21 291.453 44.2932   2
  -1   1 -21 379.147 64.2193   1
  -1  -1  21 260.620 47.7959   2
   1   1  21 319.737 68.3504   3
  -1   1 -21 258.617 56.2492   1
   1  -1 -21 245.570 54.8333   1
  -1   1 -21 364.628 59.7133   5
   1  -1 -21 334.201 49.3905   5
  -1  -1  21 294.108 59.2869   1
   1   1  21 215.446 54.0315   1
  -1  -1  23 614.144 78.3431   4
  -1   1 -23 369.177 73.5566   1
  -1   1 -23 746.980 92.2177   1
  -1  -1  23 449.585 79.6940   3
   1   1  23 463.684 83.8518   3
   1   1  23 629.706 81.6716   4
  -1  -1  23 478.065 83.1039   1
  -1  -1  23 528.072 72.1777   2
  -1   1 -23 590.576 78.5833   6
   1  -1 -23 436.568 68.4371   6
   1   1  25 6285.58 707.914   3
  -1  -1  25 6076.83 699.823   3
  -1  -1  25 6398.83 695.230   4
   1  -1 -25 7233.29 690.854   5
   1   1  25 6826.97 700.562   4
  -1   1 -25 7354.04 698.799   6
   1  -1 -25 6895.45 691.931   6
  -1   1 -25 7772.91 700.650   5
  -1  -1  25 6798.16 692.132   2
  -1   1 -27 18297.9 1638.49   5
   1   1  27 15123.2 1637.06   4
   1  -1 -27 17342.3 1632.30   6
  -1   1 -27 17664.9 1637.32   6
   1  -1 -27 15768.5 1629.71   5
   1   1  27 17207.7 1648.17   3
  -1  -1  27 14650.6 1637.47   3
  -1   1 -29 4359.48 396.273   6
   1  -1 -29 3872.57 388.866   5
   1   1  29 3244.09 393.210   4
  -1  -1  29 3546.62 395.534   3
   1   1  29 4172.69 403.892   3
   1  -1 -31 1634.25 159.432   6
  -1   1 -31 1556.90 161.452   6
   1  -1 -31 1320.40 155.526   5
  -1   1 -31 1352.42 158.993   5
   1   1  31 1595.95 168.995   3
  -1  -1  31 1419.99 163.202   3
  -1   2  32 10.7053 13.5253   4
  -1  -2 -30 18.2296 9.28026   5
   1   2 -30 17.4755 9.79684   6
  -1  -2 -30 15.8785 10.6246   6
  -1   2  30 5.81268 10.9950   4
  -1   2  30 7.62359 14.3765   3
   1  -2  30 5.29534 7.81539   3
  -1  -2 -28 15.8338 8.89242   5
  -1  -2 -28 8.24712 9.88196   6
   1   2 -28 14.8163 11.8039   6
  -1   2  28-8.82283 14.8762   3
   1  -2  28 11.8402 12.2482   3
  -1   2  28 25.2760 14.1008   4
  -1   2  26 6.89862 8.19385   4
  -1  -2 -26 8.61206 6.26453   5
  -1  -2 -26 4.21435 8.66983   6
   1   2 -26-5.56968 10.4593   6
   1  -2  26-6.43508 9.36079   3
   1  -2  26-12.1720 16.1622   2
   1   2 -24 7.19731 13.6449   5
   1   2 -24 6.43784 9.55063   6
  -1  -2 -24 22.3796 12.0337   6
  -1   2  24 24.1821 22.7817   3
   1  -2  24 29.3490 16.4098   3
  -1   2  24 22.1611 16.5198   4
  -1   2  22 75.1658 26.6318   4
   1   2 -22 88.7482 26.2096   6
  -1  -2 -22 97.3425 23.5426   6
  -1  -2 -22 67.5401 22.1035   5
  -1   2  22 126.618 44.9875   3
   1  -2  22 66.3024 23.5411   3
   1  -2  22 142.947 31.7245   2
  -1   2  20-15.9261 23.1721   3
   1  -2  20 9.38067 13.6570   3
  -1   2  20 16.2002 16.6722   1
  -1  -2 -20-6.21890 11.6925   1
   1  -2  20 10.3470 10.6581   4
  -1  -2 -20 11.6594 12.9658   5
   1  -2  20 17.8737 36.7706   1
   1   2 -20 8.65418 14.5468   6
  -1  -2 -20 5.31545 10.9497   6
   1  -2  20-8.95730 16.8300   1
   1   2 -20 7.51953 15.4788   1
  -1   2  20 18.1774 26.4457   1
   1  -2  18-10.8151 12.8460   3
  -1   2  18 18.9847 35.6494   1
   1   2 -18-8.57936 14.4111   1
   1  -2  18-4.89914 9.20231   4
  -1   2  18-10.0462 18.8657   4
  -1   2  18-17.3199 29.0900   3
   1  -2  18-9.22820 15.5007   2
  -1  -2 -18-13.6106 22.8604   1
   1   2 -18-14.5152 24.3797   1
  -1  -2 -18-6.97884 13.1066   1
  -1   2  18 9.33396 15.6783   1
  -1  -2 -18 6.78525 13.9591   5
   1   2 -18 8.56614 12.4616   5
   1   2 -18-9.97370 14.5086   6
  -1  -2 -18 6.13066 8.92008   6
   1  -2  18-19.2819 28.0465   1
  -1   2  16 134.717 37.0422   4
   1  -2  16 57.7859 17.9317   4
  -1   2  16 52.8944 39.6678   3
  -1  -2 -16 27.9570 26.9804   1
   1  -2  16 75.5842 32.0251   2
   1   2 -16 52.2660 33.5048   2
   1  -2  16 50.0819 28.5097   3
   1   2 -16 132.281 38.7206   1
   1  -2  16 92.9920 34.3857   1
  -1   2  16 18.8674 17.0296   1
  -1  -2 -16 47.5532 21.9529   5
   1   2 -16 61.8393 24.2228   5
   1   2 -16 68.1451 27.6893   6
  -1  -2 -16 35.6337 23.2468   6
   1   2 -16 30.4627 31.9465   1
  -1  -2 -16 82.0744 26.5334   1
  -1   2  16 10.6328 24.4347   1
   1   2 -14 28.5239 26.9695   2
   1  -2  14 57.4273 32.0567   3
   1   2 -14 62.0763 21.7285   5
  -1  -2 -14 28.4297 22.7333   5
  -1   2  14 16.4810 31.1111   3
  -1  -2 -14 13.5999 23.0626   1
   1  -2  14 51.8399 30.9471   2
  -1   2  14 11.5944 14.1336   1
  -1  -2 -14 19.6670 18.7381   1
   1   2 -14 15.2112 22.3532   1
  -1   2  14 34.9442 32.9629   1
   1   2 -14 36.2264 22.8978   1
   1  -2  14 12.7188 15.4375   1
  -1   2  14 25.6325 26.5547   4
   1  -2  14 19.2581 36.3023   1
  -1  -2 -12 67.8810 32.8468   5
   1  -2  12 32.2769 30.1822   3
   1   2 -12 179.262 50.8912   1
   1   2 -12 133.838 39.5703   2
  -1   2  12 229.502 58.9740   4
  -1   2  12 169.237 53.3035   3
   1  -2  12 225.423 63.3698   2
  -1  -2 -12 220.523 48.9801   1
  -1  -2 -12 144.438 23.8456   2
   1   2 -12 113.292 43.2828   1
  -1  -2 -12 100.914 36.4537   1
   1   2 -12 138.130 42.9452   6
  -1  -2 -12 119.254 33.2400   6
   1  -2  12 117.178 56.0393   1
   1   2 -10 23.7955 20.0900   6
  -1  -2 -10 38.6170 18.6467   6
   1   2 -10 44.5368 25.0197   1
   1  -2  10 20.1930 22.5282   1
   1   2 -10 19.2558 12.6962   5
   1   2 -10 13.3487 22.5153   2
   1  -2  10 31.9898 35.5979   3
  -1  -2 -10 24.3683 25.1484   5
  -1   2  10-17.8979 26.1152   4
  -1  -2 -10 6.04591 10.3642   2
   1  -2  10 60.5333 50.8758   2
  -1  -2 -10 50.8391 27.0808   1
   1  -2  10 13.8346 16.5606   1
  -1   2  10 9.38596 20.9567   1
  -1  -2 -10 44.8515 24.9990   1
  -1   2  10-11.3152 19.1172   3
  -1  -2  -8-12.2141 20.5771   5
   1   2  -8 26.6507 31.6913   2
  -1  -2  -8 9.43741 15.9320   1
  -1   2   8 23.4479 23.7200   1
   1  -2   8 16.7154 19.9165   1
   1   2  -8 12.7281 21.4377   1
  -1   2   8 17.7875 19.8257   3
  -1  -2  -8 24.7950 19.6970   1
   1  -2   8 24.1995 49.8040   2
   1   2  -8 31.3281 19.6750   6
  -1  -2  -8 4.55727 12.7946   6
   1   2  -8 21.9807 10.6701   5
   1  -2   8 22.5265 23.2243   1
  -1   2   6 206.364 43.4115   3
   1   2  -6 239.453 49.4131   6
   1   2  -6 244.556 32.8075   5
  -1   2   6 280.178 52.9474   5
   1   2  -6 259.015 62.9097   2
   1   2  -6 256.036 52.4127   1
   1  -2   6 322.863 50.0778   1
  -1   2   6 330.005 55.0936   1
  -1  -2  -6 306.924 57.1085   5
  -1   2   6 186.825 74.3458   4
  -1  -2  -6 231.136 38.1394   2
   1   2  -6 208.430 39.2947   4
   1   2  -6 114.223 42.9184   1
  -1   2   6 155.061 41.6475   1
  -1  -2  -6 214.035 42.6595   1
   1  -2   6 300.210 56.9931   1
  -1  -2  -6 207.667 41.2130   1
   1  -2   4 31.6634 29.5187   1
  -1  -2  -4 10.0705 15.4810   1
  -1   2   4 42.2342 19.8065   1
   1   2  -4 36.8139 21.5866   1
  -1  -2  -4 15.6683 13.4297   6
   1   2  -4 8.61483 16.3986   6
   1  -2   4 33.1588 23.1188   3
  -1   2   4 19.8554 18.8348   5
  -1  -2  -4 31.7648 16.8507   6
   1   2  -4 30.6273 13.1380   5
   1   2  -4 65.7335 35.0152   2
  -1   2   4 12.9853 15.6541   3
  -1  -2  -4 19.5255 24.7416   5
  -1   2   4 23.9497 34.9386   4
   1  -2   4 13.5720 9.86741   4
   1   2  -4 25.1960 16.9422   4
  -1   2   4 33.6097 26.5378   1
   1   2  -4 34.7248 19.5289   1
   1  -2   4 47.3307 24.8958   1
  -1  -2  -4 43.9156 19.8950   1
  -1   2   4 10.5938 21.9565   2
  -1  -2  -4 45.4718 17.6991   2
   1  -2   2 93.2901 28.5112   3
   1   2  -2 173.239 34.8796   1
  -1  -2  -2 142.086 32.5705   5
   1   2  -2 138.473 37.5997   6
  -1  -2  -2 135.846 33.4621   6
   1   2  -2 271.205 57.4734   2
  -1  -2  -2 190.143 38.2830   2
  -1  -2  -2 143.631 38.1775   5
  -1   2   2 125.162 57.5662   4
   1  -2   2 184.685 38.7765   4
  -1   2   2 124.429 30.6543   3
  -1  -2  -2 169.370 32.9417   1
   1  -2   2 274.341 45.4933   1
   1  -2   2 288.844 80.7521   2
   1  -2   2 203.276 43.3243   1
  -1   2   2 104.839 36.7759   1
  -1  -2  -2 194.254 36.2527   1
  -1  -2   0 212.708 40.4523   5
   1  -2   0 221.371 38.0846   3
  -1   2   0 272.826 55.4515   5
   1   2   0 207.192 39.8164   1
   1   2   0 383.107 69.1624   2
  -1  -2   0 268.499 44.2803   6
  -1   2   0 460.104 81.3426   4
   1   2   0 141.396 48.8580   3
  -1  -2   0 318.583 54.8214   4
   1  -2   0 259.098 43.6030   3
  -1  -2   0 249.516 38.9714   1
   1  -2   0 255.786 44.2926   1
   1   2   0 288.665 41.1282   1
   1  -2   0 496.030 79.9763   2
   1  -2   0 231.443 45.5850   1
   1  -2  -2 102.609 39.3651   6
  -1   2  -2 142.665 41.2723   5
  -1  -2   2 147.806 29.0005   5
  -1  -2   2 85.5384 28.8584   1
   1  -2  -2 167.789 38.5775   1
  -1  -2   2 141.951 28.7454   6
  -1   2  -2 95.8847 31.3290   1
   1  -2  -2 219.385 40.4113   1
  -1  -2   2 134.884 30.8662   1
   1   2   2 87.5442 27.4664   1
  -1   2  -2 215.691 45.7955   1
  -1  -2   2 183.973 42.4505   4
   1  -2  -2 115.184 29.6353   3
   1   2   2 57.6205 36.6788   3
   1   2   2 270.701 52.6664   2
  -1   2  -2 67.4005 32.6275   6
   1  -2  -4 11.0329 16.5893   6
  -1  -2   4 77.5850 25.2335   1
   1  -2  -4 13.5149 16.5921   1
  -1  -2   4 35.8123 12.7335   5
  -1   2  -4 61.6050 28.9043   5
  -1   2  -4 45.1488 28.7449   6
   1  -2  -4 50.2888 27.5821   1
  -1  -2   4 37.8166 21.4808   1
  -1   2  -4 9.64188 13.0636   4
  -1  -2   4 54.2473 21.8826   3
  -1   2  -4 51.5215 19.6837   3
  -1  -2   4 41.4805 25.6531   4
  -1   2  -4 37.0110 26.1113   1
   1   2   4 135.896 47.6300   3
   1  -2  -4 15.1237 18.4467   3
   1   2   4 85.6167 22.2782   1
  -1   2  -4 32.6728 24.1306   1
  -1  -2   6 229.984 51.8053   1
   1  -2  -6 134.932 38.5538   1
  -1  -2   6 293.753 50.7150   3
   1  -2  -6 213.820 48.9950   6
  -1  -2   6 233.894 31.1758   5
  -1   2  -6 239.455 50.0923   5
  -1   2  -6 244.192 50.2255   6
   1   2   6 249.735 44.4011   1
   1  -2  -6 222.145 48.8734   1
  -1  -2   6 243.671 49.2672   1
   1   2   6 278.002 60.7313   4
  -1  -2   6 215.091 41.4811   4
  -1   2  -6 200.472 44.8491   1
   1   2   6 251.608 49.8643   1
   1  -2  -6 299.261 46.2587   3
   1   2   6 310.420 65.2728   3
   1  -2  -6 238.907 39.5694   2
  -1  -2   8 13.0416 29.0829   1
   1  -2  -8-7.67976 17.2444   1
  -1  -2   8 55.7887 24.2597   3
   1  -2  -8 9.34914 17.7319   1
  -1  -2   8 50.4404 26.9054   1
   1   2   8 43.8073 29.1900   1
  -1   2  -8 9.92332 14.6477   6
   1  -2  -8 67.6092 28.4972   6
   1   2   8 16.5251 14.8391   6
  -1   2  -8 8.69328 14.8123   5
  -1  -2   8 12.5661 7.86808   5
   1   2   8 10.4884 14.1481   2
   1   2   8 42.9782 31.9273   4
  -1  -2   8 64.7554 21.4010   4
  -1   2  -8 26.5116 22.4028   1
   1   2   8 37.8758 27.6581   1
   1   2   8 13.4766 25.4285   3
   1  -2  -8 18.1018 11.3508   2
  -1  -2  10 15.7050 14.8344   3
  -1  -2  10 61.8604 29.4311   1
   1  -2 -10 11.3455 19.1241   1
   1   2  10 20.2563 11.8967   2
  -1  -2  10 15.4691 22.5586   1
   1  -2 -10 8.49859 17.5569   1
  -1  -2  10 3.69138 10.4088   5
   1   2  10 15.8726 26.7078   4
  -1  -2  10 9.44580 12.0088   4
  -1   2 -10 36.7492 17.3280   6
   1  -2 -10 15.2004 14.3636   6
   1   2  10 22.3743 21.0696   1
   1   2  10 26.7056 19.4896   3
  -1  -2  12 151.070 28.1415   5
   1  -2 -12 148.483 34.6839   5
   1   2  12 51.4163 19.8437   2
  -1   2 -12 170.936 39.8936   5
   1   2  12 199.689 57.5920   4
   1   2  12 225.581 53.3904   1
   1   2  12 191.654 53.2496   3
   1  -2 -12 143.865 34.8434   6
  -1   2 -12 164.079 40.4676   6
   1  -2 -12 172.641 44.0211   1
  -1   2 -12 241.190 60.9738   1
  -1  -2  12 139.180 48.8342   1
   1  -2 -12 40.1342 34.6709   1
  -1  -2  12 124.375 44.0814   1
  -1   2 -12 179.568 46.3303   1
   1  -2 -14 44.2877 19.7216   5
   1   2  14 7.66346 7.85317   2
   1   2  14 10.7667 8.45334   2
   1   2  14 39.1050 29.0425   1
  -1   2 -14 34.4133 10.5250   4
  -1  -2  14 28.5344 16.0426   4
   1   2  14 30.6138 22.3699   3
  -1   2 -14 10.5421 19.9146   6
   1  -2 -14 14.4421 24.3529   1
  -1  -2  14 14.3595 24.2147   1
  -1   2 -14 15.7834 18.8699   1
  -1  -2  14 14.4331 27.1889   1
  -1   2 -14 21.5578 18.2334   5
  -1   2 -14 12.2952 20.7641   1
  -1   2 -16 43.8531 30.7555   1
   1  -2 -16 75.2377 33.9214   1
  -1  -2  16 52.8224 32.0253   1
  -1  -2  16 127.071 38.1234   3
   1  -2 -16 53.4761 34.2952   1
  -1  -2  16 55.0836 35.2900   1
   1   2  16 64.0204 36.2428   1
   1   2  16 30.2690 29.1450   4
  -1  -2  16 45.1910 21.9511   4
  -1   2 -16 36.7731 14.2252   4
   1   2  16 48.9183 34.1587   3
   1  -2 -16 96.6697 28.6320   6
  -1   2 -16 111.692 33.1282   6
  -1   2 -16 49.1591 29.8980   5
   1   2  16 150.636 39.9690   1
  -1   2 -16-12.5262 16.2203   1
  -1   2 -18 13.1589 22.1007   1
   1  -2 -18 12.1193 20.3546   1
  -1  -2  18 11.9378 20.0497   1
  -1  -2  18-12.4908 20.9785   3
   1   2  18 11.7003 13.8953   1
   1  -2 -18 11.5989 19.4806   1
  -1  -2  18 25.4828 23.9253   1
   1   2  18-13.3833 15.8941   4
  -1  -2  18-8.87619 14.9077   4
   1   2  18 17.1680 20.3887   3
   1  -2 -18-8.57338 10.1818   6
  -1   2 -18-11.5201 21.6320   6
   1  -2 -18-8.31158 13.9595   5
  -1   2 -18 13.2775 15.7684   5
   1   2  18 11.4574 13.6068   1
  -1   2 -18 11.9127 10.0038   1
  -1   2 -20 58.5395 32.6258   1
   1  -2 -20-10.7974 12.8671   1
  -1  -2  20 12.8180 21.5543   3
   1   2  20 11.1613 20.9853   1
  -1  -2  20 11.2479 13.4004   1
   1   2  20 46.2088 25.6887   4
  -1  -2  20-7.89754 13.3068   4
  -1   2 -20 10.9779 16.0028   6
   1  -2 -20 9.77950 11.6629   6
  -1   2 -20 10.7901 15.7304   1
   1   2  20 33.9808 24.7356   3
   1  -2 -20-8.67451 14.6079   5
  -1  -2  20 11.3547 25.2502   1
  -1   2 -22 23.2169 20.4899   5
   1  -2 -22 103.761 27.1473   5
  -1   2 -22 29.1849 20.9799   6
   1  -2 -22 70.7790 28.5047   6
  -1  -2  22 96.4855 27.1836   2
   1   2  22 15.7694 33.0440   3
  -1  -2  22 44.9892 27.4479   3
  -1  -2  22 52.8287 23.0597   4
  -1   2 -24-8.45025 12.3670   6
   1  -2 -24 33.3375 16.8530   6
   1   2  24 8.46786 14.2877   4
   1   2  24 13.8539 23.3081   3
  -1  -2  24 19.1570 21.3255   3
  -1   2 -24 9.74340 18.3469   5
   1  -2 -24 12.3133 12.7379   5
   1   2  26 14.5213 13.6482   4
  -1   2 -26-7.20382 13.5416   6
  -1  -2  26 18.1342 17.5954   2
  -1   2 -26-7.98864 11.6365   5
  -1  -2  26 15.9802 16.4475   3
   1  -2 -26 5.07270 7.40495   5
   1  -2 -28 9.36014 9.69324   6
   1  -2 -28 4.38273 7.44755   5
  -1   2 -28 26.4772 13.6628   5
   1   2  28 9.75672 11.6423   3
  -1  -2  28 20.5172 16.2836   3
  -1   2 -30 5.49382 6.72805   5
   1   2  30 5.64579 12.6509   4
   1  -2 -30 19.6499 9.47790   5
   1  -2 -30 28.2237 12.3180   6
  -1   2 -30 5.12651 8.76535   6
   1   2  30 24.8575 17.1228   3
  -1  -2  30 17.5607 12.1522   3
   1  -2 -32 6.93838 8.26780   5
  -1   3  31 1236.11 150.330   3
  -1   3  29 2977.46 327.278   4
   1  -3  29 3141.30 327.460   2
   1   3 -29 3724.40 329.320   6
   1  -3  29 2413.73 322.485   3
  -1   3  29 3812.23 350.237   3
  -1  -3 -29 3342.34 321.161   5
  -1  -3 -27 13329.4 1236.41   5
  -1  -3 -27 11066.4 1233.94   6
   1   3 -27 14609.4 1246.91   6
  -1   3  27 13284.3 1244.90   4
   1  -3  27 10245.7 1239.24   3
  -1   3  27 16030.5 1279.54   3
   1  -3  27 12434.4 1241.84   2
  -1   3  25 6012.98 587.181   4
   1  -3  25 5759.91 583.527   2
  -1  -3 -25 5979.53 577.403   5
  -1  -3 -25 5390.61 575.700   6
   1   3 -25 6992.38 592.171   6
   1  -3  25 4473.89 580.972   3
  -1   3  25 6908.53 627.726   3
  -1   3  23 379.739 60.4823   4
   1   3 -23 375.907 62.1153   6
  -1  -3 -23 361.917 51.6247   5
   1  -3  23 325.551 55.6687   2
  -1   3  23 265.367 74.0618   3
   1   3 -21 131.389 36.9011   5
   1  -3  21 262.884 46.4959   2
   1   3 -21 269.023 53.5458   6
  -1   3  21 100.504 53.1562   3
  -1  -3 -21 219.392 39.8963   5
  -1   3  19 16143.5 1606.21   3
  -1  -3 -19 15960.7 1566.69   5
  -1   3  19 16957.3 1579.44   4
   1   3 -19 16970.3 1565.26   5
  -1  -3 -19 13516.2 1564.76   6
   1  -3  17 19925.2 2239.33   1
   1   3 -17 28353.2 2185.49   5
   1   3 -17 21509.4 2217.79   1
   1  -3  17 19577.9 2201.46   3
   1  -3  17 29636.2 2208.32   2
  -1  -3 -17 16110.3 2179.42   6
   1   3 -17 29480.7 2195.48   1
   1  -3  17 24646.2 2196.03   1
  -1  -3 -17 11859.7 2187.47   1
  -1  -3 -15 31854.1 5283.31   5
   1  -3  15 57326.8 5342.39   1
  -1  -3 -15 64629.1 5294.38   1
  -1   3  15 54443.5 5293.27   1
   1  -3  15 67760.4 5314.66   2
  -1   3  15 61658.8 5314.99   4
   1   3 -15 57056.9 5317.56   2
  -1   3  15 56055.4 5309.73   3
   1  -3  15 30571.3 5291.43   3
   1   3 -15 56725.2 5279.18   5
   1   3 -15 73463.9 5323.66   6
  -1  -3 -15 56520.9 5286.20   6
   1   3 -15 70600.5 5301.91   1
   1  -3  15 51071.4 5294.93   1
  -1   3  15 62259.8 5325.09   1
  -1  -3 -15 45642.8 5301.63   1
   1   3 -13 251.630 36.8750   5
   1   3 -13 124.019 54.7895   2
   1  -3  13 499.595 76.8031   3
  -1   3  13 329.486 60.6810   1
   1   3 -13 183.014 48.5512   1
   1  -3  13 131.111 43.5245   1
  -1  -3 -13 195.926 47.8228   5
  -1   3  13 303.446 65.9579   4
  -1  -3 -13 152.000 25.9794   2
   1  -3  13 399.750 70.8210   2
  -1  -3 -13 273.096 54.0608   1
  -1   3  13 122.479 40.6092   1
  -1   3  13 209.112 46.9880   3
  -1  -3 -13 272.648 41.1938   6
   1   3 -13 302.565 60.0937   6
   1   3 -11 338.536 50.8759   5
   1   3 -11 397.562 84.1372   2
  -1  -3 -11 382.535 48.2840   2
  -1  -3 -11 401.803 57.6107   6
  -1  -3 -11 325.980 63.8654   5
   1  -3  11 413.718 74.5350   3
  -1   3  11 411.785 68.6992   1
   1   3 -11 719.214 88.6188   1
   1  -3  11 244.070 61.3899   1
   1  -3  11 402.458 84.3189   1
  -1  -3 -11 655.804 86.4183   1
   1   3 -11 569.016 80.1730   1
  -1   3  11 324.201 63.4935   1
   1  -3  11 608.823 103.086   2
  -1  -3 -11 434.688 69.4938   1
   1   3 -11 428.065 72.0068   6
  -1   3  11 439.031 69.4126   3
  -1  -3  -9 35384.3 3017.29   5
   1  -3   9 25004.7 3016.25   1
  -1  -3  -9 49652.6 3058.34   1
  -1   3   9 32526.3 3010.52   1
   1   3  -9 34598.8 3019.52   6
  -1   3   9 23897.4 3032.29   4
   1   3  -9 32375.4 3014.36   1
   1  -3   9 35637.5 3023.58   3
  -1   3   9 23639.8 3003.36   3
   1   3  -9 42040.8 3049.93   1
  -1   3   9 28723.6 3009.32   1
   1  -3   9 29059.2 3010.72   1
  -1  -3  -9 26911.9 3002.66   1
   1  -3   9 45055.3 3098.17   2
  -1  -3  -9 28589.7 2992.20   2
   1   3  -9 29843.8 3044.20   2
  -1  -3  -7 19096.5 1793.03   5
   1  -3   7 16046.0 1794.12   1
   1   3  -7 15335.9 1818.51   2
  -1  -3  -7 16806.2 1779.49   6
   1   3  -7 18506.4 1793.59   6
  -1   3   7 14767.0 1811.33   4
   1   3  -7 19202.5 1788.24   1
  -1   3   7 16721.5 1791.56   3
   1  -3   7 18679.7 1791.77   3
   1  -3   7 18738.4 1785.85   1
   1   3  -7 23901.2 1829.47   1
  -1   3   7 18245.4 1788.41   1
  -1  -3  -7 17248.5 1774.79   2
   1  -3   7 17914.0 1856.65   2
  -1   3   7 16846.8 1793.00   5
  -1  -3  -5 254984. 25197.4   5
   1  -3   5 242635. 25261.8   2
   1   3  -5 252612. 25203.1   6
   1  -3   5 255608. 25183.7   4
  -1   3   5 252312. 25226.1   4
   1   3  -5 262597. 25192.6   1
   1  -3   5 253223. 25190.9   3
  -1   3   5 257739. 25200.7   3
  -1   3   5 274701. 25206.8   5
   1   3  -5 263612. 25185.8   5
   1   3  -5 288385. 25245.8   2
  -1  -3  -5 256282. 25193.0   6
   1   3  -5 218492. 25215.5   1
   1  -3   5 248318. 25186.4   1
  -1   3   5 248071. 25193.8   1
  -1  -3  -5 254804. 25183.9   1
   1  -3   5 266189. 25205.4   1
  -1   3   5 273633. 25185.3   1
  -1  -3  -5 272494. 25217.2   1
   1  -3   3 189.151 34.9831   3
   1   3  -3 187.907 44.5270   1
   1   3  -3 149.591 35.0925   6
   1   3  -3 124.138 28.3296   5
  -1  -3  -3 190.174 37.6629   5
   1   3  -3 193.254 65.7994   2
  -1   3   3 114.359 37.5615   5
  -1   3   3 110.092 45.4278   4
   1  -3   3 236.121 59.4637   4
  -1   3   3 163.301 35.7381   3
   1  -3   3 116.303 27.5884   1
   1  -3   3 282.635 84.8172   2
  -1  -3  -3 119.709 25.6728   1
  -1  -3  -3 198.879 34.2716   1
   1   3  -3 124.341 25.7388   1
  -1   3   3 137.960 27.7930   1
   1  -3   3 112.562 30.0849   1
  -1   3   3 116.605 30.5491   1
   1   3  -1 8073.81 814.030   6
   1  -3   1 11231.6 873.297   2
   1  -3   1 8339.17 806.396   3
  -1   3   1 11286.3 841.679   4
  -1   3   1 8045.98 800.200   1
   1   3  -1 5788.65 794.883   1
   1  -3   1 7671.41 809.645   3
   1   3  -1 7961.87 826.531   3
  -1   3   1 10154.5 834.672   5
   1   3  -1 9805.50 800.504   1
   1  -3   1 6835.36 801.878   1
   1  -3   1 8338.39 802.218   1
  -1   3   1 8273.80 806.283   1
   1   3  -1 12929.3 894.160   2
   1  -3  -1 10828.4 848.172   2
  -1   3  -1 8993.14 824.867   4
  -1  -3   1 8562.88 825.328   4
   1   3   1 8552.96 836.541   3
   1   3   1 8175.63 794.021   1
   1  -3  -1 9362.00 810.072   1
   1   3   1 8176.50 795.886   1
  -1  -3   1 6985.49 797.283   1
  -1   3  -1 10561.7 817.299   1
  -1  -3   1 9506.24 803.271   1
   1   3   1 10586.8 880.447   2
  -1   3  -1 9316.32 833.116   5
   1   3   1 7762.33 815.189   6
  -1   3  -1 8698.99 830.756   6
  -1   3  -3 240.108 49.3167   6
  -1  -3   3 107.166 28.2226   1
   1   3   3 223.935 32.5710   1
   1  -3  -3 174.641 32.3757   1
  -1   3  -3 81.1703 35.5601   5
   1  -3  -3 139.351 39.3017   6
   1   3   3 195.912 58.6814   2
  -1   3  -3 173.409 36.8457   4
   1   3   3 270.174 51.0753   4
  -1   3  -3 215.193 40.1101   1
   1   3   3 118.241 25.7793   1
   1   3   3 261.105 59.1046   3
  -1  -3   3 192.063 38.9620   4
   1  -3  -3 157.124 44.3580   2
  -1   3  -3 117.367 32.2614   1
  -1  -3   3 206.135 53.5732   1
   1  -3  -3 131.354 29.7051   1
   1  -3  -3 170.672 33.2138   3
  -1  -3   5 247271. 25439.4   5
  -1   3  -5 266047. 25462.5   5
   1   3   5 217940. 25473.5   2
   1  -3  -5 247276. 25450.3   2
   1   3   5 255545. 25444.1   1
  -1  -3   5 277077. 25494.6   1
  -1   3  -5 228521. 25451.6   1
   1   3   5 290851. 25471.3   4
  -1  -3   5 252288. 25446.1   4
   1  -3  -5 269815. 25445.3   1
   1   3   5 283805. 25479.5   3
   1  -3  -5 262019. 25449.3   3
  -1  -3   5 269581. 25446.3   1
   1   3   5 262648. 25465.5   1
   1  -3  -5 270587. 25446.1   1
  -1   3  -5 276505. 25448.6   1
   1  -3  -5 279294. 25465.5   6
  -1  -3   5 261149. 25455.0   3
   1   3   7 23086.4 1745.96   2
   1  -3  -7 17131.8 1716.54   2
  -1   3  -7 18160.3 1730.26   1
   1   3   7 18928.1 1715.86   1
  -1  -3   7 26822.0 1797.61   1
  -1   3  -7 17540.6 1723.48   5
  -1  -3   7 15235.1 1699.34   5
   1   3   7 19628.0 1743.88   4
  -1  -3   7 17622.3 1710.30   4
   1  -3  -7 17814.4 1724.90   6
  -1   3  -7 12866.1 1718.61   6
   1   3   7 15688.7 1735.15   3
   1  -3  -7 17057.8 1708.75   1
  -1  -3   7 16640.3 1715.85   3
   1   3   7 22509.2 1751.77   1
   1  -3  -7 16164.6 1712.98   1
  -1  -3   7 17965.6 1713.36   1
  -1   3  -7 18472.0 1715.28   1
  -1  -3   9 27451.1 2839.18   5
   1  -3  -9 25444.2 2841.96   2
   1   3   9 36084.1 2901.47   4
   1   3   9 40576.8 2867.29   2
   1  -3  -9 25954.8 2840.07   2
  -1   3  -9 32086.4 2884.72   1
  -1  -3   9 47584.1 2940.68   1
   1   3   9 32340.6 2860.40   1
  -1   3  -9 28533.6 2865.70   6
   1   3   9 23905.8 2869.39   3
  -1   3  -9 27537.4 2860.95   5
  -1  -3   9 27955.9 2855.38   3
   1   3   9 41162.6 2901.54   1
   1  -3  -9 27378.4 2861.15   1
  -1  -3   9 32396.2 2861.94   1
  -1   3  -9 30410.7 2857.74   1
   1  -3 -11 428.566 62.9469   6
  -1   3 -11 454.156 67.2383   5
  -1  -3  11 440.327 49.7093   5
   1   3  11 408.042 79.6648   1
   1   3  11 543.624 74.7760   1
   1  -3 -11 319.416 67.4839   1
  -1  -3  11 464.693 71.1084   1
   1   3  11 433.696 88.9113   4
  -1  -3  11 362.263 52.9536   4
  -1   3 -11 365.470 65.9799   6
  -1   3 -11 453.396 67.9615   1
  -1  -3  11 480.930 91.3830   1
   1  -3 -11 358.307 59.1017   1
   1   3  11 452.411 77.0937   3
  -1  -3  11 360.669 62.0521   3
   1   3  11 486.524 59.0304   2
   1  -3 -13 338.004 47.9038   6
   1  -3 -13 224.915 44.7774   1
  -1   3 -13 139.968 37.6199   5
   1   3  13 297.478 62.8796   1
  -1  -3  13 129.952 44.1337   1
  -1  -3  13 190.947 39.4023   3
   1  -3 -13 325.599 47.4646   5
  -1  -3  13 144.737 29.7513   5
   1   3  13 176.312 54.7315   4
  -1  -3  13 203.205 33.5021   4
  -1   3 -13 214.519 46.9650   1
   1   3  13 222.882 51.8757   3
  -1   3 -13 204.628 47.8479   6
   1   3  13 218.608 51.2366   1
   1  -3 -15 59710.7 5437.39   5
   1   3  15 48949.4 5466.43   4
  -1   3 -15 61750.8 5447.47   5
  -1  -3  15 51199.6 5426.03   4
   1  -3 -15 63552.3 5450.05   1
  -1  -3  15 59310.4 5442.74   3
  -1  -3  15 63111.0 5465.30   1
   1   3  15 43537.8 5445.21   1
   1  -3 -15 47331.9 5448.60   1
   1   3  15 62885.9 5459.66   1
  -1   3 -15 56909.7 5449.46   1
  -1   3 -15 59690.2 5448.36   6
   1  -3 -15 51529.8 5432.54   6
  -1  -3  17 27402.0 2586.78   1
  -1   3 -17 28196.3 2594.71   1
   1  -3 -17 28695.8 2565.23   6
  -1   3 -17 24380.1 2572.33   6
  -1   3 -17 30072.2 2579.56   5
  -1  -3  17 27477.8 2560.48   4
   1  -3 -17 30417.5 2566.37   5
  -1   3 -17 20010.3 2568.42   1
   1   3  17 29821.0 2585.81   1
   1  -3 -17 23122.3 2572.50   1
  -1  -3  17 17608.7 2566.48   1
  -1   3 -19 14702.8 1487.36   6
   1   3  19 16492.9 1510.13   3
  -1  -3  19 17027.7 1495.90   3
   1   3  19 16394.7 1502.15   4
   1  -3 -19 16468.6 1479.36   5
  -1   3 -19 16770.3 1495.50   5
   1   3  21 248.236 54.1931   4
  -1   3 -21 174.090 48.9018   5
  -1  -3  21 216.429 50.3650   3
   1   3  21 181.136 55.9064   3
   1  -3 -21 270.986 48.2718   5
   1  -3 -21 268.790 47.9984   6
  -1  -3  23 349.723 55.0796   2
   1   3  23 359.692 72.3996   3
  -1   3 -23 188.435 52.3322   5
  -1  -3  23 156.053 47.5053   3
   1  -3 -23 262.946 49.9954   5
   1   3  23 462.127 64.9828   4
  -1   3 -23 260.536 53.1170   6
  -1   3 -25 5467.98 556.686   6
   1  -3 -25 5276.07 553.944   6
  -1   3 -25 4987.77 559.253   5
   1  -3 -25 5660.83 550.573   5
  -1  -3  25 5558.87 551.945   2
   1   3  25 4993.39 576.337   3
   1   3  27 13710.4 1311.61   3
  -1  -3  27 11044.7 1286.26   3
   1  -3 -27 13934.4 1282.50   5
  -1  -3  27 12923.7 1283.97   2
   1  -3 -27 13471.9 1283.53   6
  -1   3 -27 12540.9 1286.55   6
  -1   3 -27 14061.6 1294.94   5
   1   3  27 12212.3 1285.56   4
   1  -3 -29 3241.11 308.874   6
  -1   3 -29 3091.84 313.383   6
   1   3  29 2723.54 310.817   4
  -1  -3  29 2634.04 310.492   3
   1   3  29 3417.07 333.273   3
   1  -3 -29 2982.77 305.605   5
   1  -3 -31 1197.43 117.519   6
   1   3  31 847.519 117.214   4
  -1   4  30 30.4768 24.1993   3
   1  -4  30 15.1616 12.1437   2
   1  -4  28 16.0160 12.8747   2
  -1   4  28 21.5863 14.5031   4
   1  -4  28 28.0761 14.3207   3
  -1   4  28 24.5336 20.7225   3
  -1   4  26-13.1502 15.6255   3
   1   4 -26 7.50537 14.1026   6
   1  -4  26 6.51052 10.9466   3
   1  -4  26-5.72070 12.7206   2
  -1  -4 -26 8.37074 8.62453   5
  -1   4  26 6.12204 10.2949   4
  -1  -4 -24 74.8715 23.1693   6
   1  -4  24 52.6614 20.6498   3
   1  -4  24 36.5350 16.2058   2
  -1   4  24 20.2981 13.7374   4
  -1  -4 -24 71.8168 18.2877   5
  -1   4  22 94.5103 38.0653   3
  -1  -4 -22 165.327 31.4414   5
   1   4 -22 150.027 38.1995   6
   1  -4  22 125.708 30.0722   2
  -1   4  22 91.8155 30.1094   4
   1  -4  22 113.862 32.9110   3
   1   4 -20 23.3642 19.6394   6
  -1  -4 -20 7.32216 12.3281   6
   1  -4  20 7.23589 10.5602   2
  -1   4  20 17.1741 16.1477   4
   1  -4  20-10.3243 15.0417   3
  -1   4  18 10.1187 12.0351   3
  -1  -4 -18 6.16936 14.6683   6
   1   4 -18-11.6765 19.6221   6
  -1  -4 -18 7.89611 14.8417   5
   1  -4  18 8.09384 20.4013   2
   1  -4  18 11.7475 17.0995   3
  -1   4  18 9.81552 16.4986   4
  -1   4  16 275.153 51.0478   4
   1   4 -16 125.948 43.4970   1
   1  -4  16 197.743 42.8923   2
   1   4 -16 117.928 26.0167   5
  -1   4  16 75.6413 34.6721   1
  -1   4  16 117.318 33.6591   3
  -1  -4 -16 91.0892 31.4283   5
   1   4 -16 227.631 47.8065   6
  -1  -4 -16 151.563 31.2815   6
   1   4 -14 84.1460 21.9490   5
   1  -4  14 89.4679 38.4239   3
  -1   4  14 96.4438 31.0893   1
   1   4 -14 127.827 44.7519   2
   1   4 -14 126.141 39.3409   6
   1   4 -14 172.112 44.1431   1
   1  -4  14 203.838 48.2063   2
   1  -4  14 151.863 52.0305   1
  -1  -4 -14 170.265 29.6486   6
  -1   4  14 76.0225 28.4169   3
  -1  -4 -12 96.5333 22.9948   6
   1   4 -12 89.0119 26.3625   1
   1  -4  12 34.8524 26.6320   1
   1   4 -12 111.344 40.8977   2
   1   4 -12 113.183 34.4871   1
  -1   4  12 133.054 35.2509   1
  -1  -4 -12 37.8945 20.1090   1
  -1  -4 -12 108.702 29.5733   5
  -1   4  12 13.5427 24.1695   4
   1   4 -12 60.7846 26.5501   6
   1  -4  12 96.5142 40.9332   2
  -1  -4 -12 115.875 29.2087   1
   1  -4  12 83.1860 34.7928   1
   1  -4  12 86.3222 34.2005   3
  -1   4  12 40.9893 24.2515   3
   1   4 -10 77.5888 19.6919   5
   1   4 -10 72.7685 40.9976   2
   1   4 -10 99.9010 28.7941   6
  -1  -4 -10 93.8987 25.2142   5
  -1   4  10 99.2922 36.3880   4
   1  -4  10 49.3331 23.9064   3
  -1   4  10 62.1702 22.5935   1
   1   4 -10 35.4168 20.0231   1
   1  -4  10 85.5647 28.4953   1
  -1  -4 -10 106.961 22.4602   1
   1   4 -10 55.1904 22.7371   1
  -1   4  10 73.5540 29.1256   1
  -1  -4 -10 17.3539 15.3583   1
  -1  -4 -10 48.2811 18.9587   6
  -1   4  10 87.0229 30.0261   3
   1  -4   8 71.1852 24.2128   3
  -1   4   8 63.3152 23.2193   1
   1   4  -8 59.0419 31.0799   1
   1  -4   8 95.7520 30.5010   1
  -1  -4  -8 22.1009 15.5055   6
   1   4  -8 70.5664 19.8872   5
   1   4  -8 50.8515 25.1592   6
  -1   4   8 112.132 35.6658   4
   1  -4   8 50.0572 9.61801   4
   1  -4   8 46.5084 9.75603   4
   1  -4   8 80.2501 44.8559   2
  -1  -4  -8 44.8405 14.5679   1
   1   4  -8 45.2455 18.4644   1
  -1   4   8 34.0287 17.8636   1
  -1  -4  -8 37.3773 15.6228   1
  -1   4   8 43.0383 23.4015   3
   1  -4   8 68.4323 24.4116   1
  -1  -4  -6 265.841 44.6184   5
   1  -4   6 196.390 69.3032   2
   1   4  -6 335.063 82.2879   2
  -1   4   6 298.758 61.3944   4
   1  -4   6 332.416 40.2336   4
   1  -4   6 211.511 30.7909   4
  -1   4   6 270.576 47.6320   5
   1   4  -6 171.324 34.3682   5
  -1  -4  -6 224.386 43.0182   6
   1   4  -6 221.738 37.1407   1
   1  -4   6 262.310 46.0706   1
   1  -4   6 233.684 40.3602   3
   1   4  -6 215.974 34.6530   1
  -1   4   6 186.799 37.7092   1
  -1   4   6 231.923 38.9006   1
  -1  -4  -6 189.138 28.0662   1
  -1  -4  -6 129.510 33.0439   1
   1   4  -4-23.8634 28.3421   2
   1  -4   4 5.42232 10.1871   3
  -1  -4  -4-6.39546 14.2132   5
  -1   4   4 11.5473 25.6578   4
  -1   4   4 7.12510 10.7916   1
   1  -4   4-5.19602 13.0943   1
   1   4  -4 2.81676 7.48721   1
  -1   4   4 2.68113 7.12743   1
  -1  -4  -4 7.08011 11.8957   6
  -1   4   4 8.50023 14.2800   5
   1   4  -4 5.24404 10.7919   5
   1   4  -4 2.56439 10.1060   1
   1  -4   4 9.48335 11.9501   1
   1  -4   4-20.6064 29.9739   2
   1   4  -4 8.59481 16.1423   6
   1   4  -2 32.0074 24.2648   6
  -1   4   2 12.5874 11.2910   1
  -1   4   2 17.2961 14.5860   5
   1  -4   2 15.9560 9.82567   1
  -1   4   2 11.3895 8.83289   1
   1  -4   2 5.36422 11.9929   3
  -1   4   2 9.91551 14.4840   4
  -1   4   0 409.249 64.7252   4
  -1   4   0 369.181 65.2530   6
   1   4   0 281.705 56.0343   6
   1   4   0 418.779 72.0192   3
  -1   4   0 375.671 45.9676   1
  -1   4   0 408.835 66.4673   5
  -1   4   0 364.043 48.0495   1
   1  -4   0 430.674 50.3898   1
   1  -4   0 605.410 91.5966   2
  -1   4  -2 7.13943 14.7210   4
   1   4   2 25.7976 43.3395   2
   1  -4  -2 2.31800 6.81966   1
  -1   4  -2 18.2476 17.1626   5
   1  -4  -2 55.3565 25.7164   2
  -1   4  -2 7.40605 13.9441   1
  -1   4  -2 3.13326 8.78593   1
   1   4   2 10.7143 20.1446   3
  -1  -4   2 23.5262 16.1631   4
  -1   4  -2 19.7364 18.5580   6
   1   4   4 9.86438 20.2950   4
  -1   4  -4 5.42910 13.6836   4
   1  -4  -4 3.14548 9.53269   1
  -1  -4   4 6.38821 10.7369   4
  -1   4  -4 9.98676 16.7779   6
   1  -4  -4-7.17980 12.0656   2
  -1   4  -4 3.75618 7.06511   1
   1  -4  -4 3.21666 8.11401   1
   1   4   4-22.8925 27.1902   2
  -1   4  -4 8.88122 12.9243   5
   1  -4  -6 236.270 48.1071   6
  -1  -4   6 263.392 37.4570   1
   1  -4  -6 249.537 41.7609   1
  -1   4  -6 341.173 55.2749   6
  -1   4  -6 224.359 45.6548   5
   1   4   6 391.718 79.5781   2
   1  -4  -6 210.736 36.0639   1
  -1   4  -6 178.303 35.9200   1
   1   4   6 198.697 50.1422   4
   1  -4  -6 248.988 41.6098   2
  -1  -4   6 254.829 39.5652   4
  -1  -4   6 264.117 45.0459   3
   1   4   6 283.156 34.8643   1
  -1  -4   6 94.9997 47.7169   1
   1   4   6 166.673 30.8895   1
  -1   4  -8 50.1270 23.0100   5
   1   4   8 23.0669 20.3094   3
   1   4   8 89.8498 37.0345   2
   1   4   8 46.7994 17.7798   1
   1   4   8 58.8415 34.7739   4
  -1  -4   8 79.6582 20.2202   4
  -1  -4   8 76.3790 24.0845   3
  -1  -4   8 85.0310 20.4597   1
   1   4   8 72.4361 23.2556   1
   1  -4  -8 97.5940 28.5375   1
   1  -4  -8 90.0207 28.9852   6
  -1   4  -8 78.7308 33.6162   1
   1  -4  -8 27.2113 16.1567   1
   1  -4  -8 44.4523 20.1840   2
   1  -4 -10 83.9716 23.6202   6
  -1  -4  10 100.542 23.8324   1
   1   4  10 45.6173 22.0984   1
   1  -4 -10 49.1339 28.0895   1
  -1  -4  10 60.0680 19.9040   3
  -1   4 -10 103.725 29.1211   5
  -1   4 -10 69.6317 23.9623   6
   1   4  10 21.5814 17.1874   2
   1  -4 -10 40.1704 15.2164   2
   1   4  10 115.378 37.8247   4
  -1   4 -10 92.8220 21.7085   1
   1   4  10 38.5916 15.3905   1
   1   4  10 57.7055 28.1315   3
   1  -4 -10 30.5754 15.0120   1
  -1   4 -10 130.814 50.7212   1
  -1  -4  10 70.1944 18.7762   4
  -1  -4  12 95.6631 25.3955   3
   1   4  12 35.7951 25.7120   1
  -1  -4  12 77.2271 26.4637   1
   1  -4 -12 97.3462 33.3036   1
   1  -4 -12 55.1901 21.5454   6
  -1   4 -12 71.0525 23.8189   5
  -1   4 -12 133.739 33.5239   6
   1  -4 -12 46.0106 10.6555   2
   1   4  12 152.872 45.6391   4
   1  -4 -12 20.0575 9.41664   2
  -1   4 -12 116.854 25.3327   1
  -1  -4  12 95.0150 38.3289   1
   1   4  12 92.5488 24.1368   1
   1   4  12 55.1211 29.9493   3
  -1   4 -12 98.5377 41.4340   1
   1  -4 -12 88.9594 18.8754   1
   1   4  14 118.462 36.2928   3
  -1  -4  14 123.006 22.1254   4
  -1  -4  14 128.772 48.9281   1
   1  -4 -14 158.492 31.1858   6
   1   4  14 139.230 40.4576   1
   1  -4 -14 154.578 39.6419   1
  -1  -4  14 131.941 30.5462   3
  -1   4 -14 128.160 33.5008   5
  -1   4 -14 157.686 53.3951   1
   1  -4 -16 172.686 31.4342   5
  -1   4 -16 111.313 32.9734   6
   1   4  16 95.9562 41.7942   4
  -1  -4  16 108.927 22.4504   4
   1   4  16 85.7053 33.5832   3
  -1   4 -16 133.768 35.9208   5
   1   4  16 132.087 38.3018   1
   1  -4 -16 95.9131 25.3337   6
  -1   4 -16 182.061 52.4764   1
  -1  -4  16 161.701 35.3295   3
  -1  -4  18 7.46541 15.3583   3
   1  -4 -18 5.16108 10.6193   6
  -1   4 -18-9.11801 13.2646   6
  -1   4 -18-8.90154 10.5745   5
   1   4  18-12.5292 21.0446   4
   1  -4 -18 6.00169 12.3479   5
   1   4  18 11.1718 9.38503   3
   1   4  20 11.6497 17.0307   3
   1  -4 -20 16.3677 14.5890   6
  -1   4 -20 38.1819 19.7092   6
   1  -4 -20 18.5585 12.8392   5
  -1  -4  20 8.15637 9.83631   3
   1   4  22 197.718 41.1223   4
  -1  -4  22 117.996 27.8163   2
   1   4  22 124.177 43.2216   3
   1  -4 -22 79.8432 23.7496   6
  -1   4 -22 75.0833 28.4876   6
  -1   4 -22 87.3104 29.2966   5
   1  -4 -22 137.976 30.5392   5
  -1  -4  22 102.485 30.8419   3
  -1  -4  24 58.5014 22.1551   2
  -1  -4  24 25.7404 20.7229   3
   1  -4 -24 56.2984 20.6888   6
   1   4  24 50.9362 28.5407   3
  -1   4 -24 9.49717 14.3155   5
   1   4  24 71.1414 24.2266   4
   1  -4 -24 6.29368 8.36543   5
  -1  -4  26 7.40343 8.82719   3
   1  -4 -26 6.16928 10.3910   6
   1   4  26 6.75993 12.7177   4
  -1   4 -26 23.3658 19.6373   6
   1  -4 -26 5.22172 7.63537   5
  -1  -4  26 5.86437 13.0530   2
  -1   4 -28 40.0400 16.1646   6
   1  -4 -28 19.9932 13.6468   6
  -1  -4  28 20.8451 12.7776   2
   1   4  28 33.7236 14.5106   4
   1   4  28 11.1375 16.5070   3
   1  -4 -28 42.3420 15.4153   5
   1  -5  27 6794.23 682.757   2
  -1  -5 -25 4233.69 388.032   5
   1   5 -25 4010.78 403.463   6
  -1   5  25 4096.22 393.769   4
   1  -5  25 3557.12 389.091   2
  -1   5  25 3143.79 406.561   3
   1  -5  25 3133.10 392.318   3
  -1   5  23 160.460 46.0717   3
   1  -5  23 206.305 42.1836   3
  -1   5  23 157.658 35.6945   4
   1  -5  23 151.405 31.9969   2
   1   5 -23 179.534 43.3984   6
  -1   5  21 132.816 40.6118   3
   1  -5  21 157.011 39.6757   3
  -1   5  21 136.913 33.8873   4
  -1  -5 -21 212.160 35.8781   5
   1  -5  21 115.335 30.4363   2
   1   5 -21 194.703 45.4531   6
   1   5 -19 9666.65 651.924   6
  -1  -5 -19 7144.57 617.712   6
  -1   5  19 7513.62 633.277   4
  -1  -5 -19 4740.76 613.714   5
   1  -5  19 3738.68 618.605   3
  -1   5  19 5958.65 628.656   3
  -1  -5 -17 6701.69 1006.88   5
   1   5 -17 14837.3 1039.14   6
  -1  -5 -17 11587.4 1009.41   6
   1  -5  17 8429.20 1023.16   3
  -1   5  17 9945.36 1022.11   3
   1  -5  17 11803.3 1022.31   2
  -1   5  17 10875.6 1029.54   4
  -1   5  15 22682.9 2371.72   4
   1  -5  15 25071.4 2369.86   2
  -1  -5 -15 21620.7 2357.59   5
   1   5 -15 28442.1 2369.66   6
  -1  -5 -15 23370.2 2347.55   6
   1   5 -13 68.4462 24.5654   1
  -1  -5 -13 4.84458 20.1479   1
   1  -5  13 125.699 38.9254   2
  -1   5  13 56.1560 22.2634   3
   1   5 -13 42.6961 16.9137   5
  -1  -5 -13 115.951 29.3595   5
  -1   5  13 69.3163 21.5139   1
  -1   5  13 34.3560 29.5666   4
   1   5 -13 62.7484 24.6134   6
  -1  -5 -11 247.466 41.1085   5
   1  -5  11 171.396 40.2413   3
  -1   5  11 185.286 34.2149   1
  -1   5  11 11.7836 37.4719   4
   1  -5  11 131.374 40.1024   1
  -1   5  11 180.650 41.3033   3
   1   5 -11 129.914 54.1350   2
  -1  -5 -11 168.613 31.1677   6
   1   5 -11 209.391 34.0577   5
   1   5 -11 236.565 37.2432   1
   1  -5  11 354.670 67.7125   2
  -1  -5 -11 159.104 29.4701   1
   1  -5   9 8367.70 647.047   1
   1  -5   9 6629.18 619.558   4
  -1  -5  -9 5071.78 624.674   1
  -1  -5  -9 4461.46 618.988   1
   1  -5   9 8866.39 646.752   3
  -1   5   9 7764.09 652.680   3
  -1   5   9 8472.01 636.087   1
  -1  -5  -9 10236.1 652.459   5
   1   5  -9 7629.43 650.499   6
  -1  -5  -9 7601.19 638.274   6
   1   5  -7 5558.02 506.268   5
   1   5  -7 6773.98 601.030   2
  -1   5   7 3440.42 494.152   1
  -1  -5  -7 5916.10 511.150   5
  -1   5   7 5216.74 528.477   4
  -1  -5  -7 5366.36 510.160   6
   1   5  -7 4879.90 495.027   1
   1  -5   7 4803.93 494.461   4
   1  -5   7 7803.94 543.672   1
  -1   5   7 4920.37 494.757   1
   1  -5   7 6012.47 567.819   2
   1   5  -7 4951.30 515.317   6
  -1   5   7 4983.64 512.941   3
   1  -5   7 5078.68 505.502   3
   1   5  -5 85078.5 6753.31   5
  -1   5   5 76449.9 6761.89   5
   1   5  -5 112678. 6902.23   2
  -1   5   5 67254.0 6734.69   1
  -1   5   5 67351.8 6734.01   1
  -1  -5  -5 77351.8 6756.37   5
   1  -5   5 82038.1 6815.99   2
  -1   5   5 79336.3 6774.23   4
   1   5  -5 86165.0 6765.52   6
   1   5  -5 58834.0 6734.34   1
  -1   5   5 84477.9 6760.97   3
  -1  -5  -5 69745.8 6756.14   6
   1  -5   5 79685.2 6750.62   3
   1  -5   5 75203.5 6743.32   1
   1  -5   5 63070.7 6761.24   1
   1   5  -5 63528.5 6732.60   1
   1   5  -3 64.4382 23.8337   6
   1  -5   3 49.7902 37.1315   2
   1   5  -3 66.0315 48.2192   2
   1  -5   3 61.4735 18.2654   3
   1  -5   3 18.1355 9.81470   1
   1  -5   3 21.2500 15.4254   1
  -1   5   3 35.6235 22.8562   4
  -1  -5  -3 68.6801 20.2907   5
  -1   5   3 51.8759 21.0960   5
   1  -5   1 1634.41 173.597   3
   1  -5   1 1994.81 209.478   2
   1   5  -1 1393.98 260.531   2
   1   5  -1 1367.11 179.685   6
  -1   5   1 1553.18 182.542   4
   1   5   1 1662.68 188.553   6
  -1   5  -1 1533.63 191.709   6
   1  -5  -1 1511.27 182.431   3
  -1   5  -1 1516.39 191.204   5
   1   5   1 1035.46 237.748   2
   1  -5  -1 1876.79 200.100   2
  -1   5  -1 1942.10 193.383   4
  -1  -5   1 1904.37 192.677   4
  -1   5  -3 40.0461 21.6868   5
  -1   5  -3 26.9420 17.0166   1
  -1   5  -3 35.7054 9.87222   1
  -1  -5   3 62.0150 20.4877   3
  -1  -5   3 59.8340 18.9950   4
   1   5   3 38.5648 20.2793   3
   1  -5  -3 36.5456 20.7934   2
   1   5   3 26.3642 58.7288   2
   1  -5  -3 40.7896 23.1128   6
  -1   5  -3 99.5975 26.9891   4
  -1   5  -3 9.07017 15.8118   6
   1  -5  -5 74408.4 1196.10   6
  -1   5  -5 73086.4 1175.16   5
  -1   5  -5 77667.1 1224.00   6
   1  -5  -5 67112.4 1123.73   2
  -1  -5   5 79737.2 1132.88   4
   1   5   5 81483.2 1246.17   3
  -1  -5   5 74635.8 1138.48   3
  -1   5  -5 71507.3 1056.16   1
   1  -5  -7 5370.09 499.142   6
   1   5   7 6352.34 528.100   2
  -1  -5   7 4266.08 477.554   1
  -1   5  -7 5852.94 505.984   1
  -1   5  -7 5128.23 497.561   5
   1  -5  -7 4475.22 486.550   2
   1   5   7 5759.90 508.215   4
  -1  -5   7 4752.49 484.084   4
   1  -5  -7 4355.09 480.244   1
  -1   5  -7 5000.34 479.271   1
   1   5   7 5678.37 511.689   3
  -1  -5   7 4992.21 489.721   3
   1  -5  -7 3593.20 481.539   1
  -1  -5   7 4488.85 476.020   1
  -1   5  -7 5907.42 506.310   6
   1   5   9 8997.13 821.744   4
   1  -5  -9 8860.55 807.192   6
  -1  -5   9 8277.78 799.627   3
   1   5   9 7787.41 815.198   3
  -1  -5   9 7924.71 797.775   1
  -1   5  -9 9878.83 820.460   1
   1  -5  -9 9087.64 800.697   2
   1   5   9 8115.23 786.196   1
   1  -5  -9 10660.9 812.806   1
   1   5   9 6543.79 784.167   1
   1  -5 -11 243.600 40.7965   6
  -1   5 -11 221.904 51.2771   1
  -1   5 -11 226.607 43.4452   5
  -1  -5  11 183.029 33.9245   3
   1   5  11 176.561 32.4898   1
   1  -5 -11 312.072 49.5893   1
   1   5  11 129.726 43.3844   4
  -1  -5  11 162.120 30.8875   4
  -1  -5  11 206.177 42.5852   1
   1   5  11 315.312 53.5128   3
  -1   5 -11 261.347 44.5206   6
   1  -5 -11 191.914 33.3576   2
  -1  -5  13 37.4072 12.2725   4
   1  -5 -13 59.1337 19.4948   5
   1   5  13 38.6577 18.9058   1
   1  -5 -13 77.9335 28.3862   1
  -1   5 -13 76.9696 26.5192   5
   1   5  13 35.2738 24.8953   4
  -1  -5  13 86.1676 21.6712   3
   1   5  13 76.3913 28.3977   3
  -1   5 -15 24158.4 2546.08   6
   1   5  15 21977.8 2549.98   3
   1  -5 -15 28268.6 2544.32   5
  -1   5 -15 28495.0 2551.83   5
   1   5  17 9435.43 1174.29   4
  -1   5 -17 13350.9 1173.81   5
   1   5  17 10899.4 1173.49   3
  -1   5 -17 12016.1 1167.84   6
   1  -5 -17 10563.4 1153.64   6
   1  -5 -17 14014.0 1164.21   5
   1   5  19 6245.49 751.558   4
  -1   5 -19 8281.93 753.654   5
  -1   5 -19 7259.13 746.679   6
   1  -5 -19 7133.54 733.677   6
   1  -5 -19 7874.95 739.745   5
   1   5  21 136.478 36.9121   4
  -1  -5  21 140.174 32.9001   2
   1   5  21 117.764 38.5765   3
  -1  -5  21 101.250 31.5941   3
  -1   5 -21 148.877 34.7562   6
   1  -5 -21 170.079 31.6473   5
   1  -5 -21 160.015 29.6246   6
  -1   5 -21 109.934 37.1297   5
   1   5  23 150.801 42.5831   3
  -1  -5  23 167.229 35.3785   3
  -1  -5  23 228.224 37.4619   2
   1  -5 -23 140.706 30.9324   6
  -1   5 -23 165.835 37.0658   6
   1  -5 -23 146.925 31.1242   5
   1   5  25 3857.75 307.488   4
   1   5  25 3102.71 319.359   3
  -1  -5  25 1600.09 291.692   3
   1  -5 -25 2671.00 295.673   6
  -1   5 -25 2530.05 301.491   6
  -1  -5  25 3900.80 304.571   2
   1   5  27 4085.26 515.115   3
   1  -5 -27 3767.48 496.702   6
   1   6 -22 115.419 33.7382   6
   1  -6  22 141.507 32.9318   3
   1  -6  22 76.2762 21.5645   2
  -1  -6 -22 83.2594 23.2463   5
  -1  -6 -20 6.08370 12.6709   5
   1   6 -20 50.5512 22.4617   6
   1  -6  20-9.02949 13.2830   3
   1  -6  20 22.4890 13.5011   2
  -1   6  20 36.5287 16.3531   4
  -1  -6 -18-6.35420 10.7147   5
   1  -6  18 9.25944 13.5017   3
   1  -6  18 32.5537 14.4970   2
  -1   6  18 8.22316 13.8439   4
  -1   6  16 113.560 29.8313   3
  -1   6  16 54.0881 28.7495   4
   1   6 -16 79.5481 25.1938   6
   1  -6  16 132.453 36.6907   3
   1  -6  16 99.4636 29.4258   2
  -1  -6 -14 102.376 22.2168   6
  -1   6  14 98.2447 30.9306   3
   1   6 -14 110.827 28.0642   6
  -1   6  14 47.9429 23.7649   4
   1  -6  14 85.6808 28.2041   3
  -1  -6 -14 118.342 27.8847   5
  -1  -6 -12 50.0088 18.5383   5
  -1  -6 -12 34.2674 14.0789   6
   1   6 -12 67.7688 22.4249   6
  -1   6  12 43.4924 23.9349   3
  -1   6  12 12.5679 10.5185   1
  -1   6  12 29.4497 23.6796   4
   1  -6  12 55.6180 21.4517   3
   1  -6  12 71.6465 34.9816   2
  -1  -6 -10 43.9160 16.7783   6
   1   6 -10 51.5664 19.6950   5
   1   6 -10 20.4926 14.5013   6
  -1   6  10 49.2726 22.4058   3
  -1  -6 -10 27.2211 14.1765   5
   1  -6  10 34.7158 19.7633   3
  -1   6  10 38.5322 21.7010   4
   1   6 -10 41.2079 12.1865   1
  -1  -6 -10 38.6132 16.1024   2
   1  -6  10 45.5110 31.4104   2
  -1  -6  -8 124.602 28.9270   5
  -1   6   8 144.630 33.4514   3
   1  -6   8 252.276 67.5763   2
   1   6  -8 236.845 39.4957   6
  -1   6   8 128.311 38.2074   4
   1  -6   8 185.656 31.3820   3
   1  -6   8 72.0674 22.0972   1
   1   6  -8 168.413 31.7295   5
   1  -6   6 130.632 52.5028   2
   1   6  -6 120.647 31.2611   6
   1  -6   6 108.581 24.9382   3
  -1  -6  -6 94.1462 24.7112   6
   1  -6   6 127.704 21.5231   4
   1   6  -4-7.58556 15.6047   6
  -1   6   4 12.6470 14.0510   5
  -1  -6  -4 6.60825 11.1006   6
   1  -6   4-16.3036 30.6149   2
  -1  -6  -4-5.16488 10.6261   5
   1  -6   4 4.75830 7.99432   3
   1  -6   2 62.9296 20.0870   3
  -1   6   2 76.8136 23.4027   5
  -1  -6  -2 76.9684 21.1279   5
  -1   6   2 102.546 27.1568   4
  -1  -6   0 252.278 45.2447   4
  -1   6   0 229.852 43.7030   4
  -1   6   0 223.959 42.5346   5
   1  -6  -2 43.7541 21.8485   2
   1  -6  -2 71.9788 19.5324   3
  -1  -6   2 51.7296 20.2646   3
   1  -6  -2 57.6593 19.8411   6
  -1   6  -2 52.6631 19.0655   5
  -1  -6   2 38.4178 16.9572   4
  -1  -6   4 5.73717 12.7486   4
   1   6   4 8.68769 17.8717   3
   1  -6  -4 6.04675 13.4363   2
  -1   6  -4 6.48056 9.42843   5
   1  -6  -4-7.12981 10.3725   6
  -1   6  -4-8.18292 16.8335   6
   1  -6  -6 136.697 28.9562   6
  -1   6  -6 154.759 32.6078   6
  -1   6  -6 37.4828 12.6067   1
  -1  -6   6 98.5425 23.8093   3
  -1   6  -6 151.532 31.8987   5
   1   6   6 129.545 32.8653   3
  -1  -6   6 138.812 25.4218   4
  -1   6  -8 110.532 29.1010   5
  -1  -6   8 162.726 29.1773   3
  -1   6  -8 163.222 36.5099   6
  -1  -6   8 184.223 28.5167   4
  -1   6  -8 136.601 22.3661   1
   1  -6  -8 158.778 30.5004   2
   1  -6  -8 152.478 31.2561   6
  -1   6 -10 11.7089 12.3486   1
   1   6  10 77.7685 25.6013   4
  -1  -6  10 71.1340 18.2196   4
  -1  -6  10 62.4576 18.2443   3
  -1   6 -10 34.3748 20.5804   5
  -1   6 -10 44.0577 21.0199   6
  -1  -6  10 25.8996 12.7960   1
   1   6  10 52.1674 22.4358   3
   1   6  12 8.57627 16.6485   3
   1   6  12 54.2588 23.1701   4
   1  -6 -12 33.4843 15.4096   5
  -1   6 -12 20.8728 16.0246   6
  -1   6 -12 48.9997 19.9480   5
  -1  -6  12 65.2863 17.1425   3
   1  -6 -12 43.1611 17.4699   6
  -1  -6  14 121.997 25.4956   3
   1   6  14 98.6714 30.4610   3
   1  -6 -14 128.343 27.2487   5
   1  -6 -14 94.5333 23.9629   6
  -1   6 -14 66.0290 22.0515   6
   1   6  14 158.524 39.0855   4
  -1   6 -16 75.9304 27.3281   5
   1   6  16 150.070 35.6754   3
  -1   6 -16 142.482 29.4169   6
   1   6  16 83.5586 27.6578   4
   1  -6 -16 93.5371 23.1147   5
  -1  -6  16 107.030 24.8096   3
   1  -6 -16 72.1424 20.0274   6
   1  -6 -18 10.0764 8.55442   5
   1  -6 -18 3.83587 8.61455   6
   1   6  18 33.8221 20.1228   3
  -1  -6  18 21.0724 13.3311   3
  -1  -6  20 5.63779 10.8401   2
   1   6  20 26.1424 16.5283   3
  -1   6 -20 27.6753 13.1994   6
   1  -6 -20 11.4254 9.34147   6
   1  -6 -20 34.2955 13.2177   5
  -1  -6  20 27.7498 15.6324   3
   1   6  20 40.2427 19.2585   4
   1   6  22 84.7985 26.8791   4
  -1   6 -22 107.026 30.2154   6
   1  -6 -22 183.379 30.8666   5
   1  -6 -22 151.292 26.2616   6
  -1  -6  22 71.6691 27.1588   3
  -1  -6  22 137.442 28.7934   2
   1  -6 -24 40.6456 15.4864   6
   1   6  24 58.4357 24.9096   3
   1  -7  21 79.4802 26.1934   3
   1   7 -19 3162.62 256.864   6
   1  -7  19 1427.46 243.952   3
   1   7 -17 5099.66 390.207   6
  -1  -7 -17 2673.76 375.285   5
   1  -7  17 4765.60 389.850   2
  -1   7  17 2977.03 383.654   4
   1  -7  17 3853.98 391.033   3
   1   7 -15 11504.4 1034.46   6
  -1  -7 -15 9630.12 1029.11   5
   1  -7  15 11137.1 1040.02   3
  -1   7  15 7901.53 1033.38   4
   1  -7  15 12790.4 1046.77   2
   1   7 -13 11.7771 8.57204   6
  -1   7  13-8.06562 9.58511   4
  -1  -7 -13 5.02529 7.31769   5
   1  -7  13 6.63682 14.7498   3
   1  -7  13-10.1091 16.9819   2
   1   7 -11 134.849 28.4360   6
  -1  -7 -11 70.7823 21.3170   5
  -1   7  11 119.144 32.0556   4
   1  -7  11 77.2027 25.3062   3
   1  -7   9 3033.92 338.407   3
  -1   7   9 3154.79 347.722   4
   1  -7   9 3861.56 390.621   2
   1   7  -9 3328.96 343.683   6
  -1  -7  -9 3384.14 339.440   6
  -1  -7  -9 3360.23 338.248   5
  -1  -7  -7 1751.93 206.709   2
   1  -7   7 1650.94 200.993   3
  -1  -7  -7 2045.12 203.963   5
  -1  -7  -7 2224.26 209.031   6
  -1   7   7 1880.34 211.305   4
   1  -7   7 1980.11 248.759   2
  -1  -7  -5 27144.3 2658.11   6
   1  -7   5 26849.3 2651.94   3
  -1  -7  -5 24837.7 2651.89   5
   1   7  -5 29269.5 2663.96   6
  -1   7   5 25743.0 2659.85   4
   1  -7   5 35766.2 2711.89   2
   1   7  -3 62.8099 22.9281   6
  -1   7   3 87.7000 22.6045   5
   1  -7   3 34.4728 17.1359   3
  -1   7   3 51.5075 22.6401   4
  -1  -7  -3 34.1222 18.4756   4
  -1  -7  -1 890.024 106.258   3
   1  -7   1 792.162 100.172   3
  -1   7   1 811.623 103.753   5
  -1  -7  -1 895.119 105.843   4
  -1   7  -1 889.555 95.4264   5
   1  -7  -1 588.472 92.9102   2
   1  -7  -1 715.480 95.5008   6
   1  -7  -1 638.835 87.8877   3
  -1  -7   1 878.235 96.4284   3
  -1  -7   3 73.0349 22.9324   4
   1  -7  -3 73.0852 18.5799   3
  -1  -7   3 82.2691 21.4588   3
  -1   7  -3 49.7609 18.3855   5
   1  -7  -3 25.2530 17.0054   6
  -1  -7   5 28062.7 2657.82   4
   1  -7  -5 26183.5 2656.10   3
  -1  -7   5 27572.1 2657.97   3
  -1   7  -5 25237.6 2659.88   5
  -1   7  -5 28462.1 2667.60   6
   1   7   7 1833.81 208.021   3
   1  -7  -7 1534.25 197.088   2
   1  -7  -7 1696.01 199.975   6
  -1  -7   7 1898.32 198.667   3
  -1   7  -7 2309.73 206.185   5
  -1   7  -9 3557.85 342.041   5
   1  -7  -9 3081.49 337.890   6
  -1   7  -9 3226.07 343.464   6
  -1  -7   9 3234.63 335.314   3
   1   7   9 3324.99 346.340   3
  -1   7 -11 122.231 29.2227   5
  -1   7 -11 99.9481 26.3053   6
   1  -7 -11 93.9020 24.4897   6
   1   7  11 141.111 32.8917   3
   1  -7 -11 182.069 29.4151   5
  -1  -7  11 132.545 24.6465   3
   1  -7 -13 18.0186 12.1654   6
   1  -7 -13 32.5309 14.2440   5
  -1   7 -13 17.8649 12.4476   6
   1   7  13-7.05954 12.0615   3
  -1   7 -13 39.8786 19.4609   5
  -1  -7  15 10432.5 1108.96   2
  -1   7 -15 11167.1 1107.15   6
   1   7  15 9664.68 1109.38   3
   1  -7 -15 12616.2 1104.97   5
   1   7  17 3902.93 465.414   4
  -1  -7  17 4286.57 461.130   2
   1  -7 -17 4039.04 453.154   6
  -1   7 -17 4690.55 463.087   6
   1   7  17 4002.27 464.329   3
   1  -7 -19 2737.93 278.109   6
   1   7  19 2653.77 291.655   3
   1   7  21 160.352 37.3681   3
   1   8 -14 76.9982 19.7734   6
  -1  -8 -12-4.25739 6.19347   5
   1  -8  12 10.5432 15.3356   2
   1   8 -12-5.23803 8.79811   6
  -1   8  12 19.0840 11.9456   4
  -1  -8 -10 39.0074 13.9410   5
   1  -8  10 26.5451 22.4901   2
   1   8 -10 33.1942 15.6945   6
  -1   8  10 12.3708 13.0682   4
  -1  -8  -8 87.4109 22.4174   5
   1  -8   8 103.313 44.2144   2
   1   8  -8 152.900 30.2716   6
  -1   8   8 113.637 26.7765   4
   1   8  -6 42.5987 18.1027   6
  -1  -8  -6 31.1582 14.9501   4
  -1   8   6 46.7910 18.1089   4
  -1  -8  -4-4.53260 7.63138   5
   1  -8   4 22.4246 24.9172   2
  -1  -8  -4 13.5175 16.0623   2
  -1  -8  -4 5.23328 9.84140   3
  -1  -8  -4 15.8844 12.5875   6
  -1  -8  -2 27.8877 15.4347   6
   1  -8   2 51.5513 23.2256   2
  -1  -8  -2 60.8855 24.6112   2
  -1  -8  -2 46.6236 18.8705   5
  -1  -8  -2 37.3577 16.7319   3
  -1  -8  -2 54.0365 17.5251   4
   1  -8   0 92.4050 25.5680   6
  -1  -8   0 136.879 28.8024   6
  -1  -8   0 135.841 42.8421   2
  -1  -8   0 66.2967 23.6359   5
  -1  -8   0 130.988 26.6298   3
  -1  -8   0 126.827 27.6001   4
  -1  -8   2 57.7152 32.5068   2
   1  -8  -2 57.9008 18.3394   6
  -1   8  -2 47.6883 16.4180   5
   1  -8  -2 67.2388 21.2052   2
  -1  -8   4-16.1723 23.5365   2
  -1  -8   4 9.04305 7.63671   3
  -1   8  -4 9.65465 9.96243   5
   1  -8  -4 10.3859 9.78444   6
   1  -8  -4 5.09836 12.1364   2
  -1  -8   6 72.6128 18.5193   3
  -1  -8   6 75.7164 40.6366   2
  -1   8  -6 59.7012 17.7048   5
   1  -8  -6 38.8981 14.7505   6
  -1   8  -8 134.169 27.4011   6
   1  -8  -8 105.337 20.8114   5
  -1  -8   8 68.2317 19.0503   3
  -1   8  -8 82.4408 22.9835   5
   1  -8  -8 69.5496 19.5479   6
  -1  -8   8 86.6107 32.4120   2
  -1   8 -10 33.6265 15.0831   6
   1  -8 -10 30.5546 12.6611   5
  -1  -8  10 27.5867 11.7231   3
  -1  -8  10 28.7859 21.4591   2
   1  -8 -10 4.28287 7.59888   6
  -1   8 -12-5.36923 7.82288   6
   1  -8 -12 11.7280 9.29661   5
  -1  -8  12 7.69136 9.14563   3
   1  -8 -12-3.97621 9.45530   6
   1   8  12 5.95814 10.0172   3
  -1  -8  14 88.4811 19.6814   3
   1   8  14 99.9755 24.7149   3
   1  -8 -14 83.5064 19.0378   6
  -1  -9  -7 538.216 69.5261   5
  -1  -9  -5 9996.11 994.599   4
   1  -9   3 65.6823 24.5870   2
   1  -9   1 474.249 66.5673   2
   1  -9  -1 401.572 57.2879   6
  -1  -9   1 472.089 68.9137   2
  -1  -9   3 15.0191 8.47898   3
  -1  -9   3 19.0003 17.9033   2
  -1  -9   5 8510.35 844.202   3
  -1  -9   7 579.305 69.3491   3
   2   0   0 732016. 69780.6   2
  -2   0   0 694504. 69766.9   6
   2   0   0 683570. 69779.6   3
  -2   0   0 745734. 69773.8   3
   2   0   0 755739. 69797.5   1
  -2   0   0 748880. 69801.3   1
  -2   0   0 734680. 69778.1   4
   2   0   0 707212. 69774.3   4
   2   0   0 723702. 69765.8   6
   2   0   0 689735. 69766.6   5
  -2   0   0 680658. 69773.1   5
   2   0   0 725603. 69794.9   1
   2   0   2 536.043 90.8726   1
   2   0  -2 387.783 83.2993   1
  -2   0   2 528.350 87.8024   1
  -2   0  -2 428.960 83.0135   1
   2   0  -2 568.595 74.1692   6
  -2   0  -2 439.999 74.7902   5
  -2   0  -2 508.426 80.1537   4
   2   0   2 585.638 80.0525   4
   2   0   2 482.271 72.1056   6
   2   0  -2 473.285 71.1953   5
   2   0   2 909.573 85.0418   5
   2   0   2 495.797 84.4223   3
  -2   0   2 478.504 76.5849   3
  -2   0  -2 539.734 80.2917   3
   2   0   2 525.467 83.7603   2
   2   0  -2 536.934 81.1669   2
  -2   0   2 525.845 95.5825   1
  -2   0  -2 426.475 90.8832   1
  -2   0  -4 3076.09 314.275   1
   2   0  -4 2917.40 287.562   6
   2   0   4 2460.09 273.491   6
  -2   0  -4 3022.47 283.156   6
  -2   0  -4 2647.93 291.514   5
  -2   0   4 2644.25 281.333   5
   2   0  -4 2461.40 278.800   5
  -2   0  -4 2455.01 307.546   1
   2   0   4 3189.76 307.013   2
   2   0  -4 2295.91 285.946   2
  -2   0   4 2918.17 292.844   4
  -2   0  -4 2705.31 290.610   4
   2   0   4 2194.26 281.043   4
   2   0   4 2761.79 303.608   3
  -2   0  -4 2653.97 290.911   3
   2   0  -4 2364.56 299.356   1
  -2   0   4 2771.75 312.143   1
  -2   0   4 3037.96 286.311   3
   2   0  -4 2444.37 300.269   1
  -2   0   4 2516.78 297.502   1
   2   0   6 18561.9 1951.24   1
  -2   0  -6 22311.1 1932.99   5
   2   0  -6 17845.0 1909.69   5
   2   0   6 22211.2 1940.35   2
   2   0  -6 19126.4 1919.25   2
   2   0  -6 19669.7 1922.82   6
  -2   0  -6 16797.7 1911.08   6
   2   0   6 19778.6 1906.32   6
  -2   0  -6 20098.0 1919.47   4
  -2   0   6 20355.5 1924.88   4
  -2   0  -6 17871.7 1916.90   4
   2   0   6 21389.5 1940.50   3
  -2   0   6 21119.8 1917.08   3
   2   0  -6 17704.8 1912.22   3
  -2   0   6 20069.7 1929.77   1
   2   0  -6 18265.6 1934.76   1
  -2   0  -6 18587.9 1938.31   1
   2   0   6 20791.6 1938.64   1
   2   0  -6 20547.0 1943.95   1
   2   0  -8 5177.21 519.092   2
   2   0   8 6030.74 542.567   2
  -2   0   8 4652.08 520.790   4
  -2   0  -8 4622.66 515.373   4
  -2   0   8 5045.74 520.045   3
   2   0   8 4754.78 536.162   3
   2   0   8 6085.91 537.903   1
   2   0  -8 5035.17 537.793   1
  -2   0   8 4710.26 537.204   1
  -2   0  -8 4691.24 534.144   1
   2   0  -8 4650.62 509.835   5
  -2   0  -8 5534.81 543.197   1
   2   0   8 5408.51 546.578   1
  -2   0  -8 6459.41 540.766   5
   2   0  -8 4978.22 534.308   1
  -2   0   8 5712.61 532.001   1
   2   0  -8 5259.76 527.944   6
  -2   0  -8 4419.85 510.168   6
   2   0   8 4735.09 504.837   6
   2   0 -10 264413. 25756.5   2
   2   0  10 247617. 25775.5   2
  -2   0 -10 262922. 25754.0   6
   2   0 -10 232037. 25765.0   6
  -2   0  10 270428. 25763.7   4
  -2   0  10 280578. 25769.6   1
   2   0 -10 245883. 25773.0   1
   2   0  10 283064. 25786.7   3
   2   0  10 258932. 25782.8   1
  -2   0 -10 273787. 25775.8   1
   2   0 -10 253200. 25747.5   5
   2   0  10 281229. 25773.5   1
   2   0 -10 271379. 25777.9   1
  -2   0  10 273240. 25782.8   1
  -2   0 -10 281151. 25779.0   1
   2   0 -12 32284.7 3277.91   5
  -2   0 -12 30886.8 3300.76   5
   2   0  12 33415.0 3312.62   1
  -2   0 -12 31915.3 3302.64   1
  -2   0  12 38123.7 3304.03   1
   2   0 -12 34285.6 3285.31   2
   2   0 -12 33771.4 3306.10   1
  -2   0  12 36177.0 3316.56   3
   2   0  12 31699.9 3314.09   3
   2   0  12 27843.5 3297.22   2
  -2   0 -12 34694.4 3289.71   6
   2   0  12 37081.7 3304.98   1
   2   0 -12 31465.1 3301.87   1
  -2   0  12 33958.1 3316.03   1
  -2   0 -12 35140.4 3310.49   1
  -2   0 -14 15567.9 2291.70   5
   2   0 -14 22194.2 2283.61   5
   2   0 -14 16649.0 2291.25   6
  -2   0 -14 26825.1 2298.33   6
  -2   0  14 28459.7 2307.06   4
   2   0  14 30642.2 2318.21   1
   2   0 -14 25330.7 2312.65   1
  -2   0 -14 30561.7 2330.50   1
  -2   0  14 18187.9 2308.76   3
   2   0  14 21751.3 2314.26   3
   2   0 -14 25882.6 2287.17   2
  -2   0 -14 27353.7 2309.04   1
  -2   0  14 31481.3 2312.66   1
   2   0  14 15482.4 2289.97   2
   2   0 -16 4608.69 421.929   2
  -2   0 -16 4281.31 433.480   5
   2   0 -16 2886.57 412.442   5
  -2   0  16 4129.27 435.898   4
  -2   0  16 5038.99 449.054   1
  -2   0 -16 4545.84 442.115   1
   2   0  16 3335.68 449.829   1
  -2   0  16 3192.98 435.415   3
   2   0  16 3163.42 436.034   3
   2   0 -16 4643.15 452.166   1
   2   0 -16 3709.32 426.874   6
   2   0  16 5220.58 457.237   1
   2   0 -16 4483.17 450.233   1
  -2   0  16 5110.99 473.066   1
  -2   0 -16 5163.72 466.078   1
   2   0 -18 64.8338 30.3423   2
  -2   0 -18 139.489 32.8231   5
   2   0 -18 45.1190 16.9527   5
  -2   0  18 51.2406 29.1669   3
  -2   0  18 38.7714 36.9558   1
   2   0  18 15.6608 27.0643   1
   2   0 -18 60.4401 34.1714   1
  -2   0 -18 25.1137 22.0321   1
   2   0 -18 14.7979 25.6581   1
  -2   0  18 67.5385 34.6218   1
   2   0  18 22.4791 27.4470   4
  -2   0  18 11.8958 20.9720   4
   2   0  18 104.542 44.3559   1
   2   0  18 107.827 38.0771   3
   2   0 -18 79.2760 27.3817   6
  -2   0 -18 58.1539 25.2363   6
   2   0  18 83.5199 30.8481   2
   2   0  20 25013.6 2608.88   4
   2   0  20 34096.4 2609.17   2
   2   0 -20 29843.5 2598.18   6
  -2   0 -20 27022.5 2605.58   6
  -2   0  20 28009.8 2612.79   4
  -2   0  20 21973.5 2609.79   1
  -2   0 -20 20304.0 2604.28   1
  -2   0  20 31278.9 2618.86   3
   2   0  20 27037.9 2618.95   3
   2   0 -20 31622.1 2590.57   5
   2   0 -20 19798.4 2614.71   1
   2   0  20 23357.6 2624.95   1
  -2   0  20 18434.3 2619.30   1
  -2   0 -20 17859.2 2612.29   1
   2   0 -20 25764.3 2603.19   2
  -2   0 -22 26814.4 2398.90   5
   2   0 -22 23605.7 2385.60   5
   2   0  22 25715.3 2398.26   2
   2   0 -22 22660.2 2416.25   1
   2   0  22 22109.1 2408.16   3
  -2   0  22 23168.5 2404.29   3
  -2   0 -22 27891.0 2406.12   6
   2   0 -22 24290.3 2391.56   6
   2   0  22 22505.9 2424.29   1
  -2   0  22 23132.8 2413.97   1
  -2   0 -22 23633.9 2409.84   1
   2   0 -22 23800.1 2419.68   1
   2   0  22 25025.4 2427.27   1
  -2   0  22 23308.6 2433.42   1
  -2   0  24 9814.48 887.769   4
   2   0  24 8983.91 905.356   1
  -2   0 -24 9145.86 889.875   1
  -2   0 -24 9740.63 885.559   6
   2   0 -24 8340.13 871.985   6
   2   0 -24 8103.76 867.966   5
   2   0  24 9097.88 878.392   2
  -2   0 -24 9175.51 877.603   5
   2   0  24 8258.67 886.237   3
  -2   0  24 8177.99 882.775   3
  -2   0  26 41.4219 23.4191   4
  -2   0 -26 130.001 26.0376   5
  -2   0  26 80.0224 26.6901   3
   2   0  26 86.9451 30.2489   3
   2   0 -26 82.7713 21.9209   6
  -2   0  28 746.177 85.5529   4
  -2   0 -28 632.666 76.6879   5
   2   0  28 527.723 79.4425   3
  -2   0  28 515.220 79.1981   3
  -2   0 -28 672.359 82.1882   6
  -2   0  30 2964.83 298.784   4
  -2   0 -30 2674.30 290.308   5
  -2   0 -30 3076.28 296.799   6
   2   0 -30 3066.61 290.761   6
   2   0  30 2366.88 295.147   3
  -2   1  31-5.65915 9.52059   4
  -2   1  31-5.62557 8.20094   3
  -2  -1 -29 8.28938 8.53281   5
   2  -1  29-5.79651 8.43839   3
  -2   1  29 6.29819 9.16751   3
   2   1 -29 3.93573 8.75145   6
  -2   1  27 35.3274 16.9775   3
   2  -1  27 12.9174 12.3971   3
  -2  -1 -27 37.9902 17.2452   6
   2   1 -27 26.1868 13.4622   6
  -2   1  27 25.9299 15.6101   4
  -2  -1 -27 26.8430 12.7226   5
  -2   1  25 21.4898 14.9875   4
   2   1 -25 28.5758 13.5451   6
  -2  -1 -25 63.8595 20.2868   6
  -2   1  25 15.8204 16.5005   3
   2  -1  25 21.9063 13.9830   3
  -2  -1 -25 29.1288 13.7966   5
   2  -1  25 12.3106 12.9547   2
   2   1 -23 194.381 33.0832   6
   2  -1  23 182.854 41.1073   3
  -2   1  23 177.900 43.5330   3
   2   1 -23 154.278 43.0189   1
   2  -1  23 199.594 51.8778   1
  -2   1  23 120.764 34.5140   4
   2   1 -23 156.660 29.8553   5
  -2  -1 -23 171.265 31.9031   5
  -2   1  21-9.05206 16.9990   4
   2  -1  21 7.76695 13.0466   2
   2  -1  21-18.7601 22.2806   1
   2   1 -21 15.0826 21.9388   1
  -2  -1 -21-9.13907 13.2946   1
   2   1 -21-5.87390 13.0524   6
  -2  -1 -21 6.66562 13.7128   6
  -2   1  21-20.4421 24.2780   1
   2  -1  21-14.0706 20.4670   1
   2   1 -21 11.7897 17.1496   1
   2   1 -21 4.34093 8.15419   5
  -2  -1 -21 11.6789 13.8715   5
   2  -1  21 9.46817 15.9035   3
  -2   1  21-9.74914 18.3078   3
   2   1 -19 34.0065 17.2956   6
  -2  -1 -19 28.4677 17.0675   6
   2  -1  19 26.4929 22.3721   2
  -2   1  19 21.1021 21.8309   4
   2  -1  19-19.5898 28.5907   1
  -2  -1 -19-17.5012 29.4879   1
   2   1 -19 10.5227 17.8294   2
  -2   1  19-20.7946 24.8078   1
   2  -1  19 15.2143 25.6611   1
   2   1 -19 13.4985 19.7745   1
   2   1 -19 30.9717 15.4997   5
  -2  -1 -19 10.3733 15.2709   1
   2   1 -19 47.1576 32.4199   1
  -2   1  19-11.9294 17.5107   1
  -2   1  19 33.6684 23.2050   3
  -2  -1 -17 169.278 35.5735   6
  -2  -1 -17 163.566 34.7763   5
   2   1 -17 159.810 28.7766   5
  -2   1  17 137.281 58.7419   1
   2  -1  17 148.735 48.8640   1
   2   1 -17 40.0710 30.8347   1
   2   1 -17 146.408 37.8930   2
   2  -1  17 143.594 38.1715   2
  -2   1  17 123.148 39.8269   4
   2  -1  17 75.6471 44.2879   1
  -2  -1 -17 201.260 54.5251   1
   2  -1  17 122.302 39.5872   3
  -2   1  17 140.849 46.4912   3
  -2  -1 -17 85.0248 35.0917   1
   2   1 -17 77.0142 39.1707   1
  -2   1  17 182.612 47.0832   1
   2   1 -15-9.31407 17.4993   6
  -2  -1 -15 7.39831 8.80562   6
  -2  -1 -15 8.43314 20.0389   5
   2   1 -15 4.67483 8.79761   5
   2   1 -15 12.3952 18.0384   1
  -2   1  15 17.6758 25.7162   1
   2   1 -15 24.9931 18.5190   2
   2  -1  15 11.7696 22.1082   2
  -2   1  15-14.2149 20.6839   4
   2  -1  15-17.0076 14.2942   1
  -2  -1 -15-15.1751 28.5012   1
  -2   1  15 14.8542 24.9548   3
  -2  -1 -15 10.2428 19.2424   1
   2  -1  15 13.6300 22.8993   3
   2   1 -13 1136.58 136.789   5
   2   1 -13 1386.44 155.456   2
   2   1 -13 1404.89 142.444   5
   2  -1  13 826.322 156.742   2
  -2   1  13 772.622 156.944   4
   2   1 -13 1259.41 166.777   1
   2  -1  13 997.232 165.405   3
  -2   1  13 1682.91 197.007   3
  -2  -1 -13 1139.40 145.479   6
   2   1 -13 1493.54 169.798   6
  -2  -1 -13 1278.19 156.275   1
  -2   1  13 1422.80 158.665   1
   2  -1  13 1304.57 160.779   1
   2   1 -13 1454.26 167.240   1
  -2   1  13 1236.02 172.115   1
  -2  -1 -13 1485.16 174.783   1
   2   1 -11 13.7363 25.9112   6
   2   1 -11 21.4803 18.2062   1
   2  -1  11 9.72830 20.1625   1
  -2   1  11 13.6200 16.3622   1
   2   1 -11 17.7993 8.80807   5
   2   1 -11 60.2418 28.0984   2
  -2   1  11 38.9097 43.2950   3
  -2  -1 -11-10.7101 15.7721   5
   2  -1  11 28.9500 32.2550   2
  -2   1  11 26.7160 27.5878   4
  -2  -1 -11 36.5488 27.1802   1
   2   1 -11-11.9729 24.7513   1
  -2   1  11 43.9735 23.4847   1
   2  -1  11 46.3127 31.8505   3
  -2  -1 -11 58.3318 25.9348   1
   2  -1  11 42.5589 23.9536   1
  -2  -1  -9 79.0799 29.1927   5
   2   1  -9 63.2828 22.7853   5
  -2   1   9 42.3687 21.5448   5
  -2   1   9 86.5286 48.4993   3
   2   1  -9 54.7229 28.3276   1
  -2   1   9 39.3307 25.4607   1
   2  -1   9 59.5060 38.0370   2
  -2   1   9 87.0876 31.1568   2
  -2   1   9 86.0642 34.8542   4
   2  -1   9 39.6544 30.7114   1
  -2   1   9 78.8485 28.2840   1
   2   1  -9 94.7454 33.6189   1
   2   1  -9 67.7011 40.7225   6
  -2  -1  -9 72.8846 19.1382   6
  -2  -1  -9 82.1762 31.7729   1
   2  -1   9 68.5492 35.1446   1
   2   1  -7 79.1112 50.0866   6
  -2  -1  -7 56.4307 14.1135   6
  -2   1   7 80.4586 58.7360   3
  -2   1   7 52.8552 31.7978   1
  -2   1   7 29.6845 19.3803   5
   2   1  -7 36.4913 10.4031   5
  -2  -1  -7 65.3815 32.1076   5
   2   1  -7 48.2568 11.5839   5
   2  -1   7 25.1666 32.1092   3
   2  -1   7 102.285 44.5359   2
  -2   1   7 109.475 33.9548   2
  -2   1   7 91.8266 37.6792   4
   2   1  -7 62.2710 27.4143   2
  -2  -1  -7 69.3838 32.6096   1
   2   1  -7 23.7038 28.6097   1
  -2   1   7 26.3876 21.5065   1
   2  -1   7 83.3964 39.0472   1
  -2  -1  -7 132.818 44.8668   1
   2  -1   5 152.712 40.4025   3
  -2   1   5 266.790 57.8889   3
  -2   1   5 126.925 32.8239   5
   2   1  -5 246.585 44.5376   2
   2   1  -5 187.297 45.8503   1
  -2   1   5 53.6823 33.2888   1
   2   1  -5 256.082 79.5872   6
  -2  -1  -5 149.609 37.2898   5
   2   1  -5 124.759 20.3785   5
   2  -1   5 263.942 56.6832   2
  -2   1   5 141.118 34.8706   2
  -2   1   5 247.750 51.9510   4
   2  -1   5 147.875 28.6238   4
  -2  -1  -5 178.936 39.1471   4
  -2  -1  -5 74.3152 34.5355   1
   2   1  -5 68.2156 36.2338   1
  -2   1   5 171.002 39.4410   1
   2  -1   5 196.848 51.4238   1
  -2  -1  -5 130.418 42.4865   1
   2  -1   5 159.279 42.5361   1
  -2   1   3 1861.98 232.313   5
   2  -1   3 2300.83 252.537   1
  -2  -1  -3 2248.91 229.069   5
   2   1  -3 2251.26 213.513   5
   2   1  -3 2161.00 235.197   2
  -2   1   3 2383.73 238.863   4
   2  -1   3 2189.19 222.696   4
  -2  -1  -3 1884.00 235.561   4
  -2   1   3 1657.38 211.308   3
   2  -1   3 1904.98 224.765   3
  -2   1   3 2185.89 210.575   3
  -2   1   3 1794.35 245.931   1
   2  -1   3 1912.84 237.356   1
   2   1  -3 2399.79 286.448   6
   2  -1   3 2020.94 225.396   6
   2  -1   3 2146.56 247.397   2
  -2   1   3 1911.79 233.713   1
  -2  -1  -3 1996.94 239.351   1
  -2  -1  -1 10.8254 12.2941   6
   2   1  -1 34.6649 20.8659   5
  -2  -1  -1 11.7605 14.3791   1
  -2   1   1 47.3022 31.5889   1
   2  -1   1 11.1568 25.0227   1
  -2   1   1 31.9131 23.8807   5
   2  -1   1 116.002 43.6986   2
  -2   1   1 24.1843 24.6466   4
   2  -1   1 36.5370 18.7520   4
   2   1  -1 24.6814 23.4237   3
  -2  -1  -1 89.6122 40.0549   1
   2  -1   1 51.7504 30.9189   1
  -2   1   1 26.2839 33.2843   1
  -2   1   1 35.1424 13.6334   3
   2  -1   1 53.0202 19.7065   3
   2   1  -1 32.4872 25.9474   1
   2  -1  -1 51.9680 26.3877   6
  -2   1  -1 10.9463 13.4047   5
  -2  -1   1 32.1121 24.0059   1
   2  -1  -1 23.2897 26.0783   1
  -2   1  -1 11.2729 16.7194   1
  -2  -1   1 53.5938 17.6638   5
   2  -1  -1 40.4616 24.2476   2
   2   1   1 26.6626 26.0598   2
  -2   1  -1 26.4169 17.8400   4
  -2  -1   1 71.5208 29.9014   4
   2  -1  -1 20.3861 10.9815   3
   2   1   1 3.97359 15.6371   6
  -2  -1   1 27.4626 15.0922   6
   2   1   1 111.541 40.6908   3
  -2   1  -1 66.9290 22.2104   3
  -2   1  -1 53.4451 29.8655   1
  -2  -1   1 11.8121 26.4469   1
   2  -1  -1 38.4669 28.6756   1
  -2   1  -3 2485.00 256.637   1
   2   1   3 2044.08 230.960   2
   2  -1  -3 2452.60 236.229   2
  -2  -1   3 2235.87 237.785   4
  -2   1  -3 1938.12 237.896   1
  -2  -1   3 1639.86 229.308   1
   2  -1  -3 2070.57 238.523   1
  -2   1  -3 2621.35 256.108   3
   2   1   3 2233.99 253.680   3
  -2   1  -3 2183.35 238.930   5
  -2  -1   3 1824.12 211.489   5
  -2  -1   3 2564.26 230.603   6
   2  -1  -3 1388.24 226.277   6
  -2   1  -3 2505.05 242.949   6
   2   1   3 1950.44 242.750   1
   2  -1  -3 2151.95 245.717   1
   2  -1  -5 135.443 43.9454   1
  -2  -1   5 186.529 47.8800   1
   2   1   5 180.305 48.8983   3
   2   1   5 190.219 43.6759   2
   2  -1  -5 236.606 42.8928   2
  -2   1  -5 147.452 28.4760   4
  -2  -1   5 216.201 43.0757   4
  -2   1  -5 130.358 38.6901   5
   2  -1  -5 179.141 41.8107   6
  -2  -1   5 136.953 21.1686   5
  -2   1  -5 172.518 66.0786   3
  -2  -1   5 181.685 39.9121   3
   2  -1  -5 98.9356 24.0909   3
   2   1   5 226.938 54.6375   1
  -2   1  -5 114.935 42.6814   1
  -2  -1   5 81.6611 36.3695   1
  -2   1  -7 35.6329 24.2372   6
   2  -1  -7 48.7634 24.2235   6
   2   1   7 19.6443 13.6591   6
   2  -1  -7 59.9527 17.6730   3
  -2  -1   7 63.6627 23.7428   3
  -2   1  -7 107.810 31.2438   5
   2  -1  -7 62.2223 30.0250   1
  -2  -1   7 60.9115 29.4123   1
  -2   1  -7 39.8788 18.2326   4
  -2  -1   7 109.849 29.9356   4
  -2   1  -7 52.8564 20.2711   4
   2   1   7 29.2517 27.6645   1
  -2   1  -7 11.8481 20.5864   1
  -2   1  -7 41.0997 30.8920   1
   2   1   7 12.7949 19.3434   1
   2   1   7 13.8338 23.8253   3
  -2  -1   7 119.272 36.7627   1
   2  -1  -7 42.4480 27.2500   1
   2  -1  -7 48.8373 19.8935   2
   2  -1  -9 124.243 41.2176   1
  -2   1  -9 80.6552 27.4621   6
  -2   1  -9 85.2771 32.0562   5
  -2  -1   9 114.948 30.5892   3
   2   1   9 35.9928 29.4179   2
   2  -1  -9 107.980 26.1021   2
   2   1   9 51.2134 38.1213   1
  -2   1  -9 51.3091 31.5325   1
  -2   1  -9 103.549 34.4420   1
   2   1   9 47.7125 28.9243   1
  -2  -1   9 76.1839 29.9570   1
   2   1   9 40.3984 28.8671   3
  -2   1 -11 49.2895 31.1251   1
   2   1  11-12.5786 18.4339   1
   2  -1 -11 23.5271 19.8852   6
   2   1  11 12.9947 14.6106   6
   2  -1 -11 31.8262 20.0477   1
  -2  -1  11 10.8587 20.5141   1
  -2  -1  11 7.90552 17.7084   3
  -2  -1  11 37.4438 27.8222   1
   2  -1 -11 25.1324 23.7036   1
  -2   1 -11 31.6715 22.1674   6
  -2   1 -11 23.7981 22.4568   5
  -2   1 -11 22.8194 14.0010   4
  -2  -1  11 34.9301 16.7454   4
  -2   1 -11 21.5045 12.7126   4
   2   1  11 13.5839 22.9254   3
   2   1  11 18.0118 22.8000   2
  -2   1 -11 35.4647 26.3616   1
   2  -1 -13 1238.36 142.349   2
   2   1  13 1383.03 172.458   1
  -2  -1  13 1353.92 164.076   1
  -2   1 -13 1514.92 173.662   1
  -2   1 -13 1439.34 172.506   5
   2  -1 -13 1357.43 149.413   5
   2   1  13 1110.11 159.829   4
   2  -1 -13 1319.42 157.433   6
  -2   1 -13 1224.94 153.438   6
  -2   1 -13 1331.73 145.851   4
  -2  -1  13 1163.52 148.894   4
  -2   1 -13 1202.52 141.960   4
  -2  -1  13 1353.91 160.070   3
   2   1  13 1290.04 177.506   3
   2  -1 -13 1190.66 160.877   1
   2   1  13 1283.44 158.613   2
   2   1  13 1374.92 166.498   1
   2  -1 -13 1430.86 173.429   1
  -2  -1  13 1544.90 178.134   1
  -2   1 -13 1232.64 166.842   1
   2  -1 -15 17.3222 16.2728   6
  -2   1 -15-9.42011 15.8308   6
  -2  -1  15 15.4809 22.5238   1
   2  -1 -15 13.6812 19.9071   1
   2   1  15 13.0159 21.8674   1
   2   1  15 15.1649 25.4757   3
  -2  -1  15 33.4725 26.5070   3
   2  -1 -15 4.53832 12.6520   2
  -2   1 -15 13.6786 11.4999   5
   2  -1 -15 12.5592 13.9628   5
  -2   1 -15 13.2220 19.2394   1
   2  -1 -15-12.4029 18.0485   1
   2   1  15 11.9187 14.1653   4
  -2  -1  15-7.73479 14.5345   4
  -2   1 -15-5.24788 8.83114   4
   2   1  15-14.7257 21.4257   1
  -2   1 -15-14.1734 23.8108   1
   2   1  15-8.81004 12.8261   2
  -2  -1  17 180.055 44.6365   3
  -2  -1  17 115.565 45.2566   1
   2  -1 -17 138.475 49.6317   1
   2  -1 -17 47.7905 31.0425   6
  -2   1 -17 115.668 33.7605   6
   2  -1 -17 118.295 27.2344   2
  -2   1 -17 128.235 44.5788   1
   2  -1 -17 147.734 32.6868   5
   2   1  17 145.921 43.5753   4
  -2  -1  17 123.190 34.1107   4
  -2   1 -17 93.1166 42.7152   1
   2   1  17 109.285 44.9091   1
   2   1  17 30.9089 28.2812   3
   2   1  17 82.1596 30.5834   2
   2  -1 -19 22.3490 17.7099   2
  -2   1 -19 49.8728 29.7062   5
   2   1  19 30.7508 25.9284   1
  -2  -1  19 13.3255 11.4307   3
  -2  -1  19 19.9127 18.8406   4
  -2   1 -19 48.1180 27.0392   1
  -2   1 -19 10.9043 18.4619   6
   2  -1 -19 32.6494 30.7424   1
  -2  -1  19 16.5736 14.1119   1
   2   1  19 23.2339 19.6498   4
  -2  -1  19-14.1919 23.9494   1
   2  -1 -19 41.3261 25.9718   1
  -2   1 -19 14.7230 21.5413   1
   2   1  19 29.4855 18.7165   2
  -2   1 -21-10.8161 15.7548   5
   2  -1 -21-7.08831 11.9350   5
   2   1  21-14.2191 11.9706   1
   2   1  21-10.4870 12.4831   4
  -2  -1  21-10.6194 15.4692   4
  -2   1 -21-15.4599 22.5025   1
   2   1  21-14.9486 21.7593   1
  -2   1 -21-14.0711 23.6478   1
   2  -1 -21-13.1875 11.1067   1
  -2  -1  21 13.1377 15.6253   1
   2  -1 -21-8.10724 11.8224   6
  -2   1 -21-10.5450 17.7307   6
   2   1  21-6.14742 13.6845   2
  -2  -1  23 169.485 40.6845   4
  -2   1 -23 225.181 55.6965   1
   2   1  23 210.579 45.6278   4
  -2  -1  23 153.286 51.3465   1
   2  -1 -23 147.084 35.4138   6
  -2   1 -23 172.856 40.9169   6
   2  -1 -23 211.667 38.7694   5
  -2   1 -23 254.924 46.6802   5
  -2  -1  23 62.6032 33.9558   3
   2   1  23 205.652 50.7829   3
   2   1  25 39.5222 18.8972   4
  -2  -1  25 7.47075 14.1920   4
   2  -1 -25 19.3403 13.0184   5
  -2   1 -25 46.6890 19.7212   5
  -2  -1  25 8.77464 10.6401   3
  -2   1 -25 16.7842 15.9042   6
   2  -1 -25 22.7102 13.6555   6
   2   1  25 10.3818 15.2526   3
  -2  -1  27 32.3793 16.5541   4
   2  -1 -27 8.65515 10.6552   5
  -2   1 -27 26.0653 16.6546   5
   2   1  27 52.7787 22.3377   3
  -2  -1  27 22.5107 16.9060   3
   2  -1 -27 28.8850 13.6989   6
  -2   1 -27 63.7325 22.4267   6
  -2   1 -29 12.0676 12.4135   6
   2  -1 -29-4.19578 7.05053   6
   2   1  29 7.59079 11.0432   3
  -2  -1  29-6.45756 12.1278   3
   2  -1 -29 3.83588 7.89359   5
  -2   1 -29 10.9645 12.1825   5
  -2   1 -31-4.68499 8.79825   5
  -2   1 -31-5.15099 9.67319   6
  -2  -1  31 5.51181 8.01803   3
  -2   2  30 2870.63 287.946   4
  -2  -2 -30 2695.22 278.783   5
  -2   2  30 2569.38 289.601   3
  -2   2  28 595.418 73.1081   4
   2   2 -28 500.713 64.6764   6
  -2   2  28 466.077 73.8088   3
  -2  -2 -28 488.859 62.4951   5
  -2   2  26 229.234 40.6474   4
  -2  -2 -26 138.819 28.2518   5
   2   2 -26 229.129 36.0036   6
   2  -2  26 269.749 41.7748   2
  -2   2  26 229.233 46.1536   3
  -2   2  24 9331.57 828.643   4
  -2  -2 -24 7018.60 813.019   5
   2   2 -24 8982.21 820.968   6
  -2  -2 -24 8087.55 816.207   6
  -2   2  24 9273.25 843.289   3
   2  -2  24 7940.96 822.733   2
  -2   2  22 25517.4 2341.73   4
  -2  -2 -22 22528.5 2327.75   5
  -2  -2 -22 22996.4 2328.22   6
  -2   2  22 25916.7 2360.68   3
  -2  -2 -20 29620.5 2568.30   5
  -2   2  20 28343.8 2584.95   4
   2  -2  20 25532.1 2577.98   3
  -2   2  20 33866.2 2616.72   3
   2   2 -20 24342.0 2588.60   2
   2   2 -20 32460.7 2579.19   6
  -2  -2 -20 30620.9 2566.98   6
   2   2 -20 29350.7 2586.10   1
   2  -2  20 23700.1 2586.37   1
  -2   2  18 38.1332 28.4770   1
   2  -2  18 47.1415 28.7304   1
   2   2 -18 63.6846 30.2616   1
  -2   2  18 49.8081 28.4890   4
   2  -2  18 72.9236 33.3664   2
   2  -2  18 90.6006 29.9903   3
  -2   2  18 45.1160 31.6034   3
   2   2 -18 97.2002 31.2717   6
  -2  -2 -18 40.7968 18.8047   6
   2   2 -18 48.9233 36.8055   1
  -2  -2 -18 42.6432 21.2651   1
  -2  -2 -18 75.1732 22.6342   5
   2   2 -18 88.2799 21.8914   5
   2  -2  18 42.1749 31.3466   1
  -2  -2 -18 50.5331 32.2844   1
   2   2 -16 568.329 74.4537   5
   2   2 -16 635.069 77.5532   5
  -2  -2 -16 703.351 88.3607   5
  -2   2  16 720.236 117.502   1
   2  -2  16 604.395 98.0820   1
   2   2 -16 442.458 89.9429   1
  -2   2  16 784.604 97.5359   1
  -2  -2 -16 682.915 81.3044   6
   2   2 -16 871.041 103.161   6
  -2   2  16 528.383 97.4534   4
   2   2 -16 673.682 109.430   1
  -2  -2 -16 365.083 80.8856   1
   2  -2  16 741.920 104.534   3
   2   2 -16 583.272 93.9967   2
  -2   2  16 603.336 70.9562   2
   2  -2  16 853.057 111.624   2
  -2  -2 -16 606.242 109.233   1
   2  -2  16 690.667 123.835   1
   2   2 -14 27871.9 2814.37   5
   2   2 -14 27185.4 2813.28   5
   2   2 -14 26254.8 2839.33   2
  -2  -2 -14 31827.7 2838.94   5
  -2   2  14 33010.2 2823.94   2
  -2   2  14 27526.9 2856.31   4
   2   2 -14 34552.3 2865.34   1
   2  -2  14 28789.5 2856.85   3
  -2   2  14 19395.0 2846.46   3
   2  -2  14 29884.6 2865.88   1
  -2   2  14 28544.5 2840.70   1
   2   2 -14 30473.4 2851.11   6
  -2  -2 -14 30023.6 2825.45   6
   2  -2  14 30389.9 2843.28   1
   2   2 -14 29246.3 2846.27   1
  -2   2  14 28831.3 2858.25   1
   2   2 -12 35245.2 3417.72   2
  -2  -2 -12 42979.1 3427.18   5
   2   2 -12 31291.2 3425.11   6
  -2  -2 -12 40026.4 3405.06   6
  -2   2  12 31046.7 3442.66   4
   2  -2  12 34872.5 3418.03   1
   2   2 -12 34600.8 3419.12   1
  -2   2  12 34763.3 3429.06   1
  -2  -2 -12 36736.4 3425.42   1
  -2   2  12 33287.6 3432.58   3
   2  -2  12 36343.8 3442.70   3
   2  -2  12 34316.1 3435.48   1
  -2  -2 -12 33014.3 3411.54   1
  -2   2  12 33408.0 3412.14   1
  -2   2  12 30499.2 3404.96   2
   2  -2  12 26296.9 3446.95   2
   2   2 -12 35641.4 3429.69   1
  -2   2  10 194597. 21559.0   2
   2  -2  10 225665. 21604.9   2
  -2  -2 -10 241089. 21563.3   1
   2  -2  10 242828. 21584.0   1
  -2   2  10 159121. 21586.0   4
   2   2 -10 209075. 21577.3   6
   2  -2  10 285984. 21613.0   3
  -2   2  10 233909. 21577.1   3
   2   2 -10 223664. 21567.7   2
  -2  -2 -10 209304. 21581.5   5
  -2  -2 -10 227646. 21568.7   1
  -2   2   8 1416.15 167.214   5
  -2  -2  -8 1915.51 195.046   5
   2  -2   8 1078.50 175.857   1
  -2  -2  -8 1278.79 165.173   1
  -2  -2  -8 1727.32 158.823   6
   2   2  -8 1366.85 177.652   6
  -2   2   8 1318.12 165.885   1
  -2   2   8 1119.83 195.946   4
   2  -2   8 1922.10 216.947   3
  -2   2   8 1326.90 162.729   3
   2   2  -8 1486.78 177.256   2
   2  -2   8 1666.23 218.294   2
  -2   2   8 1676.68 177.635   2
   2  -2   8 1416.32 169.387   1
   2   2  -8 1319.73 169.557   1
  -2  -2  -8 1316.19 169.454   1
  -2   2   6 773.511 124.451   5
  -2  -2  -6 1548.67 163.532   5
   2  -2   6 726.205 145.811   3
   2   2  -6 1018.24 135.122   2
  -2  -2  -6 1045.27 106.814   6
  -2  -2  -6 652.981 107.726   6
   2   2  -6 1333.82 138.600   6
  -2  -2  -6 1405.15 139.146   1
   2  -2   6 1335.36 153.775   1
  -2   2   6 1475.83 188.355   4
   2  -2   6 1083.18 110.218   4
  -2   2   6 997.586 114.621   3
  -2   2   6 1091.21 129.936   1
  -2  -2  -6 1025.00 132.885   1
   2   2  -6 994.203 132.245   1
   2  -2   6 1184.68 133.843   1
   2   2  -4 30386.4 2863.44   2
  -2   2   4 27310.5 2858.78   5
  -2  -2  -4 23528.3 2863.95   5
   2   2  -4 31329.5 2849.86   6
   2  -2   4 29864.0 2902.78   2
   2  -2   4 28051.7 2835.49   4
  -2   2   4 42397.2 2934.99   4
  -2  -2  -4 29990.6 2864.45   4
   2  -2   4 28779.7 2877.35   3
   2   2  -4 19859.1 2849.84   1
  -2  -2  -4 28772.7 2854.06   1
  -2   2   4 28924.4 2851.66   1
  -2  -2  -4 33170.8 2860.84   1
   2  -2   4 31974.8 2872.64   1
   2   2  -4 31154.0 2856.24   1
   2  -2   4 30440.9 2859.85   1
   2  -2   2 8274.85 731.802   2
   2   2  -2 7014.13 692.823   6
  -2  -2  -2 7863.71 684.870   6
  -2   2   2 10713.1 782.353   4
   2  -2   2 5936.44 686.236   4
  -2  -2  -2 7781.65 718.357   4
   2   2  -2 5166.79 712.311   3
   2  -2   2 7214.16 701.047   3
  -2   2   2 6145.31 712.163   5
   2   2  -2 6846.80 709.631   2
  -2  -2  -2 8272.30 718.589   5
   2  -2   2 7371.54 715.232   1
   2   2  -2 6290.34 698.546   1
   2  -2   2 5912.74 698.353   1
  -2   2   2 6393.67 702.833   1
  -2  -2  -2 6380.22 703.163   1
   2   2  -2 7288.67 705.477   1
   2  -2   0 588665. 59409.1   2
   2   2   0 624175. 59381.2   6
  -2  -2   0 635220. 59388.0   6
   2  -2   0 620703. 59397.7   1
  -2  -2   0 599111. 59395.4   1
  -2   2   0 666625. 59401.5   1
   2   2   0 618802. 59398.2   1
  -2  -2   0 568889. 59404.1   4
   2   2   0 660964. 59420.3   3
  -2   2   0 591522. 59408.3   5
   2   2   0 556562. 59397.8   2
  -2  -2   0 622336. 59389.8   5
   2   2   0 583908. 59380.4   5
   2  -2   0 565089. 59401.7   1
   2   2   0 618970. 59393.3   1
   2  -2  -2 7531.85 731.042   6
   2   2   2 6972.46 718.549   2
  -2  -2   2 6919.20 696.289   5
  -2   2  -2 9994.40 754.572   4
  -2  -2   2 6927.50 718.989   4
  -2  -2   2 7969.15 718.206   1
  -2   2  -2 6539.68 715.647   1
   2  -2  -2 7069.86 719.574   1
   2   2   2 7016.34 739.567   3
  -2   2  -2 6925.27 696.224   3
  -2  -2   2 7648.92 721.371   1
   2  -2  -2 7166.20 722.884   1
   2   2   2 6138.99 707.527   1
  -2   2  -2 7604.96 731.348   6
  -2  -2   2 8604.57 725.867   6
   2   2   2 6389.86 694.502   6
  -2   2  -4 30051.2 3069.17   5
  -2   2  -4 35449.0 3079.47   6
   2  -2  -4 31930.6 3061.72   2
  -2  -2   4 31360.1 3063.53   4
  -2   2  -4 34874.0 3070.64   4
  -2  -2   4 34698.5 3064.53   1
  -2   2  -4 30040.9 3065.11   1
   2  -2  -4 27909.8 3063.02   1
   2   2   4 26967.8 3084.70   3
  -2   2  -4 32284.6 3049.14   3
   2   2   4 30510.4 3063.24   2
   2  -2  -4 29245.3 3069.19   1
   2   2   4 27234.6 3062.77   1
  -2  -2   4 31017.9 3069.41   1
   2   2   4 31370.5 3060.09   1
  -2   2  -6 1307.23 149.811   5
  -2   2  -6 1146.42 147.512   6
   2  -2  -6 1188.94 145.774   6
   2   2   6 1222.95 143.045   2
   2  -2  -6 1198.62 137.166   2
  -2  -2   6 1332.37 142.801   4
  -2   2  -6 830.689 129.428   4
   2  -2  -6 1050.26 142.082   1
  -2  -2   6 1117.16 140.648   1
   2   2   6 1121.57 158.873   3
   2  -2  -6 1074.37 124.320   3
   2   2   6 1208.94 150.189   1
  -2  -2   6 996.335 137.853   3
   2   2   6 1286.62 141.483   1
   2  -2  -6 1468.05 159.033   1
  -2  -2   6 1254.23 146.803   1
  -2   2  -6 1111.06 143.281   1
  -2   2  -8 1430.64 158.770   5
   2  -2  -8 1276.33 142.830   2
   2   2   8 1348.37 154.699   2
  -2   2  -8 1408.58 167.760   1
   2   2   8 1537.03 166.206   1
  -2   2  -8 1199.61 130.270   4
  -2  -2   8 1305.20 148.590   4
  -2   2  -8 1308.54 134.750   4
  -2  -2   8 1488.96 157.044   1
   2  -2  -8 1506.59 157.912   1
   2  -2  -8 1037.18 141.151   3
  -2  -2   8 1148.55 148.893   3
  -2   2  -8 1106.01 153.045   6
   2  -2  -8 909.137 145.526   6
   2  -2  -8 1815.31 176.284   1
  -2  -2   8 1254.85 155.685   1
  -2   2 -10 240003. 23424.4   5
   2   2  10 263956. 23419.0   2
   2  -2 -10 227204. 23402.5   2
   2   2  10 234588. 23429.9   4
  -2  -2  10 274784. 23428.4   1
  -2   2 -10 253961. 23437.2   1
   2   2  10 243785. 23431.8   1
  -2  -2  10 240720. 23412.3   4
   2  -2 -10 247033. 23418.4   6
   2  -2 -10 252076. 23433.5   1
  -2  -2  10 240723. 23424.8   1
  -2   2 -10 232946. 23423.2   1
   2  -2 -10 214032. 23417.2   1
  -2  -2  10 243782. 23417.2   3
   2   2  10 229098. 23402.2   6
  -2   2 -12 39973.2 3329.65   5
   2  -2 -12 34446.5 3312.53   6
  -2   2 -12 31936.2 3315.16   6
   2   2  12 32332.3 3311.13   2
  -2  -2  12 31510.1 3305.18   4
  -2  -2  12 39034.4 3331.20   1
  -2   2 -12 34650.5 3335.51   1
   2   2  12 32557.8 3334.81   3
  -2  -2  12 37356.7 3314.34   3
   2  -2 -12 31337.9 3295.34   2
   2  -2 -12 32651.9 3328.95   1
  -2  -2  12 34849.1 3325.47   1
  -2   2 -12 34287.2 3324.89   1
   2   2  14 31564.2 2738.03   4
   2  -2 -14 28632.7 2708.77   5
   2   2  14 30312.9 2735.43   1
  -2   2 -14 30624.2 2741.46   1
   2  -2 -14 29590.5 2712.60   6
  -2   2 -14 28145.2 2717.21   6
  -2  -2  14 34192.1 2718.70   3
   2   2  14 27878.5 2737.31   3
   2  -2 -14 28083.9 2721.49   1
  -2  -2  14 28701.4 2730.12   1
  -2   2 -14 31898.8 2733.34   1
   2  -2 -16 637.819 88.0284   6
  -2   2 -16 791.511 98.0821   6
   2  -2 -16 458.150 69.1749   2
  -2   2 -16 933.605 112.584   5
   2  -2 -16 739.814 86.2213   5
  -2  -2  16 442.356 95.1529   1
   2   2  16 487.857 98.1258   4
  -2  -2  16 644.352 84.7098   4
   2   2  16 632.162 105.476   3
  -2  -2  16 780.977 98.3500   3
   2  -2 -16 702.325 98.4703   1
  -2  -2  16 717.969 106.130   1
   2   2  16 817.484 112.594   1
   2   2  16 533.782 99.3874   1
   2  -2 -16 318.863 90.7157   1
  -2   2 -16 802.339 109.997   1
  -2   2 -18 81.1069 27.6645   6
   2  -2 -18 73.4719 31.4986   1
  -2  -2  18 27.7126 24.1259   1
  -2   2 -18 48.6641 36.5978   1
  -2   2 -18 13.6425 20.8382   5
   2  -2 -18 99.6326 25.3390   5
   2   2  18 28.8062 30.3024   1
   2  -2 -18 47.7608 30.5640   1
   2   2  18 12.4316 21.8270   4
  -2  -2  18 67.5504 22.1580   4
  -2   2 -18 40.5903 30.7270   1
   2   2  18 80.1834 36.0543   1
   2   2  18 72.9910 37.3232   3
   2   2  18 55.7327 21.0303   2
  -2   2 -20 28667.9 2508.25   6
  -2  -2  20 28147.9 2515.20   3
   2   2  20 26267.0 2524.06   3
   2  -2 -20 29945.5 2494.34   5
  -2   2 -20 22636.0 2522.77   1
   2   2  20 25268.9 2508.17   4
  -2  -2  20 28167.4 2497.83   4
  -2   2 -20 21960.0 2510.28   1
   2  -2 -22 12126.4 1569.31   6
  -2   2 -22 14818.2 1577.09   6
  -2   2 -22 21911.8 1605.29   5
  -2  -2  22 13005.6 1579.56   3
   2   2  22 17055.8 1602.36   3
  -2  -2  22 14957.6 1576.02   4
   2   2  22 23688.8 1599.41   4
  -2   2 -24 7325.89 746.048   6
   2  -2 -24 7380.54 743.221   6
   2   2  24 6197.49 753.330   3
  -2  -2  24 6541.44 748.094   3
  -2  -2  24 8104.51 744.799   4
   2  -2 -24 6538.42 734.548   5
  -2   2 -24 9525.01 763.953   5
   2   2  24 7612.93 744.599   4
   2   2  26 144.975 37.3681   4
  -2  -2  26 200.306 39.9184   2
   2   2  26 249.429 54.5079   3
  -2   2 -26 315.584 50.8691   5
   2  -2 -26 189.058 38.2988   6
  -2   2 -26 274.781 48.3719   6
  -2  -2  26 202.150 44.8639   3
   2  -2 -26 204.391 37.1460   5
   2   2  28 485.868 78.9818   3
   2   2  28 444.623 69.6344   4
  -2   2 -28 498.394 72.8410   5
  -2   2 -28 498.719 72.8659   6
   2  -2 -28 588.472 69.5150   6
  -2   2 -30 3205.08 295.276   5
   2  -2 -30 2788.03 285.737   5
  -2   2 -30 2918.24 293.488   6
   2  -2 -30 2821.72 286.889   6
  -2  -2  30 2248.40 290.554   3
  -2   2 -32 7330.36 733.338   5
  -2   3  29 109.279 27.6319   4
  -2   3  29 154.351 39.9598   3
   2  -3  29 150.128 29.1930   3
   2  -3  29 95.4593 26.2389   2
  -2   3  27-6.02557 11.3249   4
   2  -3  27-5.76766 6.86679   3
  -2   3  27-11.5645 19.4289   3
  -2  -3 -27-3.72708 5.44268   5
   2  -3  27-5.76921 10.8440   2
  -2  -3 -25 4.08146 6.87063   5
  -2   3  25 6.47823 7.70757   4
   2   3 -25-6.40937 10.7747   6
   2  -3  25 12.9784 13.3562   3
  -2   3  25 13.9642 16.5904   3
   2  -3  25 6.37763 11.9847   2
  -2  -3 -23 9.03712 9.29542   5
  -2   3  23-6.96593 10.1327   4
   2  -3  23 7.18469 13.4917   2
   2  -3  23-7.05579 11.8510   3
   2   3 -23-7.68118 9.12299   6
  -2  -3 -21 102.264 22.5342   5
  -2   3  21 33.8324 29.2241   3
   2  -3  21 80.4747 24.3905   3
   2  -3  21 39.8992 25.1123   2
  -2  -3 -21 40.9911 16.8477   6
   2   3 -21 81.9050 30.3797   6
  -2   3  21 45.6721 22.2785   4
   2   3 -21 56.7389 30.9024   2
   2   3 -19 360.998 84.8459   2
   2  -3  19 673.873 90.2047   2
   2  -3  19 553.935 85.2815   3
  -2   3  19 350.866 92.3053   3
  -2  -3 -19 709.040 79.1723   5
  -2   3  19 493.846 81.1137   4
   2   3 -19 782.208 98.5645   6
  -2  -3 -19 528.066 71.6563   6
  -2   3  17 77.7501 28.2170   4
   2  -3  17 110.628 36.5840   2
  -2   3  17 80.3000 40.5688   3
   2   3 -17 61.5673 40.4192   1
  -2  -3 -17 148.803 27.8451   6
   2   3 -17 108.618 40.8755   6
   2   3 -17 81.3580 29.8697   2
   2  -3  17 71.8186 34.1957   3
  -2  -3 -17 148.522 31.3510   5
   2  -3  15 58.9503 28.6598   3
  -2  -3 -15 42.5824 16.5521   6
   2   3 -15 75.8842 32.4403   6
  -2  -3 -15 76.2914 25.5509   5
   2  -3  15 84.5134 29.0357   1
   2   3 -15 46.7378 24.3256   1
   2   3 -15 77.4995 32.7787   2
  -2   3  15 87.9166 31.2091   4
   2  -3  15 107.509 36.2041   2
  -2  -3 -15 35.0275 26.6482   1
  -2  -3 -15 28.5084 20.7654   1
  -2   3  15 45.4161 21.0052   1
  -2   3  15 63.7471 28.8652   3
   2  -3  15 48.1217 33.5537   1
  -2  -3 -13 244.623 46.7931   5
   2  -3  13 311.715 47.0211   1
   2   3 -13 154.727 42.3926   1
   2  -3  13 281.634 61.8035   1
   2  -3  13 287.780 70.0106   2
  -2  -3 -13 168.549 41.8979   1
  -2  -3 -13 190.443 39.4068   1
  -2  -3 -13 90.5573 29.5866   6
   2   3 -13 315.263 60.0774   6
   2  -3  13 133.970 46.5517   3
  -2   3  13 160.618 41.4015   3
   2   3 -11 285.498 61.7254   2
   2   3 -11 297.664 56.1184   1
  -2   3  11 359.831 62.8021   1
   2  -3  11 375.568 55.0243   1
  -2  -3 -11 302.222 46.3860   6
   2   3 -11 435.576 70.7556   6
  -2  -3 -11 540.949 75.3508   5
  -2   3  11 539.597 89.7059   4
   2  -3  11 338.770 84.0898   2
  -2  -3 -11 319.316 54.3895   1
  -2  -3 -11 247.751 48.2526   1
   2   3 -11 413.670 66.5449   1
  -2   3  11 263.910 49.3397   1
  -2   3  11 268.365 49.8691   3
   2  -3  11 364.036 72.7636   3
  -2   3   9 807.608 94.6934   5
  -2  -3  -9 786.833 110.380   5
  -2  -3  -9 662.108 76.3207   6
  -2  -3  -9 610.666 77.3927   6
  -2   3   9 727.570 119.846   4
   2  -3   9 556.552 117.446   2
  -2   3   9 587.822 82.4354   3
   2   3  -9 638.082 94.9569   2
   2  -3   9 583.370 113.249   3
   2  -3   9 532.398 94.1658   1
   2   3  -9 732.480 96.2182   1
  -2   3   9 604.222 82.1317   1
   2  -3   9 757.565 87.1355   1
  -2  -3  -9 575.188 85.6034   1
   2   3  -9 773.978 91.3990   1
  -2   3   9 596.118 94.3341   1
   2  -3   7 988.819 170.616   3
   2   3  -7 1282.49 160.512   2
  -2   3   7 1111.90 150.493   5
  -2  -3  -7 1543.56 182.771   5
   2  -3   7 1214.59 160.464   1
  -2  -3  -7 1278.53 140.432   1
  -2  -3  -7 1262.59 147.062   1
   2  -3   7 1122.81 125.940   4
  -2   3   7 1807.61 204.649   4
   2   3  -7 1394.50 151.695   1
  -2   3   7 1282.26 141.967   1
  -2   3   7 1265.75 141.509   3
   2  -3   7 1767.76 218.611   2
  -2  -3  -7 1301.33 133.897   6
   2   3  -7 1378.43 153.447   6
  -2  -3  -7 1190.91 132.929   6
  -2   3   7 1382.22 159.830   1
   2  -3   7 1475.58 146.414   1
   2   3  -7 1325.89 145.562   1
  -2  -3  -5 536.100 64.4999   6
   2   3  -5 592.783 78.6688   6
  -2  -3  -5 455.066 65.1235   6
   2  -3   5 616.509 104.285   3
  -2   3   5 428.650 80.9839   5
  -2  -3  -5 655.683 75.2209   1
  -2  -3  -5 526.252 101.394   5
   2  -3   5 583.778 63.5807   4
  -2   3   5 713.382 128.119   4
  -2   3   5 562.069 65.2260   3
   2  -3   5 939.461 132.286   2
   2   3  -5 479.485 71.4754   1
   2  -3   5 628.605 77.3928   1
   2  -3   5 588.831 88.4018   1
  -2  -3  -5 509.148 75.7662   1
  -2   3   5 532.320 71.8750   1
  -2   3   3 1540.88 195.002   5
   2   3  -3 2302.64 212.746   2
  -2  -3  -3 1448.47 218.203   5
  -2  -3  -3 2077.43 187.997   1
   2  -3   3 1410.45 173.440   4
  -2  -3  -3 1930.59 203.944   4
  -2   3   3 1269.60 180.082   1
   2   3  -3 1643.93 187.325   1
   2  -3   3 1489.94 191.581   1
   2   3  -3 1705.50 183.959   1
  -2   3   3 1594.40 193.250   1
   2  -3   3 1967.40 190.405   1
   2   3  -3 1626.55 186.689   6
  -2  -3  -3 1644.61 174.221   6
   2  -3   3 2754.80 240.746   2
   2  -3   1 74.6535 21.5193   3
   2   3  -1 10.6299 11.0188   1
   2   3  -1 6.16687 11.6612   6
  -2   3   1-10.6183 19.9859   5
  -2  -3  -1-17.8135 29.9496   5
   2   3  -1 21.9723 24.4476   2
   2  -3   1 12.5966 23.6933   2
  -2   3   1 36.5890 34.3801   4
   2   3  -1 11.8385 14.1264   3
   2  -3   1 3.69946 8.33357   3
  -2  -3  -1 9.90125 14.4669   4
  -2  -3  -1 13.5611 11.4707   6
  -2  -3  -1 16.1320 13.6165   1
   2   3  -1 11.6631 13.9191   1
  -2   3   1 6.09122 5.29660   1
  -2   3   1 33.6947 18.7661   1
  -2  -3  -1 5.00116 8.51125   1
   2  -3   1 24.5106 18.2045   1
  -2  -3   1 5.55429 8.10179   1
  -2   3  -1 6.74271 11.3409   1
   2  -3  -1 7.99380 8.57901   3
   2   3   1 4.81681 9.92688   1
   2  -3  -1 7.58339 16.8598   1
   2   3   1-4.92011 11.7022   6
  -2  -3   1 4.27723 8.05478   5
  -2   3  -1 11.0143 16.0320   5
  -2  -3   1 15.1680 25.4823   5
   2   3   1-10.7023 15.5786   2
  -2   3  -1 12.9633 26.6723   4
   2  -3  -1 10.7070 22.0326   2
   2   3   1 25.4057 18.4864   3
  -2  -3   1 18.8005 19.3458   4
   2   3   1 4.67020 8.79073   1
   2  -3  -1 2.64001 7.70407   3
  -2   3  -1 9.03731 13.1590   1
  -2  -3   1 5.25735 11.6967   1
   2  -3  -3 1447.24 190.279   6
   2   3   3 1552.90 191.722   2
  -2   3  -3 1880.34 197.832   5
  -2  -3   3 1726.60 168.286   5
  -2   3  -3 1478.34 187.989   1
   2  -3  -3 1683.81 188.101   2
  -2   3  -3 1599.30 182.733   4
  -2  -3   3 1523.83 181.553   4
  -2   3  -3 1638.16 180.424   1
   2   3   3 1677.45 203.980   3
   2  -3  -3 1535.51 162.807   3
   2  -3  -3 1516.15 160.787   3
   2   3   3 1391.70 172.042   1
   2  -3  -3 1686.79 185.524   1
  -2  -3   3 1751.43 180.420   1
   2   3   3 1676.41 174.130   1
  -2   3  -3 1605.48 192.717   6
   2   3   5 734.135 94.9917   2
  -2  -3   5 475.984 62.1205   5
   2  -3  -5 499.599 88.4065   6
  -2   3  -5 808.341 95.7690   5
  -2  -3   5 405.784 67.0305   5
   2  -3  -5 557.746 81.8068   2
  -2   3  -5 667.529 72.4026   4
  -2  -3   5 637.533 80.2657   4
  -2  -3   5 504.540 73.0191   1
  -2   3  -5 447.591 76.3487   1
   2  -3  -5 736.795 84.2215   1
  -2   3  -5 590.700 89.6946   1
   2  -3  -5 647.870 73.8080   3
   2   3   5 655.405 102.404   3
  -2  -3   5 457.210 79.1089   3
  -2   3  -5 683.823 93.2229   6
   2   3   5 510.321 72.0714   1
   2  -3  -5 760.097 92.3982   1
   2   3   5 628.501 77.9747   1
  -2  -3   5 707.475 83.4938   1
  -2   3  -7 1687.26 170.630   5
  -2   3  -7 1287.51 157.603   1
  -2   3  -7 1602.43 171.420   1
  -2  -3   7 1145.76 154.993   1
   2   3   7 1272.80 156.973   1
   2  -3  -7 1423.09 166.321   6
  -2   3  -7 1668.61 172.357   6
   2  -3  -7 1173.11 151.505   2
  -2  -3   7 1165.52 152.343   4
   2  -3  -7 1402.34 157.886   1
   2   3   7 1218.17 175.890   3
  -2  -3   7 1455.56 161.396   3
   2   3   7 1445.96 167.480   2
   2  -3  -7 658.481 152.501   3
   2   3   7 1325.06 151.778   1
   2  -3  -7 1607.64 169.569   1
  -2  -3   7 1563.76 160.103   1
   2  -3  -9 559.435 78.7696   2
  -2   3  -9 769.612 95.5264   5
   2  -3  -9 462.585 85.0315   6
  -2   3  -9 799.478 97.9172   6
   2   3   9 755.618 88.7659   1
   2  -3  -9 758.169 97.2209   1
  -2  -3   9 633.289 86.0921   1
  -2   3  -9 646.745 87.8875   1
   2  -3  -9 606.381 83.8765   1
  -2  -3   9 664.228 90.7921   1
   2   3   9 745.384 92.4820   1
  -2  -3   9 615.323 86.7326   3
   2   3   9 648.003 104.956   3
  -2  -3   9 719.945 86.9159   4
   2  -3 -11 266.210 37.6786   2
   2   3  11 238.623 47.2395   2
   2  -3 -11 294.709 58.2806   1
  -2  -3  11 344.402 51.8537   1
   2   3  11 301.541 53.3599   1
  -2   3 -11 311.437 54.1889   5
   2   3  11 339.710 61.5971   4
   2  -3 -11 245.851 43.4303   1
  -2  -3  11 320.988 58.2118   1
  -2   3 -11 216.249 44.7466   1
   2   3  11 262.969 59.5062   3
  -2   3 -11 206.854 46.1975   6
   2   3  11 291.946 51.5377   1
   2  -3 -11 282.828 51.3085   6
  -2   3 -13 208.855 43.4887   6
   2  -3 -13 202.136 37.2230   6
  -2   3 -13 238.886 45.6376   5
   2  -3 -13 169.857 35.1754   1
  -2  -3  13 129.027 40.9225   1
   2  -3 -13 199.841 45.0844   1
  -2  -3  13 222.158 45.6375   1
   2   3  13 237.272 38.1353   2
   2   3  13 281.270 54.3404   4
  -2  -3  13 144.704 31.0105   4
  -2   3 -13 196.006 39.1158   1
   2   3  13 189.343 41.5530   1
   2   3  13 142.625 44.8310   3
   2  -3 -13 155.116 24.4764   2
   2  -3 -15 81.8984 23.8152   6
  -2  -3  15 84.4517 30.4906   1
   2   3  15 24.3107 24.1112   1
   2  -3 -15 49.6548 30.4917   1
  -2   3 -15 59.4031 31.5206   1
  -2  -3  15 49.4659 28.5534   1
  -2   3 -15 95.0208 30.8510   5
   2   3  15 83.7398 20.4445   2
  -2  -3  15 50.6857 23.2724   3
   2  -3 -15 107.792 25.3384   5
   2   3  15 90.0541 38.2222   4
  -2  -3  15 88.7476 21.1937   4
  -2   3 -15 106.357 28.9124   1
   2   3  15 60.2121 29.6398   3
   2   3  15 66.2080 28.5905   1
  -2   3 -15 67.4218 24.7253   6
   2   3  17 72.4246 17.4357   2
   2   3  17 102.609 38.5325   4
  -2  -3  17 109.392 24.0022   4
  -2  -3  17 89.2607 26.9131   3
   2   3  17 164.607 44.1009   1
   2  -3 -17 100.852 25.2716   6
  -2   3 -17 131.796 52.6517   1
  -2   3 -17 148.011 40.8540   5
   2   3  17 73.3441 35.3802   3
  -2  -3  19 659.085 85.8420   3
   2   3  19 573.921 96.3316   3
  -2   3 -19 528.544 83.6568   6
   2  -3 -19 657.938 79.7208   6
   2   3  19 456.537 87.2998   4
  -2  -3  19 484.935 72.0455   4
   2  -3 -19 542.914 73.5944   5
  -2  -3  21 39.3892 19.8431   4
   2  -3 -21 96.4572 26.4525   6
  -2   3 -21 49.1252 25.3319   6
   2   3  21 63.9029 28.7918   4
   2  -3 -21 29.2262 16.4312   5
  -2  -3  21 43.8474 20.2155   3
   2   3  21 77.4750 36.3650   3
  -2   3 -21 61.0332 27.6509   5
   2   3  23 12.9057 21.6764   3
  -2   3 -23 9.68278 14.0852   6
   2  -3 -23-6.09727 7.24419   5
  -2   3 -23 11.7222 17.0513   5
   2  -3 -23-7.03224 13.2065   6
  -2  -3  23-9.47909 13.7890   3
  -2  -3  25-9.15338 13.3136   3
  -2   3 -25-8.94054 10.6178   6
  -2   3 -25-10.3315 15.0272   5
   2  -3 -25 6.22566 12.8061   5
   2  -3 -25 14.1812 11.9088   6
   2   3  25-7.73822 11.2553   4
  -2   3 -27-7.79035 11.3314   6
  -2  -3  27 5.87284 12.0806   2
  -2  -3  27-7.81598 6.56400   3
   2   3  27 13.1734 11.0627   4
  -2   3 -27-8.58241 14.4145   5
   2   3  27-10.9049 12.9509   3
   2  -3 -27 5.20087 9.76629   5
   2  -3 -29 116.377 25.0646   5
  -2   3 -29 163.234 33.3088   6
  -2   3 -29 173.690 34.6217   5
   2  -3 -29 121.896 26.3615   6
   2   3  29 176.448 41.2062   3
   2  -4  28 358.002 53.8768   2
  -2  -4 -26 190.844 31.2843   5
   2  -4  26 236.348 39.4704   2
  -2   4  26 212.417 38.7539   4
   2  -4  26 165.753 35.8425   3
   2   4 -26 248.874 43.4024   6
  -2   4  24 4815.51 502.016   4
   2   4 -24 6182.03 517.249   6
   2  -4  24 4776.56 502.035   3
   2  -4  24 4954.22 501.880   2
   2  -4  22 10796.6 1224.02   3
  -2   4  22 10882.2 1243.57   3
  -2  -4 -22 12703.3 1216.75   5
   2   4 -22 14684.2 1246.98   6
   2  -4  22 12310.5 1225.55   2
  -2   4  22 12486.6 1225.23   4
   2   4 -20 16281.7 1507.83   2
  -2   4  20 14716.9 1505.11   3
   2  -4  20 12293.4 1488.44   3
   2   4 -20 12855.1 1500.96   6
  -2   4  20 15763.6 1492.82   4
   2  -4  20 16261.6 1494.38   2
  -2  -4 -20 16161.9 1482.72   5
   2   4 -18 13.0049 19.0135   6
  -2  -4 -18 24.7410 14.5227   6
  -2   4  18 8.56418 14.5121   4
   2  -4  18 9.18039 13.4911   2
   2   4 -18 11.4077 19.2560   2
  -2  -4 -18 30.1019 16.1030   5
  -2   4  18 18.2791 17.2696   3
  -2  -4 -16 685.306 86.5255   5
  -2   4  16 475.771 83.6320   3
   2   4 -16 995.577 114.684   6
  -2  -4 -16 273.982 72.3180   6
   2   4 -16 588.102 95.8160   2
   2  -4  16 848.864 108.141   2
  -2   4  16 759.877 98.1549   4
   2  -4  14 13178.4 1081.74   2
  -2   4  14 10098.7 1059.22   4
   2   4 -14 12538.7 1058.58   1
  -2   4  14 8900.47 1044.65   1
  -2  -4 -14 10148.5 1032.06   6
   2   4 -14 10428.4 1058.33   2
  -2  -4 -14 9720.76 1045.55   5
   2  -4  12 8346.04 1072.43   1
   2   4 -12 10403.4 1078.85   2
  -2   4  12 12960.3 1092.61   4
   2   4 -12 11832.8 1071.05   1
  -2   4  12 9249.92 1059.57   3
   2  -4  12 6636.27 1073.36   3
   2   4 -12 11830.9 1075.63   6
  -2  -4 -12 12215.5 1052.81   6
   2  -4  12 14265.2 1115.82   2
  -2   4  12 9921.65 1067.73   1
  -2  -4 -12 10081.3 1059.70   1
  -2  -4 -10 42393.4 6121.18   5
  -2   4  10 75434.5 6108.96   1
   2  -4  10 68107.7 6127.97   1
  -2  -4 -10 47053.2 6104.73   1
  -2   4  10 78112.8 6152.22   4
   2   4 -10 81270.7 6127.27   6
   2  -4  10 52042.0 6133.39   3
  -2   4  10 67898.2 6114.04   3
  -2   4  10 61631.1 6116.16   5
  -2  -4 -10 69600.6 6114.27   1
   2   4 -10 71201.0 6136.43   2
   2  -4  10 70165.5 6110.45   1
   2   4 -10 45289.8 6109.34   1
  -2  -4  -8 411.534 86.2673   5
   2  -4   8 651.518 91.6458   1
  -2  -4  -8 528.083 71.7987   1
  -2   4   8 444.513 91.4421   4
   2  -4   8 536.865 95.0554   3
  -2  -4  -8 505.313 67.7268   6
   2   4  -8 658.603 83.0299   6
  -2   4   8 460.455 72.5843   3
  -2  -4  -8 552.825 76.9878   1
  -2   4   8 661.472 82.5203   5
   2  -4   8 621.761 71.8132   1
  -2   4   8 636.379 87.0778   1
   2  -4   8 738.200 118.756   2
  -2  -4  -6 633.588 75.2831   1
   2   4  -6 588.746 87.0966   6
  -2  -4  -6 615.116 103.405   5
  -2   4   6 438.443 98.3619   4
   2  -4   6 591.592 69.8782   4
  -2   4   6 583.151 89.7514   5
   2   4  -6 760.271 103.250   2
  -2   4   6 677.377 77.9906   3
   2  -4   6 844.465 102.881   3
   2  -4   6 711.637 78.2570   1
   2   4  -6 676.513 82.6076   1
   2  -4   6 889.504 128.159   2
   2  -4   6 538.821 89.7451   1
  -2  -4  -6 635.162 78.2858   6
  -2  -4  -6 627.120 86.5344   1
   2   4  -6 666.470 81.8045   1
  -2   4   6 679.927 77.1549   1
  -2   4   4 3133.93 377.025   5
  -2  -4  -4 4881.12 403.893   5
  -2  -4  -4 2938.68 364.378   6
   2  -4   4 4957.35 423.481   2
  -2   4   4 3650.15 396.581   4
   2   4  -4 2659.17 370.926   6
   2  -4   4 4263.51 378.155   3
  -2  -4  -4 3325.43 363.853   1
   2   4  -4 3365.57 367.574   1
  -2   4   4 3654.00 362.361   1
   2   4  -4 4158.42 394.744   2
   2  -4   4 3846.71 364.239   1
   2  -4   4 3267.27 376.232   1
   2   4  -4 3862.07 363.316   1
  -2   4   4 3476.50 372.083   1
   2   4  -2 815.609 96.7332   6
   2  -4   2 823.793 116.209   2
  -2   4   2 746.167 110.118   4
  -2   4   2 869.594 107.323   5
   2  -4   2 744.368 87.5589   3
   2   4  -2 483.844 82.2635   1
  -2  -4  -2 731.244 83.5371   1
  -2   4   2 721.823 86.0043   1
   2   4  -2 715.628 82.3734   1
   2  -4   2 673.394 93.6683   1
   2  -4   2 916.668 91.7277   1
  -2   4   2 501.207 90.5520   1
   2   4  -2 935.258 123.435   2
  -2  -4   0 206564. 14288.6   5
  -2   4   0 150469. 14270.9   5
   2  -4   0 158583. 14275.9   2
  -2   4   0 145354. 14265.9   4
  -2  -4   0 173453. 14273.0   4
   2  -4   0 132504. 14243.5   3
   2   4   0 153518. 14273.9   3
   2  -4   0 130483. 14248.1   3
  -2   4   0 145902. 14249.9   1
  -2  -4   0 141338. 14241.6   1
  -2   4   0 155769. 14260.6   1
   2   4   0 145240. 14242.8   1
   2  -4   0 147856. 14253.5   1
   2   4   2 725.745 92.1967   6
   2  -4  -2 620.121 101.709   6
  -2   4  -2 802.399 105.163   5
  -2  -4   2 646.750 81.6782   1
  -2  -4   2 646.505 80.6811   1
   2  -4  -2 722.302 89.8931   1
  -2  -4   2 944.743 112.138   5
   2  -4  -2 683.312 103.248   2
  -2   4  -2 943.173 100.766   4
   2  -4  -2 708.059 80.4354   3
  -2  -4   2 832.018 101.223   4
   2  -4  -2 661.685 83.4350   3
   2   4   2 725.292 106.732   3
   2   4   2 1098.23 128.193   2
   2  -4  -2 725.854 93.8757   1
   2   4   2 739.850 82.3158   1
  -2   4  -2 741.811 88.0004   1
  -2   4  -4 3926.65 380.426   5
   2   4   4 3809.91 392.828   2
  -2  -4   4 3331.30 356.103   1
  -2   4  -4 3787.45 367.546   1
  -2  -4   4 4306.06 373.922   5
   2  -4  -4 3405.17 370.008   2
  -2   4  -4 4029.53 362.240   4
  -2  -4   4 3336.25 363.846   4
   2  -4  -4 2535.84 363.573   1
   2  -4  -4 3290.75 352.690   3
   2   4   4 3754.04 385.384   3
   2   4   4 3533.25 349.930   1
   2   4   4 3214.92 352.297   1
  -2   4  -4 3905.38 382.415   6
   2  -4  -4 3581.95 376.497   6
   2  -4  -6 597.442 88.3868   6
  -2  -4   6 805.592 87.8431   1
  -2   4  -6 664.719 84.8283   1
  -2  -4   6 550.643 67.8423   5
  -2  -4   6 456.648 74.6734   5
   2   4   6 599.784 97.7687   2
   2  -4  -6 610.219 85.5821   2
  -2   4  -6 718.121 73.3547   4
  -2  -4   6 496.617 76.4662   4
  -2   4  -6 741.591 95.1416   6
   2   4   6 847.487 107.583   3
   2  -4  -6 482.504 70.5783   3
  -2  -4   6 583.207 82.9445   3
   2  -4  -6 393.917 83.3354   1
  -2   4  -6 606.214 80.1781   1
  -2  -4   6 784.815 80.8372   1
   2   4   6 525.858 71.9813   1
   2   4   6 693.208 75.0497   1
   2  -4  -6 729.078 85.5654   1
  -2  -4   8 933.998 73.9816   5
  -2   4  -8 547.003 78.1560   1
  -2   4  -8 660.932 90.0064   6
   2  -4  -8 712.952 89.5796   6
   2  -4  -8 593.937 80.8079   2
  -2  -4   8 697.927 80.2233   4
   2  -4  -8 322.959 76.3115   1
   2   4   8 651.375 81.0617   1
   2   4   8 531.939 72.8574   1
  -2  -4   8 615.348 75.4195   1
   2   4   8 536.871 94.4265   3
  -2  -4   8 518.444 78.3413   3
  -2   4  -8 753.125 91.0926   1
   2   4   8 861.328 103.111   2
  -2   4  -8 634.850 87.8398   5
  -2  -4   8 527.031 62.4263   5
  -2   4 -10 68118.2 6382.21   6
   2  -4 -10 75466.6 6378.93   6
  -2  -4  10 67648.2 6368.83   4
  -2   4 -10 72530.4 6382.81   5
   2   4  10 68522.3 6397.41   3
  -2   4 -10 72426.5 6390.73   1
   2   4  10 57771.4 6368.74   1
  -2  -4  10 49909.9 6378.33   1
  -2  -4  10 59462.3 6370.11   3
   2   4  10 53252.9 6375.02   1
   2  -4 -10 68461.0 6377.60   1
  -2   4 -10 58044.2 6367.47   1
   2  -4 -12 9859.09 1024.65   2
  -2   4 -12 12081.6 1063.72   1
  -2  -4  12 10283.5 1055.14   1
   2   4  12 12797.6 1065.11   4
  -2  -4  12 10149.2 1032.31   4
  -2   4 -12 10356.4 1043.32   6
   2   4  12 9715.22 1056.62   3
   2   4  12 11554.0 1052.76   1
   2  -4 -12 10411.5 1046.49   1
  -2  -4  12 10149.2 1034.94   3
  -2   4 -12 10128.1 1044.39   5
  -2   4 -14 8688.19 1016.23   1
   2   4  14 11530.7 1021.05   4
  -2   4 -14 10755.9 1003.77   5
   2  -4 -14 8694.78 988.910   6
  -2   4 -14 10072.8 998.647   6
   2   4  14 9179.31 1010.13   3
   2   4  14 10538.8 985.265   2
  -2  -4  14 10478.8 991.677   3
   2  -4 -14 7907.54 1003.20   1
   2   4  14 11367.6 1008.47   1
   2  -4 -16 678.536 83.1744   5
  -2  -4  16 628.306 76.5968   4
   2   4  16 727.076 106.687   4
  -2  -4  16 689.246 84.5365   3
   2  -4 -16 647.259 81.6567   6
  -2   4 -16 590.415 86.9035   6
   2  -4 -18 5.29852 10.9075   5
  -2  -4  18 3.74391 9.44179   4
  -2   4 -18 9.46610 11.2502   5
   2   4  18-11.9792 17.4291   4
  -2  -4  18 5.70328 9.58846   3
   2  -4 -18 4.93191 9.27097   6
   2   4  20 12317.6 1499.10   4
   2  -4 -20 14992.1 1483.74   6
  -2   4 -20 15010.7 1495.69   6
   2  -4 -20 15453.6 1483.52   5
  -2   4 -20 16403.0 1506.83   5
   2   4  20 13418.9 1503.24   3
  -2  -4  20 16507.0 1492.25   3
   2  -4 -22 12808.2 1201.15   5
  -2   4 -22 11207.6 1217.37   5
   2   4  22 12096.1 1216.26   4
   2   4  22 12389.1 1224.14   3
   2  -4 -22 12773.1 1201.48   6
  -2   4 -22 10414.5 1209.11   6
  -2   4 -24 3132.93 396.179   6
   2  -4 -24 3685.43 389.660   5
  -2   4 -24 3028.05 400.733   5
   2   4  24 4278.49 418.156   3
  -2  -4  26 102.751 27.7349   3
  -2   4 -26 149.094 33.4992   6
  -2  -4  26 171.261 31.7624   2
  -2   4 -26 154.904 39.0986   5
   2  -4 -26 87.8405 27.4268   6
   2   4  26 150.290 33.8180   4
   2  -4 -26 57.1129 23.2743   5
   2   4  26 133.697 41.2203   3
   2  -4 -28 258.827 44.3046   6
   2  -4 -28 229.175 39.6580   5
   2  -5  25 21.5116 13.2041   2
   2  -5  25 46.2997 17.8395   3
   2   5 -23 202.062 45.7673   6
   2  -5  23 247.447 40.0599   2
  -2  -5 -23 203.435 32.1328   5
   2  -5  23 170.130 36.0988   3
  -2   5  23 155.912 34.4953   4
   2  -5  21 12.8136 13.3628   2
   2  -5  21 14.7516 15.3320   3
  -2   5  21 34.9279 16.7388   4
  -2  -5 -21 23.1010 12.4667   5
   2   5 -19 288.091 51.5333   6
   2  -5  19 155.088 34.7170   2
  -2  -5 -19 79.8296 25.0240   5
   2  -5  19 75.4818 27.6052   3
  -2   5  19 223.073 42.6956   4
   2   5 -17 20.0558 14.6875   6
   2  -5  17 17.1037 20.3856   2
   2  -5  17 37.9740 17.9100   3
  -2   5  17 7.67169 13.0000   3
  -2   5  17 8.95132 13.1338   4
   2   5 -15 11.1271 13.2610   2
  -2   5  15 6.88643 12.9786   3
   2   5 -15 17.5132 20.8282   6
   2  -5  15 10.2982 15.0199   2
  -2   5  15 20.2287 19.0246   4
   2  -5  15 10.5197 17.7029   3
  -2  -5 -15 7.12252 12.0138   5
  -2   5  13 1130.74 134.855   4
   2   5 -13 657.471 120.352   2
   2  -5  13 1120.02 140.251   2
  -2  -5 -13 760.745 116.025   5
   2   5 -13 1105.47 123.844   6
  -2  -5 -13 1071.35 107.957   6
   2  -5  13 679.655 122.368   3
  -2   5  13 944.296 116.415   3
   2  -5  11 72.5193 41.3888   2
  -2  -5 -11 79.9440 22.7570   1
   2   5 -11 135.235 26.4628   1
  -2   5  11 90.4020 27.3349   3
   2  -5  11 75.4835 32.6379   3
   2   5 -11 59.9646 29.8772   2
  -2  -5 -11 86.4148 19.6099   6
  -2  -5 -11 104.618 33.1604   5
  -2   5  11 107.465 30.6621   1
   2   5  -9 108.748 33.6569   2
   2   5  -9 127.872 30.3601   6
  -2   5   9 60.7413 33.8218   4
   2   5  -9 98.5239 23.5230   1
  -2  -5  -9 147.815 25.4965   1
  -2   5   9 108.011 25.0108   3
   2  -5   9 146.835 35.2186   1
  -2   5   9 71.9195 26.6667   1
  -2  -5  -9 105.163 22.1617   6
  -2  -5  -9 93.8945 31.2023   5
   2  -5   9 79.4235 36.7253   2
   2  -5   9 54.7004 27.3481   3
  -2  -5  -7 202.944 26.6563   1
   2  -5   7 179.172 39.8926   1
  -2   5   7 179.400 33.0607   1
   2   5  -7 221.255 40.2068   6
  -2   5   7 257.234 41.7324   5
  -2  -5  -7 175.306 32.2896   6
   2  -5   7 261.826 46.7087   3
  -2   5   7 256.225 58.6860   4
  -2  -5  -7 259.581 49.6927   5
   2   5  -5 441.771 66.0811   6
  -2   5   5 358.756 70.0653   4
  -2   5   5 471.669 62.4407   1
   2  -5   5 514.692 64.7574   3
   2   5  -5 476.173 55.0675   1
   2   5  -5 438.242 81.7744   2
  -2   5   5 440.297 67.1409   5
   2   5  -5 390.766 55.7956   1
  -2  -5  -3 1880.04 150.703   5
   2  -5   3 1658.40 162.529   2
  -2   5   3 1708.96 149.482   4
   2   5  -3 1589.05 138.338   6
  -2   5   3 1749.31 143.933   5
  -2  -5  -3 1595.93 141.463   4
  -2   5   3 1380.56 114.865   1
   2   5  -3 1402.57 165.237   2
  -2   5   3 1599.67 125.680   1
   2  -5   3 1265.95 114.918   1
   2  -5   3 1509.55 124.779   1
   2   5  -3 991.051 109.629   1
   2  -5   3 1454.65 123.270   3
   2  -5   1-3.95892 9.97371   1
   2  -5   1-3.53060 7.84437   3
  -2  -5  -1 8.25604 13.8662   5
   2   5  -1-15.8908 26.6890   2
  -2   5   1-8.07954 15.1715   5
  -2   5   1-8.00557 16.4674   4
   2  -5   1-9.59853 13.9612   2
  -2  -5  -1 8.08994 9.60768   4
  -2   5   1 3.95684 8.79139   1
   2   5  -1 6.68913 12.5606   6
  -2   5   1 2.64945 6.67483   1
   2  -5  -1 3.88712 9.23473   1
   2  -5  -1 3.08437 5.79501   3
  -2   5  -1 17.3146 12.5936   5
   2   5   1-16.9873 28.5311   2
  -2  -5   1-7.85812 11.4313   5
  -2   5  -1-6.91827 12.9923   4
   2  -5  -1 8.15575 13.6991   2
   2   5   1 9.52609 16.0004   3
  -2  -5   1 15.9127 14.9413   4
  -2   5  -1-5.63852 7.48924   1
   2   5   1-6.41288 12.0434   6
  -2   5  -1 3.79867 9.57190   1
   2  -5  -3 1320.54 162.784   6
   2   5   3 1236.66 186.222   2
  -2   5  -3 1224.06 149.169   1
  -2  -5   3 1169.21 140.083   1
  -2  -5   3 1322.62 143.378   1
  -2  -5   3 2034.32 173.368   5
  -2   5  -3 1411.51 156.017   4
   2  -5  -3 1305.34 160.297   2
  -2   5  -3 1708.37 149.233   1
  -2  -5   3 1691.41 164.604   4
   2   5   3 1427.55 168.942   3
   2  -5  -3 1169.26 144.731   3
   2  -5  -3 1496.40 148.767   1
  -2   5  -3 1697.64 171.605   6
   2  -5  -5 480.960 65.5494   6
  -2  -5   5 474.432 62.0727   5
  -2   5  -5 412.298 63.9789   5
  -2   5  -5 406.984 53.9411   4
   2   5   5 411.078 83.6960   2
  -2  -5   5 471.983 59.9714   4
  -2   5  -5 468.521 71.2571   6
  -2  -5   5 462.965 62.2210   3
   2  -5  -5 341.945 48.7037   3
   2  -5  -5 429.969 52.6681   1
  -2  -5   5 291.548 46.2668   1
  -2  -5   5 183.534 51.0943   1
   2  -5  -5 321.197 57.7770   2
   2  -5  -7 194.801 37.2964   2
  -2  -5   7 215.240 34.4216   4
  -2   5  -7 256.493 44.3510   5
   2   5   7 367.758 64.7942   2
  -2   5  -7 166.482 37.0950   1
  -2  -5   7 132.165 37.1466   1
  -2  -5   7 87.1348 25.8145   5
  -2   5  -7 311.227 51.1788   6
   2  -5  -7 203.526 32.6824   1
   2   5   7 151.741 26.1987   1
   2   5   7 106.997 23.1004   1
   2   5   9 116.021 37.5523   2
   2  -5  -9 78.2391 24.0031   1
  -2   5  -9 139.970 33.3738   6
   2  -5  -9 98.2960 26.8985   2
  -2  -5   9 101.278 24.5060   4
  -2  -5   9 107.554 34.9231   1
  -2  -5   9 141.029 28.4339   3
  -2   5  -9 158.448 39.7483   1
  -2   5  -9 162.267 36.3070   5
   2  -5  -9 162.085 33.2157   6
  -2   5 -11 144.799 33.5382   5
   2   5  11 61.0864 24.4368   1
   2  -5 -11 102.571 30.1328   1
  -2   5 -11 92.4431 24.8850   6
   2   5  11 111.746 29.9517   2
   2  -5 -11 77.7452 20.4012   2
  -2  -5  11 68.8895 20.7893   4
  -2   5 -11 20.4500 28.5044   1
  -2  -5  11 125.575 35.5904   1
   2  -5 -11 138.061 30.5966   6
   2   5  11 60.5449 26.8602   3
  -2  -5  11 72.7673 19.9772   3
   2   5  13 1012.24 125.370   3
  -2  -5  13 874.572 103.445   4
   2   5  13 952.245 113.101   1
   2   5  13 723.664 107.219   2
  -2  -5  13 883.328 105.866   3
  -2   5 -13 1040.87 115.997   6
   2  -5 -13 929.454 109.205   6
  -2   5 -15 8.24717 12.0122   5
  -2  -5  15 4.61476 8.68849   3
   2  -5 -15 4.92964 10.1599   6
   2   5  15 9.77871 14.2372   3
  -2   5 -15 6.89980 11.6056   6
  -2  -5  15 10.1216 8.52325   4
   2  -5 -15 5.36128 9.02657   5
   2  -5 -17 24.7694 13.2750   5
  -2   5 -17 26.0002 14.6643   5
   2   5  17 9.87307 14.4702   3
  -2   5 -17-6.98792 11.8704   6
   2  -5 -17 4.48445 10.1211   6
  -2  -5  17 32.1801 14.0325   3
   2   5  17 21.9121 18.4867   4
   2  -5 -19 126.168 26.6394   5
  -2   5 -19 165.786 39.3270   5
   2   5  19 174.314 43.3131   3
  -2   5 -19 107.751 28.7351   6
   2  -5 -19 143.911 26.4828   6
   2   5  19 166.576 41.2239   4
  -2  -5  19 121.719 26.2472   3
   2   5  21 28.1184 19.5334   4
   2   5  21 10.2202 17.4495   3
  -2  -5  21 32.8012 14.8528   3
  -2   5 -21 57.8694 20.0860   5
   2  -5 -21 35.3651 13.2370   5
   2  -5 -21 29.4579 13.5900   6
   2   5  23 126.698 42.0369   3
  -2   5 -23 82.9798 28.2279   6
  -2  -5  23 149.793 30.3395   3
  -2   5 -23 155.728 40.7991   5
   2  -5 -23 151.044 28.4119   5
   2  -5 -23 154.095 27.8620   6
   2  -5 -25 30.6776 12.4925   6
  -2  -5  25 16.7690 15.0801   2
  -2   5 -25 21.6734 12.4218   6
   2  -5 -25 30.8788 12.5708   5
   2   6 -22 7104.91 616.071   6
   2  -6  22 5277.59 596.233   3
   2  -6  22 5890.61 595.074   2
   2  -6  20 6384.47 775.468   3
   2  -6  20 7675.48 775.334   2
  -2  -6 -20 8119.24 770.703   5
  -2   6  20 7105.91 780.686   4
   2   6 -18-8.27022 12.0303   6
  -2   6  18-7.86894 9.34666   4
   2  -6  18 8.09051 11.7689   3
  -2  -6 -18 5.14338 11.4288   5
   2  -6  18 7.00873 11.7725   2
   2   6 -16 154.559 32.3311   6
  -2   6  16 87.9663 30.1469   4
   2  -6  16 107.986 31.0831   2
  -2  -6 -16 95.0372 26.2190   5
   2  -6  14 2287.18 461.066   3
   2   6 -14 5516.73 471.167   6
   2   6 -14 5587.71 488.444   2
   2  -6  14 6907.83 498.227   2
  -2  -6 -14 4028.85 463.780   5
  -2   6  14 4190.79 475.841   4
  -2  -6 -12 2639.87 412.573   5
   2   6 -12 5713.86 426.760   6
  -2   6  12 3710.54 429.409   4
   2  -6  12 6515.94 468.517   2
   2  -6  12 3638.60 426.506   3
   2  -6  10 31841.1 2789.68   2
  -2   6  10 26624.7 2766.96   4
   2   6 -10 24719.1 2776.34   2
   2  -6  10 29482.7 2766.99   3
   2   6  -8 88.2646 43.2091   2
   2   6  -8 46.0131 20.7805   6
   2   6  -8 35.8276 11.1093   1
  -2   6   8 36.5991 13.9555   1
   2  -6   8 35.2382 21.3549   3
  -2  -6  -8 137.560 30.0102   5
  -2   6   8 68.4618 30.2096   4
   2  -6   8 86.8115 36.9370   2
  -2   6   8 70.5177 21.2063   5
  -2  -6  -8 76.3624 20.4913   6
  -2   6   6 338.333 46.7495   1
  -2  -6  -6 362.619 56.5173   6
   2   6  -6 426.011 86.3023   2
   2  -6   6 539.695 65.0207   3
   2  -6   6 349.488 50.5247   1
   2  -6   6 473.399 80.6808   2
  -2   6   6 393.537 58.3337   5
   2   6  -6 504.907 65.0736   6
  -2  -6  -6 379.069 58.4463   4
  -2  -6  -4 4479.90 377.481   5
  -2   6   4 3726.19 372.482   4
  -2  -6  -4 3168.48 360.109   6
   2  -6   4 3585.40 381.811   2
  -2   6   4 3403.02 363.614   5
  -2  -6  -4 3492.87 364.031   4
   2  -6   4 3719.15 359.009   3
   2  -6   4 2956.92 349.152   1
   2   6  -4 3922.85 369.355   6
   2   6  -4 3691.62 411.257   2
  -2   6   2 807.581 98.9935   4
   2  -6   2 733.278 103.500   2
   2   6  -2 616.400 128.522   2
   2   6  -2 860.110 97.5836   6
  -2  -6  -2 1000.77 103.691   5
  -2  -6  -2 717.654 93.3013   4
   2  -6   2 683.743 84.3957   3
  -2   6   2 687.950 75.4512   1
  -2   6   2 968.407 99.3196   5
   2  -6   2 609.809 77.7316   1
  -2   6   0 51859.4 2227.52   1
   2   6   0 52592.8 2268.40   6
  -2   6   0 57821.3 2276.08   5
  -2   6   0 54738.9 2274.74   4
  -2  -6   2 723.038 96.9078   4
  -2   6  -2 797.562 98.4881   5
   2  -6  -2 766.327 86.1579   3
  -2   6  -2 682.049 87.6166   1
  -2   6  -2 728.819 94.2692   4
   2  -6  -2 648.441 94.0603   2
  -2  -6   2 967.235 104.994   5
  -2  -6   2 822.034 97.8342   3
  -2  -6   4 3800.36 338.790   5
   2  -6  -4 3232.36 330.212   2
  -2   6  -4 2678.62 322.783   1
  -2   6  -4 3264.85 325.377   4
   2  -6  -4 3310.12 334.399   6
  -2  -6   4 3773.67 333.819   3
  -2  -6   4 3493.23 331.011   4
   2   6   4 3380.66 339.417   3
   2   6   4 3612.82 383.483   2
  -2   6  -4 3798.68 339.530   5
  -2   6  -6 376.585 61.5676   6
   2   6   6 556.319 94.9449   2
  -2  -6   6 383.423 55.8775   3
  -2  -6   6 449.941 55.9517   4
  -2   6  -6 477.778 65.8182   5
   2  -6  -6 273.471 53.6615   6
   2   6   6 412.707 65.2039   3
   2  -6  -6 350.211 56.9787   2
  -2   6  -6 377.301 58.7802   1
   2  -6  -6 261.038 58.5382   1
   2   6   8 104.249 36.7628   2
  -2  -6   8 77.9425 19.7136   3
   2  -6  -8 106.617 30.2907   1
   2  -6  -8 67.5202 23.6275   2
  -2  -6   8 51.8464 16.6589   4
   2   6   8 68.0954 25.2978   3
  -2  -6   8 38.5141 10.4823   1
  -2   6  -8 51.2982 23.6023   5
  -2   6  -8 31.1649 19.2177   6
   2  -6  -8 31.4562 18.2725   6
   2   6  10 29272.5 2857.35   3
  -2  -6  10 28121.3 2841.65   3
  -2   6 -10 33551.2 2856.05   5
  -2  -6  10 28373.0 2840.24   4
   2   6  10 26952.4 2854.76   2
   2  -6 -10 28573.3 2845.76   6
  -2  -6  12 4390.01 503.503   3
   2   6  12 5116.26 521.162   3
  -2   6 -12 5664.14 520.130   5
   2  -6 -12 5216.97 509.639   6
  -2   6 -12 5357.07 515.275   6
   2   6  14 4940.72 569.873   3
  -2   6 -14 6227.82 574.499   5
  -2   6 -14 5731.18 566.463   6
   2  -6 -14 5069.78 558.508   6
   2  -6 -14 6006.75 563.380   5
   2   6  16 91.3466 30.1241   3
   2  -6 -16 127.567 26.0833   5
  -2   6 -16 107.424 26.8459   6
   2  -6 -18-3.93644 7.39631   6
  -2   6 -18 17.3771 16.3171   5
  -2   6 -18 6.21462 9.04299   6
   2  -6 -18 4.63751 9.54287   5
  -2  -6  20 7337.73 783.573   3
   2   6  20 6988.94 796.877   3
  -2   6 -20 9823.43 809.200   5
   2  -6 -20 9051.23 785.516   5
  -2   6 -20 7600.06 790.231   6
   2  -6 -20 7347.32 780.808   6
   2  -6 -22 6032.42 580.511   6
   2   6  22 5180.34 596.495   3
  -2  -7 -17 4.58602 7.70566   5
  -2   7  17-7.58684 9.01298   4
   2   7 -17 6.24614 13.8795   6
  -2   7  15 32.7491 19.6286   4
   2   7 -15 29.1120 12.2702   6
   2  -7  15 17.2069 19.3004   2
  -2  -7 -13 210.788 41.3828   5
  -2   7  13 186.901 46.7996   4
   2   7 -13 281.731 42.3431   6
   2  -7  13 326.750 58.8247   2
  -2  -7 -11 56.8710 22.7196   5
   2   7 -11 126.466 26.0073   6
   2  -7  11 176.353 47.1154   2
   2  -7   9 149.003 48.5528   2
  -2  -7  -9 118.173 27.9809   4
  -2  -7  -9 130.201 32.4313   5
   2   7  -9 151.370 30.5492   6
  -2   7   9 114.124 33.7897   4
   2   7  -7 195.555 38.3154   6
   2  -7   7 240.566 56.0621   2
  -2  -7  -7 193.798 38.4319   5
  -2  -7  -7 207.924 37.4294   4
   2   7  -7 234.470 64.9655   2
  -2   7   7 251.322 44.9993   4
   2   7  -5 152.194 36.5262   6
   2  -7   5 254.673 53.5667   2
  -2   7   5 149.898 36.6335   4
   2   7  -5 243.505 67.9265   2
  -2   7   5 239.552 38.0394   5
  -2   7   3 570.509 70.4958   5
  -2  -7  -3 419.618 68.3536   6
   2   7  -3 691.169 122.600   2
  -2  -7  -3 591.788 79.5495   5
  -2  -7  -3 450.907 67.1190   4
  -2  -7  -1 6.04205 11.3672   4
   2  -7   1 7.05309 8.40555   2
  -2   7   1 5.61809 8.20158   5
  -2   7   1 11.9860 10.0898   4
   2  -7  -1 12.1378 11.4041   2
   2  -7  -1 6.87684 11.5579   6
  -2   7  -1-5.81844 10.9342   5
  -2   7  -1 5.65631 11.6430   4
  -2  -7   1-6.04572 10.1631   3
   2   7   1-20.9434 35.1774   2
  -2  -7   1 24.3153 13.5128   4
  -2  -7   1 8.00727 16.4765   5
   2  -7  -3 519.187 70.8260   6
   2   7   3 755.833 114.775   2
   2  -7  -3 426.626 67.4220   2
  -2   7  -3 722.030 76.1332   5
  -2  -7   3 400.608 65.8710   3
  -2  -7   5 223.189 37.5977   3
  -2  -7   5 246.470 38.6720   4
  -2   7  -5 243.863 41.2209   5
   2  -7  -5 215.427 40.3144   6
   2  -7  -5 214.989 38.0074   2
  -2   7  -7 221.984 39.0126   5
   2  -7  -7 184.827 35.0629   6
  -2  -7   7 167.856 31.9364   4
  -2   7  -7 236.675 40.6625   6
  -2  -7   7 214.646 35.0736   3
   2   7   9 148.769 32.5983   3
  -2   7  -9 143.767 31.4798   6
  -2  -7   9 126.841 25.2300   3
   2  -7  -9 157.427 28.5375   6
  -2   7  -9 105.856 28.7416   5
  -2   7 -11 161.608 32.1255   6
  -2  -7  11 158.482 26.9644   3
   2   7  11 131.446 32.0116   3
  -2   7 -11 123.529 31.8087   5
   2   7  13 151.020 39.5423   3
   2  -7 -13 298.985 40.5955   5
  -2   7 -13 212.397 43.7025   5
  -2   7 -13 268.278 42.0238   6
   2  -7 -13 251.751 38.8586   6
  -2  -7  13 223.463 36.0479   3
   2  -7 -15 39.4990 15.0104   6
   2   7  15 20.7207 13.1710   3
   2  -7 -15 25.6594 12.1300   5
  -2   7 -15 29.8287 18.9263   5
  -2  -7  15 11.0689 9.05914   3
   2  -7 -17-3.63921 6.83472   6
  -2   7 -17 5.52184 11.3590   6
   2  -7 -17 8.50342 7.14195   5
   2   7  17 7.03361 11.8137   3
  -2  -7  17-3.62835 6.81434   3
   2   7  19 229.015 42.8529   3
   2   8 -14 2116.32 225.067   6
  -2   8  12 1783.18 199.846   4
   2  -8  10 7739.39 720.777   2
   2   8 -10 8945.43 691.909   6
  -2   8  10 10327.7 704.554   4
   2   8  -8 5.72274 11.7779   6
  -2   8   8-6.41290 7.62583   4
  -2  -8  -8-6.45646 7.67749   5
  -2  -8  -8-4.95394 9.31039   4
   2  -8   8-12.2335 20.5501   2
   2   8  -6 237.264 41.1230   6
  -2   8   6 189.472 39.2260   4
  -2  -8  -6 191.903 41.3419   5
  -2  -8  -6 278.915 40.3784   4
   2  -8   6 300.468 57.2280   2
   2  -8   4 1422.47 153.221   2
  -2   8   4 1245.81 141.566   4
  -2  -8  -4 1235.16 138.037   4
  -2  -8  -4 1034.46 145.019   5
   2  -8   2 340.690 49.8763   6
  -2   8   2 263.222 41.4230   5
  -2  -8  -2 287.625 45.8923   3
   2  -8   2 255.515 48.6070   2
  -2  -8   0 16689.5 1508.32   3
   2  -8   0 12277.0 1504.04   2
  -2  -8   0 16095.0 1507.28   4
   2  -8   0 15318.8 1508.77   6
  -2   8   0 15927.6 1504.70   5
   2  -8  -2 230.350 39.7359   2
   2  -8  -2 194.018 39.1755   6
  -2   8  -2 223.004 37.7083   5
  -2  -8   2 316.720 43.5236   3
  -2  -8   2 274.513 42.0258   4
  -2   8  -4 1350.13 143.606   5
   2  -8  -4 1247.90 142.602   6
  -2  -8   4 1236.84 140.901   3
  -2  -8   6 202.548 33.0229   3
   2  -8  -6 197.636 34.4630   6
  -2   8  -6 239.026 37.5857   5
  -2  -8   8 7.98643 10.1089   3
  -2   8  -8 10.8301 7.93861   5
   2  -8  -8 12.9555 10.3052   6
  -2  -8  10 9594.74 946.959   3
  -2   8 -10 9970.67 954.866   5
   2   8  10 9106.13 953.674   3
  -2   8 -10 9988.03 954.079   6
   2  -8 -10 9262.35 947.632   6
  -2  -8  12 1685.14 172.418   3
   2  -8 -12 1559.08 172.036   6
   2   8  14 1852.27 200.573   3
  -2  -9  -3 200.501 35.0212   4
   2  -9   1-5.25839 9.88733   2
  -2  -9   1 16.6421 18.5589   2
   3   0   0-9.50865 15.9708   3
  -3   0   0 8.36672 12.1705   5
   3   0   0-5.73976 14.4610   6
  -3   0   0-12.4918 20.9808   1
   3   0   0 12.4655 18.1318   1
   3   0   0-10.1048 20.7861   2
   3   0   0 13.4640 19.5841   1
  -3   0   0 13.6857 25.6990   1
  -3   0   0-8.58383 17.6575   4
  -3   0  -2 8.82063 10.4766   5
  -3   0   2-7.67564 12.8924   5
   3   0   2-5.22946 11.6199   6
   3   0  -2-12.8263 21.5426   1
   3   0   2-10.9028 20.4735   3
   3   0  -2-8.89325 14.9372   2
  -3   0   2 8.27648 12.0392   4
  -3   0  -2 8.52627 14.3209   4
   3   0  -2 7.73383 15.9091   3
   3   0  -2 5.79451 9.73330   6
  -3   0   2-12.3359 23.1645   1
   3   0   2 12.3508 17.9650   1
  -3   0  -2 12.6549 18.4073   1
   3   0  -2-12.1788 14.4644   1
   3   0   2 5.99095 10.0632   6
  -3   0  -2 13.7818 23.1473   1
  -3   0   2-13.5970 19.7775   1
   3   0   2 13.6969 25.7200   1
   3   0  -4 6.08622 10.2239   6
  -3   0   4-6.47445 12.1591   3
  -3   0   4 7.07392 11.8825   5
   3   0   4-4.11197 8.46065   6
  -3   0  -4-8.72125 12.6867   5
   3   0   4-11.4682 16.6817   3
   3   0   4-10.7740 18.0963   2
   3   0  -4-8.41671 18.7013   2
  -3   0  -4 8.15928 15.3225   4
   3   0   4 11.0107 16.0163   1
   3   0   4-6.05766 12.4621   6
   3   0  -4 23.8940 24.5755   1
  -3   0  -4-13.0021 21.8382   1
  -3   0   4-11.3098 16.4514   1
  -3   0   4-14.3077 20.8116   1
   3   0   4-14.1920 11.9195   1
  -3   0  -6 13.4562 19.5751   1
   3   0  -6-12.0710 14.3396   1
  -3   0   6-10.6311 21.8706   1
  -3   0   6-6.01822 10.1136   3
  -3   0  -6-5.69718 12.6626   6
  -3   0   6 5.82356 9.78684   5
   3   0  -6-11.7609 13.9715   1
   3   0  -6-6.89907 11.5922   6
  -3   0  -6 9.19047 17.2609   5
   3   0   6-11.1851 18.7887   2
  -3   0   6-7.94626 13.3503   4
  -3   0  -6-7.56498 8.99077   4
   3   0   6-10.7063 15.5761   1
   3   0   6 11.1599 18.7464   3
   3   0   6 14.3221 17.0124   1
  -3   0  -6-12.9643 18.8598   1
   3   0  -8 7.67949 12.8983   6
   3   0   8 3.42125 7.60204   6
  -3   0   8 5.96415 11.1997   3
  -3   0   8-4.92525 9.24902   5
   3   0  -8-11.1326 22.8997   1
  -3   0   8-13.2185 15.6987   1
  -3   0  -8-9.57017 16.0736   5
   3   0   8-11.6527 25.8901   2
   3   0  -8-7.38780 12.4084   2
  -3   0   8 7.95130 16.3560   4
  -3   0  -8-7.14583 15.8769   4
   3   0   8-9.90433 16.6348   1
   3   0   8 11.0713 18.5947   3
  -3   0  -8 11.7058 9.83063   1
   3   0   8-13.7444 19.9915   1
  -3   0  10 9.57830 11.3752   5
   3   0 -10 7.03179 14.4643   2
  -3   0  10-12.3728 10.3902   1
  -3   0 -10-5.54915 9.31990   6
  -3   0 -10-10.1890 14.8200   5
   3   0  10-11.8099 17.1776   2
  -3   0  10-7.83271 14.7079   4
  -3   0 -10-7.00880 15.5721   4
   3   0 -10 8.49288 12.3529   6
  -3   0  10 8.69911 12.6529   1
   3   0 -10 10.7648 15.6575   1
  -3   0  10-6.49760 12.2009   3
   3   0  10 12.6888 10.6555   1
  -3   0 -10 11.0066 13.0714   1
  -3   0  12 26.0451 25.2566   3
  -3   0  12 8.28280 15.5555   1
   3   0 -12 10.6977 15.5622   1
  -3   0 -12-5.59301 11.5079   6
   3   0 -12-6.72866 11.3042   2
   3   0  12-11.8507 24.3781   2
  -3   0  12-8.06258 11.7302   4
  -3   0 -12 6.99087 14.3827   4
   3   0 -12 8.90671 14.9615   6
  -3   0  12 12.2696 17.8482   1
   3   0 -12-10.3652 15.0787   1
   3   0  12-8.69485 12.6496   1
  -3   0 -12 11.2158 16.3157   1
   3   0 -12 4.35900 10.3571   5
  -3   0 -12 10.9472 18.3880   5
  -3   0 -12-10.4161 15.1528   1
   3   0  12 24.0717 24.7590   1
   3   0 -14-6.43829 13.2497   2
   3   0 -14 10.3761 17.4317   1
   3   0  14 18.0981 21.4972   1
  -3   0  14-12.8727 21.6238   1
  -3   0 -14-6.37201 11.9720   6
   3   0 -14-4.61950 10.9798   5
   3   0  14-11.2728 9.47522   2
   3   0  14 12.5290 14.8850   1
  -3   0 -14-10.2652 14.9364   1
   3   0 -14-10.2723 17.2574   6
   3   0 -14 11.1342 9.35892   1
  -3   0  14-8.53730 14.3444   1
  -3   0 -14-11.9327 26.5152   1
  -3   0  14-10.7806 15.6857   3
   3   0  14-13.1610 19.1471   3
   3   0 -16 6.31613 11.8619   2
   3   0 -16 10.9787 20.6164   1
   3   0  16-9.82345 20.2076   1
  -3   0  16-14.0380 11.7903   1
  -3   0 -16-7.28593 13.6827   6
   3   0 -16-5.15592 9.68366   5
  -3   0 -16-10.9697 18.4250   5
  -3   0 -16-10.3821 12.3314   1
   3   0  16 13.9509 16.5693   1
  -3   0  16-9.26064 19.0500   4
  -3   0 -16-8.08945 15.1913   4
   3   0 -16-9.53878 11.3300   6
   3   0 -16 11.9179 17.3358   1
  -3   0  16 8.89845 16.7103   1
  -3   0  16 12.6686 21.2780   3
   3   0  16 13.7791 16.3652   3
   3   0 -18-8.03769 16.5364   6
  -3   0 -18-10.9103 20.4893   1
  -3   0  18 9.57439 13.9296   1
  -3   0 -18-8.76905 18.0405   6
  -3   0  18-12.7897 21.4828   3
   3   0 -18-6.09074 13.5361   2
  -3   0 -18-10.0856 11.9818   5
   3   0 -18 5.94130 7.06298   5
   3   0  18 13.6665 22.9554   3
   3   0  18-9.84527 20.2540   2
  -3   0  18 10.1989 14.8377   4
  -3   0 -18 15.2087 22.1234   1
   3   0 -18-11.5145 19.3414   1
   3   0  18-11.1251 16.1846   1
   3   0  18-15.6827 18.6274   1
  -3   0 -18-8.81332 14.8055   4
   3   0 -20 6.73322 15.9927   2
  -3   0  20 16.9742 14.2542   1
   3   0  20-13.2754 24.9279   1
   3   0 -20-12.8564 21.5925   1
   3   0  20-12.5009 10.4978   3
   3   0 -20 4.82490 11.4601   5
  -3   0 -20-8.91152 12.9618   5
   3   0  20-8.69576 14.6047   2
  -3   0  20 10.3940 8.72847   4
  -3   0 -20 68.0328 37.7887   1
   3   0  20 16.9769 28.5130   1
   3   0 -20 14.0022 16.6290   1
  -3   0 -20 11.7562 13.9616   1
  -3   0  20-10.5408 17.7035   1
  -3   0  20-10.9757 18.4339   3
   3   0  22-7.63995 16.9745   2
   3   0 -22 14.3914 20.9325   1
  -3   0 -22 24.3021 20.4080   1
  -3   0 -22 9.01276 15.1373   4
   3   0  22-17.2288 20.4610   1
   3   0 -22 16.1281 20.3158   2
   3   0 -22-4.04334 7.59275   5
  -3   0 -22-7.67864 11.1688   5
  -3   0 -22-10.0504 14.6185   6
   3   0 -22 5.77189 10.8385   6
   3   0  22 11.4602 21.5197   3
  -3   0  24-8.99773 15.1137   4
  -3   0 -24-8.21822 13.8047   4
   3   0  24 9.92676 16.6739   3
   3   0 -24 3.71182 8.25033   5
  -3   0  24-8.09287 9.61404   3
   3   0  24 13.2337 15.7181   2
  -3   0 -24 9.60309 13.9698   6
   3   0 -24 4.96848 9.33264   6
  -3   0 -26 8.93070 15.0002   6
  -3   0  26 7.40079 12.4309   4
  -3   0 -26-5.74795 9.65521   5
  -3   0  26 7.06090 11.8601   3
   3   0  26-8.46055 12.3070   3
   3   0 -26-4.40284 6.40611   6
  -3   0  28-6.18601 10.3914   4
  -3   0 -28 4.97380 8.35593   5
   3   0  28 7.15670 8.50158   3
  -3   0  28-6.18545 8.99893   3
   3   0 -28 3.90762 8.04032   6
  -3   0 -30-4.45832 6.50290   5
  -3   0  30-5.62688 6.70018   3
  -3   0  30-5.40463 11.1279   4
  -3   1  31 1520.45 142.466   4
  -3   1  31 948.796 134.615   3
  -3  -1 -29 2852.65 296.841   5
  -3   1  29 2564.78 301.003   3
   3   1 -29 2877.89 295.691   6
  -3   1  29 3315.76 305.413   4
  -3   1  27 9791.78 1120.97   3
  -3   1  27 13207.6 1128.12   4
   3   1 -27 11197.1 1114.53   6
  -3  -1 -25 5417.42 528.202   5
   3  -1  25 4912.50 537.439   3
  -3   1  25 4668.01 533.874   3
  -3  -1 -25 6369.80 546.995   4
   3  -1  25 5029.70 530.628   2
  -3   1  23 393.907 61.4561   3
   3  -1  23 306.398 61.6557   3
   3   1 -23 222.532 57.9935   2
  -3   1  23 416.914 65.9158   4
  -3  -1 -23 297.197 49.8559   5
  -3  -1 -23 339.168 61.8314   6
   3   1 -23 374.275 50.3899   6
  -3   1  21 189.816 51.5791   4
   3  -1  21 256.871 53.7189   3
  -3   1  21 246.017 51.1055   3
  -3  -1 -21 214.473 46.8899   6
   3   1 -21 261.209 41.6341   6
  -3  -1 -21 222.741 42.2367   5
   3  -1  21 235.894 47.3656   2
  -3   1  21 223.648 51.8300   1
   3  -1  21 369.001 65.4000   1
   3   1 -21 176.445 51.8624   1
   3   1 -19 16763.8 1512.39   2
  -3  -1 -19 17302.0 1512.65   5
   3   1 -19 14773.4 1492.76   5
  -3  -1 -19 17178.7 1524.75   1
   3  -1  19 16495.8 1555.72   1
  -3   1  19 8477.25 1509.90   4
   3  -1  19 14638.3 1525.57   3
  -3   1  19 15949.1 1521.03   3
   3  -1  19 18397.9 1532.33   1
  -3   1  19 16989.7 1554.23   1
  -3  -1 -19 14863.3 1512.71   6
   3   1 -19 14662.3 1504.49   6
   3   1 -19 15985.1 1539.82   1
   3  -1  19 15237.7 1516.13   2
   3  -1  17 24955.7 2610.74   2
  -3  -1 -17 28878.4 2603.50   6
   3   1 -17 25822.3 2584.70   5
   3   1 -17 26368.5 2601.49   2
   3  -1  17 20690.8 2615.00   3
  -3   1  17 27615.8 2618.09   3
   3   1 -17 27118.0 2626.40   1
   3  -1  17 29032.6 2615.19   1
   3   1 -17 27123.5 2613.48   1
  -3   1  17 27605.0 2634.16   1
  -3  -1 -17 26483.1 2610.82   1
  -3   1  17 25912.6 2604.70   1
   3  -1  17 26665.7 2634.26   1
   3   1 -15 54519.1 5201.14   2
   3   1 -15 48063.0 5182.12   5
  -3  -1 -15 49846.0 5204.05   5
  -3  -1 -15 56643.1 5193.50   6
   3   1 -15 61196.8 5207.84   6
   3  -1  15 44337.0 5208.64   2
  -3   1  15 54509.5 5221.97   4
  -3  -1 -15 55527.5 5211.07   4
  -3   1  15 60084.3 5229.48   3
   3  -1  15 45862.8 5218.27   3
   3  -1  15 57038.8 5206.83   1
   3   1 -15 53854.0 5209.30   1
  -3   1  15 53202.8 5224.23   1
  -3  -1 -15 55891.1 5220.60   1
  -3   1  15 51613.3 5202.67   1
   3  -1  15 53581.9 5223.61   1
  -3  -1 -15 58748.3 5210.91   1
   3   1 -15 49636.1 5215.54   1
   3   1 -13 115.117 39.6529   1
  -3   1  13 185.596 40.1889   1
  -3   1  13 204.913 55.9775   1
  -3  -1 -13 186.412 33.4891   6
   3   1 -13 154.969 27.2617   5
   3   1 -13 258.831 46.9352   2
   3   1 -13 336.037 62.7734   6
   3   1 -13 223.568 32.3797   5
  -3  -1 -13 90.6608 37.8266   5
   3  -1  13 261.259 58.4259   2
  -3   1  13 310.307 63.2072   4
  -3  -1 -13 184.780 43.4307   4
   3  -1  13 115.221 38.1588   1
  -3  -1 -13 168.588 46.2500   1
   3  -1  13 255.222 64.6128   3
   3  -1  13 227.019 54.1983   1
  -3  -1 -13 155.443 42.7954   1
  -3   1  11 263.302 56.8647   1
   3   1 -11 443.902 73.7067   1
  -3  -1 -11 367.803 49.4557   6
   3   1 -11 633.611 89.4750   6
  -3   1  11 357.549 80.5371   3
   3   1 -11 481.354 72.3077   1
  -3   1  11 275.956 65.7454   1
   3   1 -11 350.988 46.2894   5
  -3   1  11 325.987 54.6892   5
   3   1 -11 411.746 48.1622   5
   3   1 -11 442.622 67.0646   2
  -3  -1 -11 477.488 71.7611   5
   3  -1  11 524.953 82.8924   2
  -3   1  11 425.753 76.5374   4
  -3  -1 -11 347.899 62.4925   4
   3  -1  11 535.609 71.5656   1
  -3  -1 -11 241.571 63.1541   1
   3  -1  11 452.361 81.2567   3
  -3  -1 -11 336.510 65.3607   1
   3  -1  11 346.407 76.5704   1
   3   1  -9 26861.1 2886.16   5
  -3   1   9 28105.8 2900.50   5
   3   1  -9 29549.8 2886.07   5
  -3  -1  -9 33013.9 2918.44   5
   3   1  -9 34348.6 2914.37   2
  -3  -1  -9 31706.7 2927.08   1
   3  -1   9 30923.5 2929.16   2
  -3   1   9 33099.6 2919.77   4
  -3  -1  -9 27180.1 2887.75   6
   3   1  -9 37761.5 2954.38   6
  -3   1   9 36728.5 2930.91   3
   3  -1   9 30085.6 2919.91   3
  -3  -1  -9 28969.3 2914.23   1
   3  -1   9 29314.5 2927.17   1
   3   1  -9 28641.5 2920.21   1
  -3   1   9 27086.0 2906.96   1
   3   1  -9 30580.1 2915.77   1
  -3   1   9 31345.9 2930.16   1
   3  -1   9 30297.1 2914.58   1
  -3  -1  -7 19723.1 1793.92   5
   3   1  -7 20584.9 1794.98   2
  -3   1   7 17713.2 1791.80   4
  -3  -1  -7 16525.8 1789.13   4
  -3   1   7 16170.0 1776.94   3
  -3   1   7 22155.7 1788.64   3
   3  -1   7 17495.6 1793.74   3
   3   1  -7 17266.3 1794.67   1
  -3   1   7 19165.9 1813.85   1
   3  -1   7 17854.5 1794.94   1
   3  -1   7 18342.9 1806.78   2
  -3   1   7 16760.0 1785.05   5
   3   1  -7 17828.7 1768.91   5
   3   1  -7 16672.0 1800.12   1
  -3  -1  -7 17652.9 1804.57   1
  -3   1   7 18365.2 1796.51   1
   3  -1   5 279277. 24457.5   2
   3   1  -5 262346. 24444.0   2
  -3   1   5 240144. 24442.8   4
  -3  -1  -5 261050. 24444.6   4
  -3   1   5 231945. 24427.6   3
   3  -1   5 259909. 24445.2   3
  -3   1   5 260142. 24422.9   3
  -3   1   5 256179. 24465.3   1
   3  -1   5 291101. 24473.3   1
   3   1  -5 236934. 24446.5   1
   3  -1   5 236986. 24447.4   1
  -3  -1  -5 267620. 24454.9   1
  -3   1   5 250653. 24441.2   5
   3   1  -5 244369. 24422.1   5
   3   1  -5 191195. 24469.2   6
  -3   1   5 277411. 24452.0   1
   3   1  -5 221541. 24450.4   1
   3  -1   3 234.968 49.8754   3
  -3   1   3 227.638 48.6400   5
  -3  -1  -3 273.189 47.0722   5
   3   1  -3 237.155 38.0640   5
   3   1  -3 489.156 93.0120   6
   3   1  -3 106.850 45.1518   1
   3   1  -3 252.685 49.9058   2
   3  -1   3 420.416 70.0383   2
  -3   1   3 387.213 58.2135   4
  -3  -1  -3 308.602 55.2838   4
  -3  -1  -3 284.017 61.4413   1
   3  -1   3 210.453 56.8064   1
  -3   1   3 205.747 35.1062   3
   3   1  -3 270.888 57.6928   1
  -3   1   3 162.906 52.4602   1
  -3  -1  -3 195.505 55.8250   1
   3  -1   3 157.790 47.2037   1
   3   1  -1 11152.2 974.484   5
  -3  -1  -1 9443.94 997.538   1
   3  -1   1 11195.5 998.444   2
  -3  -1  -1 10760.2 993.048   4
  -3   1   1 10103.3 983.389   4
   3   1  -1 9716.57 996.472   1
   3  -1   1 10172.7 997.756   1
  -3   1   1 8900.27 995.672   1
  -3  -1  -1 9166.91 995.468   1
  -3   1   1 8884.24 968.294   3
  -3   1   1 9284.36 1002.15   1
   3  -1   1 8449.63 996.979   1
   3   1  -1 12692.5 1022.72   6
  -3  -1  -1 8629.29 966.545   6
  -3  -1  -1 10686.9 981.951   5
  -3   1   1 10096.2 992.269   5
  -3   1  -1 9841.67 944.357   1
   3   1   1 11776.4 932.820   6
   3  -1  -1 10043.9 929.672   2
   3   1   1 8443.40 920.878   2
  -3   1  -1 8637.28 914.174   4
  -3   1  -1 9947.25 935.972   1
   3  -1  -1 9774.53 934.635   1
   3   1   1 9822.38 935.759   1
  -3  -1   1 9959.31 935.149   1
   3  -1  -1 8189.09 904.096   3
  -3   1  -1 8095.69 904.749   3
  -3  -1   1 9925.89 914.184   5
  -3   1  -1 9581.59 928.043   5
   3  -1  -1 8417.09 921.733   6
   3  -1  -1 9728.52 940.911   1
  -3  -1   1 8009.83 933.448   1
  -3  -1   3 169.121 34.0522   5
  -3   1  -3 198.627 48.6652   5
  -3   1  -3 307.824 49.6463   3
   3   1   3 255.563 64.7323   3
   3  -1  -3 277.067 52.6881   2
   3   1   3 307.032 53.6479   2
  -3   1  -3 233.925 44.8605   4
  -3  -1   3 210.983 48.8796   4
   3   1   3 181.740 50.8510   1
   3  -1  -3 223.646 58.5633   1
   3  -1  -3 162.206 44.5066   6
  -3   1  -3 266.493 56.8844   1
  -3  -1   3 206.802 51.5989   1
   3  -1  -3 193.388 50.8848   1
   3   1   3 324.037 47.4148   6
  -3   1  -3 196.997 60.8422   1
  -3  -1   3 213.380 64.4721   1
  -3  -1   5 279681. 24476.2   4
  -3   1  -5 233588. 24462.4   4
  -3   1  -5 236257. 24485.9   1
   3  -1  -5 226158. 24482.4   1
   3   1   5 234472. 24489.3   3
  -3  -1   5 269507. 24473.1   3
  -3   1  -5 260852. 24497.9   1
  -3   1  -5 227493. 24473.5   6
   3  -1  -5 240633. 24469.7   6
   3   1   5 260421. 24476.4   2
   3  -1  -5 288494. 24475.8   2
   3   1   5 221655. 24485.7   1
   3  -1  -5 251395. 24486.1   1
   3   1   5 256415. 24479.2   1
  -3   1  -5 268615. 24477.7   5
  -3   1  -7 18084.2 1782.69   1
   3   1   7 19264.1 1788.35   1
   3  -1  -7 18955.0 1763.40   6
  -3   1  -7 19467.0 1770.40   6
   3  -1  -7 17486.1 1759.00   2
  -3   1  -7 16307.6 1754.54   4
  -3  -1   7 17739.7 1765.29   4
  -3  -1   7 18458.3 1771.10   1
   3  -1  -7 17280.9 1774.10   1
   3   1   7 17687.9 1784.04   3
  -3  -1   7 17453.9 1744.22   5
  -3   1  -7 16869.1 1766.58   5
  -3   1  -7 17427.2 1778.97   1
   3  -1  -7 18028.6 1779.34   1
  -3  -1   7 18686.1 1783.48   1
   3   1   9 30261.7 2958.30   1
   3   1   9 30828.7 2924.31   6
  -3   1  -9 28809.2 2938.43   6
   3  -1  -9 28861.1 2935.13   6
  -3   1  -9 28746.9 2930.94   4
  -3  -1   9 32892.6 2940.97   4
  -3  -1   9 30463.7 2945.40   1
   3  -1  -9 28749.8 2948.02   1
   3   1   9 28926.6 2956.14   3
   3   1   9 34316.5 2955.02   2
   3  -1  -9 29269.5 2933.70   2
  -3   1  -9 31740.4 2946.97   5
   3   1   9 25998.5 2941.48   1
   3  -1  -9 29570.7 2953.27   1
  -3  -1   9 28546.1 2950.98   1
   3  -1 -11 319.706 65.9077   1
  -3  -1  11 473.617 76.6337   1
   3  -1 -11 442.602 77.2357   1
  -3   1 -11 331.133 61.0257   6
   3   1  11 490.716 59.5933   6
  -3   1 -11 396.847 72.2440   5
  -3   1 -11 365.949 57.7458   4
   3   1  11 484.164 78.9961   2
   3   1  11 513.817 74.5035   1
   3   1  11 435.257 77.4822   1
  -3  -1  11 532.329 75.6872   1
  -3   1 -11 480.612 81.1738   1
   3  -1 -11 378.403 63.5470   6
   3   1  11 476.442 80.1133   3
  -3  -1  11 532.492 68.6473   3
  -3  -1  13 223.237 43.5509   3
   3  -1 -13 150.908 39.7347   1
  -3  -1  13 286.198 52.2345   1
   3   1  13 247.266 56.8729   3
   3  -1 -13 163.283 33.0961   2
  -3   1 -13 136.409 44.3218   5
   3  -1 -13 196.332 40.3641   6
   3   1  13 127.422 47.2492   2
  -3   1 -13 151.822 32.8327   4
   3   1  13 180.474 46.4940   1
  -3   1 -13 188.547 47.5245   1
  -3  -1  13 142.405 42.9809   1
  -3   1 -13 233.812 50.9616   1
   3   1  13 112.580 39.6924   1
  -3  -1  13 189.639 39.4134   4
   3   1  15 41457.5 5257.14   2
  -3   1 -15 50715.8 5252.78   6
  -3   1 -15 52769.7 5247.13   4
  -3  -1  15 54167.4 5252.94   4
   3  -1 -15 52253.6 5261.59   1
  -3  -1  15 72991.3 5270.65   3
   3   1  15 51559.3 5272.38   3
   3  -1 -15 54504.0 5270.46   1
  -3  -1  15 54604.7 5270.13   1
  -3   1 -15 49389.4 5266.85   1
  -3   1 -15 56458.0 5272.84   1
  -3  -1  15 57050.2 5266.61   1
  -3   1 -15 63173.0 5281.66   5
   3  -1 -15 50926.6 5242.83   2
   3  -1 -17 25687.5 2667.42   2
  -3   1 -17 26675.3 2698.81   5
  -3  -1  17 29380.6 2695.24   1
   3   1  17 26995.1 2701.79   1
   3  -1 -17 28265.2 2671.26   5
  -3   1 -17 25988.9 2680.19   6
  -3  -1  17 27312.3 2678.61   4
  -3   1 -17 27106.7 2672.41   4
  -3  -1  17 33456.6 2697.76   3
   3   1  17 28366.9 2695.66   1
   3  -1 -17 26951.0 2696.66   1
  -3  -1  17 26982.9 2699.86   1
  -3   1 -17 28026.6 2699.89   1
   3   1  17 21915.6 2681.36   2
   3  -1 -17 27668.9 2692.66   1
  -3   1 -19 12925.1 1541.23   5
   3  -1 -19 17516.1 1528.09   5
  -3   1 -19 17079.8 1556.22   1
  -3  -1  19 17050.6 1551.83   1
   3   1  19 16044.2 1563.63   1
   3  -1 -19 18138.1 1554.46   1
  -3   1 -19 13916.2 1523.69   4
  -3  -1  19 17058.4 1550.08   3
   3   1  19 14919.3 1550.36   3
   3   1  19 17230.8 1558.95   1
   3  -1 -19 15369.6 1553.92   1
  -3  -1  19 15637.5 1556.30   1
  -3   1 -19 16999.9 1562.25   1
   3  -1 -19 15342.7 1520.15   2
   3  -1 -19 10388.7 1525.98   6
  -3   1 -19 17252.8 1540.26   6
   3  -1 -21 232.243 46.2652   6
   3  -1 -21 173.877 42.2757   5
  -3   1 -21 301.165 55.4688   6
   3   1  21 428.859 59.3705   2
  -3  -1  21 222.760 46.3404   4
  -3   1 -21 167.617 38.9456   4
  -3  -1  21 110.915 43.3972   3
  -3  -1  21 311.336 67.2378   1
   3   1  21 279.134 62.4235   3
   3  -1 -21 180.029 53.1334   1
  -3   1 -21 182.127 57.0892   1
  -3   1 -21 253.521 68.8489   1
  -3  -1  23 175.489 49.4992   4
  -3   1 -23 287.463 56.7800   6
  -3  -1  23 249.936 58.3728   3
   3   1  23 313.957 61.4959   3
  -3   1 -23 412.186 63.7633   5
   3  -1 -23 265.246 46.8440   5
   3  -1 -23 323.425 50.6196   6
  -3   1 -25 4951.44 565.364   6
   3  -1 -25 5602.44 553.520   6
   3  -1 -25 5210.39 549.280   5
  -3   1 -25 6360.08 565.798   5
   3   1  25 5381.59 569.694   3
  -3  -1  25 5092.64 564.014   3
  -3   1 -27 13558.6 1251.36   6
   3  -1 -27 12753.9 1234.29   6
  -3   1 -27 13982.2 1243.46   5
   3   1  27 11970.7 1248.11   3
  -3  -1  27 11247.5 1242.18   3
  -3  -1  27 11366.7 1240.05   4
  -3   1 -29 3164.54 315.569   5
  -3   1 -29 3379.35 324.470   6
   3  -1 -29 3145.32 310.324   6
  -3  -1  29 2870.52 317.784   3
   3   1  29 2508.53 317.737   3
   3   2 -28 3.91522 7.38512   6
  -3  -2 -28 7.70223 7.95257   5
  -3   2  28 11.4876 9.67219   4
  -3   2  28 14.3598 14.7855   3
   3  -2  28 5.90807 8.62180   3
   3  -2  26 6.73942 9.80327   3
  -3   2  26 8.17026 9.70373   3
   3  -2  26 5.79031 10.8735   2
   3   2 -26-4.42099 7.42611   6
  -3   2  26-6.41973 9.33831   4
  -3  -2 -26 4.19359 6.10079   5
  -3   2  24 27.4981 20.5516   3
   3  -2  24 53.3692 21.4136   3
   3  -2  24 45.8187 20.0102   2
   3   2 -24 9.99654 18.9734   2
   3   2 -24 29.3918 13.9205   6
  -3   2  24 21.7613 13.8983   4
  -3  -2 -24 18.7149 11.4513   5
   3  -2  22 35.0533 22.2397   3
   3  -2  22 22.7078 17.0301   2
   3   2 -22 19.5708 23.3967   2
   3   2 -22 39.5757 15.2515   6
  -3   2  22 41.6424 19.9629   4
  -3  -2 -22 15.2064 10.7662   5
   3  -2  20-10.0948 11.9951   3
  -3   2  20-11.6350 21.8513   3
  -3  -2 -20-5.78721 10.8742   5
  -3   2  20-9.60796 11.4172   4
   3   2 -20 6.43507 12.0900   6
  -3   2  18 11.3115 21.2542   4
  -3   2  18 15.5983 18.5407   1
   3  -2  18 9.15343 18.8443   1
   3   2 -18 9.86121 14.3640   1
   3   2 -18 7.56595 12.7306   6
  -3  -2 -18 20.7211 18.3582   6
  -3   2  18-7.11177 14.6492   1
   3   2 -18 45.0516 28.2092   1
  -3  -2 -18 6.48795 9.46832   5
   3  -2  18 11.5106 16.7600   3
  -3   2  18-12.7907 15.2099   3
   3   2 -18 8.38113 15.7567   2
   3  -2  18 10.4768 15.2582   2
   3   2 -16 56.0768 26.3332   2
   3  -2  16 38.6364 24.4831   3
  -3   2  16 67.6712 30.3120   3
   3  -2  16 61.6831 32.9825   2
  -3   2  16 39.8957 27.6203   4
  -3  -2 -16 24.4651 23.2853   1
   3   2 -16 26.9934 18.8985   1
  -3   2  16 13.8039 28.6502   1
   3  -2  16 48.4791 21.7939   1
   3   2 -16 52.2524 24.5542   6
  -3  -2 -16 44.5551 19.6583   6
  -3  -2 -16 29.8609 15.8239   5
  -3  -2 -16 24.6873 17.3528   1
   3   2 -16 26.3097 22.4216   1
  -3   2  16 20.0306 18.9845   1
   3  -2  16 89.0542 37.5867   1
   3  -2  14 89.9655 34.6150   1
  -3  -2 -14 93.0058 26.6673   1
  -3   2  14 14.2518 21.5191   4
  -3  -2 -14 42.1514 27.1689   1
   3   2 -14 83.2143 32.0927   1
  -3   2  14 83.6581 24.2536   1
   3   2 -14 81.7429 29.0387   6
  -3  -2 -14 62.7034 18.7073   6
  -3  -2 -14 58.7011 26.0394   5
   3  -2  14 13.8216 23.9216   3
  -3   2  14 53.9639 36.2886   3
   3  -2  14 45.3498 24.4412   1
   3   2 -14 33.4866 20.7063   1
  -3   2  14 50.4430 28.6077   1
   3   2 -14 49.7100 23.7871   2
   3   2 -12 8.76994 14.8151   2
  -3  -2 -12 46.3408 23.4033   5
   3   2 -12 8.23931 13.9294   1
  -3   2  12 36.2740 22.7604   1
  -3   2  12 6.13375 11.6273   5
   3  -2  12 15.1336 25.4670   2
  -3   2  12 14.4198 21.0340   4
  -3  -2 -12 9.78911 16.5179   1
   3  -2  12 21.8564 16.2649   1
   3  -2  12 27.6435 23.2684   3
  -3   2  12 35.9938 24.7309   3
  -3  -2 -12 11.3873 7.80759   6
  -3   2  12 18.7754 14.9502   1
   3   2 -12 10.9651 18.4848   1
   3  -2  10 75.1286 38.0055   3
  -3   2  10 8.81765 15.0463   3
   3   2 -10 44.9109 20.1330   2
   3   2 -10 12.2426 23.1420   6
  -3   2  10 36.7083 23.1299   1
   3   2 -10 8.20372 12.2252   1
  -3   2  10 19.5572 13.6708   5
  -3  -2 -10 9.69022 14.3432   5
   3  -2  10-15.5392 22.7578   2
  -3   2  10 43.2363 40.2281   4
  -3  -2 -10 26.4302 18.3162   4
  -3  -2 -10 41.5875 26.3273   1
  -3   2  10 59.2836 20.1208   1
   3   2 -10 31.4101 21.7003   1
   3  -2  10 15.1838 19.3101   1
  -3  -2 -10 23.8001 16.5341   1
   3  -2  10 25.1851 21.3159   1
   3  -2   8 10.1592 20.9120   3
  -3   2   8 9.54251 12.0456   3
  -3   2   8-7.26246 12.2226   5
   3   2  -8 8.78508 18.0877   2
   3   2  -8 16.7589 14.0953   1
  -3  -2  -8 9.33340 15.6952   5
   3  -2   8 44.3995 37.2931   2
  -3   2   8 14.1016 20.5259   4
  -3  -2  -8 17.5180 14.7317   4
  -3   2   8 21.1856 15.7095   1
  -3  -2  -8-10.4928 15.2820   1
   3   2  -8 11.7398 22.0585   6
   3  -2   8-7.90499 17.5807   1
   3  -2   8 26.2508 22.0583   1
  -3  -2  -8-8.29783 15.6010   1
  -3   2   8 12.9684 18.8789   1
   3  -2   6 107.727 44.8497   1
  -3   2   6 106.815 41.5656   1
  -3  -2  -6 104.272 32.4314   1
  -3   2   6 120.354 41.6270   4
  -3  -2  -6 89.5846 27.7943   4
  -3   2   6 57.0262 25.5931   1
  -3  -2  -6 141.413 39.9425   1
   3   2  -6 118.031 33.4177   6
   3   2  -6 128.620 34.3834   1
   3   2  -6 121.806 33.2812   2
  -3  -2  -6 57.9310 27.7411   5
   3  -2   4-5.89466 11.0727   3
   3   2  -4-8.49780 14.2753   1
   3   2  -4-7.01849 14.4400   6
   3   2  -4 6.86397 5.94893   5
  -3  -2  -4 13.3259 14.8067   5
   3   2  -4 17.6706 19.6325   2
   3  -2   4-12.2649 17.8419   2
  -3   2   4 12.3719 23.2333   4
  -3  -2  -4-9.57734 16.0881   4
   3  -2   4 8.90577 16.7255   1
  -3   2   4-9.60490 13.9735   5
  -3  -2  -4 8.50596 15.9749   1
   3  -2   4 13.0945 19.0483   1
  -3  -2  -4-10.7093 17.9890   1
   3  -2   2 12.7696 10.1432   3
  -3  -2  -2 1.44093 4.90900   6
   3   2  -2 8.22640 15.4689   1
   3   2  -2 17.9397 13.6041   6
  -3   2   2-10.5364 15.3472   5
   3   2  -2 8.64555 16.2549   2
   3   2  -2 4.78889 11.4040   5
  -3  -2  -2 16.5105 13.0975   5
   3  -2   2 33.1189 27.8239   2
  -3   2   2 33.2467 24.6360   4
   3   2  -2 11.4360 19.2245   3
  -3  -2  -2 9.77491 11.6376   4
  -3  -2  -2-10.2488 14.9294   1
   3  -2   2-8.87243 10.5687   1
  -3  -2  -2 8.71646 12.7046   1
   3  -2   0 99.3145 38.0022   6
   3   2   0 129.172 35.4161   1
  -3  -2   0 122.075 25.9818   5
   3   2   0 94.7454 31.5144   2
   3  -2   0 99.6174 36.6847   2
  -3   2   0 175.358 43.5459   4
   3   2   0 122.102 40.3485   3
  -3  -2   0 85.0562 35.0262   4
   3   2   0 151.391 23.6640   6
  -3  -2   0 139.790 22.2081   6
  -3  -2   0 158.245 37.3865   1
   3  -2   0 93.7600 33.8819   1
  -3   2   0 173.032 40.5047   5
   3  -2   0 68.8611 31.4972   1
  -3  -2   0 134.432 35.9014   1
  -3   2  -2-10.6847 17.9545   5
   3  -2  -2 11.0332 20.7259   1
   3  -2  -2-9.54233 11.3474   1
  -3  -2   2 9.35512 17.5763   1
  -3  -2   2 23.4369 11.8413   5
   3   2   2 8.49054 17.4746   2
  -3  -2   2-9.12470 13.2847   4
  -3   2  -2-8.26854 19.6480   4
   3   2   2-13.1440 19.1268   3
  -3  -2   2 4.03813 10.7392   6
  -3   2  -2 28.5635 13.6022   3
   3  -2  -2-10.6087 17.8270   6
   3   2   2-9.31941 13.5676   1
  -3  -2   2 9.80316 16.4749   1
   3  -2  -4 11.1318 18.6961   1
  -3   2  -4 10.6314 12.6260   6
   3   2   4-8.37013 17.2173   2
   3  -2  -4-8.31979 18.4849   2
  -3   2  -4 6.91734 14.2290   4
  -3  -2   4-8.59211 10.2042   4
   3   2   4 19.1800 18.0078   1
  -3  -2   4-10.8109 18.1572   1
  -3   2  -4-9.77285 18.3512   1
  -3  -2   4-9.53349 16.0118   1
   3  -2  -4-9.73936 14.1661   1
  -3   2  -4 7.72948 18.3591   3
  -3   2  -4 10.1257 14.7281   5
  -3  -2   4 2.19267 5.82307   5
   3   2   4-13.7705 25.8577   3
   3  -2  -4-9.65360 18.1272   6
   3  -2  -6 112.266 39.1177   1
  -3   2  -6 135.469 36.5151   6
   3  -2  -6 115.455 32.0327   2
   3   2   6 91.6640 29.0284   2
  -3  -2   6 117.242 30.4410   4
  -3   2  -6 103.669 27.6239   4
  -3  -2   6 179.817 42.0117   1
  -3   2  -6 154.753 44.5487   1
   3   2   6 90.4463 32.1555   1
  -3   2  -6 61.5853 29.1730   1
  -3  -2   6 108.267 32.0401   1
   3  -2  -6 66.9403 30.7648   1
  -3  -2   6 86.7637 30.9435   3
   3   2   6 157.339 49.1582   3
   3  -2  -6 85.3377 30.4927   6
  -3  -2   8 9.68894 18.2084   1
   3  -2  -8-11.3516 19.0794   1
  -3   2  -8 9.49255 15.9599   6
   3  -2  -8 18.8883 16.7359   2
   3   2   8-8.62738 17.7616   2
  -3  -2   8 14.0521 15.6278   4
  -3   2  -8 4.63687 11.0381   4
   3   2   8 9.96888 14.5185   1
  -3   2  -8 12.1675 14.4689   1
  -3  -2   8-8.88848 18.2983   1
  -3   2  -8 9.95659 11.8474   1
  -3  -2   8 7.63649 11.1317   3
  -3   2  -8 9.04368 10.7655   5
   3  -2  -8 7.70027 12.9537   6
   3   2   8 13.1825 15.6729   3
  -3  -2  10 26.8415 22.7225   1
   3  -2 -10 33.7599 25.1668   1
  -3   2 -10 33.6549 14.4197   6
   3   2  10 79.2126 29.7033   2
   3  -2 -10 20.6110 11.8028   2
  -3  -2  10 26.4616 14.9758   4
  -3  -2  10 26.4016 22.3561   1
   3  -2 -10 25.4684 21.5791   1
   3   2  10 29.1087 21.7481   1
  -3   2 -10 11.7557 22.2602   1
   3  -2 -10 20.8750 15.7243   6
  -3   2 -10 45.9234 23.3162   5
  -3  -2  10 27.5602 16.6151   3
   3   2  10 24.1174 17.7728   3
   3  -2 -12-7.81532 9.42098   1
  -3  -2  12 28.2726 22.4425   1
   3   2  12 18.4005 8.18999   6
  -3  -2  12-6.51253 9.60924   3
   3  -2 -12 19.6355 16.5680   6
  -3   2 -12 47.5429 25.3021   5
  -3   2 -12 7.75750 11.3984   6
  -3  -2  12 8.79905 12.8998   1
  -3   2 -12 21.5501 9.99174   4
  -3  -2  12 12.1822 15.4300   4
  -3   2 -12 28.5645 10.1025   4
  -3   2 -12 17.4463 14.7394   1
   3   2  12 11.8108 19.9022   3
   3  -2 -12 25.2068 12.8223   2
   3   2  12 8.92847 13.0866   2
  -3   2 -12 11.7894 17.2237   1
   3   2  12 28.7129 19.7535   1
  -3   2 -14 77.0265 22.9069   6
   3   2  14 33.5148 14.0325   6
  -3   2 -14 52.0428 23.6103   5
  -3  -2  14 38.8397 18.6467   3
   3  -2 -14 46.5450 26.2877   1
   3   2  14 38.1976 24.5238   1
  -3  -2  14 45.7399 25.9193   1
   3  -2 -14 38.8087 19.0400   1
  -3  -2  14 51.0138 30.0591   1
   3   2  14 8.72478 15.4069   2
  -3   2 -14 34.7622 12.3996   4
  -3   2 -14 41.6406 14.1201   4
  -3  -2  14 41.4529 18.5510   4
  -3   2 -14 89.2731 28.4513   1
   3   2  14 29.4534 20.7482   1
  -3   2 -14 60.9033 31.0533   1
   3  -2 -14 89.3344 25.0128   6
   3   2  14 34.9359 22.3789   3
   3  -2 -16 71.5636 23.0508   6
   3  -2 -16 12.3297 18.5888   1
   3   2  16 43.4235 30.6286   1
  -3  -2  16 49.3230 25.3285   1
   3  -2 -16 41.3432 22.4961   1
  -3  -2  16 11.3889 23.9320   1
  -3  -2  16 82.6300 23.6414   3
  -3   2 -16 69.0479 29.4016   5
   3  -2 -16 57.9432 15.9160   2
   3  -2 -16 52.2017 17.1162   5
   3   2  16 8.05616 12.6978   2
  -3   2 -16 22.5273 10.1875   4
  -3   2 -16 88.3649 27.7797   1
   3   2  16 23.2397 24.3972   3
  -3   2 -16 25.7278 24.6456   1
   3   2  16 62.6933 30.7870   1
  -3   2 -16 39.7515 20.6177   6
   3   2  18 6.91795 16.4456   2
  -3  -2  18-5.88972 11.0805   4
  -3   2 -18 11.1217 24.7194   1
  -3   2 -18-8.70554 12.6806   6
   3   2  18 60.9931 30.7393   3
   3  -2 -18 6.75347 13.9085   6
  -3   2 -18-14.0566 28.9223   1
  -3  -2  18 21.9192 20.5907   1
  -3  -2  20 6.40604 12.0293   4
   3  -2 -20 7.04951 13.2376   6
  -3   2 -20-9.32763 17.5153   6
  -3   2 -20-13.0918 19.0423   5
   3   2  20 5.50856 12.2392   2
   3   2  20-12.5632 10.5505   3
  -3  -2  20-9.45548 13.7534   3
   3  -2 -22 22.9943 14.5794   5
  -3  -2  22 10.2746 17.3380   3
  -3   2 -22-12.2998 14.7035   5
   3  -2 -22 7.41576 12.5677   6
   3  -2 -24 7.29170 12.2929   6
  -3   2 -24 9.99996 8.46500   6
  -3   2 -24 21.1989 17.8339   5
  -3  -2  24 31.6194 23.4415   3
   3  -2 -24 12.7174 13.1231   5
  -3  -2  24 7.94116 11.5996   4
   3   2  24-11.1088 13.2359   3
  -3  -2  26 9.14276 13.2992   3
   3  -2 -26-11.2619 13.3756   5
  -3  -2  26-7.28630 13.6829   4
   3   2  26 9.95267 8.35948   3
   3   2  28 25.6545 14.4075   3
  -3   2 -28 16.2587 11.8790   6
  -3  -2  28 15.0338 16.7399   3
  -3   2 -28 13.8243 13.0293   5
   3  -2 -28 9.03754 10.1042   5
   3  -2 -28 4.76505 9.86765   6
  -3   2 -30-6.79388 12.7584   6
  -3   2 -30 5.62997 9.45718   5
   3  -3  27 8757.30 892.465   2
  -3  -3 -27 8396.34 884.799   5
   3   3 -27 9564.02 891.043   6
  -3   3  27 9359.40 895.285   4
  -3  -3 -25 4317.52 457.770   5
   3  -3  25 4607.37 467.869   2
   3   3 -25 4765.84 465.264   6
  -3   3  25 4690.89 467.853   4
   3  -3  23 239.520 48.2603   2
  -3   3  23 302.779 77.7983   3
  -3  -3 -23 323.296 44.7121   5
  -3   3  23 251.251 48.5282   4
   3   3 -23 352.846 51.0439   6
   3   3 -23 269.443 58.2014   2
   3  -3  21 289.950 48.7753   2
  -3  -3 -21 193.038 34.1565   5
   3   3 -21 109.976 40.7865   2
  -3   3  21 98.2429 51.6093   3
  -3   3  21 189.944 41.6906   4
   3   3 -21 245.998 43.5320   6
  -3   3  19 8545.77 1104.72   3
   3  -3  19 12580.9 1099.93   2
  -3  -3 -19 10093.4 1077.04   5
  -3   3  19 10719.1 1091.09   4
   3   3 -19 10733.4 1093.59   2
   3   3 -19 12377.5 1096.04   6
  -3   3  17 17765.0 1848.83   3
   3   3 -17 17377.9 1834.04   2
  -3  -3 -17 19352.5 1827.11   5
   3  -3  17 19909.1 1853.95   2
  -3   3  17 17797.4 1840.40   4
   3  -3  15 40611.0 3834.30   2
  -3  -3 -15 40388.1 3804.38   5
   3  -3  15 38957.9 3799.42   1
  -3   3  15 36589.4 3805.95   3
   3  -3  15 36794.6 3820.28   3
   3   3 -13 120.103 30.2923   1
   3  -3  13 131.074 29.4887   1
  -3   3  13 99.2525 38.6084   4
   3  -3  13 147.604 48.5636   3
  -3   3  13 118.488 28.9854   3
   3   3 -13 57.9649 31.9473   6
  -3  -3 -13 67.8420 15.2685   6
   3  -3  13 99.7850 47.0997   2
  -3   3  13 85.4665 22.7056   1
  -3  -3 -13 64.8402 21.4079   1
   3  -3  13 24.0635 24.1516   1
   3  -3  11 269.022 69.5457   3
   3   3 -11 246.872 53.4712   2
   3   3 -11 390.269 56.4852   1
  -3   3  11 367.066 53.6990   5
  -3  -3 -11 504.754 69.8086   5
   3  -3  11 179.852 68.3312   2
  -3   3  11 360.484 80.1385   4
  -3  -3 -11 167.384 52.1159   4
   3  -3  11 188.274 55.4073   1
  -3   3  11 310.295 48.3701   1
  -3  -3 -11 381.794 53.5754   1
   3   3 -11 453.954 71.4589   6
   3  -3  11 307.551 50.0682   1
  -3  -3 -11 312.520 60.1956   1
   3   3  -9 16006.4 1451.75   2
  -3   3   9 11594.0 1440.21   5
  -3  -3  -9 15828.4 1461.14   5
   3  -3   9 19389.9 1503.08   2
   3  -3   9 12683.5 1458.05   1
  -3  -3  -9 15616.4 1442.13   1
  -3   3   9 14027.3 1493.50   4
  -3  -3  -9 15410.5 1451.04   4
   3  -3   9 12084.3 1464.32   3
   3   3  -9 15044.1 1442.28   1
   3   3  -9 17932.3 1459.07   6
   3   3  -9 13356.4 1448.15   1
  -3  -3  -9 12958.1 1449.28   1
  -3   3   7 8109.74 847.944   5
   3   3  -7 9394.09 850.536   6
  -3  -3  -7 5785.86 847.681   5
   3  -3   7 9420.51 895.243   2
  -3   3   7 7796.90 904.917   4
   3  -3   7 8380.87 830.261   4
  -3  -3  -7 6811.14 850.929   4
   3  -3   7 9381.28 866.399   3
   3   3  -7 9271.07 847.959   1
   3  -3   7 7752.64 865.348   1
   3  -3   7 8563.48 845.280   1
   3   3  -7 9321.04 857.789   2
  -3  -3  -7 9646.00 858.304   1
   3   3  -7 8079.28 853.855   1
  -3   3   7 8175.87 840.864   1
  -3  -3  -7 9334.07 846.996   1
  -3  -3  -5 141797. 12692.5   1
  -3   3   5 124772. 12678.5   1
   3   3  -5 126458. 12687.5   1
  -3  -3  -5 140155. 12690.8   4
   3  -3   5 124480. 12684.4   3
  -3   3   5 139861. 12700.4   1
   3   3  -5 132831. 12680.0   1
   3  -3   5 126407. 12700.6   1
   3  -3   5 137893. 12682.8   1
  -3  -3  -5 107378. 12687.7   5
  -3  -3  -5 133520. 12680.6   1
   3  -3   5 163415. 12722.9   2
   3   3  -5 125086. 12676.8   6
  -3   3   5 114423. 12686.2   5
  -3   3   3 98.1427 36.5723   5
   3   3  -3 71.5516 27.9342   2
   3   3  -3 98.8805 27.4187   1
   3   3  -3 53.8553 19.3449   6
  -3  -3  -3 67.4692 25.3265   5
   3  -3   3 73.5563 46.5476   2
  -3  -3  -3 28.4313 20.6638   4
  -3   3   3 74.1615 38.3631   1
  -3  -3  -3 50.4570 24.4039   1
  -3   3   3 73.7394 24.2012   1
   3   3  -3 65.7655 24.8767   1
   3  -3   3 80.0216 28.1667   1
   3   3  -1 3114.95 305.810   2
  -3   3   1 3001.01 307.466   5
  -3  -3  -1 2518.49 284.724   5
   3   3  -1 2926.56 285.730   6
   3  -3   1 2785.25 307.057   2
  -3   3   1 3387.16 404.761   4
  -3  -3  -1 3084.87 306.012   4
   3   3  -1 2355.28 304.216   3
  -3  -3  -1 3169.27 298.365   1
  -3   3   1 2637.30 291.681   1
   3   3  -1 2600.48 293.196   1
   3  -3   1 2194.34 296.579   1
   3   3  -1 2849.16 290.130   1
   3  -3   1 2684.57 292.198   1
  -3   3   1 2170.34 308.188   1
  -3   3  -1 2199.01 301.175   5
   3   3   1 2985.24 304.731   2
  -3  -3   1 2532.76 278.201   5
   3   3   1 2496.52 287.285   1
   3  -3  -1 2887.05 301.545   1
  -3  -3   1 3063.29 301.488   4
  -3   3  -1 3035.21 387.001   4
  -3  -3   1 3060.06 297.088   1
   3  -3  -1 2648.36 291.869   1
  -3   3  -1 2556.16 290.855   1
   3   3   1 2562.91 306.235   3
   3   3   1 2953.01 295.185   1
  -3   3  -1 2509.14 307.316   1
   3  -3  -1 3138.79 306.575   2
   3  -3  -1 3296.62 312.589   6
   3  -3  -3 138.512 37.0478   1
   3  -3  -3 120.458 38.1996   2
   3   3   3 45.4322 23.5508   1
  -3  -3   3 89.1530 30.0994   1
   3   3   3 54.1163 25.1095   1
   3   3   3 63.6892 40.6388   3
  -3  -3   3 87.6702 28.4808   4
  -3   3  -3 30.5334 23.6852   5
   3  -3  -3 50.6262 29.0673   6
  -3  -3   3 125.243 29.5063   1
   3  -3  -3 45.1597 26.2456   1
  -3   3  -3 52.1841 21.9259   1
   3  -3  -5 131126. 13092.8   2
   3  -3  -5 137164. 13100.5   6
  -3  -3   5 133855. 13092.1   4
  -3   3  -5 163510. 13140.0   4
  -3   3  -5 119750. 13092.2   1
   3  -3  -5 128848. 13092.2   1
  -3  -3   5 142145. 13093.4   1
   3   3   5 133208. 13112.7   3
   3   3   5 137271. 13102.0   2
  -3   3  -5 154965. 13110.2   6
  -3   3  -5 136522. 13100.5   5
  -3  -3   5 133967. 13097.9   1
   3  -3  -5 134100. 13102.6   1
   3   3   5 124315. 13087.9   1
   3   3   5 128523. 13089.6   1
  -3  -3   7 8440.46 883.490   3
   3  -3  -7 8864.42 878.889   2
  -3   3  -7 6575.81 878.651   4
  -3  -3   7 8511.33 877.188   4
  -3  -3   7 9572.09 883.590   1
   3  -3  -7 9377.88 884.345   1
   3   3   7 8209.41 899.703   3
   3   3   7 10805.4 897.528   2
  -3   3  -7 8186.12 884.297   5
   3   3   7 9365.01 879.354   1
  -3  -3   7 8804.03 883.545   1
   3   3   7 7759.18 879.469   1
   3  -3  -7 9890.51 897.287   1
   3  -3  -9 14364.1 1076.95   2
   3   3   9 16192.2 1103.14   2
   3   3   9 12410.7 1083.01   1
  -3  -3   9 15475.8 1082.94   4
  -3   3  -9 11040.8 1057.77   4
   3  -3  -9 14875.3 1087.02   6
  -3   3  -9 15674.2 1097.22   6
   3   3   9 16668.0 1086.36   1
   3  -3  -9 16947.0 1109.27   1
  -3  -3   9 13716.0 1082.83   1
  -3   3  -9 14650.9 1090.90   5
   3  -3  -9 12607.4 1055.93   3
  -3  -3   9 13523.1 1081.92   3
  -3   3  -9 14321.7 1088.39   1
  -3  -3   9 16384.9 1090.76   1
   3  -3  -9 14390.6 1084.07   1
   3   3  11 245.222 54.1067   2
   3   3  11 299.317 52.4315   1
   3  -3 -11 331.451 60.1353   1
  -3  -3  11 243.773 47.0896   1
  -3   3 -11 324.218 54.3210   5
  -3  -3  11 366.619 49.9025   4
  -3   3 -11 277.522 52.3429   6
   3  -3 -11 278.842 42.8815   2
   3  -3 -11 314.237 49.5678   1
  -3  -3  11 280.755 54.3920   1
  -3   3 -11 193.237 47.6960   1
   3  -3 -11 255.110 46.7193   6
  -3  -3  11 300.499 48.7870   3
   3   3  11 296.990 53.8869   1
  -3   3 -11 237.438 54.8863   1
  -3  -3  13 94.8059 25.1297   3
  -3  -3  13 65.6894 30.9228   1
   3  -3 -13 97.2622 24.6572   1
  -3   3 -13 106.930 28.7627   6
   3   3  13 51.5378 28.5521   2
  -3  -3  13 81.4333 25.9104   1
   3  -3 -13 141.512 42.9139   1
   3   3  13 92.8881 29.0014   1
  -3   3 -13 69.9446 27.0863   5
  -3  -3  13 126.895 26.4184   4
  -3   3 -13 95.0612 28.8894   1
  -3   3 -13 68.9915 31.9247   1
   3   3  13 116.677 36.5353   3
   3  -3 -13 71.0501 20.6358   2
   3  -3 -13 107.961 25.3951   6
  -3   3 -15 28205.2 3241.17   6
   3  -3 -15 33782.8 3238.63   6
  -3  -3  15 34850.5 3236.66   4
   3   3  15 37035.3 3247.78   2
   3  -3 -15 30467.3 3225.79   2
   3   3  15 39307.4 3262.38   1
  -3   3 -15 38511.4 3274.86   1
   3   3  15 29876.0 3255.76   3
  -3  -3  15 34248.8 3239.02   3
   3   3  17 18329.0 1616.68   2
  -3  -3  17 17831.2 1616.78   3
   3   3  17 14840.0 1631.24   3
  -3   3 -17 19566.3 1638.60   5
   3  -3 -17 14809.0 1610.18   5
  -3  -3  17 14631.7 1609.03   4
  -3   3 -17 15202.3 1620.13   6
   3  -3 -17 17582.4 1614.73   6
   3  -3 -19 11034.0 1065.73   6
  -3   3 -19 9606.37 1071.86   6
   3  -3 -19 10229.4 1061.23   5
  -3   3 -19 13011.8 1095.11   5
  -3  -3  19 12118.7 1071.30   3
   3   3  19 8881.73 1078.48   3
  -3  -3  21 126.751 29.5303   4
   3   3  21 158.834 41.7896   3
  -3   3 -21 194.109 48.8150   5
  -3   3 -21 89.2170 30.5448   6
  -3  -3  21 156.101 34.8767   3
   3  -3 -21 161.437 32.3605   6
  -3  -3  23 241.086 42.6823   4
   3  -3 -23 267.014 44.8992   6
   3  -3 -23 234.243 39.4637   5
   3   3  23 260.516 55.6757   3
  -3  -3  23 307.084 52.4637   3
  -3   3 -23 117.579 39.3347   6
   3  -3 -25 2680.20 321.259   6
  -3   3 -25 2526.51 326.090   6
   3  -3 -25 3318.78 322.227   5
   3   3  25 3125.90 340.318   3
  -3   3 -27 6690.66 718.244   6
   3  -3 -27 6846.83 711.428   6
  -3  -3  27 5782.28 715.235   3
   3   3  27 6730.24 725.418   3
  -3   3 -29 2562.49 250.360   6
   3  -3 -29 2039.32 236.578   5
  -3   3 -29 2584.37 250.324   5
   3  -4  26 5.51028 10.3613   2
   3  -4  26 5.61152 6.68637   3
  -3   4  24 29.3103 14.8564   4
  -3  -4 -24 11.2971 9.08929   5
   3  -4  24 12.5045 11.8511   2
   3  -4  24 18.9470 14.1250   3
   3  -4  22 56.7647 27.4983   3
  -3   4  22 109.281 28.7953   4
   3   4 -22 137.737 38.5354   2
   3  -4  22 129.016 33.0725   2
  -3  -4 -22 167.346 27.7164   5
   3  -4  20 23.3081 17.3727   3
  -3   4  20 14.8278 16.5883   4
   3   4 -20 21.0112 21.6985   2
   3   4 -20-10.9886 18.5593   6
   3  -4  20 50.6557 22.5052   2
  -3  -4 -20 19.0700 11.4920   5
   3   4 -18 9.50523 16.0078   2
   3   4 -18 24.0038 24.7159   6
  -3  -4 -18 16.2995 10.2703   5
   3  -4  18-8.90065 14.9954   3
  -3   4  16 37.4996 24.3548   4
   3   4 -16 117.606 34.5528   2
   3   4 -16 158.787 46.9202   6
   3  -4  16 123.428 43.8598   2
  -3  -4 -16 110.794 26.6801   5
   3  -4  14 71.0807 33.2917   3
  -3   4  14 20.3563 15.4537   3
  -3   4  14 55.5238 29.8206   4
   3   4 -14 43.0541 24.3888   2
   3   4 -14 99.4486 31.0933   6
   3  -4  14 88.8494 39.5731   2
  -3  -4 -14 21.7049 17.7471   5
   3   4 -12 160.873 38.5750   6
  -3   4  12 87.7709 24.1168   5
  -3   4  12 51.7275 30.4014   4
   3  -4  12 135.331 48.1513   2
   3  -4  12 134.332 43.3621   3
  -3   4  12 55.2578 19.6050   3
   3   4 -12 93.3905 32.6268   1
   3   4 -12 143.169 35.3425   2
  -3   4  12 123.481 36.9879   1
  -3  -4 -10 39.9133 25.3107   5
   3  -4  10 90.4847 35.9411   3
   3   4 -10 57.3560 25.9138   2
  -3   4  10 76.6161 34.1726   4
   3  -4  10 88.8073 44.8432   2
  -3   4  10 3.76346 7.32456   3
   3   4 -10 15.7815 13.5771   1
  -3  -4 -10 53.4740 21.4798   1
   3   4 -10 7.86284 13.5313   6
   3  -4  10 32.7429 24.4281   1
  -3   4  10 31.9905 23.8750   1
  -3  -4  -8 61.5153 13.5462   6
   3   4  -8 107.252 25.8083   6
   3  -4   8 175.433 54.4574   3
   3   4  -8 58.8414 27.2668   2
  -3   4   8 98.6877 26.2946   5
  -3  -4  -8 149.154 40.9123   5
  -3   4   8 106.679 52.6388   4
   3  -4   8 236.142 60.8859   2
  -3  -4  -8 95.3368 29.1958   4
  -3  -4  -8 148.291 34.1997   1
   3   4  -8 151.759 31.4479   1
   3  -4   8 154.876 26.8964   1
  -3  -4  -8 166.836 25.3873   1
   3  -4   8 78.8911 34.2135   1
  -3  -4  -6 90.6838 19.0836   6
   3  -4   6 72.1203 41.6905   3
  -3  -4  -6 93.8149 17.2325   6
   3   4  -6 138.671 27.2961   1
  -3   4   6 91.9677 28.0522   5
   3   4  -6 172.974 37.2848   2
  -3  -4  -6 189.301 48.6873   5
  -3   4   6 290.295 69.8455   4
   3  -4   6 119.069 46.4222   2
  -3  -4  -6 122.273 33.2901   4
  -3   4   6 98.6366 22.8278   1
  -3  -4  -6 111.745 30.7581   1
   3  -4   6 75.3712 21.9155   1
  -3  -4  -6 142.103 26.5172   1
   3  -4   6 194.979 47.7027   1
  -3   4   6 135.284 38.8202   1
   3   4  -4 6.14417 8.94664   6
  -3  -4  -4-3.29236 9.17943   6
   3  -4   4 39.6933 27.6413   3
  -3  -4  -4 2.77351 6.60107   6
  -3   4   4 17.7138 16.6365   5
   3   4  -4-9.10966 17.1109   2
   3  -4   4 5.62416 10.5692   1
  -3  -4  -4-12.0884 20.3070   5
  -3   4   4-19.5930 23.2725   4
   3  -4   4 12.6932 18.4671   2
  -3  -4  -4 8.48639 15.9410   4
   3   4  -4 4.43557 7.46151   1
  -3  -4  -4-6.26705 12.8981   1
   3   4  -4 6.48916 15.4188   1
  -3   4   4 5.00061 8.40916   1
  -3  -4  -4 4.58327 10.1918   1
   3   4  -2 5.65739 11.7459   6
  -3   4   2 9.32954 19.2568   5
  -3  -4  -2 9.71987 21.6543   5
   3   4  -2 44.6074 15.5271   1
   3   4  -2-9.77393 14.3054   2
  -3   4   2 34.9399 38.8474   4
   3  -4   2 21.7630 22.4398   2
  -3  -4  -2 8.97979 15.1658   4
   3  -4   2 29.7654 16.6568   1
   3   4  -2 28.3282 15.1297   1
  -3   4   2 20.2455 12.8503   1
  -3  -4  -2 10.9908 14.6802   1
   3  -4   2 5.39340 8.91454   3
   3  -4   2 12.1386 12.8132   3
  -3   4   2 8.66708 14.6436   1
   3  -4   2 32.7272 19.4987   1
  -3  -4  -2 4.83680 11.5985   1
  -3  -4   0 254.027 44.3683   5
   3  -4   0 253.591 49.8390   6
  -3  -4   0 229.456 38.4411   1
  -3   4   0 207.279 35.5083   1
   3   4   0 190.749 34.2642   6
   3  -4   0 192.927 46.6477   2
   3  -4   0 223.408 44.3688   1
   3   4   0 170.807 32.8726   1
  -3  -4   0 222.120 35.7916   1
  -3   4   0 210.702 46.2987   1
  -3   4   0 230.522 48.5393   5
   3   4   0 117.349 30.1672   1
   3  -4   0 235.750 37.7667   1
  -3  -4   2 24.2479 13.5990   1
  -3   4  -2 11.0134 9.38258   1
   3  -4  -2 11.5954 12.0300   1
  -3  -4   2 21.8728 10.7217   5
  -3   4  -2 18.6824 20.8142   4
   3  -4  -2 17.8317 16.8162   2
   3   4   2 10.6513 12.7477   3
  -3  -4   2 39.4646 18.8137   4
  -3  -4   2 13.4327 11.3904   1
  -3   4  -2 9.54733 17.9971   1
   3   4   2 22.3572 26.5983   2
  -3   4  -2 9.63899 18.1685   5
   3   4   2 5.00535 11.2325   1
   3  -4  -2 15.1485 16.9024   1
   3   4   2 8.18852 12.4968   1
  -3  -4   4 2.44682 6.82122   5
  -3   4  -4 9.38562 17.6264   5
   3   4   4 11.7564 17.1023   2
   3  -4  -4-5.82060 10.9337   1
  -3   4  -4 5.98249 11.2376   1
  -3  -4   4 1.94527 6.54092   5
  -3   4  -4-6.11159 13.5819   4
   3  -4  -4 8.02691 11.6789   1
   3   4   4 11.3085 16.4510   3
  -3  -4   4 6.89043 11.5764   4
   3   4   4 8.45907 9.40181   1
  -3  -4   4-5.25478 11.6788   1
   3   4   4 9.48989 9.76474   1
   3  -4  -4-9.07591 10.7826   6
   3  -4  -6 76.0471 28.4919   6
  -3   4  -6 121.779 27.0997   1
   3  -4  -6 131.016 29.7020   1
  -3  -4   6 39.8391 23.3262   1
  -3   4  -6 156.515 38.1643   6
  -3   4  -6 124.116 30.6314   5
   3   4   6 180.781 46.4276   2
   3  -4  -6 126.941 34.1687   1
   3  -4  -6 108.829 31.5880   2
  -3  -4   6 86.7997 24.3893   4
   3   4   6 194.174 44.1241   3
  -3   4  -6 116.805 31.9027   1
   3   4   6 96.3544 22.5333   1
  -3  -4   6 99.5225 25.2708   1
  -3  -4   6 107.733 29.3013   3
   3   4   6 86.2155 22.3371   1
  -3   4  -8 210.685 41.0420   6
   3   4   8 23.7153 21.9865   2
   3   4   8 129.249 25.2235   1
   3  -4  -8 102.935 34.2996   1
  -3   4  -8 125.052 29.5127   5
  -3   4  -8 47.7845 13.7479   4
  -3  -4   8 95.9787 24.1105   4
  -3   4  -8 91.5324 32.1265   1
   3   4   8 92.7459 32.1652   3
   3  -4  -8 121.530 30.0083   6
   3  -4  -8 98.9688 25.5618   2
  -3   4  -8 116.569 29.2672   1
  -3  -4   8 68.7117 23.9236   1
  -3  -4  10 37.4928 15.4901   4
  -3   4 -10 19.2299 23.2153   1
  -3   4 -10 25.1002 17.7087   6
   3  -4 -10 67.0071 22.1889   6
   3  -4 -10 43.5727 24.6274   1
   3   4  10 34.2527 17.1229   1
   3   4  10 53.9851 24.3488   2
  -3  -4  10 47.5992 21.0071   1
  -3  -4  12 70.7728 21.0540   4
  -3   4 -12 108.260 28.2791   6
   3  -4 -12 102.212 26.3566   6
   3   4  12 72.5182 27.3931   1
   3  -4 -12 109.773 22.9617   2
  -3  -4  12 102.233 25.0760   3
   3   4  12 66.6907 34.8634   3
  -3  -4  14 23.2627 12.8445   4
   3   4  14 33.2272 18.9305   3
   3  -4 -14 32.1481 17.1978   6
  -3   4 -14 72.5250 21.3879   6
  -3   4 -14 32.9609 22.1623   5
   3   4  14 61.8240 21.8679   2
  -3  -4  14 31.5644 15.0670   3
  -3   4 -16 94.2259 25.2220   6
  -3  -4  16 86.7306 21.0054   4
   3  -4 -16 59.1387 18.7530   6
  -3   4 -16 79.1112 25.3525   5
  -3  -4  16 40.0318 16.5207   3
   3   4  16 106.403 34.0755   3
  -3   4 -18 21.8738 13.7363   6
  -3  -4  18 4.04364 8.39167   4
   3  -4 -18 17.7527 10.6000   5
  -3   4 -18 19.0627 16.0467   5
  -3  -4  18 5.01900 9.48983   3
   3   4  18 10.2853 15.0013   3
  -3   4 -20 22.9342 14.4608   6
  -3  -4  20 4.14093 9.36455   4
   3  -4 -20 9.28708 11.1667   6
  -3  -4  20 26.8739 15.0712   3
   3  -4 -20 25.0473 11.7572   5
  -3   4 -20 10.3222 15.1149   5
   3   4  20 21.0339 15.3963   3
   3   4  22 111.170 36.1035   3
   3  -4 -22 132.033 27.0409   6
  -3  -4  22 183.316 32.7508   3
   3  -4 -22 105.332 22.8342   5
  -3   4 -22 107.580 35.9673   5
  -3   4 -22 95.4889 31.6139   6
   3   4  24 20.1889 17.0138   3
   3  -4 -24 9.67392 12.9239   6
  -3  -4  24 26.0049 14.5147   3
   3  -4 -24 12.6154 12.3157   5
  -3   4 -24 10.4235 12.4610   5
  -3   4 -24 8.07028 9.68997   6
   3  -4 -26 5.01359 7.29231   6
   3  -4 -26-4.30034 6.25488   5
  -3   4 -26 7.75064 11.2733   6
  -3   4 -26-9.27602 13.4920   5
  -3   4 -28-7.71728 11.2501   5
   3  -5  25 2870.56 300.516   3
  -3   5  23 208.784 35.2438   4
  -3  -5 -23 119.813 23.3283   5
   3  -5  23 95.9977 26.8621   3
   3  -5  23 105.584 29.4404   2
   3   5 -23 113.632 35.1860   6
   3  -5  21 325.769 48.9648   2
   3   5 -21 388.447 59.4500   2
   3  -5  21 189.374 42.2066   3
  -3   5  21 196.381 41.9171   4
   3   5 -21 191.181 47.4252   6
   3  -5  19 4681.92 585.108   3
   3  -5  19 6026.73 594.180   2
   3   5 -19 6727.28 607.005   6
  -3   5  19 6931.13 594.976   4
  -3  -5 -19 5712.62 578.376   5
   3   5 -19 4922.35 593.685   2
   3  -5  17 10435.8 976.660   2
   3   5 -17 11499.1 979.517   6
  -3   5  17 9527.65 968.028   4
  -3  -5 -17 9790.45 955.993   5
   3  -5  17 7375.32 963.836   3
   3  -5  15 18811.2 2197.14   3
   3   5 -15 24779.4 2199.65   6
   3   5 -15 18153.0 2194.96   2
   3  -5  15 23938.2 2213.57   2
  -3   5  15 24336.5 2204.40   4
  -3  -5 -15 23591.8 2188.37   5
   3  -5  13 54.8611 32.2673   3
  -3  -5 -13 70.7010 22.7136   5
   3   5 -13 9.19170 14.1826   2
   3  -5  11 332.355 72.8081   2
  -3  -5 -11 203.277 42.1148   4
  -3   5  11 225.072 38.7274   5
   3   5 -11 273.223 44.2836   6
   3   5 -11 141.312 44.2491   2
   3  -5  11 139.109 54.3502   3
  -3   5  11 178.681 50.7359   4
  -3  -5 -11 281.661 49.7626   5
  -3   5   9 6619.32 757.556   4
  -3  -5  -9 7297.27 739.661   4
   3  -5   9 9707.95 787.676   3
   3   5  -9 7190.55 735.192   1
  -3  -5  -9 9647.06 742.213   1
   3   5  -9 6339.35 734.584   6
   3   5  -9 7072.79 744.839   2
   3  -5   9 9254.14 784.070   2
  -3   5   9 6378.43 733.848   5
  -3  -5  -7 6379.83 493.233   5
   3   5  -7 4165.11 445.249   6
  -3   5   7 2637.15 454.289   4
  -3  -5  -7 4235.76 448.964   4
   3  -5   7 5741.51 503.865   3
  -3  -5  -7 5109.50 443.018   1
   3   5  -7 4195.93 442.399   1
  -3   5   7 4378.32 447.960   5
   3  -5   7 4765.35 478.503   2
  -3   5   7 3772.29 447.727   1
   3   5  -7 4053.25 456.161   2
   3   5  -5 60965.4 5915.45   2
  -3  -5  -5 82967.6 5952.16   5
  -3   5   5 54687.1 5905.20   1
   3   5  -5 60235.4 5903.79   6
  -3   5   5 55396.6 5922.39   4
   3  -5   5 90045.9 5980.09   3
  -3  -5  -5 70118.6 5894.64   1
   3   5  -5 60179.7 5897.46   1
  -3  -5  -5 52137.5 5891.53   6
   3  -5   5 61072.0 5911.41   1
  -3  -5  -5 52760.9 5906.96   4
  -3  -5  -3 123.545 24.6707   6
   3   5  -3 98.0822 28.0143   6
  -3  -5  -3 54.3284 30.0472   5
   3   5  -3 139.746 40.8424   2
   3  -5   3 171.417 39.4499   2
  -3  -5  -3 78.4553 27.0183   4
   3  -5   3 106.345 52.2152   3
   3   5  -3 101.255 21.7424   1
  -3  -5  -3 110.867 20.5272   1
  -3   5   3 164.726 41.1337   4
  -3   5   3 124.515 32.5865   5
  -3   5   3 113.057 32.5266   1
   3  -5   3 105.911 29.9129   1
  -3  -5  -1 1897.09 240.358   5
   3   5  -1 1776.58 220.285   6
   3  -5   1 1852.86 230.963   2
  -3   5   1 2016.45 232.703   4
  -3  -5  -1 2569.45 238.128   4
   3   5  -1 2779.91 253.130   2
  -3  -5  -1 1925.69 209.374   1
  -3   5   1 2290.41 234.272   5
  -3   5   1 2224.53 229.553   1
   3  -5   1 2068.32 223.909   1
   3  -5  -1 1993.46 209.459   6
  -3   5  -1 2359.38 212.552   5
  -3   5  -1 2410.40 207.920   1
  -3  -5   1 2622.84 215.832   5
   3   5   1 2035.06 195.245   6
   3  -5  -1 2219.66 210.251   2
  -3   5  -1 2113.55 205.227   4
  -3  -5   1 2367.60 211.845   4
   3   5   1 2076.09 210.747   3
  -3  -5   1 1930.42 183.484   1
   3  -5  -1 2196.42 200.815   1
   3   5   1 2452.52 232.110   2
  -3  -5   3 135.521 27.7534   5
   3   5   3 66.3093 38.3949   2
  -3   5  -3 50.7001 25.7633   5
  -3  -5   3 127.262 21.7141   1
   3  -5  -3 130.352 31.3139   2
   3  -5  -3 140.783 33.5483   6
   3  -5  -3 136.109 33.2953   1
  -3   5  -3 85.2868 27.8857   1
  -3  -5   3 108.101 26.8606   4
   3   5   3 37.5304 23.3331   3
  -3   5  -5 49296.9 5607.76   4
  -3   5  -5 61270.8 5618.02   1
  -3  -5   5 55406.4 5605.90   1
  -3  -5   5 61454.7 5618.70   3
   3   5   5 54909.4 5600.39   1
   3  -5  -5 68037.3 5618.36   1
   3   5   5 55084.1 5625.82   3
   3  -5  -5 58652.4 5620.25   6
  -3   5  -5 59687.0 5623.52   5
   3   5   5 55247.3 5642.88   2
   3  -5  -5 61616.3 5621.49   2
   3  -5  -7 4465.91 426.249   2
  -3   5  -7 3960.37 424.263   1
  -3  -5   7 4144.03 418.893   1
  -3  -5   7 3702.11 417.928   4
  -3   5  -7 4272.57 428.812   5
   3  -5  -7 4086.20 424.746   6
  -3   5  -7 3643.91 427.538   6
   3   5   7 4062.00 435.452   3
   3   5   7 4493.48 414.313   1
   3  -5  -7 4193.32 422.536   1
   3   5   7 4676.09 451.009   2
  -3  -5   7 3746.41 421.905   3
   3  -5  -9 7096.53 675.095   2
  -3  -5   9 6225.55 669.895   4
   3   5   9 6854.39 691.447   3
   3   5   9 6111.48 671.524   1
  -3  -5   9 6323.98 673.671   3
  -3   5  -9 7216.46 684.442   5
   3  -5  -9 6512.32 675.441   6
  -3   5  -9 6322.40 681.953   6
  -3  -5  11 152.851 31.6290   4
  -3   5 -11 135.092 33.3243   6
  -3  -5  11 223.380 35.4091   3
  -3   5 -11 130.094 33.2011   5
   3  -5 -11 146.718 31.3163   6
   3   5  11 273.633 48.0914   2
   3  -5 -11 178.875 32.6848   2
   3   5  11 156.942 40.4147   3
  -3   5 -13 27.9377 16.9008   6
   3   5  13 9.54735 18.2161   3
  -3  -5  13 43.3948 16.0108   3
   3   5  13 30.5976 18.8079   2
  -3   5 -13 30.6935 17.3518   5
  -3  -5  13 31.7832 14.1217   4
  -3  -5  15 19005.7 1850.54   3
   3  -5 -15 18056.8 1850.19   6
  -3  -5  15 18320.6 1848.59   4
  -3   5 -15 20379.0 1865.09   5
   3   5  15 19103.4 1868.53   3
   3  -5 -17 8610.27 851.304   6
  -3   5 -17 7962.59 857.654   6
   3  -5 -17 8211.17 851.563   5
  -3   5 -17 9488.04 870.398   5
  -3  -5  17 8836.71 852.091   3
   3  -5 -19 5175.73 551.010   5
   3   5  19 6022.77 575.062   3
  -3  -5  19 5512.56 553.208   3
  -3   5 -19 5406.17 560.569   6
   3  -5 -19 5360.92 551.329   6
  -3   5 -19 6519.87 575.376   5
  -3   5 -21 270.726 51.5673   5
   3  -5 -21 296.277 38.8643   6
  -3   5 -21 228.030 42.3725   6
   3   5  21 264.892 52.8157   3
   3  -5 -21 189.969 34.4317   5
   3  -5 -23 96.7477 23.3798   6
   3   5  23 149.297 36.5122   3
  -3  -5  23 149.381 28.9456   3
  -3   5 -23 120.381 29.2019   6
  -3   5 -23 156.610 39.5520   5
   3  -5 -23 120.014 22.7730   5
  -3   5 -25 1651.75 194.208   5
   3  -6  20 6.16675 11.5833   3
   3   6 -20 9.02277 15.1566   6
  -3   6  20-6.67426 9.71203   4
  -3  -6 -20 3.75089 7.04918   5
   3  -6  20 6.27143 9.12639   2
   3  -6  18-6.92921 10.0853   3
  -3  -6 -18 8.57246 8.82435   5
   3   6 -18-8.17265 13.7310   6
   3  -6  18 15.0993 14.1811   2
   3   6 -18 8.58489 14.4232   2
  -3   6  18-7.68258 9.13122   4
  -3  -6 -16 100.172 28.9891   4
   3   6 -16 98.2701 29.5740   2
   3   6 -16 79.3582 25.2435   6
  -3  -6 -16 112.377 23.6232   5
   3  -6  16 64.1411 29.2642   2
   3  -6  16 94.8759 30.4012   3
  -3   6  16 77.7203 30.4648   4
  -3  -6 -14 220.064 38.6313   4
   3   6 -14 198.143 43.3691   2
   3   6 -14 163.822 34.8937   6
  -3  -6 -14 127.238 31.3020   5
   3  -6  14 98.9510 37.9735   2
   3  -6  14 160.733 39.9764   3
  -3   6  14 154.562 41.1867   4
  -3  -6 -12-6.78387 11.4050   5
  -3   6  12 20.8825 17.5437   4
  -3  -6 -12 13.0939 11.0076   4
   3   6 -12 6.18068 9.00427   6
   3  -6  12-12.5545 14.9184   2
   3  -6  10 52.4884 29.7539   2
  -3   6  10 58.2052 18.7409   5
  -3   6  10 43.0737 22.9336   4
  -3  -6 -10 55.7555 19.6760   4
   3   6 -10 102.545 31.8727   2
   3   6 -10 54.4368 17.8634   6
  -3  -6 -10 73.4709 25.4214   5
  -3  -6  -8 78.8306 23.8856   4
  -3   6   8 62.1754 19.1659   5
   3   6  -8 81.4942 31.6738   2
   3   6  -8 54.3328 19.6474   6
  -3  -6  -8 135.516 38.8015   5
   3  -6   6 86.3947 33.8527   2
  -3  -6  -6 122.588 26.1953   4
  -3   6   6 66.2604 20.8582   5
   3   6  -6 62.1888 22.6540   6
  -3   6   6 106.821 33.7768   4
   3   6  -6 159.525 38.8910   2
   3   6  -6 73.8235 15.1022   1
  -3  -6  -6 113.281 36.6573   5
   3   6  -4 19.0044 13.0436   6
  -3   6   4-6.51781 9.49818   5
  -3  -6  -4 6.53812 7.78663   4
   3   6  -4 12.0974 14.3787   2
   3  -6   4 18.2429 17.1379   2
  -3  -6  -4 13.1775 22.1395   5
   3  -6   2 46.8558 23.3836   2
  -3  -6  -2 83.2988 23.9666   4
   3   6  -2 67.5649 20.7315   6
  -3   6   2 46.3034 24.8736   4
   3   6  -2 27.7690 31.3424   2
  -3   6   2 47.0165 17.8056   5
  -3  -6  -2 26.5387 25.5256   5
  -3  -6   0 155.901 37.2299   4
  -3   6   0 133.199 32.4035   5
   3   6   0 193.217 50.8877   2
   3  -6   0 218.965 40.9392   6
   3  -6   0 159.865 34.2450   2
  -3  -6   0 191.321 46.1359   5
  -3   6   0 149.243 35.0205   4
   3  -6  -2 37.4721 19.4018   6
   3   6   2 24.4261 17.3335   3
  -3  -6   2 65.7423 21.8435   4
  -3   6  -2 75.5651 22.2821   4
   3  -6  -2 26.2186 16.1968   2
  -3  -6   4 23.2173 13.8777   4
   3   6   4 16.0519 15.1543   3
  -3   6  -4-7.31395 10.7562   5
   3  -6  -4 6.76538 11.4732   6
   3   6   4 15.7561 35.0429   2
  -3  -6   4 31.5269 15.0606   3
   3  -6  -4 19.5399 15.5518   2
   3  -6  -6 97.5780 26.7016   2
   3  -6  -6 119.498 26.9430   6
  -3   6  -6 108.229 27.4589   5
  -3  -6   6 14.5663 11.3255   1
  -3  -6   6 64.2578 21.0114   3
  -3  -6   6 67.0848 19.8612   4
   3   6   8 16.2247 16.1267   3
  -3   6  -8 87.0222 25.6609   6
   3   6   8 81.5263 39.4779   2
  -3  -6   8 42.1411 17.9316   3
   3  -6  -8 84.1044 25.2751   2
  -3   6  -8 99.8189 25.2480   5
   3  -6  -8 29.1246 15.6003   6
   3   6  10 16.5478 12.8279   3
  -3   6 -10 34.5739 17.9776   6
   3  -6 -10 37.4885 16.8126   6
  -3  -6  10 72.1948 19.4708   3
  -3  -6  10 44.2338 16.3735   4
  -3   6 -10 28.5668 17.5348   5
   3   6  10 71.6192 31.3135   2
  -3  -6  12 21.3377 12.4464   4
   3   6  12 8.24992 9.83820   3
  -3  -6  12 4.34129 8.20065   3
   3  -6 -12 4.90912 8.29317   6
  -3   6 -12 13.1109 12.3419   6
   3   6  14 127.247 33.8851   3
  -3   6 -14 150.238 35.3010   5
  -3  -6  14 172.142 28.1425   3
   3  -6 -14 146.703 27.7309   6
  -3   6 -14 111.378 29.3178   6
   3   6  16 94.7433 27.6744   3
   3  -6 -16 97.8145 21.1917   6
  -3   6 -16 53.5807 18.3704   6
  -3   6 -16 79.2883 26.9728   5
   3  -6 -16 75.9564 18.4064   5
  -3  -6  16 80.4513 18.7705   3
   3  -6 -18-3.75585 7.05946   6
   3   6  18 8.05187 9.56747   3
  -3   6 -18 25.3331 15.8595   5
   3  -6 -18 3.93696 8.10424   5
  -3  -6  18 3.79760 6.38574   3
   3   6  20-8.10445 11.7973   3
  -3   6 -20 6.05980 10.1884   6
  -3   6 -20 8.94113 16.7958   5
   3  -6 -20 7.26859 7.49043   5
  -3  -6  20 3.88223 6.53718   3
  -3   6 -22 27.4944 20.5384   5
   3   7 -17 3537.02 378.008   6
  -3  -7 -17 3695.03 370.339   5
   3   7 -15 7677.89 836.625   2
   3   7 -15 8749.95 829.648   6
  -3   7  15 7270.48 836.700   4
   3  -7  15 8489.34 842.365   2
  -3  -7 -15 8124.85 824.257   5
  -3  -7 -15 9178.26 835.620   4
  -3  -7 -13 10.6070 11.8128   5
   3   7 -13 8.63722 12.5906   2
   3  -7  13 10.7344 15.6355   2
  -3  -7 -13 5.99102 7.16370   4
  -3  -7 -11 93.5872 22.4436   4
  -3  -7 -11 106.353 26.2623   5
  -3   7  11 27.2772 20.1172   4
   3   7 -11 57.5132 27.7065   2
   3  -7  11 35.2234 21.0656   2
   3   7 -11 64.2734 20.4708   6
   3   7  -9 2156.47 259.592   2
   3   7  -9 2034.45 241.660   6
  -3   7   9 2183.10 253.940   4
   3  -7   9 2323.40 263.946   2
  -3  -7  -9 2770.32 255.534   5
  -3  -7  -9 2298.89 241.830   4
  -3   7   7 1304.29 154.476   5
   3   7  -7 1354.26 158.167   6
  -3   7   7 1416.44 167.567   4
   3  -7   7 1595.12 177.816   2
  -3  -7  -7 1432.41 156.516   4
  -3  -7  -7 1735.01 177.618   5
   3   7  -7 1250.31 178.611   2
  -3   7   5 21037.6 1942.83   5
   3   7  -5 20065.9 1980.82   2
  -3  -7  -5 20942.6 1969.26   5
  -3   7   5 20250.2 1950.89   4
  -3  -7  -5 17376.0 1939.84   4
   3  -7   5 19742.6 1954.27   2
   3   7  -5 19994.8 1945.58   6
   3   7  -3 55.5792 19.4225   6
  -3  -7  -3 23.6198 24.8546   5
  -3   7   3 54.4972 22.0401   4
  -3   7   3 55.8035 18.8949   5
   3  -7   3 41.8951 18.3591   6
   3  -7   3 70.9957 23.6809   2
   3   7  -3 51.3765 32.5841   2
   3  -7   1 426.233 67.6094   2
   3  -7   1 439.114 68.6009   6
  -3  -7  -1 513.941 67.6174   4
  -3   7   1 473.190 68.2856   4
  -3   7   1 529.096 67.5449   5
  -3  -7   1 478.823 67.6270   4
  -3   7  -1 550.960 69.6592   5
  -3  -7   1 581.989 71.2380   3
   3  -7  -1 545.720 72.5132   6
   3  -7  -1 347.620 63.1625   2
   3   7   1 289.673 90.2524   2
  -3  -7   3 21.5388 15.4419   4
   3  -7  -3 59.7591 19.7810   6
  -3  -7   3 46.2486 17.2149   3
   3   7   3 38.1982 28.0223   2
  -3   7  -3 35.8528 16.2890   5
   3  -7  -3 16.7766 12.9579   2
   3  -7  -5 16971.5 1874.56   2
   3  -7  -5 17652.2 1874.87   6
   3   7   5 21615.9 1922.26   2
  -3  -7   5 19728.2 1875.27   3
  -3   7  -5 21356.5 1881.66   5
  -3  -7   5 19093.7 1873.92   4
   3   7   5 19088.5 1881.31   3
   3   7   7 1230.94 141.285   3
  -3  -7   7 1169.07 133.180   3
  -3  -7   7 1208.17 133.154   4
   3  -7  -7 1169.64 134.225   6
   3   7   7 1266.34 164.345   2
   3   7   9 1752.63 222.884   3
  -3  -7   9 2186.91 217.552   3
   3  -7  -9 1913.89 216.687   6
  -3   7  -9 2400.40 227.679   5
  -3  -7  11 39.9228 14.7857   3
  -3   7 -11 57.4856 19.4191   6
   3  -7 -11 64.2756 16.5398   6
   3   7  11 39.4474 17.3747   3
  -3   7 -11 92.3641 23.4382   5
  -3  -7  13-3.66954 7.54817   3
  -3   7 -13 5.52141 11.3574   6
   3  -7 -13 7.93416 7.44922   6
   3   7  13-6.55202 11.0042   3
  -3   7 -13-6.85071 9.96439   5
  -3   7 -15 9207.63 771.127   5
  -3   7 -15 7595.76 758.517   6
   3  -7 -15 6970.30 750.769   6
  -3   7 -17 4012.05 368.884   5
   3   7  17 3094.00 357.665   3
  -3  -8 -12 33.9572 15.3919   5
   3   8 -12 4.92826 10.3608   6
  -3   8  10 57.4015 21.8935   4
  -3  -8 -10 5.82688 12.2885   5
  -3   8   8 122.449 29.6583   4
   3  -8   8 105.868 35.2063   2
  -3   8   6 34.5762 14.5547   5
   3   8  -6 43.7101 30.2070   2
  -3   8   6 31.5638 19.4828   4
   3  -8   6 40.0783 21.6180   2
  -3  -8  -6 45.8242 15.3742   4
   3   8  -4 17.7451 29.8077   2
   3  -8   4 6.61843 7.87720   2
  -3  -8  -4 4.77420 6.96352   4
   3  -8   4 6.11822 10.2888   6
  -3   8   4 4.40750 9.08102   5
   3   8  -2 80.7423 41.7642   2
   3  -8   2 28.1278 14.0985   2
  -3  -8  -2 93.1171 20.6577   4
  -3   8   2 22.7344 11.6989   5
   3   8   0 20.1753 54.0885   2
   3  -8   0 60.9671 19.5646   2
  -3  -8   0 89.9289 20.6099   4
   3  -8   0 70.9931 21.2140   6
  -3   8   0 79.3847 20.2189   5
  -3  -8   2 43.3284 15.9441   4
  -3  -8   2 25.6774 13.2828   3
   3  -8  -2 39.1999 16.2180   2
  -3   8  -2 24.3142 13.2593   5
   3  -8  -2 27.0522 14.6793   6
   3   8   2 17.4899 29.5283   2
  -3   8  -4 4.99333 11.0979   5
   3  -8  -4 5.01466 10.3190   6
  -3  -8   4-4.61798 8.67619   4
  -3  -8   4 4.63861 8.71490   3
   3  -8  -6 17.7607 11.6326   6
  -3   8  -6 15.2560 10.9367   5
   3  -8  -8 92.8867 21.4601   6
  -3  -8   8 97.6718 21.4287   3
  -3   8  -8 139.311 27.7866   5
   3   8  10 5.40471 9.13522   3
  -3   8 -10 16.7176 12.4235   5
  -3   8 -12 24.5658 15.6568   5
   4   0   0 234271. 23550.0   3
   4   0   0 246175. 23565.5   1
  -4   0   0 254462. 23568.8   1
  -4   0   0 219542. 23547.5   4
  -4   0   0 243527. 23550.9   5
   4   0   0 243388. 23539.1   6
   4   0   0 254934. 23556.2   2
   4   0  -2 2867.33 330.985   2
  -4   0  -2 2938.27 346.623   1
  -4   0  -2 3384.47 332.716   4
  -4   0   2 3163.12 329.528   4
  -4   0   2 3449.07 345.056   1
   4   0  -2 2906.98 327.224   3
   4   0   2 3245.88 340.091   3
  -4   0   2 3170.20 328.880   5
  -4   0  -2 3273.24 333.188   5
   4   0  -2 3142.42 322.153   6
   4   0   2 3206.12 321.284   6
   4   0   2 2738.46 342.824   1
   4   0  -2 2548.09 337.506   1
  -4   0   2 2892.03 345.166   1
  -4   0  -4 12752.0 1268.80   1
   4   0  -4 12400.4 1251.83   2
   4   0   4 13173.2 1260.96   2
  -4   0   4 11551.5 1247.79   4
  -4   0   4 13995.6 1265.32   1
  -4   0  -4 12625.0 1267.23   1
   4   0   4 12374.7 1262.63   3
   4   0   4 13109.0 1274.41   1
  -4   0   4 12672.1 1271.01   1
  -4   0   4 12074.3 1241.17   3
   4   0  -4 11549.5 1240.25   6
  -4   0  -4 13349.7 1253.96   5
  -4   0   4 12968.9 1247.50   5
   4   0   6 679.704 80.0249   6
  -4   0  -6 415.610 81.5240   5
  -4   0   6 606.817 81.7180   5
   4   0  -6 537.615 93.5890   1
  -4   0  -6 609.295 99.0661   1
   4   0  -6 674.476 99.8520   1
   4   0   6 749.064 97.4360   2
  -4   0  -6 670.870 87.0381   4
  -4   0   6 698.579 109.659   1
  -4   0  -6 659.923 101.475   1
  -4   0   6 651.166 94.1314   1
   4   0   6 732.264 98.7986   3
  -4   0   6 603.173 79.0559   3
   4   0  -6 621.207 82.5344   6
   4   0   6 529.237 89.3758   1
   4   0  -8 455.697 80.0202   1
  -4   0  -8 439.632 70.8433   4
  -4   0   8 538.304 74.3715   4
   4   0  -8 386.047 69.9263   2
   4   0   8 458.401 78.7389   1
   4   0   8 499.825 83.1230   3
  -4   0   8 578.773 69.9200   3
   4   0  -8 584.527 79.2932   6
   4   0   8 638.870 89.5132   2
  -4   0  -8 725.865 98.3387   1
   4   0  -8 437.801 83.5758   1
  -4   0   8 570.873 82.8654   1
  -4   0   8 387.357 84.2522   1
  -4   0  -8 565.863 86.6098   1
   4   0   8 398.638 82.9126   1
  -4   0   8 444.989 67.1395   5
  -4   0  -8 533.621 76.5849   5
  -4   0 -10 123573. 11746.2   6
  -4   0  10 122115. 11755.8   4
  -4   0 -10 121163. 11752.4   4
  -4   0 -10 113420. 11762.9   1
   4   0  10 117626. 11771.8   1
   4   0 -10 118015. 11753.0   2
   4   0  10 119497. 11767.4   3
  -4   0  10 115520. 11744.3   5
  -4   0 -10 142131. 11765.7   5
  -4   0 -10 124812. 11773.8   1
   4   0 -10 112868. 11766.7   1
  -4   0  10 119767. 11758.6   1
   4   0 -10 119523. 11764.1   1
  -4   0  10 119848. 11775.8   1
   4   0  10 115212. 11760.1   1
  -4   0 -12 22726.8 1744.47   5
  -4   0 -12 17490.1 1733.24   1
   4   0  12 16204.0 1738.58   1
   4   0 -12 15680.6 1726.97   6
  -4   0 -12 17113.6 1716.18   6
  -4   0  12 14897.4 1726.84   4
   4   0  12 18642.9 1741.90   2
   4   0 -12 16977.0 1736.80   1
  -4   0  12 17317.8 1727.67   1
   4   0 -12 19354.4 1725.81   2
   4   0  12 16904.3 1728.26   1
   4   0 -12 17478.5 1733.81   1
  -4   0  12 18187.2 1744.75   1
   4   0  12 16652.7 1736.33   3
   4   0 -14 14661.9 1420.85   5
  -4   0 -14 13966.8 1439.32   1
   4   0  14 12823.2 1444.40   1
  -4   0 -14 12407.9 1447.13   1
  -4   0 -14 14952.8 1434.63   4
  -4   0  14 14524.7 1440.13   4
   4   0 -14 13456.4 1442.50   1
  -4   0  14 14955.0 1437.38   1
   4   0  14 15373.4 1449.84   3
  -4   0  14 19569.3 1450.22   3
  -4   0  14 14936.0 1450.81   1
   4   0  14 13275.1 1445.30   2
   4   0 -14 10156.2 1430.06   6
  -4   0 -14 14560.1 1426.02   6
  -4   0 -14 16789.7 1451.32   5
   4   0 -14 15702.3 1432.82   2
  -4   0 -16 384.251 64.1925   5
   4   0 -16 303.353 43.7975   5
   4   0 -16 247.212 55.0937   1
   4   0  16 250.670 51.7806   1
  -4   0  16 361.823 66.7949   1
   4   0 -16 400.322 53.5004   2
  -4   0  16 316.109 64.8593   3
  -4   0 -16 341.530 49.1930   6
  -4   0 -16 365.634 59.2235   1
  -4   0 -16 399.655 57.2089   4
   4   0 -16 161.873 49.2223   1
  -4   0  16 274.481 53.7244   1
  -4   0 -16 306.285 60.7588   1
   4   0 -16 164.991 49.4892   6
  -4   0 -18 6.20286 9.11556   6
   4   0 -18 5.65780 11.7106   2
   4   0 -18 9.10933 17.1546   1
   4   0  18 16.7181 18.6177   1
  -4   0  18 24.7894 23.3106   1
  -4   0  18 22.1756 18.6676   3
   4   0 -18 7.91815 11.5903   6
   4   0 -18 33.7453 15.7329   5
  -4   0 -18-10.3792 12.3949   5
   4   0  18 28.4194 22.5382   2
  -4   0  18 17.0208 20.2557   4
  -4   0 -18 24.1701 17.9476   4
   4   0  18 23.9357 22.5104   1
  -4   0 -18 8.43658 14.2291   1
   4   0  18-11.9432 24.6013   3
   4   0 -18-10.4304 15.2269   1
  -4   0  18 29.9820 20.9168   1
   4   0 -20 13117.1 1729.44   5
  -4   0 -20 20072.2 1752.95   1
   4   0  20 16126.0 1767.99   1
  -4   0  20 20591.5 1757.61   4
  -4   0 -20 17255.3 1748.12   4
  -4   0  20 14853.1 1749.62   3
   4   0  20 18115.8 1761.72   3
  -4   0 -20 19453.5 1744.61   6
   4   0 -20 19472.1 1742.32   6
   4   0  20 21841.9 1755.06   2
   4   0 -20 17712.3 1735.34   2
  -4   0 -20 17758.3 1751.13   5
  -4   0 -22 8513.68 1342.46   4
  -4   0  22 13993.4 1358.28   3
   4   0  22 12023.2 1360.81   3
  -4   0 -22 17055.3 1361.39   5
  -4   0  22 13294.0 1358.08   4
   4   0  22 16734.9 1356.61   2
   4   0 -22 13770.9 1343.54   2
   4   0 -22 14270.4 1344.42   6
   4   0  24 4456.69 537.558   3
  -4   0  24 4836.79 531.606   3
  -4   0 -24 5879.09 532.791   5
   4   0  24 5915.55 531.831   2
   4   0 -24 5693.12 522.703   6
  -4   0  24 3525.56 529.534   4
   4   0  26 210.173 48.4560   3
  -4   0  26 188.655 44.7353   4
   4   0 -26 261.595 37.6825   6
  -4   0 -26 253.987 42.6392   5
  -4   0  28 373.964 54.1896   4
  -4   0  28 258.008 48.3686   3
   4   0  28 333.724 55.9619   3
  -4   0 -28 322.578 47.7939   5
  -4   0  30 1614.26 176.491   3
  -4   1  29 33.3928 16.5150   4
  -4  -1 -27 4.51856 7.61144   5
  -4   1  27-6.59018 11.0837   4
   4   1 -27 10.5541 8.88216   6
  -4   1  27 5.86589 8.55194   3
   4  -1  27 7.79762 11.3567   3
   4  -1  25 9.33637 15.6870   3
  -4   1  25 6.45613 12.1313   3
   4   1 -25 3.87224 6.51889   6
  -4  -1 -25-8.77323 14.7416   4
  -4   1  25 16.0343 13.4724   4
   4  -1  25-5.88865 9.90021   2
  -4  -1 -25 5.22929 9.82953   5
   4   1 -23 13.1281 9.10108   6
  -4  -1 -23 12.1746 11.5091   5
  -4   1  23 9.65017 16.2632   4
   4   1 -23 20.1097 13.8537   2
  -4   1  23 20.8489 16.5613   3
   4  -1  23 10.7140 15.6413   3
   4  -1  21 12.1793 17.7734   3
   4   1 -21 14.8294 11.0768   6
  -4   1  21 10.7210 18.0637   4
   4   1 -21 18.5129 14.7280   2
   4  -1  21 14.8559 17.7016   2
   4  -1  19 186.234 36.2594   2
   4   1 -19 142.063 30.5933   2
   4   1 -19 81.0140 29.0254   1
   4  -1  19 123.597 31.3946   1
   4   1 -19 95.3349 25.1832   6
   4  -1  19 52.3522 32.6851   3
  -4  -1 -19 112.694 36.8811   4
  -4   1  19 94.5003 30.5724   3
  -4   1  19 94.7205 27.3622   1
  -4  -1 -19 64.9074 26.5595   5
   4   1 -17 59.0777 23.9556   2
   4   1 -17 63.7134 25.5564   1
   4  -1  17 117.361 29.3536   1
  -4   1  17 91.5968 35.1338   1
   4   1 -17 52.3948 21.2227   6
  -4  -1 -17 27.0221 15.9932   5
   4  -1  17 47.3946 24.4372   2
  -4   1  17 20.9071 28.2408   4
  -4  -1 -17 28.3856 20.1427   4
   4   1 -17 22.4195 23.6349   1
  -4   1  17 46.6305 18.4352   1
   4  -1  17 65.3757 33.3461   3
  -4   1  17 77.0875 28.5072   3
   4  -1  17 37.0539 27.9283   1
  -4  -1 -17 60.8725 24.4649   1
  -4   1  15 10.7854 18.1518   3
  -4  -1 -15 3.38744 9.92285   6
   4   1 -15 32.4370 19.2963   1
  -4   1  15-12.4230 20.8972   1
   4   1 -15 14.9325 9.18417   5
  -4  -1 -15 9.51400 16.0214   5
   4  -1  15-10.3138 17.3614   2
  -4   1  15 9.48994 15.9811   4
   4  -1  15 12.4914 18.2062   3
   4  -1  15 13.9660 13.1641   1
  -4   1  15 18.8084 14.9368   1
   4   1 -15 32.6998 22.4512   1
  -4  -1 -15-11.6919 9.88741   1
   4  -1  15 11.8198 14.0855   1
  -4  -1 -15 22.6129 14.2018   1
  -4   1  13 13.6447 17.2029   1
  -4  -1 -13 11.2990 18.9908   1
   4   1 -13 10.9735 20.6185   1
  -4  -1 -13-2.77108 7.39484   6
   4   1 -13 8.71959 19.3869   6
  -4   1  13-11.0774 16.1287   3
  -4   1  13 5.18084 10.6819   5
   4   1 -13 21.5665 18.1254   2
   4   1 -13 8.25148 13.8777   1
   4   1 -13 13.4535 7.79782   5
  -4  -1 -13-9.46207 15.9085   5
   4  -1  13 10.7876 15.7075   2
  -4   1  13 8.90187 16.7315   4
  -4  -1 -13 8.07064 11.7614   4
   4  -1  13 14.6299 16.2686   1
   4  -1  13 11.6748 19.6217   1
   4  -1  13-11.0833 20.8246   3
   4  -1  11 19.9273 21.3101   3
  -4   1  11 48.9374 16.8604   5
  -4   1  11 53.2587 25.4022   3
   4   1 -11 52.6388 29.8969   6
   4   1 -11 66.3433 25.4398   2
   4   1 -11 50.8580 22.1377   1
   4   1 -11 40.9350 14.7611   5
  -4  -1 -11 89.4303 29.6660   5
   4  -1  11 75.9943 33.3850   2
  -4   1  11 49.6900 24.7886   4
  -4  -1 -11 69.3863 26.5465   4
   4  -1  11 84.1083 35.4372   1
  -4   1  11 64.4204 32.9792   1
  -4  -1 -11 115.056 30.6434   1
   4  -1  11 46.3828 21.3424   1
  -4   1  11 66.3497 24.6774   1
  -4  -1 -11 69.2871 29.6721   1
   4  -1   9 142.483 36.6871   3
   4   1  -9 100.423 37.7222   6
  -4   1   9 196.761 35.7582   3
   4   1  -9 148.247 36.9187   2
   4   1  -9 126.697 23.3914   5
   4  -1   9 148.745 41.3897   2
  -4   1   9 195.441 41.8589   4
  -4  -1  -9 97.6577 30.9313   4
   4  -1   9 89.0831 33.3812   1
  -4  -1  -9 185.884 41.1394   1
  -4   1   9 122.642 45.0989   1
   4  -1   9 140.558 35.9039   1
  -4  -1  -9 162.365 45.5048   1
   4   1  -9 108.708 39.2190   1
  -4   1   9 148.543 36.1277   1
  -4   1   7 169.280 39.3327   5
   4   1  -7 209.989 45.8494   2
  -4  -1  -7 220.856 44.1269   5
   4   1  -7 201.104 46.1784   1
   4  -1   7 231.003 51.8907   2
  -4   1   7 251.263 48.2263   4
   4  -1   7 243.984 49.6334   1
  -4  -1  -7 323.700 57.7051   1
   4  -1   7 279.950 61.9008   1
   4   1  -7 176.069 55.7026   6
  -4   1   7 273.725 36.8569   3
   4   1  -7 131.783 45.0985   1
  -4  -1  -7 261.749 58.4339   1
   4  -1   5 52.5989 23.6375   3
  -4   1   5 20.4201 15.9905   3
   4  -1   5 24.4824 18.5886   6
  -4   1   5 58.4614 15.2481   3
  -4   1   5 32.4411 17.1782   5
   4   1  -5 78.5563 26.3960   1
   4   1  -5 38.0484 26.4079   6
  -4  -1  -5 43.9390 19.8738   5
   4   1  -5 37.4644 18.2624   2
   4  -1   5 50.8774 27.3302   2
  -4   1   5 44.0594 22.6080   4
  -4  -1  -5 7.97897 19.3893   4
  -4  -1  -5 21.2735 20.3890   1
   4  -1   5 70.5199 35.7672   1
   4  -1   5 40.5334 22.8838   1
  -4  -1  -5 64.1150 28.7830   1
   4   1  -5 48.1568 25.1009   1
  -4   1   5 30.6825 21.4329   1
   4   1  -3 120.025 44.5561   6
  -4   1   3 63.4108 17.3296   3
   4  -1   3 75.8093 27.4865   6
  -4   1   3 94.7137 31.5610   5
   4   1  -3 44.7680 25.9492   1
  -4  -1  -3 25.0304 22.2900   1
  -4   1   3 20.2203 20.3822   1
  -4  -1  -3 104.501 26.5581   5
   4  -1   3 116.424 37.1835   2
   4   1  -3 60.3085 25.6158   2
  -4   1   3 62.6436 23.0940   4
  -4  -1  -3 92.4058 27.4178   4
  -4  -1  -3 119.231 36.0251   1
  -4   1   3 52.4306 32.0048   1
   4  -1   3 132.477 36.0552   1
  -4   1   3 49.0222 18.6855   3
   4  -1   3 66.3572 29.6621   3
   4   1  -3 80.4987 26.4129   1
  -4  -1  -1 6.76846 13.9317   5
  -4   1   1 8.84770 16.6215   5
  -4   1   1 4.14504 11.0189   3
   4  -1   1 9.34301 17.5512   2
   4   1  -1 7.81776 14.6885   2
  -4  -1  -1 8.67794 14.5835   4
  -4   1   1 6.80121 15.1193   4
   4  -1   1-6.26266 11.7706   3
   4   1  -1 19.1186 21.2448   3
   4  -1   1 10.3903 19.5169   1
  -4   1   1-10.2381 8.61227   1
  -4  -1  -1 11.5753 16.8439   1
   4   1  -1 11.0468 16.0755   1
   4   1  -1-10.4045 15.1418   1
  -4  -1  -1 11.0254 18.5242   1
   4  -1   1-12.7074 18.4899   1
  -4   1   1-12.7502 21.4201   1
   4  -1   1 8.03298 15.0924   6
  -4   1  -1 38.9106 26.7028   1
   4  -1  -1-12.0793 17.6048   1
   4   1   1 21.7335 25.8348   1
  -4  -1   1 11.3211 13.4912   1
   4  -1  -1 18.5113 20.5944   2
   4   1   1 8.15955 16.8211   2
  -4   1  -1 46.5075 18.5381   4
  -4  -1   1-8.43619 15.8804   4
   4  -1  -1-4.57786 10.2321   3
   4   1   1 21.5852 22.2283   3
   4   1   1-7.21334 8.63896   6
  -4  -1   1 18.1648 15.2948   5
  -4   1  -1 9.13185 17.1837   5
   4  -1  -1 15.0716 15.5411   6
  -4  -1   1 11.2226 16.3614   1
  -4   1  -1 10.3692 19.5028   1
   4   1   1-11.1519 9.43120   1
   4  -1  -1-10.2442 17.2415   1
   4   1   3 52.4422 13.6131   6
   4  -1  -3 35.2863 26.9815   1
   4   1   3 60.9279 20.4165   6
  -4  -1   3 71.6177 21.2382   5
  -4   1  -3 138.274 34.4041   5
   4  -1  -3 60.5930 26.0604   2
   4   1   3 90.9618 27.7199   2
  -4   1  -3 71.7264 23.5540   4
   4   1   3 43.5740 29.6970   1
  -4   1  -3 93.4138 34.2831   1
   4   1   3 22.7658 20.2623   1
  -4  -1   3 82.2386 30.3492   1
   4  -1  -3 35.5224 20.8950   6
   4   1   3 71.1877 28.9694   3
   4  -1  -3 62.8285 28.6063   1
  -4   1  -3 68.3771 32.4425   1
  -4  -1   3 108.145 32.1679   1
  -4   1  -5 17.6789 15.0933   5
  -4  -1   5 14.4480 11.7581   5
   4   1   5 30.2091 12.9361   6
   4   1   5 22.4321 7.31680   6
  -4  -1   5 28.6332 17.2187   3
   4   1   5 43.6907 20.9324   2
   4  -1  -5 7.71524 14.7407   2
  -4  -1   5 15.2410 15.9097   4
  -4   1  -5 44.0744 17.7462   4
   4   1   5 10.6773 18.1380   1
  -4   1  -5 13.5494 19.8947   1
  -4  -1   5 49.5345 29.5391   1
   4   1   5 35.7827 24.6852   1
   4  -1  -5 60.1500 21.9064   6
   4  -1  -5-11.6605 17.1771   1
  -4  -1   5 97.8125 35.4515   1
   4  -1  -5 21.8872 20.7288   1
   4   1   5 50.4882 28.1753   3
  -4   1  -7 330.403 54.2297   5
  -4  -1   7 275.605 39.2141   5
  -4  -1   7 225.204 43.7179   3
   4  -1  -7 354.988 50.7226   6
   4  -1  -7 196.378 45.6669   2
   4   1   7 299.830 56.0325   2
  -4  -1   7 255.179 46.9059   4
  -4   1  -7 244.361 44.3220   4
   4   1   7 172.943 47.6325   1
  -4  -1   7 199.153 54.3839   1
  -4   1  -7 222.914 59.7768   1
   4   1   7 249.464 56.1348   1
   4   1   7 252.465 56.9893   3
  -4  -1   7 302.581 56.5393   1
   4  -1  -7 282.371 58.3789   1
  -4   1  -7 242.567 55.2186   1
  -4   1  -9 109.760 31.8418   6
  -4   1  -9 161.691 38.8723   5
   4  -1  -9 117.220 29.6833   6
  -4  -1   9 132.999 31.6782   3
  -4  -1   9 129.061 23.1744   5
   4  -1  -9 143.687 41.6403   1
   4  -1  -9 88.1468 28.7435   2
   4   1   9 167.803 40.3250   2
  -4   1  -9 183.576 35.5788   4
  -4  -1   9 152.079 33.5672   4
   4   1   9 174.813 40.1986   1
   4   1   9 123.070 36.4797   1
  -4   1  -9 230.334 52.0442   1
  -4  -1   9 103.973 34.9070   1
   4   1   9 148.290 41.7505   3
  -4  -1   9 154.556 40.5022   1
  -4   1  -9 114.505 40.7750   1
   4  -1 -11 38.8409 22.6772   1
  -4   1 -11 106.444 35.3176   1
  -4  -1  11 60.1830 20.7833   3
  -4   1 -11 88.2231 26.5982   5
   4   1  11 127.178 37.3543   2
  -4   1 -11 74.4679 23.7655   4
  -4  -1  11 66.4432 23.3865   4
  -4   1 -11 74.5216 30.4627   1
   4   1  11 44.5073 27.3363   3
   4  -1 -11 76.0296 22.3996   6
   4   1  11 43.6089 13.9564   6
  -4   1 -11 118.831 27.7920   6
  -4  -1  13 6.15638 16.3675   3
  -4  -1  13 9.93516 11.8252   1
   4  -1 -13 20.5795 22.8752   1
   4  -1 -13 10.8726 11.2101   2
  -4  -1  13 8.21625 11.9765   1
  -4   1 -13-10.2103 14.8718   1
   4  -1 -13-9.15126 10.8965   1
  -4   1 -13 18.6990 19.2478   5
   4   1  13 21.6915 24.1099   2
   4   1  13 8.09710 19.2483   1
   4   1  13 10.1426 17.0529   1
  -4   1 -13-10.0223 18.8359   1
  -4   1 -13-6.63247 13.6656   6
   4  -1 -13 6.54402 14.5608   6
  -4  -1  13 25.9481 15.4281   4
  -4   1 -13-6.33755 11.9264   4
  -4   1 -15 20.4366 21.0886   5
  -4   1 -15 10.3313 17.4360   1
   4  -1 -15 17.7215 16.7264   1
  -4  -1  15 8.34301 21.0881   1
   4  -1 -15 15.3149 14.9490   2
   4   1  15 10.7231 15.6908   2
  -4  -1  15 19.6270 13.5662   4
   4  -1 -15 6.90867 11.7291   6
  -4  -1  15-9.86062 14.4444   1
   4  -1 -15 10.0812 19.0075   1
   4   1  15 20.1369 16.9968   1
  -4   1 -15 38.4483 24.2761   1
  -4  -1  15 40.7317 18.1088   3
  -4   1 -15 12.9583 14.4970   6
   4  -1 -17 99.0534 28.5666   6
   4  -1 -17 81.6684 33.7904   1
  -4  -1  17 61.1680 26.4394   1
   4  -1 -17 26.7214 19.3676   1
  -4  -1  17 59.1390 24.3534   3
  -4   1 -17 119.937 32.3333   5
   4  -1 -17 56.7009 17.9671   2
   4  -1 -17 80.8025 20.5695   5
   4   1  17 50.6551 24.8687   2
  -4  -1  17 46.6093 21.1155   4
  -4   1 -17 39.8882 17.8863   4
  -4   1 -17 29.9799 24.5523   1
   4   1  17 21.9407 21.5352   3
  -4   1 -17 38.6892 23.8161   1
   4   1  17 61.4212 26.5427   1
  -4   1 -17 80.8275 23.4801   6
   4  -1 -19 149.265 27.9741   2
   4  -1 -19 133.615 36.8586   1
  -4   1 -19 152.803 39.5757   5
   4  -1 -19 131.870 27.0648   5
  -4   1 -19 126.362 31.5482   6
   4  -1 -19 44.8671 27.0115   6
  -4  -1  19 121.121 39.8949   1
  -4   1 -19 55.3846 33.0138   1
  -4   1 -19 50.9724 28.2440   1
  -4  -1  19 168.191 34.3091   4
  -4   1 -19 148.511 32.7115   4
  -4  -1  19 88.3871 34.0344   3
   4   1  19 102.793 37.7625   3
  -4  -1  21-7.54565 16.7742   4
   4   1  21 10.9052 15.8715   3
   4  -1 -21 7.56579 9.00245   6
  -4   1 -21 8.36208 14.0554   6
   4  -1 -21 5.69180 9.57577   5
  -4   1 -21-10.2368 8.61458   5
   4   1  21 7.90137 13.2822   2
  -4  -1  21 44.0404 26.1571   3
  -4   1 -23 9.12144 13.2752   6
  -4  -1  23 10.7578 12.7842   3
  -4   1 -23-8.97104 16.8517   5
  -4  -1  23 7.66331 14.3972   4
   4   1  23 10.4508 12.4200   3
  -4  -1  25-8.98037 15.0834   3
   4  -1 -25-5.10955 10.5113   6
   4   1  25 9.51890 13.8461   3
  -4  -1  25-8.06553 11.7323   4
  -4   1 -25 7.59808 12.7620   5
  -4  -1  27 7.49530 8.90195   3
   4  -1 -27-4.31422 8.10167   6
  -4  -1  27-14.2086 14.6138   4
  -4   1 -27 6.24070 11.7190   5
   4   1  27 16.5631 17.0353   3
  -4  -1  29 17.2601 14.6000   4
  -4  -1  29 18.6462 14.8666   3
  -4   2  26 161.160 35.9357   4
   4  -2  26 209.258 40.7866   3
   4  -2  26 114.147 29.5499   2
  -4  -2 -26 172.331 43.3630   4
  -4  -2 -26 159.419 28.7860   5
   4   2 -26 183.651 29.5765   6
  -4   2  24 5079.40 496.477   4
  -4  -2 -24 5270.91 506.427   4
   4  -2  24 5186.74 503.817   3
   4   2 -24 4742.48 481.494   6
  -4  -2 -24 4939.73 484.294   5
   4  -2  24 4576.54 487.368   2
   4   2 -24 3679.52 489.585   2
  -4  -2 -22 13187.9 1196.27   5
   4  -2  22 13747.5 1221.84   3
  -4   2  22 12095.9 1209.35   3
  -4  -2 -22 9002.26 1205.08   4
   4  -2  22 11715.7 1198.58   2
  -4   2  20 12383.4 1529.70   4
   4  -2  20 17409.8 1551.94   3
  -4   2  20 16566.6 1539.47   3
  -4  -2 -20 17117.8 1523.85   5
   4   2 -20 15414.2 1517.61   6
  -4  -2 -20 13490.7 1534.80   4
   4   2 -20 15240.1 1522.71   2
   4   2 -18 7.00599 15.5672   2
  -4   2  18 12.1911 17.7332   4
   4  -2  18-9.49572 15.9496   2
  -4  -2 -18 14.9788 12.5803   5
   4  -2  18-13.5364 22.7356   3
  -4   2  18-11.0392 27.8115   3
   4   2 -18-6.37629 10.7111   6
  -4  -2 -16 647.356 96.9733   5
   4  -2  16 627.554 101.901   2
   4   2 -16 781.846 98.0359   2
  -4   2  16 595.968 105.548   4
  -4  -2 -16 921.785 110.098   4
  -4   2  16 811.336 114.738   3
   4  -2  16 583.614 113.644   3
   4  -2  16 648.423 91.3887   1
   4   2 -16 852.832 99.4405   6
  -4  -2 -14 7230.10 994.989   5
   4  -2  14 7492.06 1007.85   1
   4   2 -14 13408.4 1012.47   6
  -4   2  14 10092.8 1014.54   4
   4  -2  14 11331.1 1030.21   3
  -4   2  14 12022.6 1025.41   3
   4   2 -14 8102.19 1004.89   1
  -4   2  14 9820.30 990.811   1
   4   2 -14 12062.4 1005.61   2
   4  -2  14 9061.46 991.146   1
   4   2 -14 11245.0 1000.80   1
  -4   2  14 9418.56 1013.90   1
  -4  -2 -14 10333.7 1006.54   4
   4   2 -12 13164.7 1108.57   2
  -4  -2 -12 10492.9 1096.76   1
   4  -2  12 9086.35 1111.41   1
  -4   2  12 9561.23 1091.48   5
  -4  -2 -12 10578.0 1105.99   5
   4   2 -12 13664.1 1119.33   6
  -4   2  12 12248.7 1121.69   4
  -4  -2 -12 12220.7 1107.04   4
   4  -2  12 11545.3 1118.92   3
  -4   2  12 10113.4 1112.14   3
  -4  -2 -12 10145.4 1108.52   1
   4   2 -12 10145.5 1112.54   1
  -4   2  12 11107.4 1095.23   1
   4  -2  12 10612.8 1096.50   1
  -4   2  12 11552.8 1122.29   1
   4   2 -12 10981.3 1099.86   1
   4  -2  12 11507.4 1119.50   2
   4   2 -10 79459.3 6890.83   2
   4  -2  10 75083.3 6909.59   2
  -4  -2 -10 74306.2 6885.28   1
   4  -2  10 71440.4 6906.61   1
  -4  -2 -10 82567.0 6895.44   5
  -4   2  10 74480.7 6903.24   4
  -4  -2 -10 73434.0 6889.54   4
  -4   2  10 62372.1 6868.92   3
   4  -2  10 71685.5 6895.21   3
  -4   2  10 51997.2 6881.58   3
  -4   2  10 75684.0 6912.22   1
   4   2 -10 73848.8 6886.89   1
   4  -2  10 77545.2 6886.46   1
  -4   2  10 56241.1 6879.91   5
  -4  -2 -10 72525.9 6902.86   1
   4   2 -10 71498.1 6900.82   1
  -4   2  10 74417.0 6883.40   1
   4   2 -10 79053.2 6905.32   6
  -4   2   8 540.216 77.1004   5
  -4  -2  -8 430.175 75.1717   5
   4   2  -8 553.779 88.1383   6
   4   2  -8 694.502 95.8807   1
  -4  -2  -8 627.296 94.8028   1
   4  -2   8 686.665 95.0186   2
  -4   2   8 835.078 100.878   4
  -4  -2  -8 618.052 82.0037   4
  -4   2   8 310.218 60.3062   3
  -4   2   8 478.174 69.5139   3
   4  -2   8 569.204 82.1050   3
  -4  -2  -8 409.296 73.4930   1
  -4   2   8 623.335 99.6957   1
  -4   2   8 614.585 81.2266   1
   4   2  -8 648.197 82.8411   2
   4   2  -8 624.459 83.0763   1
   4  -2   8 587.031 80.0811   1
   4   2  -6 696.489 100.325   2
   4   2  -6 742.247 80.1850   5
   4   2  -6 820.421 112.037   6
  -4   2   6 784.642 106.466   4
  -4  -2  -6 971.538 106.613   4
   4  -2   6 709.059 99.7515   3
   4   2  -6 761.960 111.893   1
   4  -2   6 625.614 112.588   1
  -4   2   6 759.074 103.032   1
  -4  -2  -6 791.571 98.0980   5
  -4   2   6 669.717 102.377   5
   4   2  -6 863.178 103.989   1
   4  -2   6 768.794 102.894   1
   4  -2   4 3434.33 368.329   6
  -4  -2  -4 3120.98 351.932   5
  -4   2   4 3214.76 363.572   5
   4   2  -4 3993.23 357.539   5
  -4  -2  -4 3157.02 362.326   1
   4  -2   4 3271.88 369.343   2
  -4   2   4 4220.88 371.282   4
  -4  -2  -4 3591.65 363.640   4
   4   2  -4 2926.61 359.611   2
   4  -2   4 3095.10 354.021   3
   4  -2   4 2796.36 372.809   1
  -4   2   4 3129.79 376.042   1
   4   2  -4 3030.71 358.501   1
   4  -2   4 3592.22 364.696   1
   4   2  -4 4312.19 364.160   6
  -4   2   4 3572.57 365.209   1
  -4  -2  -4 3807.45 379.403   1
   4   2  -2 616.930 100.944   2
   4  -2   2 993.640 114.820   2
  -4  -2  -2 632.604 103.765   1
  -4   2   2 1094.14 114.740   4
  -4  -2  -2 834.174 106.543   4
   4   2  -2 987.556 97.3401   6
   4   2  -2 562.615 104.786   3
  -4   2   2 700.159 104.259   1
  -4  -2  -2 914.587 118.314   1
  -4   2   2 638.066 113.460   1
   4  -2   2 981.802 116.538   6
   4  -2   2 864.028 119.677   1
   4   2  -2 669.672 102.078   1
   4  -2   2 711.312 104.178   1
  -4  -2   0 152701. 13566.4   5
  -4   2   0 146422. 13582.2   5
   4   2   0 127010. 13572.4   2
  -4  -2   0 142629. 13557.7   6
   4  -2   0 162860. 13587.5   6
  -4   2   0 118517. 13553.8   3
   4  -2   0 140760. 13588.4   1
   4   2   0 134983. 13575.7   1
  -4  -2   0 138790. 13579.4   1
  -4   2   0 150240. 13596.5   1
   4   2   0 134964. 13554.5   6
  -4  -2   0 154043. 13587.6   1
  -4   2   0 142029. 13578.3   1
   4  -2   0 143082. 13578.9   1
   4  -2   0 140200. 13581.1   2
  -4  -2   0 150459. 13583.1   4
  -4   2   0 148052. 13577.8   4
   4  -2  -2 800.217 102.263   2
   4   2   2 624.140 92.9429   2
  -4  -2   2 734.457 86.3038   5
  -4   2  -2 861.404 106.230   5
   4   2   2 617.393 97.5039   1
  -4  -2   2 684.086 101.808   1
   4  -2  -2 691.716 98.0836   1
  -4   2  -2 727.030 100.395   1
  -4   2  -2 813.501 117.026   1
   4  -2  -2 619.361 103.185   1
  -4  -2   2 510.908 96.2853   1
  -4   2  -2 955.827 104.551   4
  -4  -2   2 664.499 100.711   4
   4  -2  -4 3342.80 345.717   2
   4   2   4 3001.72 342.358   2
  -4  -2   4 3145.63 344.490   4
  -4   2  -4 3592.29 342.326   4
  -4   2  -4 3158.37 349.012   1
   4  -2  -4 3260.41 347.249   1
  -4  -2   4 3186.38 349.619   1
   4   2   4 3514.73 363.645   3
   4  -2  -4 3138.82 343.377   6
  -4   2  -4 3592.83 349.837   5
  -4  -2   4 2942.97 324.459   5
   4  -2  -4 2969.25 350.811   1
   4   2   4 3362.87 348.321   1
  -4   2  -4 3496.40 364.590   1
   4   2   6 828.587 103.413   2
   4  -2  -6 880.094 102.853   2
   4  -2  -6 706.665 107.418   1
  -4  -2   6 895.163 101.690   4
  -4   2  -6 745.253 96.8378   4
  -4   2  -6 863.718 108.665   1
   4  -2  -6 717.285 102.451   1
  -4   2  -6 684.027 113.332   1
   4   2   6 802.066 116.128   3
  -4   2  -6 866.308 104.983   5
  -4  -2   6 648.001 80.2936   5
   4  -2  -6 740.086 98.2310   6
   4   2   6 698.359 103.159   1
  -4  -2   6 686.116 106.640   1
   4   2   8 504.796 83.4097   2
  -4   2  -8 615.809 84.8983   5
  -4  -2   8 646.286 83.7640   3
   4   2   8 474.061 92.4826   3
   4  -2  -8 500.972 78.1486   2
   4  -2  -8 608.762 94.8148   1
  -4  -2   8 560.729 79.5542   4
  -4   2  -8 670.144 81.8626   4
  -4   2  -8 676.958 89.6855   6
   4  -2  -8 531.883 79.4762   6
  -4   2  -8 577.309 94.0860   1
  -4   2  -8 627.700 90.8780   1
  -4  -2   8 568.954 91.0688   1
  -4  -2   8 791.606 95.5174   1
   4   2   8 557.398 87.4199   1
   4  -2  -8 662.963 90.6324   1
   4   2  10 79736.6 7494.40   2
   4  -2 -10 74879.2 7480.09   2
  -4   2 -10 82337.2 7481.68   4
  -4  -2  10 84364.4 7485.53   4
  -4  -2  10 73238.0 7493.38   1
   4  -2 -10 72409.6 7490.14   1
  -4   2 -10 76661.5 7495.12   1
   4   2  10 77997.9 7504.68   3
  -4  -2  10 78406.4 7484.50   3
   4  -2 -10 71995.9 7482.27   6
   4   2  10 79338.6 7490.31   1
  -4  -2  10 66822.2 7491.20   1
   4  -2 -10 78316.9 7502.59   1
   4   2  10 71536.9 7492.62   1
  -4   2 -12 11729.7 1076.07   5
  -4   2 -12 10577.8 1080.21   1
   4   2  12 9315.18 1070.49   1
  -4   2 -12 10202.9 1066.91   6
   4  -2 -12 11737.6 1064.11   6
   4  -2 -12 10706.8 1058.34   2
  -4  -2  12 11007.6 1064.12   4
  -4   2 -12 11035.9 1060.62   4
  -4  -2  12 11497.9 1075.38   1
   4  -2 -12 9653.50 1067.99   1
   4   2  12 9808.09 1076.19   3
  -4   2 -12 10688.2 1074.10   1
  -4  -2  12 11661.5 1064.13   3
   4   2  12 9246.33 1067.88   1
   4  -2 -12 10395.6 1079.93   1
  -4  -2  12 10068.9 1070.18   1
  -4   2 -14 12473.6 985.403   5
  -4   2 -14 9993.38 984.321   1
  -4  -2  14 11368.4 982.746   1
  -4   2 -14 9638.39 969.325   6
   4  -2 -14 8612.81 965.595   6
   4   2  14 7016.81 968.073   2
  -4  -2  14 10398.4 966.072   4
  -4   2 -14 8737.89 959.533   4
   4  -2 -14 9156.55 970.119   1
   4   2  14 9044.40 978.808   3
  -4   2 -14 9105.18 974.177   1
  -4  -2  14 10784.7 967.758   3
   4   2  14 10482.0 976.254   1
   4  -2 -14 10265.2 985.215   1
  -4   2 -16 745.089 106.190   5
   4  -2 -16 628.379 86.0344   2
  -4  -2  16 767.812 93.3725   4
  -4   2 -16 772.886 110.429   1
  -4  -2  16 1011.73 99.8574   3
   4   2  16 477.525 93.7959   2
   4   2  16 544.460 99.5170   3
   4  -2 -16 834.394 96.2417   6
  -4   2 -16 701.849 94.8311   6
   4   2  18 7.75494 13.0837   2
   4   2  18 10.3659 19.5043   3
  -4  -2  18 22.4900 18.3286   4
  -4   2 -18 10.8632 18.2872   5
  -4   2 -18 22.4383 14.0994   6
   4  -2 -18 8.68045 10.3835   5
  -4  -2  18 6.67110 14.8738   3
  -4  -2  20 15023.8 1525.37   4
   4  -2 -20 14654.5 1519.45   5
   4  -2 -20 15570.7 1527.72   6
  -4   2 -20 14939.3 1531.75   6
   4   2  20 16052.5 1529.78   2
  -4  -2  20 20181.0 1542.21   3
   4   2  20 12810.8 1536.32   3
  -4   2 -20 15341.9 1545.98   5
  -4   2 -22 9076.39 1118.44   5
   4  -2 -22 9984.55 1107.85   6
  -4   2 -22 11629.9 1118.28   6
   4  -2 -22 11446.6 1103.32   5
  -4  -2  22 11914.6 1110.72   4
   4   2  22 9740.22 1118.32   3
  -4   2 -24 4615.38 389.084   5
  -4   2 -24 3868.36 380.246   6
   4  -2 -24 3901.15 366.885   5
  -4  -2  24 3965.28 373.518   4
  -4  -2  24 3814.27 383.409   3
   4   2  24 3144.36 377.794   3
   4   2  26 142.852 36.6994   3
  -4  -2  26 83.8689 29.8287   4
   4  -2 -26 101.442 26.6294   6
  -4   2 -26 110.101 30.6286   6
  -4  -2  28 268.154 49.8526   3
   4  -3  27 19.2221 12.3066   3
   4  -3  27 19.5399 11.8879   2
  -4  -3 -27 48.4584 21.1194   4
  -4  -3 -25 16.8173 16.0667   4
   4  -3  25 45.3736 21.2708   3
  -4  -3 -25 36.7852 12.2557   5
   4   3 -25 33.2971 14.1530   6
   4  -3  25 16.9467 9.94212   2
   4   3 -25-8.14982 12.2209   2
  -4  -3 -23 137.424 36.3140   4
   4  -3  23 134.077 35.9224   3
  -4  -3 -23 128.762 26.1828   5
   4   3 -23 110.101 27.2140   6
  -4   3  23 171.057 35.3988   4
   4  -3  23 132.253 31.5619   2
   4   3 -23 98.8290 32.0086   2
   4  -3  21 10.4936 15.3119   3
  -4  -3 -21 5.29841 7.80283   5
   4   3 -21 19.5047 15.4908   6
  -4   3  21 15.7963 13.3212   4
   4  -3  21 23.5550 16.1969   2
   4   3 -21 7.65460 12.9140   2
  -4  -3 -19 21.4564 18.5811   4
   4   3 -19 30.3183 23.3939   6
   4  -3  19 9.43713 16.4869   2
  -4   3  19 74.0055 28.3745   4
  -4  -3 -19 58.8847 19.0507   5
   4  -3  19 48.4676 25.3341   3
   4   3 -17 8.78558 12.8957   6
   4  -3  17 22.5523 23.2595   2
   4  -3  17 13.4101 19.5820   3
  -4  -3 -17 30.3597 22.5511   4
   4   3 -17 14.7904 13.9942   2
  -4  -3 -15 9.27549 17.4387   4
   4   3 -15 9.77688 16.4434   6
  -4   3  15 12.7912 15.2156   4
   4   3 -15 7.62292 12.8322   2
   4  -3  15-13.7430 20.0081   3
   4  -3  15 26.1640 24.5801   2
  -4  -3 -15 7.74963 11.3052   5
  -4  -3 -13 758.229 96.0065   4
  -4   3  13 499.525 105.296   4
   4  -3  13 859.579 114.133   3
   4   3 -13 932.489 100.241   2
   4   3 -13 698.970 100.172   6
   4  -3  13 486.221 99.7124   2
  -4  -3 -13 491.163 88.3175   5
   4  -3  11 41.7736 26.4250   3
  -4  -3 -11 17.3739 16.4971   5
   4   3 -11 28.6765 22.8375   6
   4  -3  11 43.5041 34.5317   2
  -4   3  11 82.5506 36.7648   4
  -4  -3 -11 7.94707 11.8189   4
   4  -3  11 24.2680 22.9177   1
  -4   3  11 52.5961 29.3182   1
   4  -3  11 5.79244 10.0359   1
  -4   3  11 30.6644 15.6458   5
   4   3 -11 23.8840 15.1513   2
  -4  -3 -11 50.4300 24.0827   1
   4  -3   9 8.05517 16.9883   3
  -4   3   9 48.3389 18.7174   5
   4   3  -9 40.1666 21.6599   2
   4   3  -9 63.6074 21.6924   1
  -4  -3  -9 32.8237 22.1115   5
  -4   3   9 69.0383 41.1660   4
  -4  -3  -9 39.2816 19.0333   4
   4  -3   9 26.2203 27.2268   1
   4  -3   9 18.3246 13.1120   1
  -4   3   9 5.56354 10.0683   1
  -4  -3  -9 52.4727 28.1199   1
  -4  -3  -7 93.0149 24.2687   5
   4  -3   7 86.5295 38.0561   2
  -4   3   7 39.1896 18.6626   1
  -4  -3  -7 53.8306 26.4831   1
  -4  -3  -7 79.6829 24.1816   4
  -4  -3  -7 67.0164 22.1905   1
   4  -3   7 107.768 39.7880   1
   4   3  -7 77.7637 25.3863   2
   4   3  -7 79.3499 28.0620   6
   4  -3   7 54.0633 21.5898   1
  -4   3   7 56.3284 20.3163   5
   4  -3   5 218.265 38.1208   3
  -4   3   5 224.890 44.8319   5
   4   3  -5 232.747 41.8012   1
   4   3  -5 212.710 38.6898   6
  -4  -3  -5 209.454 39.0334   5
   4  -3   5 187.205 51.9931   2
  -4   3   5 420.152 96.0760   4
  -4  -3  -5 170.744 41.1333   4
  -4  -3  -5 273.171 53.0586   1
  -4   3   5 226.832 42.1817   1
   4   3  -5 232.321 49.6209   1
   4  -3   5 225.035 41.7532   1
   4  -3   5 258.913 58.6042   1
  -4  -3  -5 293.678 45.8448   1
  -4   3   3 861.178 112.770   5
  -4  -3  -3 744.838 95.4574   5
  -4  -3  -3 753.453 98.5572   1
   4  -3   3 670.736 106.034   2
  -4  -3  -3 925.099 109.117   4
   4   3  -3 789.255 93.4736   6
   4  -3   3 619.191 87.3204   3
  -4   3   3 828.662 102.082   1
  -4  -3  -3 766.058 108.676   1
   4   3  -3 808.615 99.8930   1
   4  -3   3 815.025 118.028   1
   4  -3   3 821.444 102.983   1
   4   3  -3 986.843 109.734   2
  -4  -3  -1 8.74627 10.3942   5
   4   3  -1 8.02030 15.0651   2
  -4   3   1 9.53910 11.3352   5
   4   3  -1-6.25022 10.5044   1
  -4  -3  -1 9.14464 15.3634   1
  -4   3   1 6.93988 10.1015   1
  -4   3   1-20.7223 34.8057   4
   4   3  -1-9.98700 11.8668   3
  -4  -3  -1 8.27789 13.9082   4
  -4  -3  -1 6.66494 9.70186   1
   4  -3   1 10.6126 12.6094   1
   4   3  -1 3.59493 7.99651   6
   4  -3   1-10.2769 12.2110   6
  -4  -3  -1 3.60941 6.44135   6
   4  -3  -1 9.75983 14.1974   6
  -4   3  -1-7.04823 11.8396   1
  -4  -3   1-8.98101 10.6680   1
  -4  -3   1 7.89562 8.77388   5
   4   3   1-8.09864 15.2088   2
  -4   3  -1 9.63410 16.1821   5
   4  -3  -1 8.39609 14.1030   2
  -4   3  -1 20.7981 46.2096   4
   4   3   1-10.5334 15.3225   3
  -4  -3   1 24.1841 17.9120   4
  -4  -3   1-6.88479 11.5651   1
   4   3   1 1.88501 6.33550   6
   4  -3  -1-9.93407 16.6858   1
   4   3   1-6.26530 9.11546   1
  -4  -3   3 816.013 89.3619   5
  -4   3  -3 868.485 110.261   5
   4  -3  -3 780.640 106.433   2
  -4  -3   3 749.430 105.473   4
  -4  -3   3 1028.78 116.007   1
  -4   3  -3 1008.33 109.374   1
   4   3   3 644.589 108.856   3
   4   3   3 814.020 101.639   1
  -4  -3   3 916.776 107.677   1
   4  -3  -3 778.711 112.491   1
  -4   3  -3 680.711 84.1721   3
   4  -3  -3 1025.01 115.269   6
  -4   3  -5 202.664 41.1627   5
   4  -3  -5 133.228 40.2899   1
  -4  -3   5 118.619 18.0445   5
   4  -3  -5 181.955 38.9676   6
  -4  -3   5 116.752 18.2863   5
   4  -3  -5 162.600 34.8943   2
  -4   3  -5 236.405 63.5338   4
   4   3   5 277.063 43.6104   1
   4   3   5 145.029 33.5285   1
  -4  -3   5 188.627 42.2050   1
  -4   3  -5 320.996 59.5666   1
   4  -3  -5 228.973 41.6655   1
  -4  -3   5 277.433 45.6061   1
  -4   3  -5 261.836 43.1124   1
   4   3   5 233.360 43.0009   2
   4   3   5 220.613 48.0383   3
  -4   3  -7 99.9410 27.1332   5
   4  -3  -7 73.3894 32.5438   1
   4  -3  -7 44.0255 22.5173   6
   4   3   7 94.8715 36.6154   3
   4   3   7 64.2982 24.2262   2
   4  -3  -7 73.8532 23.6648   2
  -4   3  -7 106.551 40.9593   4
  -4  -3   7 95.1252 25.4360   4
   4   3   7 45.7536 22.4163   1
  -4  -3   7 83.0759 25.5883   3
  -4   3  -7 92.1967 39.3700   1
  -4  -3   7 90.7651 26.8998   1
   4   3   7 72.5717 26.8317   1
  -4  -3   7 50.5809 26.5128   1
  -4   3  -7 40.8299 21.7862   1
   4  -3  -7 46.5935 22.7860   1
  -4  -3   9 20.5733 14.5794   3
  -4   3  -9 8.89490 17.1039   6
  -4   3  -9 32.0625 16.8946   5
   4  -3  -9 53.3703 28.5839   1
   4  -3  -9 46.2668 17.9344   6
   4   3   9 38.1292 22.9389   2
   4  -3  -9 42.2246 19.9615   2
  -4  -3   9 52.7817 18.1350   4
  -4   3  -9 53.2142 27.1051   4
   4   3   9 21.7827 23.1100   1
  -4   3  -9 11.2550 21.4529   1
   4   3   9 57.9695 27.7831   3
  -4  -3   9 25.2497 19.0593   1
   4  -3  -9 67.5199 23.0119   1
  -4   3  -9 23.8348 16.7527   1
  -4   3 -11 15.9064 13.6214   5
  -4   3 -11 16.2630 12.1246   6
   4  -3 -11 21.2894 18.0760   1
  -4   3 -11 43.9379 20.5695   1
  -4  -3  11 22.4834 16.5674   4
   4   3  11 67.2977 24.4656   1
  -4   3 -11 21.9489 20.7794   1
   4   3  11 22.8282 19.3550   3
   4  -3 -11 29.4469 14.2406   6
   4   3  11 38.6949 24.5164   2
   4  -3 -11 24.4723 15.0577   2
  -4   3 -13 686.493 86.8098   5
  -4  -3  13 690.038 79.3361   3
   4   3  13 528.561 89.5323   3
  -4  -3  13 600.850 75.7743   4
   4  -3 -13 569.325 72.7085   2
   4   3  13 337.791 78.3121   2
   4  -3 -13 553.448 76.1665   6
  -4   3 -13 571.049 81.2624   6
   4  -3 -15 3.63572 7.50150   2
  -4  -3  15 4.99257 8.40553   4
   4  -3 -15 5.08167 9.56009   6
  -4   3 -15 8.75067 12.7414   5
   4   3  15 10.1354 17.0326   3
   4   3  15-8.54426 20.3027   2
  -4   3 -15 14.5498 12.2323   6
  -4  -3  17 29.2501 10.9032   4
   4  -3 -17 10.0579 10.4197   6
  -4   3 -17 21.9538 13.7981   6
   4   3  17 7.25780 16.1737   2
  -4  -3  17 5.32212 11.0187   3
   4   3  17-10.1327 17.0640   3
  -4  -3  19 47.9741 16.4005   4
   4   3  19 38.5713 20.0680   3
  -4   3 -19 37.3293 17.9930   6
   4  -3 -19 40.3106 17.1980   6
  -4   3 -19 52.2933 23.4361   5
  -4  -3  19 17.0097 12.9610   3
   4  -3 -19 16.4609 10.2388   5
  -4  -3  21 9.90912 9.40528   4
   4   3  21 9.73608 18.3340   3
  -4   3 -21 23.9932 15.0811   6
   4  -3 -21 15.5856 12.4165   6
  -4   3 -21 11.0980 13.2520   5
  -4  -3  21 19.6716 13.5585   3
   4  -3 -21 12.0735 9.04749   5
   4  -3 -23 140.475 28.7826   6
   4  -3 -23 132.440 25.4705   5
  -4   3 -23 65.5110 30.2812   5
  -4  -3  23 166.909 36.7251   3
  -4  -3  23 104.860 26.1483   4
   4  -3 -25 27.6312 13.4957   5
  -4   3 -25 42.7425 21.5978   6
  -4  -3  25 23.1016 14.5516   3
   4  -3 -25-5.35312 9.13776   6
   4  -3 -27-4.68178 9.65672   5
  -4   3 -27 8.24559 9.81839   6
   4   4 -26 366.790 58.9207   2
   4  -4  26 337.975 52.9881   3
  -4  -4 -24 3650.97 367.677   4
   4  -4  24 3248.85 363.288   3
   4  -4  24 3655.90 359.848   2
  -4  -4 -24 3300.03 349.544   5
   4   4 -24 2901.24 362.664   2
   4   4 -24 4021.90 364.175   6
  -4  -4 -22 5520.99 830.513   4
   4  -4  22 8163.26 837.848   3
   4   4 -22 10775.8 843.636   6
   4  -4  22 9604.35 836.702   2
   4   4 -22 7043.70 834.106   2
  -4   4  22 8884.11 833.393   4
   4  -4  20 12266.8 1130.65   3
   4   4 -20 11772.3 1126.51   6
  -4  -4 -20 11707.8 1108.96   5
   4  -4  20 13604.4 1128.27   2
   4   4 -20 11257.4 1122.06   2
   4   4 -18-10.3504 15.0555   6
  -4  -4 -18-5.56765 9.35224   5
   4   4 -18 8.13417 13.6624   2
  -4  -4 -18 9.56777 16.0700   4
   4  -4  18 11.1029 22.8390   3
  -4   4  18-8.26232 13.8776   4
  -4  -4 -16 277.778 46.9761   4
   4   4 -16 113.633 33.9973   2
   4  -4  16 122.959 43.9419   3
  -4  -4 -16 108.836 29.3408   5
   4  -4  16 270.649 57.6203   2
  -4   4  16 118.379 36.3736   4
  -4   4  14 10467.0 891.324   4
  -4  -4 -14 8557.52 867.019   4
   4  -4  14 7201.97 878.111   3
  -4  -4 -14 8400.40 862.691   5
   4   4 -14 9280.90 875.181   6
   4   4 -14 7942.82 861.005   2
   4  -4  14 8811.98 890.243   2
   4  -4  12 8574.72 866.031   2
  -4   4  12 11048.4 878.015   4
  -4  -4 -12 8310.07 837.787   4
   4  -4  12 8365.08 856.039   3
   4   4 -12 9171.96 838.357   2
  -4   4  12 7117.02 826.494   5
  -4  -4 -12 8051.40 837.509   5
  -4  -4 -10 50498.6 5188.95   4
   4  -4  10 48497.1 5197.77   3
   4   4 -10 55253.2 5191.45   6
   4   4 -10 52208.2 5189.28   2
   4  -4  10 61437.5 5229.73   2
  -4   4  10 48596.8 5185.54   5
   4  -4   8 149.881 43.0356   2
  -4   4   8 136.365 67.2400   4
   4   4  -8 90.1184 30.0952   2
   4  -4   8 181.364 36.1101   3
   4   4  -8 136.132 30.5466   6
  -4  -4  -8 97.6570 29.9553   5
  -4   4   8 144.224 33.3864   5
   4   4  -8 73.8171 34.2162   1
   4   4  -6 467.861 70.6440   2
  -4  -4  -6 497.625 69.6735   5
   4  -4   6 539.581 84.1774   2
  -4  -4  -6 489.253 71.3087   4
  -4   4   6 795.847 146.587   4
   4  -4   6 393.963 59.3080   3
  -4   4   6 458.998 80.3021   1
  -4   4   6 535.428 73.7997   5
   4   4  -6 393.309 68.8116   1
  -4  -4  -6 546.616 78.3463   1
   4   4  -6 409.502 62.5523   6
  -4  -4  -4 5368.01 514.512   5
  -4   4   4 4805.62 521.917   5
   4   4  -4 5569.79 524.637   2
  -4   4   4 5301.89 532.911   1
   4  -4   4 3948.18 499.412   3
   4  -4   4 5641.70 537.382   1
  -4  -4  -4 6370.38 528.243   4
   4   4  -4 4818.18 510.154   6
  -4  -4  -4 6366.53 528.908   1
   4   4  -4 5040.19 520.714   1
   4   4  -2 1184.03 134.946   6
  -4  -4  -2 1275.58 147.126   1
   4  -4   2 1192.44 151.738   6
   4   4  -2 1300.17 151.254   2
   4  -4   2 1434.06 155.598   2
  -4   4   2 902.050 147.669   1
  -4  -4  -2 1189.80 134.690   5
   4  -4   2 1226.98 153.391   1
   4   4   0 77541.5 8031.03   6
  -4  -4   0 72801.2 8030.99   5
  -4   4   0 80463.7 8058.47   1
   4  -4   0 88821.0 8057.18   6
   4  -4   0 90601.4 8054.70   2
  -4  -4   0 101413. 8054.14   4
  -4   4   0 80627.0 8147.37   4
   4   4   0 89342.2 8055.35   2
   4  -4   0 83734.2 8051.91   1
   4   4   0 81380.0 8042.81   1
  -4   4  -2 1588.89 216.657   4
   4  -4  -2 1035.96 146.754   1
   4   4   2 1212.37 144.059   1
   4   4   2 1235.16 153.821   3
  -4  -4   2 1128.02 130.687   5
  -4   4  -2 1509.18 157.384   5
   4  -4  -2 1226.66 148.686   2
  -4   4  -2 1206.16 157.811   1
   4   4   2 1345.64 158.266   2
  -4  -4   2 1434.25 152.442   1
  -4   4  -4 4753.45 516.412   1
  -4  -4   4 5386.04 503.754   4
  -4   4  -4 6204.13 542.600   4
   4  -4  -4 5573.95 513.084   6
  -4  -4   4 4126.84 481.792   5
  -4   4  -4 4828.84 507.814   5
   4   4   4 5097.58 515.680   3
  -4  -4   4 6204.87 508.600   1
   4  -4  -4 5152.74 511.855   1
   4   4   4 4142.29 496.492   1
   4   4   6 557.304 86.5460   2
   4  -4  -6 616.364 75.9811   2
  -4   4  -6 452.535 74.0470   4
  -4  -4   6 525.510 68.1750   4
  -4   4  -6 381.877 76.9056   1
  -4  -4   6 523.083 71.1683   1
   4   4   6 385.897 73.4424   3
  -4  -4   6 515.769 71.4077   3
   4   4   6 377.724 64.1055   1
   4  -4  -6 515.706 73.1895   6
  -4   4  -6 406.145 70.2306   5
   4   4   8 128.697 41.7129   2
  -4  -4   8 87.3936 26.5421   3
  -4   4  -8 61.4530 22.6951   5
  -4  -4   8 91.9240 22.6127   4
   4   4   8 108.200 26.6552   1
  -4   4  -8 103.357 31.4374   6
  -4   4  -8 101.197 24.2315   4
   4  -4  -8 128.279 28.3926   6
   4  -4  -8 172.195 32.9509   2
   4   4   8 84.1525 35.6287   3
   4   4  10 48759.4 4643.06   3
  -4   4 -10 47569.6 4633.00   6
   4   4  10 39038.9 4638.20   2
   4  -4 -10 50531.8 4624.17   2
  -4   4 -10 45055.8 4629.59   5
  -4  -4  10 49024.4 4626.18   3
  -4   4 -12 7919.39 800.054   6
   4  -4 -12 7523.63 792.276   6
   4   4  12 10109.7 822.925   2
   4  -4 -12 7504.55 788.354   2
  -4  -4  12 8114.74 791.480   4
  -4   4 -12 7765.60 799.838   5
  -4  -4  12 7995.77 793.570   3
  -4  -4  14 7601.25 768.988   4
  -4  -4  14 7796.71 771.294   3
   4  -4 -14 7060.90 769.110   6
  -4   4 -14 7088.32 775.518   6
  -4  -4  16 84.0267 23.5763   4
  -4   4 -16 133.412 32.8600   5
   4   4  16 146.618 38.4367   3
  -4   4 -16 110.513 28.9216   6
   4  -4 -16 174.097 29.1297   6
  -4  -4  16 181.727 30.7531   3
  -4  -4  18 4.33019 7.27289   4
   4   4  18 9.82449 16.5005   3
  -4   4 -18-9.12957 13.2791   5
  -4  -4  18-4.73369 9.73729   3
  -4   4 -18 13.9872 13.1324   6
   4  -4 -18 4.33998 7.28934   6
   4  -4 -18-4.08950 9.71356   5
   4   4  20 10403.0 1127.04   3
  -4  -4  20 12358.7 1114.82   3
  -4   4 -20 13873.1 1139.03   5
  -4  -4  20 10233.4 1109.09   4
   4  -4 -20 11080.2 1110.43   6
  -4   4 -20 10687.5 1119.75   6
   4  -4 -22 8102.44 816.732   5
   4   4  22 7479.42 835.186   3
   4  -4 -22 8912.11 820.962   6
  -4   4 -22 7921.85 829.924   6
  -4   4 -24 2656.36 353.320   5
   4  -4 -24 3116.18 335.684   5
  -4   4 -24 3192.83 350.543   6
   4  -4 -26 243.336 37.7958   5
  -4  -5 -21 33.6444 20.4828   4
  -4  -5 -21 43.4988 15.1640   5
   4   5 -21 28.0472 19.7547   6
  -4   5  21 80.9409 22.6384   4
   4   5 -21 35.3243 21.4569   2
   4  -5  21 27.1725 15.7550   2
   4   5 -19 272.330 56.0725   6
   4   5 -19 276.138 55.5116   2
  -4   5  19 335.230 52.9360   4
  -4  -5 -19 302.882 44.3992   5
   4  -5  19 295.884 53.1898   2
   4   5 -17 9.19109 17.3523   6
  -4  -5 -17 26.3954 13.4207   5
   4  -5  17 19.7156 18.5979   2
  -4   5  17 8.25829 13.9863   4
   4   5 -17 16.3596 13.8556   2
  -4  -5 -17 16.5329 13.9999   4
   4  -5  15 23.4379 22.2130   2
   4   5 -15 23.0510 16.0930   2
  -4  -5 -15 30.6823 18.4694   4
   4   5 -15 48.7144 21.7725   6
   4   5 -13 300.477 48.9571   6
  -4   5  13 426.796 67.9972   4
  -4  -5 -13 239.072 44.7165   4
   4   5 -13 232.920 48.1253   2
  -4  -5 -13 267.737 47.7999   5
  -4   5  13 271.564 43.4350   5
   4   5 -11 157.839 33.6090   6
  -4   5  11 231.497 52.8788   4
   4  -5  11 190.354 53.2676   2
   4   5 -11 185.577 37.1442   2
  -4  -5 -11 166.327 37.7423   5
  -4   5  11 119.289 29.1898   5
  -4  -5  -9 158.799 40.3998   5
   4   5  -9 200.061 37.7696   6
  -4   5   9 386.450 70.4834   4
   4  -5   9 333.098 61.6972   2
   4   5  -9 196.978 40.4538   2
  -4  -5  -9 271.542 43.2758   4
  -4   5   9 176.489 36.7823   5
  -4  -5  -7 192.179 44.6784   5
  -4  -5  -7 385.559 51.8204   4
   4   5  -7 254.113 43.8370   6
  -4   5   7 291.962 72.9601   4
   4  -5   7 241.439 54.9113   2
   4   5  -7 236.582 47.1879   2
  -4   5   7 241.366 44.7806   5
   4   5  -5 216.765 39.7461   6
   4  -5   5 299.313 56.9235   2
  -4  -5  -5 312.295 48.4582   4
   4   5  -5 236.553 46.6646   2
  -4   5   5 240.326 44.9121   5
   4  -5   3 660.250 85.1128   2
  -4   5   3 545.455 96.9114   4
  -4  -5  -3 562.739 76.6289   4
   4   5  -3 449.825 66.7494   6
  -4   5   3 490.527 75.5031   5
   4   5  -3 529.022 80.0296   2
   4   5  -3 573.094 71.8637   1
   4  -5   3 461.060 76.5705   6
  -4  -5  -3 566.444 71.1634   5
   4   5  -1 9.62876 18.0872   2
   4  -5   1 7.97339 14.9802   2
  -4  -5  -1-7.41243 15.2552   4
   4   5  -1-4.67464 11.7870   1
  -4  -5  -1 8.00894 9.52411   5
  -4   5   1 11.4893 19.3028   4
   4   5  -1 13.3088 10.5485   6
   4  -5   1 8.68869 17.8792   6
  -4  -5   1 21.2202 15.7198   4
   4   5   1 9.13526 9.40252   1
  -4   5  -1-7.97503 11.6054   5
   4   5   1-10.8146 20.3103   2
   4  -5  -1-7.48418 10.8918   2
   4  -5  -1 8.31154 13.9641   6
  -4  -5   1 3.04428 6.27250   5
   4  -5  -3 547.400 81.2641   6
   4   5   3 512.122 81.4934   3
   4   5   3 403.539 67.6344   1
  -4   5  -3 728.598 86.0557   5
  -4   5  -3 675.450 84.6316   4
  -4  -5   3 573.065 77.6635   4
  -4   5  -5 192.050 36.0247   4
   4  -5  -5 217.584 40.5695   2
  -4   5  -5 219.911 41.8701   5
  -4  -5   5 129.251 32.4944   4
   4   5   5 246.794 46.1245   3
  -4   5  -7 256.422 44.0183   5
   4  -5  -7 300.108 44.2967   6
  -4  -5   7 176.186 35.1823   4
   4   5   7 153.402 40.8321   3
  -4  -5   9 179.299 31.1540   4
   4   5   9 176.756 40.2798   3
  -4  -5   9 131.148 29.9807   3
   4   5   9 148.371 48.2965   2
   4  -5  -9 111.964 29.9765   2
   4  -5  -9 169.473 33.8639   6
  -4   5  -9 276.395 43.9608   6
  -4   5  -9 192.509 37.2975   5
   4   5  11 180.106 47.0619   2
  -4   5 -11 134.110 29.9571   6
  -4  -5  11 115.138 26.0987   3
   4  -5 -11 121.536 27.3926   6
   4  -5 -11 87.1680 25.2829   2
  -4  -5  11 155.529 27.0287   4
   4   5  11 89.6041 29.9279   3
  -4   5 -11 168.470 34.1661   5
   4   5  13 133.744 39.2172   3
   4   5  13 312.455 53.2581   2
  -4   5 -13 226.947 43.0826   5
   4  -5 -13 227.826 36.9114   6
  -4   5 -13 295.455 44.3538   6
  -4  -5  13 207.864 35.0463   3
   4  -5 -15 12.9733 9.74819   6
  -4   5 -15 6.41174 9.47032   6
  -4  -5  15 22.3193 10.7298   3
  -4  -5  15 8.28555 9.35067   4
  -4   5 -15 22.3326 16.6214   5
   4   5  15 43.4156 21.9371   3
   4  -5 -17-4.00363 8.93135   6
  -4   5 -17 12.8153 12.0587   6
  -4  -5  17 25.1916 11.7213   3
  -4  -5  17-4.05270 6.85372   4
   4   5  17 8.58552 10.2277   3
  -4   5 -17 8.04886 11.7346   5
   4   5  19 186.617 43.7003   3
  -4   5 -19 193.033 40.7805   6
  -4  -5  19 252.256 38.0972   3
   4  -5 -19 290.677 39.0938   5
  -4   5 -19 342.176 54.5474   5
   4   5  21 25.5008 17.9677   3
  -4   5 -21 13.3856 13.2310   6
   4  -5 -21 48.2839 15.5198   6
  -4   5 -21 28.3311 21.3860   5
  -4  -5  21 52.2735 16.4733   3
   4  -5 -21 42.7268 13.9972   5
  -4   5 -23 19.3036 16.3195   5
   4   6 -20 6377.26 652.695   6
  -4   6  18 7.17301 12.0489   4
   4   6 -18-7.56955 12.7148   6
  -4  -6 -18-4.16536 9.25681   5
  -4  -6 -16 112.217 24.6419   5
   4   6 -16 55.0523 26.4098   2
  -4   6  16 83.8653 30.4961   4
   4  -6  16 118.822 32.9904   2
  -4  -6 -16 90.8469 25.9283   4
   4   6 -14 3293.57 355.737   6
   4   6 -14 2667.52 357.103   2
   4  -6  14 3347.15 373.903   2
  -4   6  14 4457.86 379.197   4
  -4  -6 -14 3818.76 357.409   5
  -4  -6 -14 3318.42 357.187   4
  -4   6  12 3258.44 321.065   5
   4   6 -12 2860.85 322.017   6
   4  -6  12 2713.93 340.205   2
  -4   6  12 3444.22 343.645   4
  -4  -6 -12 3188.70 324.849   4
  -4  -6 -12 3003.13 326.477   5
  -4   6  10 17223.1 1625.39   5
   4   6 -10 15637.1 1625.24   6
   4   6 -10 16862.2 1635.38   2
  -4  -6 -10 16912.1 1627.89   4
   4  -6  10 18016.9 1653.84   2
  -4   6  10 13692.2 1642.21   4
   4   6  -8 27.7900 15.5199   6
   4   6  -8 22.9245 17.0143   2
  -4  -6  -8-5.76375 9.74414   4
  -4  -6  -8-7.76413 14.6216   5
  -4   6   8 44.8940 28.2970   4
  -4   6   8 16.2891 13.7242   5
   4   6  -6 106.921 26.0326   6
   4  -6   6 149.965 36.8677   2
  -4  -6  -6 59.0680 23.6303   5
   4   6  -6 81.6550 27.4832   2
  -4   6   6 52.6695 28.3075   4
  -4   6   6 117.794 26.6198   5
   4  -6   4 1300.23 171.172   6
  -4   6   4 1447.94 170.024   5
   4   6  -4 1717.19 189.935   2
   4  -6   4 1607.56 178.045   2
  -4   6   4 1658.32 188.373   4
  -4  -6  -4 1550.33 172.139   4
  -4  -6  -4 1616.73 173.031   5
   4  -6   2 356.661 58.8397   6
  -4   6   2 423.881 58.5530   5
   4  -6   2 264.639 54.2688   2
   4   6  -2 352.939 71.7014   2
  -4  -6  -2 386.540 57.3473   4
  -4  -6   0 31255.0 2758.24   4
   4  -6   0 23344.4 2752.90   2
  -4   6   0 28377.3 2758.75   5
  -4   6   0 25955.8 2758.05   4
  -4   6  -2 425.387 59.5212   5
   4  -6  -2 267.186 52.6748   6
   4  -6  -2 389.247 57.9592   2
  -4  -6   2 355.243 54.2085   4
   4  -6  -4 1323.51 167.854   2
  -4  -6   4 1520.44 168.960   3
   4  -6  -4 1409.43 169.305   6
   4   6   4 1593.04 202.292   2
  -4   6  -4 1555.68 173.148   5
  -4  -6   4 1753.83 170.266   4
   4   6   4 1423.93 172.707   3
  -4  -6   6 121.008 25.3209   4
  -4  -6   6 100.401 24.6568   3
   4   6   6 105.147 29.3107   3
   4   6   6 89.4167 42.7333   2
   4  -6  -6 72.3273 23.2129   2
   4  -6  -6 105.731 25.7479   6
  -4  -6   8 8.92742 11.4026   4
   4   6   8 22.5417 16.8007   3
  -4   6  -8 19.4948 14.5607   5
  -4  -6   8 30.5173 14.2911   3
   4   6   8 63.5229 35.4347   2
   4  -6  -8 17.4380 14.7648   2
   4  -6  -8 10.5776 10.1088   6
   4   6  10 14822.1 1683.30   3
  -4  -6  10 17888.4 1676.99   3
  -4  -6  10 15608.8 1672.97   4
  -4   6 -10 18521.4 1684.78   5
   4  -6 -10 15680.4 1674.96   6
  -4  -6  12 2940.12 298.486   3
  -4  -6  12 2702.69 296.428   4
   4   6  12 2863.14 309.755   3
  -4   6 -12 3157.92 305.519   6
   4  -6 -12 2745.61 297.820   6
  -4   6 -12 3126.83 308.050   5
  -4   6 -14 3052.45 338.577   6
   4  -6 -14 3413.25 334.144   6
  -4  -6  14 3240.17 333.543   3
  -4   6 -14 3487.65 345.574   5
   4   6  14 3068.74 344.541   3
  -4   6 -16 51.4720 18.3463   6
  -4  -6  16 72.5570 17.4389   3
   4  -6 -16 47.8770 15.4141   6
  -4   6 -16 87.9291 26.0845   5
   4  -6 -18-3.42865 7.05616   6
   4   6  18 21.9054 13.7128   3
  -4   6 -18-7.90886 9.39518   5
   4  -6 -18 3.52396 8.37305   5
  -4   6 -18 5.75682 9.67123   6
  -4   6 -20 6546.85 670.226   5
   4   7 -15 5.34217 10.0602   6
  -4  -7 -15 8.98599 10.0116   5
  -4  -7 -13 245.534 39.9089   5
  -4   7  13 143.653 42.4530   4
  -4  -7 -11 34.9883 14.3847   4
  -4  -7 -11 48.4179 18.6795   5
  -4   7  11 18.6036 14.0060   4
   4   7 -11 40.1016 20.5275   2
   4  -7   9 45.6414 21.1083   2
  -4  -7  -9 68.3272 18.3463   4
  -4   7   9 72.9827 28.2350   4
  -4  -7  -9 47.0511 20.4098   5
   4   7  -9 44.6931 22.0225   2
  -4   7   7 52.6276 17.9208   5
  -4  -7  -7 74.1868 18.9301   4
   4  -7   7 55.6313 21.8175   2
   4   7  -7 28.7465 24.7659   2
  -4   7   7 25.9657 21.2892   4
   4  -7   5 131.022 29.6232   6
  -4   7   5 115.541 25.7312   5
  -4  -7  -5 133.275 26.8270   4
   4  -7   5 186.570 35.7068   2
   4   7  -5 136.248 42.4284   2
  -4   7   5 93.9459 32.7332   4
  -4   7   3 331.161 48.1533   5
  -4  -7  -3 323.272 48.5537   4
   4   7  -3 386.926 73.0152   2
   4  -7   3 272.340 49.1068   2
  -4   7   3 354.983 55.8893   4
  -4  -7  -1 5.38243 10.1360   4
  -4   7   1 16.2239 10.1838   5
   4  -7   1-6.64120 7.92429   6
   4  -7   1 11.0852 12.3384   2
   4  -7  -1-6.06653 7.20874   6
  -4   7  -1 5.56475 10.4521   5
   4   7   1 18.2430 30.6404   2
  -4  -7   1 5.41205 9.09291   4
   4  -7  -3 327.898 52.1691   2
  -4  -7   3 369.569 53.7353   3
   4  -7  -3 374.322 54.8182   6
  -4  -7   3 341.913 52.1698   4
   4   7   3 415.770 92.8725   2
  -4   7  -3 431.631 57.1363   5
   4  -7  -5 123.277 28.3284   2
  -4   7  -5 181.008 32.5035   5
   4  -7  -5 154.841 30.7839   6
  -4  -7   5 131.320 28.1186   3
  -4  -7   7 95.4266 20.0792   3
   4   7   7 39.7785 33.9850   2
  -4  -7   7 34.6374 14.5254   4
   4  -7  -7 61.1401 17.8858   6
   4   7   7 43.3829 17.6067   3
  -4   7  -7 74.9876 21.4822   5
  -4   7  -9 64.0620 18.1380   5
  -4  -7   9 54.1373 15.4333   3
   4   7   9 48.9860 19.0206   3
   4  -7  -9 25.4113 13.9693   6
  -4  -7   9 31.8333 12.7753   4
   4   7  11 24.2099 13.8925   3
  -4  -7  11 38.1120 13.2688   3
  -4   7 -11 41.6487 18.3495   5
  -4   7 -13 401.941 58.5459   5
  -4   7 -15 13.1120 11.0851   5
   4  -8   4 1085.26 125.499   2
   4   8  -2 234.062 77.8728   2
   4  -8   2 241.699 45.0184   2
  -4  -8  -2 367.808 47.1855   4
   4  -8   0 8338.94 832.300   2
   4   8   0 8416.93 904.541   2
  -4  -8   2 325.355 46.7819   4
   4   8   2 318.906 89.2194   2
  -4  -8   4 1044.41 119.400   4
   4   8   4 1432.96 180.187   2
   5   0   0 15.5111 17.2381   2
   5   0   0 7.15523 10.4187   3
  -5   0   0 11.2148 13.3276   1
   5   0   0-10.8363 18.2063   1
  -5   0   0-7.20346 10.4888   5
  -5   0   0 6.61590 11.1222   4
  -5   0   0-10.3635 15.0817   1
   5   0   0 19.8748 16.6971   1
   5   0   0 4.72209 9.72547   6
   5   0  -2 7.53977 16.7518   2
  -5   0   2 6.79565 9.88434   4
   5   0   2 8.55597 20.3221   3
   5   0  -2-4.92936 10.1396   6
   5   0  -2 10.3651 15.0761   1
   5   0   2-4.44994 9.88687   6
  -5   0  -2-7.62390 12.8045   5
  -5   0   2-6.61992 9.62874   5
   5   0   2 10.5663 17.7462   1
  -5   0  -2-10.9982 15.9969   1
   5   0  -2-10.1937 14.8268   1
  -5   0   2 10.2244 17.1720   1
  -5   0  -2 11.5277 19.3610   1
   5   0   2 11.4606 19.2483   1
  -5   0   2-11.5572 19.4106   1
   5   0  -4-5.47152 10.2763   6
  -5   0   4-5.33334 10.0169   3
   5   0  -4 10.3406 17.3685   1
   5   0   4 4.32673 9.61539   6
  -5   0  -4-7.67756 11.1690   5
  -5   0   4 6.36245 9.25660   5
   5   0   4 8.96857 15.0643   2
   5   0  -4-7.09881 14.6036   2
  -5   0   4 6.48901 9.44063   4
  -5   0  -4 6.73639 11.3158   4
  -5   0  -4 11.5497 9.70125   1
   5   0   4-12.0892 20.3050   1
  -5   0   4-12.1262 17.6388   1
   5   0   4 10.2064 17.1431   1
   5   0   4 9.93535 16.6879   3
   5   0  -4 10.6481 15.4891   1
  -5   0  -4 12.1251 14.4013   1
  -5   0   4 10.1392 17.0303   1
   5   0  -6-5.98747 14.2224   6
  -5   0   6 5.11445 7.44094   3
   5   0  -6-10.4095 19.5472   1
   5   0   6 4.31257 10.8659   6
  -5   0  -6-7.40394 12.4362   5
  -5   0   6 6.27148 10.5344   5
   5   0   6 9.30240 13.5314   2
  -5   0  -6 6.60171 9.60371   4
  -5   0   6 6.49978 10.9178   4
  -5   0  -6-11.5461 19.3927   1
   5   0   6 12.5917 14.9548   1
  -5   0   6-12.7524 10.7103   1
   5   0   6 10.6842 20.0630   1
   5   0   6-10.8226 18.1775   3
  -5   0   6 10.4510 23.2205   1
   5   0  -6-11.3553 16.5172   1
   5   0   8-9.70942 14.1227   2
   5   0  -8-6.31700 10.6099   2
  -5   0  -8 6.62900 11.1339   4
  -5   0   8 12.8316 18.6639   1
   5   0   8-12.3485 20.7397   1
  -5   0  -8-11.1598 13.2537   1
   5   0  -8-6.53303 14.5153   6
   5   0  -8-10.1850 8.55337   1
  -5   0   8 4.89988 11.6385   3
  -5   0  -8 14.4229 14.8340   5
  -5   0   8 5.85008 9.82570   5
  -5   0  -8 12.9752 21.7922   1
  -5   0   8-10.1102 16.9805   1
   5   0  -8-11.9106 20.0042   1
   5   0  10 4.39312 8.24942   6
  -5   0  10 4.97088 8.34890   3
   5   0 -10-6.16122 11.5694   2
  -5   0  10 6.49739 10.9126   4
  -5   0 -10 9.56076 11.3545   1
  -5   0  10-12.5541 21.0849   1
   5   0  10-11.3363 23.3186   1
   5   0  10-9.24986 15.5354   1
   5   0 -10-6.94621 16.4987   6
  -5   0  10-8.92558 12.9824   1
  -5   0 -10-12.4413 18.0961   1
   5   0 -12-7.19538 12.0850   6
  -5   0  12 5.36420 11.9184   3
  -5   0 -12 7.78663 9.24768   5
   5   0 -12-8.91589 12.9684   1
   5   0  12-4.44031 10.5469   6
  -5   0  12 4.16128 7.81422   5
   5   0  12-10.1742 17.0879   2
  -5   0 -12-6.82944 11.4704   4
  -5   0  12 6.36307 10.6871   4
  -5   0 -12-8.62544 12.5460   1
  -5   0  12 11.5874 16.8540   1
   5   0  12-10.5212 12.4952   1
   5   0  12-8.18527 16.8371   1
   5   0 -12 5.91928 11.1152   2
  -5   0  12 16.1488 16.6090   1
   5   0 -12 10.6882 17.9512   1
  -5   0 -12-11.4463 19.2243   1
   5   0  12-9.70971 18.2326   3
   5   0 -14-5.82511 11.9887   2
   5   0 -14-8.55433 16.0678   1
   5   0  14-9.80189 14.2624   3
  -5   0 -14-8.31571 12.1017   5
   5   0  14 10.1264 14.7341   2
  -5   0  14-6.59790 11.0883   4
  -5   0 -14 6.96690 14.3362   4
   5   0  14-9.91529 11.7820   1
  -5   0  14-10.9637 15.9517   1
  -5   0 -14-7.86484 16.1827   1
  -5   0  14-6.93547 17.4768   3
  -5   0  14 7.47710 15.3853   1
   5   0 -14-10.2104 17.1531   1
  -5   0 -14-10.7635 18.0819   1
   5   0  14 15.3285 12.8783   1
   5   0 -14-7.66619 9.11294   6
  -5   0 -16-8.84442 12.8659   5
   5   0 -16 7.04094 9.35107   5
   5   0 -16-8.10382 13.6121   1
   5   0 -16 5.52163 11.3598   2
  -5   0  16-6.89220 11.5774   4
  -5   0 -16-7.30933 12.2779   4
   5   0  16-9.66563 11.4807   1
  -5   0 -16 7.53962 12.6646   1
  -5   0  16-10.8550 15.7900   1
   5   0  16-9.97841 14.5151   3
  -5   0  16 8.39550 19.9420   3
   5   0 -16-7.86019 9.33703   6
   5   0 -16-9.76450 14.2040   1
  -5   0 -18-7.62384 15.7022   4
   5   0 -18-7.13880 12.0161   6
   5   0  18-10.1518 12.0824   3
  -5   0 -18-9.00630 10.7254   5
   5   0  18-9.04844 17.0094   2
  -5   0  18-7.30412 12.2931   4
  -5   0 -20 7.73749 13.0012   4
   5   0  20 8.14118 13.6790   2
   5   0 -20 5.08484 12.8162   2
   5   0  20-10.6545 17.8989   3
  -5   0 -20 8.62570 10.2515   5
  -5   0  20 7.92341 13.3134   4
  -5   0  20-9.70430 16.3033   3
  -5   0  22-8.28784 9.84338   3
   5   0  22 10.7034 12.7120   3
   5   0 -22 4.91048 11.6640   6
  -5   0 -22-7.76743 11.2984   5
  -5   0  22-8.17164 11.8863   4
   5   0  22-7.19028 10.4590   2
   5   0  24 10.1227 17.0036   3
   5   0 -24 4.21098 8.66665   6
  -5   0 -24 6.66756 13.7180   5
   5   0  24-6.35591 17.7046   2
  -5   0  24-7.11816 11.9585   3
   5   0  26 9.01683 10.7342   3
  -5   0  26 6.18245 12.7389   3
  -5   0  26 8.03227 9.56808   4
   5  -1  25 3586.35 328.184   2
   5   1 -25 3022.40 318.273   6
  -5   1  25 2952.23 335.473   4
   5  -1  25 3054.26 341.820   3
  -5  -1 -23 233.808 43.5067   4
   5   1 -23 137.488 26.2739   6
   5   1 -23 140.805 29.5278   2
   5  -1  23 133.948 43.2444   3
  -5   1  23 77.9630 36.5950   4
  -5  -1 -23 198.059 35.2942   5
   5  -1  23 103.153 28.2457   2
  -5  -1 -21 190.963 44.4806   4
   5   1 -21 258.701 37.8500   6
   5   1 -21 193.757 37.2949   2
  -5   1  21 158.413 38.6111   3
   5  -1  21 164.804 51.6774   3
  -5   1  21 299.936 55.3243   4
   5  -1  21 213.722 43.1442   2
  -5  -1 -21 284.387 48.0842   5
  -5  -1 -19 5938.92 694.348   5
   5  -1  19 6636.46 695.837   2
   5   1 -19 6928.04 687.435   6
   5   1 -19 7177.62 689.402   2
  -5   1  19 7369.47 704.270   4
   5  -1  19 7663.42 715.637   3
  -5   1  19 6436.79 694.225   3
  -5  -1 -17 12180.0 1115.51   4
  -5   1  17 12936.1 1120.40   4
   5   1 -17 12552.1 1107.81   2
  -5   1  17 9872.02 1110.24   3
   5  -1  17 12076.5 1127.69   3
  -5  -1 -17 8548.91 1107.77   5
   5   1 -17 11444.1 1104.72   6
   5  -1  17 9733.12 1110.58   2
   5  -1  15 17185.9 2120.35   2
  -5   1  15 25699.5 2129.17   4
  -5   1  15 21146.4 2115.01   1
  -5   1  15 16237.1 2118.78   3
   5  -1  15 23251.7 2131.76   3
   5  -1  15 20424.1 2115.93   1
   5   1 -15 20396.2 2117.78   1
   5   1 -15 24592.0 2122.77   6
  -5  -1 -15 23143.5 2128.83   5
   5   1 -15 23691.4 2118.30   2
  -5   1  13 60.2298 33.2552   3
  -5   1  13 14.7051 13.9973   5
   5   1 -13 19.3830 17.4335   2
   5  -1  13 9.55292 21.4483   2
  -5   1  13 51.7272 26.5083   4
   5  -1  13 32.3778 20.5000   1
  -5   1  13 12.5166 23.7054   1
  -5  -1 -13 61.8467 21.0347   1
   5  -1  13 28.3473 16.0457   1
  -5   1  13 41.7312 19.6162   1
   5   1 -13 11.4820 16.9840   1
   5  -1  13 36.8557 23.4171   3
   5   1 -11 196.104 38.6396   2
  -5  -1 -11 193.857 39.8739   5
   5   1 -11 82.6969 37.4231   1
  -5  -1 -11 208.156 51.4185   1
   5   1 -11 185.002 47.4207   6
  -5   1  11 163.046 38.5701   3
  -5   1  11 183.024 34.1150   5
   5  -1  11 208.147 43.5429   2
  -5  -1 -11 171.027 35.7063   4
   5   1 -11 204.625 42.4613   1
   5  -1  11 167.189 43.6043   3
  -5  -1 -11 173.858 38.0274   1
  -5   1  11 199.323 52.9931   1
   5  -1  11 188.001 47.5928   1
  -5   1   9 8607.50 922.302   5
  -5  -1  -9 8641.51 925.166   5
   5   1  -9 9487.32 924.563   2
  -5  -1  -9 8568.03 928.108   1
   5  -1   9 9230.71 933.536   2
  -5  -1  -9 9004.29 925.067   4
   5   1  -9 9767.79 947.248   1
  -5   1   9 9749.94 932.787   1
  -5   1   9 10044.1 917.332   3
   5  -1   9 8543.41 931.540   3
   5   1  -9 9264.58 942.063   6
   5  -1   9 9321.40 924.057   6
   5   1  -9 9133.43 930.705   1
  -5   1   9 9039.37 949.715   1
   5  -1   9 9211.03 946.746   1
   5  -1   9 9722.13 933.263   1
  -5  -1  -7 4988.47 531.636   5
  -5   1   7 5571.69 534.817   5
   5   1  -7 4846.15 529.899   2
   5  -1   7 5713.85 543.323   2
  -5  -1  -7 4941.07 532.113   4
  -5   1   7 5770.48 533.527   4
   5   1  -7 5365.01 551.666   1
  -5  -1  -7 6306.52 564.727   1
  -5   1   7 6074.96 546.487   1
   5  -1   7 4804.70 541.032   3
   5  -1   7 5532.94 559.416   1
   5   1  -7 5066.42 540.023   1
   5  -1   7 5876.65 546.744   1
   5  -1   7 4364.98 530.397   6
   5   1  -7 3731.06 540.607   6
   5  -1   5 80769.9 6984.00   6
  -5   1   5 62168.5 6978.99   4
  -5   1   5 76072.4 6992.10   1
  -5  -1  -5 88477.0 7014.73   1
   5  -1   5 75141.6 6992.33   3
  -5   1   5 68180.4 6967.10   3
  -5  -1  -5 74912.9 6995.37   1
  -5  -1  -5 68828.2 6980.61   5
   5   1  -5 64393.6 6978.71   2
   5  -1   5 79885.8 6993.17   2
  -5   1   5 68159.7 7004.29   1
   5   1  -5 73396.7 6990.55   1
   5  -1   5 80537.3 6995.42   1
   5   1  -5 56054.9 6995.63   6
  -5  -1  -3 169.201 33.3726   5
  -5   1   3 143.890 33.9967   5
  -5  -1  -3 93.5298 36.0740   1
  -5   1   3 100.477 32.9554   1
   5  -1   3 153.392 34.3473   6
  -5   1   3 113.420 24.2520   3
   5   1  -3 138.362 36.6699   1
   5  -1   3 119.239 37.7299   2
   5   1  -3 101.381 28.0880   2
  -5  -1  -3 102.020 28.6133   4
  -5   1   3 186.167 35.8500   4
  -5  -1  -3 60.7137 31.7985   1
   5  -1   3 152.816 45.7035   1
  -5   1   3 37.4358 38.2410   1
   5  -1   3 36.7133 23.6750   1
   5  -1   3 101.237 33.7680   3
   5   1  -3 122.653 47.4224   6
  -5   1   1 2030.56 250.757   1
  -5  -1  -1 2236.44 247.278   1
   5   1  -1 1862.59 235.920   2
   5  -1   1 2645.97 246.672   2
  -5  -1  -1 2089.12 235.325   4
  -5   1   1 2137.58 232.962   4
   5  -1   1 2037.75 241.564   1
   5   1  -1 2050.32 237.532   3
   5  -1   1 1911.33 228.498   3
   5  -1   1 2156.40 250.286   1
   5   1  -1 2715.20 253.851   6
  -5  -1  -1 2171.24 233.439   5
  -5   1   1 2226.60 238.550   5
  -5   1   1 2034.26 239.632   1
   5   1  -1 2136.40 244.813   1
  -5  -1  -1 2563.93 254.423   1
  -5  -1   1 1946.16 244.815   1
  -5   1  -1 2257.16 258.605   1
   5   1   1 2892.99 254.437   6
   5  -1  -1 1733.06 230.473   6
   5  -1  -1 2593.32 247.084   2
   5   1   1 2221.44 239.959   2
  -5  -1   1 2338.20 240.952   4
  -5   1  -1 2199.95 235.758   4
   5   1   1 2027.77 247.106   1
   5   1   1 2051.71 243.240   3
   5  -1  -1 1709.70 238.439   1
  -5  -1   1 2309.93 250.501   1
  -5   1  -1 2515.78 249.593   1
  -5   1  -1 2471.90 244.953   5
  -5  -1   1 2007.50 232.597   5
   5  -1  -1 1992.84 248.080   1
   5  -1  -3 75.5717 33.3873   1
  -5   1  -3 122.213 38.0134   1
   5  -1  -3 66.5885 29.9026   1
  -5  -1   3 63.0455 30.1165   1
   5   1   3 194.972 40.3685   2
   5  -1  -3 98.8060 30.0401   2
  -5   1  -3 159.961 33.8041   4
  -5  -1   3 156.428 38.0467   4
   5   1   3 104.759 34.8121   3
   5  -1  -3 153.820 33.4021   6
  -5   1  -3 82.5330 28.3002   5
  -5  -1   3 92.3753 24.3459   5
   5   1   3 64.0456 16.5496   6
  -5   1  -3 100.016 42.2106   1
  -5  -1   3 85.5502 34.3041   1
  -5   1  -5 83832.0 6995.42   1
   5   1   5 102472. 6959.37   6
   5  -1  -5 65077.1 6960.09   6
   5   1   5 61742.3 6945.39   6
  -5   1  -5 80784.0 6988.68   1
   5  -1  -5 71503.0 6977.55   1
   5   1   5 81733.2 6988.33   3
   5   1   5 82081.3 6988.35   1
   5   1   5 65916.9 6979.22   1
   5  -1  -5 73802.6 6966.75   2
   5   1   5 74178.2 6970.84   2
  -5  -1   5 75377.4 6970.52   4
  -5   1  -5 55858.9 6961.30   4
  -5  -1   5 67894.6 6962.26   3
  -5   1  -5 72929.1 6971.73   5
  -5  -1   5 73069.4 6959.16   5
  -5   1  -7 5596.49 586.232   1
   5  -1  -7 5139.79 560.331   6
   5  -1  -7 5306.82 564.758   2
   5   1   7 4991.57 568.219   2
  -5  -1   7 5562.55 565.658   4
  -5   1  -7 5603.12 568.961   5
  -5  -1   7 5610.80 557.012   5
   5   1   7 5960.40 585.297   1
   5  -1  -7 5479.60 580.165   1
   5   1   7 5550.24 581.545   1
  -5  -1   7 5748.22 562.765   3
   5  -1  -7 5790.63 580.843   1
  -5   1  -7 6060.54 585.840   1
  -5  -1   7 6156.67 582.530   1
   5   1   7 5328.37 580.836   3
   5  -1  -9 9085.62 939.545   2
   5   1   9 10091.4 953.325   2
  -5   1  -9 9341.43 941.261   4
  -5   1  -9 10214.8 962.316   1
   5  -1  -9 9933.86 958.575   1
  -5  -1   9 9573.54 952.983   1
   5   1   9 9615.87 961.794   3
  -5  -1   9 8640.04 928.971   5
   5  -1  -9 9285.90 938.655   6
   5  -1  -9 9395.81 957.019   1
  -5  -1   9 9605.95 959.493   1
   5   1   9 10027.1 960.473   1
   5   1   9 9823.28 955.203   1
   5  -1 -11 186.137 43.3213   1
  -5  -1  11 168.181 42.2487   1
   5  -1 -11 183.442 43.2526   1
  -5   1 -11 215.455 51.6379   1
  -5  -1  11 138.075 31.4518   3
   5  -1 -11 177.857 34.4427   2
   5   1  11 253.304 50.8884   2
  -5  -1  11 156.260 35.5113   4
  -5   1 -11 248.601 40.7683   4
  -5   1 -11 220.267 39.9372   5
   5   1  11 139.702 36.9914   1
   5   1  11 113.636 36.6979   3
  -5   1 -11 134.940 42.5762   1
  -5  -1  11 125.764 41.0774   1
   5   1  11 196.174 44.6017   1
   5  -1 -13 69.0861 19.1655   2
   5   1  13 117.267 37.0894   2
  -5  -1  13 36.1333 24.3187   4
  -5   1 -13 39.5519 17.1320   5
  -5   1 -13 20.0159 25.7765   1
   5  -1 -13 79.2769 24.0721   6
   5   1  13 57.7692 27.3468   3
  -5  -1  13 48.2320 24.8863   1
  -5   1 -13 47.3477 24.4514   1
   5   1  13 36.6305 19.5851   1
  -5  -1  13 53.6092 21.3155   3
   5  -1 -13 29.1744 23.7124   1
  -5   1 -15 20546.2 2153.19   6
  -5   1 -15 20431.8 2162.48   1
  -5   1 -15 24854.2 2163.32   4
  -5  -1  15 23727.7 2155.72   4
  -5   1 -15 14897.4 2160.08   1
   5  -1 -15 19457.0 2163.51   1
  -5  -1  15 25520.0 2156.93   3
   5   1  15 20039.8 2164.32   3
   5  -1 -15 22036.4 2150.84   2
  -5   1 -15 26988.2 2170.42   5
  -5  -1  15 20655.1 2164.12   1
   5   1  17 10027.8 1100.65   2
   5   1  17 9941.92 1102.09   3
  -5  -1  17 13372.7 1103.62   3
  -5   1 -17 11715.4 1104.55   5
   5  -1 -17 10306.6 1086.46   2
   5  -1 -17 11347.0 1084.73   5
  -5   1 -17 10415.8 1095.30   4
  -5  -1  17 11909.2 1094.16   4
   5  -1 -17 9917.52 1091.79   6
  -5   1 -17 10860.8 1092.02   6
  -5  -1  19 8255.33 695.501   3
   5   1  19 7003.23 692.647   3
  -5   1 -19 6566.21 688.178   5
   5  -1 -19 6488.72 671.942   2
   5  -1 -19 7232.82 671.450   5
  -5  -1  19 7827.26 684.132   4
   5  -1 -21 139.174 36.6700   6
  -5   1 -21 197.542 42.8593   5
   5   1  21 305.743 54.9740   3
   5   1  21 244.321 45.3226   2
  -5  -1  21 247.444 50.8643   3
   5   1  23 97.3732 36.4378   3
  -5   1 -23 146.752 35.2455   5
   5  -1 -23 159.929 33.4034   6
  -5  -1  23 59.0469 32.8247   3
  -5  -1  25 2855.51 327.654   4
   5  -1 -25 3428.52 321.301   6
  -5   1 -25 3653.42 331.498   5
  -5  -1  25 2850.99 331.384   3
   5   1  25 2337.43 327.581   3
  -5  -1  27 3350.71 451.242   4
  -5  -1  27 5769.71 464.226   3
   5  -2  26 9.69963 9.11397   2
   5  -2  26-9.10619 10.8206   3
   5  -2  24 10.9789 20.6325   3
   5   2 -24 5.81811 10.9565   2
   5   2 -24 3.78194 8.44360   6
  -5  -2 -24 9.30453 13.5589   4
  -5   2  24 7.71236 9.19674   4
  -5  -2 -24 15.5477 10.6927   5
  -5   2  22 27.3072 18.9131   4
   5  -2  22 12.5477 18.4452   3
   5   2 -22 44.9891 17.2355   2
   5   2 -22 21.5912 11.2020   6
  -5  -2 -22 20.4216 17.3560   4
  -5  -2 -22 30.5952 15.6453   5
   5  -2  22 25.3230 17.0225   2
   5  -2  20-13.1953 19.2061   3
   5   2 -20 5.80853 13.8151   2
   5   2 -20 9.66321 9.10101   6
  -5  -2 -20 10.2636 14.9457   4
  -5   2  20 10.4878 8.83652   4
  -5  -2 -20 7.11949 8.48559   5
  -5   2  18 21.5817 18.1304   4
   5  -2  18-12.6022 18.3368   3
   5   2 -18 6.14042 10.3252   2
  -5  -2 -18-9.62058 14.0022   4
   5   2 -18 5.57127 10.4735   6
   5  -2  18 8.16638 13.7248   2
   5  -2  16-11.4947 13.6690   3
   5   2 -16 6.65975 11.2071   2
   5   2 -16 18.9220 14.9976   6
   5  -2  16-9.08170 13.2280   2
  -5  -2 -16 8.53485 10.1602   5
  -5   2  16 9.69538 11.5356   4
  -5  -2 -14 7.83562 14.7141   4
   5  -2  14-9.68850 14.0927   3
   5   2 -14 7.27552 14.9663   6
  -5   2  14 5.20258 9.77019   5
  -5   2  14-9.32407 13.5626   4
  -5  -2 -14-8.50362 17.4923   5
   5   2 -14 6.86812 12.8974   2
   5  -2  12 29.4118 20.2132   2
  -5   2  12 8.81584 12.8959   4
  -5  -2 -12-7.26961 8.74175   4
   5  -2  12 31.4578 15.9095   1
   5   2 -12 16.4124 18.2840   6
   5   2 -12 6.76495 15.0928   2
  -5   2  12 17.0786 13.5911   5
   5  -2  12 25.4557 17.5078   3
  -5  -2 -12 15.9316 13.4489   5
   5  -2  10 7.59566 12.7613   3
   5   2 -10 18.0145 20.0149   6
  -5  -2 -10-7.19721 10.4736   5
  -5   2  10-6.35353 9.24711   5
   5  -2  10-9.55466 13.9012   2
  -5   2  10 16.7144 17.1937   4
  -5  -2 -10-6.98632 10.1670   4
  -5   2  10 27.4030 15.2245   1
   5   2 -10 25.0048 21.0006   1
  -5   2  10-13.9189 16.5333   1
   5  -2  10 25.4451 21.3703   1
   5  -2  10 7.05422 14.5141   1
  -5   2   8 43.9679 18.5927   5
  -5  -2  -8 6.59970 12.5876   5
   5   2  -8 13.5390 15.2014   2
   5  -2   8 18.6204 19.2776   2
  -5   2   8 31.7728 18.9953   4
   5   2  -8 27.6909 24.6107   6
  -5   2   8 31.1536 16.1719   1
   5   2  -8 12.4776 18.2825   1
  -5  -2  -8 25.3817 23.9324   1
  -5  -2  -8 40.6563 17.2128   1
  -5   2   8 28.0937 26.4687   1
   5  -2   8-13.4853 16.1665   1
   5  -2   8 7.69522 11.4083   1
  -5   2   6 7.65000 14.5656   5
   5   2  -6 22.3600 16.7342   1
   5   2  -6 8.41568 15.9853   6
   5  -2   6 55.0390 30.6662   1
  -5  -2  -6 39.7658 20.1806   1
  -5   2   6 13.6608 23.0698   1
  -5   2   6 37.8166 19.2059   4
  -5  -2  -6 14.0689 12.0578   4
   5  -2   6 49.6347 19.7959   1
  -5   2   6 16.0626 15.2721   1
  -5  -2  -6 12.7539 18.7066   1
   5   2  -6 22.9470 21.6788   1
   5  -2   6 42.2734 19.7705   3
   5  -2   4 8.72636 16.3862   6
   5   2  -4-7.51414 14.1100   1
   5   2  -4-6.56138 13.4970   6
  -5   2   4-7.97064 11.5937   5
   5   2  -4-6.54385 12.2881   2
  -5  -2  -4 5.90805 9.92310   5
   5  -2   4-8.42167 14.1446   2
  -5   2   4 7.29016 19.3596   4
  -5  -2  -4-7.23262 12.1477   4
  -5  -2  -4 11.6495 19.5658   1
   5   2  -4-10.7871 18.1174   1
  -5   2   4 7.75054 13.0175   1
   5  -2   4 16.2338 18.0344   1
  -5  -2  -4-7.98588 11.6159   1
  -5   2   4-13.0547 15.5040   1
   5  -2   4 5.73238 9.62808   3
   5   2  -2 7.62307 11.0880   1
   5   2  -2 20.6273 17.3220   1
  -5  -2  -2 10.9602 22.5450   1
  -5   2   2-7.77495 9.23373   1
   5   2  -2-4.31220 8.87034   6
  -5   2   2 7.09190 16.8448   4
  -5  -2  -2 7.52961 15.4884   4
   5   2  -2-8.79322 12.7899   3
   5  -2   2-3.72919 7.67112   3
   5  -2   2-8.47282 14.2304   6
   5  -2   2 16.0320 16.4889   2
  -5   2   2-8.29030 15.5673   5
  -5  -2  -2-5.70658 10.7158   5
  -5   2   2 12.3914 23.2681   1
  -5  -2  -2 8.48226 14.2462   1
   5  -2   2-12.1100 22.7398   1
   5   2   0 38.4894 19.5883   1
   5  -2   0 22.6128 19.1886   1
  -5   2   0 39.2535 17.6594   1
   5   2   0 10.2560 17.4445   1
  -5  -2   0 42.2978 23.6556   1
   5   2   0 33.9445 10.9335   6
  -5   2   0 8.50861 8.66024   3
  -5   2   0 27.0815 30.2109   3
   5  -2   0 85.7262 26.3229   2
   5   2   0 27.1156 19.9119   2
  -5   2   0 21.0935 18.8742   4
  -5  -2   0 22.3955 15.6015   4
   5   2   0 18.2233 18.9443   3
   5  -2   0 55.8349 24.3079   6
  -5   2   0 8.49709 16.1922   5
  -5  -2   0 48.3924 17.1185   5
  -5  -2   0-8.54409 12.7299   1
  -5   2   0 37.4100 27.8427   1
   5  -2  -2 10.7582 12.7793   1
   5   2   2 10.0568 14.6303   1
  -5  -2   2-7.22984 10.5194   4
  -5   2  -2 6.99395 13.1358   4
   5   2   2-10.0090 22.2396   3
   5  -2  -2 7.34160 8.72317   6
  -5  -2   2 8.74294 8.21314   5
   5  -2  -2 7.65740 14.3814   2
   5   2   2 6.92113 12.9991   2
  -5   2  -2 8.30142 13.9451   1
  -5  -2   2-10.4316 19.5900   1
  -5   2  -2 12.6205 21.1981   1
   5   2   2-8.08607 15.1862   1
  -5  -2   2-8.83913 12.8595   1
   5  -2  -4-10.7843 20.2525   1
   5   2   4-10.2963 17.2956   1
   5  -2  -4-7.53858 15.5098   2
   5   2   4-7.21004 14.8341   2
  -5   2  -4-6.90800 17.4059   4
  -5  -2   4 7.01997 13.1854   4
   5   2   4-11.0059 18.4872   3
  -5   2  -4-9.14051 13.2985   1
  -5  -2   4-10.8587 15.7970   1
   5  -2  -4-6.79685 9.89084   6
  -5  -2   4 3.60507 6.77644   5
  -5   2  -4-8.33541 14.0029   5
  -5   2  -4-12.8712 18.7238   1
   5   2   4 8.59254 10.2091   1
  -5  -2   4 9.46570 13.7713   1
  -5   2  -6 7.99402 11.7265   5
  -5  -2   6 8.98562 7.27514   5
  -5  -2   6 6.67442 9.82653   3
   5   2   6 7.50467 14.1739   2
   5  -2  -6 6.84789 14.1679   2
  -5   2  -6 20.7133 18.3981   4
   5   2   6 41.5763 24.7348   1
   5  -2  -6 17.5723 16.5683   1
  -5  -2   6 42.4057 26.7512   1
  -5   2  -6 48.8319 23.2469   1
   5  -2  -6-6.24637 11.8275   6
   5  -2  -6 33.1413 20.7995   1
   5   2   6 68.1692 27.0287   3
   5   2   6 26.7253 19.8511   1
  -5   2  -6 13.4498 19.6220   1
  -5  -2   6 39.4419 20.3398   1
   5   2   8 40.3611 22.5461   2
  -5  -2   8 12.3950 14.8173   4
  -5   2  -8-6.82978 15.2685   4
   5   2   8 19.1802 16.1955   1
   5  -2  -8 5.84868 13.9945   6
   5   2   8 33.5458 18.8564   3
   5   2   8 36.0468 22.7660   1
  -5   2  -8 50.0418 25.7894   1
  -5  -2   8 12.4435 9.20656   3
  -5   2  -8 30.8462 17.2169   5
  -5   2  -8 9.85787 16.6428   1
  -5  -2   8 29.3155 23.2717   1
   5  -2  -8 8.93646 16.8657   1
   5   2  10-8.48573 15.9773   2
   5  -2 -10 16.8206 14.9354   2
  -5   2 -10 6.90580 14.2534   4
   5   2  10 8.89847 16.7503   1
  -5   2 -10 11.4262 16.6608   1
  -5  -2  10 11.4797 12.8066   3
  -5   2 -10 9.48608 17.8511   1
   5  -2 -10 8.79024 12.8391   1
  -5   2 -10 29.9271 15.4345   5
   5   2  10-10.9906 18.4961   3
   5   2  12 21.3967 15.6575   3
  -5   2 -12 7.53042 12.7662   5
  -5  -2  12 26.8468 14.3640   4
  -5   2 -12 20.1401 17.0018   4
   5  -2 -12 14.8654 13.2728   2
   5  -2 -12 15.9189 14.1978   6
  -5  -2  12 15.9674 11.9523   3
   5  -2 -14 4.67498 8.78224   2
   5   2  14-8.83153 16.5854   2
   5   2  14 9.99655 14.5423   3
  -5  -2  14-5.29000 9.93666   4
  -5   2 -14 12.5986 13.9981   4
  -5  -2  14 5.23861 9.84018   3
   5  -2 -14 5.32655 11.8373   6
  -5  -2  16 5.17206 10.6968   4
   5   2  16 18.8487 13.7528   3
  -5   2 -16 13.8213 14.2585   6
   5  -2 -16-4.37107 9.77506   2
  -5   2 -16 34.1467 17.5949   5
  -5  -2  16 5.26436 8.91123   3
   5  -2 -16 21.4974 14.3151   6
   5  -2 -18 8.02375 8.26991   5
  -5   2 -18-9.20385 13.3979   5
  -5   2 -18 7.03207 13.2155   6
   5   2  18-7.64050 14.3571   2
  -5  -2  18 5.78684 9.73402   3
   5  -2 -18 11.1151 12.3595   6
   5  -2 -20 11.1982 10.5395   6
  -5   2 -20 7.35580 10.7244   6
   5  -2 -20 16.1098 10.1730   5
  -5   2 -20 9.64821 14.0527   5
   5   2  20 19.9523 18.5381   2
  -5  -2  20-10.5762 10.9024   4
  -5  -2  20 6.94747 14.3098   3
   5  -2 -22 29.1307 13.9784   6
  -5  -2  22 23.4260 17.4612   3
   5  -2 -22 16.0951 10.8662   5
  -5   2 -22 28.5596 17.9847   5
  -5  -2  22 11.1296 12.5205   4
  -5  -2  24 5.94305 8.64432   4
   5  -2 -24-5.80403 10.8987   6
   5   2  24-8.47945 10.0703   3
  -5  -2  24 17.2382 17.7293   3
  -5  -2  26 6.34458 11.9137   4
  -5  -2  26-8.32784 13.9868   3
   5  -3  25 3715.24 322.465   3
   5  -3  25 2728.54 295.851   2
  -5  -3 -25 3708.34 318.105   4
  -5  -3 -23 86.4523 35.0072   4
   5   3 -23 182.211 31.5486   6
  -5   3  23 217.240 39.7742   4
   5  -3  23 124.929 30.1484   2
   5   3 -23 123.406 32.0636   2
  -5  -3 -23 174.893 30.8837   5
   5  -3  23 90.6337 40.0893   3
   5  -3  21 282.703 51.3850   2
   5  -3  21 323.527 70.6712   3
  -5   3  21 332.688 57.2700   4
   5   3 -21 294.004 50.2423   2
  -5  -3 -21 420.526 54.1605   5
   5  -3  19 5997.89 616.391   2
   5  -3  19 6578.86 640.602   3
   5   3 -19 6107.98 610.672   6
  -5   3  19 5123.86 615.838   4
  -5  -3 -19 6401.73 613.634   5
   5   3 -19 6029.20 610.583   2
  -5   3  17 6487.06 890.504   4
  -5  -3 -17 10192.6 898.305   4
   5  -3  17 10076.5 914.807   3
   5   3 -17 8869.23 888.549   6
   5  -3  17 8784.65 895.891   2
  -5  -3 -17 8384.14 887.388   5
   5   3 -17 9549.90 886.492   2
   5  -3  15 17429.0 1699.88   2
   5   3 -15 14895.6 1686.86   6
  -5   3  15 11605.0 1690.65   4
  -5  -3 -15 20706.8 1698.72   4
   5  -3  15 22043.1 1712.14   3
   5   3 -15 22042.2 1692.27   2
  -5  -3 -15 12324.4 1682.25   5
  -5   3  15 18460.0 1680.10   5
  -5  -3 -13 15.2229 16.0468   4
   5   3 -13 43.0883 21.9933   6
  -5  -3 -13 8.33480 14.4335   5
   5  -3  13 26.1188 19.6607   3
  -5   3  13 5.49853 9.88197   5
   5   3 -13 48.3807 21.2202   2
   5  -3  11 239.559 56.2320   2
  -5  -3 -11 218.867 42.8415   4
   5   3 -11 265.310 50.0892   6
  -5  -3 -11 263.652 47.1563   5
   5   3 -11 264.665 45.5534   2
  -5   3  11 318.779 64.2213   4
  -5   3  11 219.517 41.1997   5
   5  -3  11 232.598 45.5676   3
  -5  -3  -9 6625.08 745.463   4
   5  -3   9 6381.82 742.421   3
   5   3  -9 8086.07 749.243   2
   5   3  -9 9086.22 754.752   6
  -5  -3  -9 7852.18 749.246   5
  -5   3   9 7033.31 746.294   5
   5  -3   7 3539.60 440.188   3
  -5   3   7 4227.90 449.930   5
  -5  -3  -7 4547.52 446.207   5
   5   3  -7 5036.28 448.525   6
   5   3  -7 4278.07 447.830   2
   5  -3   7 4754.24 460.543   2
  -5  -3  -7 3955.35 445.475   4
  -5   3   7 5089.17 484.180   4
   5  -3   5 48429.6 5279.66   3
  -5   3   5 53717.4 5294.68   5
  -5  -3  -5 49807.6 5282.48   5
   5  -3   5 55113.8 5298.14   6
   5  -3   5 57761.2 5299.31   2
  -5  -3  -5 53306.4 5289.98   4
  -5   3   5 56660.5 5316.58   1
   5  -3   3 184.625 41.0578   2
   5   3  -3 115.843 27.0907   6
  -5   3   3 62.8912 36.7067   1
   5  -3   3 118.408 38.2134   6
   5   3  -3 155.681 35.5748   2
  -5  -3  -3 154.742 30.7351   5
   5  -3   3 190.077 36.5595   1
  -5   3   1 1900.84 261.301   1
  -5  -3  -1 2175.37 245.001   4
   5   3  -1 2340.76 243.648   2
  -5  -3  -1 2594.26 258.547   1
  -5   3   1 1947.58 237.609   1
   5  -3   1 2116.35 240.479   1
   5  -3   1 1898.44 252.674   1
   5  -3   1 2357.08 252.209   6
   5   3  -1 2110.89 228.092   6
   5  -3  -1 2804.92 265.693   2
  -5  -3   1 2521.75 261.796   4
   5  -3  -1 2478.88 265.848   6
   5   3   1 2439.11 259.385   2
   5  -3  -1 2337.53 258.562   1
   5  -3  -1 2400.95 272.048   1
   5   3   1 2239.77 265.269   1
  -5   3  -1 2145.08 275.607   1
  -5  -3   1 2217.18 248.905   5
  -5   3  -1 2368.33 263.801   5
  -5  -3   1 2628.33 272.872   1
  -5   3  -1 1928.46 252.877   1
  -5   3  -3 206.283 40.3207   5
  -5  -3   3 127.058 23.2645   5
   5  -3  -3 195.306 41.3442   2
   5   3   3 157.638 40.0305   3
   5  -3  -3 109.717 31.8275   6
  -5   3  -3 76.5155 41.5245   1
  -5   3  -3 186.693 36.2256   1
   5   3   3 102.740 34.8951   1
  -5  -3   3 156.742 35.3365   4
  -5   3  -5 55922.3 5408.61   1
  -5  -3   5 54649.3 5379.70   4
  -5   3  -5 44825.3 5382.49   5
   5  -3  -5 58881.6 5384.93   2
   5   3   5 54019.4 5390.97   1
   5   3   7 4458.77 456.788   2
   5   3   7 4017.59 461.412   3
  -5  -3   7 4685.81 451.878   3
  -5   3  -7 4662.85 455.496   5
   5  -3  -7 4634.73 452.908   2
  -5   3  -7 3416.62 462.989   4
   5  -3  -7 4084.25 448.944   6
   5   3   9 6840.90 723.549   3
  -5  -3   9 7581.73 709.669   3
   5   3   9 8104.85 722.959   2
  -5  -3   9 6414.53 704.699   4
  -5   3  -9 8557.10 731.692   4
  -5   3  -9 6041.35 709.561   5
   5  -3  -9 7046.48 708.290   6
   5  -3  -9 7148.44 707.831   2
  -5  -3  11 217.060 38.2978   3
  -5   3 -11 180.392 40.0884   5
  -5  -3  11 179.707 35.2649   4
   5   3  11 280.634 53.9824   3
   5  -3 -11 322.526 42.7367   6
   5   3  11 222.413 45.4795   2
   5  -3 -11 247.201 39.8796   2
   5  -3 -13 22.7275 13.8795   2
  -5   3 -13 7.10046 14.7155   6
  -5  -3  13 25.4254 15.5010   3
   5  -3 -13 14.7877 13.2125   6
  -5  -3  13 9.46214 12.0535   4
   5   3  13 39.0032 23.2296   3
  -5   3 -13 22.0827 15.2474   5
   5   3  15 17884.5 1838.95   3
  -5  -3  15 20317.2 1823.87   3
  -5   3 -15 19178.9 1834.38   5
  -5   3 -15 17630.6 1828.67   6
   5  -3 -15 19403.4 1822.36   6
   5  -3 -15 16674.9 1818.23   2
  -5   3 -17 8777.32 899.680   6
   5  -3 -17 8847.54 891.321   6
  -5   3 -17 10414.2 910.341   5
  -5  -3  17 8241.48 890.211   4
   5   3  17 8031.00 905.524   3
  -5  -3  17 9809.51 893.526   3
   5  -3 -19 5765.43 573.292   6
  -5   3 -19 5697.49 581.859   6
  -5  -3  19 5665.65 573.408   4
   5  -3 -19 5073.56 569.151   5
  -5   3 -19 7079.07 596.452   5
   5   3  19 5078.60 585.642   3
  -5  -3  19 6316.68 576.844   3
   5  -3 -21 341.825 47.2606   5
  -5   3 -21 403.053 63.6668   5
  -5  -3  21 398.866 56.1413   3
   5   3  21 274.869 57.4696   3
  -5   3 -21 361.333 57.9126   6
  -5  -3  23 138.611 29.4143   4
   5   3  23 133.325 33.7468   3
  -5   3 -23 112.754 32.1224   6
   5  -3 -23 146.100 26.5916   5
  -5   3 -23 123.705 35.9727   5
   5  -3 -23 177.137 31.2198   6
   5  -4  22 49.2574 18.9171   2
  -5  -4 -22 8.99421 13.4704   4
   5   4 -22 27.6223 15.6751   2
   5   4 -22 33.4622 16.2169   6
   5  -4  20 7.52334 12.6387   2
  -5  -4 -20 5.58472 8.12783   5
  -5  -4 -20-9.24176 10.9791   4
  -5   4  20 6.91869 11.6234   4
   5   4 -20-7.83825 9.31291   6
   5   4 -18 8.74883 10.3969   6
   5  -4  18 9.07472 17.0443   2
  -5  -4 -18-6.50950 12.2291   5
  -5  -4 -18-8.82061 14.8192   4
  -5   4  18-8.03982 17.8668   4
   5   4 -18-6.53560 7.77082   2
  -5   4  16 38.2761 23.5795   4
  -5  -4 -16 64.8084 25.3190   4
   5  -4  16 85.1985 30.3186   2
   5   4 -16 63.8692 21.0274   2
   5   4 -16 27.2602 19.7174   6
  -5  -4 -16 88.5111 24.7972   5
  -5  -4 -14 62.4499 23.2387   5
  -5  -4 -14 103.651 26.9158   4
   5  -4  14 106.055 37.9243   2
   5   4 -14 104.110 29.3860   6
  -5   4  14 46.0603 25.0675   4
  -5   4  12-14.2489 16.9232   4
   5   4 -12-6.38116 13.1276   2
  -5   4  12 5.45375 9.16200   5
  -5  -4 -12 6.94856 11.6721   4
   5  -4  12-12.0664 17.5518   2
   5   4 -12 7.71342 18.3221   6
  -5  -4 -12 7.90564 9.39100   5
  -5   4  10 35.5533 36.6105   4
   5   4 -10 12.8325 13.3201   2
  -5   4  10 5.96624 11.3467   5
  -5  -4 -10 13.1483 12.4751   4
   5  -4  10 45.8657 27.2944   2
   5   4 -10 47.1980 21.2620   6
  -5  -4 -10 21.9073 13.8297   5
  -5   4   8 23.1583 27.5771   4
  -5   4   8 19.1573 10.9141   5
   5  -4   8 20.7719 19.6069   2
  -5  -4  -8 13.0444 11.1394   4
   5   4  -8 11.1702 16.3726   6
   5   4  -8 39.2668 19.1451   2
  -5  -4  -6 27.3935 17.9587   5
  -5   4   6 79.9686 24.9499   5
   5  -4   6 30.7477 17.8286   6
  -5   4   6 60.5322 44.3184   4
   5  -4   6 73.3721 28.2368   2
   5   4  -6 42.3674 16.6196   6
   5   4  -6 67.5727 23.9493   2
  -5  -4  -4 6.69482 13.7759   4
   5   4  -4-4.35079 8.95686   6
   5  -4   4-8.58023 16.1157   6
  -5  -4  -4-4.70497 8.84226   5
   5   4  -4-6.80319 15.1196   2
  -5   4   4 22.7670 15.6146   5
   5  -4   4 24.4876 18.1391   2
  -5  -4  -2 13.7932 14.2100   4
  -5   4   2 15.7004 13.2102   5
   5   4  -2 7.03893 17.7521   2
   5  -4   2 17.3920 16.3497   6
   5  -4   2 7.52017 14.1450   2
  -5   4   2 48.5215 57.6299   4
  -5  -4  -2-4.26611 8.81383   5
   5   4   0 75.3491 26.6577   3
   5  -4   0 94.1783 26.6393   2
  -5   4   0 135.542 34.5453   5
   5   4   0 142.831 32.1571   2
  -5   4   0 160.177 110.361   4
  -5  -4   0 138.132 29.2838   4
  -5  -4   0 82.4305 21.8372   5
  -5   4  -2 47.4402 21.1036   5
   5  -4  -2 16.2314 13.7947   6
   5   4   2 16.0103 17.9119   2
  -5  -4   2 6.70991 12.7770   4
  -5   4  -2 44.3208 52.6781   4
   5   4   2 34.2534 17.7420   3
   5  -4  -2 14.2968 16.0234   2
  -5   4  -4 7.67767 11.1676   5
   5  -4  -4-7.41526 13.9244   6
   5   4   4 8.80648 18.1150   2
  -5   4  -4-28.2987 33.6076   4
  -5  -4   4-6.11607 12.5810   4
   5  -4  -4 6.88992 11.5721   2
   5   4   4-8.93724 19.8569   3
  -5   4  -6 65.7028 22.6156   5
   5  -4  -6 33.2784 18.3105   6
  -5  -4   6 49.4712 18.5066   4
  -5   4  -6 50.1155 42.3559   4
   5   4   6 19.0745 18.5366   2
  -5  -4   6 44.5326 18.3531   3
   5   4   6 74.0312 26.2139   3
   5   4   8 28.8152 21.4123   3
  -5   4  -8 20.8354 14.3931   5
   5  -4  -8 11.9373 14.2845   6
   5   4   8 30.6366 21.0793   2
  -5  -4   8 25.4183 12.2012   4
  -5  -4   8 17.8392 11.3025   3
   5  -4  -8-6.15675 12.7850   2
  -5  -4  10 13.6020 10.8890   4
  -5   4 -10 13.5899 10.0138   5
   5  -4 -10 21.5566 13.6720   6
   5  -4 -10 32.8828 16.0240   2
   5   4  10 18.4772 15.5998   3
  -5  -4  10 5.49813 10.4491   3
   5   4  10 43.3314 25.7806   2
   5   4  12-9.10527 10.8214   3
  -5   4 -12 6.82086 8.11109   5
  -5  -4  12 4.31808 7.26419   4
   5  -4 -12 4.81177 9.90643   6
   5  -4 -12 9.04413 10.0557   2
  -5  -4  14 62.1408 18.5305   4
   5   4  14 87.4131 28.6251   3
  -5  -4  14 89.0902 20.5335   3
  -5   4 -14 146.441 30.6577   6
  -5   4 -14 84.8599 24.3722   5
   5  -4 -14 74.5028 18.6936   6
   5   4  14 55.2181 30.9987   2
  -5  -4  16 52.8346 15.8963   4
  -5  -4  16 49.2661 15.6862   3
   5   4  16 33.6882 19.2319   3
  -5   4 -16 39.7602 18.1494   6
   5  -4 -16 40.8898 15.2302   6
  -5   4 -16 45.4313 21.5516   5
  -5  -4  18-4.05648 7.62929   4
   5   4  18 8.36589 9.94467   3
  -5  -4  18 4.29419 7.22506   3
  -5   4 -18 6.76771 11.3747   6
   5  -4 -18 8.00566 8.90390   6
  -5   4 -18 8.28528 9.84903   5
   5  -4 -20 3.51346 6.59904   5
  -5   4 -20 9.05463 15.2081   5
  -5  -4  20 4.41618 7.41850   3
   5   4  20-8.26631 9.81815   3
   5  -4 -20-3.94021 8.75555   6
  -5  -4  20 4.17755 7.84580   4
  -5  -4  22 10.0559 10.4822   3
  -5   4 -22 9.55314 11.4729   5
  -5   4 -24 38.7311 23.0227   6
   5  -4 -24 49.7602 13.6104   5
   5   5 -19 3076.49 334.679   2
  -5  -5 -19 3391.03 331.481   5
   5   5 -19 2901.62 338.746   6
   5   5 -17 5422.22 512.767   6
   5   5 -17 4672.57 502.950   2
  -5   5  17 4770.52 507.809   4
   5  -5  17 5268.39 516.978   2
  -5  -5 -17 4799.27 501.637   5
  -5  -5 -15 10430.1 1086.26   4
   5   5 -15 9342.78 1082.02   2
   5   5 -15 12890.8 1093.26   6
   5  -5  15 11524.1 1103.81   2
  -5  -5 -15 10052.6 1084.32   5
  -5   5  15 12891.0 1100.85   4
   5   5 -13-6.43138 12.0862   6
  -5   5  13 4.75166 5.66363   5
  -5  -5 -13 6.41046 12.0469   4
  -5  -5 -13 7.00732 10.2036   5
  -5   5  13 10.9265 20.5229   4
   5   5 -13 5.92981 12.2070   2
   5  -5  11 100.873 35.0716   2
   5   5 -11 93.2682 25.0903   6
  -5   5  11 118.537 23.7779   5
  -5  -5 -11 85.8456 23.5721   4
  -5  -5 -11 29.0495 18.4047   5
   5   5 -11 72.0023 22.5829   2
  -5   5  11 149.693 47.9426   4
   5   5  -9 2807.38 322.686   6
  -5   5   9 3266.08 326.785   5
  -5  -5  -9 2981.88 325.257   4
   5  -5   9 3968.83 351.460   2
  -5  -5  -9 3015.62 329.210   5
   5   5  -7 2127.93 213.470   2
  -5   5   7 1816.94 208.935   5
  -5  -5  -7 1712.09 207.627   5
  -5  -5  -7 1867.25 208.797   4
   5  -5   7 1980.97 221.875   2
   5  -5   5 23774.5 2525.06   6
  -5   5   5 24425.3 2524.66   5
   5   5  -5 26977.3 2526.77   2
   5  -5   5 29684.6 2535.40   2
  -5  -5  -5 23450.2 2516.55   5
  -5   5   5 33553.3 2612.16   4
  -5  -5  -5 26002.6 2523.25   4
   5  -5   3 64.8821 23.5455   2
  -5   5   3 49.6164 21.5974   5
   5   5  -3 74.8224 25.1691   2
  -5   5   3 105.513 53.5503   4
  -5  -5  -3 88.5892 20.4397   5
  -5  -5  -3 50.3184 18.6595   4
   5  -5   1 676.787 89.5876   6
  -5   5   1 564.802 84.4314   5
   5  -5   1 605.868 83.9440   2
  -5   5   1 879.044 128.417   4
  -5  -5  -1 696.068 86.2678   4
   5   5  -1 633.089 87.9451   2
   5   5   1 372.859 73.9147   3
   5  -5  -1 592.115 82.8533   6
  -5   5  -1 548.719 80.0930   5
   5   5   1 811.364 98.6138   2
  -5  -5   1 744.263 82.6904   4
  -5   5  -1 686.318 106.710   4
  -5  -5   3 30.2098 15.2539   4
   5  -5  -3 71.0404 22.9125   6
   5  -5  -3 45.9623 19.0044   2
   5   5   3 54.3745 29.3381   2
  -5   5  -3 34.6584 22.4325   4
   5   5   3 84.7584 26.3938   3
   5   5   5 24368.7 2501.72   3
  -5  -5   5 25244.8 2494.74   3
  -5   5  -5 24029.0 2497.16   5
   5  -5  -5 25771.9 2497.87   2
   5  -5  -5 24382.2 2497.08   6
  -5  -5   5 24565.0 2492.76   4
   5   5   7 2229.15 226.502   2
   5   5   7 1175.10 186.500   3
  -5  -5   7 1955.26 188.416   3
  -5   5  -7 1644.62 188.444   5
   5  -5  -7 1792.94 189.121   2
   5  -5  -7 1947.62 189.793   6
  -5  -5   7 1562.26 182.009   4
   5   5   9 4107.88 354.028   2
   5   5   9 2807.14 317.727   3
  -5  -5   9 3248.07 309.799   3
  -5   5  -9 2607.45 310.081   5
  -5  -5   9 2797.25 304.580   4
   5  -5  -9 3053.27 310.902   2
   5  -5  -9 3037.93 308.376   6
   5   5  11 81.7521 27.5218   3
   5  -5 -11 75.4464 21.4069   6
  -5   5 -11 82.1184 23.4058   5
  -5  -5  11 127.491 22.6225   4
  -5  -5  11 105.249 23.0952   3
   5   5  13 20.2992 17.0560   2
  -5  -5  13 15.4122 10.7466   4
  -5  -5  13-4.44538 9.16196   3
  -5  -5  15 8621.08 955.681   4
  -5   5 -15 10741.9 970.191   5
  -5  -5  15 10048.1 958.361   3
   5  -5 -15 9799.78 957.010   6
  -5   5 -15 9705.74 964.334   6
  -5  -5  17 4565.14 443.934   3
  -5  -5  17 3901.47 441.550   4
  -5   5 -17 5371.56 461.738   5
   5   5  17 4012.71 454.376   3
  -5   5 -17 4686.65 452.336   6
   5  -5 -17 4385.91 442.144   6
   5  -5 -19 2776.89 303.973   5
  -5   5 -19 2869.96 313.729   6
   5   6 -18 34.1491 14.4390   6
  -5  -6 -16 31.8372 14.4297   5
  -5  -6 -14 17.9408 14.3119   5
  -5  -6 -12 54.4095 16.7602   4
   5   6 -12 17.6422 11.4651   2
  -5   6  12 30.6276 12.0213   5
  -5   6  12 31.1655 23.2862   4
   5  -6  12 58.3380 26.0034   2
  -5  -6 -12-6.36395 9.75659   5
  -5  -6 -10 20.6900 13.1127   4
   5   6 -10 17.7871 12.2833   2
  -5   6  10 14.0843 11.9174   5
  -5   6  10 23.4566 24.1691   4
   5  -6  10 18.3728 20.4626   2
  -5  -6 -10-6.26906 10.6300   5
  -5   6   8 102.819 22.7182   5
   5  -6   8 67.0943 21.0613   6
  -5   6   8 49.5343 32.2816   4
   5  -6   8 74.0127 27.1382   2
  -5  -6  -8 82.6017 22.3852   4
   5   6  -8 94.5358 25.6325   2
  -5   6   6 49.1262 17.4807   5
   5  -6   6 28.8801 18.5004   2
  -5  -6  -6 31.7201 14.4400   4
   5   6  -6 19.8933 18.7753   2
  -5   6   4 5.64923 10.6143   5
   5  -6   4 6.44696 10.8340   2
  -5   6   4 10.6382 15.4777   4
   5   6  -4 7.45635 10.8515   2
   5  -6   4-6.44205 13.2563   6
   5  -6   2 33.3812 15.1878   6
  -5   6   2 18.6031 12.0926   5
  -5   6   2 35.3777 21.2591   4
  -5  -6  -2 51.2163 16.1819   4
   5   6  -2 26.2155 18.2686   2
  -5   6   0 87.7070 23.6748   5
   5   6   0 114.382 35.8094   2
   5  -6   0 61.2777 21.3593   2
   5  -6   0 72.1150 22.7364   6
  -5  -6   0 87.0491 22.6616   4
  -5   6  -2 18.3777 13.9488   5
  -5  -6   2 44.8924 15.9246   4
   5  -6  -2 28.0878 14.4779   2
   5   6   2 50.3509 35.1916   2
   5  -6  -2 31.1189 19.0901   6
  -5   6  -4 5.97940 7.11990   5
   5   6   4-14.7319 24.7479   2
   5  -6  -4 5.78892 13.7595   2
   5  -6  -4 17.5356 12.0346   6
   5   6   4-6.67973 7.94965   3
   5   6   6 13.4146 12.8484   3
  -5  -6   6 25.1822 12.9401   3
  -5   6  -6 40.7948 14.9001   5
  -5  -6   6 28.1697 11.4372   4
   5  -6  -6 11.5366 11.1255   2
   5   6   6 15.7669 26.6025   2
   5  -6  -6 26.7233 14.4186   6
  -5   6  -8 97.6976 24.2864   5
   5   6   8 175.251 52.9912   2
   5   6   8 107.364 27.7047   3
  -5  -6   8 75.4790 19.6450   4
  -5  -6   8 129.303 24.1240   3
  -5   6 -10 11.4741 10.8875   5
   5   6  10 6.67441 11.3201   3
   5   6  10 35.3065 27.9977   2
   5  -6 -10 4.31844 8.26078   6
  -5  -6  10 30.0575 12.5902   3
  -5  -6  12 59.5987 14.9843   3
   5   6  12 46.6600 17.1757   3
  -5   6 -12 46.9862 17.4620   5
  -5  -6  12 32.9366 11.6528   4
   5  -6 -12 7.74474 8.74389   6
  -5  -6  14 6.91945 8.94764   4
  -5   6 -14 49.3520 17.3003   5
  -5   7  11 243.142 50.9774   4
  -5   7   9 1571.83 188.650   4
  -5   7   7 1231.70 148.687   4
   5  -7   7 1151.40 137.854   2
  -5  -7  -5 13009.0 1348.83   4
   5   7  -5 16553.8 1372.21   2
   5  -7   5 13101.2 1352.40   6
   5   7  -3 154.604 40.7181   2
  -5  -7  -3 79.6834 20.2514   4
   5  -7   3 96.2301 23.1731   2
   5  -7   3 96.2778 24.5964   6
  -5   7   3 96.8036 21.9376   5
   5  -7   1 728.628 106.156   2
   5  -7   1 1020.94 113.243   6
  -5   7   1 1011.86 110.787   5
  -5   7  -1 958.165 114.673   5
   5  -7  -1 1165.23 119.774   6
   5  -7  -1 759.839 111.404   2
  -5  -7   1 1005.78 116.525   3
  -5  -7   1 1082.09 116.454   4
  -5   7  -3 113.584 25.4575   5
  -5  -7   3 120.734 25.3032   3
   5  -7  -3 122.556 26.3101   6
   5  -7  -3 85.9287 21.8643   2
  -5  -7   3 153.701 27.5460   4
   5   7   3 126.858 49.5644   2
  -5  -7   5 14121.3 1510.73   4
   5   7   5 26898.3 1611.23   2
   5   7   7 2500.74 206.720   2
  -5  -7   7 1046.69 123.344   4
  -5  -7   9 1785.43 188.263   4
   6   0   0 56158.1 5200.85   6
   6   0   0 52628.2 5206.14   3
  -6   0   0 55111.4 5218.41   1
   6   0   0 53567.1 5207.86   2
  -6   0   0 51248.0 5205.38   5
   6   0   0 48438.1 5212.75   1
   6   0   0 53285.3 5217.85   1
   6   0  -2 504.508 81.4809   1
  -6   0   2 578.619 85.1177   1
   6   0  -2 499.517 73.5675   2
  -6   0   2 568.640 73.4811   4
   6   0   2 470.730 66.9325   6
   6   0  -2 509.546 71.2206   6
   6   0   2 630.797 80.8755   3
   6   0   2 616.936 88.4199   1
  -6   0  -2 640.697 89.6386   1
   6   0  -2 557.565 84.2933   1
   6   0   2 496.846 79.9421   1
  -6   0  -2 562.289 77.1310   5
  -6   0   2 571.070 76.0180   5
   6   0   4 2038.40 203.774   6
   6   0  -4 2040.74 211.159   6
   6   0  -4 1885.10 209.750   2
   6   0   4 2191.29 217.542   2
  -6   0   4 1665.29 206.446   4
  -6   0   4 1892.03 204.740   3
   6   0   4 2091.67 221.065   3
  -6   0   4 1664.38 216.956   1
   6   0  -4 1837.53 221.006   1
  -6   0  -4 2315.83 234.100   1
  -6   0  -4 2126.37 215.137   5
  -6   0   4 1757.58 207.870   5
  -6   0   4 1511.38 221.462   1
   6   0   4 2035.05 228.219   1
   6   0  -4 1881.65 221.117   1
   6   0   4 2078.25 224.725   1
   6   0  -6 141.882 37.6495   1
   6   0  -6 62.8018 29.4131   1
  -6   0  -6 73.9249 32.4960   1
  -6   0   6 87.1235 31.9015   1
  -6   0  -6 127.638 28.1545   5
   6   0  -6 93.5696 24.4747   2
   6   0   6 131.945 33.9790   2
  -6   0   6 78.8788 22.7567   4
  -6   0  -6 54.5093 21.3234   4
   6   0   6 78.5280 29.8542   1
  -6   0  -6 94.7935 34.4641   1
  -6   0   6 92.2214 36.2047   1
   6   0   6 70.1309 32.9166   1
   6   0   6 104.052 20.8178   6
   6   0   6 114.905 32.5946   3
   6   0  -6 155.467 31.5037   6
   6   0   8 78.1190 21.3819   6
  -6   0   8 109.146 25.9799   3
  -6   0  -8 105.361 26.8702   5
  -6   0   8 67.7428 24.1322   5
   6   0  -8 98.1047 36.9770   1
  -6   0   8 86.4034 34.8618   1
   6   0  -8 108.562 26.1913   2
   6   0   8 58.3273 31.4917   2
  -6   0   8 152.628 29.2243   4
   6   0   8 141.033 40.1655   1
   6   0  -8 56.1101 34.9359   1
   6   0   8 136.924 38.2036   3
   6   0  -8 132.714 31.3027   6
  -6   0   8 105.995 37.1751   1
  -6   0  -8 113.198 40.0500   1
   6   0 -10 29101.2 3241.34   6
  -6   0 -10 32946.2 3250.53   1
  -6   0 -10 31784.2 3239.49   5
  -6   0  10 32998.4 3235.06   5
   6   0 -10 32325.4 3237.37   2
   6   0  10 35416.2 3257.03   3
   6   0  10 33502.9 3257.43   1
   6   0 -10 34081.3 3251.87   1
  -6   0  10 32846.3 3262.65   1
   6   0 -10 35424.0 3260.68   1
  -6   0  10 34361.5 3234.27   3
  -6   0 -12 5572.83 544.435   4
  -6   0  12 5416.83 540.752   4
  -6   0 -12 4844.83 541.175   5
   6   0  12 5131.69 553.147   3
  -6   0  12 5567.65 538.225   3
  -6   0 -12 4792.80 546.488   1
   6   0  12 5318.51 555.832   1
  -6   0  12 5363.63 560.595   1
   6   0  12 5783.79 553.706   2
   6   0 -14 5053.71 477.950   2
  -6   0  14 5531.19 482.042   4
   6   0  14 4711.34 490.300   2
   6   0  14 5006.34 492.735   3
  -6   0  14 5793.00 486.239   3
   6   0 -16 98.8530 27.9206   6
  -6   0 -16 189.924 36.2041   5
   6   0  16 87.2405 30.5494   3
  -6   0  16 211.005 42.2348   3
  -6   0  16 159.635 31.1561   4
  -6   0 -16 78.3111 28.7264   4
   6   0 -16 121.649 27.2674   2
  -6   0 -18 7.38908 13.8887   4
   6   0 -18 11.8666 13.1971   6
  -6   0 -18-7.64176 11.1322   5
   6   0  18 17.7213 14.8945   3
  -6   0  18 8.72437 21.9878   3
   6   0  18 7.92946 19.9861   2
   6   0 -18 4.87565 10.0482   2
   6   0  20 10211.6 868.904   2
   6   0  20 8918.50 873.170   3
  -6   0 -20 7329.71 861.357   5
  -6   0  20 9799.62 865.952   4
   6   0 -20 8023.31 855.033   6
   6   0 -20 8216.55 854.888   2
   6   0 -22 5779.97 602.739   6
   6   0  22 6383.28 625.003   3
   6   0  22 7411.20 615.800   2
  -6   0  22 7033.87 619.179   4
   6   0  24 2249.50 253.271   3
   6  -1  23 27.8361 15.7496   2
   6   1 -23 28.4312 12.2529   6
   6   1 -21 8.04250 9.55248   6
  -6   1  21-8.27053 13.8913   4
   6   1 -21-4.70657 7.90625   2
  -6  -1 -21-7.81261 9.27950   4
  -6  -1 -21-7.23282 8.59105   5
   6  -1  21-6.14219 12.6353   2
  -6  -1 -19 7.83381 13.1572   4
   6  -1  19 6.89194 8.18520   2
  -6   1  19-7.51493 10.9308   4
   6  -1  19-9.85066 16.5445   3
   6   1 -17 10.6119 9.13556   6
  -6  -1 -17 23.1582 17.2684   5
   6   1 -17 37.2865 16.2529   2
  -6   1  17 7.07868 12.0577   4
   6  -1  17 30.2125 18.0525   2
   6   1 -15 6.03452 12.4156   6
   6   1 -15-5.47018 9.19098   2
  -6  -1 -15 7.30609 10.6300   5
  -6   1  15 6.63117 9.64861   4
  -6  -1 -15-7.00580 8.32418   4
   6  -1  15 8.01228 9.51896   2
   6   1 -13 49.1763 22.0746   6
  -6   1  13 57.6227 17.6429   5
   6   1 -13 77.5778 23.0840   2
   6  -1  13 73.8992 29.0363   2
  -6  -1 -13 73.4093 23.1809   4
  -6  -1 -13 34.0661 17.2257   5
  -6  -1 -11 6.30838 12.9776   5
  -6   1  11-7.38591 12.4062   1
  -6   1  11 5.88762 11.0572   4
   6   1 -11-8.50539 15.9722   6
   6  -1  11 7.82704 14.6985   1
   6   1 -11 5.64113 10.5944   2
   6  -1  11-8.16263 13.7106   2
   6  -1  11 5.94028 12.2205   6
  -6   1  11-5.41546 12.0335   5
   6  -1  11 8.49589 15.9544   3
  -6  -1  -9 6.12967 11.5122   5
  -6   1   9 8.10632 9.62965   1
   6   1  -9 5.66270 9.51324   2
   6  -1   9-8.17777 16.8230   2
  -6  -1  -9 6.17636 8.98633   4
  -6   1   9-5.65726 10.6253   4
   6   1  -9-9.44299 22.4301   6
   6  -1   9 8.43201 14.1635   1
   6  -1   9 11.3899 14.3490   6
   6  -1   9 9.12445 13.2734   3
  -6   1   7-6.32774 9.20452   5
   6  -1   7 5.51651 11.3480   6
  -6   1   7 6.17462 7.33397   3
  -6   1   7-8.47831 14.2400   1
   6  -1   7-7.90311 11.4957   2
   6   1  -7 5.80595 8.44565   2
  -6   1   7 5.72105 11.7687   4
  -6  -1  -7-6.08996 12.5275   4
   6  -1   7 12.3637 17.9835   1
  -6   1   7-12.7529 18.5496   1
   6  -1   7 8.92319 10.5979   1
   6   1  -7-11.1732 20.9808   6
   6  -1   7 8.55847 14.3746   3
  -6  -1  -5 18.7061 11.8787   5
  -6   1   5 51.0910 17.0773   5
   6   1  -5 32.4738 22.3560   1
  -6   1   5 33.4359 21.1536   1
  -6   1   5 18.3888 9.49345   3
   6   1  -5 24.5090 16.9239   1
   6  -1   5 15.3924 14.5898   2
   6   1  -5 17.6955 13.2575   2
  -6  -1  -5 12.0638 12.5683   4
  -6   1   5 11.3522 12.7693   4
  -6  -1  -5 44.4296 22.4756   1
   6  -1   5-12.4182 18.1732   1
  -6   1   5 12.3529 18.0788   1
   6  -1   5 17.3433 14.7013   1
   6   1  -5 23.6648 19.9735   6
   6  -1   5 23.0270 17.1710   3
  -6   1   3 26.3731 15.0874   5
  -6  -1  -3 44.9641 19.7812   5
   6   1  -3 41.0720 23.0974   1
  -6   1   3 56.2302 21.6352   1
   6  -1   3 21.0589 12.2418   6
  -6   1   3 24.7887 11.6981   3
   6   1  -3 57.2594 23.0668   1
   6  -1   3 52.1831 23.7001   2
   6   1  -3 24.0187 17.1094   2
  -6   1   3 44.8186 16.0157   4
   6  -1   3 76.8192 23.7091   3
  -6   1   3 11.5041 17.1179   1
  -6  -1  -3 36.1142 21.7464   1
   6  -1   3 34.6880 24.0567   1
   6   1  -3 36.7083 27.4248   6
   6  -1   3 16.2256 18.3831   1
   6  -1   1-7.29984 13.7113   2
   6   1  -1 12.3068 13.6755   2
  -6   1   1 11.1950 12.4409   4
  -6  -1  -1-6.26234 15.7800   4
   6  -1   1 10.5532 8.86828   3
   6   1  -1-11.7113 17.0373   6
   6  -1   1-5.20618 11.5718   6
   6   1  -1 8.30041 13.9446   1
   6  -1   1 10.8022 9.07729   1
   6  -1   1 8.58656 14.4251   1
  -6   1   1 8.27817 13.9072   1
   6   1  -1-9.86564 20.2961   1
  -6  -1  -1 6.23865 9.08015   5
  -6   1   1 11.3480 16.5090   1
  -6  -1  -1-9.29720 13.5269   1
   6   1   1-6.53990 9.51863   2
   6  -1  -1 6.87083 11.5449   2
  -6  -1   1 6.15001 10.3349   4
  -6   1  -1 5.67183 10.6560   4
   6   1   1-7.79832 14.6475   3
   6   1   1 10.1152 22.4766   6
   6  -1  -1 5.12280 9.62563   6
  -6   1  -1 7.25680 8.62514   5
  -6  -1   1 5.54779 8.07673   5
  -6  -1   1 9.39266 15.7789   1
  -6   1  -1-11.4115 13.5567   1
   6  -1  -1 10.3049 19.3533   1
   6   1   1 25.9349 17.7859   1
  -6   1  -1-8.75950 16.4519   1
   6   1   1-10.1987 17.1323   1
   6  -1  -3 59.7783 23.0539   1
  -6   1  -3 38.2298 20.0922   1
   6   1   3 10.0052 17.3083   1
   6   1   3 41.3798 22.8107   2
  -6  -1   3 54.9663 23.3083   4
  -6   1  -3 40.1800 17.8676   4
   6   1   3 52.9912 23.8174   3
   6  -1  -3 10.1215 15.2948   1
  -6  -1   3 54.9101 17.2731   5
  -6   1  -3 36.9493 20.0577   5
  -6  -1   3 9.61687 24.5800   1
  -6   1  -3 11.3122 16.9684   1
   6   1   3 27.3013 19.1734   1
   6  -1  -3 45.8986 16.5522   6
   6   1   3 49.5005 22.6031   6
   6   1   5 7.28115 10.6661   2
   6  -1  -5 6.31614 10.6836   2
  -6  -1   5 23.4756 17.1197   4
   6   1   5 19.8330 18.6640   3
  -6   1  -5-10.2899 19.3635   1
   6  -1  -5 18.1356 17.0743   1
  -6  -1   5 4.84951 9.19411   5
  -6   1  -5 7.21918 13.6151   5
   6  -1  -5 15.3038 15.4976   6
   6  -1  -5 50.8407 24.1846   1
   6   1   5-9.68025 16.3076   1
  -6   1  -5 22.9070 19.2781   1
  -6  -1   5 40.2716 25.3955   1
  -6  -1   5 10.7483 11.1270   3
   6  -1  -7-5.92273 11.1295   2
   6   1   7-7.70226 15.8491   2
   6   1   7 10.2908 17.2888   3
   6  -1  -7-9.48050 11.2670   1
  -6   1  -7-11.3892 21.3903   1
  -6  -1   7-5.06250 9.51561   3
  -6   1  -7 6.28590 10.5658   4
  -6  -1   7-5.67239 10.6598   4
  -6   1  -7-6.98044 11.7315   5
  -6  -1   7-4.59453 7.72825   5
  -6   1  -7-11.5898 19.4699   1
  -6  -1   7-10.4789 17.6045   1
   6  -1  -9 16.2344 12.0231   2
   6   1   9-7.85343 13.1900   2
   6   1   9 10.1579 14.7748   3
   6  -1  -9-5.32531 10.9541   6
  -6   1  -9-11.1799 18.7769   1
   6  -1  -9-9.54952 11.3410   1
  -6  -1   9-4.88644 8.20687   3
  -6   1  -9-6.38956 9.29365   4
  -6  -1   9 5.43993 10.2149   4
  -6   1  -9-6.67442 11.2098   5
  -6   1  -9 10.5508 15.3463   1
  -6  -1  11 5.34058 6.34803   4
   6   1  11-9.85519 11.7070   3
   6  -1 -11-9.33565 11.0902   1
   6  -1 -11-5.50552 10.3415   6
  -6   1 -11-6.57327 9.56455   5
  -6  -1  11-4.69930 8.82815   3
   6  -1 -11-5.19209 11.5388   2
   6   1  11 8.18553 16.8396   2
  -6  -1  13 66.8743 18.1930   3
   6  -1 -13 79.9247 23.3879   6
  -6   1 -13 74.2233 22.1553   5
   6   1  13 77.0385 28.7419   3
   6  -1 -13 44.7208 19.2920   2
   6   1  13 41.7493 20.8491   2
  -6  -1  13 72.1641 21.7325   4
  -6   1 -13 50.0814 21.7834   4
   6  -1 -15-5.95319 10.0081   6
  -6   1 -15-7.10370 10.3417   5
   6   1  15 8.24900 13.8613   2
  -6   1 -15-7.38124 10.7450   4
  -6  -1  17-6.50626 9.51710   3
   6  -1 -17 6.33317 10.6845   6
   6  -1 -17 18.4153 14.5009   2
  -6   1 -17 7.29868 12.2998   5
   6   1  17-7.83620 13.1997   2
  -6  -1  17 20.4864 13.6381   4
   6  -1 -19-6.48271 5.44548   6
  -6  -1  19-7.68255 17.0695   3
  -6   1 -19-7.59740 11.0512   5
   6   1  19-7.15085 14.7097   2
  -6  -1  19 16.0614 11.0134   4
   6  -1 -21 5.86803 12.0750   6
  -6  -1  21-8.56960 16.0951   3
  -6   1 -21-7.56298 8.98793   5
  -6  -1  21-5.60373 10.5277   4
   6   1  21-6.32850 11.8880   2
  -6  -1  23 17.7145 12.9115   3
  -6  -1  23 6.00926 11.3165   4
   6  -2  24 2275.16 260.047   3
   6  -2  22 6151.32 568.916   3
   6   2 -22 5856.55 538.414   6
  -6  -2 -22 3958.10 545.941   4
   6  -2  22 5853.46 544.532   2
   6   2 -22 4877.98 538.513   2
   6   2 -20 8107.76 747.553   2
   6  -2  20 8775.00 771.666   3
   6   2 -20 7930.49 744.689   6
  -6  -2 -20 7636.24 759.017   4
  -6   2  20 5405.46 751.667   4
   6  -2  20 7833.37 751.904   2
  -6  -2 -20 6600.83 752.276   5
  -6   2  18-8.53459 14.3435   4
   6  -2  18 9.59404 11.4059   3
   6   2 -18-5.34362 11.8839   2
   6   2 -18 9.99358 11.1141   6
  -6  -2 -18 8.10253 11.7968   4
   6  -2  18 21.2447 14.5760   2
  -6  -2 -18 8.12714 9.66594   5
  -6  -2 -16 89.3112 29.2743   4
   6  -2  16 93.0205 26.6091   2
  -6  -2 -16 137.040 34.1875   5
   6   2 -16 89.6793 25.4263   6
  -6   2  16 154.280 35.0816   4
   6  -2  16 83.5714 28.3607   3
   6   2 -14 5126.82 540.885   2
   6  -2  14 4607.44 545.522   3
   6   2 -14 5967.82 546.730   6
  -6   2  14 5211.04 548.428   4
  -6   2  14 5490.72 539.447   5
  -6  -2 -14 5463.78 548.057   5
   6  -2  12 4370.28 555.260   3
   6  -2  12 5410.84 556.280   6
   6   2 -12 6034.36 555.712   2
  -6  -2 -12 5908.85 558.329   5
  -6   2  12 6323.86 562.246   4
  -6  -2 -12 4881.37 554.292   4
   6   2 -12 5672.73 559.946   6
   6  -2  12 4880.80 559.838   2
   6  -2  10 28615.2 3169.20   3
  -6   2  10 33424.5 3166.97   5
  -6  -2 -10 31506.3 3165.83   5
   6   2 -10 33037.8 3166.18   2
   6  -2  10 30146.4 3168.14   6
   6   2 -10 32340.3 3172.86   6
  -6  -2 -10 34005.8 3167.47   4
  -6   2  10 34576.5 3171.30   4
   6  -2  10 31778.5 3173.76   2
   6  -2   8 35.8732 20.3865   6
   6   2  -8 38.4722 23.6446   6
  -6   2   8 65.1440 22.2517   5
  -6  -2  -8 17.0993 10.3899   5
   6  -2   8 36.9642 18.0179   3
   6  -2   8 91.6861 26.7611   2
  -6   2   8 52.4875 21.7174   4
  -6  -2  -8 36.1511 14.8699   4
   6   2  -8 23.0586 16.5556   2
  -6  -2  -6 325.521 50.7497   4
   6  -2   6 371.423 56.6967   6
   6   2  -6 293.621 53.4723   6
  -6  -2  -6 244.460 46.9903   5
  -6   2   6 344.034 53.7092   5
   6  -2   6 344.935 55.0808   3
   6  -2   6 403.370 58.5000   2
   6   2  -6 318.460 49.9217   2
  -6   2   6 363.521 53.2881   4
  -6   2   4 3639.87 341.895   4
  -6  -2  -4 2854.99 335.817   4
   6   2  -4 3743.35 339.715   6
   6  -2   4 4031.19 346.589   6
  -6  -2  -4 2677.55 333.257   5
   6  -2   4 3297.40 342.691   1
   6  -2   4 2957.15 340.456   2
   6   2  -4 3219.63 336.263   2
  -6  -2  -2 947.343 112.888   4
  -6   2   2 1024.41 116.447   4
   6  -2   2 796.209 112.175   1
  -6   2   2 781.427 110.931   1
  -6   2   2 1026.96 116.840   5
   6   2  -2 943.507 103.914   6
   6  -2   2 836.751 111.852   6
   6  -2   2 936.902 114.951   2
   6  -2   0 53396.5 5102.77   1
   6  -2   0 45357.3 5095.19   6
   6   2   0 50914.7 5096.85   2
   6  -2   0 59283.7 5104.18   2
  -6  -2   0 50985.0 5093.30   5
  -6   2   0 57048.4 5104.39   5
  -6  -2   0 50905.8 5096.99   4
  -6   2   0 51799.5 5100.29   1
   6  -2  -2 722.260 103.566   1
   6   2   2 953.631 105.553   2
   6  -2  -2 1039.74 109.901   2
  -6  -2   2 917.431 105.066   4
  -6   2  -2 799.114 104.711   4
  -6  -2   2 606.503 93.4418   5
  -6   2  -2 802.970 105.811   5
   6   2   4 3073.14 349.776   3
   6  -2  -4 2872.90 341.919   1
  -6  -2   4 2751.68 329.497   5
  -6   2  -4 3151.46 343.360   5
  -6  -2   4 3318.52 341.063   4
  -6   2  -4 4048.58 348.773   4
   6   2   4 3444.68 342.261   2
   6  -2  -4 3394.18 342.402   2
   6  -2  -4 3495.17 339.107   6
   6   2   6 331.675 61.7209   3
   6  -2  -6 332.814 51.4754   6
   6   2   6 392.691 57.8728   2
   6  -2  -6 367.315 54.2034   2
  -6  -2   6 328.405 50.8839   3
  -6  -2   6 326.434 51.7402   4
  -6   2  -6 386.608 57.5544   4
  -6   2  -6 349.468 55.7734   5
  -6   2  -6 433.701 64.5555   1
  -6  -2   8 32.0592 17.7524   4
  -6   2  -8 75.4714 27.1323   4
   6   2   8 59.3882 23.7878   3
   6  -2  -8 30.1732 16.2119   6
  -6   2  -8 74.9407 23.1699   5
   6   2   8 50.5094 20.4212   2
   6  -2  -8 17.1947 14.0883   2
  -6  -2   8 15.4317 14.1330   3
  -6   2 -10 36673.3 3205.58   4
  -6  -2  10 32488.9 3191.08   4
  -6   2 -10 31818.0 3196.06   5
   6   2  10 32744.1 3209.06   3
   6   2  10 33782.6 3201.66   2
   6  -2 -10 32606.9 3192.06   2
   6  -2 -10 35062.5 3192.43   6
  -6  -2  10 28142.3 3188.12   3
  -6   2 -12 4661.90 534.616   4
  -6   2 -12 5439.31 533.547   5
   6   2  12 5583.25 544.187   3
   6  -2 -12 5363.85 526.840   2
   6   2  12 5090.20 537.334   2
   6  -2 -12 5367.05 527.667   6
  -6  -2  12 4912.01 524.458   3
   6   2  14 4815.18 506.927   3
  -6  -2  14 4595.72 490.370   3
  -6  -2  14 4985.25 491.999   4
  -6   2 -14 5367.88 500.623   5
   6  -2 -14 4906.23 492.029   2
   6  -2 -14 5355.08 494.909   6
   6   2  14 3712.36 496.687   2
  -6  -2  16 113.291 25.2935   4
   6   2  16 79.2505 29.4865   3
  -6   2 -16 105.816 25.7961   5
   6  -2 -16 110.931 24.6163   6
  -6  -2  16 119.958 25.0866   3
   6   2  16 45.9735 24.5104   2
   6  -2 -16 91.5480 23.0824   2
  -6  -2  18 5.08782 12.0858   3
   6  -2 -18-5.09351 9.56596   6
   6   2  18-6.90160 15.3349   2
   6   2  18 8.69953 14.6121   3
  -6  -2  18 4.43754 8.33445   4
   6  -2 -20 6910.42 760.487   6
  -6  -2  20 8155.33 761.239   4
  -6   2 -20 7981.65 771.801   5
   6   2  20 7450.76 772.595   3
  -6  -2  22 5873.40 596.262   4
  -6  -2  22 6405.28 605.404   3
   6   2  22 5472.50 606.142   3
  -6  -2  24 1894.24 213.021   3
   6   3 -21 15.0200 12.6827   6
   6   3 -21 10.3206 12.3281   2
  -6  -3 -21 17.4626 16.4487   4
   6  -3  19 118.294 28.6331   2
  -6  -3 -19 93.3877 32.9425   4
  -6   3  19 99.2107 29.8007   4
   6   3 -19 91.5492 25.4134   6
   6   3 -19 68.7008 21.5068   2
  -6  -3 -19 52.3526 23.2807   5
   6   3 -17 5.46924 10.2950   2
  -6   3  17 9.35973 11.1388   4
   6  -3  17 7.94140 14.9294   2
  -6  -3 -17 7.95877 11.5984   5
  -6  -3 -17 7.82243 9.31769   4
   6   3 -15 23.1543 13.8325   2
  -6  -3 -15 13.9272 13.1637   4
  -6   3  15 19.3516 19.9607   4
   6  -3  15 8.66439 12.6934   2
  -6  -3 -15 7.83570 11.4976   5
   6  -3  13 53.5410 25.2265   2
   6   3 -13 64.8460 20.2681   2
   6   3 -13 37.0432 20.1433   6
  -6  -3 -13 50.9984 19.7797   4
  -6   3  13 66.8639 28.1210   4
  -6   3  13 30.8308 14.9500   5
  -6  -3 -13 14.4566 12.8866   5
   6   3 -11 51.4577 19.0224   2
   6   3 -11 7.13811 11.1289   6
  -6  -3 -11 54.3420 18.7158   4
   6  -3  11 52.6880 17.9426   6
  -6   3  11 16.7263 13.0195   5
   6  -3  11 61.1098 25.7098   2
  -6  -3 -11 39.7341 18.0367   5
  -6  -3  -9 52.9970 19.4178   4
  -6   3   9 65.6573 23.1775   5
   6   3  -9 50.3458 19.1239   2
   6   3  -9 83.0097 24.1043   6
  -6   3   9 77.1420 27.4953   4
   6  -3   9 57.5643 20.8889   6
  -6  -3  -9 59.1303 21.3043   5
   6  -3   7 61.9904 28.7774   2
  -6  -3  -7 93.7078 22.3915   4
   6   3  -7 94.8465 24.3474   2
   6   3  -7 89.1885 25.4613   6
  -6   3   7 81.7340 31.9828   4
   6  -3   7 110.136 26.6886   6
  -6  -3  -7 53.9808 20.8771   5
  -6   3   5 80.6548 20.9830   5
   6   3  -5 56.2060 19.5600   2
  -6  -3  -5 47.4651 18.6778   4
  -6   3   5 104.701 37.6515   4
  -6  -3  -5 35.7716 16.2957   5
   6  -3   5 15.0208 17.4524   6
   6  -3   5 43.4773 21.6906   2
   6  -3   3 122.813 32.5441   2
   6   3  -3 167.562 30.4325   2
   6  -3   3 112.067 30.9838   6
  -6  -3  -3 141.383 31.1796   4
  -6   3   3 125.553 31.5625   5
  -6  -3  -3 119.036 26.8429   5
   6  -3   1 6.62459 9.66930   2
   6   3  -1 17.5956 14.7981   2
  -6   3   1-11.8400 22.2473   4
   6  -3   1 7.31911 12.3191   6
  -6   3   1 7.25438 12.2106   5
  -6  -3  -1 4.98942 11.8784   5
  -6   3  -1 12.7212 26.1672   4
  -6  -3   1-5.99965 10.0765   4
   6  -3  -1 19.7874 18.3704   2
  -6   3  -1-7.43116 10.8087   5
   6   3   1-7.99571 6.71449   3
   6  -3  -1 13.6389 12.8053   6
   6   3   1-6.08983 13.5304   2
   6   3   3 126.845 35.6628   3
  -6  -3   3 193.135 35.4065   4
  -6   3  -3 217.268 59.2804   4
   6  -3  -3 152.057 33.3540   6
   6  -3  -3 158.877 34.0511   2
  -6   3  -5 56.3482 21.5204   5
  -6  -3   5 72.2045 19.2255   3
   6  -3  -5 64.4470 20.7510   6
   6   3   5 53.7962 22.2895   3
  -6  -3   5 84.1337 22.5653   4
   6   3   5 41.0813 20.1731   2
  -6   3  -7 67.4009 35.9034   4
  -6  -3   7 125.594 25.5321   4
  -6   3  -7 128.149 29.5565   5
  -6  -3   7 102.582 24.2485   3
   6  -3  -7 100.309 27.8228   2
   6   3   7 111.123 31.3428   3
   6  -3  -7 139.446 26.9076   6
   6   3   7 123.432 30.2731   2
  -6   3  -9 77.7394 21.8309   5
   6  -3  -9 64.7521 18.1681   6
   6   3   9 54.5379 24.8052   3
  -6  -3   9 57.9205 18.1212   4
  -6  -3   9 64.9477 18.6944   3
   6  -3  -9 21.0533 13.7455   2
   6   3  11 26.7760 17.4359   3
   6  -3 -11 60.2409 17.1958   6
  -6   3 -11 19.0412 12.8519   5
  -6  -3  11 61.0053 16.6595   4
  -6  -3  11 60.6678 17.7463   3
   6   3  11 47.7139 24.5535   2
   6  -3 -11 39.2357 18.5853   2
  -6  -3  13 33.5109 12.9677   4
  -6   3 -13 70.5095 20.6233   5
   6   3  13 31.8540 18.2408   2
   6  -3 -13 26.2561 13.9725   2
   6   3  13 84.8356 24.0409   3
   6   3  15 24.2250 15.1698   3
   6  -3 -15 4.32462 8.13347   6
  -6   3 -15-6.65542 12.5056   5
  -6  -3  15 4.01187 8.26501   4
  -6  -3  15 4.19215 8.63531   3
   6   3  15 15.2442 15.6852   2
   6   3  17 15.6623 14.7249   3
   6  -3 -17 30.0784 13.5229   6
  -6   3 -17-7.08177 11.9185   5
  -6  -3  17-3.91442 8.73060   4
  -6  -3  17 4.09036 8.44847   3
   6   3  17 13.8878 14.3039   2
  -6   3 -19 143.928 31.4553   5
   6  -3 -19 120.911 24.7391   6
   6   3  19 101.107 28.7111   3
   6  -3 -19 90.1008 19.5737   5
  -6  -3  19 85.8129 21.8097   3
  -6  -3  19 95.2471 21.3212   4
  -6  -3  21 29.9201 14.7975   3
   6   4 -20 4921.83 505.540   6
  -6  -4 -18 7.08667 10.3712   5
   6   4 -18 7.59356 11.1042   6
  -6  -4 -18 7.61605 11.1368   4
   6  -4  18 7.52299 12.6869   2
   6   4 -18 21.0036 12.5245   2
  -6  -4 -16 45.0227 20.2702   5
   6   4 -16 39.4492 23.1602   6
  -6  -4 -16 76.6969 24.5366   4
   6  -4  16 85.9927 27.9925   2
   6   4 -16 96.5627 24.5249   2
  -6  -4 -14 2888.85 343.899   5
  -6   4  14 3142.72 336.558   5
   6   4 -14 3510.28 341.103   2
  -6  -4 -14 3232.32 343.633   4
  -6   4  14 2994.89 354.635   4
   6  -4  14 3582.38 356.571   2
   6   4 -14 3878.61 353.163   6
   6   4 -12 3818.36 340.267   6
   6   4 -12 3034.41 330.123   2
   6  -4  12 3149.88 345.001   2
  -6   4  12 3311.45 329.667   5
  -6  -4 -12 3333.81 336.191   5
  -6   4  12 2743.76 351.540   4
  -6  -4 -12 2934.64 330.457   4
   6   4 -10 18268.7 1701.95   2
  -6  -4 -10 18638.3 1704.00   5
   6  -4  10 14587.5 1700.54   6
   6  -4  10 20861.1 1720.67   2
  -6  -4 -10 16580.5 1700.68   4
  -6   4  10 14724.8 1730.52   4
   6  -4   8 7.97363 17.7847   2
   6  -4   8 12.9833 12.2897   6
  -6   4   8 18.4454 46.4955   4
   6   4  -8 11.1841 10.6164   2
  -6  -4  -8 11.0250 14.7220   4
  -6  -4  -8 21.3957 13.5659   5
  -6   4   8 28.0589 15.7078   5
   6  -4   6 96.7224 30.0467   2
   6  -4   6 90.1282 25.6759   6
  -6  -4  -6 72.9023 21.4484   4
   6   4  -6 161.184 28.7004   2
  -6   4   6 50.5135 20.5039   5
  -6  -4  -6 90.1173 23.2937   5
  -6   4   6 48.3139 50.5188   4
   6  -4   4 1346.34 160.912   6
  -6   4   4 1639.31 163.495   5
  -6  -4  -4 1234.31 151.823   5
   6   4  -4 1359.26 157.202   2
  -6   4   2 522.668 66.2376   5
   6  -4   2 371.493 64.3667   6
   6   4  -2 404.595 60.7270   2
  -6  -4  -2 362.650 58.3982   4
   6  -4   2 445.378 63.8784   2
   6   4   0 27605.8 2792.93   2
   6  -4   0 27081.3 2793.36   2
   6  -4   0 31763.9 2799.68   6
  -6  -4   0 27822.9 2791.90   4
   6   4   2 376.931 64.7589   3
   6  -4  -2 468.139 66.2268   6
  -6   4  -2 331.670 60.3402   5
   6   4   2 433.246 65.1546   2
   6  -4  -2 478.022 65.4944   2
  -6   4  -2 316.598 139.500   4
  -6  -4   2 505.017 63.2098   4
  -6   4  -4 1134.86 157.499   5
   6   4   4 1331.78 163.492   3
  -6  -4   4 1330.70 155.540   3
   6   4   4 1765.72 169.156   2
   6  -4  -4 1524.14 161.829   2
   6  -4  -4 1382.17 158.976   6
  -6  -4   4 1464.84 157.348   4
   6   4   6 143.719 33.2501   3
   6  -4  -6 96.2485 24.3150   6
  -6   4  -6 97.5656 26.7060   5
  -6  -4   6 139.221 27.2640   3
   6  -4  -6 80.0039 26.0268   2
  -6  -4   6 94.9060 23.9581   4
   6   4   6 146.101 37.6481   2
   6  -4  -8 20.6568 14.0403   6
  -6   4  -8 6.21090 12.0448   5
  -6  -4   8 39.6458 16.3966   3
   6   4   8 40.4581 22.7367   3
  -6  -4   8 39.5083 14.1179   4
   6   4   8 43.5557 20.9085   2
  -6  -4  10 17001.3 1596.31   3
   6  -4 -10 16273.1 1596.92   2
   6   4  10 15517.2 1611.21   2
  -6   4 -10 16390.2 1600.72   5
  -6  -4  10 15474.8 1593.78   4
   6   4  12 2718.82 303.354   3
  -6  -4  12 2690.86 291.040   3
   6   4  12 2458.02 305.209   2
  -6   4 -12 3028.84 299.508   5
   6  -4 -12 3016.16 293.184   6
  -6   4 -14 3255.12 315.540   5
   6   4  14 2648.18 316.110   3
   6   4  14 3424.69 327.431   2
  -6  -4  14 2718.88 303.875   4
  -6  -4  14 3024.00 306.348   3
   6  -4 -14 3148.22 306.408   6
  -6   4 -16 59.3933 20.8989   5
   6   4  16 44.0501 18.4824   3
  -6  -4  16 49.9329 15.6715   3
  -6  -4  16 74.2962 16.6085   4
   6  -4 -16 71.8284 18.1602   6
   6  -4 -20 4810.18 499.925   5
  -6  -4  20 5212.61 502.058   4
  -6   5  15 24.2143 16.6680   4
  -6  -5 -15 6.88647 11.6594   5
  -6   5  13 244.511 35.2233   5
   6  -5  13 184.318 43.1742   2
  -6  -5 -13 193.131 35.4415   4
   6   5 -13 164.587 35.2024   2
  -6  -5 -13 140.338 34.4173   5
   6  -5  11 31.5214 14.8368   6
  -6   5  11 27.6372 13.0620   5
   6  -5  11 16.9310 16.0847   2
  -6  -5 -11 18.2550 12.7554   5
  -6  -5 -11 15.4176 11.6794   4
   6   5 -11 24.9338 12.0965   2
  -6   5   9 16.7277 31.5356   4
  -6  -5  -9 45.1659 16.5613   4
   6  -5   9 7.75734 14.8342   2
  -6  -5  -9 37.7374 16.5625   5
   6  -5   9 22.5705 13.6930   6
  -6   5   9 19.9215 12.1577   5
   6  -5   7 29.7019 14.5333   6
  -6   5   7 31.6103 14.4177   5
  -6  -5  -7 50.8200 16.8918   4
   6   5  -7 21.2246 15.8240   2
   6  -5   5 56.6906 22.8433   6
  -6   5   5 107.337 25.6768   5
  -6  -5  -5 78.7740 20.5965   4
   6   5  -5 91.4516 23.6208   2
   6  -5   5 96.5439 25.6592   2
   6  -5   3 309.833 46.8150   6
  -6   5   3 315.271 47.2147   5
   6   5  -3 231.659 43.5745   2
   6  -5   3 244.611 44.8526   2
  -6   5   3 229.120 93.7618   4
  -6  -5  -3 254.762 41.8314   4
   6  -5   1 6.45902 13.2923   6
  -6   5   1 6.23553 9.07874   5
   6   5  -1-6.86853 9.99860   2
   6  -5   1 5.89610 12.1350   2
  -6  -5  -1 5.61635 8.17914   4
   6  -5  -1 6.37843 9.30534   6
  -6   5  -1 6.22196 9.07845   5
  -6   5  -1-17.3835 25.2947   4
   6  -5  -1 11.4896 12.7840   2
   6   5   1 7.64364 12.8578   2
  -6  -5   3 241.699 40.0618   4
  -6   5  -3 262.430 44.1771   5
   6  -5  -3 230.132 43.0523   6
   6   5   3 204.184 42.6698   3
   6  -5  -3 224.276 41.6105   2
  -6  -5   5 67.0778 20.8979   4
  -6   5  -5 118.339 25.9444   5
  -6  -5   5 100.553 22.5474   3
   6   5   5 103.154 25.4465   3
   6  -5  -5 75.2075 23.5076   2
   6   5   5 77.7174 32.8460   2
   6  -5  -7 20.1795 13.6905   6
   6   5   7 53.6744 28.6461   2
   6   5   7 34.5480 17.6341   3
   6  -5  -7 51.0845 19.8541   2
  -6  -5   7 22.0185 12.0294   4
  -6  -5   9 23.0486 11.1426   4
  -6   5  -9 16.8738 11.0108   5
   6  -5  -9 55.0031 16.6244   6
   6   5   9 27.4913 15.5840   3
   6  -5  -9 36.9906 16.8932   2
  -6  -5   9 34.9005 13.0669   3
   6   5  11 6.82837 10.1435   3
  -6   5 -11 44.9613 15.7882   5
  -6  -5  11 36.5915 12.4815   3
   6  -5 -11 12.2338 10.4781   6
  -6  -5  11 7.32042 7.17534   4
   6   5  11 32.1179 28.5048   2
   6   5  13 195.846 37.8013   3
  -6  -5  13 201.426 31.6339   3
  -6   5 -13 291.911 40.8707   5
  -6  -5  13 180.056 30.0256   4
   6  -5 -13 192.409 31.3356   6
  -6  -5  15 9.62193 8.13453   4
  -6  -5  17 9.72558 6.16104   4
  -6   6  10 13209.9 1335.38   4
  -6   6   8-12.7263 18.5124   4
   6  -6   8 4.94349 5.87706   6
   6  -6   6 445.278 58.5713   6
  -6   6   6 364.384 55.0585   5
   6  -6   6 423.700 60.2834   2
   6   6  -6 443.268 59.6174   2
  -6   6   6 308.065 79.3798   4
  -6  -6  -6 438.794 56.2917   4
   6  -6   4 1394.86 161.188   6
   6   6  -4 1695.38 167.605   2
  -6   6   4 1400.55 159.447   5
   6  -6   4 1373.88 160.683   2
  -6   6   4 1622.08 188.348   4
  -6  -6  -4 1481.60 159.820   4
   6  -6   2 421.434 59.1918   6
  -6   6   2 460.676 60.9514   5
   6  -6   2 402.450 58.5744   2
  -6  -6  -2 338.818 54.9776   4
   6  -6   0 16162.5 1661.32   6
  -6   6   0 16243.1 1661.68   5
   6  -6   0 14430.2 1657.70   2
  -6  -6   0 18491.2 1662.26   4
  -6   6  -2 330.614 53.9343   5
   6   6   2 579.236 81.3812   2
   6  -6  -2 423.607 56.1896   2
  -6  -6   2 489.939 57.6323   4
  -6  -6   2 346.567 53.0664   3
   6  -6  -4 1644.09 172.650   6
  -6  -6   4 1594.82 170.846   3
  -6   6  -4 1466.42 171.294   5
   6  -6  -4 1414.33 170.809   2
  -6  -6   4 1537.38 170.274   4
   6   6   6 463.644 62.9358   3
  -6  -6   6 409.599 56.9581   3
  -6   6  -6 456.114 60.2914   5
  -6  -6   6 456.871 57.9500   4
   6  -6  -6 442.680 58.9131   6
   6  -6  -6 476.835 62.6360   2
  -6  -6   8-3.74204 9.93779   4
   6   6   8 53.7542 27.6430   2
  -6  -6  10 9110.76 902.181   4
  -6  -6  12 1725.46 179.886   4
  -7   0   0-5.93381 11.1453   5
   7   0   0-5.61522 12.4786   6
  -7   0   0-4.92843 10.1410   4
  -7   0   0-9.62624 16.1695   1
   7   0   0 5.78461 11.9017   2
   7   0   2 6.53446 10.9753   3
  -7   0  -2-6.26786 9.11733   5
  -7   0   2-4.52373 8.49522   3
  -7   0  -2 5.03131 11.1791   4
  -7   0   2-9.83166 10.1124   4
   7   0  -2 6.15866 13.6837   6
  -7   0   2-9.75148 18.3113   1
   7   0  -2 11.1231 10.4439   2
   7   0   2 12.0020 12.3445   2
  -7   0   4 4.40160 7.39663   3
  -7   0   4-5.25530 11.6787   5
  -7   0  -4-6.29292 10.5719   5
   7   0   4-7.25660 12.1901   3
   7   0  -4 5.27196 8.85775   2
   7   0   4-6.02880 10.1284   2
   7   0  -4 6.61697 12.4275   6
  -7   0  -4-5.21594 10.7319   4
  -7   0   4-4.86706 7.08341   4
  -7   0  -6 6.09536 8.87357   5
  -7   0   6 5.13583 9.65105   5
   7   0   6 8.11891 11.8149   3
   7   0  -6 5.14268 9.66389   2
   7   0   6 6.27526 10.5460   2
  -7   0  -6-5.19750 6.18379   4
  -7   0   6 4.86384 8.17740   4
  -7   0   6 4.18586 11.1220   3
   7   0  -8-5.01567 10.3178   2
   7   0   8-6.56584 11.0280   2
   7   0   8 8.42786 15.8259   3
  -7   0  -8-5.47226 7.96023   4
  -7   0   8 4.89790 9.19776   4
  -7   0 -10-5.56989 11.4575   5
   7   0  10-8.57873 14.4084   3
   7   0 -10 4.86980 10.8201   2
   7   0  10 6.79478 11.4123   2
   7   0 -10-7.44550 12.5052   6
  -7   0  10-4.88281 9.16920   4
  -7   0 -10 5.68922 8.27551   4
   7   0 -12-4.68454 11.8023   2
  -7   0 -12-5.62292 10.5593   5
   7   0  12 8.27876 12.0422   3
   7   0  12-6.94191 11.6598   2
   7   0 -12-7.66282 12.8705   6
  -7   0  12 4.88295 8.20201   4
   7   0 -14-9.21648 12.2379   2
  -7   0 -14 5.84861 12.0310   5
   7   0  14 24.7249 16.9532   3
   7   0  14 7.03344 14.4680   2
   7   0 -14-7.01671 10.2064   6
  -7   0  14-4.89372 8.21980   4
  -7   0 -14-6.44533 7.65522   4
  -7   0 -16-5.99138 10.0629   5
   7   0  16 8.35307 14.0293   3
   7   0  16 6.78619 11.3978   2
   7   0 -16 5.88551 13.0766   6
  -7   0  16-5.09302 9.56376   4
   7   0 -18 4.34643 9.66559   2
  -7   0 -18 6.30908 9.18577   5
   7   0  18-6.21851 11.6841   2
   7   0 -18 4.89839 7.13655   6
  -7   0  18 5.31376 7.73980   4
   7   0  18 8.20585 15.4141   3
   7   0 -20-4.33043 8.90802   6
   7   0  20-8.49442 12.3555   3
   7   0  20 11.2513 12.4993   2
   7   0  22-4.98634 10.2683   2
   7   1 -19 3106.74 310.080   2
   7  -1  19 3011.58 314.198   2
   7  -1  19 3329.08 325.302   3
   7   1 -19 2785.08 306.929   6
  -7  -1 -17 4997.84 474.698   5
   7   1 -17 4830.06 468.330   6
  -7   1  17 4864.67 472.858   4
  -7  -1 -17 4409.09 473.266   4
   7   1 -17 4235.75 465.348   2
   7  -1  17 4203.56 476.828   3
   7   1 -15 10301.9 940.147   2
  -7  -1 -15 10218.3 945.561   5
  -7  -1 -15 9961.19 946.218   4
   7  -1  15 7628.04 942.118   2
   7  -1  15 8750.08 949.314   3
  -7   1  13 21.4235 15.0719   4
  -7  -1 -13 36.0434 19.6562   4
   7  -1  13 31.4232 18.7831   3
   7  -1  13 7.03994 13.3938   2
   7   1 -13 12.5216 15.9192   6
  -7   1  11 322.017 43.4775   4
  -7  -1 -11 217.355 40.0587   4
   7  -1  11 217.176 47.6821   3
  -7  -1 -11 223.732 39.5472   5
   7   1 -11 258.391 41.7378   2
   7  -1  11 188.708 42.7165   2
   7   1 -11 350.426 54.6527   6
   7   1  -9 3469.72 356.471   2
   7   1  -9 4159.94 375.478   6
  -7  -1  -9 3306.38 356.784   5
  -7   1   9 3097.40 355.288   5
   7  -1   9 3858.00 365.374   2
  -7   1   9 3432.17 356.219   4
   7  -1   7 2354.52 218.220   2
  -7  -1  -7 1720.90 207.659   5
  -7   1   7 1871.43 209.006   5
  -7  -1  -7 2029.22 209.004   4
  -7   1   7 1724.48 205.534   4
  -7  -1  -5 22375.5 2294.52   4
  -7   1   5 24310.3 2294.23   4
  -7  -1  -5 22273.3 2296.29   5
  -7   1   5 21322.1 2294.92   5
   7   1  -5 24200.9 2295.67   2
   7  -1   5 23049.7 2291.69   6
   7   1  -5 29957.0 2328.32   6
   7  -1   3 92.0567 24.5823   6
  -7   1   3 184.873 31.3778   4
  -7  -1  -3 157.814 29.8014   4
   7   1  -3 126.758 28.3946   2
   7  -1   3 78.5431 26.8964   2
  -7   1   3 86.1813 25.4154   5
  -7   1   1 1164.09 134.153   5
   7   1  -1 1193.52 132.679   2
   7  -1   1 1144.92 133.324   2
  -7   1   1 1250.48 131.942   4
   7  -1   1 1008.87 127.336   6
   7  -1  -1 1203.97 136.850   6
  -7   1  -1 1180.89 142.291   5
  -7  -1   1 1021.60 137.435   5
   7   1   1 1186.91 140.146   2
   7  -1  -1 1260.83 141.619   2
  -7   1  -1 1197.43 139.335   4
  -7  -1   1 1463.70 141.950   4
   7   1   1 1389.71 148.276   3
   7   1   3 159.223 31.4482   2
   7  -1  -3 118.037 28.3466   2
  -7  -1   3 160.947 29.8875   4
  -7   1  -3 150.411 30.8702   4
  -7  -1   3 82.4454 26.0246   5
  -7   1  -3 130.806 32.4729   5
   7   1   5 25625.5 2444.47   3
  -7   1  -5 25359.0 2436.64   5
   7  -1  -5 24909.6 2431.30   6
  -7   1  -5 21828.5 2432.35   4
  -7  -1   5 25170.0 2430.98   4
   7   1   5 25937.7 2437.64   2
   7  -1  -5 24815.2 2433.60   2
   7  -1  -7 2137.51 225.302   2
   7   1   7 2291.54 240.343   3
  -7  -1   7 1943.67 221.739   3
  -7  -1   7 2110.92 224.895   4
  -7   1  -7 2332.22 229.972   4
  -7   1  -7 2051.77 227.565   5
   7  -1  -7 2124.67 225.451   6
   7   1   9 3708.31 381.580   2
   7   1   9 3852.38 389.659   3
  -7  -1   9 3321.58 370.746   3
  -7  -1   9 3595.88 373.376   4
  -7   1  -9 4355.68 383.417   4
  -7   1  -9 3347.33 375.395   5
   7  -1  -9 3842.86 376.798   6
   7  -1 -11 206.492 39.0600   6
  -7   1 -11 222.223 38.0555   5
   7   1  11 346.564 53.8403   3
  -7  -1  11 203.428 34.6170   3
  -7   1 -11 219.912 42.5479   4
  -7  -1  11 217.461 36.1816   4
   7  -1 -11 209.868 37.2021   2
[truncated: 20,507 more chars]
