# Supplementary material for: The varying temperature- and pressure-induced phase transition pathways in hybrid improper ferroelectric Sr3Sn2O7
Source: Acta Crystallogr B Struct Sci Cryst Eng Mater. 2025 Apr 14;81(Pt 3):318–24. doi: 10.1107/S2052520625002306 (PMC12147935; doi:10.1107/S2052520625002306)
Supplement: Supplementary file 1 [file b-81-00318-sup1.zip › SSO_HP_VT_CIFs/SSO_VT_CIFS/SrSnO_I19VT_14_410_3_pnab.cif]

data_srsno_i19vt_14_410_3_pnab

# start Validation Reply Form
_vrf_PLAT971_srsno_i19vt_14_410_3_pnab
;
PROBLEM: Check Calcd Resid. Dens.  0.63Ang From Sn1             5.71 eA-3  
RESPONSE: The sample is highly absorbing and contains a significant 
proportion of heavy elements. While efforts have been made to account
for this as best as possible, the diffractometer upon which the data 
were collected lacks a camera with which to obtain a true representation
of the crystal for a more explicit correction. The impact of this upon
the data is further compounded by the crystal existing as a highly 
anisotropic plate. Errors carried through from this in the intensities will 
increase the residual levels in the model. This is in addition to the typical
fourier rippling that is expected at heavy elements, and the impact of the
spherical contraction of the valence shell owed to the ionisation of these 
metals in this highly charge system. Since these residuals exist close to 
these heavy metal centres and the model (and symmetry) has been thoroughly 
evaluated (see the manuscript), these are believed to have no physical 
significance.
;
_vrf_PLAT972_srsno_i19vt_14_410_3_pnab
;
PROBLEM: Check Calcd Resid. Dens.  0.34Ang From Sr2            -3.98 eA-3  
RESPONSE: The sample is highly absorbing and contains a significant 
proportion of heavy elements. While efforts have been made to account
for this as best as possible, the diffractometer upon which the data 
were collected lacks a camera with which to obtain a true representation
of the crystal for a more explicit correction. The impact of this upon
the data is further compounded by the crystal existing as a highly 
anisotropic plate. Errors carried through from this in the intensities will 
increase the residual levels in the model. This is in addition to the typical
fourier rippling that is expected at heavy elements, and the impact of the
spherical contraction of the valence shell owed to the ionisation of these 
metals in this highly charge system. Since these residuals exist close to 
these heavy metal centres and the model (and symmetry) has been thoroughly 
evaluated (see the manuscript), these are believed to have no physical 
significance.
;
_vrf_PLAT974_srsno_i19vt_14_410_3_pnab
;
PROBLEM: Check Calcd Negative Resid. Density on       Sr1      -3.66 eA-3  
RESPONSE: The sample is highly absorbing and contains a significant 
proportion of heavy elements. While efforts have been made to account
for this as best as possible, the diffractometer upon which the data 
were collected lacks a camera with which to obtain a true representation
of the crystal for a more explicit correction. The impact of this upon
the data is further compounded by the crystal existing as a highly 
anisotropic plate. Errors carried through from this in the intensities will 
increase the residual levels in the model. This is in addition to the typical
fourier rippling that is expected at heavy elements, and the impact of the
spherical contraction of the valence shell owed to the ionisation of these 
metals in this highly charge system. Since these residuals exist close to 
these heavy metal centres and the model (and symmetry) has been thoroughly 
evaluated (see the manuscript), these are believed to have no physical 
significance.
;
_vrf_PLAT976_srsno_i19vt_14_410_3_pnab
;
PROBLEM: Check Calcd Resid. Dens.  0.63Ang From O2      .      -2.38 eA-3  
RESPONSE: The sample is highly absorbing and contains a significant 
proportion of heavy elements. While efforts have been made to account
for this as best as possible, the diffractometer upon which the data 
were collected lacks a camera with which to obtain a true representation
of the crystal for a more explicit correction. The impact of this upon
the data is further compounded by the crystal existing as a highly 
anisotropic plate. Errors carried through from this in the intensities will 
increase the residual levels in the model. This is in addition to the typical
fourier rippling that is expected at heavy elements, and the impact of the
spherical contraction of the valence shell owed to the ionisation of these 
metals in this highly charge system. Since these residuals exist close to 
these heavy metal centres and the model (and symmetry) has been thoroughly 
evaluated (see the manuscript), these are believed to have no physical 
significance.
;
_vrf_PLAT097_srsno_i19vt_14_410_3_pnab
;
PROBLEM: Large Reported Max.  (Positive) Residual Density       6.03 eA-3  
RESPONSE: The sample is highly absorbing and contains a significant 
proportion of heavy elements. While efforts have been made to account
for this as best as possible, the diffractometer upon which the data 
were collected lacks a camera with which to obtain a true representation
of the crystal for a more explicit correction. The impact of this upon
the data is further compounded by the crystal existing as a highly 
anisotropic plate. Errors carried through from this in the intensities will 
increase the residual levels in the model. This is in addition to the typical
fourier rippling that is expected at heavy elements, and the impact of the
spherical contraction of the valence shell owed to the ionisation of these 
metals in this highly charge system. Since the residual exists close to 
a heavy metal centre and the model (and symmetry) has been thoroughly 
evaluated (see the manuscript), it is believed to have no physical 
significance.
;
_vrf_PLAT112_srsno_i19vt_14_410_3_pnab
;
PROBLEM: ADDSYM Detects New (Pseudo) Symm. Elem         4        100 %Fit  
RESPONSE: The deviations from the high symmetry aristotype are low, 
manifesting as low intensity superstructure reflections and small deviations
from the tetragonal aristotype. The model (and symmetry) has been thoroughly
evaluated (please see the manuscript).
;
_vrf_PLAT113_srsno_i19vt_14_410_3_pnab
;
PROBLEM: ADDSYM Suggests Possible Pseudo/New  Space Group     I4/mmm Check 
RESPONSE: The deviations from the high symmetry aristotype are low, 
manifesting as low intensity superstructure reflections and small deviations
from the tetragonal aristotype. The model (and symmetry) has been thoroughly
evaluated (please see the manuscript).
;
_vrf_PLAT975_srsno_i19vt_14_410_3_pnab
;
PROBLEM: Check Calcd Resid. Dens.  0.58Ang From O3      .       1.73 eA-3  
RESPONSE: The sample is highly absorbing and contains a significant 
proportion of heavy elements. While efforts have been made to account
for this as best as possible, the diffractometer upon which the data 
were collected lacks a camera with which to obtain a true representation
of the crystal for a more explicit correction. The impact of this upon
the data is further compounded by the crystal existing as a highly 
anisotropic plate. Errors carried through from this in the intensities will 
increase the residual levels in the model. This is in addition to the typical
fourier rippling that is expected at heavy elements, and the impact of the
spherical contraction of the valence shell owed to the ionisation of these 
metals in this highly charge system. Since these residuals exist close to 
these heavy metal centres and the model (and symmetry) has been thoroughly 
evaluated (see the manuscript), these are believed to have no physical 
significance.
;
# end Validation Reply Form

_audit_creation_date               2025-01-14
_audit_creation_method
;
Olex2 1.5-ac7-013
(compiled 2025.01.02 svn.rf662f148 for Rigaku Oxford Diffraction, GUI svn.r7109)
;
_shelx_SHELXL_version_number       '2019/3'
_audit_contact_author_address      
;
Dept. of Chemistry, University of Warwick, Gibbet Hill Road, Coventry, CV4 7AL
;
_audit_contact_author_email        ?
_audit_contact_author_name         'Evie Ladbrook'
_audit_contact_author_phone        ?
_publ_contact_author_id_orcid      ?
_publ_section_references
;
Dolomanov, O.V., Bourhis, L.J., Gildea, R.J, Howard, J.A.K. & Puschmann, H.
 (2009), J. Appl. Cryst. 42, 339-341.

Sheldrick, G.M. (2015). Acta Cryst. A71, 3-8.

Sheldrick, G.M. (2015). Acta Cryst. C71, 3-8.
;
_chemical_name_common              ?
_chemical_name_systematic          ?
_chemical_formula_moiety           'O7 Sn2 Sr3'
_chemical_formula_sum              'O7 Sn2 Sr3'
_chemical_formula_weight           612.24
_chemical_melting_point            ?
_chemical_oxdiff_formula           'Sr3 Sn2 O7'
loop_
  _atom_type_symbol
  _atom_type_description
  _atom_type_scat_dispersion_real
  _atom_type_scat_dispersion_imag
  _atom_type_scat_source
 'O' 'O' 0.0101 0.0057 'International Tables Vol C Tables 4.2.6.8 and 6.1.1.4'
 'Sr' 'Sr' -1.1610 3.0594
 'International Tables Vol C Tables 4.2.6.8 and 6.1.1.4'
 'Sn' 'Sn' -0.6810 1.3529
 'International Tables Vol C Tables 4.2.6.8 and 6.1.1.4'

_shelx_space_group_comment
;
The symmetry employed for this shelxl refinement is uniquely defined
by the following loop, which should always be used as a source of
symmetry information in preference to the above space-group names.
They are only intended as comments.
;
_space_group_crystal_system        'orthorhombic'
_space_group_IT_number             60
_space_group_name_H-M_alt          'P n a b'
_space_group_name_Hall             '-P 2bc 2n'
loop_
  _space_group_symop_operation_xyz
 'x, y, z'
 'x+1/2, -y+1/2, -z+1/2'
 '-x+1/2, y, -z'
 '-x, -y+1/2, z+1/2'
 '-x, -y, -z'
 '-x-1/2, y-1/2, z-1/2'
 'x-1/2, -y, z'
 'x, y-1/2, -z-1/2'

_cell_length_a                     5.6995(3)
_cell_length_b                     5.7218(3)
_cell_length_c                     20.6881(10)
_cell_angle_alpha                  90
_cell_angle_beta                   90
_cell_angle_gamma                  90
_cell_volume                       674.67(6)
_cell_formula_units_Z              4
_cell_measurement_reflns_used      1214
_cell_measurement_temperature      410
_cell_measurement_theta_max        33.7000
_cell_measurement_theta_min        1.8930
_shelx_estimated_absorpt_T_max     0.675
_shelx_estimated_absorpt_T_min     0.330
_exptl_absorpt_coefficient_mu      28.442
_exptl_absorpt_correction_T_max    0.01079
_exptl_absorpt_correction_T_min    0.00082
_exptl_absorpt_correction_type     sphere
_exptl_absorpt_process_details
;
CrysAlisPro 1.171.43.91a (Rigaku Oxford Diffraction, 2023)
Spherical absorption correction
using equivalent radius and absorption coefficient.
Empirical absorption correction using spherical harmonics,
implemented in SCALE3 ABSPACK scaling algorithm.
;
_exptl_absorpt_special_details     ?
_exptl_crystal_colour              'clear colourless'
_exptl_crystal_colour_lustre       clear
_exptl_crystal_colour_primary      colourless
_exptl_crystal_density_diffrn      6.028
_exptl_crystal_density_meas        ?
_exptl_crystal_density_method      ?
_exptl_crystal_description         plate
_exptl_crystal_F_000               1080
_exptl_crystal_size_max            0.05
_exptl_crystal_size_mid            0.05
_exptl_crystal_size_min            0.015
_exptl_crystal_size_rad            0.400
_exptl_transmission_factor_max     ?
_exptl_transmission_factor_min     ?
_diffrn_reflns_av_R_equivalents    0.0763
_diffrn_reflns_av_unetI/netI       0.0314
_diffrn_reflns_Laue_measured_fraction_full  0.997
_diffrn_reflns_Laue_measured_fraction_max  0.965
_diffrn_reflns_limit_h_max         8
_diffrn_reflns_limit_h_min         -9
_diffrn_reflns_limit_k_max         8
_diffrn_reflns_limit_k_min         -9
_diffrn_reflns_limit_l_max         32
_diffrn_reflns_limit_l_min         -33
_diffrn_reflns_number              20981
_diffrn_reflns_point_group_measured_fraction_full  0.997
_diffrn_reflns_point_group_measured_fraction_max  0.965
_diffrn_reflns_theta_full          24.415
_diffrn_reflns_theta_max           34.167
_diffrn_reflns_theta_min           1.908
_diffrn_ambient_temperature        410
_diffrn_detector                   'Hybrid Pixel Array Detector'
_diffrn_detector_area_resol_mean   5.8140
_diffrn_measured_fraction_theta_full  0.997
_diffrn_measured_fraction_theta_max  0.965
_diffrn_measurement_details
;
List of Runs (angles in degrees, time in seconds):

  # Type    Start    End  Width  t~exp~   \w     \q     \k     \f   Frames
--------------------------------------------------------------------------
  1  \f      0.00 360.00   0.20    0.20   0.00   0.00   0.00    --  1800
  2  \w   -150.00  20.00   0.20    0.20    --   25.00   0.00 288.00  850
  3  \w   -150.00  20.00   0.20    0.20    --   25.00   0.00 216.00  850
  4  \w   -150.00  20.00   0.20    0.20    --   25.00   0.00 144.00  850
  5  \w   -150.00  20.00   0.20    0.20    --   25.00   0.00  72.00  850
  6  \w   -150.00  20.00   0.20    0.20    --   25.00   0.00   0.00  850
;
_diffrn_measurement_device         'abstract diffractometer'
_diffrn_measurement_device_type   
 'dectris-CrysAlisPro-abstract goniometer imported dectris images'
_diffrn_measurement_method         '\w and \f scans'
_diffrn_orient_matrix_type        
 'CrysAlisPro convention (1999,Acta A55,543-557)'
_diffrn_orient_matrix_UB_11        0.0003323973
_diffrn_orient_matrix_UB_12        0.0082915241
_diffrn_orient_matrix_UB_13        -0.0332259036
_diffrn_orient_matrix_UB_21        -0.1203943554
_diffrn_orient_matrix_UB_22        0.0106451805
_diffrn_orient_matrix_UB_23        0.0001166926
_diffrn_orient_matrix_UB_31        0.0107103763
_diffrn_orient_matrix_UB_32        0.1196186806
_diffrn_orient_matrix_UB_33        0.0022937778
_diffrn_radiation_monochromator    synchrotron
_diffrn_radiation_probe            x-ray
_diffrn_radiation_type             synchrotron
_diffrn_radiation_wavelength       0.6889
_diffrn_source                     synchrotron
_diffrn_special_details            ?
_reflns_Friedel_coverage           0.000
_reflns_Friedel_fraction_full      .
_reflns_Friedel_fraction_max       .
_reflns_number_gt                  1132
_reflns_number_total               1481
_reflns_special_details
;
 Reflections were merged by SHELXL according to the crystal
 class for the calculation of statistics and refinement.
 
 _reflns_Friedel_fraction is defined as the number of unique
 Friedel pairs measured divided by the number that would be
 possible theoretically, ignoring centric projections and
 systematic absences.
;
_reflns_threshold_expression       'I > 2\s(I)'
_computing_cell_refinement         'CrysAlisPro 1.171.43.91a (Rigaku OD, 2023)'
_computing_data_collection        
 'CrysAlisPro 1.171.43.91a (Rigaku OD, 2023) (IMPORT)'
_computing_data_reduction          'CrysAlisPro 1.171.43.91a (Rigaku OD, 2023)'
_computing_molecular_graphics      'Olex2 1.5-ac7-013 (Dolomanov et al., 2009)'
_computing_publication_material    'Olex2 1.5-ac7-013 (Dolomanov et al., 2009)'
_computing_structure_refinement    'SHELXL 2019/3 (Sheldrick, 2015)'
_computing_structure_solution      'SHELXS  (Sheldrick, 2008)'
_refine_diff_density_max           6.027
_refine_diff_density_min           -4.188
_refine_diff_density_rms           1.008
_refine_ls_extinction_coef         .
_refine_ls_extinction_method       none
_refine_ls_goodness_of_fit_ref     1.005
_refine_ls_hydrogen_treatment      undef
_refine_ls_matrix_type             full
_refine_ls_number_parameters       56
_refine_ls_number_reflns           1481
_refine_ls_number_restraints       0
_refine_ls_R_factor_all            0.0875
_refine_ls_R_factor_gt             0.0831
_refine_ls_restrained_S_all        1.005
_refine_ls_shift/su_max            0.001
_refine_ls_shift/su_mean           0.000
_refine_ls_structure_factor_coef   Fsqd
_refine_ls_weighting_details      
 'w=1/[\s^2^(Fo^2^)+(0.1802P)^2^] where P=(Fo^2^+2Fc^2^)/3'
_refine_ls_weighting_scheme        calc
_refine_ls_wR_factor_gt            0.2165
_refine_ls_wR_factor_ref           0.2301
_refine_special_details
;
All atoms were refined as anisotropic without the need for any restraints.
;
_olex2_refinement_description
;
;
_atom_sites_solution_hydrogens     .
_atom_sites_solution_primary       dual
_atom_sites_solution_secondary     difmap
loop_
  _atom_site_label
  _atom_site_type_symbol
  _atom_site_fract_x
  _atom_site_fract_y
  _atom_site_fract_z
  _atom_site_U_iso_or_equiv
  _atom_site_adp_type
  _atom_site_occupancy
  _atom_site_site_symmetry_order
  _atom_site_calc_flag
  _atom_site_refinement_flags_posn
  _atom_site_refinement_flags_adp
  _atom_site_refinement_flags_occupancy
  _atom_site_disorder_assembly
  _atom_site_disorder_group
 Sn1 Sn 0.75203(3) 0.25025(3) 0.09824(4) 0.0238(3) Uani 1 1 d . . . . .
 Sr1 Sr 0.250000 0.25190(6) 0.000000 0.0293(4) Uani 1 2 d S T P . .
 Sr2 Sr 0.25914(8) 0.24329(6) 0.18713(6) 0.0298(3) Uani 1 1 d . . . . .
 O1 O 0.750000 0.2933(10) 0.000000 0.0388(10) Uani 1 2 d S T P . .
 O2 O 0.7481(5) 0.2163(7) 0.1959(4) 0.0379(8) Uani 1 1 d . . . . .
 O3 O 0.4778(5) 0.0248(5) 0.08918(15) 0.0355(6) Uani 1 1 d . . . . .
 O4 O 0.0270(5) 0.4748(5) 0.10424(15) 0.0374(6) Uani 1 1 d . . . . .

loop_
  _atom_site_aniso_label
  _atom_site_aniso_U_11
  _atom_site_aniso_U_22
  _atom_site_aniso_U_33
  _atom_site_aniso_U_23
  _atom_site_aniso_U_13
  _atom_site_aniso_U_12
 Sn1 0.0229(4) 0.0238(4) 0.0245(4) -0.00002(5) -0.00001(5) -0.00004(4)
 Sr1 0.0292(5) 0.0297(5) 0.0291(8) 0.000 -0.00036(11) 0.000
 Sr2 0.0311(4) 0.0310(4) 0.0274(5) 0.00056(8) -0.00006(10) 0.00112(7)
 O1 0.050(3) 0.0400(19) 0.0267(19) 0.000 0.0012(11) 0.000
 O2 0.0427(18) 0.0408(15) 0.0302(15) 0.001(2) 0.0003(8) -0.0020(8)
 O3 0.0303(10) 0.0335(10) 0.0427(12) 0.0017(8) 0.0008(8) -0.0074(8)
 O4 0.0312(10) 0.0345(11) 0.0466(13) 0.0024(9) 0.0005(9) -0.0073(9)

_geom_special_details
;
 All esds (except the esd in the dihedral angle between two l.s. planes)
 are estimated using the full covariance matrix.  The cell esds are taken
 into account individually in the estimation of esds in distances, angles
 and torsion angles; correlations between esds in cell parameters are only
 used when they are defined by crystal symmetry.  An approximate (isotropic)
 treatment of cell esds is used for estimating esds involving l.s. planes.
;
loop_
  _geom_bond_atom_site_label_1
  _geom_bond_atom_site_label_2
  _geom_bond_distance
  _geom_bond_site_symmetry_2
  _geom_bond_publ_flag
 Sn1 Sr1 3.4909(5) 1_655 ?
 Sn1 Sr1 3.4994(6) 5_665 ?
 Sn1 Sr2 3.3702(8) 7_655 ?
 Sn1 Sr2 3.4324(8) 7_665 ?
 Sn1 Sr2 3.4260(8) 1_655 ?
 Sn1 Sr2 3.3578(8) . ?
 Sn1 O1 2.0474(10) . ?
 Sn1 O2 2.029(8) . ?
 Sn1 O3 2.042(2) 7_655 ?
 Sn1 O3 2.035(2) . ?
 Sn1 O4 2.034(2) 7_665 ?
 Sn1 O4 2.030(2) 1_655 ?
 Sr1 O1 3.119(6) 5_655 ?
 Sr1 O1 2.8596(5) . ?
 Sr1 O1 2.602(6) 5_665 ?
 Sr1 O1 2.8596(5) 1_455 ?
 Sr1 O3 2.884(3) 7 ?
 Sr1 O3 2.603(3) 3 ?
 Sr1 O3 2.603(3) . ?
 Sr1 O3 2.884(3) 5_655 ?
 Sr1 O4 3.097(4) 7_665 ?
 Sr1 O4 2.809(3) . ?
 Sr1 O4 3.097(4) 5_565 ?
 Sr1 O4 2.809(3) 3 ?
 Sr2 O2 2.432(9) 2_455 ?
 Sr2 O2 3.098(4) 7_565 ?
 Sr2 O2 2.922(3) 1_455 ?
 Sr2 O2 2.637(5) 7 ?
 Sr2 O2 2.797(3) . ?
 Sr2 O3 3.005(4) 7 ?
 Sr2 O3 2.687(3) . ?
 Sr2 O4 2.806(3) 7_665 ?
 Sr2 O4 2.539(4) . ?

loop_
  _geom_angle_atom_site_label_1
  _geom_angle_atom_site_label_2
  _geom_angle_atom_site_label_3
  _geom_angle
  _geom_angle_site_symmetry_1
  _geom_angle_site_symmetry_3
  _geom_angle_publ_flag
 Sr1 Sn1 Sr1 70.265(14) 1_655 5_665 ?
 Sr2 Sn1 Sr1 108.906(11) 1_655 5_665 ?
 Sr2 Sn1 Sr1 177.55(2) . 1_655 ?
 Sr2 Sn1 Sr1 108.070(13) 7_655 1_655 ?
 Sr2 Sn1 Sr1 68.078(19) 1_655 1_655 ?
 Sr2 Sn1 Sr1 108.963(12) . 5_665 ?
 Sr2 Sn1 Sr1 107.461(14) 7_665 1_655 ?
 Sr2 Sn1 Sr1 67.91(2) 7_665 5_665 ?
 Sr2 Sn1 Sr1 177.51(2) 7_655 5_665 ?
 Sr2 Sn1 Sr2 114.31(4) . 1_655 ?
 Sr2 Sn1 Sr2 72.621(19) . 7_655 ?
 Sr2 Sn1 Sr2 74.13(2) . 7_665 ?
 Sr2 Sn1 Sr2 114.52(4) 7_655 7_665 ?
 Sr2 Sn1 Sr2 73.277(18) 1_655 7_665 ?
 Sr2 Sn1 Sr2 71.773(19) 7_655 1_655 ?
 O1 Sn1 Sr1 47.58(16) . 5_665 ?
 O1 Sn1 Sr1 54.990(19) . 1_655 ?
 O1 Sn1 Sr2 122.71(2) . . ?
 O1 Sn1 Sr2 129.98(17) . 7_655 ?
 O1 Sn1 Sr2 122.62(2) . 1_655 ?
 O1 Sn1 Sr2 115.49(16) . 7_665 ?
 O2 Sn1 Sr1 126.06(8) . 1_655 ?
 O2 Sn1 Sr1 130.99(13) . 5_665 ?
 O2 Sn1 Sr2 63.11(13) . 7_665 ?
 O2 Sn1 Sr2 58.25(8) . 1_655 ?
 O2 Sn1 Sr2 51.45(13) . 7_655 ?
 O2 Sn1 Sr2 56.26(8) . . ?
 O2 Sn1 O1 178.30(13) . . ?
 O2 Sn1 O3 91.30(13) . . ?
 O2 Sn1 O3 91.40(13) . 7_655 ?
 O2 Sn1 O4 90.37(13) . 7_665 ?
 O2 Sn1 O4 90.46(13) . 1_655 ?
 O3 Sn1 Sr1 55.68(8) 7_655 1_655 ?
 O3 Sn1 Sr1 124.92(8) . 1_655 ?
 O3 Sn1 Sr1 125.19(8) 7_655 5_665 ?
 O3 Sn1 Sr1 117.38(10) . 5_665 ?
 O3 Sn1 Sr2 124.64(8) 7_655 . ?
 O3 Sn1 Sr2 133.84(10) 7_655 7_665 ?
 O3 Sn1 Sr2 52.88(8) 7_655 7_655 ?
 O3 Sn1 Sr2 61.87(10) . 7_655 ?
 O3 Sn1 Sr2 133.63(10) . 1_655 ?
 O3 Sn1 Sr2 126.41(8) . 7_665 ?
 O3 Sn1 Sr2 53.16(8) . . ?
 O3 Sn1 Sr2 60.57(10) 7_655 1_655 ?
 O3 Sn1 O1 88.88(13) . . ?
 O3 Sn1 O1 90.29(14) 7_655 . ?
 O3 Sn1 O3 89.25(2) . 7_655 ?
 O4 Sn1 Sr1 53.39(8) 7_665 5_665 ?
 O4 Sn1 Sr1 53.58(8) 1_655 1_655 ?
 O4 Sn1 Sr1 61.51(10) 1_655 5_665 ?
 O4 Sn1 Sr1 123.11(8) 7_665 1_655 ?
 O4 Sn1 Sr2 119.18(10) 1_655 7_655 ?
 O4 Sn1 Sr2 54.82(8) 1_655 7_665 ?
 O4 Sn1 Sr2 47.28(10) 7_665 7_665 ?
 O4 Sn1 Sr2 47.41(10) 1_655 1_655 ?
 O4 Sn1 Sr2 120.55(10) 7_665 1_655 ?
 O4 Sn1 Sr2 128.30(8) 1_655 . ?
 O4 Sn1 Sr2 56.50(8) 7_665 . ?
 O4 Sn1 Sr2 128.50(8) 7_665 7_655 ?
 O4 Sn1 O1 87.94(14) 7_665 . ?
 O4 Sn1 O1 89.37(12) 1_655 . ?
 O4 Sn1 O3 178.23(12) 7_665 7_655 ?
 O4 Sn1 O3 90.40(8) 1_655 7_655 ?
 O4 Sn1 O3 178.21(12) 1_655 . ?
 O4 Sn1 O3 90.66(8) 7_665 . ?
 O4 Sn1 O4 89.629(17) 1_655 7_665 ?
 O1 Sr1 O1 170.5(2) . 1_455 ?
 O1 Sr1 O1 94.75(12) . 5_655 ?
 O1 Sr1 O1 180.0 5_665 5_655 ?
 O1 Sr1 O1 85.25(12) 5_665 . ?
 O1 Sr1 O1 94.75(12) 1_455 5_655 ?
 O1 Sr1 O1 85.25(12) 5_665 1_455 ?
 O1 Sr1 O3 119.94(5) 5_665 . ?
 O1 Sr1 O3 123.30(5) 5_665 5_655 ?
 O1 Sr1 O3 119.94(5) 5_665 3 ?
 O1 Sr1 O3 123.30(5) 5_665 7 ?
 O1 Sr1 O3 60.62(9) . 5_655 ?
 O1 Sr1 O3 125.56(10) 1_455 5_655 ?
 O1 Sr1 O3 60.62(9) 1_455 7 ?
 O1 Sr1 O3 125.56(10) . 7 ?
 O1 Sr1 O4 59.67(4) 5_665 7_665 ?
 O1 Sr1 O4 63.00(5) 5_665 . ?
 O1 Sr1 O4 56.64(8) . 7_665 ?
 O1 Sr1 O4 117.79(9) 1_455 7_665 ?
 O1 Sr1 O4 56.64(8) 1_455 5_565 ?
 O1 Sr1 O4 59.67(4) 5_665 5_565 ?
 O1 Sr1 O4 63.01(5) 5_665 3 ?
 O1 Sr1 O4 117.79(8) . 5_565 ?
 O3 Sr1 O1 56.70(5) 7 5_655 ?
 O3 Sr1 O1 60.06(5) 3 5_655 ?
 O3 Sr1 O1 62.89(8) . . ?
 O3 Sr1 O1 122.57(8) . 1_455 ?
 O3 Sr1 O1 60.06(5) . 5_655 ?
 O3 Sr1 O1 56.70(5) 5_655 5_655 ?
 O3 Sr1 O1 62.89(8) 3 1_455 ?
 O3 Sr1 O1 122.57(8) 3 . ?
 O3 Sr1 O3 62.67(5) . 7 ?
 O3 Sr1 O3 84.90(9) 3 7 ?
 O3 Sr1 O3 113.40(10) 5_655 7 ?
 O3 Sr1 O3 84.90(9) . 5_655 ?
 O3 Sr1 O3 62.67(5) 3 5_655 ?
 O3 Sr1 O3 120.12(11) 3 . ?
 O3 Sr1 O4 116.65(7) 5_655 7_665 ?
 O3 Sr1 O4 123.02(8) 3 . ?
 O3 Sr1 O4 60.28(6) 3 5_565 ?
 O3 Sr1 O4 84.73(10) 3 3 ?
 O3 Sr1 O4 96.08(10) 7 7_665 ?
 O3 Sr1 O4 96.08(10) 5_655 5_565 ?
 O3 Sr1 O4 116.65(7) 7 5_565 ?
 O3 Sr1 O4 60.28(6) . 7_665 ?
 O3 Sr1 O4 123.02(8) . 3 ?
 O3 Sr1 O4 178.99(8) . 5_565 ?
 O3 Sr1 O4 178.99(8) 3 7_665 ?
 O3 Sr1 O4 84.73(10) . . ?
 O4 Sr1 O1 117.00(5) . 5_655 ?
 O4 Sr1 O1 116.99(5) 3 5_655 ?
 O4 Sr1 O1 120.33(4) 5_565 5_655 ?
 O4 Sr1 O1 114.41(9) 3 1_455 ?
 O4 Sr1 O1 120.33(4) 7_665 5_655 ?
 O4 Sr1 O1 60.76(8) 3 . ?
 O4 Sr1 O1 114.41(9) . . ?
 O4 Sr1 O1 60.76(8) . 1_455 ?
 O4 Sr1 O3 60.97(6) 3 5_655 ?
 O4 Sr1 O3 60.97(6) . 7 ?
 O4 Sr1 O3 169.62(13) 3 7 ?
 O4 Sr1 O3 169.62(13) . 5_655 ?
 O4 Sr1 O4 126.01(11) . 3 ?
 O4 Sr1 O4 94.29(8) 3 7_665 ?
 O4 Sr1 O4 94.29(8) . 5_565 ?
 O4 Sr1 O4 119.33(9) 7_665 5_565 ?
 O4 Sr1 O4 57.78(5) . 7_665 ?
 O4 Sr1 O4 57.78(5) 3 5_565 ?
 Sn1 Sr2 Sn1 73.809(19) . 7 ?
 Sn1 Sr2 Sn1 72.944(18) 7 1_455 ?
 Sn1 Sr2 Sn1 114.31(4) . 1_455 ?
 O2 Sr2 Sn1 150.27(17) 1_455 . ?
 O2 Sr2 Sn1 151.16(18) . 1_455 ?
 O2 Sr2 Sn1 37.01(18) 7 7 ?
 O2 Sr2 Sn1 128.49(10) 2_455 7 ?
 O2 Sr2 Sn1 88.71(13) 1_455 7 ?
 O2 Sr2 Sn1 91.62(11) 7 1_455 ?
 O2 Sr2 Sn1 90.06(14) . 7 ?
 O2 Sr2 Sn1 37.11(17) . . ?
 O2 Sr2 Sn1 92.13(10) 7_565 . ?
 O2 Sr2 Sn1 90.15(10) 7_565 1_455 ?
 O2 Sr2 Sn1 150.22(16) 7_565 7 ?
 O2 Sr2 Sn1 36.20(16) 1_455 1_455 ?
 O2 Sr2 Sn1 124.43(7) 2_455 . ?
 O2 Sr2 Sn1 120.75(7) 2_455 1_455 ?
 O2 Sr2 Sn1 93.97(11) 7 . ?
 O2 Sr2 O2 170.5(2) . 1_455 ?
 O2 Sr2 O2 94.10(11) . 7_565 ?
 O2 Sr2 O2 91.66(11) 1_455 7_565 ?
 O2 Sr2 O2 88.08(19) 2_455 . ?
 O2 Sr2 O2 87.95(10) 7 . ?
 O2 Sr2 O2 85.28(18) 2_455 1_455 ?
 O2 Sr2 O2 91.5(2) 2_455 7 ?
 O2 Sr2 O2 85.37(10) 7 1_455 ?
 O2 Sr2 O2 172.3(3) 7 7_565 ?
 O2 Sr2 O2 81.17(16) 2_455 7_565 ?
 O2 Sr2 O3 134.89(10) 2_455 7 ?
 O2 Sr2 O3 61.60(16) 7 7 ?
 O2 Sr2 O3 123.17(17) . 7 ?
 O2 Sr2 O3 66.35(16) 7 . ?
 O2 Sr2 O3 143.76(12) 2_455 . ?
 O2 Sr2 O3 58.87(16) 1_455 7 ?
 O2 Sr2 O4 128.92(15) 7 7_665 ?
 O2 Sr2 O4 127.53(11) 2_455 . ?
 O2 Sr2 O4 61.91(12) . 7_665 ?
 O2 Sr2 O4 124.58(12) 2_455 7_665 ?
 O3 Sr2 Sn1 89.53(7) . 1_455 ?
 O3 Sr2 Sn1 36.28(4) 7 1_455 ?
 O3 Sr2 Sn1 37.31(5) . . ?
 O3 Sr2 Sn1 94.77(6) 7 . ?
 O3 Sr2 Sn1 36.67(4) 7 7 ?
 O3 Sr2 Sn1 37.28(5) . 7 ?
 O3 Sr2 O2 118.97(17) . 1_455 ?
 O3 Sr2 O2 121.18(15) . 7_565 ?
 O3 Sr2 O2 122.55(14) 7 7_565 ?
 O3 Sr2 O2 63.96(18) . . ?
 O3 Sr2 O3 60.10(5) . 7 ?
 O3 Sr2 O4 63.53(6) . 7_665 ?
 O4 Sr2 Sn1 36.07(5) . 1_455 ?
 O4 Sr2 Sn1 98.91(7) 7_665 7 ?
 O4 Sr2 Sn1 93.44(7) . . ?
 O4 Sr2 Sn1 37.19(4) 7_665 . ?
 O4 Sr2 Sn1 97.14(7) 7_665 1_455 ?
 O4 Sr2 Sn1 93.57(7) . 7 ?
 O4 Sr2 O2 63.25(13) . 1_455 ?
 O4 Sr2 O2 60.54(14) . 7_565 ?
 O4 Sr2 O2 126.28(14) . . ?
 O4 Sr2 O2 58.19(14) 7_665 7_565 ?
 O4 Sr2 O2 123.66(16) . 7 ?
 O4 Sr2 O2 127.62(13) 7_665 1_455 ?
 O4 Sr2 O3 99.89(10) 7_665 7 ?
 O4 Sr2 O3 88.57(12) . . ?
 O4 Sr2 O3 62.15(7) . 7 ?
 O4 Sr2 O4 64.59(6) . 7_665 ?
 Sn1 O1 Sn1 166.2(3) . 3_655 ?
 Sn1 O1 Sr1 89.11(3) 3_655 . ?
 Sn1 O1 Sr1 83.09(16) 3_655 5_655 ?
 Sn1 O1 Sr1 96.91(16) 3_655 5_665 ?
 Sn1 O1 Sr1 89.11(3) . 1_655 ?
 Sn1 O1 Sr1 83.09(16) . 5_655 ?
 Sn1 O1 Sr1 96.91(16) . 5_665 ?
 Sn1 O1 Sr1 89.75(3) . . ?
 Sn1 O1 Sr1 89.75(3) 3_655 1_655 ?
 Sr1 O1 Sr1 180.0 5_665 5_655 ?
 Sr1 O1 Sr1 94.75(12) 5_665 1_655 ?
 Sr1 O1 Sr1 170.5(2) . 1_655 ?
 Sr1 O1 Sr1 94.75(12) 5_665 . ?
 Sr1 O1 Sr1 85.25(12) 1_655 5_655 ?
 Sr1 O1 Sr1 85.25(12) . 5_655 ?
 Sn1 O2 Sr2 168.9(2) . 2 ?
 Sn1 O2 Sr2 91.5(3) . 7_655 ?
 Sn1 O2 Sr2 86.63(19) . . ?
 Sn1 O2 Sr2 81.15(14) . 7_665 ?
 Sn1 O2 Sr2 85.55(17) . 1_655 ?
 Sr2 O2 Sr2 87.78(9) . 7_665 ?
 Sr2 O2 Sr2 172.3(3) 7_655 7_665 ?
 Sr2 O2 Sr2 91.42(11) 7_655 1_655 ?
 Sr2 O2 Sr2 99.35(19) 2 7_655 ?
 Sr2 O2 Sr2 85.61(9) 1_655 7_665 ?
 Sr2 O2 Sr2 94.26(12) 7_655 . ?
 Sr2 O2 Sr2 91.77(18) 2 1_655 ?
 Sr2 O2 Sr2 94.86(19) 2 . ?
 Sr2 O2 Sr2 87.9(2) 2 7_665 ?
 Sr2 O2 Sr2 170.5(2) . 1_655 ?
 Sn1 O3 Sn1 164.6(2) . 7 ?
 Sn1 O3 Sr1 88.54(9) 7 5_655 ?
 Sn1 O3 Sr1 97.59(11) . . ?
 Sn1 O3 Sr1 89.64(9) . 5_655 ?
 Sn1 O3 Sr1 97.79(11) 7 . ?
 Sn1 O3 Sr2 89.53(9) . . ?
 Sn1 O3 Sr2 83.15(10) 7 7_655 ?
 Sn1 O3 Sr2 89.83(9) 7 . ?
 Sn1 O3 Sr2 81.47(10) . 7_655 ?
 Sr1 O3 Sr1 95.10(9) . 5_655 ?
 Sr1 O3 Sr2 177.12(11) . 7_655 ?
 Sr1 O3 Sr2 82.19(9) 5_655 7_655 ?
 Sr1 O3 Sr2 94.07(10) . . ?
 Sr2 O3 Sr1 170.82(15) . 5_655 ?
 Sr2 O3 Sr2 88.65(10) . 7_655 ?
 Sn1 O4 Sn1 166.6(2) 1_455 7_565 ?
 Sn1 O4 Sr1 83.31(11) 1_455 5_565 ?
 Sn1 O4 Sr1 91.09(9) 7_565 . ?
 Sn1 O4 Sr1 90.86(9) 1_455 . ?
 Sn1 O4 Sr1 83.59(10) 7_565 5_565 ?
 Sn1 O4 Sr2 86.31(9) 7_565 7_565 ?
 Sn1 O4 Sr2 88.93(10) 1_455 7_565 ?
 Sn1 O4 Sr2 96.67(12) 7_565 . ?
 Sn1 O4 Sr2 96.51(11) 1_455 . ?
 Sr1 O4 Sr1 85.72(8) . 5_565 ?
 Sr2 O4 Sr1 178.33(12) . 5_565 ?
 Sr2 O4 Sr1 167.49(14) 7_565 . ?
 Sr2 O4 Sr1 81.83(9) 7_565 5_565 ?
 Sr2 O4 Sr1 92.63(10) . . ?
 Sr2 O4 Sr2 99.83(11) . 7_565 ?

_shelx_res_file
;
TITL SrSnO_I19VT_14_410_3_pnab in Pnab #60
    srsno_i19vt_14_410_3_pnab.res
    created by SHELXL-2019/3 at 10:24:00 on 14-Jan-2025
CELL 0.6889 5.699487 5.721837 20.688131 90 90 90
ZERR 4 0.000259 0.000312 0.001012 0 0 0
LATT 1
SYMM 0.5+X,0.5-Y,0.5-Z
SYMM 0.5-X,+Y,-Z
SYMM -X,0.5-Y,0.5+Z
SFAC O Sr Sn
DISP O 0.0101 0.0057 30.1044
DISP Sn -0.681 1.3529 5641.0613
DISP Sr -1.161 3.0594 12162.7002
UNIT 28 12 8

L.S. 8
PLAN  5
SIZE 0.05 0.05 0.015
TEMP 146.85
CONF
LIST 4
MORE -1
fmap 2
acta
OMIT 0 0 -10
OMIT 0 0 -4
OMIT 0 2 0
OMIT 1 1 -5
OMIT 2 0 0
REM <olex2.extras>
REM <HklSrc "%.\\SrSnO_I19VT_14_410_3_pnab.hkl">
REM </olex2.extras>

WGHT    0.180200
FVAR       1.17578
SN1   3    0.752034    0.250247    0.098243    11.00000    0.02293    0.02384 =
         0.02454   -0.00002   -0.00001   -0.00004
SR1   2    0.250000    0.251900    0.000000    10.50000    0.02920    0.02972 =
         0.02911    0.00000   -0.00036    0.00000
SR2   2    0.259145    0.243294    0.187132    11.00000    0.03114    0.03101 =
         0.02739    0.00056   -0.00006    0.00112
O1    1    0.750000    0.293279    0.000000    10.50000    0.04952    0.04004 =
         0.02674    0.00000    0.00119    0.00000
O2    1    0.748148    0.216299    0.195875    11.00000    0.04271    0.04082 =
         0.03024    0.00103    0.00025   -0.00199
O3    1    0.477790    0.024829    0.089181    11.00000    0.03026    0.03350 =
         0.04274    0.00167    0.00079   -0.00737
O4    1    0.026983    0.474773    0.104244    11.00000    0.03115    0.03452 =
         0.04664    0.00238    0.00051   -0.00731
HKLF 4


REM  SrSnO_I19VT_14_410_3_pnab in Pnab #60
REM wR2 = 0.2301, GooF = S = 1.005, Restrained GooF = 1.005 for all data
REM R1 = 0.0831 for 1132 Fo > 4sig(Fo) and 0.0875 for all 1481 data
REM 56 parameters refined using 0 restraints

END

WGHT      0.1802      0.0000

REM Highest difference peak  6.027,  deepest hole -4.188,  1-sigma level  1.008
Q1    1   0.8432  0.3292  0.0990  11.00000  0.05    6.03
Q2    1   0.8431  0.1710  0.0991  11.00000  0.05    6.01
Q3    1   0.6593  0.3299  0.0970  11.00000  0.05    5.83
Q4    1   0.6589  0.1707  0.0967  11.00000  0.05    5.81
Q5    1   0.3429  0.1660  0.1872  11.00000  0.05    3.95
;
_shelx_res_checksum                45168
_shelx_hkl_file
;
   0   0   2 39049.3 2850.04   1
   0   0  -2 25095.4 2798.25   3
   0   0  -2 42113.6 2873.50   1
   0   0  -2 29274.3 2794.35   6
   0   0   2 23350.2 2774.84   5
   0   0  -2 28393.0 2780.04   5
   0   0   3 19.8496 33.3399   4
   0   0  -3-17.5702 29.5120   4
   0   0   3-10.0946 14.6875   5
   0   0  -3 10.6120 15.4398   5
   0   0  -3-27.4810 51.6041   1
   0   0   3-26.1292 53.7485   1
   0   0   3 25.3436 28.1566   2
   0   0  -3 15.8714 29.8050   2
   0   0  -3-19.7271 23.4309   3
   0   0  -3-29.7711 35.3581   1
   0   0   3-14.6611 21.3280   6
   0   0  -3-15.0137 30.8853   6
   0   0   4 147351. 15845.9   5
   0   0  -4 145403. 15848.1   5
   0   0  -4 170900. 15883.3   4
   0   0   4 198783. 15910.2   4
   0   0   4 177597. 15861.0   2
   0   0  -4 130527. 15872.4   3
   0   0   4 173315. 15972.4   1
   0   0  -4 220858. 15978.8   1
   0   0  -4 144599. 15861.2   6
   0   0   4 159779. 15868.3   6
   0   0   4 178329. 15928.6   1
   0   0  -4 199920. 15943.9   1
   0   0   5-23.1421 38.8698   4
   0   0  -5-19.1292 35.9225   4
   0   0   5 12.6931 23.8383   5
   0   0  -5 12.9419 21.7402   5
   0   0  -5 31.5161 52.9335   1
   0   0   5 30.6155 44.5324   1
   0   0   5-14.1484 31.4375   2
   0   0  -5 23.0270 33.4955   3
   0   0  -5-33.9399 49.3675   1
   0   0   5 34.7783 41.3047   1
   0   0   5-33.8667 37.6247   6
   0   0  -5 17.3014 20.5514   6
   0   0  -6 3184.65 396.094   5
   0   0   6 3105.42 393.272   5
   0   0   6 4623.82 453.172   4
   0   0  -6 3647.05 421.876   4
   0   0   6 4371.12 411.132   2
   0   0  -6 2860.23 419.746   3
   0   0   6 2942.24 434.113   3
   0   0  -6 4949.31 498.207   1
   0   0   6 3731.64 477.977   1
   0   0  -6 3328.38 411.165   6
   0   0   6 3856.09 420.626   6
   0   0  -6 4499.25 487.856   1
   0   0   6 4969.68 492.995   1
   0   0  -7 49.7772 44.1982   4
   0   0   7 114.100 63.4714   1
   0   0  -7 28.6887 48.3078   1
   0   0   7 23.3429 24.2571   5
   0   0  -7 13.1175 33.2280   5
   0   0   7-16.2570 23.8989   6
   0   0  -7 64.1946 50.5454   6
   0   0  -7 21.1238 39.8166   3
   0   0   7 109.825 69.2565   3
   0   0   7 32.4984 47.3961   1
   0   0   7 24.5730 31.1467   2
   0   0  -8 7878.34 866.138   6
   0   0   8 8625.87 891.758   4
   0   0  -8 8680.88 871.071   4
   0   0  -8 10416.4 938.012   1
   0   0   8 9157.76 939.334   1
   0   0   8 7707.74 902.852   3
   0   0  -8 8790.97 920.386   1
   0   0   8 8876.13 856.969   2
   0   0  -8 8187.71 857.957   5
   0   0   8 7378.58 847.018   5
   0   0  -9 24.0379 35.0013   1
   0   0   9 24.3698 50.1548   1
   0   0  -9 11.7688 24.2632   5
   0   0  -9 14.4475 27.1779   6
   0   0   9-11.6506 27.7205   2
   0   0   9 24.5801 46.1843   3
   0   0   9 27.2497 45.7955   1
   0   0  -9 25.6388 52.7638   1
   0   0   9 40.3154 25.4438   2
   0   0 -10 739112. 82361.5   6
   0   0  10 919807. 82386.6   4
   0   0  10 876022. 82352.2   2
   0   0  10 769872. 82396.3   3
   0   0 -10 984030. 82417.6   1
   0   0  10 897736. 82420.7   1
   0   0 -10 999999. 82409.8   1
   0   0  10 933023. 82410.0   1
   0   0 -10 723314. 82352.3   5
   0   0  11 15.4524 22.4756   4
   0   0  11-19.8427 23.5651   1
   0   0 -11-19.0446 22.6173   1
   0   0 -11 10.0750 23.9301   5
   0   0 -11-12.0976 20.3182   6
   0   0  11-9.76911 21.7049   2
   0   0  11-21.0869 30.6710   3
   0   0  11 8.24428 19.5818   2
   0   0  11 22.0820 45.4222   1
   0   0 -11 20.2660 29.4770   1
   0   0  12 103411. 9298.60   4
   0   0  12 98653.5 9271.12   2
   0   0  12 87313.1 9310.99   3
   0   0  12 86800.7 9313.79   1
   0   0 -12 110507. 9320.29   1
   0   0 -12 95352.8 9277.69   5
   0   0 -12 90844.1 9281.16   6
   0   0  12 93923.8 9274.72   2
   0   0  12 83808.7 9303.05   1
   0   0  13-13.0436 26.8307   4
   0   0  13 16.2801 23.6797   1
   0   0  13 7.95319 17.6707   2
   0   0 -13 20.0965 18.8685   6
   0   0 -13-15.1884 22.0919   1
   0   0  13 6.74300 17.9067   2
   0   0  13-17.8396 14.9814   3
   0   0 -13-16.4300 27.5948   1
   0   0  13-18.0768 26.2930   1
   0   0 -14 61397.5 5921.39   6
   0   0  14 57381.8 5948.82   3
   0   0 -14 63393.4 5941.15   1
   0   0  14 58736.9 5938.73   1
   0   0  14 67564.8 5935.71   4
   0   0 -14 57277.6 5914.73   5
   0   0  14 58815.2 5913.28   2
   0   0  15-15.2899 25.6828   3
   0   0 -15-12.3737 20.7858   1
   0   0 -15-13.7253 19.9677   1
   0   0  15-11.2869 23.2204   4
   0   0 -15 7.78347 13.0787   5
   0   0 -16 1817.73 199.378   1
   0   0  16 1493.98 195.985   1
   0   0 -16 1507.98 196.121   1
   0   0  16 1384.95 200.462   1
   0   0  16 1325.96 199.119   3
   0   0  16 1622.84 176.811   2
   0   0  16 1613.36 190.983   4
   0   0 -16 1633.83 180.489   5
   0   0  17 12.5564 23.5839   1
   0   0 -17 10.7251 20.1461   1
   0   0  17-5.93466 11.1566   2
   0   0  17 13.2015 22.1785   3
   0   0  17 19.8947 20.4685   4
   0   0 -17 6.87884 8.18664   5
   0   0  17-13.6374 19.8428   1
   0   0 -17-11.9396 17.3744   1
   0   0 -17 7.44313 15.3196   6
   0   0  18 151.184 50.3884   1
   0   0 -18 223.314 52.4721   1
   0   0  18 172.973 36.9170   2
   0   0 -18 195.785 40.1624   6
   0   0  18 97.8977 40.0295   3
   0   0  18 211.843 49.1422   4
   0   0 -18 238.937 40.9377   5
   0   0  18 203.241 53.2001   1
   0   0 -19 6.17806 10.3777   5
   0   0  19 9.00958 15.1328   4
   0   0  19-5.32690 12.6536   2
   0   0 -19-13.0898 16.4893   6
   0   0  19-12.3556 20.7522   1
   0   0 -19-10.4652 17.5773   1
   0   0  19-11.3342 16.4865   3
   0   0 -19 9.82290 21.8252   1
   0   0  19 10.8160 18.1665   1
   0   0  20 49989.9 4640.34   4
   0   0 -20 47241.6 4627.42   5
   0   0  20 43758.5 4642.33   3
   0   0 -20 50047.1 4642.82   1
   0   0  20 42212.4 4643.66   1
   0   0 -20 45791.3 4628.76   6
   0   0  20 46352.1 4624.67   2
   0   0  20 48025.4 4650.68   1
   0   0 -20 53125.3 4646.63   1
   0   0  21-8.26111 12.0158   4
   0   0  21 5.03002 11.1757   2
   0   0  21-11.0021 16.0025   1
   0   0 -21 9.23184 17.3352   1
   0   0  21 9.84290 16.5313   3
   0   0 -21 5.91165 9.92872   6
   0   0 -21-8.33924 15.6591   1
   0   0 -21-5.52203 10.3690   5
   0   0 -22 32884.4 3221.56   5
   0   0  22 30354.3 3237.13   3
   0   0  22 29038.6 3232.22   1
   0   0 -22 32945.1 3222.84   6
   0   0  22 36365.2 3235.11   4
   0   0  22 30973.1 3241.77   1
   0   0 -22 34634.9 3237.46   1
   0   0  22 34013.9 3221.34   2
   0   0  23-7.49000 12.5862   4
   0   0  23 4.83458 11.4904   2
   0   0 -23 10.8408 11.1572   6
   0   0  23 10.3854 17.4473   1
   0   0  23 8.97020 15.0712   1
   0   0 -23 7.33408 13.7777   1
   0   0  23-8.95748 15.0498   3
   0   0 -23 8.48177 14.2512   1
   0   0 -24 10817.3 1044.92   6
   0   0 -24 10871.5 1043.72   5
   0   0 -24 11235.7 1052.17   1
   0   0  24 9454.54 1054.76   3
   0   0  24 9581.59 1054.36   1
   0   0 -25-6.48377 9.43516   1
   0   0  25-6.89195 12.9447   4
   0   0  25 7.95106 11.5685   3
   0   0 -25 5.01022 9.41248   6
   0   0 -25 4.72212 8.87177   5
   0   0  26 149.659 35.8062   3
   0   0 -26 117.912 27.9499   5
   0   0  27-6.43469 13.2362   4
   0   0 -27 4.52935 7.60734   5
   0   0  27 7.08726 11.9033   3
   0   0 -27-4.69164 8.80996   6
   0   0 -28 707.599 77.4210   5
   0   0  28 604.207 82.9307   4
   0   0  28 482.149 78.6589   3
   0   0  29 6.32862 11.8939   3
   0   0 -29 4.31087 8.88118   6
   0   0 -30 3369.16 337.881   5
   0   0  30 3060.04 343.402   3
   0   0 -30 3404.95 338.019   6
   0   0 -31 4.02052 6.76392   6
   0   0 -31 4.01591 8.93113   5
   0   0 -32 9697.64 932.522   6
   0   0 -32 9109.25 931.278   5
   0   1   0 6.42348 13.2165   6
   0  -1   0-6.00212 12.3500   6
   0   1   0-6.33328 11.8963   4
   0  -1   0-5.96883 10.0294   4
   0   1   0 6.92725 11.6385   3
   0  -1   0-7.20760 10.4880   3
   0  -1   0-15.1758 22.0754   2
   0   1   0 30.1998 43.9268   2
   0  -1   0-5.95332 8.66454   5
   0   1   0-6.55644 12.3152   5
   0   1   1 35.4490 19.7421   4
   0   1  -1 13.9063 9.64194   4
   0  -1   1 4.43452 9.23344   4
   0  -1  -1 7.89888 17.6080   4
   0  -1   1 19.8701 12.5192   6
   0   1  -1 7.25122 12.2625   6
   0  -1  -1 12.8526 10.8877   6
   0   1   1 20.0636 12.6396   6
   0  -1  -1 6.43703 9.47156   5
   0  -1   1 9.86605 10.2477   5
   0   1  -1 40.2707 14.5639   5
   0   1   1 7.94881 16.4131   3
   0  -1  -1 29.8890 18.8790   3
   0  -1   1 39.4784 37.0931   2
   0  -1  -1 39.9519 25.2032   2
   0   1   1 24.8963 36.2400   2
   0   1  -1 67.6769 56.8503   2
   0   1   1-6.72022 11.3772   5
   0  -1   2 4.92905 8.27859   5
   0   1  -2-5.54948 10.4207   5
   0   1  -2 35.6577 51.8643   2
   0  -1   2-24.3729 28.9453   2
   0  -1  -2 5.73676 14.4526   2
   0   1   2-18.3848 34.5223   2
   0  -1   2 6.96034 13.0699   6
   0  -1   2-6.24228 9.07956   3
   0   1  -2 6.38824 9.29187   3
   0  -1   2 3.38256 7.51552   4
   0  -1  -2-9.81080 20.1807   4
   0  -1   2-7.34589 12.3377   1
   0  -1   2 3.31387 7.36290   4
   0   1   2 5.26139 10.8227   1
   0  -1   2 37.9936 31.9055   1
   0   1  -2-6.73411 13.8520   1
   0  -1  -2 14.6830 27.5712   1
   0  -1  -2 7.07112 11.8762   6
   0  -1  -2 6.35817 10.6788   5
   0  -1  -2-7.18553 14.7806   3
   0   1   2-8.24846 9.79599   3
   0  -1  -2-4.32078 10.2628   1
   0   1   3 535.918 75.3783   6
   0   1  -3 511.951 70.5804   5
   0  -1  -3 481.388 73.2815   5
   0  -1   3 522.784 69.8462   5
   0  -1  -3 551.060 117.498   1
   0   1  -3 700.947 101.037   1
   0  -1  -3 799.362 92.0513   1
   0   1  -3 685.622 159.219   2
   0  -1   3 512.632 62.9863   4
   0  -1  -3 799.421 98.8003   4
   0   1   3 873.469 115.214   4
   0   1  -3 536.102 63.6377   4
   0   1   3 446.620 98.7682   1
   0  -1  -3 468.019 77.8438   3
   0  -1   3 527.194 73.3539   3
   0   1  -3 421.032 69.8795   3
   0   1   3 451.685 79.5387   3
   0  -1   3 622.142 77.0348   6
   0  -1  -3 694.569 81.0296   6
   0  -1   3 573.713 95.8816   1
   0   1   4 6.86589 14.1254   6
   0  -1  -4 6.84662 12.8589   6
   0   1  -4 6.72213 11.2929   3
   0  -1   4 28.5549 33.9128   1
   0  -1  -4-25.2125 42.3457   1
   0   1  -4-18.9764 22.5379   1
   0   1  -4-5.49468 9.23206   5
   0  -1   4 25.8181 43.3627   2
   0  -1  -4 7.28586 13.6835   5
   0  -1   4-4.76539 6.93613   5
   0   1   4 18.0975 26.3241   4
   0  -1   4 2.53570 5.22232   4
   0   1  -4 2.64417 4.97187   4
   0   1  -4-8.24972 13.8580   6
   0  -1   4 6.54490 10.9953   6
   0  -1   4 20.7433 24.6361   1
   0   1   4 23.1272 27.4671   1
   0  -1  -4 8.05561 15.1287   3
   0   1   4 9.83347 16.5175   3
   0  -1   5 510.900 65.0133   5
   0  -1   5 692.645 135.803   1
   0   1  -5 601.213 122.053   1
   0   1  -5 819.652 164.709   2
   0  -1   5 761.448 126.373   2
   0   1   5 761.703 122.151   4
   0   1  -5 493.795 60.6171   4
   0  -1  -5 755.299 109.361   4
   0   1   5 870.009 142.544   1
   0  -1  -5 693.289 113.877   1
   0  -1   5 444.831 68.8459   6
   0   1   5 470.754 70.2408   6
   0  -1  -5 448.803 70.6372   6
   0   1  -5 579.648 79.4709   6
   0   1  -5 501.530 71.6093   3
   0  -1  -5 344.767 69.7392   3
   0   1  -5 524.280 69.0412   5
   0  -1   5 496.123 75.0046   3
   0   1  -6 31.4246 52.7801   2
   0  -1   6-21.1367 30.7469   2
   0   1  -6-6.35800 11.9476   5
   0  -1  -6-8.17613 16.8244   5
   0  -1   6 4.32231 10.2766   5
   0   1   6-21.7456 25.8290   4
   0  -1   6-3.62062 7.46165   4
   0  -1  -6 18.3530 30.8275   4
   0  -1   6-29.5399 60.7647   1
   0  -1  -6-26.8695 22.5685   1
   0   1  -6-25.0931 47.1211   1
   0   1   6-12.2780 20.6262   3
   0  -1  -6-9.10839 17.1095   3
   0   1  -6-9.49740 17.8397   6
   0  -1  -6-6.59044 13.5642   6
   0   1   6-6.88547 14.1707   6
   0   1  -6 7.66875 12.8880   3
   0  -1   6-9.61160 21.3599   3
   0   1   6-25.0188 21.0148   1
   0  -1   6-27.2307 39.6098   1
   0  -1  -6 22.5410 26.7736   1
   0   1   7 6046.77 506.334   1
   0  -1  -7 3659.59 466.422   1
   0  -1   7 4440.20 491.921   1
   0   1  -7 5863.76 529.321   1
   0   1   7 3399.52 455.764   4
   0   1  -7 3600.05 397.170   4
   0  -1   7 4075.09 406.186   4
   0   1   7 3844.01 410.476   6
   0  -1  -7 3595.01 407.524   6
   0   1  -7 3773.29 421.106   6
   0   1   7 3733.90 431.285   3
   0  -1  -7 3306.59 415.992   3
   0  -1   7 4479.47 431.712   3
   0  -1   7 3526.76 399.267   5
   0  -1  -7 3927.71 414.214   5
   0  -1   7 5868.96 535.259   1
   0   1  -7 5639.91 502.593   1
   0  -1  -7 6086.93 516.673   1
   0  -1   7 5703.05 476.760   2
   0   1  -7 6729.23 538.281   2
   0   1   8-22.0534 32.0788   4
   0   1  -8 8.91957 11.2412   4
   0  -1   8-8.52886 12.4105   4
   0   1  -8-8.15721 9.69419   5
   0  -1   8-4.85437 9.99185   5
   0  -1  -8-8.93307 19.8507   5
   0   1  -8-11.1457 20.9320   6
   0  -1  -8 7.58105 15.5982   6
   0   1   8-22.7024 19.0679   1
   0  -1   8-26.4409 38.4601   1
   0   1  -8-26.0609 43.7713   1
   0  -1  -8-23.8789 34.7339   1
   0   1  -8 24.3007 35.3473   1
   0  -1   8-26.5363 38.5989   1
   0   1   8 15.3757 22.3670   3
   0  -1   8-13.5158 19.6622   3
   0   1   9 1286.24 226.873   4
   0   1  -9 1276.42 183.248   4
   0  -1   9 1157.82 198.399   4
   0   1   9 2610.17 269.086   1
   0   1  -9 2713.90 282.551   1
   0  -1   9 2095.37 263.238   1
   0  -1  -9 2109.47 257.369   1
   0  -1   9 1644.42 218.363   3
   0   1   9 1881.98 232.528   3
   0  -1  -9 1820.57 204.149   5
   0  -1   9 1878.75 189.996   5
   0   1  -9 1730.55 208.555   6
   0  -1  -9 1828.78 200.085   6
   0   1   9 2663.00 279.734   1
   0  -1  -9 2491.03 266.724   1
   0   1 -10-10.0316 22.2905   5
   0  -1 -10 10.3964 15.1253   5
   0   1  10 17.8820 21.2392   3
   0   1  10-19.7319 23.4359   4
   0  -1  10-11.7039 17.0265   4
   0   1 -10-5.15865 10.6164   4
   0  -1 -10-19.3096 22.9344   1
   0   1 -10 21.9051 26.0166   1
   0   1  10-19.3683 32.5311   1
   0   1 -10 11.8354 17.2179   6
   0   1  10-23.3811 27.7693   1
   0   1 -10 20.7761 34.8954   1
   0  -1 -10-20.4956 34.4242   1
   0  -1  10-22.0876 32.1282   1
   0  -1  10-16.4714 27.6660   3
   0  -1  10-22.6198 32.9023   1
   0   1  11 206.181 38.2820   2
   0   1  11 406.437 88.2796   3
   0   1 -11 481.638 70.7991   5
   0  -1 -11 239.612 56.0839   5
   0  -1  11 391.345 92.3764   1
   0   1  11 582.846 99.7199   4
   0  -1  11 515.431 76.1809   4
   0   1 -11 215.073 45.5352   4
   0   1 -11 625.643 106.290   1
   0  -1 -11 593.354 99.2964   1
   0   1  11 685.668 107.317   1
   0  -1  11 278.360 71.4809   3
   0  -1 -11 512.018 97.6896   1
   0   1  11 561.470 107.600   1
   0   1 -11 477.718 97.7318   1
   0   1 -11 382.050 70.5290   6
   0   1  11 315.758 44.2881   2
   0  -1  12 10.2475 17.2128   4
   0  -1  12 19.7232 28.6886   1
   0   1  12-18.7403 31.4758   3
   0  -1  12-17.6976 21.0192   3
   0   1  12-19.8648 28.8947   1
   0  -1  12 18.0263 26.2207   1
   0   1 -12 17.2729 32.4353   1
   0   1  12-2.25740 6.00022   2
   0   1 -12-11.7931 19.8084   6
   0  -1 -12-10.3492 17.3835   6
   0   1 -12 11.0969 13.1812   5
   0  -1 -12-10.4950 15.2672   5
   0   1 -12 17.7226 29.7665   1
   0   1  12-16.0715 26.9936   1
   0  -1 -13 72.5878 31.2045   5
   0   1 -13 89.6950 30.8259   5
   0   1 -13 68.6915 32.8708   6
   0  -1 -13 22.0727 20.1826   6
   0  -1  13 49.1394 37.2582   1
   0   1 -13 93.6984 46.1247   1
   0  -1 -13 91.9490 47.0825   1
   0   1  13 58.3944 14.8831   2
   0  -1  13 122.631 35.4406   4
   0   1  13 111.325 46.9476   4
   0   1  13 54.8954 19.7239   2
   0   1  13 111.816 54.7974   3
   0   1 -13 175.774 54.2661   1
   0  -1 -13 117.324 48.3615   1
   0  -1  13 155.270 50.8182   3
   0   1  13 87.4710 43.1542   1
   0  -1  13 161.395 54.8807   1
   0  -1  14-15.9297 13.3809   3
   0  -1 -14-14.2663 26.7906   1
   0   1  14-17.4456 20.7208   1
   0  -1  14 30.6278 22.2764   1
   0   1 -14-14.1475 23.7630   1
   0   1  14-14.5149 24.3802   4
   0   1  14-4.12073 10.9474   2
   0  -1  14 10.4630 23.2489   2
   0  -1 -14-13.1772 15.6525   1
   0   1  14-2.32566 5.53301   2
   0  -1 -14-10.5560 15.3570   6
   0   1 -14 10.9640 24.3617   6
   0   1 -14 11.0843 16.1253   5
   0  -1 -14-9.35401 17.5674   5
   0   1  14-18.2286 21.6505   3
   0  -1  14-16.3546 27.4697   1
   0   1  14 13.2628 22.2773   1
   0  -1 -15 52.6726 28.3982   1
   0  -1  15 70.0998 39.9688   1
   0   1  15 177.497 54.8690   1
   0   1 -15 119.378 41.0575   1
   0   1  15 119.414 39.5289   4
   0  -1  15 140.242 35.6730   4
   0   1  15 83.7346 23.2915   2
   0  -1  15 146.449 39.3904   2
   0  -1 -15 95.0456 32.6828   1
   0   1 -15 79.8142 36.3406   1
   0   1  15 66.1461 15.8916   2
   0  -1 -15 70.9197 29.4789   6
   0   1 -15 93.5713 33.7632   6
   0   1 -15 107.668 37.1587   5
   0  -1 -15 26.3603 22.5464   5
   0   1  15 35.1903 34.1229   3
   0  -1  15 44.9511 36.5974   1
   0   1  15 191.508 48.7003   1
   0   1  16-14.9988 25.1980   1
   0  -1 -16-12.2136 25.1305   1
   0  -1  16-12.9014 15.3337   1
   0  -1  16-7.89091 14.8296   4
   0   1  16-12.7846 21.4806   4
   0   1  16-4.12581 10.9730   2
   0  -1  16-8.99578 15.1207   2
   0  -1 -16-11.6020 19.4951   1
   0   1 -16-9.79122 14.2543   6
   0  -1 -16-8.88104 18.2782   6
   0   1 -16-10.3204 19.3886   5
   0  -1 -16 7.90379 13.2884   5
   0   1  16-16.8873 20.0645   3
   0   1  16 11.7042 21.9859   1
   0  -1  16-14.4804 24.3277   1
   0  -1 -17 434.606 71.2834   1
   0   1 -17 289.264 61.4659   1
   0   1  17 422.120 77.3148   1
   0   1 -17 392.059 63.3558   5
   0   1 -17 339.660 59.7651   6
   0  -1 -17 257.671 52.4056   6
   0   1  17 242.069 36.9458   2
   0  -1  17 413.883 59.9191   4
   0   1  17 270.499 61.0431   4
   0   1  17 333.046 45.7693   2
   0  -1  17 280.261 54.8259   2
   0   1 -17 282.084 61.8073   1
   0  -1 -17 390.298 64.1468   1
   0   1  17 368.206 77.1887   3
   0  -1  17 200.995 56.3624   1
   0   1  17 180.846 53.6620   1
   0  -1  18-11.9452 14.1869   3
   0  -1 -18 11.0104 26.1523   1
   0  -1  18 11.4813 9.64264   1
   0   1  18-13.6712 22.9616   1
   0   1 -18 10.4217 17.5041   1
   0  -1 -18-7.36600 15.1524   6
   0   1 -18-8.58465 12.4873   6
   0   1 -18-9.24592 15.5294   5
   0  -1 -18 6.79760 9.88826   5
   0  -1  18-7.15036 14.7089   4
   0   1  18 10.8583 15.7941   4
   0   1  18 2.00900 5.33709   2
   0   1  18 3.68938 7.59045   2
   0  -1  18-7.62959 16.9520   2
   0   1 -18-10.9065 12.9533   1
   0  -1 -18-9.63485 11.4433   1
   0   1  18-15.0831 21.9389   3
   0  -1  18-12.4709 18.1396   1
   0   1  18 10.4493 12.4105   1
   0  -1  19 221.423 65.5699   3
   0   1 -19 686.409 79.6943   5
   0  -1 -19 424.896 62.8028   5
   0   1  19 494.264 78.5403   4
   0  -1  19 504.399 69.6822   4
   0   1  19 426.673 73.4422   1
   0  -1  19 495.767 82.0080   1
   0   1 -19 618.071 81.7337   1
   0  -1  19 447.874 66.1363   2
   0   1  19 523.716 88.3923   3
   0  -1 -19 439.015 66.2451   6
   0   1  19 516.275 86.0267   1
   0  -1  19 557.104 82.0716   1
   0   1  19 306.961 48.9836   2
   0   1  19 441.270 56.2490   2
   0   1 -19 548.403 81.9434   1
   0  -1 -20-9.98359 20.5363   1
   0   1  20-12.7295 23.9032   1
   0   1 -20-8.99314 16.8872   1
   0  -1  20-10.4281 21.4506   1
   0   1  20-13.2416 15.7260   3
   0   1  20 9.78051 16.4269   4
   0  -1  20-6.94613 10.1037   4
   0   1  20 2.80495 8.49339   2
   0   1 -20-10.2679 21.1211   1
   0  -1 -20 7.99326 15.0097   1
   0  -1 -20-6.21688 12.7884   6
   0  -1 -20 5.85655 13.9108   5
   0  -1  20 6.60001 11.0853   2
   0  -1  20 11.3612 16.5253   1
   0   1  20-9.36054 15.7215   1
   0  -1  21 10.7286 22.2397   1
   0   1  21 52.4903 24.5210   1
   0   1  21 13.8005 10.0428   2
   0  -1 -21 14.7778 14.1454   1
   0   1 -21 9.65528 16.4486   1
   0  -1  21 50.4063 19.2754   2
   0  -1 -21 23.4103 14.9994   6
   0  -1 -21 33.3456 15.0134   5
   0   1 -21 23.1402 20.6677   5
   0   1  21 24.7323 23.3835   3
   0  -1  21 29.1106 20.1492   3
   0  -1 -21 38.0305 21.3029   1
   0   1  21 36.4322 28.9758   1
   0  -1  21 49.0756 28.6849   1
   0  -1  22 6.55226 13.4789   4
   0   1  22-8.68445 14.5866   4
   0   1  22 8.20405 6.89137   1
   0  -1  22-10.4144 17.4920   1
   0   1  22-11.5154 16.7501   3
   0   1  22-11.6418 19.5533   1
   0   1 -22 13.4696 11.3124   6
   0  -1  22-9.03372 13.1406   3
   0  -1 -22 6.80251 15.1146   1
   0   1 -22-8.95391 21.2679   1
   0   1 -22-7.22759 8.58503   5
   0   1 -22-8.05824 11.7219   1
   0  -1  22-6.05956 11.3796   2
   0   1  23 32.2350 24.3124   3
   0  -1  23 42.6536 20.7778   3
   0  -1  23 45.7832 23.5223   1
   0   1 -23 83.0107 21.9367   6
   0  -1 -23 41.9527 18.7309   6
   0  -1  23 19.1109 15.8146   4
   0   1  23 24.5236 19.9536   4
   0   1 -23 50.9832 24.1091   1
   0  -1 -23 31.7050 17.4559   1
   0   1 -23 22.8263 18.6486   1
   0  -1  23 40.2698 18.6521   2
   0  -1 -23 71.1319 19.1586   5
   0   1 -23 33.9203 17.6992   5
   0  -1  24 6.12142 10.2825   4
   0   1  24-23.4986 16.1130   4
   0   1 -24 7.38995 10.7501   1
   0  -1 -24-4.86252 10.0036   5
   0   1 -24-6.33019 9.20894   5
   0  -1  24 8.71751 14.6423   1
   0  -1  24 7.96485 11.5862   3
   0  -1  24-5.53210 10.3894   2
   0  -1 -24-4.99276 9.37682   6
   0   1 -24 5.99835 10.0758   6
   0  -1  25-5.99262 12.3322   4
   0   1  25-7.41750 12.4632   4
   0  -1 -25 4.60909 6.71401   5
   0  -1  25 8.46423 15.8980   1
   0   1 -25-5.64613 10.6084   6
   0  -1  25-7.42645 10.8081   3
   0  -1  25-5.41246 6.43833   2
   0   1 -26-5.61311 10.5416   5
   0   1 -26-5.32688 10.0043   6
   0  -1 -26 4.59285 10.2060   6
   0  -1  26-6.95549 13.0620   3
   0   1  26 8.81059 16.5452   3
   0  -1  26-5.28165 10.8658   2
   0   1 -27 25.5835 13.6773   6
   0  -1 -27 17.4842 11.7124   6
   0   1  27 16.4477 13.9004   3
   0  -1  27 13.0576 9.62404   3
   0   1 -27 10.6396 11.9225   5
   0  -1 -27 12.7244 8.86364   5
   0   1  28-7.68557 12.9103   3
   0  -1  28 6.38144 9.28500   3
   0  -1 -28-4.28094 7.19401   6
   0   1 -28-4.85541 9.99043   6
   0   1  28 6.41748 10.7810   4
   0   1 -28-5.04186 8.47137   5
   0  -1 -28-4.10775 7.71718   5
   0  -1  29 60.1083 21.4328   3
   0   1  29 86.3211 24.4757   3
   0  -1 -29 69.5338 18.9327   6
   0   1 -29 50.7700 16.6445   6
   0   1  29 61.4961 23.6307   4
   0   1 -29 63.4761 18.8238   5
   0  -1 -29 106.176 20.0168   5
   0  -1  30-5.70765 8.30233   3
   0   1  30 6.72270 11.2913   3
   0  -1 -30-4.01526 8.25984   6
   0   1 -30 4.44611 7.46791   6
   0   1  30-5.91834 9.94039   4
   0  -1 -30-3.86411 7.25648   5
   0   1 -30 4.64093 7.79509   5
   0  -1 -31-3.86720 7.26185   5
   0   1 -31 4.23792 7.11784   6
   0  -1 -31-3.84659 6.46062   6
   0   1  31 12.5587 12.9166   3
   0  -1  31-5.38516 9.04461   3
   0  -1 -32-3.71418 6.98471   5
   0   1 -32-4.10472 6.90445   6
   0  -1 -33 10.8540 8.65853   5
   0  -2   0 714788. 70222.3   5
   0   2   0 745657. 70228.6   5
   0  -2   0 764946. 70258.2   2
   0   2   0 450013. 70325.4   2
   0   2   0 722028. 70230.1   3
   0  -2   0 764608. 70232.9   3
   0  -2   0 710469. 70224.0   6
   0   2   0 715924. 70226.5   6
   0   2   0 711378. 70230.0   4
   0   2   1 63.0388 37.7705   4
   0  -2   1 36.3760 30.9605   4
   0   2  -1 102.077 39.3342   4
   0  -2  -1 44.2690 33.6308   4
   0   2   1 18.2726 24.7804   6
   0  -2   1 57.1809 27.8985   6
   0   2  -1 18.2235 17.8373   6
   0  -2  -1 31.6816 23.5858   6
   0  -2   1 46.8574 31.8805   3
   0   2   1 19.9524 31.7491   3
   0   2   1 124.752 37.7531   5
   0   2  -1 17.4760 26.9332   5
   0  -2  -1 67.0311 34.1193   5
   0   2  -1 55.1244 131.028   2
   0  -2   1 75.5203 63.6190   2
   0   2   1 132.565 111.437   2
   0   2   2 435.452 78.9814   5
   0   2  -2 639.595 86.1283   5
   0  -2  -2 522.245 82.7096   5
   0  -2   2 512.923 89.1237   1
   0   2  -2 777.174 200.157   2
   0  -2  -2 707.592 91.6537   2
   0  -2   2 483.824 76.5697   4
   0  -2  -2 416.014 81.3488   4
   0   2   2 631.189 96.8720   4
   0   2  -2 653.972 100.560   1
   0  -2   2 463.262 82.4484   3
   0  -2   2 500.188 76.3434   3
   0   2   2 372.858 84.2927   3
   0  -2  -2 438.364 76.6099   6
   0  -2   2 405.238 77.2578   6
   0   2  -2 402.431 81.3441   6
   0   2  -2 873.743 72.4739   1
   0  -2  -3-9.39773 17.6468   6
   0   2   3-9.00499 16.9094   5
   0  -2   3 5.93371 12.2058   5
   0   2   3-3.83245 8.51530   1
   0   2  -3-10.4999 21.5983   6
   0   2   3 14.0931 23.6697   4
   0  -2   3 5.33048 11.8435   4
   0   2   3-9.96578 23.6708   1
   0   2  -3-17.0639 20.2653   1
   0  -2  -3 3.02383 7.18265   1
   0  -2   3 7.67482 11.1634   3
   0  -2  -3 13.5173 18.8242   2
   0   2   3-24.9421 41.8908   2
   0   2  -3-52.4855 44.0752   2
   0  -2   3-5.25857 13.9646   1
   0   2   3 11.4990 21.5924   3
   0  -2  -3 17.1598 16.1111   3
   0  -2  -4 2681.05 321.900   6
   0  -2  -4 3272.76 311.866   2
   0   2   4 3495.64 350.912   1
   0  -2   4 2718.73 317.319   1
   0  -2   4 2743.46 311.284   5
   0   2  -4 3303.20 320.296   5
   0   2   4 4074.88 367.570   4
   0  -2   4 2553.76 305.557   4
   0  -2  -4 3351.45 307.693   1
   0  -2   4 3027.82 305.443   4
   0   2   4 2788.52 329.467   3
   0  -2  -4 2696.18 319.349   3
   0  -2   4 2671.80 316.769   3
   0  -2  -4 2653.61 334.232   1
   0  -2   4 3226.60 366.537   1
   0   2  -4 3163.89 329.914   6
   0  -2   5 5.48271 12.1891   5
   0  -2  -5 11.2058 12.9402   2
   0   2  -5 43.9989 63.9980   2
   0  -2   5-3.65658 9.22199   4
   0   2   5-17.7349 39.4056   4
   0  -2   5 11.2479 23.1407   1
   0  -2   5 3.44654 7.66958   4
   0   2   5 10.9884 22.6070   3
   0  -2  -5 8.50048 20.1949   3
   0   2   5 8.00523 17.7912   1
   0   2  -5 8.57109 19.0481   1
   0  -2  -5-15.3447 25.7753   1
   0  -2   5 7.67370 14.4158   3
   0   2  -5 23.5020 44.1331   1
   0  -2  -5 5.91453 17.2108   1
   0   2  -5 9.83199 20.2288   6
   0  -2  -5-8.61803 17.7323   6
   0  -2   6 17347.6 1944.76   5
   0   2  -6 16366.0 1960.10   6
   0  -2   6 19449.6 1937.69   4
   0  -2  -6 20513.4 1957.86   1
   0   2   6 28274.2 2017.67   1
   0  -2   6 22300.4 1988.38   1
   0   2  -6 32007.5 2077.56   1
   0   2   6 17340.0 1962.85   3
   0  -2   6 27867.6 2045.91   1
   0  -2  -6 21323.1 2000.05   1
   0   2  -6 23814.4 1980.03   1
   0   2   6 22806.1 1974.47   1
   0  -2   6 17722.9 1953.68   3
   0  -2  -6 18576.1 1935.25   2
   0   2  -6 36050.6 2183.81   2
   0   2   7 21.7359 27.4129   3
   0  -2   7 119.487 37.2694   3
   0  -2  -7 5.17438 11.3705   2
   0   2  -7 6.77326 12.7907   5
   0   2  -7 34.6176 71.2206   2
   0  -2   7 19.1945 16.6701   5
   0  -2  -7 8.02454 17.8804   5
   0  -2  -7 17.4379 63.8444   1
   0   2  -7 38.5591 34.1588   1
   0  -2   7 20.9766 46.6255   1
   0   2   7 13.1187 29.1785   1
   0   2   7 20.1717 41.5151   4
   0  -2   7 5.06169 10.7128   4
   0   2  -7 2.72103 10.8032   4
   0  -2   7 17.6965 42.0546   1
   0   2   7 17.6560 41.9584   1
   0  -2  -7 5.23787 8.01139   2
   0  -2  -8 5608.29 532.104   5
   0  -2   8 4750.97 513.690   5
   0  -2  -8 6107.05 553.863   1
   0   2   8 7819.87 596.917   1
   0  -2   8 4987.03 570.170   1
   0   2   8 5897.37 584.510   4
   0  -2   8 4092.92 505.492   4
   0   2  -8 4926.01 507.189   4
   0  -2   8 5866.98 533.345   3
   0   2   8 4830.67 540.147   3
   0   2  -8 6381.37 564.816   1
   0  -2   8 8279.56 610.239   1
   0  -2  -8 8337.93 591.728   1
   0   2   8 6053.50 563.470   1
   0  -2  -8 4702.25 521.782   6
   0   2  -8 5523.60 536.990   6
   0   2  -8 5326.93 522.118   5
   0   2  -9 32.5125 18.8151   5
   0  -2  -9-14.4712 27.6479   1
   0   2   9 16.2039 61.0674   1
   0   2  -9 104.062 50.1951   1
   0  -2   9 75.5723 50.4301   1
   0   2   9 101.391 53.3409   1
   0  -2  -9 81.8101 53.4593   1
   0  -2  -9 62.2143 28.8924   6
   0   2  -9 21.3312 22.5240   6
   0   2   9 41.6268 46.5235   4
   0  -2   9 21.5681 17.1042   4
   0   2  -9 44.0597 14.6503   4
   0   2   9 11.9202 25.0445   3
   0  -2   9-21.0795 35.7689   1
   0   2  10 316682. 24821.0   1
   0  -2 -10 141246. 24778.6   1
   0   2  10 222125. 24807.9   4
   0   2 -10 256032. 24753.1   4
   0   2 -10 252875. 24768.1   5
   0   2  10 258432. 24795.0   3
   0  -2  10 304011. 24789.4   3
   0   2 -10 259464. 24802.0   1
   0  -2  10 342282. 24831.6   1
   0   2 -10 222386. 24777.5   6
   0  -2 -10 271449. 24768.7   6
   0  -2 -10 266911. 24773.6   5
   0  -2  11 11.1124 18.6636   3
   0   2 -11-7.12191 15.8236   5
   0  -2  11-16.0285 26.9202   1
   0  -2 -11 29.5318 27.7269   1
   0   2 -11 11.1848 23.0071   6
   0  -2 -11 6.81160 14.0116   6
   0  -2 -11-8.19545 13.7647   5
   0   2  11-18.7313 38.5299   4
   0  -2  11-4.96460 9.32270   4
   0   2 -11 3.28643 9.15365   4
   0  -2 -11 15.0424 37.8962   1
   0   2  11-13.6888 22.9907   3
   0   2  11 28.2307 33.5269   1
   0  -2  11-20.6543 30.0419   1
   0   2  12 37929.6 3364.22   4
   0   2 -12 48370.3 3383.03   1
   0  -2  12 32014.7 3369.32   1
   0  -2 -12 39886.0 3350.40   1
   0   2  12 39966.9 3342.69   1
   0   2 -12 33865.2 3299.47   4
   0  -2  12 19865.0 3301.18   4
   0   2 -12 32211.9 3313.83   5
   0   2  12 30859.4 3343.18   3
   0  -2  12 38460.0 3337.47   3
   0   2 -12 35379.8 3332.49   6
   0  -2 -12 36051.3 3314.03   6
   0  -2 -12 34910.5 3317.71   5
   0  -2 -12 42076.4 3353.69   1
   0   2 -12 37041.0 3344.79   1
   0  -2  12 41059.4 3353.37   1
   0   2 -13 8.26492 13.9086   5
   0   2 -13 13.1108 24.6345   1
   0  -2 -13 13.2260 24.8506   1
   0   2 -13 16.0060 30.0681   1
   0  -2 -13 13.3610 29.6984   1
   0  -2 -13 8.67446 17.8646   5
   0   2  13 17.3542 32.5988   4
   0   2 -13 19.9115 11.1258   4
   0  -2  13-12.8096 14.2570   4
   0  -2  13 25.3514 23.8180   3
   0  -2 -13 7.36910 16.3959   6
   0   2 -13 11.7253 19.7123   6
   0   2  13-15.6219 29.3471   3
   0  -2  13-18.5140 41.1435   1
   0   2  14 32769.0 2918.20   4
   0  -2 -14 36205.4 2906.57   1
   0   2  14 30635.0 2894.01   1
   0  -2  14 29909.8 2920.81   1
   0   2 -14 33237.1 2916.20   1
   0   2 -14 29106.5 2864.89   4
   0  -2  14 29763.2 2871.32   4
   0   2 -14 25983.0 2888.56   6
   0  -2 -14 27036.7 2876.32   6
   0  -2  14 23922.3 2893.21   3
   0  -2 -14 24441.6 2878.11   5
   0   2 -14 31875.3 2885.27   5
   0  -2  14 30154.9 2897.61   1
   0  -2 -14 29834.5 2897.19   1
   0   2 -14 31088.5 2899.74   1
   0  -2  15-5.57109 14.0526   4
   0   2  15 14.9534 25.1242   4
   0   2 -15 4.59206 10.2266   4
   0   2 -15 22.6275 23.2827   1
   0  -2  15 11.7611 13.9850   1
   0  -2 -15-12.0800 24.8582   1
   0   2 -15-11.9359 14.1923   6
   0  -2 -15 24.7559 20.8008   6
   0  -2  15 14.0435 20.4383   3
   0  -2 -15 9.60473 13.9877   5
   0   2 -15 9.89055 11.7669   5
   0   2 -15 14.3494 24.1102   1
   0   2  15 10.6813 15.5518   1
   0  -2  15-16.7425 19.8957   1
   0   2  16 4911.15 440.563   1
   0  -2 -16 5198.54 441.840   1
   0   2 -16 5335.07 461.047   1
   0  -2  16 4486.44 416.325   4
   0  -2  16 4672.61 435.133   2
   0  -2  16 3033.74 431.861   3
   0  -2 -16 3978.27 428.151   6
   0   2 -16 3262.28 428.801   6
   0  -2 -16 2060.31 411.653   5
   0   2  16 4893.39 460.435   1
   0   2 -16 5257.22 445.033   1
   0  -2  16 4842.71 442.173   1
   0   2 -17 19.3929 23.0443   1
   0  -2 -17 21.6587 28.7686   1
   0  -2  17 10.4335 15.1958   1
   0   2 -17 11.4489 21.5125   6
   0  -2 -17 8.98975 16.8988   6
   0   2  17-9.55788 21.2501   1
   0  -2  17 14.6294 24.5828   1
   0   2  17 18.1885 26.4668   3
   0  -2  17 13.8595 23.2905   3
   0  -2 -17-9.21757 13.4299   5
   0   2 -17 11.2211 18.8624   5
   0   2  17 12.7787 30.3620   4
   0  -2 -17 9.48983 21.0990   1
   0  -2  17 9.34517 19.2388   2
   0  -2 -18 31.4123 25.3927   1
   0   2  18 42.4494 27.0597   1
   0   2 -18 64.1529 24.8711   1
   0  -2  18 29.0914 20.5947   1
   0   2 -18 43.9129 23.1563   6
   0  -2 -18 28.4510 20.1697   6
   0   2  18 70.8992 28.3142   1
   0  -2  18 27.4772 26.3019   1
   0   2  18 18.2080 26.9750   3
   0  -2  18 12.8211 19.3398   3
   0  -2  18 50.5271 19.1920   4
   0   2  18 120.012 36.6967   4
   0  -2 -18 51.5816 23.3978   1
   0   2 -18 50.7300 34.0668   1
   0   2 -18 68.9146 30.9286   5
   0  -2 -18 41.8134 22.7912   5
   0  -2  18 105.401 29.0232   2
   0  -2 -19 7.88907 11.4971   5
   0   2 -19 11.4556 9.64664   5
   0  -2  19 18.7844 15.7906   1
   0   2  19-13.7694 25.8656   1
   0  -2 -19 10.0183 14.5893   1
   0   2  19 11.1177 22.8802   4
   0  -2  19 5.01962 10.3501   4
   0  -2  19 13.2585 19.2979   1
   0   2  19 8.53725 12.4381   1
   0   2  19-17.8968 15.0461   3
   0   2 -19-8.51207 15.9997   1
   0  -2  19 16.3936 20.6624   2
   0   2 -19-10.4050 17.4901   6
   0  -2 -19 26.9744 18.5091   6
   0  -2 -19 7.86159 17.4815   1
   0   2 -19 11.9681 22.4847   1
   0  -2  20 31645.5 2978.60   2
   0   2  20 33105.2 2991.65   4
   0   2 -20 23756.7 2980.59   5
   0  -2  20 30004.6 2967.55   4
   0  -2 -20 33395.1 2978.22   1
   0  -2 -20 29868.3 2983.78   1
   0  -2  20 29174.6 2980.24   1
   0   2  20 30799.2 2999.63   1
   0   2 -20 33585.6 2983.50   1
   0   2 -20 33167.3 2997.39   1
   0  -2  20 28689.9 2995.46   1
   0  -2 -20 27871.8 2976.67   6
   0   2 -20 33900.7 2988.42   6
   0  -2  20 25672.4 2984.55   3
   0   2  20 29855.8 3016.27   3
   0  -2  21-8.24365 11.9953   1
   0  -2 -21 6.54347 12.2918   5
   0   2 -21 10.6518 17.8931   5
   0  -2  21-5.10246 12.1241   4
   0   2  21 9.75730 18.3250   4
   0   2 -21 10.5994 17.8052   1
   0  -2  21-10.4881 21.5766   3
   0   2 -21 9.11551 13.2629   6
   0   2  21-16.4697 27.6633   3
   0   2 -21 15.1708 15.6068   1
   0  -2  21 7.29955 15.0189   2
   0   2 -22 24367.6 2502.52   6
   0  -2  22 23872.8 2505.35   3
   0   2  22 28555.9 2539.04   3
   0   2  22 27758.3 2508.66   4
   0  -2  22 23419.1 2489.26   4
   0  -2  22 25634.1 2497.33   2
   0   2 -22 26548.7 2499.12   1
   0  -2  22 23273.8 2499.08   1
   0   2 -22 27003.9 2510.46   5
   0  -2 -22 26065.0 2495.22   5
   0   2  23 8.53970 12.4644   4
   0   2  23 14.4354 29.7115   3
   0  -2 -23 5.93973 10.0298   6
   0  -2  23 6.52062 13.4529   2
   0  -2  23 8.90091 12.9880   3
   0   2 -23 9.31338 13.5861   5
   0  -2 -23 16.8247 15.6544   5
   0   2  24 10727.9 970.499   3
   0  -2  24 8028.47 939.729   3
   0  -2  24 8330.12 933.924   2
   0  -2 -24 9313.48 932.327   5
   0   2 -24 10753.0 949.272   5
   0  -2 -24 9966.20 934.543   6
   0   2 -24 9559.32 940.089   6
   0  -2 -25 4.94289 10.9849   5
   0   2 -25-7.84485 11.4131   5
   0  -2  25-7.74301 13.0069   3
   0   2  25-12.2618 17.8365   3
   0   2 -25 6.82754 11.4697   6
   0  -2 -25-10.1685 11.2989   6
   0   2  25-7.67443 14.4129   4
   0  -2  26 94.2726 27.6952   2
   0  -2 -26 138.043 25.7929   5
   0   2 -26 64.9342 24.8987   5
   0   2  26 149.514 45.4410   3
   0  -2  26 71.7838 24.7942   3
   0  -2 -26 52.7114 19.5270   6
   0   2 -26 88.5884 26.4382   6
   0   2  27 6.76690 12.7107   4
   0  -2 -27 4.46480 8.39004   5
   0   2 -27-6.64645 9.67269   5
   0  -2  27 5.65325 12.5645   2
   0  -2 -27 4.50149 7.56723   6
   0   2 -27 5.87992 9.88071   6
   0   2  27-10.5141 15.2962   3
   0   2  28 572.515 82.9803   4
   0   2 -28 662.113 81.1348   6
   0  -2 -28 558.455 75.6673   6
   0   2 -28 822.579 88.0900   5
   0   2  28 719.633 97.9461   3
   0  -2 -29-4.10970 7.71817   6
   0   2 -29-5.24359 7.62798   6
   0  -2  29 5.81915 10.9278   3
   0   2  29 8.74466 14.6874   3
   0  -2 -29 3.99370 6.70881   5
   0   2  30 2970.12 309.287   4
   0   2  30 3460.82 322.421   3
   0  -2  30 2461.22 303.972   3
   0  -2 -30 2954.17 301.576   6
   0   2 -30 3087.32 305.553   6
   0  -2 -30 2986.52 301.317   5
   0   2  31 5.54722 8.06891   4
   0  -2 -31-3.77168 7.75875   6
   0   2 -31-4.58904 8.61753   6
   0  -2 -31 3.60863 6.06136   5
   0   2  31 7.43200 12.4825   3
   0  -2 -32 8710.63 761.368   6
   0  -2 -32 8008.80 760.033   5
   0   3   0-8.63735 12.5644   5
   0   3   0-50.6633 60.1679   2
   0   3   0 9.21018 15.4698   6
   0   3   0 9.56273 13.9103   3
   0   3   1-42.1870 61.3613   2
   0   3  -1-56.6893 82.4549   2
   0   3  -1-9.40090 17.6526   6
   0   3   1 9.16109 15.3862   6
   0   3   1-8.78831 10.4370   5
   0   3  -1 8.50051 14.2768   5
   0   3  -1-8.39041 14.0919   4
   0   3   1 10.2771 17.2606   4
   0   3   2 8.66929 12.6103   5
   0  -3   2-2.16284 7.03580   1
   0   3  -2-2.03143 6.15239   1
   0   3  -2 9.68504 16.2668   6
   0   3   2-11.1790 20.9920   4
   0  -3   2-7.10068 13.3341   3
   0   3  -2 58.9881 85.7986   2
   0   3   3 5933.17 580.597   5
   0   3  -3 5516.10 576.472   5
   0   3  -3 5424.28 580.900   6
   0   3  -3 6714.58 566.050   1
   0  -3   3 5554.53 562.791   1
   0   3  -3 5176.90 557.388   1
   0  -3   3 5554.99 561.401   1
   0  -3   3 4720.24 568.703   3
   0   3   3 6397.61 595.357   4
   0  -3   3 5575.16 573.459   4
   0   3   4 2.99190 5.61818   1
   0  -3   4 6.53515 10.9760   1
   0  -3  -4-9.52365 17.8831   6
   0   3  -4 7.76013 13.0333   5
   0   3  -4-53.5172 89.8831   2
   0   3  -4-10.4211 19.5683   6
   0   3   4-13.1301 24.6551   4
   0   3  -4 6.81880 16.1960   1
   0  -3  -4-2.46901 5.86449   1
   0  -3   4 5.08950 9.55693   4
   0   3  -4 3.65608 8.12314   1
   0   3   4-11.4044 19.1539   3
   0   3   4 3.08694 8.19760   1
   0  -3   4-4.61408 9.49114   1
   0   3  -5 1349.01 245.910   2
   0   3  -5 801.311 113.102   6
   0  -3   5 929.816 103.836   4
   0   3   5 1271.12 141.385   4
   0  -3  -5 754.903 90.9565   1
   0  -3   5 731.817 93.8941   4
   0   3   5 798.394 117.441   3
   0  -3  -5 874.978 112.582   6
   0   3  -5 726.163 102.394   5
   0   3   5 876.281 100.999   1
   0   3  -5 734.873 111.231   1
   0  -3   5 761.061 98.8224   1
   0  -3  -5 951.432 97.6109   1
   0   3  -5 769.692 94.5831   1
   0  -3   5 1008.87 115.525   1
   0   3   5 854.834 95.4994   1
   0  -3  -6-4.03476 10.1742   2
   0  -3   6-5.35160 11.0169   4
   0   3   6-15.5058 22.5575   4
   0  -3  -6-3.48260 5.08457   1
   0   3  -6-11.7588 13.9717   1
   0  -3   6 7.11159 14.6350   1
   0   3   6-7.02855 11.8128   1
   0   3   6-11.7401 17.0818   3
   0   3  -6-9.96485 18.7168   6
   0   3  -6-7.24485 10.5469   5
   0  -3  -6-8.55179 12.4464   6
   0   3   6 4.91837 8.27223   1
   0  -3   6-10.8259 18.1876   1
   0  -3  -6-6.31555 11.8672   1
   0  -3  -7 305.056 53.8670   6
   0  -3  -7 268.146 53.9968   1
   0   3   7 364.573 52.4266   1
   0  -3   7 220.153 58.1925   1
   0   3  -7 224.076 48.0482   5
   0   3  -7 233.894 52.6162   6
   0  -3   7 314.519 41.8737   4
   0  -3   7 298.013 46.3976   4
   0   3   7 501.924 85.1211   4
   0   3  -7 299.709 69.9028   1
   0   3  -7 399.182 53.5634   1
   0  -3  -7 351.503 46.3921   1
   0   3   7 304.413 57.0435   1
   0  -3   7 379.796 54.9384   3
   0  -3  -7 302.930 42.6022   2
   0   3   7 215.537 54.3745   3
   0  -3   8-7.19633 12.0876   3
   0   3   8 7.41849 16.4832   1
   0   3  -8 9.71667 18.2463   6
   0  -3  -8 7.15634 13.4389   6
   0   3  -8-6.78596 13.9596   5
   0  -3  -8 7.79830 13.0985   5
   0  -3  -8-2.65643 6.69444   2
   0  -3   8 4.07736 10.2734   4
   0   3   8 16.9243 20.0999   4
   0  -3   8 2.74364 6.51890   4
   0   3  -8-6.84501 15.2091   1
   0  -3  -8-3.68812 11.5897   2
   0   3   8 9.81749 18.4356   1
   0  -3   8 32.9474 26.0861   1
   0   3   8-10.3546 15.0618   3
   0  -3  -8 5.30139 10.9062   1
   0   3  -8 14.8093 24.8731   1
   0   3  -9 46.8650 25.5814   6
   0  -3  -9 67.1560 23.9903   6
   0  -3  -9 44.1902 18.5476   1
   0   3  -9 30.7721 32.1950   1
   0  -3   9 65.2892 23.5463   3
   0   3  -9 100.265 25.7882   5
   0  -3   9 52.4039 31.6727   1
   0  -3  -9 63.6001 31.3959   1
   0  -3  -9 113.834 27.6751   5
   0  -3   9 42.3157 15.9404   4
   0  -3   9 59.9639 13.3221   4
   0  -3  -9 53.5500 14.5538   2
   0   3  -9 62.5894 22.5762   1
   0  -3   9 66.0605 33.8047   1
   0   3   9 92.7309 31.7506   3
   0  -3  -9 32.8574 11.2727   2
   0   3 -10-9.15155 18.8248   6
   0  -3  10 7.54943 12.6798   3
   0   3 -10 30.9713 26.0086   1
   0  -3 -10 6.32537 10.6241   6
   0   3 -10 6.60140 11.0876   5
   0  -3  10 12.8425 10.7851   1
   0   3  10-10.3417 12.2823   1
   0  -3 -10 11.1381 16.2008   1
   0  -3 -10-7.68080 15.7996   5
   0  -3  10-2.94606 8.20590   4
   0   3  10-17.5705 25.5565   4
   0  -3  10-1.91314 5.56628   4
   0  -3  10-15.2127 25.5502   1
   0   3  10-10.5566 21.7150   1
   0   3 -10 8.62572 14.4874   1
   0   3  10-10.3435 12.2844   3
   0  -3 -10-1.69585 6.20839   2
   0  -3 -10-2.40795 4.63436   2
   0  -3  11 23.7355 16.9909   3
   0  -3 -11 73.6422 27.0565   1
   0   3 -11 47.6643 40.3231   1
   0  -3 -11 82.4059 24.0397   5
   0   3  11 17.4414 29.6972   4
   0  -3  11 42.2765 11.9946   4
   0   3  11 31.1185 23.5577   3
   0  -3 -11 60.9647 19.0935   6
   0   3 -11 72.4614 22.6595   5
   0   3  11 11.7348 20.3044   1
   0  -3 -11 113.277 33.3120   1
   0  -3  11 36.9725 27.8135   1
   0   3  11 41.6142 23.6245   1
   0  -3  11 16.1105 27.4948   1
   0   3 -11 27.5606 23.6535   1
   0  -3  12-8.52553 12.4059   3
   0  -3 -12-5.91966 12.1822   6
   0  -3 -12-11.2765 18.9426   1
   0  -3  12-12.0919 20.3119   1
   0   3  12 12.8831 15.3044   1
   0   3  12-17.0367 20.2362   4
   0  -3  12-2.55155 7.73438   4
   0   3  12-10.4875 15.2585   3
   0  -3 -12 8.95264 13.0269   1
   0  -3  12 17.0558 24.8105   1
   0   3  12 10.0551 11.9471   1
   0   3 -12-9.47658 17.7985   1
   0   3  13 1952.67 278.893   4
   0  -3  13 1308.76 272.518   1
   0   3  13 2437.15 264.947   1
   0   3 -13 2221.90 253.139   5
   0  -3 -13 1742.39 253.665   1
   0   3  13 2432.46 270.655   3
   0  -3  13 3100.55 273.801   3
   0  -3 -13 2077.47 247.793   6
   0   3 -13 2552.80 266.797   6
   0  -3 -13 2891.91 261.118   5
   0  -3 -13 3081.26 280.100   1
   0   3 -13 1751.35 255.306   1
   0   3  13 1895.81 268.287   1
   0  -3  13 3107.85 282.683   1
   0   3 -14-6.98784 11.7377   5
   0  -3  14-10.5905 21.7852   1
   0   3  14-14.2778 16.9573   1
   0  -3 -14-10.9528 20.5676   1
   0  -3  14-10.2545 21.0942   3
   0  -3 -14-9.56335 11.3590   1
   0  -3 -14 7.53139 12.6505   5
   0   3  14 15.6209 22.7215   4
   0  -3  14-3.39574 8.06775   4
   0   3 -14 10.7401 18.0392   6
   0  -3 -14 6.08355 15.3273   6
   0   3 -14 9.35798 17.5730   1
   0   3  14 11.5528 16.8046   3
   0  -3  14 17.3944 32.6630   1
   0   3  14 18.1560 18.6742   1
   0  -3 -15 7.98074 13.4134   5
   0  -3 -15 21.2418 17.8452   1
   0   3 -15 7.32992 13.7732   5
   0  -3  15 8.77089 9.52225   4
   0   3  15-14.7358 12.3849   4
   0   3  15 8.85855 12.8948   1
   0  -3  15 17.7023 33.2445   1
   0   3 -15-11.1629 18.7552   6
   0  -3 -15-6.33623 15.0583   6
   0  -3 -15 9.42128 17.6982   1
   0   3 -15 27.1392 16.9945   1
   0  -3  15 10.9782 15.9760   3
   0   3  15-12.5075 14.8626   3
   0  -3  16 11.3394 16.4942   3
   0  -3 -16 9.06109 15.2193   1
   0  -3 -16-7.92279 16.2980   5
   0   3  16 14.5962 24.5153   1
   0  -3  16 9.52119 22.6154   1
   0  -3 -16-10.2827 14.9573   1
   0   3 -16-7.64857 11.1264   5
   0  -3  16 5.42888 7.56236   4
   0   3  16-13.8072 16.3984   4
   0   3  16-8.30879 13.9560   1
   0  -3  16 17.1044 28.7278   1
   0   3 -16-2.48070 5.89497   4
   0   3 -16-11.5097 21.6132   6
   0  -3 -16-6.61647 13.6112   6
   0   3  16-12.9039 10.8377   3
   0  -3  16 9.63732 16.1871   2
   0   3 -16-8.63855 16.2221   1
   0   3 -17 97.1924 30.2081   5
   0  -3 -17 71.1080 31.2983   1
   0  -3  17 79.6980 27.4312   1
   0   3  17 51.5160 31.1342   4
   0  -3  17 38.4118 14.4487   4
   0  -3  17 82.0191 36.9037   1
   0   3  17 46.6974 21.4649   1
   0   3 -17 65.4490 25.4396   1
   0  -3  17 81.6139 30.0571   2
   0   3 -17 58.6397 30.1088   6
   0   3 -17 134.024 48.1004   1
   0  -3 -17 34.2427 22.3316   1
   0  -3 -17 75.1398 28.6366   5
   0  -3  17 23.8687 25.2234   3
   0   3  17 13.9053 24.0625   3
   0   3 -18-8.54180 10.1568   5
   0  -3  18-8.24066 11.9967   1
   0  -3 -18-8.67292 16.2935   5
   0  -3  18-15.6843 26.3469   1
   0   3  18 11.9811 17.4339   4
   0  -3 -18 9.85125 23.4041   1
   0   3 -18-7.70301 15.8530   1
   0  -3  18 8.70909 12.6775   2
   0  -3  18-12.3212 14.6413   3
   0   3  18-14.8665 27.9202   3
   0  -3 -18-7.27959 16.1816   6
   0   3 -18-11.7709 19.7758   6
   0   3 -18-12.6146 21.1925   1
   0  -3  19 49.5455 22.5125   2
   0  -3  19 37.0914 25.9374   3
   0   3 -19 116.379 31.4121   5
   0   3  19 31.4046 29.9220   3
   0   3 -19 58.0655 24.4252   6
   0  -3 -19 60.2428 25.0158   6
   0  -3 -19 25.9604 17.0291   5
   0   3 -19 72.7505 32.5993   1
   0  -3  20-11.9550 10.0871   3
   0  -3 -20-8.23771 6.98689   5
   0   3  20-16.3296 19.4178   3
   0  -3 -20-8.14127 15.3188   6
   0   3 -20-11.2577 16.4037   6
   0   3  20-10.5060 15.3125   4
   0   3  21 16.6807 28.0750   3
   0  -3  21 10.9833 13.1709   3
   0  -3 -21 7.43722 12.6236   5
   0   3 -21 18.9063 23.8849   5
   0  -3  21 22.2711 16.5947   2
   0   3 -21 10.7485 18.1444   6
   0   3  21 48.9058 24.7090   4
   0   3  22-16.6691 19.7988   3
   0  -3  22 10.3492 15.0563   3
   0  -3 -22 6.97355 15.4970   5
   0  -3  22-7.07053 13.2805   2
   0   3 -22 10.1052 12.0051   6
   0  -3 -22-8.10853 18.0183   6
   0   3  22 9.11322 15.3091   4
   0   3 -22 9.46503 11.2451   5
   0   3  23 244.597 66.1704   3
   0  -3  23 255.184 54.9593   3
   0   3 -23 148.926 47.1274   5
   0  -3  23 214.573 45.3032   2
   0  -3 -23 311.136 52.8247   6
   0   3 -23 422.476 63.6234   6
   0   3  23 382.775 60.1838   4
   0  -3  24 8.63827 12.5652   3
   0  -3 -24-5.70301 9.57935   5
   0   3 -24 9.00270 10.6925   5
   0  -3  24-12.8251 13.1912   2
   0   3 -24-8.65175 10.2758   6
   0  -3 -24 6.16009 13.6872   6
   0   3  24-7.83062 11.3905   4
   0   3  25 73.5665 37.2417   3
   0  -3  25 55.8238 21.4821   3
   0  -3 -25 26.4293 13.7958   5
   0   3 -25 25.7697 18.0332   5
   0  -3 -25 51.6636 19.6162   6
   0   3 -25 15.8548 13.7936   6
   0  -3  25 56.1254 22.5086   2
   0   3  25 22.0527 16.7252   4
   0  -3 -26 4.80868 8.08098   5
   0  -3  26 7.31749 12.2930   3
   0   3 -26-7.24777 6.09265   6
   0  -3  27 58.2015 19.9190   2
   0   3  27 39.2845 18.6306   4
   0  -3 -27 44.4931 14.9654   5
   0  -3  27 20.1879 14.3583   3
   0   3  27 12.4952 25.9842   3
   0  -3 -27 42.4160 16.2841   6
   0  -3  28 5.61225 11.5458   2
   0  -3 -28-4.16046 6.99013   5
   0   3  28 6.19257 11.6297   4
   0  -3  28 6.26346 7.44089   3
   0   3 -28-5.93289 9.96619   6
   0  -3 -28 8.74522 8.99636   6
   0   3  28 11.3357 16.4889   3
   0   3  29-5.86757 7.07605   4
   0  -3  29 17.2658 12.8460   3
   0   3  29 20.4234 24.2859   3
   0   3 -29 10.8397 9.18543   6
   0  -3 -29 28.6247 11.9591   6
   0  -3 -29 7.92427 7.54092   5
   0   3  30-5.52131 9.27370   4
   0   3  30 9.15544 13.3170   3
   0  -3 -30 3.83355 8.51796   6
   0  -3 -31-3.57772 8.50495   6
   0   4   0 261511. 24740.3   5
   0   4   0 267363. 24745.9   4
   0   4   0 232336. 24740.6   6
   0   4  -1 7.72815 17.2187   5
   0   4  -1 26.6748 23.6473   6
   0   4   1-9.29615 19.1655   4
   0   4  -1 33.1815 25.1498   4
   0   4   1 9.04216 17.0279   3
   0   4   2 2999.47 303.772   3
   0  -4   2 2634.44 290.788   3
   0   4  -2 2684.21 295.779   5
   0   4   2 2906.83 304.305   4
   0   4  -2 2582.05 300.455   6
   0  -4   3 6.01964 5.65780   1
   0   4  -3 1.42278 4.63483   1
   0  -4   3 3.45745 5.03573   1
   0   4  -3-9.41333 15.8120   6
   0   4   3-9.44739 17.7419   3
   0  -4   3 6.72877 9.79055   3
   0   4   3 7.90155 11.4958   5
   0   4  -3-7.40530 12.4401   5
   0  -4  -4 12930.2 1336.85   6
   0   4  -4 13467.9 1335.19   5
   0  -4   4 12428.6 1320.15   1
   0   4   4 16489.8 1354.66   4
   0   4  -4 13714.3 1314.98   1
   0  -4   4 15072.4 1328.52   4
   0   4   4 13748.1 1344.26   3
   0  -4   4 12193.9 1327.62   3
   0   4  -4 12564.1 1313.95   1
   0   4  -4 15060.8 1344.59   6
   0  -4  -5 8.76363 12.7468   6
   0   4  -5 7.29567 13.6995   5
   0  -4   5-3.38597 8.99165   1
   0  -4  -5-2.76305 4.49330   1
   0   4  -5 3.37079 6.32957   1
   0   4   5-11.6619 21.8982   4
   0   4  -5-9.47633 15.9157   6
   0  -4   5 4.57293 10.1601   4
   0   4   5-10.6541 8.94690   3
   0  -4   5-6.43632 16.2149   3
   0   4   5-1.36792 4.14185   1
   0  -4   5-4.47226 9.19939   1
   0   4   5-1.41064 4.10364   1
   0   4  -5 15.3564 10.3165   1
   0  -4  -6 742.211 98.3583   6
   0   4  -6 767.755 95.3052   5
   0   4  -6 787.290 102.207   6
   0   4   6 935.055 119.220   4
   0  -4  -6 773.900 78.9351   1
   0   4  -6 712.368 86.2263   1
   0  -4   6 759.407 85.0413   4
   0   4   6 855.532 111.002   3
   0  -4   6 700.717 86.5790   1
   0   4   6 627.102 79.2613   1
   0   4  -6 734.536 83.2195   1
   0   4   6 710.963 79.4514   1
   0  -4   6 529.415 86.2664   1
   0  -4   6 672.245 92.0963   3
   0  -4  -7-7.78520 14.6229   6
   0  -4   7-5.81710 12.9291   1
   0   4  -7 13.4886 13.8772   5
   0   4  -7 5.94424 16.5593   1
   0   4  -7-9.33878 11.0962   6
   0  -4   7 7.38971 12.4160   4
   0   4   7 12.9139 18.7865   4
   0   4   7 12.8683 8.96686   1
   0  -4   7 5.31451 10.9374   1
   0  -4   7-3.48309 8.78176   4
   0  -4   7 6.21554 13.8140   3
   0   4   7 10.7182 18.0048   3
   0  -4  -7-5.51966 13.1149   2
   0   4  -7 3.74215 9.43392   1
   0  -4  -7 5.94069 8.64777   1
   0   4  -8 555.178 74.8876   5
   0   4   8 518.633 67.4866   1
   0  -4   8 569.445 78.1907   4
   0   4   8 540.332 93.0731   4
   0  -4   8 502.164 63.5762   4
   0  -4  -8 414.047 65.6159   2
   0   4  -8 709.454 70.3743   1
   0  -4   8 519.161 76.6945   1
   0   4   8 465.752 65.9104   1
   0  -4  -8 657.307 70.3104   1
   0  -4   8 505.144 72.0020   3
   0   4   8 500.711 85.2689   3
   0  -4  -8 481.476 75.3035   6
   0   4  -8 514.710 79.7871   6
   0  -4  -8 551.786 62.4522   1
   0  -4   9 50.7430 26.6380   3
   0  -4  -9-6.62278 15.7398   6
   0   4  -9 8.65382 16.2588   1
   0  -4  -9 3.22683 10.8526   1
   0  -4  -9 8.63498 9.37713   2
   0  -4   9-8.21394 19.5173   1
   0   4   9 4.76215 12.6578   1
   0  -4  -9 14.3236 17.0194   5
   0  -4   9-6.36986 16.9242   4
   0   4   9-14.0066 26.3066   4
   0  -4   9-2.70080 8.50351   4
   0  -4  -9 3.82171 11.5841   2
   0  -4  -9-5.37452 16.8959   1
   0   4   9-10.4230 17.5141   3
   0   4   9-4.85983 9.14174   1
   0  -4   9 15.1470 14.2316   1
   0   4  -9 8.72124 17.9476   6
   0  -4 -10 137132. 10844.7   5
   0  -4 -10 112300. 10820.7   2
   0  -4  10 87223.0 10829.3   4
   0   4  10 151163. 10885.5   4
   0   4 -10 109422. 10835.9   5
   0   4 -10 86116.6 10841.4   1
   0   4  10 114062. 10833.9   1
   0  -4  10 120911. 10850.6   1
   0  -4  10 112483. 10836.2   3
   0   4  10 106846. 10850.0   3
   0  -4 -10 110621. 10825.4   1
   0  -4 -10 114781. 10836.0   6
   0   4 -10 124227. 10848.5   6
   0  -4  10 74203.3 10835.4   1
   0  -4 -10 113711. 10836.8   1
   0   4  10 121891. 10836.4   1
   0   4 -10 125483. 10834.4   1
   0   4 -11-8.62815 16.2016   6
   0  -4  11 6.54475 23.9565   3
   0  -4 -11 5.75882 13.6783   6
   0  -4 -11 4.06266 12.3009   1
   0   4 -11-10.6223 15.4501   1
   0   4 -11-6.44692 7.65637   5
   0   4  11-6.57876 14.6166   1
   0  -4 -11-7.02816 13.1972   5
   0   4  11-14.5408 24.4215   4
   0  -4  11-4.66529 12.9936   4
   0  -4  11 3.18029 5.50576   4
   0   4  11 10.0179 22.2578   3
   0   4  11-6.11491 11.4823   1
   0  -4  11-10.6425 26.8115   1
   0  -4 -11 7.49166 12.5824   1
   0   4 -11-5.62467 13.3597   1
   0  -4 -11 1.68547 5.83583   2
   0  -4 -11 2.70141 9.35340   2
   0  -4 -12 19504.7 1147.06   5
   0  -4 -12 9977.86 1106.70   2
   0  -4  12 19316.3 1126.17   4
   0   4  12 17800.6 1190.20   4
   0   4  12 12879.0 1131.90   1
   0  -4  12 19175.6 1181.92   1
   0  -4  12 14947.0 1109.64   4
   0   4 -12 17260.7 1139.17   5
   0  -4  12 14152.0 1149.01   1
   0   4 -12 18053.8 1141.64   1
   0   4  12 19050.5 1150.62   1
   0   4 -12 18947.2 1155.68   6
   0  -4 -12 18511.6 1130.23   1
   0  -4  12 20196.1 1150.63   3
   0   4  12 15438.5 1151.89   3
   0   4 -13-6.46442 14.3640   5
   0  -4  13 9.46764 21.0361   1
   0   4  13 8.65894 17.8124   1
   0   4 -13-8.88718 16.6892   6
   0  -4 -13 6.98645 18.5540   5
   0  -4  13-13.8288 20.1151   1
   0  -4  13 1.41982 4.62226   4
   0   4  13-9.85207 11.7021   3
   0  -4  13 7.27097 20.2519   3
   0  -4 -13 5.17728 10.6515   1
   0   4 -13 11.6198 21.8201   1
   0   4 -13 6.54920 15.5570   1
   0  -4 -14 20220.7 1594.90   5
   0   4 -14 18561.4 1615.51   1
   0  -4  14 11677.7 1612.46   1
   0   4 -14 16796.3 1589.60   5
   0   4  14 14037.3 1595.07   3
   0  -4  14 21236.6 1604.87   3
   0  -4 -14 15204.6 1581.61   6
   0   4 -14 16620.5 1600.12   6
   0   4  14 12613.7 1606.93   4
   0  -4 -14 12269.2 1590.87   1
   0  -4 -15 4.98568 12.6213   6
   0  -4 -15 27.3648 16.2963   5
   0   4  15-13.5655 19.7700   4
   0  -4  15-16.1846 33.3145   1
   0  -4 -15-9.70341 19.9981   1
   0   4  15 9.66761 14.1161   3
   0   4 -15-6.77380 11.4440   5
   0   4 -15-9.21162 15.5206   6
   0   4  15 10.8194 20.3540   1
   0   4 -15-11.8872 20.0031   1
   0  -4  15 68.9695 33.1997   3
   0   4  16 296.732 67.4479   4
   0   4 -16 367.486 72.1688   1
   0  -4  16 351.190 63.7308   2
   0  -4 -16 254.692 58.1240   1
   0  -4  16 418.390 65.5407   3
   0  -4 -16 359.788 53.1222   6
   0   4  16 335.364 62.5529   3
   0   4  16 210.934 56.3821   1
   0   4 -16 349.377 56.0565   5
   0  -4 -17 5.32819 12.6585   6
   0  -4 -17 7.20344 12.1015   5
   0   4  17-11.9725 17.4162   4
   0   4  17 10.3481 12.2925   3
   0   4 -17-7.22608 14.8665   5
   0  -4 -18 38.8867 16.5380   6
   0   4 -18 29.9829 17.0208   5
   0  -4 -18 30.4443 17.2716   5
   0  -4  18 32.4077 19.5620   2
   0   4  18 56.2011 26.9281   4
   0   4 -18 31.0897 19.7745   6
   0  -4 -19 5.85460 12.0595   6
   0  -4  19 15.3589 20.4030   2
   0  -4 -19 7.40704 8.81943   5
   0   4  19-10.4986 8.83904   4
   0   4 -19 10.6069 15.4409   6
   0   4 -19 7.76889 13.0634   5
   0   4  20 17688.9 1842.78   3
   0  -4 -20 13278.8 1818.44   5
   0  -4  20 19545.9 1826.72   2
   0   4  20 20486.6 1839.95   4
   0   4 -20 17982.5 1834.96   6
   0  -4 -20 21816.7 1825.09   6
   0   4 -20 20346.0 1830.38   5
   0  -4 -21 25.4828 16.9181   6
   0  -4  21-6.92030 12.9951   2
   0   4  21-12.3550 17.9708   3
   0  -4 -21-7.54060 12.6650   5
   0   4 -21 10.1880 14.8189   6
   0   4  21-9.10901 13.2495   4
   0   4 -21 8.24050 11.9863   5
   0  -4  22 16177.4 1228.35   2
   0  -4 -22 12190.2 1221.23   6
   0   4 -22 11133.2 1227.66   6
   0   4  22 14031.3 1252.00   3
   0  -4  22 9260.22 1225.28   3
   0  -4 -22 11636.8 1220.89   5
   0   4  23-13.2318 15.7268   3
   0  -4 -23 6.36550 11.9695   5
   0   4 -23 9.45480 13.7665   6
   0  -4  23 9.22855 20.5136   3
   0   4  23 7.91958 16.3026   4
   0  -4 -24 5864.98 538.198   5
   0  -4  24 5599.45 539.368   2
   0  -4 -24 3986.99 535.871   6
   0   4 -24 5770.06 550.405   6
   0   4  24 6341.43 548.293   4
   0  -4  24 4642.64 544.534   3
   0   4  24 4231.65 556.204   3
   0   4  25 6.91970 14.2348   4
   0   4  25 13.2911 19.3328   3
   0  -4 -25 6.08235 13.5149   6
   0  -4  25 5.81654 13.8166   2
   0  -4  25 7.84659 14.7351   3
   0   4 -25-8.21517 13.7987   6
   0  -4 -25-5.26109 8.83795   5
   0   4  26 181.081 56.0283   3
   0  -4 -26 243.883 43.7088   6
   0  -4  26 334.793 47.4461   2
   0  -4  26 192.378 43.7571   3
   0   4 -26 297.233 49.7369   6
   0   4  26 285.443 47.5845   4
   0   4  27 6.04104 8.78701   4
   0  -4  27 5.43805 10.2116   2
   0   4  27-12.3372 17.9447   3
   0  -4 -27 4.93545 10.1524   6
   0  -4  27 6.53134 10.9697   3
   0   4 -27-7.10062 11.9258   6
   0  -4 -27-4.37331 7.34540   5
   0  -4  28 297.146 50.8529   3
   0  -4  28 370.723 53.4042   2
   0   4  28 289.976 50.0511   4
   0   4  28 266.025 64.1136   3
   0   4 -28 327.004 52.6609   6
   0  -4 -28 356.059 50.0254   6
   0  -4 -28 377.971 47.4383   5
   0  -4  29-5.09000 9.55828   2
   0   4  29 10.6699 17.9205   3
   0   5   0-6.85623 9.99812   5
   0   5   0-8.00294 9.53123   6
   0   5  -1 6.78448 14.0076   5
   0   5   1 6.89751 14.2393   5
   0   5   1 32.9806 19.6210   4
   0   5  -1 8.30749 18.4969   6
   0  -5   1 12.7821 12.0613   3
   0   5  -2-6.80346 9.90318   5
   0   5   2 7.02862 11.8110   5
   0  -5   2-6.35036 11.9307   3
   0   5   2-8.41833 18.7078   4
   0   5  -2-8.46195 12.3140   6
   0   5  -3 1783.56 177.599   5
   0  -5   3 1464.01 171.638   3
   0   5   3 1454.83 180.220   4
   0   5   3 1453.35 180.221   3
   0   5   4-8.86415 12.9022   3
   0  -5   4-5.44438 9.15691   4
   0   5  -4-6.54343 7.78623   5
   0  -5  -4 7.78665 11.3362   6
   0  -5   4-6.02815 10.1361   3
   0   5   4-9.17420 15.4159   4
   0   5  -5 628.184 75.3604   6
   0  -5  -5 576.133 69.5132   6
   0   5   5 788.981 84.0428   4
   0  -5  -5 628.946 73.2918   2
   0  -5   5 629.890 60.4904   4
   0   5   5 643.732 76.7967   3
   0  -5   5 641.992 64.8443   3
   0   5  -5 588.348 44.2607   1
   0   5  -6 6.33937 11.9041   5
   0  -5   6-2.03084 4.51301   1
   0  -5   6-5.81283 11.9572   3
   0   5   6-19.9500 20.5186   4
   0   5  -6 2.12386 6.17897   1
   0   5  -6 2.07032 4.91822   1
   0  -5   6-4.21579 8.67225   4
   0   5   6-9.25412 17.3772   3
   0  -5   6 6.11195 7.25910   1
   0   5  -6-8.63365 16.2121   6
   0  -5  -6 7.94463 16.3422   6
   0  -5  -6-6.61060 14.6877   2
   0  -5   7 794.751 87.2844   1
   0   5  -7 596.024 81.3021   1
   0  -5  -7 687.758 91.0304   2
   0  -5   7 770.178 82.0534   1
   0   5  -7 724.516 81.6611   1
   0  -5   7 782.833 92.6790   3
   0   5  -7 786.722 95.7224   5
   0   5  -7 853.672 102.533   6
   0  -5  -7 855.063 101.126   6
   0   5  -8 6.40512 12.0273   5
   0   5  -8 3.59102 7.97850   1
   0  -5  -8-1.43459 4.34363   1
   0   5   8-10.9172 18.3356   4
   0   5   8 1.40051 4.07411   1
   0   5   8-1.51445 3.59711   1
   0  -5   8-3.39801 5.70701   4
   0  -5   8 5.55859 10.4377   3
   0   5  -8 16.5080 16.9783   6
   0   5  -8-2.77637 5.21335   1
   0  -5  -8-4.81504 10.6980   2
   0  -5  -8-1.31146 3.81506   1
   0   5  -9 504.317 66.1115   5
   0  -5  -9 536.594 68.5049   5
   0  -5  -9 446.255 59.4348   2
   0  -5   9 481.373 56.7831   4
   0  -5   9 568.605 65.8011   1
   0   5   9 438.181 52.6789   1
   0   5  -9 476.869 72.0792   6
   0  -5  -9 480.781 67.7209   6
   0   5   9 370.734 52.7958   1
   0  -5  -9 469.581 53.4547   1
   0  -5  -9 447.960 52.4149   1
   0  -5   9 419.182 62.1861   3
   0   5   9 576.064 87.1492   4
   0  -5 -10 6.04951 11.3597   6
   0   5 -10 5.25899 10.8178   1
   0   5 -10 6.15698 11.5615   5
   0   5 -10-7.89212 14.8196   6
   0   5  10-2.96863 7.05129   1
   0   5  10-11.6194 16.9006   4
   0  -5  10 2.47500 5.87889   4
   0  -5 -10 3.93003 10.9459   2
   0   5  10 9.46586 13.7683   3
   0  -5  10-5.73732 9.63610   3
   0  -5  10 5.73102 10.7616   1
   0  -5 -11 284.891 45.4677   6
   0   5 -11 271.217 49.1225   1
   0   5 -11 341.831 48.2474   5
   0  -5  11 302.960 46.9010   3
   0  -5 -11 295.161 47.7751   5
   0  -5  11 230.114 32.7936   4
   0   5  11 286.922 62.0441   4
   0  -5 -11 293.966 41.1214   2
   0  -5 -11 351.517 43.6683   1
   0   5  11 268.237 53.2601   3
   0   5 -11 227.265 49.1329   6
   0  -5  11 251.844 45.5817   1
   0   5 -12 6.08826 8.85612   5
   0   5  12 4.07625 10.2698   1
   0  -5 -12-6.43953 13.2465   5
   0   5  12-12.0800 17.5708   4
   0  -5  12 7.25621 8.61820   1
   0  -5 -12 5.27877 11.7289   1
   0   5  12 9.12321 13.2702   3
   0   5 -12-7.03484 14.4710   1
   0   5 -12 7.65347 11.1326   6
   0  -5  12 5.86210 14.7687   3
   0  -5 -12-5.21414 8.75796   6
   0   5  13 458.570 83.2339   4
   0   5 -13 502.584 73.6641   6
   0  -5 -13 461.658 63.1551   6
   0  -5  13 459.551 66.6831   3
   0   5  13 592.047 79.2387   3
   0   5 -13 313.605 68.8039   1
   0  -5 -13 619.267 73.2759   5
   0  -5 -13 471.604 70.0926   1
   0   5  13 443.036 63.6473   1
   0  -5  13 471.292 80.2048   2
   0   5  14 11.9130 20.0084   4
   0  -5 -14 4.61723 10.2590   6
   0   5 -14-7.88235 14.8015   6
   0  -5  14 19.4301 19.9839   2
   0  -5 -14-7.56666 16.8119   1
   0   5 -14-6.22191 9.05037   5
   0   5  14 5.63215 9.45985   1
   0   5  14-9.08429 10.7890   3
   0  -5 -14 6.12468 8.90895   5
   0  -5  14-6.41599 10.7763   3
   0  -5  15 93.0382 26.0957   3
   0  -5 -15 45.2257 17.4609   6
   0  -5  15 44.5155 21.8634   2
   0   5  15 46.3789 24.0188   3
   0   5  15 11.6352 22.5425   4
   0   5 -15 63.0791 23.5997   6
   0  -5 -15 68.3582 21.6002   5
   0   5 -15 50.6576 20.6566   5
   0  -5  16 8.35366 21.0480   2
   0  -5 -16 12.4044 12.7625   5
   0   5 -16 8.15260 11.8631   6
   0  -5 -16-4.27548 10.1610   6
   0   5  16 22.4475 18.8537   4
   0   5 -16-6.48733 10.9011   5
   0  -5  16-7.49349 12.5902   3
   0  -5  17 47.0992 20.1955   3
   0  -5  17 31.0976 17.7518   2
   0   5  17 27.8762 19.5473   3
   0   5  17 64.3396 27.3234   4
   0   5 -17 33.8499 19.2426   6
   0  -5 -17 39.2625 18.6798   5
   0   5 -17 59.9913 21.3407   5
   0  -5  18-8.27848 17.0287   3
   0  -5  18-7.28752 16.1914   2
   0   5  18-9.59767 11.3982   3
   0   5  18-10.1572 12.0628   4
   0   5 -18-8.62238 14.4814   6
   0   5 -18 6.86787 14.1271   5
   0  -5 -18 8.90958 11.2229   6
   0  -5 -18 6.47267 13.3142   5
   0   5  19 650.012 95.5117   4
   0  -5 -19 659.696 87.8373   5
   0   5 -19 875.262 99.8145   6
   0  -5  19 576.315 92.0496   3
   0   5  19 588.362 94.4664   3
   0   5 -20-9.18668 10.9145   6
   0  -5 -20 4.84870 10.7773   6
   0  -5  20-8.77210 7.37296   3
   0  -5  20-6.46578 15.3606   2
   0   5  20-8.95437 10.6387   4
   0   5  20 9.91742 11.7820   3
   0  -5 -21 60.7512 23.0576   5
   0  -5 -21 76.3981 22.9195   6
   0  -5  21 44.8328 23.6633   3
   0  -5  21 86.0985 24.6936   2
   0   5  21 91.1927 28.7254   4
   0   5  21 72.5180 27.0340   3
   0   5 -22 9.37881 11.1538   6
   0  -5 -22 6.64802 11.1810   5
   0  -5 -22 5.33887 12.6945   6
   0  -5  22 8.92405 12.9934   3
   0  -5  22 5.88992 11.0755   2
   0   5  22 7.73428 13.0032   4
   0   5  22-10.8193 9.10471   3
   0   5 -23 18.4658 17.4032   6
   0  -5 -23 6.24031 10.5896   5
   0  -5 -23 23.4652 16.4087   6
   0  -5  23 25.6806 14.4566   3
   0  -5  23 16.9638 12.6543   2
   0   5  23 7.20152 10.5836   4
   0   5  23 33.7240 26.7433   3
   0  -5 -24-5.55080 8.07392   5
   0  -5 -24-6.28787 9.14596   6
   0   5  24 6.70988 9.75977   4
   0  -5  24-7.79141 13.0860   3
   0   5 -24 17.8392 18.3476   6
   0  -5  24 5.39630 10.1331   2
   0  -5  25 5.19148 9.78586   2
   0   5  25-11.1313 16.2132   3
   0  -5  25 21.8303 14.9926   3
   0   5 -25 16.8969 14.2151   6
   0  -5 -25 5.12699 7.50622   5
   0   5  26 5.74548 9.66825   4
   0  -5  26 6.58479 12.3792   3
   0   5  26 11.1845 18.7942   3
   0  -5  26 5.07281 10.4519   2
   0   5  27 44.2076 29.3862   3
   0  -5  27 9.73193 9.25643   2
   0   5  28-10.7183 12.7720   3
   0   6   0 55946.2 5733.78   5
   0  -6   0 55747.7 5733.54   3
   0  -6   1-6.02055 12.3891   3
   0  -6  -1-6.07785 13.5083   3
   0  -6  -1 14.3246 26.9003   2
   0  -6   1 21.2880 43.7905   2
   0  -6   2 489.665 67.2251   3
   0  -6   2 502.243 67.4656   4
   0  -6   2 700.264 132.968   2
   0  -6  -2 747.663 95.7708   2
   0   6  -2 405.354 69.6897   6
   0   6  -2 443.271 66.0923   5
   0  -6   3-5.63348 13.3824   4
   0  -6  -3 9.76850 14.2100   2
   0  -6   3-5.66221 13.4507   3
   0   6  -3-5.89632 9.90543   5
   0   6   3 7.61747 14.3055   4
   0  -6   4 2800.25 258.467   4
   0   6   4 2504.68 266.938   4
   0  -6   4 2305.86 256.640   3
   0  -6  -4 2324.38 265.526   2
   0   6  -4 2508.80 268.869   6
   0  -6  -4 2086.52 258.717   6
   0   6  -4 2442.01 257.741   5
   0  -6   5 4.74243 9.75555   4
   0   6   5 8.24916 9.79716   3
   0   6  -5-7.96860 13.3837   6
   0   6   5 7.81774 11.3713   4
   0  -6   5-5.39219 9.05679   3
   0   6  -5 5.90709 12.1511   5
   0  -6  -5-6.83321 14.0561   6
   0  -6  -5 6.87482 11.5468   2
   0  -6   6 38.9131 16.7517   4
   0   6   6 57.0371 24.8665   3
   0   6  -6 71.7320 26.9901   6
   0   6   6 103.736 30.1609   4
   0  -6   6 110.253 23.7043   3
   0  -6  -6 53.5903 20.8864   6
   0   6  -6 75.7115 22.6047   5
   0  -6   7 3.86586 7.95214   4
   0   6   7 8.17696 11.8935   3
   0  -6  -7 5.28826 10.8780   2
   0   6  -7 7.83625 11.3980   6
   0   6   7-8.17103 18.1544   4
   0  -6   7-5.11639 7.44197   3
   0   6  -7-5.79418 10.8802   5
   0  -6  -7 6.71880 7.97938   6
   0  -6   8 26.2547 14.3940   1
   0  -6   8 113.551 21.8972   4
   0   6   8 82.0403 27.9270   3
   0  -6   8 240.258 65.9977   2
   0  -6  -8 100.431 24.4804   2
   0   6   8 174.200 40.1672   4
   0  -6  -8 147.441 29.1795   5
   0   6  -8 191.291 38.4436   6
   0   6  -8 149.081 29.2804   5
   0  -6  -8 84.5367 25.5380   6
   0  -6  -9 10.6344 10.9414   5
   0   6   9-8.94380 13.0122   4
   0   6  -9 2.18058 6.35025   1
   0   6   9 8.19940 11.9297   3
   0  -6   9 5.07435 7.38661   3
   0  -6  -9-4.52404 12.6037   2
   0  -6   9 17.2157 28.9156   2
   0  -6   9 2.71212 7.20826   1
   0  -6  -9-6.20015 12.7570   6
   0   6  10 31339.5 2951.23   3
   0  -6  10 27086.9 2936.66   3
   0  -6 -10 32949.8 2942.32   5
   0  -6  10 23827.1 2930.13   1
   0   6  10 35084.6 2960.32   4
   0  -6 -10 31186.5 2941.15   6
   0   6 -10 31856.4 2941.69   5
   0   6  11 8.28860 12.0558   3
   0  -6  11 12.8644 24.1562   2
   0  -6 -11-5.53535 10.3941   5
   0   6 -11 3.28356 8.27222   1
   0   6 -11-6.85556 11.5140   6
   0   6 -11 5.72214 4.80524   5
   0   6 -12 5259.99 520.887   5
   0  -6  12 6952.44 554.653   2
   0   6 -12 4588.76 521.411   6
   0  -6 -12 5052.78 516.324   6
   0   6  12 5008.53 534.803   4
   0   6  12 4772.44 526.999   3
   0  -6  13-10.1350 25.5330   2
   0  -6 -13 5.53118 10.3864   5
   0  -6 -13 9.35781 11.1135   6
   0   6 -13-6.75239 9.82156   6
   0   6  13-9.71818 11.5414   4
   0   6 -13-6.02541 12.3943   5
   0   6  14 5254.77 579.950   4
   0   6 -14 5465.10 567.025   5
   0   6  14 4937.79 571.323   3
   0  -6 -14 6509.24 568.244   5
   0   6 -14 5338.36 569.313   6
   0   6  15 9.57432 13.9268   4
   0  -6 -15-5.51844 11.3524   5
   0  -6  15-8.19859 15.3958   2
   0   6 -15 6.83519 12.8358   6
   0  -6 -15-4.15029 6.97231   6
   0   6  16 130.963 34.8222   4
   0  -6  16 89.8411 28.9047   2
   0  -6 -16 176.825 31.6747   5
   0   6 -16 151.782 32.7079   6
   0  -6 -16 95.1442 23.7171   6
   0   6 -17-7.08653 10.3101   6
   0   6  17-9.04428 10.7435   4
   0  -6  17 6.77671 11.3840   3
   0  -6  17-6.83666 12.8397   2
   0  -6 -17-5.85510 8.51951   5
   0   6  17-8.21847 15.4341   3
   0  -6 -17 3.83678 7.89568   6
   0   6 -18-7.31670 15.0514   6
   0   6  18 17.3375 12.6100   4
   0  -6  18-7.14069 11.9943   3
   0  -6  18-6.36170 10.6861   2
   0  -6 -18-5.82308 10.9358   5
   0   6  18-8.38318 12.1947   3
   0  -6 -18 3.88889 10.3287   6
   0   6 -19-7.56100 12.6988   6
   0   6  19-8.23492 9.77978   4
   0  -6  19-5.95869 8.66695   2
   0  -6  19 21.8417 16.1759   3
   0  -6 -19 6.14939 8.94433   5
   0  -6 -19-3.97142 7.45737   6
   0   6  19-8.60284 14.4486   3
   0  -6 -20 6958.20 737.830   5
   0   6 -20 8453.24 749.343   6
   0  -6 -20 7591.75 732.096   6
   0  -6  20 7519.98 737.782   2
   0   6  20 7027.44 747.705   3
   0  -6  20 6504.10 741.763   3
   0  -6  21-5.32057 10.9447   2
   0   6  21 9.10901 17.1048   3
   0  -6 -21-6.15824 10.3433   5
   0   6  21 7.28222 12.2309   4
   0  -6  21 7.78390 11.3221   3
   0   6 -21 7.81602 16.0777   6
   0   6 -22 6882.74 527.705   6
   0  -6  22 6082.25 512.381   2
   0   6  22 6551.74 533.311   3
   0  -6  22 3752.87 510.509   3
   0  -6 -22 3286.27 503.775   5
   0   6  22 6081.68 520.020   4
   0  -6  23-7.48976 12.5793   3
   0   6  23-9.94267 16.6989   3
   0  -6  23 4.81964 9.05025   2
   0   6  24 2655.16 297.094   3
   0  -7   0 12.5655 23.6269   2
   0  -7   1 15.1437 28.4365   2
   0  -7  -1 10.5310 17.6875   2
   0  -7   1 5.68574 9.55040   4
   0  -7   1-5.26518 8.84414   3
   0  -7  -2 8.90531 14.9602   2
   0  -7   2 17.8913 36.8036   2
   0  -7  -2-6.28418 10.5594   6
   0  -7   2-5.17532 8.69818   3
   0  -7   2-5.58826 13.2772   4
   0  -7   3 822.556 94.4884   4
   0  -7   3 988.043 155.434   2
   0  -7   3 760.925 92.8699   3
   0   7  -3 834.007 100.012   6
   0  -7  -3 740.829 101.807   2
   0   7  -3 753.026 93.3704   5
   0  -7  -3 672.147 94.4637   6
   0  -7   4-22.6355 32.9259   2
   0  -7  -4-6.64540 14.7701   2
   0  -7   4 5.00141 8.40938   4
   0   7  -4 7.19257 13.5118   6
   0   7  -4 5.36584 9.02080   5
   0  -7  -4 6.21768 12.7958   6
   0  -7   4 4.94193 8.30960   3
   0  -7  -5 172.088 39.1440   6
   0  -7   5 288.769 42.1936   3
   0  -7  -5 313.440 47.2411   2
   0  -7   5 187.907 72.9516   2
   0   7  -5 281.917 47.6924   6
   0  -7  -6-5.93737 7.05810   6
   0  -7   6-4.68194 9.63570   3
   0   7   6-6.78046 12.7359   4
   0   7  -6 7.21566 8.57498   6
   0  -7  -6-5.33519 10.9788   2
   0  -7   6 22.8987 38.4600   2
   0  -7   7 105.731 54.4384   2
   0  -7  -7 100.836 25.7547   2
   0  -7  -7 131.693 27.3817   6
   0   7  -7 64.3011 21.6735   5
   0   7  -7 140.144 30.3631   6
   0   7   7 116.641 30.3691   4
   0  -7  -7 148.744 27.1107   5
   0  -7   7 92.4135 22.4039   3
   0   7  -8-6.88498 8.18939   6
   0  -7   8-4.60391 8.65713   3
   0   7  -8-5.35208 11.0186   5
   0  -7  -8-5.60320 10.5314   6
   0   7   8 7.26756 12.2146   3
   0   7   8-6.95052 13.0594   4
   0  -7  -8-4.50799 8.47728   5
   0  -7   8-18.7868 15.7830   2
   0  -7   9 107.419 23.0711   3
   0   7  -9 129.668 27.1019   5
   0   7   9 85.1274 25.4811   3
   0   7   9 99.0259 28.0592   4
   0  -7  -9 109.203 23.8656   5
   0   7  -9 132.002 28.1564   6
   0   7 -10-6.40347 7.60594   6
   0  -7  10-4.59271 8.62505   3
   0  -7 -10 5.13517 8.62566   6
   0   7 -10 5.41343 12.8587   5
   0   7  10 7.04514 13.2297   3
   0   7  10 7.20473 8.55739   4
   0  -7 -10 4.66876 9.60450   5
   0  -7  10-14.0762 28.9547   2
   0   7 -11 68.9860 22.7537   6
   0  -7  11 120.748 23.3550   3
   0  -7 -11 82.7274 21.0083   6
   0   7  11 89.9497 26.7474   3
   0   7  11 73.4530 26.1289   4
   0  -7 -11 77.3498 21.2963   5
   0  -7  11 121.435 40.4206   2
   0   7 -12-6.12153 8.90800   6
   0   7  12 6.91643 8.21850   3
   0  -7  12 4.72771 11.2326   3
   0  -7 -12-4.60388 10.2325   6
   0  -7  12 10.4500 19.6245   2
   0  -7 -12-9.33956 9.60954   5
   0   7  12-7.46090 12.5337   4
   0   7  13 474.787 77.8076   4
   0  -7  13 704.259 91.8667   2
   0  -7 -13 514.150 70.1730   6
   0   7 -13 538.656 75.2444   6
   0  -7 -13 666.258 73.9442   5
   0  -7  13 559.019 73.1547   3
   0   7  13 539.803 77.9013   3
   0   7 -14-6.02695 11.3250   6
   0   7  14-6.88262 10.0196   3
   0  -7  14-5.14905 11.4478   3
   0  -7 -14-4.69135 8.81925   5
   0  -7 -14-4.09481 9.10753   6
   0  -7  14 8.09007 13.5939   2
   0   7  14-7.56429 8.99317   4
   0  -7 -15 3.89261 8.69440   6
   0  -7 -15 18.9100 11.2641   5
   0  -7  15 5.67808 14.3324   3
   0  -7  15 7.22979 14.8982   2
   0   7  15-7.00743 11.8028   3
   0  -7 -16-4.78218 9.83740   5
   0   7  16 14.8488 13.9416   4
   0  -7 -16-3.79237 9.55460   6
   0   7  16 7.04489 11.8325   3
   0  -7  16 5.88953 11.0596   3
   0  -7  17 12.2428 13.6220   3
   0   7 -17 6.04741 10.1856   6
   0   7  17 7.25063 8.64488   4
   0  -7  17 5.93920 8.67253   2
   0  -7 -18 5.05662 7.36372   5
   0  -7  18 6.41415 9.33639   3
   0  -7  18 5.46838 12.1550   2
   0   7 -18-6.04315 11.3533   6
   0   7  18 7.01361 10.2077   4
   0  -7  19 169.178 35.8884   3
   0  -7  20-6.75241 11.3599   3
   0  -8   0 17393.6 1847.07   3
   0  -8   0 17909.9 1852.63   6
   0  -8   0 21867.2 1855.61   4
   0  -8  -1-7.56429 8.98373   2
   0  -8   1-10.1226 14.7236   2
   0  -8  -1 5.57297 9.36029   4
   0  -8  -1-4.58161 8.60357   3
   0  -8   1 4.44726 7.46973   3
   0  -8  -1 5.88479 8.55987   6
   0  -8  -2 385.667 54.3408   4
   0  -8  -2 273.614 51.9011   2
   0  -8  -2 298.438 48.4857   3
   0  -8   2 403.549 49.5718   3
   0  -8  -2 288.309 49.8444   6
   0  -8  -3-5.98098 13.2885   2
   0  -8   3-13.4211 22.5410   2
   0  -8  -3 4.02893 7.56539   5
   0  -8   3-4.28847 9.52812   3
   0  -8  -3 4.76724 8.95176   3
   0  -8  -4 1482.31 161.202   2
   0  -8   4 1496.25 156.367   3
   0  -8  -4 1429.03 159.041   6
   0  -8  -4 1293.47 154.430   5
   0  -8   5-16.2345 23.6172   2
   0  -8  -5 11.5629 8.57482   5
   0  -8   5-4.17968 7.03372   3
   0  -8  -5 5.24917 11.6709   6
   0   8  -6 391.119 53.2087   6
   0  -8  -6 289.758 47.0614   6
   0  -8   6 284.082 74.2754   2
   0  -8  -6 338.427 44.6166   5
   0  -8   6 286.186 44.3871   3
   0  -8  -7-3.87496 6.50807   5
   0  -8   7-16.3362 23.7611   2
   0  -8   7 4.14740 10.4485   3
   0  -8  -7 5.00327 8.40308   6
   0  -8   8 15.2421 22.1731   2
   0  -8  -8 3.92966 6.61144   5
   0   8  -8 11.8906 11.1706   6
   0  -8   8 4.05917 7.63211   3
   0  -8  -8-4.84839 8.15228   6
   0  -8   9-13.7234 16.2980   2
   0   8  -9-5.82671 9.78632   6
   0  -8  -9 3.78997 7.11700   5
   0  -8  -9-4.67392 8.77677   6
   0  -8   9 4.15111 6.97222   3
   0  -8  10 11141.6 1226.93   3
   0  -8 -10 12816.6 1227.94   5
   0  -8 -10 11600.1 1228.38   6
   0   8 -10 13107.5 1235.32   6
   0   8 -11-5.47939 7.97425   6
   0  -8  11-10.5361 19.7860   2
   0  -8  11-4.26657 8.78029   3
   0  -8 -11 4.26896 7.17474   6
   0   8 -12 2398.83 245.894   6
   0  -8  12 2249.81 241.526   3
   0  -8 -12 2310.13 240.112   5
   0   8 -13-5.19995 9.76766   6
   0   8  13 6.14810 8.94617   4
   0  -8 -13-3.89037 8.00658   5
   0  -8  13-4.63286 11.0070   3
   0  -8  14 2785.48 290.999   3
   0  -8  15 5.28618 12.5663   3
   0  -8  16 131.828 30.1718   3
   0  -9   0 5.29162 8.88768   6
   0  -9   0-6.17861 10.3773   2
   0  -9  -1-5.27508 6.28946   6
   0  -9   1-5.50947 8.03294   6
   0  -9   1-6.87933 11.5674   2
   0  -9   2 5.51218 9.25823   6
   0  -9  -2-5.07066 9.52190   6
   0  -9   2 7.70840 15.8563   2
   0  -9  -2-3.89738 6.54633   5
   0  -9  -3 171.805 30.5367   6
   0  -9   3 195.528 43.4923   2
   0  -9  -3 127.940 25.2806   5
   0  -9  -4-4.65548 7.82211   6
   0  -9  -4 7.40945 9.84058   5
   0  -9   4-9.44186 11.2153   2
   0  -9  -5 80.5096 19.0787   5
   0  -9  -6-3.44376 6.47793   5
   0  -9  -6-5.19793 7.57015   4
   1   0   0-6.99806 15.5499   2
  -1   0   0-6.43818 13.2452   2
  -1   0   0 6.45239 15.3274   4
   1   0   0 6.19649 10.4096   4
   1   0   0 9.63158 16.1780   1
  -1   0   0-9.96080 11.8317   1
   1   0   0 6.87565 11.5501   3
  -1   0   0-6.47417 12.1591   3
   1   0   0-4.73533 6.89139   6
  -1   0   0-4.98406 7.25298   6
  -1   0   0-5.74630 11.8223   5
   1   0   0-5.07901 9.53992   5
  -1   0   0-10.1705 17.0830   1
  -1   0  -1-8.66328 10.2896   1
   1   0   1 8.52538 14.3193   1
   1   0  -1 8.69834 12.6527   1
  -1   0   1 8.75717 12.7382   1
  -1   0   1-5.33889 10.0263   6
   1   0  -1 4.80542 9.88580   6
   1   0  -1-4.89383 8.22066   5
  -1   0   1 10.6494 10.9539   5
   1   0  -1-9.46826 11.2455   1
   1   0   1 5.23554 7.61661   5
  -1   0  -1-6.24936 10.4970   5
  -1   0  -1 6.71264 12.6056   2
   1   0  -1-6.87250 14.1374   2
  -1   0   1 6.58101 13.5379   2
   1   0  -1-6.24627 11.7299   4
  -1   0   1-5.98368 10.0508   3
   1   0   1 6.11394 10.2696   4
   1   0  -1 5.85917 6.95998   3
  -1   0  -1 6.35583 10.6758   4
  -1   0  -1 6.64923 12.4866   3
   1   0   1 7.39179 10.7525   3
   1   0   1 4.03251 9.57920   6
   1   0   1-10.0546 14.6252   1
  -1   0  -1-9.99559 14.5394   1
  -1   0   1 9.85235 16.5479   1
  -1   0  -2-4.15840 6.98449   6
   1   0   2-3.40504 4.95319   6
   1   0  -2 5.48381 13.8154   6
  -1   0   2-5.05530 10.3989   3
  -1   0   2 16.7370 14.0552   1
   1   0  -2-8.62465 14.4854   1
  -1   0  -2-9.99819 16.7923   1
  -1   0   2-5.60341 11.5263   6
  -1   0   2-4.69881 7.89208   5
   1   0  -2 4.57430 6.65376   5
  -1   0   2-10.3530 12.2954   1
   1   0  -2 9.61625 16.1508   1
   1   0   2 11.1726 11.4911   5
  -1   0  -2-6.63301 12.4554   5
   1   0  -2 6.28421 9.14070   2
   1   0   2 8.25800 13.8696   2
  -1   0   2-6.54726 13.4678   2
  -1   0  -2-7.37846 15.1775   2
  -1   0   2 6.67340 18.5867   4
   1   0  -2 6.37280 9.26956   4
   1   0   2-5.78646 10.8658   4
  -1   0  -2-6.50715 9.46497   4
   1   0   2 8.56310 14.3821   1
   1   0   2 8.56614 14.3872   3
  -1   0  -2 7.29179 13.6924   3
  -1   0  -2 11.0287 16.0415   1
   1   0   2 11.8135 17.1830   1
  -1   0  -3 4.75961 12.2888   6
   1   0   3 11.8847 12.2927   6
  -1   0   3 19.2754 17.2731   6
   1   0  -3 39.5079 21.5840   6
   1   0   3 47.5549 22.7500   3
  -1   0  -3 8.09712 13.8628   3
   1   0  -3 32.4868 15.9788   3
  -1   0   3 47.9126 16.9422   3
   1   0  -3 4.94923 12.7554   5
  -1   0   3 24.4035 13.8572   5
  -1   0  -3 22.6281 20.2098   5
   1   0  -3 22.3082 26.6294   1
  -1   0   3-11.8816 22.4723   1
   1   0   3 54.3869 28.6082   2
  -1   0   3 12.0122 15.3683   2
  -1   0  -3 86.9685 27.5065   2
   1   0  -3 42.8830 20.7530   2
  -1   0   3 7.03229 17.9193   4
  -1   0  -3 12.3243 19.5480   4
   1   0  -3 51.2929 25.9838   1
  -1   0   3 94.9650 28.8790   1
  -1   0  -3 56.5376 30.1480   1
   1   0   3 30.7577 25.9688   1
   1   0   3 12.9328 24.4332   1
  -1   0  -3 12.6780 26.2167   1
  -1   0  -4 9.34252 13.5888   3
  -1   0   4-7.61036 12.7818   6
  -1   0  -4-4.95047 8.31456   6
   1   0   4-3.86880 10.7754   6
  -1   0   4 5.87976 13.0637   3
   1   0  -4 5.49785 11.3091   3
  -1   0   4-4.90107 10.8893   5
   1   0  -4 11.8156 17.1860   1
  -1   0   4-12.3376 20.7213   1
   1   0  -4-5.35530 10.0561   5
   1   0   4 25.0862 15.7998   5
  -1   0  -4-8.63305 12.5569   5
  -1   0  -4-6.82476 11.4624   4
   1   0  -4 6.69100 9.73223   4
   1   0   4 13.0695 19.0098   1
  -1   0  -4-12.2854 20.6335   1
   1   0  -4-10.7782 23.9469   1
  -1   0   4-9.56155 16.0589   1
   1   0   4-10.4904 19.6985   1
  -1   0  -4 11.6613 13.8490   1
   1   0   4 9.88351 20.3303   2
   1   0  -4-6.12402 14.5458   2
  -1   0   4-5.97340 12.2873   2
  -1   0  -4 7.87305 9.35017   2
  -1   0  -5 10.6283 15.6828   3
   1   0   5 37.4402 31.5514   3
  -1   0  -5 5.42097 9.47978   6
   1   0   5 8.66984 10.6295   6
  -1   0   5 26.5061 22.4148   6
   1   0  -5 24.4186 25.2527   1
  -1   0   5-12.5574 18.4547   1
   1   0  -5 41.1406 22.2294   3
  -1   0   5 111.660 26.9856   3
   1   0  -5 5.06336 10.7447   5
   1   0   5 13.8174 13.2388   5
  -1   0  -5 11.1357 21.0762   1
   1   0   5 10.4181 36.1682   1
  -1   0  -5 27.8443 17.7346   4
   1   0  -5 42.2789 22.2976   4
  -1   0   5 7.63634 15.9282   4
   1   0   5 11.9696 17.6089   1
  -1   0  -5 11.4182 21.6026   1
   1   0  -5 6.04122 12.7041   2
   1   0  -5 72.6769 29.0370   1
  -1   0   5 98.1592 30.9553   1
  -1   0  -5 22.6259 19.1829   2
  -1   0   5 17.4965 14.9283   2
   1   0   5 52.1628 27.8297   2
   1   0   6 5.35056 11.8897   6
  -1   0  -6 6.18518 11.6162   6
  -1   0   6 10.1324 20.8432   6
  -1   0  -6-12.1530 14.4344   3
  -1   0   6-9.06333 21.5282   3
   1   0  -6 6.35256 13.0688   3
   1   0   6-14.2602 20.7427   3
   1   0  -6 5.41442 11.1394   5
   1   0  -6 6.17057 16.3876   2
  -1   0   6-13.2701 22.2884   1
   1   0  -6-4.89121 10.0634   5
   1   0   6 7.33463 10.6704   5
  -1   0  -6-10.4215 15.1596   5
  -1   0  -6 7.17037 13.4659   4
   1   0   6-7.01367 15.5844   4
  -1   0   6 8.30259 15.5917   4
   1   0  -6 7.29735 13.7043   4
   1   0   6-10.1366 20.8519   1
  -1   0  -6 10.9107 15.8710   1
   1   0   6 12.3044 23.1057   1
  -1   0   6 5.80323 12.8953   2
   1   0  -6 21.2253 19.9291   1
   1   0  -7 257.399 68.3157   6
   1   0   7 122.334 45.8464   6
   1   0   7 382.338 77.0743   3
   1   0  -7 251.416 50.4561   3
   1   0  -7 257.744 51.5475   2
  -1   0  -7 493.739 66.0870   2
  -1   0  -7 135.731 50.5296   5
   1   0  -7 162.009 43.5415   5
  -1   0  -7 364.962 67.1318   1
   1   0   7 570.028 80.2337   2
  -1   0   7 385.484 67.0801   4
  -1   0   7 867.257 99.6645   3
  -1   0   7 551.464 78.7796   1
   1   0  -7 678.116 88.1767   1
  -1   0  -7 179.990 57.0047   1
   1   0  -7 135.971 64.5116   1
  -1   0   7 126.168 65.2330   1
   1   0   7 449.309 76.5306   1
   1   0   8-17.1138 32.1358   3
   1   0  -8 6.69031 9.73160   5
  -1   0   8-14.5894 27.3955   3
   1   0  -8 12.8852 18.7419   1
   1   0  -8-14.5766 17.3114   6
  -1   0  -8 11.8728 26.3791   5
   1   0  -8 5.72945 9.62322   5
  -1   0  -8-7.38270 10.7386   4
   1   0   8-9.11789 18.7556   4
  -1   0   8 9.76327 16.3979   4
  -1   0  -8 12.3192 14.6306   1
  -1   0  -8-7.11434 13.3594   2
  -1   0   8 10.9766 22.5789   1
  -1   0  -8 11.1348 18.7014   1
   1   0   8-14.0085 26.3048   1
   1   0   8-11.0556 18.5683   2
  -1   0   8-6.12924 11.5097   2
   1   0   9 125.522 61.7905   3
   1   0  -9 91.4924 31.7790   5
   1   0  -9 128.777 37.6558   2
   1   0  -9 233.759 56.2437   1
  -1   0   9 287.400 53.7843   1
  -1   0   9 423.971 81.7321   3
   1   0  -9 80.7634 44.4841   1
  -1   0   9 33.7477 37.3465   1
   1   0   9 199.850 53.1169   1
  -1   0  -9 35.7770 29.8678   5
  -1   0  -9 184.866 39.6330   4
   1   0   9 111.519 36.7384   4
  -1   0   9 221.875 47.2943   4
  -1   0  -9 160.742 45.6949   1
  -1   0  -9 235.010 43.1690   2
   1   0   9 76.0474 40.7212   1
  -1   0  -9 34.7588 24.8199   6
   1   0  -9 146.514 58.0432   6
  -1   0   9 62.6436 27.2671   2
  -1   0 -10-9.21475 17.3031   6
   1   0 -10-15.4921 22.5334   6
  -1   0  10-18.2252 30.6096   1
   1   0 -10-14.2254 20.6909   1
   1   0  10-13.0172 24.4431   1
   1   0 -10 6.57746 13.5298   2
  -1   0  10-6.32455 15.0221   2
  -1   0 -10 12.0885 17.5828   1
  -1   0  10-12.4600 20.9268   1
   1   0 -10 13.9278 23.3921   1
  -1   0  10 18.7184 15.7190   3
   1   0 -10 7.66235 14.3881   5
  -1   0 -10-11.8247 22.2039   5
   1   0  10-11.0063 16.0088   4
  -1   0  10-11.4075 21.4205   4
  -1   0 -10 43.1462 36.2324   1
  -1   0 -10 21.9227 18.4099   2
   1   0  10 16.0271 23.3115   1
   1   0  10 18.2622 26.5625   3
   1   0  10-10.9779 20.6138   2
  -1   0 -11 11.4835 13.8259   5
   1   0 -11 16.7755 15.9134   5
  -1   0  11 66.9418 29.8329   1
   1   0 -11 29.4149 27.7104   1
  -1   0  11 19.5765 40.3326   3
   1   0  11 55.0865 34.7689   1
  -1   0  11-18.9608 22.6322   1
   1   0 -11 15.0284 25.3425   1
   1   0  11 35.0176 29.4940   4
   1   0  11 21.4664 23.9550   2
  -1   0 -11 29.6234 24.9802   1
   1   0  11 36.3247 30.5885   3
  -1   0 -11 9.24654 17.5109   6
   1   0 -11 29.2782 30.1980   6
  -1   0  11 6.29159 13.1398   2
   1   0 -11 27.3719 21.6211   2
   1   0 -12-13.8617 26.0405   6
  -1   0 -12-9.28703 19.1192   6
   1   0  12-14.8691 17.6758   1
  -1   0  12-19.6687 23.3715   1
   1   0 -12-15.7347 18.7028   1
   1   0 -12 7.48417 15.4146   2
  -1   0  12-14.1807 16.8591   1
  -1   0 -12-12.9388 15.3859   1
  -1   0  12-19.3808 32.5598   3
   1   0 -12-8.63540 12.5845   5
  -1   0 -12-10.9805 24.4089   5
   1   0  12-12.1238 17.6513   4
  -1   0  12-12.9007 18.7804   4
  -1   0 -12-15.3584 18.2563   1
   1   0  12 17.3466 29.1444   1
   1   0  12-10.3790 15.1165   2
   1   0  12 17.7271 25.7960   3
   1   0 -13 7.93588 11.5867   2
   1   0 -13 30.8990 29.0279   1
  -1   0  13 14.8767 17.6963   1
  -1   0 -13 26.1745 22.0034   1
  -1   0  13 18.0180 26.2267   3
   1   0  13-15.7206 22.8879   1
   1   0 -13-8.00069 16.4881   5
  -1   0 -13 10.5244 15.3410   5
   1   0  13 12.3113 17.9351   4
  -1   0  13 13.6724 19.9122   4
   1   0  13-17.0579 14.3599   3
  -1   0 -13-9.15558 21.7696   6
   1   0 -13 59.8897 33.3757   6
   1   0  13 19.8876 22.1160   2
   1   0  13 17.4724 29.3625   1
   1   0 -14-8.88230 16.6789   2
  -1   0 -14 13.0801 15.5341   1
   1   0 -14-14.8286 24.9050   1
  -1   0  14-14.7306 17.4941   1
  -1   0  14-16.7369 14.0550   3
   1   0 -14-16.6130 24.1637   1
  -1   0  14 19.8279 16.6507   1
   1   0 -14-7.34488 12.3360   5
  -1   0 -14 9.89022 14.3855   5
   1   0  14-12.2572 20.5863   4
  -1   0  14-13.7951 16.3832   4
   1   0  14 16.2457 23.6295   3
   1   0  14-17.2634 14.4972   1
  -1   0 -14 8.90441 18.3163   6
   1   0 -14 22.3632 20.9964   6
   1   0  14 9.46870 15.9030   2
   1   0 -15 8.49528 14.2944   2
  -1   0 -15 37.0235 20.5829   5
   1   0 -15 6.96219 13.1021   5
   1   0  15 15.3617 22.3606   3
   1   0 -15 16.2904 19.3659   1
   1   0  15-16.2371 19.3026   1
   1   0  15 12.0012 20.1749   4
  -1   0  15 12.7441 26.2287   4
  -1   0 -15 15.2881 25.6913   1
   1   0 -15-9.66657 14.0869   6
  -1   0 -15 8.79588 22.1763   6
   1   0 -15-14.4851 29.8083   1
  -1   0 -15-12.7185 10.7157   1
  -1   0  15 14.3781 17.0975   1
   1   0  15 8.99380 20.0012   2
  -1   0  15 15.7150 26.4079   3
   1   0 -16-6.45955 14.3521   5
  -1   0 -16-8.64782 12.5786   5
   1   0  16 14.4550 21.0251   3
   1   0  16-8.51112 15.9821   2
  -1   0  16-11.7670 13.9747   4
  -1   0 -16 14.8102 21.5417   1
   1   0 -16-8.99059 16.8824   6
  -1   0 -16-8.41701 14.1368   6
  -1   0  16 13.6863 22.9866   1
   1   0  16 15.3062 22.2631   1
  -1   0  16 18.6289 31.2876   1
   1   0 -16 14.8284 21.5682   1
  -1   0  16 14.4431 12.1291   3
   1   0  16 16.0933 19.1126   1
   1   0 -17 41.8412 18.3498   5
   1   0  17-15.2962 18.4166   1
   1   0 -17 67.9920 34.3918   1
   1   0  17 14.4094 27.2264   1
  -1   0  17 17.7410 29.9500   1
   1   0  17-11.1015 21.0649   4
  -1   0  17 32.7568 22.6634   4
  -1   0  17 67.1011 32.0193   3
  -1   0  17 38.9274 26.8623   1
  -1   0 -17 44.9343 26.8534   1
   1   0 -17 54.9435 36.6019   1
  -1   0 -17 16.0380 20.4279   6
   1   0 -17 8.14177 15.5855   6
   1   0  17 48.2850 26.3482   2
  -1   0 -17 42.6070 29.3705   1
  -1   0  18-10.0978 11.9946   4
   1   0  18-10.5521 15.3499   4
   1   0  18-7.67366 14.4113   2
  -1   0 -18-13.5293 19.6799   1
  -1   0  18-12.3962 20.8211   3
   1   0 -18 12.9441 21.7412   1
  -1   0 -18-10.3687 17.4160   1
  -1   0  18-12.2323 10.2751   1
  -1   0 -18 15.4693 15.9119   5
   1   0 -18 5.69269 11.7123   5
   1   0 -18 7.58033 18.0064   6
  -1   0 -18 7.61969 11.0855   6
  -1   0  18-16.7808 28.1847   1
   1   0 -18 12.9055 18.7726   1
   1   0  18 13.7086 23.0250   1
   1   0  18 14.4435 17.1547   1
   1   0  19 10.0132 18.9682   4
   1   0  19 43.5606 20.3749   2
  -1   0  19 43.8506 19.6885   2
  -1   0  19 34.4939 32.1214   3
  -1   0  19 11.6056 21.9357   1
   1   0 -19 48.5123 30.6563   1
  -1   0 -19 68.2563 32.8491   1
  -1   0 -19 21.7198 15.1013   5
  -1   0 -19 7.23113 13.8071   6
   1   0 -19 13.8225 13.2168   6
   1   0  19-12.8651 21.7517   1
  -1   0  19 32.1919 33.2035   1
   1   0 -19 35.0750 24.1794   1
   1   0  19 54.3532 34.3240   1
   1   0  20-9.45286 17.7502   4
  -1   0  20-8.74130 17.9807   4
   1   0  20-6.96243 14.3216   2
  -1   0 -20 12.4601 20.9270   1
  -1   0  20-10.8054 22.2266   3
  -1   0 -20-8.98948 16.8801   1
   1   0 -20-11.3219 21.2598   1
  -1   0  20-10.8318 22.2808   1
   1   0 -20 11.0125 18.4956   1
   1   0 -20-6.45407 10.8397   6
  -1   0 -20-7.05237 14.5066   6
  -1   0 -20 13.5705 15.0754   5
   1   0 -20 10.4576 9.81841   5
   1   0  20 12.7558 18.5534   1
  -1   0 -21 6.64275 11.1644   5
   1   0 -21-4.95592 10.2027   5
   1   0  21-11.4200 16.6157   1
  -1   0  21 14.2127 29.2382   1
   1   0 -21 10.0865 16.9455   1
   1   0 -21 6.07645 11.4177   6
  -1   0 -21 6.68716 9.73539   6
  -1   0 -21 11.7890 22.1409   1
  -1   0  21 4.78004 13.3197   2
  -1   0  21-10.1896 17.1187   1
   1   0 -21 10.5469 21.6988   1
  -1   0 -21 8.41872 18.7093   1
  -1   0  21 8.26017 12.0216   4
   1   0  21 26.7550 18.3496   4
   1   0  21 6.59762 11.0886   2
   1   0  21 12.1734 17.7111   1
   1   0  21-10.4971 19.7154   3
   1   0 -22 4.76610 8.94986   5
  -1   0  22 13.3724 19.4503   1
   1   0  22 10.8263 25.7146   1
   1   0 -22-9.49518 13.8110   1
   1   0  22-12.5520 14.9069   2
  -1   0 -22 11.1676 16.2435   1
  -1   0  22 4.42587 10.5125   2
  -1   0 -22-7.83117 14.7052   1
   1   0 -22 9.82068 16.4942   1
  -1   0  22-7.93572 11.5428   4
   1   0  22 8.41651 14.1358   4
   1   0  22-9.81587 11.6575   3
   1   0  22 22.8673 19.2031   1
  -1   0  22-9.50850 13.8303   1
   1   0 -23 4.62122 10.2784   5
  -1   0 -23 23.6232 12.1575   5
  -1   0  23-12.6205 18.3628   1
   1   0  23-10.5636 15.3722   1
   1   0 -23 9.08105 15.2592   1
  -1   0  23-7.38673 13.8787   4
   1   0  23-7.89106 13.2617   4
  -1   0  23 4.24026 11.8194   2
   1   0 -23 5.39481 12.8226   6
   1   0  23 9.19711 13.3857   3
  -1   0 -23 7.34654 10.6962   1
   1   0 -23-9.35100 17.5654   1
   1   0  23 5.94355 11.1707   2
  -1   0  23-9.37898 13.6501   1
   1   0  23-10.7599 15.6575   1
   1   0  24 5.59857 14.1069   2
   1   0 -24 8.72638 10.3670   1
  -1   0 -24-7.18431 12.0692   1
  -1   0  24 8.21959 9.76530   3
   1   0  24 8.61282 12.5303   3
   1   0 -24 4.41609 9.08782   5
  -1   0 -24 5.66547 9.51908   5
   1   0  24-7.46982 16.5986   4
  -1   0  24 7.21315 14.8398   4
   1   0 -24 5.07975 7.39344   6
  -1   0 -24-5.79282 10.8809   6
   1   0  24-10.1363 14.7458   1
  -1   0  24-8.77936 12.7725   1
  -1   0  25 7.05139 13.2476   4
   1   0  25-6.97627 16.5754   4
  -1   0 -25 6.75447 13.9003   1
  -1   0 -25 5.36997 9.02889   5
   1   0 -25 4.28920 7.21621   5
   1   0  25-8.06485 9.58715   3
  -1   0  25 15.3867 15.8307   3
  -1   0 -25 5.51389 11.3499   6
   1   0 -25 4.90366 10.0956   6
   1   0 -26 4.64068 8.71496   6
  -1   0 -26-5.33737 11.8592   6
  -1   0  26-6.62914 12.4485   4
   1   0  26-6.63271 12.4552   4
  -1   0  26 7.49596 14.0761   3
   1   0  26 7.56740 12.7102   3
   1   0 -27-4.07411 9.05214   5
  -1   0 -27 4.91302 9.22575   5
   1   0 -27 4.51556 10.0329   6
  -1   0 -27-5.09773 9.57259   6
  -1   0  27 6.57750 11.0473   4
  -1   0  27 7.04644 10.2494   3
   1   0  27-7.11134 8.44574   3
   1   0 -28 4.10854 5.97590   5
  -1   0 -28-4.69310 6.82615   5
  -1   0 -28-4.87820 8.19303   6
   1   0 -28 8.59242 7.21557   6
  -1   0  28 6.51680 10.9451   4
   1   0  28-6.77071 8.04089   3
  -1   0  28-6.68877 11.2339   3
  -1   0 -29 8.97348 9.23319   5
   1   0 -29-3.98196 6.69336   5
  -1   0 -29 4.72843 6.88296   6
   1   0 -29 4.19601 7.05257   6
  -1   0  29 6.19860 11.6427   4
   1   0  29-6.37382 11.9716   3
  -1   0  29 6.31060 11.8529   3
   1   0 -30 3.92166 8.06753   5
  -1   0 -30-4.26880 9.48502   5
  -1   0 -30 4.53218 8.51104   6
   1   0 -30-4.00323 8.89503   6
   1   0  30 6.00293 11.2726   3
  -1   0  30 5.96127 8.67139   3
  -1   0 -31 4.08927 6.87098   5
   1   0 -31-7.86527 9.90947   6
  -1   0 -31-4.34577 8.16282   6
  -1   0  31 5.66137 10.6326   3
   1   0  31-5.66188 9.51138   3
  -1   0 -32 4.23096 8.70322   6
  -1   0 -32-3.92928 6.59958   5
  -1   0 -33 4.05316 6.80752   6
  -1   0 -33-3.76290 6.32004   5
  -1  -1 -32 3.96165 9.41010   6
  -1  -1 -32-3.73031 8.86063   5
  -1   1  31 1309.33 155.289   4
  -1  -1 -31 1359.76 148.270   5
  -1  -1 -31 1264.92 148.530   6
   1   1 -31 1524.17 150.530   6
  -1  -1 -30 7.93296 7.45446   5
  -1   1  30-6.43636 10.8144   3
  -1   1  30 18.2243 15.3071   4
   1   1 -30-4.11193 5.98876   6
  -1  -1 -30 4.16310 6.06309   6
  -1   1  29 4000.96 401.207   4
  -1   1  29 3584.13 401.073   3
  -1  -1 -29 3849.06 392.768   6
   1   1 -29 4167.30 394.380   6
  -1  -1 -29 3677.19 392.003   5
  -1  -1 -28 12.3429 9.23799   5
   1   1 -28 18.2930 11.5983   5
  -1   1  28 14.3715 16.0210   3
   1  -1  28 12.2824 12.7026   3
   1   1 -28 13.4355 9.30834   6
   1  -1  27 13862.2 1543.74   3
  -1   1  27 15491.1 1550.62   3
   1   1 -27 17079.4 1540.94   5
   1   1 -27 15347.2 1539.45   6
  -1  -1 -27 15326.3 1538.31   6
  -1  -1 -27 15309.0 1537.68   5
  -1   1  27 17154.7 1550.51   4
  -1  -1 -26-4.58570 11.5560   6
   1   1 -26 4.89301 11.6252   5
  -1  -1 -26 4.47619 8.40985   5
   1  -1  26 11.2819 13.4013   2
  -1   1  26 6.92429 15.3869   4
   1  -1  26 6.84186 11.4944   3
  -1   1  26-8.14228 13.6780   3
  -1   1  25 6195.34 641.983   3
   1  -1  25 5614.79 634.331   3
   1   1 -25 6431.78 629.104   5
  -1  -1 -25 6282.27 626.488   5
  -1   1  25 7286.11 641.906   4
   1  -1  25 6096.39 630.891   2
  -1  -1 -25 6270.31 627.813   6
   1   1 -25 6003.85 628.026   6
   1  -1  24-6.05222 12.4512   2
  -1   1  24-7.41531 13.9259   4
   1  -1  24 7.65811 12.8638   3
  -1   1  24-9.25841 17.3864   3
  -1  -1 -24 4.95170 10.1879   6
   1   1 -24-5.42777 7.89775   6
   1  -1  24 8.95749 16.8214   1
   1   1 -24 7.48650 12.5756   1
  -1  -1 -24 9.60688 10.6745   5
   1   1 -24 5.32569 8.94727   5
  -1   1  23 592.377 78.7283   4
   1  -1  23 417.255 69.5744   4
  -1   1  23 714.598 82.5282   1
   1  -1  23 435.872 74.2420   1
   1   1 -23 494.110 80.4204   1
   1   1 -23 517.958 75.1957   1
  -1   1  23 393.646 74.5723   3
   1  -1  23 456.434 73.6313   3
   1   1 -23 488.594 66.5534   5
  -1  -1 -23 459.287 63.2863   5
  -1  -1 -23 487.815 64.8766   6
   1   1 -23 502.754 67.4057   6
   1  -1  22 6.69366 14.8780   2
   1  -1  22 8.35484 14.0386   3
  -1   1  22-10.5108 21.6246   3
  -1   1  22 15.1181 17.9593   1
   1  -1  22 19.5663 23.2408   1
   1   1 -22 32.9733 18.3199   1
   1   1 -22-10.8928 15.8494   1
  -1  -1 -22-6.40326 12.0313   1
   1  -1  22 7.27592 12.2274   4
  -1   1  22 8.07335 11.7504   4
  -1  -1 -22 5.26442 8.85192   5
   1   1 -22-5.72548 11.7849   5
   1   1 -22 6.01011 11.2935   6
  -1  -1 -22 5.24135 7.63544   6
   1  -1  22 13.2240 27.2048   1
  -1   1  22-8.49387 15.9551   1
   1   1 -21 276.839 46.1584   6
  -1  -1 -21 272.188 43.8591   6
  -1   1  21 348.500 57.5159   1
  -1  -1 -21 247.326 48.6062   1
   1   1 -21 219.481 54.3762   1
   1  -1  21 262.509 48.6488   2
   1  -1  21 231.938 48.8046   3
  -1   1  21 281.198 60.3534   3
  -1   1  21 319.121 75.6667   1
   1  -1  21 249.222 53.8848   1
  -1   1  21 259.537 52.5046   4
   1  -1  21 208.509 46.5865   4
   1   1 -21 318.555 47.3752   5
   1  -1  21 322.849 67.7412   1
  -1  -1 -21 279.692 61.8614   1
  -1  -1 -20 39.0822 18.7588   6
   1   1 -20 67.8726 22.4816   5
  -1  -1 -20 52.4085 19.5154   5
   1  -1  20 64.4100 28.2714   4
  -1   1  20 44.4132 24.0534   4
  -1   1  20 29.9186 12.3648   2
   1  -1  20 43.8997 19.9918   2
  -1   1  20 101.299 47.2574   1
   1   1 -20 111.733 37.7932   1
   1  -1  20 33.4139 21.4376   1
  -1  -1 -20 12.7119 15.8135   1
  -1  -1 -20 37.1444 18.2621   1
  -1   1  20 68.7342 27.7502   1
   1   1 -20 36.7360 25.6245   1
  -1   1  20 23.9293 25.0572   3
   1  -1  20 38.1659 21.7155   3
   1  -1  20 119.237 47.0678   1
  -1   1  19 21190.8 2363.69   2
   1  -1  19 23942.8 2384.60   2
  -1   1  19 24814.4 2369.36   2
  -1   1  19 26365.0 2394.13   4
  -1  -1 -19 23719.5 2378.16   5
   1   1 -19 26787.0 2382.12   5
  -1   1  19 28022.0 2413.22   3
   1  -1  19 23205.0 2392.32   3
   1   1 -19 23478.4 2382.75   6
  -1   1  19 26203.3 2398.03   1
   1  -1  19 24499.8 2418.88   1
   1  -1  19 25662.2 2403.57   1
  -1   1  19 24688.8 2425.09   1
   1   1 -19 26592.8 2398.79   1
  -1  -1 -18 41.9989 17.3116   6
   1   1 -18 62.7589 23.2645   6
  -1  -1 -18 58.9094 20.3277   5
   1   1 -18 58.2656 22.8671   5
  -1   1  18 9.98221 12.6880   4
   1  -1  18 34.7552 23.5125   4
  -1   1  18 34.4317 16.3757   2
   1   1 -18 54.7515 30.7460   1
  -1  -1 -18 17.3929 15.2899   1
  -1   1  18 33.6279 25.3119   1
   1   1 -18 54.7168 32.1539   1
  -1   1  18 18.6572 31.6598   1
   1  -1  18 25.2561 24.1398   1
  -1   1  18 51.8579 13.2386   2
  -1  -1 -18 135.179 45.6317   1
   1  -1  18 33.0169 26.5288   3
  -1   1  18 41.2566 32.9757   3
   1  -1  18 16.6819 28.3801   1
   1   1 -17 45789.1 3871.61   5
  -1  -1 -17 44478.7 3872.02   5
  -1   1  17 31326.3 3854.93   2
   1  -1  17 45990.0 3882.22   2
  -1   1  17 35762.6 3851.65   2
   1  -1  17 38459.0 3876.92   4
  -1   1  17 46064.3 3889.63   4
   1   1 -17 42001.4 3898.73   1
  -1   1  17 45547.7 3905.05   3
   1  -1  17 39427.5 3886.85   3
   1   1 -17 46076.7 3879.45   6
  -1  -1 -17 37843.2 3866.53   6
  -1  -1 -17 40319.8 3878.09   1
   1  -1  17 34817.9 3901.15   1
   1   1 -17 45584.0 3895.64   1
   1  -1  17 38042.7 3891.28   1
  -1   1  17 35307.2 3907.98   1
   1  -1  16 25.1749 23.6861   3
   1   1 -16 38.6836 28.6902   1
  -1   1  16-19.9980 23.7993   1
   1  -1  16 28.2754 29.1215   1
  -1  -1 -16 10.1157 19.0568   1
  -1   1  16 12.6017 25.9669   1
  -1  -1 -16 7.33140 16.3612   5
   1  -1  16-8.95605 16.8873   4
  -1   1  16 46.0064 27.3618   4
  -1   1  16 4.37742 12.8263   2
   1  -1  16 9.69681 16.3583   2
  -1  -1 -16 6.56956 13.6005   6
   1   1 -16 27.0883 22.7995   6
  -1   1  16 11.6497 10.7709   2
  -1  -1 -16 14.5030 21.1506   1
  -1   1  16 60.8772 33.8490   3
   1  -1  16 17.8880 26.0635   1
   1   1 -15 69501.1 7296.97   2
  -1  -1 -15 98779.4 7295.20   5
   1   1 -15 95853.4 7289.84   5
  -1   1  15 54158.4 7267.11   2
   1  -1  15 99001.2 7309.14   2
   1  -1  15 60065.4 7283.53   4
  -1   1  15 105823. 7321.11   4
   1   1 -15 93714.7 7304.55   6
  -1  -1 -15 89884.2 7286.94   6
   1  -1  15 86683.6 7314.89   3
  -1   1  15 101306. 7345.84   3
   1   1 -15 68623.4 7306.37   1
  -1  -1 -15 76040.9 7295.67   1
  -1   1  15 59625.0 7299.52   1
   1   1 -15 73842.9 7312.69   1
   1  -1  15 61397.2 7304.72   1
  -1   1  15 54675.9 7310.75   1
  -1  -1 -15 54913.9 7295.95   1
  -1  -1 -14 42.8374 25.4246   5
   1   1 -14 81.0258 25.9945   5
  -1   1  14 27.0104 28.2309   1
  -1  -1 -14 11.5217 19.9929   1
   1   1 -14 15.1800 18.7152   1
   1  -1  14 115.791 42.4034   3
  -1   1  14 60.6717 38.3067   1
   1   1 -14 73.4979 33.0439   1
   1  -1  14 15.3049 22.8213   1
   1  -1  14 17.2437 16.9519   4
  -1   1  14 32.0146 19.0924   2
  -1  -1 -14 44.8364 31.1506   1
   1  -1  14 23.4176 31.4968   2
   1  -1  14 92.5126 41.4148   1
   1   1 -14 42.8577 28.8931   6
  -1  -1 -14 86.3409 27.4846   6
   1   1 -14 46.3087 27.9536   2
   1   1 -13 583.938 86.2383   6
   1   1 -13 239.687 74.5367   1
   1  -1  13 434.049 85.2575   1
   1   1 -13 321.711 70.6542   2
  -1   1  13 433.870 82.9503   1
  -1  -1 -13 319.769 73.5970   1
   1  -1  13 547.376 93.1738   3
   1   1 -13 421.282 67.7391   5
  -1  -1 -13 432.792 71.1613   5
   1  -1  13 480.322 71.9685   4
  -1   1  13 528.951 89.6897   4
   1  -1  13 602.534 92.5243   2
  -1  -1 -13 400.098 84.0514   1
   1  -1  13 493.861 99.8815   1
  -1  -1 -13 531.657 72.8280   6
  -1   1  13 433.825 60.9219   2
   1   1 -12 15.1378 17.0964   5
  -1  -1 -12 60.1651 26.8062   5
   1   1 -12 21.2475 20.1853   2
  -1   1  12 22.0446 17.6371   2
  -1   1  12 32.0781 33.1355   4
  -1  -1 -12 28.8257 27.2386   1
  -1  -1 -12 8.77683 14.1287   2
   1  -1  12 42.4385 29.2610   2
   1   1 -12 44.7608 30.8449   1
  -1   1  12 38.4419 28.6361   1
  -1   1  12 37.7980 38.9968   1
   1  -1  12 13.6589 23.1463   1
   1   1 -12 46.9599 32.3456   1
   1   1 -12 37.8460 28.1975   6
  -1  -1 -12 24.1147 24.5323   6
   1  -1  12 84.4675 40.2435   3
   1   1 -11 550.642 98.6363   5
  -1  -1 -11 1157.77 126.695   5
   1  -1  11 759.076 101.352   4
  -1  -1 -11 658.591 110.031   1
  -1   1  11 838.630 120.735   1
  -1   1  11 760.318 131.986   1
   1   1 -11 513.974 115.180   1
   1   1 -11 695.237 108.528   2
   1  -1  11 804.704 139.229   3
  -1   1  11 653.637 125.934   4
  -1  -1 -11 1000.76 132.908   1
   1  -1  11 858.979 123.199   1
   1  -1  11 868.876 132.809   1
   1   1 -11 933.457 132.363   1
  -1  -1 -11 957.853 112.353   6
   1   1 -11 818.315 122.330   6
  -1  -1 -11 903.813 96.7974   2
  -1  -1 -10 148.750 42.0339   6
   1  -1  10 196.277 69.0207   3
   1   1 -10 181.503 47.0066   2
   1   1 -10 168.390 52.7039   1
  -1  -1 -10 165.541 47.1248   1
  -1   1  10 187.712 51.5029   1
  -1  -1 -10 291.183 59.4240   5
   1   1 -10 134.280 36.9876   5
   1  -1  10 253.897 40.1331   4
  -1   1  10 172.248 59.3020   4
  -1   1  10 125.541 64.2012   3
  -1   1  10 244.722 63.1146   1
   1   1 -10 390.712 69.6219   1
   1  -1  10 205.765 58.4849   1
  -1  -1 -10 171.094 49.9360   1
   1  -1  10 169.091 62.0061   2
  -1   1  10 270.452 37.4867   2
   1   1  -9 65229.4 6947.29   5
   1  -1   9 70406.8 6941.44   4
   1   1  -9 76032.2 6987.00   6
  -1  -1  -9 79819.2 6967.05   6
  -1   1   9 52425.8 6987.15   4
  -1   1   9 80367.1 6989.56   1
  -1  -1  -9 76638.2 6973.66   1
   1  -1   9 75459.1 6970.86   1
   1  -1   9 69046.1 7016.32   3
  -1   1   9 59662.9 6998.75   3
   1  -1   9 71236.0 6981.26   1
  -1  -1  -9 62471.5 6963.01   1
   1  -1   9 60047.5 6984.68   2
  -1  -1  -9 72608.3 6942.86   2
  -1   1   9 78493.6 6942.08   2
   1   1  -9 68251.1 6974.71   1
   1  -1   8 22.3417 26.5970   3
   1  -1   8 10.3532 17.4858   1
   1   1  -8 60.4798 33.7396   1
  -1   1   8 13.6348 22.9740   1
   1   1  -8 9.95870 22.2028   2
  -1   1   8 9.58212 21.3691   1
   1   1  -8 12.1229 22.8384   1
  -1  -1  -8-14.4931 27.2769   5
   1   1  -8 26.5804 14.2369   5
  -1  -1  -8 19.2445 14.6833   2
  -1   1   8 33.2174 16.8235   2
   1   1  -8 13.2569 12.5824   4
  -1   1   8 21.0937 35.4751   4
  -1  -1  -8 29.9359 25.2064   6
   1   1  -8 15.6998 22.9097   6
  -1  -1  -8 10.9563 24.4123   1
   1  -1   8 18.9382 38.9990   2
  -1   1   8 20.0015 29.1507   3
   1  -1   8 13.3621 19.5225   1
  -1  -1  -8 18.9797 21.1649   1
   1   1  -7 50390.2 4397.66   5
  -1  -1  -7 58066.4 4458.73   5
   1  -1   7 43309.6 4425.73   1
  -1   1   7 47930.0 4397.88   2
  -1  -1  -7 45734.4 4399.63   2
   1  -1   7 48457.9 4456.72   2
  -1   1   7 36212.2 4448.04   4
   1   1  -7 47376.3 4423.78   1
   1  -1   7 54971.0 4488.55   3
  -1   1   7 42483.8 4445.74   3
  -1  -1  -7 29482.4 4405.22   6
   1   1  -7 43201.5 4437.21   6
   1   1  -7 45608.7 4419.05   2
   1   1  -7 45175.9 4423.48   1
   1  -1   7 40223.3 4419.72   1
  -1  -1  -7 44896.7 4418.11   1
  -1   1   6 510.051 74.6518   5
   1  -1   6 444.578 105.066   3
   1   1  -6 427.689 77.6422   1
   1   1  -6 527.199 57.5465   5
  -1   1   6 452.198 64.9894   2
  -1  -1  -6 462.835 63.7708   2
   1   1  -6 438.990 78.0353   2
  -1  -1  -6 718.704 107.545   5
   1   1  -6 457.758 67.1622   4
  -1   1   6 493.467 106.773   4
   1   1  -6 669.116 101.809   6
  -1  -1  -6 263.884 64.2561   6
   1  -1   6 458.336 84.9584   1
   1  -1   6 528.043 106.950   2
  -1  -1  -6 348.048 69.7212   1
  -1   1   6 623.067 105.431   3
  -1  -1  -6 489.569 75.6022   1
   1  -1   6 269.633 74.5025   1
  -1   1   6 606.802 80.7566   1
   1  -1   5 685580. 65179.9   5
  -1   1   5 667945. 65186.1   5
   1  -1   5 654987. 65197.6   1
  -1  -1  -5 643190. 65183.9   1
   1  -1   5 688076. 65180.9   6
  -1  -1  -5 690927. 65171.8   6
   1   1  -5 661425. 65201.4   6
  -1  -1  -5 726656. 65224.2   5
  -1  -1  -5 636685. 65186.9   4
   1   1  -5 651187. 65176.6   4
  -1   1   5 672434. 65228.2   4
   1  -1   5 653537. 65222.7   2
  -1  -1  -5 661350. 65171.6   2
   1   1  -5 619524. 65188.7   2
  -1   1   5 710302. 65200.6   3
   1  -1   5 753671. 65253.8   3
  -1   1   5 663664. 65189.8   1
   1   1  -5 638137. 65181.4   3
   1   1  -5 674918. 65190.7   1
   1  -1   5 624625. 65192.0   1
  -1  -1  -5 714008. 65189.4   1
   1  -1   4 547.781 81.8045   6
  -1  -1  -4 631.171 71.8616   6
   1   1  -4 689.813 97.2431   6
   1  -1   4 746.049 135.124   3
  -1  -1  -4 619.108 91.4907   1
  -1   1   4 649.729 90.9906   5
   1  -1   4 635.985 87.7580   5
   1   1  -4 534.660 89.3868   2
  -1   1   4 716.202 88.6126   2
  -1  -1  -4 737.593 121.452   5
  -1  -1  -4 736.696 95.6306   4
   1   1  -4 592.494 82.5527   4
   1  -1   4 564.792 67.4590   4
  -1   1   4 544.615 84.0691   1
   1  -1   4 621.102 100.171   1
   1   1  -4 668.601 94.0195   1
  -1  -1  -4 689.624 93.3522   1
   1  -1   4 867.687 102.668   1
  -1   1   4 533.009 85.6630   3
  -1  -1  -4 545.112 90.6027   3
   1  -1   4 771.613 121.171   2
  -1  -1  -3 300.276 59.7141   1
  -1   1   3 232.829 49.8666   1
   1  -1   3 259.822 49.3813   6
   1  -1   3 386.668 93.8262   3
  -1   1   3 242.906 56.2072   6
  -1   1   3 258.644 52.5459   5
   1  -1   3 269.819 52.5453   5
   1   1  -3 293.697 59.6173   1
   1   1  -3 302.014 58.6136   2
   1  -1   3 269.086 39.4273   4
  -1   1   3 317.369 82.1927   4
   1   1  -3 382.713 54.5045   4
   1  -1   3 369.245 63.9670   1
  -1  -1  -3 237.912 57.5350   3
  -1   1   3 291.065 45.4556   3
  -1   1   3 294.546 56.4239   2
  -1  -1  -3 338.572 52.9456   2
   1  -1   2 88.9817 36.5022   1
  -1  -1  -2 149.661 33.7297   1
  -1   1   2 101.771 28.6189   1
   1  -1   2 74.1009 27.0288   6
   1   1  -2 120.491 27.8654   6
   1  -1   2 80.8649 46.2602   3
  -1   1   2 102.612 35.7342   6
  -1  -1  -2 41.9238 28.4288   3
  -1  -1  -2 107.471 40.0878   5
  -1  -1  -2 132.362 36.1755   4
   1  -1   2 73.3320 19.2115   4
   1   1  -2 112.776 30.1372   4
   1  -1   2 97.3445 29.2146   5
  -1   1   2 136.862 35.8490   5
   1  -1   2 95.0080 30.0019   1
   1   1  -2 159.837 36.8601   1
   1   1  -2 123.255 33.9046   2
  -1  -1  -2 144.229 31.1553   2
   1  -1   2 142.074 45.9442   2
  -1   1   2 120.085 37.5246   2
   1  -1   1 26190.0 2519.30   5
  -1  -1  -1 16094.0 2519.47   5
   1   1  -1 30130.4 2501.44   5
   1  -1   1 27061.6 2521.70   1
  -1   1   1 31191.7 2531.60   2
  -1  -1  -1 27600.5 2514.66   2
  -1   1   1 27478.0 2535.41   4
   1  -1   1 23220.9 2502.71   4
   1   1  -1 30523.6 2523.20   4
  -1  -1  -1 22003.3 2529.16   3
   1  -1   1 12948.1 2511.56   3
   1  -1   1 27981.8 2527.30   1
   1   1  -1 25374.5 2515.79   1
  -1   1   1 27032.3 2522.55   1
  -1  -1  -1 27654.7 2518.48   1
   1  -1   1 25547.7 2518.80   6
   1   1  -1 24760.0 2505.70   6
   1  -1   0-7.87594 9.36421   5
   1   1   0 7.66296 15.7689   2
   1  -1   0 8.81618 20.9450   6
  -1  -1   0 9.53636 13.8779   5
   1   1   0 5.07109 9.53284   5
  -1   1   0-9.31918 13.5622   2
   1  -1   0 9.98929 18.7628   2
  -1  -1   0 13.0700 16.4695   2
  -1   1   0 57.6227 35.9225   4
   1  -1   0 14.4863 15.1790   4
   1   1   0-7.73685 13.0019   4
  -1  -1   0 8.97299 13.0590   4
   1   1   0-7.61123 15.6626   1
  -1  -1   0-3.07911 8.96838   6
   1   1   0-3.69131 10.2907   6
   1  -1   0 17.1046 16.0654   1
  -1   1   0 9.13882 15.3554   1
  -1  -1   0-7.31084 12.2869   1
   1   1   1 26249.3 2711.93   2
  -1  -1   1 27527.7 2712.95   2
  -1  -1   1 31487.5 2709.31   5
   1   1   1 35393.3 2725.76   5
  -1   1  -1 27697.4 2724.74   2
   1  -1  -1 26957.5 2718.71   2
   1  -1  -1 25347.2 2708.11   4
  -1   1  -1 30386.4 2712.39   4
  -1  -1   1 29436.0 2721.83   4
   1   1   1 25424.5 2715.95   1
   1  -1  -1 27790.6 2721.54   1
  -1   1  -1 25352.9 2696.58   3
  -1   1  -1 25641.7 2714.30   1
   1  -1  -1 28650.0 2722.63   1
  -1  -1   1 25276.8 2708.59   1
  -1  -1   1 30544.7 2707.17   6
  -1   1  -1 24308.0 2718.82   6
  -1  -1   2 143.178 33.6568   6
  -1   1  -2 72.8813 25.7091   3
   1  -1  -2 108.467 33.4929   1
   1  -1  -2 142.435 38.3611   6
   1  -1  -2 94.0775 30.1661   5
  -1  -1   2 78.2425 27.0603   2
   1   1   2 200.639 43.8711   5
   1   1   2 120.035 30.0009   2
   1  -1  -2 114.710 30.8343   2
  -1   1  -2 50.5430 22.0231   4
   1  -1  -2 111.277 35.8828   4
  -1  -1   2 88.9097 27.8522   4
   1   1   2 87.9693 31.8185   1
   1  -1  -2 113.063 35.1358   1
  -1  -1   2 46.3527 23.4020   1
  -1   1  -2 107.346 31.4260   1
   1   1   2 67.1379 36.8260   3
   1  -1  -3 237.322 53.9598   1
  -1   1  -3 401.755 64.8277   6
  -1  -1   3 250.777 57.7824   6
  -1   1  -3 565.649 76.4934   3
   1  -1  -3 100.458 50.5794   3
   1  -1  -3 372.236 65.0258   6
   1  -1  -3 459.321 67.4853   5
  -1   1  -3 295.135 58.2147   5
  -1  -1   3 366.235 65.0089   1
  -1   1  -3 295.015 43.4510   4
   1  -1  -3 386.064 65.8462   4
  -1  -1   3 373.149 58.3036   4
  -1   1  -3 470.811 76.1358   2
  -1   1  -3 315.223 60.3319   1
   1   1   3 249.535 60.6616   1
   1   1   3 221.205 65.6633   3
   1  -1  -3 265.876 50.1677   2
   1   1   3 387.355 55.4834   2
  -1   1  -4 651.135 95.1982   6
   1  -1  -4 628.831 93.0645   6
   1   1   4 559.782 70.5395   6
  -1  -1   4 649.628 100.130   6
   1  -1  -4 593.688 88.0513   5
  -1   1  -4 674.016 92.3233   5
  -1  -1   4 658.203 94.7576   1
   1   1   4 707.488 83.6613   2
   1  -1  -4 550.135 88.3527   1
   1   1   4 423.156 93.6628   5
   1   1   4 545.423 91.7461   4
   1  -1  -4 462.639 91.8206   4
  -1  -1   4 687.286 91.9574   3
   1   1   4 611.648 101.549   3
  -1   1  -4 553.247 92.5416   2
   1  -1  -4 665.123 101.045   1
  -1   1  -4 887.410 106.631   1
  -1   1  -4 741.729 112.170   3
  -1  -1   4 674.102 93.2184   2
   1  -1  -4 537.596 97.2510   3
   1   1   4 488.245 90.9386   1
  -1  -1   4 652.168 88.8647   1
  -1  -1   5 593939. 65642.3   6
   1  -1  -5 671862. 65627.9   6
  -1   1  -5 636862. 65628.0   6
  -1  -1   5 703895. 65634.9   2
   1   1   5 709146. 65634.2   1
   1  -1  -5 632961. 65623.6   5
  -1   1  -5 685083. 65626.6   5
   1   1   5 682549. 65652.0   5
   1  -1  -5 683855. 65610.4   2
   1   1   5 692459. 65615.3   2
   1   1   5 648221. 65631.9   4
  -1  -1   5 712376. 65620.0   4
  -1   1  -5 642369. 65634.7   2
   1  -1  -5 681113. 65649.8   3
  -1   1  -5 657483. 65657.2   3
  -1  -1   5 671897. 65625.2   3
  -1  -1   5 650503. 65632.3   1
  -1   1  -5 648926. 65631.9   1
   1  -1  -5 671887. 65638.7   1
  -1  -1   5 696893. 65625.7   1
   1  -1  -5 678849. 65630.5   1
  -1   1  -6 555.051 77.4940   5
   1  -1  -6 370.281 68.6657   6
  -1  -1   6 499.533 83.1707   1
   1  -1  -6 426.737 77.5187   1
  -1  -1   6 407.181 55.7280   5
  -1   1  -6 481.379 72.5776   6
   1   1   6 426.815 59.4154   6
   1  -1  -6 411.347 57.4354   2
   1   1   6 474.072 83.3643   4
  -1   1  -6 504.482 55.8039   4
  -1  -1   6 566.742 70.9259   4
  -1   1  -6 372.474 51.4551   4
  -1  -1   6 497.456 72.8798   3
   1  -1  -6 410.862 91.0796   3
  -1   1  -6 444.633 97.4806   3
   1  -1  -6 567.692 80.1440   1
  -1  -1   6 536.300 79.6463   1
  -1   1  -6 415.602 75.1565   1
   1   1   6 412.319 76.2915   1
  -1   1  -7 43282.5 4305.82   6
   1   1   7 47960.4 4296.06   6
   1  -1  -7 40888.1 4303.33   6
  -1  -1   7 45104.5 4314.43   1
   1   1   7 44643.8 4316.96   1
  -1   1  -7 38068.7 4314.58   1
  -1   1  -7 44654.7 4310.78   5
  -1  -1   7 39037.3 4288.67   5
   1   1   7 43650.9 4297.19   2
   1  -1  -7 42415.1 4286.27   2
   1   1   7 43782.4 4321.35   4
  -1   1  -7 47056.5 4290.81   4
  -1   1  -7 42215.8 4282.70   4
   1  -1  -7 55924.1 4348.44   3
   1  -1  -7 47622.7 4321.41   1
  -1  -1   7 43845.0 4322.44   1
  -1   1  -7 47305.8 4317.10   1
   1  -1  -7 41854.3 4310.18   1
  -1  -1   7 48616.4 4308.67   3
   1   1   8 6.51539 12.3970   6
   1  -1  -8 7.91799 13.4482   6
  -1   1  -8 36.3604 20.2953   6
   1  -1  -8 11.7576 19.8483   1
   1  -1  -8 18.4135 11.4105   2
   1  -1  -8 10.1599 22.6618   1
  -1  -1   8 44.4684 28.0785   1
  -1   1  -8 30.1479 18.9761   5
  -1  -1   8 16.1373 12.1177   5
   1   1   8 65.4388 33.0324   4
  -1  -1   8 18.4741 11.7353   4
  -1   1  -8 6.26380 15.0118   4
  -1  -1   8 8.57603 20.4679   3
   1  -1  -8 57.9296 38.5108   3
   1   1   8-14.4073 21.0509   3
   1   1   8 62.4587 33.2328   1
  -1   1  -8 23.2613 25.9183   1
   1   1   8 29.1119 21.4062   2
  -1   1  -9 74068.6 6872.06   5
   1  -1  -9 71937.5 6842.09   2
  -1  -1   9 55055.6 6847.45   5
   1  -1  -9 70401.3 6858.88   5
   1   1   9 82484.4 6892.99   4
  -1   1  -9 66315.8 6854.67   4
  -1  -1   9 66339.4 6852.32   4
   1   1   9 72349.4 6852.92   2
  -1   1  -9 75284.1 6867.40   6
   1   1   9 69461.8 6858.47   6
   1  -1  -9 71415.9 6861.90   6
  -1  -1   9 70195.0 6864.68   3
   1   1   9 66451.0 6884.62   3
   1   1   9 79377.0 6881.32   1
  -1   1  -9 76868.2 6880.27   1
  -1  -1   9 72790.5 6893.64   1
   1  -1  -9 68571.8 6875.97   1
  -1   1  -9 66719.8 6873.17   1
   1   1   9 60498.5 6877.79   1
  -1  -1   9 83736.4 6884.53   1
   1  -1  -9 75946.7 6877.21   1
  -1   1 -10 155.308 43.7718   6
   1  -1 -10 192.360 45.9803   6
   1  -1 -10 156.191 49.1807   1
   1   1  10 296.514 63.0444   1
   1  -1 -10 184.805 30.9047   2
  -1  -1  10 135.277 46.8449   1
   1  -1 -10 262.150 55.5991   1
  -1   1 -10 244.568 57.5223   1
   1  -1 -10 296.367 46.8322   5
  -1   1 -10 213.973 50.3414   5
   1   1  10 161.879 53.2102   4
  -1   1 -10 219.196 43.0495   4
  -1  -1  10 167.868 38.0268   4
   1   1  10 107.310 50.4203   3
  -1   1 -10 205.616 50.9953   1
  -1  -1  10 206.022 45.6573   3
   1   1  10 183.634 39.6930   2
  -1   1 -11 797.714 112.381   6
   1  -1 -11 681.002 105.546   6
  -1   1 -11 861.852 121.267   5
   1  -1 -11 970.772 108.576   5
  -1  -1  11 833.453 101.265   5
   1   1  11 691.634 99.5584   2
   1  -1 -11 786.358 124.484   1
   1   1  11 698.758 122.161   1
  -1  -1  11 680.720 127.775   1
  -1  -1  11 917.631 105.925   4
  -1   1 -11 649.252 117.482   1
  -1  -1  11 522.556 113.387   1
  -1  -1  11 1024.96 123.914   3
  -1   1 -11 1053.24 130.913   1
   1   1  11 816.764 129.651   3
   1   1  11 703.230 121.187   1
   1  -1 -12 25.3738 13.9509   2
  -1  -1  12 35.1932 29.8664   1
   1   1  12 15.3160 22.6903   1
   1  -1 -12 59.5597 33.3619   1
  -1  -1  12 72.9251 30.9216   3
   1  -1 -12 62.7788 29.4853   6
   1  -1 -12 28.7638 18.6217   5
  -1   1 -12 37.6094 28.1849   5
   1   1  12 92.3902 39.0314   4
  -1   1 -12 33.3014 19.1352   4
  -1  -1  12 67.7052 26.4012   4
   1   1  12 30.8268 36.8627   1
  -1   1 -12 43.0214 24.4677   1
  -1   1 -12 42.3966 31.6933   1
   1  -1 -12 40.7848 28.2947   1
   1   1  12 33.1850 37.1162   3
   1  -1 -13 259.099 54.4415   2
  -1  -1  13 942.589 123.877   1
   1  -1 -13 514.378 93.6176   1
  -1  -1  13 498.884 85.6192   3
   1  -1 -13 444.854 72.4750   6
  -1   1 -13 518.327 85.4687   5
  -1   1 -13 631.800 66.3342   4
   1   1  13 429.633 87.8443   4
  -1  -1  13 424.680 68.1126   4
   1   1  13 264.147 75.2025   1
  -1   1 -13 516.629 91.3589   1
   1  -1 -13 374.347 77.9579   1
  -1   1 -13 216.671 70.5450   1
  -1  -1  13 230.887 71.2822   1
   1   1  13 288.589 80.0852   3
   1   1  14 34.3647 32.4158   3
   1  -1 -14 9.52674 16.3037   6
  -1   1 -14 32.4910 22.4966   6
   1  -1 -14 16.1416 23.6858   1
  -1  -1  14 35.2061 33.2022   1
   1   1  14 15.7523 18.9675   1
   1   1  14 60.0793 21.2501   2
  -1   1 -14 14.9122 25.2401   1
   1  -1 -14 47.0166 22.0482   5
   1   1  14 30.0623 31.0768   4
  -1  -1  14 55.9483 29.4658   4
  -1   1 -14 67.0249 19.9428   4
  -1  -1  14 28.1829 31.4644   3
  -1   1 -14-14.6058 21.4736   1
   1  -1 -14 28.2633 31.5533   1
   1   1  14-15.3591 29.0101   1
   1   1  14-6.61263 21.7334   2
  -1   1 -15 70470.2 6849.37   5
   1  -1 -15 85344.8 6839.45   5
   1   1  15 70463.5 6856.74   4
   1   1  15 62144.3 6853.84   1
  -1  -1  15 76581.3 6860.19   1
   1  -1 -15 74693.6 6841.95   6
  -1   1 -15 74787.1 6843.34   6
  -1  -1  15 71454.3 6839.18   4
   1  -1 -15 51561.2 6839.41   1
  -1  -1  15 83438.2 6868.62   3
   1   1  15 80854.8 6879.08   3
   1   1  15 69059.1 6818.23   2
   1   1  15 81765.0 6868.64   1
   1  -1 -15 62269.4 6854.50   1
  -1  -1  15 57227.7 6853.17   1
   1   1  15 60896.7 6822.34   2
  -1   1 -16 10.6098 17.8598   6
   1  -1 -16 43.5635 28.9463   6
  -1  -1  16 16.4281 23.9249   1
   1  -1 -16-14.7718 21.5193   1
   1   1  16-14.5269 17.2940   1
   1   1  16 11.7309 11.9005   2
   1   1  16-16.9074 20.1152   3
  -1   1 -16-12.7696 21.4805   5
   1  -1 -16 8.74732 16.4693   5
   1   1  16 41.4871 28.4715   4
   1   1  16 6.35707 16.0603   2
  -1  -1  16 44.1857 24.7661   3
   1  -1 -16 13.7623 23.1452   1
  -1  -1  16 13.7560 25.8584   1
  -1   1 -16 13.9516 23.4628   1
  -1   1 -16 14.4452 17.1972   1
   1   1  16 14.3233 20.8679   1
  -1   1 -17 37456.1 3301.99   5
   1  -1 -17 22305.4 3273.34   5
   1   1  17 43671.1 3317.25   4
  -1  -1  17 40647.0 3311.41   1
   1   1  17 35726.3 3307.35   1
  -1   1 -17 36753.4 3305.91   1
   1  -1 -17 23081.0 3280.62   6
  -1   1 -17 27740.6 3283.57   6
  -1  -1  17 32395.1 3291.80   4
   1  -1 -17 37391.9 3306.29   1
   1   1  17 28633.1 3309.76   3
  -1  -1  17 24640.3 3292.81   3
   1   1  17 39161.0 3265.85   2
   1  -1 -17 39348.1 3311.82   1
   1   1  17 41466.2 3316.50   1
  -1   1 -17 39194.3 3317.44   1
   1   1  17 35422.5 3276.54   2
  -1   1 -18 49.8942 22.4547   6
  -1  -1  18 102.995 42.9497   1
   1   1  18 31.1355 12.1762   2
   1   1  18 31.6222 29.9020   3
   1  -1 -18 47.6960 22.4244   5
  -1   1 -18 11.6033 17.2482   5
   1   1  18 12.2548 14.9826   4
  -1  -1  18 60.8765 24.3603   4
  -1  -1  18 27.2140 28.2147   3
  -1   1 -18 12.2966 18.2361   1
  -1   1 -18 39.8231 25.1788   1
   1   1  18 25.6857 21.8614   1
   1  -1 -19 23077.6 2392.48   5
   1   1  19 23986.7 2410.46   1
  -1   1 -19 24169.3 2409.78   1
  -1  -1  19 23288.5 2410.43   1
  -1   1 -19 27193.5 2410.81   5
  -1  -1  19 25921.1 2404.15   4
   1  -1 -19 29145.4 2420.92   1
   1   1  19 21958.7 2419.51   3
  -1  -1  19 20919.6 2408.88   3
   1  -1 -19 22848.2 2397.41   6
  -1   1 -19 22797.9 2399.72   6
   1   1  19 23978.8 2386.01   2
  -1  -1  19 26568.5 2422.13   1
   1  -1 -19 26184.2 2414.03   1
   1   1  19 23054.5 2411.46   1
  -1   1 -19 26284.8 2418.72   1
   1   1  20 117.726 38.6265   4
  -1  -1  20 85.5685 29.3977   4
   1   1  20 33.4055 17.1767   2
  -1   1 -20 94.8406 37.7574   1
  -1   1 -20 94.9879 32.5463   1
  -1  -1  20 22.3004 17.3524   1
   1  -1 -20 33.2185 21.6885   1
  -1   1 -20 70.7355 30.0365   5
   1  -1 -20 40.4725 20.5699   5
  -1   1 -20 36.5400 22.5578   6
   1  -1 -20 90.5840 28.3413   6
  -1  -1  20 92.2713 35.5442   1
   1  -1 -20 91.6450 33.8910   1
   1   1  20 47.3624 30.4613   1
   1   1  20 33.9390 30.6695   1
  -1  -1  21 382.594 67.4631   1
   1  -1 -21 307.589 59.7363   1
   1   1  21 127.677 51.8834   1
  -1  -1  21 207.410 52.1974   3
  -1   1 -21 301.143 53.1769   6
   1  -1 -21 237.316 48.5796   6
  -1  -1  21 310.900 54.6597   4
   1   1  21 309.192 58.8009   4
   1   1  21 291.453 44.2932   2
  -1   1 -21 379.147 64.2193   1
  -1  -1  21 260.620 47.7959   2
   1   1  21 319.737 68.3504   3
  -1   1 -21 258.617 56.2492   1
   1  -1 -21 245.570 54.8333   1
  -1   1 -21 364.628 59.7133   5
   1  -1 -21 334.201 49.3905   5
  -1  -1  21 294.108 59.2869   1
   1   1  21 215.446 54.0315   1
  -1   1 -22 8.65496 21.8048   5
   1  -1 -22-5.66570 9.51695   5
  -1  -1  22 11.5637 16.8202   1
   1   1  22-11.1352 18.7025   1
   1   1  22 9.30227 13.5311   4
  -1  -1  22 7.47571 10.8746   4
  -1  -1  22 20.8999 21.4959   1
   1   1  22 10.0893 20.7540   1
   1  -1 -22-9.42788 15.8351   1
  -1   1 -22 9.31136 17.4852   1
  -1  -1  22 6.57348 16.5612   2
  -1   1 -22-10.4789 15.2425   1
  -1   1 -22-8.07692 11.7490   6
   1  -1 -22-6.56427 12.3271   6
  -1  -1  22 10.1421 12.0457   3
   1   1  22 12.4554 20.9197   3
  -1  -1  23 614.144 78.3431   4
  -1   1 -23 369.177 73.5566   1
  -1   1 -23 746.980 92.2177   1
  -1  -1  23 449.585 79.6940   3
   1   1  23 463.684 83.8518   3
   1   1  23 629.706 81.6716   4
  -1  -1  23 478.065 83.1039   1
  -1  -1  23 528.072 72.1777   2
  -1   1 -23 590.576 78.5833   6
   1  -1 -23 436.568 68.4371   6
   1  -1 -24-4.99230 7.26410   5
  -1   1 -24 7.37213 12.3833   5
  -1  -1  24-6.60717 13.5923   4
   1   1  24 10.7535 12.7724   3
  -1  -1  24-10.2148 14.8588   1
  -1  -1  24 8.67213 12.6152   3
  -1   1 -24 14.1652 15.7374   6
   1  -1 -24 5.62389 9.44755   6
  -1   1 -24-9.25697 13.4658   1
  -1  -1  24-5.77508 11.8809   2
   1   1  25 6285.58 707.914   3
  -1  -1  25 6076.83 699.823   3
  -1  -1  25 6398.83 695.230   4
   1  -1 -25 7233.29 690.854   5
   1   1  25 6826.97 700.562   4
  -1   1 -25 7354.04 698.799   6
   1  -1 -25 6895.45 691.931   6
  -1   1 -25 7772.91 700.650   5
  -1  -1  25 6798.16 692.132   2
  -1   1 -26 12.8766 13.2482   5
   1  -1 -26 4.51398 8.48348   5
   1   1  26 7.03826 14.4819   4
  -1  -1  26 18.8537 14.9312   4
   1  -1 -26-4.95716 11.0194   6
  -1  -1  26-7.54273 10.9766   3
   1   1  26 9.21761 17.3120   3
  -1   1 -27 18297.9 1638.49   5
   1   1  27 15123.2 1637.06   4
   1  -1 -27 17342.3 1632.30   6
  -1   1 -27 17664.9 1637.32   6
   1  -1 -27 15768.5 1629.71   5
   1   1  27 17207.7 1648.17   3
  -1  -1  27 14650.6 1637.47   3
   1  -1 -28 8.27527 8.70890   5
  -1   1 -28 16.7123 13.3598   5
   1   1  28 12.6319 10.7672   4
  -1   1 -28 44.4160 15.5730   6
   1  -1 -28 21.9821 11.2286   6
   1   1  28 8.02033 11.8107   3
  -1  -1  28 19.8020 14.7811   3
  -1   1 -29 4359.48 396.273   6
   1  -1 -29 3872.57 388.866   5
   1   1  29 3244.09 393.210   4
  -1  -1  29 3546.62 395.534   3
   1   1  29 4172.69 403.892   3
   1   1  30 6.87190 10.0154   3
  -1   1 -30 4.99224 9.39570   5
   1  -1 -30 3.78276 7.80692   5
  -1   1 -30 10.0992 9.50320   6
   1  -1 -30 7.96713 8.21869   6
   1  -1 -31 1634.25 159.432   6
  -1   1 -31 1556.90 161.452   6
   1  -1 -31 1320.40 155.526   5
  -1   1 -31 1352.42 158.993   5
   1   1  31 1595.95 168.995   3
  -1  -1  31 1419.99 163.202   3
   1  -1 -32-3.53178 7.84752   5
  -1   1 -32 4.37240 7.34422   5
  -1   1 -32-4.40873 8.27915   6
   1  -1 -32 7.27336 9.65791   6
  -1   2  32 10.7053 13.5253   4
  -1   2  31-5.62415 9.46513   4
  -1   2  31-6.99647 8.33091   3
  -1  -2 -30 18.2296 9.28026   5
   1   2 -30 17.4755 9.79684   6
  -1  -2 -30 15.8785 10.6246   6
  -1   2  30 5.81268 10.9950   4
  -1   2  30 7.62359 14.3765   3
   1  -2  30 5.29534 7.81539   3
  -1  -2 -29 3.82181 7.86154   5
  -1  -2 -29-3.98722 8.20179   6
  -1   2  29-6.10521 11.4642   4
  -1   2  29-8.10629 13.6147   3
   1  -2  29 5.57838 6.62507   3
  -1  -2 -28 15.8338 8.89242   5
  -1  -2 -28 8.24712 9.88196   6
   1   2 -28 14.8163 11.8039   6
  -1   2  28-8.82283 14.8762   3
   1  -2  28 11.8402 12.2482   3
  -1   2  28 25.2760 14.1008   4
  -1   2  27 6.64955 9.67543   4
  -1  -2 -27 12.4808 8.56168   5
   1   2 -27-5.20823 9.78338   6
  -1  -2 -27-4.16838 8.57837   6
   1  -2  27 5.83655 10.9628   2
   1  -2  27-6.28852 7.47294   3
  -1   2  27 9.59692 11.4004   3
  -1   2  26 6.89862 8.19385   4
  -1  -2 -26 8.61206 6.26453   5
  -1  -2 -26 4.21435 8.66983   6
   1   2 -26-5.56968 10.4593   6
   1  -2  26-6.43508 9.36079   3
   1  -2  26-12.1720 16.1622   2
   1   2 -25 6.78579 13.9617   5
  -1  -2 -25 4.54471 10.7991   5
   1   2 -25-5.97957 12.3038   6
   1  -2  25 6.15780 15.5163   2
   1  -2  25 6.85446 11.5164   3
   1   2 -24 7.19731 13.6449   5
   1   2 -24 6.43784 9.55063   6
  -1  -2 -24 22.3796 12.0337   6
  -1   2  24 24.1821 22.7817   3
   1  -2  24 29.3490 16.4098   3
  -1   2  24 22.1611 16.5198   4
  -1   2  23 23.5394 18.6601   4
   1   2 -23 7.61124 11.1096   5
  -1  -2 -23 20.1389 13.4023   5
  -1  -2 -23-4.67911 8.83541   6
   1   2 -23 6.84096 14.1025   6
   1  -2  23-6.74484 15.0145   2
   1  -2  23 7.84000 13.2003   3
  -1   2  23 13.0721 21.9746   3
  -1   2  22 75.1658 26.6318   4
   1   2 -22 88.7482 26.2096   6
  -1  -2 -22 97.3425 23.5426   6
  -1  -2 -22 67.5401 22.1035   5
  -1   2  22 126.618 44.9875   3
   1  -2  22 66.3024 23.5411   3
   1  -2  22 142.947 31.7245   2
   1  -2  21 7.45427 16.5643   2
   1   2 -21 12.8953 21.6598   1
   1  -2  21 8.86528 14.8921   3
   1  -2  21 8.41656 18.7020   1
   1   2 -21 7.00641 10.1949   1
  -1   2  21-8.47278 17.4307   4
  -1  -2 -21 11.0503 12.2791   5
   1   2 -21-8.33468 12.1262   5
   1   2 -21-7.99711 11.6353   6
  -1  -2 -21-5.06676 11.2609   6
  -1   2  21 15.0127 21.8379   3
  -1   2  20-15.9261 23.1721   3
   1  -2  20 9.38067 13.6570   3
  -1   2  20 16.2002 16.6722   1
  -1  -2 -20-6.21890 11.6925   1
   1  -2  20 10.3470 10.6581   4
  -1  -2 -20 11.6594 12.9658   5
   1  -2  20 17.8737 36.7706   1
   1   2 -20 8.65418 14.5468   6
  -1  -2 -20 5.31545 10.9497   6
   1  -2  20-8.95730 16.8300   1
   1   2 -20 7.51953 15.4788   1
  -1   2  20 18.1774 26.4457   1
  -1   2  19 16.7213 19.8781   3
   1  -2  19 17.0456 16.0285   2
  -1  -2 -19 13.2688 22.3030   1
   1  -2  19 9.62204 11.4617   1
  -1   2  19-18.6215 31.2878   1
   1   2 -19-7.97640 15.0042   1
   1  -2  19 5.11965 10.5686   4
  -1   2  19 27.9888 20.7475   4
   1   2 -19-8.66796 12.6390   5
  -1  -2 -19 11.4039 15.1679   6
   1   2 -19 18.7103 17.5893   6
   1   2 -19 14.0049 23.5383   1
  -1  -2 -19 6.45129 12.1466   1
  -1   2  19-8.76859 16.4893   1
   1  -2  18-10.8151 12.8460   3
  -1   2  18 18.9847 35.6494   1
   1   2 -18-8.57936 14.4111   1
   1  -2  18-4.89914 9.20231   4
  -1   2  18-10.0462 18.8657   4
  -1   2  18-17.3199 29.0900   3
   1  -2  18-9.22820 15.5007   2
  -1  -2 -18-13.6106 22.8604   1
   1   2 -18-14.5152 24.3797   1
  -1  -2 -18-6.97884 13.1066   1
  -1   2  18 9.33396 15.6783   1
  -1  -2 -18 6.78525 13.9591   5
   1   2 -18 8.56614 12.4616   5
   1   2 -18-9.97370 14.5086   6
  -1  -2 -18 6.13066 8.92008   6
   1  -2  18-19.2819 28.0465   1
   1   2 -17 12.5213 23.5741   2
   1  -2  17 34.6995 21.7864   3
   1  -2  17 10.8994 15.9453   1
   1   2 -17 28.4253 23.9316   1
  -1   2  17-19.0897 16.1218   1
   1  -2  17 17.9239 12.5971   4
  -1   2  17 20.7268 19.5350   4
  -1   2  17 17.6416 21.0209   3
  -1  -2 -17-13.8590 20.2305   1
   1  -2  17 78.8861 31.0306   2
  -1  -2 -17 30.3994 19.2225   1
  -1   2  17 40.0747 25.2978   1
  -1  -2 -17 7.26793 10.7089   5
   1   2 -17 8.25047 13.9621   5
  -1  -2 -17 6.39169 14.3038   6
   1   2 -17-10.6872 12.8070   6
   1  -2  17-19.7953 23.5710   1
  -1   2  16 134.717 37.0422   4
   1  -2  16 57.7859 17.9317   4
  -1   2  16 52.8944 39.6678   3
  -1  -2 -16 27.9570 26.9804   1
   1  -2  16 75.5842 32.0251   2
   1   2 -16 52.2660 33.5048   2
   1  -2  16 50.0819 28.5097   3
   1   2 -16 132.281 38.7206   1
   1  -2  16 92.9920 34.3857   1
  -1   2  16 18.8674 17.0296   1
  -1  -2 -16 47.5532 21.9529   5
   1   2 -16 61.8393 24.2228   5
   1   2 -16 68.1451 27.6893   6
  -1  -2 -16 35.6337 23.2468   6
   1   2 -16 30.4627 31.9465   1
  -1  -2 -16 82.0744 26.5334   1
  -1   2  16 10.6328 24.4347   1
   1   2 -15-13.5680 19.7425   2
   1  -2  15 13.3020 19.3558   3
  -1   2  15-17.2405 28.9610   3
  -1  -2 -15-13.9047 23.3597   1
   1  -2  15 11.8936 22.3401   2
  -1   2  15 11.2371 13.3567   1
   1   2 -15 15.3410 25.7714   1
  -1  -2 -15 8.49632 15.9636   5
   1   2 -15 7.04285 13.2364   5
  -1   2  15 12.1963 17.7482   4
  -1   2  15-18.3879 21.8444   1
   1  -2  15-12.0877 14.3660   1
   1   2 -15 34.0513 25.2244   1
   1  -2  15-19.7351 23.4439   1
   1   2 -14 28.5239 26.9695   2
   1  -2  14 57.4273 32.0567   3
   1   2 -14 62.0763 21.7285   5
  -1  -2 -14 28.4297 22.7333   5
  -1   2  14 16.4810 31.1111   3
  -1  -2 -14 13.5999 23.0626   1
   1  -2  14 51.8399 30.9471   2
  -1   2  14 11.5944 14.1336   1
  -1  -2 -14 19.6670 18.7381   1
   1   2 -14 15.2112 22.3532   1
  -1   2  14 34.9442 32.9629   1
   1   2 -14 36.2264 22.8978   1
   1  -2  14 12.7188 15.4375   1
  -1   2  14 25.6325 26.5547   4
   1  -2  14 19.2581 36.3023   1
   1   2 -13 164.039 33.9244   5
   1  -2  13 240.417 62.8369   3
   1   2 -13 185.781 57.1553   1
   1  -2  13 128.465 47.5906   1
   1   2 -13 194.275 53.5398   2
  -1   2  13 265.839 63.3544   4
  -1   2  13 46.2006 46.1100   3
   1  -2  13 187.480 69.5202   2
  -1  -2 -13 164.023 26.2814   2
  -1  -2 -13 300.012 60.3822   1
   1   2 -13 222.293 60.7751   1
  -1  -2 -13 259.879 55.0427   1
  -1   2  13 116.534 42.6458   1
  -1  -2 -13 111.940 36.1594   6
   1   2 -13 163.555 49.0636   6
   1  -2  13 108.905 51.0850   1
  -1  -2 -12 67.8810 32.8468   5
   1  -2  12 32.2769 30.1822   3
   1   2 -12 179.262 50.8912   1
   1   2 -12 133.838 39.5703   2
  -1   2  12 229.502 58.9740   4
  -1   2  12 169.237 53.3035   3
   1  -2  12 225.423 63.3698   2
  -1  -2 -12 220.523 48.9801   1
  -1  -2 -12 144.438 23.8456   2
   1   2 -12 113.292 43.2828   1
  -1  -2 -12 100.914 36.4537   1
   1   2 -12 138.130 42.9452   6
  -1  -2 -12 119.254 33.2400   6
   1  -2  12 117.178 56.0393   1
  -1  -2 -11 42.6750 19.3510   6
   1   2 -11 49.1187 29.2954   6
   1  -2  11 33.3656 21.0636   1
   1  -2  11 16.4128 24.0297   3
  -1  -2 -11 12.0050 22.7088   5
  -1   2  11 65.5182 39.0013   4
  -1  -2 -11 14.0395 10.6380   2
  -1  -2 -11 44.9485 26.8310   1
   1  -2  11-17.9877 30.3350   2
   1  -2  11 45.5408 36.1603   1
  -1  -2 -11 22.7574 23.5660   1
  -1   2  11 30.8525 23.0134   1
  -1   2  11 12.6423 18.5918   3
   1   2 -10 23.7955 20.0900   6
  -1  -2 -10 38.6170 18.6467   6
   1   2 -10 44.5368 25.0197   1
   1  -2  10 20.1930 22.5282   1
   1   2 -10 19.2558 12.6962   5
   1   2 -10 13.3487 22.5153   2
   1  -2  10 31.9898 35.5979   3
  -1  -2 -10 24.3683 25.1484   5
  -1   2  10-17.8979 26.1152   4
  -1  -2 -10 6.04591 10.3642   2
   1  -2  10 60.5333 50.8758   2
  -1  -2 -10 50.8391 27.0808   1
   1  -2  10 13.8346 16.5606   1
  -1   2  10 9.38596 20.9567   1
  -1  -2 -10 44.8515 24.9990   1
  -1   2  10-11.3152 19.1172   3
   1   2  -9 182.565 29.2435   5
   1   2  -9 194.620 52.9557   2
   1  -2   9 135.077 45.3724   3
  -1  -2  -9 152.441 44.9258   5
  -1   2   9 116.918 52.1660   4
  -1  -2  -9 154.676 27.2620   2
   1   2  -9 201.894 47.5719   6
  -1  -2  -9 217.799 35.2755   6
  -1  -2  -9 146.882 45.7888   1
  -1   2   9 126.582 39.5826   1
   1  -2   9 236.362 49.0853   1
   1   2  -9 237.107 55.2717   1
  -1   2   9 206.711 47.1644   3
   1  -2   9 155.913 61.7234   2
  -1  -2  -8-12.2141 20.5771   5
   1   2  -8 26.6507 31.6913   2
  -1  -2  -8 9.43741 15.9320   1
  -1   2   8 23.4479 23.7200   1
   1  -2   8 16.7154 19.9165   1
   1   2  -8 12.7281 21.4377   1
  -1   2   8 17.7875 19.8257   3
  -1  -2  -8 24.7950 19.6970   1
   1  -2   8 24.1995 49.8040   2
   1   2  -8 31.3281 19.6750   6
  -1  -2  -8 4.55727 12.7946   6
   1   2  -8 21.9807 10.6701   5
   1  -2   8 22.5265 23.2243   1
  -1   2   7 483.871 71.3911   5
   1   2  -7 373.182 50.2668   5
  -1   2   7 312.772 61.9556   1
  -1  -2  -7 405.918 56.4624   6
  -1  -2  -7 431.913 76.6537   5
  -1   2   7 517.105 75.7117   1
   1   2  -7 426.330 77.6979   1
   1   2  -7 539.766 75.4640   6
  -1   2   7 377.265 92.9169   4
   1   2  -7 480.031 60.7200   4
  -1   2   7 343.941 63.3592   3
  -1  -2  -7 358.669 62.1623   1
   1  -2   7 461.925 113.285   2
   1  -2   7 470.995 67.7380   1
   1   2  -7 476.183 82.1353   2
  -1  -2  -7 483.519 57.4587   2
   1  -2   7 385.507 71.6415   1
  -1   2   6 206.364 43.4115   3
   1   2  -6 239.453 49.4131   6
   1   2  -6 244.556 32.8075   5
  -1   2   6 280.178 52.9474   5
   1   2  -6 259.015 62.9097   2
   1   2  -6 256.036 52.4127   1
   1  -2   6 322.863 50.0778   1
  -1   2   6 330.005 55.0936   1
  -1  -2  -6 306.924 57.1085   5
  -1   2   6 186.825 74.3458   4
  -1  -2  -6 231.136 38.1394   2
   1   2  -6 208.430 39.2947   4
   1   2  -6 114.223 42.9184   1
  -1   2   6 155.061 41.6475   1
  -1  -2  -6 214.035 42.6595   1
   1  -2   6 300.210 56.9931   1
  -1  -2  -6 207.667 41.2130   1
  -1   2   5 19.0394 18.5082   1
   1   2  -5 38.0425 21.2312   1
  -1  -2  -5 12.1344 13.5434   6
   1   2  -5 26.3164 23.3315   6
   1  -2   5 8.75355 20.8325   3
   1   2  -5 24.0160 20.2101   1
  -1   2   5 8.97637 15.1326   1
  -1   2   5 9.75912 16.4427   5
  -1  -2  -5 5.12843 11.4692   6
   1   2  -5 3.02557 7.73366   5
   1   2  -5 65.9425 35.0471   2
  -1  -2  -5 10.3591 21.3486   5
  -1   2   5 48.0380 45.1208   4
  -1  -2  -5 19.6477 15.4891   2
   1   2  -5 11.9189 14.2151   4
   1  -2   5 25.9785 30.8798   2
  -1  -2  -5 6.98289 14.4231   1
   1  -2   5-6.67657 13.7957   1
  -1   2   5-9.08235 18.7279   2
  -1  -2  -5 11.7508 14.0164   1
   1  -2   5 21.8064 22.4657   1
  -1   2   5 20.5319 14.1385   3
   1  -2   4 31.6634 29.5187   1
  -1  -2  -4 10.0705 15.4810   1
  -1   2   4 42.2342 19.8065   1
   1   2  -4 36.8139 21.5866   1
  -1  -2  -4 15.6683 13.4297   6
   1   2  -4 8.61483 16.3986   6
   1  -2   4 33.1588 23.1188   3
  -1   2   4 19.8554 18.8348   5
  -1  -2  -4 31.7648 16.8507   6
   1   2  -4 30.6273 13.1380   5
   1   2  -4 65.7335 35.0152   2
  -1   2   4 12.9853 15.6541   3
  -1  -2  -4 19.5255 24.7416   5
  -1   2   4 23.9497 34.9386   4
   1  -2   4 13.5720 9.86741   4
   1   2  -4 25.1960 16.9422   4
  -1   2   4 33.6097 26.5378   1
   1   2  -4 34.7248 19.5289   1
   1  -2   4 47.3307 24.8958   1
  -1  -2  -4 43.9156 19.8950   1
  -1   2   4 10.5938 21.9565   2
  -1  -2  -4 45.4718 17.6991   2
   1   2  -3 1170.32 122.557   5
  -1   2   3 1250.77 146.230   5
  -1  -2  -3 1436.81 145.665   5
   1   2  -3 1133.45 139.013   6
  -1  -2  -3 1171.98 128.478   6
  -1   2   3 1008.98 179.718   4
   1  -2   3 968.027 120.917   4
   1   2  -3 1331.07 135.405   1
  -1   2   3 1000.03 127.911   1
   1  -2   3 1049.06 129.464   3
  -1   2   3 918.323 128.289   3
  -1  -2  -3 1027.09 127.632   1
  -1  -2  -3 1153.67 127.414   1
   1  -2   3 1334.88 148.730   1
   1  -2   3 1721.13 201.855   2
  -1  -2  -3 1025.54 128.105   2
  -1   2   3 1183.36 139.270   1
  -1   2   3 818.638 141.342   2
   1  -2   2 93.2901 28.5112   3
   1   2  -2 173.239 34.8796   1
  -1  -2  -2 142.086 32.5705   5
   1   2  -2 138.473 37.5997   6
  -1  -2  -2 135.846 33.4621   6
   1   2  -2 271.205 57.4734   2
  -1  -2  -2 190.143 38.2830   2
  -1  -2  -2 143.631 38.1775   5
  -1   2   2 125.162 57.5662   4
   1  -2   2 184.685 38.7765   4
  -1   2   2 124.429 30.6543   3
  -1  -2  -2 169.370 32.9417   1
   1  -2   2 274.341 45.4933   1
   1  -2   2 288.844 80.7521   2
   1  -2   2 203.276 43.3243   1
  -1   2   2 104.839 36.7759   1
  -1  -2  -2 194.254 36.2527   1
  -1  -2  -1 536.571 72.1557   2
  -1  -2  -1 359.410 62.6208   5
  -1   2   1 505.821 81.4866   5
   1   2  -1 596.777 75.3637   6
  -1  -2  -1 531.195 67.3177   6
   1   2  -1 521.877 86.3285   2
  -1   2   1 445.724 98.5314   4
   1  -2   1 659.101 90.3133   4
   1  -2   1 491.829 67.4415   3
   1   2  -1 590.326 89.2424   3
   1  -2   1 464.369 69.8054   1
   1  -2   1 431.318 92.3112   2
   1  -2   1 360.953 68.2656   1
   1  -2   1 496.461 63.1439   3
   1   2  -1 461.778 64.5239   1
  -1  -2  -1 596.911 66.1305   1
  -1  -2   0 212.708 40.4523   5
   1  -2   0 221.371 38.0846   3
  -1   2   0 272.826 55.4515   5
   1   2   0 207.192 39.8164   1
   1   2   0 383.107 69.1624   2
  -1  -2   0 268.499 44.2803   6
  -1   2   0 460.104 81.3426   4
   1   2   0 141.396 48.8580   3
  -1  -2   0 318.583 54.8214   4
   1  -2   0 259.098 43.6030   3
  -1  -2   0 249.516 38.9714   1
   1  -2   0 255.786 44.2926   1
   1   2   0 288.665 41.1282   1
   1  -2   0 496.030 79.9763   2
   1  -2   0 231.443 45.5850   1
  -1  -2   1 460.013 63.3333   5
  -1   2  -1 423.953 75.6089   6
   1   2   1 340.889 62.3708   6
  -1  -2   1 588.574 68.4414   6
  -1   2  -1 585.712 86.3668   5
   1   2   1 653.519 88.6583   2
  -1   2  -1 611.700 85.0939   4
   1  -2  -1 483.978 117.339   4
  -1  -2   1 603.853 80.3487   4
   1   2   1 605.449 94.4264   3
   1  -2  -1 542.368 84.7512   2
   1   2   1 473.154 63.2951   1
   1   2   1 400.162 57.6107   1
   1  -2  -1 512.795 70.2463   1
   1  -2  -1 322.110 61.0605   3
  -1  -2   1 557.883 64.1919   1
  -1   2  -1 468.444 66.4068   1
   1  -2  -2 102.609 39.3651   6
  -1   2  -2 142.665 41.2723   5
  -1  -2   2 147.806 29.0005   5
  -1  -2   2 85.5384 28.8584   1
   1  -2  -2 167.789 38.5775   1
  -1  -2   2 141.951 28.7454   6
  -1   2  -2 95.8847 31.3290   1
   1  -2  -2 219.385 40.4113   1
  -1  -2   2 134.884 30.8662   1
   1   2   2 87.5442 27.4664   1
  -1   2  -2 215.691 45.7955   1
  -1  -2   2 183.973 42.4505   4
   1  -2  -2 115.184 29.6353   3
   1   2   2 57.6205 36.6788   3
   1   2   2 270.701 52.6664   2
  -1   2  -2 67.4005 32.6275   6
   1  -2  -3 1105.64 151.955   6
   1   2   3 1211.07 150.058   2
  -1   2  -3 1276.18 151.675   1
   1   2   3 886.330 138.603   1
  -1   2  -3 1303.67 155.151   5
  -1  -2   3 1036.17 126.956   5
   1  -2  -3 1142.75 143.473   2
   1   2   3 1202.14 152.249   4
  -1   2  -3 1196.15 134.337   4
  -1  -2   3 1270.12 135.882   1
   1  -2  -3 1091.31 138.777   1
   1  -2  -3 1276.98 137.142   3
   1   2   3 1154.89 161.953   3
  -1   2  -3 1244.47 136.821   3
   1  -2  -3 1406.78 150.196   1
  -1   2  -3 1305.36 143.110   1
  -1  -2   3 1271.88 142.800   1
  -1   2  -3 1285.22 156.133   6
  -1  -2   3 1192.61 135.335   6
   1  -2  -4 11.0329 16.5893   6
  -1  -2   4 77.5850 25.2335   1
   1  -2  -4 13.5149 16.5921   1
  -1  -2   4 35.8123 12.7335   5
  -1   2  -4 61.6050 28.9043   5
  -1   2  -4 45.1488 28.7449   6
   1  -2  -4 50.2888 27.5821   1
  -1  -2   4 37.8166 21.4808   1
  -1   2  -4 9.64188 13.0636   4
  -1  -2   4 54.2473 21.8826   3
  -1   2  -4 51.5215 19.6837   3
  -1  -2   4 41.4805 25.6531   4
  -1   2  -4 37.0110 26.1113   1
   1   2   4 135.896 47.6300   3
   1  -2  -4 15.1237 18.4467   3
   1   2   4 85.6167 22.2782   1
  -1   2  -4 32.6728 24.1306   1
  -1  -2   5 7.34421 17.4697   1
   1  -2  -5 10.4633 17.5989   6
  -1   2  -5 11.0039 20.6844   6
  -1  -2   5 12.3319 9.07771   5
  -1   2  -5-9.74756 16.3986   5
   1   2   5 28.9055 18.1895   1
   1  -2  -5 16.8239 18.7137   1
  -1  -2   5-8.67727 14.6045   3
   1   2   5 15.2172 22.1537   2
   1   2   5 11.8354 22.2442   4
  -1  -2   5 6.63054 14.7622   4
  -1   2  -5 8.56482 16.1106   1
   1   2   5-8.25054 18.3555   1
   1  -2  -5 5.42387 14.4345   3
   1   2   5 42.7502 26.7750   3
   1  -2  -5 11.8298 15.7360   2
  -1  -2   6 229.984 51.8053   1
   1  -2  -6 134.932 38.5538   1
  -1  -2   6 293.753 50.7150   3
   1  -2  -6 213.820 48.9950   6
  -1  -2   6 233.894 31.1758   5
  -1   2  -6 239.455 50.0923   5
  -1   2  -6 244.192 50.2255   6
   1   2   6 249.735 44.4011   1
   1  -2  -6 222.145 48.8734   1
  -1  -2   6 243.671 49.2672   1
   1   2   6 278.002 60.7313   4
  -1  -2   6 215.091 41.4811   4
  -1   2  -6 200.472 44.8491   1
   1   2   6 251.608 49.8643   1
   1  -2  -6 299.261 46.2587   3
   1   2   6 310.420 65.2728   3
   1  -2  -6 238.907 39.5694   2
   1   2   7 442.923 58.2004   6
  -1   2  -7 484.562 68.2956   5
   1  -2  -7 394.973 66.6666   6
   1  -2  -7 324.755 63.8119   1
   1   2   7 535.382 72.0785   1
  -1  -2   7 399.454 65.8596   1
  -1  -2   7 381.919 45.7304   5
  -1   2  -7 389.222 68.8826   6
   1  -2  -7 344.220 50.5490   2
   1   2   7 431.833 59.9585   2
  -1  -2   7 466.837 60.6730   4
   1   2   7 707.510 96.9875   4
  -1  -2   7 285.123 58.3806   3
   1  -2  -7 333.177 58.3366   3
  -1   2  -7 351.089 63.4297   1
   1   2   7 383.218 64.1146   1
  -1  -2   7 469.096 74.9942   1
   1  -2  -7 377.714 63.4419   1
   1   2   7 298.352 71.5611   3
  -1  -2   8 13.0416 29.0829   1
   1  -2  -8-7.67976 17.2444   1
  -1  -2   8 55.7887 24.2597   3
   1  -2  -8 9.34914 17.7319   1
  -1  -2   8 50.4404 26.9054   1
   1   2   8 43.8073 29.1900   1
  -1   2  -8 9.92332 14.6477   6
   1  -2  -8 67.6092 28.4972   6
   1   2   8 16.5251 14.8391   6
  -1   2  -8 8.69328 14.8123   5
  -1  -2   8 12.5661 7.86808   5
   1   2   8 10.4884 14.1481   2
   1   2   8 42.9782 31.9273   4
  -1  -2   8 64.7554 21.4010   4
  -1   2  -8 26.5116 22.4028   1
   1   2   8 37.8758 27.6581   1
   1   2   8 13.4766 25.4285   3
   1  -2  -8 18.1018 11.3508   2
   1  -2  -9 151.562 38.2518   1
  -1   2  -9 227.594 46.8937   6
  -1  -2   9 142.255 34.3133   3
  -1  -2   9 191.349 45.6440   1
   1   2   9 217.582 49.9137   1
   1  -2  -9 166.931 38.7248   6
  -1   2  -9 204.136 41.5333   5
   1   2   9 145.384 31.5350   2
  -1  -2   9 208.516 28.3919   5
   1   2   9 271.414 63.1205   4
  -1  -2   9 186.478 32.3067   4
  -1   2  -9 258.283 46.4397   1
   1   2   9 107.126 42.5900   3
   1  -2  -9 144.479 24.0709   2
   1   2   9 153.740 44.7251   1
  -1  -2  10 15.7050 14.8344   3
  -1  -2  10 61.8604 29.4311   1
   1  -2 -10 11.3455 19.1241   1
   1   2  10 20.2563 11.8967   2
  -1  -2  10 15.4691 22.5586   1
   1  -2 -10 8.49859 17.5569   1
  -1  -2  10 3.69138 10.4088   5
   1   2  10 15.8726 26.7078   4
  -1  -2  10 9.44580 12.0088   4
  -1   2 -10 36.7492 17.3280   6
   1  -2 -10 15.2004 14.3636   6
   1   2  10 22.3743 21.0696   1
   1   2  10 26.7056 19.4896   3
  -1  -2  11 24.2558 19.2814   3
  -1  -2  11 13.3427 22.4755   1
   1  -2 -11 37.2430 29.5369   1
   1  -2 -11 18.6293 15.7389   1
  -1  -2  11 15.7421 18.7746   1
  -1  -2  11 24.4789 12.4726   5
   1  -2 -11 22.8972 17.0451   5
   1   2  11 24.1388 11.7110   2
  -1   2 -11 17.8194 18.4081   5
   1   2  11 16.3707 27.5490   4
  -1  -2  11 9.48291 9.90440   4
   1   2  11 13.4068 27.6314   3
   1  -2 -11 7.34485 15.2063   6
  -1   2 -11 18.7376 19.3485   6
   1   2  11 11.8932 20.0491   1
  -1   2 -11 10.5035 17.7250   1
  -1  -2  12 151.070 28.1415   5
   1  -2 -12 148.483 34.6839   5
   1   2  12 51.4163 19.8437   2
  -1   2 -12 170.936 39.8936   5
   1   2  12 199.689 57.5920   4
   1   2  12 225.581 53.3904   1
   1   2  12 191.654 53.2496   3
   1  -2 -12 143.865 34.8434   6
  -1   2 -12 164.079 40.4676   6
   1  -2 -12 172.641 44.0211   1
  -1   2 -12 241.190 60.9738   1
  -1  -2  12 139.180 48.8342   1
   1  -2 -12 40.1342 34.6709   1
  -1  -2  12 124.375 44.0814   1
  -1   2 -12 179.568 46.3303   1
   1  -2 -13 158.286 38.2389   5
  -1  -2  13 142.922 27.5689   5
   1   2  13 76.4549 22.4036   2
  -1   2 -13 299.238 53.0679   5
   1   2  13 83.2057 44.4726   4
  -1  -2  13 229.538 36.3470   4
   1   2  13 72.4197 44.6709   3
  -1   2 -13 199.955 44.5243   6
  -1  -2  13 120.148 54.0763   1
  -1   2 -13 187.817 59.1816   1
   1  -2 -13 121.156 45.8509   1
  -1  -2  13 71.2088 36.9389   1
   1  -2 -13 69.3646 39.7168   1
  -1   2 -13 201.371 55.5852   1
   1  -2 -14 44.2877 19.7216   5
   1   2  14 7.66346 7.85317   2
   1   2  14 10.7667 8.45334   2
   1   2  14 39.1050 29.0425   1
  -1   2 -14 34.4133 10.5250   4
  -1  -2  14 28.5344 16.0426   4
   1   2  14 30.6138 22.3699   3
  -1   2 -14 10.5421 19.9146   6
   1  -2 -14 14.4421 24.3529   1
  -1  -2  14 14.3595 24.2147   1
  -1   2 -14 15.7834 18.8699   1
  -1  -2  14 14.4331 27.1889   1
  -1   2 -14 21.5578 18.2334   5
  -1   2 -14 12.2952 20.7641   1
  -1   2 -15 11.5075 19.3318   5
   1  -2 -15 12.2882 17.8784   1
  -1   2 -15-15.5618 26.1398   1
  -1  -2  15 13.7423 23.0845   1
   1  -2 -15-13.5762 11.4088   1
  -1  -2  15-14.1768 16.8418   1
   1   2  15 15.8493 23.0568   4
  -1  -2  15 12.8666 14.2999   4
  -1   2 -15 4.37773 7.36502   4
   1   2  15-15.6118 22.7115   3
  -1   2 -15 10.8941 18.3019   6
   1  -2 -15-7.74291 18.3959   6
   1  -2 -15 7.28337 13.6832   5
   1   2  15 12.8977 10.8395   1
  -1   2 -15 12.5275 21.0446   1
  -1   2 -16 43.8531 30.7555   1
   1  -2 -16 75.2377 33.9214   1
  -1  -2  16 52.8224 32.0253   1
  -1  -2  16 127.071 38.1234   3
   1  -2 -16 53.4761 34.2952   1
  -1  -2  16 55.0836 35.2900   1
   1   2  16 64.0204 36.2428   1
   1   2  16 30.2690 29.1450   4
  -1  -2  16 45.1910 21.9511   4
  -1   2 -16 36.7731 14.2252   4
   1   2  16 48.9183 34.1587   3
   1  -2 -16 96.6697 28.6320   6
  -1   2 -16 111.692 33.1282   6
  -1   2 -16 49.1591 29.8980   5
   1   2  16 150.636 39.9690   1
  -1   2 -16-12.5262 16.2203   1
   1   2  17-14.2927 24.0484   4
  -1  -2  17 33.1366 19.7297   4
  -1   2 -17 20.5929 9.98726   4
   1   2  17 33.6934 28.3313   3
   1  -2 -17 16.6630 19.8418   6
   1   2  17 12.1733 17.7652   1
  -1  -2  17 13.1874 22.1957   1
   1  -2 -17-12.4913 23.5003   1
  -1   2 -17 51.6574 32.5670   5
  -1  -2  17 24.6498 25.3934   3
   1  -2 -17-12.4749 18.2024   1
  -1  -2  17-12.5024 25.7580   1
   1   2  17-12.0541 17.5925   1
  -1   2 -18 13.1589 22.1007   1
   1  -2 -18 12.1193 20.3546   1
  -1  -2  18 11.9378 20.0497   1
  -1  -2  18-12.4908 20.9785   3
   1   2  18 11.7003 13.8953   1
   1  -2 -18 11.5989 19.4806   1
  -1  -2  18 25.4828 23.9253   1
   1   2  18-13.3833 15.8941   4
  -1  -2  18-8.87619 14.9077   4
   1   2  18 17.1680 20.3887   3
   1  -2 -18-8.57338 10.1818   6
  -1   2 -18-11.5201 21.6320   6
   1  -2 -18-8.31158 13.9595   5
  -1   2 -18 13.2775 15.7684   5
   1   2  18 11.4574 13.6068   1
  -1   2 -18 11.9127 10.0038   1
   1   2  19 87.1881 34.7337   4
   1   2  19 10.8150 22.3136   1
  -1  -2  19 22.6455 19.0956   1
   1   2  19 34.4465 32.3875   3
   1  -2 -19-9.26031 13.5802   6
  -1   2 -19 11.3335 16.5756   6
   1   2  19 11.5552 19.4844   1
   1  -2 -19 11.1833 16.3583   1
  -1  -2  19-11.9993 20.2274   1
   1  -2 -19 8.68115 12.7452   5
  -1   2 -19 13.3118 19.4394   5
  -1  -2  19 51.3650 28.5832   3
   1  -2 -19 11.5336 13.8065   1
  -1   2 -19 11.3890 16.6557   1
  -1   2 -20 58.5395 32.6258   1
   1  -2 -20-10.7974 12.8671   1
  -1  -2  20 12.8180 21.5543   3
   1   2  20 11.1613 20.9853   1
  -1  -2  20 11.2479 13.4004   1
   1   2  20 46.2088 25.6887   4
  -1  -2  20-7.89754 13.3068   4
  -1   2 -20 10.9779 16.0028   6
   1  -2 -20 9.77950 11.6629   6
  -1   2 -20 10.7901 15.7304   1
   1   2  20 33.9808 24.7356   3
   1  -2 -20-8.67451 14.6079   5
  -1  -2  20 11.3547 25.2502   1
  -1  -2  21 7.17735 12.0546   4
  -1  -2  21 12.3186 14.6297   3
  -1  -2  21-10.5135 17.6577   1
  -1   2 -21-10.1558 17.0569   1
   1  -2 -21-9.42764 15.8340   6
  -1   2 -21-10.4874 15.2540   6
   1   2  21 16.4875 19.5806   3
  -1   2 -21-11.1184 18.6736   1
  -1   2 -21-12.4021 18.0389   5
   1  -2 -21 8.24293 13.8442   5
  -1   2 -22 23.2169 20.4899   5
   1  -2 -22 103.761 27.1473   5
  -1   2 -22 29.1849 20.9799   6
   1  -2 -22 70.7790 28.5047   6
  -1  -2  22 96.4855 27.1836   2
   1   2  22 15.7694 33.0440   3
  -1  -2  22 44.9892 27.4479   3
  -1  -2  22 52.8287 23.0597   4
   1  -2 -23 19.9159 15.8935   5
   1  -2 -23 7.67763 15.9179   6
  -1   2 -23 9.09813 15.4098   6
  -1  -2  23 7.17441 16.0641   2
   1   2  23 14.8671 17.7682   3
  -1  -2  23 30.9321 21.3023   3
   1   2  23 36.4680 20.3538   4
  -1  -2  23 36.7709 18.6624   4
  -1   2 -24-8.45025 12.3670   6
   1  -2 -24 33.3375 16.8530   6
   1   2  24 8.46786 14.2877   4
   1   2  24 13.8539 23.3081   3
  -1  -2  24 19.1570 21.3255   3
  -1   2 -24 9.74340 18.3469   5
   1  -2 -24 12.3133 12.7379   5
   1   2  25-7.88802 14.8138   4
   1  -2 -25-6.19994 13.7771   6
  -1   2 -25-7.81056 13.1202   6
  -1  -2  25-6.39637 14.2135   2
  -1  -2  25 8.71799 12.6827   3
  -1   2 -25 8.83407 12.8515   5
   1   2  26 14.5213 13.6482   4
  -1   2 -26-7.20382 13.5416   6
  -1  -2  26 18.1342 17.5954   2
  -1   2 -26-7.98864 11.6365   5
  -1  -2  26 15.9802 16.4475   3
   1  -2 -26 5.07270 7.40495   5
   1  -2 -27-4.73993 7.96122   5
  -1   2 -27-7.30261 13.7128   5
  -1  -2  27 5.69573 10.6955   2
  -1   2 -27-6.64261 12.4735   6
   1  -2 -27 5.06358 11.2505   6
   1   2  27 6.81520 11.4465   4
  -1  -2  27-7.34909 8.72816   3
   1   2  27 10.7212 22.0534   3
   1  -2 -28 9.36014 9.69324   6
   1  -2 -28 4.38273 7.44755   5
  -1   2 -28 26.4772 13.6628   5
   1   2  28 9.75672 11.6423   3
  -1  -2  28 20.5172 16.2836   3
  -1   2 -29-6.02036 11.3107   5
   1  -2 -29 4.35590 6.34615   6
  -1   2 -29-5.55135 9.33072   6
   1   2  29 5.96101 11.1993   4
   1  -2 -29 8.35989 9.93488   5
   1   2  29 9.13896 13.2977   3
  -1  -2  29 6.28686 12.9371   3
  -1   2 -30 5.49382 6.72805   5
   1   2  30 5.64579 12.6509   4
   1  -2 -30 19.6499 9.47790   5
   1  -2 -30 28.2237 12.3180   6
  -1   2 -30 5.12651 8.76535   6
   1   2  30 24.8575 17.1228   3
  -1  -2  30 17.5607 12.1522   3
   1  -2 -31 3.65810 6.86905   5
   1   2  31-5.16405 6.13285   4
  -1   2 -31 4.73992 8.90045   6
   1  -2 -31-3.76124 7.73682   6
   1  -2 -32 6.93838 8.26780   5
  -1   3  31 1236.11 150.330   3
  -1   3  30 9.16625 13.3467   3
  -1   3  30 5.46821 12.1650   4
  -1   3  29 2977.46 327.278   4
   1  -3  29 3141.30 327.460   2
   1   3 -29 3724.40 329.320   6
   1  -3  29 2413.73 322.485   3
  -1   3  29 3812.23 350.237   3
  -1  -3 -29 3342.34 321.161   5
  -1  -3 -28 7.78274 8.03714   5
   1   3 -28 11.4437 15.2120   6
  -1   3  28-5.95076 10.0206   4
   1  -3  28 23.1197 16.1143   2
   1  -3  28 5.69721 10.7224   3
  -1   3  28 11.0314 18.5416   3
  -1  -3 -27 13329.4 1236.41   5
  -1  -3 -27 11066.4 1233.94   6
   1   3 -27 14609.4 1246.91   6
  -1   3  27 13284.3 1244.90   4
   1  -3  27 10245.7 1239.24   3
  -1   3  27 16030.5 1279.54   3
   1  -3  27 12434.4 1241.84   2
  -1  -3 -26 50.4566 17.0307   6
   1   3 -26 68.3194 21.8305   6
   1  -3  26 39.4852 17.0476   3
  -1   3  26 53.7999 27.9497   3
  -1  -3 -26 39.2508 15.6133   5
  -1   3  26 6.60269 10.3917   4
  -1   3  25 6012.98 587.181   4
   1  -3  25 5759.91 583.527   2
  -1  -3 -25 5979.53 577.403   5
  -1  -3 -25 5390.61 575.700   6
   1   3 -25 6992.38 592.171   6
   1  -3  25 4473.89 580.972   3
  -1   3  25 6908.53 627.726   3
  -1  -3 -24-4.61587 10.9769   6
   1   3 -24 7.98426 13.4206   6
  -1  -3 -24 9.64385 9.07055   5
   1  -3  24 6.45029 12.1242   2
  -1   3  24-15.7211 18.6782   3
  -1   3  24 7.26745 10.5844   4
   1  -3  24 7.50294 8.92688   3
  -1   3  23 379.739 60.4823   4
   1   3 -23 375.907 62.1153   6
  -1  -3 -23 361.917 51.6247   5
   1  -3  23 325.551 55.6687   2
  -1   3  23 265.367 74.0618   3
  -1  -3 -22 16.3467 11.3205   5
   1  -3  22 7.09412 13.4156   2
  -1   3  22 16.1600 13.6633   4
   1   3 -22 28.6167 22.7125   6
  -1  -3 -22 15.8621 14.1306   6
  -1   3  22 16.6068 19.7862   3
   1   3 -21 131.389 36.9011   5
   1  -3  21 262.884 46.4959   2
   1   3 -21 269.023 53.5458   6
  -1   3  21 100.504 53.1562   3
  -1  -3 -21 219.392 39.8963   5
  -1  -3 -20-6.33208 10.6351   5
   1  -3  20 7.98367 16.4224   2
  -1   3  20 17.0059 24.7353   3
   1   3 -20 13.2381 12.4292   5
  -1   3  20-8.81126 7.39973   4
   1   3 -20 11.1210 18.6780   6
  -1  -3 -20-6.49924 13.3690   6
  -1   3  19 16143.5 1606.21   3
  -1  -3 -19 15960.7 1566.69   5
  -1   3  19 16957.3 1579.44   4
   1   3 -19 16970.3 1565.26   5
  -1  -3 -19 13516.2 1564.76   6
  -1  -3 -18 14.6092 13.9143   5
  -1   3  18 40.4617 26.9637   4
   1  -3  18 22.6181 21.3641   3
   1   3 -18 23.6150 15.8512   5
   1   3 -18 75.3327 42.0279   1
  -1  -3 -18 7.70439 14.6549   6
   1   3 -18 49.2725 25.4459   6
   1  -3  18 17.9637 20.0925   2
   1  -3  17 19925.2 2239.33   1
   1   3 -17 28353.2 2185.49   5
   1   3 -17 21509.4 2217.79   1
   1  -3  17 19577.9 2201.46   3
   1  -3  17 29636.2 2208.32   2
  -1  -3 -17 16110.3 2179.42   6
   1   3 -17 29480.7 2195.48   1
   1  -3  17 24646.2 2196.03   1
  -1  -3 -17 11859.7 2187.47   1
   1   3 -16 15.1573 14.4374   1
   1  -3  16 43.9410 24.5973   1
  -1  -3 -16 6.59631 13.7849   6
   1   3 -16-12.7119 18.6490   6
   1   3 -16 13.4166 19.6656   2
  -1   3  16 33.3658 24.8301   4
   1  -3  16 83.2596 39.1610   1
   1  -3  16 13.1313 15.7834   3
  -1  -3 -16 38.7284 26.6658   1
   1  -3  16 51.7680 26.1969   2
  -1   3  16 38.3837 26.4304   3
  -1   3  16 24.2714 19.3699   1
  -1  -3 -16 34.5973 18.5354   1
  -1  -3 -15 31854.1 5283.31   5
   1  -3  15 57326.8 5342.39   1
  -1  -3 -15 64629.1 5294.38   1
  -1   3  15 54443.5 5293.27   1
   1  -3  15 67760.4 5314.66   2
  -1   3  15 61658.8 5314.99   4
   1   3 -15 57056.9 5317.56   2
  -1   3  15 56055.4 5309.73   3
   1  -3  15 30571.3 5291.43   3
   1   3 -15 56725.2 5279.18   5
   1   3 -15 73463.9 5323.66   6
  -1  -3 -15 56520.9 5286.20   6
   1   3 -15 70600.5 5301.91   1
   1  -3  15 51071.4 5294.93   1
  -1   3  15 62259.8 5325.09   1
  -1  -3 -15 45642.8 5301.63   1
   1   3 -14 114.626 25.7114   5
   1   3 -14 146.458 53.5067   2
   1  -3  14 119.976 40.5468   3
   1   3 -14 182.790 44.2358   1
  -1  -3 -14 94.4657 31.9569   5
  -1   3  14 77.1685 36.1488   4
   1  -3  14 105.516 48.1783   1
  -1  -3 -14 104.584 39.6059   1
   1  -3  14 137.495 50.6375   2
  -1  -3 -14 103.686 33.5730   1
  -1   3  14 108.633 32.6328   1
  -1   3  14 180.780 43.5275   3
  -1  -3 -14 117.566 29.5171   6
   1   3 -14 145.966 41.2955   6
   1   3 -13 251.630 36.8750   5
   1   3 -13 124.019 54.7895   2
   1  -3  13 499.595 76.8031   3
  -1   3  13 329.486 60.6810   1
   1   3 -13 183.014 48.5512   1
   1  -3  13 131.111 43.5245   1
  -1  -3 -13 195.926 47.8228   5
  -1   3  13 303.446 65.9579   4
  -1  -3 -13 152.000 25.9794   2
   1  -3  13 399.750 70.8210   2
  -1  -3 -13 273.096 54.0608   1
  -1   3  13 122.479 40.6092   1
  -1   3  13 209.112 46.9880   3
  -1  -3 -13 272.648 41.1938   6
   1   3 -13 302.565 60.0937   6
   1   3 -12 56.6592 31.3015   6
  -1  -3 -12 66.6636 21.9592   6
  -1   3  12 96.3361 38.0501   1
   1  -3  12 20.9298 27.7362   1
   1   3 -12 113.839 38.8492   1
   1  -3  12 74.8132 38.7239   3
   1   3 -12 70.1600 18.7830   5
   1   3 -12 64.7534 43.8440   2
  -1  -3 -12 75.3358 30.8180   5
  -1   3  12 70.5595 38.4527   4
  -1  -3 -12 93.4614 17.3636   2
  -1  -3 -12 180.052 40.7118   1
   1  -3  12 152.568 56.5072   2
   1   3 -12 94.8615 43.1162   1
  -1   3  12 38.0167 22.8066   1
  -1  -3 -12 173.994 43.0502   1
  -1   3  12 133.630 34.5484   3
   1  -3  12 166.780 51.5984   1
   1   3 -11 338.536 50.8759   5
   1   3 -11 397.562 84.1372   2
  -1  -3 -11 382.535 48.2840   2
  -1  -3 -11 401.803 57.6107   6
  -1  -3 -11 325.980 63.8654   5
   1  -3  11 413.718 74.5350   3
  -1   3  11 411.785 68.6992   1
   1   3 -11 719.214 88.6188   1
   1  -3  11 244.070 61.3899   1
   1  -3  11 402.458 84.3189   1
  -1  -3 -11 655.804 86.4183   1
   1   3 -11 569.016 80.1730   1
  -1   3  11 324.201 63.4935   1
   1  -3  11 608.823 103.086   2
  -1  -3 -11 434.688 69.4938   1
   1   3 -11 428.065 72.0068   6
  -1   3  11 439.031 69.4126   3
   1  -3  10 10.5153 29.3010   3
  -1   3  10 17.5314 23.2957   1
   1   3 -10 36.6901 38.4387   1
   1  -3  10 18.8612 17.7319   1
  -1   3  10-8.08762 15.2140   3
   1   3 -10 11.1393 9.90251   5
  -1  -3 -10 8.99827 15.1403   5
   1   3 -10 16.6272 27.9406   2
  -1   3  10-15.7675 22.9520   4
  -1  -3 -10 5.62783 8.56877   2
   1   3 -10 20.2399 22.5030   6
  -1   3  10 8.41679 15.8311   1
   1   3 -10 19.1727 22.7878   1
   1  -3  10 18.7615 38.6029   2
  -1  -3 -10 7.45902 15.3702   1
   1  -3  10-10.8015 18.1643   1
  -1  -3  -9 35384.3 3017.29   5
   1  -3   9 25004.7 3016.25   1
  -1  -3  -9 49652.6 3058.34   1
  -1   3   9 32526.3 3010.52   1
   1   3  -9 34598.8 3019.52   6
  -1   3   9 23897.4 3032.29   4
   1   3  -9 32375.4 3014.36   1
   1  -3   9 35637.5 3023.58   3
  -1   3   9 23639.8 3003.36   3
   1   3  -9 42040.8 3049.93   1
  -1   3   9 28723.6 3009.32   1
   1  -3   9 29059.2 3010.72   1
  -1  -3  -9 26911.9 3002.66   1
   1  -3   9 45055.3 3098.17   2
  -1  -3  -9 28589.7 2992.20   2
   1   3  -9 29843.8 3044.20   2
   1   3  -8 17.8550 19.8894   6
  -1  -3  -8 10.4026 12.4413   6
   1  -3   8 14.8002 17.6380   1
   1   3  -8 13.7444 20.0452   1
   1   3  -8-16.9623 31.8850   2
  -1  -3  -8 54.2260 36.0299   1
  -1   3   8 12.8033 15.2761   1
  -1  -3  -8 33.3239 18.5680   5
  -1   3   8 16.7690 28.2022   4
  -1  -3  -8 17.7340 11.2409   2
  -1   3   8 23.7508 17.6511   3
  -1  -3  -8 11.6222 16.2515   1
   1  -3   8-8.19641 9.84442   3
   1  -3   8 19.2366 18.1206   1
  -1  -3  -7 19096.5 1793.03   5
   1  -3   7 16046.0 1794.12   1
   1   3  -7 15335.9 1818.51   2
  -1  -3  -7 16806.2 1779.49   6
   1   3  -7 18506.4 1793.59   6
  -1   3   7 14767.0 1811.33   4
   1   3  -7 19202.5 1788.24   1
  -1   3   7 16721.5 1791.56   3
   1  -3   7 18679.7 1791.77   3
   1  -3   7 18738.4 1785.85   1
   1   3  -7 23901.2 1829.47   1
  -1   3   7 18245.4 1788.41   1
  -1  -3  -7 17248.5 1774.79   2
   1  -3   7 17914.0 1856.65   2
  -1   3   7 16846.8 1793.00   5
   1   3  -6 25.6163 19.0870   6
   1  -3   6 66.0295 28.8884   3
  -1  -3  -6 17.8393 15.1269   6
  -1   3   6 6.98891 17.7316   1
  -1  -3  -6 73.1014 26.5002   5
  -1   3   6 49.4435 36.6778   4
   1  -3   6 14.4445 9.21227   4
   1  -3   6 21.0757 10.7396   4
  -1  -3  -6 4.80177 10.8729   1
   1  -3   6-24.6281 41.4165   2
  -1   3   6 16.8682 24.6244   3
   1   3  -6 18.7691 22.3886   1
  -1  -3  -6-13.5728 37.8605   1
  -1   3   6-5.06520 16.0530   1
  -1  -3  -5 254984. 25197.4   5
   1  -3   5 242635. 25261.8   2
   1   3  -5 252612. 25203.1   6
   1  -3   5 255608. 25183.7   4
  -1   3   5 252312. 25226.1   4
   1   3  -5 262597. 25192.6   1
   1  -3   5 253223. 25190.9   3
  -1   3   5 257739. 25200.7   3
  -1   3   5 274701. 25206.8   5
   1   3  -5 263612. 25185.8   5
   1   3  -5 288385. 25245.8   2
  -1  -3  -5 256282. 25193.0   6
   1   3  -5 218492. 25215.5   1
   1  -3   5 248318. 25186.4   1
  -1   3   5 248071. 25193.8   1
  -1  -3  -5 254804. 25183.9   1
   1  -3   5 266189. 25205.4   1
  -1   3   5 273633. 25185.3   1
  -1  -3  -5 272494. 25217.2   1
  -1  -3  -4 323.471 62.7800   1
   1   3  -4 334.102 77.1830   1
   1   3  -4 366.642 54.1727   5
  -1   3   4 388.363 73.1873   5
  -1  -3  -4 270.556 55.0743   6
   1   3  -4 409.097 68.5002   6
   1   3  -4 527.196 111.700   2
  -1   3   4 655.631 96.9710   4
   1  -3   4 384.847 65.8750   4
  -1   3   4 524.443 69.9506   3
   1  -3   4 370.754 51.8584   1
   1  -3   4 636.412 127.508   2
   1  -3   4 361.846 56.6393   3
   1  -3   4 334.830 63.3600   1
  -1   3   4 309.752 60.1375   1
  -1   3   4 350.731 51.3864   1
   1   3  -4 437.972 57.7995   1
   1  -3   3 189.151 34.9831   3
   1   3  -3 187.907 44.5270   1
   1   3  -3 149.591 35.0925   6
   1   3  -3 124.138 28.3296   5
  -1  -3  -3 190.174 37.6629   5
   1   3  -3 193.254 65.7994   2
  -1   3   3 114.359 37.5615   5
  -1   3   3 110.092 45.4278   4
   1  -3   3 236.121 59.4637   4
  -1   3   3 163.301 35.7381   3
   1  -3   3 116.303 27.5884   1
   1  -3   3 282.635 84.8172   2
  -1  -3  -3 119.709 25.6728   1
  -1  -3  -3 198.879 34.2716   1
   1   3  -3 124.341 25.7388   1
  -1   3   3 137.960 27.7930   1
   1  -3   3 112.562 30.0849   1
  -1   3   3 116.605 30.5491   1
  -1   3   2 78.5724 27.5752   5
  -1  -3  -2 40.6389 20.0083   5
  -1   3   2 24.1970 25.1286   4
  -1  -3  -2 36.5363 12.2034   1
   1  -3   2 22.3093 15.9190   1
  -1   3   2 40.3076 19.2395   1
   1  -3   2 33.2316 17.1019   3
  -1   3   2 25.2112 17.8961   3
   1  -3   2 37.3314 15.8996   3
   1  -3   2 42.6611 15.6674   1
   1  -3   2 115.949 58.6153   2
   1   3  -2 59.5927 22.5576   1
   1   3  -2 143.718 56.5542   2
  -1   3   2 37.9314 14.6643   1
  -1  -3  -2 13.2692 9.52206   1
   1   3  -1 8073.81 814.030   6
   1  -3   1 11231.6 873.297   2
   1  -3   1 8339.17 806.396   3
  -1   3   1 11286.3 841.679   4
  -1   3   1 8045.98 800.200   1
   1   3  -1 5788.65 794.883   1
   1  -3   1 7671.41 809.645   3
   1   3  -1 7961.87 826.531   3
  -1   3   1 10154.5 834.672   5
   1   3  -1 9805.50 800.504   1
   1  -3   1 6835.36 801.878   1
   1  -3   1 8338.39 802.218   1
  -1   3   1 8273.80 806.283   1
   1   3  -1 12929.3 894.160   2
   1   3   0 1.79158 5.83647   1
   1  -3   0 9.45433 10.5081   1
  -1   3   0 30.9606 21.2311   5
   1   3   0 17.6038 36.2122   2
  -1   3   0 10.4106 15.1460   6
   1   3   0-7.26257 12.2022   6
  -1   3   0 9.66872 16.2422   4
   1  -3   0 5.13176 10.5612   3
   1   3   0 11.4780 16.6981   3
  -1   3   0 4.05387 9.01307   1
  -1  -3   0-1.50329 5.65552   1
   1  -3   0 4.20212 8.65015   1
   1   3   0 3.49323 4.65026   1
  -1  -3   0 2.21754 6.45950   1
  -1   3   0 5.66562 13.4611   1
   1  -3  -1 10828.4 848.172   2
  -1   3  -1 8993.14 824.867   4
  -1  -3   1 8562.88 825.328   4
   1   3   1 8552.96 836.541   3
   1   3   1 8175.63 794.021   1
   1  -3  -1 9362.00 810.072   1
   1   3   1 8176.50 795.886   1
  -1  -3   1 6985.49 797.283   1
  -1   3  -1 10561.7 817.299   1
  -1  -3   1 9506.24 803.271   1
   1   3   1 10586.8 880.447   2
  -1   3  -1 9316.32 833.116   5
   1   3   1 7762.33 815.189   6
  -1   3  -1 8698.99 830.756   6
   1   3   2 24.4107 10.8764   1
   1  -3  -2 47.0224 19.6171   1
   1   3   2 65.3247 13.4615   1
  -1   3  -2 30.7400 23.1812   5
  -1   3  -2 49.3123 23.3243   4
  -1   3  -2 28.8029 19.8368   1
  -1  -3   2 25.3645 16.1187   1
   1   3   2 51.3161 28.8362   3
  -1  -3   2 82.8241 26.3881   4
   1  -3  -2 82.1904 35.8393   2
  -1   3  -2 42.5413 24.0298   6
   1   3   2 35.7012 21.2253   6
  -1  -3   2 56.5417 23.4074   1
   1  -3  -2 65.6171 17.3915   1
  -1   3  -2 18.6132 15.2596   1
  -1   3  -3 240.108 49.3167   6
  -1  -3   3 107.166 28.2226   1
   1   3   3 223.935 32.5710   1
   1  -3  -3 174.641 32.3757   1
  -1   3  -3 81.1703 35.5601   5
   1  -3  -3 139.351 39.3017   6
   1   3   3 195.912 58.6814   2
  -1   3  -3 173.409 36.8457   4
   1   3   3 270.174 51.0753   4
  -1   3  -3 215.193 40.1101   1
   1   3   3 118.241 25.7793   1
   1   3   3 261.105 59.1046   3
  -1  -3   3 192.063 38.9620   4
   1  -3  -3 157.124 44.3580   2
  -1   3  -3 117.367 32.2614   1
  -1  -3   3 206.135 53.5732   1
   1  -3  -3 131.354 29.7051   1
   1  -3  -3 170.672 33.2138   3
  -1  -3   4 206.213 57.1146   3
   1   3   4 330.003 49.0903   1
  -1  -3   4 370.567 50.8698   5
   1  -3  -4 409.722 73.4440   6
  -1   3  -4 379.277 67.7990   5
   1   3   4 340.935 94.4246   2
  -1   3  -4 441.566 58.8874   4
   1   3   4 479.179 78.5654   4
  -1   3  -4 317.088 59.9859   1
  -1  -3   4 396.373 58.7301   4
   1  -3  -4 409.041 55.6920   1
  -1  -3   4 437.941 56.7013   1
   1  -3  -4 400.736 62.7169   2
   1  -3  -4 320.738 52.0749   1
  -1  -3   4 545.927 97.1888   1
   1   3   4 241.912 67.8720   3
   1  -3  -4 401.856 58.3937   3
  -1  -3   5 247271. 25439.4   5
  -1   3  -5 266047. 25462.5   5
   1   3   5 217940. 25473.5   2
   1  -3  -5 247276. 25450.3   2
   1   3   5 255545. 25444.1   1
  -1  -3   5 277077. 25494.6   1
  -1   3  -5 228521. 25451.6   1
   1   3   5 290851. 25471.3   4
  -1  -3   5 252288. 25446.1   4
   1  -3  -5 269815. 25445.3   1
   1   3   5 283805. 25479.5   3
   1  -3  -5 262019. 25449.3   3
  -1  -3   5 269581. 25446.3   1
   1   3   5 262648. 25465.5   1
   1  -3  -5 270587. 25446.1   1
  -1   3  -5 276505. 25448.6   1
   1  -3  -5 279294. 25465.5   6
  -1  -3   5 261149. 25455.0   3
  -1   3  -6 42.1595 25.1403   6
  -1  -3   6 45.6130 25.6399   3
  -1  -3   6 5.72595 14.6085   1
   1   3   6 35.5539 34.5527   1
   1  -3  -6 38.3331 26.7905   6
  -1  -3   6 16.6906 12.4348   5
   1   3   6 37.8629 46.2556   2
   1  -3  -6 11.0498 33.5361   2
   1  -3  -6 10.2507 9.89674   1
   1   3   6 23.9339 24.7236   4
   1  -3  -6 12.5821 17.6728   2
  -1  -3   6 32.9356 21.7439   4
  -1   3  -6 18.8303 21.8548   1
   1   3   6 13.4224 25.3094   3
  -1   3  -6 8.44027 24.6610   1
   1   3   6 38.6425 19.8027   1
   1   3   7 23086.4 1745.96   2
   1  -3  -7 17131.8 1716.54   2
  -1   3  -7 18160.3 1730.26   1
   1   3   7 18928.1 1715.86   1
  -1  -3   7 26822.0 1797.61   1
  -1   3  -7 17540.6 1723.48   5
  -1  -3   7 15235.1 1699.34   5
   1   3   7 19628.0 1743.88   4
  -1  -3   7 17622.3 1710.30   4
   1  -3  -7 17814.4 1724.90   6
  -1   3  -7 12866.1 1718.61   6
   1   3   7 15688.7 1735.15   3
   1  -3  -7 17057.8 1708.75   1
  -1  -3   7 16640.3 1715.85   3
   1   3   7 22509.2 1751.77   1
   1  -3  -7 16164.6 1712.98   1
  -1  -3   7 17965.6 1713.36   1
  -1   3  -7 18472.0 1715.28   1
   1  -3  -8 8.29018 19.7777   6
   1  -3  -8 15.2207 15.7635   1
   1   3   8 39.2379 33.0024   1
  -1   3  -8 56.1771 31.3473   1
   1  -3  -8 16.3442 12.2453   1
  -1  -3   8 18.5186 34.8228   1
  -1   3  -8 8.58487 14.5369   5
   1   3   8 26.6130 21.1516   2
   1  -3  -8 27.1506 16.6670   2
  -1  -3   8 15.7291 8.99843   5
   1   3   8 19.7852 17.6112   1
  -1  -3   8 14.9029 13.3212   4
  -1   3  -8 26.6537 14.9201   1
   1   3   8 12.4379 27.6965   3
  -1  -3   8 28.4657 18.9886   3
  -1   3  -8 9.81161 16.5825   6
  -1  -3   9 27451.1 2839.18   5
   1  -3  -9 25444.2 2841.96   2
   1   3   9 36084.1 2901.47   4
   1   3   9 40576.8 2867.29   2
   1  -3  -9 25954.8 2840.07   2
  -1   3  -9 32086.4 2884.72   1
  -1  -3   9 47584.1 2940.68   1
   1   3   9 32340.6 2860.40   1
  -1   3  -9 28533.6 2865.70   6
   1   3   9 23905.8 2869.39   3
  -1   3  -9 27537.4 2860.95   5
  -1  -3   9 27955.9 2855.38   3
   1   3   9 41162.6 2901.54   1
   1  -3  -9 27378.4 2861.15   1
  -1  -3   9 32396.2 2861.94   1
  -1   3  -9 30410.7 2857.74   1
  -1   3 -10 14.0210 28.8456   1
   1  -3 -10-5.97598 12.3035   1
  -1  -3  10 33.9872 34.9593   1
  -1  -3  10 27.5015 19.1561   3
  -1   3 -10-9.12051 15.3269   6
   1   3  10 13.0135 18.9354   1
  -1  -3  10-8.38865 17.2631   1
   1  -3 -10-9.99676 11.8835   1
  -1   3 -10 16.2531 16.7243   5
  -1  -3  10 4.56081 6.07803   5
   1  -3 -10 3.90523 7.88103   2
   1   3  10 29.8941 25.1092   4
  -1  -3  10 4.24695 10.7119   4
  -1   3 -10 21.8262 18.3362   1
   1   3  10 7.66156 18.2051   1
   1   3  10-11.6176 13.8069   3
   1  -3 -10-1.98258 6.67986   2
   1  -3 -11 428.566 62.9469   6
  -1   3 -11 454.156 67.2383   5
  -1  -3  11 440.327 49.7093   5
   1   3  11 408.042 79.6648   1
   1   3  11 543.624 74.7760   1
   1  -3 -11 319.416 67.4839   1
  -1  -3  11 464.693 71.1084   1
   1   3  11 433.696 88.9113   4
  -1  -3  11 362.263 52.9536   4
  -1   3 -11 365.470 65.9799   6
  -1   3 -11 453.396 67.9615   1
  -1  -3  11 480.930 91.3830   1
   1  -3 -11 358.307 59.1017   1
   1   3  11 452.411 77.0937   3
  -1  -3  11 360.669 62.0521   3
   1   3  11 486.524 59.0304   2
  -1   3 -12 109.098 34.8796   6
  -1  -3  12 179.221 33.8797   3
   1   3  12 122.791 42.5481   1
  -1  -3  12 40.4971 26.2177   1
   1  -3 -12 23.7825 22.5382   1
   1  -3 -12 129.885 29.7050   6
  -1   3 -12 122.615 32.4271   5
   1   3  12 68.9955 21.8237   2
  -1  -3  12 78.8053 18.8987   5
   1  -3 -12 100.861 29.0023   5
   1   3  12 126.937 49.1646   4
  -1  -3  12 127.634 23.6483   4
  -1   3 -12 133.135 39.0520   1
   1   3  12 130.323 42.3301   3
  -1  -3  12 76.3847 41.8918   1
   1  -3 -12 81.3834 29.2424   1
   1   3  12 45.3190 29.3639   1
   1  -3 -13 338.004 47.9038   6
   1  -3 -13 224.915 44.7774   1
  -1   3 -13 139.968 37.6199   5
   1   3  13 297.478 62.8796   1
  -1  -3  13 129.952 44.1337   1
  -1  -3  13 190.947 39.4023   3
   1  -3 -13 325.599 47.4646   5
  -1  -3  13 144.737 29.7513   5
   1   3  13 176.312 54.7315   4
  -1  -3  13 203.205 33.5021   4
  -1   3 -13 214.519 46.9650   1
   1   3  13 222.882 51.8757   3
  -1   3 -13 204.628 47.8479   6
   1   3  13 218.608 51.2366   1
   1  -3 -14 132.822 31.2253   6
  -1  -3  14 149.826 50.3297   1
   1  -3 -14 191.932 40.2668   1
  -1   3 -14 109.541 32.0840   5
   1   3  14 126.584 43.1176   1
  -1  -3  14 67.7071 31.4068   1
   1  -3 -14 92.7421 41.1649   1
  -1  -3  14 168.172 37.2108   3
   1  -3 -14 111.236 32.0985   5
   1   3  14 79.6864 44.3775   4
  -1  -3  14 173.560 27.6548   4
  -1   3 -14 180.732 44.3261   1
   1   3  14 36.8810 26.6662   3
  -1   3 -14 147.265 36.2389   6
   1   3  14 128.882 42.0994   1
   1  -3 -15 59710.7 5437.39   5
   1   3  15 48949.4 5466.43   4
  -1   3 -15 61750.8 5447.47   5
  -1  -3  15 51199.6 5426.03   4
   1  -3 -15 63552.3 5450.05   1
  -1  -3  15 59310.4 5442.74   3
  -1  -3  15 63111.0 5465.30   1
   1   3  15 43537.8 5445.21   1
   1  -3 -15 47331.9 5448.60   1
   1   3  15 62885.9 5459.66   1
  -1   3 -15 56909.7 5449.46   1
  -1   3 -15 59690.2 5448.36   6
   1  -3 -15 51529.8 5432.54   6
  -1  -3  16 26.0975 19.5308   3
   1  -3 -16 65.8363 26.3452   1
  -1   3 -16 42.5790 26.7986   1
   1   3  16 15.0391 25.4141   4
  -1  -3  16 19.2954 14.3110   4
  -1   3 -16 29.6539 22.1406   6
  -1   3 -16 40.3836 28.2587   1
   1  -3 -16 56.3034 24.8006   6
  -1  -3  16 12.1610 20.6169   1
   1   3  16 10.1325 19.2327   1
   1   3  16 22.1202 22.9232   1
  -1  -3  16 11.4340 16.8664   1
   1  -3 -16 41.6466 29.1339   1
   1  -3 -16 13.2091 12.7159   5
  -1  -3  17 27402.0 2586.78   1
  -1   3 -17 28196.3 2594.71   1
   1  -3 -17 28695.8 2565.23   6
  -1   3 -17 24380.1 2572.33   6
  -1   3 -17 30072.2 2579.56   5
  -1  -3  17 27477.8 2560.48   4
   1  -3 -17 30417.5 2566.37   5
  -1   3 -17 20010.3 2568.42   1
   1   3  17 29821.0 2585.81   1
   1  -3 -17 23122.3 2572.50   1
  -1  -3  17 17608.7 2566.48   1
   1   3  18 40.3834 30.1776   4
  -1  -3  18 52.6562 23.1426   4
  -1   3 -18 41.2715 23.2750   5
  -1   3 -18 60.4515 27.0565   6
   1  -3 -18 67.0813 24.8825   6
  -1   3 -18 25.8007 26.8394   1
   1  -3 -18 13.3743 15.3933   5
  -1  -3  18 39.0596 24.9277   3
  -1   3 -19 14702.8 1487.36   6
   1   3  19 16492.9 1510.13   3
  -1  -3  19 17027.7 1495.90   3
   1   3  19 16394.7 1502.15   4
   1  -3 -19 16468.6 1479.36   5
  -1   3 -19 16770.3 1495.50   5
   1   3  20-14.7827 24.8279   3
   1  -3 -20 7.08877 14.5817   6
  -1  -3  20 10.5242 15.3078   3
   1   3  20-11.6690 9.79960   4
  -1   3 -20-10.7572 18.0672   5
  -1  -3  20 6.66641 9.69675   4
   1   3  21 248.236 54.1931   4
  -1   3 -21 174.090 48.9018   5
  -1  -3  21 216.429 50.3650   3
   1   3  21 181.136 55.9064   3
   1  -3 -21 270.986 48.2718   5
   1  -3 -21 268.790 47.9984   6
   1  -3 -22 15.6145 16.2214   6
   1   3  22 30.3452 31.2935   3
  -1   3 -22 21.5710 18.2583   5
  -1  -3  22 21.1731 20.0102   3
  -1   3 -22 9.76535 16.5598   6
   1  -3 -22 7.42685 11.0420   5
   1   3  22 79.7231 25.2096   4
  -1  -3  23 349.723 55.0796   2
   1   3  23 359.692 72.3996   3
  -1   3 -23 188.435 52.3322   5
  -1  -3  23 156.053 47.5053   3
   1  -3 -23 262.946 49.9954   5
   1   3  23 462.127 64.9828   4
  -1   3 -23 260.536 53.1170   6
  -1   3 -24 8.74446 12.7452   6
   1  -3 -24 7.71759 12.9877   6
  -1  -3  24 6.92353 11.6570   2
   1  -3 -24 13.0903 12.3175   5
  -1   3 -24-9.96660 11.8647   5
   1   3  24 14.5402 27.3152   3
   1   3  24 8.37843 12.2140   4
  -1   3 -25 5467.98 556.686   6
   1  -3 -25 5276.07 553.944   6
  -1   3 -25 4987.77 559.253   5
   1  -3 -25 5660.83 550.573   5
  -1  -3  25 5558.87 551.945   2
   1   3  25 4993.39 576.337   3
   1   3  26 72.1917 23.7123   4
  -1   3 -26 14.9769 14.4470   6
   1  -3 -26 21.6220 13.2603   5
  -1  -3  26 37.2501 19.0877   2
   1   3  26 13.0379 24.7056   3
   1  -3 -26 43.9086 18.5460   6
  -1   3 -26 25.9699 20.8268   5
   1   3  27 13710.4 1311.61   3
  -1  -3  27 11044.7 1286.26   3
   1  -3 -27 13934.4 1282.50   5
  -1  -3  27 12923.7 1283.97   2
   1  -3 -27 13471.9 1283.53   6
  -1   3 -27 12540.9 1286.55   6
  -1   3 -27 14061.6 1294.94   5
   1   3  27 12212.3 1285.56   4
  -1  -3  28-6.70463 11.3424   3
  -1  -3  28 44.1270 18.5778   2
   1   3  28 11.0655 13.2115   3
   1  -3 -28 13.2146 11.7761   5
   1  -3 -28 29.0608 14.7279   6
   1   3  28 6.19529 10.4936   4
  -1   3 -28 6.25260 11.8194   6
   1  -3 -29 3241.11 308.874   6
  -1   3 -29 3091.84 313.383   6
   1   3  29 2723.54 310.817   4
  -1  -3  29 2634.04 310.492   3
   1   3  29 3417.07 333.273   3
   1  -3 -29 2982.77 305.605   5
  -1   3 -30 5.38707 7.84945   6
   1   3  30 9.06705 7.62847   3
   1  -3 -30 3.73638 6.29271   5
   1  -3 -31 1197.43 117.519   6
   1   3  31 847.519 117.214   4
  -1   4  30 30.4768 24.1993   3
   1  -4  30 15.1616 12.1437   2
  -1   4  29 11.2384 21.1037   3
   1  -4  29-5.11626 8.59488   2
   1  -4  28 16.0160 12.8747   2
  -1   4  28 21.5863 14.5031   4
   1  -4  28 28.0761 14.3207   3
  -1   4  28 24.5336 20.7225   3
   1   4 -27 6.74236 12.6616   6
  -1   4  27-5.79263 10.8784   4
   1  -4  27-5.49476 11.3038   2
  -1  -4 -27-3.88640 5.65526   5
   1  -4  27 6.01136 5.05086   3
  -1   4  27-13.1696 19.1559   3
  -1   4  26-13.1502 15.6255   3
   1   4 -26 7.50537 14.1026   6
   1  -4  26 6.51052 10.9466   3
   1  -4  26-5.72070 12.7206   2
  -1  -4 -26 8.37074 8.62453   5
  -1   4  26 6.12204 10.2949   4
  -1   4  25 13.5282 11.3642   3
   1   4 -25 16.6394 17.1160   6
   1  -4  25-6.95977 8.27067   3
   1  -4  25-5.83955 10.9692   2
  -1  -4 -25-4.45473 9.16804   5
  -1   4  25-6.48236 12.1759   4
  -1  -4 -24 74.8715 23.1693   6
   1  -4  24 52.6614 20.6498   3
   1  -4  24 36.5350 16.2058   2
  -1   4  24 20.2981 13.7374   4
  -1  -4 -24 71.8168 18.2877   5
  -1  -4 -23 5.22870 7.62984   5
  -1  -4 -23 10.8846 11.2115   6
  -1   4  23-14.0480 20.4421   3
  -1   4  23 7.18477 12.0825   4
   1  -4  23 8.14436 13.6923   3
  -1   4  22 94.5103 38.0653   3
  -1  -4 -22 165.327 31.4414   5
   1   4 -22 150.027 38.1995   6
   1  -4  22 125.708 30.0722   2
  -1   4  22 91.8155 30.1094   4
   1  -4  22 113.862 32.9110   3
  -1   4  21-12.7591 15.1559   3
  -1  -4 -21-6.09020 10.2334   5
  -1  -4 -21-7.01588 14.4349   6
   1   4 -21-11.3069 18.9928   6
  -1   4  21-8.03934 9.55262   4
   1  -4  21 9.50798 11.2960   3
   1  -4  21 6.83831 11.4893   2
   1   4 -20 23.3642 19.6394   6
  -1  -4 -20 7.32216 12.3281   6
   1  -4  20 7.23589 10.5602   2
  -1   4  20 17.1741 16.1477   4
   1  -4  20-10.3243 15.0417   3
  -1   4  19 21.9888 16.0938   3
  -1  -4 -19 21.4704 13.5605   5
  -1  -4 -19 20.4719 15.2694   6
   1   4 -19 11.8065 17.2680   6
   1  -4  19 7.69250 13.0463   2
  -1   4  19 45.9014 23.1986   4
   1  -4  19-10.8674 15.9103   3
  -1   4  18 10.1187 12.0351   3
  -1  -4 -18 6.16936 14.6683   6
   1   4 -18-11.6765 19.6221   6
  -1  -4 -18 7.89611 14.8417   5
   1  -4  18 8.09384 20.4013   2
   1  -4  18 11.7475 17.0995   3
  -1   4  18 9.81552 16.4986   4
  -1   4  17 39.1086 23.2740   3
   1  -4  17 34.7940 20.7184   2
   1   4 -17-11.3278 13.5413   6
  -1  -4 -17 8.26349 13.9644   5
   1  -4  17 12.0463 17.5893   3
   1   4 -17 4.38473 9.15066   5
  -1   4  17 31.4318 21.6068   4
  -1   4  16 275.153 51.0478   4
   1   4 -16 125.948 43.4970   1
   1  -4  16 197.743 42.8923   2
   1   4 -16 117.928 26.0167   5
  -1   4  16 75.6413 34.6721   1
  -1   4  16 117.318 33.6591   3
  -1  -4 -16 91.0892 31.4283   5
   1   4 -16 227.631 47.8065   6
  -1  -4 -16 151.563 31.2815   6
  -1  -4 -15-8.54689 12.4505   5
  -1   4  15 8.70673 14.6393   3
   1   4 -15 11.7296 17.0746   1
   1  -4  15 20.6695 21.2695   2
  -1  -4 -15 10.7634 15.6705   1
   1   4 -15-4.07901 9.08878   5
  -1   4  15 9.84934 16.5564   1
   1  -4  15 11.4560 16.6770   3
   1  -4  15 30.2362 25.4004   1
   1   4 -15 10.2748 19.3058   6
  -1  -4 -15 15.0515 13.3411   6
   1   4 -14 84.1460 21.9490   5
   1  -4  14 89.4679 38.4239   3
  -1   4  14 96.4438 31.0893   1
   1   4 -14 127.827 44.7519   2
   1   4 -14 126.141 39.3409   6
   1   4 -14 172.112 44.1431   1
   1  -4  14 203.838 48.2063   2
   1  -4  14 151.863 52.0305   1
  -1  -4 -14 170.265 29.6486   6
  -1   4  14 76.0225 28.4169   3
  -1  -4 -13 85.2899 21.9434   6
  -1   4  13 111.839 32.2940   1
   1  -4  13 66.0533 29.4455   1
   1   4 -13 95.4843 21.3314   5
  -1  -4 -13 116.091 31.1554   5
   1   4 -13 120.255 41.1252   2
  -1   4  13 91.0188 39.0969   4
   1   4 -13 136.063 36.9244   1
  -1  -4 -13 87.4884 23.7909   1
   1  -4  13 149.655 43.0433   2
  -1  -4 -13 112.018 31.6350   1
  -1   4  13 64.1521 27.0684   3
   1  -4  13 145.209 40.1886   3
   1  -4  13 95.6966 37.5451   1
   1   4 -13 109.926 31.3924   6
  -1  -4 -12 96.5333 22.9948   6
   1   4 -12 89.0119 26.3625   1
   1  -4  12 34.8524 26.6320   1
   1   4 -12 111.344 40.8977   2
   1   4 -12 113.183 34.4871   1
  -1   4  12 133.054 35.2509   1
  -1  -4 -12 37.8945 20.1090   1
  -1  -4 -12 108.702 29.5733   5
  -1   4  12 13.5427 24.1695   4
   1   4 -12 60.7846 26.5501   6
   1  -4  12 96.5142 40.9332   2
  -1  -4 -12 115.875 29.2087   1
   1  -4  12 83.1860 34.7928   1
   1  -4  12 86.3222 34.2005   3
  -1   4  12 40.9893 24.2515   3
   1  -4  11 35.5723 22.4805   3
   1  -4  11 27.7429 17.4633   1
   1   4 -11 14.0645 14.5833   1
  -1  -4 -11 6.18169 12.8498   1
   1   4 -11 69.2040 25.0770   1
  -1  -4 -11 4.58454 9.61041   6
   1   4 -11 33.0608 11.6580   5
   1   4 -11 16.8697 28.3935   2
  -1  -4 -11 7.31789 15.1662   5
  -1   4  11 13.9486 16.6685   4
  -1  -4 -11 7.87622 8.45456   2
   1  -4  11 15.3018 31.5300   2
  -1   4  11 33.6628 21.2822   3
   1   4 -11 17.2620 16.3124   6
   1  -4  11 19.0683 19.6988   1
   1   4 -10 77.5888 19.6919   5
   1   4 -10 72.7685 40.9976   2
   1   4 -10 99.9010 28.7941   6
  -1  -4 -10 93.8987 25.2142   5
  -1   4  10 99.2922 36.3880   4
   1  -4  10 49.3331 23.9064   3
  -1   4  10 62.1702 22.5935   1
   1   4 -10 35.4168 20.0231   1
   1  -4  10 85.5647 28.4953   1
  -1  -4 -10 106.961 22.4602   1
   1   4 -10 55.1904 22.7371   1
  -1   4  10 73.5540 29.1256   1
  -1  -4 -10 17.3539 15.3583   1
  -1  -4 -10 48.2811 18.9587   6
  -1   4  10 87.0229 30.0261   3
  -1  -4  -9 111.686 27.2341   6
   1  -4   9 176.449 40.1819   1
  -1   4   9 107.762 26.0733   1
   1   4  -9 109.936 32.8930   6
   1   4  -9 94.4290 22.0802   5
  -1  -4  -9 164.006 36.1529   5
   1   4  -9 96.9558 52.6822   2
  -1   4   9 156.344 44.4490   4
   1  -4   9 72.1384 28.3435   1
  -1  -4  -9 126.912 24.9694   1
   1  -4   9 148.359 55.0823   2
   1   4  -9 74.9145 24.3102   1
  -1   4   9 72.7673 27.5418   1
  -1  -4  -9 40.7790 19.5009   1
   1  -4   9 185.179 34.5967   3
  -1   4   9 102.182 32.3133   3
   1  -4   8 71.1852 24.2128   3
  -1   4   8 63.3152 23.2193   1
   1   4  -8 59.0419 31.0799   1
   1  -4   8 95.7520 30.5010   1
  -1  -4  -8 22.1009 15.5055   6
   1   4  -8 70.5664 19.8872   5
   1   4  -8 50.8515 25.1592   6
  -1   4   8 112.132 35.6658   4
   1  -4   8 50.0572 9.61801   4
   1  -4   8 46.5084 9.75603   4
   1  -4   8 80.2501 44.8559   2
  -1  -4  -8 44.8405 14.5679   1
   1   4  -8 45.2455 18.4644   1
  -1   4   8 34.0287 17.8636   1
  -1  -4  -8 37.3773 15.6228   1
  -1   4   8 43.0383 23.4015   3
   1  -4   8 68.4323 24.4116   1
   1   4  -7 375.239 90.0943   2
  -1   4   7 185.201 46.4880   3
  -1  -4  -7 284.587 48.9151   5
   1   4  -7 423.920 53.0596   1
   1  -4   7 467.245 93.3496   2
  -1   4   7 462.373 76.4731   4
   1  -4   7 268.023 36.1299   4
   1  -4   7 297.563 35.4781   4
  -1  -4  -7 112.612 42.4394   1
  -1   4   7 243.529 47.7412   1
   1  -4   7 260.120 44.7273   3
   1  -4   7 406.863 59.1427   1
  -1   4   7 275.471 53.4667   5
  -1  -4  -7 303.696 48.1958   6
   1   4  -7 294.343 43.7761   5
   1  -4   7 246.873 51.1938   1
  -1   4   7 308.820 46.3546   1
   1   4  -7 352.996 46.6239   1
  -1  -4  -6 265.841 44.6184   5
   1  -4   6 196.390 69.3032   2
   1   4  -6 335.063 82.2879   2
  -1   4   6 298.758 61.3944   4
   1  -4   6 332.416 40.2336   4
   1  -4   6 211.511 30.7909   4
  -1   4   6 270.576 47.6320   5
   1   4  -6 171.324 34.3682   5
  -1  -4  -6 224.386 43.0182   6
   1   4  -6 221.738 37.1407   1
   1  -4   6 262.310 46.0706   1
   1  -4   6 233.684 40.3602   3
   1   4  -6 215.974 34.6530   1
  -1   4   6 186.799 37.7092   1
  -1   4   6 231.923 38.9006   1
  -1  -4  -6 189.138 28.0662   1
  -1  -4  -6 129.510 33.0439   1
  -1  -4  -5 1.10960 3.62993   1
  -1  -4  -5 1.92309 5.83581   1
  -1   4   5 10.5962 10.2822   1
   1  -4   5-6.20307 12.7656   1
   1   4  -5 8.62903 10.2553   6
  -1   4   5 8.14099 13.6785   5
   1   4  -5-5.05478 13.4289   5
   1   4  -5 3.75770 10.4731   1
   1  -4   5 6.18172 11.6143   1
  -1  -4  -5 19.9621 15.8094   5
   1  -4   5 11.2355 13.3490   3
   1   4  -5-23.9291 34.8072   2
   1  -4   5 21.6222 44.4782   2
   1   4  -4-23.8634 28.3421   2
   1  -4   4 5.42232 10.1871   3
  -1  -4  -4-6.39546 14.2132   5
  -1   4   4 11.5473 25.6578   4
  -1   4   4 7.12510 10.7916   1
   1  -4   4-5.19602 13.0943   1
   1   4  -4 2.81676 7.48721   1
  -1   4   4 2.68113 7.12743   1
  -1  -4  -4 7.08011 11.8957   6
  -1   4   4 8.50023 14.2800   5
   1   4  -4 5.24404 10.7919   5
   1   4  -4 2.56439 10.1060   1
   1  -4   4 9.48335 11.9501   1
   1  -4   4-20.6064 29.9739   2
   1   4  -4 8.59481 16.1423   6
  -1  -4  -3 578.689 75.8612   5
  -1   4   3 503.431 61.5078   1
  -1   4   3 466.474 64.7225   1
   1   4  -3 635.560 74.5922   5
  -1   4   3 648.083 83.3862   5
   1   4  -3 939.926 151.228   2
  -1   4   3 594.627 88.2709   4
   1   4  -3 623.342 62.3217   1
  -1   4   3 536.945 75.4097   3
   1  -4   3 552.729 71.2736   3
   1  -4   3 775.961 122.354   2
   1   4  -3 517.471 58.5638   1
   1  -4   3 608.271 67.7019   1
   1  -4   3 380.404 65.5355   1
   1   4  -3 599.286 82.1860   6
   1   4  -2 32.0074 24.2648   6
  -1   4   2 12.5874 11.2910   1
  -1   4   2 17.2961 14.5860   5
   1  -4   2 15.9560 9.82567   1
  -1   4   2 11.3895 8.83289   1
   1  -4   2 5.36422 11.9929   3
  -1   4   2 9.91551 14.4840   4
  -1   4   1 160.552 27.9634   1
  -1   4   1 156.942 24.5224   1
   1  -4   1 205.211 57.6671   2
  -1   4   1 168.385 38.9064   5
   1   4  -1 256.259 44.2001   6
  -1   4   1 249.287 48.9818   4
  -1   4   0 409.249 64.7252   4
  -1   4   0 369.181 65.2530   6
   1   4   0 281.705 56.0343   6
   1   4   0 418.779 72.0192   3
  -1   4   0 375.671 45.9676   1
  -1   4   0 408.835 66.4673   5
  -1   4   0 364.043 48.0495   1
   1  -4   0 430.674 50.3898   1
   1  -4   0 605.410 91.5966   2
  -1   4  -1 193.668 40.3302   4
  -1   4  -1 228.843 45.2296   6
   1   4   1 82.0796 32.5671   6
  -1  -4   1 263.914 44.6476   4
   1   4   1 135.336 39.2101   3
  -1   4  -1 184.439 28.1441   1
  -1   4  -1 165.805 26.4075   1
  -1   4  -1 148.774 39.1666   5
   1   4   1 293.860 94.1822   2
   1  -4  -1 211.269 27.9277   1
   1  -4  -1 151.309 41.4117   2
  -1   4  -2 7.13943 14.7210   4
   1   4   2 25.7976 43.3395   2
   1  -4  -2 2.31800 6.81966   1
  -1   4  -2 18.2476 17.1626   5
   1  -4  -2 55.3565 25.7164   2
  -1   4  -2 7.40605 13.9441   1
  -1   4  -2 3.13326 8.78593   1
   1   4   2 10.7143 20.1446   3
  -1  -4   2 23.5262 16.1631   4
  -1   4  -2 19.7364 18.5580   6
  -1   4  -3 677.147 87.8283   6
  -1  -4   3 544.606 74.7217   4
   1  -4  -3 556.559 81.7647   6
   1  -4  -3 586.384 78.8777   2
   1   4   3 647.541 128.106   2
  -1   4  -3 627.473 71.7293   1
  -1  -4   3 440.148 58.6877   1
  -1   4  -3 550.615 65.3968   1
   1   4   3 461.339 85.7450   3
   1   4   4 9.86438 20.2950   4
  -1   4  -4 5.42910 13.6836   4
   1  -4  -4 3.14548 9.53269   1
  -1  -4   4 6.38821 10.7369   4
  -1   4  -4 9.98676 16.7779   6
   1  -4  -4-7.17980 12.0656   2
  -1   4  -4 3.75618 7.06511   1
   1  -4  -4 3.21666 8.11401   1
   1   4   4-22.8925 27.1902   2
  -1   4  -4 8.88122 12.9243   5
   1   4   5-10.1007 18.9704   4
  -1  -4   5-5.52659 10.3844   1
   1  -4  -5 17.0526 12.9134   1
  -1  -4   5 10.5740 8.88752   1
   1   4   5 1.52444 5.13439   1
  -1   4  -5 10.0358 16.8594   6
  -1  -4   5-7.14730 12.0099   3
  -1   4  -5 8.06940 13.5579   1
  -1   4  -5 4.07401 9.68385   1
   1  -4  -5 14.8262 10.3302   1
  -1   4  -5-8.77707 18.0582   5
   1   4   5 19.6579 33.0179   2
   1  -4  -6 236.270 48.1071   6
  -1  -4   6 263.392 37.4570   1
   1  -4  -6 249.537 41.7609   1
  -1   4  -6 341.173 55.2749   6
  -1   4  -6 224.359 45.6548   5
   1   4   6 391.718 79.5781   2
   1  -4  -6 210.736 36.0639   1
  -1   4  -6 178.303 35.9200   1
   1   4   6 198.697 50.1422   4
   1  -4  -6 248.988 41.6098   2
  -1  -4   6 254.829 39.5652   4
  -1  -4   6 264.117 45.0459   3
   1   4   6 283.156 34.8643   1
  -1  -4   6 94.9997 47.7169   1
   1   4   6 166.673 30.8895   1
  -1  -4   7 261.437 45.2746   3
   1   4   7 215.175 39.4732   1
  -1  -4   7 250.331 40.3234   1
   1  -4  -7 280.519 49.4503   1
  -1   4  -7 263.120 55.3039   6
   1  -4  -7 413.869 59.8787   6
  -1   4  -7 365.298 56.5450   5
   1   4   7 435.498 76.0912   2
  -1   4  -7 373.341 67.0670   1
   1   4   7 413.152 66.5003   4
   1  -4  -7 204.029 43.0902   2
  -1  -4   7 272.482 43.2015   4
   1  -4  -7 265.864 41.7454   1
  -1  -4   7 293.797 65.0275   1
   1   4   7 294.355 59.9127   3
  -1   4  -7 304.378 43.3023   1
  -1   4  -8 50.1270 23.0100   5
   1   4   8 23.0669 20.3094   3
   1   4   8 89.8498 37.0345   2
   1   4   8 46.7994 17.7798   1
   1   4   8 58.8415 34.7739   4
  -1  -4   8 79.6582 20.2202   4
  -1  -4   8 76.3790 24.0845   3
  -1  -4   8 85.0310 20.4597   1
   1   4   8 72.4361 23.2556   1
   1  -4  -8 97.5940 28.5375   1
   1  -4  -8 90.0207 28.9852   6
  -1   4  -8 78.7308 33.6162   1
   1  -4  -8 27.2113 16.1567   1
   1  -4  -8 44.4523 20.1840   2
   1  -4  -9 129.698 30.9039   6
  -1  -4   9 118.613 26.8283   1
   1  -4  -9 9.83454 34.0176   1
   1   4   9 92.2196 28.4127   1
  -1  -4   9 154.349 31.5325   3
  -1   4  -9 195.750 39.2620   5
   1   4   9 103.802 35.4936   3
   1   4   9 28.1091 27.4448   2
   1   4   9 98.3578 41.6303   4
  -1  -4   9 93.4501 23.5172   4
  -1   4  -9 113.039 25.0618   1
  -1   4  -9 196.178 53.8842   1
   1  -4  -9 121.111 24.2626   1
  -1  -4   9 77.9840 34.7315   1
   1   4   9 104.804 25.1332   1
   1  -4  -9 131.978 27.5235   2
   1  -4 -10 83.9716 23.6202   6
  -1  -4  10 100.542 23.8324   1
   1   4  10 45.6173 22.0984   1
   1  -4 -10 49.1339 28.0895   1
  -1  -4  10 60.0680 19.9040   3
  -1   4 -10 103.725 29.1211   5
  -1   4 -10 69.6317 23.9623   6
   1   4  10 21.5814 17.1874   2
   1  -4 -10 40.1704 15.2164   2
   1   4  10 115.378 37.8247   4
  -1   4 -10 92.8220 21.7085   1
   1   4  10 38.5916 15.3905   1
   1   4  10 57.7055 28.1315   3
   1  -4 -10 30.5754 15.0120   1
  -1   4 -10 130.814 50.7212   1
  -1  -4  10 70.1944 18.7762   4
  -1   4 -11 23.7783 17.7647   5
  -1  -4  11 23.8184 14.3353   3
   1   4  11 8.38423 14.2742   1
  -1   4 -11 8.38810 12.4225   6
   1  -4 -11 32.6258 16.6041   6
  -1  -4  11 43.1056 14.6544   4
  -1   4 -11 16.3892 13.1848   1
  -1  -4  11 13.7172 23.1566   1
   1   4  11 10.4079 11.7961   1
   1   4  11 22.9434 19.4083   3
   1  -4 -11 19.9591 10.8553   1
  -1  -4  12 95.6631 25.3955   3
   1   4  12 35.7951 25.7120   1
  -1  -4  12 77.2271 26.4637   1
   1  -4 -12 97.3462 33.3036   1
   1  -4 -12 55.1901 21.5454   6
  -1   4 -12 71.0525 23.8189   5
  -1   4 -12 133.739 33.5239   6
   1  -4 -12 46.0106 10.6555   2
   1   4  12 152.872 45.6391   4
   1  -4 -12 20.0575 9.41664   2
  -1   4 -12 116.854 25.3327   1
  -1  -4  12 95.0150 38.3289   1
   1   4  12 92.5488 24.1368   1
   1   4  12 55.1211 29.9493   3
  -1   4 -12 98.5377 41.4340   1
   1  -4 -12 88.9594 18.8754   1
  -1   4 -13 57.2353 26.0528   6
   1  -4 -13 80.5602 23.5936   6
  -1   4 -13 26.9820 29.7170   1
  -1  -4  13 129.766 27.8467   3
   1  -4 -13 153.508 30.8165   5
  -1  -4  13 78.8702 18.8068   4
  -1   4 -13 128.304 28.2387   1
   1   4  13 106.666 35.2174   1
   1  -4 -13 92.5236 33.7531   1
  -1  -4  13 136.641 31.7337   1
   1   4  13 105.979 32.6105   3
  -1  -4  13 92.8810 43.0253   1
   1   4  14 118.462 36.2928   3
  -1  -4  14 123.006 22.1254   4
  -1  -4  14 128.772 48.9281   1
   1  -4 -14 158.492 31.1858   6
   1   4  14 139.230 40.4576   1
   1  -4 -14 154.578 39.6419   1
  -1  -4  14 131.941 30.5462   3
  -1   4 -14 128.160 33.5008   5
  -1   4 -14 157.686 53.3951   1
  -1   4 -15 8.15816 15.3262   5
  -1   4 -15-12.5391 21.0648   1
  -1  -4  15 6.13812 8.94014   3
   1  -4 -15-8.65698 16.2624   1
   1  -4 -15-6.42737 9.36030   5
   1   4  15 14.0556 11.8126   4
  -1  -4  15 5.68018 7.92390   4
  -1  -4  15 12.9114 18.7855   1
   1   4  15 10.3934 17.4622   3
  -1   4 -15 8.49037 12.3581   6
   1  -4 -15 10.4486 10.7565   6
   1  -4 -16 172.686 31.4342   5
  -1   4 -16 111.313 32.9734   6
   1   4  16 95.9562 41.7942   4
  -1  -4  16 108.927 22.4504   4
   1   4  16 85.7053 33.5832   3
  -1   4 -16 133.768 35.9208   5
   1   4  16 132.087 38.3018   1
   1  -4 -16 95.9131 25.3337   6
  -1   4 -16 182.061 52.4764   1
  -1  -4  16 161.701 35.3295   3
  -1  -4  17 21.4923 17.1606   3
   1   4  17 10.7314 23.9463   3
  -1   4 -17-8.83428 10.7243   6
  -1   4 -17 25.8417 19.2669   5
   1  -4 -17 41.8340 17.5265   5
   1   4  17 13.1793 15.8086   4
  -1  -4  18 7.46541 15.3583   3
   1  -4 -18 5.16108 10.6193   6
  -1   4 -18-9.11801 13.2646   6
  -1   4 -18-8.90154 10.5745   5
   1   4  18-12.5292 21.0446   4
   1  -4 -18 6.00169 12.3479   5
   1   4  18 11.1718 9.38503   3
  -1  -4  19 31.1117 19.6980   3
   1   4  19 11.6329 17.0396   3
  -1   4 -19 9.36556 15.8581   6
  -1   4 -19 18.3755 15.5618   5
   1  -4 -19 23.7114 14.2231   5
   1   4  19 11.7795 17.2514   4
   1   4  20 11.6497 17.0307   3
   1  -4 -20 16.3677 14.5890   6
  -1   4 -20 38.1819 19.7092   6
   1  -4 -20 18.5585 12.8392   5
  -1  -4  20 8.15637 9.83631   3
  -1  -4  21-8.54958 14.3609   3
   1  -4 -21 5.64772 12.5500   6
   1   4  21-12.0696 14.3356   3
  -1   4 -21-9.44938 13.7460   6
  -1   4 -21-9.61193 18.0502   5
   1  -4 -21 6.48825 12.1854   5
   1   4  21-10.1888 19.1334   4
   1   4  22 197.718 41.1223   4
  -1  -4  22 117.996 27.8163   2
   1   4  22 124.177 43.2216   3
   1  -4 -22 79.8432 23.7496   6
  -1   4 -22 75.0833 28.4876   6
  -1   4 -22 87.3104 29.2966   5
   1  -4 -22 137.976 30.5392   5
  -1  -4  22 102.485 30.8419   3
  -1  -4  23 8.67261 12.6327   3
   1  -4 -23 17.4840 13.8594   6
   1   4  23-12.6508 21.2581   3
  -1   4 -23-9.17365 10.9158   6
  -1   4 -23 9.66159 19.8853   5
   1  -4 -23 6.41060 7.64351   5
   1   4  23 8.69006 12.6580   4
  -1  -4  24 58.5014 22.1551   2
  -1  -4  24 25.7404 20.7229   3
   1  -4 -24 56.2984 20.6888   6
   1   4  24 50.9362 28.5407   3
  -1   4 -24 9.49717 14.3155   5
   1   4  24 71.1414 24.2266   4
   1  -4 -24 6.29368 8.36543   5
  -1   4 -25-8.35227 12.1499   6
  -1  -4  25-8.17911 6.87105   3
   1  -4 -25-6.55636 7.78859   6
  -1  -4  25 6.15636 12.6649   2
   1   4  25 7.30296 15.0232   4
   1  -4 -25-5.88881 6.99607   5
   1   4  25 12.6249 18.3640   3
  -1  -4  26 7.40343 8.82719   3
   1  -4 -26 6.16928 10.3910   6
   1   4  26 6.75993 12.7177   4
  -1   4 -26 23.3658 19.6373   6
   1  -4 -26 5.22172 7.63537   5
  -1  -4  26 5.86437 13.0530   2
  -1  -4  27-6.73633 11.3295   3
  -1   4 -27-7.17803 10.4575   6
   1   4  27-11.8046 14.0318   3
   1  -4 -27-4.62001 7.78227   5
  -1   4 -28 40.0400 16.1646   6
   1  -4 -28 19.9932 13.6468   6
  -1  -4  28 20.8451 12.7776   2
   1   4  28 33.7236 14.5106   4
   1   4  28 11.1375 16.5070   3
   1  -4 -28 42.3420 15.4153   5
   1  -4 -29 4.29109 10.2436   6
  -1  -4  29 19.6402 13.7137   2
   1  -5  27 6794.23 682.757   2
   1  -5  26 10.0033 10.2906   2
   1  -5  26-6.13248 10.3019   3
  -1  -5 -25 4233.69 388.032   5
   1   5 -25 4010.78 403.463   6
  -1   5  25 4096.22 393.769   4
   1  -5  25 3557.12 389.091   2
  -1   5  25 3143.79 406.561   3
   1  -5  25 3133.10 392.318   3
  -1   5  24-11.3099 13.4365   3
   1  -5  24-7.25258 10.5552   3
  -1   5  24 6.16066 8.96816   4
  -1  -5 -24 9.34042 10.3827   5
   1  -5  24 5.41460 9.10126   2
  -1   5  23 160.460 46.0717   3
   1  -5  23 206.305 42.1836   3
  -1   5  23 157.658 35.6945   4
   1  -5  23 151.405 31.9969   2
   1   5 -23 179.534 43.3984   6
  -1   5  22 10.8458 18.2221   3
   1  -5  22 8.50621 15.9798   3
  -1   5  22 7.12570 14.6652   4
  -1  -5 -22-5.46771 10.2782   5
   1  -5  22 5.87566 12.0956   2
   1   5 -22 30.8903 24.4615   6
  -1   5  21 132.816 40.6118   3
   1  -5  21 157.011 39.6757   3
  -1   5  21 136.913 33.8873   4
  -1  -5 -21 212.160 35.8781   5
   1  -5  21 115.335 30.4363   2
   1   5 -21 194.703 45.4531   6
  -1   5  20 48.0284 24.5574   3
   1  -5  20 38.8287 20.3999   3
  -1  -5 -20 38.4901 17.5402   5
   1  -5  20 25.6851 18.3658   2
  -1   5  20 40.5765 24.9241   4
   1   5 -20 106.709 34.9562   6
   1   5 -19 9666.65 651.924   6
  -1  -5 -19 7144.57 617.712   6
  -1   5  19 7513.62 633.277   4
  -1  -5 -19 4740.76 613.714   5
   1  -5  19 3738.68 618.605   3
  -1   5  19 5958.65 628.656   3
   1  -5  18 7.21497 12.2235   2
  -1   5  18 9.01108 15.2192   3
   1  -5  18 10.4946 17.6989   3
   1   5 -18 59.4380 25.0084   6
  -1  -5 -18 20.0493 12.7291   6
  -1  -5 -18 7.38203 13.9543   5
  -1  -5 -17 6701.69 1006.88   5
   1   5 -17 14837.3 1039.14   6
  -1  -5 -17 11587.4 1009.41   6
   1  -5  17 8429.20 1023.16   3
  -1   5  17 9945.36 1022.11   3
   1  -5  17 11803.3 1022.31   2
  -1   5  17 10875.6 1029.54   4
   1   5 -16 26.7305 17.1246   6
  -1  -5 -16 30.3235 18.3722   5
   1  -5  16 33.8958 19.1778   2
  -1  -5 -16 39.4272 18.0165   6
  -1   5  16 61.0220 29.8099   4
  -1   5  15 22682.9 2371.72   4
   1  -5  15 25071.4 2369.86   2
  -1  -5 -15 21620.7 2357.59   5
   1   5 -15 28442.1 2369.66   6
  -1  -5 -15 23370.2 2347.55   6
  -1  -5 -14 4.14163 10.9983   6
   1  -5  14-10.3140 15.0018   2
  -1   5  14-8.07378 11.7434   3
   1   5 -14 4.26464 10.1294   5
  -1   5  14 11.5060 11.8338   1
  -1  -5 -14-7.30625 13.7194   5
   1   5 -14 8.18379 11.9034   6
  -1   5  14-11.1130 9.33225   4
   1   5 -13 68.4462 24.5654   1
  -1  -5 -13 4.84458 20.1479   1
   1  -5  13 125.699 38.9254   2
  -1   5  13 56.1560 22.2634   3
   1   5 -13 42.6961 16.9137   5
  -1  -5 -13 115.951 29.3595   5
  -1   5  13 69.3163 21.5139   1
  -1   5  13 34.3560 29.5666   4
   1   5 -13 62.7484 24.6134   6
  -1   5  12 4.98748 10.2603   1
  -1   5  12-11.6853 13.8783   4
   1  -5  12 7.43961 13.9706   1
  -1   5  12-8.10866 13.6195   3
   1   5 -12-4.39015 9.03171   5
  -1  -5 -12 4.31634 8.87990   6
   1   5 -12-6.20310 10.4193   1
  -1  -5 -12-3.40737 8.58543   2
  -1  -5 -12-4.00164 8.89210   1
  -1  -5 -11 247.466 41.1085   5
   1  -5  11 171.396 40.2413   3
  -1   5  11 185.286 34.2149   1
  -1   5  11 11.7836 37.4719   4
   1  -5  11 131.374 40.1024   1
  -1   5  11 180.650 41.3033   3
   1   5 -11 129.914 54.1350   2
  -1  -5 -11 168.613 31.1677   6
   1   5 -11 209.391 34.0577   5
   1   5 -11 236.565 37.2432   1
   1  -5  11 354.670 67.7125   2
  -1  -5 -11 159.104 29.4701   1
   1  -5  10 71.8980 22.4701   3
  -1   5  10 82.1408 30.4454   4
   1  -5  10 32.7640 23.1837   1
  -1   5  10 84.1695 20.6557   1
  -1   5  10 56.7927 23.7405   3
   1  -5  10 157.588 44.4905   2
  -1  -5 -10 72.7268 20.8394   6
   1   5 -10 98.0977 22.3440   5
  -1  -5 -10 69.1357 25.8040   5
   1   5 -10 76.8313 26.0273   6
   1   5 -10 61.2088 19.1224   1
   1  -5   9 8367.70 647.047   1
   1  -5   9 6629.18 619.558   4
  -1  -5  -9 5071.78 624.674   1
  -1  -5  -9 4461.46 618.988   1
   1  -5   9 8866.39 646.752   3
  -1   5   9 7764.09 652.680   3
  -1   5   9 8472.01 636.087   1
  -1  -5  -9 10236.1 652.459   5
   1   5  -9 7629.43 650.499   6
  -1  -5  -9 7601.19 638.274   6
   1  -5   8 5.70560 12.6768   3
   1   5  -8 4.90951 9.21904   5
  -1  -5  -8 11.6148 15.4220   6
   1   5  -8-21.0113 43.2198   2
  -1  -5  -8 6.19556 11.6339   5
  -1   5   8-11.4190 19.1785   4
   1   5  -8 7.86457 11.4392   6
  -1   5   8-7.88918 14.8141   3
   1  -5   8-2.14294 5.69098   4
  -1  -5  -8-0.84258 2.74096   1
   1   5  -8-3.47613 7.72345   1
  -1  -5  -8 1.43802 3.62322   1
   1  -5   8-18.7934 22.3190   2
   1   5  -8 2.57347 6.48353   1
   1  -5   8 5.85156 9.82795   1
  -1   5   8-3.40356 7.00128   1
   1   5  -7 5558.02 506.268   5
   1   5  -7 6773.98 601.030   2
  -1   5   7 3440.42 494.152   1
  -1  -5  -7 5916.10 511.150   5
  -1   5   7 5216.74 528.477   4
  -1  -5  -7 5366.36 510.160   6
   1   5  -7 4879.90 495.027   1
   1  -5   7 4803.93 494.461   4
   1  -5   7 7803.94 543.672   1
  -1   5   7 4920.37 494.757   1
   1  -5   7 6012.47 567.819   2
   1   5  -7 4951.30 515.317   6
  -1   5   7 4983.64 512.941   3
   1  -5   7 5078.68 505.502   3
   1  -5   6 85.7077 24.3174   3
  -1   5   6 78.4978 24.8913   5
   1   5  -6 104.008 23.2559   5
  -1  -5  -6 59.2544 23.7621   6
   1   5  -6 101.185 60.4564   2
  -1  -5  -6 60.7142 21.4687   5
  -1   5   6 94.7476 32.5731   4
  -1   5   6 57.0925 14.1554   1
   1  -5   6 4.47007 18.8410   1
  -1   5   6 38.6767 15.2486   1
  -1   5   6 87.3260 27.4689   3
   1  -5   6 80.2926 17.7015   4
   1  -5   6 160.772 58.8445   2
   1   5  -6 78.7476 14.5734   1
   1   5  -6 55.4979 14.3920   1
   1   5  -6 72.3468 24.3270   6
   1   5  -5 85078.5 6753.31   5
  -1   5   5 76449.9 6761.89   5
   1   5  -5 112678. 6902.23   2
  -1   5   5 67254.0 6734.69   1
  -1   5   5 67351.8 6734.01   1
  -1  -5  -5 77351.8 6756.37   5
   1  -5   5 82038.1 6815.99   2
  -1   5   5 79336.3 6774.23   4
   1   5  -5 86165.0 6765.52   6
   1   5  -5 58834.0 6734.34   1
  -1   5   5 84477.9 6760.97   3
  -1  -5  -5 69745.8 6756.14   6
   1  -5   5 79685.2 6750.62   3
   1  -5   5 75203.5 6743.32   1
   1  -5   5 63070.7 6761.24   1
   1   5  -5 63528.5 6732.60   1
  -1   5   4 65.4939 28.4491   4
   1  -5   4 17.0389 9.59850   1
   1  -5   4 18.3852 37.9082   2
   1   5  -4 30.6578 68.1654   2
   1  -5   4 56.0964 18.3559   3
   1  -5   4 7.85838 13.4544   1
   1   5  -4 28.2448 19.1540   5
  -1  -5  -4 27.6117 18.5163   6
  -1   5   4 29.2477 22.2926   5
  -1  -5  -4 5.67235 12.8707   5
   1   5  -4 8.01795 19.2226   6
   1   5  -3 64.4382 23.8337   6
   1  -5   3 49.7902 37.1315   2
   1   5  -3 66.0315 48.2192   2
   1  -5   3 61.4735 18.2654   3
   1  -5   3 18.1355 9.81470   1
   1  -5   3 21.2500 15.4254   1
  -1   5   3 35.6235 22.8562   4
  -1  -5  -3 68.6801 20.2907   5
  -1   5   3 51.8759 21.0960   5
   1   5  -2 15.5998 17.3362   6
   1  -5   2 14.6387 27.4919   2
   1  -5   2 10.3704 14.4494   3
  -1   5   2 7.60997 12.7899   5
  -1   5   2 8.48227 17.4543   4
   1   5  -2-34.8596 29.2775   2
   1  -5   2 2.40542 7.29850   1
   1  -5   2 1.31668 3.52847   1
   1  -5   1 1634.41 173.597   3
   1  -5   1 1994.81 209.478   2
   1   5  -1 1393.98 260.531   2
   1   5  -1 1367.11 179.685   6
  -1   5   1 1553.18 182.542   4
  -1   5   0 7.61816 9.05488   5
  -1  -5   0-7.40424 13.9083   4
   1   5   0 7.50962 15.4516   6
   1  -5   0 5.29511 9.94982   3
   1  -5   0 10.9518 18.3975   2
   1   5   0-35.3109 41.9367   2
   1   5   1 1662.68 188.553   6
  -1   5  -1 1533.63 191.709   6
   1  -5  -1 1511.27 182.431   3
  -1   5  -1 1516.39 191.204   5
   1   5   1 1035.46 237.748   2
   1  -5  -1 1876.79 200.100   2
  -1   5  -1 1942.10 193.383   4
  -1  -5   1 1904.37 192.677   4
   1   5   2-9.46027 13.7600   3
   1  -5  -2 24.4869 18.1350   2
   1   5   2 30.2514 35.9265   2
  -1   5  -2 1.10613 4.45479   1
  -1   5  -2-6.65406 7.90235   4
  -1   5  -2-8.78961 12.7845   6
  -1   5  -2-7.69655 9.14041   5
  -1   5  -3 40.0461 21.6868   5
  -1   5  -3 26.9420 17.0166   1
  -1   5  -3 35.7054 9.87222   1
  -1  -5   3 62.0150 20.4877   3
  -1  -5   3 59.8340 18.9950   4
   1   5   3 38.5648 20.2793   3
   1  -5  -3 36.5456 20.7934   2
   1   5   3 26.3642 58.7288   2
   1  -5  -3 40.7896 23.1128   6
  -1   5  -3 99.5975 26.9891   4
  -1   5  -3 9.07017 15.8118   6
  -1   5  -4 27.6237 10.5537   1
  -1   5  -4 5.35439 17.6072   1
  -1   5  -4 47.8426 21.3335   5
  -1   5  -4 18.2539 17.3340   6
  -1  -5   4 36.8519 22.0363   4
   1   5   4 19.6653 20.3917   3
  -1  -5   4 6.63511 15.9724   3
   1  -5  -4 50.5532 26.6009   6
   1  -5  -4 26.1909 18.4206   2
   1  -5  -5 74408.4 1196.10   6
  -1   5  -5 73086.4 1175.16   5
  -1   5  -5 77667.1 1224.00   6
   1  -5  -5 67112.4 1123.73   2
  -1  -5   5 79737.2 1132.88   4
   1   5   5 81483.2 1246.17   3
  -1  -5   5 74635.8 1138.48   3
  -1   5  -5 71507.3 1056.16   1
  -1  -5   6 97.6488 22.3629   3
   1  -5  -6 111.130 30.9906   6
  -1   5  -6 69.3324 24.7630   5
   1  -5  -6 32.4684 15.7345   1
  -1  -5   6 44.7657 12.9854   1
  -1   5  -6 45.0324 22.0211   6
   1   5   6 46.1640 28.4392   4
   1  -5  -6 57.4181 19.3918   2
  -1  -5   6 54.3704 18.3689   4
   1   5   6 91.8092 33.5865   3
   1   5   6 74.9800 40.1640   2
  -1   5  -6 60.5521 28.9018   1
  -1   5  -6 69.1465 14.7823   1
   1  -5  -6 37.9788 14.6036   1
  -1  -5   6 11.3367 14.3158   1
   1  -5  -7 5370.09 499.142   6
   1   5   7 6352.34 528.100   2
  -1  -5   7 4266.08 477.554   1
  -1   5  -7 5852.94 505.984   1
  -1   5  -7 5128.23 497.561   5
   1  -5  -7 4475.22 486.550   2
   1   5   7 5759.90 508.215   4
  -1  -5   7 4752.49 484.084   4
   1  -5  -7 4355.09 480.244   1
  -1   5  -7 5000.34 479.271   1
   1   5   7 5678.37 511.689   3
  -1  -5   7 4992.21 489.721   3
   1  -5  -7 3593.20 481.539   1
  -1  -5   7 4488.85 476.020   1
  -1   5  -7 5907.42 506.310   6
   1  -5  -8-7.62405 11.0897   6
  -1   5  -8 7.57060 11.0120   5
   1  -5  -8 2.89803 6.88419   1
   1   5   8 9.75663 16.3868   4
  -1  -5   8 4.39338 9.76173   4
   1   5   8 10.4373 23.1897   3
   1  -5  -8 6.29870 13.9948   1
   1   5   8-1.10171 3.33737   1
  -1   5  -8-8.67411 14.5687   6
  -1  -5   8-5.70126 12.6675   3
   1   5   8 3.33361 3.84886   1
   1   5   9 8997.13 821.744   4
   1  -5  -9 8860.55 807.192   6
  -1  -5   9 8277.78 799.627   3
   1   5   9 7787.41 815.198   3
  -1  -5   9 7924.71 797.775   1
  -1   5  -9 9878.83 820.460   1
   1  -5  -9 9087.64 800.697   2
   1   5   9 8115.23 786.196   1
   1  -5  -9 10660.9 812.806   1
   1   5   9 6543.79 784.167   1
   1  -5 -10 107.033 29.4493   6
  -1   5 -10 147.349 42.2045   1
   1   5  10 66.1870 16.9173   1
   1  -5 -10 81.3400 27.9176   1
  -1  -5  10 37.2416 17.4999   3
  -1   5 -10 98.1114 29.1563   5
   1   5  10 94.1908 33.5875   4
  -1  -5  10 51.7973 18.3804   4
  -1  -5  10 55.2951 19.8195   1
   1   5  10 100.789 33.4858   3
  -1   5 -10 86.3573 29.5392   6
   1  -5 -10 53.4203 20.3140   2
   1  -5 -11 243.600 40.7965   6
  -1   5 -11 221.904 51.2771   1
  -1   5 -11 226.607 43.4452   5
  -1  -5  11 183.029 33.9245   3
   1   5  11 176.561 32.4898   1
   1  -5 -11 312.072 49.5893   1
   1   5  11 129.726 43.3844   4
  -1  -5  11 162.120 30.8875   4
  -1  -5  11 206.177 42.5852   1
   1   5  11 315.312 53.5128   3
  -1   5 -11 261.347 44.5206   6
   1  -5 -11 191.914 33.3576   2
  -1   5 -12 7.61058 12.7856   5
   1  -5 -12 7.84013 14.7249   1
   1   5  12 4.58847 10.9026   1
   1  -5 -12 5.83350 12.9642   6
   1   5  12 11.1132 9.33719   4
  -1  -5  12 3.11187 8.26910   4
  -1   5 -12-9.27290 23.3629   1
  -1   5 -12-7.53209 8.95006   6
   1   5  12-9.72292 14.1452   3
  -1  -5  12-8.51604 17.5199   1
   1  -5 -12 6.19598 11.6384   5
  -1  -5  12 5.19675 10.6938   3
  -1  -5  13 37.4072 12.2725   4
   1  -5 -13 59.1337 19.4948   5
   1   5  13 38.6577 18.9058   1
   1  -5 -13 77.9335 28.3862   1
  -1   5 -13 76.9696 26.5192   5
   1   5  13 35.2738 24.8953   4
  -1  -5  13 86.1676 21.6712   3
   1   5  13 76.3913 28.3977   3
   1  -5 -14 5.96927 10.0260   5
   1   5  14-11.8897 9.98501   4
  -1  -5  14-5.09730 9.57202   3
   1   5  14 6.39869 13.1624   1
  -1   5 -14 7.82771 14.6989   5
   1   5  14-9.64679 14.0317   3
  -1   5 -15 24158.4 2546.08   6
   1   5  15 21977.8 2549.98   3
   1  -5 -15 28268.6 2544.32   5
  -1   5 -15 28495.0 2551.83   5
  -1   5 -16 73.0739 23.9329   5
   1   5  16 39.4838 26.4958   3
  -1   5 -16 53.1020 21.4784   6
   1  -5 -16 27.9930 15.6578   6
   1   5  16 23.3886 20.0169   4
   1   5  17 9435.43 1174.29   4
  -1   5 -17 13350.9 1173.81   5
   1   5  17 10899.4 1173.49   3
  -1   5 -17 12016.1 1167.84   6
   1  -5 -17 10563.4 1153.64   6
   1  -5 -17 14014.0 1164.21   5
  -1   5 -18 8.57843 10.2600   5
   1   5  18 32.7463 20.5325   4
   1  -5 -18 8.63971 15.0064   6
  -1   5 -18 15.4895 14.5935   6
   1  -5 -18 10.9458 12.2203   5
   1   5  19 6245.49 751.558   4
  -1   5 -19 8281.93 753.654   5
  -1   5 -19 7259.13 746.679   6
   1  -5 -19 7133.54 733.677   6
   1  -5 -19 7874.95 739.745   5
  -1   5 -20 62.7962 25.4828   5
   1   5  20 103.808 31.8278   3
  -1  -5  20 38.9406 19.5332   3
  -1   5 -20 73.1453 26.9035   6
   1  -5 -20 42.5046 19.0661   5
   1  -5 -20 52.5590 20.0971   6
   1   5  20 29.2209 25.0447   4
   1   5  21 136.478 36.9121   4
  -1  -5  21 140.174 32.9001   2
   1   5  21 117.764 38.5765   3
  -1  -5  21 101.250 31.5941   3
  -1   5 -21 148.877 34.7562   6
   1  -5 -21 170.079 31.6473   5
   1  -5 -21 160.015 29.6246   6
  -1   5 -21 109.934 37.1297   5
  -1   5 -22 16.6700 17.1529   6
   1  -5 -22 5.69215 6.78016   5
  -1  -5  22-7.02439 10.2304   3
  -1  -5  22 12.2766 14.5890   2
   1   5  22-8.44718 12.2976   4
   1   5  22 10.5009 15.2826   3
   1  -5 -22 9.14508 12.1539   6
   1   5  23 150.801 42.5831   3
  -1  -5  23 167.229 35.3785   3
  -1  -5  23 228.224 37.4619   2
   1  -5 -23 140.706 30.9324   6
  -1   5 -23 165.835 37.0658   6
   1  -5 -23 146.925 31.1242   5
   1  -5 -24-5.50448 8.00700   5
  -1  -5  24 7.03851 8.35961   3
  -1   5 -24 8.12575 13.6477   6
   1   5  24-6.95609 10.1182   4
   1  -5 -24-4.80061 8.06342   6
   1   5  24 10.9752 18.4334   3
   1   5  25 3857.75 307.488   4
   1   5  25 3102.71 319.359   3
  -1  -5  25 1600.09 291.692   3
   1  -5 -25 2671.00 295.673   6
  -1   5 -25 2530.05 301.491   6
  -1  -5  25 3900.80 304.571   2
   1  -5 -26-5.44176 9.14445   6
   1   5  26 11.0492 16.0739   3
  -1  -5  26-5.23004 10.7623   2
   1   5  27 4085.26 515.115   3
   1  -5 -27 3767.48 496.702   6
   1  -5 -28 4.87645 9.16915   6
   1  -6  23 4.83412 9.07768   2
   1  -6  23-7.19679 13.5141   3
   1   6 -22 115.419 33.7382   6
   1  -6  22 141.507 32.9318   3
   1  -6  22 76.2762 21.5645   2
  -1  -6 -22 83.2594 23.2463   5
   1   6 -21-8.70877 14.6276   6
   1  -6  21-8.31458 13.9656   3
  -1  -6 -21 5.52091 9.27414   5
  -1   6  21-6.84971 9.96449   4
  -1  -6 -20 6.08370 12.6709   5
   1   6 -20 50.5512 22.4617   6
   1  -6  20-9.02949 13.2830   3
   1  -6  20 22.4890 13.5011   2
  -1   6  20 36.5287 16.3531   4
  -1  -6 -19 19.0774 13.1642   5
   1   6 -19 16.1488 13.6417   6
   1  -6  19 6.02623 8.88938   2
  -1   6  19 23.3009 13.1285   4
   1  -6  19 9.31113 13.6238   3
  -1  -6 -18-6.35420 10.7147   5
   1  -6  18 9.25944 13.5017   3
   1  -6  18 32.5537 14.4970   2
  -1   6  18 8.22316 13.8439   4
   1  -6  17-8.96640 13.0495   3
  -1   6  17-7.87097 14.7867   3
   1  -6  17 7.08926 11.9151   2
  -1   6  17 17.3079 14.5416   4
  -1   6  16 113.560 29.8313   3
  -1   6  16 54.0881 28.7495   4
   1   6 -16 79.5481 25.1938   6
   1  -6  16 132.453 36.6907   3
   1  -6  16 99.4636 29.4258   2
  -1  -6 -15 3.87321 9.75777   6
   1  -6  15-16.9423 20.1206   2
  -1   6  15 9.34230 15.6906   4
  -1   6  15 7.45814 10.8480   3
  -1  -6 -15-6.31412 12.9881   5
   1  -6  15-8.29509 12.0653   3
   1   6 -15 6.96224 8.26846   6
  -1  -6 -14 102.376 22.2168   6
  -1   6  14 98.2447 30.9306   3
   1   6 -14 110.827 28.0642   6
  -1   6  14 47.9429 23.7649   4
   1  -6  14 85.6808 28.2041   3
  -1  -6 -14 118.342 27.8847   5
   1  -6  13 53.0076 25.7787   2
   1   6 -13 47.4772 20.4879   6
  -1  -6 -13 48.0977 15.6756   6
   1  -6  13 44.4495 22.2464   3
  -1  -6 -13 82.7747 22.3351   5
  -1   6  13 44.4159 23.0834   3
  -1  -6 -12 50.0088 18.5383   5
  -1  -6 -12 34.2674 14.0789   6
   1   6 -12 67.7688 22.4249   6
  -1   6  12 43.4924 23.9349   3
  -1   6  12 12.5679 10.5185   1
  -1   6  12 29.4497 23.6796   4
   1  -6  12 55.6180 21.4517   3
   1  -6  12 71.6465 34.9816   2
  -1  -6 -11 32.9330 14.6732   5
   1  -6  11 6.16219 12.7873   3
   1   6 -11 27.0396 16.1445   6
  -1  -6 -11 18.1738 12.7663   6
  -1   6  11 7.11330 14.7289   3
  -1   6  11 7.76839 6.33119   1
  -1   6  11 19.5387 16.4943   4
   1   6 -11 11.9676 9.21467   1
   1  -6  11 27.1029 22.8223   2
  -1  -6 -10 43.9160 16.7783   6
   1   6 -10 51.5664 19.6950   5
   1   6 -10 20.4926 14.5013   6
  -1   6  10 49.2726 22.4058   3
  -1  -6 -10 27.2211 14.1765   5
   1  -6  10 34.7158 19.7633   3
  -1   6  10 38.5322 21.7010   4
   1   6 -10 41.2079 12.1865   1
  -1  -6 -10 38.6132 16.1024   2
   1  -6  10 45.5110 31.4104   2
  -1  -6  -9 53.3288 19.2301   5
   1  -6   9 59.2122 19.3966   3
   1   6  -9 48.3747 19.9829   6
   1   6  -9 5.28614 22.8362   5
  -1  -6  -9 58.6999 18.7126   6
  -1   6   9 41.7484 21.7416   3
   1  -6   9 73.8085 18.3703   1
  -1   6   9 37.7039 25.6010   4
   1   6  -9 67.7771 13.5477   1
  -1  -6  -8 124.602 28.9270   5
  -1   6   8 144.630 33.4514   3
   1  -6   8 252.276 67.5763   2
   1   6  -8 236.845 39.4957   6
  -1   6   8 128.311 38.2074   4
   1  -6   8 185.656 31.3820   3
   1  -6   8 72.0674 22.0972   1
   1   6  -8 168.413 31.7295   5
   1  -6   7 64.1528 15.6313   1
   1   6  -7 104.732 30.0228   6
  -1  -6  -7 111.520 27.8640   6
  -1   6   7 105.629 30.7711   4
   1  -6   7 79.5662 21.7648   3
  -1  -6  -7 89.7127 23.7399   5
   1  -6   6 130.632 52.5028   2
   1   6  -6 120.647 31.2611   6
   1  -6   6 108.581 24.9382   3
  -1  -6  -6 94.1462 24.7112   6
   1  -6   6 127.704 21.5231   4
   1  -6   5-17.7945 29.8863   2
   1   6  -5-7.60323 12.7698   6
   1  -6   5-4.13845 9.82964   4
  -1  -6  -5 12.8522 12.0667   6
   1  -6   5-4.81540 10.6988   3
  -1   6   5 16.4322 16.9003   4
   1   6  -4-7.58556 15.6047   6
  -1   6   4 12.6470 14.0510   5
  -1  -6  -4 6.60825 11.1006   6
   1  -6   4-16.3036 30.6149   2
  -1  -6  -4-5.16488 10.6261   5
   1  -6   4 4.75830 7.99432   3
   1  -6   3 202.801 54.6115   2
   1   6  -3 144.286 37.6412   6
   1  -6   3 162.928 32.1147   3
  -1  -6  -3 145.295 31.4880   5
  -1   6   3 167.664 38.8153   4
  -1   6   3 249.703 39.5210   5
  -1  -6  -3 228.181 38.4760   6
   1  -6   2 62.9296 20.0870   3
  -1   6   2 76.8136 23.4027   5
  -1  -6  -2 76.9684 21.1279   5
  -1   6   2 102.546 27.1568   4
  -1  -6  -1 58.5664 22.4457   4
   1  -6   1 97.4863 22.5445   3
  -1  -6  -1 49.8009 18.3225   5
  -1   6   1 82.9711 24.3985   4
  -1  -6   0 252.278 45.2447   4
  -1   6   0 229.852 43.7030   4
  -1   6   0 223.959 42.5346   5
  -1  -6   1 51.6525 20.8191   3
   1  -6  -1 97.8010 29.1131   2
  -1  -6   1 53.0503 22.0319   4
  -1   6  -1 85.7923 25.7977   4
  -1   6  -1 91.8592 25.6604   5
   1  -6  -2 43.7541 21.8485   2
   1  -6  -2 71.9788 19.5324   3
  -1  -6   2 51.7296 20.2646   3
   1  -6  -2 57.6593 19.8411   6
  -1   6  -2 52.6631 19.0655   5
  -1  -6   2 38.4178 16.9572   4
  -1  -6   3 215.423 37.8229   4
  -1   6  -3 199.438 40.5754   6
  -1   6  -3 143.348 31.6797   5
   1  -6  -3 138.384 29.1188   3
  -1  -6   3 180.211 35.1490   3
   1  -6  -3 123.563 33.9003   6
   1  -6  -3 156.470 34.8466   2
  -1  -6   4 5.73717 12.7486   4
   1   6   4 8.68769 17.8717   3
   1  -6  -4 6.04675 13.4363   2
  -1   6  -4 6.48056 9.42843   5
   1  -6  -4-7.12981 10.3725   6
  -1   6  -4-8.18292 16.8335   6
   1   6   5 8.72382 10.3619   3
   1  -6  -5-5.66400 13.4543   2
  -1  -6   5-5.70213 11.7305   3
  -1   6  -5-8.28561 17.0443   6
   1  -6  -5 7.05546 11.8511   6
   1  -6  -6 136.697 28.9562   6
  -1   6  -6 154.759 32.6078   6
  -1   6  -6 37.4828 12.6067   1
  -1  -6   6 98.5425 23.8093   3
  -1   6  -6 151.532 31.8987   5
   1   6   6 129.545 32.8653   3
  -1  -6   6 138.812 25.4218   4
   1   6   7 112.506 30.4155   3
  -1  -6   7 84.4584 20.6975   4
   1  -6  -7 129.715 30.5714   6
  -1   6  -7 55.4057 24.7019   6
  -1   6  -7 55.0186 15.0747   1
  -1  -6   7 153.654 27.4432   3
   1  -6  -7 95.7724 24.8808   2
  -1   6  -7 68.7600 23.3838   5
  -1   6  -8 110.532 29.1010   5
  -1  -6   8 162.726 29.1773   3
  -1   6  -8 163.222 36.5099   6
  -1  -6   8 184.223 28.5167   4
  -1   6  -8 136.601 22.3661   1
   1  -6  -8 158.778 30.5004   2
   1  -6  -8 152.478 31.2561   6
  -1  -6   9 58.8430 18.1037   4
   1  -6  -9 83.2591 23.4397   6
  -1   6  -9 67.8128 23.4354   6
  -1  -6   9 13.4087 10.6433   1
  -1   6  -9 32.2858 13.5322   1
  -1  -6   9 74.6660 18.5276   3
  -1   6  -9 90.0028 25.2424   5
   1  -6  -9 32.1776 17.1004   2
  -1   6 -10 11.7089 12.3486   1
   1   6  10 77.7685 25.6013   4
  -1  -6  10 71.1340 18.2196   4
  -1  -6  10 62.4576 18.2443   3
  -1   6 -10 34.3748 20.5804   5
  -1   6 -10 44.0577 21.0199   6
  -1  -6  10 25.8996 12.7960   1
   1   6  10 52.1674 22.4358   3
  -1  -6  11 14.1317 8.88360   3
   1   6  11 8.56291 12.4820   3
   1  -6 -11 6.78134 6.89357   1
   1  -6 -11 5.50794 9.28730   5
  -1   6 -11 7.10649 11.9639   6
   1  -6 -11 5.71608 8.35478   6
  -1   6 -11 6.93436 10.1196   5
   1   6  11 8.83684 10.5269   4
   1   6  12 8.57627 16.6485   3
   1   6  12 54.2588 23.1701   4
   1  -6 -12 33.4843 15.4096   5
  -1   6 -12 20.8728 16.0246   6
  -1   6 -12 48.9997 19.9480   5
  -1  -6  12 65.2863 17.1425   3
   1  -6 -12 43.1611 17.4699   6
  -1  -6  13 49.7738 15.3351   3
   1  -6 -13 80.3947 20.4429   5
   1   6  13 58.0317 22.7528   3
  -1   6 -13 39.9629 21.7025   6
   1  -6 -13 71.0953 19.4565   6
   1   6  13 36.8579 22.6280   4
  -1  -6  14 121.997 25.4956   3
   1   6  14 98.6714 30.4610   3
   1  -6 -14 128.343 27.2487   5
   1  -6 -14 94.5333 23.9629   6
  -1   6 -14 66.0290 22.0515   6
   1   6  14 158.524 39.0855   4
  -1  -6  15 4.61205 8.66148   3
  -1   6 -15 7.39959 10.7637   5
  -1   6 -15 6.43860 9.36605   6
   1   6  15 9.35429 13.6066   4
   1  -6 -15-5.41527 9.09615   5
   1   6  15 8.32331 13.9799   3
   1  -6 -15-4.43255 9.84923   6
  -1   6 -16 75.9304 27.3281   5
   1   6  16 150.070 35.6754   3
  -1   6 -16 142.482 29.4169   6
   1   6  16 83.5586 27.6578   4
   1  -6 -16 93.5371 23.1147   5
  -1  -6  16 107.030 24.8096   3
   1  -6 -16 72.1424 20.0274   6
  -1   6 -17 23.4503 16.1618   5
   1   6  17 8.34665 12.2498   3
  -1   6 -17 6.56068 9.68158   6
   1  -6 -17 8.03880 9.07869   6
   1  -6 -17 30.1883 14.1083   5
  -1  -6  17 19.3276 12.2822   3
   1   6  17 9.13457 15.4285   4
   1  -6 -18 10.0764 8.55442   5
   1  -6 -18 3.83587 8.61455   6
   1   6  18 33.8221 20.1228   3
  -1  -6  18 21.0724 13.3311   3
  -1  -6  19 5.89522 13.1278   2
   1   6  19 17.0516 16.0338   3
  -1   6 -19 6.77724 9.89712   6
   1  -6 -19 3.81121 8.51378   6
  -1  -6  19 16.2097 12.8642   3
   1   6  19 8.49214 10.1240   4
  -1  -6  20 5.63779 10.8401   2
   1   6  20 26.1424 16.5283   3
  -1   6 -20 27.6753 13.1994   6
   1  -6 -20 11.4254 9.34147   6
   1  -6 -20 34.2955 13.2177   5
  -1  -6  20 27.7498 15.6324   3
   1   6  20 40.2427 19.2585   4
  -1  -6  21 5.49661 9.23167   2
   1   6  21 8.93353 10.6094   3
  -1   6 -21-7.04700 13.2326   6
   1  -6 -21 3.83629 7.20363   6
   1  -6 -21-5.05451 6.00274   5
  -1  -6  21-5.75103 11.8298   3
   1   6  21 7.56852 11.0085   4
   1   6  22 84.7985 26.8791   4
  -1   6 -22 107.026 30.2154   6
   1  -6 -22 183.379 30.8666   5
   1  -6 -22 151.292 26.2616   6
  -1  -6  22 71.6691 27.1588   3
  -1  -6  22 137.442 28.7934   2
   1  -6 -23 3.97439 8.83505   6
  -1  -6  23 5.04351 10.3785   2
   1   6  23-9.52694 11.3179   3
   1  -6 -24 40.6456 15.4864   6
   1   6  24 58.4357 24.9096   3
   1   6  25 9.90041 14.4326   3
   1  -7  21 79.4802 26.1934   3
   1  -7  20-7.85521 9.36031   3
   1   7 -19 3162.62 256.864   6
   1  -7  19 1427.46 243.952   3
   1  -7  18-5.84464 10.9757   2
  -1   7  18 7.17043 12.0436   4
   1  -7  18-8.08594 9.60382   3
  -1  -7 -18-5.60015 10.5166   5
   1   7 -18 6.36804 9.26336   6
   1   7 -17 5099.66 390.207   6
  -1  -7 -17 2673.76 375.285   5
   1  -7  17 4765.60 389.850   2
  -1   7  17 2977.03 383.654   4
   1  -7  17 3853.98 391.033   3
   1  -7  16 14.0483 14.5321   2
  -1   7  16-7.73317 11.3551   4
   1  -7  16 23.3164 18.5258   3
  -1  -7 -16 16.9293 13.4935   5
   1   7 -16 30.0111 16.7895   6
   1   7 -15 11504.4 1034.46   6
  -1  -7 -15 9630.12 1029.11   5
   1  -7  15 11137.1 1040.02   3
  -1   7  15 7901.53 1033.38   4
   1  -7  15 12790.4 1046.77   2
   1   7 -14 11.5709 11.1721   6
  -1   7  14 24.0854 16.7188   4
  -1  -7 -14 26.9045 13.8043   5
   1  -7  14 42.5327 20.7854   3
   1  -7  14 44.4847 22.5649   2
   1   7 -13 11.7771 8.57204   6
  -1   7  13-8.06562 9.58511   4
  -1  -7 -13 5.02529 7.31769   5
   1  -7  13 6.63682 14.7498   3
   1  -7  13-10.1091 16.9819   2
   1   7 -12 5.90294 11.0845   6
  -1   7  12-8.03237 11.6833   4
  -1  -7 -12-5.01572 9.41856   5
   1  -7  12 6.27137 9.12202   3
   1  -7  12 22.6471 23.2924   2
   1   7 -11 134.849 28.4360   6
  -1  -7 -11 70.7823 21.3170   5
  -1   7  11 119.144 32.0556   4
   1  -7  11 77.2027 25.3062   3
   1   7 -10 6.22024 10.4524   6
  -1   7  10 7.80056 11.3509   4
   1  -7  10 5.28676 9.93294   3
  -1  -7 -10-4.72022 7.93483   6
   1  -7   9 3033.92 338.407   3
  -1   7   9 3154.79 347.722   4
   1  -7   9 3861.56 390.621   2
   1   7  -9 3328.96 343.683   6
  -1  -7  -9 3384.14 339.440   6
  -1  -7  -9 3360.23 338.248   5
   1  -7   8 4.76540 8.95449   3
  -1  -7  -8 5.38507 9.05047   6
  -1   7   8-7.34690 16.3267   4
  -1  -7  -8 4.60984 8.66259   5
   1  -7   8 16.7980 19.9520   2
  -1  -7  -7 1751.93 206.709   2
   1  -7   7 1650.94 200.993   3
  -1  -7  -7 2045.12 203.963   5
  -1  -7  -7 2224.26 209.031   6
  -1   7   7 1880.34 211.305   4
   1  -7   7 1980.11 248.759   2
  -1   7   6-7.02045 13.1843   4
   1  -7   6-4.41380 8.29058   3
  -1  -7  -6 11.5195 11.8495   6
  -1  -7  -6-6.96057 11.6922   2
   1  -7   6-16.5447 24.0653   2
  -1  -7  -6-4.66951 7.84519   5
   1   7  -6 6.90893 11.6055   6
  -1  -7  -5 27144.3 2658.11   6
   1  -7   5 26849.3 2651.94   3
  -1  -7  -5 24837.7 2651.89   5
   1   7  -5 29269.5 2663.96   6
  -1   7   5 25743.0 2659.85   4
   1  -7   5 35766.2 2711.89   2
   1  -7   4 41.2386 25.8744   2
  -1  -7  -4 42.5175 14.5381   6
   1  -7   4 8.68243 9.10856   3
  -1  -7  -4 19.1482 12.8385   5
  -1   7   4 13.0659 18.2838   4
   1   7  -4 14.1114 13.3700   6
   1   7  -3 62.8099 22.9281   6
  -1   7   3 87.7000 22.6045   5
   1  -7   3 34.4728 17.1359   3
  -1   7   3 51.5075 22.6401   4
  -1  -7  -3 34.1222 18.4756   4
  -1  -7  -2 5.80492 11.9422   4
  -1  -7  -2 9.50353 9.77624   5
  -1   7   2-44.7180 13.1420   4
   1  -7   2-10.6225 21.8511   2
  -1  -7  -2 5.97664 12.2954   6
  -1   7   2-5.47113 9.19094   5
   1  -7   2 4.25853 8.76188   3
  -1  -7  -1 890.024 106.258   3
   1  -7   1 792.162 100.172   3
  -1   7   1 811.623 103.753   5
  -1  -7  -1 895.119 105.843   4
   1  -7   0 4.39955 6.39949   3
  -1  -7   0 6.05667 8.80969   3
  -1  -7   0-5.97666 10.0381   4
  -1  -7   0-4.93155 8.28288   5
   1  -7   0 8.03543 15.0887   2
  -1   7  -1 889.555 95.4264   5
   1  -7  -1 588.472 92.9102   2
   1  -7  -1 715.480 95.5008   6
   1  -7  -1 638.835 87.8877   3
  -1  -7   1 878.235 96.4284   3
   1  -7  -2 6.56633 9.56382   6
  -1   7  -2 5.53210 10.3999   5
   1  -7  -2 6.46703 10.8730   2
  -1  -7   2-5.83390 9.81088   4
   1  -7  -2 13.5136 10.7109   3
  -1  -7   2-5.73451 10.7796   3
  -1  -7   2 14.6611 10.8695   5
  -1  -7   3 73.0349 22.9324   4
   1  -7  -3 73.0852 18.5799   3
  -1  -7   3 82.2691 21.4588   3
  -1   7  -3 49.7609 18.3855   5
   1  -7  -3 25.2530 17.0054   6
   1  -7  -4 27.6091 17.5395   2
  -1  -7   4 21.0901 12.7844   3
   1  -7  -4 9.29235 9.89678   3
  -1   7  -4 50.9752 17.9812   5
  -1  -7   4 21.3053 15.0558   4
  -1  -7   5 28062.7 2657.82   4
   1  -7  -5 26183.5 2656.10   3
  -1  -7   5 27572.1 2657.97   3
  -1   7  -5 25237.6 2659.88   5
  -1   7  -5 28462.1 2667.60   6
  -1   7  -6 7.15539 12.0193   6
  -1  -7   6 4.50211 9.26292   4
  -1  -7   6-4.90874 7.14261   3
  -1   7  -6-5.73317 10.7674   5
   1  -7  -6-5.78760 9.72244   6
   1  -7  -6-5.17405 11.4974   2
   1   7   7 1833.81 208.021   3
   1  -7  -7 1534.25 197.088   2
   1  -7  -7 1696.01 199.975   6
  -1  -7   7 1898.32 198.667   3
  -1   7  -7 2309.73 206.185   5
  -1  -7   8 4.60752 7.73939   3
   1  -7  -8 5.51081 9.25632   6
   1   7   8-7.31028 8.68254   3
  -1   7  -8-5.77073 9.69281   5
  -1   7  -9 3557.85 342.041   5
   1  -7  -9 3081.49 337.890   6
  -1   7  -9 3226.07 343.464   6
  -1  -7   9 3234.63 335.314   3
   1   7   9 3324.99 346.340   3
  -1   7 -10 12.0440 10.1230   5
  -1   7 -10 6.52738 7.76359   6
   1  -7 -10-5.14125 9.66340   6
   1   7  10 7.18290 12.0713   3
   1  -7 -10 14.1032 9.67937   5
  -1  -7  10-4.33455 7.29239   3
  -1   7 -11 122.231 29.2227   5
  -1   7 -11 99.9481 26.3053   6
   1  -7 -11 93.9020 24.4897   6
   1   7  11 141.111 32.8917   3
   1  -7 -11 182.069 29.4151   5
  -1  -7  11 132.545 24.6465   3
  -1   7 -12-6.21562 10.4669   5
   1  -7 -12 14.1833 10.5316   6
   1   7  12-7.01807 13.2001   3
  -1   7 -12 6.10831 11.4951   6
  -1  -7  12 12.3801 11.5186   3
   1  -7 -13 18.0186 12.1654   6
   1  -7 -13 32.5309 14.2440   5
  -1   7 -13 17.8649 12.4476   6
   1   7  13-7.05954 12.0615   3
  -1   7 -13 39.8786 19.4609   5
   1  -7 -14 33.1616 14.5793   5
  -1   7 -14 23.5245 14.2106   6
   1  -7 -14 21.1583 11.5366   6
  -1  -7  15 10432.5 1108.96   2
  -1   7 -15 11167.1 1107.15   6
   1   7  15 9664.68 1109.38   3
   1  -7 -15 12616.2 1104.97   5
  -1   7 -16 5.80203 8.62647   6
   1  -7 -16 23.2415 13.0692   5
   1   7  16 7.48639 9.06888   4
   1   7  16 35.5753 15.9090   3
   1  -7 -16 19.1770 10.3409   6
   1   7  17 3902.93 465.414   4
  -1  -7  17 4286.57 461.130   2
   1  -7 -17 4039.04 453.154   6
  -1   7 -17 4690.55 463.087   6
   1   7  17 4002.27 464.329   3
  -1  -7  18 5.27243 8.86543   2
   1  -7 -18 13.4849 10.6849   5
   1  -7 -18 3.56649 6.71059   6
  -1   7 -18-5.91007 8.60682   6
   1   7  18 7.35828 12.3657   3
   1   7  18-7.22209 6.07983   4
   1  -7 -19 2737.93 278.109   6
   1   7  19 2653.77 291.655   3
   1   7  20-7.46222 10.8739   3
   1  -7 -20 10.2913 8.17468   6
   1   7  21 160.352 37.3681   3
   1   7  22 7.83015 11.4146   3
   1   8 -14 76.9982 19.7734   6
  -1  -8 -13 13.5546 11.5249   5
   1   8 -13 25.7503 13.7950   6
  -1   8  13 19.2362 13.3126   4
  -1  -8 -12-4.25739 6.19347   5
   1  -8  12 10.5432 15.3356   2
   1   8 -12-5.23803 8.79811   6
  -1   8  12 19.0840 11.9456   4
  -1  -8 -11 4.30034 10.2218   5
   1  -8  11-11.9476 17.3824   2
   1   8 -11 5.31952 8.94300   6
  -1   8  11 6.28058 10.5558   4
  -1  -8 -10 39.0074 13.9410   5
   1  -8  10 26.5451 22.4901   2
   1   8 -10 33.1942 15.6945   6
  -1   8  10 12.3708 13.0682   4
  -1  -8  -9 24.7982 10.5385   5
   1  -8   9 14.2919 17.0508   2
   1   8  -9 22.6147 12.6662   6
  -1   8   9-6.07630 10.3340   4
  -1  -8  -8 87.4109 22.4174   5
   1  -8   8 103.313 44.2144   2
   1   8  -8 152.900 30.2716   6
  -1   8   8 113.637 26.7765   4
  -1  -8  -7 63.4779 17.0987   5
   1   8  -7 29.9563 17.4814   6
  -1   8   7 53.0773 19.8761   4
   1  -8   7 58.1395 32.7112   2
   1   8  -6 42.5987 18.1027   6
  -1  -8  -6 31.1582 14.9501   4
  -1   8   6 46.7910 18.1089   4
  -1  -8  -5 5.20281 8.75320   4
   1  -8   5 12.4193 20.8648   2
  -1  -8  -5 8.61485 8.87508   5
   1   8  -5 6.11799 11.4995   6
  -1  -8  -5-5.29027 10.8940   6
  -1  -8  -4-4.53260 7.63138   5
   1  -8   4 22.4246 24.9172   2
  -1  -8  -4 13.5175 16.0623   2
  -1  -8  -4 5.23328 9.84140   3
  -1  -8  -4 15.8844 12.5875   6
  -1  -8  -3 65.8249 20.1087   6
  -1  -8  -3 99.0561 30.0574   2
   1  -8   3 98.2537 33.6583   2
  -1  -8  -3 64.2778 19.2528   5
  -1  -8  -3 68.4512 20.8487   3
  -1  -8  -3 53.1084 19.5388   4
  -1  -8  -2 27.8877 15.4347   6
   1  -8   2 51.5513 23.2256   2
  -1  -8  -2 60.8855 24.6112   2
  -1  -8  -2 46.6236 18.8705   5
  -1  -8  -2 37.3577 16.7319   3
  -1  -8  -2 54.0365 17.5251   4
  -1  -8  -1 22.8962 12.9365   6
   1  -8   1 22.6661 20.2031   2
  -1  -8  -1 49.2104 26.2433   2
  -1  -8  -1 19.9845 14.1154   5
  -1  -8  -1 25.9831 13.3044   3
  -1  -8  -1 21.6574 15.2649   4
   1  -8   0 92.4050 25.5680   6
  -1  -8   0 136.879 28.8024   6
  -1  -8   0 135.841 42.8421   2
  -1  -8   0 66.2967 23.6359   5
  -1  -8   0 130.988 26.6298   3
  -1  -8   0 126.827 27.6001   4
  -1   8  -1 28.5944 14.0613   5
   1  -8  -1 12.1780 10.4930   6
  -1  -8   1 38.7319 26.6607   2
  -1  -8   1 16.5090 13.2802   4
   1  -8  -1 36.6456 17.9218   2
  -1  -8   2 57.7152 32.5068   2
   1  -8  -2 57.9008 18.3394   6
  -1   8  -2 47.6883 16.4180   5
   1  -8  -2 67.2388 21.2052   2
  -1  -8   3 46.8183 32.5771   2
   1  -8  -3 77.4987 21.5163   6
  -1   8  -3 43.1493 16.5502   5
   1  -8  -3 53.4528 18.7922   2
  -1  -8   4-16.1723 23.5365   2
  -1  -8   4 9.04305 7.63671   3
  -1   8  -4 9.65465 9.96243   5
   1  -8  -4 10.3859 9.78444   6
   1  -8  -4 5.09836 12.1364   2
  -1  -8   5 4.41917 9.09279   3
  -1  -8   5 15.9941 18.9958   2
  -1   8  -5 4.92392 9.24853   5
   1  -8  -5-5.05857 11.2412   6
  -1  -8   6 72.6128 18.5193   3
  -1  -8   6 75.7164 40.6366   2
  -1   8  -6 59.7012 17.7048   5
   1  -8  -6 38.8981 14.7505   6
  -1  -8   7 32.9188 13.2756   3
   1  -8  -7 28.8177 14.7048   6
  -1   8  -8 134.169 27.4011   6
   1  -8  -8 105.337 20.8114   5
  -1  -8   8 68.2317 19.0503   3
  -1   8  -8 82.4408 22.9835   5
   1  -8  -8 69.5496 19.5479   6
  -1  -8   8 86.6107 32.4120   2
  -1   8  -9 57.3727 18.4492   6
   1  -8  -9 59.4286 15.3878   5
  -1  -8   9 15.9532 10.2536   3
  -1   8  -9 31.4111 15.0997   5
  -1  -8   9 10.9185 18.7530   2
  -1   8 -10 33.6265 15.0831   6
   1  -8 -10 30.5546 12.6611   5
  -1  -8  10 27.5867 11.7231   3
  -1  -8  10 28.7859 21.4591   2
   1  -8 -10 4.28287 7.59888   6
  -1  -8  11 8.44502 17.3837   2
  -1   8 -11-5.48363 8.00316   6
  -1  -8  11 7.61658 9.61676   3
   1  -8 -11 7.78540 8.03430   5
   1   8  11 6.08650 7.25831   3
   1  -8 -11 12.3772 9.19020   6
  -1   8 -12-5.36923 7.82288   6
   1  -8 -12 11.7280 9.29661   5
  -1  -8  12 7.69136 9.14563   3
   1  -8 -12-3.97621 9.45530   6
   1   8  12 5.95814 10.0172   3
  -1  -8  13 46.0573 14.0606   3
   1  -8 -13 19.1207 11.1424   6
   1   8  13 29.3247 14.3097   3
  -1  -8  14 88.4811 19.6814   3
   1   8  14 99.9755 24.7149   3
   1  -8 -14 83.5064 19.0378   6
   1  -8 -15 3.46207 5.82442   6
  -1  -9  -7 538.216 69.5261   5
  -1  -9  -6 12.8414 11.9964   5
  -1  -9  -6 14.5989 10.8941   4
  -1  -9  -5 9996.11 994.599   4
   1  -9   3 65.6823 24.5870   2
   1  -9   2-6.52061 10.9700   2
   1  -9   1 474.249 66.5673   2
  -1  -9   0-7.07875 10.3132   2
   1  -9   0-5.48790 9.23620   2
   1  -9  -1 401.572 57.2879   6
  -1  -9   1 472.089 68.9137   2
  -1  -9   2-3.85834 6.48118   3
  -1  -9   2-8.70333 17.9030   2
   1  -9  -2 4.79451 9.00367   6
  -1  -9   3 15.0191 8.47898   3
  -1  -9   3 19.0003 17.9033   2
   1  -9  -4 9.05691 9.33217   6
  -1  -9   4 3.71231 8.26743   3
  -1  -9   5 8510.35 844.202   3
  -1  -9   6 10.6163 8.97521   3
  -1  -9   7 579.305 69.3491   3
   2   0   0 732016. 69780.6   2
  -2   0   0 694504. 69766.9   6
   2   0   0 683570. 69779.6   3
  -2   0   0 745734. 69773.8   3
   2   0   0 755739. 69797.5   1
  -2   0   0 748880. 69801.3   1
  -2   0   0 734680. 69778.1   4
   2   0   0 707212. 69774.3   4
   2   0   0 723702. 69765.8   6
   2   0   0 689735. 69766.6   5
  -2   0   0 680658. 69773.1   5
   2   0   0 725603. 69794.9   1
   2   0   1 1377.97 196.329   1
   2   0  -1 1868.96 209.660   1
  -2   0   1 1394.24 197.806   1
  -2   0   1 1626.74 189.277   4
   2   0   1 1868.70 186.712   4
  -2   0  -1 1350.06 182.959   4
   2   0  -1 1767.63 194.062   2
  -2   0   1 1433.10 182.977   3
  -2   0  -1 1375.87 181.101   3
   2   0   1 1662.68 179.614   6
  -2   0   1 1602.83 182.754   6
  -2   0  -1 1408.67 199.721   1
   2   0  -1 1731.70 179.835   5
  -2   0  -1 1626.68 184.246   5
   2   0   1 1546.93 176.826   5
  -2   0   1 1516.78 181.408   5
   2   0   1 1727.55 200.241   1
   2   0  -1 1506.33 196.577   1
  -2   0  -1 1708.71 199.703   1
   2   0   2 536.043 90.8726   1
   2   0  -2 387.783 83.2993   1
  -2   0   2 528.350 87.8024   1
  -2   0  -2 428.960 83.0135   1
   2   0  -2 568.595 74.1692   6
  -2   0  -2 439.999 74.7902   5
  -2   0  -2 508.426 80.1537   4
   2   0   2 585.638 80.0525   4
   2   0   2 482.271 72.1056   6
   2   0  -2 473.285 71.1953   5
   2   0   2 909.573 85.0418   5
   2   0   2 495.797 84.4223   3
  -2   0   2 478.504 76.5849   3
  -2   0  -2 539.734 80.2917   3
   2   0   2 525.467 83.7603   2
   2   0  -2 536.934 81.1669   2
  -2   0   2 525.845 95.5825   1
  -2   0  -2 426.475 90.8832   1
   2   0   3 21.1972 11.4194   6
   2   0  -3 6.57831 16.6826   6
  -2   0   3 36.1920 19.3169   6
  -2   0   3 13.5172 14.0333   5
  -2   0   3 10.9857 16.0928   1
   2   0  -3 11.8543 14.2075   1
  -2   0  -3 37.2023 25.5797   1
  -2   0  -3 27.1982 17.1310   5
   2   0   3 32.9766 22.6915   2
   2   0  -3 33.4906 19.9785   2
  -2   0   3 17.6262 19.6741   4
   2   0   3-7.21022 17.2322   4
  -2   0  -3 16.6815 17.2631   4
   2   0   3 10.8761 15.9347   1
   2   0   3 44.8664 28.3224   3
  -2   0  -3 8.27083 15.6480   3
  -2   0  -3 53.9293 30.0160   1
  -2   0   3 13.7432 23.1610   1
  -2   0  -4 3076.09 314.275   1
   2   0  -4 2917.40 287.562   6
   2   0   4 2460.09 273.491   6
  -2   0  -4 3022.47 283.156   6
  -2   0  -4 2647.93 291.514   5
  -2   0   4 2644.25 281.333   5
   2   0  -4 2461.40 278.800   5
  -2   0  -4 2455.01 307.546   1
   2   0   4 3189.76 307.013   2
   2   0  -4 2295.91 285.946   2
  -2   0   4 2918.17 292.844   4
  -2   0  -4 2705.31 290.610   4
   2   0   4 2194.26 281.043   4
   2   0   4 2761.79 303.608   3
  -2   0  -4 2653.97 290.911   3
   2   0  -4 2364.56 299.356   1
  -2   0   4 2771.75 312.143   1
  -2   0   4 3037.96 286.311   3
   2   0  -4 2444.37 300.269   1
  -2   0   4 2516.78 297.502   1
  -2   0   5 32.1406 20.3499   1
  -2   0  -5 12.1354 14.7348   6
   2   0  -5 30.2580 19.3024   6
   2   0   5 25.6544 12.2973   6
   2   0  -5 37.5652 29.8993   1
   2   0  -5 27.4700 14.1767   5
  -2   0  -5 56.3143 28.5830   5
   2   0   5 105.507 34.2401   3
   2   0   5 11.3826 19.3618   2
   2   0  -5 31.1649 18.7582   2
  -2   0   5 58.9333 24.6824   4
  -2   0  -5 15.8058 15.1534   4
  -2   0   5 12.6998 12.3118   3
   2   0   5 11.3904 19.3748   1
  -2   0  -5 13.1673 27.2581   1
   2   0   5 15.6258 34.8526   1
  -2   0  -5 72.5436 36.6799   1
   2   0   6 18561.9 1951.24   1
  -2   0  -6 22311.1 1932.99   5
   2   0  -6 17845.0 1909.69   5
   2   0   6 22211.2 1940.35   2
   2   0  -6 19126.4 1919.25   2
   2   0  -6 19669.7 1922.82   6
  -2   0  -6 16797.7 1911.08   6
   2   0   6 19778.6 1906.32   6
  -2   0  -6 20098.0 1919.47   4
  -2   0   6 20355.5 1924.88   4
  -2   0  -6 17871.7 1916.90   4
   2   0   6 21389.5 1940.50   3
  -2   0   6 21119.8 1917.08   3
   2   0  -6 17704.8 1912.22   3
  -2   0   6 20069.7 1929.77   1
   2   0  -6 18265.6 1934.76   1
  -2   0  -6 18587.9 1938.31   1
   2   0   6 20791.6 1938.64   1
   2   0  -6 20547.0 1943.95   1
  -2   0   7 553.417 73.5886   5
  -2   0  -7 680.542 91.5413   5
   2   0  -7 526.044 73.6520   5
  -2   0   7 496.961 83.3955   1
   2   0  -7 471.779 89.2939   1
   2   0  -7 538.868 80.5036   2
  -2   0   7 396.907 88.7622   1
   2   0  -7 622.811 98.4288   1
  -2   0   7 517.829 81.5017   4
   2   0   7 583.022 93.1903   2
   2   0   7 533.640 87.4059   1
  -2   0  -7 668.639 98.8395   1
  -2   0   7 621.310 78.9307   3
   2   0   7 621.702 96.6322   3
   2   0   7 775.808 109.554   1
  -2   0  -7 596.043 76.8016   6
   2   0  -7 676.191 88.0718   6
   2   0   7 538.846 69.1121   6
   2   0  -8 5177.21 519.092   2
   2   0   8 6030.74 542.567   2
  -2   0   8 4652.08 520.790   4
  -2   0  -8 4622.66 515.373   4
  -2   0   8 5045.74 520.045   3
   2   0   8 4754.78 536.162   3
   2   0   8 6085.91 537.903   1
   2   0  -8 5035.17 537.793   1
  -2   0   8 4710.26 537.204   1
  -2   0  -8 4691.24 534.144   1
   2   0  -8 4650.62 509.835   5
  -2   0  -8 5534.81 543.197   1
   2   0   8 5408.51 546.578   1
  -2   0  -8 6459.41 540.766   5
   2   0  -8 4978.22 534.308   1
  -2   0   8 5712.61 532.001   1
   2   0  -8 5259.76 527.944   6
  -2   0  -8 4419.85 510.168   6
   2   0   8 4735.09 504.837   6
   2   0  -9 1430.35 142.786   2
   2   0   9 943.314 152.159   1
  -2   0   9 967.591 140.371   4
  -2   0  -9 1058.72 133.221   4
   2   0  -9 1284.27 149.707   6
  -2   0  -9 1018.39 130.334   6
   2   0   9 1251.37 160.502   3
   2   0  -9 1232.95 153.210   1
  -2   0   9 1181.20 144.596   1
   2   0  -9 1095.17 129.982   5
   2   0   9 1237.57 149.168   1
   2   0  -9 1186.58 156.381   1
  -2   0   9 1103.06 154.510   1
  -2   0  -9 1170.10 152.336   1
   2   0 -10 264413. 25756.5   2
   2   0  10 247617. 25775.5   2
  -2   0 -10 262922. 25754.0   6
   2   0 -10 232037. 25765.0   6
  -2   0  10 270428. 25763.7   4
  -2   0  10 280578. 25769.6   1
   2   0 -10 245883. 25773.0   1
   2   0  10 283064. 25786.7   3
   2   0  10 258932. 25782.8   1
  -2   0 -10 273787. 25775.8   1
   2   0 -10 253200. 25747.5   5
   2   0  10 281229. 25773.5   1
   2   0 -10 271379. 25777.9   1
  -2   0  10 273240. 25782.8   1
  -2   0 -10 281151. 25779.0   1
   2   0 -11 11.9771 24.6900   1
   2   0  11 10.4319 21.5195   1
   2   0 -11 6.74487 17.9847   2
  -2   0  11 30.0068 27.9052   1
   2   0 -11 12.0720 20.3399   1
  -2   0 -11-11.9751 17.4933   5
   2   0 -11 4.91764 11.7925   5
   2   0  11 12.0930 26.9170   2
  -2   0  11 36.0238 28.3440   4
   2   0  11 29.0308 40.4603   3
   2   0 -11 34.6442 27.4769   6
  -2   0 -11 21.7258 20.2352   6
  -2   0 -11 23.0035 30.5866   1
   2   0  11 55.0737 30.6336   1
  -2   0 -11 12.5045 23.5364   1
   2   0 -12 32284.7 3277.91   5
  -2   0 -12 30886.8 3300.76   5
   2   0  12 33415.0 3312.62   1
  -2   0 -12 31915.3 3302.64   1
  -2   0  12 38123.7 3304.03   1
   2   0 -12 34285.6 3285.31   2
   2   0 -12 33771.4 3306.10   1
  -2   0  12 36177.0 3316.56   3
   2   0  12 31699.9 3314.09   3
   2   0  12 27843.5 3297.22   2
  -2   0 -12 34694.4 3289.71   6
   2   0  12 37081.7 3304.98   1
   2   0 -12 31465.1 3301.87   1
  -2   0  12 33958.1 3316.03   1
  -2   0 -12 35140.4 3310.49   1
   2   0 -13 149.692 36.3205   2
   2   0 -13 177.844 48.1875   1
   2   0 -13 211.052 37.3896   5
  -2   0 -13 177.694 45.3324   5
   2   0  13 81.7044 33.7394   2
  -2   0  13 264.391 50.7224   4
  -2   0  13 83.6546 45.3407   3
  -2   0  13 110.170 44.9497   1
   2   0 -13 109.827 41.7597   1
  -2   0 -13 175.192 38.7386   6
   2   0  13 166.917 50.4675   3
  -2   0 -13 137.286 42.9276   1
   2   0  13 160.452 48.7266   1
  -2   0 -14 15567.9 2291.70   5
   2   0 -14 22194.2 2283.61   5
   2   0 -14 16649.0 2291.25   6
  -2   0 -14 26825.1 2298.33   6
  -2   0  14 28459.7 2307.06   4
   2   0  14 30642.2 2318.21   1
   2   0 -14 25330.7 2312.65   1
  -2   0 -14 30561.7 2330.50   1
  -2   0  14 18187.9 2308.76   3
   2   0  14 21751.3 2314.26   3
   2   0 -14 25882.6 2287.17   2
  -2   0 -14 27353.7 2309.04   1
  -2   0  14 31481.3 2312.66   1
   2   0  14 15482.4 2289.97   2
  -2   0  15 30.5003 29.2178   3
   2   0 -15 53.4194 35.9358   1
  -2   0  15 69.9940 36.4586   1
   2   0  15 129.599 43.9178   1
   2   0 -15 77.5325 23.1108   2
  -2   0 -15 66.4070 25.2655   5
   2   0  15 76.1975 33.4653   2
   2   0  15 130.097 43.5728   1
  -2   0  15 54.7222 28.1758   4
  -2   0 -15 37.6080 18.5834   6
   2   0 -15 32.8558 29.6564   6
  -2   0  15 22.8896 24.2460   1
   2   0 -15 27.1543 20.5825   1
  -2   0 -15 123.193 45.1703   1
   2   0  15 30.0333 28.7882   3
   2   0 -16 4608.69 421.929   2
  -2   0 -16 4281.31 433.480   5
   2   0 -16 2886.57 412.442   5
  -2   0  16 4129.27 435.898   4
  -2   0  16 5038.99 449.054   1
  -2   0 -16 4545.84 442.115   1
   2   0  16 3335.68 449.829   1
  -2   0  16 3192.98 435.415   3
   2   0  16 3163.42 436.034   3
   2   0 -16 4643.15 452.166   1
   2   0 -16 3709.32 426.874   6
   2   0  16 5220.58 457.237   1
   2   0 -16 4483.17 450.233   1
  -2   0  16 5110.99 473.066   1
  -2   0 -16 5163.72 466.078   1
  -2   0 -17 138.150 40.4038   6
   2   0 -17 190.328 42.5722   6
  -2   0  17 57.1505 38.3413   1
   2   0  17 191.572 55.6784   1
   2   0 -17 87.5259 42.9088   1
   2   0 -17 134.959 34.4482   2
   2   0 -17 131.243 46.2594   1
  -2   0 -17 186.645 49.8327   1
  -2   0  17 115.645 42.6675   1
  -2   0  17 82.9192 37.4514   3
   2   0 -17 136.544 29.4885   5
  -2   0 -17 168.646 41.4398   5
   2   0  17 200.017 48.6553   4
  -2   0  17 79.3855 31.7289   4
   2   0  17 86.4290 45.6820   1
  -2   0 -17 150.413 54.2953   1
   2   0  17 155.307 47.9484   3
   2   0  17 127.985 39.4645   2
   2   0 -18 64.8338 30.3423   2
  -2   0 -18 139.489 32.8231   5
   2   0 -18 45.1190 16.9527   5
  -2   0  18 51.2406 29.1669   3
  -2   0  18 38.7714 36.9558   1
   2   0  18 15.6608 27.0643   1
   2   0 -18 60.4401 34.1714   1
  -2   0 -18 25.1137 22.0321   1
   2   0 -18 14.7979 25.6581   1
  -2   0  18 67.5385 34.6218   1
   2   0  18 22.4791 27.4470   4
  -2   0  18 11.8958 20.9720   4
   2   0  18 104.542 44.3559   1
   2   0  18 107.827 38.0771   3
   2   0 -18 79.2760 27.3817   6
  -2   0 -18 58.1539 25.2363   6
   2   0  18 83.5199 30.8481   2
  -2   0  19 59.2127 30.4550   3
  -2   0  19 96.8680 46.4207   1
   2   0 -19 77.6446 39.5967   1
  -2   0 -19 12.5679 16.1299   1
   2   0 -19 59.0373 35.5857   1
   2   0 -19 93.8885 22.7388   5
  -2   0 -19 52.1151 23.8627   5
   2   0  19 44.5522 25.4909   4
  -2   0  19 23.8537 25.2840   4
  -2   0 -19 34.2466 29.4019   1
  -2   0 -19 48.3419 23.7646   6
   2   0  19 86.2228 43.8721   1
   2   0  19 69.6662 29.8839   2
   2   0  20 25013.6 2608.88   4
   2   0  20 34096.4 2609.17   2
   2   0 -20 29843.5 2598.18   6
  -2   0 -20 27022.5 2605.58   6
  -2   0  20 28009.8 2612.79   4
  -2   0  20 21973.5 2609.79   1
  -2   0 -20 20304.0 2604.28   1
  -2   0  20 31278.9 2618.86   3
   2   0  20 27037.9 2618.95   3
   2   0 -20 31622.1 2590.57   5
   2   0 -20 19798.4 2614.71   1
   2   0  20 23357.6 2624.95   1
  -2   0  20 18434.3 2619.30   1
  -2   0 -20 17859.2 2612.29   1
   2   0 -20 25764.3 2603.19   2
   2   0 -21 50.2992 17.7907   5
   2   0 -21 27.8640 26.5707   1
  -2   0  21 37.5288 28.1798   1
   2   0  21 64.2936 36.0131   1
   2   0  21 11.2541 27.1319   3
  -2   0 -21 26.9836 19.0766   6
   2   0 -21 57.3341 21.2342   6
  -2   0  21 71.4963 30.0734   3
  -2   0 -21 82.3339 36.8799   1
   2   0 -21 59.8380 29.0879   2
  -2   0  21 18.3355 34.7421   1
   2   0 -21 28.0167 26.7119   1
   2   0  21 46.4774 39.3057   1
  -2   0 -22 26814.4 2398.90   5
   2   0 -22 23605.7 2385.60   5
   2   0  22 25715.3 2398.26   2
   2   0 -22 22660.2 2416.25   1
   2   0  22 22109.1 2408.16   3
  -2   0  22 23168.5 2404.29   3
  -2   0 -22 27891.0 2406.12   6
   2   0 -22 24290.3 2391.56   6
   2   0  22 22505.9 2424.29   1
  -2   0  22 23132.8 2413.97   1
  -2   0 -22 23633.9 2409.84   1
   2   0 -22 23800.1 2419.68   1
   2   0  22 25025.4 2427.27   1
  -2   0  22 23308.6 2433.42   1
  -2   0  23 115.932 33.0330   3
   2   0 -23 74.6605 32.6254   1
  -2   0  23 66.6443 32.2292   1
  -2   0 -23 79.2876 32.4262   1
  -2   0 -23 66.3276 22.7163   5
  -2   0  23 94.4284 29.3462   4
   2   0  23 123.245 30.2075   2
   2   0  23 98.0088 35.1177   3
   2   0 -23 82.1526 22.9326   6
  -2   0 -23 154.338 34.6186   6
   2   0  23 99.9099 40.7668   1
  -2   0  23 65.9811 37.7472   1
  -2   0  24 9814.48 887.769   4
   2   0  24 8983.91 905.356   1
  -2   0 -24 9145.86 889.875   1
  -2   0 -24 9740.63 885.559   6
   2   0 -24 8340.13 871.985   6
   2   0 -24 8103.76 867.966   5
   2   0  24 9097.88 878.392   2
  -2   0 -24 9175.51 877.603   5
   2   0  24 8258.67 886.237   3
  -2   0  24 8177.99 882.775   3
  -2   0  25 7.51153 10.9975   4
   2   0 -25 15.7456 11.5197   5
  -2   0 -25 23.0806 12.8814   5
  -2   0  25 15.6000 11.4144   3
   2   0  25 8.49737 14.3266   3
   2   0 -25 4.85540 9.20330   6
  -2   0 -25 14.4311 14.8953   6
  -2   0  26 41.4219 23.4191   4
  -2   0 -26 130.001 26.0376   5
  -2   0  26 80.0224 26.6901   3
   2   0  26 86.9451 30.2489   3
   2   0 -26 82.7713 21.9209   6
  -2   0  27-6.59529 12.3860   4
  -2   0 -27-5.10228 9.58300   5
   2   0 -27-3.70170 6.95385   5
  -2   0  27 6.78655 11.3999   3
   2   0  27 7.36160 8.74498   3
   2   0 -27 13.0050 9.63363   6
  -2   0 -27-6.55815 11.0164   6
  -2   0  28 746.177 85.5529   4
  -2   0 -28 632.666 76.6879   5
   2   0  28 527.723 79.4425   3
  -2   0  28 515.220 79.1981   3
  -2   0 -28 672.359 82.1882   6
  -2   0  29 5.90862 9.92421   4
   2   0  29 6.47913 7.69535   3
  -2   0  29-6.20422 7.36890   3
   2   0 -29-3.95339 9.39070   6
  -2   0 -29-5.69578 8.28524   6
  -2   0  30 2964.83 298.784   4
  -2   0 -30 2674.30 290.308   5
  -2   0 -30 3076.28 296.799   6
   2   0 -30 3066.61 290.761   6
   2   0  30 2366.88 295.147   3
  -2   0 -31 29.3297 12.6000   5
  -2   0  31 33.2140 17.6843   3
  -2   0 -31 40.3650 16.1722   6
  -2   1  32 5.30171 9.96878   4
  -2   1  31-5.65915 9.52059   4
  -2   1  31-5.62557 8.20094   3
   2  -1  30 5.46447 7.95447   3
  -2   1  30-5.95258 10.0025   3
   2   1 -30 3.85443 6.48140   6
  -2   1  30 5.78777 6.88092   4
  -2  -1 -30 3.97565 7.47210   5
  -2  -1 -29 8.28938 8.53281   5
   2  -1  29-5.79651 8.43839   3
  -2   1  29 6.29819 9.16751   3
   2   1 -29 3.93573 8.75145   6
  -2   1  28 6.67452 12.5334   3
   2  -1  28-6.15340 10.3351   3
   2   1 -28-4.14136 7.77696   6
  -2  -1 -28 5.29796 10.8982   6
  -2   1  28 6.30941 12.9786   4
  -2  -1 -28 4.27867 7.18663   5
  -2   1  27 35.3274 16.9775   3
   2  -1  27 12.9174 12.3971   3
  -2  -1 -27 37.9902 17.2452   6
   2   1 -27 26.1868 13.4622   6
  -2   1  27 25.9299 15.6101   4
  -2  -1 -27 26.8430 12.7226   5
  -2   1  26-6.64971 12.4872   4
   2  -1  26-5.86403 12.0629   2
  -2   1  26-7.44941 8.84780   3
   2  -1  26 6.86018 11.5225   3
   2   1 -26-4.49518 9.24736   6
  -2  -1 -26-5.64258 10.5961   6
  -2  -1 -26 4.62040 8.67691   5
  -2   1  25 21.4898 14.9875   4
   2   1 -25 28.5758 13.5451   6
  -2  -1 -25 63.8595 20.2868   6
  -2   1  25 15.8204 16.5005   3
   2  -1  25 21.9063 13.9830   3
  -2  -1 -25 29.1288 13.7966   5
   2  -1  25 12.3106 12.9547   2
   2   1 -24-4.93041 10.1491   6
  -2  -1 -24 6.04009 15.2215   6
   2  -1  24-6.49940 14.4455   2
   2   1 -24-4.33481 9.63873   5
   2  -1  24-7.79003 14.6328   3
   2   1 -23 194.381 33.0832   6
   2  -1  23 182.854 41.1073   3
  -2   1  23 177.900 43.5330   3
   2   1 -23 154.278 43.0189   1
   2  -1  23 199.594 51.8778   1
  -2   1  23 120.764 34.5140   4
   2   1 -23 156.660 29.8553   5
  -2  -1 -23 171.265 31.9031   5
  -2  -1 -22 11.0018 10.3359   5
   2   1 -22 4.43630 10.5435   5
   2  -1  22 39.6378 24.8128   1
   2   1 -22 10.7067 17.9858   1
   2   1 -22-14.5050 17.2300   1
  -2   1  22 10.4159 17.4975   1
   2   1 -22 5.61225 9.43303   6
  -2  -1 -22-6.43040 9.36027   6
   2  -1  22-7.28428 13.6830   2
   2  -1  22 8.87098 10.5416   3
  -2   1  22-9.48621 19.5164   3
  -2   1  22-8.51381 14.3038   4
  -2   1  21-9.05206 16.9990   4
   2  -1  21 7.76695 13.0466   2
   2  -1  21-18.7601 22.2806   1
   2   1 -21 15.0826 21.9388   1
  -2  -1 -21-9.13907 13.2946   1
   2   1 -21-5.87390 13.0524   6
  -2  -1 -21 6.66562 13.7128   6
  -2   1  21-20.4421 24.2780   1
   2  -1  21-14.0706 20.4670   1
   2   1 -21 11.7897 17.1496   1
   2   1 -21 4.34093 8.15419   5
  -2  -1 -21 11.6789 13.8715   5
   2  -1  21 9.46817 15.9035   3
  -2   1  21-9.74914 18.3078   3
   2   1 -20-4.43539 9.85463   5
  -2  -1 -20 6.07308 12.4923   5
  -2   1  20-20.8011 17.4680   1
   2  -1  20 14.9276 17.7280   1
   2   1 -20 11.1322 16.1919   2
  -2   1  20 9.77989 18.3643   4
   2  -1  20 8.21909 19.5220   2
   2  -1  20-10.0709 16.9143   3
  -2   1  20-10.4356 17.5268   3
   2  -1  20 19.3437 28.1356   1
   2   1 -20 15.5100 22.5595   1
  -2  -1 -20-9.98521 11.8585   1
  -2   1  20 23.3120 19.5765   1
   2   1 -20-6.31148 10.6003   6
  -2  -1 -20-6.90093 16.3911   6
  -2  -1 -20-17.4591 20.7345   1
   2   1 -19 34.0065 17.2956   6
  -2  -1 -19 28.4677 17.0675   6
   2  -1  19 26.4929 22.3721   2
  -2   1  19 21.1021 21.8309   4
   2  -1  19-19.5898 28.5907   1
  -2  -1 -19-17.5012 29.4879   1
   2   1 -19 10.5227 17.8294   2
  -2   1  19-20.7946 24.8078   1
   2  -1  19 15.2143 25.6611   1
   2   1 -19 13.4985 19.7745   1
   2   1 -19 30.9717 15.4997   5
  -2  -1 -19 10.3733 15.2709   1
   2   1 -19 47.1576 32.4199   1
  -2   1  19-11.9294 17.5107   1
  -2   1  19 33.6684 23.2050   3
   2  -1  18 11.4813 16.7331   3
  -2   1  18-12.0537 26.8018   3
  -2   1  18 34.0687 25.2534   4
   2  -1  18 19.4439 36.5262   1
  -2   1  18 11.5733 19.4663   1
   2   1 -18 9.81306 18.4569   2
  -2   1  18 20.3835 24.2305   1
   2  -1  18 14.3420 26.9515   1
   2   1 -18 13.3750 15.9193   1
  -2  -1 -18 6.93863 8.30798   5
   2   1 -18 4.52434 8.56127   5
  -2  -1 -18 28.8964 21.0416   6
  -2  -1 -18-17.2695 20.5365   1
  -2  -1 -17 169.278 35.5735   6
  -2  -1 -17 163.566 34.7763   5
   2   1 -17 159.810 28.7766   5
  -2   1  17 137.281 58.7419   1
   2  -1  17 148.735 48.8640   1
   2   1 -17 40.0710 30.8347   1
   2   1 -17 146.408 37.8930   2
   2  -1  17 143.594 38.1715   2
  -2   1  17 123.148 39.8269   4
   2  -1  17 75.6471 44.2879   1
  -2  -1 -17 201.260 54.5251   1
   2  -1  17 122.302 39.5872   3
  -2   1  17 140.849 46.4912   3
  -2  -1 -17 85.0248 35.0917   1
   2   1 -17 77.0142 39.1707   1
  -2   1  17 182.612 47.0832   1
   2  -1  16-10.9573 20.5924   2
   2  -1  16 12.9871 18.9085   3
   2  -1  16 36.1367 30.3578   1
   2   1 -16-8.60030 14.4689   6
  -2  -1 -16 7.42655 10.8347   6
  -2   1  16-13.7893 16.3978   3
  -2   1  16 18.8828 22.4409   1
   2  -1  16 12.5332 18.2491   1
  -2  -1 -16 15.7346 14.7968   5
   2   1 -16 18.3476 12.8030   5
   2   1 -16 14.9122 28.0142   1
  -2   1  16 21.5753 20.2741   1
  -2  -1 -16-10.5265 17.6995   1
   2   1 -15-9.31407 17.4993   6
  -2  -1 -15 7.39831 8.80562   6
  -2  -1 -15 8.43314 20.0389   5
   2   1 -15 4.67483 8.79761   5
   2   1 -15 12.3952 18.0384   1
  -2   1  15 17.6758 25.7162   1
   2   1 -15 24.9931 18.5190   2
   2  -1  15 11.7696 22.1082   2
  -2   1  15-14.2149 20.6839   4
   2  -1  15-17.0076 14.2942   1
  -2  -1 -15-15.1751 28.5012   1
  -2   1  15 14.8542 24.9548   3
  -2  -1 -15 10.2428 19.2424   1
   2  -1  15 13.6300 22.8993   3
   2   1 -14 61.0747 31.0801   6
  -2  -1 -14 21.7432 15.4386   6
   2   1 -14 11.7569 14.5272   1
  -2   1  14 16.4304 27.8851   1
   2  -1  14 10.9675 18.8517   1
   2   1 -14 40.0979 20.5979   2
   2   1 -14 13.5448 20.1051   1
  -2  -1 -14 39.9317 22.5398   1
  -2   1  14 66.4570 26.7444   1
  -2  -1 -14 36.0961 20.4468   5
   2   1 -14 60.9840 18.9077   5
   2  -1  14 100.580 38.2776   2
  -2   1  14 42.4981 26.9011   4
  -2   1  14 79.0060 40.0091   3
  -2  -1 -14 14.2479 24.2634   1
   2  -1  14-14.3114 24.3686   3
   2  -1  14 47.5789 26.9369   1
   2   1 -13 1136.58 136.789   5
   2   1 -13 1386.44 155.456   2
   2   1 -13 1404.89 142.444   5
   2  -1  13 826.322 156.742   2
  -2   1  13 772.622 156.944   4
   2   1 -13 1259.41 166.777   1
   2  -1  13 997.232 165.405   3
  -2   1  13 1682.91 197.007   3
  -2  -1 -13 1139.40 145.479   6
   2   1 -13 1493.54 169.798   6
  -2  -1 -13 1278.19 156.275   1
  -2   1  13 1422.80 158.665   1
   2  -1  13 1304.57 160.779   1
   2   1 -13 1454.26 167.240   1
  -2   1  13 1236.02 172.115   1
  -2  -1 -13 1485.16 174.783   1
   2   1 -12 137.615 43.3269   6
  -2  -1 -12 45.3628 22.9322   6
   2   1 -12 130.651 39.1455   1
   2  -1  12 70.8439 32.4078   1
  -2   1  12 159.158 46.6703   1
   2   1 -12 78.9683 21.7733   5
   2   1 -12 195.993 40.2022   2
  -2   1  12 146.349 56.3848   3
  -2  -1 -12 142.790 38.7954   5
   2   1 -12 129.119 28.3035   5
  -2   1  12 59.1173 23.9454   2
   2  -1  12 69.8842 32.7964   2
  -2   1  12 139.827 45.1834   4
  -2  -1 -12 24.9529 27.7472   1
  -2   1  12 122.789 37.0073   1
   2   1 -12 138.176 42.1944   1
   2  -1  12 45.8547 30.5784   3
  -2  -1 -12 135.299 36.9144   1
   2  -1  12 57.8017 31.5405   1
   2   1 -11 13.7363 25.9112   6
   2   1 -11 21.4803 18.2062   1
   2  -1  11 9.72830 20.1625   1
  -2   1  11 13.6200 16.3622   1
   2   1 -11 17.7993 8.80807   5
   2   1 -11 60.2418 28.0984   2
  -2   1  11 38.9097 43.2950   3
  -2  -1 -11-10.7101 15.7721   5
   2  -1  11 28.9500 32.2550   2
  -2   1  11 26.7160 27.5878   4
  -2  -1 -11 36.5488 27.1802   1
   2   1 -11-11.9729 24.7513   1
  -2   1  11 43.9735 23.4847   1
   2  -1  11 46.3127 31.8505   3
  -2  -1 -11 58.3318 25.9348   1
   2  -1  11 42.5589 23.9536   1
  -2   1  10 41.3943 38.8858   3
   2   1 -10 11.1153 24.7298   1
  -2   1  10 13.2773 19.3552   1
   2   1 -10 15.7202 8.44875   5
   2   1 -10 8.88370 18.3193   2
  -2  -1 -10 11.0980 13.2433   5
   2   1 -10 8.79292 13.8745   5
  -2   1  10 7.32620 17.4492   2
   2  -1  10 14.7801 21.5366   2
  -2   1  10 12.8250 15.2857   4
  -2  -1 -10 35.2459 26.1351   1
   2  -1  10 29.2414 23.1875   1
  -2   1  10 8.36484 15.7603   1
   2   1 -10 11.9625 22.4998   1
   2   1 -10 15.0689 28.3253   6
  -2  -1 -10 5.10701 11.4202   6
   2  -1  10 13.5324 19.7254   1
  -2  -1  -9 79.0799 29.1927   5
   2   1  -9 63.2828 22.7853   5
  -2   1   9 42.3687 21.5448   5
  -2   1   9 86.5286 48.4993   3
   2   1  -9 54.7229 28.3276   1
  -2   1   9 39.3307 25.4607   1
   2  -1   9 59.5060 38.0370   2
  -2   1   9 87.0876 31.1568   2
  -2   1   9 86.0642 34.8542   4
   2  -1   9 39.6544 30.7114   1
  -2   1   9 78.8485 28.2840   1
   2   1  -9 94.7454 33.6189   1
   2   1  -9 67.7011 40.7225   6
  -2  -1  -9 72.8846 19.1382   6
  -2  -1  -9 82.1762 31.7729   1
   2  -1   9 68.5492 35.1446   1
   2   1  -8 551.749 101.099   6
   2   1  -8 606.930 74.8103   2
  -2   1   8 466.512 104.442   3
  -2   1   8 378.185 58.9734   5
   2   1  -8 352.698 44.8661   5
  -2   1   8 354.306 70.1205   1
   2   1  -8 451.963 73.0563   1
  -2  -1  -8 359.797 67.1981   5
   2   1  -8 180.081 45.7763   5
  -2   1   8 336.835 61.1526   2
   2  -1   8 521.173 85.6572   2
  -2   1   8 337.527 67.6165   4
  -2  -1  -8 403.683 70.4283   1
   2  -1   8 453.708 71.5752   1
  -2   1   8 475.947 68.8261   1
   2   1  -8 450.261 75.1842   1
  -2  -1  -8 459.665 51.0573   6
   2  -1   8 404.522 75.8601   1
  -2  -1  -8 273.969 63.0811   1
   2   1  -7 79.1112 50.0866   6
  -2  -1  -7 56.4307 14.1135   6
  -2   1   7 80.4586 58.7360   3
  -2   1   7 52.8552 31.7978   1
  -2   1   7 29.6845 19.3803   5
   2   1  -7 36.4913 10.4031   5
  -2  -1  -7 65.3815 32.1076   5
   2   1  -7 48.2568 11.5839   5
   2  -1   7 25.1666 32.1092   3
   2  -1   7 102.285 44.5359   2
  -2   1   7 109.475 33.9548   2
  -2   1   7 91.8266 37.6792   4
   2   1  -7 62.2710 27.4143   2
  -2  -1  -7 69.3838 32.6096   1
   2   1  -7 23.7038 28.6097   1
  -2   1   7 26.3876 21.5065   1
   2  -1   7 83.3964 39.0472   1
  -2  -1  -7 132.818 44.8668   1
  -2  -1  -6 198.716 26.2067   6
   2   1  -6 292.934 80.1650   6
  -2   1   6 272.655 64.4106   3
   2   1  -6 179.503 24.4913   5
  -2   1   6 93.0851 41.3646   1
   2   1  -6 154.101 47.1062   1
   2   1  -6 193.835 42.9107   2
  -2  -1  -6 297.249 52.0592   5
   2  -1   6 198.879 52.5218   2
  -2   1   6 266.789 44.3390   2
   2   1  -6 127.252 43.0034   1
  -2  -1  -6 135.651 38.6365   4
  -2  -1  -6 199.539 49.7667   1
  -2  -1  -6 206.895 49.8214   1
   2  -1   6 186.972 50.2733   1
   2  -1   6 166.799 46.5887   3
   2  -1   5 152.712 40.4025   3
  -2   1   5 266.790 57.8889   3
  -2   1   5 126.925 32.8239   5
   2   1  -5 246.585 44.5376   2
   2   1  -5 187.297 45.8503   1
  -2   1   5 53.6823 33.2888   1
   2   1  -5 256.082 79.5872   6
  -2  -1  -5 149.609 37.2898   5
   2   1  -5 124.759 20.3785   5
   2  -1   5 263.942 56.6832   2
  -2   1   5 141.118 34.8706   2
  -2   1   5 247.750 51.9510   4
   2  -1   5 147.875 28.6238   4
  -2  -1  -5 178.936 39.1471   4
  -2  -1  -5 74.3152 34.5355   1
   2   1  -5 68.2156 36.2338   1
  -2   1   5 171.002 39.4410   1
   2  -1   5 196.848 51.4238   1
  -2  -1  -5 130.418 42.4865   1
   2  -1   5 159.279 42.5361   1
   2   1  -4 719.981 129.391   6
   2   1  -4 437.893 75.9482   1
   2   1  -4 444.734 51.8628   5
  -2   1   4 441.780 70.2487   5
  -2  -1  -4 512.107 71.3292   5
   2   1  -4 382.410 68.6521   2
   2  -1   4 426.728 81.4886   1
  -2   1   4 401.760 77.9782   1
  -2  -1  -4 379.689 75.3633   1
  -2   1   4 477.353 73.3970   4
   2  -1   4 399.418 59.6047   4
  -2   1   4 590.642 68.1457   3
  -2  -1  -4 454.854 73.0852   4
   2  -1   4 393.218 73.0192   1
   2  -1   4 368.018 65.3087   3
  -2  -1  -4 521.127 80.2902   1
  -2   1   3 1861.98 232.313   5
   2  -1   3 2300.83 252.537   1
  -2  -1  -3 2248.91 229.069   5
   2   1  -3 2251.26 213.513   5
   2   1  -3 2161.00 235.197   2
  -2   1   3 2383.73 238.863   4
   2  -1   3 2189.19 222.696   4
  -2  -1  -3 1884.00 235.561   4
  -2   1   3 1657.38 211.308   3
   2  -1   3 1904.98 224.765   3
  -2   1   3 2185.89 210.575   3
  -2   1   3 1794.35 245.931   1
   2  -1   3 1912.84 237.356   1
   2   1  -3 2399.79 286.448   6
   2  -1   3 2020.94 225.396   6
   2  -1   3 2146.56 247.397   2
  -2   1   3 1911.79 233.713   1
  -2  -1  -3 1996.94 239.351   1
   2  -1   2 1266.55 154.350   1
  -2   1   2 1209.77 149.856   5
   2   1  -2 1501.71 134.578   5
  -2  -1  -2 1369.92 139.854   5
   2  -1   2 999.664 136.270   6
   2   1  -2 1249.10 146.630   2
   2  -1   2 1274.34 157.030   2
  -2   1   2 1320.87 147.760   4
   2  -1   2 1278.27 137.322   4
  -2  -1  -2 1333.13 153.934   4
   2   1  -2 959.468 146.000   3
   2  -1   2 1106.53 135.902   3
  -2   1   2 919.238 123.502   3
   2  -1   2 1029.17 153.069   1
  -2   1   2 1260.20 161.896   1
  -2  -1  -2 890.577 143.642   1
  -2   1   2 1412.26 157.488   1
  -2   1   2 1137.64 121.040   3
  -2  -1  -1 10.8254 12.2941   6
   2   1  -1 34.6649 20.8659   5
  -2  -1  -1 11.7605 14.3791   1
  -2   1   1 47.3022 31.5889   1
   2  -1   1 11.1568 25.0227   1
  -2   1   1 31.9131 23.8807   5
   2  -1   1 116.002 43.6986   2
  -2   1   1 24.1843 24.6466   4
   2  -1   1 36.5370 18.7520   4
   2   1  -1 24.6814 23.4237   3
  -2  -1  -1 89.6122 40.0549   1
   2  -1   1 51.7504 30.9189   1
  -2   1   1 26.2839 33.2843   1
  -2   1   1 35.1424 13.6334   3
   2  -1   1 53.0202 19.7065   3
   2   1  -1 32.4872 25.9474   1
  -2  -1   0-3.04805 9.58199   6
   2  -1   0 10.8988 22.4206   6
   2  -1   0 10.6940 20.0830   2
   2   1   0-8.79884 19.5515   2
  -2   1   0-7.29516 16.2111   4
   2   1   0-13.5826 22.8142   3
  -2  -1   0 10.2288 21.0426   4
   2  -1   0 12.8966 18.7607   1
   2   1   0 11.4891 19.2984   1
  -2  -1   0-11.6078 13.7887   1
  -2   1   0 40.5710 30.0483   1
  -2   1   0-10.9328 12.9873   5
  -2   1   0 11.9344 14.1765   1
  -2  -1   0-11.3654 16.5338   1
   2  -1   0 11.6994 17.0196   1
   2   1   0 7.31096 17.3676   5
  -2  -1   0 15.4524 11.4480   5
   2  -1   0 12.1852 11.8195   3
  -2   1   0-3.33816 9.71542   3
   2   1   0-8.95912 22.5725   6
   2  -1  -1 51.9680 26.3877   6
  -2   1  -1 10.9463 13.4047   5
  -2  -1   1 32.1121 24.0059   1
   2  -1  -1 23.2897 26.0783   1
  -2   1  -1 11.2729 16.7194   1
  -2  -1   1 53.5938 17.6638   5
   2  -1  -1 40.4616 24.2476   2
   2   1   1 26.6626 26.0598   2
  -2   1  -1 26.4169 17.8400   4
  -2  -1   1 71.5208 29.9014   4
   2  -1  -1 20.3861 10.9815   3
   2   1   1 3.97359 15.6371   6
  -2  -1   1 27.4626 15.0922   6
   2   1   1 111.541 40.6908   3
  -2   1  -1 66.9290 22.2104   3
  -2   1  -1 53.4451 29.8655   1
  -2  -1   1 11.8121 26.4469   1
   2  -1  -1 38.4669 28.6756   1
  -2   1  -2 1346.54 163.166   5
  -2  -1   2 1135.07 137.607   5
  -2  -1   2 1485.46 162.823   4
  -2   1  -2 1203.59 145.850   4
  -2  -1   2 1315.58 143.190   6
   2   1   2 1104.11 166.788   3
  -2   1  -2 1420.92 158.247   3
  -2   1  -2 1133.45 158.617   1
   2  -1  -2 1196.67 162.018   1
  -2  -1   2 1415.47 161.093   1
   2   1   2 1988.59 174.779   5
  -2   1  -2 1278.32 169.757   1
   2  -1  -2 1284.74 158.693   6
   2  -1  -2 1185.39 154.688   2
   2   1   2 1277.10 155.748   2
  -2  -1   2 1242.34 164.321   1
   2  -1  -2 1236.21 164.666   1
  -2   1  -3 2485.00 256.637   1
   2   1   3 2044.08 230.960   2
   2  -1  -3 2452.60 236.229   2
  -2  -1   3 2235.87 237.785   4
  -2   1  -3 1938.12 237.896   1
  -2  -1   3 1639.86 229.308   1
   2  -1  -3 2070.57 238.523   1
  -2   1  -3 2621.35 256.108   3
   2   1   3 2233.99 253.680   3
  -2   1  -3 2183.35 238.930   5
  -2  -1   3 1824.12 211.489   5
  -2  -1   3 2564.26 230.603   6
   2  -1  -3 1388.24 226.277   6
  -2   1  -3 2505.05 242.949   6
   2   1   3 1950.44 242.750   1
   2  -1  -3 2151.95 245.717   1
  -2   1  -4 335.527 69.4616   5
  -2   1  -4 418.160 68.9920   6
   2  -1  -4 407.253 74.7758   1
   2   1   4 460.800 80.5878   3
   2   1   4 468.423 68.2980   2
  -2  -1   4 411.907 67.0720   4
   2  -1  -4 282.607 61.6216   6
  -2  -1   4 404.875 48.2354   5
  -2   1  -4 485.561 88.4614   3
  -2  -1   4 435.950 66.6279   3
  -2  -1   4 384.666 65.2817   6
   2   1   4 409.140 81.3429   1
  -2   1  -4 496.140 85.1499   1
  -2  -1   4 403.530 69.2153   1
   2  -1  -4 427.521 73.1964   1
  -2   1  -4 325.215 67.9242   1
   2  -1  -5 135.443 43.9454   1
  -2  -1   5 186.529 47.8800   1
   2   1   5 180.305 48.8983   3
   2   1   5 190.219 43.6759   2
   2  -1  -5 236.606 42.8928   2
  -2   1  -5 147.452 28.4760   4
  -2  -1   5 216.201 43.0757   4
  -2   1  -5 130.358 38.6901   5
   2  -1  -5 179.141 41.8107   6
  -2  -1   5 136.953 21.1686   5
  -2   1  -5 172.518 66.0786   3
  -2  -1   5 181.685 39.9121   3
   2  -1  -5 98.9356 24.0909   3
   2   1   5 226.938 54.6375   1
  -2   1  -5 114.935 42.6814   1
  -2  -1   5 81.6611 36.3695   1
   2  -1  -6 220.085 43.6091   6
   2   1   6 185.921 24.7433   6
   2  -1  -6 137.951 44.1415   1
  -2  -1   6 86.5816 39.7422   1
   2  -1  -6 113.764 27.0141   3
  -2  -1   6 98.7419 34.5256   3
  -2  -1   6 206.835 44.6660   1
   2  -1  -6 153.297 46.3136   1
   2  -1  -6 211.030 40.4258   2
   2   1   6 178.077 41.0182   2
  -2  -1   6 195.944 41.1702   4
  -2   1  -6 179.812 31.2151   4
  -2   1  -6 182.859 45.4577   1
   2   1   6 223.073 53.7520   3
  -2   1  -6 250.572 60.8377   1
   2   1   6 187.989 55.5170   1
  -2   1  -6 175.330 43.6598   6
  -2   1  -7 35.6329 24.2372   6
   2  -1  -7 48.7634 24.2235   6
   2   1   7 19.6443 13.6591   6
   2  -1  -7 59.9527 17.6730   3
  -2  -1   7 63.6627 23.7428   3
  -2   1  -7 107.810 31.2438   5
   2  -1  -7 62.2223 30.0250   1
  -2  -1   7 60.9115 29.4123   1
  -2   1  -7 39.8788 18.2326   4
  -2  -1   7 109.849 29.9356   4
  -2   1  -7 52.8564 20.2711   4
   2   1   7 29.2517 27.6645   1
  -2   1  -7 11.8481 20.5864   1
  -2   1  -7 41.0997 30.8920   1
   2   1   7 12.7949 19.3434   1
   2   1   7 13.8338 23.8253   3
  -2  -1   7 119.272 36.7627   1
   2  -1  -7 42.4480 27.2500   1
   2  -1  -7 48.8373 19.8935   2
  -2  -1   8 412.002 69.7833   1
   2  -1  -8 337.241 68.2653   1
   2  -1  -8 457.936 62.0610   2
  -2   1  -8 447.539 58.4586   4
  -2   1  -8 344.180 67.6794   5
  -2   1  -8 496.820 72.0772   6
   2   1   8 395.734 57.3172   6
  -2   1  -8 426.219 56.4287   4
  -2   1  -8 466.216 77.9306   1
   2   1   8 446.514 73.7702   1
  -2   1  -8 577.486 87.8321   1
  -2  -1   8 517.608 81.4966   1
   2  -1  -8 512.523 83.9741   1
  -2  -1   8 473.397 68.4193   3
   2   1   8 381.903 77.2027   3
   2  -1  -8 438.883 58.4058   3
   2   1   8 475.213 73.0335   2
  -2  -1   8 312.857 60.0107   4
   2  -1  -9 124.243 41.2176   1
  -2   1  -9 80.6552 27.4621   6
  -2   1  -9 85.2771 32.0562   5
  -2  -1   9 114.948 30.5892   3
   2   1   9 35.9928 29.4179   2
   2  -1  -9 107.980 26.1021   2
   2   1   9 51.2134 38.1213   1
  -2   1  -9 51.3091 31.5325   1
  -2   1  -9 103.549 34.4420   1
   2   1   9 47.7125 28.9243   1
  -2  -1   9 76.1839 29.9570   1
   2   1   9 40.3984 28.8671   3
  -2   1 -10-12.2400 17.8255   1
   2   1  10 25.2207 23.6960   1
   2  -1 -10 15.4212 18.3359   6
   2   1  10-6.20379 16.4987   6
   2  -1 -10 10.3154 19.3904   1
  -2   1 -10 16.0274 15.0743   6
  -2  -1  10-7.58730 15.6325   3
   2  -1 -10 4.89959 10.9225   2
  -2   1 -10 33.7986 23.1916   5
   2   1  10-13.4947 19.6484   3
  -2   1 -10 14.4487 12.1663   4
  -2  -1  10 28.2241 18.7589   4
  -2   1 -10-4.30720 8.90479   4
  -2  -1  10 12.1144 20.3659   1
   2   1  10 9.76806 18.3638   1
  -2   1 -10 34.6844 23.7985   1
   2   1  10 9.12894 21.7014   2
  -2   1 -11 49.2895 31.1251   1
   2   1  11-12.5786 18.4339   1
   2  -1 -11 23.5271 19.8852   6
   2   1  11 12.9947 14.6106   6
   2  -1 -11 31.8262 20.0477   1
  -2  -1  11 10.8587 20.5141   1
  -2  -1  11 7.90552 17.7084   3
  -2  -1  11 37.4438 27.8222   1
   2  -1 -11 25.1324 23.7036   1
  -2   1 -11 31.6715 22.1674   6
  -2   1 -11 23.7981 22.4568   5
  -2   1 -11 22.8194 14.0010   4
  -2  -1  11 34.9301 16.7454   4
  -2   1 -11 21.5045 12.7126   4
   2   1  11 13.5839 22.9254   3
   2   1  11 18.0118 22.8000   2
  -2   1 -11 35.4647 26.3616   1
  -2  -1  12 139.599 37.5622   1
   2  -1 -12 108.657 35.7132   1
  -2   1 -12 119.241 33.0183   6
   2  -1 -12 112.156 30.4052   6
  -2  -1  12 118.792 45.5578   1
   2  -1 -12 63.3251 33.5836   1
   2   1  12 183.458 44.7071   1
   2  -1 -12 89.5665 24.8791   2
   2   1  12 70.6115 33.0806   3
   2  -1 -12 93.2953 26.1286   5
  -2   1 -12 113.054 39.4510   5
  -2   1 -12 104.140 27.2374   4
   2   1  12 42.5696 27.3640   4
  -2  -1  12 104.612 28.2101   4
  -2   1 -12 143.546 43.8884   1
   2   1  12 79.3420 36.6465   1
  -2  -1  12 166.868 37.2312   3
   2   1  12 63.7264 28.4810   2
   2  -1 -13 1238.36 142.349   2
   2   1  13 1383.03 172.458   1
  -2  -1  13 1353.92 164.076   1
  -2   1 -13 1514.92 173.662   1
  -2   1 -13 1439.34 172.506   5
   2  -1 -13 1357.43 149.413   5
   2   1  13 1110.11 159.829   4
   2  -1 -13 1319.42 157.433   6
  -2   1 -13 1224.94 153.438   6
  -2   1 -13 1331.73 145.851   4
  -2  -1  13 1163.52 148.894   4
  -2   1 -13 1202.52 141.960   4
  -2  -1  13 1353.91 160.070   3
   2   1  13 1290.04 177.506   3
   2  -1 -13 1190.66 160.877   1
   2   1  13 1283.44 158.613   2
   2   1  13 1374.92 166.498   1
   2  -1 -13 1430.86 173.429   1
  -2  -1  13 1544.90 178.134   1
  -2   1 -13 1232.64 166.842   1
  -2   1 -14 26.6717 18.6812   6
   2  -1 -14 25.7400 21.9493   6
  -2  -1  14 29.3113 27.7828   1
   2  -1 -14 26.4280 25.1041   1
   2   1  14 59.6396 33.4394   1
   2   1  14 14.7826 21.8370   3
  -2  -1  14 41.5205 26.4271   3
   2  -1 -14 50.5623 20.4166   2
  -2   1 -14 53.4265 29.9198   5
   2  -1 -14 43.2616 19.0972   5
   2  -1 -14 46.7393 28.0146   1
  -2  -1  14 70.7056 29.9318   1
   2   1  14 34.6647 27.7089   4
  -2  -1  14 44.0266 24.1680   4
  -2   1 -14 29.5219 13.6114   4
  -2   1 -14 50.3698 30.1517   1
   2   1  14 28.0793 29.1301   1
  -2   1 -14 66.5138 35.5314   1
   2   1  14 8.94286 15.4964   2
   2  -1 -15 17.3222 16.2728   6
  -2   1 -15-9.42011 15.8308   6
  -2  -1  15 15.4809 22.5238   1
   2  -1 -15 13.6812 19.9071   1
   2   1  15 13.0159 21.8674   1
   2   1  15 15.1649 25.4757   3
  -2  -1  15 33.4725 26.5070   3
   2  -1 -15 4.53832 12.6520   2
  -2   1 -15 13.6786 11.4999   5
   2  -1 -15 12.5592 13.9628   5
  -2   1 -15 13.2220 19.2394   1
   2  -1 -15-12.4029 18.0485   1
   2   1  15 11.9187 14.1653   4
  -2  -1  15-7.73479 14.5345   4
  -2   1 -15-5.24788 8.83114   4
   2   1  15-14.7257 21.4257   1
  -2   1 -15-14.1734 23.8108   1
   2   1  15-8.81004 12.8261   2
   2  -1 -16 8.86664 19.7090   6
  -2   1 -16-9.92555 14.4493   6
   2  -1 -16-14.5855 17.3322   1
   2   1  16 14.2137 23.8798   1
   2   1  16 15.4024 18.3018   3
  -2  -1  16 12.0162 26.7044   3
   2  -1 -16 4.72797 12.5698   2
   2  -1 -16 19.4999 21.1489   5
  -2   1 -16-13.7573 16.3493   5
   2  -1 -16-13.1084 22.0241   1
  -2  -1  16 13.4367 19.5531   1
   2   1  16-12.1360 24.9709   4
  -2  -1  16 8.21412 16.9070   4
  -2   1 -16 5.59567 9.41734   4
   2   1  16-15.2804 18.1570   1
   2   1  16 8.57004 16.1037   2
  -2   1 -16 44.7360 35.4241   1
  -2  -1  17 180.055 44.6365   3
  -2  -1  17 115.565 45.2566   1
   2  -1 -17 138.475 49.6317   1
   2  -1 -17 47.7905 31.0425   6
  -2   1 -17 115.668 33.7605   6
   2  -1 -17 118.295 27.2344   2
  -2   1 -17 128.235 44.5788   1
   2  -1 -17 147.734 32.6868   5
   2   1  17 145.921 43.5753   4
  -2  -1  17 123.190 34.1107   4
  -2   1 -17 93.1166 42.7152   1
   2   1  17 109.285 44.9091   1
   2   1  17 30.9089 28.2812   3
   2   1  17 82.1596 30.5834   2
  -2  -1  18 13.4496 22.6518   3
  -2  -1  18-16.6971 14.1228   1
   2   1  18-16.4180 19.5709   1
   2  -1 -18 32.2214 23.4938   1
   2  -1 -18 10.1119 19.0627   6
  -2   1 -18 43.1971 25.7059   6
   2  -1 -18-5.69999 13.6434   2
   2  -1 -18 14.1066 23.7524   1
  -2   1 -18 43.6427 29.9716   1
  -2  -1  18-14.3234 20.9017   1
   2  -1 -18 15.1225 16.8842   5
   2   1  18 23.9638 24.7043   4
  -2  -1  18 9.37683 20.9016   4
  -2   1 -18 79.5530 37.8285   1
   2   1  18 15.5961 29.3342   1
   2   1  18 45.8999 34.0352   3
   2   1  18 23.2926 17.3328   2
   2  -1 -19 22.3490 17.7099   2
  -2   1 -19 49.8728 29.7062   5
   2   1  19 30.7508 25.9284   1
  -2  -1  19 13.3255 11.4307   3
  -2  -1  19 19.9127 18.8406   4
  -2   1 -19 48.1180 27.0392   1
  -2   1 -19 10.9043 18.4619   6
   2  -1 -19 32.6494 30.7424   1
  -2  -1  19 16.5736 14.1119   1
   2   1  19 23.2339 19.6498   4
  -2  -1  19-14.1919 23.9494   1
   2  -1 -19 41.3261 25.9718   1
  -2   1 -19 14.7230 21.5413   1
   2   1  19 29.4855 18.7165   2
  -2   1 -20 11.6784 13.8723   5
   2  -1 -20-7.86887 11.4491   5
   2   1  20-14.8972 21.6701   1
  -2  -1  20 10.5531 15.3523   4
  -2   1 -20-15.8818 23.1020   1
   2  -1 -20-9.25436 19.0383   6
   2  -1 -20 16.6820 28.0192   1
   2   1  20 15.6538 26.2925   1
  -2  -1  20-16.1649 19.1997   1
   2   1  20-11.1006 16.1485   4
  -2  -1  20-13.6991 23.0098   1
   2  -1 -20-13.6193 16.1770   1
  -2   1 -20-14.4857 12.1680   1
   2   1  20 6.77558 17.0721   2
  -2   1 -21-10.8161 15.7548   5
   2  -1 -21-7.08831 11.9350   5
   2   1  21-14.2191 11.9706   1
   2   1  21-10.4870 12.4831   4
  -2  -1  21-10.6194 15.4692   4
  -2   1 -21-15.4599 22.5025   1
   2   1  21-14.9486 21.7593   1
  -2   1 -21-14.0711 23.6478   1
   2  -1 -21-13.1875 11.1067   1
  -2  -1  21 13.1377 15.6253   1
   2  -1 -21-8.10724 11.8224   6
  -2   1 -21-10.5450 17.7307   6
   2   1  21-6.14742 13.6845   2
   2   1  22-9.82959 11.7174   4
  -2  -1  22 39.0174 20.0900   4
  -2   1 -22 29.6847 24.9485   1
  -2  -1  22 11.1948 18.8291   3
  -2  -1  22 14.7245 24.7507   1
  -2   1 -22 13.0018 21.8601   1
  -2   1 -22 9.95082 16.7432   5
   2  -1 -22 6.35143 9.29344   5
  -2   1 -22 10.1331 12.0765   6
   2  -1 -22 15.3292 15.7984   6
   2   1  22-5.66913 12.6362   2
  -2  -1  23 169.485 40.6845   4
  -2   1 -23 225.181 55.6965   1
   2   1  23 210.579 45.6278   4
  -2  -1  23 153.286 51.3465   1
   2  -1 -23 147.084 35.4138   6
  -2   1 -23 172.856 40.9169   6
   2  -1 -23 211.667 38.7694   5
  -2   1 -23 254.924 46.6802   5
  -2  -1  23 62.6032 33.9558   3
   2   1  23 205.652 50.7829   3
  -2  -1  24 12.9889 15.4260   1
   2  -1 -24-5.33367 12.6690   5
  -2   1 -24-8.30881 12.0857   5
   2   1  24-11.2346 13.3426   3
  -2  -1  24 19.0348 17.8718   3
  -2   1 -24 18.0204 16.9193   6
   2   1  25 39.5222 18.8972   4
  -2  -1  25 7.47075 14.1920   4
   2  -1 -25 19.3403 13.0184   5
  -2   1 -25 46.6890 19.7212   5
  -2  -1  25 8.77464 10.6401   3
  -2   1 -25 16.7842 15.9042   6
   2  -1 -25 22.7102 13.6555   6
   2   1  25 10.3818 15.2526   3
  -2  -1  26 6.92464 15.3861   4
   2   1  26-7.33622 10.6720   4
   2   1  26 9.56215 16.0608   3
  -2  -1  26 8.04018 11.6958   3
   2  -1 -26-5.17059 11.4893   6
  -2   1 -26 7.65184 11.1310   6
  -2  -1  27 32.3793 16.5541   4
   2  -1 -27 8.65515 10.6552   5
  -2   1 -27 26.0653 16.6546   5
   2   1  27 52.7787 22.3377   3
  -2  -1  27 22.5107 16.9060   3
   2  -1 -27 28.8850 13.6989   6
  -2   1 -27 63.7325 22.4267   6
   2  -1 -28-4.04071 7.58747   5
  -2   1 -28 5.98151 8.70014   5
   2   1  28-8.27804 6.95156   3
  -2  -1  28 6.91196 11.6088   3
  -2  -1  28 6.15976 11.5665   4
   2  -1 -28-4.50777 7.57089   6
  -2   1 -28 6.53803 10.9807   6
  -2   1 -29 12.0676 12.4135   6
   2  -1 -29-4.19578 7.05053   6
   2   1  29 7.59079 11.0432   3
  -2  -1  29-6.45756 12.1278   3
   2  -1 -29 3.83588 7.89359   5
  -2   1 -29 10.9645 12.1825   5
   2  -1 -30 7.86074 8.73760   6
  -2   1 -30-5.57526 11.4721   6
  -2  -1  30 5.96913 10.0297   3
   2   1  30-6.95814 8.26890   3
  -2   1 -30 5.06053 8.50452   5
  -2   1 -31-4.68499 8.79825   5
  -2   1 -31-5.15099 9.67319   6
  -2  -1  31 5.51181 8.01803   3
  -2   1 -32 9.52277 10.5968   6
  -2   1 -32 4.30680 7.25957   5
  -2   2  31 6.37364 11.9843   3
  -2   2  30 2870.63 287.946   4
  -2  -2 -30 2695.22 278.783   5
  -2   2  30 2569.38 289.601   3
   2   2 -29 4.20488 8.65487   6
  -2  -2 -29 3.81313 6.41164   5
   2  -2  29-5.40549 7.86837   3
  -2   2  29 11.4289 11.7585   4
  -2   2  28 595.418 73.1081   4
   2   2 -28 500.713 64.6764   6
  -2   2  28 466.077 73.8088   3
  -2  -2 -28 488.859 62.4951   5
  -2   2  27-6.14868 10.3276   4
   2   2 -27 4.67039 6.79433   6
   2  -2  27 11.5866 13.7608   2
  -2   2  27-8.51228 14.2971   3
  -2   2  26 229.234 40.6474   4
  -2  -2 -26 138.819 28.2518   5
   2   2 -26 229.129 36.0036   6
   2  -2  26 269.749 41.7748   2
  -2   2  26 229.233 46.1536   3
  -2   2  25 40.1148 18.3941   4
   2   2 -25 84.2904 20.8356   6
  -2  -2 -25 34.2766 13.8353   5
   2  -2  25 63.0793 21.0717   2
  -2   2  25 19.6855 19.0976   3
  -2   2  24 9331.57 828.643   4
  -2  -2 -24 7018.60 813.019   5
   2   2 -24 8982.21 820.968   6
  -2  -2 -24 8087.55 816.207   6
  -2   2  24 9273.25 843.289   3
   2  -2  24 7940.96 822.733   2
   2   2 -23 103.427 28.7794   6
  -2  -2 -23 114.292 26.9117   6
   2  -2  23 98.7006 27.9375   2
  -2  -2 -23 136.384 25.7738   5
  -2   2  23 216.023 49.2807   3
  -2   2  23 124.245 31.8741   4
  -2   2  22 25517.4 2341.73   4
  -2  -2 -22 22528.5 2327.75   5
  -2  -2 -22 22996.4 2328.22   6
  -2   2  22 25916.7 2360.68   3
  -2   2  21-8.12834 13.6529   4
   2  -2  21 8.10051 11.7837   2
  -2  -2 -21 5.20563 9.77666   5
   2   2 -21 5.89470 8.57586   5
   2   2 -21-11.5756 19.4423   2
   2  -2  21 11.2528 9.45148   1
  -2  -2 -21 5.05218 13.4176   6
   2  -2  21-8.56901 14.3930   3
  -2   2  21 12.8519 15.2640   3
  -2  -2 -20 29620.5 2568.30   5
  -2   2  20 28343.8 2584.95   4
   2  -2  20 25532.1 2577.98   3
  -2   2  20 33866.2 2616.72   3
   2   2 -20 24342.0 2588.60   2
   2   2 -20 32460.7 2579.19   6
  -2  -2 -20 30620.9 2566.98   6
   2   2 -20 29350.7 2586.10   1
   2  -2  20 23700.1 2586.37   1
   2  -2  19 28.6097 19.6841   2
   2  -2  19 9.40552 15.8805   3
  -2   2  19 14.3866 24.2175   3
   2   2 -19 24.3915 19.3801   6
   2   2 -19 24.0912 22.6773   2
   2   2 -19 49.9635 31.3155   1
  -2   2  19-10.1094 14.7941   1
  -2  -2 -19 17.7540 13.2491   5
   2   2 -19 5.59451 9.53626   5
  -2   2  19 20.0901 33.7809   1
   2   2 -19 20.4354 17.2379   1
   2  -2  19 12.3664 29.4178   1
   2  -2  19 21.9860 26.1613   1
  -2   2  18 38.1332 28.4770   1
   2  -2  18 47.1415 28.7304   1
   2   2 -18 63.6846 30.2616   1
  -2   2  18 49.8081 28.4890   4
   2  -2  18 72.9236 33.3664   2
   2  -2  18 90.6006 29.9903   3
  -2   2  18 45.1160 31.6034   3
   2   2 -18 97.2002 31.2717   6
  -2  -2 -18 40.7968 18.8047   6
   2   2 -18 48.9233 36.8055   1
  -2  -2 -18 42.6432 21.2651   1
  -2  -2 -18 75.1732 22.6342   5
   2   2 -18 88.2799 21.8914   5
   2  -2  18 42.1749 31.3466   1
  -2  -2 -18 50.5331 32.2844   1
  -2   2  17 18.1180 21.5938   1
   2   2 -17 10.7020 23.8473   2
  -2   2  17 19.6388 18.5281   1
  -2  -2 -17-8.81027 7.61934   1
   2   2 -17 47.1955 32.4113   1
   2   2 -17 9.37734 11.2844   5
  -2   2  17 21.2168 20.0031   4
   2  -2  17 11.4165 19.2606   2
   2   2 -17 28.7773 22.8566   6
  -2  -2 -17 36.2829 16.3878   6
  -2  -2 -17 15.8353 23.1044   1
  -2   2  17 31.0977 32.0355   3
   2  -2  17 10.8148 18.2547   3
   2  -2  17-20.7959 30.3025   1
   2   2 -16 568.329 74.4537   5
   2   2 -16 635.069 77.5532   5
  -2  -2 -16 703.351 88.3607   5
  -2   2  16 720.236 117.502   1
   2  -2  16 604.395 98.0820   1
   2   2 -16 442.458 89.9429   1
  -2   2  16 784.604 97.5359   1
  -2  -2 -16 682.915 81.3044   6
   2   2 -16 871.041 103.161   6
  -2   2  16 528.383 97.4534   4
   2   2 -16 673.682 109.430   1
  -2  -2 -16 365.083 80.8856   1
   2  -2  16 741.920 104.534   3
   2   2 -16 583.272 93.9967   2
  -2   2  16 603.336 70.9562   2
   2  -2  16 853.057 111.624   2
  -2  -2 -16 606.242 109.233   1
   2  -2  16 690.667 123.835   1
   2   2 -15 403.576 65.7330   6
  -2  -2 -15 238.277 43.5261   6
   2   2 -15 281.707 39.1378   5
   2   2 -15 228.814 51.5358   2
  -2  -2 -15 254.384 51.9252   1
   2   2 -15 295.925 66.6180   1
  -2   2  15 281.021 54.5207   1
  -2  -2 -15 365.224 55.5282   5
  -2   2  15 300.682 42.0146   2
   2  -2  15 426.867 73.7567   2
  -2   2  15 211.566 56.5679   4
   2  -2  15 304.195 58.3718   1
   2   2 -15 303.417 62.5621   1
  -2  -2 -15 259.546 61.8360   1
   2  -2  15 223.659 59.3213   3
   2  -2  15 245.046 73.0345   1
   2   2 -14 27871.9 2814.37   5
   2   2 -14 27185.4 2813.28   5
   2   2 -14 26254.8 2839.33   2
  -2  -2 -14 31827.7 2838.94   5
  -2   2  14 33010.2 2823.94   2
  -2   2  14 27526.9 2856.31   4
   2   2 -14 34552.3 2865.34   1
   2  -2  14 28789.5 2856.85   3
  -2   2  14 19395.0 2846.46   3
   2  -2  14 29884.6 2865.88   1
  -2   2  14 28544.5 2840.70   1
   2   2 -14 30473.4 2851.11   6
  -2  -2 -14 30023.6 2825.45   6
   2  -2  14 30389.9 2843.28   1
   2   2 -14 29246.3 2846.27   1
  -2   2  14 28831.3 2858.25   1
   2  -2  13 112.589 41.6404   3
   2   2 -13 163.798 42.7020   1
  -2   2  13 106.523 41.2049   1
   2  -2  13 89.5686 31.4569   1
   2   2 -13 139.728 43.6382   1
  -2  -2 -13 174.242 40.0674   1
  -2   2  13 169.259 39.1564   1
   2   2 -13 120.658 20.5852   5
  -2  -2 -13 249.925 46.5180   5
   2  -2  13 191.261 61.4847   2
  -2   2  13 199.154 36.9045   2
   2  -2  13 135.819 47.8049   1
  -2   2  13 74.0061 41.7421   4
   2   2 -13 110.561 43.5915   6
  -2  -2 -13 169.223 32.9787   6
   2   2 -13 168.358 41.7108   2
  -2  -2 -13 82.9296 35.8641   1
  -2   2  13 43.2148 40.7528   3
   2   2 -12 35245.2 3417.72   2
  -2  -2 -12 42979.1 3427.18   5
   2   2 -12 31291.2 3425.11   6
  -2  -2 -12 40026.4 3405.06   6
  -2   2  12 31046.7 3442.66   4
   2  -2  12 34872.5 3418.03   1
   2   2 -12 34600.8 3419.12   1
  -2   2  12 34763.3 3429.06   1
  -2  -2 -12 36736.4 3425.42   1
  -2   2  12 33287.6 3432.58   3
   2  -2  12 36343.8 3442.70   3
   2  -2  12 34316.1 3435.48   1
  -2  -2 -12 33014.3 3411.54   1
  -2   2  12 33408.0 3412.14   1
  -2   2  12 30499.2 3404.96   2
   2  -2  12 26296.9 3446.95   2
   2   2 -12 35641.4 3429.69   1
   2  -2  11 255.226 72.0091   3
   2   2 -11 204.298 47.7853   1
   2  -2  11 207.434 46.0654   1
   2   2 -11 242.530 56.9877   1
  -2   2  11 222.921 46.4248   1
  -2  -2 -11 353.136 60.9507   5
   2  -2  11 292.613 73.9794   2
  -2   2  11 141.409 41.6031   2
  -2   2  11 141.656 65.4118   4
   2   2 -11 245.162 54.6398   6
  -2  -2 -11 247.663 39.8020   6
  -2  -2 -11 184.064 47.0734   1
  -2   2  11 265.463 59.3804   3
   2  -2  11 228.096 58.6501   1
  -2  -2 -11 211.792 45.1506   1
  -2   2  10 194597. 21559.0   2
   2  -2  10 225665. 21604.9   2
  -2  -2 -10 241089. 21563.3   1
   2  -2  10 242828. 21584.0   1
  -2   2  10 159121. 21586.0   4
   2   2 -10 209075. 21577.3   6
   2  -2  10 285984. 21613.0   3
  -2   2  10 233909. 21577.1   3
   2   2 -10 223664. 21567.7   2
  -2  -2 -10 209304. 21581.5   5
  -2  -2 -10 227646. 21568.7   1
  -2   2   9 498.862 73.0444   5
   2  -2   9 294.674 89.4696   3
   2   2  -9 429.465 73.1290   2
   2   2  -9 495.671 75.9853   1
  -2  -2  -9 543.757 85.5768   5
   2  -2   9 389.170 99.0728   2
  -2   2   9 279.770 67.4659   2
  -2  -2  -9 476.824 62.7732   6
   2   2  -9 462.956 84.2393   6
  -2  -2  -9 522.148 77.4329   1
   2  -2   9 435.796 72.5249   1
  -2  -2  -9 473.626 70.3761   1
   2  -2   9 461.639 82.8226   1
  -2   2   9 521.758 72.8998   1
  -2   2   9 385.597 72.1956   3
  -2   2   8 1416.15 167.214   5
  -2  -2  -8 1915.51 195.046   5
   2  -2   8 1078.50 175.857   1
  -2  -2  -8 1278.79 165.173   1
  -2  -2  -8 1727.32 158.823   6
   2   2  -8 1366.85 177.652   6
  -2   2   8 1318.12 165.885   1
  -2   2   8 1119.83 195.946   4
   2  -2   8 1922.10 216.947   3
  -2   2   8 1326.90 162.729   3
   2   2  -8 1486.78 177.256   2
   2  -2   8 1666.23 218.294   2
  -2   2   8 1676.68 177.635   2
   2  -2   8 1416.32 169.387   1
   2   2  -8 1319.73 169.557   1
  -2  -2  -8 1316.19 169.454   1
  -2  -2  -7 122.946 20.0630   6
   2   2  -7 145.888 39.4698   6
  -2  -2  -7 101.883 22.9316   6
  -2   2   7 90.8064 27.8518   5
   2   2  -7 76.9056 30.4434   1
   2   2  -7 107.989 36.4182   2
  -2  -2  -7 82.7643 39.7356   5
  -2   2   7 110.031 24.8875   3
   2  -2   7 169.568 60.0629   2
  -2   2   7 28.2381 23.2439   2
  -2   2   7 87.7703 42.4335   4
  -2   2   7 63.5387 27.1218   1
  -2  -2  -7 96.0012 31.7112   1
   2  -2   7 181.308 36.7182   1
   2  -2   7 53.5323 35.0091   3
  -2   2   6 773.511 124.451   5
  -2  -2  -6 1548.67 163.532   5
   2  -2   6 726.205 145.811   3
   2   2  -6 1018.24 135.122   2
  -2  -2  -6 1045.27 106.814   6
  -2  -2  -6 652.981 107.726   6
   2   2  -6 1333.82 138.600   6
  -2  -2  -6 1405.15 139.146   1
   2  -2   6 1335.36 153.775   1
  -2   2   6 1475.83 188.355   4
   2  -2   6 1083.18 110.218   4
  -2   2   6 997.586 114.621   3
  -2   2   6 1091.21 129.936   1
  -2  -2  -6 1025.00 132.885   1
   2   2  -6 994.203 132.245   1
   2  -2   6 1184.68 133.843   1
  -2   2   5 258.607 45.8130   1
  -2  -2  -5 191.433 44.8146   1
  -2   2   5 218.503 44.9140   5
   2   2  -5 145.880 41.5251   1
   2  -2   5 191.273 63.3201   3
   2   2  -5 287.572 52.1005   2
   2  -2   5 277.814 66.8255   2
  -2   2   5 130.615 58.5990   4
   2  -2   5 213.446 31.4473   4
   2  -2   5 274.081 49.6562   1
  -2   2   5 148.839 29.6077   3
  -2  -2  -5 267.713 49.7720   1
   2  -2   5 235.439 56.5778   1
   2   2  -4 30386.4 2863.44   2
  -2   2   4 27310.5 2858.78   5
  -2  -2  -4 23528.3 2863.95   5
   2   2  -4 31329.5 2849.86   6
   2  -2   4 29864.0 2902.78   2
   2  -2   4 28051.7 2835.49   4
  -2   2   4 42397.2 2934.99   4
  -2  -2  -4 29990.6 2864.45   4
   2  -2   4 28779.7 2877.35   3
   2   2  -4 19859.1 2849.84   1
  -2  -2  -4 28772.7 2854.06   1
  -2   2   4 28924.4 2851.66   1
  -2  -2  -4 33170.8 2860.84   1
   2  -2   4 31974.8 2872.64   1
   2   2  -4 31154.0 2856.24   1
   2  -2   4 30440.9 2859.85   1
  -2  -2  -3 3.62971 7.77349   6
   2   2  -3-6.12696 13.6142   6
   2   2  -3-8.24259 13.8449   1
  -2   2   3-10.3826 12.3318   5
   2  -2   3 10.5548 19.8203   3
  -2  -2  -3 12.5395 23.5469   5
   2  -2   3 44.1629 30.2813   2
  -2   2   3 41.3304 34.7081   4
   2  -2   3 3.84296 9.12980   4
  -2  -2  -3-10.3559 15.0640   4
  -2  -2  -3-8.79552 14.7735   1
   2   2  -3 8.46264 12.3104   1
  -2   2   3 7.80796 14.6627   1
   2  -2   3 8.63411 14.5024   1
   2  -2   3-11.7157 13.9149   1
   2  -2   2 8274.85 731.802   2
   2   2  -2 7014.13 692.823   6
  -2  -2  -2 7863.71 684.870   6
  -2   2   2 10713.1 782.353   4
   2  -2   2 5936.44 686.236   4
  -2  -2  -2 7781.65 718.357   4
   2   2  -2 5166.79 712.311   3
   2  -2   2 7214.16 701.047   3
  -2   2   2 6145.31 712.163   5
   2   2  -2 6846.80 709.631   2
  -2  -2  -2 8272.30 718.589   5
   2  -2   2 7371.54 715.232   1
   2   2  -2 6290.34 698.546   1
   2  -2   2 5912.74 698.353   1
  -2   2   2 6393.67 702.833   1
  -2  -2  -2 6380.22 703.163   1
   2   2  -2 7288.67 705.477   1
  -2   2   1 1311.09 163.024   5
   2   2  -1 1158.61 154.838   2
   2  -2   1 1347.47 167.357   2
  -2  -2  -1 1471.53 140.465   6
   2  -2   1 946.784 136.193   4
  -2  -2  -1 1396.03 162.320   4
   2   2  -1 932.459 160.476   3
   2  -2   1 1350.80 139.159   3
   2  -2   1 1138.86 153.540   1
  -2   2   1 1280.50 153.140   1
   2   2  -1 1062.65 149.857   1
  -2  -2  -1 1473.12 155.931   1
   2   2  -1 1027.00 146.261   1
  -2  -2  -1 1503.06 158.725   5
   2  -2   0 588665. 59409.1   2
   2   2   0 624175. 59381.2   6
  -2  -2   0 635220. 59388.0   6
   2  -2   0 620703. 59397.7   1
  -2  -2   0 599111. 59395.4   1
  -2   2   0 666625. 59401.5   1
   2   2   0 618802. 59398.2   1
  -2  -2   0 568889. 59404.1   4
   2   2   0 660964. 59420.3   3
  -2   2   0 591522. 59408.3   5
   2   2   0 556562. 59397.8   2
  -2  -2   0 622336. 59389.8   5
   2   2   0 583908. 59380.4   5
   2  -2   0 565089. 59401.7   1
   2   2   0 618970. 59393.3   1
   2   2   1 938.889 136.891   1
  -2  -2   1 1423.87 146.345   6
   2   2   1 1118.42 126.309   6
  -2  -2   1 1324.05 132.592   5
   2   2   1 1431.54 138.097   5
   2  -2  -1 1136.94 156.179   6
   2   2   1 1115.89 145.055   2
  -2   2  -1 1224.75 153.841   5
   2  -2  -1 1214.47 158.184   2
  -2  -2   1 1244.52 150.724   4
   2  -2  -1 1173.38 150.267   1
   2   2   1 808.081 139.183   1
  -2   2  -1 1159.51 123.413   3
  -2  -2   1 1071.52 138.567   1
  -2   2  -1 782.668 137.461   1
   2  -2  -1 1282.51 148.331   1
   2   2   1 1304.02 168.564   3
   2  -2  -2 7531.85 731.042   6
   2   2   2 6972.46 718.549   2
  -2  -2   2 6919.20 696.289   5
  -2   2  -2 9994.40 754.572   4
  -2  -2   2 6927.50 718.989   4
  -2  -2   2 7969.15 718.206   1
  -2   2  -2 6539.68 715.647   1
   2  -2  -2 7069.86 719.574   1
   2   2   2 7016.34 739.567   3
  -2   2  -2 6925.27 696.224   3
  -2  -2   2 7648.92 721.371   1
   2  -2  -2 7166.20 722.884   1
   2   2   2 6138.99 707.527   1
  -2   2  -2 7604.96 731.348   6
  -2  -2   2 8604.57 725.867   6
   2   2   2 6389.86 694.502   6
  -2   2  -3-11.5226 19.3542   6
  -2   2  -3 3.65708 7.52731   3
   2  -2  -3 10.1053 16.9741   1
  -2  -2   3 2.24933 5.97921   5
  -2  -2   3 8.30626 15.5994   1
   2  -2  -3-9.42823 15.8371   1
  -2   2  -3-8.92722 16.7653   1
  -2   2  -3-11.2072 16.3032   5
  -2  -2   3 5.59693 5.65512   5
   2  -2  -3 8.95660 16.8205   2
  -2  -2   3-8.86636 14.8936   4
   2   2   3-7.21197 13.5450   1
   2   2   3 14.7938 17.5711   3
   2   2   3 26.3419 19.5106   2
  -2  -2   3 9.45524 17.7567   1
   2   2   3-8.58787 16.1282   1
  -2   2  -3 11.0972 24.6572   4
  -2   2  -4 30051.2 3069.17   5
  -2   2  -4 35449.0 3079.47   6
   2  -2  -4 31930.6 3061.72   2
  -2  -2   4 31360.1 3063.53   4
  -2   2  -4 34874.0 3070.64   4
  -2  -2   4 34698.5 3064.53   1
  -2   2  -4 30040.9 3065.11   1
   2  -2  -4 27909.8 3063.02   1
   2   2   4 26967.8 3084.70   3
  -2   2  -4 32284.6 3049.14   3
   2   2   4 30510.4 3063.24   2
   2  -2  -4 29245.3 3069.19   1
   2   2   4 27234.6 3062.77   1
  -2  -2   4 31017.9 3069.41   1
   2   2   4 31370.5 3060.09   1
   2  -2  -5 205.473 47.3149   6
  -2  -2   5 155.323 44.4170   1
   2  -2  -5 276.257 56.7411   1
  -2   2  -5 258.794 49.9382   5
  -2   2  -5 234.314 50.7225   6
   2   2   5 206.613 43.2558   2
   2  -2  -5 199.727 40.8611   2
   2   2   5 133.300 43.7295   1
  -2   2  -5 141.092 40.2778   4
   2   2   5 178.570 39.5996   1
   2  -2  -5 137.287 39.4888   1
  -2  -2   5 154.226 40.9745   1
  -2   2  -5 227.056 47.2599   1
   2   2   5 252.406 59.0512   3
   2  -2  -5 187.663 26.7350   3
  -2  -2   5 238.475 45.8081   3
  -2   2  -5 253.821 40.4266   3
  -2   2  -6 1307.23 149.811   5
  -2   2  -6 1146.42 147.512   6
   2  -2  -6 1188.94 145.774   6
   2   2   6 1222.95 143.045   2
   2  -2  -6 1198.62 137.166   2
  -2  -2   6 1332.37 142.801   4
  -2   2  -6 830.689 129.428   4
   2  -2  -6 1050.26 142.082   1
  -2  -2   6 1117.16 140.648   1
   2   2   6 1121.57 158.873   3
   2  -2  -6 1074.37 124.320   3
   2   2   6 1208.94 150.189   1
  -2  -2   6 996.335 137.853   3
   2   2   6 1286.62 141.483   1
   2  -2  -6 1468.05 159.033   1
  -2  -2   6 1254.23 146.803   1
  -2   2  -6 1111.06 143.281   1
   2  -2  -7 107.095 35.4068   6
  -2  -2   7 65.7205 31.6315   1
  -2   2  -7 94.6523 31.8560   5
  -2   2  -7 170.563 39.3706   6
   2   2   7 118.010 33.0236   2
   2  -2  -7 110.494 28.2409   2
  -2   2  -7 62.7830 21.5375   4
  -2  -2   7 200.044 36.4738   4
  -2  -2   7 130.794 32.7534   3
   2  -2  -7 164.915 28.3331   3
   2   2   7 47.0668 22.8222   1
  -2   2  -7 112.288 33.4403   1
   2  -2  -7 67.8225 28.0928   1
   2   2   7 162.857 38.9673   1
  -2   2  -8 1430.64 158.770   5
   2  -2  -8 1276.33 142.830   2
   2   2   8 1348.37 154.699   2
  -2   2  -8 1408.58 167.760   1
   2   2   8 1537.03 166.206   1
  -2   2  -8 1199.61 130.270   4
  -2  -2   8 1305.20 148.590   4
  -2   2  -8 1308.54 134.750   4
  -2  -2   8 1488.96 157.044   1
   2  -2  -8 1506.59 157.912   1
   2  -2  -8 1037.18 141.151   3
  -2  -2   8 1148.55 148.893   3
  -2   2  -8 1106.01 153.045   6
   2  -2  -8 909.137 145.526   6
   2  -2  -8 1815.31 176.284   1
  -2  -2   8 1254.85 155.685   1
  -2   2  -9 391.611 68.8853   5
   2  -2  -9 408.570 73.8928   1
  -2  -2   9 580.429 78.3238   1
  -2  -2   9 344.728 65.8687   1
   2  -2  -9 370.975 63.7307   6
   2  -2  -9 252.618 55.7477   3
  -2  -2   9 336.727 60.1623   3
  -2  -2   9 525.035 66.2288   4
   2  -2  -9 416.683 66.8555   1
   2   2   9 413.507 52.6962   6
   2   2   9 588.037 71.9185   2
   2   2   9 409.511 71.3613   1
  -2   2  -9 401.778 67.8263   1
  -2   2 -10 240003. 23424.4   5
   2   2  10 263956. 23419.0   2
   2  -2 -10 227204. 23402.5   2
   2   2  10 234588. 23429.9   4
  -2  -2  10 274784. 23428.4   1
  -2   2 -10 253961. 23437.2   1
   2   2  10 243785. 23431.8   1
  -2  -2  10 240720. 23412.3   4
   2  -2 -10 247033. 23418.4   6
   2  -2 -10 252076. 23433.5   1
  -2  -2  10 240723. 23424.8   1
  -2   2 -10 232946. 23423.2   1
   2  -2 -10 214032. 23417.2   1
  -2  -2  10 243782. 23417.2   3
   2   2  10 229098. 23402.2   6
  -2   2 -11 206.086 43.6721   6
   2  -2 -11 183.023 42.4000   6
   2   2  11 196.909 34.0418   6
   2  -2 -11 165.070 40.0035   1
  -2  -2  11 202.954 48.7374   1
  -2   2 -11 152.291 42.4836   5
   2   2  11 264.633 57.5406   3
   2   2  11 290.303 55.1071   4
  -2  -2  11 248.852 41.0691   4
  -2  -2  11 206.877 42.8347   3
   2  -2 -11 192.801 49.8552   1
  -2  -2  11 278.823 54.6504   1
  -2   2 -11 154.278 42.9160   1
  -2   2 -11 252.006 57.8305   1
   2   2  11 275.022 55.9489   1
   2  -2 -11 162.955 30.4121   2
  -2   2 -12 39973.2 3329.65   5
   2  -2 -12 34446.5 3312.53   6
  -2   2 -12 31936.2 3315.16   6
   2   2  12 32332.3 3311.13   2
  -2  -2  12 31510.1 3305.18   4
  -2  -2  12 39034.4 3331.20   1
  -2   2 -12 34650.5 3335.51   1
   2   2  12 32557.8 3334.81   3
  -2  -2  12 37356.7 3314.34   3
   2  -2 -12 31337.9 3295.34   2
   2  -2 -12 32651.9 3328.95   1
  -2  -2  12 34849.1 3325.47   1
  -2   2 -12 34287.2 3324.89   1
  -2   2 -13 156.990 36.8540   6
   2  -2 -13 144.893 33.4379   6
  -2  -2  13 122.352 33.0351   3
  -2   2 -13 208.732 44.0995   5
   2  -2 -13 71.3009 30.1051   1
  -2  -2  13 91.9698 33.3182   1
   2   2  13 48.2375 37.5335   4
  -2  -2  13 153.257 29.7059   4
   2   2  13 132.721 32.7529   2
  -2   2 -13 179.489 44.5665   1
   2   2  13 102.507 41.0273   3
  -2   2 -13 188.165 52.2533   1
   2   2  13 239.003 51.4235   1
   2  -2 -13 71.8103 37.2862   1
  -2  -2  13 122.366 37.4142   1
   2   2  14 31564.2 2738.03   4
   2  -2 -14 28632.7 2708.77   5
   2   2  14 30312.9 2735.43   1
  -2   2 -14 30624.2 2741.46   1
   2  -2 -14 29590.5 2712.60   6
  -2   2 -14 28145.2 2717.21   6
  -2  -2  14 34192.1 2718.70   3
   2   2  14 27878.5 2737.31   3
   2  -2 -14 28083.9 2721.49   1
  -2  -2  14 28701.4 2730.12   1
  -2   2 -14 31898.8 2733.34   1
   2  -2 -15 312.683 54.7516   6
  -2   2 -15 333.489 57.9034   6
  -2   2 -15 385.029 66.9638   5
   2  -2 -15 416.995 54.2918   5
  -2   2 -15 403.533 80.6105   1
  -2  -2  15 260.012 62.5451   1
   2  -2 -15 281.349 58.5166   1
  -2  -2  15 382.557 58.6569   3
   2  -2 -15 292.696 40.3270   2
  -2  -2  15 223.422 60.4014   1
   2  -2 -15 256.997 65.4729   1
   2   2  15 216.252 56.6957   4
  -2  -2  15 264.732 47.4572   4
   2   2  15 251.256 59.3456   3
  -2   2 -15 313.735 66.0297   1
   2   2  15 384.510 71.4328   1
   2   2  15 187.484 46.6000   2
   2  -2 -16 637.819 88.0284   6
  -2   2 -16 791.511 98.0821   6
   2  -2 -16 458.150 69.1749   2
  -2   2 -16 933.605 112.584   5
   2  -2 -16 739.814 86.2213   5
  -2  -2  16 442.356 95.1529   1
   2   2  16 487.857 98.1258   4
  -2  -2  16 644.352 84.7098   4
   2   2  16 632.162 105.476   3
  -2  -2  16 780.977 98.3500   3
   2  -2 -16 702.325 98.4703   1
  -2  -2  16 717.969 106.130   1
   2   2  16 817.484 112.594   1
   2   2  16 533.782 99.3874   1
   2  -2 -16 318.863 90.7157   1
  -2   2 -16 802.339 109.997   1
  -2   2 -17 9.74281 16.4035   6
   2  -2 -17 22.4735 18.9073   6
  -2  -2  17 28.7019 21.2876   3
  -2   2 -17-13.1414 22.1010   5
   2  -2 -17-1.69151 6.45561   2
   2  -2 -17 18.2064 14.4603   5
  -2  -2  17-13.5337 19.7184   1
   2   2  17 29.5211 24.8172   1
   2  -2 -17-15.1796 22.1087   1
   2   2  17-12.7346 18.5582   4
  -2  -2  17 6.26376 11.8178   4
  -2   2 -17 39.0210 26.7798   1
   2   2  17 39.5358 29.3026   1
  -2   2 -17-15.7769 18.7719   1
  -2  -2  17-13.9710 23.4927   1
   2  -2 -17 80.9899 27.5050   1
   2   2  17 28.4391 29.2719   3
   2   2  17 9.96622 13.2827   2
  -2   2 -18 81.1069 27.6645   6
   2  -2 -18 73.4719 31.4986   1
  -2  -2  18 27.7126 24.1259   1
  -2   2 -18 48.6641 36.5978   1
  -2   2 -18 13.6425 20.8382   5
   2  -2 -18 99.6326 25.3390   5
   2   2  18 28.8062 30.3024   1
   2  -2 -18 47.7608 30.5640   1
   2   2  18 12.4316 21.8270   4
  -2  -2  18 67.5504 22.1580   4
  -2   2 -18 40.5903 30.7270   1
   2   2  18 80.1834 36.0543   1
   2   2  18 72.9910 37.3232   3
   2   2  18 55.7327 21.0303   2
  -2  -2  19 10.6709 17.9931   3
  -2   2 -19 27.7058 23.3210   5
  -2  -2  19 13.7676 16.4283   1
   2   2  19 28.4629 26.7710   1
  -2   2 -19 20.8882 17.6138   6
   2  -2 -19 25.5097 15.2318   5
   2   2  19-11.9518 14.2837   4
  -2  -2  19 7.33438 10.7870   4
   2  -2 -19 15.8814 25.0016   6
  -2   2 -19 13.8419 23.3027   1
   2   2  19 14.8326 21.6332   3
  -2  -2  19 26.9394 22.6790   1
  -2   2 -19 65.9219 36.6511   1
   2   2  19 10.7654 11.3880   2
  -2   2 -20 28667.9 2508.25   6
  -2  -2  20 28147.9 2515.20   3
   2   2  20 26267.0 2524.06   3
   2  -2 -20 29945.5 2494.34   5
  -2   2 -20 22636.0 2522.77   1
   2   2  20 25268.9 2508.17   4
  -2  -2  20 28167.4 2497.83   4
  -2   2 -20 21960.0 2510.28   1
   2  -2 -21-8.45567 14.2032   6
  -2   2 -21 13.2577 19.2847   5
   2   2  21-14.2425 16.9158   3
   2   2  21 10.6347 12.6317   4
  -2   2 -21-10.2078 12.1248   6
  -2  -2  21 11.6938 13.8894   3
   2  -2 -21-7.23271 10.5224   5
   2  -2 -22 12126.4 1569.31   6
  -2   2 -22 14818.2 1577.09   6
  -2   2 -22 21911.8 1605.29   5
  -2  -2  22 13005.6 1579.56   3
   2   2  22 17055.8 1602.36   3
  -2  -2  22 14957.6 1576.02   4
   2   2  22 23688.8 1599.41   4
  -2  -2  23 95.1729 29.7270   4
   2   2  23 91.7383 33.2767   4
   2  -2 -23 52.1751 20.7567   5
   2  -2 -23 50.1184 26.0521   6
   2   2  23 53.3062 30.2613   3
  -2  -2  23 56.6575 29.2233   3
  -2   2 -24 7325.89 746.048   6
   2  -2 -24 7380.54 743.221   6
   2   2  24 6197.49 753.330   3
  -2  -2  24 6541.44 748.094   3
  -2  -2  24 8104.51 744.799   4
   2  -2 -24 6538.42 734.548   5
  -2   2 -24 9525.01 763.953   5
   2   2  24 7612.93 744.599   4
   2  -2 -25 71.7912 20.8076   5
   2  -2 -25 27.3172 18.0312   6
   2   2  25 73.3432 29.5313   3
  -2   2 -25 85.4580 30.3192   5
  -2   2 -25 26.9023 19.2189   6
  -2  -2  25 75.8417 28.1010   3
   2   2  25 31.3345 19.3731   4
  -2  -2  25 65.3043 25.6963   4
   2   2  26 144.975 37.3681   4
  -2  -2  26 200.306 39.9184   2
   2   2  26 249.429 54.5079   3
  -2   2 -26 315.584 50.8691   5
   2  -2 -26 189.058 38.2988   6
  -2   2 -26 274.781 48.3719   6
  -2  -2  26 202.150 44.8639   3
   2  -2 -26 204.391 37.1460   5
   2   2  27 6.73691 11.3226   4
  -2   2 -27-7.66633 11.1587   6
  -2  -2  27-5.98517 15.8995   2
   2   2  27 10.4236 8.76349   3
   2  -2 -27 4.98737 8.38699   5
  -2  -2  27 7.96630 11.5947   3
  -2   2 -27 7.64256 14.3571   5
   2  -2 -27 5.46836 10.2769   6
   2   2  28 485.868 78.9818   3
   2   2  28 444.623 69.6344   4
  -2   2 -28 498.394 72.8410   5
  -2   2 -28 498.719 72.8659   6
   2  -2 -28 588.472 69.5150   6
   2  -2 -29 8.81406 10.4799   6
   2   2  29 8.66802 12.6180   3
   2  -2 -29 4.16295 8.57824   5
  -2   2 -29-6.41417 5.41037   6
  -2  -2  29 6.63140 11.1492   3
  -2   2 -30 3205.08 295.276   5
   2  -2 -30 2788.03 285.737   5
  -2   2 -30 2918.24 293.488   6
   2  -2 -30 2821.72 286.889   6
  -2  -2  30 2248.40 290.554   3
   2  -2 -31 14.5003 10.1417   5
  -2   2 -31 15.4185 11.4590   5
  -2   2 -31-5.33160 9.00558   6
  -2   2 -32 7330.36 733.338   5
  -2   3  30 25.9094 19.3544   3
  -2   3  29 109.279 27.6319   4
  -2   3  29 154.351 39.9598   3
   2  -3  29 150.128 29.1930   3
   2  -3  29 95.4593 26.2389   2
  -2  -3 -28 3.58766 6.02657   5
  -2   3  28-5.69430 10.6931   4
   2   3 -28-5.03755 9.45996   6
   2  -3  28 5.54779 11.4122   2
  -2   3  28-10.7538 12.7717   3
   2  -3  28-5.48333 9.21003   3
  -2   3  27-6.02557 11.3249   4
   2  -3  27-5.76766 6.86679   3
  -2   3  27-11.5645 19.4289   3
  -2  -3 -27-3.72708 5.44268   5
   2  -3  27-5.76921 10.8440   2
  -2   3  26 6.10810 13.5720   4
  -2   3  26 12.7628 18.5644   3
   2  -3  26-6.11400 8.89450   3
  -2  -3 -26-3.92818 5.71616   5
  -2  -3 -25 4.08146 6.87063   5
  -2   3  25 6.47823 7.70757   4
   2   3 -25-6.40937 10.7747   6
   2  -3  25 12.9784 13.3562   3
  -2   3  25 13.9642 16.5904   3
   2  -3  25 6.37763 11.9847   2
  -2  -3 -24 4.31479 7.24890   5
  -2   3  24-6.54248 10.9896   4
   2   3 -24-7.00770 11.7709   6
   2  -3  24 6.63108 9.64655   3
  -2   3  24-15.0745 25.3184   3
   2  -3  24 13.4874 13.8727   2
  -2  -3 -23 9.03712 9.29542   5
  -2   3  23-6.96593 10.1327   4
   2  -3  23 7.18469 13.4917   2
   2  -3  23-7.05579 11.8510   3
   2   3 -23-7.68118 9.12299   6
   2  -3  22 7.54293 14.1665   3
  -2   3  22-16.6716 24.2505   3
  -2  -3 -22 4.10169 10.8958   6
   2   3 -22-8.41568 12.2438   6
  -2  -3 -22 4.80178 9.88110   5
  -2  -3 -21 102.264 22.5342   5
  -2   3  21 33.8324 29.2241   3
   2  -3  21 80.4747 24.3905   3
   2  -3  21 39.8992 25.1123   2
  -2  -3 -21 40.9911 16.8477   6
   2   3 -21 81.9050 30.3797   6
  -2   3  21 45.6721 22.2785   4
   2   3 -21 56.7389 30.9024   2
  -2   3  20-8.15770 15.3184   4
   2  -3  20-8.61809 16.1829   2
  -2  -3 -20 8.38113 11.6717   6
   2   3 -20-9.91316 16.6495   6
   2  -3  20 8.49236 10.0858   3
  -2   3  20-16.6729 19.8008   3
   2   3 -19 360.998 84.8459   2
   2  -3  19 673.873 90.2047   2
   2  -3  19 553.935 85.2815   3
  -2   3  19 350.866 92.3053   3
  -2  -3 -19 709.040 79.1723   5
  -2   3  19 493.846 81.1137   4
   2   3 -19 782.208 98.5645   6
  -2  -3 -19 528.066 71.6563   6
  -2   3  18 14.7967 17.5965   3
   2  -3  18-9.70709 19.9883   3
  -2  -3 -18 12.9661 12.0725   6
   2   3 -18 11.4499 19.2521   6
   2  -3  18 20.4119 21.0134   2
  -2  -3 -18 6.01129 12.3990   5
  -2   3  18 18.0119 15.1534   4
  -2   3  17 77.7501 28.2170   4
   2  -3  17 110.628 36.5840   2
  -2   3  17 80.3000 40.5688   3
   2   3 -17 61.5673 40.4192   1
  -2  -3 -17 148.803 27.8451   6
   2   3 -17 108.618 40.8755   6
   2   3 -17 81.3580 29.8697   2
   2  -3  17 71.8186 34.1957   3
  -2  -3 -17 148.522 31.3510   5
  -2   3  16-10.1411 17.0327   4
   2  -3  16 18.0689 30.3473   1
  -2  -3 -16-13.0707 19.0120   1
  -2   3  16 11.8417 17.2245   3
  -2  -3 -16-4.57794 11.5340   6
   2   3 -16 10.9600 22.5451   2
   2  -3  16-8.98631 10.6731   1
   2   3 -16 8.58938 12.4941   1
   2  -3  16 10.9783 18.4388   3
  -2  -3 -16-6.94970 11.6730   5
   2  -3  15 58.9503 28.6598   3
  -2  -3 -15 42.5824 16.5521   6
   2   3 -15 75.8842 32.4403   6
  -2  -3 -15 76.2914 25.5509   5
   2  -3  15 84.5134 29.0357   1
   2   3 -15 46.7378 24.3256   1
   2   3 -15 77.4995 32.7787   2
  -2   3  15 87.9166 31.2091   4
   2  -3  15 107.509 36.2041   2
  -2  -3 -15 35.0275 26.6482   1
  -2  -3 -15 28.5084 20.7654   1
  -2   3  15 45.4161 21.0052   1
  -2   3  15 63.7471 28.8652   3
   2  -3  15 48.1217 33.5537   1
   2  -3  14 12.5878 23.6571   3
   2   3 -14 25.0428 25.7749   6
  -2  -3 -14-8.23805 19.5915   5
   2   3 -14-9.42605 7.97604   1
   2  -3  14 15.6495 17.4126   1
   2   3 -14 10.4511 21.5200   2
  -2   3  14 23.8548 26.5184   4
  -2  -3 -14 31.3112 21.4912   1
  -2  -3 -14 7.21095 12.1505   1
  -2   3  14 14.3965 13.5521   1
   2  -3  14 29.8377 28.0312   1
  -2   3  14 9.11621 15.3422   3
   2  -3  14 14.8314 27.8670   2
  -2  -3 -13 244.623 46.7931   5
   2  -3  13 311.715 47.0211   1
   2   3 -13 154.727 42.3926   1
   2  -3  13 281.634 61.8035   1
   2  -3  13 287.780 70.0106   2
  -2  -3 -13 168.549 41.8979   1
  -2  -3 -13 190.443 39.4068   1
  -2  -3 -13 90.5573 29.5866   6
   2   3 -13 315.263 60.0774   6
   2  -3  13 133.970 46.5517   3
  -2   3  13 160.618 41.4015   3
  -2  -3 -12 29.4066 18.4870   5
  -2   3  12 30.5768 21.0364   1
   2   3 -12 8.69046 16.4098   1
   2   3 -12 20.0914 22.3862   2
  -2   3  12 13.7895 25.9509   4
   2  -3  12 17.4535 29.3644   2
  -2   3  12 21.4405 17.0628   3
  -2  -3 -12 13.5683 12.8556   1
  -2   3  12 18.2937 13.6580   1
  -2  -3 -12 14.1349 11.9950   6
   2   3 -12 11.6485 19.6400   6
   2  -3  12 14.4067 24.2579   3
   2  -3  12 12.1568 25.0660   1
   2   3 -11 285.498 61.7254   2
   2   3 -11 297.664 56.1184   1
  -2   3  11 359.831 62.8021   1
   2  -3  11 375.568 55.0243   1
  -2  -3 -11 302.222 46.3860   6
   2   3 -11 435.576 70.7556   6
  -2  -3 -11 540.949 75.3508   5
  -2   3  11 539.597 89.7059   4
   2  -3  11 338.770 84.0898   2
  -2  -3 -11 319.316 54.3895   1
  -2  -3 -11 247.751 48.2526   1
   2   3 -11 413.670 66.5449   1
  -2   3  11 263.910 49.3397   1
  -2   3  11 268.365 49.8691   3
   2  -3  11 364.036 72.7636   3
  -2  -3 -10 4.05179 10.2077   6
  -2  -3 -10-3.31415 12.1313   6
  -2   3  10-7.16475 13.4537   5
   2   3 -10-7.65070 12.8495   1
   2  -3  10 12.4913 13.8766   1
  -2   3  10 9.61301 13.9822   1
   2   3 -10-9.93853 16.6920   2
  -2  -3 -10-11.9429 22.4260   5
  -2   3  10 16.0154 26.8982   4
   2  -3  10 19.9279 33.4692   2
  -2  -3 -10-5.90334 9.91484   1
   2   3 -10 9.30745 20.6793   1
  -2   3  10-5.75654 10.8095   1
  -2  -3 -10 7.25828 8.62002   1
  -2   3  10 5.75448 8.37002   3
   2  -3  10-16.1760 27.1680   3
   2  -3  10 10.9517 20.5646   1
  -2   3   9 807.608 94.6934   5
  -2  -3  -9 786.833 110.380   5
  -2  -3  -9 662.108 76.3207   6
  -2  -3  -9 610.666 77.3927   6
  -2   3   9 727.570 119.846   4
   2  -3   9 556.552 117.446   2
  -2   3   9 587.822 82.4354   3
   2   3  -9 638.082 94.9569   2
   2  -3   9 583.370 113.249   3
   2  -3   9 532.398 94.1658   1
   2   3  -9 732.480 96.2182   1
  -2   3   9 604.222 82.1317   1
   2  -3   9 757.565 87.1355   1
  -2  -3  -9 575.188 85.6034   1
   2   3  -9 773.978 91.3990   1
  -2   3   9 596.118 94.3341   1
  -2   3   8 98.0807 32.1128   1
   2   3  -8 97.7244 26.0793   1
   2   3  -8 191.292 40.3443   6
   2   3  -8 88.7469 31.1913   2
  -2   3   8 186.302 59.2298   4
   2  -3   8 32.9955 27.6394   1
  -2  -3  -8 123.665 25.9366   1
  -2   3   8 73.8788 23.0904   3
   2  -3   8 17.5324 22.6942   3
  -2   3   8 76.8068 24.9462   5
   2  -3   8 77.1523 23.5249   1
  -2   3   8 63.4208 21.3482   1
   2   3  -8 140.665 33.0969   1
  -2  -3  -8 66.3928 24.8750   1
   2  -3   7 988.819 170.616   3
   2   3  -7 1282.49 160.512   2
  -2   3   7 1111.90 150.493   5
  -2  -3  -7 1543.56 182.771   5
   2  -3   7 1214.59 160.464   1
  -2  -3  -7 1278.53 140.432   1
  -2  -3  -7 1262.59 147.062   1
   2  -3   7 1122.81 125.940   4
  -2   3   7 1807.61 204.649   4
   2   3  -7 1394.50 151.695   1
  -2   3   7 1282.26 141.967   1
  -2   3   7 1265.75 141.509   3
   2  -3   7 1767.76 218.611   2
  -2  -3  -7 1301.33 133.897   6
   2   3  -7 1378.43 153.447   6
  -2  -3  -7 1190.91 132.929   6
  -2   3   7 1382.22 159.830   1
   2  -3   7 1475.58 146.414   1
   2   3  -7 1325.89 145.562   1
   2   3  -6 15.6265 15.1836   6
   2  -3   6-16.2952 24.0219   3
  -2   3   6 37.1794 15.3011   1
  -2  -3  -6 13.7874 20.4316   1
   2   3  -6 64.9720 24.5625   1
  -2  -3  -6 18.3497 12.6649   6
  -2   3   6 25.3997 20.4864   5
   2   3  -6 90.6927 33.0065   2
  -2  -3  -6 16.6109 24.4751   5
  -2  -3  -6 18.3637 10.6948   6
   2  -3   6 39.5278 33.4234   2
  -2   3   6 41.8172 39.4556   4
   2  -3   6 46.3581 10.3625   4
   2  -3   6 87.7783 32.1572   1
  -2  -3  -6 46.0493 17.6261   1
  -2   3   6 29.3758 23.5842   1
   2  -3   6 79.1403 22.6241   1
   2   3  -6 42.3804 20.7093   1
  -2   3   6 49.5908 17.7870   3
  -2  -3  -5 536.100 64.4999   6
   2   3  -5 592.783 78.6688   6
  -2  -3  -5 455.066 65.1235   6
   2  -3   5 616.509 104.285   3
  -2   3   5 428.650 80.9839   5
  -2  -3  -5 655.683 75.2209   1
  -2  -3  -5 526.252 101.394   5
   2  -3   5 583.778 63.5807   4
  -2   3   5 713.382 128.119   4
  -2   3   5 562.069 65.2260   3
   2  -3   5 939.461 132.286   2
   2   3  -5 479.485 71.4754   1
   2  -3   5 628.605 77.3928   1
   2  -3   5 588.831 88.4018   1
  -2  -3  -5 509.148 75.7662   1
  -2   3   5 532.320 71.8750   1
  -2   3   4 58.3494 27.1289   5
   2   3  -4 72.6596 31.3179   2
  -2  -3  -4 17.6373 34.1451   5
   2  -3   4 118.176 45.5954   2
   2  -3   4 48.1767 14.8984   4
  -2   3   4-21.8333 37.5991   4
  -2  -3  -4 100.036 23.8748   1
   2  -3   4 119.023 36.3018   1
   2   3  -4 79.3171 24.3476   1
  -2   3   4 130.037 26.8842   1
   2  -3   4 105.020 26.5906   1
  -2  -3  -4 121.762 20.1462   6
   2   3  -4 62.4931 22.6066   6
  -2   3   3 1540.88 195.002   5
   2   3  -3 2302.64 212.746   2
  -2  -3  -3 1448.47 218.203   5
  -2  -3  -3 2077.43 187.997   1
   2  -3   3 1410.45 173.440   4
  -2  -3  -3 1930.59 203.944   4
  -2   3   3 1269.60 180.082   1
   2   3  -3 1643.93 187.325   1
   2  -3   3 1489.94 191.581   1
   2   3  -3 1705.50 183.959   1
  -2   3   3 1594.40 193.250   1
   2  -3   3 1967.40 190.405   1
   2   3  -3 1626.55 186.689   6
  -2  -3  -3 1644.61 174.221   6
   2  -3   3 2754.80 240.746   2
   2   3  -2 205.568 35.0388   1
   2   3  -2 192.328 45.8244   2
   2   3  -2 128.705 31.5025   6
  -2  -3  -2 109.252 50.8554   5
   2  -3   2 251.442 60.7317   2
  -2   3   2 80.8594 53.3076   4
   2   3  -2 151.692 41.0903   3
   2  -3   2 153.448 28.4939   3
  -2  -3  -2 159.981 38.0356   4
  -2  -3  -2 169.268 34.4258   1
  -2   3   2 201.593 34.4088   1
   2   3  -2 150.693 34.1412   1
  -2  -3  -2 155.168 32.2498   1
  -2   3   2 101.915 36.9756   1
   2  -3   2 101.036 32.3734   1
  -2  -3  -2 161.521 26.8169   6
   2  -3   1 74.6535 21.5193   3
   2   3  -1 10.6299 11.0188   1
   2   3  -1 6.16687 11.6612   6
  -2   3   1-10.6183 19.9859   5
  -2  -3  -1-17.8135 29.9496   5
   2   3  -1 21.9723 24.4476   2
   2  -3   1 12.5966 23.6933   2
  -2   3   1 36.5890 34.3801   4
   2   3  -1 11.8385 14.1264   3
   2  -3   1 3.69946 8.33357   3
  -2  -3  -1 9.90125 14.4669   4
  -2  -3  -1 13.5611 11.4707   6
  -2  -3  -1 16.1320 13.6165   1
   2   3  -1 11.6631 13.9191   1
  -2   3   1 6.09122 5.29660   1
  -2   3   1 33.6947 18.7661   1
  -2  -3  -1 5.00116 8.51125   1
   2  -3   1 24.5106 18.2045   1
   2   3   0 4.98482 11.8478   1
   2   3   0 5.34966 14.2129   6
  -2   3   0 10.8869 15.8409   5
  -2  -3   0 16.8253 14.1358   5
   2   3   0 21.7803 28.9226   2
  -2   3   0 15.7957 18.7639   4
   2  -3   0-7.74648 14.5524   1
  -2  -3   0 4.91539 9.24001   1
  -2   3   0 8.70363 16.3490   1
  -2  -3   0 9.82161 18.4477   4
   2   3   0 12.1285 17.6463   3
   2   3   0 5.16821 8.69084   1
  -2   3   0-6.57548 13.5325   1
  -2  -3   0 5.30251 12.6019   1
   2  -3   0 3.23551 11.8512   3
   2  -3   0-3.24271 5.46329   3
  -2  -3   1 5.55429 8.10179   1
  -2   3  -1 6.74271 11.3409   1
   2  -3  -1 7.99380 8.57901   3
   2   3   1 4.81681 9.92688   1
   2  -3  -1 7.58339 16.8598   1
   2   3   1-4.92011 11.7022   6
  -2  -3   1 4.27723 8.05478   5
  -2   3  -1 11.0143 16.0320   5
  -2  -3   1 15.1680 25.4823   5
   2   3   1-10.7023 15.5786   2
  -2   3  -1 12.9633 26.6723   4
   2  -3  -1 10.7070 22.0326   2
   2   3   1 25.4057 18.4864   3
  -2  -3   1 18.8005 19.3458   4
   2   3   1 4.67020 8.79073   1
   2  -3  -1 2.64001 7.70407   3
  -2   3  -1 9.03731 13.1590   1
  -2  -3   1 5.25735 11.6967   1
  -2   3  -2 186.736 35.8382   1
  -2   3  -2 274.717 52.1417   6
   2   3   2 140.583 30.4758   6
   2  -3  -2 166.346 40.4591   6
   2  -3  -2 133.485 20.5867   3
  -2   3  -2 165.445 42.3500   5
  -2  -3   2 205.018 30.8706   5
   2  -3  -2 171.182 36.8699   1
   2   3   2 242.496 49.4393   2
  -2   3  -2 308.059 53.4031   4
   2  -3  -2 196.794 41.8499   2
   2   3   2 171.430 47.0254   3
   2   3   2 153.740 28.9659   1
   2  -3  -2 152.450 25.0887   3
   2   3   2 151.926 30.3064   1
  -2   3  -2 116.242 42.0865   1
  -2  -3   2 151.899 31.5512   1
   2  -3  -3 1447.24 190.279   6
   2   3   3 1552.90 191.722   2
  -2   3  -3 1880.34 197.832   5
  -2  -3   3 1726.60 168.286   5
  -2   3  -3 1478.34 187.989   1
   2  -3  -3 1683.81 188.101   2
  -2   3  -3 1599.30 182.733   4
  -2  -3   3 1523.83 181.553   4
  -2   3  -3 1638.16 180.424   1
   2   3   3 1677.45 203.980   3
   2  -3  -3 1535.51 162.807   3
   2  -3  -3 1516.15 160.787   3
   2   3   3 1391.70 172.042   1
   2  -3  -3 1686.79 185.524   1
  -2  -3   3 1751.43 180.420   1
   2   3   3 1676.41 174.130   1
  -2   3  -3 1605.48 192.717   6
  -2   3  -4 33.4945 27.6631   6
   2  -3  -4 69.0323 24.2302   1
   2  -3  -4 72.3646 31.0867   6
  -2  -3   4 63.7608 18.9907   1
  -2   3  -4 61.8127 24.3770   1
  -2  -3   4 67.3761 15.0916   5
  -2   3  -4 41.7659 26.0207   5
   2   3   4 112.008 35.0982   2
  -2  -3   4 127.963 30.4245   5
  -2   3  -4 82.3689 22.0748   4
   2  -3  -4 111.180 32.2804   2
  -2  -3   4 87.1338 24.1359   4
   2   3   4 90.5918 22.9442   1
   2   3   4 109.393 42.1446   3
   2  -3  -4 53.9837 14.8477   3
  -2  -3   4 138.386 30.6568   1
   2   3   4 130.853 27.3273   1
   2   3   5 734.135 94.9917   2
  -2  -3   5 475.984 62.1205   5
   2  -3  -5 499.599 88.4065   6
  -2   3  -5 808.341 95.7690   5
  -2  -3   5 405.784 67.0305   5
   2  -3  -5 557.746 81.8068   2
  -2   3  -5 667.529 72.4026   4
  -2  -3   5 637.533 80.2657   4
  -2  -3   5 504.540 73.0191   1
  -2   3  -5 447.591 76.3487   1
   2  -3  -5 736.795 84.2215   1
  -2   3  -5 590.700 89.6946   1
   2  -3  -5 647.870 73.8080   3
   2   3   5 655.405 102.404   3
  -2  -3   5 457.210 79.1089   3
  -2   3  -5 683.823 93.2229   6
   2   3   5 510.321 72.0714   1
   2  -3  -5 760.097 92.3982   1
   2   3   5 628.501 77.9747   1
  -2  -3   5 707.475 83.4938   1
  -2  -3   6 32.7709 17.2152   3
   2  -3  -6 27.1447 18.3609   3
   2  -3  -6 35.6958 22.7553   1
  -2  -3   6 65.3170 22.5755   1
  -2   3  -6 14.6981 12.8340   1
   2  -3  -6 41.7731 18.8198   1
   2  -3  -6 29.0721 20.2414   6
  -2  -3   6 32.0270 6.74030   5
  -2   3  -6 97.0924 28.4623   5
  -2  -3   6 25.5746 7.30373   5
   2   3   6 19.2399 21.6608   2
  -2   3  -6 57.6519 14.9437   4
  -2  -3   6 40.2442 19.0092   4
  -2   3  -6 31.8365 22.1104   6
   2   3   6 13.5417 25.6700   3
  -2   3  -6 77.7519 30.7397   1
   2  -3  -6 83.9942 23.7731   2
  -2   3  -7 1687.26 170.630   5
  -2   3  -7 1287.51 157.603   1
  -2   3  -7 1602.43 171.420   1
  -2  -3   7 1145.76 154.993   1
   2   3   7 1272.80 156.973   1
   2  -3  -7 1423.09 166.321   6
  -2   3  -7 1668.61 172.357   6
   2  -3  -7 1173.11 151.505   2
  -2  -3   7 1165.52 152.343   4
   2  -3  -7 1402.34 157.886   1
   2   3   7 1218.17 175.890   3
  -2  -3   7 1455.56 161.396   3
   2   3   7 1445.96 167.480   2
   2  -3  -7 658.481 152.501   3
   2   3   7 1325.06 151.778   1
   2  -3  -7 1607.64 169.569   1
  -2  -3   7 1563.76 160.103   1
   2  -3  -8 75.4201 29.4855   6
  -2   3  -8 95.0070 31.1157   6
  -2   3  -8 135.029 32.3807   5
   2   3   8 117.284 29.6752   2
  -2  -3   8 73.4933 24.7042   3
   2  -3  -8 122.213 36.3387   3
   2  -3  -8 78.4333 22.3880   2
  -2  -3   8 97.4577 25.5470   4
  -2   3  -8 14.0864 18.8918   1
   2   3   8 49.7849 24.7406   1
  -2  -3   8 115.262 28.1111   1
   2   3   8 147.161 28.8882   1
   2  -3  -8 63.4023 27.7718   1
   2   3   8 69.0021 35.8580   3
   2  -3  -8 65.3535 21.6471   1
  -2  -3   8 144.457 30.7352   1
   2  -3  -9 559.435 78.7696   2
  -2   3  -9 769.612 95.5264   5
   2  -3  -9 462.585 85.0315   6
  -2   3  -9 799.478 97.9172   6
   2   3   9 755.618 88.7659   1
   2  -3  -9 758.169 97.2209   1
  -2  -3   9 633.289 86.0921   1
  -2   3  -9 646.745 87.8875   1
   2  -3  -9 606.381 83.8765   1
  -2  -3   9 664.228 90.7921   1
   2   3   9 745.384 92.4820   1
  -2  -3   9 615.323 86.7326   3
   2   3   9 648.003 104.956   3
  -2  -3   9 719.945 86.9159   4
   2  -3 -10-6.12024 8.90231   1
  -2  -3  10-8.71750 16.3696   1
   2  -3 -10-9.19328 17.2630   1
   2   3  10-7.29577 15.0075   1
  -2  -3  10 6.94213 10.0977   1
   2  -3 -10 7.38094 13.8599   6
  -2   3 -10 8.88586 12.9248   6
   2   3  10-7.92062 16.2928   2
   2   3  10-10.8645 20.4010   4
  -2  -3  10-5.47088 10.2733   4
  -2   3 -10-7.04072 13.2210   1
   2   3  10 7.25138 12.1791   1
   2   3  10 12.6150 21.1872   3
   2  -3 -10 3.77967 9.52240   2
   2  -3 -11 266.210 37.6786   2
   2   3  11 238.623 47.2395   2
   2  -3 -11 294.709 58.2806   1
  -2  -3  11 344.402 51.8537   1
   2   3  11 301.541 53.3599   1
  -2   3 -11 311.437 54.1889   5
   2   3  11 339.710 61.5971   4
   2  -3 -11 245.851 43.4303   1
  -2  -3  11 320.988 58.2118   1
  -2   3 -11 216.249 44.7466   1
   2   3  11 262.969 59.5062   3
  -2   3 -11 206.854 46.1975   6
   2   3  11 291.946 51.5377   1
   2  -3 -11 282.828 51.3085   6
   2  -3 -12 26.1024 15.7608   6
  -2   3 -12 25.8762 17.9709   5
  -2  -3  12 21.4445 20.3355   1
   2  -3 -12 48.7130 17.1982   1
   2  -3 -12 9.93513 18.8733   1
  -2  -3  12 22.9622 14.6538   1
   2   3  12-9.55753 16.3044   1
   2   3  12 32.2894 17.3856   2
   2   3  12 35.3143 26.3093   4
  -2  -3  12 44.3723 16.8056   4
  -2   3 -12 29.9284 19.0648   1
   2   3  12 23.3672 22.1243   3
   2   3  12 15.9859 16.6878   1
  -2   3 -12 24.9969 17.3759   6
  -2   3 -13 208.855 43.4887   6
   2  -3 -13 202.136 37.2230   6
  -2   3 -13 238.886 45.6376   5
   2  -3 -13 169.857 35.1754   1
  -2  -3  13 129.027 40.9225   1
   2  -3 -13 199.841 45.0844   1
  -2  -3  13 222.158 45.6375   1
   2   3  13 237.272 38.1353   2
   2   3  13 281.270 54.3404   4
  -2  -3  13 144.704 31.0105   4
  -2   3 -13 196.006 39.1158   1
   2   3  13 189.343 41.5530   1
   2   3  13 142.625 44.8310   3
   2  -3 -13 155.116 24.4764   2
  -2  -3  14 24.9291 14.8759   3
   2  -3 -14-11.4843 23.6689   1
   2   3  14 11.8501 17.2988   1
  -2   3 -14 9.07038 10.8721   5
  -2   3 -14 41.8707 33.1831   1
  -2  -3  14 12.1285 14.4788   1
   2  -3 -14 19.9685 14.8617   1
   2  -3 -14 9.69443 7.42886   2
   2  -3 -14 12.7606 5.94831   2
   2   3  14 12.6098 28.0549   4
  -2  -3  14 4.56829 10.2560   4
  -2   3 -14 33.2436 17.1586   1
   2   3  14 23.4211 22.0388   3
   2  -3 -14 18.1652 15.3253   6
   2   3  14 27.6902 20.5601   1
   2  -3 -15 81.8984 23.8152   6
  -2  -3  15 84.4517 30.4906   1
   2   3  15 24.3107 24.1112   1
   2  -3 -15 49.6548 30.4917   1
  -2   3 -15 59.4031 31.5206   1
  -2  -3  15 49.4659 28.5534   1
  -2   3 -15 95.0208 30.8510   5
   2   3  15 83.7398 20.4445   2
  -2  -3  15 50.6857 23.2724   3
   2  -3 -15 107.792 25.3384   5
   2   3  15 90.0541 38.2222   4
  -2  -3  15 88.7476 21.1937   4
  -2   3 -15 106.357 28.9124   1
   2   3  15 60.2121 29.6398   3
   2   3  15 66.2080 28.5905   1
  -2   3 -15 67.4218 24.7253   6
  -2   3 -16 8.68354 14.5915   6
  -2  -3  16 8.92188 9.92211   4
  -2   3 -16-9.45986 19.4643   1
  -2  -3  16-10.0148 16.8263   1
   2   3  16 11.9774 17.4274   1
   2  -3 -16-13.3335 19.3992   1
  -2  -3  16 12.9901 14.4380   3
  -2   3 -16-15.7191 18.6737   1
  -2  -3  16 12.2916 17.8842   1
  -2   3 -16-10.0205 8.42758   5
   2   3  16 2.99079 9.40874   2
   2   3  17 72.4246 17.4357   2
   2   3  17 102.609 38.5325   4
  -2  -3  17 109.392 24.0022   4
  -2  -3  17 89.2607 26.9131   3
   2   3  17 164.607 44.1009   1
   2  -3 -17 100.852 25.2716   6
  -2   3 -17 131.796 52.6517   1
  -2   3 -17 148.011 40.8540   5
   2   3  17 73.3441 35.3802   3
  -2  -3  18 9.78341 10.1214   4
   2  -3 -18 16.7838 12.4781   5
   2   3  18-12.6387 15.0495   3
  -2   3 -18 9.12996 17.1787   6
   2  -3 -18 6.01831 12.4278   6
  -2   3 -18 11.1470 18.7535   5
  -2  -3  18 15.2656 12.8660   3
   2   3  18 25.0077 25.7434   4
  -2  -3  19 659.085 85.8420   3
   2   3  19 573.921 96.3316   3
  -2   3 -19 528.544 83.6568   6
   2  -3 -19 657.938 79.7208   6
   2   3  19 456.537 87.2998   4
  -2  -3  19 484.935 72.0455   4
   2  -3 -19 542.914 73.5944   5
  -2  -3  20 5.98374 10.0512   4
   2  -3 -20-6.28554 11.8039   6
  -2   3 -20-9.67916 16.2572   6
   2   3  20-11.3750 19.1053   4
   2  -3 -20-5.50821 10.3445   5
  -2  -3  20 8.34524 15.6712   3
   2   3  20 13.3769 15.8873   3
  -2  -3  21 39.3892 19.8431   4
   2  -3 -21 96.4572 26.4525   6
  -2   3 -21 49.1252 25.3319   6
   2   3  21 63.9029 28.7918   4
   2  -3 -21 29.2262 16.4312   5
  -2  -3  21 43.8474 20.2155   3
   2   3  21 77.4750 36.3650   3
  -2   3 -21 61.0332 27.6509   5
  -2  -3  22-7.71854 9.16657   4
  -2  -3  22 9.19918 15.4502   3
  -2   3 -22-9.82966 11.6737   6
   2  -3 -22 6.55666 14.5676   6
   2   3  22 9.88872 16.6083   4
  -2   3 -22 12.1005 20.3231   5
   2   3  22-12.9907 18.8951   3
   2  -3 -22-6.22733 7.39563   5
   2   3  23 12.9057 21.6764   3
  -2   3 -23 9.68278 14.0852   6
   2  -3 -23-6.09727 7.24419   5
  -2   3 -23 11.7222 17.0513   5
   2  -3 -23-7.03224 13.2065   6
  -2  -3  23-9.47909 13.7890   3
  -2  -3  24-9.29044 7.80910   3
  -2   3 -24-9.37815 11.1426   6
   2  -3 -24-7.38662 12.4106   6
   2   3  24-8.40727 12.2331   4
  -2   3 -24 11.1090 16.1617   5
   2  -3 -24 6.29562 11.8265   5
   2   3  24-12.6429 15.0186   3
  -2  -3  25-9.15338 13.3136   3
  -2   3 -25-8.94054 10.6178   6
  -2   3 -25-10.3315 15.0272   5
   2  -3 -25 6.22566 12.8061   5
   2  -3 -25 14.1812 11.9088   6
   2   3  25-7.73822 11.2553   4
  -2  -3  26 8.35658 14.0351   3
   2   3  26-7.14294 8.48302   4
   2  -3 -26-5.59162 6.64069   5
   2  -3 -26 6.60992 11.1015   6
  -2   3 -27-7.79035 11.3314   6
  -2  -3  27 5.87284 12.0806   2
  -2  -3  27-7.81598 6.56400   3
   2   3  27 13.1734 11.0627   4
  -2   3 -27-8.58241 14.4145   5
   2   3  27-10.9049 12.9509   3
   2  -3 -27 5.20087 9.76629   5
   2  -3 -28-5.28308 10.8729   6
  -2   3 -28 7.15886 12.0286   6
  -2  -3  28-5.58827 10.4993   2
  -2   3 -28-7.73164 14.5224   5
  -2  -3  28-7.07360 10.2946   3
   2   3  28-6.08861 12.5291   4
   2   3  28 10.1132 12.0155   3
   2  -3 -28-4.60810 8.66003   5
   2  -3 -29 116.377 25.0646   5
  -2   3 -29 163.234 33.3088   6
  -2   3 -29 173.690 34.6217   5
   2  -3 -29 121.896 26.3615   6
   2   3  29 176.448 41.2062   3
   2  -4  29-5.02823 8.45926   2
   2  -4  28 358.002 53.8768   2
  -2  -4 -27-3.52285 5.92019   5
   2  -4  27 5.50154 10.3326   2
  -2   4  27-5.42554 6.44658   4
   2  -4  27-5.36742 9.01698   3
   2   4 -27 6.37212 7.57026   6
  -2  -4 -26 190.844 31.2843   5
   2  -4  26 236.348 39.4704   2
  -2   4  26 212.417 38.7539   4
   2  -4  26 165.753 35.8425   3
   2   4 -26 248.874 43.4024   6
   2  -4  25-6.11104 10.2740   3
  -2   4  25-14.1774 23.8158   3
   2  -4  25 12.1254 14.4075   2
  -2  -4 -25 3.92795 7.39026   5
   2   4 -25 23.7882 16.3172   6
  -2   4  24 4815.51 502.016   4
   2   4 -24 6182.03 517.249   6
   2  -4  24 4776.56 502.035   3
   2  -4  24 4954.22 501.880   2
   2   4 -23 77.9796 28.9819   6
  -2  -4 -23 73.4422 18.0408   5
   2  -4  23 71.8051 22.0603   2
  -2   4  23 47.2464 20.5287   4
  -2   4  23 68.3895 34.9757   3
   2  -4  23 27.8101 18.5123   3
   2  -4  22 10796.6 1224.02   3
  -2   4  22 10882.2 1243.57   3
  -2  -4 -22 12703.3 1216.75   5
   2   4 -22 14684.2 1246.98   6
   2  -4  22 12310.5 1225.55   2
  -2   4  22 12486.6 1225.23   4
  -2   4  21 7.33039 13.8239   4
   2   4 -21 11.7245 22.0528   6
  -2  -4 -21 19.4070 15.2981   5
   2  -4  21 7.38999 12.4772   2
   2  -4  21 7.82840 16.1535   3
  -2   4  21 12.5425 23.5864   3
   2   4 -20 16281.7 1507.83   2
  -2   4  20 14716.9 1505.11   3
   2  -4  20 12293.4 1488.44   3
   2   4 -20 12855.1 1500.96   6
  -2   4  20 15763.6 1492.82   4
   2  -4  20 16261.6 1494.38   2
  -2  -4 -20 16161.9 1482.72   5
   2  -4  19 67.6727 25.8774   2
   2  -4  19 26.4444 21.2603   3
  -2   4  19 15.9731 18.1249   4
  -2   4  19 10.2356 19.5718   3
   2   4 -19 11.1313 23.1929   2
  -2  -4 -19 55.3353 17.7750   5
   2   4 -19 12.8663 19.0752   6
   2   4 -18 13.0049 19.0135   6
  -2  -4 -18 24.7410 14.5227   6
  -2   4  18 8.56418 14.5121   4
   2  -4  18 9.18039 13.4911   2
   2   4 -18 11.4077 19.2560   2
  -2  -4 -18 30.1019 16.1030   5
  -2   4  18 18.2791 17.2696   3
  -2   4  17 34.3055 19.5504   3
   2   4 -17 58.9968 30.0459   2
   2  -4  17 29.4470 20.6589   2
   2   4 -17 62.9609 28.3170   6
  -2  -4 -17 16.4677 14.5040   6
  -2  -4 -17 57.9209 18.4502   5
  -2  -4 -16 685.306 86.5255   5
  -2   4  16 475.771 83.6320   3
   2   4 -16 995.577 114.684   6
  -2  -4 -16 273.982 72.3180   6
   2   4 -16 588.102 95.8160   2
   2  -4  16 848.864 108.141   2
  -2   4  16 759.877 98.1549   4
   2  -4  15 82.6373 34.8099   2
  -2  -4 -15 67.2201 24.1477   5
  -2   4  15 50.7286 26.1854   4
  -2   4  15 66.2496 25.7686   1
  -2  -4 -15 35.5326 19.4321   6
   2  -4  14 13178.4 1081.74   2
  -2   4  14 10098.7 1059.22   4
   2   4 -14 12538.7 1058.58   1
  -2   4  14 8900.47 1044.65   1
  -2  -4 -14 10148.5 1032.06   6
   2   4 -14 10428.4 1058.33   2
  -2  -4 -14 9720.76 1045.55   5
  -2  -4 -13 35.4038 21.4594   5
  -2   4  13 58.1805 29.6293   4
   2  -4  13 53.5798 28.7809   1
  -2   4  13 66.8443 25.4703   3
   2  -4  13 28.5007 34.1203   2
  -2  -4 -13 13.4982 17.5398   1
   2   4 -13 30.0743 24.1972   6
  -2  -4 -13 39.7742 16.5874   6
  -2   4  13 85.3824 29.0018   1
   2  -4  13 25.1373 21.5442   3
   2   4 -13 73.0612 29.0170   1
   2  -4  12 8346.04 1072.43   1
   2   4 -12 10403.4 1078.85   2
  -2   4  12 12960.3 1092.61   4
   2   4 -12 11832.8 1071.05   1
  -2   4  12 9249.92 1059.57   3
   2  -4  12 6636.27 1073.36   3
   2   4 -12 11830.9 1075.63   6
  -2  -4 -12 12215.5 1052.81   6
   2  -4  12 14265.2 1115.82   2
  -2   4  12 9921.65 1067.73   1
  -2  -4 -12 10081.3 1059.70   1
   2  -4  11 13.4424 19.5979   3
   2   4 -11-10.7308 20.1943   2
  -2  -4 -11 20.9157 15.2699   5
  -2   4  11 8.28328 15.6116   1
   2  -4  11 16.7698 14.1462   1
   2   4 -11 14.5847 16.2574   1
  -2   4  11 65.5291 36.5265   4
   2  -4  11 9.91978 14.4905   1
  -2  -4 -11 13.3443 9.79674   6
   2   4 -11 8.53274 12.4830   6
  -2   4  11 19.8206 18.4499   3
   2  -4  11 33.5211 34.5022   2
   2   4 -11-7.65179 14.4306   1
  -2  -4 -11 6.02333 8.86285   1
  -2   4  11 14.3757 12.1462   1
  -2  -4 -10 42393.4 6121.18   5
  -2   4  10 75434.5 6108.96   1
   2  -4  10 68107.7 6127.97   1
  -2  -4 -10 47053.2 6104.73   1
  -2   4  10 78112.8 6152.22   4
   2   4 -10 81270.7 6127.27   6
   2  -4  10 52042.0 6133.39   3
  -2   4  10 67898.2 6114.04   3
  -2   4  10 61631.1 6116.16   5
  -2  -4 -10 69600.6 6114.27   1
   2   4 -10 71201.0 6136.43   2
   2  -4  10 70165.5 6110.45   1
   2   4 -10 45289.8 6109.34   1
   2   4  -9 348.169 66.7571   2
  -2  -4  -9 123.442 45.0667   5
   2  -4   9 200.656 60.9556   3
  -2  -4  -9 245.935 42.6828   1
   2   4  -9 246.518 45.1071   1
  -2  -4  -9 289.024 45.8790   1
  -2   4   9 287.281 41.2108   1
  -2   4   9 258.479 60.0989   4
   2  -4   9 238.736 55.2611   1
  -2   4   9 198.438 48.4318   1
   2  -4   9 146.216 67.9323   2
  -2   4   9 289.087 46.8614   3
   2  -4   9 283.351 41.3643   1
   2   4  -9 297.480 49.6618   1
  -2   4   9 193.669 44.2672   5
   2   4  -9 280.876 49.7941   6
  -2  -4  -9 249.110 37.0474   6
  -2  -4  -8 411.534 86.2673   5
   2  -4   8 651.518 91.6458   1
  -2  -4  -8 528.083 71.7987   1
  -2   4   8 444.513 91.4421   4
   2  -4   8 536.865 95.0554   3
  -2  -4  -8 505.313 67.7268   6
   2   4  -8 658.603 83.0299   6
  -2   4   8 460.455 72.5843   3
  -2  -4  -8 552.825 76.9878   1
  -2   4   8 661.472 82.5203   5
   2  -4   8 621.761 71.8132   1
  -2   4   8 636.379 87.0778   1
   2  -4   8 738.200 118.756   2
  -2  -4  -7 56.6045 18.1703   6
  -2   4   7 134.426 31.3641   5
   2  -4   7 131.284 35.0688   3
   2   4  -7 161.087 42.2731   2
  -2  -4  -7 97.9353 35.2367   5
   2   4  -7 153.963 33.7707   6
  -2  -4  -7 110.479 23.1837   1
  -2  -4  -7 55.4118 23.5683   1
   2   4  -7 110.849 27.4078   1
  -2   4   7 55.8709 22.1777   3
  -2   4   7 86.8608 30.2417   1
   2   4  -7 122.215 30.7910   1
   2  -4   7 54.7720 44.2674   2
   2  -4   7 70.6205 13.5122   4
  -2  -4  -6 633.588 75.2831   1
   2   4  -6 588.746 87.0966   6
  -2  -4  -6 615.116 103.405   5
  -2   4   6 438.443 98.3619   4
   2  -4   6 591.592 69.8782   4
  -2   4   6 583.151 89.7514   5
   2   4  -6 760.271 103.250   2
  -2   4   6 677.377 77.9906   3
   2  -4   6 844.465 102.881   3
   2  -4   6 711.637 78.2570   1
   2   4  -6 676.513 82.6076   1
   2  -4   6 889.504 128.159   2
   2  -4   6 538.821 89.7451   1
  -2  -4  -6 635.162 78.2858   6
  -2  -4  -6 627.120 86.5344   1
   2   4  -6 666.470 81.8045   1
  -2   4   6 679.927 77.1549   1
   2   4  -5 14.7994 13.9460   6
   2  -4   5 15.2054 23.0503   3
  -2  -4  -5 33.8725 16.7968   6
   2   4  -5 11.3168 23.3090   2
   2   4  -5 13.4885 10.7457   1
  -2  -4  -5 12.1198 17.6687   5
  -2   4   5 27.5666 25.9092   4
   2  -4   5 11.9658 7.61362   4
   2  -4   5 12.2695 9.78719   1
  -2  -4  -5 11.7768 8.64744   1
   2  -4   5 8.22338 13.8628   1
  -2   4   5 7.49042 10.4991   1
   2   4  -5 5.06932 8.59723   1
  -2  -4  -5-4.65841 11.1288   1
   2  -4   5 32.5588 36.1891   2
  -2   4   4 3133.93 377.025   5
  -2  -4  -4 4881.12 403.893   5
  -2  -4  -4 2938.68 364.378   6
   2  -4   4 4957.35 423.481   2
  -2   4   4 3650.15 396.581   4
   2   4  -4 2659.17 370.926   6
   2  -4   4 4263.51 378.155   3
  -2  -4  -4 3325.43 363.853   1
   2   4  -4 3365.57 367.574   1
  -2   4   4 3654.00 362.361   1
   2   4  -4 4158.42 394.744   2
   2  -4   4 3846.71 364.239   1
   2  -4   4 3267.27 376.232   1
   2   4  -4 3862.07 363.316   1
  -2   4   4 3476.50 372.083   1
   2  -4   3 14.9075 13.8402   3
   2   4  -3 4.32186 10.2656   1
  -2   4   3 4.06165 8.35516   1
  -2  -4  -3-3.17166 8.42292   1
  -2   4   3-8.79684 14.7747   5
   2   4  -3 11.5215 19.3508   2
   2   4  -3 6.51686 7.73988   1
  -2  -4  -3 11.4936 25.5365   5
  -2   4   3 11.8732 17.2698   4
   2  -4   3-13.5473 25.4388   2
   2  -4   3 4.25610 7.99239   1
   2   4  -3-7.26765 13.6472   6
  -2   4   3-6.20189 10.4165   1
  -2  -4  -3-26.2392 17.9914   4
   2   4  -2 815.609 96.7332   6
   2  -4   2 823.793 116.209   2
  -2   4   2 746.167 110.118   4
  -2   4   2 869.594 107.323   5
   2  -4   2 744.368 87.5589   3
   2   4  -2 483.844 82.2635   1
  -2  -4  -2 731.244 83.5371   1
  -2   4   2 721.823 86.0043   1
   2   4  -2 715.628 82.3734   1
   2  -4   2 673.394 93.6683   1
   2  -4   2 916.668 91.7277   1
  -2   4   2 501.207 90.5520   1
   2   4  -2 935.258 123.435   2
  -2   4   1 279.238 53.7856   1
  -2  -4  -1 284.445 39.6340   1
  -2   4   1 240.293 42.4116   1
  -2   4   1 377.894 63.6002   5
   2   4  -1 319.831 51.6178   6
   2   4  -1 392.947 72.0177   2
  -2   4   1 362.747 70.2302   4
  -2  -4  -1 576.156 71.5594   4
   2   4  -1 284.071 61.1828   3
   2  -4   1 293.044 43.8621   3
   2   4  -1 345.568 41.7776   1
   2  -4   1 252.393 45.4186   1
   2  -4   1 307.070 47.1414   3
   2  -4   1 338.412 67.2497   2
  -2  -4   0 206564. 14288.6   5
  -2   4   0 150469. 14270.9   5
   2  -4   0 158583. 14275.9   2
  -2   4   0 145354. 14265.9   4
  -2  -4   0 173453. 14273.0   4
   2  -4   0 132504. 14243.5   3
   2   4   0 153518. 14273.9   3
   2  -4   0 130483. 14248.1   3
  -2   4   0 145902. 14249.9   1
  -2  -4   0 141338. 14241.6   1
  -2   4   0 155769. 14260.6   1
   2   4   0 145240. 14242.8   1
   2  -4   0 147856. 14253.5   1
  -2   4  -1 538.021 71.9836   5
   2   4   1 499.850 80.2641   2
  -2  -4   1 383.693 65.1319   5
  -2   4  -1 360.418 61.4513   4
  -2   4  -1 323.223 46.2362   1
  -2  -4   1 301.863 40.6425   1
   2   4   1 283.528 60.6740   3
  -2  -4   1 437.793 63.4460   4
   2   4   1 292.373 42.8979   1
   2  -4  -1 286.343 45.9447   1
   2  -4  -1 224.705 43.5469   3
   2  -4  -1 309.419 42.1165   3
   2  -4  -1 380.391 65.1946   2
   2   4   2 725.745 92.1967   6
   2  -4  -2 620.121 101.709   6
  -2   4  -2 802.399 105.163   5
  -2  -4   2 646.750 81.6782   1
  -2  -4   2 646.505 80.6811   1
   2  -4  -2 722.302 89.8931   1
  -2  -4   2 944.743 112.138   5
   2  -4  -2 683.312 103.248   2
  -2   4  -2 943.173 100.766   4
   2  -4  -2 708.059 80.4354   3
  -2  -4   2 832.018 101.223   4
   2  -4  -2 661.685 83.4350   3
   2   4   2 725.292 106.732   3
   2   4   2 1098.23 128.193   2
   2  -4  -2 725.854 93.8757   1
   2   4   2 739.850 82.3158   1
  -2   4  -2 741.811 88.0004   1
  -2   4  -3 10.0973 11.9953   6
   2   4   3 2.80878 5.28278   1
   2  -4  -3-9.94666 16.7083   6
  -2   4  -3 9.76580 11.6017   5
   2   4   3 26.2791 31.2104   2
  -2  -4   3-8.19897 16.8678   5
  -2   4  -3 5.91607 11.1130   4
   2  -4  -3-8.53297 12.4149   2
  -2  -4   3 7.48861 8.89854   4
   2   4   3-11.5179 19.3469   3
   2  -4  -3 7.25180 10.1032   3
   2  -4  -3 4.82543 11.4653   1
  -2   4  -3 10.2744 9.65107   1
  -2  -4   3 3.23625 9.01852   1
  -2   4  -3 6.78327 12.7409   1
  -2  -4   3-3.74084 8.89032   1
  -2   4  -4 3926.65 380.426   5
   2   4   4 3809.91 392.828   2
  -2  -4   4 3331.30 356.103   1
  -2   4  -4 3787.45 367.546   1
  -2  -4   4 4306.06 373.922   5
   2  -4  -4 3405.17 370.008   2
  -2   4  -4 4029.53 362.240   4
  -2  -4   4 3336.25 363.846   4
   2  -4  -4 2535.84 363.573   1
   2  -4  -4 3290.75 352.690   3
   2   4   4 3754.04 385.384   3
   2   4   4 3533.25 349.930   1
   2   4   4 3214.92 352.297   1
  -2   4  -4 3905.38 382.415   6
   2  -4  -4 3581.95 376.497   6
  -2   4  -5 30.4676 25.6089   6
  -2  -4   5 38.6619 17.2146   3
   2  -4  -5 9.16975 13.3824   6
   2   4   5 12.3486 9.04712   1
  -2   4  -5 9.49393 15.9828   5
  -2  -4   5 2.95964 6.66632   5
  -2  -4   5 6.31244 15.0332   5
   2   4   5-12.7587 21.4564   2
  -2   4  -5 8.68477 10.3720   4
   2  -4  -5 15.5531 17.3125   2
   2   4   5 12.1678 17.7320   3
  -2  -4   5 18.4408 11.5943   4
   2  -4  -5 3.26170 6.79807   3
   2  -4  -5-5.25557 9.92929   1
  -2   4  -5 5.29326 9.99963   1
  -2  -4   5 10.0726 13.4190   1
  -2   4  -5 6.91709 13.0347   1
  -2  -4   5 14.6001 10.8682   1
   2   4   5 10.5098 9.36737   1
   2  -4  -6 597.442 88.3868   6
  -2  -4   6 805.592 87.8431   1
  -2   4  -6 664.719 84.8283   1
  -2  -4   6 550.643 67.8423   5
  -2  -4   6 456.648 74.6734   5
   2   4   6 599.784 97.7687   2
   2  -4  -6 610.219 85.5821   2
  -2   4  -6 718.121 73.3547   4
  -2  -4   6 496.617 76.4662   4
  -2   4  -6 741.591 95.1416   6
   2   4   6 847.487 107.583   3
   2  -4  -6 482.504 70.5783   3
  -2  -4   6 583.207 82.9445   3
   2  -4  -6 393.917 83.3354   1
  -2   4  -6 606.214 80.1781   1
  -2  -4   6 784.815 80.8372   1
   2   4   6 525.858 71.9813   1
   2   4   6 693.208 75.0497   1
   2  -4  -6 729.078 85.5654   1
  -2  -4   7 99.0266 16.0887   5
   2  -4  -7 80.8653 25.8108   1
  -2   4  -7 44.1406 21.3846   1
  -2  -4   7 165.390 37.5173   1
  -2  -4   7 143.735 26.4364   5
  -2   4  -7 112.678 30.4628   1
   2   4   7 89.9759 21.6746   1
   2  -4  -7 117.109 34.1058   2
  -2  -4   7 76.9048 24.6855   3
  -2  -4   7 84.6031 22.6166   1
   2  -4  -7 111.271 31.3308   1
   2   4   7 139.490 28.4588   1
   2   4   7 60.4834 31.9539   3
   2  -4  -7 129.795 24.8190   3
  -2   4  -7 154.181 36.5585   6
   2  -4  -7 34.6013 23.8170   6
  -2  -4   8 933.998 73.9816   5
  -2   4  -8 547.003 78.1560   1
  -2   4  -8 660.932 90.0064   6
   2  -4  -8 712.952 89.5796   6
   2  -4  -8 593.937 80.8079   2
  -2  -4   8 697.927 80.2233   4
   2  -4  -8 322.959 76.3115   1
   2   4   8 651.375 81.0617   1
   2   4   8 531.939 72.8574   1
  -2  -4   8 615.348 75.4195   1
   2   4   8 536.871 94.4265   3
  -2  -4   8 518.444 78.3413   3
  -2   4  -8 753.125 91.0926   1
   2   4   8 861.328 103.111   2
  -2   4  -8 634.850 87.8398   5
  -2  -4   8 527.031 62.4263   5
   2   4   9 337.201 63.2199   2
  -2  -4   9 348.239 46.3318   4
   2  -4  -9 259.555 41.4440   2
  -2   4  -9 288.863 52.5429   5
  -2  -4   9 293.536 29.1151   5
  -2  -4   9 170.706 23.9329   5
   2   4   9 269.249 56.3570   3
   2  -4  -9 248.913 44.1905   1
  -2  -4   9 238.898 38.5140   1
   2   4   9 303.924 41.3682   1
   2   4   9 191.903 43.9319   1
   2  -4  -9 273.209 47.0812   6
   2  -4  -9 134.644 39.4646   1
  -2  -4   9 327.768 58.4748   1
  -2   4  -9 268.798 43.6762   1
  -2  -4   9 259.615 42.4155   3
  -2   4  -9 228.204 46.4141   6
  -2   4 -10 68118.2 6382.21   6
   2  -4 -10 75466.6 6378.93   6
  -2  -4  10 67648.2 6368.83   4
  -2   4 -10 72530.4 6382.81   5
   2   4  10 68522.3 6397.41   3
  -2   4 -10 72426.5 6390.73   1
   2   4  10 57771.4 6368.74   1
  -2  -4  10 49909.9 6378.33   1
  -2  -4  10 59462.3 6370.11   3
   2   4  10 53252.9 6375.02   1
   2  -4 -10 68461.0 6377.60   1
  -2   4 -10 58044.2 6367.47   1
  -2  -4  11 17.5505 13.9628   3
   2  -4 -11 9.12283 10.2269   1
  -2   4 -11 31.2451 24.7757   1
  -2  -4  11-10.5798 17.8219   1
  -2   4 -11 16.5385 13.9559   5
  -2   4 -11 48.5607 21.5363   6
   2  -4 -11 10.0430 11.3282   2
  -2  -4  11 9.69667 11.5971   4
  -2   4 -11 15.7284 11.7289   1
   2   4  11 20.6249 19.1970   2
   2   4  11 11.7640 27.9755   3
   2  -4 -11-7.54879 15.5882   1
  -2  -4  11 5.20219 10.7884   1
   2   4  11 10.1326 11.3395   1
   2  -4 -12 9859.09 1024.65   2
  -2   4 -12 12081.6 1063.72   1
  -2  -4  12 10283.5 1055.14   1
   2   4  12 12797.6 1065.11   4
  -2  -4  12 10149.2 1032.31   4
  -2   4 -12 10356.4 1043.32   6
   2   4  12 9715.22 1056.62   3
   2   4  12 11554.0 1052.76   1
   2  -4 -12 10411.5 1046.49   1
  -2  -4  12 10149.2 1034.94   3
  -2   4 -12 10128.1 1044.39   5
   2   4  13 78.5352 23.3425   2
   2   4  13 58.2787 26.8115   4
  -2  -4  13 54.6667 17.6094   4
   2   4  13 67.2584 30.5672   3
   2  -4 -13 53.0693 21.5650   6
  -2   4 -13 41.3591 21.9655   5
  -2  -4  13 121.520 25.9264   3
   2   4  13 54.8493 29.5510   1
   2  -4 -13 74.2776 29.9884   1
  -2  -4  13 31.9546 27.7180   1
  -2   4 -13 50.2845 32.4225   1
  -2   4 -14 8688.19 1016.23   1
   2   4  14 11530.7 1021.05   4
  -2   4 -14 10755.9 1003.77   5
   2  -4 -14 8694.78 988.910   6
  -2   4 -14 10072.8 998.647   6
   2   4  14 9179.31 1010.13   3
   2   4  14 10538.8 985.265   2
  -2  -4  14 10478.8 991.677   3
   2  -4 -14 7907.54 1003.20   1
   2   4  14 11367.6 1008.47   1
   2   4  15 48.9051 30.9362   4
  -2  -4  15 41.5814 15.1663   4
  -2  -4  15 21.4122 15.1858   3
   2   4  15 10.8188 20.5191   3
   2  -4 -15 22.6015 15.9996   5
   2   4  15 25.8751 13.8837   2
  -2   4 -15 17.1502 16.3584   5
  -2   4 -15 62.0527 21.7952   6
   2  -4 -15 26.9138 15.9221   6
   2  -4 -16 678.536 83.1744   5
  -2  -4  16 628.306 76.5968   4
   2   4  16 727.076 106.687   4
  -2  -4  16 689.246 84.5365   3
   2  -4 -16 647.259 81.6567   6
  -2   4 -16 590.415 86.9035   6
   2  -4 -17 39.5172 17.3921   6
   2  -4 -17 42.2084 15.6695   5
  -2  -4  17 21.8481 15.5368   3
  -2  -4  17 40.0568 13.6984   4
  -2   4 -17 8.04259 12.1166   6
   2   4  17 12.2510 23.2200   4
   2  -4 -18 5.29852 10.9075   5
  -2  -4  18 3.74391 9.44179   4
  -2   4 -18 9.46610 11.2502   5
   2   4  18-11.9792 17.4291   4
  -2  -4  18 5.70328 9.58846   3
   2  -4 -18 4.93191 9.27097   6
  -2   4 -19 24.7521 17.5313   6
   2   4  19 66.3175 29.6788   3
  -2   4 -19 9.81187 17.0552   5
   2  -4 -19 29.6351 15.5873   6
  -2  -4  19 81.4530 23.3521   3
   2   4  20 12317.6 1499.10   4
   2  -4 -20 14992.1 1483.74   6
  -2   4 -20 15010.7 1495.69   6
   2  -4 -20 15453.6 1483.52   5
  -2   4 -20 16403.0 1506.83   5
   2   4  20 13418.9 1503.24   3
  -2  -4  20 16507.0 1492.25   3
   2  -4 -21 25.4154 16.0759   6
   2   4  21 22.3809 18.8834   3
  -2   4 -21 20.6866 21.3544   5
  -2   4 -21 8.59849 14.5567   6
   2   4  21 20.5214 17.3298   4
  -2  -4  21 20.1418 17.9227   3
   2  -4 -21 14.4196 14.1014   5
   2  -4 -22 12808.2 1201.15   5
  -2   4 -22 11207.6 1217.37   5
   2   4  22 12096.1 1216.26   4
   2   4  22 12389.1 1224.14   3
   2  -4 -22 12773.1 1201.48   6
  -2   4 -22 10414.5 1209.11   6
   2   4  23 34.5528 22.1804   3
  -2   4 -23 25.9880 18.4863   6
   2   4  23 44.0231 22.7209   4
   2  -4 -23 41.5517 18.6451   6
   2  -4 -23 69.1000 19.6214   5
  -2   4 -24 3132.93 396.179   6
   2  -4 -24 3685.43 389.660   5
  -2   4 -24 3028.05 400.733   5
   2   4  24 4278.49 418.156   3
  -2   4 -25 9.72908 11.5670   5
   2  -4 -25 16.8306 11.5528   6
  -2   4 -25 16.4793 15.4815   6
   2   4  25-11.4095 13.5607   3
   2   4  25 7.44972 13.9993   4
   2  -4 -25-5.27468 6.28765   5
  -2  -4  25 7.42923 8.83960   3
  -2  -4  26 102.751 27.7349   3
  -2   4 -26 149.094 33.4992   6
  -2  -4  26 171.261 31.7624   2
  -2   4 -26 154.904 39.0986   5
   2  -4 -26 87.8405 27.4268   6
   2   4  26 150.290 33.8180   4
   2  -4 -26 57.1129 23.2743   5
   2   4  26 133.697 41.2203   3
  -2  -4  27-5.54185 12.3184   2
   2   4  27-10.7264 12.7441   3
  -2   4 -27-7.36543 10.7195   6
   2  -4 -27-5.58612 8.13352   6
  -2   4 -27-8.46046 12.3114   5
   2  -4 -27-4.87105 9.15418   5
  -2  -4  27 6.98708 8.30615   3
   2  -4 -28 258.827 44.3046   6
   2  -4 -28 229.175 39.6580   5
  -2  -4  29 4.85099 11.5318   2
   2  -5  26 5.13773 7.49062   2
   2  -5  26 5.40621 7.88025   3
   2  -5  25 21.5116 13.2041   2
   2  -5  25 46.2997 17.8395   3
   2  -5  24 12.2386 13.6067   3
   2  -5  24 10.9236 12.1471   2
  -2  -5 -24 3.85536 8.58307   5
   2   5 -24-9.35895 15.7279   6
  -2   5  24 5.85863 4.94980   4
   2   5 -23 202.062 45.7673   6
   2  -5  23 247.447 40.0599   2
  -2  -5 -23 203.435 32.1328   5
   2  -5  23 170.130 36.0988   3
  -2   5  23 155.912 34.4953   4
   2   5 -22-10.6469 12.6444   6
   2  -5  22 6.09250 12.5324   2
   2  -5  22 6.90924 10.0498   3
  -2   5  22 6.54771 13.4687   4
  -2  -5 -22-4.33778 8.92307   5
   2  -5  21 12.8136 13.3628   2
   2  -5  21 14.7516 15.3320   3
  -2   5  21 34.9279 16.7388   4
  -2  -5 -21 23.1010 12.4667   5
  -2  -5 -20 5.00869 11.9005   5
   2  -5  20 6.85924 14.1126   2
   2  -5  20-7.89702 13.2666   3
   2   5 -19 288.091 51.5333   6
   2  -5  19 155.088 34.7170   2
  -2  -5 -19 79.8296 25.0240   5
   2  -5  19 75.4818 27.6052   3
  -2   5  19 223.073 42.6956   4
   2   5 -18-10.6256 15.4633   6
   2  -5  18-7.84598 13.1872   2
  -2  -5 -18-5.75569 9.68000   5
   2  -5  18 9.01054 13.1156   3
  -2   5  18-8.38555 9.97150   4
   2   5 -17 20.0558 14.6875   6
   2  -5  17 17.1037 20.3856   2
   2  -5  17 37.9740 17.9100   3
  -2   5  17 7.67169 13.0000   3
  -2   5  17 8.95132 13.1338   4
   2   5 -16-10.8318 22.2883   2
  -2   5  16-7.27989 6.14077   3
   2   5 -16-9.38184 13.6582   6
   2  -5  16 9.37021 11.1431   2
   2  -5  16-10.1506 14.7755   3
  -2   5  16-9.53207 13.8766   4
   2   5 -15 11.1271 13.2610   2
  -2   5  15 6.88643 12.9786   3
   2   5 -15 17.5132 20.8282   6
   2  -5  15 10.2982 15.0199   2
  -2   5  15 20.2287 19.0246   4
   2  -5  15 10.5197 17.7029   3
  -2  -5 -15 7.12252 12.0138   5
   2   5 -14-8.18263 13.7429   6
  -2  -5 -14 7.51362 10.9286   5
   2  -5  14-11.3338 16.4852   2
   2  -5  14-11.2028 16.2945   3
  -2   5  14 10.6794 17.9362   4
  -2   5  14 13.4262 15.9449   3
   2   5 -14-11.6064 13.7837   2
  -2   5  13 1130.74 134.855   4
   2   5 -13 657.471 120.352   2
   2  -5  13 1120.02 140.251   2
  -2  -5 -13 760.745 116.025   5
   2   5 -13 1105.47 123.844   6
  -2  -5 -13 1071.35 107.957   6
   2  -5  13 679.655 122.368   3
  -2   5  13 944.296 116.415   3
   2  -5  12 11.0240 13.1031   3
  -2   5  12-11.6233 19.5288   4
  -2  -5 -12 9.78421 10.8824   1
   2   5 -12 5.80764 9.76870   1
  -2   5  12 6.38324 11.9981   3
   2  -5  12 26.9108 27.6827   2
   2   5 -12 12.3259 10.3646   2
  -2  -5 -12 6.73868 8.02071   6
   2   5 -12 7.57733 14.2384   6
  -2  -5 -12-8.66185 7.29352   5
  -2   5  12 6.79078 9.89170   1
   2  -5  11 72.5193 41.3888   2
  -2  -5 -11 79.9440 22.7570   1
   2   5 -11 135.235 26.4628   1
  -2   5  11 90.4020 27.3349   3
   2  -5  11 75.4835 32.6379   3
   2   5 -11 59.9646 29.8772   2
  -2  -5 -11 86.4148 19.6099   6
  -2  -5 -11 104.618 33.1604   5
  -2   5  11 107.465 30.6621   1
  -2   5  10 11.6097 16.8866   4
  -2  -5 -10-4.52986 9.31839   1
   2   5 -10 5.04495 10.3779   1
  -2   5  10-5.50772 9.25088   3
   2  -5  10-15.3567 25.7920   2
  -2  -5 -10 3.54321 10.3077   6
   2   5 -10-7.13098 8.46936   6
   2  -5  10 7.89990 14.8344   1
  -2   5  10-6.32955 10.6311   1
   2  -5  10-10.0242 14.5806   3
   2   5  -9 108.748 33.6569   2
   2   5  -9 127.872 30.3601   6
  -2   5   9 60.7413 33.8218   4
   2   5  -9 98.5239 23.5230   1
  -2  -5  -9 147.815 25.4965   1
  -2   5   9 108.011 25.0108   3
   2  -5   9 146.835 35.2186   1
  -2   5   9 71.9195 26.6667   1
  -2  -5  -9 105.163 22.1617   6
  -2  -5  -9 93.8945 31.2023   5
   2  -5   9 79.4235 36.7253   2
   2  -5   9 54.7004 27.3481   3
   2   5  -8 12.6225 18.3812   2
   2   5  -8 14.0054 13.1796   6
   2   5  -8 13.3355 9.91654   1
  -2   5   8-4.77268 9.85786   3
   2  -5   8 15.9842 23.2663   2
  -2  -5  -8 4.04482 8.36793   6
  -2   5   8 13.0578 12.2921   5
  -2   5   8 5.47912 9.24553   1
   2  -5   8-7.65962 14.4106   1
  -2   5   8 23.9743 22.5267   4
   2  -5   8 16.8470 14.1756   3
  -2  -5  -8 9.04564 18.6281   5
  -2  -5  -7 202.944 26.6563   1
   2  -5   7 179.172 39.8926   1
  -2   5   7 179.400 33.0607   1
   2   5  -7 221.255 40.2068   6
  -2   5   7 257.234 41.7324   5
  -2  -5  -7 175.306 32.2896   6
   2  -5   7 261.826 46.7087   3
  -2   5   7 256.225 58.6860   4
  -2  -5  -7 259.581 49.6927   5
  -2  -5  -6-8.80129 16.5267   5
  -2   5   6 11.1572 16.2283   4
   2   5  -6-3.73507 5.43285   1
  -2  -5  -6-1.20595 3.92243   1
  -2  -5  -6-1.16928 3.54060   1
   2  -5   6 6.54985 11.0007   1
   2  -5   6 14.8495 32.9924   2
   2   5  -6 13.0004 18.9091   2
   2   5  -6 7.25786 10.5567   6
   2  -5   6-6.64592 9.66661   3
   2   5  -5 441.771 66.0811   6
  -2   5   5 358.756 70.0653   4
  -2   5   5 471.669 62.4407   1
   2  -5   5 514.692 64.7574   3
   2   5  -5 476.173 55.0675   1
   2   5  -5 438.242 81.7744   2
  -2   5   5 440.297 67.1409   5
   2   5  -5 390.766 55.7956   1
   2   5  -4 14.4459 24.2631   2
  -2   5   4 4.26530 8.01190   1
   2  -5   4-5.18719 10.6720   1
  -2  -5  -4 8.96100 16.8279   5
  -2   5   4-9.86810 18.5311   4
  -2   5   4-2.21094 4.91665   1
   2   5  -4 2.18090 5.18424   1
  -2  -5  -4 7.41931 13.9332   4
  -2  -5  -4-5.73017 8.33716   6
  -2   5   4-7.56221 11.0012   5
   2   5  -4 8.96895 7.10405   1
   2  -5   4 2.84460 5.85499   1
   2  -5   4 12.7192 23.8845   2
   2  -5   4 14.5613 12.8911   3
  -2  -5  -3 1880.04 150.703   5
   2  -5   3 1658.40 162.529   2
  -2   5   3 1708.96 149.482   4
   2   5  -3 1589.05 138.338   6
  -2   5   3 1749.31 143.933   5
  -2  -5  -3 1595.93 141.463   4
  -2   5   3 1380.56 114.865   1
   2   5  -3 1402.57 165.237   2
  -2   5   3 1599.67 125.680   1
   2  -5   3 1265.95 114.918   1
   2  -5   3 1509.55 124.779   1
   2   5  -3 991.051 109.629   1
   2  -5   3 1454.65 123.270   3
  -2   5   2-7.80014 9.38547   5
  -2  -5  -2 50.3656 26.4187   5
  -2   5   2 16.4235 7.52479   1
   2  -5   2 20.7942 21.4397   2
  -2  -5  -2 23.8099 17.6979   4
   2  -5   2 15.2398 7.83706   1
  -2   5   2 16.9861 11.9231   1
   2   5  -2 6.96584 10.2436   6
   2  -5   1-3.95892 9.97371   1
   2  -5   1-3.53060 7.84437   3
  -2  -5  -1 8.25604 13.8662   5
   2   5  -1-15.8908 26.6890   2
  -2   5   1-8.07954 15.1715   5
  -2   5   1-8.00557 16.4674   4
   2  -5   1-9.59853 13.9612   2
  -2  -5  -1 8.08994 9.60768   4
  -2   5   1 3.95684 8.79139   1
   2   5  -1 6.68913 12.5606   6
  -2   5   1 2.64945 6.67483   1
   2  -5   0-3.99713 10.0701   1
   2  -5   0 3.24692 8.62267   3
  -2  -5   0-8.12570 11.8191   5
   2   5   0 16.5314 13.8826   2
  -2   5   0-8.56270 17.6135   5
  -2   5   0-7.37215 13.8433   4
   2  -5   0-8.74863 16.4280   2
  -2  -5   0-8.03184 13.4898   4
  -2   5   0 3.87534 8.61051   1
   2   5   0 6.65311 12.4931   6
  -2   5   0 2.75054 6.11157   1
   2  -5  -1 3.88712 9.23473   1
   2  -5  -1 3.08437 5.79501   3
  -2   5  -1 17.3146 12.5936   5
   2   5   1-16.9873 28.5311   2
  -2  -5   1-7.85812 11.4313   5
  -2   5  -1-6.91827 12.9923   4
   2  -5  -1 8.15575 13.6991   2
   2   5   1 9.52609 16.0004   3
  -2  -5   1 15.9127 14.9413   4
  -2   5  -1-5.63852 7.48924   1
   2   5   1-6.41288 12.0434   6
  -2   5  -1 3.79867 9.57190   1
   2  -5  -2 8.51664 16.0576   6
  -2   5  -2 34.2885 20.4119   5
   2   5   2 34.3146 32.2498   2
   2  -5  -2 6.62792 9.34285   1
  -2  -5   2 7.52859 14.2109   5
  -2   5  -2 12.6175 11.9345   4
  -2   5  -2 3.01818 7.74031   1
   2   5   2 48.3998 18.2342   3
  -2  -5   2 7.60540 14.3543   4
   2  -5  -2 7.41083 13.2808   1
   2  -5  -2 15.5186 10.1978   3
  -2   5  -2 31.4215 12.8561   1
   2  -5  -3 1320.54 162.784   6
   2   5   3 1236.66 186.222   2
  -2   5  -3 1224.06 149.169   1
  -2  -5   3 1169.21 140.083   1
  -2  -5   3 1322.62 143.378   1
  -2  -5   3 2034.32 173.368   5
  -2   5  -3 1411.51 156.017   4
   2  -5  -3 1305.34 160.297   2
  -2   5  -3 1708.37 149.233   1
  -2  -5   3 1691.41 164.604   4
   2   5   3 1427.55 168.942   3
   2  -5  -3 1169.26 144.731   3
   2  -5  -3 1496.40 148.767   1
  -2   5  -3 1697.64 171.605   6
   2  -5  -4-8.17916 16.8256   6
  -2   5  -4 8.49923 15.9607   5
   2   5   4-16.2900 27.3600   2
  -2   5  -4-9.09590 10.8041   6
  -2  -5   4 13.9010 15.4438   5
  -2   5  -4-5.21286 15.1656   4
   2  -5  -4 7.17939 14.7692   2
  -2  -5   4-6.39299 12.0061   4
   2   5   4 9.99792 14.5434   3
  -2   5  -4-3.54931 5.96446   1
   2  -5  -4 9.85077 8.72202   3
  -2  -5   4 6.96414 10.1313   3
  -2  -5   4-2.01630 5.61926   1
  -2  -5   4 3.72341 9.38242   1
  -2   5  -4 13.6490 10.8082   1
   2  -5  -5 480.960 65.5494   6
  -2  -5   5 474.432 62.0727   5
  -2   5  -5 412.298 63.9789   5
  -2   5  -5 406.984 53.9411   4
   2   5   5 411.078 83.6960   2
  -2  -5   5 471.983 59.9714   4
  -2   5  -5 468.521 71.2571   6
  -2  -5   5 462.965 62.2210   3
   2  -5  -5 341.945 48.7037   3
   2  -5  -5 429.969 52.6681   1
  -2  -5   5 291.548 46.2668   1
  -2  -5   5 183.534 51.0943   1
   2  -5  -5 321.197 57.7770   2
  -2  -5   6 5.80516 9.74987   5
   2   5   6-13.8333 16.4284   2
   2  -5  -6 6.85461 9.97007   2
  -2   5  -6-5.74638 11.8202   1
  -2  -5   6 5.38380 7.83076   4
  -2  -5   6-6.57011 5.51731   3
   2  -5  -6 3.70899 6.96458   1
   2   5   6-1.68659 5.48540   1
   2   5   6-2.39947 3.18596   1
  -2   5  -6 8.35119 9.91786   5
   2  -5  -6 7.84042 14.7224   6
   2  -5  -7 194.801 37.2964   2
  -2  -5   7 215.240 34.4216   4
  -2   5  -7 256.493 44.3510   5
   2   5   7 367.758 64.7942   2
  -2   5  -7 166.482 37.0950   1
  -2  -5   7 132.165 37.1466   1
  -2  -5   7 87.1348 25.8145   5
  -2   5  -7 311.227 51.1788   6
   2  -5  -7 203.526 32.6824   1
   2   5   7 151.741 26.1987   1
   2   5   7 106.997 23.1004   1
  -2   5  -8 8.17829 13.7414   5
   2   5   8 11.2839 23.2142   2
  -2   5  -8 7.38367 13.8705   1
  -2  -5   8 13.0960 12.1648   5
  -2  -5   8-5.91648 11.1170   3
  -2  -5   8 5.01324 8.42938   4
   2   5   8 10.4969 12.4726   3
  -2   5  -8 8.52699 14.3268   6
   2  -5  -8 4.74798 9.77474   1
   2   5   8 3.65149 9.20786   1
  -2  -5   8-7.92249 14.8819   1
   2   5   9 116.021 37.5523   2
   2  -5  -9 78.2391 24.0031   1
  -2   5  -9 139.970 33.3738   6
   2  -5  -9 98.2960 26.8985   2
  -2  -5   9 101.278 24.5060   4
  -2  -5   9 107.554 34.9231   1
  -2  -5   9 141.029 28.4339   3
  -2   5  -9 158.448 39.7483   1
  -2   5  -9 162.267 36.3070   5
   2  -5  -9 162.085 33.2157   6
  -2   5 -10-8.06517 11.7311   5
   2   5  10 15.1804 12.0191   1
   2  -5 -10 6.45739 10.8456   1
  -2   5 -10-7.99067 13.4207   6
   2   5  10-8.78478 18.0703   2
   2  -5 -10 4.81848 10.7060   2
  -2  -5  10 4.66530 9.59676   4
  -2  -5  10 8.44663 17.3747   1
  -2  -5  10-5.42950 12.0635   3
  -2   5 -10-9.33014 13.5710   1
   2   5  10 10.2159 14.8593   3
   2  -5 -10 6.64383 7.89061   6
  -2   5 -11 144.799 33.5382   5
   2   5  11 61.0864 24.4368   1
   2  -5 -11 102.571 30.1328   1
  -2   5 -11 92.4431 24.8850   6
   2   5  11 111.746 29.9517   2
   2  -5 -11 77.7452 20.4012   2
  -2  -5  11 68.8895 20.7893   4
  -2   5 -11 20.4500 28.5044   1
  -2  -5  11 125.575 35.5904   1
   2  -5 -11 138.061 30.5966   6
   2   5  11 60.5449 26.8602   3
  -2  -5  11 72.7673 19.9772   3
  -2  -5  12 8.42784 10.0401   4
   2   5  12 6.77844 13.9655   2
   2   5  12 9.90687 11.7919   3
  -2   5 -12 8.06173 15.1586   5
   2   5  12 11.8689 12.2326   1
   2  -5 -12 11.8474 12.2106   6
  -2   5 -12 7.51588 14.1351   6
  -2  -5  12 4.97964 9.38393   3
   2   5  13 1012.24 125.370   3
  -2  -5  13 874.572 103.445   4
   2   5  13 952.245 113.101   1
   2   5  13 723.664 107.219   2
  -2  -5  13 883.328 105.866   3
  -2   5 -13 1040.87 115.997   6
   2  -5 -13 929.454 109.205   6
  -2  -5  14 3.65801 8.12760   4
   2  -5 -14 5.23408 8.79096   6
   2   5  14 9.67348 14.0703   3
  -2   5 -14-7.09509 8.42637   6
  -2  -5  14-4.77785 8.02475   3
  -2   5 -14-8.16728 16.8001   5
  -2   5 -15 8.24717 12.0122   5
  -2  -5  15 4.61476 8.68849   3
   2  -5 -15 4.92964 10.1599   6
   2   5  15 9.77871 14.2372   3
  -2   5 -15 6.89980 11.6056   6
  -2  -5  15 10.1216 8.52325   4
   2  -5 -15 5.36128 9.02657   5
   2   5  16-9.80149 14.2574   3
  -2   5 -16-6.92191 10.0694   6
   2  -5 -16-4.73390 11.2453   6
  -2   5 -16 8.43843 12.2750   5
  -2  -5  16 4.59019 9.44352   3
   2  -5 -16 10.1007 9.48493   5
   2  -5 -17 24.7694 13.2750   5
  -2   5 -17 26.0002 14.6643   5
   2   5  17 9.87307 14.4702   3
  -2   5 -17-6.98792 11.8704   6
   2  -5 -17 4.48445 10.1211   6
  -2  -5  17 32.1801 14.0325   3
   2   5  17 21.9121 18.4867   4
   2  -5 -18-4.93863 9.28330   5
  -2   5 -18-8.94872 15.0356   5
   2   5  18-10.1010 16.9702   3
  -2   5 -18 7.05618 10.2721   6
   2  -5 -18-4.27465 8.03802   6
  -2  -5  18-4.70063 7.90624   3
   2   5  18-10.7600 15.6563   4
   2  -5 -19 126.168 26.6394   5
  -2   5 -19 165.786 39.3270   5
   2   5  19 174.314 43.3131   3
  -2   5 -19 107.751 28.7351   6
   2  -5 -19 143.911 26.4828   6
   2   5  19 166.576 41.2239   4
  -2  -5  19 121.719 26.2472   3
   2  -5 -20-4.46689 9.18837   5
  -2   5 -20 9.45536 21.0079   5
   2   5  20-10.4452 17.5429   3
  -2   5 -20 7.32385 13.7525   6
  -2  -5  20 5.30403 8.90827   3
   2   5  20-9.94389 14.4635   4
   2   5  21 28.1184 19.5334   4
   2   5  21 10.2202 17.4495   3
  -2  -5  21 32.8012 14.8528   3
  -2   5 -21 57.8694 20.0860   5
   2  -5 -21 35.3651 13.2370   5
   2  -5 -21 29.4579 13.5900   6
   2   5  22-10.4040 12.3562   3
  -2   5 -22-7.52689 8.93946   6
  -2  -5  22 5.56971 9.35494   3
  -2   5 -22-9.74447 14.1737   5
   2  -5 -22 4.21729 8.67543   6
   2   5  23 126.698 42.0369   3
  -2   5 -23 82.9798 28.2279   6
  -2  -5  23 149.793 30.3395   3
  -2   5 -23 155.728 40.7991   5
   2  -5 -23 151.044 28.4119   5
   2  -5 -23 154.095 27.8620   6
  -2   5 -24 7.47577 12.5566   6
  -2  -5  24-5.96795 8.68177   3
   2  -5 -24-4.60885 6.70534   5
   2   5  24-10.6610 21.9300   3
   2  -5 -24 4.33460 10.2967   6
   2  -5 -25 30.6776 12.4925   6
  -2  -5  25 16.7690 15.0801   2
  -2   5 -25 21.6734 12.4218   6
   2  -5 -25 30.8788 12.5708   5
  -2  -5  26 5.29871 12.5947   2
   2  -5 -26 4.66665 9.61135   6
   2  -6  23 40.9732 16.7861   3
   2   6 -22 7104.91 616.071   6
   2  -6  22 5277.59 596.233   3
   2  -6  22 5890.61 595.074   2
  -2   6  21 6.58903 12.3729   4
   2   6 -21-9.30757 15.6325   6
   2  -6  21-6.71150 9.76228   3
   2  -6  20 6384.47 775.468   3
   2  -6  20 7675.48 775.334   2
  -2  -6 -20 8119.24 770.703   5
  -2   6  20 7105.91 780.686   4
   2   6 -19-8.57745 12.5480   6
  -2   6  19 15.0294 12.6923   4
   2  -6  19 7.67740 11.2472   3
  -2  -6 -19 24.3404 13.6247   5
   2  -6  19 6.43144 10.8848   2
   2   6 -18-8.27022 12.0303   6
  -2   6  18-7.86894 9.34666   4
   2  -6  18 8.09051 11.7689   3
  -2  -6 -18 5.14338 11.4288   5
   2  -6  18 7.00873 11.7725   2
   2   6 -17 15.5943 14.6711   6
  -2   6  17 8.34351 12.1718   4
   2  -6  17 8.65718 10.3239   3
  -2  -6 -17 5.64616 6.77054   5
   2  -6  17 15.0686 15.5263   2
   2   6 -16 154.559 32.3311   6
  -2   6  16 87.9663 30.1469   4
   2  -6  16 107.986 31.0831   2
  -2  -6 -16 95.0372 26.2190   5
   2   6 -15 69.7412 21.3914   6
  -2  -6 -15 12.4592 13.2627   5
   2  -6  15 38.3324 21.5646   3
   2  -6  14 2287.18 461.066   3
   2   6 -14 5516.73 471.167   6
   2   6 -14 5587.71 488.444   2
   2  -6  14 6907.83 498.227   2
  -2  -6 -14 4028.85 463.780   5
  -2   6  14 4190.79 475.841   4
  -2  -6 -13 7.12903 13.5130   5
   2   6 -13 33.0229 15.7952   6
   2  -6  13 9.54555 8.22535   3
   2   6 -13 21.5464 22.2369   2
  -2   6  13-9.84851 14.4429   4
  -2  -6 -12 2639.87 412.573   5
   2   6 -12 5713.86 426.760   6
  -2   6  12 3710.54 429.409   4
   2  -6  12 6515.94 468.517   2
   2  -6  12 3638.60 426.506   3
   2  -6  11 26.6207 35.3663   2
   2   6 -11-11.9892 10.1379   2
   2   6 -11 32.3894 15.4321   6
  -2  -6 -11-7.43075 6.35218   5
   2  -6  11 53.2346 25.8373   3
  -2   6  11-10.0965 12.0493   4
   2  -6  10 31841.1 2789.68   2
  -2   6  10 26624.7 2766.96   4
   2   6 -10 24719.1 2776.34   2
   2  -6  10 29482.7 2766.99   3
   2   6  -9 79.5148 17.4162   1
  -2   6   9 14.3590 14.5133   1
   2  -6   9 61.9578 22.2626   3
  -2  -6  -9 111.385 27.7337   5
   2  -6   9 72.4828 40.7494   2
  -2   6   9 49.4281 30.4343   4
   2   6  -9 13.7463 31.0342   2
  -2  -6  -9 40.8143 18.3240   6
   2   6  -8 88.2646 43.2091   2
   2   6  -8 46.0131 20.7805   6
   2   6  -8 35.8276 11.1093   1
  -2   6   8 36.5991 13.9555   1
   2  -6   8 35.2382 21.3549   3
  -2  -6  -8 137.560 30.0102   5
  -2   6   8 68.4618 30.2096   4
   2  -6   8 86.8115 36.9370   2
  -2   6   8 70.5177 21.2063   5
  -2  -6  -8 76.3624 20.4913   6
  -2  -6  -7 7.84243 13.2271   5
  -2   6   7 18.8813 19.4570   4
   2  -6   7 6.48050 12.2290   3
  -2   6   7 9.40032 8.68721   1
   2   6  -7 6.27960 4.75421   1
   2   6  -7 63.2351 35.1447   2
  -2  -6  -7 4.87964 10.9091   6
  -2   6   7 23.8837 13.3214   5
   2   6  -7 20.3543 14.0086   6
  -2   6   6 338.333 46.7495   1
  -2  -6  -6 362.619 56.5173   6
   2   6  -6 426.011 86.3023   2
   2  -6   6 539.695 65.0207   3
   2  -6   6 349.488 50.5247   1
   2  -6   6 473.399 80.6808   2
  -2   6   6 393.537 58.3337   5
   2   6  -6 504.907 65.0736   6
  -2  -6  -6 379.069 58.4463   4
  -2  -6  -5-5.74520 13.7070   6
  -2   6   5 18.7619 12.9290   5
   2  -6   5 3.11407 5.98847   1
  -2  -6  -5 30.4688 16.9731   5
  -2   6   5 34.5339 21.7884   4
   2   6  -5 14.0273 14.4847   6
  -2  -6  -5 25.2578 13.0528   4
   2  -6   5 10.0098 10.3757   3
   2  -6   5-12.0934 24.9095   2
  -2   6   5 8.33643 6.39340   1
  -2  -6  -4 4479.90 377.481   5
  -2   6   4 3726.19 372.482   4
  -2  -6  -4 3168.48 360.109   6
   2  -6   4 3585.40 381.811   2
  -2   6   4 3403.02 363.614   5
  -2  -6  -4 3492.87 364.031   4
   2  -6   4 3719.15 359.009   3
   2  -6   4 2956.92 349.152   1
   2   6  -4 3922.85 369.355   6
   2   6  -4 3691.62 411.257   2
   2   6  -3-20.0091 29.1036   2
   2   6  -3 6.92666 11.6341   6
  -2  -6  -3 7.41188 15.2466   5
  -2   6   3-7.69086 14.4421   4
   2  -6   3 4.10019 8.43488   3
  -2  -6  -3 6.66782 9.69912   4
  -2  -6  -3 5.75715 9.66998   6
  -2   6   3-6.65381 12.4948   5
  -2   6   3 1.18642 3.86059   1
   2  -6   3-2.30935 6.71900   1
   2  -6   3 9.86964 14.3559   2
  -2   6   2 807.581 98.9935   4
   2  -6   2 733.278 103.500   2
   2   6  -2 616.400 128.522   2
   2   6  -2 860.110 97.5836   6
  -2  -6  -2 1000.77 103.691   5
  -2  -6  -2 717.654 93.3013   4
   2  -6   2 683.743 84.3957   3
  -2   6   2 687.950 75.4512   1
  -2   6   2 968.407 99.3196   5
   2  -6   2 609.809 77.7316   1
  -2  -6  -1 135.028 33.7010   5
   2   6  -1 101.791 27.9057   6
   2  -6   1 42.9535 12.8995   1
  -2   6   1 112.293 28.7831   4
  -2  -6  -1 96.8235 25.9119   4
   2   6  -1 66.7901 50.1102   2
   2  -6   1 90.0590 28.6460   2
  -2   6   1 104.347 15.2825   1
   2  -6   1 69.1751 18.0503   3
  -2   6   0 51859.4 2227.52   1
   2   6   0 52592.8 2268.40   6
  -2   6   0 57821.3 2276.08   5
  -2   6   0 54738.9 2274.74   4
  -2   6  -1 112.660 26.4705   5
   2  -6  -1 98.6996 28.4381   6
  -2  -6   1 119.397 29.5168   4
   2  -6  -1 104.766 26.9146   2
  -2  -6   1 158.084 36.2652   5
   2  -6  -1 74.2219 17.5529   3
  -2  -6   2 723.038 96.9078   4
  -2   6  -2 797.562 98.4881   5
   2  -6  -2 766.327 86.1579   3
  -2   6  -2 682.049 87.6166   1
  -2   6  -2 728.819 94.2692   4
   2  -6  -2 648.441 94.0603   2
  -2  -6   2 967.235 104.994   5
  -2  -6   2 822.034 97.8342   3
  -2   6  -3 7.42201 10.7981   5
  -2  -6   3-7.29710 12.2580   5
   2   6   3-20.5897 24.4535   2
  -2   6  -3 16.1061 11.9306   4
  -2   6  -3 4.09653 9.73310   1
   2   6   3-8.59628 14.4396   3
  -2  -6   3 6.34517 10.6596   4
  -2  -6   3 6.50833 10.9336   3
   2  -6  -3 3.17985 8.85975   3
   2  -6  -3-2.38258 7.75285   1
   2  -6  -3-6.46040 12.1335   2
  -2  -6   4 3800.36 338.790   5
   2  -6  -4 3232.36 330.212   2
  -2   6  -4 2678.62 322.783   1
  -2   6  -4 3264.85 325.377   4
   2  -6  -4 3310.12 334.399   6
  -2  -6   4 3773.67 333.819   3
  -2  -6   4 3493.23 331.011   4
   2   6   4 3380.66 339.417   3
   2   6   4 3612.82 383.483   2
  -2   6  -4 3798.68 339.530   5
  -2  -6   5 14.0859 13.2674   5
   2  -6  -5 6.75494 9.88221   6
   2  -6  -5 5.86891 16.3803   1
  -2  -6   5 24.1633 14.3873   3
   2   6   5 17.1310 14.4250   3
  -2  -6   5 5.36925 10.1378   4
  -2   6  -5 5.74475 11.8644   1
   2   6   5 66.4962 34.2118   2
  -2   6  -5 7.97823 13.4415   6
  -2   6  -5 7.44780 14.0254   5
   2  -6  -5-6.15725 12.7097   2
  -2   6  -6 376.585 61.5676   6
   2   6   6 556.319 94.9449   2
  -2  -6   6 383.423 55.8775   3
  -2  -6   6 449.941 55.9517   4
  -2   6  -6 477.778 65.8182   5
   2  -6  -6 273.471 53.6615   6
   2   6   6 412.707 65.2039   3
   2  -6  -6 350.211 56.9787   2
  -2   6  -6 377.301 58.7802   1
   2  -6  -6 261.038 58.5382   1
   2  -6  -7 24.6998 16.5000   2
   2  -6  -7 6.46658 11.0143   6
   2  -6  -7 27.8531 20.3390   1
  -2  -6   7 16.3495 11.3590   3
   2   6   7 17.2141 17.7991   3
  -2   6  -7 34.7324 18.5375   1
  -2   6  -7 31.7613 16.4356   6
   2   6   7 53.5660 31.8602   2
  -2   6  -7 14.6947 13.9177   5
   2   6   8 104.249 36.7628   2
  -2  -6   8 77.9425 19.7136   3
   2  -6  -8 106.617 30.2907   1
   2  -6  -8 67.5202 23.6275   2
  -2  -6   8 51.8464 16.6589   4
   2   6   8 68.0954 25.2978   3
  -2  -6   8 38.5141 10.4823   1
  -2   6  -8 51.2982 23.6023   5
  -2   6  -8 31.1649 19.2177   6
   2  -6  -8 31.4562 18.2725   6
   2  -6  -9 58.2359 22.0088   2
  -2  -6   9 64.0028 19.9610   4
   2   6   9 51.3759 23.3885   3
  -2  -6   9 38.4007 13.1626   1
  -2  -6   9 64.8870 19.5283   3
  -2   6  -9 95.5803 26.0390   5
   2   6   9 49.5503 25.5595   2
  -2   6  -9 44.8170 21.5123   6
   2  -6  -9 36.5253 18.5359   6
   2   6  10 29272.5 2857.35   3
  -2  -6  10 28121.3 2841.65   3
  -2   6 -10 33551.2 2856.05   5
  -2  -6  10 28373.0 2840.24   4
   2   6  10 26952.4 2854.76   2
   2  -6 -10 28573.3 2845.76   6
  -2   6 -11 22.2971 16.6061   5
  -2  -6  11 21.4806 12.6199   4
   2   6  11 25.5252 18.9851   3
   2  -6 -11 16.7091 14.8942   6
  -2  -6  11 13.5920 12.1586   3
  -2  -6  12 4390.01 503.503   3
   2   6  12 5116.26 521.162   3
  -2   6 -12 5664.14 520.130   5
   2  -6 -12 5216.97 509.639   6
  -2   6 -12 5357.07 515.275   6
  -2   6 -13 19.6545 12.4720   6
  -2  -6  13 12.9409 10.4490   3
   2   6  13 8.26944 12.2016   3
  -2   6 -13 53.6000 20.4371   5
   2  -6 -13 30.3641 14.2433   6
   2   6  14 4940.72 569.873   3
  -2   6 -14 6227.82 574.499   5
  -2   6 -14 5731.18 566.463   6
   2  -6 -14 5069.78 558.508   6
   2  -6 -14 6006.75 563.380   5
  -2   6 -15 44.3344 17.1047   6
   2   6  15 24.9094 18.7088   3
  -2   6 -15 15.9642 16.7117   5
   2   6  16 91.3466 30.1241   3
   2  -6 -16 127.567 26.0833   5
  -2   6 -16 107.424 26.8459   6
   2  -6 -17 4.14450 9.85635   6
  -2   6 -17 8.44376 14.1900   5
   2  -6 -17 4.64687 6.77686   5
  -2   6 -17 6.33843 9.23246   6
   2  -6 -18-3.93644 7.39631   6
  -2   6 -18 17.3771 16.3171   5
  -2   6 -18 6.21462 9.04299   6
   2  -6 -18 4.63751 9.54287   5
  -2   6 -19 6.28754 10.5847   6
   2   6  19 16.8690 12.2892   3
   2  -6 -19 8.76851 10.4385   5
   2  -6 -19-3.75532 7.08844   6
  -2  -6  19 12.6106 10.6145   3
  -2   6 -19 17.8526 21.2140   5
  -2  -6  20 7337.73 783.573   3
   2   6  20 6988.94 796.877   3
  -2   6 -20 9823.43 809.200   5
   2  -6 -20 9051.23 785.516   5
  -2   6 -20 7600.06 790.231   6
   2  -6 -20 7347.32 780.808   6
   2  -6 -21 4.12076 5.99586   5
   2  -6 -21-3.68477 9.28437   6
  -2   6 -21 6.46080 10.8522   6
   2   6  21-8.61841 10.2365   3
  -2  -6  21 4.62628 9.51756   3
   2  -6 -22 6032.42 580.511   6
   2   6  22 5180.34 596.495   3
   2   6  23 44.5226 19.9148   3
   2  -6 -23 18.6071 13.0850   6
  -2  -7 -18-4.35944 7.33412   5
  -2  -7 -17 4.58602 7.70566   5
  -2   7  17-7.58684 9.01298   4
   2   7 -17 6.24614 13.8795   6
  -2   7  16 7.91645 11.5164   4
   2  -7  16-7.68140 11.1746   2
   2   7 -16-6.01052 7.14110   6
  -2   7  15 32.7491 19.6286   4
   2   7 -15 29.1120 12.2702   6
   2  -7  15 17.2069 19.3004   2
  -2  -7 -14-5.76074 4.83852   5
  -2   7  14-8.38323 12.1938   4
   2   7 -14 5.71715 9.60250   6
   2  -7  14 9.44895 20.9938   2
  -2  -7 -13 210.788 41.3828   5
  -2   7  13 186.901 46.7996   4
   2   7 -13 281.731 42.3431   6
   2  -7  13 326.750 58.8247   2
  -2  -7 -12-6.28782 10.5673   5
  -2   7  12-25.5607 17.5301   4
   2  -7  12 11.6305 13.8176   2
   2   7 -12 5.60116 8.15569   6
  -2  -7 -11 56.8710 22.7196   5
   2   7 -11 126.466 26.0073   6
   2  -7  11 176.353 47.1154   2
  -2  -7 -10 6.58371 7.82034   5
   2   7 -10-5.80282 10.8974   6
  -2   7  10-8.33654 14.0022   4
   2  -7   9 149.003 48.5528   2
  -2  -7  -9 118.173 27.9809   4
  -2  -7  -9 130.201 32.4313   5
   2   7  -9 151.370 30.5492   6
  -2   7   9 114.124 33.7897   4
   2  -7   8 13.3148 25.0023   2
  -2  -7  -8 5.51625 9.26576   4
  -2  -7  -8-6.66011 9.68824   5
  -2   7   8-7.92144 11.5227   4
   2   7  -8 6.20294 13.7824   6
   2   7  -7 195.555 38.3154   6
   2  -7   7 240.566 56.0621   2
  -2  -7  -7 193.798 38.4319   5
  -2  -7  -7 207.924 37.4294   4
   2   7  -7 234.470 64.9655   2
  -2   7   7 251.322 44.9993   4
   2   7  -6 6.43986 13.2545   6
   2  -7   6 11.7037 19.6619   2
  -2  -7  -6-7.19205 12.0877   5
  -2  -7  -6 5.48097 10.3020   4
   2   7  -6 17.1467 20.3685   2
  -2   7   6 7.37366 10.7347   4
   2   7  -5 152.194 36.5262   6
   2  -7   5 254.673 53.5667   2
  -2   7   5 149.898 36.6335   4
   2   7  -5 243.505 67.9265   2
  -2   7   5 239.552 38.0394   5
  -2   7   4 6.81615 15.1451   4
   2   7  -4-20.2737 24.0776   2
  -2  -7  -4 5.63511 6.69455   4
   2   7  -4-6.72890 9.78879   6
  -2  -7  -4-7.22356 10.5082   5
  -2  -7  -4-5.69851 10.7019   6
  -2   7   4 5.37500 9.02912   5
   2  -7   4 9.71194 19.9780   2
  -2   7   3 570.509 70.4958   5
  -2  -7  -3 419.618 68.3536   6
   2   7  -3 691.169 122.600   2
  -2  -7  -3 591.788 79.5495   5
  -2  -7  -3 450.907 67.1190   4
  -2   7   2-6.36530 16.9065   4
   2   7  -2-6.52766 10.9682   6
   2   7  -2-22.4847 26.7048   2
  -2  -7  -2-5.71428 10.7350   6
  -2   7   2 5.57771 10.4787   5
  -2  -7  -2-5.85069 9.83174   4
   2  -7   2-7.79741 17.3273   2
  -2  -7  -2-7.34165 13.7897   5
  -2  -7  -1 6.04205 11.3672   4
   2  -7   1 7.05309 8.40555   2
  -2   7   1 5.61809 8.20158   5
  -2   7   1 11.9860 10.0898   4
   2  -7   0 6.53511 9.50616   2
   2  -7   0 6.97286 8.28188   6
  -2   7   0-5.78716 10.8676   5
  -2   7   0-5.84514 8.50269   4
  -2  -7   0 6.12832 11.5082   4
   2   7   0-22.1874 18.6324   2
  -2  -7   0 7.81327 14.6719   5
   2  -7  -1 12.1378 11.4041   2
   2  -7  -1 6.87684 11.5579   6
  -2   7  -1-5.81844 10.9342   5
  -2   7  -1 5.65631 11.6430   4
  -2  -7   1-6.04572 10.1631   3
   2   7   1-20.9434 35.1774   2
  -2  -7   1 24.3153 13.5128   4
  -2  -7   1 8.00727 16.4765   5
  -2  -7   2-5.99903 8.73355   3
   2   7   2 19.1889 27.9128   2
   2  -7  -2-6.54151 12.2890   6
  -2   7  -2-5.89263 8.57893   5
   2  -7  -2 5.92108 7.04171   2
  -2  -7   2-5.96417 8.68289   4
   2  -7  -3 519.187 70.8260   6
   2   7   3 755.833 114.775   2
   2  -7  -3 426.626 67.4220   2
  -2   7  -3 722.030 76.1332   5
  -2  -7   3 400.608 65.8710   3
  -2  -7   4-5.43696 10.2100   3
  -2  -7   4 5.31690 10.9375   4
   2  -7  -4-5.86978 8.53853   6
   2  -7  -4 5.54762 9.31815   2
  -2  -7   5 223.189 37.5977   3
  -2  -7   5 246.470 38.6720   4
  -2   7  -5 243.863 41.2209   5
   2  -7  -5 215.427 40.3144   6
   2  -7  -5 214.989 38.0074   2
  -2  -7   6 4.99726 9.38371   3
  -2  -7   6 4.74518 7.96969   4
  -2   7  -6-6.11831 7.26619   5
   2  -7  -6-5.66863 9.52064   6
   2  -7  -6-5.55532 10.4316   2
  -2   7  -7 221.984 39.0126   5
   2  -7  -7 184.827 35.0629   6
  -2  -7   7 167.856 31.9364   4
  -2   7  -7 236.675 40.6625   6
  -2  -7   7 214.646 35.0736   3
  -2   7  -8-6.67891 12.5455   6
  -2  -7   8-4.58450 6.67600   3
   2  -7  -8-5.25302 8.82845   6
  -2   7  -8 6.53333 7.76569   5
   2   7   9 148.769 32.5983   3
  -2   7  -9 143.767 31.4798   6
  -2  -7   9 126.841 25.2300   3
   2  -7  -9 157.427 28.5375   6
  -2   7  -9 105.856 28.7416   5
   2   7  10 6.95660 8.26345   3
  -2   7 -10-6.38007 9.28145   6
  -2  -7  10 4.16092 7.81512   3
   2  -7 -10 4.86660 10.8139   6
  -2   7 -10-6.74486 11.3294   5
  -2   7 -11 161.608 32.1255   6
  -2  -7  11 158.482 26.9644   3
   2   7  11 131.446 32.0116   3
  -2   7 -11 123.529 31.8087   5
   2   7  12-6.82010 9.92071   3
  -2   7 -12 5.95966 7.07887   6
  -2  -7  12 3.93991 6.61841   3
   2  -7 -12-4.51852 10.0401   6
  -2   7 -12 7.00330 13.1511   5
   2   7  13 151.020 39.5423   3
   2  -7 -13 298.985 40.5955   5
  -2   7 -13 212.397 43.7025   5
  -2   7 -13 268.278 42.0238   6
   2  -7 -13 251.751 38.8586   6
  -2  -7  13 223.463 36.0479   3
   2   7  14-6.80777 8.09760   3
  -2   7 -14-7.25963 10.5689   5
  -2  -7  14-3.68734 6.20953   3
  -2   7 -14-5.73501 11.8055   6
   2  -7 -14-4.48820 8.43994   5
   2  -7 -14-4.16592 7.83571   6
   2  -7 -15 39.4990 15.0104   6
   2   7  15 20.7207 13.1710   3
   2  -7 -15 25.6594 12.1300   5
  -2   7 -15 29.8287 18.9263   5
  -2  -7  15 11.0689 9.05914   3
   2  -7 -16 11.2885 10.9472   6
   2   7  16-6.90029 5.79672   3
   2  -7 -16 4.23434 6.16088   5
  -2   7 -16-7.63887 14.3448   5
  -2  -7  16-3.64923 8.66906   3
   2  -7 -17-3.63921 6.83472   6
  -2   7 -17 5.52184 11.3590   6
   2  -7 -17 8.50342 7.14195   5
   2   7  17 7.03361 11.8137   3
  -2  -7  17-3.62835 6.81434   3
   2  -7 -18-3.46219 8.72314   6
   2   7  18 7.08179 8.41128   3
   2   7  19 229.015 42.8529   3
   2   8 -14 2116.32 225.067   6
  -2  -8 -13 5.02712 7.33328   5
  -2   8  13 7.06327 13.2749   4
  -2   8  12 1783.18 199.846   4
  -2  -8 -11-5.61666 9.43607   5
  -2   8  11-6.92850 8.23148   4
  -2  -8 -11 10.8420 9.10753   4
   2   8 -11 5.18395 8.70957   6
   2  -8  10 7739.39 720.777   2
   2   8 -10 8945.43 691.909   6
  -2   8  10 10327.7 704.554   4
   2   8  -9 27.4982 16.1183   6
  -2  -8  -9 6.07882 10.3962   5
  -2  -8  -9 25.2602 12.8777   4
   2  -8   9 12.6914 23.9120   2
   2   8  -8 5.72274 11.7779   6
  -2   8   8-6.41290 7.62583   4
  -2  -8  -8-6.45646 7.67749   5
  -2  -8  -8-4.95394 9.31039   4
   2  -8   8-12.2335 20.5501   2
   2   8  -7-5.83916 9.80700   6
  -2   8   7 6.26939 10.5296   4
  -2  -8  -7-6.87264 8.16197   5
  -2  -8  -7 4.88623 8.20654   4
   2  -8   7-11.4000 16.5813   2
   2   8  -6 237.264 41.1230   6
  -2   8   6 189.472 39.2260   4
  -2  -8  -6 191.903 41.3419   5
  -2  -8  -6 278.915 40.3784   4
   2  -8   6 300.468 57.2280   2
   2   8  -5 5.96893 12.2921   6
  -2   8   5 5.81225 11.9702   4
  -2  -8  -5 7.32503 13.7672   5
   2  -8   5 9.27853 15.5945   2
  -2  -8  -5 4.88217 8.22076   4
   2  -8   4 1422.47 153.221   2
  -2   8   4 1245.81 141.566   4
  -2  -8  -4 1235.16 138.037   4
  -2  -8  -4 1034.46 145.019   5
  -2  -8  -3 5.12362 9.62558   4
  -2   8   3 4.60321 7.73698   5
   2  -8   3-7.47137 12.5519   2
   2  -8   2 340.690 49.8763   6
  -2   8   2 263.222 41.4230   5
  -2  -8  -2 287.625 45.8923   3
   2  -8   2 255.515 48.6070   2
  -2  -8  -1 5.56193 10.5820   3
  -2  -8  -1 26.6617 12.7794   4
   2  -8   1 6.40164 13.2778   6
   2  -8   1 36.7187 16.3404   2
  -2  -8   0 16689.5 1508.32   3
   2  -8   0 12277.0 1504.04   2
  -2  -8   0 16095.0 1507.28   4
   2  -8   0 15318.8 1508.77   6
  -2   8   0 15927.6 1504.70   5
   2  -8  -1 27.4046 14.9040   2
   2  -8  -1 48.1289 17.0600   6
  -2   8  -1 42.9008 14.2326   5
  -2  -8   1 5.25756 9.39453   3
  -2  -8   1 42.2616 16.3133   4
   2  -8  -2 230.350 39.7359   2
   2  -8  -2 194.018 39.1755   6
  -2   8  -2 223.004 37.7083   5
  -2  -8   2 316.720 43.5236   3
  -2  -8   2 274.513 42.0258   4
   2  -8  -3-5.08103 10.4520   2
   2  -8  -3-5.29194 7.69768   6
  -2   8  -3-4.89235 7.11652   5
  -2  -8   3 4.82492 9.06047   3
  -2  -8   3 5.00469 9.39802   4
  -2   8  -4 1350.13 143.606   5
   2  -8  -4 1247.90 142.602   6
  -2  -8   4 1236.84 140.901   3
  -2  -8   5-4.47224 8.41046   3
  -2   8  -5-5.12457 8.61919   5
  -2  -8   6 202.548 33.0229   3
   2  -8  -6 197.636 34.4630   6
  -2   8  -6 239.026 37.5857   5
  -2  -8   7 20.8546 11.1596   3
   2  -8  -7 4.50123 7.68178   6
  -2  -8   8 7.98643 10.1089   3
  -2   8  -8 10.8301 7.93861   5
   2  -8  -8 12.9555 10.3052   6
   2  -8  -9 12.3780 10.5335   6
  -2   8  -9-5.52064 8.20886   5
   2   8   9 23.9541 13.4141   3
  -2  -8   9 26.6840 10.7531   3
  -2  -8  10 9594.74 946.959   3
  -2   8 -10 9970.67 954.866   5
   2   8  10 9106.13 953.674   3
  -2   8 -10 9988.03 954.079   6
   2  -8 -10 9262.35 947.632   6
  -2   8 -11 5.74623 10.7901   5
  -2  -8  11-3.62515 6.08859   3
   2  -8 -11 3.83855 7.89589   6
  -2  -8  12 1685.14 172.418   3
   2  -8 -12 1559.08 172.036   6
   2  -8 -13 7.14041 7.95891   6
   2   8  13 5.59220 8.15988   3
   2   8  14 1852.27 200.573   3
  -2  -9  -3 200.501 35.0212   4
   2  -9   1-5.25839 9.88733   2
  -2  -9   0 7.64117 12.8551   2
  -2  -9   1 16.6421 18.5589   2
   3   0   0-9.50865 15.9708   3
  -3   0   0 8.36672 12.1705   5
   3   0   0-5.73976 14.4610   6
  -3   0   0-12.4918 20.9808   1
   3   0   0 12.4655 18.1318   1
   3   0   0-10.1048 20.7861   2
   3   0   0 13.4640 19.5841   1
  -3   0   0 13.6857 25.6990   1
  -3   0   0-8.58383 17.6575   4
  -3   0   1-8.08924 13.5861   5
   3   0  -1 5.78255 9.71197   6
   3   0   1 5.78925 11.9084   6
   3   0   1 5.69474 11.7140   6
   3   0  -1-9.43674 15.8492   2
   3   0   1 10.4005 17.4679   2
  -3   0   1 8.67366 17.8416   4
  -3   0  -1-8.49168 10.0848   4
   3   0  -1-8.39117 14.0932   3
  -3   0   1 25.4223 18.4885   1
   3   0  -1-12.2660 20.6011   1
  -3   0  -1 12.7019 18.4751   1
   3   0   1-12.4287 18.0776   1
   3   0   1 10.0677 16.9089   3
  -3   0  -1-13.5949 19.7740   1
   3   0  -1-13.1821 15.6551   1
   3   0   1-13.4453 15.9677   1
  -3   0   1-13.5591 16.1028   1
  -3   0  -2 8.82063 10.4766   5
  -3   0   2-7.67564 12.8924   5
   3   0   2-5.22946 11.6199   6
   3   0  -2-12.8263 21.5426   1
   3   0   2-10.9028 20.4735   3
   3   0  -2-8.89325 14.9372   2
  -3   0   2 8.27648 12.0392   4
  -3   0  -2 8.52627 14.3209   4
   3   0  -2 7.73383 15.9091   3
   3   0  -2 5.79451 9.73330   6
  -3   0   2-12.3359 23.1645   1
   3   0   2 12.3508 17.9650   1
  -3   0  -2 12.6549 18.4073   1
   3   0  -2-12.1788 14.4644   1
   3   0   2 5.99095 10.0632   6
  -3   0  -2 13.7818 23.1473   1
  -3   0   2-13.5970 19.7775   1
   3   0   2 13.6969 25.7200   1
   3   0   3 5.90362 29.0459   6
  -3   0  -3 8.66006 32.9637   5
  -3   0   3 147.532 43.4196   5
   3   0   3 18.2438 24.3963   6
   3   0  -3 12.4210 32.5720   1
   3   0   3 267.359 58.8995   2
   3   0  -3 178.121 47.0380   2
  -3   0   3 245.564 53.9754   4
  -3   0  -3 246.663 52.7796   4
   3   0   3 11.4706 35.8880   1
  -3   0  -3 25.4466 33.3042   1
   3   0  -3 12.3756 27.0143   1
  -3   0   3 35.2863 40.5306   1
   3   0   3 11.6032 49.5511   3
  -3   0   3 13.7702 45.6892   1
   3   0  -4 6.08622 10.2239   6
  -3   0   4-6.47445 12.1591   3
  -3   0   4 7.07392 11.8825   5
   3   0   4-4.11197 8.46065   6
  -3   0  -4-8.72125 12.6867   5
   3   0   4-11.4682 16.6817   3
   3   0   4-10.7740 18.0963   2
   3   0  -4-8.41671 18.7013   2
  -3   0  -4 8.15928 15.3225   4
   3   0   4 11.0107 16.0163   1
   3   0   4-6.05766 12.4621   6
   3   0  -4 23.8940 24.5755   1
  -3   0  -4-13.0021 21.8382   1
  -3   0   4-11.3098 16.4514   1
  -3   0   4-14.3077 20.8116   1
   3   0   4-14.1920 11.9195   1
  -3   0   5 6.24666 21.6702   3
   3   0   5 3.73143 7.13436   6
  -3   0   5 6.46257 16.3363   5
   3   0  -5 6.49417 20.4494   6
  -3   0  -5 44.7229 28.1368   5
   3   0  -5 48.5518 28.0499   2
   3   0   5-11.0277 30.7434   2
  -3   0   5 24.3717 21.6152   4
  -3   0  -5 13.3576 19.4751   1
   3   0  -5 12.2078 25.1470   1
  -3   0   5-10.9689 20.6406   1
   3   0   5 10.9243 22.5112   1
   3   0   5 11.6002 29.2550   3
  -3   0  -5 13.1407 24.7116   1
   3   0   5 14.3818 34.1861   1
  -3   0  -6 13.4562 19.5751   1
   3   0  -6-12.0710 14.3396   1
  -3   0   6-10.6311 21.8706   1
  -3   0   6-6.01822 10.1136   3
  -3   0  -6-5.69718 12.6626   6
  -3   0   6 5.82356 9.78684   5
   3   0  -6-11.7609 13.9715   1
   3   0  -6-6.89907 11.5922   6
  -3   0  -6 9.19047 17.2609   5
   3   0   6-11.1851 18.7887   2
  -3   0   6-7.94626 13.3503   4
  -3   0  -6-7.56498 8.99077   4
   3   0   6-10.7063 15.5761   1
   3   0   6 11.1599 18.7464   3
   3   0   6 14.3221 17.0124   1
  -3   0  -6-12.9643 18.8598   1
   3   0  -7-11.9852 17.4327   1
  -3   0  -7 13.2300 19.2432   1
  -3   0   7-9.84635 18.4892   1
  -3   0  -7-5.79618 9.73512   6
   3   0   7 7.16657 11.6544   6
   3   0  -7 29.2168 22.1157   6
  -3   0   7 21.7737 13.7137   5
  -3   0  -7 9.46850 11.2451   5
  -3   0   7 5.82329 16.9402   3
   3   0  -7-11.4225 21.4489   1
  -3   0   7-13.7362 19.9795   1
   3   0  -7-22.4999 17.8141   2
   3   0   7-11.4739 23.6017   2
  -3   0   7-7.92170 14.8752   4
  -3   0  -7-7.24341 10.5359   4
   3   0   7-10.1280 19.0181   1
   3   0   7-11.1345 20.9081   3
   3   0   7-14.0824 31.2882   1
  -3   0  -7 12.5016 25.7158   1
   3   0  -8 7.67949 12.8983   6
   3   0   8 3.42125 7.60204   6
  -3   0   8 5.96415 11.1997   3
  -3   0   8-4.92525 9.24902   5
   3   0  -8-11.1326 22.8997   1
  -3   0   8-13.2185 15.6987   1
  -3   0  -8-9.57017 16.0736   5
   3   0   8-11.6527 25.8901   2
   3   0  -8-7.38780 12.4084   2
  -3   0   8 7.95130 16.3560   4
  -3   0  -8-7.14583 15.8769   4
   3   0   8-9.90433 16.6348   1
   3   0   8 11.0713 18.5947   3
  -3   0  -8 11.7058 9.83063   1
   3   0   8-13.7444 19.9915   1
  -3   0  -9-5.64952 10.6098   6
   3   0  -9 8.10902 16.6809   6
   3   0  -9-11.2074 18.8238   1
  -3   0   9-6.09478 13.5424   3
   3   0  -9 7.25619 12.1881   2
  -3   0   9-12.7581 15.1524   1
   3   0  -9-10.8046 20.2891   1
  -3   0  -9 9.97151 14.5046   5
   3   0   9-11.8035 19.8249   2
  -3   0   9-7.89135 11.4792   4
  -3   0  -9-6.99517 8.30916   4
   3   0   9-9.35412 13.6067   1
  -3   0  -9-11.8502 9.95275   1
   3   0   9 33.4843 26.5111   3
   3   0   9 13.2500 15.7366   1
  -3   0  -9-11.3958 21.3992   1
  -3   0  10 9.57830 11.3752   5
   3   0 -10 7.03179 14.4643   2
  -3   0  10-12.3728 10.3902   1
  -3   0 -10-5.54915 9.31990   6
  -3   0 -10-10.1890 14.8200   5
   3   0  10-11.8099 17.1776   2
  -3   0  10-7.83271 14.7079   4
  -3   0 -10-7.00880 15.5721   4
[truncated: 414,936 more chars]
