# Supplementary material for: The varying temperature- and pressure-induced phase transition pathways in hybrid improper ferroelectric Sr3Sn2O7
Source: Acta Crystallogr B Struct Sci Cryst Eng Mater. 2025 Apr 14;81(Pt 3):318–24. doi: 10.1107/S2052520625002306 (PMC12147935; doi:10.1107/S2052520625002306)
Supplement: Supplementary file 1 [file b-81-00318-sup1.zip › SSO_HP_VT_CIFs/SSO_VT_CIFS/SrSnO_I19VT_15_420_2_pnab.cif]

data_srsno_i19vt_15_420_2_pnab

# start Validation Reply Form
_vrf_PLAT971_srsno_i19vt_15_420_2_pnab
;
PROBLEM: Check Calcd Resid. Dens.  0.71Ang From Sn1             5.48 eA-3  
RESPONSE: The sample is highly absorbing and contains a significant 
proportion of heavy elements. While efforts have been made to account
for this as best as possible, the diffractometer upon which the data 
were collected lacks a camera with which to obtain a true representation
of the crystal for a more explicit correction. The impact of this upon
the data is further compounded by the crystal existing as a highly 
anisotropic plate. Errors carried through from this in the intensities will 
increase the residual levels in the model. This is in addition to the typical
fourier rippling that is expected at heavy elements, and the impact of the
spherical contraction of the valence shell owed to the ionisation of these 
metals in this highly charge system. Since these residuals exist close to 
these heavy metal centres and the model (and symmetry) has been thoroughly 
evaluated (see the manuscript), these are believed to have no physical 
significance.
;
_vrf_PLAT974_srsno_i19vt_15_420_2_pnab
;
PROBLEM: Check Calcd Negative Resid. Density on       Sr1      -2.54 eA-3  
RESPONSE: The sample is highly absorbing and contains a significant 
proportion of heavy elements. While efforts have been made to account
for this as best as possible, the diffractometer upon which the data 
were collected lacks a camera with which to obtain a true representation
of the crystal for a more explicit correction. The impact of this upon
the data is further compounded by the crystal existing as a highly 
anisotropic plate. Errors carried through from this in the intensities will 
increase the residual levels in the model. This is in addition to the typical
fourier rippling that is expected at heavy elements, and the impact of the
spherical contraction of the valence shell owed to the ionisation of these 
metals in this highly charge system. Since these residuals exist close to 
these heavy metal centres and the model (and symmetry) has been thoroughly 
evaluated (see the manuscript), these are believed to have no physical 
significance.
;
_vrf_PLAT976_srsno_i19vt_15_420_2_pnab
;
PROBLEM: Check Calcd Resid. Dens.  0.71Ang From O2      .      -2.16 eA-3  
RESPONSE: The sample is highly absorbing and contains a significant 
proportion of heavy elements. While efforts have been made to account
for this as best as possible, the diffractometer upon which the data 
were collected lacks a camera with which to obtain a true representation
of the crystal for a more explicit correction. The impact of this upon
the data is further compounded by the crystal existing as a highly 
anisotropic plate. Errors carried through from this in the intensities will 
increase the residual levels in the model. This is in addition to the typical
fourier rippling that is expected at heavy elements, and the impact of the
spherical contraction of the valence shell owed to the ionisation of these 
metals in this highly charge system. Since these residuals exist close to 
these heavy metal centres and the model (and symmetry) has been thoroughly 
evaluated (see the manuscript), these are believed to have no physical 
significance.
;
_vrf_PLAT097_srsno_i19vt_15_420_2_pnab
;
PROBLEM: Large Reported Max.  (Positive) Residual Density       5.74 eA-3  
RESPONSE: The sample is highly absorbing and contains a significant 
proportion of heavy elements. While efforts have been made to account
for this as best as possible, the diffractometer upon which the data 
were collected lacks a camera with which to obtain a true representation
of the crystal for a more explicit correction. The impact of this upon
the data is further compounded by the crystal existing as a highly 
anisotropic plate. Errors carried through from this in the intensities will 
increase the residual levels in the model. This is in addition to the typical
fourier rippling that is expected at heavy elements, and the impact of the
spherical contraction of the valence shell owed to the ionisation of these 
metals in this highly charge system. Since the residual exists close to 
a heavy metal centre and the model (and symmetry) has been thoroughly 
evaluated (see the manuscript), it is believed to have no physical 
significance.
;
_vrf_PLAT112_srsno_i19vt_15_420_2_pnab
;
PROBLEM: ADDSYM Detects New (Pseudo) Symm. Elem         4        100 %Fit  
RESPONSE: The deviations from the high symmetry aristotype are low, 
manifesting as low intensity superstructure reflections and small deviations
from the tetragonal aristotype. The model (and symmetry) has been thoroughly
evaluated (please see the manuscript).
;
_vrf_PLAT113_srsno_i19vt_15_420_2_pnab
;
PROBLEM: ADDSYM Suggests Possible Pseudo/New  Space Group     I4/mmm Check 
RESPONSE: The deviations from the high symmetry aristotype are low, 
manifesting as low intensity superstructure reflections and small deviations
from the tetragonal aristotype. The model (and symmetry) has been thoroughly
evaluated (please see the manuscript).
;
_vrf_PLAT972_srsno_i19vt_15_420_2_pnab
;
PROBLEM: Check Calcd Resid. Dens.  0.35Ang From Sr2            -3.24 eA-3  
RESPONSE: The sample is highly absorbing and contains a significant 
proportion of heavy elements. While efforts have been made to account
for this as best as possible, the diffractometer upon which the data 
were collected lacks a camera with which to obtain a true representation
of the crystal for a more explicit correction. The impact of this upon
the data is further compounded by the crystal existing as a highly 
anisotropic plate. Errors carried through from this in the intensities will 
increase the residual levels in the model. This is in addition to the typical
fourier rippling that is expected at heavy elements, and the impact of the
spherical contraction of the valence shell owed to the ionisation of these 
metals in this highly charge system. Since these residuals exist close to 
these heavy metal centres and the model (and symmetry) has been thoroughly 
evaluated (see the manuscript), these are believed to have no physical 
significance.
;
_vrf_PLAT975_srsno_i19vt_15_420_2_pnab
;
PROBLEM: Check Calcd Resid. Dens.  0.54Ang From O4      .       1.62 eA-3  
RESPONSE: The sample is highly absorbing and contains a significant 
proportion of heavy elements. While efforts have been made to account
for this as best as possible, the diffractometer upon which the data 
were collected lacks a camera with which to obtain a true representation
of the crystal for a more explicit correction. The impact of this upon
the data is further compounded by the crystal existing as a highly 
anisotropic plate. Errors carried through from this in the intensities will 
increase the residual levels in the model. This is in addition to the typical
fourier rippling that is expected at heavy elements, and the impact of the
spherical contraction of the valence shell owed to the ionisation of these 
metals in this highly charge system. Since these residuals exist close to 
these heavy metal centres and the model (and symmetry) has been thoroughly 
evaluated (see the manuscript), these are believed to have no physical 
significance.
;
# end Validation Reply Form

_audit_creation_date               2025-01-14
_audit_creation_method
;
Olex2 1.5-ac7-013
(compiled 2025.01.02 svn.rf662f148 for Rigaku Oxford Diffraction, GUI svn.r7109)
;
_shelx_SHELXL_version_number       '2019/3'
_audit_contact_author_address      
;
Dept. of Chemistry, University of Warwick, Gibbet Hill Road, Coventry, CV4 7AL
;
_audit_contact_author_email        ?
_audit_contact_author_name         'Evie Ladbrook'
_audit_contact_author_phone        ?
_publ_contact_author_id_orcid      ?
_publ_section_references
;
Dolomanov, O.V., Bourhis, L.J., Gildea, R.J, Howard, J.A.K. & Puschmann, H.
 (2009), J. Appl. Cryst. 42, 339-341.

Sheldrick, G.M. (2008). Acta Cryst. A64, 112-122.

Sheldrick, G.M. (2015). Acta Cryst. C71, 3-8.
;
_chemical_name_common              ?
_chemical_name_systematic          ?
_chemical_formula_moiety           'O7 Sn2 Sr3'
_chemical_formula_sum              'O7 Sn2 Sr3'
_chemical_formula_weight           612.24
_chemical_melting_point            ?
_chemical_oxdiff_formula           'Sr3 Sn2 O7'
loop_
  _atom_type_symbol
  _atom_type_description
  _atom_type_scat_dispersion_real
  _atom_type_scat_dispersion_imag
  _atom_type_scat_source
 'O' 'O' 0.0101 0.0057 'International Tables Vol C Tables 4.2.6.8 and 6.1.1.4'
 'Sr' 'Sr' -1.1610 3.0594
 'International Tables Vol C Tables 4.2.6.8 and 6.1.1.4'
 'Sn' 'Sn' -0.6810 1.3529
 'International Tables Vol C Tables 4.2.6.8 and 6.1.1.4'

_shelx_space_group_comment
;
The symmetry employed for this shelxl refinement is uniquely defined
by the following loop, which should always be used as a source of
symmetry information in preference to the above space-group names.
They are only intended as comments.
;
_space_group_crystal_system        'orthorhombic'
_space_group_IT_number             60
_space_group_name_H-M_alt          'P n a b'
_space_group_name_Hall             '-P 2bc 2n'
loop_
  _space_group_symop_operation_xyz
 'x, y, z'
 'x+1/2, -y+1/2, -z+1/2'
 '-x+1/2, y, -z'
 '-x, -y+1/2, z+1/2'
 '-x, -y, -z'
 '-x-1/2, y-1/2, z-1/2'
 'x-1/2, -y, z'
 'x, y-1/2, -z-1/2'

_cell_length_a                     5.7016(3)
_cell_length_b                     5.7234(4)
_cell_length_c                     20.6979(13)
_cell_angle_alpha                  90
_cell_angle_beta                   90
_cell_angle_gamma                  90
_cell_volume                       675.42(7)
_cell_formula_units_Z              4
_cell_measurement_reflns_used      1001
_cell_measurement_temperature      420
_cell_measurement_theta_max        33.5490
_cell_measurement_theta_min        1.8960
_shelx_estimated_absorpt_T_max     0.675
_shelx_estimated_absorpt_T_min     0.331
_exptl_absorpt_coefficient_mu      28.415
_exptl_absorpt_correction_T_max    0.01078
_exptl_absorpt_correction_T_min    0.00082
_exptl_absorpt_correction_type     sphere
_exptl_absorpt_process_details
;
CrysAlisPro 1.171.43.91a (Rigaku Oxford Diffraction, 2023)
Spherical absorption correction
using equivalent radius and absorption coefficient.
Empirical absorption correction using spherical harmonics,
implemented in SCALE3 ABSPACK scaling algorithm.
;
_exptl_absorpt_special_details     ?
_exptl_crystal_colour              'clear colourless'
_exptl_crystal_colour_lustre       clear
_exptl_crystal_colour_primary      colourless
_exptl_crystal_density_diffrn      6.021
_exptl_crystal_density_meas        ?
_exptl_crystal_density_method      ?
_exptl_crystal_description         plate
_exptl_crystal_F_000               1080
_exptl_crystal_size_max            0.05
_exptl_crystal_size_mid            0.05
_exptl_crystal_size_min            0.015
_exptl_crystal_size_rad            0.400
_exptl_transmission_factor_max     ?
_exptl_transmission_factor_min     ?
_diffrn_reflns_av_R_equivalents    0.0742
_diffrn_reflns_av_unetI/netI       0.0305
_diffrn_reflns_Laue_measured_fraction_full  0.997
_diffrn_reflns_Laue_measured_fraction_max  0.966
_diffrn_reflns_limit_h_max         8
_diffrn_reflns_limit_h_min         -9
_diffrn_reflns_limit_k_max         8
_diffrn_reflns_limit_k_min         -9
_diffrn_reflns_limit_l_max         32
_diffrn_reflns_limit_l_min         -33
_diffrn_reflns_number              20997
_diffrn_reflns_point_group_measured_fraction_full  0.997
_diffrn_reflns_point_group_measured_fraction_max  0.966
_diffrn_reflns_theta_full          24.415
_diffrn_reflns_theta_max           34.153
_diffrn_reflns_theta_min           1.907
_diffrn_ambient_temperature        420
_diffrn_detector                   'Hybrid Pixel Array Detector'
_diffrn_detector_area_resol_mean   5.8140
_diffrn_measured_fraction_theta_full  0.997
_diffrn_measured_fraction_theta_max  0.966
_diffrn_measurement_details
;
List of Runs (angles in degrees, time in seconds):

  # Type    Start    End  Width  t~exp~   \w     \q     \k     \f   Frames
--------------------------------------------------------------------------
  1  \f      0.00 360.00   0.20    0.20   0.00   0.00   0.00    --  1800
  2  \w   -150.00  20.00   0.20    0.20    --   25.00   0.00 288.00  850
  3  \w   -150.00  20.00   0.20    0.20    --   25.00   0.00 216.00  850
  4  \w   -150.00  20.00   0.20    0.20    --   25.00   0.00 144.00  850
  5  \w   -150.00  20.00   0.20    0.20    --   25.00   0.00  72.00  850
  6  \w   -150.00  20.00   0.20    0.20    --   25.00   0.00   0.00  850
;
_diffrn_measurement_device         'abstract diffractometer'
_diffrn_measurement_device_type   
 'dectris-CrysAlisPro-abstract goniometer imported dectris images'
_diffrn_measurement_method         '\w and \f scans'
_diffrn_orient_matrix_type        
 'CrysAlisPro convention (1999,Acta A55,543-557)'
_diffrn_orient_matrix_UB_11        0.0001602032
_diffrn_orient_matrix_UB_12        0.0081784405
_diffrn_orient_matrix_UB_13        -0.0332161282
_diffrn_orient_matrix_UB_21        -0.1203461073
_diffrn_orient_matrix_UB_22        0.0106425758
_diffrn_orient_matrix_UB_23        0.0001533303
_diffrn_orient_matrix_UB_31        0.0106965237
_diffrn_orient_matrix_UB_32        0.1195854565
_diffrn_orient_matrix_UB_33        0.0022572566
_diffrn_radiation_monochromator    synchrotron
_diffrn_radiation_probe            x-ray
_diffrn_radiation_type             synchrotron
_diffrn_radiation_wavelength       0.6889
_diffrn_source                     synchrotron
_reflns_Friedel_coverage           0.000
_reflns_Friedel_fraction_full      .
_reflns_Friedel_fraction_max       .
_reflns_number_gt                  1137
_reflns_number_total               1482
_reflns_special_details
;
 Reflections were merged by SHELXL according to the crystal
 class for the calculation of statistics and refinement.
 
 _reflns_Friedel_fraction is defined as the number of unique
 Friedel pairs measured divided by the number that would be
 possible theoretically, ignoring centric projections and
 systematic absences.
;
_reflns_threshold_expression       'I > 2\s(I)'
_computing_cell_refinement         'CrysAlisPro 1.171.43.91a (Rigaku OD, 2023)'
_computing_data_collection        
 'CrysAlisPro 1.171.43.91a (Rigaku OD, 2023) (IMPORT)'
_computing_data_reduction          'CrysAlisPro 1.171.43.91a (Rigaku OD, 2023)'
_computing_molecular_graphics      'Olex2 1.5-ac7-013 (Dolomanov et al., 2009)'
_computing_publication_material    'Olex2 1.5-ac7-013 (Dolomanov et al., 2009)'
_computing_structure_refinement    'SHELXL 2019/3 (Sheldrick, 2015)'
_computing_structure_solution      'SHELXS  (Sheldrick, 2008)'
_refine_diff_density_max           5.745
_refine_diff_density_min           -3.295
_refine_diff_density_rms           0.998
_refine_ls_extinction_coef         .
_refine_ls_extinction_method       none
_refine_ls_goodness_of_fit_ref     1.032
_refine_ls_hydrogen_treatment      undef
_refine_ls_matrix_type             full
_refine_ls_number_parameters       56
_refine_ls_number_reflns           1482
_refine_ls_number_restraints       0
_refine_ls_R_factor_all            0.0831
_refine_ls_R_factor_gt             0.0789
_refine_ls_restrained_S_all        1.032
_refine_ls_shift/su_max            0.001
_refine_ls_shift/su_mean           0.000
_refine_ls_structure_factor_coef   Fsqd
_refine_ls_weighting_details      
 'w=1/[\s^2^(Fo^2^)+(0.1686P)^2^] where P=(Fo^2^+2Fc^2^)/3'
_refine_ls_weighting_scheme        calc
_refine_ls_wR_factor_gt            0.2109
_refine_ls_wR_factor_ref           0.2223
_refine_special_details
;
All atoms were refined as anisotropic without the need for any restraints.
;
_olex2_refinement_description
;
;
_atom_sites_solution_hydrogens     .
_atom_sites_solution_primary       isomorph
_atom_sites_solution_secondary     difmap
loop_
  _atom_site_label
  _atom_site_type_symbol
  _atom_site_fract_x
  _atom_site_fract_y
  _atom_site_fract_z
  _atom_site_U_iso_or_equiv
  _atom_site_adp_type
  _atom_site_occupancy
  _atom_site_site_symmetry_order
  _atom_site_calc_flag
  _atom_site_refinement_flags_posn
  _atom_site_refinement_flags_adp
  _atom_site_refinement_flags_occupancy
  _atom_site_disorder_assembly
  _atom_site_disorder_group
 Sn1 Sn 0.75199(3) 0.25027(2) 0.09823(4) 0.0234(3) Uani 1 1 d . . . . .
 Sr1 Sr 0.250000 0.25201(6) 0.000000 0.0292(4) Uani 1 2 d S T P . .
 Sr2 Sr 0.25911(8) 0.24331(6) 0.18711(6) 0.0296(3) Uani 1 1 d . . . . .
 O1 O 0.750000 0.2926(10) 0.000000 0.0368(9) Uani 1 2 d S T P . .
 O2 O 0.7481(5) 0.2171(7) 0.1962(4) 0.0366(7) Uani 1 1 d . . . . .
 O3 O 0.4771(5) 0.0253(5) 0.08896(15) 0.0356(5) Uani 1 1 d . . . . .
 O4 O 0.0271(5) 0.4739(5) 0.10407(14) 0.0375(6) Uani 1 1 d . . . . .

loop_
  _atom_site_aniso_label
  _atom_site_aniso_U_11
  _atom_site_aniso_U_22
  _atom_site_aniso_U_33
  _atom_site_aniso_U_23
  _atom_site_aniso_U_13
  _atom_site_aniso_U_12
 Sn1 0.0229(3) 0.0228(4) 0.0243(4) -0.00005(5) -0.00003(5) 0.00002(4)
 Sr1 0.0298(5) 0.0288(5) 0.0289(8) 0.000 -0.00038(11) 0.000
 Sr2 0.0314(4) 0.0302(4) 0.0272(4) 0.00059(8) -0.00001(10) 0.00116(7)
 O1 0.046(2) 0.0389(18) 0.0255(18) 0.000 0.0009(11) 0.000
 O2 0.0422(17) 0.0386(14) 0.0290(14) 0.0022(18) 0.0005(8) -0.0026(8)
 O3 0.0310(10) 0.0328(10) 0.0429(12) 0.0019(8) -0.0001(8) -0.0077(8)
 O4 0.0302(10) 0.0345(11) 0.0477(13) 0.0036(9) -0.0002(9) -0.0072(8)

_geom_special_details
;
 All esds (except the esd in the dihedral angle between two l.s. planes)
 are estimated using the full covariance matrix.  The cell esds are taken
 into account individually in the estimation of esds in distances, angles
 and torsion angles; correlations between esds in cell parameters are only
 used when they are defined by crystal symmetry.  An approximate (isotropic)
 treatment of cell esds is used for estimating esds involving l.s. planes.
;
loop_
  _geom_bond_atom_site_label_1
  _geom_bond_atom_site_label_2
  _geom_bond_distance
  _geom_bond_site_symmetry_2
  _geom_bond_publ_flag
 Sn1 Sr1 3.4923(5) 1_655 ?
 Sn1 Sr1 3.4998(6) 5_665 ?
 Sn1 Sr2 3.4273(7) 1_655 ?
 Sn1 Sr2 3.4333(7) 7_665 ?
 Sn1 Sr2 3.3591(7) . ?
 Sn1 Sr2 3.3714(7) 7_655 ?
 Sn1 O1 2.0475(10) . ?
 Sn1 O2 2.037(7) . ?
 Sn1 O3 2.037(2) . ?
 Sn1 O3 2.043(2) 7_655 ?
 Sn1 O4 2.037(2) 7_665 ?
 Sn1 O4 2.028(2) 1_655 ?
 Sr1 O1 3.117(6) 5_655 ?
 Sr1 O1 2.8603(5) 1_455 ?
 Sr1 O1 2.8603(5) . ?
 Sr1 O1 2.606(6) 5_665 ?
 Sr1 O3 2.598(3) . ?
 Sr1 O3 2.886(3) 7 ?
 Sr1 O3 2.886(3) 5_655 ?
 Sr1 O3 2.598(3) 3 ?
 Sr1 O4 3.098(3) 7_665 ?
 Sr1 O4 2.805(3) 3 ?
 Sr1 O4 3.098(3) 5_565 ?
 Sr1 O4 2.805(3) . ?
 Sr2 O2 2.426(8) 2_455 ?
 Sr2 O2 3.095(4) 7_565 ?
 Sr2 O2 2.924(3) 1_455 ?
 Sr2 O2 2.642(4) 7 ?
 Sr2 O2 2.798(3) . ?
 Sr2 O3 3.013(4) 7 ?
 Sr2 O3 2.689(3) . ?
 Sr2 O4 2.812(3) 7_665 ?
 Sr2 O4 2.539(3) . ?

loop_
  _geom_angle_atom_site_label_1
  _geom_angle_atom_site_label_2
  _geom_angle_atom_site_label_3
  _geom_angle
  _geom_angle_site_symmetry_1
  _geom_angle_site_symmetry_3
  _geom_angle_publ_flag
 Sr1 Sn1 Sr1 70.253(13) 1_655 5_665 ?
 Sr2 Sn1 Sr1 177.51(2) 7_655 5_665 ?
 Sr2 Sn1 Sr1 108.907(11) 1_655 5_665 ?
 Sr2 Sn1 Sr1 68.074(18) 1_655 1_655 ?
 Sr2 Sn1 Sr1 67.924(19) 7_665 5_665 ?
 Sr2 Sn1 Sr1 108.972(11) . 5_665 ?
 Sr2 Sn1 Sr1 177.55(2) . 1_655 ?
 Sr2 Sn1 Sr1 107.454(14) 7_665 1_655 ?
 Sr2 Sn1 Sr1 108.076(12) 7_655 1_655 ?
 Sr2 Sn1 Sr2 114.51(3) 7_655 7_665 ?
 Sr2 Sn1 Sr2 71.770(18) 7_655 1_655 ?
 Sr2 Sn1 Sr2 74.124(19) . 7_665 ?
 Sr2 Sn1 Sr2 72.619(18) . 7_655 ?
 Sr2 Sn1 Sr2 73.275(18) 1_655 7_665 ?
 Sr2 Sn1 Sr2 114.31(3) . 1_655 ?
 O1 Sn1 Sr1 47.68(15) . 5_665 ?
 O1 Sn1 Sr1 54.978(18) . 1_655 ?
 O1 Sn1 Sr2 115.60(15) . 7_665 ?
 O1 Sn1 Sr2 122.72(2) . . ?
 O1 Sn1 Sr2 122.62(2) . 1_655 ?
 O1 Sn1 Sr2 129.88(15) . 7_655 ?
 O2 Sn1 Sr1 130.86(12) . 5_665 ?
 O2 Sn1 Sr1 126.07(8) . 1_655 ?
 O2 Sn1 Sr2 56.25(8) . . ?
 O2 Sn1 Sr2 62.96(12) . 7_665 ?
 O2 Sn1 Sr2 58.25(8) . 1_655 ?
 O2 Sn1 Sr2 51.59(12) . 7_655 ?
 O2 Sn1 O1 178.27(12) . . ?
 O2 Sn1 O3 91.62(12) . 7_655 ?
 O3 Sn1 Sr1 125.17(8) 7_655 5_665 ?
 O3 Sn1 Sr1 117.20(10) . 5_665 ?
 O3 Sn1 Sr1 55.71(8) 7_655 1_655 ?
 O3 Sn1 Sr1 124.92(8) . 1_655 ?
 O3 Sn1 Sr2 52.89(8) 7_655 7_655 ?
 O3 Sn1 Sr2 126.38(8) . 7_665 ?
 O3 Sn1 Sr2 62.04(10) . 7_655 ?
 O3 Sn1 Sr2 60.74(10) 7_655 1_655 ?
 O3 Sn1 Sr2 53.17(8) . . ?
 O3 Sn1 Sr2 133.80(10) . 1_655 ?
 O3 Sn1 Sr2 124.61(8) 7_655 . ?
 O3 Sn1 Sr2 134.01(10) 7_655 7_665 ?
 O3 Sn1 O1 90.10(13) 7_655 . ?
 O3 Sn1 O1 88.69(12) . . ?
 O3 Sn1 O2 91.51(12) . . ?
 O3 Sn1 O3 89.23(2) . 7_655 ?
 O3 Sn1 O4 90.63(8) . 7_665 ?
 O4 Sn1 Sr1 122.97(8) 7_665 1_655 ?
 O4 Sn1 Sr1 61.54(10) 1_655 5_665 ?
 O4 Sn1 Sr1 53.26(8) 7_665 5_665 ?
 O4 Sn1 Sr1 53.43(8) 1_655 1_655 ?
 O4 Sn1 Sr2 119.14(10) 1_655 7_655 ?
 O4 Sn1 Sr2 47.27(10) 7_665 7_665 ?
 O4 Sn1 Sr2 54.97(8) 1_655 7_665 ?
 O4 Sn1 Sr2 120.54(10) 7_665 1_655 ?
 O4 Sn1 Sr2 56.64(8) 7_665 . ?
 O4 Sn1 Sr2 128.64(8) 7_665 7_655 ?
 O4 Sn1 Sr2 47.38(10) 1_655 1_655 ?
 O4 Sn1 Sr2 128.45(8) 1_655 . ?
 O4 Sn1 O1 87.92(13) 7_665 . ?
 O4 Sn1 O1 89.36(12) 1_655 . ?
 O4 Sn1 O2 90.36(12) 7_665 . ?
 O4 Sn1 O2 90.46(12) 1_655 . ?
 O4 Sn1 O3 178.01(11) 1_655 . ?
 O4 Sn1 O3 90.40(8) 1_655 7_655 ?
 O4 Sn1 O3 178.02(11) 7_665 7_655 ?
 O4 Sn1 O4 89.667(17) 1_655 7_665 ?
 O1 Sr1 O1 94.66(11) . 5_655 ?
 O1 Sr1 O1 85.34(11) 5_665 1_455 ?
 O1 Sr1 O1 180.0 5_665 5_655 ?
 O1 Sr1 O1 170.7(2) . 1_455 ?
 O1 Sr1 O1 94.66(11) 1_455 5_655 ?
 O1 Sr1 O1 85.34(11) 5_665 . ?
 O1 Sr1 O3 123.37(5) 5_665 5_655 ?
 O1 Sr1 O3 60.50(8) . 5_655 ?
 O1 Sr1 O3 123.37(5) 5_665 7 ?
 O1 Sr1 O3 60.50(8) 1_455 7 ?
 O1 Sr1 O3 125.59(9) 1_455 5_655 ?
 O1 Sr1 O3 125.59(9) . 7 ?
 O1 Sr1 O4 63.07(5) 5_665 . ?
 O1 Sr1 O4 56.67(7) . 7_665 ?
 O1 Sr1 O4 59.58(4) 5_665 5_565 ?
 O1 Sr1 O4 63.07(5) 5_665 3 ?
 O1 Sr1 O4 117.85(8) 1_455 7_665 ?
 O1 Sr1 O4 59.58(4) 5_665 7_665 ?
 O1 Sr1 O4 56.67(7) 1_455 5_565 ?
 O1 Sr1 O4 117.85(8) . 5_565 ?
 O3 Sr1 O1 119.95(5) . 5_665 ?
 O3 Sr1 O1 60.05(5) . 5_655 ?
 O3 Sr1 O1 60.05(5) 3 5_655 ?
 O3 Sr1 O1 56.63(5) 5_655 5_655 ?
 O3 Sr1 O1 122.51(8) . 1_455 ?
 O3 Sr1 O1 62.86(8) . . ?
 O3 Sr1 O1 122.51(8) 3 . ?
 O3 Sr1 O1 62.86(8) 3 1_455 ?
 O3 Sr1 O1 56.63(5) 7 5_655 ?
 O3 Sr1 O1 119.95(5) 3 5_665 ?
 O3 Sr1 O3 113.27(10) 5_655 7 ?
 O3 Sr1 O3 62.74(5) . 7 ?
 O3 Sr1 O3 84.77(9) . 5_655 ?
 O3 Sr1 O3 62.74(5) 3 5_655 ?
 O3 Sr1 O3 84.77(9) 3 7 ?
 O3 Sr1 O3 120.09(10) . 3 ?
 O3 Sr1 O4 96.30(10) 5_655 5_565 ?
 O3 Sr1 O4 60.38(6) 3 5_565 ?
 O3 Sr1 O4 96.30(10) 7 7_665 ?
 O3 Sr1 O4 84.71(10) . . ?
 O3 Sr1 O4 178.91(9) . 5_565 ?
 O3 Sr1 O4 116.56(7) 7 5_565 ?
 O3 Sr1 O4 122.99(8) 3 . ?
 O3 Sr1 O4 122.99(8) . 3 ?
 O3 Sr1 O4 116.56(7) 5_655 7_665 ?
 O3 Sr1 O4 84.71(10) 3 3 ?
 O3 Sr1 O4 178.91(9) 3 7_665 ?
 O3 Sr1 O4 60.38(6) . 7_665 ?
 O4 Sr1 O1 114.50(8) 3 1_455 ?
 O4 Sr1 O1 60.77(7) . 1_455 ?
 O4 Sr1 O1 120.42(4) 7_665 5_655 ?
 O4 Sr1 O1 116.93(5) 3 5_655 ?
 O4 Sr1 O1 114.50(8) . . ?
 O4 Sr1 O1 60.77(7) 3 . ?
 O4 Sr1 O1 120.42(4) 5_565 5_655 ?
 O4 Sr1 O1 116.93(5) . 5_655 ?
 O4 Sr1 O3 169.46(13) . 5_655 ?
 O4 Sr1 O3 169.46(13) 3 7 ?
 O4 Sr1 O3 60.99(5) . 7 ?
 O4 Sr1 O3 60.99(5) 3 5_655 ?
 O4 Sr1 O4 126.15(11) 3 . ?
 O4 Sr1 O4 57.85(5) . 7_665 ?
 O4 Sr1 O4 57.85(5) 3 5_565 ?
 O4 Sr1 O4 119.16(9) 7_665 5_565 ?
 O4 Sr1 O4 94.22(8) 3 7_665 ?
 O4 Sr1 O4 94.22(8) . 5_565 ?
 Sn1 Sr2 Sn1 73.810(18) . 7 ?
 Sn1 Sr2 Sn1 72.945(17) 7 1_455 ?
 Sn1 Sr2 Sn1 114.31(3) . 1_455 ?
 O2 Sr2 Sn1 150.42(16) 1_455 . ?
 O2 Sr2 Sn1 151.32(16) . 1_455 ?
 O2 Sr2 Sn1 37.16(16) 7 7 ?
 O2 Sr2 Sn1 128.40(9) 2_455 7 ?
 O2 Sr2 Sn1 88.86(12) 1_455 7 ?
 O2 Sr2 Sn1 91.71(10) 7 1_455 ?
 O2 Sr2 Sn1 90.22(13) . 7 ?
 O2 Sr2 Sn1 37.25(15) . . ?
 O2 Sr2 Sn1 92.21(9) 7_565 . ?
 O2 Sr2 Sn1 90.22(9) 7_565 1_455 ?
 O2 Sr2 Sn1 150.36(15) 7_565 7 ?
 O2 Sr2 Sn1 36.33(15) 1_455 1_455 ?
 O2 Sr2 Sn1 124.45(7) 2_455 . ?
 O2 Sr2 Sn1 120.75(7) 2_455 1_455 ?
 O2 Sr2 Sn1 94.06(10) 7 . ?
 O2 Sr2 O2 170.3(2) . 1_455 ?
 O2 Sr2 O2 94.00(10) . 7_565 ?
 O2 Sr2 O2 91.55(10) 1_455 7_565 ?
 O2 Sr2 O2 87.93(17) 2_455 . ?
 O2 Sr2 O2 88.02(9) 7 . ?
 O2 Sr2 O2 85.11(17) 2_455 1_455 ?
 O2 Sr2 O2 91.2(2) 2_455 7 ?
 O2 Sr2 O2 85.43(9) 7 1_455 ?
 O2 Sr2 O2 172.0(3) 7 7_565 ?
 O2 Sr2 O2 81.11(14) 2_455 7_565 ?
 O2 Sr2 O3 134.83(10) 2_455 7 ?
 O2 Sr2 O3 61.73(14) 7 7 ?
 O2 Sr2 O3 123.34(16) . 7 ?
 O2 Sr2 O3 66.56(15) 7 . ?
 O2 Sr2 O3 143.84(11) 2_455 . ?
 O2 Sr2 O3 59.03(15) 1_455 7 ?
 O2 Sr2 O4 129.08(13) 7 7_665 ?
 O2 Sr2 O4 127.70(11) 2_455 . ?
 O2 Sr2 O4 62.01(11) . 7_665 ?
 O2 Sr2 O4 124.65(12) 2_455 7_665 ?
 O3 Sr2 Sn1 89.42(7) . 1_455 ?
 O3 Sr2 Sn1 36.27(4) 7 1_455 ?
 O3 Sr2 Sn1 37.33(4) . . ?
 O3 Sr2 Sn1 94.77(5) 7 . ?
 O3 Sr2 Sn1 36.67(4) 7 7 ?
 O3 Sr2 Sn1 37.30(4) . 7 ?
 O3 Sr2 O2 119.06(16) . 1_455 ?
 O3 Sr2 O2 121.23(14) . 7_565 ?
 O3 Sr2 O2 122.65(13) 7 7_565 ?
 O3 Sr2 O2 64.23(16) . . ?
 O3 Sr2 O3 60.03(5) . 7 ?
 O3 Sr2 O4 63.51(6) . 7_665 ?
 O4 Sr2 Sn1 36.01(5) . 1_455 ?
 O4 Sr2 Sn1 98.93(7) 7_665 7 ?
 O4 Sr2 Sn1 93.38(6) . . ?
 O4 Sr2 Sn1 37.23(4) 7_665 . ?
 O4 Sr2 Sn1 97.10(7) 7_665 1_455 ?
 O4 Sr2 Sn1 93.44(7) . 7 ?
 O4 Sr2 O2 63.33(12) . 1_455 ?
 O4 Sr2 O2 60.78(13) . 7_565 ?
 O4 Sr2 O2 126.34(13) . . ?
 O4 Sr2 O2 58.26(13) 7_665 7_565 ?
 O4 Sr2 O2 123.66(14) . 7 ?
 O4 Sr2 O2 127.63(11) 7_665 1_455 ?
 O4 Sr2 O3 99.88(10) 7_665 7 ?
 O4 Sr2 O3 88.32(11) . . ?
 O4 Sr2 O3 62.02(6) . 7 ?
 O4 Sr2 O4 64.54(6) . 7_665 ?
 Sn1 O1 Sn1 166.4(3) . 3_655 ?
 Sn1 O1 Sr1 89.13(3) 3_655 . ?
 Sn1 O1 Sr1 83.20(15) 3_655 5_655 ?
 Sn1 O1 Sr1 96.80(15) 3_655 5_665 ?
 Sn1 O1 Sr1 89.13(3) . 1_655 ?
 Sn1 O1 Sr1 83.20(15) . 5_655 ?
 Sn1 O1 Sr1 96.80(15) . 5_665 ?
 Sn1 O1 Sr1 89.76(3) . . ?
 Sn1 O1 Sr1 89.76(3) 3_655 1_655 ?
 Sr1 O1 Sr1 180.0 5_665 5_655 ?
 Sr1 O1 Sr1 94.66(11) 5_665 1_655 ?
 Sr1 O1 Sr1 170.7(2) . 1_655 ?
 Sr1 O1 Sr1 94.66(11) 5_665 . ?
 Sr1 O1 Sr1 85.34(11) 1_655 5_655 ?
 Sr1 O1 Sr1 85.34(11) . 5_655 ?
 Sn1 O2 Sr2 169.1(2) . 2 ?
 Sn1 O2 Sr2 91.2(2) . 7_655 ?
 Sn1 O2 Sr2 86.49(17) . . ?
 Sn1 O2 Sr2 81.14(12) . 7_665 ?
 Sn1 O2 Sr2 85.42(16) . 1_655 ?
 Sr2 O2 Sr2 87.85(9) . 7_665 ?
 Sr2 O2 Sr2 172.0(3) 7_655 7_665 ?
 Sr2 O2 Sr2 91.31(10) 7_655 1_655 ?
 Sr2 O2 Sr2 99.42(17) 2 7_655 ?
 Sr2 O2 Sr2 85.67(8) 1_655 7_665 ?
 Sr2 O2 Sr2 94.16(11) 7_655 . ?
 Sr2 O2 Sr2 91.92(17) 2 1_655 ?
 Sr2 O2 Sr2 95.04(18) 2 . ?
 Sr2 O2 Sr2 88.09(19) 2 7_665 ?
 Sr2 O2 Sr2 170.3(2) . 1_655 ?
 Sn1 O3 Sn1 164.27(19) . 7 ?
 Sn1 O3 Sr1 88.51(9) 7 5_655 ?
 Sn1 O3 Sr1 97.74(11) . . ?
 Sn1 O3 Sr1 89.60(9) . 5_655 ?
 Sn1 O3 Sr1 97.98(11) 7 . ?
 Sn1 O3 Sr2 89.50(9) . . ?
 Sn1 O3 Sr2 82.99(10) 7 7_655 ?
 Sn1 O3 Sr2 89.81(9) 7 . ?
 Sn1 O3 Sr2 81.29(10) . 7_655 ?
 Sr1 O3 Sr1 95.23(9) . 5_655 ?
 Sr1 O3 Sr2 177.12(11) . 7_655 ?
 Sr1 O3 Sr2 82.06(8) 5_655 7_655 ?
 Sr1 O3 Sr2 94.20(10) . . ?
 Sr2 O3 Sr1 170.55(14) . 5_655 ?
 Sr2 O3 Sr2 88.51(9) . 7_655 ?
 Sn1 O4 Sn1 166.5(2) 1_455 7_565 ?
 Sn1 O4 Sr1 91.07(9) 1_455 . ?
 Sn1 O4 Sr1 83.32(10) 1_455 5_565 ?
 Sn1 O4 Sr1 83.54(10) 7_565 5_565 ?
 Sn1 O4 Sr1 91.15(9) 7_565 . ?
 Sn1 O4 Sr2 86.13(9) 7_565 7_565 ?
 Sn1 O4 Sr2 96.61(11) 1_455 . ?
 Sn1 O4 Sr2 96.61(11) 7_565 . ?
 Sn1 O4 Sr2 88.82(9) 1_455 7_565 ?
 Sr1 O4 Sr1 85.78(8) . 5_565 ?
 Sr1 O4 Sr2 167.45(14) . 7_565 ?
 Sr2 O4 Sr1 92.77(10) . . ?
 Sr2 O4 Sr1 178.54(12) . 5_565 ?
 Sr2 O4 Sr1 81.75(9) 7_565 5_565 ?
 Sr2 O4 Sr2 99.71(11) . 7_565 ?

_shelx_res_file
;
TITL SrSnO_I19VT_15_420_2_pnab in Pnab #60
    srsno_i19vt_15_420_2_pnab.res
    created by SHELXL-2019/3 at 10:32:00 on 14-Jan-2025
CELL 0.6889 5.701615 5.72338 20.69789 90 90 90
ZERR 4 0.000294 0.000359 0.001343 0 0 0
LATT 1
SYMM 0.5+X,0.5-Y,0.5-Z
SYMM 0.5-X,+Y,-Z
SYMM -X,0.5-Y,0.5+Z
SFAC O Sr Sn
DISP O 0.0101 0.0057 30.1044
DISP Sn -0.681 1.3529 5641.0613
DISP Sr -1.161 3.0594 12162.7002
UNIT 28 12 8

L.S. 8
PLAN  5
SIZE 0.05 0.05 0.015
TEMP 146.85
CONF
LIST 4
MORE -1
fmap 2
acta
OMIT 0 0 -10
OMIT 0 0 -4
OMIT 0 2 0
OMIT 1 1 -5
OMIT 2 0 0
REM <olex2.extras>
REM <HklSrc "%.\\SrSnO_I19VT_15_420_2_pnab.hkl">
REM </olex2.extras>

WGHT    0.168600
FVAR       1.20041
SN1   3    0.751990    0.250271    0.098226    11.00000    0.02292    0.02282 =
         0.02432   -0.00005   -0.00003    0.00002
SR1   2    0.250000    0.252009    0.000000    10.50000    0.02979    0.02883 =
         0.02890    0.00000   -0.00038    0.00000
SR2   2    0.259111    0.243305    0.187108    11.00000    0.03138    0.03015 =
         0.02724    0.00059   -0.00001    0.00116
O1    1    0.750000    0.292645    0.000000    10.50000    0.04592    0.03895 =
         0.02552    0.00000    0.00092    0.00000
O2    1    0.748072    0.217051    0.196214    11.00000    0.04220    0.03855 =
         0.02897    0.00215    0.00049   -0.00262
O3    1    0.477150    0.025348    0.088956    11.00000    0.03100    0.03283 =
         0.04294    0.00192   -0.00012   -0.00775
O4    1    0.027106    0.473950    0.104073    11.00000    0.03018    0.03452 =
         0.04765    0.00365   -0.00019   -0.00724
HKLF 4


REM  SrSnO_I19VT_15_420_2_pnab in Pnab #60
REM wR2 = 0.2223, GooF = S = 1.032, Restrained GooF = 1.032 for all data
REM R1 = 0.0789 for 1137 Fo > 4sig(Fo) and 0.0831 for all 1482 data
REM 56 parameters refined using 0 restraints

END

WGHT      0.1685      0.0000

REM Highest difference peak  5.745,  deepest hole -3.295,  1-sigma level  0.998
Q1    1   0.8391  0.3290  0.0995  11.00000  0.05    5.74
Q2    1   0.8386  0.1707  0.0993  11.00000  0.05    5.71
Q3    1   0.6630  0.3300  0.0968  11.00000  0.05    5.54
Q4    1   0.6620  0.1721  0.0961  11.00000  0.05    5.54
Q5    1   0.3381  0.1645  0.1860  11.00000  0.05    3.81
;
_shelx_res_checksum                1456
_shelx_hkl_file
;
   0   0   2 39769.8 2897.65   1
   0   0  -2 24096.3 2848.74   3
   0   0  -2 40871.9 2907.72   1
   0   0  -2 30573.9 2868.99   6
   0   0  -2 30105.7 2847.23   5
   0   0   2 26028.0 2843.05   5
   0   0  -3-16.1248 26.4728   4
   0   0   3-17.2393 37.4387   4
   0   0  -3-11.2996 16.0683   5
   0   0   3 10.6152 15.0956   5
   0   0   3-22.2905 25.8768   1
   0   0  -3-23.3581 33.2091   1
   0   0  -3 14.0174 32.5441   2
   0   0   3-11.5506 18.9649   2
   0   0  -3-14.7907 24.2829   3
   0   0  -3-24.6099 20.2029   1
   0   0   3 34.1403 34.3218   6
   0   0  -3 17.8493 29.3034   6
   0   0   4 151908. 15620.1   5
   0   0  -4 150257. 15623.3   5
   0   0   4 188657. 15665.1   4
   0   0  -4 183387. 15651.8   4
   0   0   4 164385. 15622.4   2
   0   0  -4 135021. 15625.5   3
   0   0  -4 218684. 15713.9   1
   0   0   4 174066. 15708.1   1
   0   0   4 155268. 15647.2   6
   0   0  -4 159260. 15646.2   6
   0   0  -4 174207. 15680.5   1
   0   0   4 176180. 15675.5   1
   0   0   5-19.9937 40.1992   4
   0   0  -5-18.1967 36.5863   4
   0   0   5-13.3532 21.9231   5
   0   0  -5 13.9399 25.5869   5
   0   0   5 26.9341 44.2158   1
   0   0  -5 27.2237 44.6911   1
   0   0   5-13.3746 24.5495   2
   0   0  -5-17.2807 31.7178   3
   0   0  -5-28.6766 33.2888   1
   0   0   5-30.2656 49.6846   1
   0   0  -5 20.8067 34.1576   6
   0   0   5-19.2373 31.5815   6
   0   0   6 2920.92 397.311   5
   0   0  -6 3861.70 411.609   5
   0   0   6 4300.47 440.636   4
   0   0  -6 3963.71 424.971   4
   0   0   6 4033.37 407.268   2
   0   0  -6 3402.81 414.643   3
   0   0   6 3527.49 429.917   3
   0   0   6 4479.95 476.475   1
   0   0  -6 5071.01 481.961   1
   0   0   6 4023.32 431.336   6
   0   0  -6 3257.53 422.931   6
   0   0   6 4039.63 452.785   1
   0   0  -6 3888.29 453.416   1
   0   0  -7 78.5459 46.5540   4
   0   0  -7 50.6254 62.3771   1
   0   0   7-25.5394 36.3903   1
   0   0   7 24.7033 32.1527   5
   0   0  -7-14.2411 26.2514   5
   0   0  -7 19.4541 50.5536   6
   0   0   7 35.9504 51.1674   6
   0   0  -7 48.4642 44.0452   3
   0   0   7 43.8642 62.4075   3
   0   0   7 58.3441 71.8739   1
   0   0   7 35.6235 36.5498   2
   0   0  -8 8087.04 879.836   6
   0   0   8 6971.25 878.045   4
   0   0  -8 9368.23 874.621   4
   0   0   8 7094.71 901.803   1
   0   0  -8 10467.3 922.583   1
   0   0   8 8562.83 891.565   3
   0   0  -8 9565.17 910.999   1
   0   0   8 8477.23 856.807   2
   0   0   8 8436.26 856.985   5
   0   0  -8 9097.48 868.590   5
   0   0   9 66.8337 51.7224   1
   0   0  -9-21.7658 39.9518   1
   0   0  -9 12.8674 18.3023   5
   0   0  -9 17.2274 42.4241   6
   0   0   9-11.5877 32.9524   2
   0   0   9-20.0407 43.5243   3
   0   0  -9-22.7496 41.7574   1
   0   0   9 25.1468 41.2845   1
   0   0   9 10.2319 27.8600   2
   0   0 -10 804487. 85271.4   6
   0   0  10 999999. 85277.5   4
   0   0  10 886702. 85250.6   2
   0   0  10 912758. 85287.3   3
   0   0  10 915083. 85310.8   1
   0   0 -10 929388. 85296.8   1
   0   0  10 880489. 85292.0   1
   0   0 -10 963067. 85295.9   1
   0   0 -10 829494. 85258.1   5
   0   0  11-13.8271 32.1033   4
   0   0 -11 17.9032 32.8615   1
   0   0  11 18.5042 26.3102   1
   0   0 -11 11.0820 22.2850   5
   0   0 -11-14.3418 26.3259   6
   0   0  11-10.1134 23.4829   2
   0   0  11 17.4357 24.7914   3
   0   0  11 8.62009 18.7247   2
   0   0  11-20.8016 38.1807   1
   0   0 -11 36.5222 33.5183   1
   0   0  12 108124. 9507.46   4
   0   0  12 100311. 9485.61   2
   0   0  12 94443.2 9515.06   3
   0   0 -12 108405. 9522.82   1
   0   0  12 101248. 9532.24   1
   0   0 -12 85102.1 9490.47   5
   0   0 -12 99045.0 9503.91   6
   0   0  12 102695. 9491.22   2
   0   0  12 100405. 9517.38   1
   0   0  13-11.8731 23.8907   4
   0   0  13 15.2288 25.0179   1
   0   0  13 8.25182 20.3420   2
   0   0  13-15.0314 27.6046   3
   0   0 -13 23.7392 25.7942   6
   0   0  13 7.22954 19.7043   2
   0   0 -13 29.1313 29.3004   1
   0   0  13 17.9449 25.5296   1
   0   0 -13 15.0378 21.4004   1
   0   0  14 68147.4 6294.84   3
   0   0  14 70391.9 6282.04   4
   0   0 -14 62478.8 6278.48   6
   0   0 -14 65560.5 6272.50   5
   0   0  14 63650.9 6266.85   2
   0   0 -14 68366.9 6293.56   1
   0   0  14 61554.4 6286.73   1
   0   0 -15 12.5948 20.6866   1
   0   0  15 13.0085 23.8849   3
   0   0 -15-12.7437 29.5929   1
   0   0  15-10.4453 21.0115   4
   0   0 -15 16.6254 19.3104   5
   0   0  16 1704.58 201.589   1
   0   0 -16 1668.68 200.052   1
   0   0  16 1522.36 206.831   1
   0   0 -16 2167.92 210.572   1
   0   0  16 1462.72 199.064   3
   0   0  16 1585.00 182.268   2
   0   0  16 1675.03 193.442   4
   0   0 -16 1734.23 188.139   5
   0   0  17-11.8886 21.8248   1
   0   0 -17-10.5691 19.4036   1
   0   0  17 6.10575 15.0420   2
   0   0  17 22.8354 20.9607   3
   0   0  17-9.32328 18.7505   4
   0   0 -17 7.33503 14.7547   5
   0   0 -17 11.2567 24.4496   1
   0   0  17 13.6111 19.3559   1
   0   0 -17 8.60242 14.1294   6
   0   0 -18 232.577 45.5501   6
   0   0  18 170.439 46.0465   3
   0   0  18 184.291 39.2777   2
   0   0 -18 212.964 52.2504   1
   0   0  18 165.331 51.9056   1
   0   0  18 243.044 47.8693   4
   0   0 -18 206.063 40.7326   5
   0   0  18 187.694 50.6752   1
   0   0 -19 6.58916 12.0946   5
   0   0  19-8.55624 21.0693   4
   0   0  19-5.43972 12.6298   2
   0   0 -19 14.9451 16.2283   6
   0   0 -19-9.98155 16.3864   1
   0   0  19 12.5511 23.0362   1
   0   0  19-9.88754 18.1478   3
   0   0 -19 9.86267 16.1913   1
   0   0  19-10.2984 11.9554   1
   0   0  20 57120.6 4825.03   4
   0   0 -20 47706.8 4812.39   5
   0   0  20 45875.2 4823.59   3
   0   0 -20 55495.3 4828.28   1
   0   0  20 50130.0 4828.99   1
   0   0 -20 48283.8 4816.36   6
   0   0  20 49678.5 4809.78   2
   0   0 -20 52552.8 4826.99   1
   0   0  20 48489.7 4835.45   1
   0   0 -21 5.85514 11.7718   5
   0   0  21-7.93090 15.9452   4
   0   0  21-5.08156 11.7971   2
   0   0 -21-6.68854 10.9798   6
   0   0  21-8.68305 20.1581   3
   0   0  21 11.2268 18.4297   1
   0   0 -21 8.83269 16.2110   1
   0   0 -21 8.62495 14.1585   1
   0   0 -22 34846.0 3428.21   5
   0   0  22 35214.8 3440.80   3
   0   0 -22 39663.6 3440.91   1
   0   0  22 33236.0 3439.19   1
   0   0 -22 32501.6 3429.54   6
   0   0  22 36244.2 3436.63   4
   0   0 -22 38281.0 3441.96   1
   0   0  22 35401.8 3452.24   1
   0   0  22 37642.2 3427.56   2
   0   0  23-7.23737 16.8084   4
   0   0  23 4.75744 11.0545   2
   0   0 -23 6.05900 9.95732   6
   0   0  23 10.7955 15.3545   1
   0   0  23-9.07894 16.6695   1
   0   0 -23 7.60211 12.4882   1
   0   0  23 7.97614 16.0430   3
   0   0 -23 16.2672 18.8883   1
   0   0 -24 10503.1 1080.18   6
   0   0 -24 10977.9 1079.18   5
   0   0 -24 12388.4 1092.30   1
   0   0  24 11346.8 1089.83   3
   0   0  24 10989.8 1091.45   1
   0   0 -25-7.33993 12.0622   1
   0   0  25-6.70899 15.5853   4
   0   0  25-7.08025 10.0813   3
   0   0 -25-5.59806 10.2897   6
   0   0 -25-4.96593 7.08217   5
   0   0  26 127.214 32.6257   3
   0   0 -26 113.588 26.4191   5
   0   0 -26 191.472 31.4488   6
   0   0  27-6.29510 11.5544   4
   0   0 -27 4.73111 10.2749   5
   0   0  27-6.30840 11.5788   3
   0   0 -27 5.23167 10.5191   6
   0   0 -28 697.939 77.8126   5
   0   0  28 588.660 81.6170   4
   0   0  28 580.746 80.5349   3
   0   0  29 5.68259 8.09350   3
   0   0 -29 4.78509 7.87038   6
   0   0 -30 3306.97 331.052   5
   0   0  30 2922.80 333.181   3
   0   0 -30 3679.74 333.990   6
   0   0 -31 4.40833 6.29592   6
   0   0 -31 8.34277 8.40819   5
   0   0 -32 10285.7 933.237   6
   0   0 -32 9035.79 930.240   5
   0   1   0-6.29283 8.96008   5
   0  -1   0-6.00004 8.54451   5
   0  -1   0-5.96690 10.9626   6
   0   1   0-6.50471 9.26084   6
   0  -1   0-6.97836 14.0389   3
   0   1   0 7.02313 14.1289   3
   0  -1   0-5.86007 10.7668   4
   0   1   0-6.28191 10.3243   4
   0   1   0-26.8836 31.2097   2
   0  -1   0-15.3004 21.7575   2
   0   1  -1 60.7162 55.7288   2
   0  -1   1 38.6141 35.4528   2
   0  -1  -1 10.2093 20.5566   2
   0   1   1 22.0013 31.2983   2
   0  -1  -1 24.2307 13.2028   6
   0  -1   1 6.61396 12.1908   6
   0   1  -1 7.20305 14.5254   6
   0   1   1 18.7035 12.5849   6
   0  -1  -1 13.3223 15.5049   3
   0   1   1 14.3099 13.1798   3
   0   1  -1 17.1420 13.3128   5
   0  -1   1 4.95302 8.20810   5
   0  -1  -1 6.79129 12.5149   5
   0   1  -1 19.9428 11.6290   4
   0   1   1 8.33740 16.8001   4
   0  -1  -1 15.0805 18.6008   4
   0  -1   1 13.4475 9.08193   4
   0   1   1-6.92045 13.9590   5
   0   1  -2 5.40930 10.8803   5
   0  -1   2 4.72567 8.67928   5
   0  -1  -2-6.10558 12.2796   2
   0   1   2 16.1394 26.4961   2
   0  -1   2 23.4033 33.2729   2
   0   1  -2-32.2559 52.9515   2
   0  -1  -2 6.81073 13.6969   3
   0   1   2 7.77628 12.7695   3
   0  -1   2-3.54497 7.70510   4
   0  -1  -2-9.04388 14.8498   4
   0  -1   2 20.1680 13.5199   1
   0  -1   2-3.41704 7.93943   4
   0  -1  -2 7.25338 13.3164   6
   0  -1  -2-6.54524 13.1633   5
   0   1  -2 6.04097 13.1226   3
   0  -1   2 12.0788 13.1192   3
   0  -1   2-7.18001 13.1817   6
   0  -1  -2 12.9352 21.2367   1
   0  -1   2 15.9173 26.1314   1
   0   1   2 5.37450 8.82861   1
   0   1  -2 6.14502 8.74207   1
   0  -1  -2 4.51596 9.08519   1
   0   1   3 599.709 103.608   1
   0  -1  -3 629.942 84.1463   6
   0  -1   3 412.736 75.9911   6
   0   1   3 503.601 78.0958   6
   0  -1   3 635.263 76.0465   5
   0   1  -3 553.119 75.6735   5
   0  -1  -3 539.253 78.1760   5
   0  -1  -3 613.564 112.282   1
   0  -1  -3 1055.51 102.013   1
   0   1  -3 597.623 144.663   2
   0  -1  -3 595.879 90.3071   4
   0  -1   3 638.073 70.4328   4
   0   1   3 745.706 103.477   4
   0   1  -3 698.523 69.9391   4
   0   1   3 635.213 85.7771   3
   0  -1  -3 586.456 82.4302   3
   0   1  -3 781.213 99.6001   1
   0  -1   3 550.605 76.9577   3
   0   1  -3 497.390 75.9389   3
   0  -1   3 698.768 99.7336   1
   0   1   4-6.95436 11.4169   6
   0  -1  -4-6.61894 13.3081   6
   0   1  -4 6.61493 14.3656   3
   0   1  -4 5.70419 9.36478   5
   0  -1   4-5.02616 10.9156   5
   0  -1  -4-8.36118 11.8874   5
   0   1   4-15.9603 26.2004   4
   0  -1   4 2.37538 6.16682   4
   0   1  -4-2.83421 6.15616   4
   0  -1  -4-7.58276 17.6042   3
   0   1   4 9.20163 15.1058   3
   0  -1   4-24.4742 34.7939   1
   0  -1  -4 21.7381 35.6850   1
   0   1  -4-16.1674 32.5050   1
   0   1  -4-9.08227 16.6696   6
   0  -1   4 7.38019 14.8385   6
   0  -1   4-18.1983 25.8719   1
   0   1   4 19.5952 27.8577   1
   0  -1   4-23.0312 32.7425   2
   0   1  -5 625.617 113.144   1
   0  -1   5 733.914 132.552   1
   0   1  -5 555.961 73.4260   5
   0  -1  -5 698.210 101.228   4
   0   1   5 613.183 109.836   4
   0   1  -5 513.112 62.4493   4
   0   1   5 746.012 124.955   1
   0  -1  -5 775.988 123.725   1
   0  -1  -5 591.112 79.9985   3
   0  -1   5 513.348 74.6136   3
   0   1  -5 496.312 72.4582   3
   0  -1   5 790.596 125.521   2
   0   1  -5 1022.31 167.928   2
   0   1   5 468.661 70.3745   6
   0  -1  -5 520.204 73.9613   6
   0   1  -5 661.531 85.6818   6
   0  -1   5 525.191 75.7943   6
   0   1  -6-29.6959 42.2172   2
   0  -1   6 20.3514 50.1127   2
   0  -1  -6 9.19967 15.1020   5
   0  -1   6 4.78406 9.61843   5
   0   1  -6-6.56863 10.7829   5
   0   1   6-19.0082 27.0230   4
   0  -1  -6-15.5509 28.5412   4
   0  -1   6-3.35838 11.0261   4
   0  -1   6-25.9375 36.8740   1
   0  -1  -6 23.4998 33.4084   1
   0   1  -6-21.2833 34.9382   1
   0   1   6-11.1821 20.5229   3
   0  -1  -6-8.07324 16.2314   3
   0  -1  -6-6.50971 11.9475   6
   0   1  -6 30.9218 22.3833   6
   0   1   6 6.57846 13.2261   6
   0  -1   6-8.05120 19.8250   3
   0   1  -6 7.31947 18.9981   3
   0  -1  -6 21.2934 24.7167   1
   0  -1   6 24.3032 28.2104   1
   0   1   6-21.7598 30.9348   1
   0   1   7 4489.71 468.565   1
   0  -1   7 4691.18 483.393   1
   0  -1  -7 4100.65 468.042   1
   0   1  -7 4149.66 484.168   1
   0   1   7 3401.11 449.738   4
   0  -1   7 4238.08 408.914   4
   0   1  -7 3592.70 400.174   4
   0  -1  -7 3353.80 410.119   6
   0   1   7 3406.56 410.119   6
   0   1  -7 4659.36 433.625   6
   0  -1   7 4149.18 424.868   3
   0   1   7 4600.43 438.035   3
   0  -1  -7 5180.81 430.718   5
   0  -1   7 3780.14 405.979   5
   0  -1   7 5888.40 519.928   1
   0  -1  -7 6584.91 509.277   1
   0   1  -7 4200.08 466.870   1
   0   1  -7 6423.22 523.851   2
   0  -1   7 5440.72 472.636   2
   0   1   8-19.5550 27.8060   4
   0   1  -8-8.30361 11.3163   4
   0  -1   8-7.60201 15.2943   4
   0  -1   8-5.54645 11.1654   5
   0  -1  -8 10.1148 21.9725   5
   0   1  -8-8.24470 13.5460   5
   0   1  -8 11.8660 16.8787   6
   0  -1  -8-8.05206 14.7890   6
   0  -1   8-23.8974 27.7451   1
   0   1   8-20.0607 23.2926   1
   0   1  -8-22.4280 45.0954   1
   0   1  -8-21.0540 38.6454   1
   0  -1  -8-21.2487 39.0027   1
   0  -1   8 23.9808 27.8418   1
   0   1   8-14.0420 28.2372   3
   0  -1   8-11.0615 24.0278   3
   0  -1   9 1256.27 200.517   4
   0   1   9 2039.46 241.805   4
   0   1  -9 1556.72 188.157   4
   0   1  -9 2372.33 263.843   1
   0  -1  -9 2160.74 252.110   1
   0  -1   9 2391.32 263.725   1
   0   1   9 2381.77 253.107   1
   0   1   9 1987.16 231.124   3
   0  -1   9 1967.99 219.354   3
   0  -1   9 1645.98 194.361   5
   0  -1  -9 2154.18 217.993   5
   0  -1  -9 1866.33 205.790   6
   0   1  -9 1516.09 208.761   6
   0  -1  -9 2518.06 256.198   1
   0   1   9 1936.70 256.505   1
   0  -1 -10-11.7625 23.6614   5
   0   1 -10-10.0551 18.4708   5
   0   1 -10-12.3404 20.2725   6
   0  -1 -10 37.1568 37.3602   1
   0   1 -10-18.4596 21.4413   1
   0   1  10-22.2211 31.6000   1
   0  -1  10-20.4607 41.1438   1
   0   1  10-17.8451 25.3813   4
   0  -1  10-10.6222 17.4544   4
   0   1 -10-4.83090 11.9206   4
   0  -1  10-20.9392 29.7782   1
   0  -1 -10-18.4026 21.3753   1
   0   1 -10 19.4215 35.6534   1
   0   1  10 17.4513 24.8217   1
   0   1  10-16.2562 26.6970   3
   0  -1  10-13.1509 21.6022   3
   0  -1 -11 439.481 75.2637   5
   0   1 -11 513.918 73.2338   5
   0   1 -11 310.068 66.7561   6
   0  -1 -11 482.133 86.5579   1
   0   1 -11 482.414 89.1443   1
   0   1  11 454.778 96.9954   1
   0  -1  11 280.086 71.0416   3
   0   1  11 198.200 41.5411   2
   0   1  11 532.036 91.7826   4
   0   1 -11 332.260 53.0635   4
   0  -1  11 599.226 77.6412   4
   0  -1 -11 652.259 98.1772   1
   0   1 -11 571.284 96.3947   1
   0   1  11 512.135 94.5509   1
   0   1  11 560.120 95.4509   3
   0   1  11 360.816 47.4014   2
   0  -1  11 770.353 111.094   1
   0  -1  12-9.12900 19.8251   4
   0  -1  12-18.4783 30.3339   1
   0   1 -12-16.3591 23.2573   1
   0   1  12-14.5853 26.7694   1
   0   1  12-17.2417 20.0141   3
   0  -1  12-17.0136 24.1877   1
   0   1  12-19.1461 22.2247   1
   0   1 -12-15.7339 22.3686   1
   0   1  12 6.92704 7.58219   2
   0  -1  12 14.3798 20.4435   3
   0  -1 -12 12.1362 19.9230   6
   0   1 -12 12.2412 20.0955   6
   0  -1 -12 11.7842 19.3451   5
   0   1 -12 11.1217 15.8117   5
   0   1 -13 67.7248 31.7724   5
   0  -1 -13 46.1803 27.9944   5
   0  -1  13 27.9954 29.2800   3
   0   1 -13 114.827 43.2392   1
   0  -1 -13 155.270 49.8146   1
   0  -1  13 93.5067 41.2499   1
   0   1  13 60.9407 15.5388   2
   0   1  13 118.045 40.9734   4
   0  -1  13 118.002 33.4406   4
   0   1  13 65.9108 20.4353   2
   0   1 -13 134.570 48.2137   1
   0  -1 -13 200.026 47.5995   1
   0   1  13 85.8739 47.4474   3
   0   1 -13 47.6011 28.7849   6
   0  -1 -13 51.8557 29.2896   6
   0   1  13 146.658 45.8380   1
   0  -1  13 118.488 42.4566   1
   0  -1 -14-12.5211 17.8009   6
   0   1 -14 11.4334 13.2718   6
   0   1  14 17.1798 24.4238   1
   0   1 -14 13.1048 18.6306   1
   0  -1 -14-13.2512 24.3207   1
   0  -1  14 14.8452 24.3698   1
   0   1 -14-11.2237 13.0285   5
   0  -1 -14-10.4885 12.1751   5
   0  -1  14-12.9186 18.3659   3
   0   1  14 13.5470 22.2386   4
   0   1  14-3.84341 9.97624   2
   0  -1 -14-12.8932 18.3299   1
   0  -1  14-10.5015 19.2741   2
   0   1  14-2.42823 5.97991   2
   0   1  14 16.8277 30.8847   3
   0  -1  14 15.5417 25.5131   1
   0   1  14 12.2091 17.3573   1
   0  -1 -15 59.8859 27.1733   6
   0   1 -15 87.0971 30.6637   6
   0   1  15 112.004 39.0209   4
   0  -1  15 82.9334 27.4077   4
   0   1  15 89.2324 23.8516   2
   0  -1 -15 163.360 43.5479   1
   0   1 -15 139.093 43.5097   1
   0  -1  15 98.5125 32.2891   2
   0   1  15 43.3057 15.0220   2
   0  -1  15 82.0177 39.6549   1
   0   1 -15 74.7712 36.2955   1
   0   1  15 175.709 54.6269   1
   0  -1 -15 49.1334 29.5815   1
   0   1 -15 32.9329 25.1035   5
   0  -1 -15 127.950 34.2246   5
   0   1  15 16.2687 24.4295   3
   0   1  15 70.4142 34.2828   1
   0  -1  15 57.2773 34.1610   1
   0   1 -16-10.3011 16.9101   6
   0  -1 -16-10.6766 17.5266   6
   0  -1  16 7.30775 15.8696   4
   0   1  16 12.0704 22.1533   4
   0   1  16-3.80581 10.3604   2
   0  -1 -16-11.5806 21.2543   1
   0  -1  16 9.12826 14.9848   2
   0  -1 -16 11.4332 18.7686   1
   0   1  16 14.9075 21.1932   1
   0  -1  16 12.6456 20.7588   1
   0   1 -16 10.5956 17.3935   5
   0  -1 -16-8.84469 12.5741   5
   0   1  16 15.5621 25.5465   3
   0  -1  16-13.8895 22.8007   1
   0   1  16-10.8107 17.7467   1
   0   1 -17 349.374 60.4491   6
   0  -1 -17 343.063 61.1922   6
   0   1 -17 486.143 68.6670   5
   0   1 -17 506.856 72.5208   1
   0   1  17 367.358 77.4496   1
   0  -1 -17 377.696 68.0253   1
   0   1  17 227.908 39.2895   2
   0   1  17 445.700 71.7712   4
   0  -1  17 402.654 57.8910   4
   0   1  17 245.633 44.4479   2
   0   1 -17 353.032 65.4624   1
   0  -1 -17 358.934 62.4957   1
   0  -1  17 231.757 51.6528   2
   0   1  17 367.299 77.4394   3
   0  -1  17 451.942 75.2203   1
   0   1  17 269.740 60.0643   1
   0  -1 -18 8.90413 17.9025   6
   0   1 -18-9.11837 18.3332   6
   0   1  18-13.8485 25.4170   1
   0  -1 -18-10.4379 14.8398   1
   0   1 -18-9.99247 20.0905   1
   0  -1  18 11.4637 16.2979   1
   0  -1  18 9.88439 19.8733   3
   0  -1 -18 22.7408 16.4620   5
   0   1 -18 9.60823 17.6350   5
   0   1  18-10.3158 18.9336   4
   0  -1  18-6.76707 13.6061   4
   0   1  18 2.10466 7.33057   2
   0   1  18-3.32262 9.04620   2
   0   1 -18-10.6142 17.4247   1
   0  -1 -18 19.3208 19.4229   1
   0  -1  18 7.60672 15.2941   2
   0   1  18-13.8570 19.7003   3
   0  -1  18-12.0583 22.1316   1
   0   1  18-9.71612 21.1001   1
   0  -1 -19 648.516 74.3119   5
   0   1 -19 635.100 80.6622   5
   0  -1  19 600.999 84.0790   1
   0   1  19 441.845 57.7771   2
   0  -1  19 419.831 79.6803   1
   0   1  19 479.187 74.4319   1
   0   1 -19 651.242 87.5053   1
   0   1 -19 380.988 71.3401   1
   0  -1  19 498.958 69.8919   2
   0  -1 -19 505.936 73.8624   6
   0   1  19 455.480 85.5281   3
   0   1  19 253.520 51.5669   2
   0  -1  19 448.921 73.1261   3
   0  -1  19 549.012 72.5337   4
   0   1  19 641.560 87.1587   4
   0   1  20-13.1627 15.2789   1
   0  -1  20 10.6056 21.3227   1
   0   1  20 12.1822 19.9980   3
   0   1  20-9.34508 17.1514   4
   0  -1  20 6.70983 14.5711   4
   0   1  20 5.13472 10.3234   2
   0   1 -20-10.1956 16.7368   1
   0  -1 -20-8.24587 16.5785   1
   0  -1 -20-7.51347 12.3340   6
   0  -1 -20 6.50825 11.9449   5
   0  -1  20-6.58174 17.0833   2
   0   1 -20-8.67606 14.2424   1
   0  -1 -20-9.55018 17.5278   1
   0   1  20 8.94961 14.6915   1
   0  -1  20 11.3017 18.5527   1
   0   1  21 16.7570 17.0849   1
   0  -1  21 21.3802 19.8263   1
   0   1  21 10.5520 9.44197   2
   0   1 -21 38.4653 23.8501   1
   0  -1 -21 30.5346 20.9756   1
   0  -1 -21 18.1974 19.9636   1
   0  -1  21 12.4369 17.1669   2
   0  -1 -21 70.0254 21.6940   6
   0  -1 -21 24.4248 13.5636   5
   0   1 -21 48.5326 22.2037   5
   0   1  21 34.1502 23.0636   3
   0  -1  21 32.3952 19.0169   3
   0  -1  21 10.0061 18.5848   1
   0   1  21 25.1584 25.4510   1
   0  -1  22 10.7373 19.7078   1
   0   1  22 7.86736 12.9167   1
   0   1  22 10.4986 19.2697   3
   0  -1  22 7.59699 16.4990   3
   0   1  22 12.0766 19.8258   1
   0   1 -22 7.29341 10.3709   6
   0   1  22 8.30471 13.6345   4
   0  -1  22-6.43226 12.9339   4
   0  -1 -22 7.67254 16.6631   1
   0   1 -22-9.16919 13.0371   1
   0   1 -22-7.59630 8.82016   5
   0  -1  22-5.90832 12.8323   2
   0   1 -22-7.81002 14.3356   1
   0  -1 -23 54.2896 18.2321   5
   0   1 -23 64.2496 22.2571   5
   0  -1 -23 30.8329 16.4589   6
   0   1 -23 54.9856 19.0996   6
   0  -1  23 21.7312 18.2444   3
   0   1  23 9.80165 21.6281   3
   0  -1  23 38.0620 24.9941   1
   0   1  23 62.6347 24.3487   4
   0  -1  23 18.8387 17.5195   4
   0  -1  23 11.2653 13.6273   2
   0  -1 -23 42.9180 19.8463   1
   0   1 -23 34.8768 20.6021   1
   0   1 -23 44.2946 22.1816   1
   0   1  24-7.50440 13.7835   4
   0  -1  24-6.07302 14.9636   4
   0   1 -24-7.17449 14.4343   1
   0  -1 -24-5.18509 8.52850   5
   0   1 -24-6.62365 12.1684   5
   0  -1  24 9.07418 12.9114   1
   0  -1  24-6.81267 13.7074   3
   0  -1  24-5.37167 10.8130   2
   0   1 -24-6.47206 11.8904   6
   0  -1 -24-5.80477 9.54397   6
   0   1  25 7.11423 10.1262   4
   0  -1  25-5.97340 9.81845   4
   0  -1 -25 4.89372 8.99543   5
   0   1 -25 12.4673 12.5427   5
   0  -1  25-8.99523 16.5168   1
   0   1 -25 6.10818 12.2907   6
   0  -1  25 6.37332 13.8493   3
   0  -1  25 5.19507 12.8019   2
   0   1 -26 11.7576 10.7910   5
   0  -1 -26 5.25305 7.47000   6
   0   1 -26 5.77524 9.48209   6
   0  -1  26-6.01141 9.86972   3
   0   1  26-8.01154 13.1527   3
   0  -1  26-5.11597 15.1412   2
   0  -1 -27 14.8931 11.6108   6
   0   1 -27 16.5074 10.1966   6
   0   1  27 22.4485 16.3107   3
   0  -1  27 5.68180 9.43287   3
   0   1 -27 22.2417 15.2023   5
   0  -1 -27 13.4600 10.5108   5
   0   1  28 6.99752 11.4870   3
   0  -1  28-5.58703 9.17156   3
   0  -1 -28 4.80827 7.89315   6
   0   1 -28-5.23109 9.60084   6
   0   1  28 6.24436 11.4605   4
   0   1 -28 5.26970 9.67170   5
   0  -1 -28-4.33256 6.15938   5
   0   1  29 125.389 27.8436   3
   0  -1  29 84.7265 23.3101   3
   0   1 -29 104.609 22.4882   6
   0  -1 -29 63.9302 19.4971   6
   0   1  29 71.9202 25.0532   4
   0  -1 -29 86.8033 18.6368   5
   0   1 -29 90.6345 22.3180   5
   0   1  30-6.16982 12.4057   3
   0  -1  30 5.01337 9.20284   3
   0  -1 -30 4.48185 6.37394   6
   0   1 -30 4.77333 7.83767   6
   0   1  30 5.83854 9.58596   4
   0   1 -30 4.78705 6.80767   5
   0  -1 -30-4.05703 8.15852   5
   0  -1 -31 4.27310 7.86870   6
   0   1 -31 18.2313 11.8475   6
   0   1  31-5.76635 9.48755   3
   0  -1  31 4.75999 10.3566   3
   0  -1 -32-3.87795 6.37807   5
   0   1 -32-4.39994 7.23352   6
   0  -1 -33 3.78149 6.94967   5
   0   2   0 763687. 71790.8   5
   0  -2   0 718206. 71788.0   5
   0   2   0 491012. 71866.7   2
   0  -2   0 818288. 71825.0   2
   0  -2   0 801751. 71794.0   3
   0   2   0 774147. 71795.3   3
   0   2   0 750339. 71791.8   6
   0  -2   0 755687. 71787.2   6
   0   2   0 760247. 71796.7   4
   0  -2   1 7.15254 23.5785   4
   0   2  -1 65.5455 33.6912   4
   0   2   1 30.8172 39.6039   4
   0  -2  -1 68.1037 33.5772   4
   0  -2  -1 7.84774 15.9199   6
   0   2   1 8.84784 16.3767   6
   0   2  -1 9.29454 17.1899   6
   0  -2   1-8.18599 21.3528   6
   0  -2   1 38.2859 28.4051   3
   0   2   1 30.0379 32.9413   3
   0   2   1 8.84853 24.1811   5
   0   2  -1 16.5304 19.3048   5
   0  -2  -1 34.3172 28.2469   5
   0   2  -1 46.5604 85.4805   2
   0  -2   1 134.925 68.9933   2
   0   2   1-37.2244 68.3523   2
   0   2   2 269.075 65.7434   5
   0  -2   2 341.674 76.6315   1
   0  -2   2 481.769 70.5273   3
   0  -2  -2 404.365 71.0709   5
   0   2  -2 437.753 71.7728   5
   0  -2  -2 485.441 78.5217   2
   0   2  -2 714.785 181.350   2
   0  -2   2 507.470 72.4817   4
   0   2   2 577.147 89.9262   4
   0  -2  -2 385.508 75.1046   4
   0   2  -2 526.236 79.0825   1
   0  -2   2 435.499 80.5797   3
   0   2   2 414.599 76.6433   3
   0  -2  -2 490.509 73.4758   6
   0  -2   2 680.643 80.7817   6
   0   2  -2 478.652 76.8733   6
   0   2  -2 670.708 62.2912   1
   0   2   3-8.87599 16.2924   5
   0  -2  -3 9.44445 17.3356   6
   0   2  -3-7.57282 13.9009   5
   0  -2   3 5.77387 9.48151   5
   0   2   3 4.03931 11.4876   1
   0   2  -3 10.5207 17.2723   6
   0   2   3 13.2445 30.7487   4
   0  -2   3 16.0330 16.9909   4
   0  -2  -3-3.24424 7.99238   1
   0   2   3 7.95622 15.9980   1
   0   2  -3 13.6220 29.5826   1
   0  -2   3-7.47753 13.7261   3
   0  -2  -3 7.27486 18.8840   2
   0   2  -3 45.7259 75.0630   2
   0   2   3 21.8936 44.0180   2
   0  -2   3 5.45347 11.8454   1
   0   2   3 10.3709 20.8522   3
   0  -2  -3 7.93635 17.2364   3
   0  -2  -4 2944.39 334.003   6
   0  -2  -4 3157.32 325.510   2
   0  -2   4 3840.69 336.581   1
   0   2   4 3059.21 344.085   1
   0  -2   4 2903.17 321.803   5
   0   2  -4 3489.15 331.590   5
   0   2   4 3737.55 365.810   4
   0  -2   4 2701.77 319.357   4
   0  -2  -4 3633.78 321.959   1
   0  -2   4 3158.18 318.673   4
   0  -2  -4 2827.54 330.661   3
   0   2   4 3181.78 339.659   3
   0  -2   4 2726.64 326.317   3
   0  -2   4 3272.43 365.569   1
   0  -2  -4 2918.45 338.574   1
   0   2  -4 3908.69 347.885   6
   0  -2   5-7.38383 14.8544   3
   0   2   5-8.49275 20.9187   1
   0  -2  -5-13.3108 18.9304   1
   0  -2   5 5.65102 10.3846   5
   0   2  -5-39.9474 73.3189   2
   0  -2  -5 12.0250 13.1702   2
   0  -2   5-3.79968 10.8162   4
   0   2   5-16.2901 29.9023   4
   0  -2   5 10.7177 27.8233   1
   0  -2   5 3.63524 8.45538   4
   0  -2  -5 8.04274 17.4734   3
   0   2   5 10.2153 16.7772   3
   0   2  -5 18.7392 46.1456   1
   0  -2  -5 20.5638 19.4966   1
   0  -2  -5 36.3891 23.6182   6
   0   2  -5 16.1116 16.2046   1
   0   2  -5-10.7590 15.3044   6
   0   2  -6 33650.7 2160.51   2
   0  -2  -6 18942.4 1956.82   2
   0  -2   6 24001.3 2004.34   1
   0   2  -6 31298.9 2061.09   1
   0   2   6 24686.7 2012.46   1
   0  -2   6 19365.5 1965.93   5
   0  -2   6 17392.7 1956.75   4
   0  -2  -6 27678.9 1990.71   1
   0   2   6 17603.9 1978.76   3
   0  -2   6 20108.8 1972.73   3
   0  -2   6 26878.9 2045.96   1
   0   2  -6 18211.2 1990.70   1
   0   2   6 24211.4 1996.47   1
   0  -2  -6 24781.1 2011.61   1
   0   2  -6 21079.0 1987.95   6
   0   2   7 20.0699 23.3218   3
   0  -2   7 71.0227 26.0926   3
   0  -2  -7 5.26290 12.4547   2
   0   2  -7 6.59880 15.3576   5
   0   2  -7 64.9281 75.3745   2
   0  -2  -7 8.97571 19.5218   5
   0  -2   7-5.06132 9.35218   5
   0   2   7 18.4294 37.0684   4
   0  -2   7 2.36618 10.6925   4
   0   2  -7-2.93387 9.69307   4
   0  -2   7 65.0373 48.1300   1
   0   2  -7 58.3357 35.8475   1
   0  -2  -7 46.6092 44.1879   1
   0  -2   7 18.9532 34.8023   1
   0   2   7 26.2612 37.3500   1
   0   2   7-14.8483 29.8724   1
   0  -2  -7 1.86568 10.2153   2
   0  -2  -8 7295.16 587.511   1
   0   2   8 7033.59 593.501   1
   0  -2   8 4543.99 580.553   1
   0  -2  -8 5472.71 547.876   6
   0   2  -8 6321.34 566.676   6
   0   2   8 6158.35 599.112   4
   0  -2   8 4571.59 530.498   4
   0   2  -8 5313.09 532.842   4
   0   2   8 5048.90 558.378   3
   0  -2   8 5828.25 550.621   3
   0   2  -8 5063.55 545.203   5
   0  -2   8 5315.26 540.095   5
   0  -2  -8 6677.73 564.727   5
   0  -2  -8 7914.19 598.564   1
   0   2  -8 6685.47 581.321   1
   0  -2   8 7578.62 609.666   1
   0   2   8 6030.74 585.218   1
   0   2  -9 13.0681 16.6124   5
   0   2   9 32.9619 27.3690   3
   0  -2  -9 133.855 44.2083   1
   0   2   9 49.9253 47.4979   1
   0  -2   9 137.508 59.9985   1
   0   2  -9 107.322 45.5880   1
   0  -2  -9 28.8376 41.2051   1
   0   2   9 14.1059 38.6219   1
   0   2   9 73.2096 47.6848   4
   0  -2   9 19.5741 17.1870   4
   0   2  -9 26.7462 13.3323   4
   0   2  -9-11.0209 22.5403   6
   0  -2  -9 47.4588 24.6065   6
   0  -2   9 157.333 38.6249   3
   0  -2   9 19.4311 27.9321   1
   0   2  10 225619. 25692.9   4
   0   2 -10 277481. 25647.6   4
   0  -2 -10 271770. 25675.4   5
   0  -2 -10 282749. 25661.9   6
   0   2 -10 221165. 25669.8   6
   0  -2  10 333524. 25673.4   3
   0   2  10 287016. 25684.1   3
   0   2 -10 253115. 25661.1   5
   0   2 -10 260467. 25686.3   1
   0  -2  10 356877. 25714.7   1
   0  -2 -10 159586. 25673.9   1
   0   2  10 353188. 25704.2   1
   0  -2  11 9.00184 22.1663   3
   0   2 -11-7.23339 13.2765   5
   0  -2 -11 13.6750 22.4490   1
   0  -2  11 29.9488 32.5188   1
   0   2 -11-11.5831 16.4677   6
   0  -2 -11 13.9607 17.1888   6
   0  -2 -11-9.24782 22.7720   5
   0   2  11-17.4577 24.8192   4
   0  -2  11 4.56461 13.5092   4
   0  -2 -11-14.8285 29.8132   1
   0   2  11 12.6897 25.5132   3
   0   2  11 12.4773 20.4829   1
   0  -2  11-19.3011 22.4046   1
   0   2 -11-3.40067 9.67013   4
   0   2  12 35952.5 3363.17   4
   0  -2  12 20522.3 3309.06   4
   0   2 -12 35762.7 3308.45   4
   0  -2 -12 36488.9 3331.57   5
   0   2 -12 36821.7 3339.09   6
   0  -2 -12 36007.4 3322.88   6
   0  -2  12 39609.4 3336.43   3
   0   2  12 32066.9 3347.30   3
   0   2 -12 34805.6 3322.94   5
   0   2 -12 38866.8 3347.10   1
   0  -2  12 43766.1 3358.60   1
   0  -2 -12 43884.5 3356.81   1
   0  -2 -12 39829.6 3358.05   1
   0   2 -12 41514.1 3371.55   1
   0  -2  12 29057.6 3354.37   1
   0   2  12 38644.4 3342.76   1
   0   2 -13-8.46914 17.0448   5
   0   2 -13 12.2277 17.4006   1
   0  -2 -13-12.4532 22.8689   1
   0   2  13 29.4859 34.2350   3
   0  -2 -13 19.5871 25.4314   5
   0   2  13-16.4180 26.9624   4
   0   2 -13 3.93490 10.2423   4
   0  -2  13 5.80715 15.0925   4
   0   2 -13 47.2905 30.6960   6
   0  -2 -13 7.95124 17.2842   6
   0  -2  13 9.90577 24.4038   3
   0   2 -13-14.5164 23.8423   1
   0  -2 -13 13.4892 19.1923   1
   0  -2  13-17.5610 32.2396   1
   0   2 -14 35270.4 3073.32   1
   0   2  14 33423.6 3059.06   1
   0  -2  14 31896.3 3082.24   1
   0  -2 -14 39794.0 3076.81   1
   0   2 -14 32435.7 3034.37   4
   0   2  14 35771.7 3081.50   4
   0  -2  14 31360.4 3037.70   4
   0   2 -14 33838.2 3054.33   5
   0  -2  14 30522.3 3054.65   3
   0  -2 -14 20761.7 3050.61   5
   0   2 -14 29867.4 3057.99   6
   0  -2 -14 29889.9 3049.47   6
   0  -2 -14 33761.5 3064.53   1
   0  -2  14 32516.1 3064.00   1
   0   2 -14 31803.6 3063.29   1
   0   2 -15 10.7180 17.5945   1
   0  -2 -15 10.7866 15.3347   5
   0   2 -15-10.0694 14.3151   5
   0   2  15 14.2935 31.0398   4
   0  -2  15 5.12515 15.1673   4
   0   2 -15 4.54459 10.5505   4
   0   2 -15-11.8082 21.6720   6
   0  -2 -15 9.43010 15.4802   6
   0  -2  15-10.9755 15.6033   3
   0   2 -15-13.3534 18.9838   1
   0   2  15-9.69893 15.9215   1
   0  -2  15-16.4601 23.4004   1
   0  -2  15 11.4211 20.9616   1
   0  -2 -15-11.5590 21.2147   1
   0  -2  16 4452.68 454.116   2
   0  -2  16 4671.64 436.637   4
   0  -2 -16 2560.07 441.328   5
   0  -2  16 3354.87 447.134   3
   0  -2 -16 6148.45 468.836   1
   0   2 -16 5744.01 474.474   1
   0   2  16 5045.81 457.001   1
   0  -2 -16 4191.95 456.053   6
   0   2 -16 3947.07 454.333   6
   0   2 -16 5294.80 461.519   1
   0   2  16 4189.48 481.376   1
   0  -2  16 4818.59 463.778   1
   0  -2  17 10.3394 14.7614   1
   0  -2 -17 10.4206 20.9946   1
   0   2 -17-11.2862 18.5768   6
   0  -2 -17 10.5952 17.4456   6
   0   2  17 8.75867 19.0686   1
   0  -2  17 14.5271 20.6969   1
   0   2  17 17.8397 29.3166   3
   0  -2  17 32.7403 29.7400   3
   0  -2 -17 10.2962 16.9563   5
   0   2 -17-11.3649 24.7173   5
   0   2  17 24.5769 22.5942   4
   0  -2 -17 28.8725 25.0169   1
   0   2 -17 18.6078 18.7547   1
   0  -2  17 37.8956 26.9712   2
   0   2  18 86.7490 41.4453   1
   0  -2  18 77.2105 27.9431   1
   0  -2 -18 60.9619 30.5268   1
   0   2 -18 54.2850 24.1590   6
   0  -2 -18 44.7366 26.4940   6
   0  -2  18 95.8754 39.2982   1
   0   2  18 105.933 27.2676   1
   0   2  18 53.7251 39.2453   3
   0  -2  18 40.3665 25.4021   3
   0   2  18 69.1485 30.3740   4
   0  -2  18 34.1585 18.6714   4
   0  -2 -18 57.1613 26.4646   1
   0   2 -18 24.4123 25.1002   1
   0   2 -18 58.6196 29.3458   5
   0  -2 -18 56.4625 29.3771   5
   0   2 -18 44.2641 23.5747   1
   0  -2  18 8.89282 20.0180   2
   0  -2 -19-8.87260 12.6161   5
   0   2 -19-11.8067 16.7868   5
   0  -2  19-9.49767 11.0274   1
   0   2  19 14.3938 20.4644   1
   0  -2  19-4.90763 11.3960   4
   0   2  19 32.0534 24.8056   4
   0   2  19 8.05146 11.4490   1
   0  -2  19 27.3969 25.1425   1
   0   2  19-17.5955 25.0158   3
   0   2 -19 8.26048 17.9402   1
   0  -2  19 8.16388 16.4155   2
   0  -2 -19 9.73352 15.9802   1
   0   2 -19-10.3479 16.9886   6
   0  -2 -19 10.6952 17.5587   6
   0   2 -19 23.1568 26.8809   1
   0  -2 -19-8.71805 17.5295   1
   0  -2  20 32175.2 3203.02   2
   0   2  20 36045.7 3215.33   4
   0   2 -20 30268.2 3214.16   5
   0  -2  20 34263.5 3194.66   4
   0  -2 -20 40513.9 3211.29   1
   0  -2  20 34580.1 3209.31   1
   0   2  20 34418.8 3229.17   1
   0  -2 -20 31201.4 3207.21   1
   0   2 -20 35427.5 3206.27   1
   0  -2  20 31772.5 3221.93   1
   0   2 -20 34999.0 3220.30   1
   0  -2 -20 30356.0 3208.11   6
   0   2 -20 32911.2 3210.18   6
   0   2  20 33185.0 3240.48   3
   0  -2  20 28354.6 3205.22   3
   0  -2  21 8.39660 13.7837   1
   0   2 -21-11.1827 15.8980   5
   0  -2 -21-7.35083 10.4504   5
   0   2  21-9.36385 20.3346   4
   0  -2  21 5.10183 13.8885   4
   0   2 -21-10.6081 24.6271   1
   0  -2  21 8.40878 16.9060   3
   0   2 -21-9.20574 16.8957   6
   0   2  21 16.0536 22.8226   3
   0   2 -21 7.41628 12.1745   1
   0  -2  21 14.3634 15.5959   2
   0   2 -22 27062.9 2610.45   6
   0  -2  22 23221.9 2604.85   3
   0   2  22 32759.0 2646.51   3
   0  -2  22 26654.1 2597.55   4
   0   2  22 27818.8 2612.83   4
   0  -2  22 24071.0 2601.16   2
   0  -2  22 26511.6 2609.16   1
   0   2 -22 28855.9 2606.51   1
   0   2 -22 30124.6 2621.77   5
   0  -2 -22 28999.3 2605.99   5
   0   2  23 8.17872 16.4496   4
   0   2  23-13.8649 22.7648   3
   0  -2 -23 7.21254 13.2452   6
   0  -2  23 6.37278 10.4711   2
   0   2 -23-9.90390 16.2643   5
   0  -2 -23 6.28456 10.3265   5
   0  -2  23 7.18920 11.8103   3
   0  -2  24 8544.53 964.600   3
   0   2  24 11934.5 999.072   3
   0   2 -24 10963.0 979.684   5
   0  -2  24 9223.84 963.373   2
   0  -2 -24 9997.62 967.456   6
   0  -2 -24 10426.4 965.217   5
   0   2  25 7.31421 13.4248   4
   0  -2 -25 6.08717 12.2391   6
   0   2 -25 7.08743 10.0768   6
   0  -2 -25-5.45055 8.94855   5
   0   2 -25-8.48684 12.0661   5
   0   2  25-11.5898 26.9066   3
   0  -2  25 6.33250 11.6231   3
   0   2  26 124.247 30.5479   4
   0   2 -26 132.694 32.7833   5
   0  -2 -26 102.508 24.6685   5
   0  -2  26 111.624 25.5994   2
   0   2  26 64.5920 31.4568   3
   0  -2 -26 119.242 27.9702   6
   0   2 -26 165.396 30.9247   6
   0   2  27 6.51424 13.0979   4
   0  -2 -27 4.78599 6.80569   5
   0   2 -27-7.18644 13.1904   5
   0  -2  27-5.35449 11.6288   2
   0   2 -27-6.18938 10.1615   6
   0  -2 -27 5.27177 9.67669   6
   0   2  27 9.77280 16.0435   3
   0   2  28 593.657 85.2211   4
   0   2 -28 782.209 87.3913   6
   0  -2 -28 645.151 81.9951   6
   0   2 -28 694.968 88.1332   5
   0   2  28 806.245 99.2466   3
   0   2 -29-5.35976 10.7759   6
   0  -2 -29-4.69617 7.70913   6
   0  -2  29 4.93453 10.7158   3
   0   2  29-8.03000 11.4158   3
   0  -2 -29 4.25175 7.80340   5
   0   2  30 2982.63 302.738   4
   0   2  30 3380.40 312.038   3
   0  -2  30 2580.35 296.180   3
   0   2 -30 3122.24 300.187   6
   0  -2 -30 2756.82 296.295   6
   0  -2 -30 3141.74 296.819   5
   0   2  31-5.43214 8.92010   4
   0   2 -31 4.73933 6.74139   6
   0  -2 -31-4.21198 6.91794   6
   0  -2 -31-3.83110 8.32265   5
   0   2  31-6.79312 15.7721   3
   0   2  32 7400.11 807.956   4
   0  -2 -32 8341.56 805.281   6
   0  -2 -32 8831.71 804.682   5
   0   3   0-8.45702 12.0266   5
   0   3   0-40.8702 58.1038   2
   0   3   0 9.19479 18.4886   6
   0   3   0 20.0129 20.1203   3
   0   3  -1 45.1685 37.0760   2
   0   3   1-34.9970 64.2326   2
   0   3  -1-9.61507 15.7889   6
   0   3   1-9.04822 16.6114   6
   0   3   1 25.9424 18.7831   5
   0   3  -1 8.25889 15.1631   5
   0   3   1 10.2537 11.9089   4
   0   3  -1-8.93275 16.3995   4
   0   3   2-8.27478 13.5843   5
   0  -3   2 2.26835 6.96749   1
   0   3  -2 1.95397 5.07324   1
   0   3  -2-9.80663 16.0988   6
   0   3   2 10.9772 23.8384   4
   0  -3   2 6.94238 13.9583   3
   0   3  -2 47.2434 54.8389   2
   0   3   3 5721.57 606.575   5
   0   3  -3 6154.48 607.569   5
   0   3  -3 6046.04 614.717   6
   0  -3   3 5755.23 593.793   1
   0   3  -3 6600.13 596.984   1
   0   3  -3 6213.45 590.425   1
   0  -3   3 6619.63 596.007   1
   0  -3   3 4972.85 600.280   3
   0  -3   3 5852.11 604.089   4
   0   3   3 6320.22 622.817   4
   0  -3   4 6.66898 13.4089   1
   0   3   4 3.23324 7.96291   1
   0  -3  -4-9.54392 11.0794   6
   0   3  -4-7.62562 8.85293   5
   0   3  -4-44.9336 63.8799   2
   0   3  -4-10.3915 14.7738   6
   0   3   4 12.5542 14.5734   4
   0   3  -4-6.34958 13.7896   1
   0  -3  -4-2.63700 7.18021   1
   0  -3   4-5.26832 8.64972   4
   0   3  -4-3.51689 8.16604   1
   0   3   4 10.5334 21.1781   3
   0  -3   4-4.39672 9.54916   1
   0   3   4 2.96972 8.78993   1
   0   3  -5 714.828 114.233   6
   0   3   5 879.904 129.029   4
   0  -3   5 1052.70 107.468   4
   0  -3  -5 1066.96 97.5497   1
   0  -3   5 709.220 95.9021   4
   0   3   5 700.858 111.294   3
   0  -3  -5 904.949 115.922   6
   0   3  -5 938.130 110.041   5
   0  -3   5 634.444 99.3004   1
   0   3   5 832.332 101.112   1
   0   3  -5 1100.09 121.711   1
   0  -3  -5 866.210 97.8567   1
   0   3   5 889.241 99.6724   1
   0  -3   5 990.925 115.721   1
   0   3  -5 909.063 98.4195   1
   0   3  -6-7.16029 15.5494   5
   0   3  -6 10.3203 18.9413   6
   0  -3  -6 4.30065 12.2281   2
   0   3   6-14.4499 33.5461   4
   0  -3   6 5.20417 12.8147   4
   0   3  -6 10.5161 21.1429   1
   0  -3  -6 3.69405 9.09627   1
   0  -3  -6-8.91597 19.3620   6
   0  -3   6-7.05030 12.9398   1
   0   3   6 6.09244 13.2305   1
   0  -3  -6-5.91391 11.8901   1
   0  -3   6 10.6769 15.1789   1
   0   3   6 5.23699 12.8955   1
   0   3   6-10.4103 19.1066   3
   0  -3  -7 233.869 50.5651   6
   0  -3   7 190.734 52.4854   1
   0  -3  -7 338.496 52.9486   1
   0   3  -7 305.677 50.9311   5
   0   3  -7 324.479 57.9665   6
   0  -3   7 328.859 47.8012   4
   0   3   7 181.049 60.7952   4
   0  -3   7 317.469 42.4178   4
   0   3  -7 264.987 59.7885   1
   0   3  -7 375.207 52.9111   1
   0   3   7 402.482 53.1735   1
   0  -3  -7 338.904 45.9847   1
   0   3   7 247.529 51.0244   1
   0  -3   7 372.186 53.8493   3
   0  -3  -7 286.005 42.2378   2
   0   3   7 396.515 65.4093   3
   0  -3   8 6.47933 13.0268   3
   0  -3  -8 8.92435 7.32502   1
   0   3   8 7.69838 14.1292   1
   0   3  -8-10.0413 14.2753   6
   0  -3  -8-7.11036 11.6722   6
   0   3  -8 6.70106 11.0003   5
   0  -3  -8-8.55575 18.5797   5
   0  -3  -8-2.80154 10.0232   2
   0   3   8-15.7646 28.9335   4
   0  -3   8-4.04993 9.40208   4
   0  -3   8 2.62036 8.04741   4
   0   3  -8 6.54564 12.0135   1
   0  -3  -8-3.77255 11.5859   2
   0   3   8 8.48969 12.0694   1
   0  -3   8 11.2801 26.1871   1
   0   3   8-9.40743 15.4430   3
   0   3  -8 26.0361 33.7892   1
   0  -3  -8-5.42308 8.90241   1
   0   3  -9 108.981 32.1393   6
   0  -3  -9 65.7671 23.1602   6
   0   3  -9 54.0128 37.3129   1
   0  -3  -9 98.9620 26.7482   1
   0  -3   9 84.0559 25.7033   3
   0   3  -9 78.1404 22.9488   5
   0  -3   9 126.004 34.8942   1
   0  -3  -9 49.5777 22.4651   1
   0  -3  -9 57.8590 23.3948   5
   0  -3   9 67.1511 17.1312   4
   0  -3   9 57.8254 13.1604   4
   0   3  -9 74.0786 25.1504   1
   0  -3  -9 54.8635 14.9509   2
   0   3   9 36.2441 24.3750   1
   0  -3   9 13.5686 28.0217   1
   0   3   9 27.9684 22.5711   3
   0  -3  -9 74.1525 14.7729   2
   0   3 -10-9.93119 16.3032   6
   0  -3  10-6.50995 15.1135   3
   0   3 -10 14.2877 20.3124   1
   0  -3 -10-6.22318 11.4222   6
   0   3 -10 6.42932 10.5548   5
   0  -3  10-12.3278 20.2373   1
   0  -3 -10-10.5210 12.2130   1
   0   3  10 10.6627 17.5040   1
   0  -3 -10 8.36701 13.7355   5
   0   3  10-16.4741 33.1217   4
   0  -3  10 3.06893 8.72657   4
   0  -3  10 1.77796 5.46141   4
   0   3  10 9.28432 21.5542   1
   0  -3  10 15.6414 22.2368   1
   0   3 -10 8.11170 14.8881   1
   0   3  10 9.32957 13.2638   3
   0  -3 -10 1.20899 4.96283   2
   0  -3 -10 1.65304 7.05097   2
   0  -3  11 39.6330 24.6918   3
   0   3 -11 14.1380 28.8052   1
   0  -3 -11 34.9771 23.1713   1
   0  -3 -11 97.5727 27.9102   5
   0   3  11 16.4488 19.6555   4
   0  -3  11 34.6473 10.7645   4
   0   3  11 27.9799 23.4351   3
   0  -3 -11 78.6728 21.0055   6
   0   3 -11 38.4708 16.4637   5
   0  -3  11 71.0141 32.5560   1
   0   3  11 59.9820 29.9060   1
   0  -3 -11 32.4071 25.5088   1
   0  -3  11 96.3680 41.9487   1
   0   3  11 64.6862 26.6859   1
   0   3 -11 25.8068 21.6901   1
   0  -3  12-6.90614 14.9974   3
   0  -3 -12-5.92223 15.3716   6
   0  -3 -12 10.8480 19.9099   1
   0   3  12-13.0894 18.6085   1
   0  -3  12 23.4918 23.6153   1
   0   3  12-15.9470 22.6711   4
   0  -3  12 2.27881 8.77312   4
   0   3  12 9.45336 15.5185   3
   0  -3 -12 9.50082 15.5964   1
   0   3  12 9.01585 16.5472   1
   0  -3  12 17.0605 24.2541   1
   0   3 -12-8.86739 14.5566   1
   0   3  13 2179.53 290.810   4
   0  -3  13 1717.85 285.702   1
   0   3  13 2489.89 270.041   1
   0   3 -13 2382.50 261.889   5
   0  -3 -13 1877.81 266.407   1
   0  -3  13 2896.31 271.018   3
   0   3  13 2603.56 277.129   3
   0  -3 -13 2942.57 273.420   5
   0   3 -13 2965.10 280.676   6
   0  -3 -13 2692.06 262.632   6
   0   3  13 1904.03 277.119   1
   0   3 -13 1882.84 263.888   1
   0  -3  13 3028.13 285.220   1
   0  -3 -13 2741.82 280.278   1
   0   3 -14 6.83987 9.73054   5
   0  -3 -14-10.7495 23.3464   1
   0   3  14-14.4162 16.7378   1
   0  -3  14 10.3532 25.4960   1
   0   3 -14 10.9165 17.9240   6
   0  -3 -14-6.29288 12.6570   6
   0  -3 -14-10.0405 16.4862   1
   0   3  14-15.0164 27.5626   4
   0  -3  14-3.19045 8.69266   4
   0   3  14-10.5842 17.3785   3
   0   3 -14 8.80679 12.5253   1
   0  -3  14-8.08943 16.2679   3
   0  -3 -14-8.30378 11.8105   5
   0   3  14-8.26861 15.1800   1
   0  -3  14-17.5558 20.3815   1
   0  -3 -15 8.79983 16.1509   5
   0  -3  15-8.50816 18.4765   3
   0  -3 -15-9.85759 14.0143   1
   0   3  15-14.2361 11.6851   4
   0  -3  15 13.8325 10.4061   4
   0   3  15-8.30419 13.6322   1
   0  -3  15 18.5468 37.2887   1
   0   3  15-11.5977 16.4880   3
   0   3 -15 8.55829 14.0494   1
   0  -3 -15 10.4770 21.0643   1
   0   3 -15-7.17571 10.2017   5
   0  -3 -15 6.68901 13.4486   6
   0   3 -15-11.1462 18.2976   6
   0   3 -16 7.53565 10.7173   5
   0  -3  16-9.50178 20.6363   1
   0   3  16-14.7637 12.1217   1
   0  -3  16 8.66937 15.9141   3
   0  -3 -16-9.45958 15.5316   1
   0  -3 -16-8.77723 14.4117   5
   0   3  16-13.3876 26.9176   4
   0  -3  16-2.62674 8.89453   4
   0  -3  16-18.0025 29.5541   1
   0   3  16-15.6562 15.7414   1
   0   3 -16-2.39268 7.61207   4
   0   3  16 12.0697 19.8157   3
   0   3 -16-11.3140 13.1365   6
   0  -3 -16-7.17366 15.5813   6
   0  -3 -16 10.1826 18.6910   1
   0  -3  16-10.0816 14.3356   2
   0   3 -16 8.22109 9.54758   1
   0  -3 -17 55.7607 24.8256   5
   0  -3  17 133.085 31.4489   1
   0   3 -17 56.0193 23.4991   5
   0   3  17 100.157 36.0777   4
   0  -3  17 43.4080 15.7377   4
   0  -3  17 34.6777 35.3507   1
   0   3  17 44.1737 21.7405   1
   0  -3 -17 80.7603 32.6235   1
   0  -3  17 56.7235 24.0076   2
   0   3 -17 62.6463 23.0259   1
   0   3  17 13.1720 22.4053   3
   0   3 -17 100.473 39.0146   1
   0  -3 -17 116.015 32.4636   1
   0   3 -17 79.6919 30.1267   6
   0  -3  17 9.04797 15.9707   3
   0  -3  18-9.42096 13.3933   3
   0   3 -18 12.1969 17.3397   1
   0  -3  18-16.6416 23.6585   1
   0  -3 -18 9.81345 19.7301   1
   0  -3  18-9.04974 18.1946   2
   0   3 -18 7.41741 10.5450   1
   0  -3 -18 8.30359 19.2771   6
   0   3 -18 33.9823 22.7740   6
   0  -3 -18-9.58790 11.1294   5
   0  -3  18-8.29505 13.6170   1
   0   3  18-14.2503 23.3930   3
   0   3 -18-8.50005 13.9535   5
   0  -3  19 59.8637 28.6301   2
   0  -3 -19 52.6448 22.3187   6
   0   3 -19 77.8884 29.4182   6
   0  -3  19 36.8596 19.3541   3
   0  -3 -19 46.2647 23.4619   5
   0   3 -19 82.4941 35.3226   1
   0   3  19 121.634 43.5912   3
   0   3 -19 62.7893 25.0519   5
   0  -3 -20-9.62118 17.6586   6
   0   3 -20-10.7853 8.85341   6
   0  -3  20 9.22760 16.9363   3
   0   3  20 15.9280 34.5896   3
   0   3  20 10.1893 16.7270   4
   0  -3 -20-9.08297 12.9134   5
   0  -3  21-7.51769 15.2120   2
   0   3 -21-10.3356 8.65593   6
   0   3 -21 28.9183 17.7751   5
   0  -3  21 25.4510 18.5033   3
   0   3  21 16.3316 23.2814   3
   0   3  21 28.4123 19.1186   4
   0  -3 -21 33.1001 18.0522   5
   0  -3  22 7.04847 15.3169   2
   0  -3 -22 9.65954 13.7440   6
   0   3 -22 9.78194 13.9179   6
   0   3 -22 9.73833 13.8559   5
   0  -3  22-8.04141 11.4459   3
   0   3  22 16.3162 26.7903   3
   0   3  22 8.80163 19.1220   4
   0  -3 -22 7.76659 12.7619   5
   0  -3  23 336.208 50.5757   2
   0   3 -23 394.244 59.9357   6
   0  -3 -23 291.300 54.1906   6
   0   3 -23 163.979 48.2470   5
   0   3  23 333.817 74.3452   3
   0   3  23 295.073 53.3169   4
   0  -3  23 214.884 45.7420   3
   0  -3  24 6.30340 13.6984   2
   0  -3 -24-7.56006 16.4257   6
   0   3 -24 8.53217 12.1409   6
   0   3 -24-9.38131 13.3471   5
   0  -3  24-6.81781 11.2041   3
   0   3  24-15.1250 24.8343   3
   0   3  24-7.61571 15.3203   4
   0  -3 -24-12.7276 14.7830   5
   0  -3  25 42.2175 18.7858   2
   0  -3  25 57.2599 19.7193   3
   0  -3 -25 58.8500 19.6043   5
   0   3 -25 53.8925 22.8804   5
   0   3  25 42.3047 28.9507   3
   0   3  25 71.2290 24.1087   4
   0   3 -25 86.8951 25.7867   6
   0  -3 -25 62.5826 22.8685   6
   0  -3 -26 5.36279 9.84318   5
   0  -3  26-5.86122 10.7579   3
   0   3 -26-7.29613 10.3731   6
   0  -3 -27 62.2529 20.0009   6
   0   3  27 50.9382 18.9994   4
   0  -3 -27 64.2717 18.1557   5
   0  -3  27 43.6294 17.7128   3
   0  -3  27 83.1652 22.5728   2
   0   3  27 93.8210 33.8396   3
   0   3 -28-6.07838 11.1559   6
   0  -3 -28-5.17459 8.49456   6
   0   3  28 6.00174 8.53242   4
   0  -3 -28 9.14671 9.19485   5
   0  -3  28-5.10214 9.36422   3
   0  -3  28-5.29792 14.4223   2
   0   3  28-10.5291 17.2843   3
   0   3 -29 22.3859 12.1985   6
   0  -3 -29 14.3373 10.4312   6
   0  -3  29 18.9736 11.7270   3
   0   3  29 9.39813 17.2806   3
   0  -3 -29-4.26047 9.31133   5
   0   3  29 17.0033 13.1997   4
   0   3  30 5.37079 11.6746   4
   0   3  30 8.35839 13.7306   3
   0  -3 -30 4.40915 9.58875   6
   0  -3 -31-4.06600 8.83824   6
   0   4   0 268894. 25840.6   6
   0   4   0 264740. 25847.7   4
   0   4   0 277139. 25839.8   5
   0   4  -1 35.1471 23.9985   6
   0   4  -1 7.55466 20.6571   5
   0   4  -1 26.0665 28.5928   4
   0   4   1 19.1851 29.5237   4
   0   4   1 18.9754 33.0962   3
   0   4   2 3124.95 337.581   3
   0  -4   2 2754.77 325.359   3
   0   4  -2 3150.73 336.442   6
   0   4  -2 3497.88 333.813   5
   0   4   2 3247.01 332.365   5
   0   4   2 3755.73 351.415   4
   0  -4   3 4.65938 5.26106   1
   0   4  -3-9.42892 15.4800   6
   0  -4   3 5.24558 5.17963   1
   0   4  -3 1.36171 4.33479   1
   0   4   3 19.2547 15.8057   3
   0   4   3 7.42470 16.1251   5
   0  -4   3-6.60388 12.1225   3
   0   4  -3-7.19348 11.8109   5
   0   4  -4 14652.9 1412.97   5
   0  -4   4 14884.7 1400.21   1
   0   4  -4 16671.1 1426.69   6
   0   4   4 15171.7 1431.85   4
   0   4  -4 14284.3 1394.97   1
   0  -4   4 14483.0 1407.14   4
   0   4   4 16018.0 1428.46   3
   0   4  -4 14105.3 1394.65   1
   0  -4  -4 13746.1 1417.50   6
   0  -4   4 14149.7 1410.86   3
   0  -4  -5-8.88823 14.5909   6
   0   4  -5-6.92908 15.0474   5
   0  -4   5-3.60998 9.82758   1
   0   4  -5 19.3453 17.7528   6
   0   4   5-11.3146 26.2674   4
   0  -4  -5-2.79324 4.13391   1
   0   4  -5-3.49698 9.07697   1
   0   4   5 10.0319 16.4683   3
   0  -4   5-4.72682 12.8678   4
   0  -4   5-6.36414 12.7954   3
   0  -4  -5 1.25000 4.81293   1
   0   4  -5-3.15661 9.34199   1
   0   4   5 1.43079 4.23502   1
   0  -4   5 8.32586 10.8054   1
   0   4   5-1.47934 3.64353   1
   0   4  -6 788.373 95.5883   5
   0   4   6 730.641 80.1499   1
   0  -4   6 707.519 88.2166   1
   0   4  -6 752.219 104.822   6
   0   4   6 1034.33 122.735   4
   0   4  -6 916.489 92.1638   1
   0  -4  -6 761.141 82.1484   1
   0  -4   6 673.620 85.1746   4
   0   4   6 760.596 105.746   3
   0   4   6 453.921 82.0200   1
   0  -4   6 891.105 92.7980   1
   0   4  -6 922.185 85.7855   1
   0  -4   6 850.180 95.3326   3
   0  -4  -6 683.297 96.6343   6
   0  -4   7-5.90022 13.7043   3
   0  -4   7 6.21561 16.1387   1
   0   4  -7-6.40353 13.9126   1
   0   4  -7 6.71418 12.3303   5
   0  -4  -7 16.1177 17.5059   6
   0   4   7 12.3187 26.7547   4
   0   4   7 9.45028 9.33224   1
   0  -4   7 4.94118 9.94356   1
   0  -4   7 7.68490 8.93072   4
   0   4   7-9.77706 13.9062   3
   0   4  -7 9.49385 13.5037   6
   0   4  -7 3.59817 11.4463   1
   0  -4  -7-5.81447 15.8342   2
   0  -4  -7 5.94839 9.14415   1
   0  -4  -8 420.023 70.1569   2
   0   4  -8 424.136 73.4985   5
   0   4   8 914.000 112.079   4
   0  -4   8 632.704 70.1874   4
   0  -4  -8 609.759 67.8379   1
   0  -4   8 635.838 85.9466   1
   0  -4  -8 695.261 73.2571   1
   0   4   8 600.561 73.5209   1
   0   4  -8 642.171 71.7589   1
   0  -4   8 498.620 74.8672   3
   0   4   8 445.475 81.6129   3
   0  -4  -8 543.869 80.2263   6
   0   4  -8 686.145 89.6917   6
   0   4   8 730.651 74.3763   1
   0  -4   9 5.76894 16.4056   3
   0  -4   9 8.67135 12.3314   1
   0   4   9 5.17219 9.49759   1
   0  -4  -9 6.55394 19.3981   6
   0  -4  -9-2.98018 9.78910   2
   0  -4  -9 7.68385 20.9196   5
   0  -4  -9 3.27884 7.61803   1
   0   4  -9 8.49825 18.4573   1
   0   4   9-13.3650 21.9418   4
   0  -4   9-6.13579 15.9287   4
   0  -4   9 2.63575 8.38431   4
   0   4   9 9.16910 19.9140   3
   0   4  -9 9.01768 14.8063   6
   0  -4  -9-5.32528 13.1163   1
   0  -4  -9 3.99558 13.5253   2
   0  -4   9 7.23353 14.5463   1
   0   4   9-4.86669 11.3023   1
   0  -4 -10 132768. 11520.7   5
   0  -4 -10 120343. 11510.8   6
   0   4 -10 138780. 11525.7   6
   0   4  10 154911. 11554.2   4
   0  -4  10 98445.7 11505.9   4
   0   4 -10 129571. 11514.4   5
   0  -4  10 131438. 11525.7   1
   0   4 -10 100781. 11518.5   1
   0   4  10 110125. 11509.6   1
   0  -4 -10 121831. 11497.9   2
   0   4  10 122334. 11523.5   3
   0  -4 -10 128257. 11502.8   1
   0  -4  10 122751. 11512.0   3
   0   4 -10 130049. 11509.1   1
   0   4  10 129521. 11513.7   1
   0  -4  10 81549.9 11513.1   1
   0  -4 -10 125187. 11512.5   1
   0   4 -11-8.91925 17.9341   6
   0  -4  11 5.71477 17.5525   3
   0  -4 -11 11.2179 13.0239   6
   0  -4 -11-4.15039 7.62165   1
   0   4 -11 10.2872 22.3411   1
   0   4 -11 6.48119 10.6424   5
   0   4  11-13.8344 13.9095   1
   0  -4 -11 7.45539 16.1922   5
   0  -4  11 4.55817 12.9627   4
   0   4  11 13.9827 28.1135   4
   0  -4  11 1.50352 4.94288   4
   0   4  11-8.78661 10.2024   3
   0  -4  11 10.4128 19.1127   1
   0   4  11 6.14604 11.2829   1
   0   4 -11 5.39681 17.1578   1
   0  -4 -11 7.26251 17.8848   1
   0  -4 -11-1.74110 7.00564   2
   0  -4 -11 7.86027 11.3825   2
   0  -4 -12 20147.3 1407.47   5
   0  -4 -12 10309.2 1370.28   2
   0  -4 -12 12763.7 1371.57   2
   0   4  12 19301.5 1439.61   4
   0  -4  12 19481.3 1386.44   4
   0   4  12 13629.4 1392.51   1
   0  -4  12 19187.4 1434.16   1
   0  -4  12 16378.5 1373.31   4
   0   4 -12 18978.1 1400.06   5
   0  -4  12 16002.0 1409.90   1
   0  -4 -12 12953.6 1396.20   1
   0   4  12 20513.7 1409.37   1
   0   4 -12 19809.1 1397.83   1
   0   4 -12 21078.6 1414.03   6
   0  -4 -12 19658.6 1391.77   1
   0  -4  12 20516.9 1400.69   3
   0   4  12 14496.7 1400.13   3
   0   4 -13-6.56957 14.2666   5
   0  -4  13-9.69761 19.4973   1
   0   4  13-35.8091 19.4409   1
   0   4 -13-9.02127 16.5572   6
   0  -4 -13 7.36614 12.0922   5
   0  -4  13 13.7878 19.6015   1
   0  -4  13-2.63771 5.52004   4
   0   4  13-8.27882 16.6448   3
   0  -4  13 5.97715 17.6888   3
   0   4 -13 11.1656 18.3292   1
   0  -4 -13 5.27222 9.67651   1
   0   4 -13 6.13549 14.2439   1
   0  -4 -14 21105.7 1652.79   5
   0  -4  14 13364.0 1665.83   1
   0   4 -14 18555.6 1668.62   1
   0   4 -14 17439.0 1644.74   5
   0  -4  14 22590.7 1654.65   3
   0   4  14 14602.0 1647.59   3
   0  -4 -14 15430.8 1637.85   6
   0   4 -14 20008.9 1658.96   6
   0   4  14 13789.9 1663.29   4
   0  -4 -14 13161.5 1647.19   1
   0  -4 -15 10.1754 16.1938   6
   0  -4 -15-7.29834 14.6960   5
   0   4  15 13.2007 21.6853   4
   0  -4  15-16.2714 23.1465   1
   0  -4 -15-9.65326 25.0688   1
   0   4  15 8.63939 15.8771   3
   0   4 -15-6.67198 13.4388   5
   0   4 -15 9.38491 13.3668   6
   0   4  15 11.0245 22.1798   1
   0   4 -15 11.3959 24.7608   1
   0  -4  15 41.6952 29.0953   3
   0   4  16 277.484 61.8871   4
   0   4 -16 363.940 65.6867   1
   0  -4 -16 274.486 58.4703   1
   0  -4  16 300.991 60.1961   2
   0  -4  16 322.937 52.9787   3
   0  -4 -16 282.310 46.9611   6
   0   4  16 301.568 54.9842   3
   0   4  16 237.530 58.2647   1
   0   4 -16 334.659 50.8813   5
   0   4  17-9.28588 13.2024   3
   0  -4 -17-7.71259 15.5072   5
   0   4  17-11.8933 23.9123   4
   0  -4 -17 16.8750 15.3136   6
   0   4 -17 7.08866 15.3947   5
   0   4 -18 20.1961 20.3947   6
   0   4 -18 29.5193 14.9634   5
   0  -4 -18 16.3861 13.5886   5
   0   4  18 22.3750 20.6243   4
   0  -4 -18 24.0274 14.9176   6
   0  -4  18 8.70336 16.0909   2
   0   4 -19-10.2142 14.5315   6
   0   4  19-10.4571 14.8766   4
   0   4 -19-7.63959 12.5531   5
   0  -4 -19-8.01670 11.4103   5
   0  -4 -19-6.47755 13.0349   6
   0  -4  19 8.22893 13.5197   2
   0  -4 -20 15855.0 1997.82   5
   0  -4  20 22688.3 2005.85   2
   0   4 -20 21732.4 2004.62   5
   0   4 -20 22461.0 2014.04   6
   0  -4 -20 22178.3 2003.11   6
   0   4  20 22450.9 2013.71   4
   0   4  20 19634.9 2012.55   3
   0   4 -21-10.0888 11.7109   6
   0  -4 -21-8.07981 9.37896   5
   0  -4  21-7.24989 11.9014   2
   0   4  21 11.2353 26.0834   3
   0   4 -21 8.19169 15.0346   5
   0   4  21 9.04692 18.1890   4
   0  -4 -21 7.35727 14.7920   6
   0  -4  22 16568.8 1291.69   2
   0  -4  22 10406.8 1284.93   3
   0   4  22 16475.2 1315.43   3
   0  -4 -22 12678.0 1289.95   6
   0   4 -22 12526.9 1292.91   6
   0  -4 -22 12836.7 1287.94   5
   0  -4 -23 6.92884 12.7249   5
   0   4  23 12.0640 19.8092   3
   0  -4  23 7.16461 17.6477   3
   0   4 -23-9.38400 15.4112   6
   0   4  23 7.89764 14.5019   4
   0   4  24 6209.55 562.863   4
   0  -4  24 6005.08 556.739   2
   0  -4 -24 6147.45 556.491   5
   0  -4 -24 4282.11 556.638   6
   0   4 -24 5495.29 562.826   6
   0   4  24 4749.78 571.627   3
   0  -4  24 5479.57 556.168   3
   0  -4  25 5.86993 10.7755   2
   0   4  25 12.0343 17.1099   3
   0  -4  25 6.19476 11.3716   3
   0   4  25 6.84306 13.7598   4
   0  -4 -25-5.75941 11.5814   5
   0   4 -25 8.26780 9.59947   6
   0  -4 -25-7.28972 13.3809   6
   0  -4  26 275.544 44.0760   2
   0   4  26 186.222 51.0715   3
   0  -4  26 283.310 44.7938   3
   0   4  26 268.051 45.0277   4
   0   4 -26 282.154 47.3920   6
   0  -4 -26 167.186 41.4102   6
   0  -4  27 5.37981 10.8195   2
   0   4 -27 6.98876 11.4757   6
   0  -4  27-5.25522 11.4154   3
   0  -4 -27 5.90040 11.8659   6
   0   4  27 5.97498 10.9694   4
   0  -4 -27 4.80267 8.81861   5
   0   4  27-11.0242 20.2349   3
   0  -4 -28 359.748 52.1956   6
   0   4 -28 452.381 57.3816   6
   0  -4  28 324.379 50.8742   2
   0   4  28 380.345 52.5470   4
   0  -4 -28 333.986 48.2228   5
   0   4  28 389.659 66.9981   3
   0  -4  28 326.745 49.5016   3
   0  -4  29-4.89018 12.7013   2
   0  -4  30 2045.04 212.521   2
   0   5   0-6.43548 11.8239   5
   0   5   0 23.5557 15.7958   6
   0   5  -1 6.40617 11.7577   5
   0   5   1-6.38702 12.8414   5
   0   5   1 8.85230 14.5319   4
   0   5  -1-8.04961 13.2142   6
   0  -5   1 6.38429 10.4805   3
   0   5   2-6.52898 10.7180   5
   0   5  -2 6.65101 13.3721   5
   0  -5   2-6.31694 12.7004   3
   0   5   2 8.94449 17.9831   4
   0   5  -2 8.28631 13.6028   6
   0  -5   3 1399.92 171.216   3
   0   5  -3 1490.37 174.032   5
   0   5  -3 1893.74 184.966   6
   0   5   3 1725.60 185.890   4
   0   5   3 1658.73 185.024   3
   0  -5  -4 7.89095 14.4834   6
   0   5  -4 6.44539 14.9640   5
   0  -5   4-6.01990 9.88333   3
   0   5   4-9.42021 15.4648   4
   0   5   4-9.08099 14.9079   3
   0  -5   4-5.57481 12.1073   4
   0  -5  -5 564.383 68.5107   6
   0   5  -5 819.038 81.3463   6
   0   5   5 570.643 75.0084   4
   0  -5   5 661.206 60.0024   4
   0   5   5 469.755 70.2552   3
   0  -5  -5 598.805 71.6300   2
   0  -5   5 354.092 43.3057   1
   0  -5   5 307.512 40.5404   1
   0  -5   5 629.111 63.0817   3
   0   5  -5 650.477 43.6893   1
   0  -5  -6 7.81256 14.3388   6
   0   5  -6 6.27611 11.5189   5
   0   5  -6-8.81677 12.5345   6
   0   5   6 9.99672 18.3474   4
   0  -5   6 2.95811 7.67814   1
   0   5   6 9.27210 17.0175   3
   0  -5   6 12.9208 10.6054   4
   0  -5  -6 13.9683 16.2140   2
   0  -5   6-2.13428 4.29134   1
   0   5  -6-4.53548 5.26492   1
   0   5  -6-2.06080 5.85969   1
   0  -5   6-5.77932 9.48735   3
   0  -5  -7 670.009 91.6378   2
   0   5  -7 673.380 99.4429   6
   0   5  -7 705.837 84.1255   1
   0  -5  -7 886.418 102.374   6
   0   5  -7 864.350 96.8602   5
   0  -5   7 850.059 84.8456   1
   0   5  -7 745.359 82.7592   1
   0  -5   7 697.620 86.6035   1
   0  -5   7 915.247 95.8165   3
   0   5  -8 3.57253 8.29425   1
   0  -5  -8 1.48014 3.84281   1
   0   5   8-10.7026 15.2156   4
   0   5   8-1.63558 4.02837   1
   0   5   8-1.48443 4.87442   1
   0  -5   8-3.69081 10.4944   4
   0   5  -8-2.91239 6.32518   1
   0  -5  -8 5.02622 11.6689   2
   0  -5  -8-1.44879 4.90379   1
   0   5  -8-6.21617 10.2047   5
   0  -5   8 5.37271 10.8023   3
   0   5  -8-8.56940 14.0676   6
   0  -5  -9 448.706 64.0066   5
   0   5  -9 521.630 65.2642   5
   0  -5  -9 465.426 58.4136   2
   0  -5   9 424.941 58.4892   1
   0   5   9 455.444 50.6053   1
   0  -5  -9 469.223 63.4865   6
   0   5  -9 490.914 69.3452   6
   0   5   9 267.721 51.2819   1
   0  -5  -9 582.931 53.0956   1
   0  -5  -9 369.896 49.9906   1
   0  -5   9 481.012 61.4925   3
   0   5   9 487.456 80.8504   4
   0  -5   9 568.173 57.2193   4
   0  -5 -10-5.92667 9.73008   6
   0   5 -10-5.36612 11.6539   1
   0   5 -10-6.08208 11.1635   5
   0   5 -10-8.07489 13.2563   6
   0   5  10 3.09548 5.68295   1
   0   5  10-11.4189 20.9580   4
   0  -5  10 2.40620 7.39102   4
   0  -5 -10 4.04952 12.8738   2
   0   5  10-8.53179 15.6594   3
   0  -5  10 5.25644 14.3100   3
   0  -5  10-5.03382 8.26458   1
   0  -5 -11 275.149 42.2336   6
   0   5 -11 216.018 45.9200   6
   0   5 -11 361.254 49.2779   5
   0  -5  11 244.235 41.5033   3
   0  -5 -11 302.198 48.4033   5
   0   5  11 361.969 65.3280   4
   0  -5  11 253.464 32.3302   4
   0  -5 -11 257.189 38.8289   2
   0  -5 -11 359.311 42.9565   1
   0   5  11 236.299 47.4457   3
   0   5 -11 238.919 46.6576   1
   0  -5  11 264.332 46.3078   1
   0   5 -12-6.20581 11.4060   5
   0   5  12-4.42373 6.31836   1
   0  -5 -12-6.70385 13.4919   5
   0   5  12-11.8571 16.8676   4
   0  -5  12-6.77207 7.88434   1
   0  -5 -12 4.98491 10.0407   1
   0   5  12-8.01595 13.1729   3
   0  -5 -12-20.2021 13.1231   6
   0   5 -12-7.15309 13.1424   1
   0   5 -12-7.82787 11.1451   6
   0  -5  12 5.16806 11.2395   3
   0   5  13 583.965 85.6634   4
   0   5 -13 238.091 67.3548   1
   0  -5 -13 547.154 68.3016   1
   0   5  13 439.526 63.6625   1
   0  -5  13 515.356 84.0612   2
   0  -5 -13 549.392 69.7267   5
   0  -5 -13 478.411 61.0174   6
   0   5 -13 439.622 68.4925   6
   0  -5  13 460.456 63.4275   3
   0   5  13 487.394 70.3436   3
   0   5  14-11.8411 21.7364   4
   0   5 -14-7.92814 11.2786   6
   0  -5 -14 7.17975 14.4409   1
   0  -5  14-10.6611 24.7537   2
   0  -5  14-5.33982 11.6033   3
   0   5 -14-6.48308 11.9058   5
   0   5  14 5.98287 10.9884   1
   0  -5 -14-6.37854 10.4790   5
   0   5  14 7.89902 12.9735   3
   0  -5 -14-4.56895 12.4447   6
   0  -5 -15 22.3623 12.2588   6
   0  -5  15 68.5647 31.3854   2
   0   5  15 55.8846 22.0873   3
   0  -5 -15 38.7937 17.2381   5
   0   5 -15 55.3746 20.9071   6
   0   5  15 46.5529 21.7203   4
   0   5 -15 53.1296 20.0449   5
   0  -5  15 41.6096 21.6287   3
   0  -5  16-9.21006 13.0958   2
   0   5 -16 6.65920 13.3907   5
   0   5 -16-8.08624 14.8430   6
   0  -5 -16 6.44761 12.9653   5
   0   5  16-11.2904 13.1079   4
   0  -5  16-6.13566 14.2463   3
   0  -5 -16-4.34613 9.44126   6
   0  -5  17 77.2125 28.6154   2
   0   5  17 32.4329 19.4885   3
   0  -5 -17 101.834 24.1740   5
   0   5 -17 16.5884 16.0376   6
   0   5  17 32.5085 20.5185   4
   0   5 -17 27.4810 16.7291   5
   0  -5  17 44.0941 19.9930   3
   0  -5 -18 4.66269 9.38030   6
   0  -5  18 8.04372 17.4709   2
   0   5  18 8.40007 15.4206   3
   0  -5 -18-6.73894 11.0675   5
   0   5  18-10.2972 18.9018   4
   0  -5  18 13.0687 15.1734   3
   0   5 -18 8.46390 13.8981   6
   0   5 -18 6.97891 12.8130   5
   0   5 -19 684.875 85.4343   6
   0   5  19 455.085 77.7147   3
   0  -5  19 607.743 78.9359   3
   0   5  19 485.532 82.1178   4
   0   5  20 9.09546 14.9389   4
   0   5  20-8.75062 14.3732   3
   0  -5  20-6.79173 14.7571   3
   0  -5  20 28.0406 17.2685   2
   0   5 -20-8.83291 10.2647   6
   0  -5 -20 10.5721 11.4897   6
   0  -5 -21 42.3779 18.3785   5
   0  -5 -21 56.7235 20.0948   6
   0  -5  21 70.0486 23.0467   3
   0  -5  21 65.7224 23.0216   2
   0   5  21 36.6385 24.5055   3
   0   5  21 110.487 32.5150   4
   0   5  22 7.90758 12.9893   4
   0   5  22 9.56664 17.5643   3
   0  -5  22-7.04812 8.19463   3
   0  -5 -22 6.05982 13.1679   6
   0  -5  22 6.28404 12.6428   2
   0   5 -22 8.89952 14.6167   6
   0  -5 -22 6.93410 8.06250   5
   0   5  23 22.0241 17.1624   4
   0   5  23 9.92982 20.0658   3
   0  -5  23 13.5164 11.2762   3
   0  -5 -23 47.2754 21.5638   6
   0  -5  23 18.0546 13.2241   2
   0   5 -23 17.4942 17.7017   6
   0  -5 -23 19.6499 12.1898   5
   0  -5 -24 5.90058 8.39112   5
   0  -5 -24 7.24895 10.3076   6
   0   5  24 6.80836 11.1784   4
   0   5 -24-8.45651 9.81827   6
   0  -5  24-6.15879 10.1123   3
   0  -5  24 5.66607 11.3936   2
   0  -5  25 5.43593 11.8206   2
   0   5 -25 8.04067 11.4475   6
   0   5  25-9.83864 11.4369   3
   0  -5 -25 5.47694 10.0708   5
   0  -5  25 11.5731 11.6501   3
   0   5  26 5.88214 10.7979   4
   0  -5  26-5.28551 8.67932   3
   0  -5  26-5.21127 8.55748   2
   0   5  26-9.82993 13.9764   3
   0  -5  27 4.98375 10.0361   2
   0   5  27 9.64888 11.2146   3
   0   5  28 9.29183 15.2790   3
   0   6   0 48417.2 5431.71   5
   0  -6   0 61478.0 5437.11   3
   0  -6   1-6.13462 11.2687   3
   0  -6  -1-6.25548 14.5298   3
   0  -6   1 41.4625 41.6831   2
   0  -6  -1-14.3823 26.4006   2
   0   6  -2 502.657 68.7913   5
   0  -6  -2 737.535 97.5473   2
   0  -6   2 553.535 117.780   2
   0   6  -2 548.612 74.0673   6
   0  -6   2 499.608 69.0836   3
   0   6  -3-5.61873 10.3128   5
   0  -6   3 5.82370 10.6889   4
   0   6   3 8.04275 13.2032   4
   0  -6   3 5.76946 9.47156   3
   0  -6  -3-10.0826 21.8957   2
   0  -6   4 2390.18 258.161   4
   0   6   4 2609.15 271.310   4
   0  -6   4 2654.55 261.350   3
   0  -6  -4 2352.83 264.651   6
   0   6  -4 2448.34 260.044   5
   0  -6  -4 2647.69 272.078   2
   0   6  -4 2644.12 269.456   6
   0   6   5-8.63327 17.3586   3
   0  -6   5 4.72319 10.9672   4
   0  -6   5 5.46333 12.6851   3
   0  -6  -5-7.12877 14.3341   2
   0   6   5 8.28864 11.7855   4
   0   6  -5-5.91635 6.87084   5
   0  -6  -5 7.12111 11.6918   6
   0   6  -5 7.94146 13.0383   6
   0   6   6 143.988 33.3660   3
   0  -6   6 82.1157 21.5240   4
   0  -6   6 109.132 24.2815   3
   0   6   6 84.3486 31.0019   4
   0   6  -6 134.031 27.1834   5
   0  -6  -6 77.2575 25.1012   6
   0   6  -6 87.9031 27.2705   6
   0   6   7 8.29905 15.2317   3
   0  -6   7 8.08710 8.78115   4
   0  -6  -7 5.50781 10.1088   2
   0  -6   7-4.97874 10.0100   3
   0   6   7-8.61962 12.2542   4
   0  -6  -7 7.01628 11.5179   6
   0   6  -7-5.88244 11.8268   5
   0   6  -7-8.03911 9.33172   6
   0  -6   8 31.3993 14.4703   1
   0   6   8 173.311 36.6413   3
   0  -6   8 138.305 23.3685   4
   0  -6  -8 94.2291 23.4747   2
   0  -6  -8 129.491 28.3525   5
   0   6   8 89.0711 30.9653   4
   0   6  -8 109.573 28.3766   6
   0  -6  -8 148.540 30.0362   6
   0   6  -8 133.844 28.0731   5
   0  -6   9-4.75518 9.56045   3
   0  -6  -9 5.64960 9.27436   5
   0   6   9 9.14370 15.0102   4
   0  -6   9 2.66581 6.56435   1
   0  -6   9 18.1930 29.8652   2
   0  -6  -9-4.64649 12.0603   2
   0  -6  -9-6.18606 12.4372   6
   0   6  -9-2.18554 5.38177   1
   0   6   9-8.14021 13.3629   3
   0  -6  10 29395.0 3173.58   1
   0   6  10 36369.6 3195.04   3
   0  -6  10 32798.1 3179.17   3
   0   6  10 33862.6 3198.55   4
   0  -6 -10 33957.0 3185.60   5
   0  -6 -10 33010.1 3182.87   6
   0   6 -10 33223.4 3183.91   5
   0   6  11 7.90129 14.5131   3
   0  -6  11 13.9328 22.8792   2
   0  -6 -11 5.79574 10.6529   5
   0   6 -11 3.35752 8.28773   1
   0   6 -11 7.12427 8.28992   6
   0   6 -11 5.85308 10.7580   5
   0   6  12 5632.12 584.898   4
   0  -6 -12 5191.16 564.873   6
   0   6 -12 5734.70 573.895   6
   0   6 -12 5916.63 571.098   5
   0   6  12 5589.66 576.085   3
   0  -6  13-11.1558 20.4777   2
   0  -6 -13-5.69579 11.4571   5
   0  -6 -13-4.50090 9.05624   6
   0   6 -13 6.96898 9.91393   6
   0   6  13-9.88003 11.4741   4
   0   6 -13-5.99169 11.0026   5
   0   6  14 5284.90 596.125   4
   0   6 -14 5603.50 584.611   5
   0   6  14 5158.28 586.206   3
   0  -6 -14 7093.91 587.373   5
   0   6 -14 5914.19 587.512   6
   0   6  15 9.85379 16.1971   4
   0  -6 -15 5.69184 12.3884   5
   0  -6  15 9.11499 16.7498   2
   0   6 -15 6.87359 12.6428   6
   0  -6 -15 12.2751 8.92439   6
   0   6  16 48.4358 24.8556   4
   0  -6  16 150.405 37.1758   2
   0  -6 -16 159.070 29.9130   5
   0   6 -16 122.996 27.7958   6
   0  -6 -16 71.2524 20.4493   6
   0   6 -17-6.95476 5.71283   6
   0   6  17-9.41776 13.3906   4
   0  -6  17 16.7411 14.4859   3
   0  -6  17-7.53336 15.1476   2
   0  -6 -17-5.99210 9.83907   5
   0   6  17-7.22927 10.2799   3
   0  -6 -17-3.89582 8.46317   6
   0   6 -18 7.11223 11.6763   6
   0   6  18 27.2015 18.2303   4
   0  -6  18-5.79293 11.6478   3
   0  -6  18-7.02536 12.8948   2
   0  -6 -18-5.96632 8.48336   5
   0   6  18-7.37521 8.56228   3
   0  -6 -18-4.00209 8.04769   6
   0   6 -19 7.28414 8.48213   6
   0   6  19 8.64047 17.3849   4
   0  -6  19 6.59523 13.2770   2
   0  -6  19 11.6741 13.5678   3
   0  -6 -19 6.31749 9.00659   5
   0  -6 -19 4.15018 8.37126   6
   0   6  19 7.48591 13.7558   3
   0  -6 -20 7512.35 799.003   5
   0   6 -20 9729.68 808.885   6
   0  -6 -20 8290.31 793.770   6
   0  -6  20 7903.03 799.779   2
   0  -6  20 8079.44 799.744   3
   0   6  20 7718.97 804.145   3
   0  -6  21-5.82767 9.56946   2
   0   6  21-7.98634 14.6595   3
   0  -6 -21 6.31350 5.18738   5
   0   6  21-7.65779 10.8892   4
   0  -6  21 12.4900 11.4641   3
   0   6 -21 7.45486 10.6008   6
   0   6 -22 7236.08 551.027   6
   0  -6  22 6962.08 541.987   2
   0  -6  22 4271.79 534.141   3
   0   6  22 6935.51 553.291   3
   0  -6 -22 3305.67 529.542   5
   0   6  22 7034.88 549.727   4
   0  -6  23-6.05001 9.93838   3
   0   6  23 8.60597 19.9825   3
   0  -6  23-5.22291 12.1308   2
   0   6  24 2934.56 311.075   3
   0  -7   0 12.5437 23.0530   2
   0  -7  -1-10.6135 19.4839   2
   0  -7   1 15.2139 21.6329   2
   0  -7   1 6.15847 11.3106   4
   0  -7   1 5.54251 11.1512   3
   0  -7  -2-9.05048 18.2034   2
   0  -7   2 17.8113 29.2432   2
   0  -7  -2-6.36535 9.06401   6
   0  -7   2-5.38396 10.8368   3
   0  -7   2-5.85584 10.7599   4
   0  -7   3 764.257 87.8463   3
   0  -7  -3 789.438 91.4144   6
   0  -7  -3 696.201 95.3965   2
   0  -7   3 745.148 87.0301   4
   0   7  -3 598.541 83.9268   5
   0  -7   4 22.3695 41.0557   2
   0  -7  -4-6.76706 13.6057   2
   0  -7   4-4.95336 10.7573   4
   0   7  -4-6.93370 9.85793   6
   0   7  -4 5.17606 8.49767   5
   0  -7  -4 6.41274 10.5276   6
   0  -7   4 5.11121 11.8664   3
   0  -7  -5 368.527 52.3165   6
   0  -7   5 325.640 45.9605   3
   0  -7  -5 242.411 47.6530   2
   0  -7   5 280.183 84.7246   2
   0   7  -5 321.295 52.3676   6
   0  -7  -6 6.27370 10.3010   6
   0  -7   6-4.65099 11.4544   3
   0   7   6-7.14686 16.5931   4
   0   7  -6-6.98121 12.8147   6
   0  -7  -6 5.43736 10.9340   2
   0  -7   6-23.0392 37.8213   2
   0  -7   7 281.120 80.5785   2
   0  -7  -7 127.083 27.6887   2
   0   7  -7 158.866 29.5348   5
   0  -7  -7 162.542 30.8070   6
   0   7  -7 215.186 35.9982   6
   0   7   7 201.931 35.7547   4
   0  -7  -7 81.7384 25.4819   5
   0  -7   7 139.751 26.9472   3
   0   7  -8-6.84760 11.2424   6
   0  -7   8 4.40873 10.8575   3
   0   7  -8-5.29296 7.52701   5
   0  -7  -8 5.81546 8.26962   6
   0   7   8-7.56290 15.2064   3
   0   7   8-7.43456 16.1460   4
   0  -7  -8-4.88590 10.6119   5
   0  -7   8 19.5466 32.0877   2
   0  -7   9 159.918 26.1169   3
   0   7  -9 124.364 25.9858   5
   0   7   9 73.3915 27.8733   3
   0   7   9 113.386 31.1549   4
   0  -7  -9 107.739 24.3374   5
   0   7  -9 80.4753 25.2751   6
   0   7 -10-6.62311 10.8723   6
   0  -7  10 4.34450 10.0859   3
   0   7 -10 5.41927 8.89615   5
   0  -7 -10 5.09435 9.34987   6
   0   7  10-7.12832 10.1340   3
   0   7  10 7.70175 10.9492   4
   0  -7 -10-4.98610 8.18507   5
   0  -7  10-15.0827 27.6819   2
   0   7 -11 103.731 24.7743   6
   0  -7  11 72.6581 19.8926   3
   0  -7 -11 114.105 22.7457   6
   0   7  11 83.7109 26.4319   3
   0   7  11 139.957 32.4537   4
   0  -7 -11 67.2719 20.0600   5
   0  -7  11 171.064 50.2537   2
   0   7 -12-6.25610 8.90916   6
   0   7  12-6.92735 15.0524   3
   0  -7  12-4.23634 10.4444   3
   0  -7 -12-4.46567 7.34915   6
   0  -7  12-11.2466 20.6478   2
   0  -7 -12-4.89713 9.85945   5
   0   7  12-7.91833 14.5421   4
   0   7  13 674.453 87.4105   4
   0  -7  13 743.968 95.8784   2
   0   7 -13 567.150 77.8913   6
   0  -7 -13 526.386 72.0744   6
   0  -7 -13 696.660 77.9802   5
   0   7  13 535.900 79.5280   3
   0  -7  13 666.336 75.5297   3
   0   7 -14 6.10734 10.0293   6
   0   7  14-6.80951 12.5007   3
   0  -7  14-4.45978 8.97048   3
   0  -7 -14 4.91196 6.98825   5
   0  -7 -14 3.98447 8.01533   6
   0  -7  14 8.83228 20.5063   2
   0   7  14 8.09863 13.2972   4
   0  -7 -15 7.69620 8.74272   6
   0  -7 -15 39.3710 16.8520   5
   0  -7  15 29.5282 16.8520   3
   0  -7  15 47.6264 21.7607   2
   0   7  15 13.8624 11.6647   3
   0  -7 -16-3.74486 8.70395   6
   0  -7 -16-4.96092 9.98282   5
   0   7  16-8.04458 13.2125   4
   0  -7  16-5.04559 10.9650   3
   0   7  16 6.95190 12.7660   3
   0  -7  16-7.20435 11.8339   2
   0  -7  17 20.6074 14.0480   3
   0   7 -17 6.03859 9.94584   6
   0   7  17-7.90222 14.5258   4
   0  -7  17 6.49668 11.9511   2
   0  -7 -18-5.21189 7.41252   5
   0  -7  18-5.32278 12.3589   3
   0  -7  18 6.00322 11.0200   2
   0   7 -18-5.99238 8.52171   6
   0   7  18 7.68105 10.9218   4
   0  -7  19 165.672 31.9246   3
   0  -7  20-5.50845 11.0873   3
   0  -8   0 20626.0 1993.67   3
   0  -8   0 18384.3 1995.48   6
   0  -8   0 24153.8 2002.32   4
   0  -8   1 10.1008 21.9349   2
   0  -8  -1 7.51383 12.3347   2
   0  -8  -1-5.89550 10.8204   6
   0  -8  -1-4.81563 8.83857   3
   0  -8   1 4.67537 10.1533   3
   0  -8  -1-6.16298 12.3909   4
   0  -8   2 465.026 55.8167   3
   0  -8  -2 414.967 54.3659   3
   0  -8  -2 384.887 56.7599   4
   0  -8  -2 298.729 52.7876   6
   0  -8  -2 319.075 56.7136   2
   0  -8   3-13.3376 34.6196   2
   0  -8  -3-5.97592 9.81342   2
   0  -8  -3-4.58059 8.41098   5
   0  -8   3 4.40633 8.09132   3
   0  -8  -3-4.95344 9.96238   3
   0  -8  -4 1455.40 168.652   2
   0  -8   4 1719.05 166.650   3
   0  -8  -4 1804.89 172.369   6
   0  -8  -4 1279.42 166.213   5
   0  -8  -5-4.30430 8.65682   5
   0  -8  -5-5.43817 7.73448   6
   0  -8   5 4.21254 10.9362   3
   0  -8   5-16.1824 23.0068   2
   0  -8   6 318.691 82.2598   2
   0  -8   6 411.102 54.0774   3
   0  -8  -6 388.228 57.1015   6
   0   8  -6 530.476 62.6329   6
   0  -8  -6 410.217 55.3951   5
   0  -8  -7-5.27259 9.67700   6
   0  -8  -7 4.27921 8.60342   5
   0  -8   7 16.5548 27.1759   2
   0  -8   7-4.04154 9.38261   3
   0  -8  -8 5.03704 9.30828   6
   0   8  -8 11.6676 12.7152   6
   0  -8  -8 12.9428 7.99231   5
   0  -8   8-15.6151 25.6565   2
   0  -8   8 15.7701 10.2906   3
   0  -8  -9 4.75002 7.79786   6
   0  -8  -9 4.11935 7.56075   5
   0   8  -9-5.70834 12.3965   6
   0  -8   9 14.2188 20.2143   2
   0  -8   9-4.00960 9.30874   3
   0  -8 -10 13864.9 1346.15   5
   0  -8  10 13847.7 1345.08   3
   0  -8 -10 12327.2 1345.05   6
   0   8 -10 15039.5 1352.70   6
   0   8 -11 5.45735 10.0219   6
   0  -8  11-11.1244 22.3683   2
   0  -8  11 3.91503 9.64630   3
   0  -8 -11 4.21895 6.93418   6
   0   8 -12 2660.61 262.047   6
   0  -8  12 2515.46 256.936   3
   0  -8 -12 2482.67 256.788   5
   0   8 -13 5.23365 8.59570   6
   0   8  13-6.48835 14.0927   4
   0  -8 -13 8.36286 9.08444   5
   0  -8  13-4.12122 11.2222   3
   0  -8  14 3598.68 359.531   3
   0  -8  15-4.67043 9.40053   3
   0  -8  16 238.826 37.9572   3
   0  -9   0-5.31855 9.76236   6
   0  -9   0 6.04772 12.1598   2
   0  -9  -1-5.25226 8.62283   6
   0  -9   1 5.45714 7.75908   6
   0  -9   1 6.75170 9.59930   2
   0  -9   2-5.40657 6.27588   6
   0  -9  -2-5.30400 8.70699   6
   0  -9   2 7.58941 13.9292   2
   0  -9  -2 4.39758 8.07112   5
   0  -9  -3 277.330 39.1139   6
   0  -9   3 341.469 53.1246   2
   0  -9  -4-4.92873 9.05137   6
   0  -9  -4-4.15385 9.64848   5
   0  -9   4 9.52681 19.1564   2
   0  -9  -5 114.506 23.6348   5
   0  -9  -6 3.82004 7.02262   5
   0  -9  -6 5.67700 12.3348   4
   1   0   0-6.79471 16.7314   2
  -1   0   0-12.4659 12.5318   2
   1   0   0 6.41677 12.9014   4
  -1   0   0-6.51252 14.1430   4
   1   0   0 9.47050 15.5469   1
  -1   0   0-9.38176 13.3380   1
  -1   0   0-5.83855 12.6794   3
   1   0   0-6.16344 12.3921   3
   1   0   0-4.92131 9.89489   6
  -1   0   0 5.18346 10.4219   6
  -1   0   0 5.98378 9.82336   5
   1   0   0 5.35198 10.7607   5
   1   0   0 10.8280 12.5692   1
  -1   0   0-10.7961 17.7230   1
   1   0  -1 8.26761 15.1769   1
  -1   0   1-8.35461 11.8812   1
  -1   0  -1 9.11926 16.7397   1
   1   0   1-9.11533 10.5852   1
   1   0  -1 4.58476 11.9040   6
  -1   0   1-5.17343 8.49807   6
  -1   0   1 5.11334 9.38968   5
   1   0  -1 4.82530 7.92699   5
   1   0  -1 9.82394 11.4074   1
   1   0   1 5.58752 10.2595   5
  -1   0  -1 13.4195 15.5799   5
   1   0  -1 13.6899 13.7652   2
  -1   0   1-6.37783 13.8535   2
  -1   0  -1 6.44618 14.0019   2
   1   0  -1 6.04779 12.1630   4
  -1   0   1 5.75341 9.44960   3
   1   0  -1 6.03482 11.0801   3
   1   0   1 12.6372 12.7073   4
  -1   0  -1 6.89899 13.8739   4
   1   0   1-6.93233 8.05263   3
  -1   0  -1-6.18119 13.4266   3
   1   0   1-3.68516 7.41536   6
  -1   0   1 31.3533 21.0143   1
  -1   0  -1-10.6745 19.5937   1
   1   0   1-10.3875 12.0614   1
   1   0   2-3.48035 6.99919   6
  -1   0  -2 4.16055 8.36644   6
   1   0  -2-5.33785 11.5928   6
  -1   0   2 4.77798 11.0935   3
  -1   0   2-8.21741 16.5220   1
   1   0  -2-8.68396 14.2563   1
  -1   0  -2-11.0314 18.1097   1
  -1   0   2-5.32011 8.73490   6
   1   0  -2-4.45225 8.17302   5
  -1   0   2-4.69110 8.61132   5
  -1   0   2 10.7311 15.2568   1
   1   0  -2-10.2061 16.7549   1
  -1   0  -2-7.17132 10.1964   5
   1   0   2 6.04888 11.1029   5
  -1   0   2-6.50962 14.1372   2
   1   0  -2-6.23062 18.4396   2
  -1   0  -2-6.89960 18.7831   2
   1   0   2 7.86516 18.2600   2
   1   0  -2-6.12969 13.3123   4
  -1   0   2 6.26434 15.4260   4
   1   0   2-5.93937 11.9423   4
  -1   0  -2 6.69053 10.9842   4
   1   0   2 8.61675 14.1460   1
  -1   0  -2 6.96079 13.9957   3
   1   0   2-8.28927 15.2145   3
  -1   0  -2 11.5384 18.9419   1
   1   0   2-12.2294 17.3866   1
  -1   0  -3 4.75070 11.0948   6
  -1   0   3-6.26307 13.6544   6
   1   0   3-4.27694 10.6004   6
   1   0  -3 6.69905 19.0856   6
   1   0   3-8.99839 18.1316   3
  -1   0  -3 36.9951 20.1781   3
  -1   0   3 10.2613 14.0190   3
   1   0  -3 25.7949 18.0057   3
   1   0  -3 4.91463 8.15758   5
  -1   0   3 4.77516 9.67614   5
  -1   0  -3 8.09773 13.3478   5
   1   0  -3 11.5272 16.4320   1
  -1   0   3 24.8308 24.9905   1
   1   0   3 41.9802 24.8765   2
   1   0  -3 6.49896 16.9116   2
  -1   0  -3 75.2885 26.9633   2
  -1   0   3 35.8737 16.3209   2
  -1   0   3 19.5677 19.3406   4
  -1   0  -3 6.38617 11.7828   4
   1   0  -3-10.4471 21.0388   1
  -1   0   3 9.39509 20.4381   1
   1   0   3 68.4882 31.1259   1
  -1   0  -3 11.2044 18.4324   1
   1   0   3 13.2444 24.3380   1
  -1   0  -3 12.2939 22.5958   1
  -1   0  -4 8.27037 16.6278   3
  -1   0   4-7.46041 10.6062   6
   1   0   4-4.41830 11.4681   6
  -1   0  -4-5.24417 10.5436   6
  -1   0   4 5.32049 11.5541   3
   1   0  -4-5.35102 11.6204   3
  -1   0   4-4.99844 9.17398   5
   1   0  -4 11.8201 19.4036   1
  -1   0   4-12.7809 20.9810   1
   1   0  -4-5.19964 11.2917   5
   1   0   4 6.82617 11.2058   5
  -1   0  -4-9.13299 16.7622   5
  -1   0  -4-7.02005 14.1140   4
   1   0  -4-6.38322 11.7155   4
  -1   0  -4 12.0015 17.0620   1
   1   0   4 13.1839 15.3035   1
   1   0  -4 10.8241 15.3882   1
  -1   0   4-9.82244 13.9641   1
  -1   0  -4 11.3369 18.6104   1
   1   0   4-10.0749 14.3231   1
   1   0  -4 6.48294 11.8985   2
  -1   0  -4 7.67357 16.6640   2
  -1   0   4 6.20800 14.4122   2
   1   0   4 9.22754 22.7216   2
   1   0   5 57.0751 24.8846   3
  -1   0  -5 54.4618 27.9615   3
   1   0   5 30.8060 15.9181   6
  -1   0  -5 5.91317 13.0248   6
  -1   0   5 52.2762 26.8463   6
   1   0  -5 12.0883 22.2929   1
  -1   0   5-12.9541 18.5448   1
  -1   0   5 68.1956 21.6987   3
   1   0  -5 5.70105 10.6880   3
   1   0  -5-5.35865 10.0737   5
   1   0   5 15.1139 15.3490   5
   1   0   5 50.3748 26.2409   1
  -1   0  -5 42.5265 29.0239   1
  -1   0  -5 13.9418 14.1836   4
  -1   0   5-7.06671 18.4712   4
   1   0  -5 6.75008 14.8197   4
   1   0   5 11.7782 19.4573   1
  -1   0  -5 46.4530 28.6790   1
   1   0  -5-6.47707 14.2336   2
   1   0  -5 10.6522 21.5271   1
  -1   0   5 61.2451 29.1047   1
  -1   0  -5 22.6445 16.5359   2
  -1   0   5 43.7318 22.4576   2
   1   0   5 29.5906 23.0022   2
   1   0   6-6.54225 17.8099   6
  -1   0  -6 6.76178 15.6981   6
   1   0  -6-6.07979 14.9710   3
  -1   0   6 7.50656 17.4271   3
  -1   0  -6-10.0102 27.2506   3
   1   0   6 13.0039 26.1447   3
   1   0  -6 5.71641 14.0763   5
   1   0  -6-6.78434 14.7333   2
  -1   0   6-13.5743 24.9137   1
   1   0  -6 11.1278 13.7007   5
  -1   0  -6 10.8349 19.8859   5
   1   0   6 8.23024 15.1056   5
   1   0   6 7.57059 18.6419   4
  -1   0  -6-7.00968 14.0934   4
   1   0  -6-7.03598 18.2626   4
  -1   0   6 7.79198 15.6662   4
   1   0   6-9.97255 18.3033   1
   1   0   6 12.1593 22.3167   1
  -1   0  -6-10.9633 17.9974   1
  -1   0   6-6.24417 12.5544   2
   1   0  -6-11.0285 18.1045   1
   1   0   7 158.469 49.1607   6
   1   0  -7 398.619 79.4333   6
   1   0   7 447.541 76.0558   3
   1   0  -7 265.257 47.9567   3
   1   0  -7 170.353 45.6875   2
  -1   0  -7 11.7032 39.4982   5
   1   0  -7 180.716 44.1812   5
  -1   0  -7 447.028 57.3263   2
  -1   0  -7 320.385 67.1719   1
   1   0   7 431.002 71.1147   1
   1   0   7 418.033 67.8216   2
  -1   0   7 260.682 55.3531   4
  -1   0   7 773.523 83.6346   3
  -1   0   7 624.651 78.9389   1
   1   0  -7 209.379 59.6278   1
  -1   0  -7 217.333 59.2790   1
   1   0  -7 146.696 56.9792   1
  -1   0   7 114.085 58.9050   1
   1   0   8-15.6273 28.6814   3
   1   0  -8 6.71673 12.3275   5
  -1   0   8 11.5483 25.0783   3
   1   0  -8-12.6154 23.1536   1
   1   0  -8 17.0069 31.2135   6
  -1   0  -8-12.2508 17.4164   5
   1   0  -8 6.37982 14.8111   5
  -1   0  -8 6.94225 13.9575   4
   1   0   8-9.23380 18.5647   4
  -1   0   8 9.22442 18.5459   4
  -1   0  -8-7.31659 18.0161   2
  -1   0  -8 11.8070 19.3821   1
  -1   0   8-10.9716 20.1367   1
  -1   0  -8-10.4228 19.1295   1
   1   0   8-14.0363 19.9547   1
   1   0   8 10.8829 19.9738   2
  -1   0   8-6.48348 13.0352   2
   1   0  -9 15.3020 24.8145   5
   1   0  -9 126.284 33.2290   2
  -1   0   9 26.4610 27.5978   2
   1   0  -9 190.091 48.7664   1
  -1   0   9 238.641 50.7789   1
  -1   0   9 421.997 70.3286   3
   1   0   9 226.141 52.2156   1
   1   0  -9 78.2552 35.8960   1
  -1   0   9 16.9758 33.3652   1
  -1   0  -9 12.2922 25.5242   5
   1   0   9 40.5582 32.2945   4
  -1   0  -9 176.476 38.5400   4
  -1   0   9 299.183 49.8760   4
  -1   0  -9 265.774 46.0835   2
  -1   0  -9 113.061 40.3852   1
   1   0   9 91.2200 48.1931   1
   1   0   9 32.7941 39.8945   3
   1   0  -9 34.4716 44.0879   6
  -1   0  -9 18.4569 25.6689   6
   1   0 -10 18.1865 25.8551   6
  -1   0 -10 9.73079 17.8598   6
   1   0 -10-13.4486 24.6832   1
  -1   0  10-18.2288 25.9153   1
   1   0  10-12.5680 20.6318   1
  -1   0  10-6.64630 16.3662   2
   1   0 -10-6.97996 14.0340   2
  -1   0 -10-11.3161 18.5768   1
  -1   0  10-12.1972 20.0231   1
   1   0 -10 29.0510 29.2040   1
  -1   0  10-14.5741 23.9249   3
  -1   0 -10-12.1991 17.3434   5
   1   0 -10-8.46952 17.0286   5
   1   0  10 10.9842 23.8538   4
  -1   0  10 10.8587 23.5812   4
  -1   0 -10 26.7199 29.0128   1
  -1   0 -10-7.39165 13.5669   2
   1   0  10 16.2010 18.8062   1
   1   0  10 16.7570 36.3898   3
   1   0  10-11.0450 22.2066   2
  -1   0 -11-11.8723 16.9662   5
   1   0 -11 18.3757 18.5527   5
   1   0 -11 45.8203 35.4999   1
  -1   0  11 12.7969 21.0779   1
  -1   0  11 76.6414 35.6271   3
   1   0  11 79.8231 37.8661   1
  -1   0  11-19.1957 31.5585   1
   1   0 -11-14.2838 23.5114   1
   1   0  11 23.0321 31.3969   4
   1   0  11 10.9024 21.9872   2
  -1   0 -11 14.0996 30.6672   1
   1   0  11 16.7422 27.5377   3
  -1   0 -11 9.68334 15.9894   6
   1   0 -11 17.3112 28.4700   6
  -1   0  11 6.59427 18.0340   2
   1   0 -11 28.0498 20.8242   2
   1   0 -12-16.3087 23.1904   6
  -1   0 -12-9.72076 15.9649   6
  -1   0  12 19.6708 22.8385   1
   1   0  12-14.4459 20.5429   1
   1   0 -12 14.8550 24.3906   1
   1   0 -12-7.67855 14.1012   2
  -1   0  12-13.5511 19.2712   1
  -1   0 -12-12.1817 17.3250   1
  -1   0  12-15.1365 17.5768   3
   1   0 -12 9.38734 17.2359   5
  -1   0 -12-11.3848 18.6954   5
   1   0  12 23.9464 21.9803   4
  -1   0  12-11.9899 22.0111   4
  -1   0 -12-14.5554 23.8989   1
   1   0  12 17.5713 24.9851   1
   1   0  12-10.6140 15.0973   2
   1   0  12-16.4209 26.9606   3
   1   0 -13-8.07630 18.7498   2
   1   0 -13-15.8967 22.5997   1
  -1   0  13 14.2671 33.1218   1
  -1   0 -13 12.3026 20.1959   1
  -1   0  13-14.0791 23.1122   3
   1   0  13 30.7176 25.2129   1
   1   0 -13 8.77195 14.4002   5
  -1   0 -13-10.9519 20.1008   5
   1   0  13-12.1887 22.3706   4
  -1   0  13 12.5958 20.6773   4
   1   0  13-15.8767 18.4295   3
  -1   0 -13-9.59711 13.6441   6
   1   0 -13 14.3243 26.2903   6
   1   0  13 10.2130 16.7658   2
   1   0  13 17.7529 20.6073   1
   1   0 -14 9.06447 10.5221   2
  -1   0 -14-12.5217 10.2780   1
   1   0 -14 15.7467 18.2785   1
  -1   0  14 14.0667 19.9981   1
  -1   0  14-13.1680 30.5702   3
   1   0 -14-15.6665 12.8591   1
  -1   0  14-19.6549 22.8150   1
   1   0 -14-8.06328 14.7991   5
  -1   0 -14 10.3207 16.9424   5
   1   0  14 12.1761 26.4418   4
  -1   0  14-12.5311 22.9989   4
   1   0  14-15.1870 27.8735   3
   1   0  14-17.6040 25.0268   1
   1   0 -14 13.2542 21.7579   6
  -1   0 -14 9.35728 13.3030   6
   1   0  14 19.4646 22.5941   2
   1   0 -15 8.56543 22.2383   2
  -1   0 -15-9.68610 13.7803   5
   1   0 -15 7.63626 12.5465   5
   1   0  15 14.4141 26.4599   3
   1   0  15-15.7238 18.2593   1
   1   0 -15 15.2985 28.0828   1
   1   0  15 11.9722 21.9794   4
  -1   0  15 22.8723 22.9986   4
  -1   0 -15 14.5105 20.6355   1
   1   0 -15 23.2478 25.2480   6
  -1   0 -15-9.32365 13.2654   6
  -1   0  15 27.5085 27.6581   1
   1   0 -15-15.3213 21.7878   1
  -1   0 -15 12.1552 14.1192   1
   1   0  15 18.5004 16.9854   2
  -1   0  15-12.4668 17.7311   3
  -1   0 -16-9.07019 14.8896   5
   1   0 -16 7.08550 13.0045   5
   1   0  16-13.6074 22.3377   3
   1   0  16 8.71199 18.9191   2
  -1   0  16-10.4218 20.9534   4
  -1   0 -16 14.1110 23.1643   1
   1   0 -16-10.7056 21.5240   6
  -1   0 -16 8.95465 14.6999   6
  -1   0  16-12.8558 21.1039   1
  -1   0  16 18.4469 15.1412   1
   1   0  16-15.2430 21.6704   1
   1   0 -16-13.7402 19.5339   1
  -1   0  16 11.5354 23.1921   3
   1   0  16 16.5464 23.5233   1
   1   0 -17 13.1378 15.3471   5
   1   0  17 15.7839 22.5052   1
  -1   0  17 17.6058 25.0885   1
   1   0  17 71.5677 33.2742   1
   1   0 -17 12.5431 20.6625   1
   1   0  17 22.3341 25.9820   4
  -1   0  17 28.8249 20.9365   4
  -1   0  17 32.4916 23.5827   3
  -1   0  17 12.2031 20.1064   1
  -1   0 -17-10.7292 15.3503   1
   1   0 -17 27.9415 22.9987   1
   1   0 -17 9.69491 19.5678   6
  -1   0 -17 8.56564 14.1665   6
   1   0  17 49.0662 23.3155   2
  -1   0 -17 13.5984 22.3894   1
  -1   0  18-8.82093 10.2402   4
   1   0  18 10.6547 21.4220   4
   1   0  18 7.78293 19.1650   2
  -1   0 -18-13.0148 21.3654   1
  -1   0  18-10.0368 18.4216   3
  -1   0 -18-9.87761 21.4508   1
  -1   0  18 11.3866 20.8988   1
   1   0 -18-13.1618 21.6066   1
  -1   0 -18 8.15327 11.5921   5
   1   0 -18 6.19410 11.3693   5
  -1   0 -18 8.17080 13.4139   6
   1   0 -18 8.94097 12.7118   6
  -1   0  18 33.4032 27.4174   1
   1   0 -18-11.8961 27.6177   1
   1   0  18-13.6530 22.4130   1
   1   0  18-14.9533 17.3580   1
   1   0  19 10.2420 18.9442   4
   1   0  19 43.6929 19.9630   2
  -1   0  19 43.2919 22.3327   2
  -1   0  19 28.2224 24.5308   3
  -1   0  19 43.1592 28.1043   1
  -1   0 -19 18.6594 24.3299   1
   1   0 -19 61.6896 32.1102   1
   1   0 -19 64.3940 29.3107   1
  -1   0  19 31.7488 34.5531   1
   1   0  19 38.5762 21.2393   1
   1   0 -19 8.16252 11.8404   6
  -1   0 -19-7.78328 12.9917   6
  -1   0 -19 15.2747 12.7562   5
   1   0  19 42.2883 30.7014   1
   1   0 -20 5.54276 9.09946   5
  -1   0 -20 7.16025 11.7546   5
   1   0 -20-10.1127 20.3319   1
   1   0 -20-7.55739 8.77301   6
  -1   0 -20-7.64602 16.6044   6
   1   0  20 6.87683 16.9336   2
  -1   0 -20-11.7127 19.2275   1
   1   0 -20 11.5297 23.1809   1
  -1   0 -20 8.78540 19.0787   1
  -1   0  20-10.1151 16.6050   1
   1   0  20-9.69338 13.7810   4
  -1   0  20-7.67151 14.0802   4
  -1   0  20-8.87441 14.5684   3
   1   0  20 13.2564 18.8462   1
  -1   0 -21-7.00012 15.2016   5
   1   0 -21-5.23430 10.5237   5
   1   0  21 11.4415 16.2658   1
   1   0 -21 9.22644 16.9337   1
  -1   0  21-14.1504 25.9707   1
  -1   0 -21 7.27484 11.9423   6
   1   0 -21-7.06664 12.9698   6
   1   0  21 6.42443 13.9514   2
  -1   0  21 9.60242 15.2626   2
  -1   0 -21 11.1205 15.8095   1
  -1   0  21-9.44300 13.4247   1
  -1   0 -21 8.25680 16.6005   1
  -1   0  21 7.30046 14.6778   4
   1   0  21 9.15975 13.0220   4
   1   0  21-9.77414 16.0451   3
   1   0  21 12.5099 20.5360   1
   1   0 -22-5.02808 10.1092   5
  -1   0  22 13.3715 15.5214   1
   1   0  22 10.8507 19.9148   1
   1   0 -22 8.69438 15.9573   1
  -1   0 -22-6.92408 11.3666   6
   1   0  22 6.03107 14.8509   2
  -1   0  22 4.48979 9.75027   2
  -1   0 -22 10.5632 15.0173   1
   1   0 -22 20.0619 21.7833   1
  -1   0 -22-7.73128 14.1897   1
   1   0  22-8.65028 15.8763   4
  -1   0  22-7.07818 16.4324   4
   1   0  22 9.14620 18.3887   3
   1   0  22-11.7462 19.2824   1
  -1   0  22-8.84654 14.5224   1
  -1   0 -23 6.21587 7.21763   5
   1   0 -23-4.88237 10.6042   5
  -1   0  23-12.6758 18.0215   1
   1   0 -23-8.35170 19.3897   1
   1   0  23 10.7093 19.6561   1
   1   0  23 8.20075 16.4888   4
  -1   0  23-6.62541 14.3890   4
  -1   0  23 8.41751 11.4588   2
   1   0 -23 6.16259 7.15580   6
   1   0  23 8.57165 17.2344   3
   1   0 -23 9.31370 15.2903   1
  -1   0 -23-7.26797 10.3342   1
   1   0  23-5.62750 13.0658   2
  -1   0  23 8.70001 15.9686   1
   1   0  23 11.0533 25.6613   1
   1   0  24 5.25584 13.6431   2
  -1   0 -24 7.16804 14.4126   1
   1   0 -24 17.4124 14.2930   1
  -1   0  24-7.00516 12.8581   3
   1   0  24-8.03235 16.1502   3
   1   0 -24-4.64973 8.53575   5
  -1   0 -24-5.96743 10.9537   5
   1   0  24-7.76190 14.2469   4
  -1   0  24-6.53898 14.2012   4
  -1   0 -24 6.30290 11.5694   6
   1   0 -24-5.76372 8.19597   6
  -1   0  24 8.17656 11.6256   1
   1   0  24 20.8088 19.0965   1
  -1   0  25 6.44658 14.9664   4
   1   0  25-7.38680 12.1265   4
  -1   0 -25-6.01606 11.0420   6
   1   0 -25-5.52247 11.1035   6
  -1   0  25 13.2292 13.2992   3
   1   0  25 14.8932 13.6675   3
   1   0 -25-4.50448 7.39521   5
  -1   0 -25 5.65002 8.03303   5
  -1   0 -25-6.74570 14.6494   1
  -1   0 -26 5.78081 10.6131   6
   1   0 -26 10.3893 10.4473   6
  -1   0  26-6.10770 12.2825   4
   1   0  26-7.02549 11.5359   4
  -1   0  26 6.49446 10.6645   3
   1   0  26-6.98849 12.8290   3
  -1   0 -27 5.14436 8.44497   5
   1   0 -27-4.26298 9.89678   5
   1   0 -27-5.00244 8.21201   6
  -1   0 -27-5.53375 7.86716   6
  -1   0  27-6.12418 12.3128   4
   1   0  27 6.56794 9.33740   3
  -1   0  27 6.15351 12.3718   3
  -1   0 -28-4.90790 9.02114   5
   1   0 -28-4.28372 6.10985   5
   1   0 -28-4.73348 6.74737   6
  -1   0 -28-5.31161 10.6904   6
  -1   0  28-6.12322 14.2239   4
  -1   0  28-5.83362 8.30799   3
   1   0  28-6.22349 10.2282   3
  -1   0 -29 4.62530 7.60447   5
   1   0 -29 4.14553 9.01231   5
  -1   0 -29-5.12374 10.3100   6
   1   0 -29-4.62747 7.60802   6
  -1   0  29 5.87298 10.7871   4
   1   0  29 29.2938 14.4326   3
  -1   0  29 5.54443 12.0477   3
   1   0 -30 4.08709 9.49126   5
  -1   0 -30-4.42269 6.29192   5
  -1   0 -30 4.92297 9.90051   6
   1   0 -30 8.78724 9.54411   6
  -1   0  30-5.27648 9.68699   3
   1   0  30 5.51667 10.1277   3
  -1   0 -31-4.23526 6.03732   5
  -1   0 -31-4.73324 8.69839   6
   1   0 -31-4.31638 7.93440   6
  -1   0  31-4.99775 10.8622   3
   1   0  31-5.23745 7.45898   3
  -1   0 -32 4.59461 8.44247   6
  -1   0 -32 4.06042 7.46335   5
  -1   0 -33-4.41222 6.27278   6
  -1   0 -33 3.88933 9.57707   5
  -1  -1 -32 4.32836 8.72493   6
  -1  -1 -32 7.81944 7.20317   5
  -1   1  31 1588.99 166.212   4
  -1  -1 -31 1594.75 160.940   5
  -1  -1 -31 1535.78 161.830   6
   1   1 -31 1426.14 160.120   6
  -1  -1 -30 4.16727 9.05392   5
  -1   1  30 5.73612 12.4597   3
  -1   1  30 5.69677 11.4568   4
   1   1 -30-4.43834 8.92768   6
  -1  -1 -30 9.21920 8.46474   6
  -1   1  29 4195.80 424.745   4
  -1   1  29 3923.55 423.795   3
  -1  -1 -29 4062.06 418.086   5
  -1  -1 -29 4537.33 421.117   6
   1   1 -29 4360.49 420.342   6
  -1  -1 -28 8.71163 10.2027   5
   1  -1  28 21.9747 15.0165   3
  -1   1  28 6.37259 12.8837   3
   1   1 -28 19.5742 13.3903   6
  -1   1  27 15632.4 1611.03   3
   1  -1  27 15198.3 1606.51   3
  -1  -1 -27 15951.1 1602.26   5
   1   1 -27 17599.4 1606.24   6
  -1  -1 -27 17032.7 1605.53   6
   1   1 -27 16615.3 1604.20   5
  -1   1  27 18999.6 1613.13   4
  -1   1  26 12.7954 18.1956   4
  -1  -1 -26 5.14939 8.46388   6
  -1  -1 -26-4.77048 7.84272   5
   1   1 -26 5.12069 8.41683   5
   1  -1  26 10.9374 11.8835   2
   1  -1  26 6.14057 12.3531   3
  -1   1  26 14.4205 16.7444   3
   1   1 -25 6845.64 677.568   5
  -1   1  25 6854.01 686.896   3
   1  -1  25 6398.77 680.608   3
   1  -1  25 7202.37 680.175   2
  -1  -1 -25 6909.49 676.113   5
  -1  -1 -25 7099.83 678.197   6
   1   1 -25 6550.76 677.289   6
  -1   1  25 7606.06 686.014   4
   1  -1  24-5.91445 10.8586   2
  -1  -1 -24-5.14530 7.32004   5
   1   1 -24 5.62113 12.2100   5
  -1  -1 -24 5.59561 10.2736   6
   1   1 -24 11.9087 12.9335   6
   1  -1  24-9.14731 19.8663   1
   1   1 -24-7.11346 11.6806   1
  -1   1  24 6.78664 9.65219   4
   1  -1  24 6.89266 12.6534   3
  -1   1  24 8.10253 14.8735   3
   1   1 -23 517.422 67.0565   5
  -1  -1 -23 460.972 63.3467   5
   1  -1  23 553.789 75.2556   4
   1  -1  23 551.740 81.1945   1
   1   1 -23 527.204 80.1341   1
  -1   1  23 555.339 73.7086   4
  -1   1  23 417.698 68.4486   1
   1  -1  23 453.238 71.3455   3
  -1   1  23 414.999 73.1204   3
  -1  -1 -23 521.788 66.8662   6
   1   1 -23 438.248 64.9020   6
   1   1 -23 597.503 75.1242   1
   1  -1  22-6.63358 17.2184   2
   1  -1  22-7.47494 13.7197   3
  -1   1  22-9.17361 10.6493   3
   1   1 -22 15.5272 14.2495   1
  -1   1  22 15.2133 27.9219   1
   1  -1  22 29.6418 22.9386   1
  -1  -1 -22-6.30712 14.6429   1
   1   1 -22 10.9857 22.0873   1
  -1   1  22-7.34855 17.0605   4
   1  -1  22 7.72458 21.9637   4
   1   1 -22-6.06677 8.62585   5
  -1  -1 -22 5.67256 10.4119   5
  -1  -1 -22-5.93564 11.9344   6
   1   1 -22 6.58217 10.8060   6
  -1   1  22 15.2806 16.5922   1
   1  -1  22 13.7443 25.2258   1
  -1  -1 -21 262.311 46.6505   6
   1   1 -21 240.167 46.6434   6
  -1   1  21 278.912 51.5380   1
   1   1 -21 465.001 72.5158   1
  -1  -1 -21 445.849 56.5277   1
   1  -1  21 445.520 58.5261   2
   1  -1  21 246.485 48.2773   3
  -1   1  21 321.853 58.5222   3
   1  -1  21 272.498 57.5628   1
  -1   1  21 415.483 82.5755   1
  -1   1  21 220.209 49.2190   4
   1  -1  21 265.392 49.9672   4
   1   1 -21 274.613 46.7786   5
   1  -1  21 247.775 65.0548   1
  -1  -1 -21 311.463 62.0120   1
  -1  -1 -20 51.3013 19.4032   6
   1   1 -20 39.1729 18.9982   5
  -1  -1 -20 25.1281 15.9879   5
   1  -1  20 58.6276 27.7931   4
  -1   1  20 24.1141 20.2010   4
   1  -1  20 22.1637 19.5970   2
  -1   1  20 39.4065 13.6554   2
   1   1 -20 43.6690 21.8822   1
   1  -1  20 123.470 37.0728   1
  -1   1  20 50.1665 33.8622   1
  -1  -1 -20 48.1013 28.2083   1
  -1  -1 -20 58.0739 22.6573   1
   1   1 -20 61.5221 30.5663   1
  -1   1  20 61.8677 24.3969   1
  -1   1  20 20.8127 22.9570   3
   1  -1  20 50.8264 23.4118   3
   1  -1  20 30.9055 31.3297   1
   1  -1  19 27603.2 2511.54   2
  -1   1  19 23030.4 2488.78   2
  -1   1  19 26867.2 2512.62   4
  -1  -1 -19 28565.9 2507.15   5
   1   1 -19 28780.0 2508.35   5
  -1   1  19 28754.7 2527.48   3
   1  -1  19 25628.5 2513.88   3
   1   1 -19 26241.4 2511.26   6
  -1   1  19 24687.6 2515.23   1
   1  -1  19 25617.4 2540.52   1
   1  -1  19 27011.3 2527.85   1
   1   1 -19 27197.6 2519.27   1
  -1   1  19 26172.4 2548.66   1
  -1  -1 -18 20.9190 17.7692   6
   1   1 -18 43.4590 23.0194   6
  -1  -1 -18 49.5680 21.4496   5
   1   1 -18 89.1043 24.3029   5
  -1   1  18 99.0815 30.8243   4
   1  -1  18 44.5629 28.6993   4
  -1   1  18 31.1120 15.6956   2
   1  -1  18 37.9836 27.8732   1
  -1   1  18 73.3344 45.3753   1
   1   1 -18 72.2255 27.1689   1
  -1   1  18 40.1313 22.2625   1
  -1  -1 -18 33.1887 18.5900   1
   1   1 -18 27.4494 22.9900   1
  -1   1  18 23.2257 12.2900   2
  -1  -1 -18 91.6018 35.9159   1
   1  -1  18 68.0608 30.2088   3
  -1   1  18 23.5830 24.1444   3
   1  -1  18 34.4350 34.9171   1
   1   1 -17 47075.4 4028.20   5
  -1  -1 -17 48105.6 4030.21   5
   1  -1  17 40009.7 4030.90   4
  -1  -1 -17 43315.3 4031.85   1
   1  -1  17 39200.7 4060.99   1
  -1   1  17 48187.9 4038.62   4
   1   1 -17 45659.1 4055.57   1
   1  -1  17 43432.2 4038.89   3
  -1   1  17 51093.3 4054.40   3
   1   1 -17 49269.5 4038.67   6
  -1  -1 -17 43346.4 4026.65   6
   1  -1  17 48586.1 4037.25   2
  -1   1  17 30947.1 4008.78   2
  -1   1  17 39511.0 4008.16   2
  -1   1  17 35999.9 4059.23   1
   1   1 -17 44567.6 4045.56   1
   1  -1  17 43689.1 4052.21   1
   1  -1  16 28.3345 23.2842   1
   1   1 -16-12.2252 24.6050   1
  -1   1  16-19.5843 22.7611   1
  -1   1  16 11.3584 16.1874   1
  -1  -1 -16 19.2767 17.7260   1
  -1  -1 -16 8.11337 16.3514   5
   1  -1  16 27.3733 19.8470   4
  -1   1  16 10.4036 25.6425   4
   1  -1  16-9.91955 19.9756   2
  -1   1  16 8.05347 10.5130   2
   1   1 -16 30.1042 24.7352   6
  -1  -1 -16 7.76418 18.0605   6
  -1  -1 -16 27.7819 25.5198   1
  -1   1  16 18.4534 12.4188   2
   1  -1  16 10.9862 23.8846   3
  -1   1  16 12.8644 27.9595   3
   1  -1  16-18.5635 21.5777   1
   1   1 -15 63500.1 7491.23   2
  -1  -1 -15 107865. 7499.36   5
   1   1 -15 106107. 7490.73   5
   1  -1  15 106307. 7507.43   2
  -1   1  15 55039.5 7463.58   2
   1  -1  15 65370.2 7482.94   4
  -1   1  15 108951. 7509.39   4
  -1  -1 -15 93616.7 7489.96   6
   1   1 -15 100090. 7506.04   6
   1  -1  15 93289.4 7505.36   3
  -1   1  15 118615. 7529.34   3
   1   1 -15 76322.4 7510.90   1
  -1  -1 -15 81631.5 7491.54   1
  -1   1  15 55582.5 7491.59   1
   1  -1  15 64672.2 7502.62   1
   1   1 -15 87360.3 7510.75   1
  -1   1  15 58441.5 7507.70   1
  -1  -1 -15 62090.8 7493.66   1
  -1  -1 -14 57.0311 28.3577   5
   1   1 -14 77.0870 23.0938   5
  -1  -1 -14 32.9504 22.3723   1
  -1   1  14 12.3783 14.8100   1
   1   1 -14 31.7890 29.3918   1
   1   1 -14 35.1419 25.6902   2
   1  -1  14 61.0432 29.7293   4
  -1   1  14 25.7110 14.0872   2
   1  -1  14 35.8186 27.9496   2
  -1  -1 -14-14.1849 20.4830   1
   1  -1  14-19.0502 27.3196   1
   1   1 -14 14.0568 16.7070   1
   1  -1  14 15.2709 25.3242   1
  -1   1  14 39.7923 32.8578   1
  -1  -1 -14 17.2827 17.7405   6
   1   1 -14 71.4766 29.5524   6
   1  -1  14 37.7075 29.3999   3
   1  -1  13 485.692 87.6278   3
   1   1 -13 170.586 67.1384   1
   1  -1  13 412.682 85.8622   1
  -1  -1 -13 504.462 80.5306   5
   1   1 -13 462.522 68.1749   5
  -1   1  13 474.700 82.1664   1
  -1  -1 -13 158.366 58.8808   1
  -1   1  13 470.821 60.4031   2
   1   1 -13 569.043 85.0770   2
   1  -1  13 336.575 67.7782   4
  -1   1  13 528.732 84.3557   4
  -1  -1 -13 393.164 79.3640   1
   1  -1  13 469.276 92.5301   1
   1  -1  13 829.124 104.961   2
  -1  -1 -13 527.219 76.7604   6
   1   1 -13 648.812 90.9276   6
   1   1 -12 15.6888 18.4286   5
  -1  -1 -12 33.6251 24.5032   5
   1   1 -12 11.0042 20.3928   2
  -1   1  12 29.1566 15.1670   2
   1  -1  12 28.8658 31.4694   2
  -1   1  12 14.9528 34.8282   4
  -1  -1 -12 13.6664 27.6211   1
  -1  -1 -12 58.1629 20.6402   2
   1   1 -12 15.7730 18.5251   1
  -1   1  12 58.9497 29.1680   1
  -1   1  12 37.6566 37.9596   1
   1  -1  12 13.3630 22.1172   1
   1   1 -12-15.2203 17.8913   1
  -1  -1 -12 39.0259 24.1893   6
   1   1 -12 70.1775 38.3122   6
   1  -1  12 14.4658 23.9139   3
  -1  -1 -11 1250.11 132.748   5
   1   1 -11 720.225 103.518   5
   1  -1  11 854.049 105.777   4
   1   1 -11 862.927 126.888   6
  -1  -1 -11 727.395 112.416   1
  -1   1  11 861.834 118.330   1
  -1   1  11 679.112 130.422   1
   1   1 -11 660.679 122.308   1
   1  -1  11 985.836 139.818   3
   1   1 -11 806.729 115.357   2
  -1   1  11 887.131 139.026   4
   1  -1  11 1033.23 128.324   1
   1  -1  11 705.429 125.126   1
   1   1 -11 884.634 132.863   1
  -1  -1 -11 790.679 115.401   6
  -1  -1 -11 936.241 99.4808   2
  -1  -1 -10 215.570 48.5432   6
   1  -1  10 166.490 61.3277   3
   1   1 -10 159.084 44.6215   2
  -1  -1 -10 205.784 45.1683   1
   1   1 -10 144.324 55.3711   1
  -1   1  10 209.011 50.3338   1
  -1  -1 -10 255.883 58.7753   5
   1   1 -10 158.928 36.7290   5
   1  -1  10 260.793 41.3103   4
  -1   1  10 110.314 49.4908   4
  -1   1  10 254.068 68.2047   3
   1   1 -10 183.619 53.0945   1
  -1   1  10 299.095 71.0635   1
   1  -1  10 239.632 61.9557   1
  -1  -1 -10 232.023 54.8807   1
   1  -1  10 288.118 66.8094   2
  -1   1  10 214.511 35.2150   2
   1   1  -9 68267.8 7238.56   5
   1  -1   9 74741.7 7233.73   4
   1   1  -9 84215.3 7285.11   6
  -1  -1  -9 85723.4 7265.51   6
  -1   1   9 57458.3 7282.19   4
   1  -1   9 83477.6 7260.10   1
  -1  -1  -9 77017.9 7258.26   1
  -1   1   9 74840.5 7275.69   1
  -1   1   9 58792.2 7272.58   3
   1  -1   9 85786.6 7291.43   3
  -1  -1  -9 67060.4 7250.95   1
   1  -1   9 78130.8 7273.61   1
   1  -1   9 61975.6 7270.82   2
  -1  -1  -9 78209.8 7233.85   2
  -1   1   9 83487.4 7232.80   2
   1   1  -9 82906.8 7274.08   1
   1  -1   8 74.5524 37.5017   3
   1  -1   8 30.5408 27.7532   1
  -1   1   8 14.1330 20.1473   1
   1   1  -8 23.7909 23.9623   1
   1   1  -8 10.9358 15.6181   2
   1   1  -8 24.3301 24.5033   1
  -1   1   8 9.29788 17.1297   1
  -1  -1  -8 15.9590 29.3280   5
   1   1  -8 10.7283 13.2922   5
  -1   1   8 20.1085 12.4406   2
  -1  -1  -8 4.79110 10.5105   2
   1   1  -8 19.0136 16.5177   4
  -1   1   8 20.9248 42.0959   4
   1   1  -8 17.2227 24.5300   6
  -1  -1  -8 24.0106 26.1133   6
  -1  -1  -8-10.4995 17.2999   1
   1  -1   8-18.5888 34.1492   2
  -1   1   8 16.1140 37.4389   3
   1  -1   8-13.3916 22.0339   1
  -1  -1  -8 35.4387 20.6220   1
  -1  -1  -7 70364.0 4803.44   5
   1   1  -7 54724.0 4732.60   5
   1  -1   7 48775.9 4760.20   1
  -1   1   7 49129.6 4731.55   2
   1  -1   7 48579.1 4782.67   2
  -1  -1  -7 49665.3 4733.78   2
  -1   1   7 45893.8 4798.84   4
   1   1  -7 52122.2 4757.93   2
  -1   1   7 43975.9 4764.99   3
   1  -1   7 61381.5 4801.54   3
   1   1  -7 48851.9 4756.76   1
  -1  -1  -7 31016.1 4742.95   6
   1   1  -7 47269.6 4774.02   6
   1  -1   7 51081.5 4756.29   1
   1   1  -7 52532.2 4760.89   1
  -1  -1  -7 50135.1 4751.51   1
  -1  -1  -6 404.147 74.5565   6
   1   1  -6 554.293 98.7732   6
  -1   1   6 527.593 77.7930   5
  -1   1   6 336.339 87.2529   3
   1   1  -6 549.931 60.3767   5
  -1  -1  -6 712.722 111.996   5
   1   1  -6 470.653 84.0170   2
  -1   1   6 583.995 68.7433   2
   1   1  -6 462.149 70.0379   4
  -1   1   6 396.964 109.091   4
   1  -1   6 572.851 108.742   3
  -1   1   6 622.712 87.5779   1
   1  -1   6 452.548 85.4296   1
  -1  -1  -6 465.188 74.3420   1
   1  -1   6 633.074 85.6566   1
   1   1  -6 661.182 89.1728   1
  -1  -1  -6 557.301 80.2671   1
  -1  -1  -6 364.290 62.8117   2
   1  -1   6 675.409 112.216   2
  -1   1   5 768592. 69204.9   5
   1  -1   5 738758. 69199.3   5
   1   1  -5 699551. 69211.2   2
  -1  -1  -5 761538. 69248.7   5
  -1  -1  -5 708624. 69205.1   4
  -1   1   5 658457. 69252.4   4
   1   1  -5 704562. 69195.7   4
  -1  -1  -5 716885. 69189.6   2
   1  -1   5 740440. 69236.9   2
   1  -1   5 772135. 69201.6   6
  -1  -1  -5 753285. 69194.6   6
   1   1  -5 705761. 69223.2   6
  -1   1   5 754960. 69210.0   3
   1  -1   5 805070. 69250.5   3
  -1   1   5 743954. 69206.0   1
  -1  -1  -5 733746. 69205.8   1
   1   1  -5 699768. 69209.8   1
   1  -1   5 661323. 69210.2   1
   1  -1   5 727848. 69215.0   1
  -1  -1  -5 668763. 69203.1   1
  -1   1   4 639.637 90.1254   1
   1  -1   4 691.346 89.7744   6
  -1  -1  -4 693.774 76.2184   6
   1   1  -4 646.295 100.018   6
   1  -1   4 699.690 121.177   3
  -1  -1  -4 730.289 95.8849   1
   1   1  -4 507.051 88.5078   1
   1  -1   4 878.479 111.848   1
   1  -1   4 699.240 92.7899   5
  -1   1   4 644.610 93.1080   5
   1   1  -4 651.931 98.6841   2
  -1   1   4 858.375 92.3568   2
  -1  -1  -4 813.344 123.525   5
  -1  -1  -4 694.800 95.1492   4
   1   1  -4 654.331 87.6421   4
   1  -1   4 599.981 71.5882   4
  -1   1   4 742.062 92.1949   3
  -1  -1  -4 798.470 100.104   1
   1  -1   4 713.317 95.6881   1
  -1  -1  -4 588.070 94.4618   3
   1  -1   4 787.755 119.883   2
  -1  -1  -3 245.195 52.1202   1
  -1   1   3 252.051 50.5460   1
   1  -1   3 326.688 52.3447   6
   1  -1   3 198.212 63.3669   3
  -1   1   3 228.622 54.2821   6
   1  -1   3 283.200 51.0219   5
  -1   1   3 258.931 53.0709   5
   1   1  -3 241.196 55.4782   1
   1   1  -3 288.715 58.2241   2
   1  -1   3 277.017 38.9478   4
  -1   1   3 377.590 86.1372   4
   1   1  -3 393.463 55.5846   4
   1  -1   3 326.120 55.7285   1
  -1  -1  -3 348.832 65.0313   3
  -1   1   3 322.385 44.6444   3
  -1   1   3 338.419 56.3936   2
  -1  -1  -3 291.573 48.8453   2
   1  -1   2 163.323 40.3731   1
  -1   1   2 64.4479 24.9813   1
  -1  -1  -2 8.11462 15.7727   1
   1  -1   2 96.6824 27.2407   6
   1   1  -2 99.3964 27.4173   6
   1  -1   2 113.899 43.6535   3
   1   1  -2 79.3230 29.2631   1
  -1   1   2 47.2917 25.9619   6
  -1   1   2 90.3625 32.5808   5
   1  -1   2 71.9418 25.1186   5
  -1  -1  -2 49.0836 33.9614   5
   1   1  -2 106.419 35.6282   2
  -1  -1  -2 106.958 38.3746   4
   1  -1   2 118.966 22.0242   4
   1   1  -2 92.2749 27.3593   4
   1  -1   2 34.9958 23.1396   1
  -1  -1  -2 38.9051 26.6205   3
   1  -1   2 99.4003 40.3909   2
  -1  -1  -2 152.575 34.0651   2
  -1   1   2 215.092 43.7676   2
  -1  -1  -1 27765.4 2609.41   2
   1  -1   1 27236.1 2611.95   5
  -1  -1  -1 18041.4 2617.15   5
   1   1  -1 33567.2 2597.73   5
   1  -1   1 32249.7 2621.45   1
  -1   1   1 34587.4 2624.76   2
   1  -1   1 24765.2 2595.94   4
  -1   1   1 26780.4 2630.27   4
   1   1  -1 30955.5 2616.01   4
   1  -1   1 13975.3 2600.17   3
  -1  -1  -1 25044.9 2619.39   3
   1  -1   1 31354.9 2624.33   1
   1   1  -1 28406.4 2612.79   1
  -1  -1  -1 30159.0 2612.97   1
  -1   1   1 27623.3 2614.62   1
   1  -1   1 26197.3 2611.58   6
   1   1  -1 26809.1 2601.76   6
   1  -1   0-7.66997 14.0896   5
   1   1   0 32.9341 20.2827   2
   1  -1   0-8.16106 13.4103   6
   1   1   0 5.55809 12.0847   5
  -1  -1   0 10.1962 14.5077   5
  -1  -1   0-7.15723 13.1495   2
  -1   1   0 18.5091 27.3944   2
   1  -1   0-9.73323 22.6040   2
   1  -1   0 32.0582 17.6414   4
  -1   1   0 64.5585 28.8778   4
   1   1   0-8.19539 13.4666   4
  -1  -1   0 9.01447 20.9360   4
   1  -1   0-10.1270 20.3692   1
   1   1   0 8.16173 11.6184   1
   1   1   0 8.09698 11.9959   6
  -1  -1   0 3.53689 9.19959   6
  -1   1   0-8.89287 17.8892   1
   1  -1   0-8.45178 15.5234   1
  -1  -1   0-6.76676 12.4336   1
  -1  -1   1 25843.0 2821.18   2
   1   1   1 28659.6 2822.93   2
   1   1   1 39507.5 2838.95   5
  -1  -1   1 33638.0 2820.53   5
  -1   1  -1 28594.8 2831.11   2
   1  -1  -1 30428.5 2827.67   2
   1  -1  -1 25516.9 2815.39   4
  -1   1  -1 33582.4 2821.10   4
  -1  -1   1 33109.9 2834.02   4
   1  -1  -1 27229.7 2833.17   1
   1   1   1 28108.6 2826.85   1
  -1   1  -1 27586.4 2804.83   3
  -1   1  -1 28033.2 2827.64   1
  -1  -1   1 27257.0 2816.71   1
   1  -1  -1 26942.2 2823.59   1
  -1  -1   1 33903.2 2820.74   6
  -1   1  -1 29060.8 2828.68   6
  -1  -1   2 164.730 39.0165   6
  -1   1  -2 120.325 27.8463   3
   1  -1  -2 67.5146 35.1058   1
   1  -1  -2 140.693 39.0473   6
   1  -1  -2 85.4542 29.8578   5
  -1  -1   2 153.994 36.5660   2
   1   1   2 140.686 43.1708   5
   1   1   2 71.0868 29.2117   2
   1  -1  -2 110.602 30.7698   2
  -1   1  -2 93.6032 25.4456   4
   1  -1  -2 161.406 39.2058   4
  -1  -1   2 86.1100 27.4546   4
   1   1   2 119.751 31.9219   1
  -1  -1   2 72.1331 27.4498   1
  -1   1  -2 89.4824 33.2161   1
   1  -1  -2 135.538 33.0047   1
   1   1   2 97.7346 34.7908   3
   1  -1  -3 278.873 50.8159   1
  -1   1  -3 203.386 46.8374   6
  -1  -1   3 364.691 68.3949   6
   1  -1  -3 273.927 49.7797   3
  -1   1  -3 371.941 57.6990   3
   1  -1  -3 489.917 68.6587   6
  -1   1  -3 250.925 51.8219   5
   1  -1  -3 318.059 56.4642   5
  -1  -1   3 314.493 60.2305   1
   1   1   3 542.261 81.2477   5
  -1   1  -3 208.749 36.3711   4
   1  -1  -3 355.340 63.0192   4
  -1   1  -3 418.135 70.7073   2
  -1   1  -3 249.984 51.9016   1
   1   1   3 375.723 61.3849   1
   1  -1  -3 255.112 46.4444   2
   1   1   3 334.773 51.7028   2
   1   1   3 183.169 54.3175   3
   1  -1  -4 561.491 90.9082   6
  -1   1  -4 691.488 96.2836   5
   1  -1  -4 683.420 92.3575   5
   1  -1  -4 487.015 90.0300   3
  -1   1  -4 736.858 107.438   3
   1   1   4 694.385 88.1480   2
  -1  -1   4 621.279 97.8846   2
   1  -1  -4 627.469 102.451   1
   1   1   4 841.829 106.128   1
   1   1   4 702.810 100.596   4
   1   1   4 603.887 104.850   5
   1  -1  -4 836.236 102.610   1
  -1  -1   4 790.315 97.1193   1
   1  -1  -4 736.898 107.106   4
  -1  -1   4 628.007 97.0958   1
  -1   1  -4 732.104 103.855   2
  -1   1  -4 732.443 103.082   1
  -1  -1   4 565.660 87.9410   3
   1   1   4 720.964 106.695   3
   1   1   4 638.998 75.6221   6
  -1  -1   4 621.769 109.727   6
  -1   1  -4 839.273 100.651   6
  -1   1  -5 727188. 67328.3   5
   1  -1  -5 697092. 67323.4   5
   1   1   5 755907. 67331.2   1
  -1   1  -5 702693. 67328.2   6
  -1  -1   5 641893. 67349.5   6
   1  -1  -5 709167. 67325.9   6
   1   1   5 717984. 67352.1   5
   1   1   5 696228. 67332.0   4
   1   1   5 742975. 67313.7   2
   1  -1  -5 722748. 67309.4   2
  -1   1  -5 656270. 67333.3   2
  -1  -1   5 726779. 67316.4   4
  -1  -1   5 578790. 67325.7   1
   1  -1  -5 729330. 67330.1   1
  -1   1  -5 655310. 67339.0   3
   1  -1  -5 726777. 67333.3   3
  -1  -1   5 755268. 67336.0   2
  -1  -1   5 681473. 67321.6   3
   1  -1  -5 738690. 67334.6   1
  -1   1  -5 696532. 67329.6   1
  -1  -1   5 707535. 67331.2   1
   1  -1  -6 423.327 69.7849   6
  -1  -1   6 495.830 80.4418   1
  -1  -1   6 637.803 82.1975   1
   1  -1  -6 428.452 77.5718   1
  -1   1  -6 520.161 76.4760   6
   1   1   6 464.306 59.3934   6
  -1  -1   6 500.375 57.7903   5
  -1   1  -6 563.772 78.6965   5
   1  -1  -6 419.779 58.2472   2
  -1   1  -6 540.636 55.4548   4
  -1  -1   6 409.552 63.7911   4
   1   1   6 522.495 84.1323   4
  -1   1  -6 382.426 52.8836   4
  -1  -1   6 433.117 68.7927   3
   1  -1  -6 557.191 88.1181   3
  -1   1  -6 240.488 75.9409   3
   1  -1  -6 475.411 77.1837   1
  -1   1  -6 605.448 80.6541   1
   1   1   6 412.428 75.3909   1
   1   1   7 47946.8 4539.35   6
  -1   1  -7 45322.8 4553.16   6
   1  -1  -7 47267.7 4549.26   6
   1  -1  -7 47974.9 4533.10   2
  -1  -1   7 50320.9 4560.34   1
   1   1   7 42345.4 4555.79   1
  -1   1  -7 43448.4 4561.15   1
  -1   1  -7 49533.1 4557.50   5
  -1  -1   7 40590.1 4535.08   5
   1   1   7 49664.9 4542.93   2
   1   1   7 49774.9 4568.67   4
  -1   1  -7 49857.7 4534.57   4
  -1   1  -7 44896.9 4528.89   4
   1  -1  -7 61016.3 4573.56   3
   1  -1  -7 52023.3 4566.02   1
  -1  -1   7 49631.8 4567.70   1
  -1   1  -7 50288.9 4559.12   1
   1  -1  -7 47284.1 4557.56   1
  -1  -1   7 48786.3 4547.66   3
   1   1   8 31.5515 18.0625   6
   1  -1  -8 15.9044 18.5785   6
  -1   1  -8 19.2731 19.4861   6
   1  -1  -8 11.3488 18.7461   1
   1  -1  -8 23.0125 14.4295   2
  -1  -1   8-11.2746 20.7973   1
   1  -1  -8 53.7372 25.0374   1
  -1   1  -8 10.3313 17.0871   5
  -1  -1   8 16.9514 14.8133   5
   1   1   8 26.1310 24.0700   4
  -1  -1   8 16.9798 16.2272   4
  -1   1  -8 11.4950 17.1362   4
  -1  -1   8 45.9507 23.6120   3
   1   1   8 13.4149 34.8815   3
  -1   1  -8 43.1420 28.0718   1
   1   1   8 24.4125 22.4993   1
   1   1   8 11.3758 16.9612   2
  -1   1  -9 89475.8 7217.46   5
   1  -1  -9 72129.9 7182.94   2
  -1  -1   9 59898.8 7189.05   5
   1  -1  -9 84985.0 7206.83   5
   1   1   9 82243.4 7226.26   4
  -1   1  -9 80508.2 7196.49   4
  -1  -1   9 66487.7 7190.42   4
   1   1   9 80585.0 7193.79   2
  -1   1  -9 76091.7 7207.11   6
   1  -1  -9 71885.9 7200.33   6
   1   1   9 74067.4 7196.87   6
   1   1   9 78406.6 7224.32   3
  -1  -1   9 82649.5 7201.03   3
   1   1   9 83945.5 7216.99   1
  -1   1  -9 83787.4 7218.10   1
   1  -1  -9 72784.2 7213.67   1
  -1  -1   9 71606.2 7228.04   1
  -1   1  -9 60056.0 7208.91   1
  -1  -1   9 93132.9 7226.36   1
   1   1   9 70058.1 7218.76   1
   1  -1  -9 81869.4 7219.57   1
   1  -1 -10 208.762 45.4548   6
  -1   1 -10 206.206 46.9546   6
   1   1  10 234.749 56.8858   1
   1  -1 -10 257.594 56.7704   1
   1  -1 -10 213.550 34.1837   2
  -1  -1  10 252.648 59.8591   1
   1  -1 -10 413.343 65.3422   1
  -1   1 -10 166.684 49.9142   1
   1  -1 -10 258.539 47.3814   5
  -1   1 -10 307.627 54.9741   5
   1   1  10 245.114 59.7259   4
  -1  -1  10 166.712 37.6482   4
  -1   1 -10 340.224 49.9166   4
   1   1  10 318.255 63.3289   3
  -1   1 -10 217.077 55.0771   1
  -1  -1  10 218.106 46.9090   3
   1   1  10 154.358 37.2658   2
  -1   1 -11 969.969 125.093   5
   1  -1 -11 996.422 115.093   5
  -1  -1  11 731.281 102.208   5
   1  -1 -11 711.513 122.094   1
  -1   1 -11 610.735 116.841   1
   1   1  11 829.707 123.804   1
  -1  -1  11 805.117 132.027   1
  -1   1 -11 920.088 119.351   6
   1  -1 -11 1019.37 119.035   6
  -1  -1  11 845.624 104.648   4
  -1  -1  11 643.056 117.610   1
  -1  -1  11 941.522 117.895   3
   1   1  11 911.702 134.733   3
   1   1  11 981.375 107.841   2
  -1   1 -11 1069.08 131.192   1
   1   1  11 727.049 124.724   1
   1  -1 -12 37.2214 16.9185   2
  -1  -1  12 17.6003 25.3304   1
   1   1  12 29.8812 24.8413   1
   1  -1 -12 41.6535 30.4086   1
  -1  -1  12 48.6969 26.8049   3
   1  -1 -12 48.8261 30.2484   6
   1  -1 -12 48.2036 23.1809   5
  -1   1 -12 24.9284 23.2137   5
   1   1  12 14.9223 24.8117   4
  -1  -1  12 13.7500 18.2752   4
  -1   1 -12 63.3295 23.6580   4
   1   1  12 76.5763 41.8781   1
  -1   1 -12 92.7745 36.2943   1
   1  -1 -12 41.1949 32.1217   1
  -1   1 -12 52.3437 32.4629   1
   1   1  12 15.8501 34.6455   3
  -1   1 -13 654.345 92.2673   5
   1  -1 -13 291.043 81.5246   1
  -1  -1  13 599.105 84.3365   3
   1  -1 -13 484.615 76.6621   6
   1   1  13 387.769 85.5909   4
  -1  -1  13 535.041 73.2265   4
  -1   1 -13 627.544 67.8233   4
   1   1  13 551.720 100.318   3
   1   1  13 402.776 86.1177   1
   1  -1 -13 497.487 87.5300   1
  -1   1 -13 360.838 79.3247   1
  -1  -1  13 274.150 75.3349   1
  -1   1 -13 448.225 84.7159   1
  -1  -1  13 1025.68 125.601   1
   1  -1 -13 220.704 56.6569   2
   1   1  14 16.5484 23.8241   3
   1  -1 -14 32.3895 20.1683   6
  -1   1 -14 54.4663 28.5227   6
   1   1  14 78.0597 42.6654   1
  -1  -1  14 34.8830 28.8771   1
   1  -1 -14 45.1302 35.1254   1
   1   1  14 46.5839 18.8882   2
  -1   1 -14 41.0913 25.4181   1
   1  -1 -14 34.8103 23.9867   5
   1   1  14 44.0037 29.7284   4
  -1  -1  14 34.2329 21.4058   4
  -1   1 -14 31.5394 16.5520   4
  -1  -1  14 54.8410 35.0687   3
   1  -1 -14 28.9863 24.0865   1
  -1   1 -14 13.7549 22.8902   1
   1   1  14 46.1311 35.8956   1
   1   1  14 43.5435 23.1405   2
  -1   1 -15 86692.3 7054.60   5
   1  -1 -15 82589.1 7036.86   5
   1   1  15 75388.1 7051.02   4
   1   1  15 68219.5 7050.42   1
  -1  -1  15 88182.4 7056.16   1
  -1   1 -15 82903.7 7039.77   6
   1  -1 -15 77596.7 7043.27   6
  -1  -1  15 74286.1 7029.83   4
   1  -1 -15 57066.9 7037.14   1
  -1  -1  15 82578.8 7049.53   3
   1   1  15 85788.0 7071.33   3
   1   1  15 75353.9 7015.73   2
  -1  -1  15 56439.7 7048.32   1
   1  -1 -15 57122.5 7042.67   1
   1   1  15 84534.3 7062.07   1
   1   1  15 62472.4 7015.32   2
  -1   1 -16 10.6369 15.2223   6
   1  -1 -16 50.1107 30.8970   6
   1  -1 -16 13.5307 19.3149   1
   1   1  16 14.4167 16.8252   1
  -1  -1  16 16.2433 18.9354   1
   1   1  16 8.41426 11.0585   2
   1   1  16 16.4842 27.1163   3
   1  -1 -16 9.62393 17.7492   5
  -1   1 -16 12.7285 20.9676   5
   1   1  16 13.6290 22.4411   4
   1   1  16 23.4936 18.7524   2
  -1  -1  16 11.4572 23.1008   3
  -1  -1  16 13.3617 24.5853   1
   1  -1 -16 14.0047 23.0560   1
  -1   1 -16 52.6819 28.6542   1
  -1   1 -16 26.6119 28.9479   1
   1   1  16 14.4784 16.8965   1
  -1   1 -17 41898.1 3438.39   5
   1  -1 -17 26599.5 3411.89   5
   1   1  17 39835.4 3443.03   4
  -1   1 -17 41729.3 3438.74   1
  -1  -1  17 46430.5 3445.09   1
   1   1  17 42534.2 3448.37   1
  -1   1 -17 34445.0 3422.31   6
   1  -1 -17 22468.5 3416.18   6
  -1  -1  17 33455.5 3419.83   4
   1  -1 -17 40773.4 3442.10   1
   1   1  17 35166.6 3446.85   3
  -1  -1  17 28887.7 3420.80   3
   1   1  17 35194.2 3399.38   2
   1   1  17 43844.4 3453.45   1
   1  -1 -17 37519.4 3436.26   1
  -1   1 -17 41390.7 3445.32   1
   1   1  17 38099.5 3408.80   2
  -1   1 -18 90.3104 28.9407   6
  -1  -1  18 58.4279 36.2936   1
   1   1  18 49.4489 15.1479   2
   1   1  18 31.0108 31.5492   3
   1  -1 -18 34.9373 20.8496   5
  -1   1 -18 11.7304 24.0782   5
   1   1  18 109.665 37.7347   4
  -1  -1  18 26.5217 21.0896   4
  -1  -1  18 53.4921 28.1892   3
  -1   1 -18 23.2703 17.2381   1
  -1   1 -18 74.0082 33.9269   1
   1   1  18 78.5014 40.4730   1
   1  -1 -19 23629.0 2494.06   5
  -1   1 -19 27496.3 2508.75   1
   1   1  19 27354.7 2513.80   1
  -1  -1  19 26675.9 2508.02   1
  -1   1 -19 28670.2 2511.85   5
  -1  -1  19 27481.6 2497.51   4
   1  -1 -19 28386.1 2514.78   1
   1   1  19 24208.0 2519.24   3
  -1  -1  19 23521.9 2501.52   3
   1  -1 -19 24036.7 2502.48   6
  -1   1 -19 24807.9 2499.54   6
   1   1  19 25971.5 2484.34   2
   1   1  19 25866.2 2515.43   1
   1  -1 -19 24206.8 2504.74   1
  -1  -1  19 27562.4 2519.62   1
  -1   1 -19 26645.2 2511.83   1
  -1  -1  20 81.4870 27.8829   4
   1   1  20 118.899 39.1605   4
   1   1  20 70.2193 21.5929   2
  -1   1 -20 100.097 34.7090   1
   1  -1 -20 21.8903 22.8535   1
  -1  -1  20 63.8704 26.9281   1
  -1   1 -20 81.5438 30.7893   1
  -1   1 -20 51.8093 26.2497   5
   1  -1 -20 59.2162 25.7982   5
  -1   1 -20 36.9165 23.5478   6
   1  -1 -20 29.0452 21.9110   6
   1   1  20 83.0004 36.9335   1
  -1  -1  20 65.0763 32.6366   1
   1  -1 -20 83.3460 30.2576   1
   1   1  20 80.9625 34.7800   1
   1  -1 -21 269.014 54.9125   1
   1   1  21 211.829 55.4804   1
  -1  -1  21 440.646 71.2606   1
  -1  -1  21 270.650 54.2611   3
  -1   1 -21 297.882 54.8704   6
   1  -1 -21 309.049 55.4352   6
  -1  -1  21 285.901 50.4212   4
   1   1  21 332.944 60.4193   4
   1   1  21 205.894 41.1447   2
  -1  -1  21 213.730 44.8433   2
  -1   1 -21 399.155 64.6823   1
   1   1  21 364.555 71.9618   3
   1  -1 -21 364.369 61.6967   1
  -1   1 -21 308.758 58.3979   1
   1  -1 -21 359.857 51.6841   5
  -1   1 -21 376.225 59.4534   5
  -1  -1  21 221.416 53.0828   1
   1   1  21 272.151 56.1614   1
   1  -1 -22-6.22603 10.2206   5
  -1   1 -22-8.96071 12.7390   5
   1   1  22-11.2832 18.5222   1
  -1  -1  22-11.5207 16.3784   1
   1   1  22 9.41850 13.3899   4
  -1  -1  22 6.61906 14.3740   4
  -1  -1  22-9.97725 18.3117   1
   1   1  22 10.1960 14.4952   1
   1  -1 -22 9.34319 17.1480   1
  -1   1 -22 9.09981 16.7013   1
  -1  -1  22-8.18741 19.0074   3
   1  -1 -22 7.83775 11.1426   6
  -1   1 -22-8.29051 11.7863   6
   1   1  22-12.2138 22.4165   3
  -1   1 -22 19.8201 19.9244   1
  -1  -1  22 6.44962 17.5575   2
  -1   1 -23 666.273 81.6573   6
   1  -1 -23 530.615 76.2878   6
  -1  -1  23 409.413 74.6539   3
  -1   1 -23 593.716 85.6082   1
  -1  -1  23 646.944 77.4320   4
   1   1  23 566.027 92.7328   3
  -1   1 -23 655.210 85.1905   1
  -1  -1  23 587.025 88.5279   1
  -1  -1  23 544.463 74.3629   2
   1   1  23 555.993 83.6294   4
   1  -1 -24-5.40741 11.7445   5
  -1   1 -24-7.68666 10.9296   5
  -1  -1  24-5.99990 14.7753   4
   1   1  24 10.4539 14.8632   3
  -1  -1  24-10.2689 16.8584   1
  -1  -1  24-7.09198 15.4023   3
  -1   1 -24-7.39525 12.1416   6
   1  -1 -24 6.65137 7.72336   6
  -1   1 -24 8.89910 14.6100   1
  -1  -1  24 5.61384 12.1927   2
   1   1  25 7661.71 736.596   3
  -1  -1  25 6643.64 720.753   3
  -1  -1  25 7144.93 718.832   4
   1  -1 -25 7503.68 716.644   5
   1   1  25 7317.35 727.378   4
   1  -1 -25 7207.73 719.986   6
  -1   1 -25 7880.37 725.170   6
  -1   1 -25 7987.19 725.668   5
  -1  -1  25 6803.23 715.763   2
  -1   1 -26 6.64908 12.2038   5
   1  -1 -26-4.76331 10.3446   5
   1   1  26-7.33160 15.9217   4
  -1  -1  26 5.87326 11.8088   4
   1  -1 -26 5.75749 9.45196   6
   1   1  26-8.87308 12.6148   3
  -1  -1  26 6.25427 8.89201   3
  -1   1 -27 17899.0 1684.68   5
   1   1  27 16341.7 1685.57   4
  -1   1 -27 19495.9 1686.69   6
   1  -1 -27 18898.6 1682.66   6
   1  -1 -27 16549.2 1677.32   5
  -1  -1  27 15503.6 1681.51   3
   1   1  27 18037.3 1693.72   3
   1  -1 -28 17.4764 9.71791   5
  -1   1 -28 28.8076 14.3418   5
   1   1  28 19.7237 16.3249   4
  -1   1 -28 17.8150 13.0658   6
   1  -1 -28 20.0074 12.4944   6
   1   1  28 15.2086 16.6467   3
  -1  -1  28 33.5750 17.9123   3
  -1   1 -29 4347.10 392.282   6
   1  -1 -29 3700.64 387.164   6
   1  -1 -29 4082.89 386.386   5
   1   1  29 3632.93 392.507   4
  -1  -1  29 3414.91 388.015   3
   1   1  29 4217.98 398.144   3
   1   1  30-6.45356 10.6281   3
   1  -1 -30 3.97577 8.03839   5
  -1   1 -30 10.2502 8.45604   5
  -1   1 -30 21.0210 11.4439   6
   1  -1 -30 13.3795 9.72218   6
   1  -1 -31 1663.61 160.766   6
  -1   1 -31 1654.24 162.856   6
   1  -1 -31 1517.78 157.469   5
  -1   1 -31 1465.76 160.394   5
   1   1  31 1482.68 165.007   3
  -1  -1  31 1260.24 159.117   3
   1  -1 -32 3.70930 7.45775   5
  -1   1 -32-4.49132 7.37301   5
  -1   1 -32-4.65166 8.53750   6
   1  -1 -32 3.99870 8.68372   6
  -1   2  32 15.0277 12.4175   4
  -1   2  31-5.25241 7.46713   4
  -1   2  31 6.32106 7.33735   3
  -1  -2 -30 7.77525 7.17604   5
  -1  -2 -30 17.7969 10.3574   6
   1   2 -30-4.62149 8.51646   6
  -1   2  30 16.3042 14.8144   4
  -1   2  30 27.5718 17.9074   3
   1  -2  30 4.62763 7.63507   3
  -1  -2 -29 4.09220 7.51855   5
  -1  -2 -29 4.47937 8.22845   6
  -1   2  29 5.69846 11.4621   4
  -1   2  29-7.34817 15.9611   3
   1  -2  29 4.89226 8.98563   3
  -1  -2 -28 17.0185 9.29549   5
   1   2 -28 5.20298 12.1219   6
  -1  -2 -28 13.9964 10.1827   6
  -1   2  28 16.0112 17.4149   3
   1  -2  28 10.3211 12.0238   3
  -1   2  28-5.90012 14.5640   4
  -1   2  27-6.20225 11.3835   4
  -1  -2 -27 4.49204 7.37440   5
  -1  -2 -27 4.72334 9.49662   6
   1   2 -27-5.51437 7.83984   6
   1  -2  27 5.52497 13.6047   2
   1  -2  27-5.44807 9.99932   3
  -1   2  27-8.72258 14.3190   3
  -1   2  26 6.45149 11.8413   4
  -1  -2 -26 4.64985 8.53485   5
   1   2 -26-5.88144 9.65554   6
  -1  -2 -26 4.83787 8.87990   6
   1  -2  26-5.54716 9.10684   3
   1  -2  26 5.77813 12.5483   2
   1   2 -25 7.27320 11.9455   5
  -1  -2 -25-4.92909 7.01764   5
   1   2 -25 6.29194 12.6557   6
   1  -2  25 11.8240 10.8572   2
   1  -2  25 11.7440 12.7572   3
   1   2 -24 30.7342 17.8684   5
   1   2 -24 20.2452 13.6080   6
  -1  -2 -24 20.9452 12.9361   6
  -1   2  24-11.1316 18.3033   3
   1  -2  24-6.27057 11.5561   3
  -1   2  24 6.90295 15.0269   4
  -1   2  23 7.33409 13.4835   4
  -1  -2 -23 5.49661 12.7848   5
   1   2 -23-8.11717 11.5665   5
   1   2 -23 7.21430 13.2640   6
  -1  -2 -23 5.53048 12.0357   6
   1  -2  23 12.8949 14.9886   2
  -1   2  23 12.0774 22.1801   3
   1  -2  23 19.9722 15.4754   3
  -1   2  22 39.0633 22.9065   4
   1   2 -22 62.0808 21.8522   6
  -1  -2 -22 87.4922 24.1111   6
  -1  -2 -22 46.4379 16.7618   5
   1  -2  22 41.8577 21.3892   3
   1  -2  22 61.6653 21.7724   2
   1  -2  21 14.5093 16.8420   2
   1   2 -21 12.6716 23.2568   1
  -1  -2 -21 6.13596 13.3250   6
   1   2 -21 8.34260 13.6952   6
   1  -2  21-8.59574 17.2820   1
   1   2 -21-6.76015 9.61073   1
   1   2 -21-8.81461 12.5314   5
  -1  -2 -21-6.19706 10.1731   5
   1  -2  21-7.41285 14.9038   3
  -1   2  21 7.91547 18.3762   4
  -1   2  21 13.9090 22.8328   3
  -1   2  20-14.8417 24.3828   3
   1   2 -20-8.97001 14.7564   6
  -1  -2 -20 26.0726 16.0789   6
  -1   2  20 18.1814 21.1264   1
   1   2 -20 14.5015 16.8603   1
   1  -2  20 9.13887 19.8693   1
  -1   2  20 7.14053 15.5362   1
  -1  -2 -20 12.1327 13.2088   1
  -1  -2 -20 6.61066 12.1709   5
   1  -2  20 23.5306 17.0602   3
   1  -2  20 5.60274 13.0425   4
   1  -2  20-18.3577 30.1510   1
   1  -2  19 10.9551 12.7730   4
  -1   2  19 26.1917 20.3040   4
   1  -2  19 8.41282 18.3088   2
  -1  -2 -19 25.2989 23.2471   1
   1   2 -19 13.7135 19.5328   1
  -1  -2 -19 6.23731 14.5300   1
   1   2 -19 9.02358 10.5430   5
  -1   2  19 18.4327 26.2323   1
   1   2 -19-7.66177 15.4509   1
   1  -2  19 19.5986 24.1594   1
  -1  -2 -19 7.00993 12.9216   6
   1   2 -19 28.8845 23.7385   6
  -1   2  19 15.6717 22.3120   3
   1   2 -18-10.2806 16.8767   6
  -1  -2 -18 7.56357 15.2069   6
   1   2 -18-8.23844 11.7125   1
  -1   2  18-18.7541 30.7865   1
  -1  -2 -18-7.70920 10.9601   5
   1   2 -18-8.83668 10.2578   5
   1  -2  18-8.98295 14.7465   3
  -1   2  18 9.42129 17.2915   4
   1  -2  18 10.4478 13.5592   4
   1  -2  18 9.11436 16.7282   2
  -1  -2 -18 12.8953 18.3328   1
   1  -2  18-19.8447 28.2123   1
   1   2 -18-14.2090 23.3253   1
  -1   2  18 8.15906 13.3940   1
  -1  -2 -18 6.72604 9.56250   1
  -1   2  18-16.3164 26.7848   3
   1   2 -17 24.6884 24.9135   2
   1  -2  17 9.54355 20.8389   3
   1  -2  17 22.0472 20.3489   1
   1   2 -17 45.6943 22.6083   1
  -1   2  17-18.8653 15.6368   1
  -1   2  17 19.4003 22.6244   4
   1  -2  17 4.80231 14.9083   4
  -1   2  17 16.7011 27.5026   3
   1  -2  17-9.90331 21.6160   2
  -1  -2 -17 26.1082 28.4319   1
  -1   2  17 8.70251 16.1198   1
  -1  -2 -17 65.4227 23.9650   1
   1   2 -17 8.43448 17.0969   5
  -1  -2 -17 24.8330 18.1073   5
  -1  -2 -17 31.9407 20.8401   6
   1   2 -17 21.8654 25.4740   6
   1  -2  17 20.2925 28.9308   1
  -1   2  16 189.606 41.3197   4
   1  -2  16 69.9084 20.6722   4
  -1   2  16 50.2229 31.7305   3
  -1  -2 -16 26.1594 29.4883   1
   1  -2  16 86.7275 35.3613   2
   1   2 -16 143.607 44.8861   2
   1  -2  16 102.937 35.7257   3
  -1   2  16 18.6984 23.1055   1
   1  -2  16 47.1918 26.8176   1
   1   2 -16 49.0684 25.4307   1
  -1  -2 -16 108.271 29.7560   5
   1   2 -16 62.7280 29.1504   5
  -1  -2 -16 35.1537 26.2142   6
   1   2 -16 92.2841 32.3866   6
   1   2 -16 29.9170 33.4363   1
  -1   2  16 46.5499 26.5537   1
  -1  -2 -16 125.046 29.0622   1
   1   2 -15 13.7541 22.5848   2
   1  -2  15 10.8707 19.9586   3
  -1   2  15 16.3960 42.5601   3
   1  -2  15 23.8438 27.6824   2
  -1  -2 -15 12.9388 15.0286   1
   1   2 -15 15.1177 21.4987   1
  -1   2  15-9.99329 14.2171   1
  -1  -2 -15 9.68253 15.9037   5
   1   2 -15-7.11352 10.1271   5
  -1   2  15 11.4727 18.8409   4
   1  -2  15 12.2191 20.0658   1
   1   2 -15-10.9885 20.1747   1
  -1   2  15-18.4575 21.4316   1
   1  -2  15 20.0731 23.3065   1
   1   2 -14 14.7680 24.5269   2
   1  -2  14 81.6214 28.9520   3
  -1  -2 -14 43.1752 23.7336   5
   1   2 -14 38.0608 17.6652   5
  -1   2  14 15.6592 31.7024   3
  -1  -2 -14 50.4161 27.6229   1
   1  -2  14 52.6581 32.6289   2
  -1   2  14 10.3113 19.2874   1
   1   2 -14 15.0594 24.9999   1
  -1  -2 -14 36.6651 21.6031   1
  -1   2  14 17.6662 20.8416   1
   1  -2  14 64.2073 31.8388   1
   1   2 -14 35.1054 25.6829   1
  -1   2  14 36.0969 29.8609   4
   1  -2  14 38.7135 35.7207   1
   1   2 -13 143.872 30.0944   5
   1  -2  13 194.488 52.8432   3
   1  -2  13 103.401 42.1896   1
   1   2 -13 180.817 50.6386   1
   1   2 -13 158.798 50.9029   2
  -1   2  13 158.095 51.5742   4
  -1   2  13 175.022 54.1041   3
  -1  -2 -13 169.017 45.4963   1
   1  -2  13 247.938 60.3618   2
  -1  -2 -13 148.316 25.4023   2
  -1  -2 -13 260.024 50.7805   1
  -1   2  13 62.1418 33.8193   1
   1   2 -13 177.034 51.9324   1
  -1  -2 -13 89.6990 31.8963   6
   1   2 -13 101.094 38.6685   6
   1  -2  13 127.379 53.6773   1
  -1  -2 -12 102.131 42.4254   5
   1  -2  12 52.2002 30.9202   3
   1   2 -12 107.674 38.6703   1
   1   2 -12 112.721 41.9278   2
  -1   2  12 231.158 58.1991   4
  -1   2  12 147.149 45.6272   3
  -1  -2 -12 118.604 21.3741   2
   1  -2  12 242.695 59.1927   2
  -1  -2 -12 79.4805 34.5713   1
   1   2 -12 155.974 46.7407   1
  -1  -2 -12 187.719 42.0107   1
  -1  -2 -12 132.903 37.8069   6
   1   2 -12 126.440 38.0181   6
   1  -2  12 134.004 49.2060   1
  -1  -2 -11 27.9385 18.2899   6
   1   2 -11 37.3358 25.1382   6
   1  -2  11 32.9601 23.9812   1
   1  -2  11 13.2731 19.0244   3
  -1  -2 -11 13.5104 15.8683   5
  -1   2  11 15.4420 25.4646   4
  -1  -2 -11 27.7394 11.4138   2
   1  -2  11 18.2639 30.0792   2
  -1  -2 -11 21.1533 19.5621   1
   1  -2  11 30.3399 27.9471   1
  -1  -2 -11 31.6182 19.4943   1
  -1   2  11 27.4306 18.5419   1
  -1   2  11 11.9094 21.9914   3
   1   2 -10 12.0754 19.9871   6
  -1  -2 -10 42.6544 18.8879   6
   1  -2  10 19.8621 18.4056   1
   1   2 -10 14.3635 20.5796   1
   1   2 -10 26.5673 11.9335   5
   1   2 -10 28.6723 23.6726   2
   1  -2  10 12.7907 23.6143   3
  -1  -2 -10 13.7955 16.2166   5
  -1   2  10 16.9106 27.8777   4
  -1  -2 -10 17.8496 11.9868   2
  -1  -2 -10 9.65046 17.8958   1
   1  -2  10 40.2511 43.7795   2
   1  -2  10 41.0467 31.8668   1
  -1  -2 -10 20.8418 22.7743   1
  -1   2  10 42.9250 23.5102   1
  -1   2  10 73.6335 34.6304   3
   1   2  -9 199.856 30.1681   5
   1   2  -9 210.862 52.3655   2
   1  -2   9 213.826 50.3229   3
  -1  -2  -9 171.827 53.2178   5
  -1   2   9 313.455 74.9252   4
  -1  -2  -9 173.935 28.9784   2
  -1  -2  -9 188.166 35.0607   6
   1   2  -9 127.001 42.2214   6
  -1  -2  -9 76.8431 33.9684   1
  -1   2   9 258.523 45.6326   1
   1   2  -9 180.742 53.1045   1
   1  -2   9 302.892 49.3052   1
  -1   2   9 172.395 40.9503   3
   1  -2   9 219.438 72.1933   2
  -1  -2  -8 13.8605 25.4974   5
   1   2  -8 58.3553 43.2087   2
  -1   2   8-7.37734 16.1138   1
  -1  -2  -8 8.59679 23.4665   1
   1   2  -8 21.4225 10.5003   5
  -1  -2  -8 18.5145 14.3199   6
   1   2  -8 32.8059 23.8100   6
   1  -2   8-23.5234 43.2081   2
  -1  -2  -8 47.8704 21.7880   1
   1  -2   8-11.0858 15.8547   1
  -1   2   8 24.4484 21.2231   3
   1  -2   8 16.4777 25.3615   1
   1   2  -8 12.6752 18.1025   1
   1   2  -7 424.251 50.6285   5
  -1   2   7 439.225 68.0543   5
  -1  -2  -7 415.294 55.7613   6
  -1  -2  -7 445.790 91.2259   5
  -1   2   7 367.029 70.9222   1
  -1   2   7 494.081 69.0149   1
   1  -2   7 423.400 64.5711   1
   1   2  -7 382.095 81.6954   1
   1   2  -7 590.869 78.3744   6
  -1   2   7 480.243 102.302   4
   1   2  -7 391.524 58.0326   4
  -1   2   7 359.700 60.9203   3
  -1  -2  -7 398.408 61.7885   1
   1  -2   7 443.044 101.120   2
  -1  -2  -7 461.011 57.0702   2
   1   2  -7 516.243 88.8165   2
   1  -2   7 316.160 66.7617   1
  -1   2   6 263.631 42.9790   3
   1   2  -6 256.277 51.3007   6
   1   2  -6 221.952 30.7418   5
  -1   2   6 238.137 45.9427   5
   1   2  -6 185.946 56.8191   2
   1   2  -6 314.455 57.8520   1
  -1   2   6 220.045 48.5685   1
  -1  -2  -6 331.997 66.5299   5
  -1   2   6 240.876 83.2629   4
  -1  -2  -6 185.718 36.6420   2
   1   2  -6 265.655 40.2770   4
   1   2  -6 137.711 46.8604   1
  -1   2   6 229.975 46.6171   1
   1  -2   6 247.590 44.2169   1
  -1  -2  -6 163.535 38.6464   1
  -1  -2  -6 265.426 41.8956   1
   1  -2   6 152.404 45.5120   1
   1   2  -5 7.41377 16.1426   1
  -1   2   5 25.2802 15.6066   1
  -1  -2  -5 12.1454 15.8059   6
   1   2  -5 9.53010 15.6885   6
   1  -2   5-7.31426 19.0210   3
   1   2  -5 8.14312 16.4140   1
  -1   2   5-19.3038 22.4381   1
  -1  -2  -5 15.5047 15.9157   6
  -1   2   5 9.84478 18.1067   5
   1   2  -5 25.7260 10.5581   5
   1   2  -5 87.8404 41.6426   2
  -1  -2  -5 23.2690 25.2928   5
  -1   2   5 22.3877 41.1059   4
  -1  -2  -5-5.10901 15.1652   2
   1   2  -5 6.23454 12.5896   4
  -1  -2  -5-7.43636 12.2638   1
   1  -2   5-24.4609 44.9095   2
   1  -2   5 27.0517 18.4478   1
  -1   2   5 19.0235 24.7163   2
   1  -2   5-10.9403 17.9977   1
  -1  -2  -5 10.9122 11.9066   1
  -1   2   5 6.34060 18.0665   3
  -1  -2  -4 34.9783 18.4442   1
   1  -2   4 10.8776 17.9614   1
  -1   2   4 17.7105 13.8417   1
   1   2  -4 7.42681 15.0570   1
  -1  -2  -4 26.2244 16.2239   6
   1   2  -4 27.4789 15.1607   6
   1  -2   4 16.8995 16.1337   3
   1   2  -4 21.5962 17.8316   1
  -1   2   4 8.83567 14.6334   1
  -1   2   4 29.8353 23.1692   5
   1   2  -4 9.35425 10.0999   5
  -1  -2  -4 16.6028 12.9935   6
   1   2  -4 29.2633 29.4810   2
  -1  -2  -4-10.9493 18.0784   5
  -1   2   4-22.1252 36.3719   4
   1  -2   4 21.3176 9.07871   4
   1   2  -4 26.8469 14.7036   4
  -1  -2  -4 38.1341 18.1748   1
   1  -2   4 40.5148 22.9338   1
  -1   2   4 21.9672 20.2517   2
   1  -2   4 23.0745 50.1461   2
  -1   2   4 23.5859 16.1683   3
  -1  -2  -4 11.0317 17.0503   2
  -1  -2  -3 1106.77 137.722   2
  -1  -2  -3 1306.95 135.108   1
   1  -2   3 1593.07 159.779   1
   1   2  -3 1197.71 129.300   5
  -1   2   3 1332.02 152.701   5
  -1  -2  -3 1678.96 161.037   5
   1  -2   3 1813.44 202.755   2
   1   2  -3 1520.84 152.960   6
  -1  -2  -3 1399.60 137.213   6
   1  -2   3 1118.23 128.483   4
  -1   2   3 795.706 167.687   4
  -1   2   3 1132.40 135.951   1
   1   2  -3 1161.52 139.710   1
  -1   2   3 1003.78 133.725   3
  -1   2   3 1107.27 146.491   1
  -1   2   3 1158.94 156.851   2
  -1  -2  -3 1121.68 138.410   1
   1  -2   3 1194.50 133.535   3
   1  -2   2 177.957 29.4704   3
   1   2  -2 134.636 29.8470   1
  -1  -2  -2 140.134 29.6689   5
   1   2  -2 183.901 37.6183   6
  -1  -2  -2 156.362 31.5308   6
  -1  -2  -2 93.4010 31.1580   2
   1   2  -2 231.265 59.7425   2
  -1  -2  -2 159.515 40.8976   5
  -1   2   2 112.771 53.0004   4
   1  -2   2 180.754 36.2796   4
  -1   2   2 134.195 27.9148   3
  -1  -2  -2 85.0743 26.0860   1
   1  -2   2 119.257 34.5928   1
   1  -2   2 254.382 84.1801   2
   1  -2   2 94.6991 35.2100   1
  -1  -2  -2 170.486 32.2201   1
  -1   2   2 142.630 39.8385   1
  -1  -2  -1 547.625 75.6117   2
  -1  -2  -1 497.367 66.9829   5
  -1   2   1 559.846 83.0991   5
   1   2  -1 693.833 100.845   2
  -1   2   1 428.064 99.6055   4
   1  -2   1 848.094 98.5661   4
   1  -2   1 332.392 68.4431   1
  -1  -2  -1 606.846 66.4877   1
   1   2  -1 538.990 67.4632   1
   1   2  -1 579.702 90.8187   3
   1  -2   1 543.972 72.2831   3
   1  -2   1 522.514 64.0799   3
   1  -2   1 359.405 87.9460   2
   1  -2   1 443.190 69.0365   1
  -1  -2  -1 465.298 66.7004   6
   1   2  -1 544.544 73.7013   6
  -1  -2   0 278.177 42.8768   5
   1  -2   0 271.281 38.7659   3
  -1   2   0 243.252 53.3508   5
   1   2   0 184.361 37.7352   1
   1   2   0 371.941 68.2957   2
   1  -2   0 383.035 68.8188   2
  -1   2   0 343.498 71.3661   4
  -1  -2   0 178.735 46.3714   4
   1  -2   0 229.177 41.4622   3
   1   2   0 350.099 63.4084   3
  -1  -2   0 257.178 42.7486   6
  -1  -2   0 247.294 37.6790   1
   1  -2   0 255.209 43.9050   1
   1   2   0 282.757 41.8520   1
   1  -2   0 267.634 48.7415   1
  -1  -2   1 613.573 70.5180   5
  -1   2  -1 457.544 79.5465   5
  -1   2  -1 469.840 78.6753   6
   1   2   1 426.505 66.1489   6
  -1  -2   1 522.221 69.0475   6
   1   2   1 740.238 97.4121   2
  -1   2  -1 618.360 84.7625   4
   1  -2  -1 826.880 135.292   4
  -1  -2   1 636.959 83.4741   4
   1   2   1 479.433 86.6506   3
   1  -2  -1 455.930 65.3369   3
   1   2   1 472.453 65.3667   1
   1   2   1 455.118 60.8996   1
   1  -2  -1 555.377 73.6698   1
  -1   2  -1 573.071 72.6403   1
  -1  -2   1 588.495 69.4742   1
   1  -2  -1 609.957 88.2773   2
   1  -2  -2 225.982 48.1016   6
  -1   2  -2 97.5795 35.6682   5
  -1  -2   2 158.506 26.6838   5
  -1  -2   2 145.960 32.5398   1
   1  -2  -2 109.794 33.4140   1
  -1  -2   2 107.984 27.7425   6
   1  -2  -2 151.188 32.7487   1
  -1   2  -2 94.5312 28.9697   1
  -1  -2   2 82.6792 28.0174   1
   1   2   2 141.613 31.9827   1
  -1   2  -2 188.467 42.3244   1
  -1  -2   2 75.7727 31.9853   4
   1  -2  -2 139.522 28.5272   3
   1   2   2 133.737 49.5268   3
   1   2   2 297.450 56.2267   2
  -1   2  -2 169.854 43.4876   6
   1  -2  -3 1430.16 158.591   6
   1   2   3 1026.87 146.499   2
  -1   2  -3 1387.16 153.058   1
   1   2   3 1158.28 140.141   1
  -1   2  -3 1342.32 152.597   5
  -1  -2   3 966.454 125.387   5
   1  -2  -3 1337.23 145.148   2
   1   2   3 1136.49 153.397   4
  -1   2  -3 1332.71 134.453   4
  -1  -2   3 1424.85 140.908   1
   1  -2  -3 1150.60 138.338   1
   1   2   3 1200.12 158.515   3
   1  -2  -3 1183.18 133.398   3
  -1   2  -3 1169.35 134.207   3
  -1  -2   3 1265.16 141.957   1
   1  -2  -3 1421.42 148.749   1
  -1   2  -3 1154.45 137.073   1
  -1   2  -3 1128.31 151.038   6
  -1  -2   3 1211.00 136.603   6
   1  -2  -4 11.6656 25.5555   6
  -1  -2   4 23.1827 20.3378   1
   1  -2  -4 41.5684 21.8395   1
  -1  -2   4 31.9842 11.4427   5
  -1   2  -4 39.9824 24.8418   5
  -1   2  -4 89.3771 30.5990   6
   1  -2  -4 7.05660 12.0629   1
  -1  -2   4 47.2480 26.2023   1
  -1   2  -4 9.32152 13.6726   4
  -1   2  -4 16.6981 14.8337   3
  -1  -2   4 43.0635 24.7186   3
  -1  -2   4 36.6875 24.3241   4
  -1   2  -4 36.7751 27.4154   1
   1   2   4 13.2034 21.9341   3
   1  -2  -4 37.7180 16.3067   3
   1   2   4 75.0770 18.7747   1
  -1   2  -4 24.0985 17.7658   1
  -1  -2   5 8.44787 15.5669   3
   1   2   5 22.6192 15.4564   1
   1  -2  -5 8.34782 13.7739   1
  -1   2  -5 21.8832 18.0152   6
   1  -2  -5 33.3381 20.4429   6
  -1   2  -5 9.57325 11.1990   5
  -1  -2   5 10.2003 8.22480   5
   1   2   5 8.34265 22.7533   2
  -1  -2   5 31.4544 19.4129   1
   1   2   5 12.3110 24.7904   4
  -1  -2   5 6.98312 12.8916   4
  -1   2  -5 26.0620 14.3286   1
   1   2   5 32.8283 21.3473   1
   1   2   5-13.1333 24.1441   3
   1  -2  -5 4.95960 10.8597   3
   1  -2  -5 5.82768 14.4171   2
  -1  -2   6 254.251 47.5802   3
   1   2   6 275.852 45.4585   1
  -1  -2   6 248.065 46.6103   1
   1  -2  -6 169.213 42.4095   1
  -1  -2   6 215.738 30.1628   5
   1  -2  -6 300.351 53.4785   6
  -1   2  -6 239.573 48.2378   5
  -1   2  -6 213.921 51.5226   6
   1  -2  -6 160.858 40.9043   1
  -1  -2   6 316.459 55.3578   1
   1   2   6 294.991 62.7054   4
  -1  -2   6 217.524 39.8677   4
   1  -2  -6 235.373 40.4219   3
   1   2   6 175.387 50.0540   3
  -1   2  -6 266.144 48.7929   1
   1   2   6 210.622 43.9473   1
   1  -2  -6 255.500 39.0991   2
   1   2   7 336.914 56.3911   6
   1  -2  -7 442.392 70.5100   1
   1   2   7 551.150 72.6899   1
  -1  -2   7 586.704 75.6436   1
  -1   2  -7 409.016 66.4620   5
  -1  -2   7 429.715 49.9701   5
   1  -2  -7 424.731 67.8210   1
  -1  -2   7 463.539 77.4106   1
   1  -2  -7 418.845 54.4475   2
   1   2   7 345.847 60.0292   2
   1   2   7 497.811 84.6945   4
  -1  -2   7 480.387 62.3566   4
  -1   2  -7 576.426 78.5699   6
   1  -2  -7 546.084 74.0181   6
   1  -2  -7 455.129 62.9092   3
  -1  -2   7 303.287 60.3380   3
   1   2   7 402.332 74.3952   3
  -1   2  -7 439.431 66.9630   1
   1   2   7 628.362 76.8139   1
  -1  -2   8 38.6897 29.9899   1
   1  -2  -8 7.95357 14.6997   1
  -1  -2   8 44.7849 22.1571   3
   1   2   8 21.1776 23.0597   1
   1  -2  -8-9.00200 14.8785   1
  -1  -2   8 10.3157 14.7670   1
  -1   2  -8 10.1879 16.8136   6
   1   2   8 5.54910 14.5066   6
   1  -2  -8 8.34745 16.8717   6
  -1   2  -8 35.1222 19.1463   5
  -1  -2   8 7.10176 7.47327   5
   1   2   8 16.7113 15.2625   2
   1   2   8 14.0746 25.8896   4
  -1  -2   8 34.9937 17.0063   4
  -1   2  -8 33.6768 18.3649   1
   1   2   8 18.0707 14.9329   1
   1   2   8 11.7517 19.3688   3
   1  -2  -8 21.0417 11.9505   2
   1  -2  -9 234.104 44.3848   1
  -1   2  -9 269.827 50.2184   6
  -1  -2   9 285.576 47.4045   3
  -1  -2   9 205.808 49.8255   1
   1   2   9 285.720 56.3550   1
   1   2   9 219.013 37.2643   6
   1  -2  -9 156.497 39.0358   6
  -1   2  -9 164.029 38.3856   5
   1   2   9 193.129 35.5529   2
  -1  -2   9 152.801 28.0731   5
   1   2   9 206.206 53.4176   4
  -1  -2   9 168.105 31.9755   4
  -1   2  -9 186.075 44.2224   1
   1   2   9 234.250 55.2175   3
   1  -2  -9 214.638 27.5390   2
   1   2   9 196.387 43.9067   1
  -1  -2  10 28.1867 19.3220   3
  -1  -2  10 12.5246 14.7214   1
   1  -2 -10-10.7791 15.4980   1
   1   2  10 16.5895 15.0177   2
   1  -2 -10 26.7572 19.5065   1
  -1  -2  10 15.2831 17.8906   1
  -1  -2  10 16.5254 11.4824   5
   1   2  10 15.2889 30.8255   4
  -1  -2  10 21.7895 12.6052   4
  -1   2 -10 29.9086 20.1772   6
   1  -2 -10 52.8801 20.6946   6
   1   2  10 10.6741 19.7270   1
   1   2  10 49.5298 30.5779   3
  -1  -2  11 35.1281 22.4526   3
  -1  -2  11 26.8582 22.1653   1
   1  -2 -11 11.7412 19.4116   1
   1  -2 -11 19.4389 21.2324   1
  -1  -2  11 31.1775 25.6939   1
   1  -2 -11 8.47756 17.1997   5
  -1  -2  11 31.8402 15.5653   5
   1   2  11 17.5677 11.7639   2
  -1   2 -11 27.3712 19.9470   5
   1   2  11 78.7112 40.9250   4
  -1  -2  11 13.0638 10.9680   4
   1   2  11 24.9700 23.0300   3
  -1   2 -11 40.3206 24.9280   6
   1  -2 -11 14.7354 16.1652   6
   1   2  11 57.1242 31.1867   1
  -1   2 -11 20.0199 16.5932   1
  -1  -2  12 222.892 33.4343   5
   1  -2 -12 187.979 38.0985   5
   1   2  12 87.0173 23.5271   2
  -1   2 -12 231.228 47.1173   5
   1   2  12 192.111 59.6832   4
   1   2  12 168.643 47.2924   1
   1   2  12 139.384 49.4454   3
   1  -2 -12 205.334 39.8213   6
  -1   2 -12 234.830 45.9064   6
   1  -2 -12 176.243 42.4504   1
  -1  -2  12 138.798 51.8160   1
  -1   2 -12 162.773 51.3478   1
   1  -2 -12 50.7264 38.3831   1
  -1  -2  12 223.927 52.8077   1
  -1   2 -12 169.721 44.9996   1
  -1  -2  13 130.025 27.1810   5
   1  -2 -13 198.899 41.7702   5
   1   2  13 47.9105 20.3347   2
  -1   2 -13 111.631 33.8068   5
   1   2  13 112.367 47.4840   4
  -1  -2  13 195.923 31.9660   4
   1   2  13 135.501 50.2169   3
  -1   2 -13 187.009 43.7810   6
  -1  -2  13 160.996 49.8054   1
  -1   2 -13 57.2484 44.3340   1
   1  -2 -13 189.707 50.2054   1
  -1  -2  13 114.584 42.7788   1
   1  -2 -13 78.5783 40.9106   1
  -1   2 -13 144.522 45.6787   1
   1  -2 -14 88.8645 29.1053   5
   1   2  14 10.0167 8.59747   2
   1   2  14 27.1656 9.44158   2
   1   2  14 50.4772 29.4957   1
  -1   2 -14 27.5221 8.87851   4
  -1  -2  14 35.9912 18.2293   4
   1   2  14 72.4718 33.8231   3
  -1   2 -14 21.5515 23.6499   6
  -1  -2  14 57.3891 29.0480   1
   1  -2 -14 13.6263 19.6722   1
  -1   2 -14 28.9083 26.7484   1
  -1  -2  14 27.8592 23.1216   1
  -1   2 -14 65.3256 28.4662   5
  -1   2 -14 45.9208 28.4752   1
  -1   2 -15 46.8471 25.4490   5
   1  -2 -15 12.2656 17.4602   1
  -1   2 -15 14.2552 20.2855   1
  -1  -2  15-13.3111 24.4466   1
   1  -2 -15-12.6399 23.2156   1
  -1  -2  15-14.1092 16.4018   1
   1   2  15-15.4374 25.3574   4
  -1  -2  15 5.74988 14.1864   4
  -1   2 -15 2.12357 7.84588   4
   1   2  15 29.5184 27.1028   3
  -1   2 -15 21.8959 23.7913   6
   1  -2 -15 25.0288 19.3890   6
   1  -2 -15 8.05600 18.7236   5
   1   2  15 12.5530 20.6260   1
  -1   2 -15-11.6648 21.4274   1
   1  -2 -16 49.7297 27.8378   1
  -1   2 -16 93.4707 40.0950   1
  -1  -2  16 25.5685 28.5794   1
  -1  -2  16 135.288 33.7946   3
  -1  -2  16 68.3355 36.1169   1
   1  -2 -16 62.1160 31.3339   1
   1   2  16 38.4036 32.2432   1
   1   2  16 59.3155 30.5760   4
  -1  -2  16 102.444 27.1543   4
  -1   2 -16 38.4521 15.3754   4
   1   2  16 46.8593 26.5236   3
   1  -2 -16 70.9030 27.0921   6
  -1   2 -16 88.4661 30.8585   6
  -1   2 -16 112.356 36.1384   5
   1   2  16 49.1432 29.3179   1
  -1   2 -16 23.3186 17.9104   1
   1   2  17 14.0794 23.2526   4
  -1  -2  17 58.5545 22.6225   4
  -1   2 -17 8.64265 9.79595   4
   1   2  17 16.3399 23.3691   3
   1  -2 -17 18.7340 21.8948   6
  -1  -2  17 39.2427 32.3107   1
   1  -2 -17 34.6978 23.3928   1
   1   2  17 48.7877 31.7604   1
  -1   2 -17-13.1385 24.2481   5
   1  -2 -17 51.7459 22.5296   5
  -1  -2  17 38.0620 22.2372   3
   1  -2 -17-12.3080 14.5124   1
  -1  -2  17 12.1517 22.4478   1
   1   2  17 11.8599 25.8808   1
   1  -2 -18 11.9197 13.8360   1
  -1   2 -18 12.1158 24.3591   1
  -1  -2  18-11.5211 16.3790   1
  -1  -2  18 9.53442 17.4989   3
   1   2  18 11.7407 13.6283   1
  -1  -2  18-12.4858 14.4932   1
   1  -2 -18 10.7002 21.5129   1
   1   2  18-13.2432 24.3057   4
  -1  -2  18-7.82325 12.8425   4
   1   2  18 16.8311 19.5371   3
   1  -2 -18 9.82350 16.1260   6
  -1   2 -18-11.1532 18.3089   6
   1  -2 -18 9.20664 13.0886   5
  -1   2 -18-13.5765 24.9175   5
   1   2  18-11.3259 18.5924   1
  -1   2 -18-22.2934 20.4579   1
   1   2  19 12.3701 20.3388   4
  -1  -2  19 32.9234 23.8598   1
   1   2  19 21.4545 19.7216   1
   1   2  19 17.0298 27.9792   3
   1  -2 -19 10.7525 17.6883   6
  -1   2 -19-10.9284 12.7372   6
   1  -2 -19 72.2394 28.1168   1
  -1  -2  19 11.7805 16.7869   1
   1   2  19 11.7418 19.3092   1
  -1   2 -19-13.7184 15.9651   5
   1  -2 -19 9.53451 13.6032   5
  -1  -2  19 9.88589 16.2690   3
   1  -2 -19 11.3287 18.6323   1
  -1   2 -19-10.7053 19.6814   1
   1  -2 -20-10.6048 19.4657   1
  -1   2 -20 33.3454 25.8060   1
  -1  -2  20-9.96961 11.5762   3
  -1  -2  20 11.0788 15.7530   1
   1   2  20-11.3472 20.8281   1
   1   2  20-11.5029 18.8853   4
  -1  -2  20-6.93585 15.0648   4
   1  -2 -20 11.3790 13.2117   6
  -1   2 -20-10.5850 15.0511   6
  -1   2 -20 30.5743 18.7071   1
   1   2  20 16.8867 24.0087   3
   1  -2 -20 9.46248 15.5362   5
  -1  -2  20 10.9720 20.1394   1
  -1  -2  21-6.32891 15.5859   4
  -1  -2  21 9.58122 15.7301   3
  -1  -2  21-10.3981 19.0855   1
  -1   2 -21-9.64271 15.8311   1
  -1   2 -21-10.1492 11.7833   6
   1  -2 -21 10.9890 15.6243   6
   1   2  21-16.4115 23.3326   3
  -1   2 -21-10.6181 24.6515   1
   1  -2 -21-9.01227 14.7963   5
  -1   2 -21 26.0623 26.2004   5
  -1   2 -22 61.5202 27.7619   5
   1  -2 -22 57.1676 27.0331   5
  -1   2 -22 94.9489 29.0921   6
   1  -2 -22 114.161 34.8969   6
  -1  -2  22 58.7233 25.9593   2
   1   2  22 47.0162 32.3976   3
  -1  -2  22 113.905 32.2410   3
  -1  -2  22 65.1000 24.4847   4
   1  -2 -23 14.6412 17.0369   5
   1  -2 -23 9.16302 13.0812   6
  -1   2 -23 17.9112 14.7497   6
  -1  -2  23 56.8168 23.3478   2
   1   2  23 14.7043 24.1678   3
  -1  -2  23-8.09084 14.8973   3
  -1  -2  23 11.1813 12.1992   4
   1   2  23-9.18749 15.1291   4
  -1   2 -24 16.7917 16.9762   6
   1  -2 -24 48.4483 23.0297   6
   1   2  24 8.53213 19.8898   4
   1   2  24 40.8240 31.6431   3
  -1  -2  24 15.1585 16.5578   3
   1  -2 -24 6.78369 12.5806   5
  -1   2 -24 10.4654 12.2813   5
   1   2  25 7.93941 14.5804   4
  -1   2 -25-7.84115 11.1590   6
   1  -2 -25 7.42457 13.6361   6
  -1  -2  25 12.5536 16.2998   2
  -1  -2  25 6.94691 12.7601   3
  -1   2 -25 9.51846 19.1438   5
   1   2  26 7.43371 12.2406   4
  -1   2 -26 7.30449 12.0292   6
  -1  -2  26 5.89302 13.7144   2
  -1   2 -26 8.62207 17.3613   5
  -1  -2  26 6.46290 14.0676   3
   1  -2 -26 16.8032 12.2011   5
   1  -2 -27-5.17959 12.0284   5
  -1   2 -27 7.78612 9.04295   5
  -1  -2  27-5.53203 12.8464   2
  -1   2 -27-6.80558 11.1760   6
   1  -2 -27 6.04045 9.92047   6
   1   2  27-6.96776 15.1342   4
  -1  -2  27-5.94212 13.7982   3
   1   2  27-10.2491 16.8273   3
  -1   2 -28 12.6616 12.8404   6
   1  -2 -28 22.0754 12.1039   6
   1  -2 -28 28.6529 11.8804   5
  -1   2 -28 7.05171 10.1671   5
   1   2  28 9.23863 15.2602   3
  -1  -2  28 11.1121 12.1839   3
  -1   2 -29-6.40321 12.8754   5
  -1   2 -29-5.78614 9.50067   6
   1  -2 -29-5.08423 11.0429   6
   1   2  29-6.19049 11.3636   4
   1  -2 -29 4.45679 8.18237   5
   1   2  29 8.69700 10.0974   3
  -1  -2  29-5.16600 11.2204   3
  -1   2 -30 34.9913 15.9868   5
   1   2  30 17.5597 15.3084   4
   1  -2 -30 20.9352 11.0292   5
   1  -2 -30 13.9639 9.54526   6
  -1   2 -30 16.1657 12.6503   6
   1   2  30 7.81675 15.8278   3
  -1  -2  30 24.3707 13.9856   3
   1  -2 -31 3.88759 6.38421   5
   1   2  31 5.51369 7.84051   4
   1  -2 -31-4.28589 8.61864   6
  -1   2 -31 5.02112 8.24445   6
   1  -2 -32 18.4840 10.6578   5
  -1   3  31 1567.46 176.829   3
  -1   3  30 8.40722 11.9537   3
  -1   3  30-5.12247 9.40344   4
  -1   3  29 3371.74 327.530   4
   1  -3  29 3246.76 326.114   2
   1   3 -29 3274.87 326.166   6
  -1   3  29 3638.66 343.707   3
   1  -3  29 2676.79 321.307   3
  -1  -3 -29 3463.63 322.149   5
  -1  -3 -28 16.8447 9.31573   5
   1   3 -28 23.0234 13.4798   6
  -1   3  28 11.2200 12.3113   4
   1  -3  28 32.3282 18.8466   2
   1  -3  28 19.1091 11.8966   3
  -1   3  28 10.1190 23.5587   3
  -1  -3 -27 13803.3 1265.28   5
  -1  -3 -27 12150.5 1264.21   6
   1   3 -27 13721.3 1271.96   6
  -1   3  27 13619.9 1270.58   4
  -1   3  27 16389.1 1301.26   3
   1  -3  27 11215.1 1264.93   3
   1  -3  27 13533.1 1269.15   2
  -1  -3 -26 24.6320 13.5082   6
   1   3 -26 6.77437 14.8000   6
   1  -3  26 21.7490 13.4860   3
  -1   3  26 12.6220 23.2222   3
  -1  -3 -26 4.75210 9.69031   5
  -1   3  26 43.7819 17.8571   4
  -1   3  25 5576.99 581.198   4
   1  -3  25 6052.46 579.373   2
  -1  -3 -25 6168.28 575.847   5
   1   3 -25 6478.33 586.034   6
  -1  -3 -25 5491.77 575.128   6
   1  -3  25 4993.63 575.670   3
  -1   3  25 7903.54 625.272   3
   1   3 -24 8.09242 16.2865   6
  -1  -3 -24 5.57538 11.2334   6
   1  -3  24 12.1404 11.1650   3
   1  -3  24 6.15032 15.1621   2
  -1   3  24-15.1519 24.8838   3
  -1   3  24 13.8489 13.9410   4
  -1  -3 -24 5.39796 7.70903   5
  -1   3  23 421.170 89.8224   3
  -1   3  23 465.830 65.9179   4
   1  -3  23 317.823 59.3124   2
   1   3 -23 561.132 72.6460   6
  -1  -3 -23 421.209 59.1470   5
  -1   3  22 7.76411 12.7672   4
  -1  -3 -22 6.18865 10.1865   5
   1  -3  22 6.88753 11.3310   2
  -1   3  22-16.1609 18.7739   3
   1   3 -22 18.9249 19.0390   6
  -1  -3 -21 309.263 47.8736   5
   1   3 -21 304.581 53.9322   6
   1   3 -21 196.292 42.9199   5
   1  -3  21 182.913 42.5108   2
  -1   3  21 213.387 63.7639   3
  -1  -3 -20-7.19470 8.35448   5
   1  -3  20 15.5823 16.9208   2
  -1   3  20-16.9387 24.0820   3
   1   3 -20-6.67163 9.48741   5
  -1   3  20 8.50580 18.4726   4
   1   3 -20 10.8031 17.7356   6
  -1  -3 -20 7.98135 16.0482   6
  -1   3  19 18025.7 1702.14   3
  -1  -3 -19 18204.4 1667.40   5
  -1   3  19 19211.6 1674.21   4
   1   3 -19 17585.6 1660.11   5
  -1  -3 -19 13634.2 1664.70   6
  -1  -3 -18 41.4780 19.5610   5
  -1   3  18 9.81237 20.0232   4
   1  -3  18 26.5205 20.8069   3
   1   3 -18 52.7500 18.9443   5
   1   3 -18 14.0820 23.3692   1
   1   3 -18 11.8101 14.1305   6
  -1  -3 -18 27.8459 18.9734   6
   1  -3  18 80.8440 31.4675   2
   1  -3  17 20127.3 2396.45   1
   1   3 -17 28873.6 2349.48   5
   1   3 -17 23378.5 2377.06   1
   1  -3  17 23675.2 2361.25   3
   1  -3  17 32567.6 2373.83   2
  -1  -3 -17 16749.5 2349.44   6
   1   3 -17 31138.6 2359.15   1
   1  -3  17 29963.8 2366.00   1
  -1  -3 -17 13887.3 2353.67   1
   1  -3  16 17.9114 16.6839   1
   1   3 -16 29.2296 17.2040   1
   1   3 -16 61.0767 28.5023   6
  -1  -3 -16 54.8059 24.2146   6
   1   3 -16 54.5031 33.6734   2
  -1   3  16 21.6026 25.2384   4
   1  -3  16 61.4799 41.3013   1
   1  -3  16 10.1859 14.7607   3
   1  -3  16 21.1413 24.7064   2
  -1  -3 -16 12.3110 17.7343   1
  -1   3  16 98.0105 37.7337   3
  -1   3  16 21.0926 15.5339   1
  -1  -3 -16 6.59556 12.4386   1
  -1  -3 -15 34468.5 5455.91   5
  -1  -3 -15 73567.6 5463.54   1
  -1   3  15 57380.1 5458.80   1
   1  -3  15 58197.1 5505.61   1
   1  -3  15 69026.0 5484.79   2
  -1   3  15 75703.3 5486.57   4
   1   3 -15 59255.1 5487.77   2
  -1   3  15 64218.0 5478.87   3
   1  -3  15 32152.9 5454.42   3
   1   3 -15 56698.8 5447.23   5
  -1  -3 -15 61240.2 5460.46   6
   1   3 -15 65368.6 5480.18   6
   1  -3  15 57806.1 5465.96   1
   1   3 -15 69702.9 5467.20   1
  -1   3  15 63283.8 5492.22   1
  -1  -3 -15 50391.3 5468.77   1
   1   3 -14 95.4677 24.3710   5
   1   3 -14 106.709 45.0400   2
   1  -3  14 81.7510 38.5564   3
   1   3 -14 141.174 39.2901   1
  -1  -3 -14 53.3376 28.9811   5
  -1   3  14 175.086 46.3889   4
   1  -3  14 137.607 50.4167   1
  -1  -3 -14 131.074 38.9402   1
   1  -3  14 142.051 48.9580   2
  -1   3  14 118.091 31.3852   1
  -1  -3 -14 156.980 37.3126   1
  -1   3  14 230.078 46.6088   3
   1   3 -14 250.725 51.4468   6
  -1  -3 -14 118.480 31.5657   6
   1   3 -13 207.987 33.8911   5
   1   3 -13 131.352 53.0561   2
   1  -3  13 388.651 61.3283   3
  -1   3  13 312.435 63.4937   1
   1   3 -13 220.690 46.5067   1
   1  -3  13 132.780 41.4607   1
  -1  -3 -13 220.346 52.3792   5
  -1   3  13 227.864 55.8277   4
  -1  -3 -13 151.463 25.6334   2
   1  -3  13 398.176 75.0396   2
  -1   3  13 232.858 45.1454   1
  -1  -3 -13 424.766 57.3231   1
  -1   3  13 231.308 47.9523   3
  -1  -3 -13 236.175 41.2151   6
   1   3 -13 336.849 59.5344   6
   1   3 -12 155.009 41.9753   6
  -1  -3 -12 106.945 29.6761   6
   1  -3  12 74.0707 31.8644   1
   1   3 -12 157.365 43.2402   1
  -1   3  12 127.259 40.5340   1
   1  -3  12 143.139 47.5112   3
   1   3 -12 104.408 20.7970   5
   1   3 -12 103.976 48.3281   2
  -1  -3 -12 42.6665 26.8952   5
  -1   3  12 95.7124 41.8033   4
  -1  -3 -12 82.8057 17.8251   2
  -1  -3 -12 188.391 40.3517   1
   1  -3  12 188.300 62.6533   2
  -1   3  12 50.3713 24.1860   1
  -1  -3 -12 195.370 44.3810   1
   1   3 -12 182.971 47.1657   1
  -1   3  12 97.8246 30.9967   3
   1  -3  12 81.0542 41.3332   1
   1   3 -11 360.378 51.8368   5
  -1  -3 -11 362.347 47.8223   2
   1   3 -11 356.990 87.2764   2
  -1  -3 -11 433.051 57.8260   6
  -1  -3 -11 497.103 74.7952   5
   1  -3  11 434.819 70.5485   3
  -1   3  11 467.822 73.2670   1
   1  -3  11 252.939 60.7120   1
   1   3 -11 460.612 73.6274   1
   1  -3  11 366.366 73.1143   1
  -1  -3 -11 557.127 75.8066   1
   1   3 -11 550.826 77.5933   1
  -1   3  11 458.398 68.5318   1
   1  -3  11 657.736 106.160   2
  -1  -3 -11 458.289 66.7547   1
   1   3 -11 427.281 72.0754   6
  -1   3  11 344.383 61.2534   3
   1  -3  10 16.5059 24.4270   3
  -1   3  10 9.59146 20.8328   1
   1   3 -10 11.5594 30.0059   1
   1  -3  10-9.36875 15.3849   1
  -1   3  10 7.28163 17.9346   3
   1   3 -10-3.70935 8.62093   5
  -1  -3 -10 10.0934 16.5740   5
   1   3 -10-17.9276 29.4324   2
  -1   3  10 45.4963 32.9358   4
  -1  -3 -10 2.79863 9.19724   2
   1   3 -10 10.3261 18.9563   6
   1   3 -10-9.40835 15.4498   1
  -1   3  10-7.43483 10.5775   1
   1  -3  10 38.6430 41.9605   2
  -1  -3 -10 14.2486 16.5444   1
   1  -3  10-10.4208 14.8202   1
  -1  -3  -9 38183.7 3178.88   5
   1  -3   9 27331.7 3169.03   1
  -1   3   9 27395.0 3160.64   1
  -1  -3  -9 55374.6 3204.07   1
   1   3  -9 36528.0 3177.82   6
  -1   3   9 27479.5 3187.40   4
   1   3  -9 34426.9 3170.18   1
   1  -3   9 33503.8 3167.63   3
  -1   3   9 24885.1 3156.91   3
   1  -3   9 35013.7 3169.77   1
   1   3  -9 44415.3 3199.42   1
  -1   3   9 31916.5 3168.36   1
  -1  -3  -9 32879.8 3160.28   1
  -1  -3  -9 31891.8 3149.22   2
   1  -3   9 45121.6 3248.02   2
   1   3  -9 36149.8 3208.91   2
   1   3  -8 9.52055 19.1982   6
  -1  -3  -8 5.03412 11.7800   6
   1   3  -8 12.9319 18.4439   1
   1  -3   8 14.5994 15.9209   1
   1   3  -8 18.4591 37.1417   2
  -1   3   8 23.4188 15.2679   1
  -1  -3  -8 58.0296 34.3783   1
  -1  -3  -8 18.6109 18.7671   5
  -1   3   8 15.9300 26.1921   4
  -1  -3  -8 17.7334 14.3377   2
  -1   3   8 7.16424 14.4794   3
  -1  -3  -8 23.3397 15.9527   1
   1  -3   8 6.59278 16.3010   3
   1  -3   8 17.7295 14.6270   1
  -1  -3  -7 20414.6 1859.16   5
   1  -3   7 18176.0 1856.48   1
   1   3  -7 20602.3 1893.35   2
  -1  -3  -7 19189.6 1841.30   6
   1   3  -7 18262.1 1856.55   6
  -1   3   7 13419.2 1866.89   4
   1   3  -7 18850.0 1847.97   1
   1  -3   7 19568.3 1845.57   3
  -1   3   7 18420.5 1848.83   3
   1  -3   7 19942.3 1846.11   1
   1   3  -7 25869.8 1886.10   1
  -1   3   7 18612.5 1851.15   1
  -1  -3  -7 18218.9 1837.05   2
   1  -3   7 20406.5 1920.85   2
  -1   3   7 15690.9 1848.98   5
   1   3  -6 9.37721 18.9183   6
   1  -3   6 33.8926 25.0174   3
  -1  -3  -6 12.2949 17.5495   6
  -1   3   6 51.8107 24.3511   1
  -1  -3  -6 26.8420 25.4884   5
  -1   3   6-15.4297 35.8552   4
   1  -3   6 6.69867 10.3142   4
   1  -3   6 11.2601 9.37468   4
   1  -3   6 72.9663 48.9252   2
  -1  -3  -6 15.3782 12.7196   1
  -1   3   6 7.45849 20.3645   3
  -1  -3  -6 34.0160 32.2774   1
   1   3  -6 17.7571 17.5870   1
  -1   3   6 19.3262 16.4262   1
  -1   3   5 285634. 27234.2   5
   1   3  -5 284335. 27217.3   5
   1   3  -5 311545. 27277.2   2
  -1  -3  -5 309465. 27235.4   5
   1  -3   5 274019. 27292.3   2
   1   3  -5 260029. 27234.7   6
   1  -3   5 287654. 27215.1   4
  -1   3   5 264160. 27255.3   4
  -1   3   5 323770. 27217.9   1
   1   3  -5 256740. 27222.1   1
  -1   3   5 300064. 27229.1   3
  -1   3   5 280280. 27227.1   1
   1  -3   5 273400. 27218.2   1
   1   3  -5 235755. 27244.5   1
  -1  -3  -5 287155. 27216.2   1
  -1  -3  -5 293454. 27226.3   6
   1  -3   5 276590. 27220.5   3
  -1  -3  -5 292592. 27238.7   1
   1  -3   5 301324. 27235.9   1
   1   3  -4 402.023 64.2837   6
   1   3  -4 362.134 76.5679   1
   1   3  -4 315.603 49.3791   5
  -1   3   4 359.617 64.8331   5
  -1  -3  -4 267.829 54.4295   6
   1   3  -4 287.080 50.3002   1
  -1  -3  -4 445.264 63.9051   1
   1   3  -4 742.924 115.004   2
  -1   3   4 495.059 90.1161   4
   1  -3   4 466.984 66.7541   4
  -1   3   4 350.165 57.6934   3
   1  -3   4 551.202 119.979   2
   1  -3   4 497.012 54.4314   1
   1  -3   4 378.902 54.8398   3
  -1   3   4 361.217 49.9695   1
   1  -3   4 404.141 65.1138   1
  -1   3   4 245.051 59.5974   1
   1  -3   3 155.149 31.0792   3
   1   3  -3 244.812 47.1516   1
  -1  -3  -3 165.261 29.7519   1
  -1  -3  -3 50.2878 24.7652   1
  -1   3   3 169.478 27.5394   1
   1   3  -3 172.178 28.2544   1
   1   3  -3 167.988 30.0822   5
  -1   3   3 114.982 36.3304   5
   1   3  -3 205.358 66.5806   2
  -1  -3  -3 171.528 38.9494   5
  -1   3   3 165.758 52.2084   4
   1  -3   3 138.936 55.6455   4
  -1   3   3 229.835 39.6477   3
   1  -3   3 122.195 27.7260   1
   1  -3   3 254.131 77.1187   2
   1   3  -3 303.176 47.9130   6
  -1   3   3 107.211 32.2964   1
   1  -3   3 124.200 31.2465   1
  -1   3   2 86.8112 27.6779   5
  -1  -3  -2 22.6863 16.8400   5
  -1   3   2 11.2392 24.6904   4
   1  -3   2 5.91109 15.0254   1
  -1  -3  -2 35.0183 11.8910   1
  -1   3   2 42.9676 21.0109   1
  -1   3   2 32.8066 17.4338   3
   1  -3   2 34.9506 15.6311   3
   1  -3   2 36.0835 15.7042   3
  -1   3   2 44.0244 15.5111   1
  -1  -3  -2 21.9534 9.85345   1
   1   3  -2 90.5703 26.8594   1
   1   3  -2 114.208 54.2497   2
   1  -3   2 74.6220 46.0878   2
   1  -3   2 60.0479 17.4759   1
   1   3  -1 13740.6 951.320   2
  -1   3   1 8777.92 867.614   1
  -1   3   1 10563.8 888.350   5
   1  -3   1 13422.6 934.193   2
  -1   3   1 11285.1 893.994   4
   1   3  -1 6998.22 856.481   1
  -1   3   1 7708.78 859.019   1
   1  -3   1 8642.60 870.017   3
   1   3  -1 8435.94 887.905   3
   1  -3   1 8601.92 864.665   3
   1   3  -1 11476.9 861.468   1
   1  -3   1 7962.58 866.084   1
   1  -3   1 9693.72 863.167   1
   1   3  -1 7889.29 870.706   6
   1   3   0 5.64894 6.55811   1
   1  -3   0-4.99286 11.5917   1
  -1   3   0-9.92645 16.2954   5
   1   3   0-18.7113 30.7162   2
  -1   3   0 3.96422 8.60946   1
  -1  -3   0 1.56477 5.45019   1
  -1   3   0 9.16279 13.0268   4
   1  -3   0 4.97939 12.9248   3
   1   3   0-11.7919 23.7081   3
   1  -3   0-8.69132 12.3565   1
   1   3   0-3.59180 5.89732   1
   1   3   0-7.39119 12.1337   6
  -1   3   0-10.1979 11.8379   6
  -1  -3   0-8.87700 7.28703   1
  -1   3   0 5.77116 14.9798   1
  -1   3  -1 9728.39 919.626   5
   1  -3  -1 11083.4 931.404   2
  -1   3  -1 9878.77 912.341   4
  -1   3  -1 4165.12 894.220   1
  -1  -3   1 11064.0 918.672   4
   1   3   1 9113.68 923.196   3
  -1  -3   1 8349.26 888.305   1
   1   3   1 9507.45 887.100   1
   1   3   1 9484.22 884.410   1
   1  -3  -1 8992.14 901.047   1
  -1   3  -1 9727.68 902.439   1
  -1  -3   1 12505.4 894.537   1
   1   3   1 12460.4 969.273   2
   1   3   1 8778.36 904.127   6
  -1   3  -1 8770.27 914.626   6
  -1   3  -2 29.4635 17.5206   1
  -1  -3   2 57.7896 24.8148   1
   1  -3  -2 74.4593 19.4873   1
  -1  -3   2 60.8326 18.0312   5
  -1   3  -2 82.5710 27.3586   5
  -1   3  -2 61.4112 22.3899   4
  -1   3  -2 51.1489 23.0494   1
  -1  -3   2 43.4810 18.8976   1
   1   3   2 25.2422 33.2257   3
  -1  -3   2 41.7431 24.3777   4
   1  -3  -2 80.5249 33.5098   2
   1   3   2 87.7750 14.7575   1
   1  -3  -2 65.7832 24.0298   1
   1   3   2 38.8956 13.4832   1
  -1   3  -2 52.9240 21.9927   6
   1   3   2 21.0002 18.1082   6
   1   3   3 186.676 29.7304   1
  -1  -3   3 164.007 30.6627   1
   1  -3  -3 170.335 34.4182   1
   1  -3  -3 171.626 41.0871   6
  -1   3  -3 178.769 40.1351   5
  -1   3  -3 30.7786 27.0087   1
   1  -3  -3 133.331 28.2108   1
  -1  -3   3 177.272 50.0253   1
   1   3   3 221.603 61.1478   2
  -1   3  -3 117.730 34.5805   4
   1   3   3 209.213 46.6450   4
  -1   3  -3 174.205 33.7512   1
   1   3   3 140.847 26.6523   1
  -1  -3   3 171.359 37.0760   4
   1   3   3 184.150 49.4890   3
   1  -3  -3 147.224 31.8443   3
  -1   3  -3 263.148 49.8310   6
   1  -3  -3 164.560 43.9727   2
   1   3   4 288.256 70.0482   3
   1  -3  -4 384.484 56.5805   3
  -1  -3   4 366.390 62.2187   3
  -1  -3   4 389.995 55.7385   1
  -1   3  -4 513.803 63.5934   1
  -1  -3   4 306.004 49.5564   5
   1  -3  -4 490.702 77.3359   6
  -1   3  -4 355.610 67.1143   5
  -1   3  -4 407.957 60.2701   4
   1   3   4 361.643 52.0148   1
   1  -3  -4 418.297 57.7679   1
   1   3   4 470.059 79.8352   4
  -1  -3   4 455.383 61.9857   4
   1   3   4 467.057 95.4124   2
  -1  -3   4 582.193 87.9177   1
   1  -3  -4 365.289 53.3191   1
   1  -3  -4 399.042 63.9375   2
  -1  -3   5 265386. 25963.6   5
  -1   3  -5 272776. 25986.0   5
   1   3   5 246797. 26000.5   2
   1  -3  -5 274245. 25974.9   2
   1   3   5 264533. 25971.9   1
  -1   3  -5 258969. 25974.6   1
  -1  -3   5 278902. 26014.0   1
   1   3   5 303800. 25999.4   4
  -1  -3   5 243589. 25971.1   4
   1  -3  -5 265955. 25972.6   1
   1   3   5 282473. 25997.5   3
   1  -3  -5 270793. 25971.6   3
  -1  -3   5 297831. 25972.5   1
   1   3   5 284917. 25987.0   1
  -1   3  -5 286992. 25972.0   1
   1  -3  -5 276764. 25971.6   1
   1  -3  -5 283084. 25991.3   6
  -1  -3   5 268814. 25977.7   3
  -1   3  -6 31.6597 21.3188   6
  -1  -3   6 14.8517 19.3857   3
  -1  -3   6 29.9701 19.7885   1
   1   3   6 11.1937 26.0695   1
   1  -3  -6 30.1218 21.9029   6
  -1  -3   6 20.5644 11.4427   5
   1  -3  -6 62.6371 37.1317   2
   1   3   6 51.5826 36.7249   2
   1  -3  -6 10.8807 14.2726   1
   1   3   6 61.1267 41.4250   4
   1  -3  -6 49.2778 24.3357   2
  -1  -3   6 23.9813 18.5290   4
  -1   3  -6 6.41930 13.0720   1
   1   3   6 36.3440 28.2012   3
  -1   3  -6 7.53482 20.6165   1
   1   3   6 5.68112 16.9404   1
   1   3   7 23897.5 1885.64   2
   1  -3  -7 18783.5 1863.02   2
  -1   3  -7 17550.9 1864.18   1
  -1  -3   7 28913.9 1928.70   1
   1   3   7 20303.9 1858.88   1
  -1  -3   7 17179.7 1843.13   5
  -1   3  -7 19595.9 1865.95   5
   1   3   7 21923.7 1887.40   4
  -1  -3   7 19654.1 1854.57   4
  -1   3  -7 17669.0 1866.75   6
   1  -3  -7 19920.5 1869.56   6
   1   3   7 17558.4 1874.11   3
   1  -3  -7 20475.8 1854.25   1
  -1  -3   7 19393.0 1859.55   3
   1   3   7 22282.9 1890.62   1
   1  -3  -7 17242.4 1855.04   1
  -1  -3   7 18085.3 1855.40   1
  -1   3  -7 20746.5 1859.04   1
   1  -3  -8 8.35846 11.9685   6
   1  -3  -8 7.47418 13.7920   1
   1   3   8 24.9021 28.9410   1
   1  -3  -8 34.6622 12.6267   1
  -1  -3   8 50.3811 41.3770   1
  -1   3  -8-9.83505 21.4057   1
  -1   3  -8-8.38886 12.0115   5
   1  -3  -8 15.0426 11.7282   2
   1   3   8 9.20149 20.0331   2
  -1  -3   8 16.7958 8.71512   5
   1   3   8 6.35036 11.7425   1
  -1  -3   8 14.5233 14.3980   4
  -1   3  -8 12.9998 14.1875   1
   1   3   8 11.2165 20.6358   3
  -1  -3   8 34.1598 17.7904   3
  -1   3  -8 19.9221 18.3378   6
  -1  -3   9 29812.6 2938.01   5
   1  -3  -9 28868.5 2939.71   2
   1   3   9 35079.0 2990.53   4
   1  -3  -9 26648.2 2938.29   2
   1   3   9 44401.7 2968.64   2
   1   3   9 30619.6 2953.72   1
  -1  -3   9 51497.0 3027.10   1
  -1   3  -9 28302.5 2970.10   1
  -1   3  -9 31193.7 2963.32   6
   1   3   9 22029.7 2959.25   3
  -1   3  -9 27851.7 2956.20   5
  -1  -3   9 32159.4 2953.30   3
   1   3   9 47961.8 3001.57   1
   1  -3  -9 31131.3 2960.16   1
  -1  -3   9 33367.9 2959.93   1
  -1   3  -9 32934.0 2954.58   1
   1  -3 -10 6.40506 11.7819   1
  -1  -3  10 31.1927 31.3666   1
  -1   3 -10-12.1894 22.3856   1
  -1  -3  10-6.37008 13.8557   3
  -1   3 -10 9.46032 17.3808   6
  -1   3 -10 7.95148 9.26344   5
   1  -3 -10 4.09378 8.92494   2
  -1  -3  10 2.46263 6.75007   5
   1   3  10 14.3695 28.9009   4
  -1  -3  10 27.6237 12.5694   4
  -1   3 -10 6.88555 14.9734   1
   1   3  10 7.20480 11.8535   1
   1   3  10 10.4835 21.0919   3
   1  -3 -10 19.5698 19.6885   1
   1   3  10 12.6128 23.1622   1
  -1  -3  10 17.4628 18.9775   1
   1  -3 -10 8.09088 8.66273   2
   1   3  11 558.706 63.6751   2
   1   3  11 462.227 72.1670   1
  -1  -3  11 415.229 71.7308   1
   1   3  11 584.846 92.8315   1
   1  -3 -11 292.052 67.3992   1
  -1   3 -11 457.255 68.2873   5
  -1  -3  11 428.505 52.6077   5
   1   3  11 579.495 94.5110   4
  -1  -3  11 450.607 57.1360   4
   1  -3 -11 484.362 65.1958   1
  -1   3 -11 610.287 74.4805   1
  -1  -3  11 472.061 65.7025   3
   1   3  11 380.620 72.7476   3
  -1  -3  11 639.925 98.4892   1
   1  -3 -11 499.326 67.2166   6
  -1   3 -11 320.387 66.2883   6
  -1   3 -12 149.622 36.4299   6
  -1  -3  12 99.2728 27.1723   3
  -1  -3  12 83.6876 32.3785   1
   1   3  12 108.498 43.0387   1
   1  -3 -12 58.3692 35.8259   1
   1  -3 -12 104.328 27.8819   6
  -1   3 -12 87.2783 27.7228   5
   1   3  12 55.4384 21.0005   2
   1  -3 -12 172.865 34.2258   5
  -1  -3  12 97.3662 19.4091   5
   1   3  12 137.005 46.0378   4
  -1  -3  12 77.9474 20.3702   4
  -1   3 -12 116.926 32.7478   1
  -1  -3  12 114.141 47.7933   1
   1  -3 -12 110.155 27.5779   1
   1   3  12 42.6846 31.7892   3
   1   3  12 50.8389 28.5565   1
   1  -3 -13 280.717 43.9398   6
  -1   3 -13 179.720 43.8635   6
  -1   3 -13 169.935 41.9131   5
  -1  -3  13 176.569 48.6251   1
   1   3  13 234.792 54.6281   1
  -1  -3  13 252.958 42.5543   3
  -1  -3  13 220.590 33.1218   5
   1  -3 -13 269.569 46.2540   5
   1   3  13 339.056 68.1010   4
  -1  -3  13 195.555 32.6220   4
  -1   3 -13 199.306 44.3181   1
   1  -3 -13 301.992 47.3685   1
   1   3  13 189.329 47.6044   3
   1   3  13 224.354 47.6217   1
   1  -3 -14 185.853 34.4652   6
  -1   3 -14 152.860 38.6864   6
  -1   3 -14 108.027 34.3837   5
   1   3  14 148.205 48.9315   1
  -1  -3  14 125.483 38.9919   1
   1  -3 -14 67.1632 33.6734   1
  -1  -3  14 210.278 35.8833   3
   1  -3 -14 157.610 37.1716   5
   1   3  14 123.121 47.7464   4
  -1  -3  14 139.183 27.6461   4
   1   3  14 144.221 41.2043   3
  -1  -3  14 166.400 45.6262   1
   1  -3 -14 162.409 38.0685   1
  -1   3 -14 113.218 36.4621   1
   1   3  14 75.0980 32.1940   1
   1  -3 -15 63758.4 6002.86   5
  -1  -3  15 61358.4 5989.30   4
   1  -3 -15 70766.1 6012.06   1
  -1  -3  15 71347.4 6002.38   3
   1  -3 -15 52597.2 6008.99   1
   1   3  15 68168.0 6021.99   1
  -1   3 -15 57659.4 6007.39   1
   1   3  15 54191.8 6006.77   1
  -1  -3  15 66094.8 6022.50   1
   1  -3 -15 61196.5 5998.86   6
  -1   3 -15 65942.6 6012.22   6
  -1   3 -15 68710.3 6010.01   5
   1   3  15 54252.2 6025.44   4
  -1  -3  16 49.8472 21.2850   3
  -1   3 -16 9.96197 18.5265   6
   1  -3 -16 35.8337 19.7375   5
  -1  -3  16 39.1079 15.4244   4
   1  -3 -16 46.8873 21.9745   1
  -1   3 -16 37.9308 31.2764   1
   1  -3 -16-9.95255 14.4615   1
   1   3  16 11.1545 18.5534   1
  -1  -3  16-11.3976 9.82126   1
   1   3  16-14.6896 27.1257   4
   1   3  16 58.1624 26.5576   1
  -1  -3  16 11.5976 21.4946   1
  -1   3 -16 46.6193 21.8513   1
   1  -3 -16 32.9735 16.5116   6
  -1  -3  17 29907.8 2649.91   4
   1  -3 -17 33603.7 2662.19   5
   1  -3 -17 29648.6 2657.60   6
  -1   3 -17 27408.4 2665.86   6
  -1   3 -17 29340.8 2668.71   5
  -1   3 -17 32208.3 2681.89   1
  -1  -3  17 29981.2 2675.22   1
   1  -3 -17 26073.4 2663.54   1
   1   3  17 25590.7 2673.85   1
  -1  -3  17 18846.4 2657.22   1
  -1   3 -17 22081.9 2657.52   1
   1   3  18 26.6022 29.1682   4
  -1  -3  18 35.6301 19.3085   4
  -1   3 -18 20.4890 19.2349   5
  -1   3 -18 10.2859 17.3657   6
  -1  -3  18 53.8005 28.5023   3
  -1   3 -18-11.9151 22.2414   1
   1  -3 -18 51.5219 22.1566   6
   1  -3 -18 72.7523 23.4804   5
  -1   3 -19 14596.7 1542.10   6
   1   3  19 17514.3 1561.98   3
  -1  -3  19 18019.5 1544.08   3
   1  -3 -19 19371.0 1542.29   5
   1   3  19 18452.5 1561.93   4
  -1   3 -19 18548.2 1553.95   5
  -1  -3  20 12.1342 14.9453   4
  -1   3 -20-10.9439 12.7103   5
   1   3  20 13.9040 22.8284   3
   1   3  20 11.6173 21.3259   4
  -1   3 -20-10.2585 16.8453   6
   1  -3 -20 8.07233 18.7450   6
  -1  -3  20 8.09235 13.2909   3
   1  -3 -21 294.037 49.9603   5
  -1  -3  21 234.834 46.4518   3
   1   3  21 215.313 51.5243   4
   1   3  21 371.548 70.3495   3
   1  -3 -21 202.140 45.5618   6
  -1   3 -21 190.027 49.8263   5
  -1   3 -22 33.5638 24.4999   5
  -1  -3  22 57.1407 21.4213   3
   1   3  22 14.4221 23.8846   3
   1   3  22 29.8361 18.5241   4
  -1   3 -22 29.1880 18.1335   6
   1  -3 -22 27.4766 17.1034   6
   1  -3 -22 24.2927 19.0620   5
  -1  -3  23 386.229 54.5337   2
   1   3  23 313.961 66.0216   3
   1   3  23 442.272 64.5450   4
  -1   3 -23 195.202 48.6126   6
  -1  -3  23 219.380 48.4583   3
   1  -3 -23 301.057 52.7159   5
  -1   3 -23 263.001 55.2882   5
   1   3  24-8.50970 13.9882   4
  -1   3 -24 8.78503 14.4396   6
   1  -3 -24-9.12744 15.0010   6
  -1  -3  24 7.05901 15.3466   2
   1  -3 -24 28.6824 18.6259   5
   1   3  24-13.8281 11.3732   3
  -1   3 -24 10.5114 12.2229   5
   1  -3 -25 6275.73 588.943   5
  -1   3 -25 5838.68 597.841   5
  -1  -3  25 6017.76 587.349   2
  -1   3 -25 5763.39 591.471   6
   1  -3 -25 5357.45 592.824   6
   1   3  25 6123.96 613.644   3
   1   3  26 43.8285 20.0895   4
  -1   3 -26 38.2368 17.9821   6
   1  -3 -26 23.7920 14.1010   5
  -1  -3  26 18.6951 13.8310   2
   1   3  26 49.1264 33.5554   3
   1  -3 -26 22.4651 19.6453   6
  -1   3 -26 28.1713 19.0946   5
   1   3  27 14269.8 1365.05   3
  -1  -3  27 12608.4 1341.76   3
   1  -3 -27 16663.6 1345.82   5
  -1  -3  27 12943.9 1342.15   2
  -1   3 -27 13632.4 1346.91   6
   1  -3 -27 13703.6 1346.03   6
  -1   3 -27 14972.8 1355.33   5
   1   3  27 12862.2 1345.06   4
  -1  -3  28 5.40760 9.93171   3
  -1  -3  28 16.3118 16.0953   2
   1   3  28-10.2696 14.6044   3
   1  -3 -28 9.74589 10.5886   5
   1  -3 -28 5.83044 10.7073   6
   1   3  28-6.34712 13.7884   4
  -1   3 -28-6.50687 13.0874   6
   1  -3 -29 3453.12 332.608   6
  -1   3 -29 3439.44 334.428   6
   1   3  29 3021.00 331.992   4
   1   3  29 3266.61 345.446   3
  -1  -3  29 2972.70 328.979   3
   1  -3 -29 3456.20 328.831   5
  -1   3 -30-5.47952 10.0682   6
   1   3  30-8.28523 16.6645   3
   1  -3 -30-4.09073 7.52317   5
   1  -3 -31 1310.98 135.688   6
   1   3  31 1163.57 137.443   4
  -1   4  30 35.6941 22.0819   3
   1  -4  30 18.9007 12.4585   2
  -1   4  29-9.93805 21.5888   3
   1  -4  29-4.83364 10.5117   2
   1  -4  28 40.4913 15.1396   2
  -1   4  28 15.6326 11.5279   4
   1  -4  28 18.4483 10.2546   3
  -1   4  28 32.8223 22.1064   3
   1   4 -27-6.81414 11.1890   6
  -1   4  27-5.54527 10.1808   4
   1  -4  27-5.17973 10.4172   2
  -1  -4 -27-4.27166 7.84431   5
  -1   4  27 11.1898 18.3707   3
   1  -4  27 4.86855 9.79178   3
  -1   4  26-11.8903 16.9070   3
   1   4 -26 22.4975 13.7674   6
   1  -4  26 10.4210 11.3198   3
   1  -4  26-5.41676 10.8953   2
  -1  -4 -26-4.61308 6.56620   5
  -1   4  26 5.88777 8.37662   4
  -1   4  25 12.3459 14.3359   3
   1   4 -25 8.21482 11.6849   6
   1  -4  25 5.53929 7.88435   3
   1  -4  25 5.62575 11.3172   2
  -1  -4 -25 4.95775 9.97506   5
  -1   4  25-6.25795 11.4919   4
  -1  -4 -24 66.7942 23.8846   6
   1  -4  24 53.2762 20.6530   3
   1  -4  24 35.3738 17.5047   2
  -1   4  24 98.7297 23.9621   4
  -1  -4 -24 90.7900 21.2684   5
  -1  -4 -23 6.67141 14.5072   6
   1  -4  23 6.38475 11.7424   3
  -1  -4 -23 11.6266 11.7120   5
  -1   4  23 7.01758 12.9017   4
  -1   4  23-12.3145 22.6138   3
  -1   4  22 87.9334 39.1273   3
   1   4 -22 102.329 32.6496   6
  -1   4  22 135.025 33.6832   4
   1  -4  22 150.478 31.8438   2
   1  -4  22 117.530 29.8249   3
  -1  -4 -22 132.833 29.6090   5
  -1   4  21 11.8452 16.8425   3
  -1  -4 -21-6.75544 14.6734   5
   1   4 -21-10.7245 12.4526   6
  -1  -4 -21 8.38822 11.9291   6
  -1   4  21-7.92050 18.3904   4
   1  -4  21-7.32851 12.0343   3
   1  -4  21 6.90834 12.6829   2
   1   4 -20 11.0527 12.8423   6
  -1  -4 -20-8.69048 12.3680   6
   1  -4  20 22.0261 15.9542   2
  -1   4  20-8.48807 15.5889   4
   1  -4  20 7.88947 11.2306   3
  -1   4  19 10.0892 14.4264   3
  -1  -4 -19 7.90768 13.0729   5
   1   4 -19 22.3963 22.5671   6
  -1  -4 -19 24.2443 17.6177   6
   1  -4  19 31.3695 19.3727   2
  -1   4  19 18.2019 18.3628   4
   1  -4  19 8.25990 18.0038   3
  -1   4  18 27.6237 22.6743   3
  -1  -4 -18-7.17359 14.4243   6
   1   4 -18-11.1594 15.8664   6
  -1  -4 -18-8.63944 12.2843   5
   1  -4  18 8.41584 13.8171   2
   1  -4  18 8.92347 14.6503   3
  -1   4  18 9.75364 16.0129   4
  -1   4  17 53.4210 19.5853   3
   1  -4  17 63.5135 25.9865   2
   1   4 -17 43.8366 20.3546   6
  -1  -4 -17 9.00898 13.1826   5
   1  -4  17 9.15612 13.3860   3
   1   4 -17 31.8596 11.6339   5
  -1   4  17 41.2003 24.1150   4
  -1   4  16 197.849 45.7455   4
   1   4 -16 157.365 42.6313   1
   1  -4  16 108.326 36.2665   2
   1   4 -16 234.396 44.4368   6
  -1  -4 -16 118.922 30.4183   6
  -1   4  16 81.4122 27.6471   3
  -1   4  16 92.5718 39.7812   1
  -1  -4 -16 99.8570 31.1770   5
   1   4 -16 91.2038 22.5331   5
  -1  -4 -15 9.32703 15.3443   5
   1  -4  15 17.0967 19.8710   3
  -1   4  15 10.4894 14.9463   1
   1   4 -15 11.3519 18.6624   1
  -1  -4 -15-10.0210 16.4811   1
   1  -4  15 21.8876 20.1109   2
   1  -4  15-14.3877 23.6401   1
  -1   4  15 15.6908 17.0669   3
  -1  -4 -15 5.32348 12.3998   6
   1   4 -15 30.8582 18.9054   6
   1   4 -15 4.23390 11.5698   5
   1   4 -14 133.775 49.3711   2
   1  -4  14 151.886 38.7300   3
  -1   4  14 112.462 38.0458   1
  -1   4  14 98.8755 33.1849   3
   1   4 -14 83.7248 38.2007   1
   1  -4  14 131.984 44.1664   2
  -1  -4 -14 181.070 31.0353   6
   1   4 -14 137.860 37.1583   6
   1   4 -14 193.464 30.1322   5
   1  -4  14 92.5502 37.1825   1
  -1  -4 -13 91.1103 23.5146   6
   1   4 -13 86.6410 25.2105   1
  -1   4  13 114.345 35.5834   1
   1  -4  13 148.371 34.9011   1
   1   4 -13 150.580 24.7080   5
  -1  -4 -13 172.376 37.3484   5
   1   4 -13 110.825 46.3241   2
  -1   4  13 64.6161 38.3365   4
   1   4 -13 87.0981 33.6013   1
  -1  -4 -13 113.416 28.5471   1
  -1  -4 -13 114.554 32.5965   1
   1  -4  13 184.903 48.5008   2
  -1   4  13 42.9957 23.8591   3
   1  -4  13 118.647 29.6349   3
   1  -4  13 79.8243 35.4741   1
   1   4 -13 132.769 36.4873   6
  -1  -4 -12 67.9510 19.8700   6
   1  -4  12 78.5157 31.6189   1
   1   4 -12 108.712 29.5938   1
   1   4 -12 117.831 48.6572   2
  -1  -4 -12 95.8501 26.1156   1
   1   4 -12 112.436 31.3680   1
  -1   4  12 105.363 27.3804   1
  -1  -4 -12 126.918 33.7331   5
  -1   4  12 53.6249 30.4040   4
   1   4 -12 91.7195 31.3628   6
  -1  -4 -12 87.0029 27.2155   1
   1  -4  12 145.705 54.1971   2
   1  -4  12 98.6091 34.5033   1
   1  -4  12 74.4791 26.6860   3
  -1   4  12 72.2374 25.9706   3
   1  -4  11 7.06320 15.4161   3
   1   4 -11 6.51655 12.0595   1
   1  -4  11 18.1033 16.6845   1
   1   4 -11 22.9038 15.4270   1
  -1  -4 -11 12.5599 10.4242   1
  -1  -4 -11 22.6672 14.0082   6
   1   4 -11 12.1535 12.0881   5
   1   4 -11 17.9187 32.9231   2
  -1  -4 -11 15.9588 13.1896   5
  -1   4  11-13.7392 19.5934   4
  -1  -4 -11 18.3087 10.1872   2
   1  -4  11 65.2870 42.3923   2
  -1   4  11 29.3899 17.1273   3
   1   4 -11 26.7512 17.9943   6
   1  -4  11-9.20640 18.5740   1
   1   4 -10 66.2039 17.3221   5
   1   4 -10 58.4444 36.2380   2
   1   4 -10 34.9883 21.1454   6
  -1  -4 -10 94.2527 25.6551   5
  -1   4  10 41.6563 28.5328   4
   1  -4  10 73.0457 22.5851   3
  -1   4  10 54.0394 24.8762   1
   1   4 -10 39.1342 19.4598   1
   1  -4  10 66.1563 27.5110   1
  -1  -4 -10 33.0482 16.1119   1
  -1   4  10 32.5735 20.1611   1
  -1  -4 -10 29.5519 15.7026   1
   1   4 -10 54.2380 23.6895   1
  -1  -4 -10 102.616 20.7487   6
  -1   4  10 75.0301 28.1653   3
  -1  -4  -9 108.217 24.5297   6
  -1   4   9 89.2800 29.2853   1
   1  -4   9 164.970 42.3648   1
   1   4  -9 87.1868 29.3639   6
   1   4  -9 118.655 23.8478   5
  -1  -4  -9 155.054 34.6133   5
   1   4  -9 228.609 62.6739   2
  -1   4   9 152.091 42.6564   4
   1  -4   9 117.366 29.7939   1
   1  -4   9 136.651 59.0161   2
  -1  -4  -9 188.808 30.0532   1
   1   4  -9 161.811 31.1121   1
  -1   4   9 78.6375 26.3623   1
  -1  -4  -9 110.180 25.7787   1
   1  -4   9 109.831 28.2509   3
  -1   4   9 142.086 33.5388   3
   1  -4   8 86.6391 22.4490   3
  -1  -4  -8 65.9774 21.3902   6
   1   4  -8 61.4876 24.5287   6
   1   4  -8 62.0573 18.6429   5
  -1   4   8 106.283 28.3973   3
  -1   4   8 54.2147 29.9363   4
   1  -4   8 34.0343 9.08422   4
   1  -4   8 54.2552 10.5484   4
   1   4  -8 17.9790 17.8949   1
  -1   4   8 17.7595 18.9842   1
   1  -4   8 9.41394 19.7001   1
   1   4  -8 91.5944 21.4505   1
  -1   4   8 67.3944 20.2286   1
  -1  -4  -8 86.1902 18.8461   1
  -1  -4  -8 75.9556 18.2025   1
   1  -4   8 67.1868 28.6060   1
   1   4  -7 422.687 50.1922   5
  -1  -4  -7 267.619 48.3577   6
  -1   4   7 455.098 62.1087   5
  -1   4   7 297.909 50.1660   1
  -1   4   7 248.914 51.2312   1
   1  -4   7 377.189 58.3809   1
   1   4  -7 333.818 49.7227   1
   1   4  -7 550.509 103.960   2
   1  -4   7 350.351 50.3644   3
  -1  -4  -7 343.499 56.1149   5
  -1   4   7 274.797 65.9773   4
   1  -4   7 398.506 41.6771   4
   1  -4   7 372.303 40.4444   4
  -1   4   7 314.108 54.9930   3
   1  -4   7 285.146 80.7323   2
   1   4  -7 362.453 47.7957   1
   1  -4   7 274.013 51.9970   1
  -1  -4  -7 63.1802 41.0960   1
  -1  -4  -6 310.227 47.6915   5
   1  -4   6 267.856 80.6448   2
   1   4  -6 328.890 80.0652   2
  -1   4   6 199.228 53.5173   4
   1  -4   6 297.421 33.9552   4
   1  -4   6 285.477 38.9220   4
   1   4  -6 189.248 34.5163   5
  -1   4   6 201.809 40.8172   5
  -1  -4  -6 271.446 45.5517   6
   1   4  -6 222.281 35.9649   1
  -1   4   6 254.670 37.6894   1
   1  -4   6 245.272 44.1640   1
   1  -4   6 178.303 34.5832   3
  -1  -4  -6 3.13847 30.6503   1
   1   4  -6 207.522 34.1990   1
  -1  -4  -6 310.669 32.1755   1
  -1   4   6 166.711 40.6221   1
  -1   4   5 3.32146 10.2061   1
  -1  -4  -5 1.16270 3.83193   1
  -1  -4  -5-1.92628 5.92526   1
   1  -4   5 6.24034 15.3696   1
   1   4  -5 17.5808 17.6764   6
   1   4  -5 4.78206 12.4166   5
  -1   4   5 7.71148 17.9056   5
   1   4  -5 7.01036 10.3786   1
   1  -4   5-5.94664 9.76759   1
  -1  -4  -5 7.21694 15.6759   5
   1  -4   5 10.2764 11.9332   3
   1   4  -5 25.0127 41.0617   2
   1  -4   5 21.9487 36.0320   2
   1   4  -4 24.6497 40.4664   2
   1  -4   4 5.08328 10.2278   3
  -1  -4  -4 6.95457 12.7703   5
  -1   4   4-11.0292 18.1096   4
   1  -4   4-5.20337 12.0864   1
  -1   4   4 3.74596 6.88673   1
  -1   4   4-8.37855 16.8499   5
   1   4  -4 4.97505 12.2569   5
  -1  -4  -4 7.07839 11.6266   6
   1  -4   4-4.56684 9.92543   1
   1   4  -4 14.7044 11.5623   1
   1  -4   4-20.8250 38.2230   2
   1   4  -4 2.73497 7.78661   1
  -1   4   4 5.14929 7.02022   1
   1   4  -4 8.62277 14.1606   6
  -1  -4  -3 593.689 82.3604   5
   1   4  -3 857.572 142.912   2
  -1   4   3 544.932 64.3442   1
  -1   4   3 559.252 68.7990   1
  -1   4   3 630.803 93.9496   4
   1   4  -3 903.568 93.3165   6
   1   4  -3 478.672 62.7515   1
  -1   4   3 525.595 77.9021   3
   1   4  -3 688.683 76.5616   5
  -1   4   3 573.089 82.6552   5
   1  -4   3 576.845 73.8807   3
   1   4  -3 586.993 61.3304   1
   1  -4   3 573.266 72.0357   1
   1  -4   3 802.645 123.253   2
   1  -4   3 721.373 70.4525   1
   1   4  -2 16.1501 13.3133   6
  -1   4   2 6.49858 11.9909   1
  -1   4   2 51.8923 23.5763   5
   1  -4   2 10.5647 8.48635   1
   1   4  -2 27.1418 58.9541   2
  -1   4   2 11.2440 6.81748   1
   1  -4   2 10.6090 13.8234   3
  -1   4   2-9.53199 19.2040   4
  -1   4   1 126.432 26.7312   1
  -1   4   1 176.970 24.7164   1
   1  -4   1 161.964 51.1247   2
  -1   4   1 225.713 44.1856   5
   1   4  -1 196.839 38.5750   6
   1   4  -1 139.850 77.9380   2
  -1   4   1 249.238 45.1486   4
  -1   4   0 418.372 64.9100   4
   1   4   0 441.894 69.9947   3
   1  -4   0 354.876 47.0827   1
   1  -4   0 472.074 79.1569   2
  -1   4   0 439.736 65.1413   5
   1   4   0 365.444 57.6156   6
  -1   4   0 357.251 42.7349   1
  -1   4   0 325.665 44.4924   1
  -1   4  -1 208.384 45.3614   4
  -1   4  -1 214.186 43.4884   6
   1   4   1 160.796 36.1653   6
   1   4   1 215.103 47.3550   3
  -1  -4   1 204.240 41.6931   4
  -1   4  -1 225.820 28.3279   1
  -1   4  -1 211.653 29.2782   1
  -1   4  -1 158.890 40.3990   5
   1  -4  -1 173.217 28.2493   1
   1   4   1 181.537 70.0233   2
   1  -4  -1 297.535 55.4255   2
  -1   4  -2 14.3480 19.5661   4
   1   4   2 24.9034 50.0830   2
   1  -4  -2-2.39097 7.94088   1
  -1   4  -2 17.5111 19.0513   5
   1  -4  -2 37.5141 26.6928   2
  -1   4  -2 2.99408 8.23825   1
  -1   4  -2 9.50461 22.0979   6
  -1   4  -2 36.5555 13.9600   1
  -1  -4   2 23.7604 17.2411   4
   1   4   2 11.0224 22.1930   3
  -1   4  -3 593.135 85.2121   6
  -1  -4   3 742.267 81.4925   4
  -1  -4   3 529.617 61.4755   1
   1  -4  -3 492.565 76.8642   2
  -1  -4   3 512.696 60.0454   1
  -1   4  -3 635.318 70.5179   1
   1   4   3 740.475 128.740   2
   1  -4  -3 589.040 82.5348   6
  -1   4  -3 577.213 67.9948   1
   1   4   4-10.3339 20.7766   4
  -1   4  -4-5.76582 14.1978   4
   1  -4  -4-3.23650 8.40101   1
  -1  -4   4-6.45670 11.8506   4
  -1   4  -4 10.0256 20.1568   6
   1  -4  -4-7.29288 13.3852   2
  -1   4  -4 3.93125 9.12698   1
   1  -4  -4-3.35377 7.78642   1
   1   4   4 22.3952 51.9914   2
  -1   4  -4 8.79588 14.4394   5
   1   4   5-10.7382 21.5971   4
   1   4   5 5.38763 5.34643   1
  -1  -4   5 4.97711 11.5692   1
  -1  -4   5 7.50509 9.75731   1
   1   4   5 1.61975 5.34959   1
   1  -4  -5 8.76264 10.8041   1
  -1   4  -5 29.9963 20.1111   6
  -1  -4   5 13.7317 14.9213   3
  -1   4  -5 4.35409 7.17119   1
  -1   4  -5 6.78413 13.6520   1
   1  -4  -5 7.58973 8.26143   1
  -1   4  -5 8.87598 12.6319   5
   1   4   5-19.4191 15.9496   2
   1  -4  -6 350.624 54.3524   6
   1  -4  -6 203.399 40.2395   1
  -1  -4   6 223.587 36.3968   1
  -1   4  -6 344.443 57.2244   6
  -1   4  -6 292.675 49.3074   5
   1   4   6 277.632 74.6013   2
  -1   4  -6 348.996 53.4796   1
  -1   4  -6 213.036 41.5959   1
   1   4   6 207.730 53.5687   4
   1  -4  -6 284.720 43.2353   2
  -1  -4   6 226.358 38.3867   4
  -1  -4   6 237.336 41.6506   3
   1   4   6 232.106 34.7614   1
   1   4   6 228.049 32.8234   1
  -1  -4   6 262.392 45.3753   1
   1  -4  -6 188.413 38.2797   1
  -1  -4   7 313.469 49.1636   3
   1  -4  -7 321.525 53.9831   1
  -1  -4   7 284.619 43.6825   1
   1   4   7 252.828 44.4099   1
  -1   4  -7 249.139 53.6665   6
   1  -4  -7 439.917 61.9105   6
  -1   4  -7 395.162 58.5205   5
   1   4   7 441.661 74.0691   2
  -1   4  -7 279.202 55.5539   1
   1   4   7 350.107 66.5111   4
   1  -4  -7 312.392 49.3333   2
  -1  -4   7 328.449 46.9594   4
  -1  -4   7 163.213 48.9503   1
   1  -4  -7 267.279 45.3952   1
   1   4   7 500.649 71.4489   3
  -1   4  -7 349.832 45.7121   1
   1  -4  -8 42.1006 24.5694   6
  -1  -4   8 43.0651 17.5540   1
   1   4   8 62.9196 23.1831   1
   1  -4  -8 27.5794 24.4919   1
  -1  -4   8 118.439 25.1516   3
  -1   4  -8 83.1900 26.1385   5
  -1   4  -8 65.1123 28.0759   6
   1   4   8 57.8473 34.6810   2
   1   4   8 35.3791 26.1984   4
  -1  -4   8 105.881 22.9597   4
  -1   4  -8 76.8360 31.6943   1
   1  -4  -8 24.4459 15.5876   1
   1   4   8 28.5149 13.2597   1
  -1  -4   8 21.2873 20.3001   1
   1   4   8 41.4079 27.4307   3
   1  -4  -8 54.0938 21.9976   2
   1  -4  -9 76.8144 25.5682   6
  -1  -4   9 137.689 28.5857   1
   1   4   9 112.338 30.0308   1
   1  -4  -9 60.8201 33.2581   1
  -1  -4   9 136.302 27.8529   3
  -1   4  -9 121.502 30.5388   5
   1   4   9 173.614 41.8694   3
   1   4   9 196.889 43.5866   2
   1   4   9 85.7853 36.7576   4
  -1  -4   9 117.126 25.3539   4
  -1   4  -9 168.672 29.6003   1
  -1   4  -9 93.6860 35.2940   1
   1  -4  -9 111.123 25.8363   1
   1   4   9 107.958 26.6364   1
  -1  -4   9 70.3202 31.1418   1
   1  -4  -9 145.904 28.4346   2
   1  -4 -10 55.2368 20.2686   6
   1   4  10 30.3816 20.3485   1
   1  -4 -10 49.8138 25.0445   1
  -1  -4  10 54.3580 21.0522   1
  -1  -4  10 62.5171 20.4231   3
  -1   4 -10 46.9730 22.8233   5
  -1   4 -10 44.2993 21.1772   6
   1   4  10 67.8554 26.7343   2
   1  -4 -10 79.6700 16.6624   2
   1   4  10 63.6297 33.4133   4
  -1   4 -10 53.3256 18.7372   1
   1   4  10 47.8303 17.8393   1
   1   4  10 80.5238 31.3204   3
  -1   4 -10 85.7241 36.5905   1
   1  -4 -10 35.7841 17.6907   1
  -1  -4  10 44.0759 17.5109   4
  -1   4 -11 15.5758 16.9935   5
  -1  -4  11 33.2297 13.7379   3
   1   4  11 25.0964 20.6656   1
  -1   4 -11 8.60136 18.7523   6
   1  -4 -11 6.39506 11.8539   6
  -1  -4  11 13.7969 9.10524   4
  -1   4 -11 47.9611 16.4499   1
  -1  -4  11 25.0858 23.0802   1
   1   4  11 4.99462 9.31589   1
   1   4  11 9.98099 16.4684   3
   1  -4 -11 4.13300 9.12743   1
  -1  -4  12 70.9580 20.8855   3
   1   4  12 98.2159 30.2354   1
   1  -4 -12 107.290 34.7632   1
  -1  -4  12 67.6654 24.2484   1
   1  -4 -12 83.8414 23.7116   6
  -1   4 -12 100.218 28.5580   5
  -1   4 -12 111.135 28.1669   6
   1  -4 -12 64.7352 12.3683   2
   1   4  12 121.577 44.9647   4
   1  -4 -12 40.6776 11.1588   2
  -1   4 -12 102.052 24.8572   1
   1   4  12 104.835 24.2511   1
  -1  -4  12 87.5629 33.3018   1
   1   4  12 106.321 30.5937   3
   1  -4 -12 96.2748 20.7121   1
  -1   4 -12 72.2604 33.6112   1
  -1   4 -13 100.646 31.2503   6
   1  -4 -13 107.551 26.9809   6
  -1   4 -13 197.415 47.9994   1
  -1  -4  13 128.465 26.8685   3
   1  -4 -13 129.693 30.1380   5
  -1  -4  13 82.3600 19.2963   4
  -1   4 -13 152.100 29.3482   1
  -1  -4  13 105.310 30.3203   1
   1   4  13 98.4019 35.1072   1
   1  -4 -13 211.866 44.1909   1
   1   4  13 151.473 50.5046   4
   1   4  13 93.2804 31.6677   3
  -1  -4  13 110.813 39.4130   1
   1   4  14 161.428 38.2383   3
  -1  -4  14 136.240 23.1828   4
  -1  -4  14 144.359 45.1543   1
   1  -4 -14 81.9023 25.4644   6
   1   4  14 91.0914 34.9526   1
  -1  -4  14 190.260 32.1442   3
  -1   4 -14 209.895 38.5917   5
  -1   4 -14 126.063 41.1176   1
  -1   4 -15 31.5399 18.3535   5
  -1   4 -15-11.2518 18.5186   1
  -1  -4  15 15.7714 12.2769   3
   1  -4 -15 25.6042 18.5817   1
   1  -4 -15 13.6341 12.5821   5
   1   4  15 13.8090 19.6766   4
  -1  -4  15 5.40785 8.69780   4
  -1  -4  15 24.8349 20.4276   1
   1   4  15 18.5056 20.1374   3
  -1   4 -15 8.56506 15.7760   6
   1  -4 -15 15.8403 13.0694   6
   1  -4 -16 188.626 35.4727   5
  -1   4 -16 86.6577 28.8605   6
   1   4  16 135.500 46.4147   4
  -1  -4  16 121.079 23.1006   4
   1   4  16 105.258 34.9843   3
  -1   4 -16 121.446 33.8645   5
   1   4  16 83.2424 38.5769   1
   1  -4 -16 140.026 28.4506   6
  -1   4 -16 121.235 41.5944   1
  -1  -4  16 167.227 29.6816   3
  -1  -4  17 47.7417 19.0749   3
   1   4  17-9.54563 13.7157   3
  -1   4 -17 8.83880 17.8817   6
  -1   4 -17 41.7306 21.7541   5
   1  -4 -17 6.36514 11.8505   5
   1   4  17 13.1147 15.3527   4
  -1  -4  18 6.13680 15.9312   3
   1  -4 -18 5.45093 13.4254   6
  -1   4 -18-9.01894 12.8251   6
  -1   4 -18-8.66053 10.0572   5
   1   4  18-12.5399 20.5874   4
   1  -4 -18 6.39796 12.8666   5
   1   4  18 19.9538 23.1636   3
  -1  -4  19 50.1652 20.7288   3
   1   4  19 20.8650 21.1133   3
  -1   4 -19 27.4877 18.5792   6
  -1   4 -19 8.98561 16.6677   5
   1  -4 -19 12.6504 14.8816   5
   1   4  19 23.7005 19.6025   4
   1   4  20 10.4043 14.8389   3
   1  -4 -20 23.9585 13.9559   6
  -1   4 -20-9.24757 15.2271   6
   1  -4 -20 13.1990 15.3671   5
  -1  -4  20 12.9502 13.0724   3
  -1  -4  21-6.72935 9.56678   3
   1  -4 -21 6.32438 11.6074   6
   1   4  21 10.8133 15.3727   3
  -1   4 -21 9.13811 15.0009   6
  -1   4 -21 9.52966 11.0618   5
   1  -4 -21-6.95680 9.89014   5
   1   4  21-10.3159 16.9344   4
   1   4  22 152.770 36.0712   4
  -1  -4  22 199.689 38.6996   2
   1   4  22 167.288 42.5446   3
   1  -4 -22 149.004 32.2332   6
  -1   4 -22 54.1730 25.0691   6
  -1   4 -22 155.266 40.7037   5
   1  -4 -22 54.0816 23.7743   5
  -1  -4  22 139.851 31.1572   3
  -1  -4  23-6.83049 11.2292   3
   1  -4 -23 13.4580 14.6253   6
   1   4  23 34.1264 24.7105   3
  -1   4 -23 8.80258 12.5289   6
  -1   4 -23-9.74959 11.3333   5
   1  -4 -23 6.86928 11.2928   5
   1   4  23 8.81181 14.4780   4
  -1  -4  24 55.0716 24.3524   2
  -1  -4  24 27.3285 17.3609   3
   1  -4 -24 94.8985 27.1364   6
   1   4  24 45.8029 26.9268   3
  -1   4 -24 77.2330 25.4220   5
   1   4  24 73.3661 27.9184   4
   1  -4 -24 6.71699 13.0522   5
  -1   4 -25-8.04290 13.2060   6
  -1  -4  25-6.51425 9.26516   3
   1  -4 -25-7.64111 8.87395   6
  -1  -4  25-6.39861 14.8572   2
   1   4  25-7.51535 8.72805   4
   1  -4 -25 6.31807 10.3754   5
   1   4  25 11.3296 16.1091   3
  -1  -4  26 11.8137 9.69682   3
   1  -4 -26 7.24483 11.8931   6
   1   4  26-6.93831 13.9497   4
  -1   4 -26-7.53976 8.75218   6
   1  -4 -26-5.66329 8.05148   5
  -1  -4  26 6.08431 14.9819   2
  -1  -4  27-5.40948 7.69633   3
  -1   4 -27 6.99421 9.94791   6
   1   4  27-10.5176 12.2123   3
   1  -4 -27-5.03133 8.26486   5
  -1   4 -28 39.0750 18.8162   6
   1  -4 -28 35.4854 16.4433   6
  -1  -4  28 37.5904 16.2398   2
   1   4  28 29.5062 16.4087   4
   1   4  28-9.87231 16.5472   3
   1  -4 -28 41.5867 15.5345   5
   1  -4 -29 5.13593 9.42657   6
  -1  -4  29-4.96786 12.8947   2
   1  -5  27 6967.80 682.507   2
   1  -5  26 4.94485 10.7485   2
   1  -5  26 4.91562 9.89409   3
  -1  -5 -25 4604.26 389.441   5
   1  -5  25 3452.84 386.747   2
   1   5 -25 3975.57 399.525   6
  -1   5  25 3651.57 390.766   4
   1  -5  25 3578.40 388.514   3
  -1   5  24 10.0217 16.4525   3
  -1  -5 -24-5.04659 9.26414   5
  -1   5  24-6.15469 14.2896   4
   1   5 -24 9.04016 10.4953   6
   1  -5  24 11.4383 15.5702   3
   1  -5  24 10.8169 12.5574   2
  -1   5  23 182.236 44.4603   3
   1  -5  23 211.124 38.0170   3
  -1   5  23 145.084 35.3065   4
   1   5 -23 132.811 35.7919   6
   1  -5  23 159.348 33.5134   2
  -1   5  22 9.59907 15.8151   3
  -1  -5 -22 17.6195 10.8632   5
   1  -5  22 5.99197 9.92818   2
  -1   5  22-7.09613 11.7266   4
   1  -5  22 19.7791 15.3652   3
   1   5 -22 48.8284 19.6802   6
  -1   5  21 99.4738 36.4257   3
   1  -5  21 113.662 36.5239   3
  -1   5  21 129.333 34.3060   4
   1  -5  21 164.288 34.5632   2
   1   5 -21 168.900 40.1257   6
  -1   5  20 59.4317 25.5754   3
   1  -5  20 37.1562 23.3160   3
  -1  -5 -20 27.3712 15.6076   5
   1  -5  20 73.8200 24.4797   2
  -1   5  20 65.1302 27.1519   4
   1   5 -20 59.1170 24.7264   6
  -1  -5 -19 7243.96 629.261   6
   1   5 -19 9298.16 653.857   6
  -1   5  19 8454.01 645.050   4
  -1  -5 -19 4980.26 625.865   5
   1  -5  19 3956.15 622.629   3
  -1   5  19 6987.15 636.966   3
   1  -5  18 7.70992 20.0295   2
  -1   5  18 31.5461 20.4875   3
   1  -5  18-7.94737 14.6107   3
   1   5 -18 46.7523 20.3232   6
  -1  -5 -18 5.48653 10.1053   6
  -1  -5 -18-7.75872 11.0627   5
  -1  -5 -17 7621.12 1105.85   5
  -1  -5 -17 12665.6 1106.91   6
   1   5 -17 14610.6 1126.96   6
   1  -5  17 10162.5 1114.46   3
  -1   5  17 11018.0 1114.68   3
   1  -5  17 13683.1 1123.67   2
  -1   5  17 13011.3 1128.03   4
   1   5 -16 51.9472 20.4310   6
  -1  -5 -16 39.9052 22.0333   5
   1  -5  16 54.5287 25.0101   2
  -1  -5 -16 27.3864 13.9963   6
  -1   5  16 30.8218 20.9785   4
  -1   5  15 25135.7 2498.12   4
   1  -5  15 29464.3 2501.25   2
  -1  -5 -15 22914.2 2485.11   5
  -1  -5 -15 25029.8 2474.01   6
   1   5 -15 28845.9 2492.60   6
  -1  -5 -14 4.12854 10.7161   6
   1  -5  14 11.1903 27.5546   2
  -1   5  14 7.05519 11.5819   3
   1   5 -14-4.32837 7.94435   5
  -1   5  14-6.17369 12.4125   1
  -1  -5 -14 7.73457 19.0455   5
   1   5 -14-8.15298 14.9637   6
  -1   5  14-11.1675 22.4526   4
   1   5 -13 33.6227 20.4315   1
  -1  -5 -13 65.6310 21.9351   1
   1  -5  13 74.2865 32.9331   2
  -1   5  13 56.0017 24.0850   3
   1   5 -13 65.8934 18.7321   5
  -1  -5 -13 108.107 28.6659   5
  -1   5  13 22.5997 16.9834   1
  -1   5  13 103.087 35.9068   4
   1   5 -13 110.941 27.7679   6
  -1   5  12-5.21081 8.56031   1
  -1   5  12 11.6224 19.0819   4
   1  -5  12-7.29057 15.8356   1
  -1   5  12-7.09495 11.6516   3
   1   5 -12 4.52610 7.43726   5
  -1  -5 -12 12.5454 11.8946   6
   1   5 -12 6.07207 12.2124   1
  -1  -5 -12 3.54053 8.72431   2
  -1  -5 -12-4.17556 8.40149   1
  -1  -5 -11 215.200 40.1839   5
   1  -5  11 208.052 38.4122   3
  -1   5  11 187.346 36.9382   1
  -1   5  11 174.750 47.8090   4
   1  -5  11 132.873 36.6991   1
  -1   5  11 176.171 38.6116   3
   1   5 -11 270.755 69.3014   2
  -1  -5 -11 193.257 33.0659   6
   1   5 -11 170.610 32.2301   5
   1   5 -11 251.282 37.4096   1
  -1  -5 -11 194.053 31.6688   1
   1  -5  10 91.6445 24.8463   3
  -1   5  10 115.359 41.0232   4
   1  -5  10 87.7082 26.5281   1
  -1   5  10 36.7102 20.5862   1
  -1   5  10 95.4063 29.4520   3
   1  -5  10 134.841 52.4274   2
   1   5 -10 93.5621 20.5667   5
  -1  -5 -10 74.7234 20.8924   6
  -1  -5 -10 133.513 28.6307   5
   1   5 -10 62.8013 23.8190   6
   1   5 -10 66.3523 20.0516   1
   1  -5   9 8602.96 636.276   1
   1  -5   9 8187.10 610.764   4
  -1  -5  -9 7848.17 611.568   1
  -1   5   9 9594.04 647.354   3
   1  -5   9 9291.96 633.217   3
  -1   5   9 8526.63 629.802   1
  -1  -5  -9 10838.0 645.117   5
  -1  -5  -9 7474.04 626.908   6
   1   5  -9 9717.59 648.102   6
   1  -5   8 5.00470 10.0620   3
   1   5  -8-4.76838 10.3550   5
  -1  -5  -8-5.87301 11.8078   6
   1   5  -8-21.4461 35.2055   2
  -1  -5  -8-6.54566 12.0135   5
  -1   5   8-11.0764 22.2692   4
  -1  -5  -8 1.78260 2.42633   1
  -1  -5  -8 1.60332 5.26396   1
   1   5  -8 3.37180 6.77905   1
  -1   5   8-7.82301 14.3579   3
   1  -5   8 2.30339 7.32226   4
   1  -5   8 40.0542 40.2648   2
   1   5  -8-2.51607 6.19549   1
   1  -5   8 5.61297 11.2850   1
  -1   5   8-3.58437 6.57854   1
   1   5  -8-8.03311 13.1870   6
  -1  -5  -7 5307.20 512.913   6
   1   5  -7 6055.27 507.911   5
  -1   5   7 3841.91 495.629   1
  -1  -5  -7 6174.09 514.239   5
  -1   5   7 5268.46 528.319   4
   1   5  -7 5699.70 519.907   6
   1   5  -7 5174.03 496.680   1
   1  -5   7 5265.34 497.165   4
  -1   5   7 6565.04 521.883   3
   1  -5   7 7297.16 542.795   1
  -1   5   7 3894.52 497.477   1
   1  -5   7 6680.19 580.600   2
   1  -5   7 4885.03 504.402   3
   1   5  -7 8670.75 619.193   2
   1  -5   6 73.5769 21.2084   3
  -1   5   6 86.8658 24.8210   5
  -1  -5  -6 67.7674 22.5533   6
   1   5  -6 89.0151 20.1750   5
   1   5  -6 150.945 58.7847   2
  -1  -5  -6 97.4459 26.4292   5
  -1   5   6 60.9679 25.8962   4
  -1   5   6 81.0726 15.5522   1
  -1   5   6 44.0252 14.5242   1
   1  -5   6 8.82186 17.1351   1
   1  -5   6 82.6078 18.6511   4
  -1   5   6 89.0807 29.3482   3
   1  -5   6 168.209 62.5818   2
   1   5  -6 76.4228 13.0771   1
   1   5  -6 40.0910 11.8948   1
   1   5  -6 82.9019 26.3208   6
  -1   5   5 92526.1 4664.67   5
   1   5  -5 90785.5 4652.12   5
   1   5  -5 108690. 4869.79   2
  -1   5   5 72340.0 4625.20   1
  -1   5   5 66799.6 4626.22   1
  -1  -5  -5 86689.1 4661.30   5
   1  -5   5 89955.5 4756.88   2
  -1   5   5 78689.3 4682.80   4
   1   5  -5 76255.3 4664.18   6
  -1   5   5 90914.6 4668.53   3
  -1  -5  -5 80407.6 4660.59   6
   1  -5   5 80271.3 4647.44   3
   1  -5   5 73290.8 4640.76   1
   1  -5   5 57650.1 4659.88   1
   1   5  -5 65923.6 4623.47   1
  -1   5   4 73.2595 29.2173   4
   1  -5   4 12.3653 10.7552   1
   1  -5   4 38.0850 51.8984   2
   1   5  -4-29.6097 76.8943   2
   1  -5   4 24.4738 14.6989   3
   1  -5   4 8.05654 17.6727   1
  -1  -5  -4 13.9402 18.2626   6
  -1   5   4 20.6609 17.1408   5
  -1  -5  -4 42.9307 18.9996   5
   1   5  -4 24.8200 18.1389   6
   1   5  -3 48.6137 24.4501   6
   1   5  -3 31.2854 63.0812   2
   1  -5   3 70.3510 18.6035   3
   1  -5   3 6.48630 9.59956   1
   1  -5   3 22.1887 18.2708   1
  -1   5   3 79.4694 25.5575   4
  -1  -5  -3 87.7569 22.3460   5
  -1   5   3 56.0685 20.4931   5
   1   5  -2 7.70222 10.9511   6
   1  -5   2 15.0046 34.8341   2
   1  -5   2-5.22797 10.5122   3
  -1   5   2 7.43482 10.5710   5
  -1   5   2 8.43503 16.9595   4
   1   5  -2-32.4499 26.6350   2
   1  -5   2-2.51761 8.00489   1
   1  -5   2 1.35097 3.68128   1
   1  -5   1 1973.63 198.528   3
   1  -5   1 2132.10 233.647   2
   1   5  -1 1707.60 283.625   2
   1   5  -1 1785.88 202.624   6
  -1   5   1 1709.78 204.582   4
  -1   5   0-7.61382 10.8243   5
  -1  -5   0 7.89460 14.4894   4
   1   5   0 7.25035 10.3076   6
   1  -5   0-5.41264 12.5658   3
   1  -5   0 11.3421 22.8035   2
   1   5   0 32.2321 59.1570   2
   1   5   1 2019.14 200.301   6
  -1   5  -1 1666.50 200.602   6
   1  -5  -1 1518.94 190.020   3
  -1   5  -1 1674.44 198.967   5
   1  -5  -1 1972.57 210.188   2
   1   5   1 1345.58 249.278   2
  -1   5  -1 1912.92 201.472   4
  -1  -5   1 2296.96 205.850   4
   1   5   2 9.98304 20.0713   3
   1  -5  -2-8.46293 17.0151   2
   1   5   2-28.0210 39.8362   2
  -1   5  -2 1.07213 3.05017   1
  -1   5  -2 7.10098 11.6573   4
  -1   5  -2-8.52006 15.6376   6
  -1   5  -2 7.53772 13.8347   5
  -1   5  -3 68.5000 23.2868   5
  -1   5  -3 66.8666 11.8598   1
  -1   5  -3 101.450 19.3368   1
  -1  -5   3 39.1818 20.9080   3
  -1  -5   3 46.8596 21.3914   4
   1   5   3 79.7630 27.7779   3
   1  -5  -3 37.5051 22.9718   2
   1   5   3 24.8730 50.3556   2
   1  -5  -3 33.2569 21.3087   6
  -1   5  -3 52.1586 24.6512   4
  -1   5  -3 69.6050 23.3436   6
  -1   5  -4 42.0754 18.1759   1
  -1   5  -4 10.8984 6.93084   1
  -1   5  -4 45.7198 18.9336   5
  -1   5  -4 35.5307 23.1945   6
  -1  -5   4 49.1223 20.9340   4
   1   5   4 40.4233 28.8455   3
  -1  -5   4 25.5597 25.2805   3
   1  -5  -4 8.62460 20.1822   6
   1  -5  -4 27.0196 22.3218   2
   1  -5  -5 77055.8 1618.23   6
  -1   5  -5 85190.7 1609.67   5
  -1  -5   5 70238.9 1487.65   1
  -1   5  -5 77986.6 1569.55   1
  -1   5  -5 87198.9 1641.56   6
   1  -5  -5 75165.3 1572.26   2
  -1  -5   5 85991.6 1573.05   4
  -1  -5   5 79904.1 1573.51   3
  -1  -5   6 77.3178 22.7738   3
   1  -5  -6 66.6020 26.3770   6
  -1   5  -6 105.726 27.0854   5
   1  -5  -6 71.1727 18.9554   1
  -1  -5   6 90.6693 16.1448   1
  -1   5  -6 82.0042 28.7239   6
   1   5   6 57.4010 25.6637   4
   1  -5  -6 92.7933 24.6684   2
  -1  -5   6 117.190 25.9397   4
   1   5   6 41.2412 26.2025   3
   1   5   6 135.009 51.1788   2
  -1   5  -6 15.6841 11.0263   1
  -1   5  -6 85.5435 27.2422   1
   1  -5  -6 51.0488 18.2780   1
  -1  -5   6 57.0159 13.1653   1
   1  -5  -7 6407.92 458.298   6
   1   5   7 6919.22 487.741   2
  -1  -5   7 4252.83 426.309   1
  -1   5  -7 6377.65 455.087   1
  -1   5  -7 5728.08 451.122   5
   1  -5  -7 5046.16 439.400   2
   1   5   7 6480.26 468.882   4
  -1  -5   7 5593.25 438.591   4
   1  -5  -7 2682.76 433.736   1
   1   5   7 4626.94 456.129   3
  -1  -5   7 4989.18 441.426   3
   1  -5  -7 4091.27 432.898   1
  -1  -5   7 5342.07 428.503   1
  -1   5  -7 6741.91 463.310   6
   1  -5  -8 7.93166 13.0204   6
  -1   5  -8 7.56145 16.4205   5
   1  -5  -8-2.97602 7.32805   1
   1   5   8-10.1985 23.6761   4
  -1  -5   8 4.75680 10.3299   4
   1   5   8-9.77449 16.0456   3
   1  -5  -8-5.94456 10.9103   1
   1   5   8-1.21646 3.59999   1
  -1   5  -8 8.81091 12.5260   6
  -1  -5   8-5.58341 11.2255   3
   1   5   8 1.22486 2.84358   1
   1   5   9 10038.5 880.946   4
   1  -5  -9 9801.44 867.344   6
  -1  -5   9 8666.82 857.294   3
   1   5   9 8993.30 873.046   3
  -1  -5   9 8966.20 856.719   1
   1  -5  -9 9663.46 859.466   2
   1  -5  -9 11101.1 869.491   1
   1   5   9 7804.82 845.123   1
   1   5   9 7757.31 846.041   1
   1  -5 -10 19.8981 17.2144   6
  -1   5 -10 33.1255 22.8312   1
   1  -5 -10 92.2854 30.1329   1
   1   5  10 70.6683 17.8884   1
  -1  -5  10 90.8223 24.3091   3
  -1   5 -10 138.594 32.5228   5
   1   5  10 193.087 42.9213   4
  -1  -5  10 99.2127 21.9918   4
  -1  -5  10 55.2457 20.3623   1
   1   5  10 54.8533 22.5765   3
  -1   5 -10 56.9555 22.4775   6
   1  -5 -10 97.7927 23.5788   2
   1  -5 -11 195.404 35.2749   6
  -1   5 -11 276.998 51.4150   1
  -1   5 -11 219.321 39.9766   5
  -1  -5  11 146.481 32.4921   3
   1   5  11 192.450 32.2582   1
   1  -5 -11 304.023 49.2724   1
   1   5  11 187.938 47.5272   4
  -1  -5  11 171.038 30.2084   4
  -1  -5  11 222.611 42.5652   1
   1   5  11 235.612 45.3656   3
  -1   5 -11 247.591 43.7283   6
   1  -5 -11 238.149 33.5372   2
  -1   5 -12-7.51636 13.7991   5
   1  -5 -12-7.68152 16.6846   1
   1   5  12 4.75849 11.0521   1
   1  -5 -12 11.3351 16.1180   6
   1   5  12 11.3571 9.32777   4
  -1  -5  12 2.97541 8.10672   4
  -1   5 -12-8.47186 17.0361   1
  -1   5 -12 7.73052 14.1921   6
   1   5  12-8.48285 15.5725   3
  -1  -5  12-8.63475 12.2801   1
   1  -5 -12 6.66359 10.9439   5
  -1  -5  12 4.77119 13.5700   3
  -1  -5  13 65.5345 15.0151   4
   1  -5 -13 62.8048 21.5013   5
   1  -5 -13 53.6802 25.9041   1
   1   5  13 56.8913 20.7272   1
  -1   5 -13 91.5173 27.2477   5
   1   5  13 58.3925 30.9186   4
  -1  -5  13 60.2811 16.3982   3
   1   5  13 58.6504 25.5334   3
   1  -5 -14 12.6059 17.9211   5
   1   5  14-11.8461 13.7506   4
  -1  -5  14-4.53981 11.7834   3
   1   5  14-6.50154 16.8752   1
  -1   5 -14-7.75867 12.7365   5
   1   5  14 8.38444 20.6456   3
  -1   5 -15 29065.9 2599.62   5
   1   5  15 23843.8 2594.96   3
  -1   5 -15 28178.6 2596.22   6
   1   5  16 42.4000 22.1633   3
  -1   5 -16 30.3586 17.8103   6
   1   5  16 11.7743 19.5023   4
   1  -5 -16 27.8119 13.9617   6
  -1   5 -16 16.0209 14.9298   5
   1   5  17 10344.3 1206.50   4
  -1   5 -17 12228.8 1197.88   6
   1  -5 -17 11441.6 1185.68   6
   1   5  17 10696.3 1198.42   3
  -1   5 -17 14878.6 1206.04   5
   1  -5 -17 14350.8 1195.69   5
   1   5  18 33.3944 25.9155   4
   1  -5 -18 23.0162 13.4995   5
  -1   5 -18 7.67307 12.7457   6
  -1   5 -18 17.0542 14.1328   5
   1  -5 -18 22.3228 14.7867   6
   1   5  19 7448.87 799.498   4
  -1   5 -19 7145.84 787.810   6
   1  -5 -19 7708.10 778.497   6
  -1   5 -19 8929.01 797.114   5
   1  -5 -19 8914.94 785.915   5
   1  -5 -20 39.1738 17.3303   5
  -1   5 -20 44.2340 21.1630   5
   1   5  20 36.1473 21.5914   3
  -1   5 -20 94.9352 26.4707   6
   1  -5 -20 74.3052 20.4539   6
  -1  -5  20 42.3439 15.2862   3
   1   5  20 30.1075 20.8128   4
   1   5  21 159.891 38.3545   4
  -1  -5  21 147.315 35.3170   2
   1   5  21 149.240 38.0846   3
  -1   5 -21 111.876 30.8370   6
   1  -5 -21 149.088 30.0861   6
  -1   5 -21 163.547 38.7137   5
   1  -5 -21 150.219 31.3717   5
  -1  -5  21 195.516 34.2546   3
  -1  -5  22 16.8401 13.8503   3
   1  -5 -22 10.0728 10.1642   6
   1   5  22 9.18663 13.0900   3
  -1  -5  22 6.75381 12.4269   2
   1  -5 -22 6.02401 11.0913   5
  -1   5 -22 15.9970 14.7065   6
   1   5  22-8.74785 16.0795   4
   1   5  23 141.248 37.1857   3
   1  -5 -23 136.876 30.8796   6
   1  -5 -23 92.6785 26.6068   5
  -1  -5  23 171.265 31.7890   3
  -1   5 -23 110.937 32.1571   6
   1   5  24 7.41925 10.5480   4
   1   5  24-9.57747 7.86173   3
   1  -5 -24-5.47668 11.0114   6
   1  -5 -24-5.82779 8.28569   5
  -1   5 -24-7.74538 11.0117   6
  -1  -5  24 11.2848 11.3446   3
   1  -5 -25 2754.91 305.117   6
  -1   5 -25 2994.14 309.786   6
  -1  -5  25 1994.10 298.767   3
   1   5  25 3161.60 321.094   3
  -1  -5  25 3862.06 313.097   2
   1   5  25 4147.31 318.661   4
   1   5  26-9.57576 11.1162   3
   1  -5 -26-6.27672 12.6202   6
  -1  -5  26 5.64054 10.3533   2
   1   5  27 4553.19 540.737   3
   1  -5 -27 3851.91 528.085   6
   1  -5 -28 11.2961 10.4218   6
   1  -6  23 5.76303 10.6313   3
   1  -6  23 15.1672 11.0312   2
   1  -6  22 42.6629 17.5457   2
  -1  -6 -22 59.7332 18.9070   5
   1  -6  22 68.6912 22.0506   3
   1  -6  21 6.57709 9.35774   3
   1   6 -21-8.16939 9.49012   6
  -1  -6 -21 5.74134 8.17068   5
  -1   6  21 7.07991 10.0721   4
  -1  -6 -20 25.0452 13.7840   5
   1  -6  20 14.2835 14.5357   3
   1   6 -20 7.95726 11.5365   6
   1  -6  20 30.1067 15.7917   2
  -1   6  20 37.8548 19.7807   4
  -1  -6 -19-6.52402 13.1459   5
   1  -6  19 29.5025 14.8546   3
   1   6 -19 15.3989 14.1582   6
   1  -6  19 6.46504 10.6489   2
  -1   6  19 16.1221 13.2618   4
  -1  -6 -18 13.1259 13.2774   5
   1  -6  18 14.5336 17.9544   3
   1  -6  18 6.98955 12.9130   2
  -1   6  18 34.1342 19.8660   4
  -1   6  17-7.04809 17.3802   3
   1   6 -17 21.9222 13.4441   6
   1  -6  17 6.98021 9.96740   3
   1  -6  17 7.61621 15.3410   2
  -1   6  17 8.85806 12.6277   4
  -1   6  16 95.5787 28.0099   3
  -1   6  16 73.8167 28.5210   4
   1  -6  16 166.755 33.1792   3
   1   6 -16 106.039 28.2577   6
   1  -6  16 133.710 35.4166   2
   1   6 -15-6.88256 12.6323   6
   1  -6  15 6.59043 15.3004   3
  -1   6  15-9.52401 11.0557   4
  -1  -6 -15 6.56776 12.0546   5
  -1   6  15 6.74383 13.5590   3
  -1  -6 -15-3.85099 7.06874   6
   1  -6  15 18.4892 22.7639   2
   1   6 -14 178.609 32.8919   6
  -1   6  14 131.785 29.5558   3
   1  -6  14 138.480 33.0005   3
  -1   6  14 38.9091 25.2598   4
  -1  -6 -14 110.837 26.7508   5
   1  -6  14 144.192 41.2350   2
  -1  -6 -14 92.6950 22.1334   6
  -1  -6 -13 67.0821 18.3914   6
   1  -6  13 78.9869 24.0269   3
  -1  -6 -13 73.9043 22.6928   5
   1   6 -13 81.4825 23.4948   6
  -1   6  13 42.2276 23.5703   3
   1   6 -12 34.4124 17.3268   6
   1  -6  12 75.6497 23.6756   3
  -1   6  12 42.8815 18.8978   3
  -1   6  12 5.21758 9.53718   1
  -1   6  12 19.8912 18.6066   4
  -1  -6 -12 75.7087 22.7088   5
   1  -6  12 25.8826 18.7483   2
  -1  -6 -12 12.3025 10.1808   6
   1   6 -11 13.8064 12.7623   6
   1  -6  11 5.17382 13.5164   3
   1   6 -11 11.7460 8.82471   1
  -1   6  11 21.1571 13.0341   3
  -1   6  11 4.02741 7.17827   1
  -1   6  11 19.6784 21.4219   4
  -1  -6 -11 28.8513 14.2911   5
   1  -6  11 14.7770 27.1641   2
  -1  -6 -11 30.5763 13.5022   6
   1  -6  10 49.2314 18.1599   3
   1   6 -10 27.6811 11.0422   1
  -1   6  10 49.5521 21.4105   3
   1  -6  10 65.7273 38.4024   2
  -1  -6 -10 44.2091 18.1217   2
  -1   6  10 67.5492 26.6387   4
  -1  -6 -10 51.7920 19.9703   5
   1   6 -10 70.8485 21.4278   6
  -1  -6 -10 28.4006 13.6227   6
   1   6 -10 54.9436 17.4721   5
   1   6  -9 71.6640 23.7071   6
   1  -6   9 108.309 23.4730   3
   1   6  -9 23.7401 10.1824   1
  -1   6   9 99.0180 28.6033   3
   1  -6   9 56.6870 17.9461   1
   1  -6   9 161.826 59.3967   2
  -1   6   9 122.207 31.5529   4
   1   6  -9 102.531 23.5903   5
  -1  -6  -9 58.3005 18.5965   6
  -1  -6  -9 62.2851 21.2939   5
  -1  -6  -8 206.043 35.9669   5
  -1   6   8 158.052 37.0010   3
   1  -6   8 95.8840 52.2868   2
   1   6  -8 170.415 35.9440   6
  -1   6   8 163.985 39.2738   4
   1   6  -8 152.629 30.4665   5
   1  -6   8 104.182 26.7008   1
   1  -6   8 190.621 32.0657   3
  -1  -6  -7 117.787 26.4637   5
   1  -6   7 31.3555 15.7948   1
   1   6  -7 121.936 30.4725   6
  -1  -6  -7 153.641 29.6638   6
   1  -6   7 124.839 24.7179   3
  -1   6   7 158.486 36.8830   4
   1  -6   6 127.743 21.5725   4
   1  -6   6 234.231 68.3989   2
   1   6  -6 121.910 30.9477   6
  -1  -6  -6 156.511 30.7631   6
  -1  -6  -6 63.7461 19.3637   5
   1  -6   6 120.319 23.1151   3
   1  -6   5 18.5072 26.3130   2
   1   6  -5 15.3763 15.4608   6
   1  -6   5-4.21612 7.74551   4
  -1   6   5-8.23317 15.1145   4
   1  -6   5 4.61500 11.3689   3
  -1  -6  -5 6.64199 10.9087   6
   1   6  -4-7.49198 10.6637   6
  -1  -6  -4 5.62101 8.00804   5
  -1  -6  -4 13.4208 11.0279   6
  -1   6   4 5.89412 9.68966   5
   1  -6   4 33.8330 34.0148   2
   1  -6   4 4.65949 12.6950   3
   1  -6   3 315.864 65.5090   2
   1   6  -3 205.397 39.0511   6
  -1   6   3 224.293 37.3257   5
  -1  -6  -3 186.006 36.0376   6
  -1  -6  -3 142.833 32.2533   5
   1  -6   3 181.881 31.9872   3
  -1   6   3 187.356 41.0306   4
  -1   6   2 72.4586 20.1140   5
  -1  -6  -2 45.6379 17.2981   5
  -1   6   2 61.2054 24.2527   4
   1  -6   2 74.5281 20.4608   3
  -1  -6  -1 156.563 31.3791   4
   1  -6   1 111.968 36.2507   2
  -1  -6  -1 128.377 26.8208   5
  -1   6   1 37.2172 23.2865   4
   1  -6   1 131.145 27.9822   3
  -1   6   0 220.434 42.5983   4
  -1   6   0 181.750 38.6096   5
  -1  -6   0 311.288 46.0553   4
  -1   6  -1 109.557 25.8556   5
   1  -6  -1 127.524 34.6534   2
  -1  -6   1 83.5194 25.2402   3
  -1   6  -1 42.0460 23.3259   4
  -1  -6   1 103.336 29.1252   4
   1  -6  -2 60.1561 21.3435   2
  -1  -6   2 39.0853 20.8988   4
   1  -6  -2 65.6939 21.6162   6
  -1   6  -2 111.250 26.4596   5
   1  -6  -2 59.1175 19.6667   3
  -1  -6   2 31.4533 16.6272   3
   1  -6  -3 270.062 44.2935   2
  -1   6  -3 215.631 42.1386   6
   1  -6  -3 163.105 39.1282   6
  -1   6  -3 250.491 42.8139   5
  -1  -6   3 232.313 39.5606   3
   1  -6  -3 129.461 32.9309   3
  -1  -6   3 319.522 43.9599   4
   1   6   4-9.12768 16.7604   3
  -1  -6   4 5.70767 9.38397   4
   1  -6  -4 14.7011 13.5008   6
  -1   6  -4-7.88441 11.2209   6
  -1   6  -4 13.0843 7.61167   5
   1  -6  -4 6.18228 13.4355   2
   1   6   5 8.96863 14.7233   3
   1  -6  -5 7.42324 12.1865   6
  -1   6  -5 7.96142 11.3191   6
  -1  -6   5-5.63213 10.3377   3
   1  -6  -5-5.74347 11.5481   2
   1  -6  -6 122.934 30.0355   6
  -1   6  -6 191.901 36.5116   6
  -1   6  -6 139.672 30.0321   5
  -1  -6   6 135.408 27.9157   3
  -1   6  -6 97.2848 15.2212   1
  -1  -6   6 80.8325 22.4803   4
   1   6   6 167.933 37.2851   3
  -1  -6   7 127.280 24.7224   4
   1   6   7 105.411 32.2164   3
  -1   6  -7 88.7681 16.4148   1
  -1  -6   7 94.2237 24.1278   3
  -1   6  -7 111.164 29.4404   6
  -1   6  -7 172.516 31.0214   5
   1  -6  -7 85.1963 23.6773   2
   1  -6  -7 86.3300 27.0148   6
  -1  -6   8 181.657 29.6878   4
   1  -6  -8 173.867 36.7810   6
  -1   6  -8 211.648 39.8405   6
  -1   6  -8 166.747 24.9206   1
  -1  -6   8 157.531 28.2876   3
  -1   6  -8 140.656 31.5564   5
   1  -6  -8 154.120 30.3620   2
  -1  -6   8 78.0535 17.7734   1
  -1  -6   9 71.0154 19.2958   4
   1  -6  -9 112.257 25.0045   6
  -1   6  -9 62.0962 24.3873   6
  -1  -6   9 55.0648 13.7095   1
  -1   6  -9 120.776 27.0989   5
  -1  -6   9 105.675 22.4123   3
  -1   6  -9 90.8067 20.7725   1
   1  -6  -9 79.1740 23.5601   2
   1   6  10 35.4166 22.1582   4
  -1  -6  10 43.4212 16.3581   4
   1   6  10 33.4459 18.5838   3
  -1  -6  10 27.4461 14.5947   3
  -1   6 -10 68.3528 22.8214   6
  -1   6 -10 67.3386 21.0554   5
  -1   6 -10 4.39007 11.5111   1
  -1  -6  10 48.6168 12.1797   1
  -1  -6  11 13.2429 10.2779   3
   1   6  11-8.18267 15.0384   3
   1  -6 -11-2.13209 6.11259   1
  -1   6 -11-7.29721 13.4158   6
   1  -6 -11 16.8897 12.2510   6
  -1   6 -11 20.3747 13.6770   5
   1   6  11 27.6452 20.0268   4
   1   6  12 15.8284 19.0879   3
  -1   6 -12 110.866 25.3248   5
   1  -6 -12 42.2006 17.2080   5
   1   6  12 47.1096 26.1656   4
  -1  -6  12 51.5570 15.4333   3
   1  -6 -12 42.1837 17.0005   6
  -1   6 -12 78.6284 24.0318   6
  -1   6 -13 82.5872 23.5308   6
   1  -6 -13 74.2625 21.4673   5
   1   6  13 67.7520 26.3093   3
  -1  -6  13 49.8698 17.2949   3
   1  -6 -13 69.1436 19.2820   6
   1   6  13 115.279 34.9918   4
  -1  -6  14 88.9203 20.7855   3
   1   6  14 111.602 29.0420   3
   1  -6 -14 141.645 29.4988   5
   1  -6 -14 129.416 24.6945   6
  -1   6 -14 136.052 28.6486   6
   1   6  14 185.182 40.8752   4
  -1  -6  15 4.09686 8.92014   3
  -1   6 -15 7.41754 13.6290   5
  -1   6 -15-6.61701 12.1616   6
   1   6  15 9.81595 21.3261   4
   1  -6 -15 5.70264 9.38356   5
   1   6  15 7.47648 12.2902   3
   1  -6 -15 17.5918 11.4334   6
  -1   6 -16 167.534 34.0450   5
   1   6  16 104.665 30.5616   3
  -1   6 -16 185.246 32.5180   6
   1   6  16 68.5788 35.2496   4
   1  -6 -16 179.010 30.5980   5
  -1  -6  16 68.4628 21.1949   3
   1  -6 -16 121.760 24.3840   6
  -1   6 -17 7.94480 13.1193   5
   1   6  17 7.33954 14.8246   3
  -1   6 -17 13.3145 12.3008   6
   1  -6 -17 8.05261 8.21882   6
   1  -6 -17 16.3343 13.4821   5
  -1  -6  17 20.4188 10.1557   3
   1   6  17 28.7681 22.3075   4
   1  -6 -18 5.28272 8.71663   5
   1  -6 -18 11.7186 7.90273   6
   1   6  18 14.8520 16.1504   3
  -1  -6  18 8.92005 11.0175   3
   1   6  19 18.0568 19.6746   4
   1   6  19 22.4311 16.3198   3
   1  -6 -19 7.86344 9.27395   6
  -1  -6  19 27.1705 12.9798   3
  -1  -6  19 13.1167 13.2873   2
  -1  -6  20 18.8878 13.7855   2
   1   6  20 22.9136 16.6799   3
  -1   6 -20 20.3283 13.7370   6
   1  -6 -20 15.9390 12.7892   6
   1  -6 -20 30.7999 15.2935   5
  -1  -6  20 9.15507 10.7722   3
   1   6  20 8.61025 15.9008   4
  -1  -6  21 6.16069 12.3871   2
   1   6  21-7.82087 11.1196   3
  -1   6 -21 6.85064 12.5742   6
   1  -6 -21-4.08825 9.49227   6
   1  -6 -21 5.28912 13.0247   5
  -1  -6  21 4.68324 9.41696   3
   1   6  21-8.20472 11.6652   4
   1   6  22 130.612 33.8065   4
  -1   6 -22 179.237 33.4204   6
   1  -6 -22 148.640 29.3638   5
   1  -6 -22 149.361 28.3176   6
  -1  -6  22 111.747 25.3222   3
  -1  -6  22 166.342 32.6831   2
   1  -6 -23 8.74098 9.51614   6
  -1  -6  23 11.1756 10.2788   2
   1   6  23-8.24317 11.7393   3
   1  -6 -24 22.7433 12.6146   6
   1   6  24 33.5965 17.0575   3
   1   6  25-8.50051 12.1119   3
   1  -7  21 107.385 26.5380   3
   1  -7  20 12.9857 11.9807   3
   1   7 -19 3770.85 288.686   6
   1  -7  19 1733.03 274.212   3
   1  -7  18-6.23485 14.4745   2
  -1   7  18 7.61911 10.8318   4
   1  -7  18-6.63186 10.8868   3
   1   7 -18-6.15517 10.1043   6
  -1  -7 -18 5.71876 9.38793   5
   1   7 -17 5249.07 432.890   6
   1  -7  17 4167.86 429.523   3
   1  -7  17 5511.78 438.010   2
   1  -7  16 45.7251 22.6115   2
  -1   7  16 8.16237 11.7172   4
   1  -7  16 12.7540 13.9433   3
   1   7 -16 23.9247 12.1345   6
  -1  -7 -16 5.82160 10.8074   5
  -1  -7 -15 10520.0 1109.86   5
   1   7 -15 12415.7 1114.01   6
   1  -7  15 12934.3 1116.34   3
   1  -7  15 14402.4 1131.32   2
  -1  -7 -14 22.5566 11.7149   5
  -1   7  14-8.38738 12.2832   4
   1   7 -14 23.4417 15.4944   6
   1  -7  14 28.8543 19.5609   2
  -1  -7 -13 5.28326 8.72338   5
  -1   7  13 8.37430 15.3982   4
   1   7 -13 5.99419 9.88447   6
   1  -7  13 32.6897 25.3142   2
   1  -7  13 16.9084 14.6589   3
  -1  -7 -12 37.0433 15.8833   5
  -1   7  12 33.1722 19.4341   4
   1   7 -12 30.1961 16.6523   6
   1  -7  12 24.7076 20.4521   2
   1  -7  12 5.42251 11.2193   3
  -1  -7 -11 125.526 26.1667   5
   1  -7  11 153.419 49.8308   2
   1   7 -11 74.9649 23.3427   6
   1  -7  11 166.293 28.8747   3
  -1   7  11 65.2616 27.4204   4
   1   7 -10 12.6896 10.4245   6
  -1   7  10 7.98059 11.3538   4
   1  -7  10 4.62382 11.3938   3
  -1  -7 -10-4.60431 10.6978   6
   1  -7   9 3982.12 375.453   3
   1   7  -9 3870.71 382.454   6
  -1  -7  -9 3377.47 374.631   6
   1  -7   9 4631.16 432.970   2
  -1  -7  -9 3864.03 377.554   5
  -1   7   9 3427.41 384.388   4
   1  -7   8 4.39463 10.8269   3
  -1  -7  -8-4.99408 9.17255   5
  -1   7   8-7.61863 13.9872   4
  -1  -7  -8-16.5691 12.8267   6
  -1  -7  -7 2209.39 229.134   6
  -1  -7  -7 2256.88 227.639   5
   1  -7   7 2304.51 224.145   3
   1   7  -7 2313.98 233.151   6
  -1   7   7 2082.64 234.716   4
   1  -7   7 1861.84 264.881   2
  -1  -7  -7 1803.09 227.020   2
  -1   7   6 7.27965 11.9502   4
   1  -7   6 4.22368 10.4003   3
  -1  -7  -6-6.02610 8.56707   6
   1  -7   6 17.2267 34.6346   2
  -1  -7  -6-6.86880 14.9164   2
  -1  -7  -6-5.06954 9.30441   5
   1   7  -6 6.76726 9.62074   6
  -1  -7  -5 29386.8 2773.62   6
   1  -7   5 30300.8 2768.25   3
  -1  -7  -5 23443.0 2769.61   5
   1  -7   5 38062.1 2829.78   2
  -1   7   5 27734.0 2777.15   4
   1   7  -5 32422.9 2779.26   6
   1  -7   4 42.6580 28.8131   2
   1   7  -4 20.1182 12.8215   6
  -1   7   4 56.0145 20.2298   4
   1  -7   4 38.3650 14.0191   3
  -1  -7  -4 47.6026 18.2566   5
  -1  -7  -4 18.7580 13.0744   6
  -1   7   3 77.3279 21.3484   5
   1   7  -3 53.0453 22.0964   6
   1  -7   3 64.6955 17.8793   3
  -1  -7  -3 78.9202 22.1707   5
  -1   7   3 62.9190 25.2316   4
  -1  -7  -3 63.8751 20.0323   4
  -1  -7  -2 6.42120 11.7857   4
  -1   7   2 6.81383 15.8190   4
   1  -7   2-10.8330 28.1181   2
   1  -7   2-4.42733 9.61514   3
  -1   7   2 5.14603 8.44845   5
  -1  -7  -2 6.05963 13.1596   6
  -1  -7  -2-5.31934 11.5521   5
   1  -7   1 1176.95 134.748   2
  -1  -7  -1 1045.21 118.357   5
  -1  -7  -1 1049.14 120.534   3
   1  -7   1 1109.96 116.220   3
  -1   7   1 866.808 114.293   5
  -1  -7  -1 1238.01 124.664   4
  -1  -7   0-6.35851 13.8083   4
  -1  -7   0 11.2656 10.3383   5
   1  -7   0 8.23922 13.5255   2
  -1   7   0-5.27409 8.65807   5
  -1  -7   0 6.11830 10.0439   3
   1  -7   0-4.62192 11.9967   3
   1  -7  -1 806.680 109.507   6
  -1  -7   1 1093.48 113.219   3
   1  -7  -1 1063.27 108.010   3
  -1   7  -1 952.364 108.528   5
   1  -7  -1 736.412 110.069   2
   1  -7  -2-6.56004 14.2458   2
   1  -7  -2-6.62228 12.1541   6
  -1   7  -2 10.7138 8.79381   5
  -1  -7   2 5.82087 10.6833   3
   1  -7  -2-14.2760 13.5303   3
  -1  -7   2 5.90593 11.8740   4
  -1  -7   2-5.66085 12.2931   5
  -1  -7   3 44.7229 18.4378   4
  -1   7  -3 32.0738 14.7191   5
   1  -7  -3 45.2013 19.7312   6
  -1  -7   3 61.2589 18.3723   3
   1  -7  -3 86.8383 21.1540   3
   1  -7  -4 11.1241 13.9848   2
  -1   7  -4 39.8391 16.4274   5
  -1  -7   4 26.4677 15.3145   4
   1  -7  -4 29.3089 16.7714   3
  -1  -7   4 32.0492 17.2141   3
  -1   7  -5 29737.3 2951.72   5
  -1   7  -5 32914.7 2959.53   6
  -1  -7   5 31375.4 2950.00   4
  -1  -7   5 29622.8 2950.21   3
   1  -7  -6 12.2396 13.3006   6
  -1   7  -6-5.82920 9.58415   5
   1  -7  -6 15.4520 16.3823   2
  -1  -7   6 4.59126 9.24642   4
  -1  -7   6 4.94902 9.96456   3
  -1   7  -6 6.96824 5.74462   6
   1   7   7 2115.51 237.981   3
  -1  -7   7 2276.33 228.727   3
   1  -7  -7 2403.24 234.298   6
   1  -7  -7 1998.58 228.688   2
  -1   7  -7 2203.96 232.325   5
   1   7   8 7.57141 13.9062   3
  -1  -7   8 4.51993 10.5066   3
   1  -7  -8 5.76762 10.5988   6
  -1   7  -8 5.96441 9.80538   5
   1   7   9 3412.39 366.976   3
   1  -7  -9 3619.28 361.590   6
  -1   7  -9 3760.99 366.323   6
  -1  -7   9 3378.60 356.461   3
  -1   7  -9 3844.32 364.956   5
  -1  -7  10 4.11821 8.95158   3
  -1   7 -10-6.52879 10.7246   6
  -1   7 -10 12.2463 14.2204   5
   1   7  10-7.23121 10.2876   3
   1  -7 -10 10.3363 11.2299   6
   1  -7 -10 5.19037 7.38914   5
  -1  -7  11 163.634 26.7028   3
  -1   7 -11 127.227 29.4750   6
  -1   7 -11 155.059 29.7821   5
   1   7  11 120.227 30.4716   3
   1  -7 -11 107.762 25.2945   6
   1  -7 -11 162.917 30.2141   5
  -1   7 -12 43.5228 17.7708   6
  -1   7 -12 25.1748 13.7869   5
   1   7  12 20.9150 16.2860   3
   1  -7 -12 9.29876 9.52145   6
  -1  -7  12 11.5172 9.62509   3
   1   7  13 7.00249 14.2961   3
   1  -7 -13 50.0339 16.6136   5
  -1   7 -13 12.2912 14.4819   6
   1  -7 -13 8.81212 11.1301   6
  -1   7 -13 32.6410 15.3577   5
   1  -7 -14 8.31730 9.90222   6
   1  -7 -14 40.5405 17.2903   5
  -1   7 -14 18.1503 13.3215   6
   1  -7 -15 14660.5 1201.96   5
  -1  -7  15 13052.3 1208.11   2
  -1   7 -15 11063.1 1200.38   6
   1   7  15 10682.3 1202.17   3
   1  -7 -16 15.2070 10.5136   6
   1  -7 -16 14.7048 13.4712   5
   1   7  16 39.0938 20.3783   4
   1   7  16 20.4107 13.8034   3
  -1   7 -16 23.3998 14.5232   6
   1  -7 -17 5812.96 486.821   5
  -1  -7  17 4969.75 488.696   2
   1  -7 -17 4498.93 477.657   6
  -1   7 -17 5187.32 487.585   6
   1   7  17 4394.12 487.802   3
   1   7  17 4308.00 491.561   4
  -1  -7  18 11.6806 11.7734   2
   1  -7 -18 19.0151 10.3590   5
   1  -7 -18-3.58470 8.86858   6
  -1   7 -18 11.7486 10.8155   6
   1   7  18 6.80813 12.5247   3
   1   7  18 7.62876 14.0277   4
   1  -7 -19 2935.65 299.230   6
   1   7  19 3232.65 312.963   3
   1   7  20 20.4132 13.7113   3
   1  -7 -20 7.12421 9.74063   6
   1   7  21 187.751 37.7896   3
   1   7  22 7.11338 11.6969   3
   1   8 -14 118.994 25.5278   6
  -1  -8 -13 29.2402 13.0219   5
  -1   8  13 13.7780 15.2766   4
   1   8 -13 46.9967 15.7601   6
  -1  -8 -12 9.22023 8.48897   5
  -1   8  12-6.80267 12.5041   4
   1  -8  12-11.3187 20.7849   2
   1   8 -12 15.7491 12.2068   6
  -1  -8 -11 23.3744 12.2586   5
  -1   8  11 26.7809 15.6408   4
   1  -8  11-12.7598 14.9135   2
   1   8 -11 10.6946 9.96790   6
  -1  -8 -10 18.9360 9.73798   5
  -1   8  10 19.7336 18.0246   4
   1  -8  10 56.3114 30.6408   2
   1   8 -10 21.8974 12.8746   6
  -1  -8  -9 18.2175 11.9741   5
  -1   8   9 19.5712 14.2948   4
   1  -8   9 30.0646 27.6552   2
   1   8  -9 22.3707 13.9027   6
  -1  -8  -8 92.1938 22.3439   5
  -1   8   8 89.8649 26.3586   4
   1  -8   8 92.3344 46.4565   2
   1   8  -8 108.282 24.6830   6
  -1  -8  -7 66.0386 19.8911   5
  -1   8   7 44.3649 20.3654   4
   1   8  -7 58.0370 19.3978   6
   1   8  -6 64.6158 20.6950   6
  -1  -8  -6 93.0909 22.6374   4
  -1  -8  -5-4.85249 7.96574   5
  -1  -8  -5 5.84158 11.7446   4
   1   8  -5-5.87003 6.81377   6
  -1  -8  -5 5.60091 11.2607   6
   1  -8   5 12.6929 20.8364   2
   1  -8   4 22.4801 26.1011   2
  -1  -8  -4-6.68918 15.5408   2
  -1  -8  -4 5.39999 10.8734   3
  -1  -8  -4 11.2099 9.22057   6
  -1  -8  -4 5.07875 9.34060   5
  -1  -8  -3 62.0820 20.4130   5
  -1  -8  -3 88.2632 21.9368   4
  -1  -8  -3 37.6225 21.3917   2
   1  -8   3 68.8387 28.6332   2
  -1  -8  -3 81.9120 21.4456   3
  -1  -8  -3 34.5122 16.8290   6
  -1  -8  -2 57.1731 18.5094   6
  -1  -8  -2 47.5024 17.7711   5
  -1  -8  -2 71.1095 20.8917   4
  -1  -8  -2 34.2723 26.0238   2
  -1  -8  -2 54.5290 19.3607   3
  -1  -8  -1 17.3939 11.8963   6
  -1  -8  -1 45.6686 17.6917   5
  -1  -8  -1 23.3644 12.9049   4
   1  -8   1 22.6926 18.7766   2
  -1  -8  -1 16.1850 14.2029   3
  -1  -8  -1 9.66577 19.5777   2
  -1  -8   0 169.746 35.5265   5
  -1  -8   0 133.103 42.6775   2
  -1  -8   0 191.053 33.9084   4
  -1  -8   0 205.020 34.0413   3
  -1  -8   0 131.913 28.2941   6
   1  -8   0 138.190 30.4549   6
   1  -8  -1 30.2731 18.9010   2
  -1  -8   1 28.2126 15.7301   4
   1  -8  -1 66.6254 19.5504   6
  -1   8  -1 22.9276 12.9352   5
  -1  -8   1 37.8638 34.5251   2
  -1   8  -2 78.2576 20.0149   5
   1  -8  -2 99.4968 23.7837   6
  -1  -8   2 98.6782 40.7983   2
   1  -8  -2 50.0099 18.1213   2
  -1   8  -3 46.3405 15.9195   5
   1  -8  -3 51.6683 16.9824   6
  -1  -8   3 76.3678 39.9194   2
   1  -8  -3 47.0988 17.2832   2
  -1   8  -4 14.0068 10.2186   5
   1  -8  -4 21.7913 11.8988   6
  -1  -8   4-15.9025 18.5029   2
  -1  -8   4 9.37911 9.51393   3
   1  -8  -4 9.97478 10.9052   2
  -1  -8   5 9.12014 9.17170   3
  -1   8  -5 4.85775 5.64461   5
   1  -8  -5-5.32569 8.74633   6
  -1  -8   5-15.8476 29.0869   2
  -1  -8   6 64.6013 17.6812   3
  -1   8  -6 39.2801 15.3741   5
   1  -8  -6 51.4068 17.6090   6
  -1  -8   6 60.6039 33.2830   2
  -1  -8   7 57.1870 16.3615   3
  -1  -8   7 42.0111 26.0953   2
  -1   8  -7 40.5674 16.2151   5
   1  -8  -7 40.5476 16.2078   6
   1  -8  -8 74.1106 19.0238   5
  -1  -8   8 101.834 20.0768   3
  -1   8  -8 103.608 24.6253   6
   1  -8  -8 135.379 24.7537   6
  -1   8  -8 97.6922 24.3254   5
   1  -8  -9 26.4467 11.0444   5
  -1  -8   9 45.0798 27.8259   2
  -1  -8   9 23.2147 10.7293   3
  -1   8  -9 17.0277 11.5932   6
  -1   8  -9 5.22155 9.79896   5
   1  -8 -10 21.0219 11.8429   5
  -1  -8  10 41.2966 13.4229   3
  -1   8 -10 16.6256 11.5500   6
   1  -8 -10 42.9711 13.5432   6
   1   8  11 6.30596 13.7057   3
   1  -8 -11 4.26509 7.84825   5
  -1  -8  11-8.86962 16.2886   2
  -1  -8  11-3.61515 8.41171   3
  -1   8 -11 10.7999 9.92687   6
   1  -8 -11 20.4560 11.6462   6
   1  -8 -12 3.91951 7.21330   6
  -1  -8  12 3.62632 9.42738   3
   1  -8 -12 8.53600 8.59737   5
   1   8  12-6.15105 12.3782   3
  -1   8 -12 10.5451 9.69160   6
  -1  -8  13 28.1831 11.6221   3
   1  -8 -13 41.3391 13.4508   6
   1   8  13 18.1556 13.5047   3
  -1  -8  14 137.690 22.8597   3
   1   8  14 142.881 29.6581   3
   1  -8 -14 104.056 21.4551   6
   1  -8 -15 6.93854 8.08117   6
  -1  -9  -7 887.646 102.733   5
  -1  -9  -6 4.89895 11.3940   5
  -1  -9  -6 10.6172 11.5487   4
  -1  -9  -5 11939.2 1158.68   4
  -1  -9  -4 5.38302 11.7010   4
   1  -9   3 14.3319 17.6980   2
   1  -9   2 12.7654 13.9140   2
   1  -9   1 416.466 58.9078   2
   1  -9   0 10.5514 12.2797   2
  -1  -9   0 7.05840 16.4102   2
  -1  -9   1 575.375 80.4774   2
   1  -9  -1 541.972 69.8145   6
   1  -9  -2 4.92842 9.05038   6
  -1  -9   2 4.01451 8.07690   3
  -1  -9   2-8.76472 16.0891   2
  -1  -9   3 46.0155 14.1441   3
  -1  -9   3 67.3293 26.5958   2
  -1  -9   4 3.78381 8.79347   3
   1  -9  -4 4.73221 8.69453   6
  -1  -9   5 9578.73 926.601   3
  -1  -9   6 21.0556 10.1778   3
  -1  -9   7 764.722 85.1277   3
   2   0   0 787606. 73502.5   6
  -2   0   0 809904. 73513.4   4
   2   0   0 736029. 73509.5   4
   2   0   0 777466. 73529.3   1
   2   0   0 781163. 73515.5   2
  -2   0   0 751286. 73503.4   6
   2   0   0 735027. 73510.9   3
  -2   0   0 790695. 73507.5   3
   2   0   0 834422. 73539.1   1
  -2   0   0 817038. 73537.8   1
   2   0   0 746958. 73504.0   5
  -2   0   0 745838. 73509.3   5
  -2   0  -1 1899.34 197.630   4
  -2   0   1 1661.52 193.340   4
   2   0   1 1774.14 191.745   4
   2   0   1 1804.62 205.578   1
   2   0  -1 1536.62 198.800   1
  -2   0  -1 1708.44 202.941   1
  -2   0   1 1533.32 184.590   3
  -2   0  -1 1656.35 187.618   3
  -2   0  -1 1689.19 192.014   5
  -2   0   1 1778.14 188.603   5
   2   0   1 1600.49 183.864   5
   2   0  -1 1609.61 183.914   5
   2   0  -1 1765.46 197.291   2
   2   0   1 1694.05 184.561   6
  -2   0   1 1830.20 190.901   6
   2   0   1 1829.54 213.712   1
   2   0  -1 1699.71 208.152   1
  -2   0  -1 1660.70 208.069   1
  -2   0   1 1261.11 202.083   1
  -2   0  -2 437.161 74.5766   5
   2   0   2 633.907 92.7310   1
  -2   0  -2 618.643 90.0278   1
   2   0  -2 427.651 80.0497   1
  -2   0   2 450.247 77.8980   1
   2   0  -2 457.523 75.0413   2
   2   0   2 557.218 83.0205   2
  -2   0  -2 485.830 79.9783   4
   2   0   2 553.692 74.2397   4
   2   0  -2 503.059 69.7300   6
  -2   0  -2 470.953 74.2090   3
  -2   0   2 499.820 72.6834   3
   2   0   2 438.482 78.1515   3
   2   0   2 542.448 71.3201   6
   2   0   2 680.374 75.9639   5
   2   0  -2 481.713 69.5610   5
  -2   0  -2 480.885 91.6853   1
  -2   0   2 573.698 99.1590   1
   2   0   3 8.68868 10.3230   6
   2   0  -3 19.2598 18.3860   6
  -2   0   3 6.98196 16.3577   6
  -2   0   3 6.70353 16.6527   5
   2   0  -3 23.0475 28.4609   1
  -2   0  -3 25.7229 23.7076   1
  -2   0   3 10.5154 17.4016   1
  -2   0  -3 48.8729 21.3404   5
   2   0  -3 58.4009 25.7166   2
   2   0   3 10.5452 21.3152   2
  -2   0   3 16.5101 20.4458   4
  -2   0  -3 27.2505 16.8160   4
   2   0   3 29.0957 19.0078   4
   2   0   3 31.6848 26.0995   1
  -2   0  -3 23.8555 21.7585   3
   2   0   3 42.0960 28.7334   3
  -2   0  -3 56.4798 34.8381   1
  -2   0   3 14.2706 28.7755   1
  -2   0  -4 3295.85 317.423   1
   2   0   4 2587.55 275.027   6
  -2   0  -4 2942.90 282.015   6
   2   0  -4 2762.68 285.311   6
  -2   0  -4 2712.60 296.188   5
   2   0  -4 2525.08 278.194   5
  -2   0   4 2364.66 279.600   5
  -2   0  -4 3597.44 324.825   1
   2   0   4 3356.65 305.130   2
   2   0  -4 3036.57 293.535   2
  -2   0   4 2519.72 288.353   4
   2   0   4 2566.11 285.633   4
  -2   0  -4 2371.82 292.342   4
   2   0   4 2749.19 299.848   3
  -2   0  -4 2833.68 289.585   3
   2   0  -4 2992.69 309.820   1
  -2   0   4 2966.08 315.433   1
  -2   0   4 2625.28 281.596   3
  -2   0   4 2906.84 298.440   1
   2   0  -4 2624.69 302.385   1
  -2   0   5 31.1306 22.7971   1
  -2   0  -5 30.4188 20.8759   6
   2   0  -5 69.7352 26.4481   6
   2   0   5 36.9436 14.5960   6
   2   0  -5 78.9511 32.5843   1
   2   0  -5 37.0573 17.1789   5
  -2   0  -5 20.1253 18.7880   5
   2   0   5 33.7931 27.9508   3
   2   0   5 10.7865 30.8628   2
   2   0  -5 16.5567 22.7984   2
  -2   0   5 15.6759 19.6059   4
  -2   0  -5 40.9097 20.4403   4
  -2   0   5 48.7205 19.6648   3
   2   0   5 33.3076 22.5870   1
  -2   0  -5 49.7660 23.0937   1
   2   0   5 16.2018 23.2903   1
  -2   0  -5 29.1099 37.9356   1
   2   0  -6 19743.5 2031.65   2
   2   0   6 23376.0 2065.39   1
  -2   0  -6 23884.1 2046.06   5
   2   0  -6 19221.6 2021.61   5
   2   0   6 26077.0 2052.39   2
   2   0  -6 23423.1 2039.31   6
  -2   0  -6 19472.1 2023.43   6
   2   0   6 21803.2 2020.61   6
  -2   0  -6 21804.1 2032.55   4
  -2   0   6 19944.9 2031.42   4
  -2   0  -6 18888.3 2030.36   4
   2   0   6 20961.6 2045.61   3
  -2   0   6 21232.1 2024.89   3
   2   0  -6 18334.7 2022.25   3
   2   0  -6 19241.0 2047.04   1
  -2   0   6 20997.5 2040.59   1
   2   0  -6 23659.0 2056.98   1
  -2   0  -6 24457.3 2055.85   1
   2   0   6 22704.9 2046.75   1
  -2   0   7 571.435 75.2960   5
   2   0  -7 560.613 76.1269   5
  -2   0  -7 827.813 99.2842   5
   2   0  -7 545.127 92.4332   1
   2   0  -7 632.538 86.3647   2
   2   0  -7 590.917 94.3988   1
  -2   0   7 588.758 98.8124   1
  -2   0   7 634.792 85.5474   4
   2   0   7 674.892 94.7690   2
  -2   0  -7 672.986 98.4511   1
   2   0   7 629.976 92.1850   1
  -2   0   7 550.915 76.3311   3
   2   0   7 527.271 90.9704   3
  -2   0   7 597.832 89.7516   1
   2   0   7 664.157 104.378   1
   2   0  -7 742.817 92.8874   6
  -2   0  -7 560.291 76.5686   6
   2   0   7 595.122 73.0764   6
   2   0  -8 5168.93 553.567   2
   2   0   8 5817.99 568.082   2
  -2   0   8 5181.63 554.079   4
  -2   0  -8 5280.76 551.044   4
   2   0   8 5561.47 570.125   3
   2   0  -8 5166.29 569.092   1
  -2   0   8 5617.11 578.401   1
  -2   0  -8 5766.17 573.645   1
   2   0   8 6076.55 567.453   1
   2   0  -8 5380.54 546.351   5
  -2   0  -8 5814.50 574.865   1
   2   0   8 5208.29 576.082   1
  -2   0  -8 6103.53 571.539   5
   2   0  -8 4763.61 567.853   1
  -2   0   8 6198.81 566.644   1
   2   0  -8 6321.48 571.315   6
  -2   0  -8 5078.44 545.896   6
   2   0   8 5725.68 544.015   6
   2   0  -9 1006.73 137.550   2
   2   0   9 1203.24 162.047   1
  -2   0   9 897.581 137.567   4
  -2   0  -9 1235.33 139.080   4
  -2   0  -9 1283.28 136.835   6
   2   0  -9 1239.84 153.178   6
   2   0   9 1227.69 132.552   6
   2   0   9 1069.40 153.692   3
   2   0  -9 1297.85 157.123   1
  -2   0   9 1260.05 149.215   1
   2   0  -9 1157.94 132.491   5
   2   0  -9 1132.38 152.244   1
  -2   0   9 1086.50 155.638   1
  -2   0  -9 1545.87 163.755   1
   2   0   9 1405.15 152.873   1
   2   0 -10 280883. 27520.0   2
   2   0  10 274481. 27533.7   2
   2   0 -10 254915. 27531.6   6
  -2   0 -10 284800. 27517.3   6
  -2   0  10 290294. 27523.6   4
   2   0 -10 292174. 27537.4   1
  -2   0  10 342082. 27541.8   1
   2   0  10 285943. 27542.7   3
  -2   0 -10 274073. 27533.5   1
   2   0  10 260464. 27540.4   1
  -2   0 -10 294611. 27537.8   5
   2   0 -10 287735. 27512.0   5
   2   0  10 324265. 27534.2   1
   2   0 -10 294649. 27539.9   1
  -2   0  10 285491. 27544.5   1
  -2   0 -10 301600. 27537.8   1
   2   0 -11 23.5141 27.3895   1
   2   0 -11 14.9155 17.4630   2
   2   0 -11 12.2274 26.6509   1
  -2   0  11 10.3442 19.1216   1
  -2   0 -11 12.2503 24.7348   5
   2   0 -11 16.0624 16.6006   5
   2   0  11 11.3478 28.0355   2
  -2   0  11 66.3339 29.7532   4
   2   0  11 27.3919 33.8015   3
   2   0 -11 13.2484 18.9721   6
  -2   0 -11 22.3373 20.3971   6
  -2   0 -11 54.8945 28.5875   1
   2   0  11 27.0041 24.8856   1
  -2   0 -11 11.9053 17.0781   1
   2   0  11 20.2035 27.5938   1
   2   0 -12 35821.7 3383.22   5
  -2   0 -12 33820.0 3403.09   5
   2   0  12 33907.1 3410.65   1
  -2   0  12 41398.3 3408.64   1
  -2   0 -12 34511.0 3402.03   1
   2   0 -12 33152.7 3387.14   2
   2   0 -12 34815.1 3405.82   1
   2   0  12 33505.6 3413.26   3
  -2   0  12 39180.4 3405.05   3
   2   0  12 31396.0 3398.31   2
  -2   0 -12 35206.8 3390.80   6
   2   0  12 35317.8 3400.80   1
   2   0 -12 34323.9 3403.35   1
  -2   0  12 37097.4 3421.20   1
  -2   0 -12 37386.0 3408.15   1
   2   0 -13 166.629 36.3085   2
   2   0 -13 179.439 45.4779   1
   2   0 -13 141.989 34.0950   5
  -2   0 -13 156.977 43.0897   5
   2   0  13 66.5419 31.8655   2
  -2   0  13 125.917 36.4863   4
  -2   0  13 95.5230 36.4030   3
  -2   0  13 181.200 50.6291   1
   2   0 -13 105.055 38.3653   1
  -2   0 -13 188.327 40.2302   6
   2   0  13 174.089 52.3356   3
   2   0  13 126.729 45.3527   1
  -2   0 -13 147.056 40.9075   1
   2   0 -14 24118.8 2404.37   5
  -2   0 -14 17770.0 2412.11   5
   2   0 -14 18257.5 2414.75   6
  -2   0 -14 27789.2 2415.25   6
  -2   0  14 31231.8 2422.35   4
   2   0  14 28994.5 2428.03   1
   2   0 -14 27011.5 2429.22   1
  -2   0 -14 28984.1 2435.99   1
  -2   0  14 21353.2 2415.23   3
   2   0  14 25642.2 2432.90   3
   2   0 -14 27168.5 2406.38   2
  -2   0 -14 27284.3 2421.85   1
  -2   0  14 34106.6 2430.58   1
   2   0  14 17908.9 2407.59   2
  -2   0  15 11.7629 17.6126   3
   2   0  15 98.4170 35.4127   1
  -2   0  15 17.9235 26.0737   1
   2   0 -15 99.9605 35.9546   1
   2   0 -15 47.0252 22.0593   2
  -2   0 -15 22.6487 26.8648   5
   2   0  15 41.6649 28.8893   2
   2   0  15 31.3153 31.9616   1
  -2   0  15 132.996 37.9574   4
   2   0 -15 75.9821 33.3310   6
  -2   0 -15 56.0057 26.0046   6
   2   0 -15 82.8859 38.0101   1
  -2   0  15 44.3930 26.3514   1
  -2   0 -15 41.4796 36.3108   1
   2   0  15 43.7224 34.2831   3
   2   0 -16 4494.55 415.724   2
   2   0 -16 3102.58 409.692   5
  -2   0 -16 3878.65 426.701   5
  -2   0  16 4714.82 431.904   4
  -2   0  16 4986.83 438.845   1
   2   0  16 4371.56 450.145   1
  -2   0 -16 4279.35 431.060   1
  -2   0  16 3709.21 424.956   3
   2   0  16 3204.00 430.480   3
   2   0 -16 4007.94 441.148   1
   2   0 -16 3802.90 427.414   6
   2   0  16 4752.92 443.542   1
   2   0 -16 4387.97 439.810   1
  -2   0  16 4002.94 452.846   1
  -2   0 -16 5019.57 449.910   1
  -2   0 -17 114.595 33.4567   6
   2   0 -17 180.094 42.4232   6
   2   0 -17 80.6908 39.9813   1
   2   0  17 42.2063 30.6012   1
  -2   0  17 96.2127 46.1734   1
   2   0 -17 170.130 36.8116   2
  -2   0 -17 45.9111 29.0926   1
   2   0 -17 161.190 46.4933   1
  -2   0  17 182.350 42.7657   1
  -2   0  17 42.7471 30.0960   3
   2   0 -17 86.9429 27.1851   5
  -2   0 -17 173.876 39.3178   5
   2   0  17 176.360 44.7094   4
  -2   0  17 102.479 32.4980   4
   2   0  17 116.969 46.9634   1
  -2   0 -17 103.766 42.0096   1
   2   0  17 97.0190 37.8220   3
   2   0  17 188.208 41.7992   2
   2   0 -18 32.0513 22.4335   2
   2   0 -18 66.9879 20.6691   5
  -2   0 -18 86.6639 28.9748   5
  -2   0  18 49.9774 25.1642   3
  -2   0  18 19.4733 23.2035   1
   2   0  18 105.281 41.2770   1
   2   0 -18 55.6810 30.6801   1
  -2   0  18 51.2279 30.1902   1
   2   0 -18 88.6904 40.5793   1
  -2   0 -18 46.3058 23.8573   1
   2   0  18 47.6824 31.3813   4
  -2   0  18 32.0660 22.1194   4
   2   0  18 16.9075 24.6011   1
   2   0  18 106.207 41.1073   3
   2   0 -18 37.6481 23.7609   6
  -2   0 -18 19.0296 19.8344   6
   2   0  18 44.1911 23.5311   2
  -2   0  19 75.7854 32.6289   3
   2   0 -19 42.8007 31.5713   1
  -2   0  19 58.1130 36.0670   1
   2   0 -19 44.0062 27.5982   1
  -2   0 -19 70.7538 29.6649   1
  -2   0 -19 99.3183 29.3372   5
   2   0 -19 28.2127 17.1537   5
   2   0  19 59.2763 32.8390   4
  -2   0  19 63.6345 28.1894   4
  -2   0 -19 60.6424 35.7158   1
  -2   0 -19 66.2741 28.6690   6
   2   0  19 84.0154 39.4787   1
   2   0  19 98.9970 29.3627   2
   2   0  20 27068.1 2742.62   4
   2   0  20 36865.6 2736.76   2
  -2   0 -20 30968.5 2738.21   6
   2   0 -20 30154.7 2731.54   6
  -2   0  20 30702.9 2738.32   4
  -2   0  20 24748.0 2739.81   1
  -2   0 -20 22136.9 2734.17   1
  -2   0  20 31235.5 2736.91   3
   2   0  20 33716.4 2753.70   3
   2   0 -20 34596.3 2723.66   5
   2   0 -20 21471.9 2741.12   1
   2   0  20 25066.7 2753.87   1
  -2   0  20 19079.2 2746.47   1
  -2   0 -20 19281.6 2739.26   1
   2   0 -20 27283.0 2731.88   2
   2   0 -21 34.4424 15.6948   5
   2   0 -21 96.3633 39.3704   1
  -2   0  21 58.0280 27.2746   1
   2   0  21 63.2333 43.2426   1
   2   0  21 110.925 35.5160   3
  -2   0 -21 17.8727 19.8642   6
   2   0 -21 22.2990 15.5342   6
  -2   0  21 57.1478 21.6103   3
  -2   0 -21 44.0325 24.4647   1
   2   0 -21 49.6431 29.9039   2
   2   0 -21 25.2677 23.5720   1
   2   0  21 60.7114 37.6133   1
  -2   0  21 54.9412 37.0634   1
  -2   0 -22 28847.7 2534.33   5
   2   0 -22 24746.6 2520.78   5
   2   0  22 28405.2 2531.37   2
   2   0 -22 25486.2 2550.96   1
   2   0  22 28744.8 2546.72   3
  -2   0  22 26251.0 2532.94   3
  -2   0 -22 27911.4 2537.48   6
   2   0 -22 25627.0 2528.85   6
   2   0  22 24328.9 2557.65   1
  -2   0  22 26953.6 2546.04   1
  -2   0 -22 24826.9 2541.04   1
   2   0 -22 24540.4 2545.82   1
   2   0  22 24897.7 2558.02   1
  -2   0  22 24851.4 2566.46   1
  -2   0  23 116.152 31.3147   3
   2   0 -23 86.1023 33.3511   1
  -2   0  23 132.932 40.5310   1
  -2   0 -23 111.151 32.7964   1
  -2   0 -23 69.5676 23.4409   5
  -2   0  23 156.242 35.3422   4
   2   0  23 68.0154 26.1805   2
   2   0  23 86.4894 32.9920   3
   2   0 -23 88.8211 25.2062   6
  -2   0 -23 148.162 34.4744   6
   2   0  23 98.9671 47.4091   1
  -2   0  23 99.4243 41.9275   1
  -2   0  24 10062.1 924.481   4
   2   0  24 9150.33 944.938   1
  -2   0 -24 10917.0 933.991   1
  -2   0 -24 10458.6 927.929   6
   2   0 -24 8974.97 916.667   6
   2   0 -24 8528.78 910.367   5
   2   0  24 9492.31 918.355   2
  -2   0 -24 9721.67 920.386   5
   2   0  24 9338.79 928.715   3
  -2   0  24 8965.19 920.288   3
  -2   0  25 13.2077 13.3440   4
  -2   0  25 13.0448 13.1811   3
   2   0  25 16.6504 15.3377   3
   2   0 -25 20.7089 11.3537   5
  -2   0 -25 12.0491 9.97942   5
  -2   0 -25 7.47446 16.2863   6
   2   0 -25 11.0807 11.2186   6
  -2   0  26 115.951 26.5762   4
   2   0  26 84.7940 28.5404   3
  -2   0  26 98.4593 25.3122   3
  -2   0 -26 84.8929 22.9929   5
   2   0 -26 41.5432 17.0328   6
  -2   0  27 5.89836 9.68814   4
   2   0  27-7.14236 13.1127   3
  -2   0  27 5.78166 11.6287   3
   2   0 -27 7.75545 8.42722   5
  -2   0 -27 5.33573 10.7325   5
   2   0 -27-4.86100 7.98641   6
  -2   0 -27 19.9722 16.3962   6
  -2   0 -28 771.492 81.8662   5
  -2   0  28 658.349 82.9135   4
   2   0  28 628.772 84.1891   3
  -2   0  28 465.380 76.4248   3
  -2   0 -28 708.196 84.9026   6
  -2   0  29 5.39662 11.7299   4
   2   0  29 18.5761 14.3837   3
  -2   0  29-5.38927 9.90363   3
  -2   0 -29 4.76745 7.84193   5
   2   0 -29 4.37412 7.19767   6
  -2   0 -29 5.90388 13.7151   6
  -2   0 -30 3264.47 311.821   5
   2   0  30 2841.50 314.514   3
  -2   0 -30 3312.10 316.675   6
   2   0 -30 3180.74 310.654   6
  -2   0  30 2768.07 313.396   4
  -2   0  31 19.4173 12.9728   3
  -2   0 -31 34.4891 13.5955   5
  -2   0 -31 47.8183 17.7152   6
  -2   1  32 4.96598 9.12655   4
  -2   1  31-5.26688 11.4378   4
  -2   1  31 5.02356 7.14210   3
  -2  -1 -30 4.20457 7.71805   5
  -2   1  30-5.34247 10.7420   4
   2  -1  30 5.01926 8.24066   3
  -2   1  30-5.27606 8.66216   3
   2   1 -30-8.36549 7.67799   6
  -2   1  29-5.53528 10.1637   3
   2  -1  29 5.33090 9.78879   3
  -2  -1 -29 4.38951 8.06206   5
   2   1 -29 4.26757 9.27252   6
  -2  -1 -28-4.55143 7.47222   5
  -2   1  28-5.73745 10.5307   4
   2  -1  28 5.66349 9.29760   3
  -2   1  28 5.87393 10.7811   3
   2   1 -28-4.50706 6.40825   6
  -2  -1 -28 5.64602 8.02729   6
  -2  -1 -27 23.8405 11.2251   5
   2  -1  27 23.9265 14.0111   3
  -2   1  27 12.3323 13.5195   3
   2   1 -27 14.3115 11.2307   6
  -2  -1 -27 17.3567 11.7803   6
  -2   1  27 23.4244 16.0503   4
  -2   1  26-5.95522 11.9731   4
  -2  -1 -26 4.92152 8.07920   5
   2  -1  26 5.59570 11.2503   2
   2   1 -26-4.90479 6.97306   6
  -2  -1 -26-5.98451 8.50801   6
  -2   1  26-6.50266 10.6747   3
   2  -1  26 6.35938 9.04093   3
  -2   1  25 12.7843 11.9454   4
  -2  -1 -25 12.3303 13.5758   6
   2   1 -25 41.7594 16.1880   6
  -2   1  25 13.6730 13.9276   3
   2  -1  25 13.5431 12.6299   3
   2  -1  25 59.3392 20.7858   2
  -2  -1 -25 15.5433 11.4738   5
   2   1 -24 5.45633 10.0274   6
  -2  -1 -24 6.38100 9.08609   6
   2   1 -24 13.7600 11.3057   5
   2  -1  24 6.29917 11.5725   2
   2  -1  24-7.30479 12.0024   3
   2   1 -23 146.087 30.0544   6
  -2  -1 -23 55.5621 23.7592   5
   2   1 -23 174.968 29.1057   5
   2   1 -23 169.391 41.7494   1
   2  -1  23 248.188 56.5572   1
   2  -1  23 218.307 41.2963   3
  -2   1  23 182.477 37.3825   3
  -2   1  23 185.230 37.6973   4
   2  -1  22 14.3733 17.7077   2
   2   1 -22 4.70542 8.65968   5
  -2  -1 -22 5.89294 10.8344   5
   2  -1  22 26.2333 26.3790   1
   2   1 -22 9.93961 18.2537   1
  -2   1  22 27.8854 20.1954   1
   2   1 -22 14.1277 23.2006   1
   2   1 -22 6.27588 8.94497   6
  -2  -1 -22 20.3500 17.6181   6
  -2   1  22 7.50447 13.7881   4
   2  -1  22-8.32288 11.8495   3
  -2   1  22-8.02174 9.33332   3
  -2   1  21 7.95519 14.6067   4
   2  -1  21-7.73303 15.5532   2
   2  -1  21 18.6113 34.1607   1
   2   1 -21-14.7031 24.1401   1
  -2  -1 -21-8.50145 12.0936   1
   2   1 -21-6.61107 10.8610   6
  -2  -1 -21-6.98660 11.4770   6
   2   1 -21-10.3516 19.0036   2
  -2   1  21-20.4747 16.8109   1
   2   1 -21-10.9882 18.0430   1
   2  -1  21-14.0117 19.9243   1
   2   1 -21 4.62177 9.30194   5
  -2  -1 -21-6.25978 12.5926   5
   2  -1  21-8.88077 12.6326   3
  -2   1  21-8.15766 18.9432   3
  -2  -1 -20-6.49455 9.23592   5
   2   1 -20-4.73334 10.2816   5
  -2   1  20 20.8522 17.1169   1
   2  -1  20-14.8530 17.2425   1
   2   1 -20-10.8750 19.9607   2
  -2   1  20 8.62445 20.0234   4
   2  -1  20 8.26821 19.1964   2
  -2   1  20-8.62453 14.1598   3
   2  -1  20 9.52990 23.4673   3
   2  -1  20 19.1053 22.1781   1
  -2   1  20 10.5596 8.67038   1
   2   1 -20 15.1520 21.5420   1
  -2  -1 -20 18.6697 18.7693   1
   2   1 -20 7.14589 10.1616   6
  -2  -1 -20 14.3765 15.6118   6
  -2  -1 -20-15.5744 18.0798   1
   2   1 -19 7.74889 11.1378   6
  -2  -1 -19 36.8411 17.1842   6
   2  -1  19 44.7514 23.2889   2
  -2   1  19 18.7678 18.9377   4
   2  -1  19-19.2672 35.3999   1
  -2  -1 -19 31.0972 28.5841   1
   2   1 -19 10.3612 17.0877   2
  -2   1  19 20.9007 17.2334   1
   2  -1  19 15.0762 17.5769   1
   2   1 -19 12.7950 23.5405   1
   2   1 -19 23.6286 12.3752   5
   2   1 -19 15.4124 21.9724   1
  -2   1  19 10.7993 19.8881   1
  -2  -1 -19 9.66253 13.8344   1
  -2   1  19-9.18937 18.5481   3
   2  -1  18 21.6662 23.5960   3
  -2   1  18 19.4540 21.2019   3
  -2   1  18 30.9742 19.0371   4
   2  -1  18 19.0509 27.1452   1
  -2   1  18 31.3310 22.7529   1
   2   1 -18 9.84106 14.1092   2
  -2   1  18 20.5989 23.9802   1
   2   1 -18 50.8143 29.5484   1
   2  -1  18 28.0001 19.9868   1
  -2  -1 -18 22.2283 16.1936   5
   2   1 -18-4.84500 9.91060   5
  -2  -1 -18 30.0128 16.3960   6
  -2  -1 -18 30.6298 28.1673   1
  -2  -1 -17 129.257 33.1038   6
   2  -1  17 125.917 38.6823   2
  -2   1  17 89.2906 36.5525   4
   2  -1  17 55.4405 39.2632   1
  -2  -1 -17 136.679 35.3938   1
   2   1 -17 61.0736 37.6506   1
  -2   1  17 124.672 37.3809   1
  -2  -1 -17 119.070 45.8395   1
  -2   1  17 59.8806 38.7706   1
   2  -1  17 183.701 48.6311   1
   2   1 -17 114.800 41.1791   1
   2  -1  17 138.095 43.0847   3
  -2   1  17 192.964 45.1364   3
  -2  -1 -17 158.565 33.6912   5
   2   1 -17 137.120 28.1289   5
   2   1 -17 111.719 34.8164   2
   2  -1  16-11.1454 24.2162   2
   2  -1  16 12.1776 20.0058   3
  -2   1  16-10.7545 17.6717   3
   2  -1  16 17.6166 28.9297   1
   2   1 -16 20.0692 16.4912   6
  -2  -1 -16 7.63769 12.5624   6
  -2   1  16 19.5898 35.9625   1
   2  -1  16-12.0925 22.2077   1
  -2  -1 -16 25.1072 19.4449   5
   2   1 -16 9.81863 9.90138   5
   2   1 -16-14.8708 12.2310   1
  -2  -1 -16-9.57829 11.1458   1
  -2   1  16 9.84829 18.0920   1
   2   1 -15 10.9378 22.0113   6
  -2  -1 -15-7.58171 13.9478   6
  -2  -1 -15 17.9019 16.4558   5
   2   1 -15 5.01555 11.6830   5
  -2   1  15 18.4723 30.3388   1
   2   1 -15 11.9020 23.9482   1
   2   1 -15 8.65385 20.1130   2
   2  -1  15 11.9685 21.9870   2
  -2   1  15-13.1366 15.2784   4
   2  -1  15-16.5796 27.2334   1
  -2  -1 -15-13.6141 19.3780   1
  -2   1  15 11.3810 24.7334   3
  -2  -1 -15 56.2604 23.1087   1
   2  -1  15 12.8484 27.9181   3
   2   1 -14 36.1626 22.5015   6
  -2  -1 -14 14.8353 14.2198   6
   2   1 -14 11.3387 24.9633   1
  -2   1  14 34.5803 28.6787   1
   2  -1  14 94.6841 32.5694   1
   2   1 -14 68.6538 25.7266   2
   2   1 -14 54.5746 31.9394   1
  -2  -1 -14 27.5027 24.1468   1
  -2   1  14 45.1397 25.9956   1
  -2  -1 -14 28.6606 19.6416   5
   2   1 -14 55.3720 21.0627   5
   2  -1  14 89.2564 36.4865   2
  -2   1  14 26.4621 19.2530   4
  -2   1  14 35.8521 26.2751   3
  -2  -1 -14 51.5789 32.0160   1
   2  -1  14 26.8345 29.4249   3
   2  -1  14 46.4142 36.1515   1
   2   1 -13 1359.61 144.758   5
   2   1 -13 1250.22 157.598   2
   2   1 -13 1751.03 152.001   5
   2  -1  13 874.238 163.245   2
  -2   1  13 928.379 163.634   4
   2   1 -13 1579.82 176.435   1
   2  -1  13 1345.25 174.723   3
  -2   1  13 1585.93 178.315   3
  -2  -1 -13 1046.92 148.328   6
   2   1 -13 1495.98 177.722   6
  -2   1  13 1454.08 161.345   1
  -2  -1 -13 1259.00 157.266   1
   2  -1  13 1165.89 160.590   1
   2   1 -13 1417.37 167.240   1
  -2   1  13 1420.10 184.126   1
  -2  -1 -13 1461.52 172.518   1
   2   1 -12 164.190 48.7134   6
  -2  -1 -12 93.3984 29.0026   6
   2   1 -12 106.742 37.7685   1
  -2   1  12 123.635 43.4911   1
   2  -1  12 137.645 37.7356   1
   2   1 -12 127.515 24.1715   5
   2   1 -12 99.0652 32.4105   2
  -2   1  12 146.765 47.7521   3
  -2  -1 -12 53.6904 28.6474   5
   2   1 -12 162.051 29.9833   5
   2  -1  12 42.0206 32.3537   2
  -2   1  12 171.658 52.0167   4
  -2  -1 -12 82.4989 32.5161   1
   2   1 -12 87.3894 35.7285   1
  -2   1  12 148.618 38.9429   1
   2  -1  12 70.7344 38.3384   3
   2  -1  12 28.5599 25.9047   1
  -2  -1 -12 133.136 34.3947   1
   2   1 -11 33.0939 30.4230   6
   2   1 -11 31.8992 21.4541   1
  -2   1  11 29.0977 29.3064   1
   2   1 -11 24.1138 9.12197   5
   2   1 -11 28.5215 19.1995   2
  -2   1  11 41.5678 34.1662   3
  -2  -1 -11 22.4957 20.7225   5
  -2   1  11 6.94566 20.6342   2
   2  -1  11-14.3852 20.5303   2
  -2   1  11 12.9058 21.2628   4
  -2  -1 -11 11.7119 23.6161   1
   2  -1  11 9.52182 17.5689   1
   2   1 -11 11.8867 19.5964   1
  -2   1  11 17.7959 16.4304   1
   2  -1  11 14.1918 26.1094   3
  -2  -1 -11 27.0148 19.6384   1
   2  -1  11-14.3870 20.5329   1
  -2   1  10 14.4424 23.7342   3
   2   1 -10 11.2950 20.7597   1
  -2   1  10 13.9824 16.2681   1
   2   1 -10 9.17863 7.18876   5
   2   1 -10 9.73775 19.6092   2
  -2   1  10 28.0586 20.7887   2
   2  -1  10 14.5569 31.6313   2
  -2   1  10 12.2542 26.6343   4
   2  -1  10 9.56105 19.2545   1
  -2  -1 -10 11.4130 20.9759   1
  -2   1  10 27.7120 22.7726   1
   2   1 -10-11.8498 16.8827   1
  -2  -1 -10-11.6339 19.1301   5
   2   1 -10 38.7005 17.3429   5
   2   1 -10-18.3345 39.8307   6
  -2  -1 -10 5.32936 15.8106   6
   2  -1  10 13.7355 25.2336   1
   2   1  -9 135.748 36.7620   1
  -2   1   9 112.988 42.4883   1
  -2   1   9 83.1843 22.6163   5
  -2   1   9 118.153 54.7477   3
   2   1  -9 64.3313 22.0232   5
  -2  -1  -9 35.4993 24.9853   5
   2  -1   9 58.0929 36.5672   2
  -2   1   9 48.7119 24.0885   2
  -2   1   9 34.8485 33.8989   4
   2  -1   9 98.9558 32.3700   1
  -2   1   9 62.5594 27.5279   1
   2   1  -9 85.1452 33.9809   1
   2   1  -9 185.431 61.4497   6
  -2  -1  -9 54.1486 17.0725   6
  -2  -1  -9 158.167 39.4509   1
   2  -1   9 126.229 40.6025   1
   2   1  -8 768.850 125.643   6
  -2   1   8 485.691 87.8095   3
  -2   1   8 355.115 59.6327   5
   2   1  -8 405.615 48.2654   5
   2   1  -8 450.239 71.7410   2
   2   1  -8 472.488 76.4155   1
  -2   1   8 534.710 86.0085   1
  -2  -1  -8 400.714 72.8776   5
   2   1  -8 270.242 50.9510   5
   2  -1   8 443.423 82.2294   2
  -2   1   8 487.563 67.2369   2
  -2   1   8 381.863 72.9092   4
  -2  -1  -8 543.849 81.1270   1
   2  -1   8 651.826 79.8757   1
  -2   1   8 426.431 66.4594   1
   2   1  -8 621.692 84.5603   1
  -2  -1  -8 429.750 53.4066   6
   2  -1   8 351.136 77.7648   1
  -2  -1  -8 488.685 75.4411   1
  -2  -1  -7 45.4444 13.2748   6
   2   1  -7 98.1824 60.5940   6
  -2   1   7 40.7890 29.8394   3
  -2   1   7 56.2329 41.8269   1
  -2   1   7 66.8043 22.3863   5
   2   1  -7 31.8869 9.51279   5
  -2  -1  -7 11.4501 23.4213   5
   2   1  -7 59.6778 12.3868   5
   2   1  -7 68.7417 30.4660   2
  -2   1   7 98.5777 27.4489   2
   2  -1   7 99.1516 40.5043   2
  -2   1   7 10.7494 20.1950   4
   2  -1   7 68.1021 32.5595   3
  -2  -1  -7 11.8270 19.8885   1
  -2   1   7 26.5922 24.5128   1
   2   1  -7 23.6098 25.9960   1
  -2  -1  -7 32.8126 24.1406   1
   2  -1   7 43.9266 29.7527   1
  -2   1   6 153.417 48.5771   1
   2   1  -6 212.674 46.0433   1
  -2  -1  -6 149.553 23.0656   6
  -2   1   6 164.815 45.3029   3
   2   1  -6 150.747 21.7566   5
   2   1  -6 164.745 42.2072   2
  -2  -1  -6 216.320 46.4167   5
  -2   1   6 157.062 39.1594   2
   2  -1   6 246.475 59.5588   2
   2   1  -6 172.552 46.2078   1
  -2  -1  -6 190.269 44.3875   4
  -2  -1  -6 243.155 49.3023   1
  -2  -1  -6 235.764 49.7067   1
   2  -1   6 194.322 54.5210   1
   2  -1   6 160.205 44.1764   3
   2  -1   5 279.061 48.1082   3
  -2   1   5 282.430 47.0716   3
  -2   1   5 163.734 37.2525   5
   2   1  -5 164.484 41.5624   2
   2   1  -5 91.2646 35.5798   1
  -2   1   5 249.632 56.5154   1
   2   1  -5 257.318 97.8559   6
  -2  -1  -5 218.335 44.7810   5
   2   1  -5 132.106 20.1481   5
  -2   1   5 146.646 34.5212   2
   2  -1   5 93.0966 39.0457   2
  -2   1   5 96.1259 34.7822   4
   2  -1   5 155.486 27.5483   4
  -2  -1  -5 136.783 38.7295   4
  -2   1   5 110.538 31.8448   1
  -2  -1  -5 263.217 56.4587   1
   2   1  -5 136.165 41.0903   1
   2  -1   5 63.0207 41.4590   1
  -2  -1  -5 46.7425 33.6712   1
   2  -1   5 233.056 47.1145   1
   2   1  -4 742.413 141.587   6
  -2   1   4 359.435 77.7184   1
   2   1  -4 325.893 70.5894   1
  -2   1   4 270.545 63.0280   5
   2   1  -4 485.767 52.6785   5
   2   1  -4 521.058 76.2172   2
  -2  -1  -4 484.745 71.9536   5
   2  -1   4 357.070 79.3986   1
  -2  -1  -4 485.665 80.5516   1
  -2   1   4 404.605 70.4981   4
   2  -1   4 458.092 60.7207   4
  -2   1   4 601.904 62.7794   3
  -2  -1  -4 426.181 73.6715   4
   2  -1   4 557.294 79.5656   1
   2  -1   4 451.499 67.7527   3
  -2  -1  -4 480.963 78.8885   1
   2   1  -3 2229.33 209.815   5
  -2  -1  -3 2059.71 224.231   5
  -2   1   3 1751.30 227.277   5
   2   1  -3 2061.09 230.592   2
   2  -1   3 2223.53 241.503   2
   2  -1   3 2344.52 220.225   4
  -2   1   3 2114.82 229.993   4
  -2  -1  -3 2297.86 236.216   4
  -2   1   3 2061.74 205.083   3
  -2   1   3 1798.70 207.605   3
   2  -1   3 2032.75 220.888   3
  -2   1   3 1908.01 243.787   1
   2  -1   3 2064.99 245.534   1
   2  -1   3 2163.92 232.039   1
   2  -1   3 1843.40 218.353   6
   2   1  -3 2826.28 315.343   6
  -2   1   3 2136.63 231.780   1
  -2  -1  -3 2242.60 239.523   1
   2  -1   2 1292.85 145.841   6
   2   1  -2 1599.46 158.837   2
  -2   1   2 1225.56 153.197   5
   2  -1   2 1482.29 164.187   1
  -2  -1  -2 1102.02 142.595   5
   2   1  -2 1588.88 139.794   5
   2  -1   2 1444.42 162.239   2
   2  -1   2 1483.64 144.452   4
  -2   1   2 1281.15 147.714   4
  -2  -1  -2 1059.63 152.387   4
   2   1  -2 1301.23 159.703   3
  -2   1   2 1093.80 128.529   3
   2  -1   2 1376.35 142.166   3
   2  -1   2 1075.58 159.258   1
  -2   1   2 1065.18 161.340   1
  -2  -1  -2 1305.49 157.070   1
  -2   1   2 1298.26 156.079   1
  -2   1   2 1170.12 125.729   3
  -2  -1  -1 18.3498 10.3222   6
   2   1  -1 30.4159 20.7005   5
  -2  -1  -1 21.9954 18.1833   1
  -2   1   1 11.4569 18.9320   1
   2  -1   1 34.0171 26.4132   1
  -2   1   1 20.6796 19.1005   5
   2  -1   1 21.9733 31.3134   2
  -2   1   1 14.8160 24.4181   4
   2  -1   1 11.7036 14.5714   4
   2   1  -1 37.4992 30.8552   3
   2  -1   1 84.1431 39.9328   1
  -2   1   1 13.8368 22.8174   1
  -2  -1  -1 11.8711 23.9653   1
  -2   1   1 26.0818 10.4749   3
   2  -1   1 19.7023 14.7371   3
   2   1  -1 22.6458 20.8942   1
   2  -1   0 10.9319 23.7403   6
  -2  -1   0-6.00534 9.85962   6
   2   1   0-9.33269 17.1295   2
   2  -1   0 10.2371 18.7894   2
  -2   1   0-6.71741 15.5956   4
   2   1   0 12.8153 25.7660   3
  -2  -1   0-10.8841 19.9767   4
   2  -1   0-13.8607 19.7057   1
   2   1   0 12.3608 14.3490   1
  -2  -1   0-11.9652 17.0112   1
  -2   1   0 13.8008 25.3296   1
  -2   1   0 10.4933 17.2264   5
  -2  -1   0 10.6215 17.4368   1
  -2   1   0 11.8687 19.4840   1
   2  -1   0 11.4252 20.9698   1
   2   1   0 7.76745 15.6174   5
  -2  -1   0 5.63366 11.3278   5
  -2   1   0 2.92511 10.4666   3
   2  -1   0 3.61899 9.85318   3
   2   1   0-10.4494 21.0093   6
   2  -1  -1 127.548 41.6157   6
  -2   1  -1 10.6659 19.8514   5
  -2  -1   1 10.2422 17.1339   1
   2  -1  -1-11.1066 16.1304   1
  -2   1  -1 46.9569 23.8312   1
  -2  -1   1 36.6952 15.8604   5
   2  -1  -1 79.0535 30.5264   2
   2   1   1 46.5193 26.6584   2
  -2   1  -1 49.0801 22.1959   4
  -2  -1   1 11.1486 26.0911   4
   2  -1  -1 32.4592 12.4026   3
  -2  -1   1 23.5045 14.0347   6
   2   1   1 27.1263 15.6516   6
  -2   1  -1 41.5628 18.8601   3
   2   1   1 25.6732 23.7892   3
  -2   1  -1 42.2695 30.7747   1
  -2  -1   1-12.4266 17.9715   1
   2  -1  -1 81.9469 33.7919   1
  -2  -1   2 1287.58 143.169   5
  -2   1  -2 1297.41 161.993   5
  -2  -1   2 1686.06 171.842   4
  -2   1  -2 1230.45 146.698   4
  -2  -1   2 1278.10 145.886   6
   2   1   2 1556.41 175.658   3
  -2   1  -2 1426.84 153.963   3
   2  -1  -2 1174.64 160.339   1
  -2   1  -2 1307.33 167.304   1
  -2  -1   2 1365.94 160.532   1
  -2   1  -2 1165.19 173.605   1
   2  -1  -2 1297.36 164.054   6
   2  -1  -2 1356.37 159.471   2
   2   1   2 1564.43 162.779   2
  -2  -1   2 1375.08 171.797   1
   2  -1  -2 952.787 166.938   1
  -2   1  -3 2972.77 272.152   1
   2   1   3 2098.11 236.134   2
   2  -1  -3 2166.99 236.980   2
  -2  -1   3 2430.20 244.885   4
  -2  -1   3 2154.61 239.819   1
  -2   1  -3 2178.56 247.167   1
   2  -1  -3 2174.32 244.033   1
  -2   1  -3 2671.27 247.502   3
   2   1   3 1943.01 247.981   3
  -2   1  -3 1907.96 240.465   5
  -2  -1   3 1899.69 217.118   5
   2  -1  -3 2129.20 242.423   6
  -2  -1   3 2265.01 232.226   6
  -2   1  -3 2420.75 243.058   6
   2   1   3 2760.63 259.891   1
   2  -1  -3 2068.38 252.578   1
  -2   1  -4 425.574 75.4578   5
  -2   1  -4 574.753 75.4166   6
   2  -1  -4 435.355 82.0558   1
   2   1   4 338.103 69.5846   3
  -2  -1   4 539.059 70.0153   3
   2   1   4 478.549 68.9316   2
  -2  -1   4 464.299 71.3411   4
   2  -1  -4 491.401 71.7048   6
  -2  -1   4 366.909 48.8890   5
  -2   1  -4 446.853 77.0549   3
  -2  -1   4 451.101 68.8031   6
  -2   1  -4 394.827 81.8187   1
   2   1   4 333.499 72.4483   1
   2  -1  -4 444.151 74.5390   1
  -2   1  -4 261.300 68.1324   1
  -2  -1   4 500.883 74.4323   1
   2  -1  -5 77.8661 45.7471   1
  -2  -1   5 114.390 38.3390   1
   2   1   5 116.528 43.1044   3
   2  -1  -5 119.383 30.2331   2
   2   1   5 206.900 40.1980   2
  -2  -1   5 159.026 36.6576   4
  -2   1  -5 159.966 28.1114   4
  -2  -1   5 127.571 19.8544   5
  -2   1  -5 182.034 41.3377   5
   2  -1  -5 114.242 32.3786   6
  -2  -1   5 83.0629 31.6318   3
   2  -1  -5 131.640 23.6658   3
  -2   1  -5 163.590 49.1688   3
   2   1   5 96.4849 41.2289   1
  -2   1  -5 125.025 39.9250   1
  -2  -1   5 171.264 40.8431   1
   2  -1  -6 241.495 44.3056   6
   2   1   6 195.279 25.5885   6
   2  -1  -6 297.827 60.9651   1
  -2  -1   6 153.165 44.4315   1
   2  -1  -6 165.723 28.5529   3
  -2  -1   6 158.653 37.8165   3
  -2  -1   6 192.475 44.5771   1
   2  -1  -6 91.3285 45.6493   1
   2  -1  -6 234.686 41.4874   2
   2   1   6 133.782 37.4116   2
  -2  -1   6 232.671 42.2693   4
  -2   1  -6 195.489 33.7579   4
  -2   1  -6 210.619 48.5501   1
   2   1   6 144.158 49.0973   3
  -2   1  -6 214.059 52.3405   1
   2   1   6 249.722 56.3962   1
  -2   1  -6 118.508 36.5456   6
  -2   1  -7 17.5882 20.1567   6
   2  -1  -7 71.1545 18.0234   3
  -2  -1   7 99.6463 28.8657   3
   2  -1  -7 25.0931 23.9131   1
  -2  -1   7 25.3293 21.7672   1
  -2   1  -7 21.1742 22.2409   5
  -2  -1   7 101.039 32.7602   1
   2  -1  -7 33.3007 28.0833   1
   2   1   7 26.1837 31.0699   3
  -2   1  -7 28.6851 17.8537   4
  -2   1  -7 98.6115 21.7345   4
  -2  -1   7 43.5716 21.6314   4
   2   1   7 94.7307 29.7990   1
  -2   1  -7 59.0480 29.7861   1
   2  -1  -7 153.220 34.3611   6
   2   1   7 66.3799 18.5972   6
   2   1   7 26.7017 31.6584   1
  -2   1  -7 79.0483 36.4400   1
   2  -1  -7 81.5681 25.0017   2
  -2  -1   8 503.940 75.6605   1
   2  -1  -8 442.243 74.6793   1
  -2   1  -8 474.843 75.0567   5
  -2   1  -8 467.150 60.2822   4
   2   1   8 417.270 57.2754   6
  -2   1  -8 482.865 70.4560   6
  -2   1  -8 502.068 58.8133   4
  -2  -1   8 378.692 62.1680   4
   2   1   8 437.666 70.8602   1
  -2   1  -8 490.962 79.5564   1
  -2   1  -8 414.989 78.0663   1
   2   1   8 414.915 75.0984   3
   2  -1  -8 388.096 56.2604   3
  -2  -1   8 454.424 64.2840   3
   2  -1  -8 422.081 61.5534   2
  -2  -1   8 406.884 77.0558   1
   2  -1  -8 398.617 75.9035   1
   2   1   8 502.876 72.0920   2
   2  -1  -9 161.565 45.3462   1
  -2   1  -9 49.2766 22.0943   6
  -2   1  -9 99.5560 33.9242   5
  -2  -1   9 167.563 35.0512   3
   2  -1  -9 93.7584 24.7384   2
   2   1   9 26.2673 26.4380   2
  -2   1  -9 82.3955 30.3194   1
   2   1   9 92.5972 30.7515   1
  -2   1  -9 64.1442 36.0393   1
   2   1   9 25.7477 27.3702   1
  -2  -1   9 98.6200 38.1361   1
   2   1   9 89.8536 36.0588   3
   2   1  10 6.10796 8.72032   6
   2  -1 -10 7.91300 15.9294   6
   2  -1 -10-11.0681 18.1869   1
  -2   1 -10 8.16019 13.4196   6
  -2  -1  10 6.77278 14.7296   3
   2  -1 -10-5.21341 12.8624   2
  -2   1 -10 23.0488 23.1838   5
   2   1  10 63.7152 33.0851   3
  -2   1 -10 4.61035 11.3806   4
  -2  -1  10 12.8829 15.8815   4
  -2  -1  10 12.6884 20.8444   1
  -2   1 -10-12.0677 24.2755   1
   2   1  10-12.5238 20.5744   1
  -2   1 -10 11.1571 20.4928   1
   2   1  10 9.45591 13.4669   1
   2   1  10 26.5297 22.9672   2
  -2   1 -11 46.7477 28.8310   1
   2   1  11 12.1298 17.3334   1
   2  -1 -11 8.16675 13.5208   6
   2   1  11 19.0144 12.8633   6
   2  -1 -11 11.3498 20.9046   1
  -2  -1  11 33.7336 20.7121   1
  -2  -1  11 13.6672 16.9182   3
  -2  -1  11-13.0435 15.2420   1
   2  -1 -11 24.8064 24.9985   1
  -2   1 -11 16.5050 18.0070   6
  -2   1 -11 24.0162 26.1359   5
  -2   1 -11 21.4776 15.8649   4
  -2  -1  11 25.2727 18.0500   4
  -2   1 -11 30.5769 14.4483   4
   2   1  11-12.7277 18.1793   3
   2   1  11 17.3227 20.1842   2
  -2   1 -11 11.3610 20.9251   1
  -2  -1  12 120.763 38.1506   1
   2  -1 -12 178.145 41.7505   1
  -2   1 -12 136.159 34.3635   6
   2  -1 -12 170.102 38.3677   6
  -2  -1  12 82.8763 44.2243   1
   2  -1 -12 159.559 43.3776   1
   2   1  12 103.144 36.0980   1
   2  -1 -12 117.739 26.6002   2
   2   1  12 160.029 44.1980   3
  -2   1 -12 112.733 37.7455   5
   2  -1 -12 124.913 30.5770   5
   2   1  12 79.0927 34.4732   4
  -2   1 -12 140.521 29.9464   4
  -2  -1  12 146.530 29.9096   4
  -2   1 -12 113.465 39.2942   1
   2   1  12 101.522 35.2311   1
  -2  -1  12 153.626 34.7495   3
   2   1  12 60.9778 35.0695   2
   2  -1 -13 1389.22 145.202   2
   2   1  13 1420.72 170.898   1
  -2  -1  13 1204.40 160.374   1
  -2   1 -13 1505.97 168.679   1
  -2   1 -13 1675.41 178.827   5
   2  -1 -13 1302.19 150.487   5
   2   1  13 1415.31 168.829   4
   2  -1 -13 1353.92 159.112   6
  -2   1 -13 1333.24 156.554   6
  -2   1 -13 1407.72 146.028   4
  -2  -1  13 1289.58 148.853   4
  -2   1 -13 1219.87 142.006   4
   2   1  13 1166.40 167.026   3
  -2  -1  13 1311.96 153.786   3
   2  -1 -13 1238.03 162.153   1
   2   1  13 956.637 150.126   2
   2   1  13 1269.95 160.452   1
   2  -1 -13 1524.56 173.656   1
  -2  -1  13 1312.63 171.583   1
  -2   1 -13 1478.39 169.200   1
  -2   1 -14 27.7264 17.4982   6
   2  -1 -14 37.7797 22.3438   6
   2  -1 -14 37.2407 25.3248   1
   2   1  14 56.2503 28.0330   1
  -2  -1  14 30.2014 35.3192   1
   2   1  14 42.5035 31.0655   3
  -2  -1  14 83.6633 27.8020   3
   2  -1 -14 24.2621 17.4353   2
  -2   1 -14 39.5812 26.8719   5
   2  -1 -14 47.1631 19.6329   5
   2  -1 -14 23.7205 26.1117   1
  -2  -1  14 71.0846 32.5366   1
   2   1  14 12.4712 25.4391   4
  -2  -1  14 40.1206 18.7033   4
  -2   1 -14 69.1747 18.6390   4
  -2   1 -14-11.4461 23.4103   1
   2   1  14 79.3785 31.0125   1
  -2   1 -14 86.7350 32.4466   1
   2   1  14 42.3234 26.3487   2
   2  -1 -15 9.65826 17.7729   6
  -2   1 -15 9.61098 22.3494   6
   2  -1 -15 12.6154 20.7492   1
   2   1  15 24.6808 24.8439   1
  -2  -1  15 15.8631 18.4584   1
   2   1  15 14.7049 27.0191   3
  -2  -1  15 26.3458 23.9412   3
   2  -1 -15 18.7837 15.4711   2
  -2   1 -15-13.4513 24.7212   5
   2  -1 -15 34.4179 17.9131   5
  -2   1 -15 24.0978 26.1970   1
   2  -1 -15 12.5075 17.8278   1
   2   1  15 12.8621 21.1533   4
  -2  -1  15-7.05361 14.2397   4
  -2   1 -15 10.4948 10.6282   4
   2   1  15 13.8562 22.7825   1
  -2   1 -15 12.8045 23.5358   1
   2   1  15-8.29234 13.6733   2
   2  -1 -16 10.0410 16.5030   6
  -2   1 -16-9.94137 14.1564   6
   2   1  16 27.0934 33.3668   1
   2  -1 -16 13.3449 21.9217   1
   2   1  16 15.1144 21.5027   3
  -2  -1  16 18.5500 20.1580   3
   2  -1 -16 4.68901 12.7904   2
   2  -1 -16 21.2867 17.4907   5
  -2   1 -16 13.5149 22.2006   5
  -2   1 -16 12.4587 17.7305   1
   2  -1 -16-13.1151 15.2453   1
  -2  -1  16 13.2435 21.7553   1
   2   1  16-13.1085 28.4780   4
  -2  -1  16 14.9126 15.0129   4
  -2   1 -16-5.54870 11.1852   4
   2   1  16 14.3783 20.4570   1
   2   1  16-8.02198 18.6410   2
  -2   1 -16 13.3575 21.9423   1
  -2  -1  17 196.216 43.5042   3
  -2  -1  17 180.465 49.9908   1
   2  -1 -17 153.468 47.3282   1
   2  -1 -17 65.6580 32.0818   6
  -2   1 -17 134.993 35.0924   6
   2  -1 -17 102.276 25.8913   2
  -2   1 -17 90.0972 37.0066   1
   2  -1 -17 122.404 30.5023   5
   2   1  17 131.674 46.1249   4
  -2  -1  17 169.062 38.6703   4
  -2   1 -17 124.231 41.0142   1
   2   1  17 117.772 43.5186   1
   2   1  17 61.3411 39.5944   3
   2   1  17 91.8368 29.8584   2
  -2  -1  18-10.3202 14.7356   3
  -2  -1  18 49.4744 30.2984   1
   2   1  18 15.9682 26.2489   1
   2  -1 -18 14.5901 16.9910   1
   2  -1 -18 11.5799 19.0587   6
  -2   1 -18 10.5316 17.3426   6
   2  -1 -18 5.68927 12.4306   2
   2  -1 -18 13.9047 16.1982   1
  -2   1 -18-13.2591 26.6928   1
  -2  -1  18 14.1131 20.1106   1
   2  -1 -18 57.6323 21.4136   5
  -2   1 -18 12.9770 21.3468   5
   2   1  18 13.0184 23.9324   4
  -2  -1  18 8.63689 15.9107   4
  -2   1 -18 14.0917 30.6322   1
   2   1  18-14.7743 21.0485   1
   2   1  18 15.3310 25.2043   3
   2   1  18 7.20261 16.7772   2
   2  -1 -19 16.8478 15.3700   2
  -2   1 -19 37.2396 22.8376   5
   2   1  19 29.2750 26.9115   1
  -2  -1  19 10.1621 16.7571   3
  -2  -1  19 8.93092 18.0256   4
  -2   1 -19 14.1800 20.2213   1
  -2   1 -19 10.5455 19.4195   6
   2  -1 -19-14.6897 17.1250   1
  -2  -1  19 16.2991 26.8031   1
   2   1  19 25.3457 18.0860   4
   2  -1 -19 13.9491 19.8940   1
  -2  -1  19 13.9966 19.9613   1
  -2   1 -19 40.9604 25.1089   1
   2   1  19 13.3743 12.3752   2
  -2   1 -20 11.7100 13.5927   5
   2  -1 -20 8.43596 9.79235   5
   2   1  20-14.2608 20.2740   1
  -2  -1  20-9.42230 7.73389   4
  -2   1 -20-14.0523 11.5341   1
   2  -1 -20-10.6968 19.6323   6
  -2  -1  20-15.8556 22.5411   1
   2  -1 -20-14.9870 17.3966   1
   2   1  20-15.3138 25.1389   1
   2   1  20 12.1644 17.2936   4
  -2  -1  20 13.5822 19.3092   1
   2  -1 -20 13.4923 19.1814   1
  -2   1 -20-13.4054 19.0578   1
   2   1  20 6.25374 13.5807   2
  -2   1 -21 10.9258 17.9364   5
   2  -1 -21-7.67074 16.6588   5
   2   1  21 13.6849 22.4655   1
   2   1  21-11.5353 21.1720   4
  -2  -1  21-9.39624 18.8921   4
  -2   1 -21-13.7176 15.9240   1
   2   1  21 14.5889 23.9495   1
   2  -1 -21-13.0238 18.5161   1
  -2  -1  21-12.7174 20.8773   1
  -2   1 -21-13.0769 18.5916   1
   2  -1 -21 9.55209 15.6815   6
  -2   1 -21 10.1720 11.8088   6
   2   1  21-17.0247 16.7952   2
  -2   1 -22-10.1237 14.4037   5
   2  -1 -22 6.88864 12.6558   5
   2  -1 -22 8.97409 16.4803   6
  -2   1 -22 19.6472 21.3406   6
  -2  -1  22-14.4484 11.8727   1
   2   1  22 13.1402 30.5107   3
   2   1  22 10.8532 19.9274   4
  -2  -1  22 17.1531 17.2526   4
  -2   1 -22 13.2349 21.7335   1
  -2  -1  22-8.71642 14.3200   3
  -2   1 -22 12.0400 17.1261   1
   2   1  22 10.5128 15.5662   2
  -2  -1  23 116.881 34.5808   4
  -2   1 -23 151.407 43.6425   1
   2   1  23 162.170 46.5251   4
  -2  -1  23 223.328 56.4226   1
  -2   1 -23 149.037 39.7733   5
   2  -1 -23 172.221 34.2500   5
   2   1  23 318.375 58.5446   3
  -2  -1  23 139.336 36.5631   3
  -2   1 -23 234.687 44.9182   6
   2  -1 -23 206.759 40.2076   6
   2  -1 -24 5.79681 10.6404   5
  -2   1 -24-8.54856 15.6903   5
   2   1  24-11.3120 16.0825   3
  -2  -1  24-7.53385 10.7117   3
  -2   1 -24 8.90011 12.6539   6
  -2  -1  25 6.53062 11.2464   4
   2   1  25 51.6950 23.6994   4
   2  -1 -25 31.6250 15.3671   5
  -2   1 -25 55.8178 20.9741   5
  -2  -1  25 35.1248 19.4234   3
   2  -1 -25 40.1438 18.5279   6
  -2   1 -25 33.5523 22.0355   6
   2   1  25 31.1492 21.1501   3
  -2  -1  26-6.12079 11.2460   4
   2   1  26 8.01312 13.1647   4
   2   1  26-9.48873 11.0268   3
  -2  -1  26-6.47105 11.8882   3
  -2   1 -26-7.73040 14.1977   6
   2  -1 -26-6.09659 8.68315   6
  -2  -1  27 23.1850 17.3472   4
   2  -1 -27 13.7412 10.9435   5
  -2   1 -27 40.2666 16.7263   5
   2   1  27 34.6202 18.9725   3
  -2  -1  27 54.6257 20.0943   3
   2  -1 -27 16.8607 12.4759   6
  -2   1 -27 14.4799 14.7840   6
   2  -1 -28-4.26580 8.58134   5
  -2   1 -28-6.17117 10.1346   5
   2   1  28-8.11467 14.8960   3
  -2  -1  28 5.65970 10.3915   3
  -2  -1  28 5.59660 10.2757   4
   2  -1 -28-5.21942 6.06546   6
  -2   1 -28-6.76359 12.4169   6
   2  -1 -29-4.81382 8.83658   6
  -2  -1  29 10.7215 11.6426   3
   2   1  29-7.37467 12.1072   3
   2  -1 -29 4.05322 6.65578   5
  -2   1 -29 5.66129 10.3917   5
   2  -1 -30 4.45987 8.18542   6
  -2   1 -30-5.85730 9.61525   6
  -2   1 -30 5.22785 7.43220   5
  -2  -1  30-5.01284 7.12652   3
   2   1  30-6.69952 9.52438   3
  -2   1 -31-9.68043 9.73931   5
  -2  -1  31-4.66103 7.66160   3
  -2   1 -31 5.46266 10.0336   6
  -2   1 -32 4.50518 7.39601   5
  -2   1 -32-5.09372 10.2413   6
  -2   2  31 5.77723 9.49975   3
  -2   2  30 2971.03 293.535   4
  -2  -2 -30 2823.22 286.640   5
  -2   2  30 2812.99 295.757   3
   2  -2  29 9.66064 8.86977   3
  -2  -2 -29 4.09689 6.73129   5
   2   2 -29-4.44583 5.16831   6
  -2   2  29 5.28834 9.71001   4
   2   2 -28 436.587 58.7769   6
  -2   2  28 513.407 71.1885   3
   2  -2  28 402.441 60.2351   3
  -2   2  28 493.267 64.7013   4
  -2  -2 -28 506.880 59.2160   5
  -2   2  27-5.64431 13.9083   4
   2   2 -27 14.9826 10.8582   6
   2  -2  27-5.49870 11.9526   2
  -2   2  27 7.66278 10.9065   3
  -2   2  26 216.004 40.7072   4
  -2  -2 -26 238.860 36.0132   5
  -2  -2 -26 230.876 37.3804   6
   2   2 -26 266.312 40.4919   6
   2  -2  26 212.575 39.7809   2
  -2   2  26 156.381 41.5344   3
  -2   2  25 91.6606 25.4444   4
   2   2 -25 85.2830 21.8910   6
  -2  -2 -25 55.8714 18.3236   5
   2  -2  25 54.8081 21.6426   2
  -2   2  25 52.5137 26.7312   3
  -2   2  24 8148.06 824.858   4
  -2  -2 -24 7930.62 817.059   5
   2   2 -24 8661.89 822.894   6
  -2  -2 -24 8451.61 819.987   6
  -2   2  24 9119.77 839.345   3
   2  -2  24 8581.92 824.001   2
   2   2 -23 131.284 30.2961   6
  -2  -2 -23 142.971 28.5478   6
   2  -2  23 143.789 32.8491   2
  -2  -2 -23 118.095 25.6985   5
  -2   2  23 100.665 34.4547   3
  -2   2  23 172.769 34.2712   4
  -2   2  22 27097.5 2395.26   4
  -2  -2 -22 23695.9 2386.03   5
  -2  -2 -22 22972.7 2385.21   6
  -2   2  22 28666.5 2413.69   3
  -2   2  21 7.36951 16.0040   4
   2  -2  21-7.95025 14.5917   2
   2   2 -21 6.21932 10.2100   5
  -2  -2 -21-5.67942 9.32374   5
   2   2 -21-11.2414 20.6320   2
   2  -2  21 23.1112 21.2087   1
   2   2 -21 7.40713 13.5950   6
  -2  -2 -21-5.59419 13.7753   6
   2  -2  21 7.65584 12.5681   3
  -2   2  21 11.4195 16.2349   3
  -2  -2 -20 31525.5 2787.47   5
  -2   2  20 31321.0 2797.46   4
   2   2 -20 17680.6 2777.64   5
  -2   2  20 39233.7 2825.74   3
   2  -2  20 28880.0 2793.82   3
   2   2 -20 28081.9 2805.72   2
   2   2 -20 35591.5 2798.69   6
  -2  -2 -20 32110.1 2785.96   6
   2   2 -20 33127.4 2802.04   1
   2  -2  20 26365.1 2805.33   1
   2  -2  19 9.44392 17.4166   2
   2   2 -19 32.0162 22.8217   1
  -2   2  19 26.4204 17.7882   1
   2  -2  19 16.7014 18.2145   3
  -2   2  19 38.4213 31.5819   3
   2   2 -19-12.2256 17.4640   2
  -2   2  19-20.6239 29.3696   1
   2   2 -19 19.7852 19.9623   1
   2  -2  19 12.6620 14.7964   1
  -2  -2 -19 25.9085 14.1689   5
   2   2 -19 23.2954 16.6466   5
   2   2 -19 8.66995 10.2074   6
   2  -2  19-21.4966 39.4905   1
   2   2 -18 46.9289 25.6688   6
  -2  -2 -18 85.4837 24.3008   6
  -2   2  18 18.1604 27.0548   4
   2  -2  18 51.7724 28.0663   2
   2   2 -18 47.3194 32.7272   1
  -2  -2 -18 46.6312 21.7333   1
  -2  -2 -18 60.1281 33.6306   1
  -2   2  18 157.822 56.6719   1
   2  -2  18 59.4689 31.9129   1
   2   2 -18 30.9336 23.8077   1
  -2  -2 -18 102.686 26.9894   5
   2   2 -18 260.649 36.2894   5
  -2   2  18 26.8330 34.0120   3
   2  -2  18 106.789 30.3157   3
   2  -2  18 143.913 53.9717   1
   2   2 -17 10.1389 20.4182   6
  -2  -2 -17 23.2755 13.5599   6
   2   2 -17 33.4450 25.9080   2
   2  -2  17 9.55225 22.2071   3
  -2   2  17 14.0647 23.1182   3
   2   2 -17-4.86307 9.84777   5
  -2   2  17 38.6776 23.8387   4
   2  -2  17 22.7545 26.4389   2
  -2   2  17-19.0407 31.2789   1
   2  -2  17 20.4547 29.1032   1
  -2  -2 -17-14.4530 16.8178   1
   2   2 -17 15.3120 17.8126   1
  -2  -2 -17 8.04199 11.4932   1
  -2   2  17-8.62530 12.3184   1
   2   2 -16 688.239 98.9375   2
   2   2 -16 542.209 73.4133   5
   2   2 -16 766.798 79.8610   5
  -2  -2 -16 840.565 92.7347   5
  -2   2  16 603.551 114.131   1
   2   2 -16 481.802 92.4619   1
  -2   2  16 642.235 89.7420   1
  -2  -2 -16 684.415 83.0001   6
   2   2 -16 740.742 98.9023   6
  -2   2  16 895.191 104.147   4
   2   2 -16 586.665 102.779   1
  -2  -2 -16 308.851 77.6758   1
   2  -2  16 600.661 97.0238   3
   2  -2  16 850.526 111.981   2
  -2   2  16 543.760 69.7316   2
   2  -2  16 800.804 105.032   1
  -2  -2 -16 582.901 99.1952   1
   2  -2  16 546.909 117.138   1
  -2  -2 -15 282.535 47.5170   6
   2   2 -15 373.582 65.5334   6
   2   2 -15 277.903 40.3886   5
   2   2 -15 305.280 59.8194   2
   2   2 -15 347.182 70.3927   1
  -2   2  15 279.047 53.4271   1
  -2  -2 -15 323.267 53.4223   1
  -2  -2 -15 389.782 58.2612   5
  -2   2  15 367.594 45.4251   2
   2  -2  15 321.315 68.3432   2
  -2   2  15 345.850 66.4777   4
   2  -2  15 311.918 59.3230   1
   2   2 -15 294.222 61.7039   1
  -2  -2 -15 403.961 73.7328   1
   2  -2  15 281.860 60.1608   3
   2  -2  15 189.324 62.6172   1
   2   2 -14 29208.0 2891.79   5
   2   2 -14 28672.2 2890.64   5
   2   2 -14 30260.7 2918.72   2
  -2   2  14 35240.7 2901.78   2
   2   2 -14 30918.3 2926.77   6
  -2  -2 -14 30096.6 2904.26   6
  -2   2  14 30100.0 2932.60   4
   2  -2  14 32704.0 2920.70   1
   2   2 -14 30586.9 2922.64   1
  -2   2  14 31773.0 2941.79   1
  -2   2  14 21821.0 2922.06   3
   2  -2  14 31108.4 2927.94   3
   2  -2  14 30191.6 2939.35   1
  -2   2  14 28789.9 2912.25   1
  -2  -2 -14 35547.7 2922.47   5
   2   2 -14 32564.2 2934.32   1
  -2   2  13 227.008 52.2560   1
   2  -2  13 70.7328 30.7246   1
   2   2 -13 142.385 37.5279   1
  -2  -2 -13 81.7915 27.3857   1
   2   2 -13 173.325 44.8629   1
  -2   2  13 136.460 35.0899   1
   2   2 -13 134.720 19.2889   5
  -2  -2 -13 138.804 37.5800   5
  -2   2  13 95.5849 29.9910   2
   2  -2  13 47.5567 36.5935   2
   2  -2  13 91.3812 46.7496   1
  -2   2  13 111.869 48.9238   4
  -2  -2 -13 184.186 35.3271   6
   2   2 -13 175.750 45.4430   6
   2   2 -13 60.4410 33.3333   2
  -2  -2 -13 169.047 43.1894   1
   2  -2  13 144.665 43.7767   3
  -2   2  13 119.928 45.4752   3
   2   2 -12 34844.5 3469.43   2
  -2  -2 -12 43939.4 3482.93   5
  -2  -2 -12 38399.0 3457.49   6
   2   2 -12 30525.9 3474.77   6
  -2   2  12 30517.7 3483.61   4
   2  -2  12 43154.6 3472.27   1
   2   2 -12 36204.1 3470.21   1
  -2   2  12 35373.1 3481.05   1
  -2  -2 -12 36601.0 3473.01   1
   2  -2  12 41267.6 3488.65   3
  -2   2  12 34556.5 3478.31   3
  -2  -2 -12 32674.6 3458.64   1
  -2   2  12 36467.0 3462.49   1
   2  -2  12 34514.7 3482.75   1
   2  -2  12 34966.4 3502.44   2
  -2   2  12 32567.1 3455.47   2
   2   2 -12 38102.5 3479.16   1
   2  -2  11 240.771 63.5709   3
   2   2 -11 177.634 45.5401   1
   2  -2  11 240.417 45.7381   1
   2   2 -11 235.828 49.6402   1
  -2   2  11 287.581 47.8885   1
  -2  -2 -11 219.589 52.5810   5
  -2   2  11 80.7827 36.5166   2
   2  -2  11 143.039 62.2182   2
  -2   2  11 153.495 67.3816   4
   2   2 -11 260.391 58.2601   6
  -2  -2 -11 195.494 37.1865   6
  -2  -2 -11 221.953 50.3220   1
  -2   2  11 330.809 61.6497   3
  -2  -2 -11 169.020 40.3482   1
   2  -2  11 191.195 57.5763   1
  -2   2  10 217996. 23456.0   2
   2  -2  10 221428. 23493.1   2
  -2  -2 -10 266340. 23456.9   1
   2  -2  10 248881. 23477.3   1
  -2   2  10 176764. 23483.5   4
   2   2 -10 261923. 23479.2   6
  -2   2  10 257661. 23469.5   3
   2  -2  10 303775. 23493.9   3
   2   2 -10 249753. 23468.6   2
  -2  -2 -10 218229. 23489.0   5
  -2  -2 -10 273609. 23470.3   1
  -2   2   9 500.796 68.8747   5
   2  -2   9 541.272 93.8139   3
   2   2  -9 406.437 78.2844   2
   2   2  -9 353.461 68.8009   1
  -2  -2  -9 533.393 88.5248   5
  -2   2   9 500.186 76.3196   2
   2  -2   9 596.838 107.589   2
  -2  -2  -9 589.445 68.3550   6
   2   2  -9 417.142 76.9521   6
   2  -2   9 434.940 68.9007   1
  -2  -2  -9 396.747 71.1185   1
  -2  -2  -9 422.490 66.2185   1
   2  -2   9 477.810 84.1390   1
  -2   2   9 501.866 69.4113   1
  -2   2   9 429.613 71.9892   3
  -2   2   8 1238.70 170.620   5
  -2  -2  -8 2337.37 216.914   5
  -2  -2  -8 1957.77 182.471   1
   2  -2   8 1320.97 186.707   1
   2   2  -8 1657.95 189.823   6
  -2  -2  -8 1844.23 170.217   6
  -2   2   8 1579.46 173.925   1
  -2   2   8 1050.62 201.742   4
  -2   2   8 1298.60 167.636   3
   2  -2   8 1900.57 206.849   3
   2   2  -8 1548.61 186.313   2
  -2   2   8 1629.86 182.442   2
   2  -2   8 1381.80 203.848   2
   2   2  -8 1655.73 182.515   1
  -2  -2  -8 1463.67 178.919   1
   2  -2   8 1467.13 175.645   1
  -2  -2  -7 147.838 21.6708   6
   2   2  -7 171.341 40.0642   6
  -2  -2  -7 113.640 26.1956   6
  -2   2   7 100.037 28.9743   5
   2   2  -7 136.809 34.6702   1
   2   2  -7 131.135 44.5829   2
  -2  -2  -7 224.957 58.9129   5
  -2   2   7 100.734 25.0659   3
   2  -2   7 89.1061 49.9081   2
  -2   2   7 40.2227 35.0311   4
  -2   2   7 62.8273 26.3694   1
  -2  -2  -7 134.851 33.3500   1
   2  -2   7 146.223 35.3366   1
   2  -2   7 113.675 43.6524   3
  -2   2   6 837.910 133.249   5
  -2  -2  -6 1675.33 171.112   5
   2   2  -6 1195.77 145.967   2
  -2  -2  -6 778.161 113.518   6
   2   2  -6 1284.32 141.725   6
  -2  -2  -6 1057.18 110.217   6
   2  -2   6 1038.30 148.778   1
  -2  -2  -6 1391.39 138.093   1
  -2   2   6 1654.66 195.201   4
   2  -2   6 1165.47 113.898   4
  -2   2   6 989.634 115.805   3
   2  -2   6 1071.74 148.664   3
   2   2  -6 1085.17 134.413   1
   2  -2   6 1277.71 135.352   1
  -2  -2  -6 1548.69 152.755   1
  -2   2   6 948.123 126.848   1
  -2   2   5 229.159 47.6492   5
   2   2  -5 167.689 43.9138   1
  -2   2   5 182.599 30.2991   3
   2   2  -5 240.520 51.3146   2
   2  -2   5 406.694 80.7516   2
  -2   2   5 220.351 79.6684   4
   2  -2   5 209.735 31.7203   4
   2  -2   5 373.159 52.6819   1
  -2  -2  -5 349.502 51.4945   1
   2  -2   5 190.579 52.0211   1
   2  -2   5 222.600 56.0167   3
  -2   2   5 133.260 36.6779   1
  -2  -2  -5 226.962 49.2657   1
   2   2  -4 32202.8 2998.39   2
  -2   2   4 29537.3 2990.07   5
  -2  -2  -4 22762.1 2997.42   5
   2   2  -4 32506.1 2984.09   6
   2  -2   4 37840.1 3032.16   2
  -2   2   4 48184.7 3080.19   4
   2  -2   4 30777.9 2968.05   4
  -2  -2  -4 31481.3 2999.43   4
   2  -2   4 30600.5 2995.05   3
   2   2  -4 17261.1 2980.11   1
  -2  -2  -4 33033.4 2992.40   1
  -2   2   4 31929.4 2984.72   1
  -2  -2  -4 35509.9 2989.73   1
   2  -2   4 35505.9 3009.39   1
   2   2  -4 33688.7 2990.31   1
   2  -2   4 34550.2 2988.97   1
  -2  -2  -3 6.05999 8.15474   6
   2   2  -3 13.2714 15.4221   6
   2   2  -3 17.4311 16.0124   1
  -2   2   3 10.1969 16.7547   5
   2  -2   3 8.24294 15.1459   3
  -2  -2  -3-13.5023 27.1562   5
   2  -2   3 13.9045 27.9646   2
   2  -2   3 7.36618 10.0524   4
  -2   2   3 21.4253 39.3293   4
  -2  -2  -3 10.6362 21.3965   4
  -2  -2  -3 8.82712 12.5700   1
   2   2  -3 8.21992 17.8651   1
  -2   2   3 7.66988 16.6717   1
   2  -2   3-8.58741 17.2803   1
   2  -2   3 12.0941 17.2089   1
   2  -2   2 9069.77 755.634   2
  -2  -2  -2 8497.52 713.521   6
   2   2  -2 6807.00 719.915   6
   2  -2   2 6507.83 712.428   4
  -2  -2  -2 7569.78 741.035   4
   2  -2   2 7983.03 722.284   3
   2   2  -2 5881.41 738.328   3
  -2   2   2 6780.81 740.219   5
   2   2  -2 7547.58 739.141   2
  -2  -2  -2 8249.47 746.077   5
   2  -2   2 7453.13 742.953   1
   2   2  -2 7495.62 729.933   1
   2  -2   2 6988.95 725.734   1
  -2   2   2 7174.91 731.497   1
   2   2  -2 7020.01 729.724   1
  -2  -2  -2 6250.29 724.610   1
  -2   2   1 1400.97 165.063   5
   2   2  -1 1298.13 161.788   2
   2  -2   1 1370.59 166.867   2
  -2  -2  -1 1586.39 147.044   6
   2  -2   1 1106.54 138.357   4
  -2  -2  -1 1514.04 164.630   4
   2  -2   1 1486.59 139.817   3
   2   2  -1 1126.91 166.996   3
   2  -2   1 1115.80 153.015   1
   2  -2   1 780.815 154.764   1
   2   2  -1 1164.30 155.097   1
  -2   2   1 1464.93 157.949   1
  -2  -2  -1 1205.51 150.555   1
   2   2  -1 1115.47 149.212   1
  -2  -2  -1 1357.10 158.345   5
   2  -2   0 636722. 64206.2   2
   2   2   0 689796. 64181.2   6
  -2  -2   0 698514. 64191.0   6
  -2  -2   0 678251. 64190.9   1
   2  -2   0 728256. 64196.9   1
  -2   2   0 722290. 64199.6   1
   2   2   0 690805. 64197.2   1
  -2  -2   0 657930. 64202.6   4
   2   2   0 679814. 64214.2   3
  -2   2   0 654602. 64206.6   5
   2   2   0 645785. 64199.0   2
  -2  -2   0 683330. 64189.7   5
   2   2   0 633669. 64181.4   5
   2  -2   0 597067. 64204.1   1
   2   2   0 682844. 64193.4   1
   2   2   1 1142.70 146.497   1
   2   2   1 1093.98 129.844   6
  -2  -2   1 1535.61 157.127   6
   2   2   1 1645.42 145.739   5
  -2  -2   1 1516.71 139.578   5
   2  -2  -1 1227.92 158.901   6
   2   2   1 1394.08 155.888   2
  -2   2  -1 1165.14 155.227   5
   2  -2  -1 1263.91 158.674   2
  -2  -2   1 1186.97 152.710   4
   2  -2  -1 1311.24 158.207   1
   2   2   1 700.854 146.121   1
  -2   2  -1 1125.67 126.394   3
  -2  -2   1 1172.44 142.843   1
  -2   2  -1 1350.45 152.418   1
   2  -2  -1 1249.25 151.132   1
   2   2   1 1265.47 167.423   3
   2  -2  -2 7717.39 755.926   6
   2   2   2 7047.35 744.657   2
  -2  -2   2 7216.64 723.409   5
  -2  -2   2 8001.91 749.937   4
  -2   2  -2 11032.7 782.924   4
  -2   2  -2 8255.67 749.441   1
  -2  -2   2 7784.05 741.252   1
   2  -2  -2 8057.03 745.844   1
   2   2   2 7633.44 762.193   3
  -2   2  -2 7136.37 721.956   3
   2   2   2 5680.43 730.825   1
  -2  -2   2 7953.30 748.199   1
   2  -2  -2 7446.08 750.693   1
   2   2   2 7481.07 746.881   1
   2   2   2 7417.47 721.574   6
  -2   2  -2 7815.86 751.924   6
  -2  -2   2 8788.67 758.165   6
  -2   2  -3 11.1155 18.2489   6
  -2   2  -3 3.41916 8.42339   3
   2  -2  -3 21.8463 23.7222   1
  -2  -2   3 2.33648 6.64857   5
  -2  -2   3-8.25309 13.5507   1
   2  -2  -3 8.86843 12.6106   1
  -2   2  -3-9.45444 17.3541   1
  -2   2  -3 21.8944 17.9726   5
   2   2   3 9.34092 18.7819   2
  -2  -2   3-2.06550 6.78652   5
   2  -2  -3 17.3020 21.3035   2
  -2   2  -3 10.8895 26.8153   4
   2   2   3-7.58854 16.4814   1
   2   2   3 13.5020 24.7821   3
   2   2   3 8.97026 16.4656   1
  -2  -2   3-9.87645 16.2151   1
  -2  -2   3 9.52021 20.6758   4
  -2   2  -4 33828.9 2978.83   5
  -2   2  -4 32833.3 2974.22   1
  -2   2  -4 34968.0 2982.90   6
   2  -2  -4 34439.6 2968.68   2
  -2  -2   4 33641.8 2974.42   4
  -2   2  -4 38955.4 2980.27   4
   2  -2  -4 32856.3 2972.23   1
  -2  -2   4 28196.5 2972.66   1
   2   2   4 28129.9 2989.13   3
  -2   2  -4 33296.1 2954.10   3
   2   2   4 31285.9 2971.04   2
   2   2   4 26347.7 2972.32   1
  -2  -2   4 29647.9 2973.31   1
   2   2   4 36798.6 2969.90   1
   2  -2  -5 237.815 49.6212   6
   2  -2  -5 270.174 54.8098   1
  -2  -2   5 277.383 52.3656   1
  -2   2  -5 236.604 49.9043   5
  -2   2  -5 296.209 55.5776   6
   2   2   5 165.745 42.7452   2
   2  -2  -5 227.515 43.4796   2
   2   2   5 179.543 47.9997   1
  -2   2  -5 149.921 41.1822   4
   2   2   5 310.354 48.3063   1
   2  -2  -5 174.693 41.7990   1
  -2  -2   5 262.188 49.6995   1
  -2   2  -5 330.074 56.9542   1
   2  -2  -5 208.466 28.5487   3
   2   2   5 269.523 58.5708   3
  -2   2  -5 246.944 40.9250   3
  -2  -2   5 216.713 44.8656   3
  -2   2  -6 1227.68 149.530   5
   2   2   6 973.224 148.413   1
  -2   2  -6 1087.34 147.025   6
   2  -2  -6 1379.96 150.948   6
   2  -2  -6 1292.71 140.389   2
  -2  -2   6 1746.50 150.183   4
  -2   2  -6 980.199 133.739   4
   2  -2  -6 1090.28 147.643   1
  -2  -2   6 1301.72 148.217   1
   2   2   6 1290.66 161.046   3
   2   2   6 1318.33 148.236   2
  -2  -2   6 1084.29 141.593   3
   2  -2  -6 1117.64 125.807   3
   2  -2  -6 1395.60 159.910   1
  -2  -2   6 1183.82 147.702   1
  -2   2  -6 1122.11 144.653   1
   2   2   6 1249.38 142.024   1
   2  -2  -7 125.377 34.9187   6
  -2  -2   7 165.503 42.4129   1
  -2   2  -7 135.571 35.7188   5
  -2   2  -7 120.841 35.0965   6
   2  -2  -7 106.501 28.5666   2
   2   2   7 174.916 38.6541   2
  -2  -2   7 142.243 32.5391   4
  -2   2  -7 68.1308 24.3550   4
   2  -2  -7 91.3436 23.4216   3
  -2  -2   7 142.779 33.3711   3
  -2   2  -7 63.9420 26.4732   1
   2   2   7 135.602 31.3025   1
   2  -2  -7 125.797 34.2371   1
   2   2   7 178.976 43.0829   1
   2   2   8 1212.94 164.766   2
  -2   2  -8 1472.90 170.442   5
  -2   2  -8 1786.00 185.333   1
   2   2   8 1402.71 172.469   1
   2  -2  -8 1302.88 155.885   2
  -2   2  -8 1361.59 144.173   4
  -2  -2   8 1609.06 163.874   4
  -2   2  -8 1730.53 150.062   4
   2  -2  -8 1744.84 173.173   1
  -2  -2   8 1947.86 179.212   1
   2  -2  -8 1085.35 151.607   3
  -2  -2   8 1266.64 161.379   3
   2  -2  -8 1381.80 166.072   6
  -2   2  -8 1532.65 170.873   6
   2  -2  -8 1532.06 178.101   1
  -2  -2   8 1302.18 168.202   1
   2  -2  -9 521.467 68.1318   6
   2   2   9 307.551 49.2832   6
   2  -2  -9 303.710 54.4279   3
  -2   2  -9 392.958 68.8441   5
  -2  -2   9 354.469 65.8372   1
   2  -2  -9 534.884 81.1627   1
   2   2   9 477.961 69.1193   2
  -2  -2   9 366.445 59.5723   4
  -2   2  -9 528.056 73.9199   1
   2   2   9 499.271 78.0401   1
  -2  -2   9 455.061 64.5631   3
   2  -2  -9 398.074 65.8657   1
  -2  -2   9 562.947 77.4149   1
  -2   2 -10 273869. 24875.5   5
   2   2  10 269607. 24869.5   2
   2  -2 -10 246516. 24854.3   2
  -2   2 -10 298640. 24890.1   1
  -2  -2  10 297792. 24880.3   1
   2   2  10 267573. 24882.1   1
   2   2  10 279216. 24884.8   4
  -2  -2  10 259074. 24860.7   4
   2   2  10 243613. 24852.9   6
   2  -2 -10 284004. 24884.3   1
  -2  -2  10 251915. 24875.3   1
  -2   2 -10 259822. 24875.9   1
  -2  -2  10 261601. 24864.5   3
   2  -2 -10 239563. 24870.7   1
   2  -2 -10 253405. 24867.5   6
   2  -2 -11 302.083 49.0070   6
   2   2  11 203.810 35.9290   6
  -2   2 -11 209.218 43.5529   6
  -2   2 -11 284.692 52.9216   5
  -2  -2  11 263.298 54.1235   1
   2  -2 -11 231.982 53.3620   1
   2   2  11 231.109 53.7793   3
   2   2  11 235.244 54.5884   4
  -2  -2  11 244.028 39.6587   4
  -2   2 -11 236.186 47.8564   1
   2  -2 -11 185.009 44.4943   1
  -2  -2  11 299.643 53.6926   1
  -2  -2  11 184.903 40.4787   3
  -2   2 -11 242.381 54.0054   1
   2   2  11 119.199 44.3443   1
   2  -2 -11 180.730 33.5044   2
  -2   2 -12 27652.1 3434.83   6
   2  -2 -12 40128.1 3438.67   6
  -2  -2  12 43716.3 3458.23   1
  -2   2 -12 39734.6 3455.27   1
  -2  -2  12 35144.7 3428.35   4
  -2   2 -12 38662.2 3452.35   5
   2   2  12 35598.3 3454.10   3
   2  -2 -12 33770.3 3420.27   2
   2   2  12 34590.1 3436.14   2
  -2  -2  12 36889.7 3433.46   3
   2  -2 -12 35212.9 3450.34   1
  -2  -2  12 37463.1 3451.17   1
  -2   2 -12 37092.7 3447.05   1
   2  -2 -13 149.997 35.4827   6
  -2  -2  13 87.6960 26.8742   3
  -2   2 -13 148.892 35.0300   6
  -2   2 -13 148.615 40.4466   5
  -2  -2  13 162.068 49.5033   1
   2  -2 -13 143.167 36.8726   1
  -2  -2  13 223.082 49.2185   1
   2  -2 -13 169.884 45.7674   1
   2   2  13 244.330 53.5471   4
  -2  -2  13 160.913 31.2100   4
  -2   2 -13 170.486 42.9774   1
   2   2  13 138.946 39.7345   1
  -2   2 -13 171.240 42.0204   1
   2   2  13 106.610 40.1437   3
   2   2  13 122.278 33.6841   2
   2   2  14 32203.2 2855.03   4
   2  -2 -14 30601.0 2827.96   5
  -2   2 -14 26214.1 2831.12   6
   2  -2 -14 33173.7 2831.49   6
  -2  -2  14 32412.3 2849.32   1
  -2   2 -14 31991.6 2842.10   1
   2   2  14 30740.2 2849.69   3
  -2  -2  14 32115.0 2826.45   3
   2  -2 -14 34050.7 2844.53   1
   2   2  14 34387.0 2850.36   1
  -2   2 -14 32809.2 2850.31   1
  -2   2 -15 416.307 61.8109   6
   2  -2 -15 287.682 53.0150   6
  -2  -2  15 274.625 62.2540   1
  -2   2 -15 284.681 66.1589   1
   2  -2 -15 387.532 63.5058   1
   2   2  15 508.006 76.4493   3
   2  -2 -15 274.800 49.8398   5
   2   2  15 203.044 62.9766   4
  -2  -2  15 289.970 45.3222   4
  -2   2 -15 356.974 60.9752   1
   2   2  15 452.690 73.3049   1
  -2   2 -15 342.642 67.4378   5
   2  -2 -15 274.945 61.8565   1
  -2  -2  15 270.581 62.4487   1
  -2  -2  15 346.077 51.8619   3
   2  -2 -15 282.010 38.1730   2
   2   2  15 133.025 43.6721   2
  -2   2 -16 815.113 104.957   5
   2  -2 -16 644.506 83.9422   5
   2  -2 -16 695.799 96.8811   1
  -2  -2  16 461.377 95.9748   1
   2   2  16 514.156 98.0238   4
  -2  -2  16 609.640 79.4768   4
   2   2  16 809.176 106.814   1
   2   2  16 359.752 92.7148   1
   2  -2 -16 478.136 95.0835   1
   2   2  16 767.745 108.089   3
  -2  -2  16 797.968 91.2426   3
   2  -2 -16 748.211 91.2423   6
  -2   2 -16 597.340 90.0671   6
   2  -2 -16 513.265 69.0146   2
  -2  -2  16 848.413 111.196   1
  -2   2 -16 830.706 105.959   1
  -2   2 -17 19.5512 18.0469   6
   2  -2 -17 49.7404 22.6514   6
  -2  -2  17 22.8734 19.8853   3
  -2   2 -17 13.2064 26.6230   5
   2  -2 -17 7.32369 6.49488   2
   2  -2 -17 6.63218 17.3240   5
   2   2  17 14.5878 24.0261   1
   2  -2 -17 13.8134 27.8403   1
  -2  -2  17 55.4225 27.9249   1
   2   2  17 26.9258 22.1860   4
  -2  -2  17 45.8330 19.4860   4
  -2   2 -17 11.8836 19.6047   1
   2   2  17 12.1053 24.4156   1
  -2  -2  17 28.3023 23.3116   1
  -2   2 -17 14.2124 20.2986   1
   2  -2 -17-11.5265 19.0216   1
   2   2  17 13.6153 22.4353   3
   2   2  17 15.1385 16.1589   2
  -2   2 -18 60.1647 27.1847   6
  -2   2 -18 44.8073 28.5138   1
   2  -2 -18 48.3376 32.3330   1
  -2  -2  18 14.0130 21.4121   1
  -2   2 -18 54.8835 34.6856   5
   2  -2 -18 162.993 31.0277   5
   2   2  18 71.2705 37.8208   1
   2  -2 -18 57.9536 38.4160   1
   2   2  18 52.7810 29.7104   4
  -2  -2  18 73.8979 21.6884   4
  -2   2 -18 12.2710 19.1296   1
   2   2  18 61.5557 32.9042   1
   2   2  18 99.0186 40.9786   3
   2   2  18 60.9394 22.2621   2
  -2  -2  19 49.2223 27.0542   3
  -2   2 -19 27.9828 25.8049   5
  -2  -2  19 13.9016 16.3362   1
   2   2  19 14.1410 26.0781   1
  -2   2 -19 20.3936 20.6584   6
   2  -2 -19 20.8824 16.3592   5
   2   2  19 12.7409 21.0697   4
  -2  -2  19 26.9699 22.2826   4
   2  -2 -19 45.5791 23.7973   6
  -2   2 -19 12.4923 14.7226   1
   2   2  19 14.5373 20.8232   3
  -2  -2  19 66.8959 31.1645   1
  -2   2 -19-15.0762 24.8795   1
   2   2  19 14.5211 12.5467   2
  -2  -2  20 28416.1 2589.50   3
   2   2  20 29434.8 2610.66   3
   2  -2 -20 35629.3 2587.09   5
  -2   2 -20 25123.1 2601.94   1
  -2  -2  20 28754.0 2578.60   4
  -2   2 -20 25158.1 2592.70   1
  -2   2 -20 26967.9 2587.24   6
   2   2  20 28273.4 2598.28   4
  -2   2 -21-13.5964 19.3473   5
   2   2  21 41.9867 32.5020   3
   2   2  21 34.3685 24.8922   4
  -2   2 -21-10.2092 16.7800   6
  -2  -2  21 8.94213 16.4330   3
   2  -2 -21 7.91655 13.0224   5
   2  -2 -22 12569.2 1692.40   6
  -2   2 -22 17645.5 1700.17   6
  -2   2 -22 25446.6 1734.28   5
  -2  -2  22 16477.7 1696.64   3
   2   2  22 17751.0 1720.58   3
  -2  -2  22 14770.7 1691.30   4
   2   2  22 27439.5 1725.78   4
  -2  -2  23 92.8278 28.2361   4
   2   2  23 140.628 34.0475   4
   2  -2 -23 64.4657 26.1547   5
   2  -2 -23 78.9036 31.4503   6
   2   2  23 118.807 39.9725   3
  -2  -2  23 78.4289 26.1829   3
  -2   2 -24 7338.17 776.118   6
   2  -2 -24 7409.67 777.797   6
   2   2  24 8073.08 792.968   3
  -2  -2  24 6522.49 770.807   3
  -2  -2  24 8613.81 773.617   4
   2  -2 -24 7172.69 770.496   5
  -2   2 -24 9978.10 796.692   5
   2   2  24 9146.95 785.057   4
   2  -2 -25 78.7211 21.7303   5
   2  -2 -25 65.2890 24.9126   6
   2   2  25 69.9708 30.8792   3
  -2   2 -25 80.2901 32.4839   5
  -2   2 -25 26.1304 17.1136   6
  -2  -2  25 51.3967 21.7521   3
  -2  -2  25 70.9401 22.6639   4
   2   2  25 68.8546 27.1293   4
   2  -2 -26 303.317 44.0340   5
   2  -2 -26 236.268 44.7331   6
   2   2  26 248.652 51.9820   3
  -2   2 -26 289.537 51.9770   5
  -2   2 -26 261.196 47.4999   6
  -2  -2  26 164.765 41.1546   3
   2   2  26 215.295 45.7462   4
   2   2  27 7.26949 11.9334   4
  -2   2 -27 7.59644 10.7995   6
  -2  -2  27-6.01102 14.8013   2
   2   2  27-10.3157 20.7399   3
   2  -2 -27-5.49005 10.0761   5
  -2  -2  27 6.27055 12.6070   3
  -2   2 -27 8.12240 16.3302   5
   2  -2 -27-6.54882 16.1256   6
   2   2  28 514.209 81.4295   3
   2   2  28 446.304 73.8408   4
  -2   2 -28 671.288 81.5628   5
  -2   2 -28 562.718 76.3962   6
   2  -2 -28 556.920 74.0867   6
   2  -2 -29 5.25947 9.65377   6
   2   2  29 8.42997 15.4724   3
   2  -2 -29-4.56120 8.37234   5
  -2   2 -29-6.49187 9.23005   6
  -2  -2  29-5.30439 10.6653   3
  -2   2 -30 3403.51 325.502   5
   2  -2 -30 3029.86 317.685   5
  -2   2 -30 3350.24 325.479   6
   2  -2 -30 3155.65 320.419   6
  -2  -2  30 3080.43 320.941   3
  -2   2 -31 5.38064 8.83293   5
   2  -2 -31-3.88727 7.81563   5
  -2   2 -32 7874.03 768.974   5
  -2   3  30 7.83368 12.8813   3
  -2   3  29 179.231 30.9572   4
   2  -3  29 121.347 25.9017   3
  -2   3  29 149.585 39.8666   3
   2  -3  29 118.507 26.8898   2
  -2  -3 -28 3.90105 7.16864   5
  -2   3  28-5.34942 9.82449   4
   2   3 -28 10.4861 10.5473   6
   2  -3  28 5.19180 12.0583   2
  -2   3  28-9.87694 18.1311   3
   2  -3  28 4.73623 8.69992   3
  -2   3  27-5.66003 8.05007   4
   2  -3  27 5.00420 9.18747   3
  -2   3  27 10.5715 17.3556   3
  -2  -3 -27 8.13217 8.17836   5
   2  -3  27-16.1557 13.2626   2
  -2   3  26-5.73204 10.5205   4
   2  -3  26-5.27757 10.6109   3
  -2   3  26-11.8021 23.7285   3
  -2  -3 -26 4.30360 8.65275   5
  -2  -3 -25 4.46417 10.3661   5
  -2   3  25 6.08260 8.65013   4
   2   3 -25 6.60771 9.39643   6
   2  -3  25-5.36952 8.81724   3
  -2   3  25 13.0894 24.0245   3
   2  -3  25-6.00898 13.0510   2
  -2  -3 -24 9.47240 7.81920   5
  -2   3  24 6.13322 10.1025   4
   2   3 -24 14.3499 14.4493   6
   2  -3  24 5.66948 11.4289   3
  -2   3  24 14.3537 16.6821   3
   2  -3  24 6.39340 12.8809   2
  -2  -3 -23 4.96376 9.14241   5
  -2   3  23 6.53767 13.1664   4
   2  -3  23-6.84720 15.9145   2
   2  -3  23 6.00074 12.0889   3
   2   3 -23 31.2045 18.1269   6
   2  -3  22 6.40237 11.7509   3
  -2   3  22-16.3962 32.9650   3
  -2  -3 -22-4.70979 9.46953   6
   2   3 -22-8.47201 15.5493   6
  -2  -3 -22 5.29114 7.52269   5
  -2  -3 -21 56.5058 18.8295   5
   2  -3  21 20.3700 16.7444   3
  -2   3  21-16.8530 24.6157   3
   2  -3  21 31.0204 21.8536   2
   2   3 -21 82.1581 25.4842   6
  -2  -3 -21 57.1728 17.5260   6
  -2   3  21 107.372 29.3318   4
   2   3 -21 101.403 36.2591   2
  -2   3  20-7.68681 16.6927   4
   2  -3  20-8.41970 18.2843   2
  -2  -3 -20 9.87478 11.4624   6
   2   3 -20-9.83352 13.9798   6
   2  -3  20 7.10594 15.4313   3
  -2   3  20 16.7535 23.8176   3
  -2   3  19 606.370 80.9887   4
   2  -3  19 569.438 83.2621   2
   2  -3  19 565.942 79.5717   3
  -2   3  19 353.353 86.7946   3
   2   3 -19 547.106 89.7154   2
  -2  -3 -19 622.320 76.0277   5
   2   3 -19 609.752 87.2135   6
  -2  -3 -19 428.799 68.4411   6
   2  -3  18 8.00850 14.7014   3
  -2  -3 -18 10.5205 14.9594   6
   2   3 -18-11.1102 12.8998   6
   2  -3  18-10.0553 16.5093   2
  -2  -3 -18-6.85985 11.2650   5
  -2   3  18 16.9854 19.7184   4
  -2   3  17 147.059 41.3387   4
   2  -3  17 162.346 40.8860   2
  -2   3  17 185.819 49.2669   3
   2   3 -17 131.483 46.7470   1
  -2  -3 -17 154.792 30.8975   6
   2   3 -17 104.419 34.2022   6
   2   3 -17 61.4558 31.4082   2
   2  -3  17 135.292 32.9768   3
  -2  -3 -17 140.193 33.5543   5
  -2   3  16 9.57482 17.5742   4
   2  -3  16 17.9648 20.8540   1
  -2  -3 -16 12.2947 20.1837   1
  -2   3  16-11.5575 28.4595   3
  -2  -3 -16 5.72291 11.5078   6
   2   3 -16 11.9300 21.8965   6
   2   3 -16-11.7249 19.2484   2
   2  -3  16-9.35717 17.1748   1
   2   3 -16 8.51900 13.9861   1
   2  -3  16 8.97375 14.7325   3
  -2  -3 -16-7.94718 13.0475   5
   2  -3  15 115.471 35.1269   3
  -2  -3 -15 89.6112 27.7489   6
   2   3 -15 24.1102 23.1994   6
  -2  -3 -15 112.928 32.6408   5
   2  -3  15 61.1810 25.8118   1
   2   3 -15 37.6174 22.9205   1
   2   3 -15 60.0416 31.9398   2
  -2   3  15 93.6977 32.7254   4
   2  -3  15 65.7974 38.0613   2
  -2  -3 -15 88.9287 32.3674   1
  -2   3  15 52.5112 20.6403   1
  -2  -3 -15 44.0562 19.2072   1
  -2   3  15 82.5141 30.1451   3
   2  -3  15 79.7869 39.9076   1
   2  -3  14-10.1747 14.4865   3
   2   3 -14 23.9310 21.9750   6
  -2  -3 -14 18.7513 21.7803   5
   2  -3  14-8.03062 14.7601   1
   2   3 -14 9.51986 15.6476   1
   2   3 -14 11.3764 18.6920   2
  -2   3  14 11.3398 20.8274   4
  -2  -3 -14 10.6471 19.5570   1
  -2  -3 -14 6.38599 9.11299   1
  -2   3  14-6.32571 9.02763   1
   2  -3  14 29.9224 27.4703   1
  -2   3  14 8.66901 15.9302   3
   2  -3  14 57.9546 41.2031   2
  -2  -3 -13 359.644 58.2348   5
   2   3 -13 165.556 43.4220   1
   2  -3  13 236.065 42.3897   1
   2  -3  13 201.695 52.1348   1
   2  -3  13 236.168 59.8058   2
  -2  -3 -13 261.941 48.0202   1
  -2  -3 -13 159.696 34.8857   1
   2   3 -13 303.595 57.0196   6
  -2  -3 -13 72.4264 29.5126   6
   2  -3  13 203.717 47.5652   3
  -2   3  13 174.573 41.9774   3
  -2  -3 -12 55.4703 30.2727   5
   2   3 -12 43.7813 23.9277   1
  -2   3  12 11.2464 18.5791   1
   2   3 -12 33.2867 20.4706   2
  -2   3  12 13.1551 26.5306   4
   2  -3  12 51.2159 34.3867   2
  -2   3  12-6.63766 14.5644   3
  -2  -3 -12 11.8505 12.0939   1
  -2   3  12 11.2248 14.7157   1
  -2  -3 -12 23.1189 13.5789   6
   2   3 -12 33.8424 22.7759   6
   2  -3  12 22.8862 16.4011   3
   2  -3  12 12.4087 22.8693   1
   2   3 -11 408.159 66.7076   2
  -2   3  11 393.975 67.4067   1
   2  -3  11 407.782 55.1446   1
   2   3 -11 350.758 57.7271   1
  -2  -3 -11 305.565 47.7562   6
   2   3 -11 385.993 64.8496   6
  -2  -3 -11 371.016 67.8272   5
  -2   3  11 444.981 80.2724   4
   2  -3  11 218.946 74.2662   2
  -2  -3 -11 350.739 57.5846   1
  -2  -3 -11 221.488 44.2669   1
   2   3 -11 432.529 67.4204   1
  -2   3  11 302.055 48.9024   1
  -2   3  11 303.612 50.4563   3
   2  -3  11 405.249 74.3527   3
  -2  -3 -10 4.19654 8.43809   6
  -2  -3 -10 3.78805 9.32838   6
  -2   3  10 6.86677 11.2730   5
   2   3 -10 7.74654 14.2181   1
   2  -3  10-6.38137 12.8304   1
  -2   3  10-10.4157 19.1168   1
   2   3 -10-10.8894 19.9862   2
  -2  -3 -10-13.4102 26.9617   5
  -2   3  10 15.3206 30.8024   4
   2  -3  10-19.1202 27.1824   2
   2   3 -10 9.11627 12.9607   1
  -2  -3 -10-5.17889 11.2472   1
  -2   3  10 5.64608 11.3522   1
  -2  -3 -10 7.57164 15.2234   1
  -2   3  10 10.3680 8.51086   3
   2  -3  10-12.5672 20.6303   3
   2  -3  10-11.2774 22.6736   1
  -2   3   9 731.625 93.1523   5
  -2  -3  -9 1008.45 125.719   5
  -2  -3  -9 733.189 81.7503   6
  -2  -3  -9 750.975 84.2051   6
  -2   3   9 864.576 130.402   4
   2  -3   9 567.654 118.041   2
  -2   3   9 563.282 84.0544   3
   2   3  -9 677.435 101.745   2
   2  -3   9 666.573 107.431   3
   2   3  -9 817.782 99.4274   1
   2  -3   9 650.473 101.104   1
  -2   3   9 770.385 90.7712   1
   2  -3   9 759.463 90.6085   1
   2   3  -9 677.751 91.7881   1
  -2   3   9 901.938 108.135   1
  -2  -3  -9 748.005 94.7908   1
  -2   3   8 126.520 28.9114   5
   2  -3   8 107.158 39.2434   3
   2   3  -8 126.586 28.4124   1
  -2   3   8 92.3771 30.6802   1
   2   3  -8 81.7255 28.4909   6
   2   3  -8 164.831 43.3505   2
  -2   3   8 179.303 66.4934   4
   2  -3   8 100.372 33.0919   1
  -2  -3  -8 61.6897 21.6526   1
   2  -3   8 66.9814 22.6765   1
  -2   3   8 74.6566 21.7008   3
  -2  -3  -8 106.472 20.9787   6
   2   3  -8 79.5700 27.0071   1
  -2   3   8 125.760 26.3404   1
   2   3  -7 1551.29 176.993   2
  -2   3   7 1245.46 164.061   5
  -2  -3  -7 1941.97 208.365   5
   2  -3   7 1602.75 177.617   1
  -2  -3  -7 1422.43 152.659   1
  -2  -3  -7 1396.39 147.783   6
   2   3  -7 1661.60 169.307   6
  -2   3   7 1895.37 218.464   4
   2  -3   7 1422.00 140.653   4
   2  -3   7 1746.96 211.714   2
  -2   3   7 1274.92 151.333   3
   2  -3   7 829.786 167.496   3
   2   3  -7 1248.54 160.644   1
  -2   3   7 1307.15 154.529   1
  -2  -3  -7 1536.23 169.518   1
  -2   3   7 1387.22 172.294   1
   2   3  -7 1541.12 159.672   1
   2  -3   7 1673.65 161.074   1
  -2   3   6 52.0847 16.8434   1
  -2  -3  -6-7.38555 13.9031   1
   2   3  -6 35.2155 18.5403   1
  -2  -3  -6 41.1070 13.0852   6
   2   3  -6 16.4086 15.3717   6
   2  -3   6 24.3541 26.6238   3
  -2  -3  -6 23.7277 11.5764   6
  -2   3   6 33.8486 21.0650   5
   2   3  -6 33.8438 26.3718   2
  -2  -3  -6 71.9047 44.3717   5
   2  -3   6 36.6093 17.6218   1
  -2   3   6 80.6085 49.7181   4
   2  -3   6 28.1581 9.50129   4
  -2   3   6 22.5119 13.4263   3
   2   3  -6 38.2078 18.3681   1
   2  -3   6 45.0935 22.8751   1
  -2  -3  -6 45.1558 14.5968   1
  -2   3   6 10.3515 17.2718   1
   2  -3   6 18.1725 29.9913   2
  -2  -3  -5 487.697 66.8012   6
  -2  -3  -5 582.505 72.8997   1
   2  -3   5 574.789 92.8562   3
  -2   3   5 311.315 72.7915   5
   2   3  -5 795.094 86.5188   6
  -2  -3  -5 682.365 68.5467   6
  -2  -3  -5 563.112 114.145   5
   2  -3   5 588.827 63.7465   4
  -2   3   5 396.475 104.788   4
  -2   3   5 563.611 65.8034   3
   2  -3   5 762.145 113.647   2
   2   3  -5 571.848 77.1505   1
   2  -3   5 792.198 82.0022   1
   2  -3   5 529.123 86.8202   1
  -2  -3  -5 547.776 80.2209   1
  -2   3   5 573.137 75.6055   1
  -2   3   4 102.533 30.1048   5
   2   3  -4 104.219 35.5136   2
  -2  -3  -4 56.4293 47.2445   5
   2  -3   4 108.975 43.3918   2
  -2   3   4 83.9100 46.4979   4
   2  -3   4 91.2413 17.5095   4
  -2  -3  -4 108.613 25.0493   1
   2  -3   4 80.4975 31.2018   1
   2   3  -4 83.1397 24.7054   1
  -2   3   4 98.7952 24.3762   1
   2  -3   4 119.835 28.4675   1
   2   3  -4 105.627 31.1264   6
  -2  -3  -4 88.3584 19.3757   6
  -2   3   3 1658.65 193.748   5
   2   3  -3 2207.66 211.721   2
  -2  -3  -3 1943.04 232.902   5
  -2  -3  -3 2115.60 184.709   1
   2  -3   3 1576.50 171.667   4
  -2  -3  -3 1588.49 200.667   4
  -2   3   3 1352.38 180.252   1
   2   3  -3 1319.99 182.300   1
   2   3  -3 1794.00 183.339   1
  -2   3   3 1517.52 192.389   1
   2  -3   3 1381.50 190.154   1
   2  -3   3 1850.58 185.418   1
   2   3  -3 1964.05 191.165   6
  -2  -3  -3 1778.38 174.379   6
   2  -3   3 2142.27 218.689   2
   2   3  -2 180.700 34.3206   1
   2   3  -2 224.368 52.2280   2
   2   3  -2 192.866 39.5439   6
  -2  -3  -2 188.808 58.3718   5
   2  -3   2 250.113 57.6235   2
  -2   3   2 190.869 62.9815   4
   2   3  -2 172.301 44.9433   3
   2  -3   2 180.077 32.1257   3
  -2  -3  -2 244.106 48.0241   4
  -2  -3  -2 199.692 35.1954   1
  -2   3   2 163.954 31.8953   1
   2   3  -2 173.234 36.6397   1
  -2  -3  -2 154.098 33.4525   1
   2  -3   2 253.147 44.6347   1
  -2   3   2 88.3114 35.0843   1
  -2  -3  -2 129.363 25.9274   6
   2  -3   1 12.9338 15.0290   3
   2   3  -1-5.62801 11.3361   1
   2   3  -1 24.5368 15.1203   6
  -2   3   1-10.4583 14.8839   5
  -2  -3  -1 18.2212 39.5752   5
   2   3  -1 23.9717 24.1075   2
   2  -3   1 23.9154 25.9765   2
  -2   3   1 17.0731 24.2817   4
   2  -3   1 3.80440 8.85883   3
   2   3  -1 12.2308 17.4015   3
  -2  -3  -1 19.7968 22.9899   4
  -2  -3  -1 11.2932 10.7254   6
  -2  -3  -1-5.33902 9.82304   1
   2   3  -1-5.95749 9.80385   1
  -2   3   1 6.03794 11.1030   1
  -2   3   1 27.1079 22.2605   1
  -2  -3  -1 5.22726 9.61844   1
   2  -3   1 8.97128 19.4942   1
   2   3   0 5.35673 12.4412   1
   2   3   0-5.34483 9.81637   6
  -2   3   0-10.9086 20.0244   5
  -2  -3   0 17.0106 24.1858   5
   2   3   0-11.8476 29.1754   2
  -2   3   0-14.5144 33.6977   4
  -2  -3   0 5.28795 8.68826   1
   2  -3   0 8.35164 15.3325   1
  -2   3   0 9.17838 16.8494   1
   2   3   0-12.4847 17.7526   3
  -2  -3   0 9.68293 17.7752   4
   2   3   0 5.61567 11.2963   1
  -2   3   0 12.8303 12.9029   1
  -2  -3   0-5.38329 12.5029   1
   2  -3   0 10.7035 11.8333   3
   2  -3   0 8.91207 8.45445   3
  -2  -3   1 5.88647 13.6751   1
   2  -3  -1 13.0642 11.9994   1
  -2   3  -1 6.69607 12.3001   1
   2  -3  -1 5.27468 7.92072   3
  -2  -3   1 4.55424 7.49343   5
   2   3   1 4.98020 12.2736   6
  -2   3  -1-10.8814 12.6411   5
   2   3   1-11.7040 23.5366   2
   2  -3  -1-8.11331 11.5455   1
   2   3   1 10.2890 12.6779   1
  -2  -3   1 15.2157 21.6374   5
  -2   3  -1 11.7916 19.3635   4
   2  -3  -1 10.2299 22.2210   2
   2   3   1-12.9922 18.4773   3
  -2  -3   1 9.27974 15.2419   4
   2   3   1 4.59641 9.25513   1
   2  -3  -1 4.84014 7.44970   3
  -2   3  -1 18.7814 18.8869   1
  -2  -3   1 10.9616 10.0720   1
  -2   3  -2 158.435 40.4016   6
   2   3   2 149.559 29.7115   6
  -2   3  -2 163.122 33.9239   1
   2  -3  -2 240.849 47.0878   6
  -2   3  -2 140.592 38.2275   5
  -2  -3   2 212.988 32.0175   5
   2   3   2 206.859 51.7856   2
   2  -3  -2 170.596 22.1699   3
   2  -3  -2 164.404 25.2695   3
  -2   3  -2 205.217 45.1444   4
   2  -3  -2 208.210 44.3734   2
   2   3   2 195.667 48.4029   3
   2   3   2 164.569 30.3458   1
   2  -3  -2 212.029 42.2094   1
   2   3   2 206.979 35.1965   1
  -2  -3   2 163.255 33.9991   1
  -2   3  -2 107.208 40.2898   1
  -2   3  -3 1812.94 199.040   6
   2  -3  -3 1872.36 202.132   6
   2   3   3 2181.44 211.045   2
  -2  -3   3 1623.45 173.305   5
  -2   3  -3 1563.93 197.338   5
   2  -3  -3 1625.64 167.056   3
   2  -3  -3 1971.46 196.858   2
  -2   3  -3 1838.73 188.978   4
  -2  -3   3 1865.16 193.711   4
   2   3   3 1674.18 203.012   3
   2  -3  -3 1585.37 168.353   3
   2   3   3 1489.88 180.784   1
  -2  -3   3 1749.02 187.934   1
   2  -3  -3 2208.11 200.634   1
   2   3   3 1842.14 180.223   1
  -2   3  -3 2023.47 200.250   1
  -2   3  -3 1324.99 181.409   1
  -2  -3   4 63.0366 22.3976   1
  -2   3  -4 57.8138 24.6791   1
  -2   3  -4 128.805 35.2926   6
   2  -3  -4 120.984 34.4952   1
   2  -3  -4 138.505 39.1700   6
  -2  -3   4 87.9867 16.6477   5
  -2   3  -4 92.2501 31.6455   5
   2   3   4 234.501 46.7061   2
  -2  -3   4 28.0043 24.0128   5
  -2   3  -4 95.7974 23.3175   4
   2  -3  -4 66.0696 27.7588   2
  -2  -3   4 124.257 29.8986   4
   2   3   4 116.720 23.3107   1
   2  -3  -4 99.6194 17.6442   3
   2   3   4 128.121 38.9734   3
  -2  -3   4 36.4753 22.6170   1
   2   3   4 85.5223 24.6827   1
   2  -3  -5 667.799 91.1399   6
  -2  -3   5 336.963 72.8427   3
   2  -3  -5 527.610 83.0354   1
  -2  -3   5 574.748 61.8588   5
  -2   3  -5 496.872 83.2645   5
  -2  -3   5 476.551 67.7853   5
   2   3   5 585.192 89.3990   2
   2  -3  -5 573.702 79.9125   2
  -2   3  -5 576.406 69.1827   4
  -2  -3   5 607.400 80.8816   4
   2  -3  -5 654.492 79.4671   1
  -2   3  -5 602.600 85.9301   1
  -2  -3   5 788.934 81.3724   1
  -2   3  -5 544.918 82.7256   1
   2  -3  -5 569.123 67.0385   3
   2   3   5 575.559 92.1530   3
  -2   3  -5 689.423 90.8052   6
   2   3   5 618.880 77.8571   1
  -2  -3   5 734.346 83.4322   1
   2   3   5 504.273 69.1669   1
  -2  -3   6 31.1893 20.6044   3
   2  -3  -6 4.75207 10.3066   3
   2  -3  -6 36.6097 21.5966   1
  -2   3  -6 55.7625 22.9775   1
   2  -3  -6 78.1253 26.9924   1
  -2  -3   6 57.3754 22.5340   1
   2  -3  -6 30.3947 20.7333   6
  -2  -3   6 35.9955 7.02111   5
  -2   3  -6 57.3725 26.3159   5
  -2  -3   6 39.5538 8.67575   5
   2   3   6 83.6930 35.6147   2
  -2   3  -6 39.1881 13.7528   4
  -2  -3   6 14.3028 12.3598   4
  -2   3  -6 31.3836 21.3848   6
   2   3   6 37.0440 27.0922   3
  -2   3  -6 38.5960 21.3074   1
   2  -3  -6 87.3146 24.9554   2
  -2   3  -7 1178.74 166.171   5
  -2   3  -7 1400.74 169.811   1
   2  -3  -7 1496.98 171.118   6
  -2   3  -7 1616.86 174.623   6
   2   3   7 1545.39 166.768   1
  -2  -3   7 1527.12 165.571   1
  -2   3  -7 1579.13 174.082   1
  -2  -3   7 1498.20 161.976   4
   2  -3  -7 1510.29 163.905   1
   2  -3  -7 1002.45 155.955   3
   2   3   7 1567.51 182.413   3
  -2  -3   7 1415.11 163.252   3
   2   3   7 1493.00 174.805   2
   2   3   7 1406.10 156.625   1
   2  -3  -7 1625.46 173.981   1
  -2  -3   7 1460.53 164.005   1
   2  -3  -8 92.8922 30.6613   6
   2  -3  -8 110.671 26.8324   1
  -2  -3   8 84.5449 26.6589   1
  -2   3  -8 89.1288 29.6327   5
   2   3   8 116.679 32.1046   2
  -2   3  -8 115.032 31.6849   6
   2  -3  -8 72.9581 23.0808   2
  -2  -3   8 108.286 26.1699   4
   2  -3  -8 110.424 31.4335   1
   2   3   8 63.4671 22.3929   1
  -2  -3   8 114.193 27.5982   1
  -2   3  -8 75.0321 25.2892   1
   2   3   8 49.1095 31.4526   3
   2  -3  -8 101.618 30.1684   3
  -2  -3   8 106.668 28.1204   3
   2   3   8 52.0739 25.1906   1
   2  -3  -9 680.351 85.1700   2
  -2   3  -9 831.925 101.877   6
   2  -3  -9 741.621 95.3537   6
  -2  -3   9 666.824 88.0577   4
   2   3   9 903.110 101.670   1
  -2  -3   9 628.103 93.2458   1
  -2   3  -9 762.198 100.298   5
   2   3   9 663.613 106.922   3
   2  -3  -9 745.490 92.9640   1
  -2  -3   9 707.629 91.8095   3
   2   3   9 824.002 92.9504   1
   2  -3  -9 880.503 103.333   1
  -2  -3   9 628.764 91.2024   1
  -2   3  -9 734.176 92.3058   1
  -2  -3  10 8.83142 19.1871   1
   2  -3 -10 6.48142 9.23242   1
   2  -3 -10-9.09993 12.9498   1
  -2  -3  10 7.24509 10.3162   1
   2   3  10 14.1629 14.2491   1
   2  -3 -10 14.7471 16.0228   6
  -2   3 -10 8.98247 16.4960   6
   2   3  10-8.47181 17.0425   2
   2   3  10 11.3232 18.5969   4
  -2  -3  10 5.25968 10.5904   4
  -2   3 -10-7.08165 14.2495   1
   2   3  10 7.54145 10.7369   1
   2   3  10 11.3363 22.7992   3
   2  -3 -10 3.86187 10.0404   2
   2   3  11 216.183 50.4072   2
   2  -3 -11 373.946 45.1923   2
   2  -3 -11 325.112 59.9557   1
  -2  -3  11 339.951 56.0902   1
   2   3  11 327.387 57.5022   1
  -2   3 -11 458.574 63.3259   5
   2   3  11 269.723 65.1554   4
   2  -3 -11 328.559 51.2659   1
  -2  -3  11 395.561 64.5587   1
  -2   3 -11 355.391 54.8530   1
   2   3  11 367.873 65.1909   3
  -2   3 -11 356.091 58.1545   6
   2   3  11 342.177 59.2471   1
   2  -3 -11 311.511 53.2772   6
   2  -3 -12 26.5341 15.5988   6
  -2   3 -12 25.6881 21.2301   5
   2  -3 -12 63.9564 21.1441   1
  -2  -3  12 10.6680 17.6874   1
   2  -3 -12 19.1880 15.9437   1
  -2  -3  12-8.22501 13.7283   1
   2   3  12 18.7985 21.9615   1
   2   3  12 20.7031 20.5732   2
   2   3  12 49.4726 32.1981   4
  -2  -3  12 22.8419 14.2479   4
  -2   3 -12 7.70146 11.2266   1
   2   3  12 21.0081 21.2640   3
   2   3  12 40.1452 18.8043   1
  -2   3 -12 25.3899 15.7301   6
  -2   3 -13 186.356 41.5296   6
   2  -3 -13 191.903 37.5757   6
  -2   3 -13 306.198 49.8199   5
   2  -3 -13 250.859 41.3686   1
  -2  -3  13 164.372 44.7020   1
   2  -3 -13 160.095 43.6282   1
  -2  -3  13 186.677 42.4696   1
   2   3  13 337.366 45.7727   2
   2   3  13 179.092 47.8925   4
  -2  -3  13 203.026 33.7058   4
  -2   3 -13 335.266 49.8005   1
   2   3  13 251.952 47.6730   1
   2   3  13 289.090 52.3117   3
   2  -3 -13 157.364 26.7412   2
  -2  -3  14 28.0702 13.9247   3
   2   3  14 11.9080 21.9192   1
   2  -3 -14 21.7478 21.9261   1
  -2   3 -14 17.9592 19.5718   5
  -2   3 -14 49.9449 30.7911   1
   2  -3 -14 20.8111 14.0470   1
  -2  -3  14 24.2141 19.9449   1
   2  -3 -14 16.1145 6.32965   2
   2  -3 -14 6.44710 7.66830   2
   2   3  14 26.3191 24.2101   4
  -2  -3  14 12.6817 12.6214   4
  -2   3 -14 8.40148 13.8928   1
   2   3  14 10.4922 17.3047   3
   2  -3 -14 24.8134 16.1878   6
   2   3  14-8.92562 16.4667   1
   2  -3 -15 85.2572 23.1759   6
  -2  -3  15 40.2730 24.1614   1
   2   3  15 49.0726 29.1308   1
   2  -3 -15 23.3752 24.2816   1
  -2   3 -15 52.9333 29.3816   1
  -2  -3  15 49.5370 23.5384   1
  -2   3 -15 56.2621 25.0959   5
   2   3  15 90.0315 21.8507   2
  -2  -3  15 38.7739 18.0781   3
   2  -3 -15 85.2181 24.2379   5
   2   3  15 40.2438 31.7379   4
  -2  -3  15 64.8639 18.0363   4
  -2   3 -15 88.8219 26.9886   1
   2   3  15 43.3261 24.3045   3
   2   3  15 72.0369 28.3229   1
  -2   3 -15 68.1307 22.9358   6
  -2   3 -16 8.70121 14.2880   6
  -2  -3  16 4.12480 11.2342   4
  -2   3 -16 8.87684 16.2958   1
  -2  -3  16 10.7038 15.2212   1
   2   3  16 12.0956 26.2692   1
   2  -3 -16 12.5657 27.2901   1
  -2  -3  16 5.51258 11.9763   3
  -2   3 -16 14.1035 20.0533   1
  -2  -3  16-12.0983 19.8634   1
  -2   3 -16-9.86097 14.0232   5
   2   3  16-3.22434 11.8407   2
   2   3  17 63.5852 19.5906   2
   2   3  17 80.6029 38.5347   4
  -2  -3  17 135.543 27.4206   4
  -2  -3  17 153.005 30.0791   3
   2   3  17 130.266 42.9904   1
   2  -3 -17 133.213 30.1099   6
  -2   3 -17 75.0517 36.9035   1
   2   3  17 76.9856 31.0227   3
  -2  -3  18 18.1364 11.2422   4
   2  -3 -18 30.0294 14.8473   5
   2   3  18 34.3308 21.0442   3
  -2   3 -18 9.08098 12.9771   6
   2  -3 -18 6.55861 12.1092   6
  -2   3 -18 11.0037 12.8405   5
  -2  -3  18-6.28161 14.6425   3
   2   3  18 13.1527 18.7449   4
  -2  -3  19 595.904 80.0734   3
   2   3  19 558.828 91.1282   3
   2  -3 -19 743.567 84.0078   6
  -2   3 -19 538.557 82.9388   6
   2   3  19 470.060 89.7462   4
  -2  -3  19 456.627 71.0867   4
   2  -3 -19 635.928 77.2614   5
  -2  -3  20 5.57659 12.9468   4
   2  -3 -20-7.07297 14.2208   6
  -2   3 -20 9.42533 13.4000   6
   2   3  20 12.0968 14.0420   4
   2  -3 -20-5.96612 9.79448   5
  -2  -3  20-6.62315 15.3763   3
   2   3  20 11.5845 19.0171   3
  -2  -3  21 61.8525 22.9729   4
   2  -3 -21 58.9830 26.4053   6
  -2   3 -21 47.4099 24.1493   6
   2   3  21 68.2877 28.6958   4
   2  -3 -21 56.8872 20.3685   5
  -2  -3  21 95.7812 25.2425   3
   2   3  21 59.2926 29.8445   3
  -2   3 -21 49.1178 25.4470   5
  -2  -3  22-7.13222 11.7084   4
  -2  -3  22 14.2106 13.0409   3
  -2   3 -22-9.42864 13.4044   6
   2  -3 -22-7.64257 14.0269   6
   2   3  22 10.6159 15.0923   4
  -2   3 -22-12.2946 14.2714   5
   2   3  22 12.0026 13.9325   3
   2  -3 -22-6.75939 7.84648   5
   2   3  23-11.9776 17.0332   3
  -2   3 -23 9.25546 13.1649   6
   2  -3 -23 6.65113 10.9266   5
  -2   3 -23 12.0241 24.1784   5
   2  -3 -23 16.5865 13.6207   6
  -2  -3  23-7.36752 14.8186   3
  -2  -3  24-7.17247 8.32939   3
  -2   3 -24-8.85486 10.2815   6
   2  -3 -24 8.71490 14.3084   6
   2   3  24-9.07594 18.2490   4
  -2   3 -24-11.4885 16.3345   5
   2  -3 -24 6.82418 13.7224   5
   2   3  24-11.7612 16.7221   3
  -2  -3  25 7.14762 11.7440   3
  -2   3 -25-8.56683 9.95666   6
  -2   3 -25 10.7585 15.3029   5
   2  -3 -25 6.71735 13.5146   5
   2  -3 -25 8.36910 13.7476   6
   2   3  25 8.36629 15.3631   4
  -2  -3  26-6.51944 11.9655   3
   2   3  26-7.70743 15.4960   4
   2  -3 -26 6.10424 8.67823   5
   2  -3 -26 7.84509 14.3985   6
  -2   3 -27 7.55435 10.7437   6
  -2  -3  27-6.02333 14.8346   2
  -2  -3  27-6.12469 8.71218   3
   2   3  27 6.98906 14.0547   4
  -2   3 -27-8.97965 12.7693   5
   2   3  27-10.1221 18.5798   3
   2  -3 -27-5.69922 10.4642   5
   2  -3 -28-6.30739 12.6812   6
  -2   3 -28-6.99767 11.4874   6
  -2  -3  28-5.74576 15.6415   2
  -2   3 -28 8.08227 14.8338   5
  -2  -3  28 5.58825 11.2354   3
   2   3  28-6.45668 9.17931   4
   2   3  28 9.34934 13.2916   3
   2  -3 -28 5.06829 10.1900   5
   2  -3 -29 137.615 27.3266   5
   2   3  29 136.658 35.9066   3
  -2   3 -29 193.142 35.2312   6
  -2   3 -29 152.119 33.0426   5
   2  -3 -29 147.223 30.4819   6
   2  -3 -30-4.14016 7.60885   5
   2  -4  29 4.64865 7.64398   2
   2  -4  28 365.538 51.2150   2
  -2  -4 -27-3.80931 6.25328   5
   2  -4  27 5.13444 9.42345   2
  -2   4  27-5.18308 7.36853   4
   2  -4  27 4.52800 7.43308   3
   2   4 -27 6.39252 10.4938   6
  -2  -4 -26 219.318 34.0318   5
   2  -4  26 211.248 38.4028   2
  -2   4  26 236.213 39.3033   4
   2  -4  26 215.347 35.7781   3
   2   4 -26 233.029 41.5150   6
  -2   4  25 12.9024 21.1948   3
   2  -4  25 20.3874 13.2524   3
   2  -4  25 17.1951 15.6228   2
  -2  -4 -25 4.26710 9.93728   5
   2   4 -25-7.78667 12.8065   6
  -2   4  24 5320.19 497.886   4
  -2   4  24 3543.64 508.402   3
   2  -4  24 4389.29 491.128   3
   2  -4  24 4789.25 495.180   2
   2   4 -23 37.2653 20.8180   6
  -2  -4 -23 52.9263 17.9000   5
   2  -4  23 69.3868 22.5075   2
  -2   4  23 39.1154 22.6015   4
   2  -4  23 57.0605 18.7911   3
  -2   4  23 25.3130 23.7416   3
   2  -4  22 11300.1 1278.13   3
  -2   4  22 13198.4 1303.33   3
  -2  -4 -22 13945.8 1278.36   5
   2   4 -22 13836.2 1296.89   6
   2  -4  22 13579.8 1283.89   2
  -2   4  22 13847.2 1284.48   4
  -2   4  21 7.10989 16.5433   4
   2   4 -21 32.6335 21.8983   6
  -2  -4 -21 5.47232 11.9356   5
   2  -4  21-7.23960 19.7393   2
   2  -4  21 31.5396 17.2077   3
  -2   4  21 23.3882 25.4192   3
   2   4 -20 16754.4 1529.63   2
  -2   4  20 14956.5 1522.70   3
   2  -4  20 12704.1 1504.81   3
  -2  -4 -20 17462.6 1507.40   5
   2   4 -20 13859.8 1519.34   6
   2  -4  20 15209.6 1510.81   2
  -2   4  20 18559.3 1516.38   4
   2  -4  19 49.8287 25.6275   2
   2   4 -19 46.9962 25.6369   6
  -2   4  19 56.5343 27.9968   3
   2   4 -19 11.6200 19.2388   2
  -2  -4 -19 18.7824 17.2264   5
   2  -4  19 7.02842 16.5078   3
  -2   4  19 31.0467 19.2755   4
   2   4 -18-12.0389 17.1846   2
  -2  -4 -18 27.1520 18.5430   5
   2   4 -18 23.7356 21.8360   6
  -2  -4 -18 6.05856 12.2782   6
  -2   4  18 16.6840 16.8426   4
  -2   4  18 8.33662 15.3781   3
   2  -4  18 9.05697 14.9476   2
   2   4 -17 34.7394 19.9866   6
  -2  -4 -17 39.9562 19.1509   6
  -2  -4 -17 87.1138 24.6206   5
   2   4 -17 63.4114 33.4916   2
   2  -4  17 78.7766 30.8652   2
  -2   4  17 39.0818 24.7861   3
  -2  -4 -16 794.788 93.2053   5
  -2  -4 -16 243.525 75.2904   6
  -2   4  16 887.930 103.382   4
   2  -4  16 864.531 104.387   2
   2   4 -16 508.806 97.9376   2
  -2   4  16 511.736 83.6752   3
   2   4 -16 745.001 99.4788   6
   2  -4  15 95.1344 38.1481   2
  -2   4  15 51.5904 27.2664   1
  -2   4  15 39.7153 23.6121   4
  -2  -4 -15 36.7717 16.7111   6
  -2  -4 -15 58.7925 22.3933   5
  -2   4  14 11949.1 1151.51   4
   2   4 -14 11848.3 1147.87   1
  -2   4  14 9392.90 1139.95   1
   2   4 -14 10531.6 1152.49   2
  -2  -4 -14 11232.6 1129.30   6
  -2  -4 -14 13261.2 1150.25   5
   2  -4  14 14930.8 1170.82   2
  -2   4  13 27.5965 24.2387   1
   2   4 -13 39.4284 21.8094   6
  -2  -4 -13 40.4885 17.0334   6
  -2  -4 -13 19.8137 16.7906   5
  -2   4  13 57.0224 29.8942   4
   2  -4  13 71.5914 37.3980   2
   2  -4  13 19.3513 26.6686   3
  -2  -4 -13 56.0694 21.1578   1
  -2   4  13 70.6075 20.9111   3
   2   4 -13 54.3526 23.8807   1
   2  -4  13 43.3998 23.9291   1
   2  -4  12 10625.1 1131.78   1
  -2  -4 -12 12388.8 1112.57   6
   2   4 -12 14114.2 1137.12   6
  -2   4  12 13999.3 1149.95   4
   2   4 -12 11868.9 1128.05   1
   2  -4  12 8430.38 1127.31   3
  -2   4  12 9999.18 1115.91   3
   2   4 -12 11122.6 1141.09   2
  -2   4  12 9612.81 1126.91   1
  -2  -4 -12 12322.3 1121.99   1
   2  -4  12 14425.0 1175.54   2
   2  -4  11-10.3287 19.0354   3
   2   4 -11 23.6465 27.5025   2
  -2  -4 -11 11.5444 19.0296   5
  -2   4  11 51.3220 29.8367   4
   2  -4  11 16.6558 30.6179   2
   2  -4  11-9.86255 14.1272   1
   2  -4  11 17.5223 14.4856   1
  -2   4  11 26.1272 18.9914   1
   2   4 -11 21.5384 14.5375   1
  -2  -4 -11 24.2704 14.6136   6
   2   4 -11 26.2943 19.1119   6
   2   4 -11 7.45429 13.7899   1
  -2   4  11 13.1150 13.0525   1
  -2  -4 -11 26.2031 14.3706   1
  -2   4  11 11.3063 14.7746   3
  -2  -4 -10 50601.5 6400.25   5
  -2   4  10 75295.9 6379.80   1
   2  -4  10 70096.1 6400.08   1
  -2  -4 -10 51177.4 6376.73   1
  -2   4  10 89492.0 6427.50   4
  -2   4  10 78650.6 6390.07   5
  -2  -4 -10 49494.2 6386.15   1
   2  -4  10 58857.4 6396.51   3
  -2   4  10 73604.1 6384.71   3
   2   4 -10 80390.8 6416.24   2
   2   4 -10 81860.1 6399.71   6
   2  -4  10 86564.7 6387.56   1
   2   4 -10 50939.3 6384.36   1
  -2   4   9 118.134 40.1480   5
  -2  -4  -9 204.003 38.7224   1
  -2  -4  -9 150.091 38.5476   1
   2   4  -9 313.483 45.6263   1
   2   4  -9 314.612 68.1908   2
  -2  -4  -9 247.638 56.6337   5
   2   4  -9 445.073 58.7256   6
  -2  -4  -9 288.173 37.0049   6
  -2   4   9 263.826 59.6321   4
   2  -4   9 144.475 64.3487   2
   2  -4   9 239.680 59.9792   3
  -2   4   9 294.331 40.6149   1
   2   4  -9 202.865 44.7709   1
  -2   4   9 323.219 46.5803   3
   2  -4   9 347.983 44.1844   1
   2  -4   9 357.581 58.0462   1
  -2   4   9 190.169 51.8567   1
  -2  -4  -8 555.683 72.3105   1
   2  -4   8 742.087 95.1544   1
  -2  -4  -8 518.957 68.9052   6
   2   4  -8 576.434 83.7831   6
  -2  -4  -8 593.035 96.6516   5
  -2   4   8 442.508 89.5001   4
  -2   4   8 648.129 81.1038   5
  -2   4   8 585.390 76.8882   3
   2  -4   8 677.023 91.5482   3
  -2  -4  -8 546.242 79.5514   1
   2  -4   8 841.348 78.8563   1
  -2   4   8 547.556 87.0637   1
   2  -4   8 596.639 112.500   2
  -2   4   7 114.779 28.5152   5
  -2  -4  -7 81.2816 20.3987   6
   2  -4   7 155.166 38.2591   3
   2   4  -7 186.635 43.7993   2
  -2  -4  -7 133.285 41.9593   5
   2   4  -7 108.801 27.8702   6
   2  -4   7 70.2633 50.7891   2
   2  -4   7 72.8029 14.2123   4
  -2   4   7 84.0463 22.9278   3
   2   4  -7 140.592 30.2613   1
  -2   4   7 74.1511 34.3889   1
  -2  -4  -7 91.1225 20.4012   1
  -2  -4  -7 90.4603 27.3239   1
   2   4  -7 107.760 25.4654   1
  -2   4   6 600.111 88.4930   5
   2   4  -6 849.463 112.637   2
  -2  -4  -6 662.122 76.8770   1
   2   4  -6 795.576 94.3149   6
  -2  -4  -6 659.539 109.282   5
  -2   4   6 418.303 102.445   4
   2  -4   6 562.444 71.9893   4
   2  -4   6 951.893 129.592   2
   2  -4   6 1073.85 101.002   3
  -2   4   6 762.543 82.9718   3
   2  -4   6 799.213 82.2543   1
   2  -4   6 678.651 97.3137   1
   2   4  -6 717.244 87.3859   1
  -2  -4  -6 668.642 80.9147   6
  -2   4   6 737.661 80.1422   1
   2   4  -6 677.021 84.2785   1
  -2  -4  -6 677.650 84.6212   1
   2   4  -5 7.66107 14.0928   6
   2  -4   5 12.1268 16.5334   3
  -2  -4  -5 9.82245 12.1306   6
   2   4  -5-12.2740 22.5471   2
   2   4  -5 13.5846 11.1905   1
  -2  -4  -5 26.2832 28.5542   5
  -2   4   5 26.2545 28.5230   4
   2  -4   5 13.1453 8.48802   4
   2  -4   5 8.75844 9.55737   1
  -2  -4  -5 4.60585 10.7349   1
  -2   4   5 7.29915 7.39891   1
   2   4  -5 4.85011 11.2998   1
  -2  -4  -5 7.65295 6.68920   1
  -2   4   5 22.0322 17.0760   1
   2  -4   5 8.20036 11.6968   1
   2  -4   5 46.6616 31.2857   2
  -2   4   4 3808.29 395.341   5
  -2  -4  -4 5544.24 428.402   5
  -2  -4  -4 3690.08 383.876   6
   2  -4   4 5865.62 439.009   2
  -2   4   4 4204.54 417.030   4
  -2  -4  -4 2633.65 381.720   1
  -2   4   4 4082.45 379.985   1
   2   4  -4 3156.98 382.556   1
   2  -4   4 4179.44 388.065   3
   2  -4   4 3278.82 394.624   1
   2   4  -4 3967.12 381.144   1
  -2   4   4 3331.94 389.797   1
   2  -4   4 4312.25 383.346   1
   2   4  -4 4119.53 393.740   6
   2   4  -4 4668.59 418.829   2
   2  -4   3 4.09370 11.1452   3
   2   4  -3 4.28086 8.60822   1
  -2   4   3 7.81616 9.62446   1
  -2  -4  -3-3.28292 7.62312   1
  -2   4   3 8.63776 17.3671   5
   2   4  -3 25.1990 25.3320   2
   2   4  -3-3.34712 6.14520   1
  -2  -4  -3-12.2523 17.4192   5
  -2   4   3 11.1992 22.5168   4
   2  -4   3 12.9797 23.8227   2
   2  -4   3-4.38221 8.81195   1
   2   4  -3-7.23164 13.2735   6
   2  -4   3-7.13352 14.3429   1
  -2   4   3 6.66164 13.3943   1
  -2  -4  -3 9.18590 15.0802   4
   2   4  -2 695.007 97.7594   6
   2  -4   2 817.787 119.682   2
  -2   4   2 782.772 114.067   4
   2   4  -2 507.072 91.0570   1
  -2   4   2 924.024 94.1120   1
  -2  -4  -2 900.410 90.0240   1
   2  -4   2 773.892 90.8585   3
   2   4  -2 851.875 126.806   2
   2   4  -2 886.700 89.8654   1
   2  -4   2 602.512 100.981   1
   2  -4   2 986.485 96.4814   1
  -2   4   2 949.369 109.951   5
  -2   4   2 654.310 98.7654   1
   2   4  -1 274.997 49.8229   6
  -2   4   1 450.451 65.9809   5
   2  -4   1 289.096 45.1342   3
   2  -4   1 345.757 44.6910   3
   2   4  -1 387.202 79.9930   2
  -2   4   1 453.179 72.5166   4
   2  -4   1 462.687 77.3724   2
   2   4  -1 267.894 63.3738   3
  -2  -4  -1 379.065 61.7750   4
  -2   4   1 341.041 55.1630   1
  -2  -4  -1 289.895 40.5506   1
   2  -4   1 363.960 48.8933   1
   2   4  -1 324.754 42.8249   1
  -2   4   1 290.098 44.3009   1
  -2   4   0 154159. 14594.5   5
  -2  -4   0 204374. 14612.4   5
  -2   4   0 159882. 14586.7   1
   2  -4   0 152108. 14595.0   2
  -2   4   0 146294. 14588.5   4
  -2  -4   0 185191. 14597.1   4
   2   4   0 154279. 14599.9   3
   2  -4   0 143954. 14571.1   3
   2   4   0 152994. 14567.4   1
   2  -4   0 146888. 14578.9   1
  -2   4   0 149364. 14574.4   1
  -2  -4   0 153312. 14566.5   1
   2  -4   0 144453. 14567.1   3
   2  -4  -1 285.233 42.4359   3
   2  -4  -1 276.701 40.7945   3
  -2   4  -1 379.612 61.3599   5
  -2  -4   1 317.998 62.4595   5
  -2   4  -1 322.571 57.0528   4
   2  -4  -1 397.467 64.3409   2
  -2  -4   1 367.376 42.1697   1
  -2  -4   1 302.544 55.5711   4
   2   4   1 317.028 63.8989   3
   2   4   1 278.351 42.3625   1
   2  -4  -1 379.024 48.4307   1
  -2   4  -1 330.367 45.9917   1
   2   4   1 483.684 85.3132   2
   2   4   2 794.126 95.8527   6
   2  -4  -2 815.560 107.389   6
  -2   4  -2 868.686 111.383   5
   2  -4  -2 961.223 100.039   1
  -2  -4   2 1130.89 117.964   5
   2  -4  -2 750.247 84.9277   3
   2   4   2 817.976 121.371   2
   2  -4  -2 731.602 106.309   2
  -2   4  -2 891.986 101.838   4
  -2  -4   2 882.283 104.946   4
   2   4   2 770.383 111.506   3
   2  -4  -2 722.028 87.4016   3
   2  -4  -2 805.963 103.728   1
   2   4   2 870.560 88.9951   1
  -2  -4   2 754.698 88.3394   1
  -2  -4   2 766.688 85.9334   1
  -2   4  -2 620.110 88.7519   1
  -2   4  -3-9.66696 15.8692   6
   2   4   3 6.01064 8.18151   1
   2  -4  -3 10.0158 20.1371   6
  -2   4  -3-9.83568 16.1462   5
   2   4   3-14.1000 25.8783   2
  -2  -4   3 8.39342 19.4858   5
  -2   4  -3-5.77031 8.20362   4
   2  -4  -3 8.27225 19.2045   2
  -2  -4   3-7.72625 12.6834   4
   2   4   3-11.8523 19.4567   3
   2  -4  -3-3.35762 9.54694   3
  -2  -4   3 3.21653 9.51922   1
  -2   4  -3-4.98814 7.09170   1
   2  -4  -3-5.08579 11.8071   1
  -2   4  -3-6.68999 10.9824   1
  -2  -4   3 4.01214 8.06674   1
  -2   4  -4 4307.03 397.102   5
   2   4   4 4223.35 411.488   2
  -2  -4   4 3730.97 369.806   1
  -2   4  -4 4440.28 384.661   1
  -2  -4   4 4316.66 386.224   5
   2  -4  -4 4225.81 387.330   2
  -2   4  -4 4103.83 376.444   4
  -2  -4   4 4114.69 383.704   4
   2  -4  -4 2571.31 379.633   1
   2   4   4 4250.06 403.119   3
   2  -4  -4 3657.80 366.963   3
   2   4   4 3577.13 364.306   1
  -2  -4   4 4196.86 375.861   1
   2   4   4 2775.59 367.913   1
  -2   4  -4 3944.79 393.079   6
   2  -4  -4 3816.13 390.605   6
  -2   4  -5 19.5486 19.6947   6
  -2  -4   5 7.11256 13.1190   3
   2  -4  -5-9.51115 17.5049   6
   2   4   5 18.2334 10.9503   1
  -2   4  -5 9.37870 15.4510   5
  -2  -4   5 11.2905 9.06720   5
  -2  -4   5 31.9892 14.9100   5
   2   4   5 13.5740 22.3209   2
  -2   4  -5 8.71114 14.3594   4
   2  -4  -5 15.1101 15.2454   2
  -2  -4   5 13.2607 15.4478   4
   2   4   5 11.6622 13.5999   3
   2  -4  -5 17.7675 10.9478   3
   2  -4  -5-5.47743 14.2767   1
  -2   4  -5 22.3179 14.5405   1
  -2  -4   5 29.2824 16.0761   1
  -2   4  -5 21.0650 18.2718   1
   2   4   5 15.5467 11.1277   1
  -2  -4   5 5.27802 10.6914   1
   2  -4  -6 808.210 100.363   6
  -2  -4   6 714.675 87.9518   1
  -2   4  -6 746.859 92.9625   1
  -2  -4   6 729.617 76.5688   5
  -2  -4   6 472.420 80.3516   5
   2  -4  -6 735.131 93.0448   2
   2   4   6 753.179 109.714   2
  -2  -4   6 821.201 91.7953   4
  -2   4  -6 795.039 99.9281   6
   2   4   6 651.170 104.441   3
   2  -4  -6 631.385 77.7961   3
  -2   4  -6 722.292 88.3623   1
   2  -4  -6 672.124 91.4489   1
  -2  -4   6 547.925 85.7828   3
   2   4   6 694.142 81.6512   1
  -2  -4   6 776.921 87.1079   1
   2   4   6 807.180 82.0770   1
   2  -4  -6 663.361 90.0862   1
  -2  -4   7 83.7868 15.1735   5
  -2   4  -7 91.8251 28.1216   1
   2  -4  -7 76.7981 27.3816   1
  -2  -4   7 64.0029 28.2177   1
  -2  -4   7 91.4480 22.0946   5
  -2  -4   7 106.316 25.9935   3
  -2  -4   7 103.919 25.0281   1
   2  -4  -7 109.582 29.8756   1
   2   4   7 78.1508 23.3852   1
   2  -4  -7 117.453 30.2095   2
  -2   4  -7 114.889 29.0680   1
   2   4   7 86.1992 21.3586   1
   2  -4  -7 75.4678 19.4459   3
   2   4   7 112.319 35.6457   3
  -2   4  -7 144.746 36.5432   6
   2  -4  -7 98.8324 35.7382   6
  -2  -4   8 892.211 72.9462   5
  -2   4  -8 405.896 79.4875   1
   2  -4  -8 750.175 88.2733   6
  -2   4  -8 743.833 92.3836   6
   2  -4  -8 696.190 81.0933   2
  -2  -4   8 657.487 78.7223   4
   2   4   8 802.625 100.660   2
  -2   4  -8 613.303 82.8013   1
   2   4   8 622.534 79.4509   1
   2   4   8 615.033 73.7574   1
  -2  -4   8 668.731 77.0973   1
  -2  -4   8 592.265 77.6459   3
   2   4   8 539.693 89.7811   3
  -2   4  -8 659.752 87.2048   5
  -2  -4   8 512.347 62.0806   5
   2  -4  -8 425.588 76.9271   1
  -2  -4   9 343.705 30.8562   5
  -2   4  -9 227.407 46.3091   5
  -2  -4   9 178.314 25.0746   5
   2   4   9 329.172 61.1324   2
   2  -4  -9 232.456 41.0957   2
  -2  -4   9 336.345 43.7625   4
   2  -4  -9 311.121 49.9809   6
  -2  -4   9 265.568 39.7988   1
   2  -4  -9 235.693 44.9583   1
   2   4   9 299.185 49.2031   1
   2   4   9 378.188 60.9642   3
  -2  -4   9 255.448 52.0239   1
  -2   4  -9 219.099 44.1051   1
  -2   4  -9 222.372 46.0294   6
  -2  -4   9 299.347 44.7560   3
   2   4   9 281.614 41.0757   1
   2  -4  -9 285.586 41.7866   1
  -2   4 -10 70231.6 7068.63   6
   2  -4 -10 83619.0 7065.49   6
  -2  -4  10 84848.4 7057.77   4
  -2   4 -10 84838.3 7071.19   5
   2   4  10 74414.2 7074.99   3
   2   4  10 96562.1 7078.32   2
  -2   4 -10 80804.6 7070.33   1
   2   4  10 67758.3 7056.69   1
  -2  -4  10 56874.4 7064.29   1
  -2  -4  10 67130.8 7056.59   3
   2   4  10 55408.0 7060.67   1
   2  -4 -10 76953.5 7064.08   1
  -2   4 -10 74094.7 7055.68   1
  -2  -4  11 5.55635 12.9623   3
   2  -4 -11 4.75280 11.1074   1
  -2   4 -11 9.44426 17.3804   1
  -2  -4  11 10.0655 20.2770   1
  -2   4 -11 16.1318 16.2668   5
  -2   4 -11 24.9517 16.7706   6
   2  -4 -11 13.4199 15.3852   2
  -2  -4  11 18.8955 14.0380   4
  -2   4 -11 10.3042 11.2610   1
   2   4  11 22.1465 21.8840   2
   2   4  11 20.4898 20.6371   3
   2  -4 -11 22.1717 17.2049   1
  -2  -4  11 22.6472 13.9997   1
   2   4  11 5.31260 12.3993   1
   2  -4 -12 10590.6 1093.01   2
  -2   4 -12 12876.8 1126.58   1
  -2  -4  12 10950.5 1117.66   1
   2   4  12 13800.5 1132.15   4
  -2  -4  12 11921.4 1099.86   4
  -2   4 -12 11557.9 1112.34   6
   2   4  12 10381.3 1117.29   3
   2   4  12 12918.0 1120.35   1
   2  -4 -12 10925.2 1112.35   1
  -2  -4  12 10605.0 1101.17   3
  -2   4 -12 11502.9 1112.56   5
   2   4  13 55.3354 20.3327   2
   2   4  13 58.8250 28.0063   4
  -2  -4  13 47.5050 18.2751   4
   2   4  13 48.9851 23.5723   3
   2  -4 -13 64.2967 20.7280   6
  -2   4 -13 88.3606 25.4351   5
  -2  -4  13 96.9621 21.4346   3
   2   4  13 36.7698 26.8606   1
   2  -4 -13 27.1252 26.4438   1
  -2  -4  13 30.0466 25.4277   1
  -2   4 -13 44.9465 26.8114   1
  -2   4 -14 9636.24 1066.08   1
   2   4  14 13237.0 1080.06   4
  -2   4 -14 10694.8 1055.39   5
   2  -4 -14 10828.6 1046.88   6
  -2   4 -14 11295.6 1055.38   6
   2   4  14 9163.92 1056.82   3
   2   4  14 10839.1 1041.71   2
  -2  -4  14 10655.0 1044.61   3
   2  -4 -14 9207.45 1057.22   1
   2   4  14 13139.4 1069.32   1
   2   4  15 12.5375 23.4259   4
  -2  -4  15 35.2693 15.1261   4
  -2  -4  15 62.9546 20.3536   3
   2   4  15 18.9619 16.1716   3
   2  -4 -15 74.0969 23.0871   5
   2   4  15 21.1967 12.0587   2
  -2   4 -15 49.8016 24.0054   5
  -2   4 -15 7.81364 13.5579   6
   2  -4 -15 54.1730 19.3693   6
  -2  -4  16 663.478 78.6976   3
   2   4  16 809.625 107.621   4
  -2   4 -16 583.883 83.8171   6
   2  -4 -16 655.225 79.5104   6
  -2  -4  16 618.054 72.8420   4
   2  -4 -16 611.779 79.6082   5
   2  -4 -17 56.4198 21.5663   6
   2  -4 -17 39.7429 16.8113   5
  -2  -4  17 60.8271 19.3909   3
  -2  -4  17 37.2998 15.9503   4
  -2   4 -17 56.0626 21.3109   6
   2   4  17 25.2319 23.6254   4
   2  -4 -18 11.3615 13.2696   5
  -2  -4  18 10.5181 9.21797   4
  -2   4 -18 9.19187 13.1499   5
   2   4  18-12.3952 22.7968   4
  -2  -4  18 28.5830 14.1744   3
   2  -4 -18 15.5707 12.8644   6
  -2   4 -19 8.14392 13.5091   6
   2   4  19 9.81891 16.2349   3
  -2   4 -19 28.7186 19.3440   5
   2  -4 -19 10.5497 12.3986   6
  -2  -4  19 36.6391 16.7517   3
   2   4  20 15253.7 1639.66   4
   2  -4 -20 16491.0 1620.83   6
  -2   4 -20 16296.0 1629.62   6
   2  -4 -20 16686.6 1620.32   5
  -2   4 -20 18559.0 1642.08   5
  -2  -4  20 18038.4 1622.68   3
   2   4  20 15854.0 1635.63   3
   2  -4 -21 16.8874 13.2011   6
   2   4  21 29.7353 18.2871   3
  -2   4 -21 10.2471 14.6870   5
  -2   4 -21 25.0512 15.4392   6
   2   4  21 10.8075 15.4776   4
  -2  -4  21 32.6344 16.2044   3
   2  -4 -21 10.3339 12.8593   5
   2  -4 -22 13100.8 1266.82   5
  -2   4 -22 12934.3 1283.90   5
   2   4  22 13596.9 1284.55   4
   2   4  22 12577.3 1282.06   3
  -2   4 -22 12020.1 1274.90   6
   2  -4 -22 13915.3 1269.33   6
   2   4  23 92.1987 31.7948   3
  -2   4 -23 41.5514 24.0707   6
   2   4  23 18.7267 19.3771   4
   2  -4 -23 23.7413 16.7974   6
   2  -4 -23 63.7768 19.5614   5
   2   4  24 4929.55 447.538   4
  -2   4 -24 3770.63 436.642   6
   2  -4 -24 4558.96 432.533   5
  -2   4 -24 3842.60 443.882   5
   2   4  24 4320.69 448.335   3
  -2   4 -25 9.94691 14.2128   5
   2  -4 -25 26.3125 15.3379   6
  -2   4 -25 7.71994 11.0674   6
   2   4  25 10.1614 14.5162   3
   2   4  25 15.5955 14.3824   4
   2  -4 -25 11.3363 9.41346   5
  -2  -4  25 17.6367 11.9054   3
  -2  -4  26 105.606 27.5738   3
  -2   4 -26 217.917 38.5850   6
  -2  -4  26 243.747 38.3818   2
  -2   4 -26 272.982 46.7654   5
   2  -4 -26 41.1558 23.1894   6
   2   4  26 200.347 37.8625   4
   2  -4 -26 55.5419 22.1338   5
   2   4  26 148.740 41.7995   3
  -2  -4  27 5.85079 14.4070   2
   2   4  27-9.53213 17.4948   3
  -2   4 -27 7.07914 5.81090   6
   2  -4 -27-6.53977 7.59150   6
  -2  -4  27-5.58127 10.2438   3
   2  -4 -27 5.23725 8.59763   5
  -2   4 -27 8.75796 16.0740   5
  -2  -4  28 388.123 50.5833   2
   2  -4 -28 263.318 41.4630   5
   2  -4 -28 249.568 45.3769   6
  -2  -4  29-5.02980 9.24384   2
   2  -5  26-4.93987 9.07733   2
   2  -5  26-4.51351 9.81172   3
   2  -5  25 15.6233 13.7866   2
   2  -5  25 38.2872 15.4538   3
   2  -5  24 5.00211 9.18060   3
   2   5 -24-9.19345 16.8731   6
  -2   5  24-5.73570 12.4557   4
   2  -5  24-5.37192 9.85933   2
  -2  -5 -24 4.19336 8.43083   5
   2  -5  23 174.947 34.2853   3
   2   5 -23 166.643 40.5965   6
  -2   5  23 214.403 39.7621   4
   2  -5  23 210.956 38.6162   2
  -2  -5 -23 245.640 35.5628   5
   2  -5  22 11.1646 12.1248   3
   2   5 -22-10.2408 11.8895   6
   2  -5  22 6.07865 14.1138   2
  -2  -5 -22-4.76945 8.75670   5
  -2   5  22 12.9196 10.6068   4
   2  -5  21 29.5393 16.5204   3
   2  -5  21 25.4837 17.7499   2
  -2  -5 -21 45.7814 17.6245   5
  -2   5  21 48.4104 19.2017   4
   2  -5  20-6.31315 12.7063   3
   2  -5  20-6.86248 13.8097   2
  -2  -5 -20 16.4870 11.0648   5
   2  -5  19 166.287 35.6046   3
   2   5 -19 174.644 42.5089   6
  -2   5  19 190.340 40.3422   4
   2  -5  19 126.300 35.7872   2
  -2  -5 -19 222.019 37.0375   5
   2  -5  18-7.11314 14.3011   3
   2   5 -18-9.92290 16.2892   6
  -2   5  18 8.38711 13.7681   4
   2  -5  18 24.1002 17.4454   2
  -2  -5 -18-6.30460 8.96293   5
   2  -5  17-7.44525 10.6422   3
   2   5 -17 9.49606 17.4636   6
  -2   5  17 17.9400 14.7665   4
  -2   5  17 39.9215 19.7216   3
   2  -5  17 8.79138 17.7098   2
  -2   5  16-6.29843 11.5908   3
   2  -5  16-7.91090 11.2785   3
   2   5 -16-9.03483 14.8556   6
  -2   5  16-9.56396 17.5736   4
   2   5 -16-11.6405 23.4187   2
   2  -5  16-9.66213 17.7535   2
   2  -5  15 21.2798 24.7357   2
  -2   5  15 6.00156 16.3902   3
   2  -5  15 8.17025 15.0524   3
   2   5 -15 17.1604 14.1459   6
  -2   5  15 10.1535 16.7192   4
   2   5 -15 48.1426 24.2333   2
  -2  -5 -15 7.77752 11.1343   5
   2  -5  14 11.7148 19.2374   2
   2   5 -14-8.16378 16.4212   6
  -2   5  14 5.86741 14.4566   3
   2   5 -14-12.6937 27.5703   2
  -2  -5 -14-8.18656 9.51624   5
   2  -5  14-8.70472 15.9842   3
  -2   5  14-10.7170 17.6000   4
   2  -5  13 1271.66 149.832   2
  -2  -5 -13 973.524 127.158   5
  -2  -5 -13 1157.54 113.784   6
   2   5 -13 1376.81 131.203   6
   2   5 -13 840.288 135.131   2
  -2   5  13 964.763 134.703   4
   2  -5  13 555.130 115.900   3
  -2   5  13 902.805 116.829   3
   2   5 -12 13.5831 22.3006   2
  -2  -5 -12 3.39734 8.82545   6
  -2   5  12-11.6188 23.3625   4
   2  -5  12 13.9994 30.4032   2
  -2   5  12-5.85045 12.7100   3
  -2   5  12 7.15503 13.1369   1
   2  -5  12 8.49490 12.0822   3
  -2  -5 -12-5.44776 10.0050   1
   2   5 -12 5.71411 11.4940   1
   2   5 -12 7.56913 10.7667   6
  -2  -5 -12 9.32936 17.1264   5
  -2  -5 -11 26.3285 15.0813   1
   2   5 -11 79.6559 23.9291   1
   2  -5  11 105.150 41.3862   2
  -2   5  11 103.754 24.9523   3
  -2   5  11 49.5071 26.7320   1
   2  -5  11 66.9573 29.0333   3
  -2  -5 -11 81.1648 17.3959   6
   2   5 -11 39.2843 24.8646   2
  -2  -5 -11 37.8044 22.8486   5
   2   5 -10 7.28997 14.6575   6
  -2   5  10-11.5059 18.8885   4
   2  -5  10 15.8022 18.3435   2
  -2   5  10-5.50366 11.9529   3
   2  -5  10-7.73003 15.5422   3
  -2  -5 -10 6.83244 9.30124   6
   2  -5  10 7.62250 15.3260   1
  -2   5  10-6.55639 9.32233   1
  -2  -5 -10-5.02899 13.6911   1
   2   5 -10 4.95216 12.1951   1
  -2  -5  -9 101.105 31.4204   5
   2   5  -9 173.848 33.4230   6
  -2   5   9 68.7978 33.9834   4
   2  -5   9 16.2234 28.3061   2
  -2   5   9 78.7550 23.5849   3
   2  -5   9 149.180 32.8314   3
  -2  -5  -9 100.674 20.7758   6
   2   5  -9 118.522 44.2871   2
   2  -5   9 119.200 30.2423   1
  -2   5   9 124.466 28.6800   1
   2   5  -9 87.0047 23.9224   1
  -2  -5  -9 8.73047 14.8441   1
  -2  -5  -8 29.4552 22.7963   5
   2   5  -8 7.19083 13.2020   6
  -2   5   8-11.7700 16.7362   4
   2  -5   8 16.2008 26.5970   2
  -2   5   8 10.0660 11.6894   3
  -2   5   8 5.79055 12.5794   1
   2  -5   8-7.22224 13.2597   1
   2   5  -8-13.7488 15.9629   2
   2  -5   8 13.3222 17.2926   3
  -2   5   8-6.15183 11.2959   5
  -2  -5  -8 3.92526 7.89918   6
   2   5  -8 4.22831 6.94949   1
  -2  -5  -7 96.2878 25.1255   1
  -2  -5  -7 185.999 25.4475   1
   2  -5   7 253.017 39.6208   3
  -2   5   7 223.158 36.7538   1
   2  -5   7 203.513 41.9319   1
  -2   5   7 206.477 36.5546   5
  -2  -5  -7 99.5283 27.1970   6
   2   5  -7 262.342 40.7179   6
  -2  -5  -7 260.600 49.6411   5
  -2   5   7 216.263 45.2115   4
  -2   5   6 10.8587 19.9305   4
   2  -5   6 14.8722 21.1440   2
   2   5  -6 41.9345 30.3557   2
   2   5  -6 14.6686 15.9285   6
   2  -5   6-6.60537 12.1248   1
  -2  -5  -6 18.9574 22.0062   5
   2  -5   6 5.47235 13.4765   3
   2   5  -6 3.47035 8.05915   1
  -2  -5  -6-1.27205 3.62258   1
  -2  -5  -6-1.27972 4.07323   1
  -2   5   5 501.578 80.0761   4
   2   5  -5 645.641 95.9894   2
  -2   5   5 463.114 66.8554   5
   2  -5   5 485.396 62.6778   3
   2   5  -5 434.473 56.6269   1
   2  -5   5 480.842 65.3624   1
  -2   5   5 343.564 60.1106   1
   2   5  -5 567.805 57.2045   1
   2   5  -5 504.242 69.0548   6
  -2  -5  -4-5.70714 10.4746   6
  -2   5   4-7.50259 10.6661   5
   2   5  -4-2.65818 9.51030   1
   2   5  -4 15.4113 25.2989   2
   2  -5   4-2.96658 6.44231   1
  -2  -5  -4-9.57390 17.5714   5
  -2   5   4-9.56010 22.1942   4
  -2   5   4 2.29108 6.23698   1
   2   5  -4 2.18413 5.66913   1
  -2  -5  -4 7.97346 14.6340   4
  -2   5   4 4.51625 10.4847   1
   2  -5   4-5.58840 11.2356   1
   2  -5   4 25.0935 20.5965   2
   2  -5   4 8.20044 12.5923   3
   2  -5   3 1454.91 165.852   2
  -2   5   3 1643.36 158.219   4
   2   5  -3 1444.11 145.232   6
  -2   5   3 1733.53 153.361   5
  -2  -5  -3 1811.73 156.142   4
  -2   5   3 1438.58 127.883   1
   2   5  -3 1666.11 185.650   2
  -2   5   3 1655.10 140.476   1
   2  -5   3 1417.93 128.896   1
   2  -5   3 1482.98 137.964   1
   2   5  -3 1470.94 125.444   1
   2  -5   3 1558.59 133.882   3
  -2  -5  -2 35.7460 19.5314   5
  -2   5   2 46.6463 18.1827   5
  -2   5   2 16.1249 8.10141   1
   2  -5   2 10.2766 20.7786   2
  -2  -5  -2 57.9540 20.5051   4
   2  -5   2 21.8298 9.75465   1
  -2   5   2 4.30436 14.3028   1
   2   5  -2 13.8236 12.8757   6
   2  -5   1-4.39204 9.53860   1
  -2  -5  -1 8.75678 17.6061   5
   2   5  -1 16.5765 27.2119   2
  -2   5   1 7.90483 9.17655   5
  -2   5   1-7.78024 20.1945   4
   2  -5   1-9.39092 23.1242   2
  -2  -5  -1 8.29379 13.6155   4
  -2   5   1 3.88997 7.82185   1
   2   5  -1 6.52096 7.57038   6
  -2   5   1-2.53125 4.64740   1
   2  -5   0-4.44975 8.94666   1
   2  -5   0 3.06556 9.41502   3
  -2  -5   0 8.59878 14.1158   5
   2   5   0-17.1195 31.4203   2
  -2   5   0-8.10649 14.8784   5
  -2   5   0-7.20459 14.4852   4
   2  -5   0 8.58017 18.6329   2
  -2  -5   0 8.10461 14.8749   4
  -2   5   0-3.83972 8.33875   1
   2   5   0 6.28210 11.5301   6
  -2   5   0 2.69967 5.86320   1
   2  -5  -1-4.20702 9.14190   1
   2  -5  -1-2.98620 7.75783   3
  -2   5  -1-8.22104 13.4995   5
   2   5   1 17.4692 28.6790   2
  -2  -5   1-8.28551 16.6614   5
  -2   5  -1 6.78174 16.7024   4
   2  -5  -1 16.1919 21.0161   2
   2   5   1 10.1542 20.4178   3
  -2  -5   1 7.89603 11.2302   4
  -2   5  -1 8.17889 7.08391   1
   2   5   1 6.12562 12.3200   6
  -2   5  -1 7.66593 8.90446   1
   2  -5  -2 17.2697 17.3948   6
  -2   5  -2 8.22557 15.1361   5
   2   5   2 17.5379 28.8105   2
   2  -5  -2 6.81483 9.74951   1
  -2  -5   2 15.8108 21.5481   5
  -2   5  -2 6.29324 12.6996   4
  -2   5  -2 17.6128 8.06517   1
   2   5   2 10.1291 18.6223   3
  -2  -5   2 22.5688 16.3732   4
   2  -5  -2-3.85675 9.55917   1
   2  -5  -2 18.7938 10.9621   3
  -2   5  -2 3.99096 10.4161   1
   2  -5  -3 1570.95 174.147   6
   2   5   3 1121.08 189.044   2
  -2   5  -3 1412.75 159.458   1
  -2  -5   3 1636.34 151.197   1
  -2  -5   3 1385.96 151.319   1
  -2  -5   3 2021.25 180.352   5
  -2   5  -3 1484.55 166.702   4
   2  -5  -3 1405.11 169.441   2
  -2   5  -3 1603.01 156.768   1
  -2  -5   3 1375.63 167.719   4
   2   5   3 1569.38 179.975   3
   2  -5  -3 1500.32 156.175   3
   2  -5  -3 1368.02 157.648   1
  -2   5  -3 1684.68 177.067   6
  -2   5  -4 8.27961 11.7737   5
  -2  -5   4-7.16773 14.4133   5
  -2   5  -4 3.42562 6.89243   1
   2  -5  -4 8.49429 9.86355   6
   2  -5  -4 3.37312 8.31016   3
  -2  -5   4 6.52544 14.1732   3
  -2   5  -4 5.36653 12.4615   4
  -2  -5   4 2.14663 6.82916   1
  -2  -5   4 3.31373 9.42569   1
  -2   5  -4 4.32842 7.94861   1
   2  -5  -4 7.06293 14.2026   2
   2   5   4 16.5682 27.1993   2
  -2   5  -4-8.70533 14.2930   6
   2   5   4-10.3127 11.9737   3
   2   5   5 605.287 95.8464   2
   2  -5  -5 526.231 65.5517   2
  -2  -5   5 223.588 49.8040   1
  -2   5  -5 382.917 55.5471   4
  -2  -5   5 394.980 60.5110   5
  -2  -5   5 369.043 57.9626   3
  -2   5  -5 454.331 68.5321   6
  -2  -5   5 341.128 56.2091   4
   2  -5  -5 426.060 53.6409   1
  -2  -5   5 440.187 50.8118   1
   2  -5  -5 503.394 68.0695   6
  -2   5  -5 541.209 69.8255   5
   2  -5  -5 378.105 50.4829   3
  -2  -5   6-5.93398 11.9304   5
   2   5   6 14.1811 30.7956   2
   2  -5  -6 6.65395 12.2123   2
  -2  -5   6 3.33335 5.47206   1
  -2   5  -6-5.19565 9.53584   1
  -2  -5   6-5.86295 11.7876   4
  -2  -5   6-6.15512 10.1042   3
   2   5   6-2.58094 4.36734   1
   2  -5  -6 3.75302 8.71287   1
   2   5   6 1.73642 4.72710   1
  -2   5  -6 16.8283 13.8125   5
   2  -5  -6-8.20346 11.6625   6
   2  -5  -7 213.413 38.9232   2
  -2  -5   7 177.651 33.4539   4
  -2   5  -7 352.006 48.7504   5
   2   5   7 430.800 69.2078   2
  -2   5  -7 310.327 41.9530   1
  -2  -5   7 189.989 37.8499   1
  -2  -5   7 88.6836 25.8608   5
  -2   5  -7 198.756 39.4353   6
   2   5   7 74.3185 20.6495   1
   2  -5  -7 196.373 32.5359   1
   2   5   7 132.839 27.3348   1
  -2   5  -8 8.13903 13.3634   5
   2   5   8 23.6333 27.4341   2
  -2   5  -8-6.62062 13.3134   1
  -2  -5   8-4.42784 11.4957   5
  -2  -5   8-5.62507 13.0615   3
  -2  -5   8 5.45980 11.8594   4
   2   5   8 9.91604 18.2012   3
  -2   5  -8 8.47690 15.5602   6
   2  -5  -8 4.73353 10.2827   1
   2   5   8 3.62576 7.87808   1
  -2  -5   8 7.10125 15.4233   1
   2   5   9 143.131 39.8894   2
  -2   5  -9 155.952 36.0203   1
  -2   5  -9 200.864 38.1702   6
   2  -5  -9 86.2713 26.3076   2
  -2  -5   9 115.235 25.6195   4
  -2  -5   9 149.025 32.8716   1
  -2  -5   9 118.781 27.4293   3
   2  -5  -9 139.215 32.5616   1
  -2   5  -9 191.454 36.0208   5
   2  -5  -9 150.128 32.3050   6
  -2   5 -10-7.96366 16.0121   5
  -2   5 -10-8.35131 15.3286   1
  -2   5 -10 8.16901 14.9940   6
   2   5  10 9.45037 17.3456   2
   2  -5 -10-4.48295 12.2051   2
  -2  -5  10 4.73275 12.2855   4
  -2  -5  10-7.65414 14.0491   1
  -2  -5  10-5.21013 10.4766   3
   2   5  10 5.00705 9.19145   1
   2  -5 -10 6.41555 12.8998   1
   2   5  10 9.32998 17.1247   3
   2  -5 -10 13.2090 12.1229   6
  -2   5 -11 111.331 30.1329   5
  -2   5 -11 9.11947 28.0053   1
   2   5  11 88.6108 27.4847   2
  -2   5 -11 78.3829 23.5081   6
   2  -5 -11 90.2051 22.2198   2
  -2  -5  11 95.6926 22.7501   4
   2   5  11 73.1692 25.9971   3
   2  -5 -11 73.9789 23.8333   6
   2   5  11 66.0177 25.4412   1
   2  -5 -11 87.5538 25.0948   1
  -2  -5  11 121.776 32.8205   1
  -2  -5  11 58.8277 17.7479   3
  -2  -5  12-4.20145 8.45205   4
   2   5  12 7.36413 15.9946   2
   2   5  12-8.75880 10.1711   3
   2  -5 -12 5.79145 13.4482   6
  -2   5 -12-7.99238 11.3661   5
   2   5  12 5.89066 13.6785   1
  -2   5 -12 7.67189 10.9106   6
  -2  -5  12 9.29080 10.0921   3
   2   5  13 949.443 120.907   3
   2   5  13 682.986 110.092   2
  -2   5 -13 894.199 114.856   6
   2  -5 -13 961.623 111.162   6
  -2  -5  13 1028.12 107.056   4
   2   5  13 1291.49 124.698   1
  -2  -5  13 955.801 107.734   3
  -2  -5  14 3.43170 9.75743   4
   2   5  14-8.46721 13.8996   3
  -2  -5  14-4.33063 10.0538   3
   2  -5 -14 5.14772 8.45049   6
  -2   5 -14-7.30221 10.3813   6
  -2   5 -14 8.04730 9.34116   5
  -2  -5  15 9.45160 9.03479   4
  -2   5 -15 23.9825 13.1757   5
  -2   5 -15-7.09862 10.1601   6
   2  -5 -15 11.7504 14.5146   5
   2  -5 -15 19.7112 11.5004   6
   2   5  15 16.9363 20.8848   3
  -2  -5  15 12.5236 9.76246   3
   2   5  16-8.47300 12.0460   3
  -2   5 -16-7.09630 10.0888   6
   2  -5 -16 4.72359 9.49726   6
  -2   5 -16-8.19915 11.6566   5
  -2  -5  16-4.04855 8.14014   3
   2  -5 -16 5.46527 8.97210   5
   2  -5 -17 5.41493 8.93891   5
  -2   5 -17 8.44674 13.8980   5
   2   5  17 17.0539 18.5411   3
  -2   5 -17 7.13154 10.1823   6
   2  -5 -17 18.1404 11.2068   6
  -2  -5  17 3.95669 8.64395   3
   2   5  17 32.9891 25.5459   4
   2  -5 -18-5.29307 9.71498   5
  -2   5 -18 8.64841 15.8730   5
   2   5  18-8.62124 12.2567   3
  -2   5 -18 7.06704 8.20368   6
   2  -5 -18 8.79292 10.2069   6
  -2  -5  18-4.01524 7.36985   3
   2   5  18 10.8517 17.8141   4
   2  -5 -19 159.100 31.4535   5
  -2   5 -19 169.985 39.3793   5
   2   5  19 210.013 42.4754   3
  -2   5 -19 142.938 32.3731   6
   2  -5 -19 167.544 29.3088   6
   2   5  19 126.760 37.2045   4
  -2  -5  19 182.763 29.2685   3
   2  -5 -20-4.79204 7.86871   5
  -2   5 -20 9.24736 13.1478   5
   2   5  20-8.91209 17.9189   3
  -2   5 -20-7.23394 8.39901   6
  -2  -5  20 4.43283 8.13788   3
   2   5  20-10.1538 18.6366   4
   2   5  21 38.5235 21.2501   4
   2   5  21 70.3875 25.2979   3
  -2  -5  21 49.4581 16.1028   3
  -2   5 -21 19.0149 16.0543   5
   2  -5 -21 33.1747 13.4388   5
   2  -5 -21 31.6867 14.8736   6
   2   5  22-8.95430 12.7330   3
  -2   5 -22 7.33365 13.4627   6
  -2  -5  22 4.53290 11.1652   3
  -2   5 -22-9.68715 15.9047   5
   2  -5 -22 4.59405 8.43638   6
   2   5  23 136.212 38.7554   3
  -2   5 -23 175.411 36.6472   6
  -2  -5  23 217.597 34.4578   3
  -2   5 -23 136.583 40.2217   5
   2  -5 -23 175.888 31.7053   5
   2  -5 -23 218.192 34.6314   6
  -2   5 -24 7.21331 11.8462   6
  -2  -5  24-4.76541 6.78350   3
   2  -5 -24-4.94845 8.13057   5
   2   5  24-9.15492 15.0325   3
   2  -5 -24-4.88857 9.83458   6
   2  -5 -25 50.2153 18.7662   6
  -2  -5  25 48.9869 18.4609   2
  -2   5 -25 13.8213 13.1638   6
   2  -5 -25 33.2954 15.0267   5
  -2  -5  26 5.78559 14.2466   2
   2  -5 -26-5.40705 7.68757   6
   2  -6  23 9.73265 13.8675   3
   2  -6  22 6377.72 604.539   2
   2  -6  22 5438.49 600.559   3
   2   6 -22 6994.85 618.373   6
  -2   6  21-6.58740 10.8323   4
   2  -6  21-5.52636 12.8454   3
   2   6 -21-8.68552 17.4739   6
  -2  -6 -20 8532.81 811.462   5
  -2   6  20 8585.28 821.374   4
   2  -6  20 6709.22 811.327   3
   2  -6  20 8248.99 816.370   2
   2  -6  19 6.24711 11.5095   3
   2  -6  19 13.2481 13.3556   2
  -2  -6 -19 15.5927 8.59111   5
   2   6 -19-8.10198 14.9038   6
  -2   6  19 15.1086 10.7864   4
   2  -6  18-6.54757 10.7484   3
   2  -6  18-7.24607 13.2990   2
  -2  -6 -18 5.49381 9.01852   5
   2   6 -18 7.78848 11.0725   6
  -2   6  18-7.95153 13.0531   4
   2  -6  17 6.96617 11.4719   3
   2  -6  17-7.91495 13.0250   2
  -2  -6 -17 12.0552 12.1529   5
   2   6 -17 14.8550 13.6625   6
  -2   6  17 16.8782 19.6130   4
   2  -6  16 36.0601 19.6878   3
   2  -6  16 139.960 33.7386   2
  -2   6  16 115.721 35.8008   4
   2   6 -16 127.800 29.2305   6
  -2  -6 -16 114.143 28.4892   5
  -2  -6 -15 26.5932 16.5388   5
   2  -6  15 15.3985 12.8561   3
   2   6 -15 27.2478 15.9883   6
   2   6 -14 6322.94 505.738   6
  -2  -6 -14 4174.01 497.715   5
  -2   6  14 4895.07 510.819   4
   2  -6  14 2749.02 492.200   3
   2   6 -14 7064.94 532.278   2
   2  -6  14 7985.69 536.948   2
   2  -6  13 7.60471 15.3659   3
   2   6 -13 19.6471 14.3042   6
   2   6 -13 34.5305 26.7652   2
   2  -6  13 35.5397 29.2107   2
  -2  -6 -13 7.55102 10.8436   5
  -2   6  13 9.90640 16.3341   4
  -2  -6 -12 2935.69 429.278   5
  -2   6  12 3837.14 443.447   4
   2  -6  12 4058.67 436.109   3
   2   6 -11 25.9777 13.1262   6
   2   6 -11 25.5851 23.5171   2
   2  -6  11-7.06522 15.4017   3
  -2  -6 -11 7.93489 9.30827   5
   2  -6  11 27.8537 28.0324   2
  -2   6  11 10.0651 16.5772   4
   2   6 -10 31428.6 3297.70   2
  -2   6  10 30661.6 3284.55   4
   2  -6  10 31619.3 3299.20   2
   2  -6  10 39678.3 3277.79   3
   2  -6   9 29.9356 30.4351   2
  -2   6   9 36.2023 14.3058   1
  -2  -6  -9 50.8475 16.3727   6
   2  -6   9 94.3818 26.2204   3
   2   6  -9 43.9862 36.3890   2
   2   6  -9 7.91744 8.77591   1
   2   6  -8 46.8405 38.8404   2
   2  -6   8 81.4549 22.5695   3
   2  -6   8 59.3152 32.6719   2
   2   6  -8 33.8321 16.6500   6
  -2  -6  -8 97.3760 20.6499   6
  -2   6   8 88.5745 21.5415   5
  -2   6   8 113.482 32.4762   4
  -2  -6  -8 115.285 29.2021   5
  -2   6   8 21.7263 11.1747   1
  -2  -6  -7 25.3186 20.8026   5
  -2   6   7 27.6371 20.0278   4
   2   6  -7 13.8721 15.0918   6
   2  -6   7 32.5532 19.9377   3
  -2  -6  -7 9.89490 12.2189   6
  -2   6   7 16.8260 10.3369   5
   2   6  -7 16.6707 27.3825   2
   2   6  -7-1.21542 3.84986   1
  -2   6   7 2.41934 7.22156   1
  -2   6   6 274.174 49.2657   1
  -2   6   6 562.105 64.1978   5
   2   6  -6 511.836 65.8021   6
   2  -6   6 506.060 87.7117   2
  -2  -6  -6 570.440 67.4280   4
   2  -6   6 470.624 60.5086   3
  -2  -6  -6 433.226 59.3499   6
   2   6  -6 320.981 81.5262   2
   2  -6   6 327.719 52.9252   1
  -2  -6  -5 5.92649 9.75514   6
  -2   6   5 5.92115 9.74640   5
   2  -6   5 3.32054 6.13629   1
  -2  -6  -5 8.17851 15.0274   5
  -2   6   5 8.39554 13.8005   4
   2   6  -5 6.98481 15.1852   6
  -2  -6  -5 27.5599 16.9807   4
   2  -6   5 8.55972 11.6729   3
   2  -6   5 12.2045 22.4109   2
  -2   6   5 3.22262 5.80920   1
  -2   6   4 3923.52 389.605   4
  -2  -6  -4 3279.05 374.517   6
   2  -6   4 4318.64 402.541   2
  -2   6   4 3744.21 378.055   5
  -2  -6  -4 3987.68 383.269   4
   2  -6   4 3593.47 370.710   3
   2  -6   4 3101.91 364.875   1
   2   6  -4 3957.15 381.981   6
   2   6  -4 4027.80 428.333   2
   2   6  -3-20.0657 23.2918   2
   2   6  -3 6.72273 12.3388   6
  -2  -6  -3-7.96331 9.24396   5
  -2   6   3-7.58650 13.9241   4
  -2   6   3-2.39337 3.80507   1
  -2  -6  -3 7.14614 11.7312   4
   2  -6   3-3.71425 8.62319   3
   2  -6   3-2.54486 6.92824   1
   2  -6   3 9.93758 19.9798   2
  -2  -6  -3-5.80831 6.74264   6
  -2   6   3 6.54773 9.30895   5
  -2   6   2 821.397 101.363   4
   2  -6   2 795.441 105.300   2
   2   6  -2 800.578 138.731   2
   2   6  -2 933.681 99.2816   6
  -2  -6  -2 1152.82 109.989   5
  -2  -6  -2 982.067 102.884   4
  -2   6   2 720.652 78.0189   1
   2  -6   2 621.047 81.3011   1
  -2   6   2 874.900 98.5823   5
   2  -6   2 776.498 87.6939   3
  -2  -6  -1 128.332 31.7723   5
   2   6  -1 108.052 26.1144   6
   2  -6   1 17.9623 11.9806   1
  -2   6   1 98.4553 29.8152   4
  -2  -6  -1 122.128 28.6515   4
   2   6  -1 21.8329 59.9036   2
   2  -6   1 171.175 38.5791   2
  -2   6   1 87.8655 13.7742   1
   2  -6   1 97.9614 20.7249   3
  -2   6   0 59584.4 2094.43   1
   2   6   0 60896.4 2139.78   6
  -2   6   0 63074.8 2150.04   5
  -2   6   0 56156.4 2147.48   4
   2  -6   0 53379.1 2107.70   3
  -2   6  -1 124.968 27.3537   5
   2  -6  -1 76.3208 24.1499   6
  -2  -6   1 161.236 32.0479   4
   2  -6  -1 84.4257 30.0140   2
  -2  -6   1 96.0189 33.9898   5
   2  -6  -1 82.6460 19.6927   3
  -2  -6   2 1065.85 109.085   4
  -2   6  -2 1005.55 108.470   5
   2  -6  -2 690.357 92.2526   3
  -2   6  -2 832.857 93.3206   1
  -2   6  -2 873.692 104.256   4
   2  -6  -2 798.572 104.750   2
  -2  -6   2 1117.62 114.905   5
  -2  -6   2 813.248 102.198   3
  -2   6  -3-7.06722 10.0541   5
  -2  -6   3-7.67602 16.6735   5
   2   6   3-20.1020 23.3368   2
  -2   6  -3-5.79122 10.6354   4
  -2   6  -3 3.59732 7.24214   1
   2   6   3-9.13722 15.0041   3
  -2  -6   3-6.48393 11.9061   4
   2  -6  -3-3.28859 9.73942   3
  -2  -6   3-6.13932 7.13615   3
   2  -6  -3-2.31276 7.11260   1
   2  -6  -3 6.45422 12.9817   2
  -2  -6   4 3961.32 373.226   5
   2  -6  -4 3388.74 364.692   2
  -2   6  -4 3193.18 358.205   1
  -2   6  -4 3889.46 364.077   4
   2  -6  -4 3725.92 371.368   6
  -2  -6   4 3542.43 364.389   3
  -2  -6   4 4717.16 371.838   4
   2   6   4 4106.05 379.673   3
   2   6   4 4269.05 419.761   2
  -2   6  -4 4033.37 371.423   5
  -2  -6   5 36.1694 20.6151   5
  -2  -6   5 22.9459 16.3698   3
   2  -6  -5 18.3171 15.0988   2
   2   6   5 8.89344 16.3818   3
  -2  -6   5 11.2012 9.29867   4
   2  -6  -5 7.14381 11.8095   6
  -2   6  -5 15.3512 15.4946   6
  -2   6  -5 14.2254 15.5086   5
   2   6   5 33.2820 23.6986   2
  -2   6  -5-5.10710 11.1777   1
   2  -6  -5 5.32669 12.4443   1
  -2   6  -6 340.538 57.7715   1
  -2   6  -6 524.710 68.3739   6
   2   6   6 397.186 85.3117   2
  -2  -6   6 388.624 57.7480   4
   2  -6  -6 366.632 60.6295   6
  -2   6  -6 574.268 67.9160   5
   2   6   6 451.846 68.8015   3
   2  -6  -6 599.678 68.8498   1
  -2  -6   6 359.981 57.1827   3
   2  -6  -6 381.202 59.0913   2
   2  -6  -7 6.04198 12.2810   2
   2  -6  -7 13.6733 11.3672   6
   2  -6  -7 54.5913 23.4217   1
  -2  -6   7 31.2386 12.9467   3
   2   6   7 8.75860 12.5819   3
  -2   6  -7 6.19146 11.5061   1
  -2   6  -7 22.9199 15.4661   6
   2   6   7 13.9717 25.7063   2
  -2   6  -7 7.08558 10.2338   5
   2   6   8 61.1672 33.8184   2
  -2  -6   8 44.8235 16.8905   3
   2  -6  -8 124.312 30.7505   1
   2  -6  -8 52.9562 22.3857   2
  -2  -6   8 70.2714 21.0235   4
   2   6   8 70.1885 22.3909   3
  -2  -6   8 35.1456 10.5643   1
  -2   6  -8 150.069 31.0407   5
  -2   6  -8 60.1815 20.3931   6
   2  -6  -8 59.1812 20.3304   6
   2  -6  -9 43.8820 22.0170   2
  -2  -6   9 95.4235 21.9898   4
   2   6   9 25.8036 19.6898   3
  -2  -6   9 40.5986 12.3120   1
  -2  -6   9 62.2297 19.4532   3
  -2   6  -9 64.5435 20.4924   5
   2   6   9 42.0335 26.6148   2
  -2   6  -9 73.7562 23.4923   6
   2  -6  -9 99.8676 25.3471   6
   2   6  10 31979.6 3090.44   3
  -2  -6  10 30134.0 3075.33   3
  -2   6 -10 33928.8 3088.68   5
  -2  -6  10 31042.8 3076.04   4
   2   6  10 34060.5 3096.66   2
   2  -6 -10 34039.0 3082.62   6
  -2   6 -11 7.33811 10.5894   5
  -2  -6  11 25.2871 13.0703   4
   2   6  11 8.05790 11.5988   3
   2  -6 -11 22.0993 14.4548   6
  -2  -6  11 21.0806 12.6089   3
  -2  -6  12 4891.62 524.919   3
   2   6  12 5283.38 538.711   3
  -2   6 -12 6081.89 541.867   5
  -2   6 -12 5232.86 534.436   6
   2  -6 -12 5743.30 530.852   6
  -2   6 -13 6.75560 8.16837   6
  -2  -6  13 27.6375 12.3392   3
   2   6  13 15.0576 12.5689   3
  -2   6 -13 7.66179 11.1298   5
   2  -6 -13 39.7177 15.4177   6
   2   6  14 5382.50 627.317   3
  -2   6 -14 6820.85 633.579   5
  -2   6 -14 6482.46 627.980   6
   2  -6 -14 5790.93 619.339   6
   2  -6 -14 7504.66 628.569   5
  -2   6 -15 58.0640 19.4635   6
   2  -6 -15 39.9523 14.1477   6
   2   6  15 7.45396 11.2513   3
  -2   6 -15 39.0952 19.6211   5
   2   6  16 133.811 30.3828   3
   2  -6 -16 72.0585 21.5062   5
   2  -6 -17 8.23922 8.98300   6
  -2   6 -17 8.15366 13.4095   5
   2  -6 -17 10.0716 12.4266   5
  -2   6 -17 6.40150 10.5399   6
   2  -6 -18 3.96559 7.98153   6
  -2   6 -18-8.41254 11.9654   5
  -2   6 -18 6.28524 8.94312   6
   2  -6 -18 4.99933 9.18299   5
  -2   6 -19 18.9631 11.6598   6
   2   6  19 7.36988 14.8632   3
   2  -6 -19 9.37872 10.2501   5
   2  -6 -19 11.5446 9.54734   6
  -2  -6  19 13.9855 9.58936   3
  -2   6 -19 8.67081 10.1323   5
   2   6  20 7658.45 825.077   3
  -2  -6  20 8274.57 814.309   3
  -2   6 -20 9426.42 836.203   5
   2  -6 -20 9786.49 819.661   5
  -2   6 -20 8470.77 822.795   6
   2  -6 -20 7499.41 812.769   6
   2  -6 -21 4.43464 8.14514   5
   2  -6 -21 7.75795 11.0336   6
  -2   6 -21 6.40395 10.5173   6
   2   6  21 7.49824 12.3130   3
  -2  -6  21-3.82378 8.30967   3
   2  -6 -22 6526.77 633.817   6
   2   6  22 6408.16 647.262   3
   2   6  23 54.0064 23.8352   3
   2  -6 -23 20.2896 14.3661   6
  -2  -7 -18 4.62275 7.60139   5
  -2  -7 -17 4.87189 6.94707   5
   2   7 -17 6.02581 9.90651   6
  -2   7  17 7.82245 14.3670   4
  -2  -7 -16 5.33228 9.80476   5
  -2   7  16 8.15523 13.4008   4
   2  -7  16 8.08112 13.2792   2
   2   7 -16 5.85020 8.33835   6
  -2   7  15 16.8241 18.3271   4
   2   7 -15 17.1542 12.5046   6
   2  -7  15 9.05862 16.6909   2
  -2  -7 -14-6.10514 10.0302   5
  -2   7  14 8.58176 17.2585   4
   2   7 -14-5.73189 8.15876   6
   2  -7  14-10.0753 14.3293   2
  -2  -7 -13 191.795 38.2852   5
  -2   7  13 173.223 43.7843   4
   2   7 -13 244.513 39.6158   6
  -2  -7 -12-6.68532 7.76411   5
  -2   7  12-8.64315 17.3789   4
   2  -7  12-12.3447 20.2663   2
   2   7 -12 5.68659 9.33831   6
   2   7 -11 175.484 31.4512   6
   2  -7  11 226.183 53.6582   2
  -2  -7 -10-7.08574 5.82568   5
   2   7 -10-6.03918 8.59222   6
  -2   7  10 8.36634 15.3588   4
   2  -7   9 112.857 40.9208   2
  -2  -7  -9 127.963 28.7244   4
  -2  -7  -9 169.869 38.0678   5
   2   7  -9 183.700 31.7499   6
  -2   7   9 105.909 32.3928   4
   2  -7   8 13.7604 22.5907   2
  -2  -7  -8-6.01755 12.1021   4
  -2  -7  -8-7.26717 10.3357   5
  -2   7   8 7.88842 15.8626   4
   2   7  -8-6.30941 11.5838   6
   2   7  -7 191.323 37.4341   6
   2  -7   7 233.922 55.5947   2
  -2  -7  -7 181.405 39.4115   5
  -2  -7  -7 203.977 36.4693   4
   2   7  -7 325.820 67.6507   2
  -2   7   7 175.746 38.7403   4
   2   7  -6 6.35413 12.7768   6
   2  -7   6-11.9456 24.0177   2
  -2  -7  -6 7.85493 17.0591   5
  -2  -7  -6 6.00383 11.0210   4
   2   7  -6-16.7679 23.8389   2
  -2   7   6-7.38558 12.1258   4
   2   7  -5 305.460 46.4151   6
   2  -7   5 302.187 60.2963   2
  -2   7   5 328.818 50.4690   4
   2   7  -5 360.642 78.2958   2
  -2   7   5 225.057 39.7569   5
  -2   7   4 13.9276 16.1699   4
   2   7  -4-19.2025 31.5239   2
  -2  -7  -4 6.14037 14.2587   4
   2   7  -4 12.6125 13.6984   6
  -2  -7  -4 15.7561 17.1110   5
  -2   7   4-5.03515 7.16536   5
  -2  -7  -4 5.94934 11.9655   6
   2  -7   4-9.73001 19.5649   2
  -2   7   3 589.811 75.0934   5
  -2  -7  -3 540.357 76.3478   6
   2   7  -3 504.081 106.589   2
  -2  -7  -3 758.002 91.0847   5
  -2  -7  -3 646.856 79.0964   4
  -2   7   2 6.64838 10.9159   4
   2   7  -2 6.09030 11.1798   6
   2   7  -2-20.7646 34.0874   2
  -2   7   2-5.34811 7.60618   5
  -2  -7  -2 5.82210 9.55985   6
  -2  -7  -2-6.25529 11.4826   4
   2  -7   2-7.79828 11.0885   2
  -2  -7  -2-7.99536 14.6758   5
  -2  -7  -1 6.31577 11.6034   4
   2  -7   1 14.1116 11.5945   2
  -2   7   1 5.36566 10.8004   5
  -2   7   1-6.46624 15.9309   4
   2  -7   0-6.60201 12.1180   2
   2  -7   0 6.86203 7.96688   6
  -2   7   0 5.72985 8.14743   5
  -2   7   0-6.31940 15.5615   4
  -2  -7   0 6.28226 11.5312   4
   2   7   0-20.4427 29.0628   2
  -2  -7   0-8.42807 13.8363   5
   2  -7  -1 30.6490 16.7786   2
   2  -7  -1 27.4184 14.9883   6
  -2   7  -1 22.9486 13.4339   5
  -2   7  -1 18.5624 13.5505   4
  -2  -7   1-6.08087 13.3210   3
   2   7   1 19.4853 39.2147   2
  -2  -7   1 18.5387 15.3170   4
  -2  -7   1 17.1432 15.8291   5
  -2  -7   2-5.88134 10.7987   3
   2   7   2-36.2702 36.4622   2
   2  -7  -2-6.62584 14.3920   6
  -2   7  -2 5.87535 8.35840   5
   2  -7  -2-5.92944 9.73854   2
  -2  -7   2-6.02782 9.89997   4
   2  -7  -3 643.656 78.5995   6
   2  -7  -3 466.072 70.8936   2
   2   7   3 761.536 116.490   2
  -2   7  -3 593.725 74.5630   5
  -2  -7   3 570.856 73.8632   3
  -2  -7   4-5.54722 12.0464   4
   2  -7  -4 5.53156 12.8418   2
  -2  -7   4-5.36591 11.6526   3
   2  -7  -4 6.17399 10.1351   6
  -2   7  -5 233.429 41.1779   5
  -2  -7   5 229.931 39.8494   4
   2  -7  -5 224.090 40.3972   2
  -2  -7   5 275.939 40.7247   3
   2  -7  -5 284.247 43.2622   6
  -2   7  -6-6.06133 12.1874   5
  -2  -7   6 4.95515 10.7618   4
   2  -7  -6 5.47489 16.2032   2
   2  -7  -6-6.01204 8.54852   6
  -2  -7   6 9.78034 10.6207   3
  -2  -7   7 191.183 32.8633   3
  -2   7  -7 164.934 34.8217   6
  -2  -7   7 216.226 34.5736   4
   2  -7  -7 201.822 35.5690   6
  -2   7  -7 273.870 40.1775   5
   2  -7  -8-5.51164 7.83952   6
  -2  -7   8 4.46958 8.20693   3
  -2   7  -8 6.24658 12.5613   5
  -2   7  -8 6.53929 9.29986   6
  -2   7  -9 205.156 34.3427   6
   2   7   9 143.912 32.3638   3
  -2   7  -9 138.711 31.4152   5
  -2  -7   9 125.202 25.8433   3
   2  -7  -9 162.199 29.8772   6
  -2   7 -10 6.25273 10.2676   6
   2   7  10-7.02993 5.77582   3
  -2   7 -10-6.44656 10.5857   5
  -2  -7  10-3.91407 8.50370   3
   2  -7 -10-4.92061 9.03465   6
   2   7  11 152.122 32.6660   3
  -2  -7  11 137.024 25.8609   3
  -2   7 -11 209.233 35.5873   5
  -2   7 -11 170.711 31.3185   6
  -2   7 -12 5.95645 9.78168   6
  -2   7 -12-6.65308 12.2136   5
   2   7  12-6.78609 11.1431   3
  -2  -7  12-3.63221 6.67176   3
   2  -7 -12-4.48645 9.74649   6
   2  -7 -13 244.592 41.0315   6
  -2  -7  13 335.359 41.7192   3
  -2   7 -13 332.169 50.4881   5
  -2   7 -13 396.040 50.4524   6
   2   7  13 327.384 50.6913   3
   2  -7 -13 276.480 44.9208   5
   2   7  14-6.73994 7.82956   3
  -2   7 -14-13.8710 15.0642   5
  -2  -7  14 10.0000 9.07941   3
  -2   7 -14-5.71362 9.38438   6
   2  -7 -14 5.02509 10.1077   5
   2  -7 -14 4.07245 7.48064   6
   2  -7 -15 23.3342 11.7293   6
   2   7  15 26.4646 12.3517   3
   2  -7 -15 14.1927 9.77672   5
  -2   7 -15 28.4367 16.6585   5
  -2  -7  15 29.8537 11.4512   3
   2  -7 -16-3.76024 6.90646   6
   2   7  16 13.1859 12.1033   3
   2  -7 -16-4.66178 7.65730   5
  -2   7 -16-7.35047 12.0693   5
  -2  -7  16-3.19572 7.42377   3
   2  -7 -17 7.25218 7.87963   6
  -2   7 -17 5.52484 11.1115   6
   2  -7 -17-4.65857 9.37050   5
   2   7  17 6.50951 10.6897   3
  -2  -7  17 3.09796 6.73363   3
   2  -7 -18-3.49068 6.40852   6
   2   7  18 6.54238 12.0085   3
   2   7  19 224.374 41.4639   3
   2   8 -14 2237.18 231.238   6
  -2   8  13-7.27647 13.3847   4
  -2  -8 -13 16.3582 10.9992   5
  -2   8  12 1755.68 193.312   4
   2   8 -11 10.3159 10.3775   6
  -2  -8 -11-6.13231 11.2617   5
  -2  -8 -11 5.71670 12.4206   4
  -2   8  11 7.06933 11.6115   4
   2  -8  10 8538.87 782.107   2
  -2   8  10 10001.4 762.786   4
   2   8 -10 10622.0 754.299   6
  -2  -8  -9 6.73642 11.1184   5
   2   8  -9 5.37798 8.90352   6
   2  -8   9 12.9737 15.1037   2
  -2  -8  -9 21.7520 12.6772   4
  -2  -8  -8-5.38329 9.88077   4
  -2  -8  -8-7.16876 11.7686   5
   2   8  -8 5.47813 11.0144   6
   2  -8   8 24.8156 22.7728   2
  -2   8   8-6.60394 12.1210   4
  -2  -8  -7 10.6765 9.85108   4
  -2  -8  -7 7.64340 12.5891   5
   2   8  -7 11.1400 10.2742   6
   2  -8   7 11.4826 23.1087   2
  -2   8   7 12.9001 15.0091   4
  -2  -8  -6 236.288 39.2903   4
  -2  -8  -6 154.247 41.1913   5
   2   8  -6 248.360 39.3236   6
   2  -8   6 238.659 53.0639   2
  -2   8   6 276.152 42.6783   4
  -2  -8  -5-5.35416 8.80761   4
   2   8  -5 5.64582 11.3652   6
  -2   8   5 24.6772 15.2017   4
  -2  -8  -5 8.23838 16.5731   5
   2  -8   5 9.25978 18.6256   2
   2  -8   4 1648.39 168.196   2
  -2  -8  -4 1538.43 156.253   4
  -2   8   4 1223.16 154.787   4
  -2  -8  -4 1232.32 161.594   5
  -2   8   3-4.35882 7.15834   5
   2  -8   3 14.9927 16.2805   2
  -2  -8  -3-5.53320 11.1265   4
   2  -8   2 331.861 48.8384   6
  -2   8   2 284.450 43.2235   5
   2  -8   2 269.527 50.3458   2
  -2  -8  -2 394.942 51.1180   3
  -2  -8  -1 50.8826 19.9321   3
  -2  -8  -1 33.7620 16.2990   4
   2  -8   1 24.3641 15.3177   6
   2  -8   1 18.3780 17.6938   2
  -2  -8   0 17234.0 1583.19   3
   2  -8   0 15337.8 1581.65   2
  -2  -8   0 17984.9 1584.38   4
   2  -8   0 16484.7 1583.17   6
  -2   8   0 15391.3 1577.65   5
   2  -8  -1 38.0032 16.8660   2
  -2  -8   1 61.2947 19.5703   4
  -2  -8   1 21.5773 12.7789   3
   2  -8  -1 23.8398 13.1902   6
  -2   8  -1 13.7387 10.2651   5
   2  -8  -2 227.650 43.9704   2
  -2  -8   2 353.616 47.7822   4
  -2   8  -2 300.912 44.2687   5
   2  -8  -2 314.108 47.7273   6
  -2  -8   2 356.106 47.8232   3
   2  -8  -3-5.00970 10.0836   2
   2  -8  -3-5.47663 7.80071   6
  -2   8  -3-4.73104 8.69641   5
  -2  -8   3-4.94416 9.08698   3
  -2  -8   3-5.26475 10.5958   4
  -2   8  -4 1215.66 138.445   5
   2  -8  -4 1155.31 139.576   6
  -2  -8   4 1501.02 141.325   3
  -2   8  -5-5.12501 9.41550   5
  -2  -8   5 13.6188 9.86712   3
  -2   8  -6 243.360 40.4390   5
   2  -8  -6 248.239 40.0630   6
  -2  -8   6 300.390 40.3121   3
   2  -8  -7 9.43337 9.48566   6
  -2  -8   7-4.18637 9.72146   3
   2  -8  -8 4.46467 6.37327   6
  -2   8  -8 5.43889 9.99882   5
  -2  -8   8 7.82747 7.88967   3
  -2  -8   9 22.0456 10.6216   3
   2   8   9 12.4660 13.6708   3
  -2   8  -9 27.6322 15.1661   5
   2  -8  -9 16.8085 11.0742   6
  -2  -8  10 10484.8 1008.12   3
  -2   8 -10 11274.2 1017.15   5
   2   8  10 9475.59 1015.50   3
   2  -8 -10 10425.8 1009.66   6
  -2   8 -10 10479.2 1014.78   6
  -2   8 -11 5.82933 10.6990   5
   2  -8 -11 3.83057 9.43255   6
  -2  -8  11-3.41193 7.40972   3
  -2  -8  12 2195.55 191.945   3
   2  -8 -12 1549.42 189.241   6
   2   8  13 5.66665 11.4278   3
   2  -8 -13 10.6230 7.17501   6
   2   8  14 1924.78 203.934   3
  -2  -9  -3 262.532 41.3328   4
   2  -9   1 5.10457 12.5787   2
  -2  -9   0-7.77895 14.2963   2
  -2  -9   1-8.54296 14.0476   2
  -3   0   0-8.60833 17.3099   4
   3   0   0 9.00965 18.1166   3
  -3   0   0-12.1796 17.3177   1
   3   0   0-12.3553 20.2845   1
  -3   0   0-8.53016 14.0063   5
   3   0   0 5.56194 11.1865   6
   3   0   0-10.0718 21.8740   2
   3   0   0 14.5397 26.6870   1
  -3   0   0-13.9151 16.1551   1
   3   0  -1-13.9175 16.1576   1
   3   0   1 5.10278 10.2633   6
   3   0  -1 9.38717 18.8753   2
   3   0   1-10.2034 20.5161   2
  -3   0   1 17.1504 21.1173   4
  -3   0  -1-8.64994 18.7865   4
   3   0  -1-8.60837 18.6962   3
  -3   0   1 12.1651 22.3291   1
   3   0  -1-12.0824 17.1795   1
   3   0   1-12.3443 17.5516   1
  -3   0  -1 12.4874 20.5010   1
   3   0   1 5.75157 11.5673   6
   3   0  -1 5.52488 10.1442   6
  -3   0   1 7.95166 13.0565   5
   3   0   1 9.03049 16.5766   3
  -3   0  -1 14.2342 11.6869   1
   3   0   1 14.3675 20.4276   1
  -3   0   1-14.0269 16.2846   1
   3   0  -2 26.9846 19.1830   1
   3   0   2 4.86623 7.99243   6
   3   0  -2-8.92892 19.3918   2
  -3   0   2 8.20431 17.8183   4
  -3   0  -2-8.85860 20.5672   4
   3   0  -2 16.5138 16.6026   3
  -3   0   2 11.9136 16.9389   1
   3   0   2-13.0750 18.5898   1
  -3   0  -2 12.6499 23.2182   1
   3   0  -2-11.7268 13.6146   1
  -3   0  -2 9.51552 13.5301   5
  -3   0   2 7.51545 15.1121   5
   3   0   2-9.62397 15.8006   3
   3   0  -2 5.67430 9.31834   6
   3   0   2 6.28403 12.6367   6
  -3   0  -2-14.5055 23.8133   1
  -3   0   2-14.2533 16.5468   1
   3   0   2-14.5600 23.9027   1
   3   0   3 62.3430 26.1723   6
  -3   0  -3 9.51905 28.7049   5
  -3   0   3 7.23439 17.6765   5
   3   0   3 4.56685 16.8315   6
   3   0  -3-13.2080 22.3718   1
   3   0   3 319.427 61.8178   2
   3   0  -3 195.276 49.5836   2
  -3   0   3 161.963 52.2056   4
  -3   0  -3 130.045 48.5342   4
   3   0   3 10.7384 29.7477   1
  -3   0  -3-13.1300 19.4632   1
   3   0  -3 11.7360 20.0387   1
  -3   0   3-11.2608 16.9313   1
   3   0   3 19.7511 37.5520   3
  -3   0  -3 29.0798 54.9664   1
  -3   0   3-14.3689 33.8104   1
   3   0  -4 6.11331 12.2937   6
  -3   0   4 6.10617 13.2628   3
  -3   0   4-7.07889 11.6235   5
   3   0   4 4.21107 7.73325   6
  -3   0  -4-9.66213 11.2186   5
   3   0   4-10.5490 19.3628   3
   3   0   4 10.3517 14.7188   2
   3   0  -4 8.58711 22.2900   2
  -3   0  -4-8.93104 20.7355   4
   3   0   4-10.8415 15.4150   1
   3   0   4-6.13486 10.0743   6
   3   0  -4-11.6825 16.6105   1
  -3   0  -4-13.5061 22.1728   1
  -3   0   4-10.7539 15.2905   1
  -3   0   4-15.0266 17.4445   1
   3   0   4-14.5887 20.7416   1
  -3   0   5-5.94497 16.2003   3
   3   0   5 3.92895 8.56354   6
  -3   0   5-6.56634 17.8902   5
   3   0  -5 46.3015 23.6763   6
  -3   0  -5 9.70181 19.5194   5
   3   0   5-10.5734 24.5575   2
   3   0  -5 8.41715 22.9253   2
  -3   0   5 7.65512 17.7868   4
  -3   0  -5 13.9159 19.7971   1
   3   0  -5 12.0601 19.8112   1
  -3   0   5-10.5729 19.4187   1
   3   0   5 11.3310 20.8091   1
   3   0   5 32.3530 28.0010   3
  -3   0  -5-13.6901 19.4763   1
   3   0   5-14.9731 21.2990   1
   3   0  -6-12.2223 17.3763   1
  -3   0  -6-13.9240 19.7954   1
  -3   0   6-10.4311 14.8300   1
  -3   0   6-5.74910 12.4855   3
  -3   0  -6-5.66604 8.05625   6
  -3   0   6-5.65966 11.3796   5
   3   0  -6-12.2737 22.5269   1
   3   0  -6-7.13502 13.0959   6
  -3   0  -6 9.85820 14.0156   5
   3   0   6 10.7182 21.5495   2
  -3   0   6 7.58675 12.4550   4
  -3   0  -6-8.24022 13.5276   4
   3   0   6 11.1149 18.2464   1
   3   0   6 10.4602 24.2842   3
   3   0   6 14.9629 21.2725   1
  -3   0  -6 13.1417 18.6834   1
   3   0  -7-12.1899 20.0120   1
  -3   0  -7-14.4736 20.5775   1
  -3   0   7-9.36384 13.3139   1
  -3   0  -7-5.77005 12.5322   6
   3   0  -7 7.70349 21.9044   6
   3   0   7 3.87302 7.78992   6
  -3   0   7 5.14717 10.3508   5
  -3   0  -7-10.0392 18.4266   5
  -3   0   7 5.38435 12.5020   3
   3   0  -7 11.9875 19.6797   1
  -3   0   7-13.8609 22.7548   1
   3   0   7 10.9634 22.0432   2
   3   0  -7 16.0015 19.7020   2
  -3   0   7 7.37409 13.5358   4
  -3   0  -7 15.5128 18.0081   4
   3   0   7-9.92968 14.1183   1
   3   0   7 10.5645 15.0207   3
   3   0   7 14.8677 24.4074   1
  -3   0  -7-12.3766 14.3681   1
   3   0   8 3.83374 11.3456   6
   3   0  -8-8.20885 17.8264   6
  -3   0   8 10.8276 13.3307   3
  -3   0   8 4.86421 11.2925   5
  -3   0   8-13.5017 19.1947   1
   3   0  -8-11.3615 18.6508   1
  -3   0  -8 10.1061 14.3673   5
   3   0  -8 15.7441 15.8269   2
   3   0   8-11.1394 22.3959   2
  -3   0   8-7.31979 15.8957   4
  -3   0  -8-7.67843 14.0925   4
   3   0   8-9.52360 13.5392   1
   3   0   8-10.5705 19.4005   3
  -3   0  -8 11.5028 16.3529   1
   3   0   8-14.4562 20.5516   1
  -3   0  -9 11.4983 17.0144   6
   3   0  -9-17.6407 21.7193   6
   3   0  -9-11.4790 13.3250   1
  -3   0   9-5.42409 11.7796   3
   3   0  -9 15.3685 18.9218   2
  -3   0   9-13.1738 26.4864   1
   3   0  -9-11.0019 15.6413   1
  -3   0  -9 10.4046 12.0780   5
   3   0   9 22.2360 20.4056   2
  -3   0   9 7.16286 16.6293   4
  -3   0  -9-7.38954 8.57836   4
  -3   0  -9 11.3687 16.1627   1
   3   0   9 9.14898 15.0192   1
   3   0   9-10.5548 15.0057   3
   3   0   9-13.8919 19.7497   1
  -3   0  -9 11.2216 13.0263   1
  -3   0  10 4.68507 10.1778   5
   3   0 -10 7.47873 15.0386   2
  -3   0  10 12.9337 28.0881   1
  -3   0 -10-5.58997 10.2631   6
  -3   0 -10 10.6533 15.1477   5
   3   0  10 11.2439 20.6381   2
  -3   0  10 7.14115 14.3600   4
  -3   0 -10 7.17354 11.7791   4
   3   0 -10 9.39796 15.4299   6
[truncated: 415,595 more chars]
