# Supplementary material for: The varying temperature- and pressure-induced phase transition pathways in hybrid improper ferroelectric Sr3Sn2O7
Source: Acta Crystallogr B Struct Sci Cryst Eng Mater. 2025 Apr 14;81(Pt 3):318–24. doi: 10.1107/S2052520625002306 (PMC12147935; doi:10.1107/S2052520625002306)
Supplement: Supplementary file 1 [file b-81-00318-sup1.zip › SSO_HP_VT_CIFs/SSO_VT_CIFS/SrSnO_I19VT_16_430_2.cif]

data_srsno_i19vt_16_430_2

# start Validation Reply Form
_vrf_PLAT971_srsno_i19vt_16_430_2
;
PROBLEM: Check Calcd Resid. Dens.  0.67Ang From Sn1             5.36 eA-3  
RESPONSE: The sample is highly absorbing and contains a significant 
proportion of heavy elements. While efforts have been made to account
for this as best as possible, the diffractometer upon which the data 
were collected lacks a camera with which to obtain a true representation
of the crystal for a more explicit correction. The impact of this upon
the data is further compounded by the crystal existing as a highly 
anisotropic plate. Errors carried through from this in the intensities will 
increase the residual levels in the model. This is in addition to the typical
fourier rippling that is expected at heavy elements, and the impact of the
spherical contraction of the valence shell owed to the ionisation of these 
metals in this highly charge system. Since these residuals exist close to 
these heavy metal centres and the model (and symmetry) has been thoroughly 
evaluated (see the manuscript), these are believed to have no physical 
significance.
;
_vrf_PLAT972_srsno_i19vt_16_430_2
;
PROBLEM: Check Calcd Resid. Dens.  0.35Ang From Sr2            -4.11 eA-3  
RESPONSE: The sample is highly absorbing and contains a significant 
proportion of heavy elements. While efforts have been made to account
for this as best as possible, the diffractometer upon which the data 
were collected lacks a camera with which to obtain a true representation
of the crystal for a more explicit correction. The impact of this upon
the data is further compounded by the crystal existing as a highly 
anisotropic plate. Errors carried through from this in the intensities will 
increase the residual levels in the model. This is in addition to the typical
fourier rippling that is expected at heavy elements, and the impact of the
spherical contraction of the valence shell owed to the ionisation of these 
metals in this highly charge system. Since these residuals exist close to 
these heavy metal centres and the model (and symmetry) has been thoroughly 
evaluated (see the manuscript), these are believed to have no physical 
significance.
;
_vrf_PLAT974_srsno_i19vt_16_430_2
;
PROBLEM: Check Calcd Negative Resid. Density on       Sr1      -2.62 eA-3  
RESPONSE: The sample is highly absorbing and contains a significant 
proportion of heavy elements. While efforts have been made to account
for this as best as possible, the diffractometer upon which the data 
were collected lacks a camera with which to obtain a true representation
of the crystal for a more explicit correction. The impact of this upon
the data is further compounded by the crystal existing as a highly 
anisotropic plate. Errors carried through from this in the intensities will 
increase the residual levels in the model. This is in addition to the typical
fourier rippling that is expected at heavy elements, and the impact of the
spherical contraction of the valence shell owed to the ionisation of these 
metals in this highly charge system. Since these residuals exist close to 
these heavy metal centres and the model (and symmetry) has been thoroughly 
evaluated (see the manuscript), these are believed to have no physical 
significance.
;
_vrf_PLAT976_srsno_i19vt_16_430_2
;
PROBLEM: Check Calcd Resid. Dens.  0.62Ang From O2      .      -2.26 eA-3  
RESPONSE: The sample is highly absorbing and contains a significant 
proportion of heavy elements. While efforts have been made to account
for this as best as possible, the diffractometer upon which the data 
were collected lacks a camera with which to obtain a true representation
of the crystal for a more explicit correction. The impact of this upon
the data is further compounded by the crystal existing as a highly 
anisotropic plate. Errors carried through from this in the intensities will 
increase the residual levels in the model. This is in addition to the typical
fourier rippling that is expected at heavy elements, and the impact of the
spherical contraction of the valence shell owed to the ionisation of these 
metals in this highly charge system. Since these residuals exist close to 
these heavy metal centres and the model (and symmetry) has been thoroughly 
evaluated (see the manuscript), these are believed to have no physical 
significance.
;
_vrf_PLAT097_srsno_i19vt_16_430_2
;
PROBLEM: Large Reported Max.  (Positive) Residual Density       5.60 eA-3  
RESPONSE: The sample is highly absorbing and contains a significant 
proportion of heavy elements. While efforts have been made to account
for this as best as possible, the diffractometer upon which the data 
were collected lacks a camera with which to obtain a true representation
of the crystal for a more explicit correction. The impact of this upon
the data is further compounded by the crystal existing as a highly 
anisotropic plate. Errors carried through from this in the intensities will 
increase the residual levels in the model. This is in addition to the typical
fourier rippling that is expected at heavy elements, and the impact of the
spherical contraction of the valence shell owed to the ionisation of these 
metals in this highly charge system. Since the residual exists close to 
a heavy metal centre and the model (and symmetry) has been thoroughly 
evaluated (see the manuscript), it is believed to have no physical 
significance.
;
_vrf_PLAT112_srsno_i19vt_16_430_2
;
PROBLEM: ADDSYM Detects New (Pseudo) Symm. Elem         4        100 %Fit  
RESPONSE: The deviations from the high symmetry aristotype are low, 
manifesting as low intensity superstructure reflections and small deviations
from the tetragonal aristotype. The model (and symmetry) has been thoroughly
evaluated (please see the manuscript).
;
_vrf_PLAT113_srsno_i19vt_16_430_2
;
PROBLEM: ADDSYM Suggests Possible Pseudo/New  Space Group     I4/mmm Check 
RESPONSE: The deviations from the high symmetry aristotype are low, 
manifesting as low intensity superstructure reflections and small deviations
from the tetragonal aristotype. The model (and symmetry) has been thoroughly
evaluated (please see the manuscript).
;
# end Validation Reply Form

_audit_creation_date               2025-01-14
_audit_creation_method
;
Olex2 1.5-ac7-013
(compiled 2025.01.02 svn.rf662f148 for Rigaku Oxford Diffraction, GUI svn.r7109)
;
_shelx_SHELXL_version_number       '2019/3'
_audit_contact_author_address      
;
Dept. of Chemistry, University of Warwick, Gibbet Hill Road, Coventry, CV4 7AL
;
_audit_contact_author_email        ?
_audit_contact_author_name         'Evie Ladbrook'
_audit_contact_author_phone        ?
_publ_contact_author_id_orcid      ?
_publ_section_references
;
Dolomanov, O.V., Bourhis, L.J., Gildea, R.J, Howard, J.A.K. & Puschmann, H.
 (2009), J. Appl. Cryst. 42, 339-341.

Sheldrick, G.M. (2008). Acta Cryst. A64, 112-122.

Sheldrick, G.M. (2015). Acta Cryst. C71, 3-8.
;
_chemical_name_common              ?
_chemical_name_systematic          ?
_chemical_formula_moiety           'O7 Sn2 Sr3'
_chemical_formula_sum              'O7 Sn2 Sr3'
_chemical_formula_weight           612.24
_chemical_melting_point            ?
_chemical_oxdiff_formula           'Sr3 Sn2 O7'
loop_
  _atom_type_symbol
  _atom_type_description
  _atom_type_scat_dispersion_real
  _atom_type_scat_dispersion_imag
  _atom_type_scat_source
 'O' 'O' 0.0101 0.0057 'International Tables Vol C Tables 4.2.6.8 and 6.1.1.4'
 'Sr' 'Sr' -1.1610 3.0594
 'International Tables Vol C Tables 4.2.6.8 and 6.1.1.4'
 'Sn' 'Sn' -0.6810 1.3529
 'International Tables Vol C Tables 4.2.6.8 and 6.1.1.4'

_shelx_space_group_comment
;
The symmetry employed for this shelxl refinement is uniquely defined
by the following loop, which should always be used as a source of
symmetry information in preference to the above space-group names.
They are only intended as comments.
;
_space_group_crystal_system        'orthorhombic'
_space_group_IT_number             60
_space_group_name_H-M_alt          'P n a b'
_space_group_name_Hall             '-P 2bc 2n'
loop_
  _space_group_symop_operation_xyz
 'x, y, z'
 'x+1/2, -y+1/2, -z+1/2'
 '-x+1/2, y, -z'
 '-x, -y+1/2, z+1/2'
 '-x, -y, -z'
 '-x-1/2, y-1/2, z-1/2'
 'x-1/2, -y, z'
 'x, y-1/2, -z-1/2'

_cell_length_a                     5.6996(2)
_cell_length_b                     5.7203(2)
_cell_length_c                     20.6918(8)
_cell_angle_alpha                  90
_cell_angle_beta                   90
_cell_angle_gamma                  90
_cell_volume                       674.63(4)
_cell_formula_units_Z              4
_cell_measurement_reflns_used      1244
_cell_measurement_temperature      430
_cell_measurement_theta_max        33.6910
_cell_measurement_theta_min        1.8970
_shelx_estimated_absorpt_T_max     0.675
_shelx_estimated_absorpt_T_min     0.330
_exptl_absorpt_coefficient_mu      28.449
_exptl_absorpt_correction_T_max    0.01079
_exptl_absorpt_correction_T_min    0.00082
_exptl_absorpt_correction_type     sphere
_exptl_absorpt_process_details
;
CrysAlisPro 1.171.43.91a (Rigaku Oxford Diffraction, 2023)
Spherical absorption correction
using equivalent radius and absorption coefficient.
Empirical absorption correction using spherical harmonics,
implemented in SCALE3 ABSPACK scaling algorithm.
;
_exptl_absorpt_special_details     ?
_exptl_crystal_colour              'clear colourless'
_exptl_crystal_colour_lustre       clear
_exptl_crystal_colour_primary      colourless
_exptl_crystal_density_diffrn      6.028
_exptl_crystal_density_meas        ?
_exptl_crystal_density_method      ?
_exptl_crystal_description         plate
_exptl_crystal_F_000               1080
_exptl_crystal_size_max            0.05
_exptl_crystal_size_mid            0.05
_exptl_crystal_size_min            0.015
_exptl_crystal_size_rad            0.400
_exptl_transmission_factor_max     ?
_exptl_transmission_factor_min     ?
_diffrn_reflns_av_R_equivalents    0.0705
_diffrn_reflns_av_unetI/netI       0.0291
_diffrn_reflns_Laue_measured_fraction_full  0.997
_diffrn_reflns_Laue_measured_fraction_max  0.966
_diffrn_reflns_limit_h_max         8
_diffrn_reflns_limit_h_min         -9
_diffrn_reflns_limit_k_max         8
_diffrn_reflns_limit_k_min         -9
_diffrn_reflns_limit_l_max         32
_diffrn_reflns_limit_l_min         -33
_diffrn_reflns_number              21003
_diffrn_reflns_point_group_measured_fraction_full  0.997
_diffrn_reflns_point_group_measured_fraction_max  0.966
_diffrn_reflns_theta_full          24.415
_diffrn_reflns_theta_max           34.169
_diffrn_reflns_theta_min           1.908
_diffrn_ambient_temperature        430
_diffrn_detector                   'Hybrid Pixel Array Detector'
_diffrn_detector_area_resol_mean   5.8140
_diffrn_measured_fraction_theta_full  0.997
_diffrn_measured_fraction_theta_max  0.966
_diffrn_measurement_details
;
List of Runs (angles in degrees, time in seconds):

  # Type    Start    End  Width  t~exp~   \w     \q     \k     \f   Frames
--------------------------------------------------------------------------
  1  \f      0.00 360.00   0.20    0.20   0.00   0.00   0.00    --  1800
  2  \w   -150.00  20.00   0.20    0.20    --   25.00   0.00 288.00  850
  3  \w   -150.00  20.00   0.20    0.20    --   25.00   0.00 216.00  850
  4  \w   -150.00  20.00   0.20    0.20    --   25.00   0.00 144.00  850
  5  \w   -150.00  20.00   0.20    0.20    --   25.00   0.00  72.00  850
  6  \w   -150.00  20.00   0.20    0.20    --   25.00   0.00   0.00  850
;
_diffrn_measurement_device         'abstract diffractometer'
_diffrn_measurement_device_type   
 'dectris-CrysAlisPro-abstract goniometer imported dectris images'
_diffrn_measurement_method         '\w and \f scans'
_diffrn_orient_matrix_type        
 'CrysAlisPro convention (1999,Acta A55,543-557)'
_diffrn_orient_matrix_UB_11        -0.0000282060
_diffrn_orient_matrix_UB_12        0.0081091834
_diffrn_orient_matrix_UB_13        -0.0332250387
_diffrn_orient_matrix_UB_21        -0.1203976154
_diffrn_orient_matrix_UB_22        0.0106206160
_diffrn_orient_matrix_UB_23        0.0002035963
_diffrn_orient_matrix_UB_31        0.0106769606
_diffrn_orient_matrix_UB_32        0.1196568541
_diffrn_orient_matrix_UB_33        0.0022383872
_diffrn_radiation_monochromator    synchrotron
_diffrn_radiation_probe            x-ray
_diffrn_radiation_type             synchrotron
_diffrn_radiation_wavelength       0.6889
_diffrn_source                     synchrotron
_reflns_Friedel_coverage           0.000
_reflns_Friedel_fraction_full      .
_reflns_Friedel_fraction_max       .
_reflns_number_gt                  1129
_reflns_number_total               1482
_reflns_special_details
;
 Reflections were merged by SHELXL according to the crystal
 class for the calculation of statistics and refinement.
 
 _reflns_Friedel_fraction is defined as the number of unique
 Friedel pairs measured divided by the number that would be
 possible theoretically, ignoring centric projections and
 systematic absences.
;
_reflns_threshold_expression       'I > 2\s(I)'
_computing_cell_refinement         'CrysAlisPro 1.171.43.91a (Rigaku OD, 2023)'
_computing_data_collection        
 'CrysAlisPro 1.171.43.91a (Rigaku OD, 2023) (IMPORT)'
_computing_data_reduction          'CrysAlisPro 1.171.43.91a (Rigaku OD, 2023)'
_computing_molecular_graphics      'Olex2 1.5-ac7-013 (Dolomanov et al., 2009)'
_computing_publication_material    'Olex2 1.5-ac7-013 (Dolomanov et al., 2009)'
_computing_structure_refinement    'SHELXL 2019/3 (Sheldrick, 2015)'
_computing_structure_solution      'SHELXS  (Sheldrick, 2008)'
_refine_diff_density_max           5.600
_refine_diff_density_min           -4.145
_refine_diff_density_rms           0.982
_refine_ls_extinction_coef         .
_refine_ls_extinction_method       none
_refine_ls_goodness_of_fit_ref     1.014
_refine_ls_hydrogen_treatment      undef
_refine_ls_matrix_type             full
_refine_ls_number_parameters       56
_refine_ls_number_reflns           1482
_refine_ls_number_restraints       0
_refine_ls_R_factor_all            0.0847
_refine_ls_R_factor_gt             0.0801
_refine_ls_restrained_S_all        1.014
_refine_ls_shift/su_max            0.000
_refine_ls_shift/su_mean           0.000
_refine_ls_structure_factor_coef   Fsqd
_refine_ls_weighting_details      
 'w=1/[\s^2^(Fo^2^)+(0.1745P)^2^] where P=(Fo^2^+2Fc^2^)/3'
_refine_ls_weighting_scheme        calc
_refine_ls_wR_factor_gt            0.2123
_refine_ls_wR_factor_ref           0.2252
_refine_special_details
;
All atoms were refined as anisotropic without the need for any restraints.
;
_olex2_refinement_description
;
;
_atom_sites_solution_hydrogens     .
_atom_sites_solution_primary       isomorph
_atom_sites_solution_secondary     difmap
loop_
  _atom_site_label
  _atom_site_type_symbol
  _atom_site_fract_x
  _atom_site_fract_y
  _atom_site_fract_z
  _atom_site_U_iso_or_equiv
  _atom_site_adp_type
  _atom_site_occupancy
  _atom_site_site_symmetry_order
  _atom_site_calc_flag
  _atom_site_refinement_flags_posn
  _atom_site_refinement_flags_adp
  _atom_site_refinement_flags_occupancy
  _atom_site_disorder_assembly
  _atom_site_disorder_group
 Sn1 Sn 0.75194(3) 0.25024(2) 0.09826(4) 0.0239(3) Uani 1 1 d . . . . .
 Sr1 Sr 0.250000 0.25196(6) 0.000000 0.0298(4) Uani 1 2 d S T P . .
 Sr2 Sr 0.25888(8) 0.24345(6) 0.18717(6) 0.0304(3) Uani 1 1 d . . . . .
 O1 O 0.750000 0.2921(10) 0.000000 0.0374(9) Uani 1 2 d S T P . .
 O2 O 0.7481(5) 0.2171(7) 0.1960(4) 0.0376(7) Uani 1 1 d . . . . .
 O3 O 0.4777(5) 0.0248(5) 0.08921(14) 0.0357(5) Uani 1 1 d . . . . .
 O4 O 0.0265(5) 0.4749(5) 0.10392(14) 0.0377(6) Uani 1 1 d . . . . .

loop_
  _atom_site_aniso_label
  _atom_site_aniso_U_11
  _atom_site_aniso_U_22
  _atom_site_aniso_U_33
  _atom_site_aniso_U_23
  _atom_site_aniso_U_13
  _atom_site_aniso_U_12
 Sn1 0.0234(3) 0.0234(4) 0.0250(4) -0.00003(5) -0.00003(5) -0.00004(4)
 Sr1 0.0302(5) 0.0296(5) 0.0297(8) 0.000 -0.00040(11) 0.000
 Sr2 0.0319(4) 0.0308(4) 0.0284(4) 0.00059(8) -0.00012(10) 0.00115(7)
 O1 0.046(3) 0.0407(18) 0.0254(18) 0.000 0.0006(10) 0.000
 O2 0.0435(18) 0.0408(14) 0.0284(14) 0.0010(18) 0.0020(8) -0.0013(8)
 O3 0.0312(10) 0.0331(10) 0.0429(12) 0.0014(8) 0.0009(8) -0.0071(8)
 O4 0.0318(10) 0.0349(11) 0.0465(13) 0.0029(9) 0.0003(8) -0.0080(8)

_geom_special_details
;
 All esds (except the esd in the dihedral angle between two l.s. planes)
 are estimated using the full covariance matrix.  The cell esds are taken
 into account individually in the estimation of esds in distances, angles
 and torsion angles; correlations between esds in cell parameters are only
 used when they are defined by crystal symmetry.  An approximate (isotropic)
 treatment of cell esds is used for estimating esds involving l.s. planes.
;
loop_
  _geom_bond_atom_site_label_1
  _geom_bond_atom_site_label_2
  _geom_bond_distance
  _geom_bond_site_symmetry_2
  _geom_bond_publ_flag
 Sn1 Sr1 3.4917(5) 1_655 ?
 Sn1 Sr1 3.4989(5) 5_665 ?
 Sn1 Sr2 3.4256(8) 1_655 ?
 Sn1 Sr2 3.4314(7) 7_665 ?
 Sn1 Sr2 3.3591(8) . ?
 Sn1 Sr2 3.3707(8) 7_655 ?
 Sn1 O1 2.0472(10) . ?
 Sn1 O2 2.032(8) . ?
 Sn1 O3 2.041(2) 7_655 ?
 Sn1 O3 2.035(2) . ?
 Sn1 O4 2.034(2) 7_665 ?
 Sn1 O4 2.029(2) 1_655 ?
 Sr1 O1 3.112(5) 5_655 ?
 Sr1 O1 2.8590(5) . ?
 Sr1 O1 2.8590(5) 1_455 ?
 Sr1 O1 2.608(5) 5_665 ?
 Sr1 O3 2.604(3) 3 ?
 Sr1 O3 2.885(3) 7 ?
 Sr1 O3 2.885(3) 5_655 ?
 Sr1 O3 2.604(3) . ?
 Sr1 O4 3.090(3) 7_665 ?
 Sr1 O4 2.806(3) 3 ?
 Sr1 O4 3.090(3) 5_565 ?
 Sr1 O4 2.806(3) . ?
 Sr2 O2 2.428(8) 2_455 ?
 Sr2 O2 3.092(4) 7_565 ?
 Sr2 O2 2.921(3) 1_455 ?
 Sr2 O2 2.641(4) 7 ?
 Sr2 O2 2.798(3) . ?
 Sr2 O3 3.005(4) 7 ?
 Sr2 O3 2.689(3) . ?
 Sr2 O4 2.809(3) 7_665 ?
 Sr2 O4 2.544(3) . ?

loop_
  _geom_angle_atom_site_label_1
  _geom_angle_atom_site_label_2
  _geom_angle_atom_site_label_3
  _geom_angle
  _geom_angle_site_symmetry_1
  _geom_angle_site_symmetry_3
  _geom_angle_publ_flag
 Sr1 Sn1 Sr1 70.241(13) 1_655 5_665 ?
 Sr2 Sn1 Sr1 177.55(2) . 1_655 ?
 Sr2 Sn1 Sr1 67.955(19) 7_665 5_665 ?
 Sr2 Sn1 Sr1 107.484(14) 7_665 1_655 ?
 Sr2 Sn1 Sr1 108.903(11) 1_655 5_665 ?
 Sr2 Sn1 Sr1 177.51(2) 7_655 5_665 ?
 Sr2 Sn1 Sr1 108.097(13) 7_655 1_655 ?
 Sr2 Sn1 Sr1 108.968(11) . 5_665 ?
 Sr2 Sn1 Sr1 68.101(19) 1_655 1_655 ?
 Sr2 Sn1 Sr2 72.614(18) . 7_655 ?
 Sr2 Sn1 Sr2 114.29(4) . 1_655 ?
 Sr2 Sn1 Sr2 74.084(19) . 7_665 ?
 Sr2 Sn1 Sr2 114.48(4) 7_655 7_665 ?
 Sr2 Sn1 Sr2 71.787(19) 7_655 1_655 ?
 Sr2 Sn1 Sr2 73.256(18) 1_655 7_665 ?
 O1 Sn1 Sr1 47.76(15) . 5_665 ?
 O1 Sn1 Sr1 54.955(18) . 1_655 ?
 O1 Sn1 Sr2 122.74(2) . . ?
 O1 Sn1 Sr2 122.63(2) . 1_655 ?
 O1 Sn1 Sr2 115.71(15) . 7_665 ?
 O1 Sn1 Sr2 129.80(15) . 7_655 ?
 O2 Sn1 Sr1 130.88(12) . 5_665 ?
 O2 Sn1 Sr1 126.07(8) . 1_655 ?
 O2 Sn1 Sr2 56.26(8) . . ?
 O2 Sn1 Sr2 51.58(12) . 7_655 ?
 O2 Sn1 Sr2 58.22(8) . 1_655 ?
 O2 Sn1 Sr2 62.94(12) . 7_665 ?
 O2 Sn1 O1 178.36(12) . . ?
 O2 Sn1 O3 91.50(12) . 7_655 ?
 O2 Sn1 O3 91.39(12) . . ?
 O2 Sn1 O4 90.46(12) . 7_665 ?
 O3 Sn1 Sr1 117.38(10) . 5_665 ?
 O3 Sn1 Sr1 125.17(8) 7_655 5_665 ?
 O3 Sn1 Sr1 55.68(8) 7_655 1_655 ?
 O3 Sn1 Sr1 124.93(8) . 1_655 ?
 O3 Sn1 Sr2 61.86(10) . 7_655 ?
 O3 Sn1 Sr2 52.91(8) 7_655 7_655 ?
 O3 Sn1 Sr2 126.38(8) . 7_665 ?
 O3 Sn1 Sr2 60.58(9) 7_655 1_655 ?
 O3 Sn1 Sr2 124.67(8) 7_655 . ?
 O3 Sn1 Sr2 133.83(10) 7_655 7_665 ?
 O3 Sn1 Sr2 53.17(8) . . ?
 O3 Sn1 Sr2 133.64(10) . 1_655 ?
 O3 Sn1 O1 90.14(13) 7_655 . ?
 O3 Sn1 O1 88.77(12) . . ?
 O3 Sn1 O3 89.27(2) . 7_655 ?
 O4 Sn1 Sr1 53.46(8) 1_655 1_655 ?
 O4 Sn1 Sr1 61.34(10) 1_655 5_665 ?
 O4 Sn1 Sr1 53.30(8) 7_665 5_665 ?
 O4 Sn1 Sr1 123.02(8) 7_665 1_655 ?
 O4 Sn1 Sr2 119.36(10) 1_655 7_655 ?
 O4 Sn1 Sr2 47.46(10) 7_665 7_665 ?
 O4 Sn1 Sr2 54.93(8) 1_655 7_665 ?
 O4 Sn1 Sr2 120.71(10) 7_665 1_655 ?
 O4 Sn1 Sr2 56.56(8) 7_665 . ?
 O4 Sn1 Sr2 128.58(8) 7_665 7_655 ?
 O4 Sn1 Sr2 47.58(10) 1_655 1_655 ?
 O4 Sn1 Sr2 128.40(8) 1_655 . ?
 O4 Sn1 O1 87.90(13) 7_665 . ?
 O4 Sn1 O1 89.28(12) 1_655 . ?
 O4 Sn1 O2 90.57(12) 1_655 . ?
 O4 Sn1 O3 90.57(8) 7_665 . ?
 O4 Sn1 O3 90.42(8) 1_655 7_655 ?
 O4 Sn1 O3 178.02(11) 1_655 . ?
 O4 Sn1 O3 178.04(11) 7_665 7_655 ?
 O4 Sn1 O4 89.672(16) 1_655 7_665 ?
 O1 Sr1 O1 94.60(11) 1_455 5_655 ?
 O1 Sr1 O1 85.40(11) 5_665 . ?
 O1 Sr1 O1 180.0 5_665 5_655 ?
 O1 Sr1 O1 170.8(2) 1_455 . ?
 O1 Sr1 O1 94.60(11) . 5_655 ?
 O1 Sr1 O1 85.40(11) 5_665 1_455 ?
 O1 Sr1 O3 123.29(5) 5_665 5_655 ?
 O1 Sr1 O3 125.47(9) 1_455 5_655 ?
 O1 Sr1 O3 123.29(5) 5_665 7 ?
 O1 Sr1 O3 125.47(9) . 7 ?
 O1 Sr1 O3 60.52(8) . 5_655 ?
 O1 Sr1 O3 60.52(8) 1_455 7 ?
 O1 Sr1 O4 62.96(5) 5_665 . ?
 O1 Sr1 O4 117.89(8) 1_455 7_665 ?
 O1 Sr1 O4 59.63(4) 5_665 5_565 ?
 O1 Sr1 O4 62.96(5) 5_665 3 ?
 O1 Sr1 O4 56.70(7) . 7_665 ?
 O1 Sr1 O4 59.63(4) 5_665 7_665 ?
 O1 Sr1 O4 117.89(8) . 5_565 ?
 O1 Sr1 O4 56.70(7) 1_455 5_565 ?
 O3 Sr1 O1 119.93(5) 3 5_665 ?
 O3 Sr1 O1 60.07(5) 3 5_655 ?
 O3 Sr1 O1 60.07(5) . 5_655 ?
 O3 Sr1 O1 56.71(5) 5_655 5_655 ?
 O3 Sr1 O1 122.48(8) 3 . ?
 O3 Sr1 O1 62.82(8) 3 1_455 ?
 O3 Sr1 O1 122.48(8) . 1_455 ?
 O3 Sr1 O1 62.82(8) . . ?
 O3 Sr1 O1 56.71(5) 7 5_655 ?
 O3 Sr1 O1 119.93(5) . 5_665 ?
 O3 Sr1 O3 113.42(10) 5_655 7 ?
 O3 Sr1 O3 84.92(9) 3 7 ?
 O3 Sr1 O3 62.66(5) 3 5_655 ?
 O3 Sr1 O3 84.92(9) . 5_655 ?
 O3 Sr1 O3 62.66(5) . 7 ?
 O3 Sr1 O3 120.13(10) 3 . ?
 O3 Sr1 O4 96.12(9) 5_655 5_565 ?
 O3 Sr1 O4 178.94(8) . 5_565 ?
 O3 Sr1 O4 96.12(10) 7 7_665 ?
 O3 Sr1 O4 122.94(8) 3 . ?
 O3 Sr1 O4 60.31(6) 3 5_565 ?
 O3 Sr1 O4 116.64(7) 7 5_565 ?
 O3 Sr1 O4 84.83(10) . . ?
 O3 Sr1 O4 84.83(10) 3 3 ?
 O3 Sr1 O4 116.64(7) 5_655 7_665 ?
 O3 Sr1 O4 122.94(8) . 3 ?
 O3 Sr1 O4 60.31(6) . 7_665 ?
 O3 Sr1 O4 178.94(8) 3 7_665 ?
 O4 Sr1 O1 60.73(7) 3 . ?
 O4 Sr1 O1 114.58(8) . . ?
 O4 Sr1 O1 120.37(4) 7_665 5_655 ?
 O4 Sr1 O1 117.04(5) 3 5_655 ?
 O4 Sr1 O1 60.73(7) . 1_455 ?
 O4 Sr1 O1 114.58(8) 3 1_455 ?
 O4 Sr1 O1 120.37(4) 5_565 5_655 ?
 O4 Sr1 O1 117.04(5) . 5_655 ?
 O4 Sr1 O3 169.74(13) . 5_655 ?
 O4 Sr1 O3 169.74(13) 3 7 ?
 O4 Sr1 O3 60.98(5) . 7 ?
 O4 Sr1 O3 60.98(5) 3 5_655 ?
 O4 Sr1 O4 125.93(11) 3 . ?
 O4 Sr1 O4 57.89(5) . 7_665 ?
 O4 Sr1 O4 57.89(5) 3 5_565 ?
 O4 Sr1 O4 119.26(9) 7_665 5_565 ?
 O4 Sr1 O4 94.12(8) 3 7_665 ?
 O4 Sr1 O4 94.13(8) . 5_565 ?
 Sn1 Sr2 Sn1 73.774(19) . 7 ?
 Sn1 Sr2 Sn1 72.931(18) 7 1_455 ?
 Sn1 Sr2 Sn1 114.29(4) . 1_455 ?
 O2 Sr2 Sn1 150.32(16) 1_455 . ?
 O2 Sr2 Sn1 151.19(17) . 1_455 ?
 O2 Sr2 Sn1 37.06(17) 7 7 ?
 O2 Sr2 Sn1 128.38(9) 2_455 7 ?
 O2 Sr2 Sn1 88.81(13) 1_455 7 ?
 O2 Sr2 Sn1 91.66(11) 7 1_455 ?
 O2 Sr2 Sn1 90.13(13) . 7 ?
 O2 Sr2 Sn1 37.15(16) . . ?
 O2 Sr2 Sn1 92.15(9) 7_565 . ?
 O2 Sr2 Sn1 90.21(10) 7_565 1_455 ?
 O2 Sr2 Sn1 150.26(15) 7_565 7 ?
 O2 Sr2 Sn1 36.26(15) 1_455 1_455 ?
 O2 Sr2 Sn1 124.42(7) 2_455 . ?
 O2 Sr2 Sn1 120.81(7) 2_455 1_455 ?
 O2 Sr2 Sn1 93.96(10) 7 . ?
 O2 Sr2 O2 170.5(2) . 1_455 ?
 O2 Sr2 O2 94.00(11) . 7_565 ?
 O2 Sr2 O2 91.60(10) 1_455 7_565 ?
 O2 Sr2 O2 88.00(18) 2_455 . ?
 O2 Sr2 O2 87.99(9) 7 . ?
 O2 Sr2 O2 85.25(17) 2_455 1_455 ?
 O2 Sr2 O2 91.3(2) 2_455 7 ?
 O2 Sr2 O2 85.47(9) 7 1_455 ?
 O2 Sr2 O2 172.2(3) 7 7_565 ?
 O2 Sr2 O2 81.24(15) 2_455 7_565 ?
 O2 Sr2 O3 134.86(10) 2_455 7 ?
 O2 Sr2 O3 61.65(15) 7 7 ?
 O2 Sr2 O3 123.22(16) . 7 ?
 O2 Sr2 O3 66.37(15) 7 . ?
 O2 Sr2 O3 143.65(12) 2_455 . ?
 O2 Sr2 O3 58.97(16) 1_455 7 ?
 O2 Sr2 O4 128.84(14) 7 7_665 ?
 O2 Sr2 O4 127.75(11) 2_455 . ?
 O2 Sr2 O4 61.96(12) . 7_665 ?
 O2 Sr2 O4 124.81(11) 2_455 7_665 ?
 O3 Sr2 Sn1 89.53(7) . 1_455 ?
 O3 Sr2 Sn1 36.28(4) 7 1_455 ?
 O3 Sr2 Sn1 37.28(4) . . ?
 O3 Sr2 Sn1 94.73(5) 7 . ?
 O3 Sr2 Sn1 36.66(4) 7 7 ?
 O3 Sr2 Sn1 37.27(4) . 7 ?
 O3 Sr2 O2 119.06(17) . 1_455 ?
 O3 Sr2 O2 121.21(14) . 7_565 ?
 O3 Sr2 O2 122.62(13) 7 7_565 ?
 O3 Sr2 O2 64.03(17) . . ?
 O3 Sr2 O3 60.09(5) . 7 ?
 O3 Sr2 O4 63.41(6) . 7_665 ?
 O4 Sr2 Sn1 36.05(5) . 1_455 ?
 O4 Sr2 Sn1 98.75(7) 7_665 7 ?
 O4 Sr2 Sn1 93.36(6) . . ?
 O4 Sr2 Sn1 37.17(4) 7_665 . ?
 O4 Sr2 Sn1 97.02(7) 7_665 1_455 ?
 O4 Sr2 Sn1 93.46(6) . 7 ?
 O4 Sr2 O2 63.30(12) . 1_455 ?
 O4 Sr2 O2 60.69(14) . 7_565 ?
 O4 Sr2 O2 126.23(13) . . ?
 O4 Sr2 O2 58.31(13) 7_665 7_565 ?
 O4 Sr2 O2 123.63(15) . 7 ?
 O4 Sr2 O2 127.55(12) 7_665 1_455 ?
 O4 Sr2 O3 99.72(10) 7_665 7 ?
 O4 Sr2 O3 88.46(11) . . ?
 O4 Sr2 O3 62.07(6) . 7 ?
 O4 Sr2 O4 64.47(5) . 7_665 ?
 Sn1 O1 Sn1 166.6(3) . 3_655 ?
 Sn1 O1 Sr1 89.15(3) 3_655 . ?
 Sn1 O1 Sr1 83.29(15) 3_655 5_655 ?
 Sn1 O1 Sr1 96.71(15) 3_655 5_665 ?
 Sn1 O1 Sr1 89.15(3) . 1_655 ?
 Sn1 O1 Sr1 83.29(15) . 5_655 ?
 Sn1 O1 Sr1 96.71(15) . 5_665 ?
 Sn1 O1 Sr1 89.77(3) . . ?
 Sn1 O1 Sr1 89.77(3) 3_655 1_655 ?
 Sr1 O1 Sr1 180.0 5_665 5_655 ?
 Sr1 O1 Sr1 94.60(11) 5_665 1_655 ?
 Sr1 O1 Sr1 170.8(2) . 1_655 ?
 Sr1 O1 Sr1 94.60(11) 5_665 . ?
 Sr1 O1 Sr1 85.40(11) 1_655 5_655 ?
 Sr1 O1 Sr1 85.40(11) . 5_655 ?
 Sn1 O2 Sr2 169.1(2) . 2 ?
 Sn1 O2 Sr2 91.4(3) . 7_655 ?
 Sn1 O2 Sr2 86.59(18) . . ?
 Sn1 O2 Sr2 81.23(13) . 7_665 ?
 Sn1 O2 Sr2 85.52(16) . 1_655 ?
 Sr2 O2 Sr2 87.83(9) . 7_665 ?
 Sr2 O2 Sr2 172.2(3) 7_655 7_665 ?
 Sr2 O2 Sr2 91.37(10) 7_655 1_655 ?
 Sr2 O2 Sr2 99.28(17) 2 7_655 ?
 Sr2 O2 Sr2 85.69(8) 1_655 7_665 ?
 Sr2 O2 Sr2 94.15(12) 7_655 . ?
 Sr2 O2 Sr2 91.86(18) 2 1_655 ?
 Sr2 O2 Sr2 94.90(18) 2 . ?
 Sr2 O2 Sr2 88.0(2) 2 7_665 ?
 Sr2 O2 Sr2 170.5(2) . 1_655 ?
 Sn1 O3 Sn1 164.63(19) . 7 ?
 Sn1 O3 Sr1 88.56(9) 7 5_655 ?
 Sn1 O3 Sr1 97.58(11) . . ?
 Sn1 O3 Sr1 89.63(9) . 5_655 ?
 Sn1 O3 Sr1 97.78(11) 7 . ?
 Sn1 O3 Sr2 89.55(9) . . ?
 Sn1 O3 Sr2 83.15(10) 7 7_655 ?
 Sn1 O3 Sr2 89.82(9) 7 . ?
 Sn1 O3 Sr2 81.49(10) . 7_655 ?
 Sr1 O3 Sr1 95.07(9) . 5_655 ?
 Sr1 O3 Sr2 177.12(11) . 7_655 ?
 Sr1 O3 Sr2 82.21(8) 5_655 7_655 ?
 Sr1 O3 Sr2 94.07(10) . . ?
 Sr2 O3 Sr1 170.84(14) . 5_655 ?
 Sr2 O3 Sr2 88.65(9) . 7_655 ?
 Sn1 O4 Sn1 166.9(2) 1_455 7_565 ?
 Sn1 O4 Sr1 91.03(9) 1_455 . ?
 Sn1 O4 Sr1 83.49(10) 1_455 5_565 ?
 Sn1 O4 Sr1 83.76(10) 7_565 5_565 ?
 Sn1 O4 Sr1 91.17(9) 7_565 . ?
 Sn1 O4 Sr2 86.28(9) 7_565 7_565 ?
 Sn1 O4 Sr2 96.37(11) 1_455 . ?
 Sn1 O4 Sr2 96.46(11) 7_565 . ?
 Sn1 O4 Sr2 88.84(9) 1_455 7_565 ?
 Sr1 O4 Sr1 85.87(8) . 5_565 ?
 Sr1 O4 Sr2 167.75(14) . 7_565 ?
 Sr2 O4 Sr1 92.64(10) . . ?
 Sr2 O4 Sr1 178.50(12) . 5_565 ?
 Sr2 O4 Sr1 81.94(9) 7_565 5_565 ?
 Sr2 O4 Sr2 99.55(11) . 7_565 ?

_shelx_res_file
;
TITL SrSnO_I19VT_16_430_2 in Pnab
    srsno_i19vt_16_430_2.res
    created by SHELXL-2019/3 at 10:38:34 on 14-Jan-2025
REM Pnab (#60 with fixed user cell
CELL 0.6889 5.699595 5.72034 20.691784 90 90 90
ZERR 4 0.000212 0.000227 0.000765 0 0 0
LATT 1
SYMM 0.5+X,0.5-Y,0.5-Z
SYMM 0.5-X,+Y,-Z
SYMM -X,0.5-Y,0.5+Z
SFAC O Sr Sn
DISP O 0.0101 0.0057 30.1044
DISP Sn -0.681 1.3529 5641.0613
DISP Sr -1.161 3.0594 12162.7002
UNIT 28 12 8

L.S. 8
PLAN  5
SIZE 0.05 0.05 0.015
TEMP 146.85
CONF
LIST 4
MORE -1
fmap 2
acta
OMIT 0 0 -10
OMIT 0 0 -4
OMIT 0 2 0
OMIT 1 1 -5
OMIT 2 0 0
REM <olex2.extras>
REM <HklSrc "%.\\SrSnO_I19VT_16_430_2.hkl">
REM </olex2.extras>

WGHT    0.174500
FVAR       1.18319
SN1   3    0.751936    0.250242    0.098258    11.00000    0.02338    0.02338 =
         0.02495   -0.00003   -0.00003   -0.00004
SR1   2    0.250000    0.251964    0.000000    10.50000    0.03018    0.02960 =
         0.02970    0.00000   -0.00040    0.00000
SR2   2    0.258878    0.243446    0.187171    11.00000    0.03187    0.03084 =
         0.02839    0.00059   -0.00012    0.00115
O1    1    0.750000    0.292084    0.000000    10.50000    0.04624    0.04066 =
         0.02543    0.00000    0.00062    0.00000
O2    1    0.748089    0.217080    0.196033    11.00000    0.04354    0.04082 =
         0.02836    0.00101    0.00197   -0.00131
O3    1    0.477748    0.024822    0.089206    11.00000    0.03121    0.03305 =
         0.04290    0.00138    0.00087   -0.00711
O4    1    0.026523    0.474921    0.103922    11.00000    0.03180    0.03490 =
         0.04647    0.00289    0.00031   -0.00802
HKLF 4


REM  SrSnO_I19VT_16_430_2 in Pnab
REM wR2 = 0.2252, GooF = S = 1.014, Restrained GooF = 1.014 for all data
REM R1 = 0.0801 for 1129 Fo > 4sig(Fo) and 0.0847 for all 1482 data
REM 56 parameters refined using 0 restraints

END

WGHT      0.1746      0.0000

REM Highest difference peak  5.600,  deepest hole -4.145,  1-sigma level  0.982
Q1    1   0.8400  0.3281  0.0990  11.00000  0.05    5.60
Q2    1   0.8317  0.1698  0.0985  11.00000  0.05    5.60
Q3    1   0.6611  0.1709  0.0965  11.00000  0.05    5.46
Q4    1   0.6622  0.3286  0.0967  11.00000  0.05    5.42
Q5    1   0.3385  0.1652  0.1862  11.00000  0.05    3.66
;
_shelx_res_checksum                43675
_shelx_hkl_file
;
   0   0   2 38121.6 2660.78   1
   0   0  -2 24610.0 2620.64   3
   0   0  -2 37207.5 2666.03   1
   0   0  -2 28470.8 2640.04   6
   0   0  -2 28093.6 2614.41   5
   0   0   2 26759.0 2612.92   5
   0   0   3-16.8017 23.6450   4
   0   0  -3-14.2538 20.0595   4
   0   0   3 10.0941 11.5991   5
   0   0  -3 10.2686 20.4369   5
   0   0   3 19.7863 35.9480   1
   0   0  -3-21.1729 29.7966   1
   0   0  -3-13.6072 33.1677   2
   0   0   3 10.9630 26.7225   2
   0   0  -3-14.5985 23.7227   3
   0   0  -3-22.5348 36.6191   1
   0   0   3 18.5531 42.6369   6
   0   0  -3 18.1069 29.4238   6
   0   0   4 136157. 13861.9   5
   0   0  -4 149334. 13866.8   5
   0   0  -4 162544. 13887.4   4
   0   0   4 191203. 13916.6   4
   0   0   4 157426. 13867.8   2
   0   0  -4 120883. 13870.3   3
   0   0  -4 193023. 13945.5   1
   0   0   4 166841. 13944.2   1
   0   0  -4 144943. 13890.6   6
   0   0   4 161047. 13907.6   6
   0   0   4 164191. 13916.9   1
   0   0  -4 175299. 13925.9   1
   0   0   5-20.1296 28.3306   4
   0   0  -5-15.5110 33.3455   4
   0   0   5-12.6611 20.5776   5
   0   0  -5-12.5071 20.3274   5
   0   0  -5 24.8397 34.9585   1
   0   0   5 48.1433 43.7350   1
   0   0   5-12.5910 28.9376   2
   0   0  -5-16.8907 30.6893   3
   0   0   5 27.9898 50.8533   1
   0   0  -5 26.3829 37.1302   1
   0   0  -5-20.4057 16.5838   6
   0   0   5-21.2231 24.3891   6
   0   0  -6 3341.62 372.682   5
   0   0   6 3488.66 372.201   5
   0   0  -6 3270.67 379.734   4
   0   0   6 4165.82 408.885   4
   0   0   6 3754.65 375.010   2
   0   0   6 3251.32 402.559   3
   0   0  -6 3477.66 388.441   3
   0   0   6 4519.88 447.775   1
   0   0  -6 3380.95 415.320   1
   0   0  -6 3638.56 400.642   6
   0   0   6 4522.90 421.886   6
   0   0   6 3947.04 418.629   1
   0   0  -6 4674.81 436.073   1
   0   0  -7 13.5127 36.4335   4
   0   0   7 45.2705 36.8021   1
   0   0  -7 23.4969 46.7793   1
   0   0   7-11.6442 18.9604   5
   0   0  -7 12.5406 22.8160   5
   0   0  -7-18.5075 33.6461   6
   0   0   7 98.2694 61.8584   6
   0   0   7-21.7723 46.8189   3
   0   0  -7 31.0785 33.4261   3
   0   0   7 27.1204 44.0872   1
   0   0   7 22.1590 34.8859   2
   0   0  -8 7544.18 803.185   6
   0   0  -8 8116.09 789.831   4
   0   0   8 8049.49 811.497   4
   0   0  -8 9961.52 848.460   1
   0   0   8 8659.54 839.631   1
   0   0   8 8000.43 817.932   3
   0   0  -8 10907.0 849.760   1
   0   0   8 8187.82 783.241   2
   0   0  -8 8617.08 790.118   5
   0   0   8 7364.21 780.519   5
   0   0  -9 20.3114 33.0131   1
   0   0   9-19.5889 27.5757   1
   0   0  -9 11.2009 15.7779   5
   0   0  -9-16.2194 32.2873   6
   0   0   9 10.3355 30.2856   2
   0   0   9 19.8618 27.9597   3
   0   0   9-23.3888 26.8835   1
   0   0  -9 21.3020 38.7076   1
   0   0   9 38.3203 26.9726   2
   0   0 -10 825789. 76574.8   6
   0   0  10 999999. 76591.3   4
   0   0  10 840194. 76555.1   2
   0   0  10 850243. 76594.3   3
   0   0 -10 895823. 76600.0   1
   0   0  10 859918. 76608.3   1
   0   0  10 870980. 76592.8   1
   0   0 -10 920216. 76597.3   1
   0   0 -10 752739. 76557.6   5
   0   0  11 14.2308 36.5887   4
   0   0  11-16.3082 22.9901   1
   0   0 -11 16.5092 30.0243   1
   0   0 -11-9.56855 24.6220   5
   0   0 -11 79.6082 38.8922   6
   0   0  11 8.82103 21.5436   2
   0   0  11 17.1473 24.1690   3
   0   0  11 8.16077 23.0088   2
   0   0 -11 34.5778 37.1899   1
   0   0  11 19.2779 38.3907   1
   0   0  12 102419. 8743.66   2
   0   0 -12 90668.3 8754.13   6
   0   0  12 87232.8 8770.22   3
   0   0 -12 101836. 8774.51   1
   0   0  12 97188.7 8781.20   1
   0   0 -12 92200.4 8744.60   5
   0   0  12 112212. 8768.84   4
   0   0  12 96735.8 8740.28   2
   0   0  13-12.1872 22.1418   4
   0   0  13-13.4432 21.8452   1
   0   0  13 6.91443 17.7656   2
   0   0 -13-10.8374 19.6895   6
   0   0 -13 13.3589 26.5870   1
   0   0  13 13.7380 20.8825   2
   0   0  13 14.6431 26.6037   3
   0   0  13 16.6640 27.0789   1
   0   0 -13-14.2908 23.2225   1
   0   0 -14 57547.1 5417.96   6
   0   0  14 58054.7 5436.43   3
   0   0  14 59143.4 5428.40   1
   0   0 -14 67363.7 5434.43   1
   0   0  14 62378.6 5426.45   4
   0   0 -14 58584.5 5410.09   5
   0   0  14 59777.6 5406.13   2
   0   0  15 12.5270 26.9309   3
   0   0 -15-11.6229 26.7125   1
   0   0 -15 12.1445 17.0940   1
   0   0  15-10.6630 22.9242   4
   0   0 -15 7.27530 11.8270   5
   0   0 -16 1883.55 180.579   1
   0   0  16 1546.36 176.283   1
   0   0  16 1616.52 185.903   1
   0   0 -16 1432.08 174.104   1
   0   0  16 1217.14 174.847   3
   0   0  16 1332.43 153.470   2
   0   0  16 1692.97 173.097   4
   0   0 -16 1549.30 159.849   5
   0   0  17 10.8049 15.2112   1
   0   0 -17-9.78730 21.0435   1
   0   0  17-4.91108 14.3929   2
   0   0  17 10.8652 15.2960   3
   0   0  17 19.0955 17.3513   4
   0   0 -17-6.46086 11.7453   5
   0   0  17 12.7237 20.6801   1
   0   0 -17 32.1605 24.6394   1
   0   0 -17 7.70161 13.9984   6
   0   0  18 190.480 47.7147   1
   0   0 -18 205.756 44.7245   1
   0   0  18 222.584 35.1095   2
   0   0 -18 135.855 36.4875   6
   0   0  18 262.510 50.7279   3
   0   0  18 168.084 41.8029   4
   0   0 -18 199.566 36.3080   5
   0   0  18 201.838 48.9879   1
   0   0 -19-5.79310 10.5280   5
   0   0  19-8.78711 17.4900   4
   0   0  19 4.44801 12.5218   2
   0   0 -19 9.08833 19.5385   1
   0   0 -19-6.66958 13.2762   6
   0   0 -19-9.35058 15.1968   1
   0   0  19-11.8501 21.5307   1
   0   0  19 9.34879 13.1589   3
   0   0  19-9.34155 13.1487   1
   0   0 -20 46593.6 4217.12   5
   0   0  20 41270.4 4228.26   3
   0   0  20 47483.6 4232.31   1
   0   0 -20 53821.5 4233.49   1
   0   0 -20 44054.5 4219.62   6
   0   0  20 46149.4 4212.95   2
   0   0  20 50142.0 4232.03   4
   0   0 -20 48735.2 4231.77   1
   0   0  21 8.14381 11.4613   4
   0   0  21-4.23812 12.4162   2
   0   0 -21-8.29008 13.4719   1
   0   0  21-10.5589 17.1585   1
   0   0  21-8.15376 11.4753   3
   0   0 -21-5.93441 12.7576   6
   0   0 -21 7.82959 14.2253   1
   0   0 -21 5.15462 11.0814   5
   0   0 -22 32551.3 3008.33   5
   0   0  22 32107.8 3019.20   3
   0   0 -22 37168.2 3020.28   1
   0   0  22 32420.0 3020.53   1
   0   0 -22 31016.9 3008.92   6
   0   0  22 34819.6 3020.97   4
   0   0 -22 33798.8 3020.30   1
   0   0  22 34952.8 3034.63   1
   0   0  22 33794.5 3006.15   2
   0   0  23-7.51921 14.9648   4
   0   0  23 4.08246 11.0013   2
   0   0 -23-5.34164 8.68022   6
   0   0  23 10.2379 22.0081   1
   0   0  23-8.21853 16.3566   1
   0   0 -23-6.91754 12.5678   1
   0   0  23 14.9480 13.5788   3
   0   0 -23 7.55830 13.7320   1
   0   0 -24 10379.4 959.969   6
   0   0  24 8996.38 967.418   1
   0   0 -24 11414.2 967.826   1
   0   0 -24 11184.5 959.030   5
   0   0  24 10096.0 967.459   3
   0   0 -25 6.21691 10.1032   1
   0   0  25-7.07640 12.8570   4
   0   0  25-6.68046 10.8564   3
   0   0 -25-4.87456 9.70216   6
   0   0 -25 4.38461 7.96691   5
   0   0  26 163.802 33.0725   3
   0   0 -26 161.800 28.6619   5
   0   0 -26 153.194 28.5423   6
   0   0  27-6.74463 13.4233   4
   0   0  27 5.98776 10.8787   3
   0   0 -27 4.19718 9.02270   5
   0   0 -27-4.51308 8.19955   6
   0   0  28 395.548 66.5778   4
   0   0  28 493.134 65.7257   3
   0   0 -28 580.943 62.1133   5
   0   0  29-5.36917 8.72486   3
   0   0 -29 4.14837 7.53676   6
   0   0 -30 3364.96 305.051   5
   0   0  30 3067.50 309.056   3
   0   0 -30 3250.86 305.528   6
   0   0 -31 3.88564 7.06763   6
   0   0 -31 3.69936 7.95967   5
   0   0 -32 9534.94 834.254   6
   0   0 -32 8789.93 832.196   5
   0  -1   0-5.70114 11.3471   6
   0   1   0-6.17035 8.68432   6
   0  -1   0 12.2234 14.0458   4
   0   1   0 6.74473 13.4240   4
   0  -1   0-6.61999 9.31703   3
   0   1   0 6.77032 7.78037   3
   0   1   0 25.0451 40.6984   2
   0  -1   0-13.3388 28.6743   2
   0  -1   0-5.43044 8.82528   5
   0   1   0-5.99610 11.9341   5
   0   1   1 8.54791 15.5474   4
   0  -1  -1 7.71420 17.7433   4
   0  -1   1 9.99809 9.97651   4
   0   1  -1 11.2948 12.1625   4
   0  -1   1-5.89817 8.33323   6
   0   1   1 24.0905 13.8602   6
   0   1  -1 6.79283 13.5393   6
   0  -1  -1 6.05230 9.86266   6
   0   1  -1 5.24422 9.55629   5
   0  -1   1 4.58662 9.88734   5
   0  -1  -1 24.4134 13.1409   5
   0  -1  -1 6.29378 11.4584   3
   0   1   1 6.71978 10.9446   3
   0   1   1 20.7431 23.8462   2
   0  -1  -1 53.0800 26.9048   2
   0   1  -1 28.0846 32.2789   2
   0  -1   1-17.0558 19.6118   2
   0   1   1-6.32678 12.6132   5
   0   1  -2 4.80420 11.0405   5
   0  -1   2-4.22146 7.66955   5
   0  -1   2-21.1663 29.7871   2
   0   1   2 15.5078 25.2000   2
   0   1  -2-29.7463 41.8615   2
   0  -1  -2 5.37344 13.0977   2
   0  -1   2-6.49213 10.5497   6
   0   1  -2-5.85031 10.6288   3
   0  -1   2 5.63667 9.15956   3
   0  -1   2 4.08687 8.13371   4
   0  -1  -2 9.11721 14.8154   4
   0  -1   2 32.0511 14.7313   1
   0   1   2-7.43465 10.4627   3
   0  -1  -2-6.68029 10.8554   3
   0  -1   2 60.7694 34.9134   1
   0   1   2-4.92722 11.3232   1
   0   1  -2-18.6711 14.3027   1
   0  -1  -2-11.3626 18.4641   1
   0  -1  -2-6.08992 9.89609   5
   0  -1  -2-6.85376 15.7505   6
   0  -1  -2 7.95239 10.7149   1
   0  -1   2-3.28746 8.44660   4
   0   1   3 544.862 73.0573   6
   0  -1  -3 608.542 72.8370   5
   0   1  -3 518.510 66.8168   5
   0  -1   3 604.255 67.5804   5
   0  -1  -3 765.134 83.0638   1
   0   1  -3 626.630 89.5345   1
   0  -1  -3 630.188 103.136   1
   0  -1   3 789.936 97.2288   1
   0   1  -3 648.979 143.758   2
   0  -1   3 493.582 59.6055   4
   0   1   3 713.836 99.4927   4
   0  -1  -3 652.944 87.4403   4
   0   1  -3 608.777 61.3855   4
   0  -1  -3 445.440 71.6123   3
   0   1   3 552.902 78.4929   3
   0   1  -3 588.269 70.4819   3
   0  -1   3 537.573 69.7875   3
   0  -1   3 485.696 69.5437   6
   0  -1  -3 541.021 73.9039   6
   0   1   3 658.929 97.7358   1
   0  -1  -4-6.76614 16.4952   6
   0   1   4-6.80223 13.5412   6
   0   1  -4 5.95829 11.8621   3
   0  -1   4-22.9654 32.3204   1
   0   1  -4-16.5081 18.9709   1
   0  -1  -4 19.5246 22.4367   1
   0   1  -4 5.31748 12.2238   5
   0  -1   4 42.5414 38.6458   2
   0  -1   4 4.58945 11.7957   5
   0  -1  -4 14.9256 18.1930   5
   0   1   4 16.7143 27.1623   4
   0  -1   4 2.17766 7.30148   4
   0   1  -4 2.65905 8.37294   4
   0  -1  -4-7.30003 13.2661   3
   0   1   4 18.0022 14.6299   3
   0  -1   4 6.36266 10.3437   6
   0   1  -4 8.08528 18.5832   6
   0  -1   4-16.8373 33.5111   1
   0   1   4 17.6069 24.7798   1
   0  -1   5 552.711 102.067   2
   0   1  -5 767.713 140.301   2
   0   1  -5 517.204 62.8733   5
   0   1  -5 632.766 107.938   1
   0  -1   5 909.213 134.855   1
   0   1   5 586.652 99.1431   4
   0  -1  -5 513.486 88.4177   4
   0   1  -5 478.682 53.4430   4
   0   1   5 520.913 95.9875   1
   0  -1  -5 543.309 99.4697   1
   0  -1  -5 492.333 68.6090   3
   0   1  -5 429.211 61.3629   3
   0  -1   5 363.025 60.2662   3
   0  -1  -5 408.527 63.0820   6
   0   1   5 471.811 63.3268   6
   0   1  -5 557.487 71.6863   6
   0  -1   5 523.479 65.5426   6
   0  -1   6 19.0874 31.0172   2
   0   1  -6-27.5546 50.0613   2
   0  -1   6 4.09534 9.98309   5
   0   1  -6 5.87711 11.6973   5
   0  -1  -6 7.91712 19.2983   5
   0   1   6-20.0076 32.5124   4
   0  -1   6 3.17035 8.54415   4
   0  -1  -6 15.1700 34.8622   4
   0   1  -6-21.3012 29.9771   1
   0  -1   6-24.3254 34.2331   1
   0  -1  -6-21.3909 38.8631   1
   0   1   6 10.8910 21.6757   3
   0  -1  -6 7.61752 13.8400   3
   0   1  -6 9.08569 12.7867   6
   0  -1  -6-6.76108 10.9874   6
   0   1   6-6.62480 10.7659   6
   0   1  -6 6.91756 11.2416   3
   0  -1   6-7.53506 14.9968   3
   0  -1  -6-18.6809 30.3566   1
   0   1   6 19.8025 27.8681   1
   0  -1   6-22.0302 35.7991   1
   0  -1  -7 3849.05 409.937   1
   0   1  -7 4930.29 446.557   1
   0  -1   7 4773.57 432.703   1
   0   1   7 4366.43 420.428   1
   0   1   7 3295.54 408.465   4
   0   1  -7 3322.39 350.786   4
   0  -1   7 3730.43 356.907   4
   0  -1  -7 3515.92 365.153   6
   0   1  -7 4163.32 377.198   6
   0   1   7 3369.96 363.274   6
   0  -1   7 4160.11 375.902   3
   0   1   7 3875.97 385.204   3
   0  -1  -7 3852.84 370.142   5
   0  -1   7 3291.97 353.657   5
   0  -1  -7 5575.78 444.683   1
   0   1  -7 5213.61 437.310   1
   0  -1   7 5381.92 455.039   1
   0  -1   7 5294.65 422.304   2
   0   1  -7 5599.72 465.539   2
   0   1   8 20.5861 37.4028   4
   0  -1   8 6.91495 13.7677   4
   0   1  -8 4.03442 10.8788   4
   0  -1  -8 8.62715 17.1742   5
   0   1  -8 7.02350 12.7663   5
   0  -1   8 9.24505 9.94455   5
   0   1  -8 10.5162 17.0932   6
   0  -1  -8-8.45738 16.8364   6
   0   1   8-18.1183 25.5007   1
   0  -1   8 21.3745 34.7356   1
   0   1  -8 21.1309 29.7398   1
   0  -1  -8 19.6718 27.6866   1
   0   1  -8-20.7022 33.6433   1
   0  -1   8-22.5100 36.5808   1
   0   1   8 13.5288 21.9878   3
   0  -1   8-10.3855 22.3287   3
   0   1   9 1703.73 215.981   4
   0   1  -9 1219.10 152.218   4
   0  -1   9 1019.92 163.644   4
   0   1   9 1994.37 210.393   1
   0   1  -9 2252.91 231.803   1
   0  -1  -9 2204.47 218.658   1
   0  -1   9 2048.06 222.543   1
   0   1   9 1507.25 192.132   3
   0  -1   9 1537.48 179.258   3
   0  -1  -9 1738.37 174.422   5
   0  -1   9 1620.20 158.863   5
   0  -1  -9 1438.89 171.216   6
   0   1  -9 1350.44 172.268   6
   0  -1  -9 2284.18 220.864   1
   0   1   9 1692.48 215.331   1
   0   1 -10 8.59078 18.4721   5
   0  -1 -10-9.96261 14.0266   5
   0   1 -10-11.2248 24.1332   6
   0  -1  10 19.1652 34.8219   1
   0   1  10-20.7440 33.7115   1
   0   1 -10-17.9482 25.2617   1
   0  -1 -10-17.3227 28.1525   1
   0   1  10-18.6351 26.2283   4
   0   1 -10-4.71602 9.39529   4
   0  -1  10 10.2508 20.4056   4
   0  -1  10-18.5656 26.1305   1
   0   1 -10-18.2750 36.3735   1
   0   1  10 15.6209 21.9871   1
   0  -1 -10-16.6257 27.0200   1
   0   1  10 15.7473 22.1650   3
   0  -1  10-12.5498 20.3977   3
   0   1  11 176.641 34.5703   2
   0   1 -11 350.677 61.5617   6
   0   1 -11 583.666 89.4034   1
   0   1  11 483.565 88.0272   1
   0  -1 -11 516.528 83.5409   1
   0  -1  11 254.974 61.6871   3
   0   1 -11 393.441 58.5723   5
   0  -1 -11 279.732 56.9421   5
   0   1  11 224.556 69.0842   4
   0   1 -11 226.553 42.7312   4
   0  -1  11 440.797 67.6046   4
   0  -1  11 493.818 82.2624   1
   0   1 -11 528.409 88.6191   1
   0  -1 -11 441.320 80.5591   1
   0   1  11 530.430 79.9738   1
   0   1  11 601.745 94.1550   3
   0   1  11 253.517 38.9813   2
   0   1  12-2.25511 7.32929   2
   0  -1 -12 12.1738 19.7824   6
   0   1 -12-11.1730 12.8384   6
   0   1 -12-15.1914 30.2340   1
   0  -1  12-15.8572 28.8094   1
   0   1  12-17.9374 29.1482   1
   0  -1  12 13.7577 19.3610   3
   0  -1  12 9.15278 16.6289   4
   0   1  12 13.0768 21.2498   1
   0   1 -12 15.1359 24.5959   1
   0   1  12-16.5044 23.2265   3
   0   1 -12-9.50778 20.4386   5
   0  -1 -12 9.99902 16.2484   5
   0  -1  12-16.7642 19.2629   1
   0   1 -13 154.447 39.3794   5
   0  -1 -13 49.1482 24.1809   5
   0  -1  13 40.3498 30.1727   3
   0  -1  13 43.5587 34.4646   1
   0  -1 -13 146.917 46.8417   1
   0   1 -13 193.602 49.7298   1
   0   1  13 49.5998 16.1942   2
   0   1  13 92.1185 38.4046   4
   0  -1  13 170.062 37.5618   4
   0   1  13 55.8619 21.0855   2
   0   1  13 131.505 39.8001   1
   0   1 -13 164.378 42.5280   1
   0  -1 -13 224.014 50.9538   1
   0   1  13 32.8013 31.0206   3
   0  -1 -13 12.7366 26.7765   6
   0   1 -13 97.6675 31.7387   6
   0  -1  13 199.253 50.5548   1
   0  -1 -14 12.1407 19.7291   6
   0   1 -14 10.4023 14.6397   6
   0   1  14 16.2590 34.9518   1
   0  -1 -14 12.5550 22.8104   1
   0  -1  14-13.8425 22.4944   1
   0   1 -14-12.6087 22.9079   1
   0   1 -14-9.60142 13.5126   5
   0  -1 -14 8.82641 16.0364   5
   0  -1  14-12.5096 14.3747   3
   0   1  14 14.0265 19.7398   4
   0   1  14-3.65752 9.85704   2
   0  -1 -14 11.9451 23.7735   1
   0  -1  14-9.22396 21.1979   2
   0   1  14 4.70418 6.62153   2
   0   1  14-16.0180 26.0295   3
   0  -1  14 28.0878 27.9505   1
   0   1  14-10.9408 19.8777   1
   0  -1 -15 138.132 37.4177   6
   0   1 -15 98.7390 31.4491   6
   0  -1  15 159.800 33.4678   4
   0   1  15 64.1243 30.9295   4
   0   1  15 85.1308 21.6297   2
   0   1 -15 150.791 39.9741   1
   0  -1 -15 97.6659 33.1454   1
   0  -1  15 86.5743 30.4818   2
   0   1  15 72.5604 16.9386   2
   0  -1 -15 104.942 34.1329   1
   0   1 -15 119.377 37.4842   1
   0   1  15 60.4300 33.8037   1
   0  -1  15 63.6968 34.0494   1
   0   1 -15 46.9579 28.0484   5
   0  -1 -15 190.416 37.4188   5
   0   1  15 46.2842 36.6750   3
   0  -1  15 77.4997 34.4875   1
   0   1  15 140.571 38.4366   1
   0  -1 -16-10.0610 16.3510   6
   0   1 -16 9.31067 16.9176   6
   0   1  16-12.5413 22.7865   4
   0  -1  16 7.36953 16.9378   4
   0   1  16-3.63910 11.0662   2
   0  -1 -16-10.7183 21.3331   1
   0  -1  16-7.98130 21.5091   2
   0   1  16-14.0879 19.8273   1
   0  -1 -16 10.8778 19.7644   1
   0  -1  16-11.7703 16.5661   1
   0  -1 -16-7.49672 12.1848   5
   0   1 -16-9.06783 18.0486   5
   0   1  16 14.7055 23.8978   3
   0  -1  16 12.5378 17.6461   1
   0   1  16-9.95185 14.0075   1
   0  -1 -17 237.872 49.4835   6
   0   1 -17 288.387 52.6644   6
   0   1 -17 294.656 51.3825   5
   0   1 -17 353.716 60.0478   1
   0   1  17 421.034 75.1501   1
   0  -1 -17 358.453 60.9499   1
   0   1  17 231.101 34.5378   2
   0  -1  17 364.009 52.2549   4
   0   1  17 288.185 62.8665   4
   0   1  17 213.143 39.2001   2
   0   1 -17 335.178 59.4231   1
   0  -1 -17 343.060 57.5050   1
   0  -1  17 306.084 49.4556   2
   0   1  17 377.732 71.4108   3
   0  -1  17 221.094 54.2333   1
   0   1  17 312.480 55.2127   1
   0   1 -18 8.18287 14.8669   6
   0  -1 -18-8.21605 13.3513   6
   0   1 -18-9.37903 15.2411   1
   0  -1  18-10.7478 21.3905   1
   0  -1 -18-9.92013 13.9607   1
   0   1  18 13.2034 18.5811   1
   0  -1  18 9.63306 15.6539   3
   0   1 -18-8.22459 14.9427   5
   0  -1 -18 6.44829 12.8337   5
   0   1  18-10.6277 21.1514   4
   0  -1  18 6.77005 12.3001   4
   0   1  18 3.22040 10.7887   2
   0   1  18 2.06458 8.04526   2
   0  -1 -18-8.99208 16.3370   1
   0   1 -18-9.77107 17.7523   1
   0  -1  18-6.48385 17.4725   2
   0   1  18 13.1559 15.1169   3
   0   1  18-8.94868 12.5936   1
   0  -1  18-10.8502 19.7127   1
   0  -1 -19 547.643 62.0332   5
   0   1 -19 435.204 62.7227   5
   0  -1  19 482.504 71.1637   1
   0   1  19 532.324 68.9234   1
   0   1 -19 444.813 67.2714   1
   0   1  19 405.392 50.1384   2
   0  -1  19 536.740 76.6447   1
   0   1 -19 376.907 68.6251   1
   0  -1  19 421.876 59.3657   2
   0  -1 -19 431.565 62.2448   6
   0   1  19 505.164 79.1995   3
   0   1  19 289.071 44.0481   2
   0  -1  19 267.700 58.8187   3
   0   1  19 488.585 74.3538   4
   0  -1  19 424.475 61.1537   4
   0  -1  20 10.0383 14.1285   1
   0  -1 -20-8.92591 14.5063   1
   0   1  20-12.6544 25.1857   1
   0   1  20 11.5096 18.7044   3
   0  -1  20-6.79400 17.4575   4
   0   1  20-9.65182 15.6857   4
   0   1  20-2.54877 9.49249   2
   0  -1 -20-7.57677 16.2890   1
   0   1 -20-9.32185 20.0401   1
   0  -1 -20-6.78754 11.0320   6
   0  -1 -20 5.55883 11.0654   5
   0   1 -20-8.14409 16.2099   1
   0  -1  20 5.52474 13.4683   2
   0   1  20-8.19202 16.3053   1
   0  -1  20-10.0943 11.6009   1
   0  -1  21 28.5958 20.6996   1
   0   1  21 22.9768 15.5229   1
   0   1  21 14.7544 10.2665   2
   0   1 -21 26.1273 18.9504   1
   0  -1 -21 21.0685 16.4039   1
   0  -1  21 41.6805 19.6196   2
   0  -1 -21 38.0208 18.0753   6
   0  -1 -21 47.3924 16.8284   5
   0   1 -21 34.5414 17.9908   5
   0   1  21 64.4147 30.3589   3
   0  -1  21 23.4595 15.8375   3
   0  -1 -21 17.0304 18.5387   1
   0   1  21 24.1307 26.1021   1
   0  -1  21 18.9124 19.0473   1
   0  -1  22-6.49283 12.9260   4
   0   1  22-8.70972 15.8270   4
   0  -1  22-9.62110 15.6375   1
   0   1  22-7.17929 14.2918   1
   0   1  22-10.0168 21.5352   3
   0   1  22-11.5549 16.2642   1
   0   1 -22-6.38565 10.3816   6
   0  -1  22 7.31012 11.8832   3
   0  -1 -22-6.56867 11.9382   1
   0   1 -22 8.24774 16.4178   1
   0   1 -22-6.49660 10.5618   5
   0  -1  22-4.94670 12.7138   2
   0   1 -22 7.25328 14.4391   1
   0  -1  23 48.4289 19.9279   3
   0   1  23 37.3859 24.3851   3
   0  -1  23 27.1952 21.2587   1
   0   1 -23 72.9425 20.7992   6
   0  -1 -23 66.0092 18.9083   6
   0   1  23 8.17718 12.2626   4
   0  -1  23 32.1905 17.8588   4
   0   1 -23 23.5352 18.5197   1
   0  -1 -23 24.5340 16.3185   1
   0   1 -23 27.4313 17.2443   1
   0  -1  23 46.7617 17.0943   2
   0   1 -23 79.5603 22.6376   5
   0  -1 -23 42.9457 14.0827   5
   0  -1  24-6.17950 12.3040   4
   0   1  24-8.02156 15.9688   4
   0   1 -24-6.58449 10.7061   1
   0   1 -24-5.67716 6.53366   5
   0  -1 -24-4.60174 9.89903   5
   0  -1  24-8.62499 12.1434   1
   0  -1  24-6.47954 9.12598   3
   0  -1  24-4.52165 11.6235   2
   0   1 -24 5.71615 10.3916   6
   0  -1 -24-5.16662 9.39390   6
   0  -1  25 6.20277 14.2870   4
   0   1  25 7.57241 10.7000   4
   0   1 -25 16.0766 10.7086   5
   0  -1 -25 8.69413 9.39421   5
   0  -1  25 25.4483 18.2605   1
   0   1 -25 5.38802 11.6224   6
   0  -1  25 18.2251 11.0790   3
   0  -1  25 4.43509 9.58245   2
   0   1 -26 5.06640 10.8919   5
   0   1 -26-5.09255 10.1361   6
   0  -1 -26-4.66610 11.3744   6
   0  -1  26 5.67487 9.22261   3
   0   1  26-7.67087 12.4658   3
   0  -1  26-4.36921 11.2268   2
   0  -1 -27 22.1262 11.4523   6
   0   1 -27 9.77046 9.81874   6
   0   1  27 14.3389 14.3343   3
   0  -1  27 10.6780 9.79628   3
   0  -1 -27 15.9693 9.82733   5
   0   1 -27 19.0284 12.2992   5
   0  -1  28-5.24840 10.4454   3
   0   1  28-6.71707 10.9152   3
   0  -1 -28-4.26111 7.74161   6
   0   1 -28 13.9323 9.98329   6
   0   1  28-6.83497 9.61878   4
   0  -1 -28 3.84924 8.27460   5
   0   1 -28-4.52393 8.21909   5
   0   1  29 69.0676 20.9003   3
   0  -1  29 59.4390 17.9381   3
   0   1 -29 44.2327 16.7009   6
   0  -1 -29 130.009 22.4519   6
   0   1  29 52.2090 21.6373   4
   0  -1 -29 66.1714 16.4156   5
   0   1 -29 107.759 21.4241   5
   0   1  30 5.88457 8.28306   3
   0  -1  30 14.1775 8.58760   3
   0   1 -30 4.30061 6.05463   6
   0  -1 -30-3.93880 7.15807   6
   0   1  30-6.37521 12.6891   4
   0  -1 -30-3.61534 6.57060   5
   0   1 -30-4.28113 9.20461   5
   0  -1 -31-3.76793 8.10109   6
   0   1  31 5.51323 10.0175   3
   0  -1  31 4.46695 7.26024   3
   0  -1 -32 3.46511 6.89628   5
   0   1 -32-4.00589 6.50956   6
   0  -1 -33 6.73555 5.50580   5
   0   2   0 721635. 63231.8   5
   0  -2   0 699517. 63225.9   5
   0  -2   0 778602. 63259.1   2
   0   2   0 709341. 63236.2   3
   0  -2   0 758840. 63232.6   3
   0   2   0 689703. 63231.7   6
   0  -2   0 673514. 63227.1   6
   0   2   0 747696. 63241.6   4
   0  -2  -1 43.3842 32.4527   4
   0  -2   1 7.55860 26.9455   4
   0   2   1 76.4421 42.6630   4
   0   2  -1 64.4642 31.8938   4
   0  -2  -1 7.65812 21.7725   6
   0   2  -1 26.4416 19.1947   6
   0   2   1 51.0850 26.9681   6
   0  -2   1 14.7588 18.2481   6
   0  -2   1 53.4651 29.1229   3
   0   2   1 28.6811 34.8744   3
   0   2   1 8.28526 27.1020   5
   0  -2  -1 22.8509 19.8106   5
   0   2  -1 54.7788 30.6476   5
   0   2   1 111.711 100.391   2
   0   2  -1 90.4893 104.022   2
   0  -2   1 67.1240 56.3006   2
   0   2   2 494.499 68.2577   5
   0  -2   2 436.045 72.6238   1
   0  -2   2 421.095 62.7813   3
   0   2  -2 320.524 58.9613   5
   0  -2  -2 488.693 67.6631   5
   0   2  -2 502.917 154.056   2
   0  -2  -2 589.337 77.0772   2
   0  -2   2 507.884 69.8725   4
   0   2   2 426.271 81.4591   4
   0  -2  -2 537.614 75.3780   4
   0   2  -2 521.397 75.2192   1
   0  -2   2 436.285 71.8222   3
   0   2   2 275.522 64.9390   3
   0  -2  -2 612.047 73.1280   6
   0  -2   2 607.036 69.0370   6
   0   2  -2 494.497 72.0581   6
   0   2  -2 431.713 50.9616   1
   0   2   3-8.34775 13.5652   5
   0  -2  -3-9.20771 16.7287   6
   0  -2   3-5.24098 10.4308   5
   0   2   3 11.3641 11.9203   1
   0   2  -3-9.75312 17.7196   6
   0  -2   3 6.03713 12.0153   4
   0   2   3-13.9329 22.6410   4
   0  -2  -3-2.85633 8.36786   1
   0   2   3 7.59711 15.1199   1
   0   2  -3-12.7299 17.9147   1
   0  -2   3 7.15351 15.3778   3
   0   2   3 22.2296 40.3868   2
   0   2  -3-43.2753 78.6225   2
   0  -2  -3 19.4240 17.4477   2
   0  -2   3 5.01085 9.97280   1
   0  -2  -3 7.83715 12.7355   3
   0   2   3-9.71412 15.7855   3
   0  -2  -4 3188.20 309.406   6
   0  -2  -4 3085.17 295.013   2
   0   2   4 3021.94 316.794   1
   0  -2   4 3727.51 309.063   1
   0  -2   4 2813.15 293.593   5
   0   2  -4 2943.87 299.636   5
   0   2   4 3901.15 344.397   4
   0  -2   4 2867.54 296.447   4
   0  -2  -4 3478.31 293.094   1
   0  -2   4 2833.04 290.746   4
   0   2   4 2634.48 308.921   3
   0  -2  -4 2944.75 304.982   3
   0  -2   4 3326.88 303.835   3
   0  -2  -4 2639.07 311.891   1
   0  -2   4 2661.06 325.453   1
   0   2  -4 3314.48 312.257   6
   0  -2   5 5.00079 11.5020   5
   0  -2  -5 18.5669 12.0777   2
   0   2  -5 37.4319 74.4986   2
   0  -2   5 4.38352 9.43497   4
   0   2   5-17.1729 34.1809   4
   0  -2   5 20.3274 24.7784   1
   0  -2   5-3.27949 8.00772   4
   0  -2  -5 15.7663 19.2210   3
   0   2   5-10.0487 18.2626   3
   0  -2  -5 25.8419 27.7798   1
   0   2   5 7.89634 18.1527   1
   0   2  -5 8.01407 15.9566   1
   0  -2   5 6.93768 12.6132   3
   0   2  -5-17.6682 24.8688   1
   0  -2  -5 11.2266 14.4302   1
   0   2  -5-9.33158 18.5778   6
   0  -2  -5 8.36768 15.2098   6
   0  -2   6 20096.6 1859.60   5
   0   2  -6 18631.4 1872.61   6
   0  -2   6 19408.1 1850.78   4
   0   2  -6 27661.0 1942.88   1
   0   2   6 24294.4 1903.40   1
   0  -2   6 24314.7 1899.17   1
   0  -2  -6 24731.5 1875.12   1
   0   2   6 17130.7 1874.02   3
   0  -2  -6 26124.8 1908.11   1
   0   2  -6 25312.2 1890.55   1
   0   2   6 25522.1 1890.24   1
   0  -2   6 24753.9 1926.78   1
   0  -2   6 18611.9 1864.85   3
   0  -2  -6 17827.9 1849.42   2
   0   2  -6 30575.3 2041.42   2
   0   2   7 9.96285 23.0282   3
   0  -2   7 121.736 32.6026   3
   0   2   7 13.8542 27.6830   1
   0   2  -7 24.7175 18.2700   5
   0   2  -7 91.0736 85.4801   2
   0  -2  -7 8.18248 17.7619   5
   0  -2   7 13.3569 15.5449   5
   0  -2   7 17.5929 28.6946   1
   0   2   7 24.5404 28.3059   1
   0   2  -7 35.9004 27.6113   1
   0   2   7 38.7117 44.5499   4
   0  -2   7 24.5781 13.3219   4
   0   2  -7 18.9194 12.4734   4
   0  -2   7-15.4989 25.3062   1
   0  -2  -7 13.0834 12.1385   2
   0  -2  -7 7.14011 9.71790   2
   0   2  -8 5368.62 503.571   5
   0  -2   8 5303.73 496.232   5
   0  -2  -8 6651.80 518.534   5
   0  -2  -8 6125.04 532.728   1
   0   2   8 6696.40 547.659   1
   0  -2   8 4517.80 536.538   1
   0   2   8 5438.72 555.075   4
   0  -2   8 4453.74 488.144   4
   0   2  -8 5117.02 489.706   4
   0   2   8 4356.01 511.891   3
   0  -2   8 6097.74 510.156   3
   0  -2  -8 6975.84 548.639   1
   0  -2   8 8119.32 572.772   1
   0   2   8 5474.23 535.621   1
   0   2  -8 7228.82 545.339   1
   0  -2  -8 5816.10 508.804   6
   0  -2   9 142.623 33.1196   3
   0   2  -9 18.7545 15.9634   5
   0   2  -9 19.7406 21.7447   6
   0  -2  -9 82.7885 27.8701   6
   0  -2   9-16.0379 41.4806   1
   0   2   9 15.8526 29.1912   1
   0   2  -9 81.7780 43.1528   1
   0  -2  -9 99.2742 44.8807   1
   0   2   9-19.1679 31.5090   4
   0  -2   9 31.0853 16.2545   4
   0   2  -9 54.4723 14.7823   4
   0   2   9 64.3006 32.9254   3
   0   2   9 26.0981 42.6753   1
   0  -2  -9 77.5912 44.8310   1
   0  -2   9 18.2977 33.5820   1
   0   2  10 228153. 23392.9   4
   0   2 -10 250684. 23340.2   4
   0  -2 -10 263046. 23363.5   5
   0  -2 -10 268049. 23357.7   6
   0   2 -10 250448. 23367.5   6
   0  -2  10 308181. 23364.9   3
   0   2  10 268383. 23378.3   3
   0   2 -10 269631. 23354.4   5
   0  -2  10 371535. 23412.4   1
   0   2 -10 260087. 23385.3   1
   0  -2 -10 155319. 23364.0   1
   0   2  10 332125. 23394.7   1
   0  -2  11 8.54639 19.6416   3
   0   2 -11-6.71737 13.3707   5
   0  -2  11 14.0460 22.8257   1
   0  -2 -11 13.0055 23.6294   1
   0   2 -11 10.7387 21.3734   6
   0  -2 -11-14.5857 20.5274   6
   0  -2 -11-8.06051 14.6460   5
   0   2  11 18.2543 25.6900   4
   0  -2  11-4.24259 10.9029   4
   0   2 -11-2.93808 7.92043   4
   0   2  11-12.0464 19.5765   3
   0  -2 -11-13.4941 15.5069   1
   0   2  11-11.4695 13.1808   1
   0  -2  11 17.9022 29.0918   1
   0   2  12 31880.7 3086.69   4
   0   2 -12 41572.3 3092.37   1
   0  -2 -12 39475.1 3077.37   1
   0   2  12 38472.9 3065.70   1
   0  -2  12 32575.0 3092.52   1
   0   2 -12 34765.3 3031.02   4
   0  -2  12 21068.9 3032.82   4
   0   2 -12 30379.9 3042.43   5
   0  -2  12 39480.4 3058.86   3
   0   2  12 34122.0 3070.98   3
   0   2 -12 39044.4 3075.82   1
   0  -2 -12 40331.9 3076.19   1
   0  -2  12 38422.9 3076.00   1
   0  -2 -12 35364.6 3050.02   5
   0   2 -12 36413.6 3061.57   6
   0  -2 -12 34440.2 3048.12   6
   0  -2 -13 25.4024 16.8765   5
   0   2 -13 11.7971 21.4523   1
   0  -2 -13 11.8291 23.5599   1
   0   2 -13-11.0909 22.0920   6
   0  -2 -13 16.7286 21.5100   6
   0   2  13 17.2380 31.3312   4
   0   2 -13 3.71884 8.59455   4
   0  -2  13 5.64511 13.7900   4
   0   2 -13-7.75708 16.7000   5
   0  -2  13 19.0312 20.4756   3
   0  -2 -13 12.2408 28.1452   1
   0   2 -13 13.3345 26.5540   1
   0  -2  13 16.0886 22.6595   1
   0   2  14 30888.0 2692.11   4
   0  -2 -14 37186.8 2683.19   1
   0  -2  14 28219.8 2687.45   1
   0   2 -14 33820.1 2682.22   1
   0   2  14 30279.7 2667.75   1
   0  -2  14 30002.2 2648.98   4
   0   2 -14 28324.3 2642.74   4
   0   2 -14 27947.4 2658.83   5
   0  -2  14 27244.6 2663.94   3
   0  -2 -14 24502.8 2658.50   5
   0  -2 -14 29349.2 2663.13   6
   0   2 -14 26628.0 2667.35   6
   0  -2  14 31471.5 2676.57   1
   0  -2 -14 29608.6 2671.45   1
   0   2 -14 32070.4 2676.34   1
   0  -2 -15-9.29777 10.6935   5
   0   2 -15 9.17094 18.2579   5
   0  -2  15-5.12450 12.4994   4
   0   2  15 14.8900 24.2005   4
   0   2 -15 4.31683 12.6546   4
   0   2 -15 11.2192 20.3882   6
   0  -2 -15 19.7791 24.1101   6
   0  -2  15 21.3706 19.4185   3
   0   2 -15 12.2799 24.4439   1
   0  -2  15 14.8769 31.9837   1
   0   2  15-9.07161 16.4877   1
   0   2 -15-10.2196 16.6132   1
   0  -2  15 10.7517 15.1377   1
   0  -2 -15 10.9515 23.5466   1
   0  -2  16 4134.09 403.152   2
   0  -2  16 4851.31 392.642   4
   0  -2 -16 2446.90 391.525   5
   0  -2  16 2761.56 397.770   3
   0  -2 -16 5747.76 419.659   1
   0   2 -16 5430.04 427.840   1
   0   2  16 4614.66 406.535   1
   0   2 -16 3428.18 404.722   6
   0  -2 -16 3944.68 410.160   6
   0  -2  16 5296.68 419.566   1
   0   2  16 5095.58 440.858   1
   0   2 -16 4654.90 410.760   1
   0  -2 -17 9.88489 19.6875   1
   0  -2  17 19.6331 23.9398   1
   0   2 -17-10.7514 17.4874   6
   0  -2 -17 10.6775 15.0455   6
   0   2  17-8.17765 14.8765   1
   0  -2  17 13.0347 23.6936   1
   0   2  17 17.1064 19.6707   3
   0  -2  17 10.6365 19.3392   3
   0   2 -17 10.2519 22.0511   5
   0  -2 -17-8.88922 12.5326   5
   0   2  17 25.4126 25.2995   4
   0  -2 -17 17.8174 20.4870   1
   0  -2  17 24.7247 21.1890   2
   0   2 -17 17.5925 21.4542   1
   0  -2  18 18.3088 20.4036   1
   0   2  18 99.4202 41.9550   1
   0  -2 -18 37.8345 22.3950   1
   0  -2 -18 11.0402 16.4450   6
   0   2 -18 113.527 31.8352   6
   0  -2  18 61.2624 30.3477   1
   0   2  18 75.9125 25.2533   1
   0   2  18 102.831 42.1211   3
   0  -2  18 79.2531 26.0179   3
   0  -2  18 91.5145 22.4457   4
   0   2  18 48.6300 30.1199   4
   0   2 -18 77.8660 33.0296   1
   0  -2 -18 98.6028 27.2433   1
   0  -2 -18 24.0720 19.2113   5
   0   2 -18 31.5034 24.7270   5
   0  -2  18 7.73479 16.3100   2
   0   2 -18 66.0324 27.3616   1
   0   2 -19-10.5140 17.0858   5
   0  -2 -19 7.55577 12.2789   5
   0  -2  19-9.10860 16.5491   1
   0  -2 -19-9.06712 12.7609   1
   0   2  19 14.0278 22.7955   1
   0  -2  19-4.86956 8.84821   4
   0   2  19 11.2385 15.8165   4
   0  -2  19-12.3041 17.3160   1
   0   2  19 7.45805 16.0330   1
   0   2  19 16.8162 23.6656   3
   0   2 -19-7.68313 15.2917   1
   0  -2  19 14.0288 19.7431   2
   0  -2 -19-10.4212 18.9338   6
   0   2 -19 9.79972 13.7918   6
   0  -2 -19 7.53969 19.3726   1
   0   2 -19-10.5487 22.6766   1
   0  -2  20 32074.8 2790.32   2
   0   2  20 34596.9 2808.16   4
   0   2 -20 24751.2 2795.19   5
   0  -2  20 29566.7 2782.36   4
   0  -2 -20 36607.4 2796.46   1
   0  -2  20 31394.2 2797.77   1
   0   2  20 34223.9 2821.05   1
   0   2 -20 33669.6 2793.93   1
   0  -2 -20 29697.4 2796.10   1
   0  -2  20 28860.1 2807.53   1
   0   2 -20 32652.8 2806.40   1
   0   2 -20 31293.4 2798.36   6
   0  -2 -20 26663.8 2794.47   6
   0   2  20 31113.9 2827.56   3
   0  -2  20 28749.3 2794.75   3
   0  -2  21 16.0503 17.2621   1
   0  -2 -21-6.31993 10.2879   5
   0   2 -21 9.89188 13.9340   5
   0   2  21 9.65701 19.2290   4
   0  -2  21 5.09834 10.9766   4
   0   2 -21-9.48821 17.2489   1
   0  -2  21 41.2040 20.0961   3
   0   2 -21-17.2569 17.1831   6
   0   2  21 15.3275 24.9146   3
   0   2 -21 6.78963 9.57430   1
   0  -2  21 12.2434 14.0814   2
   0   2 -22 27217.0 2332.94   6
   0  -2  22 22011.9 2325.96   3
   0   2  22 32514.6 2370.08   3
   0   2  22 26848.1 2338.10   4
   0  -2  22 23037.9 2317.85   4
   0  -2  22 24455.7 2321.77   2
   0  -2  22 26173.5 2332.19   1
   0   2 -22 25717.1 2325.22   1
   0   2 -22 28733.4 2340.29   5
   0  -2 -22 27509.7 2324.84   5
   0   2  23-8.74797 14.2174   4
   0   2  23 13.2727 18.6800   3
   0  -2 -23 6.63124 10.7783   6
   0  -2  23 5.38027 15.1450   2
   0  -2 -23 5.40974 7.61673   5
   0   2 -23 17.5129 17.4288   5
   0  -2  23-7.06498 12.8378   3
   0  -2  24 8073.99 831.576   3
   0   2  24 10941.2 865.485   3
   0   2 -24 11027.7 845.464   5
   0  -2  24 8319.45 827.391   2
   0  -2 -24 9190.35 832.873   6
   0  -2 -24 8832.86 828.189   5
   0   2  25 8.00857 14.5501   4
   0  -2 -25-5.55310 10.0891   6
   0   2 -25-6.56204 10.6635   6
   0  -2 -25 4.72873 7.68440   5
   0   2 -25 14.9824 19.2475   5
   0   2  25 11.1522 18.1223   3
   0  -2  25-6.15485 10.0018   3
   0   2  26 98.0005 29.0695   4
   0  -2 -26 126.630 24.0996   5
   0   2 -26 145.192 32.2710   5
   0  -2  26 75.0673 21.4011   2
   0   2  26 82.8978 31.8782   3
   0   2 -26 140.289 27.9717   6
   0  -2 -26 71.3270 21.3205   6
   0   2  27 7.19391 13.0701   4
   0   2 -27 12.7749 14.6791   5
   0  -2 -27-4.21984 8.39869   5
   0  -2  27-4.56999 12.3152   2
   0  -2 -27-4.74673 10.9087   6
   0   2 -27 5.68350 9.23598   6
   0   2  27-9.44248 15.3442   3
   0   2  28 531.183 79.2748   4
   0   2 -28 695.055 78.0270   6
   0  -2 -28 655.336 74.9431   6
   0   2 -28 667.927 79.6927   5
   0   2  28 722.026 90.8171   3
   0  -2 -29-4.20383 9.66128   6
   0   2 -29-4.83690 7.86056   6
   0  -2  29 9.36788 8.51035   3
   0   2  29-7.82184 11.0080   3
   0  -2 -29 3.77914 7.52190   5
   0   2  30 2675.82 273.899   4
   0  -2  30 2271.73 264.589   3
   0   2  30 3304.65 283.741   3
   0   2 -30 3228.95 269.921   6
   0  -2 -30 2801.27 265.767   6
   0  -2 -30 2889.52 264.710   5
   0   2  31 5.97074 10.8625   4
   0  -2 -31-7.53201 8.67327   6
   0   2 -31-4.26093 7.76209   6
   0  -2 -31-10.1929 8.74819   5
   0   2  31-6.62778 12.0548   3
   0   2  32 6015.86 693.928   4
   0  -2 -32 7727.52 690.143   6
   0  -2 -32 8281.13 689.677   5
   0   3   0 7.90962 12.8548   5
   0   3   0-42.4382 59.7231   2
   0   3   0-8.80004 14.3015   6
   0   3   0-9.42451 10.8312   3
   0   3   1-36.4634 59.2528   2
   0   3  -1-46.4234 75.4377   2
   0   3  -1 9.22828 12.9869   6
   0   3   1-8.51620 16.9490   6
   0   3   1-8.17909 14.8598   5
   0   3  -1 7.84704 12.7515   5
   0   3   1-10.7584 17.4825   4
   0   3  -1 9.77017 15.8766   4
   0   3   2-7.99454 15.9115   5
   0  -3   2 2.09204 5.37740   1
   0   3  -2 3.81568 6.00557   1
   0   3  -2 9.39288 15.2642   6
   0   3   2 11.6074 21.0889   4
   0  -3   2-6.89277 11.2018   3
   0   3  -2 47.8429 67.3288   2
   0   3  -3 4873.65 515.788   5
   0   3   3 5456.86 521.171   5
   0   3  -3 5462.07 525.767   6
   0  -3   3 5131.27 503.757   1
   0   3  -3 6285.34 508.245   1
   0   3  -3 5715.43 501.601   1
   0  -3   3 5300.97 504.398   1
   0  -3   3 5001.28 513.595   3
   0  -3   3 5801.66 520.037   4
   0   3   3 5341.77 535.537   4
   0  -3   4-5.87044 12.6195   1
   0   3   4 3.09220 6.64720   1
   0  -3  -4 18.5128 21.2720   6
   0   3  -4-6.93754 15.9431   5
   0   3  -4-44.0948 71.6538   2
   0   3  -4-10.0700 14.1714   6
   0   3   4-13.4695 21.8878   4
   0  -3   4 4.15553 8.93300   1
   0   3   4 5.45169 8.85897   1
   0  -3   4-4.99340 10.7341   4
   0   3  -4 3.18830 8.19183   1
   0  -3  -4-4.75368 5.46220   1
   0   3  -4-5.79535 13.3182   1
   0   3   4 9.97478 16.2090   3
   0   3  -5 603.784 88.2901   5
   0  -3   5 814.579 89.5501   1
   0   3  -5 1093.28 109.730   1
   0   3   5 725.372 87.1874   1
   0   3  -5 1050.54 206.338   2
   0   3  -5 764.911 100.613   6
   0  -3   5 777.405 93.0116   4
   0   3   5 811.378 120.642   4
   0  -3   5 750.509 84.2129   4
   0   3   5 788.999 103.641   3
   0  -3  -5 881.248 102.484   6
   0  -3  -5 853.939 81.3784   1
   0   3  -5 744.489 82.4675   1
   0  -3   5 835.016 97.4820   1
   0  -3  -5 750.414 83.8243   1
   0   3   5 713.854 84.2720   1
   0  -3  -6-3.98736 9.72427   2
   0   3  -6-9.15655 14.8827   6
   0  -3   6-5.81829 10.5754   4
   0   3   6 15.6292 25.3993   4
   0  -3  -6 3.30509 6.01296   1
   0   3  -6 9.60658 15.6138   1
   0  -3  -6 8.25948 11.6277   6
   0  -3   6 6.55619 11.9155   1
   0   3   6 5.83936 12.5566   1
   0   3  -6 6.48671 12.9137   5
   0   3   6 4.89100 9.73918   1
   0  -3   6 18.8248 18.7353   1
   0  -3  -6-5.82979 11.6067   1
   0   3   6 10.0477 19.9994   3
   0  -3  -7 305.066 47.8870   6
   0  -3  -7 293.132 48.2364   1
   0  -3   7 191.303 48.6163   1
   0   3   7 328.937 45.5797   1
   0   3  -7 324.920 46.5748   5
   0   3  -7 220.249 45.6419   6
   0  -3  -7 272.799 37.7225   2
   0  -3   7 304.708 36.7366   4
   0  -3   7 257.507 42.0611   4
   0   3   7 144.054 56.4394   4
   0   3  -7 209.742 54.6027   1
   0   3  -7 289.740 43.7170   1
   0   3   7 224.480 47.7018   1
   0  -3  -7 295.504 39.1860   1
   0  -3   7 307.740 46.5625   3
   0   3   7 285.927 53.2017   3
   0  -3   8 6.31770 14.5190   3
   0   3   8-7.07459 17.2446   1
   0  -3  -8-8.83931 16.0596   1
   0   3  -8-8.69054 14.1225   6
   0  -3  -8-6.67780 10.8519   6
   0   3  -8 18.1171 14.7205   5
   0  -3  -8-7.81715 11.0015   5
   0  -3  -8 2.64976 6.80895   2
   0   3   8 16.8464 27.3754   4
   0  -3   8-4.58072 9.11719   4
   0  -3   8-2.46075 6.32339   4
   0  -3  -8 6.26397 10.7969   2
   0   3  -8-6.32764 12.5937   1
   0   3   8-8.20443 17.6371   1
   0  -3   8 20.8948 24.0093   1
   0   3   8 18.4500 18.3599   3
   0   3  -8 11.9694 19.4505   1
   0  -3  -8 4.93185 9.81595   1
   0   3  -9 84.4988 25.4718   6
   0  -3  -9 84.0341 23.0777   6
   0  -3  -9 70.7173 22.7488   1
   0   3  -9 62.2299 30.9255   1
   0  -3   9 105.161 23.8021   3
   0   3  -9 65.5348 20.8421   5
   0  -3  -9 48.6582 24.4690   1
   0  -3   9 91.9432 30.1335   1
   0  -3  -9 68.6066 23.1247   5
   0  -3   9 40.8508 16.0121   4
   0  -3   9 55.8093 12.2869   4
   0   3  -9 72.1514 24.9055   1
   0  -3  -9 58.2660 13.6637   2
   0  -3   9 88.0121 35.8939   1
   0   3   9 34.9467 24.2968   1
   0   3   9 82.9069 26.6138   3
   0  -3  -9 55.2300 13.5078   2
   0   3 -10-8.53184 9.80397   6
   0  -3  10-6.23981 12.4189   3
   0   3 -10 13.2158 24.0106   1
   0  -3 -10-6.13804 13.1951   6
   0   3 -10 5.85272 10.6337   5
   0  -3 -10-10.2368 22.0059   1
   0  -3  10-11.3488 18.4419   1
   0   3  10 10.0191 14.1000   1
   0  -3 -10-7.55045 17.3519   5
   0  -3  10-3.56952 7.67391   4
   0   3  10-17.7569 14.4277   4
   0  -3  10 1.72603 4.85906   4
   0   3  10-8.91642 14.4895   1
   0  -3  10 14.4689 20.3621   1
   0   3 -10-7.92312 9.10456   1
   0   3  10-9.22875 12.9879   3
   0  -3 -10 4.23678 6.59240   2
   0  -3 -10 1.17053 5.54644   2
   0  -3  11 57.0322 18.1953   3
   0   3 -11 52.3598 32.1091   1
   0  -3 -11 53.6782 20.9753   1
   0  -3 -11 36.1328 16.9929   5
   0   3  11 17.0342 24.2408   4
   0  -3  11 29.9580 9.84934   4
   0   3  11 37.1423 20.2828   3
   0  -3 -11 41.8784 17.2190   6
   0   3 -11 23.5509 13.1585   5
   0  -3  11 98.7796 31.1004   1
   0  -3 -11 41.7384 25.6877   1
   0   3  11 68.3688 32.2728   1
   0  -3  11 30.1169 27.5940   1
   0   3  11 52.9954 26.1242   1
   0   3 -11 33.5627 20.7665   1
   0  -3  12-6.59560 14.1788   3
   0  -3 -12 5.95639 17.4496   6
   0   3  12 12.5635 10.2084   1
   0  -3  12-11.0661 15.5736   1
   0  -3 -12 10.4179 14.6614   1
   0   3  12-16.7476 27.2149   4
   0  -3  12-2.14923 8.19139   4
   0   3  12 9.37701 15.2380   3
   0  -3 -12-8.37191 11.7822   1
   0   3  12 8.57611 18.4361   1
   0  -3  12-15.9062 18.2773   1
   0   3 -12-8.61016 12.1175   1
   0   3  13 2108.26 260.113   4
   0  -3  13 1185.95 246.885   1
   0   3  13 2439.67 237.917   1
   0   3 -13 2335.18 229.380   5
   0  -3 -13 1461.12 228.252   1
   0  -3  13 2605.54 236.995   3
   0   3  13 2124.32 240.173   3
   0  -3 -13 2802.76 237.742   5
   0   3 -13 2539.56 241.949   6
   0  -3 -13 2432.94 230.101   6
   0  -3  13 2791.69 252.392   1
   0  -3 -13 2602.74 246.553   1
   0   3  13 1439.91 236.628   1
   0   3 -13 2014.00 234.318   1
   0   3 -14 6.36860 10.3489   5
   0  -3 -14-10.0501 14.1435   1
   0   3  14 14.0657 19.7945   1
   0  -3  14-9.82768 13.8304   1
   0  -3 -14-6.47814 11.7695   6
   0   3 -14-9.87164 17.9348   6
   0  -3 -14 8.94542 12.5888   1
   0  -3 -14 7.35216 11.9472   5
   0   3  14-16.1580 22.7389   4
   0  -3  14 6.13203 8.26216   4
   0   3  14-10.3769 14.6033   3
   0  -3  14 7.79827 17.9211   3
   0   3  14-7.79467 15.5130   1
   0  -3  14 16.1712 22.7575   1
   0   3 -14-8.42813 13.6957   1
   0  -3 -15 7.76873 16.7098   5
   0  -3 -15-9.77126 21.0126   1
   0  -3  15 24.7641 20.1287   3
   0  -3 -15-8.82902 12.4379   1
   0   3  15 15.2807 21.5117   4
   0  -3  15 5.43210 9.37969   4
   0   3  15 7.76698 15.4682   1
   0  -3  15-16.7075 27.1555   1
   0   3  15 11.3440 9.23432   3
   0   3 -15 8.12486 9.35299   1
   0   3 -15 6.68761 12.1632   5
   0   3 -15 10.2033 16.5900   6
   0  -3 -15-6.94723 12.6344   6
   0   3 -16 7.07763 9.96257   5
   0  -3 -16 9.48097 13.3442   1
   0   3  16-14.5214 20.4369   1
   0  -3  16 9.15563 12.8864   1
   0  -3  16-8.44469 11.8860   3
   0  -3 -16 8.51162 15.4654   1
   0  -3 -16-7.75251 14.0864   5
   0  -3  16-2.58369 8.13316   4
   0   3  16-14.3364 20.1766   4
   0  -3  16-16.1247 29.2960   1
   0   3  16-7.29505 11.8564   1
   0   3 -16-2.32155 6.80438   4
   0   3  16-11.7859 16.5875   3
   0  -3 -16-7.48081 14.8899   6
   0   3 -16 10.4736 17.0209   6
   0   3 -16 7.74199 14.0673   1
   0  -3  16-8.54690 17.0114   2
   0  -3 -17 40.8526 21.5676   5
   0  -3  17 94.0799 26.4672   1
   0   3 -17 37.4846 20.7989   5
   0   3  17 40.1170 24.7931   4
   0  -3  17 66.6325 15.9453   4
   0   3  17 47.8674 19.0794   1
   0  -3  17 92.7355 47.2469   1
   0   3 -17 58.5728 21.1924   1
   0  -3  17 64.2438 27.3530   2
   0  -3 -17 55.7128 23.1673   1
   0   3  17 102.917 35.0181   3
   0   3 -17 23.0032 28.4680   1
   0  -3 -17 24.1881 18.0240   1
   0   3 -17 53.1894 21.7416   6
   0  -3  17 53.4302 23.4085   3
   0  -3  18 9.30577 18.5214   3
   0   3 -18 10.9634 21.8202   1
   0  -3  18-14.7724 20.7899   1
   0  -3 -18-9.02081 14.6601   1
   0  -3  18 7.72255 17.7482   2
   0   3 -18 13.7795 12.5188   1
   0  -3 -18-8.63478 9.92366   6
   0   3 -18-10.6567 19.3621   6
   0  -3 -18-8.43713 11.8751   5
   0  -3  18-7.99519 11.2532   1
   0   3  18-13.9277 11.3179   3
   0   3 -18-7.99526 14.5271   5
   0  -3  19 58.4065 23.3557   2
   0  -3 -19 36.2759 22.5019   6
   0   3 -19 63.0527 25.9579   6
   0  -3  19 45.7016 22.6727   3
   0  -3 -19 16.2534 16.7114   5
   0   3 -19 74.0618 28.8195   1
   0   3  19 104.255 36.5457   3
   0   3 -19 41.9633 18.5249   5
   0  -3 -20 9.72235 7.92537   6
   0   3 -20-10.1935 16.5769   6
   0  -3  20-9.11693 12.8462   3
   0   3  20-15.6357 12.7201   3
   0   3  20-10.6821 19.4178   4
   0  -3 -20-7.99174 11.2649   5
   0  -3  21 31.7357 17.9215   2
   0   3 -21 19.4980 15.9064   6
   0   3 -21 26.7267 17.7880   5
   0  -3  21 8.43710 9.79934   3
   0   3  21 32.1423 26.1546   3
   0   3  21 41.3316 23.7889   4
   0  -3 -21-7.17830 10.2025   5
   0  -3  22 5.93431 14.4717   2
   0  -3 -22-9.45533 13.3139   6
   0   3 -22 9.18792 12.9378   6
   0   3 -22 8.94298 10.2856   5
   0  -3  22-7.99861 11.2652   3
   0   3  22 15.4901 21.8036   3
   0   3  22 9.59432 15.5971   4
   0  -3 -22 13.4346 14.4468   5
   0  -3  23 242.913 42.1416   2
   0  -3 -23 213.394 46.3959   6
   0   3 -23 351.042 53.1252   6
   0   3 -23 176.274 43.9256   5
   0   3  23 242.046 61.3904   3
   0   3  23 365.787 55.8418   4
   0  -3  23 264.727 46.1641   3
   0  -3  24 5.29011 8.59649   2
   0  -3 -24-7.09816 12.8960   6
   0   3 -24 7.91549 9.09533   6
   0   3 -24 8.54042 13.8782   5
   0  -3  24-6.79656 11.0444   3
   0   3  24 29.9884 27.2414   3
   0   3  24 8.39923 13.6488   4
   0  -3 -24-5.53022 11.0063   5
   0  -3  25 50.8248 19.3756   2
   0   3 -25 43.6602 20.0453   6
   0  -3 -25 39.0664 18.0321   6
   0   3 -25 32.6279 22.3712   5
   0  -3  25 25.2832 14.2102   3
   0   3  25 39.2477 19.5802   4
   0   3  25 14.0085 20.1482   3
   0  -3 -25 76.4847 20.2995   5
   0  -3  26 5.80688 10.5556   3
   0  -3 -26 4.64756 6.54953   5
   0  -3 -26 11.5943 10.5379   6
   0   3 -26-6.67476 7.67733   6
   0  -3 -27 41.5423 15.1170   6
   0  -3 -27 72.6383 17.0915   5
   0  -3  27 10.7476 10.4989   3
   0  -3  27 32.7162 14.7239   2
   0   3  27 11.6814 27.1212   3
   0   3  27 63.5596 22.5562   4
   0   3 -28-5.47882 7.71645   6
   0  -3 -28 4.75950 10.2360   6
   0   3  28 6.64906 10.8091   4
   0  -3 -28 3.97815 8.55727   5
   0  -3  28 4.98710 5.73872   3
   0  -3  28 4.54460 10.4485   2
   0   3  28 10.5016 12.0707   3
   0  -3 -29 4.32589 7.90110   6
   0   3 -29 30.1232 12.2644   6
   0  -3  29 4.61050 8.41561   3
   0   3  29-9.38615 10.8156   3
   0  -3 -29 11.2817 8.12463   5
   0   3  29-6.27501 8.86798   4
   0   3  30 5.93643 11.8242   4
   0   3  30 8.35940 13.5922   3
   0  -3 -30 3.98773 6.49725   6
   0  -3 -31-3.69218 8.49140   6
   0   4   0 255864. 24732.4   6
   0   4   0 283862. 24744.5   4
   0   4   0 290401. 24733.9   5
   0   4  -1 8.50545 18.2847   6
   0   4  -1-7.08645 16.2862   5
   0   4   1 41.8508 32.9244   4
   0   4  -1-9.42991 20.2719   4
   0   4   1-8.91406 26.1143   3
   0   4   2 3116.62 306.941   3
   0  -4   2 2753.87 293.466   3
   0   4  -2 3133.58 306.019   6
   0   4   2 3521.54 302.921   5
   0   4  -2 3086.55 300.190   5
   0   4   2 2573.86 308.598   4
   0  -4   3 1.49112 4.37406   1
   0   4  -3-9.15450 14.8777   6
   0  -4   3 1.56463 4.22232   1
   0   4  -3 3.75579 4.32145   1
   0   4   3-9.24093 13.0066   3
   0   4   3 7.22780 13.1334   5
   0  -4   3 6.42534 9.04510   3
   0   4  -3 6.81083 9.58744   5
   0   4  -4 14049.2 1286.88   5
   0  -4   4 13592.8 1272.77   1
   0   4  -4 15133.3 1298.17   6
   0   4   4 13084.7 1305.39   4
   0   4  -4 13623.7 1267.45   1
   0  -4   4 15248.8 1282.67   4
   0   4   4 14910.9 1298.34   3
   0   4  -4 14935.1 1268.43   1
   0  -4  -4 12900.8 1289.84   6
   0  -4   4 12946.4 1280.60   3
   0  -4  -5-8.45723 18.1802   6
   0   4  -5-6.48961 10.5456   5
   0  -4   5-3.29938 5.36148   1
   0   4  -5 18.3911 21.1322   6
   0   4   5-12.0240 21.8452   4
   0   4  -5-3.05705 7.85460   1
   0  -4  -5 1.31323 4.26799   1
   0   4   5-9.64620 15.6750   3
   0  -4   5-4.49310 8.16306   4
   0  -4   5-5.92254 9.62409   3
   0   4  -5 5.91132 8.65861   1
   0  -4  -5 1.19365 3.49680   1
   0   4   5 1.36680 4.15521   1
   0  -4   5-3.91733 9.00238   1
   0   4   5 1.25467 4.20317   1
   0   4  -6 815.417 88.8200   5
   0  -4   6 694.226 82.2738   1
   0   4   6 678.767 72.7891   1
   0   4  -6 794.678 99.2451   6
   0   4   6 802.539 118.921   4
   0   4  -6 786.076 81.5911   1
   0  -4  -6 639.599 73.6254   1
   0  -4   6 778.494 80.9418   4
   0   4   6 750.677 97.8573   3
   0  -4   6 841.950 84.5601   1
   0   4   6 610.763 76.6146   1
   0   4  -6 837.253 77.7430   1
   0  -4   6 762.956 86.3853   3
   0  -4  -6 764.529 93.2916   6
   0  -4   7 5.68189 12.2161   3
   0  -4   7 5.65388 12.1559   1
   0   4  -7-5.36284 13.7806   1
   0  -4   7 7.46831 16.0558   4
   0   4   7-13.1989 23.9807   4
   0  -4   7 4.73814 9.43231   1
   0   4   7 2.76929 7.79734   1
   0  -4   7 10.1968 9.56896   4
   0  -4  -7-5.04435 12.2975   2
   0  -4  -7 2.67244 11.2847   1
   0   4  -7 3.30288 10.7365   1
   0   4   7-9.50281 17.2660   3
   0   4  -7-6.06188 9.85288   5
   0  -4  -7 15.0777 18.3772   6
   0   4  -7-8.97979 14.5937   6
   0  -4  -8 468.127 62.9659   2
   0   4  -8 554.721 70.5029   5
   0   4   8 541.624 94.0597   4
   0  -4   8 593.177 61.8547   4
   0  -4  -8 597.462 60.1186   1
   0   4  -8 618.558 64.0379   1
   0  -4   8 550.176 73.1677   1
   0  -4  -8 586.276 63.4993   1
   0   4   8 520.292 63.7609   1
   0   4   8 493.039 76.3096   3
   0  -4   8 550.444 69.6798   3
   0  -4  -8 513.843 72.0182   6
   0   4  -8 549.893 77.0070   6
   0   4   8 489.958 61.5612   1
   0  -4   9-5.62299 18.8401   3
   0  -4   9 7.90343 18.1659   1
   0   4   9-4.78151 10.9935   1
   0  -4  -9 6.17076 18.0804   6
   0  -4  -9 14.1079 11.6945   2
   0  -4  -9-7.02256 12.7631   5
   0  -4  -9 3.03149 8.88716   1
   0   4  -9 7.66597 16.4827   1
   0   4   9 14.4966 26.3396   4
   0  -4   9 6.52918 11.8670   4
   0  -4   9-2.54650 7.74892   4
   0   4   9-8.92955 12.5710   3
   0   4  -9 16.0568 15.9817   6
   0  -4  -9 9.85230 12.8013   2
   0  -4  -9 28.4947 21.8304   1
   0   4   9 4.36239 14.1817   1
   0  -4   9 6.76419 13.4664   1
   0  -4 -10 133495. 10093.0   5
   0  -4 -10 102734. 10080.2   6
   0   4 -10 126010. 10093.9   6
   0   4  10 139132. 10131.3   4
   0  -4  10 98559.8 10079.8   4
   0   4 -10 114209. 10082.1   5
   0   4 -10 89239.3 10086.1   1
   0  -4  10 124025. 10095.7   1
   0   4  10 113131. 10080.0   1
   0  -4 -10 112897. 10068.6   2
   0   4  10 116395. 10094.5   3
   0  -4 -10 120499. 10073.2   1
   0  -4  10 115384. 10081.0   3
   0  -4  10 74587.1 10082.7   1
   0   4 -10 131428. 10080.1   1
   0   4  10 116276. 10082.9   1
   0  -4 -10 103951. 10081.8   1
   0   4 -11 7.75378 12.6002   6
   0  -4  11 5.48710 12.6102   3
   0  -4 -11-5.57784 10.1343   6
   0   4 -11-9.30901 20.0115   1
   0  -4 -11-3.82864 8.79909   1
   0   4 -11 5.87723 13.5068   5
   0   4  11-6.44403 14.8093   1
   0  -4 -11-6.74047 15.4905   5
   0  -4  11 4.82682 13.0074   4
   0   4  11-15.1241 21.2841   4
   0  -4  11-1.46284 5.44752   4
   0   4  11 25.6031 21.9279   3
   0   4  11 5.57262 13.5836   1
   0  -4  11 9.63595 15.6587   1
   0   4 -11 5.04136 12.2886   1
   0  -4 -11 13.4142 18.0742   1
   0  -4 -11-1.66453 7.40816   2
   0  -4 -11 2.16643 8.06693   2
   0  -4 -12 19616.5 1084.41   5
   0  -4 -12 6851.87 1043.45   2
   0  -4 -12 10238.5 1045.13   2
   0   4  12 17205.5 1128.45   4
   0  -4  12 17873.9 1064.54   4
   0   4  12 12413.3 1068.72   1
   0  -4  12 16389.4 1114.24   1
   0  -4  12 15393.0 1048.11   4
   0   4 -12 17943.4 1075.48   5
   0   4  12 19410.6 1088.98   1
   0  -4  12 14459.0 1085.66   1
   0  -4 -12 11503.8 1072.95   1
   0   4 -12 17797.7 1074.59   1
   0   4 -12 19447.8 1089.18   6
   0  -4 -12 18384.1 1067.77   1
   0  -4  12 18098.1 1076.46   3
   0   4  12 15413.2 1082.40   3
   0   4 -13 5.93019 9.66569   5
   0   4  13 8.37677 13.6329   1
   0  -4  13 9.10500 18.1363   1
   0   4 -13-7.81941 12.7286   6
   0  -4 -13 19.8022 16.1067   5
   0  -4  13-12.6358 22.9690   1
   0  -4  13-1.24509 5.11351   4
   0   4  13-8.03551 13.0792   3
   0  -4  13 45.7985 20.8152   3
   0  -4 -13 4.87860 10.5142   1
   0   4 -13 10.1286 18.4169   1
   0   4 -13 5.76600 16.2462   1
   0  -4 -14 20614.1 1499.41   5
   0   4 -14 18455.3 1514.01   1
   0  -4  14 12772.9 1514.58   1
   0   4 -14 17195.4 1492.11   5
   0   4  14 13841.0 1495.34   3
   0  -4  14 19150.1 1496.00   3
   0  -4 -14 15695.0 1487.82   6
   0   4 -14 18330.9 1502.15   6
   0   4  14 13610.3 1516.20   4
   0  -4 -14 12328.2 1494.83   1
   0  -4 -15 10.3258 12.6667   6
   0  -4 -15 6.51113 16.7911   5
   0   4  15 14.2283 23.1657   4
   0  -4  15-14.8043 20.8836   1
   0  -4 -15-8.74406 26.6217   1
   0   4  15 8.39801 15.3253   3
   0   4 -15 6.05331 13.0920   5
   0   4 -15 8.15329 14.8827   6
   0   4  15 10.5134 14.8652   1
   0   4 -15-10.3416 23.8095   1
   0  -4  15 66.9509 27.2368   3
   0   4  16 312.276 65.2274   4
   0   4 -16 237.258 54.7014   1
   0  -4  16 234.549 51.7360   2
   0  -4 -16 177.034 46.4281   1
   0  -4  16 368.900 52.4084   3
   0  -4 -16 265.354 41.5536   6
   0   4  16 265.790 50.2104   3
   0   4  16 285.847 58.0133   1
   0   4 -16 225.836 41.4842   5
   0   4  17 9.04662 12.7319   3
   0   4  17-12.8365 18.0651   4
   0  -4 -17-6.88788 9.69413   5
   0  -4 -17 5.76830 9.37440   6
   0   4 -17-6.46567 10.5075   5
   0   4 -18 36.2807 19.5998   6
   0   4 -18 20.2446 13.5779   5
   0   4  18 12.1796 17.2561   4
   0  -4 -18 24.7853 16.0451   6
   0  -4 -18 14.5818 14.6470   5
   0  -4  18 21.8153 17.8369   2
   0   4 -19 9.26572 13.0408   6
   0  -4 -19-7.13487 8.20025   5
   0   4 -19-6.95063 11.2962   5
   0   4  19-11.3740 22.6372   4
   0  -4  19-6.87188 14.7733   2
   0  -4 -19 6.70522 14.4151   6
   0   4  20 18832.2 1712.98   3
   0  -4 -20 14001.3 1693.36   5
   0  -4  20 19343.9 1697.71   2
   0   4 -20 20608.2 1702.20   5
   0   4 -20 19702.4 1708.83   6
   0  -4 -20 20174.6 1702.56   6
   0   4  20 20854.8 1717.61   4
   0   4  21 9.83132 15.9801   4
   0   4 -21-9.29434 13.0850   6
   0  -4 -21-7.58252 12.3271   6
   0  -4  21 5.98093 14.5832   2
   0  -4  21-8.11683 9.33393   3
   0  -4 -21-7.21059 11.7230   5
   0   4  21-11.1561 15.7042   3
   0   4 -21-7.45976 14.8510   5
   0  -4  22 14938.4 1092.69   2
   0  -4  22 8695.46 1088.35   3
   0   4  22 14967.8 1122.20   3
   0  -4 -22 11351.0 1096.06   6
   0   4 -22 12834.1 1100.59   6
   0  -4 -22 10963.0 1088.91   5
   0  -4 -23 6.07395 11.0434   5
   0   4  23 12.0967 19.6617   3
   0  -4  23 7.18827 13.0666   3
   0   4 -23-8.65983 12.1943   6
   0   4  23 8.65404 15.7284   4
   0   4  24 5597.27 496.744   4
   0  -4  24 5535.84 483.826   2
   0  -4 -24 6090.95 487.700   5
   0   4 -24 4867.71 491.446   6
   0  -4 -24 3872.98 487.160   6
   0   4  24 4653.07 504.448   3
   0  -4  24 4868.27 487.570   3
   0  -4  25 19.2689 12.9903   2
   0   4  25 12.1925 14.0181   3
   0  -4  25 6.19961 12.3480   3
   0   4  25-7.50440 12.2043   4
   0  -4 -25 5.04564 9.17975   5
   0   4 -25 7.56756 12.3068   6
   0  -4 -25-7.00747 13.9547   6
   0  -4  26 283.270 42.5285   2
   0   4  26 236.857 57.4275   3
   0  -4  26 307.625 44.7818   3
   0   4  26 245.145 44.7821   4
   0   4 -26 283.769 45.1210   6
   0  -4 -26 239.443 44.6677   6
   0  -4  27 4.43411 12.9897   2
   0   4  27-11.2554 12.9329   3
   0  -4  27-5.26445 8.55473   3
   0   4  27-6.56069 10.6611   4
   0  -4 -27 4.18478 8.99590   5
   0   4 -27 6.30091 13.5449   6
   0  -4 -27-5.54973 9.01829   6
   0   4  28 356.797 62.2467   3
   0  -4  28 263.931 43.9060   3
   0  -4 -28 373.939 44.3588   5
   0  -4 -28 388.800 49.4471   6
   0   4 -28 353.816 48.3159   6
   0   4  28 301.176 48.3788   4
   0  -4  28 320.343 44.8782   2
   0  -4  29-4.14138 10.1014   2
   0  -4  30 2140.27 207.007   2
   0   5   0-7.43788 13.5269   6
   0   5   0-6.30472 12.5625   5
   0  -5   1-6.17860 7.11520   3
   0   5   1 9.33066 13.1394   4
   0   5  -1 7.83515 12.7408   6
   0   5   1 6.29131 13.5325   5
   0   5  -1 12.5183 12.4659   5
   0  -5   2-6.02690 4.89699   3
   0   5  -2 8.08382 16.0885   6
   0   5   2 9.56110 19.0286   4
   0   5   2-6.44870 12.8343   5
   0   5  -2 6.32750 12.5931   5
   0  -5   3 1327.00 144.210   3
   0   5  -3 1468.79 156.377   6
   0   5  -3 1273.28 145.683   5
   0   5   3 1465.39 162.087   4
   0   5   3 1571.86 158.101   3
   0   5  -4-6.00109 10.9116   5
   0  -5  -4-7.48809 10.5470   6
   0  -5   4-5.59944 7.89225   3
   0   5   4-10.2901 14.4878   4
   0  -5   4-5.38485 11.5840   4
   0   5   4 8.75041 18.8156   3
   0  -5  -5 415.738 57.0845   6
   0   5  -5 611.875 69.4245   6
   0  -5  -5 561.192 64.1590   2
   0   5   5 642.263 78.9795   4
   0  -5   5 570.217 54.9942   4
   0   5   5 518.337 67.2908   3
   0  -5   5 397.048 37.5154   1
   0  -5   5 354.474 38.2952   1
   0  -5   5 492.727 53.7794   3
   0   5  -5 539.243 38.1894   1
   0  -5  -6-7.48075 13.5923   6
   0   5  -6-5.87504 9.54867   5
   0   5  -6 8.39453 11.8149   6
   0   5   6-10.7666 19.5615   4
   0  -5   6-2.78205 6.39605   1
   0   5   6-9.07218 14.7434   3
   0  -5   6-4.04631 8.05509   4
   0  -5  -6 6.16006 13.2433   2
   0  -5   6-2.02308 4.65285   1
   0   5  -6 2.04496 4.70310   1
   0   5  -6-1.91338 4.40096   1
   0  -5   6-5.24836 9.53699   3
   0  -5  -7 738.392 83.9771   2
   0   5  -7 689.797 92.4193   6
   0   5  -7 698.942 74.6094   1
   0  -5  -7 735.456 90.3196   6
   0   5  -7 677.672 84.5765   5
   0   5  -7 858.718 74.8122   1
   0  -5   7 643.742 74.2380   1
   0  -5   7 700.035 78.0304   1
   0  -5   7 708.464 83.1901   3
   0   5  -8-3.25283 7.47529   1
   0  -5  -8 4.18579 4.24173   1
   0   5   8-11.3726 16.0045   4
   0   5   8 1.51200 3.47473   1
   0   5   8 2.53598 3.25791   1
   0  -5   8-3.28179 7.05476   4
   0  -5  -8-4.26559 11.4947   2
   0   5  -8-2.63384 6.05280   1
   0  -5  -8 2.64871 4.69033   1
   0   5  -8-5.77969 10.5005   5
   0  -5   8-5.12855 7.21735   3
   0   5  -8-7.95462 12.9262   6
   0  -5  -9 407.285 54.4215   5
   0   5  -9 475.965 54.9750   5
   0  -5  -9 399.573 46.9867   2
   0   5   9 339.710 39.3266   1
   0  -5   9 409.089 48.9444   1
   0  -5  -9 409.948 53.4735   6
   0   5  -9 408.849 57.7027   6
   0   5   9 317.849 42.0650   1
   0  -5  -9 387.692 41.7960   1
   0  -5   9 486.989 52.4395   3
   0   5   9 449.324 70.1973   4
   0  -5   9 427.989 45.0645   4
   0  -5 -10 5.64736 12.1404   6
   0   5 -10-4.77660 10.2686   1
   0   5 -10-5.51932 8.96944   5
   0   5 -10-7.51327 8.63369   6
   0   5  10 3.13177 7.63435   1
   0   5  10-12.2351 14.0591   4
   0  -5  10 2.35256 6.04538   4
   0  -5 -10 3.33258 7.65923   2
   0   5  10-8.40408 11.8274   3
   0  -5  10-5.07696 12.3755   3
   0  -5  10 4.97341 8.08240   1
   0  -5 -11 324.633 41.7812   6
   0   5 -11 251.692 42.9857   6
   0   5 -11 297.313 40.4672   5
   0  -5  11 246.773 37.4395   3
   0  -5 -11 265.114 42.0220   5
   0   5  11 263.559 56.9598   4
   0  -5  11 206.674 26.5931   4
   0  -5 -11 235.151 32.5712   2
   0  -5 -11 99.4298 28.3403   1
   0   5  11 152.163 38.1190   3
   0   5 -11 274.046 42.9071   1
   0  -5  11 240.837 39.4355   1
   0   5 -12-5.53898 9.00172   5
   0   5  12 4.13006 9.49211   1
   0  -5 -12 6.04580 12.9971   5
   0   5  12-12.7695 17.9708   4
   0  -5  12 6.38825 15.5718   1
   0  -5 -12 4.36361 11.7595   1
   0   5  12 7.85539 9.02710   3
   0  -5 -12-5.05880 9.19171   6
   0   5 -12 7.04870 14.0289   6
   0   5 -12 6.37000 10.3520   1
   0  -5  12-14.7814 12.6601   3
   0  -5 -13 499.846 61.5117   5
   0   5  13 423.899 77.6342   4
   0   5 -13 261.775 59.5286   1
   0  -5  13 494.527 57.7658   3
   0   5  13 341.290 58.8185   3
   0   5 -13 459.577 62.4828   6
   0  -5 -13 433.012 54.7189   6
   0   5  13 360.148 54.0819   1
   0  -5  13 583.966 75.8339   2
   0  -5 -13 398.539 57.0728   1
   0   5  14 12.7653 20.7445   4
   0   5 -14 7.16136 8.23121   6
   0  -5 -14 6.26158 10.1770   1
   0  -5  14-8.83463 17.5839   2
   0  -5  14 5.08544 9.24143   3
   0   5 -14-5.68333 9.23760   5
   0  -5 -14-5.65387 10.2739   5
   0   5  14 7.62576 13.8560   3
   0  -5 -14 4.50461 9.68551   6
   0   5  14 5.58082 7.85642   1
   0  -5 -15 48.9264 17.9149   6
   0  -5  15 64.7657 25.0259   2
   0   5  15 38.5136 20.3038   3
   0  -5 -15 74.8266 21.9056   5
   0   5  15 12.5419 18.2232   4
   0   5 -15 28.2341 16.8430   6
   0  -5  15 51.1887 17.8756   3
   0  -5 -16 4.39620 9.45087   6
   0  -5  16-7.61695 16.3742   2
   0   5  16-7.81499 12.6997   3
   0  -5 -16-5.73573 12.3303   5
   0   5 -16-7.26501 14.4592   6
   0   5  16 12.1588 17.1112   4
   0  -5  16 5.88402 8.28106   3
   0   5 -16-5.92774 10.7699   5
   0  -5  17 21.2314 14.7890   2
   0   5  17 46.3514 20.3544   3
   0  -5 -17 42.2348 17.5702   5
   0   5 -17 45.0712 18.8570   6
   0   5  17 46.6433 25.4691   4
   0   5 -17 61.0641 20.3515   5
   0  -5  17 79.1179 23.1044   3
   0  -5 -18-4.76365 10.2450   6
   0  -5  18-6.61921 15.2147   2
   0   5  18 7.97774 11.2313   3
   0  -5 -18-6.00577 8.45760   5
   0   5  18-11.0739 17.9978   4
   0   5 -18-6.28781 10.2224   5
   0  -5  18-6.36595 8.96415   3
   0   5 -18 7.57684 8.71172   6
   0   5  19 365.378 71.3535   4
   0   5 -19 626.800 73.9850   6
   0   5  19 489.333 71.4992   3
   0  -5  19 504.585 67.8936   3
   0   5  20-9.77804 13.7625   4
   0   5  20-8.29521 9.53452   3
   0  -5  20 6.72940 14.4679   3
   0  -5 -20-5.46203 9.92626   6
   0  -5  20-5.68124 12.2151   2
   0   5 -20 8.05756 14.6409   6
   0  -5 -20-6.16085 8.67332   5
   0  -5 -21 37.7217 17.2322   5
   0  -5 -21 46.9314 20.5485   6
   0  -5  21 76.7242 23.4494   3
   0  -5  21 74.2388 20.1811   2
   0   5  21 121.548 32.1126   3
   0   5  21 82.2418 29.3749   4
   0   5  22-8.50861 15.4663   4
   0   5  22 9.08406 12.7934   3
   0  -5  22-6.80348 7.83308   3
   0  -5 -22-6.26017 12.4688   6
   0  -5  22-5.05607 10.8801   2
   0   5 -22-8.24262 14.9833   6
   0  -5 -22-6.18681 7.12605   5
   0  -5 -23 23.3257 14.4365   5
   0  -5 -23 27.3822 19.4320   6
   0  -5  23 13.4832 14.7104   3
   0  -5  23 38.6314 15.4038   2
   0   5 -23 40.6932 17.6765   6
   0   5  23 31.6303 15.9388   4
   0   5  24-7.34446 10.3361   4
   0   5  24 9.75287 13.7254   3
   0  -5  24-6.18705 7.10972   3
   0  -5 -24-7.22397 10.1666   6
   0   5 -24 7.88426 11.0958   6
   0  -5 -24 5.17573 8.41098   5
   0  -5  24 4.54242 11.0724   2
   0  -5  25 4.34781 11.7430   2
   0   5 -25 7.49299 8.64614   6
   0   5  25 9.50865 17.2935   3
   0  -5 -25 14.3648 10.3236   5
   0  -5  25 5.82165 9.49325   3
   0   5  26 6.52441 14.0341   4
   0  -5  26 5.30499 10.5697   3
   0  -5  26 4.19209 8.35797   2
   0   5  26 9.54746 10.9817   3
   0  -5  27 4.00475 9.76234   2
   0   5  27-9.41605 7.65155   3
   0   5  28 9.11052 12.8471   3
   0   6   0 54665.7 5391.40   5
   0  -6   0 59507.8 5392.49   3
   0  -6  -1 5.94003 11.8374   3
   0  -6   1 5.76450 8.13492   3
   0  -6   1 19.4469 52.4079   2
   0  -6  -1 13.2285 35.6525   2
   0   6  -2 472.001 61.0992   5
   0  -6  -2 628.114 85.8702   2
   0   6  -2 499.734 67.0840   6
   0  -6   2 412.176 58.6024   3
   0   6  -3-5.46387 9.94178   5
   0  -6   3-5.74323 12.3581   4
   0   6   3-8.57543 13.9457   4
   0  -6   3-5.27149 10.5056   3
   0  -6  -3-9.11290 20.9494   2
   0  -6   4 2590.02 232.771   4
   0   6   4 2062.92 242.384   4
   0  -6   4 2379.58 231.102   3
   0  -6  -4 2129.31 234.317   6
   0   6  -4 2231.20 232.042   5
   0  -6  -4 2880.84 246.258   2
   0   6  -4 2425.35 241.228   6
   0  -6   5 4.56310 8.29026   4
   0   6   5 8.19459 11.5322   3
   0  -6   5-4.87400 11.2009   3
   0  -6  -5-6.25938 14.3846   2
   0   6   5-8.90605 12.5334   4
   0   6  -5 5.56076 11.9538   5
   0  -6  -5 6.49232 10.5500   6
   0   6  -5-7.71243 12.5327   6
   0   6   6 138.073 29.8372   3
   0  -6   6 86.4248 19.0983   4
   0  -6   6 80.9791 20.5514   3
   0   6   6 63.6325 26.7857   4
   0  -6  -6 98.4785 26.2459   6
   0   6  -6 103.910 24.0047   5
   0   6  -6 54.0426 22.2640   6
   0   6   7-8.14901 13.2423   3
   0  -6   7 3.65401 6.63908   4
   0  -6  -7-4.73206 11.5346   2
   0  -6   7 4.67841 9.31133   3
   0   6   7-9.54904 19.0047   4
   0  -6  -7 6.44582 11.7110   6
   0   6  -7 5.40718 14.5712   5
   0   6  -7-7.70974 8.85920   6
   0  -6   8 61.7935 14.9141   1
   0   6   8 57.0818 24.2211   3
   0  -6   8 128.053 21.1807   4
   0  -6  -8 135.051 24.9228   2
   0  -6  -8 148.710 28.4849   5
   0   6   8 176.952 37.9942   4
   0   6  -8 133.425 30.0294   6
   0   6  -8 122.719 26.5552   5
   0  -6  -8 93.5122 24.3158   6
   0  -6   9 4.53002 9.01674   3
   0  -6  -9 5.13597 9.33207   5
   0   6   9 10.1271 14.2524   4
   0  -6   9-2.48346 6.69375   1
   0  -6  -9-3.92979 12.3670   2
   0  -6   9 15.6524 33.6477   2
   0  -6  -9 5.75085 10.4491   6
   0   6  -9-1.91676 4.67418   1
   0   6   9-8.08821 13.1440   3
   0  -6  10 23795.8 2676.00   1
   0   6  10 31597.5 2698.84   3
   0  -6  10 30794.7 2683.03   3
   0   6  10 32687.7 2711.91   4
   0  -6 -10 30804.6 2689.88   5
   0  -6 -10 30239.5 2686.27   6
   0   6 -10 31149.1 2687.02   5
   0   6  11-7.83576 11.0272   3
   0  -6  11-11.7572 21.3604   2
   0  -6 -11 5.17099 10.2914   5
   0   6 -11-3.01475 4.24268   1
   0   6 -11 6.51731 11.8407   6
   0   6 -11-5.39266 7.58906   5
   0   6  12 5033.97 512.459   4
   0   6 -12 5211.52 497.131   6
   0  -6 -12 4616.65 489.818   6
   0   6 -12 5729.88 495.240   5
   0   6  12 5112.93 501.424   3
   0  -6  13 9.32118 18.5514   2
   0  -6 -13 5.02223 8.16185   5
   0  -6 -13-4.55324 9.06256   6
   0   6 -13-6.32334 8.89944   6
   0   6  13 10.7583 15.1404   4
   0   6 -13 5.59287 13.6330   5
   0   6  14 4816.71 533.544   4
   0   6 -14 6192.49 518.923   5
   0   6  14 5015.43 519.763   3
   0  -6 -14 6233.13 516.960   5
   0   6 -14 4994.50 516.388   6
   0   6  15-10.7276 12.3320   4
   0  -6  15 7.54120 15.0131   2
   0  -6 -15-5.01686 9.12212   5
   0   6 -15-6.29948 8.87287   6
   0  -6 -15-4.05340 8.72129   6
   0   6  16 94.8509 32.4729   4
   0  -6  16 159.364 27.3276   3
   0  -6  16 103.218 29.7112   2
   0  -6 -16 94.9661 22.2957   5
   0   6 -16 127.188 28.2034   6
   0  -6 -16 87.1306 20.0394   6
   0   6 -17-6.50276 11.8145   6
   0   6  17 10.2378 11.7640   4
   0  -6  17 5.30577 9.63983   3
   0  -6  17-6.11045 16.4663   2
   0  -6 -17 5.26409 10.4769   5
   0   6  17 6.98176 11.3456   3
   0  -6 -17-3.95402 7.18409   6
   0   6 -18 6.69260 9.41858   6
   0   6  18 9.84991 16.0062   4
   0  -6  18 5.54903 11.9287   3
   0  -6  18 5.67523 12.2000   2
   0  -6 -18-5.25310 7.39283   5
   0   6  18-7.08933 9.97687   3
   0  -6 -18-4.05944 8.07930   6
   0   6 -19-6.90017 12.5384   6
   0   6  19-9.38240 10.7833   4
   0  -6  19-5.30163 12.9248   2
   0  -6  19 5.62023 9.13582   3
   0  -6 -19-5.54745 9.01758   5
   0  -6 -19 4.24239 9.75219   6
   0   6  19-14.1764 15.2390   3
   0  -6 -20 6761.22 674.870   5
   0  -6 -20 7268.79 672.537   6
   0   6 -20 8713.53 686.765   6
   0  -6  20 7634.08 674.980   2
   0  -6  20 7264.52 677.915   3
   0   6  20 6543.33 679.877   3
   0   6  21-8.31875 13.5295   4
   0   6  21-7.52130 12.2348   3
   0  -6  21-6.12016 9.96091   3
   0  -6 -21-5.55927 7.84342   5
   0  -6 -21-4.81598 10.3678   6
   0   6 -21-7.00034 11.3892   6
   0   6 -22 7225.22 495.069   6
   0  -6  22 6221.78 479.086   2
   0   6  22 5869.22 491.170   3
   0  -6  22 4047.22 476.659   3
   0  -6 -22 3536.82 472.417   5
   0   6  22 5995.00 494.732   4
   0  -6  23-5.95268 8.37792   3
   0   6  23-8.13827 13.2251   3
   0  -6  23 4.12264 13.3990   2
   0   6  24 2778.73 280.042   3
   0  -7   0 11.3601 22.6318   2
   0  -7   1 6.08098 13.1042   4
   0  -7   1 10.2037 8.34103   3
   0  -7   1 14.0489 27.9752   2
   0  -7  -1 19.0532 21.9122   2
   0  -7  -2-5.87591 8.26930   6
   0  -7  -2 8.05708 14.6382   2
   0  -7   2 33.1704 33.0080   2
   0  -7   2 4.88471 8.87473   3
   0  -7   2-5.81960 9.45700   4
   0   7  -3 743.348 86.7003   5
   0  -7  -3 745.784 93.3534   2
   0  -7   3 968.701 92.0518   4
   0  -7  -3 687.781 87.1782   6
   0  -7   3 731.081 84.6743   3
   0  -7  -4 5.74205 11.4284   6
   0   7  -4-4.99407 9.93981   5
   0  -7   4-20.9301 34.0115   2
   0  -7  -4 5.92179 17.3482   2
   0   7  -4-6.71506 10.9125   6
   0  -7   4-4.50509 8.18557   3
   0  -7   4 4.87982 10.4906   4
   0  -7  -5 269.406 44.1462   6
   0   7  -5 352.485 48.9277   6
   0  -7   5 320.866 42.7465   3
   0  -7   5 303.627 79.6556   2
   0  -7  -5 268.535 44.1087   2
   0  -7  -6-4.69859 11.4532   2
   0  -7   6-21.1261 34.3300   2
   0  -7  -6-5.71090 9.28069   6
   0  -7   6 4.30652 7.82469   3
   0   7   6-7.69213 8.83914   4
   0  -7  -6 4.55003 10.4568   5
   0   7  -6 6.85888 13.6509   6
   0  -7  -7 105.407 25.6078   2
   0   7  -7 141.661 26.6900   5
   0  -7  -7 135.039 26.7961   6
   0   7  -7 168.168 30.4542   6
   0   7   7 101.033 29.6400   4
   0  -7  -7 122.387 24.2403   5
   0  -7   7 96.5282 21.4042   3
   0   7  -8-6.58932 7.57185   6
   0  -7   8 4.19627 7.62420   3
   0  -7  -8 5.24048 12.0434   6
   0   7  -8 5.05473 9.18377   5
   0   7   8-7.24350 8.32349   3
   0   7   8-7.93480 12.8943   4
   0  -7  -8-4.45193 5.11610   5
   0  -7   8-17.3292 31.4838   2
   0  -7   9 133.042 24.5632   3
   0   7  -9 123.267 25.5449   5
   0   7   9 127.477 29.5672   3
   0   7   9 56.5903 25.9533   4
   0  -7  -9 130.648 23.7362   5
   0   7  -9 95.1160 24.2998   6
   0   7 -10 6.22049 8.75405   6
   0  -7  10 3.99444 7.25713   3
   0   7 -10-5.14574 9.34881   5
   0  -7 -10 4.73155 8.59630   6
   0   7  10-7.01891 13.9691   3
   0   7  10-8.24857 11.6081   4
   0  -7 -10-4.44522 10.8352   5
   0  -7  10 12.9977 25.8681   2
   0   7 -11 90.7051 21.9366   6
   0  -7  11 70.9517 17.1137   3
   0  -7 -11 77.9705 19.8465   6
   0   7  11 89.7919 23.4652   3
   0   7  11 67.9106 26.6964   4
   0  -7 -11 63.1557 17.4404   5
   0   7 -12-5.79443 10.5279   6
   0   7  12 6.86383 9.66003   3
   0  -7  12-3.91324 7.11046   3
   0  -7 -12-4.39175 7.97972   6
   0  -7  12 9.39866 21.5993   2
   0  -7 -12 4.30107 9.24654   5
   0   7  12-8.65237 12.1769   4
   0  -7  13 534.120 63.5515   3
   0   7  13 415.054 68.9485   3
   0  -7  13 641.866 82.2641   2
   0   7 -13 540.087 67.5632   6
   0  -7 -13 522.454 63.9941   6
   0  -7 -13 633.603 66.4960   5
   0   7  13 474.045 75.0746   4
   0   7 -14 5.61948 10.2121   6
   0   7  14 6.75317 9.50647   3
   0  -7  14-4.09609 6.66016   3
   0  -7 -14-4.29731 7.81078   5
   0  -7 -14-3.95631 9.09491   6
   0  -7  14-7.27434 16.7187   2
   0   7  14-8.85375 16.0872   4
   0  -7 -15 3.79014 8.21003   6
   0  -7 -15 25.7563 12.1244   5
   0  -7  15 9.07424 9.80557   3
   0  -7  15-6.49748 16.7248   2
   0   7  15 6.80958 7.88958   3
   0  -7 -16 3.71833 6.75979   6
   0  -7 -16 4.33350 4.98526   5
   0   7  16 8.77803 12.3556   4
   0  -7  16 4.65876 8.46749   3
   0   7  16-6.82135 9.60264   3
   0  -7  16-5.86323 14.2936   2
   0  -7  17 9.57803 11.1275   3
   0   7 -17 27.6724 12.8244   6
   0   7  17 17.2338 15.7411   4
   0  -7  17 21.0034 16.0473   2
   0  -7 -18-4.54082 10.4397   5
   0  -7  18-4.98365 12.1515   3
   0  -7  18 4.82717 8.77532   2
   0   7 -18-5.51409 8.96558   6
   0   7  18-8.36514 9.61678   4
   0  -7  19 165.821 30.3458   3
   0  -7  20-5.24034 10.4399   3
   0  -8   0 18842.2 1743.02   3
   0  -8   0 16963.7 1745.78   6
   0  -8  -1-5.95506 9.67813   4
   0  -8  -1 6.58689 14.1604   2
   0  -8   1-8.93052 21.7686   2
   0  -8  -1-5.42899 7.64165   6
   0  -8   1 4.20301 10.8000   3
   0  -8  -1-4.39396 10.0989   3
   0  -8   2 345.365 46.6276   3
   0  -8  -2 340.183 47.1144   3
   0  -8   2 528.141 73.1697   2
   0  -8  -2 365.534 52.0212   2
   0  -8  -2 404.623 51.1476   6
   0  -8  -2 378.872 52.6480   4
   0  -8  -3-5.19302 13.3439   2
   0  -8   3-11.8948 25.5706   2
   0  -8  -3-4.14166 5.83128   5
   0  -8  -3-4.71389 6.63624   3
   0  -8   3 3.97951 7.23221   3
   0  -8  -4 1402.44 156.375   2
   0  -8   4 1711.59 155.880   3
   0  -8  -4 1445.13 157.093   6
   0  -8  -4 1492.25 155.170   5
   0  -8  -5 3.93148 7.82585   5
   0  -8  -5 4.80624 8.73322   6
   0  -8   5-3.88237 7.72813   3
   0  -8   5 14.4387 26.2327   2
   0  -8   6 312.561 73.8374   2
   0  -8   6 361.142 45.8752   3
   0  -8  -6 337.081 48.0063   6
   0   8  -6 338.185 50.1782   6
   0  -8  -6 399.474 47.6752   5
   0  -8  -7 9.31569 9.27088   6
   0  -8  -7-3.82525 8.22393   5
   0  -8   7-14.5557 20.4844   2
   0  -8   7 3.75386 8.62759   3
   0  -8  -8 4.47737 9.69125   6
   0   8  -8 27.8670 13.6322   6
   0  -8  -8 15.4592 8.38485   5
   0  -8   8 13.5736 22.0860   2
   0  -8   8 7.18570 9.30048   3
   0  -8  -9-8.55281 10.4330   6
   0  -8  -9-3.62670 6.60365   5
   0   8  -9-5.50594 8.95794   6
   0  -8   9-12.2129 24.3102   2
   0  -8   9-3.64114 10.6758   3
   0  -8 -10 13182.2 1125.21   5
   0  -8  10 11869.1 1123.45   3
   0   8 -10 13174.0 1131.51   6
   0  -8 -10 10516.2 1123.63   6
   0   8 -11 5.16000 7.26358   6
   0  -8  11-9.35522 20.1113   2
   0  -8  11-3.56083 7.65647   3
   0  -8 -11-4.01470 7.29589   6
   0   8 -12 2016.90 216.401   6
   0  -8  12 2280.75 213.592   3
   0  -8 -12 2324.18 214.073   5
   0   8 -13-4.86284 6.84590   6
   0   8  13-7.09696 8.15682   4
   0  -8 -13-3.67376 6.67704   5
   0  -8  13 3.71681 6.75521   3
   0  -8  14 2590.05 247.853   3
   0  -8  15 4.21653 8.40025   3
   0  -8  16 164.605 27.8383   3
   0  -9   0-4.91597 3.99616   6
   0  -9   0 5.23255 11.2489   2
   0  -9   1 5.15108 9.35926   6
   0  -9  -1-4.76430 9.48270   6
   0  -9   1-5.84547 11.6343   2
   0  -9   2 5.20731 8.46189   6
   0  -9  -2 4.72998 8.59346   6
   0  -9   2-6.57429 13.0842   2
   0  -9  -2-4.00994 7.98065   5
   0  -9  -3 192.210 32.4744   6
   0  -9  -3 173.633 30.6295   5
   0  -9  -4-4.35987 7.92125   6
   0  -9  -4 3.71720 6.75369   5
   0  -9  -5 128.540 22.9008   5
   0  -9  -6 3.37351 7.75342   5
   0  -9  -6-5.22797 9.49882   4
   1   0   0-6.70705 13.3498   2
  -1   0   0-6.12962 11.1379   2
   1   0   0-5.77059 10.4857   4
  -1   0   0 6.36261 13.6788   4
  -1   0   0-9.04873 12.7356   1
   1   0   0-8.82824 18.9787   1
   1   0   0 11.5686 12.4358   3
  -1   0   0-5.23379 11.2525   3
  -1   0   0-4.89352 7.95423   6
   1   0   0-4.71741 10.1426   6
  -1   0   0-5.58000 9.06948   5
   1   0   0-5.02893 11.5585   5
  -1   0   0-9.98759 16.2309   1
   1   0   0 30.0759 19.9533   1
  -1   0  -1 8.27184 9.50473   1
   1   0   1-8.30986 15.0974   1
   1   0  -1 8.19526 11.5331   1
  -1   0   1-8.11675 11.4226   1
  -1   0   1 5.14488 8.36043   6
   1   0  -1 4.75973 10.2318   6
   1   0  -1 4.40861 8.77405   5
  -1   0   1-4.58245 8.32541   5
   1   0  -1-9.86018 13.8761   1
  -1   0  -1 6.28773 12.5139   5
   1   0   1-4.90881 8.91833   5
  -1   0   1 6.40111 13.7603   2
   1   0  -1-6.94975 17.8563   2
  -1   0  -1-6.25747 13.4515   2
   1   0  -1 5.88069 11.7038   4
  -1   0  -1-6.28082 10.2063   4
   1   0   1 5.88071 11.7038   4
  -1   0   1 5.54432 7.80247   3
   1   0  -1 5.68942 9.24529   3
   1   0   1-6.79765 9.56626   3
  -1   0  -1-6.00897 10.9171   3
   1   0   1 3.64304 7.83133   6
   1   0   1-9.87927 16.0538   1
  -1   0  -1 9.91012 11.3872   1
  -1   0   1-9.61726 13.5343   1
  -1   0  -2 11.7896 11.5149   6
   1   0   2 3.23202 5.87658   6
   1   0  -2 5.44043 12.5048   6
  -1   0   2 9.26973 7.53526   3
   1   0  -2-8.27571 15.0371   1
  -1   0   2-7.74154 14.0668   1
  -1   0  -2-9.58793 13.4950   1
  -1   0   2-5.53060 11.0095   6
  -1   0   2 13.0453 10.6018   5
   1   0  -2-4.00914 7.98243   5
  -1   0   2 10.6298 19.3137   1
   1   0  -2-9.72484 13.6876   1
   1   0   2-5.29015 8.59963   5
  -1   0  -2 6.09728 12.1371   5
   1   0   2-7.55559 13.7290   2
  -1   0  -2-6.57600 11.9496   2
  -1   0   2-6.62133 15.2182   2
   1   0  -2 12.6031 16.9827   2
   1   0  -2 5.65314 11.2533   4
  -1   0   2 6.06346 11.0186   4
   1   0   2 5.78234 11.5104   4
  -1   0  -2 12.4342 13.3667   4
   1   0   2 8.13804 14.7870   1
   1   0   2 15.9335 18.3098   3
  -1   0  -2-6.78146 11.0223   3
   1   0   2-11.6644 23.2157   1
  -1   0  -2-10.4769 12.0407   1
  -1   0  -3 4.17335 9.76039   6
   1   0   3 16.0255 12.7368   6
  -1   0   3 37.9221 17.8811   6
   1   0  -3 27.7093 20.3743   6
  -1   0  -3 21.6644 17.6952   3
   1   0   3 33.9140 21.8594   3
   1   0  -3 40.0606 15.8616   3
  -1   0   3 22.9575 14.5617   3
   1   0  -3 13.6071 11.2032   5
  -1   0   3 35.6592 14.5994   5
  -1   0  -3 20.5286 19.3448   5
   1   0  -3-10.9805 20.0315   1
  -1   0   3 47.1886 28.8125   1
   1   0   3 39.8783 22.5211   2
  -1   0  -3 42.2288 23.6473   2
  -1   0   3 11.9069 15.4033   2
   1   0  -3 6.37603 16.4821   2
  -1   0   3 6.29617 11.5815   4
  -1   0  -3 29.7083 18.1538   4
  -1   0   3 17.1712 21.0057   1
   1   0  -3 9.40053 13.3527   1
   1   0   3-9.03487 14.7930   1
  -1   0  -3 20.4946 16.7501   1
  -1   0  -3 11.3419 20.6854   1
   1   0   3 11.9379 16.8975   1
  -1   0  -4-8.00435 14.5430   3
  -1   0   4-7.64058 13.8821   6
  -1   0  -4-4.65391 8.45643   6
   1   0   4 3.84880 7.66124   6
   1   0  -4 4.97577 9.90384   3
  -1   0   4-5.05595 11.6199   3
  -1   0   4 4.59675 11.2055   5
  -1   0   4 12.0521 21.8967   1
   1   0  -4 11.2600 15.8467   1
   1   0  -4-4.77528 10.9750   5
  -1   0  -4 7.76651 15.4576   5
   1   0   4 5.88727 10.6970   5
  -1   0  -4 8.15363 11.4754   4
   1   0  -4 6.07249 11.0334   4
   1   0   4-11.7259 13.4743   1
  -1   0  -4 10.8750 15.3049   1
  -1   0   4-8.71110 12.2599   1
   1   0  -4 9.77801 17.7653   1
  -1   0  -4 10.3199 16.7704   1
   1   0   4 17.9148 19.2559   1
   1   0   4-8.65408 18.6039   2
  -1   0  -4-6.74634 17.3343   2
   1   0  -4-6.29756 12.5342   2
  -1   0   4 5.96990 13.7201   2
   1   0   5 75.5744 31.7662   3
  -1   0  -5 62.1278 26.1686   3
  -1   0   5 9.14822 21.2310   6
  -1   0  -5 5.36382 11.9047   6
   1   0   5 4.49741 9.42796   6
   1   0  -5 11.4252 26.4227   1
  -1   0   5-12.3086 24.6751   1
  -1   0   5 86.6194 23.1754   3
   1   0  -5 58.4741 19.0580   3
   1   0  -5 9.59181 11.4124   5
   1   0   5 12.8892 15.1034   5
   1   0   5 79.2863 26.9451   1
  -1   0  -5 19.4070 21.0684   1
   1   0   5 24.1863 21.9263   4
  -1   0  -5 30.5632 22.5788   4
  -1   0   5 13.4909 19.9815   4
   1   0  -5 83.4513 24.0841   4
  -1   0  -5 41.5914 22.5472   1
   1   0   5 10.7675 17.7460   1
   1   0  -5 6.16994 16.8881   2
  -1   0   5 44.4617 25.2028   1
   1   0  -5 9.54748 13.7585   1
  -1   0   5 23.6922 18.8724   2
  -1   0  -5 82.2730 23.7492   2
   1   0   5 72.7600 31.4913   2
   1   0   6 5.78632 8.15019   6
  -1   0  -6 12.1416 14.8014   6
  -1   0   6 6.94954 16.9429   3
  -1   0  -6 9.91645 18.0195   3
   1   0  -6 5.79680 10.5372   3
   1   0   6 12.2723 17.2741   3
   1   0  -6-5.20483 11.1939   5
   1   0  -6 12.6064 17.7441   2
  -1   0   6 12.8315 25.5396   1
   1   0   6-6.81601 12.3880   5
   1   0  -6-4.97279 12.1260   5
  -1   0  -6 28.0858 18.6353   5
  -1   0  -6 7.33167 14.5955   4
   1   0   6-8.64889 14.0586   4
   1   0  -6 6.71338 14.4356   4
  -1   0   6-7.25467 17.6865   4
   1   0   6-8.98576 17.8868   1
   1   0   6 10.9794 15.4549   1
  -1   0  -6 10.0588 23.1187   1
  -1   0   6-5.91332 11.7737   2
   1   0  -6 9.82722 19.5612   1
   1   0   7 37.5215 35.9111   6
   1   0  -7 325.547 77.0074   6
   1   0   7 192.023 57.4701   3
   1   0  -7 257.550 45.1201   3
  -1   0  -7 411.207 50.7937   2
   1   0  -7 176.393 44.6193   2
  -1   0  -7 142.733 44.7048   5
   1   0  -7 153.839 38.6473   5
  -1   0  -7 371.298 61.2604   1
   1   0   7 494.230 66.5291   2
  -1   0   7 315.872 56.2434   4
  -1   0   7 565.678 71.3474   1
   1   0  -7 177.124 54.0033   1
   1   0  -7 252.854 61.2123   1
   1   0   7 417.796 65.3148   1
  -1   0   7 174.676 56.5481   1
  -1   0  -7 200.625 53.1084   1
   1   0   8-14.7287 16.9239   3
   1   0  -8-6.32425 14.5337   5
  -1   0   8-10.8509 23.3257   3
   1   0  -8 11.6466 21.1596   1
   1   0  -8 69.9791 40.2046   6
   1   0  -8 5.51074 10.0119   5
  -1   0  -8 10.7368 21.3684   5
  -1   0  -8 13.4089 20.3821   4
   1   0   8-10.0749 20.0510   4
  -1   0   8-8.34275 16.6038   4
   1   0   8-12.5860 22.8663   1
  -1   0  -8 9.73321 13.6974   1
  -1   0   8-9.80486 21.0772   1
  -1   0  -8-10.8280 12.4418   1
  -1   0  -8-5.72649 13.1600   2
  -1   0   8-6.23684 14.3328   2
   1   0   8 9.34979 20.0989   2
   1   0   9 30.9560 34.6548   3
   1   0  -9 28.9762 20.1414   5
   1   0  -9 70.7849 29.3140   2
  -1   0   9 253.015 48.2210   1
   1   0  -9 117.959 38.3630   1
  -1   0   9 389.406 61.9989   3
   1   0  -9 118.578 39.7372   1
  -1   0   9 77.6328 39.0667   1
   1   0   9 85.7064 41.9620   1
  -1   0  -9 21.6865 25.2432   5
  -1   0  -9 74.1850 29.5730   4
   1   0   9 88.2091 33.7232   4
  -1   0   9 161.157 35.4694   4
   1   0   9 54.5128 39.5626   1
  -1   0  -9 189.362 34.6750   2
  -1   0  -9 150.208 43.0879   1
   1   0  -9 70.0874 43.7948   6
  -1   0  -9 33.9066 28.3798   6
  -1   0   9 38.3850 25.1847   2
   1   0 -10-18.1680 33.0079   6
  -1   0 -10-8.94967 17.8121   6
   1   0 -10-12.1598 19.7599   1
  -1   0  10 50.0491 38.3393   1
   1   0  10-11.7922 21.4244   1
  -1   0  10 6.43704 16.5394   2
   1   0 -10 12.8055 15.6072   2
  -1   0 -10-10.3724 14.5974   1
  -1   0  10 10.9793 19.9476   1
   1   0 -10-12.5710 17.6914   1
  -1   0  10 13.9884 16.0738   3
   1   0 -10 7.31479 10.2947   5
  -1   0 -10-10.7778 17.5143   5
  -1   0 -10 7.23648 10.1845   4
   1   0  10-11.9022 25.5861   4
  -1   0  10-9.73208 15.8151   4
   1   0  10 14.4117 20.2817   1
  -1   0 -10 6.01754 15.4616   2
  -1   0 -10 12.3244 20.0274   1
   1   0  10-9.43560 18.7792   2
   1   0  10 15.8082 25.6885   3
   1   0 -11 15.9558 19.5371   5
  -1   0 -11-10.4848 17.1417   5
  -1   0  11 70.5363 31.7356   1
   1   0 -11 26.3875 26.3258   1
  -1   0  11 14.7387 26.8434   3
  -1   0  11-17.6204 14.4399   1
   1   0  11 64.4150 33.1544   1
   1   0 -11 64.7836 27.9163   1
   1   0  11 24.6743 26.5875   4
   1   0  11 9.27024 25.0519   2
   1   0  11 15.7591 25.6776   3
  -1   0 -11 25.6836 25.6271   1
  -1   0 -11-9.04236 16.5358   6
   1   0 -11 51.3221 34.0992   6
   1   0 -11 19.2118 13.8946   2
  -1   0  11 12.8698 15.7977   2
   1   0 -12 15.9978 22.5177   6
  -1   0 -12 9.05090 16.4495   6
  -1   0  12 18.2178 25.6413   1
   1   0  12 13.2930 18.7122   1
   1   0 -12 13.5203 21.9748   1
   1   0 -12-7.08834 14.1140   2
  -1   0  12 12.3611 24.6050   1
  -1   0 -12 11.4434 24.6035   1
  -1   0  12-14.6539 26.6269   3
  -1   0 -12 10.0395 14.1352   5
   1   0 -12 16.3876 14.8929   5
   1   0  12-12.7685 23.2020   4
  -1   0  12 11.1337 20.2325   4
   1   0  12-15.4757 28.1196   1
  -1   0 -12-13.2140 21.4770   1
   1   0  12-15.4079 12.5265   3
   1   0  12 8.99656 20.6795   2
  -1   0 -13 8.89666 12.5313   6
   1   0 -13-13.7850 19.4066   6
   1   0  13-14.0119 16.1089   1
   1   0 -13 7.50620 16.1444   2
  -1   0 -13-11.5127 18.7156   1
  -1   0  13 52.1958 31.8111   1
   1   0 -13-13.7678 15.8286   1
  -1   0  13 27.5189 19.3706   3
   1   0 -13 15.1368 13.7603   5
  -1   0 -13-9.61009 17.4676   5
   1   0  13 12.9379 21.0306   4
  -1   0  13 11.9398 21.6986   4
   1   0  13-15.5517 12.6467   1
  -1   0 -13 26.6888 28.6908   1
   1   0  13 14.8421 24.1241   3
   1   0  13-8.64255 17.2085   2
   1   0 -14-7.91163 14.3770   2
  -1   0 -14-11.7938 19.1673   1
  -1   0  14-12.9562 10.5313   1
   1   0 -14-13.6881 15.7312   1
  -1   0  14-12.8872 25.6499   3
  -1   0  14-18.4382 21.1885   1
   1   0 -14 7.00115 13.9370   5
  -1   0 -14 9.03518 16.4179   5
   1   0  14-12.8631 18.1046   4
  -1   0  14 11.9379 21.6909   4
   1   0  14-15.3380 24.9259   1
  -1   0 -14-8.63146 14.0293   6
   1   0 -14 12.7052 23.0849   6
   1   0  14-8.23478 16.3917   2
   1   0  14-14.1422 19.9045   3
   1   0 -15-8.08415 13.1385   2
  -1   0 -15-8.46084 19.4450   5
   1   0 -15-6.61804 15.2104   5
   1   0  15 26.7454 21.7316   3
   1   0  15-12.5921 20.4632   4
  -1   0  15 11.0680 22.0288   4
  -1   0 -15 12.9473 21.0404   1
   1   0  15 28.1360 27.9990   1
   1   0 -15-14.1482 25.7054   1
  -1   0 -15-8.42057 16.7601   6
   1   0 -15 10.9470 19.8898   6
   1   0 -15-13.3889 21.7580   1
  -1   0 -15 34.8727 23.1356   1
  -1   0  15-12.4924 20.3012   1
   1   0  15 15.5400 17.8575   2
  -1   0  15 12.2131 19.8474   3
   1   0 -16 6.15093 11.1760   5
  -1   0 -16 7.90719 14.3666   5
   1   0  16-12.5788 20.4411   3
   1   0  16-7.33809 17.8872   2
  -1   0  16-10.3852 14.6158   4
   1   0  16 14.3083 25.9957   1
  -1   0 -16-8.04654 13.0765   6
   1   0 -16 10.0682 18.2924   6
  -1   0  16-11.6123 16.3426   1
   1   0 -16-12.8167 18.0373   1
  -1   0  16-17.5142 28.4609   1
   1   0  16 13.5879 15.6138   1
  -1   0  16-11.3762 16.0103   3
  -1   0 -16-12.5137 20.3353   1
   1   0 -17 22.8453 14.8044   5
  -1   0 -17 47.9716 27.6302   1
  -1   0  17-16.7911 13.7826   1
   1   0  17 50.9103 27.4300   1
   1   0 -17 11.7975 16.7176   1
   1   0  17 11.6645 13.5454   4
  -1   0  17 28.8015 22.1495   4
  -1   0  17 33.2343 25.5337   1
   1   0 -17 24.6928 22.5162   1
  -1   0 -17 10.1922 14.4764   1
  -1   0  17 53.3213 28.8041   3
  -1   0 -17-7.66078 15.3717   6
   1   0 -17 18.0228 18.0411   6
   1   0  17 13.6135 15.7646   1
   1   0  17 27.6642 21.1164   2
   1   0  18-11.1035 18.0484   4
  -1   0  18-8.92609 17.7702   4
   1   0  18 13.2646 17.8778   2
   1   0 -18-11.6942 19.0080   1
  -1   0 -18-9.45875 15.3767   1
  -1   0  18 10.2349 11.7685   1
  -1   0  18-9.87541 11.3558   3
  -1   0 -18-11.4248 20.7612   1
   1   0 -18 5.42351 12.4715   5
  -1   0 -18-7.09293 14.1232   5
   1   0 -18-8.31287 11.7068   6
  -1   0 -18-7.27617 15.6475   6
   1   0  18-12.1209 22.0256   1
  -1   0  18-15.9806 25.9721   1
   1   0 -18-11.2395 15.8233   1
   1   0  18-12.8789 25.6354   1
   1   0  19 10.5222 17.2843   4
   1   0  19 31.2251 19.8136   2
  -1   0 -19 44.5301 25.1938   1
  -1   0  19 48.1830 24.8884   1
   1   0 -19 44.0632 26.9696   1
  -1   0  19 46.1391 21.3565   3
  -1   0  19 95.6266 23.7652   2
  -1   0 -19 6.64088 12.3271   5
  -1   0 -19-6.90391 11.5001   6
   1   0 -19 7.52172 13.8973   6
   1   0  19 79.6170 29.3324   1
  -1   0  19-15.1641 24.7709   1
   1   0 -19 30.8302 22.2357   1
   1   0  19 24.2723 22.1933   1
  -1   0  20 7.89318 15.7108   4
   1   0  20-10.1530 20.2080   4
   1   0  20-6.11847 13.1548   2
   1   0 -20-10.3382 20.5765   1
  -1   0 -20-8.22270 16.3665   1
  -1   0  20-9.02011 12.6960   1
  -1   0  20 8.65269 15.7219   3
  -1   0 -20 10.3480 20.5960   1
   1   0 -20-9.71796 15.7934   1
   1   0 -20-6.97245 9.81504   6
  -1   0 -20 6.66642 9.38449   6
   1   0 -20-4.92347 6.93270   5
  -1   0 -20-6.22732 11.3162   5
   1   0  20-11.4105 16.0596   1
   1   0 -21 4.64426 9.24304   5
  -1   0 -21-6.09372 11.0711   5
   1   0 -21-8.95442 10.2890   1
   1   0  21 10.0694 16.3627   1
  -1   0  21-13.5193 24.5618   1
  -1   0 -21-6.32501 8.90112   6
   1   0 -21-6.40717 11.6406   6
   1   0  21-5.76071 17.5131   2
  -1   0 -21 7.71275 15.3500   1
  -1   0  21-8.43162 13.7013   1
  -1   0  21 12.2152 11.9281   2
  -1   0 -21 9.80320 17.8105   1
  -1   0  21 14.9651 13.5943   4
   1   0  21-9.58906 15.5822   4
   1   0  21 9.08363 14.7609   3
   1   0  21-10.8234 21.5407   1
   1   0 -22 8.99674 12.1221   5
   1   0  22-9.93131 16.1384   1
  -1   0  22-12.7647 27.4399   1
   1   0 -22-8.45730 15.3653   1
  -1   0 -22 6.00614 10.9121   6
   1   0  22-5.46215 10.8710   2
   1   0 -22-9.05478 14.7141   1
  -1   0 -22-7.14122 14.2126   1
  -1   0 -22 9.29698 15.1077   1
  -1   0  22-3.72683 10.0431   2
  -1   0  22 7.27286 13.2135   4
   1   0  22 9.05542 14.7151   4
   1   0  22-8.54251 12.0219   3
  -1   0  22-7.89535 12.8300   1
   1   0  22 10.1767 14.3217   1
   1   0 -23 4.35960 9.37493   5
  -1   0 -23 5.42461 11.6637   5
   1   0 -23-16.2657 18.6916   1
   1   0  23 9.45346 13.3060   1
  -1   0  23-12.0790 17.0004   1
   1   0  23 8.58402 12.0827   4
  -1   0  23-6.79344 7.80986   4
   1   0 -23 8.59390 13.9672   1
  -1   0 -23 6.70981 12.1929   1
  -1   0  23 6.91850 10.8883   2
   1   0  23 7.99803 12.9991   3
   1   0 -23 5.58279 7.86045   6
   1   0  23-5.14528 13.2223   2
   1   0  23-9.58398 13.4897   1
  -1   0  23-7.97992 15.8836   1
   1   0  24-4.85268 13.0770   2
  -1   0 -24 5.19529 11.1684   5
   1   0 -24-4.15093 7.54180   5
   1   0  24 7.48965 13.6074   3
  -1   0  24 6.70297 10.8926   3
  -1   0  24-6.69394 12.1618   4
   1   0  24 8.12909 14.7691   4
   1   0 -24-5.23383 9.50912   6
  -1   0 -24-5.51576 10.9777   6
   1   0  24 9.02953 16.4050   1
  -1   0  24-14.9706 18.2456   1
   1   0 -24 8.04742 17.2994   1
  -1   0 -24-6.62995 10.7739   1
  -1   0 -25-5.25953 8.54679   6
   1   0 -25-4.98508 9.05697   6
  -1   0 -25 6.24431 8.78762   1
  -1   0 -25 9.86102 9.81279   5
  -1   0  25 6.30421 8.87192   3
   1   0  25-7.02573 13.9827   3
   1   0  25-7.93198 17.0512   4
  -1   0  25-6.64941 15.2810   4
  -1   0 -26-5.08547 8.26390   6
   1   0 -26 4.69996 6.61423   6
  -1   0  26-6.26040 10.1732   4
   1   0  26 7.54605 12.2623   4
  -1   0  26-6.19119 12.3218   3
   1   0  26 6.59463 10.7163   3
   1   0 -27-3.79878 8.72995   5
  -1   0 -27-4.48973 7.29580   5
   1   0 -27 4.49687 7.30740   6
  -1   0 -27 4.86831 8.84476   6
  -1   0  27-6.31308 10.2587   4
   1   0  27 6.19588 10.0683   3
  -1   0  27-5.84414 9.49671   3
   1   0 -28-3.82218 6.21145   5
  -1   0 -28-4.29746 9.23839   5
  -1   0 -28-4.67190 6.57512   6
   1   0 -28 4.26667 6.93370   6
  -1   0  28 6.33139 8.91039   4
  -1   0  28-5.58513 7.86023   3
   1   0  28 5.89256 8.29284   3
   1   0 -29-3.70048 6.01673   5
  -1   0 -29 4.05402 6.59093   5
   1   0 -29 4.11508 6.69011   6
  -1   0 -29-4.57502 9.10753   6
  -1   0  29 6.01745 9.78046   4
   1   0  29 5.55014 9.02127   3
  -1   0  29 5.29019 9.61339   3
   1   0 -30 3.63415 7.23438   5
  -1   0 -30 3.89177 5.47906   5
  -1   0  30-5.01684 5.76668   3
   1   0  30-5.22841 7.35952   3
  -1   0 -30-4.39833 7.99240   6
   1   0 -30-3.91767 6.36810   6
  -1   0 -31-7.47929 6.80225   5
  -1   0  31-4.78946 6.74828   3
   1   0  31-4.91757 9.79256   3
  -1   0 -31 4.23102 8.42710   6
   1   0 -31-3.80398 6.19032   6
  -1   0 -32 4.14868 7.53739   6
  -1   0 -32-3.56256 7.09029   5
  -1   0 -33-3.98957 6.48306   6
  -1   0 -33 3.42408 7.86887   5
  -1  -1 -32 3.84079 6.98542   6
  -1  -1 -32 3.45634 4.87478   5
   1  -1  31 1063.53 134.040   3
  -1   1  31 1383.74 143.154   4
  -1  -1 -31 1529.19 136.530   6
   1   1 -31 1345.64 134.498   6
  -1  -1 -31 1427.40 133.839   5
  -1  -1 -30 3.67955 5.99718   5
  -1  -1 -30 4.03751 8.04882   6
   1   1 -30 3.97277 6.47234   6
  -1   1  30 6.13701 13.2007   4
  -1   1  30 11.2705 12.9586   3
  -1   1  29 4025.33 373.170   4
  -1  -1 -29 3770.74 364.308   6
   1   1 -29 3732.94 364.304   6
  -1  -1 -29 4064.20 364.362   5
  -1   1  29 3969.85 372.091   3
  -1  -1 -28 19.1070 10.5304   5
   1   1 -28 25.8702 12.3337   6
   1  -1  28 15.6753 9.74494   3
  -1   1  28 49.8720 17.6836   3
  -1   1  27 16021.7 1415.42   3
   1  -1  27 13690.1 1407.98   3
   1   1 -27 16146.9 1406.88   6
  -1  -1 -27 15079.2 1405.28   6
  -1   1  27 16124.5 1416.10   4
  -1  -1 -27 15695.7 1404.39   5
   1   1 -27 16026.6 1405.59   5
  -1   1  26 6.63970 13.2191   4
  -1   1  26 6.97674 8.02440   3
   1  -1  26 5.80592 13.3472   3
  -1  -1 -26 4.46629 8.12209   6
   1  -1  26 4.74959 11.5825   2
  -1  -1 -26-4.16299 6.77410   5
   1   1 -26 13.1537 11.2710   5
   1  -1  25 5581.59 586.273   2
   1   1 -25 6822.47 587.915   5
  -1   1  25 6660.14 599.315   3
   1  -1  25 5698.01 591.286   3
  -1   1  25 7141.38 599.922   4
  -1  -1 -25 6142.12 586.887   6
   1   1 -25 6421.82 588.698   6
  -1  -1 -25 6604.14 586.169   5
  -1   1  24-7.00499 13.9439   4
   1   1 -24-5.28145 7.43720   6
  -1  -1 -24-4.75747 8.64740   6
  -1  -1 -24 8.93527 8.12108   5
   1   1 -24 4.80202 8.72830   5
   1   1 -24 6.90598 11.2253   1
   1  -1  24-8.12166 16.1659   1
   1  -1  24 10.2552 14.4344   2
   1  -1  24 6.47143 10.5194   3
  -1   1  24 15.7225 12.7772   3
  -1   1  23 440.490 68.6428   1
   1  -1  23 465.059 72.8220   4
  -1   1  23 507.278 72.3835   4
   1   1 -23 568.153 67.5757   6
  -1  -1 -23 525.820 64.2452   6
   1  -1  23 530.049 69.2240   3
   1   1 -23 503.293 70.0981   1
   1  -1  23 575.521 76.9986   1
  -1  -1 -23 577.981 64.2993   5
  -1   1  23 423.816 69.7924   3
   1  -1  22-5.75748 14.0372   2
  -1   1  22 8.84108 16.0654   3
   1  -1  22 14.0537 12.7700   3
   1   1 -22 7.54055 15.0104   1
  -1   1  22-14.6666 23.8351   1
   1  -1  22-8.74777 10.0563   1
  -1   1  22-6.96992 11.3302   1
   1   1 -22-9.89251 17.9753   1
  -1  -1 -22 11.8750 10.7916   1
  -1   1  22 7.52339 13.6719   4
   1  -1  22 8.22847 13.3747   4
  -1  -1 -22 4.92425 6.93661   5
   1   1 -22 5.19254 10.3388   5
   1   1 -22 5.91728 8.33297   6
  -1  -1 -22-5.17789 8.41963   6
   1  -1  22-11.8048 19.1852   1
   1   1 -21 355.123 49.6582   6
  -1  -1 -21 257.173 43.1092   6
   1   1 -21 386.594 63.6831   1
  -1   1  21 329.606 51.9974   1
  -1  -1 -21 286.364 46.4459   1
   1  -1  21 367.607 50.7356   2
   1  -1  21 269.914 49.0947   3
  -1   1  21 263.949 52.2963   3
   1  -1  21 278.269 52.7737   1
  -1   1  21 215.951 58.4000   1
   1  -1  21 292.398 52.1683   4
  -1   1  21 328.903 52.7954   4
   1   1 -21 305.445 45.2588   5
   1  -1  21 312.845 63.6270   1
  -1  -1 -21 284.236 56.4743   1
  -1  -1 -20 33.7292 15.7379   6
   1   1 -20 39.1802 18.6844   5
  -1  -1 -20 76.2785 19.7623   5
  -1   1  20 32.8497 21.5275   4
   1  -1  20 69.5720 27.6966   4
   1  -1  20 50.1074 23.1552   2
  -1   1  20 32.8727 10.9274   2
   1   1 -20 67.5618 24.1495   1
   1  -1  20 29.9715 18.6454   1
  -1   1  20 16.0763 29.5174   1
  -1  -1 -20 53.0197 30.1490   1
   1   1 -20 66.1926 31.3424   1
  -1  -1 -20 69.1813 20.7109   1
  -1   1  20 56.4368 23.0898   1
  -1   1  20 49.8225 25.9553   3
   1  -1  20 24.0385 15.1700   3
   1  -1  20 26.5260 24.4710   1
   1  -1  19 26253.2 2186.89   2
  -1   1  19 21260.1 2165.69   2
  -1   1  19 25318.1 2193.36   4
   1   1 -19 27285.0 2183.98   5
  -1  -1 -19 23346.6 2180.06   5
  -1   1  19 27399.0 2205.44   3
   1  -1  19 21532.9 2189.80   3
   1   1 -19 24584.5 2187.12   6
   1  -1  19 23091.8 2210.17   1
  -1   1  19 25729.7 2194.40   1
  -1   1  19 25217.1 2226.60   1
   1  -1  19 25469.4 2203.96   1
   1   1 -19 28320.9 2200.17   1
  -1  -1 -18 30.6996 17.6487   6
   1   1 -18 39.3149 20.5179   6
   1   1 -18 35.2087 13.9533   5
  -1  -1 -18 48.6856 18.1845   5
   1  -1  18 37.0920 25.2440   4
  -1   1  18 54.8326 25.9701   4
  -1   1  18 35.7373 15.2331   2
   1   1 -18 73.3500 33.1376   1
  -1  -1 -18 48.4991 23.9492   1
  -1   1  18 64.6334 23.9926   1
   1   1 -18 29.5176 19.9071   1
   1  -1  18 33.9828 24.6128   1
  -1   1  18 52.6980 32.1144   1
  -1  -1 -18 57.3634 32.4889   1
  -1   1  18 31.0344 12.1851   2
  -1   1  18 22.7681 22.9381   3
   1  -1  18 36.9781 22.8165   3
   1  -1  18 14.8022 29.6766   1
  -1  -1 -17 42066.9 3595.43   5
   1   1 -17 45587.6 3595.43   5
  -1   1  17 37661.0 3577.23   2
   1  -1  17 45933.8 3603.12   2
  -1   1  17 30219.6 3580.65   2
   1  -1  17 37857.5 3604.91   4
  -1   1  17 45123.9 3611.39   4
   1   1 -17 41939.8 3619.26   1
  -1   1  17 46824.3 3622.24   3
   1  -1  17 40677.4 3607.41   3
  -1  -1 -17 39313.0 3594.29   6
   1   1 -17 48030.4 3607.30   6
  -1  -1 -17 41239.3 3603.14   1
   1  -1  17 35337.0 3623.45   1
   1   1 -17 45623.4 3616.51   1
  -1   1  17 35815.4 3630.52   1
   1  -1  17 37925.7 3614.25   1
   1  -1  16-10.5516 19.1860   3
  -1   1  16 37.2029 33.8041   1
   1  -1  16 12.7491 20.7319   1
   1   1 -16 11.4418 18.6092   1
  -1   1  16 10.5145 22.6160   1
  -1  -1 -16 18.7140 17.0176   1
  -1  -1 -16 27.4578 18.5144   5
   1  -1  16 38.2150 26.9010   4
  -1   1  16-10.5092 19.1089   4
   1  -1  16-8.19537 18.8498   2
  -1   1  16 4.19612 10.2576   2
   1   1 -16-9.15438 14.8962   6
  -1  -1 -16-6.84861 11.1562   6
  -1  -1 -16 24.6290 22.3866   1
  -1   1  16 10.5179 10.9215   2
  -1   1  16 24.9836 26.8645   3
   1  -1  16 15.9698 18.3665   1
   1   1 -15 69421.6 6763.38   2
  -1  -1 -15 98384.2 6760.30   5
   1   1 -15 96806.4 6753.53   5
   1  -1  15 96026.4 6766.40   2
  -1   1  15 53075.5 6733.80   2
   1  -1  15 59165.9 6753.38   4
  -1   1  15 107357. 6783.10   4
   1   1 -15 65497.4 6766.47   1
   1  -1  15 87587.7 6772.91   3
  -1   1  15 93721.2 6793.21   3
  -1   1  15 64378.4 6760.15   1
  -1  -1 -15 82254.2 6762.85   1
  -1  -1 -15 86891.7 6755.10   6
   1   1 -15 92784.8 6772.31   6
   1  -1  15 62760.4 6768.20   1
  -1   1  15 49136.2 6768.60   1
  -1  -1 -15 60443.8 6760.63   1
   1   1 -15 85806.0 6777.18   1
   1   1 -14 33.1190 23.9345   2
   1   1 -14 13.5650 15.8940   1
  -1  -1 -14 42.9719 23.3023   1
  -1   1  14 11.6768 16.7243   1
   1   1 -14 52.8601 21.6984   5
  -1  -1 -14 32.3034 22.9419   5
   1  -1  14 27.7100 26.1826   4
   1  -1  14 19.7740 21.4801   2
  -1   1  14 35.4819 16.4132   2
  -1   1  14 28.4459 34.8075   3
   1  -1  14 33.1201 23.5113   1
   1  -1  14-13.9492 16.3271   1
  -1   1  14 37.3030 34.0284   1
   1   1 -14 12.9689 23.7663   1
   1   1 -14 43.5193 25.1955   6
  -1  -1 -14 46.5265 20.1650   6
   1  -1  14 60.9278 26.3788   3
   1  -1  13 603.725 85.5548   3
   1   1 -13 297.819 73.2854   1
   1  -1  13 328.057 69.4038   1
   1   1 -13 450.454 62.5100   5
  -1  -1 -13 521.737 71.5144   5
  -1   1  13 479.596 77.6967   1
  -1  -1 -13 261.624 61.6060   1
   1   1 -13 424.860 72.4162   2
   1  -1  13 662.306 84.6770   2
   1  -1  13 324.204 63.2762   4
  -1   1  13 528.151 81.8499   4
  -1  -1 -13 292.321 67.9177   1
   1  -1  13 147.829 63.3547   1
  -1   1  13 416.673 56.1203   2
   1   1 -13 581.262 81.9908   6
  -1  -1 -13 427.531 65.9561   6
  -1  -1 -12 66.5465 27.0352   5
   1   1 -12 33.6548 21.5312   5
   1   1 -12 40.7172 23.7106   2
  -1   1  12 58.5322 20.1816   2
  -1   1  12 57.5449 35.2790   4
  -1  -1 -12 32.8598 16.9636   2
  -1  -1 -12 24.8849 20.5856   1
   1  -1  12 46.9669 33.2735   2
  -1   1  12 33.0228 22.2462   1
   1   1 -12 26.7524 29.0133   1
  -1   1  12 52.2597 31.8839   1
   1  -1  12 37.2882 28.8245   1
   1   1 -12 27.5644 25.3364   1
  -1  -1 -12 61.9291 27.1724   6
   1   1 -12 38.7260 25.9804   6
   1  -1  12 42.3636 30.6013   3
  -1  -1 -11 1136.11 118.062   5
   1   1 -11 650.984 92.4331   5
   1  -1  11 757.070 97.4376   4
   1   1 -11 675.367 111.266   1
   1   1 -11 676.307 112.392   1
  -1   1  11 903.270 110.870   1
  -1  -1 -11 897.487 109.894   1
   1   1 -11 667.634 102.648   2
   1  -1  11 811.258 122.098   3
  -1   1  11 662.689 119.135   4
   1  -1  11 870.273 114.243   1
  -1  -1 -11 925.858 115.067   1
  -1   1  11 974.948 131.209   1
   1  -1  11 736.052 119.674   1
  -1  -1 -11 792.858 105.077   6
   1   1 -11 1157.13 129.374   6
  -1  -1 -11 743.267 85.5350   2
  -1  -1 -10 248.165 48.3728   6
   1  -1  10 212.424 58.5755   3
   1   1 -10 163.505 43.6710   2
   1   1 -10 188.348 49.4378   1
  -1  -1 -10 156.269 44.9618   1
  -1   1  10 221.213 48.3180   1
  -1  -1 -10 253.423 55.3305   5
   1   1 -10 105.351 29.4415   5
   1  -1  10 212.455 39.0048   4
  -1   1  10 69.7142 40.7677   4
  -1   1  10 102.490 52.5587   3
  -1   1  10 245.140 57.9451   1
   1   1 -10 165.803 49.0514   1
   1  -1  10 143.174 46.3989   1
  -1  -1 -10 249.000 47.8323   1
   1  -1  10 152.403 50.3915   2
  -1   1  10 147.950 31.3109   2
   1   1  -9 66249.7 6368.81   5
   1  -1   9 68748.4 6368.81   4
  -1  -1  -9 79429.5 6396.43   6
   1   1  -9 76744.3 6412.08   6
  -1   1   9 47875.0 6404.37   4
  -1   1   9 69213.4 6403.70   1
   1  -1   9 77941.0 6393.95   1
  -1  -1  -9 75162.2 6390.40   1
   1  -1   9 74144.3 6425.82   3
  -1   1   9 63909.2 6414.16   3
  -1  -1  -9 68225.3 6383.90   1
   1  -1   9 74411.3 6403.00   1
   1  -1   9 55323.3 6394.59   2
  -1   1   9 78736.5 6364.91   2
  -1  -1  -9 72232.4 6363.47   2
   1   1  -9 73354.0 6396.99   1
   1  -1   8-18.2790 29.7409   3
  -1   1   8 13.1376 23.9153   1
   1  -1   8 58.2085 27.3463   1
   1   1  -8 32.1656 26.1773   1
   1   1  -8 39.5559 21.3106   2
   1   1  -8-10.8947 15.4048   1
  -1   1   8 8.48857 18.3088   1
  -1  -1  -8 13.8290 25.1690   5
   1   1  -8 9.16176 12.4347   5
  -1  -1  -8 12.5690 13.2687   2
  -1   1   8 18.9785 17.2360   2
  -1   1   8-19.0101 21.8947   4
   1   1  -8 30.2398 19.7126   4
   1   1  -8 15.8862 25.8583   6
  -1  -1  -8 11.5237 24.8173   6
  -1  -1  -8 29.0617 19.3375   1
   1  -1   8 15.2397 24.8095   2
  -1   1   8 16.3820 29.8003   3
   1  -1   8 12.1339 19.7742   1
  -1  -1  -8 8.26100 16.5090   1
  -1  -1  -7 62275.0 4151.94   5
   1   1  -7 47940.8 4088.25   5
   1  -1   7 43096.6 4116.06   1
  -1   1   7 45941.6 4089.64   2
  -1  -1  -7 47939.5 4092.64   2
   1  -1   7 44955.8 4131.74   2
  -1   1   7 32398.8 4138.19   4
  -1  -1  -7 29525.9 4103.78   6
   1   1  -7 45824.8 4132.71   6
   1  -1   7 58548.7 4165.89   3
  -1   1   7 42976.9 4130.75   3
   1  -1   7 47101.4 4110.35   1
   1   1  -7 43446.9 4113.23   1
  -1  -1  -7 46984.6 4109.00   1
   1   1  -7 46835.4 4113.91   2
   1   1  -7 47060.7 4115.07   1
  -1   1   6 351.481 80.4667   3
   1   1  -6 407.000 84.2267   6
  -1  -1  -6 350.623 66.5689   6
  -1   1   6 378.218 63.3019   5
   1   1  -6 547.652 78.3542   1
  -1  -1  -6 602.438 73.5024   1
  -1   1   6 416.870 69.9355   1
   1   1  -6 474.242 51.3859   5
  -1  -1  -6 615.947 99.3097   5
  -1   1   6 518.368 60.7621   2
   1   1  -6 443.811 76.7516   2
   1   1  -6 514.296 65.2105   4
  -1   1   6 330.077 89.4957   4
   1  -1   6 639.946 106.689   3
   1  -1   6 533.372 73.0934   1
  -1  -1  -6 532.767 71.1321   1
   1  -1   6 521.588 91.6039   2
   1  -1   6 417.299 75.6572   1
  -1  -1  -6 383.537 56.9686   2
   1   1  -5 666855. 62106.6   2
  -1  -1  -5 644396. 62099.0   1
   1  -1   5 701815. 62111.9   1
  -1   1   5 693971. 62099.1   5
   1  -1   5 732808. 62095.2   5
  -1  -1  -5 746240. 62139.8   5
  -1  -1  -5 689670. 62087.8   2
   1  -1   5 728371. 62126.1   2
  -1  -1  -5 659413. 62106.3   4
   1   1  -5 675139. 62092.2   4
  -1   1   5 704895. 62135.8   4
  -1   1   5 693382. 62100.2   1
  -1   1   5 741037. 62110.7   3
   1  -1   5 746508. 62149.2   3
   1   1  -5 656119. 62096.0   3
   1  -1   5 694164. 62102.1   1
   1   1  -5 659704. 62106.0   1
  -1  -1  -5 671354. 62100.2   1
   1  -1   5 720504. 62097.5   6
  -1  -1  -5 706316. 62092.9   6
   1   1  -5 704276. 62118.9   6
   1   1  -4 749.613 93.3382   6
  -1  -1  -4 595.899 66.5765   6
   1  -1   4 435.820 71.6054   6
   1  -1   4 796.466 115.780   3
  -1  -1  -4 659.065 82.7607   1
   1   1  -4 572.498 82.1805   1
   1  -1   4 543.629 78.9158   5
  -1   1   4 519.091 77.5133   5
  -1   1   4 645.147 77.3807   2
   1   1  -4 621.175 87.5506   2
  -1  -1  -4 718.404 111.265   5
  -1  -1  -4 604.521 89.6626   4
   1   1  -4 593.495 75.4885   4
   1  -1   4 609.212 98.9573   2
  -1   1   4 683.781 80.1287   3
  -1  -1  -4 821.637 91.2843   1
   1  -1   4 707.175 86.0673   1
  -1   1   4 518.259 76.2942   1
   1  -1   4 574.209 89.5397   1
  -1  -1  -4 397.067 76.3279   3
  -1  -1  -3 246.169 51.5301   1
  -1   1   3 248.489 45.6100   1
   1  -1   3 246.282 45.2826   6
   1   1  -3 472.687 62.6530   6
   1  -1   3 302.055 70.1513   3
   1   1  -3 316.002 56.1886   1
  -1   1   3 290.834 55.8994   6
   1  -1   3 328.606 49.2949   5
  -1   1   3 324.024 53.0757   5
   1   1  -3 299.223 54.8991   2
  -1  -1  -3 398.334 77.3224   5
  -1  -1  -3 216.109 56.4076   4
   1  -1   3 249.620 34.9147   4
  -1   1   3 266.130 66.7912   4
  -1   1   3 333.604 41.8318   3
   1   1  -3 399.551 53.1444   4
   1  -1   3 242.325 49.3524   1
  -1  -1  -3 258.859 52.6136   3
  -1   1   3 356.417 52.5029   2
  -1  -1  -3 267.560 47.1014   2
   1  -1   2 77.4591 33.4211   1
  -1   1   2 33.8780 20.7319   1
  -1  -1  -2 73.8893 25.3535   1
   1  -1   2 92.9624 25.2984   6
   1   1  -2 127.496 26.2093   6
   1  -1   2 37.4324 26.1303   3
  -1   1   2 121.178 33.9995   6
  -1  -1  -2 83.9007 30.4416   3
  -1  -1  -2 182.758 48.6102   5
  -1  -1  -2 111.000 41.1447   4
   1  -1   2 44.4231 15.1319   4
   1   1  -2 124.384 29.6474   4
  -1   1   2 91.2998 26.5107   5
   1  -1   2 50.3349 18.4174   5
   1  -1   2 166.911 35.5186   1
   1   1  -2 117.038 30.7037   1
   1   1  -2 177.516 38.3447   2
   1  -1   2 61.4995 31.1088   2
  -1   1   2 159.332 36.7056   2
  -1  -1  -2 114.733 30.1440   2
   1  -1   1 26058.0 2388.60   5
   1   1  -1 31742.1 2375.89   5
  -1  -1  -1 16818.4 2394.06   5
   1  -1   1 29197.8 2395.91   1
  -1  -1  -1 26864.8 2387.64   2
  -1   1   1 34951.5 2400.14   2
   1  -1   1 23036.8 2374.92   4
  -1   1   1 28227.3 2405.78   4
   1   1  -1 26583.2 2392.79   4
  -1  -1  -1 22896.6 2397.08   3
   1  -1   1 15313.1 2382.36   3
   1   1  -1 27074.5 2391.97   1
   1  -1   1 29828.3 2401.77   1
  -1   1   1 28368.4 2393.96   1
  -1  -1  -1 30313.6 2392.66   1
   1  -1   1 25847.8 2390.63   6
   1   1  -1 27538.5 2379.54   6
   1  -1   0 6.88852 12.5185   5
   1   1   0 23.0368 17.6493   2
   1  -1   0 8.07807 13.1301   6
  -1  -1   0-9.57754 15.5663   5
   1   1   0 4.95721 8.06085   5
  -1   1   0 22.6599 20.3564   2
  -1  -1   0 6.70053 13.3387   2
   1  -1   0 24.6372 27.5132   2
   1  -1   0-4.43946 10.2066   4
  -1   1   0 29.1761 23.7074   4
  -1  -1   0-8.51908 15.4803   4
   1   1   0 7.86911 14.2996   4
   1  -1   0 9.24420 18.4002   1
   1   1   0-7.41212 13.4696   1
   1   1   0-3.70390 9.98545   6
  -1  -1   0 6.35324 8.94572   6
  -1   1   0-8.43997 13.7181   1
  -1  -1   0-13.5444 12.3072   1
   1  -1   0 7.79995 15.5263   1
  -1  -1   1 26533.5 2516.21   2
   1   1   1 29625.5 2519.26   2
   1   1   1 36615.9 2529.36   5
  -1  -1   1 31164.7 2513.62   5
   1  -1  -1 27742.7 2517.56   2
  -1   1  -1 25457.1 2519.10   2
  -1   1  -1 29786.4 2512.55   4
   1  -1  -1 22365.3 2509.66   4
  -1  -1   1 27687.7 2523.99   4
   1  -1  -1 30350.6 2528.95   1
   1   1   1 28336.9 2522.16   1
  -1   1  -1 28569.9 2500.14   3
  -1   1  -1 20973.9 2517.48   1
  -1  -1   1 25235.7 2510.98   1
   1  -1  -1 27973.5 2521.25   1
  -1   1  -1 26405.3 2522.01   6
  -1  -1   1 30875.5 2512.99   6
  -1  -1   2 136.811 33.3176   6
  -1   1  -2 76.8316 25.7635   3
   1  -1  -2 64.3563 31.2526   1
   1  -1  -2 124.503 36.9196   6
   1  -1  -2 111.071 29.5535   5
  -1  -1   2 103.292 32.2876   2
   1   1   2 196.456 44.3985   5
   1  -1  -2 101.689 30.0517   2
   1   1   2 129.959 30.8012   2
  -1   1  -2 106.921 24.7664   4
   1  -1  -2 152.815 36.6387   4
  -1  -1   2 118.982 32.8755   4
   1   1   2 87.1170 30.5885   1
  -1  -1   2 84.7780 27.2566   1
  -1   1  -2 60.1987 27.7030   1
   1  -1  -2 82.7580 24.6386   1
   1   1   2 103.927 36.2809   3
   1  -1  -3 300.569 50.1037   1
  -1   1  -3 336.636 55.6557   6
  -1  -1   3 365.036 61.7497   6
   1  -1  -3 212.760 46.7058   3
  -1   1  -3 297.868 51.4234   3
   1  -1  -3 318.489 58.0883   6
  -1   1  -3 316.787 55.6784   5
   1  -1  -3 389.970 55.5848   5
  -1  -1   3 412.473 62.2625   1
   1   1   3 575.858 81.0744   5
  -1   1  -3 232.172 34.9524   4
   1  -1  -3 223.444 51.4230   4
   1   1   3 247.695 49.9055   1
  -1   1  -3 485.317 64.3336   2
  -1   1  -3 385.416 57.4969   1
   1   1   3 214.422 57.5856   3
   1  -1  -3 237.878 45.0161   2
   1   1   3 259.517 47.4261   2
  -1   1  -4 613.237 81.5632   6
   1   1   4 557.837 62.5370   6
  -1  -1   4 746.811 104.190   6
   1  -1  -4 506.584 79.9813   6
  -1  -1   4 533.016 82.3020   1
   1  -1  -4 576.549 87.1333   1
   1  -1  -4 685.377 86.6749   3
  -1   1  -4 539.002 77.8270   5
   1  -1  -4 450.717 73.3736   5
   1   1   4 625.064 75.9211   2
  -1  -1   4 618.579 85.3338   2
   1   1   4 399.291 85.2358   5
   1   1   4 546.348 88.4455   4
   1  -1  -4 532.909 87.4651   4
  -1   1  -4 570.969 85.0299   1
  -1   1  -4 570.135 83.3320   2
   1   1   4 638.730 94.5996   3
  -1  -1   4 499.814 74.5611   3
  -1  -1   4 686.719 79.9058   1
   1  -1  -4 562.408 81.2025   1
   1   1   4 583.080 83.3075   1
  -1   1  -5 684319. 59803.1   5
   1  -1  -5 632437. 59796.0   5
   1   1   5 696589. 59804.8   1
  -1  -1   5 684553. 59808.7   2
   1   1   5 662576. 59824.5   5
   1  -1  -5 643622. 59785.8   2
   1   1   5 688948. 59790.5   2
  -1   1  -5 611377. 59804.0   2
   1   1   5 600611. 59814.4   4
  -1  -1   5 693905. 59792.2   4
  -1  -1   5 672249. 59798.4   1
   1  -1  -5 674743. 59803.2   1
  -1   1  -5 659550. 59816.6   3
   1  -1  -5 688233. 59810.5   3
  -1  -1   5 687649. 59796.8   3
   1  -1  -5 687381. 59806.2   6
  -1   1  -5 660213. 59799.2   6
  -1  -1   5 589794. 59825.9   6
  -1   1  -5 700655. 59805.2   1
   1  -1  -5 702912. 59809.4   1
  -1  -1   5 650188. 59805.3   1
  -1   1  -6 620.593 77.2816   5
   1  -1  -6 352.645 65.0163   6
   1  -1  -6 587.735 80.0345   1
  -1  -1   6 397.576 70.7701   1
  -1  -1   6 703.017 81.6637   1
  -1  -1   6 569.103 55.8627   5
   1  -1  -6 458.218 77.4922   3
  -1   1  -6 216.710 68.6557   3
   1  -1  -6 448.958 57.2093   2
  -1   1  -6 491.151 52.7732   4
  -1  -1   6 490.662 63.2371   4
   1   1   6 465.671 85.6152   4
  -1   1  -6 454.571 50.4784   4
  -1   1  -6 487.561 72.8363   1
  -1  -1   6 472.595 66.7779   3
  -1   1  -6 263.189 59.5706   6
   1   1   6 526.619 59.2077   6
   1   1   6 285.256 64.7650   1
   1  -1  -6 548.163 73.2647   1
  -1   1  -7 43059.9 4132.14   6
   1   1   7 47082.6 4123.79   6
   1  -1  -7 46381.2 4135.52   6
   1  -1  -7 46278.9 4116.33   2
   1   1   7 44996.9 4141.90   1
  -1  -1   7 52532.4 4143.49   1
  -1   1  -7 43537.0 4142.07   1
  -1   1  -7 47759.6 4139.56   5
  -1  -1   7 40921.6 4118.87   5
   1   1   7 45949.6 4125.28   2
   1   1   7 45170.0 4154.53   4
  -1   1  -7 46824.1 4117.29   4
  -1   1  -7 42572.1 4111.44   4
   1  -1  -7 58890.6 4156.55   3
  -1  -1   7 48949.2 4149.54   1
   1  -1  -7 49167.6 4147.83   1
  -1   1  -7 46824.6 4139.37   1
   1  -1  -7 44864.8 4136.89   1
  -1  -1   7 47752.9 4131.44   3
  -1   1  -8 26.4529 17.5898   6
   1  -1  -8 16.6982 16.6596   6
   1   1   8 12.8483 15.7046   6
   1  -1  -8 20.9228 22.5205   1
   1  -1  -8 18.5224 13.7904   2
   1  -1  -8 19.0377 21.9080   1
  -1  -1   8 19.8262 21.3436   1
  -1  -1   8-5.32491 12.2957   5
  -1   1  -8 18.1806 18.1313   5
   1   1   8 14.2028 23.1107   4
  -1   1  -8 10.3433 16.3182   4
  -1  -1   8-5.41940 9.91871   4
  -1  -1   8 14.2478 14.2287   3
   1  -1  -8 31.9090 28.6873   3
   1   1   8 12.8559 20.9251   3
   1   1   8-10.9620 23.5952   1
  -1   1  -8 29.6403 21.2727   1
   1   1   8 16.4448 16.7077   2
  -1   1  -9 84847.9 6427.42   5
   1  -1  -9 71857.3 6397.29   2
  -1  -1   9 53641.1 6401.91   5
   1  -1  -9 80318.0 6418.87   5
   1   1   9 71221.1 6443.10   4
  -1  -1   9 67479.4 6404.52   4
  -1   1  -9 70347.6 6406.57   4
   1   1   9 74880.7 6407.48   2
   1   1   9 74379.5 6414.95   6
   1  -1  -9 69201.8 6418.23   6
  -1   1  -9 70710.3 6418.91   6
   1   1   9 74004.8 6438.47   3
  -1  -1   9 72159.0 6412.65   3
   1   1   9 73076.5 6427.03   1
  -1  -1   9 79766.8 6444.14   1
  -1   1  -9 73827.9 6427.67   1
   1  -1  -9 71686.9 6426.89   1
   1   1   9 68662.7 6432.66   1
  -1  -1   9 81057.1 6433.30   1
  -1   1  -9 66530.4 6422.15   1
   1  -1  -9 74029.2 6428.46   1
   1  -1 -10 101.280 36.5514   6
  -1   1 -10 269.657 47.1882   6
   1  -1 -10 199.303 47.6555   1
   1   1  10 182.466 48.7856   1
   1  -1 -10 164.101 28.6757   2
   1   1  10 277.001 58.0331   3
   1  -1 -10 287.991 44.0114   5
  -1   1 -10 249.945 47.1158   5
   1   1  10 156.831 45.9862   4
  -1  -1  10 194.679 37.0175   4
  -1   1 -10 192.988 37.8021   4
  -1  -1  10 194.652 41.2030   3
   1  -1 -10 238.184 49.9527   1
  -1   1 -10 117.697 42.0073   1
  -1  -1  10 156.707 45.3355   1
  -1   1 -10 244.205 54.1437   1
   1   1  10 241.625 39.5340   2
   1  -1 -11 945.002 101.271   5
  -1  -1  11 696.668 92.2233   5
   1   1  11 667.188 107.749   1
  -1   1 -11 736.885 110.742   1
   1   1  11 886.189 118.188   1
  -1  -1  11 740.147 117.557   1
  -1  -1  11 642.997 106.354   1
  -1  -1  11 741.574 92.9399   4
  -1   1 -11 949.821 110.064   5
   1   1  11 957.525 127.061   3
  -1  -1  11 822.947 105.028   3
   1   1  11 677.046 92.0856   2
  -1   1 -11 852.170 107.302   6
   1  -1 -11 965.605 111.651   6
   1  -1 -11 787.112 111.966   1
  -1   1 -11 881.012 115.818   1
   1  -1 -12 24.0131 12.1462   2
  -1  -1  12 16.2701 23.0641   1
   1   1  12 13.7518 19.5505   1
   1  -1 -12 37.7946 25.2260   1
   1  -1 -12 31.1681 28.1338   6
   1   1  12 15.0946 27.5638   3
  -1   1 -12 21.2759 21.3527   5
   1  -1 -12 21.0917 16.3933   5
   1   1  12 48.1515 32.0640   4
  -1  -1  12 12.6435 17.2600   4
  -1   1 -12 50.9283 18.2527   4
  -1  -1  12 63.6253 25.7325   3
   1   1  12 81.6537 36.7775   1
  -1   1 -12 36.7076 24.5093   1
  -1   1 -12 12.0427 19.7650   1
   1   1  13 467.275 89.8920   3
   1  -1 -13 246.697 50.7688   2
   1  -1 -13 317.369 71.3632   1
   1  -1 -13 492.431 75.5239   6
  -1   1 -13 570.342 78.2320   5
  -1   1 -13 471.855 55.8076   4
   1   1  13 399.740 81.1018   4
  -1  -1  13 390.586 62.5397   4
  -1  -1  13 621.011 78.1899   3
  -1  -1  13 284.505 67.4040   1
   1  -1 -13 430.360 77.1773   1
  -1   1 -13 159.234 56.5497   1
  -1   1 -13 450.328 79.1574   1
   1   1  13 342.613 74.0383   1
   1   1  14 47.4874 36.5059   3
  -1   1 -14 20.8707 19.2056   6
   1  -1 -14 22.8325 18.8033   6
  -1  -1  14-16.3519 19.0379   1
   1   1  14 42.3124 25.8074   1
   1  -1 -14 13.7912 16.1410   1
   1   1  14 27.3572 17.4887   2
  -1   1 -14 12.5569 20.6342   1
   1  -1 -14 53.2202 22.4829   5
   1   1  14 15.6740 28.6414   4
  -1   1 -14 45.3484 14.9193   4
  -1  -1  14 62.7020 24.8538   4
  -1  -1  14 10.4148 22.5976   3
   1  -1 -14 25.4040 23.2800   1
  -1   1 -14 25.3782 23.2568   1
   1   1  14 40.6514 24.8089   1
   1   1  14 59.6340 22.9324   2
  -1   1 -15 74082.7 6285.59   5
   1  -1 -15 85239.6 6277.87   5
   1   1  15 75043.3 6304.63   4
  -1  -1  15 85430.5 6298.47   1
   1   1  15 70136.3 6291.62   1
   1  -1 -15 70370.2 6288.68   6
  -1   1 -15 80849.1 6283.75   6
  -1  -1  15 72914.9 6274.78   4
   1  -1 -15 53587.8 6277.68   1
   1   1  15 61747.8 6307.55   3
  -1  -1  15 75993.4 6291.66   3
   1   1  15 69097.6 6258.68   2
   1  -1 -15 54229.4 6283.08   1
  -1  -1  15 54209.0 6289.96   1
   1   1  15 84705.0 6305.23   1
   1   1  15 61053.9 6260.93   2
  -1   1 -16 10.0501 16.3777   6
   1  -1 -16 25.4869 23.1850   6
   1  -1 -16 12.5656 27.0399   1
  -1  -1  16-15.4297 25.1033   1
   1   1  16 25.8956 25.7982   1
   1   1  16 7.63510 10.8151   2
   1   1  16 31.2873 31.1584   3
   1  -1 -16 16.8558 13.7505   5
  -1   1 -16 21.8348 23.5010   5
   1   1  16 28.9258 26.3050   4
   1   1  16 11.5290 15.5826   2
  -1  -1  16 10.9905 12.6884   3
  -1   1 -16-12.2630 17.3014   1
  -1  -1  16 35.8562 25.7224   1
   1  -1 -16-12.3959 14.2966   1
  -1   1 -16 12.0586 24.0305   1
   1   1  16 12.6722 25.2503   1
  -1   1 -17 35909.2 3000.44   5
   1  -1 -17 23800.4 2980.12   5
   1   1  17 38579.0 3020.74   4
  -1  -1  17 41585.2 3010.16   1
   1   1  17 39317.8 3011.21   1
  -1   1 -17 38534.2 3010.91   1
   1  -1 -17 22408.3 2989.95   6
  -1   1 -17 28854.5 2989.10   6
  -1  -1  17 31949.3 2992.67   4
   1  -1 -17 35934.3 3005.69   1
  -1  -1  17 24802.7 2988.97   3
   1   1  17 33994.9 3019.19   3
   1   1  17 34641.7 2969.99   2
   1  -1 -17 37832.1 3009.46   1
   1   1  17 43702.1 3021.42   1
  -1   1 -17 35351.5 3008.48   1
   1   1  17 35292.8 2980.10   2
  -1   1 -18 46.9922 24.4923   6
  -1  -1  18 27.9944 25.7574   1
   1   1  18 30.6394 13.2487   2
   1   1  18 43.8297 33.8234   3
  -1   1 -18 70.4641 27.4332   5
   1  -1 -18 30.3904 17.9333   5
   1   1  18 77.1640 34.8971   4
  -1  -1  18 26.1941 21.6726   4
  -1  -1  18 62.0302 26.8763   3
  -1   1 -18 63.4325 27.4700   1
  -1   1 -18 33.1589 22.3752   1
   1   1  18 57.0422 28.1076   1
   1  -1 -19 25268.3 2202.21   5
   1   1  19 24886.3 2215.37   1
  -1   1 -19 24766.0 2214.39   1
  -1  -1  19 24496.4 2212.44   1
  -1   1 -19 25949.9 2212.48   5
  -1  -1  19 24156.3 2206.28   4
   1  -1 -19 29172.1 2223.01   1
  -1  -1  19 21592.2 2208.03   3
   1   1  19 23571.9 2230.61   3
   1  -1 -19 22508.9 2210.31   6
  -1   1 -19 22065.1 2205.36   6
   1   1  19 23380.1 2217.39   1
   1  -1 -19 23653.0 2212.77   1
  -1  -1  19 26014.9 2228.80   1
  -1   1 -19 25946.7 2217.07   1
   1   1  19 23576.1 2192.14   2
   1   1  20 68.7988 32.7325   4
  -1  -1  20 82.7615 25.0553   4
   1   1  20 39.2112 18.1823   2
  -1   1 -20 65.3582 29.8850   1
  -1  -1  20 74.9074 26.9146   1
   1  -1 -20 10.0983 17.2956   1
  -1   1 -20 9.88206 18.7668   1
  -1   1 -20 97.8780 29.4301   5
   1  -1 -20 58.2950 21.7485   5
  -1   1 -20 77.8886 24.9635   6
   1  -1 -20 75.0971 29.0561   6
   1   1  20 63.2071 30.1495   1
   1  -1 -20 39.8473 23.5362   1
  -1  -1  20 62.3653 32.5101   1
   1   1  20 30.2284 25.1610   1
  -1  -1  21 304.980 58.2633   1
   1   1  21 219.994 51.0623   1
   1  -1 -21 278.400 52.8773   1
  -1   1 -21 293.711 48.7897   6
   1  -1 -21 277.619 48.8197   6
   1   1  21 402.607 64.9187   3
  -1  -1  21 293.062 47.2388   4
   1   1  21 192.548 51.1702   4
   1   1  21 247.147 39.7864   2
  -1  -1  21 272.365 44.6158   2
  -1   1 -21 242.007 51.9134   1
  -1  -1  21 170.250 42.6914   3
  -1   1 -21 247.120 50.8355   1
   1  -1 -21 365.962 57.5399   1
  -1   1 -21 323.244 50.2877   5
   1  -1 -21 256.087 42.9324   5
   1   1  21 267.036 51.7720   1
  -1  -1  21 247.724 50.9319   1
   1  -1 -22 5.46941 12.5703   5
  -1   1 -22-7.62589 13.8557   5
   1   1  22-9.98339 18.1386   4
  -1  -1  22-6.75183 13.4385   4
  -1  -1  22 9.01582 12.6889   1
   1   1  22-8.93418 12.5740   1
   1  -1 -22 7.35126 13.3568   6
  -1   1 -22 7.66442 12.4557   6
  -1   1 -22 8.76044 12.3296   1
  -1  -1  22-5.69404 13.0865   2
  -1  -1  22-7.96976 14.4804   3
  -1   1 -22-8.23491 13.3827   1
   1  -1 -22-8.69094 12.2318   1
   1   1  22-10.0501 14.1443   1
  -1  -1  22-11.0337 15.5284   1
   1   1  22-11.3198 20.5664   3
   1   1  23 577.398 84.9598   3
  -1  -1  23 538.304 73.1974   3
  -1  -1  23 507.168 65.6050   2
   1   1  23 486.324 76.8666   4
  -1  -1  23 551.704 70.6767   4
  -1   1 -23 561.375 72.1908   6
   1  -1 -23 483.546 69.1489   6
  -1   1 -23 534.272 75.0276   1
  -1  -1  23 561.408 81.8209   1
  -1   1 -23 545.972 73.5064   1
   1  -1 -24 4.77793 11.6468   5
  -1   1 -24 6.56364 11.9255   5
  -1  -1  24 6.09156 12.1241   4
   1   1  24-9.70983 11.1577   3
  -1  -1  24 9.80056 11.2620   1
  -1  -1  24 13.7513 11.1736   3
   1  -1 -24-6.17055 10.0279   6
  -1   1 -24-6.74885 12.2619   6
  -1   1 -24-7.87477 11.0828   1
  -1  -1  24-4.78463 14.0171   2
   1   1  25 7324.94 639.046   3
  -1  -1  25 5727.79 622.971   3
  -1  -1  25 6519.26 623.416   4
   1  -1 -25 7233.35 619.275   5
   1   1  25 6104.03 629.615   4
  -1   1 -25 7064.48 626.383   6
   1  -1 -25 6917.92 623.393   6
  -1   1 -25 7282.88 625.618   5
  -1  -1  25 6221.08 616.839   2
   1  -1 -26-4.26913 7.75629   5
  -1   1 -26-5.90626 8.31192   5
   1   1  26 7.96859 11.2142   4
  -1  -1  26-5.96211 13.7015   4
   1  -1 -26 5.24756 10.4438   6
   1   1  26-8.27829 9.51224   3
  -1  -1  26 5.99394 9.74022   3
  -1   1 -27 17460.3 1479.06   5
   1   1  27 14526.9 1482.62   4
  -1   1 -27 17976.3 1480.33   6
   1  -1 -27 16853.5 1475.93   6
   1  -1 -27 16203.2 1472.30   5
  -1  -1  27 14438.5 1475.92   3
   1   1  27 16243.2 1486.51   3
   1  -1 -28 7.87282 7.93868   5
  -1   1 -28 5.15049 8.46734   5
   1   1  28 14.2989 16.4801   4
   1  -1 -28 27.3318 12.3423   6
  -1   1 -28 26.8660 12.4146   6
  -1  -1  28 5.29041 9.69691   3
   1   1  28 14.1882 14.1770   3
   1  -1 -29 3807.50 356.217   6
  -1   1 -29 4028.62 359.473   6
   1  -1 -29 4145.03 355.195   5
   1   1  29 3223.65 363.259   4
   1   1  29 3868.43 365.780   3
  -1  -1  29 3408.75 357.060   3
   1   1  30 12.1291 12.0713   3
   1  -1 -30 7.12486 7.66055   5
  -1   1 -30-9.59021 11.6897   5
   1  -1 -30-4.04502 9.29789   6
  -1   1 -30 4.67280 7.59581   6
  -1   1 -31 1513.38 147.220   6
   1  -1 -31 1721.42 147.228   6
   1  -1 -31 1314.48 141.575   5
  -1   1 -31 1678.25 149.075   5
  -1  -1  31 1197.13 144.721   3
   1   1  31 1400.41 151.055   3
  -1   1 -32-4.21164 7.65357   5
   1  -1 -32-3.31779 6.03013   5
   1  -1 -32-3.61345 8.30575   6
  -1   1 -32 4.09501 8.15166   6
  -1   2  32 16.4493 11.8786   4
  -1   2  31-6.27259 10.1947   3
  -1  -2 -31 3.32936 5.41358   5
  -1   2  31 5.77980 11.5046   4
  -1  -2 -30 23.1593 11.4055   6
   1   2 -30 8.49017 7.85544   6
  -1   2  30 20.4114 13.6229   3
   1  -2  30 22.1696 10.9102   3
  -1  -2 -30 13.6145 8.87141   5
  -1   2  30 17.5263 12.6469   4
  -1  -2 -29 3.92188 6.37494   6
   1  -2  29-4.64940 9.25457   3
  -1   2  29 7.24207 10.1929   3
  -1  -2 -29-3.57698 7.12063   5
  -1   2  29-6.15390 10.0013   4
   1   2 -28 19.1106 11.0363   6
  -1  -2 -28 16.2641 11.0138   6
  -1   2  28 39.2754 21.1970   3
   1  -2  28 4.92691 8.08392   3
  -1   2  28 6.22520 10.1775   4
  -1  -2 -28 7.44739 10.0965   5
  -1  -2 -27-3.92555 7.81552   5
   1   2 -27-4.99199 9.07192   6
  -1  -2 -27-4.16429 5.86420   6
  -1   2  27 8.51765 18.3113   3
   1  -2  27-5.01286 7.05773   3
   1  -2  27 4.88696 12.5581   2
  -1   2  27 6.56829 11.9352   4
  -1  -2 -26-4.06098 8.08235   5
  -1  -2 -26 4.28619 6.96526   6
   1   2 -26 5.32526 8.65369   6
   1  -2  26 5.32068 9.66676   3
   1  -2  26-5.14374 13.2161   2
  -1   2  26-6.69635 12.1660   4
   1   2 -25 5.70396 10.3732   6
   1  -2  25 5.66026 9.20951   3
   1  -2  25 5.15785 12.5807   2
  -1  -2 -25 4.30076 7.00398   5
   1   2 -25 6.40725 13.7812   5
  -1  -2 -24 9.26856 9.28275   6
   1   2 -24 18.3763 12.2360   6
   1  -2  24 6.06070 8.59354   3
  -1   2  24 21.6106 19.6591   3
  -1   2  24 14.2484 14.2174   4
   1   2 -24 6.78945 16.5825   5
  -1  -2 -23-4.74373 10.2475   5
   1   2 -23 7.15433 14.2744   5
  -1  -2 -23-4.87207 9.74902   6
   1   2 -23 6.51207 11.8743   6
  -1   2  23 58.4279 30.0413   3
   1  -2  23 45.2561 17.4513   3
   1  -2  23 39.2210 18.7974   2
  -1   2  23-7.58224 12.3625   4
   1  -2  22 61.4307 21.6760   3
  -1   2  22 62.9628 31.3274   3
  -1  -2 -22 59.0347 17.1726   5
   1   2 -22 74.9023 24.3889   5
  -1  -2 -22 56.5480 17.8438   6
   1   2 -22 119.326 28.6334   6
  -1   2  22 45.4758 23.0709   4
   1  -2  22 107.193 25.9111   2
   1  -2  21-6.18317 13.2923   2
   1   2 -21-7.56481 15.0560   6
  -1  -2 -21 10.9771 12.6137   6
   1   2 -21 6.50340 9.15293   1
   1  -2  21-7.74927 10.9061   1
  -1   2  21-13.5191 21.9687   3
  -1   2  21-8.09625 11.3944   4
  -1  -2 -21 5.25050 7.38992   5
   1   2 -21-7.76305 10.9255   5
   1  -2  21 7.28375 14.4966   3
   1   2 -21 11.4564 16.1229   1
  -1  -2 -20 11.6220 10.6038   1
  -1   2  20 13.2816 14.3099   1
   1  -2  20 15.8291 25.7413   1
   1   2 -20 16.3120 16.2624   6
  -1  -2 -20-5.81238 11.6102   6
  -1   2  20 17.8250 20.5057   1
   1   2 -20 6.95845 11.3508   1
   1  -2  20 8.24292 13.4313   1
   1  -2  20-6.14867 11.2148   4
  -1  -2 -20 22.2001 12.7929   5
   1  -2  20 7.75373 12.6387   3
  -1   2  20 14.3914 20.2770   3
  -1  -2 -19 17.9108 15.3637   1
   1   2 -19 12.3679 20.1161   1
  -1   2  19 15.1611 27.5581   3
  -1  -2 -19 11.2010 15.7864   1
   1  -2  19 7.02303 14.0036   2
  -1   2  19 26.4764 20.2999   4
   1  -2  19 6.13271 15.7804   4
   1   2 -19 15.9918 14.5523   5
  -1  -2 -19-6.29397 10.2636   6
   1   2 -19 8.78002 10.1251   6
   1  -2  19 8.89733 14.4836   1
  -1   2  19-18.2593 25.7105   1
   1   2 -19 7.34012 10.3653   1
  -1  -2 -18 13.7160 16.7164   6
   1   2 -18 9.29294 16.8834   6
   1   2 -18 7.86737 11.0716   1
  -1   2  18-18.1362 20.8393   1
  -1   2  18-9.51800 15.4667   4
   1  -2  18-5.87897 14.3300   4
  -1   2  18-7.67569 12.4730   1
  -1  -2 -18-6.45217 9.08005   1
   1   2 -18 25.5740 23.2314   1
   1  -2  18-17.1100 13.9018   1
  -1  -2 -18-11.4786 24.6751   1
   1  -2  18 7.61269 15.1508   2
  -1  -2 -18-6.45341 10.4868   5
   1   2 -18 15.7513 18.0989   5
  -1   2  18 15.7582 25.6071   3
   1  -2  18-8.92766 19.1915   3
   1   2 -17 23.7347 21.6547   2
  -1  -2 -17 14.4882 15.7024   6
   1   2 -17 39.6384 22.8622   6
   1  -2  17 20.1641 21.7667   1
   1   2 -17 60.4890 22.2938   1
  -1   2  17-18.1348 14.8718   1
   1  -2  17 5.35260 11.6816   4
  -1   2  17 19.5463 21.1055   4
  -1  -2 -17 49.4430 20.7899   1
  -1   2  17 8.17396 22.1188   1
   1  -2  17 17.5689 20.2879   1
   1  -2  17 57.4931 25.9241   2
  -1  -2 -17 23.3850 25.2157   1
   1   2 -17-7.58035 10.8566   5
  -1  -2 -17 6.93481 15.0432   5
   1  -2  17 19.0147 19.0287   3
  -1   2  17 16.1054 22.7545   3
  -1   2  16 95.3806 31.4339   4
   1  -2  16 92.5893 23.0987   4
   1   2 -16 40.1438 27.0821   1
  -1   2  16 26.5263 19.6341   1
  -1  -2 -16 30.4755 21.1123   1
  -1   2  16 32.2561 26.6659   3
   1  -2  16 35.9745 25.7870   2
  -1  -2 -16 35.3962 19.7942   1
  -1   2  16 17.8407 21.0820   1
   1   2 -16 64.6664 26.4626   1
   1  -2  16 54.1083 26.8327   1
   1   2 -16 78.2659 25.6746   5
  -1  -2 -16 75.3974 23.4436   5
  -1  -2 -16 24.3615 21.4367   6
   1   2 -16 62.8723 24.5786   6
   1   2 -16 12.4984 23.2340   2
   1  -2  16 61.2264 25.3551   3
   1   2 -15 13.0806 21.2571   2
  -1   2  15 17.5866 24.7504   1
   1  -2  15 11.2559 15.8418   1
   1   2 -15-10.2055 16.5855   1
  -1   2  15 9.55354 15.5261   1
   1   2 -15-13.4778 15.4883   1
   1  -2  15-17.5948 24.7620   1
  -1  -2 -15 11.7599 23.4057   1
   1  -2  15-9.89718 22.7457   2
   1   2 -15 13.0034 14.9432   5
  -1  -2 -15 8.10414 14.7254   5
  -1   2  15 11.5232 20.9365   4
  -1   2  15-15.7856 31.4174   3
   1  -2  15-10.7871 17.5304   3
   1   2 -14 27.9882 27.9411   2
  -1   2  14 16.6903 30.4055   1
   1  -2  14 11.9529 19.5521   1
   1   2 -14 54.0277 26.4335   1
   1   2 -14 40.8372 16.5720   5
  -1  -2 -14 26.9440 19.4364   5
  -1   2  14 12.0320 19.6799   4
   1   2 -14-13.3797 18.9619   1
  -1  -2 -14 27.2192 22.2288   1
  -1   2  14 19.5893 19.6217   1
   1  -2  14 34.3624 31.2951   1
  -1  -2 -14 11.5455 26.6271   1
   1  -2  14 32.5652 26.5539   2
  -1   2  14 15.0741 27.4781   3
   1  -2  14 23.1768 21.1727   3
   1   2 -13 117.084 28.1471   5
  -1  -2 -13 35.0257 26.1394   6
   1   2 -13 114.673 37.9874   6
   1  -2  13 84.6573 42.1022   1
   1   2 -13 165.493 48.4704   1
   1   2 -13 135.535 47.8465   2
  -1   2  13 315.411 60.4009   4
  -1   2  13 109.685 43.2281   1
   1   2 -13 235.266 56.2130   1
  -1  -2 -13 297.494 54.4385   1
   1  -2  13 113.948 51.7371   1
  -1  -2 -13 190.058 23.5130   2
   1  -2  13 216.726 65.1704   2
  -1  -2 -13 155.785 44.0940   1
  -1   2  13 154.524 51.9892   3
   1  -2  13 289.630 56.6399   3
   1   2 -12 165.823 28.1360   5
  -1  -2 -12 151.171 41.0040   5
  -1  -2 -12 78.5040 27.4259   6
   1   2 -12 171.424 42.1910   6
   1   2 -12 134.634 37.7826   1
   1   2 -12 157.004 44.1589   2
  -1   2  12 158.104 46.7716   4
   1   2 -12 112.862 41.2204   1
  -1  -2 -12 166.878 41.4945   1
   1  -2  12 135.852 48.9709   1
   1  -2  12 187.306 52.3599   2
  -1  -2 -12 120.919 20.4935   2
  -1  -2 -12 168.259 40.0255   1
  -1   2  12 76.5933 34.8955   3
   1  -2  12 38.6086 24.0679   3
   1  -2  11 13.0458 18.5532   3
   1  -2  11 41.8257 26.9991   1
  -1  -2 -11 49.8028 20.2028   6
   1   2 -11 11.1818 18.3664   6
  -1  -2 -11 34.3895 24.7869   5
  -1   2  11 61.6325 28.1211   4
  -1  -2 -11 24.0291 10.8490   2
   1  -2  11 13.7582 19.5459   1
   1  -2  11 30.2204 32.5919   2
  -1  -2 -11 29.5625 21.3515   1
  -1   2  11 22.8029 22.8485   3
  -1  -2 -11 21.2414 19.4804   1
  -1   2  11 35.2526 21.6481   1
   1  -2  10 50.4042 29.0082   3
   1  -2  10 57.4435 25.8552   1
   1   2 -10-12.7954 20.8617   1
   1   2 -10 10.8951 17.7859   6
  -1  -2 -10 18.8699 14.5544   6
   1   2 -10 14.3207 9.35431   5
   1   2 -10 26.1482 26.0755   2
  -1  -2 -10 11.6971 16.5487   5
  -1   2  10-16.8243 27.3922   4
  -1  -2 -10 22.2210 11.1859   2
   1  -2  10 12.5712 22.9025   1
   1  -2  10 50.0984 38.4145   2
  -1  -2 -10 26.9551 20.7182   1
  -1   2  10 16.1708 16.1810   1
  -1  -2 -10-10.3538 14.6694   1
  -1   2  10 30.2042 24.5995   3
   1   2  -9 161.466 24.7435   5
   1   2  -9 240.187 54.5856   2
  -1  -2  -9 216.069 34.9154   6
   1   2  -9 299.466 51.2849   6
   1   2  -9 160.417 47.4039   1
   1  -2   9 164.730 38.4354   1
  -1  -2  -9 134.012 40.1055   5
  -1   2   9 310.969 69.8243   4
  -1  -2  -9 141.721 26.2933   2
  -1   2   9 131.030 35.3720   1
  -1  -2  -9 113.739 36.9260   1
   1  -2   9 73.1003 44.7272   2
   1  -2   9 151.563 46.0550   3
  -1   2   9 184.206 41.3488   3
   1   2  -8 13.6092 8.88579   5
  -1  -2  -8 11.8065 27.1454   5
   1  -2   8-8.01882 19.5639   1
   1   2  -8 22.4723 22.3780   1
  -1   2   8 7.74713 12.6171   3
   1   2  -8 26.0942 33.5330   2
   1  -2   8-10.3480 18.8190   1
   1   2  -8 19.9786 12.8605   4
  -1   2   8 6.85977 20.1133   1
  -1  -2  -8 25.1297 25.4794   1
  -1  -2  -8 14.4093 14.6260   6
   1   2  -8-9.68979 17.6245   6
   1  -2   8 39.3451 42.2977   2
  -1  -2  -8-7.41150 14.7743   1
  -1   2   7 581.053 69.6870   5
   1   2  -7 390.970 46.9177   5
  -1   2   7 337.412 58.5885   1
  -1  -2  -7 454.604 55.3849   6
  -1  -2  -7 476.008 76.3724   5
  -1   2   7 280.949 64.0108   1
   1   2  -7 388.057 67.1619   1
   1   2  -7 421.932 64.9299   6
  -1   2   7 532.826 98.7739   4
   1   2  -7 435.315 56.2946   4
  -1   2   7 422.955 60.8468   3
   1  -2   7 469.794 63.8899   1
   1  -2   7 392.735 90.5990   2
  -1  -2  -7 448.285 60.5658   1
   1   2  -7 510.001 80.5153   2
  -1  -2  -7 401.860 53.0010   2
   1  -2   7 365.675 65.1990   1
  -1   2   6 222.901 39.4931   3
   1   2  -6 254.770 46.9896   6
   1   2  -6 230.296 29.7400   5
  -1   2   6 156.110 42.6040   5
   1   2  -6 202.692 51.4744   2
   1   2  -6 236.116 47.4930   1
  -1   2   6 227.636 48.2205   1
  -1  -2  -6 241.523 54.5052   5
  -1   2   6 321.888 82.5150   4
  -1  -2  -6 181.858 34.6780   2
   1   2  -6 247.613 39.0398   4
  -1   2   6 241.800 40.2336   1
   1   2  -6 126.107 41.1850   1
  -1  -2  -6 250.275 41.3931   1
   1  -2   6 261.416 42.2984   1
  -1  -2  -6 293.677 41.7814   1
   1  -2   6 227.426 46.9377   1
   1   2  -5 7.00802 12.7578   1
  -1   2   5 5.69628 11.3655   1
  -1  -2  -5 11.7628 12.6689   6
   1   2  -5 8.53249 15.5229   6
   1  -2   5 7.01515 18.9213   3
   1   2  -5 43.6337 19.6136   1
  -1   2   5 9.21259 22.4702   1
  -1   2   5 9.16578 18.2597   5
  -1  -2  -5 4.87442 12.5501   6
   1   2  -5 2.65545 6.52295   5
   1   2  -5 13.0098 29.9087   2
  -1  -2  -5 20.1174 23.1299   5
  -1   2   5 21.9242 35.6359   4
  -1  -2  -5-4.94186 12.7230   2
   1   2  -5 11.6928 13.4599   4
   1  -2   5 20.6367 44.3693   2
  -1   2   5 24.3417 20.8631   2
   1  -2   5 18.7073 18.9745   1
  -1  -2  -5 7.06257 12.8567   1
   1  -2   5 40.5990 26.0907   1
  -1  -2  -5-10.5543 11.3729   1
  -1   2   5 6.30234 14.5059   3
  -1  -2  -4 38.0567 15.1572   1
   1  -2   4 9.92627 18.1901   1
  -1   2   4 38.1019 18.3889   1
   1   2  -4 33.7965 19.1725   1
  -1  -2  -4 20.8596 12.9317   6
   1   2  -4 8.10933 14.9236   6
   1  -2   4 48.8187 25.0442   3
   1   2  -4 26.5480 20.3166   1
  -1   2   4 70.2050 25.8179   1
  -1  -2  -4 5.24143 12.9953   6
   1   2  -4 43.5457 12.7056   5
  -1   2   4 18.3734 21.2453   5
   1   2  -4 91.0424 44.8966   2
  -1  -2  -4 38.0504 27.9684   5
  -1   2   4 43.3462 49.8635   4
   1  -2   4 16.0393 8.77147   4
   1   2  -4 25.0591 17.0486   4
   1  -2   4 12.0963 17.1882   1
  -1  -2  -4 6.09020 14.1963   1
  -1   2   4 37.5234 26.5099   2
   1  -2   4-19.4320 41.8399   2
  -1   2   4 22.5221 13.1561   3
  -1  -2  -4 10.4868 13.6803   2
  -1  -2  -3 1012.52 128.228   2
  -1  -2  -3 1316.62 127.939   1
   1  -2   3 1420.26 149.250   1
   1   2  -3 1184.81 122.556   5
  -1   2   3 1336.48 143.801   5
  -1  -2  -3 1516.98 146.415   5
   1  -2   3 1676.69 191.662   2
   1   2  -3 1340.52 139.525   6
  -1  -2  -3 1357.16 129.427   6
   1  -2   3 1083.37 121.527   4
  -1   2   3 944.634 165.500   4
   1   2  -3 1022.42 130.388   1
  -1   2   3 1170.60 128.506   1
  -1   2   3 1184.22 128.841   3
  -1   2   3 1192.74 146.856   2
  -1   2   3 1119.21 139.430   1
  -1  -2  -3 1465.91 133.738   1
   1  -2   3 1206.14 126.968   3
   1  -2   2 178.345 32.6201   3
   1   2  -2 179.119 32.5509   1
  -1  -2  -2 113.577 29.1971   5
   1   2  -2 171.490 35.5341   6
  -1  -2  -2 224.953 34.3849   6
  -1  -2  -2 81.4885 31.8315   2
   1   2  -2 154.426 45.7560   2
  -1  -2  -2 201.092 42.1330   5
  -1   2   2 184.632 63.7240   4
   1  -2   2 182.495 34.6592   4
  -1   2   2 144.028 30.3163   3
   1  -2   2 221.085 36.6249   1
   1  -2   2 135.816 60.7683   2
  -1  -2  -2 130.923 27.9918   1
  -1   2   2 159.119 40.6320   1
  -1  -2  -2 188.699 31.3742   1
   1  -2   2 192.559 39.4013   1
  -1  -2  -1 498.481 61.4991   5
  -1   2   1 451.607 70.5841   5
  -1  -2  -1 496.168 60.5094   6
   1   2  -1 503.042 66.4293   6
   1   2  -1 709.716 92.4863   2
  -1   2   1 452.312 93.6971   4
   1  -2   1 650.803 82.5036   4
   1  -2   1 315.487 62.5930   1
   1   2  -1 444.923 59.4885   1
  -1  -2  -1 571.029 59.4806   1
   1   2  -1 506.598 79.3205   3
   1  -2   1 547.387 64.3369   3
   1  -2   1 541.619 85.1647   2
   1  -2   1 468.534 62.1798   1
  -1  -2  -1 569.809 68.8194   2
   1  -2   1 414.472 55.0986   3
  -1  -2   0 221.742 37.5263   5
   1  -2   0 239.560 34.7589   3
  -1   2   0 233.809 47.1392   5
   1   2   0 250.930 56.2996   2
  -1  -2   0 302.814 41.0562   6
   1  -2   0 366.886 77.0268   4
  -1  -2   0 294.905 52.6606   4
   1   2   0 124.061 45.3270   3
   1  -2   0 163.181 34.8533   3
   1  -2   0 235.057 40.4608   1
   1  -2   0 321.342 60.9230   2
  -1   2   0 428.133 69.4417   4
   1   2   0 312.995 40.1014   1
   1  -2   0 252.032 44.0394   1
  -1  -2   0 271.179 35.6408   1
   1   2   0 266.841 37.2442   1
  -1   2  -1 616.481 82.2946   6
  -1  -2   1 605.562 66.0312   6
   1   2   1 501.806 64.7715   6
   1   2   1 535.197 81.9146   2
  -1   2  -1 653.538 80.3792   4
  -1  -2   1 401.438 75.1386   4
  -1  -2   1 608.461 77.3182   4
   1  -2  -1 596.002 113.006   4
   1   2   1 554.708 59.2161   1
   1  -2  -1 504.884 68.6188   1
   1   2   1 353.600 57.8274   1
   1  -2  -1 533.365 74.7176   2
  -1   2  -1 614.675 80.9284   5
  -1  -2   1 434.117 60.6130   5
  -1  -2   1 485.797 59.7036   1
   1  -2  -1 483.674 61.6269   3
   1   2   1 502.874 82.3577   3
   1  -2  -2 157.760 40.8043   6
  -1   2  -2 212.173 40.3701   5
  -1  -2   2 147.907 25.7385   5
  -1  -2   2 130.449 30.3366   1
   1  -2  -2 174.636 37.6089   1
  -1  -2   2 94.3029 25.0444   6
   1  -2  -2 170.247 31.7851   1
  -1   2  -2 169.683 34.2486   1
  -1  -2   2 115.100 29.3926   1
  -1   2  -2 121.798 34.0174   1
   1   2   2 117.478 30.7954   1
  -1  -2   2 159.542 37.0723   4
   1  -2  -2 109.699 27.6985   3
   1   2   2 62.7008 41.3920   3
   1   2   2 188.247 44.2853   2
  -1   2  -2 150.547 41.0225   6
   1  -2  -3 1264.78 145.058   6
   1   2   3 1511.14 147.420   2
  -1   2  -3 1384.62 140.725   1
   1   2   3 993.196 129.593   1
  -1   2  -3 1381.94 142.430   5
  -1  -2   3 1037.36 116.711   5
   1  -2  -3 1245.40 130.176   2
   1   2   3 1201.90 150.081   4
  -1   2  -3 1283.39 124.709   4
   1  -2  -3 1089.28 127.601   1
  -1  -2   3 1188.83 123.468   1
   1  -2  -3 1238.73 124.758   3
   1   2   3 1169.36 147.290   3
  -1   2  -3 1084.45 123.583   3
  -1   2  -3 1052.58 126.214   1
  -1  -2   3 1295.17 132.981   1
   1  -2  -3 1504.58 140.722   1
  -1  -2   3 1052.50 123.375   6
  -1   2  -3 1114.53 142.099   6
  -1   2  -4 36.4006 19.6721   5
  -1  -2   4 5.27958 9.33343   5
  -1   2  -4 10.5628 17.2896   6
   1  -2  -4 12.7432 15.6688   1
  -1  -2   4 35.6938 22.2470   1
   1   2   4-12.5586 17.7950   3
   1  -2  -4 22.0532 15.7580   3
  -1   2  -4 12.6503 11.0976   4
  -1  -2   4 34.7410 18.7854   3
  -1   2  -4 25.8640 15.2952   3
  -1  -2   4 7.21512 13.2717   1
   1  -2  -4 23.3625 19.0951   1
  -1  -2   4 13.4662 13.5601   4
   1  -2  -4 55.4427 23.9269   6
  -1   2  -4 23.9050 19.5334   1
   1   2   4 56.2572 16.2458   1
  -1   2  -4 22.1058 15.9755   1
  -1  -2   5-6.96137 14.9847   1
  -1   2  -5 8.94181 12.6075   5
  -1  -2   5 2.32427 6.02196   5
  -1  -2   5-8.07216 16.0839   3
   1  -2  -5-7.82249 12.7351   1
   1   2   5 16.2726 16.5083   1
   1  -2  -5 10.2570 20.4282   6
  -1   2  -5 20.2812 20.1968   6
   1   2   5 13.9329 27.7400   4
  -1  -2   5 12.5794 19.1370   4
  -1   2  -5 8.02901 13.0701   1
   1   2   5 14.1850 19.9775   1
   1   2   5 12.6388 20.5526   3
   1  -2  -5 22.5666 13.7428   3
   1  -2  -5 29.7962 17.1361   2
   1  -2  -6 239.871 43.0203   1
  -1  -2   6 232.233 46.3786   1
   1  -2  -6 223.502 45.5383   6
  -1  -2   6 241.803 29.0201   5
  -1  -2   6 233.262 43.3608   1
   1   2   6 307.185 44.7388   1
   1  -2  -6 280.281 47.4211   1
  -1   2  -6 158.036 39.8778   5
  -1  -2   6 333.269 49.0125   3
  -1   2  -6 270.950 50.7196   6
   1   2   6 170.109 53.4655   4
  -1  -2   6 241.092 40.9942   4
  -1   2  -6 247.963 42.8963   1
   1   2   6 187.255 39.3740   1
   1  -2  -6 231.838 37.6618   3
   1   2   6 320.221 58.9478   3
   1  -2  -6 185.334 34.0216   2
   1  -2  -7 453.079 66.7127   6
   1   2   7 394.545 54.7174   6
   1  -2  -7 411.925 62.4709   1
  -1  -2   7 396.683 63.9808   1
   1   2   7 365.307 59.0479   1
  -1  -2   7 408.105 44.0836   5
  -1   2  -7 332.408 59.1911   5
  -1   2  -7 397.896 63.6409   6
   1  -2  -7 395.346 49.2288   2
   1   2   7 417.315 78.9469   4
  -1  -2   7 531.397 59.9777   4
   1   2   7 489.203 60.8696   2
  -1  -2   7 360.936 58.8004   3
   1  -2  -7 428.951 56.7717   3
  -1   2  -7 389.098 59.4747   1
   1   2   7 297.539 56.0959   1
   1  -2  -7 506.962 63.0795   1
  -1  -2   7 581.295 75.0820   1
   1   2   7 471.674 75.2677   3
   1  -2  -8 7.12346 14.3569   1
  -1  -2   8 23.2346 25.0758   1
  -1  -2   8 42.4346 23.0966   3
   1  -2  -8 16.3031 13.4384   1
  -1  -2   8 9.44640 18.9362   1
   1   2   8 40.4311 23.3387   1
  -1   2  -8 8.89077 14.6239   6
   1   2   8 10.7395 15.2822   6
   1  -2  -8 75.2424 25.5166   6
  -1   2  -8 17.0159 15.6223   5
  -1  -2   8 19.7989 7.54215   5
   1   2   8 5.27956 13.7527   2
   1   2   8-15.2591 21.5931   4
  -1  -2   8 49.8711 17.8107   4
  -1   2  -8 46.6159 23.7277   1
   1   2   8 16.1400 19.8005   1
   1   2   8 11.6956 21.3689   3
   1  -2  -8 15.3428 12.6700   2
   1  -2  -9 186.976 40.4147   1
  -1   2  -9 138.018 34.8223   6
  -1  -2   9 159.796 33.5020   3
   1   2   9 200.373 46.4336   1
  -1  -2   9 145.690 40.7424   1
   1   2   9 148.075 31.0612   6
   1  -2  -9 275.198 44.0942   6
  -1   2  -9 206.761 39.8093   5
   1   2   9 142.033 29.2191   2
  -1  -2   9 163.622 24.9190   5
   1   2   9 160.095 49.2925   4
  -1  -2   9 132.428 27.1316   4
  -1   2  -9 219.869 41.9802   1
   1   2   9 173.005 43.5737   3
   1  -2  -9 172.196 23.4302   2
   1   2   9 122.920 36.0393   1
  -1  -2  10 6.59595 14.3412   3
  -1  -2  10 34.2156 26.2982   1
   1  -2 -10 9.71057 15.9255   1
   1   2  10 15.8071 11.7747   2
  -1  -2  10 27.7853 25.3316   1
   1  -2 -10 39.8194 23.4291   1
  -1  -2  10 14.4659 9.53747   5
   1   2  10 33.3071 33.2136   4
  -1  -2  10 45.3497 14.3732   4
  -1   2 -10 34.7822 17.4390   6
   1  -2 -10 22.7203 15.2253   6
   1   2  10 9.60380 15.7536   1
   1   2  10 12.0986 14.0672   3
  -1  -2  11 26.2991 15.2394   3
  -1  -2  11 12.2670 14.2345   1
   1  -2 -11 31.7733 21.1718   1
   1  -2 -11 26.0798 20.0764   1
  -1  -2  11 13.9794 16.1853   1
  -1  -2  11 16.2208 11.5852   5
   1  -2 -11 54.4242 20.0749   5
   1   2  11 16.7746 10.0269   2
  -1   2 -11 42.1499 18.2302   5
   1   2  11-17.1610 19.8185   4
  -1  -2  11 12.4778 11.3828   4
   1   2  11 12.1178 22.1051   3
   1  -2 -11 22.5358 16.2699   6
  -1   2 -11 8.94474 16.3717   6
   1   2  11 20.5215 22.1464   1
  -1   2 -11 9.27566 16.9687   1
  -1  -2  12 118.728 25.6861   5
   1  -2 -12 143.761 33.1695   5
   1   2  12 83.1255 18.9966   2
  -1   2 -12 123.912 34.6928   5
   1   2  12 87.2254 52.2432   4
   1   2  12 129.928 40.8093   1
   1   2  12 185.530 46.2326   3
  -1   2 -12 155.925 35.0473   6
   1  -2 -12 114.278 31.6050   6
  -1  -2  12 69.5440 37.3455   1
  -1   2 -12 122.514 41.2673   1
   1  -2 -12 113.563 35.2268   1
  -1  -2  12 103.386 36.4740   1
   1  -2 -12 80.1174 35.2391   1
  -1   2 -12 138.322 41.5768   1
   1  -2 -13 165.168 35.9686   5
  -1  -2  13 77.6468 22.7885   5
   1   2  13 54.3104 18.9300   2
  -1   2 -13 148.870 34.1901   5
   1   2  13 174.666 59.6999   4
  -1  -2  13 190.701 27.7974   4
   1   2  13 79.0574 43.1210   3
  -1   2 -13 170.152 38.6913   6
   1  -2 -13 172.082 45.1026   1
  -1  -2  13 314.715 58.5852   1
  -1   2 -13 65.0340 36.9968   1
  -1  -2  13 66.4936 34.5113   1
   1  -2 -13 71.0989 32.6685   1
  -1   2 -13 134.839 42.9508   1
   1  -2 -14 50.4511 21.9926   5
   1   2  14 7.34636 7.55204   2
   1   2  14 13.6443 7.11528   2
   1   2  14 11.3071 13.1299   1
  -1  -2  14 19.1211 14.1315   4
  -1   2 -14 13.4886 7.03985   4
   1   2  14 27.2345 22.2089   3
  -1   2 -14 39.8080 24.3319   6
   1  -2 -14 12.4479 14.4282   1
  -1  -2  14 13.4267 18.9900   1
  -1  -2  14 24.7104 22.5268   1
  -1   2 -14 26.1095 28.1273   1
  -1   2 -14 69.5207 29.1561   5
  -1   2 -14 10.7041 17.4970   1
  -1   2 -15 13.0648 18.3873   1
  -1  -2  15 23.6723 23.5575   1
   1  -2 -15 11.2125 18.2218   1
  -1  -2  15-13.3087 15.2940   1
   1  -2 -15-11.6442 16.3883   1
   1   2  15 16.7141 23.5227   4
  -1   2 -15 2.05938 7.67117   4
  -1  -2  15 10.6648 12.9997   4
   1   2  15 14.4785 16.6380   3
   1  -2 -15-8.81018 17.5356   6
  -1   2 -15-10.2258 16.6185   6
   1  -2 -15-7.15781 15.3886   5
  -1   2 -15 10.7182 15.0853   5
   1   2  15 11.2172 12.8911   1
  -1   2 -15 10.8416 17.6191   1
   1  -2 -16 57.1264 26.9446   1
  -1   2 -16 73.2930 31.9638   1
  -1  -2  16 90.0142 34.7375   1
  -1  -2  16 118.600 30.6066   3
   1   2  16 70.1691 30.6513   1
  -1  -2  16 77.9158 32.2264   1
   1  -2 -16 46.0226 28.6903   1
   1   2  16 16.0075 23.3257   4
  -1  -2  16 56.7611 20.7482   4
  -1   2 -16 32.0074 12.6757   4
   1   2  16 76.4131 35.6383   3
   1  -2 -16 65.7314 27.1133   6
  -1   2 -16 62.5367 27.4549   6
  -1   2 -16 90.9490 29.8301   5
   1   2  16 87.5843 30.1164   1
  -1   2 -16 53.9128 28.3572   1
   1   2  17 30.3190 27.6099   4
  -1   2 -17 11.0282 8.88960   4
  -1  -2  17 13.9940 15.1655   4
   1   2  17 15.9440 22.5212   3
   1  -2 -17 9.91250 18.1130   6
   1   2  17 11.0702 12.8668   1
   1  -2 -17 10.7941 17.6470   1
  -1  -2  17 12.5063 17.7064   1
  -1   2 -17 47.6384 23.7816   5
   1  -2 -17 38.1821 21.5804   5
  -1  -2  17 34.5540 23.3591   3
  -1  -2  17 32.1106 23.0905   1
   1  -2 -17-11.3749 18.5854   1
   1   2  17 21.0846 17.2405   1
  -1   2 -18-11.1252 15.6579   1
  -1  -2  18 10.1482 18.4385   1
   1  -2 -18-11.0834 15.5991   1
  -1  -2  18 9.07862 18.0697   3
   1  -2 -18 10.1184 18.3845   1
   1   2  18-10.6447 17.2991   1
  -1  -2  18-11.9483 16.8161   1
   1   2  18 14.2288 23.1228   4
  -1  -2  18-7.62717 12.3961   4
   1   2  18-16.3792 35.2106   3
   1  -2 -18 10.3605 16.8372   6
  -1   2 -18-10.6873 21.2711   6
  -1   2 -18 12.2520 14.0798   5
   1  -2 -18 8.12422 16.1704   5
   1   2  18 10.0463 14.1398   1
  -1   2 -18 10.1813 18.4986   1
   1   2  19 13.2717 15.2870   4
  -1  -2  19 48.2833 23.5622   1
   1   2  19 19.0045 17.2966   1
   1  -2 -19 22.2229 22.1398   6
  -1   2 -19 20.9398 20.8645   6
   1   2  19 10.6546 17.3466   1
  -1  -2  19 22.6272 26.0215   1
   1  -2 -19 19.6016 21.0954   1
  -1  -2  19-9.44563 13.3355   3
  -1   2 -19 19.4248 20.9056   1
   1   2  19-16.5135 19.0048   3
  -1   2 -19-12.3284 17.3823   5
   1  -2 -19 8.43318 9.74869   5
   1  -2 -19 10.5930 8.67272   1
   1  -2 -20-8.39349 9.65330   5
   1   2  20-16.3210 18.7581   3
  -1  -2  20 6.88427 12.5141   4
  -1  -2  20-9.50294 13.3797   3
   1   2  20 30.8694 25.0847   1
  -1  -2  20 10.6608 17.3286   1
  -1   2 -20 10.1103 20.1259   6
   1  -2 -20 9.96587 16.1997   1
  -1   2 -20 49.9281 26.9119   1
  -1   2 -20 9.19221 18.2990   1
   1   2  20-12.3269 17.3523   4
  -1  -2  21-6.34237 12.6310   4
  -1  -2  21-9.16440 14.8992   3
  -1  -2  21-10.0204 16.2896   1
  -1   2 -21-8.65246 12.1852   1
   1  -2 -21-11.0134 17.9026   6
  -1   2 -21-9.63765 13.5708   6
   1   2  21 15.8199 25.7113   3
  -1   2 -21-9.53005 15.4931   1
  -1   2 -21-11.6423 18.9243   5
   1  -2 -21 7.97896 12.9739   5
   1  -2 -22 64.1973 22.3806   5
  -1   2 -22 120.744 34.9822   5
  -1  -2  22 50.6310 23.4039   3
  -1  -2  22 76.9841 23.9592   2
   1   2  22 60.2686 35.0655   3
   1  -2 -22 71.9774 26.9931   6
  -1   2 -22 36.3879 20.3241   6
  -1  -2  22 47.7965 20.7665   4
   1  -2 -23 6.42511 12.8680   5
  -1  -2  23 23.3621 15.5651   3
  -1  -2  23 12.1949 16.4939   2
   1   2  23 14.1105 22.9746   3
  -1   2 -23 16.6218 16.6028   6
   1  -2 -23 8.88527 14.5100   6
   1   2  23 29.5360 16.0632   4
  -1  -2  23 22.3967 15.8248   4
  -1   2 -24 28.0092 21.4794   5
   1  -2 -24 5.93085 11.8462   5
  -1  -2  24 14.5857 11.8933   3
  -1  -2  24 5.89619 14.4070   2
   1   2  24 13.0486 21.2276   3
   1  -2 -24 15.3343 17.6484   6
  -1   2 -24 7.72460 10.9170   6
   1   2  24 9.14363 14.8922   4
   1   2  25 8.51726 15.4757   4
  -1  -2  25-5.38258 13.1218   2
  -1   2 -25-7.15220 11.6244   6
   1  -2 -25 14.0496 15.1026   6
  -1  -2  25 6.71807 12.2074   3
  -1   2 -25-8.50507 11.9711   5
   1   2  26 40.8902 21.0223   4
  -1  -2  26 6.23546 10.1535   3
  -1  -2  26 5.00448 11.5192   2
  -1   2 -26-6.60953 13.1704   6
   1  -2 -26 4.89800 10.5492   5
  -1   2 -26 15.4488 15.3870   5
   1  -2 -27-4.55543 9.06911   5
  -1   2 -27-6.93832 15.9465   5
  -1  -2  27 4.65642 13.6429   2
  -1  -2  27 5.71965 10.3940   3
   1   2  27-7.67364 8.82031   4
  -1   2 -27 6.10852 9.92894   6
   1  -2 -27 11.1617 11.9991   6
   1   2  27 9.85205 13.8665   3
  -1  -2  28 5.31130 9.69529   3
   1  -2 -28 20.9304 10.2468   5
  -1   2 -28 18.9126 13.5845   5
   1   2  28 26.6918 17.7324   3
   1  -2 -28 10.2034 10.1969   6
  -1   2 -28-11.2946 11.2786   6
   1  -2 -29 4.61689 9.18873   6
  -1  -2  29 4.91110 6.91156   3
   1   2  29-6.99412 12.7070   4
   1  -2 -29-3.96168 7.88476   5
   1   2  29-8.28076 11.6535   3
  -1   2 -29-5.74257 9.33182   5
  -1   2 -30 5.24948 8.54684   5
   1   2  30 6.61811 10.7675   4
   1  -2 -30 11.2313 8.61987   5
  -1   2 -30-4.74367 6.69673   6
   1  -2 -30 4.23406 8.44332   6
   1   2  30 7.46284 12.1387   3
  -1  -2  30 9.18857 9.89041   3
   1  -2 -31-3.46568 7.96588   5
   1   2  31 18.3821 13.1727   4
   1  -2 -31-3.89032 7.06955   6
  -1   2 -31-4.40351 7.15728   6
   1  -2 -32 22.9718 10.5299   5
  -1   3  31 1437.28 156.302   3
  -1   3  30 8.39860 11.8336   3
  -1   3  30 5.60972 12.0731   4
  -1   3  29 3032.93 286.556   4
   1  -3  29 3275.86 283.260   2
   1   3 -29 3117.14 282.488   6
   1  -3  29 2252.69 277.065   3
  -1   3  29 3561.17 304.145   3
  -1  -3 -29 3124.64 277.499   5
  -1  -3 -28 18.5354 9.60320   5
   1   3 -28 5.30343 8.70467   6
  -1   3  28 30.0094 15.4695   4
   1  -3  28 19.4011 15.3119   2
  -1   3  28 10.1362 14.3171   3
   1  -3  28 4.66577 8.56481   3
  -1  -3 -27 12549.9 1083.66   5
   1   3 -27 13184.6 1092.42   6
  -1  -3 -27 10665.5 1082.79   6
  -1   3  27 12241.3 1092.80   4
   1  -3  27 11683.7 1086.53   2
   1  -3  27 10540.6 1085.44   3
   1  -3  26-5.36345 8.89172   3
  -1   3  26 62.5806 33.7737   3
  -1   3  26 53.7426 18.9897   4
  -1  -3 -26 26.4198 13.0191   6
   1   3 -26 18.8543 14.5499   6
  -1   3  25 5939.53 528.890   4
   1  -3  25 5270.39 520.203   2
  -1  -3 -25 5924.10 518.624   5
  -1  -3 -25 5011.11 517.403   6
   1   3 -25 6530.40 531.741   6
  -1   3  25 7574.84 570.752   3
   1  -3  25 4862.84 520.640   3
   1  -3  24 6.07578 9.88053   3
   1  -3  24-5.28272 12.1462   2
  -1  -3 -24 5.05887 10.8816   6
   1   3 -24 15.3337 13.9344   6
  -1  -3 -24-4.63969 8.43808   5
  -1   3  24 14.8470 17.0641   3
  -1   3  24 21.7711 11.7989   4
   1  -3  23 350.893 50.8962   2
  -1   3  23 351.491 73.3638   3
  -1   3  23 208.903 48.4174   4
   1   3 -23 417.396 60.2113   6
  -1  -3 -23 354.109 47.4600   5
  -1  -3 -22 26.3999 13.6848   5
   1  -3  22 11.5611 16.3688   2
  -1   3  22 15.9321 11.3539   4
   1   3 -22 18.1081 16.5474   6
  -1   3  22 15.8594 18.3117   3
  -1  -3 -21 223.260 38.7101   5
   1  -3  21 270.015 43.0751   2
   1   3 -21 292.760 50.7532   6
  -1   3  21 160.209 54.5896   3
   1   3 -21 167.824 37.7964   5
   1   3 -20 6.14369 12.2617   5
   1  -3  20 6.47430 15.8078   2
  -1   3  20 25.9440 17.2358   4
  -1   3  20 15.7219 28.5784   3
  -1  -3 -20 7.48472 14.9245   6
  -1  -3 -20 6.13588 14.1307   5
  -1  -3 -19 16610.7 1462.77   5
  -1   3  19 18118.4 1507.61   3
  -1   3  19 18075.1 1475.98   4
   1   3 -19 16628.7 1459.16   5
  -1  -3 -19 12357.1 1463.17   6
  -1  -3 -18 35.3851 17.6224   5
  -1   3  18 69.9336 30.5850   4
   1  -3  18 55.0626 26.0797   3
   1   3 -18 26.6999 14.8341   5
   1  -3  18 29.7751 25.1956   2
   1   3 -18 26.1841 24.0569   1
  -1  -3 -18 44.8909 22.1788   6
   1   3 -18 22.8336 18.8988   6
   1  -3  18 43.9000 22.5332   1
   1  -3  17 19670.1 2104.19   1
   1   3 -17 27723.7 2061.54   5
   1   3 -17 21895.6 2087.95   1
   1  -3  17 22319.2 2076.71   3
   1  -3  17 28429.4 2078.82   2
  -1  -3 -17 15598.8 2062.42   6
   1   3 -17 29031.2 2071.09   1
   1  -3  17 27797.6 2076.43   1
  -1  -3 -17 12567.1 2063.27   1
   1   3 -16 62.5312 19.8099   1
   1  -3  16 16.6253 16.8439   1
   1   3 -16 11.7193 21.5256   6
  -1  -3 -16 15.8784 18.5176   6
   1   3 -16 39.1999 26.1972   2
  -1   3  16 21.7541 21.8777   4
   1  -3  16 36.9606 33.7238   1
   1  -3  16 20.5868 18.9671   3
  -1  -3 -16 33.4476 22.4138   1
   1  -3  16 34.6553 21.3539   2
  -1   3  16 93.9509 37.0908   3
  -1   3  16 59.9605 20.4997   1
  -1  -3 -16 25.4842 16.6726   1
  -1  -3 -15 31211.0 4876.70   5
  -1  -3 -15 68800.8 4890.19   1
  -1   3  15 55621.4 4886.40   1
   1  -3  15 56132.3 4928.64   1
   1  -3  15 70100.6 4904.31   2
  -1   3  15 69515.1 4913.08   4
   1   3 -15 61066.6 4917.23   2
   1  -3  15 35565.6 4883.39   3
  -1   3  15 62287.9 4903.89   3
   1   3 -15 55895.0 4872.01   5
  -1  -3 -15 56271.7 4886.37   6
   1   3 -15 66658.5 4910.46   6
   1   3 -15 61438.8 4889.99   1
   1  -3  15 53359.1 4890.63   1
  -1   3  15 59563.1 4917.29   1
  -1  -3 -15 43959.9 4890.05   1
   1   3 -14 85.4425 21.2302   5
   1   3 -14 115.392 41.8372   2
   1  -3  14 92.9246 31.8918   3
   1   3 -14 189.290 39.2364   1
  -1  -3 -14 45.8528 22.1549   5
  -1   3  14 100.991 40.9910   4
   1  -3  14 47.2709 30.3600   1
  -1  -3 -14 90.9221 33.3591   1
   1  -3  14 126.346 39.5708   2
  -1  -3 -14 224.364 41.1448   1
  -1   3  14 105.465 31.6436   1
  -1   3  14 143.981 36.3136   3
   1   3 -14 191.424 42.1457   6
  -1  -3 -14 68.1934 25.5890   6
  -1  -3 -13 170.816 42.0646   5
   1   3 -13 154.691 55.0282   2
  -1  -3 -13 174.249 22.4322   2
  -1   3  13 186.500 49.0465   1
   1  -3  13 143.696 40.1852   1
   1   3 -13 225.311 45.0351   1
  -1   3  13 162.608 54.8581   4
   1   3 -13 325.016 54.5625   6
  -1  -3 -13 257.938 41.0748   6
   1  -3  13 231.525 54.7413   2
  -1   3  13 176.287 39.6466   1
  -1  -3 -13 272.487 46.9922   1
  -1   3  13 196.940 43.9278   3
   1   3 -13 164.031 28.7236   5
  -1  -3 -12 88.3454 24.4324   6
   1   3 -12 161.408 36.7440   6
  -1   3  12 74.7449 31.2549   1
   1   3 -12 138.818 37.0684   1
   1  -3  12 50.1493 27.1616   1
   1  -3  12 124.167 38.9746   3
   1   3 -12 106.932 19.8921   5
   1   3 -12 161.946 51.6786   2
  -1  -3 -12 64.2830 26.1925   5
  -1   3  12 68.4182 36.1902   4
  -1  -3 -12 66.7330 15.8359   2
  -1  -3 -12 133.449 34.2901   1
   1  -3  12 89.3095 41.0553   2
   1   3 -12 94.5972 40.0651   1
  -1   3  12 32.1382 25.0529   1
  -1  -3 -12 245.077 45.7891   1
  -1   3  12 63.7565 25.7032   3
   1  -3  12 75.8677 31.9937   1
   1   3 -11 313.069 47.5047   5
  -1  -3 -11 350.751 46.0625   2
   1   3 -11 283.310 71.2915   2
   1   3 -11 683.195 78.6842   6
  -1  -3 -11 498.691 58.3025   6
  -1  -3 -11 465.726 71.7649   5
   1  -3  11 465.518 69.2459   3
   1  -3  11 422.470 76.2181   1
   1   3 -11 449.136 68.8474   1
  -1   3  11 277.774 58.6421   1
   1  -3  11 745.449 100.518   2
  -1  -3 -11 379.089 62.2521   1
   1  -3  11 353.469 62.3185   1
  -1   3  11 441.368 68.1538   1
   1   3 -11 550.499 75.4654   1
  -1  -3 -11 857.374 87.4948   1
  -1   3  11 386.739 62.5629   3
   1  -3  10 16.2092 19.7641   3
   1  -3  10 9.00362 19.3642   1
  -1   3  10 8.80739 12.4092   1
   1   3 -10 10.7380 23.0910   1
  -1   3  10 7.27933 15.6597   3
   1   3 -10 3.37935 8.25918   5
  -1  -3 -10 8.74311 17.4110   5
   1   3 -10 16.4723 29.9329   2
  -1   3  10 15.2357 32.7571   4
  -1  -3 -10-2.67437 10.2097   2
   1   3 -10 9.20642 18.3326   6
  -1   3  10 7.17685 11.6779   1
   1   3 -10 8.66834 18.6438   1
   1  -3  10 15.7263 36.1455   2
  -1  -3 -10 6.69560 15.3989   1
   1  -3  10-9.91996 16.1312   1
  -1  -3  -9 34731.8 2801.74   5
  -1   3   9 30052.3 2792.25   1
  -1  -3  -9 55435.6 2841.32   1
   1  -3   9 24611.6 2798.47   1
   1   3  -9 31067.3 2798.35   6
  -1   3   9 25540.8 2816.81   4
   1   3  -9 30818.7 2796.10   1
   1  -3   9 38079.6 2801.92   3
  -1   3   9 26445.9 2789.66   3
   1  -3   9 31092.7 2798.62   1
   1   3  -9 46561.6 2830.94   1
  -1   3   9 28377.9 2795.70   1
  -1  -3  -9 26195.9 2785.58   1
  -1  -3  -9 28218.6 2777.55   2
   1  -3   9 43064.8 2864.06   2
   1   3  -9 31565.7 2829.23   2
   1   3  -8-8.28885 11.8121   6
  -1  -3  -8 15.0902 13.0571   6
   1  -3   8 7.14723 13.1176   1
   1   3  -8 47.6121 27.4174   1
   1   3  -8 16.7037 33.2958   2
  -1   3   8 16.6538 12.8922   1
  -1  -3  -8 23.9064 27.5324   1
  -1  -3  -8 24.2679 17.4885   5
  -1   3   8 16.0511 22.6650   4
  -1  -3  -8 14.0193 12.5512   2
  -1   3   8 14.1293 19.1281   3
  -1  -3  -8 37.9854 14.7408   1
   1  -3   8 51.1805 22.7338   3
   1  -3   8 8.38488 15.3468   1
  -1  -3  -7 19971.3 1650.76   5
   1  -3   7 18468.0 1651.35   1
   1   3  -7 16124.8 1674.36   2
   1   3  -7 15760.8 1644.16   6
  -1  -3  -7 14792.7 1632.87   6
  -1   3   7 13685.4 1665.55   4
   1   3  -7 16624.5 1640.76   1
  -1   3   7 17037.4 1644.23   3
   1  -3   7 19902.3 1641.74   3
   1  -3   7 19294.7 1642.51   1
   1   3  -7 23515.5 1675.90   1
  -1   3   7 18927.9 1647.49   1
  -1  -3  -7 18337.5 1632.56   2
   1  -3   7 18320.6 1696.47   2
  -1   3   7 18046.3 1649.67   5
   1   3  -6 16.2126 14.8898   6
   1  -3   6 54.9249 21.5140   3
  -1  -3  -6 17.1571 16.8967   6
  -1   3   6 51.3147 23.1720   1
  -1  -3  -6 23.5557 20.2929   5
  -1   3   6 15.5361 30.9976   4
   1  -3   6 13.1869 9.34425   4
   1  -3   6 28.5906 10.6965   4
  -1  -3  -6 29.0363 15.3855   1
  -1   3   6 21.5729 21.9708   3
   1   3  -6 5.54444 16.3897   1
  -1  -3  -6 36.1632 37.9959   1
  -1   3   6 13.4984 14.7866   1
   1   3  -5 261473. 23947.1   5
  -1   3   5 286318. 23965.5   5
   1   3  -5 297949. 24002.6   2
  -1  -3  -5 289327. 23963.0   5
   1  -3   5 270586. 24010.9   2
   1   3  -5 271316. 23963.6   6
   1  -3   5 270249. 23945.7   4
  -1   3   5 265314. 23990.6   4
   1   3  -5 263576. 23952.3   1
  -1   3   5 275684. 23959.4   3
   1  -3   5 239964. 23948.5   1
   1   3  -5 237985. 23969.9   1
  -1   3   5 238187. 23961.4   1
  -1  -3  -5 265358. 23947.1   1
  -1  -3  -5 268733. 23955.5   6
   1  -3   5 263620. 23950.9   3
  -1  -3  -5 272973. 23973.3   1
   1  -3   5 287523. 23964.6   1
  -1   3   5 280783. 23946.5   1
   1   3  -4 355.426 56.7811   6
   1   3  -4 507.636 76.0412   1
   1   3  -4 421.862 49.6289   5
  -1   3   4 324.366 59.0605   5
  -1  -3  -4 307.038 52.6001   6
  -1  -3  -4 520.612 65.5977   1
   1   3  -4 439.652 91.4541   2
  -1   3   4 443.461 80.0363   4
   1  -3   4 398.558 58.8157   4
  -1   3   4 403.296 57.6933   3
   1  -3   4 366.201 46.7633   1
   1  -3   4 402.934 108.147   2
   1  -3   4 366.572 50.0795   3
  -1   3   4 275.051 43.3642   1
   1  -3   4 454.184 62.1120   1
  -1   3   4 137.087 49.7954   1
   1   3  -4 357.733 48.0498   1
   1  -3   3 175.666 29.9980   3
   1   3  -3 252.157 41.9866   1
  -1   3   3 166.850 26.6110   1
  -1  -3  -3 103.103 26.8826   1
  -1  -3  -3 131.941 29.8807   1
   1   3  -3 140.898 25.3453   1
   1   3  -3 157.214 29.5238   5
  -1   3   3 141.231 37.2999   5
   1   3  -3 165.814 57.3918   2
  -1  -3  -3 120.569 33.7347   5
  -1   3   3 179.288 51.9458   4
   1  -3   3 241.016 51.0390   4
  -1   3   3 171.436 34.9231   3
   1  -3   3 213.079 70.6794   2
   1  -3   3 232.775 29.9476   1
   1   3  -3 183.595 38.0735   6
  -1   3   3 82.2151 28.3412   1
   1  -3   3 204.247 36.2067   1
  -1   3   2 72.2435 25.6977   5
  -1  -3  -2 47.7334 23.1559   5
  -1   3   2 11.1842 20.6697   4
  -1  -3  -2 48.6751 11.4879   1
  -1   3   2 29.9064 18.9413   1
   1  -3   2 52.9631 18.1427   1
   1  -3   2 25.7644 15.2794   3
  -1   3   2 31.0948 16.4216   3
   1  -3   2 38.1143 16.4039   3
  -1   3   2 33.8862 15.3031   1
  -1  -3  -2 27.7312 10.1168   1
   1   3  -2 61.0500 21.9144   1
   1   3  -2 67.9017 41.5505   2
   1  -3   2 65.2475 16.0384   1
   1  -3   2 31.2667 44.1640   2
   1   3  -1 12413.6 828.635   2
  -1   3   1 8924.61 750.452   1
  -1   3   1 9079.34 767.146   5
   1  -3   1 11599.1 802.266   2
  -1   3   1 9649.00 774.607   4
  -1   3   1 6961.92 741.248   1
   1   3  -1 5754.78 737.738   1
   1  -3   1 7477.33 749.254   3
   1   3  -1 8080.58 769.951   3
   1  -3   1 8668.07 747.543   3
   1   3  -1 10448.6 742.179   1
   1  -3   1 8141.04 746.515   1
   1  -3   1 8733.02 744.716   1
   1   3  -1 7335.78 753.980   6
   1  -3   0 4.81165 11.0593   1
   1   3   0-1.74020 6.16611   1
  -1   3   0 9.04947 16.4422   5
   1   3   0 16.9070 27.4745   2
  -1  -3   0 2.76046 5.49728   1
  -1   3   0-3.67144 8.43951   1
  -1   3   0 9.09659 22.1737   4
   1  -3   0 4.93308 12.0259   3
   1   3   0 11.2358 15.8132   3
   1  -3   0 4.26205 10.9524   1
   1   3   0-3.42959 6.23388   1
  -1   3   0 9.61272 11.0471   6
   1   3   0 14.0986 14.0309   6
  -1  -3   0 4.02044 5.66123   1
  -1   3   0 5.18107 11.9081   1
  -1   3  -1 9350.31 792.147   5
   1  -3  -1 10502.8 799.969   2
  -1   3  -1 9757.60 790.369   4
  -1   3  -1 3269.90 770.377   1
  -1  -3   1 9734.59 793.229   4
   1   3   1 8686.53 798.930   3
   1  -3  -1 9537.80 775.285   1
   1   3   1 9839.83 762.156   1
  -1  -3   1 7397.68 762.228   1
   1   3   1 7893.08 758.396   1
  -1   3  -1 7784.03 773.111   1
  -1  -3   1 11675.7 768.475   1
   1   3   1 12007.9 845.060   2
  -1   3  -1 7976.08 789.972   6
   1   3   1 7817.95 778.070   6
  -1   3  -2 22.5315 17.9800   1
  -1  -3   2 59.5762 23.6041   1
   1  -3  -2 40.4403 14.8351   1
  -1  -3   2 41.9255 16.9452   5
  -1   3  -2 27.1358 18.4125   5
  -1   3  -2 89.5915 25.9496   4
  -1   3  -2 34.0597 16.7524   1
  -1  -3   2 30.7335 12.9967   1
   1   3   2 23.7598 25.8289   3
  -1  -3   2 86.0761 29.3909   4
   1  -3  -2 90.5735 33.6731   2
   1  -3  -2 30.4091 17.4132   1
   1   3   2 65.2270 12.0408   1
   1   3   2 19.4336 11.4854   1
  -1   3  -2 50.4278 24.8857   6
   1   3   2 26.1951 16.4242   6
  -1  -3   3 145.508 29.0415   1
   1  -3  -3 149.613 28.3729   1
   1   3   3 247.931 30.1952   1
   1  -3  -3 148.905 37.0063   6
  -1   3  -3 107.269 31.9155   5
   1  -3  -3 174.795 28.9418   1
  -1   3  -3 81.8980 27.2299   1
  -1  -3   3 244.938 47.3898   1
   1   3   3 207.099 53.4339   2
  -1   3  -3 226.472 37.5661   4
   1   3   3 96.7549 41.4679   4
   1   3   3 52.1434 20.9880   1
  -1   3  -3 190.632 32.4157   1
   1   3   3 80.4877 33.6845   3
  -1  -3   3 83.9493 27.4979   4
   1  -3  -3 152.899 29.3342   3
  -1   3  -3 409.404 58.0989   6
   1  -3  -3 139.229 35.5290   2
   1  -3  -4 384.935 53.7517   3
   1   3   4 545.233 79.8493   3
  -1  -3   4 317.761 58.2252   3
  -1   3  -4 470.395 58.8164   1
  -1  -3   4 374.615 52.7233   1
   1  -3  -4 461.407 72.9388   6
  -1  -3   4 347.680 47.2691   5
  -1   3  -4 347.677 61.2612   5
  -1   3  -4 371.431 57.3271   4
   1  -3  -4 357.982 51.9247   1
   1   3   4 459.295 83.5490   4
  -1  -3   4 434.866 57.3414   4
   1   3   4 459.384 91.1190   2
   1   3   4 262.687 47.0354   1
   1  -3  -4 457.430 53.3896   1
   1  -3  -4 354.538 56.3930   2
  -1  -3   4 514.317 79.5601   1
  -1   3  -5 271615. 23065.9   5
  -1  -3   5 250706. 23044.0   5
   1   3   5 222792. 23081.6   2
   1  -3  -5 250273. 23051.4   2
  -1   3  -5 239624. 23053.0   1
  -1  -3   5 251608. 23091.9   1
   1   3   5 237328. 23050.6   1
   1   3   5 277954. 23087.1   4
  -1  -3   5 253911. 23059.9   3
  -1  -3   5 270829. 23054.3   4
   1   3   5 291411. 23080.2   3
   1  -3  -5 259764. 23053.3   3
   1  -3  -5 265203. 23071.7   6
   1   3   5 258346. 23069.0   1
   1  -3  -5 247348. 23052.3   1
  -1   3  -5 270204. 23052.4   1
  -1  -3   5 275710. 23052.7   1
   1  -3  -5 257186. 23051.8   1
  -1   3  -6 29.8034 22.9454   6
  -1  -3   6 14.1347 15.3649   3
  -1  -3   6 22.4339 19.4690   1
   1   3   6 22.2840 28.7196   1
   1  -3  -6 28.0407 25.2920   6
  -1  -3   6 47.0513 15.0370   5
   1   3   6 62.2950 43.0092   2
   1  -3  -6 22.3233 31.4991   2
   1  -3  -6 4.91410 10.8102   1
   1   3   6 13.7365 25.0618   4
   1  -3  -6 15.3193 20.8715   2
  -1  -3   6 41.3738 20.2825   4
  -1   3  -6 23.4511 15.9646   1
   1   3   6 34.8225 29.9119   3
   1   3   6 14.7043 16.5795   1
  -1   3  -6 33.9586 23.5242   1
   1   3   7 23953.6 1668.52   2
   1  -3  -7 17280.8 1640.87   2
  -1   3  -7 18554.0 1643.37   1
  -1  -3   7 25940.5 1700.48   1
   1   3   7 17763.8 1633.81   1
  -1  -3   7 16645.6 1623.07   5
  -1   3  -7 18196.2 1644.95   5
   1   3   7 19877.8 1674.60   4
  -1  -3   7 17142.1 1631.66   4
   1  -3  -7 19704.6 1649.62   6
  -1   3  -7 14888.1 1643.41   6
   1   3   7 17941.5 1657.34   3
   1  -3  -7 18459.1 1632.09   1
  -1  -3   7 16311.7 1636.37   3
   1   3   7 25601.6 1676.12   1
   1  -3  -7 16455.8 1633.86   1
  -1   3  -7 19140.8 1638.17   1
   1  -3  -8 23.3285 16.7624   6
   1  -3  -8-6.67840 10.9235   1
   1   3   8 36.3781 27.8945   1
  -1   3  -8 8.68799 17.3356   1
   1  -3  -8 20.7155 12.6847   1
  -1  -3   8 15.8103 31.4903   1
  -1   3  -8 15.5536 15.5274   5
   1  -3  -8 9.04202 15.6342   2
   1   3   8 35.7387 24.1089   2
  -1  -3   8 17.2612 7.33028   5
   1   3   8 11.0804 12.7926   1
  -1  -3   8 13.8872 13.0882   4
  -1   3  -8 6.01314 10.9953   1
   1   3   8 10.8717 17.7102   3
  -1  -3   8 6.47997 11.8384   3
  -1   3  -8 27.3043 19.6046   6
  -1  -3   9 28881.5 2621.66   5
   1  -3  -9 26564.2 2624.08   2
   1   3   9 34455.6 2682.46   4
   1   3   9 42947.2 2653.78   2
   1  -3  -9 25321.4 2622.02   2
  -1   3  -9 29064.0 2652.50   1
  -1  -3   9 45796.3 2702.67   1
   1   3   9 30074.3 2637.24   1
  -1   3  -9 28184.5 2644.34   6
   1   3   9 27096.9 2651.54   3
  -1   3  -9 28370.2 2641.10   5
  -1  -3   9 28209.2 2636.09   3
   1   3   9 45788.7 2686.77   1
   1  -3  -9 27954.1 2640.78   1
  -1  -3   9 27897.5 2640.32   1
  -1   3  -9 30614.6 2637.54   1
   1  -3 -10 11.3556 11.3065   1
  -1   3 -10 10.9956 19.9804   1
  -1  -3  10 14.4564 20.3479   1
  -1  -3  10-6.12301 14.9297   3
  -1   3 -10-8.29054 16.5043   6
  -1   3 -10-7.52100 16.1722   5
   1  -3 -10 1.86280 9.33787   2
  -1  -3  10-2.14733 5.53056   5
   1   3  10 15.5985 25.3504   4
  -1  -3  10 18.2300 12.2202   4
  -1   3 -10 6.46987 14.8733   1
   1   3  10 6.46144 12.8653   1
   1   3  10 10.3122 16.7617   3
  -1  -3  10 7.95510 17.1051   1
   1  -3 -10 17.5388 17.4571   1
   1   3  10 36.2801 27.7943   1
   1  -3 -10 1.92324 7.50390   2
   1   3  11 440.849 54.3234   2
   1   3  11 510.441 77.5299   1
  -1  -3  11 413.332 65.0221   1
   1  -3 -11 194.164 54.2820   1
  -1   3 -11 352.843 56.9081   5
  -1  -3  11 405.421 43.7624   5
  -1  -3  11 325.201 45.8813   4
   1   3  11 436.508 85.4732   4
   1  -3 -11 496.985 59.0888   1
   1   3  11 379.195 58.9931   1
  -1   3 -11 383.915 57.6647   1
   1   3  11 334.969 60.9531   3
  -1  -3  11 363.949 54.6919   3
  -1  -3  11 701.791 91.6067   1
   1  -3 -11 495.879 60.2746   6
  -1   3 -11 455.617 64.1924   6
  -1   3 -12 114.408 29.2340   6
  -1  -3  12 87.8334 22.6667   3
   1  -3 -12 52.8737 26.9346   1
  -1  -3  12 66.8587 24.5578   1
   1   3  12 102.520 41.0928   1
   1  -3 -12 82.7341 24.4097   6
  -1   3 -12 83.2327 25.0603   5
   1   3  12 106.618 20.2548   2
  -1  -3  12 72.4558 15.8813   5
   1  -3 -12 64.9387 23.2861   5
   1   3  12 116.068 51.0102   4
  -1  -3  12 90.4402 18.7175   4
  -1   3 -12 126.097 32.8339   1
   1  -3 -12 75.4842 24.6906   1
   1   3  12 84.0127 35.0134   3
   1   3  12 114.581 31.3935   1
   1  -3 -13 239.562 39.9367   6
  -1   3 -13 200.062 40.8958   6
  -1   3 -13 251.612 42.5208   5
   1   3  13 198.910 50.6422   1
  -1  -3  13 141.186 39.9566   1
  -1  -3  13 232.906 38.2407   3
   1  -3 -13 194.560 39.5902   5
  -1  -3  13 167.112 27.9520   5
   1   3  13 251.803 62.6309   4
  -1  -3  13 222.453 31.3273   4
  -1   3 -13 302.519 48.0899   1
   1  -3 -13 284.095 44.0584   1
   1   3  13 229.983 48.3310   3
   1   3  13 185.253 41.9346   1
   1  -3 -14 168.606 31.6010   6
  -1   3 -14 108.871 32.7886   6
  -1   3 -14 110.348 29.7879   5
   1   3  14 139.013 39.7913   1
  -1  -3  14 73.4687 31.9646   1
   1  -3 -14 123.429 39.3185   1
  -1  -3  14 151.631 30.2075   3
   1  -3 -14 211.465 36.2822   5
   1   3  14 184.229 59.0101   4
  -1  -3  14 109.622 22.6453   4
   1   3  14 110.122 38.8592   3
   1  -3 -14 134.089 36.3509   1
  -1  -3  14 220.230 51.3080   1
  -1   3 -14 123.942 32.4118   1
   1   3  14 42.1930 24.8836   1
   1  -3 -15 62429.7 5286.53   5
  -1  -3  15 55400.0 5273.32   4
   1  -3 -15 63858.5 5294.88   1
  -1  -3  15 63792.0 5284.61   3
   1  -3 -15 53636.7 5295.59   1
   1   3  15 63157.4 5305.15   1
  -1   3 -15 55204.0 5293.86   1
   1   3  15 51038.5 5289.67   1
  -1  -3  15 62177.1 5305.41   1
  -1   3 -15 61755.9 5294.09   6
   1  -3 -15 61548.6 5286.08   6
  -1   3 -15 60816.2 5293.76   5
   1   3  15 48132.9 5313.92   4
  -1  -3  16 20.0556 18.2348   3
  -1   3 -16 26.8050 19.4136   6
   1  -3 -16 38.4119 18.9659   5
  -1  -3  16 24.1292 12.5475   4
   1  -3 -16 8.69817 12.5621   1
  -1   3 -16 11.5403 23.1404   1
   1   3  16 62.5013 30.6466   1
  -1  -3  16 53.2671 21.3896   1
   1  -3 -16 65.4743 28.5752   1
   1   3  16 47.7863 36.7144   4
  -1  -3  16 72.9581 31.8111   1
   1   3  16 17.4172 22.5527   1
  -1   3 -16 8.85731 16.3377   1
   1  -3 -16 40.4550 22.0941   6
  -1  -3  17 27065.2 2370.26   4
   1  -3 -17 29350.9 2378.90   5
   1  -3 -17 28378.9 2381.03   6
  -1   3 -17 26945.1 2386.78   6
  -1   3 -17 30977.9 2392.03   5
  -1  -3  17 27443.7 2395.37   1
  -1   3 -17 28236.7 2399.45   1
   1  -3 -17 23864.5 2384.62   1
   1   3  17 27998.9 2398.26   1
  -1  -3  17 18421.4 2379.55   1
  -1   3 -17 21660.1 2379.81   1
   1   3  18-14.3701 16.7919   4
  -1  -3  18 22.4129 18.4646   4
  -1   3 -18 57.6795 26.0846   5
  -1   3 -18 28.3223 20.5230   6
  -1  -3  18 43.6621 22.3325   3
  -1   3 -18 42.4871 26.0700   1
   1  -3 -18 45.7985 25.7526   6
   1  -3 -18 26.0442 17.8094   5
  -1   3 -19 14425.5 1373.54   6
  -1  -3  19 17295.9 1373.00   3
   1   3  19 16922.3 1396.59   3
   1  -3 -19 18322.7 1371.26   5
   1   3  19 17125.2 1396.86   4
  -1   3 -19 18118.2 1384.80   5
  -1  -3  20 5.81919 11.5868   4
  -1   3 -20 10.3446 14.5621   5
   1   3  20-13.9489 25.3449   3
   1   3  20 12.5225 17.6264   4
  -1   3 -20-9.52935 15.4892   6
   1  -3 -20 8.32577 17.9012   6
  -1  -3  20 7.75597 10.9207   3
   1  -3 -21 157.059 37.2220   5
  -1  -3  21 265.951 44.5068   3
   1   3  21 336.455 58.0755   4
   1   3  21 229.874 60.1823   3
   1  -3 -21 155.923 41.0977   6
  -1   3 -21 162.777 41.4497   5
  -1   3 -22 10.1130 16.4391   5
  -1  -3  22-7.87313 12.8009   3
   1   3  22 14.5266 23.6095   3
   1   3  22 32.1788 24.6536   4
  -1   3 -22-9.03385 12.7204   6
   1  -3 -22 9.24123 15.0230   6
   1  -3 -22 7.19202 13.0734   5
  -1  -3  23 279.464 46.2150   2
   1   3  23 273.253 64.9494   3
   1   3  23 366.620 59.2729   4
  -1   3 -23 266.304 47.2957   6
  -1  -3  23 218.664 43.1325   3
   1  -3 -23 197.084 41.3427   5
  -1   3 -23 325.017 53.2645   5
   1   3  24-9.41658 18.7451   4
  -1   3 -24 8.06242 11.3531   6
   1  -3 -24 8.95450 14.5564   6
  -1  -3  24 6.03524 12.9798   2
   1  -3 -24 6.27330 10.2018   5
   1   3  24 13.9366 16.0187   3
  -1   3 -24-9.40476 15.2879   5
   1   3  25 5517.50 540.974   3
  -1  -3  25 5466.93 512.663   2
   1  -3 -25 6127.16 515.350   5
  -1   3 -25 5644.55 524.690   5
   1  -3 -25 4741.85 519.015   6
  -1   3 -25 5193.90 516.939   6
  -1   3 -26 41.4024 17.8684   6
   1  -3 -26 10.3827 10.5685   5
  -1   3 -26 50.7114 21.8294   5
   1   3  26 24.3188 20.9462   4
   1   3  26 24.6849 20.1793   3
   1  -3 -26 21.4690 15.5436   6
   1   3  27 14167.1 1160.50   3
  -1  -3  27 10626.2 1129.72   3
   1  -3 -27 13849.8 1130.77   5
  -1  -3  27 11948.7 1129.32   2
  -1   3 -27 12305.1 1134.47   6
   1  -3 -27 11997.1 1133.85   6
  -1   3 -27 14640.4 1144.78   5
   1   3  27 11464.8 1138.23   4
  -1  -3  28 5.24209 9.54679   3
  -1  -3  28 18.1597 12.7951   2
   1   3  28 10.2866 14.4913   3
   1  -3 -28 4.23982 8.46400   5
   1  -3 -28 5.40201 9.83665   6
   1   3  28 14.4889 15.5871   4
  -1   3 -28 5.77285 10.5090   6
   1   3  29 2930.15 295.908   4
  -1   3 -29 2994.31 290.315   6
   1  -3 -29 2950.74 289.473   6
  -1  -3  29 2616.52 286.885   3
   1   3  29 3663.47 311.942   3
   1  -3 -29 3354.06 287.084   5
   1   3  30-8.27057 11.6391   3
   1  -3 -30 4.33476 7.87540   6
  -1   3 -30 4.78031 9.51379   6
   1  -3 -30-3.55711 5.00588   5
   1  -3 -31 1164.90 113.924   6
   1   3  31 965.049 117.748   4
  -1   4  30 45.6456 22.3578   3
   1  -4  30 16.9571 12.6074   2
  -1   4  29 10.1478 18.4431   3
   1  -4  29 4.24226 10.3523   2
   1  -4  28 44.3436 15.2449   2
  -1   4  28 28.5677 14.3417   4
  -1   4  28 33.4090 22.4267   3
   1  -4  28 41.2473 14.3477   3
  -1   4  27-11.3658 13.0602   3
   1   4 -27-6.26284 7.19708   6
   1  -4  27-4.88441 8.87464   3
   1  -4  27 4.50754 10.9876   2
  -1  -4 -27 3.71351 6.03538   5
  -1   4  27-6.00145 8.44645   4
  -1   4  26-12.0130 13.8141   3
   1   4 -26 6.93172 12.6051   6
   1  -4  26 5.25914 9.57008   3
   1  -4  26 4.70486 10.8257   2
  -1  -4 -26 12.0532 10.3371   5
  -1   4  26-6.37520 8.98800   4
  -1   4  25 12.3965 17.4508   3
   1   4 -25-7.63735 10.7566   6
   1  -4  25-5.64013 11.2334   3
   1  -4  25-4.78305 7.78447   2
  -1  -4 -25-4.29035 7.80670   5
  -1   4  25-6.78075 12.3269   4
  -1  -4 -24 34.6756 16.5941   6
   1  -4  24 12.1170 10.3779   3
   1  -4  24 45.0427 15.5650   2
  -1   4  24 41.6138 20.5814   4
  -1  -4 -24 46.3159 14.4580   5
  -1  -4 -23 5.03881 9.17988   5
   1   4 -23-9.03326 12.7307   6
  -1  -4 -23 6.25072 8.82296   6
  -1   4  23-12.2069 9.94146   3
  -1   4  23 7.39810 13.4582   4
   1  -4  23 26.2027 15.0695   3
  -1   4  22 123.574 38.8216   3
  -1  -4 -22 125.972 25.8858   5
   1   4 -22 115.601 33.7235   6
   1  -4  22 113.750 27.1101   2
  -1   4  22 110.769 31.0424   4
   1  -4  22 70.7114 23.6200   3
  -1   4  21-11.6063 16.3340   3
  -1  -4 -21-5.86527 8.25516   5
   1   4 -21-10.0994 16.4120   6
  -1  -4 -21 8.19072 11.5274   6
  -1   4  21 8.13274 13.2163   4
   1  -4  21 7.51279 16.1505   3
   1  -4  21-5.66476 11.2748   2
  -1  -4 -20-8.59603 12.1214   6
   1   4 -20 10.3808 16.8862   6
   1  -4  20-6.00942 13.8315   2
  -1   4  20 34.8865 17.3748   4
   1  -4  20 8.10870 14.7519   3
  -1   4  19 9.85125 13.9524   3
  -1  -4 -19 13.6934 11.2363   5
  -1  -4 -19 24.4958 17.6229   6
   1   4 -19 10.4587 14.8021   6
   1  -4  19 12.8101 14.8031   2
  -1   4  19 28.0787 20.1813   4
   1  -4  19 25.4542 22.9182   3
  -1   4  18-8.99899 14.6233   3
  -1  -4 -18 22.2761 19.0783   6
   1   4 -18-10.3396 11.8807   6
  -1  -4 -18-7.58141 15.0886   5
   1  -4  18 6.80827 13.5499   2
   1  -4  18 9.10445 10.4615   3
  -1   4  18-10.0418 21.5865   4
  -1   4  17 34.4756 17.2467   3
   1  -4  17 36.6127 23.8655   2
   1   4 -17-10.0482 11.6841   6
  -1  -4 -17 7.92083 11.2900   5
   1  -4  17 27.9264 21.4674   3
   1   4 -17 20.3088 12.0331   5
  -1   4  17 31.1214 18.9321   4
  -1   4  16 110.878 36.2688   4
   1   4 -16 33.8182 24.5229   1
   1  -4  16 126.865 34.3094   2
   1   4 -16 183.495 38.9126   6
  -1  -4 -16 174.133 32.6843   6
  -1   4  16 87.0304 26.7936   3
  -1   4  16 106.961 35.0846   1
  -1  -4 -16 55.7273 25.3367   5
   1   4 -16 97.0137 20.3998   5
  -1  -4 -15 8.18706 17.6327   5
   1  -4  15 17.3288 18.6569   3
  -1   4  15 9.72727 15.8437   1
   1   4 -15-10.5498 17.1774   1
  -1  -4 -15 27.7499 21.2848   1
   1  -4  15 8.77636 18.8972   2
   1  -4  15-13.6758 22.2494   1
  -1   4  15 22.8656 17.5491   3
   1   4 -15 18.4337 18.3753   6
  -1  -4 -15 16.5500 14.2154   6
   1   4 -15 3.76182 8.15869   5
   1   4 -14 168.668 50.1723   2
   1  -4  14 229.501 41.7574   3
  -1   4  14 130.278 36.9437   1
  -1   4  14 85.5469 27.8136   3
   1   4 -14 106.810 35.9172   1
   1  -4  14 134.410 42.5748   2
   1   4 -14 173.313 37.5369   6
  -1  -4 -14 125.910 28.6837   6
   1   4 -14 162.816 25.1138   5
   1  -4  14 99.3446 39.9364   1
  -1  -4 -13 130.968 25.6315   6
   1   4 -13 91.3208 24.9393   1
  -1   4  13 64.3508 30.3266   1
   1  -4  13 113.391 30.0057   1
   1   4 -13 117.103 22.2962   5
  -1  -4 -13 119.184 31.3586   5
   1   4 -13 74.4642 39.6526   2
  -1   4  13 144.228 42.5498   4
   1   4 -13 133.200 35.4029   1
  -1  -4 -13 99.4187 26.3659   1
  -1  -4 -13 134.383 30.5570   1
   1  -4  13 115.956 37.7965   2
  -1   4  13 83.7962 24.9637   3
   1  -4  13 204.725 38.1944   3
   1  -4  13 75.2773 29.5225   1
   1   4 -13 90.8850 27.1855   6
  -1  -4 -12 109.248 23.1109   6
   1   4 -12 88.8227 23.9565   1
   1  -4  12 112.484 31.0477   1
   1   4 -12 62.9454 34.8333   2
   1   4 -12 134.897 34.5159   1
  -1   4  12 104.879 26.8137   1
  -1  -4 -12 76.8464 24.4865   1
  -1  -4 -12 96.6513 28.2636   5
  -1   4  12 40.8790 28.3634   4
   1   4 -12 102.985 27.8088   6
  -1  -4 -12 85.9985 25.3368   1
   1  -4  12 104.447 40.8585   2
   1  -4  12 74.7623 32.3906   1
   1  -4  12 88.1558 28.5868   3
  -1   4  12 56.2701 21.4698   3
   1  -4  11 34.5437 18.6739   3
   1  -4  11 25.0609 15.2462   1
   1   4 -11-6.52528 13.0676   1
  -1  -4 -11 17.3537 13.3726   1
   1   4 -11 21.0310 20.5881   1
  -1  -4 -11 4.48126 11.0192   6
   1   4 -11 11.4140 8.86334   5
   1   4 -11 16.6547 33.1782   2
  -1  -4 -11 28.1141 18.1170   5
  -1   4  11 27.9639 19.7302   4
  -1  -4 -11 15.2973 10.0402   2
   1  -4  11 38.9973 38.1086   2
  -1   4  11 14.3768 14.3800   3
   1   4 -11 7.63556 10.8432   6
   1  -4  11 17.2484 15.7356   1
   1   4 -10 51.7000 17.0253   5
   1   4 -10 18.0869 26.2137   2
   1   4 -10 82.1088 22.7475   6
  -1  -4 -10 103.536 26.4531   5
  -1   4  10 84.8517 40.2940   4
   1  -4  10 108.224 24.7390   3
  -1   4  10 45.0102 22.4339   1
   1   4 -10 79.1280 22.3281   1
   1  -4  10 96.2405 29.9723   1
  -1  -4 -10 98.1021 21.4863   1
   1   4 -10 25.0514 18.7083   1
  -1  -4 -10 16.2668 17.0763   1
  -1   4  10 86.4798 23.3038   1
  -1  -4 -10 56.4846 18.2156   6
  -1   4  10 36.9460 17.0760   3
  -1  -4  -9 154.990 27.3117   6
   1  -4   9 163.317 39.6286   1
  -1   4   9 75.3536 30.6330   1
   1   4  -9 151.040 32.5739   6
   1   4  -9 116.762 24.6358   5
  -1  -4  -9 122.878 31.9195   5
   1   4  -9 115.287 48.4870   2
  -1   4   9 197.068 50.1190   4
   1  -4   9 124.373 31.1472   1
   1  -4   9 295.521 69.2014   2
  -1  -4  -9 106.912 23.4617   1
   1   4  -9 172.894 30.9562   1
  -1   4   9 131.063 30.4773   1
  -1  -4  -9 114.986 25.0441   1
   1  -4   9 179.466 30.4255   3
  -1   4   9 138.470 34.2678   3
   1  -4   8 84.2697 22.7171   3
   1   4  -8 98.5940 25.4619   1
  -1   4   8 35.8991 19.3937   1
   1  -4   8 17.7022 19.5870   1
   1   4  -8 54.0995 21.3393   6
  -1  -4  -8 83.1751 19.9064   6
   1   4  -8 57.9610 16.1011   5
   1  -4   8 37.2811 9.13536   4
   1  -4   8 46.5423 8.89228   4
   1  -4   8 150.469 59.3934   2
  -1  -4  -8 56.3282 14.4157   1
  -1   4   8 35.4408 17.2634   1
   1   4  -8 40.4067 18.0213   1
  -1  -4  -8 50.9727 15.3220   1
  -1   4   8 44.7039 21.4799   3
  -1   4   8 41.3247 37.4101   4
   1  -4   8 62.2406 24.2885   1
   1   4  -7 364.452 79.3480   2
  -1   4   7 283.147 48.3267   3
   1  -4   7 344.840 44.0117   3
  -1  -4  -7 243.466 43.9051   5
   1  -4   7 422.537 82.1672   2
  -1   4   7 238.608 63.0627   4
   1  -4   7 356.480 34.8917   4
   1  -4   7 244.184 31.7071   4
  -1   4   7 270.561 42.8857   1
  -1  -4  -7 77.9704 42.0545   1
   1   4  -7 281.322 39.3374   1
   1   4  -7 272.426 42.6233   1
   1  -4   7 467.254 56.3480   1
  -1   4   7 281.494 48.2950   5
   1   4  -7 318.478 40.6904   5
  -1  -4  -7 222.327 40.6485   6
   1  -4   7 278.241 47.2788   1
  -1   4   7 310.418 45.6206   1
  -1  -4  -6 209.928 40.8651   5
   1  -4   6 162.326 59.9122   2
   1   4  -6 410.579 88.1286   2
  -1   4   6 87.8629 43.9123   4
   1  -4   6 239.307 29.9773   4
   1  -4   6 229.410 33.1708   4
   1   4  -6 291.220 37.1999   5
  -1   4   6 203.755 40.3322   5
  -1  -4  -6 261.194 41.8027   6
   1   4  -6 294.680 38.2869   1
   1  -4   6 208.251 38.7335   1
   1  -4   6 211.573 34.1657   3
  -1   4   6 220.281 34.3673   1
   1   4  -6 215.369 32.2789   1
  -1   4   6 225.239 38.8303   1
  -1  -4  -6 214.077 26.7304   1
  -1  -4  -6 72.5657 31.2162   1
  -1   4   5 3.12046 7.18734   1
  -1  -4  -5 1.81957 6.11469   1
  -1  -4  -5 1.06727 4.27553   1
   1  -4   5 23.3174 15.7160   1
   1   4  -5 24.8763 19.0621   6
  -1   4   5 14.9612 13.5994   5
   1   4  -5 4.67382 10.0588   5
   1   4  -5 7.15783 10.4956   1
   1  -4   5 5.73590 12.3397   1
  -1  -4  -5 6.42759 11.6876   5
   1  -4   5 10.0047 12.8618   3
   1   4  -5 21.3760 24.5668   2
   1  -4   5 17.8773 32.4831   2
   1   4  -4-22.7884 37.0328   2
   1  -4   4-4.91076 10.5624   3
  -1  -4  -4-6.33125 12.6054   5
  -1   4   4-11.2152 18.2280   4
   1  -4   4 4.77745 9.51466   1
  -1   4   4 3.48666 9.40230   1
  -1  -4  -4-6.88350 12.5109   6
  -1   4   4-7.89487 15.7164   5
   1   4  -4-4.86199 11.1789   5
   1  -4   4 4.45985 10.8766   1
   1   4  -4 21.6467 9.17287   1
   1  -4   4 17.1000 31.0692   2
   1   4  -4 2.50205 6.10896   1
  -1   4   4 9.59604 7.55743   1
   1   4  -4 8.44298 13.7243   6
  -1  -4  -3 542.144 69.0612   5
   1   4  -3 944.085 141.583   2
  -1   4   3 511.310 55.2797   1
  -1   4   3 548.840 61.2130   1
  -1   4   3 685.122 87.7374   4
   1   4  -3 545.669 74.1027   6
   1   4  -3 456.279 54.0139   1
  -1   4   3 436.022 67.2185   3
  -1   4   3 918.407 86.1598   5
   1   4  -3 520.602 66.1819   5
   1  -4   3 454.648 62.2290   3
   1   4  -3 534.216 52.7008   1
   1  -4   3 580.251 61.5108   1
   1  -4   3 853.623 112.444   2
   1  -4   3 483.646 61.1955   1
   1   4  -2 31.1225 17.9117   6
  -1   4   2 11.5848 10.3113   1
  -1   4   2 15.8829 14.4666   5
   1  -4   2 2.57200 7.31559   1
   1  -4   2 4.90174 9.81237   3
  -1   4   2 15.2692 6.97266   1
   1   4  -2 25.5449 54.9231   2
  -1   4   2 9.76165 15.8977   4
  -1   4   1 173.559 23.6150   1
   1  -4   1 257.340 53.5094   2
  -1   4   1 178.244 37.5828   5
  -1   4   1 177.436 26.5162   1
   1   4  -1 295.886 43.8145   6
  -1   4   1 185.409 40.5884   4
  -1   4   0 248.316 53.1720   4
   1   4   0 375.023 55.8245   6
   1   4   0 280.962 57.6776   3
  -1   4   0 440.655 41.8757   1
  -1   4   0 390.953 58.8450   5
  -1   4   0 311.687 42.0568   1
   1  -4   0 387.722 45.8143   1
   1  -4   0 488.325 74.3138   2
  -1   4  -1 257.281 45.3917   4
  -1   4  -1 221.459 40.8263   6
   1   4   1 201.735 36.3636   6
   1   4   1 183.377 41.3152   3
  -1  -4   1 286.185 45.4096   4
  -1   4  -1 173.824 25.8903   1
  -1   4  -1 159.075 23.4880   1
  -1   4  -1 81.6847 29.7453   5
   1   4   1 127.286 60.7510   2
   1  -4  -1 182.740 41.9064   2
   1  -4  -1 201.938 26.4832   1
  -1   4  -2 22.3319 20.1222   4
   1   4   2-24.8039 45.0916   2
   1  -4  -2 15.7472 9.62884   1
  -1   4  -2 47.6961 20.4860   5
   1  -4  -2 30.9562 20.9149   2
  -1   4  -2 11.4791 9.16866   1
  -1   4  -2 27.7813 21.3402   6
  -1   4  -2 11.9804 10.4455   1
  -1  -4   2 14.8616 13.5931   4
   1   4   2 10.4568 17.0661   3
  -1   4  -3 626.510 81.3242   6
  -1  -4   3 557.727 68.8201   4
  -1  -4   3 483.580 52.6137   1
  -1  -4   3 421.917 52.3052   1
  -1   4  -3 768.252 65.9741   1
   1   4   3 606.174 114.792   2
   1  -4  -3 513.886 67.9631   2
   1  -4  -3 636.246 78.7853   6
  -1   4  -3 430.714 57.3186   1
  -1   4  -4 6.28516 12.5098   4
   1   4   4 11.2151 15.7837   4
   1  -4  -4-2.90658 6.68158   1
  -1  -4   4 6.02873 10.9542   4
  -1   4  -4-9.66237 15.7022   6
   1  -4  -4 5.93247 15.9874   2
   1  -4  -4-3.02648 5.50095   1
  -1   4  -4 7.26016 9.78352   1
   1   4   4-22.7598 55.4770   2
  -1   4  -4 7.83412 12.7315   5
   1   4   5 11.5303 18.7391   4
  -1  -4   5-4.86433 13.6944   1
   1   4   5 3.32487 4.87951   1
   1   4   5 1.48109 5.11449   1
  -1  -4   5 3.60956 6.56482   1
   1  -4  -5 7.74338 9.95231   1
  -1   4  -5 9.57997 13.4852   6
  -1  -4   5 6.82378 14.6720   3
  -1   4  -5 4.02906 8.66642   1
  -1   4  -5-6.19198 14.2329   1
   1  -4  -5 3.49532 8.52519   1
  -1   4  -5 7.80292 12.6833   5
   1   4   5-19.7482 35.8798   2
  -1   4  -6 185.066 39.3994   5
  -1   4  -6 211.767 34.9782   1
  -1   4  -6 284.150 46.9571   1
  -1   4  -6 278.580 48.4708   6
   1   4   6 191.651 54.5098   4
   1  -4  -6 221.625 36.2031   2
  -1  -4   6 204.408 35.1340   4
   1  -4  -6 219.380 44.8729   6
   1   4   6 251.175 31.3415   1
   1  -4  -6 231.936 37.2312   1
  -1  -4   6 223.631 32.7791   1
  -1  -4   6 265.050 41.0250   3
   1  -4  -6 243.376 35.6812   1
  -1  -4   6 217.643 43.3387   1
   1   4   6 187.354 28.8600   1
   1  -4  -7 370.739 55.3445   6
   1  -4  -7 322.127 52.0733   1
   1   4   7 294.951 38.9509   1
  -1  -4   7 277.264 44.8858   3
  -1   4  -7 267.564 47.5692   5
  -1   4  -7 313.093 54.6916   6
   1   4   7 415.614 76.3017   2
   1   4   7 347.742 67.7411   4
  -1  -4   7 289.537 42.1128   4
   1  -4  -7 300.487 44.5100   2
  -1  -4   7 354.938 42.5484   1
  -1   4  -7 347.318 42.3295   1
   1  -4  -7 217.482 38.7048   1
  -1   4  -7 274.442 51.8239   1
   1   4   7 308.802 57.5119   3
  -1  -4   7 171.369 56.0024   1
   1  -4  -8 15.7049 18.3288   6
   1  -4  -8 48.6637 22.0905   1
  -1  -4   8 44.7587 14.8964   1
   1   4   8 32.7827 17.4904   1
  -1  -4   8 51.9572 18.4479   3
  -1   4  -8 30.4898 18.8549   5
  -1   4  -8 95.4686 28.3886   6
   1   4   8 11.4724 26.5594   2
   1   4   8 66.2535 32.4576   4
  -1  -4   8 22.4620 13.5462   4
  -1   4  -8 40.5663 23.5262   1
   1  -4  -8 14.9972 15.5660   1
  -1  -4   8 10.5822 21.3039   1
   1   4   8 28.4807 13.9418   1
   1   4   8 19.8902 20.0513   3
   1  -4  -8 50.2266 20.2346   2
   1  -4  -9 129.444 29.5565   6
  -1  -4   9 138.501 27.4309   1
   1   4   9 145.075 30.6058   1
   1  -4  -9 107.859 32.9014   1
  -1  -4   9 106.694 25.3561   3
  -1   4  -9 140.925 30.9485   5
   1   4   9 187.911 41.6749   3
   1   4   9 154.303 37.5749   2
   1   4   9 165.910 47.6210   4
  -1  -4   9 134.599 24.5230   4
  -1   4  -9 158.494 27.4538   1
  -1   4  -9 65.7011 32.7474   1
   1  -4  -9 98.6765 23.9208   1
  -1  -4   9 81.1566 31.7784   1
   1   4   9 81.1600 21.8514   1
   1  -4  -9 121.182 23.9774   2
   1  -4 -10 26.6391 16.8088   6
   1   4  10 58.5192 23.4280   1
   1  -4 -10 62.5208 24.4602   1
  -1  -4  10 44.7725 18.1432   1
  -1  -4  10 60.4669 18.9244   3
  -1   4 -10 21.6333 16.1034   5
  -1   4 -10 98.9502 25.4447   6
   1   4  10 50.7745 20.0270   2
   1  -4 -10 40.7485 13.9429   2
   1   4  10 57.6440 33.4037   4
  -1   4 -10 90.0854 19.5651   1
   1   4  10 66.2377 16.0192   1
   1   4  10 19.5738 18.3079   3
   1  -4 -10 18.3903 14.6798   1
  -1   4 -10 45.4108 29.4932   1
  -1  -4  10 41.5718 13.7383   4
  -1   4 -11 7.21314 11.9062   5
  -1  -4  11 16.1029 11.7264   3
   1   4  11 16.2109 14.8736   1
  -1   4 -11 54.5141 20.1182   6
   1  -4 -11 37.5390 19.1348   6
  -1  -4  11 15.9116 10.5516   4
  -1   4 -11 39.9604 14.2135   1
   1   4  11 30.7607 13.0419   1
  -1  -4  11 12.2092 19.9497   1
   1   4  11 29.0605 20.9281   3
   1  -4 -11 7.63966 8.47319   1
  -1  -4  12 63.7029 19.1682   3
   1   4  12 26.0667 19.5302   1
   1  -4 -12 71.2945 25.7236   1
  -1  -4  12 89.7125 24.4632   1
   1  -4 -12 95.0818 24.3324   6
  -1   4 -12 78.8001 23.2533   5
  -1   4 -12 85.1476 26.5516   6
   1  -4 -12 50.8899 10.3742   2
   1   4  12 30.0143 30.4073   4
   1  -4 -12 19.1875 9.36032   2
  -1   4 -12 80.4739 20.3118   1
  -1  -4  12 96.5666 39.6427   1
   1   4  12 68.2309 17.2949   1
   1   4  12 65.3123 26.8735   3
   1  -4 -12 116.887 20.4605   1
  -1   4 -12 66.2254 30.2857   1
  -1   4 -13 119.822 29.5736   6
   1  -4 -13 89.0444 22.9452   6
  -1   4 -13 42.8394 29.2285   1
  -1  -4  13 122.469 23.6904   3
   1  -4 -13 163.103 31.3113   5
  -1  -4  13 85.0732 17.2551   4
  -1   4 -13 154.803 27.6223   1
   1   4  13 58.2813 27.9691   1
   1  -4 -13 136.815 35.4342   1
  -1  -4  13 132.189 31.4195   1
   1   4  13 30.6316 32.0348   4
   1   4  13 44.9457 24.0249   3
  -1  -4  13 153.177 42.8778   1
   1   4  14 136.963 33.8531   3
  -1  -4  14 141.105 21.4906   4
  -1  -4  14 137.059 42.3271   1
   1  -4 -14 116.831 28.7325   6
   1   4  14 149.842 39.2267   1
   1  -4 -14 193.947 42.4060   1
  -1  -4  14 111.001 25.0177   3
  -1   4 -14 232.513 38.0117   5
  -1   4 -14 178.817 41.0996   1
  -1   4 -15 14.6691 13.3586   5
  -1   4 -15 10.1127 20.1483   1
  -1  -4  15 10.0369 10.8288   3
   1  -4 -15-8.07118 17.3758   1
   1  -4 -15 12.3691 14.2437   5
   1   4  15 15.3531 24.9664   4
  -1  -4  15 7.87861 7.75071   4
  -1  -4  15 46.6533 31.4438   1
   1   4  15 17.8940 14.5692   3
  -1   4 -15 15.4842 15.4370   6
   1  -4 -15 5.19253 9.48053   6
   1  -4 -16 209.565 34.2539   5
  -1   4 -16 193.546 36.7921   6
   1   4  16 75.2477 38.8884   4
  -1  -4  16 114.156 21.8823   4
   1   4  16 73.9804 28.0652   3
  -1   4 -16 180.762 35.9182   5
   1   4  16 112.606 34.7039   1
   1  -4 -16 124.282 26.4147   6
  -1   4 -16 78.9925 33.6467   1
  -1  -4  16 148.484 29.0104   3
  -1  -4  17 22.7044 13.9517   3
   1   4  17 37.2636 20.1066   3
  -1   4 -17-7.97185 13.0783   6
  -1   4 -17 15.4788 16.7340   5
   1  -4 -17 28.4079 16.0919   5
   1   4  17 14.5468 26.4897   4
  -1  -4  18 5.83575 9.48800   3
   1  -4 -18 5.49477 8.93422   6
  -1   4 -18-8.21467 11.5645   6
  -1   4 -18 8.01120 13.0217   5
   1   4  18 13.8958 11.2944   4
   1  -4 -18 5.73870 10.4306   5
   1   4  18-9.74929 13.7235   3
  -1  -4  19 29.9714 14.7566   3
   1   4  19 10.2231 14.5346   3
  -1   4 -19 42.1235 21.7445   6
  -1   4 -19 8.28297 13.6177   5
   1  -4 -19 17.0020 13.1871   5
   1   4  19 26.2311 23.9179   4
   1   4  20 10.2847 14.5404   3
   1  -4 -20 18.3324 14.1121   6
  -1   4 -20 17.1487 14.0027   6
   1  -4 -20 11.8018 12.7612   5
  -1  -4  20 18.6801 16.0590   3
  -1  -4  21 6.53359 10.6171   3
   1  -4 -21-6.46571 11.7469   6
   1   4  21 10.7357 8.72278   3
  -1   4 -21-8.42491 11.8563   6
  -1   4 -21-8.73422 12.2916   5
   1  -4 -21 6.19826 10.0722   5
   1   4  21-11.4127 22.7136   4
   1   4  22 158.521 40.4922   4
  -1  -4  22 73.5729 23.7236   2
   1   4  22 77.8583 33.9561   3
   1  -4 -22 157.906 31.2604   6
  -1   4 -22 75.1994 25.3846   6
  -1   4 -22 132.670 31.9513   5
  -1  -4  22 97.3348 25.4413   3
  -1  -4  23-6.67531 10.8820   3
   1  -4 -23 20.4801 16.6627   6
   1   4  23 11.3968 16.0620   3
  -1   4 -23 8.15522 13.2806   6
  -1   4 -23 8.83506 12.4638   5
   1  -4 -23 18.3614 11.1535   5
   1   4  23 9.76400 13.7682   4
  -1  -4  24 45.7783 19.3403   2
  -1  -4  24 19.9764 12.3662   3
   1  -4 -24 36.3820 19.7748   6
   1   4  24 23.0408 16.4138   3
  -1   4 -24 8.70458 14.3752   5
   1   4  24 74.1701 27.2808   4
   1  -4 -24 11.9811 11.1813   5
  -1   4 -25-7.40355 8.51941   6
  -1  -4  25-6.36604 11.5749   3
   1  -4 -25 7.50145 10.5667   6
  -1  -4  25-5.26061 12.0981   2
   1   4  25-8.56371 12.0604   4
   1  -4 -25-5.61093 7.90955   5
   1   4  25-11.4384 13.1512   3
  -1  -4  26 5.80611 6.67562   3
   1  -4 -26 7.04993 11.4585   6
   1   4  26 7.92169 12.8748   4
  -1   4 -26-6.90062 9.71400   6
   1  -4 -26 4.95136 8.99870   5
  -1  -4  26-4.99809 10.7468   2
  -1  -4  27 5.31072 7.47397   3
  -1   4 -27 6.35528 10.3275   6
   1   4  27-10.6568 17.3174   3
   1  -4 -27-4.40963 7.16591   5
  -1   4 -28 47.5387 16.3150   6
   1  -4 -28 44.9991 17.9739   6
  -1  -4  28 13.1760 12.7502   2
   1   4  28 19.9607 13.6054   4
   1   4  28 30.0294 18.4522   3
   1  -4 -28 40.2747 14.6018   5
   1  -4 -29-4.80484 6.77362   6
  -1  -4  29-4.06288 10.4466   2
   1  -5  27 6627.17 610.027   2
   1  -5  26-4.11951 8.85605   2
   1  -5  26 4.98934 8.10816   3
  -1  -5 -25 4033.46 343.932   5
   1  -5  25 3461.52 342.924   2
   1   5 -25 3615.04 354.898   6
  -1   5  25 3592.31 350.638   4
   1  -5  25 3404.27 347.320   3
  -1   5  24-9.63473 11.0708   3
  -1  -5 -24-4.41429 8.01991   5
  -1   5  24 6.61532 9.30968   4
   1   5 -24 8.27028 13.4392   6
   1  -5  24-5.84738 12.5699   3
   1  -5  24 8.98794 10.3276   2
  -1   5  23 163.773 39.0598   3
   1  -5  23 120.188 28.4911   3
  -1   5  23 155.907 34.2400   4
   1  -5  23 175.630 29.9493   2
   1   5 -23 130.165 31.9821   6
  -1   5  22-9.11750 14.8315   3
   1  -5  22-6.72615 13.4037   3
  -1   5  22 30.0807 16.1802   4
  -1  -5 -22 10.2948 11.8487   5
   1  -5  22 4.86051 11.8670   2
   1   5 -22 8.90194 16.1874   6
  -1   5  21 206.066 42.5475   3
   1  -5  21 101.621 31.3589   3
  -1   5  21 169.342 37.0008   4
   1  -5  21 116.870 30.0109   2
   1   5 -21 118.916 34.5253   6
  -1   5  20 40.3466 20.0596   3
   1  -5  20 22.7434 15.5939   3
  -1  -5 -20 35.8775 15.8607   5
   1  -5  20 37.7296 18.4812   2
  -1   5  20 51.7956 23.5940   4
   1   5 -20 99.0489 28.6077   6
  -1  -5 -19 6757.69 551.964   6
   1   5 -19 7853.12 566.065   6
  -1   5  19 7242.68 567.346   4
  -1  -5 -19 5227.38 547.252   5
  -1   5  19 6205.07 556.567   3
   1  -5  18 6.12981 17.9738   2
  -1   5  18 22.6053 16.2162   3
   1  -5  18 8.05876 11.3670   3
   1   5 -18 8.38254 16.7007   6
  -1  -5 -18 5.72440 13.1777   6
  -1  -5 -18 6.87737 7.93977   5
  -1  -5 -17 7296.96 952.762   5
  -1  -5 -17 12099.1 956.905   6
   1   5 -17 13559.0 972.200   6
   1  -5  17 8764.79 960.840   3
  -1   5  17 9591.41 961.143   3
   1  -5  17 12187.2 964.220   2
  -1   5  17 11889.8 977.794   4
   1   5 -16 53.3646 20.6642   6
  -1  -5 -16 7.04998 10.1689   5
   1  -5  16 28.8105 18.6399   2
  -1  -5 -16 18.8779 12.9118   6
  -1   5  16 31.9053 22.9705   4
  -1   5  15 21988.5 2249.47   4
   1  -5  15 26510.3 2243.57   2
  -1  -5 -15 23635.2 2235.50   5
   1   5 -15 29996.7 2243.87   6
  -1  -5 -15 22937.1 2226.17   6
  -1  -5 -14 4.17864 9.60335   6
   1  -5  14-8.82110 18.9626   2
  -1   5  14-6.83834 11.1127   3
   1   5 -14 4.05734 8.72244   5
  -1   5  14-5.96547 11.8729   1
  -1  -5 -14-6.80269 14.6238   5
   1   5 -14 7.16643 10.0857   6
  -1   5  14-11.5931 18.8389   4
   1   5 -13 30.8199 19.4652   1
   1  -5  13 38.9651 22.9976   2
  -1  -5 -13 63.7266 19.5800   1
  -1   5  13 47.7326 21.3888   3
   1   5 -13 72.9257 17.5918   5
  -1  -5 -13 76.2300 22.5224   5
  -1   5  13 55.6656 20.4060   1
  -1   5  13 11.9091 20.0561   4
   1   5 -13 69.3747 20.2239   6
  -1   5  12 10.4936 10.4422   1
  -1   5  12-12.0934 19.6518   4
   1  -5  12-6.69386 16.3162   1
  -1   5  12-7.00835 11.3885   3
   1   5 -12 4.18877 9.00446   5
  -1  -5 -12 4.20800 9.04580   6
   1   5 -12-5.59887 10.1720   1
  -1  -5 -12-6.28013 10.8242   2
  -1  -5 -12 3.79936 9.26091   1
  -1  -5 -11 195.323 35.4868   5
   1  -5  11 180.560 33.4371   3
  -1   5  11 160.976 30.2708   1
  -1   5  11 230.332 52.0901   4
   1  -5  11 254.859 41.4298   1
  -1   5  11 225.261 39.7202   3
   1   5 -11 174.525 54.2848   2
  -1  -5 -11 213.210 32.9013   6
   1   5 -11 185.003 29.9828   5
   1   5 -11 154.563 30.0671   1
  -1  -5 -11 139.488 26.1523   1
   1  -5  11 275.528 59.2372   2
   1  -5  10 98.0787 23.2218   3
  -1   5  10 95.9259 35.7856   4
  -1   5  10 76.0482 21.0482   1
   1  -5  10 48.3335 20.7908   1
  -1   5  10 43.3825 21.4675   3
   1  -5  10 158.740 50.8737   2
  -1  -5 -10 37.0748 17.3758   6
   1   5 -10 75.6381 19.3241   5
  -1  -5 -10 82.3580 22.9448   5
   1   5 -10 78.6579 22.7878   6
   1   5 -10 93.6757 21.0162   1
   1  -5   9 8849.11 590.674   1
   1  -5   9 6985.38 563.753   4
  -1  -5  -9 4674.78 563.286   1
   1  -5   9 9204.42 586.057   3
  -1   5   9 9508.93 602.301   3
  -1   5   9 8064.48 580.877   1
  -1  -5  -9 9930.48 593.344   5
   1   5  -9 9408.47 599.262   6
  -1  -5  -9 7493.50 581.386   6
   1  -5   8 4.78497 9.52459   3
   1   5  -8 18.5864 15.1024   5
  -1  -5  -8-16.6241 11.9133   6
   1   5  -8-20.2216 28.4581   2
  -1  -5  -8-5.76926 9.37656   5
  -1   5   8-11.7849 16.5856   4
  -1  -5  -8-0.83752 2.89202   1
   1   5  -8-3.09836 6.66261   1
  -1  -5  -8 1.45313 3.54606   1
   1  -5   8 4.09244 4.99052   4
  -1   5   8 15.3477 17.6360   3
   1   5  -8 6.80048 7.13524   1
   1  -5   8 47.4755 34.0193   2
  -1   5   8 10.3258 8.84513   1
   1  -5   8 10.7621 11.5687   1
   1   5  -8 7.62258 8.76032   6
  -1  -5  -7 4912.90 462.008   6
   1   5  -7 5991.44 461.757   5
  -1   5   7 3023.74 446.344   1
  -1  -5  -7 5139.78 460.800   5
  -1   5   7 5906.92 489.923   4
   1   5  -7 5733.06 472.030   6
   1   5  -7 4869.30 448.216   1
   1  -5   7 4928.97 448.958   4
  -1   5   7 5906.77 472.529   3
   1  -5   7 8194.96 489.980   1
  -1   5   7 4766.25 449.251   1
   1  -5   7 5825.83 511.177   2
   1  -5   7 4844.28 456.721   3
   1   5  -7 8131.46 569.325   2
   1  -5   6 85.3017 21.4774   3
  -1  -5  -6 91.0396 23.7009   6
   1   5  -6 43.6508 15.7715   5
  -1   5   6 129.811 27.4665   5
   1   5  -6 216.513 75.9089   2
  -1  -5  -6 115.789 24.6298   5
  -1   5   6 74.9493 30.6512   4
  -1   5   6 28.8372 12.3197   1
   1  -5   6 41.2987 16.3641   1
  -1   5   6 19.6753 13.9785   1
  -1   5   6 64.9013 25.4807   3
   1  -5   6 106.659 19.2016   4
   1  -5   6 84.2887 47.7764   2
   1   5  -6 53.4698 11.6701   1
   1   5  -6 48.4817 11.9073   1
   1   5  -6 63.0510 25.4249   6
   1   5  -5 77897.5 4621.45   5
  -1   5   5 87497.4 4635.74   5
   1   5  -5 89160.1 4808.21   2
  -1   5   5 63366.2 4597.14   1
  -1   5   5 68645.1 4597.95   1
  -1  -5  -5 73481.6 4625.12   5
   1  -5   5 76151.2 4694.68   2
  -1   5   5 82380.5 4655.83   4
   1   5  -5 81818.4 4638.75   6
  -1   5   5 87830.5 4636.73   3
  -1  -5  -5 73714.9 4627.14   6
   1  -5   5 80219.4 4617.95   3
   1  -5   5 57921.5 4622.69   1
   1   5  -5 57114.0 4595.65   1
   1  -5   5 72529.8 4609.38   1
  -1   5   4 19.3006 20.7899   4
   1  -5   4 15.9886 9.53587   1
   1  -5   4 15.5663 43.8337   2
   1   5  -4 29.1754 67.0617   2
   1  -5   4 9.29604 11.4116   3
   1  -5   4 18.4499 13.2908   1
  -1  -5  -4 39.7345 18.6893   6
  -1   5   4-6.66716 13.3391   5
  -1  -5  -4 16.6901 14.3593   5
   1   5  -4 32.2188 20.7403   6
   1   5  -3 110.587 28.2844   6
   1  -5   3 97.7773 44.1522   2
   1   5  -3 125.515 72.2319   2
   1  -5   3 51.0065 15.6363   3
   1  -5   3 8.35905 12.4807   1
   1  -5   3 16.7253 9.15158   1
  -1   5   3 65.1230 26.5147   4
  -1  -5  -3 50.7549 17.0388   5
  -1   5   3 60.8441 19.4793   5
   1   5  -2 14.8986 12.1106   6
   1  -5   2 24.8564 22.5825   2
   1  -5   2 9.51130 10.9350   3
  -1   5   2 6.97780 11.3448   5
  -1   5   2 8.82100 17.5594   4
   1   5  -2 33.1925 76.2801   2
   1  -5   2-1.96079 5.05122   1
   1  -5   2 1.26832 3.11313   1
   1  -5   1 1628.05 168.256   3
   1   5  -1 1266.71 254.111   2
   1  -5   1 2045.04 199.939   2
   1   5  -1 1721.35 178.297   6
  -1   5   1 1600.07 181.264   4
  -1   5   0-6.94467 7.98047   5
  -1  -5   0 7.49423 16.1105   4
   1   5   0 6.84331 11.1209   6
   1  -5   0-4.96199 8.06393   3
   1  -5   0-9.44392 20.3016   2
   1   5   0 34.1639 48.0785   2
  -1   5  -1 1335.25 180.856   6
   1   5   1 1468.52 178.877   6
   1  -5  -1 1816.63 178.628   3
  -1   5  -1 1858.00 185.540   5
   1   5   1 1309.94 246.187   2
   1  -5  -1 2014.00 193.218   2
  -1   5  -1 1901.75 190.986   4
  -1  -5   1 2351.08 193.001   4
   1   5   2-9.32234 10.7118   3
   1  -5  -2 28.1087 19.7785   2
   1   5   2-30.0917 54.6706   2
  -1   5  -2-0.94101 3.24381   1
  -1   5  -2-7.67071 10.7949   4
  -1   5  -2-8.18748 14.8750   6
  -1   5  -2 6.96610 13.8640   5
  -1   5  -3 78.5554 23.6702   5
  -1   5  -3 90.8153 18.9273   1
  -1   5  -3 24.9515 8.19198   1
  -1  -5   3 105.040 24.8815   3
   1   5   3 19.0203 16.1377   3
  -1  -5   3 95.4980 24.1560   4
   1  -5  -3 49.9376 24.7634   2
   1   5   3 106.332 61.2664   2
   1  -5  -3 16.0442 15.2976   6
  -1   5  -3 85.6933 26.9919   4
  -1   5  -3 42.7030 20.1698   6
  -1   5  -4 39.1630 15.9448   1
  -1   5  -4 12.6494 7.15422   1
  -1   5  -4 28.0637 16.2541   5
  -1   5  -4 17.3233 15.8706   6
   1   5   4 19.3978 22.3838   3
  -1  -5   4 11.5359 12.5689   4
  -1  -5   4 25.0767 15.4191   3
   1  -5  -4 5.57981 18.8054   2
   1  -5  -5 70954.0 1067.83   6
  -1   5  -5 80288.8 1050.51   5
  -1   5  -5 72367.6 1005.11   1
   1  -5  -5 74079.5 997.035   2
  -1  -5   5 83517.7 1018.07   4
   1   5   5 83605.6 1134.13   3
  -1  -5   5 80323.7 1023.47   3
  -1  -5   6 135.787 24.8830   3
   1  -5  -6 79.9583 27.2940   6
  -1   5  -6 108.867 25.8706   5
  -1  -5   6 46.0536 11.9573   1
   1  -5  -6 18.7561 12.5094   1
  -1   5  -6 61.1658 27.0762   6
   1   5   6 113.893 36.0741   4
   1  -5  -6 33.8752 19.1726   2
   1   5   6 29.9538 22.0941   3
  -1  -5   6 99.9155 22.1525   4
   1   5   6 107.010 49.9587   2
   1  -5  -6 51.5158 13.4303   1
  -1   5  -6 14.4972 10.2549   1
  -1   5  -6 98.2375 28.7023   1
  -1  -5   6 34.1407 11.3836   1
   1  -5  -7 5868.10 397.942   6
   1   5   7 6808.86 438.345   2
  -1  -5   7 4267.88 367.444   1
  -1   5  -7 6253.53 394.965   1
  -1   5  -7 5736.80 392.132   5
   1  -5  -7 4976.03 378.921   2
   1   5   7 5635.26 412.514   4
  -1  -5   7 5164.70 377.802   4
   1  -5  -7 3948.81 371.903   1
   1   5   7 5090.12 403.413   3
  -1  -5   7 4771.14 380.520   3
   1  -5  -7 3362.40 370.512   1
  -1  -5   7 4628.37 368.561   1
  -1   5  -7 5533.52 398.973   6
   1  -5  -8 7.43339 17.0836   6
  -1   5  -8 6.76355 9.52006   5
   1  -5  -8 2.71992 5.84987   1
   1   5   8 10.9929 17.8643   4
  -1  -5   8-4.17280 8.30679   4
   1   5   8 9.57268 11.0010   3
   1   5   8 1.17191 4.15457   1
   1  -5  -8-5.46541 12.5614   1
  -1   5  -8-8.27465 11.6463   6
  -1  -5   8 5.15894 12.5762   3
   1   5   8 2.31555 2.98051   1
   1   5   9 10712.0 808.865   4
   1  -5  -9 9112.64 782.293   6
  -1  -5   9 8769.96 774.197   3
   1   5   9 8486.44 789.119   3
  -1  -5   9 8121.39 771.671   1
  -1   5  -9 11442.3 792.718   1
   1  -5  -9 8804.01 773.400   2
   1  -5  -9 9100.57 780.217   1
   1   5   9 7770.33 761.629   1
   1   5   9 7713.08 762.283   1
   1  -5 -10 43.9236 19.8808   6
  -1   5 -10 83.0652 27.7954   1
   1  -5 -10 157.401 31.5337   1
   1   5  10 86.5142 16.8059   1
  -1  -5  10 97.6290 22.3114   3
  -1   5 -10 109.030 27.0508   5
   1   5  10 71.1591 31.3989   4
  -1  -5  10 57.5302 19.1857   4
  -1  -5  10 67.1934 23.5394   1
   1   5  10 116.198 31.7284   3
  -1   5 -10 67.0588 23.8839   6
   1  -5 -10 118.347 24.6385   2
   1  -5 -11 178.771 32.5954   6
  -1   5 -11 295.079 46.8271   1
  -1   5 -11 239.120 40.2644   5
  -1  -5  11 180.206 29.8156   3
   1  -5 -11 203.643 39.5921   1
   1   5  11 195.766 29.6291   1
   1   5  11 196.182 51.4528   4
  -1  -5  11 159.173 27.7980   4
  -1  -5  11 183.043 37.2562   1
   1   5  11 136.215 36.9582   3
  -1   5 -11 203.563 37.1749   6
   1  -5 -11 113.511 26.5110   2
  -1   5 -12-6.89234 11.2015   5
   1  -5 -12 14.2494 16.3742   1
   1   5  12 4.45471 9.57783   1
   1  -5 -12 5.60447 11.1555   6
   1   5  12-12.6290 17.7735   4
  -1  -5  12 2.81260 7.22876   4
  -1   5 -12 7.62263 18.5810   1
  -1   5 -12-7.08314 11.5115   6
   1   5  12-8.16468 9.38330   3
  -1  -5  12 7.90019 12.8390   1
   1  -5 -12 5.99335 11.9293   5
  -1  -5  12 4.65805 8.46464   3
  -1  -5  13 44.5439 13.1189   4
   1  -5 -13 91.3153 23.1797   5
   1  -5 -13 64.2588 23.3994   1
   1   5  13 48.2582 19.1155   1
  -1   5 -13 77.0188 22.2671   5
   1   5  13 92.6622 37.8270   4
  -1  -5  13 79.9701 17.7869   3
   1   5  13 104.499 26.9303   3
   1  -5 -14-5.76619 11.4762   5
   1   5  14 13.4401 18.9142   4
  -1  -5  14 4.35953 10.0189   3
   1   5  14-6.13325 12.2067   1
   1   5  14 8.05737 11.3393   3
  -1   5 -14-7.16425 10.0825   5
  -1   5 -15 25321.6 2321.29   6
  -1   5 -15 29288.9 2325.81   5
   1   5  15 22745.1 2321.46   3
   1   5  16 8.12926 13.3187   3
   1  -5 -16 9.13333 10.6311   6
   1   5  16 40.0662 26.6341   4
  -1   5 -16 28.4180 16.4148   6
  -1   5 -16 36.8451 19.0095   5
   1  -5 -17 12056.4 1014.75   5
   1   5  17 10840.1 1041.95   4
   1   5  17 9999.40 1021.14   3
  -1   5 -17 11436.9 1020.31   6
   1  -5 -17 10013.8 1008.16   6
  -1   5 -17 12846.8 1025.71   5
   1   5  18 37.8167 27.1545   4
   1  -5 -18 30.6219 15.0539   5
   1  -5 -18 8.93143 11.0258   6
  -1   5 -18 62.7660 23.9162   5
  -1   5 -18-7.11005 14.2589   6
   1   5  19 6674.11 687.252   4
  -1   5 -19 8408.08 678.322   5
   1  -5 -19 6940.98 660.705   6
  -1   5 -19 6669.86 669.233   6
   1  -5 -19 7488.95 664.242   5
  -1   5 -20 24.3920 15.5750   5
   1   5  20 60.2052 24.7057   3
   1  -5 -20 46.8572 17.7274   6
  -1   5 -20 111.823 26.1680   6
   1  -5 -20 34.8674 16.4335   5
  -1  -5  20 66.4875 20.9476   3
   1   5  20 34.0615 24.9012   4
   1   5  21 127.709 39.1685   4
  -1  -5  21 114.556 29.3208   2
   1   5  21 124.472 35.0995   3
   1  -5 -21 194.884 32.1638   6
  -1   5 -21 166.970 34.3071   6
   1  -5 -21 164.344 29.7456   5
  -1  -5  21 148.034 29.8246   3
  -1   5 -21 116.784 32.5746   5
  -1   5 -22 7.64732 12.4594   6
   1  -5 -22 10.6783 9.74183   5
  -1  -5  22 5.51886 9.01316   3
  -1  -5  22 5.49608 13.4268   2
   1   5  22 29.7171 22.7820   4
   1   5  22 17.5726 14.3060   3
   1  -5 -22 10.2461 10.2356   6
   1   5  23 171.679 41.4785   3
  -1  -5  23 131.017 28.0531   3
  -1  -5  23 177.323 32.7469   2
   1  -5 -23 128.580 27.9772   6
  -1   5 -23 159.797 34.4891   6
   1  -5 -23 118.111 26.7303   5
   1  -5 -24 5.17216 7.28143   5
   1   5  24 9.22340 18.3575   3
  -1  -5  24-5.59341 7.87405   3
  -1   5 -24-7.45887 12.1223   6
   1   5  24 16.5651 13.4606   4
   1  -5 -24 5.57194 12.8064   6
  -1  -5  25 3836.41 263.324   2
  -1  -5  25 1771.85 251.821   3
   1   5  25 3001.76 276.316   3
   1   5  25 3585.24 276.215   4
   1  -5 -25 2128.61 256.387   6
  -1   5 -25 2595.71 262.244   6
   1  -5 -26-6.18633 7.11000   6
   1   5  26 9.30380 15.1194   3
  -1  -5  26 4.50667 10.9860   2
   1  -5 -27 3146.39 443.038   6
   1   5  27 4048.81 457.067   3
   1  -5 -28 16.4483 11.0109   6
   1  -6  23 12.0941 9.88367   2
   1  -6  23 11.5100 10.5095   3
   1  -6  22 93.6609 23.7968   3
   1   6 -22 116.094 28.7855   6
   1  -6  22 110.608 22.7884   2
  -1  -6 -22 84.8069 20.7114   5
   1  -6  21-6.56254 11.9230   3
   1   6 -21-7.57540 13.7631   6
  -1  -6 -21 4.99054 8.10986   5
  -1   6  21 7.50995 12.2038   4
  -1  -6 -20 16.5466 11.9122   5
   1  -6  20-7.07280 11.5507   3
   1   6 -20 43.9546 17.8935   6
   1  -6  20 4.76837 10.3147   2
  -1   6  20 8.03525 13.1078   4
  -1  -6 -19 5.75145 6.67932   5
   1  -6  19 7.27102 11.8550   3
   1  -6  19 20.4771 13.8291   2
  -1   6  19 8.55994 12.0852   4
  -1  -6 -18-5.76688 9.38307   5
   1  -6  18 7.17084 11.6622   3
   1  -6  18 16.6077 12.7308   2
  -1   6  18 9.06977 18.0569   4
  -1   6  17 20.6532 14.8566   3
  -1  -6 -17 17.7546 11.8505   5
   1   6 -17 13.4250 9.53609   6
   1  -6  17 20.5476 12.5119   3
   1  -6  17 6.02917 13.0262   2
  -1   6  17 9.35362 10.8267   4
  -1   6  16 73.4369 24.6125   3
  -1   6  16 68.2968 27.7024   4
   1  -6  16 60.9670 24.3136   3
   1   6 -16 148.690 28.1692   6
   1  -6  16 104.925 27.5229   2
   1   6 -15 12.5570 12.4982   6
   1  -6  15-6.34960 8.93952   3
  -1   6  15 10.0847 11.5908   4
  -1  -6 -15 5.74935 10.4487   5
  -1   6  15-6.60944 13.1567   3
  -1  -6 -15 3.89740 8.38219   6
   1  -6  15-7.24955 14.4304   2
   1   6 -14 109.065 26.4420   6
  -1   6  14 54.9095 24.4744   3
   1  -6  14 144.214 30.5886   3
  -1   6  14 113.440 33.9783   4
  -1  -6 -14 118.872 25.3191   5
   1  -6  14 153.238 35.5078   2
  -1  -6 -14 92.7972 20.4259   6
   1  -6  13 90.1969 28.7426   2
  -1  -6 -13 35.1612 13.4816   6
   1  -6  13 103.949 23.4291   3
  -1  -6 -13 21.5709 13.1955   5
   1   6 -13 31.7165 14.3693   6
  -1   6  13 83.5448 23.7592   3
   1   6 -12 63.7005 18.9252   6
   1  -6  12 27.4630 16.3961   3
  -1   6  12 28.2330 17.4905   3
  -1   6  12 25.3104 11.1405   1
  -1   6  12 53.1891 28.8389   4
  -1  -6 -12 15.3252 12.1550   5
   1  -6  12 30.3470 24.8574   2
  -1  -6 -12 54.3276 15.1321   6
   1   6 -11 6.42124 10.4657   6
   1  -6  11 4.85401 11.8592   3
   1   6 -11 8.03249 8.17984   1
  -1   6  11 13.9719 13.9270   3
  -1   6  11 17.3514 7.55573   1
  -1   6  11 10.5194 17.1131   4
  -1  -6 -11 5.04715 8.24131   5
   1  -6  11 11.5314 18.7558   2
  -1  -6 -11 8.74866 10.6930   6
   1  -6  10 46.1588 15.8868   3
   1   6 -10 22.7567 9.93712   1
  -1   6  10 48.7645 21.4895   3
  -1  -6 -10 31.0543 16.5266   2
   1  -6  10 25.6799 21.1806   2
  -1   6  10 61.8238 28.0047   4
  -1  -6 -10 45.3672 15.7518   5
   1   6 -10 52.5701 18.0790   6
  -1  -6 -10 37.2039 16.8684   6
   1   6 -10 43.8084 18.4864   5
   1   6  -9 40.2484 18.7603   6
   1  -6   9 57.5622 16.4652   3
   1   6  -9 36.0469 10.1187   1
  -1   6   9 27.6479 18.4548   3
   1  -6   9 71.7992 17.2465   1
  -1   6   9 70.0994 26.2148   4
   1   6  -9 49.8662 20.0685   5
  -1  -6  -9 80.2056 18.8934   6
  -1  -6  -9 64.2827 18.2175   5
  -1  -6  -8 170.742 29.2020   5
  -1   6   8 116.537 28.9140   3
   1  -6   8 151.222 50.6849   2
   1   6  -8 147.099 31.5548   6
  -1   6   8 145.152 36.4425   4
   1   6  -8 169.754 29.1937   5
   1  -6   8 74.4751 21.1176   1
   1  -6   8 130.701 24.8425   3
  -1  -6  -7 102.988 22.1079   5
   1   6  -7 131.919 28.9853   6
   1  -6   7 112.133 22.1324   3
  -1  -6  -7 124.396 26.1822   6
  -1   6   7 55.9237 25.1709   4
   1  -6   6 121.569 21.0419   4
   1  -6   6 78.4160 39.1125   2
   1   6  -6 184.641 33.8929   6
   1  -6   6 122.818 22.6491   3
  -1  -6  -6 108.143 22.8824   5
  -1  -6  -6 140.702 28.8842   6
   1  -6   5-15.0338 29.9211   2
   1   6  -5-7.49755 12.1854   6
   1  -6   5 4.18392 8.32964   4
  -1   6   5 8.63982 14.0413   4
   1  -6   5-4.34010 8.64039   3
  -1  -6  -5-6.06007 11.0120   6
  -1  -6  -4 10.1880 11.7089   5
   1  -6   4-4.34956 7.90599   3
   1   6  -4 7.29190 11.8518   6
  -1  -6  -4-6.18470 12.3112   6
  -1   6   4 5.70810 12.2729   5
   1  -6   3 261.256 56.6192   2
   1   6  -3 200.598 35.4851   6
   1  -6   3 156.727 28.1643   3
  -1  -6  -3 133.874 29.5915   5
  -1   6   3 163.160 32.0509   5
  -1  -6  -3 208.997 34.4131   6
  -1   6   3 249.904 44.5357   4
   1  -6   2 43.8990 14.2225   3
  -1   6   2 100.187 29.1966   4
  -1  -6  -2 66.4466 19.2121   5
  -1   6   2 40.6776 17.7193   5
  -1  -6  -1 102.484 26.0616   4
   1  -6   1 90.0915 20.2774   3
  -1   6   1 47.9483 23.8496   4
   1  -6   1 103.006 33.2396   2
  -1  -6  -1 89.6660 21.3554   5
  -1   6   0 187.524 37.2183   5
  -1   6   0 272.578 45.3934   4
  -1  -6   0 266.046 43.1603   4
  -1  -6   1 81.3278 22.6849   3
   1  -6  -1 85.3479 29.7388   2
  -1   6  -1 66.0015 20.1506   5
  -1   6  -1 83.4714 27.7812   4
  -1  -6   1 86.6998 23.4245   4
   1  -6  -2 63.2756 23.7081   2
  -1  -6   2 82.1728 23.1214   4
  -1   6  -2 77.6467 20.2549   5
   1  -6  -2 62.4170 21.8626   6
   1  -6  -2 49.4759 17.5547   3
  -1  -6   2 56.0417 21.0475   3
   1  -6  -3 113.234 29.8615   2
  -1   6  -3 156.266 34.7459   6
  -1  -6   3 212.426 34.9609   4
  -1   6  -3 167.142 32.1426   5
   1  -6  -3 222.350 37.8968   6
  -1  -6   3 218.462 34.9780   3
   1  -6  -3 146.276 30.1977   3
   1  -6  -4 5.20119 9.47483   2
   1  -6  -4 6.79911 9.59329   6
  -1   6  -4 7.63174 10.7623   6
  -1   6  -4-5.91150 12.7266   5
  -1  -6   4 10.8789 13.9930   4
   1   6   4 34.5229 19.8463   3
   1   6   5 8.68175 14.1100   3
   1  -6  -5 6.79948 9.57209   6
  -1   6  -5 7.81326 12.6990   6
   1  -6  -5 4.90956 11.2854   2
  -1  -6   5-5.27796 9.59225   3
   1  -6  -6 115.372 26.9339   6
  -1   6  -6 185.776 35.6873   6
  -1   6  -6 107.770 25.5906   5
  -1  -6   6 105.305 22.4037   3
  -1   6  -6 87.7679 13.1586   1
   1   6   6 95.7170 28.0485   3
  -1  -6   6 114.103 23.5476   4
   1   6   7 112.240 29.3029   3
  -1  -6   7 76.6350 18.6150   4
   1  -6  -7 106.029 24.9421   6
  -1   6  -7 113.415 27.3974   6
  -1   6  -7 148.777 27.0348   5
  -1  -6   7 95.5382 21.5165   3
   1  -6  -7 78.0360 21.4659   2
  -1   6  -7 73.2870 13.8603   1
  -1   6  -8 119.215 18.8523   1
  -1  -6   8 161.320 25.5130   3
  -1   6  -8 214.666 37.4989   6
  -1  -6   8 108.039 23.4074   4
  -1  -6   8 38.1263 13.3243   1
  -1   6  -8 129.309 27.0132   5
   1  -6  -8 100.976 24.8701   2
   1  -6  -8 192.649 32.5080   6
  -1  -6   9 68.1064 17.0707   4
   1  -6  -9 73.4915 21.1529   6
  -1   6  -9 65.4438 21.9156   6
  -1  -6   9 45.5103 11.1286   1
  -1   6  -9 43.0889 18.0745   5
  -1  -6   9 45.0399 14.1638   3
  -1   6  -9 82.9204 16.4221   1
   1  -6  -9 55.9935 19.2738   2
   1   6  10 48.4085 26.2888   4
  -1  -6  10 45.2942 14.4199   4
   1   6  10 49.4530 21.4217   3
  -1  -6  10 43.8555 13.2470   3
  -1   6 -10 42.3384 20.1215   6
  -1   6 -10 42.7207 16.7599   5
  -1   6 -10 3.58355 10.9833   1
  -1  -6  10 19.4051 8.96325   1
  -1  -6  11 4.25187 8.47490   3
   1   6  11 16.1388 14.6679   3
   1  -6 -11 1.87341 5.29340   1
  -1   6 -11 13.4466 9.47309   6
   1  -6 -11-5.45446 8.87571   6
  -1   6 -11 12.2912 12.2399   5
   1   6  11 9.99693 16.2516   4
   1   6  12 15.5701 13.4238   3
  -1   6 -12 31.2236 17.4167   5
  -1   6 -12 45.8862 17.4307   6
   1  -6 -12 86.4493 20.1395   5
  -1  -6  12 54.1292 15.0390   3
   1  -6 -12 31.1100 15.2686   6
   1   6  12 40.9966 23.9776   4
   1   6  13 58.6035 22.9609   3
   1   6  13 52.3526 24.7030   4
   1  -6 -13 67.0850 19.1118   5
  -1   6 -13 25.0027 15.4140   6
  -1   6 -13 107.812 24.8066   5
   1  -6 -13 64.0372 18.3194   6
  -1  -6  13 67.2544 17.0162   3
  -1  -6  14 111.941 20.9534   3
  -1   6 -14 98.7927 24.6573   6
   1  -6 -14 140.126 25.4994   5
   1   6  14 127.625 36.0465   4
   1  -6 -14 105.034 23.0521   6
   1   6  14 101.029 29.3416   3
  -1  -6  15-3.90702 8.39879   3
  -1   6 -15-6.01325 6.90950   6
   1   6  15-10.7185 17.4175   4
   1  -6 -15 5.06064 10.0717   5
   1   6  15 7.23356 11.7545   3
   1  -6 -15 4.30284 8.56355   6
  -1   6 -16 75.2050 23.1741   5
   1   6  16 57.6231 22.0268   3
  -1   6 -16 66.3409 20.8413   6
   1   6  16 118.623 35.0107   4
   1  -6 -16 109.054 22.4629   5
  -1  -6  16 96.2214 19.4253   3
   1  -6 -16 115.857 21.9333   6
  -1   6 -17 14.1462 16.2943   5
   1   6  17-7.03728 11.4918   3
  -1   6 -17 18.2912 11.1353   6
   1  -6 -17 8.00966 8.05098   6
   1  -6 -17 28.6837 12.9326   5
  -1  -6  17 7.77850 8.43742   3
   1   6  17 10.6530 15.0349   4
   1  -6 -18 18.4892 11.3924   5
   1  -6 -18 23.6203 10.2545   6
   1   6  18 28.3896 17.3819   3
  -1  -6  18 12.8022 9.95092   3
   1   6  19-10.0164 11.5805   4
   1   6  19-7.04651 8.19761   3
   1  -6 -19 7.91665 7.98150   6
  -1  -6  19 21.6996 11.7650   3
  -1  -6  19 32.3376 15.2235   2
  -1  -6  20 25.7079 16.2917   2
   1   6  20 21.5501 13.1896   3
  -1   6 -20 19.1970 11.7815   6
   1  -6 -20 20.2035 11.5320   6
   1  -6 -20 13.5038 10.5190   5
  -1  -6  20 30.9178 14.4811   3
   1   6  20 9.54863 13.5726   4
  -1  -6  21-5.01537 9.11246   2
   1   6  21 7.34711 11.9394   3
  -1   6 -21-6.52047 10.5962   6
   1  -6 -21 8.34234 8.30208   6
   1  -6 -21-4.63059 7.52536   5
  -1  -6  21 4.55359 11.0998   3
   1   6  21 8.93935 10.2722   4
   1   6  22 150.693 35.1380   4
  -1   6 -22 138.829 28.0681   6
   1  -6 -22 134.685 26.2564   5
   1  -6 -22 115.067 24.0803   6
  -1  -6  22 104.656 23.6988   3
  -1  -6  22 129.745 27.9236   2
   1  -6 -23 4.46011 10.2590   6
   1   6  23 7.79325 12.6715   3
  -1  -6  23 4.69978 8.54974   3
  -1  -6  23 4.44640 10.2276   2
   1  -6 -24 55.6798 16.9994   6
   1   6  24 31.8302 17.6509   3
   1   6  25-8.07361 13.1395   3
   1  -7  21 121.201 27.8862   3
   1  -7  20-6.22942 11.3314   3
   1   7 -19 3205.68 237.932   6
   1  -7  19 1533.67 225.295   3
   1  -7  18 4.91079 8.92274   2
  -1  -7 -18 4.99535 7.03093   5
   1  -7  18-6.34410 8.92879   3
   1   7 -18-5.75494 8.09975   6
  -1   7  18 8.20654 13.3361   4
   1  -7  17 5002.21 369.831   2
   1   7 -17 4831.00 369.218   6
   1  -7  16 18.0113 13.8368   2
  -1  -7 -16 10.1368 9.26744   5
   1  -7  16 6.03725 12.0608   3
   1   7 -16 11.0290 10.0732   6
  -1   7  16 17.1544 17.1024   4
  -1   7  15 8169.96 980.338   4
   1  -7  15 13527.2 984.994   2
   1  -7  15 11492.3 975.928   3
   1   7 -15 11505.0 973.884   6
  -1  -7 -15 9218.08 968.595   5
  -1   7  14 54.5105 24.5501   4
  -1  -7 -14 19.5679 11.3897   5
   1  -7  14 15.1442 18.5471   2
   1  -7  14 22.1321 12.8459   3
   1   7 -14 10.8217 11.7741   6
  -1   7  13 18.1650 16.5233   4
  -1  -7 -13 9.19404 9.91905   5
   1  -7  13 8.57580 17.0890   2
   1  -7  13 5.22195 11.2580   3
   1   7 -13 11.1055 9.06371   6
  -1   7  12 8.99802 16.3780   4
  -1  -7 -12 9.19471 8.41176   5
   1  -7  12 28.9518 20.7695   2
   1  -7  12 9.98912 10.7828   3
   1   7 -12 11.2389 9.18585   6
  -1   7  11 79.6408 29.7882   4
   1  -7  11 87.2803 36.6374   2
  -1  -7 -11 139.927 25.6109   5
   1   7 -11 194.281 32.4962   6
   1  -7  11 138.696 28.5120   3
  -1   7  10-8.65032 14.0622   4
   1   7 -10 6.02033 8.48133   6
   1  -7  10 4.24147 8.45044   3
  -1  -7 -10 8.91992 8.11227   6
  -1  -7  -9 3550.40 326.897   5
  -1  -7  -9 2896.63 324.331   6
   1   7  -9 3820.16 334.882   6
  -1   7   9 3356.18 340.503   4
   1  -7   9 3582.84 325.266   3
   1  -7   9 4000.05 368.385   2
   1  -7   8-14.1349 25.6820   2
  -1  -7  -8 4.33948 6.11395   5
  -1   7   8 16.8734 18.1385   4
   1  -7   8 4.04122 7.34796   3
  -1  -7  -8-5.04864 9.17707   6
  -1  -7  -7 2186.74 195.011   5
   1  -7   7 1935.74 190.932   3
   1   7  -7 2077.42 201.718   6
  -1  -7  -7 1846.17 195.270   6
  -1   7   7 1734.77 205.947   4
   1  -7   7 2071.41 230.466   2
  -1  -7  -7 1852.21 196.333   2
  -1   7   6-8.03288 9.23119   4
   1  -7   6-3.87718 6.30194   3
  -1  -7  -6 5.42523 11.6633   6
   1  -7   6 14.0015 25.4384   2
  -1  -7  -6-6.30129 16.1908   2
  -1  -7  -6-4.41906 8.79594   5
   1   7  -6 6.62991 12.0460   6
  -1  -7  -5 26960.3 2457.44   6
   1  -7   5 26597.2 2452.15   3
  -1  -7  -5 25328.9 2453.56   5
  -1   7   5 25104.1 2465.28   4
   1   7  -5 30046.9 2464.69   6
   1  -7   4 47.1642 31.8486   2
   1   7  -4 19.4970 15.0936   6
  -1   7   4 7.58099 10.8891   4
   1  -7   4 19.7817 11.7933   3
  -1  -7  -4 32.7228 14.8709   5
  -1  -7  -4 27.9989 14.5519   6
  -1   7   3 64.7135 18.3365   5
   1   7  -3 95.4057 23.6545   6
   1  -7   3 47.7717 16.3109   3
  -1  -7  -3 46.3698 17.1787   5
  -1   7   3 14.8947 15.6556   4
  -1  -7  -3 60.9075 21.5924   4
  -1  -7  -2 6.17094 10.0323   4
  -1   7   2-7.36380 13.3820   4
   1  -7   2 18.3079 22.3148   2
   1  -7   2 3.99104 8.58474   3
  -1  -7  -2 11.1720 12.8407   6
  -1   7   2 4.97306 9.04011   5
  -1  -7  -2-4.80067 11.0365   5
   1  -7   1 965.063 117.061   2
  -1  -7  -1 1093.22 106.612   5
  -1  -7  -1 972.483 108.869   3
   1  -7   1 902.383 101.633   3
  -1   7   1 951.167 105.163   5
  -1  -7  -1 1035.17 110.949   4
  -1  -7   0-6.20203 12.3441   4
   1  -7   0 4.04519 8.69700   3
  -1  -7   0-5.96254 6.85274   3
  -1  -7   0 5.03278 10.8197   5
   1  -7   0-6.98552 15.0172   2
  -1   7   0-5.02626 7.07485   5
  -1   7  -1 877.896 93.7336   5
   1  -7  -1 871.331 97.9534   2
   1  -7  -1 772.638 95.3715   6
   1  -7  -1 802.322 89.8559   3
  -1  -7   1 902.278 97.0129   3
  -1   7  -2-5.08172 9.23273   5
   1  -7  -2 6.13358 7.04811   6
   1  -7  -2-5.59887 15.0877   2
   1  -7  -2 4.27454 7.76630   3
  -1  -7   2-5.56544 11.0766   3
  -1  -7   2 5.76681 9.37130   4
  -1  -7   2-5.02187 9.12399   5
   1  -7  -3 29.4178 15.7411   6
  -1   7  -3 50.7387 17.0641   5
  -1  -7   3 31.3523 16.4808   3
   1  -7  -3 52.7362 16.1712   3
   1  -7  -4 14.4913 13.8048   2
  -1   7  -4 15.7550 12.3040   5
  -1  -7   4 20.5143 11.2817   4
   1  -7  -4 36.3469 14.4961   3
  -1  -7   4 39.5577 16.2476   3
  -1   7  -5 28438.8 2635.10   5
  -1   7  -5 34100.3 2645.23   6
  -1  -7   5 28929.0 2633.40   4
  -1  -7   5 27465.7 2633.11   3
   1  -7  -5 28974.2 2633.24   3
   1  -7  -6 5.50896 8.95622   6
  -1   7  -6-5.27551 9.58846   5
   1  -7  -6 4.53545 11.6563   2
  -1  -7   6-4.36465 11.2176   4
  -1  -7   6 4.45368 10.2386   3
  -1   7  -6 13.3554 12.1352   6
   1   7   7 2053.64 197.303   3
  -1  -7   7 1873.99 183.905   3
   1  -7  -7 1915.53 188.334   6
   1  -7  -7 1646.83 183.841   2
  -1   7  -7 1914.32 188.473   5
   1   7   8-7.34118 10.3315   3
  -1  -7   8-4.17774 8.31496   3
   1  -7  -8-5.19421 9.43718   6
  -1   7  -8 16.0750 12.3142   5
   1   7   9 3299.27 317.344   3
   1  -7  -9 3061.07 307.086   6
  -1   7  -9 3578.82 315.041   6
  -1  -7   9 3097.17 304.031   3
  -1   7  -9 3301.00 310.066   5
  -1  -7  10 3.91429 6.36383   3
  -1   7 -10-6.12689 9.95817   6
  -1   7 -10 11.2202 11.1670   5
   1   7  10 7.15228 11.6241   3
   1  -7 -10-4.75642 7.73174   6
   1  -7 -10 4.66788 9.29218   5
  -1  -7  11 95.4293 20.6009   3
  -1   7 -11 193.968 31.3003   6
  -1   7 -11 130.670 26.6673   5
   1   7  11 140.266 31.3060   3
   1  -7 -11 121.326 25.5602   6
   1  -7 -11 146.726 27.2429   5
  -1   7 -12 11.4370 10.4679   6
  -1   7 -12 17.2875 11.5398   5
   1   7  12 20.6997 14.8877   3
   1  -7 -12 4.50493 9.05669   6
  -1  -7  12 18.0366 8.88555   3
   1   7  13 20.6113 12.5267   3
   1  -7 -13 8.83547 9.55511   5
  -1   7 -13 5.64398 8.01249   6
   1  -7 -13-4.33875 9.38637   6
   1  -7 -14 32.5187 11.2972   6
   1  -7 -14 31.3857 13.9083   5
  -1   7 -14 27.7359 15.2017   6
   1  -7 -15 12193.3 1019.42   5
   1   7  15 11258.6 1035.31   4
  -1  -7  15 11687.6 1025.71   2
  -1   7 -15 10769.9 1021.77   6
   1   7  15 9705.17 1023.20   3
   1  -7 -16 22.3330 11.0664   6
   1  -7 -16 29.8808 11.6570   5
   1   7  16 25.8941 17.2816   4
   1   7  16 6.61399 12.1637   3
  -1   7 -16 10.7380 7.78811   6
   1  -7 -17 5545.19 430.740   5
  -1  -7  17 4971.54 432.927   2
  -1   7 -17 4568.02 431.634   6
   1  -7 -17 4090.01 423.810   6
   1   7  17 4251.40 434.788   3
   1   7  17 3880.38 440.026   4
  -1  -7  18 9.73657 12.5109   2
   1  -7 -18-4.10182 7.45650   5
   1  -7 -18 7.14016 10.0514   6
  -1   7 -18 5.43746 8.83947   6
   1   7  18-6.56850 7.55175   3
   1   7  18 8.41306 13.6735   4
   1  -7 -19 2542.64 246.167   6
   1   7  19 2750.79 258.572   3
   1   7  20-6.47399 5.27104   3
   1  -7 -20 7.16663 8.74089   6
   1   7  21 145.225 31.2218   3
   1   7  22 6.74643 13.4404   3
   1   8 -14 117.073 23.4499   6
  -1  -8 -13 25.2829 11.3506   5
   1   8 -13 64.1711 17.8114   6
  -1   8  13 22.6710 17.6980   4
  -1  -8 -12 8.00257 8.02696   5
   1  -8  12 17.9078 20.6015   2
   1   8 -12 9.95191 9.95436   6
  -1   8  12 22.4096 14.9007   4
  -1  -8 -11 4.05349 8.72607   5
   1  -8  11 10.1180 21.7552   2
   1   8 -11 5.09156 5.86891   6
  -1   8  11 7.35175 8.46030   4
  -1  -8 -10 20.4925 11.2694   5
   1  -8  10 56.0724 27.4269   2
   1   8 -10 21.1397 11.5796   6
  -1   8  10 36.1052 17.7433   4
  -1  -8  -9 27.6771 11.2600   5
   1  -8   9 12.0648 21.9865   2
   1   8  -9 5.42124 11.7796   6
  -1   8   9 14.0700 11.5599   4
  -1  -8  -8 87.8888 19.4470   5
   1  -8   8 49.8579 31.3876   2
   1   8  -8 89.4850 22.7243   6
  -1   8   8 96.9313 26.9569   4
  -1  -8  -7 28.6967 13.8127   5
   1   8  -7 61.7801 18.0453   6
  -1   8   7 34.1801 15.1402   4
   1  -8   7 73.8336 33.3601   2
   1   8  -6 39.7149 16.3977   6
  -1  -8  -6 43.3065 16.2902   4
  -1  -8  -5-5.45978 8.88003   4
   1  -8   5 10.6044 17.2361   2
  -1  -8  -5-4.19892 9.03405   5
   1   8  -5-5.65140 10.2743   6
  -1  -8  -5-4.96119 5.71294   6
  -1  -8  -4 13.2598 9.53691   5
   1  -8   4-9.53467 18.9938   2
  -1  -8  -4 12.1138 15.5840   2
  -1  -8  -4 10.4656 9.54248   3
  -1  -8  -4 5.07834 10.1404   6
  -1  -8  -3 56.2451 18.1730   6
   1  -8   3 41.9311 23.3998   2
  -1  -8  -3 75.3957 26.2323   2
  -1  -8  -3 67.3428 19.2223   5
  -1  -8  -3 52.9578 17.7358   3
  -1  -8  -3 100.742 23.0897   4
  -1  -8  -2 36.1443 15.2850   6
  -1  -8  -2 55.0118 25.9764   2
   1  -8   2 88.2836 28.4341   2
  -1  -8  -2 73.1157 17.6613   5
  -1  -8  -2 26.7412 15.1702   3
  -1  -8  -2 56.8534 18.5067   4
  -1  -8  -1 21.3542 13.1193   6
   1  -8   1 6.48710 18.3345   2
  -1  -8  -1 5.02545 10.9312   5
  -1  -8  -1 10.2772 10.3622   3
  -1  -8  -1 34.0189 13.9205   4
  -1  -8   0 80.7995 23.2029   6
   1  -8   0 73.5351 22.7229   6
  -1  -8   0 175.453 44.3216   2
  -1  -8   0 184.980 29.4647   5
  -1  -8   0 137.181 26.8778   3
  -1  -8   0 180.222 30.8666   4
  -1   8  -1 8.75532 9.45767   5
   1  -8  -1 27.9856 13.6755   6
  -1  -8   1 11.8648 23.6323   2
  -1  -8   1-5.51267 10.0597   4
   1  -8  -1 5.31543 9.70303   2
  -1  -8   2 93.6018 39.4460   2
   1  -8  -2 58.3399 17.8498   6
  -1   8  -2 56.7843 17.2803   5
   1  -8  -2 24.3953 13.9418   2
  -1  -8   3 87.4878 39.6659   2
  -1   8  -3 39.5756 14.4277   5
   1  -8  -3 92.1789 20.2565   6
   1  -8  -3 46.8599 16.1674   2
  -1  -8   4-15.2023 24.7041   2
  -1  -8   4-4.18406 5.89045   3
  -1   8  -4 4.43366 10.1903   5
   1  -8  -4 4.95362 9.00122   6
   1  -8  -4 8.92830 12.5657   2
  -1  -8   5 4.07468 7.41460   3
  -1  -8   5 15.0794 21.2252   2
  -1   8  -5 4.57319 9.11111   5
   1  -8  -5 4.72631 8.59686   6
  -1  -8   6 43.3569 13.6611   3
  -1   8  -6 36.9993 14.9694   5
   1  -8  -6 27.2649 11.6172   6
  -1  -8   7 34.3982 12.9744   3
  -1   8  -7 84.3192 19.2705   5
   1  -8  -7 58.2760 17.0000   6
  -1  -8   7 104.291 38.4988   2
  -1   8  -8 124.706 24.9048   6
   1  -8  -8 91.5148 20.5364   5
  -1  -8   8 110.408 20.4113   3
   1  -8  -8 81.4617 19.4994   6
  -1   8  -8 62.7388 21.1155   5
  -1  -8   8 150.940 43.0899   2
  -1   8  -9 26.5474 12.4902   6
   1  -8  -9 40.2872 13.7577   5
  -1  -8   9 14.5162 8.75664   3
  -1   8  -9 49.0482 16.6466   5
  -1  -8   9 51.0464 27.6406   2
  -1   8 -10 41.2531 14.7055   6
   1  -8 -10 27.0271 11.1219   5
  -1  -8  10 21.2457 10.2435   3
  -1  -8  10 17.8892 19.3730   2
   1  -8 -10 23.3814 10.7647   6
  -1  -8  11-15.6972 20.1743   2
  -1   8 -11 5.07360 8.26565   6
  -1  -8  11 6.69605 7.71664   3
   1  -8 -11 11.7623 9.57506   5
   1   8  11 12.1655 13.9912   3
   1  -8 -11 3.83881 7.66276   6
  -1   8 -12-4.93628 9.83109   6
   1  -8 -12 7.64322 7.61467   5
  -1  -8  12-3.34947 8.17259   3
   1  -8 -12 11.2193 8.60216   6
   1   8  12 23.7789 14.4949   3
  -1  -8  13 16.3123 8.19635   3
   1  -8 -13 32.7678 11.6278   6
   1   8  13 17.5559 11.8146   3
  -1  -8  14 79.7731 16.4495   3
   1   8  14 58.3493 19.4727   3
   1  -8 -14 65.5778 16.1939   6
   1  -8 -15-3.31069 8.51146   6
  -1  -9  -7 821.794 89.2202   5
  -1  -9  -6 12.7195 11.5648   5
  -1  -9  -6 29.3438 13.3001   4
  -1  -9  -5 11512.5 1051.03   4
  -1  -9  -4 5.02700 9.14414   4
   1  -9   3 31.3023 19.8991   2
   1  -9   2 5.59540 12.8685   2
   1  -9   1 487.645 62.0159   2
   1  -9   0-4.74176 10.9023   2
  -1  -9   0 18.5483 18.1156   2
  -1  -9   1 492.213 65.4877   2
   1  -9  -1 435.959 55.8637   6
  -1  -9   2 3.61738 6.57221   3
  -1  -9   2-7.74089 15.4060   2
   1  -9  -2-4.55087 7.39528   6
  -1  -9   3 35.3212 12.0776   3
  -1  -9   3 93.8869 27.9921   2
   1  -9  -4-4.19963 7.63736   6
  -1  -9   4-3.47922 6.93260   3
  -1  -9   5 9070.60 825.761   3
  -1  -9   6-3.30221 7.10482   3
  -1  -9   7 716.983 76.0960   3
   2   0   0 778458. 66926.7   6
  -2   0   0 760088. 66930.0   3
   2   0   0 715151. 66934.3   3
   2   0   0 763594. 66949.0   1
  -2   0   0 701962. 66933.0   5
   2   0   0 692112. 66926.2   5
   2   0   0 798551. 66943.7   2
  -2   0   0 726107. 66926.9   6
  -2   0   0 762933. 66960.9   1
   2   0   0 784419. 66959.1   1
  -2   0   0 748372. 66936.2   4
   2   0   0 780906. 66931.5   4
  -2   0  -1 1602.26 168.625   4
  -2   0   1 1459.40 169.721   4
   2   0   1 1402.26 162.229   4
  -2   0   1 1323.40 158.612   3
  -2   0  -1 1525.20 163.443   3
   2   0  -1 1553.04 183.085   1
  -2   0  -1 1390.98 179.483   1
  -2   0   1 1226.95 175.717   1
   2   0   1 1697.43 189.049   1
   2   0  -1 1533.97 172.563   2
   2   0   1 1656.35 161.394   6
  -2   0   1 1767.87 168.424   6
   2   0   1 1586.43 158.317   5
  -2   0   1 1486.06 161.546   5
   2   0  -1 1395.96 157.570   5
  -2   0  -1 1601.58 167.908   5
  -2   0  -1 1529.85 179.151   1
   2   0   1 1555.05 179.283   1
   2   0  -1 1572.61 177.905   1
   2   0   2 421.306 59.8212   5
   2   0  -2 415.589 58.7373   5
   2   0   2 464.901 62.5630   6
  -2   0  -2 633.493 76.9630   5
   2   0   2 497.662 80.1201   1
  -2   0  -2 574.785 81.4733   1
   2   0  -2 526.893 80.8990   1
  -2   0   2 518.387 75.7398   1
   2   0  -2 567.265 76.3535   2
   2   0   2 562.969 78.1772   2
  -2   0  -2 451.244 69.7663   4
  -2   0   2 385.205 67.0537   4
   2   0   2 442.201 64.5834   4
  -2   0   2 473.724 64.9773   3
  -2   0  -2 417.317 65.3472   3
   2   0   2 406.264 70.5249   3
   2   0  -2 384.124 60.6855   6
  -2   0   2 466.067 82.2571   1
  -2   0  -2 460.528 80.3504   1
   2   0   3 28.9798 13.5873   6
   2   0  -3 52.0581 21.8814   6
  -2   0   3 20.7650 14.9992   6
  -2   0   3 6.07076 12.2294   5
   2   0  -3 11.0357 18.0325   1
  -2   0  -3 11.9520 13.8632   1
  -2   0   3 40.5486 24.7816   1
  -2   0  -3-8.92474 14.6256   5
   2   0   3 20.2650 23.3622   2
   2   0  -3 16.7922 19.3876   2
  -2   0   3 16.0777 14.7271   4
   2   0   3-7.03992 15.2514   4
  -2   0  -3 24.1315 19.6979   4
   2   0   3 9.99703 16.3550   1
  -2   0  -3 54.6915 25.4628   3
   2   0   3 31.0395 23.8524   3
  -2   0  -3 25.7595 27.7517   1
  -2   0   3 13.5871 19.2144   1
  -2   0  -4 3124.71 294.508   1
   2   0   4 2455.35 255.875   6
   2   0  -4 2740.94 270.253   6
  -2   0  -4 3276.27 267.450   6
   2   0  -4 2289.77 257.948   5
  -2   0  -4 3008.55 276.532   5
  -2   0   4 2588.03 262.932   5
  -2   0  -4 2601.85 290.419   1
   2   0  -4 2999.54 277.259   2
   2   0   4 3069.33 283.721   2
  -2   0   4 2657.78 270.491   4
   2   0   4 2897.86 270.686   4
  -2   0  -4 2938.17 273.369   4
   2   0   4 2950.76 284.528   3
  -2   0  -4 2624.71 270.886   3
   2   0  -4 3050.48 291.704   1
  -2   0   4 3175.10 305.963   1
  -2   0   4 2545.35 263.413   3
  -2   0   4 2360.26 274.498   1
   2   0  -4 2148.91 276.916   1
  -2   0   5 29.1257 17.8892   1
  -2   0  -5 27.4192 16.3397   6
   2   0  -5 7.98079 17.4137   6
   2   0   5 35.2129 15.4636   6
   2   0  -5 24.8453 28.7040   1
   2   0  -5 14.5615 10.1106   5
  -2   0   5 54.1244 17.8417   3
  -2   0  -5 58.4824 23.7033   5
   2   0  -5 32.5808 20.0769   2
   2   0   5 62.1286 31.6206   2
  -2   0   5 30.7006 19.9446   4
  -2   0  -5 7.39725 13.7667   4
   2   0   5 31.4843 22.7568   1
  -2   0  -5 47.1087 27.2290   1
   2   0   5 31.5890 22.8312   3
   2   0   5 45.5666 32.7871   1
  -2   0  -5 37.8482 27.2840   1
  -2   0  -6 20567.3 1862.04   6
   2   0  -6 23957.1 1882.61   6
   2   0   6 20280.3 1857.05   6
   2   0  -6 19375.5 1870.60   2
   2   0  -6 18438.4 1861.61   3
   2   0  -6 18841.7 1859.62   5
  -2   0  -6 21149.4 1875.62   5
   2   0   6 23076.4 1886.78   2
  -2   0  -6 21939.5 1877.38   4
   2   0   6 23539.3 1900.83   1
  -2   0   6 19470.8 1869.54   4
  -2   0  -6 21337.0 1868.87   4
   2   0   6 20138.3 1881.73   3
   2   0  -6 18630.2 1883.15   1
  -2   0   6 21136.0 1877.71   1
  -2   0   6 19958.2 1862.58   3
   2   0  -6 23311.3 1895.95   1
  -2   0  -6 22403.7 1889.92   1
   2   0   6 20760.9 1880.86   1
   2   0  -7 518.087 66.6692   5
  -2   0   7 666.945 69.0761   5
  -2   0  -7 606.007 78.8695   5
  -2   0  -7 449.779 63.6547   6
   2   0   7 545.919 62.6279   6
   2   0  -7 550.974 86.2133   1
  -2   0   7 572.323 89.8878   1
   2   0  -7 494.677 73.4486   2
  -2   0   7 542.954 76.3694   1
   2   0  -7 446.810 79.1974   1
  -2   0   7 623.269 77.1589   4
   2   0   7 572.458 82.2790   2
   2   0   7 449.595 78.5902   3
  -2   0   7 387.816 63.6530   3
   2   0   7 690.991 93.4331   1
   2   0  -7 505.995 78.0221   6
  -2   0  -7 647.276 87.8233   1
   2   0   7 656.159 82.4369   1
   2   0  -8 5289.61 492.359   2
  -2   0   8 4737.73 491.503   4
  -2   0  -8 5008.31 489.612   4
   2   0   8 5155.56 506.153   3
  -2   0  -8 5665.51 510.805   1
   2   0  -8 5290.21 510.060   1
  -2   0   8 4848.36 510.378   1
   2   0   8 5532.90 500.680   1
  -2   0  -8 5421.39 501.662   5
   2   0  -8 4745.09 482.466   5
   2   0   8 6240.09 511.674   2
  -2   0  -8 4837.04 506.003   1
   2   0   8 5757.52 516.033   1
  -2   0   8 5694.94 500.914   1
   2   0  -8 4857.75 503.989   1
  -2   0  -8 4905.67 482.576   6
   2   0   8 5090.69 479.784   6
   2   0  -8 5693.98 508.131   6
   2   0  -9 1079.05 125.015   2
   2   0   9 1133.48 142.433   1
  -2   0   9 1044.34 127.358   4
  -2   0  -9 1085.65 123.026   4
  -2   0  -9 1010.08 117.989   6
   2   0  -9 1215.39 142.370   6
   2   0   9 1213.74 144.825   3
  -2   0   9 1152.02 130.303   1
   2   0  -9 1353.65 142.362   1
   2   0  -9 932.293 115.249   5
   2   0   9 1067.20 131.370   1
   2   0  -9 1275.82 144.698   1
  -2   0   9 1208.06 145.043   1
  -2   0  -9 1272.20 143.955   1
   2   0 -10 265621. 24788.3   2
   2   0  10 283553. 24804.3   2
   2   0 -10 248509. 24806.2   6
  -2   0 -10 278080. 24785.6   6
  -2   0  10 289952. 24791.4   4
   2   0 -10 264885. 24802.1   1
  -2   0  10 289706. 24797.2   1
   2   0  10 279788. 24810.3   3
  -2   0 -10 266853. 24805.0   1
   2   0  10 275391. 24808.9   1
  -2   0 -10 272162. 24802.2   5
   2   0 -10 264884. 24780.3   5
   2   0  10 305749. 24800.7   1
   2   0 -10 293115. 24810.4   1
  -2   0  10 276006. 24811.9   1
  -2   0 -10 277514. 24804.3   1
   2   0 -11 11.1064 27.1026   1
   2   0 -11 20.9176 19.6671   2
   2   0 -11 11.0599 20.1351   1
  -2   0  11 9.02694 18.0118   1
   2   0 -11 19.0314 16.4518   5
  -2   0 -11-10.6499 17.3542   5
   2   0  11 21.4194 24.6457   2
  -2   0  11 22.6420 22.9808   4
   2   0  11 12.9673 25.8398   3
   2   0 -11 13.6499 29.3711   6
  -2   0 -11 6.97340 13.9385   6
  -2   0 -11 20.4168 20.3578   1
   2   0  11 36.8470 29.9659   1
  -2   0 -11 11.1250 18.1241   1
   2   0  11 9.39692 18.7463   1
  -2   0 -12 31324.5 3042.28   5
   2   0 -12 34629.7 3025.18   5
  -2   0  12 37692.9 3046.55   1
   2   0  12 31695.3 3052.19   1
  -2   0 -12 33215.4 3044.06   1
   2   0 -12 33568.7 3032.07   2
   2   0 -12 31178.6 3045.13   1
  -2   0  12 36156.9 3046.97   3
   2   0  12 31221.2 3054.33   3
   2   0  12 29214.3 3041.15   2
  -2   0 -12 36331.6 3035.97   6
   2   0  12 33346.6 3045.06   1
   2   0 -12 31061.7 3045.09   1
  -2   0  12 36019.3 3063.29   1
  -2   0 -12 35291.7 3052.17   1
   2   0 -13 114.779 30.6187   2
   2   0 -13 149.100 41.4508   1
   2   0 -13 148.669 29.5907   5
  -2   0 -13 126.606 38.4418   5
   2   0  13 72.8579 31.8317   2
  -2   0  13 168.192 37.1903   4
  -2   0  13 133.832 42.0030   3
  -2   0  13 212.355 53.7493   1
   2   0 -13 107.287 33.8068   1
  -2   0 -13 150.253 35.4830   6
   2   0  13 82.1754 42.0102   3
   2   0  13 142.385 43.8725   1
  -2   0 -13 168.599 40.6016   1
   2   0 -14 23679.3 2180.51   5
  -2   0 -14 18416.3 2186.30   5
  -2   0 -14 29174.2 2196.92   6
   2   0 -14 15632.1 2189.99   6
  -2   0  14 27444.5 2193.50   4
   2   0  14 28607.0 2205.56   1
   2   0 -14 27440.0 2205.11   1
  -2   0 -14 31420.8 2219.94   1
  -2   0  14 20959.0 2195.17   3
   2   0  14 22848.2 2207.92   3
   2   0 -14 25933.9 2183.18   2
  -2   0 -14 25804.6 2196.55   1
  -2   0  14 32149.5 2204.31   1
   2   0  14 16716.6 2185.17   2
  -2   0  15 11.5239 21.4405   3
  -2   0  15 66.3643 35.9634   1
   2   0 -15 79.1901 34.7012   1
   2   0  15 56.8774 28.1100   1
   2   0 -15 44.2082 19.0695   2
  -2   0 -15 19.7760 21.7523   5
   2   0  15 38.8802 24.1390   2
   2   0  15 56.8626 32.9940   1
  -2   0  15 54.0912 25.7912   4
  -2   0 -15 64.6228 28.4434   6
   2   0 -15 25.2246 27.5032   6
   2   0 -15 85.7906 30.2287   1
  -2   0  15 89.1739 28.2676   1
  -2   0 -15 52.8739 34.2757   1
   2   0  15 68.4215 35.4620   3
   2   0 -16 3967.48 374.994   2
   2   0 -16 2589.66 367.370   5
  -2   0 -16 3992.61 385.706   5
  -2   0  16 4102.21 388.272   4
   2   0  16 4344.23 408.997   1
  -2   0 -16 4450.20 393.712   1
  -2   0  16 5367.63 402.151   1
   2   0  16 2666.06 384.984   3
  -2   0  16 3420.90 387.301   3
   2   0 -16 4662.57 406.013   1
   2   0 -16 3798.74 391.223   6
   2   0  16 4712.30 402.354   1
   2   0 -16 4604.22 402.951   1
  -2   0  16 4336.13 419.248   1
  -2   0 -16 5255.27 415.642   1
  -2   0 -17 65.4148 27.2141   6
   2   0 -17 113.699 34.1233   6
   2   0  17 139.427 39.8912   1
   2   0 -17 161.317 46.2548   1
  -2   0  17 125.372 47.1603   1
   2   0 -17 137.879 30.0547   2
   2   0 -17 156.316 44.8416   1
  -2   0  17 109.802 39.2314   1
  -2   0 -17 119.201 40.7048   1
  -2   0  17 148.935 40.9314   3
   2   0 -17 112.687 27.5073   5
  -2   0 -17 142.376 33.9398   5
   2   0  17 104.229 42.2766   4
  -2   0  17 84.7350 28.4371   4
   2   0  17 103.733 41.2448   1
  -2   0 -17 154.906 45.4996   1
   2   0  17 64.6977 34.8104   3
   2   0  17 69.9737 27.6229   2
   2   0 -18 60.0776 24.6972   2
  -2   0 -18 50.1619 20.7256   5
   2   0 -18 21.6703 15.0801   5
  -2   0  18 29.8740 21.7373   3
   2   0  18 26.8120 22.1100   1
   2   0 -18 12.8784 18.5133   1
  -2   0  18 72.9204 42.0645   1
   2   0 -18 39.5382 28.5822   1
  -2   0 -18 43.5385 21.9898   1
  -2   0  18 46.3854 25.2131   1
   2   0  18 65.4853 35.4950   4
  -2   0  18 10.0125 16.7033   4
   2   0  18 59.5202 34.4038   1
   2   0  18 136.052 41.6062   3
  -2   0 -18 46.2966 24.0886   6
   2   0 -18 45.1359 22.3258   6
   2   0  18 24.6376 24.3536   2
  -2   0  19 18.8906 19.7977   3
  -2   0  19 18.2515 26.4255   1
   2   0 -19 79.9295 34.7867   1
  -2   0 -19 55.7751 26.3770   1
   2   0 -19 26.2663 22.2268   1
   2   0 -19 110.221 21.6657   5
  -2   0 -19 101.756 27.6876   5
   2   0  19 12.9334 30.3642   4
  -2   0  19 29.9083 22.3129   4
  -2   0 -19 28.4388 17.4795   1
  -2   0 -19 81.4804 27.2395   6
   2   0  19 88.1767 36.3562   1
   2   0  19 53.6672 26.4241   2
   2   0  20 26333.7 2391.99   4
   2   0  20 32508.0 2374.99   2
  -2   0  20 21496.1 2375.63   1
  -2   0 -20 20723.8 2375.29   1
  -2   0  20 28319.3 2379.40   4
  -2   0 -20 30025.4 2379.64   6
   2   0 -20 28944.7 2373.13   6
  -2   0  20 30069.0 2379.20   3
   2   0  20 27999.1 2387.65   3
   2   0 -20 26565.5 2373.48   2
   2   0 -20 31620.9 2362.01   5
   2   0 -20 18359.4 2378.58   1
   2   0  20 20920.2 2384.69   1
  -2   0  20 16063.6 2382.58   1
  -2   0 -20 20887.6 2382.63   1
   2   0 -21 39.4659 22.6875   2
   2   0 -21 59.7724 29.5001   1
   2   0  21 39.5913 26.6650   1
  -2   0  21 34.9550 35.0869   1
   2   0 -21 70.0176 19.0398   5
  -2   0  21 62.3231 25.7335   1
   2   0 -21 49.8085 25.2059   1
   2   0  21 13.7176 22.7611   1
  -2   0  21 32.7280 24.4069   3
  -2   0 -21 67.8978 31.5445   1
   2   0  21 41.2487 24.1410   3
  -2   0 -21 34.2008 20.1808   6
   2   0 -21 56.3352 21.1363   6
   2   0 -22 24570.0 2210.61   5
   2   0  22 24600.4 2240.09   4
   2   0  22 24762.7 2219.04   2
   2   0  22 20637.8 2238.97   1
  -2   0  22 22657.8 2232.34   1
  -2   0 -22 26440.5 2234.51   1
   2   0 -22 22912.1 2236.72   1
   2   0  22 25422.8 2234.36   3
  -2   0  22 23591.9 2223.73   3
  -2   0 -22 27012.0 2228.85   6
   2   0 -22 24488.9 2218.96   6
   2   0 -22 23335.6 2236.68   1
   2   0  22 25083.5 2244.55   1
  -2   0  22 22262.3 2253.00   1
  -2   0 -22 26323.5 2220.77   5
  -2   0  23 64.8450 24.1231   3
   2   0 -23 101.145 36.3115   1
  -2   0 -23 106.700 31.7387   1
  -2   0  23 100.317 32.4986   1
  -2   0 -23 173.746 30.3469   5
  -2   0  23 66.8713 23.2737   4
   2   0  23 52.5373 22.7549   2
   2   0  23 85.8277 36.8517   1
  -2   0  23 79.7847 37.5846   1
   2   0 -23 59.6363 19.9141   6
  -2   0 -23 69.6244 24.1138   6
   2   0  23 107.401 29.3443   3
  -2   0  24 10266.5 820.896   4
   2   0 -24 8299.48 809.069   6
  -2   0 -24 10158.9 820.768   6
   2   0  24 9125.34 822.090   3
  -2   0  24 7608.31 811.858   3
  -2   0 -24 10110.1 825.411   1
   2   0  24 8233.59 809.382   2
   2   0 -24 8434.37 803.338   5
  -2   0 -24 8825.16 810.389   5
  -2   0  25 26.1697 15.0606   4
  -2   0  25-6.38852 10.4183   3
   2   0  25 15.3951 15.3448   3
   2   0 -25 5.12622 8.37608   6
  -2   0 -25 13.8271 11.2687   6
   2   0 -25 3.72193 9.11443   5
  -2   0 -25 20.7657 11.1942   5
  -2   0  26 55.6357 21.6009   4
  -2   0  26 59.9740 21.5673   3
   2   0  26 57.1645 21.8158   3
   2   0 -26 76.6527 20.4091   6
  -2   0 -26 78.2031 18.7924   5
  -2   0  27-5.99121 10.8895   4
   2   0  27 6.64217 9.35293   3
  -2   0  27 5.61545 10.2072   3
   2   0 -27 13.4817 10.9585   6
  -2   0 -27-6.01325 13.8227   6
   2   0 -27-3.45885 9.32623   5
  -2   0 -27 4.61810 7.51121   5
  -2   0 -28 665.075 74.6691   6
  -2   0  28 656.731 75.4174   4
  -2   0 -28 649.885 68.9554   5
   2   0  28 493.786 71.2291   3
  -2   0  28 497.549 68.8386   3
  -2   0  29 5.46212 10.8709   4
  -2   0  29-10.4185 10.3676   3
   2   0  29 5.76042 8.10677   3
  -2   0 -29-5.25025 8.53183   6
   2   0 -29 4.02469 6.54036   6
  -2   0 -29-4.11217 6.68251   5
  -2   0 -30 3174.69 279.326   6
   2   0 -30 3054.80 274.352   6
  -2   0  30 2664.42 278.493   4
  -2   0 -30 2811.10 273.243   5
   2   0  30 2700.06 278.615   3
  -2   0 -31 27.1635 12.0877   5
  -2   0  31 23.5417 11.7751   3
  -2   0 -31 42.3025 15.5014   6
  -2   1  32 5.11143 8.31867   4
  -2   1  31 5.45133 9.90423   4
  -2   1  31-5.03029 8.17450   3
   2  -1  30 4.81775 6.78755   3
  -2   1  30 10.5654 11.3606   3
  -2   1  30-5.50030 8.94372   4
  -2  -1 -30 10.9088 8.36260   5
   2   1 -30-3.73934 6.08489   6
  -2  -1 -29 3.78333 6.16334   5
   2  -1  29 5.11343 7.20926   3
  -2   1  29 5.54367 9.01898   3
   2   1 -29 3.85851 7.69159   6
  -2  -1 -29 9.90749 9.86861   6
  -2   1  28 11.6477 10.5824   3
   2  -1  28-5.42765 8.82183   3
  -2   1  28 5.87224 12.6247   4
  -2  -1 -28 3.93074 5.53476   5
   2   1 -28 4.06363 7.38511   6
  -2  -1 -28-10.0766 11.5799   6
  -2   1  27 12.2424 11.2868   3
   2  -1  27 5.70980 9.47652   3
  -2  -1 -27 28.7396 12.1810   5
   2   1 -27 30.0216 12.2241   6
  -2  -1 -27 26.0987 13.5491   6
  -2   1  27 11.8706 13.7753   4
  -2   1  26 6.02849 9.80192   4
  -2   1  26 6.40005 11.6324   3
   2  -1  26 6.06733 11.0282   3
   2  -1  26 10.2368 12.4806   2
   2   1 -26-4.46865 7.26915   6
  -2  -1 -26 10.8139 12.4301   6
  -2  -1 -26 4.24644 9.13450   5
  -2   1  25 25.8523 15.8982   4
   2   1 -25 18.9670 11.7542   6
  -2  -1 -25 44.0041 17.4406   6
  -2  -1 -25 13.3779 9.82166   5
   2  -1  25 37.8523 16.5777   2
   2  -1  25 32.3039 15.0007   3
  -2   1  25 20.2472 14.6650   3
   2   1 -24-4.98886 10.7289   6
  -2  -1 -24 5.70670 10.3726   6
   2  -1  24-6.88252 9.69067   3
   2  -1  24-5.71317 16.7396   2
   2   1 -24-3.91873 9.01097   5
   2   1 -23 202.432 31.2341   6
  -2   1  23 126.906 33.8412   3
   2  -1  23 146.892 32.8481   3
   2  -1  23 173.591 45.3177   1
   2   1 -23 138.316 34.9965   1
  -2  -1 -23 133.496 26.7197   5
   2   1 -23 142.120 25.3263   5
  -2   1  23 157.131 33.6402   4
   2  -1  22 6.45974 14.8586   2
   2  -1  22 7.84460 11.0578   3
  -2   1  22 7.90579 15.7469   3
  -2   1  22 25.8410 18.5274   1
   2   1 -22 12.8989 20.9703   1
   2   1 -22 5.70456 9.29155   6
  -2  -1 -22 6.06031 11.0286   6
   2   1 -22 9.51775 13.4092   1
   2  -1  22-11.4699 18.6492   1
  -2   1  22 7.52709 12.2479   4
   2   1 -22 8.05779 6.57758   5
  -2  -1 -22 5.05288 8.23537   5
  -2   1  21 7.87708 12.8006   4
   2  -1  21-8.37336 15.2130   3
  -2   1  21 8.03814 15.9978   3
   2  -1  21-16.2169 22.8220   1
  -2  -1 -21-6.27041 11.3925   6
   2   1 -21 6.04390 9.82177   6
   2   1 -21-9.93082 21.3482   2
  -2   1  21-19.6713 22.6034   1
   2  -1  21-12.2781 14.1085   1
   2   1 -21-10.4459 20.7896   1
   2   1 -21 7.90663 9.63664   5
  -2  -1 -21-5.36434 8.71754   5
   2  -1  21-6.92320 14.8829   2
   2   1 -21-13.3664 21.7205   1
  -2  -1 -21-8.29652 9.53355   1
   2   1 -20 6.51447 10.5860   6
  -2  -1 -20 6.48078 10.5313   6
   2  -1  20 7.16283 14.2555   2
  -2   1  20 8.46511 18.1972   4
   2  -1  20 16.7194 27.1690   1
  -2  -1 -20-14.5434 20.4668   1
   2   1 -20-10.4314 16.9509   2
  -2   1  20 19.9048 16.1726   1
   2  -1  20-13.1458 10.6810   1
   2   1 -20-4.04880 8.70361   5
  -2  -1 -20-5.56581 9.04446   5
  -2   1  20-9.78432 11.2426   1
   2   1 -20-13.7161 11.1443   1
  -2  -1 -20 9.12999 14.8362   1
   2  -1  20 8.89606 10.2220   3
  -2   1  20-8.53909 13.8760   3
   2   1 -19 14.0896 11.5998   6
  -2  -1 -19 13.3592 15.4641   6
   2  -1  19 23.1798 15.4911   2
  -2   1  19 9.08396 12.9201   4
   2  -1  19 16.9643 30.8776   1
  -2  -1 -19-14.6372 16.9227   1
   2   1 -19 9.88287 18.0525   2
  -2   1  19 19.8199 36.0575   1
   2  -1  19 26.8490 21.8949   1
   2   1 -19 35.9908 19.5846   1
   2   1 -19 28.3106 12.4369   5
   2   1 -19 13.8944 22.6557   1
  -2   1  19 40.5748 20.2747   1
  -2  -1 -19 19.0191 17.3781   1
  -2   1  19 36.5338 22.3413   3
  -2   1  18 29.1861 22.4212   3
   2  -1  18 40.5536 23.3602   3
  -2   1  18 9.81586 19.6085   4
   2  -1  18 33.8374 33.7141   1
  -2   1  18 9.77461 13.8591   1
   2   1 -18 18.6234 18.6091   2
  -2   1  18-19.4071 15.8585   1
   2  -1  18 12.6099 14.5876   1
   2   1 -18 11.7892 16.6766   1
  -2  -1 -18 12.7369 12.7866   5
   2   1 -18 29.0560 13.5957   5
  -2  -1 -18 6.76350 11.1198   6
  -2  -1 -18 14.5357 16.7875   1
  -2  -1 -17 103.493 28.8336   6
  -2  -1 -17 163.947 31.1632   5
   2   1 -17 92.7381 23.5445   5
  -2   1  17 74.8079 46.7618   1
   2  -1  17 119.477 41.3591   1
   2   1 -17 70.7731 30.5816   1
   2   1 -17 69.9637 31.0954   2
   2  -1  17 132.670 34.5409   2
  -2   1  17 20.9560 19.9623   4
   2  -1  17 149.101 45.8433   1
  -2  -1 -17 184.868 48.7657   1
   2  -1  17 118.709 36.5883   3
  -2   1  17 225.644 45.3108   3
   2   1 -17 68.3601 34.9166   1
  -2  -1 -17 112.820 34.8895   1
  -2   1  17 135.263 36.6205   1
   2  -1  16-9.52715 20.4816   2
   2  -1  16 11.3342 22.5586   3
   2  -1  16 31.8946 25.9154   1
   2   1 -16-9.09700 12.8043   6
  -2  -1 -16 6.97661 17.0071   6
  -2   1  16 21.8634 19.8621   3
  -2   1  16-18.1485 32.9730   1
   2  -1  16 11.2036 24.0852   1
   2   1 -16-11.3703 13.0672   1
  -2  -1 -16-7.25458 14.4400   5
   2   1 -16 4.24098 7.70866   5
  -2  -1 -16 9.12626 14.8320   1
   2   1 -16 13.2956 26.4621   1
  -2   1  16 9.22037 22.4758   1
  -2  -1 -15 13.9533 16.0495   6
   2   1 -15 30.2565 21.6927   6
  -2  -1 -15 15.5794 15.5202   5
   2   1 -15 8.70054 12.2658   5
  -2   1  15 17.0793 31.0382   1
   2   1 -15 7.99190 19.4938   2
   2  -1  15 10.2191 21.9798   2
  -2   1  15-12.0182 16.9288   4
   2  -1  15-15.1494 24.6284   1
  -2  -1 -15 13.1049 18.4567   1
  -2   1  15 11.6071 18.8755   3
  -2  -1 -15-8.93729 14.5413   1
   2  -1  15-11.9564 16.8418   3
   2   1 -14 22.1816 23.9489   6
  -2  -1 -14 6.87034 13.8598   6
   2   1 -14-10.3682 16.9999   1
  -2   1  14 15.9881 22.6136   1
   2  -1  14 39.8747 23.0206   1
   2   1 -14 7.89296 17.1178   2
   2  -1  14 37.5581 22.8577   3
  -2  -1 -14 50.1163 25.4939   5
   2   1 -14 34.7775 15.1556   5
   2  -1  14 65.3039 29.4170   2
  -2   1  14 12.0989 19.7907   4
  -2  -1 -14 37.2544 24.8182   1
   2  -1  14 28.5044 25.9923   1
  -2   1  14 24.6948 22.5469   3
  -2   1  14 24.5445 23.1386   1
   2   1 -14 12.2136 24.4129   1
  -2  -1 -14 8.62174 15.8270   1
   2   1 -13 1298.90 137.888   2
   2   1 -13 1201.71 121.295   5
  -2   1  13 1394.14 139.076   1
  -2  -1 -13 1146.67 135.016   1
   2   1 -13 1521.96 126.567   5
  -2   1  13 595.444 131.966   4
   2   1 -13 1235.03 149.470   1
   2  -1  13 921.397 143.470   3
  -2   1  13 1427.41 160.064   3
   2   1 -13 1700.07 163.166   6
  -2  -1 -13 987.764 126.597   6
   2  -1  13 677.711 134.073   2
   2  -1  13 1177.85 140.823   1
   2   1 -13 1194.45 143.266   1
  -2   1  13 1016.92 150.745   1
  -2  -1 -13 1238.53 147.739   1
   2   1 -12 69.1077 36.2982   6
  -2  -1 -12 43.6338 22.1922   6
   2   1 -12 137.438 37.3159   1
  -2   1  12 99.7855 39.1415   1
   2  -1  12 112.481 34.8779   1
   2   1 -12 72.4505 18.5018   5
   2   1 -12 49.6515 27.9240   2
  -2   1  12 139.483 41.5463   3
  -2  -1 -12 75.9182 25.5136   5
   2   1 -12 74.1382 19.8855   5
   2  -1  12 83.8406 33.1384   2
  -2   1  12 44.0309 27.8631   4
  -2  -1 -12 89.4194 33.5950   1
   2   1 -12 90.4072 33.9477   1
  -2   1  12 125.853 33.5453   1
   2  -1  12 132.702 39.5944   3
  -2  -1 -12 84.9981 26.9101   1
   2  -1  12 65.4932 31.0251   1
   2   1 -11 76.5227 39.3503   6
   2   1 -11 19.8177 18.0627   1
  -2   1  11 13.5031 21.9920   1
   2  -1  11 35.7434 20.5883   1
   2   1 -11 6.42151 7.96392   5
   2   1 -11 26.2109 20.1324   2
  -2   1  11-14.5657 16.8015   3
  -2  -1 -11 9.99494 14.1428   5
   2  -1  11 36.9677 30.0723   2
  -2   1  11 11.2237 24.1722   4
  -2  -1 -11 11.1703 15.7888   1
   2   1 -11 21.5992 23.2624   1
  -2   1  11 15.8586 18.2819   1
   2  -1  11 26.6682 21.7180   3
   2  -1  11-13.0499 21.2572   1
  -2  -1 -11 8.57004 14.0041   1
  -2   1  10 15.1296 24.5929   3
   2   1 -10-10.8235 12.4512   1
  -2   1  10-13.1558 15.1285   1
   2   1 -10 5.65946 7.64903   5
  -2  -1 -10-10.3884 16.8918   5
   2   1 -10 12.6526 12.8357   5
   2   1 -10-8.98325 21.9048   2
   2  -1  10 24.9908 26.8677   2
  -2   1  10 26.8420 21.1250   2
  -2   1  10 10.7414 17.4650   4
   2  -1  10 17.5734 18.8980   1
  -2  -1 -10-10.8150 17.5846   1
  -2   1  10 23.0605 20.7228   1
   2   1 -10 21.7415 21.6433   1
  -2  -1 -10 5.02021 12.9126   6
   2   1 -10 16.9447 19.4795   6
   2  -1  10-12.5038 17.6067   1
  -2   1   9 65.1811 21.3218   5
  -2   1   9 217.055 56.8823   3
   2   1  -9 86.4641 32.6259   1
  -2   1   9 13.2030 25.2458   1
  -2  -1  -9 190.879 39.3278   5
   2   1  -9 96.4395 21.6106   5
  -2   1   9 139.139 30.5183   2
   2  -1   9 74.9594 36.0334   2
  -2   1   9 30.7665 23.4091   4
   2  -1   9 70.0700 27.7665   1
  -2   1   9 134.965 31.2628   1
   2   1  -9 76.2690 35.1781   1
   2   1  -9 77.0028 47.5791   6
  -2  -1  -9 76.3186 19.8558   6
  -2  -1  -9 58.1270 26.1063   1
   2  -1   9 89.7522 35.4367   1
   2   1  -8 782.110 117.247   6
  -2   1   8 417.879 83.3404   3
  -2   1   8 493.063 79.2585   1
   2   1  -8 471.053 71.1732   1
   2   1  -8 374.939 43.7726   5
  -2   1   8 430.478 59.9849   5
   2   1  -8 291.062 46.9098   5
   2   1  -8 434.828 67.0844   2
  -2  -1  -8 338.483 62.7960   5
   2  -1   8 369.923 69.7947   2
  -2   1   8 334.862 56.7768   2
  -2   1   8 370.770 66.3893   4
  -2  -1  -8 501.884 73.3611   1
   2  -1   8 551.033 69.2271   1
  -2   1   8 444.757 62.7685   1
   2   1  -8 369.668 66.9308   1
  -2  -1  -8 433.930 49.9348   6
   2  -1   8 483.535 77.1648   1
  -2  -1  -8 533.716 70.8933   1
  -2  -1  -7 35.8788 12.3857   6
   2   1  -7 68.9273 49.5384   6
  -2   1   7 55.9010 39.5203   3
  -2   1   7 81.2150 38.2895   1
  -2   1   7 62.6971 22.2535   5
   2   1  -7 38.2351 9.31175   5
  -2  -1  -7 20.5236 22.3892   5
   2   1  -7 30.3691 10.1480   5
   2   1  -7 36.7668 27.1980   2
   2  -1   7 183.985 47.9475   2
  -2   1   7 66.5498 26.2130   2
  -2   1   7 29.0897 23.9435   4
   2  -1   7 106.905 36.0173   3
  -2  -1  -7 43.7037 23.7972   1
  -2   1   7 56.5181 22.0918   1
   2   1  -7 32.5148 25.1999   1
   2  -1   7 26.2824 24.1800   1
  -2  -1  -7 39.9801 25.9645   1
   2   1  -6 299.189 52.6658   1
  -2   1   6 164.521 48.1710   1
  -2  -1  -6 102.759 19.9982   6
  -2   1   6 144.660 48.3354   3
   2   1  -6 156.733 20.4052   5
   2   1  -6 145.678 41.7530   2
  -2  -1  -6 212.266 44.6452   5
  -2   1   6 141.316 34.6048   2
   2  -1   6 166.415 46.5811   2
   2   1  -6 222.998 44.6939   1
  -2  -1  -6 150.388 39.4234   4
  -2  -1  -6 249.835 46.4575   1
   2  -1   6 192.046 49.4669   1
  -2  -1  -6 217.845 44.5755   1
   2  -1   6 245.743 47.0755   3
   2  -1   5 146.404 33.5668   3
  -2   1   5 218.055 41.5593   3
  -2   1   5 116.500 28.2706   5
   2   1  -5 145.435 37.1047   2
   2   1  -5 131.455 39.3475   1
  -2   1   5 41.8869 31.9863   1
   2   1  -5 300.287 83.7243   6
   2   1  -5 115.313 16.3705   5
  -2  -1  -5 79.0452 27.0802   5
  -2   1   5 168.721 39.7473   4
   2  -1   5 126.980 23.9102   4
  -2  -1  -5 144.629 36.9174   4
   2  -1   5 59.8432 43.5359   1
  -2  -1  -5 117.819 37.5466   1
  -2  -1  -5 96.2984 36.9563   1
  -2   1   5 121.284 33.3639   1
   2   1  -5 63.0759 30.4105   1
   2  -1   5 143.095 44.7177   2
  -2   1   5 123.927 30.5918   2
   2  -1   5 153.239 38.1374   1
   2  -1   4 415.336 64.4155   3
   2   1  -4 480.395 51.6167   5
  -2  -1  -4 509.468 70.4174   5
  -2   1   4 482.177 68.1427   5
   2   1  -4 525.032 74.0684   2
  -2   1   4 406.773 79.5409   1
   2   1  -4 552.416 78.2919   1
   2  -1   4 293.005 76.9725   1
  -2  -1  -4 584.196 82.2793   1
   2  -1   4 551.687 61.5451   4
  -2   1   4 374.587 67.3882   4
  -2  -1  -4 468.405 71.2454   4
  -2   1   4 568.795 61.2526   3
  -2  -1  -4 489.333 77.3015   1
   2   1  -4 574.234 119.573   6
   2  -1   4 627.128 81.0750   1
  -2  -1  -3 1938.58 201.028   5
   2   1  -3 2178.66 187.925   5
  -2   1   3 1783.85 204.940   5
   2   1  -3 1624.29 205.828   2
   2  -1   3 2238.78 220.617   2
   2  -1   3 2075.06 195.937   4
  -2   1   3 1980.08 206.177   4
  -2  -1  -3 2286.13 214.720   4
  -2   1   3 1730.72 186.702   3
   2  -1   3 1729.65 196.343   3
  -2   1   3 1990.84 184.113   3
  -2   1   3 1598.27 218.759   1
   2  -1   3 2250.09 214.760   1
   2  -1   3 1723.27 220.034   1
   2   1  -3 2557.88 282.049   6
  -2   1   3 2214.66 212.455   1
  -2  -1  -3 1964.07 213.348   1
   2  -1   2 1121.19 128.484   6
   2   1  -2 1269.54 139.522   2
  -2   1   2 1259.53 136.937   5
   2  -1   2 1276.86 142.404   1
   2   1  -2 1559.36 123.705   5
  -2  -1  -2 1152.36 125.176   5
   2  -1   2 1055.57 138.016   2
   2  -1   2 1105.43 124.192   4
  -2   1   2 1120.08 131.323   4
  -2  -1  -2 1434.27 146.531   4
  -2   1   2 1068.03 113.879   3
   2  -1   2 1292.70 126.615   3
   2   1  -2 1257.27 144.988   3
  -2   1   2 897.639 140.360   1
   2  -1   2 1048.76 145.052   1
  -2  -1  -2 1240.17 141.916   1
  -2   1   2 1280.37 142.492   1
  -2   1   2 1077.34 110.239   3
  -2  -1  -1 20.6247 11.8031   6
   2   1  -1 26.1036 17.1922   5
  -2   1   1 11.0899 24.0001   1
  -2  -1  -1 21.4807 21.5544   1
   2  -1   1 10.4838 12.3611   1
  -2   1   1 36.4846 19.8024   5
   2  -1   1 30.2942 23.3712   2
  -2   1   1 7.31429 18.9962   4
   2  -1   1 38.5292 17.5408   4
   2   1  -1 23.9254 23.9690   3
  -2   1   1 25.7465 25.7699   1
   2  -1   1 13.0431 28.1750   1
  -2  -1  -1 21.6891 21.7601   1
  -2   1   1 36.7509 12.1044   3
   2  -1   1 92.8419 22.6292   3
   2   1  -1 33.7839 27.5889   1
  -2  -1   0 2.97464 10.2700   6
   2  -1   0 10.6830 15.0449   6
   2  -1   0 67.0492 30.1468   2
   2   1   0-9.11254 14.8189   2
  -2   1   0-6.66600 15.3298   4
  -2  -1   0 10.1747 18.4943   4
   2   1   0-12.2215 14.0548   3
   2   1   0 11.2360 12.9234   1
   2  -1   0-12.5829 20.4552   1
  -2  -1   0 11.1111 15.6470   1
  -2   1   0 12.8965 20.9645   1
  -2   1   0 9.44187 13.2998   5
  -2  -1   0-10.6148 14.9491   1
   2  -1   0-10.5708 14.8872   1
  -2   1   0 11.4644 20.8363   1
   2   1   0 13.2660 15.2540   5
  -2  -1   0 4.74158 8.63352   5
  -2   1   0 14.3309 10.1670   3
   2  -1   0 10.4356 8.95584   3
   2   1   0-9.70649 22.3137   6
   2  -1  -1 32.7679 25.2209   6
  -2   1  -1 9.90266 18.1578   5
  -2  -1   1 39.8865 23.0467   1
   2  -1  -1 31.9114 22.9976   1
  -2   1  -1-10.9614 20.0653   1
  -2  -1   1 53.5575 18.7166   5
   2   1   1 18.1544 22.2613   2
   2  -1  -1 65.7531 31.5632   2
  -2   1  -1 48.7543 19.9578   4
   2  -1  -1 14.8611 9.95849   3
  -2  -1   1 19.5494 22.5968   4
   2   1   1 36.7202 15.0269   6
  -2  -1   1 7.81986 11.7141   6
   2   1   1 12.1922 32.9464   3
  -2   1  -1 50.5547 18.8313   3
   2  -1  -1-12.6719 23.1528   1
  -2   1  -1 39.3928 28.3336   1
  -2  -1   1 23.1284 23.1456   1
  -2  -1   2 1378.57 132.720   5
  -2   1  -2 1315.01 151.452   5
  -2  -1   2 1473.61 154.754   4
  -2   1  -2 1223.96 135.541   4
  -2  -1   2 1153.05 134.537   6
   2   1   2 1232.37 155.952   3
  -2   1  -2 1427.37 144.315   3
  -2   1  -2 1329.46 153.457   1
  -2  -1   2 1155.08 145.301   1
   2  -1  -2 1205.02 150.043   1
   2   1   2 1648.92 155.805   5
  -2   1  -2 1407.39 167.677   1
   2  -1  -2 1190.65 152.032   6
   2   1   2 1302.38 146.911   2
   2  -1  -2 1285.08 148.922   2
  -2  -1   2 1396.16 158.261   1
   2  -1  -2 1251.48 158.118   1
  -2   1  -3 2095.87 239.307   1
   2  -1  -3 2110.63 219.933   2
   2   1   3 1885.26 217.048   2
  -2  -1   3 2586.22 229.892   4
  -2  -1   3 2256.10 223.465   1
  -2   1  -3 1966.80 224.487   1
   2  -1  -3 2228.02 228.275   1
   2   1   3 1856.63 228.923   3
  -2   1  -3 2777.96 235.221   3
  -2  -1   3 1851.54 198.646   5
  -2   1  -3 2303.46 228.881   5
   2  -1  -3 2478.28 231.385   6
  -2  -1   3 2263.61 217.176   6
  -2   1  -3 1897.08 221.086   6
   2   1   3 2193.72 232.241   1
   2  -1  -3 2083.20 232.418   1
  -2   1  -4 275.687 63.0180   5
  -2   1  -4 400.471 63.0736   6
   2  -1  -4 299.415 65.7056   1
   2   1   4 414.746 73.1697   3
   2   1   4 513.952 66.8862   2
  -2  -1   4 354.210 60.5667   4
  -2  -1   4 397.798 44.5429   5
   2  -1  -4 401.930 64.5830   6
  -2   1  -4 604.343 84.3292   3
  -2  -1   4 460.767 64.0522   3
  -2  -1   4 443.130 65.4019   6
   2   1   4 262.142 65.3471   1
  -2   1  -4 297.934 70.1371   1
   2  -1  -4 491.628 70.4093   1
  -2   1  -4 541.154 77.5434   1
  -2  -1   4 368.131 60.8167   1
  -2  -1   5 210.354 48.4909   1
   2  -1  -5 85.0251 38.6165   1
   2   1   5 101.212 37.3584   3
   2  -1  -5 104.623 31.2352   2
   2   1   5 110.360 32.1186   2
  -2   1  -5 116.568 25.6656   4
  -2  -1   5 118.796 32.8638   4
  -2  -1   5 103.257 17.6811   5
  -2   1  -5 157.886 37.5943   5
   2  -1  -5 116.078 35.1138   6
  -2   1  -5 114.638 43.4732   3
  -2  -1   5 150.883 32.3043   3
   2  -1  -5 152.166 23.4371   3
   2   1   5 141.107 43.1948   1
  -2   1  -5 141.797 43.3915   1
  -2  -1   5 210.584 42.2834   1
   2  -1  -6 143.753 37.8672   6
   2   1   6 177.606 23.5891   6
   2  -1  -6 221.223 52.4090   1
  -2  -1   6 182.984 47.1022   1
   2  -1  -6 166.397 27.3167   3
  -2  -1   6 226.022 39.3989   3
  -2  -1   6 170.846 37.7903   1
   2  -1  -6 143.545 42.1978   1
   2  -1  -6 202.338 38.1448   2
   2   1   6 236.510 46.1306   2
  -2  -1   6 139.039 34.2488   4
  -2   1  -6 185.651 30.8277   4
  -2   1  -6 182.479 42.1317   1
   2   1   6 192.385 49.2513   3
  -2   1  -6 86.7053 36.9858   1
   2   1   6 215.897 51.9876   1
  -2   1  -6 176.431 37.0425   6
  -2   1  -7 70.6157 23.5506   6
   2   1   7 80.2490 18.4317   6
   2  -1  -7 81.6181 27.8190   6
  -2  -1   7 83.5354 33.9774   1
   2  -1  -7 35.4767 29.2774   1
   2  -1  -7 50.4564 15.0066   3
  -2  -1   7 61.3601 25.2984   3
  -2  -1   7 62.6266 23.5522   1
   2  -1  -7 79.4405 32.6776   1
  -2   1  -7 9.66996 16.5294   5
  -2   1  -7 31.9615 20.9385   4
  -2  -1   7 27.8674 19.4618   4
  -2   1  -7 36.8756 15.0263   4
   2   1   7 101.922 28.9117   1
  -2   1  -7 42.7655 23.5482   1
   2   1   7 34.7716 30.2184   1
  -2   1  -7 59.6322 36.6184   1
   2   1   7 63.3690 37.4804   3
   2  -1  -7 86.3923 25.5884   2
  -2  -1   8 475.375 66.9105   1
   2  -1  -8 443.485 69.6908   1
  -2   1  -8 440.146 62.6109   6
   2  -1  -8 449.934 58.6133   2
  -2  -1   8 395.810 58.6588   4
  -2   1  -8 481.150 52.8528   4
   2   1   8 498.655 69.4661   2
  -2   1  -8 401.214 67.5539   1
   2   1   8 406.689 64.1282   1
  -2   1  -8 245.373 64.5167   1
  -2   1  -8 388.082 55.6991   4
  -2   1  -8 547.465 71.9796   5
   2  -1  -8 333.104 50.0870   3
   2   1   8 293.552 66.1151   3
  -2  -1   8 449.721 59.4772   3
   2  -1  -8 608.135 84.5389   1
  -2  -1   8 543.646 77.6623   1
   2   1   8 359.690 53.8611   6
   2  -1  -9 93.5135 33.5906   1
  -2   1  -9 79.9258 25.2666   6
  -2   1  -9 70.2581 31.2562   5
  -2  -1   9 97.8363 25.2127   3
   2   1   9 84.7483 31.5308   2
   2  -1  -9 53.1818 19.5446   2
  -2   1  -9 65.9292 30.3758   1
   2   1   9 59.1796 25.6768   1
   2   1   9 102.904 36.6120   1
  -2   1  -9 34.6558 30.4445   1
  -2  -1   9 70.4370 27.6111   1
   2   1   9 84.8623 34.7878   3
   2  -1 -10-8.26012 16.4713   6
   2   1  10-6.56636 13.1086   6
   2  -1 -10 9.69820 15.7929   1
  -2   1 -10 7.21204 13.1429   6
  -2  -1  10 6.24827 12.4776   3
   2  -1 -10 10.0176 13.5364   2
  -2   1 -10 41.9500 22.5680   5
   2   1  10 12.0780 21.9673   3
  -2   1 -10 13.7223 11.1964   4
  -2  -1  10 12.3205 13.2821   4
  -2  -1  10 11.7347 19.0964   1
  -2   1 -10 22.1044 26.9591   1
   2   1  10 11.1260 15.6910   1
  -2   1 -10 10.3999 20.7233   1
   2   1  10 34.8873 20.0698   1
   2   1  10 8.31434 16.5790   2
  -2   1 -11 10.6991 17.4422   1
   2   1  11 10.9639 15.4927   1
   2   1  11 6.81411 20.0109   6
   2  -1 -11 8.60517 12.1905   6
   2  -1 -11 19.9190 19.8708   1
  -2  -1  11 29.2820 22.4745   1
  -2  -1  11 31.5403 14.5639   3
  -2  -1  11 48.3284 27.8010   1
   2  -1 -11 11.7690 23.4646   1
  -2   1 -11 14.5544 15.7061   6
  -2   1 -11 43.7373 23.5468   5
  -2   1 -11-4.10550 8.28978   4
  -2  -1  11 6.06284 12.1472   4
  -2   1 -11 3.97558 10.3101   4
   2   1  11 12.1749 22.1635   3
   2   1  11 8.42259 20.5776   2
  -2   1 -11 32.0264 26.0590   1
   2  -1 -12 110.383 33.0282   1
  -2  -1  12 133.774 35.1983   1
  -2   1 -12 99.2378 27.3439   6
   2  -1 -12 126.352 35.7309   6
  -2  -1  12 63.6259 32.4931   1
   2  -1 -12 160.606 42.7934   1
   2   1  12 116.854 35.8205   1
   2  -1 -12 69.8560 22.2398   2
   2   1  12 114.352 38.4600   3
  -2   1 -12 91.4356 32.2851   5
   2  -1 -12 101.386 26.5213   5
   2   1  12 50.8574 28.9954   4
  -2   1 -12 115.647 24.9602   4
  -2  -1  12 167.530 30.7326   4
  -2   1 -12 159.243 37.8542   1
   2   1  12 11.4798 21.0169   1
  -2  -1  12 77.3322 25.8737   3
   2   1  12 212.746 42.0350   2
   2  -1 -13 1168.18 126.409   2
  -2   1 -13 1352.19 149.421   1
   2   1  13 1120.99 146.697   1
  -2  -1  13 1477.66 148.116   1
  -2   1 -13 1598.86 156.438   5
   2  -1 -13 1419.78 136.614   5
   2   1  13 1006.30 151.925   4
   2  -1 -13 1235.13 146.308   6
  -2   1 -13 1367.67 140.175   6
  -2  -1  13 1051.27 128.539   4
  -2   1 -13 1067.23 125.411   4
  -2   1 -13 1314.22 127.691   4
   2   1  13 1272.03 155.950   3
  -2  -1  13 1130.10 134.094   3
   2  -1 -13 1168.16 143.669   1
   2   1  13 1020.87 137.072   2
   2   1  13 1206.78 145.486   1
   2  -1 -13 1177.56 147.713   1
  -2  -1  13 1252.59 155.360   1
  -2   1 -13 1213.79 147.187   1
   2  -1 -14 50.5637 28.8731   6
  -2   1 -14 43.0248 24.6999   6
  -2  -1  14 13.9294 16.7239   1
   2  -1 -14 45.1427 26.3849   1
   2   1  14 31.6247 26.1485   1
   2   1  14 54.0502 29.4494   3
  -2  -1  14 92.5243 27.0173   3
   2  -1 -14 40.9384 15.1128   2
  -2   1 -14 58.2821 30.3393   5
   2  -1 -14 101.982 24.3655   5
   2  -1 -14 10.6221 15.7152   1
  -2  -1  14 93.1887 30.7181   1
   2   1  14 81.8805 33.6154   4
  -2  -1  14 30.3761 15.5820   4
  -2   1 -14 57.5797 19.7051   4
   2   1  14-12.1336 22.5713   1
  -2   1 -14 20.6539 25.6346   1
  -2   1 -14 70.3392 28.9837   1
   2   1  14 16.6599 22.9649   2
  -2   1 -15 18.1422 20.8910   6
   2  -1 -15 20.5642 20.5092   6
   2  -1 -15-11.4304 24.6095   1
   2   1  15 11.3964 18.5696   1
  -2  -1  15 14.6352 20.6414   1
   2   1  15 13.9721 25.4214   3
  -2  -1  15 24.4384 16.2701   3
   2  -1 -15 13.0776 14.2333   2
   2  -1 -15 12.2663 12.2827   5
  -2   1 -15 11.9244 13.7698   5
   2  -1 -15-11.1993 15.8199   1
  -2   1 -15 32.6030 21.6721   1
   2   1  15-13.9491 16.0864   4
  -2  -1  15 19.0444 16.3679   4
  -2   1 -15 25.9097 14.6490   4
   2   1  15 12.6635 17.8736   1
  -2   1 -15 12.2570 22.3105   1
   2   1  15 24.5958 23.1161   2
  -2   1 -16 9.48949 17.2541   6
   2  -1 -16 21.3681 19.4228   6
   2   1  16 24.6112 28.2876   1
   2   1  16 14.3012 20.1376   3
  -2  -1  16 8.67318 17.2749   3
   2  -1 -16-4.19853 13.6623   2
   2  -1 -16 6.34500 11.5479   5
  -2   1 -16 12.0132 19.5334   5
   2  -1 -16-11.7561 19.1158   1
  -2   1 -16 11.3522 22.6036   1
  -2  -1  16 11.6804 23.2564   1
   2   1  16 14.0938 30.3046   4
  -2  -1  16 6.67278 14.3605   4
  -2   1 -16 5.56070 14.3037   4
   2   1  16-13.0749 18.4129   1
   2   1  16 7.95944 17.1238   2
  -2   1 -16 12.7862 25.4563   1
  -2  -1  17 92.8870 29.6690   3
  -2  -1  17 45.7737 29.1765   1
   2  -1 -17 101.970 39.8042   1
   2  -1 -17 103.004 34.7413   6
  -2   1 -17 140.202 35.7007   6
   2  -1 -17 75.6917 21.9486   2
  -2   1 -17 116.839 39.0480   1
   2  -1 -17 143.949 31.3429   5
   2   1  17 56.1843 33.5378   4
  -2  -1  17 107.900 28.2874   4
  -2   1 -17 145.094 41.1198   1
   2   1  17 65.7834 36.6036   1
   2   1  17 28.8942 25.1790   3
   2   1  17 91.3689 29.7749   2
   2  -1 -18 21.3330 13.7823   2
  -2  -1  18-12.5401 20.4310   1
   2  -1 -18 25.0572 20.4124   1
  -2   1 -18 36.4450 26.1566   1
   2  -1 -18 11.9236 13.7801   6
  -2   1 -18 40.7939 24.9025   6
   2   1  18 14.2130 20.0562   1
   2  -1 -18 13.3588 18.8576   1
  -2  -1  18-15.4317 17.7931   1
   2  -1 -18 7.37986 12.0828   5
  -2   1 -18 11.5678 13.3737   5
   2   1  18-13.7986 27.5016   4
   2   1  18 21.5402 19.4048   2
  -2   1 -18 13.4113 15.4807   1
   2   1  18 39.5416 26.2735   1
   2   1  18 28.7538 20.2862   3
  -2  -1  18 19.6600 19.6193   3
   2  -1 -19-5.34203 15.0973   2
  -2   1 -19 33.1989 23.8279   5
   2   1  19 25.9782 18.3302   1
  -2  -1  19 19.4946 15.8980   3
  -2  -1  19 16.5207 13.4921   4
  -2   1 -19 26.8247 21.8376   1
  -2   1 -19 20.4245 20.3701   6
  -2  -1  19-15.3596 17.7014   1
   2  -1 -19 40.5094 26.9086   1
   2   1  19-13.3692 10.9477   4
  -2  -1  19 12.2690 14.1635   1
   2  -1 -19 12.6279 20.5655   1
  -2   1 -19 12.5806 20.4889   1
   2   1  19 6.67661 15.4040   2
  -2   1 -20-10.4392 16.9649   5
   2  -1 -20 7.62515 10.7328   5
   2   1  20 12.6020 20.4792   1
  -2  -1  20-8.89785 10.2261   4
  -2   1 -20-13.2055 18.5851   1
   2  -1 -20-10.8138 17.5736   6
   2  -1 -20-13.9106 15.9852   1
   2   1  20-13.4414 18.9170   1
  -2  -1  20-15.0503 12.2300   1
   2   1  20-12.7925 23.2423   4
  -2   1 -20 12.5329 17.6386   1
   2  -1 -20 12.4851 20.2892   1
  -2  -1  20 11.9862 16.8693   1
   2   1  20 6.26525 17.6352   2
  -2   1 -21-9.73692 13.7027   5
   2  -1 -21-6.83856 11.1127   5
   2   1  21 12.0608 16.9730   1
   2   1  21-12.1220 13.9288   4
  -2  -1  21-8.91451 10.2432   4
  -2   1 -21-12.8124 14.7221   1
   2   1  21 25.5734 25.4482   1
  -2  -1  21 11.1600 18.1350   1
   2  -1 -21 12.1217 13.9284   1
  -2   1 -21-12.1538 9.87499   1
  -2   1 -21 9.74534 15.8362   6
   2  -1 -21 9.45955 18.8265   6
   2   1  21-5.69593 16.0317   2
  -2   1 -22 9.01604 14.6652   5
   2  -1 -22 6.16630 12.2892   5
  -2   1 -22 9.32507 13.1389   6
   2  -1 -22 17.6703 17.5956   6
  -2  -1  22-13.8925 19.5613   1
   2   1  22 12.1678 17.1358   3
   2   1  22-11.4099 16.0700   4
  -2  -1  22 8.26817 13.4513   4
  -2   1 -22 12.2814 14.1266   1
  -2  -1  22 8.44833 11.9068   3
  -2   1 -22-11.1723 18.1664   1
   2   1  22 5.29514 15.5256   2
  -2  -1  23 191.548 39.0029   4
  -2   1 -23 151.378 44.5176   1
   2   1  23 224.283 51.1410   4
  -2  -1  23 148.072 48.1107   1
  -2   1 -23 232.408 41.6711   5
   2  -1 -23 221.663 35.5257   5
   2   1  23 147.269 41.4888   3
  -2  -1  23 135.236 35.2413   3
   2  -1 -23 184.216 39.5547   6
  -2   1 -23 176.366 39.5534   6
   2  -1 -24-5.15606 11.0838   5
  -2   1 -24 7.61946 12.3816   5
   2   1  24-10.4692 19.0204   3
  -2  -1  24-7.35973 11.9595   3
  -2   1 -24 24.8022 18.9992   6
  -2  -1  25 26.2349 16.0442   4
   2   1  25 9.29568 16.9427   4
   2  -1 -25 23.3977 12.6829   5
  -2   1 -25 22.1916 15.9592   5
   2   1  25-9.62300 20.7306   3
  -2  -1  25-6.85293 12.5240   3
  -2   1 -25 38.5274 19.8444   6
  -2  -1  26-6.20735 10.0870   4
   2   1  26 8.62243 17.1605   4
   2  -1 -26 4.35614 8.66977   5
   2   1  26-8.81705 12.4082   3
  -2  -1  26 6.30030 11.4465   3
   2  -1 -26-5.71954 11.3832   6
  -2   1 -26 7.01268 11.3957   6
  -2  -1  27 29.2416 15.9806   4
   2   1  27 24.2208 17.5563   4
   2  -1 -27 33.0845 14.1049   5
  -2   1 -27 31.2381 16.2691   5
   2   1  27 16.1322 14.8917   3
  -2  -1  27 29.3660 16.0467   3
   2  -1 -27 26.3560 12.3996   6
  -2   1 -27 45.5478 17.7330   6
  -2  -1  28 5.64533 10.2582   4
   2  -1 -28 3.83518 6.97032   5
  -2   1 -28 5.75730 8.10438   5
  -2  -1  28 5.45242 8.86218   3
   2  -1 -28-4.80209 5.52106   6
  -2   1 -28-6.03247 12.0073   6
   2   1  28 7.36348 10.3642   3
   2  -1 -29-4.42949 8.82662   6
  -2  -1  29 5.12044 9.31328   3
   2   1  29 6.86929 9.67713   3
   2  -1 -29 7.32245 9.41729   5
  -2   1 -29 15.8116 14.2096   5
   2  -1 -30-4.08797 6.64338   6
  -2   1 -30-5.18634 9.42287   6
  -2  -1  30 4.76197 6.70191   3
   2   1  30-6.26656 8.81919   3
  -2   1 -30 4.88215 8.87023   5
  -2   1 -31 4.75624 9.46624   6
  -2  -1  31-4.40965 6.20619   3
  -2   1 -32 4.41759 8.80037   6
  -2   1 -32 4.20871 5.93542   5
  -2   2  31 5.80285 9.44393   3
  -2   2  30 2910.90 267.490   4
  -2  -2 -30 2615.28 258.379   5
  -2   2  30 2881.47 270.353   3
   2  -2  29-4.67575 7.59816   3
  -2  -2 -29-3.53898 6.42973   5
   2   2 -29 4.06023 6.59796   6
  -2   2  29 5.40739 9.82421   4
   2   2 -28 450.350 53.2506   6
   2  -2  28 370.295 54.3134   3
  -2   2  28 512.115 65.0027   3
  -2   2  28 431.052 57.5056   4
  -2  -2 -28 418.979 50.5993   5
  -2   2  27-5.72574 9.31640   4
   2   2 -27-4.51148 8.99131   6
   2  -2  27-5.04455 16.4016   2
  -2   2  27-7.61308 12.3803   3
  -2   2  26 213.284 38.2588   4
  -2  -2 -26 185.911 30.6637   5
  -2  -2 -26 189.374 32.7398   6
   2   2 -26 273.780 36.5417   6
   2  -2  26 204.301 35.1975   2
  -2   2  26 211.816 45.0057   3
  -2   2  25 49.0769 16.4798   4
  -2  -2 -25 36.3463 13.1543   6
   2   2 -25 70.8292 18.0912   6
  -2  -2 -25 51.8138 15.2605   5
   2  -2  25 26.9956 15.3240   2
  -2   2  25 87.2687 27.8798   3
  -2   2  24 7934.80 707.754   4
  -2  -2 -24 7355.60 695.931   5
   2   2 -24 7122.67 699.626   6
  -2  -2 -24 7359.59 697.657   6
  -2   2  24 9203.84 723.700   3
   2  -2  24 7804.73 702.690   2
   2   2 -23 81.5719 22.6407   6
  -2  -2 -23 109.242 24.0466   6
   2  -2  23 102.351 25.7118   2
  -2  -2 -23 123.127 23.0992   5
  -2   2  23 69.8216 32.7410   3
  -2   2  23 93.0626 28.0512   4
  -2   2  22 24857.7 1981.11   4
  -2  -2 -22 18465.3 1965.25   5
  -2  -2 -22 21616.6 1967.43   6
  -2   2  22 28305.0 2001.80   3
  -2   2  21-7.31362 11.8868   4
   2  -2  21-6.99963 17.0631   2
  -2  -2 -21-4.86498 9.68497   5
   2   2 -21-5.54416 10.0752   5
   2   2 -21 10.9098 19.8222   2
   2  -2  21 10.3581 16.8334   1
   2   2 -21 6.65770 9.37204   6
  -2  -2 -21-4.88386 10.5011   6
   2  -2  21-7.05886 14.0504   3
  -2   2  21 11.2200 12.8943   3
  -2  -2 -20 27830.4 2441.01   5
  -2   2  20 32738.7 2456.61   4
   2   2 -20 16865.3 2433.94   5
   2  -2  20 27838.9 2451.05   3
  -2   2  20 37035.2 2485.38   3
   2   2 -20 25593.8 2464.59   2
   2   2 -20 32355.6 2453.18   6
  -2  -2 -20 29934.4 2441.72   6
   2   2 -20 31050.3 2458.13   1
   2  -2  20 22841.3 2459.60   1
   2  -2  19 33.2387 22.4500   2
   2  -2  19 24.1099 17.3506   3
  -2   2  19 12.5181 20.4053   3
   2   2 -19 15.5854 16.8286   6
   2   2 -19-11.7692 21.4425   2
   2   2 -19-14.6548 20.6860   1
  -2   2  19 8.50438 9.90308   1
  -2  -2 -19 27.7591 15.7084   5
   2   2 -19 5.22078 13.5098   5
  -2   2  19 19.5557 27.5673   1
   2  -2  19-11.5198 13.3339   1
   2   2 -19 18.5062 15.1218   1
   2  -2  19 19.3245 41.5722   1
  -2   2  18 92.8659 43.0946   1
   2  -2  18 54.6548 28.7072   1
   2   2 -18 47.9521 21.4557   1
  -2   2  18 115.958 32.1445   4
   2  -2  18 72.6087 27.2445   2
   2  -2  18 94.5099 28.5487   3
  -2   2  18 26.1671 24.5018   3
   2   2 -18 42.1857 22.4777   6
  -2  -2 -18 55.9084 17.0622   6
   2   2 -18 57.5745 31.5070   1
  -2  -2 -18 46.5991 23.5153   1
  -2  -2 -18 52.4004 19.2612   5
   2   2 -18 112.064 24.1627   5
   2  -2  18 74.6616 43.3045   1
  -2  -2 -18 43.1848 26.8194   1
  -2   2  17 17.6664 24.9129   1
   2   2 -17 31.5864 25.7134   2
  -2   2  17 16.4731 15.0491   1
   2   2 -17-13.9376 22.7047   1
  -2  -2 -17 7.92050 12.9694   1
   2   2 -17 8.77888 10.2128   5
  -2   2  17 18.7518 17.1088   4
   2  -2  17 29.8194 21.4267   2
   2   2 -17 18.2435 18.2242   6
  -2  -2 -17 15.5532 11.2584   6
  -2  -2 -17 27.6003 22.4819   1
   2  -2  17 27.7152 22.5750   3
  -2   2  17 13.5071 24.5915   3
   2  -2  17 55.3427 36.7491   1
   2   2 -16 513.820 64.6292   5
   2   2 -16 594.898 68.4664   5
  -2  -2 -16 690.700 79.0133   5
  -2   2  16 524.905 97.3934   1
  -2  -2 -16 482.958 75.7382   1
  -2   2  16 679.692 84.3762   1
   2   2 -16 470.485 82.3445   1
  -2  -2 -16 682.273 74.3486   6
   2   2 -16 590.770 85.4959   6
  -2   2  16 668.466 89.0201   4
   2   2 -16 706.499 103.225   1
   2  -2  16 583.037 87.6574   3
   2  -2  16 849.850 98.6476   2
  -2   2  16 451.579 60.1508   2
   2   2 -16 653.245 88.1114   2
   2  -2  16 667.324 91.3271   1
  -2  -2 -16 650.021 96.2963   1
   2  -2  16 687.012 109.846   1
   2   2 -15 311.087 56.9213   6
  -2  -2 -15 306.369 43.8030   6
   2   2 -15 264.609 35.7964   5
   2   2 -15 187.472 48.6488   2
   2   2 -15 328.089 61.9528   1
  -2  -2 -15 178.225 44.1932   1
  -2   2  15 441.326 56.2082   1
  -2  -2 -15 313.921 48.9730   5
  -2   2  15 272.600 38.2342   2
   2  -2  15 398.982 65.4796   2
  -2   2  15 284.653 59.4407   4
   2  -2  15 181.744 46.8473   1
   2   2 -15 297.511 54.9715   1
  -2  -2 -15 327.391 60.7743   1
   2  -2  15 317.004 59.0390   3
   2  -2  15 347.862 71.7002   1
   2   2 -14 26749.6 2632.44   5
   2   2 -14 29279.4 2633.56   5
   2   2 -14 26581.1 2656.91   2
  -2  -2 -14 32714.7 2657.68   5
  -2   2  14 32957.2 2641.10   2
  -2   2  14 24460.1 2667.37   4
   2   2 -14 31771.4 2674.80   1
  -2   2  14 22200.3 2665.17   3
   2  -2  14 32059.7 2672.28   3
   2  -2  14 30389.6 2683.32   1
  -2   2  14 30643.8 2653.48   1
   2   2 -14 31339.8 2669.05   6
  -2  -2 -14 30178.9 2645.47   6
   2  -2  14 34054.1 2664.49   1
   2   2 -14 28695.0 2663.04   1
  -2   2  14 29210.0 2679.35   1
   2  -2  13 118.951 37.8742   3
   2   2 -13 165.918 38.3787   1
  -2   2  13 118.837 44.3657   1
   2  -2  13 128.326 35.8656   1
  -2  -2 -13 163.752 34.1190   1
   2   2 -13 113.443 40.6937   1
  -2   2  13 145.839 31.1135   1
   2   2 -13 106.617 16.9482   5
  -2  -2 -13 168.469 36.6691   5
   2  -2  13 175.001 51.3710   2
  -2   2  13 93.0096 27.5598   2
   2  -2  13 111.723 43.9235   1
  -2   2  13 77.5834 38.0958   4
   2   2 -13 80.6211 31.6614   6
  -2  -2 -13 117.809 26.3566   6
   2   2 -13 155.560 36.6449   2
  -2  -2 -13 141.766 42.1352   1
  -2   2  13 100.951 41.2744   3
   2   2 -12 33865.9 3117.55   2
  -2  -2 -12 36594.6 3122.41   5
   2   2 -12 26738.7 3120.04   6
  -2  -2 -12 35002.5 3104.37   6
  -2   2  12 33051.9 3138.24   4
   2  -2  12 37267.4 3118.88   1
   2   2 -12 33650.0 3116.46   1
  -2   2  12 34060.0 3129.27   1
  -2  -2 -12 38362.7 3125.64   1
  -2   2  12 36213.8 3130.17   3
   2  -2  12 39559.7 3139.16   3
  -2  -2 -12 34283.8 3108.86   1
   2  -2  12 33519.9 3132.33   1
  -2   2  12 38429.0 3112.73   1
   2  -2  12 29676.0 3138.63   2
  -2   2  12 30551.0 3101.82   2
   2   2 -12 35322.3 3123.79   1
   2  -2  11 280.106 59.4574   3
   2   2 -11 212.210 45.0427   1
   2  -2  11 292.235 48.3815   1
   2   2 -11 250.091 51.5549   1
  -2   2  11 199.736 41.7061   1
  -2  -2 -11 216.981 45.8025   5
  -2   2  11 95.8594 33.8513   2
   2  -2  11 151.917 54.3515   2
  -2   2  11 184.991 63.0271   4
   2   2 -11 167.105 47.3824   6
  -2  -2 -11 195.530 35.8588   6
  -2  -2 -11 194.149 47.8965   1
  -2   2  11 172.690 46.2081   3
  -2  -2 -11 240.242 41.6244   1
   2  -2  11 202.368 53.8384   1
  -2   2  10 209458. 22044.1   2
   2  -2  10 228369. 22076.6   2
  -2  -2 -10 260754. 22048.4   1
   2  -2  10 242492. 22068.7   1
  -2   2  10 192325. 22073.1   4
   2   2 -10 251409. 22065.3   6
  -2   2  10 248850. 22057.1   3
   2  -2  10 288131. 22083.9   3
   2   2 -10 252894. 22056.9   2
  -2  -2 -10 295530. 22072.3   5
  -2  -2 -10 257729. 22059.8   1
  -2   2   9 437.326 61.3875   5
   2  -2   9 388.774 83.1340   3
   2   2  -9 443.225 70.2129   2
   2   2  -9 331.141 60.6076   1
  -2  -2  -9 464.123 75.5150   5
  -2   2   9 450.767 60.3737   1
  -2  -2  -9 429.768 61.6597   1
   2  -2   9 486.604 77.1730   1
  -2   2   9 322.021 61.0891   2
   2  -2   9 238.218 71.4099   2
   2  -2   9 524.464 67.6038   1
  -2  -2  -9 362.307 64.3772   1
  -2   2   9 396.352 62.8468   3
   2   2  -9 380.330 70.0418   6
  -2  -2  -9 444.825 58.5144   6
  -2   2   8 1318.62 155.145   5
  -2  -2  -8 1963.50 186.568   5
   2  -2   8 1632.45 190.014   2
  -2   2   8 1560.08 161.781   2
  -2  -2  -8 1480.94 158.634   1
   2  -2   8 1216.04 165.640   1
  -2   2   8 1055.87 185.800   4
  -2   2   8 1254.32 153.807   1
   2  -2   8 1713.03 189.146   3
  -2   2   8 1426.78 152.447   3
   2   2  -8 1546.31 169.366   6
  -2  -2  -8 1707.15 152.073   6
   2   2  -8 1418.15 167.184   2
   2  -2   8 1615.11 161.130   1
   2   2  -8 1603.23 165.056   1
  -2  -2  -8 1238.01 158.833   1
  -2  -2  -7 122.886 19.0192   6
   2   2  -7 95.0954 29.6173   6
  -2  -2  -7 80.6021 23.9348   6
  -2   2   7 92.8644 28.5084   5
   2   2  -7 138.070 35.0963   1
   2   2  -7 158.250 36.4431   2
  -2  -2  -7 133.375 41.7753   5
  -2   2   7 46.6331 19.6431   3
   2  -2   7 30.3555 29.3510   2
  -2   2   7 140.042 43.8377   4
  -2   2   7 128.499 30.7552   1
  -2  -2  -7 182.840 35.0863   1
   2  -2   7 126.770 32.4893   1
   2  -2   7 145.247 46.7991   3
  -2   2   6 981.912 121.923   5
  -2  -2  -6 1718.27 162.297   5
   2   2  -6 917.675 128.106   2
  -2  -2  -6 1072.08 102.180   6
  -2  -2  -6 765.337 105.833   6
   2   2  -6 907.562 120.591   6
  -2  -2  -6 1336.64 128.372   1
   2  -2   6 1387.48 150.624   1
  -2   2   6 1337.27 166.177   4
   2  -2   6 1092.72 105.106   4
  -2   2   6 1112.70 109.505   3
   2  -2   6 1057.84 140.866   3
  -2   2   6 851.407 117.898   1
  -2  -2  -6 1413.08 138.730   1
   2   2  -6 1292.46 129.642   1
   2  -2   6 1023.61 123.127   1
  -2   2   5 186.307 36.3448   1
  -2  -2  -5 138.745 38.3377   1
  -2   2   5 166.652 40.6812   5
   2   2  -5 185.020 41.0418   1
   2  -2   5 63.5501 38.1677   3
   2   2  -5 240.276 50.3325   2
   2  -2   5 211.234 55.0718   2
  -2   2   5 340.547 72.4283   4
   2  -2   5 195.260 26.5809   4
   2  -2   5 255.899 42.9615   1
  -2   2   5 168.794 26.8290   3
   2  -2   5 194.767 48.9732   1
  -2  -2  -5 184.292 38.6054   1
  -2   2   4 32713.7 2798.31   5
  -2  -2  -4 24394.6 2804.91   5
  -2  -2  -4 34936.2 2796.20   1
   2  -2   4 34834.2 2827.26   2
  -2   2   4 39122.6 2850.53   4
   2  -2   4 29793.5 2774.85   4
   2   2  -4 31527.7 2788.60   6
   2  -2   4 30238.4 2804.19   3
  -2   2   4 28529.0 2790.43   1
   2   2  -4 22351.3 2789.56   1
  -2  -2  -4 34695.1 2799.29   1
   2   2  -4 30048.9 2801.78   2
   2  -2   4 32706.1 2813.86   1
   2  -2   4 35403.9 2798.77   1
   2   2  -4 32403.5 2798.17   1
  -2  -2  -3 7.49483 6.98859   6
   2   2  -3 11.6867 13.4348   6
  -2  -2  -3 3.82548 5.39929   6
   2   2  -3-8.20433 16.3335   1
  -2   2   3 9.21026 18.3349   5
   2  -2   3 33.4512 20.3884   3
  -2  -2  -3-12.5271 20.3607   5
   2  -2   3 23.7577 28.9576   2
  -2   2   3 17.9077 38.4978   4
   2  -2   3 3.31734 8.09648   4
  -2  -2  -3-9.77952 23.8411   4
  -2  -2  -3-8.44889 13.7356   1
   2   2  -3 7.97308 15.8734   1
  -2   2   3 14.3829 13.0719   1
   2  -2   3-8.34994 15.1758   1
   2  -2   3-11.3818 26.1596   1
   2  -2   2 7453.95 685.176   2
  -2  -2  -2 8331.67 655.416   6
   2   2  -2 7654.60 662.656   6
  -2   2   2 8364.73 718.445   4
   2  -2   2 6287.16 653.336   4
  -2  -2  -2 7842.87 682.242   4
   2   2  -2 5699.04 680.699   3
   2  -2   2 7997.26 665.434   3
  -2   2   2 6742.17 675.120   5
   2   2  -2 7213.62 679.027   2
  -2  -2  -2 8721.68 689.867   5
   2  -2   2 5946.87 677.605   1
   2   2  -2 6493.81 668.072   1
   2  -2   2 7100.66 669.705   1
  -2   2   2 6930.98 670.288   1
   2   2  -2 6645.21 671.422   1
  -2  -2  -2 6923.14 670.470   1
  -2   2   1 1354.72 146.363   5
   2   2  -1 1416.63 149.777   2
   2  -2   1 1425.62 149.082   2
  -2  -2  -1 1477.56 131.402   6
   2  -2   1 1022.35 122.182   4
  -2  -2  -1 1214.73 142.805   4
   2  -2   1 1169.43 121.284   3
   2   2  -1 909.841 146.376   3
   2  -2   1 954.230 134.262   1
   2   2  -1 1091.31 134.144   1
   2  -2   1 1169.23 144.379   1
  -2  -2  -1 1333.06 142.554   5
   2   2  -1 1198.78 139.289   1
  -2   2   1 1191.14 137.379   1
  -2  -2  -1 1287.24 137.768   1
   2   2   0 583132. 55945.0   5
  -2  -2   0 609671. 55951.4   5
   2   2   0 633524. 55944.0   6
  -2  -2   0 651214. 55956.9   6
   2  -2   0 642984. 55963.8   2
   2  -2   0 610395. 55964.6   1
   2   2   0 624138. 55960.5   1
   2   2   0 644793. 55958.8   1
  -2  -2   0 620032. 55955.3   1
  -2   2   0 639775. 55965.0   1
  -2  -2   0 586309. 55966.4   4
   2   2   0 672284. 55981.5   3
  -2   2   0 593315. 55966.2   5
   2   2   0 633059. 55962.5   2
   2  -2   0 655767. 55959.5   1
   2   2   1 1062.21 130.104   1
   2   2   1 1037.18 115.033   6
  -2  -2   1 1381.39 141.845   6
   2   2   1 1313.17 127.781   5
  -2  -2   1 1429.58 123.530   5
   2  -2  -1 1202.18 144.500   6
   2   2   1 1366.69 140.659   2
  -2   2  -1 1137.68 138.268   5
   2  -2  -1 1345.91 148.182   2
  -2  -2   1 1497.67 144.506   4
   2   2   1 790.099 126.980   1
   2  -2  -1 1164.40 139.838   1
  -2   2  -1 1149.06 112.587   3
  -2   2  -1 910.124 130.603   1
  -2  -2   1 879.320 124.465   1
   2  -2  -1 1078.18 132.629   1
   2   2   1 1132.34 146.396   3
   2  -2  -2 7089.54 651.939   6
   2   2   2 7288.41 643.005   2
  -2  -2   2 6276.42 618.366   5
  -2  -2   2 7103.45 643.289   4
  -2   2  -2 9561.12 668.431   4
  -2   2  -2 7293.74 648.382   6
  -2  -2   2 7648.84 653.914   6
   2   2   2 6169.77 616.123   6
   2   2   2 7163.38 657.396   3
  -2  -2   2 7211.60 641.269   1
   2   2   2 6554.86 641.675   1
   2  -2  -2 7594.87 650.438   1
   2   2   2 5468.59 627.194   1
  -2   2  -2 7202.01 645.020   1
  -2  -2   2 6990.40 635.869   1
   2  -2  -2 6835.83 639.807   1
  -2   2  -2 7130.84 618.141   3
  -2   2  -3 3.30270 6.00409   3
   2  -2  -3 10.1955 16.5690   1
  -2  -2   3 8.78749 6.18690   5
  -2   2  -3 8.59951 13.9758   1
  -2  -2   3 7.52465 16.1769   1
   2  -2  -3-8.43969 11.8790   1
  -2   2  -3-10.1124 16.4340   5
   2   2   3 8.92472 20.5109   2
  -2  -2   3-1.77573 5.20633   5
  -2  -2   3-9.20185 16.7193   1
   2   2   3 16.9706 16.8888   1
   2  -2  -3-7.80704 19.0308   2
   2   2   3 12.8047 23.2646   3
  -2   2  -3 10.5460 17.1385   6
   2   2   3 7.15319 10.0688   1
  -2  -2   3-8.69998 14.1390   4
  -2   2  -4 33238.1 2936.49   5
  -2   2  -4 31923.2 2931.48   1
  -2   2  -4 34544.2 2939.62   6
   2  -2  -4 31156.0 2924.54   2
  -2  -2   4 35962.7 2933.17   4
  -2   2  -4 30439.9 2929.41   4
   2  -2  -4 32632.0 2931.54   1
  -2  -2   4 35020.9 2928.05   1
   2   2   4 29821.0 2946.07   3
  -2   2  -4 32594.5 2913.49   3
   2   2   4 32886.5 2930.88   2
   2   2   4 29871.8 2932.13   1
   2  -2  -4 30391.9 2935.63   1
  -2  -2   4 28280.5 2932.73   1
   2   2   4 34995.6 2927.05   1
   2  -2  -5 171.350 42.6731   6
   2  -2  -5 183.569 46.9340   1
  -2  -2   5 154.680 39.6749   1
  -2   2  -5 157.479 41.8247   5
  -2   2  -5 153.437 43.2107   6
   2   2   5 186.011 42.2919   2
   2  -2  -5 175.410 38.0826   2
   2   2   5 184.403 44.9239   1
  -2   2  -5 170.564 37.2347   4
   2   2   5 185.994 36.6543   1
   2  -2  -5 222.578 41.0054   1
  -2  -2   5 126.850 34.0673   1
  -2   2  -5 206.661 44.3593   1
   2  -2  -5 204.602 23.7536   3
   2   2   5 103.189 38.5562   3
  -2   2  -5 242.475 36.3128   3
  -2  -2   5 201.226 41.7592   3
  -2   2  -6 1309.31 137.624   5
   2   2   6 1035.07 137.245   1
  -2   2  -6 1040.94 132.533   6
   2  -2  -6 1298.84 136.645   6
   2  -2  -6 1110.55 124.903   2
  -2  -2   6 1235.95 130.474   4
  -2   2  -6 782.508 117.588   4
  -2  -2   6 1025.48 126.600   1
   2  -2  -6 1012.76 131.128   1
   2   2   6 1164.72 147.526   3
   2   2   6 1418.69 137.263   2
  -2  -2   6 1226.47 132.661   3
   2  -2  -6 1169.61 112.941   3
   2  -2  -6 1326.27 144.334   1
  -2  -2   6 1237.79 137.444   1
  -2   2  -6 880.459 126.031   1
   2   2   6 1253.68 128.070   1
   2  -2  -7 69.9476 28.2633   6
  -2  -2   7 192.452 38.4494   1
  -2   2  -7 157.822 35.8759   5
  -2   2  -7 110.881 32.4105   6
   2  -2  -7 87.4245 26.5190   2
   2   2   7 201.274 39.8736   2
  -2  -2   7 169.440 33.0603   4
  -2   2  -7 73.9635 21.0804   4
  -2  -2   7 111.564 26.7035   3
   2  -2  -7 75.3408 18.8301   3
   2   2   7 40.4441 23.9206   1
  -2   2  -7 117.205 29.6449   1
   2  -2  -7 72.2767 23.6769   1
   2   2   7 114.048 36.6670   1
   2   2   8 1426.50 148.945   2
  -2   2  -8 1611.98 154.675   5
   2  -2  -8 1707.18 141.833   2
  -2   2  -8 1094.70 121.879   4
  -2   2  -8 1539.10 158.421   1
   2   2   8 1362.50 150.163   1
  -2  -2   8 1428.62 146.510   1
  -2  -2   8 1379.75 139.663   4
  -2   2  -8 1473.56 127.219   4
   2  -2  -8 1376.38 146.077   1
   2  -2  -8 1178.37 131.716   3
  -2  -2   8 1082.89 138.132   3
   2  -2  -8 1215.75 144.034   6
  -2   2  -8 1168.59 143.867   6
   2  -2  -8 1155.90 149.130   1
  -2  -2   8 1239.73 147.019   1
   2   2   9 338.878 46.8239   6
  -2  -2   9 374.040 55.8996   3
   2  -2  -9 267.574 49.3232   3
   2  -2  -9 454.365 62.7599   6
  -2   2  -9 364.276 61.6993   5
  -2  -2   9 377.520 62.1740   1
  -2  -2   9 572.275 69.0317   1
   2  -2  -9 381.293 67.5565   1
  -2  -2   9 428.509 56.0104   4
   2   2   9 514.996 67.3997   2
  -2   2  -9 376.091 61.8906   1
   2   2   9 478.026 68.7004   1
  -2   2  -9 430.995 63.0961   6
   2  -2  -9 410.878 60.3843   1
  -2   2 -10 244627. 22026.8   5
   2   2  10 258007. 22023.4   2
   2  -2 -10 235077. 22006.9   2
   2   2  10 252257. 22047.0   4
  -2   2 -10 253790. 22033.9   1
   2   2  10 260232. 22030.5   1
  -2  -2  10 265329. 22027.5   1
  -2  -2  10 239084. 22013.5   4
   2  -2 -10 253008. 22022.0   6
   2  -2 -10 275706. 22037.0   1
  -2  -2  10 251761. 22028.5   1
  -2   2 -10 258874. 22028.6   1
   2  -2 -10 235604. 22021.8   1
  -2  -2  10 237426. 22015.6   3
   2   2  10 226417. 22005.5   6
  -2   2 -11 189.450 39.6455   6
   2  -2 -11 220.741 42.3995   6
   2   2  11 189.268 30.7118   6
   2  -2 -11 203.463 41.3705   1
  -2  -2  11 164.264 39.7429   1
  -2   2 -11 367.078 50.7150   5
   2   2  11 113.413 37.4225   3
   2   2  11 171.211 55.1785   4
  -2  -2  11 173.800 33.2766   4
  -2  -2  11 161.395 34.8188   3
  -2  -2  11 174.102 42.9019   1
   2  -2 -11 215.190 46.5638   1
  -2   2 -11 177.002 43.5978   1
  -2   2 -11 209.300 44.7387   1
   2   2  11 218.571 44.6533   1
   2  -2 -11 178.219 29.0356   2
  -2   2 -12 35376.7 3015.58   5
   2  -2 -12 36668.3 3008.23   6
  -2   2 -12 32512.6 3005.65   6
   2   2  12 31350.3 3003.85   2
  -2  -2  12 32786.1 2995.79   4
  -2  -2  12 37609.9 3018.66   1
  -2   2 -12 36183.4 3020.36   1
   2   2  12 26957.9 3019.54   3
  -2  -2  12 31629.4 2999.83   3
   2  -2 -12 31291.8 2987.79   2
   2  -2 -12 35584.9 3019.35   1
  -2  -2  12 31591.7 3015.25   1
  -2   2 -12 39801.0 3019.55   1
  -2   2 -13 179.905 34.0019   6
   2  -2 -13 65.9919 26.6338   6
  -2  -2  13 75.3576 23.9127   3
  -2   2 -13 135.162 35.7083   5
   2  -2 -13 151.509 33.6889   1
  -2  -2  13 215.989 46.1647   1
   2   2  13 98.6789 40.9908   4
  -2  -2  13 127.784 26.0775   4
   2   2  13 69.6098 28.4555   2
  -2   2 -13 115.283 33.7899   1
   2   2  13 23.0866 28.4551   3
   2   2  13 193.497 42.1233   1
  -2   2 -13 80.1843 28.9050   1
  -2  -2  13 226.098 45.7779   1
   2  -2 -13 91.9985 32.7368   1
   2   2  14 25805.5 2500.65   4
  -2   2 -14 27526.3 2490.38   1
   2   2  14 29655.9 2489.61   1
  -2   2 -14 26081.5 2474.46   6
   2  -2 -14 30859.2 2477.83   6
   2   2  14 28784.2 2495.02   3
  -2  -2  14 30646.7 2469.06   3
   2  -2 -14 29494.3 2482.44   1
   2  -2 -14 30208.0 2472.00   5
  -2  -2  14 28516.3 2489.33   1
  -2   2 -14 32642.6 2489.26   1
  -2   2 -15 236.941 46.1057   6
   2  -2 -15 274.665 49.3547   6
  -2  -2  15 287.143 43.7302   3
   2  -2 -15 278.349 53.2819   1
  -2   2 -15 295.732 59.6238   1
  -2  -2  15 219.531 52.6214   1
   2   2  15 289.300 58.6805   3
  -2   2 -15 408.492 62.6284   5
   2  -2 -15 328.210 46.8646   5
   2  -2 -15 187.709 31.0414   2
   2   2  15 307.744 66.2837   4
  -2  -2  15 215.587 36.9972   4
   2  -2 -15 361.049 63.3349   1
  -2  -2  15 225.542 52.8990   1
   2   2  15 291.860 54.3784   1
  -2   2 -15 403.205 61.1637   1
   2   2  15 104.571 35.5690   2
   2  -2 -16 430.658 59.6713   2
   2  -2 -16 626.967 73.5331   5
  -2   2 -16 706.645 92.5682   5
  -2  -2  16 433.055 81.0098   1
   2   2  16 474.277 95.1778   4
  -2  -2  16 540.234 70.2238   4
   2  -2 -16 887.401 91.6211   6
  -2   2 -16 475.636 75.7371   6
   2   2  16 658.106 98.4692   3
  -2  -2  16 764.882 81.2248   3
   2  -2 -16 644.878 85.8590   1
  -2  -2  16 559.521 90.1683   1
   2   2  16 398.772 83.4766   1
   2  -2 -16 444.749 84.3533   1
   2   2  16 778.491 96.8673   1
  -2   2 -16 710.017 92.1662   1
  -2   2 -17 36.0802 18.0075   6
   2  -2 -17 8.69587 15.8619   6
  -2  -2  17 7.00717 15.1295   3
  -2   2 -17 11.9957 23.9157   5
   2  -2 -17 1.80067 6.53246   2
   2  -2 -17 11.7918 11.8192   5
   2   2  17 13.1131 18.5081   1
   2  -2 -17 12.5200 20.3942   1
  -2  -2  17-12.8498 18.1387   1
   2   2  17 14.6582 20.6768   4
  -2  -2  17 36.4770 15.3311   4
  -2   2 -17 22.8555 22.7876   1
   2   2  17 11.1399 15.7408   1
   2  -2 -17 42.2148 24.2946   1
  -2   2 -17 12.6957 14.6564   1
  -2  -2  17 12.3404 17.4241   1
   2   2  17 13.2383 10.8488   3
   2   2  17 24.5135 17.8706   2
  -2   2 -18 93.4618 30.0429   6
  -2  -2  18 12.2946 20.8985   1
   2  -2 -18 66.6672 29.1996   1
  -2   2 -18 53.6483 33.2619   1
  -2   2 -18 37.3638 30.9710   5
   2  -2 -18 72.4501 20.5576   5
   2   2  18 12.6908 11.9967   1
   2  -2 -18 52.6774 28.9662   1
   2   2  18 57.1849 33.4213   4
  -2  -2  18 100.397 25.1631   4
  -2   2 -18 23.5836 20.1188   1
   2   2  18 79.0207 33.6339   1
   2   2  18 96.1779 34.0471   3
   2   2  18 46.2846 19.9980   2
  -2  -2  19 22.7659 19.5687   3
  -2   2 -19 63.4341 25.3041   5
   2   2  19 12.5594 20.4766   1
  -2  -2  19 13.0758 18.4764   1
  -2   2 -19 47.8655 17.4718   6
   2  -2 -19 6.21476 13.4628   5
   2   2  19 27.5147 27.4304   4
  -2  -2  19-6.10679 14.1322   4
   2  -2 -19 28.7214 22.0643   6
  -2   2 -19 47.8521 29.2072   1
   2   2  19-14.0993 22.9717   3
  -2   2 -19 26.8971 24.4899   1
  -2  -2  19 11.6686 19.0343   1
   2   2  19 17.4913 13.7325   2
   2   2  20 30194.3 2330.93   3
  -2  -2  20 28815.9 2302.91   3
   2  -2 -20 31861.1 2299.66   5
  -2   2 -20 23144.5 2317.14   1
  -2  -2  20 25382.3 2294.50   4
  -2   2 -20 24676.1 2311.97   1
  -2   2 -20 27256.7 2307.27   6
   2   2  20 27091.2 2323.67   4
  -2   2 -21 12.2998 17.3094   5
   2   2  21-13.6570 22.1925   3
   2   2  21-12.3337 20.0423   4
  -2   2 -21 9.64303 13.5705   6
  -2  -2  21-8.38881 15.2408   3
   2  -2 -21 7.03132 15.1150   5
   2  -2 -22 11292.2 1422.64   6
  -2   2 -22 15391.3 1426.54   6
  -2   2 -22 22866.5 1456.70   5
   2   2  22 18298.0 1453.59   3
  -2  -2  22 14330.6 1420.37   3
  -2  -2  22 13083.7 1417.17   4
   2   2  22 22918.8 1459.26   4
  -2  -2  23 37.1631 20.1568   4
   2   2  23 53.2280 26.7382   4
   2   2  23 63.9730 30.1023   3
  -2  -2  23 106.622 28.9988   3
   2  -2 -23 58.7956 28.3249   6
   2  -2 -23 78.9495 26.2244   5
   2   2  24 7919.16 693.890   3
  -2  -2  24 5947.28 667.225   3
   2   2  24 8312.97 687.259   4
  -2   2 -24 6982.71 674.062   6
   2  -2 -24 7263.57 679.298   6
  -2   2 -24 9838.99 694.355   5
  -2  -2  24 7290.03 670.575   4
   2  -2 -24 6339.29 665.357   5
  -2  -2  25 57.4745 19.9985   4
   2  -2 -25 63.5190 18.7940   5
   2  -2 -25 31.5083 17.6000   6
   2   2  25 22.4597 24.6129   3
  -2   2 -25 63.3555 26.9451   5
  -2   2 -25 71.8978 23.8897   6
  -2  -2  25 35.6541 18.9396   3
   2   2  25 100.909 32.8414   4
   2  -2 -26 217.672 35.6166   5
   2  -2 -26 196.411 38.8265   6
   2   2  26 322.312 56.3577   3
  -2   2 -26 277.611 46.0133   5
  -2   2 -26 177.076 38.8172   6
  -2  -2  26 169.684 35.4479   3
   2   2  26 187.590 41.2397   4
   2   2  27-7.89069 12.8257   4
  -2   2 -27-6.79204 11.0409   6
  -2  -2  27 5.10631 12.4500   2
  -2   2 -27-7.33887 11.9292   5
   2  -2 -27 6.17362 8.69296   6
   2  -2 -27 9.59071 10.3125   5
  -2  -2  27 5.99922 9.75307   3
   2   2  27 9.79618 11.2600   3
   2   2  28 461.415 72.1788   3
  -2   2 -28 498.191 63.2970   6
   2  -2 -28 463.573 60.8564   6
  -2   2 -28 592.199 67.7134   5
   2   2  28 309.376 60.3476   4
   2  -2 -29 4.84115 10.4074   6
   2   2  29 7.99899 11.2574   3
   2  -2 -29-3.98964 8.57712   5
  -2   2 -29-5.69718 8.01833   6
  -2  -2  29-5.06237 8.22708   3
  -2   2 -30 2970.37 267.339   5
   2  -2 -30 2796.07 259.586   5
  -2   2 -30 2801.09 265.077   6
   2  -2 -30 2943.86 263.860   6
  -2  -2  30 2318.67 261.222   3
  -2   2 -31 9.78053 10.5362   5
   2  -2 -31 6.85046 8.37886   5
  -2   2 -32 7212.92 663.259   5
  -2   3  30-7.88910 12.8392   3
  -2   3  29 85.3343 23.2947   4
   2  -3  29 116.069 23.9400   2
   2  -3  29 83.6873 20.1539   3
  -2   3  29 158.578 35.3785   3
  -2   3  28 9.83009 13.8338   3
   2  -3  28 4.65865 6.55608   3
  -2  -3 -28-3.37500 5.48439   5
  -2   3  28-5.45680 7.67930   4
   2   3 -28 4.91474 8.92911   6
   2  -3  28-4.68529 9.32469   2
  -2  -3 -27 3.52399 5.72894   5
  -2   3  27 5.78549 9.40290   4
   2  -3  27 9.67364 10.3989   2
   2  -3  27-4.88031 8.86815   3
  -2   3  27-10.5979 14.9153   3
  -2  -3 -26 3.72507 6.06621   5
  -2   3  26 17.4182 11.5620   4
   2   3 -26 5.66406 12.1823   6
   2  -3  26-5.16678 9.39539   3
  -2   3  26 11.7350 13.4899   3
   2  -3  25-5.25269 8.53586   3
  -2   3  25 12.8952 18.1474   3
  -2  -3 -25-3.86688 7.69619   5
  -2   3  25-6.16770 14.1741   4
   2   3 -25 6.15942 11.1906   6
   2  -3  25 16.2286 15.2257   2
   2  -3  24-5.56833 7.83834   3
  -2   3  24-13.9975 19.6993   3
  -2  -3 -24-4.09887 7.44904   5
  -2   3  24-6.14412 8.64844   4
   2   3 -24 6.70389 10.8953   6
   2  -3  24 11.4642 18.0386   2
   2  -3  23-5.91759 8.32846   3
  -2  -3 -23-4.25771 7.73616   5
  -2   3  23 6.54990 7.52692   4
   2  -3  23-6.15467 12.2495   2
   2   3 -23 7.30462 10.2803   6
  -2  -3 -22 4.53680 10.4298   5
  -2  -3 -22-4.16839 8.96511   6
   2   3 -22 7.95537 12.9305   6
  -2   3  22-15.6485 28.4316   3
   2  -3  22 6.32980 10.2898   3
   2  -3  21 40.6132 18.9184   2
  -2   3  21 79.6702 39.1621   3
   2  -3  21 74.1469 23.1324   3
  -2  -3 -21 53.3180 16.9960   5
   2   3 -21 43.9789 24.1621   2
  -2   3  21 63.7049 22.0964   4
  -2  -3 -21 59.2440 17.9091   6
   2   3 -21 33.9005 18.8975   6
  -2   3  20-7.59180 8.74639   4
   2  -3  20-7.31178 15.7307   2
  -2   3  20-15.7193 22.1307   3
   2  -3  20-7.10826 11.5683   3
  -2  -3 -20-4.36081 8.70209   6
   2   3 -20-9.15808 10.5422   6
   2  -3  19 439.625 70.5671   3
   2   3 -19 795.236 90.2876   6
  -2  -3 -19 455.368 64.1014   6
   2  -3  19 627.021 80.1244   2
   2   3 -19 468.595 86.6496   2
  -2   3  19 596.892 76.4520   4
  -2   3  19 525.075 94.5577   3
  -2  -3 -19 617.216 70.3698   5
  -2  -3 -18 4.71007 10.1788   6
   2   3 -18 10.3986 18.9210   6
  -2   3  18 13.8433 15.9408   3
   2  -3  18 8.07782 13.1679   3
   2  -3  18 25.2557 23.7176   2
  -2  -3 -18 11.4846 12.3881   5
  -2   3  18 16.6867 16.6377   4
  -2   3  17 162.155 39.0113   4
   2  -3  17 202.727 43.8206   2
  -2  -3 -17 169.263 30.5796   6
   2   3 -17 119.566 36.7757   6
  -2   3  17 111.838 46.0363   3
   2   3 -17 81.4465 33.9948   1
   2   3 -17 128.055 42.3424   2
   2  -3  17 111.579 32.5251   3
  -2  -3 -17 167.001 33.0409   5
  -2   3  16-9.34000 18.5992   4
   2  -3  16 16.6629 27.0845   1
  -2  -3 -16 11.8686 13.6521   1
  -2  -3 -16 5.13385 11.0541   6
   2   3 -16 11.1699 15.7319   6
  -2   3  16-10.8885 15.3362   3
   2   3 -16 10.9753 19.9498   2
   2  -3  16-8.81603 14.3399   1
   2   3 -16 7.76155 12.6282   1
   2  -3  16 9.14732 14.8777   3
  -2  -3 -16 20.0223 17.1596   5
   2  -3  15 78.6577 28.3207   3
  -2   3  15 87.0774 31.0355   3
  -2  -3 -15 109.325 26.5051   5
   2  -3  15 33.2284 20.0171   1
   2   3 -15 33.9665 19.2212   1
   2   3 -15 55.6684 27.7979   2
  -2   3  15 111.392 31.3687   4
   2  -3  15 77.7486 34.2985   2
  -2  -3 -15 96.4601 36.4059   1
   2   3 -15 78.8104 29.5470   6
  -2  -3 -15 64.9599 20.5704   6
  -2  -3 -15 25.4793 14.0340   1
  -2   3  15 31.8465 15.8268   1
   2  -3  15 59.5096 32.5431   1
   2  -3  14 20.8657 26.8450   3
  -2   3  14 32.9315 21.2030   3
  -2  -3 -14 15.7774 14.4058   5
   2  -3  14 23.2246 16.7052   1
   2   3 -14 8.55044 12.1205   1
   2   3 -14 10.4344 19.0129   2
  -2   3  14 10.9964 20.0311   4
  -2  -3 -14 10.3339 16.8554   1
   2   3 -14 11.1264 22.1915   6
   2  -3  14 28.0364 22.8259   1
  -2  -3 -14 6.37099 9.08299   1
  -2   3  14 12.1958 16.4965   1
   2  -3  14 48.7325 29.7318   2
   2  -3  13 194.346 38.6207   1
   2   3 -13 253.862 46.1918   1
   2  -3  13 189.641 47.5623   1
   2  -3  13 284.725 63.3385   2
  -2  -3 -13 206.390 44.6055   1
  -2  -3 -13 133.948 32.7497   1
  -2   3  13 137.478 36.0005   3
   2  -3  13 198.598 48.7020   3
   2   3 -13 215.790 46.9815   6
  -2  -3 -13 148.983 35.0395   6
  -2  -3 -12 9.37111 17.1020   5
  -2   3  12 21.0837 19.2205   1
   2   3 -12 7.78091 11.0686   1
   2   3 -12 39.8509 26.8956   2
  -2   3  12 12.7486 20.7793   4
   2  -3  12 14.0148 27.9392   2
  -2  -3 -12 16.7541 12.9355   6
   2   3 -12 10.4936 20.9468   6
  -2   3  12-6.43344 10.5785   3
  -2   3  12 47.0002 17.5691   1
  -2  -3 -12 11.7792 12.7634   1
   2  -3  12 23.4592 23.4002   3
   2  -3  12 11.5509 16.3356   1
   2   3 -11 191.622 49.2480   2
  -2   3  11 362.830 62.0490   1
   2  -3  11 323.034 48.5211   1
   2   3 -11 256.750 46.7446   1
  -2   3  11 288.617 45.0148   3
  -2  -3 -11 406.399 61.6040   5
  -2   3  11 429.841 74.5089   4
   2  -3  11 284.639 67.6807   2
  -2  -3 -11 328.898 52.3152   1
  -2  -3 -11 305.022 43.9902   6
   2   3 -11 326.383 55.8378   6
   2  -3  11 355.104 63.9841   3
   2   3 -11 359.586 56.4148   1
  -2  -3 -11 265.829 43.2999   1
  -2   3  11 240.238 42.8066   1
  -2  -3 -10-3.82897 8.80727   6
  -2   3  10 6.64018 13.2206   5
  -2  -3 -10 3.98530 7.94040   6
   2   3 -10-9.67733 23.5914   2
  -2  -3 -10 11.3613 15.9930   5
  -2   3  10 5.20139 10.3586   3
  -2   3  10-14.6664 20.6433   4
   2  -3  10 15.7261 25.5575   2
   2  -3  10-12.9466 18.2235   3
   2   3 -10 8.46894 16.8591   1
  -2   3  10 5.12354 12.4942   1
  -2  -3 -10 4.99779 9.08770   1
  -2  -3 -10 7.13231 12.9634   1
   2   3 -10 27.5166 17.6789   1
   2  -3  10-6.25710 12.4585   1
  -2   3  10 10.0555 18.2726   1
   2  -3  10 10.4038 8.46136   1
  -2   3   9 720.335 83.4075   5
  -2   3   9 615.793 89.1565   1
  -2   3   9 693.661 76.7837   1
  -2  -3  -9 788.493 74.0272   6
  -2  -3  -9 642.950 70.6643   6
  -2  -3  -9 540.707 94.9960   5
  -2   3   9 603.142 114.400   4
   2  -3   9 516.709 100.768   2
  -2   3   9 567.279 74.6512   3
   2  -3   9 435.991 93.4992   3
   2   3  -9 628.475 89.0556   2
   2   3  -9 679.874 86.3347   1
   2  -3   9 538.463 87.6848   1
   2  -3   9 690.248 80.6060   1
   2   3  -9 619.988 78.9786   1
  -2  -3  -9 765.470 85.4575   1
  -2   3   8 35.9490 20.5126   5
   2  -3   8 123.563 39.6573   3
   2   3  -8 148.872 27.5388   1
  -2   3   8 31.1166 24.0137   1
  -2  -3  -8 98.1415 18.3727   6
   2   3  -8 107.416 31.9963   2
  -2   3   8 102.450 40.2401   4
   2  -3   8 86.2467 31.6265   1
  -2  -3  -8 106.830 22.5117   1
  -2   3   8 143.428 25.2551   1
   2   3  -8 67.6146 23.7464   1
   2  -3   8 108.989 24.9513   1
   2   3  -8 140.408 32.0189   6
  -2   3   8 50.5418 18.5556   3
  -2  -3  -7 1245.82 124.528   6
   2   3  -7 1379.22 141.763   6
   2   3  -7 1162.07 147.701   2
   2  -3   7 808.141 145.313   3
  -2   3   7 1181.33 142.179   5
  -2  -3  -7 1631.13 177.006   5
  -2  -3  -7 1306.63 130.243   1
   2  -3   7 1199.96 153.926   1
   2  -3   7 1419.77 175.383   2
  -2   3   7 1838.54 197.743   4
   2  -3   7 1144.56 117.014   4
  -2   3   7 1214.08 129.102   3
   2   3  -7 1320.16 140.199   1
  -2   3   7 1441.29 133.832   1
  -2  -3  -7 1335.13 143.613   1
   2  -3   7 1472.61 136.660   1
   2   3  -7 1342.67 135.064   1
  -2   3   7 1643.68 156.843   1
  -2  -3  -6 30.8829 11.7568   6
   2   3  -6 51.2552 19.1644   6
  -2  -3  -6 41.1428 11.7800   6
  -2   3   6 31.2779 18.3372   5
   2   3  -6 50.0773 25.9910   2
  -2  -3  -6 31.9386 31.9913   5
  -2   3   6 52.4633 18.5392   1
  -2  -3  -6 92.3477 24.7581   1
   2   3  -6 13.5624 15.0278   1
   2  -3   6 77.2014 41.7677   2
   2  -3   6 30.7094 9.39558   4
  -2   3   6 19.1448 34.9735   4
   2  -3   6 10.7374 21.6796   1
  -2  -3  -6 42.3835 15.7348   1
  -2   3   6 67.2855 26.1587   1
   2  -3   6 22.4976 12.6301   1
   2   3  -6 65.6860 19.1425   1
   2  -3   6 24.9550 22.9614   3
  -2   3   6 50.5314 14.8238   3
  -2  -3  -5 728.803 70.5975   1
   2  -3   5 551.125 86.2610   3
  -2   3   5 381.549 69.9106   5
  -2  -3  -5 423.816 60.0246   6
  -2  -3  -5 498.943 58.9448   6
   2   3  -5 608.161 73.5924   6
  -2  -3  -5 642.075 104.698   5
   2  -3   5 553.580 57.5282   4
  -2   3   5 533.436 106.026   4
  -2   3   5 506.181 59.9666   3
   2  -3   5 763.266 104.733   2
   2   3  -5 662.463 73.2489   1
   2  -3   5 633.723 71.8198   1
   2  -3   5 584.197 84.4181   1
  -2  -3  -5 632.412 76.1385   1
  -2   3   5 569.620 67.6200   1
  -2   3   4 96.6907 27.8510   5
   2   3  -4 41.2999 28.9087   2
  -2  -3  -4 34.2556 32.0920   5
   2  -3   4 92.5508 36.4827   2
  -2   3   4 79.5473 51.6952   4
   2  -3   4 52.7097 14.1006   4
  -2  -3  -4 148.735 25.5783   1
   2  -3   4 141.404 35.1410   1
   2   3  -4 79.6656 23.6095   1
  -2   3   4 95.7165 23.0366   1
   2  -3   4 147.110 28.3844   1
  -2  -3  -4 72.0740 16.2663   6
   2   3  -4 46.7817 21.0923   6
  -2   3   3 1810.60 177.680   5
   2   3  -3 1786.32 185.052   2
  -2  -3  -3 1534.98 201.943   5
  -2  -3  -3 1806.39 163.218   1
   2  -3   3 1370.98 152.532   4
  -2  -3  -3 1327.00 174.476   4
  -2   3   3 1469.62 161.228   1
   2   3  -3 1065.71 161.026   1
  -2   3   3 1263.82 171.364   1
   2  -3   3 1688.65 175.186   1
   2   3  -3 1847.59 165.582   1
   2  -3   3 2142.26 171.520   1
   2   3  -3 1681.33 167.602   6
  -2  -3  -3 1624.12 154.544   6
   2  -3   3 2245.99 198.703   2
   2   3  -2 161.704 30.7504   1
   2   3  -2 127.494 40.7868   2
   2   3  -2 229.326 37.4116   6
  -2  -3  -2 160.451 54.5470   5
   2  -3   2 156.045 43.4512   2
  -2   3   2 90.9504 47.0489   4
   2   3  -2 114.409 37.0278   3
   2  -3   2 151.005 27.9647   3
  -2  -3  -2 214.204 41.6709   4
  -2  -3  -2 211.293 34.6006   1
  -2   3   2 151.263 30.4995   1
   2   3  -2 213.550 35.3336   1
   2  -3   2 138.157 34.1077   1
  -2  -3  -2 189.295 32.0201   1
  -2   3   2 130.170 37.7820   1
  -2  -3  -2 194.955 26.5121   6
   2  -3   1 21.0312 15.6743   3
   2   3  -1 10.6125 10.5800   1
   2   3  -1 5.87392 9.56655   6
  -2   3   1 9.25318 19.9015   5
  -2  -3  -1-17.5460 20.1713   5
   2   3  -1 21.7334 23.3686   2
   2  -3   1 10.0634 21.6424   2
  -2   3   1-16.3229 29.6623   4
  -2  -3  -1 9.11763 14.8299   4
   2   3  -1 11.5679 16.2919   3
   2  -3   1 3.45157 6.30342   3
  -2  -3  -1 6.53035 7.98456   6
   2   3  -1 5.23731 8.53466   1
  -2  -3  -1-4.99657 9.10032   1
  -2   3   1 16.5681 13.4768   1
  -2   3   1-8.25654 13.4321   1
  -2  -3  -1 4.58101 8.34737   1
   2  -3   1 7.64562 12.4406   1
  -2  -3   0 3.54472 5.76334   6
   2   3   0-5.04450 10.8457   1
   2   3   0-5.10994 10.9863   6
  -2   3   0 9.49171 15.4252   5
  -2  -3   0-16.6977 30.3370   5
   2   3   0 10.7945 19.6124   2
  -2   3   0 13.9649 30.0204   4
  -2  -3   0-4.64706 9.25059   1
  -2   3   0 8.55091 12.0351   1
   2  -3   0 22.4158 16.0633   1
  -2  -3   0-8.89958 12.5257   4
   2   3   0 11.8094 19.1912   3
  -2   3   0-6.05801 8.52751   1
   2   3   0-4.93079 10.6013   1
  -2  -3   0-4.99671 10.7430   1
   2  -3   0 12.9860 11.9388   3
   2  -3   0 2.72963 6.27586   3
  -2  -3   1 5.19798 12.6752   1
   2  -3  -1 6.06886 11.0318   1
  -2   3  -1 6.40938 9.02709   1
   2  -3  -1 1.71374 5.91854   3
  -2  -3   1 4.11787 11.1025   5
   2   3   1 4.67026 8.49263   6
  -2   3  -1 9.63465 13.5635   5
   2   3   1-10.7349 24.6724   2
  -2  -3   1 15.1965 17.4652   5
   2  -3  -1 7.69132 8.84506   1
   2   3   1 4.98263 9.05965   1
  -2   3  -1 22.7297 29.2024   4
   2  -3  -1 25.8790 23.2486   2
   2   3   1-12.2008 22.1694   3
  -2  -3   1 8.57326 13.9362   4
   2   3   1 4.39686 11.3028   1
   2  -3  -1 7.17333 7.53300   3
  -2   3  -1-8.55061 17.0213   1
  -2  -3   1-4.86447 9.68804   1
  -2   3  -2 158.950 38.4740   6
   2   3   2 168.504 28.9738   6
   2  -3  -2 174.461 39.7072   6
  -2   3  -2 273.958 47.5886   5
  -2  -3   2 174.600 28.1658   5
  -2   3  -2 179.631 33.7488   1
   2  -3  -2 172.420 23.7366   3
   2  -3  -2 170.873 20.7335   3
  -2   3  -2 144.700 42.5228   4
   2  -3  -2 244.541 42.4664   2
   2   3   2 135.172 41.6852   3
   2   3   2 211.127 32.2195   1
   2  -3  -2 181.066 36.7018   1
  -2   3  -2 178.361 42.0114   1
   2   3   2 151.036 32.5924   1
  -2  -3   2 106.036 27.8738   1
  -2   3  -3 1684.40 177.184   6
   2  -3  -3 1424.49 173.347   6
   2   3   3 1783.14 179.862   2
  -2  -3   3 1587.24 150.783   5
  -2   3  -3 1418.59 172.088   5
   2  -3  -3 1569.03 144.648   3
   2  -3  -3 1427.41 163.491   2
  -2   3  -3 1606.15 164.505   4
  -2  -3   3 1833.81 170.390   4
   2   3   3 1536.95 178.682   3
   2  -3  -3 1362.34 144.879   3
   2   3   3 1609.51 159.616   1
  -2  -3   3 1470.50 161.116   1
   2  -3  -3 1445.40 166.348   1
   2   3   3 1771.02 158.001   1
  -2   3  -3 1698.82 174.768   1
  -2   3  -3 1593.19 162.923   1
  -2  -3   4 113.865 23.3715   1
  -2   3  -4 53.0920 19.8383   1
  -2   3  -4 91.7855 31.7160   6
   2  -3  -4 135.164 32.8802   1
   2  -3  -4 62.8510 26.3931   6
  -2  -3   4 55.6908 13.5644   5
  -2   3  -4 94.1310 29.3866   5
   2   3   4 82.9085 35.3554   2
  -2  -3   4 90.2018 24.1860   5
  -2   3  -4 67.6469 19.1919   4
   2  -3  -4 43.1248 21.3049   2
  -2  -3   4 116.426 27.9053   4
   2   3   4 93.3823 20.2525   1
   2  -3  -4 57.9779 13.7761   3
   2   3   4 72.8964 28.7090   3
  -2  -3   4 40.5500 19.3994   1
   2   3   4 45.6018 18.5731   1
   2  -3  -5 614.093 83.4563   6
  -2  -3   5 334.406 65.5882   3
   2   3   5 707.659 86.0768   2
  -2   3  -5 645.915 80.4849   1
  -2  -3   5 490.080 54.1880   5
  -2   3  -5 775.273 86.0170   5
  -2  -3   5 398.303 59.8729   5
   2  -3  -5 763.797 78.1311   2
  -2  -3   5 489.844 69.6860   4
  -2   3  -5 510.174 61.0063   4
   2  -3  -5 701.394 74.9306   1
  -2   3  -5 467.577 69.1281   1
   2   3   5 326.042 64.3241   1
  -2  -3   5 564.045 65.7597   1
   2  -3  -5 479.522 58.7841   3
   2   3   5 597.279 86.3873   3
  -2   3  -5 608.472 80.9871   6
   2  -3  -5 670.671 83.0014   1
  -2  -3   5 577.396 74.2575   1
   2   3   5 591.434 64.3756   1
  -2  -3   6 15.5530 14.3465   3
   2  -3  -6 23.8960 16.2032   3
   2  -3  -6 25.3538 20.7501   1
   2  -3  -6 46.8886 17.3899   1
  -2   3  -6 42.4314 17.4169   1
  -2  -3   6 22.1564 14.4484   1
   2  -3  -6 66.6221 23.3322   6
  -2  -3   6 23.4219 6.12386   5
  -2   3  -6 26.9610 23.2248   5
  -2  -3   6 25.8818 7.16609   5
   2   3   6 107.921 31.9830   2
  -2   3  -6 35.3481 11.9530   4
  -2  -3   6 6.53867 14.2752   4
  -2   3  -6 39.2118 21.2200   6
   2   3   6 11.7375 13.7152   3
  -2   3  -6 8.43868 16.9786   1
   2  -3  -6 54.7174 23.3032   2
  -2   3  -7 1232.83 151.788   5
  -2   3  -7 1333.50 148.697   1
   2  -3  -7 1190.91 151.649   6
  -2   3  -7 1414.37 156.206   6
  -2   3  -7 1549.05 157.523   1
   2   3   7 1462.30 149.603   1
  -2  -3   7 1459.34 148.177   1
  -2  -3   7 1516.15 148.861   4
   2  -3  -7 1681.44 150.799   1
   2  -3  -7 809.083 139.523   3
   2   3   7 1386.91 164.946   3
  -2  -3   7 1365.93 149.420   3
   2   3   7 1355.77 158.185   2
   2   3   7 1327.10 141.530   1
   2  -3  -7 1562.67 157.138   1
  -2  -3   7 1403.48 149.810   1
   2  -3  -8 79.3943 25.5839   6
   2  -3  -8 81.1327 22.5628   1
  -2  -3   8 130.932 27.6558   1
  -2   3  -8 84.3922 27.0221   5
   2   3   8 73.9099 29.3397   2
  -2   3  -8 132.575 31.6258   6
   2  -3  -8 109.394 25.0386   2
  -2  -3   8 52.6186 20.2593   4
   2  -3  -8 102.533 29.0360   1
   2   3   8 115.551 26.6749   1
  -2  -3   8 134.439 29.6199   1
  -2   3  -8 82.1436 26.0420   1
   2   3   8 137.493 41.4560   3
   2  -3  -8 61.4141 25.6127   3
  -2  -3   8 102.169 24.9650   3
   2   3   8 33.5929 20.7256   1
   2  -3  -9 561.889 74.9691   2
   2  -3  -9 567.242 83.7179   6
  -2   3  -9 686.911 87.8313   6
  -2  -3   9 615.738 78.0525   4
  -2  -3   9 809.611 88.6117   1
   2   3   9 676.553 84.0124   1
  -2   3  -9 901.016 95.1112   5
   2   3   9 742.117 99.5948   3
   2  -3  -9 827.052 85.7683   1
  -2  -3   9 721.477 83.0261   3
   2   3   9 647.392 81.3838   1
   2  -3  -9 852.727 95.1402   1
  -2  -3   9 565.472 81.0273   1
  -2   3  -9 581.210 79.7376   1
  -2  -3  10 7.90253 12.8508   1
   2  -3 -10 17.6275 10.6863   1
   2  -3 -10 8.43855 16.8015   1
  -2  -3  10 6.79679 14.6189   1
   2   3  10 6.73733 9.49381   1
   2  -3 -10 7.23536 13.1542   6
  -2   3 -10 8.31842 15.1207   6
   2   3  10-8.08255 14.6924   2
   2   3  10-12.6777 17.8478   4
  -2  -3  10 4.83088 10.3962   4
  -2   3 -10-6.50204 12.9495   1
   2   3  10-6.44732 10.4881   1
   2   3  10 10.9235 21.7455   3
   2  -3 -10 11.1752 12.8500   2
   2  -3 -11 309.523 37.9506   2
   2   3  11 338.571 50.6501   2
   2  -3 -11 280.224 51.3180   1
  -2  -3  11 266.022 45.0931   1
   2   3  11 200.085 45.6156   1
  -2   3 -11 251.656 46.9086   5
   2   3  11 459.001 74.2719   4
  -2  -3  11 308.159 53.7211   1
   2  -3 -11 276.406 43.3823   1
  -2   3 -11 347.912 48.7625   1
   2   3  11 325.045 58.2429   3
  -2   3 -11 301.448 50.6193   6
   2   3  11 270.846 45.5487   1
   2  -3 -11 181.776 41.3697   6
   2  -3 -12 38.3927 17.3916   6
  -2   3 -12 8.07133 13.3105   5
   2  -3 -12 11.6488 9.73250   1
  -2  -3  12 19.3148 19.3535   1
   2  -3 -12 60.6423 26.4343   1
  -2  -3  12 7.54799 13.8994   1
   2   3  12 8.71007 14.3343   1
   2   3  12 6.55679 16.1422   2
   2   3  12 40.9647 31.4620   4
  -2  -3  12 12.9479 10.1744   4
  -2   3 -12 35.7853 17.5921   1
   2   3  12 30.7723 16.8218   3
   2   3  12 42.0049 20.6339   1
  -2   3 -12 46.6055 20.0860   6
  -2   3 -13 101.556 31.5842   6
   2  -3 -13 161.893 33.5846   6
  -2   3 -13 205.516 39.6293   5
  -2  -3  13 63.8636 31.3052   1
   2  -3 -13 149.805 30.7119   1
   2  -3 -13 189.060 42.2349   1
  -2  -3  13 235.074 40.2513   1
   2   3  13 222.576 36.8281   2
   2   3  13 225.435 54.6280   4
  -2  -3  13 168.005 29.3927   4
  -2   3 -13 176.541 36.8785   1
   2   3  13 126.733 33.9014   1
   2   3  13 250.736 46.6643   3
   2  -3 -13 168.506 22.5465   2
  -2  -3  14 5.26183 12.1764   3
   2  -3 -14-9.82847 17.9135   1
   2   3  14 32.5208 19.7464   1
  -2   3 -14 33.9300 18.2905   5
  -2   3 -14 21.5386 26.2890   1
   2  -3 -14 12.6471 12.6661   1
  -2  -3  14 11.0398 17.9964   1
   2  -3 -14 17.8080 6.76570   2
   2  -3 -14 2.07617 8.21533   2
   2   3  14 28.8954 26.2874   4
  -2  -3  14 24.1358 12.7389   4
  -2   3 -14 24.4649 16.2929   1
   2   3  14 10.2961 16.7921   3
   2  -3 -14 18.2951 14.0873   6
   2   3  14 15.1324 17.4464   1
   2  -3 -15 60.7582 21.0543   6
  -2  -3  15 55.1710 24.2314   1
   2   3  15 11.1173 22.7715   1
   2  -3 -15 52.9714 24.9350   1
  -2   3 -15 114.528 35.2314   1
  -2  -3  15 44.4589 22.7665   1
  -2   3 -15 79.4235 26.4072   5
   2   3  15 79.7745 19.7738   2
  -2  -3  15 46.6670 17.6913   3
   2  -3 -15 78.2992 24.0791   5
   2   3  15 102.728 36.1741   4
  -2  -3  15 62.7558 16.2043   4
  -2   3 -15 60.9017 26.9921   1
   2   3  15 21.2774 21.8472   3
   2   3  15 72.5837 25.9434   1
  -2   3 -15 47.0547 20.8570   6
  -2   3 -16 8.09119 13.1635   6
  -2  -3  16 3.92968 8.47145   4
  -2   3 -16-8.69370 17.3139   1
  -2  -3  16-9.77079 15.8902   1
   2   3  16-10.8628 15.3003   1
   2  -3 -16-11.4110 16.0711   1
  -2  -3  16 20.5990 13.8918   3
  -2   3 -16 12.2965 17.3163   1
  -2  -3  16-10.7805 15.1846   1
  -2   3 -16 9.24392 21.2529   5
   2   3  16 2.95383 11.7747   2
   2   3  17 46.9559 14.8125   2
   2   3  17 43.7163 27.1793   4
  -2  -3  17 58.9526 17.6954   4
  -2  -3  17 42.0097 17.1074   3
   2   3  17 95.4829 29.2430   1
   2  -3 -17 121.274 27.1491   6
  -2   3 -17 39.4436 30.8343   1
  -2   3 -17 117.681 31.4665   5
   2   3  17 98.8442 35.1030   3
  -2  -3  18 4.21197 11.8841   4
   2  -3 -18 10.7553 10.7350   5
   2   3  18 11.4587 16.1472   3
  -2   3 -18-8.44347 13.7459   6
   2  -3 -18 39.8469 19.4731   6
  -2   3 -18 20.6131 18.7434   5
  -2  -3  18-5.82233 14.2163   3
   2   3  18 14.2155 20.0226   4
  -2  -3  19 595.663 69.7998   3
   2   3  19 477.723 81.8087   3
   2  -3 -19 518.801 71.1165   6
  -2   3 -19 636.045 78.5881   6
   2   3  19 410.655 84.9405   4
  -2  -3  19 447.145 62.7991   4
   2  -3 -19 545.825 66.8816   5
  -2  -3  20 5.10123 11.7252   4
   2  -3 -20-7.17069 13.0296   6
  -2   3 -20-8.91188 14.4835   6
   2   3  20-13.0036 21.1320   4
   2  -3 -20-5.31060 12.2063   5
  -2  -3  20 6.15067 11.1768   3
   2   3  20-11.6980 9.50717   3
  -2  -3  21 61.9207 20.4665   4
   2  -3 -21 44.8416 20.6646   6
  -2   3 -21 72.0609 23.6020   6
   2   3  21 73.3702 30.1638   4
   2  -3 -21 33.6724 17.0797   5
  -2  -3  21 51.0667 21.2559   3
   2   3  21 48.0198 27.9740   3
  -2   3 -21 79.1996 29.4363   5
  -2  -3  22-6.73085 9.47278   4
  -2  -3  22-6.68846 14.3783   3
  -2   3 -22-8.97518 10.3134   6
   2  -3 -22-7.73836 10.8906   6
   2   3  22 11.4019 16.0461   4
  -2   3 -22-11.2652 9.15355   5
   2   3  22 12.1678 13.9817   3
   2  -3 -22 16.7839 11.1349   5
   2   3  23-12.1500 13.9617   3
  -2   3 -23 8.58693 13.9546   6
   2  -3 -23 5.87424 9.54685   5
  -2   3 -23-10.9603 8.90656   5
   2  -3 -23-8.24842 14.9865   6
  -2  -3  23 6.94978 12.6273   3
  -2  -3  24 6.79403 11.0408   3
  -2   3 -24 8.27693 11.6485   6
   2  -3 -24-8.52671 12.0000   6
   2   3  24-9.78080 13.7648   4
  -2   3 -24-10.4331 11.9886   5
   2   3  24-11.9297 19.3859   3
  -2  -3  25-6.74695 12.2594   3
  -2   3 -25-7.85832 9.03165   6
  -2   3 -25-9.74750 13.7189   5
   2  -3 -25 5.92724 6.81343   5
   2  -3 -25 8.12361 11.4339   6
   2   3  25-9.04207 10.3916   4
  -2  -3  26-6.20035 10.0755   3
   2   3  26-8.35550 13.5777   4
   2  -3 -26 5.29846 7.45646   5
   2  -3 -26 7.54840 12.2661   6
   2  -3 -27 6.48965 11.8126   6
  -2   3 -27 20.8874 13.8756   6
  -2  -3  27-5.12000 10.2155   2
  -2  -3  27 5.83762 9.51362   3
   2   3  27 7.68149 12.5033   4
  -2   3 -27 24.4006 17.4993   5
   2   3  27 10.1871 11.7278   3
   2  -3 -27 4.91753 8.96339   5
   2  -3 -28-5.93725 11.8164   6
  -2   3 -28-6.38286 7.33433   6
  -2  -3  28 4.89848 12.5859   2
  -2   3 -28 7.33072 10.3165   5
  -2  -3  28 5.32151 12.2294   3
   2   3  28 7.12474 10.0267   4
   2   3  28-9.37778 13.1973   3
   2  -3 -28-4.37904 8.71530   5
   2  -3 -29 102.781 22.1201   5
   2  -3 -29 146.384 27.7708   6
  -2   3 -29 180.372 31.2375   6
  -2   3 -29 144.919 31.7523   5
   2   3  29 145.160 36.1116   3
   2  -3 -30 7.11317 7.67199   5
   2  -4  29 4.18949 9.01383   2
   2  -4  28 335.390 45.5320   2
  -2  -4 -27 16.7391 8.61169   5
  -2   4  27-5.32217 7.50128   4
   2  -4  27-4.47215 7.27902   3
   2   4 -27-5.89510 11.7398   6
   2  -4  27 4.62989 11.2929   2
  -2  -4 -26 242.699 31.9315   5
   2  -4  26 155.598 32.5401   2
  -2   4  26 231.635 37.4777   4
   2  -4  26 156.837 32.5271   3
   2   4 -26 274.703 41.9033   6
   2  -4  25 5.07846 8.28308   3
  -2   4  25-12.9186 21.0047   3
   2  -4  25 15.4598 11.8640   2
  -2  -4 -25 3.71948 6.79490   5
   2   4 -25 28.9661 15.5831   6
  -2   4  24 4489.05 447.338   4
  -2   4  24 3367.62 460.762   3
   2  -4  24 4298.67 443.625   3
   2  -4  24 5056.22 446.688   2
   2   4 -23 61.2174 25.8914   6
  -2  -4 -23 53.6368 16.5068   5
   2  -4  23 54.9953 19.3234   2
  -2   4  23 26.2885 18.8725   4
   2  -4  23 11.4863 13.7185   3
  -2   4  23 49.9943 30.6941   3
  -2  -4 -22 12545.6 1105.92   5
   2  -4  22 12428.7 1111.88   2
  -2   4  22 11711.8 1113.88   4
   2   4 -22 14382.9 1131.67   6
   2  -4  22 10924.6 1110.34   3
  -2   4  22 11496.4 1133.04   3
  -2   4  21 14.2038 12.9197   4
   2   4 -21 10.3570 11.9190   6
  -2  -4 -21 4.65771 10.0343   5
   2  -4  21 12.4823 16.0493   2
   2  -4  21 6.43160 15.6909   3
  -2   4  21-11.4252 22.7480   3
   2   4 -20 18721.1 1416.88   2
  -2   4  20 14801.6 1406.15   3
   2  -4  20 14258.4 1391.38   3
  -2  -4 -20 14978.9 1384.37   5
   2   4 -20 12506.9 1399.60   6
   2  -4  20 16442.7 1393.15   2
  -2   4  20 16203.1 1396.38   4
   2  -4  19 42.2371 20.8723   2
   2   4 -19 11.1753 9.63427   6
  -2   4  19 36.8146 23.8657   3
   2   4 -19 55.8825 32.8996   2
  -2  -4 -19 32.0442 15.3730   5
   2  -4  19 36.2193 20.6412   3
  -2   4  19 45.9828 20.9017   4
   2   4 -18-11.4740 18.6906   2
  -2  -4 -18 17.3380 14.1472   5
   2   4 -18 33.7336 20.4706   6
  -2  -4 -18 5.67566 13.8956   6
  -2   4  18 8.24187 11.6716   4
  -2   4  18-8.16667 14.8943   3
   2  -4  18 38.1394 21.5087   2
   2   4 -17 43.3045 23.4722   6
  -2  -4 -17 19.0802 15.8007   6
  -2  -4 -17 30.9513 16.9586   5
   2   4 -17 24.0346 17.1855   2
   2  -4  17 56.5413 24.7451   2
  -2   4  17 30.4114 19.7717   3
   2   4 -16 563.225 93.4650   2
  -2   4  16 656.317 82.2683   3
  -2  -4 -16 327.302 73.0017   6
   2  -4  16 546.195 85.9721   2
  -2   4  16 811.893 94.3068   4
   2   4 -16 920.844 101.153   6
  -2  -4 -16 642.768 82.1891   5
  -2   4  15 39.1526 22.7012   1
  -2   4  15 9.72147 14.0190   4
  -2  -4 -15 6.07685 11.4567   6
  -2  -4 -15 35.7931 20.3795   5
  -2   4  14 11727.4 1005.06   4
   2   4 -14 11065.3 996.060   1
  -2   4  14 9293.41 992.606   1
   2   4 -14 10686.2 1006.46   2
  -2  -4 -14 9538.18 979.528   6
  -2  -4 -14 11850.0 994.140   5
   2  -4  14 12287.9 1013.37   2
  -2   4  13 62.3727 28.3672   1
   2   4 -13 44.4066 20.8585   6
  -2  -4 -13 32.4113 16.9532   6
  -2  -4 -13 50.4486 22.0275   5
  -2   4  13 33.6100 24.4646   4
   2  -4  13 91.9266 33.9362   2
   2  -4  13 69.9536 32.7620   3
  -2  -4 -13 45.4982 22.1951   1
  -2   4  13 51.7537 20.8151   3
   2   4 -13 25.0943 18.4889   1
   2  -4  13 50.3407 26.2238   1
   2  -4  12 9603.33 1010.09   1
  -2  -4 -12 11802.5 992.621   6
   2   4 -12 12347.9 1009.99   6
  -2   4  12 14129.1 1035.27   4
   2   4 -12 12185.3 1006.97   1
  -2   4  12 9882.33 995.430   3
   2  -4  12 7917.57 1008.96   3
   2   4 -12 10259.0 1016.62   2
  -2   4  12 9974.32 1008.07   1
  -2  -4 -12 10480.5 998.314   1
   2  -4  12 12551.0 1032.08   2
   2   4 -11 7.75453 12.6239   6
  -2  -4 -11 10.6966 11.9687   6
   2  -4  11-5.61219 12.0882   1
   2   4 -11 12.8498 12.8094   1
  -2   4  11 8.74026 15.8974   1
   2   4 -11 31.8482 25.8877   2
  -2  -4 -11-9.95411 16.1932   5
   2   4 -11 6.96286 11.3401   1
  -2  -4 -11 5.28562 11.3877   1
  -2   4  11 4.10445 9.46291   1
  -2   4  11 37.9900 30.8761   4
   2  -4  11 26.1386 28.1049   2
   2  -4  11 10.5522 19.1863   3
  -2  -4 -11 17.0228 13.8518   1
  -2   4  11 5.58919 13.6447   3
   2  -4  11 9.57375 15.5758   1
  -2  -4 -10 48884.6 5710.62   5
  -2  -4 -10 43945.5 5691.88   1
  -2   4  10 75227.3 5694.83   1
   2  -4  10 64255.3 5718.11   1
  -2   4  10 79904.3 5742.00   4
  -2   4  10 61723.6 5704.01   5
  -2  -4 -10 76291.8 5706.58   1
   2  -4  10 51456.3 5711.56   3
  -2   4  10 70346.2 5700.01   3
   2   4 -10 69921.6 5725.40   2
   2   4 -10 76911.2 5710.83   6
   2  -4  10 77801.7 5701.00   1
   2   4 -10 48362.9 5697.53   1
   2   4  -9 381.179 62.4482   2
  -2  -4  -9 192.368 48.4932   5
   2   4  -9 190.521 39.3870   6
  -2   4   9 209.095 56.3247   4
   2  -4   9 156.204 57.1153   2
   2  -4   9 276.656 37.7875   1
   2   4  -9 165.486 38.5081   1
  -2   4   9 321.263 38.0232   1
  -2   4   9 235.731 44.9533   5
  -2  -4  -9 209.034 33.1728   6
  -2  -4  -9 165.964 34.0400   1
   2   4  -9 247.898 40.2060   1
  -2  -4  -9 273.751 42.1413   1
   2  -4   9 311.724 59.4661   3
  -2   4   9 253.850 40.3711   3
   2  -4   9 173.811 48.9917   1
  -2   4   9 290.618 55.3259   1
  -2  -4  -8 580.182 67.7864   1
   2  -4   8 631.248 85.7674   1
   2   4  -8 762.217 80.4115   6
  -2  -4  -8 524.296 64.6566   6
  -2  -4  -8 513.272 84.0643   5
  -2   4   8 426.169 83.7138   4
   2  -4   8 735.397 71.7378   1
  -2   4   8 585.741 84.8861   1
  -2   4   8 626.476 73.2329   3
   2  -4   8 552.066 85.1694   3
  -2  -4  -8 593.149 76.2499   1
   2  -4   8 529.158 93.4555   2
  -2   4   8 492.119 73.6240   5
   2   4  -7 71.8317 30.9567   2
   2   4  -7 139.119 26.7607   1
   2  -4   7 146.884 37.3637   3
  -2  -4  -7 34.7069 25.9443   5
   2  -4   7 143.045 47.0733   2
   2  -4   7 73.7492 12.7741   4
  -2   4   7 90.8633 21.5266   3
  -2   4   7 23.2093 23.8384   1
   2   4  -7 94.9247 25.7216   6
  -2  -4  -7 53.1640 16.4387   6
  -2   4   7 82.6850 24.8754   5
  -2  -4  -7 55.5111 22.8582   1
  -2  -4  -7 96.8772 19.4313   1
   2   4  -7 99.9654 21.3694   1
   2   4  -6 673.535 92.1072   2
  -2  -4  -6 602.579 67.7721   1
   2   4  -6 564.933 77.7814   6
  -2  -4  -6 643.103 72.4588   6
  -2  -4  -6 618.048 93.3331   5
  -2   4   6 377.585 88.1424   4
   2  -4   6 558.264 63.5520   4
   2  -4   6 698.725 104.169   2
  -2   4   6 619.724 72.1540   3
   2  -4   6 791.691 88.9331   3
   2  -4   6 781.524 73.8486   1
   2   4  -6 818.784 77.8925   1
   2  -4   6 730.595 88.3649   1
  -2   4   6 545.636 80.0143   5
  -2   4   6 738.009 71.2742   1
   2   4  -6 630.080 74.1262   1
  -2  -4  -6 423.989 80.7091   1
   2   4  -5 41.8610 17.0656   6
   2  -4   5 17.8386 16.7966   3
  -2  -4  -5 13.9579 11.4299   6
   2   4  -5 54.0428 29.1612   2
   2   4  -5 11.8597 10.7479   1
  -2  -4  -5 11.4581 16.1877   5
  -2   4   5 13.0930 23.8301   4
   2  -4   5 12.7715 7.86460   4
   2  -4   5 7.84731 7.26956   1
  -2   4   5 26.5312 11.2010   1
   2   4  -5 13.8732 14.1306   1
  -2  -4  -5 8.93549 12.6553   1
  -2   4   5 13.7102 17.6706   1
  -2  -4  -5 12.5710 6.61518   1
   2  -4   5 15.3703 15.3612   1
   2  -4   5-12.8435 25.6010   2
  -2   4   4 3645.25 346.813   5
  -2  -4  -4 5228.29 375.567   5
  -2  -4  -4 3441.66 335.449   6
   2  -4   4 5091.67 377.526   2
  -2   4   4 3636.55 367.963   4
   2   4  -4 2438.44 332.504   1
  -2  -4  -4 3067.97 333.167   1
  -2   4   4 3708.45 330.515   1
   2  -4   4 4447.62 342.866   3
   2  -4   4 2612.75 340.443   1
   2   4  -4 3999.58 331.831   1
  -2   4   4 3122.23 340.883   1
   2  -4   4 3704.87 332.420   1
   2   4  -4 3230.24 341.410   6
   2   4  -4 4244.77 364.625   2
   2  -4   3 3.96270 11.1539   3
   2   4  -3-3.77520 6.85979   1
  -2   4   3 3.53619 7.03872   1
  -2  -4  -3 3.03581 6.04304   1
  -2   4   3-7.91572 12.8635   5
   2   4  -3 11.1408 20.2409   2
   2   4  -3 2.99912 7.70666   1
  -2  -4  -3-10.8102 23.2387   5
  -2   4   3 11.1096 20.1843   4
   2  -4   3-10.7970 23.2102   2
   2  -4   3-8.12083 10.4333   1
   2   4  -3-7.10983 10.0063   6
  -2   4   3-6.16951 11.2094   1
   2  -4   3-6.33195 11.5045   1
  -2  -4  -3-8.49341 18.2584   4
  -2  -4  -2 1023.42 111.095   5
   2   4  -2 752.190 87.2911   6
   2  -4   2 1187.23 115.085   2
  -2   4   2 841.806 103.411   4
   2   4  -2 342.126 75.8552   1
  -2  -4  -2 689.540 75.1256   1
  -2   4   2 763.869 77.9603   1
   2  -4   2 705.259 77.2465   3
   2   4  -2 862.024 113.439   2
  -2   4   2 656.842 89.5218   5
  -2   4   2 722.366 87.7442   1
   2  -4   2 574.558 84.0357   1
   2   4  -2 856.271 76.5359   1
   2  -4   2 762.489 80.6104   1
  -2   4   1 229.597 36.9360   1
  -2   4   1 334.379 53.8866   5
   2   4  -1 279.626 45.5767   6
   2   4  -1 335.314 65.8268   2
  -2   4   1 348.602 61.1198   4
   2  -4   1 519.628 67.2392   2
   2   4  -1 236.856 55.1894   3
   2  -4   1 321.264 40.3013   3
  -2  -4  -1 467.844 62.3549   4
   2   4  -1 324.011 37.8995   1
   2  -4   1 341.930 44.8996   1
  -2   4   1 358.778 51.1393   1
  -2  -4  -1 251.818 36.4904   1
   2  -4   1 274.686 39.2662   3
  -2   4   0 154368. 13055.2   1
   2  -4   0 130707. 13038.7   3
   2  -4   0 159576. 13065.5   2
  -2   4   0 141663. 13059.3   4
  -2  -4   0 157394. 13063.8   4
   2   4   0 153720. 13069.9   3
   2  -4   0 134862. 13042.0   3
  -2   4   0 147883. 13043.6   1
  -2  -4   0 144062. 13037.3   1
   2   4   0 146938. 13038.6   1
   2  -4   0 135541. 13049.4   1
  -2   4   0 152383. 13063.6   5
   2  -4  -1 236.149 37.9681   3
   2  -4  -1 304.697 36.7678   3
   2   4   1 228.817 36.9002   1
  -2   4  -1 337.291 54.0024   5
   2   4   1 339.264 68.3436   2
  -2  -4   1 385.521 60.6773   5
  -2   4  -1 224.209 47.9438   4
  -2  -4   1 288.644 35.1749   1
  -2  -4   1 412.952 55.9001   4
   2   4   1 361.833 60.2162   3
  -2   4  -1 308.923 41.1793   1
   2  -4  -1 282.602 41.5570   1
   2  -4  -1 436.640 62.6168   2
   2   4   2 672.961 82.9727   6
   2  -4  -2 609.441 96.0980   6
  -2   4  -2 743.562 94.3842   5
  -2  -4   2 625.484 73.5794   1
   2  -4  -2 764.520 86.2052   1
  -2  -4   2 948.893 100.197   5
   2  -4  -2 731.654 92.4671   2
  -2   4  -2 801.207 90.1353   4
   2  -4  -2 672.850 73.6105   3
  -2  -4   2 970.484 97.0791   4
   2   4   2 705.479 101.855   3
   2  -4  -2 789.578 78.4829   3
   2   4   2 980.141 115.517   2
  -2  -4   2 653.482 75.9595   1
   2  -4  -2 704.080 87.7346   1
   2   4   2 764.609 77.1172   1
  -2   4  -2 855.458 83.8628   1
  -2   4  -3 9.15333 12.8830   6
   2   4   3 5.85678 7.14092   1
   2  -4  -3-9.83301 17.8658   6
  -2   4  -3-8.64272 9.93303   5
   2   4   3 13.0046 25.8826   2
  -2  -4   3 7.69950 15.3250   5
  -2   4  -3 5.74796 8.09168   4
  -2   4  -3-5.87493 9.54898   1
  -2  -4   3 3.56511 9.16232   1
  -2  -4   3 7.01543 11.4019   4
   2   4   3 11.1808 12.8490   3
   2  -4  -3-4.62943 7.52565   1
  -2   4  -3 4.77634 6.72486   1
  -2  -4   3 2.94854 7.19002   1
   2  -4  -3-3.24634 7.46326   3
   2  -4  -3 6.99664 13.9263   2
  -2   4  -4 3920.18 357.125   5
   2   4   4 3627.91 372.126   2
  -2  -4   4 3797.07 337.289   1
  -2   4  -4 3575.87 344.907   1
  -2  -4   4 3707.71 350.085   5
   2  -4  -4 3327.39 345.924   2
  -2   4  -4 3989.43 344.897   4
  -2   4  -4 3934.25 361.882   6
  -2  -4   4 3935.49 348.798   4
   2  -4  -4 3689.34 334.298   3
   2   4   4 3577.53 362.620   3
   2   4   4 3847.92 332.157   1
  -2  -4   4 3979.97 340.600   1
   2   4   4 3644.51 335.034   1
   2  -4  -4 3560.56 357.234   6
  -2   4  -5 28.0277 18.6161   6
  -2  -4   5 22.0195 16.8924   3
   2  -4  -5-9.33399 16.9827   6
   2   4   5 2.92330 7.93058   1
  -2   4  -5 25.8290 19.8069   5
  -2  -4   5 16.0229 7.57181   5
  -2  -4   5 11.9191 10.8659   5
   2   4   5 25.4212 23.1107   2
  -2   4  -5 9.19782 12.9763   4
   2  -4  -5 6.35583 16.3559   2
   2   4   5-11.1634 12.8599   3
  -2  -4   5 6.14227 12.2586   4
   2  -4  -5 5.39663 9.08563   3
   2  -4  -5 9.86881 13.9184   1
  -2   4  -5-5.14459 11.8581   1
  -2  -4   5 4.52491 9.05191   1
  -2  -4   5 4.75745 10.9713   1
  -2   4  -5 18.1794 16.3552   1
   2   4   5 27.7996 11.6771   1
   2  -4  -6 860.826 93.6975   6
  -2   4  -6 612.208 78.5804   1
  -2  -4   6 671.707 78.6405   1
  -2  -4   6 647.579 65.3222   5
  -2  -4   6 498.916 71.6127   5
   2   4   6 611.489 95.0331   2
   2  -4  -6 794.390 84.6026   2
  -2  -4   6 556.910 73.4614   4
  -2   4  -6 622.824 85.1386   6
   2   4   6 805.631 98.0011   3
   2  -4  -6 591.728 66.4491   3
  -2  -4   6 634.783 80.5128   3
   2  -4  -6 584.255 80.5878   1
  -2   4  -6 391.133 72.9686   1
   2   4   6 763.758 73.0889   1
   2  -4  -6 592.083 77.4986   1
   2   4   6 663.297 72.4017   1
  -2  -4   6 636.839 74.7499   1
  -2  -4   7 78.2138 12.8189   5
   2  -4  -7 46.5930 19.8527   1
  -2   4  -7 58.7890 18.9954   1
  -2  -4   7 66.9757 28.4641   1
  -2  -4   7 94.5697 20.4822   5
  -2   4  -7 88.0508 24.2619   1
   2   4   7 77.4980 20.0676   1
   2  -4  -7 122.949 28.4541   2
   2  -4  -7 76.5975 29.2091   6
   2  -4  -7 54.7943 23.0145   1
  -2  -4   7 51.6846 18.9128   1
   2   4   7 79.4441 23.0313   1
   2  -4  -7 70.9623 16.3248   3
   2   4   7 75.8527 29.8822   3
  -2   4  -7 45.4375 26.3529   6
  -2  -4   7 58.9542 22.8433   3
  -2   4  -8 682.748 81.2494   5
  -2  -4   8 515.994 56.2091   5
  -2   4  -8 634.180 76.5883   1
  -2  -4   8 906.608 67.7128   5
   2  -4  -8 643.773 73.6217   2
   2   4   8 664.007 91.9005   2
  -2   4  -8 385.086 67.3682   1
  -2  -4   8 671.768 72.6471   4
   2  -4  -8 384.049 71.6673   1
   2   4   8 626.672 87.7190   3
  -2  -4   8 537.362 71.8925   3
  -2   4  -8 556.490 78.5460   6
   2  -4  -8 682.988 81.3794   6
   2   4   8 594.031 72.9151   1
   2   4   8 539.078 67.0346   1
  -2  -4   8 722.872 73.8223   1
  -2  -4   9 165.039 21.9931   5
  -2  -4   9 124.421 17.6740   5
  -2   4  -9 293.755 43.6855   5
   2   4   9 432.859 64.9531   2
  -2  -4   9 350.090 41.7069   4
   2  -4  -9 261.903 37.0524   2
   2  -4  -9 265.402 44.0713   6
   2  -4  -9 205.664 37.4619   1
  -2  -4   9 159.012 30.3541   1
   2   4   9 218.946 41.5616   1
   2   4   9 141.036 38.9473   3
   2  -4  -9 206.025 34.6225   1
  -2  -4   9 242.805 46.1556   1
  -2   4  -9 159.864 32.9776   1
  -2   4  -9 221.900 42.4804   6
  -2  -4   9 314.704 42.0549   3
   2   4   9 192.607 32.2283   1
  -2   4 -10 75196.5 6064.23   6
   2  -4 -10 75237.7 6058.82   6
  -2  -4  10 72859.9 6050.06   4
  -2   4 -10 73967.2 6061.93   5
   2   4  10 59967.9 6049.48   1
  -2  -4  10 53699.9 6057.77   1
  -2   4 -10 77549.0 6061.91   1
   2   4  10 67275.2 6068.60   3
   2   4  10 93745.0 6073.06   2
  -2  -4  10 59401.8 6049.31   3
   2   4  10 52110.5 6053.59   1
   2  -4 -10 73231.1 6056.70   1
  -2   4 -10 62699.6 6047.54   1
  -2  -4  11 15.9132 14.3682   3
   2  -4 -11 32.2988 18.2398   6
  -2   4 -11-8.08867 16.1640   1
   2  -4 -11 4.38096 8.09169   1
  -2  -4  11 9.46434 23.1152   1
  -2   4 -11 22.9243 16.4911   5
  -2   4 -11 7.63046 13.9394   6
   2  -4 -11 16.1351 11.8159   2
  -2  -4  11 21.6841 14.1698   4
  -2   4 -11 23.8650 12.3498   1
   2   4  11 13.7701 23.1111   2
   2   4  11 39.6595 21.3634   3
   2  -4 -11 13.4311 16.4339   1
  -2  -4  11 5.29378 9.72756   1
   2   4  11 9.57049 12.3810   1
   2  -4 -12 10257.1 948.674   2
  -2  -4  12 9738.83 971.806   1
  -2   4 -12 11109.1 974.819   1
   2   4  12 12734.2 997.058   4
  -2  -4  12 9725.14 953.015   4
  -2   4 -12 10126.9 964.968   6
   2   4  12 9621.63 972.847   3
   2   4  12 11300.5 972.567   1
   2  -4 -12 10970.2 968.444   1
  -2  -4  12 11266.0 958.647   3
  -2   4 -12 10280.7 966.659   5
   2   4  13 68.7552 19.6830   2
   2   4  13 65.9495 32.5645   4
  -2  -4  13 57.0933 17.7121   4
   2   4  13 9.42006 14.2318   3
   2  -4 -13 85.6911 23.3210   6
  -2   4 -13 90.8816 24.3880   5
  -2  -4  13 49.6501 16.9464   3
   2   4  13 58.7361 27.7573   1
   2  -4 -13 24.8139 20.8153   1
  -2   4 -13 38.5887 25.3218   1
  -2  -4  13 28.0542 19.3179   1
  -2   4 -14 8867.14 944.906   1
   2   4  14 12341.2 971.486   4
  -2   4 -14 10569.1 938.970   5
   2  -4 -14 10549.1 930.311   6
  -2   4 -14 9851.15 935.662   6
   2   4  14 10388.5 945.588   3
   2   4  14 9676.45 922.713   2
  -2  -4  14 10811.0 928.081   3
   2  -4 -14 8509.37 938.090   1
   2  -4 -15 33.6873 17.4808   5
   2   4  15 35.2186 15.6307   2
   2   4  15 41.6427 27.8823   4
   2   4  15 54.6766 25.9246   3
  -2  -4  15 32.3633 15.0300   3
  -2  -4  15 54.7275 14.6646   4
  -2   4 -15 37.0111 17.4244   6
   2  -4 -15 57.8724 18.0242   6
  -2   4 -15 31.1368 20.3531   5
  -2  -4  16 624.330 71.7024   3
  -2   4 -16 631.890 79.7578   6
   2  -4 -16 584.405 73.5932   6
  -2  -4  16 564.038 67.0524   4
   2   4  16 712.948 104.611   4
   2  -4 -16 690.071 75.9679   5
   2  -4 -17 60.9265 17.7568   6
   2  -4 -17 61.4170 18.8299   5
  -2  -4  17 66.9202 18.8280   3
  -2  -4  17 49.4264 15.0566   4
  -2   4 -17 30.7867 19.4413   6
   2   4  17 41.7095 25.7689   4
   2  -4 -18-5.15281 11.8560   5
  -2  -4  18 3.31040 9.71534   4
  -2   4 -18 17.1053 17.0315   5
   2   4  18-13.6219 15.6631   4
  -2  -4  18 4.51069 7.35302   3
   2  -4 -18 25.6339 12.5101   6
  -2   4 -19 7.76528 14.3411   6
   2   4  19 9.56977 13.7114   3
  -2   4 -19 8.85089 12.7192   5
   2  -4 -19 31.4657 14.3648   6
  -2  -4  19 44.6466 18.2084   3
   2   4  20 13454.1 1397.40   4
   2  -4 -20 14345.4 1374.00   6
  -2   4 -20 14369.9 1381.96   6
   2  -4 -20 15382.9 1371.97   5
  -2   4 -20 16512.7 1391.84   5
  -2  -4  20 15766.4 1374.58   3
   2   4  20 15713.0 1393.49   3
   2  -4 -21 5.65004 11.3106   6
   2   4  21 19.6409 19.5827   3
  -2   4 -21 9.33942 10.8004   5
  -2   4 -21 8.08207 11.4389   6
   2   4  21 11.8138 23.5435   4
  -2  -4  21 20.6651 13.3298   3
   2  -4 -21 13.7948 10.6373   5
   2  -4 -22 12361.8 1066.21   5
  -2   4 -22 11525.5 1081.62   5
   2   4  22 11856.1 1090.55   4
   2   4  22 10839.5 1082.71   3
  -2   4 -22 11251.3 1076.09   6
   2  -4 -22 11671.5 1069.12   6
   2   4  23 20.4529 14.8948   3
  -2   4 -23 40.5185 20.1223   6
   2   4  23 30.7014 20.7260   4
   2  -4 -23 29.6300 18.4201   6
   2  -4 -23 61.3768 18.3976   5
  -2   4 -24 3856.62 394.665   6
   2  -4 -24 4011.07 386.837   5
  -2   4 -24 3043.32 393.977   5
   2   4  24 4646.98 411.246   3
  -2   4 -25 8.82603 10.1587   5
   2  -4 -25 6.45092 11.7349   6
  -2   4 -25 7.37646 12.0013   6
   2   4  25-10.1991 14.3652   3
   2   4  25 8.64568 14.0616   4
   2  -4 -25 5.00928 7.07422   5
  -2  -4  25 11.3766 10.3514   3
  -2  -4  26 96.1865 24.6401   3
  -2   4 -26 188.970 33.5189   6
  -2  -4  26 165.285 30.8030   2
  -2   4 -26 174.837 38.6500   5
   2  -4 -26 79.5988 26.4951   6
   2   4  26 206.863 39.7954   4
   2  -4 -26 83.4931 23.1318   5
   2   4  26 89.6844 32.2305   3
  -2  -4  27-5.39933 7.60044   3
  -2  -4  27-4.84896 10.4251   2
   2   4  27 9.57994 13.4829   3
   2   4  27 7.32446 10.3091   4
   2  -4 -27 6.28121 7.21954   6
   2  -4 -27-4.60899 8.37547   5
  -2   4 -27-6.78992 5.51960   6
  -2   4 -27-7.73635 10.8887   5
   2  -4 -28 288.851 37.8136   5
  -2  -4  28 314.291 41.9999   2
  -2  -4  29 8.31090 8.96381   2
   2  -5  26 4.37825 9.41223   2
   2  -5  26-4.48089 7.28202   3
   2  -5  25 22.9675 14.2562   2
   2  -5  25 38.2248 14.8063   3
   2  -5  24 10.0801 10.0308   3
   2   5 -24-8.42247 11.8529   6
  -2   5  24-5.95723 10.8232   4
   2  -5  24 4.61888 8.39171   2
  -2  -5 -24-3.64241 5.91908   5
   2   5 -23 179.957 39.9387   6
   2  -5  23 155.645 31.8742   3
   2  -5  23 248.654 35.4108   2
  -2  -5 -23 234.794 31.7299   5
  -2   5  23 122.204 31.2703   4
   2  -5  22-5.69199 10.3416   3
   2  -5  22 5.17009 10.2899   2
  -2  -5 -22-4.11434 8.18890   5
  -2   5  22 6.54186 9.20674   4
   2  -5  21 30.2354 15.9010   3
   2  -5  21 37.5355 16.6489   2
  -2  -5 -21 39.5448 14.2344   5
  -2   5  21 42.0723 19.1961   4
   2  -5  20-6.47710 11.7967   3
   2  -5  20-11.4847 13.2225   2
  -2  -5 -20-9.47530 7.74308   5
   2   5 -19 186.073 40.2267   6
   2  -5  19 171.072 34.7140   3
  -2   5  19 179.002 39.0684   4
   2  -5  19 135.940 31.2692   2
  -2  -5 -19 191.627 32.4439   5
   2   5 -18-8.90044 14.4637   6
   2  -5  18-7.28163 10.2480   3
  -2   5  18 16.6942 16.6128   4
   2  -5  18-6.50630 11.8212   2
  -2  -5 -18 5.42762 8.82065   5
  -2   5  17 19.3670 18.1900   3
   2   5 -17 8.44888 13.7560   6
   2  -5  17 7.62711 10.7676   3
  -2   5  17 17.8915 17.8244   4
   2  -5  17 7.07486 16.2811   2
  -2  -5 -17 5.76173 10.5028   5
  -2   5  16 6.13608 9.97128   3
   2   5 -16-7.97341 9.16200   6
   2  -5  16-8.11348 13.1845   3
  -2   5  16 9.56076 15.5363   4
   2   5 -16-10.8881 17.6931   2
   2  -5  16 7.72438 16.6049   2
   2  -5  15 33.8011 18.2262   2
  -2   5  15 5.83069 11.6994   3
   2   5 -15 7.51888 13.7412   6
   2  -5  15 41.8200 21.5415   3
  -2   5  15 10.1769 18.5493   4
   2   5 -15 11.1692 25.7111   2
  -2  -5 -15 13.3197 12.1909   5
   2  -5  14-9.24779 16.8034   2
   2  -5  14-8.84350 12.4481   3
   2   5 -14-7.11374 10.0145   6
  -2   5  14-5.77053 13.2638   3
  -2  -5 -14 7.01442 11.4014   5
  -2   5  14-10.7723 15.1620   4
   2   5 -14 11.7436 21.3373   2
  -2   5  13 928.731 101.307   3
  -2  -5 -13 1050.94 96.6887   6
   2   5 -13 1081.06 107.526   6
   2   5 -13 832.809 117.610   2
   2  -5  13 499.084 99.2172   3
   2  -5  13 988.889 117.154   2
  -2  -5 -13 689.050 101.039   5
  -2   5  13 870.811 115.859   4
  -2  -5 -12-8.08962 11.3877   5
  -2  -5 -12 10.5155 9.44956   6
   2   5 -12 12.4162 14.2694   2
  -2   5  12 11.1115 15.6395   4
   2  -5  12-10.7181 19.4746   2
  -2   5  12 6.70290 15.4063   1
   2  -5  12-8.59722 12.1019   3
   2   5 -12 19.9539 10.8118   6
  -2  -5 -12-4.90012 6.90132   1
   2   5 -12-5.31324 11.4250   1
  -2   5  12-5.76688 10.4808   3
   2  -5  11 91.8756 37.7426   2
   2   5 -11 54.1628 19.5835   1
  -2  -5 -11 41.6103 15.1312   1
  -2   5  11 50.7807 21.2538   3
   2   5 -11 71.4237 37.8760   2
  -2  -5 -11 48.9819 21.7108   5
  -2  -5 -11 88.6757 17.3253   6
   2  -5  11 42.0777 22.3367   3
  -2   5  11 52.4509 23.8865   1
  -2  -5 -10-4.41445 10.7625   1
   2   5 -10 4.54963 8.26878   1
  -2   5  10 11.5585 16.2677   4
   2   5 -10 6.49107 10.5503   6
  -2   5  10 5.37672 9.77097   3
  -2   5  10-6.25164 10.1613   1
   2  -5  10-7.36310 11.9671   1
  -2  -5 -10 3.45316 6.87611   6
   2  -5  10 7.72448 16.6066   3
   2  -5  10-12.0994 21.9834   2
  -2  -5  -9 139.730 31.6287   5
   2   5  -9 67.2385 21.8825   1
  -2  -5  -9 91.1524 23.8972   1
   2   5  -9 142.353 37.3460   2
  -2   5   9 69.1635 31.1658   4
   2   5  -9 118.971 27.5212   6
  -2   5   9 96.3650 23.8662   3
   2  -5   9 137.140 32.5131   1
  -2   5   9 144.701 29.7663   1
  -2  -5  -9 98.0092 20.6074   6
   2  -5   9 154.142 30.6056   3
   2  -5   9 74.8805 36.4412   2
  -2  -5  -8 8.46047 19.4539   5
   2   5  -8 7.89051 8.50620   1
   2   5  -8 12.3656 14.2237   2
   2   5  -8 13.7037 11.1534   6
  -2   5   8 4.74590 9.46797   3
   2  -5   8 6.52772 15.0156   3
  -2  -5  -8 7.58660 7.57777   6
  -2   5   8 5.92386 8.36223   5
   2  -5   8 12.5572 22.8232   2
  -2   5   8 11.9586 16.8419   4
   2  -5   8-6.92664 13.8009   1
  -2   5   8 5.51872 11.0029   1
   2   5  -7 212.801 37.1422   6
   2  -5   7 228.262 38.3711   3
  -2   5   7 258.853 37.8442   5
  -2  -5  -7 197.757 30.1962   6
  -2   5   7 183.771 33.0406   1
   2  -5   7 231.109 39.4029   1
  -2  -5  -7 179.131 24.2553   1
  -2   5   7 150.102 40.4563   4
  -2  -5  -7 267.749 45.2845   5
  -2  -5  -6-8.19874 11.5385   5
  -2   5   6 10.9822 21.8571   4
   2  -5   6 11.7664 23.4178   2
   2   5  -6 25.1010 20.3948   2
   2  -5   6-6.08577 9.88995   1
   2   5  -6 3.16036 5.74279   1
  -2  -5  -6-1.18938 2.55912   1
  -2  -5  -6 1.14838 4.27722   1
   2  -5   6 5.27216 10.4932   3
   2   5  -6 7.14874 10.0609   6
   2   5  -5 514.991 79.7126   2
  -2   5   5 381.065 56.6309   5
  -2   5   5 371.067 65.0766   4
   2   5  -5 340.273 55.5042   6
   2  -5   5 434.211 52.5580   3
   2   5  -5 394.126 44.7697   1
   2   5  -5 387.997 47.9690   1
   2  -5   5 456.743 55.3657   1
  -2   5   5 402.988 51.8405   1
   2   5  -4-13.9229 22.6263   2
  -2   5   4 1.97947 5.09329   1
   2   5  -4 2.01595 5.18689   1
  -2  -5  -4 8.28319 16.4875   5
  -2   5   4 9.57206 17.3927   4
   2  -5   4 4.83546 8.78933   1
  -2   5   4 12.7854 9.16554   1
  -2  -5  -4-7.50225 12.1942   4
   2  -5   4 3.93471 7.15381   3
   2   5  -4 8.12855 8.81015   1
   2  -5   4 2.75234 7.75151   1
  -2  -5  -4 5.43175 8.83080   6
  -2   5   4-6.79375 12.3459   5
   2  -5   4 20.6792 23.7629   2
  -2   5   3 1501.04 127.004   5
  -2  -5  -3 1486.80 132.854   5
   2  -5   3 1462.03 139.240   2
  -2   5   3 1508.24 137.260   4
   2   5  -3 1435.67 123.688   6
  -2   5   3 1256.67 102.278   1
  -2  -5  -3 1865.24 136.823   4
   2  -5   3 1198.11 103.466   1
   2   5  -3 1426.52 102.235   1
   2  -5   3 1376.04 114.033   1
   2  -5   3 1343.40 110.157   3
  -2   5   3 1267.53 112.315   1
   2   5  -3 1821.35 168.457   2
  -2  -5  -2 23.3220 17.9083   5
  -2   5   2 34.8113 17.0158   5
  -2   5   2 12.2970 6.97706   1
   2  -5   2 25.6988 19.7251   2
  -2  -5  -2 30.8877 17.7890   4
   2  -5   2-2.37006 6.21460   1
  -2   5   2 15.4791 11.4042   1
   2   5  -2 19.9178 16.2307   6
   2  -5   1 4.09950 8.81609   1
  -2  -5  -1 7.62886 16.4014   5
   2   5  -1 15.1709 21.3512   2
  -2   5   1 7.20763 13.0972   5
  -2   5   1 8.00755 19.5199   4
   2  -5   1 8.00448 14.5447   2
  -2  -5  -1-7.72352 14.0343   4
  -2   5   1 3.51811 8.57900   1
   2   5  -1-6.16714 10.0247   6
  -2   5   1 2.27127 5.54182   1
   2  -5   0-4.10329 8.82491   1
   2  -5   0 2.94479 7.94015   3
  -2  -5   0-7.53883 16.2083   5
   2   5   0-15.8214 25.7111   2
  -2   5   0-7.51912 12.2216   5
  -2   5   0-7.34880 11.9449   4
   2  -5   0-14.6297 20.5899   2
  -2  -5   0-7.55568 13.7299   4
  -2   5   0 3.36488 8.20640   1
   2   5   0-5.95684 12.8081   6
  -2   5   0-2.38186 5.48051   1
   2  -5  -1-3.95654 7.87800   1
   2  -5  -1 8.51812 7.99526   3
  -2   5  -1 7.50461 8.62650   5
   2   5   1-16.3055 26.4974   2
  -2  -5   1 14.5543 15.6452   5
  -2   5  -1 7.05405 15.1658   4
   2  -5  -1 6.92252 13.7793   2
  -2  -5   1-7.31323 8.40669   4
   2   5   1 9.37288 15.2328   3
  -2   5  -1 2.46522 6.33859   1
   2   5   1-5.60411 11.1559   6
  -2   5  -1-3.30810 7.11541   1
   2  -5  -2 33.8464 19.4642   6
  -2   5  -2-7.42006 12.0876   5
   2   5   2 16.5338 26.8809   2
   2  -5  -2-3.20039 7.84731   1
  -2  -5   2 6.96611 12.6847   5
  -2   5  -2 19.7643 16.0810   4
  -2   5  -2 2.66199 5.78547   1
   2   5   2 9.54666 19.0189   3
  -2  -5   2 27.8449 16.0202   4
   2  -5  -2 22.1815 11.6646   1
   2  -5  -2 11.2660 7.28651   3
  -2   5  -2 6.89212 10.5109   1
   2  -5  -3 1418.54 143.629   6
   2   5   3 1295.86 165.893   2
  -2   5  -3 1197.71 126.126   1
  -2  -5   3 1294.40 118.209   1
  -2  -5   3 1438.74 120.795   1
  -2  -5   3 1761.31 147.573   5
  -2   5  -3 1430.07 138.046   4
   2  -5  -3 1479.70 139.551   2
  -2   5  -3 1315.88 123.916   1
  -2  -5   3 1678.48 143.274   4
   2   5   3 1740.15 156.576   3
   2  -5  -3 1316.07 123.878   3
   2  -5  -3 1269.49 126.099   1
  -2   5  -3 1293.44 141.669   6
  -2   5  -4 14.8942 16.0173   5
  -2  -5   4-6.42014 11.6758   5
  -2   5  -4 3.38744 7.30054   1
   2  -5  -4 8.10679 14.7377   6
   2  -5  -4 3.15283 7.26426   3
  -2  -5   4 6.61142 9.31880   3
  -2   5  -4 5.81378 11.5824   4
   2  -5  -4 18.3083 13.1293   2
   2   5   4 9.85109 16.0165   3
   2   5   4-15.8553 28.8107   2
  -2   5  -4 8.29721 11.6882   6
  -2  -5   4 7.73848 6.11017   1
  -2  -5   4-3.16113 7.72289   1
  -2   5  -4 3.81587 10.2960   1
   2   5   5 417.122 79.1529   2
  -2  -5   5 171.117 45.6856   1
  -2  -5   5 338.103 54.7976   5
  -2   5  -5 273.951 49.9029   4
  -2  -5   5 405.398 54.1973   4
  -2   5  -5 498.868 65.9679   6
  -2  -5   5 452.497 58.1799   3
   2  -5  -5 466.780 48.7848   3
  -2  -5   5 346.955 44.4212   1
   2  -5  -5 433.757 49.6606   1
   2  -5  -5 392.634 54.4209   2
   2  -5  -5 410.339 60.6397   6
  -2   5  -5 524.062 63.1273   5
  -2  -5   6-5.38521 7.58367   5
   2   5   6 13.6023 27.0729   2
   2  -5  -6-5.67555 10.3151   2
  -2   5  -6 13.9026 11.2993   1
  -2  -5   6 5.25086 10.4540   4
  -2   5  -6 7.51824 14.9654   5
   2   5   6 1.27819 4.03187   1
   2  -5  -6-3.49775 6.36085   1
   2   5   6 1.61654 4.16282   1
  -2  -5   6 18.5681 12.3213   3
   2  -5  -6-7.80946 12.6934   6
   2  -5  -7 184.462 34.8058   2
  -2  -5   7 235.231 34.6814   4
  -2   5  -7 247.693 41.1888   5
   2   5   7 338.810 60.5499   2
   2   5   7 188.758 23.6993   1
  -2  -5   7 197.191 36.7653   1
  -2   5  -7 159.641 30.6665   1
   2  -5  -7 199.369 30.2325   1
   2   5   7 128.600 24.7960   1
  -2  -5   7 124.110 29.7477   5
  -2  -5   8-4.08711 10.5184   5
  -2  -5   8 5.46688 8.90401   3
  -2   5  -8 7.96052 11.2189   6
  -2  -5   8 19.5961 11.9565   4
   2   5   8-9.66461 11.1214   3
  -2   5  -8 7.46458 13.5750   5
  -2   5  -8 5.73226 11.4242   1
  -2  -5   8 6.87015 14.7808   1
   2   5   8 11.2980 22.4934   2
   2  -5  -8 8.62443 10.5282   1
   2   5   8 6.79777 7.83408   1
   2   5   9 126.038 38.6920   2
  -2   5  -9 64.8362 26.2094   1
  -2   5  -9 125.186 30.6620   6
   2  -5  -9 120.713 26.1348   2
  -2  -5   9 109.703 25.0503   4
  -2  -5   9 172.162 34.4236   1
  -2  -5   9 118.837 25.0074   3
   2  -5  -9 137.128 26.6621   1
  -2   5  -9 163.699 33.4481   5
   2  -5  -9 162.302 33.1361   6
  -2   5 -10 7.44957 12.1071   5
  -2   5 -10 7.35020 11.9457   1
  -2   5 -10-7.59866 8.73346   6
   2   5  10-8.91407 16.1963   2
   2  -5 -10-4.27561 10.9873   2
  -2  -5  10 4.57208 8.30892   4
  -2  -5  10-7.32211 13.3043   1
  -2  -5  10 14.6894 10.5276   3
   2   5  10 4.72894 10.1676   1
   2  -5 -10-5.85875 13.4654   1
   2   5  10-9.07209 14.7434   3
   2  -5 -10-6.29320 11.4352   6
  -2   5 -11 97.3737 26.9618   5
  -2   5 -11 31.8858 24.6089   1
   2   5  11 60.3619 23.4274   2
  -2   5 -11 79.7598 24.1015   6
   2  -5 -11 58.2227 19.8102   2
  -2  -5  11 86.0330 20.3597   4
   2   5  11 106.685 29.0334   3
   2  -5 -11 126.785 27.5332   6
   2   5  11 46.8008 19.5342   1
   2  -5 -11 59.9958 23.6427   1
  -2  -5  11 63.4993 25.3484   1
  -2  -5  11 94.2363 19.9338   3
  -2  -5  12-7.82088 8.99172   4
   2   5  12-13.7529 14.7852   2
   2   5  12 8.49430 11.9578   3
   2  -5 -12-5.72836 10.4118   6
  -2   5 -12-7.53972 12.2558   5
   2   5  12-5.92313 10.7655   1
  -2   5 -12 7.08151 8.14269   6
  -2  -5  12-4.55729 8.28531   3
   2   5  13 834.678 106.753   3
   2   5  13 580.739 96.7738   2
  -2   5 -13 1083.47 107.511   6
   2  -5 -13 998.361 101.905   6
  -2  -5  13 897.744 94.1997   4
   2   5  13 990.782 107.268   1
  -2  -5  13 826.206 95.2406   3
  -2  -5  14 3.35665 8.63117   4
   2   5  14-8.08282 13.1390   3
  -2  -5  14-4.27835 7.78045   3
   2  -5 -14-5.07155 9.22035   6
  -2   5 -14-6.70096 10.8944   6
  -2   5 -14-7.56000 13.7393   5
  -2  -5  15 12.4387 11.0560   4
  -2   5 -15 22.5313 14.9788   5
  -2   5 -15 13.0671 11.9099   6
   2  -5 -15 5.27187 7.48235   5
   2  -5 -15 14.3755 11.0548   6
   2   5  15 8.11202 11.4572   3
  -2  -5  15 8.08684 8.10564   3
   2   5  16 16.2106 16.1315   3
  -2   5 -16 6.56185 9.23494   6
   2  -5 -16-4.61696 8.38868   6
  -2   5 -16-7.69160 10.8247   5
  -2  -5  16-7.85463 8.44301   3
   2  -5 -16 4.95887 9.86966   5
   2  -5 -17 14.8465 12.1201   5
  -2   5 -17 15.8043 18.1980   5
   2   5  17 32.7380 14.9162   3
  -2   5 -17 26.5265 14.3043   6
   2  -5 -17 4.46199 9.66384   6
  -2  -5  17 7.68039 6.35048   3
   2   5  17 24.7860 17.4802   4
   2  -5 -18 4.74358 9.44233   5
  -2   5 -18 8.05184 13.0854   5
   2   5  18-8.27186 11.6422   3
  -2   5 -18-6.68611 5.43532   6
   2  -5 -18 4.37528 7.95097   6
  -2  -5  18 3.88572 6.31675   3
   2   5  18-12.2123 24.3056   4
   2  -5 -19 136.250 26.6668   5
  -2   5 -19 149.243 33.5939   5
   2   5  19 142.830 34.6513   3
  -2   5 -19 183.954 33.5478   6
   2  -5 -19 161.961 26.8223   6
   2   5  19 59.3624 33.2572   4
  -2  -5  19 144.723 25.4993   3
   2  -5 -20-4.22707 6.87133   5
  -2   5 -20 8.52776 13.8587   5
   2   5  20-8.57192 9.85116   3
  -2   5 -20 6.94973 11.2947   6
  -2  -5  20-4.28166 9.84129   3
   2   5  20 11.3914 18.5119   4
   2   5  21 10.7946 21.7544   4
   2   5  21 59.1631 24.0334   3
   2  -5 -21 22.7215 11.5935   6
  -2   5 -21 43.5602 21.5096   5
  -2  -5  21 61.0779 16.6005   3
   2  -5 -21 25.2067 11.8271   5
   2  -5 -22-20.4513 8.16709   5
  -2   5 -22-8.82293 16.0430   5
   2   5  22-8.62688 9.93454   3
  -2   5 -22-7.14300 12.9941   6
   2  -5 -22-4.60013 10.5920   6
  -2  -5  22 4.40749 7.19239   3
   2   5  22-10.1184 16.4556   4
   2   5  23 184.351 38.9724   3
  -2   5 -23 214.584 37.5769   6
  -2  -5  23 176.591 28.6133   3
  -2   5 -23 123.558 33.4916   5
   2  -5 -23 130.277 25.5112   5
   2  -5 -23 133.448 28.2122   6
  -2   5 -24 7.04038 8.08990   6
  -2  -5  24 4.70722 7.64942   3
   2  -5 -24-4.36246 7.08921   5
   2   5  24 8.88267 14.4344   3
   2  -5 -24-4.91360 11.9770   6
   2  -5 -25 45.3991 15.5481   6
  -2  -5  25 34.6246 17.2425   2
  -2   5 -25 6.86481 12.7328   6
   2  -5 -25 25.1614 11.5878   5
  -2  -5  26 4.67638 12.0153   2
   2  -5 -26-5.34481 8.68537   6
   2  -6  23 9.71914 10.4827   3
   2  -6  22 5997.89 530.176   2
   2  -6  22 5251.27 530.277   3
   2   6 -22 5985.32 542.795   6
  -2   6  21 6.92659 9.74932   4
   2  -6  21-5.55169 9.02323   3
   2   6 -21-7.91358 11.1381   6
  -2  -6 -20 7861.65 703.475   5
  -2   6  20 8103.29 717.684   4
   2  -6  20 6222.25 706.087   3
   2   6 -20 9470.43 721.971   6
   2  -6  20 7523.20 706.549   2
   2  -6  19 6.25886 8.82910   3
   2  -6  19 5.43192 10.8278   2
  -2  -6 -19 4.48107 9.65208   5
   2   6 -19 7.31581 11.9038   6
  -2   6  19 15.9359 14.4890   4
   2  -6  18-6.56067 9.24602   3
   2  -6  18-5.90845 9.61398   2
  -2  -6 -18 14.2201 8.62594   5
   2   6 -18 7.14161 10.0625   6
  -2   6  18 8.16858 11.5062   4
   2  -6  17 6.98863 13.9236   3
   2  -6  17 6.28727 11.4407   2
  -2  -6 -17 10.3226 11.1136   5
   2   6 -17 13.5712 16.5522   6
  -2   6  17-8.68929 12.2451   4
   2  -6  16 86.6170 25.2282   3
   2  -6  16 145.001 32.0993   2
  -2   6  16 137.825 35.4480   4
   2   6 -16 122.822 26.3258   6
  -2  -6 -16 70.6088 21.8094   5
  -2  -6 -15 11.3917 10.5641   5
   2  -6  15 7.64956 12.6108   3
   2   6 -14 6325.06 454.510   6
  -2  -6 -14 3953.24 444.808   5
  -2   6  14 4085.56 459.630   4
   2  -6  14 2959.59 442.985   3
   2   6 -14 6700.15 477.279   2
   2  -6  14 6342.29 468.865   2
   2  -6  13 7.53259 13.8249   3
   2   6 -13 12.1132 14.0561   6
   2   6 -13 63.7982 27.3902   2
   2  -6  13 27.5604 24.8336   2
  -2  -6 -13 26.1494 14.1892   5
  -2   6  13 20.6010 14.6278   4
  -2  -6 -12 2365.94 381.141   5
   2  -6  12 6752.55 423.950   2
  -2   6  12 3954.75 405.891   4
   2   6 -12 5275.62 393.144   6
   2  -6  12 4331.16 394.440   3
   2   6 -11 12.3941 13.3509   6
   2   6 -11 23.5475 28.7121   2
   2  -6  11-6.91628 11.2737   3
  -2  -6 -11 6.83414 12.4478   5
   2  -6  11 21.5035 23.1296   2
  -2   6  11 20.9868 20.9028   4
   2   6 -10 28494.7 2747.16   2
  -2   6  10 28342.0 2737.67   4
   2  -6  10 30202.9 2742.94   2
   2  -6  10 32110.9 2725.40   3
   2   6  -9 67.7303 33.1781   2
   2  -6   9 46.6247 28.5972   2
   2   6  -9 56.8602 18.0766   6
  -2  -6  -9 31.0769 12.6489   6
   2  -6   9 60.5263 20.5353   3
  -2   6   9 60.9643 27.5729   4
   2   6  -9 7.29138 7.31192   1
  -2   6   9 28.6047 12.9311   1
   2   6  -8 43.3537 26.7213   2
   2  -6   8 61.0574 19.2476   3
   2  -6   8 81.6251 34.5198   2
   2   6  -8 58.0029 20.2132   6
  -2  -6  -8 54.8402 17.1727   6
  -2   6   8 90.2063 22.5383   5
  -2   6   8 98.2945 31.3280   4
   2   6  -8 11.1040 8.22569   1
  -2  -6  -8 98.8592 27.3657   5
  -2   6   8 36.3538 12.2205   1
  -2  -6  -7 21.6973 14.4501   5
  -2   6   7 19.6413 19.5865   4
   2   6  -7 33.2797 17.1486   6
   2  -6   7 46.4035 16.8050   3
  -2  -6  -7 9.27622 11.3767   6
  -2   6   7 10.6914 10.7148   5
   2   6  -7 15.4855 21.8297   2
   2   6  -7 5.58917 3.95489   1
  -2   6   7 11.1422 6.39979   1
  -2   6   6 300.635 42.0647   1
  -2   6   6 415.288 53.8381   5
   2   6  -6 466.920 58.5715   6
   2  -6   6 429.566 71.8148   2
   2  -6   6 477.656 54.2274   3
  -2  -6  -6 355.828 54.4678   4
  -2  -6  -6 403.745 53.9015   6
   2   6  -6 333.034 77.1852   2
   2  -6   6 355.433 46.5242   1
  -2  -6  -5 27.1958 14.6822   6
  -2   6   5 5.60499 7.93428   5
   2  -6   5 9.83723 9.64423   1
  -2  -6  -5 7.03263 11.4601   5
  -2   6   5 8.87050 16.1387   4
   2   6  -5 6.78834 12.3628   6
  -2  -6  -5 19.6246 14.0882   4
   2  -6   5 16.0931 11.8173   3
   2  -6   5-9.96562 18.1258   2
  -2   6   5 4.38817 6.56567   1
  -2  -6  -4 4601.08 337.239   5
  -2   6   4 3443.65 337.053   4
  -2  -6  -4 3529.27 322.335   6
   2  -6   4 3837.84 342.221   2
  -2   6   4 3852.25 326.151   5
  -2  -6  -4 3932.62 330.102   4
   2  -6   4 3446.59 316.131   3
   2  -6   4 2241.39 308.489   1
   2   6  -4 3309.61 326.050   6
   2   6  -4 3370.39 369.962   2
   2   6  -3 19.2317 34.9401   2
   2   6  -3 6.44850 10.4788   6
  -2  -6  -3-6.88213 11.1834   5
  -2   6   3 8.04075 13.0662   4
  -2   6   3 1.03471 3.46629   1
  -2  -6  -3-6.75702 13.4479   4
   2  -6   3 3.49362 9.83306   3
   2  -6   3-2.39914 5.84790   1
   2  -6   3 8.27610 16.4711   2
  -2  -6  -3-5.42576 7.63560   6
  -2   6   3-6.00903 8.45643   5
  -2   6   2 732.312 90.3601   4
   2   6  -2 694.973 119.326   2
   2  -6   2 906.516 94.5784   2
   2   6  -2 880.763 87.1691   6
  -2  -6  -2 997.524 93.6102   5
  -2  -6  -2 744.945 85.8214   4
  -2   6   2 674.606 65.3722   1
  -2   6   2 875.797 86.4087   5
   2  -6   2 830.155 76.0237   3
  -2  -6  -1 132.093 30.4507   5
   2   6  -1 65.2878 23.3548   6
  -2   6   1 37.1884 23.3473   4
   2  -6   1 82.6914 17.5009   3
  -2  -6  -1 102.178 24.1910   4
   2   6  -1 64.3480 49.6344   2
   2  -6   1 11.4219 9.92076   1
   2  -6   1 42.0004 24.8213   2
  -2   6   1 86.7129 12.1354   1
  -2   6   0 57279.8 1484.74   1
  -2   6   0 54473.2 1556.05   4
  -2   6   0 58997.2 1549.15   5
  -2   6  -1 95.2634 25.8147   5
   2  -6  -1 81.4158 25.6756   6
  -2  -6   1 131.884 29.7385   4
   2  -6  -1 164.588 35.1221   2
  -2  -6   1 126.217 30.9356   5
   2  -6  -1 68.7082 17.6174   3
  -2  -6   2 920.671 97.4033   4
  -2   6  -2 939.288 96.8058   5
  -2  -6   2 782.819 97.6582   5
   2  -6  -2 777.452 92.2984   2
  -2   6  -2 845.478 98.1603   4
   2  -6  -2 725.523 82.3672   3
  -2   6  -2 759.861 81.9814   1
  -2   6  -3-6.59779 15.1663   5
  -2  -6   3-6.79921 12.3577   5
   2   6   3-20.3142 33.0124   2
  -2   6  -3 6.39062 11.6157   4
  -2   6  -3-3.28574 7.55891   1
  -2  -6   3-5.97860 8.42078   4
   2   6   3-8.53807 15.5158   3
  -2  -6   3-6.15863 8.67392   3
   2  -6  -3-2.91903 7.50803   3
   2  -6  -3 2.03025 5.72485   1
   2  -6  -3-5.69700 11.3435   2
  -2  -6   4 3675.27 304.033   5
   2  -6  -4 3401.82 297.133   2
  -2   6  -4 2878.35 288.351   1
  -2   6  -4 3723.83 299.718   4
   2  -6  -4 3501.77 304.286   6
  -2   6  -4 3727.50 303.592   5
  -2  -6   4 3810.08 299.376   4
   2   6   4 3745.57 311.449   3
  -2  -6   4 3455.77 298.845   3
   2   6   4 4351.18 364.137   2
  -2   6  -5 13.1070 10.7167   5
  -2  -6   5 19.6835 16.0377   5
  -2  -6   5 5.69362 9.32954   3
   2  -6  -5 10.7015 14.4687   2
  -2  -6   5 20.9056 14.7589   4
   2   6   5 8.58627 15.6456   3
   2  -6  -5 13.6284 11.1378   6
  -2   6  -5 9.29563 9.32754   1
  -2   6  -5 29.2960 15.7898   6
   2   6   5-16.6224 23.4233   2
   2  -6  -5 4.46914 10.3403   1
   2   6   6 393.255 86.0320   2
   2  -6  -6 379.398 55.6690   2
  -2  -6   6 419.220 53.8048   4
   2  -6  -6 473.912 60.1423   6
   2   6   6 499.206 67.3531   3
  -2   6  -6 282.382 51.1988   1
  -2  -6   6 324.310 51.4313   3
  -2   6  -6 564.817 65.3478   6
  -2   6  -6 498.239 60.6582   5
  -2   6  -7 7.33841 11.9562   6
   2  -6  -7 26.5499 16.1659   2
   2  -6  -7 12.7437 10.3903   6
   2  -6  -7 10.5135 13.5340   1
   2   6   7 8.55475 12.0700   3
  -2   6  -7 5.66272 10.3243   1
  -2  -6   7 9.14919 3.95826   1
  -2  -6   7 5.00626 8.18097   3
  -2   6  -7 12.9439 11.7900   5
   2   6   8 35.5609 25.7655   2
  -2  -6   8 61.4247 16.2822   3
   2  -6  -8 49.4465 19.3193   1
   2  -6  -8 32.3592 16.2536   2
  -2  -6   8 54.4623 15.2357   4
   2   6   8 59.8512 22.2972   3
  -2  -6   8 29.5018 8.93393   1
  -2   6  -8 45.6085 18.7311   5
  -2   6  -8 28.7562 16.9560   6
   2  -6  -8 30.6082 15.4016   6
   2  -6  -9 76.8651 25.2680   2
  -2  -6   9 44.2841 16.6653   4
   2   6   9 50.5096 21.2792   3
  -2  -6   9 56.1590 13.7231   1
  -2  -6   9 62.5708 16.8018   3
  -2   6  -9 52.3389 21.3447   5
   2   6   9 40.1684 26.4098   2
  -2   6  -9 90.2774 23.2621   6
   2  -6  -9 81.6997 21.9406   6
   2   6  10 30580.8 2756.28   3
  -2  -6  10 28058.7 2739.63   3
  -2   6 -10 30893.0 2751.11   5
  -2  -6  10 30098.3 2740.90   4
   2   6  10 32398.2 2762.24   2
  -2   6 -10 34986.4 2753.56   6
   2  -6 -10 29387.7 2745.00   6
  -2   6 -11 13.3930 13.4318   5
  -2  -6  11 32.8342 13.8506   4
   2   6  11 15.7716 14.4240   3
   2  -6 -11 16.1065 11.6616   6
  -2  -6  11 16.5136 10.7381   3
  -2  -6  12 4561.28 469.894   3
   2   6  12 5336.07 486.565   3
  -2   6 -12 6167.75 486.907   5
   2  -6 -12 5312.99 476.163   6
  -2   6 -12 4841.44 478.160   6
  -2   6 -13 18.6768 13.4717   6
  -2  -6  13 19.3997 10.0878   3
   2   6  13 14.5676 14.5782   3
  -2   6 -13 13.8818 11.3841   5
   2  -6 -13 14.8155 10.7278   6
   2   6  14 4893.85 525.599   3
  -2   6 -14 5925.38 529.949   5
  -2   6 -14 5867.05 525.356   6
   2  -6 -14 5081.29 517.580   6
   2  -6 -14 6393.66 523.550   5
  -2   6 -15 59.5137 18.7796   6
   2  -6 -15 66.1500 18.6090   6
   2   6  15 35.9396 17.2681   3
  -2   6 -15 43.3625 20.1149   5
   2   6  16 128.642 29.9826   3
   2  -6 -16 124.640 25.2084   5
  -2   6 -16 178.092 30.7919   6
   2  -6 -17 4.06255 8.08536   6
  -2   6 -17 22.8940 13.8646   5
   2  -6 -17-4.42116 7.18442   5
  -2   6 -17-5.95654 8.38262   6
   2  -6 -18-3.93670 8.46933   6
  -2   6 -18 7.85968 12.7764   5
  -2   6 -18-5.84378 9.50212   6
   2  -6 -18-4.41396 8.79118   5
  -2   6 -19-5.91833 9.64991   6
   2   6  19 7.03889 11.4656   3
   2  -6 -19 20.4085 10.5172   5
   2  -6 -19 11.5883 9.44881   6
  -2  -6  19 3.39253 6.21437   3
  -2   6 -19 24.2519 16.1083   5
   2   6  20 6982.86 712.811   3
  -2  -6  20 7931.08 702.642   3
  -2   6 -20 8865.47 723.805   5
   2  -6 -20 7782.52 703.898   5
  -2   6 -20 7486.72 709.881   6
   2  -6 -20 7407.03 702.974   6
   2  -6 -21-3.86908 6.28727   5
   2  -6 -21 3.91066 8.40664   6
  -2   6 -21-6.08801 9.89299   6
   2   6  21-7.07999 8.13525   3
  -2  -6  21 3.73266 8.02399   3
   2  -6 -22 6076.50 537.296   6
   2   6  22 5339.60 546.512   3
   2   6  23 14.6175 14.5587   3
   2  -6 -23 4.12780 11.1402   6
  -2  -7 -18 3.96528 4.57415   5
   2   7 -18 5.85142 9.51710   6
  -2  -7 -17 4.18079 7.60986   5
   2   7 -17 5.67723 9.23716   6
  -2   7  17 8.33894 9.59307   4
  -2  -7 -16 4.54070 8.24964   5
  -2   7  16-8.71020 12.2578   4
   2  -7  16 6.48613 13.9431   2
   2   7 -16-5.51261 8.95806   6
  -2   7  15 8.82311 12.4400   4
   2   7 -15 5.39591 10.7660   6
   2  -7  15 14.4557 15.5561   2
  -2  -7 -14 5.25652 9.55162   5
  -2   7  14-9.20721 14.9627   4
   2   7 -14-5.36542 7.55268   6
   2  -7  14-7.83505 15.5943   2
  -2  -7 -13 154.042 33.5358   5
  -2   7  13 204.678 47.4744   4
   2   7 -13 309.926 39.9251   6
   2  -7  13 269.275 51.6406   2
  -2  -7 -12 5.75052 8.09263   5
  -2   7  12-9.29288 13.0777   4
   2  -7  12 9.52953 18.9657   2
   2   7 -12-5.36567 7.55104   6
  -2  -7 -11 58.1770 19.8067   5
   2   7 -11 138.718 26.6378   6
   2  -7  11 113.027 34.5642   2
  -2  -7 -10 6.06650 11.0224   5
   2   7 -10-5.80125 8.16507   6
  -2   7  10-8.99538 12.6598   4
   2  -7   9 110.406 41.3874   2
  -2  -7  -9 167.957 29.5036   4
  -2  -7  -9 138.980 30.3592   5
   2   7  -9 153.711 29.2085   6
  -2   7   9 148.727 38.0421   4
   2  -7   8-10.9019 17.7191   2
  -2  -7  -8-5.70689 12.2731   4
  -2  -7  -8-6.20119 11.2719   5
  -2   7   8-8.45558 11.9047   4
   2   7  -8 6.12970 11.1421   6
   2   7  -7 184.377 34.7525   6
   2  -7   7 187.989 43.5222   2
  -2  -7  -7 193.536 36.0435   5
  -2  -7  -7 176.070 32.8133   4
   2   7  -7 298.595 64.3106   2
  -2   7   7 245.087 44.0485   4
   2   7  -6-6.16880 8.68154   6
   2  -7   6 9.74297 20.9442   2
  -2  -7  -6-6.70482 10.8955   5
  -2  -7  -6 5.68775 10.3337   4
  -2   7   6 7.87470 14.3069   4
   2   7  -6-16.3267 22.9765   2
  -2   7   5 228.198 44.3443   4
   2   7  -5 303.880 44.1514   6
   2  -7   5 249.677 46.9994   2
  -2  -7  -5 259.055 39.6312   4
   2   7  -5 391.442 83.3999   2
  -2   7   5 208.330 34.6685   5
  -2   7   4 7.57240 15.0802   4
   2   7  -4 19.2389 38.2931   2
  -2  -7  -4-5.83075 9.49013   4
   2   7  -4-6.13883 9.99001   6
  -2  -7  -4 20.3024 14.5577   5
  -2  -7  -4 5.34523 9.72605   6
  -2   7   4 9.55263 10.2815   5
   2  -7   4 16.5864 17.8357   2
  -2   7   3 599.990 69.3838   5
  -2  -7  -3 496.196 68.0211   6
   2   7  -3 676.588 116.108   2
  -2  -7  -3 568.423 75.5947   5
  -2  -7  -3 599.478 72.9833   4
  -2   7   2-7.40005 14.7336   4
   2   7  -2-5.68072 10.3293   6
   2   7  -2-21.3930 24.5851   2
  -2  -7  -2-5.37902 11.5708   6
  -2   7   2-5.02596 9.14089   5
  -2  -7  -2-5.97972 9.72616   4
   2  -7   2 6.75342 13.4473   2
  -2  -7  -2-6.93435 11.2762   5
  -2  -7  -1 6.01894 9.80315   4
   2  -7   1 12.2776 13.2130   2
  -2   7   1 10.1021 10.8783   5
  -2   7   1-7.08348 12.8863   4
   2  -7   0-5.79432 10.5273   2
   2  -7   0-6.62056 10.7585   6
  -2   7   0 5.25741 9.55181   5
  -2   7   0 6.95482 13.8416   4
  -2  -7   0-5.99662 8.43914   4
   2   7   0-21.3436 24.5248   2
  -2  -7   0 7.37763 14.6831   5
   2  -7  -1-5.39168 10.7357   2
  -2   7  -1 10.5498 12.8618   5
   2  -7  -1-6.49483 9.14611   6
  -2   7  -1 20.2352 14.5034   4
  -2  -7   1-5.94238 8.36921   3
   2   7   1 20.3033 23.3318   2
  -2  -7   1 5.90631 9.60345   4
  -2  -7   1 30.2375 21.2790   5
  -2  -7   2-5.84959 9.50627   3
   2   7   2-18.7526 34.0700   2
  -2   7  -2 5.30944 8.62860   5
   2  -7  -2-6.17260 7.09355   6
   2  -7  -2-5.33022 12.2499   2
  -2  -7   2 5.77406 9.38355   4
   2  -7  -3 495.793 65.4225   6
   2   7   3 642.620 101.149   2
   2  -7  -3 434.730 61.4064   2
  -2   7  -3 500.250 63.6982   5
  -2  -7   3 582.117 66.3518   3
  -2  -7   4 5.09618 7.18631   4
   2  -7  -4 24.7569 12.7300   2
  -2  -7   4 5.12249 10.2050   3
   2  -7  -4-5.78765 9.41599   6
  -2   7  -5 205.100 37.4851   5
  -2  -7   5 261.769 37.8914   4
   2  -7  -5 254.875 39.1855   2
  -2  -7   5 279.570 39.3464   3
   2  -7  -5 264.221 40.6579   6
  -2   7  -6 5.58407 7.86667   5
  -2  -7   6 4.54652 10.4545   4
   2  -7  -6-4.88283 11.9073   2
   2  -7  -6 5.47664 10.9056   6
  -2  -7   6 4.63985 8.43739   3
  -2  -7   7 200.900 31.8088   3
  -2   7  -7 229.941 37.4524   6
  -2  -7   7 201.210 31.7708   4
   2  -7  -7 194.296 33.1121   6
  -2   7  -7 196.509 33.8148   5
   2  -7  -8-5.02148 9.12399   6
  -2  -7   8 4.12116 6.69818   3
  -2   7  -8-5.88403 8.28159   5
  -2   7  -8-6.11949 11.1187   6
  -2   7  -9 113.391 25.6175   6
   2   7   9 169.590 33.2319   3
  -2   7  -9 101.059 25.5352   5
  -2  -7   9 130.262 22.2725   3
   2  -7  -9 95.9062 21.5551   6
  -2   7 -10 5.87679 8.27364   6
   2   7  10-6.92156 11.2499   3
  -2   7 -10 5.99795 12.8957   5
  -2  -7  10-3.78902 6.88787   3
   2  -7 -10-9.11419 9.79902   6
   2   7  11 95.2462 25.5301   3
  -2  -7  11 136.344 22.5576   3
  -2   7 -11 176.630 31.4560   5
  -2   7 -11 102.761 24.6109   6
  -2   7 -12-5.51146 10.0175   6
  -2   7 -12-6.20039 8.73065   5
   2   7  12 6.67683 12.1340   3
  -2  -7  12-3.53536 6.42973   3
   2  -7 -12-4.34252 6.11820   6
   2  -7 -13 231.387 35.3922   6
  -2  -7  13 236.038 33.0445   3
  -2   7 -13 337.880 45.3380   5
  -2   7 -13 242.249 37.9770   6
   2   7  13 219.247 40.1513   3
   2  -7 -13 285.227 37.8915   5
   2   7  14-6.55362 9.22590   3
  -2   7 -14-6.40638 10.4131   5
  -2  -7  14 3.20993 6.90438   3
  -2   7 -14 5.28346 8.58890   6
   2  -7 -14 4.46290 7.25610   5
   2  -7 -14 4.04667 8.70226   6
   2  -7 -15 22.9357 11.6992   6
   2   7  15 19.2143 11.7141   3
   2  -7 -15 16.9063 9.18535   5
  -2   7 -15 13.1432 12.0153   5
  -2  -7  15 9.56627 8.30338   3
   2  -7 -16-3.65580 6.64193   6
   2   7  16 6.36607 10.3449   3
   2  -7 -16-4.06157 8.73108   5
  -2   7 -16-6.77883 9.53980   5
  -2  -7  16 3.08434 7.08816   3
   2  -7 -17-3.55072 7.63380   6
  -2   7 -17-5.10927 9.28329   6
   2  -7 -17 4.06868 8.74712   5
   2   7  17 6.26220 8.81353   3
  -2  -7  17-2.99922 5.45029   3
   2  -7 -18-3.44654 6.85985   6
   2   7  18 6.27894 7.21529   3
   2   7  19 202.328 36.8505   3
   2   8 -14 2180.36 212.817   6
  -2  -8 -13 4.66560 5.40014   5
  -2   8  13 15.9392 14.4937   4
  -2   8  12 1672.64 179.112   4
  -2   8  11-7.75441 12.6099   4
  -2  -8 -11 10.6817 10.6401   4
   2   8 -11 4.97950 8.10578   6
   2  -8  10 7765.42 682.628   2
   2   8 -10 9809.08 664.473   6
  -2   8  10 9202.86 676.807   4
   2   8  -9 36.8448 16.1196   6
  -2  -8  -9 5.73690 9.52355   5
  -2  -8  -9 20.2876 11.8172   4
   2  -8   9 31.7785 24.4210   2
   2   8  -8 5.40428 8.81980   6
  -2   8   8-7.41784 10.4709   4
  -2  -8  -8 6.11102 12.1895   5
  -2  -8  -8 15.0615 10.8232   4
   2  -8   8 30.8134 22.0946   2
   2   8  -7 5.47600 9.95142   6
  -2   8   7-7.24185 10.1939   4
  -2  -8  -7 6.51724 10.5929   5
  -2  -8  -7 4.99138 9.07122   4
   2  -8   7-9.64569 20.7363   2
   2   8  -6 250.004 40.1139   6
  -2   8   6 207.817 42.7000   4
  -2  -8  -6 210.392 41.2021   5
  -2  -8  -6 311.772 41.1251   4
   2  -8   6 309.397 54.1217   2
   2   8  -5 5.38852 8.75875   6
  -2   8   5-6.81683 14.6554   4
  -2  -8  -5 7.03580 11.4350   5
   2  -8   5-7.98234 15.8878   2
  -2  -8  -5 5.04289 8.19728   4
   2  -8   4 1633.17 155.101   2
  -2   8   4 1136.29 145.657   4
  -2  -8  -4 1440.04 152.589   5
  -2  -8  -4 1392.60 143.131   4
  -2  -8  -3-5.22662 8.49742   4
  -2   8   3-4.13720 7.52121   5
   2  -8   3 6.60689 15.1856   2
  -2  -8  -2 330.863 46.6196   3
   2  -8   2 255.079 42.8946   6
  -2   8   2 318.481 41.4652   5
   2  -8   2 310.493 46.9828   2
   2  -8   1 29.3533 13.6667   6
  -2  -8  -1 27.6371 15.0541   3
  -2  -8  -1 5.37512 7.87293   4
   2  -8   1 38.1774 19.4385   2
  -2   8   0 14714.6 1431.19   5
  -2  -8   0 17324.5 1437.90   4
   2  -8   0 13926.3 1433.17   2
  -2  -8   0 18636.2 1439.78   3
   2  -8   0 15387.0 1435.87   6
  -2  -8   1 31.0559 14.0764   3
   2  -8  -1 11.0598 10.2243   6
  -2   8  -1 17.2865 11.2647   5
  -2  -8   1 15.8561 10.6887   4
   2  -8  -1 34.7306 15.2023   2
  -2  -8   2 301.498 41.1159   3
   2  -8  -2 286.711 41.6287   6
  -2   8  -2 256.501 37.9075   5
  -2  -8   2 289.511 41.9792   4
   2  -8  -2 213.281 37.9871   2
  -2  -8   3 4.59740 7.47390   3
   2  -8  -3 4.57101 9.82855   2
  -2  -8   3 4.91337 7.98715   4
   2  -8  -3 5.08581 8.26725   6
  -2   8  -3-4.46095 8.10756   5
   2  -8  -4 1155.58 131.274   6
  -2  -8   4 1332.59 132.354   3
  -2   8  -4 1382.53 133.293   5
  -2  -8   5-4.19016 7.62287   3
  -2   8  -5-4.71937 9.40078   5
  -2  -8   6 257.115 36.0628   3
  -2   8  -6 248.432 38.0015   5
   2  -8  -6 235.399 36.0866   6
  -2  -8   7 7.62947 8.79560   3
   2  -8  -7 8.41781 8.40692   6
  -2  -8   8 7.30773 7.87586   3
  -2   8  -8-4.94466 8.05583   5
   2  -8  -8 11.9877 9.75714   6
  -2   8  -9 15.0973 11.6739   5
   2   8   9 23.9568 13.8553   3
   2  -8  -9 7.58016 7.70895   6
  -2  -8   9 24.5784 10.7922   3
  -2  -8  10 9527.08 844.431   3
  -2   8 -10 10012.6 852.422   5
   2   8  10 8697.68 852.768   3
  -2   8 -10 9968.58 851.226   6
   2  -8 -10 8483.71 844.051   6
   2  -8 -11 3.59871 5.07501   6
  -2   8 -11 5.29603 9.62740   5
  -2  -8  11 3.27403 7.04570   3
   2   8  12 1620.53 169.024   3
  -2  -8  12 1895.97 162.608   3
   2  -8 -12 1432.84 160.309   6
   2  -8 -13 3.41258 7.34468   6
   2   8  13 5.53057 10.0543   3
   2   8  14 1822.15 183.614   3
  -2  -9  -3 216.500 34.7837   4
   2  -9   1 4.72606 10.1683   2
  -2  -9   0 6.92359 13.7933   2
  -2  -9   1-7.65475 10.7942   2
   3   0   0-8.66731 17.2498   3
   3   0   0-13.3237 15.3095   1
  -3   0   0-13.0598 18.3789   1
   3   0   0-5.61685 12.9081   6
  -3   0   0-12.1708 13.9848   1
   3   0   0 11.3932 18.5139   1
   3   0   0 10.0652 20.0318   2
  -3   0   0 8.20699 13.3364   5
  -3   0   0 8.54443 15.5236   4
   3   0   1 4.90442 7.97269   6
   3   0   1-10.1217 20.1455   2
   3   0  -1-9.40157 20.2114   2
  -3   0   1 8.42044 19.3522   4
  -3   0  -1-8.54814 15.5318   4
   3   0  -1-8.17389 16.2692   3
  -3   0  -1-13.2375 24.0509   1
   3   0  -1-13.4162 21.8024   1
   3   0   1 13.3517 18.7910   1
  -3   0   1 13.1694 23.9272   1
  -3   0   1 11.9077 13.6842   1
   3   0  -1-11.2902 15.8901   1
   3   0   1 11.5991 23.0855   1
  -3   0  -1 12.0507 13.8485   1
   3   0   1-5.56960 12.8013   6
   3   0  -1-5.68469 12.2222   6
   3   0   1-8.72403 12.2792   3
  -3   0   1-7.51712 12.2173   5
   3   0  -2 26.8177 26.6869   1
   3   0   2 4.71211 10.8304   6
   3   0  -2 8.93809 19.2148   2
  -3   0  -2-8.43480 20.5606   4
  -3   0   2-7.94931 12.9189   4
   3   0  -2 7.51136 16.1479   3
  -3   0  -2-13.4286 18.8988   1
   3   0   2-13.8677 19.5166   1
  -3   0   2 13.4405 18.9154   1
   3   0  -2-5.66647 11.2789   6
   3   0   2-5.99013 9.73564   6
  -3   0   2 6.83779 12.4242   5
  -3   0  -2-8.78541 18.8866   5
   3   0   2-9.27952 13.0602   3
  -3   0   2-11.4311 13.1361   1
   3   0   2-11.7578 19.1072   1
  -3   0  -2 12.0805 21.9486   1
   3   0  -2-11.2042 12.8754   1
   3   0   3-4.29555 20.0283   6
   3   0   3 96.5586 33.4310   6
  -3   0  -3 12.1574 28.5707   1
   3   0  -3 22.3965 30.7623   1
  -3   0   3 10.8482 32.3367   1
  -3   0  -3 190.960 38.4460   5
  -3   0   3 6.52451 22.0304   5
   3   0  -3 64.1811 45.8517   1
  -3   0  -3 181.897 57.7069   4
  -3   0   3 119.578 35.3886   4
   3   0   3 10.4055 29.8903   1
   3   0   3 161.612 48.6054   3
   3   0   3 70.5002 39.6967   2
   3   0  -3 59.3357 39.4152   2
  -3   0  -3 13.5029 54.0781   1
  -3   0   3 13.3468 55.6169   1
  -3   0   4 5.91580 9.61315   3
   3   0   4 3.88856 8.93626   6
   3   0   4-5.89114 12.6640   6
  -3   0   4 6.47735 11.7681   5
   3   0  -4-12.3180 24.5153   1
  -3   0  -4 8.72047 21.2561   5
   3   0   4 10.0795 20.0602   2
   3   0  -4-8.47869 22.8479   2
  -3   0  -4 7.76240 17.8387   4
   3   0   4-10.2451 16.6482   1
   3   0  -4-11.4085 13.1089   1
  -3   0  -4-12.2567 14.0835   1
  -3   0   4 10.3474 14.5618   1
   3   0   4-9.79541 15.9175   3
  -3   0   4-13.6546 19.2160   1
   3   0   4-14.0212 19.7318   1
  -3   0   5 5.51446 16.7930   3
   3   0   5 3.47821 7.54069   6
  -3   0   5 5.93768 15.2873   5
   3   0  -5 67.5016 25.7431   6
  -3   0  -5-8.70661 12.2917   5
   3   0   5 30.5120 27.4248   2
   3   0  -5 8.24492 21.2066   2
  -3   0   5-7.62894 16.4288   4
  -3   0  -5 12.5087 22.7469   1
   3   0  -5-11.5231 16.2458   1
  -3   0   5 9.99809 22.9973   1
   3   0   5 10.5994 21.1176   1
   3   0   5 20.6547 23.7533   3
  -3   0  -5 12.3014 26.4621   1
   3   0   5 14.2570 20.0875   1
   3   0  -6-11.2560 15.8404   1
  -3   0   6 9.69790 11.1434   1
  -3   0  -6-12.7283 20.6835   1
  -3   0   6 5.11252 10.1751   3
  -3   0  -6-5.48576 8.91447   6
  -3   0   6 5.34598 9.71271   5
   3   0  -6-11.6321 16.3698   1
   3   0  -6-7.33811 10.3269   6
  -3   0  -6 8.83863 16.0581   5
   3   0   6 10.3704 16.8519   2
  -3   0   6-7.52219 13.6664   4
  -3   0  -6 7.10689 14.1442   4
   3   0   6-10.6033 14.9219   1
   3   0   6-9.97146 14.0328   3
   3   0   6-14.0403 16.1330   1
  -3   0  -6 11.8980 13.6714   1
   3   0  -7-11.1208 18.0723   1
  -3   0  -7-12.5964 17.7279   1
  -3   0   7-8.83612 17.5868   1
  -3   0  -7-5.51707 13.4492   6
   3   0  -7-7.97159 14.4841   6
   3   0   7 3.59747 10.5406   6
  -3   0   7 10.0788 14.1852   5
  -3   0  -7 8.99252 14.6141   5
  -3   0   7 10.1049 18.3597   3
  -3   0   7 14.0586 27.9801   1
   3   0  -7-11.3773 13.0744   1
   3   0   7 10.5531 27.1153   2
   3   0  -7 7.81348 17.9571   2
  -3   0   7-7.30400 13.2713   4
  -3   0  -7 13.7790 14.8115   4
   3   0   7 9.23755 13.0013   1
   3   0   7 9.88565 17.9613   3
   3   0   7-13.7389 22.3265   1
  -3   0  -7-11.3344 22.5586   1
   3   0   8 3.45156 6.86947   6
   3   0  -8-8.48237 13.7839   6
  -3   0   8-5.11876 9.29988   3
  -3   0   8 4.54911 8.26495   5
  -3   0   8-13.5112 15.5250   1
   3   0  -8 11.1649 15.7123   1
  -3   0  -8-8.72985 14.1860   5
   3   0  -8-7.67265 15.2702   2
   3   0   8-10.7352 21.3653   2
  -3   0   8 14.4674 18.5860   4
  -3   0  -8 6.60957 10.7406   4
   3   0   8-8.91043 14.4795   1
   3   0   8-9.77955 15.8918   3
  -3   0  -8-10.6189 17.2557   1
   3   0   8 13.3724 15.3655   1
  -3   0  -9 10.5149 12.8166   6
   3   0  -9 18.3158 14.8830   6
   3   0  -9-10.4793 14.7488   1
  -3   0   9-5.08274 10.9281   3
   3   0  -9 14.8903 18.1487   2
  -3   0   9-12.9995 23.6184   1
   3   0  -9-10.4691 17.0135   1
  -3   0  -9-9.03310 14.6802   5
   3   0   9-10.7398 23.0878   2
  -3   0   9 14.1799 18.2176   4
  -3   0  -9 6.53384 11.8724   4
   3   0   9 8.36045 15.1906   1
  -3   0  -9 10.6655 19.3782   1
   3   0   9-9.79970 11.2621   3
   3   0   9 12.8693 20.9135   1
  -3   0  -9-10.2973 18.7092   1
  -3   0  10 4.46113 9.59616   5
   3   0 -10 7.13743 18.3417   2
  -3   0  10-12.5705 22.8407   1
  -3   0 -10 5.14876 9.36063   6
  -3   0 -10 8.99087 17.8970   5
   3   0  10 10.8732 27.9392   2
  -3   0  10 6.90017 12.5410   4
  -3   0 -10 6.54185 10.6361   4
   3   0 -10 9.78267 19.4726   6
  -3   0  10-7.84551 14.2579   1
   3   0 -10 10.0885 14.2016   1
  -3   0  10-5.34553 13.7388   3
   3   0  10 12.3036 19.9963   1
  -3   0 -10 10.0099 18.1893   1
  -3   0  11 11.2978 16.5486   3
  -3   0  11 15.4411 17.7426   1
  -3   0 -11 5.05199 11.6102   6
   3   0 -11-6.91553 13.7635   2
  -3   0 -11-9.31499 13.1091   5
  -3   0  11-12.2166 19.8520   1
   3   0 -11-10.1680 16.5232   1
   3   0  11-10.9618 23.5644   2
  -3   0  11-6.81035 16.6003   4
  -3   0 -11-6.49398 12.9246   4
   3   0 -11 10.3709 11.9168   6
   3   0  11 8.01606 11.2811   1
  -3   0 -11-10.2463 14.4197   1
  -3   0 -11 9.78045 17.7693   1
  -3   0  12 6.69491 13.3310   3
  -3   0  12 15.2231 15.1544   1
   3   0 -12 10.0219 16.2910   1
  -3   0 -12-5.12572 8.34005   6
  -3   0 -12 47.9754 19.1009   5
   3   0 -12-4.42834 11.3858   5
  -3   0  12 12.3689 20.1038   1
   3   0 -12-10.1425 16.4870   1
   3   0 -12-13.6832 18.4413   2
   3   0  12-10.9804 19.9538   2
[truncated: 414,930 more chars]
