# Supplementary material for: The varying temperature- and pressure-induced phase transition pathways in hybrid improper ferroelectric Sr3Sn2O7
Source: Acta Crystallogr B Struct Sci Cryst Eng Mater. 2025 Apr 14;81(Pt 3):318–24. doi: 10.1107/S2052520625002306 (PMC12147935; doi:10.1107/S2052520625002306)
Supplement: Supplementary file 1 [file b-81-00318-sup1.zip › SSO_HP_VT_CIFs/SSO_VT_CIFS/SrSnO_I19VT_17_440_2_pnab.cif]

data_srsno_i19vt_17_440_2_pnab

# start Validation Reply Form
_vrf_PLAT971_srsno_i19vt_17_440_2_pnab
;
PROBLEM: Check Calcd Resid. Dens.  0.75Ang From Sn1             5.49 eA-3  
RESPONSE: The sample is highly absorbing and contains a significant 
proportion of heavy elements. While efforts have been made to account
for this as best as possible, the diffractometer upon which the data 
were collected lacks a camera with which to obtain a true representation
of the crystal for a more explicit correction. The impact of this upon
the data is further compounded by the crystal existing as a highly 
anisotropic plate. Errors carried through from this in the intensities will 
increase the residual levels in the model. This is in addition to the typical
fourier rippling that is expected at heavy elements, and the impact of the
spherical contraction of the valence shell owed to the ionisation of these 
metals in this highly charge system. Since these residuals exist close to 
these heavy metal centres and the model (and symmetry) has been thoroughly 
evaluated (see the manuscript), these are believed to have no physical 
significance.
;
_vrf_PLAT972_srsno_i19vt_17_440_2_pnab
;
PROBLEM: Check Calcd Resid. Dens.  0.35Ang From Sr2            -4.11 eA-3  
RESPONSE: The sample is highly absorbing and contains a significant 
proportion of heavy elements. While efforts have been made to account
for this as best as possible, the diffractometer upon which the data 
were collected lacks a camera with which to obtain a true representation
of the crystal for a more explicit correction. The impact of this upon
the data is further compounded by the crystal existing as a highly 
anisotropic plate. Errors carried through from this in the intensities will 
increase the residual levels in the model. This is in addition to the typical
fourier rippling that is expected at heavy elements, and the impact of the
spherical contraction of the valence shell owed to the ionisation of these 
metals in this highly charge system. Since these residuals exist close to 
these heavy metal centres and the model (and symmetry) has been thoroughly 
evaluated (see the manuscript), these are believed to have no physical 
significance.
;
_vrf_PLAT974_srsno_i19vt_17_440_2_pnab
;
PROBLEM: Check Calcd Negative Resid. Density on       Sr1      -2.80 eA-3  
RESPONSE: The sample is highly absorbing and contains a significant 
proportion of heavy elements. While efforts have been made to account
for this as best as possible, the diffractometer upon which the data 
were collected lacks a camera with which to obtain a true representation
of the crystal for a more explicit correction. The impact of this upon
the data is further compounded by the crystal existing as a highly 
anisotropic plate. Errors carried through from this in the intensities will 
increase the residual levels in the model. This is in addition to the typical
fourier rippling that is expected at heavy elements, and the impact of the
spherical contraction of the valence shell owed to the ionisation of these 
metals in this highly charge system. Since these residuals exist close to 
these heavy metal centres and the model (and symmetry) has been thoroughly 
evaluated (see the manuscript), these are believed to have no physical 
significance.
;
_vrf_PLAT097_srsno_i19vt_17_440_2_pnab
;
PROBLEM: Large Reported Max.  (Positive) Residual Density       5.77 eA-3  
RESPONSE: The sample is highly absorbing and contains a significant 
proportion of heavy elements. While efforts have been made to account
for this as best as possible, the diffractometer upon which the data 
were collected lacks a camera with which to obtain a true representation
of the crystal for a more explicit correction. The impact of this upon
the data is further compounded by the crystal existing as a highly 
anisotropic plate. Errors carried through from this in the intensities will 
increase the residual levels in the model. This is in addition to the typical
fourier rippling that is expected at heavy elements, and the impact of the
spherical contraction of the valence shell owed to the ionisation of these 
metals in this highly charge system. Since the residual exists close to 
a heavy metal centre and the model (and symmetry) has been thoroughly 
evaluated (see the manuscript), it is believed to have no physical 
significance.
;
_vrf_PLAT112_srsno_i19vt_17_440_2_pnab
;
PROBLEM: ADDSYM Detects New (Pseudo) Symm. Elem         m        100 %Fit  
RESPONSE: The deviations from the high symmetry aristotype are low, 
manifesting as low intensity superstructure reflections and small deviations
from the tetragonal aristotype. The model (and symmetry) has been thoroughly
evaluated (please see the manuscript).
;
_vrf_PLAT113_srsno_i19vt_17_440_2_pnab
;
PROBLEM: ADDSYM Suggests Possible Pseudo/New  Space Group     I4/mmm Check 
RESPONSE: The deviations from the high symmetry aristotype are low, 
manifesting as low intensity superstructure reflections and small deviations
from the tetragonal aristotype. The model (and symmetry) has been thoroughly
evaluated (please see the manuscript).
;
_vrf_PLAT975_srsno_i19vt_17_440_2_pnab
;
PROBLEM: Check Calcd Resid. Dens.  0.42Ang From O4      .       1.77 eA-3  
RESPONSE: The sample is highly absorbing and contains a significant 
proportion of heavy elements. While efforts have been made to account
for this as best as possible, the diffractometer upon which the data 
were collected lacks a camera with which to obtain a true representation
of the crystal for a more explicit correction. The impact of this upon
the data is further compounded by the crystal existing as a highly 
anisotropic plate. Errors carried through from this in the intensities will 
increase the residual levels in the model. This is in addition to the typical
fourier rippling that is expected at heavy elements, and the impact of the
spherical contraction of the valence shell owed to the ionisation of these 
metals in this highly charge system. Since these residuals exist close to 
these heavy metal centres and the model (and symmetry) has been thoroughly 
evaluated (see the manuscript), these are believed to have no physical 
significance.
;
# end Validation Reply Form

_audit_creation_date               2025-01-14
_audit_creation_method
;
Olex2 1.5-ac7-013
(compiled 2025.01.02 svn.rf662f148 for Rigaku Oxford Diffraction, GUI svn.r7109)
;
_shelx_SHELXL_version_number       '2019/3'
_audit_contact_author_address      
;
Dept. of Chemistry, University of Warwick, Gibbet Hill Road, Coventry, CV4 7AL
;
_audit_contact_author_email        ?
_audit_contact_author_name         'Evie Ladbrook'
_audit_contact_author_phone        ?
_publ_contact_author_id_orcid      ?
_publ_section_references
;
Dolomanov, O.V., Bourhis, L.J., Gildea, R.J, Howard, J.A.K. & Puschmann, H.
 (2009), J. Appl. Cryst. 42, 339-341.

Sheldrick, G.M. (2008). Acta Cryst. A64, 112-122.

Sheldrick, G.M. (2015). Acta Cryst. C71, 3-8.
;
_chemical_name_common              ?
_chemical_name_systematic          ?
_chemical_formula_moiety           'O7 Sn2 Sr3'
_chemical_formula_sum              'O7 Sn2 Sr3'
_chemical_formula_weight           612.24
_chemical_melting_point            ?
_chemical_oxdiff_formula           'Sr3 Sn2 O7'
loop_
  _atom_type_symbol
  _atom_type_description
  _atom_type_scat_dispersion_real
  _atom_type_scat_dispersion_imag
  _atom_type_scat_source
 'O' 'O' 0.0101 0.0057 'International Tables Vol C Tables 4.2.6.8 and 6.1.1.4'
 'Sr' 'Sr' -1.1610 3.0594
 'International Tables Vol C Tables 4.2.6.8 and 6.1.1.4'
 'Sn' 'Sn' -0.6810 1.3529
 'International Tables Vol C Tables 4.2.6.8 and 6.1.1.4'

_shelx_space_group_comment
;
The symmetry employed for this shelxl refinement is uniquely defined
by the following loop, which should always be used as a source of
symmetry information in preference to the above space-group names.
They are only intended as comments.
;
_space_group_crystal_system        'orthorhombic'
_space_group_IT_number             60
_space_group_name_H-M_alt          'P n a b'
_space_group_name_Hall             '-P 2bc 2n'
loop_
  _space_group_symop_operation_xyz
 'x, y, z'
 'x+1/2, -y+1/2, -z+1/2'
 '-x+1/2, y, -z'
 '-x, -y+1/2, z+1/2'
 '-x, -y, -z'
 '-x-1/2, y-1/2, z-1/2'
 'x-1/2, -y, z'
 'x, y-1/2, -z-1/2'

_cell_length_a                     5.69925(15)
_cell_length_b                     5.71901(17)
_cell_length_c                     20.6889(5)
_cell_angle_alpha                  90
_cell_angle_beta                   90
_cell_angle_gamma                  90
_cell_volume                       674.34(3)
_cell_formula_units_Z              4
_cell_measurement_reflns_used      1233
_cell_measurement_temperature      440
_cell_measurement_theta_max        33.8730
_cell_measurement_theta_min        3.8330
_shelx_estimated_absorpt_T_max     0.675
_shelx_estimated_absorpt_T_min     0.330
_exptl_absorpt_coefficient_mu      28.461
_exptl_absorpt_correction_T_max    0.01080
_exptl_absorpt_correction_T_min    0.00082
_exptl_absorpt_correction_type     sphere
_exptl_absorpt_process_details
;
CrysAlisPro 1.171.43.91a (Rigaku Oxford Diffraction, 2023)
Spherical absorption correction
using equivalent radius and absorption coefficient.
Empirical absorption correction using spherical harmonics,
implemented in SCALE3 ABSPACK scaling algorithm.
;
_exptl_absorpt_special_details     ?
_exptl_crystal_colour              'clear colourless'
_exptl_crystal_colour_lustre       clear
_exptl_crystal_colour_primary      colourless
_exptl_crystal_density_diffrn      6.031
_exptl_crystal_density_meas        ?
_exptl_crystal_density_method      ?
_exptl_crystal_description         plate
_exptl_crystal_F_000               1080
_exptl_crystal_size_max            0.05
_exptl_crystal_size_mid            0.05
_exptl_crystal_size_min            0.015
_exptl_crystal_size_rad            0.400
_exptl_transmission_factor_max     ?
_exptl_transmission_factor_min     ?
_diffrn_reflns_av_R_equivalents    0.0754
_diffrn_reflns_av_unetI/netI       0.0324
_diffrn_reflns_Laue_measured_fraction_full  0.997
_diffrn_reflns_Laue_measured_fraction_max  0.966
_diffrn_reflns_limit_h_max         8
_diffrn_reflns_limit_h_min         -9
_diffrn_reflns_limit_k_max         9
_diffrn_reflns_limit_k_min         -8
_diffrn_reflns_limit_l_max         33
_diffrn_reflns_limit_l_min         -32
_diffrn_reflns_number              20951
_diffrn_reflns_point_group_measured_fraction_full  0.997
_diffrn_reflns_point_group_measured_fraction_max  0.966
_diffrn_reflns_theta_full          24.415
_diffrn_reflns_theta_max           34.177
_diffrn_reflns_theta_min           1.908
_diffrn_ambient_temperature        440
_diffrn_detector                   'Hybrid Pixel Array Detector'
_diffrn_detector_area_resol_mean   5.8140
_diffrn_measured_fraction_theta_full  0.997
_diffrn_measured_fraction_theta_max  0.966
_diffrn_measurement_details
;
List of Runs (angles in degrees, time in seconds):

  # Type    Start    End  Width  t~exp~   \w     \q     \k     \f   Frames
--------------------------------------------------------------------------
  1  \f      0.00 360.00   0.20    0.20   0.00   0.00   0.00    --  1800
  2  \w   -150.00  20.00   0.20    0.20    --   25.00   0.00 288.00  850
  3  \w   -150.00  20.00   0.20    0.20    --   25.00   0.00 216.00  850
  4  \w   -150.00  20.00   0.20    0.20    --   25.00   0.00 144.00  850
  5  \w   -150.00  20.00   0.20    0.20    --   25.00   0.00  72.00  850
  6  \w   -150.00  20.00   0.20    0.20    --   25.00   0.00   0.00  850
;
_diffrn_measurement_device         'abstract diffractometer'
_diffrn_measurement_device_type   
 'dectris-CrysAlisPro-abstract goniometer imported dectris images'
_diffrn_measurement_method         '\w and \f scans'
_diffrn_orient_matrix_type        
 'CrysAlisPro convention (1999,Acta A55,543-557)'
_diffrn_orient_matrix_UB_11        -0.0002552976
_diffrn_orient_matrix_UB_12        -0.0080352360
_diffrn_orient_matrix_UB_13        0.0332327924
_diffrn_orient_matrix_UB_21        -0.1204120872
_diffrn_orient_matrix_UB_22        -0.0106003406
_diffrn_orient_matrix_UB_23        -0.0002670214
_diffrn_orient_matrix_UB_31        0.0106749718
_diffrn_orient_matrix_UB_32        -0.1196784488
_diffrn_orient_matrix_UB_33        -0.0022108873
_diffrn_radiation_monochromator    synchrotron
_diffrn_radiation_probe            x-ray
_diffrn_radiation_type             synchrotron
_diffrn_radiation_wavelength       0.6889
_diffrn_source                     synchrotron
_reflns_Friedel_coverage           0.000
_reflns_Friedel_fraction_full      .
_reflns_Friedel_fraction_max       .
_reflns_number_gt                  1117
_reflns_number_total               1482
_reflns_special_details
;
 Reflections were merged by SHELXL according to the crystal
 class for the calculation of statistics and refinement.
 
 _reflns_Friedel_fraction is defined as the number of unique
 Friedel pairs measured divided by the number that would be
 possible theoretically, ignoring centric projections and
 systematic absences.
;
_reflns_threshold_expression       'I > 2\s(I)'
_computing_cell_refinement         'CrysAlisPro 1.171.43.91a (Rigaku OD, 2023)'
_computing_data_collection        
 'CrysAlisPro 1.171.43.91a (Rigaku OD, 2023) (IMPORT)'
_computing_data_reduction          'CrysAlisPro 1.171.43.91a (Rigaku OD, 2023)'
_computing_molecular_graphics      'Olex2 1.5-ac7-013 (Dolomanov et al., 2009)'
_computing_publication_material    'Olex2 1.5-ac7-013 (Dolomanov et al., 2009)'
_computing_structure_refinement    'SHELXL 2019/3 (Sheldrick, 2015)'
_computing_structure_solution      'SHELXS  (Sheldrick, 2008)'
_refine_diff_density_max           5.766
_refine_diff_density_min           -4.171
_refine_diff_density_rms           0.961
_refine_ls_extinction_coef         .
_refine_ls_extinction_method       none
_refine_ls_goodness_of_fit_ref     1.016
_refine_ls_hydrogen_treatment      undef
_refine_ls_matrix_type             full
_refine_ls_number_parameters       56
_refine_ls_number_reflns           1482
_refine_ls_number_restraints       0
_refine_ls_R_factor_all            0.0849
_refine_ls_R_factor_gt             0.0807
_refine_ls_restrained_S_all        1.016
_refine_ls_shift/su_max            0.001
_refine_ls_shift/su_mean           0.000
_refine_ls_structure_factor_coef   Fsqd
_refine_ls_weighting_details      
 'w=1/[\s^2^(Fo^2^)+(0.1765P)^2^] where P=(Fo^2^+2Fc^2^)/3'
_refine_ls_weighting_scheme        calc
_refine_ls_wR_factor_gt            0.2174
_refine_ls_wR_factor_ref           0.2301
_refine_special_details
;
All atoms were refined as anisotropic without the need for any restraints.
;
_olex2_refinement_description
;
;
_atom_sites_solution_hydrogens     .
_atom_sites_solution_primary       isomorph
_atom_sites_solution_secondary     difmap
loop_
  _atom_site_label
  _atom_site_type_symbol
  _atom_site_fract_x
  _atom_site_fract_y
  _atom_site_fract_z
  _atom_site_U_iso_or_equiv
  _atom_site_adp_type
  _atom_site_occupancy
  _atom_site_site_symmetry_order
  _atom_site_calc_flag
  _atom_site_refinement_flags_posn
  _atom_site_refinement_flags_adp
  _atom_site_refinement_flags_occupancy
  _atom_site_disorder_assembly
  _atom_site_disorder_group
 Sn1 Sn 0.75194(3) 0.25025(2) 0.09825(4) 0.0243(3) Uani 1 1 d . . . . .
 Sr1 Sr 0.250000 0.25195(6) 0.000000 0.0303(4) Uani 1 2 d S T P . .
 Sr2 Sr 0.25871(8) 0.24356(6) 0.18716(6) 0.0309(3) Uani 1 1 d . . . . .
 O1 O 0.750000 0.2918(10) 0.000000 0.0398(10) Uani 1 2 d S T P . .
 O2 O 0.7478(5) 0.2177(7) 0.1962(4) 0.0392(8) Uani 1 1 d . . . . .
 O3 O 0.4778(5) 0.0249(5) 0.08937(15) 0.0370(6) Uani 1 1 d . . . . .
 O4 O 0.0262(5) 0.4754(5) 0.10407(14) 0.0374(6) Uani 1 1 d . . . . .

loop_
  _atom_site_aniso_label
  _atom_site_aniso_U_11
  _atom_site_aniso_U_22
  _atom_site_aniso_U_33
  _atom_site_aniso_U_23
  _atom_site_aniso_U_13
  _atom_site_aniso_U_12
 Sn1 0.0235(4) 0.0240(4) 0.0254(4) -0.00006(5) -0.00001(5) 0.00008(4)
 Sr1 0.0306(5) 0.0306(5) 0.0298(8) 0.000 -0.00039(11) 0.000
 Sr2 0.0323(4) 0.0317(4) 0.0287(5) 0.00063(8) -0.00011(10) 0.00116(8)
 O1 0.049(3) 0.0430(19) 0.0274(19) 0.000 0.0015(11) 0.000
 O2 0.0460(19) 0.0427(15) 0.0288(15) 0.0006(19) 0.0013(8) -0.0021(8)
 O3 0.0305(10) 0.0338(10) 0.0467(13) 0.0010(8) -0.0001(8) -0.0067(8)
 O4 0.0317(10) 0.0334(10) 0.0472(13) 0.0030(9) 0.0003(9) -0.0072(8)

_geom_special_details
;
 All esds (except the esd in the dihedral angle between two l.s. planes)
 are estimated using the full covariance matrix.  The cell esds are taken
 into account individually in the estimation of esds in distances, angles
 and torsion angles; correlations between esds in cell parameters are only
 used when they are defined by crystal symmetry.  An approximate (isotropic)
 treatment of cell esds is used for estimating esds involving l.s. planes.
;
loop_
  _geom_bond_atom_site_label_1
  _geom_bond_atom_site_label_2
  _geom_bond_distance
  _geom_bond_site_symmetry_2
  _geom_bond_publ_flag
 Sn1 Sr1 3.4913(5) 1_655 ?
 Sn1 Sr1 3.4981(6) 5_665 ?
 Sn1 Sr2 3.4245(8) 1_655 ?
 Sn1 Sr2 3.4301(8) 7_665 ?
 Sn1 Sr2 3.3597(8) . ?
 Sn1 Sr2 3.3706(8) 7_655 ?
 Sn1 O1 2.0466(10) . ?
 Sn1 O2 2.035(8) . ?
 Sn1 O3 2.034(2) . ?
 Sn1 O3 2.041(2) 7_655 ?
 Sn1 O4 2.033(2) 7_665 ?
 Sn1 O4 2.029(2) 1_655 ?
 Sr1 O1 3.110(6) 5_655 ?
 Sr1 O1 2.8587(5) . ?
 Sr1 O1 2.8587(5) 1_455 ?
 Sr1 O1 2.609(6) 5_665 ?
 Sr1 O3 2.606(4) 3 ?
 Sr1 O3 2.886(3) 7 ?
 Sr1 O3 2.886(3) 5_655 ?
 Sr1 O3 2.606(4) . ?
 Sr1 O4 3.089(3) 7_665 ?
 Sr1 O4 2.810(3) 3 ?
 Sr1 O4 3.089(3) 5_565 ?
 Sr1 O4 2.810(3) . ?
 Sr2 O2 2.424(8) 2_455 ?
 Sr2 O2 3.087(4) 7_565 ?
 Sr2 O2 2.921(3) 1_455 ?
 Sr2 O2 2.645(4) 7 ?
 Sr2 O2 2.798(3) . ?
 Sr2 O3 3.002(4) 7 ?
 Sr2 O3 2.686(3) . ?
 Sr2 O4 2.804(3) 7_665 ?
 Sr2 O4 2.544(3) . ?

loop_
  _geom_angle_atom_site_label_1
  _geom_angle_atom_site_label_2
  _geom_angle_atom_site_label_3
  _geom_angle
  _geom_angle_site_symmetry_1
  _geom_angle_site_symmetry_3
  _geom_angle_publ_flag
 Sr1 Sn1 Sr1 70.245(14) 1_655 5_665 ?
 Sr2 Sn1 Sr1 108.106(13) 7_655 1_655 ?
 Sr2 Sn1 Sr1 177.54(2) . 1_655 ?
 Sr2 Sn1 Sr1 108.952(11) . 5_665 ?
 Sr2 Sn1 Sr1 177.51(2) 7_655 5_665 ?
 Sr2 Sn1 Sr1 108.899(11) 1_655 5_665 ?
 Sr2 Sn1 Sr1 68.104(19) 1_655 1_655 ?
 Sr2 Sn1 Sr1 107.503(14) 7_665 1_655 ?
 Sr2 Sn1 Sr1 67.964(19) 7_665 5_665 ?
 Sr2 Sn1 Sr2 114.48(4) 7_655 7_665 ?
 Sr2 Sn1 Sr2 72.615(19) . 7_655 ?
 Sr2 Sn1 Sr2 71.809(19) 7_655 1_655 ?
 Sr2 Sn1 Sr2 73.254(18) 1_655 7_665 ?
 Sr2 Sn1 Sr2 114.29(4) . 1_655 ?
 Sr2 Sn1 Sr2 74.06(2) . 7_665 ?
 O1 Sn1 Sr1 47.80(16) . 5_665 ?
 O1 Sn1 Sr1 54.957(18) . 1_655 ?
 O1 Sn1 Sr2 129.75(16) . 7_655 ?
 O1 Sn1 Sr2 122.64(2) . 1_655 ?
 O1 Sn1 Sr2 115.77(16) . 7_665 ?
 O1 Sn1 Sr2 122.73(2) . . ?
 O2 Sn1 Sr1 130.77(13) . 5_665 ?
 O2 Sn1 Sr1 126.11(8) . 1_655 ?
 O2 Sn1 Sr2 62.83(13) . 7_665 ?
 O2 Sn1 Sr2 51.69(13) . 7_655 ?
 O2 Sn1 Sr2 56.23(8) . . ?
 O2 Sn1 Sr2 58.25(8) . 1_655 ?
 O2 Sn1 O1 178.28(13) . . ?
 O2 Sn1 O3 91.51(13) . 7_655 ?
 O3 Sn1 Sr1 55.74(8) 7_655 1_655 ?
 O3 Sn1 Sr1 125.24(8) 7_655 5_665 ?
 O3 Sn1 Sr1 117.45(10) . 5_665 ?
 O3 Sn1 Sr1 125.01(8) . 1_655 ?
 O3 Sn1 Sr2 126.30(8) . 7_665 ?
 O3 Sn1 Sr2 133.58(10) . 1_655 ?
 O3 Sn1 Sr2 133.77(10) 7_655 7_665 ?
 O3 Sn1 Sr2 52.85(8) 7_655 7_655 ?
 O3 Sn1 Sr2 60.52(10) 7_655 1_655 ?
 O3 Sn1 Sr2 124.62(8) 7_655 . ?
 O3 Sn1 Sr2 61.77(10) . 7_655 ?
 O3 Sn1 Sr2 53.09(8) . . ?
 O3 Sn1 O1 88.84(13) . . ?
 O3 Sn1 O1 90.20(14) 7_655 . ?
 O3 Sn1 O2 91.32(13) . . ?
 O3 Sn1 O3 89.30(2) . 7_655 ?
 O4 Sn1 Sr1 53.59(8) 1_655 1_655 ?
 O4 Sn1 Sr1 123.16(8) 7_665 1_655 ?
 O4 Sn1 Sr1 53.43(8) 7_665 5_665 ?
 O4 Sn1 Sr1 61.33(10) 1_655 5_665 ?
 O4 Sn1 Sr2 47.47(10) 7_665 7_665 ?
 O4 Sn1 Sr2 56.41(8) 7_665 . ?
 O4 Sn1 Sr2 54.82(8) 1_655 7_665 ?
 O4 Sn1 Sr2 128.44(8) 7_665 7_655 ?
 O4 Sn1 Sr2 128.27(8) 1_655 . ?
 O4 Sn1 Sr2 119.39(10) 1_655 7_655 ?
 O4 Sn1 Sr2 47.58(10) 1_655 1_655 ?
 O4 Sn1 Sr2 120.71(10) 7_665 1_655 ?
 O4 Sn1 O1 89.39(12) 1_655 . ?
 O4 Sn1 O1 88.04(14) 7_665 . ?
 O4 Sn1 O2 90.45(13) 1_655 . ?
 O4 Sn1 O2 90.25(13) 7_665 . ?
 O4 Sn1 O3 90.47(8) 7_665 . ?
 O4 Sn1 O3 178.23(12) 7_665 7_655 ?
 O4 Sn1 O3 90.50(8) 1_655 7_655 ?
 O4 Sn1 O3 178.22(12) 1_655 . ?
 O4 Sn1 O4 89.670(17) 1_655 7_665 ?
 O1 Sr1 O1 85.42(12) 5_665 1_455 ?
 O1 Sr1 O1 94.58(12) 1_455 5_655 ?
 O1 Sr1 O1 180.0 5_665 5_655 ?
 O1 Sr1 O1 170.8(2) 1_455 . ?
 O1 Sr1 O1 94.58(12) . 5_655 ?
 O1 Sr1 O1 85.42(12) 5_665 . ?
 O1 Sr1 O3 123.26(5) 5_665 5_655 ?
 O1 Sr1 O3 125.41(10) 1_455 5_655 ?
 O1 Sr1 O3 123.26(5) 5_665 7 ?
 O1 Sr1 O3 125.41(9) . 7 ?
 O1 Sr1 O3 60.53(9) . 5_655 ?
 O1 Sr1 O3 60.53(9) 1_455 7 ?
 O1 Sr1 O4 62.95(5) 5_665 . ?
 O1 Sr1 O4 117.88(8) 1_455 7_665 ?
 O1 Sr1 O4 59.69(4) 5_665 5_565 ?
 O1 Sr1 O4 62.95(5) 5_665 3 ?
 O1 Sr1 O4 56.76(8) . 7_665 ?
 O1 Sr1 O4 59.69(4) 5_665 7_665 ?
 O1 Sr1 O4 117.88(8) . 5_565 ?
 O1 Sr1 O4 56.76(8) 1_455 5_565 ?
 O3 Sr1 O1 119.89(5) 3 5_665 ?
 O3 Sr1 O1 60.11(5) 3 5_655 ?
 O3 Sr1 O1 60.11(5) . 5_655 ?
 O3 Sr1 O1 56.74(5) 5_655 5_655 ?
 O3 Sr1 O1 122.44(8) 3 . ?
 O3 Sr1 O1 62.81(8) 3 1_455 ?
 O3 Sr1 O1 122.44(8) . 1_455 ?
 O3 Sr1 O1 62.81(8) . . ?
 O3 Sr1 O1 56.74(5) 7 5_655 ?
 O3 Sr1 O1 119.89(5) . 5_665 ?
 O3 Sr1 O3 113.47(10) 5_655 7 ?
 O3 Sr1 O3 85.03(10) 3 7 ?
 O3 Sr1 O3 62.61(5) 3 5_655 ?
 O3 Sr1 O3 85.03(10) . 5_655 ?
 O3 Sr1 O3 62.61(5) . 7 ?
 O3 Sr1 O3 120.23(10) 3 . ?
 O3 Sr1 O4 95.98(10) 5_655 5_565 ?
 O3 Sr1 O4 178.97(8) . 5_565 ?
 O3 Sr1 O4 95.98(10) 7 7_665 ?
 O3 Sr1 O4 122.96(8) 3 . ?
 O3 Sr1 O4 60.21(6) 3 5_565 ?
 O3 Sr1 O4 116.71(7) 7 5_565 ?
 O3 Sr1 O4 84.79(10) . . ?
 O3 Sr1 O4 84.79(10) 3 3 ?
 O3 Sr1 O4 116.71(7) 5_655 7_665 ?
 O3 Sr1 O4 122.96(8) . 3 ?
 O3 Sr1 O4 60.21(6) . 7_665 ?
 O3 Sr1 O4 178.97(8) 3 7_665 ?
 O4 Sr1 O1 60.74(7) 3 . ?
 O4 Sr1 O1 114.60(9) . . ?
 O4 Sr1 O1 120.31(4) 7_665 5_655 ?
 O4 Sr1 O1 117.05(5) 3 5_655 ?
 O4 Sr1 O1 60.74(7) . 1_455 ?
 O4 Sr1 O1 114.60(9) 3 1_455 ?
 O4 Sr1 O1 120.31(4) 5_565 5_655 ?
 O4 Sr1 O1 117.05(5) . 5_655 ?
 O4 Sr1 O3 169.82(13) . 5_655 ?
 O4 Sr1 O3 169.82(13) 3 7 ?
 O4 Sr1 O3 60.97(6) . 7 ?
 O4 Sr1 O3 60.97(6) 3 5_655 ?
 O4 Sr1 O4 125.89(11) 3 . ?
 O4 Sr1 O4 57.84(5) . 7_665 ?
 O4 Sr1 O4 57.84(5) 3 5_565 ?
 O4 Sr1 O4 119.38(9) 7_665 5_565 ?
 O4 Sr1 O4 94.19(8) 3 7_665 ?
 O4 Sr1 O4 94.19(8) . 5_565 ?
 Sn1 Sr2 Sn1 73.758(19) . 7 ?
 Sn1 Sr2 Sn1 72.935(18) 7 1_455 ?
 Sn1 Sr2 Sn1 114.30(4) . 1_455 ?
 O2 Sr2 Sn1 150.40(17) 1_455 . ?
 O2 Sr2 Sn1 151.26(18) . 1_455 ?
 O2 Sr2 Sn1 37.13(18) 7 7 ?
 O2 Sr2 Sn1 128.29(10) 2_455 7 ?
 O2 Sr2 Sn1 88.92(13) 1_455 7 ?
 O2 Sr2 Sn1 91.68(11) 7 1_455 ?
 O2 Sr2 Sn1 90.20(14) . 7 ?
 O2 Sr2 Sn1 37.21(17) . . ?
 O2 Sr2 Sn1 92.21(9) 7_565 . ?
 O2 Sr2 Sn1 90.25(10) 7_565 1_455 ?
 O2 Sr2 Sn1 150.34(16) 7_565 7 ?
 O2 Sr2 Sn1 36.33(16) 1_455 1_455 ?
 O2 Sr2 Sn1 124.43(7) 2_455 . ?
 O2 Sr2 Sn1 120.81(7) 2_455 1_455 ?
 O2 Sr2 Sn1 93.99(11) 7 . ?
 O2 Sr2 O2 170.4(2) . 1_455 ?
 O2 Sr2 O2 93.94(11) . 7_565 ?
 O2 Sr2 O2 91.53(10) 1_455 7_565 ?
 O2 Sr2 O2 87.92(19) 2_455 . ?
 O2 Sr2 O2 88.04(9) 7 . ?
 O2 Sr2 O2 85.15(18) 2_455 1_455 ?
 O2 Sr2 O2 91.2(2) 2_455 7 ?
 O2 Sr2 O2 85.50(10) 7 1_455 ?
 O2 Sr2 O2 172.1(3) 7 7_565 ?
 O2 Sr2 O2 81.26(16) 2_455 7_565 ?
 O2 Sr2 O3 134.75(10) 2_455 7 ?
 O2 Sr2 O3 61.65(16) 7 7 ?
 O2 Sr2 O3 123.32(17) . 7 ?
 O2 Sr2 O3 66.41(16) 7 . ?
 O2 Sr2 O3 143.53(12) 2_455 . ?
 O2 Sr2 O3 59.05(16) 1_455 7 ?
 O2 Sr2 O4 128.88(14) 7 7_665 ?
 O2 Sr2 O4 127.72(11) 2_455 . ?
 O2 Sr2 O4 61.94(12) . 7_665 ?
 O2 Sr2 O4 124.88(12) 2_455 7_665 ?
 O3 Sr2 Sn1 89.58(7) . 1_455 ?
 O3 Sr2 Sn1 36.29(4) 7 1_455 ?
 O3 Sr2 Sn1 37.25(5) . . ?
 O3 Sr2 Sn1 94.76(6) 7 . ?
 O3 Sr2 Sn1 36.64(4) 7 7 ?
 O3 Sr2 Sn1 37.27(5) . 7 ?
 O3 Sr2 O2 119.20(17) . 1_455 ?
 O3 Sr2 O2 121.30(15) . 7_565 ?
 O3 Sr2 O2 122.71(14) 7 7_565 ?
 O3 Sr2 O2 64.06(18) . . ?
 O3 Sr2 O3 60.15(6) . 7 ?
 O3 Sr2 O4 63.41(6) . 7_665 ?
 O4 Sr2 Sn1 36.07(5) . 1_455 ?
 O4 Sr2 Sn1 98.73(7) 7_665 7 ?
 O4 Sr2 Sn1 93.44(7) . . ?
 O4 Sr2 Sn1 37.15(4) 7_665 . ?
 O4 Sr2 Sn1 97.05(7) 7_665 1_455 ?
 O4 Sr2 Sn1 93.55(7) . 7 ?
 O4 Sr2 O2 63.28(13) . 1_455 ?
 O4 Sr2 O2 60.67(14) . 7_565 ?
 O4 Sr2 O2 126.29(14) . . ?
 O4 Sr2 O2 58.40(13) 7_665 7_565 ?
 O4 Sr2 O2 123.74(16) . 7 ?
 O4 Sr2 O2 127.60(12) 7_665 1_455 ?
 O4 Sr2 O3 99.77(10) 7_665 7 ?
 O4 Sr2 O3 88.62(12) . . ?
 O4 Sr2 O3 62.18(6) . 7 ?
 O4 Sr2 O4 64.54(6) . 7_665 ?
 Sn1 O1 Sn1 166.7(3) . 3_655 ?
 Sn1 O1 Sr1 89.16(3) 3_655 . ?
 Sn1 O1 Sr1 83.33(16) 3_655 5_655 ?
 Sn1 O1 Sr1 96.67(16) 3_655 5_665 ?
 Sn1 O1 Sr1 89.16(3) . 1_655 ?
 Sn1 O1 Sr1 83.33(16) . 5_655 ?
 Sn1 O1 Sr1 96.67(16) . 5_665 ?
 Sn1 O1 Sr1 89.78(3) . . ?
 Sn1 O1 Sr1 89.78(3) 3_655 1_655 ?
 Sr1 O1 Sr1 180.0 5_665 5_655 ?
 Sr1 O1 Sr1 94.58(12) 5_665 1_655 ?
 Sr1 O1 Sr1 170.8(2) . 1_655 ?
 Sr1 O1 Sr1 94.58(12) 5_665 . ?
 Sr1 O1 Sr1 85.42(12) 1_655 5_655 ?
 Sr1 O1 Sr1 85.42(12) . 5_655 ?
 Sn1 O2 Sr2 169.3(2) . 2 ?
 Sn1 O2 Sr2 91.2(3) . 7_655 ?
 Sn1 O2 Sr2 86.56(19) . . ?
 Sn1 O2 Sr2 81.27(13) . 7_665 ?
 Sn1 O2 Sr2 85.42(17) . 1_655 ?
 Sr2 O2 Sr2 87.89(9) . 7_665 ?
 Sr2 O2 Sr2 172.1(3) 7_655 7_665 ?
 Sr2 O2 Sr2 91.30(11) 7_655 1_655 ?
 Sr2 O2 Sr2 99.26(18) 2 7_655 ?
 Sr2 O2 Sr2 85.73(9) 1_655 7_665 ?
 Sr2 O2 Sr2 94.09(12) 7_655 . ?
 Sr2 O2 Sr2 91.93(18) 2 1_655 ?
 Sr2 O2 Sr2 95.00(19) 2 . ?
 Sr2 O2 Sr2 88.2(2) 2 7_665 ?
 Sr2 O2 Sr2 170.4(2) . 1_655 ?
 Sn1 O3 Sn1 164.8(2) . 7 ?
 Sn1 O3 Sr1 88.50(9) 7 5_655 ?
 Sn1 O3 Sr1 97.53(11) . . ?
 Sn1 O3 Sr1 89.58(9) . 5_655 ?
 Sn1 O3 Sr1 97.68(11) 7 . ?
 Sn1 O3 Sr2 89.66(9) . . ?
 Sn1 O3 Sr2 83.19(10) 7 7_655 ?
 Sn1 O3 Sr2 89.88(9) 7 . ?
 Sn1 O3 Sr2 81.58(11) . 7_655 ?
 Sr1 O3 Sr1 94.97(10) . 5_655 ?
 Sr1 O3 Sr2 177.04(11) . 7_655 ?
 Sr1 O3 Sr2 82.22(9) 5_655 7_655 ?
 Sr1 O3 Sr2 94.06(10) . . ?
 Sr2 O3 Sr1 170.97(15) . 5_655 ?
 Sr2 O3 Sr2 88.76(10) . 7_655 ?
 Sn1 O4 Sn1 166.9(2) 1_455 7_565 ?
 Sn1 O4 Sr1 83.49(10) 1_455 5_565 ?
 Sn1 O4 Sr1 91.05(9) 7_565 . ?
 Sn1 O4 Sr1 90.89(9) 1_455 . ?
 Sn1 O4 Sr1 83.78(10) 7_565 5_565 ?
 Sn1 O4 Sr2 86.45(9) 7_565 7_565 ?
 Sn1 O4 Sr2 88.93(10) 1_455 7_565 ?
 Sn1 O4 Sr2 96.46(11) 7_565 . ?
 Sn1 O4 Sr2 96.35(11) 1_455 . ?
 Sr1 O4 Sr1 85.81(8) . 5_565 ?
 Sr2 O4 Sr1 178.33(12) . 5_565 ?
 Sr2 O4 Sr1 167.76(14) 7_565 . ?
 Sr2 O4 Sr1 82.01(9) 7_565 5_565 ?
 Sr2 O4 Sr1 92.53(10) . . ?
 Sr2 O4 Sr2 99.65(11) . 7_565 ?

_shelx_res_file
;
TITL SrSnO_I19VT_17_440_2_pnab in Pnab
    srsno_i19vt_17_440_2_pnab.res
    created by SHELXL-2019/3 at 10:43:57 on 14-Jan-2025
REM Pnab (#60 with fixed user cell
CELL 0.6889 5.699247 5.719007 20.688917 90 90 90
ZERR 4 0.000149 0.000167 0.000541 0 0 0
LATT 1
SYMM 0.5+X,0.5-Y,0.5-Z
SYMM 0.5-X,+Y,-Z
SYMM -X,0.5-Y,0.5+Z
SFAC O Sr Sn
DISP O 0.0101 0.0057 30.1044
DISP Sn -0.681 1.3529 5641.0613
DISP Sr -1.161 3.0594 12162.7002
UNIT 28 12 8

L.S. 8
PLAN  5
SIZE 0.05 0.05 0.015
TEMP 146.85
CONF
LIST 4
MORE -1
fmap 2
acta
OMIT 0 0 -10
OMIT 0 0 -4
OMIT 0 2 0
OMIT 1 1 -5
OMIT 2 0 0
REM <olex2.extras>
REM <HklSrc "%.\\SrSnO_I19VT_17_440_2_pnab.hkl">
REM </olex2.extras>

WGHT    0.176500
FVAR       1.23309
SN1   3    0.751939    0.250252    0.098250    11.00000    0.02349    0.02399 =
         0.02536   -0.00006   -0.00001    0.00008
SR1   2    0.250000    0.251946    0.000000    10.50000    0.03055    0.03060 =
         0.02983    0.00000   -0.00039    0.00000
SR2   2    0.258706    0.243564    0.187163    11.00000    0.03226    0.03172 =
         0.02872    0.00063   -0.00011    0.00116
O1    1    0.750000    0.291819    0.000000    10.50000    0.04905    0.04296 =
         0.02743    0.00000    0.00155    0.00000
O2    1    0.747831    0.217687    0.196201    11.00000    0.04598    0.04272 =
         0.02883    0.00062    0.00133   -0.00210
O3    1    0.477831    0.024887    0.089374    11.00000    0.03054    0.03383 =
         0.04667    0.00102   -0.00011   -0.00667
O4    1    0.026158    0.475426    0.104065    11.00000    0.03167    0.03345 =
         0.04720    0.00302    0.00029   -0.00717
HKLF 4


REM  SrSnO_I19VT_17_440_2_pnab in Pnab
REM wR2 = 0.2301, GooF = S = 1.016, Restrained GooF = 1.016 for all data
REM R1 = 0.0807 for 1117 Fo > 4sig(Fo) and 0.0849 for all 1482 data
REM 56 parameters refined using 0 restraints

END

WGHT      0.1766      0.0000

REM Highest difference peak  5.766,  deepest hole -4.171,  1-sigma level  0.961
Q1    1   0.8353  0.1675  0.0991  11.00000  0.05    5.77
Q2    1   0.8362  0.3308  0.0992  11.00000  0.05    5.70
Q3    1   0.6658  0.1686  0.0967  11.00000  0.05    5.68
Q4    1   0.6673  0.3318  0.0968  11.00000  0.05    5.65
Q5    1   0.3392  0.1639  0.1858  11.00000  0.05    3.73
;
_shelx_res_checksum                95507
_shelx_hkl_file
;
   0   0  -2 42682.3 3575.97   1
   0   0   2 27635.4 3529.71   3
   0   0   2 37545.7 3581.87   1
   0   0   2 33807.6 3568.45   6
   0   0   2 35063.3 3535.39   5
   0   0  -2 33043.9 3532.26   5
   0   0   3 16.4787 33.7449   4
   0   0  -3-18.7145 34.9837   4
   0   0  -3-13.3542 15.8029   5
   0   0   3 13.4942 22.5695   5
   0   0   3 23.8840 44.6432   1
   0   0  -3-22.9894 33.2891   1
   0   0  -3 13.3755 31.6286   2
   0   0   3 15.4096 25.7697   2
   0   0   3 31.0923 25.9979   3
   0   0   3 29.4727 34.8448   1
   0   0  -3-27.9554 33.0518   6
   0   0   3 26.2625 31.0514   6
   0   0   4 177932. 18704.4   5
   0   0  -4 157891. 18699.0   5
   0   0   4 191367. 18716.9   4
   0   0  -4 219616. 18738.0   4
   0   0  -4 181961. 18701.0   2
   0   0   4 133138. 18694.3   3
   0   0  -4 178980. 18800.5   1
   0   0   4 214114. 18790.4   1
   0   0  -4 187232. 18764.0   6
   0   0   4 170229. 18741.3   6
   0   0   4 223069. 18761.0   1
   0   0  -4 204313. 18753.4   1
   0   0  -5 21.3267 35.6518   4
   0   0   5 17.3963 25.1869   4
   0   0  -5 15.2311 22.0530   5
   0   0   5-15.9541 26.6718   5
   0   0   5-27.2738 39.4847   1
   0   0  -5-27.4110 39.6834   1
   0   0  -5 15.5387 25.9776   2
   0   0   5 18.2490 30.5076   3
   0   0  -5 38.7898 45.8511   1
   0   0   5 33.1973 48.0595   1
   0   0  -5 30.9757 57.8917   6
   0   0   5-28.1590 52.6277   6
   0   0   6 3639.93 463.655   5
   0   0  -6 4060.21 466.395   5
   0   0  -6 4371.21 489.189   4
   0   0   6 4302.25 473.760   4
   0   0  -6 4259.54 467.946   2
   0   0   6 3157.00 462.804   3
   0   0  -6 3743.34 485.095   3
   0   0  -6 4347.21 545.876   1
   0   0   6 4025.80 521.657   1
   0   0   6 3328.88 498.181   6
   0   0  -6 4753.88 528.629   6
   0   0   6 4700.21 516.320   1
   0   0  -6 4477.55 512.411   1
   0   0   7 59.3121 43.0008   4
   0   0   7 50.1394 59.3148   1
   0   0  -7 75.7029 63.3193   1
   0   0   7 15.6643 26.2982   5
   0   0  -7-14.3627 17.1517   5
   0   0   7 24.2897 53.7674   6
   0   0  -7 55.0982 60.9685   6
   0   0   7 17.1744 40.6735   3
   0   0  -7 22.2107 52.5625   3
   0   0  -7 36.7499 61.4793   1
   0   0  -7-14.1015 37.3504   2
   0   0   8 7026.45 980.330   6
   0   0   8 9092.11 959.408   4
   0   0  -8 8541.75 972.120   4
   0   0   8 9425.27 1010.52   1
   0   0  -8 10074.5 1047.62   1
   0   0  -8 8454.80 982.341   3
   0   0   8 10197.3 1001.36   1
   0   0  -8 9927.13 963.321   2
   0   0  -8 8028.02 952.506   5
   0   0   8 8654.56 960.927   5
   0   0  -9-21.5609 40.3082   1
   0   0   9-21.0875 35.2646   1
   0   0   9 13.6617 34.2704   5
   0   0   9 20.7057 24.4955   6
   0   0  -9 9.96517 30.0475   2
   0   0  -9 20.2968 44.8941   3
   0   0  -9 31.7537 53.0890   1
   0   0   9 25.0774 46.8782   1
   0   0  -9 11.8689 31.3863   2
   0   0  10 849503. 95668.1   6
   0   0 -10 999999. 95665.7   4
   0   0 -10 972464. 95648.8   2
   0   0 -10 850538. 95670.5   3
   0   0  10 960721. 95690.4   1
   0   0 -10 971307. 95715.2   1
   0   0 -10 965289. 95682.5   1
   0   0  10 905010. 95675.8   1
   0   0  10 852617. 95649.1   5
   0   0 -11 27.5811 38.2287   4
   0   0 -11-17.6349 29.4796   1
   0   0  11 16.8222 31.4403   1
   0   0  11-11.4427 23.4280   5
   0   0  11 33.8114 37.3848   6
   0   0 -11-8.51139 20.1229   2
   0   0 -11-17.4103 32.5394   3
   0   0 -11 10.0157 26.4732   2
   0   0 -11 25.5661 37.0116   1
   0   0  11 20.2132 37.7773   1
   0   0 -12 102150. 10368.0   2
   0   0  12 87024.4 10388.9   6
   0   0 -12 88523.3 10392.2   3
   0   0 -12 96615.4 10424.3   1
   0   0  12 101215. 10405.8   1
   0   0  12 96216.3 10376.3   5
   0   0 -12 116410. 10391.6   4
   0   0 -12 104992. 10374.6   2
   0   0 -13-11.1769 24.7203   4
   0   0 -13 14.3397 29.3614   1
   0   0 -13 6.89401 21.5649   2
   0   0  13 13.4166 25.0789   6
   0   0  13 27.4554 34.4242   1
   0   0 -13 8.23056 15.3898   2
   0   0 -13-14.8931 21.5654   3
   0   0  13-16.4509 27.5036   1
   0   0 -13 21.8293 36.4928   1
   0   0  14 63074.6 6845.28   6
   0   0  14 68094.7 6849.40   1
   0   0 -14 64885.1 6850.40   1
   0   0 -14 64839.5 6840.56   4
   0   0  14 66419.5 6834.11   5
   0   0 -14 65078.1 6851.56   3
   0   0 -14 65806.4 6825.48   2
   0   0 -15-12.7239 23.7852   3
   0   0 -15 19.4241 16.2428   4
   0   0  15-11.7754 27.8417   1
   0   0  15-8.24164 15.4114   5
   0   0  15-13.7805 16.2966   1
   0   0 -16 1406.81 177.511   2
   0   0 -16 1297.07 196.783   3
   0   0 -16 1486.72 198.108   1
   0   0  16 1748.66 198.754   1
   0   0  16 1579.28 202.243   1
   0   0 -16 1812.75 223.430   1
   0   0  16 1571.28 185.074   5
   0   0 -16 1685.19 194.194   4
   0   0 -17-10.6191 19.8503   1
   0   0  17-9.12910 15.2658   6
   0   0  17-11.9238 22.2883   1
   0   0 -17 16.1487 30.1831   1
   0   0 -17 10.9582 24.2356   3
   0   0  17-9.82161 20.1118   1
   0   0 -17-8.68659 22.9626   4
   0   0  17-7.20160 12.0454   5
   0   0 -17 5.09765 15.3674   2
   0   0 -18 270.736 67.4257   1
   0   0 -18 244.822 49.7264   3
   0   0  18 192.987 43.1698   6
   0   0 -18 162.973 45.8728   1
   0   0  18 209.177 48.0491   1
   0   0  18 181.397 39.2550   5
   0   0 -18 131.589 33.6789   2
   0   0  19-6.37489 11.9212   5
   0   0 -19-7.85920 14.6939   4
   0   0 -19 9.47366 15.8415   1
   0   0 -19-4.64676 10.2838   2
   0   0 -19-9.51741 21.0500   3
   0   0  19 10.2852 19.2264   1
   0   0 -19-14.6685 21.2387   1
   0   0  19-7.79964 15.9734   6
   0   0  19 9.20791 17.2136   1
   0   0 -20 53391.6 5123.84   4
   0   0  20 50192.9 5115.24   5
   0   0 -20 42153.9 5123.92   3
   0   0  20 53373.5 5126.83   1
   0   0 -20 50006.0 5127.97   1
   0   0  20 45711.8 5118.20   6
   0   0 -20 47329.8 5109.02   2
   0   0  20 51382.6 5128.58   1
   0   0 -20 52458.2 5150.64   1
   0   0 -21-7.38706 17.4699   4
   0   0 -21-4.35103 11.5105   2
   0   0  21-5.64511 8.18709   5
   0   0  21-13.7416 16.2500   6
   0   0  21-9.07077 15.1707   1
   0   0 -21-13.0547 28.8721   1
   0   0 -21 8.51321 21.3516   3
   0   0  21 7.98564 17.6656   1
   0   0 -22 32685.6 3570.87   2
   0   0 -22 35411.8 3587.08   3
   0   0  22 32490.5 3578.14   6
   0   0  22 35029.5 3575.89   5
   0   0 -22 32782.1 3584.65   1
   0   0  22 34030.6 3583.39   1
   0   0  22 35674.1 3588.01   1
   0   0 -22 34455.0 3606.13   1
   0   0 -22 37534.5 3583.72   4
   0   0 -23-12.2148 12.7351   2
   0   0  23 6.13848 11.4746   6
   0   0  23-7.03220 16.6257   1
   0   0 -23-8.20820 15.3420   1
   0   0 -23 6.69929 12.5224   4
   0   0 -23 15.5975 19.5558   3
   0   0 -23 12.3572 14.6080   1
   0   0  23-8.16522 13.6509   1
   0   0  24 11601.9 1169.77   1
   0   0 -24 11514.2 1174.05   1
   0   0  24 11799.5 1164.08   5
   0   0 -24 10154.0 1170.97   3
   0   0  24 10233.7 1164.21   6
   0   0  25 12.4465 12.7411   1
   0   0 -25-6.21577 12.7258   4
   0   0 -25-6.89636 9.98396   3
   0   0  25-5.50953 10.2972   6
   0   0  25 4.76194 7.96064   5
   0   0 -26 91.3042 28.5345   3
   0   0  26 128.435 26.1187   5
   0   0  26 136.233 29.1718   6
   0   0 -27 5.84203 12.9188   4
   0   0  27-4.56329 6.60666   5
   0   0 -27-6.13171 7.24824   3
   0   0  27 9.99417 11.0505   6
   0   0  28 598.497 73.3808   5
   0   0 -28 390.801 73.5648   4
   0   0 -28 605.755 78.8528   3
   0   0 -29-5.53554 9.25733   3
   0   0  29 9.17239 8.57562   6
   0   0  30 3587.68 373.951   5
   0   0 -30 3098.50 375.752   3
   0   0  30 3656.75 375.115   6
   0   0  31-4.24638 8.69357   6
   0   0  31 3.98952 8.82212   5
   0   0  32 10330.6 1018.40   6
   0   0  32 9075.04 1015.99   5
   0  -1   0 6.32065 9.15078   6
   0   1   0-5.89521 12.0697   6
   0   1   0 5.41039 10.1121   4
   0  -1   0 5.90922 13.0676   4
   0  -1   0-8.11717 13.5691   3
   0   1   0-7.50506 10.8653   3
   0   1   0 16.6120 24.0484   2
   0  -1   0 29.2531 34.5771   2
   0  -1   0-6.39911 9.26434   5
   0   1   0-5.85054 8.47028   5
   0  -1   1 14.5831 11.5536   4
   0   1  -1 8.23502 10.9483   4
   0   1   1 7.36095 15.1173   4
   0  -1  -1 7.95412 14.9135   4
   0   1   1-5.76364 11.8603   6
   0  -1   1 21.0439 16.6256   6
   0   1  -1 13.6107 12.7746   6
   0  -1   1 27.6369 12.2812   5
   0   1   1 20.7352 12.9726   5
   0   1  -1 9.51847 9.81670   5
   0   1   1 6.76150 12.6931   3
   0  -1  -1 7.51826 12.6243   3
   0  -1  -1-24.3248 35.2339   2
   0   1   1 10.9999 15.9688   2
   0  -1   1-32.6048 38.5572   2
   0   1  -1 21.6122 36.1465   2
   0  -1  -1 7.24111 12.1632   5
   0   1  -2-4.67031 7.80774   5
   0  -1   2 5.15747 8.62199   5
   0   1  -2 26.5113 31.3364   2
   0   1   2 12.9703 13.2774   2
   0  -1   2 34.2841 28.6547   2
   0  -1  -2-18.1928 21.5041   2
   0   1  -2-6.82929 15.1021   6
   0  -1   2 12.1104 14.3149   3
   0   1  -2 5.77006 12.7599   3
   0   1  -2-3.77316 8.92048   4
   0   1   2-9.22590 17.2426   4
   0   1  -2 12.8634 14.2229   1
   0  -1  -2 7.81366 14.6034   3
   0   1   2-7.25366 8.57458   3
   0  -1   2 7.06966 16.7130   1
   0   1   2 15.1918 12.6978   1
   0   1  -2-20.6596 34.5346   1
   0  -1  -2-5.85851 15.4846   1
   0   1   2 7.36181 10.6579   5
   0   1   2-7.38708 8.73227   6
   0   1   2-4.29813 10.7777   1
   0   1  -2 3.10902 7.79640   4
   0  -1  -3 535.428 81.7508   6
   0  -1   3 614.813 77.7364   5
   0   1   3 591.502 82.4155   5
   0   1  -3 543.535 74.7131   5
   0  -1   3 654.488 107.520   1
   0   1   3 826.365 96.6084   1
   0   1   3 681.373 127.267   1
   0  -1   3 474.373 132.426   2
   0   1   3 486.851 89.8975   4
   0   1  -3 508.764 68.8860   4
   0  -1  -3 1056.11 119.757   4
   0  -1   3 569.921 68.7555   4
   0   1   3 526.302 83.8620   3
   0  -1  -3 669.223 91.5618   3
   0   1  -3 465.014 75.6609   3
   0  -1   3 609.541 79.0639   3
   0   1  -3 509.893 79.1893   6
   0   1   3 693.238 90.8137   6
   0  -1  -3 458.632 98.8398   1
   0   1  -3 750.045 103.344   1
   0  -1  -4-7.77247 11.2520   6
   0   1   4 14.8952 17.6061   6
   0  -1   4-6.16439 8.92415   3
   0  -1   4 5.84459 10.9232   5
   0   1   4-7.90906 13.2209   5
   0   1  -4 4.95419 10.9555   5
   0  -1  -4 33.3884 31.1998   4
   0   1  -4-2.28117 6.02967   4
   0  -1   4 2.61864 6.92154   4
   0  -1  -4-9.84125 16.4507   3
   0   1   4-7.68560 14.3638   3
   0   1  -4 27.2236 45.5068   2
   0   1   4-25.7306 37.2486   1
   0   1  -4 32.0351 26.7748   1
   0  -1   4 19.1106 27.6654   1
   0   1  -4 6.99995 11.7013   6
   0  -1   4-25.7547 20.2947   6
   0  -1  -4 19.9091 28.8212   1
   0   1  -4-18.9115 38.7169   1
   0  -1   5 644.374 143.412   2
   0   1  -5 938.011 147.173   2
   0  -1   5 597.526 76.7512   5
   0  -1   5 458.129 112.667   1
   0   1  -5 779.569 167.457   1
   0  -1   5 527.607 65.9506   4
   0  -1  -5 533.692 108.079   4
   0   1   5 601.719 102.154   4
   0   1   5 598.718 83.3539   3
   0  -1   5 449.981 73.2287   3
   0   1  -5 522.262 78.9864   3
   0  -1  -5 685.544 120.912   1
   0   1   5 510.729 108.459   1
   0  -1   5 533.684 83.3618   6
   0  -1  -5 558.309 80.5072   6
   0   1   5 546.209 81.0717   6
   0   1  -5 515.995 78.0172   6
   0   1  -6-24.1312 40.3379   2
   0  -1   6-29.8080 55.7083   2
   0   1   6 8.75263 14.6320   5
   0   1  -6-4.36906 9.66308   5
   0  -1   6-6.47404 10.8235   5
   0  -1  -6 19.9252 28.8450   4
   0   1   6 33.7809 31.5670   4
   0   1  -6-3.35129 9.70465   4
   0   1   6-27.0691 45.2488   1
   0   1  -6-33.9578 40.1383   1
   0  -1   6 24.6067 41.1327   1
   0   1   6 8.29713 13.8706   3
   0  -1  -6-11.4520 19.1439   3
   0  -1   6 10.0944 14.6142   6
   0   1   6-7.83754 13.1024   6
   0  -1  -6 7.41866 13.8659   6
   0   1  -6-8.32719 12.0562   3
   0  -1   6-7.07609 11.8298   3
   0  -1  -6 21.1536 39.5342   1
   0   1   6-20.2949 37.9295   1
   0   1  -6-25.6442 30.3118   1
   0   1   7 4090.70 474.424   1
   0  -1  -7 5443.59 493.138   1
   0   1  -7 5556.10 517.467   1
   0  -1   7 3420.99 413.320   4
   0  -1  -7 3665.16 466.204   4
   0   1  -7 3761.14 418.410   4
   0  -1  -7 3322.64 424.948   6
   0   1   7 3677.64 431.815   6
   0  -1   7 4070.24 441.180   6
   0  -1  -7 4204.66 448.602   3
   0   1  -7 4470.74 443.171   3
   0   1   7 4203.79 436.322   5
   0   1  -7 3483.28 416.269   5
   0  -1   7 4712.86 506.632   1
   0   1  -7 6269.63 563.103   1
   0   1   7 4883.82 506.299   1
   0   1  -7 5095.24 496.242   2
   0  -1   7 5345.18 519.388   2
   0  -1  -8 20.1841 37.7238   4
   0   1  -8 6.99150 16.5321   4
   0  -1   8 4.09431 12.8095   4
   0   1  -8 5.18139 9.69084   5
   0  -1   8 7.85781 13.1405   5
   0   1   8-10.0372 16.7824   5
   0   1   8-10.4796 19.5889   6
   0  -1   8 23.8960 26.4233   6
   0   1  -8-24.7088 35.7714   1
   0  -1   8-22.5363 42.1196   1
   0  -1  -8 19.0918 31.9159   1
   0   1  -8 30.9491 57.8417   1
   0  -1   8 23.6856 34.2902   1
   0   1   8 25.0272 36.2323   1
   0  -1  -8 13.9221 30.7882   3
   0   1  -8-11.6898 16.9268   3
   0  -1  -9 1968.20 244.266   4
   0   1  -9 1397.16 200.742   4
   0  -1   9 1484.89 188.120   4
   0  -1   9 2399.84 263.661   1
   0   1  -9 2139.82 259.338   1
   0   1   9 2211.22 247.984   1
   0  -1  -9 2230.22 246.002   1
   0  -1  -9 1694.68 224.467   3
   0   1  -9 1558.84 213.123   3
   0   1   9 2006.59 216.961   5
   0   1  -9 1482.45 192.341   5
   0  -1   9 1519.10 212.253   6
   0   1   9 1510.95 210.375   6
   0   1   9 2022.17 253.819   1
   0  -1  -9 2405.94 293.327   1
   0  -1  10 9.76792 20.0021   5
   0   1  10-11.8325 17.1345   5
   0  -1 -10 15.8304 26.4653   3
   0  -1 -10-18.0526 33.7411   4
   0   1 -10-10.3716 19.3880   4
   0  -1  10-4.73898 14.2873   4
   0  -1  10-18.8582 31.5261   1
   0   1  10-17.4257 41.1963   1
   0  -1 -10-16.3877 27.3968   1
   0  -1  10-13.1208 21.9367   6
   0   1  10 13.4967 22.5649   6
   0  -1 -10 26.3539 49.2544   1
   0  -1  10-20.3250 24.0277   1
   0   1  10-20.4653 29.6294   1
   0   1 -10 26.0531 48.6924   1
   0   1 -10-13.6270 19.7315   3
   0   1 -10 21.0679 39.3760   1
   0  -1 -11 148.244 39.1901   2
   0  -1 -11 379.081 79.4851   3
   0   1  11 209.379 59.3766   5
   0  -1  11 440.844 68.8078   5
   0   1 -11 497.436 98.1445   1
   0  -1 -11 583.229 92.5488   4
   0   1 -11 411.965 66.9888   4
   0  -1  11 273.921 47.9314   4
   0   1  11 519.507 89.1409   1
   0  -1 -11 388.854 81.6280   1
   0  -1  11 378.135 88.3073   1
   0  -1  11 464.997 79.0545   6
   0  -1  11 637.645 102.620   1
   0  -1 -11 490.919 121.089   1
   0   1  11 556.066 96.7176   1
   0   1 -11 274.235 65.1946   3
   0  -1 -11 343.381 46.9472   2
   0  -1 -12 2.53733 7.66581   2
   0  -1 -12-16.6885 31.1938   3
   0   1 -12-9.04941 18.5347   4
   0  -1  12 15.6369 26.1441   1
   0  -1 -12-13.5744 25.3750   1
   0   1 -12-14.6279 24.4579   3
   0  -1  12 17.0175 28.4516   1
   0  -1 -12-22.7270 37.9942   1
   0   1 -12-21.0077 43.0119   1
   0  -1  12-13.1653 15.5709   6
   0   1  12-15.7815 18.6617   6
   0   1  12-11.9767 20.0275   5
   0  -1  12 10.9962 18.3892   5
   0   1 -12-18.3706 37.6135   1
   0  -1  13 157.331 40.5412   5
   0   1  13 92.6703 35.6180   5
   0  -1  13 192.138 44.4710   6
   0   1  13 16.2454 42.4622   6
   0  -1  13 138.967 49.7543   1
   0   1 -13 133.608 56.5481   1
   0   1  13 139.791 50.0323   1
   0  -1 -13 31.7766 16.7626   2
   0   1 -13 133.025 37.4068   4
   0  -1 -13 276.576 58.3118   4
   0  -1 -13 75.9108 22.5781   2
   0  -1 -13 116.178 47.5443   3
   0  -1  13 216.239 56.5017   1
   0  -1 -13 185.363 49.9068   1
   0   1  13 119.958 48.7611   1
   0   1 -13 71.4241 37.7720   3
   0   1 -13 166.541 60.2606   1
   0   1 -14-13.0333 18.8691   3
   0  -1  14 14.0326 26.2266   1
   0  -1 -14 40.4349 41.3913   1
   0   1 -14 18.0915 26.1911   1
   0   1  14 14.4542 20.9258   1
   0  -1 -14 26.5728 22.2107   4
   0  -1 -14 3.63256 10.5200   2
   0   1 -14 8.75850 21.9622   2
   0   1  14 11.9876 28.3396   1
   0  -1 -14-5.30406 9.66468   2
   0  -1  14-12.2811 22.9534   6
   0   1  14 15.2828 18.0657   6
   0  -1  14 11.2283 18.7707   5
   0   1  14-10.3357 19.3178   5
   0  -1 -14-16.2583 30.3860   3
   0  -1 -14 11.2774 18.8527   1
   0   1 -14-15.1554 31.0280   1
   0   1 -15 82.8139 42.2584   1
   0  -1 -15 75.0832 45.0571   1
   0   1  15 53.3474 32.4826   1
   0  -1  15 91.7476 41.7270   1
   0   1 -15 73.7518 29.3092   4
   0  -1 -15 72.8825 34.5673   4
   0  -1 -15 66.7380 19.4421   2
   0   1 -15 82.2955 27.7623   2
   0  -1  15 48.2954 34.3696   1
   0   1  15 86.5429 30.9893   1
   0  -1 -15 57.9086 16.5547   2
   0   1  15 87.1798 29.1144   5
   0  -1  15 44.0192 27.1641   5
   0  -1  15 104.810 31.7563   6
   0   1  15 14.4204 18.7517   6
   0  -1 -15 188.783 53.1724   3
   0  -1 -15 54.6981 33.8806   1
   0   1 -15 110.786 39.1753   1
   0   1 -16 15.2284 22.0471   1
   0  -1 -16 35.0075 29.2604   1
   0   1  16 12.3644 20.6702   1
   0  -1 -16 3.69009 9.75701   2
   0   1 -16 7.60118 17.9713   2
   0   1  16 10.8002 20.1863   1
   0  -1  16 10.6197 19.8491   5
   0   1  16-8.64030 17.6913   5
   0  -1  16 10.9556 18.3155   6
   0   1  16-12.3281 17.8489   6
   0  -1 -16 11.1375 22.8031   4
   0   1 -16-7.16610 15.8489   4
   0  -1 -16-15.0728 21.8218   3
   0  -1 -16 10.0504 18.7852   1
   0   1 -16-13.1829 15.5847   1
   0  -1  17 254.148 57.0446   1
   0   1  17 318.426 64.5702   1
   0  -1 -17 580.432 95.9835   1
   0   1 -17 346.814 54.0065   4
   0  -1 -17 351.818 63.5749   4
   0  -1 -17 164.167 36.5458   2
   0  -1 -17 219.943 42.0112   2
   0   1 -17 248.151 48.9150   2
   0   1  17 373.491 62.4707   1
   0  -1  17 205.040 56.0690   1
   0  -1  17 313.967 58.6978   5
   0  -1  17 328.051 59.8515   6
   0   1  17 253.236 56.5601   6
   0  -1 -17 227.582 66.3259   3
   0  -1 -17 324.418 58.7078   1
   0   1 -17 414.180 70.0621   1
   0   1 -18-10.0298 18.7447   3
   0  -1  18-10.1954 20.8727   1
   0  -1 -18-16.0687 26.8603   1
   0   1 -18-13.5750 19.6518   1
   0   1  18-11.0527 18.4756   1
   0  -1  18-9.56408 13.8454   6
   0   1  18 9.78865 16.3627   6
   0   1  18 7.36257 12.3073   5
   0  -1  18 9.57980 17.9037   5
   0   1 -18 6.60341 15.6104   4
   0  -1 -18-9.84764 20.1608   4
   0  -1 -18 2.30697 7.46785   2
   0  -1 -18-3.41086 12.0949   2
   0   1 -18 6.44724 16.1658   2
   0  -1 -18-13.4517 22.4857   3
   0  -1 -18-8.88826 19.6547   1
   0   1 -18 11.3121 21.1413   1
   0   1  18 8.98271 15.0155   1
   0  -1  18 20.0581 20.5322   1
   0   1 -19 331.550 68.1722   3
   0   1  19 486.970 67.3270   5
   0  -1  19 540.365 76.7677   5
   0   1 -19 355.871 82.2998   1
   0  -1  19 407.132 71.0375   1
   0  -1 -19 365.204 55.9859   2
   0   1 -19 401.884 63.2522   2
   0  -1 -19 551.351 80.2038   4
   0   1 -19 488.023 67.7058   4
   0  -1 -19 245.314 50.6487   2
   0  -1  19 474.589 79.2386   1
   0  -1 -19 455.995 82.1441   3
   0   1  19 594.631 78.6114   6
   0  -1  19 481.654 74.0683   6
   0   1 -19 582.429 87.4590   1
   0  -1 -19 404.620 69.6473   1
   0   1 -20-12.3454 20.6367   1
   0  -1 -20-15.0481 21.7843   1
   0   1  20-9.83248 20.1299   1
   0  -1  20-17.6627 19.5290   1
   0  -1 -20 11.8941 19.8822   3
   0  -1 -20 8.70180 20.5711   4
   0   1 -20-6.17233 11.5357   4
   0  -1 -20 2.82172 10.2802   2
   0   1  20-7.61315 16.8352   1
   0  -1  20 9.67514 24.2594   1
   0   1  20 8.09793 13.5366   6
   0   1  20-6.29841 7.44510   5
   0   1 -20 5.63824 8.16253   2
   0   1 -20-10.5117 19.6455   1
   0  -1 -20 8.15929 13.6392   1
   0  -1 -21 22.8909 23.1245   1
   0   1 -21 9.91155 23.5589   1
   0  -1 -21 28.5764 12.9785   2
   0  -1  21 36.4729 24.2243   1
   0   1  21 35.2152 18.7760   1
   0   1 -21 16.2263 13.7821   2
   0   1  21 15.0794 12.8401   6
   0  -1  21 46.4079 21.5806   6
   0  -1  21 47.0209 21.8620   5
   0   1  21 5.87976 12.2851   5
   0  -1 -21 33.4302 24.7634   3
   0   1 -21 8.02572 15.1987   3
   0   1 -21 34.8452 27.5673   1
   0   1  21 28.0513 24.8349   1
   0  -1 -21 14.3691 31.8692   1
   0  -1 -22-7.68743 11.1289   4
   0   1 -22 6.00687 13.2832   4
   0  -1 -22 7.15669 10.3606   1
   0   1 -22-9.82497 21.7261   1
   0  -1 -22 10.3009 14.9122   3
   0  -1 -22-13.7904 19.9637   1
   0  -1  22-7.77790 19.5023   1
   0  -1  22 7.21200 12.0557   6
   0   1 -22 7.50222 10.8608   3
   0  -1  22-7.32206 12.2397   5
   0  -1  22 8.61933 16.1088   1
   0   1  22-6.49104 13.2891   1
   0   1 -22-5.06870 12.7094   2
   0   1 -23 34.3693 15.8703   2
   0   1 -23 65.0999 27.4995   1
   0  -1  23 36.7437 20.7623   1
   0   1  23 25.5712 13.6892   6
   0  -1  23 27.1088 15.5145   6
   0   1 -23 49.1941 22.3409   3
   0   1  23 30.2753 14.8660   1
   0  -1  23 24.5596 17.2338   1
   0   1 -23 46.3380 17.9103   4
   0  -1 -23 28.9916 19.5722   4
   0  -1  23 68.5152 23.2547   5
   0   1  23 41.8476 16.2663   5
   0   1 -24 4.72825 12.5000   2
   0  -1  24 6.99851 14.3306   1
   0   1  24-5.00319 9.35463   5
   0  -1  24-6.38648 10.6792   5
   0   1 -24 10.3254 17.2621   1
   0   1 -24-6.59281 11.0240   3
   0   1  24 5.96455 12.2143   6
   0  -1  24-6.34644 10.6123   6
   0  -1 -24 6.95079 14.2329   4
   0   1 -24-22.5726 14.9176   4
   0  -1 -25 19.7837 16.5541   4
   0   1 -25 5.56009 10.4215   4
   0  -1  25 17.9570 14.1722   5
   0   1  25 9.45360 9.70952   5
   0   1 -25 10.0308 16.7862   1
   0  -1  25 11.9087 13.1908   6
   0   1 -25-6.19059 8.99680   3
   0   1 -25-4.61127 10.2278   2
   0   1  26-4.54089 6.58016   5
   0  -1  26 5.62002 10.5073   5
   0  -1  26-5.60162 8.11446   6
   0   1  26-5.36418 12.6843   6
   0   1 -26-5.95234 7.04178   3
   0  -1 -26 7.96199 11.5298   3
   0   1 -26-4.50515 11.3000   2
   0   1  27-5.09032 11.2829   6
   0  -1  27 26.5012 12.5537   6
   0   1 -27-5.61396 10.5205   3
   0  -1 -27 29.8415 15.2931   3
   0   1  27 4.31772 8.10656   5
   0  -1  27 5.36917 9.00851   5
   0  -1 -28 6.99943 10.1338   3
   0   1 -28-5.50490 13.8038   3
   0   1  28 4.88691 9.13442   6
   0  -1  28 5.01619 7.26328   6
   0  -1 -28 5.86719 12.0127   4
   0   1  28-4.15358 4.91194   5
   0  -1  28 5.07007 9.47669   5
   0   1 -29 5.21299 10.2773   3
   0  -1 -29 39.5953 21.3447   3
   0  -1  29 90.3345 20.9821   6
   0   1  29 46.6286 16.0472   6
   0  -1 -29 45.1108 19.6234   4
   0  -1  29 78.8333 20.0691   5
   0   1  29 59.6149 16.1679   5
   0   1 -30-4.91531 7.12478   3
   0  -1 -30 6.19132 10.3557   3
   0  -1  30-4.57754 7.66032   6
   0   1  30-4.46273 7.46861   6
   0  -1 -30-5.46534 14.4495   4
   0  -1  30-4.66609 8.72793   5
   0   1  30-3.91513 7.32590   5
   0   1  31-4.27186 7.98444   6
   0   1 -31 4.66631 9.55386   3
   0  -1 -31-5.80668 9.70703   3
   0   1  32-3.78098 7.07836   5
   0  -1  32-4.19517 7.02481   6
   0   1  33 3.70050 6.92651   5
   0   2   0 766592. 81126.0   5
   0  -2   0 804639. 81129.8   5
   0   2   0 877533. 81168.3   2
   0  -2   0 463109. 81211.2   2
   0   2   0 824021. 81133.6   3
   0  -2   0 783804. 81143.0   3
   0  -2   0 769524. 81129.3   6
   0   2   0 778665. 81125.9   6
   0  -2   0 790561. 81131.6   4
   0   2   1 33.1295 30.4231   4
   0  -2   1 85.6789 35.2721   4
   0  -2  -1 117.357 45.6757   4
   0   2  -1 45.8859 30.7509   4
   0  -2   1 17.9233 21.5387   6
   0   2   1 14.8383 19.9903   6
   0  -2  -1 17.1444 19.3500   6
   0   2  -1 16.5933 21.1628   6
   0  -2  -1 56.2506 40.0815   3
   0   2  -1-10.9033 27.6135   3
   0  -2  -1 36.8883 28.0611   5
   0   2   1 25.2385 24.6655   5
   0  -2   1 32.2725 25.5287   5
   0  -2   1 150.934 133.030   2
   0  -2  -1 41.6364 98.5044   2
   0   2  -1 86.2147 80.6567   2
   0  -2  -2 494.429 76.7383   5
   0   2  -2 633.165 93.7293   1
   0   2  -2 333.251 66.1807   3
   0   2   2 444.379 73.8367   5
   0  -2   2 364.407 67.9396   5
   0  -2   2 960.859 216.294   2
   0   2   2 506.965 86.6225   2
   0   2  -2 498.709 67.8129   4
   0   2   2 660.878 84.2648   4
   0  -2  -2 538.034 83.8724   4
   0  -2   2 503.606 84.0840   1
   0   2  -2 565.449 92.2862   3
   0  -2  -2 296.990 73.6230   3
   0   2   2 407.755 69.0347   6
   0   2  -2 609.948 77.5322   6
   0  -2   2 499.418 76.9496   6
   0  -2   2 375.244 56.1023   1
   0  -2  -3-9.33279 17.4423   5
   0   2   3 9.81810 14.2135   6
   0  -2   3-7.31510 10.5902   5
   0   2  -3-5.50076 10.2809   5
   0  -2  -3 8.89789 14.8740   1
   0  -2   3 10.0777 14.5892   6
   0  -2  -3-12.7478 23.8246   4
   0   2  -3-4.97752 11.7673   4
   0   2  -3 4.75402 10.5131   1
   0   2  -3 7.15728 13.3766   3
   0   2   3 3.16344 8.76977   1
   0  -2   3 13.2206 27.0663   1
   0  -2  -3-8.39642 18.5674   1
   0  -2  -3 10.7635 17.9925   3
   0   2   3-8.42974 15.7547   3
   0   2   3-7.66991 14.3346   2
   0  -2  -3-24.3789 49.9103   2
   0  -2   3 46.9764 78.5254   2
   0  -2   4 3581.49 382.861   6
   0   2   4 3825.71 382.464   6
   0   2   4 3432.21 366.769   2
   0   2  -4 3579.80 371.153   1
   0  -2  -4 3352.68 388.692   1
   0  -2   4 3533.33 370.607   5
   0   2  -4 2950.97 362.332   5
   0   2  -4 2967.69 360.134   4
   0  -2  -4 4441.35 408.504   4
   0   2  -4 3335.48 358.542   4
   0  -2  -4 2663.48 376.811   3
   0   2   4 3242.00 377.294   3
   0   2  -4 3270.73 418.843   1
   0   2   4 2321.75 381.868   1
   0   2  -4 3346.26 370.199   3
   0   2   4 3575.76 361.313   1
   0   2  -5 5.65221 10.5914   5
   0   2   5 17.1357 14.7828   2
   0  -2   5 40.1314 58.1009   2
   0   2  -5-8.36176 11.6150   4
   0  -2  -5-15.7915 26.4082   4
   0   2  -5 10.1061 26.7217   1
   0   2  -5 3.36032 8.91471   4
   0  -2  -5 10.5788 21.6714   3
   0   2   5 8.60201 17.6275   3
   0  -2  -5 8.92719 21.1178   1
   0   2   5 32.4726 33.2490   1
   0  -2   5 17.1562 22.6851   1
   0   2  -5 7.15522 15.8411   3
   0   2   5 6.10496 15.3268   1
   0  -2   5 18.6703 38.2309   1
   0  -2   5 19.8244 23.4449   6
   0   2   5 9.86801 16.5132   6
   0   2  -6 21396.7 2253.98   5
   0  -2   6 20459.5 2269.58   6
   0   2  -6 19795.9 2246.39   4
   0   2  -6 24744.2 2290.03   1
   0  -2  -6 26991.5 2300.86   1
   0  -2   6 29834.7 2339.45   1
   0   2   6 25580.6 2271.74   1
   0  -2  -6 18483.9 2269.59   3
   0  -2  -6 27962.3 2288.61   1
   0   2  -6 30198.7 2361.85   1
   0  -2   6 22739.4 2279.95   1
   0   2   6 20287.2 2297.72   1
   0   2  -6 20791.7 2260.54   3
   0  -2   6 35119.6 2445.78   2
   0   2   6 19107.9 2245.29   2
   0  -2  -7 10.8125 30.0779   3
   0   2  -7 86.1062 31.8342   3
   0  -2  -7 14.5313 47.1053   1
   0  -2   7 13.4788 17.9894   5
   0  -2   7 31.9371 70.6676   2
   0   2   7 55.5473 28.0120   5
   0   2  -7 9.70871 13.6899   5
   0  -2  -7 54.4129 42.9510   4
   0   2  -7 20.9063 14.9988   4
   0  -2   7 28.6052 11.9723   4
   0   2  -7 65.1249 52.7628   1
   0  -2  -7 42.6051 37.6196   1
   0   2   7-18.1995 34.1061   1
   0   2  -7 24.6058 50.4376   1
   0  -2   7 38.0557 42.4837   1
   0   2   7 8.62142 13.3542   2
   0   2   7 2.01966 10.9689   2
   0  -2   8 5336.82 599.769   5
   0   2  -8 5295.41 593.658   5
   0   2   8 6956.02 616.599   5
   0   2  -8 4880.17 637.878   1
   0   2   8 6375.59 632.188   1
   0  -2  -8 6878.48 648.715   1
   0   2  -8 4887.81 586.078   4
   0  -2  -8 7125.02 657.489   4
   0  -2   8 5270.75 586.666   4
   0  -2  -8 5640.60 616.980   3
   0   2  -8 5780.26 605.826   3
   0   2  -8 9156.95 702.487   1
   0  -2  -8 5649.77 636.033   1
   0   2   8 7702.86 659.668   1
   0  -2   8 6348.99 637.000   1
   0   2   8 5858.80 607.311   6
   0  -2   9 13.9054 16.9659   5
   0   2   9 14.1962 37.7558   1
   0  -2  -9 13.4778 49.2815   1
   0   2  -9 108.572 54.6088   1
   0   2   9 68.6680 55.7289   1
   0  -2  -9 18.2488 40.5724   1
   0  -2   9 14.3774 36.2942   1
   0   2   9 79.8122 30.8569   6
   0  -2   9 10.4459 15.6960   6
   0  -2  -9 18.2665 40.6113   4
   0   2  -9 25.5335 18.3438   4
   0  -2   9 39.7678 13.7675   4
   0   2  -9 115.480 34.3069   3
   0  -2  -9 11.6678 26.1417   3
   0   2  -9 40.0328 44.4618   1
   0  -2 -10 328947. 28332.4   1
   0   2  10 159480. 28302.5   1
   0  -2  10 278859. 28278.9   4
   0  -2 -10 224005. 28322.6   4
   0  -2  10 260504. 28292.9   5
   0   2 -10 317387. 28307.2   3
   0  -2 -10 286739. 28317.0   3
   0  -2  10 262172. 28321.9   1
   0   2 -10 383819. 28368.0   1
   0   2  10 304376. 28300.7   6
   0  -2  10 251875. 28304.5   6
   0   2  10 281717. 28304.8   5
   0   2 -11 9.92070 16.5941   3
   0  -2  11 7.59278 15.5560   5
   0   2  11 15.3779 28.7459   1
   0   2 -11-18.5980 26.9299   1
   0   2  11 8.87331 16.5941   6
   0  -2  11 11.3907 23.3274   6
   0   2  11 9.23198 13.3780   5
   0  -2 -11-17.1870 24.8878   4
   0   2 -11-4.26519 10.7112   4
   0  -2 -11 12.8010 26.2140   3
   0   2  11-14.4792 27.0667   1
   0  -2 -11 11.7184 21.9087   1
   0   2 -11 19.8083 37.0244   1
   0  -2  11 6.55908 10.2734   4
   0   2 -12 43885.0 4154.15   1
   0   2  12 40319.2 4125.49   1
   0  -2  12 43781.8 4144.08   1
   0  -2 -12 41902.5 4115.96   1
   0  -2 -12 33747.4 4126.92   4
   0  -2  12 37822.3 4088.11   4
   0  -2  12 39116.4 4116.00   6
   0   2  12 38576.9 4109.12   6
   0  -2 -12 39686.5 4124.99   3
   0   2 -12 44179.1 4117.48   3
   0  -2  12 40509.6 4104.96   5
   0   2  12 35385.9 4105.69   5
   0   2 -12 41714.5 4140.24   1
   0  -2  12 35770.1 4121.34   1
   0   2  12 40758.5 4131.44   1
   0   2  13 20.0284 14.6156   5
   0  -2  13 8.93894 15.0574   5
   0  -2 -13 15.5958 29.2061   4
   0  -2  13 12.1532 9.75526   4
   0   2 -13 5.70970 12.7619   4
   0  -2  13 12.4426 14.8241   1
   0   2  13 13.6928 28.0943   1
   0   2  13 38.8537 30.6728   1
   0  -2  13 28.3713 31.4238   1
   0   2 -13 53.0293 30.7631   3
   0   2  13 10.6443 17.8897   6
   0  -2  13 12.0124 20.1656   6
   0   2 -13-17.6973 25.6867   1
   0  -2  14 36277.3 3329.98   1
   0   2 -14 37103.9 3344.86   1
   0   2  14 37860.9 3325.90   1
   0  -2 -14 33300.0 3311.51   1
   0  -2  14 32894.4 3292.40   4
   0  -2 -14 33915.1 3328.98   4
   0   2 -14 29843.7 3293.74   4
   0   2  14 27020.1 3312.59   6
   0  -2  14 27037.6 3313.02   6
   0   2 -14 26937.8 3309.25   3
   0   2  14 27951.1 3309.17   5
   0  -2  14 34316.3 3311.58   5
   0  -2  14 32308.3 3318.97   1
   0   2  14 31490.2 3319.48   1
   0   2 -14 33305.3 3331.28   1
   0   2 -15-5.06948 15.8744   4
   0  -2 -15-13.4363 25.1242   4
   0  -2  15 14.5506 14.0662   4
   0  -2  15-10.8159 22.1580   1
   0   2  15 12.3566 23.1075   1
   0   2 -15-13.7990 16.3305   1
   0   2  15 12.8719 21.5319   6
   0  -2  15 12.3027 17.8284   6
   0   2 -15 46.4290 27.4514   3
   0  -2  15 10.6262 17.7813   5
   0   2  15 11.0548 22.6467   5
   0  -2  15 25.9077 24.2231   1
   0  -2 -15-9.03512 19.9960   1
   0   2 -15 16.2344 23.5156   1
   0  -2  16 5651.45 501.681   1
   0   2  16 5594.42 490.852   1
   0  -2 -16 4802.28 481.468   1
   0   2 -16 4816.81 466.468   4
   0   2 -16 4647.54 478.212   2
   0  -2 -16 5084.04 519.147   3
   0   2 -16 2934.68 474.088   3
   0  -2  16 4688.85 491.168   6
   0   2  16 3318.30 483.199   6
   0   2  16 2631.71 469.984   5
   0  -2  16 4935.45 486.611   1
   0   2 -16 4074.93 491.710   1
   0  -2 -16 4831.83 522.071   1
   0  -2  17-11.8036 17.1213   5
   0   2  17 10.5005 8.84223   5
   0  -2  17-11.8741 22.2176   6
   0   2  17 13.9625 23.3644   6
   0  -2 -17 16.0327 20.1290   1
   0   2 -17-14.0695 26.3164   1
   0  -2 -17-17.6969 25.6414   3
   0  -2  17 28.0368 19.1633   1
   0   2 -17 12.2513 17.7683   1
   0   2  17 44.1150 29.1691   1
   0   2 -17 11.4283 21.3854   3
   0  -2 -17 11.4744 21.4716   4
   0   2  17 18.2240 18.6859   1
   0   2 -17 15.7703 17.4698   2
   0  -2  18 84.8475 36.0460   5
   0   2  18 75.4719 28.5270   5
   0  -2  18 45.6404 22.8574   6
   0   2  18 28.3609 25.0920   6
   0   2 -18 105.310 40.5138   1
   0  -2 -18 141.360 33.3431   1
   0  -2 -18 89.2040 40.3007   3
   0   2  18 83.7221 35.9422   1
   0  -2  18 60.8764 27.4692   1
   0  -2 -18 114.539 46.0983   1
   0   2 -18 22.7589 26.4751   1
   0   2 -18 62.6831 28.8125   3
   0   2  18 99.0642 29.6151   1
   0  -2  18 23.6695 27.4338   1
   0  -2 -18 117.537 40.7781   4
   0   2 -18 100.853 23.4752   4
   0   2 -18 59.1850 24.5561   2
   0   2 -19 4.81018 9.89089   4
   0  -2 -19 9.89499 18.5157   4
   0  -2 -19 7.33846 12.3016   1
   0   2 -19 25.8837 28.6332   1
   0  -2  19-10.8257 15.6989   6
   0   2  19 26.3977 27.0374   6
   0   2 -19-6.81205 15.0918   2
   0  -2 -19-16.0227 32.8159   1
   0  -2  19 16.2155 17.9525   1
   0   2  19 9.98871 20.4704   1
   0  -2 -19 17.6497 29.5174   3
   0   2  19 30.1835 19.9652   1
   0  -2  19 11.1962 20.9448   1
   0   2  19 8.89029 16.6406   5
   0  -2  19 24.2145 20.2594   5
   0   2  20 26051.7 3394.39   6
   0  -2  20 32493.4 3396.70   6
   0  -2 -20 36300.4 3430.83   3
   0   2 -20 26533.2 3390.56   3
   0  -2  20 29767.7 3399.14   5
   0   2 -20 31941.9 3397.90   1
   0  -2  20 33978.0 3390.06   1
   0   2  20 29622.3 3393.92   1
   0  -2 -20 30494.8 3420.39   1
   0   2 -20 34049.9 3379.66   4
   0  -2 -20 37367.0 3398.49   4
   0   2 -20 34824.7 3408.06   1
   0   2  20 37687.8 3389.97   1
   0  -2  21-7.12709 11.9136   1
   0   2 -21 10.0851 14.5996   1
   0  -2  21-11.1968 20.9256   5
   0   2  21-7.29825 10.5652   5
   0  -2 -21 8.54242 14.2794   4
   0   2 -21-4.81202 11.3756   4
   0  -2  21 10.1576 20.7953   1
   0   2 -21-8.68331 14.5149   3
   0  -2  21 9.47825 15.8437   6
   0  -2 -21 16.3878 23.7236   3
   0   2 -21 6.09672 14.4126   2
   0  -2 -22 28119.6 2785.53   4
   0   2 -22 24055.0 2770.33   4
   0  -2  22 30359.6 2789.46   6
   0  -2 -22 31878.1 2821.49   3
   0   2 -22 23117.6 2780.49   3
   0   2 -22 23691.2 2773.66   2
   0   2 -22 24523.8 2786.70   1
   0  -2  22 28570.6 2780.01   1
   0   2  22 27665.7 2779.63   5
   0  -2  22 32074.4 2798.58   5
   0  -2 -23-7.57440 14.1621   4
   0  -2 -23 14.4071 31.8614   3
   0   2  23-8.10940 13.5623   6
   0   2 -23-5.49143 11.2505   2
   0   2 -23 22.5299 15.3809   3
   0  -2  23 9.65351 16.1423   5
   0   2  23 6.21030 10.3898   5
   0   2 -24 8216.67 1023.54   3
   0  -2 -24 12979.2 1064.62   3
   0   2 -24 8722.61 1019.44   2
   0   2  24 10032.7 1023.31   5
   0   2  24 9505.51 1028.41   6
   0  -2  24 11873.6 1039.83   5
   0  -2 -25 6.78148 14.9998   4
   0   2  25-5.34181 10.9414   5
   0  -2  25-8.23141 16.8554   5
   0  -2 -25-12.2172 14.4446   3
   0  -2  25-7.00981 10.1534   6
   0   2  25 6.67574 13.6713   6
   0   2 -25-6.39199 11.9508   3
   0  -2 -26 125.698 39.9328   3
   0  -2  26 97.4869 29.6907   5
   0   2  26 95.4786 23.6332   5
   0  -2 -26 102.512 27.1542   4
   0   2 -26 83.7431 24.3484   2
   0   2  26 125.769 28.4898   6
   0  -2  26 155.339 30.4187   6
   0  -2 -27-10.4213 15.0863   3
   0   2  27-4.68809 9.59797   5
   0  -2  27-6.84736 11.4461   5
   0  -2 -27 12.2473 11.4446   4
   0  -2  27-5.98966 10.0124   6
   0   2  27 5.57391 9.31748   6
   0   2 -27 4.78209 11.3049   2
   0  -2 -28 657.673 91.3289   4
   0   2  28 718.299 91.1222   6
   0  -2  28 816.345 93.7616   6
   0  -2 -28 502.576 97.8578   3
   0  -2  29 10.2224 9.55770   6
   0   2  29-4.88298 9.13146   6
   0   2 -29-4.96644 10.1728   3
   0  -2 -29 8.61941 17.6492   3
   0   2  29 8.34594 9.23334   5
   0   2  30 2940.09 318.004   5
   0  -2  30 3187.74 321.700   6
   0   2  30 3112.41 321.176   6
   0  -2 -30 2592.88 321.047   4
   0   2 -30 2563.83 318.776   3
   0  -2 -30 3458.81 335.601   3
   0  -2  31 4.43784 6.43152   6
   0   2  31 4.36166 7.29719   6
   0  -2 -31-5.08762 6.02115   4
   0   2  31 3.74110 7.66502   5
   0  -2 -32 7053.34 825.232   4
   0   2  32 8128.80 822.059   5
   0   2  32 7984.20 824.070   6
   0  -3   0 8.87498 12.8511   6
   0  -3   0-8.56123 12.3970   5
   0  -3   0-44.3887 52.4678   2
   0  -3   0-11.8981 22.2381   3
   0  -3  -1 17.9430 18.3746   5
   0  -3  -1-8.75419 12.6837   6
   0  -3   1 9.16037 13.2712   6
   0  -3  -1 38.2910 64.0090   2
   0  -3   1-48.3786 80.8707   2
   0  -3   1 8.26042 15.4467   5
   0  -3   1 8.76726 16.3934   4
   0  -3  -1-9.62040 17.9871   4
   0   3  -2-7.25361 12.1259   3
   0   3  -2 2.34243 6.19276   1
   0  -3   2 9.21050 13.3343   6
   0  -3  -2-10.3696 19.3801   4
   0  -3   2-49.6924 58.7362   2
   0  -3  -2-8.85999 20.9454   5
   0  -3  -3 6205.13 641.726   4
   0   3  -3 6257.60 624.674   4
   0  -3   3 5107.45 622.540   5
   0  -3  -3 6006.87 631.550   5
   0  -3   3 8347.43 811.076   2
   0  -3   3 5678.52 610.318   1
   0   3  -3 5660.28 615.469   1
   0   3  -3 5238.53 621.930   3
   0   3  -3 6432.01 617.259   1
   0  -3   3 5945.38 614.145   1
   0  -3   3 5313.66 629.503   6
   0   3  -4 14.7932 16.3576   1
   0  -3  -4 7.43345 11.6252   1
   0   3   4-9.76462 16.3239   6
   0  -3   4-7.23267 13.5188   5
   0  -3   4-45.5971 66.0085   2
   0  -3   4 9.84429 16.4570   6
   0  -3  -4 12.0964 17.5126   4
   0   3  -4 4.39500 9.00038   1
   0  -3  -4-2.85200 7.90878   1
   0   3  -4-4.97841 11.7709   4
   0  -3  -4 11.0595 20.6702   3
   0   3   4 2.69781 8.43956   1
   0  -3   4 5.67621 14.2341   1
   0  -3   4 3.49210 8.75874   1
   0  -3   5 712.104 107.908   5
   0  -3  -5 998.434 107.381   1
   0   3  -5 849.591 106.320   1
   0  -3   5 1024.08 121.245   1
   0   3   5 716.756 115.524   6
   0  -3  -5 1076.32 135.329   4
   0   3  -5 836.478 106.885   4
   0   3  -5 752.181 100.532   4
   0  -3  -5 659.347 117.198   3
   0  -3   5 1041.24 125.261   6
   0   3   5 882.932 100.890   1
   0  -3  -5 875.094 105.860   1
   0  -3   5 785.083 101.258   1
   0   3  -5 1069.05 126.610   1
   0   3   5 886.410 104.523   1
   0   3   6 4.53822 12.5921   2
   0   3  -6 4.94797 10.9553   4
   0  -3  -6-13.9022 23.2453   4
   0  -3   6 9.60976 17.9681   1
   0   3   6-3.67710 8.71002   1
   0   3  -6-13.0054 18.0340   1
   0  -3  -6-6.09331 11.4011   1
   0  -3  -6-10.9297 20.4339   3
   0  -3   6-9.78269 20.0354   6
   0  -3   6-6.77545 12.6746   5
   0   3   6-9.31669 13.4984   6
   0  -3  -6-5.69896 11.6803   1
   0   3  -6-12.6149 10.5578   1
   0   3   6-6.73613 17.8122   1
   0   3   7 352.716 59.5209   6
   0   3   7 220.575 53.7867   1
   0  -3  -7 326.718 54.7079   1
   0   3  -7 229.967 61.9706   1
   0  -3   7 293.763 51.7328   5
   0  -3   7 380.915 62.9601   6
   0   3  -7 297.329 46.9502   4
   0   3  -7 342.892 44.4034   4
   0  -3  -7 232.931 62.5420   4
   0  -3   7 267.800 61.6015   1
   0  -3   7 379.007 52.9688   1
   0  -3  -7 276.355 53.4057   1
   0   3   7 365.516 48.5960   1
   0   3  -7 256.309 49.5604   3
   0   3   7 313.299 45.9753   2
   0  -3  -7 338.958 63.2335   3
   0   3  -8 6.62988 12.3926   3
   0  -3  -8-8.13552 15.2061   1
   0  -3   8 9.82531 11.6156   6
   0   3   8 16.1776 16.5615   6
   0  -3   8-6.26546 10.4757   5
   0   3   8 16.6180 13.8911   5
   0   3   8-3.01319 8.72690   2
   0   3  -8 4.04307 12.6457   4
   0  -3  -8-15.2163 25.4364   4
   0   3  -8-2.63751 6.97457   4
   0  -3   8 6.51362 16.3337   1
   0   3   8 3.12497 8.26240   2
   0  -3  -8-8.37310 13.9982   1
   0   3  -8-10.4895 15.1867   1
   0  -3  -8-9.65291 18.0416   3
   0   3   8 5.42494 12.8264   1
   0  -3   8 12.2047 20.4025   1
   0  -3   9 38.4163 23.4305   6
   0   3   9 21.8832 16.0167   6
   0  -3   9 63.9587 30.7887   1
   0   3   9 71.5779 24.4030   1
   0   3  -9 39.3065 19.8312   3
   0  -3   9 93.8516 22.9294   5
   0   3  -9 77.5552 37.1221   1
   0   3   9 11.4642 24.1738   1
   0   3   9 121.764 29.3614   5
   0   3  -9 51.2464 15.4738   4
   0   3  -9 42.0337 12.4043   4
   0   3   9 83.7104 16.0405   2
   0  -3   9 51.4132 25.2281   1
   0   3  -9 115.921 40.6934   1
   0  -3  -9 35.3368 22.8949   1
   0  -3  -9 77.9662 26.4009   3
   0   3   9 22.0733 11.1990   2
   0  -3  10 9.23828 10.9198   6
   0   3 -10 6.65111 12.4305   3
   0  -3  10-13.6363 19.7406   1
   0  -3  10-6.20264 11.5923   5
   0   3 -10-15.2126 28.4309   1
   0   3  10-11.9953 24.5576   1
   0   3  10-6.96786 15.4083   6
   0   3  10-8.26053 15.4382   5
   0   3 -10-3.41258 11.7602   4
   0  -3 -10 15.8197 32.3873   4
   0   3 -10-1.80071 5.42698   4
   0   3 -10-15.1454 25.3171   1
   0  -3 -10-8.94044 18.3037   1
   0  -3  10-8.00175 18.9162   1
   0  -3 -10-9.87036 16.4994   3
   0   3  10 5.20266 5.85465   2
   0   3  10 1.50101 5.01874   2
   0   3  11 41.6058 21.3874   6
   0   3 -11 40.9363 20.2723   3
   0   3  11 63.9012 23.5710   5
   0  -3 -11 92.9896 34.5729   4
   0   3 -11 35.6769 11.7891   4
   0  -3  11 40.7041 30.3470   1
   0   3  11 42.5093 21.7989   1
   0  -3  11 59.0405 23.8200   1
   0   3 -11 30.3114 31.3606   1
   0   3  11 24.2771 20.7959   1
   0  -3 -11 49.6071 23.8925   3
   0  -3  11 44.4615 18.1868   5
   0  -3 -11 35.2103 23.7073   1
   0   3 -11 32.0475 33.1198   1
   0  -3 -12 10.0368 14.5298   3
   0   3 -12 14.3261 23.9474   1
   0   3  12 12.0205 22.4651   1
   0  -3  12 8.63947 14.4418   1
   0  -3 -12-15.1542 21.9379   4
   0   3 -12 2.19243 8.19508   4
   0   3  12-9.25312 13.3953   1
   0   3  12 7.05245 13.1804   6
   0   3 -12-7.34627 13.7295   3
   0  -3 -12-8.50361 14.2147   1
   0   3 -12-17.1951 24.8924   1
   0   3 -13 2005.65 301.617   1
   0  -3 -13 2474.99 277.267   1
   0  -3  13 2998.12 287.606   6
   0   3  13 2312.57 271.070   6
   0  -3 -13 1986.67 291.244   4
   0   3  13 1527.60 268.187   1
   0   3 -13 2686.07 279.864   3
   0  -3 -13 2137.35 280.591   3
   0  -3  13 2588.20 272.244   5
   0   3  13 3162.77 283.013   5
   0   3  13 2215.56 284.236   1
   0   3 -13 2710.08 302.495   1
   0  -3  13 1624.61 267.135   1
   0  -3  14-7.15443 11.9719   5
   0   3 -14-12.5000 20.9021   1
   0   3  14-11.3613 18.9993   1
   0   3 -14-8.83154 16.5143   3
   0  -3 -14-10.9787 15.9027   3
   0   3  14-8.59032 16.0638   5
   0  -3 -14-13.9134 23.2640   4
   0   3 -14 3.19462 10.3556   4
   0  -3  14-10.2037 17.0653   6
   0   3  14-8.04403 19.0239   6
   0  -3  14 8.48022 18.7604   1
   0   3  14 9.74352 16.2964   1
   0   3 -14 35.5326 42.0028   1
   0  -3 -14-7.67867 11.1295   1
   0   3  15-9.16995 13.2809   5
   0   3  15 21.9293 24.2496   1
   0  -3  15-7.64482 12.7854   5
   0   3 -15 2.80198 9.94395   4
   0  -3 -15 13.3127 22.2571   4
   0  -3 -15-7.66602 11.1050   1
   0   3 -15 18.4386 37.7510   1
   0   3  15 17.6927 16.5378   6
   0  -3  15 10.5951 12.5298   6
   0  -3 -15 11.9285 17.2729   3
   0  -3  15 8.20327 15.3364   1
   0   3 -15 9.17921 17.1597   3
   0   3  15-9.52733 11.2685   1
   0   3 -16 9.45444 19.3589   3
   0  -3 -16-12.3236 10.3059   3
   0   3  16-9.29767 13.4641   5
   0   3 -16 11.2252 22.9836   1
   0   3  16-10.5681 19.7537   1
   0  -3  16 7.94670 13.2882   5
   0  -3 -16-12.4699 25.5316   4
   0   3 -16-2.65045 8.58658   4
   0   3 -16 17.7765 44.5739   1
   0  -3  16 2.27986 7.13817   4
   0   3  16-9.71697 14.0710   6
   0  -3  16-10.9278 15.8233   6
   0   3  16-9.10106 17.0125   1
   0   3 -16-8.38607 19.8276   2
   0  -3  16-7.85118 11.3710   1
   0  -3  17 68.1431 25.2690   5
   0   3  17 40.7557 24.7079   1
   0   3 -17 125.081 37.3691   1
   0   3 -17 52.2845 16.7016   4
   0  -3 -17 23.2440 22.4074   4
   0  -3 -17 26.9510 18.6399   1
   0   3 -17 50.9510 37.9576   1
   0   3 -17 31.4051 23.3891   2
   0  -3  17 59.6839 27.0217   1
   0  -3  17 66.8925 28.4914   6
   0  -3 -17 107.089 45.0895   3
   0   3  17 39.3721 25.2871   5
   0   3 -17 49.0172 25.1902   3
   0  -3  17 12.2401 25.6567   1
   0   3  17 94.0270 28.2124   1
   0  -3  18-11.7992 27.8930   1
   0   3 -18-16.1651 27.0215   1
   0  -3  18 7.05054 10.2066   1
   0   3 -18 15.0561 18.8757   2
   0   3 -18 10.1530 22.4514   3
   0  -3 -18-14.4582 24.1682   3
   0   3  18-11.5781 27.3704   6
   0  -3  18-11.2177 16.2392   6
   0   3 -18-9.68708 14.0234   1
   0   3  18 9.84573 21.7719   1
   0  -3  18 8.91725 16.6654   5
   0   3  18-10.1618 12.0112   5
   0   3 -19 42.6236 20.9410   2
   0   3 -19 9.98654 22.4312   3
   0  -3  19 56.3877 23.8907   5
   0  -3  19 56.9489 31.8170   1
   0  -3  19 44.4237 23.0750   6
   0   3  19 12.2090 29.1289   6
   0   3  19 29.6067 22.1752   5
   0  -3 -19 108.217 43.0343   3
   0  -3 -20-16.2927 27.2425   3
   0   3  20-9.56075 11.3195   5
   0   3  20-13.0378 18.8853   6
   0  -3  20 10.8074 18.0773   6
   0   3 -20-9.83961 14.2591   3
   0  -3 -20-9.29567 15.5522   4
   0  -3  21 10.3572 12.3493   6
   0  -3  21 19.8345 18.6052   5
   0  -3 -21 48.2866 35.6291   3
   0   3  21-8.54932 12.4823   5
   0   3 -21 31.2493 18.1677   2
   0   3 -21 8.93762 15.0279   3
   0  -3 -21 26.2367 19.4071   4
   0  -3  22-9.76855 16.3297   6
   0   3  22 12.2489 25.0773   6
   0  -3  22 19.7438 20.2110   5
   0  -3 -22-16.2919 23.5853   3
   0   3  22-8.00425 13.3807   5
   0   3 -22 5.98114 12.2459   2
   0   3 -22 16.9054 12.2374   3
   0  -3 -22-8.13338 11.7751   4
   0   3  23 155.617 52.1681   6
   0  -3  23 134.630 45.4894   5
   0  -3 -23 209.391 66.8317   3
   0   3 -23 324.093 49.6779   2
   0   3 -23 187.274 48.7144   3
   0  -3 -23 325.806 55.9266   4
   0   3  24-9.49430 15.8707   6
   0  -3  24-8.39560 14.0341   6
   0  -3  24-9.19644 13.3133   5
   0  -3 -24 15.5572 18.3886   3
   0   3  24-6.47113 10.8173   5
   0   3 -24-5.44930 14.4027   2
   0   3 -24 14.5399 13.5869   3
   0  -3 -24 7.13105 11.9203   4
   0   3  25 47.7059 23.8530   6
   0  -3  25 61.5712 22.2305   6
   0  -3  25 69.3326 26.8536   5
   0  -3 -25 60.1078 24.4925   4
   0   3  25 89.2824 23.6379   5
   0  -3 -25 46.2257 36.9575   3
   0   3 -25 33.4476 18.7518   3
   0   3 -25 53.1905 18.8481   2
   0   3  26-5.40255 10.0968   5
   0  -3  26 7.03272 14.3979   6
   0   3  26-7.17368 15.8632   6
   0   3 -26 6.09032 11.3822   3
   0   3 -27 34.6165 15.8541   2
   0  -3 -27 23.8033 15.3240   4
   0   3  27 29.7374 14.1753   5
   0  -3 -27 26.1371 24.6719   3
   0   3  27 25.2597 17.0517   6
   0   3 -27 50.6557 17.9444   3
   0   3 -28-19.1644 13.2843   2
   0   3  28-4.54836 6.59107   5
   0  -3 -28-5.61568 10.4993   4
   0  -3 -28-11.8005 22.0559   3
   0  -3  28 5.91086 8.56193   6
   0   3  28-5.76443 9.64033   6
   0   3 -28 5.19921 9.72131   3
   0   3  29 12.6844 8.67345   5
   0   3  29 5.11411 12.1021   6
   0  -3  29-10.7687 9.01701   6
   0  -3 -29 10.5677 17.6733   3
   0   3 -29 4.80615 6.97907   3
   0  -3 -29 10.6239 9.94250   4
   0  -3 -30-5.02998 11.1372   4
   0  -3 -30-9.40996 15.7398   3
   0   3  30-4.67363 7.83286   6
   0   3  31-4.31911 8.85376   6
   0  -4   0 273639. 28544.1   6
   0  -4   0 249556. 28552.6   4
   0  -4   0 296416. 28546.5   5
   0  -4   1 8.36783 19.8478   6
   0  -4   1 7.63601 18.1242   5
   0  -4   1 25.9910 30.7639   4
   0  -4  -1 36.2573 33.0624   4
   0  -4  -1 11.3754 31.5745   3
   0  -4  -2 3232.76 368.991   3
   0   4  -2 2779.07 347.614   3
   0  -4   2 3116.86 356.301   6
   0  -4  -2 3323.98 355.723   5
   0  -4   2 3380.49 354.810   5
   0  -4  -2 3230.22 364.314   4
   0   4  -3 1.66951 4.19536   1
   0  -4   3 8.77842 14.6766   6
   0   4  -3 1.72361 4.99810   1
   0  -4   3 1.31067 3.95951   1
   0  -4  -3-11.3834 23.3065   3
   0  -4  -3 7.76354 17.1698   5
   0   4  -3 6.68868 12.5035   3
   0  -4   3 7.15914 15.8335   5
   0  -4   4 15678.5 1576.50   5
   0   4  -4 16052.6 1565.17   1
   0  -4  -4 16992.6 1594.15   4
   0  -4   4 16435.1 1584.29   6
   0  -4   4 13777.6 1556.89   1
   0   4  -4 15095.7 1569.66   4
   0  -4  -4 17257.4 1596.09   3
   0  -4   4 14839.6 1558.05   1
   0   4   4 13800.9 1578.93   6
   0   4  -4 14369.5 1571.75   3
   0   4   5 8.77593 16.4013   6
   0  -4   5-6.67583 11.1593   5
   0  -4   5 8.98794 16.7975   6
   0  -4  -5 10.7244 17.9267   4
   0  -4   5-3.03319 7.60538   1
   0   4   5-2.96575 4.80013   1
   0   4  -5 4.46931 11.8125   4
   0  -4  -5-11.1270 18.5997   3
   0   4  -5-6.17870 12.6495   3
   0  -4   5 8.45668 9.12483   1
   0   4   5-1.08745 3.96177   1
   0  -4  -5-1.46249 5.32810   1
   0   4  -5 5.11353 14.8051   1
   0  -4  -5 3.19513 5.34097   1
   0  -4   6 965.919 105.732   5
   0   4  -6 833.413 100.999   1
   0  -4  -6 749.145 89.2630   1
   0  -4   6 901.035 114.726   6
   0  -4  -6 860.456 127.233   4
   0   4   6 737.944 90.4734   1
   0   4  -6 717.690 93.5666   4
   0  -4  -6 730.790 113.866   3
   0  -4   6 760.110 92.7608   1
   0  -4  -6 842.778 94.5927   1
   0   4  -6 880.142 101.079   1
   0   4  -6 724.282 100.947   3
   0   4   6 846.734 111.560   6
   0   4  -7-5.91349 15.6310   3
   0   4  -7 6.73910 14.9038   1
   0  -4   7-5.31802 10.8896   1
   0   4  -7 35.9556 18.0322   4
   0  -4  -7 35.5475 29.7112   4
   0   4  -7-5.38669 11.9136   1
   0  -4  -7 2.92438 10.0800   1
   0   4  -7-3.46523 9.60820   4
   0   4   7-2.89752 9.68943   1
   0  -4   7 7.15024 12.3221   1
   0   4   7 4.70997 14.7309   2
   0  -4  -7 10.3568 24.4843   3
   0  -4   7-6.21115 11.6101   5
   0   4   7 8.51857 17.4412   6
   0  -4   7 8.94574 14.9552   6
   0   4   8 414.239 68.3720   2
   0  -4   8 533.564 76.8673   5
   0   4  -8 588.438 69.8926   4
   0  -4  -8 570.962 98.2340   4
   0   4   8 650.228 70.5933   1
   0  -4  -8 521.028 74.0158   1
   0  -4   8 631.468 73.1073   1
   0   4   8 610.471 73.9040   1
   0   4  -8 586.581 85.9135   1
   0  -4  -8 581.250 89.9222   3
   0   4  -8 499.695 75.5075   3
   0  -4   8 566.609 85.0278   6
   0   4   8 571.136 83.8098   6
   0  -4  -8 532.330 70.8837   1
   0   4  -9 41.4682 17.8715   3
   0   4   9 7.33329 17.3558   6
   0  -4   9 15.5206 19.4759   1
   0   4   9-3.62464 11.7626   1
   0   4   9-3.20913 12.0240   2
   0  -4  -9-5.69211 11.6831   1
   0   4  -9-9.80826 20.0975   1
   0   4   9 14.9719 19.8030   5
   0   4  -9 6.27702 18.1928   4
   0  -4  -9 12.8942 28.5252   4
   0   4  -9 2.60977 12.7460   4
   0   4   9 3.30272 14.8885   2
   0   4   9 5.17979 22.9234   1
   0  -4  -9 9.71742 22.9869   3
   0  -4   9 8.53680 15.9761   6
   0  -4  -9 4.48836 11.8921   1
   0   4  -9 7.40272 21.4491   1
   0  -4  10 86841.1 12634.9   1
   0  -4 -10 119272. 12628.8   1
   0   4 -10 146182. 12648.4   1
   0  -4  10 124932. 12631.6   5
   0   4  10 136095. 12639.9   5
   0   4  10 119454. 12619.3   2
   0  -4 -10 157900. 12670.9   4
   0   4 -10 107254. 12628.4   4
   0   4  10 129675. 12624.9   1
   0  -4 -10 124587. 12645.7   3
   0   4 -10 128554. 12632.2   3
   0   4  10 118308. 12633.3   6
   0  -4  10 131329. 12642.5   6
   0   4 -10 81541.7 12637.6   1
   0   4  10 122767. 12634.6   1
   0  -4  10 129219. 12629.0   1
   0  -4 -10 129377. 12635.0   1
   0  -4  11 8.50501 14.2183   6
   0   4 -11 5.84887 12.9352   3
   0   4  11 6.08627 14.3893   6
   0  -4  11-9.53437 19.5205   1
   0   4  11 8.98983 14.0582   1
   0  -4  11 6.10722 11.4155   5
   0  -4 -11-7.49790 16.5813   1
   0   4  11-7.37331 15.0965   5
   0  -4 -11-13.3466 24.9442   4
   0   4 -11-4.80440 9.83796   4
   0   4 -11 1.50630 5.63381   4
   0  -4 -11-9.18591 17.1687   3
   0   4 -11 10.5510 23.3322   1
   0  -4 -11 11.3062 14.1760   1
   0   4  11 7.72102 19.3606   1
   0  -4  11 5.15208 14.2831   1
   0   4  11-3.66474 7.81165   2
   0   4  11 2.47224 10.3334   2
   0   4  12 20551.4 1255.06   5
   0   4  12 6809.80 1213.41   2
   0   4  12 8544.70 1214.38   2
   0  -4 -12 17164.8 1288.03   4
   0   4 -12 22433.8 1295.96   1
   0  -4 -12 13523.1 1237.98   1
   0   4 -12 16962.6 1218.53   4
   0   4 -12 19512.0 1234.69   4
   0  -4  12 18405.9 1244.03   5
   0  -4  12 18353.9 1244.45   1
   0   4  12 13272.2 1250.02   1
   0   4 -12 15840.9 1269.10   1
   0  -4 -12 18912.8 1260.80   1
   0   4  12 18389.7 1243.77   6
   0  -4  12 21347.0 1264.82   6
   0   4  12 21970.8 1243.96   1
   0  -4 -12 17728.4 1257.46   3
   0   4 -12 21043.1 1250.88   3
   0  -4  13 6.27414 9.09186   5
   0   4 -13 11.5211 16.6834   1
   0  -4 -13 9.67847 24.2711   1
   0  -4  13-8.75943 16.3755   6
   0   4  13 7.38355 16.3324   5
   0   4 -13 14.0680 26.2947   1
   0   4 -13 1.30877 5.90477   4
   0  -4 -13-8.39636 12.1618   3
   0   4 -13 12.7021 18.3926   3
   0   4  13 5.72946 11.7368   1
   0  -4  13-10.4986 24.8219   1
   0  -4  13 11.4512 13.5414   1
   0   4  14 20952.4 1849.94   5
   0   4 -14 15678.9 1873.57   1
   0  -4  14 19977.3 1862.96   1
   0  -4  14 18876.9 1843.04   5
   0  -4 -14 14515.6 1844.72   3
   0   4 -14 22453.8 1850.08   3
   0  -4  14 20727.0 1855.75   6
   0   4  14 16395.3 1839.15   6
   0  -4 -14 13357.0 1855.39   4
   0   4  14 12099.4 1844.52   1
   0   4  15 6.19203 15.6618   6
   0   4  15 22.6220 22.8169   5
   0  -4 -15-12.3350 14.7247   4
   0   4 -15 16.9769 40.1859   1
   0   4  15-9.88102 23.4492   1
   0  -4 -15 8.76037 16.5012   3
   0  -4  15 6.46207 12.2513   5
   0  -4  15 18.0676 17.0084   6
   0  -4 -15-11.9779 17.4615   1
   0  -4  15 32.5004 30.1011   1
   0   4 -15 77.5811 31.8326   3
   0  -4 -16 246.434 62.0020   4
   0  -4  16 474.075 75.3450   1
   0   4 -16 391.874 63.1489   2
   0   4  16 267.629 58.7939   1
   0   4 -16 370.758 60.5203   3
   0   4  16 267.982 50.2808   6
   0  -4 -16 211.481 52.0402   3
   0  -4 -16 194.469 61.2784   1
   0  -4  16 354.322 55.0722   5
   0  -4  17-7.11435 13.3070   5
   0  -4 -17-9.37540 15.6812   3
   0  -4 -17-11.0686 18.5100   4
   0   4  17 7.30761 16.1685   6
   0   4  17-8.17153 11.8419   5
   0   4  18 34.7466 21.9316   5
   0  -4  18 22.5909 17.9857   5
   0   4 -18 36.4000 21.2334   2
   0  -4 -18 10.4599 19.7163   4
   0   4  18 23.9801 21.2820   6
   0  -4  18 10.0100 14.7166   6
   0   4  19 8.60167 12.4521   5
   0   4 -19 6.86110 16.2195   2
   0  -4  19 7.80679 15.9826   5
   0  -4  19-10.2251 12.0860   6
   0   4  19-8.80208 16.4501   6
   0  -4 -19-9.75677 21.5752   4
   0  -4 -20 19517.7 2086.67   3
   0  -4  20 24175.9 2083.83   5
   0   4 -20 20008.8 2072.77   2
   0  -4 -20 21533.0 2084.68   4
   0  -4  20 21509.0 2085.02   6
   0   4  20 21330.9 2086.26   6
   0   4  20 13770.4 2071.17   5
   0  -4 -21 8.42607 17.2516   4
   0  -4  21-9.67577 11.4384   6
   0   4  21 10.1338 11.9798   6
   0   4 -21-6.03745 14.2738   2
   0  -4  21 8.48403 12.2834   5
   0   4  21 8.56017 7.15730   5
   0  -4 -21 22.5175 21.0423   3
   0   4 -21-8.73081 10.3217   3
   0   4  22 11840.4 1381.99   5
   0   4 -22 10312.2 1381.34   3
   0  -4 -22 14694.6 1404.08   3
   0   4  22 11888.8 1391.75   6
   0  -4  22 13877.2 1389.92   6
   0   4 -22 16174.3 1381.18   2
   0   4 -23-7.57995 14.1672   3
   0  -4 -23-12.2073 20.4063   3
   0   4  23-7.19828 10.4220   5
   0  -4  23 9.06711 10.7187   6
   0  -4 -23 21.8141 20.1571   4
   0   4  24 6482.22 606.830   5
   0   4 -24 5646.53 599.342   2
   0  -4 -24 6090.37 606.741   4
   0   4  24 4146.83 608.424   6
   0  -4  24 5895.12 610.396   6
   0   4 -24 5205.35 603.896   3
   0  -4 -24 4756.85 617.526   3
   0  -4  25-7.97391 11.5532   6
   0   4 -25 6.54443 12.2401   3
   0  -4 -25 6.35257 10.6296   4
   0   4  25 5.89467 12.0774   5
   0   4 -25 5.06533 13.3962   2
   0  -4 -25 12.4629 18.0480   3
   0   4  25 8.79919 10.4115   6
   0   4 -26 240.430 48.0874   3
   0  -4 -26 296.699 48.4933   4
   0   4 -26 267.394 46.3522   2
   0   4  26 281.698 53.8084   6
   0  -4 -26 207.785 62.2222   3
   0  -4  27-7.08122 10.2511   6
   0   4 -27 5.53965 8.01954   3
   0   4 -27 4.70424 10.4026   2
   0  -4 -27-11.7440 17.0012   3
   0   4  27-4.85064 9.06543   5
   0   4  27 6.72478 9.73515   6
   0  -4 -27 5.55590 11.3745   4
   0  -4  28 417.231 58.0765   6
   0   4 -28 325.187 52.3978   3
   0   4  28 325.982 53.9224   6
   0   4  28 335.397 49.9565   5
   0  -4 -28 338.620 52.4518   4
   0  -4 -28 376.352 71.3817   3
   0   4 -28 380.908 52.3615   2
   0   4 -29-4.42562 8.28376   2
   0   4 -30 2044.42 227.461   2
   0  -5   0 7.48518 10.8361   6
   0  -5   0-6.86373 11.4735   5
   0  -5  -1 8.65664 16.2186   4
   0  -5   1 7.05925 10.2829   5
   0  -5  -1 20.0918 14.8537   5
   0  -5   1 7.61800 14.2830   6
   0   5  -1 6.81652 9.93375   3
   0  -5  -2-8.58082 17.5751   4
   0   5  -2 6.50026 10.8785   3
   0  -5   2 6.86544 11.4883   5
   0  -5  -2 6.79062 11.3633   5
   0  -5   2 7.79658 13.0433   6
   0   5  -3 1410.37 173.475   3
   0  -5   3 1543.07 176.904   5
   0  -5  -3 1543.85 190.536   3
   0  -5  -3 1537.79 185.452   4
   0  -5   3 1436.06 180.877   6
   0  -5   4 6.45897 9.35057   5
   0   5  -4-5.20294 11.5055   4
   0  -5  -4 10.9407 18.2885   3
   0   5   4-7.66015 12.8048   6
   0   5  -4-5.93351 11.0894   3
   0  -5  -4 8.86376 12.8317   4
   0   5   5 533.737 63.2210   6
   0  -5   5 641.091 70.1069   6
   0  -5  -5 525.007 70.4814   4
   0   5   5 682.614 66.8613   2
   0   5  -5 535.698 51.7173   4
   0  -5  -5 664.346 81.8769   3
   0   5  -5 518.577 55.9489   3
   0  -5   5 512.538 37.7324   1
   0   5   6-7.73497 11.1975   6
   0  -5   6 6.16536 8.92533   5
   0  -5   6-8.11495 16.6136   6
   0  -5  -6-9.40018 15.7133   4
   0   5  -6 3.46348 6.47305   1
   0   5  -6-4.02246 7.51770   4
   0  -5  -6 10.7850 15.6129   3
   0   5   6 5.63888 14.1389   2
   0   5  -6-2.25293 5.95472   1
   0  -5   6 6.71497 7.24565   1
   0  -5   6-2.01637 6.07650   1
   0   5  -6 5.64689 12.4871   3
   0   5   7 632.031 92.7102   2
   0  -5   7 873.694 108.635   6
   0  -5   7 794.374 87.9170   1
   0   5   7 775.821 103.190   6
   0  -5   7 874.242 101.886   5
   0  -5   7 708.016 86.5014   1
   0   5  -7 647.653 87.4046   1
   0   5  -7 806.642 94.2987   1
   0   5  -7 838.587 97.7188   3
   0   5   8 1.61321 5.39330   1
   0  -5   8-3.26739 7.72410   1
   0  -5  -8-10.0958 16.8760   4
   0  -5  -8 1.69590 5.48971   1
   0  -5  -8 1.44589 4.35724   1
   0   5  -8 3.40262 8.99321   4
   0  -5   8 2.62229 5.36858   1
   0   5   8 1.37254 5.38070   1
   0   5   8-4.11049 9.71715   2
   0  -5   8 5.92271 12.1254   5
   0   5  -8-5.38998 11.0348   3
   0  -5   8-7.94258 9.38809   6
   0   5   9 572.050 67.7666   5
   0   5   9 446.061 64.3764   6
   0  -5   9 475.653 62.6570   5
   0   5   9 404.794 53.6467   2
   0   5  -9 538.686 66.8642   1
   0  -5  -9 422.655 49.0966   1
   0  -5   9 380.762 63.3476   6
   0  -5  -9 381.535 51.5275   1
   0   5   9 441.604 50.1975   1
   0   5  -9 398.009 58.2274   3
   0  -5  -9 481.765 73.2852   3
   0  -5  -9 523.761 79.3229   4
   0   5  -9 439.750 51.8452   4
   0   5  10-6.56235 10.9699   6
   0  -5  10 4.75779 11.2476   1
   0  -5  10-5.61164 10.4879   5
   0  -5  10 7.60344 11.0073   6
   0  -5 -10-3.57034 10.7595   1
   0  -5 -10 10.8104 22.1319   4
   0   5 -10 2.34873 7.60334   4
   0   5  10-3.48417 9.20910   2
   0  -5 -10 9.10832 13.1858   3
   0   5 -10-5.42619 12.8277   3
   0   5 -10-12.7552 14.1031   1
   0   5  11 227.667 43.1162   6
   0  -5  11 369.135 52.2518   6
   0  -5  11 333.011 46.2335   5
   0   5 -11 281.642 43.9458   3
   0   5  11 192.836 40.9749   5
   0   5 -11 213.581 30.8582   4
   0  -5 -11 365.218 63.9625   4
   0   5  11 283.062 37.9561   2
   0   5  11 89.1836 32.0097   1
   0  -5 -11 306.408 54.5059   3
   0  -5  11 239.889 42.6737   1
   0   5 -11 313.732 51.3624   1
   0  -5  12-5.71701 13.5241   5
   0  -5 -12-9.84083 11.6424   1
   0   5  12-5.40683 11.9665   6
   0   5  12-6.67071 14.7594   5
   0  -5 -12 11.2226 22.9811   4
   0   5 -12-7.75004 15.8742   1
   0   5  12-5.12237 12.1194   1
   0  -5 -12-8.60315 20.3438   3
   0  -5  12-7.33935 6.15436   6
   0   5 -12-5.32618 9.96651   3
   0  -5  12 12.7330 17.6551   1
   0  -5 -13 364.494 63.3458   1
   0   5  13 568.416 71.5681   5
   0  -5 -13 382.477 73.8975   4
   0  -5  13 297.800 64.8755   1
   0   5 -13 468.410 64.0807   3
   0  -5 -13 342.294 66.2573   3
   0   5  13 401.972 61.3018   6
   0  -5  13 523.071 70.8594   6
   0   5  13 221.213 57.7016   1
   0   5 -13 558.876 83.9049   2
   0  -5 -14-11.1386 16.1280   4
   0  -5  14-7.45060 10.7909   6
   0   5  14-7.51543 14.0494   1
   0   5 -14-9.29207 15.5360   2
   0  -5  14 5.91050 13.0741   5
   0   5 -14-5.71122 12.6336   3
   0  -5 -14-8.30540 13.8872   3
   0   5  14 6.36637 9.22215   5
   0   5  14-5.10895 9.55382   6
   0  -5 -14-6.61834 14.6389   1
   0   5  15 51.3639 19.0408   6
   0   5 -15 59.0869 22.9900   2
   0  -5 -15 33.3686 19.2643   3
   0  -5  15 44.7683 19.5148   6
   0  -5 -15 87.2375 32.0564   4
   0   5  15 59.1595 21.2928   5
   0   5 -15 52.9108 22.1172   3
   0   5  16-5.14966 10.5476   6
   0   5 -16 31.5507 22.8393   2
   0  -5 -16-8.43725 15.7716   3
   0  -5  16-6.17122 11.5378   5
   0  -5  16 7.64427 14.2899   6
   0  -5 -16-10.5358 19.6928   4
   0   5  16 6.66758 13.6541   5
   0   5 -16 6.88734 14.1039   3
   0   5  17 38.2536 16.4962   6
   0   5 -17 43.7424 24.8160   2
   0  -5 -17 24.5948 23.2000   3
   0  -5  17 25.5734 19.0899   5
   0  -5  17 47.1598 21.2919   6
   0  -5 -17 60.4373 25.6842   4
   0   5  17 28.2470 18.3113   5
   0   5 -17 90.4447 25.7725   3
   0   5  18 5.86042 10.9525   6
   0   5 -18 6.79104 12.6917   2
   0  -5 -18 8.41434 14.0653   3
   0  -5  18 6.57818 13.4673   5
   0   5 -18-7.12947 13.3242   3
   0  -5  18-7.99732 9.45278   6
   0   5  18-7.12065 13.3077   5
   0  -5 -18 9.54233 15.9509   4
   0  -5 -19 408.300 78.0944   3
   0  -5  19 542.694 81.2730   6
   0  -5 -19 556.198 84.4451   4
   0   5 -19 630.551 83.1949   3
   0   5  20 6.93629 11.5988   6
   0  -5 -20 8.49596 12.3030   3
   0  -5 -20 8.38840 12.1473   4
   0   5 -20 5.88426 12.0507   2
   0   5 -20 14.8608 19.6411   3
   0   5  20-7.38871 8.73892   5
   0  -5  20-8.40837 14.0588   6
   0  -5 -21 44.1197 24.2936   3
   0   5 -21 45.7262 20.2835   3
   0  -5 -21 78.1320 25.3631   4
   0   5 -21 100.461 24.2953   2
   0   5  21 45.0617 20.0221   5
   0   5  21 67.8911 25.3481   6
   0  -5 -22-9.16599 15.3291   3
   0   5 -22-7.43315 10.7709   3
   0  -5 -22 7.26773 12.1579   4
   0   5 -22-5.35597 12.6703   2
   0   5  22-7.27740 8.61486   5
   0   5  22-8.09601 11.7297   6
   0  -5  23 16.8787 14.1752   6
   0   5 -23 21.8005 14.9418   3
   0  -5 -23 13.4888 12.6807   4
   0   5 -23 10.2212 11.3859   2
   0   5  23 6.87591 8.24487   5
   0   5  23 17.6926 16.5909   6
   0   5  24-9.19597 15.3720   6
   0  -5 -24-9.75331 14.1194   3
   0  -5 -24 6.25853 11.6967   4
   0   5 -24 6.53857 7.72885   3
   0   5 -24-4.92324 10.8870   2
   0   5  24 6.06045 10.1308   5
   0  -5  24-8.19270 9.68396   6
   0  -5 -25-9.34208 7.85786   3
   0   5  25 5.59891 10.5010   5
   0  -5  25 7.82001 13.1016   6
   0   5 -25 14.1034 11.8206   2
   0   5  25 8.69194 14.5562   6
   0   5 -25 12.2586 10.2837   3
   0  -5 -26-5.44468 12.8841   4
   0   5 -26-5.60452 9.38624   3
   0   5 -26-4.60364 10.8982   2
   0  -5 -26-9.39295 7.87179   3
   0   5 -27 4.37863 8.96543   2
   0  -5 -27-9.30462 7.77812   3
   0  -5 -28-9.06137 10.7517   3
   0   6   0 65453.0 6970.34   3
   0  -6   0 62869.1 6967.97   5
   0   6   1 12.8779 35.7023   2
   0   6  -1-20.6475 48.8136   2
   0   6  -1 6.30624 11.7995   3
   0   6  -2 598.778 77.5301   3
   0  -6   2 459.491 76.5157   6
   0   6  -2 692.028 140.559   2
   0  -6   2 495.235 75.5517   5
   0   6  -3 5.72777 12.6696   3
   0  -6   3-5.94444 8.61096   5
   0   6   3-8.50421 18.8079   2
   0  -6  -3-7.75747 14.5012   4
   0   6  -3-5.23206 12.3724   4
   0   6  -4 2515.51 271.660   4
   0   6   4 2639.63 280.522   2
   0   6  -4 2523.81 274.773   3
   0   6   4 2199.65 276.144   6
   0  -6  -4 2593.72 284.052   4
   0  -6   4 2452.40 276.051   5
   0  -6   4 2314.46 279.416   6
   0   6  -5 4.38584 9.70372   4
   0  -6  -5 10.3414 14.9741   3
   0  -6   5-7.34131 13.7239   6
   0   6  -5 5.41087 14.3046   3
   0   6   5-5.83400 16.1751   2
   0   6   5 6.65734 11.1330   6
   0  -6   5 6.02688 10.0796   5
   0  -6  -5 7.92354 14.8117   4
   0  -6   6 110.798 29.7739   6
   0  -6  -6 81.0386 29.9389   4
   0   6  -6 156.259 28.0666   3
   0  -6   6 183.793 32.7238   5
   0   6   6 68.1961 24.8426   6
   0  -6  -6 172.782 40.9596   3
   0   6  -6 94.4203 22.3047   4
   0  -6  -7-10.0034 18.6954   3
   0   6  -7-3.68424 7.54307   4
   0   6   7-4.52901 12.5548   2
   0  -6   7 7.43541 8.78897   6
   0   6  -7-5.06746 9.47090   3
   0  -6   7 5.80972 8.41077   5
   0   6   7-6.83503 9.89499   6
   0  -6  -7 32.6216 20.4489   4
   0  -6  -8 168.040 38.1091   4
   0   6  -8 8.51865 13.8039   1
   0   6  -8 134.111 22.9261   4
   0  -6  -8 127.137 37.2864   3
   0   6   8 62.5101 20.5945   2
   0   6   8 134.463 28.2946   5
   0  -6   8 79.3099 25.7982   6
   0   6   8 123.230 30.1101   6
   0  -6   8 143.254 30.3913   5
   0   6   9 5.41722 10.1310   5
   0  -6  -9 8.65609 19.1448   4
   0  -6   9 4.08600 5.67534   1
   0  -6  -9 9.50610 13.7664   3
   0   6  -9 4.97175 10.1853   3
   0   6   9 3.99680 13.3672   2
   0   6  -9-18.8398 41.6622   2
   0   6  -9 3.23378 8.11680   1
   0   6   9-6.43652 16.1431   6
   0  -6  10 34368.8 3151.19   1
   0  -6 -10 34146.8 3177.19   3
   0   6 -10 34241.3 3160.70   3
   0   6  10 34368.0 3164.32   5
   0  -6 -10 36724.4 3179.79   4
   0   6  10 33464.4 3163.79   6
   0  -6  10 33700.4 3162.37   5
   0  -6 -11 17.8411 18.2628   3
   0   6 -11-13.3931 27.4192   2
   0   6  11-5.64443 9.43518   5
   0  -6  11 3.17166 7.95258   1
   0  -6  11 6.60869 11.0470   6
   0  -6  11-5.64256 12.4774   5
   0  -6  12 5805.10 569.296   5
   0   6  12 4854.05 564.299   6
   0  -6  12 4770.04 569.131   6
   0  -6 -12 5038.81 579.572   4
   0  -6 -12 5032.32 577.106   3
   0   6 -13-10.2102 24.1376   2
   0   6  13-5.59173 8.09717   5
   0   6  13-4.79860 10.6130   6
   0  -6  13 6.44288 9.32901   6
   0  -6 -13 9.28137 13.4375   4
   0  -6  13-5.81902 10.8769   5
   0  -6 -14 5391.09 607.600   4
   0  -6  14 5799.35 597.117   5
   0  -6 -14 4996.49 600.329   3
   0   6  14 5717.63 595.805   5
   0  -6  14 5609.95 598.002   6
   0  -6 -15-9.20941 15.3949   4
   0   6 -15-8.05138 13.4593   2
   0   6  15 5.73577 9.58879   5
   0  -6  15-6.38209 5.33582   6
   0   6  15 9.10237 8.50675   6
   0  -6 -16 36.0937 23.5448   4
   0   6 -16 178.707 34.8898   3
   0   6 -16 94.6519 30.5594   2
   0   6  16 139.622 29.4189   5
   0  -6  16 140.560 30.4324   6
   0   6  16 85.8360 23.2628   6
   0  -6  17 25.9680 14.3559   6
   0  -6 -17-8.73960 16.3334   4
   0   6 -17-6.21202 11.6097   3
   0   6 -17-6.51652 13.3411   2
   0   6  17-6.16788 10.3102   5
   0  -6 -17-7.58487 8.96534   3
   0   6  17-4.56189 10.7843   6
   0  -6  18-6.62967 9.59946   6
   0  -6 -18-8.38701 14.0211   4
   0   6 -18-6.36622 11.8995   3
   0   6 -18 6.02099 11.2544   2
   0   6  18-6.23363 9.02628   5
   0  -6 -18-7.67236 12.8266   3
   0   6  18 9.62951 9.85915   6
   0  -6  19-6.78002 9.81599   6
   0  -6 -19-7.96302 9.41324   4
   0   6 -19 5.60481 9.36997   2
   0   6 -19 6.48029 13.2676   3
   0   6  19 6.59451 9.54746   5
   0   6  19 5.12744 8.57209   6
   0  -6 -19-7.65485 11.0823   3
   0   6  20 7433.96 827.379   5
   0  -6  20 9059.74 833.515   6
   0   6  20 6801.21 822.868   6
   0   6 -20 8734.75 827.278   2
   0   6 -20 8192.96 830.566   3
   0  -6 -20 6485.72 828.756   3
   0  -6 -21-7.02209 8.30130   4
   0  -6 -21 8.00514 13.3821   3
   0   6 -21 6.85405 11.4581   3
   0   6  21-6.64488 7.85551   5
   0   6  21 5.98743 11.1908   6
   0  -6  21-6.90669 5.77436   6
   0  -6  22 7638.25 618.745   6
   0   6 -22 6712.75 607.527   2
   0  -6 -22 6069.61 617.127   3
   0   6 -22 4702.60 607.753   3
   0   6  22 3703.19 601.979   5
   0  -6 -22 6532.32 614.094   4
   0   6 -23-6.57904 12.3114   3
   0  -6 -23 8.42511 15.7580   3
   0   6 -23 13.6797 16.1814   2
   0   7   0-11.5789 23.7355   2
   0   7  -1 5.34369 13.4009   4
   0   7  -1 5.45986 11.1804   3
   0   7  -1-14.6439 34.6187   2
   0   7   1-9.45535 19.3592   2
   0   7   2 6.35737 13.0182   6
   0   7   2 7.85454 19.6963   2
   0   7  -2-18.1483 42.9032   2
   0   7  -2 5.28851 12.5050   3
   0   7  -2-5.22514 10.7008   4
   0  -7   3 775.370 93.2915   5
   0   7   3 692.322 96.4193   2
   0   7  -3 752.057 91.2532   4
   0   7   3 634.305 92.5110   6
   0   7  -3 663.641 90.1153   3
   0   7  -4 25.8922 37.4843   2
   0   7  -4 4.53011 7.58109   4
   0  -7   4 6.49491 10.8628   6
   0  -7   4-5.30377 8.87308   5
   0   7   4 6.13261 8.88515   6
   0   7  -4 5.03991 9.42598   3
   0   7   5 255.421 42.3753   6
   0   7  -5 228.749 38.7400   3
   0  -7   5 294.979 46.5628   6
   0   7   5 149.252 37.4550   2
   0   7   6 9.41456 14.1856   2
   0   7  -6 28.2762 40.9339   2
   0   7   6 5.93597 12.1528   6
   0   7  -6-4.74152 9.70754   3
   0  -7  -6-6.88529 12.8681   4
   0   7   6 4.68463 9.59107   5
   0  -7   6-6.53513 10.9244   6
   0   7   7 112.294 26.1073   2
   0  -7   7 126.390 27.3983   5
   0   7   7 84.0467 24.4166   6
   0  -7   7 135.886 30.6072   6
   0  -7  -7 104.739 32.2091   4
   0   7   7 80.9292 20.7001   5
   0   7  -7 107.328 24.5886   3
   0  -7   8 6.38960 10.6808   6
   0   7  -8 4.64814 7.76978   3
   0  -7   8 10.9843 12.9834   5
   0   7   8-5.87201 12.0216   6
   0  -7  -8-9.05332 16.9197   3
   0  -7  -8-7.23937 12.1012   4
   0   7   8-4.62231 8.63861   5
   0   7  -8-22.6818 37.9146   2
   0  -7   9 92.9093 25.5985   6
   0   7  -9 116.290 24.5552   3
   0  -7   9 167.513 32.4283   5
   0  -7  -9 70.4619 27.7412   3
   0  -7  -9 73.8790 27.0060   4
   0   7   9 92.5954 23.2063   5
   0  -7  10-6.12244 5.13341   6
   0   7 -10-4.51111 9.98383   3
   0   7  10-5.41260 10.1238   6
   0  -7  10 5.78680 10.8226   5
   0  -7 -10 8.59600 16.0702   3
   0  -7 -10-7.54688 12.6219   4
   0   7  10-4.77799 9.79037   5
   0   7 -10-15.9327 32.6210   2
   0  -7  11 59.8858 19.9203   6
   0   7 -11 98.3755 22.4530   3
   0   7  11 50.4127 20.6447   6
   0  -7 -11 109.602 31.0628   3
   0  -7 -11 119.873 31.8150   4
   0   7  11 68.3742 20.8326   5
   0  -7  12 5.75506 9.62381   6
   0  -7 -12-8.22344 11.9076   3
   0   7 -12-4.47574 11.2256   3
   0   7  12 4.70677 7.87233   6
   0   7 -12 11.0268 20.6096   2
   0   7  12 4.71701 9.66069   5
   0  -7 -12 7.63720 12.7691   4
   0  -7 -13 588.408 83.5402   4
   0   7  13 433.641 68.6718   6
   0  -7  13 526.211 74.3872   6
   0   7  13 493.088 71.3130   5
   0   7 -13 647.204 74.3067   3
   0  -7 -13 576.834 83.5092   3
   0  -7  14 5.59253 8.09868   6
   0  -7 -14-7.93988 14.8403   3
   0   7 -14 9.74519 11.5206   3
   0   7  14-4.84742 8.10561   5
   0   7  14 4.30305 8.04468   6
   0   7 -14 8.18499 16.7582   2
   0  -7 -14-7.80096 13.0417   4
   0  -7 -15 15.6990 14.7501   3
   0   7 -15 7.19935 12.1320   2
   0   7  15 9.87112 9.35111   5
   0   7  15 4.20802 8.75088   6
   0  -7  15 16.3316 10.2894   6
   0   7 -15 39.1943 16.9429   3
   0   7  16-4.19461 7.02706   6
   0   7 -16 11.5960 14.5452   3
   0  -7 -16 7.84652 13.1244   3
   0   7 -16 6.41685 13.1452   2
   0  -7 -16 7.71391 12.9029   4
   0   7 -17-5.82976 11.9490   3
   0  -7 -17 22.6584 15.4734   4
   0   7 -17 5.83381 13.8031   2
   0   7  18-5.42080 6.42815   5
   0   7 -18-5.95386 14.0843   3
   0   7 -18-10.6455 9.96107   2
   0  -7  18-5.48606 9.18500   6
   0  -7 -18 7.31485 8.66153   4
   0   7 -19 138.985 30.3737   3
   0   7 -20 6.19182 8.98656   3
   0   8   0 20310.0 2110.03   3
   0   8   0 18104.8 2113.94   6
   0   8   0 22139.0 2114.49   4
   0   8   1-7.08915 17.7754   2
   0   8  -1-9.79779 24.5670   2
   0   8   1-5.33081 9.96308   4
   0   8   1 4.76594 11.2669   3
   0   8  -1-4.57700 8.55433   3
   0   8   1 6.18391 11.5574   6
   0   8   2 406.548 56.1237   4
   0   8   2 296.020 54.5634   2
   0   8  -2 384.486 53.1285   3
   0   8   2 344.612 51.9941   3
   0   8   2 285.149 52.3195   6
   0   8  -3-14.1375 23.6338   2
   0   8   3-5.47694 12.9506   2
   0   8   3 4.16856 7.79589   5
   0   8   3 5.09407 8.52003   3
   0   8  -3 4.39782 8.22408   3
   0   8   4 1372.79 178.793   2
   0   8  -4 1729.89 178.875   3
   0   8   4 1666.91 182.678   6
   0   8   4 1403.15 176.228   5
   0   8  -5 19.0764 35.6524   2
   0   8   5 3.95675 8.10346   5
   0   8   5 5.42070 9.06379   6
   0   8  -5-4.25819 7.12127   3
   0  -8   6 431.645 59.4283   6
   0   8   6 368.151 56.7752   6
   0   8   6 380.605 53.3165   5
   0   8  -6 410.161 55.3324   3
   0   8   7-5.27804 7.65511   6
   0   8   7-3.95773 8.11613   5
   0   8  -7-20.4961 34.2642   2
   0   8  -7-4.22431 9.99723   3
   0   8   8 15.3744 12.8885   6
   0  -8   8 21.8965 15.2072   6
   0   8   8-4.03108 7.59949   5
   0   8  -8 38.1461 35.6595   2
   0   8  -8 16.3350 10.2881   3
   0   8   9-4.94093 9.23779   6
   0   8   9-3.80193 6.36067   5
   0  -8   9 5.34156 10.9388   6
   0   8  -9-16.8103 34.4162   2
   0   8  -9-4.15472 10.4208   3
   0   8  10 12137.5 1282.41   5
   0   8 -10 13013.9 1283.96   3
   0  -8  10 12402.4 1287.16   6
   0   8  10 10059.8 1282.07   6
   0  -8  11 5.08224 10.4079   6
   0   8 -11 12.0811 24.7346   2
   0   8 -11 4.13847 9.78668   3
   0   8  11-4.39680 8.22120   6
   0  -8  12 2077.57 255.717   6
   0   8 -12 2532.68 257.036   3
   0   8  12 2341.57 254.323   5
   0  -8  13 9.62917 10.6537   6
   0  -8 -13 6.28787 11.7578   4
   0   8  13 4.04534 7.57038   5
   0   8 -13-4.51341 6.54544   3
   0   8 -14 3376.42 368.697   3
   0   8 -15 5.38812 11.9279   3
   0   8 -16 266.112 44.9505   3
   0   9   0-5.89082 11.0101   6
   0   9   0 6.08135 13.4484   2
   0   9   1 11.2646 9.43417   6
   0   9  -1 6.27562 9.10478   6
   0   9  -1-6.90973 16.3456   2
   0   9   2-5.58492 9.33661   6
   0   9  -2-6.39820 7.56376   6
   0   9  -2-7.95548 18.8071   2
   0   9   2 4.05574 6.78080   5
   0   9   3 195.003 33.9672   6
   0   9  -3 172.978 35.4322   6
   0   9   3 104.367 29.4575   5
   0   9   4-5.20837 10.6720   6
   0   9   4-3.80758 8.43121   5
   0   9   5 124.279 24.7471   5
   0   9   6 6.90466 8.18836   5
   0   9   6 4.94565 9.26685   4
   1   0   0-5.40545 12.7789   5
  -1   0   0 6.11451 12.5186   5
   1   0   0 7.27630 16.0905   2
  -1   0   0-6.58985 15.5787   2
  -1   0   0-6.52493 12.1950   4
   1   0   0-6.10713 11.4142   4
   1   0   0-6.38744 9.24745   3
  -1   0   0-5.68132 9.49756   3
  -1   0   0 5.24436 8.76720   6
   1   0   0-5.43050 9.07833   6
  -1   0   0 9.80017 20.0639   1
   1   0   0-9.50119 17.7571   1
   1   0   0 11.0013 18.3901   1
  -1   0   0 11.0243 22.5701   1
   1   0   1 8.63902 14.4413   1
   1   0  -1 19.2174 16.0622   1
  -1   0   1 9.45370 13.6860   1
  -1   0  -1 8.57612 16.0283   1
   1   0   1 10.1165 12.6834   6
  -1   0  -1-6.11420 10.2210   6
  -1   0  -1 5.15204 10.5482   5
   1   0   1 4.56835 6.61428   5
   1   0   1-10.8108 15.6506   1
   1   0  -1-5.48437 9.16831   5
  -1   0   1-6.56496 13.4407   5
  -1   0  -1-6.88840 17.2722   2
   1   0   1-7.60320 20.0957   2
  -1   0   1-6.69700 13.7110   2
   1   0   1-6.04211 14.2839   4
  -1   0  -1 6.33782 11.8452   3
   1   0   1-6.93307 11.5898   3
  -1   0   1 6.30157 13.9352   4
   1   0  -1 5.79758 10.8356   4
   1   0  -1-7.22978 13.5122   3
  -1   0   1 6.56623 10.9766   3
   1   0  -1-3.49158 7.14909   6
  -1   0  -1-10.5285 17.5997   1
   1   0  -1 10.6826 15.4649   1
  -1   0   1 10.2045 20.8916   1
   1   0  -2 3.42403 6.39921   6
  -1   0   2-4.08573 9.03484   6
   1   0   2 6.15290 14.5454   6
  -1   0  -2-4.80792 10.6318   3
   1   0   2 9.14469 15.2862   1
  -1   0  -2-8.26814 15.4523   1
  -1   0   2-11.5724 16.7526   1
  -1   0  -2-5.91531 16.3974   6
   1   0   2 4.25168 7.94599   5
  -1   0  -2-4.53710 8.47939   5
  -1   0  -2-12.2122 20.4137   1
   1   0   2 11.4022 16.5063   1
  -1   0   2-6.67737 12.4793   5
   1   0  -2 5.73653 9.58917   5
   1   0  -2-8.04203 16.4642   2
  -1   0   2 14.0639 15.5498   2
  -1   0  -2 7.28541 14.9152   2
   1   0   2-6.80939 13.9407   2
  -1   0  -2 25.1868 16.6423   4
   1   0   2-5.75010 8.32411   4
  -1   0   2 5.89986 11.0262   4
   1   0  -2 5.33051 11.7874   4
   1   0  -2-8.67848 17.7672   1
   1   0  -2-8.64609 12.5164   3
  -1   0   2-7.29251 12.1901   3
  -1   0   2-11.7036 19.5637   1
   1   0  -2 12.5227 20.9328   1
  -1   0   3 4.82356 11.8697   6
   1   0  -3-4.00049 8.82860   6
   1   0   3 24.5264 22.9010   6
  -1   0  -3 58.0768 17.4753   3
   1   0   3 61.5602 20.8254   3
  -1   0   3 53.9995 25.1877   3
   1   0  -3 55.2238 24.5485   3
  -1   0  -3 71.5153 24.1350   6
  -1   0  -3 4.68275 11.5504   5
   1   0   3 14.2826 13.6027   5
  -1   0   3 7.56882 13.0744   5
  -1   0  -3 28.0737 28.9257   1
   1   0   3 12.9390 26.6940   1
   1   0   3 49.0744 24.3830   2
  -1   0  -3 45.7312 24.0280   2
  -1   0   3 42.8829 22.5928   2
   1   0  -3 75.6301 29.1455   2
  -1   0  -3 51.4208 22.3939   4
  -1   0   3 51.6331 21.6956   4
   1   0   3 10.6451 20.1659   1
  -1   0  -3 38.9393 21.7776   1
  -1   0   3 45.2578 26.9496   1
   1   0  -3 19.9634 25.2441   1
  -1   0   3 12.8787 24.2936   1
   1   0  -3 13.4380 16.2220   1
  -1   0   4-8.68663 17.7847   3
   1   0  -4 4.29222 9.49285   6
  -1   0  -4 26.6460 22.2712   6
  -1   0   4-4.95729 10.1503   6
  -1   0  -4-5.30131 11.7240   3
   1   0   4-5.09626 12.0486   3
  -1   0  -4 5.60134 10.4696   5
  -1   0  -4 14.2735 23.8601   1
   1   0   4 13.1924 15.5942   1
   1   0   4 5.01116 10.2605   5
   1   0  -4 6.33372 11.8382   5
  -1   0   4 8.59144 18.9990   5
  -1   0   4 6.93123 11.5874   4
   1   0   4-6.11179 16.1544   4
  -1   0   4 11.7289 21.9206   1
   1   0  -4 12.8927 18.6647   1
  -1   0  -4 9.50450 15.8885   1
   1   0   4-11.2022 18.7262   1
   1   0  -4 10.1510 14.6960   1
  -1   0   4-11.0894 18.5377   1
   1   0  -4-8.96955 19.8351   2
   1   0   4-7.08045 16.7389   2
  -1   0   4-6.97149 14.2735   2
  -1   0  -4 6.62326 15.6582   2
   1   0  -5 68.6786 30.4071   3
   1   0  -5 5.17725 11.0312   6
  -1   0   5-5.77227 13.1252   6
  -1   0  -5 43.7029 31.7803   6
   1   0   5 13.2970 27.3937   1
  -1   0  -5 14.3845 27.0564   1
  -1   0   5 37.5027 23.7063   3
   1   0   5 59.9336 19.5606   3
  -1   0  -5 85.6688 24.1826   3
   1   0   5-5.33776 12.1928   5
   1   0  -5 21.0091 18.7598   5
   1   0  -5 9.73837 34.6671   1
  -1   0   5 65.1894 30.2724   1
   1   0  -5 20.4401 20.7584   4
  -1   0   5 26.2966 17.6424   4
   1   0   5 19.3481 14.5854   4
  -1   0  -5 79.1058 25.6832   4
  -1   0   5 20.9759 21.6881   1
   1   0  -5 11.3075 16.6521   1
   1   0   5-7.04650 22.2472   2
   1   0   5 10.4304 21.5716   1
  -1   0  -5 47.4342 28.7515   1
   1   0  -5 65.3944 26.0761   2
  -1   0  -5-6.61507 20.1675   2
  -1   0   5 40.4980 22.0616   2
  -1   0   6 6.76085 14.9526   6
   1   0  -6 6.87357 9.95393   6
  -1   0  -6-7.66687 15.6984   3
  -1   0   6-10.6296 15.3900   3
   1   0   6 5.95733 12.1991   3
   1   0   6-5.93487 11.0948   5
   1   0   6 7.21881 20.9021   2
  -1   0  -6-14.7858 12.3607   1
   1   0  -6-12.9762 24.2525   3
   1   0  -6 7.66670 15.6980   5
  -1   0   6-10.4514 17.4724   5
   1   0   6-5.30016 9.90893   5
  -1   0   6 6.51473 15.4030   4
   1   0  -6-7.21014 12.0553   4
  -1   0  -6-6.63541 14.6753   2
   1   0  -6-11.4187 19.0891   1
  -1   0   6 9.82013 16.4173   1
   1   0  -6-20.3968 25.5726   1
   1   0   6-10.5323 17.6076   1
   1   0   6 6.76976 14.9723   4
  -1   0  -6-7.67567 14.3474   4
   1   0  -7 80.1332 51.4921   6
   1   0   7 263.057 84.9063   6
   1   0   7 550.122 67.6349   3
   1   0  -7 400.392 83.1653   3
   1   0   7 112.540 53.5234   2
  -1   0   7 553.674 65.3027   2
  -1   0   7 194.876 60.7582   5
   1   0   7 274.982 54.5071   5
  -1   0   7 272.317 66.2526   1
   1   0  -7 640.008 80.8508   2
  -1   0  -7 429.275 64.6633   4
  -1   0  -7 1059.87 99.5200   3
   1   0   7 332.219 66.9834   1
  -1   0  -7 637.656 82.9608   1
  -1   0  -7 108.642 65.9471   1
   1   0  -7 422.640 77.8994   1
   1   0   7 152.063 64.4853   1
  -1   0   7 273.544 64.4618   1
   1   0  -8-15.4187 22.3228   3
   1   0   8-7.20603 12.0494   5
  -1   0  -8 23.8755 22.3125   3
   1   0   8-14.4457 20.9144   1
   1   0   8 68.7613 46.9253   6
  -1   0   8 12.1570 17.6016   5
   1   0   8 6.26176 12.8232   5
   1   0  -8-8.80059 20.8067   4
  -1   0   8-6.80153 15.0434   4
  -1   0  -8-8.53957 15.9625   4
  -1   0   8 18.8626 22.2975   1
   1   0  -8 13.1423 21.9707   1
  -1   0  -8-10.1073 20.6946   1
  -1   0   8-6.06069 15.1996   2
  -1   0   8 11.5897 13.7024   1
   1   0  -8-9.31954 19.0821   2
  -1   0  -8 28.0484 21.1332   2
   1   0  -9 96.3783 50.1244   3
   1   0   9 24.6962 27.1548   5
   1   0   9 83.7242 36.0892   2
  -1   0  -9 363.876 61.5914   1
   1   0   9 116.061 42.3755   1
  -1   0  -9 272.625 59.5323   3
  -1   0  -9 106.826 48.8230   1
   1   0   9 15.1353 35.9093   1
   1   0  -9 199.573 56.0099   1
  -1   0   9 12.3965 22.1667   5
   1   0  -9 99.3148 39.3362   4
  -1   0   9 165.470 35.5684   4
  -1   0  -9 164.480 41.7633   4
   1   0  -9 101.743 44.0480   1
  -1   0   9 212.172 38.0507   2
  -1   0   9 169.736 49.2779   1
  -1   0   9 39.7558 28.1133   6
   1   0   9 23.0613 48.9729   6
  -1   0  -9 71.5125 30.3237   2
   1   0  10 23.4895 34.0045   6
  -1   0  10-10.5411 15.2602   6
  -1   0 -10 19.0566 27.5873   1
   1   0  10 15.7015 26.2468   1
   1   0 -10-14.7604 30.2188   1
   1   0  10-7.67997 14.3536   2
  -1   0 -10 10.9556 22.4294   1
   1   0  10 13.7163 25.6347   1
  -1   0  10-9.96810 18.6298   1
  -1   0 -10 15.0750 25.1995   3
   1   0  10 8.70049 16.2608   5
  -1   0  10 12.3726 17.9115   5
  -1   0  10-7.51800 12.5677   4
   1   0 -10 10.9937 27.5657   4
  -1   0 -10-9.90706 20.2828   4
   1   0 -10-15.5814 26.0460   1
  -1   0  10 25.6112 21.4061   1
   1   0 -10-9.38801 19.2202   2
  -1   0 -10 7.22632 10.4619   2
   1   0 -10-16.3068 23.6067   3
   1   0  11 28.6212 21.1854   5
  -1   0  11 12.0666 14.3935   5
   1   0  11 29.1107 34.4631   1
  -1   0 -11 11.6603 23.9503   1
  -1   0 -11 62.8934 41.6021   3
  -1   0 -11-20.0686 16.8847   1
   1   0 -11 66.5142 41.7391   1
   1   0  11 17.0385 24.7414   1
   1   0 -11 11.7857 24.2061   4
   1   0 -11-9.20762 20.4527   2
   1   0 -11 16.1961 27.1424   3
  -1   0  11 52.0200 28.8231   1
   1   0  11 43.6029 40.7906   6
  -1   0  11-10.8202 20.3144   6
   1   0  11 7.74254 18.4054   2
  -1   0 -11 28.7854 21.7725   2
  -1   0  12-10.8380 18.1223   6
   1   0  12-20.2629 23.9549   6
   1   0 -12-17.4190 32.5573   1
   1   0  12-17.5282 20.7231   1
   1   0  12 8.21708 19.4303   2
  -1   0 -12 12.1997 26.9809   1
  -1   0  12-10.6913 17.8771   1
  -1   0 -12-15.6269 29.2084   3
  -1   0  12 11.5613 19.3310   5
   1   0  12-9.68346 16.1930   5
   1   0 -12-12.3573 17.8945   4
  -1   0 -12 11.1653 18.6692   4
   1   0 -12 17.2851 25.0265   1
  -1   0  12-13.3021 22.2402   1
   1   0 -12-15.8080 18.6904   3
   1   0 -12-8.91711 14.9125   2
  -1   0  13 10.6444 15.4552   6
   1   0  13-17.0559 20.1951   6
   1   0 -13 18.7141 38.3314   1
   1   0  13 8.89664 19.7092   5
  -1   0  13 22.0358 22.5880   5
  -1   0 -13 12.7975 23.9468   1
   1   0  13 15.3961 25.7634   1
  -1   0  13 10.6967 12.6993   1
   1   0  13 8.52149 18.8812   2
   1   0 -13 12.6150 25.8537   4
  -1   0 -13 11.8133 14.0139   4
   1   0 -13 17.5139 20.7355   1
  -1   0  13 13.3720 22.3842   1
  -1   0 -13 14.3992 24.0989   3
   1   0 -13 15.2249 12.7804   3
   1   0 -13 8.54072 17.5256   2
  -1   0 -14 12.7153 18.4195   1
  -1   0  14 10.9865 15.9189   1
   1   0  14 30.6451 28.6442   1
  -1   0 -14 13.5445 22.6509   3
   1   0  14-8.10969 16.6165   5
  -1   0  14 10.3416 17.3002   5
   1   0 -14-12.5674 18.2056   4
  -1   0 -14-11.9468 22.3376   4
   1   0 -14 17.3304 20.4955   1
  -1   0  14 10.3063 22.8003   6
   1   0  14 15.6121 22.6108   6
   1   0 -14 8.11623 13.5838   2
   1   0 -14 14.5213 27.1471   3
   1   0  15 8.56296 17.5602   2
   1   0  15 14.9553 27.9683   1
  -1   0 -15 12.4278 25.4633   1
  -1   0  15 10.6775 12.6616   1
  -1   0 -15-12.8047 21.4283   3
   1   0  15 17.4331 29.1586   1
   1   0 -15 19.4600 28.1894   1
   1   0  15-7.63093 11.0935   5
  -1   0  15 9.66157 19.8060   5
   1   0 -15 12.2783 22.9694   4
  -1   0 -15 11.0321 18.4692   4
   1   0 -15 27.5116 28.1801   3
  -1   0  15-12.9300 18.7455   1
   1   0 -15 38.3401 19.2535   2
  -1   0  15 19.7805 21.8940   6
   1   0  15 13.1307 19.0356   6
   1   0  16 8.05062 13.4629   2
   1   0  16-7.03624 13.1557   5
  -1   0  16-9.00462 16.8331   5
   1   0 -16-12.9694 26.5547   3
   1   0 -16-7.19941 15.9248   2
  -1   0 -16 10.2427 17.1259   4
   1   0 -16-16.0483 26.8289   1
  -1   0  16-9.41717 19.2834   6
   1   0  16 12.0067 17.3857   6
  -1   0 -16 11.5113 19.2461   1
   1   0 -16-18.7239 22.1349   1
   1   0  16 15.7337 22.7800   1
  -1   0 -16-11.9267 28.1973   3
  -1   0  16-12.4984 20.8958   1
   1   0  17 6.48579 14.5130   5
  -1   0  17 35.9727 28.4332   1
   1   0  17-14.2604 26.7435   1
   1   0 -17 17.8626 29.9414   1
   1   0 -17 11.2487 21.1397   4
  -1   0 -17 84.4949 28.3788   4
   1   0 -17 30.3083 33.5840   1
  -1   0  17-8.92965 15.0910   6
   1   0  17-10.9113 15.9510   6
  -1   0 -17 22.0242 18.5412   1
  -1   0  17 28.2614 17.7454   1
   1   0  17 13.6144 19.8334   1
  -1   0 -17 78.1157 29.5779   3
   1   0 -17 27.0703 18.0241   2
  -1   0  18-8.02630 13.4233   5
   1   0  18-6.05412 8.77429   5
  -1   0  18-11.4426 16.5701   1
   1   0  18-13.4871 25.2095   1
   1   0 -18 16.8694 37.3057   1
  -1   0 -18 18.4392 26.6966   1
   1   0 -18 10.6320 17.7773   4
  -1   0 -18-8.65521 16.1812   4
  -1   0 -18-10.2292 19.1220   1
   1   0  18 12.7814 15.1134   1
  -1   0  18-8.78923 16.4315   1
  -1   0 -18-10.2453 19.1521   3
   1   0  18 10.0233 8.38801   6
  -1   0  18-8.44766 12.2364   6
   1   0 -18 14.2063 23.7508   1
   1   0 -18-6.35990 14.0700   2
   1   0 -19 10.0029 18.9882   4
   1   0 -19 72.9890 22.4076   2
  -1   0 -19 38.6799 29.3299   1
   1   0  19 59.6280 31.6947   1
  -1   0  19 82.9614 27.0601   1
  -1   0 -19 57.3906 25.4987   3
  -1   0 -19 40.6671 14.0174   2
  -1   0  19 7.49103 15.6930   5
   1   0  19 8.93274 17.0227   6
  -1   0  19 7.97925 13.7468   6
   1   0 -19 16.0443 38.0741   1
  -1   0 -19 17.5356 36.0540   1
   1   0  19 36.2741 32.1304   1
   1   0 -19 39.7666 31.5120   1
   1   0 -20-9.45007 19.3469   4
  -1   0 -20-7.50880 16.6044   4
   1   0 -20-5.72363 11.7180   2
   1   0  20-11.0829 24.5078   1
  -1   0  20 7.70387 15.7720   1
  -1   0 -20 9.16355 15.3178   1
  -1   0 -20-8.93166 14.9302   3
  -1   0  20-10.5960 21.6929   1
   1   0  20-11.3352 21.1843   1
  -1   0  20 7.54614 10.9243   6
   1   0  20-8.25795 15.4334   6
  -1   0  20 7.00168 10.1361   5
   1   0  20 5.37357 11.0013   5
   1   0 -20-12.3483 23.0778   1
   1   0  21-5.05761 10.3581   5
  -1   0  21 6.84826 9.91780   5
  -1   0 -21-15.7738 34.8818   1
   1   0 -21 13.8572 20.0622   1
   1   0  21-10.4943 21.4866   1
   1   0  21 7.41642 12.4004   6
  -1   0  21 7.12819 10.3229   6
   1   0 -21-5.58246 12.3477   2
  -1   0  21 21.7468 17.1387   1
  -1   0 -21 8.58892 16.0542   1
  -1   0  21 10.0667 18.8157   1
  -1   0 -21 3.96225 9.93888   2
  -1   0 -21 7.14242 17.9110   4
   1   0 -21-8.86790 19.6116   4
   1   0 -21-9.35060 13.5392   3
   1   0 -21 11.6895 13.8198   1
   1   0  22 4.85385 9.07135   5
   1   0  22 9.83548 18.3815   1
  -1   0 -22 14.9560 25.0003   1
   1   0 -22 13.5599 25.3420   1
  -1   0  22 6.73911 12.5947   6
   1   0 -22-5.50003 14.5367   2
   1   0  22-9.67191 21.3876   1
  -1   0  22-6.90459 9.99536   1
  -1   0  22-9.57286 13.8580   1
  -1   0 -22-3.72390 10.7817   2
   1   0 -22 8.32541 18.4100   4
  -1   0 -22-6.96134 16.4565   4
   1   0 -22-8.69686 12.5899   3
   1   0 -22-10.8951 24.0924   1
  -1   0 -22 8.07992 13.5063   1
   1   0  23 4.66866 8.72690   5
  -1   0  23-6.06228 10.1351   5
   1   0 -23 25.6391 28.3485   1
  -1   0 -23 14.2154 23.7628   1
   1   0  23 9.36297 22.1346   1
  -1   0 -23 6.48791 13.2836   4
   1   0 -23-7.84177 14.6564   4
  -1   0  23-6.51142 12.1704   1
   1   0  23 17.9707 16.7935   1
  -1   0 -23-3.59868 11.6503   2
   1   0 -23 24.4913 18.0534   3
   1   0  23-6.40579 7.57353   6
   1   0 -23 10.4135 13.0565   2
  -1   0 -23-8.06491 15.0734   1
   1   0 -23-10.1883 17.0315   1
   1   0 -24-4.95195 13.0890   2
  -1   0  24-5.81724 10.8729   5
   1   0  24 4.44485 8.30839   5
   1   0 -24 7.66401 15.6911   3
  -1   0 -24-7.06447 10.2280   3
   1   0 -24-7.39273 16.3483   4
  -1   0 -24 6.41881 13.1419   4
   1   0  24-6.00376 11.2215   6
  -1   0  24-6.08435 8.80928   6
  -1   0 -24-7.59732 8.98130   1
   1   0 -24 9.53724 15.9431   1
   1   0  24 16.7103 18.4764   1
  -1   0  24-6.44507 10.7746   1
  -1   0  25-6.08791 12.4641   1
  -1   0  25 5.50522 7.97034   5
   1   0 -25-7.10951 10.2926   3
  -1   0 -25-6.65881 12.4451   3
   1   0  25 5.69007 10.6347   6
  -1   0  25-5.77608 9.65587   6
   1   0 -25 6.98807 11.6817   4
  -1   0 -25-6.30627 16.6679   4
  -1   0 -26-6.52115 13.3590   3
   1   0 -26-6.68882 9.69463   3
  -1   0 -26 5.96074 11.1501   4
   1   0 -26-6.68036 11.1769   4
   1   0  26-5.36546 10.0387   6
  -1   0  26-5.51326 10.3146   6
  -1   0  27 4.93704 8.25396   5
   1   0  27-4.05882 7.58688   5
  -1   0 -27 6.17450 8.93961   3
   1   0 -27-6.30078 10.5333   3
  -1   0 -27-5.88675 11.0027   4
   1   0  27 5.11661 8.55409   6
  -1   0  27 5.25363 7.60673   6
   1   0  28-4.09912 4.84738   5
  -1   0  28-4.71166 7.87734   5
   1   0 -28-5.98945 8.67181   3
  -1   0 -28 5.86599 10.9639   3
  -1   0 -28 5.75315 13.6011   4
   1   0  28-4.85828 8.12239   6
  -1   0  28 5.01763 9.37857   6
   1   0  29-7.94752 8.78733   5
  -1   0  29 4.48432 8.38085   5
   1   0 -29 5.65390 10.5666   3
  -1   0 -29 5.54377 9.26703   3
  -1   0 -29-5.51566 12.1969   4
   1   0  29-4.62591 7.73277   6
  -1   0  29 4.86514 9.96037   6
   1   0  30-3.92798 7.34735   5
  -1   0  30-4.29082 8.78979   5
  -1   0  30-4.65296 7.78384   6
   1   0  30-4.40683 8.24157   6
  -1   0 -30-5.28001 9.87251   3
   1   0 -30 5.33951 8.93070   3
  -1   0  31-4.10766 6.88247   5
   1   0  31-4.21094 8.63380   6
  -1   0 -31-4.99438 10.2357   3
   1   0 -31-5.06665 10.3835   3
  -1   0  32-3.99409 8.17705   5
  -1   0  32 4.31587 8.06598   6
  -1   0  33 3.82237 6.38952   5
  -1   0  33-4.12430 7.70796   6
  -1   1  32 3.82129 5.54696   5
  -1   1  32 4.12064 6.90016   6
  -1  -1 -31 1351.29 167.429   4
   1   1 -31 1215.83 164.584   3
  -1   1  31 1508.81 164.355   5
  -1   1  31 1493.60 165.511   6
   1  -1  31 1639.79 166.332   6
  -1   1  30 4.03693 7.57042   5
  -1  -1 -30 5.94279 12.1825   3
  -1  -1 -30 10.4894 13.1653   4
  -1   1  30 8.79873 9.74839   6
   1  -1  30 4.32119 7.25022   6
  -1  -1 -29 3993.87 435.847   4
  -1  -1 -29 4142.93 440.217   3
  -1   1  29 3748.91 430.470   5
  -1   1  29 3958.47 432.162   6
   1  -1  29 4311.48 433.531   6
  -1   1  28 25.0109 10.5551   5
  -1  -1 -28 6.56236 12.3523   3
   1  -1  28 4.75234 8.07912   6
   1   1 -27 14373.3 1693.03   3
  -1  -1 -27 15973.2 1699.75   3
  -1   1  27 15885.5 1689.39   5
   1  -1  27 16894.6 1693.14   6
  -1   1  27 16434.5 1691.66   6
   1  -1  27 16074.0 1690.41   5
  -1  -1 -27 17597.7 1698.20   4
  -1  -1 -26-6.14331 11.4822   4
  -1   1  26 5.02773 9.39754   6
   1  -1  26 9.62303 9.85165   5
  -1   1  26 4.53185 6.56226   5
   1   1 -26 4.68309 11.0718   2
   1   1 -26-5.99305 8.67711   3
  -1  -1 -26-7.40753 12.3833   3
   1  -1  25 6509.14 687.499   5
  -1  -1 -25 6886.21 699.325   3
   1   1 -25 5858.98 690.943   3
   1   1 -25 6083.01 685.908   2
  -1   1  25 6046.80 684.914   5
  -1   1  25 6572.04 688.178   6
   1  -1  25 6846.17 690.256   6
  -1  -1 -25 7254.50 695.295   4
   1   1 -24 5.10523 12.0687   2
  -1   1  24-4.85830 9.94625   5
   1  -1  24 5.24975 11.6088   5
   1   1 -24-10.7714 20.1305   1
   1  -1  24 7.74963 14.4832   1
   1  -1  24-5.97860 11.1734   6
  -1   1  24-5.44278 9.09809   6
  -1  -1 -24 6.61291 14.6232   4
  -1  -1 -24-8.29921 13.8729   3
   1   1 -24 13.5084 11.2902   3
  -1   1  23 539.062 70.5033   5
   1   1 -23 447.017 85.1035   1
   1  -1  23 497.355 85.5529   1
   1   1 -23 536.844 78.7484   4
  -1  -1 -23 597.934 79.9124   4
  -1  -1 -23 427.437 72.9367   1
   1   1 -23 516.003 77.0913   3
  -1  -1 -23 487.765 81.9766   3
  -1   1  23 528.414 72.7818   6
   1  -1  23 529.972 74.3033   6
   1  -1  23 477.446 82.2911   1
   1   1 -22 5.78243 13.6696   2
  -1  -1 -22 9.40553 19.2557   3
   1   1 -22 7.34078 12.2708   3
   1   1 -22 11.7482 19.6382   1
   1  -1  22 17.3262 16.1904   1
  -1  -1 -22 16.8892 28.2318   1
  -1  -1 -22-6.95258 16.4358   1
   1  -1  22 10.6168 21.7354   1
  -1   1  22 5.67066 11.6094   1
  -1  -1 -22 7.17707 11.9971   4
   1   1 -22-7.56331 12.6428   4
  -1   1  22-5.37333 8.98201   5
   1  -1  22-5.77402 12.7681   5
   1  -1  22-6.82747 12.7598   6
  -1   1  22-5.93956 8.59835   6
   1   1 -22 12.9524 24.2066   1
   1  -1  21 220.210 48.8716   6
  -1   1  21 315.130 49.8313   6
   1  -1  21 225.724 57.3181   1
  -1   1  21 302.607 49.4338   1
  -1  -1 -21 231.330 48.1889   1
   1   1 -21 328.023 51.2072   2
   1   1 -21 281.447 52.1424   3
  -1  -1 -21 239.877 55.8210   3
  -1  -1 -21 317.958 79.5747   1
   1   1 -21 364.104 68.8259   1
   1   1 -21 294.133 53.9776   4
  -1  -1 -21 334.721 54.6915   4
  -1   1  21 270.158 46.0662   5
   1  -1  21 339.036 50.3858   5
   1   1 -21 304.575 71.8840   1
  -1   1  21 252.194 56.5414   1
  -1   1  20 38.9668 17.5936   6
   1  -1  20 31.1854 17.7149   5
   1   1 -20 66.6524 28.9694   4
  -1  -1 -20 62.6173 26.4507   4
  -1  -1 -20 25.4381 10.7952   2
   1   1 -20 32.0851 19.7191   2
   1  -1  20 79.0134 33.2443   1
   1   1 -20 27.4582 28.3710   1
  -1  -1 -20 36.9434 27.0175   1
  -1   1  20 10.9580 26.1905   1
   1  -1  20 59.9786 33.4756   1
  -1   1  20 44.7188 18.8946   1
  -1  -1 -20 31.8942 20.3619   1
   1   1 -20 25.0229 18.8439   3
  -1  -1 -20 32.0881 22.2352   3
   1   1 -20 29.6103 30.5549   1
   1   1 -19 25429.8 2631.10   2
  -1  -1 -19 21870.1 2613.67   2
  -1  -1 -19 26672.2 2637.47   4
  -1  -1 -19 27523.7 2640.10   1
   1   1 -19 27959.9 2670.30   1
  -1  -1 -19 30125.1 2655.28   3
   1   1 -19 22038.3 2635.51   3
   1  -1  19 26888.0 2638.49   6
   1  -1  19 29232.5 2633.73   5
  -1   1  19 25476.6 2629.59   5
   1  -1  19 26962.2 2648.95   1
  -1  -1 -19 24982.8 2677.28   1
   1   1 -19 26400.1 2665.09   1
   1   1 -18 56.0419 27.3495   3
   1   1 -18 61.8765 41.0887   1
  -1  -1 -18 19.9939 29.2308   1
   1  -1  18 11.5454 17.2054   1
   1  -1  18 67.3317 34.0114   1
  -1   1  18 22.1412 19.9296   1
  -1  -1 -18 53.8283 26.2938   1
  -1   1  18 27.0916 16.5238   5
   1  -1  18 52.5245 20.2026   5
   1   1 -18 72.0011 28.4406   4
  -1  -1 -18 43.5501 23.3803   4
  -1  -1 -18 22.4837 15.5658   2
  -1   1  18 64.4907 23.5522   6
   1  -1  18 46.1472 22.1973   6
  -1  -1 -18 17.2799 11.1462   2
  -1   1  18 58.0780 29.4098   1
  -1  -1 -18 24.2369 23.0135   3
   1   1 -18 50.3890 44.5804   1
   1  -1  17 46928.2 4305.89   2
  -1   1  17 43668.3 4290.85   5
   1  -1  17 48556.0 4292.06   5
  -1  -1 -17 30099.6 4274.90   2
  -1  -1 -17 37719.4 4271.56   2
   1   1 -17 46686.8 4296.61   2
   1   1 -17 39748.6 4295.33   4
  -1  -1 -17 47368.8 4301.58   4
   1  -1  17 45271.6 4317.56   1
  -1  -1 -17 53698.7 4321.33   3
   1   1 -17 39464.7 4299.57   3
  -1   1  17 39206.7 4290.01   6
   1  -1  17 49324.6 4305.71   6
  -1   1  17 41645.6 4291.73   1
   1   1 -17 42556.2 4329.23   1
   1  -1  17 46655.0 4317.02   1
  -1  -1 -17 35295.9 4326.16   1
   1   1 -17 42535.6 4327.81   1
   1   1 -16 10.7451 25.4900   3
   1  -1  16 41.4107 30.5977   1
  -1  -1 -16 42.0454 30.5073   1
   1   1 -16 34.3865 35.2633   1
  -1  -1 -16 10.1152 19.0233   1
  -1   1  16-8.45372 15.9413   1
  -1   1  16 23.4217 17.3944   5
   1   1 -16 55.8845 27.0504   4
  -1  -1 -16 30.1294 25.2715   4
  -1  -1 -16 4.42837 13.5129   2
  -1   1  16 24.3001 18.0371   6
   1  -1  16 10.8855 22.3866   6
  -1  -1 -16 27.7324 11.7352   2
   1   1 -16 8.56250 23.8303   2
  -1   1  16 37.3336 23.3543   1
  -1  -1 -16 13.2336 33.2496   3
   1   1 -16 18.1538 33.9940   1
   1  -1  15 72631.3 8071.51   2
   1  -1  15 107724. 8064.76   5
  -1   1  15 99249.8 8068.50   5
   1   1 -15 68345.8 8059.16   4
  -1   1  15 89276.3 8067.02   6
   1  -1  15 103905. 8087.01   6
  -1  -1 -15 107213. 8082.64   4
   1  -1  15 78623.9 8088.30   1
  -1   1  15 57392.7 8062.54   1
   1   1 -15 63219.3 8084.95   1
  -1  -1 -15 51369.6 8078.43   1
   1   1 -15 89484.6 8078.12   3
  -1  -1 -15 116392. 8103.61   3
   1  -1  15 71764.5 8080.29   1
  -1  -1 -15 53606.3 8040.75   2
   1   1 -15 108068. 8075.65   2
  -1   1  15 80107.0 8061.34   1
  -1  -1 -15 57241.8 8062.15   1
   1  -1  14 24.4683 27.3388   2
  -1  -1 -14 11.1305 19.0182   1
   1  -1  14-15.0966 22.2068   1
  -1   1  14-9.62100 16.5580   1
   1   1 -14-12.4382 23.5772   3
  -1  -1 -14 42.0937 43.2684   1
   1   1 -14 54.7348 43.3103   1
   1  -1  14 17.0606 25.0099   1
   1  -1  14 52.3018 24.5049   5
  -1   1  14 111.171 30.2464   5
   1   1 -14 35.5828 26.0552   4
  -1  -1 -14 23.5625 17.6147   2
  -1   1  14 12.8937 28.7829   1
   1   1 -14 52.2959 32.9450   2
   1   1 -14 56.0163 38.4294   1
  -1  -1 -14 58.3008 36.7574   3
  -1   1  14 18.9321 18.1245   6
   1  -1  14 65.2448 32.9552   6
   1   1 -13 441.953 87.2467   3
   1  -1  13 192.257 75.9211   1
   1   1 -13 460.913 95.2233   1
  -1   1  13 589.074 83.4353   5
   1  -1  13 494.849 73.6666   5
  -1   1  13 373.314 80.7281   1
   1   1 -13 692.715 95.8965   2
   1   1 -13 440.065 76.2707   4
  -1  -1 -13 607.951 91.8014   4
   1   1 -13 438.874 96.7340   1
   1  -1  13 349.620 78.1432   2
  -1  -1 -13 441.573 65.0134   2
  -1   1  13 227.403 66.3200   1
  -1  -1 -13 435.005 81.2910   1
  -1   1  13 500.559 83.5688   6
   1  -1  13 614.365 95.1413   6
  -1   1  12 55.8731 26.8011   5
   1  -1  12 45.7217 20.6422   5
   1  -1  12 11.7839 20.2105   2
  -1  -1 -12 35.3880 21.3977   2
  -1  -1 -12 56.9469 37.8987   4
   1   1 -12 100.640 50.6275   2
  -1   1  12 75.8232 33.7052   1
   1  -1  12 14.7186 25.0157   1
  -1  -1 -12 21.1436 25.3976   1
   1   1 -12 31.7110 35.3519   1
   1  -1  12 17.5123 21.1878   1
  -1  -1 -12 39.4940 43.9003   1
   1  -1  12 47.1114 29.6952   6
  -1   1  12 66.5763 28.1873   6
   1   1 -12 14.4082 29.8422   3
   1   1 -11 895.930 113.289   4
  -1   1  11 947.675 105.664   2
   1  -1  11 1105.71 150.743   6
  -1   1  11 770.982 125.860   6
   1  -1  11 705.983 111.628   5
  -1   1  11 1172.85 138.339   5
  -1  -1 -11 770.852 140.031   4
  -1   1  11 854.637 120.078   1
  -1  -1 -11 876.632 149.076   1
  -1  -1 -11 813.044 126.383   1
   1  -1  11 859.819 142.663   1
   1   1 -11 594.427 132.338   1
   1  -1  11 965.734 140.844   1
   1  -1  11 871.180 129.460   2
   1   1 -11 896.695 141.870   3
   1   1 -11 1066.39 144.386   1
  -1   1  11 810.951 127.707   1
   1   1 -10 352.817 77.7296   3
  -1  -1 -10 67.5896 46.0054   3
   1  -1  10 313.502 61.0160   2
  -1   1  10 224.394 55.9139   6
  -1   1  10 261.707 61.9210   5
   1   1 -10 244.051 42.4141   4
  -1  -1 -10 139.880 59.2521   4
  -1   1  10 259.686 57.8227   1
   1   1 -10 166.132 58.2148   2
   1   1 -10 180.573 55.2422   1
  -1  -1 -10 208.697 65.7571   1
   1  -1  10 180.359 65.3975   1
   1  -1  10 175.624 56.5525   1
  -1   1  10 215.615 47.0353   1
  -1  -1 -10 178.105 50.4629   1
  -1  -1 -10 229.310 37.3016   2
   1  -1   9 70462.2 7861.10   5
   1   1  -9 74375.5 7856.46   4
  -1   1   9 81326.6 7894.62   6
   1  -1   9 84120.5 7913.89   6
  -1   1   9 78255.4 7881.51   1
  -1  -1  -9 81984.0 7905.28   1
   1   1  -9 76204.5 7887.16   1
  -1  -1  -9 67729.3 7893.91   3
   1   1  -9 89722.0 7917.47   3
   1   1  -9 76171.1 7890.91   1
  -1   1   9 62602.9 7868.20   1
  -1   1   9 80597.6 7856.22   2
  -1  -1  -9 82961.2 7856.45   2
   1   1  -9 63327.8 7888.86   2
   1  -1   9 80009.6 7888.82   1
  -1  -1  -9 57414.7 7895.34   4
   1  -1   8 23.6429 28.0122   2
  -1   1   8 10.3374 12.3700   1
   1   1  -8 16.8640 31.5760   2
  -1   1   8 67.6203 42.4314   5
   1  -1   8 10.1688 11.4075   5
  -1  -1  -8 31.9662 19.5686   2
  -1   1   8 17.1527 14.0143   2
  -1  -1  -8 19.0653 45.1114   4
   1  -1   8 25.7712 17.1373   4
   1  -1   8 41.0303 32.3892   1
  -1  -1  -8 15.1924 28.4584   1
   1   1  -8 22.6695 25.1387   1
   1  -1   8 38.6942 32.3979   6
  -1   1   8 46.0805 31.5055   6
  -1  -1  -8 15.9964 26.8089   3
   1   1  -8 18.7901 31.4685   3
  -1   1   8-7.85696 14.8100   1
   1   1  -8 12.3841 20.7909   1
  -1  -1  -8 8.57329 22.7413   1
   1  -1   8 22.8886 30.3089   1
   1  -1   7 51941.1 5014.44   5
  -1   1   7 73502.7 5095.06   5
   1   1  -7 45327.0 5037.55   1
  -1   1   7 48778.7 5016.87   2
  -1  -1  -7 49096.6 5014.79   2
   1   1  -7 50196.6 5061.46   2
  -1  -1  -7 45219.2 5064.65   4
   1  -1   7 53129.6 5039.25   1
   1   1  -7 58838.8 5082.08   3
  -1  -1  -7 38226.0 5043.77   3
  -1   1   7 30690.1 5033.82   6
   1  -1   7 46427.7 5063.03   6
   1  -1   7 48468.6 5041.64   2
   1   1  -7 47043.8 5036.51   1
   1  -1   7 45461.3 5047.05   1
  -1   1   7 48052.1 5034.45   1
  -1   1   6 241.739 73.4855   6
   1  -1   6 453.213 98.2711   6
  -1  -1  -6 731.901 86.3686   5
   1  -1   6 511.855 91.4022   1
   1   1  -6 496.002 79.7252   1
  -1  -1  -6 490.700 76.6242   1
   1  -1   6 510.828 59.3367   5
  -1   1   6 572.242 110.600   5
   1  -1   6 415.390 86.9316   2
  -1  -1  -6 486.844 65.9504   2
  -1   1   6 371.718 64.1666   2
   1  -1   6 413.534 68.6688   4
  -1  -1  -6 504.611 104.788   4
   1   1  -6 562.984 111.556   3
  -1   1   6 392.902 73.7294   1
   1   1  -6 629.826 107.050   2
  -1  -1  -6 367.331 87.0191   3
  -1   1   6 372.773 70.3360   1
   1   1  -6 509.786 85.3774   1
  -1  -1  -5 608959. 75615.7   5
   1   1  -5 740691. 75603.9   5
   1  -1   5 668532. 75617.4   2
  -1   1   5 757377. 75670.8   5
  -1   1   5 724167. 75607.3   4
   1   1  -5 718154. 75617.1   1
  -1   1   5 682211. 75603.3   1
  -1  -1  -5 771848. 75644.4   4
   1  -1   5 732349. 75600.2   4
  -1  -1  -5 739141. 75607.9   1
   1   1  -5 836381. 75654.5   3
  -1  -1  -5 774821. 75614.3   3
  -1   1   5 694402. 75609.5   1
   1  -1   5 724305. 75617.9   1
   1   1  -5 790362. 75610.8   1
   1   1  -5 701049. 75635.4   2
  -1   1   5 724217. 75596.2   2
   1  -1   5 759309. 75632.5   6
   1   1  -5 750835. 75604.8   6
  -1   1   5 741848. 75607.0   6
   1  -1   4 679.349 100.172   6
   1   1  -4 636.913 90.2846   5
  -1  -1  -4 573.116 92.7721   5
   1  -1   4 448.285 91.0620   1
  -1   1   4 548.900 87.2758   1
   1   1  -4 929.278 118.678   1
   1  -1   4 653.158 99.5995   2
  -1  -1  -4 723.248 85.3154   2
  -1  -1  -4 493.921 84.2768   1
  -1   1   4 885.478 144.853   5
   1  -1   4 624.467 84.7421   4
  -1   1   4 490.312 87.5629   4
   1   1  -4 524.508 83.2560   6
  -1   1   4 618.427 76.2973   6
  -1  -1  -4 620.027 88.4152   3
   1   1  -4 713.038 120.503   3
  -1   1   4 463.728 90.6169   3
   1   1  -4 590.600 93.5105   1
  -1   1   4 578.733 89.0713   1
   1   1  -4 644.006 111.582   2
  -1  -1  -3 217.220 53.1305   1
   1   1  -3 241.023 52.2983   6
   1  -1   3 561.634 72.3596   6
   1   1  -3 358.674 80.1014   3
   1  -1   3 368.248 70.1384   1
  -1  -1  -3 401.862 66.4333   6
  -1  -1  -3 340.632 63.3452   5
   1   1  -3 315.517 57.4353   5
   1  -1   3 322.301 64.2894   2
  -1   1   3 282.020 87.8922   5
   1   1  -3 308.707 42.8098   4
  -1   1   3 327.513 63.7712   4
   1  -1   3 490.945 60.6428   4
  -1  -1  -3 371.219 78.3197   4
  -1   1   3 457.324 67.9584   1
   1   1  -3 405.779 67.3528   1
  -1  -1  -3 218.901 45.4463   3
  -1   1   3 295.043 61.5392   3
  -1   1   3 359.180 57.0220   2
  -1  -1  -3 253.702 54.3429   2
   1   1  -2 70.1059 32.7049   1
  -1   1   2 127.511 33.5486   1
  -1  -1  -2 92.5383 30.4964   1
   1   1  -2 66.5577 24.7502   6
   1  -1   2 158.478 33.0244   6
   1   1  -2 78.8929 38.0057   3
  -1  -1  -2 128.287 35.6702   6
  -1   1   2 111.292 43.6298   3
  -1   1   2 20.0550 30.9645   5
  -1   1   2 86.8462 34.4401   4
   1   1  -2 91.5486 19.6123   4
   1  -1   2 118.627 29.3981   4
   1   1  -2 88.9489 30.6284   5
  -1  -1  -2 34.5408 25.2351   5
   1   1  -2 132.863 33.5777   1
   1  -1   2 119.017 36.7805   1
   1  -1   2 212.950 45.3363   2
   1   1  -2 133.195 43.8547   2
  -1  -1  -2 155.644 36.6586   2
  -1   1   2 66.1910 26.9820   2
   1   1  -1 26107.9 2946.14   5
   1  -1   1 32750.7 2934.24   5
  -1   1   1 21796.6 2969.02   5
   1   1  -1 33259.1 2957.77   1
  -1   1   1 30308.0 2948.58   2
  -1  -1  -1 35867.0 2956.59   2
   1   1  -1 25065.5 2932.34   4
  -1  -1  -1 30823.1 2958.53   4
   1  -1   1 30815.2 2948.66   4
  -1   1   1 25715.0 2955.90   3
   1   1  -1 15155.6 2939.55   3
   1   1  -1 31440.4 2959.24   1
   1  -1   1 27473.0 2953.30   1
  -1  -1  -1 28165.0 2951.73   1
  -1   1   1 32541.7 2951.61   1
   1   1  -1 25484.2 2944.68   6
   1  -1   1 30014.0 2938.85   6
   1   1   0-8.38663 18.5607   1
  -1  -1   0 9.29070 21.9760   1
  -1   1   0-7.09113 16.7803   1
   1   1   0 7.25664 10.5320   5
   1  -1   0 35.0774 23.1898   2
  -1   1   0 3.69069 9.28461   6
   1  -1   0 3.72118 7.65545   6
  -1   1   0 12.5576 21.0047   5
   1  -1   0-5.74249 13.5961   5
  -1   1   0 7.47692 15.3258   2
   1   1   0 8.57287 20.2801   2
  -1  -1   0 37.4286 25.0374   4
   1   1   0 13.6825 12.0779   4
  -1   1   0 8.21354 16.8322   4
   1  -1   0 7.16418 13.4103   4
   1  -1   0 8.14486 13.6357   1
   1   1   0-10.0607 22.2601   1
   1   1   0 7.69642 14.4035   6
  -1  -1   0 32.6210 21.5676   2
   1  -1  -1 27922.6 3156.67   2
  -1   1  -1 30796.5 3159.39   2
   1  -1  -1 40752.9 3175.61   5
  -1   1  -1 34100.9 3158.65   5
  -1  -1   1 32916.8 3165.31   2
   1   1   1 31003.6 3157.03   2
   1   1   1 29685.0 3150.76   4
  -1  -1   1 31949.0 3151.41   4
  -1   1  -1 29315.4 3157.71   4
   1  -1  -1 28979.0 3161.62   1
   1   1   1 29914.9 3165.47   1
  -1  -1   1 31458.0 3140.10   3
  -1   1  -1 26348.3 3149.68   1
   1   1   1 30276.0 3159.62   1
  -1  -1   1 21202.2 3161.18   1
  -1   1  -1 30098.2 3153.76   6
  -1  -1   1 28235.3 3161.17   6
  -1   1  -2 131.234 39.3253   6
  -1  -1   2 119.607 27.8979   3
   1   1   2 75.3753 34.2881   1
   1   1   2 134.968 40.3113   6
   1   1   2 150.951 36.7548   5
  -1   1  -2 115.979 35.9210   2
   1  -1  -2 107.811 43.5757   5
   1  -1  -2 106.116 31.7121   2
   1   1   2 107.141 31.2741   2
   1   1   2 90.7020 34.0641   4
  -1  -1   2 127.992 27.7652   4
  -1   1  -2 70.8551 29.3049   4
   1  -1  -2 75.2477 31.4319   1
  -1   1  -2 89.6312 30.1860   1
   1   1   2 107.154 34.1593   1
  -1  -1   2 93.0051 34.1629   1
   1  -1  -2 62.3747 36.3120   3
   1   1   3 295.358 56.7236   1
  -1  -1   3 305.932 58.9007   6
  -1   1  -3 188.459 59.2528   6
   1   1   3 151.186 45.8434   3
  -1  -1   3 409.940 64.0707   3
   1   1   3 450.675 71.2995   6
   1   1   3 333.502 58.3137   5
  -1  -1   3 191.152 50.7396   5
  -1   1  -3 337.776 67.6786   1
   1  -1  -3 391.184 85.3759   5
  -1  -1   3 287.619 40.5346   4
   1   1   3 338.618 58.6221   4
   1  -1  -3 324.230 69.9284   3
  -1  -1   3 249.665 57.5488   2
  -1  -1   3 335.069 60.3645   1
   1   1   3 327.430 52.5884   2
   1  -1  -3 298.702 55.6702   2
   1  -1  -3 327.022 64.2919   1
  -1   1  -4 563.512 115.355   6
  -1  -1   4 617.924 93.2531   5
  -1   1  -4 615.844 98.3602   1
   1  -1  -4 748.878 103.778   1
   1   1   4 373.700 93.0207   1
   1   1   4 569.952 94.9287   3
   1   1   4 440.676 86.0429   5
   1  -1  -4 601.204 85.4586   2
  -1  -1   4 702.895 96.9818   2
  -1   1  -4 548.982 94.7360   2
   1  -1  -4 668.023 97.9767   4
   1  -1  -4 390.120 103.930   5
   1   1   4 650.771 96.7400   1
  -1   1  -4 761.723 93.1569   1
   1   1   4 635.089 99.6923   4
  -1  -1   4 952.487 117.251   3
   1  -1  -4 579.052 100.610   3
  -1   1  -4 547.182 85.6191   3
  -1  -1   4 500.102 91.5969   1
  -1  -1   4 560.441 92.0171   6
   1  -1  -4 589.245 75.0988   6
   1   1   4 807.562 106.362   6
  -1   1  -5 714973. 74290.4   2
  -1  -1   5 729366. 74284.6   5
   1   1   5 665285. 74279.6   5
  -1  -1   5 676188. 74282.3   2
   1  -1  -5 752529. 74271.8   2
   1   1   5 716231. 74267.4   2
   1  -1  -5 737263. 74286.3   1
  -1   1  -5 740081. 74280.6   1
   1  -1  -5 716454. 74285.2   4
  -1   1  -5 727708. 74272.5   4
   1   1   5 690082. 74287.0   1
   1   1   5 762009. 74291.9   3
  -1  -1   5 704399. 74299.2   3
  -1   1  -5 696335. 74276.4   3
  -1   1  -5 597118. 74318.2   6
  -1  -1   5 673300. 74283.2   6
   1   1   5 724915. 74286.5   6
  -1   1  -5 722380. 74291.4   1
   1   1   5 754527. 74294.9   1
  -1  -1   5 742538. 74287.7   1
   1  -1  -6 423.515 62.7782   6
  -1  -1   6 394.393 72.4046   6
   1   1   6 479.143 79.9932   6
   1   1   6 308.447 76.0061   1
  -1   1  -6 449.172 85.9009   1
  -1   1  -6 546.855 74.6474   3
  -1   1  -6 397.784 57.5516   5
  -1  -1   6 479.729 76.6092   5
   1   1   6 400.264 61.4691   2
  -1  -1   6 504.904 57.9701   4
  -1   1  -6 446.462 66.4939   4
   1  -1  -6 438.466 79.3524   4
  -1  -1   6 474.015 54.6643   4
   1   1   6 473.683 86.3701   3
  -1  -1   6 299.192 82.4704   3
  -1   1  -6 599.648 84.1285   1
   1   1   6 520.020 78.1676   1
  -1  -1   6 516.850 81.5123   1
   1  -1  -6 401.166 75.1030   1
   1   1   7 50670.7 4947.13   6
   1  -1  -7 47856.2 4932.37   6
  -1  -1   7 43698.1 4941.46   6
   1  -1  -7 41390.4 4948.48   1
  -1  -1   7 44308.8 4946.66   1
  -1   1  -7 58154.0 4952.83   1
  -1  -1   7 53071.7 4950.13   5
  -1   1  -7 39551.5 4925.67   5
   1  -1  -7 46999.6 4932.89   2
   1   1   7 50917.7 4926.49   2
   1  -1  -7 50687.5 4956.83   4
  -1  -1   7 49244.6 4926.03   4
  -1  -1   7 42533.3 4919.01   4
   1   1   7 62566.3 4967.55   3
   1   1   7 51175.7 4960.40   1
  -1   1  -7 47467.3 4957.89   1
  -1  -1   7 48786.0 4950.03   1
   1   1   7 51360.6 4947.94   1
  -1   1  -7 49898.4 4939.42   3
  -1  -1   8 36.7582 23.0913   6
   1  -1  -8-7.25201 16.1075   6
   1   1   8 28.9746 24.2639   6
   1   1   8 25.8986 30.6493   1
   1   1   8 21.5136 14.1374   2
   1   1   8 10.3982 17.4471   1
  -1   1  -8 10.3578 24.5323   1
  -1   1  -8 11.3189 11.6846   5
  -1  -1   8-9.98988 18.7311   5
   1  -1  -8-12.8358 21.5094   4
  -1  -1   8 17.1237 15.8945   4
  -1   1  -8 17.0474 15.8243   4
   1   1   8 11.8055 29.6394   3
  -1   1  -8 7.60905 19.1386   3
   1  -1  -8 13.9427 16.5493   3
   1  -1  -8 11.8598 22.2162   1
  -1  -1   8 29.6438 24.8222   1
   1  -1  -8 17.4567 17.6003   2
   1   1   9 79001.6 7920.06   2
   1  -1  -9 75847.6 7954.85   1
  -1  -1   9 70660.2 7940.02   1
  -1   1  -9 85786.4 7950.60   1
  -1  -1   9 88772.5 7949.42   5
  -1   1  -9 49945.8 7921.14   5
   1   1   9 84009.4 7939.18   5
   1  -1  -9 80871.9 7958.64   4
   1   1   9 68849.2 7942.40   6
  -1  -1   9 77959.2 7940.94   6
   1  -1  -9 74715.1 7936.53   6
  -1   1  -9 77589.1 7927.15   4
  -1  -1   9 82504.1 7930.06   4
  -1   1  -9 84768.5 7935.88   3
   1  -1  -9 75910.1 7958.37   3
   1   1   9 66075.6 7948.03   1
   1  -1  -9 83434.5 7959.69   1
  -1   1  -9 77677.6 7962.88   1
  -1  -1   9 80258.3 7948.87   1
   1  -1  -9 79371.3 7927.94   2
   1   1   9 87761.4 7950.63   1
   1   1  10 179.517 52.6964   6
  -1  -1  10 162.932 44.0378   6
  -1   1 -10 291.850 67.8837   1
   1   1  10 185.350 56.4678   1
   1  -1 -10 233.614 64.9479   1
   1   1  10 154.030 34.0237   2
   1  -1 -10 146.538 53.7642   3
  -1  -1  10 164.828 45.7513   5
   1   1  10 252.981 46.8321   5
   1  -1 -10 351.983 70.6973   4
  -1  -1  10 263.265 45.2403   4
  -1   1 -10 244.180 42.7611   4
  -1   1 -10 266.892 50.7940   3
  -1   1 -10 244.201 55.6250   1
   1   1  10 259.545 56.6821   1
  -1  -1  10 106.645 48.9622   1
  -1  -1  10 311.747 60.4721   1
   1  -1 -10 162.143 39.3024   2
   1  -1 -11 822.233 113.193   2
   1  -1 -11 516.681 128.016   1
   1   1  11 734.971 133.692   1
   1  -1 -11 1269.32 150.989   1
  -1   1 -11 713.986 127.884   1
  -1  -1  11 777.917 127.772   1
   1  -1 -11 956.086 140.571   4
  -1   1 -11 756.777 111.169   4
  -1  -1  11 1098.93 134.820   5
   1  -1 -11 1063.90 149.041   3
  -1   1 -11 1021.05 129.549   3
   1   1  11 1098.83 138.964   6
  -1  -1  11 1000.63 130.815   6
  -1   1 -11 696.249 112.059   5
   1   1  11 1078.19 123.527   5
  -1  -1  11 930.373 132.630   1
   1   1  12 15.8638 15.6249   2
   1  -1 -12-18.1752 26.5646   1
   1   1  12 16.2943 36.2171   1
   1   1  12 26.0952 24.6579   6
   1  -1 -12 31.3381 41.5750   3
   1   1  12 40.1295 19.3231   5
  -1  -1  12 48.6610 28.9905   5
   1  -1 -12 30.9386 34.4027   4
  -1  -1  12 29.6919 19.3041   4
  -1   1 -12 26.2687 20.1259   4
   1  -1 -12 15.1195 31.1695   1
  -1  -1  12 37.3924 25.7788   1
  -1   1 -12 72.0120 28.7510   3
  -1  -1  12 23.4175 29.5857   1
   1   1  12 94.7083 39.3431   1
   1   1  13 198.477 56.3675   2
   1   1  13 333.405 77.2243   6
   1   1  13 301.884 77.3554   1
   1  -1 -13 540.130 93.3203   4
  -1  -1  13 569.937 64.1268   4
  -1   1 -13 530.495 71.4537   4
   1   1  13 493.118 89.5358   1
  -1   1 -13 262.071 71.4901   1
  -1  -1  13 355.424 75.3790   1
  -1   1 -13 678.980 89.3156   3
  -1  -1  13 405.009 78.7045   1
   1  -1 -13 398.312 86.8972   3
   1  -1 -13 397.096 82.3380   1
   1  -1 -14-16.1004 23.4912   3
  -1  -1  14 11.4868 19.4237   6
   1   1  14 14.5419 21.2545   6
   1   1  14 50.9533 34.8951   1
   1  -1 -14 19.2682 28.0469   1
   1  -1 -14 30.8141 19.4944   2
  -1  -1  14 25.2907 21.3401   1
   1   1  14 27.0570 21.5213   5
   1  -1 -14 15.0930 33.5037   4
  -1   1 -14 39.3589 21.0107   4
  -1  -1  14 30.1742 17.1509   4
  -1   1 -14 56.8976 33.0770   3
  -1  -1  14 24.6011 29.2256   1
   1   1  14 42.4089 29.0889   1
   1  -1 -14 15.0719 28.3200   1
   1  -1 -14 38.1815 22.1244   2
  -1  -1  15 90114.7 7918.11   5
   1   1  15 84216.8 7902.56   5
   1  -1 -15 83062.6 7921.52   4
  -1   1 -15 86485.7 7915.97   1
   1  -1 -15 78667.2 7919.68   1
  -1  -1  15 88380.1 7910.56   6
   1   1  15 62191.2 7912.07   6
  -1   1 -15 77487.1 7896.02   4
   1   1  15 57576.3 7902.14   1
   1  -1 -15 74446.6 7928.89   3
  -1   1 -15 81353.1 7911.23   3
   1  -1 -15 79602.0 7886.20   2
   1   1  15 55514.1 7913.27   1
   1  -1 -15 87467.0 7942.28   1
   1  -1 -15 65589.1 7885.01   2
   1   1  16 15.9671 13.4534   6
  -1  -1  16 22.3841 18.7858   6
   1   1  16 15.4160 25.8254   1
   1  -1 -16 17.9194 25.9967   1
   1  -1 -16 9.48805 12.0163   2
   1  -1 -16 15.8318 22.9819   3
  -1  -1  16 25.9201 24.2807   5
   1   1  16 20.0944 20.6397   5
   1  -1 -16 13.7603 32.5737   4
   1  -1 -16 6.26800 16.6537   2
  -1   1 -16 35.7798 22.3544   3
  -1  -1  16 11.7074 21.9460   1
   1   1  16 13.6643 22.9044   1
  -1  -1  16-12.1051 20.3062   1
   1  -1 -16 13.9126 20.2123   1
  -1  -1  17 41637.8 3815.30   5
   1   1  17 24016.7 3788.81   5
   1  -1 -17 47824.9 3825.86   4
  -1   1 -17 45453.8 3815.49   1
   1  -1 -17 41998.4 3818.49   1
  -1  -1  17 37838.4 3805.92   1
  -1   1 -17 34373.8 3796.71   4
   1   1  17 38932.4 3814.59   1
  -1   1 -17 29307.4 3798.52   3
   1  -1 -17 35700.4 3818.17   3
  -1  -1  17 36339.5 3803.49   6
   1   1  17 24767.2 3802.13   6
   1  -1 -17 39849.8 3781.77   2
   1  -1 -17 38638.0 3788.84   2
  -1  -1  17 35835.5 3806.43   1
   1   1  17 38196.8 3818.87   1
   1  -1 -17 44259.1 3845.02   1
  -1  -1  18 41.8409 21.7559   6
   1  -1 -18 17.3492 14.7163   2
   1  -1 -18 29.6172 30.5590   3
   1   1  18 44.3733 22.5805   5
  -1  -1  18 107.811 36.3022   5
   1  -1 -18 24.0848 26.9044   4
  -1   1 -18 8.68431 15.0151   4
  -1   1 -18 10.8781 18.5841   3
  -1  -1  18 55.6535 29.6677   1
   1  -1 -18 73.7274 35.7832   1
  -1  -1  18 20.3732 22.8501   1
   1   1  19 24931.7 2725.08   5
   1  -1 -19 26460.9 2716.98   2
  -1  -1  19 31922.4 2745.21   5
  -1   1 -19 26983.1 2726.16   4
  -1  -1  19 24816.4 2729.94   6
   1   1  19 22989.4 2735.82   6
   1  -1 -19 25840.1 2747.36   3
  -1   1 -19 22690.2 2729.23   3
   1   1  19 24680.1 2738.28   1
   1  -1 -19 24294.9 2753.03   1
  -1  -1  19 25857.2 2733.80   1
   1  -1 -19 26894.6 2738.61   1
  -1   1 -19 27231.6 2735.38   1
  -1  -1  19 27533.3 2733.49   1
   1   1  19 27732.0 2741.95   1
  -1  -1  20 42.0060 25.6079   5
   1   1  20 44.5887 21.5368   5
   1   1  20 85.4160 35.1280   1
  -1   1 -20 58.5047 26.5261   1
  -1  -1  20 45.2398 23.5405   1
  -1  -1  20 57.1042 25.9272   6
   1   1  20 34.0304 27.5418   6
   1  -1 -20 114.699 35.4215   4
  -1   1 -20 95.3910 26.7672   4
  -1  -1  20 60.0593 30.8120   1
   1  -1 -20 57.2632 34.4205   1
   1   1  20 58.1383 32.8386   1
  -1   1 -20 87.1929 38.9191   1
   1  -1 -20 42.6271 24.3884   1
   1  -1 -20 59.3949 20.3951   2
   1   1  21 271.344 50.3444   5
  -1  -1  21 378.885 62.3768   5
   1  -1 -21 299.229 68.1124   3
  -1   1 -21 351.552 54.9018   4
   1  -1 -21 483.223 69.1006   4
   1  -1 -21 358.622 50.7523   2
  -1  -1  21 236.485 54.1393   1
  -1   1 -21 229.680 48.0147   2
  -1  -1  21 321.360 57.7763   6
   1   1  21 425.293 66.7051   6
   1  -1 -21 197.853 64.2281   1
  -1   1 -21 301.512 68.7729   1
   1   1  21 261.216 59.4846   1
  -1   1 -21 217.244 55.8245   3
  -1  -1  21 334.121 57.9922   1
   1   1  21 372.846 64.9353   1
  -1   1 -21 258.802 56.0769   1
   1  -1 -21 352.327 63.4739   1
  -1   1 -22-6.52029 13.3495   4
   1  -1 -22 8.96842 16.7616   4
   1  -1 -22 9.36251 19.1681   1
  -1   1 -22-9.29762 17.3768   1
  -1  -1  22-8.34258 13.9460   6
   1   1  22-8.85859 12.8248   6
  -1   1 -22 10.8422 12.8162   2
  -1  -1  22 8.93893 19.7672   1
   1  -1 -22-13.4721 25.1782   1
  -1   1 -22-12.9256 24.1569   1
  -1   1 -22-8.38985 17.1768   3
   1   1  22 6.26863 10.4795   5
  -1  -1  22 9.08512 13.1527   5
   1  -1 -22 11.6847 19.5324   3
   1   1  22 8.99739 15.0406   1
  -1  -1  22 8.21311 19.4162   1
  -1  -1  23 661.843 83.0651   6
  -1   1 -23 500.457 78.4258   3
  -1  -1  23 586.157 85.5077   1
  -1   1 -23 397.011 68.5353   2
   1  -1 -23 543.406 87.7868   3
  -1   1 -23 566.553 76.7875   4
   1  -1 -23 584.465 82.7687   4
   1   1  23 409.462 76.5581   6
  -1   1 -23 598.571 95.6747   1
  -1  -1  23 600.033 82.8471   1
   1   1  24 5.30623 7.68167   5
  -1  -1  24-7.68144 11.1201   5
  -1   1 -24 5.89300 13.9310   4
   1  -1 -24 20.1440 16.8363   3
  -1   1 -24 11.5459 19.3000   1
  -1   1 -24-7.17401 10.3855   3
   1   1  24-7.32425 8.65736   6
  -1  -1  24 7.25473 10.5024   6
  -1   1 -24-4.77713 11.2932   2
  -1  -1  24-8.16190 15.2538   1
  -1   1 -25 7145.42 731.244   4
  -1  -1  25 7401.84 735.071   6
   1   1  25 6872.99 733.548   6
   1  -1 -25 7127.70 746.076   3
  -1   1 -25 6163.60 732.055   3
   1  -1 -25 6837.67 735.363   4
  -1   1 -25 6032.67 724.018   2
   1   1  25 6714.36 727.018   5
  -1   1 -25 6910.67 748.417   1
  -1  -1  25 7876.46 738.351   5
  -1   1 -26 5.75218 13.5995   4
   1  -1 -26-6.84922 12.8020   4
   1   1  26 6.09972 10.1981   6
   1  -1 -26-8.61412 10.1837   3
  -1   1 -26 6.23713 9.03124   3
  -1  -1  26-6.68763 13.6928   5
   1   1  26 4.65346 10.2921   5
   1  -1 -27 15784.9 1762.13   4
  -1  -1  27 18733.2 1763.47   6
   1   1  27 17129.6 1761.09   6
   1   1  27 16037.7 1755.34   5
  -1  -1  27 19252.7 1765.23   5
  -1   1 -27 15091.3 1759.85   3
   1  -1 -27 15948.1 1769.09   3
  -1  -1  28 11.4480 10.8075   5
   1   1  28 20.8641 11.1356   5
   1  -1 -28 30.8610 15.5524   4
   1  -1 -28 14.8361 15.2645   3
  -1   1 -28 5.47241 11.3086   3
  -1  -1  28 11.1779 11.5450   6
   1   1  28 15.8162 9.97227   6
  -1  -1  29 4324.51 436.673   6
   1   1  29 4007.07 434.810   6
   1   1  29 4036.26 431.702   5
   1  -1 -29 4089.24 442.372   3
   1  -1 -29 3544.01 436.318   4
   1  -1 -30 6.34347 10.6090   3
  -1  -1  30 10.3073 9.63751   5
   1   1  30-3.82548 8.46601   5
  -1  -1  30 4.87459 8.15528   6
  -1  -1  31 1649.55 170.943   6
   1   1  31 1449.02 169.040   6
   1   1  31 1419.15 165.828   5
  -1  -1  31 1634.71 171.636   5
  -1   1 -31 1246.33 168.731   3
   1  -1 -31 1596.70 176.146   3
  -1  -1  32-4.42378 7.39776   5
   1   1  32 3.58266 6.69895   5
  -1  -1  32-4.30783 7.20403   6
   1   1  32-4.17356 7.80280   6
  -1  -2 -32 23.3761 14.2964   4
  -1  -2 -31-4.90030 10.8362   4
  -1   2  31-3.66883 6.85689   5
  -1  -2 -31 21.1081 15.5589   3
  -1   2  30 29.9560 13.4930   6
   1  -2  30 13.4550 9.34171   6
  -1  -2 -30 20.2847 12.8312   4
  -1   2  30 11.2176 7.19677   5
  -1  -2 -30 7.65662 12.9138   3
   1   2 -30 18.4614 10.3499   3
  -1   2  29 4.42324 6.41189   6
  -1  -2 -29-5.31382 7.69969   4
  -1   2  29-3.91691 8.02588   5
   1   2 -29-4.90133 8.19977   3
  -1  -2 -29-8.13473 17.9914   3
  -1   2  28 4.58372 7.73810   6
   1  -2  28 15.3231 11.3464   6
  -1  -2 -28 16.4904 12.2031   4
   1   2 -28 10.3613 9.74232   3
  -1  -2 -28 8.83673 12.8381   3
  -1   2  28 8.16191 8.42458   5
  -1   2  27-4.28978 8.01715   5
   1  -2  27-5.39514 9.01845   6
  -1   2  27 4.76170 7.95961   6
  -1  -2 -27 5.77341 9.65076   4
   1   2 -27 4.92403 13.0143   2
  -1  -2 -27-9.59569 16.0401   3
   1   2 -27 5.28944 8.84178   3
  -1   2  26 4.45984 9.13081   5
  -1   2  26 4.91917 5.81491   6
   1  -2  26-5.79122 8.38393   6
  -1  -2 -26-6.03056 11.2707   4
   1   2 -26 5.19628 14.4044   2
   1   2 -26-5.60127 10.4684   3
  -1  -2 -26-10.3224 19.2916   3
   1  -2  25 6.23681 9.03181   6
   1   2 -25 5.94928 9.94764   3
   1   2 -25 10.5657 13.2483   2
  -1   2  25-4.71453 5.57768   5
   1  -2  24 13.4714 12.6681   6
  -1   2  24 21.3830 14.2001   6
  -1  -2 -24 13.1673 13.5530   4
  -1  -2 -24 12.0724 20.2299   3
   1   2 -24 6.19357 11.6618   3
  -1   2  24 14.7587 10.1713   5
   1  -2  24 14.8185 16.4455   5
  -1  -2 -23 25.9966 26.6496   3
  -1   2  23-5.23025 8.85954   5
   1  -2  23 7.93962 19.9592   5
   1  -2  23 14.5314 13.6542   6
  -1   2  23 16.8705 14.1729   6
   1   2 -23 19.8041 13.5906   3
   1   2 -23 23.1748 18.1750   2
  -1  -2 -23 34.9391 17.5797   4
   1   2 -22 98.5119 28.8309   3
  -1   2  22 33.0530 17.6436   5
   1  -2  22 59.2078 24.1959   5
  -1   2  22 41.8417 18.9782   6
   1  -2  22 62.9651 23.5581   6
  -1  -2 -22 42.9096 20.7054   4
   1   2 -22 68.0473 20.8972   2
   1  -2  21-12.4409 25.4702   1
  -1  -2 -21 29.4250 30.1207   3
   1   2 -21 6.43849 13.1819   2
   1   2 -21 10.0048 11.8262   1
   1  -2  21 7.40165 12.3731   1
  -1  -2 -21-7.62628 12.7486   4
  -1   2  21 5.88145 9.83211   5
   1  -2  21-8.91887 10.5427   5
  -1   2  21 6.52848 10.9136   6
   1  -2  21-8.52420 10.0763   6
   1   2 -21-7.50930 8.87676   3
  -1  -2 -20 32.3366 17.9726   1
   1   2 -20 18.3355 30.6758   1
  -1   2  20 6.93018 13.0142   6
   1  -2  20 27.6953 21.8608   6
   1   2 -20-10.7186 20.0723   1
   1  -2  20 15.9375 16.3638   1
  -1  -2 -20-20.1562 33.7170   1
   1   2 -20 6.09900 15.3454   4
  -1   2  20 6.29990 11.8425   5
   1   2 -20 8.02793 15.0573   3
  -1  -2 -20 15.5024 18.3679   3
   1  -2  19 27.0097 27.6827   1
  -1   2  19 5.73413 10.8055   1
  -1  -2 -19-16.1463 23.4149   3
  -1   2  19 35.1489 29.4099   1
   1   2 -19 7.36314 13.8303   2
   1   2 -19 6.02935 14.3203   4
  -1  -2 -19 33.6134 25.3613   4
   1  -2  19 9.45100 15.8587   5
  -1   2  19 7.62168 14.3112   6
   1  -2  19 19.9528 18.6961   6
   1  -2  19 8.48196 14.2457   1
  -1  -2 -19 20.5533 24.3332   1
   1   2 -19 11.7290 25.9732   1
  -1   2  18-8.17812 13.6744   6
   1  -2  18-10.6774 17.8513   6
   1  -2  18 9.15477 17.1125   1
  -1  -2 -18-20.2704 29.3461   1
  -1  -2 -18 9.06043 16.9362   4
   1   2 -18 11.4940 13.5898   4
  -1   2  18 12.3279 13.6344   1
  -1  -2 -18 7.33182 12.2602   1
   1  -2  18 13.9824 23.3751   1
   1   2 -18 19.6629 32.8700   1
  -1   2  18 12.0093 20.0772   1
   1   2 -18-8.02248 18.9679   2
   1  -2  18 9.39071 13.5984   5
  -1   2  18-7.36097 10.6611   5
  -1  -2 -18 16.5730 13.8556   3
   1   2 -18 18.6571 23.3926   3
   1  -2  17 12.4455 29.4609   2
  -1   2  17 17.3802 16.3128   6
   1  -2  17 22.8112 27.0060   6
   1   2 -17 13.1805 22.0855   1
   1  -2  17 9.99709 20.5239   1
  -1  -2 -17 20.2393 23.9716   1
   1   2 -17 5.21932 15.1887   4
  -1  -2 -17 9.27384 21.9765   4
  -1  -2 -17-7.76586 14.5940   1
  -1   2  17 32.7180 18.2034   1
   1   2 -17 40.3056 41.2866   1
  -1   2  17 24.4691 22.9162   1
   1   2 -17 17.0814 21.4694   2
  -1   2  17 7.92366 11.5722   5
   1  -2  17 36.2323 20.0886   5
   1   2 -17 9.94978 11.8597   3
  -1  -2 -17 16.7307 28.0087   3
  -1  -2 -16 100.677 34.3893   4
   1   2 -16 77.7524 22.0937   4
   1  -2  16 14.6133 28.2069   1
  -1  -2 -16 50.0436 23.1453   1
  -1   2  16 119.389 28.4205   1
  -1  -2 -16 49.7000 37.3068   3
  -1   2  16 12.3493 24.1333   1
   1   2 -16 47.0908 29.2450   2
  -1  -2 -16 39.8358 34.0335   1
   1  -2  16 64.6526 34.4278   1
   1   2 -16 69.3802 33.5525   1
   1  -2  16 118.424 32.3945   5
  -1   2  16 60.6229 27.0345   5
  -1   2  16 39.9244 24.6268   6
   1  -2  16 60.3182 31.0596   6
   1  -2  16 66.3653 32.1603   2
   1   2 -16 53.3691 22.9623   3
   1  -2  15-13.9590 23.3362   2
   1   2 -15-14.4893 17.1297   1
  -1  -2 -15-19.7667 23.3666   1
   1  -2  15 12.1409 22.6926   1
  -1  -2 -15-9.03669 18.5037   1
   1  -2  15-14.6703 30.0360   1
   1   2 -15 19.7638 43.7051   1
  -1   2  15 12.3154 20.5892   1
   1   2 -15-10.4529 23.1171   2
  -1   2  15 9.32842 13.5085   5
   1  -2  15 7.81989 18.4893   5
  -1  -2 -15 21.9323 20.4974   4
  -1  -2 -15-16.0752 19.0038   3
   1   2 -15 11.3089 21.1379   3
   1  -2  14 30.3843 22.3091   2
   1  -2  14 38.8701 30.8575   1
   1   2 -14 59.7034 33.2173   1
  -1  -2 -14-18.8286 27.5129   1
   1  -2  14 54.9952 21.8216   5
  -1   2  14 52.4540 27.9790   5
  -1  -2 -14 56.9796 31.8108   4
  -1   2  14 24.3026 19.5129   1
   1  -2  14 28.9699 29.8901   1
  -1  -2 -14 27.7243 20.7758   1
   1   2 -14 19.2384 36.1490   1
   1   2 -14 11.3690 21.5748   2
  -1   2  14-12.0964 25.0460   1
  -1  -2 -14 61.1014 36.3043   3
   1   2 -14 36.2907 30.5618   3
   1  -2  13 209.135 38.6293   5
  -1   2  13 56.9932 31.9554   6
   1  -2  13 130.766 44.3548   6
   1   2 -13 75.2963 45.1404   1
   1  -2  13 129.664 55.2265   1
  -1  -2 -13 212.269 61.4835   4
   1  -2  13 112.361 51.3580   1
  -1   2  13 216.667 45.5962   1
  -1  -2 -13 92.8901 48.4190   1
   1   2 -13 178.094 74.9172   1
  -1   2  13 171.933 24.6742   2
  -1   2  13 81.7007 37.9074   1
   1  -2  13 150.136 49.9947   2
  -1  -2 -13 142.303 47.7017   3
   1   2 -13 176.751 52.3892   3
   1  -2  12 160.391 29.9608   5
  -1   2  12 102.491 38.3652   6
   1  -2  12 116.565 38.9028   6
   1  -2  12 105.054 47.6426   1
   1  -2  12 192.695 53.2318   2
  -1  -2 -12 191.922 56.9549   4
  -1   2  12 121.369 36.3377   1
   1  -2  12 133.527 48.3918   1
   1   2 -12 161.073 57.4933   1
  -1   2  12 154.697 42.9534   1
   1   2 -12 144.027 47.4673   2
  -1   2  12 151.665 23.5821   2
  -1  -2 -12 117.743 44.9204   3
   1   2 -12 137.192 52.1782   3
   1   2 -11 13.9188 23.4057   3
   1   2 -11 12.6903 18.5469   1
   1  -2  11 12.5829 23.6540   6
  -1   2  11 36.9261 26.8491   6
  -1   2  11 27.0123 25.3700   5
  -1  -2 -11 29.2565 34.6748   4
  -1   2  11 17.5433 11.3733   2
   1   2 -11 42.9825 31.7848   1
   1   2 -11 112.973 46.7964   2
  -1   2  11 20.9111 21.5566   1
  -1  -2 -11 47.1565 27.9857   3
  -1   2  11 9.50508 13.9941   1
  -1  -2 -11 16.6456 22.1445   1
   1   2 -10 13.5967 25.5756   3
   1   2 -10 45.2699 23.3506   1
   1  -2  10-16.2536 33.4015   1
  -1   2  10 56.0619 22.3892   6
   1  -2  10 48.2854 28.6834   6
   1  -2  10 22.0593 11.4524   5
   1  -2  10 30.2312 33.5507   2
  -1   2  10 14.0282 16.8328   5
  -1  -2 -10 48.1750 38.0722   4
  -1   2  10 16.5113 11.1709   2
   1   2 -10 12.9893 24.4482   1
  -1   2  10 28.6584 19.7709   1
   1   2 -10 36.3794 40.3273   2
  -1   2  10 9.39694 17.7996   1
  -1  -2 -10 38.4854 19.5161   1
  -1  -2 -10 52.8639 25.1615   3
   1  -2   9 192.325 30.6235   5
   1  -2   9 134.358 55.1973   2
   1  -2   9 204.492 48.8222   6
  -1   2   9 194.728 40.7429   6
   1   2  -9 234.596 52.2084   1
   1  -2   9 156.196 55.9193   1
  -1   2   9 159.966 55.3107   5
  -1  -2  -9 263.481 73.1944   4
  -1   2   9 151.106 30.2063   2
  -1  -2  -9 207.453 42.7788   1
  -1   2   9 154.777 42.3634   1
   1   2  -9 406.495 92.0872   2
   1   2  -9 241.374 56.7327   3
  -1  -2  -9 205.391 44.5327   3
   1  -2   8 14.1035 8.09308   5
  -1   2   8 14.1470 20.5859   5
   1   2  -8 27.6828 26.7979   1
   1  -2   8 28.9461 34.2777   1
  -1  -2  -8 25.1094 21.0900   3
   1  -2   8 15.3892 28.8364   2
   1   2  -8 20.8912 21.4867   1
   1  -2   8 5.11999 8.80959   4
  -1  -2  -8 6.77926 21.3031   1
  -1   2   8 23.0717 19.3959   1
  -1   2   8 11.4116 17.9652   6
   1  -2   8 63.5390 30.7315   6
  -1   2   8 47.9374 24.1670   1
   1   2  -8 66.9771 56.0180   2
   1  -2   7 409.569 54.6766   5
  -1  -2  -7 501.670 76.8239   5
   1  -2   7 429.522 88.8822   2
  -1   2   7 457.636 63.6461   2
  -1   2   7 466.775 87.9642   5
  -1  -2  -7 462.309 67.5378   1
  -1  -2  -7 404.441 80.5968   1
   1   2  -7 457.859 71.7505   1
   1  -2   7 492.612 89.5340   1
  -1  -2  -7 759.147 121.212   4
   1  -2   7 450.849 62.7980   4
  -1   2   7 405.888 68.2465   1
   1   2  -7 525.017 115.265   2
  -1  -2  -7 339.921 66.6314   3
   1  -2   7 601.987 81.0480   6
  -1   2   7 461.921 63.8477   6
   1   2  -7 351.777 70.3428   1
  -1  -2  -6 214.215 43.6030   3
   1  -2   6 242.454 50.1673   6
  -1  -2  -6 206.662 49.7402   5
   1  -2   6 230.861 32.0254   5
   1  -2   6 210.678 61.9207   2
   1  -2   6 247.651 54.9801   1
   1   2  -6 197.656 43.5580   1
  -1  -2  -6 267.946 57.4319   1
  -1   2   6 207.563 56.7101   5
  -1   2   6 146.202 37.1772   2
  -1  -2  -6 210.700 67.4071   4
   1  -2   6 245.921 39.6273   4
   1  -2   6 153.702 40.3249   1
  -1  -2  -6 258.116 43.8374   1
  -1  -2  -6 234.676 44.0117   2
  -1   2   6 170.830 39.0294   1
  -1   2   6 230.058 40.4211   1
   1   2  -6 227.282 49.9036   1
  -1  -2  -5 11.6329 14.6485   1
   1  -2   5 7.53113 15.4791   1
  -1   2   5 5.73318 12.7518   6
   1  -2   5 26.6683 22.3313   6
   1   2  -5 56.1603 29.2607   3
  -1  -2  -5 10.9506 20.5114   1
   1  -2   5-9.16315 17.1798   1
  -1   2   5-5.88698 15.6197   6
  -1  -2  -5 10.2085 19.1279   5
   1  -2   5 11.1895 8.21446   5
   1  -2   5 31.0522 29.0490   2
  -1   2   5 11.7787 24.1531   5
  -1   2   5 5.49145 15.2840   2
  -1  -2  -5 21.6730 36.2543   4
   1  -2   5 22.2989 14.0451   4
   1   2  -5 24.1483 53.4169   2
   1   2  -5 6.59588 15.6528   1
  -1   2   5 26.2169 17.3771   1
  -1  -2  -5 15.6572 21.7442   2
  -1  -2  -5 6.72251 12.6383   3
  -1   2   5 4.99433 12.5976   1
   1   2  -5 56.1959 29.7370   1
   1  -2   4 22.3208 15.4797   1
  -1  -2  -4 44.8205 21.1219   1
  -1   2   4 14.5785 12.4926   6
   1  -2   4 25.1594 20.0163   6
   1   2  -4 81.4452 23.9791   3
  -1  -2  -4 102.151 35.3099   1
   1  -2   4 55.6928 25.9012   1
  -1   2   4 5.87554 17.9193   6
   1  -2   4 16.1586 12.3901   5
  -1  -2  -4 50.0128 27.8640   5
   1  -2   4 61.8972 36.6847   2
  -1   2   4 32.6917 30.3329   5
  -1   2   4 11.6906 16.4361   2
  -1  -2  -4-21.5433 36.1170   4
   1   2  -4 9.45238 9.48616   4
   1  -2   4 11.8570 15.1186   4
  -1  -2  -4 36.3554 25.3449   2
   1   2  -4 31.0534 23.3773   1
  -1   2   4 6.24082 15.8891   1
   1   2  -4 22.5883 50.0257   2
  -1   2   4 13.6813 12.9387   1
   1   2  -4 55.0675 29.2391   1
  -1  -2  -4 29.9964 18.9627   3
   1  -2   3 1119.62 151.190   1
  -1  -2  -3 1176.83 151.333   1
   1  -2   3 1341.59 160.314   6
  -1   2   3 1330.21 149.815   6
   1  -2   3 1494.61 186.154   2
  -1   2   3 1117.91 147.260   1
   1   2  -3 1489.02 171.751   1
  -1  -2  -3 1345.52 165.670   5
   1  -2   3 1404.07 146.783   5
  -1   2   3 1299.57 165.432   5
  -1   2   3 1347.76 154.329   1
   1   2  -3 1306.90 149.857   3
   1   2  -3 1288.65 144.973   4
  -1  -2  -3 1086.05 190.697   4
  -1  -2  -3 1179.29 151.869   3
  -1  -2  -3 1306.64 167.404   1
  -1   2   3 1172.26 153.879   2
   1   2  -3 1625.30 218.786   2
  -1  -2  -3 1199.88 165.421   2
   1   2  -2 159.263 33.6213   3
  -1   2   2 137.650 38.2051   5
  -1   2   2 150.838 32.8593   6
   1  -2   2 137.061 36.5170   6
  -1   2   2 98.8618 31.9472   2
   1  -2   2 256.650 67.7343   2
   1  -2   2 128.433 32.7562   1
  -1   2   2 119.225 39.4418   5
  -1  -2  -2 258.241 72.6663   4
   1   2  -2 204.196 37.1869   4
  -1   2   2 173.417 33.8118   1
   1   2  -2 173.232 37.5579   1
   1   2  -2 163.154 40.3531   1
  -1   2   2 200.025 35.1786   1
  -1  -2  -2 172.244 36.3906   3
  -1  -2  -1 507.756 82.3342   5
  -1   2   1 588.318 74.4255   6
   1  -2   1 446.400 72.7070   6
  -1   2   1 480.184 75.8333   2
   1  -2   1 609.030 101.489   2
   1   2  -1 833.286 97.0231   4
  -1  -2  -1 466.679 94.7990   4
   1   2  -1 387.579 72.9521   1
   1  -2   1 489.280 70.4981   1
  -1   2   1 519.800 68.3894   1
   1  -2   1 635.333 100.343   3
   1   2  -1 503.368 79.0751   3
   1   2  -1 577.798 75.0851   1
   1   2  -1 564.022 98.3502   2
  -1   2   1 523.601 73.9768   5
   1   2  -1 497.767 66.6832   3
   1  -2   0 181.133 39.9518   6
  -1   2   0 246.600 43.2078   5
   1   2   0 212.738 36.7988   3
  -1  -2   0 165.840 45.6051   5
   1   2   0 374.498 68.0431   2
   1  -2   0 279.695 63.7918   2
  -1  -2   0 461.809 77.3708   4
   1   2   0 567.216 95.6627   4
   1   2   0 187.112 41.1168   3
  -1   2   0 202.990 47.5355   4
   1  -2   0 236.420 62.1035   3
  -1   2   0 283.337 45.0774   6
   1  -2   0 321.678 43.4017   1
  -1   2   0 303.041 40.6164   1
   1   2   0 261.471 45.2331   1
   1   2   0 125.526 41.0153   1
  -1   2  -1 649.654 76.5726   5
  -1  -2   1 472.696 83.2260   5
  -1   2  -1 757.631 96.7025   4
   1  -2  -1 627.763 100.640   2
  -1  -2   1 621.080 88.1574   4
  -1   2  -1 495.512 80.4704   4
   1   2   1 868.180 139.850   4
   1   2   1 430.813 69.5316   3
   1  -2  -1 451.563 94.5003   3
   1  -2  -1 533.831 68.4348   1
   1   2   1 541.453 86.6258   2
   1   2   1 540.667 81.3867   1
   1  -2  -1 555.771 73.5443   1
  -1  -2   1 569.634 89.3940   6
   1  -2  -1 395.156 70.1712   6
  -1   2  -1 622.875 76.9368   6
  -1   2  -1 594.301 73.3219   1
   1   2   2 202.684 51.0904   6
  -1   2  -2 117.609 27.0322   5
  -1  -2   2 147.666 39.3477   5
   1   2   2 122.977 42.3106   1
  -1   2  -2 120.943 33.3314   1
  -1   2  -2 116.626 31.0395   6
  -1  -2   2 86.9566 30.3978   1
   1   2   2 110.312 30.0598   1
  -1   2  -2 176.754 33.6735   1
  -1  -2   2 194.925 46.4009   1
   1  -2  -2 155.196 35.7583   1
  -1   2  -2 132.779 38.8011   4
   1   2   2 172.982 32.2136   3
   1  -2  -2 194.730 54.1297   3
   1  -2  -2 156.826 48.5998   2
  -1  -2   2 199.158 44.9770   6
   1   2   3 1442.73 177.396   6
   1  -2  -3 1635.27 177.983   2
  -1  -2   3 1494.90 167.882   1
   1  -2  -3 1155.99 158.639   1
  -1   2  -3 1327.63 151.589   1
  -1  -2   3 1290.97 166.005   5
  -1   2  -3 1154.26 143.929   5
   1   2   3 1328.56 158.912   2
   1  -2  -3 1395.27 171.978   4
  -1  -2   3 1296.80 151.656   4
   1   2   3 1226.91 155.586   1
   1   2   3 1386.59 153.151   3
   1  -2  -3 1039.94 169.319   3
  -1  -2   3 1324.08 151.889   3
  -1   2  -3 1349.48 162.547   1
   1   2   3 1435.26 168.758   1
  -1  -2   3 1294.12 169.221   6
  -1   2  -3 1095.26 150.916   6
  -1  -2   4 19.8345 20.5347   5
  -1   2  -4 22.6618 10.5046   5
  -1  -2   4 32.4735 25.7729   6
  -1   2  -4 51.0674 23.4580   1
   1   2   4 14.4902 18.4245   1
   1   2   4 9.41366 12.1956   3
   1  -2  -4 40.4311 35.7524   3
  -1  -2   4 11.4842 14.7221   4
  -1  -2   4 21.0084 14.8799   3
  -1   2  -4 51.9636 23.0956   3
  -1   2  -4 25.5090 21.5407   1
   1  -2  -4 39.1573 16.6500   1
   1   2   4 73.3768 26.7331   1
  -1   2  -4 33.5644 20.4615   4
   1   2   4 48.8278 30.7615   6
  -1  -2   4 58.8184 29.1188   1
  -1  -2   4 16.0260 20.3254   1
  -1   2  -5 8.06286 13.5769   3
   1  -2  -5 37.9508 19.1310   1
  -1   2  -5 7.54688 8.30611   5
  -1  -2   5 9.73991 14.1946   5
  -1  -2   5 10.5446 15.3523   6
  -1   2  -5 29.3339 21.2955   1
   1   2   5 4.94512 12.5069   3
   1  -2  -5 13.3321 22.3458   3
   1  -2  -5 35.1900 25.9902   4
  -1   2  -5 19.3783 14.3773   4
  -1  -2   5 24.2227 21.4030   1
   1   2   5 35.8488 22.3925   6
   1  -2  -5 8.12989 18.0521   1
   1   2   5 10.2074 12.9012   2
  -1   2  -6 242.110 46.5407   3
   1   2   6 221.304 54.6262   6
  -1   2  -6 254.981 33.4900   5
  -1  -2   6 196.557 46.5823   6
  -1  -2   6 260.888 51.2963   5
   1   2   6 345.905 57.9748   1
   1  -2  -6 289.282 50.6871   1
  -1   2  -6 249.892 52.0501   1
  -1   2  -6 307.421 54.9361   1
   1   2   6 280.136 52.0947   1
   1  -2  -6 258.544 60.3280   4
  -1   2  -6 287.365 46.2288   4
   1  -2  -6 155.076 51.5553   3
   1   2   6 232.061 42.4467   3
  -1  -2   6 193.688 48.5603   1
   1  -2  -6 252.734 46.8052   1
   1   2   6 207.950 39.4945   2
   1   2   7 445.641 75.8808   1
  -1   2  -7 549.135 80.2698   1
   1  -2  -7 554.916 81.2665   1
   1   2   7 379.952 74.4827   6
   1  -2  -7 465.932 65.9170   6
  -1  -2   7 609.090 78.9351   5
  -1   2  -7 391.473 52.6660   5
  -1   2  -7 504.704 81.0431   1
   1   2   7 484.825 72.8606   1
   1  -2  -7 374.686 67.0616   2
   1   2   7 413.561 59.0161   2
  -1   2  -7 467.139 65.0477   4
   1  -2  -7 552.213 92.0589   4
   1  -2  -7 457.273 69.9781   1
   1   2   7 443.174 66.0729   3
  -1   2  -7 509.418 72.5573   3
   1  -2  -7 542.640 89.8274   3
  -1  -2   7 448.301 74.8579   6
  -1  -2   7 449.055 73.0439   1
  -1   2  -8 83.4348 41.1828   1
   1   2   8 16.2593 18.2231   1
  -1   2  -8 43.9886 19.6054   3
   1   2   8 10.2875 17.4534   1
   1  -2  -8 50.5992 31.8579   1
  -1   2  -8 10.8670 20.5273   1
  -1  -2   8 20.2028 19.1127   6
   1   2   8 45.4297 25.3625   6
   1  -2  -8 11.4972 16.9092   6
  -1  -2   8 26.3928 19.6816   5
  -1   2  -8 30.9925 10.0665   5
   1  -2  -8 11.8990 17.4820   2
   1  -2  -8 13.9172 23.4543   4
  -1   2  -8 24.3469 15.5174   4
  -1  -2   8 68.2500 29.5503   1
   1  -2  -8 26.6276 24.7844   1
   1  -2  -8-12.5942 23.7256   3
   1   2   8 22.4253 13.5850   2
   1   2   9 201.148 42.8454   1
  -1  -2   9 167.463 40.8694   6
  -1   2  -9 203.890 39.2034   3
   1  -2  -9 210.916 57.6801   1
  -1   2  -9 168.900 46.3108   1
   1  -2  -9 104.663 29.6886   6
   1   2   9 132.483 38.1959   6
  -1  -2   9 183.381 42.2231   5
   1  -2  -9 108.716 30.8402   2
  -1   2  -9 192.811 29.1739   5
  -1   2  -9 131.069 29.2714   4
  -1  -2   9 230.601 46.1298   1
   1  -2  -9 149.634 48.7679   3
   1   2   9 174.060 26.3117   2
   1  -2  -9 172.942 43.1533   1
  -1   2 -10 28.2195 19.6720   3
   1   2  10 12.6096 18.3782   1
  -1   2 -10 13.2242 19.2621   1
   1  -2 -10 22.2488 15.0282   2
   1   2  10 52.8664 25.5994   1
  -1   2 -10 42.6928 26.6813   1
  -1   2 -10 21.6396 11.0591   5
   1  -2 -10 15.5218 18.4700   4
  -1   2 -10 17.3950 13.7657   4
  -1  -2  10 18.9468 15.9784   6
   1   2  10-8.72015 19.4003   6
   1  -2 -10 21.1974 17.8444   1
   1  -2 -10 26.2609 24.6318   3
  -1   2 -11 42.4538 21.4332   3
   1   2  11 27.1466 22.7932   1
  -1   2 -11 14.2353 26.6932   1
  -1   2 -11 29.0425 29.8085   1
   1   2  11 38.6729 26.8887   1
  -1   2 -11 9.84518 10.3102   5
   1   2  11 16.6978 15.7542   5
   1  -2 -11 18.8086 11.9635   2
  -1  -2  11 9.29088 15.6823   5
   1  -2 -11-16.0873 23.3901   4
  -1   2 -11 13.1546 10.5918   4
   1  -2 -11 13.1496 24.6714   3
  -1  -2  11 18.9477 17.8389   6
   1   2  11 26.3749 20.8970   6
   1  -2 -11 44.9027 31.1938   1
  -1  -2  11 19.3966 21.5560   1
   1   2  12 294.457 46.6097   5
  -1   2 -12 149.042 31.3643   5
   1  -2 -12 80.3528 23.4503   2
  -1  -2  12 167.625 40.1831   5
   1  -2 -12 131.193 50.1067   4
   1  -2 -12 154.599 46.1888   1
   1  -2 -12 225.537 57.7075   3
  -1  -2  12 78.4402 30.4619   6
   1   2  12 207.703 43.0283   6
   1   2  12 169.465 42.7040   1
  -1   2 -12 72.3751 44.8634   1
  -1  -2  12 159.579 49.6671   1
  -1   2 -12 90.0732 40.9050   1
   1   2  12 100.804 41.2913   1
  -1  -2  12 71.3539 34.6401   1
   1   2  13 360.546 52.5160   5
  -1   2 -13 70.6834 28.4040   5
   1  -2 -13 48.0766 23.7642   2
  -1  -2  13 174.779 43.8954   5
   1  -2 -13 164.105 60.7336   4
  -1   2 -13 189.080 33.6800   4
   1  -2 -13 112.506 55.3670   3
   1   2  13 270.656 51.4986   6
  -1  -2  13 132.417 40.9808   6
  -1  -2  13 117.621 58.3477   1
  -1   2 -13 190.194 58.2801   1
   1   2  13 168.628 49.2050   1
   1   2  13 119.667 46.6689   1
  -1  -2  13 243.365 54.4195   1
   1  -2 -14 49.5704 27.5176   1
  -1  -2  14 12.7658 8.38356   4
  -1   2 -14 39.2252 18.0369   4
   1  -2 -14-14.3157 20.8741   3
  -1  -2  14 20.8945 19.6842   6
   1  -2 -14 21.3307 9.02646   2
   1  -2 -14 14.5000 9.01013   2
   1   2  14 32.7165 21.7616   5
  -1  -2  14 77.6406 27.9228   5
   1   2  14 60.8933 36.0744   1
  -1  -2  14 13.0967 19.1234   1
  -1   2 -14 12.8458 21.6179   1
  -1  -2  14 21.6511 18.2677   1
  -1   2 -15 12.3269 17.8506   1
   1   2  15-12.4793 18.0712   1
  -1  -2  15 12.9166 26.4476   1
   1   2  15-14.2034 20.5663   1
   1  -2 -15-15.5614 22.5318   4
  -1   2 -15 5.48639 12.9776   4
  -1  -2  15 4.50632 8.22102   4
   1  -2 -15-15.1345 12.6574   3
   1   2  15 11.1749 20.8896   6
  -1  -2  15 10.8021 15.6440   6
   1   2  15 16.6034 17.0018   5
  -1  -2  15 11.8047 13.9604   5
   1  -2 -15-12.2280 17.7075   1
  -1  -2  15-10.9014 20.3786   1
   1   2  16 88.6377 34.1036   1
  -1  -2  16 109.179 35.7294   1
  -1   2 -16 106.507 40.1032   1
  -1   2 -16 76.2225 32.5211   3
   1  -2 -16 15.7946 27.2042   1
   1   2  16 41.8493 35.5868   1
   1  -2 -16 29.5923 33.3694   4
  -1  -2  16 27.0164 15.2199   4
  -1   2 -16 88.5106 25.6372   4
   1  -2 -16 31.8028 35.7690   3
  -1  -2  16 55.3564 25.3449   6
   1   2  16 72.5764 29.3371   6
  -1  -2  16 88.5294 38.6719   5
   1  -2 -16 71.0742 31.9877   1
  -1  -2  16 32.4259 26.3794   1
   1  -2 -17-13.9001 28.5532   4
  -1  -2  17 11.8614 11.0533   4
  -1   2 -17 49.3861 21.3889   4
   1  -2 -17 16.5373 24.0540   3
   1   2  17 25.8472 26.5612   6
   1  -2 -17 29.4736 32.6713   1
  -1   2 -17 14.6121 24.5370   1
   1   2  17 12.8836 21.6627   1
   1   2  17 18.4069 15.5611   5
  -1  -2  17 26.7363 25.0928   5
  -1   2 -17 29.3535 20.1675   3
   1   2  17-12.5133 18.2651   1
  -1   2 -17 67.6713 28.3761   1
   1  -2 -17 11.3109 21.2678   1
   1   2  18 12.0669 20.1730   1
  -1  -2  18 11.0790 18.5219   1
  -1   2 -18 10.7123 21.9330   1
  -1   2 -18 10.1103 16.9028   3
   1  -2 -18-14.0702 23.5215   1
   1   2  18 11.8493 19.8095   1
  -1   2 -18 13.9471 30.8427   1
   1  -2 -18 12.9399 24.1850   4
  -1   2 -18 7.61482 12.7323   4
   1  -2 -18-16.9674 34.7381   3
   1   2  18 13.5743 25.3707   6
  -1  -2  18-11.1920 16.2048   6
   1   2  18-9.86354 11.6624   5
  -1  -2  18-13.8460 16.3685   5
   1  -2 -18 10.6861 17.8653   1
  -1  -2  18 10.2130 12.0754   1
   1  -2 -19-11.9739 20.0188   4
  -1   2 -19-10.2102 14.7852   1
   1  -2 -19 20.0419 16.7549   1
   1   2  19-14.5434 17.1942   6
  -1  -2  19 10.9925 12.9983   6
   1  -2 -19-14.0052 23.4139   1
   1   2  19 11.3819 23.3047   1
  -1   2 -19 13.2137 15.6229   1
  -1   2 -19 10.4239 17.4284   3
  -1  -2  19 9.77070 14.1492   1
   1  -2 -19-17.1242 20.2440   3
   1   2  19 10.2528 17.1424   5
  -1  -2  19-13.9876 16.5373   5
   1   2  19 22.7988 21.3074   1
   1   2  20-9.96481 14.4541   5
   1  -2 -20-16.9785 24.5956   3
  -1   2 -20 13.8204 18.2865   4
  -1  -2  20 10.6256 12.5924   6
  -1   2 -20-12.4614 20.8502   1
   1  -2 -20 26.9244 22.5217   1
  -1   2 -20 20.7474 19.4087   3
   1  -2 -20 11.0416 16.0101   4
   1   2  20 10.5962 17.7359   1
  -1  -2  20 9.98519 23.6224   1
  -1  -2  20 27.8584 19.0330   1
  -1   2 -21 6.30202 13.9361   4
  -1   2 -21 10.0013 14.4786   3
  -1   2 -21 11.7136 16.9574   1
  -1  -2  21 8.77848 12.7085   1
   1   2  21 14.1934 16.7768   6
  -1  -2  21-10.1246 11.9676   6
   1  -2 -21-16.5258 23.9236   3
  -1  -2  21-9.53772 19.5266   1
   1   2  21-9.61366 13.9175   5
  -1  -2  21 13.1660 22.0083   5
  -1  -2  22 98.7105 38.1579   5
   1   2  22 59.6978 27.0912   5
  -1   2 -22 54.2276 27.5350   3
  -1   2 -22 104.605 28.0635   2
   1  -2 -22 110.743 40.5829   3
  -1  -2  22 124.041 33.9795   6
   1   2  22 65.3551 32.0661   6
  -1   2 -22 70.4636 25.9923   4
   1   2  23 7.56421 14.2569   5
  -1   2 -23 33.5046 18.6141   3
  -1   2 -23 46.8918 23.0524   2
   1  -2 -23-14.8971 27.9024   3
   1   2  23-11.0579 18.5764   6
  -1  -2  23-8.88846 14.9723   6
   1  -2 -23 17.3057 17.8108   4
  -1   2 -23 38.6300 17.3566   4
  -1  -2  24 20.6068 14.9561   5
   1   2  24 6.95526 16.4789   5
  -1   2 -24 7.82457 13.1257   3
  -1   2 -24 11.3454 15.0334   2
   1  -2 -24 13.8370 28.3494   3
   1   2  24 18.6563 17.4680   6
  -1  -2  24 8.22919 15.4188   6
   1  -2 -24 8.00168 11.6357   4
  -1   2 -25-7.21254 12.0593   3
   1  -2 -25 7.42444 12.4134   4
  -1   2 -25 5.26103 9.83586   2
  -1  -2  25 7.58385 12.6798   6
   1   2  25-8.50880 12.3205   6
  -1  -2  25 18.5717 15.5243   5
  -1  -2  26 8.34219 12.0770   5
   1   2  26-5.66322 10.5846   5
  -1   2 -26 6.68080 9.67204   3
  -1   2 -26-5.01112 13.2449   2
   1  -2 -26-11.6029 13.7150   3
  -1  -2  26-6.97168 11.6543   6
   1  -2 -26 6.97188 11.6547   4
  -1  -2  27-7.59876 11.0026   5
   1   2  27 5.18153 9.68636   5
  -1   2 -27 9.55109 13.8284   2
  -1   2 -27-6.07879 10.1637   3
   1  -2 -27-6.52398 12.1947   4
   1   2  27 6.76668 12.6482   6
  -1  -2  27 6.40833 9.27970   6
   1  -2 -27 10.5331 23.2929   3
  -1   2 -28 5.62124 8.18197   3
   1   2  28 14.2418 8.91292   5
  -1  -2  28 27.3606 15.1496   5
   1  -2 -28 9.51916 13.8066   3
   1   2  28 6.17140 10.3511   6
  -1  -2  28-5.88807 9.87921   6
   1   2  29 5.46110 9.12980   6
  -1   2 -29 5.20307 8.69854   3
   1  -2 -29-5.84582 9.77282   4
  -1  -2  29-6.17634 8.94221   5
   1   2  29 4.41287 10.4329   5
   1  -2 -29-8.58042 14.3436   3
   1   2  30 10.0128 10.3278   6
  -1  -2  30 10.0994 9.52238   6
  -1   2 -30 9.64588 9.10252   3
   1  -2 -30-5.52545 10.4042   4
   1   2  30 20.6712 10.4436   5
   1  -2 -30 32.1850 17.8379   3
  -1  -2  30 5.60115 10.5446   5
   1   2  31 3.82756 6.40572   5
   1  -2 -31-5.34520 10.9475   4
   1   2  31-9.13839 9.35957   6
  -1  -2  31-4.65934 5.51613   6
   1   2  32 7.20855 8.00523   5
  -1  -3 -31 1395.43 174.304   3
  -1  -3 -30 9.71290 18.1795   3
  -1  -3 -30 9.52856 9.80419   4
  -1  -3 -29 3371.94 347.672   4
   1   3 -29 3036.95 345.106   2
   1  -3  29 3213.06 346.902   6
  -1  -3 -29 4106.03 375.354   3
   1   3 -29 2863.26 344.353   3
  -1   3  29 3178.58 342.747   5
  -1   3  28 41.0965 13.4616   5
  -1  -3 -28 5.20487 10.8531   4
   1   3 -28 9.83589 13.1605   2
   1   3 -28 14.7611 10.2819   3
  -1  -3 -28 11.6792 19.6312   3
   1  -3  28 5.56415 6.89192   6
  -1  -3 -27 12470.0 1331.62   4
  -1   3  27 11353.4 1328.44   6
   1  -3  27 15371.6 1337.97   6
  -1   3  27 13217.5 1328.54   5
   1   3 -27 12541.6 1330.01   2
   1   3 -27 10496.9 1328.25   3
   1   3 -26 16.4911 14.7555   3
  -1  -3 -26 22.7940 13.7154   4
  -1  -3 -26 28.6847 24.1126   3
  -1   3  26 15.3262 13.0661   6
   1  -3  26 46.7777 18.7024   6
  -1  -3 -25 8172.32 671.179   3
   1   3 -25 4987.59 612.298   3
  -1   3  25 5588.36 610.295   5
  -1   3  25 5132.04 611.112   6
   1  -3  25 8008.77 628.474   6
  -1  -3 -25 5919.29 615.560   4
   1   3 -25 5235.30 611.078   2
   1   3 -24 6.29212 10.5338   3
   1   3 -24 16.4955 12.1727   2
  -1  -3 -24 6.37084 10.6652   4
  -1   3  24-6.05632 10.1403   6
   1  -3  24 8.10823 11.7521   6
  -1  -3 -24-16.6917 19.7380   3
  -1   3  24 5.24280 8.78301   5
  -1   3  23 371.461 57.2081   5
   1   3 -23 337.763 58.4263   2
  -1  -3 -23 423.210 61.8046   4
   1  -3  23 416.784 66.8554   6
  -1  -3 -23 436.611 86.7344   3
  -1   3  22 24.1785 15.3039   5
   1   3 -22 6.05800 14.4772   2
  -1  -3 -22 28.5979 19.9316   4
   1  -3  22 19.3048 16.2736   6
  -1  -3 -22 17.1554 24.9252   3
   1   3 -21 290.820 49.1026   2
   1  -3  21 200.677 48.0982   5
  -1   3  21 229.922 48.4130   5
   1  -3  20 7.02912 15.5438   5
   1   3 -20-6.72428 17.7726   2
  -1  -3 -20-15.9541 16.3314   4
  -1  -3 -20-16.5098 23.9004   3
  -1   3  20 9.26053 18.9590   6
  -1   3  20 7.04227 13.1616   5
  -1   3  19 18167.3 1842.01   5
  -1  -3 -19 19558.7 1880.12   3
  -1  -3 -19 19761.8 1848.66   4
   1  -3  19 18891.0 1839.41   5
  -1   3  18 24.4509 19.5198   5
  -1  -3 -18 27.5280 21.9166   4
   1   3 -18 48.1398 28.0508   3
   1  -3  18 29.9824 17.6414   5
   1   3 -18 23.5073 20.9452   2
   1  -3  18 13.9498 26.2579   1
  -1   3  18 23.1937 21.8982   6
   1  -3  18 36.3840 22.8811   6
   1   3 -18 37.2891 27.1715   1
   1   3 -17 24061.4 2644.78   1
   1  -3  17 29548.9 2587.29   5
   1  -3  17 23292.2 2611.31   1
   1   3 -17 24499.4 2599.93   3
   1   3 -17 31606.3 2601.86   2
  -1   3  17 16412.9 2591.89   6
  -1   3  17 14131.9 2589.22   1
   1  -3  17 32470.0 2598.37   1
   1   3 -17 25948.2 2602.04   1
   1   3 -16 10.5229 17.8038   1
   1  -3  16 23.6813 19.9831   1
   1  -3  16 98.4596 37.1904   6
  -1   3  16 10.5490 19.9059   6
   1  -3  16 13.6886 23.0466   2
  -1  -3 -16 40.8849 25.7758   4
   1   3 -16 21.1340 35.4344   1
   1   3 -16-11.0288 16.2011   3
  -1   3  16 24.4872 20.6504   1
   1   3 -16 45.6142 25.4379   2
  -1  -3 -16 12.2459 25.2212   3
  -1  -3 -16 18.8785 16.8581   1
  -1   3  16 19.1617 16.2499   1
  -1   3  15 36060.3 6029.77   5
   1   3 -15 65008.4 6083.21   1
  -1   3  15 73977.0 6035.11   1
   1   3 -15 71192.7 6050.19   2
  -1  -3 -15 70976.2 6053.34   4
   1  -3  15 59929.6 6059.57   2
  -1  -3 -15 61363.9 6047.26   3
   1   3 -15 35242.9 6030.80   3
   1  -3  15 57379.2 6021.34   5
  -1   3  15 60005.1 6041.25   6
   1  -3  15 69472.5 6055.26   6
   1  -3  15 66142.3 6039.65   1
  -1  -3 -15 60229.7 6068.01   1
  -1   3  15 52109.2 6041.95   1
   1   3 -15 59233.1 6046.00   1
   1  -3  14 106.704 25.4920   5
   1  -3  14 138.040 56.4295   2
   1   3 -14 145.631 45.4668   3
   1  -3  14 90.8374 36.3518   1
  -1   3  14 54.4543 29.8183   5
  -1  -3 -14 165.756 43.4851   4
   1   3 -14 68.7299 47.8400   1
  -1   3  14 130.882 43.4542   1
   1   3 -14 211.078 53.0348   2
  -1   3  14 223.570 42.2919   1
  -1  -3 -14 140.380 38.2784   1
  -1  -3 -14 142.720 43.5429   3
   1  -3  14 314.829 56.3081   6
  -1   3  14 151.600 42.8637   6
   1  -3  13 219.913 35.2247   5
   1  -3  13 334.406 72.2136   2
   1   3 -13 492.889 68.5436   3
  -1  -3 -13 216.077 60.9327   1
   1   3 -13 60.2256 40.5290   1
   1  -3  13 346.676 62.3374   1
  -1   3  13 224.032 52.1444   5
  -1  -3 -13 121.596 50.9260   4
  -1   3  13 159.934 26.2673   2
   1   3 -13 323.276 66.4495   2
  -1   3  13 302.769 50.0650   1
  -1  -3 -13 179.553 42.1772   1
  -1  -3 -13 162.516 46.0843   3
   1  -3  13 434.502 64.5712   6
  -1   3  13 275.380 50.1696   6
  -1   3  12 104.412 29.9500   6
   1  -3  12 125.736 36.2183   6
  -1  -3 -12 125.001 45.2701   1
   1  -3  12 117.213 41.8370   1
   1   3 -12 12.2343 26.6839   1
   1   3 -12 114.697 40.0454   3
   1  -3  12 93.1993 20.8504   5
   1  -3  12 87.7788 44.9706   2
  -1   3  12 97.8741 32.8030   5
  -1  -3 -12 90.9616 41.6661   4
  -1   3  12 71.2220 16.8829   2
  -1   3  12 128.778 33.0070   1
   1   3 -12 139.870 49.0706   2
  -1  -3 -12 29.9339 22.6937   1
   1  -3  12 43.1406 37.2124   1
  -1   3  12 92.8984 40.9758   1
  -1  -3 -12 68.2971 28.2392   3
   1   3 -12 79.8146 42.6057   1
   1  -3  11 390.577 57.5536   5
  -1   3  11 600.797 85.9184   5
  -1   3  11 526.445 71.0003   6
   1  -3  11 347.882 91.3409   2
  -1   3  11 324.321 53.8171   2
   1   3 -11 497.104 79.9696   3
  -1   3  11 678.015 85.1896   1
  -1  -3 -11 394.826 81.0544   1
   1  -3  11 752.647 95.4888   1
   1   3 -11 328.449 76.7323   1
   1   3 -11 449.950 81.1428   1
  -1  -3 -11 313.930 64.7097   1
   1  -3  11 496.605 80.3304   1
  -1   3  11 456.077 71.9678   1
   1   3 -11 773.670 112.529   2
   1  -3  11 575.812 81.7879   6
  -1  -3 -11 424.226 71.0638   3
   1   3 -10 27.4991 29.6819   3
  -1  -3 -10 10.4318 27.5823   1
   1  -3  10 12.6962 21.2371   1
   1   3 -10 10.8845 24.0815   1
  -1  -3 -10-7.78877 11.3022   3
   1  -3  10 6.98827 9.71704   5
  -1   3  10 10.2333 14.8345   5
   1  -3  10-18.2433 34.1036   2
  -1  -3 -10 14.4986 21.0032   4
  -1   3  10-2.96050 13.1163   2
   1  -3  10 9.43032 13.6739   6
  -1  -3 -10 6.65601 17.6092   1
   1  -3  10-8.83938 18.1133   1
  -1   3  10 14.4818 17.1350   1
   1   3 -10 17.6761 25.6004   2
   1   3 -10 20.6351 32.2750   1
  -1   3   9 35437.7 3477.09   5
   1   3  -9 30164.8 3472.24   1
  -1   3   9 49622.7 3496.32   1
  -1  -3  -9 29107.7 3458.99   1
   1  -3   9 36464.4 3473.13   6
  -1  -3  -9 25483.4 3481.91   4
   1  -3   9 32603.9 3467.68   1
  -1  -3  -9 25501.9 3460.12   3
   1   3  -9 45203.3 3482.32   3
  -1   3   9 33403.4 3461.99   1
   1   3  -9 32718.6 3473.07   1
   1  -3   9 42767.9 3503.92   1
  -1  -3  -9 31073.2 3473.90   1
   1   3  -9 47235.5 3547.33   2
  -1   3   9 31667.2 3452.27   2
   1  -3   9 32884.2 3503.71   2
   1  -3   8 17.5855 16.4820   6
  -1   3   8 5.69508 10.7194   6
   1   3  -8 24.7139 16.9133   1
   1  -3   8 43.3016 31.9430   1
   1  -3   8 37.8277 38.7426   2
  -1  -3  -8 10.4948 13.9273   1
  -1   3   8 22.6227 28.3905   1
  -1   3   8 9.28336 17.3963   5
  -1  -3  -8 30.6971 25.6880   4
  -1   3   8 3.90337 9.86969   2
  -1  -3  -8 14.7683 20.5085   3
  -1   3   8 16.7904 14.0910   1
   1   3  -8 7.11864 14.6293   3
   1   3  -8-9.60146 16.1001   1
  -1   3   7 22401.7 2101.37   5
  -1   3   7 29764.9 2125.32   1
   1   3  -7 22373.9 2104.01   1
   1  -3   7 18145.6 2134.28   2
  -1   3   7 19036.3 2086.28   6
   1  -3   7 20252.0 2095.41   6
  -1  -3  -7 12964.5 2104.25   4
   1  -3   7 18906.9 2087.61   1
  -1  -3  -7 18211.7 2091.92   3
   1   3  -7 22660.0 2091.27   3
   1   3  -7 18664.4 2090.60   1
   1  -3   7 20169.1 2126.63   1
  -1  -3  -7 21886.6 2101.10   1
  -1   3   7 19134.0 2081.20   2
   1   3  -7 19623.2 2160.22   2
  -1  -3  -7 18597.6 2096.45   5
   1  -3   6 25.7938 20.4695   6
   1   3  -6 75.9687 26.8614   3
  -1   3   6 40.3231 23.9539   6
  -1  -3  -6 25.5954 21.5294   1
  -1   3   6 8.72332 22.0067   5
  -1  -3  -6 74.8693 45.1888   4
   1   3  -6 1.75934 11.1714   4
   1   3  -6 20.9193 10.9780   4
  -1   3   6 18.8591 15.9477   1
   1   3  -6 74.1552 65.3761   2
  -1  -3  -6 7.86118 24.7032   3
   1  -3   6 5.90923 15.8053   1
  -1   3   6 22.6480 32.8757   1
  -1  -3  -6 31.5609 18.2343   1
   1  -3   5 290264. 29794.0   5
  -1  -3  -5 350176. 29818.0   5
   1  -3   5 323728. 29860.4   2
  -1   3   5 311784. 29809.3   5
   1   3  -5 317579. 29879.0   2
   1  -3   5 299011. 29810.3   6
   1   3  -5 289556. 29791.4   4
  -1  -3  -5 291412. 29830.7   4
   1  -3   5 274914. 29798.2   1
  -1  -3  -5 287328. 29806.3   3
   1   3  -5 266813. 29795.5   1
   1  -3   5 262542. 29823.2   1
  -1  -3  -5 242674. 29807.7   1
  -1   3   5 281287. 29792.5   1
  -1   3   5 288959. 29802.6   6
   1   3  -5 256939. 29797.0   3
  -1  -3  -5 297958. 29792.1   1
   1   3  -5 323391. 29814.5   1
  -1   3   5 278566. 29811.3   1
  -1   3   4 407.598 65.9914   1
   1  -3   4 466.462 84.1356   1
  -1  -3  -4 350.273 67.8702   5
  -1   3   4 321.191 63.6235   6
   1  -3   4 401.441 58.2830   5
   1  -3   4 418.513 69.0341   6
   1  -3   4 536.693 113.931   2
  -1  -3  -4 408.352 84.3710   4
   1   3  -4 444.912 67.0010   4
  -1  -3  -4 461.915 72.8245   3
   1   3  -4 366.535 56.7686   1
  -1  -3  -4 363.463 70.8415   1
   1   3  -4 538.573 141.596   2
   1   3  -4 475.231 62.9463   3
   1  -3   4 345.150 55.4728   1
  -1  -3  -4 357.158 52.7047   1
   1   3  -4 468.526 72.1969   1
   1   3  -3 140.926 28.3495   3
   1  -3   3 179.459 48.9118   1
   1  -3   3 176.836 38.6454   6
   1  -3   3 165.434 30.6563   5
  -1   3   3 187.809 39.4474   5
   1  -3   3 357.835 86.2146   2
  -1  -3  -3 235.792 46.7066   5
  -1  -3  -3 272.801 58.9698   4
   1   3  -3 227.274 58.7672   4
  -1  -3  -3 137.874 37.4525   3
   1   3  -3 203.252 30.2222   1
   1   3  -3 190.894 82.7932   2
  -1   3   3 198.467 32.6924   1
  -1   3   3 67.2487 29.4734   1
   1  -3   3 75.3361 23.7148   1
  -1  -3  -3 153.485 26.9531   1
  -1  -3  -3 108.416 35.3485   1
   1   3  -3 126.279 35.8685   1
  -1  -3  -2 37.9464 21.2926   5
  -1   3   2 57.7477 24.4068   5
  -1  -3  -2 87.2523 39.9012   4
  -1   3   2 31.2219 11.9853   1
  -1  -3  -2 21.5956 18.4144   1
   1   3  -2 59.0409 19.4567   1
  -1  -3  -2 31.4103 27.3053   3
   1  -3   2 108.637 28.3216   1
   1   3  -2-18.6111 49.3244   2
   1   3  -2 47.1393 16.1649   1
   1   3  -2 15.0669 16.1241   3
   1  -3   2 40.5984 51.0284   2
  -1  -3  -2 22.1790 13.2504   1
  -1   3   2 22.0614 10.9582   1
   1  -3   1 8751.76 901.650   6
   1   3  -1 14328.0 969.432   2
   1   3  -1 10194.2 896.663   3
  -1  -3  -1 11269.1 923.282   4
   1  -3   1 3557.62 886.136   1
  -1  -3  -1 7893.66 888.942   1
   1   3  -1 9148.14 904.003   3
   1  -3   1 9189.90 928.992   3
   1  -3   1 12003.2 977.479   2
  -1  -3  -1 8715.52 897.008   1
   1   3  -1 8013.02 893.910   1
   1   3  -1 10108.2 892.286   1
   1  -3   1 10176.1 891.561   1
  -1  -3  -1 10065.6 915.257   5
  -1  -3   0 9.32237 13.4956   5
   1  -3   0 19.8700 28.7647   2
   1   3   0 5.13310 12.8709   3
   1  -3   0 6.96473 13.0165   6
  -1  -3   0-9.94884 16.6305   6
  -1  -3   0 8.51651 20.1330   4
  -1   3   0-2.50035 7.53515   1
  -1  -3   0 5.81864 14.5898   1
   1  -3   0 14.0043 23.4095   3
  -1  -3   0-4.04811 9.56994   1
  -1   3   0-1.50451 6.16071   1
   1   3   0 16.5149 13.8032   1
   1  -3   0-2.01002 6.28626   1
   1   3   0 3.90926 9.80229   1
   1  -3   0-1.65760 6.03932   1
  -1  -3   1 9011.16 988.722   6
   1  -3  -1 7072.96 972.168   6
   1   3   1 11786.4 1003.73   2
  -1  -3   1 10423.4 985.230   4
  -1   3  -1 11377.1 991.754   4
   1  -3  -1 9962.98 1006.42   3
   1  -3  -1 12325.2 1048.42   2
  -1   3  -1 13074.6 968.176   1
  -1  -3   1 11117.0 977.329   1
  -1  -3   1 10345.4 990.306   5
  -1  -3   1 8468.84 971.540   1
   1  -3  -1 8209.67 957.733   1
  -1   3  -1 6678.45 960.393   1
   1  -3  -1 10373.4 962.504   1
   1   3   1 11026.1 979.509   1
   1  -3  -2 26.6069 17.1256   6
  -1  -3   2 30.6001 27.2378   6
  -1  -3   2 56.5809 22.6292   4
  -1  -3   2 26.1144 17.3479   1
  -1   3  -2 23.5278 14.8055   1
   1  -3  -2 55.7274 31.0520   3
  -1   3  -2 88.8131 31.1673   4
   1   3   2 49.2053 23.8763   1
   1  -3  -2 32.7256 13.2608   1
   1  -3  -2 32.4350 13.2670   1
  -1   3  -2 45.1551 17.2182   5
  -1  -3   2 77.1002 28.1729   5
   1   3   2 27.7643 22.2209   2
   1   3   2 43.7580 16.8116   1
  -1   3  -2 63.8442 26.4110   1
  -1  -3   2-5.03474 13.8633   1
  -1   3  -3 116.163 30.3047   1
   1  -3  -3 225.523 35.8806   1
   1   3   3 175.141 36.3820   1
   1   3   3 213.082 50.5966   6
  -1  -3   3 132.833 39.9536   5
  -1  -3   3 210.241 46.9626   6
   1  -3  -3 203.445 60.1747   2
  -1  -3   3 204.824 39.2262   4
   1  -3  -3 204.762 47.9997   4
  -1   3  -3 161.482 41.5376   1
  -1  -3   3 91.6047 33.2760   1
   1   3   3 119.529 28.8890   1
  -1   3  -3 205.760 39.2641   4
   1   3   3 142.906 39.4027   2
   1  -3  -3 197.115 55.2283   3
   1   3   3 216.665 38.5102   3
   1  -3  -3 132.747 27.9903   1
  -1  -3   3 117.309 33.0153   1
  -1   3  -4 227.386 61.0219   3
  -1  -3   4 522.866 64.6203   1
  -1   3  -4 294.906 57.0921   1
   1   3   4 569.738 82.9236   6
  -1   3  -4 315.596 50.4052   5
  -1  -3   4 371.674 66.9095   5
   1  -3  -4 410.587 93.1778   2
  -1  -3   4 354.760 59.8442   4
   1  -3  -4 544.918 86.0829   4
  -1   3  -4 408.584 61.7029   4
   1  -3  -4 304.547 52.5402   1
   1   3   4 385.056 57.0030   1
   1   3   4 389.749 65.0889   2
  -1   3  -4 654.619 103.246   1
   1   3   4 485.725 64.4713   3
   1  -3  -4 430.593 83.1292   3
  -1  -3   5 296284. 29431.3   5
  -1   3  -5 271500. 29410.3   5
   1  -3  -5 221105. 29444.4   2
   1   3   5 271650. 29418.7   2
  -1   3  -5 298963. 29460.4   1
   1  -3  -5 293732. 29416.4   1
  -1  -3   5 281824. 29418.9   1
   1  -3  -5 325781. 29444.7   4
  -1   3  -5 270521. 29422.9   3
  -1   3  -5 272139. 29416.9   4
   1  -3  -5 296767. 29446.6   3
   1   3   5 286924. 29421.0   3
   1   3   5 279278. 29438.6   6
   1  -3  -5 307270. 29442.4   1
   1   3   5 286350. 29419.2   1
  -1   3  -5 301196. 29420.3   1
  -1  -3   5 285268. 29419.1   1
   1   3   5 279590. 29419.1   1
  -1  -3   6 30.0811 31.4561   6
  -1   3  -6 7.12814 14.8049   3
  -1   3  -6 32.4199 21.8201   1
   1  -3  -6 41.7137 34.9532   1
   1   3   6 64.5380 31.2423   6
  -1   3  -6 20.7600 12.8497   5
   1  -3  -6 28.7622 38.0913   2
   1   3   6 79.6842 48.4478   2
   1   3   6 27.8343 16.9602   1
   1  -3  -6 23.7285 38.4857   4
   1   3   6 55.1557 22.2485   2
  -1   3  -6 11.0286 18.6032   4
  -1  -3   6 17.9329 20.7498   1
   1  -3  -6-12.6324 21.2629   3
  -1  -3   6 13.9630 19.5130   1
   1  -3  -7 24942.0 2062.34   2
   1   3   7 18853.3 2036.31   2
  -1  -3   7 20909.4 2035.93   1
  -1   3  -7 30730.8 2102.79   1
   1  -3  -7 21123.1 2029.70   1
  -1   3  -7 17572.4 2016.09   5
  -1  -3   7 17900.2 2034.59   5
   1  -3  -7 21442.1 2057.35   4
  -1   3  -7 19395.3 2024.44   4
   1   3   7 21077.8 2047.37   6
  -1  -3   7 15143.1 2032.81   6
   1  -3  -7 19773.6 2049.91   3
   1   3   7 20644.1 2027.18   1
  -1   3  -7 17847.2 2028.17   3
   1  -3  -7 25458.2 2075.93   1
   1   3   7 17753.5 2030.13   1
  -1   3  -7 18569.4 2029.80   1
  -1  -3   7 19286.3 2027.51   1
   1   3   8 9.32741 15.6803   6
   1   3   8 8.48123 20.1185   1
   1  -3  -8 47.4439 37.4227   1
  -1  -3   8 80.8616 28.1466   1
  -1   3  -8-17.3698 29.0829   1
   1   3   8 23.8806 12.3355   1
  -1  -3   8 16.7589 15.7486   5
   1  -3  -8-10.3913 26.1081   2
   1   3   8 5.19643 15.7478   2
  -1   3  -8 7.92145 6.07179   5
   1  -3  -8 12.5426 12.9466   1
  -1   3  -8 9.77828 13.0290   4
  -1  -3   8 31.2958 16.6267   1
   1  -3  -8 11.5080 19.3086   3
  -1   3  -8 13.4054 14.9150   3
  -1  -3   8 18.9989 19.5192   6
  -1   3  -9 29183.3 3243.53   5
   1   3   9 27140.4 3245.53   2
   1  -3  -9 39019.5 3297.86   4
   1  -3  -9 44857.6 3278.56   2
   1   3   9 27403.8 3245.40   2
   1  -3  -9 33796.1 3260.28   1
  -1  -3   9 31162.8 3272.43   1
  -1   3  -9 54567.2 3337.81   1
  -1  -3   9 34474.3 3270.22   6
   1  -3  -9 28295.6 3270.99   3
  -1  -3   9 32427.3 3266.85   5
  -1   3  -9 30891.3 3257.58   3
   1  -3  -9 47562.7 3319.44   1
   1   3   9 28177.6 3267.48   1
  -1   3  -9 32261.0 3265.59   1
  -1  -3   9 32310.3 3259.77   1
   1   3  10-6.67948 12.5034   1
  -1  -3  10 22.3382 24.7085   1
  -1   3 -10 15.7789 29.4975   1
  -1   3 -10 6.36740 13.0550   3
  -1  -3  10 9.12491 15.2696   6
  -1  -3  10 16.5587 19.5851   5
   1   3  10-2.19572 8.82971   2
   1  -3 -10-15.8871 29.6997   1
  -1   3 -10 9.23067 21.8327   1
   1   3  10-11.1950 18.7269   1
  -1   3 -10 2.26457 6.02714   5
   1  -3 -10 43.1493 31.8133   4
  -1   3 -10 19.4740 11.7584   4
  -1  -3  10 13.9868 16.5475   1
   1  -3 -10 21.4699 17.9584   1
   1  -3 -10-10.8920 18.2207   3
   1   3  10 2.08374 9.07725   2
  -1   3 -11 344.344 62.2935   3
   1  -3 -11 557.628 95.8348   1
  -1   3 -11 430.620 74.1762   1
   1   3  11 412.902 78.0915   1
  -1  -3  11 504.756 72.3895   5
  -1   3 -11 372.812 51.9312   5
   1  -3 -11 462.565 63.5693   2
   1  -3 -11 613.384 98.9688   4
  -1   3 -11 404.071 56.0501   4
   1  -3 -11 434.536 71.0477   1
   1   3  11 571.002 70.6927   1
  -1  -3  11 415.468 69.4453   1
   1  -3 -11 432.203 79.3713   3
  -1   3 -11 568.542 94.9424   1
   1   3  11 471.418 69.7980   6
  -1  -3  11 450.027 72.6431   6
  -1  -3  12 101.705 31.4853   6
  -1   3 -12 168.074 33.9301   3
   1  -3 -12 117.433 48.5118   1
   1   3  12 38.4662 28.0113   1
  -1   3 -12 78.3863 33.8631   1
   1   3  12 102.895 31.0392   6
  -1  -3  12 60.1136 28.5796   5
   1  -3 -12 58.5782 21.6517   2
  -1   3 -12 71.9626 18.1326   5
   1   3  12 138.520 31.7126   5
   1  -3 -12 153.660 52.2930   4
  -1   3 -12 70.9905 18.7353   4
  -1  -3  12 62.5881 29.4139   1
  -1   3 -12 142.038 51.3063   1
   1   3  12 58.4307 27.0012   1
   1  -3 -12 89.4528 32.5006   3
   1  -3 -12 101.543 32.3406   1
   1   3  13 281.415 49.6188   6
  -1  -3  13 302.948 53.4108   6
  -1  -3  13 274.038 51.5689   5
   1  -3 -13 311.624 69.7576   1
  -1   3 -13 143.737 47.5919   1
  -1   3 -13 255.671 44.6368   3
  -1   3 -13 226.245 36.5699   5
   1   3  13 260.199 48.1823   5
   1  -3 -13 295.309 68.6398   4
  -1   3 -13 195.902 35.1994   4
  -1  -3  13 248.092 50.2449   1
   1   3  13 323.685 53.0219   1
   1  -3 -13 199.317 56.0833   3
   1  -3 -13 246.506 51.0934   1
   1   3  14 126.435 33.1547   6
  -1  -3  14 113.241 35.9391   6
  -1  -3  14 112.495 34.1430   5
   1  -3 -14 122.912 46.1106   1
  -1   3 -14 75.1023 37.0917   1
   1   3  14 86.5845 40.8430   1
  -1   3 -14 145.202 31.2933   3
   1   3  14 225.358 40.8631   5
   1  -3 -14 108.209 48.3935   4
  -1   3 -14 89.1284 22.9098   4
   1  -3 -14 69.7064 36.1012   3
  -1   3 -14 138.492 47.7046   1
   1   3  14 128.737 36.1092   1
  -1  -3  14 145.605 37.4403   1
   1  -3 -14 92.0798 32.5622   1
   1   3  15 65922.8 6489.06   5
  -1   3 -15 57631.3 6474.43   4
   1   3  15 73171.4 6501.87   1
  -1   3 -15 74449.3 6489.60   3
   1  -3 -15 52369.1 6491.36   1
  -1   3 -15 68259.8 6511.68   1
  -1  -3  15 70749.4 6499.91   6
   1   3  15 64430.9 6491.09   6
   1  -3 -15 54428.8 6509.02   4
  -1  -3  15 71185.0 6498.78   5
  -1  -3  15 56518.1 6491.52   1
   1   3  15 43437.4 6495.53   1
   1  -3 -15 65503.8 6513.37   1
   1  -3 -16 66.1254 35.0367   1
  -1   3 -16 12.7697 21.4807   1
   1   3  16 11.3815 21.4063   1
  -1  -3  16 20.1873 17.0429   6
   1   3  16 29.0897 18.3926   5
  -1   3 -16 11.2819 21.2212   1
   1  -3 -16 9.41360 15.9183   1
  -1  -3  16 9.01391 13.2685   1
  -1   3 -16 31.1239 20.7053   3
   1   3  16 20.1743 17.0321   1
  -1  -3  16 23.3116 25.8865   1
   1   3  16 33.7722 23.5274   6
   1  -3 -16-14.5346 24.4146   4
  -1   3 -17 29184.4 2880.33   4
   1   3  17 29814.5 2891.89   5
   1   3  17 24210.4 2896.43   1
   1  -3 -17 29592.2 2913.17   1
  -1   3 -17 17694.3 2891.36   1
  -1  -3  17 20613.6 2887.02   1
  -1  -3  17 35174.3 2907.21   5
  -1   3 -17 28466.5 2906.55   1
  -1  -3  17 30328.2 2907.83   1
   1   3  17 31263.3 2898.86   6
  -1  -3  17 30811.3 2900.04   6
   1   3  18 38.6469 19.6544   5
  -1  -3  18 40.2240 22.4760   6
   1  -3 -18 25.8356 24.3624   4
  -1   3 -18 22.8918 18.1934   4
   1  -3 -18 12.9651 19.0515   3
  -1  -3  18 10.5317 17.9057   5
   1   3  18 39.5739 23.6155   6
  -1  -3  18 43.0579 28.6380   1
  -1   3 -18 32.7262 20.7733   3
  -1  -3  19 17049.8 1678.67   6
   1  -3 -19 19164.6 1698.88   3
  -1   3 -19 17093.8 1676.19   3
   1   3  19 18446.4 1675.15   5
   1  -3 -19 19215.4 1693.64   4
  -1  -3  19 17173.4 1683.37   5
  -1   3 -20-6.05193 11.3544   4
  -1  -3  20-11.3230 16.4219   5
   1  -3 -20 14.2548 20.6599   3
   1  -3 -20 11.0955 20.7603   4
  -1  -3  20 20.3450 19.0375   6
   1   3  20 11.1219 13.1838   6
  -1   3 -20 17.2499 17.6858   3
  -1  -3  21 176.125 49.9055   5
  -1   3 -21 204.539 46.9849   3
   1  -3 -21 265.471 55.3530   4
   1  -3 -21 264.435 63.0671   3
   1   3  21 290.568 59.0904   6
   1   3  21 281.167 52.2441   5
  -1  -3  22 46.3802 27.4695   5
  -1   3 -22 8.70808 16.3736   3
   1  -3 -22 28.1543 23.5998   4
   1  -3 -22 14.8998 24.9713   3
   1   3  22 12.3663 25.3810   6
  -1  -3  22 19.3398 18.1613   6
   1   3  22 8.80566 12.8737   5
  -1   3 -23 349.391 51.3592   2
  -1  -3  23 212.596 56.2306   5
  -1   3 -23 204.946 48.2566   3
   1  -3 -23 252.103 65.8319   3
   1   3  23 169.912 47.0343   5
  -1  -3  23 423.540 60.8466   6
   1  -3 -23 284.620 54.6168   4
   1  -3 -24 8.00384 11.5868   4
  -1  -3  24 8.64802 14.4560   6
   1   3  24-11.6194 19.4230   6
  -1   3 -24 5.94932 12.1800   2
   1   3  24-7.52955 10.9002   5
   1  -3 -24-14.4775 17.1124   3
  -1  -3  24-10.5817 15.3186   5
   1  -3 -25 5557.96 650.664   3
  -1   3 -25 5774.20 624.020   2
   1   3  25 6273.99 629.948   5
  -1  -3  25 6130.44 639.707   5
  -1  -3  25 5870.48 631.381   6
   1   3  25 4994.30 636.710   6
  -1  -3  26 44.4098 20.9884   6
   1   3  26 61.3322 20.9757   5
  -1  -3  26 17.6017 18.5523   5
   1  -3 -26 27.3546 16.7601   4
   1  -3 -26 13.0415 22.2438   3
   1   3  26 54.0338 24.2092   6
   1  -3 -27 15441.2 1438.50   3
  -1   3 -27 11789.3 1405.82   3
   1   3  27 14261.9 1407.87   5
  -1   3 -27 12825.2 1403.54   2
  -1  -3  27 14215.0 1411.28   6
   1   3  27 12689.8 1411.84   6
  -1  -3  27 14750.0 1417.11   5
   1  -3 -27 12853.2 1407.90   4
  -1   3 -28 5.63169 9.49252   3
  -1   3 -28 14.1174 14.2332   2
   1  -3 -28 33.0448 22.5835   3
   1   3  28 15.0214 11.1393   5
   1   3  28 6.71423 12.6073   6
   1  -3 -28 17.9840 12.3331   4
  -1  -3  28 6.17382 10.3919   6
  -1  -3  29 3264.61 347.360   6
   1   3  29 3178.65 347.629   6
  -1   3 -29 2736.74 342.068   3
   1  -3 -29 3383.79 364.150   3
   1  -3 -29 3197.93 346.078   4
   1   3  29 3314.40 342.696   5
   1  -3 -30-8.92448 10.5500   3
   1   3  30-5.26390 4.40277   6
  -1  -3  30-5.40677 9.03947   6
   1   3  30 4.06906 5.89294   5
   1  -3 -31 1167.39 138.848   4
  -1  -4 -30 29.3420 25.9053   3
   1   4 -30 12.9218 10.3208   2
  -1  -4 -29-10.7892 20.1717   3
   1   4 -29-4.37621 7.33692   2
   1   4 -28 37.5415 16.0171   3
   1   4 -28 32.2149 14.7495   2
  -1  -4 -28 19.4083 11.2044   4
  -1  -4 -28 58.6506 26.1389   3
  -1  -4 -27 11.8701 17.1845   3
   1  -4  27 13.1279 13.4394   6
   1   4 -27-5.05279 10.3460   3
   1   4 -27-18.8209 11.7992   2
  -1   4  27-4.20991 7.86997   5
  -1  -4 -27 5.09238 10.4271   4
  -1  -4 -26 12.4136 20.7519   3
   1  -4  26 7.27148 10.5295   6
  -1  -4 -26 5.39358 10.0832   4
   1   4 -26 4.94006 10.9269   2
   1   4 -26 5.44500 7.88641   3
  -1   4  26-4.55626 8.51888   5
  -1  -4 -25-12.6776 21.1924   3
  -1   4  25-4.92898 8.24087   5
   1  -4  25-8.01274 13.3950   6
   1   4 -25 10.0715 12.6277   2
  -1  -4 -25 5.71843 9.56028   4
   1   4 -25-5.86830 12.9776   3
  -1   4  24 47.9181 16.4167   5
  -1   4  24 90.6138 26.6583   6
   1   4 -24 79.4678 21.0622   2
   1   4 -24 25.6886 17.0640   3
  -1  -4 -24 54.0351 20.2383   4
  -1   4  23 11.6136 9.71993   5
  -1   4  23-7.60400 14.2202   6
   1  -4  23 18.8685 15.7784   6
  -1  -4 -23-12.3162 14.5666   3
  -1  -4 -23 6.38631 10.6875   4
   1   4 -23-6.89258 9.99099   3
  -1  -4 -22 111.777 40.3962   3
  -1   4  22 145.697 31.4316   5
   1  -4  22 170.465 40.4458   6
   1   4 -22 144.527 32.0136   2
  -1  -4 -22 190.732 37.3898   4
   1   4 -22 96.7124 31.0752   3
  -1  -4 -21-11.6847 16.9178   3
  -1   4  21-6.78415 9.82531   5
   1  -4  21-10.4631 15.1496   6
  -1   4  21-10.5231 15.2364   6
  -1  -4 -21 7.17747 14.6971   4
   1   4 -21-7.92607 14.8159   3
   1   4 -21 5.96803 13.2003   2
  -1   4  20-11.2428 18.8004   6
   1  -4  20-10.7099 15.5126   6
   1   4 -20 12.7489 16.8556   2
  -1  -4 -20 7.67949 9.09175   4
   1   4 -20 8.52048 14.2521   3
  -1  -4 -19 10.0258 14.6261   3
  -1   4  19 24.0102 16.4847   5
   1  -4  19 53.7071 23.8213   6
  -1   4  19-10.8875 12.9954   6
   1   4 -19 6.84770 16.2886   2
  -1  -4 -19 8.22404 16.9337   4
   1   4 -19 17.8743 15.0483   3
  -1  -4 -18 9.22589 18.8995   3
  -1   4  18 9.92498 14.3831   6
   1  -4  18-10.5819 15.3331   6
  -1   4  18 8.90364 14.8980   5
   1   4 -18 7.20978 15.9568   2
   1   4 -18 9.77212 21.6193   3
  -1  -4 -18 8.80733 14.7372   4
  -1  -4 -17 17.8685 15.0382   3
   1   4 -17 23.5163 17.4234   2
   1  -4  17 20.5119 17.2342   6
  -1   4  17 18.5286 17.4036   5
   1   4 -17 9.99809 16.8055   3
   1  -4  17 16.8423 11.8043   5
  -1  -4 -17 9.34633 20.7427   4
  -1  -4 -16 139.690 37.1101   4
   1  -4  16 138.785 42.2292   1
   1   4 -16 163.347 40.5037   2
   1  -4  16 157.477 40.1986   6
  -1   4  16 105.393 34.0449   6
  -1  -4 -16 90.7806 31.6810   3
  -1  -4 -16 163.332 50.1053   1
  -1   4  16 122.821 36.2937   5
   1  -4  16 144.177 27.0681   5
  -1   4  15 9.64606 19.7822   5
   1   4 -15 9.50309 15.9276   3
  -1  -4 -15 22.8350 21.3696   1
   1  -4  15 10.7683 18.0376   1
   1   4 -15 9.41916 20.8610   2
  -1   4  15 21.5560 25.5055   1
   1   4 -15-15.4126 34.1017   1
  -1  -4 -15 7.94899 11.5656   3
  -1   4  15 35.2496 19.5769   6
   1  -4  15-9.38131 19.2411   6
   1  -4  15 11.6637 10.3411   5
   1  -4  14 190.823 52.1256   2
   1   4 -14 176.422 45.3375   3
  -1  -4 -14 112.313 42.0163   1
  -1  -4 -14 126.832 34.6870   3
   1  -4  14 88.8469 36.4696   1
   1   4 -14 157.318 42.9609   2
   1  -4  14 183.303 41.4387   6
  -1   4  14 143.950 34.4167   6
   1  -4  14 226.538 32.2503   5
   1   4 -14 183.249 54.2783   1
   1  -4  13 68.0827 19.7471   5
  -1   4  13 102.182 33.5390   5
   1   4 -13 82.3585 40.6800   1
  -1  -4 -13 105.448 33.5743   1
   1  -4  13 78.5606 38.4675   2
  -1  -4 -13 106.156 41.8603   4
   1  -4  13 109.295 33.8111   1
   1   4 -13 129.308 41.7270   2
  -1   4  13 176.830 36.9293   1
   1   4 -13 96.8465 40.4442   1
   1   4 -13 104.912 33.3856   3
  -1   4  13 112.179 25.9138   6
   1  -4  13 69.8271 28.1421   6
  -1  -4 -13 80.1152 27.6969   3
  -1   4  12 85.5876 23.2584   6
   1   4 -12 108.782 38.2951   1
   1  -4  12 60.8768 23.9291   1
   1  -4  12 16.6425 25.3312   2
  -1   4  12 61.7046 24.8885   1
   1  -4  12 81.2345 29.8494   1
  -1  -4 -12 59.8833 20.3266   1
  -1   4  12 121.470 30.9064   5
  -1  -4 -12 49.0809 30.0435   4
   1  -4  12 66.8098 24.4364   6
  -1   4  12 60.2815 23.7202   1
   1   4 -12 106.009 40.6916   2
   1   4 -12 52.4452 30.1102   1
   1   4 -12 91.5119 29.7174   3
  -1  -4 -12 59.5825 24.5704   3
   1   4 -11 48.0084 24.3001   3
   1  -4  11 55.4782 21.1144   1
   1   4 -11 91.9648 33.4193   1
   1  -4  11 21.5124 20.1050   1
  -1   4  11 6.75884 11.6936   1
  -1   4  11 5.15659 9.13202   6
   1  -4  11 50.6709 15.2303   5
   1  -4  11-17.6554 25.7359   2
  -1   4  11 24.4796 18.2942   5
  -1  -4 -11-12.6180 23.7738   4
  -1   4  11 14.2192 10.7905   2
   1   4 -11 89.2105 46.5950   2
  -1  -4 -11 30.8191 18.4619   3
   1  -4  11 34.0764 20.3636   6
   1   4 -11 19.7786 22.0752   1
   1  -4  10 74.5672 18.0501   5
   1  -4  10 58.3849 43.4760   2
   1  -4  10 57.9569 22.7367   6
  -1   4  10 63.3039 27.1650   5
  -1  -4 -10 51.1932 30.8781   4
   1   4 -10 60.4190 23.2767   3
   1  -4  10 48.8960 22.6995   1
   1   4 -10 71.4833 32.0877   1
  -1  -4 -10 7.60531 17.9144   1
  -1   4  10 68.0843 21.6250   1
  -1  -4 -10 68.1620 21.5945   1
   1  -4  10 91.1985 25.1187   1
  -1   4  10 38.2036 17.9249   1
  -1   4  10 56.7147 18.3087   6
  -1  -4 -10 31.9784 18.7249   3
  -1   4   9 189.313 32.7046   6
  -1  -4  -9 109.400 34.4224   1
   1   4  -9 96.7908 41.4184   1
   1  -4   9 125.840 32.6591   6
   1  -4   9 105.332 23.7921   5
  -1   4   9 192.444 39.3397   5
   1  -4   9 207.132 63.8576   2
  -1  -4  -9 63.9434 33.1004   4
   1   4  -9 60.6916 30.2790   1
  -1   4   9 115.062 26.2507   1
   1   4  -9 301.450 78.3122   2
  -1  -4  -9 69.0476 25.8327   1
  -1   4   9 95.8962 26.3229   1
   1   4  -9 155.354 34.7376   3
  -1  -4  -9 103.831 33.4284   3
   1   4  -8 73.4892 24.1632   3
  -1  -4  -8 27.0880 21.7778   1
   1   4  -8 106.703 36.0865   1
   1  -4   8 84.3989 27.0631   1
  -1   4   8 49.1272 20.5163   6
   1  -4   8 57.2866 17.6250   5
   1  -4   8 75.1979 25.6855   6
  -1  -4  -8 62.8760 31.9370   4
   1   4  -8 46.6679 10.4992   4
   1   4  -8 34.9715 9.83317   4
   1   4  -8 62.3607 65.2039   2
  -1   4   8 30.2821 14.3505   1
  -1  -4  -8 48.3815 18.1268   1
   1  -4   8 60.1676 22.0356   1
  -1   4   8 32.2626 16.2234   1
  -1  -4  -8 48.8616 22.1143   3
   1   4  -8 67.0210 27.5897   1
   1  -4   7 400.435 93.4263   2
  -1  -4  -7 327.137 58.1694   3
  -1   4   7 362.135 58.8893   5
   1   4  -7 356.951 93.6571   2
  -1  -4  -7 377.264 73.2431   4
   1   4  -7 297.289 41.2348   4
   1   4  -7 305.848 40.3831   4
  -1  -4  -7 207.023 46.9257   1
   1   4  -7 291.732 50.0914   3
   1  -4   7 368.594 54.8798   1
   1   4  -7 457.143 69.9498   1
  -1   4   7 302.013 53.4164   6
  -1  -4  -7 325.332 56.3606   5
   1  -4   7 388.577 51.2173   5
   1  -4   7 368.909 51.5117   1
  -1  -4  -7 289.364 52.6582   1
   1   4  -7 362.256 59.2072   1
  -1   4   6 236.951 44.9507   5
   1   4  -6 299.312 80.0836   2
   1  -4   6 308.813 82.4349   2
  -1  -4  -6 139.192 50.5588   4
   1   4  -6 234.227 31.9208   4
   1   4  -6 294.217 38.7868   4
  -1   4   6 196.129 41.9124   6
  -1  -4  -6 219.655 46.8948   5
   1  -4   6 291.358 41.2895   5
   1  -4   6 216.832 37.0223   1
   1   4  -6 244.876 50.1876   1
   1   4  -6 212.956 38.3070   3
  -1  -4  -6 162.930 35.9282   1
  -1   4   6 190.065 29.2444   1
  -1  -4  -6 186.021 40.2203   1
   1  -4   6 295.777 38.3009   1
  -1   4   6 89.2345 37.1815   1
  -1   4   5 1.20152 4.50459   1
  -1   4   5 2.02029 5.07767   1
  -1  -4  -5 2.94229 8.16355   1
   1   4  -5-6.83126 12.7717   1
   1  -4   5-8.23964 15.4030   6
   1  -4   5 10.1879 11.2697   5
  -1  -4  -5-8.16619 13.6550   5
   1  -4   5 15.1285 13.0382   1
   1   4  -5 21.8021 21.0439   1
  -1   4   5 6.95839 14.2500   5
   1   4  -5 10.4572 10.7101   3
   1  -4   5 23.9616 40.0555   2
   1   4  -5-22.6492 46.3704   2
   1  -4   4-25.5253 36.9582   2
   1   4  -4 5.10699 12.8248   3
  -1   4   4 6.69848 12.5388   5
  -1  -4  -4 10.2165 24.1621   4
   1   4  -4 5.52662 12.2416   1
  -1  -4  -4 11.4733 12.4001   1
  -1  -4  -4-2.35135 9.65382   1
   1  -4   4 2.72333 7.58241   1
   1  -4   4 10.3925 11.5124   5
  -1   4   4 14.0375 13.1365   6
  -1  -4  -4 8.57668 18.9789   5
   1  -4   4 17.8311 10.6687   1
   1   4  -4 5.38409 12.7477   1
   1   4  -4-21.1949 39.6173   2
   1  -4   4 8.13227 13.6123   6
  -1   4   3 487.393 77.9115   5
  -1  -4  -3 473.272 69.6457   1
  -1  -4  -3 599.834 64.4971   1
  -1  -4  -3 810.363 91.2108   5
   1  -4   3 673.247 78.2920   5
   1  -4   3 1028.94 162.123   2
  -1  -4  -3 603.460 90.2381   4
   1  -4   3 399.715 63.0296   1
  -1  -4  -3 554.423 84.0440   3
   1   4  -3 608.785 74.9214   3
   1  -4   3 481.476 61.7596   1
   1   4  -3 620.159 71.1872   1
   1   4  -3 910.471 131.572   2
   1   4  -3 640.077 75.1987   1
   1  -4   3 606.308 82.6521   6
   1  -4   2 15.0066 17.7910   6
  -1  -4  -2 9.61738 13.1981   1
  -1  -4  -2 25.4987 18.8454   5
   1   4  -2 5.71839 9.35692   1
   1  -4   2 28.5195 53.3177   2
  -1  -4  -2 13.7176 7.43589   1
   1   4  -2 15.5365 14.4215   3
  -1  -4  -2 17.5891 20.8356   4
  -1  -4  -1 167.717 30.4171   1
  -1  -4  -1 210.011 27.5731   1
   1   4  -1 307.986 66.4468   2
  -1  -4  -1 187.841 44.4155   5
   1  -4   1 229.210 42.2091   6
   1  -4   1 118.797 73.3091   2
  -1  -4  -1 229.282 45.1393   4
  -1  -4   0 358.104 61.3467   4
   1  -4   0 345.809 74.3606   3
   1   4   0 412.678 50.8401   1
   1   4   0 457.764 77.4947   2
  -1  -4   0 332.099 59.4185   5
   1  -4   0 340.977 56.8197   6
  -1  -4   0 335.044 43.3887   1
  -1  -4   0 319.659 43.9101   1
  -1  -4   1 256.704 45.2889   4
   1  -4  -1 250.302 44.4310   6
  -1  -4   1 216.051 44.9079   6
   1  -4  -1 230.896 53.8710   3
  -1   4  -1 240.700 44.9131   4
  -1  -4   1 205.838 30.4274   1
  -1  -4   1 218.930 29.8298   1
  -1  -4   1 126.793 39.1972   5
   1   4   1 218.950 32.5029   1
   1   4   1 167.194 46.6633   2
   1  -4  -1 114.739 75.2412   2
  -1  -4   2 40.0013 20.2194   4
  -1  -4   2 49.1145 19.4846   5
   1  -4  -2 38.6800 21.6724   3
  -1   4  -2 7.63368 18.1891   4
   1   4   2 8.36954 21.1089   2
  -1  -4   2 27.4672 20.3739   6
  -1  -4   2 9.82656 10.8449   1
  -1  -4   2 18.1339 12.0651   1
   1  -4  -2-27.9039 40.4589   2
   1  -4  -3 707.928 140.844   2
   1   4   3 631.600 81.9836   2
  -1  -4   3 542.555 82.5197   6
  -1   4  -3 728.192 82.4126   4
  -1  -4   3 601.739 69.5278   1
  -1   4  -3 577.776 62.3785   1
  -1   4  -3 408.515 61.8226   1
   1   4   3 649.102 89.7626   6
  -1  -4   3 357.870 64.8993   1
   1  -4  -4-10.1802 19.0321   4
  -1  -4   4 5.91895 13.0978   4
   1   4   4 10.8450 9.07748   1
  -1  -4   4 9.44867 11.1790   6
  -1   4  -4 6.17643 14.6092   4
  -1   4  -4-7.19287 10.4242   3
   1   4   4 19.1573 19.2497   2
  -1  -4   4 3.90084 7.30674   1
   1   4   4 3.35159 6.87914   1
   1  -4  -4-25.1892 36.4682   2
  -1  -4   4 8.21486 13.7406   5
   1  -4  -5 10.6884 21.8856   4
   1  -4  -5 5.72939 6.19479   1
  -1   4  -5 10.1737 15.9128   1
   1   4   5-4.95456 9.26805   1
  -1   4  -5 16.7604 11.0816   1
   1  -4  -5 3.51039 6.73428   1
  -1  -4   5 18.6968 17.4756   6
  -1   4  -5-6.89810 14.1279   3
   1   4   5 11.3957 10.5372   1
  -1  -4   5-4.44269 12.3216   1
  -1  -4   5-6.24644 14.7718   1
  -1  -4   5-8.21944 9.72343   5
   1  -4  -5 21.9283 36.6573   2
  -1  -4   6 283.277 48.5767   5
   1   4   6 272.556 40.8848   1
  -1  -4   6 139.958 34.7847   1
  -1  -4   6 223.011 45.3626   1
  -1  -4   6 183.073 43.3073   6
   1  -4  -6 350.343 78.9272   2
   1  -4  -6 215.654 54.4595   4
   1   4   6 204.612 38.7485   2
  -1   4  -6 254.680 38.7920   4
  -1   4  -6 192.521 40.2802   3
   1   4   6 252.496 45.0083   1
   1  -4  -6 225.753 34.6442   1
  -1   4  -6 203.227 37.2041   1
   1   4   6 215.601 47.6827   6
  -1   4  -6 255.889 50.0770   1
   1  -4  -6 224.829 33.6005   1
  -1   4  -7 303.600 50.8593   3
  -1   4  -7 330.561 48.7873   1
   1  -4  -7 288.891 45.6360   1
   1   4   7 250.605 57.2480   1
  -1  -4   7 386.207 63.3440   6
   1   4   7 333.468 61.6592   6
  -1  -4   7 345.054 57.8157   5
   1  -4  -7 572.222 92.6469   2
  -1  -4   7 494.483 70.7506   1
   1  -4  -7 303.912 65.7627   4
   1   4   7 292.182 51.2039   2
  -1   4  -7 294.988 48.3467   4
   1   4   7 330.781 50.4672   1
  -1   4  -7 327.242 65.5622   1
   1  -4  -7 338.466 66.5469   3
  -1  -4   7 332.180 48.9821   1
   1   4   8 153.942 37.0027   6
  -1   4  -8 71.0270 21.1489   1
   1  -4  -8 56.0856 23.8148   1
   1   4   8 51.0770 23.7064   1
  -1   4  -8 48.1713 20.1570   3
  -1  -4   8 96.5443 28.6423   5
  -1  -4   8 61.4387 23.1524   6
   1  -4  -8 114.523 43.1449   2
   1  -4  -8 80.8785 35.5531   4
  -1   4  -8 78.4191 22.3080   4
   1   4   8 50.5846 18.3634   1
  -1  -4   8 71.0160 33.6182   1
   1  -4  -8 65.3245 20.0602   1
  -1   4  -8 59.3106 37.7866   1
   1  -4  -8 21.8708 21.6654   3
   1   4   8 68.5064 22.4351   2
   1   4   9 160.353 35.8602   6
  -1   4  -9 135.040 30.3503   1
   1  -4  -9 183.388 38.1538   1
   1   4   9 67.9198 34.2926   1
  -1   4  -9 133.083 29.0892   3
  -1  -4   9 149.476 33.8008   5
   1  -4  -9 140.086 41.6235   3
   1  -4  -9 190.606 47.2007   2
   1  -4  -9 133.249 43.9761   4
  -1   4  -9 113.302 25.8629   4
  -1  -4   9 150.776 27.6611   1
  -1  -4   9 118.883 39.7291   1
   1   4   9 99.5024 27.2702   1
   1  -4  -9 152.994 29.0754   1
  -1   4  -9 78.9025 38.9893   1
   1   4   9 115.717 28.1849   2
   1   4  10 68.2222 21.6598   6
  -1   4 -10 38.6076 20.0903   1
   1  -4 -10 33.8875 22.9998   1
   1   4  10 22.3345 21.5219   1
  -1   4 -10 28.1652 17.1351   3
  -1  -4  10 22.8083 15.1496   5
  -1  -4  10 75.9942 23.9891   6
   1  -4 -10 55.4423 27.7954   2
   1   4  10 28.6905 13.5571   2
   1  -4 -10 101.382 37.0657   4
  -1  -4  10 53.4842 17.0837   1
   1  -4 -10 56.4038 19.9503   1
   1  -4 -10 53.2499 22.4278   3
  -1  -4  10 67.1859 32.8435   1
   1   4  10 42.0259 18.6655   1
  -1   4 -10 74.4648 18.1123   4
  -1  -4  11 15.4448 15.9891   5
  -1   4 -11 33.3820 14.8975   3
   1  -4 -11 18.7481 17.6811   1
  -1  -4  11 32.7249 19.4871   6
   1   4  11 27.8269 17.6059   6
  -1   4 -11 33.6685 11.1571   4
  -1  -4  11 5.14235 10.7952   1
   1  -4 -11 29.5997 16.1467   1
  -1   4 -11 13.9215 28.6009   1
   1  -4 -11-10.5646 15.4790   3
   1   4  11 4.40071 10.0200   1
  -1   4 -12 77.8179 20.2486   3
  -1   4 -12 56.6549 25.2581   1
   1   4  12 75.2558 31.8115   1
   1   4  12 38.9002 19.1336   6
  -1  -4  12 62.1994 25.1849   5
  -1  -4  12 65.3006 24.5279   6
   1   4  12 36.9605 11.0257   2
   1  -4 -12 161.129 49.3565   4
   1   4  12 19.6745 10.5643   2
  -1  -4  12 98.1800 23.2784   1
  -1   4 -12 109.686 40.2357   1
   1  -4 -12 120.786 25.1532   1
   1  -4 -12 110.587 33.1986   3
   1   4  12 118.003 22.5833   1
  -1  -4  12 98.6682 34.9075   1
  -1  -4  13 120.958 32.0669   6
   1   4  13 75.4945 25.7467   6
  -1  -4  13 181.724 43.8329   1
  -1   4 -13 172.680 32.5614   3
   1   4  13 177.609 35.4711   5
  -1   4 -13 107.770 21.6627   4
  -1  -4  13 98.4981 26.0987   1
   1   4  13 90.4377 37.8798   1
   1  -4 -13 153.659 43.9591   1
  -1   4 -13 132.393 37.6411   1
   1  -4 -13 82.1683 41.6815   4
   1  -4 -13 57.1948 27.1387   3
  -1   4 -13 173.072 52.5860   1
   1  -4 -14 135.219 36.2926   3
  -1   4 -14 97.6923 20.4158   4
  -1   4 -14 141.118 41.8775   1
   1   4  14 98.5046 28.3918   6
   1  -4 -14 135.790 45.9567   1
   1   4  14 107.414 35.7285   1
  -1   4 -14 139.496 29.1196   3
  -1  -4  14 89.4535 30.4878   5
  -1  -4  14 199.757 46.3868   1
  -1  -4  15 41.4775 24.0300   5
  -1  -4  15 10.1559 25.4763   1
  -1   4 -15 5.38433 11.9311   3
   1   4  15 46.7359 28.1782   1
   1   4  15 13.5931 11.3869   5
   1  -4 -15 13.6460 19.7694   4
  -1   4 -15-2.82485 8.86734   4
  -1   4 -15 13.0678 21.8574   1
   1  -4 -15 9.27535 15.5236   3
  -1  -4  15 8.32389 13.9353   6
   1   4  15-6.11311 10.2474   6
   1   4  16 129.137 30.1338   5
  -1  -4  16 151.646 35.6476   6
   1  -4 -16 173.010 47.7835   4
  -1   4 -16 133.029 23.5344   4
   1  -4 -16 47.6723 28.5480   3
  -1  -4  16 164.169 37.1412   5
   1  -4 -16 105.047 41.2629   1
   1   4  16 98.6401 29.0468   6
  -1  -4  16 89.3524 36.7488   1
  -1   4 -16 153.176 32.5084   3
  -1   4 -17 39.1388 20.7088   3
   1  -4 -17 9.59092 16.4238   3
  -1  -4  17 35.8707 20.1483   5
   1   4  17 19.1848 14.5837   5
   1  -4 -17-12.7877 18.8523   4
  -1   4 -18 6.76151 16.9634   3
   1   4  18 6.86022 9.94769   6
  -1  -4  18-8.87600 12.8621   6
  -1  -4  18 9.36719 15.6686   5
   1  -4 -18-12.1380 14.3585   4
   1   4  18 13.1272 14.5255   5
   1  -4 -18 9.96952 16.6748   3
  -1   4 -19 6.79267 15.0495   3
   1  -4 -19 10.3784 21.2678   3
  -1  -4  19 9.06977 10.7608   6
  -1  -4  19 9.74607 16.3180   5
   1   4  19 6.61262 12.3933   5
   1  -4 -19 22.7665 25.1891   4
   1  -4 -20 10.4351 12.3937   3
   1   4  20 15.7242 17.4278   6
  -1  -4  20 27.6044 17.2393   6
   1   4  20 6.94535 10.1273   5
  -1   4 -20 6.92227 14.2236   3
  -1   4 -21-7.14750 11.9544   3
   1   4  21-8.42337 15.7475   6
   1  -4 -21-10.8343 15.6893   3
  -1  -4  21-9.15669 10.8306   6
  -1  -4  21 10.2656 17.1645   5
   1   4  21-7.32937 12.2583   5
   1  -4 -21 19.5619 18.2840   4
   1  -4 -22 108.083 32.5017   4
  -1   4 -22 149.978 33.2326   2
   1  -4 -22 123.108 38.2370   3
   1   4  22 95.4942 34.6780   6
  -1  -4  22 117.953 31.8161   6
  -1  -4  22 124.064 36.6647   5
  -1   4 -22 106.955 28.7129   3
  -1   4 -23 7.26757 12.1665   3
   1   4  23 18.0445 16.8747   6
   1  -4 -23-11.4584 16.6008   3
  -1  -4  23 8.85866 12.8413   6
  -1  -4  23-10.2469 20.9886   5
   1   4  23 7.30982 8.66555   5
   1  -4 -23 8.28005 15.4887   4
  -1   4 -24 58.4098 21.6977   2
  -1   4 -24 35.8565 18.4742   3
   1   4  24 9.57810 16.5625   6
   1  -4 -24 58.0260 29.4059   3
  -1  -4  24 29.9483 17.2172   5
   1  -4 -24 61.7379 24.5034   4
   1   4  24 28.2215 17.2092   5
  -1  -4  25 8.07616 9.55316   6
  -1   4 -25 6.85339 12.8136   3
   1   4  25-9.69675 16.2132   6
  -1   4 -25 5.55502 13.1372   2
   1  -4 -25-7.10127 11.8762   4
   1   4  25 6.63275 9.60899   5
   1  -4 -25 11.5728 16.7573   3
  -1   4 -26 6.13536 8.88390   3
   1   4  26 8.97655 12.9962   6
   1  -4 -26 6.54562 13.4021   4
  -1  -4  26 7.54646 10.9263   6
   1   4  26-5.81242 6.87297   5
  -1   4 -26-5.14915 10.5435   2
  -1   4 -27 5.63746 8.16128   3
  -1  -4  27 6.97085 8.23977   6
   1  -4 -27-10.9521 9.15399   3
   1   4  27-5.10630 7.39239   5
  -1  -4  28 38.6370 17.4642   6
   1   4  28 34.6962 17.8344   6
  -1   4 -28 22.8923 12.7186   2
   1  -4 -28 78.3910 20.7716   4
   1  -4 -28 51.9010 21.6087   3
   1   4  28 23.2708 12.3091   5
   1   4  29-5.77632 9.65578   6
  -1   4 -29 4.30650 8.81672   2
   1   5 -27 6746.58 715.979   2
   1   5 -26 4.41745 12.2699   2
   1   5 -26 10.4516 12.3782   3
  -1   5  25 4501.66 421.725   5
   1  -5  25 3912.53 430.657   6
  -1  -5 -25 3521.99 421.083   4
   1   5 -25 3879.04 419.862   2
   1   5 -25 3512.99 422.377   3
  -1  -5 -24-9.34442 15.6245   3
   1   5 -24-6.19842 11.5902   3
  -1  -5 -24 5.63237 10.5329   4
  -1   5  24-5.07205 9.48645   5
   1   5 -24-4.86779 10.7706   2
   1  -5  24-8.67279 10.2579   6
  -1  -5 -23 162.566 43.7583   3
   1   5 -23 107.322 32.7277   3
  -1  -5 -23 168.637 34.8829   4
   1   5 -23 195.819 34.4573   2
   1  -5  23 108.618 35.8345   6
  -1  -5 -22-9.12949 13.2287   3
   1   5 -22-7.15608 13.3863   3
  -1  -5 -22 6.40035 11.9754   4
  -1   5  22 5.94099 9.94757   5
   1   5 -22 10.6224 10.8887   2
   1  -5  22 18.5225 15.4917   6
  -1  -5 -21 173.612 43.8566   3
   1   5 -21 92.3428 34.9888   3
  -1  -5 -21 143.905 35.8131   4
   1   5 -21 158.919 35.7484   2
   1  -5  21 230.542 47.6044   6
  -1  -5 -20 41.1826 22.8004   3
   1   5 -20 8.49374 15.7335   3
  -1   5  20 83.7002 23.5741   5
   1   5 -20 70.2759 24.4334   2
  -1  -5 -20 102.609 30.1499   4
   1  -5  20 47.3650 24.7009   6
  -1   5  19 6855.53 667.215   6
   1  -5  19 9213.58 679.335   6
  -1  -5 -19 7683.86 668.048   4
  -1   5  19 4802.17 655.374   5
  -1  -5 -19 6636.36 665.867   3
   1   5 -19 3881.23 654.269   3
   1   5 -18 26.6356 17.6986   2
  -1  -5 -18 15.8724 23.0534   3
   1   5 -18-8.84226 16.6307   3
  -1   5  18 8.02169 11.7620   5
   1  -5  18 35.5830 19.7599   6
  -1   5  18 29.6407 17.6170   6
  -1  -5 -17 10598.2 1150.22   3
   1   5 -17 9825.51 1151.31   3
  -1   5  17 7574.14 1143.49   5
  -1  -5 -17 9698.84 1153.93   4
   1   5 -17 13584.5 1155.59   2
  -1   5  17 12065.2 1147.76   6
   1  -5  17 14136.1 1160.85   6
  -1  -5 -16 18.5776 20.8511   4
   1   5 -16 64.2271 29.4676   2
   1  -5  16 73.6427 22.9638   6
  -1   5  16 8.27877 12.5097   5
   1   5 -16 25.5772 16.3323   3
  -1   5  16 23.4343 17.3372   6
   1  -5  15 29531.5 2687.01   6
  -1   5  15 24030.1 2673.17   6
   1   5 -15 27675.4 2690.68   2
  -1  -5 -15 22449.7 2686.86   4
  -1   5  15 25446.2 2682.57   5
  -1   5  14 4.91304 11.6189   6
   1   5 -14 9.93686 23.4928   2
  -1  -5 -14 7.49959 16.5870   3
   1  -5  14-4.23985 7.09468   5
  -1  -5 -14 7.00052 11.7065   1
  -1   5  14 7.49150 8.86081   5
   1  -5  14-7.64950 11.0784   6
  -1  -5 -14 10.1515 16.9723   4
   1  -5  13 6.52318 17.8454   1
  -1   5  13 82.5539 20.8096   1
   1   5 -13 78.5504 38.9433   2
  -1  -5 -13 44.8271 23.8139   3
   1  -5  13 56.0020 17.8710   5
  -1  -5 -13 32.2182 17.6424   1
  -1   5  13 36.9728 21.0089   5
  -1  -5 -13 10.4469 21.8778   4
   1  -5  13 44.5409 21.9810   6
   1  -5  12 4.44633 9.10415   5
  -1  -5 -12 11.8891 13.1461   1
  -1  -5 -12-10.6374 15.3999   4
   1   5 -12-8.42493 17.2488   1
  -1   5  12 2.89174 8.37381   2
  -1   5  12-4.06546 10.1948   1
  -1  -5 -12 7.64173 11.0635   3
  -1   5  12 4.70325 11.1195   6
   1  -5  12-6.04310 13.3640   1
  -1   5  11 189.862 39.0698   5
   1   5 -11 247.253 43.1264   3
  -1  -5 -11 156.204 37.0152   1
   1   5 -11 145.239 42.4834   1
   1   5 -11 276.506 68.1257   2
  -1   5  11 226.700 34.0291   1
  -1  -5 -11 102.161 38.6119   3
   1  -5  11 194.044 37.5757   1
   1  -5  11 328.605 73.4959   2
  -1   5  11 176.594 34.8529   6
   1  -5  11 239.820 38.4614   5
  -1   5  10 132.725 31.5317   5
   1  -5  10 87.5894 23.0784   1
   1   5 -10 65.8731 25.7571   1
  -1  -5 -10 39.1523 22.0662   1
  -1  -5 -10 104.806 31.7830   3
  -1   5  10 104.411 25.2026   6
   1  -5  10 81.7669 23.2041   5
   1  -5  10 95.6524 27.2949   6
   1   5 -10 92.7375 27.5534   3
   1   5  -9 11209.7 658.046   1
   1   5  -9 6712.45 612.292   4
  -1   5   9 3084.68 610.947   1
  -1   5   9 3514.04 615.237   1
   1   5  -9 9950.84 639.000   3
  -1  -5  -9 9317.26 656.421   3
  -1  -5  -9 9289.64 633.593   1
  -1   5   9 10080.3 647.737   5
  -1   5   9 9204.20 638.798   6
   1  -5   9 8156.83 645.457   6
   1   5  -8-5.17632 9.67798   3
  -1   5   8 6.28730 15.7671   6
   1  -5   8-5.22395 7.56749   5
   1  -5   8 21.0908 30.5331   2
  -1   5   8 6.36800 10.6483   5
  -1  -5  -8 10.2394 22.6440   4
   1  -5   8 3.27281 6.70608   1
  -1   5   8 3.95267 4.45630   1
  -1   5   8 1.73178 5.79631   1
   1   5  -8 4.14614 6.48897   4
  -1  -5  -8 8.90039 16.6362   3
   1   5  -8 20.2493 29.3150   2
   1  -5   8 2.37159 5.25165   1
  -1  -5  -8 3.90249 9.78897   1
   1   5  -8 6.90172 18.2435   1
   1  -5   8-7.56859 12.6546   6
  -1   5   7 4992.40 544.854   6
   1  -5   7 6388.47 545.711   5
  -1  -5  -7 3207.41 529.362   1
  -1   5   7 5975.17 547.077   5
  -1  -5  -7 5730.83 560.776   4
   1  -5   7 4920.30 547.981   6
   1  -5   7 4776.42 530.716   1
   1   5  -7 5145.92 531.283   4
  -1  -5  -7 5201.63 554.727   3
   1   5  -7 7665.70 605.570   1
  -1  -5  -7 5042.99 533.089   1
   1   5  -7 6753.10 616.878   2
   1   5  -7 5803.31 542.018   3
   1  -5   7 7965.70 643.194   2
   1   5  -6 71.1456 22.0173   3
  -1   5   6 108.685 29.5916   6
  -1  -5  -6 110.667 28.3736   5
   1  -5   6 113.388 25.0304   5
   1  -5   6 150.065 72.8937   2
  -1   5   6 62.9834 24.4202   5
  -1  -5  -6 84.6140 30.5657   4
  -1  -5  -6 54.1759 15.5055   1
  -1  -5  -6 62.8914 16.3390   1
   1   5  -6 82.6062 25.0688   1
   1   5  -6 79.6197 20.0711   4
  -1  -5  -6 98.5853 32.8605   3
   1   5  -6 64.9002 51.8193   2
   1  -5   6 93.1107 15.1679   1
   1  -5   6 61.5427 15.0025   1
   1  -5   6 84.8413 26.3281   6
   1  -5   5 91559.3 3461.67   5
  -1  -5  -5 89022.7 3483.57   5
   1  -5   5 104699. 3730.31   2
  -1  -5  -5 71679.8 3420.09   1
  -1  -5  -5 70520.0 3421.57   1
  -1   5   5 81404.3 3464.32   5
   1   5  -5 111803. 3649.28   2
  -1  -5  -5 79465.6 3495.80   4
   1  -5   5 92017.0 3483.77   6
  -1  -5  -5 96842.5 3501.07   3
  -1   5   5 79732.4 3465.81   6
   1   5  -5 78332.4 3450.44   3
   1   5  -5 68064.2 3440.33   1
   1  -5   5 79264.7 3418.65   1
  -1  -5  -4 25.6359 23.8756   4
   1   5  -4 9.46050 9.96213   1
   1   5  -4 131.735 60.9915   2
   1  -5   4 30.5211 72.2134   2
   1   5  -4 29.6770 14.6292   3
   1   5  -4 11.7964 24.3347   1
  -1   5   4 6.79513 13.0464   6
  -1  -5  -4 43.6322 22.9371   5
  -1   5   4 41.1138 15.8087   5
   1  -5   4 23.0210 18.3851   6
   1  -5   3 75.6686 25.9725   6
   1   5  -3 33.1669 48.3728   2
   1  -5   3 32.6892 47.6864   2
   1   5  -3 35.1264 17.2762   3
   1   5  -3 13.9255 27.3093   1
   1   5  -3 24.9994 11.8064   1
  -1  -5  -3 73.4967 29.5491   4
  -1   5   3 71.5996 22.5194   5
  -1  -5  -3 99.3192 28.4484   5
   1  -5   2-7.20552 8.52398   6
   1   5  -2 14.1336 28.9373   2
   1   5  -2 10.2355 10.4832   3
  -1  -5  -2 7.59148 8.97982   5
  -1  -5  -2 7.78096 13.0112   4
   1  -5   2-34.4140 40.6786   2
   1   5  -2 2.63080 7.93555   1
   1   5  -2 1.43799 5.11095   1
   1   5  -1 1730.08 192.866   3
   1  -5   1 2015.59 296.597   2
   1  -5   1 1350.00 193.659   6
  -1  -5  -1 1713.36 203.392   4
  -1  -5   0-7.44634 8.80334   5
  -1   5   0 6.98560 15.4483   4
   1  -5   0-6.89284 12.8832   6
   1   5   0 5.41818 11.9826   3
   1   5   0-10.0046 18.6983   2
   1  -5   0-35.1916 50.9450   2
  -1  -5   1 1798.15 224.869   6
   1  -5  -1 1728.27 220.694   6
   1   5   1 2045.39 219.993   3
  -1  -5   1 2057.73 225.779   5
   1   5   1 1877.36 228.493   2
   1  -5  -1 1113.16 270.332   2
  -1  -5   1 1826.13 222.850   4
  -1   5  -1 2139.86 226.117   4
   1  -5  -2 11.8903 14.0603   3
   1   5   2 7.30453 17.2727   2
   1  -5  -2 31.0923 45.0123   2
  -1  -5   2-8.09668 13.5406   6
  -1  -5   2 6.88889 11.5228   4
  -1  -5   2 4.04549 3.70769   1
  -1  -5   2 7.33805 12.2732   5
  -1  -5   3 82.2684 24.0904   5
  -1  -5   3 82.3401 25.4758   6
  -1   5  -3 62.3681 23.1627   3
  -1   5  -3 90.1151 26.4387   4
   1  -5  -3 47.6040 28.7199   3
  -1  -5   3 26.2405 9.56915   1
  -1  -5   3 74.8967 17.0685   1
   1  -5  -3 110.464 65.5387   2
   1   5   3 52.2025 25.0641   2
   1   5   3 66.2152 26.5199   6
  -1  -5   3 39.1593 25.0685   4
  -1  -5   4 8.34964 12.2634   6
  -1  -5   4 28.8607 20.1075   5
  -1  -5   4 11.8421 11.6148   1
  -1  -5   4 4.76271 6.62591   1
  -1   5  -4 29.4146 20.9633   4
   1  -5  -4 11.8377 26.2585   3
   1   5   4 42.6480 30.3166   6
  -1   5  -4 19.5284 15.5270   3
   1   5   4 40.5099 22.7812   2
  -1  -5   5 78099.5 1070.20   5
  -1  -5   5 67882.8 993.282   1
  -1  -5   5 84757.6 1122.32   6
   1   5   5 73410.5 1015.06   2
  -1   5  -5 82695.1 1026.44   4
   1  -5  -5 84271.3 1209.90   3
  -1   5  -5 79995.6 1042.88   3
   1   5   5 75814.1 1090.11   6
  -1   5  -6 75.8690 21.8189   3
   1   5   6 116.805 33.4299   6
  -1  -5   6 83.9719 22.9496   5
   1  -5  -6 96.2525 54.0753   2
   1   5   6 26.5821 15.9206   1
  -1   5  -6 20.6708 13.7008   1
   1  -5  -6 94.3398 31.3108   4
  -1   5  -6 61.2271 17.2972   1
  -1   5  -6 59.2442 20.5520   4
   1  -5  -6 46.4118 28.2871   3
   1   5   6 92.0914 23.6596   2
  -1  -5   6 118.503 32.3850   6
  -1  -5   6 9.22982 12.1236   1
   1   5   6 99.8671 19.1758   1
  -1  -5   6 84.0467 23.0278   1
   1   5   7 6116.33 481.572   6
   1  -5  -7 6831.98 515.811   2
  -1   5  -7 5426.90 456.134   1
  -1  -5   7 6172.85 473.922   1
  -1  -5   7 5406.70 471.946   5
   1   5   7 5177.03 463.136   2
   1  -5  -7 5580.19 489.020   4
  -1   5  -7 5582.46 462.844   4
   1   5   7 5961.58 460.465   1
   1  -5  -7 5425.52 491.588   3
  -1   5  -7 5116.89 465.087   3
  -1   5  -7 4576.14 453.071   1
  -1  -5   7 5537.31 478.413   6
   1   5   8-8.25886 9.76201   6
  -1  -5   8-7.01623 8.29325   5
   1   5   8 3.05979 8.48190   1
   1  -5  -8-10.2337 17.1066   4
   1  -5  -8 3.99012 4.97161   1
   1  -5  -8-10.8730 18.1752   3
  -1   5  -8-10.9156 10.2001   3
   1  -5  -8 1.43033 4.31054   1
   1   5   8 7.75573 19.4466   1
  -1   5  -8 4.52277 13.0947   4
  -1  -5   8 8.14628 19.2577   6
   1  -5  -9 10947.2 989.940   4
   1   5   9 9324.83 975.066   6
  -1   5  -9 9018.53 964.386   3
   1  -5  -9 8756.79 980.486   3
  -1   5  -9 10623.5 967.830   1
  -1  -5   9 11275.0 976.783   1
   1   5   9 8965.10 962.881   2
   1   5   9 11272.5 983.072   1
   1  -5  -9 8226.88 952.984   1
   1  -5  -9 8495.01 954.590   1
   1   5  10 57.9193 23.3414   6
  -1  -5  10 58.0056 28.9834   1
   1   5  10 69.6784 31.1399   1
   1  -5 -10 61.6079 18.4084   1
  -1   5 -10 111.477 25.7041   3
  -1  -5  10 85.7952 24.5853   5
   1  -5 -10 85.6674 33.3191   4
  -1   5 -10 55.3630 19.3570   4
  -1   5 -10 71.0380 24.3562   1
   1  -5 -10 9.72904 21.5765   3
  -1  -5  10 121.663 27.4854   6
   1   5  10 91.3530 23.0541   2
   1   5  11 232.073 41.8543   6
  -1  -5  11 232.527 46.2958   1
  -1  -5  11 279.561 45.5183   5
  -1   5 -11 173.965 35.6256   3
   1  -5 -11 250.439 37.9913   1
   1   5  11 338.606 56.6602   1
   1  -5 -11 221.847 52.2233   4
  -1   5 -11 114.882 30.2634   4
  -1   5 -11 268.977 50.4715   1
   1  -5 -11 242.898 48.8117   3
  -1  -5  11 268.814 45.2830   6
   1   5  11 224.661 36.4012   2
  -1  -5  12-7.25394 10.5022   5
   1   5  12-8.75954 17.9338   1
   1  -5 -12 5.20679 12.3097   1
   1   5  12 6.09907 11.3995   6
   1  -5 -12-11.4337 21.3690   4
  -1   5 -12 2.86974 10.4560   4
  -1  -5  12-7.60445 17.9774   1
  -1  -5  12-7.29523 12.1956   6
   1  -5 -12 9.00469 10.6445   3
  -1   5 -12-9.33437 17.4456   1
   1   5  12 6.40800 16.9371   5
  -1   5 -12 4.92032 12.3381   3
  -1   5 -13 47.5991 13.1847   4
   1   5  13 39.0120 19.8068   5
   1  -5 -13 49.6932 21.6606   1
   1   5  13 93.9889 32.5256   1
  -1  -5  13 59.5952 24.0964   5
   1  -5 -13 91.7007 36.3716   4
  -1   5 -13 85.0890 20.6924   3
   1  -5 -13 35.4731 23.0732   3
   1   5  14 6.20107 12.7027   5
   1  -5 -14 11.6227 16.8311   4
   1  -5 -14 8.78639 17.9934   3
  -1  -5  14-7.69062 9.10067   5
  -1   5 -14 4.65254 11.6738   3
   1  -5 -14-7.01422 14.3666   1
  -1  -5  15 28014.3 2796.94   6
  -1  -5  15 29730.1 2802.40   5
   1  -5 -15 22690.8 2797.40   3
   1  -5 -16 52.6981 25.7125   3
   1   5  16 34.7829 15.7875   5
   1   5  16 15.7719 15.6899   6
   1  -5 -16 68.8886 30.5833   4
  -1  -5  16 43.5791 20.4902   6
  -1  -5  16 48.3822 21.6496   5
   1   5  17 13749.0 1278.91   5
   1  -5 -17 10229.2 1288.62   4
   1  -5 -17 11334.2 1283.62   3
  -1  -5  17 14937.3 1290.82   5
   1   5  17 10739.8 1271.17   6
  -1  -5  17 12337.2 1280.73   6
   1   5  18 11.5803 16.1093   5
   1   5  18 16.0156 14.8624   6
  -1  -5  18 8.78512 14.7495   5
   1  -5 -18 10.7375 12.7661   4
  -1  -5  18 14.6742 15.0840   6
  -1   5 -19 8544.94 861.039   3
   1  -5 -19 6715.08 868.809   4
  -1  -5  19 8549.98 871.148   5
   1   5  19 7630.74 856.761   6
  -1  -5  19 8194.29 864.765   6
   1   5  19 8607.48 860.654   5
  -1  -5  20 72.4647 25.8802   5
   1  -5 -20 71.6157 28.6886   3
   1   5  20 63.6880 21.4667   6
  -1  -5  20 22.8003 15.5261   6
   1   5  20 69.7792 22.0930   5
  -1   5 -20 69.4089 22.5105   3
   1  -5 -20 47.8652 22.0780   4
   1  -5 -21 178.471 44.2908   4
  -1   5 -21 220.400 39.2981   2
   1  -5 -21 156.256 42.6679   3
   1   5  21 188.916 38.6489   6
  -1  -5  21 169.292 37.3751   6
   1   5  21 222.805 39.2942   5
  -1   5 -21 193.159 37.2211   3
  -1  -5  21 149.016 43.1090   5
  -1  -5  22 7.71993 11.1866   6
   1   5  22 12.5201 10.4759   5
  -1   5 -22-6.00157 12.2968   3
  -1   5 -22 22.9571 15.1770   2
   1  -5 -22-8.26717 15.4584   4
   1  -5 -22 8.89282 12.8831   3
   1   5  22-6.47788 12.1166   6
   1  -5 -23 163.789 42.5834   3
  -1   5 -23 154.713 34.6407   3
  -1   5 -23 196.989 36.1289   2
   1   5  23 191.238 38.5049   6
  -1  -5  23 191.577 38.1852   6
   1   5  23 139.610 32.0967   5
  -1   5 -24 6.03352 8.73841   3
  -1  -5  24-7.50156 8.87077   6
   1  -5 -24-9.26400 13.4136   3
   1  -5 -24 7.16060 15.8365   4
   1   5  24 6.07785 8.80255   5
  -1   5 -25 3920.32 322.817   2
  -1   5 -25 1805.33 312.621   3
   1  -5 -25 2938.22 332.324   3
   1  -5 -25 3976.39 329.209   4
   1   5  25 2418.52 321.850   6
  -1  -5  25 2909.85 322.700   6
   1   5  26-7.73124 6.46622   6
   1  -5 -26 9.35424 13.5437   3
  -1   5 -26 4.79971 11.3490   2
   1   5  27 3564.16 587.331   6
   1  -5 -27 4393.28 596.115   3
   1   5  28 6.72790 11.2680   6
   1   6 -23 4.47160 10.5844   2
   1   6 -23 6.27279 10.4992   3
   1   6 -22 81.4489 24.8109   3
   1  -6  22 105.834 29.3114   6
   1   6 -22 85.3648 23.5861   2
  -1   6  22 109.885 25.0570   5
   1   6 -21-7.16132 14.6768   3
   1  -6  21-7.44672 15.2605   6
  -1   6  21-5.81247 6.90364   5
  -1  -6 -21-6.39346 13.1067   4
  -1   6  20 6.45501 10.9333   5
   1   6 -20 7.87111 9.46928   3
   1  -6  20 7.26154 13.6852   6
   1   6 -20 31.6979 15.3971   2
  -1  -6 -20 27.3745 17.2500   4
  -1   6  19 6.70716 11.3072   5
   1   6 -19-8.10426 15.2169   3
   1   6 -19 22.8852 13.6044   2
  -1  -6 -19 29.1911 15.0124   4
  -1   6  18 6.82530 12.7984   5
   1   6 -18 16.1773 17.9169   3
   1   6 -18-6.25056 10.5004   2
  -1  -6 -18 30.9665 18.3308   4
  -1  -6 -17 29.7123 19.6449   3
  -1   6  17 6.95784 13.0222   5
   1  -6  17 6.70771 12.5554   6
   1   6 -17 7.80412 11.3190   3
   1   6 -17-6.71226 14.8592   2
  -1  -6 -17 8.10961 13.5739   4
  -1  -6 -16 104.218 31.5384   3
   1   6 -16 84.6313 29.0858   3
   1  -6  16 162.822 31.6596   6
  -1  -6 -16 33.8926 22.2283   4
   1   6 -16 149.342 34.5641   2
   1   6 -15-8.40055 14.0432   2
  -1  -6 -15-7.37827 15.1062   3
  -1  -6 -15 8.77509 12.7042   4
  -1   6  15-6.71874 13.7561   5
   1  -6  15 6.36372 9.21381   6
  -1   6  15 4.53166 10.0222   6
   1   6 -15 7.33356 13.7066   3
   1  -6  14 128.138 30.0925   6
  -1  -6 -14 77.7537 29.6305   3
   1   6 -14 169.996 35.7984   3
  -1  -6 -14 107.922 32.6196   4
  -1   6  14 107.307 27.7911   5
   1   6 -14 190.767 44.0404   2
  -1   6  14 101.361 25.1966   6
   1   6 -13 98.2859 35.0143   2
  -1   6  13 69.8957 19.4834   6
   1   6 -13 81.1185 27.6030   3
  -1   6  13 56.1117 20.9715   5
   1  -6  13 107.993 24.9690   6
  -1  -6 -13 23.8241 22.3653   3
   1  -6  12 57.6781 20.4532   6
   1   6 -12 78.9350 26.6807   3
  -1  -6 -12 24.4286 19.6778   3
  -1  -6 -12 22.9136 13.7327   1
  -1  -6 -12 9.13852 15.8120   4
  -1   6  12 41.1884 16.0786   5
   1   6 -12 49.8716 33.2048   2
  -1   6  12 22.3412 15.0289   6
   1  -6  11 6.45044 9.50717   6
   1   6 -11 16.8288 12.5325   3
   1  -6  11 5.60926 6.86644   1
  -1  -6 -11 8.22781 16.9390   3
  -1  -6 -11 8.67460 6.52791   1
  -1  -6 -11 27.3588 18.7555   4
  -1   6  11 28.7511 14.5282   5
   1   6 -11 57.4671 36.0672   2
  -1   6  11 23.6952 13.8366   6
   1   6 -10 57.2819 18.9270   3
   1  -6  10 4.82441 9.07150   1
  -1  -6 -10 33.5050 23.5878   3
   1   6 -10 98.5832 43.6244   2
  -1   6  10 20.9801 12.8393   2
  -1  -6 -10 53.7649 24.0451   4
  -1   6  10 50.9706 18.7973   5
   1  -6  10 26.3451 15.1451   6
   1  -6  10 67.2397 21.1443   5
  -1   6  10 46.3448 17.7095   6
   1  -6   9 93.6088 24.3973   6
   1   6  -9 73.9587 20.9918   3
   1  -6   9 3.85096 8.01011   1
  -1  -6  -9 42.5081 25.2776   3
   1   6  -9-4.78956 13.3156   1
  -1  -6  -9 69.9082 28.8656   4
  -1   6   9 54.9850 21.8311   5
   1  -6   9 63.3413 20.5510   5
  -1   6   9 108.742 25.0601   6
   1   6  -9 110.582 49.0502   2
   1   6  -8 183.211 31.5065   3
   1  -6   8 191.996 36.0053   6
  -1  -6  -8 85.8819 33.9717   3
   1   6  -8 179.805 66.7865   2
  -1  -6  -8 203.298 42.2124   4
  -1   6   8 160.453 33.0272   5
   1  -6   8 162.015 32.1249   5
   1   6  -8 40.8914 24.6016   1
   1   6  -7 17.5449 16.1488   1
   1  -6   7 134.467 30.1839   6
   1   6  -7 123.730 25.1345   3
  -1  -6  -7 139.111 32.8154   4
  -1   6   7 139.198 28.3207   5
  -1   6   7 115.278 30.2475   6
   1   6  -6 129.417 21.6596   4
   1   6  -6 100.467 51.3276   2
   1  -6   6 127.649 30.0702   6
   1   6  -6 139.388 26.9368   3
  -1   6   6 71.0827 24.9253   6
  -1   6   6 134.473 27.0589   5
   1   6  -5-18.5186 30.9560   2
   1  -6   5-7.18750 8.49761   6
   1   6  -5-3.79162 6.34076   4
  -1   6   5 6.29902 9.12060   6
   1   6  -5-4.72646 9.67812   3
  -1  -6  -5 7.60906 11.0167   4
  -1   6   4 6.51694 12.1800   6
  -1  -6  -4-6.08742 11.3773   5
   1  -6   4-7.00252 13.0875   6
  -1   6   4-5.38731 10.0690   5
   1   6  -4 9.40919 11.7968   3
   1   6  -3 223.148 58.5021   2
   1  -6   3 152.296 35.1377   6
   1   6  -3 199.817 32.7427   3
  -1   6   3 181.853 35.0896   6
  -1  -6  -3 165.276 35.4551   5
  -1   6   3 145.979 31.3189   5
  -1  -6  -3 129.724 35.2232   4
   1   6  -2 118.577 42.6539   2
   1   6  -2 73.2596 20.0329   3
  -1  -6  -2 88.7722 24.1876   5
  -1   6   2 48.5610 18.8800   5
  -1  -6  -2 49.8338 25.5591   4
  -1   6   1 91.2737 24.2403   4
   1   6  -1 69.5755 19.9524   3
  -1   6   1 73.3034 22.1725   5
   1   6  -1 89.7515 34.3776   2
  -1  -6  -1 99.4295 27.1986   4
  -1   6   0 211.106 42.0639   4
  -1  -6   0 343.009 52.8848   4
  -1  -6   0 243.224 44.6112   5
  -1   6  -1 107.864 26.6789   3
   1   6   1 57.7856 26.3896   2
  -1   6  -1 62.1101 22.5384   4
  -1  -6   1 150.171 30.3820   4
  -1  -6   1 65.1703 21.5060   5
   1   6   2 32.2548 18.2507   2
   1   6   2 33.3028 15.1170   3
  -1   6  -2 51.9893 20.6480   3
  -1  -6   2 44.9963 18.1885   5
   1   6   2 14.5175 14.0480   6
  -1   6  -2 29.9904 13.7564   4
  -1   6  -3 253.829 40.1117   4
  -1  -6   3 253.725 43.9141   6
  -1  -6   3 165.561 36.0750   5
   1   6   3 242.688 39.8687   3
  -1   6  -3 155.512 33.9579   3
   1   6   3 174.127 40.0001   6
   1   6   3 165.690 35.9145   2
   1  -6  -4 21.7586 22.2731   3
  -1   6  -4-5.36050 12.6725   4
   1   6   4-5.31872 13.3364   2
  -1  -6   4 6.29885 11.7723   5
   1   6   4 7.03118 13.1409   6
  -1  -6   4-7.38288 8.72701   6
   1  -6  -5-10.7327 17.9415   3
   1   6   5 5.02212 14.5414   2
  -1  -6   5-7.43460 10.7639   6
  -1   6  -5-5.56188 8.05331   3
   1   6   5 6.99178 13.0680   6
   1   6   6 119.882 29.5809   6
  -1  -6   6 118.896 29.6383   6
  -1  -6   6 200.223 34.0206   5
  -1   6  -6 107.027 26.5638   3
  -1  -6   6 100.677 15.5754   1
   1  -6  -6 147.017 38.1457   3
  -1   6  -6 102.390 24.7908   4
  -1   6  -7 81.7514 20.4248   4
   1  -6  -7 62.1799 27.9643   3
   1   6   7 161.158 32.6663   6
  -1  -6   7 111.131 28.9018   6
  -1  -6   7 115.933 28.3242   5
  -1   6  -7 77.7754 21.5318   3
   1   6   7 61.4805 21.9492   2
  -1  -6   7 107.762 16.6262   1
  -1  -6   8 119.598 20.0226   1
  -1   6  -8 143.384 26.3404   3
  -1  -6   8 159.138 33.6786   6
  -1   6  -8 163.619 27.4964   4
  -1  -6   8 150.907 31.6784   5
   1   6   8 128.710 28.8089   2
   1   6   8 182.257 34.8060   6
  -1   6  -9 93.0393 20.0690   4
   1   6   9 81.1695 22.2681   6
  -1  -6   9 86.1468 26.3900   6
  -1   6  -9 7.94081 12.2960   1
  -1  -6   9 50.3182 18.7724   5
  -1   6  -9 71.6745 20.7653   3
  -1  -6   9 70.1684 16.2288   1
   1   6   9 67.5449 21.7067   2
   1  -6 -10 62.5401 27.0667   4
  -1   6 -10 37.9459 12.9871   4
   1  -6 -10 18.8141 19.4584   3
  -1   6 -10 13.8906 10.6095   3
  -1  -6  10 49.2000 20.5387   6
  -1  -6  10 18.6041 14.9212   5
  -1  -6  10 21.2867 11.8160   1
  -1   6 -10 10.0024 12.4609   1
  -1   6 -11 18.1481 12.6524   3
   1  -6 -11 9.22005 15.4740   3
   1   6  11 2.11662 6.98947   1
  -1  -6  11 26.9614 15.9939   6
   1   6  11 11.8238 11.1348   6
  -1  -6  11 6.26117 12.8926   5
   1  -6 -11 9.18361 17.2187   4
   1  -6 -12 35.3846 21.3705   3
   1  -6 -12 56.5372 26.4888   4
   1   6  12 46.6098 18.7444   5
  -1  -6  12 33.0311 15.2573   6
  -1  -6  12 45.0276 18.3665   5
  -1   6 -12 44.8096 17.3178   3
   1   6  12 38.4534 16.5028   6
  -1   6 -13 64.3460 17.4818   3
   1  -6 -13 41.0726 22.5175   3
   1   6  13 44.5226 17.1843   5
  -1  -6  13 76.3418 22.7221   6
  -1  -6  13 65.5633 22.0472   5
   1  -6 -13 48.1400 26.1384   4
   1   6  13 51.2299 17.6258   6
  -1   6 -14 151.089 26.9030   3
  -1  -6  14 106.917 27.5609   6
   1   6  14 165.831 31.5713   5
   1  -6 -14 127.065 36.6267   4
   1   6  14 127.938 27.9655   6
   1  -6 -14 121.369 32.0966   3
  -1   6 -15-4.25734 7.96445   3
  -1  -6  15 6.18894 7.32390   6
   1  -6 -15-9.83546 16.4447   4
   1   6  15 11.3009 10.5661   5
   1  -6 -15-7.86582 11.3924   3
   1   6  15 14.1991 12.5146   6
  -1  -6  16 151.263 32.2987   5
   1  -6 -16 101.580 28.8508   3
  -1  -6  16 74.2639 23.3714   6
   1  -6 -16 114.244 33.7787   4
   1   6  16 85.2770 22.3877   5
  -1   6 -16 63.3588 18.0658   3
   1   6  16 50.8430 18.2558   6
  -1  -6  17 22.4780 14.1314   5
   1  -6 -17 7.65715 15.7911   3
  -1  -6  17 24.9225 14.8512   6
   1   6  17 4.53846 10.2143   6
   1   6  17 21.7543 14.4994   5
  -1   6 -17 21.9939 10.5710   3
   1  -6 -17 28.1222 17.6219   4
   1   6  18 5.31976 7.77397   5
   1   6  18 9.00611 8.48247   6
   1  -6 -18 30.7583 20.3514   3
  -1   6 -18 9.98135 10.2723   3
   1  -6 -19 8.74911 12.8241   4
   1  -6 -19 30.4659 20.2306   3
   1   6  19 23.2099 14.1324   6
  -1   6 -19 10.2070 12.2309   3
  -1   6 -19 28.1441 14.2561   2
  -1   6 -20 5.38662 12.1530   2
   1  -6 -20 54.0064 21.5221   3
  -1  -6  20 19.2089 12.2069   6
   1   6  20 19.2641 14.1506   6
   1   6  20 31.9323 14.9485   5
  -1   6 -20 20.2664 12.9307   3
   1  -6 -20 24.9187 19.7832   4
  -1   6 -21 5.27442 9.85795   2
   1  -6 -21 7.83734 13.1013   3
  -1  -6  21-6.47952 7.65954   6
   1   6  21 10.0535 11.8836   6
   1   6  21-5.49017 10.2611   5
  -1   6 -21-5.11048 8.54334   3
   1  -6 -21-7.81204 9.23443   4
   1  -6 -22 104.944 29.2006   4
  -1  -6  22 104.453 27.7731   6
   1   6  22 147.987 29.1153   5
   1   6  22 109.323 27.0743   6
  -1   6 -22 107.611 26.0404   3
  -1   6 -22 111.665 27.2035   2
   1   6  23 10.9972 10.3072   6
  -1   6 -23 4.78627 12.6753   2
   1  -6 -23 8.11316 13.5853   3
   1   6  24 34.5787 15.6366   6
   1  -6 -24 32.9515 19.7923   3
   1   6  25-5.96440 4.98601   6
   1  -6 -25 8.32558 12.0528   3
   1   7 -21 163.870 34.9289   3
   1   7 -20 14.4442 14.8615   3
   1  -7  19 3415.24 304.369   6
   1   7 -19 1817.25 297.653   3
   1   7 -18-5.61265 12.4181   2
  -1   7  18-5.75490 8.34120   5
   1   7 -18-7.44583 10.7867   3
   1  -7  18-5.62614 8.15504   6
  -1  -7 -18 6.90182 15.2676   4
   1   7 -17 4795.73 457.660   2
   1  -7  17 5242.34 454.824   6
   1   7 -17 4286.16 457.647   3
   1   7 -16 7.05880 13.2963   2
  -1   7  16 23.4600 13.0752   5
   1   7 -16 28.4921 19.8149   3
   1  -7  16 10.9640 11.3454   6
  -1  -7 -16 7.44332 14.0096   4
  -1  -7 -15 8957.82 1191.03   4
   1   7 -15 15938.8 1209.24   2
   1   7 -15 13571.0 1198.19   3
   1  -7  15 11832.1 1189.18   6
  -1   7  15 9166.51 1186.19   5
  -1  -7 -14 46.5647 18.5423   4
  -1   7  14 16.8721 13.5643   5
   1   7 -14 18.5191 23.3724   2
   1   7 -14 6.58001 15.7857   3
   1  -7  14 38.4039 14.7475   6
  -1  -7 -13-7.76916 13.0102   4
  -1   7  13 10.5672 9.90523   5
   1   7 -13 10.4594 19.5631   2
   1   7 -13 6.32301 11.8427   3
   1  -7  13 11.0317 9.25313   6
  -1  -7 -12 23.1340 14.6408   4
   1   7 -12 12.1739 25.0565   2
  -1   7  12 5.23290 10.1144   5
   1   7 -12 30.8864 17.3168   3
   1  -7  12 50.2092 17.0085   6
  -1  -7 -11 182.305 36.6788   4
   1  -7  11 133.243 28.0357   6
  -1   7  11 119.157 26.6505   5
   1   7 -11 93.7995 29.9449   3
   1   7 -11 211.616 58.0877   2
  -1   7  11 115.575 25.8674   6
  -1  -7 -10-7.43583 13.8975   4
   1  -7  10-5.90535 9.87241   6
   1   7 -10 10.0227 13.8923   3
  -1   7  10-4.98862 11.7939   6
  -1   7   9 3551.56 374.975   5
   1  -7   9 3135.33 377.230   6
  -1   7   9 3200.94 374.944   6
  -1  -7  -9 3439.75 382.912   4
   1   7  -9 3563.16 374.434   3
   1   7  -8 18.7765 31.3900   2
  -1   7   8 4.78357 8.00967   5
  -1  -7  -8-7.16518 11.9862   4
   1   7  -8 4.57860 10.1353   3
  -1   7   8 11.6086 11.8921   6
  -1   7   7 2084.80 234.743   5
   1   7  -7 2179.81 233.694   3
   1  -7   7 2078.98 238.946   6
  -1   7   7 1847.28 236.171   6
  -1  -7  -7 2464.49 245.935   4
   1   7  -7 2855.84 295.621   2
  -1   7   7 1828.92 234.967   2
  -1  -7  -6-6.81679 16.1149   4
   1   7  -6 4.35921 8.92470   3
  -1   7   6 12.0151 13.2846   6
   1   7  -6-17.4574 25.2721   2
  -1   7   6-6.36221 16.8155   2
  -1   7   6-4.80224 9.83170   5
   1  -7   6 6.40049 13.1037   6
  -1   7   5 27473.9 2968.84   6
   1   7  -5 30275.9 2964.93   3
  -1   7   5 25168.3 2963.69   5
  -1  -7  -5 25854.4 2970.41   4
   1  -7   5 31124.7 2972.75   6
   1  -7   4 25.5457 16.1591   6
  -1  -7  -4 13.3851 15.9687   4
   1   7  -4 17.4893 13.3529   3
  -1   7   4 25.2467 15.3696   5
  -1   7   4 6.09384 12.6624   6
  -1  -7  -3 47.1914 17.7826   5
   1  -7   3 50.3225 17.4508   6
  -1  -7  -3 61.0922 22.6040   4
  -1   7   3 49.8754 18.9285   5
   1   7  -3 39.1958 15.4957   3
  -1   7   3 69.3975 22.0450   4
  -1   7   2-5.41757 9.07382   4
  -1  -7  -2-6.58433 11.0210   4
   1   7  -2-9.79721 20.0656   2
   1   7  -2-4.39281 9.01126   3
  -1  -7  -2-5.23751 10.7377   5
  -1   7   2-6.11146 8.86548   6
  -1   7   2-5.07482 9.50136   5
   1   7  -1 1114.04 137.341   2
  -1  -7  -1 865.347 121.926   5
  -1   7   1 1132.41 126.250   4
   1   7  -1 992.466 121.214   3
  -1   7   1 1250.26 132.126   3
  -1   7   1 987.070 122.971   5
  -1   7   0-5.59223 8.09569   4
  -1  -7   0-5.46835 12.0923   5
   1   7   0 7.13976 14.6171   2
  -1   7   0 5.00966 9.36266   5
  -1   7   0 6.26646 11.7115   3
   1   7   0-4.57530 10.1175   3
   1   7   1 987.524 118.897   3
  -1   7  -1 983.025 123.394   3
   1   7   1 1046.13 124.988   2
  -1  -7   1 998.133 122.483   5
   1   7   1 964.199 124.504   6
  -1   7  -2 5.85576 12.9530   3
   1   7   2 4.72130 11.1659   3
   1   7   2 5.69302 13.4622   2
  -1   7  -2 5.37417 10.0491   4
  -1  -7   2 11.4344 11.7092   5
   1   7   2-6.63049 9.60412   6
  -1   7  -2-5.34578 8.94192   5
   1   7   3 62.5941 21.3381   6
  -1  -7   3 68.4342 21.3005   5
  -1   7  -3 71.6918 21.1606   4
  -1   7  -3 65.3458 22.3716   3
   1   7   3 52.9326 18.7646   3
   1   7   4 29.2413 15.5317   2
  -1   7  -4 26.1290 14.1322   3
   1   7   4 50.3576 17.0992   3
  -1  -7   4 17.0245 11.9969   5
  -1   7  -4 28.7629 14.1982   4
  -1   7  -5 30375.4 2934.10   3
  -1   7  -5 27961.6 2930.99   4
   1   7   5 24579.0 2929.62   2
  -1  -7   5 29020.8 2936.57   5
  -1  -7   5 29925.1 2941.16   6
  -1   7  -6 4.88004 8.15885   3
   1   7   6 9.17951 14.3542   2
  -1  -7   6-6.47108 12.0947   6
  -1  -7   6-5.64844 11.5649   5
   1   7   6-5.88663 11.0025   6
  -1   7  -6-4.22591 9.34602   4
  -1   7  -7 2188.82 233.607   3
   1  -7  -7 2049.96 249.045   3
  -1  -7   7 1981.05 235.398   5
   1   7   7 2218.98 237.656   6
   1   7   7 1937.92 232.081   2
  -1   7  -8-4.49964 9.95115   3
   1   7   8-5.73522 11.7425   6
   1  -7  -8 9.08840 15.1928   3
  -1  -7   8 5.69182 9.51552   5
  -1  -7   9 3816.99 380.100   5
   1   7   9 3425.79 377.441   6
  -1  -7   9 3255.69 380.466   6
  -1   7  -9 3405.62 373.275   3
   1  -7  -9 3381.64 389.198   3
  -1  -7  10-5.86183 12.0060   5
  -1  -7  10 6.06260 14.3362   6
   1   7  10 32.0900 14.8299   6
   1  -7 -10 8.57060 12.4122   3
   1   7  10-4.91779 9.19762   5
  -1   7 -10-4.25520 10.0654   3
  -1  -7  11 154.431 30.4999   5
  -1  -7  11 158.169 30.5621   6
   1   7  11 100.720 25.8697   6
   1  -7 -11 75.5351 30.4791   3
   1   7  11 171.558 30.3331   5
  -1   7 -11 113.150 24.4079   3
  -1  -7  12 6.02986 11.3731   5
   1   7  12 18.9563 11.9813   6
   1  -7 -12 24.3782 18.0346   3
  -1  -7  12 22.9331 14.4571   6
  -1   7 -12 7.98545 10.1281   3
   1   7  13-4.47052 9.99816   6
   1   7  13 33.9765 14.7031   5
  -1  -7  13 5.67859 6.87663   6
   1  -7 -13-7.93752 17.6159   3
  -1  -7  13 31.7707 16.8606   5
   1   7  14 24.9907 13.9992   5
  -1  -7  14 5.59107 6.90598   6
   1   7  14 25.9827 13.2029   6
  -1   7 -15 11277.3 1170.74   2
   1  -7 -15 10626.8 1173.60   4
  -1  -7  15 10204.3 1164.64   6
   1  -7 -15 10796.4 1172.78   3
   1   7  15 12111.2 1165.17   5
  -1  -7  16 21.5693 12.8728   6
   1   7  16 24.3993 13.0216   5
   1  -7 -16 7.63654 11.1994   4
   1  -7 -16 7.53330 11.0519   3
   1   7  16 12.3028 10.9861   6
   1   7  17 5959.34 483.761   5
   1  -7 -17 4159.71 487.542   4
  -1   7 -17 4410.00 480.456   2
  -1  -7  17 4398.00 479.847   6
   1   7  17 3647.56 472.881   6
   1  -7 -17 4541.88 487.366   3
  -1   7 -18 10.2949 11.3996   2
   1   7  18 4.91039 9.19799   5
   1   7  18 4.03761 6.77776   6
  -1  -7  18 5.41232 7.85967   6
   1  -7 -18 7.37918 12.3506   3
   1  -7 -18 7.40953 8.78002   4
   1   7  19 2551.15 290.556   6
   1  -7 -19 2978.75 304.921   3
   1   7  20 4.19501 8.61585   6
   1  -7 -20 14.1825 11.8736   3
   1  -7 -21 172.321 38.3752   3
   1  -7 -22 7.28039 14.9241   3
   1  -8  14 67.3214 17.9855   6
  -1   8  13 9.50160 11.3943   5
   1  -8  13 33.7453 13.5009   6
  -1  -8 -13 6.62207 12.5245   4
  -1   8  12 4.52072 8.45114   5
   1   8 -12 11.5479 23.6425   2
   1  -8  12-4.90413 8.20016   6
  -1  -8 -12 6.54650 13.4040   4
  -1   8  11 4.54882 7.62416   5
   1   8 -11 13.3044 22.2466   2
   1  -8  11 5.00463 11.0808   6
  -1  -8 -11 6.44457 10.7871   4
  -1   8  10 36.5764 14.0903   5
   1   8 -10 44.7354 35.3746   2
   1  -8  10 20.7236 12.5981   6
  -1  -8 -10 18.9883 16.1424   4
  -1   8   9 13.2474 9.23973   5
   1  -8   9 10.5901 10.0784   6
  -1  -8  -9 38.3618 17.0060   4
  -1   8   8 71.0667 19.6626   5
   1   8  -8 81.0215 41.3121   2
   1  -8   8 70.5119 20.1304   6
  -1  -8  -8 75.4330 25.2097   4
  -1   8   7 67.8305 18.6482   5
   1  -8   7 44.2886 17.6583   6
  -1  -8  -7 49.5285 20.8595   4
   1   8  -7 15.4478 23.0996   2
   1  -8   6 67.0902 19.8806   6
  -1   8   6 29.7348 13.3585   4
   1   8  -5 12.2058 17.6710   2
  -1   8   5-4.99544 8.35314   4
  -1   8   5-4.60915 7.70767   5
   1  -8   5 5.60696 9.37505   6
  -1   8   5-5.76712 8.35153   6
   1   8  -4 10.7700 25.4755   2
  -1   8   4 6.61960 15.6736   2
  -1   8   4 5.00505 8.41297   4
  -1   8   4 14.5464 13.4700   5
  -1   8   4 5.80946 10.8932   6
  -1   8   4 5.79875 12.8532   3
   1   8  -3 128.485 35.8884   2
  -1   8   3 68.3025 27.1364   2
  -1   8   3 70.3718 20.1349   4
  -1   8   3 44.3498 18.9142   5
  -1   8   3 52.1140 19.5019   6
  -1   8   3 104.704 25.8256   3
   1   8  -2 117.937 30.7669   2
  -1   8   2 26.6322 25.4029   2
  -1   8   2 66.9358 19.7892   4
  -1   8   2 40.2030 18.4295   5
  -1   8   2 52.8671 20.0324   6
  -1   8   2 73.4526 21.0038   3
   1   8  -1 13.6188 15.2423   2
  -1   8   1 10.3553 19.4969   2
  -1   8   1 25.5506 15.5799   4
  -1   8   1 22.2888 14.9161   5
  -1   8   1 30.6282 17.1443   6
  -1   8   1 21.8574 13.9039   3
  -1   8   0 161.932 51.6439   2
  -1   8   0 154.454 28.9962   4
  -1   8   0 108.806 29.3504   5
   1   8   0 150.478 30.8483   6
  -1   8   0 74.2105 25.5944   6
  -1   8   0 134.061 28.3838   3
  -1   8  -1 40.8569 16.6969   4
   1   8   1 16.4255 13.1534   2
  -1   8  -1 60.0882 35.5891   2
  -1  -8   1 22.9461 12.3534   5
   1   8   1 6.40697 12.2009   6
   1   8   2 34.9813 17.6447   2
  -1   8  -2 89.4083 47.7840   2
  -1  -8   2 96.8869 20.8869   5
   1   8   2 47.6094 18.6156   6
   1   8   3 38.3672 16.4310   2
   1   8   3 73.5097 20.0601   6
  -1  -8   3 69.8933 18.6646   5
  -1   8  -3 102.947 57.4674   2
   1   8   4 4.56538 8.56482   2
  -1   8  -4 4.58388 7.69868   3
  -1   8  -4-22.3791 45.8222   2
   1   8   4 10.9344 11.2177   6
  -1  -8   4 9.39295 9.64391   5
  -1   8  -5 4.42584 9.78763   3
  -1   8  -5-22.5919 26.7037   2
   1   8   5-5.25279 11.6162   6
  -1  -8   5 4.95496 11.7141   5
  -1   8  -6 68.1065 16.8858   3
  -1   8  -6 84.7645 47.0658   2
   1   8   6 20.6492 12.2328   6
  -1  -8   6 25.0566 14.5706   5
  -1   8  -7 53.5940 17.1141   3
  -1   8  -7 75.0371 49.8997   2
   1   8   7 69.5952 18.0321   6
  -1  -8   7 35.5359 15.7394   5
  -1  -8   8 112.398 25.9910   6
  -1   8  -8 125.082 25.3824   3
   1   8   8 124.902 24.4437   5
  -1  -8   8 108.342 26.2337   5
   1   8   8 107.371 23.9000   6
  -1  -8   9 52.5951 17.3815   6
  -1   8  -9 23.7841 13.3007   3
  -1   8  -9 67.5277 34.0441   2
   1   8   9 33.0212 13.8125   5
  -1  -8   9 16.5210 13.4811   5
  -1  -8  10 30.8823 14.5431   6
  -1   8 -10 27.4130 12.1328   3
  -1   8 -10 56.7968 31.6141   2
   1   8  10 19.8466 10.8625   5
   1   8  10 31.4244 12.7590   6
   1  -8 -11-7.56391 12.6458   3
  -1  -8  11-5.00604 7.25048   6
  -1   8 -11 3.74075 7.66168   3
  -1   8 -11 28.8573 22.7405   2
   1   8  11 8.17322 9.66334   5
   1   8  11-4.23169 8.66639   6
   1   8  12-4.00774 7.51238   6
  -1  -8  12 14.6852 9.16664   6
   1   8  12 4.09906 9.70739   5
   1  -8 -12 7.37822 8.74021   3
  -1   8 -12 7.51666 9.95019   3
   1  -8 -13 14.4947 16.1910   3
   1   8  13 19.0698 9.30616   6
  -1   8 -13 25.8114 10.0146   3
   1  -8 -14 64.1684 23.5910   3
   1   8  14 78.4015 20.6384   6
  -1   8 -14 112.937 22.0068   3
   1   8  15-3.64644 6.82531   6
  -1   9   7 614.827 81.7790   5
  -1   9   6 14.0831 11.1655   4
  -1   9   6 9.69348 10.7881   5
  -1   9   5 11448.1 1205.50   4
  -1   9   4 9.53109 8.02729   4
   1   9  -3 27.6346 19.3647   2
   1   9  -2 6.08201 14.3916   2
   1   9  -1 497.613 69.8294   2
  -1   9   0-7.67985 15.7457   2
   1   9   0 15.2257 14.0942   2
  -1   9  -1 586.312 76.4460   2
   1   9   1 328.241 55.4598   6
  -1   9  -2-3.93696 7.36665   3
  -1   9  -2 10.3183 21.1274   2
   1   9   2-5.39998 10.0985   6
  -1   9  -3 34.3278 13.2984   3
  -1   9  -3 59.4866 31.6705   2
   1   9   4-4.95594 10.9591   6
  -1   9  -4 3.73112 10.3427   3
  -1   9  -5 9374.72 986.087   3
  -1   9  -6 14.3334 9.10731   3
  -1   9  -7 656.928 80.2095   3
   2   0   0 808032. 85143.4   6
  -2   0   0 852021. 85143.9   3
   2   0   0 822741. 85149.4   3
   2   0   0 796833. 85159.6   1
   2   0   0 761358. 85139.3   5
  -2   0   0 846723. 85146.3   5
   2   0   0 918875. 85157.2   2
  -2   0   0 789497. 85140.5   6
   2   0   0 834894. 85171.0   1
  -2   0   0 872496. 85170.1   1
   2   0   0 787107. 85143.9   4
  -2   0   0 822002. 85149.0   4
  -2   0   1 1895.14 200.216   4
  -2   0  -1 1587.82 196.597   4
   2   0  -1 1726.24 194.016   4
  -2   0  -1 1314.62 189.483   3
  -2   0   1 1734.17 196.876   3
   2   0  -1 1700.76 191.795   6
  -2   0  -1 1552.28 194.336   6
  -2   0  -1 1400.61 191.839   5
  -2   0   1 1642.75 197.843   5
   2   0  -1 1724.35 190.983   5
   2   0   1 1538.38 188.983   5
   2   0   1 1821.93 208.828   2
  -2   0   1 1893.53 218.488   1
   2   0  -1 1567.94 207.932   1
   2   0   1 1526.26 205.011   1
  -2   0   1 1453.14 208.975   1
  -2   0  -1 1631.36 218.155   1
   2   0  -1 1301.39 211.552   1
   2   0   1 1542.82 214.690   1
   2   0  -2 532.278 74.3695   6
   2   0   2 487.180 71.3540   5
  -2   0   2 618.741 85.3877   5
   2   0  -2 437.816 72.6777   5
   2   0   2 500.756 74.1688   6
   2   0  -2 733.888 94.7986   2
  -2   0   2 773.052 88.7337   4
   2   0  -2 527.554 75.4895   4
  -2   0  -2 415.831 78.0573   4
  -2   0  -2 470.829 94.1909   1
  -2   0   2 466.904 90.6862   1
   2   0  -2 472.556 88.0788   1
   2   0   2 476.355 86.0718   1
  -2   0   2 662.896 98.6243   1
  -2   0  -2 329.884 77.3731   1
   2   0  -2 395.517 78.9798   3
  -2   0  -2 511.316 77.5198   3
  -2   0   2 477.667 79.0425   3
   2   0   2 500.207 85.3403   2
   2   0   3 22.0932 18.5642   6
  -2   0  -3 13.1500 12.4360   5
   2   0   3 11.9739 17.4392   1
  -2   0   3 41.9678 30.9936   1
  -2   0  -3 31.7891 21.7778   1
  -2   0   3 19.0039 15.9981   5
  -2   0   3 13.3738 19.4547   1
  -2   0  -3 14.9764 28.0546   1
   2   0   3-9.07242 18.6720   2
   2   0  -3 21.8236 25.8662   2
   2   0  -3 19.8286 14.7404   4
  -2   0   3 16.4137 16.9102   4
   2   0  -3 54.9342 29.1013   3
  -2   0   3 59.3200 25.6088   3
   2   0  -3 10.7389 18.0526   1
   2   0  -3 4.25216 9.59548   6
  -2   0   4 3231.54 345.002   1
   2   0  -4 2692.77 299.774   6
  -2   0   4 2792.97 305.667   6
   2   0   4 3149.22 319.213   6
   2   0   4 2361.85 302.578   5
  -2   0   4 2829.33 320.522   5
  -2   0  -4 2204.85 304.138   5
  -2   0   4 3488.90 347.633   1
   2   0  -4 3396.30 330.547   2
   2   0   4 2843.54 318.592   2
  -2   0  -4 2418.29 313.645   4
   2   0  -4 2834.30 307.523   4
  -2   0   4 3156.20 315.929   4
   2   0  -4 3150.54 330.416   3
  -2   0   4 2806.31 315.083   3
   2   0   4 2894.81 336.590   1
  -2   0  -4 2882.52 343.101   1
  -2   0  -4 2507.13 305.722   3
   2   0   4 2893.57 329.064   1
  -2   0  -4 2970.31 324.581   1
  -2   0  -5 10.6689 20.0940   1
  -2   0   5 11.8014 14.1696   6
   2   0   5 28.3411 26.3055   6
   2   0  -5 12.8924 12.6891   6
   2   0   5 14.6130 24.5535   1
  -2   0  -5 66.3751 36.7783   1
   2   0   5 25.3775 16.0666   5
  -2   0  -5 17.5166 17.7707   3
  -2   0   5 28.5294 27.6458   5
   2   0  -5 21.9356 30.5047   2
   2   0   5 26.7544 28.9753   2
  -2   0  -5 48.3584 26.2081   4
  -2   0   5 57.8491 20.1989   4
   2   0  -5 10.9392 16.0306   1
  -2   0   5-13.3924 19.5466   1
   2   0  -5 23.0856 29.0492   3
   2   0  -5 16.1938 30.3667   1
  -2   0   5 14.0668 20.5153   1
  -2   0   6 21201.2 2239.64   6
   2   0  -6 21162.4 2233.62   6
   2   0   6 21463.7 2259.79   6
  -2   0   6 23625.3 2255.81   5
   2   0   6 19558.9 2236.20   5
   2   0   6 21619.2 2251.58   2
   2   0  -6 25887.3 2265.01   2
  -2   0   6 25407.0 2252.57   4
  -2   0  -6 22124.5 2240.21   3
  -2   0  -6 21679.2 2248.14   4
  -2   0   6 18299.1 2239.96   4
   2   0  -6 21075.4 2258.61   3
   2   0  -6 22750.1 2274.26   1
  -2   0  -6 19590.2 2251.38   1
   2   0   6 20204.1 2261.14   1
   2   0  -6 17457.5 2259.59   1
   2   0   6 23404.9 2276.16   1
  -2   0   6 24917.3 2272.21   1
   2   0   7 614.822 101.085   1
  -2   0  -7 726.397 112.815   1
  -2   0   7 708.845 80.2397   6
   2   0  -7 514.400 70.6614   6
   2   0  -7 739.303 97.3198   2
   2   0  -7 478.284 87.9209   3
  -2   0  -7 461.967 73.8907   3
  -2   0  -7 499.076 81.3124   4
  -2   0  -7 449.614 82.7170   1
   2   0   7 486.527 91.2478   6
   2   0   7 765.223 102.555   1
   2   0  -7 552.067 97.2353   1
  -2   0   7 583.846 88.4198   5
  -2   0  -7 482.149 75.5814   5
   2   0   7 422.197 71.5866   5
   2   0   7 597.552 86.6362   2
   2   0  -7 691.139 93.7583   1
  -2   0   7 712.057 101.426   1
   2   0   8 5708.44 591.929   2
  -2   0  -8 5252.51 589.208   4
  -2   0   8 5135.50 582.532   4
   2   0  -8 5557.67 604.847   3
   2   0  -8 5958.99 598.488   1
   2   0   8 5915.94 612.315   1
  -2   0  -8 5398.68 616.411   1
  -2   0   8 6244.55 609.713   1
  -2   0   8 5647.64 599.902   5
   2   0   8 4535.37 576.850   5
   2   0  -8 6231.23 604.502   2
  -2   0   8 5989.47 606.981   1
   2   0  -8 5326.00 610.608   1
  -2   0  -8 5857.18 595.846   1
   2   0   8 5835.53 606.915   1
   2   0   8 5511.30 609.147   6
  -2   0   8 5116.17 580.404   6
   2   0  -8 4905.32 575.706   6
   2   0   9 817.981 121.066   2
   2   0  -9 1238.05 153.683   1
  -2   0  -9 840.747 124.974   4
  -2   0   9 1063.24 119.886   4
   2   0   9 1050.88 150.870   6
  -2   0   9 1106.95 119.191   6
   2   0  -9 430.568 105.288   6
   2   0  -9 1227.08 145.653   3
  -2   0  -9 812.586 123.432   1
   2   0   9 1064.37 139.333   1
   2   0   9 1061.96 116.273   5
   2   0  -9 1042.70 132.461   1
  -2   0  -9 1028.86 147.176   1
  -2   0   9 1075.63 138.634   1
   2   0  10 292918. 29471.2   2
   2   0 -10 296855. 29483.7   2
  -2   0  10 290326. 29465.3   6
   2   0  10 263015. 29494.3   6
  -2   0 -10 286155. 29470.6   4
   2   0  10 279068. 29483.7   1
   2   0 -10 289739. 29490.7   3
  -2   0 -10 284829. 29475.7   1
  -2   0  10 293455. 29480.4   1
   2   0 -10 283891. 29491.9   1
   2   0  10 289067. 29460.7   5
  -2   0  10 254992. 29481.4   5
   2   0 -10 253168. 29480.2   1
   2   0  10 293818. 29492.2   1
  -2   0 -10 294203. 29498.4   1
  -2   0  10 277786. 29483.5   1
   2   0  11-13.3692 22.3959   1
   2   0 -11 10.9842 22.5354   1
   2   0  11 8.08449 17.9372   2
  -2   0 -11 19.4770 29.3835   1
   2   0  11 12.5724 25.7808   1
   2   0  11 15.7269 15.8655   5
  -2   0  11 24.8039 20.7827   5
   2   0 -11 10.8905 27.3460   2
  -2   0 -11 7.89713 22.9113   4
   2   0 -11 13.5828 27.8463   3
   2   0  11 17.1400 24.8557   6
  -2   0  11 21.8901 20.2796   6
  -2   0  11 10.3386 22.9087   1
   2   0 -11 13.4533 29.7854   1
  -2   0  11 24.2041 28.6466   1
  -2   0  12 34119.5 3693.00   5
   2   0  12 35139.8 3671.70   5
  -2   0 -12 40329.5 3692.72   1
  -2   0  12 31327.9 3684.62   1
   2   0 -12 38128.9 3707.58   1
   2   0  12 38225.9 3683.38   2
   2   0  12 34114.1 3693.94   1
  -2   0 -12 39526.6 3694.41   3
   2   0 -12 32624.0 3699.11   3
   2   0 -12 27819.5 3681.70   2
  -2   0  12 35308.9 3679.75   6
   2   0 -12 40075.7 3701.96   1
   2   0  12 34365.5 3698.68   1
  -2   0 -12 34484.5 3708.67   1
   2   0  13 128.816 37.1344   2
   2   0  13 221.320 53.4016   1
   2   0  13 146.655 33.1514   5
  -2   0  13 62.1305 29.9024   5
   2   0 -13 94.4396 37.4264   2
  -2   0 -13 196.273 42.2933   4
  -2   0 -13 147.745 41.1172   3
  -2   0 -13 212.513 59.4410   1
   2   0  13 122.843 44.0319   1
  -2   0  13 158.666 40.0490   6
   2   0 -13 183.556 52.4766   3
   2   0 -13 173.090 49.2651   1
  -2   0  13 168.033 44.9604   1
   2   0  14 25699.0 2718.04   5
  -2   0  14 22340.1 2728.80   5
  -2   0  14 29796.1 2730.25   6
   2   0  14 17011.0 2730.06   6
  -2   0 -14 27932.6 2725.73   4
  -2   0  14 31530.6 2751.50   1
   2   0 -14 33732.2 2754.62   1
   2   0  14 27679.2 2748.07   1
   2   0 -14 25431.6 2740.61   3
  -2   0 -14 23509.2 2732.25   3
   2   0  14 27787.4 2722.32   2
  -2   0  14 28244.8 2729.52   1
  -2   0 -14 32747.3 2735.98   1
   2   0 -14 17853.2 2718.34   2
  -2   0 -15 62.5349 30.4011   3
  -2   0 -15 19.2232 32.9031   1
   2   0  15 58.8725 30.9516   1
   2   0 -15 58.2553 35.1482   1
   2   0  15 84.0930 28.7359   2
  -2   0  15 81.8760 31.7136   5
   2   0  15 55.8850 31.6946   1
  -2   0 -15 40.4253 26.3097   1
   2   0 -15 39.1609 22.7761   2
  -2   0 -15 90.3477 32.8091   4
  -2   0  15 49.6140 27.1638   6
   2   0  15 76.9326 34.7522   6
  -2   0  15 56.6758 34.2343   1
   2   0 -15 69.2624 33.5028   3
   2   0 -15 148.989 46.4313   1
   2   0  16 4481.98 460.766   2
   2   0  16 3093.64 452.004   5
  -2   0  16 4710.09 473.786   5
   2   0 -16 5352.51 483.705   4
  -2   0 -16 3688.13 462.240   4
   2   0 -16 4648.44 499.375   1
  -2   0  16 4418.10 468.677   1
  -2   0 -16 5230.93 477.995   1
   2   0 -16 2985.85 467.486   3
  -2   0 -16 3477.62 468.703   3
   2   0  16 4789.88 488.566   1
   2   0  16 3737.54 474.511   6
  -2   0  16 5151.70 493.026   1
   2   0 -16 4831.08 501.937   1
   2   0  16 5056.90 500.385   1
  -2   0 -16 4480.00 503.064   1
  -2   0  17 111.964 33.6265   6
   2   0  17 24.6314 29.3123   6
   2   0 -17 34.1690 39.3038   1
   2   0  17 129.765 50.0686   1
  -2   0 -17 228.170 72.2984   1
   2   0  17 86.3526 32.6284   2
  -2   0 -17 111.137 37.5734   1
   2   0  17 90.9433 39.5210   1
  -2   0  17 145.952 37.5260   1
  -2   0 -17 90.6224 35.8165   3
   2   0  17 101.864 27.0115   5
  -2   0  17 147.026 37.7790   5
   2   0 -17 122.581 42.3909   4
  -2   0 -17 66.4077 29.5291   4
   2   0 -17 194.793 58.3389   1
  -2   0  17 148.821 49.3783   1
   2   0 -17 78.1738 32.6525   3
   2   0 -17 141.807 37.8743   2
   2   0  18 68.9990 29.4554   2
   2   0  18 54.9362 22.4653   5
  -2   0  18 68.8526 25.3860   5
  -2   0 -18 53.2477 28.7826   3
   2   0 -18 36.9172 35.0178   1
   2   0  18 99.1357 48.2144   1
  -2   0 -18 21.1241 25.6831   1
   2   0  18 30.8495 32.1466   1
  -2   0 -18 35.0079 26.4964   1
  -2   0  18 31.1985 22.1243   1
   2   0 -18 62.7516 36.8313   4
  -2   0 -18 69.5393 30.5352   4
   2   0 -18 35.9358 30.6316   1
   2   0 -18 75.2082 31.9999   3
  -2   0  18 60.5338 27.3355   6
   2   0  18 52.6664 31.0845   6
   2   0 -18 66.8802 31.8219   2
  -2   0 -19 50.3575 29.8852   3
   2   0  19 16.6045 28.5170   1
  -2   0 -19-21.1742 35.9945   1
   2   0  19 77.0359 37.0056   1
  -2   0  19 32.0345 24.5028   1
  -2   0  19 91.7101 28.4011   5
   2   0  19 78.4821 21.9518   5
   2   0 -19 87.8099 39.7713   4
  -2   0 -19 40.0096 24.5344   4
  -2   0  19 29.5987 28.4221   1
  -2   0  19 59.0549 25.5319   6
   2   0 -19 53.4567 33.9386   1
   2   0 -19 54.9856 25.4217   2
   2   0 -20 30228.1 2901.03   4
   2   0 -20 33073.1 2883.98   2
  -2   0 -20 24160.9 2887.61   1
  -2   0  20 22189.2 2881.38   1
  -2   0 -20 27321.4 2884.84   4
  -2   0  20 32827.2 2892.27   6
   2   0  20 28801.3 2885.51   6
   2   0 -20 28327.4 2895.01   3
  -2   0 -20 35671.5 2895.29   3
   2   0  20 28341.7 2886.12   2
   2   0  20 31444.9 2873.57   5
  -2   0  20 20497.2 2891.12   1
   2   0  20 18676.3 2894.72   1
   2   0 -20 23791.0 2915.16   1
  -2   0 -20 15764.0 2895.69   1
   2   0  21 25.0068 22.4093   2
  -2   0 -21 40.7153 29.7543   1
   2   0  21 44.5108 39.4279   1
   2   0 -21 18.8049 27.5296   1
   2   0  21 52.6421 16.0245   5
   2   0  21 29.0214 27.4271   1
  -2   0 -21 21.1170 20.1540   1
   2   0 -21 65.9814 39.2096   1
  -2   0 -21 51.8674 24.3110   3
  -2   0  21 71.0332 35.8566   1
   2   0 -21 41.8764 27.9720   3
   2   0  21 8.32128 16.0828   6
  -2   0  21 45.7851 22.0318   6
   2   0  22 23752.8 2698.38   5
   2   0 -22 28388.1 2726.76   4
   2   0 -22 26253.1 2707.09   2
   2   0 -22 27235.7 2742.51   1
  -2   0 -22 25626.4 2719.55   1
  -2   0  22 24061.5 2714.03   1
   2   0  22 24960.7 2731.18   1
   2   0 -22 26440.7 2718.71   3
  -2   0 -22 25564.1 2712.00   3
   2   0  22 23186.5 2707.36   6
  -2   0  22 30949.8 2719.52   6
  -2   0  22 29158.5 2712.44   5
   2   0  22 25114.5 2730.35   1
  -2   0 -22 23847.4 2747.58   1
   2   0 -22 27221.6 2753.48   1
  -2   0 -23 121.094 32.7503   3
   2   0 -23 63.7799 28.4284   3
  -2   0  23 81.7901 26.3893   5
   2   0 -23 73.2456 28.5474   2
  -2   0 -23 151.761 33.1252   4
   2   0  23 90.3571 26.8274   6
  -2   0  23 147.147 34.4379   6
   2   0 -23 72.1141 39.5648   1
  -2   0  23 110.446 33.4766   1
   2   0  23 128.623 44.2870   1
  -2   0 -23 102.655 32.9494   1
  -2   0 -23 93.4861 48.0635   1
  -2   0 -24 10233.5 969.354   4
  -2   0  24 9812.63 965.773   5
   2   0 -24 9116.85 972.337   3
  -2   0 -24 8952.05 967.003   3
  -2   0  24 10240.5 971.994   6
   2   0  24 8412.04 962.634   6
  -2   0  24 9530.67 972.058   1
   2   0 -24 8553.54 961.324   2
   2   0  24 8216.97 955.151   5
   2   0  25-5.85376 10.9410   6
  -2   0  25 21.5929 17.0157   6
   2   0  25-3.93612 8.05954   5
  -2   0  25 11.8212 13.9733   5
  -2   0 -25 12.4764 12.7721   4
  -2   0 -25-6.65177 12.4322   3
   2   0 -25-7.91459 14.7922   3
  -2   0 -26 65.0556 22.7072   4
   2   0 -26 51.4938 22.4723   3
  -2   0 -26 62.5454 22.7143   3
   2   0  26 81.5875 20.5761   6
  -2   0  26 71.9794 19.8502   5
  -2   0 -27-6.02960 10.0791   3
   2   0 -27 6.84567 9.91013   3
   2   0  27-5.10780 9.54601   6
  -2   0  27-6.26504 10.4727   6
   2   0  27-3.65967 8.65148   5
  -2   0  27 10.4075 9.72529   5
  -2   0  28 710.887 85.4209   6
  -2   0 -28 755.139 86.1360   4
  -2   0  28 611.942 80.0850   5
   2   0 -28 579.435 84.5247   3
  -2   0 -28 490.054 81.1564   3
   2   0  29 4.56825 8.53761   6
  -2   0  29-5.51138 9.21280   6
  -2   0 -29-5.25115 10.7505   4
   2   0 -29-5.96671 9.97392   3
  -2   0 -29-5.59773 9.35714   3
  -2   0  29 9.39030 9.61227   5
  -2   0 -30 3142.08 348.666   4
  -2   0  30 3257.87 346.109   5
  -2   0  30 3334.29 349.336   6
   2   0  30 3048.13 345.154   6
  -2   0  31 25.9171 13.1707   5
  -2   0 -31 10.0505 9.60381   3
  -2   0  31 19.4072 11.6439   6
  -2  -1 -32 4.61865 8.64507   4
  -2  -1 -31-4.79212 8.95608   4
  -2  -1 -31 5.37304 8.98164   3
  -2  -1 -30-5.62782 10.5183   3
   2   1 -30 4.93109 8.24338   3
  -2  -1 -30 10.1885 14.1218   4
  -2   1  30-4.00309 4.73272   5
   2  -1  30-4.08170 6.82369   6
  -2   1  29 12.5007 9.23367   5
  -2  -1 -29-5.97094 8.66442   3
   2   1 -29 5.22226 8.74994   3
   2  -1  29 8.57428 9.49902   6
  -2   1  29-5.13663 9.61842   6
  -2  -1 -28-6.25681 11.6933   3
   2   1 -28 5.53056 6.53709   3
  -2  -1 -28 16.6838 14.6986   4
  -2   1  28-4.36999 5.16531   5
   2  -1  28-4.51638 9.24626   6
  -2   1  28 5.29297 11.7044   6
   2   1 -27 29.0871 13.8157   3
  -2  -1 -27 6.56207 12.3349   3
  -2   1  27 13.7002 10.1846   5
   2  -1  27 4.77036 9.01279   6
  -2   1  27 5.52466 12.2880   6
  -2  -1 -27 17.0719 12.6530   4
  -2  -1 -26 5.76743 12.7536   4
   2   1 -26-6.16659 10.3080   3
  -2  -1 -26 6.93986 11.6006   3
   2   1 -26 5.19108 12.2717   2
   2  -1  26-5.04217 7.29926   6
  -2   1  26-5.76314 11.7987   6
  -2   1  26 4.69935 6.80298   5
  -2  -1 -25 18.6074 15.6528   4
   2  -1  25 21.4221 11.9749   6
  -2   1  25 11.8650 13.2380   6
  -2   1  25 14.8159 11.8089   5
   2   1 -25 5.46644 13.0438   2
  -2  -1 -25 21.9017 17.3494   3
   2   1 -25 19.6498 16.5187   3
   2  -1  24 11.3239 10.5921   6
  -2   1  24 6.19339 12.6883   6
   2   1 -24-7.05447 13.1925   3
   2   1 -24-5.76036 10.7758   2
   2  -1  24 8.54111 9.45528   5
   2  -1  23 181.620 35.4579   6
   2   1 -23 225.243 43.3953   3
  -2  -1 -23 147.096 39.4085   3
   2   1 -23 106.261 51.3846   1
   2  -1  23 123.356 47.2462   1
  -2   1  23 216.185 36.3180   5
   2  -1  23 184.104 32.8367   5
  -2  -1 -23 173.391 37.5765   4
   2   1 -22 25.0938 17.3966   2
  -2  -1 -22 24.9951 19.7017   3
   2   1 -22-7.99764 13.3772   3
  -2  -1 -22 8.43536 12.2206   1
   2  -1  22 14.9799 25.0448   1
   2  -1  22 6.49324 7.68960   6
  -2   1  22 20.1598 13.7657   6
   2  -1  22 11.5552 21.6006   1
   2   1 -22-16.2007 19.1550   1
  -2  -1 -22 7.21695 12.0731   4
   2  -1  22-4.37305 9.68177   5
  -2   1  22-5.59493 10.4671   5
  -2  -1 -21 7.61532 11.0250   4
  -2  -1 -21-8.81897 16.4822   3
   2   1 -21 17.1587 17.5648   3
   2   1 -21 19.9801 23.6166   1
   2  -1  21-6.92571 10.0268   6
  -2   1  21 6.99588 15.4705   6
   2  -1  21-10.6682 17.8333   2
  -2  -1 -21-22.6393 26.7598   1
   2  -1  21-12.8996 21.5632   1
   2   1 -21 17.0296 24.6531   1
  -2   1  21-5.94976 8.61407   5
   2  -1  21-4.28081 6.19841   5
   2   1 -21-6.72112 13.7606   2
   2  -1  21-15.5845 29.1260   1
  -2   1  21 7.78070 11.2644   1
   2  -1  20-7.48158 8.84321   6
  -2   1  20 7.27410 14.8921   6
   2   1 -20 6.99089 18.4770   2
  -2  -1 -20 8.24812 16.8861   4
   2   1 -20 20.6094 24.3601   1
  -2   1  20-15.4378 12.9029   1
   2  -1  20-11.4232 19.0948   2
  -2  -1 -20-22.8690 27.0310   1
   2   1 -20 17.7026 25.6269   1
   2  -1  20-4.38564 8.19633   5
  -2   1  20 6.18705 11.5630   5
   2  -1  20 16.0012 23.1640   1
  -2  -1 -20 9.59533 11.3416   1
  -2   1  20-8.49579 10.0420   1
   2   1 -20-9.14531 13.2391   3
  -2  -1 -20-9.35930 17.4915   3
   2  -1  19 32.4481 19.3156   6
  -2   1  19 22.6144 16.8287   6
   2  -1  19 21.9164 11.8135   5
  -2  -1 -19-22.7591 27.0003   1
   2   1 -19 18.0302 26.2034   1
   2  -1  19 14.9608 28.0556   1
   2  -1  19-11.0632 18.6372   2
   2   1 -19 30.1715 16.8391   2
  -2  -1 -19 26.7024 19.8177   4
   2   1 -19 41.5654 38.9094   1
  -2   1  19 46.6908 34.4934   1
   2  -1  19 16.1790 23.5352   1
  -2   1  19-8.84941 16.6994   1
  -2  -1 -19 19.6384 16.5757   1
  -2  -1 -19 29.2187 21.6609   3
  -2   1  18 21.3407 15.8139   5
   2  -1  18 4.50189 10.0867   5
  -2  -1 -18 22.2864 18.6976   1
   2   1 -18 16.8096 19.9351   1
   2  -1  18 30.3626 22.0370   1
   2  -1  18 21.3498 23.6613   2
   2   1 -18-10.3685 15.0976   3
  -2  -1 -18 9.66814 16.2426   4
   2   1 -18 40.9015 29.6498   1
  -2  -1 -18 28.5473 22.5537   1
  -2  -1 -18 31.0943 27.4423   3
  -2   1  18 38.7061 23.3847   6
  -2   1  18-15.4806 18.3699   1
  -2   1  17 79.3417 29.9255   6
  -2   1  17 175.995 36.5257   5
   2  -1  17 96.4717 23.3667   5
  -2  -1 -17 150.476 63.4162   1
   2  -1  17 105.964 45.4846   1
   2   1 -17 109.014 48.4812   1
   2  -1  17 122.679 38.2377   2
   2   1 -17 103.893 33.0222   2
  -2  -1 -17 103.917 35.7700   4
   2   1 -17 58.9284 45.1073   1
  -2   1  17 106.354 45.6402   1
   2   1 -17 154.160 44.8484   3
  -2   1  17 70.8365 30.2445   1
   2  -1  17 78.4990 36.7864   1
  -2  -1 -17 150.667 38.8680   1
  -2  -1 -17 88.2942 37.7403   3
   2   1 -16 9.33578 19.1376   2
   2   1 -16 23.4447 21.9294   3
   2   1 -16-18.4664 26.7504   1
   2  -1  16 22.0158 18.4264   6
  -2   1  16-8.06100 13.5098   6
  -2  -1 -16-11.7672 17.0625   3
  -2  -1 -16-20.9950 35.1085   1
   2   1 -16 14.1794 29.0454   1
   2  -1  16-14.8619 21.5367   1
  -2   1  16 8.18548 9.72401   5
   2  -1  16 13.9855 12.3597   5
  -2   1  16 34.6891 22.9416   1
   2  -1  16-15.1050 17.8805   1
  -2  -1 -16 9.03830 20.0101   1
   2  -1  15 12.1265 20.2886   6
  -2   1  15 8.08614 16.5766   6
  -2   1  15 8.81985 10.4600   5
   2  -1  15 9.58566 9.84935   5
  -2  -1 -15-19.8046 28.6827   1
   2  -1  15 9.74766 18.2374   2
   2   1 -15-10.0258 20.5433   2
  -2  -1 -15 11.3251 13.4134   4
   2   1 -15 17.0954 28.5892   1
  -2   1  15 14.1288 20.4712   1
  -2  -1 -15 50.2132 27.7723   3
  -2   1  15-8.57429 16.0472   1
   2  -1  15-14.3597 24.0187   1
   2   1 -15 12.3508 20.6631   3
   2  -1  14 40.2389 25.4803   6
  -2   1  14 15.9595 18.2274   6
   2  -1  14 40.4690 32.2149   1
  -2  -1 -14 37.1565 31.3894   1
   2   1 -14 48.9635 31.0307   1
   2  -1  14 66.5400 30.0758   2
   2   1 -14 38.7759 24.5842   3
  -2   1  14 28.4801 21.4840   5
   2  -1  14 67.8340 20.7573   5
   2   1 -14-10.7029 20.5176   2
  -2  -1 -14 23.7729 24.7599   4
  -2   1  14 67.2991 34.0567   1
   2   1 -14 78.3725 39.5666   1
  -2  -1 -14 80.2420 42.0716   3
   2  -1  14 40.6283 30.2936   1
  -2   1  14 50.6032 24.8420   1
  -2  -1 -14 41.4849 23.4487   1
   2  -1  13 1453.29 165.017   2
   2  -1  13 1114.46 142.272   5
  -2   1  13 1151.92 152.853   1
  -2  -1 -13 1349.56 156.729   1
   2  -1  13 1486.56 147.021   5
  -2  -1 -13 615.631 151.337   4
   2  -1  13 1259.84 170.899   1
   2   1 -13 1018.67 164.246   3
  -2  -1 -13 1975.89 195.097   3
   2  -1  13 1648.01 186.840   6
  -2   1  13 1216.93 152.138   6
   2   1 -13 747.280 152.214   2
   2   1 -13 1136.00 163.590   1
   2  -1  13 1192.19 171.886   1
  -2  -1 -13 1358.18 187.739   1
  -2   1  13 1328.19 170.341   1
   2  -1  12 120.164 44.5139   6
  -2   1  12 101.185 28.0294   6
   2  -1  12 162.414 45.7320   1
  -2  -1 -12 100.241 47.6821   1
   2   1 -12 119.848 41.2838   1
   2  -1  12 100.288 24.2101   5
   2  -1  12 100.944 35.6049   2
  -2  -1 -12 152.936 43.8871   3
  -2   1  12 54.3119 32.1789   5
   2  -1  12 169.967 30.8107   5
   2   1 -12 118.468 37.4611   2
  -2  -1 -12 121.568 41.8320   4
  -2   1  12 119.500 39.0564   1
   2  -1  12 37.4813 27.9833   1
  -2  -1 -12 95.5098 32.8141   1
   2   1 -12 137.325 41.3478   3
  -2   1  12 67.1993 28.6159   1
   2   1 -12 126.698 43.9148   1
   2  -1  11 19.1859 22.7419   6
   2  -1  11-12.7905 23.9652   1
  -2  -1 -11 15.8282 26.5134   1
   2   1 -11 10.1715 20.8938   1
   2  -1  11 16.5515 9.33399   5
   2  -1  11 10.4190 24.6897   2
  -2  -1 -11 80.8162 44.8374   3
  -2   1  11 11.4720 16.6951   5
   2   1 -11 12.2329 22.9258   2
  -2  -1 -11 20.9134 16.5680   2
  -2  -1 -11 11.1456 16.2250   4
  -2   1  11 11.4939 19.2890   1
   2  -1  11 12.6139 21.1544   1
  -2  -1 -11 16.6386 19.7408   1
   2   1 -11 13.8513 25.9429   3
  -2   1  11 25.4100 20.0957   1
   2   1 -11 42.1254 28.7981   1
  -2  -1 -10 33.3780 27.9108   3
   2   1 -10 9.65359 19.7828   1
   2  -1  10 25.4429 21.2830   1
  -2  -1 -10 30.7130 33.9692   1
   2  -1  10 17.4201 9.43871   5
  -2   1  10-11.7871 13.9597   5
   2  -1  10 10.0129 11.8674   5
   2  -1  10-10.7211 21.9664   2
  -2  -1 -10 6.97691 20.2190   2
   2   1 -10 12.4532 27.5516   2
  -2  -1 -10 10.8321 18.1278   4
  -2   1  10 22.3907 18.7344   1
  -2  -1 -10-7.96505 14.9115   1
   2  -1  10 12.0920 17.5267   1
  -2   1  10-5.69752 14.3126   6
   2  -1  10 64.4164 35.9032   6
   2   1 -10-13.2983 22.2465   1
  -2  -1  -9 139.334 33.6416   5
  -2  -1  -9 119.467 52.2013   3
   2  -1   9 50.0249 35.8009   1
  -2  -1  -9 124.650 45.9887   1
  -2   1   9 36.1053 22.0136   5
   2  -1   9 92.5319 22.5975   5
  -2  -1  -9 145.025 32.8533   2
   2   1  -9 24.9968 30.8681   2
  -2  -1  -9 52.2769 33.8961   4
   2   1  -9 101.475 32.1097   1
  -2  -1  -9 81.9822 29.6316   1
   2  -1   9 72.7491 36.2246   1
   2  -1   9 193.627 73.4823   6
   2   1  -9 69.5554 36.0072   1
  -2   1   9 48.9207 23.4090   1
   2  -1   8 727.776 138.454   6
  -2  -1  -8 593.659 101.350   3
  -2  -1  -8 457.808 91.4037   1
   2  -1   8 383.034 50.2296   5
  -2  -1  -8 465.953 68.5697   5
   2  -1   8 337.770 55.3749   5
   2  -1   8 386.735 72.6040   2
  -2   1   8 497.983 85.8789   5
   2   1  -8 309.607 70.0944   2
  -2  -1  -8 479.658 69.4009   2
  -2  -1  -8 455.361 77.6425   4
   2   1  -8 448.746 71.3317   1
  -2   1   8 270.494 67.6417   1
   2  -1   8 564.245 85.1432   1
  -2  -1  -8 392.803 68.3626   1
  -2   1   8 485.550 57.5057   6
   2   1  -8 310.949 77.4540   1
  -2   1   8 509.940 76.7736   1
   2  -1   7 89.2536 70.6183   6
  -2   1   7 53.0637 14.0875   6
  -2  -1  -7 110.000 49.5522   3
  -2  -1  -7 15.9624 38.2671   1
  -2  -1  -7 69.1488 24.8548   5
   2  -1   7 58.7567 12.2757   5
  -2   1   7 58.7332 30.1321   5
   2  -1   7 50.2799 12.7762   5
   2  -1   7 31.4097 27.0114   2
  -2  -1  -7 41.5339 26.0085   2
   2   1  -7 74.0665 40.4620   2
  -2  -1  -7 59.0610 29.2006   4
   2   1  -7 90.5576 33.3850   3
  -2   1   7 92.3684 31.1720   1
  -2  -1  -7 92.6504 34.3550   1
   2  -1   7 95.2163 33.6000   1
  -2   1   7 96.0295 35.1194   1
   2   1  -7 98.3602 41.1770   1
  -2  -1  -6 162.685 52.2786   1
   2  -1   6 150.772 46.9497   1
  -2   1   6 185.867 26.3734   6
  -2  -1  -6 188.575 55.5851   3
   2  -1   6 160.264 23.3276   5
   2  -1   6 219.614 50.4493   2
  -2   1   6 120.953 40.9994   5
  -2  -1  -6 161.621 39.2030   2
   2   1  -6 191.984 52.3774   2
   2  -1   6 139.226 43.9108   1
  -2   1   6 147.398 37.8473   4
  -2   1   6 294.717 55.2072   1
   2   1  -6 228.207 56.3183   1
  -2   1   6 238.177 53.3446   1
   2   1  -6 151.144 40.0781   3
   2   1  -5 113.426 33.7753   3
  -2  -1  -5 193.814 43.8141   3
  -2  -1  -5 110.450 31.7747   5
   2  -1   5 124.468 39.1959   2
   2  -1   5 103.183 43.8936   1
  -2  -1  -5 110.948 47.8474   1
   2  -1   5 185.771 88.8706   6
   2  -1   5 118.975 19.3192   5
  -2   1   5 109.522 34.9612   5
  -2  -1  -5 158.559 35.6667   2
   2   1  -5 156.035 44.6655   2
  -2  -1  -5 158.723 41.3027   4
   2   1  -5 143.287 25.0240   4
  -2   1   5 171.058 39.2740   4
  -2  -1  -5 56.1012 32.2265   1
  -2   1   5 224.830 59.1094   1
   2  -1   5 138.317 39.6947   1
   2   1  -5 141.516 49.2829   1
  -2   1   5 143.447 43.3645   1
   2   1  -5 162.811 43.8121   1
   2  -1   4 602.962 145.462   6
   2  -1   4 553.618 89.1628   1
  -2  -1  -4 315.935 81.1102   1
  -2  -1  -4 312.970 69.7762   5
   2  -1   4 457.548 55.7001   5
   2  -1   4 417.273 77.1935   2
  -2   1   4 466.927 75.3091   5
  -2   1   4 400.306 79.7159   1
   2   1  -4 454.025 90.1750   1
  -2  -1  -4 541.655 78.9818   4
   2   1  -4 497.365 63.9839   4
  -2   1   4 407.573 72.3357   4
  -2  -1  -4 673.817 69.6345   3
   2   1  -4 429.219 77.0015   1
  -2   1   4 483.678 86.9620   1
   2   1  -4 406.963 68.7760   3
  -2   1   3 2162.63 240.300   5
   2  -1   3 2254.09 225.100   5
   2   1  -3 1650.45 231.949   6
   2  -1   3 2932.83 359.779   6
   2   1  -3 2199.66 254.077   2
  -2  -1  -3 1885.64 261.519   1
   2   1  -3 2293.56 268.037   1
   2   1  -3 1807.96 242.967   1
   2   1  -3 2270.33 232.675   4
  -2  -1  -3 1817.24 239.553   4
  -2   1   3 1738.79 240.273   4
   2   1  -3 2252.06 238.125   3
  -2  -1  -3 1868.35 224.742   3
  -2  -1  -3 2223.43 221.348   3
  -2  -1  -3 1647.97 239.129   5
   2  -1   3 2096.61 248.601   2
  -2   1   3 1886.70 249.550   1
  -2  -1  -3 2139.08 246.233   1
   2   1  -2 1204.95 153.800   6
   2  -1   2 1745.91 239.348   6
  -2  -1  -2 1109.40 161.775   5
  -2  -1  -2 1201.29 137.130   3
  -2   1   2 1332.56 155.498   5
   2  -1   2 1631.87 150.697   5
   2  -1   2 1441.82 169.775   2
   2   1  -2 1238.44 167.136   2
   2   1  -2 1328.10 150.641   4
  -2  -1  -2 1428.87 161.190   4
  -2   1   2 1473.29 166.140   4
   2   1  -2 1267.99 153.132   3
  -2  -1  -2 998.242 139.370   3
   2  -1   2 1255.52 174.567   3
  -2  -1  -2 1297.81 167.958   1
  -2   1   2 1418.35 171.753   1
   2   1  -2 1204.55 175.032   1
  -2  -1  -2 1252.23 177.866   1
   2   1  -2 1492.68 174.552   1
   2  -1   1 35.4097 18.7785   5
   2  -1   1 12.4962 23.6100   1
   2   1  -1 86.2584 37.3179   2
   2   1  -1 38.9782 18.3550   4
  -2  -1  -1 38.1182 23.2338   4
   2  -1   1 13.8988 30.9293   3
  -2   1   1 11.1679 21.1574   1
   2   1  -1 43.5062 34.4575   1
  -2  -1  -1 29.0988 24.5664   1
  -2  -1  -1 20.2081 20.9741   5
  -2   1   1 39.7727 13.4914   6
  -2  -1  -1 23.8507 26.5974   1
   2   1  -1 58.2235 25.9822   1
  -2   1   1 11.6230 21.9969   1
  -2  -1  -1 35.4054 12.7983   3
   2   1  -1 20.0601 18.5963   3
   2  -1   0-11.9784 22.3899   6
   2  -1   0 7.59271 20.0717   5
  -2   1   0-5.26308 11.6452   5
   2   1   0 11.3339 18.9498   6
  -2   1   0 6.73074 11.2582   6
  -2  -1   0 10.5593 15.2914   5
   2   1   0 41.1138 22.7323   2
   2  -1   0-9.94164 20.3572   2
  -2  -1   0-6.98181 15.4442   4
   2  -1   0 13.8778 20.0940   3
  -2   1   0-9.73523 16.2783   4
   2  -1   0-12.2931 20.5530   1
   2   1   0 54.9942 28.1499   1
  -2  -1   0-13.8534 20.0587   1
  -2   1   0-11.7482 19.6423   1
  -2   1   0-11.2021 16.2216   1
   2   1   0 11.2540 21.0363   1
  -2  -1   0 12.8481 21.4805   1
   2   1   0 7.60592 10.0593   3
  -2  -1   0 6.12217 11.7312   3
   2  -1  -1 24.0811 16.3958   6
  -2   1  -1 22.8480 17.7732   6
   2   1   1 46.4935 27.6510   6
  -2  -1   1 10.9762 16.1878   5
  -2   1  -1 42.1978 25.1298   1
   2   1   1 45.0780 26.8199   1
  -2  -1   1 12.3784 20.9214   1
  -2   1  -1 14.8583 14.0732   5
   2  -1  -1 9.87876 20.4596   2
   2   1   1 80.3197 36.7076   2
  -2  -1   1 51.3047 24.1695   4
  -2   1  -1 20.2597 31.8292   4
   2   1   1 18.4482 12.4440   3
  -2  -1   1 37.8433 20.7753   3
   2  -1  -1 66.9301 35.5144   3
  -2  -1   1 41.7192 35.0056   1
   2   1   1 13.4969 25.4131   1
  -2   1  -1 51.8607 28.8363   1
   2  -1  -2 1864.63 181.036   5
   2   1   2 1231.48 165.430   2
   2  -1  -2 1227.90 162.652   2
   2   1   2 1230.39 169.171   6
  -2  -1   2 1146.29 159.444   6
  -2   1  -2 1249.69 154.003   6
   2  -1  -2 1042.80 169.648   3
  -2  -1   2 1485.84 160.804   3
  -2  -1   2 1396.62 175.532   1
   2   1   2 1218.23 166.179   1
  -2   1  -2 1128.07 159.999   1
  -2   1  -2 1340.19 166.419   4
  -2  -1   2 1275.91 152.459   4
  -2   1  -2 1310.72 148.628   5
  -2  -1   2 1583.70 173.947   5
  -2  -1   2 1278.12 176.948   1
  -2   1  -2 1095.68 169.396   1
   2   1   2 987.375 168.347   1
   2  -1  -3 2044.69 253.372   2
   2   1   3 2143.03 255.659   2
  -2  -1   3 1954.40 267.959   1
  -2   1  -3 1632.54 252.030   4
  -2  -1   3 2431.64 270.973   1
   2   1   3 2177.28 261.532   1
  -2   1  -3 2230.05 257.435   1
   2  -1  -3 1758.02 263.634   3
  -2  -1   3 2825.72 267.450   3
  -2   1  -3 2046.60 234.573   5
  -2  -1   3 2109.35 258.483   5
   2   1   3 2502.00 268.437   6
  -2   1  -3 2429.32 257.985   6
  -2  -1   3 2223.27 256.490   6
   2   1   3 2253.23 271.908   1
   2  -1  -3 2732.78 277.411   1
  -2   1  -4 526.291 77.5535   1
   2   1   4 426.753 77.0688   1
  -2  -1   4 639.920 93.7419   1
  -2   1  -4 305.512 50.0251   5
  -2  -1   4 496.566 87.3328   5
   2   1   4 431.461 74.4879   6
  -2  -1   4 408.698 78.0245   3
  -2   1  -4 375.304 66.0707   3
   2   1   4 474.987 85.7177   1
   2  -1  -4 481.004 73.3664   2
  -2   1  -4 374.786 71.3091   4
   2  -1  -4 473.389 84.4100   1
  -2  -1   4 531.980 90.8646   1
   2  -1  -4 312.222 73.6393   3
  -2   1  -4 576.655 84.6754   6
  -2  -1   4 488.417 74.0985   6
   2   1   5 157.285 46.3435   1
  -2   1  -5 73.3318 38.7373   1
  -2   1  -5 91.9257 33.1003   1
   2   1   5 166.609 40.3032   6
   2   1   5 171.447 39.3073   2
   2  -1  -5 137.453 37.9302   2
  -2   1  -5 91.5642 30.3755   4
  -2  -1   5 95.1902 23.9893   4
  -2  -1   5 139.667 38.9739   5
  -2   1  -5 90.3272 19.8899   5
   2  -1  -5 110.708 46.4204   1
  -2  -1   5 145.865 45.6115   1
  -2   1  -5 173.559 38.5259   3
   2   1   5 139.234 24.1765   3
  -2  -1   5 118.430 47.8693   3
   2  -1  -5 119.885 41.9471   3
   2   1   6 149.311 42.3876   6
   2   1   6 187.242 58.1374   1
  -2   1  -6 129.564 47.1036   1
   2   1   6 185.925 30.3578   3
  -2   1  -6 182.627 39.8827   3
  -2  -1   6 162.734 39.1886   6
  -2   1  -6 245.816 47.1988   1
   2   1   6 70.5690 38.6820   1
   2   1   6 147.820 38.9827   2
   2  -1  -6 199.345 49.1318   2
  -2  -1   6 178.581 32.5689   4
  -2   1  -6 170.594 42.5066   4
  -2  -1   6 160.538 47.4788   1
  -2  -1   6 219.972 58.0822   1
   2  -1  -6 185.515 51.6453   1
   2  -1  -6 188.866 27.1434   6
   2  -1  -6 177.350 54.1932   3
   2   1   7 45.9154 27.2412   6
   2  -1  -7 37.3955 17.6796   6
  -2  -1   7 93.8049 28.2345   6
   2   1   7 52.2427 18.1246   3
  -2   1  -7 66.2497 22.9620   3
  -2   1  -7 28.3384 36.0194   1
   2   1   7 97.0437 40.5743   1
  -2  -1   7 71.2600 27.5520   5
  -2   1  -7 29.0581 26.2785   1
   2   1   7 22.6079 25.6906   1
  -2  -1   7 44.0527 21.6871   4
  -2   1  -7 51.4559 26.0167   4
  -2  -1   7 51.1562 19.4409   4
  -2  -1   7 47.6253 28.7646   1
   2  -1  -7 84.1307 31.8095   1
  -2  -1   7 25.9794 31.2751   1
   2  -1  -7 12.9975 31.2933   1
   2  -1  -7 115.978 39.2837   3
   2   1   7 87.3560 27.5801   2
   2  -1  -8 379.888 63.6721   6
  -2   1  -8 400.905 65.4567   3
  -2  -1   8 453.480 70.4965   6
   2   1   8 461.371 85.7134   1
  -2   1  -8 488.810 85.5308   1
  -2  -1   8 449.720 59.6307   4
  -2   1  -8 315.787 64.3193   4
  -2  -1   8 481.375 79.3350   1
   2  -1  -8 286.670 66.8013   1
  -2  -1   8 522.454 89.5435   1
  -2  -1   8 512.261 64.0545   4
   2  -1  -8 589.140 89.6173   3
   2   1   8 403.457 59.1354   3
  -2  -1   8 636.599 85.1258   5
   2  -1  -8 451.552 75.8352   2
   2   1   8 390.428 64.9554   2
  -2   1  -8 528.645 78.0375   1
   2   1   8 393.173 74.8266   1
  -2  -1   9 74.1253 29.1758   5
  -2  -1   9 57.1606 23.1021   6
  -2   1  -9 105.494 31.1032   1
   2  -1  -9 36.1071 27.4035   2
   2   1   9 95.5592 27.6695   2
  -2  -1   9 44.3458 27.4733   1
   2  -1  -9 75.8912 28.6754   1
   2  -1  -9 65.6322 37.3082   1
  -2  -1   9-12.0086 23.9080   1
  -2   1  -9 118.554 29.7198   3
   2  -1  -9 119.906 37.8395   3
  -2   1 -10 6.79281 15.0419   3
   2   1  10-11.1615 18.6743   1
   2  -1 -10 16.2319 13.5897   6
   2   1  10 9.80465 18.3410   6
  -2   1 -10 13.8121 23.1018   1
   2  -1 -10-9.98128 22.0859   1
  -2  -1  10 8.26826 16.9459   6
  -2  -1  10 22.5342 21.0720   5
  -2  -1  10 17.5280 13.7265   4
  -2   1 -10-6.58893 14.5917   4
  -2  -1  10 34.0619 25.1196   1
   2  -1 -10 25.0925 25.6978   1
  -2  -1  10-11.0800 20.7225   1
   2  -1 -10 13.2006 19.1261   3
   2  -1 -10-8.88922 23.5077   2
   2   1  10 17.2514 15.2193   2
  -2  -1  11 11.0568 18.5939   1
   2  -1 -11 36.8618 27.2468   1
   2   1  11 20.7844 24.6509   6
   2  -1 -11 8.40026 18.6864   6
  -2   1 -11 31.9208 21.8781   1
   2   1  11 11.4706 21.5334   1
  -2   1 -11 27.5420 15.3610   3
  -2   1 -11 42.4518 29.0414   1
   2   1  11-13.8355 11.7409   1
  -2  -1  11 16.6215 15.6644   6
  -2  -1  11 83.2139 28.1758   5
  -2  -1  11 12.5391 10.6754   4
  -2   1 -11 6.60760 17.5819   4
  -2  -1  11 12.1066 9.75414   4
   2  -1 -11-13.1789 24.7138   3
   2  -1 -11 36.0101 25.0378   2
  -2  -1  11 11.2181 21.0638   1
   2   1  12 92.6799 34.1861   1
  -2   1 -12 102.450 36.2009   1
  -2  -1  12 181.828 39.0025   6
   2   1  12 66.1875 34.0215   6
  -2   1 -12 119.287 48.0807   1
   2   1  12 111.354 41.9701   1
   2  -1 -12 164.042 44.2679   1
   2   1  12 118.122 29.0212   2
   2  -1 -12 137.130 44.4573   3
  -2  -1  12 125.814 38.2662   5
   2   1  12 102.257 30.2743   5
   2  -1 -12 124.302 41.7494   4
  -2  -1  12 75.8702 24.4252   4
  -2   1 -12 98.9204 30.9460   4
  -2  -1  12 11.5108 39.0608   1
   2  -1 -12 182.720 48.9717   1
  -2   1 -12 113.591 31.3432   3
   2  -1 -12 164.014 43.9927   2
   2   1  13 1332.52 155.251   2
  -2   1 -13 1410.27 173.306   1
   2  -1 -13 1373.08 181.527   1
  -2  -1  13 1459.76 174.997   1
  -2  -1  13 1620.18 183.059   5
   2   1  13 1237.25 158.178   5
   2  -1 -13 1639.69 184.938   4
   2   1  13 1113.09 170.868   6
  -2  -1  13 982.438 159.004   6
  -2  -1  13 1222.02 152.499   4
  -2   1 -13 1347.75 157.982   4
  -2  -1  13 1239.92 151.118   4
  -2   1 -13 1542.03 166.094   3
   2  -1 -13 1139.51 175.381   3
   2   1  13 1541.25 180.619   1
   2  -1 -13 1163.11 165.245   2
   2  -1 -13 1487.58 182.631   1
   2   1  13 1472.74 187.476   1
  -2   1 -13 1337.21 183.848   1
  -2  -1  13 1156.31 170.994   1
  -2   1 -14 91.2690 28.0598   3
  -2   1 -14-16.2354 33.6996   1
   2   1  14 29.0334 32.5784   1
   2  -1 -14 40.2667 30.1966   1
   2  -1 -14 14.3896 27.4609   3
   2   1  14 48.6008 20.9356   2
   2   1  14 46.9486 20.9616   5
  -2  -1  14 133.832 39.1446   5
   2   1  14 24.4420 21.1711   1
  -2  -1  14 31.9213 25.7605   1
  -2   1 -14 97.5841 30.5656   1
   2  -1 -14 38.8450 29.1671   4
  -2   1 -14 57.8769 22.8472   4
  -2  -1  14 51.9812 20.1314   4
   2   1  14 50.5070 30.3624   6
  -2  -1  14 54.4959 22.1789   6
   2  -1 -14 41.8901 29.1221   1
   2  -1 -14 18.0672 23.3226   2
   2   1  15 12.9699 18.8237   6
  -2  -1  15 9.63676 11.4696   6
  -2   1 -15 17.0670 24.7434   1
   2   1  15 14.8726 24.8972   1
   2  -1 -15 58.4472 34.5682   1
   2  -1 -15 29.5938 27.6864   3
  -2   1 -15 9.44459 19.3823   3
   2   1  15 20.8472 15.7631   2
  -2  -1  15-13.8657 23.2167   5
   2   1  15 7.01851 14.4315   5
   2   1  15 13.0105 24.3524   1
  -2  -1  15 44.4212 26.2871   1
   2  -1 -15 27.1124 32.0748   4
  -2   1 -15 6.61815 14.6963   4
  -2  -1  15 20.1666 15.2524   4
   2  -1 -15-14.8077 27.7067   1
  -2  -1  15 13.1501 24.6129   1
   2  -1 -15-8.96538 15.0466   2
   2   1  16-13.4938 11.3381   6
  -2  -1  16 10.1404 16.9906   6
   2  -1 -16 32.4699 27.1631   1
   2  -1 -16 15.0672 21.8430   3
  -2   1 -16 29.6306 21.8718   3
   2   1  16 15.2123 15.9004   2
  -2  -1  16-14.1280 11.8654   5
   2   1  16 29.8378 20.7105   5
   2   1  16 13.7789 11.5751   1
  -2  -1  16 11.4096 21.3551   1
  -2   1 -16 24.3320 32.1760   1
   2  -1 -16 13.9711 20.2586   4
  -2   1 -16 13.7884 12.9371   4
  -2  -1  16-5.29270 11.7616   4
   2  -1 -16-15.4943 18.3511   1
   2  -1 -16 8.79507 22.0834   2
  -2  -1  16-13.5796 25.4055   1
  -2   1 -17 83.2954 34.7796   3
   2   1  17 49.9945 36.2410   1
  -2   1 -17 219.091 62.2501   1
   2   1  17 43.2382 31.9384   6
  -2  -1  17 114.460 35.8320   6
   2   1  17 111.174 28.8901   2
  -2  -1  17 58.3109 31.6936   1
   2   1  17 212.521 41.6685   5
   2  -1 -17 113.026 42.6925   4
  -2   1 -17 132.912 32.6117   4
  -2  -1  17 152.770 43.6005   1
   2  -1 -17 124.649 48.5188   1
   2  -1 -17 60.6139 39.9134   3
   2  -1 -17 102.096 36.2275   2
   2   1  18 17.9111 17.3668   2
   2   1  18 29.7234 27.8254   1
  -2   1 -18 13.0189 21.8265   1
  -2  -1  18 24.0527 24.6781   1
   2   1  18 29.5922 24.7896   6
  -2  -1  18 10.6390 12.6862   6
   2   1  18 17.1439 24.8746   1
   2  -1 -18-19.2551 32.2301   1
  -2   1 -18 35.8455 30.0062   1
   2   1  18 8.86221 18.2204   5
  -2  -1  18 13.8025 25.8497   5
   2  -1 -18 27.9819 26.2011   4
   2  -1 -18 8.11303 19.2520   2
  -2  -1  18 28.0494 28.7611   1
   2  -1 -18-15.6811 26.2657   1
   2  -1 -18 15.0276 21.8189   3
  -2   1 -18 21.8651 20.5002   3
   2   1  19 39.6300 17.8132   2
  -2  -1  19 13.2306 15.7611   5
   2  -1 -19 15.4459 31.6828   1
  -2   1 -19 10.8608 18.2606   3
  -2   1 -19 33.3009 22.0910   4
  -2  -1  19 27.9168 23.4151   1
  -2  -1  19-10.6846 17.9677   6
   2   1  19 17.3895 20.6478   1
  -2   1 -19-17.8624 21.2043   1
   2  -1 -19 13.5803 19.7571   4
   2   1  19 59.9420 35.4798   1
  -2  -1  19 24.9588 25.6240   1
  -2   1 -19 12.9165 21.6801   1
   2  -1 -19 30.4866 23.0515   2
  -2  -1  20 24.9221 20.8467   5
   2   1  20 8.99248 13.0449   5
   2  -1 -20 14.9078 21.5975   1
  -2   1 -20 8.83974 16.5419   4
  -2  -1  20-13.7052 19.8580   1
   2   1  20 13.2681 19.2258   6
   2   1  20-17.3495 25.1298   1
   2  -1 -20-18.7400 35.0332   1
  -2   1 -20-17.5245 20.7308   1
   2  -1 -20 12.9486 24.2140   4
  -2  -1  20-12.2506 14.5044   1
   2   1  20 14.7721 21.4012   1
  -2   1 -20 12.6430 18.3218   1
   2  -1 -20 14.3913 21.7003   2
  -2  -1  21-11.5741 16.7614   5
   2   1  21-7.99565 9.46196   5
   2  -1 -21-14.1416 11.8284   1
   2  -1 -21-12.1761 24.9319   4
  -2   1 -21-8.95216 16.7369   4
  -2  -1  21-13.2825 15.7066   1
   2  -1 -21-18.1391 26.2629   1
  -2   1 -21-11.7225 24.0035   1
   2   1  21 14.2318 16.8281   1
  -2  -1  21-11.8627 9.92542   1
  -2  -1  21 10.2036 14.7783   6
   2   1  21 11.3926 13.4738   6
   2  -1 -21-6.57112 18.2210   2
  -2  -1  22 10.6482 12.5919   5
   2   1  22-7.08806 10.2682   5
  -2  -1  22-9.74581 11.5259   6
   2   1  22 10.6167 15.3740   6
  -2   1 -22 16.7412 19.7917   1
   2  -1 -22 12.6619 18.3338   3
   2  -1 -22-11.3418 16.4234   4
  -2   1 -22 8.25777 15.4377   4
  -2  -1  22 12.7448 18.4539   1
  -2   1 -22 9.30970 15.5667   3
  -2  -1  22-10.9686 18.3390   1
   2  -1 -22 18.2592 17.6260   2
  -2   1 -23 166.833 38.4683   4
  -2  -1  23 145.262 45.3323   1
   2  -1 -23 167.782 45.6247   4
  -2   1 -23 111.008 52.6717   1
   2   1  23 155.906 35.4704   5
  -2  -1  23 184.653 42.0283   5
   2  -1 -23 212.253 48.5243   3
  -2   1 -23 154.905 38.7911   3
  -2  -1  23 248.131 46.9337   6
   2   1  23 135.631 38.1719   6
  -2  -1  24 8.83530 12.7929   5
   2   1  24 5.84068 10.9187   5
   2  -1 -24-10.9018 18.2252   3
  -2   1 -24 7.96153 16.3015   3
  -2  -1  24-8.57983 14.3443   6
  -2   1 -25 12.7272 13.2231   4
   2  -1 -25 17.8052 19.8161   4
   2   1  25 5.26499 10.0966   5
  -2  -1  25 50.1613 22.2118   5
   2  -1 -25 40.0966 25.2361   3
  -2   1 -25 7.39859 15.3150   3
  -2  -1  25 39.8165 18.9606   6
  -2   1 -26 5.96371 8.65043   4
   2  -1 -26-8.06410 13.4908   4
   2   1  26-4.82064 8.07650   5
   2  -1 -26-9.18617 15.3651   3
  -2   1 -26-6.74802 9.78385   3
   2   1  26-6.77112 11.3316   6
  -2  -1  26-7.45065 15.2632   6
  -2   1 -27 28.2051 15.9177   4
   2  -1 -27 22.3989 17.8993   4
   2   1  27 35.9413 13.3436   5
  -2  -1  27 55.3294 21.0533   5
   2  -1 -27 8.40320 14.3585   3
  -2   1 -27 25.0580 15.1053   3
   2   1  27 18.7230 10.8486   6
  -2  -1  27 27.5068 15.4950   6
  -2   1 -28 5.47140 12.1083   4
   2   1  28-4.16224 8.53451   5
  -2  -1  28 6.30849 9.14481   5
  -2   1 -28 17.4521 14.5941   3
   2   1  28-5.57205 10.4244   6
  -2  -1  28 6.33741 10.6042   6
   2  -1 -28 15.3370 12.8274   3
   2   1  29 3.94471 5.72747   5
  -2  -1  29 5.68312 9.51004   5
  -2   1 -29-5.41662 10.1327   3
   2   1  29 10.2917 9.62712   6
   2  -1 -29 7.17409 10.3948   3
   2   1  30-4.72720 7.90219   6
  -2  -1  30 5.38557 9.00268   6
   2  -1 -30-6.53877 7.72903   3
  -2   1 -30 5.04992 7.31072   3
  -2  -1  30 5.21350 9.74367   5
  -2  -1  31-5.10870 7.40633   6
  -2   1 -31 9.64149 9.87745   3
  -2  -1  32 4.52142 7.57312   5
  -2  -1  32 4.71937 6.84871   6
  -2  -2 -31-6.53569 9.48564   3
  -2  -2 -30 2995.53 321.793   4
  -2   2  30 2840.56 316.653   5
  -2  -2 -30 3079.30 330.006   3
   2   2 -29 4.82728 6.98912   3
  -2   2  29-7.80834 6.52721   5
   2  -2  29 4.33521 8.87610   6
  -2  -2 -29-5.01980 10.2775   4
   2  -2  28 468.807 65.2253   6
   2   2 -28 437.113 66.7367   3
  -2  -2 -28 659.295 82.9212   3
  -2  -2 -28 553.274 70.4556   4
  -2   2  28 490.601 63.8076   5
  -2  -2 -27 5.42896 11.1250   4
   2  -2  27 4.90124 8.20702   6
   2   2 -27-4.94597 10.1372   2
  -2  -2 -27 17.2257 16.1037   3
  -2  -2 -26 265.445 42.3525   4
  -2   2  26 211.168 35.6017   5
  -2   2  26 260.905 39.9188   6
   2  -2  26 246.287 39.7180   6
   2   2 -26 166.324 36.6290   2
  -2  -2 -26 201.686 48.1888   3
  -2  -2 -25 29.3859 16.8016   4
  -2   2  25 65.2476 18.7409   6
   2  -2  25 27.9527 15.3363   6
  -2   2  25 34.7320 12.7165   5
   2   2 -25 53.3378 20.8378   2
  -2  -2 -25 68.5262 28.6394   3
  -2  -2 -24 8833.02 879.005   4
  -2   2  24 7529.09 869.367   5
   2  -2  24 8709.54 876.551   6
  -2   2  24 8100.04 872.550   6
  -2  -2 -24 10134.7 900.010   3
   2   2 -24 7653.39 873.345   2
  -2   2  23 89.6580 25.0136   6
  -2  -2 -23 82.5830 28.0765   4
   2   2 -23 107.488 29.7862   2
  -2  -2 -23 66.7668 33.0367   3
  -2   2  23 143.842 26.4953   5
  -2   2  22 23099.1 2581.71   6
  -2  -2 -22 30925.5 2615.93   3
  -2  -2 -22 26584.7 2589.85   4
  -2   2  22 21713.4 2579.79   5
   2  -2  22 29372.0 2609.87   2
  -2  -2 -21-6.96928 15.4141   4
   2   2 -21-6.96150 14.2552   2
  -2   2  21-5.33362 9.97247   5
   2  -2  21 6.51365 12.1770   5
   2  -2  21-11.6808 13.8098   2
   2   2 -21 13.2769 11.1008   1
   2  -2  21 7.60361 12.7136   6
  -2   2  21-5.55414 11.3748   6
  -2  -2 -21 12.4011 23.1782   3
   2   2 -21-7.37896 15.1097   3
  -2   2  20 30034.5 3054.37   5
  -2  -2 -20 30949.2 3063.54   4
   2  -2  20 19591.0 3049.35   5
   2   2 -20 28601.4 3061.48   3
  -2  -2 -20 42452.9 3100.97   3
   2  -2  20 28610.8 3077.14   2
   2  -2  20 35358.3 3067.97   6
  -2   2  20 32409.7 3055.48   6
   2  -2  20 31106.4 3073.02   1
   2   2 -20 24562.7 3076.49   1
   2   2 -19 16.5532 17.0178   2
   2   2 -19 33.4294 23.2204   3
  -2  -2 -19 13.5859 19.7307   3
   2   2 -19 23.0299 43.0694   1
   2  -2  19 25.8431 24.2005   2
  -2  -2 -19 89.4911 45.8303   1
   2  -2  19-11.4719 16.6820   1
   2   2 -19 28.6513 26.8196   1
  -2   2  19 12.1894 11.4992   5
   2  -2  19 12.6271 11.9044   5
   2  -2  19 8.97329 15.0825   6
  -2  -2 -19 8.00568 15.0448   1
   2  -2  19-16.5947 24.0750   1
   2  -2  18 39.0112 23.9311   6
  -2   2  18 77.0874 25.1128   6
  -2  -2 -18 51.1674 25.5102   4
   2   2 -18 99.7593 32.7920   2
  -2   2  18 15.7995 32.9757   1
   2   2 -18 21.7409 36.9035   1
  -2  -2 -18 21.7223 32.0936   1
   2   2 -18 54.1598 28.4523   1
   2  -2  18 59.7711 28.9784   1
   2  -2  18 100.651 26.0347   5
  -2   2  18 64.5160 21.8468   5
  -2  -2 -18 56.1357 33.7904   3
   2   2 -18 87.2291 29.8593   3
  -2   2  18 7.42043 15.2795   1
   2  -2  18 16.1654 30.8847   1
   2  -2  17 21.1635 21.7609   6
  -2   2  17 24.2712 18.4003   6
   2  -2  17 12.0850 24.8264   2
  -2  -2 -17-20.4174 24.2205   1
   2  -2  17 5.29651 12.6882   5
  -2  -2 -17 27.0751 21.4337   4
   2   2 -17 19.9333 22.1349   2
  -2   2  17 15.0856 21.9350   1
   2   2 -17 64.0982 47.2915   1
  -2  -2 -17 14.4946 29.7455   3
   2   2 -17 18.6100 15.6892   3
   2  -2  17 15.5068 29.0532   1
  -2  -2 -17 39.0198 23.6067   1
  -2   2  17 7.65575 17.0534   1
   2  -2  16 598.044 75.4998   5
   2  -2  16 768.943 81.8804   5
   2  -2  16 571.019 94.4906   6
  -2  -2 -16 361.293 106.031   1
  -2  -2 -16 640.447 87.4375   1
   2   2 -16 641.421 104.558   1
   2  -2  16 434.631 94.9043   1
   2  -2  16 660.304 100.986   2
   2   2 -16 761.173 102.351   2
  -2  -2 -16 517.815 69.8002   2
  -2  -2 -16 706.461 96.0752   4
  -2   2  16 553.189 80.9729   6
   2  -2  16 792.397 116.379   1
  -2   2  16 405.438 81.1964   1
   2   2 -16 948.213 138.165   1
  -2   2  16 653.833 104.629   1
   2   2 -16 536.166 92.3665   3
   2   2 -15 275.340 57.3334   3
   2   2 -15 414.036 69.9386   1
   2  -2  15 234.650 60.2436   1
   2  -2  15 260.264 38.8797   5
   2  -2  15 257.995 58.4555   2
  -2   2  15 202.635 45.9467   5
  -2  -2 -15 271.775 40.8188   2
   2   2 -15 337.380 65.4094   2
  -2  -2 -15 181.112 51.0272   4
   2  -2  15 428.795 69.0249   6
  -2   2  15 275.400 47.8055   6
   2   2 -15 347.168 76.3662   1
  -2   2  15 363.154 70.7845   1
  -2   2  15 202.203 45.0988   1
   2  -2  15 371.070 72.5687   1
  -2  -2 -15 272.802 50.0828   1
   2  -2  14 33629.6 3250.92   5
   2  -2  14 30011.4 3248.85   5
   2  -2  14 32601.1 3280.87   2
  -2   2  14 35294.1 3276.09   5
  -2  -2 -14 34454.1 3256.82   2
  -2  -2 -14 29841.2 3281.64   4
   2  -2  14 34143.3 3292.33   1
  -2  -2 -14 21961.5 3276.45   3
   2   2 -14 30100.7 3280.64   3
  -2  -2 -14 23924.8 3266.72   1
   2   2 -14 31991.0 3298.90   1
   2  -2  14 35147.2 3291.47   6
  -2   2  14 31375.8 3263.39   6
   2   2 -14 32967.6 3280.84   1
   2  -2  14 28614.8 3284.02   1
  -2  -2 -14 32069.6 3301.86   1
   2   2 -13 71.9566 37.2426   3
   2  -2  13 85.2494 40.3962   1
  -2  -2 -13 153.557 49.8740   1
   2   2 -13 156.394 42.2276   1
   2  -2  13 185.324 49.1995   1
  -2  -2 -13 197.487 38.1153   1
  -2   2  13 120.178 33.0006   1
   2  -2  13 116.021 18.8816   5
  -2   2  13 193.432 43.3620   5
   2   2 -13 55.6477 37.3919   2
  -2  -2 -13 142.595 32.1385   2
   2   2 -13 224.625 60.2302   1
  -2  -2 -13 114.659 45.9215   4
   2  -2  13 149.704 48.7943   6
  -2   2  13 90.2801 29.6401   6
   2  -2  13 111.626 41.8107   2
  -2   2  13 111.405 39.6046   1
  -2  -2 -13 102.975 42.4469   3
   2  -2  12 38879.6 3668.77   2
  -2   2  12 41475.0 3672.00   5
   2  -2  12 35225.8 3675.35   6
  -2   2  12 39332.1 3654.17   6
  -2  -2 -12 31228.2 3674.07   4
   2   2 -12 37896.8 3665.79   1
   2  -2  12 32516.7 3668.77   1
  -2  -2 -12 35337.1 3679.11   1
  -2   2  12 30902.4 3658.72   1
  -2  -2 -12 37186.9 3671.41   3
   2   2 -12 36442.4 3676.43   3
   2   2 -12 33342.9 3674.55   1
  -2   2  12 35402.2 3651.29   1
  -2  -2 -12 30693.4 3644.96   2
   2   2 -12 29625.7 3677.66   2
   2  -2  12 34806.2 3671.06   1
   2   2 -11 335.122 68.6382   3
   2  -2  11 206.977 52.5784   1
   2   2 -11 77.5288 36.3955   1
   2  -2  11 228.550 53.0583   1
  -2  -2 -11 252.976 44.4769   1
  -2   2  11 232.786 53.0026   5
   2   2 -11 159.243 55.6822   2
  -2  -2 -11 71.1478 36.7333   2
  -2  -2 -11 169.160 59.8513   4
  -2   2  11 224.262 42.9116   6
   2  -2  11 196.011 53.9274   6
  -2   2  11 184.610 47.8533   1
  -2  -2 -11 223.921 52.5276   3
   2   2 -11 190.591 53.8813   1
  -2   2  11 206.023 42.3573   1
   2   2 -10 235367. 26135.9   2
  -2  -2 -10 223570. 26102.1   2
  -2   2  10 263076. 26105.1   1
   2   2 -10 240293. 26125.8   1
  -2  -2 -10 179929. 26124.1   4
   2  -2  10 260366. 26121.5   2
  -2  -2 -10 263344. 26114.4   3
   2   2 -10 300187. 26140.2   3
  -2   2  10 334289. 26141.4   5
   2  -2  10 238672. 26124.9   6
  -2   2  10 264694. 26114.8   1
  -2  -2  -9 424.406 65.8253   5
   2   2  -9 594.788 97.6509   3
   2  -2   9 539.277 82.4750   2
   2  -2   9 349.817 71.7328   1
  -2   2   9 614.099 92.4534   5
  -2  -2  -9 330.418 65.6092   2
   2   2  -9 336.895 88.8174   2
  -2  -2  -9 296.634 60.9862   1
   2  -2   9 595.156 87.1250   6
  -2   2   9 445.756 65.9551   6
  -2   2   9 380.555 66.1976   1
   2   2  -9 402.925 67.1724   1
   2   2  -9 329.325 76.8181   1
  -2   2   9 348.190 60.9000   1
  -2  -2  -9 310.845 65.0102   3
  -2  -2  -8 1154.13 181.945   5
  -2   2   8 2254.20 226.612   5
  -2   2   8 1670.09 187.243   1
   2   2  -8 1377.33 196.539   1
   2  -2   8 1952.64 205.507   6
  -2   2   8 1857.19 185.589   6
  -2  -2  -8 1325.76 181.238   1
  -2  -2  -8 693.943 200.187   4
  -2  -2  -8 1456.73 179.789   3
   2   2  -8 1579.30 210.402   3
   2   2  -8 1570.48 219.129   2
  -2  -2  -8 1580.13 186.686   2
   2  -2   8 1815.79 204.240   2
   2   2  -8 1717.39 186.998   1
   2  -2   8 1490.64 196.142   1
  -2   2   8 1458.39 187.325   1
  -2   2   7 120.214 20.3085   6
  -2   2   7 70.2430 29.2404   6
   2  -2   7 106.841 33.4327   6
  -2  -2  -7 149.846 35.6976   5
   2  -2   7 93.8883 34.9175   2
  -2   2   7 164.280 54.6693   5
  -2  -2  -7 154.734 28.7472   3
   2   2  -7 97.0768 55.5579   2
  -2  -2  -7 35.8595 35.8289   4
  -2  -2  -7 91.6411 28.0967   1
  -2   2   7 107.412 32.0059   1
   2   2  -7 145.866 35.0903   1
   2   2  -7 205.434 53.5567   3
  -2  -2  -6 998.652 144.490   5
  -2   2   6 1827.45 196.310   5
   2  -2   6 1150.93 159.279   2
  -2   2   6 1076.74 122.489   6
   2  -2   6 1303.27 150.294   6
  -2   2   6 781.549 128.131   6
  -2   2   6 1295.15 147.894   1
   2   2  -6 1192.44 161.927   1
  -2  -2  -6 1221.91 181.322   4
   2   2  -6 1236.81 124.992   4
   2   2  -6 1242.56 163.018   3
  -2  -2  -6 955.371 128.136   3
  -2  -2  -6 971.082 138.123   1
  -2   2   6 1386.88 159.407   1
   2   2  -6 1507.08 150.905   1
   2  -2   6 925.705 146.333   1
  -2  -2  -5 156.335 38.3704   1
  -2   2   5 121.907 41.4648   1
  -2  -2  -5 127.263 38.0301   5
   2  -2   5 138.868 42.3426   1
   2   2  -5 168.658 50.8288   3
   2  -2   5 152.126 46.5518   2
   2   2  -5 178.201 57.2405   2
   2   2  -5 154.571 27.5597   4
   2   2  -5 215.286 42.2658   1
  -2  -2  -5 208.091 29.4084   3
   2   2  -5 232.952 58.0213   1
  -2   2   5 249.064 48.5703   1
  -2  -2  -4 30748.4 3391.26   5
  -2   2   4 27166.8 3416.81   5
  -2   2   4 37576.6 3397.36   1
   2   2  -4 40067.1 3425.80   2
  -2  -2  -4 42141.0 3447.33   4
   2   2  -4 31483.1 3373.25   4
   2  -2   4 30558.2 3384.98   6
   2   2  -4 33113.7 3402.15   3
   2  -2   4 29378.8 3390.63   1
  -2   2   4 35177.8 3396.43   1
  -2  -2  -4 28615.6 3387.61   1
   2  -2   4 30634.5 3405.35   2
   2  -2   4 33812.0 3400.86   1
   2   2  -4 30774.5 3407.63   1
   2   2  -4 36233.4 3394.70   1
  -2   2   3 4.35188 7.27727   6
   2  -2   3-6.19054 14.6357   6
  -2   2   3 4.09552 6.84891   6
   2  -2   3-9.84542 20.1572   1
  -2  -2  -3 9.62294 13.9320   5
   2   2  -3 8.73190 20.6430   3
  -2   2   3-15.7069 18.5665   5
   2   2  -3-12.4726 25.5356   2
  -2  -2  -3 73.8658 55.6490   4
   2   2  -3 6.76686 10.1979   4
  -2   2   3 10.0517 18.7866   4
  -2   2   3-9.08914 15.1946   1
   2  -2   3-8.45846 12.2464   1
  -2  -2  -3-7.59480 16.7956   1
   2   2  -3 7.97651 11.5488   1
   2   2  -3-12.4108 17.9675   1
   2   2  -2 9089.40 826.413   2
   2  -2   2 7230.97 797.261   6
  -2   2   2 9073.51 795.185   6
  -2  -2  -2 9098.98 855.263   4
   2   2  -2 7004.39 790.496   4
  -2   2   2 7540.95 815.265   4
   2   2  -2 7830.26 800.672   3
   2  -2   2 6349.23 825.058   3
  -2  -2  -2 7958.60 815.597   5
   2  -2   2 7969.36 821.119   2
  -2   2   2 8822.04 836.158   5
   2   2  -2 6930.33 816.388   1
   2  -2   2 7178.50 811.212   1
   2   2  -2 7331.25 805.298   1
   2  -2   2 5862.66 804.994   1
  -2  -2  -2 6563.55 807.536   1
  -2   2   2 7279.04 806.942   1
  -2  -2  -1 1064.02 151.536   5
   2  -2   1 1105.97 158.754   2
   2   2  -1 1111.16 156.287   2
  -2   2   1 1276.27 144.403   6
   2   2  -1 1131.14 134.592   4
  -2   2   1 1276.42 157.942   4
   2  -2   1 1015.68 167.710   3
   2   2  -1 1193.70 134.027   3
   2   2  -1 961.276 148.242   1
  -2   2   1 1228.50 150.424   1
  -2  -2  -1 1004.58 148.511   1
   2  -2   1 954.713 146.561   1
   2   2  -1 1175.86 159.108   1
   2  -2   1 1109.32 150.733   1
  -2   2   1 1394.46 161.246   5
   2   2   0 685490. 69842.4   2
   2  -2   0 681956. 69845.2   2
  -2  -2   0 625463. 69848.5   5
   2   2   0 715905. 69839.9   1
  -2   2   0 665442. 69833.5   1
   2  -2   0 724964. 69840.2   1
  -2  -2   0 670180. 69845.6   1
  -2   2   0 677647. 69841.2   4
   2  -2   0 674257. 69863.9   3
   2   2   0 682266. 69845.3   1
   2  -2   0 684116. 69841.4   1
   2  -2   0 651371. 69822.6   6
  -2   2   0 747019. 69841.3   6
   2  -2   0 629615. 69825.1   5
  -2   2   0 635933. 69833.5   5
   2  -2  -1 1107.32 131.547   6
  -2   2  -1 1292.59 163.092   6
  -2   2  -1 1099.64 137.997   5
   2  -2  -1 1367.08 145.190   5
   2   2   1 1347.94 165.139   6
   2  -2  -1 1304.14 159.451   2
  -2  -2   1 973.770 152.396   5
   2   2   1 1351.91 161.147   2
  -2   2  -1 1199.52 152.991   4
   2  -2  -1 920.453 152.614   1
   2   2   1 1114.85 156.048   1
  -2  -2   1 1176.17 129.826   3
  -2   2  -1 926.578 143.006   1
   2  -2  -1 1131.30 148.830   1
  -2  -2   1 1271.48 157.006   1
   2   2   1 1266.73 152.380   1
   2  -2  -1 929.480 164.949   3
   2   2   2 7626.76 810.326   6
   2  -2  -2 8300.46 805.990   2
  -2   2  -2 6961.76 777.371   5
  -2  -2   2 8911.66 818.333   4
  -2   2  -2 8476.69 801.307   4
  -2  -2   2 7935.15 805.969   6
   2  -2  -2 7280.43 775.147   6
  -2   2  -2 9729.22 830.524   6
   2  -2  -2 7899.26 818.107   3
  -2   2  -2 7725.40 802.233   1
   2  -2  -2 6312.71 800.106   1
   2   2   2 8565.39 812.517   1
   2  -2  -2 6387.82 787.310   1
  -2  -2   2 7271.37 776.062   3
  -2   2  -2 6774.56 791.459   1
   2   2   2 6804.94 796.004   1
  -2  -2   2 7851.18 802.719   1
  -2  -2   3 10.9949 24.3142   6
  -2   2  -3-15.7169 18.5788   6
  -2   2  -3 2.51314 6.64656   5
   2   2   3-12.0280 26.5986   1
  -2  -2   3 11.1091 20.7632   5
  -2   2  -3 1.97214 6.38834   5
  -2   2  -3-10.1368 18.9461   1
   2  -2  -3-9.48910 19.4282   1
   2   2   3-8.31543 25.0597   2
   2  -2  -3 7.10048 11.8715   1
   2   2   3 9.16071 20.2585   1
  -2   2  -3-8.51411 18.8288   1
  -2  -2   3 19.4691 18.1944   1
   2  -2  -3-10.0264 25.1413   2
   2  -2  -3-13.8538 28.3635   3
  -2  -2   3 10.2777 10.3267   3
  -2   2  -3 8.53082 15.9450   4
  -2  -2   4 36927.4 3708.09   5
  -2  -2   4 35588.0 3706.01   6
   2   2   4 35031.1 3694.97   2
  -2  -2   4 34361.7 3697.35   4
  -2   2  -4 35985.7 3698.71   4
  -2   2  -4 35754.1 3697.27   1
  -2  -2   4 38504.7 3707.49   1
   2   2   4 35747.4 3702.11   1
   2  -2  -4 31681.1 3715.22   3
  -2  -2   4 34246.5 3683.20   3
   2  -2  -4 33614.9 3700.68   2
   2   2   4 36045.2 3713.79   1
  -2   2  -4 34056.0 3705.05   1
   2  -2  -4 35574.0 3702.94   1
   2  -2  -4 37326.7 3694.77   1
   2   2   5 175.342 48.9940   6
   2   2   5 208.183 55.8209   1
  -2   2  -5 145.382 44.3674   1
  -2  -2   5 172.464 44.9351   5
  -2  -2   5 235.952 48.2117   6
   2   2   5 143.093 38.7869   2
   2  -2  -5 281.523 51.0927   2
   2  -2  -5 148.828 49.5879   1
  -2  -2   5 170.962 39.6716   4
   2  -2  -5 156.170 38.4399   1
   2   2   5 221.811 48.4252   1
  -2   2  -5 253.009 46.5200   1
  -2  -2   5 191.084 50.1406   1
   2  -2  -5 219.645 53.8251   3
  -2  -2   5 231.199 39.2320   3
   2   2   5 172.424 25.9782   3
  -2   2  -5 224.771 48.1229   3
  -2  -2   6 1365.32 162.111   5
  -2  -2   6 1389.38 164.286   6
   2   2   6 1253.94 162.769   6
   2  -2  -6 1222.19 158.722   2
   2   2   6 1192.16 149.798   2
  -2  -2   6 766.070 139.764   4
  -2   2  -6 1462.32 156.167   4
   2   2   6 1203.74 159.953   1
  -2   2  -6 1347.32 156.113   1
   2  -2  -6 1142.35 168.313   3
   2  -2  -6 1429.33 165.569   1
   2   2   6 1203.94 136.936   3
  -2   2  -6 1205.36 153.810   3
   2  -2  -6 1089.96 148.505   1
   2   2   6 1281.23 170.709   1
  -2   2  -6 1193.54 163.298   1
  -2  -2   6 1313.11 160.078   1
   2   2   7 99.2797 34.4777   6
  -2   2  -7 140.361 40.2708   1
  -2  -2   7 164.712 36.5555   5
  -2  -2   7 106.383 35.5900   6
   2  -2  -7 133.048 36.1944   2
   2   2   7 135.296 30.4865   2
  -2  -2   7 117.223 26.4502   4
  -2   2  -7 144.044 34.7382   4
  -2   2  -7 121.483 32.2782   3
   2   2   7 91.9665 23.1397   3
   2  -2  -7 70.3567 27.2720   1
  -2  -2   7 103.434 36.4616   1
   2   2   7 200.852 43.3736   1
   2  -2  -7 99.3932 36.4567   1
  -2  -2   8 1516.21 180.052   5
   2   2   8 1541.03 167.749   2
   2  -2  -8 1588.65 180.433   2
  -2  -2   8 1165.56 151.494   4
  -2  -2   8 1523.06 187.729   1
   2  -2  -8 1541.99 184.530   1
  -2   2  -8 1771.69 182.471   1
  -2   2  -8 1594.95 170.701   4
  -2  -2   8 1558.31 156.622   4
   2   2   8 1208.82 174.414   1
   2   2   8 1132.98 160.003   3
  -2   2  -8 1435.30 171.466   3
   2   2   8 1561.89 179.021   6
  -2  -2   8 1603.17 181.253   6
   2   2   8 1585.86 189.957   1
  -2   2  -8 1446.10 181.786   1
   2  -2  -9 372.618 53.7457   6
   2   2   9 254.381 54.1044   3
  -2   2  -9 407.811 62.5684   3
   2   2   9 479.564 71.5870   6
  -2   2  -9 272.079 67.3255   1
  -2  -2   9 436.008 72.0342   5
  -2   2  -9 433.145 63.1563   4
   2  -2  -9 505.973 72.3827   2
  -2  -2   9 410.953 69.7606   1
   2  -2  -9 482.584 80.2438   1
  -2  -2   9 362.236 66.3036   6
   2   2   9 415.158 69.8969   1
  -2   2  -9 506.203 75.3940   1
  -2  -2  10 221903. 27428.6   5
   2   2  10 257500. 27413.7   2
   2  -2 -10 280009. 27428.7   2
   2  -2 -10 280208. 27440.4   4
  -2   2 -10 295011. 27434.0   1
  -2  -2  10 249312. 27437.0   1
   2  -2 -10 282812. 27440.0   1
  -2   2 -10 266522. 27418.9   4
   2   2  10 266160. 27429.5   6
   2   2  10 276836. 27443.6   1
  -2   2 -10 254802. 27435.2   1
  -2  -2  10 273315. 27432.7   1
   2   2  10 266727. 27430.5   1
  -2   2 -10 264195. 27421.9   3
   2  -2 -10 254424. 27412.2   6
  -2  -2  11 214.681 43.9357   6
   2   2  11 211.949 45.7395   6
   2  -2 -11 170.097 33.7998   6
   2   2  11 252.383 47.5175   1
  -2   2 -11 186.153 45.6014   1
  -2  -2  11 265.288 49.0729   5
   2  -2 -11 158.505 51.6688   3
   2  -2 -11 155.143 46.6455   4
  -2   2 -11 136.338 34.2706   4
  -2   2 -11 138.486 36.8392   3
  -2   2 -11 193.386 49.6398   1
   2   2  11 149.122 45.9457   1
  -2  -2  11 266.952 52.4663   1
  -2  -2  11 196.079 50.4232   1
   2  -2 -11 271.004 53.7539   1
   2   2  11 197.554 33.5056   2
  -2  -2  12 42728.0 3770.35   5
  -2  -2  12 36769.7 3758.78   6
   2   2  12 39153.7 3760.55   6
   2  -2 -12 32188.2 3752.46   2
  -2   2 -12 34311.6 3746.08   4
  -2  -2  12 38856.8 3769.51   1
  -2   2 -12 44235.9 3771.70   1
   2  -2 -12 34713.0 3774.78   3
  -2   2 -12 33247.9 3750.63   3
   2   2  12 33490.4 3739.57   2
   2   2  12 37858.9 3774.70   1
  -2   2 -12 37362.6 3771.08   1
  -2  -2  12 34653.9 3762.33   1
  -2  -2  13 87.8677 30.5363   6
   2   2  13 173.528 37.9583   6
  -2   2 -13 145.660 32.3084   3
  -2  -2  13 209.729 43.8326   5
   2   2  13 196.352 42.9797   1
  -2   2 -13 269.442 51.6295   1
   2  -2 -13 135.171 47.6810   4
  -2   2 -13 168.954 32.6906   4
   2  -2 -13 73.2441 31.3183   2
  -2  -2  13 79.2652 35.4965   1
   2  -2 -13 74.2175 40.2593   3
   2  -2 -13 88.7630 37.8852   1
  -2  -2  13 179.393 47.4744   1
  -2   2 -13 164.541 47.3884   1
   2   2  13 104.712 37.7901   1
   2  -2 -14 34448.3 3236.32   4
   2  -2 -14 37552.9 3230.78   1
  -2  -2  14 33136.7 3222.79   1
   2   2  14 32562.6 3213.58   6
  -2  -2  14 32004.7 3211.90   6
  -2   2 -14 34375.0 3205.27   3
   2  -2 -14 33051.1 3227.55   3
   2   2  14 32367.6 3204.83   5
   2   2  14 37119.2 3223.96   1
  -2   2 -14 32790.0 3227.47   1
  -2  -2  14 35763.1 3221.46   1
  -2  -2  15 224.905 59.2691   1
  -2   2 -15 229.841 55.8867   1
   2   2  15 283.801 58.6137   1
  -2  -2  15 295.160 55.2447   6
   2   2  15 350.083 61.1955   6
  -2   2 -15 260.007 48.0551   3
  -2   2 -15 293.170 70.6589   1
   2   2  15 326.438 70.1768   1
  -2  -2  15 255.295 57.5501   5
   2   2  15 220.258 37.5888   2
   2   2  15 362.831 51.6819   5
   2  -2 -15 396.228 75.2875   4
  -2   2 -15 219.325 42.2114   4
   2  -2 -15 218.131 58.4589   3
  -2  -2  15 358.693 66.3594   1
   2  -2 -15 227.922 60.6980   1
   2  -2 -15 77.2873 38.6862   2
   2   2  16 877.578 108.536   6
  -2  -2  16 664.590 97.8585   6
   2   2  16 501.266 76.3642   2
  -2  -2  16 954.267 116.986   5
   2   2  16 595.518 89.0052   5
   2   2  16 658.056 103.736   1
  -2   2 -16 399.910 96.5120   1
   2  -2 -16 545.417 109.436   4
  -2   2 -16 693.214 87.6671   4
   2  -2 -16 670.570 112.119   3
  -2   2 -16 838.162 99.9431   3
   2  -2 -16 650.100 108.984   1
   2   2  16 701.981 123.086   1
  -2   2 -16 557.108 108.800   1
   2  -2 -16 598.781 115.987   1
  -2  -2  16 692.380 106.116   1
  -2  -2  17 10.0473 11.9031   6
   2   2  17 22.1514 20.7150   6
  -2   2 -17-8.39249 17.2006   3
  -2  -2  17 13.1432 15.5560   5
   2   2  17 3.94805 6.44063   2
   2   2  17 6.73201 15.9348   5
  -2   2 -17 30.3756 28.3958   1
   2  -2 -17 17.1358 24.8195   1
   2   2  17 16.3763 27.3864   1
   2  -2 -17 14.2880 26.7150   4
  -2   2 -17 5.39549 11.0754   4
  -2  -2  17 11.7498 19.6573   1
   2  -2 -17 12.9493 24.2142   1
  -2   2 -17 13.0551 18.9162   1
   2   2  17 25.1491 23.5143   1
  -2  -2  17 25.8832 24.1999   1
   2  -2 -17 13.9584 16.5184   3
   2  -2 -17-5.13055 14.2448   2
  -2  -2  18 104.097 34.3464   6
  -2   2 -18 104.299 39.8470   1
   2   2  18 106.323 40.5988   1
  -2  -2  18 68.5294 36.8302   1
  -2  -2  18 54.9967 33.1762   5
   2   2  18 57.3343 24.1334   5
   2  -2 -18 72.1152 32.5797   3
   2  -2 -18 13.9489 24.2467   4
  -2   2 -18 74.3991 22.4013   4
  -2  -2  18 24.0328 23.4214   1
   2  -2 -18 68.3672 45.6608   1
   2   2  18 16.8681 21.0178   1
   2  -2 -18 65.7407 33.6315   1
   2  -2 -18 35.2042 17.3564   2
  -2   2 -19 17.6183 16.5597   3
   2  -2 -19-16.8242 19.9660   1
  -2   2 -19 46.5212 29.0359   1
  -2  -2  19 10.6683 15.5466   6
   2   2  19 22.4007 19.8156   5
  -2  -2  19 42.3068 31.2354   5
   2  -2 -19-13.3719 19.4397   4
  -2   2 -19 24.9197 15.7224   4
   2   2  19 12.4064 20.8151   6
  -2  -2  19 12.1079 17.6184   1
   2  -2 -19 14.7462 24.7140   3
  -2  -2  19-13.7035 16.2953   1
  -2   2 -19 12.3221 20.6747   1
   2  -2 -19 18.3840 12.0349   2
  -2   2 -20 32113.4 2898.23   3
   2  -2 -20 30136.2 2915.57   3
   2   2  20 34965.9 2897.70   5
   2  -2 -20 31720.7 2912.29   4
  -2  -2  20 24583.4 2903.60   1
  -2  -2  20 29591.8 2897.72   6
  -2   2 -20 28785.2 2884.92   4
  -2  -2  20 23171.0 2895.79   1
   2  -2 -21-14.1080 20.4294   3
   2  -2 -21 11.7742 19.6880   4
  -2  -2  21 10.1237 14.6640   6
  -2   2 -21 9.53519 15.9468   3
   2   2  21 8.62799 10.2105   5
  -2  -2  21-13.7799 19.9547   5
   2   2  22 12653.9 1894.08   6
  -2  -2  22 18077.9 1894.64   6
  -2  -2  22 27766.9 1930.26   5
  -2   2 -22 17241.2 1893.13   3
   2  -2 -22 17788.1 1910.87   3
  -2   2 -22 14359.8 1882.29   4
   2  -2 -22 29229.1 1924.77   4
  -2   2 -23 45.5832 23.7225   4
   2  -2 -23 113.179 36.5527   4
   2  -2 -23 132.338 43.7497   3
  -2   2 -23 101.702 32.1612   3
   2   2  23 124.355 41.2226   6
   2   2  23 34.7010 26.6423   5
   2  -2 -24 8318.84 896.720   3
  -2   2 -24 6767.17 876.336   3
   2  -2 -24 9614.97 890.027   4
   2   2  24 7246.87 887.039   6
  -2  -2  24 11018.8 902.248   5
  -2   2 -24 8581.65 876.962   4
   2   2  24 7615.41 876.720   5
  -2   2 -25 50.7118 21.7839   4
   2   2  25 20.4489 16.8841   5
   2   2  25 39.0754 23.6375   6
   2  -2 -25 46.6484 28.0263   3
  -2  -2  25 60.0325 29.4040   5
  -2  -2  25 92.3012 28.5022   6
  -2   2 -25 39.3877 21.4223   3
   2  -2 -25 60.5768 27.5285   4
   2   2  26 280.496 45.6960   5
   2   2  26 180.772 45.3593   6
   2  -2 -26 180.429 49.6069   3
  -2  -2  26 358.362 55.3389   5
  -2  -2  26 312.699 51.2774   6
  -2   2 -26 130.281 38.8615   3
   2  -2 -26 254.647 50.8525   4
   2  -2 -27 7.19992 15.9370   4
  -2  -2  27 7.56545 12.6662   6
  -2   2 -27 4.89458 10.0456   2
  -2  -2  27 7.99158 13.3775   5
   2   2  27 7.46065 13.9612   6
   2   2  27 16.7369 13.2077   5
   2  -2 -27 10.3003 12.1955   3
  -2   2 -27-6.64828 12.4452   3
   2  -2 -28 495.047 80.0823   3
  -2  -2  28 535.046 75.2336   5
  -2  -2  28 616.490 77.3319   6
   2   2  28 495.822 73.0056   6
   2  -2 -28 326.414 67.7233   4
   2   2  29-5.86039 6.92702   6
   2  -2 -29 8.42877 9.96280   3
   2   2  29 4.52531 6.55111   5
  -2  -2  29-6.54458 10.9399   5
  -2  -2  29-6.32627 9.15821   6
  -2   2 -29 5.54641 8.02927   3
  -2  -2  30 3300.60 335.693   5
  -2  -2  30 3376.45 335.636   6
   2   2  30 3127.82 333.432   6
   2   2  30 2924.74 327.742   5
  -2   2 -30 2614.44 329.830   3
   2   2  31 15.2035 9.06793   5
  -2  -2  31 5.27157 7.72852   5
  -2  -2  32 8253.92 874.190   5
  -2  -3 -30 9.01325 16.8708   3
  -2  -3 -29 126.726 25.5539   4
   2   3 -29 123.721 24.5690   2
  -2  -3 -29 161.785 43.4118   3
   2   3 -29 50.3877 18.6598   3
   2   3 -28 4.56597 11.4487   2
  -2   3  28-3.69280 4.36509   5
  -2  -3 -28-4.92119 8.22633   4
   2  -3  28 5.11996 8.55859   6
   2   3 -28 4.83097 10.6828   3
  -2  -3 -28 11.3090 18.9041   3
  -2   3  27 3.85716 7.21693   5
  -2  -3 -27-5.19902 9.72258   4
   2   3 -27 4.80799 12.0605   2
  -2  -3 -27-12.0873 14.2912   3
   2   3 -27 10.2535 8.57685   3
  -2   3  26-4.06478 5.88931   5
  -2  -3 -26-5.37500 7.78483   4
   2  -3  26 6.01416 10.0561   6
  -2  -3 -26 13.3557 19.3358   3
   2   3 -26-5.41432 10.1217   3
   2   3 -25-5.39622 11.0488   2
  -2   3  25 4.23723 7.08487   5
  -2  -3 -25 5.69421 11.6588   4
   2  -3  25 6.58213 11.0039   6
  -2  -3 -25-14.6011 34.5172   3
   2   3 -25-5.52160 10.3206   3
   2   3 -24 5.73537 11.7420   2
  -2   3  24-4.48171 8.37606   5
  -2  -3 -24 11.6150 11.8897   4
   2  -3  24-7.20525 14.7512   6
  -2  -3 -24-15.7138 26.2672   3
   2   3 -24 5.84088 9.76374   3
   2   3 -23-6.15790 11.5181   2
   2   3 -23 6.19511 10.3664   3
   2  -3  23 7.89842 11.4437   6
  -2  -3 -23 6.17932 11.5581   4
  -2   3  23 4.68424 8.76700   5
  -2   3  22-4.98703 8.33785   5
  -2   3  22 4.77916 7.99044   6
   2  -3  22-8.64302 12.5130   6
  -2  -3 -22-17.0999 20.2126   3
   2   3 -22 6.43949 12.0358   3
   2   3 -21 61.9437 23.7302   2
   2   3 -21 34.2342 19.0038   3
  -2  -3 -21 102.808 43.3535   3
  -2   3  21 69.2077 20.7275   5
  -2  -3 -21 60.7388 21.1490   4
  -2   3  21 34.1615 15.2747   6
   2  -3  21 65.0726 26.4141   6
   2  -3  21 46.5590 32.7832   2
   2   3 -20 7.28232 8.60776   3
  -2  -3 -20-7.23764 12.0984   4
   2   3 -20 7.47358 13.9674   2
  -2   3  20 5.07251 9.48009   6
   2  -3  20-10.0762 11.9101   6
  -2  -3 -20-16.6469 24.0987   3
   2   3 -19 750.945 88.8407   2
   2  -3  19 512.349 92.3259   2
   2   3 -19 473.273 78.8072   3
  -2  -3 -19 486.310 99.0121   3
  -2   3  19 501.773 73.2878   5
  -2  -3 -19 552.494 79.2665   4
   2  -3  19 627.415 90.8226   6
  -2   3  19 477.737 71.1526   6
   2   3 -18-8.26142 13.8275   3
  -2   3  18 5.61657 9.41484   6
   2  -3  18 11.4574 16.6010   6
  -2  -3 -18 14.3561 24.0078   3
   2   3 -18 26.1426 23.0424   2
  -2   3  18 6.50220 12.1722   5
  -2  -3 -18 7.93722 16.2648   4
  -2  -3 -17 163.106 39.0637   4
   2   3 -17 163.545 39.4760   2
  -2   3  17 140.372 30.4545   5
   2  -3  17 26.1040 29.1553   2
  -2  -3 -17 128.404 44.4837   3
  -2   3  17 90.4379 28.2178   6
   2  -3  17 47.8068 30.5661   6
   2   3 -17 70.4546 26.0350   3
   2  -3  17 118.427 46.1093   1
  -2  -3 -16 8.85679 14.8169   4
   2   3 -16 9.38301 17.5460   3
  -2   3  16 6.30572 13.9566   6
   2  -3  16 12.2288 17.7129   6
  -2   3  16 12.6290 23.6098   1
   2   3 -16 18.3557 34.3101   1
   2  -3  16-12.5804 21.0377   2
   2   3 -16-10.1215 11.9784   1
   2  -3  16 9.61539 13.9324   1
  -2  -3 -16-11.2597 18.8310   3
  -2   3  16 7.59563 8.99772   5
   2   3 -15 50.7844 28.9728   3
   2  -3  15 110.285 34.6487   6
  -2   3  15 75.0713 26.0490   5
   2   3 -15 37.5056 23.1955   1
   2  -3  15 31.6712 27.3388   1
   2  -3  15 89.5260 37.6545   2
  -2  -3 -15 96.3072 28.7091   4
   2   3 -15 82.9665 32.0629   2
  -2   3  15 180.567 44.7662   1
   2   3 -15 96.7609 45.2233   1
  -2  -3 -15 30.4132 24.9211   3
  -2   3  15 12.9618 12.8093   1
  -2  -3 -15 48.0419 19.9850   1
   2   3 -14 21.5608 23.9296   3
   2  -3  14 24.0389 24.6951   6
  -2   3  14 9.07028 15.3042   5
   2   3 -14 17.1043 21.5444   1
   2  -3  14 10.6443 17.9143   1
   2  -3  14 24.4126 22.9071   2
  -2  -3 -14 30.5755 24.1832   4
  -2   3  14 40.2213 22.3327   1
   2   3 -14 30.8320 28.8860   1
  -2  -3 -14 11.3907 12.7652   1
  -2   3  14 19.6768 15.6445   1
  -2  -3 -14 26.0260 20.6139   3
   2   3 -14 26.3632 24.7229   2
  -2   3  13 360.941 57.8646   5
   2   3 -13 191.012 42.6929   1
   2  -3  13 157.558 45.6171   1
  -2   3  13 131.065 35.6954   1
   2   3 -13 297.963 65.8525   2
  -2   3  13 216.444 46.7668   1
   2   3 -13 193.348 55.4163   1
   2  -3  13 335.293 58.6025   6
  -2   3  13 117.658 40.1741   6
   2   3 -13 228.086 52.1530   3
  -2  -3 -13 231.971 45.6599   3
  -2   3  12 21.8827 20.5722   5
  -2  -3 -12 24.9651 27.6947   1
   2  -3  12 20.3607 22.6245   1
   2  -3  12 11.8966 17.3690   2
  -2  -3 -12-12.1649 25.0067   4
   2   3 -12 31.2158 32.0331   2
  -2   3  12 14.5437 13.7762   6
   2  -3  12 11.0979 18.6877   6
  -2   3  12 24.2457 15.3647   1
  -2  -3 -12 30.8374 15.6514   1
   2   3 -12 48.4137 32.0689   3
  -2  -3 -12 27.5923 19.2541   3
   2   3 -12 12.3343 23.1615   1
  -2   3  11 478.278 76.6324   5
   2  -3  11 194.752 52.2939   1
  -2  -3 -11 293.244 63.2358   1
   2   3 -11 388.698 57.1514   1
   2   3 -11 240.398 62.2450   3
  -2  -3 -11 478.907 79.9654   4
  -2  -3 -11 291.841 52.6833   3
  -2   3  11 186.258 48.8158   1
   2   3 -11 406.652 83.0341   2
  -2   3  11 275.436 50.4408   6
   2  -3  11 300.908 60.2978   6
   2  -3  11 280.283 61.9809   2
   2  -3  11 341.862 62.8046   1
  -2   3  11 321.031 50.4102   1
  -2  -3 -11 328.161 49.8530   1
  -2   3  10-4.94465 9.24330   6
  -2  -3 -10-7.13310 13.3326   5
   2  -3  10-9.03726 15.1080   1
   2   3 -10 19.7063 17.3626   1
  -2  -3 -10-11.7650 21.9884   1
   2  -3  10 11.7756 27.8380   2
   2   3 -10 13.3042 31.4516   3
  -2   3  10-13.6652 19.7833   5
  -2  -3 -10-14.1740 31.3437   4
  -2   3  10-5.27645 12.4751   1
   2  -3  10-9.12969 13.2181   1
  -2  -3 -10 5.22428 9.76579   1
  -2  -3 -10-5.54606 11.3561   3
   2   3 -10-11.2338 18.7794   1
  -2   3  10-3.86499 7.91536   6
   2   3 -10-18.0301 26.1019   2
  -2   3  10 7.31334 14.9738   1
  -2   3   9 821.407 124.684   5
  -2   3   9 745.343 84.5739   6
  -2   3   9 635.112 81.3259   6
   2  -3   9 864.695 103.361   1
  -2  -3  -9 602.150 120.224   4
  -2  -3  -9 622.242 86.0233   3
   2   3  -9 695.622 89.4117   1
   2  -3   9 597.672 92.6144   1
   2   3  -9 729.070 127.550   2
  -2  -3  -9 734.904 108.325   1
  -2   3   9 546.262 87.7925   1
  -2  -3  -9 718.264 94.3835   5
   2  -3   9 675.313 104.532   2
   2   3  -9 611.556 107.857   3
   2   3  -9 489.713 101.269   1
  -2  -3  -9 622.279 85.5040   1
  -2  -3  -8 129.387 32.6713   5
   2   3  -8 100.666 42.9152   3
   2  -3   8 83.5721 28.8773   1
  -2  -3  -8 140.007 40.3678   1
  -2   3   8 89.6622 18.9131   6
   2  -3   8 35.4119 31.3704   2
   2   3  -8 111.183 37.4621   1
  -2   3   8 111.973 24.9271   1
  -2  -3  -8 66.8901 53.3193   4
  -2  -3  -8 91.8421 23.4266   1
   2  -3   8 175.859 35.6180   1
   2   3  -8 98.2527 25.8482   1
  -2   3   8 91.5197 21.2464   6
   2  -3   8 117.796 30.8032   6
  -2  -3  -8 67.7005 20.8523   3
   2  -3   7 1695.28 165.589   6
  -2   3   7 1224.60 143.504   6
   2  -3   7 1366.29 176.021   2
  -2  -3  -7 912.857 155.868   5
  -2   3   7 2103.83 224.511   5
  -2   3   7 1326.02 150.199   1
   2   3  -7 1583.26 180.540   1
   2   3  -7 1191.75 195.701   2
  -2  -3  -7 1759.10 208.633   4
   2   3  -7 1233.13 137.116   4
   2   3  -7 945.838 169.904   3
  -2  -3  -7 1386.61 151.459   3
  -2  -3  -7 1172.54 149.335   1
   2  -3   7 1233.64 158.162   1
  -2   3   7 1455.82 163.706   1
   2   3  -7 1343.05 153.269   1
   2  -3   7 1431.98 159.441   1
  -2  -3  -7 1515.93 176.550   1
  -2   3   6 49.2042 13.4170   6
   2  -3   6 22.2061 15.6365   6
  -2   3   6 37.6709 15.3642   6
   2  -3   6 14.0593 18.9750   1
  -2  -3  -6 34.0207 14.0128   1
  -2   3   6 60.2810 26.2511   1
   2  -3   6 51.0125 23.1135   1
  -2  -3  -6 33.4728 22.4506   5
  -2   3   6 81.3698 48.2434   5
   2   3  -6 66.1620 35.1852   3
   2   3  -6 34.7093 35.7381   2
  -2  -3  -6 19.0040 35.7249   4
   2   3  -6 20.6871 8.90019   4
   2   3  -6 35.6506 28.3557   1
  -2   3   6 60.9162 20.7095   1
  -2  -3  -6 64.3260 28.5967   1
   2   3  -6 44.0612 16.4054   1
  -2  -3  -6 28.6891 15.0354   3
   2  -3   6 47.8606 30.2478   2
  -2   3   5 612.300 70.2581   6
  -2   3   5 574.419 73.4675   6
   2  -3   5 643.557 83.3718   6
   2  -3   5 684.901 99.7342   2
   2   3  -5 644.455 99.4770   3
  -2  -3  -5 608.339 87.8223   5
  -2   3   5 551.525 75.9554   1
  -2   3   5 765.570 129.849   5
   2   3  -5 487.938 65.5451   4
  -2  -3  -5 373.910 101.269   4
  -2  -3  -5 495.582 70.3596   3
   2   3  -5 841.944 119.766   2
   2   3  -5 616.055 78.4751   1
   2  -3   5 608.835 82.0666   1
  -2   3   5 578.046 81.9781   1
  -2  -3  -5 526.914 75.3637   1
   2   3  -5 608.995 94.0289   1
  -2  -3  -4 36.8979 24.5738   5
   2  -3   4 86.0141 37.9481   2
  -2   3   4 46.0369 34.3408   5
   2   3  -4 134.788 49.1845   2
   2   3  -4 65.3797 15.3869   4
  -2  -3  -4 59.7050 34.2875   4
  -2   3   4 130.282 26.8123   1
   2   3  -4 105.715 35.2127   1
   2  -3   4 32.8160 21.4496   1
  -2  -3  -4 93.5111 24.4400   1
   2   3  -4 66.8502 21.9478   1
   2  -3   4 91.6081 25.6633   6
  -2   3   4 102.429 19.4080   6
  -2  -3  -3 1699.76 206.101   5
   2  -3   3 1606.83 217.074   2
  -2   3   3 1690.34 248.725   5
  -2   3   3 2061.79 199.750   1
   2   3  -3 1347.29 184.333   4
  -2   3   3 1698.20 187.697   6
   2  -3   3 1893.07 201.726   6
   2   3  -3 1648.57 207.561   1
  -2  -3  -3 1788.60 213.231   1
   2  -3   3 1699.05 197.931   1
   2   3  -3 1931.15 198.774   1
   2   3  -3 1907.60 226.002   2
   2  -3   3 1569.24 197.221   1
  -2  -3  -3 1640.51 195.362   1
  -2   3   3 1844.20 211.987   4
   2  -3   2 204.877 38.6865   1
   2  -3   2 239.875 55.6863   2
   2  -3   2 210.411 39.7042   6
  -2   3   2 198.785 77.6900   5
   2   3  -2 147.836 49.4285   2
  -2  -3  -2 54.8380 45.4160   4
  -2   3   2 196.093 43.6589   4
   2  -3   2 171.904 53.5327   3
   2   3  -2 187.254 37.0597   3
  -2   3   2 228.712 32.9098   6
  -2   3   2 212.599 37.6890   1
  -2  -3  -2 141.512 34.1667   1
   2  -3   2 275.045 42.0268   1
  -2   3   2 231.112 40.6842   1
   2   3  -2 137.824 39.3607   1
  -2  -3  -2 162.257 43.6414   1
   2   3  -1 19.0521 18.2468   3
   2  -3   1 6.35386 11.8807   1
   2  -3   1-5.79252 9.69006   6
  -2  -3  -1-9.94085 14.3957   5
  -2   3   1 24.9086 46.5531   5
   2  -3   1-12.9347 24.1765   2
   2   3  -1 10.9977 20.5570   2
  -2  -3  -1 16.3845 27.3907   4
   2  -3   1 14.3484 20.7747   3
  -2   3   1 9.79909 18.3173   4
   2   3  -1-4.12698 9.13380   3
   2  -3   1-5.93475 12.1559   1
  -2   3   1 5.35174 11.8403   1
  -2  -3  -1 6.11626 10.2308   1
  -2  -3  -1 17.5639 16.4169   1
  -2   3   1 4.96125 10.1640   1
   2   3  -1-8.44275 14.1179   1
  -2   3   1 7.42205 8.21488   6
   2   3   0 5.66302 10.5866   3
   2  -3   0-6.03974 16.7442   1
   2  -3   0 5.06075 9.46137   6
  -2  -3   0 10.3409 12.2255   5
  -2   3   0-24.0745 28.4570   5
   2  -3   0 12.8311 23.9813   2
  -2   3   0-4.93657 9.22937   1
  -2  -3   0 9.00378 16.8290   1
   2   3   0 8.27606 15.4691   1
  -2  -3   0 14.0027 26.1708   4
   2  -3   0-14.4260 20.8851   3
  -2   3   0 9.40192 20.7920   4
   2  -3   0 5.73289 11.7395   1
  -2  -3   0-6.72363 13.7674   1
  -2   3   0-5.37561 14.2101   1
  -2   3   0 4.07828 8.35316   6
   2   3   0 2.94450 9.53475   3
   2  -3  -1 9.54085 8.93546   6
   2   3   1 5.40546 6.76133   3
   2   3   1 20.0611 13.7032   1
  -2  -3   1 7.19838 14.7492   1
  -2   3  -1 11.7527 13.9044   1
   2   3   1-8.85204 14.8091   1
   2  -3  -1 5.80662 12.8541   1
  -2  -3   1-10.5305 17.6129   5
  -2   3  -1 4.67915 11.0776   5
   2  -3  -1 12.5247 25.6483   2
  -2   3  -1 22.1389 41.3796   5
   2   3   1 9.19479 17.1945   2
  -2  -3   1-11.3318 23.2070   4
   2  -3  -1-14.3943 24.0689   3
  -2   3  -1 8.89624 12.8924   4
   2  -3  -1 4.65829 9.55551   1
   2   3   1 7.64479 7.99149   3
  -2  -3   1 9.08403 22.7850   1
  -2   3  -1 5.36360 10.0418   1
  -2  -3   2 187.412 43.6869   6
   2  -3  -2 180.247 32.1534   6
   2   3   2 142.215 22.0607   3
   2   3   2 163.394 45.0668   6
  -2  -3   2 192.435 43.7618   5
  -2   3  -2 201.127 33.2596   5
  -2  -3   2 219.753 41.0769   1
   2   3   2 229.614 28.6673   3
  -2  -3   2 151.967 42.0670   4
   2   3   2 233.775 43.8772   2
   2  -3  -2 71.5108 40.0537   3
   2  -3  -2 157.717 31.7763   1
   2   3   2 247.449 49.0543   1
  -2  -3   2 204.309 48.5739   1
   2  -3  -2 129.470 33.7237   1
  -2   3  -2 170.199 37.7604   1
  -2  -3   3 1242.12 193.198   6
   2   3   3 1414.66 199.927   6
   2  -3  -3 2010.07 213.780   2
  -2  -3   3 1710.01 203.137   1
  -2   3  -3 1665.02 177.930   5
  -2  -3   3 2005.51 206.759   5
   2   3   3 1497.03 191.692   2
  -2  -3   3 1862.50 194.313   4
  -2   3  -3 1633.18 191.344   4
   2  -3  -3 1299.98 203.714   3
   2   3   3 1442.63 172.097   3
   2  -3  -3 1637.74 189.033   1
  -2   3  -3 1720.65 192.751   1
   2   3   3 1740.17 201.704   1
   2  -3  -3 1909.18 184.995   1
   2   3   3 1530.10 171.046   3
  -2  -3   3 1700.22 191.028   1
  -2  -3   4 52.6827 26.3642   6
   2   3   4 56.4156 15.0313   3
   2   3   4 146.529 40.0639   1
  -2   3  -4 101.723 25.9875   1
  -2  -3   4 138.611 29.8759   1
   2   3   4 125.058 38.9780   6
  -2   3  -4 52.4438 14.7790   5
  -2  -3   4 71.1132 30.6559   5
   2  -3  -4 23.6336 29.2404   2
  -2   3  -4 87.1298 31.4840   5
  -2  -3   4 124.558 26.4369   4
   2   3   4 81.8481 28.4513   2
  -2   3  -4 98.7479 26.4616   4
   2  -3  -4 94.4487 21.9020   1
   2  -3  -4 106.230 42.4155   3
  -2   3  -4 100.042 29.3370   1
   2  -3  -4 70.3755 22.4398   1
  -2   3  -5 433.456 79.1129   3
  -2  -3   5 582.623 88.6831   1
  -2   3  -5 530.552 83.2716   1
  -2   3  -5 540.080 75.8372   1
  -2   3  -5 551.769 65.2850   5
   2   3   5 414.738 88.0020   6
  -2   3  -5 553.315 76.0049   5
  -2  -3   5 559.306 87.3189   5
   2   3   5 621.971 82.8922   2
   2  -3  -5 574.325 94.2417   2
  -2   3  -5 584.007 81.1410   4
  -2  -3   5 577.961 71.6846   4
   2   3   5 597.674 82.6785   1
  -2  -3   5 660.749 88.0299   1
   2   3   5 586.446 71.7410   3
   2  -3  -5 614.265 98.8314   3
  -2  -3   5 688.886 94.4623   6
   2  -3  -5 552.185 73.3574   1
   2  -3  -5 553.698 79.4378   1
   2   3   5 786.711 100.770   1
  -2   3  -6 23.3267 14.8569   3
   2   3   6 32.1107 19.7409   3
   2   3   6 40.6977 25.6979   1
  -2  -3   6 40.9289 23.9009   1
   2   3   6 81.5883 23.4004   1
  -2   3  -6 6.07751 15.5491   1
   2   3   6 10.9878 26.1582   6
  -2  -3   6 29.2508 23.2558   5
  -2   3  -6 24.7408 6.49776   5
  -2   3  -6 25.7237 7.71330   5
   2  -3  -6 33.2889 26.4130   2
  -2  -3   6 40.4995 13.7326   4
  -2   3  -6 32.5900 17.5024   4
  -2  -3   6 20.0869 19.0230   6
   2  -3  -6 51.3991 34.1026   3
  -2  -3   6 62.2378 27.9761   1
   2   3   6 58.5528 24.5133   2
  -2  -3   7 1452.56 168.086   5
  -2  -3   7 1128.04 163.097   1
   2   3   7 1276.92 167.745   6
  -2  -3   7 1493.40 168.784   6
  -2   3  -7 1486.50 161.569   1
  -2  -3   7 1468.36 170.309   1
   2  -3  -7 1116.08 156.766   1
  -2   3  -7 1087.61 152.924   4
   2   3   7 1424.78 161.320   1
   2  -3  -7 1400.33 179.610   3
   2   3   7 807.013 151.933   3
  -2   3  -7 1267.63 158.257   3
   2  -3  -7 1376.35 171.390   2
   2  -3  -7 1184.51 152.604   1
   2   3   7 1717.19 176.577   1
  -2   3  -7 1450.87 164.684   1
   2   3   8 56.6377 29.0007   6
  -2  -3   8 64.3167 26.1499   6
  -2  -3   8 128.994 32.2948   5
   2  -3  -8 71.4682 29.9177   2
  -2   3  -8 101.672 27.7138   3
   2   3   8 94.8748 33.7944   3
   2   3   8 73.7904 23.6610   2
  -2   3  -8 102.308 29.2078   4
  -2  -3   8 69.5747 24.5216   1
   2  -3  -8 50.0823 25.8112   1
  -2  -3   8 87.4514 31.6590   1
  -2   3  -8 93.6786 27.8430   1
   2  -3  -8 94.9214 26.1062   1
   2  -3  -8 146.837 39.4768   3
  -2   3  -8 125.838 31.8733   1
   2   3   8 128.366 29.5919   1
   2   3   9 644.346 87.2622   2
  -2  -3   9 661.416 98.8532   5
  -2  -3   9 734.147 100.540   6
   2   3   9 682.457 98.9051   6
   2  -3  -9 559.909 93.1800   1
   2   3   9 811.350 107.083   1
  -2   3  -9 631.431 95.0504   1
  -2  -3   9 709.454 96.5428   1
   2   3   9 727.577 95.5126   1
  -2   3  -9 682.519 96.8800   1
   2  -3  -9 768.656 97.8584   1
  -2   3  -9 752.039 94.7280   3
   2  -3  -9 722.014 110.942   3
  -2   3  -9 735.727 92.3579   4
  -2   3 -10-8.25622 15.4300   1
   2   3  10 6.72290 11.2379   1
   2  -3 -10-8.17400 20.4953   1
   2   3  10 10.1591 22.4649   1
  -2   3 -10 8.19686 15.3191   1
   2   3  10-7.83753 13.1011   6
  -2  -3  10 8.63921 12.5064   6
   2  -3 -10 17.6941 20.9143   2
   2  -3 -10-11.4900 16.6333   4
  -2   3 -10 10.5148 14.5737   4
  -2  -3  10-6.98392 11.6742   1
   2  -3 -10-7.26500 13.5775   1
   2  -3 -10-11.5744 16.7556   3
   2   3  10-4.04936 12.2028   2
  -2  -3  11 326.411 55.0015   5
   2   3  11 377.535 66.4506   1
  -2   3 -11 257.889 49.6831   1
   2  -3 -11 290.671 56.4328   1
   2   3  11 203.532 45.5816   6
  -2  -3  11 244.566 48.6573   6
   2  -3 -11 192.835 45.6174   2
   2  -3 -11 265.905 60.7243   4
   2   3  11 215.129 37.4716   2
  -2  -3  11 257.874 47.6372   1
   2  -3 -11 322.087 52.5935   1
   2  -3 -11 274.058 59.1463   3
  -2   3 -11 229.596 53.3769   1
   2   3  11 295.176 47.8641   1
   2   3  12 7.30172 16.2945   6
  -2  -3  12 8.87289 13.0305   5
   2   3  12 46.4663 17.6809   1
  -2   3 -12 30.1650 20.7017   1
   2   3  12 65.7679 30.4639   1
  -2   3 -12 26.4772 20.9787   1
   2  -3 -12 10.8905 20.4710   1
   2  -3 -12 21.4686 19.0406   2
   2  -3 -12 25.8977 26.6002   4
  -2   3 -12 9.17580 10.3794   4
  -2  -3  12 14.5288 16.2127   1
   2  -3 -12 21.5838 20.2877   3
   2  -3 -12 31.9368 21.2159   1
  -2  -3  12 32.8055 18.2678   6
  -2  -3  13 230.806 44.8622   6
   2   3  13 108.181 36.6536   6
  -2  -3  13 217.978 46.1249   5
   2   3  13 206.742 39.9137   1
  -2   3 -13 143.504 45.8391   1
   2   3  13 206.477 51.9301   1
  -2   3 -13 171.783 43.8832   1
   2  -3 -13 203.456 38.9103   2
   2  -3 -13 298.316 65.2077   4
  -2   3 -13 162.657 33.7832   4
  -2  -3  13 223.624 44.6114   1
   2  -3 -13 244.595 48.6942   1
   2  -3 -13 197.712 46.5687   3
   2   3  13 208.682 28.4903   2
  -2   3 -14 50.7365 17.7433   3
   2   3  14 12.7131 23.8440   1
   2  -3 -14 27.7209 25.9812   1
  -2  -3  14 18.2150 15.3556   5
  -2   3 -14 11.4712 21.5320   1
  -2  -3  14-11.1125 26.3463   1
   2   3  14 29.1992 17.3728   1
   2   3  14 2.13474 7.41323   2
   2   3  14 8.23897 6.69734   2
   2  -3 -14 42.2451 35.3651   4
  -2   3 -14 21.3621 12.5313   4
  -2  -3  14 15.6748 16.1701   1
   2  -3 -14-10.8618 18.2669   3
   2   3  14 14.3437 15.9855   6
   2  -3 -14 34.7330 21.8644   1
  -2   3 -15 67.2351 20.6818   3
   2   3  15 13.4918 23.7394   1
  -2   3 -15 98.4500 33.7873   1
   2  -3 -15 85.2711 40.0867   1
  -2   3 -15 46.8404 28.6576   1
  -2  -3  15 11.7686 27.0588   1
  -2  -3  15 123.561 32.6290   5
   2  -3 -15 73.4844 22.6223   2
   2   3  15 70.4959 20.6861   5
   2  -3 -15 86.6423 40.7094   4
  -2   3 -15 68.1061 19.2707   4
  -2  -3  15 41.3409 23.0756   1
   2  -3 -15 67.0795 31.8649   3
   2   3  15 79.4424 24.5247   6
   2  -3 -15 83.7963 27.9574   1
   2  -3 -16-14.5742 21.1009   4
  -2   3 -16 8.58510 10.1532   4
  -2  -3  16 8.73594 12.6510   1
  -2   3 -16 11.7146 23.9854   1
   2  -3 -16-14.2916 26.7116   1
   2   3  16-14.2879 23.8858   1
  -2   3 -16 5.63108 9.41894   3
   2  -3 -16-3.44207 9.54748   2
  -2  -3  16-12.5700 18.1999   1
  -2   3 -16 11.3093 28.3588   1
  -2  -3  16-9.98046 14.4521   5
  -2  -3  16 8.64374 12.5176   6
   2  -3 -17 59.4676 19.3149   2
   2  -3 -17 158.940 48.1210   4
  -2   3 -17 108.384 24.0239   4
  -2   3 -17 107.092 26.8598   3
   2  -3 -17 99.5864 44.3397   1
  -2  -3  17 40.4650 27.6308   1
  -2  -3  17 123.906 37.3379   5
   2  -3 -17 193.396 42.9618   3
  -2   3 -18-4.41257 13.3284   4
   2   3  18 5.99797 11.2464   5
   2  -3 -18-11.7960 24.1667   3
  -2  -3  18-9.08376 10.7754   6
  -2   3 -18 34.3142 19.0457   3
  -2  -3  18 32.5797 20.3164   5
   2   3  18 8.38932 17.1993   6
   2  -3 -18 14.0623 20.3774   4
   2   3  19 611.278 89.9079   6
  -2  -3  19 532.332 87.3854   6
   2   3  19 614.869 81.5845   5
   2  -3 -19 538.332 97.7601   4
  -2   3 -19 495.536 74.8634   4
  -2   3 -19 633.334 84.9822   3
   2  -3 -19 770.119 104.591   3
  -2   3 -20 5.14046 11.3709   4
   2   3  20-9.34604 17.4692   6
  -2  -3  20-9.51926 13.7835   6
   2  -3 -20-12.6744 25.9495   4
   2   3  20 6.19017 11.5724   5
  -2   3 -20-7.19501 13.4499   3
   2  -3 -20-11.9336 22.3045   3
  -2   3 -21 45.3281 22.3412   4
   2   3  21 29.5412 21.3779   6
  -2  -3  21 95.9672 30.8430   6
   2  -3 -21 117.917 36.2394   4
   2   3  21 72.9271 26.3701   5
  -2   3 -21 66.0942 25.5615   3
   2  -3 -21 60.9893 29.7001   3
  -2  -3  21 95.0030 35.1107   5
  -2   3 -22 6.20126 11.6218   4
  -2   3 -22 7.59027 12.7173   3
  -2  -3  22 19.0843 15.9741   6
   2   3  22-10.2413 12.1361   6
   2  -3 -22 10.8728 20.3386   4
  -2  -3  22 23.5719 22.0437   5
   2  -3 -22 12.3385 14.6098   3
   2   3  22 6.73339 13.8123   5
   2  -3 -23-12.3120 10.2964   3
  -2  -3  23 9.26215 15.4866   6
   2   3  23-7.11304 10.3032   5
   2   3  23 10.9039 15.7889   6
  -2   3 -23-7.84064 13.1111   3
  -2   3 -24 7.69549 11.1404   3
  -2  -3  24-8.93086 12.9288   6
   2   3  24 11.1134 16.0883   6
   2  -3 -24-9.11649 13.1975   4
  -2  -3  24 10.8250 15.6708   5
   2  -3 -24-12.1056 17.5246   3
  -2   3 -25-7.56727 14.1464   3
  -2  -3  25 8.48951 14.1950   6
  -2  -3  25-10.0640 16.8263   5
   2   3  25-7.08842 8.38523   5
   2   3  25-10.5756 12.5048   6
   2  -3 -25 8.33926 12.0769   4
  -2   3 -26 6.83525 9.90553   3
   2  -3 -26 7.62930 14.2657   4
   2   3  26 6.30842 10.5550   5
   2   3  26-9.68828 19.8398   6
   2   3  27-8.14241 11.7917   6
  -2  -3  27 14.8743 12.4361   6
  -2   3 -27-6.42288 10.7413   3
   2  -3 -27 13.7420 15.1974   4
  -2  -3  27 8.31801 12.0458   5
  -2   3 -27-5.05845 13.3735   2
   2   3  27 5.85599 12.9534   5
   2  -3 -27 10.4738 17.5109   3
  -2  -3  28-6.83617 9.89890   6
  -2   3 -28 14.4083 12.0445   2
  -2  -3  28 14.9386 12.4877   5
   2  -3 -28 9.68889 14.0278   3
   2   3  28 5.13661 10.5185   5
   2  -3 -28-6.31945 13.9761   4
  -2   3 -28-5.88058 9.83252   3
   2   3  29 110.533 25.9179   5
  -2  -3  29 156.090 32.2764   6
   2   3  29 147.290 33.0476   6
  -2  -3  29 106.975 31.2772   5
   2  -3 -29 186.146 40.9822   3
   2   3  30-4.12084 5.98081   5
   2   4 -29-12.5294 11.1149   2
   2   4 -28 246.782 40.7517   2
  -2  -4 -27-14.0677 11.7592   4
  -2   4  27-3.68097 6.15604   5
   2   4 -27 4.63866 9.49853   2
   2  -4  27 6.09774 10.1947   6
   2   4 -27 4.70579 8.79671   3
  -2  -4 -26 223.158 38.6487   4
  -2   4  26 191.826 32.9570   5
   2   4 -26 294.659 41.3565   2
   2  -4  26 271.465 43.3685   6
   2   4 -26 174.599 36.0138   3
  -2   4  25 16.4130 9.22752   5
   2  -4  25 37.6864 18.9732   6
  -2  -4 -25-12.7868 21.4401   3
   2   4 -25 10.3647 13.1021   3
   2   4 -25 10.3763 12.3791   2
   2   4 -24 4794.68 535.423   2
  -2  -4 -24 3254.66 546.174   3
   2   4 -24 4573.46 534.607   3
  -2  -4 -24 5028.69 536.468   4
  -2  -4 -23 64.7026 20.8731   4
   2   4 -23 46.7477 18.3003   3
  -2   4  23 41.4982 14.7610   5
   2   4 -23 62.0202 22.6574   2
   2  -4  23 18.2372 17.7548   6
  -2  -4 -23 61.5068 31.2439   3
   2   4 -22 11458.5 1331.89   3
  -2  -4 -22 10617.1 1347.40   3
  -2   4  22 11632.5 1327.22   5
   2   4 -22 14066.2 1334.52   2
   2  -4  22 16037.4 1353.57   6
  -2  -4 -22 13162.8 1334.09   4
  -2  -4 -21 26.1432 18.2103   4
   2   4 -21 19.8273 14.7298   3
  -2  -4 -21 33.9750 23.2580   3
  -2   4  21 10.5323 8.99255   5
   2   4 -21 25.9289 14.4514   2
   2  -4  21 10.5234 15.3445   6
   2  -4  20 15051.8 1634.62   6
   2   4 -20 13346.7 1621.25   3
  -2  -4 -20 14739.3 1633.86   3
   2  -4  20 17495.1 1645.10   2
   2   4 -20 16265.6 1623.74   2
  -2  -4 -20 16179.5 1624.31   4
  -2   4  20 15524.0 1618.20   5
   2   4 -19 29.7620 20.9038   2
   2   4 -19 22.4338 21.0062   3
   2  -4  19 23.9627 22.6488   2
  -2  -4 -19 27.8844 19.3306   3
  -2  -4 -19 21.6424 16.3113   4
   2  -4  19 22.5239 23.3059   6
  -2   4  19 48.9525 18.7509   5
  -2   4  18 52.4909 19.9805   5
   2  -4  18-37.0554 29.3405   2
  -2  -4 -18 16.6627 15.8334   3
  -2  -4 -18 15.5036 17.3809   4
  -2   4  18 13.8745 13.2798   6
   2  -4  18 22.5433 26.8005   6
   2   4 -18 32.6190 21.7439   2
  -2  -4 -17 47.1161 24.6332   3
  -2   4  17 84.4716 24.5080   5
   2  -4  17 39.4605 25.5168   2
   2   4 -17 87.3361 29.9889   2
   2  -4  17 55.1935 26.9773   6
  -2   4  17 15.9621 14.9930   6
  -2   4  16 251.214 81.3773   6
  -2  -4 -16 619.560 90.5904   3
   2  -4  16 838.811 105.646   6
  -2   4  16 704.009 95.7661   5
  -2  -4 -16 618.757 95.2542   4
   2  -4  16 295.745 88.0296   2
   2   4 -16 938.598 110.089   2
  -2   4  15 23.8238 21.3853   6
  -2  -4 -15 34.5149 23.9077   1
  -2  -4 -15 18.4745 22.2180   4
  -2   4  15 41.0227 24.1054   5
   2   4 -15 86.1699 40.4687   2
   2   4 -14 14309.2 1235.26   2
  -2  -4 -14 11409.0 1216.89   4
   2  -4  14 12287.2 1215.28   1
  -2  -4 -14 9456.65 1212.20   1
  -2   4  14 9910.37 1200.96   6
   2  -4  14 10806.4 1222.35   2
  -2   4  14 12667.4 1214.74   5
  -2   4  13 68.7401 26.8262   5
  -2  -4 -13 21.2856 24.4925   4
   2   4 -13 34.0318 27.6615   1
  -2  -4 -13 54.5790 23.1111   3
  -2   4  13 103.490 28.4746   1
  -2   4  13 42.2097 20.6642   6
   2  -4  13 80.1054 26.6475   6
  -2  -4 -13 62.0782 29.4715   1
   2   4 -13 31.1769 26.9260   3
   2  -4  13 80.8172 29.8484   1
   2   4 -12 10742.9 1227.46   1
   2  -4  12 10779.1 1233.98   2
  -2  -4 -12 13889.9 1238.62   4
   2  -4  12 11529.2 1218.96   1
   2   4 -12 8276.70 1220.42   3
  -2  -4 -12 10660.7 1210.93   3
   2  -4  12 13674.1 1224.84   6
  -2   4  12 12393.0 1210.56   6
   2   4 -12 14872.3 1258.59   2
  -2  -4 -12 10949.3 1227.21   1
  -2   4  12 10621.8 1212.49   1
   2   4 -11 22.3699 22.9193   3
   2  -4  11-12.3962 20.7441   2
  -2   4  11 11.7933 19.7376   5
   2   4 -11 6.09191 10.2295   1
   2  -4  11 31.9277 21.1188   1
  -2  -4 -11 9.81790 21.7321   1
  -2  -4 -11 36.1134 26.6370   4
   2   4 -11-10.2538 14.8756   1
  -2   4  11 13.2131 12.7889   6
   2  -4  11 7.96674 11.5739   6
  -2  -4 -11 18.0725 16.7274   3
   2   4 -11 31.7058 39.7612   2
  -2   4  11-5.88950 15.5964   1
   2  -4  11 29.7190 19.6610   1
  -2   4  11 5.82649 14.6416   1
  -2  -4 -11-3.91688 9.31035   1
  -2   4  10 51546.7 6893.64   5
   2  -4  10 77731.4 6885.53   6
  -2  -4 -10 66925.7 6904.38   4
  -2   4  10 78602.5 6884.51   1
   2   4 -10 58127.7 6893.25   3
  -2  -4 -10 77499.0 6879.30   3
  -2  -4 -10 76610.1 6884.68   5
  -2   4  10 47851.7 6869.63   1
   2   4 -10 79999.3 6898.97   1
  -2  -4 -10 67382.2 6869.89   1
   2  -4  10 82575.6 6910.74   2
   2   4 -10 72676.7 6878.15   1
   2  -4  10 45770.7 6877.72   1
   2  -4   9 307.499 64.5205   2
  -2   4   9 156.120 51.8206   5
   2   4  -9 208.770 53.6908   3
  -2  -4  -9 260.204 61.5266   4
  -2  -4  -9 229.321 54.4761   1
   2   4  -9 388.062 64.8850   1
   2   4  -9 248.220 74.2048   2
  -2  -4  -9 287.189 46.3712   3
  -2   4   9 210.937 38.0581   6
  -2  -4  -9 236.463 46.6257   5
   2  -4   9 319.590 49.8895   6
   2   4  -9 270.313 43.2971   1
   2  -4   9 147.336 45.0846   1
  -2   4   9 316.795 49.2673   1
  -2   4   9 251.123 43.1511   1
   2  -4   9 219.589 43.7345   1
  -2  -4  -9 252.796 39.6668   1
  -2   4   8 517.741 100.997   5
  -2   4   8 646.293 83.7040   1
  -2  -4  -8 417.321 97.6716   4
  -2   4   8 569.839 80.2280   6
   2  -4   8 691.626 91.9656   6
  -2  -4  -8 670.672 89.1769   3
   2   4  -8 720.266 100.413   3
   2   4  -8 594.510 100.675   1
  -2   4   8 622.218 88.7989   1
  -2  -4  -8 764.519 95.1711   5
  -2  -4  -8 602.234 99.0792   1
   2   4  -8 758.519 86.0414   1
   2   4  -8 788.344 128.489   2
  -2  -4  -7 139.495 32.0425   5
  -2   4   7 88.9939 20.9319   6
   2  -4   7 90.7098 29.6319   1
   2  -4   7 62.5927 34.0076   2
   2   4  -7 136.117 39.7304   3
  -2   4   7 42.4979 30.0479   5
  -2   4   7 96.7080 29.2047   1
  -2   4   7 56.2068 18.2213   1
   2  -4   7 79.3508 23.5689   1
   2   4  -7 40.5125 12.1225   4
  -2  -4  -7 65.1363 21.7583   3
   2   4  -7 69.9668 44.5572   2
  -2  -4  -7 35.2919 25.6895   1
   2  -4   7 147.922 33.6412   6
  -2   4   6 933.997 122.778   5
  -2   4   6 629.587 80.2706   1
  -2  -4  -6 710.492 95.0202   5
   2  -4   6 885.495 116.776   2
  -2  -4  -6 434.433 100.295   4
   2   4  -6 552.831 75.1134   4
   2  -4   6 693.509 93.4813   6
  -2   4   6 630.921 85.9071   6
  -2  -4  -6 658.838 87.0882   3
   2   4  -6 815.486 104.005   3
   2   4  -6 672.348 83.0409   1
   2  -4   6 753.143 94.5492   1
   2   4  -6 709.908 105.065   1
   2   4  -6 1063.81 142.931   2
  -2  -4  -6 711.179 81.9168   1
   2  -4   6 725.457 88.6267   1
  -2   4   6 775.353 93.4893   1
   2   4  -5 13.2685 22.2003   3
  -2   4   5 9.83819 14.2745   6
   2  -4   5 26.3387 26.9783   2
   2  -4   5 15.3398 11.3477   1
  -2   4   5 14.2382 20.6341   5
  -2  -4  -5 12.5663 29.7221   4
   2   4  -5 8.75605 8.43891   4
  -2   4   5 5.64860 8.23329   1
   2   4  -5 18.1451 20.0851   1
   2   4  -5 7.50309 9.96176   1
   2   4  -5 15.5367 22.5120   2
   2  -4   5 7.29563 10.6050   6
  -2  -4  -5 16.9854 10.6668   1
   2  -4   5-5.13434 12.9095   1
  -2   4   5-4.99669 10.2745   1
  -2  -4  -4 4231.42 423.379   5
  -2   4   4 5530.56 461.226   5
   2  -4   4 4826.51 450.800   2
   2   4  -4 5818.65 464.017   2
  -2  -4  -4 3244.95 432.173   4
   2  -4   4 4430.28 421.260   6
   2   4  -4 4889.69 419.235   3
   2  -4   4 3598.47 410.088   1
  -2  -4  -4 3572.28 403.284   1
  -2   4   4 2853.89 407.573   1
  -2   4   4 3057.58 407.198   6
   2   4  -4 3746.08 404.886   1
   2  -4   4 3735.59 407.869   1
  -2  -4  -4 3223.65 416.532   1
   2   4  -4 4265.68 426.167   1
   2  -4   3 3.71354 6.94033   1
   2  -4   3 4.33468 9.58539   1
  -2  -4  -3-3.91640 7.31946   1
  -2   4   3 3.31036 8.30045   1
  -2  -4  -3 8.43244 12.2072   5
   2  -4   3-13.4013 29.6344   2
  -2   4   3-13.5652 22.6754   5
  -2  -4  -3-10.7523 20.0950   4
   2   4  -3 8.71826 13.1363   3
  -2   4   3-8.52885 17.4609   4
   2   4  -3-4.02220 10.6308   1
   2   4  -3-12.5106 25.6125   2
  -2  -4  -3-6.66266 13.6403   1
   2   4  -3 7.40749 13.8439   1
   2  -4   3-6.87878 11.4986   6
  -2  -4  -2 691.144 107.498   5
  -2   4   2 1256.77 143.874   5
   2  -4   2 1437.11 150.029   2
   2   4  -2 1259.32 135.217   2
   2  -4   2 741.199 103.527   6
  -2  -4  -2 722.584 119.836   4
  -2   4   2 882.937 113.267   4
   2   4  -2 801.007 95.5939   3
  -2  -4  -2 690.774 103.849   1
   2   4  -2 833.111 98.2377   1
   2   4  -2 654.520 102.090   1
   2  -4   2 846.903 94.9809   1
   2  -4   2 604.615 94.9785   1
  -2  -4  -2 733.235 95.4173   1
  -2   4   2 856.781 95.2487   1
  -2  -4  -1 258.219 42.1333   1
  -2  -4  -1 246.428 54.3176   5
   2  -4   1 286.995 50.2163   6
   2  -4   1 375.625 75.8936   2
  -2  -4  -1 310.226 64.7020   4
   2   4  -1 428.031 73.3082   2
   2  -4   1 209.853 66.5829   3
  -2   4   1 358.827 59.9206   4
   2   4  -1 366.497 47.9790   1
   2   4  -1 305.953 45.2385   3
   2   4  -1 299.477 43.3558   3
  -2  -4  -1 281.305 52.1409   1
  -2   4   1 268.675 40.2577   1
  -2  -4   0 179954. 16119.3   1
  -2  -4   0 170731. 16123.0   5
   2   4   0 165711. 16126.7   2
  -2  -4   0 140993. 16117.3   4
  -2   4   0 169953. 16125.6   4
   2   4   0 140234. 16102.2   3
   2  -4   0 163331. 16139.6   3
   2  -4   0 161484. 16100.3   1
   2   4   0 149254. 16105.1   1
   2   4   0 137167. 16098.9   3
  -2  -4   0 154398. 16104.7   1
  -2   4   0 154479. 16098.0   1
  -2  -4   1 394.357 62.3999   5
  -2   4  -1 450.615 73.0982   5
   2   4   1 534.962 72.5856   2
   2  -4  -1 511.695 87.9392   2
  -2  -4   1 324.088 57.5624   4
   2  -4  -1 291.355 45.4082   1
  -2   4  -1 307.011 42.1485   1
   2  -4  -1 288.262 71.8725   3
  -2   4  -1 342.182 59.5131   4
   2   4   1 281.146 46.0680   1
   2   4   1 300.283 44.4801   3
   2   4   1 302.642 43.5003   3
  -2  -4   1 256.140 47.0019   1
   2  -4  -2 698.292 101.420   6
   2   4   2 746.358 115.278   6
  -2  -4   2 861.567 115.270   5
   2   4   2 1033.71 109.355   1
  -2   4  -2 1064.87 126.416   5
   2   4   2 848.960 94.6977   3
   2  -4  -2 1022.36 141.380   2
   2   4   2 912.106 115.167   2
  -2  -4   2 811.350 106.526   4
  -2   4  -2 829.853 111.228   4
   2  -4  -2 758.442 124.673   3
   2   4   2 752.227 97.5622   3
   2   4   2 889.260 114.093   1
   2  -4  -2 910.033 99.0676   1
  -2   4  -2 634.288 95.4354   1
  -2  -4   2 777.401 101.766   1
  -2   4  -2 853.293 95.6746   1
  -2  -4   3-9.41307 13.6286   6
   2  -4  -3 10.4212 9.63190   1
   2   4   3 10.5048 15.2088   6
  -2  -4   3-9.31345 11.0107   5
   2  -4  -3 15.3092 25.5917   2
  -2   4  -3-9.60840 16.0629   5
  -2  -4   3 15.7440 15.8165   4
  -2  -4   3 6.28165 14.8514   1
  -2   4  -3-4.23275 11.1895   1
   2  -4  -3 26.2786 24.5570   3
  -2   4  -3-7.42018 17.5426   4
   2   4   3 15.6242 11.5188   1
  -2  -4   3-5.24025 8.76244   1
  -2   4  -3 3.20400 9.65787   1
   2   4   3-3.72727 8.81410   3
   2   4   3-7.45740 16.4921   2
  -2  -4   4 4428.80 432.117   5
   2  -4  -4 4280.88 453.601   2
  -2  -4   4 3746.69 418.333   1
  -2   4  -4 4263.91 412.039   1
  -2   4  -4 4205.75 429.561   5
   2   4   4 3872.73 421.798   2
  -2  -4   4 3519.28 413.392   4
  -2  -4   4 3995.68 430.201   6
  -2   4  -4 3413.98 417.982   4
   2  -4  -4 4054.80 446.313   3
   2   4   4 4122.85 409.477   3
   2  -4  -4 3850.48 406.463   1
  -2   4  -4 3781.36 415.215   1
   2  -4  -4 3510.81 408.442   1
   2   4   4 4388.85 435.237   6
   2   4   4 2775.46 418.889   1
  -2  -4   5 9.40647 13.7529   6
  -2   4  -5 7.29352 13.7664   3
   2   4   5 30.2008 22.3443   6
   2  -4  -5 13.7617 10.5453   1
  -2  -4   5 9.22855 15.5462   5
  -2   4  -5 21.8660 9.05502   5
  -2   4  -5 14.9018 10.9570   5
   2  -4  -5 14.8334 24.8702   2
  -2  -4   5 4.05123 14.0932   4
   2   4   5 20.1373 18.7065   2
  -2   4  -5 12.2764 15.5110   4
   2  -4  -5 38.2218 21.3841   3
   2   4   5 11.9839 9.23175   3
  -2   4  -5 19.5357 12.3966   1
   2   4   5 16.1844 16.3710   1
  -2  -4   5 44.7848 16.3222   1
  -2  -4   5 31.0088 18.0589   1
   2  -4  -5 30.8252 11.7703   1
  -2   4  -5 16.4402 15.3126   1
   2   4   6 891.105 108.643   6
  -2  -4   6 760.828 92.9709   1
  -2   4  -6 861.388 94.6845   1
  -2   4  -6 689.110 78.9715   5
  -2   4  -6 639.026 90.5013   5
   2  -4  -6 611.816 113.466   2
   2   4   6 661.183 92.2908   2
  -2  -4   6 604.938 81.3494   4
  -2   4  -6 722.536 90.9549   4
  -2  -4   6 764.524 100.261   6
   2   4   6 570.270 80.2704   3
   2   4   6 571.962 90.1356   1
  -2  -4   6 543.920 87.6982   1
  -2   4  -6 585.324 91.1760   3
   2  -4  -6 553.755 103.074   3
   2  -4  -6 859.670 89.0604   1
   2  -4  -6 716.277 86.2958   1
  -2   4  -6 662.395 88.5888   1
  -2   4  -7 102.077 15.8629   5
   2   4   7 91.5599 30.0717   1
  -2   4  -7 72.7607 30.5186   1
  -2  -4   7 17.8858 20.0893   1
  -2   4  -7 134.876 27.5795   5
  -2   4  -7 96.7496 27.3715   3
   2   4   7 67.8357 19.4457   3
   2   4   7 69.7130 29.4345   2
  -2  -4   7 115.750 29.8265   1
   2  -4  -7 65.6139 20.0395   1
   2  -4  -7 82.3415 33.8236   3
  -2  -4   7 73.1772 29.9844   6
   2   4   7 77.8559 29.5757   6
   2   4   7 89.5962 29.0510   1
  -2   4  -7 86.7172 26.2261   1
   2  -4  -7 107.844 28.6960   1
  -2   4  -8 986.127 79.8815   5
  -2  -4   8 159.038 66.9943   1
  -2  -4   8 543.424 84.0255   6
   2   4   8 785.647 95.0656   6
   2   4   8 677.682 83.2664   2
   2  -4  -8 759.764 106.223   2
  -2   4  -8 614.087 79.0300   4
  -2  -4   8 682.833 85.0053   1
   2  -4  -8 679.418 78.0955   1
   2  -4  -8 582.224 88.4269   1
  -2   4  -8 536.287 78.4708   1
  -2   4  -8 552.343 78.9333   3
   2  -4  -8 662.167 96.7566   3
  -2   4  -8 518.471 64.3211   5
  -2  -4   8 488.693 82.5183   5
   2   4   8 606.743 85.1001   1
  -2   4  -9 245.712 29.4443   5
  -2  -4   9 377.241 52.9239   5
  -2   4  -9 145.019 21.8029   5
   2  -4  -9 329.367 63.3101   2
   2   4   9 277.981 43.8119   2
  -2   4  -9 274.476 41.5987   4
   2   4   9 287.540 52.7798   6
   2   4   9 173.856 39.5039   1
  -2   4  -9 267.224 41.6084   1
   2  -4  -9 164.878 44.3358   1
   2  -4  -9 232.429 51.1121   3
   2   4   9 165.192 40.4623   1
  -2   4  -9 301.656 56.4000   1
  -2  -4   9 99.5067 35.3855   1
  -2  -4   9 192.413 41.9097   6
  -2   4  -9 222.917 41.0566   3
   2  -4  -9 253.885 38.5210   1
  -2  -4  10 71436.5 7623.18   6
   2   4  10 81910.3 7624.13   6
  -2   4 -10 74320.0 7611.95   4
  -2  -4  10 75936.4 7625.24   5
  -2   4 -10 58637.3 7623.59   1
   2  -4 -10 76276.6 7612.38   1
  -2  -4  10 78219.3 7622.96   1
   2  -4 -10 81387.3 7636.25   3
   2  -4 -10 102965. 7641.89   2
  -2   4 -10 71627.7 7613.45   3
   2  -4 -10 53198.5 7621.75   1
   2   4  10 76319.7 7622.24   1
  -2  -4  10 65769.7 7611.07   1
  -2   4 -11 10.8044 13.5632   3
   2   4  11-7.13865 10.3575   6
   2   4  11 5.00376 9.37725   1
  -2  -4  11-8.34339 15.6084   1
  -2   4 -11 10.4118 17.4181   1
  -2  -4  11 16.8220 19.8955   5
  -2  -4  11 7.90055 9.36419   6
   2   4  11 7.02838 12.4806   2
  -2   4 -11 4.54419 11.4152   4
  -2  -4  11 10.4379 12.3571   1
   2  -4 -11 32.8299 23.7731   2
   2  -4 -11 10.7809 15.6223   3
   2   4  11 8.26162 16.9280   1
  -2   4 -11 18.1710 12.4198   1
   2  -4 -11-4.76685 9.78371   1
   2   4  12 10527.8 1162.32   2
  -2  -4  12 12595.8 1187.15   1
  -2   4 -12 11891.4 1190.72   1
   2  -4 -12 11496.8 1198.23   4
  -2   4 -12 10745.7 1166.06   4
  -2  -4  12 10538.6 1177.47   6
   2  -4 -12 11293.6 1188.85   3
   2  -4 -12 12134.4 1196.16   1
   2   4  12 10803.2 1185.02   1
  -2   4 -12 10937.7 1169.48   3
  -2  -4  12 11733.6 1182.43   5
   2  -4 -13 38.5862 20.2471   2
   2  -4 -13 49.3455 33.0300   4
  -2   4 -13 39.3670 14.9247   4
   2  -4 -13 60.7219 24.5000   3
   2   4  13 57.6211 22.0458   6
  -2  -4  13 33.9669 24.1241   5
  -2   4 -13 66.5183 19.8410   3
   2  -4 -13 11.1174 23.3648   1
   2   4  13 40.5155 24.5197   1
  -2  -4  13 48.9486 28.8316   1
  -2   4 -13 30.5672 28.7336   1
  -2  -4  14 8479.72 1154.05   1
   2  -4 -14 14350.8 1182.85   4
  -2  -4  14 11763.9 1155.69   5
   2   4  14 11171.7 1145.43   6
  -2  -4  14 10509.5 1149.00   6
   2  -4 -14 10843.5 1158.53   3
   2  -4 -14 11434.0 1140.88   2
  -2   4 -14 11066.0 1141.15   3
   2   4  14 7686.91 1152.11   1
   2   4  15 47.4854 19.0849   5
   2  -4 -15 15.0280 14.0412   2
   2  -4 -15 66.5148 35.4386   4
  -2  -4  15 53.2812 23.8859   5
   2  -4 -15 47.9542 28.1202   3
  -2   4 -15 29.2706 13.6353   3
  -2  -4  15 45.6493 19.5856   6
  -2   4 -15 49.9484 16.3903   4
   2   4  15 48.8429 19.6015   6
   2   4  16 694.676 86.0410   5
   2  -4 -16 859.236 116.674   4
  -2  -4  16 547.004 87.7324   6
   2   4  16 634.283 85.8972   6
  -2   4 -16 653.730 82.9141   3
  -2   4 -16 597.351 78.1786   4
   2   4  17 84.6273 24.1083   6
   2   4  17 44.2436 18.4431   5
  -2   4 -17 33.5105 15.6137   3
  -2   4 -17 28.3049 14.5617   4
  -2  -4  17 31.3920 17.9118   6
   2  -4 -17 26.6963 22.7490   4
   2   4  18 5.63403 11.5560   5
  -2   4 -18 3.46870 10.4768   4
  -2  -4  18 29.7032 20.2825   5
   2  -4 -18 13.0288 21.7903   4
  -2   4 -18 5.00459 10.2701   3
   2   4  18 6.26662 14.8311   6
  -2  -4  19 23.9610 15.1593   6
   2  -4 -19-9.67609 18.2759   3
  -2  -4  19 41.0606 21.1813   5
   2   4  19 32.6229 18.2786   6
  -2   4 -19 28.5670 16.7519   3
   2  -4 -20 14465.6 1689.69   4
   2   4  20 15878.0 1674.05   6
  -2  -4  20 14926.4 1676.24   6
   2   4  20 15624.0 1668.18   5
  -2  -4  20 18981.2 1693.72   5
  -2   4 -20 17783.8 1674.73   3
   2  -4 -20 13971.3 1679.66   3
   2   4  21 21.6418 17.1219   6
   2  -4 -21 29.5559 23.3399   3
  -2  -4  21 21.5828 18.1034   5
  -2  -4  21-8.22376 15.4451   6
   2  -4 -21 11.0435 22.6605   4
  -2   4 -21 23.5180 16.3695   3
   2   4  21 10.4973 10.8534   5
   2   4  22 13185.6 1336.88   5
  -2  -4  22 12041.2 1352.72   5
   2  -4 -22 14172.6 1356.06   4
   2  -4 -22 11874.4 1349.42   3
  -2  -4  22 12924.6 1345.34   6
   2   4  22 11900.4 1341.13   6
   2  -4 -23 81.3980 31.2486   3
  -2  -4  23 40.9092 19.0704   6
   2  -4 -23 46.9180 25.5231   4
   2   4  23 30.9578 20.3206   6
   2   4  23 77.2429 22.9222   5
   2  -4 -24 5637.43 491.901   4
  -2  -4  24 3838.36 478.192   6
   2   4  24 4604.06 476.129   5
  -2  -4  24 3687.77 485.039   5
   2  -4 -24 4187.03 489.379   3
  -2  -4  25-9.87005 8.24963   5
   2   4  25-8.40633 12.1695   6
  -2  -4  25 7.58264 10.9771   6
   2  -4 -25 10.1438 8.47839   3
   2  -4 -25-7.69273 11.1365   4
   2   4  25 5.86969 8.49748   5
  -2   4 -25-6.25207 5.22591   3
  -2   4 -26 67.7437 25.6212   3
  -2  -4  26 230.569 37.9354   6
  -2   4 -26 224.786 35.3065   2
  -2  -4  26 184.360 43.9022   5
   2  -4 -26 159.035 39.8290   3
   2  -4 -26 182.529 36.6357   4
   2   4  26 85.2597 26.5057   5
   2   4  26 67.9849 28.4854   6
  -2   4 -27 4.99044 10.2182   2
   2  -4 -27 9.60295 13.9026   3
  -2  -4  27 6.75563 7.98690   6
   2  -4 -27-6.41453 11.9893   4
   2   4  27-5.35933 7.76023   5
   2   4  27-8.02368 14.9964   6
  -2   4 -27-5.88046 8.51448   3
   2   4  28 219.077 47.3357   6
  -2   4 -28 287.567 45.0533   2
   2   4  28 282.461 43.7949   5
  -2   4 -29 4.25556 11.2562   2
   2   5 -26 9.20805 12.7836   3
   2   5 -26 4.46838 8.38329   2
   2   5 -25 37.7088 13.2196   2
   2   5 -25 4.90379 10.2383   3
   2  -5  24 8.45924 14.1419   6
   2   5 -24 4.80730 10.6324   2
  -2   5  24-4.06810 9.61914   5
   2   5 -24-5.21873 10.6861   3
  -2  -5 -24-5.12344 9.57739   4
   2  -5  23 197.760 42.2797   6
   2   5 -23 199.203 35.3477   2
   2   5 -23 138.953 33.4434   3
  -2  -5 -23 145.526 32.4122   4
  -2   5  23 182.731 31.1113   5
   2   5 -22 5.45735 12.0721   2
   2   5 -22-5.91932 9.89979   3
  -2  -5 -22 5.75603 9.62699   4
  -2   5  22 4.65118 6.74075   5
   2   5 -21 45.6602 17.5200   2
  -2   5  21 29.8030 13.5452   5
   2   5 -21 25.1826 16.1340   3
  -2  -5 -21 30.7889 15.7959   4
  -2   5  20-5.36511 10.0304   5
   2   5 -20 12.3494 14.5994   2
   2   5 -20-6.79824 11.3670   3
   2  -5  20-9.46196 11.1872   6
   2  -5  19 129.300 34.8765   6
   2   5 -19 147.917 33.9228   2
  -2   5  19 131.458 29.4141   5
   2   5 -19 115.118 32.1734   3
  -2  -5 -19 161.185 35.1091   4
   2  -5  18 10.8704 18.1729   2
   2  -5  18-9.40827 15.7292   6
   2   5 -18 7.16309 13.3899   2
  -2  -5 -18 15.0160 16.6047   4
   2   5 -18 7.65338 9.05041   3
  -2   5  18-6.17326 12.6413   5
  -2  -5 -17 20.8746 15.4774   3
   2   5 -17 8.03575 13.5363   3
   2   5 -17 15.8272 16.2875   2
  -2  -5 -17 16.0665 15.1063   4
   2  -5  17 26.8936 19.8938   6
  -2   5  17 13.1233 14.6060   5
  -2  -5 -16-6.63530 12.4017   3
   2   5 -16 8.51006 12.3205   3
   2   5 -16-8.79810 19.4559   2
  -2  -5 -16 8.57483 16.0262   4
   2  -5  16-11.6723 16.8980   2
   2  -5  16 8.49684 14.2041   6
   2  -5  15 8.04294 9.52732   6
  -2   5  15-7.69286 12.8746   5
   2   5 -15 8.79527 16.4494   3
   2   5 -15 39.2919 27.2367   2
  -2  -5 -15 9.12109 15.2596   4
   2  -5  15 12.0121 20.0890   2
  -2  -5 -15-6.38465 10.6909   3
   2  -5  14 7.89072 13.1933   6
  -2   5  14-8.11339 9.59444   5
   2   5 -14 10.9927 22.5069   2
   2   5 -14 9.47705 13.7225   3
  -2  -5 -14 9.64585 21.3319   4
   2  -5  14-12.8263 23.9728   2
  -2  -5 -14 6.30085 11.7793   3
   2   5 -13 1262.49 144.891   2
   2  -5  13 753.366 127.430   2
   2   5 -13 545.171 113.815   3
  -2  -5 -13 876.025 113.751   3
  -2   5  13 994.202 111.069   6
   2  -5  13 1340.09 127.261   6
  -2   5  13 577.704 113.259   5
  -2  -5 -13 860.419 124.100   4
  -2   5  12-9.43499 11.1521   5
  -2   5  12 4.17048 9.85895   6
   2  -5  12 12.8673 15.2090   2
  -2  -5 -12 10.2771 12.1475   4
  -2  -5 -12-7.37084 10.6703   1
   2   5 -12 26.6475 27.2773   2
  -2  -5 -12-6.54319 13.3957   3
   2  -5  12-7.22862 12.0833   6
  -2   5  12-5.51910 9.22567   1
   2  -5  12-5.62460 13.2965   1
   2   5 -12 9.34013 11.0400   3
   2   5 -11 116.573 46.1191   2
  -2   5  11 56.9232 20.6046   1
   2  -5  11 73.3837 23.4400   1
  -2  -5 -11 96.9205 28.4374   3
  -2   5  11 55.4436 17.7019   6
  -2  -5 -11 43.3742 25.1895   1
  -2   5  11 68.0435 27.8653   5
   2  -5  11 39.9444 32.2670   2
   2   5 -11 100.476 32.2679   3
  -2   5  10 3.87244 8.56371   6
  -2  -5 -10-10.7129 17.9078   4
  -2   5  10-10.1157 11.9571   1
   2  -5  10 4.87151 9.97378   1
  -2  -5 -10-6.37377 16.8462   3
   2   5 -10-15.5890 22.5674   2
   2  -5  10 6.91531 11.5600   6
   2   5 -10-9.48232 19.4131   1
  -2  -5 -10 7.04402 14.4213   1
   2   5 -10 8.46611 14.1522   3
  -2   5   9 96.2521 21.9901   6
  -2  -5  -9 139.239 41.6893   4
   2  -5   9 121.858 24.8809   1
  -2   5   9 100.863 25.7653   1
  -2  -5  -9 110.806 29.6051   3
   2   5  -9 64.7672 37.6465   2
   2  -5   9 81.4900 39.4041   2
   2  -5   9 137.979 31.0879   6
  -2   5   9 103.921 34.5171   5
   2   5  -9 169.604 41.0577   1
  -2  -5  -9 115.673 31.7569   1
   2   5  -9 93.8570 31.4632   3
  -2   5   8 4.46410 9.16225   6
  -2  -5  -8-6.30891 9.15608   5
  -2  -5  -8 10.7872 15.6295   4
   2  -5   8 12.7307 8.71193   1
  -2  -5  -8 5.97897 12.2578   3
  -2  -5  -8 12.5232 15.7137   1
   2   5  -8 9.06279 18.5653   1
   2   5  -8 16.2374 30.3530   2
   2  -5   8 14.1790 31.3608   2
   2   5  -8 7.24986 14.8566   3
   2  -5   8 13.9262 11.6576   6
  -2   5   8 20.3486 20.8397   5
  -2   5   7 27.2302 22.6621   1
  -2   5   7 200.328 30.3306   1
   2   5  -7 251.887 49.7598   1
  -2  -5  -7 223.327 39.8856   1
  -2   5   7 186.972 34.8369   6
   2  -5   7 255.887 41.2853   6
   2   5  -7 278.502 45.6957   3
  -2   5   7 311.164 56.1125   5
  -2  -5  -7 125.540 44.4248   4
  -2  -5  -6-10.0013 18.6914   4
  -2   5   6 1.35769 5.78615   1
   2  -5   6-7.01155 8.28762   1
  -2   5   6-1.45406 5.56921   1
   2   5  -6 7.79171 13.0246   1
   2   5  -6 14.6814 24.5412   2
   2  -5   6-14.6774 27.4304   2
   2  -5   6 7.00408 8.27879   6
  -2   5   6 9.92747 18.5534   5
   2   5  -6-6.11668 15.3369   3
   2  -5   5 444.022 63.9182   6
  -2  -5  -5 434.405 72.9140   4
  -2  -5  -5 431.707 66.2079   5
   2   5  -5 510.578 61.9386   3
   2   5  -5 370.267 61.0604   1
   2  -5   5 316.002 49.9805   1
   2  -5   5 375.632 54.0850   1
   2  -5   5 293.506 79.1598   2
  -2  -5  -5 386.797 57.7540   1
   2  -5   4-16.2809 23.5691   2
   2   5  -4-12.2323 22.8611   2
  -2   5   4 9.98468 20.4416   5
  -2  -5  -4-8.82942 16.5016   4
   2  -5   4-2.28995 5.74268   1
  -2  -5  -4 2.00102 5.54780   1
  -2   5   4 7.08969 13.2503   4
  -2   5   4-5.65675 11.5813   6
  -2  -5  -4 7.39582 13.8224   5
   2   5  -4 5.91522 7.41656   1
   2  -5   4 2.99481 7.08042   1
  -2  -5  -4-4.30903 8.82233   1
   2   5  -4 5.76768 11.8084   1
   2   5  -4-4.26609 9.43418   3
  -2  -5  -3 1430.98 167.568   5
  -2   5   3 1704.29 179.484   5
   2  -5   3 1407.09 194.443   2
   2   5  -3 1976.16 188.905   2
  -2   5   3 1641.94 168.238   4
   2   5  -3 1378.66 153.493   3
   2   5  -3 1038.92 145.812   1
   2  -5   3 1587.70 147.107   1
   2  -5   3 1210.03 143.897   1
  -2  -5  -3 1434.46 156.435   1
   2  -5   3 1433.80 161.727   6
  -2  -5  -3 1252.05 146.227   1
  -2  -5  -3 1452.59 170.443   4
   2  -5   2 19.5568 12.3345   6
  -2  -5  -2 6.40170 8.20531   1
  -2   5   2 30.7920 18.2996   4
  -2  -5  -2 25.6756 13.0386   1
  -2  -5  -2 30.2168 19.0390   5
   2   5  -2 19.2452 22.8291   2
   2   5  -2 21.0717 8.06086   1
  -2   5   2 18.7683 17.6434   5
  -2  -5  -1 7.69544 9.09598   5
   2  -5   1-18.0385 30.1530   2
   2   5  -1 10.3732 12.2611   1
  -2   5   1-9.18158 13.2916   5
  -2  -5  -1-7.14176 15.7926   4
   2   5  -1 17.6503 19.5151   2
  -2   5   1 7.86189 14.6931   4
  -2  -5  -1-3.78464 10.9576   1
   2  -5   1-6.13837 12.5669   6
  -2  -5  -1-2.37214 7.14848   1
  -2  -5   0-7.99199 16.3619   5
   2  -5   0 18.7475 27.1397   2
   2   5   0-5.15732 12.1921   1
   2   5   0 3.11348 9.38278   3
  -2   5   0 9.01755 22.6106   5
  -2  -5   0 6.60435 11.0400   4
   2   5   0-7.92890 16.2328   2
  -2   5   0 7.80511 13.0472   4
  -2  -5   0-3.57608 9.91325   1
   2  -5   0-5.96984 11.1573   6
  -2  -5   0-2.67212 6.31731   1
   2  -5  -1 5.75659 13.6089   6
   2   5   1-3.00072 7.52462   3
  -2  -5   1 7.83865 13.1034   5
   2  -5  -1 19.2559 27.8758   2
   2   5   1 4.77342 9.77300   1
  -2   5  -1-8.68899 14.5248   5
  -2  -5   1-6.20595 8.98454   4
   2   5   1 7.40948 16.3849   2
   2  -5  -1 11.9574 17.3102   3
  -2   5  -1-7.72988 11.1905   4
  -2  -5   1 2.76178 5.65501   1
   2   5   1-2.88155 8.34349   1
  -2  -5   1 3.40281 7.52532   1
   2   5   2 8.89105 10.5662   6
  -2  -5   2 15.3829 15.7846   5
   2  -5  -2 38.9154 36.3809   2
   2   5   2-3.19861 6.07757   1
  -2   5  -2 24.9101 19.6596   5
  -2  -5   2 5.82850 11.9828   4
  -2  -5   2 15.1064 8.06022   1
   2  -5  -2 47.8275 28.2871   3
  -2   5  -2 14.7129 15.1005   4
   2   5   2 16.8647 13.2306   1
   2   5   2 9.14469 7.28889   3
  -2  -5   2-3.49694 8.83646   1
   2   5   3 1505.74 157.288   6
  -2   5  -3 397.701 125.537   1
  -2   5  -3 1211.17 131.671   1
  -2  -5   3 1344.61 137.601   1
  -2   5  -3 1689.28 165.847   5
  -2  -5   3 1500.89 147.735   4
   2  -5  -3 750.634 161.899   2
   2   5   3 1199.79 146.339   2
  -2  -5   3 1258.73 136.698   1
  -2   5  -3 1670.89 152.869   4
   2  -5  -3 1616.15 171.141   3
   2   5   3 1392.38 135.494   3
   2   5   3 1462.71 139.106   1
  -2  -5   3 1378.98 153.017   6
  -2  -5   4 7.78581 13.0176   5
   2  -5  -4 37.1493 38.0283   2
   2   5   4 3.42757 9.06334   3
  -2   5  -4 6.84403 11.4437   3
  -2  -5   4 3.78092 8.94230   1
  -2   5  -4 7.64145 14.2837   5
  -2  -5   4 5.03192 10.3054   4
   2   5   4-6.35927 11.8880   2
   2  -5  -4 11.7598 9.83267   3
  -2  -5   4-8.30460 12.0252   6
   2   5   4 8.44743 12.2319   6
  -2   5  -4-3.93427 12.3066   1
  -2  -5   4 3.85873 8.53731   1
  -2   5  -4-2.27137 6.00963   1
  -2  -5   5 409.880 62.5379   5
   2   5   5 447.023 60.4538   2
   2  -5  -5 471.200 92.2033   2
  -2   5  -5 366.031 57.4543   3
  -2  -5   5 442.636 55.2096   4
  -2   5  -5 409.629 61.1992   5
  -2   5  -5 452.514 58.7830   4
  -2   5  -5 221.979 53.5076   1
  -2   5  -5 176.937 45.1624   1
   2   5   5 395.655 52.4623   1
   2   5   5 440.476 53.1076   3
  -2  -5   5 332.115 60.3950   6
   2   5   5 365.454 62.8723   6
  -2   5  -6-6.42134 10.7360   5
   2  -5  -6-15.9657 32.6869   2
   2   5   6 5.95335 13.1665   2
  -2  -5   6 8.83023 10.4395   1
  -2   5  -6 5.53269 13.0810   4
  -2   5  -6 6.19789 15.5420   3
   2  -5  -6-1.49253 5.29694   1
   2   5   6 4.04140 7.55608   1
   2  -5  -6 1.94716 5.15095   1
   2   5   6 8.41573 19.8958   6
  -2  -5   6-7.95129 9.40087   5
   2   5   7 247.037 40.1325   2
  -2  -5   7 168.030 35.4037   1
  -2   5  -7 194.249 42.7147   1
  -2   5  -7 192.348 33.8730   4
  -2  -5   7 231.375 42.3930   5
   2  -5  -7 285.149 63.4170   2
  -2   5  -7 85.6240 30.7299   5
   2   5   7 145.290 30.8053   1
   2  -5  -7 132.034 28.1210   1
   2  -5  -7 167.223 25.9967   1
  -2   5  -8 4.91159 11.6474   5
   2   5   8 5.15006 11.4255   1
   2  -5  -8 4.11779 10.9223   1
  -2  -5   8 7.93113 9.41968   6
  -2   5  -8 5.04411 13.3634   4
  -2  -5   8 23.7775 18.7591   5
  -2   5  -8 10.9107 12.0985   3
   2  -5  -8 21.9531 20.5347   3
  -2   5  -8 9.06519 20.0670   1
  -2  -5   8-5.82154 16.8801   1
   2  -5  -8-13.0842 21.8908   2
   2  -5  -9 146.665 45.2257   2
  -2  -5   9 143.049 32.1614   1
  -2  -5   9 125.476 29.3697   6
   2   5   9 88.3781 26.5961   2
  -2   5  -9 77.9720 21.6986   4
  -2   5  -9 187.015 43.1342   1
  -2   5  -9 62.7219 20.3396   3
   2   5   9 73.9470 25.4228   1
  -2  -5   9 87.1439 27.3293   5
   2   5   9 92.6872 26.7281   6
  -2  -5  10-8.01559 11.6058   5
  -2  -5  10 14.6563 15.0043   1
  -2  -5  10-7.66087 6.40673   6
   2  -5 -10 10.2351 19.1295   2
   2   5  10 4.72079 11.1620   2
  -2   5 -10 4.72481 10.4503   4
  -2   5 -10-9.40891 22.2436   1
  -2   5 -10 5.05105 9.44245   3
   2  -5 -10-5.70143 11.6745   1
   2   5  10-6.99708 11.6983   1
   2  -5 -10 9.88053 18.4670   3
   2   5  10 7.28038 10.5417   6
  -2  -5  11 113.842 29.1648   5
  -2  -5  11 8.26804 27.9582   1
   2  -5 -11 95.5680 30.1497   2
  -2  -5  11 73.3897 22.7344   6
   2   5  11 67.6807 20.4858   2
  -2   5 -11 85.7976 20.8738   4
   2  -5 -11 135.786 35.3298   3
   2   5  11 33.5914 19.5104   6
   2  -5 -11 62.6228 23.0449   1
   2   5  11 62.4118 24.8610   1
  -2   5 -11 158.208 39.5972   1
  -2   5 -11 81.9061 20.5452   3
  -2   5 -12 3.99150 8.82901   4
   2  -5 -12 7.77043 17.1841   2
   2  -5 -12 9.33456 15.6050   3
   2   5  12-6.22039 11.6272   6
  -2  -5  12 16.5835 18.3369   5
   2  -5 -12-6.97982 15.4360   1
  -2  -5  12-7.19283 10.4148   6
  -2   5 -12 4.64313 9.50814   3
   2  -5 -13 866.640 126.373   3
   2  -5 -13 685.468 116.832   2
  -2  -5  13 1040.63 122.514   6
   2   5  13 923.308 117.543   6
  -2   5 -13 1000.83 112.075   4
   2  -5 -13 991.844 125.840   1
  -2   5 -13 946.889 114.041   3
  -2   5 -14-3.41005 9.87412   4
   2  -5 -14-8.90551 12.8928   3
  -2   5 -14-4.45451 8.32628   3
   2   5  14 5.58765 10.4437   6
  -2  -5  14 6.86678 8.11779   6
  -2  -5  14-8.48922 14.1912   5
  -2   5 -15 9.56436 8.87168   4
  -2  -5  15 8.38214 12.1592   5
  -2  -5  15 6.76391 9.82254   6
   2   5  15 5.64793 9.47299   5
   2   5  15 5.38576 11.9349   6
   2  -5 -15 8.82151 10.4559   3
  -2   5 -15 8.49223 7.97356   3
   2   5  16 5.28822 7.65890   5
  -2  -5  16 8.68511 12.5750   5
   2  -5 -16 8.78131 10.3820   3
  -2  -5  16-6.77436 8.01056   6
   2   5  16-5.26703 10.7855   6
  -2   5 -16 4.14111 7.74273   3
   2  -5 -16 11.3652 21.2415   4
   2   5  17 10.6197 11.0264   5
  -2  -5  17 9.01997 16.9582   5
   2  -5 -17 8.78937 10.5517   3
  -2  -5  17 34.0970 16.2263   6
   2   5  17 15.4903 13.0777   6
  -2   5 -17 20.9399 12.2651   3
   2  -5 -17 11.3260 19.0222   4
   2   5  18 5.20065 7.53118   5
  -2  -5  18 9.23820 15.4437   5
   2  -5 -18-8.83133 12.7861   3
  -2  -5  18 6.83116 9.89098   6
   2   5  18-5.10789 10.4591   6
  -2   5 -18 4.14578 9.16966   3
   2  -5 -18-11.1216 16.1012   4
   2   5  19 179.048 30.8826   5
  -2  -5  19 124.455 36.5693   5
   2  -5 -19 133.677 36.7420   3
  -2  -5  19 89.9599 27.4512   6
   2   5  19 115.279 26.1456   6
   2  -5 -19 86.0495 32.7707   4
  -2   5 -19 129.177 25.7704   3
   2   5  20-4.70035 7.85706   5
  -2  -5  20-9.87518 11.6724   5
   2  -5 -20 8.61071 12.4652   3
  -2  -5  20-7.01604 11.7279   6
  -2   5 -20 9.76221 11.5389   3
   2  -5 -20-10.2595 17.1496   4
   2  -5 -21 28.9548 23.1036   4
   2  -5 -21 17.4674 18.2455   3
   2   5  21 44.7246 15.9172   6
  -2  -5  21 40.3325 24.1116   5
  -2   5 -21 48.5745 17.1287   3
   2   5  21 23.6087 12.9976   5
   2  -5 -22 8.98112 15.0170   4
   2  -5 -22-8.86044 10.4791   3
  -2   5 -22-4.93822 9.23591   3
  -2  -5  22 10.1680 17.0005   5
   2   5  22-9.32768 11.0310   5
   2   5  22 5.73237 11.7412   6
   2  -5 -23 197.366 42.2301   3
  -2  -5  23 184.713 37.6112   6
  -2   5 -23 213.688 34.1607   3
  -2  -5  23 222.066 48.1091   5
   2   5  23 168.297 32.3800   5
   2   5  23 83.9142 29.5595   6
  -2  -5  24-6.94337 12.9765   6
  -2   5 -24 5.07708 6.00123   3
   2   5  24-4.99123 9.32818   5
   2  -5 -24 9.04702 10.6936   3
   2   5  24 6.22288 9.00859   6
   2   5  25 6.39258 12.1178   6
  -2   5 -25 31.6908 14.7809   2
  -2  -5  25 20.2766 11.4785   6
   2   5  25 19.3467 11.6121   5
  -2   5 -26-4.99240 10.2614   2
   2   5  26-13.4828 12.6320   6
   2   6 -23 15.4574 15.6097   3
   2  -6  22 6821.06 672.117   6
   2   6 -22 5496.40 660.078   3
   2   6 -22 6498.07 660.976   2
  -2  -6 -21 5.87785 12.0344   4
   2  -6  21-7.85533 6.56695   6
   2   6 -21-5.93990 8.59998   3
   2   6 -20 6755.07 854.918   3
  -2  -6 -20 7720.06 859.621   4
   2   6 -20 8222.00 855.736   2
   2  -6  20 9911.60 867.973   6
  -2   6  20 8202.51 852.580   5
   2   6 -19 13.4252 15.9045   3
  -2   6  19 15.2326 12.0508   5
  -2  -6 -19-6.75310 12.6661   4
   2   6 -19 18.1516 16.0274   2
   2  -6  19 7.38346 8.79248   6
   2   6 -18-7.05693 10.2180   3
  -2   6  18 5.37090 8.98040   5
  -2  -6 -18-7.12438 10.3157   4
   2   6 -18 6.67622 12.4789   2
   2  -6  18 7.17070 10.3827   6
   2   6 -17 7.48626 14.0094   3
  -2   6  17 5.92440 11.0953   5
  -2  -6 -17 22.7263 15.5255   4
   2   6 -17-7.20777 17.0542   2
   2  -6  17 6.87325 12.8654   6
   2   6 -16 131.861 34.1460   3
   2  -6  16 125.381 30.1027   6
  -2   6  16 68.5583 23.4399   5
  -2  -6 -16 128.134 32.4974   4
   2   6 -16 96.7799 31.2820   2
  -2   6  15 19.6104 13.6009   5
   2   6 -15 33.5168 18.6872   3
   2   6 -14 3400.31 538.274   3
  -2  -6 -14 4540.93 546.093   4
  -2   6  14 4120.94 538.412   5
   2  -6  14 6165.74 544.453   6
   2  -6  14 5760.86 562.089   2
   2   6 -14 7723.10 574.925   2
   2   6 -13 25.1129 14.1112   3
   2   6 -13 45.8304 33.2231   2
   2  -6  13 56.3669 32.6905   2
   2  -6  13 6.15212 9.09094   6
  -2   6  13 7.55582 12.7613   5
  -2  -6 -13 17.9735 21.3227   4
  -2  -6 -12 4041.18 461.578   4
   2  -6  12 5204.88 456.078   6
   2   6 -12 4314.33 460.786   3
   2   6 -11 7.75780 16.1016   3
   2   6 -11 55.6750 35.0000   2
   2  -6  11 50.5430 29.9878   2
   2  -6  11 24.7221 13.9213   6
  -2  -6 -11 9.18660 21.8778   4
  -2   6  11 32.2099 20.3636   5
   2  -6  10 31576.4 3228.50   2
   2   6 -10 34893.3 3241.00   2
  -2   6  10 23570.3 3202.18   5
  -2  -6 -10 30338.0 3210.24   4
   2   6 -10 37504.6 3209.63   3
   2  -6   9 73.8972 35.1697   2
  -2  -6  -9 24.1081 12.4814   1
   2  -6   9 10.6283 9.23404   1
   2   6  -9 91.1179 42.2889   2
  -2   6   9 39.3046 20.3939   6
  -2  -6  -9 17.9068 18.7673   4
   2   6  -9 61.9381 26.0369   3
   2  -6   9 62.9083 21.4135   6
   2  -6   8 47.3787 32.7618   2
  -2   6   8 28.9147 16.9565   6
  -2  -6  -8 78.6111 20.6009   5
  -2  -6  -8 59.9201 14.9956   1
   2  -6   8 4.09973 8.65543   1
   2   6  -8 134.845 45.4592   2
  -2  -6  -8 95.6946 28.6525   4
   2  -6   8 44.8068 18.5145   6
  -2   6   8 50.4230 23.8880   5
   2   6  -8 57.9712 22.1737   3
  -2   6   7 17.2008 21.6104   5
  -2  -6  -7 8.48501 17.4281   4
  -2  -6  -7 14.1856 9.78256   1
   2  -6   7 33.8699 24.5561   2
   2  -6   7 1.21449 4.17612   1
   2   6  -7 35.6795 19.3007   3
  -2  -6  -7 22.9291 14.4419   5
  -2   6   7 10.5993 12.6073   6
   2  -6   7 19.5370 13.4067   6
  -2  -6  -6 401.991 52.1608   1
   2  -6   6 400.462 87.6642   2
  -2   6   6 438.157 62.4854   6
   2   6  -6 424.104 63.9965   3
  -2   6   6 469.222 64.1045   4
   2  -6   6 495.116 66.4721   6
   2   6  -6 574.878 96.3938   2
  -2  -6  -6 444.082 64.4015   5
  -2   6   5 11.6299 12.9339   6
  -2  -6  -5 24.6616 14.6414   5
   2   6  -5 3.93291 9.40114   1
  -2   6   5 8.43834 14.1741   5
  -2  -6  -5 23.2515 17.1953   4
   2   6  -5 18.3284 13.3394   3
  -2   6   5-6.00244 12.3673   4
   2   6  -5 23.4623 27.7672   2
   2  -6   5 26.3842 14.6523   6
  -2  -6  -5 9.58648 6.55407   1
  -2   6   4 5007.06 380.156   5
  -2  -6  -4 4326.83 369.943   4
  -2  -6  -4 4365.51 366.175   5
   2  -6   4 3637.13 411.220   2
  -2   6   4 3233.75 355.442   6
   2   6  -4 3966.81 353.916   3
   2   6  -4 4323.86 382.844   2
   2  -6   4 4080.44 363.393   6
  -2   6   4 3672.05 359.586   4
   2  -6   3 21.2665 25.1376   2
   2  -6   3 6.35896 10.6315   6
  -2   6   3 8.31691 17.0282   5
  -2  -6  -3-7.08532 18.7277   4
   2   6  -3-3.82424 7.83185   3
  -2   6   3-6.35826 13.0186   4
   2   6  -3 5.61035 8.45579   1
  -2  -6  -3-2.10175 3.73182   1
  -2   6   3-5.81218 9.71767   6
  -2  -6  -3-6.59291 13.4990   5
   2   6  -3-9.16739 13.2726   2
  -2   6   2 904.819 108.670   5
  -2   6   2 746.923 96.1054   4
  -2  -6  -2 1166.00 106.663   5
   2   6  -2 850.535 106.141   2
   2  -6   2 766.136 140.606   2
   2  -6   2 862.059 98.0641   6
  -2  -6  -2 741.185 98.4086   4
   2   6  -2 871.966 90.2203   3
  -2  -6  -2 738.068 78.5574   1
  -2   6   1 109.448 33.2366   5
   2  -6   1 133.276 27.5147   6
  -2  -6  -1 78.1898 28.3957   4
   2   6  -1 3.06412 11.6353   1
  -2   6   1 104.687 26.8846   4
   2   6  -1 97.5876 20.7304   3
   2  -6   1 70.6837 52.7200   2
   2   6  -1 104.071 33.2734   2
  -2  -6  -1 92.8074 13.7245   1
   2   6   0 53655.4 5875.40   3
  -2  -6   0 58232.8 5869.51   1
  -2  -6   0 56018.8 5887.36   4
  -2  -6   0 62374.1 5890.11   5
  -2  -6   1 87.3238 26.9455   5
   2   6   1 86.5235 27.0605   6
  -2   6  -1 118.852 31.7868   4
   2   6   1 107.088 33.5422   2
  -2   6  -1 195.438 41.7280   5
   2   6   1 111.218 23.3101   3
  -2   6  -2 872.997 106.386   4
  -2  -6   2 897.849 108.863   5
  -2   6  -2 867.344 116.426   5
   2   6   2 685.382 101.626   2
  -2  -6   2 796.835 104.195   4
   2   6   2 733.891 94.5057   3
  -2  -6   2 883.522 94.1954   1
  -2  -6   3-6.92282 14.1761   5
  -2   6  -3 8.29450 18.3441   5
   2  -6  -3 22.1315 26.1610   2
  -2  -6   3-5.60864 9.38023   4
  -2  -6   3 3.12255 7.38786   1
   2  -6  -3 10.7823 22.0763   3
  -2   6  -3-6.06003 12.4102   4
  -2   6  -3-6.43832 10.7665   3
   2   6   3-3.21256 8.91042   3
   2   6   3-2.78788 7.37461   1
   2   6   3-5.75953 13.6188   2
  -2  -6   4 3868.24 385.269   4
   2   6   4 3143.99 383.172   2
  -2  -6   4 3192.09 378.381   1
  -2   6  -4 3774.03 388.157   3
  -2   6  -4 4468.64 390.959   4
   2  -6  -4 4501.92 412.981   3
   2   6   4 4071.77 394.493   6
   2  -6  -4 4245.68 448.714   2
  -2   6  -4 4056.61 400.603   5
  -2  -6   4 3831.78 391.962   5
  -2  -6   5 20.2573 14.9634   5
  -2   6  -5-8.06850 15.1106   5
  -2  -6   5 8.83163 11.1149   1
   2   6   5 10.8456 12.8564   2
   2  -6  -5 10.5709 15.3338   3
  -2   6  -5 5.31236 11.7876   4
  -2   6  -5 11.5484 8.41559   3
   2  -6  -5-18.2207 21.5588   2
  -2  -6   5 7.23059 10.5125   6
   2   6   5 6.87953 12.8940   1
   2   6   5 7.15362 13.4048   6
  -2  -6   6 463.111 68.8351   6
   2   6   6 483.667 64.8297   2
   2  -6  -6 459.962 93.7804   2
  -2   6  -6 556.628 65.7814   4
  -2  -6   6 309.317 58.0316   1
   2  -6  -6 445.693 76.5316   3
  -2  -6   6 404.245 65.2088   5
  -2   6  -6 410.406 61.2522   3
   2   6   6 469.759 68.6626   6
  -2  -6   7 21.4568 13.4348   6
   2   6   7 10.9100 12.1380   2
   2   6   7 27.9336 18.5065   6
   2   6   7-7.65117 18.1375   1
   2  -6  -7 10.1038 14.6888   3
  -2  -6   7 5.32588 14.1409   1
  -2   6  -7 3.54479 5.21339   1
  -2   6  -7 25.4037 12.8107   3
  -2  -6   7 6.64430 12.4906   5
   2  -6  -8 51.7561 32.8104   2
  -2   6  -8 53.5496 17.4759   3
   2   6   8 30.3400 22.4999   1
   2   6   8 55.7405 21.9034   2
  -2   6  -8 74.8258 19.7646   4
   2  -6  -8 89.0405 29.0595   3
  -2   6  -8 1.91520 8.96342   1
  -2  -6   8 74.4470 22.4483   5
  -2  -6   8 35.3018 20.1746   6
   2   6   8 47.3518 20.9647   6
   2   6   9 83.4631 26.0988   2
  -2   6  -9 54.3335 18.8332   4
   2  -6  -9 107.084 35.2926   3
  -2   6  -9 38.1021 15.8293   1
  -2   6  -9 42.2614 15.4527   3
  -2  -6   9 136.562 30.0123   5
   2  -6  -9 10.8447 21.5574   2
   2   6   9 78.2052 22.9926   6
  -2  -6   9 103.499 26.8161   6
  -2   6 -10 28123.4 3307.75   3
   2   6  10 30476.4 3314.80   6
  -2  -6  10 33622.2 3318.31   6
  -2  -6  10 35509.0 3321.64   5
  -2   6 -10 31651.6 3309.56   4
   2  -6 -10 33302.8 3330.19   2
   2  -6 -10 34499.9 3329.48   3
   2   6  11 34.9357 16.3155   6
   2  -6 -11 35.9115 23.8481   3
  -2   6 -11 16.7327 14.6113   4
  -2   6 -11 17.1038 12.6075   3
  -2  -6  11 21.3690 17.0066   5
  -2   6 -12 4886.25 562.289   3
   2  -6 -12 5234.16 579.059   3
  -2  -6  12 6317.63 578.789   5
  -2  -6  12 5473.48 571.369   6
   2   6  12 5131.19 567.019   6
   2  -6 -13 8.18442 16.8153   3
  -2  -6  13 7.52105 12.6514   5
  -2  -6  13 6.32883 9.27042   6
  -2   6 -13 16.1726 11.2966   3
   2   6  13 20.4508 12.8973   6
  -2  -6  14 6461.87 646.502   5
   2  -6 -14 5907.19 645.960   3
   2   6  14 6981.31 640.229   5
  -2  -6  14 5332.10 637.354   6
   2   6  14 5448.32 633.634   6
   2  -6 -15 7.82081 13.1626   3
  -2  -6  15 18.1630 11.4181   6
   2   6  15 14.2957 11.3686   6
  -2  -6  15 15.8271 16.2734   5
   2  -6 -16 100.816 32.5830   3
   2   6  16 197.048 33.1898   5
  -2  -6  16 120.577 29.1101   6
   2   6  17 9.08781 10.0897   6
  -2  -6  17 12.0613 11.3079   6
   2   6  17 4.93929 5.90984   5
  -2  -6  17 17.0252 15.9355   5
   2   6  18-4.46474 8.35499   6
  -2  -6  18 5.93077 8.59617   6
   2   6  18 9.93539 10.1791   5
  -2  -6  18 8.73812 12.6568   5
  -2   6 -19 7.50788 7.03975   3
  -2  -6  19 18.0392 16.8667   5
   2   6  19 13.2579 9.78972   6
   2  -6 -19-7.57720 12.6793   3
   2   6  19-4.60834 8.63209   5
  -2  -6  19 11.9495 10.0043   6
   2  -6 -20 6469.33 853.710   3
  -2   6 -20 8388.69 847.547   3
  -2  -6  20 8001.55 852.651   6
   2   6  20 7311.06 846.602   6
   2   6  20 8733.54 849.943   5
  -2  -6  20 9971.61 871.642   5
   2   6  21 4.64936 9.51874   6
   2   6  21 4.44018 7.42246   5
  -2  -6  21-6.07216 8.79055   6
   2  -6 -21-7.55358 10.9351   3
  -2   6 -21-4.29113 8.01995   3
   2  -6 -22 5302.17 622.291   3
   2   6  22 6001.98 614.076   6
   2   6  23 15.0016 12.6362   6
   2  -6 -23 15.4025 15.8446   3
  -2   7  18-4.45709 8.34522   5
   2  -7  18-5.68654 8.24764   6
  -2   7  17-4.91189 9.18465   5
   2  -7  17-5.58601 9.34228   6
  -2  -7 -17 7.14106 16.8840   4
   2   7 -16 7.67771 12.8489   2
  -2   7  16 5.16791 8.66072   5
   2  -7  16 5.46136 11.1980   6
  -2  -7 -16 7.41856 13.8783   4
   2   7 -15 43.6145 23.1989   2
   2  -7  15 26.8622 12.9602   6
  -2  -7 -15 7.67246 14.5696   4
   2   7 -14 9.62780 17.9948   2
  -2   7  14-6.02917 8.73103   5
   2  -7  14 5.37077 8.98059   6
  -2  -7 -14 7.84794 11.3633   4
   2  -7  13 219.684 36.9340   6
  -2   7  13 138.906 34.0758   5
  -2  -7 -13 111.857 38.1005   4
  -2   7  12-6.60570 7.81161   5
  -2  -7 -12-7.99258 11.5729   4
   2   7 -12-12.1280 24.8306   2
   2  -7  12 5.44183 7.88150   6
  -2   7  11 40.9558 20.3384   5
   2  -7  11 87.9665 22.3392   6
   2   7 -11 118.700 44.7192   2
  -2   7  10-7.13016 8.43004   5
  -2  -7 -10 7.76980 15.9081   4
   2  -7  10 5.70008 8.25396   6
   2   7  -9 153.391 47.9660   2
  -2   7   9 74.4164 28.0178   5
  -2  -7  -9 136.427 36.4858   4
  -2   7   9 118.687 26.7763   4
   2  -7   9 98.5455 25.8312   6
   2   7  -8 13.4339 22.4559   2
  -2  -7  -8 7.34932 12.2851   4
  -2   7   8 7.41263 8.76173   5
  -2   7   8-5.28289 9.87322   4
   2  -7   8-6.00127 10.0317   6
   2   7  -7 199.238 56.7241   2
   2  -7   7 327.059 69.3307   2
  -2   7   7 157.339 33.3508   4
  -2   7   7 208.918 43.1876   5
  -2  -7  -7 220.577 43.4366   4
   2  -7   7 192.385 37.2296   6
   2  -7   6 6.04303 8.74831   6
   2   7  -6-11.2184 20.9661   2
  -2   7   6 8.07560 15.0925   5
  -2   7   6-5.19051 9.70068   4
  -2  -7  -6 6.88038 11.5013   4
   2  -7   6-16.9663 20.0541   2
  -2  -7  -5 206.583 42.2238   4
   2  -7   5 213.378 41.4173   6
   2   7  -5 208.473 48.6100   2
  -2   7   5 305.867 43.2969   4
   2  -7   5 331.242 74.4366   2
  -2  -7  -5 198.121 37.6867   5
  -2  -7  -4-6.51811 10.8994   4
   2  -7   4 19.7873 23.3902   2
  -2   7   4-5.30330 8.86963   4
   2  -7   4-6.05491 7.16266   6
  -2   7   4-8.33002 13.9273   5
  -2   7   4 5.94088 12.1660   6
  -2  -7  -4-5.12277 8.56802   5
   2   7  -4 17.9637 16.7886   2
  -2  -7  -3 538.941 72.7215   5
  -2   7   3 434.513 71.6352   6
   2  -7   3 503.118 110.661   2
  -2   7   3 592.051 87.7279   5
  -2   7   3 562.863 73.2983   4
  -2  -7  -2-6.27378 11.7407   4
   2  -7   2-5.82768 8.45817   6
  -2   7   2-6.01785 8.73279   6
  -2  -7  -2-5.69390 10.6586   5
   2  -7   2 21.7568 44.5462   2
  -2   7   2-5.48200 10.2632   4
   2   7  -2-6.98993 16.5352   2
  -2   7   2-8.74489 14.6305   5
  -2   7   1 16.8554 13.2950   4
   2   7  -1 12.5126 12.8219   2
  -2  -7  -1-5.71583 9.57267   5
   2   7  -1 14.9429 15.3074   6
  -2  -7  -1-6.25335 13.8406   4
   2   7   0 5.83487 11.9530   2
   2  -7   0 21.6008 25.5355   2
  -2  -7   0-6.09584 11.4003   4
  -2   7   0 5.64712 10.5623   4
   2   7   0 7.34858 8.69620   6
  -2  -7   0 5.71585 6.76923   5
  -2   7   0-9.52328 17.8030   5
   2   7   1-5.38483 13.5052   2
   2  -7  -1-20.5805 24.3279   2
  -2   7  -1 6.31058 9.14036   3
  -2  -7   1-6.06960 11.3474   4
  -2   7  -1 19.7670 14.3109   5
   2   7   1-7.13865 5.97397   6
  -2  -7   1 11.4501 13.5373   5
  -2   7  -1 5.62452 11.5188   4
   2  -7  -2 19.0902 27.6359   2
  -2   7  -2-5.45777 12.9026   4
   2   7   2-6.65922 11.1321   6
  -2  -7   2 5.70974 11.6900   5
  -2   7  -2-5.97920 9.99548   3
   2   7   2 5.24724 13.1574   2
   2   7   3 391.703 63.6701   2
   2  -7  -3 606.279 106.905   2
   2   7   3 381.288 65.6171   6
  -2   7  -3 638.743 73.0716   3
  -2  -7   3 463.000 67.0262   5
   2   7   4-4.87440 13.5132   2
   2   7   4-6.16688 11.5267   6
  -2   7  -4-5.08270 10.4073   4
  -2   7  -4 5.21921 9.75587   3
  -2   7  -5 268.854 39.8442   3
   2   7   5 171.264 37.3328   6
   2   7   5 169.352 36.2812   2
  -2  -7   5 247.364 41.6340   5
   2  -7  -5 300.860 52.4809   3
  -2   7  -5 184.221 35.3310   4
  -2   7  -6-4.73367 8.84763   3
   2   7   6 5.88594 11.0009   6
   2   7   6-4.85686 10.7408   2
  -2   7  -6 4.59322 8.58518   4
  -2  -7   6 5.85543 10.9439   5
  -2  -7   7 184.309 36.1886   6
  -2   7  -7 212.595 33.9731   4
  -2   7  -7 181.244 34.0772   3
   2   7   7 161.824 34.6907   6
  -2  -7   7 218.071 37.8181   5
   2   7   8-5.54756 10.3680   6
  -2   7  -8-4.36995 8.16724   3
  -2  -7   8 6.16079 5.14957   5
  -2  -7   8 6.07263 10.1512   6
  -2  -7   9 125.473 31.5878   6
   2  -7  -9 118.907 35.4610   3
  -2  -7   9 156.031 34.6704   5
  -2   7  -9 157.824 28.3539   3
   2   7   9 181.247 32.9150   6
  -2  -7  10-5.82691 8.43571   6
   2  -7 -10 8.31250 12.0338   3
  -2  -7  10 6.21276 11.6113   5
  -2   7 -10-3.97380 8.13590   3
   2   7  10 10.2087 11.2876   6
   2  -7 -11 120.525 31.4032   3
  -2   7 -11 84.6088 19.5910   3
  -2  -7  11 63.3005 21.8185   5
  -2  -7  11 96.9451 24.1652   6
  -2  -7  12 5.55729 9.29312   6
  -2  -7  12 6.47352 9.37490   5
   2  -7 -12 7.88332 11.4151   3
  -2   7 -12 3.73696 9.37357   3
   2   7  12-4.53369 6.56825   6
   2   7  13 266.275 41.1032   6
  -2   7 -13 252.064 38.6786   3
  -2  -7  13 286.626 47.6413   5
  -2  -7  13 354.345 47.3363   6
   2  -7 -13 153.972 43.6508   3
   2   7  13 274.732 44.1319   5
   2  -7 -14 7.58635 10.9865   3
  -2  -7  14 6.69719 11.1991   5
  -2   7 -14 3.45627 7.08249   3
  -2  -7  14 5.36352 8.97077   6
   2   7  14 4.96347 7.19177   5
   2   7  14-4.15707 7.77509   6
   2   7  15 12.1831 9.76902   6
  -2   7 -15 20.6233 8.80611   3
  -2  -7  15 41.3687 17.3822   5
   2   7  15 14.1207 12.5712   5
   2  -7 -15 7.32743 15.1098   3
   2   7  16-3.95639 5.72842   6
   2  -7 -16 7.26441 6.07250   3
   2   7  16 4.64017 7.75720   5
  -2  -7  16-7.19063 8.49994   5
  -2   7 -16-3.33966 5.58356   3
   2   7  17 3.89438 9.20689   6
   2  -7 -17-7.07433 8.36251   3
   2   7  17 4.70240 6.80825   5
  -2  -7  17 5.17070 8.64397   6
  -2   7 -17-3.26810 6.10871   3
   2   7  18-3.82937 7.85374   6
   2  -7 -18-7.06200 15.6233   3
   2  -7 -19 233.377 43.7608   3
   2  -8  14 2347.04 259.901   6
  -2  -8 -13 6.78305 11.3803   4
  -2   8  13 10.6554 10.0045   5
  -2  -8 -12 1732.86 159.495   4
  -2   8  12 941.457 143.435   5
  -2  -8 -11-6.60721 11.0543   4
   2  -8  11 4.91805 9.20304   6
  -2   8  11 10.8462 11.1123   4
   2  -8  10 9264.92 867.240   6
  -2  -8 -10 9675.86 875.505   4
   2   8 -10 9975.02 902.487   2
  -2   8  10 10971.4 870.947   4
   2  -8   9 31.0835 13.1549   6
  -2   8   9 20.5826 15.3131   5
  -2   8   9 9.83052 11.0660   4
   2   8  -9 25.3649 26.0474   2
   2  -8   8 10.5939 9.93866   6
  -2  -8  -8 12.5116 13.8616   4
  -2   8   8-7.38530 10.7275   5
  -2   8   8 9.61400 9.02694   4
   2   8  -8 23.8344 26.3673   2
   2  -8   7 5.36917 7.80999   6
  -2  -8  -7 6.11330 12.5388   4
  -2   8   7-7.98036 13.3617   5
  -2   8   7 14.0076 11.7323   4
   2   8  -7 10.8189 22.1624   2
   2  -8   6 282.913 44.2698   6
  -2  -8  -6 219.989 43.4574   4
  -2   8   6 231.609 47.5555   5
  -2   8   6 224.402 38.6191   4
   2   8  -6 278.479 54.9529   2
   2  -8   5 10.8930 11.1632   6
  -2  -8  -5-6.00521 13.2901   4
  -2   8   5 9.02557 18.4855   5
   2   8  -5-8.43476 18.6595   2
  -2   8   5 9.20270 10.1890   4
   2   8  -4 1376.07 166.140   2
  -2  -8  -4 1090.27 157.031   4
  -2   8   4 1378.02 155.639   4
  -2   8   4 1711.18 181.823   5
  -2   8   3 4.79078 8.98069   4
   2   8  -3 20.1363 21.0021   2
  -2  -8  -3 4.35672 6.34555   5
   2   8  -2 239.517 47.8069   2
  -2   8   2 315.559 52.0123   3
   2   8  -2 266.121 50.8631   6
  -2  -8  -2 351.805 47.4233   5
  -2   8   1 17.4872 11.0656   3
  -2   8   1 39.4758 16.0906   4
   2   8  -1 5.41683 13.7202   2
   2   8  -1 7.00391 14.4698   6
  -2   8   0 18212.4 1674.89   3
   2   8   0 13652.9 1667.83   2
   2   8   0 15958.7 1675.56   6
  -2  -8   0 15465.8 1668.33   5
  -2   8   0 16984.1 1670.51   4
  -2   8  -1 24.9317 14.0455   4
   2   8   1 9.67547 14.2270   2
   2   8   1 19.0365 13.2283   6
  -2  -8   1 28.1224 12.6366   5
  -2   8  -1 32.3375 15.1469   3
  -2   8  -2 312.172 45.8083   4
   2   8   2 249.125 43.0094   2
  -2   8  -2 329.775 46.2780   3
   2   8   2 268.355 46.2114   6
  -2  -8   2 258.180 44.1973   5
  -2   8  -3-4.72114 6.83487   4
   2   8   3 8.92594 11.1906   2
  -2   8  -3 4.77917 7.98912   3
   2   8   3-5.68075 9.49615   6
  -2  -8   3-5.00815 7.25034   5
   2   8   4 1363.45 161.462   6
  -2   8  -4 1307.24 158.979   3
  -2  -8   4 1512.62 163.170   5
  -2  -8   5-5.10440 10.4502   5
  -2   8  -5 4.36840 8.94338   3
  -2  -8   6 253.481 42.1585   5
   2   8   6 181.108 37.1423   6
  -2   8  -6 286.605 39.9065   3
   2   8   7 9.52973 10.5380   6
  -2   8  -7-4.02908 8.25041   3
   2   8   8 13.5929 10.7639   6
  -2  -8   8 10.6516 10.0101   5
  -2   8  -8 7.68004 8.55785   3
  -2  -8   9 21.7315 13.9784   5
   2   8   9 30.2072 12.8814   6
   2  -8  -9 14.9195 12.8577   3
  -2   8  -9 36.8513 13.0805   3
  -2   8 -10 10635.6 984.300   3
  -2  -8  10 10052.2 991.475   5
   2  -8 -10 9379.29 995.777   3
   2   8  10 7851.80 982.784   6
  -2  -8  10 9139.19 987.362   6
   2   8  11-3.91207 6.53998   6
  -2  -8  11 5.69643 9.52252   5
  -2   8 -11 3.47796 7.12087   3
   2   8  12 1422.89 189.383   6
   2  -8 -12 1849.55 203.769   3
  -2   8 -12 2008.14 192.796   3
   2   8  13 3.51403 7.20682   6
   2  -8 -13 6.77392 11.3313   3
   2  -8 -14 1973.24 227.671   3
  -2   9   3 163.775 30.5375   4
   2   9  -1 4.69092 10.3845   2
  -2   9   0-9.70331 18.1624   2
  -2   9  -1 11.2129 22.9854   2
   3   0   0-9.73902 11.5139   3
  -3   0   0-13.5528 25.3298   1
   3   0   0-12.1179 14.3252   1
  -3   0   0-8.38824 14.0237   5
   3   0   0 12.3058 12.5988   6
   3   0   0 22.1245 27.7384   2
   3   0   0-14.3876 26.8900   1
  -3   0   0-13.8890 20.1076   1
  -3   0   0-8.64174 20.4303   4
   3   0  -1-4.72073 6.83665   6
   3   0   1-10.2788 17.1831   2
   3   0  -1-11.0359 29.1686   2
  -3   0  -1-8.56268 17.5312   4
  -3   0   1 8.63053 21.6409   4
   3   0   1-9.39905 17.5669   3
  -3   0  -1-12.8264 23.9719   1
   3   0   1 12.0855 24.7430   1
   3   0  -1 12.6929 18.3757   1
  -3   0   1 13.4521 25.1413   1
   3   0   1-6.08884 11.3810   6
   3   0  -1 6.54686 14.4784   6
  -3   0  -1 8.22055 11.9020   5
   3   0  -1-9.60921 17.9596   3
  -3   0   1-13.7799 28.2119   1
  -3   0  -1 14.5020 20.9945   1
   3   0   1-14.4355 24.1310   1
   3   0  -1-14.9629 30.6337   1
   3   0   2-14.6239 21.1718   1
   3   0  -2-4.49510 7.51846   6
   3   0   2-9.72855 16.2642   2
  -3   0   2-8.54703 15.9756   4
  -3   0  -2-8.31359 20.8470   4
   3   0   2 9.15969 13.2625   3
  -3   0  -2-12.2298 20.4448   1
   3   0  -2-13.1832 15.5846   1
  -3   0   2 13.5293 27.6993   1
   3   0   2 11.9572 17.3117   1
  -3   0  -2-7.56962 14.1492   5
  -3   0   2 9.41336 13.6296   5
   3   0   2-6.33611 10.5946   6
   3   0  -2-6.82087 12.7501   6
   3   0  -2 10.2180 17.0822   3
  -3   0   2 13.5551 27.7522   1
   3   0  -2 31.4812 34.8082   1
  -3   0  -2-15.2069 17.9763   1
   3   0  -3 8.61949 25.7163   6
  -3   0  -3 72.2395 32.6599   5
  -3   0   3 110.119 39.5867   5
   3   0  -3 109.185 39.2230   6
   3   0   3 72.5162 61.8766   1
   3   0  -3 239.505 65.5351   2
   3   0   3 202.121 53.5497   2
  -3   0  -3 262.973 54.6431   4
  -3   0   3 364.357 55.9035   4
   3   0  -3 66.3808 46.9828   1
  -3   0   3 27.7921 38.7842   1
   3   0   3 24.2864 38.6574   1
  -3   0  -3 22.8456 34.0283   1
   3   0  -3 151.899 52.9699   3
  -3   0   3 38.7785 59.4991   1
  -3   0  -3 30.2064 45.4692   1
  -3   0  -4 6.37610 14.1001   3
  -3   0  -4-7.05916 10.2199   5
   3   0  -4 3.99195 8.82832   6
  -3   0   4-9.24910 17.2861   5
   3   0  -4 10.3197 14.9398   3
   3   0  -4-10.8419 20.2627   2
   3   0   4-9.15216 20.2386   2
  -3   0   4-8.08492 16.5525   4
   3   0  -4-10.8845 18.1949   1
   3   0  -4 6.17989 12.6525   6
   3   0   4 12.6527 14.9559   1
  -3   0   4-14.0093 26.1821   1
  -3   0  -4-10.7820 18.0236   1
  -3   0  -4 15.1320 25.2947   1
   3   0  -4 15.6075 26.0897   1
  -3   0  -5 11.7681 17.0547   3
   3   0  -5-3.85780 9.70608   6
  -3   0  -5 6.17916 17.1474   5
   3   0   5 7.92130 20.9514   6
  -3   0   5 9.21697 17.2441   5
   3   0  -5 10.9323 20.4469   2
   3   0   5 8.95685 19.8225   2
  -3   0  -5 7.87068 21.8324   4
  -3   0   5 14.6007 24.4196   1
   3   0   5-12.7339 21.3009   1
  -3   0  -5 32.0536 28.2507   1
   3   0  -5 10.5887 25.0443   1
   3   0  -5-11.0168 15.9685   3
   3   0  -5 46.9466 43.3863   1
  -3   0   5 13.3508 27.3444   1
   3   0   6-12.6338 21.1196   1
  -3   0   6-15.1540 28.3221   1
  -3   0  -6-10.4148 17.4107   1
  -3   0  -6 5.62156 12.4329   3
  -3   0   6 5.25268 8.78305   6
  -3   0  -6-5.40563 9.03864   5
   3   0   6-13.4881 15.9444   1
   3   0   6 8.74541 12.6621   6
  -3   0   6-9.57803 16.0120   5
   3   0  -6-11.0545 24.4458   2
  -3   0  -6-7.81184 18.4684   4
  -3   0   6 14.9057 17.6197   4
   3   0  -6-10.2312 17.1037   1
   3   0  -6-10.7572 12.7168   3
   3   0  -6 15.3133 18.1015   1
  -3   0   6-13.0519 24.3936   1
   3   0   7-12.5232 20.9392   1
  -3   0   7-15.2085 28.4271   1
  -3   0  -7 9.36376 17.5064   1
  -3   0  -7 5.45013 13.6740   3
  -3   0   7 5.46412 12.0923   6
  -3   0  -7 20.7553 16.2339   5
   3   0   7-13.2544 19.1936   1
  -3   0  -7-15.6830 26.2199   1
   3   0   7 9.59814 22.6949   6
   3   0  -7-3.67664 9.72922   6
  -3   0   7 9.87716 16.5175   5
   3   0  -7 11.2148 22.9648   2
   3   0   7-8.60725 20.3531   2
  -3   0  -7 7.73535 20.4503   4
  -3   0   7 7.00779 15.5038   4
   3   0  -7-9.91444 20.3032   1
   3   0  -7 10.7648 15.5909   3
   3   0  -7 14.6318 27.3494   1
  -3   0   7-12.4109 17.9729   1
  -3   0  -8-4.92011 7.12257   5
   3   0  -8-3.67302 9.20968   6
   3   0   8 10.3394 17.2833   6
  -3   0   8 9.85421 14.2653   5
  -3   0  -8-15.3271 18.1165   1
   3   0   8-12.9494 21.6461   1
   3   0   8 8.56392 20.2450   2
   3   0  -8-11.3167 18.9169   2
  -3   0  -8 7.69153 18.1826   4
  -3   0   8-6.91254 15.2857   4
   3   0  -8 19.3309 16.1567   1
  -3   0  -8-5.50174 11.2636   3
   3   0  -8-10.7672 12.7268   3
  -3   0   8 34.1989 25.2081   1
   3   0  -8-13.9530 20.1989   1
   3   0   9-11.2608 18.8235   6
  -3   0  -9-11.0701 10.3446   3
  -3   0  -9-14.9926 21.7039   1
   3   0   9-12.1523 20.3137   1
   3   0   9 11.6924 25.8556   1
  -3   0   9 10.3022 19.2538   5
   3   0  -9-11.2941 28.3186   2
   3   0   9-8.40898 18.5949   2
  -3   0  -9 7.70941 18.2250   4
  -3   0   9-6.74807 11.2801   4
   3   0  -9 9.24336 15.4512   1
  -3   0   9 12.1045 20.2339   1
   3   0  -9 10.7786 18.0174   3
   3   0  -9-13.3771 25.0004   1
  -3   0   9 22.1294 18.4957   1
  -3   0 -10 4.85352 9.07097   5
   3   0  10-8.15491 15.2408   2
  -3   0 -10-14.6490 17.3151   1
  -3   0  10-5.55523 13.9293   6
  -3   0  10 10.5068 12.4191   5
   3   0 -10 11.3583 16.4428   2
  -3   0 -10-7.58993 16.7838   4
  -3   0  10-6.54484 13.3992   4
   3   0  10 12.1066 26.7715   6
  -3   0 -10 8.06778 11.6794   1
   3   0  10 11.1604 18.6557   1
  -3   0 -10-5.84610 15.4515   3
   3   0 -10 12.3376 20.6235   1
  -3   0  10 10.3906 17.3690   1
  -3   0 -11 12.8140 16.0648   3
  -3   0 -11 7.97922 16.3356   1
  -3   0  11-5.52785 8.00236   6
   3   0  11-7.97154 18.8446   2
  -3   0  11-10.9939 15.9152   5
  -3   0 -11-14.3054 16.9089   1
   3   0  11 11.7693 21.9956   1
   3   0 -11-11.3836 26.9106   2
  -3   0 -11 7.39830 12.3669   4
  -3   0  11-6.59552 15.5917   4
   3   0  11-12.8462 21.4736   6
   3   0 -11 8.67822 16.2187   1
  -3   0  11 11.4019 13.4770   1
  -3   0  11-10.1469 16.9615   1
  -3   0 -12-7.90122 20.8873   3
  -3   0 -12-7.90378 16.1867   1
   3   0  12-11.0404 18.4598   1
  -3   0  12-5.69642 9.53139   6
   3   0  12-4.73473 11.2008   5
  -3   0  12 11.4356 16.5600   5
  -3   0 -12-14.5462 21.0619   1
   3   0  12-7.90983 17.4961   2
   3   0 -12-22.7120 26.8487   2
  -3   0 -12-7.32216 17.3146   4
  -3   0  12 6.73278 14.8942   4
   3   0  12 13.0407 18.8829   6
   3   0 -12-8.79375 18.0081   1
  -3   0  12-11.4948 21.4867   1
  -3   0  12 10.1090 16.9033   1
   3   0 -12-12.2366 14.4697   1
   3   0  13 22.4148 30.4759   1
  -3   0 -13 251.454 49.2462   1
  -3   0  13 12.0574 21.6600   6
   3   0  13 78.4009 32.2614   2
   3   0  13 52.9829 27.4762   5
   3   0 -13 81.8754 42.6105   1
   3   0  13 11.7216 34.5667   1
  -3   0 -13 43.4067 40.0189   1
   3   0 -13 198.371 49.2934   2
  -3   0 -13 168.179 41.6072   4
  -3   0  13 62.0254 38.7222   4
   3   0  13 55.9677 35.1164   6
   3   0 -13 12.6406 49.8304   1
  -3   0  13 196.483 49.7190   1
   3   0  14-7.74101 15.8481   2
   3   0  14 11.6465 23.8436   1
   3   0 -14 38.4668 25.4172   1
  -3   0 -14 15.0404 25.1414   1
  -3   0  14-6.49899 10.8639   6
  -3   0  14-11.7886 17.0658   5
   3   0  14-4.99879 11.8173   5
   3   0 -14 10.8382 18.1172   2
   3   0 -14-12.9217 24.1495   1
  -3   0  14-9.49051 15.8644   1
   3   0  14-14.4591 12.0851   6
   3   0  14-11.5778 21.6378   1
  -3   0 -14-8.19787 13.7037   1
  -3   0  14 11.9512 19.9777   1
  -3   0 -14 9.26235 18.9627   3
   3   0 -14 12.7616 21.3324   3
   3   0  15-14.0426 11.7401   6
   3   0  15-12.0909 28.5841   1
  -3   0 -15-8.54569 14.2876   1
  -3   0  15 7.13660 14.6132   6
  -3   0 -15-10.0920 18.8630   3
   3   0  15 15.6603 18.5124   2
   3   0  15-5.26971 12.4606   5
  -3   0  15-11.7901 13.9386   5
   3   0  15-11.7053 16.9474   1
[truncated: 412,624 more chars]
