# Supplementary material for: The varying temperature- and pressure-induced phase transition pathways in hybrid improper ferroelectric Sr3Sn2O7
Source: Acta Crystallogr B Struct Sci Cryst Eng Mater. 2025 Apr 14;81(Pt 3):318–24. doi: 10.1107/S2052520625002306 (PMC12147935; doi:10.1107/S2052520625002306)
Supplement: Supplementary file 1 [file b-81-00318-sup1.zip › SSO_HP_VT_CIFs/SSO_VT_CIFS/SrSnO_I19VT_18_450_2_pnab.cif]

data_srsno_i19vt_18_450_2_pnab

# start Validation Reply Form
_vrf_PLAT971_srsno_i19vt_18_450_2_pnab
;
PROBLEM: Check Calcd Resid. Dens.  0.61Ang From Sn1             5.30 eA-3  
RESPONSE: The sample is highly absorbing and contains a significant 
proportion of heavy elements. While efforts have been made to account
for this as best as possible, the diffractometer upon which the data 
were collected lacks a camera with which to obtain a true representation
of the crystal for a more explicit correction. The impact of this upon
the data is further compounded by the crystal existing as a highly 
anisotropic plate. Errors carried through from this in the intensities will 
increase the residual levels in the model. This is in addition to the typical
fourier rippling that is expected at heavy elements, and the impact of the
spherical contraction of the valence shell owed to the ionisation of these 
metals in this highly charge system. Since these residuals exist close to 
these heavy metal centres and the model (and symmetry) has been thoroughly 
evaluated (see the manuscript), these are believed to have no physical 
significance.
;
_vrf_PLAT972_srsno_i19vt_18_450_2_pnab
;
PROBLEM: Check Calcd Resid. Dens.  0.33Ang From Sr2            -4.07 eA-3  
RESPONSE:  The sample is highly absorbing and contains a significant 
proportion of heavy elements. While efforts have been made to account
for this as best as possible, the diffractometer upon which the data 
were collected lacks a camera with which to obtain a true representation
of the crystal for a more explicit correction. The impact of this upon
the data is further compounded by the crystal existing as a highly 
anisotropic plate. Errors carried through from this in the intensities will 
increase the residual levels in the model. This is in addition to the typical
fourier rippling that is expected at heavy elements, and the impact of the
spherical contraction of the valence shell owed to the ionisation of these 
metals in this highly charge system. Since these residuals exist close to 
these heavy metal centres and the model (and symmetry) has been thoroughly 
evaluated (see the manuscript), these are believed to have no physical 
significance.
;
_vrf_PLAT974_srsno_i19vt_18_450_2_pnab
;
PROBLEM: Check Calcd Negative Resid. Density on       Sr1      -3.01 eA-3  
RESPONSE:  The sample is highly absorbing and contains a significant 
proportion of heavy elements. While efforts have been made to account
for this as best as possible, the diffractometer upon which the data 
were collected lacks a camera with which to obtain a true representation
of the crystal for a more explicit correction. The impact of this upon
the data is further compounded by the crystal existing as a highly 
anisotropic plate. Errors carried through from this in the intensities will 
increase the residual levels in the model. This is in addition to the typical
fourier rippling that is expected at heavy elements, and the impact of the
spherical contraction of the valence shell owed to the ionisation of these 
metals in this highly charge system. Since these residuals exist close to 
these heavy metal centres and the model (and symmetry) has been thoroughly 
evaluated (see the manuscript), these are believed to have no physical 
significance.
;
_vrf_PLAT097_srsno_i19vt_18_450_2_pnab
;
PROBLEM: Large Reported Max.  (Positive) Residual Density       5.52 eA-3  
RESPONSE:The sample is highly absorbing and contains a significant 
proportion of heavy elements. While efforts have been made to account
for this as best as possible, the diffractometer upon which the data 
were collected lacks a camera with which to obtain a true representation
of the crystal for a more explicit correction. The impact of this upon
the data is further compounded by the crystal existing as a highly 
anisotropic plate. Errors carried through from this in the intensities will 
increase the residual levels in the model. This is in addition to the typical
fourier rippling that is expected at heavy elements, and the impact of the
spherical contraction of the valence shell owed to the ionisation of these 
metals in this highly charge system. Since the residual exists close to 
a heavy metal centre and the model (and symmetry) has been thoroughly 
evaluated (see the manuscript), it is believed to have no physical 
significance.
;
_vrf_PLAT112_srsno_i19vt_18_450_2_pnab
;
PROBLEM: ADDSYM Detects New (Pseudo) Symm. Elem         m        100 %Fit  
RESPONSE: The deviations from the high symmetry aristotype are low, 
manifesting as low intensity superstructure reflections and small deviations
from the tetragonal aristotype. The model (and symmetry) has been thoroughly
evaluated (please see the manuscript).
;
_vrf_PLAT113_srsno_i19vt_18_450_2_pnab
;
PROBLEM: ADDSYM Suggests Possible Pseudo/New  Space Group     I4/mmm Check 
RESPONSE:  The deviations from the high symmetry aristotype are low, 
manifesting as low intensity superstructure reflections and small deviations
from the tetragonal aristotype. The model (and symmetry) has been thoroughly
evaluated (please see the manuscript).
;
_vrf_PLAT975_srsno_i19vt_18_450_2_pnab
;
PROBLEM: Check Calcd Resid. Dens.  0.50Ang From O4      .       1.51 eA-3  
RESPONSE: The sample is highly absorbing and contains a significant 
proportion of heavy elements. While efforts have been made to account
for this as best as possible, the diffractometer upon which the data 
were collected lacks a camera with which to obtain a true representation
of the crystal for a more explicit correction. The impact of this upon
the data is further compounded by the crystal existing as a highly 
anisotropic plate. Errors carried through from this in the intensities will 
increase the residual levels in the model. This is in addition to the typical
fourier rippling that is expected at heavy elements, and the impact of the
spherical contraction of the valence shell owed to the ionisation of these 
metals in this highly charge system. Since these residuals exist close to 
these heavy metal centres and the model (and symmetry) has been thoroughly 
evaluated (see the manuscript), these are believed to have no physical 
significance.
;
# end Validation Reply Form

_audit_creation_date               2025-01-14
_audit_creation_method
;
Olex2 1.5-ac7-013
(compiled 2025.01.02 svn.rf662f148 for Rigaku Oxford Diffraction, GUI svn.r7109)
;
_shelx_SHELXL_version_number       '2019/3'
_audit_contact_author_address      
;
Dept. of Chemistry, University of Warwick, Gibbet Hill Road, Coventry, CV4 7AL
;
_audit_contact_author_email        ?
_audit_contact_author_name         'Evie Ladbrook'
_audit_contact_author_phone        ?
_publ_contact_author_id_orcid      ?
_publ_section_references
;
Dolomanov, O.V., Bourhis, L.J., Gildea, R.J, Howard, J.A.K. & Puschmann, H.
 (2009), J. Appl. Cryst. 42, 339-341.

Sheldrick, G.M. (2008). Acta Cryst. A64, 112-122.

Sheldrick, G.M. (2015). Acta Cryst. C71, 3-8.
;
_chemical_name_common              ?
_chemical_name_systematic          ?
_chemical_formula_moiety           'O7 Sn2 Sr3'
_chemical_formula_sum              'O7 Sn2 Sr3'
_chemical_formula_weight           612.24
_chemical_melting_point            ?
_chemical_oxdiff_formula           'Sr3 Sn2 O7'
loop_
  _atom_type_symbol
  _atom_type_description
  _atom_type_scat_dispersion_real
  _atom_type_scat_dispersion_imag
  _atom_type_scat_source
 'O' 'O' 0.0101 0.0057 'International Tables Vol C Tables 4.2.6.8 and 6.1.1.4'
 'Sr' 'Sr' -1.1610 3.0594
 'International Tables Vol C Tables 4.2.6.8 and 6.1.1.4'
 'Sn' 'Sn' -0.6810 1.3529
 'International Tables Vol C Tables 4.2.6.8 and 6.1.1.4'

_shelx_space_group_comment
;
The symmetry employed for this shelxl refinement is uniquely defined
by the following loop, which should always be used as a source of
symmetry information in preference to the above space-group names.
They are only intended as comments.
;
_space_group_crystal_system        'orthorhombic'
_space_group_IT_number             60
_space_group_name_H-M_alt          'P n a b'
_space_group_name_Hall             '-P 2bc 2n'
loop_
  _space_group_symop_operation_xyz
 'x, y, z'
 'x+1/2, -y+1/2, -z+1/2'
 '-x+1/2, y, -z'
 '-x, -y+1/2, z+1/2'
 '-x, -y, -z'
 '-x-1/2, y-1/2, z-1/2'
 'x-1/2, -y, z'
 'x, y-1/2, -z-1/2'

_cell_length_a                     5.7041(3)
_cell_length_b                     5.7241(3)
_cell_length_c                     20.7063(12)
_cell_angle_alpha                  90
_cell_angle_beta                   90
_cell_angle_gamma                  90
_cell_volume                       676.08(6)
_cell_formula_units_Z              4
_cell_measurement_reflns_used      1009
_cell_measurement_temperature      450
_cell_measurement_theta_max        33.8540
_cell_measurement_theta_min        1.8870
_shelx_estimated_absorpt_T_max     0.675
_shelx_estimated_absorpt_T_min     0.331
_exptl_absorpt_coefficient_mu      28.388
_exptl_absorpt_correction_T_max    0.01078
_exptl_absorpt_correction_T_min    0.00082
_exptl_absorpt_correction_type     sphere
_exptl_absorpt_process_details
;
CrysAlisPro 1.171.43.91a (Rigaku Oxford Diffraction, 2023)
Spherical absorption correction
using equivalent radius and absorption coefficient.
Empirical absorption correction using spherical harmonics,
implemented in SCALE3 ABSPACK scaling algorithm.
;
_exptl_absorpt_special_details     ?
_exptl_crystal_colour              'clear colourless'
_exptl_crystal_colour_lustre       clear
_exptl_crystal_colour_primary      colourless
_exptl_crystal_density_diffrn      6.015
_exptl_crystal_density_meas        ?
_exptl_crystal_density_method      ?
_exptl_crystal_description         plate
_exptl_crystal_F_000               1080
_exptl_crystal_size_max            0.05
_exptl_crystal_size_mid            0.05
_exptl_crystal_size_min            0.015
_exptl_crystal_size_rad            0.400
_exptl_transmission_factor_max     ?
_exptl_transmission_factor_min     ?
_diffrn_reflns_av_R_equivalents    0.0701
_diffrn_reflns_av_unetI/netI       0.0273
_diffrn_reflns_Laue_measured_fraction_full  0.997
_diffrn_reflns_Laue_measured_fraction_max  0.967
_diffrn_reflns_limit_h_max         8
_diffrn_reflns_limit_h_min         -9
_diffrn_reflns_limit_k_max         9
_diffrn_reflns_limit_k_min         -8
_diffrn_reflns_limit_l_max         33
_diffrn_reflns_limit_l_min         -32
_diffrn_reflns_number              20920
_diffrn_reflns_point_group_measured_fraction_full  0.997
_diffrn_reflns_point_group_measured_fraction_max  0.967
_diffrn_reflns_theta_full          24.415
_diffrn_reflns_theta_max           34.143
_diffrn_reflns_theta_min           1.907
_diffrn_ambient_temperature        450
_diffrn_detector                   'Hybrid Pixel Array Detector'
_diffrn_detector_area_resol_mean   5.8140
_diffrn_measured_fraction_theta_full  0.997
_diffrn_measured_fraction_theta_max  0.967
_diffrn_measurement_details
;
List of Runs (angles in degrees, time in seconds):

  # Type    Start    End  Width  t~exp~   \w     \q     \k     \f   Frames
--------------------------------------------------------------------------
  1  \f      0.00 360.00   0.20    0.20   0.00   0.00   0.00    --  1800
  2  \w   -150.00  20.00   0.20    0.20    --   25.00   0.00 288.00  850
  3  \w   -150.00  20.00   0.20    0.20    --   25.00   0.00 216.00  850
  4  \w   -150.00  20.00   0.20    0.20    --   25.00   0.00 144.00  850
  5  \w   -150.00  20.00   0.20    0.20    --   25.00   0.00  72.00  850
  6  \w   -150.00  20.00   0.20    0.20    --   25.00   0.00   0.00  850
;
_diffrn_measurement_device         'abstract diffractometer'
_diffrn_measurement_device_type   
 'dectris-CrysAlisPro-abstract goniometer imported dectris images'
_diffrn_measurement_method         '\w and \f scans'
_diffrn_orient_matrix_type        
 'CrysAlisPro convention (1999,Acta A55,543-557)'
_diffrn_orient_matrix_UB_11        -0.0005685676
_diffrn_orient_matrix_UB_12        -0.0078859731
_diffrn_orient_matrix_UB_13        0.0332076107
_diffrn_orient_matrix_UB_21        -0.1202962764
_diffrn_orient_matrix_UB_22        -0.0105837954
_diffrn_orient_matrix_UB_23        -0.0003526549
_diffrn_orient_matrix_UB_31        0.0106749029
_diffrn_orient_matrix_UB_32        -0.1195928211
_diffrn_orient_matrix_UB_33        -0.0021550420
_diffrn_radiation_monochromator    synchrotron
_diffrn_radiation_probe            x-ray
_diffrn_radiation_type             synchrotron
_diffrn_radiation_wavelength       0.6889
_diffrn_source                     synchrotron
_reflns_Friedel_coverage           0.000
_reflns_Friedel_fraction_full      .
_reflns_Friedel_fraction_max       .
_reflns_number_gt                  1130
_reflns_number_total               1484
_reflns_special_details
;
 Reflections were merged by SHELXL according to the crystal
 class for the calculation of statistics and refinement.
 
 _reflns_Friedel_fraction is defined as the number of unique
 Friedel pairs measured divided by the number that would be
 possible theoretically, ignoring centric projections and
 systematic absences.
;
_reflns_threshold_expression       'I > 2\s(I)'
_computing_cell_refinement         'CrysAlisPro 1.171.43.91a (Rigaku OD, 2023)'
_computing_data_collection        
 'CrysAlisPro 1.171.43.91a (Rigaku OD, 2023) (IMPORT)'
_computing_data_reduction          'CrysAlisPro 1.171.43.91a (Rigaku OD, 2023)'
_computing_molecular_graphics      'Olex2 1.5-ac7-013 (Dolomanov et al., 2009)'
_computing_publication_material    'Olex2 1.5-ac7-013 (Dolomanov et al., 2009)'
_computing_structure_refinement    'SHELXL 2019/3 (Sheldrick, 2015)'
_computing_structure_solution      'SHELXS  (Sheldrick, 2008)'
_refine_diff_density_max           5.522
_refine_diff_density_min           -4.163
_refine_diff_density_rms           0.951
_refine_ls_extinction_coef         .
_refine_ls_extinction_method       none
_refine_ls_goodness_of_fit_ref     1.011
_refine_ls_hydrogen_treatment      undef
_refine_ls_matrix_type             full
_refine_ls_number_parameters       56
_refine_ls_number_reflns           1484
_refine_ls_number_restraints       0
_refine_ls_R_factor_all            0.0819
_refine_ls_R_factor_gt             0.0776
_refine_ls_restrained_S_all        1.011
_refine_ls_shift/su_max            0.001
_refine_ls_shift/su_mean           0.000
_refine_ls_structure_factor_coef   Fsqd
_refine_ls_weighting_details      
 'w=1/[\s^2^(Fo^2^)+(0.1738P)^2^] where P=(Fo^2^+2Fc^2^)/3'
_refine_ls_weighting_scheme        calc
_refine_ls_wR_factor_gt            0.2113
_refine_ls_wR_factor_ref           0.2251
_refine_special_details
;
All atoms were refined as anisotropic without the need for any restraints.
;
_olex2_refinement_description
;
;
_atom_sites_solution_hydrogens     .
_atom_sites_solution_primary       isomorph
_atom_sites_solution_secondary     difmap
loop_
  _atom_site_label
  _atom_site_type_symbol
  _atom_site_fract_x
  _atom_site_fract_y
  _atom_site_fract_z
  _atom_site_U_iso_or_equiv
  _atom_site_adp_type
  _atom_site_occupancy
  _atom_site_site_symmetry_order
  _atom_site_calc_flag
  _atom_site_refinement_flags_posn
  _atom_site_refinement_flags_adp
  _atom_site_refinement_flags_occupancy
  _atom_site_disorder_assembly
  _atom_site_disorder_group
 Sn1 Sn 0.75185(3) 0.25024(2) 0.09825(4) 0.0238(3) Uani 1 1 d . . . . .
 Sr1 Sr 0.250000 0.25186(6) 0.000000 0.0299(4) Uani 1 2 d S T P . .
 Sr2 Sr 0.25848(7) 0.24367(6) 0.18714(6) 0.0305(3) Uani 1 1 d . . . . .
 O1 O 0.750000 0.2918(10) 0.000000 0.0392(10) Uani 1 2 d S T P . .
 O2 O 0.7482(5) 0.2175(7) 0.1961(4) 0.0392(8) Uani 1 1 d . . . . .
 O3 O 0.4780(5) 0.0247(5) 0.08936(15) 0.0369(6) Uani 1 1 d . . . . .
 O4 O 0.0266(5) 0.4748(5) 0.10385(14) 0.0388(6) Uani 1 1 d . . . . .

loop_
  _atom_site_aniso_label
  _atom_site_aniso_U_11
  _atom_site_aniso_U_22
  _atom_site_aniso_U_33
  _atom_site_aniso_U_23
  _atom_site_aniso_U_13
  _atom_site_aniso_U_12
 Sn1 0.0226(3) 0.0232(4) 0.0254(4) -0.00003(5) -0.00005(5) -0.00005(4)
 Sr1 0.0299(5) 0.0298(5) 0.0301(8) 0.000 -0.00044(11) 0.000
 Sr2 0.0315(4) 0.0310(4) 0.0288(4) 0.00063(8) -0.00011(10) 0.00105(7)
 O1 0.049(3) 0.0419(19) 0.0269(19) 0.000 0.0009(11) 0.000
 O2 0.0456(19) 0.0427(14) 0.0293(15) 0.0011(19) -0.0001(8) -0.0026(8)
 O3 0.0311(10) 0.0330(10) 0.0466(13) 0.0017(8) 0.0001(8) -0.0068(8)
 O4 0.0312(10) 0.0360(11) 0.0492(14) 0.0026(9) 0.0001(9) -0.0078(8)

_geom_special_details
;
 All esds (except the esd in the dihedral angle between two l.s. planes)
 are estimated using the full covariance matrix.  The cell esds are taken
 into account individually in the estimation of esds in distances, angles
 and torsion angles; correlations between esds in cell parameters are only
 used when they are defined by crystal symmetry.  An approximate (isotropic)
 treatment of cell esds is used for estimating esds involving l.s. planes.
;
loop_
  _geom_bond_atom_site_label_1
  _geom_bond_atom_site_label_2
  _geom_bond_distance
  _geom_bond_site_symmetry_2
  _geom_bond_publ_flag
 Sn1 Sr1 3.4947(5) 1_655 ?
 Sn1 Sr1 3.5016(6) 5_665 ?
 Sn1 Sr2 3.4265(8) 1_655 ?
 Sn1 Sr2 3.4324(7) 7_665 ?
 Sn1 Sr2 3.3630(7) . ?
 Sn1 Sr2 3.3739(7) 7_655 ?
 Sn1 O1 2.0483(10) . ?
 Sn1 O2 2.034(8) . ?
 Sn1 O3 2.044(2) 7_655 ?
 Sn1 O3 2.035(2) . ?
 Sn1 O4 2.035(2) 7_665 ?
 Sn1 O4 2.031(2) 1_655 ?
 Sr1 O1 3.112(6) 5_655 ?
 Sr1 O1 2.8612(5) . ?
 Sr1 O1 2.8612(5) 1_455 ?
 Sr1 O1 2.612(6) 5_665 ?
 Sr1 O3 2.609(3) 3 ?
 Sr1 O3 2.887(3) 7 ?
 Sr1 O3 2.887(3) 5_655 ?
 Sr1 O3 2.609(3) . ?
 Sr1 O4 3.092(3) 7_665 ?
 Sr1 O4 2.806(3) 3 ?
 Sr1 O4 3.092(3) 5_565 ?
 Sr1 O4 2.806(3) . ?
 Sr2 O2 2.429(8) 2_455 ?
 Sr2 O2 3.090(4) 7_565 ?
 Sr2 O2 2.921(3) 1_455 ?
 Sr2 O2 2.647(4) 7 ?
 Sr2 O2 2.803(3) . ?
 Sr2 O3 3.003(4) 7 ?
 Sr2 O3 2.690(3) . ?
 Sr2 O4 2.813(3) 7_665 ?
 Sr2 O4 2.544(4) . ?

loop_
  _geom_angle_atom_site_label_1
  _geom_angle_atom_site_label_2
  _geom_angle_atom_site_label_3
  _geom_angle
  _geom_angle_site_symmetry_1
  _geom_angle_site_symmetry_3
  _geom_angle_publ_flag
 Sr1 Sn1 Sr1 70.251(13) 1_655 5_665 ?
 Sr2 Sn1 Sr1 108.101(12) 7_655 1_655 ?
 Sr2 Sn1 Sr1 177.54(2) . 1_655 ?
 Sr2 Sn1 Sr1 108.939(11) . 5_665 ?
 Sr2 Sn1 Sr1 177.50(2) 7_655 5_665 ?
 Sr2 Sn1 Sr1 108.879(11) 1_655 5_665 ?
 Sr2 Sn1 Sr1 68.099(19) 1_655 1_655 ?
 Sr2 Sn1 Sr1 107.516(14) 7_665 1_655 ?
 Sr2 Sn1 Sr1 67.955(19) 7_665 5_665 ?
 Sr2 Sn1 Sr2 72.626(18) . 7_655 ?
 Sr2 Sn1 Sr2 73.255(18) 1_655 7_665 ?
 Sr2 Sn1 Sr2 71.837(19) 7_655 1_655 ?
 Sr2 Sn1 Sr2 114.49(3) 7_655 7_665 ?
 Sr2 Sn1 Sr2 114.31(3) . 1_655 ?
 Sr2 Sn1 Sr2 74.046(19) . 7_665 ?
 O1 Sn1 Sr1 47.81(15) . 5_665 ?
 O1 Sn1 Sr1 54.950(18) . 1_655 ?
 O1 Sn1 Sr2 122.63(2) . 1_655 ?
 O1 Sn1 Sr2 115.76(16) . 7_665 ?
 O1 Sn1 Sr2 129.74(16) . 7_655 ?
 O1 Sn1 Sr2 122.72(2) . . ?
 O2 Sn1 Sr1 126.04(8) . 1_655 ?
 O2 Sn1 Sr1 130.80(12) . 5_665 ?
 O2 Sn1 Sr2 62.87(12) . 7_665 ?
 O2 Sn1 Sr2 56.31(8) . . ?
 O2 Sn1 Sr2 58.19(8) . 1_655 ?
 O2 Sn1 Sr2 51.66(13) . 7_655 ?
 O2 Sn1 O1 178.35(12) . . ?
 O2 Sn1 O3 91.35(12) . . ?
 O2 Sn1 O3 91.44(13) . 7_655 ?
 O2 Sn1 O4 90.46(12) . 7_665 ?
 O3 Sn1 Sr1 125.21(8) 7_655 5_665 ?
 O3 Sn1 Sr1 117.49(10) . 5_665 ?
 O3 Sn1 Sr1 55.69(8) 7_655 1_655 ?
 O3 Sn1 Sr1 124.98(8) . 1_655 ?
 O3 Sn1 Sr2 126.33(8) . 7_665 ?
 O3 Sn1 Sr2 53.13(8) . . ?
 O3 Sn1 Sr2 133.74(10) 7_655 7_665 ?
 O3 Sn1 Sr2 133.56(10) . 1_655 ?
 O3 Sn1 Sr2 60.49(10) 7_655 1_655 ?
 O3 Sn1 Sr2 124.68(8) 7_655 . ?
 O3 Sn1 Sr2 52.88(8) 7_655 7_655 ?
 O3 Sn1 Sr2 61.72(10) . 7_655 ?
 O3 Sn1 O1 88.85(12) . . ?
 O3 Sn1 O1 90.19(14) 7_655 . ?
 O3 Sn1 O3 89.30(2) . 7_655 ?
 O3 Sn1 O4 90.64(8) . 7_665 ?
 O4 Sn1 Sr1 53.25(8) 7_665 5_665 ?
 O4 Sn1 Sr1 53.41(8) 1_655 1_655 ?
 O4 Sn1 Sr1 61.33(10) 1_655 5_665 ?
 O4 Sn1 Sr1 122.99(8) 7_665 1_655 ?
 O4 Sn1 Sr2 47.44(10) 7_665 7_665 ?
 O4 Sn1 Sr2 56.57(8) 7_665 . ?
 O4 Sn1 Sr2 119.39(10) 1_655 7_655 ?
 O4 Sn1 Sr2 55.01(8) 1_655 7_665 ?
 O4 Sn1 Sr2 120.69(10) 7_665 1_655 ?
 O4 Sn1 Sr2 128.61(8) 7_665 7_655 ?
 O4 Sn1 Sr2 47.56(10) 1_655 1_655 ?
 O4 Sn1 Sr2 128.45(8) 1_655 . ?
 O4 Sn1 O1 89.26(12) 1_655 . ?
 O4 Sn1 O1 87.91(13) 7_665 . ?
 O4 Sn1 O2 90.54(12) 1_655 . ?
 O4 Sn1 O3 178.08(12) 1_655 . ?
 O4 Sn1 O3 178.10(12) 7_665 7_655 ?
 O4 Sn1 O3 90.31(8) 1_655 7_655 ?
 O4 Sn1 O4 89.680(17) 1_655 7_665 ?
 O1 Sr1 O1 94.59(11) 1_455 5_655 ?
 O1 Sr1 O1 180.0 5_665 5_655 ?
 O1 Sr1 O1 94.59(11) . 5_655 ?
 O1 Sr1 O1 85.41(11) 5_665 . ?
 O1 Sr1 O1 170.8(2) 1_455 . ?
 O1 Sr1 O1 85.41(11) 5_665 1_455 ?
 O1 Sr1 O3 60.55(8) 1_455 7 ?
 O1 Sr1 O3 125.41(9) . 7 ?
 O1 Sr1 O3 60.55(8) . 5_655 ?
 O1 Sr1 O3 125.41(9) 1_455 5_655 ?
 O1 Sr1 O3 123.25(5) 5_665 5_655 ?
 O1 Sr1 O3 123.25(5) 5_665 7 ?
 O1 Sr1 O4 62.95(5) 5_665 . ?
 O1 Sr1 O4 56.69(7) . 7_665 ?
 O1 Sr1 O4 117.92(8) 1_455 7_665 ?
 O1 Sr1 O4 56.69(7) 1_455 5_565 ?
 O1 Sr1 O4 59.61(4) 5_665 7_665 ?
 O1 Sr1 O4 59.61(4) 5_665 5_565 ?
 O1 Sr1 O4 62.95(5) 5_665 3 ?
 O1 Sr1 O4 117.92(8) . 5_565 ?
 O3 Sr1 O1 122.47(8) 3 . ?
 O3 Sr1 O1 60.11(5) 3 5_655 ?
 O3 Sr1 O1 60.11(5) . 5_655 ?
 O3 Sr1 O1 56.75(5) 5_655 5_655 ?
 O3 Sr1 O1 119.89(5) 3 5_665 ?
 O3 Sr1 O1 119.89(5) . 5_665 ?
 O3 Sr1 O1 62.80(8) . . ?
 O3 Sr1 O1 56.75(5) 7 5_655 ?
 O3 Sr1 O1 122.47(8) . 1_455 ?
 O3 Sr1 O1 62.80(8) 3 1_455 ?
 O3 Sr1 O3 113.49(10) 5_655 7 ?
 O3 Sr1 O3 85.03(9) 3 7 ?
 O3 Sr1 O3 62.62(5) 3 5_655 ?
 O3 Sr1 O3 85.03(9) . 5_655 ?
 O3 Sr1 O3 62.62(5) . 7 ?
 O3 Sr1 O3 120.22(10) 3 . ?
 O3 Sr1 O4 96.08(10) 5_655 5_565 ?
 O3 Sr1 O4 178.87(9) . 5_565 ?
 O3 Sr1 O4 96.08(10) 7 7_665 ?
 O3 Sr1 O4 122.94(8) 3 . ?
 O3 Sr1 O4 60.29(6) 3 5_565 ?
 O3 Sr1 O4 116.67(7) 7 5_565 ?
 O3 Sr1 O4 84.81(10) . . ?
 O3 Sr1 O4 84.81(10) 3 3 ?
 O3 Sr1 O4 116.67(7) 5_655 7_665 ?
 O3 Sr1 O4 122.94(8) . 3 ?
 O3 Sr1 O4 60.29(6) . 7_665 ?
 O3 Sr1 O4 178.87(9) 3 7_665 ?
 O4 Sr1 O1 60.73(7) 3 . ?
 O4 Sr1 O1 114.59(8) . . ?
 O4 Sr1 O1 120.39(4) 7_665 5_655 ?
 O4 Sr1 O1 117.05(5) 3 5_655 ?
 O4 Sr1 O1 60.73(7) . 1_455 ?
 O4 Sr1 O1 114.59(8) 3 1_455 ?
 O4 Sr1 O1 120.39(4) 5_565 5_655 ?
 O4 Sr1 O1 117.05(5) . 5_655 ?
 O4 Sr1 O3 169.83(13) . 5_655 ?
 O4 Sr1 O3 169.83(13) 3 7 ?
 O4 Sr1 O3 60.95(5) . 7 ?
 O4 Sr1 O3 60.95(5) 3 5_655 ?
 O4 Sr1 O4 125.90(11) 3 . ?
 O4 Sr1 O4 57.91(5) . 7_665 ?
 O4 Sr1 O4 57.91(5) 3 5_565 ?
 O4 Sr1 O4 119.22(9) 7_665 5_565 ?
 O4 Sr1 O4 94.08(8) 3 7_665 ?
 O4 Sr1 O4 94.08(8) . 5_565 ?
 Sn1 Sr2 Sn1 73.748(18) . 7 ?
 Sn1 Sr2 Sn1 72.943(18) 7 1_455 ?
 Sn1 Sr2 Sn1 114.31(3) . 1_455 ?
 O2 Sr2 Sn1 150.37(17) 1_455 . ?
 O2 Sr2 Sn1 151.20(17) . 1_455 ?
 O2 Sr2 Sn1 37.07(17) 7 7 ?
 O2 Sr2 Sn1 128.28(9) 2_455 7 ?
 O2 Sr2 Sn1 88.87(13) 1_455 7 ?
 O2 Sr2 Sn1 91.70(11) 7 1_455 ?
 O2 Sr2 Sn1 90.13(13) . 7 ?
 O2 Sr2 Sn1 37.14(16) . . ?
 O2 Sr2 Sn1 92.15(10) 7_565 . ?
 O2 Sr2 Sn1 90.29(9) 7_565 1_455 ?
 O2 Sr2 Sn1 150.31(16) 7_565 7 ?
 O2 Sr2 Sn1 36.29(16) 1_455 1_455 ?
 O2 Sr2 Sn1 124.34(7) 2_455 . ?
 O2 Sr2 Sn1 120.88(7) 2_455 1_455 ?
 O2 Sr2 Sn1 93.90(11) 7 . ?
 O2 Sr2 O2 170.5(2) . 1_455 ?
 O2 Sr2 O2 93.92(10) . 7_565 ?
 O2 Sr2 O2 91.63(10) 1_455 7_565 ?
 O2 Sr2 O2 87.91(18) 2_455 . ?
 O2 Sr2 O2 87.95(9) 7 . ?
 O2 Sr2 O2 85.27(18) 2_455 1_455 ?
 O2 Sr2 O2 91.2(2) 2_455 7 ?
 O2 Sr2 O2 85.54(9) 7 1_455 ?
 O2 Sr2 O2 172.2(3) 7 7_565 ?
 O2 Sr2 O2 81.30(16) 2_455 7_565 ?
 O2 Sr2 O3 134.83(10) 2_455 7 ?
 O2 Sr2 O3 61.64(15) 7 7 ?
 O2 Sr2 O3 123.22(17) . 7 ?
 O2 Sr2 O3 66.32(16) 7 . ?
 O2 Sr2 O3 143.43(12) 2_455 . ?
 O2 Sr2 O3 59.03(16) 1_455 7 ?
 O2 Sr2 O4 128.77(14) 7 7_665 ?
 O2 Sr2 O4 127.92(11) 2_455 . ?
 O2 Sr2 O4 61.91(12) . 7_665 ?
 O2 Sr2 O4 124.84(12) 2_455 7_665 ?
 O3 Sr2 Sn1 89.62(7) . 1_455 ?
 O3 Sr2 Sn1 36.31(4) 7 1_455 ?
 O3 Sr2 Sn1 37.23(5) . . ?
 O3 Sr2 Sn1 94.73(6) 7 . ?
 O3 Sr2 Sn1 36.63(4) 7 7 ?
 O3 Sr2 Sn1 37.28(4) . 7 ?
 O3 Sr2 O2 119.18(17) . 1_455 ?
 O3 Sr2 O2 121.25(15) . 7_565 ?
 O3 Sr2 O2 122.73(13) 7 7_565 ?
 O3 Sr2 O2 63.95(17) . . ?
 O3 Sr2 O3 60.15(6) . 7 ?
 O3 Sr2 O4 63.40(6) . 7_665 ?
 O4 Sr2 Sn1 36.08(5) . 1_455 ?
 O4 Sr2 Sn1 98.72(7) 7_665 7 ?
 O4 Sr2 Sn1 93.33(7) . . ?
 O4 Sr2 Sn1 37.14(4) 7_665 . ?
 O4 Sr2 Sn1 97.07(7) 7_665 1_455 ?
 O4 Sr2 Sn1 93.45(7) . 7 ?
 O4 Sr2 O2 63.35(13) . 1_455 ?
 O4 Sr2 O2 60.76(14) . 7_565 ?
 O4 Sr2 O2 126.18(14) . . ?
 O4 Sr2 O2 58.35(13) 7_665 7_565 ?
 O4 Sr2 O2 123.67(15) . 7 ?
 O4 Sr2 O2 127.61(12) 7_665 1_455 ?
 O4 Sr2 O3 99.75(10) 7_665 7 ?
 O4 Sr2 O3 88.51(12) . . ?
 O4 Sr2 O3 62.11(6) . 7 ?
 O4 Sr2 O4 64.48(6) . 7_665 ?
 Sn1 O1 Sn1 166.7(3) . 3_655 ?
 Sn1 O1 Sr1 89.17(3) 3_655 . ?
 Sn1 O1 Sr1 83.33(15) 3_655 5_655 ?
 Sn1 O1 Sr1 96.67(15) 3_655 5_665 ?
 Sn1 O1 Sr1 89.17(3) . 1_655 ?
 Sn1 O1 Sr1 83.33(15) . 5_655 ?
 Sn1 O1 Sr1 96.67(15) . 5_665 ?
 Sn1 O1 Sr1 89.76(3) . . ?
 Sn1 O1 Sr1 89.76(3) 3_655 1_655 ?
 Sr1 O1 Sr1 180.0 5_665 5_655 ?
 Sr1 O1 Sr1 94.59(11) 5_665 1_655 ?
 Sr1 O1 Sr1 170.8(2) . 1_655 ?
 Sr1 O1 Sr1 94.59(11) 5_665 . ?
 Sr1 O1 Sr1 85.41(11) 1_655 5_655 ?
 Sr1 O1 Sr1 85.41(11) . 5_655 ?
 Sn1 O2 Sr2 169.3(2) . 2 ?
 Sn1 O2 Sr2 91.3(3) . 7_655 ?
 Sn1 O2 Sr2 86.55(18) . . ?
 Sn1 O2 Sr2 81.28(13) . 7_665 ?
 Sn1 O2 Sr2 85.52(17) . 1_655 ?
 Sr2 O2 Sr2 87.81(9) . 7_665 ?
 Sr2 O2 Sr2 172.2(3) 7_655 7_665 ?
 Sr2 O2 Sr2 91.41(11) 7_655 1_655 ?
 Sr2 O2 Sr2 99.22(18) 2 7_655 ?
 Sr2 O2 Sr2 85.76(8) 1_655 7_665 ?
 Sr2 O2 Sr2 94.07(11) 7_655 . ?
 Sr2 O2 Sr2 91.95(18) 2 1_655 ?
 Sr2 O2 Sr2 94.87(19) 2 . ?
 Sr2 O2 Sr2 88.2(2) 2 7_665 ?
 Sr2 O2 Sr2 170.5(2) . 1_655 ?
 Sn1 O3 Sn1 164.84(19) . 7 ?
 Sn1 O3 Sr1 88.54(9) 7 5_655 ?
 Sn1 O3 Sr1 97.51(11) . . ?
 Sn1 O3 Sr1 89.62(9) . 5_655 ?
 Sn1 O3 Sr1 97.64(11) 7 . ?
 Sn1 O3 Sr2 89.64(9) . . ?
 Sn1 O3 Sr2 83.19(10) 7 7_655 ?
 Sn1 O3 Sr2 89.84(9) 7 . ?
 Sn1 O3 Sr2 81.65(10) . 7_655 ?
 Sr1 O3 Sr1 94.97(9) . 5_655 ?
 Sr1 O3 Sr2 177.09(11) . 7_655 ?
 Sr1 O3 Sr2 82.26(9) 5_655 7_655 ?
 Sr1 O3 Sr2 93.99(10) . . ?
 Sr2 O3 Sr1 171.03(15) . 5_655 ?
 Sr2 O3 Sr2 88.79(10) . 7_655 ?
 Sn1 O4 Sn1 166.8(2) 1_455 7_565 ?
 Sn1 O4 Sr1 91.07(9) 1_455 . ?
 Sn1 O4 Sr1 83.49(10) 1_455 5_565 ?
 Sn1 O4 Sr1 83.76(10) 7_565 5_565 ?
 Sn1 O4 Sr1 91.23(9) 7_565 . ?
 Sn1 O4 Sr2 86.29(9) 7_565 7_565 ?
 Sn1 O4 Sr2 96.35(11) 1_455 . ?
 Sn1 O4 Sr2 96.47(11) 7_565 . ?
 Sn1 O4 Sr2 88.73(10) 1_455 7_565 ?
 Sr1 O4 Sr1 85.92(8) . 5_565 ?
 Sr1 O4 Sr2 167.76(14) . 7_565 ?
 Sr2 O4 Sr1 92.69(10) . . ?
 Sr2 O4 Sr1 178.60(12) . 5_565 ?
 Sr2 O4 Sr1 81.90(9) 7_565 5_565 ?
 Sr2 O4 Sr2 99.50(11) . 7_565 ?

_shelx_res_file
;
TITL SrSnO_I19VT_18_450_2_pnab in Pnab
    srsno_i19vt_18_450_2_pnab.res
    created by SHELXL-2019/3 at 10:50:05 on 14-Jan-2025
REM Pnab (#60 with fixed user cell
CELL 0.6889 5.704093 5.724142 20.706312 90 90 90
ZERR 4 0.00026 0.000289 0.001174 0 0 0
LATT 1
SYMM 0.5+X,0.5-Y,0.5-Z
SYMM 0.5-X,+Y,-Z
SYMM -X,0.5-Y,0.5+Z
SFAC O Sr Sn
DISP O 0.0101 0.0057 30.1044
DISP Sn -0.681 1.3529 5641.0613
DISP Sr -1.161 3.0594 12162.7002
UNIT 28 12 8

L.S. 8
PLAN  5
SIZE 0.05 0.05 0.015
TEMP 146.85
CONF
LIST 4
MORE -1
fmap 2
acta
OMIT 0 0 -10
OMIT 0 0 -4
OMIT 0 2 0
OMIT 1 1 -5
OMIT 2 0 0
REM <olex2.extras>
REM <HklSrc "%.\\SrSnO_I19VT_18_450_2_pnab.hkl">
REM </olex2.extras>

WGHT    0.173800
FVAR       1.27493
SN1   3    0.751854    0.250244    0.098248    11.00000    0.02262    0.02323 =
         0.02543   -0.00003   -0.00005   -0.00005
SR1   2    0.250000    0.251864    0.000000    10.50000    0.02994    0.02978 =
         0.03006    0.00000   -0.00044    0.00000
SR2   2    0.258483    0.243674    0.187143    11.00000    0.03154    0.03097 =
         0.02885    0.00063   -0.00011    0.00105
O1    1    0.750000    0.291825    0.000000    10.50000    0.04866    0.04195 =
         0.02691    0.00000    0.00091    0.00000
O2    1    0.748154    0.217495    0.196063    11.00000    0.04562    0.04266 =
         0.02934    0.00109   -0.00005   -0.00261
O3    1    0.478033    0.024743    0.089364    11.00000    0.03110    0.03302 =
         0.04663    0.00172    0.00007   -0.00683
O4    1    0.026646    0.474835    0.103853    11.00000    0.03119    0.03596 =
         0.04920    0.00262    0.00010   -0.00776
HKLF 4


REM  SrSnO_I19VT_18_450_2_pnab in Pnab
REM wR2 = 0.2251, GooF = S = 1.011, Restrained GooF = 1.011 for all data
REM R1 = 0.0776 for 1130 Fo > 4sig(Fo) and 0.0819 for all 1484 data
REM 56 parameters refined using 0 restraints

END

WGHT      0.1738      0.0000

REM Highest difference peak  5.522,  deepest hole -4.163,  1-sigma level  0.951
Q1    1   0.8388  0.3218  0.0989  11.00000  0.05    5.52
Q2    1   0.8380  0.1753  0.0990  11.00000  0.05    5.47
Q3    1   0.6633  0.3215  0.0966  11.00000  0.05    5.44
Q4    1   0.6627  0.1779  0.0966  11.00000  0.05    5.30
Q5    1   0.3421  0.1742  0.1856  11.00000  0.05    3.51
;
_shelx_res_checksum                67103
_shelx_hkl_file
;
   0   0  -2 35668.2 2717.55   1
   0   0   2 32795.8 2699.37   1
   0   0   2 34764.6 2692.47   6
   0   0  -2 30727.4 2661.98   5
   0   0   2 29181.4 2665.71   5
   0   0  -3 21.6738 31.3133   4
   0   0   3 20.8356 34.7590   4
   0   0   3-11.3430 21.1570   5
   0   0  -3-9.57935 17.8679   5
   0   0   3-24.7887 35.8133   1
   0   0  -3-24.1585 40.3022   1
   0   0  -3 9.62661 16.0606   2
   0   0   3-11.8638 26.1823   2
   0   0   3 28.5471 47.6231   3
   0   0   3 20.9034 38.9879   1
   0   0  -3 15.5406 31.7522   6
   0   0   3-16.9491 19.9943   6
   0   0  -4 161726. 13859.9   5
   0   0   4 131623. 13873.0   5
   0   0  -4 219138. 13950.8   4
   0   0   4 159495. 13912.7   4
   0   0  -4 150616. 13853.7   2
   0   0   4 143326. 13935.2   3
   0   0   4 180018. 13928.3   1
   0   0  -4 152583. 13925.9   1
   0   0   4 184975. 13900.4   6
   0   0  -4 174118. 13895.3   6
   0   0  -4 171097. 13938.2   1
   0   0   4 166631. 13931.8   1
   0   0   5 23.2163 38.7314   4
   0   0  -5 25.3382 42.2712   4
   0   0  -5-22.5372 26.5875   5
   0   0   5-14.7690 30.1774   5
   0   0  -5-30.5625 25.4950   1
   0   0   5 30.2756 50.5075   1
   0   0  -5-10.9839 22.4445   2
   0   0   5 32.8528 47.4644   3
   0   0  -5-26.5323 44.2630   1
   0   0   5 25.2775 36.5206   1
   0   0  -5-17.4695 25.2411   6
   0   0   5 19.6564 32.7931   6
   0   0  -6 3443.76 372.972   5
   0   0   6 4559.24 400.878   5
   0   0  -6 4274.69 433.762   4
   0   0   6 3925.52 422.086   4
   0   0  -6 3342.47 371.395   2
   0   0  -6 3347.92 452.860   3
   0   0   6 3761.82 447.752   3
   0   0  -6 4435.57 446.295   1
   0   0   6 3468.49 423.015   1
   0   0  -6 4994.70 416.854   6
   0   0   6 3624.81 403.272   6
   0   0  -6 3609.66 444.701   1
   0   0   6 4245.48 455.964   1
   0   0   7 20.1764 41.2479   4
   0   0   7-29.7832 43.0519   1
   0   0  -7 30.3510 66.9950   1
   0   0  -7-11.3376 25.0610   5
   0   0   7 15.5645 36.7477   5
   0   0   7 36.9545 40.8014   6
   0   0  -7 32.7757 36.1935   6
   0   0   7 29.7236 55.4565   3
   0   0  -7 77.4407 79.1238   3
   0   0  -7 26.1422 61.6916   1
   0   0  -7 10.8840 25.7174   2
   0   0   8 9130.89 844.171   6
   0   0  -8 8825.69 859.315   4
   0   0   8 9548.56 852.963   4
   0   0  -8 9983.24 885.265   1
   0   0   8 8806.49 871.184   1
   0   0   8 8657.35 884.630   1
   0   0  -8 9884.61 819.484   5
   0   0   8 8917.65 833.814   5
   0   0  -8 8894.90 917.130   3
   0   0  -8 8182.55 813.360   2
   0   0   9 26.3329 43.9342   1
   0   0  -9-27.1495 39.2292   1
   0   0   9-14.6936 24.5215   5
   0   0   9 66.8038 44.0570   6
   0   0  -9 68.0281 75.0666   3
   0   0   9-22.1784 41.3709   1
   0   0  -9-23.7575 34.3296   1
   0   0  -9-9.94704 24.8999   2
   0   0  10 931084. 80695.5   6
   0   0 -10 995064. 80714.5   4
   0   0 -10 952251. 80673.3   2
   0   0 -10 939266. 80766.8   3
   0   0 -10 942533. 80732.4   1
   0   0  10 947182. 80722.6   1
   0   0 -10 966731. 80744.8   1
   0   0  10 947305. 80740.0   1
   0   0  10 918234. 80696.2   5
   0   0 -11 16.5763 33.8685   4
   0   0 -11-23.3367 38.9314   1
   0   0  11-22.6444 42.2352   1
   0   0  11 13.1724 29.0705   5
   0   0  11 13.9175 23.2186   6
   0   0 -11-11.0560 22.5902   2
   0   0 -11-28.4217 33.5273   3
   0   0 -11 17.6718 20.8472   2
   0   0  11 18.6611 34.8061   1
   0   0 -11-20.2963 33.8594   1
   0   0 -12 121693. 9559.23   2
   0   0  12 103775. 9564.74   6
   0   0 -12 103191. 9619.65   3
   0   0  12 107062. 9583.45   1
   0   0 -12 111249. 9598.53   1
   0   0  12 121220. 9569.60   5
   0   0 -12 111712. 9578.30   4
   0   0 -12 109384. 9548.28   2
   0   0 -13-14.0274 26.1628   4
   0   0 -13-19.6618 23.1932   1
   0   0 -13 9.02061 21.2816   2
   0   0  13 11.7151 19.5434   6
   0   0  13-18.8923 27.2940   1
   0   0 -13-7.57957 15.4862   2
   0   0 -13 23.6469 34.1631   3
   0   0 -13-17.7462 39.1632   1
   0   0  13 15.9595 29.7665   1
   0   0  14 67815.5 6069.14   6
   0   0 -14 70029.9 6118.02   3
   0   0  14 80748.0 6108.30   1
   0   0 -14 68669.8 6099.96   1
   0   0 -14 67701.2 6079.00   4
   0   0  14 67107.9 6069.34   5
   0   0 -14 75541.1 6061.46   2
   0   0 -15 19.7506 28.5536   3
   0   0  15-16.2094 27.0614   1
   0   0  15 13.6848 22.8536   1
   0   0 -15 12.1415 22.6700   4
   0   0  15 20.4646 27.0101   5
   0   0 -16 1666.82 204.184   1
   0   0  16 1996.99 210.065   1
   0   0  16 1862.80 201.349   1
   0   0 -16 1671.59 202.951   1
   0   0 -16 1590.29 215.390   3
   0   0 -16 1610.07 173.760   2
   0   0 -16 1860.92 196.538   4
   0   0  16 1736.05 184.927   5
   0   0 -17-14.9029 17.5816   1
   0   0  17 13.9536 20.1609   1
   0   0 -17-6.55390 16.4022   2
   0   0  17 8.49977 17.3683   6
   0   0 -17-16.6840 27.8338   3
   0   0 -17-10.8165 20.1759   4
   0   0  17 9.15736 17.0817   5
   0   0  17 12.0494 22.4752   1
   0   0 -17 27.6642 30.5264   1
   0   0 -18 233.662 53.8114   1
   0   0  18 215.102 53.6124   1
   0   0 -18 168.732 53.0885   3
   0   0  18 135.726 32.9562   6
   0   0 -18 163.317 33.6525   2
   0   0 -18 226.783 55.9858   1
   0   0  18 145.616 34.1913   5
   0   0  18 149.437 50.1041   1
   0   0  19 8.25209 16.8625   5
   0   0 -19 9.90851 11.6915   4
   0   0 -19 5.98324 16.5546   2
   0   0  19-7.42754 8.76611   6
   0   0  19-10.6791 19.9197   1
   0   0 -19-12.8788 18.6083   1
   0   0 -19-14.1332 28.8775   3
   0   0  19-12.7028 25.9550   1
   0   0 -19-13.2644 22.1296   1
   0   0 -20 55462.6 4632.89   4
   0   0  20 53770.1 4622.25   5
   0   0 -20 53464.0 4646.40   3
   0   0 -20 53218.1 4643.20   1
   0   0  20 62621.8 4648.19   1
   0   0  20 49284.1 4617.88   6
   0   0 -20 51738.3 4614.08   2
   0   0  20 55452.0 4634.47   1
   0   0 -20 58157.9 4647.11   1
   0   0  21 7.28288 10.5228   5
   0   0 -21 9.29467 17.3364   4
   0   0 -21 5.61467 14.0506   2
   0   0  21 6.64772 9.60530   6
   0   0  21-9.74661 11.4982   1
   0   0 -21-11.5510 19.2701   1
   0   0 -21-12.4078 17.9264   3
   0   0  21-10.8065 20.1560   1
   0   0 -22 37321.3 3227.39   2
   0   0 -22 36743.3 3254.38   3
   0   0  22 35117.2 3227.73   6
   0   0  22 36112.3 3231.45   5
   0   0 -22 35874.9 3250.09   1
   0   0  22 43634.2 3253.01   1
   0   0 -22 41398.5 3259.32   1
   0   0  22 38308.6 3244.11   1
   0   0 -22 38980.3 3243.96   4
   0   0 -23-8.68666 17.7540   4
   0   0 -23-5.60780 12.3841   2
   0   0  23-6.01549 12.2991   6
   0   0 -23-11.0989 16.0414   1
   0   0 -23 10.8942 20.3243   1
   0   0  23 9.64139 17.9882   1
   0   0 -23-11.1738 16.1496   3
   0   0  23-9.10365 18.6057   1
   0   0 -24 14116.5 1081.59   1
   0   0  24 14103.4 1073.57   1
   0   0 -24 11574.2 1071.97   1
   0   0  24 12037.9 1056.29   5
   0   0  24 11104.2 1050.43   6
   0   0 -24 11557.5 1070.95   3
   0   0 -25 8.01429 14.9486   4
   0   0  25 6.17466 11.5178   5
   0   0 -25-9.75627 14.0961   3
   0   0  25-5.52477 11.2892   6
   0   0  25-8.80122 16.4162   1
   0   0 -26 127.444 36.5584   3
   0   0  26 215.062 36.6657   5
   0   0  26 187.845 32.4903   6
   0   0 -27 7.48629 10.8163   4
   0   0  27-4.93691 7.13354   6
   0   0 -27 8.50759 14.1930   3
   0   0  27-5.84234 9.74708   5
   0   0  28 734.704 79.5632   5
   0   0 -28 587.171 80.6668   4
   0   0 -28 600.571 82.3000   3
   0   0 -29 7.50261 15.3291   3
   0   0  29-4.62122 8.61950   6
   0   0  30 3868.65 333.483   5
   0   0 -30 3233.48 337.340   3
   0   0  30 3762.14 329.813   6
   0   0  31 4.33795 7.24711   6
   0   0  31 5.12640 8.56079   5
   0   0  32 10304.0 863.326   6
   0   0  32 9477.77 864.518   5
   0  -1   0-7.21567 13.4661   6
   0   1   0-6.70810 9.70236   6
   0  -1   0 7.58248 14.1498   4
   0   1   0-7.46569 16.4821   4
   0  -1   0-7.13974 13.3245   3
   0   1   0-7.03289 14.3766   3
   0   1   0 14.4387 20.8649   2
   0  -1   0 19.7540 28.5427   2
   0  -1   0-14.0971 15.5619   5
   0   1   0-6.57468 12.2713   5
   0  -1  -1-10.0783 18.8162   4
   0   1  -1 5.46268 12.9151   4
   0  -1   1 22.1206 15.3219   4
   0   1   1 9.71396 18.1373   4
   0   1  -1 7.08615 11.8512   6
   0  -1   1 7.91085 17.4783   6
   0   1   1-6.69214 13.6989   6
   0   1  -1 16.7153 11.4150   5
   0   1   1 28.1674 15.5630   5
   0  -1   1 13.0770 12.2242   5
   0  -1  -1-6.95817 11.6382   3
   0   1   1 19.7575 15.5601   3
   0  -1   1 45.0729 42.0416   2
   0   1  -1 35.4499 36.2243   2
   0   1   1 9.92113 23.4212   2
   0  -1  -1 16.1576 19.0782   2
   0  -1  -1 7.48685 13.9892   5
   0   1  -2-5.00921 12.5348   5
   0  -1   2-5.68040 12.5358   5
   0  -1  -2-12.0093 22.3989   2
   0  -1   2 48.8029 40.7068   2
   0   1  -2 21.3709 25.2093   2
   0   1   2 12.1889 14.3782   2
   0   1  -2 4.12871 10.3315   4
   0   1   2-11.3977 19.0138   4
   0   1  -2 9.03925 19.9482   1
   0   1  -2-3.54706 11.0703   4
   0   1   2-5.79112 12.7802   1
   0   1  -2-6.78125 14.9652   3
   0  -1   2 6.90979 15.2489   3
   0   1   2-6.81795 11.3739   6
   0   1   2 14.1965 15.6648   5
   0   1   2-11.8420 19.7551   1
   0  -1   2-6.68144 14.7450   1
   0  -1  -2-5.30446 13.2736   1
   0   1  -2 29.4819 24.5911   1
   0   1  -2 7.64767 12.7581   6
   0   1   2-7.04786 11.7574   3
   0  -1  -2 7.57226 12.6323   3
   0   1  -3 674.910 81.7912   6
   0   1   3 632.560 80.5293   6
   0  -1  -3 765.470 83.4524   6
   0  -1   3 536.808 71.7662   5
   0   1   3 508.411 75.6502   5
   0   1  -3 628.164 72.2930   5
   0   1   3 509.606 103.610   1
   0  -1   3 695.709 95.2573   1
   0   1  -3 641.475 65.4332   4
   0   1   3 432.860 91.0627   4
   0  -1  -3 700.404 109.331   4
   0  -1   3 594.686 65.0077   4
   0  -1  -3 625.479 84.8577   3
   0   1   3 586.845 81.9233   3
   0  -1  -3 508.980 97.9539   1
   0   1  -3 538.635 77.2513   3
   0  -1   3 608.768 77.1301   3
   0   1  -3 648.085 106.630   1
   0  -1  -4 14.7706 12.3218   6
   0   1   4 7.08694 11.8242   6
   0  -1   4 7.37443 13.7556   3
   0   1   4-20.4116 24.0785   1
   0   1  -4 22.5986 32.6492   1
   0  -1   4 16.0681 23.2147   1
   0  -1   4-6.23899 14.7204   5
   0   1  -4 21.0572 30.4224   2
   0   1  -4 5.99899 12.2583   5
   0   1   4-7.82553 20.6422   5
   0  -1  -4-19.5872 32.6763   4
   0   1  -4 2.77410 8.01800   4
   0  -1   4 2.95466 9.22342   4
   0  -1   4-10.0827 16.8213   6
   0   1  -4 7.97478 11.5230   6
   0   1  -4-23.0473 42.9864   1
   0  -1  -4 20.8666 38.9192   1
   0   1   4-9.85787 18.3872   3
   0  -1  -4 10.4651 17.4591   3
   0  -1   5 572.575 73.2646   5
   0  -1   5 586.591 105.371   1
   0   1  -5 564.767 114.202   1
   0   1  -5 549.519 107.914   2
   0  -1   5 604.681 122.241   2
   0  -1  -5 622.975 111.396   4
   0  -1   5 513.676 58.8113   4
   0   1   5 669.527 108.500   4
   0   1  -5 577.384 75.8891   6
   0  -1   5 648.183 85.0956   6
   0   1   5 429.450 68.7125   6
   0  -1  -5 603.763 72.9267   6
   0   1   5 583.358 85.3032   3
   0  -1   5 545.011 74.0747   3
   0   1  -5 499.281 78.9186   3
   0   1   5 404.396 107.780   1
   0  -1  -5 613.754 121.317   1
   0   1  -6 19.1772 45.2433   2
   0  -1   6-24.4129 49.8791   2
   0   1   6 7.87902 17.3884   5
   0  -1   6 7.72537 15.7847   5
   0   1  -6-6.02390 10.0502   5
   0  -1  -6-23.4659 43.7669   4
   0   1   6-18.8835 35.2203   4
   0   1  -6-4.52165 10.6686   4
   0  -1   6-20.3924 29.4616   1
   0   1   6 22.9110 33.1002   1
   0   1  -6-24.3757 35.2163   1
   0  -1  -6-14.0537 26.2123   3
   0   1   6-11.8884 17.1761   3
   0  -1   6-11.2897 16.3110   6
   0   1   6 6.79934 13.8928   6
   0  -1  -6 7.25746 13.5368   6
   0  -1   6-8.99896 18.3867   3
   0   1  -6-12.4779 18.0276   3
   0   1  -6 30.3474 35.7983   1
   0  -1  -6-23.8127 34.4030   1
   0   1   6 25.4546 30.0268   1
   0  -1  -7 5602.39 467.165   1
   0   1  -7 4852.80 485.873   1
   0  -1   7 4295.76 463.021   1
   0   1   7 4283.02 450.831   1
   0  -1   7 3721.25 365.184   4
   0  -1  -7 3630.37 430.253   4
   0   1  -7 3575.46 372.748   4
   0   1   7 3888.30 375.120   6
   0  -1  -7 4263.01 379.480   6
   0  -1   7 4828.13 401.630   6
   0  -1  -7 4466.15 416.035   3
   0   1  -7 4332.96 415.624   3
   0   1   7 3815.73 378.359   5
   0   1  -7 3622.30 370.838   5
   0   1  -7 5820.12 472.586   1
   0   1   7 5572.27 464.609   1
   0  -1   7 3757.60 423.136   1
   0  -1   7 5204.78 455.843   2
   0   1  -7 4635.08 426.275   2
   0  -1  -8 24.2618 35.0560   4
   0  -1   8 10.7867 13.5078   4
   0   1  -8-9.61338 13.9001   4
   0   1   8 17.3562 20.4813   5
   0  -1   8 9.59551 19.6131   5
   0   1  -8 6.79620 12.6884   5
   0  -1   8-12.8684 15.1903   6
   0   1   8 7.93653 17.5238   6
   0  -1  -8 23.0594 27.2069   1
   0   1  -8 30.4094 43.9366   1
   0  -1   8-25.9391 37.4789   1
   0   1   8-22.6639 32.7479   1
   0   1  -8 22.6646 32.7489   1
   0  -1   8 20.3569 29.4153   1
   0  -1  -8 18.1130 30.2217   3
   0   1  -8-17.9980 30.0299   3
   0   1  -9 1086.69 188.030   4
   0  -1   9 1424.11 177.157   4
   0  -1  -9 1848.72 242.523   4
   0   1   9 1962.06 251.812   1
   0  -1  -9 2402.79 253.896   1
   0   1  -9 2502.43 284.377   1
   0  -1   9 1892.09 253.276   1
   0   1  -9 1651.88 224.318   3
   0  -1  -9 2009.65 237.875   3
   0   1  -9 1688.22 185.188   5
   0   1   9 1796.90 193.837   5
   0   1   9 2456.32 201.867   6
   0  -1   9 1963.34 209.427   6
   0   1   9 2375.61 252.150   1
   0  -1  -9 2370.76 258.686   1
   0   1  10 10.0401 16.7505   5
   0  -1  10-11.8657 17.1441   5
   0  -1 -10-21.2785 39.6876   3
   0  -1 -10 22.0528 41.1317   4
   0   1 -10-12.7577 18.4326   4
   0  -1  10 6.36808 11.8794   4
   0   1  10-23.0089 38.3844   1
   0  -1  10-23.0806 38.5040   1
   0  -1 -10 20.6127 29.7804   1
   0   1  10-9.42302 20.7964   6
   0  -1  10 13.5156 19.5275   6
   0   1  10-19.7661 32.9748   1
   0  -1 -10-21.2470 25.0642   1
   0  -1  10-18.3292 34.1869   1
   0   1 -10 20.0918 29.0279   1
   0   1 -10-22.0565 41.1387   3
   0   1 -10-27.3635 39.5332   1
   0  -1 -11 155.371 32.7467   2
   0  -1 -11 330.802 84.5504   3
   0   1  11 299.740 59.9156   5
   0  -1  11 345.013 68.5253   5
   0   1 -11 738.523 131.963   1
   0  -1 -11 491.274 94.2455   4
   0  -1  11 252.335 47.4716   4
   0   1 -11 507.643 77.4912   4
   0  -1  11 737.721 120.318   1
   0  -1 -11 423.879 89.1703   1
   0   1  11 533.134 99.4748   1
   0  -1  11 341.027 65.9133   6
   0  -1 -11 543.618 100.134   1
   0  -1  11 510.723 85.8702   1
   0   1  11 361.469 81.4152   1
   0   1 -11 233.374 75.1372   3
   0  -1 -11 386.715 47.4044   2
   0  -1 -12-2.34292 7.05114   2
   0  -1 -12-22.4167 37.3969   3
   0   1 -12 11.2414 18.7549   4
   0  -1 -12 17.8127 29.7165   1
   0  -1  12-20.3100 33.8825   1
   0   1 -12 23.2789 33.6324   3
   0   1  12 11.2172 16.2079   6
   0  -1  12-13.4850 15.9092   6
   0   1  12 20.9161 15.1113   5
   0  -1  12 13.4186 22.3866   5
   0   1 -12 17.0364 31.7761   1
   0  -1  12-15.7869 32.2560   1
   0  -1 -12-18.9440 27.3700   1
   0   1 -12 24.3675 35.2051   1
   0  -1 -13 309.225 73.2705   4
   0   1 -13 134.854 39.6408   4
   0  -1 -13 73.4637 26.2971   2
   0  -1 -13 89.2226 53.3229   3
   0  -1  13 186.851 56.8493   1
   0   1  13 199.720 68.2723   1
   0  -1 -13 102.779 18.5713   2
   0  -1  13 65.4861 35.6023   6
   0   1  13 11.9203 23.8407   6
   0  -1  13 68.7089 40.6281   5
   0   1  13 10.6376 17.6143   5
   0  -1  13 160.714 47.9769   1
   0   1  13 110.985 46.6133   1
   0   1 -13 204.736 57.9031   1
   0  -1 -13 132.211 48.5215   1
   0   1 -13 202.630 68.2550   1
   0   1  14 14.7971 30.2332   1
   0  -1  14-13.5278 22.5684   1
   0   1 -14-14.9111 30.4661   1
   0  -1 -14 17.3637 28.9672   1
   0  -1 -14 16.6328 39.2409   4
   0  -1 -14-5.13424 15.4423   2
   0   1 -14-11.3224 23.1343   2
   0   1  14-16.6517 27.7795   1
   0  -1 -14 2.45697 8.45256   2
   0  -1  14-12.5402 20.9209   6
   0   1  14-11.3191 16.3543   6
   0  -1  14 13.7660 11.4844   5
   0   1  14-9.90874 16.5313   5
   0  -1 -14-21.8040 18.1882   3
   0  -1 -14 15.3333 31.3288   1
   0   1 -14 20.8102 30.0655   1
   0   1 -15 82.9144 37.0800   1
   0  -1 -15 65.2229 45.6189   1
   0  -1  15 139.243 42.7787   1
   0   1  15 69.4562 33.4714   1
   0  -1 -15 15.2235 31.8394   4
   0   1 -15 102.410 37.8589   4
   0  -1 -15 43.0623 23.8836   2
   0   1 -15 104.277 34.3668   2
   0   1  15 91.7389 36.7082   1
   0  -1  15 81.7990 45.7668   1
   0  -1 -15 51.3075 16.3223   2
   0  -1  15 54.1052 30.6162   5
   0   1  15 56.8449 28.2080   5
   0  -1  15 130.640 36.3596   6
   0   1  15 76.4593 30.9737   6
   0  -1 -15 63.0557 46.8811   3
   0  -1 -15 176.606 46.4328   1
   0   1 -15 134.946 53.7633   1
   0   1  16-13.0775 21.8253   1
   0  -1 -16-30.6817 33.8607   1
   0   1 -16 12.8463 26.2544   1
   0   1 -16-9.02430 21.2997   4
   0  -1 -16 13.9670 26.0579   4
   0  -1 -16-5.43257 12.8323   2
   0   1 -16-9.71507 19.8594   2
   0   1  16-14.6828 24.5023   1
   0  -1  16 13.0934 18.9269   5
   0   1  16-8.86222 19.5678   5
   0   1  16-9.49798 15.8574   6
   0  -1  16-11.1564 18.6220   6
   0  -1 -16-20.0389 28.9575   3
   0  -1 -16-13.6894 25.5403   1
   0  -1 -17 341.235 38.6479   2
   0  -1 -17 427.167 77.4389   1
   0  -1  17 153.613 49.0567   1
   0   1  17 311.763 62.8713   1
   0  -1  17 475.718 74.1869   5
   0   1  17 285.518 53.1664   6
   0  -1  17 302.279 58.1821   6
   0   1 -17 405.052 61.1402   4
   0  -1 -17 422.786 76.5638   4
   0  -1 -17 332.978 49.3428   2
   0   1 -17 371.452 58.0756   2
   0  -1  17 335.032 71.3879   1
   0   1  17 514.756 78.5946   1
   0  -1 -17 399.810 88.7476   3
   0  -1 -17 357.163 71.5319   1
   0   1 -17 306.519 73.8603   1
   0   1 -18 15.4572 22.3319   3
   0   1 -18-11.6604 21.7486   1
   0  -1 -18-14.4435 29.5105   1
   0  -1 -18-4.43368 8.06158   2
   0   1  18-7.94478 13.2546   6
   0  -1  18-9.70016 16.1828   6
   0   1  18-8.00442 14.9301   5
   0  -1  18 11.8625 17.1388   5
   0  -1 -18-12.5976 21.0162   4
   0   1 -18-8.32365 15.5255   4
   0  -1 -18 4.98466 14.4038   2
   0  -1  18-10.4165 21.2830   1
   0   1 -18 16.3454 22.6097   2
   0  -1  18 27.4868 32.4240   1
   0   1  18-12.5286 20.9010   1
   0  -1 -18 17.8905 25.8472   3
   0   1 -18 15.9252 29.7029   1
   0  -1 -18 12.1495 24.8235   1
   0  -1 -19 450.321 48.0020   2
   0   1 -19 272.271 70.2691   3
   0   1  19 503.832 68.3471   5
   0  -1  19 614.314 84.0466   5
   0   1 -19 529.769 79.9979   1
   0  -1 -19 551.138 61.9811   2
   0  -1 -19 525.798 81.4745   4
   0   1 -19 514.893 70.1123   4
   0   1 -19 486.021 85.3617   1
   0  -1 -19 511.733 80.9153   1
   0  -1  19 332.314 65.0683   1
   0   1 -19 406.576 64.1244   2
   0  -1 -19 535.562 94.4153   3
   0   1  19 472.747 65.8989   6
   0  -1  19 324.352 61.8421   6
   0  -1  19 597.466 91.1472   1
   0  -1 -20-13.8298 19.9857   1
   0   1 -20-10.8302 27.1048   1
   0  -1 -20-15.6109 26.0465   3
   0  -1 -20-11.2482 16.2573   4
   0   1 -20-7.88672 14.7171   4
   0  -1 -20-7.65420 15.6456   2
   0   1  20-10.4134 26.0620   1
   0  -1  20-12.8898 18.6279   1
   0   1  20-6.82709 12.7420   6
   0   1  20 7.22278 17.0465   5
   0  -1  20 10.6355 23.4756   5
   0   1 -20-7.11770 16.7987   2
   0   1  20-10.9050 15.7616   1
   0  -1  20-9.19726 15.3502   1
   0   1 -20 14.3051 23.8686   1
   0  -1 -20-10.6666 19.9000   1
   0   1 -21 27.0344 29.9675   1
   0  -1 -21 40.7383 25.6454   1
   0  -1 -21 12.2248 14.7021   2
   0  -1  21 47.2837 24.3210   1
   0   1  21 58.2217 24.4498   1
   0   1 -21 27.3324 19.1189   2
   0   1  21 10.4554 21.5529   1
   0   1  21 64.2989 20.9681   6
   0  -1  21 24.1688 16.7073   6
   0  -1  21 9.94779 18.7735   5
   0   1  21 27.5571 17.4754   5
   0  -1 -21 14.5301 27.2513   3
   0   1 -21 36.2931 22.7447   3
   0   1 -21 30.6508 25.7259   1
   0  -1 -21 26.4855 27.2078   1
   0  -1 -22-12.7219 25.9934   1
   0  -1 -22-13.5272 19.5442   3
   0   1 -22-7.90463 16.1517   4
   0  -1 -22 9.91059 16.5344   4
   0   1 -22-6.39985 9.24857   2
   0  -1  22-11.2793 18.8176   1
   0   1  22-9.18655 18.7707   1
   0   1 -22-11.2361 18.7454   3
   0  -1  22 7.47778 10.8055   6
   0  -1  22-9.29332 18.9888   5
   0  -1  22 8.41656 15.6994   1
   0  -1 -22-9.59199 17.8916   1
   0   1 -22 13.1261 15.4852   1
   0   1 -23 62.3140 22.3322   2
   0  -1  23 8.00147 13.8066   1
   0   1 -23 19.3879 21.6820   1
   0  -1  23 55.6430 18.6822   6
   0   1  23 40.1511 17.6072   6
   0   1 -23 20.8260 15.4520   3
   0   1  23 25.8301 17.9418   1
   0  -1  23 64.8199 28.7133   1
   0  -1 -23 28.0359 20.9232   4
   0   1 -23 22.8375 19.3729   4
   0   1  23 63.0478 19.9907   5
   0  -1  23 34.7575 23.1898   5
   0   1 -24-7.38527 16.2989   4
   0  -1 -24-8.91162 18.2084   4
   0  -1  24-7.90761 11.4254   1
   0  -1  24-8.02998 14.9778   5
   0   1  24 6.13974 13.5504   5
   0   1 -24 9.22424 17.2051   1
   0   1 -24-9.71634 14.0383   3
   0   1 -24-6.01239 13.2694   2
   0   1  24 5.48084 6.46728   6
   0  -1  24-6.72064 9.71079   6
   0   1 -25 14.4245 18.0643   4
   0  -1 -25 8.45927 17.3012   4
   0   1  25 11.6396 13.7525   5
   0  -1  25-7.51376 10.8835   5
   0   1 -25-8.90599 19.6697   1
   0  -1  25 12.5326 12.8269   6
   0  -1 -25 21.7366 15.7211   3
   0   1 -25 9.01387 13.0460   3
   0   1 -25 5.98945 11.1985   2
   0  -1  26-7.04835 11.7586   5
   0   1  26 5.67716 10.5891   5
   0  -1  26-5.85333 9.76515   6
   0   1  26 5.03124 11.1036   6
   0  -1 -26-10.0794 11.8901   3
   0   1 -26-8.60881 12.4377   3
   0   1 -26 5.99772 12.2546   2
   0   1  27 9.53681 10.5778   6
   0  -1  27 17.0646 11.6713   6
   0   1 -27 8.01011 13.4057   3
   0  -1 -27 28.1463 20.7327   3
   0   1  27 10.7873 9.06165   5
   0  -1  27 6.66602 11.1721   5
   0   1 -28-7.81437 9.21788   3
   0  -1 -28 8.74654 14.5911   3
   0   1  28 4.66077 7.77516   6
   0  -1  28-5.33951 9.95882   6
   0  -1 -28 7.44734 12.4238   4
   0  -1  28 6.28427 13.8684   5
   0   1  28-5.25558 11.5982   5
   0  -1 -29 105.344 32.3743   3
   0   1 -29 43.7438 21.2084   3
   0   1  29 75.2940 19.2499   6
   0  -1  29 90.3546 21.5348   6
   0  -1 -29 62.5087 24.7700   4
   0  -1  29 103.344 27.1516   5
   0   1  29 65.0701 18.8882   5
   0   1 -30-6.85495 14.0057   3
   0  -1 -30 7.55556 10.9157   3
   0  -1  30-4.91362 9.16458   6
   0   1  30 4.35664 8.90132   6
   0  -1 -30-6.62677 12.3598   4
   0  -1  30 5.75116 9.59426   5
   0   1  30 4.95990 7.16577   5
   0   1  31-4.14460 7.73104   6
   0   1 -31 6.40573 9.25517   3
   0  -1 -31 7.04408 13.1386   3
   0   1  32 4.72706 8.83102   5
   0   1  32 8.18933 8.38123   6
   0  -1  32 4.36969 8.16568   6
   0   1  33 14.0318 11.0990   5
   0   2   0 854383. 76573.5   5
   0  -2   0 932375. 76580.0   5
   0   2   0 943596. 76612.4   2
   0   2   0 901999. 76576.5   3
   0  -2   0 939101. 76581.2   3
   0  -2   0 869902. 76577.7   6
   0   2   0 892193. 76573.9   6
   0  -2   0 893154. 76585.8   4
   0   2  -1 26.2124 24.5945   6
   0  -2  -1 28.5621 22.9159   6
   0   2   1 8.90255 18.7476   6
   0  -2   1 10.4391 21.8067   6
   0  -2  -1 20.2835 24.3538   3
   0   2  -1 9.33688 22.4910   3
   0  -2   1 94.8529 37.3863   5
   0   2   1 125.083 40.3881   5
   0  -2  -1 158.513 46.2332   5
   0   2  -1 19.8392 49.8513   2
   0  -2  -1 36.1021 37.8312   4
   0   2  -1 36.7672 36.2468   4
   0  -2   1 100.471 39.1116   4
   0   2   1 66.9675 44.8781   4
   0  -2   2 535.968 79.3055   5
   0   2  -2 452.679 77.5450   1
   0  -2  -2 640.465 82.8529   5
   0   2  -2 305.832 69.7046   3
   0   2   2 705.472 92.6179   2
   0   2  -2 612.872 79.1704   4
   0   2   2 609.169 93.6174   4
   0  -2  -2 640.575 96.7657   4
   0  -2   2 435.758 80.7400   1
   0   2  -2 593.691 81.5065   3
   0  -2  -2 388.745 75.4705   3
   0  -2   2 404.143 77.3518   6
   0   2  -2 418.469 71.4517   6
   0   2   2 623.377 82.5391   6
   0  -2   2 490.160 60.4396   1
   0   2   3 9.29647 15.5098   6
   0  -2  -3-9.86765 21.7772   5
   0   2  -3 6.31928 14.9098   5
   0  -2  -3 7.87798 10.8987   1
   0  -2   3-11.6739 19.4756   6
   0  -2  -3-15.6242 26.0653   4
   0   2  -3 19.5292 16.2906   4
   0   2  -3 6.50675 14.3607   1
   0   2  -3-8.63381 17.6412   3
   0  -2  -3 8.87449 18.1329   1
   0  -2   3-13.5291 15.9602   1
   0  -2  -3-10.0954 18.8301   3
   0   2   3 8.27157 15.4287   3
   0  -2   3-31.4845 26.2622   2
   0   2   3 7.88338 21.8097   2
   0  -2  -3 16.5086 27.5405   2
   0  -2   4 4753.85 363.938   6
   0   2   4 3616.03 339.317   6
   0   2   4 3919.37 329.777   2
   0   2  -4 4025.77 346.981   1
   0  -2  -4 2881.61 344.474   1
   0  -2   4 3889.89 336.820   5
   0   2  -4 3173.59 325.059   5
   0   2  -4 3264.23 324.738   4
   0  -2  -4 4099.68 386.463   4
   0   2  -4 3518.51 320.113   4
   0  -2  -4 3149.96 340.186   3
   0   2   4 3431.33 336.942   3
   0   2  -4 2583.60 355.139   1
   0   2   4 2660.36 342.123   1
   0   2  -4 3537.86 338.329   3
   0   2   4 4008.93 329.205   1
   0   2  -5 8.82734 18.0396   3
   0   2  -5 18.1308 30.2485   1
   0  -2  -5-8.10296 20.2799   1
   0   2   5-14.6347 21.1465   1
   0   2  -5-5.92819 13.9911   5
   0   2   5 4.17907 13.0483   2
   0  -2   5 29.3292 48.9289   2
   0  -2  -5 38.5859 42.5782   4
   0   2  -5-4.58969 12.7028   4
   0   2  -5 13.4028 25.0007   1
   0   2  -5-3.75294 10.8507   4
   0  -2   5-8.81179 16.4395   1
   0  -2  -5 21.3920 17.8473   3
   0   2   5 9.04718 16.8784   3
   0   2   5 8.06422 21.2743   1
   0  -2   5 19.2122 39.2550   1
   0  -2   5 11.5533 23.6081   6
   0   2   5 26.6507 23.4351   6
   0   2  -6 21225.8 2032.94   5
   0  -2   6 24473.3 2057.68   6
   0   2  -6 22052.8 2021.86   4
   0  -2   6 23880.0 2105.07   1
   0   2   6 30973.3 2068.34   1
   0   2  -6 27046.1 2095.67   1
   0  -2  -6 21978.5 2072.33   1
   0  -2  -6 21654.8 2052.17   3
   0  -2   6 25092.5 2059.53   1
   0   2   6 29198.7 2092.91   1
   0   2  -6 29695.4 2110.03   1
   0  -2  -6 27483.5 2062.58   1
   0   2  -6 21599.0 2046.18   3
   0   2   6 22406.2 2020.17   2
   0  -2   6 30778.0 2163.66   2
   0  -2  -7-11.3118 18.9480   3
   0   2  -7 37.5221 29.3260   3
   0   2   7 7.96519 11.4212   2
   0  -2   7 43.6928 25.1024   5
   0   2  -7 11.8856 14.9689   5
   0   2   7 73.4596 31.6258   5
   0  -2  -7 44.6762 41.6984   4
   0   2  -7 34.3459 16.7987   4
   0  -2   7 15.6705 12.9205   4
   0   2  -7 20.5910 42.1050   1
   0  -2  -7 16.5402 27.6456   1
   0  -2  -7-12.5736 31.5096   1
   0  -2   7 49.1511 34.0362   1
   0   2  -7 19.0260 35.5269   1
   0   2   7 17.3952 48.1529   1
   0  -2   7-25.7038 52.5442   2
   0   2   7 1.80515 8.81704   2
   0  -2  -8 6616.35 601.301   1
   0   2  -8 5677.76 611.450   1
   0   2   8 6162.80 595.108   1
   0   2  -8 5330.72 532.493   4
   0  -2  -8 6023.61 611.389   4
   0  -2   8 6000.32 533.653   4
   0  -2  -8 5863.86 567.552   3
   0   2  -8 7221.58 571.070   3
   0  -2  -8 6674.08 588.754   1
   0  -2   8 7143.24 585.211   1
   0   2  -8 8766.64 624.615   1
   0   2   8 9096.73 623.569   1
   0  -2   8 5786.91 549.919   5
   0   2  -8 5780.64 545.938   5
   0   2   8 6820.75 556.172   6
   0  -2   9 95.6008 30.4399   5
   0  -2  -9 37.2257 31.4277   3
   0  -2  -9-16.0059 23.6284   1
   0   2   9 119.827 60.7723   1
   0   2  -9 52.6368 48.7809   1
   0  -2   9 137.086 45.9948   1
   0   2   9 17.4664 36.0151   1
   0  -2  -9 16.3035 30.7934   1
   0  -2  -9 22.6310 38.0645   4
   0   2  -9 23.2361 19.9805   4
   0  -2   9 65.6057 16.7813   4
   0   2   9 63.8228 25.5608   6
   0  -2   9 24.1624 20.7308   6
   0   2  -9 134.295 48.7469   3
   0   2  -9-24.5025 41.1629   1
   0  -2  10 301521. 24836.5   4
   0  -2 -10 228356. 24900.2   4
   0   2  10 331206. 24861.4   5
   0   2  10 308744. 24853.2   6
   0  -2  10 209725. 24867.3   6
   0   2 -10 310452. 24886.4   3
   0  -2 -10 322428. 24887.7   3
   0  -2  10 309703. 24856.2   5
   0  -2  10 293898. 24881.4   1
   0   2 -10 396937. 24919.2   1
   0   2  10 172385. 24873.6   1
   0  -2 -10 311075. 24902.3   1
   0   2 -11-14.3423 20.7207   3
   0  -2  11 7.81242 14.5712   5
   0   2 -11-15.5322 18.3220   1
   0   2  11-16.1250 23.2961   1
   0   2  11-6.94204 15.3201   6
   0  -2  11-12.9878 28.6620   6
   0   2  11-7.86868 14.6761   5
   0  -2 -11 21.6378 40.3572   4
   0   2 -11-5.80152 13.6871   4
   0   2  11-17.8402 33.2741   1
   0  -2 -11 14.1821 23.6589   3
   0  -2 -11 44.6900 37.2763   1
   0   2 -11 24.6708 46.0141   1
   0  -2  11 10.4549 9.19240   4
   0   2  12 45610.8 3526.13   1
   0  -2  12 39154.6 3533.99   1
   0  -2 -12 42569.5 3507.26   1
   0   2 -12 41291.2 3557.77   1
   0  -2 -12 34739.1 3520.69   4
   0  -2  12 37645.5 3460.24   4
   0  -2  12 39074.5 3478.92   5
   0  -2 -12 38851.6 3508.85   3
   0   2 -12 43133.6 3515.70   3
   0   2  12 48392.2 3526.19   1
   0   2 -12 47393.8 3519.18   1
   0  -2  12 39274.9 3498.04   1
   0   2  12 37865.8 3477.07   5
   0  -2  12 40267.7 3498.29   6
   0   2  12 44466.1 3478.84   6
   0   2  13 8.41988 17.2369   5
   0  -2  13 8.75562 21.9360   5
   0  -2 -13 19.4089 28.0612   4
   0  -2  13 20.9650 13.5885   4
   0   2 -13 7.04995 15.5956   4
   0  -2  13 12.1318 24.8104   1
   0   2  13 29.3997 40.6804   1
   0  -2  13 13.0577 21.8098   6
   0   2  13 7.63474 15.6362   6
   0   2 -13 16.3616 27.3160   3
   0  -2  13 17.5809 25.4224   1
   0   2  13 15.7630 34.8033   1
   0   2 -13 22.8345 33.0070   1
   0  -2  14 36423.0 2803.92   1
   0  -2 -14 33621.0 2782.23   1
   0   2  14 40713.1 2801.73   1
   0   2 -14 33896.8 2828.88   1
   0   2 -14 31218.2 2751.49   4
   0  -2 -14 33975.5 2808.51   4
   0  -2  14 31307.3 2743.08   4
   0  -2  14 30937.6 2764.30   5
   0   2 -14 23851.7 2781.72   3
   0   2  14 27449.2 2757.91   5
   0   2  14 33921.7 2760.38   6
   0  -2  14 29593.1 2776.17   6
   0   2  14 37102.9 2793.40   1
   0   2 -14 34581.7 2783.49   1
   0  -2  14 32523.5 2776.65   1
   0  -2  15 10.8875 24.0298   1
   0   2  15 9.44782 15.7654   5
   0  -2  15-10.3189 17.2182   5
   0  -2 -15-17.3880 32.4329   4
   0   2 -15 6.31187 17.4652   4
   0  -2  15 4.85505 12.1546   4
   0   2  15 8.57558 21.4621   6
   0  -2  15-13.1958 19.0678   6
   0   2 -15 18.1091 30.2122   3
   0  -2  15 16.1178 26.8905   1
   0   2 -15 20.7752 34.6594   1
   0  -2 -15-12.0535 14.2232   1
   0   2  15 13.4882 19.4901   1
   0   2 -15 12.3855 17.8974   1
   0   2 -16 4919.40 405.945   4
   0   2  16 2504.32 399.624   5
   0   2 -16 2981.13 425.554   3
   0  -2 -16 4554.91 455.699   3
   0   2 -16 5240.82 429.495   2
   0   2  16 3637.53 407.899   6
   0  -2  16 4072.94 424.956   6
   0   2  16 5939.66 443.578   1
   0  -2 -16 5341.19 431.904   1
   0  -2  16 5935.26 463.002   1
   0  -2 -16 5912.87 463.676   1
   0   2 -16 5978.49 438.973   1
   0  -2  16 5172.01 425.354   1
   0  -2  17-11.6569 19.4520   5
   0   2  17 9.37176 17.4859   5
   0   2  17 9.49825 15.8523   6
   0  -2  17 12.6570 18.2920   6
   0  -2 -17-10.7840 15.5871   1
   0   2 -17 18.4853 21.8106   1
   0  -2 -17 37.5377 41.4226   3
   0   2 -17-10.7338 20.0255   1
   0   2  17-12.3238 20.5643   1
   0  -2 -17 14.8742 27.7463   4
   0   2  17-11.7900 19.6740   1
   0   2 -17 20.0596 22.1392   2
   0  -2  17 9.55127 22.5385   1
   0   2  18 52.4889 25.8571   5
   0  -2  18 59.7355 30.3874   5
   0  -2  18 121.525 39.6345   6
   0   2  18 29.9730 22.7111   6
   0  -2 -18 90.9283 31.9981   1
   0   2 -18 17.4527 33.0037   1
   0  -2 -18 18.7081 27.5710   3
   0   2 -18 84.4166 34.5205   1
   0  -2 -18 121.924 42.5119   1
   0   2 -18 16.1660 19.8319   3
   0  -2  18 29.3776 32.8701   1
   0   2  18 55.1953 26.6067   1
   0  -2 -18 68.7625 34.8414   4
   0   2 -18 117.027 28.1973   4
   0   2  18 60.0034 30.5193   1
   0   2 -18 66.1145 31.9794   2
   0  -2  18 27.4810 27.0226   1
   0  -2 -19 12.7916 23.8618   4
   0   2 -19-6.24189 14.7321   4
   0  -2 -19 9.62886 17.9640   1
   0   2 -19 16.9243 28.2365   1
   0  -2  19-11.5344 25.4581   6
   0   2  19 9.42023 13.6162   6
   0  -2  19 8.59038 18.9624   1
   0   2  19 11.5490 25.4904   1
   0   2 -19 8.70133 19.2072   2
   0  -2 -19 14.9040 24.8666   1
   0  -2 -19-18.3495 21.6494   3
   0   2  19 10.2054 19.0392   1
   0  -2  19 14.0907 20.3615   1
   0  -2  19-12.0183 22.4197   5
   0   2  19 8.38018 15.6358   5
   0  -2  20 34307.6 3036.13   6
   0   2  20 29456.1 3021.43   6
   0  -2 -20 32527.3 3063.15   3
   0   2 -20 28711.2 3041.41   3
   0  -2  20 35151.5 3041.21   5
   0  -2 -20 40370.3 3061.83   1
   0  -2  20 35643.9 3027.61   1
   0   2  20 38646.4 3044.02   1
   0   2 -20 37589.9 3033.46   1
   0   2 -20 35626.4 3019.48   4
   0  -2 -20 38954.1 3048.50   4
   0   2  20 39943.4 3037.72   1
   0   2 -20 34192.8 3061.82   1
   0   2 -21-18.3601 20.2589   1
   0  -2  21 11.5142 19.2082   5
   0   2  21 7.46361 16.4710   5
   0   2 -21 6.19799 12.6633   4
   0  -2  21-12.6030 25.7497   1
   0  -2  21-7.58986 15.5071   1
   0   2 -21 15.1782 17.9042   2
   0   2 -21-13.2379 22.0837   3
   0  -2  21-10.1191 8.44038   6
   0  -2 -21 16.9050 28.2011   3
   0   2 -22 27588.8 2469.50   4
   0  -2 -22 29748.1 2489.80   4
   0  -2  22 29192.4 2482.82   6
   0   2 -22 23399.0 2485.65   3
   0  -2 -22 32488.4 2519.80   3
   0   2 -22 27026.2 2472.42   2
   0  -2  22 27991.3 2474.09   1
   0   2 -22 28997.4 2480.56   1
   0  -2  22 34114.8 2497.99   5
   0   2  22 30611.1 2475.13   5
   0  -2 -23-9.71999 16.2272   4
   0  -2 -23 14.9388 12.4764   3
   0   2  23 18.9527 16.6756   6
   0  -2  23-8.69154 16.2230   6
   0   2 -23 27.3374 18.9172   2
   0   2 -23-11.2145 13.2437   3
   0   2  23 6.76564 13.8374   5
   0  -2  23 20.8389 21.2977   5
   0   2 -24 8618.01 925.502   3
   0  -2 -24 12395.6 958.425   3
   0  -2  24 12897.5 938.588   5
   0   2 -24 9752.62 915.684   2
   0   2  24 11196.9 918.159   5
   0   2  24 9881.76 913.126   6
   0  -2 -25 8.66426 16.1627   4
   0   2  25 5.56260 10.3793   6
   0  -2  25 7.71638 12.8762   6
   0   2  25 6.07779 11.3399   5
   0  -2  25 8.87955 18.1447   5
   0  -2 -25-12.8451 18.5600   3
   0   2 -25-9.44018 17.6097   3
   0   2 -26 86.5610 25.2669   2
   0  -2  26 123.755 36.5756   5
   0   2  26 85.9238 24.2051   5
   0  -2 -26 73.7287 31.5215   4
   0   2  26 104.870 25.3394   6
   0  -2 -26 166.085 44.3492   3
   0   2 -27-6.02291 12.3075   2
   0   2  27 5.51943 11.2790   5
   0  -2  27 15.3303 14.2980   5
   0  -2 -27-7.54442 14.0729   4
   0  -2 -27-10.9249 12.8889   3
   0  -2  27 6.57735 10.9746   6
   0   2  27 4.93337 8.23276   6
   0  -2  28 687.269 83.4665   6
   0   2  28 690.925 80.0585   6
   0  -2 -28 789.693 90.1954   4
   0  -2 -28 923.961 106.501   3
   0   2  29 5.04277 12.6190   5
   0  -2 -29-9.22497 15.3895   3
   0   2 -29-7.14469 8.42840   3
   0  -2  29-5.55422 9.26607   6
   0   2  29 4.54896 7.58918   6
   0  -2  30 3030.34 271.800   6
   0   2  30 2816.95 267.555   6
   0   2  30 2921.68 270.040   5
   0  -2 -30 3454.10 290.115   3
   0   2 -30 2590.03 274.289   3
   0  -2 -30 3106.50 278.465   4
   0  -2 -31-6.21211 13.7092   4
   0   2  31 4.60182 9.40216   5
   0   2  31 4.16073 9.18209   6
   0  -2  31-4.79112 7.99263   6
   0  -2 -32 8173.86 746.703   4
   0   2  32 8502.21 739.265   6
   0   2  32 8703.62 741.518   5
   0  -3   0-28.5859 47.6880   2
   0  -3   0-9.54863 13.7970   5
   0  -3   0 9.97979 18.6150   6
   0  -3   0 10.5182 15.1976   3
   0  -3   1-9.30524 19.0661   5
   0  -3   1 21.2734 19.8907   6
   0  -3  -1 9.57221 17.9111   6
   0  -3  -1 25.5026 42.5680   2
   0  -3   1-30.7394 51.3001   2
   0  -3  -1 38.9808 32.5459   5
   0  -3   1 19.7938 18.5148   4
   0  -3  -1 34.9404 29.1794   4
   0  -3   2 4.77676 7.71574   1
   0   3  -2 8.61621 16.0703   3
   0   3  -2-2.42106 7.28127   1
   0  -3   2-11.0100 18.3671   6
   0  -3  -2-12.4668 20.7974   4
   0  -3   2-31.7985 45.9399   2
   0  -3  -2-9.42591 19.2585   5
   0  -3  -3 6189.57 572.831   4
   0   3  -3 6118.70 553.739   4
   0  -3  -3 5762.11 551.365   5
   0  -3   3 5869.42 551.233   5
   0  -3   3 5923.79 560.404   6
   0  -3   3 7445.32 662.227   2
   0   3  -3 6652.00 535.865   1
   0  -3   3 5992.26 529.664   1
   0   3  -3 5654.26 546.770   3
   0   3  -3 5997.49 531.503   1
   0  -3   3 5958.27 535.460   1
   0   3   4 9.40740 15.6945   6
   0  -3   4 11.8076 22.0232   6
   0  -3   4-8.61806 19.0194   5
   0  -3   4-30.9845 51.6891   2
   0  -3  -4 10.1917 17.0028   3
   0  -3  -4-14.3551 26.7746   4
   0   3  -4 5.22757 12.3341   1
   0  -3  -4 3.55814 9.38674   1
   0   3  -4 5.34466 8.91762   4
   0  -3   4-7.26734 16.0388   1
   0   3   4 2.76897 8.00253   1
   0  -3   4 4.23468 8.65366   1
   0  -3  -4-6.45125 7.12043   1
   0   3  -4 7.23545 18.1062   1
   0   3  -5 921.117 104.132   1
   0  -3  -5 956.136 102.582   1
   0  -3   5 691.303 108.382   1
   0   3   5 999.252 113.442   6
   0  -3   5 799.054 105.797   5
   0  -3   5 1359.61 190.884   2
   0  -3  -5 984.913 134.111   4
   0   3  -5 1020.33 109.260   4
   0   3  -5 852.759 94.3707   4
   0  -3  -5 1033.37 117.021   3
   0  -3   5 1108.93 126.952   6
   0   3   5 1026.28 93.3977   1
   0  -3   5 834.636 95.4328   1
   0   3   5 711.213 92.6686   1
   0   3  -5 1088.09 117.611   1
   0  -3  -5 916.675 94.8085   1
   0   3   6 8.59701 16.0352   6
   0   3   6-4.59320 9.38586   2
   0   3  -6-6.42010 17.7614   4
   0  -3  -6-16.9983 20.0519   4
   0  -3   6 12.0148 20.0439   1
   0   3   6-4.15559 9.80520   1
   0   3   6-6.77013 13.8332   1
   0  -3  -6 10.5700 19.7150   3
   0  -3   6 11.5263 16.6529   6
   0  -3   6-7.68489 15.7021   5
   0  -3  -6-7.59744 19.0119   1
   0   3  -6-8.38284 15.6358   1
   0  -3  -6-5.15653 7.45140   1
   0   3  -6 11.4473 13.5042   1
   0   3   7 277.406 50.5336   6
   0   3   7 255.559 50.3423   1
   0   3  -7 203.789 56.3526   1
   0  -3  -7 333.655 49.6002   1
   0  -3   7 344.988 53.1940   5
   0  -3   7 454.428 67.6523   6
   0   3  -7 436.753 53.0741   4
   0  -3  -7 393.940 86.5897   4
   0   3  -7 317.690 41.3157   4
   0  -3   7 260.987 66.9407   1
   0   3   7 335.868 47.8381   1
   0  -3   7 389.723 53.3593   1
   0  -3  -7 230.658 51.3943   1
   0   3   7 353.137 44.0433   2
   0   3  -7 331.026 55.6106   3
   0  -3  -7 343.435 60.5711   3
   0   3  -8-8.46697 12.2326   3
   0  -3  -8-7.21299 13.4533   1
   0   3   8-10.4762 17.4767   1
   0  -3   8-11.2470 18.7626   6
   0   3   8 7.28262 12.1492   6
   0  -3   8-7.09024 13.2244   5
   0   3   8 8.54993 17.4689   5
   0   3   8 2.80792 8.11367   2
   0   3  -8 4.76643 13.1862   4
   0  -3  -8 18.7973 27.1568   4
   0   3  -8 2.91312 9.09201   4
   0  -3   8 7.46301 13.9196   1
   0   3   8 4.14434 11.9751   2
   0   3  -8 25.5028 23.7830   1
   0  -3  -8-10.3586 14.9654   1
   0  -3  -8-10.0340 14.4966   3
   0  -3   8-14.9345 21.5763   1
   0   3   8 6.84053 13.9764   1
   0  -3   9 108.096 34.2803   6
   0   3   9 96.9646 24.5839   6
   0   3   9 145.088 32.8124   1
   0  -3   9 62.6945 39.6894   1
   0   3  -9 86.8834 31.3424   3
   0  -3   9 69.4060 21.7416   5
   0   3   9 35.0397 22.6178   1
   0   3  -9 53.8559 32.3416   1
   0   3   9 57.1506 26.1966   5
   0   3  -9 82.2902 21.1953   4
   0   3  -9 62.0764 14.4426   4
   0   3   9 29.6259 15.6404   2
   0  -3   9 100.104 27.6267   1
   0  -3  -9 33.0635 25.0711   1
   0   3  -9 75.3936 43.9915   1
   0  -3  -9 110.736 34.1338   3
   0   3   9 57.8133 14.3551   2
   0  -3  10-10.5788 15.2834   6
   0   3 -10-9.31289 20.5521   3
   0  -3  10 16.1710 33.0396   1
   0  -3  10 6.83591 9.87599   5
   0  -3 -10 20.0838 23.6910   1
   0   3 -10 13.1914 24.6036   1
   0   3  10-12.4406 17.9732   1
   0   3  10-6.58685 16.4824   6
   0   3  10 7.76818 15.8715   5
   0   3 -10 3.55970 10.2855   4
   0  -3 -10-19.8121 33.0508   4
   0   3 -10-2.31356 6.95790   4
   0  -3 -10-11.2993 18.8497   1
   0   3 -10-16.7115 31.1690   1
   0  -3  10 9.01510 16.8143   1
   0  -3 -10-10.2630 12.1063   3
   0   3  10 1.19319 3.98109   2
   0   3  10 1.93223 7.02524   2
   0   3  11 45.1761 19.8471   6
   0   3 -11 39.9311 31.4304   3
   0   3  11 44.8343 26.0308   5
   0  -3 -11 19.6749 28.7255   4
   0   3 -11 52.3219 14.0921   4
   0  -3 -11 42.0636 25.1534   3
   0  -3  11 69.0777 24.7946   5
   0  -3  11 97.4586 47.1162   1
   0   3  11 20.4087 30.9676   1
   0   3  11 51.3574 32.3947   1
   0  -3 -11 56.7355 33.0478   1
   0   3 -11 92.4803 44.2738   1
   0   3 -11 73.3357 46.0644   1
   0  -3 -11 22.5604 19.2692   1
   0  -3  11 37.7935 22.6731   1
   0   3  12 10.9536 24.1728   1
   0   3  12-12.9593 18.7225   1
   0  -3 -12 12.4562 17.9957   1
   0   3 -12-12.5427 18.1207   1
   0   3  12 18.2994 16.0893   6
   0  -3 -12-19.3822 36.1502   4
   0   3 -12-2.96680 10.4990   4
   0   3 -12-10.9868 18.3284   3
   0  -3 -12-10.8448 20.2268   3
   0  -3 -12-11.0573 15.9746   1
   0   3 -12-19.4508 16.2240   1
   0  -3  12-9.63644 11.3672   1
   0  -3 -13 2855.57 270.688   1
   0   3 -13 1564.81 281.126   1
   0   3  13 1511.97 252.385   1
   0  -3 -13 2425.73 292.297   4
   0  -3  13 2791.91 255.694   5
   0  -3 -13 2715.13 272.143   3
   0   3 -13 3488.45 288.380   3
   0   3  13 3098.87 258.911   5
   0   3  13 2673.59 250.246   6
   0  -3  13 3050.88 275.630   6
   0  -3 -13 2065.20 266.933   1
   0   3  13 3234.66 285.052   1
   0  -3  13 1826.38 252.715   1
   0   3 -13 3058.09 284.457   1
   0  -3  14-7.34763 12.2578   5
   0  -3 -14 13.9497 23.2713   1
   0   3 -14-11.0599 26.0929   1
   0  -3  14-11.2856 18.8271   6
   0   3  14 6.28450 12.8404   6
   0   3  14-11.4529 16.5465   1
   0  -3 -14-18.0064 26.0143   4
   0   3 -14 4.14523 10.3731   4
   0   3 -14 20.2308 33.7495   1
   0  -3 -14-10.2472 20.9366   1
   0  -3  14-9.41874 22.2210   1
   0   3  14-12.8769 26.3094   1
   0   3  14 7.56208 16.6886   5
   0   3 -14 13.3140 24.8324   3
   0  -3 -14-11.9365 19.9129   3
   0  -3  15 15.5389 14.4935   5
   0  -3  15-11.5386 16.6722   6
   0   3  15 6.60033 13.4881   6
   0   3  15 11.2621 23.0116   1
   0   3  15 7.91455 18.6741   5
   0  -3 -15-17.1988 28.6925   4
   0   3 -15 3.65347 8.06719   4
   0  -3 -15-12.8120 18.5117   3
   0  -3  15-9.10797 18.6108   1
   0   3  15 12.6021 21.0248   1
   0   3 -15 14.2053 20.5243   3
   0  -3 -15 9.91224 16.5380   1
   0   3 -15-20.0526 40.9711   1
   0  -3  16-8.01532 18.9100   5
   0  -3 -16 14.5551 21.0281   1
   0   3 -16 10.1432 16.9212   1
   0   3 -16-14.6295 27.2859   3
   0   3  16 10.8659 18.1268   1
   0   3  16 7.84432 18.5066   5
   0   3 -16-3.52099 9.74083   4
   0  -3 -16 16.1548 23.3392   4
   0   3 -16 40.3154 37.5967   1
   0  -3  16 2.50825 7.82845   4
   0  -3 -16 13.3293 19.2571   3
   0  -3  16 11.7307 13.8378   6
   0   3  16-6.94737 11.5899   6
   0   3  16-12.2921 22.9264   1
   0  -3  16-8.71798 14.5436   1
   0   3 -16-11.1474 24.6007   2
   0   3  17 49.7660 24.5097   5
   0   3 -17 104.024 30.9783   1
   0  -3  17 16.9669 18.0773   5
   0  -3 -17 60.3236 38.0849   4
   0   3 -17 58.7316 40.3271   1
   0  -3 -17 26.6065 21.5441   1
   0   3 -17 51.7569 31.5514   2
   0  -3  17 58.0111 25.4467   1
   0  -3 -17 99.5687 37.8683   3
   0   3  17 10.3347 17.9887   1
   0  -3  17 59.7715 39.7475   1
   0  -3  17 153.710 39.7822   6
   0   3 -17 30.7494 29.1317   3
   0   3 -18 15.8606 18.7104   3
   0  -3  18-14.0227 20.2599   1
   0   3 -18 18.9108 31.5480   1
   0   3  18-11.9402 26.3510   1
   0  -3  18 7.83804 18.4927   1
   0   3 -18 9.74473 22.9908   2
   0  -3  18-11.7837 13.9016   6
   0   3  18-7.61384 15.5574   6
   0   3  18-8.73983 12.6282   5
   0   3 -18 8.81478 14.7063   1
   0  -3 -18-15.0532 25.1128   3
   0  -3  18-8.76717 21.9392   5
   0   3 -19 54.6630 25.5408   2
   0   3  19 7.98655 18.1041   6
   0  -3  19 104.317 33.7454   6
   0   3 -19 15.5938 18.8540   3
   0  -3  19 123.044 44.3590   1
   0  -3 -19 47.2154 32.4209   3
   0  -3  19 91.7163 31.8124   5
   0   3  19 25.4471 16.3527   5
   0  -3  20-11.2427 13.2910   6
   0   3  20-8.73165 12.6453   6
   0  -3 -20-16.2104 27.0566   3
   0  -3 -20-12.0723 20.1583   4
   0   3  20-8.59282 12.4452   5
   0   3 -21 7.92259 16.2292   2
   0  -3  21 10.7720 18.0081   6
   0  -3  21 38.7813 24.2890   5
   0   3 -21-13.8406 16.3683   3
   0  -3 -21 16.1856 30.2107   3
   0  -3 -21 45.2085 28.3057   4
   0   3  21 7.98496 14.9388   5
   0   3 -22 7.42141 16.3783   2
   0  -3  22-10.1828 14.7118   6
   0   3  22-8.64814 10.2022   6
   0  -3  22-9.74357 16.2548   5
   0   3 -22 13.0799 15.4297   3
   0  -3 -22-16.0827 23.2353   3
   0  -3 -22-10.5033 15.1748   4
   0   3  22 7.60475 12.6870   5
   0   3 -23 378.247 54.0167   2
   0   3  23 330.774 54.4897   6
   0  -3  23 314.234 55.1209   6
   0  -3  23 163.796 48.8053   5
   0  -3 -23 329.365 69.8191   3
   0  -3 -23 391.219 63.9913   4
   0   3 -23 274.812 62.8146   3
   0   3 -24-6.74081 14.8815   2
   0  -3  24 8.83230 14.7398   6
   0   3  24-7.11651 14.5457   6
   0  -3  24 9.38480 17.5085   5
   0   3  24-6.69628 9.68281   5
   0   3 -24-11.1000 18.5216   3
   0  -3 -24-15.0271 21.7136   3
   0  -3 -24-9.13083 17.0350   4
   0   3  25 31.1079 16.8336   6
   0  -3  25 65.1330 22.8333   6
   0   3  25 62.9526 21.9725   5
   0   3 -25 10.0697 15.0235   3
   0   3 -25 32.8915 20.8702   2
   0  -3 -25 14.3952 21.1325   3
   0  -3 -25 58.0468 23.2448   4
   0   3  26-5.94983 14.8916   5
   0   3 -26 9.14580 13.2167   3
   0  -3  26-7.48027 10.8113   6
   0   3  26-5.65081 11.5496   6
   0   3  27 52.5349 20.4347   6
   0  -3 -27 51.3993 20.6632   4
   0   3  27 61.2289 18.9537   5
   0   3 -27 33.5879 18.9138   3
   0   3 -27 18.4501 17.4300   2
   0  -3 -27 12.3857 21.0061   3
   0  -3  28 6.26541 9.05254   6
   0   3  28 4.89408 8.16527   6
   0  -3 -28-6.87172 12.8171   4
   0   3  28-5.23973 10.7062   5
   0   3 -28 7.72717 11.1642   3
   0   3 -28 5.86989 11.9936   2
   0  -3 -28-11.3357 16.3773   3
   0   3  29 4.98813 9.32187   5
   0  -3  29-5.70844 6.75912   6
   0   3  29 22.8681 11.4596   6
   0  -3 -29-10.3148 17.2172   3
   0   3 -29 21.2380 15.6339   3
   0  -3 -29-6.50957 13.3128   4
   0  -3 -30 6.07906 8.78290   4
   0  -3 -30 9.34635 11.0253   3
   0   3  30-4.31391 8.04638   6
   0   3  31-4.01941 5.81696   6
   0  -4   0 296240. 26017.2   6
   0  -4   0 333619. 26028.6   4
   0  -4   0 293683. 26013.9   5
   0  -4   1 9.57039 27.7167   6
   0  -4   1 34.0841 25.6950   5
   0  -4   1 29.5186 33.8914   4
   0  -4  -1 30.9103 35.4844   4
   0  -4  -1 10.0773 26.6468   3
   0  -4  -2 3466.19 333.168   3
   0   4  -2 3034.18 319.108   3
   0  -4   2 4001.78 338.152   6
   0  -4  -2 3028.31 322.647   5
   0  -4   2 3937.77 331.060   5
   0  -4  -2 3445.74 341.250   4
   0   4  -3 1.43703 4.32175   1
   0  -4   3 10.5375 17.5789   6
   0   4  -3-1.69388 5.28651   1
   0  -4   3 1.44322 5.51652   1
   0  -4  -3-9.92677 16.5600   3
   0  -4  -3-8.54603 14.2566   5
   0   4  -3-7.53198 12.5650   3
   0  -4   3 8.06001 20.1687   5
   0  -4   4 14980.8 1417.82   5
   0   4  -4 15216.5 1399.02   1
   0  -4   4 16657.6 1433.78   6
   0  -4  -4 16070.4 1436.49   4
   0  -4   4 17110.7 1396.78   1
   0   4  -4 17077.1 1410.31   4
   0  -4  -4 17747.6 1433.33   3
   0  -4   4 15803.0 1394.51   1
   0   4   4 17408.3 1427.67   6
   0   4  -4 16208.9 1414.82   3
   0   4   5 8.98890 12.9869   6
   0  -4   5 7.81286 17.2421   5
   0   4  -5 3.84771 13.2332   1
   0  -4   5-11.0110 20.5372   6
   0  -4  -5 12.7695 28.1806   4
   0  -4   5 8.02580 9.46795   1
   0   4   5-3.22595 4.66193   1
   0   4  -5 4.88744 9.11635   4
   0  -4  -5 10.0553 11.8618   3
   0   4  -5-7.18055 15.8467   3
   0  -4   5 3.61073 11.2694   1
   0   4   5 1.33167 4.58112   1
   0   4  -5-4.22431 9.96668   1
   0  -4  -5 1.47439 4.08032   1
   0  -4  -5 1.55635 4.85856   1
   0  -4   6 890.282 102.108   5
   0  -4  -6 801.331 82.7026   1
   0   4  -6 832.417 93.9276   1
   0  -4   6 924.724 115.728   6
   0  -4  -6 1127.36 132.897   4
   0   4   6 571.519 82.1879   1
   0   4  -6 819.408 88.5409   4
   0  -4  -6 819.820 106.014   3
   0   4  -6 1201.20 99.6117   1
   0  -4   6 1183.88 93.0872   1
   0  -4  -6 637.209 86.3627   1
   0   4  -6 945.401 101.189   3
   0   4   6 1085.39 109.792   6
   0  -4   7 10.8726 20.2802   6
   0   4   7 8.09554 17.8672   6
   0   4  -7 7.30567 19.2715   3
   0  -4   7 7.30883 14.9349   5
   0  -4  -7 28.5124 33.6342   4
   0  -4  -7-3.66954 9.68214   1
   0   4  -7-6.04710 16.7306   1
   0   4  -7 7.54029 10.4326   4
   0   4   7-6.78070 17.8870   2
   0   4   7-3.25898 9.41973   1
   0  -4   7 4.42320 12.2389   1
   0  -4  -7-9.61610 17.9368   3
   0   4  -7 6.84092 24.2100   1
   0  -4   7 7.04670 15.5528   1
   0   4   8 616.047 78.5252   6
   0  -4   8 514.222 76.2121   5
   0  -4  -8 686.027 72.3070   1
   0   4   8 728.104 75.6203   2
   0  -4   8 519.028 80.9740   1
   0   4  -8 486.991 64.0667   4
   0  -4  -8 792.479 108.168   4
   0   4   8 584.806 64.3289   1
   0  -4  -8 576.192 85.6389   3
   0   4  -8 600.754 78.1916   3
   0  -4   8 682.270 90.5394   6
   0  -4  -8 517.850 66.2516   1
   0   4   8 638.330 70.4684   1
   0   4  -8 896.735 91.9671   1
   0  -4   8 676.108 71.7270   1
   0   4  -9 7.53947 23.5379   3
   0  -4  -9 9.82504 12.9715   1
   0   4  -9 9.26572 24.4474   1
   0   4   9 6.69002 13.6818   6
   0   4   9 5.97588 11.1619   2
   0   4   9 7.77526 24.2736   5
   0  -4   9 9.91422 23.3974   1
   0   4   9 3.63226 9.10887   1
   0  -4  -9 31.1777 34.4073   4
   0   4  -9 7.36269 20.3771   4
   0   4  -9 8.83427 16.8499   4
   0   4   9-4.36963 12.1031   2
   0   4   9 5.85777 22.9253   1
   0  -4  -9 9.41554 19.2466   3
   0  -4   9 10.1657 18.9697   6
   0   4  -9 8.56004 18.9002   1
   0  -4  -9 5.62622 19.3585   1
   0  -4  10 132845. 11621.2   5
   0  -4  10 96834.4 11627.9   1
   0  -4 -10 125438. 11619.2   1
   0   4 -10 149165. 11642.7   1
   0   4  10 174589. 11633.8   5
   0  -4  10 144725. 11638.4   6
   0   4  10 133647. 11619.6   6
   0  -4 -10 168485. 11678.9   4
   0   4 -10 116436. 11617.2   4
   0   4  10 137053. 11602.8   2
   0  -4 -10 139096. 11633.5   3
   0   4  10 145045. 11610.8   1
   0   4 -10 157601. 11633.3   3
   0   4 -10 93960.1 11623.8   1
   0  -4  10 157701. 11621.4   1
   0  -4 -10 137111. 11618.2   1
   0   4  10 139811. 11624.5   1
   0  -4  11 9.88273 16.4896   6
   0   4 -11 8.17123 22.6073   3
   0   4  11 5.94925 13.1330   6
   0  -4  11-12.0104 20.0385   1
   0   4  11 4.68987 13.5549   1
   0  -4  11-6.81160 12.7085   5
   0  -4 -11 13.5741 16.0153   1
   0   4  11 7.06578 22.0542   5
   0   4 -11 11.1632 15.4444   4
   0  -4 -11-16.9571 28.2899   4
   0   4 -11 1.96748 9.43276   4
   0  -4 -11 9.20199 15.3542   3
   0  -4 -11 14.2730 19.7452   1
   0   4 -11-11.8203 19.7214   1
   0   4  11-8.24803 20.6417   1
   0  -4  11 12.4132 17.9364   1
   0   4  11 3.11249 10.7090   2
   0   4  11-1.78342 8.01715   2
   0   4  12 24400.0 966.870   5
   0   4  12 10735.4 908.314   2
   0  -4 -12 21171.4 1043.07   4
   0  -4 -12 15230.2 951.480   1
   0   4 -12 21128.9 1016.91   1
   0   4 -12 18677.5 937.146   4
   0   4 -12 17531.8 915.076   4
   0  -4  12 20331.8 956.322   5
   0  -4 -12 21770.4 969.981   1
   0   4  12 13802.2 958.944   1
   0   4 -12 19043.1 981.811   1
   0  -4  12 21659.2 962.809   1
   0  -4  12 20362.4 982.107   6
   0   4  12 21023.9 949.682   6
   0   4  12 22136.1 950.354   1
   0   4 -12 25209.7 989.071   3
   0  -4 -12 17715.4 964.841   3
   0  -4  13-6.85428 16.1707   5
   0   4 -13-10.1896 22.4868   1
   0  -4 -13-8.49066 14.1643   1
   0  -4  13-9.89903 16.5138   6
   0   4  13-6.88692 20.7119   5
   0   4 -13 15.0217 25.0595   1
   0   4 -13 3.61148 6.21025   4
   0  -4 -13 9.00871 13.0151   3
   0   4 -13 9.52813 21.0271   3
   0   4  13 5.95200 15.6995   1
   0  -4  13-13.1173 21.8825   1
   0  -4  13 6.89798 19.9313   1
   0   4  14 23833.2 1651.39   5
   0   4 -14 14141.9 1671.24   1
   0  -4  14 21225.1 1679.03   1
   0  -4  14 18926.1 1645.05   5
   0  -4 -14 17117.7 1651.49   3
   0   4 -14 22076.9 1668.14   3
   0   4  14 19491.7 1639.49   6
   0  -4  14 19761.7 1659.59   6
   0  -4 -14 15549.3 1677.09   4
   0   4  14 14484.9 1653.41   1
   0   4  15 5.23140 13.1546   6
   0   4  15 27.5850 23.7523   5
   0  -4 -15 16.0773 26.8517   4
   0   4 -15 17.3852 32.4513   1
   0   4  15 11.2351 36.3180   1
   0  -4 -15 18.9700 20.9720   3
   0  -4  15 6.83943 12.8220   5
   0  -4  15-9.87732 16.5284   6
   0  -4 -15-10.5266 17.6084   1
   0  -4  15 13.4908 25.1952   1
   0   4 -15 79.7320 40.3290   3
   0  -4  16 301.183 65.1020   1
   0   4 -16 405.299 70.8667   2
   0   4  16 218.144 57.6560   1
   0  -4 -16 216.635 55.7600   1
   0  -4 -16 219.504 51.4661   3
   0  -4 -16 414.649 78.0950   4
   0   4  16 370.352 49.7145   6
   0  -4  16 415.204 56.1832   5
   0  -4 -17 10.3570 19.3171   3
   0  -4 -17 29.0595 27.0998   4
   0   4  17-7.17602 18.9281   5
   0   4  17-5.62360 9.38156   6
   0  -4  17 14.3671 17.9757   5
   0  -4  18 73.0735 23.1812   6
   0  -4  18 22.3288 15.4240   5
   0  -4 -18 39.7370 29.3446   4
   0   4  18 29.6279 18.6723   6
   0   4  18 15.2119 19.2065   5
   0   4 -18 9.48187 17.8719   2
   0  -4  19-10.5221 12.4140   6
   0   4  19-7.44491 10.7581   5
   0  -4  19-7.56400 14.1095   5
   0  -4 -19-12.3684 17.8702   4
   0   4 -19-8.83095 10.4194   2
   0   4  19 12.4916 11.6513   6
   0  -4 -20 22442.1 1895.79   3
   0   4 -20 23192.5 1882.19   2
   0  -4  20 21544.8 1874.93   5
   0  -4  20 23750.1 1888.42   6
   0   4  20 25125.1 1875.61   6
   0  -4 -20 24994.3 1899.97   4
   0  -4 -21-10.6859 19.9321   4
   0  -4  21 10.1016 11.9185   6
   0   4  21-6.90069 11.5145   6
   0   4 -21 7.63766 14.2473   2
   0   4 -21-13.6298 11.3714   3
   0   4  21-7.90084 14.7381   5
   0  -4 -21-12.5891 18.1893   3
   0  -4  21 8.00938 14.9405   5
   0   4 -22 18956.9 1341.29   2
   0  -4 -22 17438.7 1367.30   3
   0  -4  22 14963.9 1344.55   6
   0   4  22 13918.7 1334.27   6
   0   4  22 13242.2 1331.94   5
   0   4  23-6.96924 11.6297   5
   0  -4 -23 13.3447 22.2636   3
   0   4 -23-11.9469 14.0955   3
   0  -4  23-9.41453 15.7081   6
   0  -4 -23 9.20441 15.3576   4
   0  -4 -24 6598.10 555.374   4
   0   4 -24 6510.39 547.060   2
   0   4  24 7360.76 549.415   5
   0  -4  24 5919.13 551.397   6
   0   4  24 4834.69 543.269   6
   0  -4 -24 5815.92 570.791   3
   0   4 -24 5155.13 556.482   3
   0   4 -25 6.15714 11.4998   2
   0  -4 -25-13.2673 19.1771   3
   0   4 -25 20.4065 17.0321   3
   0  -4 -25 15.8060 16.1583   4
   0   4  25 12.1623 10.1628   5
   0  -4  25-8.33220 9.84744   6
   0   4  25 6.59630 11.0208   6
   0   4 -26 330.890 49.6237   2
   0  -4 -26 205.721 60.0032   3
   0   4 -26 305.068 55.1709   3
   0  -4 -26 302.487 51.1707   4
   0  -4  26 371.099 54.9889   6
   0   4  26 305.734 51.7217   6
   0   4 -27-5.71739 10.6659   2
   0  -4  27-14.4968 12.0939   6
   0   4 -27 8.48253 12.2568   3
   0   4  27 16.3232 13.6171   6
   0   4  27 5.30965 9.90557   5
   0  -4 -27 6.79318 11.3346   4
   0  -4 -27-12.2472 10.2178   3
   0   4  28 398.035 52.8944   6
   0  -4  28 416.799 56.1687   6
   0  -4 -28 388.616 56.0849   4
   0   4  28 391.858 52.0613   5
   0   4 -28 343.751 56.8849   3
   0   4 -28 381.846 53.2846   2
   0  -4 -28 355.722 68.2419   3
   0   4 -29-5.44058 12.0154   2
   0   4 -30 2472.10 232.155   2
   0  -5   0 8.26755 16.8918   6
   0  -5   0-7.41014 15.1399   5
   0  -5  -1 29.3247 23.1061   4
   0  -5   1 8.65277 14.5065   6
   0   5  -1 14.8773 13.9487   3
   0  -5  -1 7.45904 15.3079   5
   0  -5   1 29.0881 14.9275   5
   0  -5  -2-9.54234 19.4971   4
   0  -5   2 7.54449 12.5870   5
   0  -5  -2 7.50564 14.0000   5
   0   5  -2 6.89824 9.96753   3
   0  -5   2-8.97611 14.9751   6
   0   5  -3 1393.77 154.725   3
   0  -5   3 1398.12 164.188   6
   0  -5  -3 1598.45 169.034   4
   0  -5  -3 1924.56 174.678   3
   0  -5   3 1404.57 157.304   5
   0  -5   4-7.27395 13.5685   5
   0   5  -4 5.68892 10.6127   4
   0  -5  -4-9.43003 15.7328   3
   0   5   4 8.74776 20.6390   6
   0   5  -4-6.57892 14.5202   3
   0  -5  -4-9.93938 20.3087   4
   0  -5   5 539.654 71.4877   6
   0   5   5 554.552 65.1960   6
   0  -5  -5 724.535 82.9723   4
   0   5   5 656.618 74.7602   2
   0  -5   5 585.614 34.6891   1
   0   5  -5 638.907 55.3095   4
   0  -5  -5 836.595 80.6516   3
   0   5  -5 545.483 57.1303   3
   0   5   6 8.51439 14.2040   6
   0  -5   6-7.00409 14.3105   5
   0  -5   6-2.26710 5.67342   1
   0  -5   6-2.55690 6.03266   1
   0  -5  -6 10.8392 22.1461   4
   0   5  -6 2.91303 5.95211   1
   0   5  -6 4.57359 9.34472   4
   0  -5  -6-9.54577 17.8041   3
   0   5  -6 2.10801 7.86367   1
   0  -5   6-10.0279 11.8292   6
   0   5  -6-6.46070 12.0502   3
   0   5   6-8.11050 20.2952   2
   0   5  -7 779.628 82.1570   1
   0   5   7 922.565 95.7913   2
   0  -5   7 970.743 106.678   6
   0  -5   7 741.117 79.0808   1
   0   5   7 971.632 101.647   6
   0   5  -7 628.315 87.1154   3
   0  -5   7 683.034 77.6185   1
   0   5  -7 895.828 79.5701   1
   0  -5   7 635.886 88.6379   5
   0   5   8 3.23041 5.71733   1
   0  -5   8 4.18524 6.04783   1
   0  -5  -8 12.0957 28.5366   4
   0  -5  -8 1.51899 3.10611   1
   0  -5  -8 3.11194 5.02816   1
   0   5  -8-3.71264 9.79359   4
   0  -5   8 7.07492 13.1962   5
   0   5  -8 6.51822 10.8745   3
   0  -5   8-9.82877 20.0819   6
   0   5   8-1.44988 4.52678   1
   0   5   8 11.4316 16.5159   2
   0  -5   8-3.28350 7.24728   1
   0   5   9 590.066 69.1630   5
   0  -5  -9 479.665 46.2622   1
   0   5  -9 502.420 58.1959   1
   0   5   9 467.494 55.9225   2
   0   5  -9 491.021 50.3470   4
   0  -5  -9 402.009 77.2513   4
   0  -5   9 480.550 63.2493   5
   0   5   9 187.638 40.3276   1
   0  -5  -9 285.017 47.3750   1
   0   5  -9 582.309 64.3806   3
   0  -5  -9 560.266 72.1661   3
   0  -5   9 487.934 70.7357   6
   0   5   9 571.675 64.8417   6
   0   5   9 295.783 45.8790   1
   0   5  10-6.19818 14.6251   6
   0  -5  10 6.53838 14.4315   1
   0  -5  10 6.76622 11.2904   5
   0  -5  10 9.31390 13.4584   6
   0  -5 -10-3.18220 7.02731   1
   0  -5 -10-13.0014 18.7850   4
   0   5 -10 7.97503 7.99887   4
   0   5 -10 6.85394 11.4367   3
   0  -5 -10 8.58145 12.4004   3
   0   5 -10 12.3391 11.5098   1
   0   5  10-4.49793 12.9990   2
   0   5  11 308.693 45.1997   6
   0  -5  11 357.321 56.7964   6
   0  -5  11 279.461 47.6686   5
   0   5 -11 354.214 51.0163   3
   0   5  11 298.663 49.0604   5
   0  -5 -11 258.266 59.0272   4
   0   5 -11 249.675 32.8694   4
   0   5  11 311.901 41.9932   2
   0   5  11 255.697 38.8347   1
   0  -5 -11 428.477 57.9405   3
   0  -5  11 308.187 51.7671   1
   0   5 -11 283.720 48.6957   1
   0  -5  12-6.68255 14.7506   5
   0  -5 -12 4.30992 8.81119   1
   0   5  12-6.31709 11.7862   5
   0  -5 -12-13.8575 20.0226   4
   0   5 -12 8.09772 15.1064   1
   0   5  12-5.06374 11.9505   1
   0  -5 -12-8.21514 15.3254   3
   0  -5  12 8.84413 14.7572   6
   0  -5  12-8.80974 18.0022   1
   0   5  12-5.37838 12.6925   6
   0   5 -12-7.34537 15.0108   3
   0  -5 -13 405.291 80.9414   4
   0  -5  13 470.509 78.3762   1
   0  -5 -13 481.743 62.3508   1
   0   5 -13 556.110 89.3462   2
   0   5  13 499.736 67.4764   1
   0   5  13 533.244 66.5949   5
   0  -5  13 474.668 71.4353   6
   0   5  13 542.350 63.9855   6
   0   5 -13 575.124 73.0432   3
   0  -5 -13 507.121 71.3895   3
   0   5  14-5.90361 13.9303   5
   0  -5 -14 5.83228 9.73300   1
   0  -5 -14 13.9226 20.1159   4
   0   5 -14 8.45491 17.2765   3
   0   5 -14-12.4839 20.8274   2
   0   5  14-7.28864 12.1618   1
   0  -5 -14 8.23765 9.72069   3
   0  -5  14 8.79497 10.3779   6
   0  -5  14 6.99487 17.5054   5
   0   5  14 4.87834 9.97054   6
   0  -5 -15 13.7090 20.2871   4
   0   5 -15 67.7992 30.1276   2
   0  -5 -15 25.2886 19.1145   3
   0   5  15 77.2517 22.0477   5
   0  -5  15 17.4285 16.8366   6
   0   5  15 56.4553 18.9231   6
   0   5 -15 28.6224 25.5463   3
   0  -5  15 83.7442 25.0841   5
   0   5 -16-10.3943 22.9391   2
   0  -5 -16-8.60652 12.4350   3
   0   5  16-6.08955 12.4429   5
   0  -5  16 8.81894 14.7128   6
   0   5  16-4.44555 10.4893   6
   0   5 -16 9.99718 20.4263   3
   0  -5  16 6.96691 14.2353   5
   0  -5 -17 25.5613 23.9369   4
   0   5 -17 38.0863 22.5689   2
   0  -5 -17 34.2098 18.9992   3
   0   5  17 25.4315 16.9110   5
   0  -5  17 17.9141 16.8475   6
   0   5  17 18.0046 13.1871   6
   0   5 -17 31.5267 23.2936   3
   0  -5  17 42.0436 24.1971   5
   0  -5 -18 12.1456 24.8174   4
   0   5 -18-8.77220 20.6982   2
   0  -5 -18 8.85514 10.4510   3
   0   5  18-6.28657 12.8488   5
   0   5  18 4.66918 10.3097   6
   0  -5  18 7.08278 15.6342   5
   0   5 -18 22.1562 18.4837   3
   0  -5  18 9.02971 19.9300   6
   0  -5 -19 492.023 85.0969   4
   0  -5  19 632.792 81.3639   6
   0   5 -19 553.371 86.4100   3
   0  -5 -19 506.933 76.0113   3
   0   5  20 5.14250 12.1326   6
   0  -5 -20 9.27249 13.3964   3
   0  -5 -20-10.7120 15.4760   4
   0   5 -20 7.46023 13.9145   2
   0  -5  20 9.27436 13.3991   6
   0   5 -20-11.7665 13.8801   3
   0   5  20-6.46730 12.0627   5
   0   5  21 13.4922 18.0611   5
   0  -5 -21 67.7655 28.6996   3
   0  -5 -21 79.8473 28.3483   4
   0   5 -21 90.7089 25.5138   2
   0   5 -21 96.3639 32.4146   3
   0   5  21 118.838 25.8951   6
   0   5  22 6.81437 11.3802   5
   0  -5 -22-10.0873 11.9109   3
   0  -5 -22 9.13268 13.2048   4
   0   5 -22 6.51865 14.3954   2
   0   5 -22-11.7760 13.9012   3
   0   5  22 17.2416 14.3912   6
   0  -5 -23 8.47333 14.2614   4
   0   5 -23 12.2763 12.6831   2
   0  -5  23 36.3885 20.1649   6
   0   5  23 38.3104 19.2955   6
   0   5  23 19.4849 13.4044   5
   0   5  24-6.82161 11.3854   6
   0  -5 -24-10.4804 17.4872   3
   0  -5 -24 7.85501 13.1086   4
   0  -5  24 8.80628 10.3940   6
   0   5 -24 5.89892 12.0575   2
   0   5 -24 10.3040 8.60192   3
   0   5  24 5.95543 11.1132   5
   0  -5 -25-10.6204 19.8220   3
   0   5 -25 28.9732 19.7458   3
   0   5 -25 11.1554 14.7307   2
   0  -5  25 8.40305 9.93973   6
   0   5  25 11.1931 12.3727   5
   0   5  25-6.69630 11.1952   6
   0  -5 -26 6.76435 12.6167   4
   0   5 -26-5.44117 10.1489   2
   0   5 -26 8.74833 12.6393   3
   0  -5 -26-10.6026 12.5072   3
   0   5 -27 5.15671 9.63271   2
   0  -5 -27 10.4071 17.3694   3
   0  -5 -28 10.0391 11.8730   3
   0   6   0 64734.6 5413.55   3
   0  -6   0 61887.4 5412.71   5
   0   6   1-16.0469 32.7887   2
   0   6  -1 22.4779 49.6069   2
   0   6  -1 6.44965 9.32729   3
   0  -6   2 544.279 73.3154   5
   0   6  -2 775.011 147.173   2
   0   6   2 658.740 102.686   2
   0  -6   2 716.538 82.5360   6
   0   6  -2 552.560 72.6476   3
   0   6  -3-6.03740 13.3241   3
   0  -6   3 6.49869 10.8418   5
   0   6   3-11.4207 23.3344   2
   0  -6  -3 8.77521 14.6394   4
   0   6  -3 5.90602 12.0674   4
   0   6  -4 2915.18 264.659   4
   0   6   4 3455.20 287.898   2
   0   6  -4 2617.81 264.711   3
   0   6   4 2878.78 274.912   6
   0  -6  -4 3169.33 281.136   4
   0  -6   4 3048.72 278.719   6
   0  -6   4 2418.95 265.704   5
   0   6   5 15.9781 16.3230   6
   0  -6   5-6.35703 14.0293   5
   0   6  -5-5.00245 11.0400   4
   0  -6  -5-9.05219 13.0782   3
   0   6  -5 5.80057 11.8517   3
   0   6   5 8.18030 16.7137   2
   0  -6   5-8.67737 10.2363   6
   0  -6  -5 8.80573 17.9916   4
   0  -6  -6 143.327 36.3099   3
   0   6  -6 77.3296 22.2093   4
   0   6  -6 97.7642 24.4208   3
   0  -6   6 114.933 30.9881   6
   0  -6  -6 152.042 39.2057   4
   0   6   6 199.349 37.0548   6
   0  -6   6 53.2145 24.7688   5
   0  -6   7 6.64110 18.3736   5
   0   6   7-7.73835 9.13119   6
   0   6  -7 4.05517 8.95215   4
   0  -6  -7-17.1837 20.2714   3
   0   6   7 12.4379 17.9707   2
   0   6  -7-5.71945 11.6879   3
   0  -6   7 27.0824 19.9236   6
   0  -6  -7 9.27485 15.4742   4
   0  -6  -8 133.396 36.8962   4
   0   6  -8 21.9453 12.7856   1
   0   6  -8 94.9453 21.6642   4
   0  -6  -8 230.721 41.5181   3
   0   6  -8 336.910 92.5166   2
   0   6   8 84.8372 24.2418   2
   0  -6   8 151.533 32.1595   5
   0   6   8 212.969 33.8382   5
   0  -6   8 61.8997 28.3776   6
   0   6   8 205.681 36.5640   6
   0   6  -9 5.87923 13.8738   3
   0   6   9 5.63008 13.2862   5
   0  -6  -9-9.80785 11.5736   4
   0   6  -9 2.67599 8.65033   1
   0  -6  -9 8.45931 12.2253   3
   0   6   9 6.51612 14.3834   6
   0  -6   9 4.53009 7.79596   1
   0   6   9-10.5278 12.4225   2
   0   6  -9 42.5023 50.1370   2
   0   6  10 37706.3 3002.46   6
   0  -6  10 33304.8 2987.54   1
   0  -6 -10 39459.6 3015.78   3
   0  -6 -10 36093.2 3021.27   4
   0  -6  10 37296.5 3005.37   5
   0   6 -10 26299.9 2987.80   1
   0   6  10 41528.8 3004.50   5
   0   6 -10 36688.1 3003.32   3
   0  -6 -11-8.10695 13.5277   3
   0   6 -11-16.3430 27.2654   2
   0   6  11 5.41601 10.1063   5
   0  -6  11-3.65055 8.06223   1
   0  -6  11 16.3668 15.2662   6
   0  -6  11 6.55337 13.3931   5
   0  -6 -12 6254.03 577.225   4
   0  -6 -12 5821.64 562.499   3
   0  -6  12 5837.61 557.690   5
   0  -6  12 5979.21 563.765   6
   0   6  12 6136.10 552.333   6
   0   6 -13 12.8569 21.4511   2
   0   6  13 15.7345 15.7774   5
   0   6  13-4.86289 9.07683   6
   0  -6  13-7.93893 14.8113   6
   0  -6 -13 22.2105 22.6924   4
   0  -6  13-6.75224 15.9339   5
   0  -6 -14 6350.17 582.879   4
   0  -6  14 6314.88 564.467   5
   0  -6 -14 6003.38 565.632   3
   0  -6  14 5931.35 565.547   6
   0   6  14 6055.71 553.566   6
   0   6  14 7060.75 560.515   5
   0   6  15 4.21763 10.5669   6
   0   6 -15 10.2736 19.1687   2
   0   6  15 10.2340 12.0834   5
   0  -6  15 7.76681 15.8773   6
   0  -6 -15-11.1355 18.5838   4
   0  -6 -16 65.7920 31.0915   4
   0   6 -16 188.380 38.8260   3
   0   6 -16 120.699 38.0732   2
   0   6  16 125.646 27.5572   5
   0  -6  16 108.111 30.3056   6
   0   6  16 153.491 25.3169   6
   0  -6  17 7.79267 9.19246   6
   0  -6 -17 10.6741 12.5914   4
   0   6 -17-8.98026 14.9811   3
   0   6 -17 16.6677 18.3916   2
   0   6  17-5.46309 13.6705   5
   0  -6 -17-7.50008 10.8356   3
   0   6  17-3.93810 8.04629   6
   0  -6  18 7.90063 11.4161   6
   0  -6 -18 10.2796 17.1499   4
   0   6 -18 9.26210 13.3828   3
   0   6 -18 7.64248 14.2557   2
   0   6  18-5.40703 11.9343   5
   0  -6 -18-7.64448 12.7544   3
   0   6  18 3.96098 9.91389   6
   0  -6  19-8.02378 11.5933   6
   0  -6 -19 9.79319 14.1494   4
   0   6 -19 7.04339 14.3916   2
   0   6 -19-9.66770 13.9681   3
   0   6  19-5.70433 11.6560   5
   0   6  19-4.07986 9.62673   6
   0  -6 -19 7.74334 11.1882   3
   0   6  20 7997.50 760.846   5
   0  -6  20 9308.73 773.796   6
   0   6  20 8825.33 756.394   6
   0   6 -20 9115.16 768.562   2
   0  -6 -20 8973.59 772.573   3
   0   6 -20 7937.64 776.896   3
   0  -6 -21-8.66257 12.5156   4
   0  -6 -21-8.22627 13.7238   3
   0   6 -21-10.0508 11.8568   3
   0   6  21 4.44010 9.07269   6
   0   6  21-5.81142 10.8398   5
   0  -6  21 8.05495 6.71997   6
   0  -6  22 7999.58 538.206   6
   0   6 -22 6838.68 522.766   2
   0  -6 -22 7818.38 539.533   3
   0   6 -22 3959.88 523.223   3
   0  -6 -22 7646.37 538.806   4
   0   6  22 3712.89 510.273   5
   0  -6 -23-8.79083 14.6661   3
   0   6 -23 5.41112 14.9705   2
   0   7   0-13.2160 27.0254   2
   0   7  -1-5.97551 11.1475   4
   0   7  -1 5.71640 10.6643   3
   0   7  -1 15.4480 25.7716   2
   0   7   1 11.4240 23.3419   2
   0   7   2 7.25399 12.1014   6
   0   7  -2-17.6162 32.8564   2
   0   7   2-9.90551 20.2385   2
   0   7  -2-5.54968 10.3511   3
   0   7  -2 11.6648 13.7601   4
   0  -7   3 683.761 85.1199   5
   0   7   3 873.611 99.1133   2
   0   7  -3 746.919 85.0132   4
   0   7   3 800.687 90.4274   6
   0   7  -3 648.457 81.8815   3
   0   7  -4-21.3371 17.7974   2
   0   7  -4 15.6554 11.5163   4
   0  -7   4 7.33819 10.6016   6
   0  -7   4-6.03778 11.2612   5
   0   7   4-7.15178 14.6121   6
   0   7  -4-5.29403 11.6831   3
   0   7   5 345.191 50.2026   6
   0   7  -5 282.098 43.2020   3
   0   7  -5 155.700 68.8754   2
   0   7   5 352.338 52.1673   2
   0  -7   5 231.922 46.1733   6
   0   7   6 7.04305 17.6242   6
   0   7  -6-5.16456 12.9237   3
   0   7   6 5.11811 11.2952   5
   0  -7   6-7.61595 15.5607   6
   0   7   6-6.24019 14.7222   2
   0   7  -6-22.2112 18.5267   2
   0   7  -7 234.229 69.9779   2
   0   7   7 153.188 33.9892   2
   0  -7   7 159.517 32.0823   5
   0   7   7 184.833 35.2278   6
   0  -7   7 204.971 36.9856   6
   0  -7  -7 128.844 34.0236   4
   0   7   7 145.091 29.6831   5
   0   7  -7 109.366 27.3864   3
   0  -7   8 7.57282 10.9421   6
   0   7  -8 10.6860 10.9180   3
   0   7   8 6.43012 14.1915   6
   0  -7   8-6.16925 13.6158   5
   0  -7  -8 7.91437 11.4355   3
   0  -7  -8-8.16184 13.6170   4
   0   7   8-4.88215 9.97661   5
   0   7  -8 19.7408 28.5204   2
   0  -7   9 96.6053 25.7592   6
   0   7  -9 113.236 24.7627   3
   0  -7   9 99.0104 26.4575   5
   0  -7  -9 124.495 29.7918   3
   0  -7  -9 124.668 33.1130   4
   0   7   9 101.354 23.3451   5
   0   7  -9 214.286 65.5932   2
   0  -7  10 7.42638 8.76038   6
   0   7 -10 10.7688 11.0012   3
   0  -7  10 6.23053 11.6208   5
   0   7  10-5.53196 7.99230   6
   0  -7 -10 7.43042 13.8587   3
   0  -7 -10-8.48269 12.2552   4
   0   7  10-4.64777 8.66883   5
   0   7 -10-15.9189 29.6907   2
   0  -7  11 87.6131 26.3079   6
   0   7 -11 95.4578 23.3288   3
   0   7  11 82.6470 21.6801   6
   0  -7 -11 123.897 30.1924   3
   0  -7 -11 84.2966 29.2001   4
   0   7  11 88.7471 21.4220   5
   0   7 -11 126.726 50.4435   2
   0  -7  12 7.05680 14.4245   6
   0  -7 -12 14.5206 17.1340   3
   0   7 -12 5.84608 11.9522   3
   0   7  12-4.80514 8.02766   6
   0   7 -12-12.2800 20.4902   2
   0   7  12 8.94010 9.14316   5
   0  -7 -12 8.60820 12.4439   4
   0  -7 -13 726.341 86.6683   4
   0   7 -13 858.927 100.853   2
   0  -7  13 521.384 73.8869   6
   0   7  13 542.009 67.9309   6
   0   7  13 680.335 70.2718   5
   0  -7 -13 694.351 80.5101   3
   0   7 -13 537.842 73.9748   3
   0  -7  14 6.87394 9.93151   6
   0   7 -14 6.57073 10.9620   3
   0   7  14-4.34291 10.2464   5
   0   7  14-4.22713 7.88488   6
   0  -7 -14 7.16855 10.3571   3
   0  -7 -14 8.85073 16.5081   4
   0   7 -14 9.66671 21.3332   2
   0  -7 -15 21.7175 17.1216   3
   0   7 -15 25.9484 19.1264   2
   0   7  15 13.3270 9.15670   5
   0   7  15 8.04013 9.56115   6
   0  -7  15-6.73103 13.8056   6
   0   7 -15 51.2751 22.8930   3
   0   7  16 7.62669 8.41580   6
   0   7 -16-7.59833 8.96337   3
   0  -7 -16-7.25041 13.5231   3
   0   7 -16-7.78494 14.5201   2
   0  -7 -16-8.82495 12.7498   4
   0   7 -17 23.7664 14.7920   3
   0  -7 -17-8.67790 16.2002   4
   0   7 -17 7.01935 13.1103   2
   0   7  18-4.52361 7.54828   5
   0   7 -18-8.29912 13.8458   3
   0   7 -18 6.40515 11.9476   2
   0  -7  18-6.70136 11.1806   6
   0  -7 -18 8.44225 14.0845   4
   0   7 -19 168.372 39.1985   3
   0   7 -20-8.75035 10.3488   3
   0   8   0 19643.4 1869.80   3
   0   8   0 23160.1 1879.40   6
   0   8   0 23378.0 1876.45   4
   0   8   1 4.91276 10.0385   3
   0   8  -1-4.82780 8.05514   3
   0   8  -1-10.1752 14.7010   2
   0   8   1-8.28289 18.2796   2
   0   8   1-6.34528 12.9651   6
   0   8   1 5.63959 13.3058   4
   0   8  -2 430.657 54.6371   3
   0   8   2 403.530 54.9753   3
   0   8   2 419.461 57.2973   4
   0   8   2 467.814 60.4824   6
   0   8   2 462.140 64.7657   2
   0   8  -2 612.968 84.5505   2
   0   8   3 13.5360 14.9385   2
   0   8  -3-12.5307 20.9057   2
   0   8   3-4.73471 9.67766   5
   0   8  -3-4.66657 9.53849   3
   0   8   3-5.21021 12.2951   3
   0   8  -4 2202.08 215.772   2
   0   8   4 1587.27 178.920   2
   0   8  -4 1703.27 172.872   3
   0   8   4 2190.62 184.335   6
   0   8   4 1766.68 175.525   5
   0   8   5 4.39646 9.70242   5
   0   8   5-6.15170 10.2625   6
   0   8  -5-4.68649 8.74102   3
   0   8  -5 14.3799 26.8202   2
   0   8  -6 387.461 54.5339   3
   0  -8   6 504.035 63.1995   6
   0   8   6 570.533 65.0096   6
   0   8   6 464.920 57.6021   5
   0   8   7-8.18442 9.65671   5
   0   8  -7-14.6357 17.2657   2
   0   8  -7 9.48839 9.69535   3
   0   8   7-5.70337 9.51680   6
   0   8   8 12.2621 11.3250   5
   0  -8   8 6.27444 9.08674   6
   0   8  -8 4.88054 8.16623   3
   0   8   8-5.33592 7.73469   6
   0   8  -9 13.1449 21.9287   2
   0  -8   9-6.23189 10.3964   6
   0   8   9 3.86659 9.67574   5
   0   8   9-5.05039 9.41986   6
   0   8  -9 4.86046 9.93086   3
   0   8 -10 13131.2 1233.16   3
   0   8  10 14532.7 1230.35   5
   0  -8  10 12865.4 1236.80   6
   0   8  10 14786.7 1234.14   6
   0  -8  11-5.99028 9.99462   6
   0   8 -11 10.8635 22.1964   2
   0   8 -11 5.25564 8.76930   3
   0   8  11 4.47583 9.14641   6
   0  -8  12 2691.81 239.531   6
   0   8 -12 2499.15 236.274   3
   0   8  12 2435.04 229.157   5
   0  -8  13-5.74735 8.31382   6
   0  -8 -13-7.21971 13.4721   4
   0   8  13-3.68749 7.54566   5
   0   8 -13-5.84490 8.45457   3
   0   8 -14 3273.36 305.334   3
   0   8 -15-6.71422 14.8282   3
   0   8 -16 223.460 40.6283   3
   0   9   0-5.46489 10.2050   6
   0   9   0-6.75601 12.6107   2
   0   9   1-5.45120 9.10725   6
   0   9  -1-5.57377 8.06773   6
   0   9  -1-7.32823 13.6770   2
   0   9  -2-5.65801 11.5628   6
   0   9   2 5.46210 10.1906   6
   0   9  -2 15.9151 16.2603   2
   0   9   2 4.50956 8.41464   5
   0   9  -3 195.357 36.1588   6
   0   9   3 307.954 41.9253   6
   0   9  -3 342.881 51.8080   2
   0   9   3 189.366 34.4538   5
   0   9   4-5.27775 8.80449   6
   0   9   4 4.02800 7.51280   5
   0   9   5 86.8308 20.8303   5
   0   9   6 14.6723 11.4687   5
   0   9   6-4.96889 9.29328   4
   1   0   0-6.03208 12.3252   5
  -1   0   0-6.46487 13.2094   5
  -1   0   0-7.41837 15.1574   2
   1   0   0 7.42107 15.1629   2
  -1   0   0-7.19637 14.7039   4
   1   0   0-6.71388 13.7181   4
   1   0   0 10.1580 16.9464   1
  -1   0   0-10.4168 12.2886   1
  -1   0   0-5.03912 8.40756   6
   1   0   0 5.09648 10.4138   6
  -1   0   0-5.54671 9.25422   3
   1   0   0 5.97437 12.2073   3
   1   0   0-10.6171 12.5248   1
  -1   0   0 10.8813 18.1529   1
   1   0  -1 3.99276 6.66219   6
   1   0   1-4.99068 13.1645   6
  -1   0  -1-5.57676 10.4022   6
   1   0   1 5.04633 9.41300   5
  -1   0  -1 5.47621 10.2147   5
  -1   0   1 8.13122 15.1663   5
   1   0  -1 6.78643 11.3221   5
   1   0   1-10.2235 14.7706   1
  -1   0   1-8.19647 15.2880   2
   1   0   1 7.20928 15.9103   2
  -1   0  -1 6.86132 15.1425   2
   1   0   1-6.66835 12.4380   4
  -1   0   1 7.12334 13.2866   4
  -1   0  -1 5.72971 9.55937   3
   1   0   1 6.17255 12.6121   3
   1   0  -1 12.6147 14.8810   4
  -1   0   1-10.0792 16.8148   1
  -1   0  -1-9.56883 15.9634   1
   1   0  -1-10.1858 12.0161   1
   1   0   1-9.76586 14.1096   1
  -1   0   1 6.56095 12.2377   3
   1   0  -1 7.19856 12.0095   3
   1   0  -1-10.3437 19.2927   1
  -1   0   1 10.8922 18.1710   1
  -1   0  -1 9.66133 13.9586   1
  -1   0  -2-9.27636 15.4783   1
   1   0   2-9.99015 16.6688   1
  -1   0   2-12.8264 33.8334   1
   1   0   2 5.64304 11.5340   6
  -1   0  -2 5.56843 9.29493   3
   1   0  -2 3.76003 8.87657   6
  -1   0   2-4.67842 9.56410   6
  -1   0  -2 5.85873 9.77894   6
  -1   0  -2 5.25019 10.7317   5
   1   0   2 65.7134 17.5120   5
   1   0  -2-7.57741 15.4850   5
  -1   0   2 8.72125 12.6039   5
   1   0   2-9.97896 16.6502   1
  -1   0  -2-10.7869 15.5873   1
   1   0   2-6.65941 12.4248   2
   1   0  -2-10.0031 23.6016   2
  -1   0  -2-6.92538 14.1532   2
  -1   0   2 9.19611 17.1549   2
  -1   0  -2 7.77116 17.1527   4
   1   0   2-6.81171 13.9210   4
   1   0  -2-6.03532 15.1058   4
  -1   0   2-7.08504 14.4793   4
   1   0  -2 9.48964 19.3913   1
  -1   0   2 8.36562 15.6062   3
   1   0  -2 9.11790 17.0090   3
  -1   0   2 11.4145 16.4939   1
   1   0  -2 12.4382 25.4150   1
   1   0   3 77.2819 30.7096   1
  -1   0  -3 40.5955 22.6249   1
  -1   0   3 10.4314 14.7801   6
   1   0   3 87.6487 25.3532   6
   1   0  -3 9.49715 12.9283   6
  -1   0  -3 34.3685 17.5220   3
   1   0   3 52.2415 19.6298   3
  -1   0  -3 54.3950 22.9107   6
   1   0   3 53.9939 18.8434   5
  -1   0  -3 53.7957 18.7762   5
   1   0   3-11.1934 18.9457   1
  -1   0  -3 12.3391 18.1120   1
  -1   0   3 91.2983 30.6757   5
   1   0   3 6.64480 16.0004   2
  -1   0  -3 51.0232 20.8512   2
  -1   0   3 29.4144 24.7430   2
   1   0  -3 77.6759 29.4439   2
  -1   0  -3 16.6741 19.9280   4
  -1   0   3 47.5671 20.6858   4
  -1   0   3 13.1918 27.1424   1
   1   0  -3 26.9441 27.7110   1
  -1   0   3 10.1310 14.9829   3
   1   0  -3 31.9548 26.8456   3
   1   0  -3 11.3711 27.0174   1
  -1   0   3 23.6735 22.3082   1
  -1   0   4 12.1811 20.3209   3
  -1   0   4 5.86278 10.9351   6
  -1   0  -4-7.80499 14.5575   6
   1   0  -4-4.72933 10.4372   6
  -1   0  -4 6.73733 12.5662   3
   1   0   4 5.97071 11.1364   3
   1   0   4-11.7639 24.0354   1
  -1   0  -4-12.7914 18.4801   1
  -1   0  -4-5.16630 12.1887   5
   1   0   4-5.76656 11.7822   5
   1   0   4 6.40799 14.1417   2
   1   0  -4 8.38990 12.1213   5
  -1   0   4 11.5153 13.5838   5
  -1   0   4 7.36810 16.2605   4
   1   0   4 7.81669 15.9708   4
  -1   0   4-12.3513 29.1395   1
   1   0  -4 11.1205 16.0662   1
  -1   0  -4 10.6536 21.7669   1
   1   0   4-11.5268 19.2293   1
  -1   0   4-13.7155 22.8805   1
   1   0  -4 27.8305 28.4309   1
   1   0  -4 12.1389 24.8016   2
  -1   0  -4-6.45197 14.2387   2
  -1   0   4-9.37146 19.1474   2
  -1   0   5 13.6875 19.9040   3
   1   0  -5 14.9312 27.9406   3
  -1   0  -5 103.030 35.0123   6
  -1   0   5-6.79406 14.0650   6
   1   0  -5 5.36520 12.0551   6
  -1   0  -5-13.4933 22.6234   1
   1   0   5 12.2247 17.8061   1
   1   0   5 59.7267 21.5579   3
  -1   0  -5 34.6340 20.5525   3
   1   0   5 40.9831 18.4123   5
   1   0  -5 64.1030 29.6700   5
  -1   0  -5 93.6527 33.9012   1
   1   0   5 23.4956 24.1091   1
   1   0  -5 24.3884 19.3126   4
  -1   0   5 8.11450 21.5231   4
  -1   0  -5 37.2393 29.1437   4
   1   0   5 33.6447 24.4090   4
  -1   0   5 23.9642 20.1168   1
   1   0  -5 21.8910 28.9595   1
  -1   0   5 13.7068 30.3335   1
   1   0  -5 13.6111 22.8191   1
   1   0   5 6.34540 15.1407   2
   1   0  -5 50.1366 37.7635   2
  -1   0  -5 6.38062 16.1264   2
  -1   0   5 26.4667 24.5110   2
  -1   0   6 7.52994 14.0486   6
   1   0  -6-6.52547 14.4049   6
   1   0   6 7.60169 20.0539   3
  -1   0   6-15.9036 26.5329   3
  -1   0  -6 23.4095 29.2912   3
   1   0   6-12.5438 18.1256   1
   1   0   6 6.46193 13.2073   5
   1   0   6 6.60326 16.5272   2
  -1   0  -6-14.1714 26.4337   1
   1   0   6 5.09671 13.4481   5
   1   0  -6-9.69401 18.0839   5
  -1   0   6 13.8766 20.0509   5
   1   0  -6 8.58513 17.5441   4
  -1   0   6-8.70740 14.5300   4
  -1   0  -6 10.2323 25.6068   4
   1   0   6 8.93275 19.7163   4
   1   0  -6 10.8014 23.8395   1
  -1   0   6 13.5805 27.7490   1
   1   0  -6-14.3880 29.3988   1
   1   0  -6 17.3485 32.3589   3
  -1   0  -6 6.24908 14.7471   2
  -1   0  -7 777.754 106.771   3
   1   0   7 400.873 78.4759   1
  -1   0  -7 467.422 76.2590   1
   1   0   7 165.385 46.4922   2
  -1   0  -7 114.342 53.2892   1
   1   0   7 52.3894 51.1604   1
  -1   0   7 439.673 78.3912   5
   1   0   7 293.764 48.1204   5
   1   0  -7 313.681 64.0572   2
  -1   0  -7 387.548 67.4272   4
   1   0  -7 371.162 72.0073   1
  -1   0   7 360.152 57.2849   2
  -1   0   7 353.804 66.6022   1
  -1   0   7 168.511 55.1376   1
   1   0   7 613.124 70.4431   3
   1   0  -7 157.460 64.8976   3
   1   0   7 365.546 71.4747   6
   1   0  -7 151.456 45.1012   6
   1   0   8 16.1848 27.0058   6
  -1   0  -8 19.3070 36.0144   3
  -1   0  -8-13.4880 22.5082   1
   1   0   8 7.84347 17.3188   5
   1   0   8-7.27747 16.0705   2
  -1   0  -8 6.36659 16.8028   2
   1   0   8-13.5176 22.5575   1
  -1   0   8 16.0047 23.1294   5
   1   0   8 10.7817 14.2308   5
  -1   0   8 8.78864 17.9656   4
   1   0  -8 10.8392 22.1534   4
  -1   0  -8 11.9609 19.9616   4
  -1   0   8 26.1158 26.6853   1
  -1   0   8 7.57676 16.7305   2
  -1   0   8-14.4824 24.1666   1
   1   0  -8 16.5698 30.9100   1
   1   0  -8 21.4313 35.7566   3
   1   0  -8 12.5933 18.2028   2
   1   0   9 86.6672 30.8216   5
  -1   0  -9 25.9114 26.5305   2
   1   0   9 51.8991 28.7484   2
   1   0   9 125.968 42.8184   1
  -1   0  -9 47.4025 40.3100   1
   1   0  -9 124.937 47.2606   1
   1   0   9 115.106 51.9165   6
  -1   0   9 10.0978 20.4032   6
   1   0   9 67.1769 47.1180   1
  -1   0  -9 271.120 58.8348   1
  -1   0   9 111.929 42.9001   5
   1   0  -9 94.5856 37.7248   4
  -1   0   9 89.3051 35.8094   4
  -1   0  -9 154.080 48.5348   4
  -1   0   9 82.6642 40.5749   1
  -1   0   9 144.070 37.9903   2
   1   0  -9 53.2362 39.9398   1
   1   0  -9 68.1056 50.7103   3
  -1   0  -9 225.525 68.2773   3
  -1   0 -10-25.0076 29.4998   3
  -1   0 -10-15.2709 25.4759   1
  -1   0  10-15.7793 29.4309   1
   1   0  10 17.5340 20.6841   1
  -1   0  10 10.2760 17.1437   6
   1   0  10 17.3616 28.9635   6
   1   0  10-7.47998 13.9524   5
  -1   0  10-15.9097 29.6741   5
   1   0 -10-13.7015 22.8578   1
  -1   0 -10 16.6965 27.8540   1
   1   0  10-14.5546 27.1467   1
   1   0  10 7.41905 19.5700   2
  -1   0 -10-6.43769 16.9817   2
  -1   0  10-9.39760 11.0872   4
   1   0 -10 12.5223 23.3565   4
  -1   0 -10-13.9227 23.2269   4
  -1   0  10 14.5331 24.2452   1
   1   0 -10-18.5934 31.0185   1
   1   0 -10-23.3074 27.4942   3
   1   0 -10 12.6902 29.9394   2
   1   0 -11 13.1776 24.6556   4
   1   0 -11 37.3214 31.1915   2
  -1   0  11 103.641 44.5706   1
   1   0 -11 46.5961 38.9154   3
  -1   0  11 10.5065 17.6360   6
   1   0  11-16.3078 27.2752   6
   1   0  11 15.4019 20.4067   2
  -1   0 -11 6.39965 13.2211   2
   1   0  11 61.7440 36.4694   1
  -1   0 -11-17.3733 35.5499   1
   1   0 -11 30.0069 25.1054   1
   1   0  11 128.361 53.0206   1
  -1   0 -11 16.1862 27.0729   1
  -1   0  11 30.9775 28.9546   5
   1   0  11-8.43390 22.3319   5
  -1   0 -12 16.9230 14.1164   1
  -1   0  12-16.9713 20.0200   1
  -1   0  12 10.4890 15.1544   6
   1   0  12-15.5277 22.4336   6
   1   0  12-8.03124 16.4096   2
  -1   0 -12 17.6649 36.0922   1
   1   0 -12-15.4456 25.7670   1
   1   0  12 16.3022 27.1960   1
   1   0  12 9.02535 16.8341   5
  -1   0  12-14.8268 27.6541   5
   1   0 -12-13.4915 22.5072   4
  -1   0 -12 15.6295 22.5808   4
  -1   0  12 15.1355 21.8670   1
   1   0 -12-19.7372 36.8125   1
   1   0 -12 22.7914 19.0111   3
   1   0 -12 12.0807 22.5325   2
  -1   0 -13 23.7878 39.6905   3
   1   0  13 18.9582 27.3999   1
  -1   0 -13 17.6692 20.8568   1
  -1   0  13 17.3892 32.4420   1
  -1   0  13 10.2814 17.1687   6
   1   0  13 13.3060 22.2104   6
   1   0  13-8.92829 12.9216   2
  -1   0  13 14.3545 23.9587   5
   1   0  13 34.8731 24.1305   5
   1   0 -13 16.3954 23.6991   1
   1   0 -13 13.5943 22.6911   4
  -1   0 -13-15.9074 13.2905   4
  -1   0  13-15.2277 12.7246   1
   1   0 -13-19.7987 28.6138   1
   1   0 -13 11.6318 21.7083   2
   1   0 -13-21.9266 36.5863   3
  -1   0 -14-17.6631 32.9447   1
   1   0  14-12.4547 25.4479   6
  -1   0  14-9.94573 18.5516   6
  -1   0 -14-17.4664 20.6049   1
   1   0  14-18.7772 27.1288   1
  -1   0  14 17.1633 24.7973   1
   1   0  14 8.39485 18.5278   5
  -1   0  14-13.4666 19.4570   5
   1   0 -14 13.4990 19.5038   4
  -1   0 -14 15.5481 18.3424   4
   1   0 -14-20.8355 30.1024   3
   1   0 -14-19.5380 32.5945   1
  -1   0 -14 22.1087 18.4427   3
   1   0 -14 11.1338 18.5752   2
   1   0  15 8.87637 14.8285   2
   1   0 -15 16.3563 40.9362   1
   1   0  15-17.2521 28.7909   1
  -1   0  15 9.85606 16.4608   6
   1   0  15-10.8078 20.1731   6
  -1   0  15 16.6044 27.7109   1
  -1   0 -15-17.1754 14.3477   1
   1   0  15 18.3275 26.4896   1
  -1   0  15 12.5702 20.9846   5
   1   0  15 32.5385 20.3706   5
   1   0 -15-13.2483 19.1562   4
  -1   0 -15 28.6262 26.7072   4
  -1   0  15 14.8246 24.7430   1
   1   0 -15 19.6250 28.3635   3
   1   0 -15 21.2241 21.6961   2
  -1   0 -15-20.7868 34.6857   3
   1   0  16-8.56775 18.9083   2
  -1   0  16 11.6985 21.8197   5
   1   0  16-7.83934 16.0176   5
  -1   0 -16 16.2101 23.4195   1
  -1   0 -16 19.0245 35.4833   3
   1   0 -16-18.3717 15.3248   3
   1   0 -16 9.90482 20.2375   2
  -1   0 -16 13.4156 22.3806   4
  -1   0  16-14.4083 24.0367   1
   1   0  16 10.0572 18.7585   6
  -1   0  16 9.37941 22.1286   6
  -1   0 -16-16.8203 28.0602   1
   1   0  16 15.7067 26.2025   1
   1   0 -16-15.8794 22.9417   1
   1   0 -16-18.3348 26.4891   1
   1   0  17 37.7172 23.5879   5
   1   0  17 16.8701 28.1808   1
  -1   0 -17 15.5363 22.4930   1
  -1   0  17 14.7494 32.5823   1
  -1   0 -17 17.6524 29.4842   3
   1   0 -17 17.5212 25.3553   1
   1   0 -17-12.4349 20.7955   4
  -1   0 -17 12.3078 20.5839   4
  -1   0  17 13.9080 20.1462   1
   1   0  17 18.1460 16.9851   6
  -1   0  17-8.88416 21.0104   6
   1   0  17 14.3637 26.8298   1
   1   0 -17 44.2681 32.5970   1
  -1   0 -17 48.6121 35.7895   1
   1   0 -17 37.6698 24.8831   2
   1   0  18-7.17942 17.9669   5
  -1   0  18 10.5069 15.1815   5
  -1   0 -18 14.6194 24.3895   1
   1   0  18-15.9979 23.1137   1
  -1   0  18 13.7068 28.0060   1
  -1   0 -18 16.1021 23.2642   3
   1   0 -18 33.2930 31.0487   1
   1   0 -18-11.9404 26.3518   4
  -1   0 -18 11.3211 16.3576   4
  -1   0  18-13.3691 15.7721   1
  -1   0  18-8.38924 17.1421   6
   1   0  18 8.43732 15.7385   6
   1   0 -18-8.96166 16.7164   2
  -1   0 -18 15.6183 34.4679   1
   1   0 -18 14.1316 23.5758   1
   1   0  18 13.7011 27.9942   1
   1   0 -19 59.8475 26.7623   2
  -1   0  19 29.3051 25.8480   5
  -1   0  19 52.0316 34.3724   1
  -1   0 -19 13.8620 23.2163   1
   1   0  19 45.2822 30.9079   1
   1   0 -19 26.2151 28.9995   1
   1   0  19 87.1792 37.5115   1
  -1   0 -19 44.6922 30.5070   1
  -1   0 -19 59.5193 32.9019   3
  -1   0  19 7.90899 11.6104   6
   1   0  19-7.82351 16.1167   6
   1   0 -19 22.8624 23.4462   4
   1   0 -19 15.7498 18.6924   1
   1   0 -20-10.8084 18.0322   4
  -1   0 -20 9.79392 18.2683   4
   1   0 -20 8.16003 16.6736   2
  -1   0  20 12.4867 23.2904   1
  -1   0 -20 13.7960 28.1881   3
   1   0  20-11.8054 19.6953   1
  -1   0  20-9.09020 15.1661   5
   1   0  20-6.65984 14.6990   5
   1   0  20-7.28618 12.1571   6
  -1   0  20-7.73841 12.9114   6
  -1   0 -20 13.0013 26.5645   1
  -1   0  20 12.0432 20.0920   1
   1   0  20-28.3867 28.9999   1
   1   0 -20 14.8613 24.7928   1
   1   0 -21 30.9377 25.8054   4
  -1   0 -21-9.37929 20.6987   4
   1   0 -21 7.92585 16.1937   2
  -1   0 -21 5.23500 15.7439   2
  -1   0  21-11.9376 22.2651   1
  -1   0 -21-12.2713 22.8875   1
  -1   0  21-11.3868 21.2378   1
   1   0  21 10.8587 20.2529   1
   1   0 -21-11.7066 19.5291   1
  -1   0 -21-13.4800 19.4749   1
   1   0  21-6.31281 11.7743   5
  -1   0  21-8.47403 14.1366   5
   1   0  21-6.82039 12.7210   6
  -1   0  21 7.28437 8.59284   6
   1   0 -21 12.8154 21.3789   3
   1   0 -21 14.0079 23.3682   1
  -1   0 -22-9.06473 16.9075   4
   1   0 -22 9.83814 14.2141   4
   1   0 -22 7.58962 16.7497   2
  -1   0  22 11.4149 21.2906   1
  -1   0 -22-4.78544 10.5618   2
   1   0  22 12.7428 21.2582   1
  -1   0  22 10.5937 21.6449   1
  -1   0 -22 12.8117 30.2259   1
   1   0  22-10.2861 12.1345   1
   1   0 -22 11.3999 19.0181   1
   1   0  22 6.15585 12.5781   5
  -1   0  22 6.85825 15.1358   6
   1   0 -22-13.3262 22.2315   1
  -1   0 -22-11.4990 16.6135   1
   1   0 -22-11.9502 14.0974   3
   1   0 -23 9.24632 18.8953   4
  -1   0 -23-8.44689 15.7590   4
   1   0 -23 14.8347 15.1593   2
  -1   0 -23 4.49669 14.5314   2
  -1   0  23-7.76902 11.2304   5
   1   0  23 6.01346 14.1920   5
   1   0 -23 10.8721 15.7116   1
   1   0  23 9.72644 21.4680   1
  -1   0 -23-12.2034 22.7639   1
  -1   0 -23 10.8568 18.1154   1
   1   0 -23 37.7169 25.6897   1
   1   0 -23 11.1056 13.1057   3
  -1   0  23 10.0223 16.7236   1
   1   0  23-11.9673 19.9676   1
   1   0  24-11.2396 20.9648   1
  -1   0  24-9.55631 17.8255   1
  -1   0  24 6.33288 9.15278   6
   1   0  24 5.66208 9.44901   6
   1   0  24-5.71538 9.53790   5
  -1   0  24 7.56396 10.9308   5
  -1   0 -24-10.5029 12.3919   3
   1   0 -24 10.3210 14.9130   3
   1   0 -24 6.87212 16.2148   2
  -1   0 -24 8.27523 15.4364   4
   1   0 -24 8.83393 16.4783   4
  -1   0 -24 10.5894 15.3008   1
   1   0 -24-11.8615 19.7892   1
   1   0  25-5.46127 7.89013   6
  -1   0  25-5.97853 12.2151   6
  -1   0  25 7.10667 11.8555   5
   1   0 -25-9.61287 13.8880   3
  -1   0 -25 19.5130 16.2760   3
  -1   0  25 9.04680 18.4839   1
   1   0 -25 8.44762 17.2597   4
  -1   0 -25 8.19094 15.2772   4
  -1   0 -26-7.70677 12.8581   4
   1   0 -26-7.81584 14.5789   4
   1   0 -26 8.95232 12.9351   3
  -1   0 -26 9.50011 13.7264   3
  -1   0  26-5.64956 8.16448   6
   1   0  26-5.13770 8.57314   6
  -1   0  27 12.8269 11.9671   5
   1   0  27 5.27504 7.62907   5
  -1   0 -27-7.72452 12.8910   4
  -1   0 -27 17.7152 16.5243   3
   1   0 -27 8.34784 13.9304   3
   1   0  27-4.98217 9.29901   6
  -1   0  27 5.55225 10.3616   6
   1   0  28 5.30056 8.85792   5
  -1   0  28 6.07283 12.4186   5
  -1   0 -28 15.1662 15.5021   4
  -1   0 -28-8.27513 15.4430   3
   1   0 -28 7.79752 13.0184   3
  -1   0  28 5.26630 7.62624   6
   1   0  28 9.41330 11.1163   6
  -1   0  29-5.75662 9.60402   5
   1   0  29-5.08517 11.2228   5
  -1   0 -29 7.22099 17.0363   4
   1   0 -29 7.26721 12.1238   3
  -1   0 -29 7.78996 12.9959   3
   1   0  29-4.60422 8.58826   6
  -1   0  29-5.19629 9.69245   6
   1   0 -30 6.79490 13.8866   3
  -1   0 -30-7.29079 10.5379   3
  -1   0  30 4.93616 9.21204   6
   1   0  30 4.35598 8.13067   6
  -1   0  30 5.39992 9.01386   5
   1   0  30 5.07638 11.9805   5
  -1   0 -31-6.85846 9.91056   3
   1   0 -31 6.31429 9.12457   3
   1   0  31-4.12461 6.88367   6
  -1   0  31-5.13299 10.4893   5
  -1   0  32 4.65384 8.68010   6
  -1   0  32-4.91321 8.19644   5
  -1   0  33 4.42221 8.25693   6
  -1   0  33 4.67370 8.72550   5
  -1   1  33 938.407 96.9617   6
  -1   1  32 4.75023 7.93372   5
  -1   1  32 4.30594 8.80602   6
   1  -1  31 1642.65 152.749   6
  -1   1  31 1590.79 153.254   6
  -1  -1 -31 1691.74 163.114   4
   1   1 -31 1410.33 157.064   3
  -1   1  31 1605.65 154.812   5
  -1   1  30-5.00827 8.35722   5
  -1  -1 -30 7.63053 15.5915   3
  -1  -1 -30 6.86242 15.1456   4
  -1   1  30-4.51403 7.53299   6
   1  -1  30-4.52006 9.23724   6
  -1  -1 -29 4215.31 391.148   4
  -1  -1 -29 4495.28 398.368   3
  -1   1  29 4042.73 382.060   5
   1  -1  29 4610.01 382.975   6
  -1   1  29 3967.60 379.862   6
  -1   1  28 20.9601 12.4147   5
  -1  -1 -28 8.72995 12.6636   3
   1  -1  28 9.80261 8.25538   6
  -1  -1 -27 18142.2 1486.55   3
   1   1 -27 15939.2 1474.09   3
  -1   1  27 16350.2 1463.65   5
   1  -1  27 17475.9 1464.25   6
  -1   1  27 16123.2 1461.62   6
   1  -1  27 17643.5 1467.88   5
  -1  -1 -27 17835.7 1477.07   4
  -1  -1 -26-8.09854 15.1049   4
  -1   1  26 4.95839 10.1309   6
   1  -1  26 6.18054 10.3107   5
  -1   1  26-5.77835 10.7775   5
   1   1 -26 6.50263 14.3505   2
   1   1 -26 8.40370 9.91331   3
  -1  -1 -26-9.97211 14.4070   3
   1  -1  25 7258.45 621.539   5
  -1  -1 -25 7654.78 645.134   3
   1   1 -25 6023.07 626.641   3
   1   1 -25 7433.26 623.685   2
  -1   1  25 6820.34 617.049   5
  -1   1  25 6418.50 613.796   6
   1  -1  25 7020.85 617.204   6
  -1  -1 -25 8139.73 635.211   4
   1   1 -24 14.1698 19.6006   2
  -1  -1 -24 11.4726 21.3985   3
   1   1 -24-9.61431 13.8910   3
   1  -1  24-7.82986 11.3132   1
   1   1 -24 18.1594 21.4217   1
   1  -1  24 6.12703 12.5195   6
  -1   1  24-10.5003 11.5875   6
  -1   1  24 6.18042 8.93059   5
   1  -1  24 6.87582 11.4716   5
  -1  -1 -24 8.61404 14.3711   4
  -1  -1 -23 618.641 79.2437   4
   1   1 -23 530.967 75.7708   4
  -1  -1 -23 572.584 79.6550   1
  -1   1  23 456.913 63.8591   6
   1  -1  23 509.025 67.5335   6
   1   1 -23 604.148 82.3923   1
   1  -1  23 427.043 72.4199   1
   1  -1  23 713.243 96.4782   1
  -1   1  23 542.821 68.5031   5
   1   1 -23 579.411 83.0369   3
  -1  -1 -23 650.198 93.0084   3
   1   1 -22 7.94547 13.2558   2
   1   1 -22 10.6474 19.8594   3
  -1  -1 -22-13.1878 19.0534   3
   1   1 -22 9.89572 18.4574   1
  -1  -1 -22 14.8627 21.4731   1
   1  -1  22-8.69647 17.7688   1
   1  -1  22-13.3481 29.4577   1
  -1   1  22-8.78879 17.9575   1
  -1  -1 -22-9.32661 17.3960   4
   1   1 -22-8.91131 16.6215   4
  -1   1  22 6.76105 13.8147   5
   1  -1  22-7.48496 15.2937   5
   1  -1  22 6.84893 13.9943   6
  -1   1  22 5.77259 12.7402   6
  -1  -1 -22 9.99496 18.6425   1
   1   1 -22-16.0142 29.8688   1
  -1   1  21 241.560 43.2100   6
   1  -1  21 347.597 53.1852   6
   1  -1  21 322.578 68.0321   1
  -1  -1 -21 321.307 58.7608   1
  -1   1  21 337.034 57.2863   1
   1   1 -21 343.152 54.6052   2
  -1  -1 -21 269.872 65.6431   3
   1   1 -21 206.946 54.3935   3
  -1  -1 -21 309.582 69.4772   1
   1   1 -21 355.677 61.4916   1
   1   1 -21 249.165 52.8450   4
  -1  -1 -21 382.306 60.3875   4
  -1   1  21 300.349 49.2409   5
   1  -1  21 288.489 50.4406   5
   1   1 -21 406.467 79.0395   1
  -1   1  21 310.251 63.4923   1
  -1   1  20 24.7791 15.9425   6
   1  -1  20 39.9955 20.3599   5
  -1  -1 -20 41.2328 26.0619   4
   1   1 -20 95.2417 34.8276   4
   1   1 -20 86.8778 28.3118   2
  -1  -1 -20 30.8552 12.8712   2
   1   1 -20 44.8173 25.0051   1
  -1  -1 -20 32.2201 30.2772   1
   1  -1  20 88.5115 31.9881   1
  -1   1  20 26.7712 25.2421   1
   1  -1  20 14.7354 21.6118   1
  -1  -1 -20 34.1718 25.4117   1
  -1   1  20 81.0389 29.5056   1
  -1  -1 -20 30.4193 28.6113   3
   1   1 -20 60.4918 32.1282   3
   1   1 -20-17.8968 30.0871   1
   1   1 -19 29389.5 2379.46   2
  -1  -1 -19 23805.8 2348.95   2
  -1  -1 -19 26837.8 2384.28   4
  -1   1  19 26380.3 2370.24   5
   1  -1  19 30242.0 2377.46   5
   1  -1  19 29884.8 2390.46   1
   1   1 -19 29035.7 2391.97   1
  -1  -1 -19 26585.7 2407.30   1
  -1  -1 -19 30511.5 2396.31   1
  -1   1  19 30851.5 2389.76   1
   1   1 -19 28824.0 2424.48   1
   1  -1  19 31206.5 2379.26   6
   1   1 -19 25200.2 2390.60   3
  -1  -1 -19 30924.8 2418.17   3
   1   1 -18 51.1290 30.3769   1
   1  -1  18 56.9626 33.1203   1
  -1  -1 -18 38.6386 30.6047   1
   1  -1  18 97.0676 38.3419   1
  -1   1  18 46.8369 22.1430   1
  -1   1  18 16.4798 15.7973   5
   1  -1  18 42.2498 22.5862   5
   1   1 -18 71.0118 30.7271   4
  -1  -1 -18 11.6295 14.1971   4
  -1  -1 -18 47.4380 15.9062   2
  -1   1  18 66.8067 23.2647   6
   1  -1  18 55.1275 28.9071   6
  -1   1  18 28.0673 26.4286   1
  -1  -1 -18 32.9491 12.0208   2
  -1  -1 -18 35.4592 36.4080   3
   1   1 -18 28.4702 24.0270   3
   1   1 -18 19.6054 36.7488   1
   1  -1  17 49769.5 3880.24   2
  -1   1  17 52724.9 3872.80   5
   1  -1  17 54754.2 3875.13   5
   1   1 -17 53148.4 3882.47   2
  -1  -1 -17 33646.5 3841.98   2
  -1  -1 -17 43213.4 3842.46   2
   1   1 -17 45070.8 3874.71   4
  -1  -1 -17 44856.7 3883.92   4
   1  -1  17 47925.9 3905.70   1
   1   1 -17 44591.8 3893.85   3
  -1  -1 -17 56101.8 3929.40   3
  -1   1  17 43554.7 3859.27   6
   1  -1  17 56274.1 3882.60   6
   1   1 -17 43230.8 3914.03   1
  -1   1  17 47162.2 3884.92   1
  -1  -1 -17 36612.8 3890.32   1
   1   1 -17 44366.5 3888.79   1
   1  -1  17 54390.8 3896.02   1
  -1   1  17 45523.3 3891.37   1
   1   1 -16 33.5298 37.0209   3
   1  -1  16-10.6456 15.4359   6
  -1   1  16 7.31941 10.6559   6
  -1   1  16 46.3710 25.6900   5
  -1  -1 -16 13.3679 24.9673   4
   1   1 -16 20.5542 25.7502   4
   1   1 -16-10.8363 28.6129   2
  -1  -1 -16 15.8134 12.8388   2
  -1   1  16 26.8265 27.4366   1
  -1  -1 -16 14.3012 26.7059   1
   1   1 -16 57.6851 31.8526   1
  -1  -1 -16 35.4702 29.6152   1
  -1  -1 -16 6.98032 12.0748   2
  -1   1  16 14.7952 24.7166   1
  -1  -1 -16 19.7663 28.5869   3
   1   1 -16 21.1149 30.5334   1
   1  -1  15 110894. 7123.96   5
  -1   1  15 114393. 7130.88   5
  -1  -1 -15 62180.2 7082.77   2
   1   1 -15 122113. 7142.17   2
   1   1 -15 71945.5 7107.90   4
  -1  -1 -15 108950. 7152.03   4
   1  -1  15 72569.7 7136.11   1
   1   1 -15 104900. 7167.84   3
  -1  -1 -15 129736. 7211.66   3
  -1   1  15 93536.4 7135.84   1
  -1  -1 -15 63801.5 7126.04   1
  -1   1  15 93033.1 7106.77   6
   1  -1  15 111933. 7138.30   6
   1  -1  15 77809.9 7142.61   1
  -1  -1 -15 58470.5 7124.00   1
  -1   1  15 68403.0 7121.06   1
   1   1 -15 68928.9 7127.53   1
   1   1 -14 19.9517 37.3717   3
   1  -1  14 16.0398 32.9523   1
  -1  -1 -14 35.5708 33.3505   1
   1   1 -14 78.7887 39.5813   1
   1  -1  14 12.1493 22.9206   2
  -1   1  14 15.1873 18.2437   1
  -1  -1 -14 15.3532 25.8434   1
   1  -1  14 17.8527 26.0214   1
  -1   1  14 74.6668 29.7092   5
   1  -1  14 47.7412 24.1401   5
   1   1 -14 9.84553 20.4090   4
   1   1 -14 50.7270 33.6276   2
  -1  -1 -14 38.1955 18.0321   2
  -1   1  14 15.1160 28.4031   1
   1   1 -14 108.465 54.3923   1
  -1  -1 -14 22.3266 37.4047   3
  -1   1  14 56.4687 22.5812   6
   1  -1  14 38.1650 23.9765   6
   1   1 -13 491.271 90.7329   1
   1  -1  13 394.187 87.9138   1
  -1  -1 -13 535.321 90.6534   1
  -1   1  13 345.166 77.5943   1
   1   1 -13 698.976 119.133   3
  -1   1  13 725.772 89.4690   5
   1  -1  13 444.559 78.9270   2
   1  -1  13 446.929 75.6296   5
   1   1 -13 467.223 74.5365   4
  -1  -1 -13 683.794 105.391   4
  -1   1  13 165.151 72.1388   1
   1   1 -13 321.978 89.4502   1
  -1   1  13 543.317 74.3019   6
   1  -1  13 944.155 111.232   6
   1   1 -13 471.349 89.0376   2
  -1  -1 -13 418.638 58.8706   2
   1  -1  12 19.4052 16.3989   5
  -1   1  12 24.9089 23.3779   5
   1  -1  12 35.1260 27.7485   2
   1   1 -12-15.1224 25.3645   2
  -1  -1 -12 20.9468 16.9641   2
  -1  -1 -12 19.2067 39.3303   4
  -1   1  12 14.6798 27.5060   1
  -1  -1 -12 29.5336 24.7745   1
   1  -1  12 17.6803 36.2191   1
   1   1 -12 42.0640 28.7683   1
   1  -1  12 15.9070 29.7852   1
  -1  -1 -12 33.7404 28.2661   1
  -1   1  12 70.8310 28.7233   6
   1  -1  12 44.7115 35.2598   6
   1   1 -12 23.9127 39.9783   3
  -1   1  11 1296.36 136.863   5
   1  -1  11 820.489 108.106   5
   1   1 -11 864.500 107.207   4
  -1   1  11 627.921 117.324   1
  -1  -1 -11 759.552 119.702   1
   1  -1  11 945.217 136.047   1
   1  -1  11 956.691 130.392   1
   1   1 -11 756.380 116.717   1
  -1  -1 -11 934.106 133.054   1
   1   1 -11 1299.05 182.526   3
   1  -1  11 737.059 113.621   2
  -1  -1 -11 574.283 127.745   4
  -1   1  11 861.313 126.171   1
   1   1 -11 783.394 139.308   1
  -1   1  11 1000.81 115.915   6
  -1   1  11 1098.64 99.5813   2
  -1   1  10 346.979 57.0884   6
   1   1 -10 201.995 75.0286   3
   1  -1  10 264.248 57.2968   2
   1  -1  10 200.148 57.6062   1
  -1  -1 -10 237.994 56.6808   1
  -1   1  10 175.688 54.3184   1
  -1   1  10 245.093 57.5112   5
   1   1 -10 233.417 41.7654   4
  -1  -1 -10 237.360 79.3404   4
  -1  -1 -10 275.102 94.0210   3
   1  -1  10 228.870 57.1179   1
  -1  -1 -10 338.951 69.8160   1
   1   1 -10 282.781 74.8854   1
  -1   1  10 244.843 56.9852   1
   1   1 -10 281.398 68.6973   2
  -1  -1 -10 137.265 34.9539   2
   1  -1   9 81686.5 7249.19   5
   1   1  -9 79475.0 7238.97   4
  -1   1   9 93268.3 7267.25   6
   1  -1   9 92735.8 7298.44   6
   1   1  -9 87261.2 7268.90   1
  -1   1   9 91097.6 7275.05   1
  -1  -1  -9 92073.2 7284.63   1
  -1  -1  -9 75976.1 7328.74   3
   1   1  -9 102457. 7381.14   3
  -1   1   9 78368.1 7273.86   1
   1   1  -9 82276.3 7293.47   1
   1   1  -9 69119.3 7280.94   2
  -1  -1  -9 88326.5 7238.48   2
  -1   1   9 86308.5 7239.59   2
   1  -1   9 98967.0 7294.25   1
  -1  -1  -9 63219.6 7305.24   4
   1  -1   8-10.9872 24.2836   2
  -1   1   8 35.2668 27.7658   1
   1  -1   8 19.0106 15.9126   5
  -1   1   8 32.9451 36.3766   5
  -1   1   8 5.74318 13.6146   2
   1   1  -8 76.7267 45.2732   2
  -1  -1  -8 34.8616 22.7915   2
   1  -1   8 14.7900 16.3738   4
  -1  -1  -8 26.5203 38.3374   4
   1   1  -8 10.6561 19.9193   1
  -1  -1  -8 13.5742 22.6838   1
   1  -1   8 12.3417 30.9116   1
   1  -1   8-18.0953 21.3868   6
  -1   1   8 11.0048 18.4065   6
   1   1  -8 33.9268 49.0326   3
  -1  -1  -8 52.8041 49.2609   3
  -1   1   8 12.5799 21.0281   1
   1   1  -8 16.1066 30.0701   1
  -1  -1  -8-12.1655 26.8804   1
   1  -1   8 29.3490 27.4020   1
   1  -1   7 51963.0 4460.54   5
  -1   1   7 63325.9 4536.97   5
  -1   1   7 54068.7 4469.00   2
  -1  -1  -7 58566.3 4468.07   2
   1   1  -7 52975.7 4523.48   2
   1   1  -7 53097.3 4506.04   1
  -1  -1  -7 38729.3 4529.23   4
  -1   1   7 35472.7 4471.53   6
   1  -1   7 48570.6 4516.00   6
  -1  -1  -7 47617.7 4535.56   3
   1   1  -7 66274.0 4631.76   3
   1  -1   7 57233.2 4496.12   1
  -1   1   7 56787.9 4491.80   1
   1   1  -7 56303.4 4487.38   1
   1  -1   7 49719.3 4485.33   2
   1  -1   7 55718.7 4504.78   1
  -1  -1  -6 315.737 91.8045   3
  -1   1   6 366.640 67.8565   6
   1  -1   6 575.202 99.0858   6
   1  -1   6 582.848 58.1033   5
  -1  -1  -6 536.058 75.6067   5
   1  -1   6 640.100 88.8369   1
   1  -1   6 438.635 82.3299   2
  -1   1   6 540.057 69.1498   2
  -1  -1  -6 524.027 70.7986   2
  -1  -1  -6 394.231 75.0870   1
  -1   1   6 650.010 115.181   5
   1  -1   6 585.054 72.0588   4
  -1  -1  -6 589.782 128.165   4
   1   1  -6 437.888 129.416   3
  -1   1   6 461.614 76.3622   1
   1   1  -6 557.396 80.8948   1
   1   1  -6 389.368 86.2663   1
  -1   1   6 417.779 76.1194   1
   1   1  -6 734.841 116.340   2
  -1   1   5 902302. 67938.2   5
   1   1  -5 819710. 67926.3   2
  -1   1   5 766975. 67873.0   2
   1  -1   5 785061. 67893.1   2
  -1   1   5 802510. 67892.3   1
   1   1  -5 788883. 67905.4   1
  -1   1   5 751887. 67894.9   4
   1  -1   5 767597. 67878.2   4
  -1  -1  -5 756625. 67959.3   4
  -1  -1  -5 713805. 67898.5   1
  -1  -1  -5 856548. 67917.3   3
   1   1  -5 999999. 68048.1   3
   1   1  -5 786815. 67893.0   1
  -1   1   5 806890. 67890.9   1
   1  -1   5 788938. 67893.7   1
   1   1  -5 835299. 67885.2   6
   1  -1   5 813690. 67909.4   6
  -1   1   5 798919. 67871.1   6
  -1  -1  -5 824338. 67889.2   5
   1   1  -5 814769. 67887.6   5
   1   1  -4 541.750 79.4795   6
  -1   1   4 651.451 68.0541   6
   1  -1   4 836.866 104.466   6
   1   1  -4 665.630 161.594   3
   1   1  -4 684.618 90.9860   5
  -1  -1  -4 674.773 92.7717   5
  -1   1   4 814.157 125.230   5
   1  -1   4 602.412 88.6618   2
  -1  -1  -4 772.603 92.7076   2
  -1   1   4 639.841 94.3382   4
   1  -1   4 627.562 82.8435   4
   1   1  -4 851.017 125.098   2
  -1   1   4 683.410 94.9068   3
  -1   1   4 556.015 88.1939   1
   1   1  -4 550.294 95.6486   1
  -1  -1  -4 550.376 86.4698   1
  -1  -1  -4 551.995 92.4026   3
   1  -1   4 742.587 95.1813   1
   1   1  -4 730.864 93.4563   1
  -1   1   4 594.151 88.0711   1
   1   1  -3 344.393 56.4690   6
   1  -1   3 590.621 73.4369   6
   1  -1   3 368.304 62.4603   1
  -1  -1  -3 325.068 60.2388   1
  -1  -1  -3 350.729 60.5193   6
  -1  -1  -3 263.579 56.1793   5
   1   1  -3 247.884 52.9122   5
   1  -1   3 409.991 65.1858   2
  -1   1   3 194.082 73.5957   5
   1  -1   3 422.739 58.5835   4
  -1   1   3 359.811 64.9500   4
   1   1  -3 272.276 39.2343   4
  -1  -1  -3 288.229 87.4675   4
  -1   1   3 441.555 64.9413   1
   1   1  -3 507.807 71.9204   1
  -1  -1  -3 333.706 49.9041   3
  -1   1   3 295.624 57.6732   3
  -1  -1  -3 323.154 57.7470   2
  -1   1   3 336.422 52.0029   2
   1   1  -2 92.3765 39.4814   1
   1   1  -2 99.2059 28.0676   6
   1  -1   2 152.230 32.2580   6
  -1  -1  -2 96.2205 30.1978   6
  -1  -1  -2 24.5913 21.1782   1
  -1   1   2 57.2925 31.0264   1
  -1   1   2 69.0263 33.0046   3
  -1   1   2 96.0837 38.7541   5
  -1   1   2 94.8986 37.2765   4
   1   1  -2 95.4022 22.9529   4
   1  -1   2 79.7606 26.3474   4
   1   1  -2 119.664 34.5367   5
   1   1  -2 162.765 42.3855   1
   1  -1   2 94.6243 29.0994   1
   1  -1   2 169.135 40.1277   2
   1   1  -2 152.115 46.9389   2
  -1  -1  -2 118.183 37.7382   2
  -1   1   2 106.793 30.4245   2
   1   1  -1 29372.4 2740.53   5
   1  -1   1 36308.9 2722.86   5
   1   1  -1 39878.9 2762.27   1
  -1   1   1 33202.0 2738.79   2
  -1  -1  -1 34094.1 2755.05   2
  -1  -1  -1 37608.0 2779.22   4
   1   1  -1 27916.8 2726.33   4
   1  -1   1 33479.0 2746.24   4
  -1   1   1 29707.8 2749.81   3
   1   1  -1 31795.7 2750.16   1
   1  -1   1 30530.1 2741.98   1
  -1   1   1 35571.7 2746.97   1
  -1  -1  -1 32134.1 2748.46   1
   1   1  -1 29653.9 2744.45   6
   1  -1   1 32584.0 2731.79   6
   1   1   0-8.24951 15.4011   5
   1  -1   0 8.05644 16.4742   2
   1   1   0-8.87125 12.8341   6
   1  -1   0-5.08915 11.2511   5
  -1   1   0 10.3666 21.1912   5
   1   1   0-11.4593 19.1284   2
  -1   1   0 6.92779 12.9387   2
  -1  -1   0 9.94254 20.3251   2
   1   1   0 41.2060 24.5594   4
  -1  -1   0 74.5496 35.5392   4
  -1   1   0 9.61716 19.6607   4
   1  -1   0 8.39498 15.6721   4
   1   1   0-10.4027 26.0397   1
   1  -1   0 7.37957 10.6826   1
  -1   1   0 3.80895 9.55498   6
   1  -1   0 12.9925 11.9998   6
   1   1   0-9.20696 13.3185   1
  -1  -1   0 9.76793 19.9686   1
  -1   1   0 8.01670 14.9673   1
  -1   1  -1 30335.7 2778.97   2
   1  -1  -1 31256.7 2780.57   2
   1  -1  -1 41125.6 2793.31   5
  -1   1  -1 37031.3 2781.01   5
   1   1   1 37097.0 2798.97   2
  -1  -1   1 34218.9 2797.07   2
  -1  -1   1 30867.6 2783.51   4
   1   1   1 30835.3 2783.24   4
  -1   1  -1 35003.4 2792.82   4
   1  -1  -1 28980.9 2782.46   1
   1   1   1 25524.0 2793.34   1
  -1  -1   1 33494.5 2764.91   3
  -1   1  -1 32687.5 2775.67   6
  -1  -1   1 33689.0 2794.06   6
  -1   1  -1 30679.8 2779.78   1
   1   1   1 34190.4 2790.55   1
  -1  -1   1 24618.2 2785.93   1
  -1   1  -2 143.288 35.3342   6
  -1  -1   2 110.892 35.7634   3
   1   1   2 82.4361 31.5622   1
   1   1   2 135.120 35.5645   6
   1   1   2 74.6712 34.8411   5
  -1   1  -2 105.289 30.4854   2
   1  -1  -2 97.2836 38.0024   5
   1   1   2 76.6428 30.9231   2
   1  -1  -2 94.4452 27.5672   2
   1   1   2 119.084 44.9352   4
  -1  -1   2 51.8665 23.0250   4
  -1   1  -2 89.1424 28.9179   4
   1  -1  -2 84.1663 31.2241   1
   1  -1  -2 82.8605 36.4632   3
  -1  -1   2 92.3911 39.3315   1
   1   1   2 134.459 36.7156   1
  -1   1  -2 50.1727 26.3569   1
  -1  -1   3 356.920 63.6276   6
  -1   1  -3 272.574 60.0410   6
   1   1   3 285.995 67.0215   3
  -1  -1   3 398.505 78.7185   3
   1   1   3 516.580 71.4163   6
  -1  -1   3 460.636 67.8645   5
   1   1   3 348.876 59.6495   5
  -1   1  -3 283.884 59.2504   1
   1  -1  -3 407.102 75.8122   5
   1  -1  -3 313.083 50.4399   2
   1   1   3 265.386 53.1749   2
   1   1   3 248.802 67.1926   4
  -1  -1   3 282.712 41.1261   4
  -1  -1   3 430.361 68.2545   1
  -1  -1   3 296.867 62.4898   2
   1   1   3 230.714 51.8561   1
   1  -1  -3 326.907 68.9386   3
   1  -1  -3 376.772 67.6927   1
   1   1   4 421.473 78.4084   6
  -1  -1   4 761.161 126.851   3
  -1   1  -4 541.504 83.3424   3
   1   1   4 454.284 107.068   3
  -1  -1   4 588.432 88.8017   5
   1   1   4 602.347 86.5119   5
  -1   1  -4 640.288 89.3159   2
   1  -1  -4 646.852 79.5794   2
   1  -1  -4 523.259 93.1416   5
   1  -1  -4 691.786 101.376   4
   1  -1  -4 605.052 92.1129   1
  -1   1  -4 629.182 89.3520   1
   1   1   4 748.140 94.7300   1
   1   1   4 460.933 104.145   4
  -1  -1   4 650.509 96.0037   2
  -1   1  -4 681.451 94.6496   1
  -1  -1   4 728.499 96.3749   1
   1   1   4 731.393 96.5286   1
   1  -1  -4 552.497 95.1624   3
  -1   1  -4 580.193 97.8713   6
   1  -1  -4 626.176 65.8025   6
  -1  -1   4 612.007 90.0709   6
  -1   1  -5 835764. 67075.7   2
   1  -1  -5 817352. 67078.8   1
  -1   1  -5 769817. 67072.7   1
   1   1   5 765925. 67067.1   5
  -1  -1   5 824589. 67073.1   5
   1  -1  -5 791013. 67088.7   5
   1  -1  -5 809822. 67082.0   4
  -1  -1   5 756730. 67079.5   2
   1  -1  -5 808443. 67054.2   2
   1   1   5 807994. 67049.4   2
  -1   1  -5 814957. 67060.4   4
   1   1   5 813741. 67074.8   1
   1   1   5 784300. 67122.3   3
  -1  -1   5 752032. 67127.8   3
  -1   1  -5 817116. 67067.9   3
   1   1   5 837981. 67077.8   1
  -1  -1   5 715687. 67075.0   1
  -1   1  -5 703763. 67077.3   1
   1   1   5 768536. 67069.7   6
  -1  -1   5 751316. 67071.1   6
  -1   1  -5 706844. 67093.7   6
  -1  -1   6 373.312 73.5741   6
   1   1   6 583.247 83.2720   1
  -1   1  -6 465.803 80.5401   1
   1   1   6 552.766 75.3555   6
   1  -1  -6 436.396 58.3834   6
  -1   1  -6 556.167 56.7562   5
  -1  -1   6 468.007 77.0901   5
   1   1   6 512.762 60.0239   2
   1  -1  -6 544.656 91.2651   4
  -1  -1   6 451.014 55.1237   4
  -1   1  -6 492.591 69.5028   4
  -1  -1   6 486.357 52.6598   4
   1   1   6 529.729 115.526   3
  -1   1  -6 552.398 75.9816   3
  -1  -1   6 321.158 101.560   3
   1   1   6 524.525 80.4645   1
  -1   1  -6 720.146 92.3973   1
  -1  -1   6 543.831 83.1423   1
   1  -1  -6 461.284 80.2218   1
   1  -1  -7 55324.3 4518.78   6
  -1  -1   7 50722.7 4535.60   6
   1   1   7 57327.9 4532.59   6
  -1  -1   7 47268.7 4552.01   1
  -1   1  -7 57204.6 4552.69   1
   1  -1  -7 44939.7 4542.44   1
  -1  -1   7 57045.6 4547.37   5
  -1   1  -7 46325.5 4509.65   5
   1  -1  -7 56734.3 4520.73   2
   1   1   7 52981.4 4509.37   2
   1  -1  -7 56129.9 4558.39   4
  -1  -1   7 50618.9 4514.15   4
  -1  -1   7 52095.2 4505.35   4
   1   1   7 62931.4 4604.67   3
   1   1   7 61290.4 4554.35   1
  -1  -1   7 44399.7 4537.70   1
  -1   1  -7 61568.8 4555.55   1
   1   1   7 54729.7 4545.92   1
  -1   1  -7 56748.5 4537.12   3
   1   1   8 16.2994 22.5845   6
  -1  -1   8 10.7431 20.0812   6
   1  -1  -8 19.3547 15.2784   6
   1   1   8 49.7680 32.8448   1
   1   1   8 9.92430 11.1168   2
   1   1   8 12.5604 23.4642   1
  -1   1  -8 14.1461 23.6360   1
  -1   1  -8-5.11997 11.3767   5
  -1  -1   8 36.1422 26.6198   5
   1  -1  -8 29.6353 27.6686   4
  -1  -1   8 7.12612 11.9618   4
  -1   1  -8 14.3475 13.4456   4
  -1   1  -8 10.0349 20.5457   3
   1   1   8 21.1736 35.3471   3
   1  -1  -8 30.6159 38.3285   3
   1  -1  -8 14.0145 26.1725   1
  -1  -1   8 14.7177 24.5882   1
   1  -1  -8 23.4555 18.3489   2
  -1  -1   9 90529.6 7206.93   5
   1   1   9 83303.3 7164.14   2
  -1   1  -9 62313.6 7167.61   5
   1   1   9 90606.9 7186.74   5
   1  -1  -9 90223.2 7219.15   4
  -1   1  -9 81705.1 7178.88   4
  -1  -1   9 83944.2 7185.00   4
   1  -1  -9 83032.1 7175.44   2
   1   1   9 95100.0 7188.61   6
   1  -1  -9 85076.4 7180.35   6
  -1  -1   9 90591.6 7198.47   6
   1  -1  -9 85134.4 7218.95   3
  -1   1  -9 86972.1 7200.83   3
   1   1   9 87412.0 7206.94   1
   1  -1  -9 90146.5 7210.53   1
  -1   1  -9 91632.2 7216.73   1
  -1  -1   9 85679.0 7207.05   1
  -1   1  -9 86974.9 7218.21   1
   1  -1  -9 71213.2 7209.93   1
  -1  -1   9 83989.2 7214.29   1
   1   1   9 105889. 7225.08   1
  -1  -1  10 244.453 52.8684   6
   1   1  10 216.638 49.3321   6
   1   1  10 165.276 52.1489   1
  -1   1 -10 293.561 63.2282   1
   1  -1 -10 279.077 61.6137   1
   1   1  10 260.575 34.1182   2
   1  -1 -10 301.489 66.6540   3
   1   1  10 190.840 39.9399   5
  -1  -1  10 170.399 49.9554   5
   1  -1 -10 143.761 53.1898   4
  -1   1 -10 155.647 39.0354   4
  -1  -1  10 251.642 45.7933   4
  -1   1 -10 148.942 48.7889   3
  -1  -1  10 264.568 58.2031   1
   1   1  10 312.004 65.1017   1
  -1  -1  10 194.614 58.7772   1
  -1   1 -10 185.878 57.6526   1
   1  -1 -10 230.087 42.6287   2
  -1  -1  11 1023.28 133.662   5
  -1   1 -11 842.397 103.818   5
   1   1  11 948.001 109.744   5
   1  -1 -11 860.792 133.547   1
   1  -1 -11 1098.40 144.387   1
  -1   1 -11 1042.16 147.896   1
   1   1  11 1317.31 126.711   6
  -1  -1  11 968.478 123.073   6
   1  -1 -11 769.280 131.382   4
  -1   1 -11 837.939 109.960   4
  -1  -1  11 938.470 141.386   1
  -1   1 -11 1296.37 144.810   3
   1   1  11 964.640 138.138   1
  -1   1 -11 829.566 135.399   1
  -1  -1  11 966.692 131.551   1
   1  -1 -11 945.529 110.371   2
   1  -1 -11 662.454 127.821   3
   1   1  12 17.4825 15.7041   2
   1   1  12 47.7679 39.9363   1
   1  -1 -12 16.7053 36.9662   1
  -1   1 -12 16.2715 27.2803   1
  -1   1 -12 31.1727 34.5039   3
   1   1  12 28.1569 22.3091   6
   1  -1 -12 16.4052 23.8564   4
  -1  -1  12 39.6644 22.8971   4
  -1   1 -12 53.5517 24.8404   4
   1  -1 -12-16.7386 24.3349   1
  -1  -1  12 42.6343 31.4801   1
  -1   1 -12 17.7929 14.2543   5
  -1  -1  12 14.3919 24.1624   5
   1   1  12 54.2509 22.0753   5
  -1  -1  12 35.4830 33.2017   1
   1   1  12 52.6244 32.8298   1
   1  -1 -12 18.0155 30.1766   3
  -1   1 -13 403.646 90.2800   3
   1   1  13 494.387 79.7750   6
   1   1  13 456.316 93.8521   1
  -1   1 -13 848.480 110.571   1
  -1  -1  13 556.120 70.3538   4
   1  -1 -13 324.653 82.4785   4
  -1   1 -13 552.688 78.7956   4
   1  -1 -13 402.829 86.8159   1
  -1  -1  13 532.783 93.6873   1
   1   1  13 650.750 106.776   1
  -1  -1  13 358.827 87.6108   1
  -1   1 -13 587.633 99.2612   1
   1  -1 -13 408.055 89.8668   3
   1  -1 -14 18.7543 35.1011   3
  -1  -1  14 48.6588 25.0257   6
   1   1  14 10.1082 19.0785   6
   1   1  14 17.7120 21.0969   1
  -1   1 -14 16.1125 27.0378   1
   1  -1 -14 85.1918 34.9344   1
   1  -1 -14 25.4531 16.1546   2
  -1  -1  14 14.3800 17.2130   1
   1   1  14 59.7858 24.3187   5
   1  -1 -14 31.7422 35.1469   4
  -1  -1  14 35.5580 22.2994   4
  -1   1 -14 11.0527 22.7707   4
  -1   1 -14 36.1189 33.8098   3
   1   1  14 53.7052 33.5168   1
  -1  -1  14 36.6056 26.6037   1
   1  -1 -14 33.1382 31.0415   1
   1  -1 -14 39.2400 25.5210   2
  -1  -1  15 109254. 7134.17   5
   1   1  15 92594.8 7088.39   5
   1  -1 -15 75975.9 7109.32   4
  -1   1 -15 97439.8 7137.73   1
   1  -1 -15 69581.7 7112.39   1
  -1  -1  15 92883.4 7104.33   6
   1   1  15 91804.3 7101.33   6
  -1   1 -15 83010.1 7099.01   4
   1   1  15 63196.8 7106.64   1
  -1   1 -15 88324.8 7133.00   3
   1  -1 -15 82264.4 7142.10   3
   1  -1 -15 78233.7 7069.16   2
  -1   1 -15 71484.9 7105.83   1
   1  -1 -15 104699. 7139.94   1
   1   1  15 71843.7 7114.34   1
   1  -1 -15 77816.8 7081.31   2
   1   1  16 11.6267 19.4017   6
  -1  -1  16 11.4386 19.0880   6
   1   1  16 16.1609 23.3527   1
   1  -1 -16 31.1838 29.0846   1
  -1   1 -16 15.1623 25.2985   1
   1  -1 -16 17.2465 16.0904   2
   1  -1 -16-18.4461 21.7643   3
   1   1  16-8.56024 14.2882   5
  -1  -1  16-15.0807 17.7956   5
   1  -1 -16-14.7207 24.5618   4
   1  -1 -16 7.63076 19.1005   2
  -1   1 -16-18.9345 27.3591   3
   1   1  16 17.2429 24.9156   1
  -1  -1  16 34.9034 29.1171   1
  -1  -1  16 13.8013 19.9446   1
   1  -1 -16 15.5433 22.4607   1
  -1  -1  17 47912.2 3402.43   5
   1   1  17 25948.9 3350.00   5
   1  -1 -17 44256.7 3393.17   4
  -1  -1  17 45589.6 3406.95   1
   1  -1 -17 44508.0 3396.33   1
  -1   1 -17 47668.3 3407.80   1
  -1  -1  17 33695.7 3366.27   6
   1   1  17 27984.8 3360.86   6
  -1   1 -17 34350.2 3369.64   4
   1   1  17 43445.0 3401.05   1
   1  -1 -17 35843.7 3398.86   3
   1  -1 -17 40716.7 3342.36   2
   1  -1 -17 50930.7 3406.70   1
  -1  -1  17 44866.8 3393.28   1
   1   1  17 51760.3 3413.39   1
   1  -1 -17 44595.0 3360.45   2
  -1  -1  18 63.9718 25.3289   6
  -1   1 -18 27.6376 23.2436   1
   1  -1 -18 84.1419 37.1091   1
   1  -1 -18 20.3240 13.5816   2
   1  -1 -18 34.5370 28.9605   3
  -1  -1  18 56.1069 35.2250   5
   1   1  18 33.2094 23.1594   5
   1  -1 -18 26.5538 29.4504   4
  -1   1 -18 11.1517 22.9776   4
  -1   1 -18 51.4721 32.1383   3
  -1  -1  18 12.7706 21.5105   1
   1  -1 -18 14.1095 28.9804   1
  -1  -1  18 15.2150 25.5554   1
   1   1  19 26644.5 2435.04   5
   1  -1 -19 32014.7 2433.84   2
  -1  -1  19 31762.0 2467.49   5
  -1  -1  19 25147.7 2441.32   6
   1  -1 -19 26931.1 2469.38   3
  -1   1 -19 21645.1 2457.53   3
  -1   1 -19 27332.6 2462.12   1
  -1  -1  19 29914.2 2468.95   1
   1  -1 -19 26568.5 2456.66   1
  -1   1 -19 27437.5 2445.26   4
   1   1  19 33089.6 2476.39   1
   1   1  19 30502.6 2462.88   1
  -1  -1  19 28807.1 2456.63   1
   1  -1 -19 28970.3 2463.85   1
  -1   1 -19 29592.6 2460.83   1
   1   1  20 30.0741 19.1816   5
  -1  -1  20 62.1809 31.3431   5
   1   1  20 17.5239 21.0066   6
  -1  -1  20 69.7376 26.5425   6
   1   1  20 113.190 40.8004   1
  -1   1 -20 12.4751 21.1443   1
   1  -1 -20 12.6939 28.2618   1
   1  -1 -20 58.4981 32.5812   4
  -1   1 -20 76.0523 33.8490   4
  -1  -1  20 46.3234 27.5763   1
   1   1  20 27.9830 26.3622   1
  -1  -1  20 40.8619 32.3507   1
  -1   1 -20 27.7367 30.8327   1
   1  -1 -20 50.3033 29.9036   1
   1  -1 -20 38.9001 22.5421   2
  -1   1 -21 318.142 64.6509   1
   1   1  21 244.931 58.7275   1
   1  -1 -21 311.231 66.0090   1
  -1   1 -21 266.918 61.8032   3
  -1  -1  21 290.065 53.5718   6
   1   1  21 361.938 55.3906   6
   1  -1 -21 396.709 64.6398   4
  -1   1 -21 391.068 61.3734   4
   1  -1 -21 314.782 49.1061   2
  -1  -1  21 318.727 63.8471   1
   1  -1 -21 452.315 78.3011   3
  -1  -1  21 285.836 65.7436   1
   1   1  21 428.979 74.9611   1
   1   1  21 337.472 52.3052   5
  -1  -1  21 358.888 65.8961   5
  -1   1 -21 261.797 68.7954   1
   1  -1 -21 203.128 58.9985   1
  -1  -1  22 21.5973 22.0632   5
  -1   1 -22-8.21842 15.3284   4
   1  -1 -22 10.3844 17.3235   4
  -1   1 -22 37.3052 25.4066   1
   1  -1 -22 11.2381 16.2360   1
  -1  -1  22 10.4237 15.0593   1
  -1   1 -22 7.15350 14.6157   2
  -1  -1  22-8.75518 17.8881   6
   1   1  22-7.03204 14.3675   6
   1   1  22 12.0526 17.4126   1
  -1  -1  22-12.2004 24.9270   1
   1  -1 -22-13.6251 19.6844   3
   1  -1 -22-11.9591 24.4340   1
  -1   1 -22-12.8170 15.1191   3
   1   1  23 535.112 71.0784   6
  -1  -1  23 670.609 80.7555   6
  -1   1 -23 456.666 82.2685   3
  -1  -1  23 580.243 83.9369   1
   1  -1 -23 480.579 79.1307   4
  -1   1 -23 575.081 77.7828   4
   1  -1 -23 592.949 92.6348   3
  -1   1 -23 588.960 75.1816   2
  -1   1 -23 483.750 81.7857   1
   1   1  24 6.18183 14.5876   5
  -1  -1  24 9.22573 13.3322   5
  -1   1 -24 7.62253 12.7198   4
   1  -1 -24 11.7117 16.9230   3
  -1   1 -24-10.1419 16.9218   1
  -1   1 -24 21.6382 18.0513   3
   1   1  24-6.16879 13.6171   6
  -1  -1  24-7.62399 15.5800   6
  -1  -1  24 9.50321 17.7274   1
  -1   1 -24 12.3083 16.2357   2
  -1   1 -25 7260.89 670.775   4
  -1  -1  25 8278.58 672.785   6
   1   1  25 7733.57 665.221   6
  -1   1 -25 6996.90 679.118   3
   1  -1 -25 8117.65 690.802   3
   1  -1 -25 7709.33 677.440   4
  -1   1 -25 6988.77 662.981   2
   1   1  25 7373.10 664.806   5
  -1   1 -25 7546.27 681.356   1
  -1  -1  25 7361.13 675.851   5
   1  -1 -26-8.20964 9.68899   4
  -1   1 -26 7.39091 12.3334   4
  -1   1 -26 9.25273 15.4386   3
   1  -1 -26-10.0501 16.7685   3
   1   1  26-5.62145 14.0700   5
  -1  -1  26-8.07079 13.4673   5
   1   1  26-5.43380 6.41708   6
  -1  -1  27 20659.2 1608.80   5
   1  -1 -27 18421.2 1605.85   4
   1   1  27 18077.6 1595.16   6
  -1  -1  27 19359.6 1602.50   6
   1   1  27 18151.6 1596.72   5
   1  -1 -27 19385.2 1615.85   3
  -1   1 -27 16076.5 1606.57   3
  -1  -1  28 13.8976 14.2422   5
   1   1  28 15.4816 12.2270   5
   1  -1 -28 21.6554 20.0012   4
  -1  -1  28 12.0485 12.3601   6
   1   1  28 14.5214 10.7416   6
   1  -1 -28 8.58342 14.3634   3
  -1   1 -28 7.95980 13.3265   3
  -1  -1  29 4266.83 381.890   6
   1   1  29 4247.83 378.667   6
   1   1  29 4216.35 380.342   5
   1  -1 -29 3976.88 385.408   4
   1  -1 -29 4317.20 393.398   3
   1  -1 -30 7.36548 8.69454   3
   1   1  30 4.86631 7.03807   5
  -1  -1  30-6.21981 12.7122   5
  -1  -1  30 5.20399 9.71160   6
   1   1  31 1733.52 161.076   6
  -1  -1  31 1659.42 162.094   6
   1   1  31 1508.01 159.520   5
  -1  -1  31 1668.67 165.475   5
  -1   1 -31 1592.47 169.456   3
   1  -1 -31 1865.63 173.547   3
  -1  -1  32 4.58105 7.65468   6
   1   1  32 3.98039 6.65453   6
  -1  -1  32 10.5563 12.4599   5
   1   1  32 4.54758 10.0453   5
  -1  -2 -32 6.05830 13.3796   4
  -1  -2 -31-6.35346 11.8520   4
  -1  -2 -31 7.70771 12.8600   3
  -1   2  31-4.54704 9.29284   5
  -1   2  30 4.36684 8.95559   6
  -1  -2 -30 6.61202 13.5314   4
  -1  -2 -30 16.6856 13.9391   3
   1   2 -30 6.37473 9.24216   3
  -1   2  30 13.8066 11.5422   5
   1  -2  29 5.22904 11.5400   6
  -1   2  29 4.37409 8.15866   6
  -1  -2 -29-6.94227 12.9485   4
   1   2 -29 6.78154 8.00001   3
  -1  -2 -29-9.03874 15.0788   3
  -1   2  29-4.84029 11.4196   5
  -1   2  28 4.39900 9.03010   6
   1  -2  28 11.2484 12.4424   6
   1   2 -28 7.26881 10.5376   3
  -1  -2 -28 19.5894 21.6330   3
  -1  -2 -28 21.7172 15.9993   4
  -1   2  28 9.95519 11.0194   5
  -1  -2 -27 7.63051 12.7317   4
   1  -2  27 5.83077 9.73004   6
  -1   2  27-4.58383 7.65072   6
   1   2 -27 6.74851 13.7903   2
  -1  -2 -27-10.6080 17.6982   3
   1   2 -27 7.45159 16.4463   3
  -1   2  27 5.24192 9.77987   5
  -1  -2 -26-8.02265 14.9637   4
   1  -2  26-6.29564 10.5032   6
  -1   2  26 4.64069 7.74260   6
   1   2 -26 7.99771 11.5550   3
  -1  -2 -26 11.5341 16.6640   3
   1   2 -26-6.97197 14.2452   2
  -1   2  26 5.37088 10.0181   5
   1  -2  25 13.6367 12.7175   6
   1   2 -25-14.1078 20.3821   2
  -1   2  25-5.66735 10.5708   5
   1   2 -25-8.60183 16.0438   3
   1  -2  24 8.37952 18.5002   5
  -1   2  24-5.82317 9.72942   5
  -1   2  24 4.93199 12.3533   6
   1  -2  24 14.7989 16.3384   6
  -1  -2 -24 13.4918 15.9242   3
   1   2 -24 9.00835 10.6401   3
  -1  -2 -24 17.4884 20.6366   4
  -1  -2 -23 9.32911 19.0967   4
  -1   2  23 5.15900 11.4453   6
   1  -2  23 30.9854 17.1351   6
   1  -2  23 17.5617 19.4134   5
   1   2 -23 9.71108 14.0786   3
   1   2 -23 22.3712 18.6968   2
  -1  -2 -23-14.5462 27.1557   3
  -1  -2 -22 65.8960 31.0656   4
  -1   2  22 80.0244 20.4080   6
   1  -2  22 92.6656 27.9438   6
   1   2 -22 33.3923 21.8317   1
   1  -2  22 73.0861 29.2095   5
  -1   2  22 51.0874 21.5832   5
   1   2 -22 83.2595 34.2144   3
  -1  -2 -22 94.3675 39.8644   3
   1   2 -22 110.319 31.4748   2
   1   2 -21-8.01696 20.0638   2
   1  -2  21-14.9303 21.5726   1
   1  -2  21 9.15062 17.0702   6
  -1   2  21-5.55847 12.2711   6
   1  -2  21 7.28451 13.5905   1
   1   2 -21-8.64770 12.4979   1
   1  -2  21-9.39520 22.1677   5
  -1   2  21-6.76017 9.77215   5
   1   2 -21-11.2235 18.7262   3
  -1  -2 -21-10.0983 11.9166   4
  -1  -2 -21 16.7930 31.3227   3
  -1  -2 -20 35.6375 29.7364   3
  -1   2  20 11.6315 9.73506   6
   1  -2  20 9.93279 16.5895   6
   1   2 -20-9.17411 15.3254   1
   1  -2  20 7.75300 14.4825   1
  -1  -2 -20-17.4623 25.2409   1
  -1  -2 -20 9.32027 17.4020   1
  -1   2  20 16.3800 18.0919   1
  -1   2  20 14.2139 14.5426   5
   1   2 -20 12.0744 14.2657   3
   1   2 -20-5.82067 13.7557   4
   1   2 -20-21.1697 24.9848   1
   1   2 -19-5.71680 13.5061   4
  -1  -2 -19 11.1433 18.6031   4
   1   2 -19 9.02060 18.4442   2
  -1   2  19 14.7332 30.1104   1
   1  -2  19 15.9331 29.7257   1
  -1   2  19 8.69381 12.5804   1
   1  -2  19 9.54185 22.5226   5
   1   2 -19-9.85209 20.1419   1
   1  -2  19 8.28532 19.5599   1
  -1  -2 -19 17.7193 25.6094   1
   1  -2  19 21.5030 20.0655   6
  -1   2  19 6.09756 12.4786   6
  -1  -2 -19 18.7179 22.0914   3
   1  -2  18-11.1490 18.6016   6
  -1   2  18-6.54508 12.2112   6
   1  -2  18 8.82334 14.7224   1
  -1  -2 -18-17.8290 25.7597   1
   1  -2  18-9.35189 17.4451   5
  -1   2  18 7.94289 16.2313   5
   1   2 -18 28.5200 26.5984   3
   1   2 -18-5.45062 14.3803   4
  -1  -2 -18 24.1739 24.6972   4
   1   2 -18 9.72629 18.1433   2
  -1   2  18 44.8897 30.5735   1
   1   2 -18 22.6282 26.6942   1
   1  -2  18 16.3854 30.5623   1
  -1   2  18-9.29795 20.5214   1
  -1  -2 -18 10.5926 19.7589   1
  -1  -2 -18-19.4139 22.9028   3
   1  -2  17 60.5934 30.3608   2
   1   2 -17-15.3455 25.6422   3
  -1  -2 -17 34.7804 35.5613   1
   1  -2  17 28.9959 19.8028   1
   1   2 -17 22.4813 24.8504   1
  -1  -2 -17-12.5400 20.9715   4
   1   2 -17 9.99287 15.0989   4
  -1  -2 -17 39.6451 37.0010   3
   1   2 -17 20.4047 22.5634   2
  -1   2  17 15.1018 25.2364   1
  -1  -2 -17 33.5051 20.8827   1
  -1   2  17 30.2878 23.8643   1
  -1   2  17 16.8512 18.6527   5
   1  -2  17 26.9151 22.4987   5
  -1   2  17 6.78041 15.0361   6
   1  -2  17 11.9163 17.2791   6
   1   2 -17 23.0266 33.2998   1
  -1  -2 -16 109.539 41.4238   4
   1   2 -16 58.0823 20.5672   4
  -1  -2 -16 39.7215 37.3150   3
  -1   2  16 15.1005 25.5898   1
   1   2 -16 88.8128 34.9385   2
   1  -2  16 25.2640 23.9862   2
   1  -2  16 41.0619 26.0788   1
   1   2 -16 11.7382 24.4014   1
  -1  -2 -16 34.9268 32.8808   1
  -1   2  16 52.4212 22.1012   6
   1  -2  16 50.4314 28.1851   6
  -1   2  16 17.8152 18.7476   5
   1  -2  16 101.062 33.9885   5
  -1  -2 -16 70.9583 31.5171   1
  -1   2  16 75.3486 30.1161   1
   1  -2  16 68.0199 40.3699   1
   1   2 -16 67.0822 34.5588   3
   1   2 -15 17.8997 25.8618   3
   1   2 -15 11.7793 31.0717   2
  -1   2  15-14.9229 21.5616   1
   1   2 -15-22.7240 32.8313   1
  -1  -2 -15 14.9967 21.6682   4
  -1   2  15 9.43465 19.2788   5
   1  -2  15 7.55461 10.9188   5
  -1  -2 -15-19.4804 36.3346   3
   1  -2  15-17.0876 24.6888   1
  -1  -2 -15-12.5426 20.9261   1
   1  -2  15 11.3581 21.1866   1
  -1  -2 -15-16.9353 28.2535   1
   1   2 -15 12.5918 25.7287   1
   1   2 -14 38.8602 32.5680   3
   1  -2  14 40.8987 19.9487   5
  -1   2  14 60.9638 26.9870   5
  -1  -2 -14 56.0057 46.8220   3
  -1   2  14 14.5351 27.2942   1
   1   2 -14 38.7448 28.6767   2
   1  -2  14 16.9534 28.4588   1
  -1   2  14 98.7060 32.6981   1
  -1  -2 -14-12.8372 15.4705   1
   1  -2  14 23.9211 22.5316   1
  -1  -2 -14 16.1773 23.5852   1
   1   2 -14 13.4163 19.6399   1
  -1  -2 -14 31.6310 37.4463   4
   1   2 -14 21.9489 31.8678   1
   1  -2  13 211.489 37.8156   5
   1   2 -13 224.257 67.2232   3
   1  -2  13 198.057 51.8439   2
  -1  -2 -13 297.065 74.1120   3
   1   2 -13 198.708 58.3530   2
  -1   2  13 278.447 62.9079   1
  -1   2  13 145.544 51.1608   1
   1  -2  13 132.661 55.2374   1
  -1  -2 -13 64.2762 38.0285   1
   1  -2  13 104.948 43.1009   1
   1   2 -13 135.357 49.7583   1
  -1  -2 -13 243.699 67.8859   4
  -1   2  13 87.0868 31.7802   6
   1  -2  13 109.534 40.2010   6
   1   2 -13 124.946 56.5553   1
   1  -2  12 140.462 44.0472   2
   1  -2  12 167.789 31.2762   5
  -1  -2 -12 230.233 63.2240   4
  -1  -2 -12 174.798 60.5755   3
  -1   2  12 183.400 48.0084   1
  -1   2  12 158.138 24.0132   2
   1   2 -12 265.350 62.3283   2
   1  -2  12 111.712 51.3460   1
  -1   2  12 71.0793 44.5367   1
   1  -2  12 108.439 42.6321   1
  -1   2  12 111.033 30.4354   6
   1  -2  12 108.678 39.5984   6
   1   2 -12 135.621 55.0311   1
  -1   2  11 37.7070 20.4634   6
   1  -2  11 52.9159 33.2024   6
   1  -2  11 29.2656 30.0067   2
   1   2 -11 23.4166 21.9875   1
  -1   2  11 12.1769 17.7782   5
  -1  -2 -11 40.8973 34.2091   4
  -1   2  11 13.0021 12.3936   2
  -1   2  11 72.6170 36.4886   1
   1   2 -11 50.5023 34.4899   2
   1   2 -11 35.5360 33.2386   1
  -1   2  11 28.8139 24.1704   1
  -1  -2 -11 11.6061 23.8511   1
  -1  -2 -11 14.2422 23.8971   3
  -1   2  10 45.3990 17.9013   6
   1  -2  10 65.7418 29.1329   6
   1   2 -10 10.6855 20.0991   1
   1  -2  10 28.0583 23.5480   1
   1  -2  10 32.2985 14.1268   5
   1  -2  10 14.3301 20.8661   2
   1   2 -10 22.2815 26.4120   3
  -1   2  10 24.0971 26.7164   5
  -1  -2 -10 67.4755 46.0276   4
  -1   2  10 18.3453 13.2426   2
  -1   2  10 11.1197 24.6771   1
   1   2 -10 55.1561 34.3896   2
   1   2 -10 32.1381 30.0836   1
  -1  -2 -10 10.8190 22.2574   1
  -1   2  10 28.6734 26.8661   1
  -1  -2 -10 24.9811 27.6874   3
   1  -2   9 235.990 32.2650   5
   1  -2   9 237.086 55.1789   2
   1   2  -9 146.009 55.3407   3
  -1   2   9 161.453 48.7571   5
  -1  -2  -9 221.570 81.6304   4
  -1   2   9 179.087 31.4199   2
  -1   2   9 207.827 36.5980   6
   1  -2   9 260.566 56.8363   6
  -1  -2  -9 149.339 43.0753   1
  -1   2   9 214.369 56.6639   1
   1  -2   9 149.761 50.3058   1
   1   2  -9 271.803 50.6691   1
  -1  -2  -9 293.475 55.9735   3
   1   2  -9 358.006 83.3282   2
  -1   2   8 11.7387 19.6148   5
   1  -2   8 13.6091 25.4074   2
  -1   2   8 12.1633 26.8660   1
  -1  -2  -8-9.24047 20.4231   1
   1   2  -8-8.88511 23.4629   1
   1  -2   8 24.6940 29.1508   1
  -1  -2  -8-9.40858 20.7936   3
   1   2  -8 21.1984 30.6463   2
  -1   2   8 18.2998 20.2235   1
  -1   2   8 14.0222 14.1016   6
   1  -2   8 11.5900 21.6459   6
   1  -2   8 24.9146 11.6713   5
   1   2  -8 53.0817 35.0211   1
   1  -2   7 570.153 81.8839   6
   1   2  -7 504.228 71.1108   1
  -1  -2  -7 828.120 87.5632   1
   1  -2   7 445.788 79.2278   1
  -1  -2  -7 306.812 67.8291   1
   1  -2   7 460.549 54.3446   5
  -1  -2  -7 483.370 75.0132   5
  -1   2   7 488.052 60.3780   2
   1  -2   7 563.532 91.2458   2
  -1   2   7 498.018 80.7621   1
  -1   2   7 483.002 78.7090   5
  -1  -2  -7 905.703 151.705   4
   1  -2   7 625.506 68.1607   4
   1   2  -7 398.243 96.5812   2
  -1   2   7 581.974 75.4726   1
  -1  -2  -7 458.822 70.4610   3
  -1   2   7 497.692 60.8831   6
   1   2  -7 239.432 65.0282   1
  -1  -2  -6 213.028 43.4901   3
   1  -2   6 356.841 61.6457   6
   1  -2   6 223.956 49.6386   1
  -1  -2  -6 223.732 47.3527   1
  -1  -2  -6 234.445 51.3170   5
   1  -2   6 246.915 33.5266   5
   1  -2   6 334.891 65.2520   2
  -1   2   6 194.957 50.8605   5
  -1   2   6 285.748 41.2479   2
  -1  -2  -6 267.459 95.2197   4
   1  -2   6 224.729 40.0434   4
   1  -2   6 153.279 44.6307   1
  -1  -2  -6 157.423 46.3233   1
  -1  -2  -6 205.862 47.8784   2
   1   2  -6 253.899 45.7634   1
  -1   2   6 294.079 50.5368   1
   1   2  -6 410.836 66.0379   1
  -1   2   6 441.927 60.1425   1
   1  -2   5-8.34510 13.9530   1
  -1  -2  -5 15.2429 20.1248   1
  -1   2   5 23.4235 15.4744   6
   1  -2   5 21.1471 21.6236   6
   1   2  -5 11.0281 20.5902   3
   1  -2   5 15.9864 24.9640   1
  -1  -2  -5-9.55654 17.8488   1
  -1   2   5 5.30657 13.3118   6
  -1  -2  -5 10.9986 24.2903   5
   1  -2   5 9.25398 10.0090   5
   1  -2   5 56.3233 35.2472   2
  -1   2   5-9.96766 22.0170   5
  -1   2   5 30.7658 17.1337   2
  -1  -2  -5 30.3713 56.6540   4
   1  -2   5 25.8753 15.2901   4
  -1   2   5 7.88434 14.7351   1
   1   2  -5 29.0383 20.1049   1
  -1  -2  -5-11.0863 22.6703   2
   1   2  -5-22.1406 41.3056   2
  -1  -2  -5 6.73578 14.8944   3
  -1   2   5-7.54715 15.4484   1
   1   2  -5 11.0325 20.5983   1
  -1  -2  -4 21.0457 20.3694   1
   1  -2   4 32.4850 24.5065   1
  -1   2   4 28.4445 16.5600   6
   1  -2   4 29.5937 27.3634   6
  -1   2   4 27.5695 13.1627   6
   1  -2   4 19.8185 12.4841   5
   1  -2   4 57.0553 25.3184   1
  -1  -2  -4 36.4754 21.6069   1
  -1  -2  -4 11.9039 12.3256   3
  -1  -2  -4 11.2580 24.9257   5
  -1   2   4 36.6652 27.6400   5
   1  -2   4 14.1711 31.3378   2
  -1   2   4 26.9918 16.3590   2
   1   2  -4 9.48005 9.27921   4
  -1  -2  -4 29.9420 43.3044   4
   1  -2   4 41.5714 23.9127   4
   1   2  -4 34.2296 27.7175   3
  -1  -2  -4 25.5443 23.9062   2
   1   2  -4 42.1280 52.7472   2
  -1   2   4 34.6420 16.4686   1
   1   2  -4 21.8162 23.5781   1
   1   2  -4-10.3241 19.3603   1
  -1   2   4 12.6744 19.1642   1
   1  -2   3 1339.54 133.143   5
  -1  -2  -3 1303.82 160.174   5
  -1   2   3 1242.64 138.105   1
   1   2  -3 1412.98 157.783   1
  -1   2   3 1375.04 150.820   5
  -1  -2  -3 1264.04 170.456   2
   1   2  -3 2049.00 210.568   2
  -1   2   3 1371.36 139.863   6
   1  -2   3 1586.55 156.179   6
   1   2  -3 1236.15 135.318   4
  -1  -2  -3 874.415 191.835   4
   1   2  -3 1349.73 143.057   3
  -1  -2  -3 1331.04 137.679   3
  -1  -2  -3 941.566 149.511   1
   1  -2   3 1423.48 146.209   1
  -1   2   3 1964.66 154.520   1
  -1  -2  -3 1234.93 141.418   1
   1  -2   3 1914.10 182.791   2
  -1   2   3 1380.81 140.345   2
  -1   2   2 205.354 36.0235   5
   1  -2   2 125.710 31.1066   1
  -1   2   2 115.567 30.7290   2
   1  -2   2 195.210 57.5303   2
   1   2  -2 86.9209 29.9455   3
  -1   2   2 330.791 50.4528   5
  -1   2   2 181.351 34.1833   1
   1   2  -2 152.598 40.6041   1
   1   2  -2 171.053 44.7085   4
  -1  -2  -2 125.604 73.9404   4
   1   2  -2 238.575 49.6487   1
   1   2  -2 192.777 63.5994   2
  -1   2   2 153.093 32.7255   6
   1  -2   2 169.049 41.7221   6
  -1   2   2 196.166 33.4146   1
  -1  -2  -2 119.658 27.4232   3
  -1  -2  -1 601.418 92.9706   5
   1  -2   1 641.171 79.9456   6
  -1   2   1 574.815 72.3322   6
   1  -2   1 748.758 101.192   2
   1   2  -1 790.004 107.185   4
  -1  -2  -1 753.941 128.609   4
  -1   2   1 596.296 68.8611   1
   1   2  -1 486.500 76.7340   1
   1  -2   1 590.573 71.1082   1
   1  -2   1 683.004 95.3370   3
   1   2  -1 589.833 72.8228   3
   1   2  -1 608.955 103.175   2
   1   2  -1 670.953 76.8852   1
  -1   2   1 554.727 70.6060   5
   1   2  -1 484.606 65.8112   3
   1  -2   0 263.753 41.3482   1
   1   2   0 337.845 50.9058   1
   1  -2   0 181.292 42.4045   6
  -1   2   0 266.700 45.3815   6
  -1   2   0 244.226 43.2809   5
  -1  -2   0 318.641 61.2300   5
   1   2   0 286.395 40.9030   3
   1  -2   0 448.911 73.6292   2
  -1  -2   0 261.954 71.3441   4
   1   2   0 536.405 106.482   4
   1   2   0 224.792 42.0058   3
   1  -2   0 299.280 64.4065   3
  -1   2   0 379.199 59.9440   4
  -1   2   0 351.347 42.5613   1
   1   2   0 262.424 50.6936   1
   1   2   0 317.667 61.5089   2
   1  -2   0 317.199 42.9668   1
  -1  -2   1 586.093 88.5705   6
   1  -2  -1 477.766 69.3272   6
  -1   2  -1 587.275 72.6177   6
   1  -2  -1 906.021 104.397   2
  -1   2  -1 720.289 72.7757   5
  -1  -2   1 550.865 86.7823   5
  -1   2  -1 649.043 84.8621   4
  -1  -2   1 664.069 93.5947   4
  -1   2  -1 648.116 85.0691   4
   1   2   1 556.315 67.8287   3
   1  -2  -1 525.899 88.6826   3
   1   2   1 592.321 74.9801   1
   1  -2  -1 566.538 63.7901   1
   1  -2  -1 478.865 65.0415   1
  -1   2  -1 496.336 65.7949   1
   1   2   1 584.993 91.7155   2
   1   2   2 137.928 40.9709   6
  -1   2  -2 293.427 37.2744   5
  -1  -2   2 195.560 51.0072   5
  -1   2  -2 120.635 30.7029   1
   1   2   2 172.020 36.8900   1
  -1  -2   2 264.227 54.4202   6
   1  -2  -2 256.908 55.4305   2
   1  -2  -2 145.854 32.1734   1
  -1  -2   2 137.227 44.1126   1
  -1   2  -2 204.825 43.1657   4
  -1  -2   2 178.956 39.9739   1
   1   2   2 128.487 35.1571   1
  -1   2  -2 199.510 42.5511   1
   1   2   2 138.651 30.7508   3
   1  -2  -2 87.3550 44.0631   3
  -1   2  -2 131.017 31.3727   6
  -1  -2   3 1829.29 176.513   6
  -1   2  -3 1258.45 142.946   6
   1   2   3 1463.59 161.449   6
   1  -2  -3 1496.65 161.972   2
  -1   2  -3 1335.02 144.367   1
  -1  -2   3 1849.46 170.233   1
   1  -2  -3 1140.78 144.749   1
  -1  -2   3 1396.32 160.303   5
  -1   2  -3 1442.61 134.692   5
   1   2   3 1329.25 153.832   2
   1  -2  -3 1674.16 177.660   4
  -1  -2   3 1408.52 142.217   4
  -1   2  -3 1292.53 148.010   4
   1   2   3 1426.66 141.778   3
   1  -2  -3 1551.06 169.109   3
   1   2   3 1010.46 141.169   1
  -1   2  -3 1349.56 146.384   1
  -1  -2   3 1503.74 149.711   1
  -1  -2   3 1387.94 142.827   3
   1   2   3 1482.28 148.814   1
  -1  -2   4 21.4875 25.5134   5
  -1   2  -4 28.3154 12.0916   5
  -1  -2   4 12.7185 23.8996   6
   1   2   4 7.41009 14.1240   1
  -1   2  -4 56.5811 24.4827   1
   1   2   4 6.05114 14.5697   3
   1  -2  -4 26.0300 24.4485   3
  -1  -2   4 44.7585 18.6344   4
  -1   2  -4 62.4179 28.9259   3
  -1  -2   4 24.8203 18.1639   3
  -1   2  -4 23.0413 21.4459   1
   1   2   4 15.6018 19.7363   1
  -1   2  -4 84.1439 26.4679   4
   1   2   4 55.0886 27.7231   6
  -1  -2   4 10.7681 25.5704   1
  -1  -2   4 17.6772 18.2916   1
   1  -2  -4 53.9464 17.6688   1
  -1   2  -5 9.71764 22.9738   1
  -1   2  -5 9.79654 16.4098   3
   1  -2  -5 45.6382 19.6635   1
   1   2   5 8.34835 15.6411   1
   1   2   5 21.1978 23.4370   6
  -1   2  -5 21.4461 10.8257   5
  -1  -2   5 20.9022 17.4976   5
  -1  -2   5 12.4501 27.5153   6
   1  -2  -5 13.6032 25.4148   4
  -1   2  -5 14.5340 17.2084   4
  -1  -2   5 19.3610 21.4146   1
   1  -2  -5 8.48958 18.7937   1
   1   2   5 6.80252 15.0851   3
   1  -2  -5 13.2321 22.1237   3
   1   2   5 7.16444 18.9555   2
   1   2   6 299.035 49.5523   1
  -1   2  -6 226.526 53.5124   1
  -1  -2   6 219.110 50.5584   6
  -1   2  -6 243.586 47.7941   3
   1   2   6 275.759 50.0746   1
  -1   2  -6 132.788 40.5342   1
   1  -2  -6 317.866 49.2420   1
   1   2   6 222.226 45.6061   6
  -1  -2   6 238.187 51.2802   5
   1  -2  -6 245.165 44.1218   2
  -1   2  -6 203.482 29.6266   5
   1  -2  -6 172.210 50.4033   4
  -1   2  -6 207.359 39.6753   4
  -1  -2   6 106.154 37.7878   1
   1  -2  -6 267.713 50.1856   1
   1   2   6 242.402 45.9117   3
   1  -2  -6 317.510 61.6502   3
   1   2   6 287.850 44.5320   2
   1  -2  -7 417.128 59.7634   6
   1   2   7 484.914 72.0210   6
   1   2   7 556.964 78.8016   1
  -1   2  -7 633.664 81.2601   1
  -1   2  -7 476.088 51.9291   5
  -1  -2   7 363.426 70.5809   5
  -1  -2   7 499.414 77.5947   6
   1   2   7 488.025 58.2409   2
   1  -2  -7 451.180 65.5279   2
   1  -2  -7 560.904 92.2708   4
  -1   2  -7 453.931 62.9305   4
  -1   2  -7 447.764 71.2951   3
   1   2   7 370.786 66.9387   3
   1  -2  -7 632.832 81.3724   1
  -1  -2   7 483.842 73.9681   1
   1  -2  -7 487.986 72.4314   1
   1   2   7 555.334 72.0405   1
  -1   2  -7 484.872 84.9171   1
   1  -2  -7 459.094 82.2593   3
   1   2   8 8.83365 23.4236   1
  -1   2  -8 98.5264 47.5082   1
  -1   2  -8 72.9319 26.4506   3
   1   2   8-10.1299 20.8355   1
   1  -2  -8 49.6706 31.1655   1
  -1   2  -8 32.2197 25.4511   1
  -1  -2   8 46.5428 25.7900   6
   1  -2  -8 11.4690 14.5488   6
   1   2   8 25.9986 19.2749   6
  -1  -2   8 38.7830 28.1178   5
  -1   2  -8 46.8471 14.2332   5
   1  -2  -8 11.1932 15.6674   2
   1  -2  -8 47.2278 39.4661   4
  -1   2  -8 29.0224 19.5143   4
  -1  -2   8 19.7947 21.9733   1
   1  -2  -8 10.1140 28.0822   1
   1  -2  -8 13.2827 27.2443   3
   1   2   8 10.9230 12.2892   2
  -1  -2   9 267.197 54.4810   6
   1   2   9 248.189 46.2922   6
   1  -2  -9 261.377 58.8375   1
  -1   2  -9 150.157 44.2616   1
  -1   2  -9 280.880 51.3583   3
  -1  -2   9 242.058 48.3511   5
   1  -2  -9 243.544 38.9883   2
   1   2   9 227.318 28.7093   2
  -1   2  -9 211.209 32.9465   5
   1  -2  -9 226.770 62.0434   4
  -1   2  -9 229.841 39.7950   4
  -1  -2   9 153.493 45.3508   1
   1  -2  -9 211.086 52.9433   3
   1  -2  -9 231.673 52.4598   1
   1   2   9 228.629 50.2771   1
  -1   2 -10 9.28801 15.6145   3
   1   2  10 15.4978 15.9496   6
   1  -2 -10 16.6763 14.0435   2
  -1   2 -10-19.3213 16.2315   1
   1   2  10 41.6149 30.1229   1
  -1   2 -10 17.7357 15.8095   5
   1  -2 -10 33.7125 28.1862   4
  -1   2 -10 10.9951 14.6290   4
  -1  -2  10 43.4127 25.6778   6
  -1   2 -10 12.4702 23.3385   1
   1   2  10 37.4926 27.6477   1
   1  -2 -10 59.3939 28.0911   1
   1  -2 -10 54.4340 32.1635   3
  -1   2 -11 39.4155 26.0204   3
  -1   2 -11 39.6515 31.2063   1
   1   2  11 27.8130 25.9664   1
   1   2  11 11.4388 28.6499   1
  -1   2 -11-19.8141 43.7439   1
  -1   2 -11 23.2086 15.5355   5
   1   2  11 8.24266 19.4850   5
   1  -2 -11 3.51295 8.37848   2
  -1  -2  11 29.0690 21.4189   5
   1  -2 -11 17.1266 24.7736   4
  -1   2 -11 11.0387 13.0793   4
   1  -2 -11 27.3480 19.7933   3
   1   2  11-7.53171 15.4374   6
  -1  -2  11 10.7754 20.1350   6
   1  -2 -11 25.2551 23.5839   1
  -1  -2  11 22.4529 20.9748   1
  -1   2 -12 200.110 33.0737   5
   1   2  12 219.266 41.7217   5
   1  -2 -12 132.502 25.5248   2
  -1  -2  12 252.124 47.9530   5
   1  -2 -12 86.1186 48.0767   4
   1  -2 -12 105.517 41.2292   1
   1  -2 -12 210.209 55.8280   3
   1   2  12 215.686 40.4090   6
  -1  -2  12 207.526 45.5351   6
   1   2  12 199.515 52.3031   1
  -1   2 -12 79.0508 49.2063   1
  -1  -2  12 139.735 54.8346   1
   1   2  12 152.450 51.6997   1
  -1   2 -12 205.908 49.7609   1
  -1  -2  12 153.061 43.4397   1
   1   2  13 178.461 38.8963   5
  -1   2 -13 203.099 33.0613   5
   1  -2 -13 125.492 24.5626   2
  -1  -2  13 176.348 42.6105   5
   1  -2 -13 239.732 64.1836   4
  -1   2 -13 225.895 39.1275   4
   1  -2 -13 175.288 56.6787   3
   1   2  13 279.105 47.5658   6
  -1  -2  13 189.687 49.0813   6
  -1  -2  13 164.110 60.9375   1
   1   2  13 176.668 59.8683   1
  -1   2 -13 208.571 67.0497   1
  -1   2 -13 194.552 51.5934   1
   1   2  13 31.5336 40.3372   1
  -1  -2  13 60.9772 41.1354   1
   1   2  14 57.2221 23.9927   5
   1  -2 -14 13.0838 7.63090   2
   1  -2 -14 30.2979 9.35703   2
   1  -2 -14 13.6123 25.5089   1
  -1   2 -14 61.6431 22.9856   4
  -1  -2  14 19.4111 8.78196   4
   1  -2 -14 15.0128 21.8300   3
  -1  -2  14 34.0823 23.3432   6
  -1   2 -14 27.7918 26.0354   1
   1   2  14 49.9430 31.1484   1
  -1  -2  14 36.3678 34.0053   1
  -1   2 -14 18.1900 26.3956   1
  -1  -2  14 43.7148 24.2445   5
  -1  -2  14 24.8876 23.3408   1
   1   2  15-14.7783 17.4393   1
  -1   2 -15 17.5320 29.2512   1
  -1  -2  15-18.0505 15.0638   1
  -1   2 -15-13.6757 19.7634   1
   1   2  15 15.6181 26.0588   1
   1  -2 -15 16.3124 23.5718   4
  -1  -2  15 2.22686 7.44547   4
  -1   2 -15 7.55965 12.6204   4
   1  -2 -15 15.5929 18.3999   3
  -1  -2  15 11.5292 21.5088   6
   1   2  15 8.08615 17.8514   6
   1   2  15 13.9807 19.3444   5
  -1  -2  15 11.8620 17.1440   5
   1  -2 -15-13.4844 19.4872   1
  -1  -2  15-12.5027 20.8629   1
  -1   2 -16 133.412 50.5007   1
   1   2  16-14.8983 22.3213   1
  -1  -2  16 51.1293 35.3199   1
  -1   2 -16 88.2792 41.1302   3
   1   2  16 46.1212 34.4388   1
  -1   2 -16 119.474 37.1970   1
   1  -2 -16 71.2146 38.0308   1
   1  -2 -16 78.2866 32.5320   4
  -1  -2  16 38.8342 15.6122   4
  -1   2 -16 62.3347 21.8250   4
   1  -2 -16 16.0880 33.3976   3
   1   2  16 75.5758 24.9736   6
  -1  -2  16 139.515 38.0209   6
  -1  -2  16 49.7554 33.3383   5
   1  -2 -16 39.5036 29.6549   1
  -1  -2  16 111.388 39.0761   1
   1  -2 -17 14.8907 30.4552   4
  -1   2 -17 19.2890 22.7954   4
  -1  -2  17 9.54058 11.6450   4
   1  -2 -17-16.4447 23.7982   3
   1   2  17 8.67200 16.2334   6
  -1   2 -17 12.8285 18.5851   1
   1   2  17 42.8584 31.5575   1
   1  -2 -17 40.6693 29.9488   1
  -1  -2  17 25.8455 30.5188   5
   1   2  17 22.7346 20.0367   5
  -1   2 -17 60.4510 35.6810   3
  -1   2 -17-15.9478 18.8629   1
   1   2  17 14.6969 27.4463   1
   1  -2 -17-12.7146 15.0619   1
   1   2  18 14.2076 20.5273   1
  -1   2 -18 15.1513 33.4374   1
  -1  -2  18-15.7517 22.7580   1
  -1   2 -18-15.8326 18.6777   3
   1  -2 -18 26.1553 24.3925   1
  -1   2 -18 12.2218 17.6586   1
   1   2  18 13.2486 27.0696   1
   1  -2 -18-14.0594 20.3131   4
  -1   2 -18-10.0041 16.6906   4
   1  -2 -18-16.6072 23.9938   3
   1   2  18 9.04728 16.8759   6
  -1  -2  18 11.5305 25.4470   6
   1   2  18 8.08272 16.5158   5
  -1  -2  18-13.2361 19.1238   5
   1  -2 -18-12.1616 14.3478   1
  -1  -2  18 11.6804 21.7866   1
   1  -2 -19 13.2017 29.1440   4
  -1   2 -19-14.4799 27.0174   1
   1  -2 -19 11.5494 16.7029   1
   1   2  19 19.7445 23.3031   6
  -1  -2  19 11.2559 13.2992   6
   1  -2 -19 25.8482 24.1169   1
   1   2  19 12.7895 18.4929   1
  -1   2 -19-11.5671 16.7284   1
  -1   2 -19-16.2642 13.5873   3
   1   2  19 13.5081 25.2057   1
   1  -2 -19 16.6009 23.9956   3
  -1  -2  19 44.7052 29.4893   1
   1   2  19-8.57759 18.9446   5
  -1  -2  19 13.3318 22.2533   5
   1   2  20-8.36566 13.9961   5
   1  -2 -20 16.3127 23.5912   3
  -1  -2  20 21.7096 18.1393   6
   1  -2 -20 25.0036 23.3416   1
  -1   2 -20-10.9011 15.7848   1
   1  -2 -20 24.7115 25.2669   4
  -1  -2  20 14.3943 24.0362   1
   1   2  20 25.3521 25.9207   1
  -1  -2  20 10.6262 15.3887   1
  -1   2 -20 35.7578 25.8518   4
  -1   2 -21-8.07816 16.5103   4
  -1   2 -21 10.2507 17.1057   1
  -1  -2  21-10.0530 16.7760   1
   1   2  21-10.0959 8.43190   6
  -1  -2  21 10.3508 12.2173   6
   1  -2 -21-15.8110 13.1950   3
  -1  -2  21-13.6776 19.7648   1
  -1  -2  21-12.7811 21.3258   5
   1   2  21-8.49871 18.7602   5
  -1   2 -22 13.9761 17.2701   3
  -1   2 -22 30.0079 20.4455   4
   1  -2 -22 45.4318 31.3658   3
  -1  -2  22 88.0674 27.5546   6
   1   2  22 47.1187 26.5727   6
   1   2  22 94.8712 27.6717   5
  -1  -2  22 73.1981 37.0484   5
   1   2  23 44.3446 23.1105   5
  -1   2 -23 12.8216 18.5788   3
  -1   2 -23 38.6703 22.3929   2
   1  -2 -23 14.2849 26.6814   3
  -1  -2  23 9.12645 13.2627   6
   1   2  23-8.13951 11.8461   6
  -1   2 -23 14.2373 15.7748   4
   1  -2 -23 9.92577 14.4112   4
  -1   2 -24-11.9407 17.2817   3
  -1   2 -24 20.4876 16.1445   4
   1  -2 -24 9.29317 17.3635   4
  -1   2 -24 7.36565 20.4026   2
   1   2  24 14.2720 15.7817   6
  -1  -2  24 8.49659 17.3903   6
   1   2  24 20.9760 16.5278   5
  -1  -2  24 21.3163 21.8005   5
  -1   2 -25-10.8452 15.6816   3
   1  -2 -25-8.71997 14.5611   4
  -1   2 -25 13.6527 15.0785   2
   1   2  25-20.0421 13.6649   6
  -1  -2  25-7.87532 13.1536   6
  -1  -2  25 9.82707 21.6964   5
   1   2  26 6.23841 11.6399   5
  -1  -2  26 9.01547 15.0432   5
  -1   2 -26-9.98649 8.33614   3
  -1   2 -26 6.37249 14.0668   2
   1  -2 -26 11.5108 19.2052   3
   1   2  26 6.04261 12.3502   6
  -1  -2  26 7.28037 12.1496   6
   1  -2 -26-7.92911 13.2314   4
   1   2  27 5.84388 11.9414   5
  -1  -2  27 8.01686 14.9536   5
  -1   2 -27 6.09235 13.4462   2
  -1   2 -27 9.04748 15.0943   3
   1  -2 -27 7.49061 15.3055   4
  -1  -2  27-6.72656 11.2229   6
   1  -2 -27-10.6047 17.6919   3
  -1   2 -28 8.32617 13.9483   3
   1   2  28 22.0232 15.9597   5
  -1  -2  28 7.33399 15.0385   5
   1  -2 -28 19.4724 19.9332   3
  -1  -2  28 6.20857 9.05981   6
   1   2  28 20.7954 13.0715   6
   1   2  29-4.83913 9.02631   6
  -1   2 -29 15.2562 11.0211   3
   1  -2 -29-6.53302 13.3484   4
  -1  -2  29 6.71047 12.5164   5
   1   2  29-5.24626 8.75267   5
   1  -2 -29-8.91764 12.8840   3
  -1  -2  30 10.5502 10.8106   6
   1   2  30 17.9442 11.2571   6
  -1   2 -30 7.03278 10.1952   3
   1  -2 -30-6.21805 14.6939   4
   1   2  30-4.89102 10.0285   5
   1  -2 -30 24.7981 15.4401   3
  -1  -2  30 18.4540 17.7938   5
   1   2  31-4.68582 6.79066   5
   1  -2 -31-5.92986 13.0971   4
  -1  -2  31-4.88016 7.07059   6
   1   2  31-8.41880 9.30478   6
   1   2  32 4.48713 9.90974   5
  -1  -3 -31 1700.19 177.955   3
  -1  -3 -30 9.17881 13.2746   3
  -1  -3 -30 6.19685 8.97312   4
  -1  -3 -29 3615.51 318.145   4
   1   3 -29 3608.04 317.793   2
   1  -3  29 3982.22 315.670   6
  -1   3  29 3600.03 309.543   5
  -1   3  28 9.85183 12.3586   5
  -1  -3 -28 6.82487 12.7605   4
   1   3 -28 6.30769 14.9080   2
   1   3 -28 14.1303 11.8200   3
  -1  -3 -28 11.1514 16.1354   3
   1  -3  28 12.2049 11.4168   6
  -1  -3 -27 13446.3 1153.04   4
   1  -3  27 15582.0 1155.00   6
  -1   3  27 11420.7 1138.42   6
  -1   3  27 13730.4 1143.90   5
   1   3 -27 14034.6 1151.77   2
  -1  -3 -27 17088.1 1191.10   3
   1   3 -27 10947.3 1148.48   3
   1   3 -26 16.0252 16.5537   3
  -1  -3 -26 22.6992 18.0185   4
  -1  -3 -26 66.5888 36.9241   3
  -1   3  26 28.2577 13.8275   6
   1  -3  26 36.5532 16.3189   6
   1   3 -25 5290.28 561.503   3
  -1  -3 -25 7303.21 603.237   3
  -1   3  25 6694.69 555.043   5
   1  -3  25 7438.59 570.110   6
  -1   3  25 5734.42 549.618   6
  -1  -3 -25 6299.91 565.701   4
   1   3 -25 5883.61 557.797   2
   1   3 -24-9.27513 15.4784   3
   1  -3  24-8.86773 12.8180   6
  -1   3  24-5.12732 11.3227   6
  -1   3  24-17.8675 13.1500   5
   1   3 -24 13.6177 13.9175   2
  -1  -3 -24 15.3622 25.6308   3
  -1  -3 -24 8.54146 12.3469   4
   1   3 -23 289.306 57.7596   3
   1   3 -23 343.438 53.2922   2
   1  -3  23 367.239 59.1894   6
  -1  -3 -23 287.375 70.9249   3
  -1  -3 -23 372.070 61.7330   4
  -1   3  23 300.722 48.2786   5
   1  -3  22 20.9522 17.6043   6
  -1   3  22 5.69411 14.4052   6
  -1   3  22 39.8510 20.0868   5
  -1  -3 -22 16.5237 30.8914   3
  -1  -3 -22 38.8722 23.0246   4
   1  -3  21 338.119 60.5464   6
  -1   3  21 319.758 48.6932   6
  -1   3  21 321.076 50.5886   5
   1  -3  21 256.180 47.9096   5
   1   3 -21 236.067 51.4073   2
   1  -3  20 6.75724 14.9159   5
   1   3 -20-8.11714 20.3145   2
  -1  -3 -20-10.8568 15.6886   4
  -1  -3 -20 16.6273 27.7399   3
  -1   3  20 13.7603 14.0611   6
  -1   3  20 7.37531 15.0725   5
  -1   3  19 20302.4 1601.49   5
  -1  -3 -19 18871.2 1638.55   3
  -1  -3 -19 21622.4 1623.04   4
   1  -3  19 20013.1 1594.16   5
  -1   3  18 57.0659 23.7504   5
  -1  -3 -18 25.2939 23.7828   4
   1   3 -18 44.4285 27.7879   3
   1   3 -18 16.1190 20.3949   1
  -1   3  18 16.3654 13.9843   6
   1  -3  18 13.0579 15.6998   6
   1  -3  18 16.8030 31.4864   1
   1   3 -18 46.6786 31.2956   2
   1  -3  18 58.3870 21.9905   5
   1  -3  17 21291.9 2250.40   1
   1   3 -17 20416.1 2236.89   3
  -1   3  17 19192.0 2208.36   6
   1  -3  17 32559.6 2212.17   5
   1   3 -17 21701.9 2270.42   1
   1   3 -17 32313.9 2238.74   2
   1  -3  17 31118.6 2220.76   1
   1   3 -17 30710.4 2229.18   1
  -1   3  17 16933.7 2224.80   1
   1  -3  16 63.4078 35.2272   2
   1  -3  16 37.6349 20.1082   1
   1   3 -16 65.5724 28.3519   1
  -1  -3 -16 13.9750 28.7303   4
   1   3 -16-22.0230 31.9764   1
  -1   3  16 27.6527 16.6185   6
   1  -3  16 26.6946 22.4934   6
  -1   3  16 14.5040 17.4036   1
   1   3 -16 74.4144 29.5812   2
  -1  -3 -16 26.5737 27.3335   3
  -1  -3 -16 27.3740 20.3876   1
  -1   3  16 34.6555 20.6872   1
  -1   3  15 40040.6 5578.35   5
  -1   3  15 84388.4 5602.93   1
   1   3 -15 63784.2 5641.85   1
   1   3 -15 78678.1 5611.19   2
  -1  -3 -15 70649.4 5624.75   4
   1  -3  15 65486.9 5609.30   2
  -1  -3 -15 68729.7 5607.13   3
   1  -3  15 65170.5 5572.62   5
   1  -3  15 80628.4 5619.50   6
  -1   3  15 65032.5 5580.35   6
   1  -3  15 70956.4 5593.35   1
   1   3 -15 62584.1 5594.55   1
  -1  -3 -15 71675.3 5619.35   1
  -1   3  15 56808.8 5603.00   1
   1  -3  14 61.5810 23.1655   5
   1  -3  14 137.452 45.4326   2
  -1   3  14 144.060 39.6029   5
   1  -3  14 136.981 39.6391   1
  -1  -3 -14 81.7594 44.1894   4
   1   3 -14 113.900 55.6871   1
   1   3 -14 87.1252 38.6465   2
  -1   3  14 139.254 44.5862   1
  -1  -3 -14 69.8642 30.3985   1
  -1   3  14 98.5077 37.9825   1
   1   3 -14 122.023 51.2773   3
  -1  -3 -14 88.3910 39.1956   3
   1  -3  14 218.397 48.8767   6
  -1   3  14 121.447 30.6432   6
  -1  -3 -13 250.345 67.7945   4
  -1   3  13 310.274 44.8322   6
   1  -3  13 433.956 68.5395   6
   1   3 -13 204.723 59.2214   2
  -1   3  13 299.050 57.4815   1
  -1  -3 -13 156.234 46.7647   1
   1  -3  13 197.891 36.1513   5
   1   3 -13 162.012 48.0834   1
   1  -3  13 252.469 57.1304   1
  -1  -3 -13 307.974 62.0114   1
  -1  -3 -13 228.890 50.2458   3
  -1   3  13 217.342 50.6311   5
   1  -3  12 82.0716 30.3423   6
  -1   3  12 125.860 28.0531   6
   1   3 -12 65.1396 41.4786   3
   1  -3  12 84.0803 22.4951   5
  -1  -3 -12 107.798 37.8724   1
   1   3 -12 11.3398 22.5218   1
   1  -3  12 168.000 41.9351   1
  -1   3  12 74.9098 30.2312   5
  -1  -3 -12 107.296 45.4126   4
  -1   3  12 55.2372 17.0905   2
   1   3 -12 194.710 55.0030   2
  -1   3  12 84.1880 31.3765   1
   1  -3  12 148.730 48.4699   1
  -1  -3 -12 31.3061 22.6823   1
  -1   3  12 147.495 47.0035   1
  -1  -3 -12 55.5513 24.4265   3
   1   3 -12 108.389 45.4048   1
   1  -3  11 448.045 56.1411   5
  -1   3  11 712.480 85.1128   5
  -1   3  11 460.757 60.3204   6
  -1   3  11 375.296 50.5080   2
   1  -3  11 437.226 85.5409   2
   1   3 -11 495.147 91.9468   3
  -1  -3 -11 574.939 78.8132   1
   1   3 -11 437.700 77.5435   1
   1   3 -11 469.588 83.8307   1
   1  -3  11 492.989 83.6842   1
  -1   3  11 634.731 93.2953   1
  -1  -3 -11 345.241 67.2059   1
   1  -3  11 581.508 82.5855   1
  -1   3  11 491.345 74.8709   1
   1   3 -11 891.294 114.417   2
   1  -3  11 516.324 80.8700   6
  -1  -3 -11 462.022 69.1772   3
   1   3 -10 13.7344 34.3793   3
  -1  -3 -10 17.8011 21.0169   1
   1  -3  10 33.9145 26.6851   1
   1   3 -10-10.2030 20.8648   1
  -1  -3 -10 16.4000 13.7079   3
   1  -3  10 11.9695 14.1469   5
  -1   3  10 17.8006 22.2889   5
   1  -3  10 16.3403 23.6236   2
  -1  -3 -10 19.9702 40.8115   4
  -1   3  10-2.90947 10.8890   2
   1  -3  10 10.7676 17.9843   6
   1  -3  10 21.3866 25.2433   1
  -1  -3 -10-9.32345 19.0696   1
   1   3 -10 18.0175 36.8229   2
  -1   3  10 24.9045 16.9841   1
   1   3 -10-12.1041 22.5930   1
  -1   3   9 29863.0 3049.46   5
   1   3  -9 31002.2 3057.37   1
  -1   3   9 54434.4 3097.52   1
  -1  -3  -9 34803.7 3048.94   1
   1  -3   9 37923.4 3059.72   6
  -1  -3  -9 30817.5 3091.97   4
   1  -3   9 38238.9 3056.81   1
   1   3  -9 41947.7 3077.33   3
  -1  -3  -9 32257.4 3042.88   3
   1   3  -9 34278.7 3052.51   1
   1  -3   9 44433.3 3080.56   1
  -1  -3  -9 32151.4 3045.81   1
  -1   3   9 35691.6 3044.45   1
   1   3  -9 40885.6 3121.31   2
  -1   3   9 35032.2 3028.03   2
   1  -3   9 32284.1 3079.21   2
   1  -3   8-10.0145 22.1539   6
  -1   3   8 32.8835 16.5541   6
   1   3  -8 24.0847 22.2627   1
   1  -3   8 12.3558 23.0964   1
   1  -3   8 17.1440 24.8160   2
  -1   3   8 13.6308 32.1947   1
  -1  -3  -8 14.9511 14.0275   1
  -1   3   8 8.35581 15.6604   5
  -1  -3  -8-20.9885 42.9101   4
  -1   3   8 14.8492 12.8595   2
  -1  -3  -8 30.6594 22.2005   3
  -1   3   8 26.9341 17.8274   1
   1   3  -8 31.6900 21.6372   3
   1   3  -8 10.0777 18.8591   1
  -1   3   7 25796.6 1860.56   5
  -1   3   7 27105.7 1893.98   1
   1   3  -7 20125.4 1857.89   1
   1  -3   7 17550.2 1878.28   2
   1  -3   7 22265.7 1862.52   6
  -1   3   7 18877.3 1840.71   6
  -1  -3  -7 16833.3 1891.76   4
   1  -3   7 20816.9 1851.15   1
   1   3  -7 22461.7 1860.86   3
  -1  -3  -7 20841.5 1851.82   3
   1   3  -7 22018.3 1850.41   1
  -1  -3  -7 21928.0 1853.08   1
   1  -3   7 23672.8 1875.37   1
   1   3  -7 18922.1 1904.19   2
  -1   3   7 23083.3 1838.34   2
  -1  -3  -7 19018.7 1856.19   5
   1  -3   6 29.5381 23.3124   6
   1   3  -6 32.3559 28.6932   3
  -1   3   6 6.26814 14.9188   6
   1   3  -6 6.03059 24.7214   1
  -1  -3  -6 22.4670 20.8114   1
  -1   3   6 31.9537 29.1111   5
  -1  -3  -6 40.2948 47.5729   4
   1   3  -6 2.38262 13.7666   4
   1   3  -6 28.7883 11.7110   4
   1   3  -6 67.0667 55.9756   2
  -1   3   6 53.8677 22.1000   1
  -1  -3  -6-7.58565 14.2849   3
   1  -3   6 65.3822 28.9249   1
  -1   3   6 12.9408 28.6262   1
  -1  -3  -6 11.8704 19.2747   1
  -1  -3  -5 320510. 24102.8   5
   1  -3   5 272269. 24075.8   5
   1  -3   5 280268. 24132.9   2
  -1   3   5 294787. 24091.8   5
   1   3  -5 264370. 24149.6   2
   1  -3   5 326504. 24106.0   6
  -1  -3  -5 317966. 24147.2   4
   1   3  -5 281112. 24075.1   4
   1  -3   5 246335. 24082.9   1
  -1  -3  -5 285328. 24085.9   3
   1   3  -5 282943. 24077.7   1
   1  -3   5 221344. 24097.0   1
  -1  -3  -5 206539. 24090.8   1
  -1   3   5 291110. 24073.0   1
  -1   3   5 277218. 24081.1   6
   1   3  -5 309803. 24089.3   3
  -1  -3  -5 329624. 24078.6   1
  -1   3   5 285742. 24104.1   1
   1   3  -5 288119. 24093.6   1
   1  -3   4 384.944 65.3720   6
   1  -3   4 424.404 74.7512   1
  -1   3   4 381.701 56.9488   6
  -1  -3  -4 473.382 71.2608   5
   1  -3   4 372.405 54.2860   5
  -1   3   4 401.475 67.7061   1
  -1  -3  -4 344.237 50.7037   1
   1  -3   4 332.856 53.8462   1
   1  -3   4 395.525 97.2243   2
  -1  -3  -4 363.745 84.7671   4
   1   3  -4 404.528 66.9492   4
  -1  -3  -4 399.623 60.3954   3
   1   3  -4 406.394 103.349   2
   1   3  -4 501.942 56.3552   1
   1   3  -4 547.367 65.7661   3
  -1  -3  -4 192.198 55.5854   1
   1   3  -4 392.779 60.4099   1
   1   3  -3 199.703 36.7522   3
   1  -3   3 237.089 46.2970   1
  -1  -3  -3 176.541 30.4390   1
  -1   3   3 189.384 39.0925   1
  -1   3   3 43.3857 28.0241   1
   1  -3   3 156.440 30.0082   1
   1  -3   3 188.182 33.1559   5
  -1  -3  -3 119.750 41.0893   5
   1  -3   3 244.586 71.3316   2
  -1   3   3 189.373 41.9652   5
  -1  -3  -3 309.065 75.6766   4
   1   3  -3 304.629 62.4748   4
  -1  -3  -3 158.534 33.6111   3
   1   3  -3 221.595 32.6357   1
   1   3  -3 299.191 79.3325   2
   1  -3   3 175.061 43.0043   6
  -1  -3  -3 86.9003 33.0379   1
   1   3  -3 193.941 36.8167   1
  -1  -3  -2 54.5259 24.2301   5
  -1   3   2 44.6847 20.7942   5
  -1  -3  -2 113.046 40.9266   4
  -1  -3  -2 14.7534 11.9388   1
  -1   3   2 19.5601 12.4338   1
   1   3  -2 12.2551 19.9941   1
  -1  -3  -2 20.8440 17.6126   3
   1  -3   2 38.9196 20.4838   1
  -1  -3  -2 20.8172 14.1734   1
  -1   3   2 36.1101 12.8004   1
   1   3  -2 60.1574 18.4911   1
   1   3  -2 17.9676 36.8181   2
   1  -3   2 89.8119 49.7712   2
   1   3  -2 23.1453 16.9546   3
  -1  -3  -1 11137.1 846.171   5
  -1  -3  -1 8716.72 813.116   1
   1  -3   1 9622.32 826.970   6
   1   3  -1 14774.1 892.848   2
  -1  -3  -1 11833.0 859.361   4
  -1  -3  -1 8943.64 808.808   1
   1  -3   1 5052.49 800.778   1
   1  -3   1 11811.0 854.163   3
   1   3  -1 10381.9 821.462   3
   1   3  -1 8816.28 811.687   1
   1  -3   1 10696.3 804.445   1
   1   3  -1 11613.1 813.306   1
   1   3  -1 9671.13 813.757   3
   1  -3   1 11846.7 887.033   2
  -1  -3   0 11.1881 26.3954   5
   1  -3   0 17.7900 29.6777   2
  -1  -3   0-10.8835 9.07848   6
   1  -3   0 8.07582 13.4725   6
  -1  -3   0 11.1403 20.7782   4
   1   3   0-5.76290 14.4209   3
   1  -3   0 11.9438 22.2768   3
  -1   3   0-2.08297 6.26506   1
  -1  -3   0-5.75244 15.9140   1
  -1  -3   0 4.48840 8.37194   1
  -1   3   0 7.26429 6.42745   1
   1  -3   0 1.98437 7.21537   1
   1   3   0-9.25131 11.5753   1
   1  -3   0-1.80217 6.72319   1
   1   3   0 5.00715 9.33942   1
  -1  -3   1 11120.3 828.023   5
  -1  -3   1 12751.5 804.787   1
  -1   3  -1 13321.1 790.473   1
   1  -3  -1 8572.17 797.415   6
  -1  -3   1 10642.3 822.196   6
   1   3   1 12285.0 834.224   2
  -1   3  -1 10091.2 809.912   4
   1  -3  -1 9679.61 777.304   1
  -1   3  -1 10189.0 780.607   1
   1   3   1 9933.83 788.111   1
   1  -3  -1 6864.50 772.475   1
   1  -3  -1 11344.4 863.561   2
  -1  -3   1 10672.4 817.275   4
   1  -3  -1 11447.2 832.328   3
  -1  -3   2 10.7489 18.6923   1
  -1   3  -2 55.3241 27.1988   1
   1   3   2 52.3276 17.5188   1
   1   3   2 36.1598 15.3360   1
   1  -3  -2 6.76873 9.63177   1
   1  -3  -2 41.0214 12.3979   1
  -1  -3   2 64.8704 31.8463   4
  -1   3  -2 12.8937 10.4391   1
  -1  -3   2 52.1052 23.2168   1
   1  -3  -2 12.1728 20.4972   3
  -1   3  -2 84.8482 24.6742   4
   1   3   2 42.1154 29.2603   2
  -1   3  -2 51.1345 21.3763   5
  -1  -3   2 11.2990 21.2574   5
   1  -3  -2 43.1083 19.1549   6
  -1  -3   2 46.4814 23.9050   6
   1   3   3 273.956 38.4009   1
   1  -3  -3 286.641 38.3519   1
  -1   3  -3 168.082 30.8282   1
   1   3   3 187.662 45.0420   6
  -1  -3   3 172.864 46.0025   5
  -1   3  -3 233.693 51.0245   1
   1   3   3 188.625 34.1350   1
  -1  -3   3 59.1788 32.0638   1
   1  -3  -3 235.220 63.0869   2
  -1  -3   3 255.519 43.6741   4
   1  -3  -3 112.380 40.7259   4
   1   3   3 408.999 59.6214   2
  -1   3  -3 163.556 37.8161   4
   1   3   3 178.484 35.8792   3
   1  -3  -3 190.806 48.2308   3
  -1  -3   3 185.649 39.9624   1
   1  -3  -3 121.952 26.9910   1
  -1  -3   3 147.484 46.2608   6
   1  -3  -4 249.241 63.4963   3
   1   3   4 347.009 53.3716   3
  -1   3  -4 441.798 70.5772   3
   1  -3  -4 335.899 48.5249   1
   1   3   4 356.867 70.1715   6
  -1   3  -4 400.585 52.0474   5
  -1  -3   4 510.793 72.9756   5
  -1  -3   4 450.703 60.6241   4
   1   3   4 386.702 54.9110   1
  -1   3  -4 435.551 54.0790   1
   1  -3  -4 411.103 77.6481   4
  -1   3  -4 462.343 62.2291   4
   1  -3  -4 492.755 93.9478   2
   1   3   4 294.266 52.5294   1
  -1   3  -4 532.910 86.2673   1
  -1  -3   4 418.355 63.8866   1
   1   3   4 286.090 61.5450   2
  -1  -3   5 303109. 25908.9   5
  -1   3  -5 291561. 25879.8   5
   1  -3  -5 286298. 25923.7   2
   1   3   5 294569. 25893.7   2
  -1   3  -5 289157. 25936.7   1
  -1  -3   5 298120. 25899.6   1
   1  -3  -5 296279. 25889.0   1
   1  -3  -5 343767. 25924.5   4
  -1   3  -5 309114. 25890.3   4
   1   3   5 291617. 25889.4   1
   1   3   5 304670. 25893.8   3
   1  -3  -5 295347. 25914.0   3
   1  -3  -5 313375. 25910.3   1
   1   3   5 300608. 25891.0   1
  -1   3  -5 317079. 25887.5   1
  -1  -3   5 321953. 25892.1   1
   1   3   5 327962. 25909.8   6
  -1   3  -5 306340. 25901.5   3
   1   3   6 5.67865 17.3068   1
  -1  -3   6 24.4717 20.6038   6
  -1   3  -6 76.9922 30.4031   3
   1   3   6 19.2824 26.8187   6
  -1   3  -6 32.6693 17.8760   5
   1  -3  -6 39.5891 36.6143   2
   1   3   6 40.2988 35.5426   2
  -1   3  -6 31.5948 19.2096   1
   1  -3  -6 111.431 42.6726   1
   1  -3  -6 65.5965 38.0110   4
   1   3   6 28.8760 24.9849   2
  -1   3  -6 24.5953 21.3316   4
  -1  -3   6 36.1055 21.8972   1
   1  -3  -6 36.1545 31.9115   3
   1  -3  -6 22.8828 20.4378   1
  -1  -3   6 19.3208 28.0536   1
   1   3   7 17970.0 1825.36   6
   1  -3  -7 27840.1 1856.04   2
   1   3   7 22975.8 1835.73   2
   1  -3  -7 20365.8 1819.66   1
  -1  -3   7 22155.3 1841.36   1
  -1   3  -7 29249.9 1909.52   1
  -1  -3   7 20625.8 1830.80   5
  -1   3  -7 18487.0 1804.95   5
   1  -3  -7 22099.7 1853.33   4
  -1   3  -7 22969.2 1818.71   4
  -1  -3   7 11524.3 1821.84   6
   1  -3  -7 22992.8 1846.91   3
   1   3   7 20139.9 1815.26   1
  -1   3  -7 20828.7 1826.51   3
   1  -3  -7 28193.2 1868.87   1
  -1   3  -7 23608.3 1825.80   1
   1   3   7 23165.6 1827.07   1
  -1  -3   7 25349.1 1830.98   1
   1   3   8-8.16762 13.6958   6
   1   3   8 35.3146 26.5877   1
   1  -3  -8 13.5286 22.6112   1
   1   3   8 12.1730 11.4366   1
  -1  -3   8 12.3700 17.9249   1
  -1   3  -8 40.3590 41.2528   1
  -1  -3   8 27.5568 21.7151   5
  -1   3  -8 13.5314 13.0047   5
   1   3   8 18.4881 16.3143   2
   1  -3  -8 19.1621 25.3098   2
   1  -3  -8 13.3630 16.7768   1
  -1   3  -8 10.4937 13.9089   4
   1  -3  -8-11.5975 19.3968   3
  -1   3  -8 24.8720 21.9121   3
  -1  -3   8 38.9068 18.4102   1
  -1  -3   8 45.9928 27.1621   6
   1   3   9 32531.3 3077.74   2
   1  -3  -9 38723.1 3132.07   4
   1  -3  -9 50569.4 3109.00   2
   1   3   9 33624.7 3076.80   2
   1  -3  -9 34633.2 3092.99   1
  -1   3  -9 49719.3 3184.00   1
  -1  -3   9 30978.0 3117.94   1
  -1  -3   9 37131.3 3109.65   6
   1  -3  -9 33362.7 3107.19   3
  -1  -3   9 31906.0 3095.48   5
  -1   3  -9 32670.6 3074.83   5
  -1   3  -9 36218.3 3095.87   3
   1  -3  -9 54099.1 3151.96   1
   1   3   9 37551.7 3107.83   1
  -1   3  -9 39736.4 3101.64   1
  -1  -3   9 40968.5 3101.73   1
  -1   3 -10 19.6323 43.3321   1
   1   3  10 13.9958 13.0744   1
  -1  -3  10 15.1003 28.1743   1
   1  -3 -10 27.3449 32.2654   1
  -1   3 -10 9.25144 18.9175   1
   1   3  10 11.9204 28.1332   1
  -1  -3  10 10.7813 20.1230   6
  -1  -3  10 26.5842 19.5707   5
   1   3  10 2.37676 11.4142   2
   1  -3 -10-6.32641 18.2958   2
  -1   3 -10 9.36852 10.7671   5
   1  -3 -10-15.7692 29.4215   4
  -1   3 -10 18.4654 14.4277   4
  -1  -3  10-8.34840 13.9480   1
   1  -3 -10 8.00520 20.0462   1
   1  -3 -10 11.3574 16.4261   3
  -1   3 -10 16.3639 23.6536   3
   1   3  10 2.18230 7.09143   2
  -1   3 -11 536.547 78.5684   1
   1  -3 -11 598.493 98.0016   1
   1   3  11 522.059 86.5270   1
  -1   3 -11 530.353 56.2113   5
  -1  -3  11 500.620 70.8936   5
   1  -3 -11 527.656 62.3794   2
   1  -3 -11 598.215 98.7642   4
  -1   3 -11 398.290 57.1371   4
   1  -3 -11 443.575 71.5580   1
   1   3  11 445.054 67.0281   1
  -1  -3  11 606.327 80.3126   1
   1  -3 -11 432.660 76.2290   3
  -1   3 -11 565.957 73.9130   3
  -1   3 -11 802.524 125.392   1
  -1  -3  11 415.778 72.8736   6
   1   3  11 466.939 65.9863   6
  -1  -3  12 95.0084 32.1859   6
  -1   3 -12 151.111 36.4880   3
   1   3  12 14.6540 29.1985   1
  -1   3 -12 152.103 39.7964   1
   1  -3 -12 132.270 46.6349   1
   1   3  12 162.221 34.4422   6
  -1  -3  12 71.5296 30.6570   5
   1  -3 -12 49.3517 19.4148   2
  -1   3 -12 104.548 22.5637   5
   1   3  12 139.063 34.4272   5
   1  -3 -12 180.876 59.0897   4
  -1   3 -12 125.726 26.3438   4
  -1  -3  12 92.0476 35.0079   1
  -1   3 -12 91.5440 46.9523   1
   1   3  12 139.517 32.6634   1
   1  -3 -12 187.176 46.9071   3
   1  -3 -12 75.0341 31.0226   1
   1   3  13 209.357 41.5164   6
  -1  -3  13 360.206 59.5659   6
  -1  -3  13 257.186 50.8133   5
   1  -3 -13 350.097 66.0517   1
  -1   3 -13 273.869 55.1300   1
  -1   3 -13 230.310 48.0017   3
  -1   3 -13 219.995 35.0226   5
   1   3  13 344.076 50.5314   5
   1  -3 -13 297.832 72.5574   4
  -1   3 -13 227.979 36.8581   4
  -1  -3  13 262.331 51.6721   1
   1   3  13 290.524 50.3446   1
   1  -3 -13 283.801 56.8036   3
   1  -3 -13 240.056 52.2497   1
   1   3  14 111.482 28.8450   6
  -1  -3  14 93.0183 30.9138   6
  -1  -3  14 107.034 36.0629   5
   1  -3 -14 220.301 52.0439   1
  -1   3 -14 114.996 41.2582   1
   1   3  14 113.729 41.0469   1
  -1   3 -14 262.083 47.6610   3
   1   3  14 187.153 36.1682   5
   1  -3 -14 82.2419 40.5463   4
  -1   3 -14 92.3242 25.0481   4
   1  -3 -14 86.0935 35.9975   3
  -1   3 -14 67.1980 41.3398   1
   1   3  14 164.822 38.4690   1
  -1  -3  14 158.481 43.7365   1
   1  -3 -14 166.872 44.2090   1
   1   3  15 72647.9 5819.42   5
  -1   3 -15 66240.9 5809.84   4
   1   3  15 78749.1 5838.16   1
  -1   3 -15 74582.7 5836.92   3
   1  -3 -15 52854.3 5826.32   1
  -1   3 -15 71913.9 5863.65   1
   1   3  15 73519.2 5817.07   6
  -1  -3  15 67274.4 5831.92   6
   1  -3 -15 47158.7 5841.18   4
  -1  -3  15 71921.1 5830.94   5
   1   3  15 63238.1 5845.82   1
  -1  -3  15 65793.0 5832.41   1
   1  -3 -15 79458.5 5853.51   1
   1  -3 -16 12.3256 17.9460   1
  -1   3 -16-11.4319 21.4381   1
   1   3  16 13.1828 22.1044   1
  -1  -3  16-10.6086 15.4878   6
   1   3  16 58.3541 24.8835   5
  -1   3 -16 15.4475 28.8977   1
   1  -3 -16 10.7069 18.0000   1
  -1  -3  16 31.0938 21.2934   1
  -1   3 -16 34.3555 27.1092   3
   1   3  16 10.4441 17.5651   1
  -1  -3  16 31.4690 22.8410   1
   1   3  16 25.8848 20.3190   6
   1  -3 -16 31.2688 32.0210   4
  -1   3 -17 31703.9 2655.63   4
   1   3  17 34256.9 2657.93   5
   1   3  17 33046.8 2683.22   1
   1  -3 -17 34245.0 2688.56   1
  -1   3 -17 21237.0 2659.48   1
  -1  -3  17 26570.2 2667.02   1
  -1  -3  17 30258.0 2667.85   5
  -1  -3  17 31488.7 2694.53   1
  -1   3 -17 31037.3 2693.92   1
   1   3  17 34657.4 2659.15   6
  -1  -3  17 31760.9 2670.92   6
   1   3  18 20.1005 16.9274   5
  -1  -3  18 10.5292 17.7191   6
   1  -3 -18 28.3666 31.3871   4
  -1   3 -18 31.0413 23.4548   4
   1  -3 -18 27.5591 30.4986   3
  -1  -3  18 41.1245 29.7980   5
   1   3  18 28.0915 18.6703   6
  -1  -3  18 44.4034 39.1102   1
  -1   3 -18 50.0738 25.6830   3
  -1  -3  19 16276.2 1493.01   6
  -1   3 -19 18373.9 1514.61   3
   1  -3 -19 18797.5 1518.66   3
   1   3  19 21210.4 1488.95   5
   1  -3 -19 18680.5 1514.12   4
  -1  -3  19 20478.1 1504.66   5
  -1   3 -20 7.52780 16.6964   4
  -1  -3  20-10.9020 22.3369   5
  -1   3 -20 41.1549 32.4074   3
   1  -3 -20-14.6345 17.3436   3
   1  -3 -20 24.9467 27.5773   4
  -1  -3  20 10.3724 17.3838   6
   1   3  20 29.9488 20.7800   6
   1   3  20 29.7324 21.5423   5
   1   3  21 227.673 43.0545   5
  -1   3 -21 267.629 61.3266   3
   1  -3 -21 237.207 59.3401   3
  -1  -3  21 206.706 47.8148   5
   1   3  21 171.511 40.7808   6
   1  -3 -21 162.599 46.7645   4
   1   3  22 7.62272 12.7653   5
  -1   3 -22-13.7842 16.2982   3
  -1  -3  22-10.8293 23.9246   5
   1  -3 -22 14.8068 24.7262   3
   1   3  22 16.9619 15.8574   6
  -1  -3  22 19.5040 14.1331   6
   1  -3 -22 43.1500 25.4745   4
   1   3  23 293.046 53.6503   5
  -1   3 -23 331.811 56.5497   2
  -1  -3  23 306.570 56.1364   6
   1  -3 -23 174.745 60.1056   3
   1  -3 -24-14.1041 16.6420   3
   1  -3 -24 8.99586 13.0026   4
  -1  -3  24 30.6296 20.8640   5
   1   3  24 7.13403 14.5812   5
   1   3  24 8.33549 17.0352   6
  -1  -3  24-8.75081 12.6487   6
  -1   3 -24 7.55458 17.8273   2
   1  -3 -25 6152.16 590.591   3
  -1   3 -25 6703.79 565.700   2
   1   3  25 6745.39 563.516   5
  -1  -3  25 6765.90 576.672   5
   1   3  25 5718.24 564.604   6
  -1  -3  25 5688.21 563.896   6
  -1  -3  26 37.9043 18.0168   6
   1   3  26 25.0088 18.9285   5
  -1  -3  26 18.4249 23.1550   5
   1  -3 -26 12.6845 28.0772   3
   1   3  26 27.2390 18.9640   6
   1  -3 -26 15.6443 14.7507   4
  -1   3 -27 13961.4 1219.23   2
   1  -3 -27 13894.4 1223.27   4
   1   3  27 13777.6 1218.12   6
  -1  -3  27 13986.6 1221.50   6
  -1  -3  27 15794.2 1233.65   5
   1  -3 -27 14969.7 1247.49   3
  -1   3 -27 12624.4 1228.50   3
  -1   3 -28 8.53793 14.2708   3
  -1   3 -28 11.8702 14.8781   2
   1  -3 -28-10.8952 18.1973   3
   1   3  28 5.46038 14.4301   5
   1   3  28 10.6481 11.7829   6
   1  -3 -28 26.6613 20.0651   4
  -1  -3  28 12.8410 12.0080   6
  -1  -3  29 3500.06 323.758   6
   1   3  29 3592.40 320.574   6
   1   3  29 3582.25 321.530   5
   1  -3 -29 4227.70 348.444   3
  -1   3 -29 3118.44 327.481   3
   1  -3 -29 3355.73 324.129   4
   1   3  30-4.75621 9.71797   5
   1  -3 -30-9.07264 15.1354   3
   1   3  30 4.50365 9.93920   6
   1  -3 -31 1350.34 137.725   4
  -1  -4 -30 68.4407 25.9437   3
   1   4 -30 17.0821 16.6935   2
  -1  -4 -29 10.7393 15.5155   3
   1   4 -29-5.73928 11.7266   2
   1   4 -28 34.3986 15.5592   3
   1   4 -28 41.6376 16.0543   2
  -1  -4 -28 37.9441 17.8228   4
  -1  -4 -28 70.0225 27.7425   3
  -1  -4 -27-12.2037 17.6315   3
   1  -4  27-6.95801 16.4161   6
   1   4 -27-7.42837 10.7329   3
   1   4 -27 5.94428 13.1189   2
  -1   4  27 4.93027 9.19676   5
  -1  -4 -27-6.70533 15.8200   4
  -1  -4 -26 12.8637 21.4626   3
   1  -4  26-7.64929 9.03059   6
   1   4 -26 6.18554 11.5426   2
  -1   4  26 5.27732 10.7885   5
   1   4 -26 24.1082 14.9927   3
  -1  -4 -26-7.12400 13.2922   4
  -1  -4 -25 13.3078 24.8221   3
   1   4 -25-8.71022 12.5865   3
   1   4 -25 6.19132 12.6524   2
  -1   4  25 11.1749 10.4245   5
  -1  -4 -25-7.52268 14.0331   4
  -1   4  24 62.0848 21.0291   6
   1   4 -24 66.9057 25.6264   3
   1   4 -24 64.8669 22.7770   2
  -1   4  24 41.3691 17.6839   5
  -1  -4 -24 48.1485 20.5998   4
  -1  -4 -23 13.3554 15.8072   3
   1  -4  23 38.8114 21.4517   6
  -1   4  23 17.8233 16.4864   6
   1   4 -23 10.2983 17.2284   3
   1   4 -23 6.69430 14.8298   2
  -1   4  23 12.5515 10.5490   5
  -1  -4 -23 8.57249 16.0410   4
  -1  -4 -22 186.309 50.7265   3
   1  -4  22 154.066 37.8161   6
  -1  -4 -22 73.4975 28.5236   4
   1   4 -22 127.277 31.2820   2
   1   4 -22 78.8382 32.8586   3
  -1   4  22 139.248 31.0717   5
  -1  -4 -21 12.7037 21.1930   3
  -1   4  21-7.00308 11.6835   5
   1  -4  21-10.7101 8.93444   6
  -1   4  21-7.57298 15.4733   6
  -1  -4 -21 9.77761 16.3117   4
   1   4 -21 12.0236 20.0585   3
   1   4 -21 14.5345 16.0382   2
  -1   4  20 7.91846 11.4404   6
   1  -4  20-10.9873 18.3294   6
   1   4 -20 7.74972 15.8340   2
  -1  -4 -20-10.5103 15.1847   4
   1   4 -20 13.0504 21.7710   3
  -1  -4 -19 44.5564 22.8075   3
  -1   4  19-7.86148 13.1991   5
  -1   4  19 29.5304 22.2526   6
   1  -4  19 11.0943 18.5676   6
   1   4 -19 49.8597 21.9696   2
  -1  -4 -19-11.3019 13.4149   4
   1   4 -19 27.3877 25.5842   3
  -1   4  18 6.59136 10.9972   6
   1  -4  18-11.0340 13.0170   6
  -1   4  18-8.45403 15.7688   5
   1   4 -18 8.69367 17.7632   2
  -1  -4 -18 12.1452 20.2615   4
  -1  -4 -18 10.3133 17.2057   3
  -1  -4 -17 29.2165 24.4532   3
   1   4 -17 9.40565 22.2816   2
   1  -4  17 21.6632 15.7783   6
  -1   4  17 43.7837 19.4299   5
   1   4 -17 45.5033 33.5337   3
   1  -4  17 22.7747 13.3151   5
  -1  -4 -17-12.9661 21.7242   4
  -1  -4 -16 180.416 50.8865   4
   1  -4  16 113.978 49.3658   1
   1   4 -16 225.201 48.6258   2
   1  -4  16 210.858 43.3443   6
  -1   4  16 182.279 32.8692   6
  -1  -4 -16 144.169 36.9274   3
  -1  -4 -16 171.885 43.1691   1
  -1   4  16 68.7140 29.0633   5
   1  -4  16 135.251 27.2590   5
  -1   4  15 8.80094 12.7652   5
   1   4 -15 14.7116 12.3232   3
  -1  -4 -15 9.87231 16.5080   1
   1  -4  15-13.3231 24.8750   1
   1   4 -15 32.9759 24.2839   2
  -1   4  15 22.5256 23.0393   1
   1   4 -15-15.7061 34.6793   1
  -1  -4 -15 8.53734 15.9634   3
   1  -4  15 30.6062 17.0569   6
  -1   4  15 5.28255 13.9796   6
   1  -4  15 18.0277 13.0716   5
   1  -4  14 220.958 54.6949   2
   1   4 -14 69.4075 38.8763   3
  -1  -4 -14 97.5664 33.1843   1
  -1  -4 -14 104.132 31.2127   3
   1  -4  14 73.5389 37.7476   1
   1   4 -14 193.039 48.9767   2
   1  -4  14 119.908 35.8075   6
  -1   4  14 182.582 31.3674   6
   1  -4  14 215.753 31.7236   5
   1   4 -14 128.471 46.4264   1
   1  -4  13 141.028 26.5378   5
  -1   4  13 168.148 37.3165   5
  -1  -4 -13 131.307 34.5200   1
   1   4 -13 75.4724 31.5367   1
   1  -4  13 82.0008 39.2856   2
  -1  -4 -13 65.7386 42.4870   4
   1  -4  13 164.014 43.1357   1
  -1   4  13 203.900 42.6767   1
  -1   4  13 81.5104 19.1608   2
   1   4 -13 119.455 41.3189   2
   1   4 -13 164.422 50.6202   1
   1   4 -13 133.509 41.5460   3
  -1   4  13 141.422 26.4843   6
   1  -4  13 173.865 37.5784   6
  -1  -4 -13 62.3617 23.1661   3
  -1   4  12 62.8368 21.4290   6
   1  -4  12 79.8931 24.9503   1
   1   4 -12 144.147 38.0567   1
   1  -4  12 28.6700 24.6667   2
  -1  -4 -12 72.2199 26.6189   1
   1  -4  12 136.402 42.6586   1
  -1   4  12 43.4860 20.0508   1
  -1   4  12 78.6351 27.7115   5
  -1  -4 -12 17.0617 38.1351   4
   1  -4  12 37.5085 22.9344   6
  -1   4  12 82.5849 29.3275   1
   1   4 -12 116.927 44.3702   2
   1   4 -12 67.1946 30.1523   1
   1   4 -12 74.2944 34.7847   3
  -1  -4 -12 68.9000 22.9320   3
   1   4 -11 22.9500 23.5343   3
   1   4 -11 9.30961 19.1307   1
   1  -4  11 13.6017 18.0549   1
   1  -4  11 25.7177 20.3279   1
  -1   4  11 14.1210 14.5702   1
  -1   4  11 19.5775 13.6939   6
   1  -4  11 32.1846 15.9444   5
   1  -4  11 30.1470 25.2291   2
  -1   4  11 22.4352 18.8251   5
  -1  -4 -11 17.4828 20.7243   4
  -1   4  11 16.0826 10.4482   2
   1   4 -11 80.7395 42.6421   2
  -1  -4 -11 15.4690 14.5704   3
   1  -4  11 46.9112 23.5665   6
   1   4 -11 40.5028 23.9763   1
  -1   4  10 59.3038 26.7650   5
   1  -4  10 36.9604 21.0712   6
  -1  -4 -10 17.6448 29.9102   4
   1   4 -10 119.073 32.4920   3
  -1  -4 -10 59.0242 22.5159   1
   1   4 -10 107.986 35.1436   1
   1  -4  10 54.6561 24.0884   1
  -1   4  10 56.9260 19.7210   1
   1  -4  10 37.7015 22.4247   1
  -1   4  10 13.2759 13.4708   1
  -1  -4 -10 90.3577 31.0980   1
  -1   4  10 56.2611 17.8714   6
   1  -4  10 89.0604 22.4068   5
  -1  -4 -10 86.7930 27.6500   3
   1  -4   9 152.052 28.2176   5
   1  -4   9 123.418 36.8690   6
  -1   4   9 228.127 40.2195   5
  -1  -4  -9 140.130 52.2443   4
   1   4  -9 183.710 41.4770   1
   1   4  -9 229.502 65.1121   2
  -1   4   9 131.541 27.0066   1
  -1  -4  -9 114.147 33.7515   1
  -1   4   9 101.106 27.5413   1
   1  -4   9 107.257 27.6031   1
  -1  -4  -9 101.628 32.6515   1
   1   4  -9 136.979 39.5800   1
  -1   4   9 171.135 30.7237   6
   1   4  -9 182.532 44.3215   3
  -1  -4  -9 177.809 37.6209   3
   1   4  -8 24.2972 20.7830   3
   1  -4   8 70.0804 24.7836   1
  -1  -4  -8 30.3118 21.9423   1
   1   4  -8 19.7595 22.2840   1
  -1   4   8 96.7041 21.7133   6
   1  -4   8 59.4424 19.9193   5
   1  -4   8 66.8622 27.9807   6
  -1  -4  -8 51.2910 40.5975   4
   1   4  -8 49.3746 10.9237   4
  -1   4   8 56.0699 15.9861   1
   1   4  -8 101.993 54.0018   2
  -1  -4  -8 60.7063 23.2811   1
   1  -4   8 53.4602 19.7340   1
  -1   4   8 19.9627 15.1377   1
  -1  -4  -8 62.2303 26.3588   3
   1   4  -8 60.8877 25.0146   1
   1  -4   7 283.208 74.7429   2
  -1  -4  -7 417.465 59.2230   3
  -1   4   7 358.405 55.7466   5
   1   4  -7 489.963 95.3061   2
  -1  -4  -7 443.000 82.8715   4
   1   4  -7 312.784 40.6551   4
   1   4  -7 356.941 39.4017   4
  -1  -4  -7 229.005 47.6885   1
   1   4  -7 354.164 56.0971   3
   1   4  -7 348.375 58.8235   1
   1  -4   7 237.524 47.9443   1
  -1  -4  -7 297.982 49.5757   1
  -1   4   7 390.851 52.8018   6
  -1  -4  -7 303.887 55.9427   5
   1  -4   7 398.851 49.9836   5
   1   4  -7 355.489 55.5871   1
   1  -4   7 426.560 50.9426   1
  -1   4   6 236.621 44.1415   5
   1   4  -6 129.961 54.3149   2
   1  -4   6 120.101 58.3541   2
  -1  -4  -6 155.049 59.3017   4
   1   4  -6 179.000 36.0971   4
   1   4  -6 270.194 31.8136   4
   1  -4   6 235.878 36.9223   5
  -1  -4  -6 301.836 50.8615   5
  -1   4   6 243.740 30.9472   1
   1  -4   6 267.726 39.8400   1
   1   4  -6 281.879 47.5212   1
   1   4  -6 264.683 43.4915   3
  -1   4   6 23.1765 31.2963   1
   1  -4   6 227.327 34.8725   1
  -1  -4  -6 293.538 41.9204   1
  -1  -4  -6 87.5147 35.0271   1
  -1   4   5-2.09293 6.29483   1
  -1   4   5-4.49404 6.24805   1
  -1  -4  -5 12.8581 12.8901   1
   1   4  -5 5.98084 14.1103   1
   1  -4   5-9.72241 14.0464   6
  -1  -4  -5-9.00366 21.2417   5
   1   4  -5 6.38343 14.0874   1
  -1   4   5 13.7753 17.2354   5
   1   4  -5-6.53592 13.3540   3
   1  -4   5-20.2381 29.2384   2
   1  -4   5-3.89592 8.59805   1
   1   4  -5 21.3592 30.8581   2
   1  -4   4 21.3828 30.8930   2
   1   4  -4 6.12737 12.5215   3
  -1   4   4 7.04093 16.6129   5
  -1  -4  -4 13.4068 25.0066   4
  -1  -4  -4 7.10249 8.88981   1
   1   4  -4-5.07774 13.3957   1
   1  -4   4 3.04119 8.02551   1
  -1  -4  -4 3.28096 8.21375   1
  -1   4   4-7.82337 15.9861   6
  -1  -4  -4 9.57693 17.8639   5
   1  -4   4-5.71178 11.6726   5
   1   4  -4-4.95555 13.0735   1
   1  -4   4 8.24946 11.4709   1
   1   4  -4 20.3982 34.0295   2
   1  -4   4-9.75290 16.2718   6
  -1   4   3 728.995 83.2041   5
  -1  -4  -3 507.377 64.6191   1
  -1  -4  -3 670.421 62.3332   1
  -1  -4  -3 562.497 83.6751   5
   1  -4   3 662.409 76.5300   5
   1  -4   3 786.966 131.624   2
  -1  -4  -3 504.161 88.9772   4
   1  -4   3 462.124 58.0259   1
  -1  -4  -3 713.642 82.5370   3
   1   4  -3 611.165 72.2407   3
   1   4  -3 529.001 65.2382   1
   1   4  -3 737.114 122.386   2
   1   4  -3 645.903 72.5124   1
   1  -4   3 760.780 88.4873   6
   1  -4   2 17.8782 14.9313   6
  -1  -4  -2 6.48310 11.4959   1
  -1  -4  -2 19.4883 21.5169   5
   1   4  -2 13.9004 10.9025   1
   1  -4   2 23.4649 55.3638   2
   1   4  -2 5.83621 11.9479   3
  -1  -4  -2 11.3532 23.2083   4
  -1  -4  -2 2.27307 8.07908   1
  -1  -4  -1 143.137 31.3106   1
  -1  -4  -1 274.780 29.3068   1
   1   4  -1 225.375 62.0365   2
  -1  -4  -1 194.837 48.0411   5
  -1  -4  -1 241.708 51.9448   4
   1  -4   1 193.785 63.7746   2
   1  -4   1 292.509 47.9422   6
   1  -4   0 337.373 58.4903   6
   1  -4   0 503.311 74.3338   3
  -1  -4   0 428.818 43.5819   1
  -1  -4   0 447.018 68.7418   5
  -1  -4   0 330.318 64.2123   4
  -1  -4   0 308.187 45.1604   1
   1   4   0 375.548 42.9093   1
   1   4   0 551.172 86.2384   2
  -1  -4   1 380.522 57.6664   6
   1  -4  -1 177.107 41.4174   6
  -1   4  -1 273.233 46.9866   4
   1  -4  -1 262.076 53.7042   3
  -1  -4   1 235.485 30.8325   1
  -1  -4   1 192.821 31.3001   1
  -1  -4   1 269.520 51.7982   5
  -1  -4   1 280.054 51.3165   4
   1  -4  -1 184.575 74.7004   2
   1   4   1 221.358 29.2310   1
   1   4   1 170.818 48.7877   2
   1  -4  -2-22.4503 32.4517   2
   1   4   2 7.24038 9.71259   1
  -1  -4   2 19.5613 23.0990   5
  -1  -4   2 40.7512 25.4586   4
   1  -4  -2 11.0549 18.4725   3
  -1   4  -2 15.7986 17.4648   4
   1   4   2 20.1077 27.8334   2
  -1  -4   2 3.50418 8.83261   1
  -1  -4   2 20.7624 13.4565   1
  -1  -4   2 10.4662 26.2114   6
  -1  -4   3 700.930 70.7479   1
  -1   4  -3 464.026 55.5937   1
   1   4   3 767.848 92.0068   6
  -1   4  -3 694.926 77.8274   4
  -1  -4   3 600.352 85.2710   6
   1   4   3 577.413 79.1479   2
  -1   4  -3 415.000 53.1399   1
   1  -4  -3 806.777 124.734   2
  -1  -4   3 592.744 63.2889   1
  -1  -4   4 6.57709 17.3501   4
   1  -4  -4 11.4401 19.0862   4
   1   4   4-7.94270 14.8163   2
  -1   4  -4 13.6762 18.9188   4
   1   4   4 3.78968 10.4870   1
  -1  -4   4-11.2851 16.3058   6
  -1   4  -4 8.38696 22.1236   3
   1   4   4 3.51171 8.79115   1
  -1  -4   4-4.34755 10.2600   1
   1  -4  -4-20.7142 29.9272   2
  -1  -4   4 9.66472 19.7480   5
   1  -4  -5 18.3875 34.2993   2
   1   4   5 11.9743 9.43309   1
  -1  -4   5 20.0875 11.8607   1
  -1  -4   5 8.53133 15.9217   1
  -1  -4   5 22.7842 21.2550   6
   1  -4  -5 11.7830 21.9837   4
  -1   4  -5-12.4209 17.1898   1
  -1   4  -5 6.09160 11.3752   4
  -1   4  -5-8.05861 17.7928   3
   1  -4  -5 3.19043 6.12288   1
  -1   4  -5 6.40277 8.03023   1
   1   4   5 5.24582 13.8480   1
  -1  -4   5 19.3409 22.8214   5
   1   4   6 321.882 53.3059   6
   1   4   6 402.434 54.5872   1
  -1   4  -6 199.915 32.6763   1
  -1  -4   6 227.674 50.7291   6
  -1  -4   6 335.727 53.1971   5
   1  -4  -6 332.229 72.7003   2
  -1  -4   6 54.2396 28.9689   1
   1   4   6 151.823 35.2417   1
  -1  -4   6 215.118 49.5358   1
   1  -4  -6 302.802 57.7490   4
   1   4   6 292.340 45.2732   2
  -1   4  -6 195.395 36.3365   4
  -1   4  -6 271.975 46.6271   3
   1  -4  -6 228.560 33.0248   1
   1  -4  -6 297.724 33.0541   1
  -1   4  -6 204.696 48.8204   1
  -1   4  -7 373.641 53.0178   3
   1   4   7 415.805 65.2779   1
   1  -4  -7 252.888 42.6426   1
  -1  -4   7 414.351 66.2138   6
   1   4   7 275.497 51.9403   6
  -1  -4   7 290.863 53.8880   5
   1  -4  -7 397.332 74.8421   2
  -1  -4   7 233.370 58.8792   1
   1  -4  -7 405.381 70.5162   4
   1   4   7 328.574 51.7273   2
  -1   4  -7 286.553 45.6321   4
  -1   4  -7 149.025 56.9413   1
   1   4   7 277.397 44.8840   1
   1  -4  -7 382.105 63.3374   3
  -1   4  -7 348.723 43.9987   1
  -1  -4   7 307.171 44.3431   1
   1   4   8 90.2199 28.6230   6
  -1   4  -8 30.1399 17.4511   1
   1   4   8 103.101 38.5291   1
   1  -4  -8 63.4996 23.5986   1
  -1   4  -8 64.7495 23.7446   3
  -1  -4   8 26.6764 17.2831   5
  -1  -4   8 98.4538 33.2565   6
   1  -4  -8 68.0655 33.1372   2
   1  -4  -8 62.3042 36.3316   4
  -1   4  -8 66.7363 21.5334   4
   1   4   8 4.33548 14.8259   1
  -1  -4   8 78.8304 31.3754   1
  -1   4  -8 36.3727 36.7854   1
   1  -4  -8 70.8319 18.6239   1
   1  -4  -8 73.0331 29.2697   3
   1   4   8 51.5891 23.3329   2
   1   4   9 157.159 32.8648   6
  -1   4  -9 225.556 35.8499   1
   1  -4  -9 127.160 30.9056   1
   1   4   9 100.900 38.3797   1
  -1  -4   9 167.530 39.3863   5
  -1   4  -9 106.811 29.1626   3
   1  -4  -9 166.415 40.6227   3
   1  -4  -9 206.010 50.6661   4
  -1   4  -9 190.897 30.6141   4
  -1  -4   9 164.381 32.8649   1
  -1  -4   9 69.6820 40.3897   1
   1   4   9 38.3938 25.0210   1
  -1   4  -9 93.4738 41.9247   1
   1  -4  -9 156.214 28.2191   1
   1   4   9 133.194 30.6303   2
   1   4  10 20.8540 16.2633   6
   1  -4 -10 54.1519 25.5679   1
   1   4  10 100.169 39.4491   1
  -1   4 -10 92.1922 25.1509   1
  -1   4 -10 84.9128 24.9274   3
  -1  -4  10 85.7020 27.2869   5
  -1  -4  10 72.9228 29.3210   6
   1  -4 -10 57.0176 22.8898   2
   1   4  10 46.4878 16.2189   2
   1  -4 -10 106.504 40.4003   4
  -1  -4  10 112.067 27.0248   1
   1  -4 -10 73.2208 20.6648   1
   1  -4 -10 31.3579 22.0284   3
  -1  -4  10 58.2311 36.8264   1
   1   4  10 34.5905 18.4752   1
  -1   4 -10 57.4635 17.3505   4
  -1  -4  11 25.6293 20.2470   5
  -1   4 -11 57.4387 19.9558   3
   1  -4 -11 8.57903 14.4409   1
  -1  -4  11 9.98626 16.7704   6
   1   4  11 26.0879 18.1452   6
  -1   4 -11 23.9861 14.2778   4
  -1  -4  11 6.40982 12.1095   1
   1  -4 -11 15.9707 13.4601   1
  -1   4 -11 14.8632 27.7886   1
   1  -4 -11 30.2464 20.6892   3
   1   4  11 4.54421 10.2119   1
  -1   4 -12 72.7312 22.6400   3
   1   4  12 146.889 44.8865   1
  -1   4 -12 188.088 35.9217   1
   1   4  12 68.3117 22.1420   6
  -1  -4  12 151.197 34.8176   5
   1   4  12 50.2377 10.9264   2
  -1  -4  12 78.7071 30.1594   6
   1  -4 -12 29.0379 30.2340   4
   1   4  12 36.3345 9.98299   2
  -1  -4  12 95.1349 27.2198   1
  -1   4 -12 180.317 52.0068   1
   1  -4 -12 57.5550 21.7260   1
   1  -4 -12 81.0172 31.0118   3
   1   4  12 101.282 22.7955   1
  -1  -4  12 72.7132 38.8011   1
  -1  -4  13 115.042 32.7199   6
   1   4  13 123.935 28.5337   6
  -1   4 -13 72.9452 24.3454   3
   1   4  13 146.750 32.5998   5
   1  -4 -13 162.495 50.4045   4
  -1  -4  13 150.376 32.2333   1
   1  -4 -13 118.415 34.5746   3
  -1  -4  13 128.086 45.6539   1
  -1   4 -13 107.698 22.6919   4
   1  -4 -13 205.049 45.6723   1
   1   4  13 162.184 44.4841   1
  -1   4 -13 167.806 37.2137   1
  -1   4 -13 134.898 52.6174   1
   1  -4 -14 159.198 44.7319   1
   1   4  14 238.692 53.0719   1
  -1   4 -14 122.341 30.5557   3
  -1  -4  14 198.571 52.7206   1
  -1   4 -14 105.257 22.8616   4
  -1   4 -14 118.602 47.5490   1
   1  -4 -14 140.676 36.2535   3
   1   4  14 126.318 27.7608   6
  -1  -4  14 135.968 35.0067   5
  -1  -4  15-8.51009 18.7806   5
  -1  -4  15-13.7749 22.9797   1
  -1   4 -15-8.02528 14.9683   3
   1   4  15-10.7865 20.1183   1
   1   4  15 6.22272 12.7141   5
   1  -4 -15-14.7820 27.5703   4
  -1   4 -15 7.29401 12.1683   4
  -1   4 -15 14.5803 29.7898   1
   1  -4 -15 10.0765 14.5579   3
  -1  -4  15-9.58711 11.3093   6
   1   4  15 5.29106 10.8107   6
   1   4  16 94.9659 26.9867   5
  -1  -4  16 124.402 34.6211   6
   1  -4 -16 57.9797 33.7457   4
  -1   4 -16 179.457 28.0498   4
   1  -4 -16 114.358 34.1800   3
  -1  -4  16 191.804 40.6097   5
   1  -4 -16 88.2999 34.8913   1
   1   4  16 129.353 27.3645   6
  -1  -4  16 149.961 48.1011   1
  -1   4 -16 121.314 34.8224   3
  -1   4 -17 48.5187 26.9579   3
   1  -4 -17 41.9891 24.8880   3
  -1  -4  17 19.3121 18.1781   6
  -1  -4  17 8.79223 16.5833   5
   1   4  17 28.7604 17.4742   5
   1  -4 -17 14.0287 16.7314   4
  -1   4 -18 10.1106 25.3036   3
   1   4  18 5.34351 10.9260   6
  -1  -4  18 9.75070 14.0936   6
  -1  -4  18 27.1432 19.9716   5
   1  -4 -18 40.2710 27.4298   4
   1   4  18-5.76327 11.7830   5
   1  -4 -18-10.9263 15.7912   3
  -1   4 -19 10.5606 19.7615   3
   1  -4 -19 45.4720 23.2812   3
  -1  -4  19 9.80956 16.4422   6
  -1  -4  19-9.29443 17.4087   5
   1   4  19 23.5070 17.0554   5
   1  -4 -19 25.3958 21.2429   4
   1  -4 -20 11.5884 16.8163   3
   1   4  20 28.6758 15.9443   6
  -1  -4  20 19.5053 16.3460   6
   1   4  20 12.2104 12.5733   5
  -1   4 -20 11.0633 20.6947   3
  -1   4 -21-11.5985 19.3515   3
   1   4  21 5.95186 14.0454   6
   1  -4 -21-11.9803 19.9884   3
  -1  -4  21-9.67661 13.9837   6
  -1  -4  21 9.46540 19.3418   5
   1   4  21-6.44621 14.2295   5
   1  -4 -21-11.0924 22.6656   4
  -1   4 -22 125.394 33.6129   2
   1  -4 -22 110.628 38.3512   3
   1   4  22 115.310 27.7580   6
  -1  -4  22 114.042 32.3542   6
   1  -4 -22 144.064 40.6368   4
  -1   4 -22 115.818 39.9681   3
  -1   4 -23 11.7666 17.0013   3
   1  -4 -23 12.4830 18.0362   3
  -1  -4  23 9.22575 10.8857   6
  -1  -4  23 9.51686 11.2290   5
   1   4  23 6.30687 11.7658   6
   1  -4 -23-9.52392 19.4603   4
   1   4  23-6.56137 9.48276   5
  -1   4 -24 78.3575 26.1657   2
   1  -4 -24 37.5727 25.8585   3
  -1  -4  24 37.5307 21.0385   5
   1  -4 -24 70.5263 25.7436   4
   1   4  24 26.4962 16.0654   5
   1   4  24 27.4377 18.4725   6
   1   4  25-7.18073 13.3932   6
  -1   4 -25-6.73269 14.8582   2
   1  -4 -25 23.7462 17.4682   4
   1   4  25-6.30795 11.7654   5
   1  -4 -25 12.3790 17.8844   3
  -1   4 -26-9.83778 16.4124   3
   1   4  26-6.73066 12.5547   6
  -1   4 -26 12.5222 11.6789   2
   1  -4 -26 7.33420 10.5972   4
  -1  -4  26-7.86635 9.28077   6
   1   4  26-5.77493 11.8002   5
   1   4  27-6.40000 7.56269   6
  -1   4 -27-8.94229 12.9268   3
  -1  -4  27-7.29934 12.1851   6
   1  -4 -27 11.5292 16.6624   3
   1   4  27-5.32043 8.88685   5
  -1  -4  28 67.2097 21.2380   6
   1   4  28 54.6798 17.3866   6
  -1   4 -28 21.9986 14.1584   2
   1  -4 -28 25.3389 17.0370   4
   1  -4 -28 21.7430 22.4597   3
   1   4  28 29.7514 14.1152   5
   1   4  29 9.46868 11.1901   6
  -1   4 -29 5.24669 13.1466   2
   1   5 -27 7597.36 670.008   2
   1   5 -26 16.1753 12.7660   2
   1   5 -26 7.75438 18.3260   3
  -1   5  25 4916.59 392.163   5
   1   5 -25 3796.80 389.552   2
   1  -5  25 4347.75 402.320   6
  -1  -5 -25 4362.37 396.681   4
   1   5 -25 4026.05 401.347   3
  -1  -5 -24-10.5314 15.2151   3
  -1   5  24 5.59982 14.0128   5
  -1  -5 -24-7.25238 12.0988   4
   1  -5  24 8.91163 12.8750   6
   1   5 -24 9.24726 17.2475   3
   1   5 -24-5.83316 10.8799   2
  -1  -5 -23 166.412 44.7409   3
   1   5 -23 152.082 42.1023   3
  -1  -5 -23 208.401 42.3142   4
   1  -5  23 223.006 45.5282   6
   1   5 -23 190.840 36.7664   2
  -1  -5 -22 9.93412 11.7243   3
  -1   5  22 6.28468 12.8459   5
   1   5 -22-6.52599 14.4067   2
  -1  -5 -22 17.1928 17.5676   4
   1   5 -22-10.8294 15.6499   3
   1  -5  22 9.53051 11.2485   6
  -1  -5 -21 188.502 43.3091   3
   1   5 -21 46.9778 33.1406   3
   1   5 -21 174.948 37.4378   2
   1  -5  21 144.330 39.4263   6
  -1  -5 -21 202.858 46.5227   4
  -1  -5 -20 79.0457 29.0296   4
   1   5 -20 50.4127 22.2877   2
  -1   5  20 21.1614 18.4170   5
   1  -5  20 118.864 33.4638   6
  -1  -5 -20 80.1477 29.2447   3
  -1   5  19 6034.11 707.738   5
  -1   5  19 9526.87 712.085   6
   1  -5  19 9575.56 731.769   6
  -1  -5 -19 8641.85 731.296   4
  -1  -5 -19 7309.55 717.945   3
   1   5 -18 8.15865 19.3470   2
  -1  -5 -18 8.29776 13.9797   3
   1   5 -18 13.5640 11.4814   3
   1  -5  18 57.1810 27.6061   6
  -1   5  18 26.6232 16.7324   6
  -1   5  18 15.6971 16.1543   5
   1   5 -17 9596.54 1110.94   3
  -1  -5 -17 12483.4 1098.80   3
  -1   5  17 14798.0 1088.07   6
   1  -5  17 15028.0 1109.33   6
  -1   5  17 8349.29 1085.92   5
   1   5 -17 15278.2 1110.68   2
  -1  -5 -17 13919.1 1122.42   4
  -1  -5 -16 62.8823 31.5346   4
   1   5 -16 9.73530 19.9921   2
   1  -5  16 36.0310 22.6300   6
  -1   5  16 7.86350 13.2715   5
   1   5 -16 26.2181 26.8591   3
  -1   5  16 23.0220 12.8957   6
   1  -5  15 31647.0 2468.64   6
  -1   5  15 28797.2 2447.05   6
   1   5 -15 31113.4 2481.49   2
  -1  -5 -15 24555.6 2480.20   4
  -1   5  15 26538.7 2459.40   5
  -1   5  14-4.33995 10.8602   6
   1   5 -14 11.6348 30.6888   2
  -1  -5 -14-7.39307 10.6811   3
   1  -5  14-4.94805 10.9197   5
  -1  -5 -14 6.21270 10.3643   1
  -1   5  14-6.97033 13.0007   5
   1  -5  14 8.62714 12.4639   6
  -1  -5 -14 13.6833 22.8267   4
   1  -5  13 7.49300 20.9744   1
   1   5 -13 25.7574 30.5517   2
  -1   5  13 44.2938 17.7080   1
  -1  -5 -13 43.8361 21.3514   3
   1  -5  13 70.1804 20.7325   5
  -1  -5 -13 22.9637 16.2011   1
  -1   5  13 41.9645 20.4608   5
  -1  -5 -13 42.0890 35.2523   4
   1  -5  13 25.4291 17.6116   6
   1  -5  12-5.10159 12.0392   5
  -1  -5 -12-5.37394 10.9835   1
  -1  -5 -12 14.2256 20.5541   4
   1   5 -12 7.87996 13.1487   1
  -1   5  12-4.05617 10.7028   2
  -1   5  12-4.03767 9.53016   1
  -1  -5 -12-7.36931 10.6505   3
  -1   5  12-4.58795 10.1291   6
   1  -5  12-6.71019 15.8334   1
  -1   5  11 304.252 46.2033   5
   1   5 -11 226.190 49.4593   3
  -1  -5 -11 196.854 36.2479   1
  -1  -5 -11 113.905 45.0723   4
   1   5 -11 139.008 41.4354   1
   1   5 -11 363.020 74.4217   2
  -1   5  11 175.517 30.1611   1
  -1  -5 -11 230.328 41.0274   3
   1  -5  11 217.859 39.1985   1
   1  -5  11 267.038 63.6365   2
  -1   5  11 210.230 34.5929   6
   1  -5  11 183.216 35.6816   5
  -1   5  10 83.0332 27.3479   5
  -1   5  10 3.82589 12.2617   1
   1  -5  10 71.5560 24.1575   1
  -1  -5 -10 55.0520 18.5965   1
   1   5 -10 27.3335 22.2070   1
  -1  -5 -10 60.8118 22.8198   3
  -1   5  10 81.1925 23.6196   6
   1  -5  10 106.698 24.3469   5
   1  -5  10 112.405 28.6103   6
   1   5 -10 84.2322 28.7773   3
   1   5  -9 10446.5 577.877   1
   1   5  -9 7576.13 540.530   4
  -1   5   9 5760.59 540.649   1
  -1  -5  -9 12105.3 594.737   3
   1   5  -9 10187.4 587.530   3
  -1  -5  -9 8102.21 560.496   1
  -1   5   9 12453.6 587.131   5
   1  -5   9 10609.1 592.704   6
  -1   5   9 9671.86 567.841   6
   1   5  -8-7.00700 16.5310   3
   1  -5   8 5.34231 11.7897   5
  -1   5   8-6.08425 10.1499   6
   1  -5   8 17.2223 28.7304   2
  -1   5   8 6.38562 15.9789   5
  -1  -5  -8-13.3564 22.2813   4
   1  -5   8 3.65962 8.07626   1
  -1   5   8-1.63311 4.91154   1
  -1   5   8 1.03356 3.75795   1
   1   5  -8-2.23165 7.44581   4
  -1  -5  -8 7.99190 14.9059   3
   1  -5   8 5.81791 6.86291   1
   1   5  -8-20.0389 40.9422   2
  -1  -5  -8 3.66996 9.68024   1
   1   5  -8-5.76444 13.5996   1
   1  -5   8-9.03363 13.0511   6
  -1   5   7 6694.02 486.941   6
   1  -5   7 5632.93 480.215   5
  -1  -5  -7 3699.66 465.132   1
  -1   5   7 6583.04 484.755   5
  -1  -5  -7 6275.78 513.846   4
   1  -5   7 6495.73 497.356   6
   1  -5   7 5614.61 465.220   1
   1   5  -7 5628.60 465.149   4
  -1  -5  -7 6798.27 492.672   3
   1   5  -7 3702.96 477.751   1
  -1  -5  -7 3679.82 464.938   1
   1   5  -7 5996.52 553.154   2
   1   5  -7 5922.77 482.491   3
   1  -5   7 5626.89 537.726   2
   1   5  -6 50.0711 22.1522   3
   1  -5   6 79.3796 23.3821   5
  -1   5   6 116.262 29.3737   6
  -1  -5  -6 125.008 31.4481   5
   1  -5   6 79.0107 44.2134   2
  -1   5   6 134.504 32.4593   5
  -1  -5  -6 109.447 39.9748   4
  -1  -5  -6 74.7991 15.8099   1
   1   5  -6 76.9776 20.8896   1
  -1  -5  -6 70.3845 17.6355   1
   1   5  -6 85.2591 19.4812   4
  -1  -5  -6 114.934 34.0224   3
   1  -5   6 84.6463 16.3596   1
   1   5  -6 166.642 60.6399   2
   1  -5   6 49.0426 14.4719   1
   1  -5   6 157.806 37.8616   6
  -1  -5  -5 91761.6 3538.88   5
   1  -5   5 86921.8 3514.90   5
   1  -5   5 99984.8 3693.97   2
  -1  -5  -5 79100.6 3478.02   1
  -1  -5  -5 86653.8 3474.64   1
  -1   5   5 84338.0 3532.43   5
   1   5  -5 96052.5 3681.56   2
  -1  -5  -5 103832. 3584.25   4
   1  -5   5 88311.4 3550.46   6
  -1  -5  -5 97052.8 3541.40   3
  -1   5   5 94700.7 3535.25   6
   1   5  -5 90198.6 3516.69   3
   1  -5   5 76571.1 3471.91   1
   1   5  -5 71883.3 3489.55   1
  -1  -5  -4 10.6070 29.3820   4
   1   5  -4 19.0065 54.9387   2
  -1  -5  -4 31.9198 25.8230   5
  -1   5   4 31.8095 22.0511   6
   1   5  -4 13.1910 13.5595   1
   1   5  -4 7.95609 8.41282   1
  -1   5   4 32.1645 23.4371   5
   1  -5   4 18.2766 21.6118   6
   1   5  -4 5.71622 13.5696   3
   1  -5   3 44.4702 23.6881   6
   1   5  -3 39.0583 17.7207   3
   1   5  -3 5.66796 6.92981   1
   1   5  -3 9.25826 15.7896   1
   1   5  -3 51.8340 43.3595   2
  -1  -5  -3 79.9248 27.8324   4
  -1  -5  -3 79.8107 26.8298   5
  -1   5   3 92.8449 24.9549   5
   1   5  -2 15.4563 31.5799   2
   1   5  -2 5.63716 10.5155   3
   1  -5   2-8.31728 12.0174   6
  -1  -5  -2 9.55770 19.5285   4
  -1  -5  -2 8.43175 17.2281   5
   1   5  -2 2.25819 6.79366   1
   1   5  -2 1.04156 3.25554   1
   1   5  -1 1780.19 185.803   3
   1   5  -1 2167.28 225.784   2
  -1  -5  -1 2031.36 204.618   4
   1  -5   1 2004.52 197.922   6
  -1  -5   0-8.45294 14.1232   5
   1   5   0-11.9334 22.2711   2
   1   5   0-11.1951 10.4696   3
  -1   5   0-7.63838 12.7667   4
   1  -5   0-7.62022 15.5890   6
   1  -5  -1 1869.20 192.035   6
  -1  -5   1 1817.49 196.338   6
   1   5   1 1986.48 187.724   3
  -1  -5   1 1843.36 195.703   5
   1   5   1 2262.58 211.957   2
  -1  -5   1 1906.37 200.406   4
  -1   5  -1 1882.32 193.516   4
   1   5   2 9.32564 19.0562   2
  -1  -5   2-9.16855 13.2498   6
  -1  -5   2 30.9325 21.3955   4
  -1  -5   2 1.11830 3.50458   1
  -1  -5   2 8.28477 18.2859   5
   1  -5  -2 20.8751 19.4698   3
  -1  -5   3 42.1942 24.7804   5
  -1   5  -3 55.0057 20.3521   4
   1  -5  -3 50.7159 24.3342   3
   1   5   3 42.4984 24.9534   2
  -1  -5   3 66.4135 26.4850   4
   1   5   3 36.6506 26.8409   6
  -1  -5   3 48.8581 17.2138   1
  -1  -5   3 49.3498 10.6042   1
  -1  -5   3 38.2605 22.9945   6
  -1   5  -3 88.0248 26.2259   3
  -1  -5   4 5.08935 8.13749   1
  -1  -5   4 34.7866 18.1812   1
  -1  -5   4 8.51499 17.4875   5
  -1  -5   4 29.4943 21.7688   6
  -1   5  -4 26.0582 21.8076   4
   1  -5  -4 20.4559 24.1950   3
  -1   5  -4 43.8505 28.6478   3
   1   5   4 18.2863 20.2552   6
   1   5   4 30.4593 22.0739   2
   1   5   5 94839.7 1027.90   6
  -1  -5   5 96054.3 1021.32   5
  -1  -5   5 83179.1 936.249   1
   1   5   5 90077.6 950.099   2
   1  -5  -5 106668. 1304.57   2
  -1   5  -5 94238.6 916.873   4
   1  -5  -5 97258.1 1079.62   3
  -1   5  -5 94295.8 948.961   3
  -1   5  -6 87.5090 27.4037   3
   1   5   6 151.475 34.4362   6
  -1  -5   6 57.4314 24.2459   5
   1   5   6 6.70762 13.7919   1
  -1   5  -6 19.7286 8.94626   1
  -1  -5   6 72.5120 26.4156   6
   1  -5  -6 93.6310 35.0811   4
   1   5   6 101.180 31.7365   2
   1  -5  -6 113.671 33.7684   3
  -1   5  -6 139.529 28.0584   4
   1  -5  -6 69.6253 48.1593   2
   1   5   6 60.8524 15.9970   1
  -1  -5   6 10.3861 12.2866   1
  -1  -5   6 113.387 36.1070   1
  -1   5  -6 42.7714 15.5459   1
   1   5   7 6369.48 415.482   6
  -1  -5   7 5985.71 410.651   5
  -1   5  -7 5814.31 383.583   1
  -1  -5   7 7213.88 426.330   1
   1   5   7 6071.93 401.787   2
   1  -5  -7 7347.45 446.294   2
   1  -5  -7 5703.16 425.197   4
  -1   5  -7 5696.48 391.306   4
  -1  -5   7 1278.79 369.277   1
   1   5   7 1325.56 382.510   1
   1  -5  -7 6910.62 427.287   3
  -1   5  -7 5894.26 401.500   3
   1   5   7 3280.40 378.718   1
  -1   5  -7 4397.43 373.229   1
  -1  -5   7 6247.94 422.888   6
  -1   5  -8 6.36335 13.0017   3
   1   5   8 8.19618 15.2873   6
  -1  -5   8-8.34978 13.9297   5
   1  -5  -8-1.25581 4.32042   1
   1   5   8 5.94177 16.4379   1
   1  -5  -8 11.0531 20.6156   4
   1  -5  -8-1.29355 3.73943   1
   1  -5  -8-9.81554 11.5791   3
  -1  -5   8 10.1989 17.0144   6
   1   5   8 2.98570 7.04486   1
  -1   5  -8 9.84334 17.8945   4
   1   5   9 11802.1 900.126   2
  -1  -5   9 13750.1 926.402   1
  -1   5  -9 9858.25 894.812   1
   1   5   9 10942.9 902.246   6
   1  -5  -9 11011.8 911.678   3
  -1   5  -9 10131.9 896.115   3
   1  -5  -9 11948.8 924.151   4
   1  -5  -9 9143.50 878.748   1
   1  -5  -9 9721.27 878.274   1
   1   5   9 10878.4 900.609   1
   1   5  10 135.824 29.2920   6
  -1  -5  10 82.8178 35.3385   1
   1  -5 -10 93.3087 19.9771   1
   1   5  10 81.4827 29.2835   1
  -1   5 -10 67.9129 24.2119   3
  -1  -5  10 100.510 30.5679   5
   1  -5 -10 91.2242 39.9218   4
  -1   5 -10 50.6594 19.4478   4
  -1   5 -10 107.668 29.6694   1
   1  -5 -10 72.9962 26.3250   3
  -1  -5  10 95.7429 29.7476   6
   1   5  10 109.613 27.3954   2
   1   5  11 196.498 37.0071   6
  -1  -5  11 169.802 51.8268   1
  -1  -5  11 297.386 50.1914   5
  -1   5 -11 161.611 36.4669   3
   1   5  11 370.063 54.8582   1
   1  -5 -11 196.865 32.9799   1
   1  -5 -11 270.618 57.6287   4
  -1   5 -11 199.324 33.7991   4
  -1   5 -11 93.0009 35.7791   1
   1  -5 -11 205.577 42.8483   3
  -1  -5  11 337.551 53.8912   6
   1   5  11 202.133 37.4244   2
  -1  -5  12-8.22829 19.4146   5
   1   5  12 8.11833 16.5896   1
   1  -5 -12-4.69457 10.3646   1
   1   5  12-5.90414 11.0161   6
   1  -5 -12 12.2910 20.5062   4
  -1   5 -12 6.99760 10.9237   4
  -1  -5  12 10.7874 25.4516   1
   1  -5 -12-8.73781 14.5797   3
  -1  -5  12 9.08696 15.1620   6
   1   5  12 6.09864 11.3787   5
  -1   5 -12 9.64495 25.4421   1
  -1   5 -12 12.4874 18.7799   3
   1  -5 -13 37.7516 26.3573   4
  -1   5 -13 54.1919 14.9853   4
  -1  -5  13 82.2326 27.1915   5
   1   5  13 65.9642 28.9449   1
   1  -5 -13 84.3269 23.6937   1
  -1   5 -13 74.4996 22.1255   3
   1   5  13 92.1042 25.7531   5
   1  -5 -13 34.7227 20.0164   3
  -1  -5  13 54.5377 34.5329   1
   1   5  14 11.5866 15.2814   5
   1   5  14 5.23672 8.73684   6
   1  -5 -14-12.7945 21.3444   4
   1  -5 -14-8.71655 12.5935   3
  -1  -5  14 8.26223 15.4106   5
  -1   5 -14-6.45638 17.8615   3
   1  -5 -14-6.38717 11.9135   1
  -1  -5  15 32218.4 2669.58   5
  -1  -5  15 32742.8 2671.44   6
   1  -5 -15 28212.2 2666.55   3
   1  -5 -16 26.9102 19.9545   3
   1   5  16 25.8810 15.1661   5
  -1  -5  16 34.8588 19.3956   6
   1  -5 -16 25.5319 21.4442   4
   1   5  16 28.5072 15.0398   6
  -1  -5  16 50.9302 23.6166   5
   1  -5 -17 11157.8 1158.53   4
  -1  -5  17 15326.7 1154.94   6
   1   5  17 12343.4 1132.33   6
   1  -5 -17 11469.8 1148.80   3
  -1  -5  17 15094.3 1155.17   5
   1   5  17 13719.8 1137.93   5
   1   5  18 4.98935 11.0694   5
  -1  -5  18 17.2039 17.6119   6
   1  -5 -18 24.1838 17.5064   4
   1   5  18 17.8312 12.9307   6
  -1  -5  18 17.5028 19.3464   5
   1   5  19 8551.89 742.012   5
  -1  -5  19 9062.47 758.598   5
  -1   5 -19 8733.86 758.182   3
   1  -5 -19 7657.88 755.313   3
   1   5  19 8725.86 738.378   6
  -1  -5  19 9172.46 757.823   6
   1  -5 -19 6685.35 760.081   4
   1   5  20 80.2514 22.4725   5
   1  -5 -20 28.7869 18.7813   3
  -1  -5  20 78.3623 25.7946   6
   1   5  20 54.5851 18.6852   6
  -1   5 -20 80.3517 32.1036   3
   1  -5 -20 65.4508 32.0297   4
   1  -5 -21 214.649 49.3858   4
  -1   5 -21 191.237 40.6001   2
   1  -5 -21 152.802 42.3139   3
  -1  -5  21 287.948 47.3073   6
   1   5  21 233.415 36.2842   6
  -1  -5  21 143.227 38.0267   5
   1   5  21 207.009 36.3124   5
  -1   5 -21 195.259 44.8907   3
  -1   5 -22 9.69721 18.0981   3
   1   5  22 19.2328 13.3174   6
   1  -5 -22-9.83663 11.6215   3
  -1   5 -22 6.97645 15.4096   2
   1   5  22 5.42473 9.07294   5
  -1  -5  22 8.67605 12.5513   6
   1  -5 -22-9.50434 13.7465   4
   1  -5 -23 242.013 48.9551   3
   1   5  23 237.052 37.7902   6
  -1   5 -23 125.296 37.0531   3
  -1  -5  23 230.868 43.0247   6
  -1   5 -23 173.657 35.6007   2
   1   5  23 162.820 32.5750   5
   1  -5 -24-10.2608 12.1036   3
   1   5  24-5.44126 7.86108   5
   1  -5 -24 15.9978 21.0986   4
  -1  -5  24 8.18731 11.8283   6
  -1   5 -24-9.75634 11.5086   3
   1   5  25 3211.88 331.575   6
  -1  -5  25 3198.00 337.803   6
   1  -5 -25 3679.67 352.719   3
  -1   5 -25 4171.48 339.339   2
   1  -5 -25 4244.99 346.040   4
   1  -5 -26-10.2788 8.59125   3
   1   5  26-5.87697 8.50833   6
  -1   5 -26-5.55389 11.3607   2
   1  -5 -27 5811.09 522.330   3
   1   5  27 4203.81 498.051   6
   1   5  28 10.5436 10.8083   6
   1   6 -23 18.4335 17.2087   3
   1   6 -23 5.46884 12.0951   2
   1  -6  22 159.094 35.7275   6
   1   6 -22 145.731 32.0817   2
  -1   6  22 159.383 30.3476   5
   1   6 -22 80.4718 31.6112   3
   1   6 -21 10.6095 15.3277   3
  -1   6  21 5.98852 12.2354   5
  -1  -6 -21-8.14260 15.1869   4
   1  -6  21-8.30152 11.9933   6
  -1   6  20 25.8431 15.3105   5
   1   6 -20-6.51135 12.2299   2
  -1  -6 -20 26.1115 20.5848   4
   1  -6  20 24.4835 18.0681   6
  -1   6  19 6.71459 9.77807   5
   1   6 -19 28.2163 18.6468   2
  -1  -6 -19 9.26541 18.9703   4
  -1   6  18-6.59679 11.0164   5
   1   6 -18 24.0927 20.1022   3
   1   6 -18 7.69074 16.9797   2
  -1  -6 -18 19.8133 18.4840   4
  -1  -6 -17-7.20482 12.0464   3
  -1   6  17 13.5471 14.9700   5
   1  -6  17 15.4806 11.2117   6
  -1  -6 -17 31.2433 19.4410   4
   1   6 -17-8.18945 15.2957   2
   1   6 -17 11.6646 16.8714   3
   1   6 -16 126.346 36.8047   2
  -1  -6 -16 86.1928 24.2838   3
   1   6 -16 57.4840 31.1591   3
   1  -6  16 68.2211 23.0435   6
  -1   6  16 78.7395 20.4436   6
  -1  -6 -16 108.445 33.3909   4
   1   6 -15 10.0078 20.4475   2
  -1  -6 -15 14.1611 13.2063   3
  -1  -6 -15-11.1935 20.8774   4
  -1   6  15-6.50208 12.1273   5
   1  -6  15 7.47124 10.7940   6
  -1   6  15-3.97056 9.36761   6
   1   6 -15 10.8104 18.0342   3
   1  -6  14 113.737 28.6192   6
  -1  -6 -14 93.3374 26.6224   3
   1   6 -14 111.931 37.3595   3
  -1  -6 -14 102.872 35.7872   4
  -1   6  14 116.153 30.5139   5
   1   6 -14 189.355 47.5079   2
  -1   6  14 116.570 22.6933   6
   1   6 -13 99.3705 34.9656   2
  -1   6  13 58.2452 17.8544   6
   1   6 -13 77.6179 33.0103   3
  -1   6  13 86.0260 24.8944   5
   1  -6  13 98.3959 26.0678   6
  -1  -6 -13 57.7862 22.6653   3
   1  -6  12 15.3574 14.7411   6
   1   6 -12 63.6374 28.5867   3
  -1  -6 -12 36.8105 19.7302   3
  -1  -6 -12 24.7944 12.2262   1
  -1  -6 -12 23.0723 25.6967   4
  -1   6  12 70.3264 22.6715   5
   1   6 -12 54.3885 32.2679   2
  -1   6  12 38.9900 13.9641   6
   1  -6  11 31.0441 17.1594   6
   1   6 -11 15.9706 17.6534   3
  -1  -6 -11 7.29113 13.6391   3
  -1  -6 -11 8.38402 8.62870   1
  -1  -6 -11 11.2934 23.0977   4
  -1   6  11 17.5268 12.9355   5
   1  -6  11 3.15578 7.04267   1
  -1   6  11 4.65952 9.57751   6
   1   6 -11 30.1364 30.8043   2
   1  -6  10 47.8004 21.3368   6
   1  -6  10 10.8820 8.68769   1
  -1  -6 -10 58.1091 21.3113   3
  -1  -6 -10 31.2856 8.69435   1
  -1  -6 -10 66.4255 27.9489   4
  -1   6  10 56.6840 20.9385   5
   1   6 -10 99.1428 49.8314   2
  -1   6  10 57.9037 20.8223   2
   1  -6  10 22.9907 14.8507   5
  -1   6  10 70.0964 19.0397   6
   1  -6   9 113.217 28.9395   6
   1   6  -9 74.7921 24.4427   3
   1  -6   9 8.51682 7.91528   1
  -1  -6  -9 28.9171 19.5474   3
   1   6  -9 18.4544 12.6752   1
   1   6  -9 178.046 55.7334   2
  -1  -6  -9 32.3222 24.1624   4
  -1   6   9 21.8495 13.5855   6
   1  -6   9 116.467 26.5085   5
  -1   6   9 72.9663 20.8551   5
  -1   6   8 183.829 33.7467   5
  -1  -6  -8 157.130 35.7933   3
   1   6  -8 168.503 59.7150   2
   1  -6   8 216.315 39.9538   6
  -1  -6  -8 156.507 40.8213   4
   1  -6   8 154.166 30.9642   5
   1   6  -8 19.1850 17.3477   1
   1   6  -8 158.768 33.6700   3
  -1   6   7 147.147 30.9877   5
   1  -6   7 161.230 35.9655   6
   1   6  -7 166.162 31.9717   3
  -1   6   7 148.437 30.2428   6
  -1  -6  -7 120.972 33.9370   4
  -1   6   6 113.907 27.3045   6
   1   6  -6 131.556 49.9765   2
   1   6  -6 104.135 24.9491   3
  -1   6   6 170.301 31.6231   5
   1   6  -6 107.758 19.8931   4
   1   6  -5-17.9006 29.8626   2
   1  -6   5 8.44268 14.0853   6
   1   6  -5 4.34679 9.59425   4
  -1  -6  -5-9.26842 15.4627   4
   1   6  -5-5.58850 10.4247   3
  -1   6   5-7.27886 17.1732   6
  -1   6   4-6.05396 13.3666   5
   1   6  -4 5.38708 11.8957   3
   1  -6   4 16.1839 15.0982   6
  -1  -6  -4 6.84486 18.0594   5
  -1   6   4 7.48380 13.9644   6
   1   6  -3 269.230 62.1840   2
   1  -6   3 188.924 38.6531   6
   1   6  -3 201.563 34.4584   3
  -1  -6  -3 161.842 38.0523   4
  -1   6   3 219.582 39.8201   5
  -1  -6  -3 179.581 39.3469   5
  -1   6   3 210.701 39.8375   6
   1   6  -2 67.7135 39.5979   2
   1   6  -2 68.1742 20.9425   3
  -1  -6  -2 73.2242 25.2089   4
  -1   6   2 55.8578 25.0274   5
  -1  -6  -2 89.8840 24.5398   5
  -1   6   1 110.239 26.2361   4
   1   6  -1 99.3955 23.5766   3
  -1  -6  -1 55.5643 26.8023   4
   1   6  -1 71.7081 35.4022   2
  -1   6   1 91.1655 25.0239   5
  -1  -6   0 217.898 43.4634   5
  -1  -6   0 380.395 55.6969   4
  -1   6   0 339.451 50.4414   4
  -1   6  -1 68.3098 26.9804   3
   1   6   1 74.4775 31.8022   2
  -1  -6   1 57.8977 21.9971   5
  -1  -6   1 54.6723 26.9376   4
  -1   6  -1 137.410 31.0829   4
   1   6   2 59.7672 26.0929   2
  -1   6  -2 73.1382 23.9816   4
   1   6   2 40.3966 22.8264   6
  -1  -6   2 7.25497 11.4606   5
   1   6   2 114.378 24.9003   3
  -1   6  -2 28.6574 19.4575   3
   1   6   3 115.303 35.1534   2
  -1  -6   3 239.594 43.5720   6
   1   6   3 185.103 39.9136   6
  -1  -6   3 275.688 44.8983   5
  -1   6  -3 203.631 38.1217   3
   1   6   3 215.881 38.6252   3
  -1   6  -3 237.526 39.1867   4
   1  -6  -4-9.60157 16.0177   3
  -1   6  -4 6.12059 12.5054   4
   1   6   4-8.00975 13.3622   6
  -1  -6   4-8.54451 14.2543   6
   1   6   4 7.24338 14.7994   2
  -1  -6   4 7.19438 12.0020   5
   1  -6  -5-9.23041 10.8912   3
   1   6   5-8.09373 9.55076   6
  -1  -6   5 26.3937 17.9771   6
   1   6   5-6.83298 12.7468   2
  -1   6  -5 6.16798 11.5068   3
   1   6   6 137.677 32.7711   6
  -1  -6   6 168.697 34.9547   6
  -1  -6   6 64.2197 22.2516   5
  -1   6  -6 100.813 23.6513   3
  -1  -6   6 72.2806 13.1230   1
  -1   6  -6 118.085 24.1567   4
   1  -6  -6 110.214 33.5625   3
   1  -6  -7 135.319 33.0111   3
  -1   6  -7 129.442 25.5902   4
   1   6   7 206.418 37.4017   6
  -1  -6   7 97.6477 30.8148   6
  -1  -6   7 147.150 33.8237   5
  -1   6  -7 97.6222 25.5900   3
  -1  -6   7 144.587 21.5388   1
   1   6   7 128.782 30.5757   2
   1  -6  -8 195.360 40.1823   4
  -1  -6   8 162.133 23.8791   1
  -1   6  -8 149.372 29.0544   3
  -1  -6   8 150.737 33.8914   6
  -1   6  -8 155.749 28.9435   4
  -1   6  -8 35.8143 13.1525   1
  -1  -6   8 158.217 34.8585   5
   1   6   8 149.528 33.7422   2
   1   6   8 229.252 38.6094   6
  -1   6  -9 76.2870 19.6526   4
   1   6   9 92.5988 25.9106   6
  -1  -6   9 106.859 32.0785   6
  -1   6  -9 25.2709 13.3856   1
  -1  -6   9 119.609 28.5232   5
  -1   6  -9 56.2231 19.1273   3
  -1  -6   9 77.7739 19.9336   1
   1   6   9 95.4513 26.1521   2
   1  -6 -10 59.6163 31.1812   4
  -1   6 -10 33.1487 15.7975   4
   1  -6 -10 34.0209 22.6703   3
  -1   6 -10 55.1973 17.5333   3
  -1  -6  10 26.3000 19.6201   6
  -1  -6  10 60.2419 26.1022   5
  -1  -6  10 19.8904 14.7341   1
  -1   6 -10 15.6406 9.60990   1
  -1   6 -11 5.52565 9.23771   3
   1  -6 -11 16.5103 16.8772   3
  -1  -6  11 7.50123 14.0037   5
  -1  -6  11 16.8992 14.1087   6
   1   6  11 6.05829 11.3155   6
   1  -6 -11 10.2094 19.0512   4
   1   6  11-2.29136 5.76542   1
  -1   6 -12 88.2878 21.8566   3
   1  -6 -12 72.9855 25.9502   3
   1   6  12 47.6233 18.5618   5
  -1  -6  12 74.5539 25.5636   6
  -1  -6  12 61.8811 26.4365   5
   1   6  12 56.3061 18.4839   6
   1  -6 -12 83.9179 30.8466   4
  -1   6 -13 70.8806 20.9124   3
   1  -6 -13 62.5635 22.6365   3
   1   6  13 104.637 22.5995   5
  -1  -6  13 80.2071 24.1133   6
  -1  -6  13 69.7132 29.6517   5
   1   6  13 36.8888 17.1910   6
  -1   6 -14 101.284 25.4287   3
   1  -6 -14 147.113 32.4845   3
   1   6  14 131.062 24.7829   5
  -1  -6  14 63.2393 27.3502   6
  -1  -6  14 152.601 32.9130   5
   1   6  14 102.777 22.6391   6
   1  -6 -14 164.479 43.0422   4
  -1   6 -15-5.79652 8.37460   3
   1  -6 -15 7.56860 12.6262   3
   1   6  15-4.69770 9.59829   5
   1   6  15 9.20411 8.58366   6
  -1  -6  15 7.69866 11.1226   6
   1  -6 -15-11.0971 18.5125   4
  -1   6 -16 78.0574 25.4463   3
  -1  -6  16 138.675 33.3795   5
  -1  -6  16 130.217 29.5173   6
   1  -6 -16 108.153 33.9650   4
   1   6  16 111.428 24.0714   5
   1  -6 -16 128.883 29.2484   3
   1   6  16 129.124 24.1962   6
  -1  -6  17 17.1175 18.9108   5
   1  -6 -17 15.1978 12.7109   3
  -1  -6  17 22.9861 15.6824   6
   1  -6 -17 32.1555 25.3044   4
   1   6  17 8.91211 10.5541   5
  -1   6 -17-6.40454 10.7249   3
   1   6  17 12.2320 9.04630   6
   1   6  18 4.28038 9.49433   5
  -1   6 -18 21.2383 17.7408   3
   1  -6 -18-7.70039 11.1658   3
   1   6  18 19.5630 11.3455   6
   1   6  19 27.0087 13.0143   6
   1  -6 -19 10.1198 16.9899   4
   1  -6 -19 7.75156 9.34140   3
  -1   6 -19 50.9619 19.2979   3
  -1   6 -19-7.01927 16.6699   2
  -1   6 -20 6.61609 11.0468   2
   1  -6 -20 15.8465 14.7851   3
   1  -6 -20 19.3057 21.3073   4
   1   6  20 4.28644 7.16579   5
  -1   6 -20 7.52672 10.8839   3
  -1  -6  20-7.69727 9.09164   6
  -1   6 -21-6.31339 13.9344   2
   1  -6 -21 8.11562 11.7269   3
  -1  -6  21-7.73758 6.45778   6
   1  -6 -21-9.10342 13.1537   4
   1   6  21-4.40921 8.22669   5
  -1   6 -21-7.81672 9.22332   3
   1   6  21 3.95385 6.59959   6
   1   6  22 144.942 26.1106   6
  -1  -6  22 193.622 37.3148   6
   1  -6 -22 183.781 39.0619   4
   1   6  22 124.540 25.9483   5
  -1   6 -22 89.5501 27.1209   2
  -1   6 -22 133.639 32.9592   3
   1  -6 -23 8.53985 14.2464   3
   1   6  23-4.11735 9.71386   6
  -1   6 -23 5.57092 11.3823   2
   1   6  24 42.0023 15.2591   6
   1  -6 -24 34.8031 20.8149   3
   1   6  25 4.33747 7.23691   6
   1  -6 -25-8.80003 12.7142   3
   1   7 -21 138.186 33.7934   3
   1  -7  19 3594.51 333.450   6
  -1  -7 -18-8.58931 12.4282   4
   1  -7  18 26.6644 13.6371   6
   1   7 -18-10.5558 12.4706   3
   1   7 -18 6.77512 12.6551   2
  -1   7  18 5.59179 10.4520   5
   1   7 -17 4002.97 385.150   3
  -1   7  17 2971.59 362.792   5
   1   7 -16 24.8719 15.5037   2
  -1  -7 -16 18.4048 17.2002   4
   1   7 -16 10.1722 17.0064   3
   1  -7  16 13.1385 13.4687   6
  -1   7  16 5.90372 9.91238   5
  -1   7  15 10334.7 998.238   5
   1  -7  15 12820.2 1006.21   6
   1   7 -15 11857.2 1018.47   3
  -1   7  14 39.7148 15.8751   5
  -1  -7 -14 27.4551 23.0240   4
   1  -7  14 13.3011 11.3473   6
   1   7 -14 41.2366 25.9065   2
   1   7 -14 18.6264 20.6903   3
  -1   7  13 10.6925 10.9617   5
  -1  -7 -13 9.14730 13.2472   4
   1  -7  13 20.0784 13.7052   6
   1   7 -13 11.1802 22.8611   2
   1   7 -13-8.74548 17.8919   3
  -1   7  12 5.39297 10.0806   5
   1   7 -12 24.8808 25.4262   2
  -1  -7 -12-9.07110 13.1221   4
   1  -7  12 6.76896 11.3118   6
   1   7 -12 24.7480 16.8677   3
  -1   7  11 149.894 28.0104   5
   1   7 -11 164.603 52.2834   2
   1  -7  11 153.322 30.9877   6
  -1   7  11 62.0118 20.0523   6
   1   7 -11 172.058 36.1520   3
  -1  -7 -11 116.143 35.0155   4
   1  -7  10-7.07383 14.4528   6
  -1  -7 -10-8.74894 14.5951   4
   1   7 -10 6.89254 14.0824   3
  -1   7  10 4.75012 10.4828   6
   1   7  -9 4016.70 361.463   3
  -1   7   9 3707.83 354.703   6
   1  -7   9 3668.52 364.986   6
   1   7  -9 4794.23 412.204   2
  -1   7   9 4136.26 358.780   5
  -1  -7  -9 3925.33 371.149   4
   1   7  -8 5.92726 13.0805   3
  -1   7   8-5.06898 12.6842   5
  -1  -7  -8-8.10785 16.5655   4
   1   7  -8 16.3402 23.6069   2
  -1   7   8 5.67553 10.5856   6
  -1   7   7 2554.17 231.026   6
   1   7  -7 2133.19 224.794   3
   1  -7   7 2315.41 232.952   6
   1   7  -7 2107.54 264.125   2
  -1   7   7 2562.57 235.875   2
  -1  -7  -7 1919.68 230.347   4
  -1   7   7 2932.74 230.633   5
  -1  -7  -6 7.78409 15.9040   4
   1   7  -6 5.27896 13.2097   3
  -1   7   6-6.48323 10.8154   6
   1   7  -6 31.5942 29.4635   2
  -1   7   6 8.32144 20.8229   2
  -1   7   6-5.23735 9.76831   5
   1  -7   6-7.33822 12.2417   6
  -1   7   5 35120.1 2770.86   6
   1   7  -5 32851.8 2762.61   3
  -1   7   5 30606.0 2763.74   5
  -1  -7  -5 28549.3 2769.22   4
   1  -7   5 31009.8 2771.68   6
   1   7  -4 40.7996 25.4505   2
   1  -7   4 35.5829 16.9178   6
  -1  -7  -4 22.4845 17.8038   4
   1   7  -4 20.2534 15.3690   3
  -1   7   4 22.0022 16.0290   5
  -1   7   4 20.3182 15.0903   6
  -1  -7  -3 17.5615 13.5950   5
   1  -7   3 41.6521 19.6660   6
   1   7  -3 63.9504 20.1288   3
  -1   7   3 54.8508 19.8673   5
  -1  -7  -3 53.7428 21.6574   4
  -1   7   3 72.7512 20.6660   4
  -1   7   2-6.14907 8.88787   4
  -1  -7  -2-7.51132 14.0122   4
   1   7  -2 11.2913 21.0614   2
  -1   7   2-6.93020 12.9286   6
  -1  -7  -2-5.86340 9.78524   5
   1   7  -2 4.87516 11.5048   3
  -1   7   2-5.85578 13.8177   5
   1   7  -1 1248.14 138.772   2
  -1  -7  -1 998.857 117.453   5
  -1   7   1 1137.05 119.851   4
  -1   7   1 1180.39 120.017   5
   1   7  -1 1034.36 113.520   3
  -1   7   1 1314.59 126.161   3
  -1   7   0 6.27812 14.8149   4
  -1   7   0 13.3616 13.6535   3
   1   7   0-4.71951 10.4202   3
  -1  -7   0-5.96520 9.95642   5
   1   7   0 8.99379 18.3784   2
  -1   7   0 11.6690 13.7686   5
  -1   7  -1 1083.71 118.718   3
   1   7   1 935.562 110.361   3
   1   7   1 1257.65 124.564   6
   1   7   1 1334.85 130.458   2
   1   7   2 7.09692 8.37543   6
  -1  -7   2 5.97494 8.63584   5
   1   7   2 4.81390 10.6266   3
  -1   7  -2-6.27887 10.4776   3
  -1   7  -2-6.22703 13.7444   5
  -1   7  -2 6.11957 11.4166   4
   1   7   2 15.1822 16.7543   2
   1   7   3 24.4843 13.5347   3
  -1   7  -3 47.7271 16.2475   3
   1   7   3 84.1552 25.1448   6
  -1  -7   3 41.9548 17.7839   5
  -1   7  -3 41.8045 19.0722   4
  -1   7  -4 74.2241 21.1920   3
   1   7   4 25.1369 13.9291   3
   1   7   4 6.62212 15.2231   2
  -1   7  -4 44.9415 19.2218   4
  -1  -7   4 76.2240 20.9582   5
  -1   7  -5 30814.0 2754.83   3
   1   7   5 30844.0 2758.35   2
  -1   7  -5 31573.5 2754.10   4
  -1  -7   5 32125.9 2760.00   5
  -1  -7   5 36881.1 2769.20   6
  -1  -7   6 7.53652 14.0571   6
   1  -7  -6-8.42375 12.1706   3
  -1   7  -6 4.82377 8.99781   4
  -1   7  -6 10.5686 12.4675   3
   1   7   6-7.02456 11.7192   6
  -1  -7   6-6.45156 12.0336   5
   1   7   6-6.28178 14.8206   2
   1  -7  -7 2535.35 237.694   3
   1   7   7 2089.21 226.589   2
  -1   7  -7 2221.00 222.175   3
   1   7   7 2889.70 235.410   6
  -1  -7   7 2289.69 229.089   5
   1   7   8-6.55095 10.9314   6
   1  -7  -8 8.04334 11.6232   3
  -1  -7   8 6.57324 12.2625   5
  -1   7  -8 5.12734 8.55731   3
   1  -7  -9 4405.00 371.228   3
  -1   7  -9 3445.28 354.758   3
  -1  -7   9 4112.70 364.799   5
  -1  -7   9 3929.62 367.276   6
   1   7   9 4315.52 363.538   6
  -1  -7  10 6.68120 11.1583   5
  -1  -7  10 7.35344 10.6369   6
  -1   7 -10 24.9089 13.7919   3
   1   7  10 5.81564 8.41870   6
   1   7  10-4.50206 8.41365   5
   1  -7 -10-7.54822 8.91972   3
  -1  -7  11 143.346 36.6390   5
  -1  -7  11 236.586 38.6672   6
  -1   7 -11 103.865 26.4833   3
   1   7  11 225.627 33.9992   6
   1  -7 -11 140.244 33.9919   3
   1   7  11 181.092 29.1463   5
  -1  -7  12 7.04173 14.4367   6
   1   7  12 5.15248 8.67807   6
   1  -7 -12 43.7870 18.3006   3
  -1  -7  12 13.8133 15.2886   5
  -1  -7  13 7.27418 12.2042   5
   1  -7 -13 7.27585 10.5915   3
  -1  -7  13 7.01734 10.2209   6
   1   7  13 27.9628 13.7994   5
   1   7  13 4.84443 9.98266   6
  -1  -7  14 13.8356 12.0709   6
   1   7  14 31.5343 14.0028   6
   1   7  14 60.0765 17.7158   5
   1   7  15 12107.0 1099.02   5
  -1  -7  15 13101.9 1113.27   6
  -1   7 -15 14156.3 1122.79   2
   1  -7 -15 11797.0 1111.46   3
   1  -7 -15 13875.4 1124.62   4
  -1  -7  16 13.3445 12.5055   6
   1   7  16 18.9673 11.0301   5
   1  -7 -16 34.9324 17.5259   3
   1   7  16 3.93906 8.14196   6
   1  -7 -16 8.98983 16.8124   4
   1  -7 -17 4876.36 486.454   4
  -1   7 -17 5413.34 479.945   2
   1   7  17 5635.86 466.747   5
   1  -7 -17 5281.89 479.092   3
   1   7  17 4901.71 465.155   6
  -1  -7  17 5638.92 479.755   6
  -1   7 -18 6.23927 12.7481   2
   1   7  18-3.61728 7.39132   5
   1  -7 -18-8.83759 14.7434   4
   1   7  18 7.31462 8.07175   6
   1  -7 -18-6.99471 8.25164   3
  -1  -7  18 6.66829 9.63434   6
   1  -7 -19 3298.16 318.040   3
   1   7  19 3452.22 305.015   6
   1  -7 -20 7.03139 10.1645   3
   1   7  20 3.46541 8.18330   6
   1  -7 -21 214.736 39.7666   3
   1  -7 -22 14.5854 14.9515   3
   1  -8  14 148.048 29.2907   6
  -1   8  13 9.92639 11.1367   5
   1  -8  13 28.3853 13.5441   6
  -1  -8 -13 44.0888 19.4864   4
  -1   8  12 9.45871 9.67851   5
   1  -8  12-5.75488 8.33250   6
   1   8 -12-10.6664 19.9017   2
  -1  -8 -12 29.0934 14.8707   4
  -1   8  11 9.66039 10.6818   5
   1  -8  11 5.84251 11.9570   6
   1   8 -11 11.6113 21.6674   2
  -1  -8 -11 7.17382 15.8465   4
  -1   8  10 64.0398 20.0248   5
   1  -8  10 29.9662 16.2043   6
   1   8 -10 24.8169 25.6010   2
  -1  -8 -10 21.1984 18.0367   4
  -1   8   9 33.4787 15.0981   5
   1  -8   9 18.2354 13.6049   6
   1   8  -9 12.9342 21.6962   2
  -1  -8  -9 28.6353 19.9340   4
  -1   8   8 131.469 27.4628   5
   1  -8   8 86.7337 23.6338   6
   1   8  -8 104.825 33.9554   2
  -1  -8  -8 77.7119 28.4096   4
  -1   8   7 72.6010 21.4923   5
   1   8  -7 25.7805 24.4923   2
   1  -8   7 49.6485 18.5315   6
  -1  -8  -7 34.9938 19.0433   4
   1  -8   6 62.1115 20.8358   6
  -1   8   6 68.8072 19.5539   4
  -1   8   5 5.86320 11.9897   6
   1   8  -5 11.5261 25.4413   2
  -1   8   5 5.01667 10.2619   5
   1  -8   5 6.15847 11.4971   6
  -1   8   5 5.34026 10.9223   4
  -1   8   4 12.0153 11.2471   6
  -1   8   4 15.8285 17.4925   2
   1   8  -4-10.9460 20.4387   2
  -1   8   4 21.1831 15.3326   5
  -1   8   4 6.02661 12.3515   3
  -1   8   4 10.8119 11.0877   4
  -1   8   3 60.5271 20.7539   6
  -1   8   3 61.7485 32.8179   2
   1   8  -3 159.510 40.4820   2
  -1   8   3 107.968 27.1619   5
  -1   8   3 72.8168 21.9978   3
  -1   8   3 66.1123 20.1841   4
  -1   8   2 24.2328 14.2536   6
  -1   8   2 49.4192 27.7859   2
   1   8  -2 63.2746 25.4900   2
  -1   8   2 49.5819 21.6299   5
  -1   8   2 70.1669 20.7077   3
  -1   8   2 83.9439 22.9254   4
  -1   8   1 37.0093 18.6856   6
  -1   8   1 65.8179 34.3091   2
  -1   8   1 5.93959 18.6725   5
   1   8  -1 16.4210 18.2577   2
  -1   8   1 22.5131 13.4666   3
  -1   8   1 33.7423 15.7186   4
   1   8   0 81.3579 23.6400   6
  -1   8   0 150.459 30.7126   6
  -1   8   0 127.479 30.2658   5
  -1   8   0 129.747 28.0526   3
  -1   8   0 97.1137 23.9248   4
   1   8   1 18.9172 12.9464   6
  -1  -8   1 10.3756 9.75952   5
  -1   8  -1 13.5352 25.2770   2
  -1   8  -1 22.8223 13.5209   4
   1   8   1 7.02674 14.4131   2
  -1   8  -2 73.4356 35.1471   2
   1   8   2 74.1351 23.7861   6
  -1  -8   2 78.5047 20.3921   5
   1   8   2 39.2428 19.0284   2
  -1   8  -3 15.5381 23.0527   2
  -1  -8   3 37.2263 17.9625   5
   1   8   3 92.5316 21.8538   6
   1   8   3 64.2983 22.7263   2
  -1   8  -4-15.9388 18.8133   2
  -1   8  -4 9.69341 11.4538   3
  -1  -8   4 10.7609 12.7111   5
   1   8   4 6.14570 11.4818   6
   1   8   4 6.14584 11.4821   2
  -1   8  -5 9.67106 9.02002   3
  -1   8  -5 15.8229 22.8601   2
   1   8   5-6.05767 10.1065   6
  -1  -8   5-5.48683 7.92824   5
  -1   8  -6 56.4828 17.1383   3
  -1   8  -6 30.4475 25.7148   2
  -1  -8   6 55.6658 23.1015   5
   1   8   6 29.6605 16.1585   6
  -1   8  -7 45.8607 17.4040   3
   1   8   7 62.4338 20.1469   6
  -1  -8   7 73.5078 21.1548   5
  -1   8  -7 99.8024 36.0238   2
  -1  -8   8 142.610 28.3650   6
   1   8   8 74.1249 19.1908   5
  -1   8  -8 110.614 22.6045   3
  -1  -8   8 108.868 26.4408   5
   1   8   8 138.555 26.4975   6
  -1   8  -8 78.5413 38.8970   2
  -1  -8   9 12.3042 11.5985   6
   1   8   9 23.3932 10.9179   5
  -1   8  -9 13.7592 9.52228   3
   1   8   9 10.3883 11.5869   6
  -1  -8   9 64.1809 21.2809   5
  -1   8  -9 11.8577 24.2860   2
  -1  -8  10 30.2899 14.8968   6
   1   8  10 62.0711 15.7966   5
  -1   8 -10 45.4543 15.7367   3
  -1   8 -10 21.3223 23.8996   2
   1   8  10 54.3598 17.0148   6
  -1   8 -11 9.56137 13.8318   2
  -1  -8  11 11.9604 12.2391   6
  -1   8 -11 17.8151 11.1675   3
   1   8  11 7.29993 9.65369   5
   1  -8 -11 6.71166 12.5383   3
   1   8  11-4.70431 9.63783   6
  -1  -8  12 17.6253 12.9740   6
   1   8  12 3.41002 6.98312   5
  -1   8 -12 13.6023 10.0172   3
   1   8  12-4.44245 9.08880   6
   1  -8 -12-6.61850 11.0512   3
  -1   8 -13 37.1848 15.7408   3
   1   8  13 33.6933 13.8703   6
   1  -8 -13 13.0249 14.6227   3
  -1   8 -14 119.267 24.5036   3
   1  -8 -14 100.420 24.7879   3
   1   8  14 114.413 22.2353   6
   1   8  15 3.72463 8.22578   6
   1   8  16 38.3074 12.7475   6
  -1   9   7 816.434 91.8614   5
  -1   9   6 5.11818 12.8372   5
  -1   9   6 14.1821 9.69819   4
  -1   9   5 10469.9 911.453   4
  -1   9   4 4.85437 9.06339   4
   1   9  -3 30.1926 17.9920   2
   1   9  -2 6.99154 11.6786   2
   1   9  -1 610.166 76.5549   2
   1   9   0 6.35165 12.9908   2
  -1   9   0 7.89382 17.4305   2
  -1   9  -1 625.984 84.7574   2
   1   9   1 610.890 72.3206   6
   1   9   2-5.31353 10.8564   6
  -1   9  -2 4.20453 9.27888   3
  -1   9  -2-9.24786 17.2485   2
  -1   9  -3 32.9470 13.7960   3
  -1   9  -3 108.256 30.9306   2
  -1   9  -4-4.14621 8.48030   3
   1   9   4-5.16601 8.62690   6
  -1   9  -5 9795.90 850.467   3
  -1   9  -6 4.04878 6.76301   3
  -1   9  -7 737.394 78.7462   3
   2   0   0 857823. 71693.8   6
  -2   0   0 875636. 71707.7   4
   2   0   0 835604. 71702.5   4
   2   0   0 858888. 71724.4   1
   2   0   0 839933. 71708.7   2
  -2   0   0 824445. 71693.3   6
  -2   0   0 850816. 71696.5   3
   2   0   0 855268. 71701.3   3
  -2   0   0 895301. 71730.6   1
   2   0   0 866874. 71727.1   1
   2   0   0 774291. 71698.8   5
  -2   0   0 820904. 71704.7   5
  -2   0  -1 1809.29 178.772   4
   2   0  -1 1310.46 162.766   4
  -2   0   1 1680.55 172.713   4
   2   0   1 1403.66 179.982   1
   2   0  -1 1895.52 193.646   1
  -2   0   1 1749.68 191.059   1
  -2   0  -1 1294.85 158.480   3
  -2   0   1 1417.93 162.792   3
  -2   0   1 1493.49 186.653   1
  -2   0  -1 1284.98 180.598   1
   2   0  -1 1543.59 189.027   1
   2   0   1 1383.48 181.571   1
   2   0   1 1786.94 177.879   2
   2   0  -1 1564.74 163.339   5
   2   0   1 1467.20 159.192   5
  -2   0  -1 1463.79 163.627   5
  -2   0   1 1494.12 170.598   5
   2   0  -1 1516.20 157.670   6
  -2   0  -1 2069.92 173.303   6
   2   0   2 671.809 75.9871   5
  -2   0   2 603.728 86.4393   5
   2   0   2 677.208 85.3643   2
   2   0  -2 408.862 71.4371   5
   2   0   2 399.443 83.3128   1
  -2   0   2 647.224 97.8442   1
   2   0  -2 529.354 97.9692   1
  -2   0  -2 720.896 96.4111   1
   2   0  -2 634.010 89.5369   2
  -2   0  -2 605.800 86.3433   4
   2   0  -2 513.545 73.3070   4
   2   0   2 578.003 74.1146   6
  -2   0   2 565.505 86.6799   4
   2   0  -2 587.836 72.4866   6
  -2   0   2 575.243 96.0885   1
  -2   0  -2 743.168 99.1375   1
   2   0  -2 422.516 75.8750   3
  -2   0  -2 513.810 73.5773   3
  -2   0   2 520.874 79.7639   3
   2   0   3 13.4908 20.3303   6
  -2   0  -3 14.7391 15.1163   5
   2   0   3 13.1204 19.0024   1
  -2   0   3 30.0279 28.0348   1
  -2   0  -3 12.0225 14.2448   1
  -2   0   3 11.9472 26.3994   5
  -2   0   3 14.5326 36.3900   1
  -2   0  -3 13.8390 23.1252   1
   2   0   3 44.2235 22.1727   2
   2   0  -3 50.9530 35.2648   2
  -2   0   3 38.4802 21.2720   4
   2   0  -3-7.32307 12.2895   4
  -2   0   3 9.34794 15.6517   3
   2   0  -3-11.4184 19.0954   3
   2   0  -3 22.5071 26.5832   1
   2   0  -3 4.60482 11.6002   6
   2   0  -4 2655.41 276.354   6
  -2   0   4 2947.72 285.639   6
   2   0   4 2714.48 289.469   6
   2   0   4 3189.08 284.705   5
  -2   0   4 3468.04 313.104   5
  -2   0  -4 2956.10 288.732   5
  -2   0   4 3185.53 321.123   1
   2   0  -4 3936.18 324.208   2
   2   0   4 3371.05 299.890   2
  -2   0   4 3344.22 303.045   4
  -2   0  -4 3590.57 310.539   4
   2   0  -4 2713.19 288.522   4
   2   0  -4 3693.77 316.398   3
  -2   0   4 3238.76 303.786   3
   2   0   4 3170.41 310.622   1
  -2   0  -4 2712.15 314.755   1
  -2   0  -4 2602.31 285.226   3
   2   0   4 3079.10 312.846   1
  -2   0  -4 3300.25 310.159   1
  -2   0   4 4014.36 340.693   1
  -2   0  -5 80.7965 30.6011   1
  -2   0   5 13.0592 13.6933   6
   2   0  -5 44.7866 18.3542   6
   2   0   5 38.7375 20.6672   6
   2   0   5 37.6631 25.8354   1
  -2   0  -5 59.5634 35.2660   1
   2   0   5 45.2178 17.9083   5
  -2   0   5 12.3694 23.2761   5
   2   0  -5 49.2055 30.9364   3
   2   0  -5 53.8981 31.9388   2
   2   0   5 33.9042 23.6507   2
  -2   0  -5 20.7734 24.6981   4
  -2   0   5 35.5575 23.6497   4
  -2   0  -5 27.2243 18.2157   3
   2   0  -5 50.7141 31.8756   1
  -2   0   5 13.2330 19.3656   1
   2   0  -5 32.1367 30.1280   1
  -2   0   5 29.6253 24.9027   1
   2   0   6 23691.5 2066.27   2
   2   0  -6 26091.1 2101.98   1
  -2   0   6 23822.8 2085.72   5
   2   0   6 23112.6 2054.65   5
   2   0  -6 28285.5 2098.46   2
  -2   0   6 22086.7 2056.27   6
   2   0   6 22619.1 2069.78   6
   2   0  -6 24840.4 2051.98   6
  -2   0   6 23460.4 2065.39   4
  -2   0  -6 23885.7 2077.35   4
  -2   0   6 24718.4 2067.14   4
   2   0  -6 21680.2 2080.55   3
  -2   0  -6 25373.8 2080.96   1
   2   0   6 23583.0 2088.01   1
  -2   0  -6 22693.7 2060.92   3
   2   0   6 23784.5 2086.72   1
   2   0  -6 26881.6 2091.57   1
  -2   0   6 23823.1 2085.56   1
  -2   0  -7 560.255 88.3917   1
   2   0   7 742.385 101.491   1
  -2   0   7 636.775 96.8800   5
  -2   0  -7 648.722 88.7894   4
   2   0  -7 468.616 90.5056   2
  -2   0   7 570.523 93.5598   1
   2   0  -7 628.855 92.7173   1
   2   0  -7 769.597 105.115   3
  -2   0  -7 542.088 77.2283   3
  -2   0  -7 584.116 73.6148   5
   2   0   7 437.267 68.6780   5
   2   0  -7 937.394 117.019   1
   2   0   7 628.101 93.4595   1
  -2   0  -7 660.524 102.539   1
   2   0   7 654.907 82.6720   2
   2   0   7 635.797 88.1357   6
   2   0  -7 625.334 70.2267   6
  -2   0   7 608.818 76.0968   6
   2   0   8 6506.98 561.952   2
  -2   0  -8 4662.43 562.535   4
  -2   0   8 6091.18 561.591   4
   2   0  -8 6805.82 590.004   3
   2   0   8 6171.49 577.538   1
  -2   0  -8 6544.12 590.496   1
  -2   0   8 7023.03 589.741   1
   2   0  -8 6412.98 578.863   1
   2   0   8 6140.83 555.870   5
  -2   0   8 7038.08 594.939   5
   2   0  -8 6861.59 593.098   2
  -2   0   8 6710.36 593.441   1
   2   0  -8 6094.09 586.792   1
  -2   0  -8 6974.42 582.907   1
   2   0   8 6058.84 583.664   1
  -2   0   8 6092.34 555.757   6
   2   0   8 6991.26 575.723   6
   2   0  -8 5479.58 546.624   6
   2   0   9 1018.72 119.652   2
  -2   0  -9 1160.37 135.847   1
   2   0  -9 1139.00 146.075   1
  -2   0  -9 944.186 130.411   4
  -2   0   9 1165.06 123.451   4
   2   0   9 1089.07 134.858   6
  -2   0   9 1018.13 118.857   6
   2   0  -9 1038.21 144.847   3
   2   0   9 1196.05 144.030   1
   2   0   9 1004.64 116.110   5
   2   0   9 1147.03 139.420   1
  -2   0  -9 1154.75 144.867   1
  -2   0   9 1135.59 141.499   1
   2   0  -9 1096.19 136.562   1
  -2   0  10 295480. 27444.7   5
   2   0  10 307567. 27414.1   2
   2   0 -10 317907. 27445.3   2
  -2   0  10 321334. 27413.4   6
   2   0  10 321219. 27432.9   6
  -2   0 -10 305219. 27426.2   4
   2   0  10 322194. 27439.4   1
   2   0 -10 320092. 27448.0   3
   2   0 -10 311019. 27442.7   1
  -2   0 -10 347548. 27434.3   1
  -2   0  10 325892. 27441.2   1
   2   0  10 324462. 27437.0   1
  -2   0 -10 317917. 27441.0   1
  -2   0  10 346642. 27442.8   1
   2   0 -10 338292. 27430.6   1
   2   0  10 327227. 27404.1   5
   2   0  11-12.5518 23.4475   6
  -2   0  11 8.15022 13.6598   6
   2   0  11 7.36563 18.4780   2
   2   0 -11 49.3820 45.5561   3
   2   0  11 29.5668 19.7562   5
  -2   0  11 15.7921 26.3774   5
   2   0 -11 29.4318 36.8475   2
  -2   0 -11 10.8548 22.2168   4
   2   0  11 27.2540 25.4500   1
  -2   0 -11 46.7111 29.2511   1
   2   0  11-12.8887 26.3663   1
  -2   0  11 13.6916 25.5703   1
   2   0 -11 10.8150 20.2142   1
   2   0 -11 14.9428 21.6281   1
  -2   0  11-13.7244 25.6314   1
   2   0  12 37801.6 3204.49   5
   2   0 -12 35839.1 3244.90   1
  -2   0 -12 40720.4 3240.39   1
  -2   0  12 38810.8 3244.94   1
   2   0  12 25855.9 3220.88   6
  -2   0  12 38533.2 3220.70   6
   2   0 -12 35760.6 3241.47   2
  -2   0  12 36537.8 3247.78   5
  -2   0 -12 45226.5 3269.77   3
   2   0 -12 36381.5 3253.25   3
   2   0  12 40675.9 3216.29   2
   2   0 -12 35760.8 3230.81   1
   2   0  12 38526.5 3235.05   1
  -2   0 -12 41208.6 3251.38   1
   2   0  12 38918.6 3244.30   1
  -2   0  13 142.649 37.5721   6
  -2   0 -13 138.862 48.0246   1
   2   0  13 171.233 47.2739   1
   2   0  13 178.280 36.6518   2
   2   0  13 129.480 45.0027   1
   2   0  13 142.234 30.3911   5
  -2   0  13 78.4267 39.0206   5
   2   0 -13 85.6495 41.3852   2
  -2   0 -13 137.957 42.5255   4
  -2   0 -13 168.680 57.7091   3
  -2   0  13 128.481 47.7497   1
   2   0 -13 69.7175 42.9425   3
   2   0 -13 205.079 57.1819   1
  -2   0  13 224.885 53.8712   1
   2   0  14 25959.2 2407.81   5
   2   0 -14 22285.5 2430.32   2
  -2   0 -14 35624.8 2449.54   1
  -2   0  14 29772.2 2444.63   1
  -2   0 -14 31106.0 2438.57   4
  -2   0  14 22489.8 2436.99   5
  -2   0 -14 23398.4 2453.90   3
   2   0 -14 25309.0 2450.69   3
   2   0  14 20030.4 2421.51   6
  -2   0  14 32579.9 2430.70   6
   2   0  14 31456.3 2416.43   2
   2   0 -14 32630.6 2443.80   1
   2   0  14 29828.8 2444.85   1
  -2   0  14 34992.1 2461.79   1
  -2   0  15 82.8548 31.7152   6
   2   0  15 35.8355 35.0281   6
   2   0  15 72.0087 26.1736   2
  -2   0  15 102.969 44.6404   5
   2   0  15 52.4203 33.3329   1
   2   0 -15 105.667 37.0253   1
  -2   0 -15 115.441 55.3464   1
   2   0 -15 40.0924 25.6318   2
  -2   0 -15 12.8764 22.2960   4
   2   0 -15 17.4913 25.9667   3
   2   0 -15 50.9916 32.2599   1
  -2   0  15 92.4326 36.8325   1
   2   0  15 108.036 39.0797   1
  -2   0 -15 146.637 43.4769   1
  -2   0  16 5402.71 452.993   5
   2   0  16 4835.39 420.970   2
   2   0  16 3048.91 409.755   5
   2   0 -16 5531.19 455.015   4
  -2   0 -16 3884.35 433.468   4
  -2   0  16 4924.67 453.316   1
   2   0 -16 5085.41 468.041   1
  -2   0 -16 5048.59 449.714   1
   2   0 -16 3733.80 447.069   3
   2   0  16 5236.36 460.724   1
   2   0  16 4419.82 432.567   6
   2   0 -16 5382.22 455.078   1
   2   0  16 5092.84 453.791   1
  -2   0 -16 5355.53 466.944   1
  -2   0  16 5490.48 467.857   1
  -2   0  17 70.8873 32.5811   6
   2   0  17 157.604 41.8823   6
  -2   0 -17 207.121 63.8128   1
   2   0 -17 236.007 56.2271   1
   2   0  17 159.455 49.7307   1
   2   0  17 144.679 36.1094   2
   2   0  17 146.884 52.2341   1
  -2   0  17 107.135 43.8941   1
  -2   0 -17 57.9903 36.1086   1
  -2   0 -17 74.4186 45.3931   3
   2   0  17 134.603 34.2628   5
  -2   0  17 237.568 51.7595   5
   2   0 -17 92.6354 38.3963   4
  -2   0 -17 39.5249 29.3017   4
   2   0 -17 126.312 46.6135   1
  -2   0  17 145.781 50.0703   1
   2   0 -17 182.157 54.7339   3
   2   0 -17 157.247 47.6620   2
   2   0  18 33.3874 21.3739   2
   2   0  18 57.7660 23.1627   5
  -2   0  18 61.8160 29.5184   5
  -2   0 -18 17.2809 25.3751   3
   2   0 -18 47.1164 37.3294   1
   2   0  18 60.7747 36.1313   1
  -2   0 -18 17.3851 15.1947   1
   2   0  18 16.4490 27.8132   1
  -2   0  18 45.8548 28.8673   1
  -2   0 -18 87.2056 34.5885   1
   2   0 -18 40.1870 31.9275   4
  -2   0 -18 39.9963 29.7698   4
   2   0 -18 54.2178 34.0118   1
   2   0 -18 63.3270 39.8753   3
   2   0  18 69.3019 28.3505   6
  -2   0  18 59.9851 24.0189   6
   2   0 -18 45.5590 28.8599   2
  -2   0 -19 16.2458 30.7466   3
  -2   0  19 68.2339 24.9440   6
  -2   0  19 103.737 35.0552   5
   2   0  19 55.7001 20.0079   5
   2   0 -19 26.6703 31.8904   4
  -2   0 -19 52.0664 29.1958   4
  -2   0  19 111.356 40.1475   1
  -2   0  19 46.2758 34.4389   1
   2   0  19 48.9846 33.7665   1
  -2   0 -19 17.3083 25.5444   1
   2   0  19 60.5804 31.3806   1
   2   0 -19 17.8454 33.6906   1
   2   0 -19 96.0072 34.8541   2
   2   0 -20 32804.0 2637.71   4
   2   0 -20 39078.6 2629.79   2
  -2   0 -20 28337.4 2624.48   4
  -2   0  20 32386.8 2617.62   6
   2   0  20 33668.2 2610.38   6
   2   0 -20 33543.0 2642.90   3
  -2   0 -20 34752.5 2647.98   3
  -2   0 -20 24571.3 2626.76   1
  -2   0  20 25060.3 2627.30   1
   2   0  20 36078.9 2605.29   5
   2   0  20 22739.9 2629.44   1
   2   0 -20 27055.3 2638.30   1
  -2   0 -20 20766.3 2624.99   1
  -2   0  20 24419.1 2628.99   1
   2   0  21 37.3592 25.2146   2
   2   0  21 42.4536 33.5993   1
   2   0 -21 30.8950 29.0587   1
  -2   0 -21 16.5924 24.2678   1
   2   0  21 45.3452 19.2859   5
  -2   0 -21 55.8780 28.7911   1
   2   0  21 30.8201 28.9894   1
   2   0 -21 83.7092 39.6782   1
  -2   0 -21 68.0132 32.3136   3
  -2   0  21 61.3162 31.5469   1
   2   0 -21 39.4330 27.1207   3
   2   0  21 34.8778 16.8859   6
  -2   0  21 56.3389 25.0545   6
   2   0  22 26359.7 2170.54   5
   2   0 -22 30800.1 2209.20   4
  -2   0 -22 24270.5 2201.32   1
  -2   0  22 26667.5 2206.00   1
  -2   0  22 28810.8 2193.40   5
   2   0 -22 31003.1 2191.02   2
  -2   0 -22 26802.4 2202.89   3
   2   0 -22 28099.0 2204.01   3
   2   0  22 26183.7 2209.27   1
  -2   0  22 28959.6 2189.11   6
   2   0  22 26078.2 2174.67   6
   2   0  22 26337.8 2210.64   1
   2   0 -22 28107.6 2214.68   1
  -2   0 -22 23296.2 2211.75   1
  -2   0  22 25738.7 2211.95   1
  -2   0  23 92.9769 27.5695   6
   2   0  23 91.6613 23.6179   6
  -2   0 -23 61.4934 37.1434   1
   2   0 -23 90.9865 31.0506   3
  -2   0  23 121.777 31.8074   5
   2   0 -23 56.8080 31.0208   4
  -2   0 -23 76.6312 29.9011   4
  -2   0 -23 116.815 37.3274   3
   2   0  23 83.4181 39.2872   1
  -2   0  23 158.965 42.8102   1
  -2   0 -23 25.2030 28.9406   1
   2   0 -23 75.4976 36.5128   1
   2   0 -23 103.067 34.6584   2
  -2   0 -24 11155.8 901.458   4
  -2   0  24 10679.9 910.341   1
  -2   0  24 11531.2 896.512   6
   2   0  24 9467.54 881.261   6
   2   0  24 9317.87 878.927   5
   2   0 -24 10519.0 891.220   2
  -2   0  24 10379.0 893.039   5
   2   0 -24 9801.42 902.644   3
  -2   0 -24 9396.60 900.933   3
  -2   0 -25-8.28072 18.3224   4
   2   0 -25 9.69926 14.0754   3
  -2   0 -25 10.0423 16.8052   3
   2   0  25 25.2657 13.3944   5
  -2   0  25 7.43425 13.9291   5
   2   0  25 16.1697 11.0920   6
  -2   0  25 37.5285 20.8063   6
  -2   0 -26 94.9919 30.5486   4
  -2   0 -26 83.6675 31.9894   3
   2   0 -26 107.758 30.9665   3
   2   0  26 92.2037 22.3476   6
  -2   0  26 83.2475 24.4337   5
  -2   0 -27-8.86710 12.8118   3
   2   0 -27 16.6466 15.5251   3
   2   0  27-4.73927 8.84127   5
  -2   0  27 6.49284 10.8330   5
  -2   0  27 19.6559 15.4586   6
   2   0  27-4.81528 8.98301   6
  -2   0  28 704.541 79.3460   5
  -2   0 -28 749.407 86.6882   4
   2   0 -28 616.909 83.1636   3
  -2   0 -28 518.913 81.8367   3
  -2   0  28 684.179 79.5910   6
  -2   0 -29-8.01800 9.46171   3
   2   0 -29-21.3491 14.5421   3
   2   0  29 4.37592 7.30468   6
  -2   0  29-5.80244 9.68326   6
  -2   0  29 5.75801 9.60918   5
  -2   0 -29-6.89336 12.8596   4
  -2   0  30 3150.04 297.516   6
   2   0  30 3268.22 293.220   6
  -2   0 -30 3530.31 306.538   4
  -2   0  30 3100.84 296.709   5
  -2   0 -31 63.0464 21.3438   3
  -2   0  31 25.6331 13.2774   6
  -2   0  31 36.6307 14.2210   5
  -2   0  32 8793.26 769.216   5
  -2  -1 -32 12.4723 14.7506   4
  -2  -1 -31-7.03665 10.1660   3
  -2  -1 -31 6.42232 14.1731   4
  -2   1  30 5.03721 7.27890   5
   2   1 -30-6.26854 10.4584   3
  -2  -1 -30 7.49872 8.84681   3
  -2  -1 -30-6.84389 15.1041   4
   2  -1  30-4.24195 7.91319   6
  -2  -1 -29 15.9660 19.9864   3
   2   1 -29 6.71585 12.5424   3
  -2   1  29 5.29139 8.85061   5
   2  -1  29 4.32722 8.86451   6
  -2   1  29 16.7231 13.9637   6
  -2   1  28 5.47790 9.13877   5
  -2  -1 -28-8.50937 12.2940   3
   2   1 -28-7.21612 8.51267   3
  -2  -1 -28 7.36126 12.2805   4
   2  -1  28-4.59456 8.56990   6
  -2   1  28 5.58505 9.31750   6
  -2   1  27 51.9486 18.7500   5
  -2  -1 -27 14.9302 15.3785   4
  -2  -1 -27 18.1607 21.5126   3
   2   1 -27 7.73997 15.9357   3
   2  -1  27 19.5400 13.0343   6
  -2   1  27 17.5298 15.5376   6
  -2  -1 -26-9.65128 11.3927   3
   2   1 -26 8.30687 12.0087   3
  -2   1  26 5.86614 11.9929   5
  -2  -1 -26 7.62657 12.7299   4
   2   1 -26 7.16522 14.6457   2
   2  -1  26 10.0481 9.38021   6
  -2   1  26-6.10888 11.4018   6
   2   1 -25 17.8687 16.7608   3
  -2  -1 -25 10.3255 17.3191   3
  -2   1  25 6.21000 12.8152   5
  -2  -1 -25 24.5852 19.4176   4
   2  -1  25 21.4527 11.9720   6
  -2   1  25 43.0611 18.5879   6
   2   1 -25 31.0812 19.5271   2
  -2   1  24 6.43830 14.2084   6
   2  -1  24-5.57533 10.3988   6
   2  -1  24-5.60140 13.2150   5
   2   1 -24 16.4081 21.6397   2
   2   1 -24 9.60504 16.0233   3
   2  -1  23 105.469 29.8942   5
  -2   1  23 194.027 36.1857   5
   2   1 -23 170.933 52.3418   1
   2  -1  23 109.369 41.9954   1
   2  -1  23 251.170 38.0111   6
  -2  -1 -23 132.317 38.6737   4
   2   1 -23 186.450 47.6028   3
  -2  -1 -23 200.717 47.8251   3
   2   1 -22 18.1436 18.5501   2
   2   1 -22 11.1745 20.8553   3
  -2  -1 -22 12.1401 20.2662   3
  -2  -1 -22 11.7754 17.0287   1
   2  -1  22 15.4337 18.2212   1
  -2   1  22 13.5650 13.8779   6
   2  -1  22-6.42779 9.31669   6
   2  -1  22 9.12904 21.5505   2
   2  -1  22-11.0029 20.5356   1
   2   1 -22-12.8262 18.5454   1
  -2   1  22 21.4117 16.8550   5
   2  -1  22 5.71926 12.6438   5
  -2  -1 -22 28.5169 27.4762   4
   2   1 -21 19.3595 19.7778   2
  -2  -1 -21 10.1220 18.8796   4
   2  -1  21 15.9594 26.6242   1
  -2   1  21 11.1264 16.0753   1
   2   1 -21-11.9964 14.1521   3
  -2  -1 -21-13.0729 21.8091   3
   2  -1  21 9.60193 19.6188   2
   2  -1  21 12.1402 22.6436   1
   2   1 -21 13.8271 16.3113   1
  -2  -1 -21-18.5661 30.9727   1
  -2   1  21-7.62545 14.2234   5
   2  -1  21-5.61904 10.4815   5
   2  -1  21-6.73608 13.7638   6
  -2   1  21-7.07037 13.1882   6
   2   1 -21 20.3207 29.3581   1
   2  -1  20-7.27545 10.5134   6
  -2   1  20-7.36133 12.2824   6
   2   1 -20-10.2099 17.0338   2
  -2  -1 -20-10.8970 22.2652   4
   2  -1  20-16.3614 27.2953   1
  -2   1  20 12.1418 20.2564   1
  -2  -1 -20-13.0931 21.8432   1
  -2   1  20-17.4883 29.1752   1
   2   1 -20-14.8291 12.3711   1
  -2  -1 -20-18.7360 31.2565   1
   2  -1  20 11.5999 15.3001   5
  -2   1  20 7.85820 11.3551   5
   2   1 -20 12.9519 18.7132   3
  -2  -1 -20-14.1173 20.3968   3
   2   1 -20-20.8452 30.1162   1
   2  -1  19 31.5066 17.4717   6
  -2   1  19 15.2722 15.7010   6
   2   1 -19 43.8561 27.4921   2
  -2  -1 -19 35.3917 24.1678   4
  -2  -1 -19 13.3241 19.3301   1
   2  -1  19 33.1528 27.7091   1
  -2   1  19 12.6047 18.2954   1
  -2   1  19-17.4982 25.3414   1
   2  -1  19 31.1690 22.9961   2
  -2  -1 -19-18.7026 31.2498   1
   2  -1  19-13.8847 23.2296   1
   2   1 -19-15.0889 21.8703   1
   2   1 -19 21.0635 30.4818   1
  -2  -1 -19 29.7183 27.7702   3
   2  -1  19 17.2688 15.2853   5
  -2   1  18 18.1499 17.0948   5
   2  -1  18 23.7535 16.6021   5
  -2  -1 -18 110.589 46.1840   1
   2  -1  18 13.5857 16.2041   1
   2   1 -18 56.9659 33.6841   1
   2  -1  18 30.7432 27.1364   2
   2   1 -18 20.5660 29.8086   1
  -2  -1 -18 12.8191 21.5190   4
  -2  -1 -18 12.9526 24.2769   1
  -2   1  18 17.3020 38.2579   1
  -2  -1 -18 16.1027 26.9695   3
   2   1 -18 45.1856 28.1943   3
  -2   1  18 37.9784 21.1492   6
  -2   1  17 116.856 31.6688   6
  -2   1  17 156.324 38.8700   5
   2  -1  17 161.294 30.5867   5
  -2  -1 -17 71.8381 38.2444   1
   2   1 -17 161.075 49.9793   1
   2  -1  17 136.517 46.8060   1
   2  -1  17 128.947 34.8055   2
   2   1 -17 113.887 46.0598   2
  -2  -1 -17 123.071 45.4716   4
  -2  -1 -17 142.359 43.1754   1
   2  -1  17 114.628 44.5178   1
  -2   1  17 77.4706 35.7223   1
  -2   1  17 152.124 53.8425   1
   2   1 -17 60.4112 42.5315   1
  -2  -1 -17 34.7276 37.0781   3
   2   1 -17 113.314 46.0612   3
   2   1 -16-13.5750 25.3704   2
   2   1 -16-19.4451 28.1389   1
   2  -1  16 31.9426 26.6923   1
  -2  -1 -16 12.4637 25.5161   1
  -2   1  16-12.7645 15.1432   1
   2   1 -16 17.2061 20.3604   3
  -2  -1 -16 56.6235 38.5969   3
  -2  -1 -16 17.4170 20.6085   1
   2   1 -16 37.6333 27.7305   1
   2  -1  16 13.0506 21.8309   1
  -2   1  16 7.91953 14.8587   6
   2  -1  16 29.9073 24.9980   6
  -2   1  16 30.8385 19.2403   5
   2  -1  16 23.8749 19.3493   5
  -2   1  15 39.7944 18.8124   6
   2  -1  15 10.8870 20.3385   6
  -2   1  15 33.1903 24.4427   5
   2  -1  15 6.10870 14.4582   5
  -2  -1 -15 16.6624 27.8205   1
   2  -1  15-9.15028 13.2702   2
   2   1 -15 14.4945 24.2076   2
  -2  -1 -15-15.4590 25.8150   4
  -2   1  15-12.6101 23.5479   1
   2  -1  15 30.8219 28.7666   1
  -2   1  15 31.2362 29.1527   1
  -2  -1 -15 20.4641 24.1673   3
   2   1 -15 18.2996 34.1506   3
   2   1 -15-18.5514 30.9695   1
  -2   1  14 31.4910 20.0602   6
   2  -1  14 59.5393 28.3468   6
   2  -1  14 11.8418 17.5214   1
  -2  -1 -14 47.6033 35.2214   1
   2   1 -14 22.5721 21.3871   1
   2  -1  14 62.8743 27.2764   2
   2   1 -14 77.1506 45.6607   3
  -2   1  14 47.5431 33.0980   5
   2  -1  14 60.4505 22.3018   5
   2   1 -14 15.3810 34.1537   2
  -2  -1 -14 16.1950 23.7011   4
  -2  -1 -14 22.2627 37.3312   3
   2  -1  14 44.2225 30.3542   1
  -2   1  14 73.3643 30.8299   1
  -2  -1 -14 56.9237 27.1242   1
  -2   1  14 44.5221 30.5567   1
   2   1 -14 17.5685 25.6620   1
   2  -1  13 1236.65 134.508   5
   2  -1  13 1659.01 144.862   5
  -2   1  13 1046.11 139.785   6
   2  -1  13 1753.56 175.988   6
   2   1 -13 1164.55 168.284   2
   2  -1  13 1245.39 165.546   1
  -2  -1 -13 871.271 161.474   4
  -2  -1 -13 1913.52 219.841   3
   2   1 -13 1566.58 195.636   3
  -2  -1 -13 1231.82 156.665   1
  -2   1  13 1650.52 167.287   1
   2  -1  13 1234.12 148.476   2
   2   1 -13 1610.63 162.761   1
   2  -1  13 1255.47 161.205   1
  -2  -1 -13 1463.88 173.824   1
  -2   1  13 1724.42 180.469   1
  -2   1  12 100.949 29.6024   6
   2  -1  12 157.668 50.4638   6
   2  -1  12 104.012 41.1870   1
  -2  -1 -12 101.370 41.4922   1
   2   1 -12 113.863 35.1405   1
   2  -1  12 132.937 26.7769   5
   2  -1  12 82.7628 34.2881   2
  -2  -1 -12 318.434 99.5737   3
   2  -1  12 177.973 33.8386   5
  -2   1  12 162.483 46.4491   5
   2   1 -12 33.6572 30.0797   2
  -2  -1 -12 142.424 50.5557   4
  -2   1  12 220.056 53.6689   1
   2  -1  12 108.904 39.1774   1
  -2  -1 -12 123.216 37.7635   1
   2   1 -12 61.7393 49.7389   3
   2   1 -12 128.159 47.5318   1
  -2   1  12 117.699 39.5268   1
   2  -1  11 31.3613 34.6324   6
   2  -1  11 23.2143 25.6526   1
  -2  -1 -11 13.8925 30.6898   1
   2  -1  11 11.1256 10.3523   5
   2  -1  11 9.32875 19.1101   2
  -2  -1 -11 28.9821 41.8938   3
  -2   1  11-14.2788 20.6752   5
  -2  -1 -11 8.02178 15.0255   2
   2   1 -11 17.2911 20.4436   2
  -2  -1 -11 16.1629 26.9986   4
  -2   1  11 26.4362 29.2031   1
   2   1 -11 30.2612 23.8378   1
   2  -1  11 13.4949 15.9787   1
  -2  -1 -11 10.4724 19.5813   1
   2   1 -11 20.6568 34.4878   3
  -2   1  11 23.2067 23.7476   1
   2   1 -11 31.0329 25.9218   1
  -2  -1 -10 30.5454 50.9718   3
   2  -1  10 11.7283 19.6056   1
  -2  -1 -10 13.7194 25.6191   1
   2  -1  10 16.9423 12.3838   5
  -2   1  10 28.9165 26.9957   5
   2  -1  10 26.4058 17.6650   5
   2  -1  10 9.38587 17.5509   2
   2   1 -10-17.5461 25.3803   2
  -2  -1 -10-15.4574 22.3669   4
  -2   1  10 12.7536 23.8202   1
   2   1 -10 40.0443 23.6517   1
   2  -1  10 25.8525 24.1418   1
  -2  -1 -10 10.3567 15.0153   1
  -2   1  10 11.9817 11.2442   6
   2  -1  10-17.0994 28.5532   6
   2   1 -10 14.9242 24.9286   1
   2  -1   9 11.4279 22.1439   1
  -2  -1  -9 13.7988 23.7895   1
  -2  -1  -9 45.4387 24.3860   5
  -2  -1  -9 96.1276 65.7420   3
  -2   1   9 73.9817 33.2006   5
   2  -1   9 97.0432 23.8937   5
  -2  -1  -9 101.759 33.7151   2
   2   1  -9 52.7534 46.7692   2
  -2  -1  -9 59.1970 37.5160   4
   2   1  -9 84.8809 34.7977   1
  -2  -1  -9 21.2913 24.2484   1
   2  -1   9 171.512 45.7684   1
   2  -1   9 248.430 79.9247   6
   2   1  -9 88.0631 37.2146   1
  -2   1   9 47.4054 31.8315   1
   2  -1   8 779.992 120.217   6
  -2  -1  -8 780.995 148.067   3
   2  -1   8 570.828 77.0778   2
  -2  -1  -8 541.283 70.4672   5
   2  -1   8 399.438 47.9003   5
   2  -1   8 506.121 77.1678   1
  -2  -1  -8 365.896 77.2245   1
   2  -1   8 331.103 50.3115   5
  -2   1   8 365.617 79.9893   5
   2   1  -8 401.090 83.9968   2
  -2  -1  -8 572.288 74.8285   2
  -2  -1  -8 476.183 85.7263   4
  -2   1   8 542.067 81.4883   1
   2   1  -8 430.357 72.5188   1
  -2  -1  -8 537.260 77.8000   1
   2  -1   8 520.011 85.5338   1
  -2   1   8 516.215 57.4306   6
   2   1  -8 513.114 87.6655   1
  -2   1   8 443.648 76.5216   1
   2  -1   7 43.4663 48.1534   6
  -2   1   7 35.3101 12.1436   6
  -2  -1  -7 42.6868 33.8424   1
  -2  -1  -7 58.9827 31.7231   5
   2  -1   7 30.4949 11.7081   5
   2  -1   7 67.8157 13.1305   5
  -2   1   7 44.5862 30.6672   5
   2  -1   7 56.5769 28.6814   2
  -2  -1  -7 54.2330 26.4675   2
   2   1  -7 120.175 49.7909   2
  -2  -1  -7 14.1669 26.7694   4
  -2  -1  -7 60.8322 29.6079   1
   2  -1   7 51.4099 30.6241   1
  -2   1   7 24.8064 27.7064   1
   2   1  -7 78.9430 37.4952   3
   2   1  -7 14.6769 32.6727   1
  -2   1   7 122.341 42.2928   1
  -2  -1  -6 204.174 53.7731   1
   2  -1   6 249.909 51.8772   1
   2  -1   6 88.1747 37.9775   1
  -2  -1  -6 209.306 74.1354   3
   2  -1   6 175.790 23.1858   5
   2  -1   6 153.358 44.9184   2
  -2   1   6 168.936 47.9198   5
   2   1  -6 319.018 74.3220   2
  -2  -1  -6 122.826 39.9292   2
  -2   1   6 222.919 54.7938   1
   2   1  -6 301.608 67.0821   1
  -2   1   6 208.765 44.1241   4
   2   1  -6 135.878 43.5646   3
  -2   1   6 155.643 47.1438   1
  -2   1   6 153.387 23.3033   6
   2  -1   5 195.548 68.7112   6
   2  -1   5 150.567 41.6558   1
  -2  -1  -5 144.684 46.7715   1
   2   1  -5 103.130 36.5542   3
  -2  -1  -5 224.183 57.0676   3
  -2  -1  -5 191.266 40.9356   5
  -2   1   5 90.4668 36.2030   5
   2  -1   5 141.328 20.5447   5
   2  -1   5 171.150 40.7211   2
   2   1  -5 132.997 47.5787   2
  -2  -1  -5 105.651 45.7174   4
   2   1  -5 137.195 26.8502   4
  -2   1   5 144.733 40.4444   4
   2   1  -5 189.181 52.3676   1
  -2   1   5 185.647 52.0221   1
  -2  -1  -5 176.012 43.7802   1
  -2   1   5 110.476 50.7416   1
   2  -1   5 75.3925 39.7070   1
   2   1  -5 120.042 40.6502   1
  -2   1   4 583.492 92.3691   1
   2   1  -4 562.202 77.5590   3
   2  -1   4 806.606 135.481   6
   2  -1   4 638.937 85.0989   1
  -2  -1  -4 355.510 79.1875   1
  -2  -1  -4 573.807 79.2502   5
   2  -1   4 423.245 53.2709   5
   2   1  -4 547.169 83.8337   1
  -2   1   4 565.418 87.7583   5
   2   1  -4 397.868 59.4367   4
  -2  -1  -4 647.483 90.3636   4
  -2  -1  -4 729.996 79.5140   3
  -2   1   4 458.256 77.0656   4
   2   1  -4 472.366 87.8899   1
  -2   1   4 417.822 78.8478   1
   2  -1   4 620.116 80.0323   2
   2   1  -4 453.276 89.0282   2
   2  -1   3 2185.17 205.175   5
  -2   1   3 1930.41 225.512   5
  -2  -1  -3 2070.76 228.977   5
   2  -1   3 2205.26 226.513   2
   2   1  -3 2424.65 256.702   2
  -2  -1  -3 2467.57 240.406   4
   2   1  -3 2282.89 213.334   4
  -2   1   3 2681.37 241.200   4
  -2  -1  -3 2027.86 201.196   3
   2   1  -3 2311.77 223.279   3
  -2  -1  -3 2539.46 204.002   3
  -2  -1  -3 1498.18 232.429   1
   2   1  -3 2539.63 251.183   1
   2   1  -3 2227.45 230.188   1
   2   1  -3 1708.99 212.922   6
   2  -1   3 2336.63 273.696   6
  -2  -1  -3 2477.42 235.410   1
  -2   1   3 2481.72 242.704   1
   2   1  -2 1346.36 145.914   6
   2  -1   2 1697.47 193.155   6
   2  -1   2 1710.61 160.127   2
  -2  -1  -2 1356.54 156.525   5
   2   1  -2 1869.10 178.497   1
   2  -1   2 1486.97 139.052   5
  -2   1   2 1049.38 142.239   5
   2   1  -2 1645.14 178.122   2
   2   1  -2 1467.81 142.374   4
  -2  -1  -2 1338.82 158.098   4
  -2   1   2 1356.68 159.112   4
  -2  -1  -2 1171.39 125.045   3
   2  -1   2 1712.33 172.773   3
   2   1  -2 1563.64 147.551   3
  -2  -1  -2 1210.63 164.895   1
   2   1  -2 1524.77 170.890   1
  -2   1   2 1599.38 168.794   1
  -2  -1  -2 1492.12 165.127   1
  -2  -1  -2 1242.71 122.917   3
  -2   1   1 19.0994 11.6810   6
   2  -1   1 119.805 30.6581   5
  -2  -1  -1 12.9566 24.3091   1
  -2   1   1 50.6280 29.9769   1
   2   1  -1 12.6464 33.4613   1
  -2  -1  -1 21.8699 22.4968   5
   2   1  -1 155.961 52.9542   2
   2   1  -1 30.9686 17.3363   4
  -2  -1  -1 10.0652 18.9572   4
   2  -1   1 12.7323 18.5827   3
   2   1  -1 14.4781 24.2962   1
  -2   1   1 12.6962 23.8265   1
  -2  -1  -1 27.4970 25.7779   1
  -2  -1  -1 24.0870 11.4692   3
   2   1  -1 26.2910 15.4205   3
   2  -1   1 57.2778 28.7866   1
   2   1   0-10.6192 19.8075   6
  -2   1   0 3.16583 9.88296   6
   2   1   0 13.2147 31.1772   2
   2  -1   0-9.63786 21.2704   2
  -2  -1   0 18.3676 20.2685   4
  -2   1   0 11.3726 21.2125   4
   2  -1   0-12.3841 20.6606   3
  -2   1   0 12.1977 17.6237   1
   2   1   0 13.8529 28.3043   1
  -2  -1   0-13.3796 19.3310   1
   2  -1   0-10.9765 15.8596   1
  -2  -1   0-11.1900 20.8719   5
  -2   1   0 12.6850 23.6601   1
  -2  -1   0-13.5339 22.5785   1
   2   1   0-12.4180 14.6501   1
   2  -1   0 43.9246 29.3111   5
  -2   1   0 7.18124 14.6740   5
  -2  -1   0 4.35912 10.9103   3
   2   1   0 7.36815 10.1942   3
   2  -1   0-8.52716 23.5908   6
   2   1   1 21.6640 25.6813   6
  -2  -1   1 23.0067 25.5132   5
  -2   1  -1 11.8006 29.6382   1
   2   1   1 24.4615 28.9668   1
  -2  -1   1 25.9142 21.7644   1
  -2   1  -1 63.4503 23.8048   5
   2  -1  -1 38.6294 24.2993   2
   2   1   1 73.7023 29.0913   2
  -2  -1   1 49.6050 27.7010   4
   2   1   1 5.81273 10.5951   3
  -2   1  -1 80.9567 36.1840   4
  -2   1  -1 39.4538 16.3214   6
   2  -1  -1 23.2530 16.0394   6
   2  -1  -1 11.9032 17.3839   3
  -2  -1   1 30.2107 21.9707   3
  -2  -1   1 13.8517 34.7546   1
  -2   1  -1 24.6941 20.7540   1
   2   1   1 13.8902 26.0316   1
  -2  -1   2 1351.06 163.423   5
  -2   1  -2 1364.06 140.091   5
  -2   1  -2 1522.28 168.563   4
  -2  -1   2 1495.19 152.150   4
  -2   1  -2 1324.48 161.839   1
  -2  -1   2 1405.91 169.554   1
   2   1   2 1379.73 165.071   1
  -2  -1   2 1711.27 176.038   3
   2  -1  -2 1261.77 164.495   3
  -2   1  -2 1114.62 156.173   1
   2   1   2 1368.24 170.915   1
   2  -1  -2 1650.39 171.739   5
   2   1   2 1640.40 167.802   2
   2  -1  -2 1462.89 157.472   2
  -2  -1   2 1448.50 172.745   1
  -2  -1   2 1366.60 157.496   6
  -2   1  -2 1490.06 144.308   6
   2   1   2 1682.57 168.800   6
  -2  -1   3 2115.86 233.324   5
  -2   1  -3 1967.92 201.337   5
  -2  -1   3 2186.79 240.251   1
   2   1   3 2062.51 226.315   2
   2  -1  -3 2299.30 226.056   2
  -2   1  -3 2302.15 230.599   4
  -2  -1   3 2338.76 243.736   1
   2   1   3 1724.68 227.600   1
  -2   1  -3 2303.76 231.119   1
  -2  -1   3 3180.80 284.944   3
   2  -1  -3 2158.55 239.496   3
   2   1   3 2403.45 232.511   6
  -2   1  -3 2361.52 217.087   6
  -2  -1   3 2364.43 231.080   6
   2  -1  -3 2662.80 243.843   1
   2   1   3 2229.85 239.729   1
   2   1   4 479.579 84.3457   1
   2   1   4 542.652 85.2915   1
  -2  -1   4 554.752 94.3149   1
  -2   1  -4 488.784 79.5531   1
  -2  -1   4 534.666 88.9194   5
  -2   1  -4 632.322 84.4396   4
  -2  -1   4 414.480 63.5471   4
  -2  -1   4 606.393 82.6245   6
   2   1   4 658.202 82.6881   6
  -2   1  -4 598.663 77.8863   6
   2  -1  -4 568.621 90.1931   1
  -2  -1   4 396.538 84.3562   1
  -2   1  -4 472.891 55.3042   5
   2  -1  -4 556.197 76.2959   2
   2  -1  -4 647.389 93.3879   3
  -2  -1   4 503.845 113.257   3
  -2   1  -4 536.315 78.4736   3
   2   1   5 94.9693 40.0688   1
  -2   1  -5 142.148 41.9686   1
  -2   1  -5 195.908 45.0594   1
   2   1   5 166.851 41.8197   6
   2  -1  -5 188.935 42.0473   2
   2   1   5 130.048 36.2704   2
  -2   1  -5 93.8969 35.1986   4
  -2  -1   5 136.331 27.3302   4
  -2   1  -5 119.801 18.9602   5
  -2  -1   5 163.954 45.2016   5
  -2  -1   5 226.893 57.6067   1
   2  -1  -5 113.730 47.3706   1
  -2   1  -5 162.212 38.2762   3
   2   1   5 96.6713 21.4981   3
  -2  -1   5 227.407 82.9513   3
   2  -1  -5 222.147 54.3258   3
   2   1   6 210.872 45.6695   6
   2   1   6 121.750 26.9357   3
  -2   1  -6 206.613 41.4644   3
  -2   1  -6 220.796 54.3955   1
   2   1   6 243.999 56.2051   1
  -2  -1   6 203.594 44.6079   6
  -2   1  -6 261.341 52.2919   1
   2   1   6 239.251 50.4922   1
   2   1   6 200.610 39.0471   2
   2  -1  -6 230.342 45.0711   2
  -2  -1   6 171.026 32.4303   4
  -2   1  -6 138.146 38.7143   4
  -2  -1   6 262.334 62.4850   1
   2  -1  -6 273.541 55.8815   1
  -2  -1   6 282.374 55.5963   1
   2  -1  -6 164.945 23.9170   6
   2  -1  -6 156.468 50.1184   3
   2  -1  -7-13.2590 22.7530   1
  -2  -1   7 61.6942 43.0002   1
  -2  -1   7 48.4701 27.3431   6
   2  -1  -7 50.5210 16.7633   6
   2   1   7 85.3102 29.8201   6
  -2   1  -7 78.4162 31.2914   1
   2   1   7 23.2951 22.3693   1
  -2   1  -7 58.2458 27.9957   1
   2   1   7 34.9898 26.2859   1
   2  -1  -7 27.4713 32.8413   3
  -2  -1   7 70.9105 35.9410   5
  -2  -1   7 56.4475 20.3271   4
  -2   1  -7 125.375 35.4398   4
  -2  -1   7 68.8533 23.8108   4
  -2   1  -7 129.543 32.6538   3
   2   1   7 41.7431 16.8193   3
   2   1   7 56.2795 22.1574   2
   2  -1  -7 74.3555 32.3877   1
  -2  -1   7 12.6531 21.7716   1
  -2   1  -8 465.782 68.9307   3
  -2  -1   8 451.335 70.6471   6
   2  -1  -8 370.066 54.6894   6
   2   1   8 498.305 63.6290   2
  -2  -1   8 502.121 61.8974   4
  -2  -1   8 529.832 79.6827   5
   2   1   8 533.990 61.0545   3
   2  -1  -8 433.434 81.1533   3
  -2  -1   8 472.371 57.6065   4
  -2   1  -8 444.436 67.9665   4
  -2  -1   8 535.874 91.0748   1
   2   1   8 316.718 69.0438   1
  -2   1  -8 669.696 90.4735   1
   2  -1  -8 437.596 74.6363   1
  -2  -1   8 548.256 82.5263   1
  -2   1  -8 581.812 81.8222   1
   2   1   8 457.800 78.1894   1
   2  -1  -8 401.712 67.9959   2
  -2   1  -9 122.828 34.2822   3
   2   1   9 70.7497 30.3528   1
  -2  -1   9 46.4291 25.5063   6
  -2  -1   9 114.144 41.5849   5
  -2   1  -9 205.515 46.2240   1
   2   1   9 67.2719 22.0899   2
   2  -1  -9 145.491 37.8328   2
  -2  -1   9 27.7244 16.5374   4
  -2  -1   9 89.8369 42.0283   1
   2  -1  -9 77.8395 33.2344   1
   2  -1  -9 110.057 43.5212   3
  -2  -1   9 89.6090 34.5078   1
   2  -1  -9 51.7648 30.7494   1
   2  -1 -10 5.70991 12.7336   6
   2   1  10 39.3335 26.3107   6
   2   1  10 12.0878 20.2482   1
  -2  -1  10-9.30891 15.6372   6
  -2   1 -10 35.2753 20.8861   3
   2   1  10 31.2377 17.9987   2
  -2  -1  10 13.5460 27.7370   5
   2  -1 -10 13.8259 20.0586   3
  -2  -1  10-5.77686 11.9446   4
  -2   1 -10 8.27643 18.3566   4
  -2   1 -10 51.3174 26.2762   1
  -2  -1  10 29.5627 27.6299   1
   2  -1 -10 13.0124 26.6493   1
  -2  -1  10 25.1648 27.8279   1
   2  -1 -10 52.0859 30.1556   1
   2  -1 -10 18.3970 23.0905   2
   2  -1 -11 13.0975 21.9503   1
  -2  -1  11 44.4433 30.3408   1
   2   1  11 40.3905 21.4109   6
   2  -1 -11 23.6207 16.4709   6
  -2   1 -11 62.9244 34.8785   1
   2   1  11 37.9040 31.6858   1
  -2   1 -11 19.0197 23.8893   3
  -2   1 -11 26.3094 24.6250   1
   2   1  11 12.4910 23.3919   1
  -2  -1  11 9.18244 13.4315   6
  -2  -1  11 14.0963 23.6094   5
  -2  -1  11 5.41673 11.2650   4
  -2   1 -11 8.14576 20.4914   4
  -2  -1  11 32.8731 14.8064   4
   2  -1 -11 13.9719 20.2946   3
   2  -1 -11 56.1630 30.3119   2
  -2  -1  11 12.8482 21.5364   1
   2   1  12 88.0402 36.3380   1
  -2   1 -12 88.1447 34.8282   1
  -2  -1  12 110.840 31.6259   6
   2   1  12 66.6396 28.8787   6
   2  -1 -12 167.482 42.9482   1
  -2   1 -12 149.992 45.2792   1
   2   1  12 49.9122 31.2484   1
   2   1  12 126.303 28.9468   2
   2  -1 -12 129.250 46.0291   3
   2   1  12 140.324 32.7544   5
  -2  -1  12 176.315 50.1297   5
  -2  -1  12 111.166 29.3624   4
   2  -1 -12 116.985 43.2790   4
  -2   1 -12 165.550 38.6298   4
  -2  -1  12 118.467 42.3968   1
   2  -1 -12 81.1600 37.1865   1
  -2   1 -12 175.130 39.8316   3
   2  -1 -12 170.856 41.7090   2
   2   1  13 1512.55 140.594   2
   2  -1 -13 1195.07 167.430   1
  -2   1 -13 1447.70 170.031   1
  -2  -1  13 1325.94 172.231   1
  -2  -1  13 1570.79 176.284   5
   2   1  13 1461.90 145.082   5
   2  -1 -13 1219.00 164.831   4
   2   1  13 1362.37 154.409   6
  -2  -1  13 1416.01 155.294   6
  -2  -1  13 1321.42 142.626   4
  -2   1 -13 1384.28 152.016   4
  -2  -1  13 1255.69 136.700   4
   2  -1 -13 1570.36 177.552   3
  -2   1 -13 1539.21 166.719   3
   2   1  13 1531.39 171.510   1
   2  -1 -13 1336.79 164.323   1
   2   1  13 1506.13 168.745   1
  -2   1 -13 1435.84 171.122   1
  -2  -1  13 1338.58 168.510   1
   2  -1 -13 1223.80 152.979   2
  -2   1 -14 105.990 36.8768   3
   2  -1 -14 25.3361 26.2006   1
   2   1  14 25.5299 32.2003   1
  -2   1 -14 58.3436 32.4451   1
   2   1  14 35.6343 24.9787   6
  -2  -1  14 58.7110 24.8216   6
   2   1  14 30.4240 16.8788   2
   2   1  14 40.7031 30.2172   1
  -2   1 -14 13.7829 28.4529   1
   2   1  14 77.7531 23.7509   5
  -2  -1  14 45.9222 36.3420   5
   2  -1 -14 42.2218 33.4520   4
  -2   1 -14 17.6116 16.9207   4
  -2  -1  14 35.7974 17.5410   4
   2  -1 -14 28.4625 26.8533   1
  -2  -1  14 46.6265 41.1968   1
   2  -1 -14 75.9894 31.3170   3
   2  -1 -14 76.2727 28.9604   2
   2  -1 -15 15.5029 25.8823   3
  -2   1 -15 14.2820 29.1978   3
   2   1  15 39.4732 26.9023   1
   2  -1 -15 13.7347 28.0803   1
  -2   1 -15 30.0697 28.0603   1
  -2  -1  15 10.1214 14.6580   6
   2   1  15 9.05542 15.1407   6
   2   1  15 25.1331 18.3041   2
  -2  -1  15 16.2286 23.4679   1
   2   1  15 14.3325 29.3009   1
  -2  -1  15 15.6521 22.6358   5
   2   1  15 5.98735 15.0169   5
   2  -1 -15 14.3559 23.9703   4
  -2   1 -15 18.3603 17.1524   4
  -2  -1  15-5.35602 11.8637   4
  -2  -1  15 14.2757 23.8368   1
   2  -1 -15-9.38835 15.6949   2
   2  -1 -15 14.6699 27.3800   1
   2   1  16 9.40186 17.5431   6
  -2  -1  16-10.4442 17.4308   6
   2  -1 -16-14.9471 30.5433   1
   2   1  16 4.89687 12.2643   2
  -2  -1  16-16.8638 24.3688   1
   2   1  16 15.0205 25.0626   1
  -2   1 -16-15.2847 31.2330   1
  -2   1 -16 46.1306 28.6843   3
   2   1  16 6.31560 13.9470   5
  -2  -1  16 31.5664 32.2513   5
   2  -1 -16-14.4962 29.6221   4
  -2   1 -16 9.63858 19.6997   4
   2  -1 -16-14.9897 25.0113   1
  -2  -1  16 14.7066 17.3556   1
   2  -1 -16 15.6836 22.6642   3
   2  -1 -16 9.11123 18.6226   2
  -2  -1  17 127.547 39.6958   6
   2   1  17 40.9642 28.4965   6
  -2   1 -17 139.967 43.9698   1
   2   1  17 118.900 42.1056   1
   2   1  17 91.9494 25.7551   2
   2   1  17 93.2791 43.9554   1
  -2  -1  17 86.0237 43.9980   1
  -2   1 -17 115.390 39.9347   3
   2   1  17 182.386 33.1401   5
   2  -1 -17 86.7733 39.2115   4
  -2   1 -17 82.7538 34.6274   4
   2  -1 -17 123.412 45.4885   1
  -2  -1  17 119.996 46.0135   1
   2  -1 -17 94.2019 44.3718   3
   2  -1 -17 60.9148 32.1047   2
   2   1  18 5.40537 14.9745   2
   2   1  18 7.30234 14.9407   5
  -2  -1  18 15.2998 22.1181   5
   2  -1 -18 15.5045 22.4136   3
   2  -1 -18-13.8533 20.0297   4
   2  -1 -18 32.7211 23.6496   2
   2  -1 -18-15.3744 22.2258   1
   2   1  18 21.5852 20.1450   6
  -2  -1  18 10.6877 19.9496   6
   2  -1 -18-17.3609 25.0941   1
   2   1  18-15.7349 26.2611   1
  -2   1 -18 30.6535 22.1569   1
  -2   1 -18-16.1214 13.4703   1
   2   1  18 15.8340 22.8893   1
  -2  -1  18 35.1163 32.7576   1
  -2   1 -18 17.2813 24.9792   3
  -2  -1  18-15.1243 28.2198   1
  -2  -1  19 14.7002 30.0716   5
  -2  -1  19-15.0548 21.8010   1
   2   1  19 31.7019 22.9487   1
  -2  -1  19 17.8964 25.8983   1
  -2   1 -19 16.0727 30.0147   1
   2  -1 -19 13.4759 22.5301   4
  -2   1 -19 11.6604 19.5092   4
   2  -1 -19 15.1151 25.2593   1
  -2  -1  19 21.2111 19.8367   6
   2   1  19 15.8480 26.4799   1
   2  -1 -19 17.3378 14.5383   1
  -2   1 -19 15.1390 25.2992   1
  -2   1 -19 17.1963 20.3396   3
   2  -1 -19 37.8980 22.8437   2
  -2  -1  20 13.9297 23.2460   5
   2   1  20 24.0871 16.4161   5
  -2  -1  20 14.8033 21.3955   1
  -2   1 -20-11.9486 17.2734   4
   2  -1 -20 14.6697 24.4800   1
   2   1  20 9.87775 16.4898   6
  -2   1 -20-15.7401 22.7484   1
  -2  -1  20-17.4791 20.6277   1
   2   1  20-15.5677 12.9998   1
   2  -1 -20-13.3245 29.4116   4
   2   1  20-16.3817 23.6750   1
   2  -1 -20 16.4336 23.7499   1
  -2   1 -20 14.7751 21.3548   1
   2  -1 -20 20.7778 18.2788   2
  -2  -1  21-13.0432 24.3320   5
   2   1  21-7.51471 14.0243   5
  -2  -1  21-14.3890 20.7938   1
   2   1  21-15.0198 21.7048   1
  -2   1 -21-14.9201 27.8320   1
  -2  -1  21-17.0028 24.5691   1
   2  -1 -21-12.6935 21.1810   4
  -2   1 -21-11.7496 19.6069   4
   2  -1 -21 14.0708 20.3342   1
  -2  -1  21-10.0477 16.7688   6
   2   1  21 8.59989 17.5775   6
   2  -1 -21-15.4929 12.9319   1
   2  -1 -21-6.24944 13.8001   2
   2  -1 -22 13.2443 24.7053   3
   2  -1 -22-12.0153 20.0478   4
  -2   1 -22 10.8615 20.2617   4
  -2  -1  22-15.7656 26.3033   1
  -2  -1  22-13.8644 23.1320   1
  -2  -1  22 9.61894 13.9020   6
   2   1  22-8.17928 16.7158   6
  -2   1 -22-13.8746 20.0486   1
  -2   1 -22 14.6104 17.2388   3
  -2  -1  22-12.1180 20.2191   5
   2   1  22 28.2261 20.3930   5
   2  -1 -22 5.61425 12.3958   2
   2  -1 -23 192.057 50.0759   4
  -2  -1  23 191.492 40.2269   6
   2   1  23 237.278 41.5501   6
  -2   1 -23 250.534 56.4877   1
  -2  -1  23 264.782 58.8064   1
   2   1  23 240.733 41.8312   5
  -2  -1  23 212.265 46.8829   5
   2  -1 -23 136.653 42.3187   3
  -2   1 -23 130.419 40.2251   4
  -2   1 -23 106.750 44.9661   3
   2   1  24 6.31784 12.9122   5
  -2  -1  24-10.2597 14.8258   5
  -2   1 -24 24.3007 17.5568   3
  -2  -1  24-8.57838 7.16255   6
   2  -1 -24 11.5787 21.5980   3
  -2  -1  25 8.02506 13.5696   6
   2   1  25 17.9070 11.3513   5
  -2  -1  25 38.7733 19.9283   5
  -2   1 -25 68.1102 25.7001   4
   2  -1 -25 39.6153 26.2169   4
  -2   1 -25 11.2109 18.8329   3
   2  -1 -25 21.4836 18.0561   3
  -2  -1  26-7.45429 10.7742   6
   2   1  26-5.71862 9.54537   6
   2   1  26-5.63829 13.3058   5
  -2   1 -26 7.90762 14.7522   4
   2  -1 -26-9.06657 15.1284   4
  -2   1 -26 10.1618 16.9551   3
   2  -1 -26-9.92748 14.3460   3
   2   1  27 10.6781 11.8216   6
  -2  -1  27 6.94105 12.9816   6
  -2  -1  27 16.2912 16.6704   5
   2   1  27 5.39717 11.0691   5
  -2   1 -27 7.51784 12.5782   4
   2  -1 -27 8.49581 17.3848   4
  -2   1 -27 18.7359 15.6573   3
   2  -1 -27 18.3227 17.1141   3
  -2  -1  28-6.45135 12.0339   6
   2   1  28 4.99559 8.33562   6
   2   1  28-5.05807 11.1638   5
  -2  -1  28 7.47895 15.2816   5
  -2   1 -28-7.20490 12.0207   4
   2  -1 -28 8.43356 7.03676   3
  -2   1 -28 8.59551 12.4194   3
  -2   1 -29 7.94211 11.4962   3
   2   1  29 4.88102 12.2347   5
  -2  -1  29 26.6882 15.7569   5
   2   1  29 4.65212 7.79344   6
   2  -1 -29 7.73473 11.1972   3
  -2  -1  30 6.15102 11.4767   5
   2   1  30 4.38372 9.67932   6
  -2  -1  30-5.57010 8.05339   6
   2  -1 -30 7.11122 11.8672   3
  -2   1 -30 7.29174 12.1683   3
  -2  -1  31-5.25155 10.7417   6
  -2   1 -31-6.88543 11.4976   3
  -2  -1  32-4.88427 7.05657   6
  -2  -1  32 5.13222 8.56180   5
  -2  -2 -31 7.33625 10.6172   3
  -2  -2 -30 3355.39 299.322   4
  -2   2  30 2968.65 288.760   5
  -2  -2 -30 3525.29 307.346   3
   2  -2  29 4.75393 6.86981   6
  -2   2  29-4.81419 8.03258   5
   2   2 -29-6.43513 9.29822   3
  -2  -2 -29-6.70346 12.5037   4
  -2   2  28 467.628 58.3051   5
   2   2 -28 378.250 61.8417   3
  -2  -2 -28 533.711 77.3695   3
  -2  -2 -28 470.221 65.2955   4
   2  -2  28 554.761 61.2213   6
  -2  -2 -27-7.14754 11.9257   4
  -2   2  27-5.06784 11.1861   5
   2  -2  27-5.27324 6.22427   6
   2   2 -27-6.91189 14.1237   2
   2   2 -27 14.7104 17.3538   3
  -2  -2 -27-9.90396 14.3101   3
  -2  -2 -26 175.189 38.7435   4
  -2   2  26 241.243 36.0826   5
   2  -2  26 175.963 34.0570   6
  -2   2  26 195.708 34.3419   6
   2   2 -26 248.568 44.8871   2
  -2  -2 -25 38.5127 18.5664   4
   2  -2  25 70.7528 20.6315   6
  -2   2  25 66.4332 18.4806   6
  -2   2  25 16.2402 11.6971   5
   2   2 -25 37.1781 16.8450   2
  -2  -2 -25 23.0643 23.8673   3
  -2  -2 -24 8879.31 755.157   4
  -2   2  24 7569.74 739.051   5
   2  -2  24 8915.97 745.652   6
  -2   2  24 8076.23 738.885   6
  -2  -2 -24 10584.4 783.961   3
   2   2 -24 8369.49 750.621   2
  -2   2  23 99.2787 24.9106   6
  -2  -2 -23 143.343 36.1427   4
   2   2 -23 82.7258 30.4418   2
  -2  -2 -23 53.3630 36.1650   3
  -2   2  23 88.9621 23.1223   5
  -2   2  22 23367.9 2174.23   6
  -2  -2 -22 31882.7 2231.11   3
  -2  -2 -22 24699.6 2191.96   4
  -2   2  22 23841.6 2178.51   5
   2  -2  22 29790.1 2203.24   2
  -2  -2 -21-9.36738 11.0523   4
   2   2 -21-9.57422 19.5628   2
  -2   2  21 6.52499 10.8876   5
   2  -2  21-6.61394 16.5519   5
   2   2 -21-11.4357 16.5230   1
   2  -2  21 31.5210 20.7869   6
  -2   2  21-5.54087 10.3370   6
   2  -2  21-10.5671 21.5912   2
  -2  -2 -21-15.3683 18.1300   3
  -2  -2 -20 32986.7 2749.21   4
   2  -2  20 38184.6 2745.94   6
  -2   2  20 31431.6 2726.11   6
   2   2 -20 32502.2 2752.40   3
  -2  -2 -20 43625.3 2799.70   3
  -2   2  20 30627.8 2730.81   5
   2  -2  20 25764.8 2725.04   5
   2  -2  20 35863.9 2748.82   1
   2   2 -20 26516.2 2745.68   1
   2   2 -19 22.6334 29.8819   2
   2  -2  19 16.7985 34.3497   1
  -2  -2 -19-11.2030 16.2444   1
   2   2 -19-23.3140 27.5363   1
   2   2 -19 25.0697 25.6479   3
  -2  -2 -19 69.3569 35.4535   3
   2  -2  19 22.5505 18.8605   2
  -2  -2 -19 18.4806 21.8439   1
   2  -2  19 20.8124 21.3064   1
   2   2 -19 12.6794 25.9428   1
  -2   2  19 14.8854 15.2695   5
   2  -2  19 12.3349 13.6809   5
   2  -2  19 9.34616 17.4867   6
  -2   2  18 69.8356 25.8777   5
   2  -2  18 34.3471 20.1517   5
  -2  -2 -18 53.4810 33.8649   1
   2   2 -18 108.693 43.2188   1
   2  -2  18 57.3252 32.3617   1
  -2  -2 -18 159.689 44.0704   4
   2   2 -18 85.5806 35.9055   2
  -2   2  18 31.1977 22.1977   1
   2  -2  18 115.644 46.1525   1
  -2   2  18 89.1405 42.5484   1
   2   2 -18 22.4700 38.0317   1
   2   2 -18 66.1070 35.4610   3
  -2  -2 -18 91.0742 46.0302   3
   2  -2  18 101.702 31.2538   6
  -2   2  18 56.1830 20.3627   6
   2  -2  17 11.0355 18.4538   6
  -2   2  17 22.9506 14.4139   6
   2  -2  17 11.3382 18.9575   2
  -2  -2 -17 33.8339 28.2499   1
   2  -2  17 5.12234 14.2278   5
   2   2 -17 13.2284 22.1046   2
  -2  -2 -17 15.5593 6.34225   2
  -2  -2 -17 24.4355 22.8232   4
  -2   2  17 16.9158 28.2480   1
   2   2 -17 21.3003 30.7993   1
  -2  -2 -17 18.8778 35.2324   3
   2   2 -17-14.3557 23.9823   3
   2  -2  17 16.0381 26.7854   1
  -2   2  17 10.7844 15.6325   1
  -2  -2 -17 22.0610 18.4453   1
   2  -2  16 794.357 99.3324   6
  -2   2  16 602.380 76.9525   6
   2  -2  16 654.046 94.0212   2
   2  -2  16 590.114 69.9937   5
   2  -2  16 739.644 75.3331   5
  -2  -2 -16 573.130 102.673   1
  -2  -2 -16 757.202 96.8866   1
   2  -2  16 524.956 91.6022   1
  -2  -2 -16 687.712 68.1312   2
   2   2 -16 836.496 114.050   2
  -2  -2 -16 569.225 96.0813   4
   2   2 -16 671.360 121.053   1
   2   2 -16 689.814 98.1351   1
  -2   2  16 866.378 121.087   1
  -2   2  16 427.424 83.0427   1
   2  -2  16 631.062 102.726   1
   2   2 -16 702.025 111.573   3
   2   2 -15 353.697 77.4340   3
  -2  -2 -15 298.416 68.5156   1
   2   2 -15 284.086 58.6515   1
   2  -2  15 219.585 54.1441   1
   2  -2  15 295.775 38.6962   5
   2  -2  15 322.689 56.1687   2
  -2   2  15 302.927 56.7754   5
  -2  -2 -15 287.535 42.1191   2
   2   2 -15 286.426 66.7971   2
  -2  -2 -15 332.483 69.8815   4
   2  -2  15 295.964 61.9782   6
  -2   2  15 350.870 48.2133   6
   2   2 -15 339.370 84.2455   1
  -2   2  15 364.673 76.2062   1
  -2   2  15 182.313 48.4515   1
   2  -2  15 204.735 62.7738   1
  -2  -2 -15 398.623 62.7534   1
   2  -2  14 31901.1 2819.13   5
   2  -2  14 32722.4 2818.54   5
   2  -2  14 30486.9 2847.60   2
  -2   2  14 36986.5 2856.18   5
  -2  -2 -14 35989.7 2832.76   2
  -2  -2 -14 34394.5 2879.20   4
   2  -2  14 35351.6 2873.12   1
   2   2 -14 31695.4 2885.87   3
  -2  -2 -14 26343.2 2876.29   3
   2   2 -14 34592.6 2886.77   1
  -2  -2 -14 32105.1 2851.75   1
  -2   2  14 32932.0 2832.89   6
   2  -2  14 35140.9 2866.80   6
   2   2 -14 35965.3 2856.06   1
   2  -2  14 30612.3 2853.01   1
  -2  -2 -14 33692.1 2870.16   1
   2   2 -13 119.289 58.4651   3
  -2  -2 -13 120.242 47.2151   1
   2   2 -13 131.134 37.4160   1
   2  -2  13 91.5427 38.5450   1
  -2  -2 -13 170.748 39.4720   1
   2  -2  13 184.819 51.6173   1
  -2   2  13 60.4495 31.0733   1
   2  -2  13 124.508 17.6194   5
  -2   2  13 187.597 45.4614   5
  -2  -2 -13 111.636 29.4648   2
   2   2 -13 243.395 65.7560   2
   2   2 -13 81.6797 44.4384   1
  -2  -2 -13 189.166 58.3965   4
   2  -2  13 122.620 43.8879   6
  -2   2  13 96.7931 26.9645   6
   2  -2  13 101.581 33.5139   2
  -2   2  13 169.834 48.7261   1
  -2  -2 -13 159.610 65.3882   3
   2  -2  12 38746.3 3341.56   2
  -2   2  12 45131.8 3359.06   5
  -2   2  12 40295.0 3323.68   6
   2  -2  12 35503.8 3353.18   6
  -2  -2 -12 32766.0 3372.02   4
   2   2 -12 41902.5 3342.09   1
   2  -2  12 33601.1 3339.37   1
  -2  -2 -12 41398.3 3357.59   1
  -2   2  12 41052.8 3352.84   1
  -2  -2 -12 41282.2 3373.71   3
   2   2 -12 50925.4 3418.35   3
   2   2 -12 40231.5 3366.29   1
  -2  -2 -12 40931.1 3346.96   1
  -2   2  12 39888.8 3341.13   1
  -2  -2 -12 31697.9 3325.66   2
   2   2 -12 35268.0 3379.19   2
   2  -2  12 37665.9 3349.14   1
   2   2 -11 277.509 83.8025   3
   2  -2  11 158.841 43.6425   1
   2  -2  11 290.338 55.4486   1
  -2  -2 -11 194.231 45.3959   1
  -2   2  11 331.451 59.0873   5
  -2  -2 -11 194.470 46.0004   2
   2   2 -11 289.538 82.4985   2
  -2  -2 -11 247.296 73.1331   4
   2  -2  11 251.086 59.7869   6
  -2   2  11 205.944 35.2847   6
  -2   2  11 139.473 45.9474   1
   2   2 -11 209.285 43.1241   1
  -2  -2 -11 141.143 53.1060   3
  -2   2  11 189.302 44.1136   1
   2   2 -11 186.273 52.4764   1
   2   2 -10 261892. 24400.9   2
  -2  -2 -10 244240. 24357.4   2
  -2   2  10 283193. 24362.7   1
   2   2 -10 288302. 24382.8   1
  -2  -2 -10 235866. 24403.8   4
   2  -2  10 279361. 24365.9   2
   2   2 -10 357781. 24458.4   3
  -2  -2 -10 276988. 24380.8   3
  -2   2  10 360736. 24399.6   5
   2  -2  10 295099. 24383.0   6
  -2   2  10 306342. 24347.4   6
  -2   2  10 283038. 24370.1   1
   2  -2   9 335.047 71.0757   6
  -2  -2  -9 350.198 63.8919   5
   2  -2   9 438.769 69.1656   1
   2  -2   9 535.206 75.7953   2
  -2   2   9 517.864 59.8261   6
  -2   2   9 718.967 99.2884   5
  -2  -2  -9 282.669 66.1711   2
   2   2  -9 605.315 111.879   2
  -2  -2  -9 448.910 68.0669   1
   2   2  -9 627.085 132.738   3
   2   2  -9 456.705 69.1123   1
  -2   2   9 535.086 76.3912   1
   2   2  -9 382.376 74.7176   1
  -2   2   9 398.857 65.2516   1
  -2  -2  -9 358.629 67.5915   3
  -2  -2  -8 1737.76 181.429   5
  -2   2   8 2535.52 225.287   5
  -2   2   8 1536.70 178.405   1
   2   2  -8 1622.49 192.509   1
   2  -2   8 1710.73 191.843   6
  -2   2   8 1938.18 166.582   6
  -2  -2  -8 1824.93 184.475   1
  -2  -2  -8 615.976 195.909   4
  -2  -2  -8 1505.17 173.522   3
   2   2  -8 1435.65 230.513   3
   2  -2   8 1877.09 189.997   2
   2   2  -8 1888.18 226.367   2
  -2  -2  -8 1602.93 184.865   2
   2  -2   8 1839.40 184.898   1
  -2   2   8 1593.01 182.157   1
   2   2  -8 1647.19 182.356   1
  -2   2   7 108.198 20.1657   6
   2  -2   7 143.617 39.4292   6
  -2   2   7 101.067 24.9566   6
  -2  -2  -7 94.9472 36.0949   5
   2  -2   7 107.822 35.1358   1
   2  -2   7 62.6855 30.7653   2
  -2   2   7 162.049 49.8623   5
  -2  -2  -7 142.977 28.1778   3
   2   2  -7 98.2890 55.3943   2
  -2   2   7 169.184 37.8825   1
   2   2  -7 54.5993 40.8251   3
   2   2  -7 180.716 42.6061   1
  -2  -2  -7 159.432 38.5073   1
  -2  -2  -7 124.205 59.5461   4
  -2   2   6 1802.11 186.934   5
  -2   2   6 1194.55 110.961   6
   2  -2   6 1195.36 140.016   6
  -2   2   6 909.053 112.174   6
  -2   2   6 1254.24 138.735   1
   2   2  -6 1068.27 149.983   1
   2   2  -6 1557.70 203.896   3
   2  -2   6 1159.01 142.095   2
  -2   2   6 1950.49 170.371   1
  -2  -2  -6 1344.23 194.852   4
   2   2  -6 1306.82 113.932   4
  -2  -2  -6 1247.70 119.452   3
  -2  -2  -6 1058.18 134.612   1
  -2  -2  -6 1066.79 138.164   5
   2  -2   6 1315.27 138.349   1
   2   2  -6 1327.82 141.471   1
  -2  -2  -5 126.779 38.7108   1
  -2   2   5 238.127 51.6859   1
  -2  -2  -5 170.104 47.9648   5
   2  -2   5 189.897 46.8178   2
  -2  -2  -5 183.081 28.1180   3
   2   2  -5 333.690 75.8645   2
  -2  -2  -5 212.435 81.4473   4
  -2   2   5 188.408 42.0486   1
   2   2  -5 170.922 52.7417   1
   2  -2   5 210.489 43.1450   1
   2   2  -5 96.2619 58.9873   3
   2   2  -5 262.435 49.9083   1
   2   2  -5 173.748 27.7458   4
  -2  -2  -4 35609.0 2959.12   5
  -2   2   4 39468.4 2953.71   1
   2   2  -4 36490.5 2965.48   1
   2   2  -4 38457.3 3007.93   2
   2   2  -4 30594.4 2924.52   4
  -2  -2  -4 41641.8 3041.79   4
   2  -2   4 33151.3 2941.35   6
   2   2  -4 39875.8 3008.29   3
   2  -2   4 25516.2 2954.86   1
  -2  -2  -4 31538.4 2950.19   1
  -2   2   4 35861.2 2953.98   1
   2  -2   4 35892.4 2959.28   2
   2  -2   4 36897.1 2949.58   1
   2   2  -4 36653.5 2957.77   1
   2  -2   3 21.0845 15.5204   6
  -2   2   3 2.04058 7.82036   6
  -2   2   3 1.95478 6.34025   6
   2  -2   3 8.50928 21.3005   1
  -2  -2  -3 34.8814 27.4367   5
   2   2  -3 15.0330 30.7196   3
  -2   2   3-15.2357 35.9488   5
   2   2  -3 16.0575 37.8873   2
   2   2  -3-3.91272 10.8390   4
  -2  -2  -3 50.8289 56.0885   4
  -2   2   3 21.8455 25.7753   4
  -2   2   3 10.0699 20.5820   1
   2  -2   3 9.75514 14.1048   1
  -2  -2  -3-8.72177 19.2559   1
   2   2  -3 18.8652 19.2804   1
   2   2  -3 23.2962 23.8054   1
   2   2  -2 9959.96 795.467   2
   2  -2   2 8999.52 749.988   6
  -2   2   2 9353.19 737.521   6
  -2  -2  -2 10895.7 848.389   4
   2   2  -2 7043.47 737.849   4
  -2   2   2 7968.45 767.582   4
   2   2  -2 9031.96 765.180   3
   2  -2   2 7102.70 771.092   3
  -2  -2  -2 9048.35 776.215   5
   2  -2   2 8867.20 768.891   2
  -2   2   2 10041.0 786.336   5
   2   2  -2 8571.80 771.461   1
   2  -2   2 8405.14 756.158   1
   2   2  -2 7673.51 753.795   1
  -2   2   2 8749.55 762.532   1
  -2  -2  -2 8507.41 762.829   1
   2  -2   2 7850.60 758.959   1
  -2  -2  -1 1202.73 149.674   5
   2  -2   1 1639.12 154.080   2
   2   2  -1 1409.80 163.923   2
  -2   2   1 1189.58 124.560   6
   2   2  -1 1054.88 125.284   4
  -2   2   1 1075.33 143.709   4
   2   2  -1 1232.25 127.932   3
   2  -2   1 833.931 142.345   3
   2   2  -1 1191.23 146.630   1
   2  -2   1 1108.14 138.415   1
  -2  -2  -1 1282.88 142.967   1
  -2   2   1 1369.21 144.089   1
   2  -2   1 1119.94 133.739   1
   2   2  -1 1435.09 155.200   1
  -2   2   1 1470.41 157.638   5
   2   2   0 757464. 63144.3   2
   2  -2   0 706195. 63126.6   2
  -2  -2   0 769014. 63139.1   5
   2   2   0 767149. 63128.5   1
   2  -2   0 789154. 63126.6   1
  -2   2   0 756914. 63123.9   1
  -2  -2   0 718118. 63132.9   1
  -2   2   0 717286. 63130.3   4
   2  -2   0 718915. 63139.8   3
   2   2   0 799885. 63135.8   1
   2  -2   0 766378. 63120.1   1
   2  -2   0 700663. 63107.4   5
  -2   2   0 699527. 63122.4   5
   2  -2   0 730425. 63105.4   6
  -2   2   0 772197. 63114.9   6
   2   2   1 1218.12 145.264   6
   2  -2  -1 1362.04 144.825   2
   2   2   1 1268.53 156.000   2
  -2  -2   1 1965.84 220.342   4
  -2   2  -1 1365.81 144.844   4
  -2   2  -1 904.774 127.991   1
   2  -2  -1 1273.14 141.567   1
  -2  -2   1 982.044 136.596   1
   2   2   1 1258.73 140.329   1
   2  -2  -1 1065.21 145.618   3
  -2  -2   1 1163.82 112.755   3
  -2  -2   1 1277.14 152.158   5
   2  -2  -1 1584.59 132.875   5
  -2   2  -1 1469.62 133.263   5
   2  -2  -1 966.464 129.042   1
   2   2   1 1141.96 144.453   1
  -2   2  -1 1391.93 142.033   6
   2  -2  -1 1018.82 114.500   6
   2   2   2 8897.94 720.971   6
   2  -2  -2 8098.05 708.586   2
  -2   2  -2 8716.81 687.655   5
  -2   2  -2 8550.17 711.948   4
  -2  -2   2 10043.7 754.728   4
   2  -2  -2 7369.55 677.930   6
  -2  -2   2 8707.94 720.931   6
  -2   2  -2 8550.85 715.450   6
   2  -2  -2 7905.52 718.720   3
  -2   2  -2 7465.79 702.926   1
   2   2   2 9461.16 721.165   1
   2  -2  -2 5676.12 699.931   1
   2  -2  -2 7273.85 694.672   1
  -2  -2   2 7246.88 679.651   3
   2   2   2 7758.60 707.751   1
  -2   2  -2 9025.74 708.585   1
  -2  -2   2 7635.87 707.703   1
  -2  -2   3-12.0332 22.4462   6
  -2   2  -3-11.0167 15.9201   6
  -2   2  -3 12.4568 8.32003   5
   2   2   3-10.3775 21.2057   1
  -2  -2   3 11.8373 24.1879   5
  -2   2  -3 5.60835 7.02615   5
  -2   2  -3-8.25466 11.9311   1
   2  -2  -3-8.59767 14.3473   1
   2   2   3 11.0912 26.1690   2
  -2   2  -3-9.87806 16.4826   4
   2  -2  -3 8.18317 18.0625   1
   2  -2  -3 9.42839 20.8101   2
   2  -2  -3 25.5173 28.1587   3
  -2  -2   3 10.5925 19.7596   1
  -2   2  -3-8.76573 17.9132   1
   2   2   3 9.87127 16.4713   1
  -2  -2   3 8.58606 10.1345   3
  -2  -2   4 32256.3 3126.88   5
  -2  -2   4 40731.6 3139.80   6
   2   2   4 37593.2 3126.47   2
  -2   2  -4 42327.0 3128.57   4
  -2  -2   4 35431.0 3131.12   4
  -2   2  -4 35720.9 3123.61   1
  -2  -2   4 34514.6 3130.59   1
   2   2   4 36032.0 3127.55   1
   2  -2  -4 34068.2 3138.06   3
  -2  -2   4 38155.1 3107.89   3
   2  -2  -4 37443.5 3122.15   2
   2  -2  -4 35687.4 3124.74   1
   2   2   4 33483.5 3124.31   1
  -2   2  -4 38026.3 3123.63   1
   2  -2  -4 32217.1 3116.51   1
   2   2   5 226.588 48.0741   6
   2   2   5 158.133 42.5859   1
  -2   2  -5 310.239 50.1963   1
  -2  -2   5 283.258 56.2816   1
  -2  -2   5 203.825 48.6855   5
   2  -2  -5 221.684 47.2562   2
  -2  -2   5 267.946 56.6404   6
   2   2   5 183.796 46.7304   2
  -2  -2   5 233.691 49.4589   4
   2  -2  -5 265.913 47.0377   1
   2   2   5 160.344 46.9578   1
  -2   2  -5 207.397 45.9514   1
   2  -2  -5 202.146 48.3748   3
  -2  -2   5 272.958 44.5915   3
   2   2   5 172.713 25.3479   3
  -2   2  -5 246.334 51.3110   3
   2  -2  -5 101.200 43.4285   1
  -2  -2   6 1423.52 161.109   5
   2  -2  -6 1350.43 162.183   1
   2   2   6 1383.32 155.454   6
  -2  -2   6 1502.01 165.702   6
   2   2   6 1362.75 148.642   2
  -2   2  -6 1324.72 149.824   4
  -2  -2   6 975.637 140.379   4
   2   2   6 1407.61 155.143   1
  -2   2  -6 1614.35 160.003   1
   2   2   6 1494.97 136.439   3
   2  -2  -6 1637.93 175.111   3
  -2   2  -6 1331.20 153.977   3
   2   2   6 1198.63 155.605   1
  -2   2  -6 1486.33 158.240   1
  -2  -2   6 1204.89 151.881   1
   2  -2  -6 1398.14 150.822   1
   2  -2  -6 1634.52 156.746   2
  -2  -2   7 127.655 35.8758   5
   2   2   7 86.8226 34.7389   1
   2   2   7 108.443 29.8145   2
   2  -2  -7 150.172 36.9480   2
  -2  -2   7 129.660 28.5871   4
  -2   2  -7 184.742 36.9175   4
  -2   2  -7 135.833 33.6603   3
   2   2   7 74.9451 25.2568   3
  -2  -2   7 119.895 34.8899   1
   2  -2  -7 135.547 34.7073   1
  -2   2  -7 149.640 40.3652   1
   2   2   7 90.2426 31.8216   6
  -2  -2   7 113.828 36.9879   6
   2  -2  -7 64.0035 33.6936   1
   2  -2  -8 1901.79 175.911   2
  -2  -2   8 1594.80 178.336   5
  -2   2  -8 1667.77 177.179   1
  -2  -2   8 1481.48 188.108   1
   2  -2  -8 1603.60 177.863   1
   2   2   8 1629.42 160.253   2
  -2   2  -8 1725.89 169.141   4
   2   2   8 1649.32 173.987   1
   2   2   8 1230.43 162.393   3
  -2   2  -8 1658.41 173.361   3
   2   2   8 1510.69 175.287   1
  -2   2  -8 1902.83 183.211   1
   2   2   8 1558.60 170.504   6
  -2  -2   8 1585.36 179.115   6
   2  -2  -9 347.468 45.7221   6
   2   2   9 182.680 52.5824   3
  -2   2  -9 351.880 59.8040   3
   2   2   9 355.397 59.4728   6
  -2  -2   9 320.403 69.2963   5
  -2   2  -9 437.831 66.9034   1
   2   2   9 414.151 69.9261   1
   2  -2  -9 510.135 66.5470   2
  -2   2  -9 310.690 59.0181   4
  -2  -2   9 483.391 70.7404   6
  -2  -2   9 423.335 70.0313   1
   2   2   9 413.701 63.4509   1
  -2   2  -9 618.696 79.5735   1
   2  -2  -9 396.569 66.8353   1
   2  -2 -10 281484. 25200.7   6
  -2  -2  10 299392. 25230.6   5
   2   2  10 281410. 25202.2   2
   2  -2 -10 311740. 25219.9   2
  -2   2 -10 308932. 25234.8   1
  -2  -2  10 316715. 25249.1   1
   2  -2 -10 287087. 25229.5   1
   2  -2 -10 316517. 25244.4   4
  -2   2 -10 288604. 25214.8   4
   2   2  10 287246. 25223.9   1
   2  -2 -10 295346. 25241.4   3
  -2   2 -10 311302. 25221.7   3
   2   2  10 284195. 25217.3   6
   2   2  10 303703. 25231.7   1
  -2   2 -10 315933. 25231.4   1
  -2  -2  10 314463. 25234.4   1
  -2  -2  11 190.850 46.0027   6
   2   2  11 238.508 46.2517   6
   2  -2 -11 197.497 34.7215   6
   2   2  11 230.394 46.4386   1
  -2   2 -11 234.538 53.3755   1
  -2  -2  11 239.040 53.3036   5
   2  -2 -11 167.651 49.4378   3
   2  -2 -11 212.943 53.1601   4
  -2   2 -11 232.077 42.2799   4
  -2   2 -11 304.179 53.3369   3
  -2   2 -11 218.087 49.2896   1
   2   2  11 182.772 48.7013   1
  -2  -2  11 210.138 49.0285   1
  -2  -2  11 116.172 54.7918   1
   2   2  11 224.479 34.6477   2
  -2  -2  12 33126.0 3429.92   5
  -2  -2  12 38993.6 3431.10   6
   2   2  12 42659.1 3424.71   6
   2  -2 -12 38225.1 3418.77   2
  -2   2 -12 39648.3 3418.49   4
   2   2  12 40281.0 3403.83   2
   2  -2 -12 31327.5 3442.41   3
  -2   2 -12 41893.7 3428.18   3
  -2   2 -12 39835.1 3444.79   1
  -2  -2  12 43868.9 3461.84   1
   2   2  12 40068.3 3437.95   1
  -2   2 -12 44973.9 3444.71   1
  -2  -2  12 45085.2 3445.76   1
  -2  -2  13 219.305 43.6437   6
   2   2  13 184.691 37.0140   6
  -2   2 -13 140.352 39.6022   3
  -2  -2  13 109.242 38.7924   5
  -2   2 -13 95.5217 41.6060   1
   2   2  13 170.261 42.7885   1
   2   2  13 164.067 24.3810   2
   2  -2 -13 241.435 61.8462   4
  -2   2 -13 125.554 32.0478   4
   2  -2 -13 81.4448 29.1449   2
  -2  -2  13 150.920 44.2490   1
   2  -2 -13 116.518 41.1383   3
  -2  -2  13 169.094 51.4050   1
   2  -2 -13 167.990 40.7416   1
  -2   2 -13 167.175 41.9961   1
   2   2  13 180.738 46.1465   1
   2  -2 -14 35765.8 2839.32   4
  -2  -2  14 34276.9 2848.63   1
   2  -2 -14 35166.8 2825.05   1
   2   2  14 35618.9 2805.14   6
  -2  -2  14 31451.9 2812.03   6
  -2   2 -14 38117.4 2817.40   3
   2  -2 -14 34918.1 2831.41   3
   2   2  14 37152.4 2804.46   5
   2   2  14 36451.2 2827.42   1
  -2   2 -14 34257.6 2827.53   1
  -2  -2  14 38462.3 2833.24   1
  -2  -2  15 376.372 81.1550   1
   2   2  15 366.201 66.4303   1
  -2   2 -15 422.175 77.8371   1
  -2  -2  15 340.434 59.1150   6
   2   2  15 425.278 56.1224   6
  -2   2 -15 365.679 61.9641   3
  -2   2 -15 258.346 62.7011   1
   2   2  15 344.702 66.5063   1
  -2  -2  15 269.979 58.8301   5
   2   2  15 266.610 36.5206   2
   2   2  15 277.594 49.7405   5
   2  -2 -15 254.738 61.2088   4
  -2   2 -15 297.358 46.6708   4
   2  -2 -15 238.327 60.0683   3
  -2  -2  15 327.155 67.3528   1
   2  -2 -15 231.472 58.8982   1
   2  -2 -15 176.527 42.8632   2
   2   2  16 540.939 65.0911   2
  -2  -2  16 810.859 102.821   5
   2   2  16 775.089 83.5708   5
   2   2  16 709.444 86.6092   6
  -2  -2  16 763.131 95.1609   6
   2  -2 -16 356.350 97.8135   1
   2   2  16 565.055 97.5580   1
  -2   2 -16 771.193 105.325   1
   2  -2 -16 565.184 99.4400   4
  -2   2 -16 589.468 82.6562   4
  -2   2 -16 560.169 101.734   1
  -2   2 -16 691.480 97.9649   3
   2  -2 -16 541.944 95.5602   1
   2   2  16 836.759 105.462   1
   2  -2 -16 747.622 105.789   3
  -2  -2  16 823.549 109.631   1
   2   2  17 23.3910 21.6551   6
  -2  -2  17 18.6313 31.1403   1
   2   2  17 39.0302 26.6507   1
  -2   2 -17 16.2426 19.2559   1
  -2  -2  17-10.3601 15.0902   6
  -2  -2  17 12.7770 18.5588   5
   2  -2 -17 33.5567 28.0557   1
   2   2  17 14.3955 26.9179   1
  -2   2 -17 13.5256 22.6453   1
  -2   2 -17 24.3051 24.9035   3
   2   2  17 30.9081 17.2085   5
   2  -2 -17 41.8304 28.5531   4
  -2   2 -17 30.6138 20.2785   4
  -2  -2  17 67.3198 37.2965   1
   2  -2 -17 12.5660 18.2557   1
   2  -2 -17 27.8044 26.0003   3
   2  -2 -17 4.65556 10.4521   2
  -2  -2  18 146.892 37.8517   6
   2   2  18 81.3755 34.7258   1
  -2  -2  18 38.6860 40.1990   1
  -2   2 -18 32.3771 31.0765   1
  -2  -2  18 118.363 41.6985   5
   2   2  18 91.5466 27.4553   5
   2  -2 -18 64.7631 43.3348   1
   2   2  18 30.6142 29.4818   1
   2  -2 -18 54.3750 34.8020   4
  -2   2 -18 40.8521 23.7694   4
  -2  -2  18 109.619 40.2695   1
   2  -2 -18 63.2181 34.1512   1
   2  -2 -18 155.424 43.1251   3
   2  -2 -18 68.7556 20.4517   2
  -2   2 -19 13.5744 19.6805   3
  -2  -2  19-13.3417 22.3179   5
   2  -2 -19 32.1524 30.0295   1
  -2   2 -19 13.4202 19.4585   1
  -2  -2  19 63.2373 21.5970   6
   2   2  19 12.7036 13.0822   5
   2  -2 -19 26.2098 24.4979   4
  -2   2 -19 8.89952 19.7091   4
   2   2  19 16.7709 18.5789   6
  -2  -2  19 26.6890 24.9438   1
   2  -2 -19 28.0593 23.4626   3
  -2   2 -19-15.6183 31.9531   1
  -2  -2  19-19.3783 22.9184   1
   2  -2 -19 23.7318 15.0543   2
  -2   2 -20 33885.3 2585.63   3
   2  -2 -20 29450.0 2576.11   3
   2   2  20 37832.6 2553.30   5
  -2  -2  20 27328.3 2596.63   1
  -2   2 -20 30758.9 2560.07   4
  -2  -2  20 28820.7 2574.28   1
   2  -2 -20 31419.9 2574.62   4
  -2  -2  20 31930.4 2562.74   6
  -2  -2  21 13.0209 15.3597   5
   2  -2 -21-13.7883 19.9204   3
   2  -2 -21-11.8437 17.1111   4
  -2   2 -21-14.8316 17.4956   3
   2   2  21 7.18507 16.9513   5
  -2  -2  21 10.0643 16.7897   6
  -2  -2  22 29328.0 1676.67   5
  -2   2 -22 15100.3 1630.42   4
  -2   2 -22 15113.1 1643.92   3
   2  -2 -22 18358.7 1652.49   3
   2  -2 -22 29188.2 1667.43   4
   2   2  22 15212.5 1628.25   6
  -2  -2  22 18584.0 1634.68   6
  -2   2 -23 90.8800 33.5528   4
   2   2  23 44.6311 26.9610   6
  -2  -2  23 131.128 32.2218   6
   2  -2 -23 90.1790 33.1796   3
   2   2  23 77.7833 29.3507   5
   2  -2 -23 149.986 42.6431   4
   2   2  24 8010.99 747.829   6
  -2   2 -24 6339.38 754.573   3
   2  -2 -24 8136.03 763.791   3
   2  -2 -24 9730.69 761.941   4
  -2  -2  24 11402.3 773.418   5
  -2   2 -24 8763.65 752.454   4
   2   2  24 7733.42 740.508   5
  -2   2 -25 66.9863 25.7393   4
   2   2  25 61.8658 22.8363   5
  -2   2 -25 60.5298 30.7578   3
   2  -2 -25 80.5273 35.0048   3
  -2  -2  25 70.5474 29.6035   5
  -2  -2  25 58.4538 22.6611   6
   2   2  25 65.9276 21.8260   6
   2  -2 -25 37.3109 25.1737   4
   2  -2 -26 332.687 60.0642   3
  -2  -2  26 276.112 53.1367   5
  -2   2 -26 296.851 59.1803   3
   2  -2 -26 287.551 54.4726   4
  -2  -2  26 233.935 46.0825   6
   2   2  26 383.831 51.0638   6
   2   2  26 241.744 43.7035   5
  -2  -2  27 7.41105 13.8324   6
   2   2  27 17.9102 15.7559   5
  -2   2 -27 6.65231 15.7030   2
  -2  -2  27-8.35722 17.0830   5
   2  -2 -27 10.0762 11.8975   3
   2  -2 -27-8.14156 11.7739   4
   2   2  27 5.95917 13.1614   6
   2  -2 -28 537.965 78.0039   3
   2  -2 -28 447.640 69.8837   4
  -2  -2  28 602.327 76.8739   5
  -2  -2  28 513.821 69.6028   6
   2   2  28 578.622 68.1944   6
   2   2  29 4.92826 7.13305   6
   2  -2 -29 8.50155 12.2899   3
   2   2  29 10.4704 11.5614   5
  -2  -2  29 6.99047 13.0452   5
  -2  -2  29-6.31670 12.9131   6
  -2   2 -29 8.20234 9.68518   3
   2   2  30 3109.81 276.495   5
  -2  -2  30 3426.42 285.479   5
  -2  -2  30 3094.68 280.217   6
   2   2  30 2980.39 275.192   6
  -2   2 -30 2450.01 282.788   3
  -2  -2  31 5.74523 11.7383   5
   2   2  31-4.57411 11.4460   5
  -2  -2  32 8425.71 739.142   5
  -2  -3 -30 8.73834 17.8691   3
  -2  -3 -29 118.651 27.3993   4
   2   3 -29 73.1425 24.8039   2
   2   3 -29 80.9279 23.6168   3
   2   3 -28-6.65719 9.62150   3
  -2  -3 -28 10.5485 12.4460   3
  -2  -3 -28 6.61525 14.6013   4
   2  -3  28-5.76305 12.7210   6
   2   3 -28-6.30221 13.9106   2
  -2   3  28-4.57570 7.63797   5
  -2  -3 -27 7.01900 11.7105   4
  -2   3  27-4.72023 9.64567   5
   2   3 -27-6.53552 10.9041   2
   2   3 -27 14.1447 14.4508   3
  -2  -3 -27 11.3880 21.2407   3
  -2  -3 -26-7.21081 14.7331   4
   2  -3  26 6.58850 12.2889   6
  -2   3  26 4.98908 10.1940   5
  -2  -3 -26 12.4012 17.9165   3
   2   3 -26-7.57021 15.4674   3
   2   3 -25-7.74940 12.9303   3
  -2  -3 -25-13.4131 22.3774   3
  -2  -3 -25-7.67445 12.8054   4
   2  -3  25 7.21163 8.51097   6
   2   3 -25 28.9318 21.7541   2
  -2   3  25 5.13079 10.4862   5
  -2  -3 -24 14.3599 26.7858   3
   2   3 -24-8.30751 9.80765   3
  -2  -3 -24-7.71164 12.8708   4
   2  -3  24-7.88836 11.4034   6
   2   3 -24 7.76068 18.3134   2
  -2   3  24-5.42757 11.9844   5
   2   3 -23 17.8404 18.2271   3
  -2  -3 -23-8.24172 16.8411   4
   2   3 -23-8.17480 16.7043   2
   2  -3  23-8.63259 17.6396   6
  -2   3  23-5.59768 11.4399   5
  -2   3  22 4.61062 7.69862   6
   2  -3  22-9.42468 13.6200   6
  -2   3  22 17.8330 14.8784   5
  -2  -3 -22-15.8166 26.3875   3
   2   3 -22-9.33164 17.4078   3
   2   3 -21 62.6062 26.2210   2
  -2   3  21 41.3947 17.3019   6
   2  -3  21 78.8311 28.8162   6
  -2  -3 -21 16.1278 27.2686   3
   2   3 -21 20.0920 15.1775   3
  -2  -3 -21 71.9202 27.3989   4
   2  -3  21 42.0114 25.1731   2
  -2   3  21 56.8773 20.2170   5
  -2   3  20 4.65045 9.50272   6
   2  -3  20 10.6373 17.7460   6
   2   3 -20-9.54919 17.8110   2
  -2  -3 -20-9.68259 16.1534   4
  -2  -3 -20-16.0657 13.4014   3
   2   3 -20-10.7532 12.6855   3
  -2   3  19 652.578 76.6127   5
  -2   3  19 522.896 66.5187   6
  -2  -3 -19 373.959 90.4819   3
   2  -3  19 591.425 88.5651   6
   2   3 -19 568.165 88.1797   3
  -2  -3 -19 597.729 84.0836   4
   2   3 -19 645.076 86.4692   2
   2   3 -18 31.7721 21.6517   2
   2   3 -18 12.4984 20.8639   3
   2  -3  18 47.9764 24.5174   6
  -2   3  18 9.64903 12.0965   6
  -2  -3 -18 14.7083 17.3667   3
  -2   3  18-22.2481 19.5759   5
  -2  -3 -18 10.7659 22.0095   4
  -2  -3 -17 78.4517 33.7909   4
   2   3 -17 194.318 47.6949   2
  -2   3  17 150.439 33.7637   5
   2   3 -17 20.5372 21.4471   1
   2  -3  17 70.1245 29.2138   2
  -2  -3 -17 54.1803 31.4117   3
  -2   3  17 108.169 24.4489   6
   2  -3  17 174.600 46.3596   6
   2   3 -17 107.479 43.0263   3
   2  -3  17 92.7612 45.7022   1
  -2  -3 -16-24.3413 24.8665   4
   2   3 -16 14.4907 17.0936   3
  -2   3  16-5.11078 10.4426   6
   2  -3  16 25.4808 21.2539   6
  -2   3  16 14.2606 26.5980   1
   2   3 -16-18.6376 34.7616   1
   2  -3  16 11.3897 23.2709   2
   2   3 -16 9.65445 21.3061   1
   2  -3  16 8.53249 14.2344   1
  -2  -3 -16 12.1862 17.6059   3
  -2   3  16-8.45837 12.2204   5
   2   3 -15 15.8348 26.9490   3
   2  -3  15 89.3756 32.3917   6
  -2   3  15 125.621 33.0570   5
   2   3 -15 27.1711 22.0231   1
   2  -3  15 46.4114 23.8319   1
   2  -3  15 23.2480 20.1116   2
  -2  -3 -15 66.1952 29.6993   4
   2   3 -15 66.7935 33.8507   2
  -2   3  15 89.6472 37.3867   1
   2   3 -15 84.3759 44.8298   1
  -2  -3 -15 65.4538 31.9688   3
  -2   3  15 53.4059 26.2661   1
  -2  -3 -15 25.7212 20.9187   1
   2   3 -14-17.0167 28.4213   3
   2  -3  14 37.6679 27.7436   6
  -2   3  14 19.1747 21.2030   5
   2   3 -14 16.8401 18.6332   1
   2  -3  14 9.37428 17.5389   1
   2  -3  14-11.1406 18.6364   2
  -2  -3 -14 69.7057 30.7970   4
  -2   3  14 11.8032 19.7388   1
   2   3 -14 15.4336 25.7838   1
  -2  -3 -14 24.5156 18.0871   1
  -2   3  14-9.05301 13.1521   1
  -2  -3 -14 9.49506 15.9002   3
   2   3 -14 27.6493 25.8218   2
  -2   3  13 255.301 51.9057   5
   2   3 -13 177.851 42.4304   1
   2  -3  13 152.230 39.0796   1
  -2   3  13 219.302 43.0399   1
   2   3 -13 252.535 60.6423   2
  -2   3  13 329.962 56.7124   1
   2   3 -13 168.730 53.9756   1
  -2   3  13 118.926 30.7726   6
   2  -3  13 182.002 46.2985   6
   2   3 -13 241.414 66.1715   3
  -2  -3 -13 274.127 46.6070   3
  -2   3  12 54.4762 30.2014   5
   2  -3  12 16.8868 18.7311   1
  -2  -3 -12 32.2978 25.4710   1
   2  -3  12 10.8352 20.2992   2
  -2  -3 -12-16.5559 23.9949   4
   2   3 -12 15.8455 26.5027   2
  -2  -3 -12 29.4163 18.5013   3
   2   3 -12 13.0790 32.7837   1
   2  -3  12 36.0207 22.4757   6
  -2   3  12 10.1299 12.1012   6
   2   3 -12 59.3772 40.4838   3
  -2   3  12 42.6116 21.4111   1
  -2  -3 -12 7.39820 16.4382   1
   2  -3  11 217.933 54.1416   2
  -2  -3 -11 369.153 63.3168   1
   2   3 -11 351.920 52.1817   1
   2  -3  11 347.225 56.0479   1
  -2   3  11 240.765 42.4428   6
   2  -3  11 406.919 67.0206   6
  -2   3  11 417.875 69.2044   5
  -2  -3 -11 468.558 89.3809   4
   2   3 -11 334.606 76.2992   2
  -2   3  11 252.908 51.0917   1
  -2  -3 -11 340.652 51.3752   3
   2   3 -11 544.368 101.059   3
   2  -3  11 381.219 61.6525   1
  -2   3  11 336.472 55.0966   1
  -2  -3 -11 290.965 49.0430   1
  -2   3  10-4.09938 9.06169   6
  -2   3  10 17.3028 13.8529   6
  -2  -3 -10 8.00930 13.3714   5
  -2  -3 -10-10.2258 12.0737   1
   2   3 -10-6.71261 15.8450   1
   2  -3  10 7.45230 12.4430   1
   2  -3  10-10.2026 20.8517   2
  -2  -3 -10 5.80929 11.8806   3
  -2   3  10 12.5607 23.4329   5
  -2  -3 -10-19.3590 32.2991   4
   2   3 -10 11.5022 19.1951   1
   2   3 -10 44.9115 41.8860   3
  -2   3  10 7.92606 11.4628   1
  -2   3  10 7.41184 10.7207   1
   2  -3  10 9.94298 18.5522   1
  -2  -3 -10 6.79879 11.3538   1
   2   3 -10 17.4228 25.1764   2
   2  -3   9 634.938 96.8775   2
   2   3  -9 579.779 119.833   3
  -2  -3  -9 741.375 92.0268   5
  -2   3   9 891.256 117.706   5
   2   3  -9 838.673 105.880   1
  -2  -3  -9 784.367 88.7273   1
   2   3  -9 838.782 125.007   2
  -2  -3  -9 837.033 134.913   4
  -2  -3  -9 756.159 83.6372   3
  -2   3   9 732.230 75.1502   6
  -2   3   9 568.833 77.0124   6
   2  -3   9 845.149 98.5445   1
  -2   3   9 673.480 88.1960   1
   2  -3   9 588.178 83.9008   1
  -2  -3  -9 878.759 104.193   1
   2   3  -9 833.416 89.8015   1
   2  -3   8 148.044 30.6546   1
  -2  -3  -8 169.807 40.5245   1
  -2   3   8 82.9758 21.1239   6
   2  -3   8 94.5889 31.5777   2
  -2   3   8 103.981 26.8591   1
   2   3  -8 90.1032 33.6754   1
  -2  -3  -8 112.316 65.4806   4
  -2  -3  -8 83.0640 22.5127   3
  -2   3   8 88.2925 19.5894   6
   2  -3   8 28.8531 21.4731   6
   2   3  -8 98.4791 28.7170   1
  -2  -3  -8 71.7121 22.1118   1
   2  -3   8 79.9099 29.0315   1
  -2  -3  -7 1484.48 153.651   5
  -2   3   7 1697.26 179.151   5
   2   3  -7 1348.69 160.359   1
  -2   3   7 1477.12 141.701   1
   2   3  -7 1275.27 187.577   2
  -2  -3  -7 1360.45 204.584   4
   2   3  -7 1132.98 117.844   4
   2  -3   7 1560.15 150.037   1
  -2   3   7 1304.58 153.253   1
  -2  -3  -7 1606.01 144.934   1
  -2  -3  -7 1487.13 134.206   3
  -2   3   7 1293.79 128.727   6
   2  -3   7 1355.32 148.304   6
   2  -3   7 1401.56 157.696   2
   2  -3   7 1397.10 139.662   1
  -2  -3  -7 1553.90 158.684   1
   2   3  -7 1677.66 145.225   1
  -2   3   6 13.0652 9.72267   6
   2  -3   6 16.9285 17.6622   6
   2   3  -6 69.6235 51.3416   3
   2  -3   6 87.2325 24.6400   1
  -2   3   6 48.5450 15.2149   6
  -2  -3  -6 29.2717 21.8298   5
  -2   3   6 15.7459 26.5117   5
  -2  -3  -6 37.5285 18.4256   1
  -2   3   6 16.7593 21.2736   1
   2  -3   6 41.2683 20.9629   1
   2   3  -6 68.6459 40.6463   2
   2   3  -6 37.2731 11.0751   4
  -2  -3  -6 50.3792 47.1185   4
   2   3  -6 32.3180 25.6672   1
  -2   3   6 100.061 24.3179   1
  -2  -3  -6 29.3467 23.3557   1
   2   3  -6 26.6610 17.9434   1
   2  -3   6 98.6828 31.8846   2
  -2  -3  -6 26.7985 13.2677   3
  -2   3   5 486.126 62.5128   6
   2  -3   5 677.621 81.4743   6
  -2   3   5 747.144 69.2368   6
   2   3  -5 553.964 112.561   3
  -2  -3  -5 660.528 88.7687   5
   2  -3   5 544.630 86.8822   2
  -2   3   5 480.181 70.3596   1
  -2   3   5 550.734 98.3999   5
   2   3  -5 499.145 60.2402   4
  -2  -3  -5 543.265 124.902   4
  -2  -3  -5 624.079 63.9439   3
   2   3  -5 733.701 111.752   2
   2  -3   5 535.734 72.1500   1
   2   3  -5 773.126 82.1002   1
  -2   3   5 684.033 83.8823   1
  -2  -3  -5 589.444 73.5869   1
   2   3  -5 570.571 85.6163   1
  -2  -3  -4 53.5574 30.8410   5
   2  -3   4 79.2337 35.0984   2
  -2   3   4 31.3144 33.1125   5
   2   3  -4 128.478 49.0492   2
   2   3  -4 75.3100 18.4462   4
  -2  -3  -4 77.7457 44.0694   4
  -2   3   4 142.301 29.7417   1
   2   3  -4 104.725 30.9183   1
   2  -3   4 75.1817 24.1726   1
  -2  -3  -4 124.254 27.2843   1
  -2   3   4 198.358 39.2117   1
   2   3  -4 94.3632 29.6573   1
   2  -3   4 78.2789 26.6939   6
  -2   3   4 99.6794 20.2743   6
  -2  -3  -3 1809.04 196.963   5
   2  -3   3 1694.52 195.409   2
  -2   3   3 1190.71 194.420   5
  -2   3   3 1968.82 177.144   1
   2   3  -3 1578.98 166.910   4
   2  -3   3 1955.52 185.257   6
  -2   3   3 1776.71 167.500   6
  -2  -3  -3 1567.05 187.019   1
   2   3  -3 1767.93 187.995   1
   2  -3   3 1778.85 175.472   1
   2   3  -3 1934.79 185.448   1
   2   3  -3 2022.38 214.660   2
   2  -3   3 1840.95 184.043   1
  -2  -3  -3 1980.38 181.784   1
  -2   3   3 1824.33 191.185   4
   2  -3   2 219.797 38.1214   1
   2  -3   2 151.434 46.1486   2
  -2   3   2 206.816 31.0735   6
  -2   3   2 292.457 66.7603   5
   2   3  -2 332.501 68.5423   2
  -2  -3  -2 141.133 73.0771   4
  -2   3   2 292.456 53.6955   4
   2  -3   2 213.534 49.2095   3
   2   3  -2 219.672 35.5396   3
  -2   3   2 230.957 39.9489   1
   2  -3   2 188.449 38.7558   1
  -2  -3  -2 218.358 39.6220   1
   2  -3   2 232.779 41.6528   6
  -2   3   2 252.500 39.8062   1
  -2  -3  -2 74.8961 33.9859   1
   2   3  -2 190.667 45.2019   1
   2   3  -1 7.34025 21.2104   3
   2  -3   1 5.54268 12.2340   1
  -2   3   1 3.92539 8.02340   6
  -2   3   1 14.7886 27.5834   5
   2  -3   1-11.8403 22.0848   2
  -2  -3  -1 6.84810 11.4264   1
   2  -3   1 6.38206 15.9716   1
  -2   3   1 6.05936 8.75707   1
   2   3  -1-13.4165 22.3828   2
  -2  -3  -1 21.0681 35.1469   4
   2  -3   1-12.1508 20.2715   3
   2   3  -1 4.12741 9.11142   3
  -2   3   1 10.1398 16.9169   4
   2  -3   1-6.55936 12.2362   6
  -2  -3  -1 11.7638 21.9420   5
  -2  -3  -1 8.47063 14.1327   1
  -2   3   1-5.49237 13.7456   1
   2   3  -1 8.63736 16.1114   1
   2   3   0 8.69652 14.5098   1
   2  -3   0-5.26128 12.4150   1
  -2  -3   0-7.30639 14.9300   1
   2  -3   0 12.5231 12.7956   1
  -2   3   0 5.92644 13.0811   1
  -2  -3   0-12.0111 30.0568   5
   2  -3   0-11.7831 26.0047   2
  -2   3   0-13.8259 28.2494   5
  -2   3   0-5.76459 14.4270   1
  -2  -3   0 26.2115 25.2467   1
  -2  -3   0-17.8733 25.8231   4
  -2   3   0 10.0119 20.4572   4
   2  -3   0-12.1817 20.3231   3
   2   3   0-3.28234 6.71091   3
   2  -3   0 11.7843 13.9031   6
   2   3   0 26.1930 18.9224   3
   2  -3  -1 16.2404 11.0742   6
   2   3   1 15.1144 10.5203   3
   2   3   1 8.37724 19.7714   1
   2  -3  -1 5.18189 12.9785   1
  -2  -3   1 7.67982 11.1089   1
  -2   3  -1-6.13480 10.2490   1
   2   3   1 7.34087 18.3775   1
  -2   3  -1 9.56057 9.78236   5
  -2  -3   1-11.7670 19.6376   5
   2  -3  -1 11.8404 22.0907   2
  -2   3  -1 12.4970 18.0630   5
   2   3   1-11.7696 21.9586   2
  -2  -3   1 14.5649 32.1472   4
   2  -3  -1 12.4311 17.9679   3
  -2   3  -1 9.86282 18.4036   4
   2  -3  -1 4.87681 8.15427   1
   2   3   1 7.70410 7.74285   3
  -2  -3   1-8.96427 21.1558   1
  -2   3  -1-5.71891 11.6975   1
  -2  -3   2 144.043 34.6006   1
  -2  -3   2 22.5947 27.0240   6
   2  -3  -2 206.811 31.6575   6
   2   3   2 166.177 43.6496   6
   2   3   2 155.960 21.0899   3
  -2  -3   2 150.829 42.3041   5
  -2   3  -2 191.527 30.5840   5
   2   3   2 255.246 44.3635   1
   2  -3  -2 116.354 31.3201   1
  -2  -3   2 239.919 50.5824   4
   2   3   2 197.134 46.9073   2
   2  -3  -2 147.315 44.4971   3
   2  -3  -2 157.978 32.5769   1
   2   3   2 154.124 23.6359   3
  -2  -3   2 199.740 45.6701   1
  -2   3  -2 239.492 39.2975   1
   2   3   3 1787.69 188.998   6
  -2  -3   3 2050.29 193.686   5
  -2   3  -3 1785.21 159.562   5
  -2  -3   3 1618.39 181.857   1
  -2  -3   3 1385.01 179.226   6
   2   3   3 2048.20 190.232   2
  -2  -3   3 1775.64 179.081   4
  -2   3  -3 1650.21 176.109   4
  -2  -3   3 1935.09 178.318   1
   2  -3  -3 1023.72 175.567   3
   2   3   3 1645.75 153.979   3
   2  -3  -3 1517.90 163.833   1
  -2   3  -3 1765.38 168.298   1
   2   3   3 1634.59 172.647   1
   2  -3  -3 2308.00 174.700   1
   2  -3  -3 1891.54 193.980   2
   2   3   3 1585.64 149.974   3
  -2   3  -4 101.293 24.6541   1
  -2  -3   4 48.7574 22.5737   1
  -2  -3   4 118.054 33.4177   6
   2   3   4 112.485 29.5254   1
   2   3   4 127.120 38.1508   6
  -2   3  -4 75.0853 16.6263   5
  -2  -3   4 78.0846 33.0001   5
   2  -3  -4 91.1109 32.2923   2
  -2   3  -4 57.9000 24.4386   5
  -2  -3   4 83.6552 25.0268   4
   2   3   4 112.939 33.9154   2
  -2   3  -4 104.405 32.8977   4
   2  -3  -4 113.802 24.3056   1
   2   3   4 64.0524 15.8363   3
   2  -3  -4 72.0839 32.4705   3
  -2   3  -4 59.8430 23.4190   1
   2  -3  -4 46.3581 19.4219   1
   2   3   5 654.092 89.3559   6
  -2   3  -5 407.183 74.9805   3
   2  -3  -5 917.840 101.372   2
  -2   3  -5 723.279 77.9676   1
  -2  -3   5 738.056 95.9362   1
  -2   3  -5 518.313 58.4145   5
  -2  -3   5 723.550 93.2777   5
  -2   3  -5 452.480 64.7198   5
   2   3   5 768.582 93.6629   2
  -2   3  -5 542.876 77.0484   4
  -2  -3   5 592.269 68.5587   4
  -2  -3   5 552.868 84.8933   1
   2   3   5 648.331 80.5725   1
   2   3   5 667.728 74.2069   3
   2  -3  -5 498.311 85.8164   3
  -2  -3   5 649.722 92.0683   6
   2  -3  -5 581.422 74.8103   1
   2   3   5 575.717 78.1896   1
  -2   3  -5 593.570 73.7227   1
   2  -3  -5 618.440 72.2921   1
  -2  -3   6 11.8625 22.3524   6
  -2   3  -6 72.4537 29.4298   3
   2   3   6 41.3927 22.0664   3
   2   3   6 30.1955 21.1241   1
   2   3   6 29.1622 20.1137   6
  -2   3  -6 28.4848 8.01889   5
  -2  -3   6 21.0772 15.5537   5
  -2   3  -6 42.0501 9.97741   5
  -2  -3   6 23.5583 14.1150   4
  -2   3  -6 59.6760 21.7870   4
   2   3   6 69.7118 29.2469   2
   2  -3  -6 53.3334 23.7534   2
  -2  -3   6 37.5165 24.9426   1
   2   3   6 101.315 29.2449   1
  -2   3  -6 7.06940 21.4971   1
   2  -3  -6 12.2012 25.1307   3
  -2  -3   6 56.5538 35.4432   1
   2   3   7 1578.20 166.835   6
  -2  -3   7 1574.87 170.243   5
  -2  -3   7 1712.94 172.542   1
  -2  -3   7 1879.94 183.364   6
  -2   3  -7 1459.11 162.994   1
   2  -3  -7 1463.47 162.861   1
  -2  -3   7 1794.09 180.058   1
  -2   3  -7 1473.97 159.071   4
   2   3   7 1784.90 164.758   1
   2  -3  -7 1238.19 173.315   3
  -2   3  -7 1276.39 161.097   3
   2  -3  -7 1823.96 177.212   2
   2   3   7 1458.25 160.903   1
  -2   3  -7 1462.03 158.504   1
   2  -3  -7 1700.31 157.976   1
   2   3   8 139.347 35.5121   6
   2   3   8 129.216 29.6857   1
  -2   3  -8 69.5987 29.7042   1
  -2  -3   8 49.6925 27.9225   5
   2  -3  -8 69.5728 30.2851   2
  -2  -3   8 179.681 41.9472   6
   2   3   8 124.168 29.9494   2
  -2   3  -8 92.1775 26.3756   4
   2   3   8 72.6037 26.9507   1
   2  -3  -8 94.8425 27.6222   1
  -2   3  -8 141.254 33.0493   1
  -2  -3   8 182.413 37.1293   1
   2  -3  -8 85.1338 33.4896   3
  -2   3  -8 132.641 34.5282   3
   2   3   8 75.7110 33.0073   3
   2  -3  -8 82.8550 27.6315   1
  -2  -3   8 116.232 37.5281   1
   2   3   9 639.748 79.0101   2
   2   3   9 776.180 90.2913   6
  -2  -3   9 640.589 94.6497   6
  -2   3  -9 744.622 86.2737   4
  -2   3  -9 688.413 94.4721   1
   2  -3  -9 860.324 92.6893   1
  -2  -3   9 743.378 96.3653   5
   2  -3  -9 781.177 106.190   3
   2   3   9 708.727 86.3064   1
  -2   3  -9 599.010 85.1254   3
   2  -3  -9 862.968 93.9265   1
   2   3   9 803.364 95.6400   1
  -2   3  -9 742.514 88.6454   1
  -2  -3   9 551.093 88.1780   1
   2   3  10-6.91267 11.5355   1
  -2   3 -10 10.6534 19.8720   1
   2   3  10-8.67783 19.1528   1
  -2   3 -10-8.00697 13.3605   1
   2  -3 -10-8.66479 22.8568   1
   2   3  10 7.29737 12.1770   6
  -2  -3  10 21.2281 19.7986   6
   2  -3 -10-8.60913 19.0012   2
   2  -3 -10 12.6598 21.1213   4
  -2   3 -10 6.00100 15.0192   4
  -2  -3  10-8.12433 13.5562   1
   2  -3 -10 23.5893 22.0003   3
   2   3  10 3.78023 9.97526   2
   2  -3 -10 7.28264 12.1525   1
   2  -3 -11 543.946 80.6546   4
  -2   3 -11 235.579 59.0751   1
   2   3  11 369.265 52.3362   1
   2  -3 -11 383.840 56.4894   1
   2  -3 -11 231.647 55.0186   3
   2   3  11 296.354 50.0548   6
  -2  -3  11 360.088 59.9862   5
   2   3  11 315.185 59.5959   1
  -2   3 -11 407.301 58.9833   1
   2  -3 -11 347.718 61.7130   1
  -2  -3  11 278.300 56.8006   6
   2  -3 -11 391.721 56.3774   2
   2   3  11 289.695 39.6252   2
  -2  -3  12 19.8559 20.3727   6
   2   3  12 6.60141 14.6913   6
  -2  -3  12 18.5328 20.5373   5
   2   3  12 7.00820 10.3011   1
  -2   3 -12 25.7319 21.5468   1
   2  -3 -12 7.00550 15.5760   2
   2  -3 -12 40.6245 27.7321   4
  -2   3 -12 39.7553 17.1852   4
  -2  -3  12 8.73713 14.6984   1
   2  -3 -12 31.5565 20.8953   1
   2  -3 -12 45.4726 28.5100   3
   2   3  12 9.45917 19.4193   1
  -2   3 -12 43.5695 23.0626   1
   2  -3 -12 34.0551 30.0022   1
  -2  -3  13 226.516 45.6866   6
   2   3  13 238.983 40.1371   6
   2   3  13 221.687 50.8940   1
  -2   3 -13 214.278 47.0301   1
  -2  -3  13 207.640 45.5364   5
   2   3  13 340.622 46.8058   1
  -2   3 -13 70.2316 38.7087   1
  -2   3 -13 326.638 49.4737   3
   2  -3 -13 251.391 43.8255   2
   2  -3 -13 318.160 64.2487   4
  -2   3 -13 144.545 34.5809   4
  -2  -3  13 238.110 47.6179   1
   2  -3 -13 287.677 50.1530   1
   2  -3 -13 253.148 56.2475   3
   2   3  13 208.205 27.7018   2
  -2   3 -14 37.9597 21.0927   3
   2  -3 -14 14.2209 16.8880   1
   2   3  14 11.0458 24.4541   1
  -2  -3  14 9.43283 15.8563   5
   2   3  14 30.7902 21.3837   1
  -2   3 -14 14.5136 27.1396   1
  -2  -3  14 16.1552 27.0208   1
   2   3  14 16.0688 7.32808   2
   2  -3 -14 28.1107 26.2873   4
  -2   3 -14 10.8439 12.9393   4
  -2  -3  14 9.58592 17.9848   1
   2  -3 -14 8.60653 17.6921   1
   2   3  14 48.4813 19.6741   6
   2  -3 -14 11.4915 19.2691   3
  -2   3 -15 39.7140 22.7589   3
  -2   3 -15 135.644 35.3141   1
   2  -3 -15 70.2862 37.5494   1
   2   3  15 24.2681 27.4263   1
  -2  -3  15 68.0244 45.2467   1
  -2   3 -15 44.7090 28.4211   1
  -2  -3  15 58.4350 25.0813   5
   2  -3 -15 71.6424 18.8788   2
   2   3  15 108.625 26.7747   5
   2  -3 -15 127.545 41.3750   4
  -2   3 -15 69.4240 20.7841   4
  -2  -3  15 40.2105 24.4460   1
   2  -3 -15 63.6438 23.5108   1
   2  -3 -15 11.7387 17.9655   3
   2   3  15 76.8418 22.8322   6
   2  -3 -16-14.1431 20.4359   4
  -2   3 -16 5.51298 12.1716   4
  -2  -3  16-10.2557 20.9568   1
  -2  -3  16 9.79691 18.2760   6
  -2   3 -16 8.33247 15.5452   3
  -2   3 -16-10.9289 12.8968   1
   2  -3 -16 28.5008 23.7755   1
   2   3  16-12.7783 18.4646   1
  -2  -3  16 17.9036 29.8693   1
  -2   3 -16 14.6774 21.2078   1
  -2  -3  16 10.0999 14.5960   5
   2  -3 -16 3.31610 9.58846   2
   2  -3 -17 79.5400 18.5491   2
   2  -3 -17 27.1354 30.9646   4
  -2   3 -17 134.976 28.3741   4
   2  -3 -17 96.5506 34.3078   3
  -2  -3  17 123.439 34.1553   5
  -2   3 -17 71.9987 26.1186   3
   2  -3 -17 96.3773 43.6887   1
  -2  -3  17 75.3015 42.2878   1
  -2   3 -18 18.5280 19.3075   4
   2   3  18 6.19314 14.6539   6
  -2  -3  18 19.8337 21.9136   6
   2   3  18 22.1074 14.6211   5
  -2   3 -18 10.0864 16.8637   3
   2  -3 -18 13.2196 22.0816   4
  -2  -3  18-10.6722 21.8336   5
   2  -3 -18 12.3848 17.9277   3
   2   3  19 678.085 77.9966   6
  -2  -3  19 699.786 88.6375   6
   2  -3 -19 458.590 88.0249   4
  -2   3 -19 517.431 74.2007   4
  -2   3 -19 605.730 87.4765   3
   2  -3 -19 558.137 90.9195   3
   2   3  19 654.202 74.7490   5
  -2  -3  19 595.372 90.0497   5
  -2   3 -20-7.47108 17.6304   4
   2   3  20-6.54131 12.2069   6
  -2  -3  20-10.0100 11.8146   6
   2  -3 -20 24.9450 27.5277   4
   2   3  20-5.58536 12.3325   5
  -2   3 -20-10.9971 18.3498   3
   2  -3 -20-12.5913 14.8581   3
  -2  -3  20 11.2804 18.8224   5
  -2   3 -21 49.2824 25.4412   4
   2   3  21 80.4084 23.8351   6
  -2  -3  21 29.8210 22.7658   6
   2  -3 -21 105.907 40.9249   4
   2   3  21 94.0522 23.7897   5
  -2   3 -21 57.5571 27.8319   3
   2  -3 -21 63.5925 28.7203   3
  -2  -3  21 45.5876 27.5683   5
  -2   3 -22 8.72471 17.8354   4
  -2   3 -22 24.1063 17.4232   3
  -2  -3  22-9.71077 18.1212   6
   2   3  22 6.94802 11.6055   6
   2  -3 -22 22.0444 18.3967   4
  -2  -3  22-11.3429 21.1640   5
   2  -3 -22 12.7245 21.2352   3
   2   3  22 5.84979 14.6498   5
   2  -3 -23 12.5836 14.8445   3
  -2  -3  23-9.43875 13.6372   6
   2   3  23-6.19301 8.94845   5
  -2  -3  23 11.0940 16.0284   5
   2   3  23 7.54958 10.9081   6
  -2   3 -23 12.3938 14.6206   3
  -2   3 -24 12.1487 14.3319   3
  -2  -3  24 9.06380 13.0960   6
   2  -3 -24 9.54662 13.7935   4
   2   3  24-7.40907 8.74183   6
  -2  -3  24 10.6651 15.4091   5
   2  -3 -24-12.2892 17.7555   3
  -2  -3  25-8.61894 12.4581   6
  -2  -3  25 10.0946 14.5892   5
   2   3  25 6.62235 12.3577   5
   2   3  25 7.67788 12.8144   6
   2  -3 -25 8.86808 14.7990   4
  -2   3 -26 10.6733 8.90926   3
   2  -3 -26-8.23218 13.7373   4
   2   3  26-6.13758 15.3620   5
   2   3  26-7.13160 11.9020   6
   2   3  27 6.12539 8.86693   6
  -2  -3  27 22.7997 14.1857   6
  -2   3 -27 10.0027 18.6645   3
   2  -3 -27 7.48857 12.5049   4
  -2  -3  27 8.68166 12.5549   5
  -2   3 -27-6.57522 12.2762   2
   2   3  27 5.81119 11.8861   5
   2  -3 -27-10.6197 12.5395   3
  -2  -3  28-7.03150 10.1592   6
  -2   3 -28 24.9182 18.0002   2
  -2  -3  28-7.93596 18.7230   5
  -2   3 -28 9.05148 7.55084   3
   2  -3 -28-6.97202 14.2453   4
   2  -3 -28-9.88628 11.6625   3
   2   3  28 5.35577 14.1273   5
   2  -3 -29 155.073 38.4188   3
   2   3  29 100.085 25.3800   5
   2   3  29 83.9475 22.2209   6
   2  -3 -29 136.565 31.1333   4
  -2  -3  29 122.671 30.9199   5
  -2  -3  29 109.997 26.9706   6
   2   3  30-4.66699 7.79566   5
   2   4 -29-5.61982 12.4113   2
   2   4 -28 373.421 52.6236   2
  -2  -4 -27 6.29430 11.7412   4
  -2   4  27 4.52152 6.53518   5
   2   4 -27 18.4221 15.3672   2
   2   4 -27-6.56891 9.49218   3
   2  -4  27-6.56861 5.48233   6
  -2  -4 -26 200.539 41.3524   4
  -2   4  26 230.551 34.5373   5
   2   4 -26 235.326 42.4129   2
   2   4 -26 232.533 41.1021   3
   2  -4  26 181.291 37.9436   6
  -2   4  25 19.8465 13.1628   5
   2   4 -25 20.4287 16.1269   2
   2   4 -25 7.35183 10.7144   3
   2  -4  25 15.9490 16.3539   6
  -2  -4 -24 5054.36 470.708   4
   2   4 -24 5797.12 472.977   2
  -2  -4 -24 4156.27 482.522   3
   2   4 -24 4211.92 465.441   3
   2  -4  24 6515.32 484.035   6
   2  -4  23 47.2858 21.3684   6
  -2  -4 -23 48.3219 23.7181   4
   2   4 -23 50.9616 26.8637   2
   2   4 -23 75.6476 27.5377   3
  -2  -4 -23 25.9129 28.9583   3
  -2  -4 -22 13202.6 1235.40   3
   2   4 -22 10920.3 1212.84   3
  -2   4  22 14944.9 1207.57   5
   2  -4  22 16799.4 1232.59   6
   2   4 -22 14487.1 1216.05   2
  -2  -4 -22 13356.0 1218.06   4
  -2  -4 -21 17.8587 16.7398   4
   2  -4  21 10.7734 15.6559   6
  -2   4  21 36.6298 16.9732   5
   2   4 -21 23.4911 19.6668   2
   2   4 -21-9.66437 14.0641   3
  -2  -4 -21 12.0304 26.6030   3
   2  -4  20 17109.1 1475.82   2
   2   4 -20 14130.8 1468.69   3
  -2  -4 -20 17796.3 1481.86   3
  -2   4  20 18475.0 1461.56   5
   2  -4  20 14643.5 1472.10   6
   2   4 -20 16762.2 1466.75   2
  -2  -4 -20 18753.1 1476.89   4
   2   4 -19 53.5845 27.0505   2
   2  -4  19 11.4707 16.8814   6
  -2  -4 -19 30.4751 24.1807   3
   2  -4  19 72.4355 33.5833   2
  -2   4  19 47.7221 21.5187   5
   2   4 -19 11.0480 18.7092   3
  -2  -4 -19 29.1987 23.1863   4
   2   4 -18 38.3767 24.2309   2
   2  -4  18 34.5709 25.6416   6
  -2   4  18 5.41025 11.5306   6
  -2  -4 -18 9.19306 15.6831   3
   2  -4  18 10.5806 20.0050   2
   2   4 -18-11.9704 20.2370   3
  -2  -4 -18 10.4880 15.5034   4
  -2   4  17 45.8798 24.9736   5
   2   4 -17 49.5941 27.6841   2
  -2  -4 -17 59.3322 27.6266   3
   2  -4  17 33.9944 25.2747   6
  -2   4  17 29.9856 16.9918   6
  -2   4  16 845.201 92.4535   5
  -2  -4 -16 1011.06 113.209   4
   2   4 -16 674.459 98.8801   2
   2  -4  16 738.467 97.4078   6
  -2  -4 -16 710.476 86.3716   3
  -2  -4 -15 74.5983 36.3109   4
   2   4 -15 92.5615 36.4943   2
  -2  -4 -15 30.1244 22.7809   1
  -2   4  15 27.5915 16.7972   6
   2  -4  15 33.9146 25.5012   2
  -2   4  15 101.929 30.5196   5
  -2  -4 -14 13636.5 1096.07   4
   2  -4  14 14901.2 1085.89   1
  -2  -4 -14 10977.2 1069.64   1
   2  -4  14 9229.74 1069.48   2
  -2   4  14 12120.3 1052.53   6
  -2   4  14 12833.7 1073.75   5
   2   4 -14 12715.4 1093.77   2
  -2  -4 -13 36.2383 21.6721   1
   2  -4  13 48.2510 20.0400   6
  -2   4  13 33.5785 16.0623   6
  -2   4  13 57.3950 27.8714   5
  -2  -4 -13 57.2942 33.9820   4
   2   4 -13 94.0539 40.5672   2
   2   4 -13 15.9939 26.9211   3
  -2   4  13 28.4259 19.9838   1
  -2  -4 -13 12.5097 14.2615   3
   2  -4  13 79.1751 32.1722   1
   2   4 -13 56.5194 34.1841   1
   2   4 -12 10888.5 1084.87   1
   2  -4  12 11687.9 1079.27   6
  -2   4  12 14131.3 1060.94   6
  -2  -4 -12 13526.7 1116.63   4
   2  -4  12 13752.7 1083.73   1
  -2  -4 -12 11855.6 1067.97   3
   2  -4  12 10445.3 1084.74   2
   2   4 -12 13519.3 1111.14   2
  -2  -4 -12 10687.6 1079.56   1
  -2   4  12 11218.0 1068.50   1
   2  -4  11 8.74087 14.6072   6
  -2   4  11 13.8164 13.5412   6
   2  -4  11 22.4171 24.7506   2
   2  -4  11 24.6133 16.7851   1
  -2   4  11 7.51852 15.3857   1
  -2  -4 -11 11.2617 14.8776   1
  -2   4  11-10.7811 18.0059   5
  -2  -4 -11 32.3018 30.1358   4
   2   4 -11 29.8246 24.8919   2
  -2  -4 -11 8.89100 20.9935   1
   2   4 -11-6.07384 10.1693   1
   2  -4  11 7.07930 14.4898   1
  -2   4  11 6.03825 12.3672   1
  -2  -4 -11 11.8042 13.9511   3
   2   4 -11 10.4723 17.4915   1
  -2   4  10 54903.5 5793.61   5
  -2   4  10 52369.3 5776.58   1
   2   4 -10 76898.0 5800.34   1
  -2  -4 -10 83248.7 5778.25   1
  -2  -4 -10 81712.4 5835.58   4
  -2  -4 -10 76343.8 5789.33   5
  -2   4  10 44442.8 5775.73   1
  -2  -4 -10 83242.2 5778.11   3
   2   4 -10 49005.6 5804.10   3
   2  -4  10 73160.8 5806.67   2
   2  -4  10 89701.9 5795.69   6
   2   4 -10 77244.1 5777.56   1
   2  -4  10 52813.2 5774.51   1
   2  -4   9 267.124 56.4465   2
  -2   4   9 88.1280 46.0084   5
   2  -4   9 264.050 47.7041   6
  -2  -4  -9 249.800 65.4768   4
   2   4  -9 111.816 55.5972   2
   2   4  -9 271.654 39.7453   1
   2  -4   9 146.070 40.4967   1
  -2  -4  -9 281.791 49.7426   5
  -2   4   9 247.717 36.7661   6
  -2   4   9 267.999 46.8302   1
   2  -4   9 230.729 44.2571   1
  -2   4   9 267.811 46.1971   1
  -2  -4  -9 254.046 40.5437   1
   2   4  -9 220.165 62.2048   3
  -2  -4  -9 305.713 42.5337   3
   2   4  -9 290.544 58.0064   1
  -2  -4  -9 152.017 47.5840   1
   2   4  -8 513.658 86.3437   1
  -2   4   8 548.818 77.2361   1
   2   4  -8 665.709 111.238   3
  -2   4   8 628.195 71.3748   6
   2  -4   8 800.757 90.3289   6
  -2   4   8 566.163 90.8841   5
  -2  -4  -8 321.711 90.9514   4
  -2  -4  -8 714.345 86.2633   5
  -2  -4  -8 747.916 78.0046   3
  -2   4   8 471.061 81.9933   1
   2   4  -8 772.025 76.7179   1
  -2  -4  -8 706.446 91.4414   1
   2   4  -8 595.629 108.353   2
   2   4  -7 78.5348 31.6583   3
  -2   4   7 67.7050 20.8545   6
  -2  -4  -7 124.846 32.5696   5
   2  -4   7 111.861 40.1957   2
  -2   4   7 127.173 41.5033   5
   2  -4   7 70.1381 23.9074   1
   2   4  -7 79.5454 50.1390   2
   2   4  -7 61.9915 12.6845   4
  -2  -4  -7 71.5502 19.9231   3
  -2  -4  -7 103.886 32.7193   1
   2  -4   7 105.611 31.0969   6
  -2   4   7 91.5977 26.8924   1
   2  -4   7 75.7966 22.8155   1
  -2   4   7 103.894 25.1225   1
  -2   4   6 682.935 80.9003   6
  -2  -4  -6 865.617 99.3977   5
  -2   4   6 817.733 83.2561   1
  -2   4   6 793.249 104.907   5
   2  -4   6 742.467 102.901   2
   2   4  -6 821.916 109.588   3
  -2  -4  -6 494.571 104.579   4
   2   4  -6 640.278 71.3411   4
   2   4  -6 565.527 108.012   2
  -2  -4  -6 906.772 83.7162   3
   2  -4   6 699.811 83.7726   1
   2   4  -6 685.782 95.1315   1
   2   4  -6 883.477 82.7020   1
   2  -4   6 705.109 92.3937   6
  -2   4   6 491.396 86.7460   1
  -2  -4  -6 815.606 82.6832   1
   2  -4   6 704.641 85.2347   1
   2  -4   5 24.6031 16.7907   6
   2   4  -5 19.8138 27.4280   3
  -2   4   5 9.91202 11.7422   6
   2  -4   5 12.0406 22.4832   2
   2  -4   5 12.9777 10.8787   1
  -2   4   5 10.9223 22.3420   5
  -2  -4  -5 31.4440 37.1073   4
   2   4  -5 5.48911 8.00371   4
   2   4  -5 4.49497 9.24738   1
  -2   4   5 15.3158 13.2126   1
   2   4  -5 7.80225 20.6083   1
  -2  -4  -5 25.9814 13.5577   1
   2  -4   5-5.69187 11.6795   1
  -2   4   5 10.0214 12.5851   1
   2   4  -5 44.9526 30.6339   2
  -2  -4  -4 4328.96 388.390   5
  -2   4   4 4791.11 395.007   5
  -2   4   4 3959.85 366.533   6
   2   4  -4 4540.56 409.437   2
  -2  -4  -4 3703.41 410.443   4
   2  -4   4 4102.19 377.002   6
   2   4  -4 4781.00 385.816   3
   2  -4   4 3286.39 364.885   1
  -2   4   4 3144.46 365.059   1
  -2  -4  -4 4568.54 362.879   1
   2  -4   4 3926.05 397.441   2
   2  -4   4 4330.66 360.514   1
  -2  -4  -4 3679.61 371.837   1
   2   4  -4 4559.30 364.092   1
   2   4  -4 2947.28 376.236   1
   2   4  -3-6.41729 14.1621   3
   2  -4   3-4.59089 10.1316   1
  -2  -4  -3 4.38240 10.3392   1
  -2   4   3-3.54812 7.24966   1
   2  -4   3 3.21458 8.89317   1
  -2  -4  -3 9.64171 17.9831   5
   2  -4   3 12.5017 32.9755   2
  -2   4   3 9.98760 20.4062   5
  -2  -4  -3-13.9942 20.2178   4
   2   4  -3-13.1464 18.9930   2
  -2   4   3-8.83558 16.4796   4
   2   4  -3 4.66382 9.52909   1
  -2  -4  -3-6.37779 15.0467   1
   2   4  -3 7.24185 13.5071   1
   2  -4   3 7.91321 16.1679   6
  -2  -4  -2 711.686 107.077   5
  -2   4   2 1158.95 121.787   5
   2   4  -2 940.855 121.257   2
  -2  -4  -2 636.811 111.964   4
  -2   4   2 1005.98 113.288   4
   2   4  -2 963.960 97.8222   3
   2   4  -2 710.506 101.888   1
   2  -4   2 960.653 88.0898   1
   2   4  -2 1018.17 97.0604   1
  -2  -4  -2 776.911 97.4389   1
   2  -4   2 681.075 97.1833   6
  -2  -4  -2 825.886 91.4928   1
  -2   4   2 936.380 89.5618   1
   2  -4   2 614.288 91.3424   1
   2  -4   1 355.249 50.9458   6
  -2  -4  -1 318.690 59.2044   5
   2   4  -1 272.248 41.3611   3
   2  -4   1 372.047 73.6757   2
  -2  -4  -1 439.161 72.6891   4
   2   4  -1 318.143 67.0924   2
   2   4  -1 273.682 44.5439   3
   2  -4   1 292.603 62.4326   3
  -2   4   1 325.944 56.6040   4
  -2   4   1 343.669 39.2025   1
  -2  -4  -1 192.646 43.9155   1
   2   4  -1 247.469 43.1053   1
   2  -4   1 259.370 36.1949   1
  -2  -4  -1 313.128 42.0143   1
  -2  -4   0 191231. 14508.2   5
  -2   4   0 190094. 14502.3   5
  -2  -4   0 182476. 14493.2   1
   2   4   0 163648. 14508.2   2
  -2  -4   0 165876. 14503.7   4
  -2   4   0 185339. 14502.6   4
   2   4   0 155794. 14477.1   3
   2  -4   0 204402. 14516.5   3
   2  -4   0 184508. 14472.1   1
   2   4   0 150332. 14480.0   1
  -2  -4   0 159792. 14479.5   1
  -2   4   0 171582. 14471.4   1
   2   4   0 155305. 14473.8   3
  -2   4  -1 314.135 37.8927   1
   2   4   1 261.048 38.4776   3
  -2  -4   1 271.335 56.7751   5
   2  -4  -1 309.264 74.8108   2
  -2   4  -1 478.575 62.9833   5
  -2  -4   1 327.481 57.9055   4
   2   4   1 362.655 63.0209   2
   2  -4  -1 188.121 51.0556   3
  -2   4  -1 344.304 57.4821   4
   2  -4  -1 300.836 39.0783   1
   2   4   1 281.695 41.0029   1
   2   4   1 205.250 37.7225   3
  -2  -4   1 379.659 46.3113   1
   2  -4  -2 847.945 96.2999   6
   2   4   2 1023.71 114.974   6
  -2  -4   2 1013.97 115.851   5
   2   4   2 811.678 98.9203   1
  -2   4  -2 780.828 101.081   5
   2   4   2 861.185 84.3904   3
   2   4   2 767.871 108.232   2
   2  -4  -2 837.819 124.233   2
  -2  -4   2 941.276 105.478   4
  -2   4  -2 1004.64 107.616   4
   2  -4  -2 827.752 117.486   3
   2   4   2 833.325 88.3129   3
   2   4   2 908.960 95.3307   1
   2  -4  -2 814.654 84.4908   1
  -2   4  -2 858.694 89.7044   1
  -2   4  -2 754.930 84.4722   1
  -2  -4   2 874.724 93.8698   1
  -2  -4   3-10.4486 17.4305   6
   2  -4  -3 3.05821 6.24839   1
   2   4   3 10.1086 18.8539   6
  -2  -4   3 10.7321 23.6841   5
   2  -4  -3-14.5708 29.7701   2
  -2   4  -3 6.52475 15.3933   5
  -2  -4   3 6.93782 15.3107   4
   2   4   3-9.70832 19.8354   2
   2  -4  -3 11.4000 13.4476   3
  -2   4  -3 7.90175 9.32098   4
   2   4   3-3.77493 10.4431   3
  -2  -4   3-5.63873 6.65152   1
   2   4   3-5.44158 7.86158   1
  -2   4  -3-4.17355 10.4436   1
  -2  -4   3-7.61594 15.5604   1
  -2   4  -3-3.82386 9.02132   1
  -2  -4   4 4846.04 403.298   5
   2  -4  -4 4513.35 420.419   2
  -2  -4   4 4967.44 393.613   1
  -2   4  -4 4735.55 378.589   1
  -2   4  -4 3468.96 375.782   5
   2   4   4 4566.67 397.061   2
  -2  -4   4 4522.23 383.207   4
  -2   4  -4 4500.65 386.798   4
   2  -4  -4 4308.32 403.645   3
   2   4   4 4487.51 373.252   3
  -2   4  -4 4347.47 372.505   1
   2  -4  -4 3491.23 369.323   1
   2  -4  -4 4268.37 367.737   1
  -2  -4   4 4532.80 403.359   6
   2   4   4 4373.32 396.232   6
  -2  -4   5 32.6917 24.0713   6
  -2   4  -5 17.0731 20.1667   3
   2   4   5 9.66037 16.1496   6
   2  -4  -5 18.5592 11.2121   1
  -2  -4   5 10.2668 14.8696   5
  -2   4  -5 15.1670 9.52486   5
  -2   4  -5 25.1230 11.9003   5
   2  -4  -5 14.2315 20.5872   2
  -2  -4   5 15.0690 12.6128   4
   2   4   5 27.2656 18.5987   2
  -2   4  -5 6.83563 11.4513   4
   2   4   5 11.9725 10.0412   3
   2  -4  -5 11.2547 23.0188   3
   2   4   5-5.73505 11.7642   1
  -2  -4   5 6.19750 14.6587   1
  -2   4  -5-6.12015 15.3504   1
   2  -4  -5 17.0020 10.6640   1
  -2  -4   5 16.2047 17.9113   1
  -2   4  -5 3.91847 8.07423   1
   2   4   6 773.203 93.3693   6
  -2   4  -6 659.550 67.4962   5
  -2   4  -6 609.436 72.9734   5
  -2  -4   6 797.568 99.3346   6
   2   4   6 930.290 99.0307   2
   2  -4  -6 739.279 106.340   2
  -2   4  -6 682.697 81.5590   4
  -2  -4   6 736.920 90.7293   1
  -2   4  -6 856.156 91.1789   1
   2   4   6 560.168 72.5249   3
   2   4   6 437.042 84.8082   1
  -2  -4   6 357.775 74.3217   1
  -2   4  -6 591.568 83.7593   3
   2  -4  -6 486.963 91.3047   3
   2  -4  -6 821.144 79.1946   1
   2   4   6 687.071 79.5398   1
   2  -4  -6 690.978 74.6080   1
  -2   4  -6 801.778 76.5395   1
   2   4   7 70.8364 27.7239   6
  -2   4  -7 102.012 17.2882   5
  -2   4  -7 91.0716 21.4268   1
   2   4   7 76.0220 24.6316   1
   2  -4  -7 148.784 31.5490   1
  -2   4  -7 106.470 21.6261   5
   2  -4  -7 87.8315 22.3076   1
  -2  -4   7 105.271 31.1403   1
   2   4   7 184.615 40.2346   2
  -2   4  -7 154.094 33.6645   3
   2   4   7 72.5335 23.0493   3
   2  -4  -7 65.2768 29.7151   3
  -2  -4   7 34.0813 19.5638   1
   2   4   7 29.9464 26.1423   1
  -2   4  -7 35.2449 27.5988   1
  -2  -4   7 55.4860 27.2932   6
   2   4   8 674.136 88.2702   6
  -2  -4   8 806.045 95.9400   5
  -2   4  -8 607.566 65.4150   5
  -2  -4   8 795.809 96.8133   1
  -2   4  -8 863.864 71.9726   5
  -2  -4   8 940.931 104.833   6
   2   4   8 788.348 92.1075   2
  -2   4  -8 616.509 80.4779   4
  -2  -4   8 536.500 83.0897   1
   2   4   8 450.722 85.1210   1
   2  -4  -8 766.728 100.374   3
   2  -4  -8 805.486 105.901   2
  -2   4  -8 657.779 85.0133   3
   2  -4  -8 708.021 89.6414   1
  -2   4  -8 790.315 79.9290   1
   2  -4  -8 698.745 77.5697   1
   2  -4  -9 361.620 64.8802   2
   2   4   9 302.545 49.4720   2
  -2   4  -9 323.577 44.9841   4
  -2  -4   9 274.451 51.7200   5
  -2   4  -9 241.253 28.4422   5
  -2   4  -9 187.805 24.4207   5
   2  -4  -9 191.292 48.9501   3
  -2   4  -9 320.935 42.4151   1
   2   4   9 270.446 46.8122   1
   2  -4  -9 336.005 41.5056   1
   2  -4  -9 200.911 47.8515   1
   2   4   9 326.951 49.6760   6
   2   4   9 104.512 40.1317   1
  -2   4  -9 100.720 43.7378   1
  -2  -4   9 198.116 45.2497   1
  -2   4  -9 405.589 51.8284   3
  -2  -4   9 293.974 53.7198   6
   2   4  10 78436.2 6901.38   6
  -2  -4  10 89929.1 6920.04   6
  -2   4 -10 88613.7 6898.03   4
  -2  -4  10 90574.3 6916.07   5
  -2   4 -10 59813.3 6910.65   1
   2  -4 -10 71460.5 6897.91   1
  -2  -4  10 88103.1 6922.95   1
   2  -4 -10 93754.5 6923.59   3
   2  -4 -10 114703. 6929.05   2
  -2   4 -10 76937.7 6900.60   3
   2  -4 -10 68824.5 6909.76   1
   2   4  10 81151.0 6903.61   1
  -2  -4  10 72815.8 6897.95   1
  -2   4 -11 6.75094 12.6142   3
   2   4  11 13.1272 14.5046   6
  -2   4 -11 12.5046 23.3349   1
  -2  -4  11 12.0197 22.4311   1
   2   4  11 5.11253 12.0854   1
  -2  -4  11 18.0274 18.4319   5
  -2  -4  11-9.91618 18.5104   6
   2   4  11 7.24339 11.7244   2
  -2   4 -11 31.2759 15.0807   4
   2   4  11-7.60834 16.8075   1
  -2   4 -11 5.90878 12.0963   1
   2  -4 -11-10.3662 19.3490   1
  -2  -4  11 5.86330 10.9621   1
   2  -4 -11 15.8507 22.9123   2
   2  -4 -11 10.6489 19.8760   3
   2  -4 -11 5.16625 11.4263   1
   2   4  12 11571.1 1063.50   2
  -2  -4  12 12935.2 1094.93   6
   2  -4 -12 14870.2 1114.19   4
  -2   4 -12 11644.2 1072.93   4
  -2  -4  12 12010.9 1089.87   5
   2  -4 -12 12481.1 1097.22   3
   2  -4 -12 14567.9 1105.63   1
   2   4  12 12704.4 1089.96   1
  -2   4 -12 13215.5 1082.19   3
  -2  -4  12 12676.6 1110.40   1
  -2   4 -12 11213.8 1100.91   1
  -2  -4  13 26.6295 19.9848   5
   2  -4 -13 31.7611 32.0846   1
   2   4  13 67.3502 32.3443   1
  -2   4 -13 66.5153 21.8490   3
   2  -4 -13 41.0032 22.9654   3
   2  -4 -13 37.9908 28.2254   4
  -2   4 -13 78.4087 20.4123   4
   2  -4 -13 45.5956 21.0965   2
   2   4  13 46.9474 18.0870   6
  -2  -4  13 70.4779 35.4930   1
  -2   4 -13 63.5946 32.0720   1
   2   4  13 18.8773 10.3631   2
  -2  -4  14 10356.5 1105.58   1
   2  -4 -14 13287.4 1110.40   4
   2  -4 -14 13596.2 1074.38   2
   2   4  14 11783.5 1074.51   6
  -2  -4  14 12848.5 1091.87   6
   2  -4 -14 11586.0 1092.31   3
  -2  -4  14 13143.4 1090.93   5
  -2   4 -14 13318.4 1081.92   3
   2   4  14 9815.57 1088.47   1
   2   4  15 23.0101 16.3354   5
   2  -4 -15 26.7264 27.5507   4
  -2   4 -15 45.6556 17.8365   4
   2   4  15 63.7926 21.1223   6
   2  -4 -15 80.1626 27.9646   3
  -2  -4  15 46.0916 20.6748   6
  -2  -4  15 62.5616 27.1301   5
  -2   4 -15 19.8321 16.9480   3
   2  -4 -15 62.3638 30.2582   1
   2  -4 -15 30.7052 14.0741   2
   2   4  16 702.610 81.2391   5
   2  -4 -16 616.582 101.681   4
  -2   4 -16 621.951 77.3271   4
   2   4  16 728.656 80.4844   6
  -2  -4  16 718.314 92.4786   6
  -2   4 -16 857.647 90.9203   3
  -2  -4  17 37.3437 23.6398   5
   2   4  17 44.5059 16.8907   6
   2   4  17 40.6182 18.8108   5
  -2   4 -17 64.2537 24.0927   3
  -2   4 -17 36.7216 15.2632   4
  -2  -4  17 18.4864 17.6149   6
   2  -4 -17 39.9041 27.4161   4
  -2  -4  18 28.0833 22.0860   5
   2   4  18-4.91263 10.0398   6
   2   4  18-5.09876 11.2545   5
  -2   4 -18 4.89954 10.8149   4
   2  -4 -18 13.0194 24.2839   4
  -2   4 -18 22.9368 16.8742   3
   2  -4 -18-10.3576 21.1633   3
   2   4  19 59.7381 18.2085   6
   2  -4 -19 52.9770 28.3239   3
  -2  -4  19 47.9073 25.6887   5
   2  -4 -19 12.5789 18.7470   4
  -2   4 -19 67.9884 26.9201   3
  -2  -4  19 45.6039 22.0048   6
   2  -4 -20 14117.6 1489.32   4
   2   4  20 18047.6 1469.20   6
  -2  -4  20 17245.2 1484.39   6
   2   4  20 16608.5 1466.08   5
  -2  -4  20 16003.4 1486.35   5
   2  -4 -20 16900.4 1490.63   3
  -2   4 -20 19253.0 1489.26   3
   2   4  21 41.5929 18.5578   6
   2  -4 -21 21.5358 20.2293   3
  -2  -4  21 9.90959 23.5042   5
  -2  -4  21 27.3774 17.1926   6
   2  -4 -21 22.6703 23.2859   4
  -2   4 -21 27.4082 18.8231   3
   2   4  21 23.9148 14.0312   5
   2   4  22 14335.7 1214.61   5
  -2  -4  22 12958.6 1231.22   5
   2  -4 -22 14811.7 1240.70   4
   2  -4 -22 12733.7 1236.73   3
   2   4  22 14563.2 1216.49   6
  -2  -4  22 13927.6 1230.83   6
   2  -4 -23 33.0719 26.3638   3
  -2  -4  23 26.2068 18.3628   6
   2   4  23 59.1743 19.5205   6
   2   4  23 34.4220 15.9428   5
   2  -4 -24 5523.15 442.723   4
  -2  -4  24 4295.72 427.867   6
   2   4  24 4741.76 417.986   5
  -2  -4  24 4176.88 432.312   5
  -2   4 -24 4538.62 436.217   3
   2  -4 -24 4623.57 441.942   3
  -2  -4  25 9.36070 19.1474   5
   2   4  25 17.9844 12.2828   6
  -2  -4  25 8.15168 9.65989   6
  -2   4 -25-10.0973 11.9465   3
   2  -4 -25 10.8645 12.8490   3
   2   4  25 16.2359 11.9789   5
   2  -4 -25 8.26793 11.9804   4
   2  -4 -26 148.236 41.0706   3
   2  -4 -26 205.927 41.2580   4
   2   4  26 125.163 32.3959   6
  -2  -4  26 270.917 42.7846   6
   2   4  26 114.968 29.5311   5
  -2  -4  26 231.864 43.1822   5
   2  -4 -27 10.1845 12.0210   3
  -2  -4  27 7.26407 10.5029   6
   2   4  27 6.02711 10.0633   6
  -2   4 -27-6.07942 16.0411   2
   2   4  27 5.21869 9.74254   5
   2  -4 -27 7.03990 13.1370   4
   2   4  28 267.261 43.4159   6
   2   4  28 238.930 40.2215   5
  -2   4 -29 5.27252 10.7818   2
   2   5 -26 6.52319 9.42430   3
   2   5 -26-5.85026 12.9107   2
   2   5 -25 30.5616 14.5108   2
   2   5 -25 7.01628 13.1859   3
   2   5 -24-7.48931 12.4966   3
   2  -5  24 17.1705 16.0147   6
  -2  -5 -24 6.88463 15.1956   4
  -2   5  24 4.94696 8.25691   5
   2   5 -24-6.23453 11.6312   2
   2   5 -23 128.580 34.3577   3
   2  -5  23 190.246 39.5266   6
  -2  -5 -23 167.862 37.1192   4
  -2   5  23 166.777 30.7876   5
   2   5 -23 157.567 33.9350   2
  -2  -5 -22 7.81209 13.0330   4
   2   5 -22-20.0532 13.6579   2
  -2   5  22 5.52811 13.0428   5
   2   5 -22-8.58352 14.3199   3
  -2  -5 -21 8.36725 12.5847   4
   2   5 -21 21.3204 19.0694   2
   2   5 -21 9.18270 19.0852   3
   2   5 -20-9.93537 11.7203   3
   2  -5  20-9.57353 13.8314   6
  -2   5  20 6.13687 11.4464   5
   2   5 -20 7.59277 12.6668   2
   2   5 -19 190.009 44.4273   3
   2  -5  19 207.625 43.1718   6
  -2  -5 -19 114.794 37.4217   4
   2   5 -19 146.583 36.6628   2
  -2   5  19 161.694 33.4967   5
  -2   5  18 13.5733 12.6866   5
   2   5 -18 11.3812 13.4524   3
   2  -5  18 18.8501 20.8170   6
  -2  -5 -18 10.2510 24.1993   4
   2  -5  18-9.32260 15.5754   2
   2   5 -18 8.42061 18.6025   2
  -2  -5 -17 7.01024 10.2059   3
   2   5 -17 35.9177 22.3658   3
   2  -5  17 18.2359 17.0527   6
  -2  -5 -17 10.9652 18.3356   4
   2   5 -17 9.10883 15.2477   2
  -2   5  17 14.2536 11.9556   5
  -2  -5 -16-6.62202 13.5297   3
   2   5 -16 12.8036 15.1032   3
   2  -5  16 8.78059 16.3769   6
  -2  -5 -16-11.6962 21.8149   4
   2  -5  16 9.86482 16.4567   2
   2   5 -16-9.88017 18.4277   2
   2   5 -15 21.4414 21.9159   2
  -2  -5 -15 6.28516 10.5101   3
   2   5 -15 26.4909 22.1081   3
   2  -5  15-10.1428 16.9359   2
  -2  -5 -15 12.4254 17.9659   4
   2  -5  15 8.45037 14.1157   6
  -2   5  15 7.94026 16.2393   5
  -2  -5 -14-6.09348 10.1734   3
   2   5 -14 23.2363 27.4127   2
   2  -5  14 8.43027 12.1862   6
  -2  -5 -14-13.1155 21.8832   4
  -2   5  14 8.26738 15.4251   5
   2   5 -13 1096.00 139.692   2
  -2  -5 -13 1050.92 115.548   3
  -2   5  13 1235.42 110.087   6
   2  -5  13 1142.92 124.907   6
  -2   5  13 796.851 118.974   5
  -2  -5 -13 1057.73 142.586   4
  -2   5  12 18.3018 17.0979   5
   2  -5  12 31.8064 18.7871   6
  -2  -5 -12 13.7616 11.5236   4
   2   5 -12 26.3494 36.4610   2
  -2   5  12 7.06405 9.82390   6
  -2   5  12 5.58811 13.2227   1
   2  -5  12 6.31514 14.9335   1
   2   5 -12 14.1966 20.5353   3
  -2  -5 -12 6.70213 15.8444   1
  -2  -5 -12 11.8456 13.1102   3
   2  -5  12-11.1973 16.2088   2
  -2   5  11 25.3581 15.1387   1
   2  -5  11 70.4573 23.5352   1
   2   5 -11 125.547 45.6181   2
  -2  -5 -11 86.2534 24.0693   3
  -2  -5 -11 109.167 29.2155   1
   2  -5  11 69.8121 29.9656   2
  -2   5  11 115.376 20.9555   6
  -2   5  11 26.9085 21.0248   5
   2   5 -11 107.639 39.5178   3
  -2  -5 -10-14.2605 16.8250   4
   2   5 -10 14.5513 24.2769   2
  -2  -5 -10 11.0781 11.3219   3
   2   5 -10 7.99764 13.3459   1
  -2  -5 -10 6.39369 13.0674   1
  -2   5  10 3.75365 11.2936   6
   2  -5  10 15.5667 15.9059   6
   2   5 -10 12.9397 21.5888   3
  -2   5  10-14.2823 14.8618   1
   2  -5  10-5.48731 12.1141   1
   2  -5   9 121.027 39.9640   2
   2  -5   9 62.6281 24.9560   6
  -2  -5  -9 56.8513 36.5154   4
   2   5  -9 89.4510 40.1854   2
  -2  -5  -9 116.023 26.5906   3
   2   5  -9 82.6490 36.4604   3
  -2   5   9 122.106 22.6068   6
  -2   5   9 94.0530 29.4717   5
   2   5  -9 113.472 33.8155   1
  -2  -5  -9 115.098 28.9234   1
   2  -5   9 107.528 24.0677   1
  -2   5   9 53.9294 21.2519   1
   2  -5   8 12.6959 21.1813   2
   2  -5   8 7.97197 11.5205   6
   2   5  -8 14.9715 21.6313   2
  -2  -5  -8 15.5507 10.5943   3
  -2  -5  -8-5.86508 12.9462   1
   2   5  -8 7.09309 17.7513   1
  -2  -5  -8-7.29408 16.0992   5
  -2   5   8-4.19892 10.5107   6
   2   5  -8 10.9576 15.8330   3
  -2  -5  -8 14.4199 24.0570   4
  -2   5   8 17.7411 20.9293   5
   2  -5   8-4.71982 10.4195   1
   2   5  -7 264.010 49.9980   3
   2   5  -7 157.043 39.5974   1
  -2   5   7 171.900 27.1977   1
  -2  -5  -7 200.344 33.7301   1
  -2   5   7 248.623 34.0101   6
  -2  -5  -7 209.082 55.4685   4
   2  -5   7 287.483 44.3668   6
  -2   5   7 251.385 45.7025   5
  -2   5   6-8.41252 14.0339   5
  -2  -5  -6-13.2867 15.6732   4
   2   5  -6-14.2001 16.7506   2
   2  -5   6 13.2251 24.6665   2
   2   5  -6-6.47739 12.0812   1
   2  -5   6 8.13759 15.1776   6
   2   5  -6-8.70012 12.5692   3
  -2   5   6 1.55697 4.10691   1
   2  -5   6 3.73997 9.35867   1
  -2   5   6 1.39853 4.66622   1
   2  -5   5 469.187 65.7525   6
  -2  -5  -5 550.392 83.5430   4
  -2  -5  -5 437.454 55.7819   1
   2   5  -5 525.916 68.3870   3
   2  -5   5 375.612 46.7357   1
   2  -5   5 405.092 77.9099   2
  -2  -5  -5 443.937 65.7869   5
   2  -5   5 361.229 49.0468   1
   2   5  -5 428.426 57.0927   1
  -2   5   4-6.10082 12.4653   6
  -2  -5  -4-8.40554 12.1441   5
   2  -5   4 8.81686 8.83938   1
   2  -5   4 14.7569 24.6180   2
   2   5  -4 2.90062 6.84413   1
  -2   5   4-8.38276 20.9767   5
  -2  -5  -4 11.6620 16.8487   4
   2   5  -4-12.8357 21.4131   2
  -2   5   4-7.71036 17.0159   4
   2   5  -4 12.2747 15.3581   3
  -2  -5  -4-4.46509 11.1737   1
   2   5  -4 5.01663 13.2328   1
  -2  -5  -4 2.67253 6.68849   1
   2  -5   4 2.43013 8.83616   1
  -2  -5  -3 1804.10 135.912   5
  -2   5   3 1714.85 132.680   5
   2  -5   3 1542.30 158.241   2
   2   5  -3 1775.91 151.198   2
  -2  -5  -3 1377.48 135.950   4
   2   5  -3 1490.94 109.905   3
   2  -5   3 1254.74 88.7388   1
   2  -5   3 1692.19 126.606   6
  -2  -5  -3 1504.45 106.611   1
  -2  -5  -3 1470.29 96.5093   1
  -2   5   3 1575.77 122.402   4
  -2   5   2 46.5973 24.3093   5
  -2  -5  -2 17.1894 16.1379   5
  -2  -5  -2 15.4713 9.79708   1
   2   5  -2 22.0453 26.0713   2
  -2   5   2 64.0141 22.2144   4
   2   5  -2 5.34133 7.28613   1
  -2  -5  -2 35.4480 16.2173   1
   2  -5   2 22.4377 17.7430   6
  -2  -5  -1 8.68907 16.2066   5
   2  -5   1 16.0469 26.7699   2
   2   5  -1 3.79733 8.38090   1
  -2   5   1 7.57925 17.8814   5
  -2  -5  -1-9.30305 15.5199   4
   2   5  -1-10.6367 17.7447   2
  -2   5   1-8.09150 11.6905   4
  -2  -5  -1-4.32365 13.0035   1
   2  -5   1 6.91774 11.5409   6
  -2  -5  -1 2.78329 6.56738   1
  -2  -5   0-8.99936 13.0027   5
   2  -5   0 33.3351 31.0875   2
   2   5   0 3.51584 7.18550   1
   2   5   0-3.82590 9.57524   3
  -2   5   0 7.17098 16.9188   5
  -2  -5   0-8.60706 16.0542   4
   2   5   0-9.88793 16.4961   2
  -2   5   0-8.03543 14.9881   4
  -2  -5   0-8.69494 11.4686   1
   2  -5   0-6.62603 12.3596   6
  -2  -5   0 2.95607 6.52594   1
   2  -5  -1 6.23168 12.7370   6
   2   5   1 3.50425 8.77576   3
  -2  -5   1 9.21470 17.1901   5
   2  -5  -1-17.1034 20.1783   2
   2   5   1 6.65896 10.3970   1
  -2   5  -1 13.7834 17.2488   5
  -2  -5   1 8.07634 16.5048   4
   2   5   1 9.62799 17.9608   2
   2  -5  -1-10.3071 17.1980   3
  -2   5  -1 7.99718 14.9198   4
  -2  -5   1 3.05673 5.11132   1
   2   5   1-3.04696 7.63252   1
  -2  -5   1 8.78647 10.9989   1
   2   5   2 45.4660 24.0108   6
  -2  -5   2-9.22440 18.8796   5
   2  -5  -2 17.2783 20.4120   2
   2   5   2 3.27478 6.78293   1
  -2   5  -2 13.1258 18.1899   5
  -2  -5   2 14.6777 17.3497   4
  -2  -5   2 6.66106 7.93600   1
   2  -5  -2 20.0589 22.1614   3
  -2   5  -2 15.6945 19.6680   4
   2   5   2 13.2298 10.7425   1
   2   5   2 20.5305 9.94947   3
  -2  -5   2 8.98645 11.2985   1
   2   5   3 1839.82 165.804   6
   2  -5  -3 1420.27 184.047   2
  -2  -5   3 1498.45 146.013   1
  -2   5  -3 1271.86 132.231   1
  -2   5  -3 1319.79 136.445   1
  -2   5  -3 1577.61 153.380   5
  -2  -5   3 1623.74 155.461   4
   2   5   3 1466.87 160.711   2
  -2  -5   3 1683.76 142.189   1
  -2   5  -3 1612.77 157.012   4
   2  -5  -3 1540.21 165.920   3
   2   5   3 1530.93 140.402   3
   2   5   3 1492.20 139.708   1
  -2  -5   3 1408.24 158.846   6
  -2  -5   4-9.21541 18.8302   5
   2  -5  -4 16.5664 30.8994   2
   2   5   4 3.58325 8.45774   3
  -2   5  -4 8.12801 11.7456   3
  -2  -5   4 4.08593 9.02084   1
  -2   5  -4-5.97538 13.1893   5
  -2  -5   4 5.98549 13.2116   4
   2   5   4-8.76964 19.3550   2
   2  -5  -4 20.4236 17.0375   3
  -2  -5   4 9.47320 15.8055   6
   2   5   4-8.80234 12.7196   6
  -2   5  -4 2.12047 5.59930   1
  -2   5  -4 8.18126 9.65425   1
  -2  -5   4 5.23900 10.7072   1
   2   5   5 438.652 64.2808   6
  -2   5  -5 398.220 58.9220   3
  -2  -5   5 410.925 70.3505   5
   2  -5  -5 626.330 94.1436   2
  -2   5  -5 257.956 52.9207   5
  -2  -5   5 504.718 56.2806   4
  -2   5  -5 449.380 57.7317   4
  -2   5  -5 189.874 47.8901   1
   2   5   5 411.861 50.5081   1
  -2   5  -5 319.351 44.7815   1
   2   5   5 473.727 51.2719   3
   2   5   5 431.247 64.5880   2
  -2  -5   5 553.792 72.0621   6
  -2   5  -6-4.95059 10.1148   5
   2  -5  -6 14.4495 20.8754   2
   2   5   6-33.0916 18.2570   2
  -2  -5   6-6.41759 13.1121   1
  -2   5  -6-6.12084 15.3164   4
  -2   5  -6 7.24405 10.4657   3
   2  -5  -6 2.69117 4.34715   1
   2   5   6 3.85993 7.19939   1
   2  -5  -6 1.88563 6.67305   1
   2   5   6 8.58510 17.5406   6
  -2  -5   6-9.51556 15.8741   5
   2   5   7 337.247 51.2649   2
  -2  -5   7 256.611 43.0531   1
  -2   5  -7 182.182 32.7161   4
  -2  -5   7 345.767 52.4007   5
   2  -5  -7 234.756 57.6925   2
  -2   5  -7 52.2933 21.2206   5
   2   5   7 193.253 29.7458   1
   2  -5  -7 114.806 24.9076   1
   2  -5  -7 50.9010 18.4432   1
  -2   5  -7 163.350 40.6041   1
  -2  -5   8 18.3192 21.6245   5
   2  -5  -8 12.3830 23.1099   2
  -2  -5   8 8.34521 13.9450   1
  -2   5  -8 3.70245 10.7284   5
   2   5   8 10.1611 17.4913   1
   2  -5  -8 3.81223 8.45159   1
  -2   5  -8 11.2569 13.3032   4
  -2   5  -8 8.50957 14.2187   1
   2  -5  -8 19.7211 14.2685   3
  -2   5  -8 6.56274 10.9778   3
  -2  -5   8 9.71835 14.0634   6
   2  -5  -9 173.162 41.8533   2
  -2  -5   9 93.8260 33.1940   1
  -2  -5   9 195.038 38.8758   6
   2   5   9 174.491 35.0025   2
  -2   5  -9 75.3519 23.7757   4
  -2   5  -9 45.2313 28.3743   1
  -2   5  -9 119.662 28.9721   3
   2   5   9 156.389 32.0632   1
  -2  -5   9 99.4820 31.2322   5
   2   5   9 165.118 34.6063   6
  -2  -5  10-8.93660 10.5479   5
  -2  -5  10-10.4132 19.4252   1
  -2  -5  10 9.59764 16.0150   6
   2  -5 -10-9.96989 20.3731   2
   2   5  10 17.6315 14.7110   2
  -2   5 -10-5.07482 8.47364   4
  -2   5 -10 9.42302 17.5788   1
  -2   5 -10 12.1702 12.4380   3
   2  -5 -10-5.26835 13.9009   1
   2   5  10-7.06092 10.2075   1
   2  -5 -10 9.24477 13.3610   3
   2   5  10 6.73342 11.2386   6
  -2  -5  11 79.7312 28.7909   5
   2  -5 -11 119.960 34.4712   2
  -2  -5  11 101.711 29.9539   6
   2   5  11 91.4982 23.6552   2
  -2   5 -11 70.2505 20.3675   4
  -2  -5  11 11.5003 31.3788   1
   2   5  11 114.038 27.1050   6
   2  -5 -11 75.4449 25.9561   1
   2   5  11 97.6166 29.1057   1
  -2   5 -11 118.448 25.9719   3
  -2   5 -11 96.7963 31.2585   1
   2  -5 -11 63.5415 25.2537   3
  -2   5 -12 5.78330 10.7966   3
   2  -5 -12-8.97864 16.7527   3
   2  -5 -12 7.66547 16.9229   2
   2  -5 -12 6.56972 13.4309   1
  -2  -5  12-9.06677 13.1072   6
  -2   5 -12 13.9175 13.9596   4
   2   5  12 11.8637 12.1286   6
   2  -5 -13 1269.11 125.483   3
   2   5  13 981.016 107.797   6
  -2  -5  13 1150.34 122.210   6
  -2   5 -13 987.881 104.060   4
   2  -5 -13 1124.40 120.846   1
  -2   5 -13 888.036 106.857   3
  -2   5 -14-4.26725 11.2559   4
   2  -5 -14 8.77182 12.6730   3
  -2   5 -14-5.73176 12.6493   3
   2   5  14 5.25024 8.75886   6
  -2  -5  14-8.64893 16.1315   6
  -2  -5  14 26.7387 21.0275   5
  -2   5 -15 4.09020 11.3760   4
  -2  -5  15 35.2339 20.8142   5
  -2  -5  15 8.41443 12.2130   6
   2   5  15 5.12688 9.63407   5
   2   5  15 9.94689 10.2290   6
   2  -5 -15 17.6072 12.7728   3
  -2   5 -15 28.2046 13.3598   3
   2   5  16-4.79557 9.79873   5
  -2  -5  16-8.90156 16.6029   5
   2  -5 -16-8.84336 10.4324   3
  -2  -5  16-8.35692 9.85860   6
   2   5  16 4.67556 11.0313   6
  -2   5 -16 5.80263 10.8233   3
   2  -5 -16-11.9831 19.9907   4
   2   5  17 19.1694 11.3680   5
  -2  -5  17 27.0668 16.8692   5
   2  -5 -17 18.0321 15.0872   3
  -2  -5  17 24.9948 18.4246   6
   2   5  17 4.43721 9.14284   6
  -2   5 -17 11.9208 14.1116   3
   2  -5 -17 11.9669 17.3293   4
   2   5  18 4.47404 9.14160   5
  -2  -5  18 8.97602 14.9743   5
   2  -5 -18-9.13997 10.7820   3
  -2  -5  18 8.23812 11.9021   6
   2   5  18-4.25986 10.0504   6
  -2   5 -18 6.15937 10.2756   3
   2  -5 -18-11.7997 19.6847   4
   2   5  19 152.159 26.9220   5
  -2  -5  19 163.965 36.7826   5
   2  -5 -19 120.828 34.9638   3
  -2  -5  19 198.128 37.6939   6
   2   5  19 117.381 23.8448   6
   2  -5 -19 172.153 45.4433   4
  -2   5 -19 117.880 29.7758   3
   2   5  20-4.06484 11.2587   5
  -2  -5  20-9.23238 17.2284   5
   2  -5 -20-9.16244 13.2487   3
  -2  -5  20-8.27922 9.78186   6
  -2   5 -20-7.22973 13.4956   3
   2  -5 -20-11.0270 13.0193   4
   2  -5 -21 31.3700 21.5494   4
   2  -5 -21 65.4179 26.0065   3
   2   5  21 46.8562 15.3353   6
  -2  -5  21 37.2422 23.4678   5
  -2   5 -21 7.42147 12.6973   3
   2   5  21 24.2090 13.3356   5
   2  -5 -22 9.81271 16.3704   4
   2  -5 -22-9.51934 13.7535   3
   2   5  22 12.9450 10.7985   6
  -2  -5  22 9.33135 17.4047   5
  -2   5 -22-7.65378 9.02961   3
   2   5  22-4.08302 9.01174   5
   2   5  23 214.763 33.3884   5
  -2  -5  23 157.567 40.6504   5
  -2  -5  23 203.648 40.3756   6
   2  -5 -23 338.104 53.5686   3
   2  -5 -23 209.895 44.9205   4
  -2   5 -23 198.124 41.6629   3
   2   5  23 210.398 33.3593   6
  -2  -5  24 7.90653 9.32689   6
  -2   5 -24-8.22843 6.86379   3
   2   5  24-4.41833 9.02756   5
   2  -5 -24-9.74204 11.4920   3
   2   5  24 4.44672 9.08556   6
  -2  -5  25 15.3182 12.8611   6
   2   5  25 12.8592 10.2186   5
   2   5  25 22.8660 12.7363   6
  -2   5 -26 11.4268 11.6735   2
   2   5  26-4.93491 10.0830   6
   2   6 -23 29.5432 20.5863   3
   2  -6  22 7145.93 592.955   6
   2   6 -22 6523.88 583.335   2
   2   6 -22 5977.83 586.209   3
   2  -6  21 8.26766 15.4358   6
  -2  -6 -21 7.78009 18.3680   4
   2   6 -21 8.60674 14.3747   3
  -2   6  20 9463.76 775.204   5
   2  -6  20 9806.45 787.131   6
   2   6 -20 6862.08 780.150   3
  -2  -6 -20 8905.25 785.470   4
   2   6 -20 8746.88 780.343   2
  -2   6  19 5.83740 12.9042   5
   2   6 -19 29.9258 20.7105   2
   2  -6  19 7.92224 14.7951   6
   2   6 -19 9.91600 14.3456   3
  -2  -6 -19-8.90130 14.8684   4
  -2   6  18 6.12556 11.4348   5
   2   6 -18 8.12302 15.1579   2
   2  -6  18 7.76278 11.2250   6
   2   6 -18-10.4585 15.1170   3
  -2  -6 -18 9.40185 17.5420   4
  -2   6  17-6.52563 12.1946   5
   2   6 -17 8.48986 17.3624   2
   2  -6  17 30.1185 19.8751   6
   2   6 -17-11.2148 18.7241   3
  -2  -6 -17 19.9325 18.6037   4
  -2   6  16 197.480 35.1380   5
   2   6 -16 139.068 38.5443   2
  -2  -6 -16 168.077 43.1171   4
   2   6 -16 93.1103 36.0690   3
   2  -6  16 124.435 32.0529   6
  -2   6  15 14.1604 15.6712   5
   2  -6  14 6546.66 545.715   2
  -2   6  14 4541.11 528.983   5
   2  -6  14 6764.11 536.913   6
  -2  -6 -14 5101.26 544.897   4
   2   6 -14 7654.85 563.834   2
  -2   6  13 7.84726 16.1239   5
   2   6 -13 12.7138 18.4472   3
  -2  -6 -13-11.6849 16.9677   4
   2   6 -13 11.9589 24.4935   2
   2  -6  13 28.1879 17.7165   6
   2  -6  13 57.9971 29.1205   2
   2   6 -12 4137.86 438.005   3
   2  -6  12 5085.41 438.953   2
  -2   6  12 2674.09 412.387   5
   2  -6  12 6577.05 432.994   6
  -2  -6 -12 4116.54 438.673   4
   2   6 -12 7462.38 476.205   2
  -2   6  11 7.93394 14.8280   5
   2   6 -11-11.8765 17.1842   3
   2  -6  11 10.7309 20.0367   2
   2   6 -11 27.2027 25.3858   2
   2  -6  11 7.19793 12.0449   6
  -2  -6 -11 35.6931 24.3270   4
   2  -6  10 26386.9 2572.24   2
   2   6 -10 29806.2 2588.45   2
  -2  -6 -10 30482.6 2581.83   4
  -2   6  10 29953.5 2560.91   5
   2   6 -10 32256.0 2580.49   3
  -2   6   9 61.8333 18.1748   6
   2  -6   9 5.73712 7.91479   1
  -2  -6  -9 9.26084 11.4217   1
  -2  -6  -9 34.7043 21.8320   4
   2   6  -9 28.8372 27.0984   2
   2  -6   9 88.7307 25.6473   6
   2   6  -9 41.7435 23.2704   3
  -2   6   8 23.6697 20.0678   5
  -2  -6  -8 50.9984 20.2177   5
  -2   6   8 39.7274 15.6007   6
   2  -6   8 8.70084 8.29994   1
  -2  -6  -8 84.1618 16.1037   1
   2   6  -8 57.4463 36.1167   2
   2   6  -8 66.7646 27.7924   3
  -2  -6  -8 44.9347 29.8482   4
   2  -6   8 37.7543 18.1733   6
   2   6  -7 26.1536 17.9465   3
  -2  -6  -7 7.41250 8.53090   1
  -2   6   7 32.1200 22.3225   5
  -2  -6  -7 43.6303 25.8267   4
  -2  -6  -7 19.5604 13.5011   5
  -2   6   7 39.6337 16.1543   6
   2  -6   7 38.5441 22.3820   6
  -2   6   6 580.426 62.8316   6
  -2   6   6 486.087 63.1066   4
   2   6  -6 589.618 73.7046   3
   2  -6   6 506.218 67.0250   6
  -2  -6  -6 466.831 49.2721   1
  -2  -6  -6 513.802 65.3569   5
   2   6  -6 413.797 80.6474   2
  -2   6   5 23.6846 15.6450   6
  -2  -6  -5 20.3201 16.0061   5
   2   6  -5 3.18330 9.24355   1
  -2   6   5 30.6977 19.2258   5
  -2  -6  -5 9.96901 18.6160   4
   2  -6   5 15.3041 15.6611   6
  -2   6   5 6.71940 11.2469   4
   2   6  -5 6.74497 14.9133   3
   2   6  -5-12.5382 20.9365   2
  -2  -6  -5 3.65515 7.04562   1
  -2   6   4 5532.79 334.981   5
  -2  -6  -4 4068.09 328.272   4
  -2   6   4 4353.21 314.935   6
   2   6  -4 5286.82 354.815   2
  -2  -6  -4 4028.49 315.614   5
  -2   6   4 3717.81 315.642   4
   2   6  -4 4140.18 314.062   3
   2  -6   4 4000.18 319.433   6
   2  -6   4 3415.71 351.849   2
   2  -6   3-17.6573 25.5105   2
   2  -6   3-7.16576 14.6419   6
  -2   6   3-7.40934 15.1396   5
  -2  -6  -3 8.81109 18.0033   4
   2   6  -3-5.28959 13.9536   3
  -2   6   3-6.95267 12.9691   4
  -2   6   3 6.46207 13.2044   6
  -2  -6  -3-7.30521 12.1882   5
  -2  -6  -3 1.36328 5.21465   1
   2   6  -3-2.06430 5.44851   1
   2   6  -3-10.7471 17.9295   2
  -2  -6  -2 777.332 96.9361   4
   2   6  -2 1068.80 106.634   2
   2  -6   2 815.270 124.135   2
   2  -6   2 827.893 87.6124   6
  -2   6   2 978.244 99.4290   5
  -2   6   2 1010.42 94.6303   4
   2   6  -2 823.996 80.9689   3
  -2  -6  -2 829.143 66.0867   1
  -2  -6  -2 935.056 93.7254   5
  -2   6   1 118.203 35.7112   5
   2  -6   1 99.1901 25.7118   6
  -2  -6  -1 120.838 32.5682   4
   2   6  -1 84.2243 23.8552   3
  -2   6   1 78.1519 28.1927   4
   2  -6   1 115.307 48.3198   2
   2   6  -1 1.36564 8.38008   1
   2   6  -1 114.403 35.8736   2
  -2  -6  -1 67.6004 13.0388   1
  -2  -6   0 65179.8 1081.61   1
  -2  -6   0 62460.8 1203.09   4
  -2  -6   0 64563.7 1196.82   5
  -2  -6   1 105.593 30.0026   5
   2   6   1 71.4233 26.9492   6
  -2   6  -1 137.748 34.1477   4
   2   6   1 112.376 34.8246   2
  -2   6  -1 91.7504 32.2392   5
   2   6   1 84.4021 20.4248   3
  -2   6  -2 1092.77 112.398   4
  -2  -6   2 925.286 95.6987   1
   2   6   2 859.939 93.9474   3
  -2  -6   2 1020.41 107.919   4
   2   6   2 943.925 111.448   2
  -2  -6   2 935.281 111.991   5
  -2   6  -2 940.310 108.271   5
  -2  -6   3-7.88331 13.1512   5
  -2   6  -3-6.71754 15.8483   5
   2  -6  -3-18.3487 26.5087   2
  -2  -6   3 6.31514 17.4705   4
   2   6   3 8.12623 15.1565   2
   2  -6  -3-9.40199 15.6847   3
  -2   6  -3 6.75350 11.2665   4
  -2   6  -3-7.53672 14.0571   3
   2   6   3 3.56803 7.29029   3
   2   6   3 2.51360 8.89544   1
  -2  -6   3-4.45518 8.30973   1
  -2   6  -4 3684.47 350.542   5
   2   6   4 4455.39 360.309   2
  -2  -6   4 3916.33 346.278   1
  -2  -6   4 4440.32 350.562   4
  -2   6  -4 4329.49 353.401   4
  -2   6  -4 4585.68 357.419   3
   2  -6  -4 4735.96 368.288   3
   2  -6  -4 4256.62 401.210   2
   2   6   4 4435.98 359.298   6
  -2  -6   4 4298.84 360.914   5
  -2  -6   5 8.03131 13.4082   5
  -2   6  -5 18.9896 18.2972   5
  -2  -6   5-6.19366 11.5638   1
   2   6   5 7.68213 14.3377   2
  -2   6  -5 11.7226 13.8380   4
   2  -6  -5-8.97007 14.9732   3
  -2   6  -5 6.66581 11.1323   3
  -2  -6   5-8.37118 13.9748   6
   2  -6  -5 15.7695 26.3121   2
   2   6   5 20.5015 17.6346   1
   2   6   5 15.5307 15.8744   6
  -2  -6   6 561.548 74.1305   6
  -2   6  -6 452.595 62.7706   3
  -2   6  -6 494.953 63.2268   4
   2   6   6 550.802 70.3150   6
   2   6   6 400.482 65.3526   2
  -2  -6   6 431.890 65.2173   1
  -2  -6   6 524.602 73.1334   5
   2  -6  -6 653.771 79.6498   3
   2   6   7 15.2047 17.9687   2
   2   6   7 22.3779 15.2795   6
   2   6   7-6.22715 17.2615   1
   2  -6  -7 8.90025 14.8876   3
  -2   6  -7 8.71807 5.10030   1
  -2  -6   7 25.7741 16.0611   6
  -2   6  -7 11.9524 8.70267   3
  -2  -6   7 7.48031 16.5439   1
  -2  -6   7 16.0071 17.6963   5
  -2   6  -8 28.4952 15.0501   3
   2   6   8 87.8890 24.4732   1
   2   6   8 68.9600 26.7866   2
  -2   6  -8 57.4511 18.0772   4
   2  -6  -8 70.9557 25.0036   3
  -2   6  -8 61.9343 13.0194   1
  -2  -6   8 73.7756 24.1689   5
  -2  -6   8 102.920 27.1960   6
   2   6   8 35.3865 17.3758   6
   2   6   9 74.7060 27.2467   2
  -2   6  -9 64.7696 23.3303   4
   2  -6  -9 69.7124 23.9116   3
  -2   6  -9 34.6052 14.9160   1
  -2   6  -9 71.1042 20.4477   3
  -2  -6   9 146.563 33.9189   5
   2  -6  -9 51.0011 26.3619   2
  -2  -6   9 101.189 31.3594   6
   2   6   9 92.7320 26.1625   6
   2  -6 -10 40803.0 3119.31   3
  -2   6 -10 32114.6 3099.69   3
  -2  -6  10 36216.2 3117.93   5
  -2   6 -10 34499.5 3100.61   4
   2  -6 -10 34531.3 3118.05   2
   2   6  10 38464.7 3107.98   6
  -2  -6  10 41507.2 3119.99   6
  -2  -6  11 25.0246 19.7331   5
  -2   6 -11 4.59667 14.4194   4
   2  -6 -11 32.7469 20.5373   3
   2   6  11 17.8458 14.1091   6
  -2   6 -11 15.3507 12.1591   3
  -2   6 -12 5285.84 534.456   3
   2  -6 -12 5925.39 546.982   3
  -2  -6  12 6938.50 553.037   6
   2   6  12 6535.50 539.944   6
  -2  -6  12 6162.78 554.724   5
   2  -6 -13 7.78308 11.3390   3
  -2   6 -13 15.2267 16.4616   3
   2   6  13 15.8098 12.5186   6
  -2  -6  13 52.0716 25.1188   5
  -2  -6  13 15.8297 14.8344   6
   2  -6 -14 5796.92 574.858   3
  -2  -6  14 8098.46 592.533   5
  -2  -6  14 6409.87 578.007   6
   2   6  14 6687.42 567.224   6
   2   6  14 5977.36 564.923   5
  -2  -6  15 67.9384 21.1765   6
   2   6  15 37.7460 14.6184   6
   2  -6 -15 15.0487 13.0349   3
  -2  -6  15 52.6129 28.5446   5
   2   6  16 126.070 24.6377   5
   2  -6 -16 150.463 31.5299   3
  -2  -6  16 115.311 34.1743   5
  -2  -6  16 142.242 32.0108   6
   2   6  17-4.20345 9.27643   6
  -2  -6  17 8.97419 16.7380   5
  -2  -6  17 14.8885 16.4283   6
   2   6  17-3.91830 8.64715   5
   2   6  18-3.90491 9.77511   5
   2   6  18 3.98135 7.43065   6
  -2   6 -18 5.26995 11.6331   3
  -2  -6  18-9.10143 21.4739   5
  -2  -6  18 21.9671 16.1616   6
  -2  -6  19 14.6514 10.6029   6
   2  -6 -19 7.66301 12.7995   3
   2   6  19-3.67937 8.70393   5
   2   6  19 15.2413 10.5604   6
  -2   6 -19 11.1345 11.3926   3
  -2  -6  19 9.19762 18.8029   5
  -2   6 -20 9326.53 789.070   3
   2  -6 -20 8719.81 792.836   3
  -2  -6  20 10875.0 807.142   5
   2   6  20 8395.69 774.943   5
  -2  -6  20 9527.35 792.921   6
   2   6  20 8711.12 776.555   6
   2   6  21 3.48516 6.51645   5
   2   6  21 3.73267 8.25021   6
  -2  -6  21 14.6762 12.2502   6
   2  -6 -21 7.81925 13.0523   3
  -2   6 -21 6.22874 13.7535   3
   2  -6 -22 6939.41 620.941   3
   2   6  22 6893.69 603.441   6
   2  -6 -23 24.2080 15.3465   3
   2   6  23 37.9794 15.1587   6
   2  -7  18 6.48702 12.0991   6
  -2   7  18-5.31352 10.8563   5
   2   7 -17 10.1737 18.9843   3
   2  -7  17 6.41725 7.59264   6
  -2   7  17 5.67906 9.49213   5
  -2  -7 -17 8.79846 10.3954   4
  -2  -7 -16-9.16463 18.7309   4
   2   7 -16-9.01084 16.8134   2
   2   7 -16 10.6148 15.3431   3
   2  -7  16-6.31896 7.46978   6
  -2   7  16-5.94761 9.93384   5
  -2  -7 -15 9.45806 13.6897   4
   2  -7  15 6.25695 9.07794   6
   2   7 -15 19.0280 21.0124   2
  -2   7  14-6.69139 9.66723   5
  -2  -7 -14 9.66366 13.9613   4
   2  -7  14 6.30350 10.5157   6
   2   7 -14-10.4287 17.3974   2
  -2  -7 -13 214.880 45.7810   4
   2  -7  13 208.431 36.7105   6
   2   7 -13 329.115 58.0837   2
  -2   7  12 7.24529 12.0874   5
  -2  -7 -12 19.3561 16.1456   4
   2   7 -12-12.1944 17.6180   2
   2  -7  12-6.46498 13.2095   6
  -2   7  11 50.1070 26.7012   5
   2  -7  11 143.857 29.0641   6
   2   7 -11 64.3971 36.6164   2
  -2   7  10 7.42436 16.3868   5
   2  -7  10 6.72220 11.2176   6
  -2  -7 -10-9.43616 11.1345   4
   2   7  -9 147.739 46.8715   2
  -2   7   9 177.348 33.3594   4
  -2   7   9 153.815 34.3008   5
   2  -7   9 136.108 32.0421   6
  -2  -7  -9 184.447 42.9626   4
   2   7  -8 13.2067 24.6356   2
  -2   7   8 5.83446 9.74227   4
  -2   7   8 7.37451 13.7608   5
  -2  -7  -8-8.96928 16.7341   4
   2  -7   8 6.98727 15.4256   6
   2  -7   7 214.205 39.7375   6
   2   7  -7 203.204 54.5602   2
  -2   7   7 167.722 38.1606   5
  -2   7   7 209.305 36.3090   4
   2  -7   7 209.999 51.7741   2
  -2  -7  -7 171.424 39.5141   4
   2  -7   6-6.86713 11.4559   6
   2   7  -6-11.9862 22.3557   2
  -2   7   6-7.87393 14.6859   5
  -2   7   6 5.82485 11.9010   4
  -2  -7  -6 8.32009 13.8797   4
   2  -7   6 14.1232 16.6599   2
  -2  -7  -5 178.058 40.7060   4
   2  -7   5 238.978 41.3614   6
   2   7  -5 144.994 46.8873   2
  -2   7   5 247.729 40.1913   4
   2  -7   5 241.905 63.5509   2
  -2  -7  -5 245.754 38.9508   5
  -2  -7  -4-7.63266 15.6037   4
   2  -7   4-16.0533 23.1986   2
  -2   7   4 5.97929 11.1649   4
   2  -7   4-6.72869 11.2376   6
   2   7  -4 21.4642 20.0238   2
  -2   7   4 5.87656 9.81791   6
  -2  -7  -4 17.3347 11.8178   5
  -2   7   4 7.78474 14.5293   5
  -2   7   3 504.316 76.8314   5
  -2   7   3 434.646 60.3786   6
  -2   7   3 587.103 65.5996   4
  -2  -7  -3 405.677 59.1520   5
   2  -7   3 370.291 87.9384   2
   2   7  -2 9.08941 16.9529   2
  -2  -7  -2-7.15397 13.3430   4
   2  -7   2-17.3618 25.0829   2
  -2   7   2 6.17989 12.6264   4
  -2   7   2 6.25277 12.7753   6
  -2  -7  -2-5.91493 12.0851   5
  -2   7   2-7.82182 15.9811   5
  -2   7   1 6.33216 10.5887   4
   2   7  -1 8.41263 18.5798   2
  -2  -7  -1-5.96887 13.1927   5
  -2  -7  -1 48.7194 20.1235   4
   2   7   0-8.15733 11.7879   2
   2  -7   0-17.3667 28.9725   2
  -2  -7   0 13.7402 15.1634   4
  -2   7   0 6.46599 10.7898   4
   2   7   0 7.00124 5.84563   6
  -2  -7   0-6.35642 11.8584   5
  -2   7   0 16.2508 20.3341   5
   2   7   1-7.69556 12.8541   2
   2  -7  -1 33.6270 28.0560   2
  -2   7  -1 7.07055 14.4606   3
  -2  -7   1-6.91505 11.5539   4
  -2   7  -1 8.20432 18.1172   5
   2   7   1 27.4946 18.1420   6
  -2  -7   1-6.40038 10.6968   5
  -2   7  -1 12.9169 15.2506   4
   2  -7  -2-15.9487 23.0457   2
  -2   7  -2-6.27579 11.7139   4
   2   7   2-6.74079 9.74909   6
  -2  -7   2-6.49173 14.3334   5
  -2   7  -2-6.66699 11.1312   3
   2   7   2 7.55161 15.4356   2
   2  -7  -3 639.747 103.720   2
   2   7   3 555.882 78.1331   2
   2   7   3 693.889 80.2513   6
  -2   7  -3 603.709 75.7481   3
  -2  -7   3 652.940 78.5275   5
  -2   7  -4 5.68273 12.5409   4
   2   7   4-7.01254 15.4756   2
   2   7   4 6.72540 11.2194   6
  -2   7  -4-5.92949 8.56643   3
  -2   7  -5 191.247 35.4948   3
   2   7   5 202.315 38.9675   6
  -2   7  -5 182.550 35.5224   4
   2   7   5 209.496 43.2687   2
  -2  -7   5 278.891 43.0333   5
  -2   7  -6-5.52190 9.21511   3
   2   7   6-6.62653 11.0573   6
  -2   7  -6 5.24545 11.5786   4
   2   7   6 6.89214 11.5003   2
  -2  -7   6-6.74366 9.74588   5
  -2   7  -7 171.868 30.3241   4
  -2  -7   7 209.497 37.9759   6
  -2   7  -7 199.680 33.0042   3
   2   7   7 161.692 34.2827   6
  -2  -7   7 162.766 36.4964   5
  -2  -7   8-7.21954 10.4305   6
  -2   7  -8 5.02783 8.38792   3
   2   7   8-12.3238 10.2798   6
  -2  -7   8 14.1963 16.7463   5
   2  -7  -9 223.180 39.4612   3
  -2  -7   9 171.642 35.7771   6
  -2   7  -9 179.115 30.8078   3
   2   7   9 191.750 33.7737   6
  -2  -7   9 164.481 34.7668   5
   2  -7 -10-7.27106 10.5168   3
  -2  -7  10-7.08446 11.8292   6
  -2   7 -10-4.79932 11.3339   3
   2   7  10-5.55627 10.3754   6
  -2  -7  10-7.45130 13.9068   5
  -2  -7  11 202.096 35.4183   6
  -2   7 -11 139.315 25.8526   3
   2  -7 -11 179.579 35.3580   3
  -2  -7  11 82.8105 29.0439   5
   2  -7 -12 7.05012 11.7642   3
  -2  -7  12-6.78614 9.80774   6
  -2   7 -12 4.57859 7.64281   3
   2   7  12 5.03261 8.39977   6
  -2  -7  12 7.61503 12.7064   5
   2   7  13 312.465 40.8696   5
  -2  -7  13 305.094 52.1175   5
  -2  -7  13 313.435 48.2084   6
   2   7  13 363.389 45.1141   6
  -2   7 -13 288.048 41.4212   3
   2  -7 -13 295.477 48.3064   3
   2  -7 -14-6.95106 11.5991   3
  -2  -7  14-7.93879 14.8093   5
  -2   7 -14-4.37393 9.65643   3
  -2  -7  14-6.56360 9.48649   6
   2   7  14 4.58180 8.54999   6
   2   7  14-3.89757 8.60566   5
   2  -7 -15 20.3208 17.1092   3
  -2  -7  15 48.3763 20.3097   5
  -2   7 -15 17.6839 11.3055   3
  -2  -7  15 32.0785 16.2224   6
   2   7  15 32.7565 11.1912   5
   2   7  15 25.8516 11.0305   6
   2   7  16-4.08441 6.81719   6
  -2   7 -16-4.50155 8.39879   3
  -2  -7  16 8.45466 14.1059   5
   2   7  16-3.39119 6.93213   5
   2  -7 -16 6.74770 11.2587   3
   2   7  17-3.82874 9.59898   6
   2  -7 -17 6.68799 9.68034   3
  -2   7 -17 13.7690 10.1459   3
   2   7  17 6.75251 7.47430   5
  -2  -7  17 18.9321 11.7851   6
   2   7  18 3.61447 6.03074   6
   2  -7 -18-6.72006 9.70922   3
   2  -7 -19 176.118 36.5448   3
   2   7  19 203.244 29.1845   6
   2  -8  14 2402.48 226.585   6
  -2  -8 -13 7.88484 11.4270   4
  -2   8  13 12.3903 17.1622   5
  -2   8  12 1342.29 152.576   5
  -2  -8 -12 1707.06 162.775   4
  -2  -8 -11 7.73148 15.8043   4
   2  -8  11 5.68113 9.49041   6
  -2   8  11 5.28698 8.83387   4
   2  -8  10 11440.6 797.720   6
   2   8 -10 8743.48 819.681   2
  -2   8  10 11550.6 795.045   4
  -2  -8 -10 10647.3 805.777   4
  -2   8   9 20.3725 13.0132   4
   2  -8   9 53.0311 19.2160   6
   2   8  -9 12.2825 17.9386   2
  -2   8   9 29.4525 21.4372   5
  -2   8   8 10.1316 10.3676   4
  -2  -8  -8-7.09456 14.5076   4
   2  -8   8 5.99724 10.0228   6
   2   8  -8 23.9025 22.2987   2
  -2   8   8 7.79483 9.21450   5
  -2   8   7 5.05181 10.3465   4
  -2  -8  -7 20.9062 14.2562   4
   2  -8   7 12.0447 12.3254   6
   2   8  -7-11.3772 21.2321   2
  -2   8   7 8.25511 19.4888   5
  -2   8   6 234.717 39.6584   4
  -2  -8  -6 229.948 44.2562   4
   2  -8   6 359.266 46.9545   6
   2   8  -6 341.059 59.0133   2
  -2   8   6 275.881 49.8224   5
  -2   8   5-5.12378 8.54888   4
   2  -8   5 11.8464 13.0725   6
   2   8  -5-9.88071 20.1882   2
  -2  -8  -5 6.68845 15.7802   4
  -2   8   5 8.59761 17.5667   5
   2   8  -4 1552.93 167.443   2
  -2   8   4 1418.85 148.609   4
  -2  -8  -4 1461.44 155.207   4
  -2   8   4 1857.40 172.015   5
   2   8  -3-8.73554 19.2837   2
  -2  -8  -3-4.89443 7.08684   5
  -2   8   3-5.39081 11.9061   4
  -2  -8  -2 343.036 49.6958   5
  -2   8   2 412.318 54.4339   3
   2   8  -2 315.452 56.1012   2
   2   8  -2 400.173 54.4004   6
   2   8  -1 18.1316 12.5310   6
  -2   8   1 23.9859 14.3065   3
  -2   8   1 34.1051 15.8686   4
   2   8  -1 30.1736 16.7829   2
  -2  -8   0 16162.5 1525.91   5
  -2   8   0 18018.0 1530.69   4
   2   8   0 17913.1 1537.08   2
  -2   8   0 18746.4 1532.59   3
   2   8   0 18142.5 1530.87   6
   2   8   1 13.9160 16.6661   2
   2   8   1 41.5052 17.3727   6
  -2  -8   1 20.7015 12.5449   5
  -2   8  -1 62.8019 19.8449   3
  -2   8  -1 11.1739 12.6614   4
   2   8   2 302.283 47.9806   2
  -2   8  -2 358.968 46.8368   3
   2   8   2 324.080 46.9675   6
  -2  -8   2 297.586 44.7547   5
  -2   8  -2 286.807 44.2719   4
  -2   8  -3-5.37770 10.9976   3
   2   8   3-6.41622 11.9764   2
  -2   8  -3-5.32868 10.8975   4
  -2  -8   3-5.28964 7.65670   5
   2   8   3-5.84309 4.89673   6
   2   8   4 1377.50 143.205   6
  -2   8  -4 1474.36 142.316   3
  -2  -8   4 1432.39 144.319   5
  -2   8  -5 4.90682 10.8457   3
  -2  -8   5 11.5009 11.7647   5
  -2   8  -6 296.433 41.7045   3
  -2  -8   6 309.697 45.0756   5
   2   8   6 283.361 43.0632   6
  -2   8  -7 9.29958 9.52217   3
   2   8   7 5.30345 9.91273   6
  -2  -8   8 18.3086 14.4274   5
  -2   8  -8 8.96749 9.20719   3
   2   8   8 10.0415 11.8809   6
  -2  -8   9 12.4497 14.8055   5
   2  -8  -9 13.1650 13.5797   3
   2   8   9 19.3376 10.8330   6
  -2   8  -9 30.2880 13.1477   3
  -2   8 -10 11193.9 1045.87   3
  -2  -8  10 12835.4 1057.40   5
   2  -8 -10 12136.0 1056.26   3
  -2  -8  10 11642.6 1052.68   6
   2   8  10 13119.0 1050.12   6
   2   8  11 4.49605 9.93570   6
  -2  -8  11 19.6281 13.3778   5
  -2   8 -11 4.24050 8.67954   3
   2  -8 -12 2141.21 205.460   3
  -2   8 -12 2022.12 196.793   3
   2   8  12 2227.30 198.684   6
   2  -8 -13 5.92873 9.89836   3
   2   8  13 4.09476 8.37558   6
   2  -8 -14 2240.20 214.505   3
  -2   9   3 227.557 35.8903   4
   2   9  -1-6.51124 10.8763   2
  -2   9   0 9.38992 17.5315   2
  -2   9  -1 10.0396 18.7445   2
  -3   0   0-9.87299 18.4146   4
   3   0   0 9.02973 10.6521   3
  -3   0   0 13.9067 16.4047   1
   3   0   0-13.3838 24.9626   1
   3   0   0-5.91950 12.0948   6
  -3   0   0-14.6197 24.3891   1
   3   0   0-13.3691 27.3151   1
   3   0   0 10.5181 15.1960   2
  -3   0   0 9.23536 17.2254   5
   3   0   1 13.6205 19.6784   1
   3   0  -1-5.38421 8.98346   6
   3   0  -1 10.6935 17.8398   2
   3   0   1 9.84719 16.4280   2
  -3   0  -1 10.1093 22.3101   4
  -3   0   1-9.67850 21.3595   4
   3   0   1 9.14894 21.5849   3
  -3   0   1 14.5712 21.0519   1
   3   0  -1-13.6756 25.5072   1
  -3   0  -1-13.8957 25.9177   1
  -3   0  -1 13.9930 26.0991   1
   3   0   1 13.1963 15.5672   1
   3   0  -1-13.6829 19.7686   1
  -3   0   1-14.3584 29.3366   1
   3   0  -1 5.98950 16.5703   6
   3   0   1-6.00884 10.0253   6
   3   0  -1 17.8247 16.6234   3
  -3   0  -1-8.65759 14.4436   5
   3   0   2-13.9383 16.4417   1
   3   0  -2-5.16169 12.1775   6
   3   0  -2 10.8862 20.3042   2
   3   0   2 9.36347 22.0904   2
  -3   0   2-9.75091 19.9224   4
  -3   0  -2-9.79303 20.0085   4
   3   0   2-9.23206 17.2189   3
  -3   0   2-15.0945 25.1809   1
   3   0  -2 14.5987 34.4415   1
  -3   0  -2 28.4497 26.5311   1
   3   0   2 6.02405 15.0741   6
   3   0  -2-6.38555 10.6525   6
  -3   0  -2 8.04466 15.0043   5
  -3   0   2-10.4507 17.4340   5
   3   0  -2-14.3422 16.9181   1
  -3   0   2 14.5341 24.2461   1
   3   0   2 12.9639 15.2922   1
  -3   0  -2-13.4141 19.3796   1
   3   0  -2 9.60943 17.9227   3
  -3   0   3 14.8921 42.4771   1
   3   0   3-13.1239 24.2148   1
  -3   0  -3 165.744 52.0401   1
   3   0  -3 12.5546 28.6326   6
  -3   0   3 441.149 69.7563   5
  -3   0  -3 294.954 53.2129   5
   3   0  -3 29.2308 22.4354   6
   3   0   3 13.2451 34.7208   1
  -3   0   3 521.017 69.3794   4
  -3   0  -3 376.636 66.4297   4
   3   0  -3 10.1459 28.6920   3
   3   0  -3 11.2127 35.2726   1
   3   0  -3 78.4399 43.0613   2
   3   0   3 26.7351 29.6748   2
  -3   0  -3 13.8300 34.2288   1
  -3   0   3 14.8228 56.2523   1
   3   0  -4-6.07088 10.1295   6
  -3   0  -4-7.59297 14.1632   5
   3   0  -4 4.33155 9.56113   6
  -3   0   4 11.1046 20.7123   5
   3   0  -4 10.8158 22.0991   3
   3   0   4 8.95937 19.7729   2
   3   0  -4-11.5758 19.3119   2
  -3   0  -4 13.3020 27.1785   1
   3   0  -4-14.3651 26.7934   1
  -3   0   4 9.62416 19.6645   4
  -3   0  -4 7.07005 11.7961   3
   3   0   4-13.6752 16.1326   1
  -3   0   4-15.2287 31.1150   1
  -3   0  -4 12.1672 17.5793   1
   3   0  -4 11.3011 18.8537   1
  -3   0  -5 13.3560 20.8645   3
   3   0   5 13.1287 20.5102   6
  -3   0  -5 14.5819 27.2144   5
   3   0  -5 8.10015 10.1815   6
  -3   0   5 34.8105 36.2270   5
   3   0  -5 12.0887 28.5365   2
   3   0   5 8.69570 25.1446   2
  -3   0  -5 49.9217 30.0429   4
  -3   0   5-15.3226 25.5800   1
   3   0   5 13.6723 22.8293   1
  -3   0  -5 24.0912 33.3375   1
   3   0  -5-11.9320 24.3983   1
   3   0  -5-11.5303 19.2598   3
  -3   0   5-14.2479 16.8352   1
   3   0  -5-14.8867 21.5292   1
   3   0   6 13.3266 24.8558   1
  -3   0  -6-11.6979 16.9002   1
  -3   0   6 15.8446 22.8909   1
  -3   0  -6 6.51995 12.1605   3
   3   0   6-11.9086 22.2109   1
   3   0   6 7.04554 13.1408   6
  -3   0  -6-6.59368 14.5512   5
  -3   0   6-5.97356 11.1414   6
  -3   0   6-12.2162 24.9593   5
   3   0  -6-12.4226 25.3810   2
  -3   0  -6 9.99417 11.7892   4
  -3   0   6 8.94500 19.7402   4
   3   0  -6-11.7294 13.8361   1
   3   0  -6 11.5428 23.5834   3
   3   0  -6-15.0722 17.7793   1
  -3   0   6-13.9925 26.0976   1
  -3   0   7 16.1362 30.1056   1
  -3   0  -7 31.7870 26.5249   1
   3   0   7-13.1282 15.5050   1
   3   0   7 7.53776 20.8667   6
   3   0  -7-4.04493 11.7127   6
   3   0   7 11.6583 16.8604   1
  -3   0  -7 44.3512 27.5841   1
  -3   0  -7 39.4281 21.9383   3
  -3   0  -7 11.8232 17.0984   5
  -3   0   7-6.16205 13.6203   6
  -3   0   7 12.5266 29.5627   5
   3   0  -7 26.0652 37.6646   2
   3   0   7 8.09243 15.1128   2
  -3   0  -7-9.93163 18.5396   4
  -3   0   7 8.39083 22.1456   4
   3   0  -7 11.5634 27.2914   1
   3   0  -7-11.4617 21.3912   3
   3   0  -7-15.0713 21.7873   1
  -3   0   7 13.6065 22.7115   1
  -3   0  -8-6.87736 12.8282   3
   3   0   8-11.6111 21.6567   1
  -3   0  -8-14.2792 20.6300   1
   3   0  -8 3.94919 9.31850   6
   3   0   8-7.99805 20.0144   6
  -3   0  -8 5.47080 13.6907   5
   3   0   8-7.89486 16.1312   2
  -3   0   8-12.5221 18.0917   5
   3   0  -8 13.3221 27.2193   2
  -3   0  -8 9.78977 18.2599   4
  -3   0   8-8.14598 13.5903   4
   3   0  -8-10.7937 23.8205   1
   3   0  -8 11.3800 18.9850   3
  -3   0   8-13.2934 19.2059   1
   3   0  -8 14.6670 24.4684   1
   3   0   9 8.44355 15.7483   6
   3   0   9-12.5023 18.0622   1
  -3   0  -9 14.4676 19.0804   3
   3   0   9 7.61584 17.9674   2
  -3   0  -9-13.8873 20.0632   1
   3   0   9-10.7509 20.0518   1
  -3   0   9-12.9493 21.6022   5
   3   0  -9 13.2269 24.6697   2
  -3   0  -9 9.66272 18.0221   4
  -3   0   9-7.95257 13.2666   4
  -3   0   9-11.9634 17.2837   1
   3   0  -9-10.3850 19.3694   1
   3   0  -9-11.5141 16.6345   3
   3   0  -9-14.3931 20.7939   1
  -3   0   9 12.9208 21.5547   1
  -3   0 -10 5.15128 12.1567   5
   3   0  10 7.43892 18.6170   2
  -3   0 -10 13.5541 15.9913   1
  -3   0  10-6.13958 12.5476   6
  -3   0  10 13.0852 18.9068   5
   3   0 -10-13.4280 22.4028   2
  -3   0 -10 9.76029 19.9439   4
  -3   0  10-7.87022 11.3742   4
   3   0  10 17.6822 19.5132   6
  -3   0 -10 10.4978 17.5151   1
   3   0  10-12.0812 17.4565   1
  -3   0 -10-8.19327 18.0837   3
  -3   0  10 12.6990 25.9475   1
   3   0 -10 13.7554 19.8750   1
  -3   0 -11 9.62106 21.2327   3
  -3   0 -11 10.2673 22.6588   1
  -3   0  11-6.09693 14.3847   6
   3   0  11-7.35202 17.3456   2
  -3   0  11 40.5204 29.8077   5
  -3   0 -11-13.2150 11.0237   1
   3   0  11-10.4693 19.5270   1
   3   0 -11-13.5630 25.2971   2
  -3   0 -11 9.93984 20.3090   4
  -3   0  11-7.82856 11.3110   4
   3   0  11 9.34904 22.0569   6
  -3   0  11 11.6393 21.7091   1
   3   0 -11-9.96850 20.3675   1
  -3   0  11 12.4437 23.2095   1
  -3   0 -12 23.3262 21.7531   3
  -3   0 -12-10.1118 18.8598   1
   3   0  12-12.2106 22.7742   1
  -3   0  12 6.25188 9.03219   6
   3   0  12 14.6427 18.3204   2
   3   0  12 4.63668 8.64796   5
  -3   0  12-13.8604 16.3498   5
   3   0  12 10.5971 15.3098   1
   3   0 -12-13.6133 22.7099   2
  -3   0 -12-10.0519 18.7480   4
  -3   0  12-7.69280 12.8333   4
   3   0  12 9.47750 20.9153   6
   3   0 -12-9.54250 19.4966   1
  -3   0  12-11.7341 13.8416   1
  -3   0  12-12.2611 20.4541   1
   3   0 -12-12.8030 26.1584   1
   3   0  13 24.6330 29.8388   1
  -3   0 -13 10.0107 38.8613   1
  -3   0  13 45.9024 25.3845   6
   3   0  13 29.0091 27.2267   2
   3   0  13 69.5067 28.1856   5
   3   0  13 10.7234 27.6779   1
  -3   0 -13-13.2121 25.5590   1
   3   0 -13 53.1992 46.2400   2
  -3   0 -13 184.626 55.2002   4
  -3   0  13 92.4989 34.0906   4
   3   0  13 166.090 48.6840   6
   3   0 -13 13.0416 25.2526   1
   3   0 -13 104.030 43.7359   1
  -3   0  13 24.5818 37.5814   1
   3   0  14 7.19071 13.4203   2
   3   0  14-10.3875 15.0147   1
  -3   0 -14-13.5333 22.5816   1
  -3   0  14 6.96336 15.3746   6
  -3   0  14-14.0835 28.7785   5
   3   0  14-4.39546 13.2278   5
   3   0 -14-13.1137 18.9517   2
  -3   0  14-12.0594 22.4975   1
   3   0 -14-13.3183 35.1327   1
   3   0  14-11.0025 18.3609   6
   3   0  14-12.7442 15.0410   1
  -3   0 -14-10.0961 11.9193   1
  -3   0  14-12.6797 21.1579   1
   3   0 -14-9.60997 13.8921   1
  -3   0 -14 14.8333 21.4354   3
   3   0 -14-13.8087 25.7594   3
   3   0  15 21.5987 20.1447   6
   3   0  15 13.2681 15.6545   1
  -3   0 -15-10.7655 21.9978   1
  -3   0  15 14.9550 16.5049   6
  -3   0 -15-16.4967 19.4624   3
   3   0  15 7.07523 16.6952   2
   3   0  15 4.58545 10.8230   5
  -3   0  15 13.9768 23.3187   5
   3   0  15-10.8297 18.0693   1
  -3   0 -15 13.4764 22.4839   1
   3   0 -15 12.7968 28.2425   2
  -3   0 -15-10.5166 15.1970   4
  -3   0  15-7.86097 14.6653   4
  -3   0  15-13.3941 22.3467   1
   3   0 -15 14.2356 20.5691   3
  -3   0  15 12.2258 20.3980   1
   3   0 -15-13.8037 16.2862   1
   3   0  16-7.01473 14.3381   2
   3   0  16-10.7595 17.9539   1
   3   0 -16-10.3761 17.3146   1
  -3   0 -16-13.9475 20.1545   1
  -3   0  16 7.75341 11.2092   6
   3   0  16-4.98969 11.7791   5
  -3   0  16-13.6814 19.7701   5
   3   0 -16-14.3651 23.9677   1
  -3   0  16 12.4015 25.3414   1
  -3   0 -16 10.7785 17.9857   4
  -3   0  16-8.09909 15.1115   4
   3   0  16-10.2049 25.5392   6
   3   0  16-13.6165 25.3997   1
  -3   0 -16-10.6348 17.7460   1
  -3   0 -16 17.8019 25.7221   3
   3   0 -16-14.5246 24.2337   3
   3   0  17-9.84866 18.3694   6
   3   0  17-14.2326 20.5626   1
[truncated: 411,306 more chars]
