# Supplementary material for: The varying temperature- and pressure-induced phase transition pathways in hybrid improper ferroelectric Sr3Sn2O7
Source: Acta Crystallogr B Struct Sci Cryst Eng Mater. 2025 Apr 14;81(Pt 3):318–24. doi: 10.1107/S2052520625002306 (PMC12147935; doi:10.1107/S2052520625002306)
Supplement: Supplementary file 1 [file b-81-00318-sup1.zip › SSO_HP_VT_CIFs/SSO_VT_CIFS/SrSnO_I19VT_19_460_2_Pnab.cif]

data_srsno_i19vt_19_460_2_pnab

# start Validation Reply Form
_vrf_PLAT971_srsno_i19vt_19_460_2_pnab
;
PROBLEM: Check Calcd Resid. Dens.  0.62Ang From Sn1             5.37 eA-3  
RESPONSE: The sample is highly absorbing and contains a significant 
proportion of heavy elements. While efforts have been made to account
for this as best as possible, the diffractometer upon which the data 
were collected lacks a camera with which to obtain a true representation
of the crystal for a more explicit correction. The impact of this upon
the data is further compounded by the crystal existing as a highly 
anisotropic plate. Errors carried through from this in the intensities will 
increase the residual levels in the model. This is in addition to the typical
fourier rippling that is expected at heavy elements, and the impact of the
spherical contraction of the valence shell owed to the ionisation of these 
metals in this highly charge system. Since these residuals exist close to 
these heavy metal centres and the model (and symmetry) has been thoroughly 
evaluated (see the manuscript), these are believed to have no physical 
significance.
;
_vrf_PLAT972_srsno_i19vt_19_460_2_pnab
;
PROBLEM: Check Calcd Resid. Dens.  0.33Ang From Sr2            -4.27 eA-3  
RESPONSE: The sample is highly absorbing and contains a significant 
proportion of heavy elements. While efforts have been made to account
for this as best as possible, the diffractometer upon which the data 
were collected lacks a camera with which to obtain a true representation
of the crystal for a more explicit correction. The impact of this upon
the data is further compounded by the crystal existing as a highly 
anisotropic plate. Errors carried through from this in the intensities will 
increase the residual levels in the model. This is in addition to the typical
fourier rippling that is expected at heavy elements, and the impact of the
spherical contraction of the valence shell owed to the ionisation of these 
metals in this highly charge system. Since these residuals exist close to 
these heavy metal centres and the model (and symmetry) has been thoroughly 
evaluated (see the manuscript), these are believed to have no physical 
significance.
;
_vrf_PLAT974_srsno_i19vt_19_460_2_pnab
;
PROBLEM: Check Calcd Negative Resid. Density on       Sr1      -3.17 eA-3  
RESPONSE: The sample is highly absorbing and contains a significant 
proportion of heavy elements. While efforts have been made to account
for this as best as possible, the diffractometer upon which the data 
were collected lacks a camera with which to obtain a true representation
of the crystal for a more explicit correction. The impact of this upon
the data is further compounded by the crystal existing as a highly 
anisotropic plate. Errors carried through from this in the intensities will 
increase the residual levels in the model. This is in addition to the typical
fourier rippling that is expected at heavy elements, and the impact of the
spherical contraction of the valence shell owed to the ionisation of these 
metals in this highly charge system. Since these residuals exist close to 
these heavy metal centres and the model (and symmetry) has been thoroughly 
evaluated (see the manuscript), these are believed to have no physical 
significance.
;
_vrf_PLAT097_srsno_i19vt_19_460_2_pnab
;
PROBLEM: Large Reported Max.  (Positive) Residual Density       5.68 eA-3  
RESPONSE: The sample is highly absorbing and contains a significant 
proportion of heavy elements. While efforts have been made to account
for this as best as possible, the diffractometer upon which the data 
were collected lacks a camera with which to obtain a true representation
of the crystal for a more explicit correction. The impact of this upon
the data is further compounded by the crystal existing as a highly 
anisotropic plate. Errors carried through from this in the intensities will 
increase the residual levels in the model. This is in addition to the typical
fourier rippling that is expected at heavy elements, and the impact of the
spherical contraction of the valence shell owed to the ionisation of these 
metals in this highly charge system. Since the residual exists close to 
a heavy metal centre and the model (and symmetry) has been thoroughly 
evaluated (see the manuscript), it is believed to have no physical 
significance.
;
_vrf_PLAT112_srsno_i19vt_19_460_2_pnab
;
PROBLEM: ADDSYM Detects New (Pseudo) Symm. Elem         4        100 %Fit  
RESPONSE: The deviations from the high symmetry aristotype are low, 
manifesting as low intensity superstructure reflections and small deviations
from the tetragonal aristotype. The model (and symmetry) has been thoroughly
evaluated (please see the manuscript).
;
_vrf_PLAT113_srsno_i19vt_19_460_2_pnab
;
PROBLEM: ADDSYM Suggests Possible Pseudo/New  Space Group     I4/mmm Check 
RESPONSE: The deviations from the high symmetry aristotype are low, 
manifesting as low intensity superstructure reflections and small deviations
from the tetragonal aristotype. The model (and symmetry) has been thoroughly
evaluated (please see the manuscript).
;
_vrf_PLAT975_srsno_i19vt_19_460_2_pnab
;
PROBLEM: Check Calcd Resid. Dens.  0.43Ang From O4      .       1.62 eA-3  
RESPONSE: The sample is highly absorbing and contains a significant 
proportion of heavy elements. While efforts have been made to account
for this as best as possible, the diffractometer upon which the data 
were collected lacks a camera with which to obtain a true representation
of the crystal for a more explicit correction. The impact of this upon
the data is further compounded by the crystal existing as a highly 
anisotropic plate. Errors carried through from this in the intensities will 
increase the residual levels in the model. This is in addition to the typical
fourier rippling that is expected at heavy elements, and the impact of the
spherical contraction of the valence shell owed to the ionisation of these 
metals in this highly charge system. Since these residuals exist close to 
these heavy metal centres and the model (and symmetry) has been thoroughly 
evaluated (see the manuscript), these are believed to have no physical 
significance.
;
# end Validation Reply Form

_audit_creation_date               2025-01-14
_audit_creation_method
;
Olex2 1.5-ac7-013
(compiled 2025.01.02 svn.rf662f148 for Rigaku Oxford Diffraction, GUI svn.r7109)
;
_shelx_SHELXL_version_number       '2019/3'
_audit_contact_author_address      
;
Dept. of Chemistry, University of Warwick, Gibbet Hill Road, Coventry, CV4 7AL
;
_audit_contact_author_email        ?
_audit_contact_author_name         'Evie Ladbrook'
_audit_contact_author_phone        ?
_publ_contact_author_id_orcid      ?
_publ_section_references
;
Dolomanov, O.V., Bourhis, L.J., Gildea, R.J, Howard, J.A.K. & Puschmann, H.
 (2009), J. Appl. Cryst. 42, 339-341.

Sheldrick, G.M. (2008). Acta Cryst. A64, 112-122.

Sheldrick, G.M. (2015). Acta Cryst. C71, 3-8.
;
_chemical_name_common              ?
_chemical_name_systematic          ?
_chemical_formula_moiety           'O7 Sn2 Sr3'
_chemical_formula_sum              'O7 Sn2 Sr3'
_chemical_formula_weight           612.24
_chemical_melting_point            ?
_chemical_oxdiff_formula           'Sr3 Sn2 O7'
loop_
  _atom_type_symbol
  _atom_type_description
  _atom_type_scat_dispersion_real
  _atom_type_scat_dispersion_imag
  _atom_type_scat_source
 'O' 'O' 0.0101 0.0057 'International Tables Vol C Tables 4.2.6.8 and 6.1.1.4'
 'Sr' 'Sr' -1.1610 3.0594
 'International Tables Vol C Tables 4.2.6.8 and 6.1.1.4'
 'Sn' 'Sn' -0.6810 1.3529
 'International Tables Vol C Tables 4.2.6.8 and 6.1.1.4'

_shelx_space_group_comment
;
The symmetry employed for this shelxl refinement is uniquely defined
by the following loop, which should always be used as a source of
symmetry information in preference to the above space-group names.
They are only intended as comments.
;
_space_group_crystal_system        'orthorhombic'
_space_group_IT_number             60
_space_group_name_H-M_alt          'P n a b'
_space_group_name_Hall             '-P 2bc 2n'
loop_
  _space_group_symop_operation_xyz
 'x, y, z'
 'x+1/2, -y+1/2, -z+1/2'
 '-x+1/2, y, -z'
 '-x, -y+1/2, z+1/2'
 '-x, -y, -z'
 '-x-1/2, y-1/2, z-1/2'
 'x-1/2, -y, z'
 'x, y-1/2, -z-1/2'

_cell_length_a                     5.7024(3)
_cell_length_b                     5.7206(3)
_cell_length_c                     20.7008(12)
_cell_angle_alpha                  90
_cell_angle_beta                   90
_cell_angle_gamma                  90
_cell_volume                       675.28(6)
_cell_formula_units_Z              4
_cell_measurement_reflns_used      1191
_cell_measurement_temperature      460
_cell_measurement_theta_max        33.5410
_cell_measurement_theta_min        1.8940
_shelx_estimated_absorpt_T_max     0.675
_shelx_estimated_absorpt_T_min     0.331
_exptl_absorpt_coefficient_mu      28.421
_exptl_absorpt_correction_T_max    0.01079
_exptl_absorpt_correction_T_min    0.00082
_exptl_absorpt_correction_type     sphere
_exptl_absorpt_process_details
;
CrysAlisPro 1.171.43.105a (Rigaku Oxford Diffraction, 2024)
Spherical absorption correction
using equivalent radius and absorption coefficient.
Empirical absorption correction using spherical harmonics,
implemented in SCALE3 ABSPACK scaling algorithm.
;
_exptl_absorpt_special_details     ?
_exptl_crystal_colour              'clear colourless'
_exptl_crystal_colour_lustre       clear
_exptl_crystal_colour_primary      colourless
_exptl_crystal_density_diffrn      6.022
_exptl_crystal_density_meas        ?
_exptl_crystal_density_method      ?
_exptl_crystal_description         plate
_exptl_crystal_F_000               1080
_exptl_crystal_size_max            0.05
_exptl_crystal_size_mid            0.05
_exptl_crystal_size_min            0.015
_exptl_crystal_size_rad            0.400
_exptl_transmission_factor_max     ?
_exptl_transmission_factor_min     ?
_diffrn_reflns_av_R_equivalents    0.0753
_diffrn_reflns_av_unetI/netI       0.0307
_diffrn_reflns_Laue_measured_fraction_full  0.997
_diffrn_reflns_Laue_measured_fraction_max  0.967
_diffrn_reflns_limit_h_max         8
_diffrn_reflns_limit_h_min         -9
_diffrn_reflns_limit_k_max         9
_diffrn_reflns_limit_k_min         -8
_diffrn_reflns_limit_l_max         33
_diffrn_reflns_limit_l_min         -32
_diffrn_reflns_number              21010
_diffrn_reflns_point_group_measured_fraction_full  0.997
_diffrn_reflns_point_group_measured_fraction_max  0.967
_diffrn_reflns_theta_full          24.415
_diffrn_reflns_theta_max           34.161
_diffrn_reflns_theta_min           1.907
_diffrn_ambient_temperature        460
_diffrn_detector                   'Hybrid Pixel Array Detector'
_diffrn_detector_area_resol_mean   5.8140
_diffrn_measured_fraction_theta_full  0.997
_diffrn_measured_fraction_theta_max  0.967
_diffrn_measurement_details
;
List of Runs (angles in degrees, time in seconds):

  # Type    Start    End  Width  t~exp~   \w     \q     \k     \f   Frames
--------------------------------------------------------------------------
  1  \f      0.00 360.00   0.20    0.20   0.00   0.00   0.00    --  1800
  2  \w   -150.00  20.00   0.20    0.20    --   25.00   0.00 288.00  850
  3  \w   -150.00  20.00   0.20    0.20    --   25.00   0.00 216.00  850
  4  \w   -150.00  20.00   0.20    0.20    --   25.00   0.00 144.00  850
  5  \w   -150.00  20.00   0.20    0.20    --   25.00   0.00  72.00  850
  6  \w   -150.00  20.00   0.20    0.20    --   25.00   0.00   0.00  850
;
_diffrn_measurement_device         'abstract diffractometer'
_diffrn_measurement_device_type   
 'dectris-CrysAlisPro-abstract goniometer imported dectris images'
_diffrn_measurement_method         '\w and \f scans'
_diffrn_orient_matrix_type        
 'CrysAlisPro convention (1999,Acta A55,543-557)'
_diffrn_orient_matrix_UB_11        -0.0008400752
_diffrn_orient_matrix_UB_12        -0.0077955764
_diffrn_orient_matrix_UB_13        0.0332190012
_diffrn_orient_matrix_UB_21        -0.1203408344
_diffrn_orient_matrix_UB_22        -0.0105718393
_diffrn_orient_matrix_UB_23        -0.0004179024
_diffrn_orient_matrix_UB_31        0.0106729439
_diffrn_orient_matrix_UB_32        -0.1196618040
_diffrn_orient_matrix_UB_33        -0.0021188278
_diffrn_radiation_monochromator    synchrotron
_diffrn_radiation_probe            x-ray
_diffrn_radiation_type             synchrotron
_diffrn_radiation_wavelength       0.6889
_diffrn_source                     synchrotron
_reflns_Friedel_coverage           0.000
_reflns_Friedel_fraction_full      .
_reflns_Friedel_fraction_max       .
_reflns_number_gt                  1119
_reflns_number_total               1483
_reflns_special_details
;
 Reflections were merged by SHELXL according to the crystal
 class for the calculation of statistics and refinement.
 
 _reflns_Friedel_fraction is defined as the number of unique
 Friedel pairs measured divided by the number that would be
 possible theoretically, ignoring centric projections and
 systematic absences.
;
_reflns_threshold_expression       'I > 2\s(I)'
_computing_cell_refinement         'CrysAlisPro 1.171.43.105a (Rigaku OD, 2024)'
_computing_data_collection        
 'CrysAlisPro 1.171.43.105a (Rigaku OD, 2024) (IMPORT)'
_computing_data_reduction          'CrysAlisPro 1.171.43.105a (Rigaku OD, 2024)'
_computing_molecular_graphics      'Olex2 1.5-ac7-013 (Dolomanov et al., 2009)'
_computing_publication_material    'Olex2 1.5-ac7-013 (Dolomanov et al., 2009)'
_computing_structure_refinement    'SHELXL 2019/3 (Sheldrick, 2015)'
_computing_structure_solution      'SHELXS  (Sheldrick, 2008)'
_refine_diff_density_max           5.681
_refine_diff_density_min           -4.379
_refine_diff_density_rms           0.966
_refine_ls_extinction_coef         .
_refine_ls_extinction_method       none
_refine_ls_goodness_of_fit_ref     1.001
_refine_ls_hydrogen_treatment      undef
_refine_ls_matrix_type             full
_refine_ls_number_parameters       56
_refine_ls_number_reflns           1483
_refine_ls_number_restraints       0
_refine_ls_R_factor_all            0.0854
_refine_ls_R_factor_gt             0.0809
_refine_ls_restrained_S_all        1.001
_refine_ls_shift/su_max            0.001
_refine_ls_shift/su_mean           0.000
_refine_ls_structure_factor_coef   Fsqd
_refine_ls_weighting_details      
 'w=1/[\s^2^(Fo^2^)+(0.1808P)^2^] where P=(Fo^2^+2Fc^2^)/3'
_refine_ls_weighting_scheme        calc
_refine_ls_wR_factor_gt            0.2169
_refine_ls_wR_factor_ref           0.2310
_refine_special_details
;
All atoms were refined as anisotropic without the need for any restraints.
;
_olex2_refinement_description
;
;
_atom_sites_solution_hydrogens     .
_atom_sites_solution_primary       isomorph
_atom_sites_solution_secondary     difmap
loop_
  _atom_site_label
  _atom_site_type_symbol
  _atom_site_fract_x
  _atom_site_fract_y
  _atom_site_fract_z
  _atom_site_U_iso_or_equiv
  _atom_site_adp_type
  _atom_site_occupancy
  _atom_site_site_symmetry_order
  _atom_site_calc_flag
  _atom_site_refinement_flags_posn
  _atom_site_refinement_flags_adp
  _atom_site_refinement_flags_occupancy
  _atom_site_disorder_assembly
  _atom_site_disorder_group
 Sn1 Sn 0.75182(3) 0.25021(2) 0.09825(4) 0.0240(3) Uani 1 1 d . . . . .
 Sr1 Sr 0.250000 0.25185(6) 0.000000 0.0304(4) Uani 1 2 d S T P . .
 Sr2 Sr 0.25828(7) 0.24371(6) 0.18713(6) 0.0309(3) Uani 1 1 d . . . . .
 O1 O 0.750000 0.2918(10) 0.000000 0.0404(10) Uani 1 2 d S T P . .
 O2 O 0.7474(5) 0.2179(7) 0.1960(4) 0.0399(8) Uani 1 1 d . . . . .
 O3 O 0.4776(5) 0.0253(5) 0.08938(15) 0.0369(6) Uani 1 1 d . . . . .
 O4 O 0.0267(5) 0.4745(5) 0.10385(14) 0.0385(6) Uani 1 1 d . . . . .

loop_
  _atom_site_aniso_label
  _atom_site_aniso_U_11
  _atom_site_aniso_U_22
  _atom_site_aniso_U_33
  _atom_site_aniso_U_23
  _atom_site_aniso_U_13
  _atom_site_aniso_U_12
 Sn1 0.0229(4) 0.0239(4) 0.0252(4) -0.00007(5) -0.00001(5) 0.00000(4)
 Sr1 0.0304(5) 0.0305(5) 0.0302(8) 0.000 -0.00036(11) 0.000
 Sr2 0.0320(4) 0.0320(4) 0.0286(5) 0.00056(8) -0.00014(9) 0.00117(7)
 O1 0.050(3) 0.0427(19) 0.029(2) 0.000 0.0024(11) 0.000
 O2 0.048(2) 0.0436(15) 0.0287(15) 0.0004(19) 0.0013(8) -0.0020(8)
 O3 0.0304(10) 0.0352(10) 0.0451(12) 0.0019(8) 0.0006(8) -0.0077(8)
 O4 0.0314(10) 0.0357(11) 0.0484(13) 0.0032(9) 0.0003(9) -0.0080(8)

_geom_special_details
;
 All esds (except the esd in the dihedral angle between two l.s. planes)
 are estimated using the full covariance matrix.  The cell esds are taken
 into account individually in the estimation of esds in distances, angles
 and torsion angles; correlations between esds in cell parameters are only
 used when they are defined by crystal symmetry.  An approximate (isotropic)
 treatment of cell esds is used for estimating esds involving l.s. planes.
;
loop_
  _geom_bond_atom_site_label_1
  _geom_bond_atom_site_label_2
  _geom_bond_distance
  _geom_bond_site_symmetry_2
  _geom_bond_publ_flag
 Sn1 Sr1 3.4939(5) 1_655 ?
 Sn1 Sr1 3.5001(6) 5_665 ?
 Sn1 Sr2 3.4245(8) 1_655 ?
 Sn1 Sr2 3.4304(8) 7_665 ?
 Sn1 Sr2 3.3626(8) . ?
 Sn1 Sr2 3.3719(8) 7_655 ?
 Sn1 O1 2.0477(10) . ?
 Sn1 O2 2.031(8) . ?
 Sn1 O3 2.043(2) 7_655 ?
 Sn1 O3 2.033(2) . ?
 Sn1 O4 2.035(2) 7_665 ?
 Sn1 O4 2.029(2) 1_655 ?
 Sr1 O1 3.110(6) 5_655 ?
 Sr1 O1 2.8603(5) 1_455 ?
 Sr1 O1 2.8603(5) . ?
 Sr1 O1 2.611(6) 5_665 ?
 Sr1 O3 2.605(4) . ?
 Sr1 O3 2.889(3) 7 ?
 Sr1 O3 2.889(3) 5_655 ?
 Sr1 O3 2.605(4) 3 ?
 Sr1 O4 3.092(3) 7_665 ?
 Sr1 O4 2.805(3) 3 ?
 Sr1 O4 3.092(3) 5_565 ?
 Sr1 O4 2.805(3) . ?
 Sr2 O2 2.431(9) 2_455 ?
 Sr2 O2 3.086(4) 7_565 ?
 Sr2 O2 2.923(3) 1_455 ?
 Sr2 O2 2.648(4) 7 ?
 Sr2 O2 2.799(3) . ?
 Sr2 O3 3.004(4) 7 ?
 Sr2 O3 2.687(3) . ?
 Sr2 O4 2.813(3) 7_665 ?
 Sr2 O4 2.541(4) . ?

loop_
  _geom_angle_atom_site_label_1
  _geom_angle_atom_site_label_2
  _geom_angle_atom_site_label_3
  _geom_angle
  _geom_angle_site_symmetry_1
  _geom_angle_site_symmetry_3
  _geom_angle_publ_flag
 Sr1 Sn1 Sr1 70.243(13) 1_655 5_665 ?
 Sr2 Sn1 Sr1 108.118(13) 7_655 1_655 ?
 Sr2 Sn1 Sr1 177.53(2) . 1_655 ?
 Sr2 Sn1 Sr1 108.933(11) . 5_665 ?
 Sr2 Sn1 Sr1 177.50(2) 7_655 5_665 ?
 Sr2 Sn1 Sr1 108.876(11) 1_655 5_665 ?
 Sr2 Sn1 Sr1 68.102(19) 1_655 1_655 ?
 Sr2 Sn1 Sr1 107.530(14) 7_665 1_655 ?
 Sr2 Sn1 Sr1 67.97(2) 7_665 5_665 ?
 Sr2 Sn1 Sr2 72.623(19) . 7_655 ?
 Sr2 Sn1 Sr2 73.259(18) 1_655 7_665 ?
 Sr2 Sn1 Sr2 71.852(19) 7_655 1_655 ?
 Sr2 Sn1 Sr2 114.48(4) 7_655 7_665 ?
 Sr2 Sn1 Sr2 114.32(4) . 1_655 ?
 Sr2 Sn1 Sr2 74.03(2) . 7_665 ?
 O1 Sn1 Sr1 47.81(16) . 5_665 ?
 O1 Sn1 Sr1 54.944(18) . 1_655 ?
 O1 Sn1 Sr2 122.63(2) . 1_655 ?
 O1 Sn1 Sr2 115.77(16) . 7_665 ?
 O1 Sn1 Sr2 129.74(17) . 7_655 ?
 O1 Sn1 Sr2 122.72(2) . . ?
 O2 Sn1 Sr1 126.15(8) . 1_655 ?
 O2 Sn1 Sr1 130.74(13) . 5_665 ?
 O2 Sn1 Sr2 62.80(13) . 7_665 ?
 O2 Sn1 Sr2 56.21(8) . . ?
 O2 Sn1 Sr2 58.29(8) . 1_655 ?
 O2 Sn1 Sr2 51.72(13) . 7_655 ?
 O2 Sn1 O1 178.25(13) . . ?
 O2 Sn1 O3 91.31(13) . . ?
 O2 Sn1 O3 91.55(13) . 7_655 ?
 O2 Sn1 O4 90.34(13) . 7_665 ?
 O3 Sn1 Sr1 125.26(8) 7_655 5_665 ?
 O3 Sn1 Sr1 117.40(10) . 5_665 ?
 O3 Sn1 Sr1 55.76(8) 7_655 1_655 ?
 O3 Sn1 Sr1 125.06(8) . 1_655 ?
 O3 Sn1 Sr2 126.21(8) . 7_665 ?
 O3 Sn1 Sr2 53.04(8) . . ?
 O3 Sn1 Sr2 133.81(10) 7_655 7_665 ?
 O3 Sn1 Sr2 133.65(10) . 1_655 ?
 O3 Sn1 Sr2 60.56(10) 7_655 1_655 ?
 O3 Sn1 Sr2 124.61(8) 7_655 . ?
 O3 Sn1 Sr2 52.83(8) 7_655 7_655 ?
 O3 Sn1 Sr2 61.80(10) . 7_655 ?
 O3 Sn1 O1 88.85(13) . . ?
 O3 Sn1 O1 90.20(14) 7_655 . ?
 O3 Sn1 O3 89.33(2) . 7_655 ?
 O3 Sn1 O4 90.56(8) . 7_665 ?
 O4 Sn1 Sr1 53.23(8) 7_665 5_665 ?
 O4 Sn1 Sr1 53.37(8) 1_655 1_655 ?
 O4 Sn1 Sr1 61.37(10) 1_655 5_665 ?
 O4 Sn1 Sr1 122.96(9) 7_665 1_655 ?
 O4 Sn1 Sr2 47.40(10) 7_665 7_665 ?
 O4 Sn1 Sr2 56.59(8) 7_665 . ?
 O4 Sn1 Sr2 119.36(10) 1_655 7_655 ?
 O4 Sn1 Sr2 55.07(9) 1_655 7_665 ?
 O4 Sn1 Sr2 120.65(10) 7_665 1_655 ?
 O4 Sn1 Sr2 128.63(8) 7_665 7_655 ?
 O4 Sn1 Sr2 47.52(10) 1_655 1_655 ?
 O4 Sn1 Sr2 128.49(8) 1_655 . ?
 O4 Sn1 O1 89.27(12) 1_655 . ?
 O4 Sn1 O1 87.91(14) 7_665 . ?
 O4 Sn1 O2 90.59(13) 1_655 . ?
 O4 Sn1 O3 178.09(12) 1_655 . ?
 O4 Sn1 O3 178.11(12) 7_665 7_655 ?
 O4 Sn1 O3 90.35(8) 1_655 7_655 ?
 O4 Sn1 O4 89.695(17) 1_655 7_665 ?
 O1 Sr1 O1 94.58(12) . 5_655 ?
 O1 Sr1 O1 180.0 5_665 5_655 ?
 O1 Sr1 O1 94.58(12) 1_455 5_655 ?
 O1 Sr1 O1 85.42(12) 5_665 1_455 ?
 O1 Sr1 O1 170.8(2) . 1_455 ?
 O1 Sr1 O1 85.42(12) 5_665 . ?
 O1 Sr1 O3 125.43(10) . 7 ?
 O1 Sr1 O3 60.53(9) 1_455 7 ?
 O1 Sr1 O3 125.43(10) 1_455 5_655 ?
 O1 Sr1 O3 60.53(9) . 5_655 ?
 O1 Sr1 O3 123.27(5) 5_665 5_655 ?
 O1 Sr1 O3 123.27(5) 5_665 7 ?
 O1 Sr1 O4 62.98(5) 5_665 . ?
 O1 Sr1 O4 117.92(8) 1_455 7_665 ?
 O1 Sr1 O4 56.69(8) . 7_665 ?
 O1 Sr1 O4 117.92(8) . 5_565 ?
 O1 Sr1 O4 59.59(4) 5_665 7_665 ?
 O1 Sr1 O4 59.59(4) 5_665 5_565 ?
 O1 Sr1 O4 62.98(5) 5_665 3 ?
 O1 Sr1 O4 56.69(8) 1_455 5_565 ?
 O3 Sr1 O1 122.43(8) . 1_455 ?
 O3 Sr1 O1 60.17(5) . 5_655 ?
 O3 Sr1 O1 60.17(5) 3 5_655 ?
 O3 Sr1 O1 56.73(5) 5_655 5_655 ?
 O3 Sr1 O1 119.83(5) . 5_665 ?
 O3 Sr1 O1 119.83(5) 3 5_665 ?
 O3 Sr1 O1 62.81(8) 3 1_455 ?
 O3 Sr1 O1 56.73(5) 7 5_655 ?
 O3 Sr1 O1 122.43(8) 3 . ?
 O3 Sr1 O1 62.81(8) . . ?
 O3 Sr1 O3 113.45(10) 5_655 7 ?
 O3 Sr1 O3 62.62(5) . 7 ?
 O3 Sr1 O3 85.07(9) . 5_655 ?
 O3 Sr1 O3 62.62(5) 3 5_655 ?
 O3 Sr1 O3 85.07(9) 3 7 ?
 O3 Sr1 O3 120.33(10) . 3 ?
 O3 Sr1 O4 96.14(10) 5_655 5_565 ?
 O3 Sr1 O4 60.25(6) 3 5_565 ?
 O3 Sr1 O4 96.14(10) 7 7_665 ?
 O3 Sr1 O4 84.71(11) . . ?
 O3 Sr1 O4 178.79(9) . 5_565 ?
 O3 Sr1 O4 116.65(7) 7 5_565 ?
 O3 Sr1 O4 122.97(8) 3 . ?
 O3 Sr1 O4 122.97(8) . 3 ?
 O3 Sr1 O4 116.65(7) 5_655 7_665 ?
 O3 Sr1 O4 84.71(10) 3 3 ?
 O3 Sr1 O4 178.79(9) 3 7_665 ?
 O3 Sr1 O4 60.25(6) . 7_665 ?
 O4 Sr1 O1 114.60(9) 3 1_455 ?
 O4 Sr1 O1 60.74(8) . 1_455 ?
 O4 Sr1 O1 120.41(4) 7_665 5_655 ?
 O4 Sr1 O1 117.02(5) 3 5_655 ?
 O4 Sr1 O1 114.60(9) . . ?
 O4 Sr1 O1 60.74(8) 3 . ?
 O4 Sr1 O1 120.41(4) 5_565 5_655 ?
 O4 Sr1 O1 117.02(5) . 5_655 ?
 O4 Sr1 O3 169.76(13) . 5_655 ?
 O4 Sr1 O3 169.76(13) 3 7 ?
 O4 Sr1 O3 60.95(5) . 7 ?
 O4 Sr1 O3 60.95(5) 3 5_655 ?
 O4 Sr1 O4 125.97(11) 3 . ?
 O4 Sr1 O4 57.91(5) . 7_665 ?
 O4 Sr1 O4 57.91(5) 3 5_565 ?
 O4 Sr1 O4 119.18(9) 7_665 5_565 ?
 O4 Sr1 O4 94.09(8) 3 7_665 ?
 O4 Sr1 O4 94.09(8) . 5_565 ?
 Sn1 Sr2 Sn1 73.733(19) . 7 ?
 Sn1 Sr2 Sn1 72.947(18) 7 1_455 ?
 Sn1 Sr2 Sn1 114.32(4) . 1_455 ?
 O2 Sr2 Sn1 150.34(18) 1_455 . ?
 O2 Sr2 Sn1 151.16(18) . 1_455 ?
 O2 Sr2 Sn1 37.03(18) 7 7 ?
 O2 Sr2 Sn1 128.22(10) 2_455 7 ?
 O2 Sr2 Sn1 88.90(13) 1_455 7 ?
 O2 Sr2 Sn1 91.61(12) 7 1_455 ?
 O2 Sr2 Sn1 90.13(14) . 7 ?
 O2 Sr2 Sn1 37.09(17) . . ?
 O2 Sr2 Sn1 92.19(10) 7_565 . ?
 O2 Sr2 Sn1 90.23(10) 7_565 1_455 ?
 O2 Sr2 Sn1 150.27(17) 7_565 7 ?
 O2 Sr2 Sn1 36.24(16) 1_455 1_455 ?
 O2 Sr2 Sn1 124.41(7) 2_455 . ?
 O2 Sr2 Sn1 120.82(7) 2_455 1_455 ?
 O2 Sr2 Sn1 93.92(11) 7 . ?
 O2 Sr2 O2 170.6(2) . 1_455 ?
 O2 Sr2 O2 93.95(11) . 7_565 ?
 O2 Sr2 O2 91.53(10) 1_455 7_565 ?
 O2 Sr2 O2 88.01(19) 2_455 . ?
 O2 Sr2 O2 88.06(9) 7 . ?
 O2 Sr2 O2 85.24(18) 2_455 1_455 ?
 O2 Sr2 O2 91.2(2) 2_455 7 ?
 O2 Sr2 O2 85.52(10) 7 1_455 ?
 O2 Sr2 O2 172.2(3) 7 7_565 ?
 O2 Sr2 O2 81.39(17) 2_455 7_565 ?
 O2 Sr2 O3 134.70(10) 2_455 7 ?
 O2 Sr2 O3 61.52(16) 7 7 ?
 O2 Sr2 O3 123.22(17) . 7 ?
 O2 Sr2 O3 66.36(16) 7 . ?
 O2 Sr2 O3 143.48(12) 2_455 . ?
 O2 Sr2 O3 59.01(17) 1_455 7 ?
 O2 Sr2 O4 128.79(15) 7 7_665 ?
 O2 Sr2 O4 127.96(11) 2_455 . ?
 O2 Sr2 O4 61.83(13) . 7_665 ?
 O2 Sr2 O4 124.90(12) 2_455 7_665 ?
 O3 Sr2 Sn1 89.60(7) . 1_455 ?
 O3 Sr2 Sn1 36.33(4) 7 1_455 ?
 O3 Sr2 Sn1 37.21(5) . . ?
 O3 Sr2 Sn1 94.76(6) 7 . ?
 O3 Sr2 Sn1 36.62(4) 7 7 ?
 O3 Sr2 Sn1 37.30(4) . 7 ?
 O3 Sr2 O2 119.18(18) . 1_455 ?
 O3 Sr2 O2 121.20(15) . 7_565 ?
 O3 Sr2 O2 122.71(14) 7 7_565 ?
 O3 Sr2 O2 63.95(18) . . ?
 O3 Sr2 O3 60.17(6) . 7 ?
 O3 Sr2 O4 63.36(6) . 7_665 ?
 O4 Sr2 Sn1 36.08(5) . 1_455 ?
 O4 Sr2 Sn1 98.73(7) 7_665 7 ?
 O4 Sr2 Sn1 93.32(7) . . ?
 O4 Sr2 Sn1 37.14(4) 7_665 . ?
 O4 Sr2 Sn1 97.09(7) 7_665 1_455 ?
 O4 Sr2 Sn1 93.42(7) . 7 ?
 O4 Sr2 O2 63.31(13) . 1_455 ?
 O4 Sr2 O2 60.73(15) . 7_565 ?
 O4 Sr2 O2 126.11(14) . . ?
 O4 Sr2 O2 58.35(14) 7_665 7_565 ?
 O4 Sr2 O2 123.56(16) . 7 ?
 O4 Sr2 O2 127.57(13) 7_665 1_455 ?
 O4 Sr2 O3 99.83(10) 7_665 7 ?
 O4 Sr2 O3 88.43(12) . . ?
 O4 Sr2 O3 62.12(7) . 7 ?
 O4 Sr2 O4 64.49(6) . 7_665 ?
 Sn1 O1 Sn1 166.7(3) . 3_655 ?
 Sn1 O1 Sr1 89.18(3) 3_655 . ?
 Sn1 O1 Sr1 83.33(16) 3_655 5_655 ?
 Sn1 O1 Sr1 96.67(16) 3_655 5_665 ?
 Sn1 O1 Sr1 89.18(3) . 1_655 ?
 Sn1 O1 Sr1 83.33(16) . 5_655 ?
 Sn1 O1 Sr1 96.67(16) . 5_665 ?
 Sn1 O1 Sr1 89.76(3) . . ?
 Sn1 O1 Sr1 89.76(3) 3_655 1_655 ?
 Sr1 O1 Sr1 180.0 5_665 5_655 ?
 Sr1 O1 Sr1 94.58(12) 5_665 1_655 ?
 Sr1 O1 Sr1 170.8(2) . 1_655 ?
 Sr1 O1 Sr1 94.58(12) 5_665 . ?
 Sr1 O1 Sr1 85.42(12) 1_655 5_655 ?
 Sr1 O1 Sr1 85.42(12) . 5_655 ?
 Sn1 O2 Sr2 169.4(2) . 2 ?
 Sn1 O2 Sr2 91.3(3) . 7_655 ?
 Sn1 O2 Sr2 86.70(19) . . ?
 Sn1 O2 Sr2 81.37(14) . 7_665 ?
 Sn1 O2 Sr2 85.46(17) . 1_655 ?
 Sr2 O2 Sr2 87.91(9) . 7_665 ?
 Sr2 O2 Sr2 172.2(3) 7_655 7_665 ?
 Sr2 O2 Sr2 91.31(11) 7_655 1_655 ?
 Sr2 O2 Sr2 99.10(19) 2 7_655 ?
 Sr2 O2 Sr2 85.75(9) 1_655 7_665 ?
 Sr2 O2 Sr2 94.10(12) 7_655 . ?
 Sr2 O2 Sr2 91.85(19) 2 1_655 ?
 Sr2 O2 Sr2 94.91(19) 2 . ?
 Sr2 O2 Sr2 88.2(2) 2 7_665 ?
 Sr2 O2 Sr2 170.6(2) . 1_655 ?
 Sn1 O3 Sn1 164.7(2) . 7 ?
 Sn1 O3 Sr1 88.46(9) 7 5_655 ?
 Sn1 O3 Sr1 97.61(11) . . ?
 Sn1 O3 Sr1 89.52(9) . 5_655 ?
 Sn1 O3 Sr1 97.68(11) 7 . ?
 Sn1 O3 Sr2 89.75(9) . . ?
 Sn1 O3 Sr2 83.11(10) 7 7_655 ?
 Sn1 O3 Sr2 89.87(9) 7 . ?
 Sn1 O3 Sr2 81.58(10) . 7_655 ?
 Sr1 O3 Sr1 94.94(9) . 5_655 ?
 Sr1 O3 Sr2 176.99(11) . 7_655 ?
 Sr1 O3 Sr2 82.18(9) 5_655 7_655 ?
 Sr1 O3 Sr2 94.10(10) . . ?
 Sr2 O3 Sr1 170.95(15) . 5_655 ?
 Sr2 O3 Sr2 88.79(10) . 7_655 ?
 Sn1 O4 Sn1 166.8(2) 1_455 7_565 ?
 Sn1 O4 Sr1 91.13(9) 1_455 . ?
 Sn1 O4 Sr1 83.46(11) 1_455 5_565 ?
 Sn1 O4 Sr1 83.72(10) 7_565 5_565 ?
 Sn1 O4 Sr1 91.23(9) 7_565 . ?
 Sn1 O4 Sr2 86.26(9) 7_565 7_565 ?
 Sn1 O4 Sr2 96.40(11) 1_455 . ?
 Sn1 O4 Sr2 96.49(11) 7_565 . ?
 Sn1 O4 Sr2 88.68(10) 1_455 7_565 ?
 Sr1 O4 Sr1 85.91(8) . 5_565 ?
 Sr1 O4 Sr2 167.70(14) . 7_565 ?
 Sr2 O4 Sr1 92.76(11) . . ?
 Sr2 O4 Sr1 178.66(12) . 5_565 ?
 Sr2 O4 Sr1 81.85(9) 7_565 5_565 ?
 Sr2 O4 Sr2 99.48(11) . 7_565 ?

_shelx_res_file
;
TITL SrSnO_I19VT_19_460_2_Pnab in Pnab
    srsno_i19vt_19_460_2_pnab.res
    created by SHELXL-2019/3 at 10:54:37 on 14-Jan-2025
REM Pnab (#60 with fixed user cell
CELL 0.6889 5.702396 5.72058 20.700813 90 90 90
ZERR 4 0.000267 0.000309 0.001196 0 0 0
LATT 1
SYMM 0.5+X,0.5-Y,0.5-Z
SYMM 0.5-X,+Y,-Z
SYMM -X,0.5-Y,0.5+Z
SFAC O Sr Sn
DISP O 0.0101 0.0057 30.1044
DISP Sn -0.681 1.3529 5641.0613
DISP Sr -1.161 3.0594 12162.7002
UNIT 28 12 8

L.S. 8
PLAN  5
SIZE 0.05 0.05 0.015
TEMP 146.85
CONF
LIST 4
MORE -1
fmap 2
acta
OMIT 0 0 -10
OMIT 0 0 -4
OMIT 0 2 0
OMIT 1 1 -5
OMIT 2 0 0
REM <olex2.extras>
REM <HklSrc "%.\\SrSnO_I19VT_19_460_2_Pnab.hkl">
REM </olex2.extras>

WGHT    0.180800
FVAR       1.18767
SN1   3    0.751817    0.250209    0.098250    11.00000    0.02293    0.02386 =
         0.02516   -0.00007   -0.00001    0.00000
SR1   2    0.250000    0.251849    0.000000    10.50000    0.03041    0.03051 =
         0.03018    0.00000   -0.00036    0.00000
SR2   2    0.258284    0.243709    0.187127    11.00000    0.03197    0.03200 =
         0.02861    0.00056   -0.00014    0.00117
O1    1    0.750000    0.291772    0.000000    10.50000    0.05011    0.04265 =
         0.02857    0.00000    0.00242    0.00000
O2    1    0.747422    0.217885    0.195950    11.00000    0.04754    0.04356 =
         0.02868    0.00039    0.00126   -0.00196
O3    1    0.477613    0.025281    0.089377    11.00000    0.03042    0.03518 =
         0.04512    0.00192    0.00058   -0.00773
O4    1    0.026746    0.474540    0.103851    11.00000    0.03138    0.03570 =
         0.04839    0.00321    0.00031   -0.00797
HKLF 4


REM  SrSnO_I19VT_19_460_2_Pnab in Pnab
REM wR2 = 0.2310, GooF = S = 1.001, Restrained GooF = 1.001 for all data
REM R1 = 0.0809 for 1119 Fo > 4sig(Fo) and 0.0854 for all 1483 data
REM 56 parameters refined using 0 restraints

END

WGHT      0.1809      0.0000

REM Highest difference peak  5.681,  deepest hole -4.379,  1-sigma level  0.966
Q1    1   0.8402  0.3269  0.0998  11.00000  0.05    5.68
Q2    1   0.8409  0.1709  0.0992  11.00000  0.05    5.62
Q3    1   0.6620  0.3268  0.0970  11.00000  0.05    5.52
Q4    1   0.6609  0.1732  0.0962  11.00000  0.05    5.43
Q5    1   0.3406  0.1704  0.1842  11.00000  0.05    3.57
;
_shelx_res_checksum                69398
_shelx_hkl_file
;
   0   0   2 32155.3 2797.08   6
   0   0  -2 29597.7 2778.15   5
   0   0   2 27601.5 2776.71   5
   0   0   2 24583.4 2797.94   3
   0   0  -2 35954.5 2832.67   1
   0   0   2 37595.2 2850.74   1
   0   0  -3-27.4543 40.0157   1
   0   0   3 26.0410 37.9558   1
   0   0   3 23.2540 39.1370   1
   0   0  -3 22.4799 46.3370   1
   0   0   3-14.8495 27.9424   6
   0   0  -3 13.6316 30.3501   6
   0   0   3 13.7664 30.6502   2
   0   0  -3-10.0679 18.9453   2
   0   0   3-9.75948 11.6161   5
   0   0  -3 9.16175 15.4205   5
   0   0  -3-19.9263 23.7144   4
   0   0   3-18.1184 15.2479   4
   0   0   3 40.4524 38.0592   3
   0   0   4 194278. 14745.6   1
   0   0   4 168326. 14712.4   1
   0   0  -4 180327. 14711.8   1
   0   0  -4 136406. 14735.9   1
   0   0   4 162611. 14662.3   6
   0   0  -4 152294. 14657.0   6
   0   0   4 138140. 14638.7   5
   0   0  -4 157911. 14639.7   5
   0   0  -4 229974. 14722.6   4
   0   0   4 164596. 14674.6   4
   0   0   4 131669. 14669.3   3
   0   0  -4 154911. 14638.4   2
   0   0   5-30.2754 36.0296   1
   0   0  -5-33.3797 56.1780   1
   0   0  -5-27.4379 32.6528   1
   0   0   5 28.5738 48.0898   1
   0   0  -5 15.1993 22.1533   6
   0   0   5 17.3933 29.2729   6
   0   0  -5-10.9765 20.6541   2
   0   0  -5 10.7651 22.1896   5
   0   0   5-11.9509 22.4874   5
   0   0   5-19.3063 36.3278   4
   0   0  -5 22.8512 33.3062   4
   0   0   5 47.1899 34.3902   3
   0   0  -6 3246.66 422.778   1
   0   0   6 4031.99 443.957   1
   0   0   6 3892.66 450.180   1
   0   0  -6 3691.61 450.372   1
   0   0   6 3302.50 392.772   6
   0   0  -6 4632.09 404.052   6
   0   0  -6 3927.80 376.848   5
   0   0   6 3359.74 375.290   5
   0   0   6 3278.61 393.679   4
   0   0  -6 3671.45 414.760   4
   0   0  -6 3012.29 410.276   3
   0   0   6 3080.37 406.849   3
   0   0  -6 3728.25 376.353   2
   0   0  -7 32.0623 66.0895   1
   0   0   7-27.4008 32.6110   1
   0   0  -7-26.1064 43.9389   1
   0   0   7-16.2585 27.3658   6
   0   0  -7 43.3457 40.3270   6
   0   0  -7-10.6329 30.9977   2
   0   0   7 11.8809 22.3592   5
   0   0  -7-10.5969 23.5961   5
   0   0   7 16.3557 38.9305   4
   0   0   7 43.8696 41.2755   3
   0   0  -7 24.5520 58.4381   3
   0   0   8 8265.58 882.346   1
   0   0  -8 9321.98 911.726   1
   0   0   8 9078.65 902.130   1
   0   0   8 7642.84 834.207   6
   0   0   8 8583.95 824.901   5
   0   0  -8 9474.37 821.011   5
   0   0  -8 7855.39 853.535   4
   0   0   8 8738.22 838.864   4
   0   0  -8 7675.39 864.245   3
   0   0  -8 8017.83 817.365   2
   0   0  -9 22.4579 32.7866   1
   0   0   9 86.7379 38.5148   6
   0   0  -9 37.7802 28.7183   2
   0   0   9-10.7799 25.7260   5
   0   0  -9 21.6595 40.7988   3
   0   0   9-24.2965 40.9340   1
   0   0  -9 28.0983 66.9036   1
   0   0 -10 799705. 78101.6   1
   0   0  10 804414. 78079.3   1
   0   0  10 945720. 78082.9   1
   0   0 -10 888857. 78072.0   1
   0   0  10 741178. 78032.4   6
   0   0  10 762326. 78023.2   5
   0   0 -10 999999. 78060.8   4
   0   0 -10 822492. 78063.8   3
   0   0 -10 936173. 78025.8   2
   0   0 -11 18.7364 27.3094   1
   0   0  11-19.6062 28.5770   1
   0   0  11 11.9378 24.6074   6
   0   0 -11-16.6169 27.0788   2
   0   0 -11-14.3075 24.0802   4
   0   0  11-9.37414 15.7777   5
   0   0 -11 36.7458 43.7301   3
   0   0 -11-9.02936 22.7954   2
   0   0 -11 23.5202 27.9911   1
   0   0  11-19.2637 28.0778   1
   0   0 -12 101737. 9155.83   1
   0   0  12 90262.7 9121.21   1
   0   0  12 93458.5 9098.09   6
   0   0  12 90395.8 9087.36   5
   0   0 -12 101040. 9089.18   2
   0   0 -12 109793. 9113.99   4
   0   0 -12 92451.7 9120.89   3
   0   0 -12 107993. 9089.50   2
   0   0  13-16.1224 23.5066   1
   0   0 -13 15.2205 28.6462   1
   0   0  13-10.1369 22.5770   6
   0   0 -13-6.86111 16.3417   2
   0   0 -13 11.8664 24.4672   4
   0   0 -13-15.4604 26.0270   3
   0   0  13-15.9551 32.8931   1
   0   0 -13-7.21601 19.2119   2
   0   0 -13-20.1817 33.9712   1
   0   0  14 54953.0 5716.41   6
   0   0  14 63860.4 5714.56   5
   0   0 -14 63913.9 5728.50   4
   0   0  14 70898.5 5751.40   1
   0   0 -14 58878.9 5735.98   1
   0   0 -14 59038.0 5740.02   3
   0   0 -14 63301.3 5710.56   2
   0   0 -15-13.0932 15.6099   3
   0   0  15-7.23750 14.9477   5
   0   0 -15-10.0364 16.9172   4
   0   0  15-13.2373 24.9256   1
   0   0  15-13.9138 16.5848   1
   0   0  16 1481.68 165.843   5
   0   0 -16 1618.59 163.694   2
   0   0 -16 1568.06 177.265   4
   0   0 -16 1377.07 181.767   3
   0   0  16 1732.96 191.550   1
   0   0  16 1450.95 184.734   1
   0   0 -16 1618.03 203.322   1
   0   0 -16 1521.78 184.902   1
   0   0  17 11.7223 17.0871   1
   0   0 -17-11.2492 18.9338   1
   0   0  17 7.39740 15.2497   6
   0   0 -17 8.86953 16.6910   4
   0   0  17-6.41696 9.35585   5
   0   0 -17-5.14152 13.6839   2
   0   0 -17 15.0284 21.9055   1
   0   0  17 11.2919 19.0057   1
   0   0 -17 11.1900 16.3115   3
   0   0 -18 172.946 45.0277   1
   0   0  18 224.112 54.3151   1
   0   0 -18 202.828 35.0910   2
   0   0  18 230.148 41.6730   6
   0   0  18 156.271 33.2963   5
   0   0  18 62.9905 32.7188   1
   0   0 -18 224.472 60.2920   1
   0   0 -18 207.650 46.0656   3
   0   0  19 10.9410 18.4137   1
   0   0 -19-10.0689 14.6758   1
   0   0  19 6.46546 13.3270   6
   0   0 -19 13.5407 10.7430   2
   0   0  19-5.74512 10.8105   5
   0   0 -19-7.94296 11.5772   4
   0   0 -19 9.65933 16.2568   3
   0   0  19-9.80906 16.5088   1
   0   0 -19-13.5374 19.7311   1
   0   0  20 45689.4 4497.48   6
   0   0  20 49933.4 4495.47   5
   0   0 -20 46554.0 4490.71   2
   0   0 -20 51944.1 4507.78   4
   0   0 -20 47051.0 4508.64   3
   0   0 -20 50572.5 4531.42   1
   0   0  20 47706.3 4510.43   1
   0   0 -20 45989.9 4509.90   1
   0   0  20 57980.1 4522.68   1
   0   0  21-9.57847 18.0240   1
   0   0  21-5.79566 11.9473   6
   0   0 -21 8.24947 11.5129   2
   0   0  21 10.2230 12.1670   5
   0   0 -21 7.41371 17.6462   4
   0   0 -21-8.37019 17.2537   3
   0   0  21 8.81089 12.8430   1
   0   0 -21-12.0484 20.2781   1
   0   0  22 29570.8 3080.97   6
   0   0  22 32443.1 3080.79   5
   0   0 -22 33687.5 3078.39   2
   0   0 -22 36304.0 3093.20   4
   0   0 -22 31815.7 3093.41   3
   0   0 -22 37715.7 3116.66   1
   0   0 -22 30876.8 3093.59   1
   0   0  22 40274.3 3104.43   1
   0   0  22 33238.1 3094.95   1
   0   0  23-8.51970 12.4191   1
   0   0 -23-16.5516 17.0596   1
   0   0  23 5.24619 7.64885   6
   0   0 -23 3.95437 10.5246   2
   0   0 -23 6.74804 11.3586   4
   0   0 -23 7.43840 12.5203   3
   0   0  23-8.10735 9.65016   1
   0   0 -23 11.2137 18.8737   1
   0   0  24 9750.43 992.389   6
   0   0  24 10881.0 992.754   5
   0   0 -24 11291.1 1021.81   1
   0   0 -24 9451.69 1003.16   1
   0   0 -24 10614.6 1003.23   3
   0   0  24 12827.5 1012.95   1
   0   0  25 4.75960 8.02555   6
   0   0  25 7.60133 12.8025   1
   0   0 -25 6.00650 11.3129   4
   0   0  25 4.31208 8.90191   5
   0   0 -25 6.47031 10.9007   3
   0   0  26 179.747 29.0899   5
   0   0 -26 85.4759 27.1945   3
   0   0  26 134.800 26.7658   6
   0   0  27 4.09630 7.70805   5
   0   0 -27 5.45090 10.2569   4
   0   0  27-4.25296 7.15799   6
   0   0 -27-5.77321 9.71650   3
   0   0 -28 497.608 72.9700   3
   0   0 -28 547.732 74.1131   4
   0   0  29 3.94964 7.43191   6
   0   0 -29-5.07333 6.03766   3
   0   0  30 3393.39 323.233   5
   0   0 -30 3190.97 326.424   3
   0   0  30 3443.63 324.069   6
   0   0  31-3.70300 8.24442   6
   0   0  31 3.62407 8.62579   5
   0   0  32 7919.51 810.523   5
   0   0  32 9521.10 813.299   6
   0  -1   0 5.64139 8.22725   5
   0   1   0 5.07451 8.54504   5
   0  -1   0-23.1836 27.5914   2
   0   1   0 12.8085 21.5585   2
   0   1   0 5.53351 11.4094   4
   0  -1   0-5.48287 7.99635   4
   0   1   0-5.84174 10.9957   3
   0  -1   0 17.7341 16.5007   3
   0  -1   0 5.72020 8.34206   6
   0   1   0-5.35357 11.0386   6
   0  -1   1 26.2096 14.6296   6
   0   1   1 11.0161 12.3123   6
   0   1  -1 5.89672 13.1744   6
   0  -1  -1 24.8403 13.8698   5
   0   1  -1 13.1299 12.2643   5
   0   1   1 16.9829 13.5186   5
   0  -1   1 4.93842 10.2385   5
   0   1   1 8.59732 14.5110   2
   0  -1   1 26.1217 22.0089   2
   0   1  -1-16.3339 27.5120   2
   0  -1  -1 19.1827 22.8550   2
   0   1   1 7.62672 12.8828   4
   0  -1   1 12.5984 10.0555   4
   0  -1  -1-7.80914 13.1887   4
   0   1  -1 15.5402 11.8387   4
   0   1  -1 6.35395 13.1431   3
   0  -1  -1 17.6299 12.1630   3
   0   1   1 5.38722 10.1963   3
   0  -1  -2 5.42239 13.6892   1
   0   1   2 13.2762 15.7998   1
   0  -1   2 7.00665 15.5999   1
   0   1  -2 17.4703 32.8732   1
   0  -1   2-16.2686 23.7120   1
   0   1   2 4.73439 10.5411   1
   0   1  -2-6.97113 13.1176   1
   0   1  -2-6.24310 9.09994   6
   0   1  -2-4.27740 10.1812   5
   0  -1   2 4.82662 9.08251   5
   0   1   2-6.10915 12.5928   6
   0   1   2-5.77560 9.72080   5
   0   1   2 5.29671 15.4404   2
   0  -1  -2 14.3430 20.9054   2
   0   1  -2 19.7695 33.2721   2
   0  -1   2 27.8984 33.2010   2
   0   1  -2-2.88835 5.43570   4
   0   1   2-9.30277 19.1755   4
   0   1  -2 3.21871 7.16677   4
   0  -1  -2-6.00184 10.1016   3
   0   1  -2-5.68230 11.7130   3
   0  -1   2-6.11518 11.5070   3
   0   1   2-5.50732 12.2619   3
   0  -1   3 649.445 98.2272   1
   0   1   3 667.154 86.3431   1
   0   1   3 566.381 110.275   1
   0   1  -3 649.224 93.6666   1
   0  -1  -3 404.604 92.4565   1
   0  -1  -3 489.944 67.0934   6
   0   1   3 363.566 63.7376   6
   0   1  -3 508.867 69.5418   6
   0   1  -3 545.516 64.2960   5
   0   1   3 538.374 70.5666   5
   0  -1   3 470.414 64.3113   5
   0  -1   3 573.217 133.334   2
   0  -1  -3 672.981 96.7727   4
   0   1   3 532.374 82.6979   4
   0   1  -3 519.086 58.8689   4
   0  -1   3 503.081 58.4494   4
   0   1   3 633.930 73.1122   3
   0  -1  -3 534.747 70.9245   3
   0  -1   3 481.715 67.5922   3
   0   1  -3 553.113 70.0259   3
   0   1   4 23.4043 39.3895   1
   0   1  -4-26.7875 31.8788   1
   0  -1   4-18.4917 22.0063   1
   0   1  -4-19.6205 33.0213   1
   0  -1  -4-20.6464 24.5704   1
   0  -1   4 8.16557 13.7427   6
   0   1  -4 6.38110 13.1530   6
   0   1   4-5.77169 11.8969   6
   0  -1   4-5.10341 12.1467   5
   0  -1  -4 11.4472 9.63281   6
   0   1  -4-19.6484 33.0683   2
   0   1  -4-4.49524 10.0082   5
   0  -1  -4 16.7185 34.4610   4
   0   1   4-6.37512 15.1736   5
   0   1  -4 4.89971 6.18466   4
   0  -1   4 2.72326 6.87487   4
   0  -1   4-6.30897 11.8713   3
   0   1   4 6.48543 12.2033   3
   0  -1  -4-7.54626 14.1994   3
   0   1  -5 285.286 106.710   1
   0  -1   5 413.686 94.7345   1
   0  -1  -5 551.381 105.991   1
   0   1   5 336.889 85.4078   1
   0   1  -5 468.022 64.3682   6
   0  -1   5 624.355 75.0750   6
   0  -1  -5 360.996 56.4253   6
   0   1   5 296.855 54.4674   6
   0  -1   5 469.003 59.7414   5
   0   1  -5 618.287 106.226   2
   0  -1   5 477.318 120.121   2
   0  -1  -5 562.337 105.090   4
   0   1   5 600.535 94.5067   4
   0  -1   5 386.272 50.3527   4
   0   1  -5 575.024 73.5671   3
   0   1   5 437.083 66.1029   3
   0  -1   5 446.319 63.4555   3
   0   1   6 25.5347 42.9749   1
   0  -1   6 23.1786 27.5840   1
   0   1  -6-28.4686 23.9564   1
   0   1  -6 25.5492 30.4052   1
   0  -1  -6 22.6755 19.0815   1
   0   1   6-21.2144 30.9205   1
   0   1   6 5.75843 12.8206   6
   0  -1   6 9.28965 20.6825   6
   0  -1  -6-6.03096 11.3482   6
   0  -1   6-26.4973 54.6176   2
   0   1  -6-17.3756 38.6851   2
   0  -1   6-5.88551 12.1315   5
   0  -1  -6 20.4557 34.4270   4
   0   1  -6 4.03415 10.1843   5
   0   1   6 6.52291 14.5227   5
   0   1   6-16.6191 31.2715   4
   0   1  -6-3.60318 10.9324   4
   0   1  -6-9.79543 20.1908   3
   0  -1   6-7.55405 14.2141   3
   0   1   6-7.72334 14.5327   3
   0  -1  -6 9.49393 19.5694   3
   0  -1   7 4775.55 455.098   1
   0  -1  -7 5203.67 430.007   1
   0   1  -7 4677.78 458.449   1
   0   1   7 4090.98 412.118   1
   0  -1   7 3686.21 407.960   1
   0   1   7 5024.87 445.180   1
   0   1  -7 4062.01 428.286   1
   0   1   7 2953.34 338.241   6
   0  -1   7 3696.93 357.536   6
   0  -1  -7 3633.26 344.294   6
   0   1  -7 3192.65 332.987   5
   0   1   7 3729.28 346.360   5
   0   1  -7 2974.29 336.253   4
   0  -1   7 3283.39 332.464   4
   0  -1  -7 3385.84 392.654   4
   0   1  -7 3867.56 371.649   3
   0  -1  -7 3332.76 357.679   3
   0   1   7 2807.91 344.773   3
   0  -1   7 5812.48 457.771   2
   0   1  -7 4408.88 389.086   2
   0   1  -8-25.8923 43.5768   1
   0  -1   8-22.2953 32.4960   1
   0   1   8-24.4678 29.1182   1
   0   1   8 6.78155 15.0986   6
   0  -1   8-10.5525 21.7514   6
   0  -1   8-25.5240 30.3751   1
   0  -1  -8-20.9720 35.2960   1
   0   1  -8 24.3241 35.4530   1
   0   1  -8 4.78998 10.6646   5
   0  -1  -8 20.9638 24.9483   4
   0  -1   8-7.12984 15.8740   5
   0   1   8 7.42405 18.7421   5
   0  -1   8-4.52725 11.4292   4
   0   1  -8 15.4711 15.9450   4
   0   1  -8-14.4367 24.2971   3
   0  -1  -8 11.9227 30.0988   3
   0   1   9 1617.93 172.093   6
   0  -1   9 1334.42 175.387   6
   0   1   9 1562.57 171.186   5
   0   1  -9 1484.22 160.347   5
   0  -1   9 1286.40 157.671   4
   0   1  -9 1142.57 170.314   4
   0  -1  -9 1849.23 222.085   4
   0   1  -9 1522.14 199.479   3
   0  -1  -9 1555.35 192.491   3
   0   1   9 1806.94 223.818   1
   0  -1  -9 1963.99 228.817   1
   0   1   9 1730.43 219.983   1
   0   1  -9 2624.72 259.689   1
   0  -1   9 2003.37 244.395   1
   0  -1  -9 1698.06 244.328   1
   0   1 -10 22.2729 32.4643   1
   0  -1  10-19.3306 23.0061   1
   0  -1 -10-24.5656 35.8059   1
   0   1  10 20.4246 34.3756   1
   0   1  10-8.03954 17.9011   6
   0  -1  10 11.0270 22.7308   6
   0   1  10-19.3295 36.3722   1
   0  -1  10 21.9125 31.9391   1
   0   1 -10-21.0917 25.1018   1
   0  -1 -10 17.9480 33.7728   1
   0   1  10-8.58489 16.1559   5
   0  -1  10 8.37918 15.7689   5
   0  -1 -10-18.8376 31.7048   4
   0   1 -10 10.9486 15.9600   4
   0  -1  10-5.30014 11.8031   4
   0  -1 -10-13.5743 25.5434   3
   0   1 -10-16.9991 31.9875   3
   0   1  11 529.408 91.4777   1
   0  -1  11 566.850 92.4704   1
   0  -1 -11 740.946 129.302   1
   0  -1  11 265.201 56.5220   6
   0  -1 -11 332.394 39.5208   2
   0  -1 -11 167.419 32.6966   2
   0   1  11 496.778 92.6033   1
   0  -1 -11 428.432 83.2261   1
   0  -1  11 623.985 105.367   1
   0   1 -11 405.860 87.4682   1
   0  -1 -11 399.961 82.2772   4
   0   1  11 265.159 53.8977   5
   0  -1  11 256.815 53.7029   5
   0   1 -11 463.223 70.0047   4
   0  -1  11 248.298 45.4674   4
   0   1 -11 250.889 71.3765   3
   0  -1 -11 516.731 82.1908   3
   0  -1 -12-21.6648 25.7825   1
   0  -1  12 16.0281 13.4877   1
   0   1 -12 18.6496 27.1822   1
   0  -1  12-10.8605 22.3862   6
   0   1  12-9.61014 16.1739   6
   0  -1 -12-1.93961 5.41339   2
   0   1 -12 17.6508 25.7264   1
   0  -1 -12-14.7974 21.5676   1
   0  -1  12 18.4393 26.8757   1
   0  -1  12 27.4436 21.7731   5
   0   1  12-8.77695 14.7716   5
   0   1 -12 9.52540 19.6342   4
   0  -1 -12-14.5569 24.4993   3
   0   1 -12 17.4334 25.4095   3
   0  -1  13 135.364 49.9545   1
   0   1  13 137.587 48.7801   1
   0  -1 -13 175.861 48.9403   1
   0   1 -13 234.821 58.7305   1
   0  -1 -13 73.6169 15.5952   2
   0  -1 -13 52.4992 17.2484   2
   0  -1  13 105.070 34.0151   6
   0   1  13 93.0214 37.7388   6
   0  -1  13 74.0005 27.0012   5
   0   1  13 53.0413 24.8189   5
   0   1 -13 78.8073 28.6828   4
   0  -1 -13 145.036 49.4559   4
   0  -1  13 29.2545 31.1709   1
   0  -1 -13 166.181 63.5201   1
   0   1 -13 85.4041 43.8402   1
   0   1  13 137.563 43.3863   1
   0   1 -13 34.3233 29.9468   3
   0  -1 -13 58.0537 35.4380   3
   0  -1 -14 12.3844 25.5282   1
   0   1  14 13.8854 20.2393   1
   0   1 -14-15.3583 34.1944   1
   0  -1 -14-2.10150 8.29705   2
   0  -1 -14-3.06627 10.6406   2
   0  -1  14 10.0425 18.8975   6
   0   1  14 10.0122 20.6385   6
   0   1  14 8.15196 15.3405   5
   0  -1  14 9.19046 17.2944   5
   0  -1 -14 13.6825 19.9436   4
   0   1 -14-9.24196 20.5773   2
   0   1  14 13.9915 20.3939   1
   0  -1  14 13.3738 25.1657   1
   0   1 -14-16.1224 27.1347   1
   0  -1 -14-19.3648 36.4384   1
   0  -1 -14-14.2626 20.7890   3
   0  -1 -15 94.5421 35.1201   1
   0   1 -15 84.6932 39.9835   1
   0  -1  15 85.8357 38.6770   1
   0   1  15 75.7831 35.9068   1
   0  -1 -15 45.7499 13.4687   2
   0  -1 -15 57.5742 17.7403   2
   0   1  15 134.872 37.7728   6
   0  -1  15 57.0821 26.2219   6
   0   1  15 45.5997 24.8853   5
   0  -1  15 53.9751 29.1365   5
   0  -1 -15 199.694 45.0797   4
   0   1 -15 100.315 29.1170   4
   0  -1  15 49.0682 29.9856   1
   0   1 -15 76.3245 31.0380   2
   0   1  15 129.665 38.4102   1
   0   1 -15 118.798 43.8234   1
   0  -1 -15 72.3316 46.1586   1
   0  -1 -15 41.5552 35.6298   3
   0   1  16-12.5500 18.2920   1
   0  -1 -16-10.8764 18.3050   1
   0  -1 -16 3.18313 8.47056   2
   0  -1  16-8.95677 16.8536   6
   0   1  16 8.56270 14.4111   6
   0   1 -16-7.14619 15.9103   4
   0  -1  16 8.70677 14.6535   5
   0  -1 -16 11.4193 19.2187   4
   0   1  16 13.9372 13.1125   5
   0   1 -16-7.87664 19.8846   2
   0   1 -16-14.1155 16.7983   1
   0   1  16-12.0609 20.2985   1
   0  -1 -16-16.9313 20.1494   1
   0  -1 -16 13.3250 25.0730   3
   0   1 -17 375.361 67.4587   1
   0   1  17 355.991 64.2325   1
   0  -1 -17 230.980 54.3693   1
   0  -1  17 293.952 62.5246   1
   0  -1 -17 346.089 40.3858   2
   0  -1 -17 214.442 32.8088   2
   0  -1  17 268.715 51.6529   6
   0   1  17 311.832 52.5333   6
   0  -1  17 325.819 53.3414   5
   0   1 -17 204.631 44.2221   4
   0  -1 -17 332.911 61.0141   4
   0   1 -17 268.820 48.7000   2
   0  -1 -17 376.443 77.3439   1
   0  -1  17 312.950 59.3449   1
   0   1  17 225.541 55.6968   1
   0  -1 -17 292.637 64.1068   3
   0  -1  18-12.9731 21.8346   1
   0   1 -18 11.6558 16.9897   1
   0   1  18 10.5407 17.7411   1
   0  -1 -18-9.63541 14.0451   1
   0   1  18 7.13143 14.7009   6
   0  -1  18 7.85291 13.2179   6
   0  -1 -18-3.98369 8.38292   2
   0  -1 -18 2.96402 9.97877   2
   0   1 -18-6.68599 17.7929   4
   0  -1  18 7.96687 14.9921   5
   0  -1 -18 20.4595 21.0869   4
   0   1  18 6.06085 11.4061   5
   0   1 -18 6.54897 15.5886   2
   0   1 -18 12.2077 17.7940   1
   0  -1 -18 15.4336 34.3619   1
   0  -1  18-9.82578 14.3226   1
   0  -1 -18-11.8134 14.0600   3
   0   1 -18-10.8344 12.8951   3
   0  -1 -19 411.800 67.1211   1
   0  -1  19 619.119 85.6287   1
   0   1 -19 468.249 73.7073   1
   0   1  19 474.340 62.8906   6
   0  -1  19 396.038 61.5108   6
   0   1  19 471.985 59.0819   5
   0   1 -19 443.863 61.8695   4
   0  -1  19 453.645 65.2538   5
   0  -1 -19 426.124 69.8308   4
   0  -1 -19 294.708 43.5660   2
   0  -1 -19 368.466 70.1093   3
   0   1 -19 348.559 64.7550   3
   0   1 -19 353.736 56.7161   2
   0  -1  19 347.632 64.1099   1
   0   1 -19 293.726 64.9517   1
   0  -1 -19 401.667 48.7874   2
   0  -1 -20-8.34201 15.6981   1
   0   1  20-9.02843 15.1963   1
   0  -1  20 11.4005 16.6178   1
   0   1 -20 10.4743 15.2679   1
   0  -1 -20-2.35019 8.39321   2
   0   1  20 6.16753 11.6070   6
   0   1 -20-6.18355 15.6118   4
   0  -1  20-7.27675 12.2486   5
   0  -1 -20-8.91748 12.9991   4
   0   1  20-5.29357 10.9133   5
   0   1 -20 5.61158 17.0272   2
   0  -1 -20 14.2622 20.7884   1
   0   1  20 9.58315 13.9692   1
   0  -1  20-8.55479 12.4705   1
   0   1 -20-11.0269 18.5595   1
   0  -1 -20-10.5192 19.7945   3
   0   1  21 25.1072 17.3994   1
   0  -1  21 32.4365 24.1790   1
   0  -1 -21 55.7851 20.2461   1
   0   1 -21 9.87972 14.5777   1
   0  -1 -21 27.0447 10.7767   2
   0   1  21 20.4198 14.4273   5
   0  -1  21 27.4821 20.1561   5
   0   1  21 5.74672 14.6841   6
   0  -1  21 32.9005 19.3151   6
   0   1 -21 20.7763 15.3101   1
   0  -1 -21 27.2229 25.7124   1
   0   1 -21 31.9780 18.6305   2
   0   1  21 18.2238 17.2950   1
   0   1 -21 25.2586 16.0044   3
   0  -1 -21 29.6624 18.7427   3
   0  -1  22 10.2298 12.1753   1
   0  -1 -22 7.46828 12.5703   1
   0   1  22-7.83836 17.4522   1
   0   1 -22-9.63523 16.2170   1
   0  -1  22-6.15083 11.5750   6
   0  -1  22-6.48090 12.1960   5
   0   1 -22 6.03404 12.4389   4
   0  -1 -22-7.70607 12.9705   4
   0  -1 -22-13.0345 21.9377   1
   0   1 -22-5.00960 11.9247   2
   0  -1  22 7.72562 13.0034   1
   0  -1 -22-9.27864 17.4600   3
   0   1 -22 7.80889 11.3829   3
   0   1  23 36.5767 19.7586   1
   0  -1  23 38.8915 21.9100   1
   0  -1  23 34.5778 15.7046   6
   0   1  23 56.6471 18.1852   6
   0   1 -23 23.1972 14.2119   4
   0  -1  23 42.8236 18.8675   5
   0   1  23 36.6318 15.3024   5
   0  -1 -23 43.5429 21.4239   4
   0   1 -23 28.6118 17.8159   2
   0   1 -23 47.8726 26.9354   1
   0  -1  23 21.9204 16.6162   1
   0   1 -23 21.7551 15.3259   3
   0  -1  24-5.57480 9.38377   6
   0   1  24 4.90896 10.9305   6
   0  -1  24-5.76704 10.8528   5
   0   1 -24 5.52345 11.3863   4
   0   1  24-4.39614 9.06297   5
   0  -1 -24 6.77097 11.3967   4
   0   1 -24-4.50484 12.5738   2
   0   1 -24-9.10841 15.3303   1
   0  -1  24 7.16016 13.4739   1
   0   1 -24-6.75440 11.3688   3
   0  -1  25 5.23615 9.86613   6
   0  -1 -25 6.41747 14.2972   4
   0   1  25 4.14655 7.81941   5
   0  -1  25 21.7672 15.8715   5
   0   1 -25 5.27308 10.8814   4
   0   1 -25 4.38367 11.0786   2
   0   1 -25 17.7916 16.7467   1
   0  -1 -25 7.45461 8.88645   3
   0   1 -25-6.30244 14.0412   3
   0   1 -26-12.5975 13.2228   2
   0   1  26 3.99041 8.22735   5
   0   1 -26-5.86005 9.86425   3
   0  -1 -26 6.97358 11.7380   3
   0  -1  26-4.93043 9.27924   6
   0   1  26-4.45810 7.50533   6
   0  -1  27 14.7876 11.8026   5
   0   1  27 15.1374 10.1524   5
   0  -1 -27 19.6164 14.6149   3
   0   1 -27 5.49748 8.11555   3
   0  -1  27 14.2895 9.90216   6
   0   1  27 16.7701 11.7717   6
   0   1  28-3.64347 6.86001   5
   0  -1 -28-5.48528 9.23490   4
   0  -1  28 4.67103 9.63119   5
   0   1 -28 5.22630 7.62128   3
   0  -1 -28-6.13681 8.94780   3
   0   1  28-8.16954 8.42319   6
   0  -1  28-4.50941 8.48858   6
   0   1  29 66.0019 16.9284   5
   0  -1  29 36.1561 18.2747   5
   0  -1 -29 67.5789 19.8443   4
   0   1 -29 49.2640 16.4566   3
   0  -1 -29 45.9017 20.0803   3
   0   1  29 54.0152 16.1902   6
   0  -1  29 89.7539 19.8093   6
   0  -1 -30-5.00029 9.40882   4
   0  -1  30-4.28549 8.06383   5
   0   1  30 3.39245 6.38344   5
   0  -1 -30 5.38203 7.84444   3
   0   1 -30 4.56258 8.58521   3
   0   1  30-3.74597 8.34006   6
   0  -1  30-4.12440 9.18258   6
   0   1 -31 4.31416 8.12709   3
   0  -1 -31 5.04327 7.36099   3
   0   1  31 3.55067 6.69248   6
   0   1  32-3.22683 8.14684   5
   0  -1  32 3.73255 7.02419   6
   0   1  32 3.46803 8.75571   6
   0   1  33 3.15504 7.51499   5
   0   2   0 751451. 69603.9   6
   0  -2   0 755486. 69606.4   6
   0   2   0 732098. 69600.2   5
   0  -2   0 789335. 69607.4   5
   0  -2   0 751390. 69607.3   4
   0   2   0 772202. 69604.8   3
   0  -2   0 771730. 69607.5   3
   0   2   0 808260. 69636.5   2
   0  -2   0 548342. 69698.1   2
   0  -2   1 37.6012 24.4236   5
   0   2   1 56.3637 25.1676   5
   0  -2  -1 106.452 33.5849   5
   0   2  -1 83.6760 54.8696   2
   0  -2   1 41.4824 104.893   2
   0  -2  -1 104.077 82.7888   2
   0   2   1 59.7371 33.4490   4
   0   2  -1 33.4068 23.9424   4
   0  -2   1 101.134 30.6132   4
   0  -2  -1 35.3576 32.9713   4
   0   2  -1 32.7845 24.6309   3
   0  -2  -1 34.0011 26.4764   3
   0  -2   1 103.459 29.6315   6
   0   2   1 66.0484 28.2594   6
   0  -2  -1 100.173 29.6102   6
   0   2  -1 43.5511 26.5970   6
   0   2  -2 519.591 83.3736   1
   0  -2   2 505.816 58.5188   1
   0  -2   2 291.264 82.9615   1
   0  -2   2 566.240 78.4848   6
   0   2   2 371.795 67.1421   6
   0   2   2 434.117 68.5661   5
   0  -2   2 443.973 68.7048   5
   0  -2  -2 377.083 68.6518   5
   0  -2   2 794.606 171.438   2
   0  -2  -2 556.551 83.4119   4
   0   2  -2 465.778 66.4730   4
   0   2   2 430.638 75.7827   4
   0   2  -2 628.223 78.3573   3
   0   2  -2 428.555 69.9169   3
   0  -2  -2 419.697 71.0607   3
   0   2   3-3.03200 8.07093   1
   0  -2   3 29.6764 35.3173   1
   0   2  -3-4.62870 7.79279   1
   0  -2  -3 9.73226 16.3807   1
   0  -2   3 19.0088 25.2926   6
   0  -2  -3-8.26531 15.5538   5
   0   2  -3 5.21391 8.77740   5
   0   2   3 8.05820 17.9420   6
   0  -2   3 39.6250 74.5607   2
   0   2   3 6.41693 15.2744   2
   0  -2  -3-20.7601 30.2590   2
   0  -2  -3 12.1013 20.3676   4
   0   2  -3 4.56054 10.1556   4
   0   2  -3-7.15124 13.4577   3
   0   2   3 12.9376 15.3979   3
   0  -2  -3 8.24836 13.8835   3
   0  -2  -3 3.74961 9.46811   1
   0   2   3 8.67565 16.3258   1
   0   2   4 2568.36 335.284   1
   0  -2  -4 3637.53 354.924   1
   0   2  -4 3059.42 357.260   1
   0   2  -4 3745.31 326.745   1
   0   2   4 3298.13 312.890   1
   0  -2   4 3345.00 331.415   6
   0   2   4 3324.52 325.546   6
   0   2  -4 2915.63 312.975   5
   0  -2   4 3292.13 321.057   5
   0  -2  -4 3805.42 355.899   4
   0   2  -4 2657.36 307.468   4
   0  -2  -4 3216.44 324.802   3
   0   2  -4 3258.95 309.941   4
   0   2   4 2919.67 318.446   3
   0   2   4 3611.44 316.004   2
   0   2  -4 3260.29 322.047   3
   0  -2   5 8.62411 17.7808   1
   0   2  -5 19.6865 33.1347   1
   0   2   5-15.7632 22.9786   1
   0  -2  -5-8.07547 17.9835   1
   0   2  -5 10.2808 19.3489   1
   0  -2   5 21.1605 30.8444   1
   0   2   5 13.6936 20.7774   1
   0  -2   5 9.25047 19.0716   6
   0   2  -5 5.00659 10.3273   5
   0   2   5-7.47125 16.6387   6
   0  -2   5 69.3043 58.3209   2
   0   2   5 10.3831 10.0968   2
   0   2  -5-3.11807 8.30673   4
   0  -2  -5 15.8728 29.8697   4
   0   2  -5 3.55763 8.47677   4
   0   2  -5 7.20536 14.8573   3
   0  -2  -5 8.12077 13.6729   3
   0   2   5-6.72691 14.9820   3
   0   2  -6 24342.7 1979.00   1
   0   2  -6 24993.5 2014.06   1
   0   2   6 27773.8 1963.83   1
   0   2   6 28257.1 2007.42   1
   0  -2   6 29918.5 2044.35   1
   0  -2  -6 22854.1 1962.05   1
   0  -2   6 23386.5 1966.29   1
   0  -2  -6 26896.2 2001.47   1
   0  -2   6 20317.3 1949.95   6
   0   2  -6 18278.0 1932.49   5
   0   2  -6 17679.2 1925.21   4
   0  -2  -6 19071.9 1943.31   3
   0   2   6 21215.3 1924.79   2
   0   2  -6 17852.8 1941.45   3
   0  -2   6 29605.2 2093.49   2
   0   2  -7 16.5666 41.8741   1
   0  -2  -7 16.6157 34.3120   1
   0   2  -7 115.043 32.9743   3
   0  -2  -7 8.03516 15.2616   3
   0  -2   7 24.5861 20.1398   5
   0   2   7 6.20684 8.41533   2
   0  -2   7 28.3842 67.5899   2
   0  -2  -7 92.5817 56.2184   4
   0   2  -7 9.02856 14.8587   5
   0   2   7 53.0395 27.1313   5
   0  -2   7 13.9443 11.6835   4
   0   2  -7 29.9211 13.2672   4
   0  -2  -7 12.6181 23.8337   1
   0   2   7 54.8739 46.2232   1
   0  -2   7 24.4478 37.1465   1
   0   2   7 4.06449 10.4693   2
   0   2  -7-20.2294 24.1638   1
   0   2  -8 7568.23 593.757   1
   0   2   8 6513.73 556.589   1
   0   2  -8 4512.03 553.827   1
   0   2   8 8446.16 592.956   1
   0  -2  -8 4610.21 540.288   1
   0  -2  -8 5438.33 565.762   1
   0  -2   8 5097.03 537.992   1
   0   2   8 6013.37 514.675   6
   0  -2   8 5499.46 511.704   5
   0   2  -8 5259.64 504.240   5
   0   2  -8 4686.76 496.409   4
   0  -2  -8 5889.64 568.823   4
   0  -2  -8 4926.19 518.612   3
   0  -2   8 5150.93 498.215   4
   0   2  -8 5547.04 523.536   3
   0  -2   8 7906.51 629.428   2
   0   2   9 85.2498 49.9025   1
   0   2  -9 18.4867 41.4016   1
   0  -2  -9-16.2303 24.0758   1
   0  -2   9 54.0179 39.6198   1
   0   2   9 88.3899 27.5262   6
   0  -2   9 29.3860 27.7022   6
   0  -2   9 66.5945 23.7711   5
   0  -2  -9-15.4171 36.9667   1
   0   2   9 15.4071 32.0718   1
   0   2  -9 19.8140 33.6461   1
   0  -2  -9 95.4988 55.8563   4
   0   2  -9 31.6883 16.3381   4
   0  -2   9 67.1719 16.4211   4
   0  -2  -9-9.09605 17.6913   3
   0   2  -9 88.3404 36.6923   3
   0  -2  10 226058. 24087.4   6
   0   2  10 287979. 24074.9   6
   0  -2  10 273327. 24076.4   5
   0   2  10 295512. 24082.0   5
   0  -2 -10 176685. 24107.9   4
   0  -2  10 258799. 24061.8   4
   0   2 -10 304959. 24099.3   3
   0  -2 -10 271299. 24092.3   3
   0   2 -10 344329. 24148.3   1
   0  -2 -10 302185. 24130.0   1
   0   2  10 147554. 24092.6   1
   0  -2  10 270164. 24106.4   1
   0   2 -11 16.1295 19.1951   1
   0   2  11-15.5598 22.6788   1
   0   2  11-5.75067 14.5176   6
   0  -2  11 10.5590 25.1316   6
   0  -2  11-6.48600 13.3693   5
   0  -2 -11-13.2050 19.2466   1
   0   2  11 15.9391 40.2383   1
   0   2 -11-19.4548 16.3713   1
   0   2  11-6.97326 13.1213   5
   0  -2 -11-18.1338 30.5193   4
   0   2 -11 9.20639 15.0024   4
   0  -2  11 6.52888 9.51608   4
   0   2 -11 11.2847 26.8591   3
   0  -2 -11 10.4349 21.5090   3
   0  -2  12 30513.4 3310.10   6
   0   2  12 36272.8 3295.94   6
   0   2  12 32939.3 3298.37   5
   0  -2  12 32043.3 3298.32   5
   0  -2  12 32788.7 3284.73   4
   0  -2 -12 30716.0 3335.01   4
   0  -2 -12 37530.6 3320.06   3
   0   2 -12 37600.6 3324.26   3
   0  -2  12 37143.0 3322.22   1
   0  -2  12 47341.0 3369.21   1
   0   2  12 44655.8 3345.43   1
   0   2 -12 40349.0 3348.30   1
   0   2  12 38281.0 3340.71   1
   0  -2 -12 42650.8 3329.78   1
   0   2 -12 38142.0 3355.41   1
   0   2  13 13.7009 23.1023   1
   0  -2  13 23.0477 29.1266   1
   0  -2  13-10.7189 22.1398   6
   0   2  13 6.31704 16.8699   6
   0  -2  13 7.43787 15.3969   5
   0  -2  13 16.6018 27.9769   1
   0   2 -13-17.4437 20.8076   1
   0   2  13 14.5892 27.4885   1
   0  -2 -13 64.5313 38.4243   4
   0   2  13 7.36198 15.2412   5
   0   2 -13 18.2261 20.4990   4
   0  -2  13 27.1624 14.6718   4
   0   2 -13 62.7925 40.9542   3
   0  -2  14 25835.6 2694.11   6
   0   2  14 27450.4 2681.37   6
   0   2  14 25251.8 2683.86   5
   0  -2  14 30080.0 2689.54   5
   0   2 -14 29234.7 2678.73   4
   0  -2 -14 27447.6 2719.01   4
   0  -2  14 26084.0 2672.30   4
   0   2 -14 26870.7 2703.99   3
   0  -2  14 37804.3 2737.94   1
   0   2 -14 29912.1 2725.47   1
   0  -2  14 31818.6 2704.97   1
   0   2 -14 30269.1 2714.96   1
   0  -2 -14 30964.1 2704.16   1
   0   2  14 29908.4 2709.56   1
   0   2  14 41813.8 2733.46   1
   0   2 -15 12.5648 21.1497   1
   0   2  15-12.1497 17.7122   1
   0  -2  15 20.4039 22.7166   1
   0  -2  15-15.1005 25.4168   1
   0  -2 -15-9.96924 16.7821   1
   0   2 -15 15.5494 22.6664   1
   0  -2  15 10.6060 19.9602   6
   0   2  15 7.02014 15.6338   6
   0  -2 -15 14.0580 23.6624   4
   0   2 -15 5.19964 9.79062   4
   0   2  15 8.22496 16.9575   5
   0  -2  15-8.59585 19.1412   5
   0  -2  15 9.19757 11.6153   4
   0   2 -15-13.0341 10.9742   3
   0  -2  16 3735.10 402.513   6
   0   2  16 3365.52 389.138   6
   0   2  16 2290.12 383.630   5
   0   2 -16 4416.99 403.465   2
   0   2 -16 4480.88 386.853   4
   0  -2 -16 4271.95 426.406   3
   0   2 -16 2498.86 398.211   3
   0  -2 -16 4661.31 445.505   1
   0   2  16 6349.47 432.877   1
   0   2 -16 4704.90 418.140   1
   0  -2 -16 4862.89 409.496   1
   0  -2  16 5793.65 442.875   1
   0  -2  16 4628.29 407.573   1
   0   2  17-7.95350 13.3943   6
   0  -2  17-10.0373 14.6373   6
   0   2  17 7.92316 13.3433   5
   0  -2 -17 11.9553 20.1264   4
   0  -2  17 18.6693 19.2469   5
   0  -2 -17-8.82042 14.8525   1
   0   2  17-10.5117 19.7851   1
   0   2 -17 13.5573 25.5146   1
   0   2 -17 8.05639 20.3440   2
   0   2  17 10.8555 15.8293   1
   0  -2  17 8.85600 16.6708   1
   0   2 -17 21.7459 20.4647   1
   0   2 -17 13.1414 19.1599   3
   0  -2 -17 14.9469 25.1602   3
   0  -2  18 19.2277 16.9734   6
   0   2  18 8.48001 16.7603   6
   0   2  18 131.467 29.9184   5
   0  -2 -18 44.1078 26.7419   4
   0  -2  18 47.6631 28.2573   5
   0   2 -18 62.4763 18.7990   4
   0  -2  18 68.4439 36.7859   1
   0  -2 -18 73.5619 28.8189   1
   0   2 -18 63.5487 30.6824   1
   0   2  18 48.4708 25.0045   1
   0   2  18 10.4704 23.8688   1
   0  -2 -18 62.2677 41.7407   1
   0   2 -18 104.417 34.4149   1
   0   2 -18 30.3772 21.8069   2
   0  -2  18 42.2495 21.9396   1
   0   2 -18 12.3539 23.8047   3
   0  -2 -18 75.1523 38.2894   3
   0   2  19 8.17024 13.7600   6
   0  -2  19 9.12863 15.3720   6
   0  -2 -19-7.76349 13.0760   1
   0   2  19 8.87447 18.2996   1
   0   2 -19 12.3140 27.4206   1
   0  -2  19-12.9628 18.9005   1
   0  -2 -19 10.0637 16.9449   4
   0   2  19 6.80269 11.4604   5
   0  -2  19 9.54121 16.0660   5
   0   2 -19 4.58752 10.9308   4
   0  -2 -19 14.8271 21.6168   3
   0  -2 -19-15.3907 22.4381   1
   0   2  19-9.98372 14.5605   1
   0   2 -19 13.8369 15.4117   2
   0  -2  19 7.89766 14.8695   1
   0   2  20 25364.2 2832.34   6
   0  -2  20 31399.8 2841.47   6
   0  -2  20 28921.5 2841.97   5
   0   2 -20 29991.8 2825.06   4
   0  -2 -20 32976.5 2850.05   4
   0  -2  20 32774.5 2839.28   1
   0   2 -20 30076.1 2852.66   1
   0   2 -20 31495.9 2846.06   1
   0   2  20 30362.5 2845.19   1
   0  -2 -20 38727.1 2884.42   1
   0  -2 -20 30505.7 2866.05   3
   0   2 -20 24939.5 2840.32   3
   0   2  20 37457.3 2848.31   1
   0  -2  21 35.4496 26.3086   1
   0  -2  21-8.07630 13.5929   6
   0   2  21 5.75073 11.8542   5
   0  -2  21-9.05256 15.2359   5
   0   2 -21-4.67514 11.8030   4
   0   2 -21-9.27893 13.5247   3
   0  -2 -21-13.6953 23.0495   3
   0  -2  21 20.8268 17.5261   1
   0   2 -21 6.01021 12.3890   2
   0   2 -21-8.87250 14.9329   1
   0  -2  22 25437.6 2339.10   6
   0  -2  22 26262.4 2344.73   5
   0   2  22 25835.8 2331.12   5
   0  -2 -22 26279.0 2342.21   4
   0   2 -22 24454.9 2327.07   4
   0  -2  22 24290.1 2335.87   1
   0   2 -22 25223.7 2343.34   1
   0  -2 -22 30897.1 2372.43   3
   0   2 -22 22720.1 2339.72   3
   0   2 -22 23592.5 2330.69   2
   0   2  23-5.58475 13.2926   6
   0  -2  23 7.04988 8.39011   6
   0  -2 -23-7.43737 12.5173   4
   0   2  23 5.00137 11.1353   5
   0   2 -23-7.72998 13.0098   3
   0  -2 -23 12.0099 20.2128   3
   0   2 -23 5.36142 12.7611   2
   0   2  24 9535.90 855.732   5
   0  -2  24 11327.9 872.914   5
   0   2 -24 8521.13 856.011   2
   0   2 -24 7682.73 860.687   3
   0  -2 -24 11965.8 894.905   3
   0   2  24 8244.58 855.994   6
   0  -2  25 6.18623 10.4210   6
   0   2  25 4.90568 9.24154   6
   0  -2 -25 10.1787 14.8423   3
   0   2 -25 6.49686 10.9433   3
   0   2  25-4.42492 8.33808   5
   0  -2  25 7.16050 12.0594   5
   0  -2 -25 19.3246 14.3484   4
   0   2 -26 70.0191 22.9798   2
   0  -2  26 112.893 29.6034   5
   0  -2 -26 66.8530 26.9903   4
   0   2  26 131.472 24.5971   5
   0   2  26 93.7367 24.3627   6
   0  -2 -26 139.611 35.0865   3
   0  -2  27-6.15848 11.5882   5
   0   2  27-3.91030 9.30704   5
   0  -2 -27 5.68832 8.29091   4
   0   2 -27-4.43761 10.5621   2
   0  -2  27 5.39067 9.07254   6
   0   2  27 4.35647 8.97981   6
   0  -2 -27-8.56582 17.6563   3
   0  -2 -28 827.037 92.7303   3
   0  -2 -28 588.931 78.6065   4
   0   2  28 645.006 74.8770   6
   0  -2  28 599.870 76.4952   6
   0   2  29-3.48860 8.30669   5
   0   2  29-3.98516 9.48815   6
   0  -2  29-4.55408 7.66820   6
   0   2 -29-4.77108 8.98066   3
   0  -2 -29 14.1973 14.6340   3
   0   2  30 2750.62 272.845   5
   0   2 -30 2583.41 275.956   3
   0  -2 -30 3312.08 289.575   3
   0  -2  30 2956.55 277.252   6
   0  -2 -30 2785.83 278.678   4
   0  -2  31-4.01438 7.55508   6
   0   2  31 3.59659 9.08076   6
   0  -2 -31-4.70153 11.1912   4
   0   2  31 6.26250 6.45592   5
   0  -2 -32 7057.36 675.236   4
   0   2  32 7139.61 669.004   5
   0   2  32 7197.52 671.058   6
   0  -3   0 7.86139 9.36162   5
   0  -3   0 39.7470 47.3026   2
   0  -3   0 8.15756 11.8946   3
   0  -3   0-8.22366 11.9909   6
   0  -3  -1 8.49385 12.3977   4
   0  -3   1-7.30628 15.0746   4
   0  -3  -1 34.7283 58.4515   2
   0  -3   1 42.7368 50.8638   2
   0  -3   1 7.50380 14.1351   5
   0  -3  -1 8.10186 15.2593   5
   0  -3   1 8.63516 16.2619   6
   0  -3  -1 15.8296 18.8499   6
   0  -3   2-2.11589 6.66305   1
   0  -3   2-8.94065 18.4292   6
   0  -3  -2 7.97079 13.4153   5
   0  -3   2-43.4450 63.3221   2
   0  -3  -2 9.27797 15.6152   4
   0   3  -2 2.22719 5.30216   1
   0   3  -2 7.18036 12.0851   3
   0  -3   3 4487.41 499.326   6
   0  -3   3 4799.21 492.526   5
   0  -3  -3 4992.00 497.658   5
   0   3  -3 5563.91 496.537   4
   0  -3  -3 5197.94 507.475   4
   0  -3   3 7091.98 666.265   2
   0   3  -3 4713.55 492.054   3
   0   3  -3 4436.17 478.959   1
   0   3  -3 6123.36 488.378   1
   0  -3   3 6431.00 489.354   1
   0  -3   3 4696.00 478.194   1
   0   3  -4 14.3369 15.9602   1
   0  -3   4 3.60257 8.02155   1
   0  -3  -4-2.73193 7.96448   1
   0   3  -4 3.84703 8.56577   1
   0   3   4 2.44715 6.83078   1
   0  -3  -4 2.94231 8.21259   1
   0  -3   4 6.73413 17.9203   1
   0  -3   4-9.41180 15.8405   6
   0  -3   4-6.55336 12.3317   5
   0   3   4-8.10787 15.2566   6
   0  -3   4-39.6738 74.6524   2
   0  -3  -4 10.9115 20.5319   4
   0   3  -4-4.86710 12.2875   4
   0  -3  -4 8.17414 18.1993   3
   0   3   5 760.827 80.4906   1
   0   3   5 761.917 95.7091   6
   0  -3   5 705.528 100.131   6
   0  -3   5 694.599 90.1486   5
   0  -3  -5 935.621 116.901   4
   0   3  -5 772.243 88.8281   4
   0   3  -5 655.678 81.7594   4
   0  -3  -5 712.987 96.2041   3
   0  -3  -5 795.059 83.9960   1
   0  -3   5 801.524 105.274   1
   0   3  -5 787.121 87.1803   1
   0  -3   5 665.507 83.2072   1
   0   3   5 712.223 83.6610   1
   0   3  -5 984.549 110.681   1
   0  -3  -5 745.908 87.6158   1
   0  -3  -6 6.90939 13.0024   1
   0   3  -6-5.99465 11.2813   1
   0  -3   6-11.5849 19.4982   1
   0   3   6-3.53283 7.28434   1
   0  -3   6 9.19057 20.4627   6
   0  -3   6 6.12348 10.3074   5
   0   3   6-7.45685 10.8701   6
   0   3   6-3.64574 10.1767   2
   0  -3  -6 12.9318 21.7651   4
   0   3  -6-4.50962 8.48752   4
   0  -3  -6-8.21425 16.9326   3
   0  -3  -6-4.62244 7.78172   1
   0   3   6-6.18682 16.4645   1
   0   3  -6 11.6112 16.9246   1
   0  -3   7 376.428 49.8242   1
   0  -3  -7 261.349 45.4027   1
   0   3   7 138.711 41.8327   1
   0   3  -7 219.298 57.4909   1
   0   3   7 290.386 41.8879   1
   0  -3   7 296.309 67.5756   1
   0  -3  -7 205.176 50.2410   1
   0  -3   7 408.368 60.2377   6
   0  -3   7 345.582 49.0377   5
   0   3   7 267.902 46.2838   6
   0   3   7 285.823 38.4966   2
   0   3  -7 365.378 43.6793   4
   0  -3  -7 210.702 62.6609   4
   0   3  -7 226.500 37.1563   4
   0  -3  -7 259.858 48.7989   3
   0   3  -7 348.406 50.8756   3
   0  -3   8 13.5706 12.7676   1
   0   3   8 9.78769 18.4171   1
   0  -3  -8-6.99855 15.5816   1
   0   3   8-6.23969 12.3140   2
   0  -3   8 14.7305 24.7915   1
   0  -3  -8-9.29074 11.0566   1
   0   3   8 11.2158 12.4855   1
   0   3  -8-9.83303 16.5490   1
   0  -3   8 8.98567 15.1229   6
   0   3   8 12.2173 14.5394   6
   0  -3   8-5.99574 11.2819   5
   0   3   8 4.75298 8.24553   2
   0   3   8-6.80092 12.7970   5
   0  -3  -8-14.7834 12.4403   4
   0   3  -8-3.47510 9.24750   4
   0   3  -8 2.69843 6.42269   4
   0   3  -8-6.78560 11.4202   3
   0  -3  -8-7.44161 10.8464   3
   0  -3   9 98.4898 29.6897   1
   0   3   9 45.3153 13.5246   2
   0   3   9 10.9520 16.8152   1
   0   3  -9 54.1442 30.5967   1
   0   3   9 97.0174 24.6178   1
   0  -3  -9 39.2336 25.3192   1
   0  -3   9 32.0994 33.5020   1
   0   3  -9 72.1897 33.9930   1
   0  -3   9 34.5749 21.2413   6
   0  -3   9 53.8856 18.9193   5
   0   3   9 70.8474 23.3726   6
   0   3   9 63.1829 12.7741   2
   0   3   9 67.6986 24.7409   5
   0   3  -9 84.5456 16.9171   4
   0   3  -9 57.6337 12.7849   4
   0   3  -9 41.9231 21.8487   3
   0  -3  -9 7.53863 13.7446   3
   0   3  10-11.6568 16.9902   1
   0   3 -10-13.2160 19.2628   1
   0  -3 -10-9.91803 11.8033   1
   0  -3  10-8.15486 11.8862   1
   0  -3  10-16.2840 13.7033   1
   0  -3 -10-10.2646 14.9611   1
   0   3 -10 13.6683 25.7191   1
   0  -3  10-17.4015 21.9652   6
   0  -3  10-5.94947 11.1951   5
   0   3  10 5.57822 13.2771   6
   0   3  10-1.24788 4.81280   2
   0   3  10 0.97901 3.77618   2
   0   3  10 6.46493 10.8808   5
   0  -3 -10-15.7768 26.5526   4
   0   3 -10-2.66481 7.09168   4
   0   3 -10-1.90966 5.79462   4
   0   3 -10 7.31894 16.2951   3
   0  -3 -10 7.53562 14.1796   3
   0  -3  11 33.9959 18.0430   1
   0   3 -11 91.2071 36.6204   1
   0  -3 -11 44.6991 28.5394   1
   0   3  11 23.9404 25.0487   1
   0   3  11 47.6769 18.3468   6
   0  -3  11 61.5949 27.0447   6
   0  -3  11 41.7912 17.2131   5
   0   3  11 67.8300 20.5557   5
   0  -3 -11 47.3226 40.0555   4
   0  -3 -11 30.4171 18.6073   3
   0   3 -11 53.6176 25.3346   3
   0   3 -11 40.4611 11.1267   4
   0   3  11 18.8955 21.4733   1
   0   3 -11 76.1821 36.5208   1
   0  -3  11 80.8089 43.2238   1
   0  -3 -11 40.3074 22.8471   1
   0  -3  12-8.33599 12.1569   1
   0   3  12 11.9945 20.1910   1
   0  -3 -12 12.2749 25.3050   1
   0   3 -12-12.3457 17.9988   1
   0   3  12 5.09808 13.5726   6
   0   3  12-10.3488 17.4220   1
   0  -3 -12 9.69796 11.5486   1
   0   3 -12 32.4915 27.3448   1
   0  -3 -12-15.5057 22.6037   4
   0   3 -12 7.00866 9.23033   4
   0  -3 -12 7.77260 13.0878   3
   0   3 -12 8.24932 15.5279   3
   0   3  13 2148.75 220.039   6
   0  -3  13 2408.40 239.365   6
   0   3  13 2371.00 227.207   5
   0  -3  13 2487.46 227.796   5
   0   3  13 1423.80 229.100   1
   0  -3 -13 1740.87 248.926   4
   0   3 -13 2693.99 243.306   3
   0  -3 -13 2243.38 233.851   3
   0   3  13 2601.49 251.684   1
   0  -3  13 1529.04 222.950   1
   0  -3 -13 2451.66 239.745   1
   0   3 -13 2498.19 255.770   1
   0   3 -13 1518.90 247.755   1
   0  -3 -13 1845.15 242.077   1
   0   3  14-11.7084 17.0677   1
   0   3 -14 10.8886 18.3278   1
   0  -3 -14 13.8642 23.3352   1
   0  -3  14-8.33421 14.0294   1
   0   3  14-5.14911 12.2589   6
   0  -3  14 9.72756 14.1810   6
   0  -3  14-6.52265 14.5249   5
   0  -3 -14-8.68635 10.3413   1
   0   3 -14 16.6439 28.0132   1
   0   3  14-10.9930 16.0251   1
   0   3  14-6.58254 14.6582   5
   0  -3 -14 14.3330 17.0595   4
   0   3 -14 3.45534 8.22914   4
   0  -3 -14-8.80480 14.8213   3
   0   3 -14-10.0424 18.8985   3
   0   3  15 10.7279 12.7815   6
   0  -3  15-9.88897 18.6176   6
   0  -3  15 6.78715 12.7857   5
   0  -3 -15 8.14188 13.7164   1
   0   3 -15 16.2547 23.6994   1
   0   3  15 10.7745 20.2830   1
   0   3  15 6.90998 11.6455   5
   0   3 -15 2.97187 9.03753   4
   0  -3 -15 13.5422 19.7475   4
   0  -3 -15-9.69020 14.1369   3
   0   3 -15 21.0314 19.7963   3
   0   3  15-11.3462 25.2685   1
   0  -3  15 16.0574 11.7180   1
   0   3 -16 8.64545 20.5772   2
   0   3 -16 9.79218 11.6533   1
   0  -3 -16 14.6458 17.4294   1
   0   3  16 10.9591 15.9731   1
   0  -3  16-7.66591 14.4246   1
   0   3  16-5.63074 11.6063   6
   0  -3  16 9.98189 20.5751   6
   0  -3  16 7.01948 10.2310   5
   0   3 -16-16.0993 23.4650   1
   0   3  16 10.2954 19.3723   1
   0   3 -16 2.69001 8.16170   4
   0   3  16-6.85647 15.2653   5
   0  -3 -16 12.5346 18.2695   4
   0  -3  16-2.35477 7.67447   4
   0   3 -16-10.8033 18.1820   3
   0  -3 -16-10.2882 19.3589   3
   0   3 -17 15.3750 29.2045   1
   0   3  17 125.546 33.7440   1
   0  -3 -17 29.0408 15.4882   1
   0  -3  17 127.861 47.9862   1
   0  -3  17 22.3254 19.2061   5
   0  -3  17 29.9432 24.0891   6
   0   3  17 28.8313 17.6137   5
   0  -3 -17 70.0632 29.7481   4
   0   3 -17 45.7545 25.8496   1
   0   3  17 42.3055 22.1629   1
   0   3 -17 72.8181 30.7090   2
   0  -3  17 29.0982 18.7934   1
   0   3 -17 33.3348 28.3338   3
   0  -3 -17 22.5661 23.5972   3
   0  -3  18 13.7365 16.3542   1
   0   3 -18-14.6300 17.4171   1
   0  -3  18 7.86568 14.8080   5
   0  -3  18-9.86614 14.3879   6
   0   3  18-6.15521 12.6962   6
   0   3  18-7.56164 12.7351   5
   0  -3  18 6.87735 12.9494   1
   0   3 -18-7.66412 15.8047   2
   0   3  18-10.4443 19.6583   1
   0   3 -18-8.56281 12.4895   1
   0  -3 -18-12.2722 17.8933   3
   0   3 -18-11.4557 13.6412   3
   0  -3  19 26.4480 25.0427   1
   0   3  19 25.6249 15.5069   6
   0  -3  19 38.5308 21.6314   6
   0   3  19 7.18663 10.8487   5
   0  -3  19 16.2613 15.5575   5
   0   3 -19 43.3040 22.0793   2
   0   3 -19 55.1574 26.4077   3
   0  -3 -19 65.8714 33.3782   3
   0   3  20 7.18147 12.0894   5
   0  -3 -20-9.29138 17.4852   4
   0  -3  20-9.28777 13.5398   6
   0   3  20-7.11433 10.3728   6
   0   3 -20-10.8252 12.8855   3
   0  -3 -20 13.3959 22.5469   3
   0  -3  21 8.86434 14.9476   6
   0   3  21 13.1535 13.5881   5
   0  -3 -21 16.9235 20.1615   4
   0  -3  21 25.8745 21.7932   5
   0   3 -21-6.26999 14.9523   2
   0   3 -21 9.79619 16.5132   3
   0  -3 -21 13.8265 26.0332   3
   0  -3  22-8.36559 14.0810   6
   0   3  22-7.31832 10.6689   6
   0  -3 -22-7.84808 13.2102   4
   0   3  22 6.07394 10.2249   5
   0  -3  22-8.65923 10.3074   5
   0   3 -22-5.84865 13.0233   2
   0  -3 -22-13.9061 20.2696   3
   0   3 -22 9.05751 15.2454   3
   0   3  23 215.642 44.5874   6
   0  -3  23 273.983 48.6114   6
   0  -3 -23 335.658 51.9717   4
   0  -3  23 222.138 48.3024   5
   0   3 -23 282.662 44.6959   2
   0  -3 -23 340.734 67.6280   3
   0   3 -23 245.107 49.2298   3
   0  -3  24 7.28121 8.66644   6
   0   3  24 6.15998 11.5919   6
   0   3  24-5.08852 12.1123   5
   0  -3 -24-6.79893 16.1830   4
   0  -3  24-8.29112 9.86813   5
   0   3 -24 5.27343 10.8709   2
   0  -3 -24-13.0355 19.0001   3
   0   3 -24-7.47535 12.5820   3
   0   3  25 32.4789 16.0176   6
   0  -3  25 33.7145 16.2830   6
   0   3 -25 45.0364 17.5786   2
   0  -3 -25 36.5831 25.2857   3
   0   3 -25 26.9722 17.2437   3
   0  -3 -25 25.0902 15.1808   4
   0   3  25 23.2772 11.4170   5
   0  -3  26-6.23273 10.4902   6
   0   3  26-4.89543 11.6522   6
   0   3 -26 6.12890 11.5329   3
   0   3  26 4.30297 8.09732   5
   0  -3 -27 16.6067 11.7605   4
   0   3  27 35.4548 12.7267   5
   0   3 -27 36.9614 17.6190   2
   0  -3 -27 63.3310 26.7984   3
   0   3 -27 22.3986 14.4206   3
   0   3 -28 4.39133 9.05178   2
   0   3  28-3.73431 7.69753   5
   0  -3 -28 5.23070 7.62404   4
   0  -3 -28 9.47840 17.8351   3
   0   3 -28-5.13815 8.64767   3
   0   3  28 4.23069 11.2582   6
   0  -3  28-5.29950 8.91922   6
   0  -3 -29 9.88590 9.32863   4
   0   3  29 14.0152 8.87447   5
   0   3 -29 9.42432 8.89572   3
   0  -3 -29 8.45589 12.3456   3
   0   3  29 4.00779 10.1432   6
   0  -3  29-4.76620 8.99707   6
   0  -3 -30-4.60918 7.75733   4
   0   3  30 7.52914 8.96021   6
   0  -3 -30-7.51267 8.94061   3
   0   3  31 3.47012 10.1206   6
   0  -4   0 260154. 24760.9   4
   0  -4   0 277289. 24761.1   5
   0  -4  -1 7.60048 21.3000   4
   0  -4   1 14.6703 26.2589   4
   0  -4   1 28.2924 26.0159   5
   0  -4  -1-7.63245 19.3645   3
   0  -4   1 63.9070 29.3649   6
   0  -4   2 2677.34 291.025   6
   0  -4  -2 2950.39 289.071   5
   0  -4   2 3045.54 290.524   5
   0  -4  -2 2773.75 292.150   4
   0  -4  -2 3112.07 292.370   3
   0   4  -2 2464.49 284.890   3
   0   4  -3-1.24819 2.97336   1
   0  -4   3-8.50633 12.3988   6
   0  -4   3-6.55809 9.55935   5
   0  -4  -3 7.19905 12.1166   5
   0   4  -3-1.39436 4.06646   1
   0  -4   3-1.27148 3.55075   1
   0  -4  -3 7.79542 14.6688   3
   0   4  -3-6.35907 10.7030   3
   0   4  -4 13867.0 1279.49   1
   0  -4   4 14114.7 1277.12   1
   0   4   4 14002.3 1298.78   6
   0  -4   4 12428.6 1300.77   6
   0  -4   4 13735.8 1294.76   5
   0  -4   4 13176.1 1277.12   1
   0  -4  -4 14362.8 1306.27   4
   0   4  -4 13997.6 1289.43   4
   0  -4  -4 14312.7 1303.22   3
   0   4  -4 14138.9 1293.34   3
   0  -4   5 8.51383 10.6807   1
   0   4  -5 3.73201 8.30973   1
   0   4   5-1.40458 5.15330   1
   0  -4   5 8.68936 21.9366   6
   0  -4   5-6.37068 9.28610   5
   0   4   5-7.44378 16.5732   6
   0   4  -5 3.29583 7.33872   1
   0  -4  -5-1.34756 4.09019   1
   0   4   5-1.40544 4.58190   1
   0  -4   5 3.53617 8.41729   1
   0  -4  -5 3.95650 5.20668   1
   0  -4  -5 9.69075 25.7879   4
   0  -4  -5-7.92565 14.9138   3
   0   4  -5-4.43320 13.9589   4
   0   4  -5 11.8570 15.7765   3
   0  -4  -6 360.953 74.6977   1
   0  -4  -6 760.385 74.2951   1
   0   4  -6 1235.45 95.8072   1
   0   4  -6 572.276 77.9502   1
   0  -4   6 809.501 79.0377   1
   0  -4   6 794.346 99.2138   6
   0   4   6 888.728 97.2638   6
   0  -4   6 699.597 87.1550   5
   0   4   6 783.852 76.4186   1
   0  -4  -6 903.443 112.280   4
   0   4  -6 675.484 79.9120   4
   0  -4  -6 767.496 94.6630   3
   0   4  -6 628.662 85.6014   3
   0   4   7-2.87439 8.72133   1
   0  -4   7 3.65041 8.12750   1
   0   4  -7 6.68195 15.9040   1
   0   4   7 5.03888 16.4224   2
   0   4  -7-4.32997 7.28760   1
   0  -4  -7-2.90153 6.90626   1
   0   4   7-2.46076 6.21248   1
   0  -4   7-6.56624 7.81446   1
   0  -4   7 8.49854 15.9914   6
   0  -4   7 5.83248 12.0223   5
   0   4   7 6.76053 15.0518   6
   0  -4  -7-10.8293 25.7752   4
   0   4  -7-3.47783 7.74329   4
   0  -4  -7 7.50556 10.9397   3
   0   4  -7-5.92649 12.2161   3
   0  -4   8 590.304 79.1621   1
   0   4   8 580.613 60.5665   1
   0   4   8 731.296 77.7076   6
   0  -4   8 513.887 78.2196   6
   0  -4   8 548.509 70.4727   5
   0   4   8 450.273 62.8186   2
   0  -4  -8 512.907 86.2406   4
   0   4  -8 514.138 61.8014   4
   0   4  -8 517.243 70.4635   3
   0  -4  -8 417.240 71.0624   3
   0  -4   8 550.060 64.6850   1
   0   4  -8 631.798 81.6424   1
   0  -4  -8 564.816 64.1280   1
   0   4   8 567.465 64.7286   1
   0  -4  -8 472.076 62.3626   1
   0   4  -9-8.96096 18.4991   1
   0   4   9-3.25615 11.0079   2
   0   4   9 25.2084 17.0012   1
   0  -4  -9-4.36767 11.0736   1
   0   4  -9-6.52888 14.5719   1
   0   4   9-3.19656 8.56763   1
   0  -4  -9 4.49968 10.7586   1
   0  -4   9 9.53297 11.3909   1
   0  -4   9 8.10829 18.0813   6
   0   4   9 5.70633 20.3984   6
   0   4   9 10.0159 9.24151   2
   0  -4  -9-11.9038 20.0602   4
   0   4   9 6.03893 14.4098   5
   0   4  -9 11.6860 14.7862   4
   0   4  -9 73.0279 16.1266   4
   0  -4  -9-7.25183 13.6838   3
   0   4  -9 12.0641 24.8881   3
   0   4 -10 119204. 10681.8   1
   0  -4 -10 119784. 10670.3   1
   0  -4  10 130723. 10669.7   1
   0   4 -10 85270.7 10676.6   1
   0  -4 -10 117515. 10669.4   1
   0   4  10 110070. 10671.7   1
   0  -4  10 94242.3 10685.0   1
   0   4  10 120198. 10662.5   1
   0  -4  10 127652. 10684.4   6
   0   4  10 111304. 10668.9   6
   0   4  10 134313. 10676.3   5
   0  -4  10 124430. 10671.8   5
   0  -4 -10 144405. 10709.1   4
   0   4 -10 101857. 10667.0   4
   0  -4 -10 117926. 10677.5   3
   0   4 -10 127494. 10676.0   3
   0   4  10 107466. 10656.3   2
   0   4  11 7.31309 15.0756   1
   0  -4 -11 17.7262 14.0651   1
   0  -4  11 10.7039 15.6027   1
   0   4 -11 9.60650 21.3890   1
   0  -4 -11-5.78727 10.8918   1
   0  -4  11-11.7092 24.1366   1
   0   4  11 4.25165 8.00302   1
   0  -4  11 8.09064 19.2579   6
   0   4  11 5.24222 12.4790   6
   0  -4  11 5.57052 12.4041   5
   0   4  11-1.49873 5.78345   2
   0   4  11-4.17536 7.85952   2
   0  -4 -11-12.7262 18.5499   4
   0   4  11 5.70525 12.7040   5
   0   4 -11 4.50859 13.1445   4
   0   4 -11-1.59572 6.98072   4
   0  -4 -11-6.96894 13.1149   3
   0   4 -11 12.7068 20.0056   3
   0   4  12 17815.4 1528.61   6
   0  -4  12 15471.0 1540.67   6
   0   4  12 19320.0 1532.94   5
   0  -4  12 18651.4 1532.72   5
   0   4  12 18698.7 1529.65   1
   0   4 -12 15517.1 1512.58   4
   0   4 -12 15323.9 1521.51   4
   0  -4 -12 16530.3 1562.57   4
   0   4 -12 21432.7 1541.75   3
   0  -4 -12 15073.7 1532.27   3
   0  -4 -12 12490.3 1526.44   1
   0   4 -12 18926.9 1563.60   1
   0  -4 -12 18734.6 1538.74   1
   0  -4  12 17172.2 1532.82   1
   0   4  12 11880.9 1532.61   1
   0   4 -12 14702.5 1543.21   1
   0  -4  13 5.86237 11.0416   1
   0   4 -13-9.65798 16.2616   1
   0  -4 -13 7.66278 15.8024   1
   0  -4  13 8.31251 12.1254   6
   0  -4  13 5.84269 17.0386   5
   0   4  13-5.70540 12.7118   1
   0  -4  13-12.7969 24.0842   1
   0  -4 -13 6.13974 13.6782   1
   0   4 -13 12.9512 18.8829   1
   0   4  13 11.2730 15.7386   5
   0   4 -13-1.43600 5.81560   4
   0  -4 -13 6.74628 12.7034   3
   0   4 -13 21.0247 15.6107   3
   0  -4  14 17984.5 1113.76   6
   0   4  14 16349.1 1087.61   6
   0   4  14 19731.9 1100.82   5
   0  -4  14 16511.0 1095.35   5
   0  -4 -14 12332.9 1115.95   4
   0   4 -14 6982.05 1065.09   4
   0   4 -14 20325.8 1116.72   3
   0  -4 -14 14880.4 1097.73   3
   0   4 -14 14508.9 1135.50   1
   0  -4 -14 16340.9 1110.42   1
   0   4  14 12129.4 1105.85   1
   0  -4  14 19994.7 1149.96   1
   0  -4  15 26.1264 26.9411   1
   0   4 -15-15.6047 26.2777   1
   0  -4  15-6.07509 12.5537   5
   0  -4  15-8.43406 15.8948   6
   0   4  15 4.41030 13.4106   6
   0  -4 -15 12.0183 24.7886   4
   0   4  15 23.3063 19.6323   5
   0   4  15 10.1602 22.6382   1
   0  -4 -15-9.46707 17.8358   1
   0  -4 -15-7.22146 10.5628   3
   0   4 -15 51.0411 28.6479   3
   0  -4  16 327.840 67.1293   1
   0   4  16 246.264 40.0418   6
   0  -4 -16 206.493 54.2158   4
   0  -4  16 340.934 48.8659   5
   0   4  16 331.971 62.3425   1
   0  -4 -16 215.773 50.5303   1
   0   4 -16 285.390 52.6814   2
   0  -4 -16 260.746 48.1365   3
   0   4  17 12.3008 14.6431   5
   0  -4 -17 10.8422 20.4044   4
   0  -4  17-6.57637 14.6460   5
   0   4  17-4.64089 11.0517   6
   0  -4 -17 7.78249 16.0457   3
   0  -4  18 13.7637 17.5196   5
   0  -4  18 62.9952 24.0541   6
   0   4  18 24.2795 17.4832   6
   0   4 -18 28.8597 19.3319   2
   0   4  18 13.0541 12.4879   5
   0  -4 -18 10.1818 15.0114   4
   0  -4  19-7.12805 13.4127   5
   0  -4 -19-9.37851 17.6473   4
   0   4  19-6.34187 10.6737   5
   0   4  19 5.08576 13.5337   6
   0  -4  19 18.1159 17.0441   6
   0   4 -19 6.79800 17.1618   2
   0  -4  20 22110.7 1734.05   5
   0   4 -20 18997.8 1725.62   2
   0  -4 -20 20078.3 1739.70   4
   0  -4 -20 19837.1 1738.55   3
   0  -4  20 20281.2 1737.94   6
   0   4  20 20067.3 1723.15   6
   0   4  21 5.53703 10.4194   6
   0  -4  21 8.86048 16.6727   6
   0  -4  21 7.68044 15.8317   5
   0   4  21 6.65129 9.69503   5
   0  -4 -21-8.08928 11.7908   4
   0  -4 -21 9.66897 18.1940   3
   0   4 -21-9.27653 13.5212   3
   0   4 -21-5.92731 11.1537   2
   0   4  22 10617.5 1114.75   5
   0   4 -22 15438.5 1122.01   2
   0   4 -22 8675.17 1119.92   3
   0  -4 -22 15831.6 1146.85   3
   0   4  22 10896.8 1116.99   6
   0  -4  22 12273.8 1128.12   6
   0  -4 -23-6.95641 13.1169   4
   0   4  23 5.65006 14.2887   5
   0  -4  23-8.16724 11.9340   6
   0  -4 -23 10.5320 12.5622   3
   0   4  24 6023.83 514.835   5
   0  -4 -24 6312.20 522.721   4
   0   4  24 3921.48 511.163   6
   0  -4  24 6125.57 524.913   6
   0  -4 -24 4432.45 526.099   3
   0   4 -24 4829.56 518.439   3
   0   4 -24 5464.42 512.378   2
   0   4  25 5.71947 15.2224   6
   0  -4  25 7.16512 8.53142   6
   0  -4 -25-6.02965 10.1517   4
   0   4  25 4.67902 11.1401   5
   0   4 -25 4.81035 9.91918   2
   0   4 -25 6.72556 9.80655   3
   0  -4 -25-10.6448 15.5175   3
   0  -4  26 290.099 47.2339   6
   0   4  26 312.450 46.0458   6
   0  -4 -26 286.604 44.2518   4
   0   4  26 305.007 41.4689   5
   0   4 -26 264.889 41.7965   2
   0   4 -26 229.851 43.0457   3
   0  -4 -26 227.557 52.7490   3
   0   4  27-4.72174 12.5652   6
   0  -4  27-6.04507 10.1743   6
   0   4  27 7.80160 10.8873   5
   0  -4 -27-5.25003 9.87919   4
   0   4 -27-4.41801 9.10711   2
   0   4 -27 5.49448 11.3259   3
   0  -4 -27 9.83489 14.3349   3
   0   4  28 335.927 42.9822   5
   0   4 -28 333.778 45.8514   2
   0  -4  28 342.046 48.2997   6
   0   4  28 335.323 46.5257   6
   0  -4 -28 290.424 45.4621   4
   0  -4 -28 384.907 61.1847   3
   0   4 -28 292.765 45.9278   3
   0   4 -29-4.00244 10.1109   2
   0   4 -30 2065.83 205.357   2
   0  -5   0 7.15121 13.4700   6
   0  -5   0 6.28509 14.9718   5
   0  -5  -1 21.2938 14.6471   4
   0  -5   1 12.3953 13.8160   5
   0  -5  -1-6.28007 15.8693   5
   0  -5   1 7.32724 10.7022   6
   0   5  -1 6.34818 10.7066   3
   0  -5  -2-7.14807 12.0363   4
   0  -5  -2 6.29333 10.5986   5
   0  -5   2 6.32027 10.6439   5
   0  -5   2 7.55454 15.5765   6
   0   5  -2 5.96149 10.0404   3
   0  -5   3 1527.77 150.353   6
   0  -5   3 1354.36 142.022   5
   0  -5  -3 1159.61 142.461   3
   0   5  -3 1232.94 139.626   3
   0  -5  -3 1172.06 143.529   4
   0  -5   4 6.07568 17.7109   5
   0   5   4-6.66078 12.5334   6
   0  -5  -4-7.53953 12.6891   4
   0   5  -4 5.26608 10.8548   4
   0  -5  -4 7.15154 12.0362   3
   0   5  -4-5.54664 12.3492   3
   0   5  -5 172.084 31.6325   1
   0   5  -5 330.923 32.0111   1
   0  -5   5 501.585 34.8030   1
   0  -5   5 578.075 65.6303   6
   0   5   5 511.254 58.9808   6
   0   5   5 556.883 63.3614   2
   0  -5  -5 457.863 60.9227   4
   0   5  -5 432.231 48.2018   4
   0  -5  -5 576.804 64.4391   3
   0   5  -5 388.413 49.4447   3
   0   5   6 5.86716 13.9646   2
   0   5  -6 1.81771 4.58906   1
   0  -5   6-2.02801 5.39686   1
   0  -5   6 2.33454 5.19786   1
   0   5  -6 2.30443 6.43172   1
   0  -5   6-7.85543 11.4496   6
   0  -5   6-5.78133 14.5951   5
   0   5   6 6.56524 11.0494   6
   0  -5  -6-8.20956 16.9220   4
   0   5  -6-3.95379 9.41064   4
   0  -5  -6-7.39255 13.9103   3
   0   5  -6 10.6282 10.9538   3
   0  -5   7 352.945 66.4372   1
   0   5   7 592.212 78.8668   6
   0  -5   7 630.227 82.8626   6
   0  -5   7 744.758 81.1376   5
   0   5   7 660.880 75.7320   2
   0   5  -7 739.298 79.3219   3
   0  -5   7 660.747 66.1728   1
   0   5  -7 707.213 68.3848   1
   0   5  -7 576.526 68.2694   1
   0  -5   8-2.61921 4.40867   1
   0   5   8-4.16238 11.0766   2
   0   5   8-1.55291 5.69654   1
   0   5   8-1.40340 3.73518   1
   0  -5   8-3.56880 7.35650   1
   0  -5  -8 2.63431 4.14778   1
   0  -5  -8 1.40394 3.91893   1
   0  -5   8-7.63614 14.3687   6
   0  -5   8-5.65224 9.51298   5
   0  -5  -8-9.11713 15.3443   4
   0   5  -8-3.38473 8.05637   4
   0   5  -8 5.34102 11.8915   3
   0   5   9 339.345 42.1547   1
   0  -5  -9 410.897 41.8275   1
   0   5  -9 329.439 46.9997   1
   0  -5  -9 246.246 42.3750   1
   0   5   9 275.776 42.6107   1
   0  -5   9 432.200 60.8369   6
   0   5   9 435.718 55.0980   6
   0  -5   9 380.208 55.9390   5
   0   5   9 405.388 54.4279   5
   0   5   9 388.128 48.2254   2
   0   5  -9 367.498 45.1486   4
   0  -5  -9 588.000 75.7036   4
   0  -5  -9 487.941 60.4452   3
   0   5  -9 459.464 55.4030   3
   0  -5 -10 2.73994 6.10264   1
   0   5  10 3.34816 10.5435   2
   0  -5  10-5.52634 8.05660   1
   0   5 -10-4.35236 9.69163   1
   0  -5  10-7.28256 15.0121   6
   0  -5  10-5.49183 10.3351   5
   0   5  10-5.21574 13.1683   6
   0  -5 -10-9.82079 14.3151   4
   0   5 -10-2.43456 6.14846   4
   0   5 -10 5.53688 11.4142   3
   0  -5 -10-6.67589 9.73178   3
   0   5 -11 158.396 35.6133   1
   0  -5  11 261.233 47.1168   1
   0  -5  11 261.430 45.4627   6
   0  -5  11 276.527 41.5537   5
   0   5  11 281.678 41.4446   5
   0   5  11 261.356 40.3162   6
   0   5  11 253.419 33.6051   2
   0   5 -11 194.517 28.2967   4
   0  -5 -11 307.572 55.0375   4
   0   5  11 209.640 34.9289   1
   0   5 -11 280.544 42.3254   3
   0  -5 -11 243.161 43.2979   3
   0  -5  12 7.13542 13.4269   6
   0   5  12-4.78386 11.3868   6
   0  -5  12-5.37825 11.0866   5
   0   5 -12-6.30283 14.0331   1
   0  -5  12-7.46918 10.8872   1
   0   5  12 5.03583 9.47645   5
   0  -5 -12-10.4459 19.6559   4
   0   5 -12-5.76708 11.8880   3
   0  -5 -12-6.43669 9.38239   3
   0   5  12 13.1830 11.6942   1
   0  -5 -12-3.73565 7.70104   1
   0  -5 -13 491.138 54.3938   1
   0   5  13 414.830 55.1679   1
   0   5  13 444.365 52.8484   6
   0  -5  13 266.533 54.8150   6
   0   5  13 395.437 53.2180   5
   0  -5  13 133.114 53.0030   1
   0  -5 -13 315.851 63.7702   4
   0   5 -13 420.090 56.9989   3
   0  -5 -13 313.334 53.5013   3
   0  -5  14-5.52543 10.3971   5
   0  -5  14-7.31996 12.3196   6
   0   5  14-4.18780 11.1441   6
   0  -5 -14-10.4834 15.2799   4
   0   5  14 4.81461 11.4595   5
   0  -5 -14 5.00382 9.41562   1
   0   5  14-6.15899 12.6953   1
   0   5 -14-8.82996 21.0165   2
   0  -5 -14 6.44688 12.1309   3
   0   5 -14 12.5115 11.7713   3
   0  -5  15 39.1400 18.2144   5
   0  -5  15 22.0757 13.2362   6
   0   5  15 28.7279 12.8430   6
   0   5  15 74.1283 20.0572   5
   0  -5 -15 72.2529 27.8614   4
   0   5 -15 40.3556 23.0053   2
   0   5 -15 85.0726 24.3158   3
   0  -5 -15 33.0274 19.0182   3
   0  -5  16-5.61527 11.5745   5
   0  -5  16 7.54929 8.98418   6
   0   5  16-3.87071 8.61781   6
   0   5  16-5.02747 10.3629   5
   0   5 -16 7.42738 15.3097   2
   0   5 -16 7.47015 14.0563   3
   0  -5 -16 6.73736 9.81989   3
   0  -5  17 40.1071 18.1859   5
   0  -5  17 38.8038 18.6139   6
   0   5  17 19.4046 11.0723   6
   0  -5 -17 38.5272 24.4238   4
   0   5  17 15.8515 14.9247   5
   0   5 -17 20.8410 16.6935   2
   0   5 -17 46.4442 20.7262   3
   0  -5 -17 6.61676 12.6606   3
   0  -5  18 5.79891 11.9547   5
   0   5  18-5.26460 9.90821   5
   0  -5 -18-9.16092 17.2389   4
   0  -5  18-7.92104 11.5469   6
   0   5  18 3.97928 10.0477   6
   0   5 -18-7.96075 18.9487   3
   0  -5 -18-6.85882 9.99892   3
   0   5 -18 6.47997 10.9077   2
   0   5 -19 490.393 72.2939   3
   0  -5 -19 528.958 71.2829   3
   0  -5  19 478.397 71.3721   6
   0  -5 -19 501.064 74.4954   4
   0  -5  20-8.24228 18.3507   6
   0   5  20-17.2328 10.8762   6
   0   5 -20 11.1550 11.4968   2
   0   5 -20 24.4900 16.8267   3
   0  -5 -20-7.14015 14.7177   3
   0  -5 -20 8.09513 11.7990   4
   0   5  20-5.40909 6.43743   5
   0   5  21 85.4782 22.4533   6
   0   5 -21 42.2713 17.5492   2
   0   5 -21 33.3078 19.3620   3
   0  -5 -21 59.8436 23.3732   3
   0   5  21 56.4109 18.6188   5
   0  -5 -21 83.0699 26.7902   4
   0   5  22 4.71977 9.73814   6
   0   5 -22 4.95160 11.0327   2
   0  -5 -22-7.82594 9.32330   3
   0   5 -22 7.96118 14.9864   3
   0   5  22 5.68031 8.29036   5
   0  -5 -22 6.92054 11.6552   4
   0  -5  23 24.2341 15.2938   6
   0   5  23 37.1373 15.5575   6
   0   5 -23 23.5857 13.8543   2
   0   5 -23 7.75329 9.38057   3
   0   5  23 15.9249 11.9388   5
   0  -5 -23 6.42331 10.9419   4
   0   5  24 5.74288 6.84145   6
   0  -5  24 7.78215 13.1011   6
   0   5 -24-4.51694 8.50499   2
   0  -5 -24-8.14427 13.7103   3
   0   5 -24-6.96294 11.7228   3
   0  -5 -24-5.95494 10.0270   4
   0   5  24-4.82731 9.08864   5
   0  -5  25-7.38079 15.2138   6
   0   5  25-11.2926 14.2544   6
   0   5 -25 4.30969 10.2579   2
   0  -5 -25 8.29432 12.0894   3
   0   5 -25 6.39206 10.7581   3
   0   5  25-4.42849 9.12854   5
   0   5 -26-4.17379 9.94587   2
   0  -5 -26-8.31689 12.1317   3
   0   5 -26-5.72220 10.7780   3
   0  -5 -26-5.12367 9.65305   4
   0  -5 -27 8.19534 11.9456   3
   0   5 -27-3.97369 8.84795   2
   0  -5 -28 7.92017 9.45363   3
   0   6   0 59380.2 5151.08   3
   0  -6   0 52392.5 5148.43   5
   0   6  -1-17.5037 29.4613   2
   0   6   1 11.9285 26.5606   2
   0   6  -1-5.61036 8.18663   3
   0  -6   2 355.328 65.2836   6
   0  -6   2 505.354 64.9085   5
   0   6   2 647.882 86.2517   2
   0   6  -2 493.082 63.5211   3
   0   6  -2 699.555 130.266   2
   0   6  -3-5.14630 9.68486   3
   0  -6   3 5.55644 11.4543   5
   0  -6  -3-6.74473 13.9035   4
   0   6  -3-5.84318 13.9084   4
   0   6   3 8.22725 19.5825   2
   0  -6   4 2038.29 230.078   6
   0   6   4 2298.74 229.276   6
   0  -6   4 2351.98 226.721   5
   0   6   4 1940.39 229.014   2
   0  -6  -4 2417.87 232.054   4
   0   6  -4 2485.24 226.617   4
   0   6  -4 2006.52 223.746   3
   0   6   5-17.3457 13.7700   2
   0  -6   5-5.45122 10.2685   5
   0   6   5-5.91240 11.1354   6
   0  -6   5-7.08852 10.3428   6
   0  -6  -5 6.72192 16.0062   4
   0  -6  -5-6.64018 11.1857   3
   0   6  -5-4.47818 10.6694   4
   0   6  -5-4.84564 7.07889   3
   0  -6   6 67.3171 20.3653   5
   0   6   6 130.072 27.8575   6
   0  -6   6 99.2819 27.1076   6
   0  -6  -6 96.2028 26.9618   4
   0  -6  -6 98.4824 24.6502   3
   0   6  -6 78.3510 18.4596   4
   0   6  -6 52.7641 18.3078   3
   0   6   7 4.44924 11.2322   2
   0  -6   7-7.06614 10.2991   6
   0   6   7-5.80176 13.8089   6
   0  -6   7 5.62169 10.5781   5
   0  -6  -7 7.04210 13.2508   4
   0   6  -7-3.55039 8.45045   4
   0  -6  -7 6.51270 10.9610   3
   0   6  -7-4.75424 13.2689   3
   0  -6   8 68.9350 29.8584   6
   0  -6   8 116.503 26.3470   5
   0   6   8 180.806 31.4354   6
   0   6  -8 180.116 66.6988   2
   0   6   8 114.218 23.8124   2
   0   6   8 114.816 23.8168   5
   0  -6  -8 195.842 36.2403   4
   0   6  -8 128.460 21.7338   4
   0  -6  -8 125.077 27.5506   3
   0   6  -8 25.5286 11.9893   1
   0  -6   9 2.03962 4.85596   1
   0   6  -9-4.20961 6.62823   1
   0   6  -9-4.79580 11.4152   3
   0   6   9 15.1068 12.7129   6
   0   6   9 8.64575 10.2896   5
   0  -6  -9-7.47266 15.4034   4
   0  -6  -9-6.58814 14.6683   3
   0   6  -9 31.1929 32.1484   2
   0   6   9-3.85288 11.2319   2
   0   6 -10 23891.1 2521.48   1
   0  -6  10 19697.7 2519.49   1
   0   6  10 30651.1 2533.67   6
   0  -6  10 31474.4 2536.96   5
   0   6  10 34546.2 2534.17   5
   0  -6 -10 33974.2 2551.17   4
   0  -6 -10 32813.9 2543.41   3
   0   6 -10 28338.6 2532.51   3
   0  -6  11 3.26934 7.78225   1
   0  -6  11 6.40394 12.0505   6
   0  -6  11-5.41652 12.0599   5
   0   6  11 4.19214 8.64176   5
   0  -6 -11-6.44181 9.38975   3
   0   6 -11-11.7085 19.7058   2
   0  -6  12 4968.97 503.207   5
   0  -6 -12 6088.93 519.931   4
   0  -6 -12 4567.96 504.250   3
   0  -6  12 4904.02 507.126   6
   0   6  12 5234.36 500.435   6
   0  -6 -13 8.27019 15.5616   4
   0   6  13-4.06384 9.67245   5
   0  -6  13-6.35435 7.56206   6
   0   6 -13 9.13577 18.8311   2
   0  -6  13 5.53157 11.4019   5
   0   6  13 4.29468 8.85240   6
   0  -6 -14 4924.89 522.190   4
   0  -6  14 5410.13 516.306   6
   0   6  14 5248.23 506.684   6
   0  -6 -14 4859.47 512.484   3
   0  -6  14 5728.35 514.956   5
   0   6  14 5700.39 509.315   5
   0   6 -15-7.33919 13.8104   2
   0  -6  15-6.35741 15.1319   6
   0   6  15 4.17528 9.29666   5
   0  -6 -15-8.28644 12.0783   4
   0   6  16 79.0998 18.5554   6
   0  -6  16 114.578 27.7030   6
   0   6 -16 106.752 30.4950   2
   0  -6 -16 65.3203 24.4568   4
   0   6  16 72.0557 20.8577   5
   0  -6  17-6.50777 12.2478   6
   0   6  17 3.49134 8.81731   6
   0   6 -17-5.95253 12.2721   2
   0   6 -17-6.70946 11.2947   3
   0  -6 -17 6.00241 12.3749   3
   0  -6 -17-7.95890 9.47475   4
   0   6  17-4.45590 9.92364   5
   0   6  18 6.99153 9.77263   6
   0  -6  18 6.67805 13.7766   6
   0   6 -18 16.5232 12.2753   2
   0   6 -18 6.90806 14.2503   3
   0  -6 -18 6.11093 8.92450   3
   0   6  18 4.45469 9.93381   5
   0  -6 -18-7.67973 12.9372   4
   0   6  19 3.57216 12.0248   6
   0  -6  19 6.85431 8.15836   6
   0   6  19-4.73236 7.96590   5
   0  -6 -19-7.33387 15.1176   4
   0  -6 -19 6.20376 9.04329   3
   0   6 -19 7.01119 10.2200   3
   0   6 -19 5.12838 9.65094   2
   0   6  20 6289.18 663.616   5
   0   6 -20 6721.14 665.804   2
   0   6 -20 6826.24 674.564   3
   0  -6 -20 7836.98 673.872   3
   0  -6  20 7579.12 676.481   6
   0   6  20 7406.72 662.903   6
   0   6  21-4.85396 7.07533   5
   0  -6 -21-6.52143 7.76143   4
   0   6  21 3.84259 10.7248   6
   0  -6  21-7.00389 14.4370   6
   0   6 -21 7.00157 10.2053   3
   0  -6 -21 6.57376 12.3698   3
   0   6  22 2916.54 469.137   5
   0  -6 -22 7026.10 491.598   4
   0   6 -22 3704.98 479.703   3
   0  -6 -22 6831.22 493.793   3
   0   6 -22 6161.86 479.222   2
   0  -6  22 6776.94 494.144   6
   0   6 -23 4.02655 10.7161   2
   0  -6 -23 7.04258 10.2660   3
   0   6 -23-6.91054 11.6315   3
   0   7   0 20.2004 20.9018   2
   0   7  -1 6.57262 15.6581   4
   0   7   1 8.47702 18.8852   2
   0   7  -1 24.8229 27.6410   2
   0   7  -1 4.89021 9.22615   3
   0   7   2 5.51421 11.3662   6
   0   7  -2-4.69922 8.84229   3
   0   7  -2-6.10903 17.0500   4
   0   7   2 7.18478 12.0920   2
   0   7  -2 14.7411 30.3851   2
   0  -7   3 688.074 80.8038   5
   0   7   3 561.945 79.6994   6
   0   7   3 642.824 83.4531   2
   0   7  -3 791.076 84.9564   4
   0   7  -3 680.115 79.2611   3
   0   7  -4-19.1648 32.2581   2
   0  -7   4-6.24245 9.11179   6
   0   7  -4-4.87688 10.0645   4
   0  -7   4-5.15913 10.6456   5
   0   7   4-5.43295 10.2348   6
   0   7  -4-4.41687 9.84603   3
   0   7   5 312.750 41.6965   6
   0  -7   5 250.155 42.4091   6
   0   7  -5 284.188 81.0490   2
   0   7   5 228.614 37.2718   2
   0   7  -5 165.739 32.5746   3
   0   7   6-5.12531 10.5646   6
   0  -7   6 6.25350 11.7670   6
   0   7   6-3.81751 6.42502   5
   0   7   6 4.35957 11.0058   2
   0   7  -6 20.1988 29.4402   2
   0   7  -6 4.30401 8.87174   3
   0  -7   7 116.171 25.0521   5
   0   7   7 125.917 24.3704   6
   0  -7   7 74.1105 22.6750   6
   0   7   7 48.0336 17.2247   5
   0  -7  -7 114.366 25.8991   4
   0   7  -7 59.8207 18.4238   3
   0   7   7 94.8411 20.9834   2
   0   7  -7 189.670 66.2245   2
   0   7  -8-17.0451 32.0733   2
   0   7   8 4.80271 9.90079   6
   0  -7   8 5.29267 11.7846   5
   0  -7   8-6.08065 10.2349   6
   0  -7  -8 6.11084 10.2857   4
   0   7   8-3.76703 8.38835   5
   0  -7  -8-5.89652 13.1289   3
   0   7  -8-4.37301 9.73731   3
   0  -7   9 74.6987 20.4519   5
   0  -7   9 59.3731 22.4663   6
   0   7   9 98.3132 19.2274   5
   0  -7  -9 93.3345 24.5711   4
   0  -7  -9 75.4383 21.4659   3
   0   7  -9 48.6208 17.4481   3
   0   7 -10 12.8661 21.6537   2
   0   7  10-4.41652 9.10372   6
   0  -7  10-5.34720 10.0617   5
   0  -7  10 5.84262 8.51594   6
   0   7  10-3.58998 7.99295   5
   0  -7 -10 6.25999 12.9035   4
   0  -7 -10 5.73365 9.64993   3
   0   7 -10 4.41592 8.30944   3
   0   7  11 98.6497 21.5701   6
   0  -7  11 68.9182 20.7953   6
   0  -7 -11 57.4825 20.9711   4
   0   7  11 46.9839 14.5202   5
   0  -7 -11 73.6828 19.9838   3
   0   7 -11 62.6284 18.2473   3
   0   7 -12 9.32773 19.2268   2
   0  -7  12 5.58640 8.14231   6
   0   7  12-4.13390 10.4360   6
   0  -7 -12-6.50799 10.9530   4
   0   7  12 3.43239 7.07501   5
   0  -7 -12-5.73112 10.7840   3
   0   7 -12-4.69662 8.83742   3
   0   7  13 446.407 55.9679   5
   0  -7 -13 449.227 66.1361   4
   0  -7 -13 472.365 63.1211   3
   0   7 -13 466.989 60.9596   3
   0  -7  13 492.526 63.9428   6
   0   7  13 478.334 58.6290   6
   0   7 -14-7.14647 12.0275   2
   0   7  14-3.73103 7.02050   6
   0   7  14 3.49687 8.32299   5
   0  -7 -14-6.67231 12.5550   4
   0  -7  14-5.51400 10.3754   6
   0  -7 -14-5.74468 11.8412   3
   0   7 -14 9.96315 9.37359   3
   0   7 -15-6.34978 11.9718   2
   0   7  15 3.54549 6.01437   5
   0   7  15 14.0892 11.5042   6
   0  -7  15 10.8926 10.2756   6
   0  -7 -15 17.6955 14.9098   3
   0   7 -15 16.7503 12.4538   3
   0   7 -16-5.69504 11.7391   2
   0  -7 -16-6.65000 11.1922   4
   0   7  16 3.43669 7.65178   6
   0  -7 -16 11.8590 11.1574   3
   0   7 -16-5.82901 10.9684   3
   0   7 -17 10.1721 12.1175   2
   0   7  17 3.74234 6.32162   5
   0  -7 -17 6.54722 13.5063   4
   0   7 -17 6.00090 11.3046   3
   0  -7 -18 6.38092 10.7400   4
   0   7  18-3.72230 8.86070   5
   0   7 -18-4.64746 7.82299   2
   0   7 -18 6.14675 10.3460   3
   0  -7  18-5.55118 9.34374   6
   0   7 -19 111.573 31.2019   3
   0  -7  19 198.294 33.1392   6
   0   7 -20 6.29695 14.0315   3
   0   8   0 18226.9 1758.51   6
   0   8   0 22697.8 1769.25   4
   0   8   0 17557.8 1754.60   3
   0   8  -1-4.05424 8.36039   3
   0   8   1 4.24786 8.75933   3
   0   8   1 6.42599 10.8177   4
   0   8   1 6.02567 11.3409   2
   0   8  -1 8.08151 17.9944   2
   0   8   1 5.02623 9.46081   6
   0   8  -2 463.365 69.6852   2
   0   8   2 275.226 49.0853   2
   0   8   2 387.425 50.6709   6
   0   8   2 484.312 59.4598   4
   0   8   2 378.418 49.2184   3
   0   8  -2 312.537 46.2557   3
   0   8   3-3.61044 7.45244   5
   0   8  -3-11.0022 24.4986   2
   0   8   3-4.73019 8.90930   2
   0   8  -3-3.90246 7.35365   3
   0   8   3-4.56438 9.41657   3
   0   8   4 1441.60 151.109   5
   0   8   4 1386.27 152.779   2
   0   8   4 1624.03 156.597   6
   0   8  -4 1398.24 150.998   3
   0   8   5-3.43110 7.08220   5
   0   8  -5-13.8844 28.6216   2
   0   8   5-4.59251 9.47367   6
   0   8  -5-3.88113 8.64903   3
   0   8   6 309.873 43.5679   5
   0  -8   6 440.045 52.9877   6
   0   8   6 399.858 49.6275   6
   0   8  -6 320.430 45.2407   3
   0   8   7-3.16027 7.52198   5
   0   8   7-4.28645 8.83556   6
   0   8  -7-14.5792 21.2495   2
   0   8  -7 7.74872 9.22158   3
   0   8   8 3.18368 7.57755   5
   0   8   8-4.04743 9.01120   6
   0   8  -8 13.7781 30.6756   2
   0   8  -8-3.99273 9.50319   3
   0  -8   9 5.11489 9.62635   6
   0   8   9-4.01571 8.94264   6
   0   8   9 2.93549 5.52690   5
   0   8  -9 3.98127 8.86599   3
   0   8  -9-12.4741 20.9948   2
   0   8 -10 11174.1 1082.71   3
   0  -8  10 11692.4 1087.29   6
   0   8  10 11571.3 1082.93   6
   0   8  10 10877.4 1078.96   5
   0  -8  11 4.89337 10.8984   6
   0   8 -11 4.05622 8.36576   3
   0   8  11-3.85446 7.25841   6
   0   8 -11 19.0467 21.2047   2
   0  -8  12 2022.04 196.335   6
   0   8 -12 2061.16 194.532   3
   0   8  12 1808.42 187.673   5
   0  -8  13-4.70525 9.70530   6
   0   8 -13-4.42579 7.45723   3
   0  -8 -13-5.51010 10.3743   4
   0   8  13-2.98167 7.10579   5
   0   8 -14 2892.80 285.403   3
   0   8 -15 5.15073 9.70347   3
   0   8 -16 180.155 32.7139   3
   0   9   0 4.43642 7.46678   6
   0   9   0-4.91418 10.9411   2
   0   9   1 8.70232 9.00555   6
   0   9  -1 4.53142 7.66955   6
   0   9  -1 16.6298 15.4923   2
   0   9  -2-4.53449 8.53259   6
   0   9   2 4.39230 9.77924   6
   0   9  -2 6.30812 10.6168   2
   0   9   2-3.73201 8.30923   5
   0   9   3 184.238 30.1540   6
   0   9  -3 182.637 30.3957   6
   0   9  -3 234.095 39.9625   2
   0   9   3 113.057 24.6291   5
   0   9   4 4.13481 9.84676   6
   0   9   4 3.25463 9.49299   5
   0   9   5 47.9171 15.1331   5
   0   9   6-4.95470 8.33945   4
   0   9   6 2.87175 6.39456   5
   1   0   0 5.02129 7.31921   3
  -1   0   0 4.54614 9.37117   3
   1   0   0 3.96820 8.17995   6
  -1   0   0 5.42138 12.0705   5
  -1   0   0 4.22850 8.71646   6
   1   0   0-5.68870 10.7045   2
  -1   0   0-5.37854 12.8019   2
   1   0   0 4.85777 8.17614   5
  -1   0   0-6.57777 14.6450   4
   1   0   0 6.18864 9.02054   4
  -1   0   0-9.40501 13.7083   1
  -1   0   0-8.75597 10.4205   1
   1   0   0-8.89951 14.9782   1
   1   0   0 9.25335 13.4873   1
   1   0   1-8.92518 10.6215   1
   1   0  -1 8.90536 14.9878   1
   1   0  -1-8.90708 18.3597   1
   1   0   1-7.98294 11.6353   1
  -1   0   1-8.61150 12.5515   1
  -1   0  -1 8.24211 12.0131   1
  -1   0   1-9.03763 13.1726   1
  -1   0  -1-8.97429 13.0803   1
   1   0  -1 3.17299 7.55216   6
   1   0   1 16.6748 11.0932   6
  -1   0  -1-4.77892 8.99230   5
  -1   0  -1 4.27477 10.7917   6
   1   0   1-4.28782 5.10284   5
   1   0   1-5.86468 9.87030   2
  -1   0   1 5.34068 11.0085   2
  -1   0  -1 5.39786 13.6269   2
   1   0  -1-5.03060 10.3693   5
  -1   0   1 6.11865 8.91810   5
  -1   0  -1 4.84039 8.14643   3
  -1   0   1 12.9218 14.3846   4
   1   0   1-6.07770 14.4657   4
   1   0   1-4.97395 13.8820   3
   1   0  -1-5.74400 8.37206   4
  -1   0   1-4.96739 8.36017   3
   1   0  -1-5.67865 12.6430   3
   1   0  -2-8.15007 13.7171   1
   1   0   2-9.05314 18.6611   1
  -1   0  -2-9.40394 11.1919   1
  -1   0   2-9.85740 14.3679   1
  -1   0  -2-7.95932 14.9771   1
   1   0  -2-10.7032 20.1401   1
   1   0   2 8.65112 14.5603   1
   1   0  -2-3.17250 7.06427   6
  -1   0   2-3.76019 8.95051   6
   1   0   2 4.83460 12.2055   6
  -1   0  -2-4.04307 6.80554   5
  -1   0  -2 5.03131 9.46793   6
   1   0   2-3.99921 7.52606   5
   1   0   2-5.74552 12.7924   2
   1   0  -2 6.54100 15.5688   2
  -1   0   2-5.73976 12.7796   2
  -1   0  -2-5.79201 12.8959   2
  -1   0   2 6.32526 9.21998   5
   1   0  -2-10.3063 13.0097   5
   1   0   2 6.02959 10.1485   4
  -1   0   2 5.96458 10.0391   4
   1   0  -2-5.48729 10.3259   4
  -1   0  -2 6.66276 14.8345   4
  -1   0  -2 4.78713 10.6587   3
  -1   0   2-5.70936 8.32237   3
   1   0  -2 13.6978 15.2489   3
  -1   0  -3 10.5251 19.9396   1
   1   0   3-9.89571 18.7638   1
  -1   0   3 20.5556 22.9995   1
   1   0  -3 37.8070 28.7707   1
   1   0   3 9.66032 18.3244   1
  -1   0   3-11.0966 21.0079   1
  -1   0  -3 35.2088 22.3416   1
   1   0  -3 11.3885 23.5886   1
  -1   0  -3 51.8398 19.5260   6
   1   0  -3 11.3927 9.86287   6
   1   0   3 11.6560 14.0634   6
  -1   0   3 60.7358 17.2791   6
   1   0   3 4.14281 13.2482   5
  -1   0  -3 29.5800 14.4112   5
  -1   0   3 35.9863 20.3208   2
   1   0   3 28.6453 19.4226   2
   1   0  -3 49.3900 25.2965   2
  -1   0  -3 39.4637 18.5193   2
  -1   0   3 14.1993 15.9755   5
  -1   0   3 11.7938 13.3316   4
  -1   0  -3 20.8163 19.5038   4
   1   0  -3 15.1869 11.3074   3
   1   0   3 15.0993 14.2368   3
  -1   0   3 6.43990 14.5237   3
  -1   0  -3 71.8547 21.0737   3
  -1   0   4-10.4869 12.4801   1
  -1   0  -4-11.0171 22.7090   1
   1   0  -4-9.62792 18.1164   1
   1   0   4-10.7426 20.2139   1
   1   0  -4-11.0154 18.5389   1
  -1   0   4 11.0285 20.7517   1
  -1   0  -4 9.27254 24.6748   1
   1   0   4-10.1730 17.1212   1
  -1   0   4 4.81333 10.7165   6
  -1   0  -4-6.77343 12.7453   6
   1   0  -4 7.69667 9.71520   6
   1   0   4 9.14991 9.43019   5
  -1   0  -4 4.32064 10.9075   5
  -1   0   4 6.16921 14.6835   2
   1   0  -4-7.57607 18.0320   2
  -1   0  -4 11.1219 15.5204   2
   1   0   4-5.45064 11.2352   2
  -1   0   4 5.72101 10.7650   4
   1   0  -4-5.99165 12.3503   5
  -1   0   4-8.04396 19.1457   5
   1   0   4-6.68076 12.5709   4
   1   0   4-5.12747 10.5691   3
  -1   0   4-7.63263 15.7328   3
  -1   0  -4 5.61879 12.5097   3
   1   0   5-11.6885 26.1782   1
  -1   0  -5 12.0106 22.7781   1
  -1   0   5 61.9052 24.7212   1
   1   0  -5 18.9666 22.7499   1
   1   0  -5 22.0614 18.7814   1
  -1   0  -5 49.3822 25.0949   1
   1   0   5 61.1301 27.2606   1
  -1   0   5 71.5378 29.9264   1
  -1   0   5 11.0241 14.9412   6
   1   0  -5 4.59042 10.6087   6
  -1   0  -5 32.0144 23.5036   6
   1   0   5 47.3624 16.1940   5
  -1   0  -5 16.4401 15.5568   2
   1   0   5-5.37761 15.2758   2
  -1   0   5 30.8064 18.1843   2
   1   0  -5 38.2233 19.5075   2
  -1   0   5 5.98821 11.6213   4
   1   0  -5 5.92258 14.3807   4
   1   0  -5 79.9111 24.5914   5
   1   0   5 21.5049 16.2111   4
  -1   0  -5 63.5934 26.0630   4
   1   0  -5-9.78663 20.3723   3
  -1   0  -5 156.864 32.4363   3
   1   0   5-5.65587 12.9096   3
  -1   0   5 17.7192 22.5463   3
   1   0  -6-9.70566 16.3394   1
  -1   0  -6-12.4650 20.9822   1
  -1   0   6 20.1761 16.9828   1
   1   0  -6-11.3464 16.5423   1
   1   0   6-10.7261 15.6385   1
   1   0  -6 5.73984 13.6672   6
  -1   0   6-6.18578 13.7776   6
   1   0   6-5.09631 10.5121   5
  -1   0  -6 5.42624 12.0874   2
   1   0   6-5.60637 10.5566   2
   1   0   6-4.07857 9.08904   5
  -1   0   6-9.64067 21.4676   5
  -1   0   6-6.31565 15.0372   4
   1   0  -6-7.03945 15.6776   5
   1   0  -6 6.26750 12.9248   4
  -1   0  -6-8.37650 17.2705   4
   1   0   6-7.52303 12.6674   4
   1   0  -6-11.2073 21.0919   3
  -1   0   6-10.2300 19.2534   3
   1   0   6-6.40908 12.0661   3
  -1   0  -6-9.23902 21.9935   3
   1   0  -7 291.569 62.8813   1
  -1   0   7 361.385 67.9166   1
  -1   0   7 336.248 50.8889   2
  -1   0  -7 132.961 61.2811   1
   1   0   7 166.213 61.4006   1
  -1   0  -7 536.331 77.7165   1
   1   0   7 361.403 69.6437   1
  -1   0   7 198.349 54.4034   1
   1   0  -7 128.807 45.5270   6
   1   0   7 509.872 79.6994   6
   1   0   7 338.748 46.1086   5
   1   0  -7 349.885 57.3937   2
  -1   0   7 435.947 67.9292   5
  -1   0  -7 311.481 61.1257   4
   1   0  -7 86.1955 46.5245   3
   1   0   7 299.279 53.4194   3
  -1   0  -7 769.445 93.0067   3
  -1   0   8-11.8324 26.3437   1
   1   0   8-13.4857 25.3755   1
  -1   0   8 17.3166 15.3602   2
  -1   0   8-10.6264 12.6462   1
  -1   0  -8-11.2776 18.9803   1
   1   0  -8 13.0131 21.9012   1
   1   0   8 27.6759 28.5235   6
   1   0   8 6.25111 11.7625   5
  -1   0  -8 5.53951 13.1848   2
   1   0   8-6.21418 17.3435   2
   1   0  -8 8.11084 19.3049   2
  -1   0   8 10.8136 12.8689   5
   1   0   8-4.58814 10.2152   5
   1   0  -8-16.0943 16.5872   4
  -1   0   8-6.66495 13.7382   4
  -1   0  -8 9.69855 18.2494   4
   1   0  -8 13.4456 22.6290   3
  -1   0  -8 15.1516 33.7335   3
  -1   0   9 276.184 57.7590   1
   1   0   9 85.1742 44.2135   1
  -1   0  -9 15.8642 34.1911   1
   1   0  -9 72.7586 36.7328   1
  -1   0   9 110.319 32.9228   2
   1   0   9 241.159 56.1277   1
   1   0  -9 142.107 50.3066   1
  -1   0  -9 140.002 40.5206   1
   1   0   9 84.7008 45.5565   6
  -1   0   9 24.6182 22.9980   6
   1   0   9 154.716 33.9173   5
   1   0   9 69.8102 29.4924   2
  -1   0  -9 54.2869 24.5071   2
  -1   0   9 62.1633 29.6098   4
  -1   0   9 129.804 38.8368   5
   1   0  -9 126.310 39.9800   4
  -1   0  -9 125.836 41.6528   4
  -1   0  -9 190.630 62.6720   3
   1   0  -9 56.1566 36.8221   3
   1   0  10-14.7936 12.4493   1
  -1   0  10-13.3545 22.4759   1
  -1   0 -10 16.9240 28.4833   1
   1   0 -10-13.8000 25.9669   1
   1   0  10 15.0792 21.9786   6
  -1   0  10-8.37036 14.0877   6
   1   0  10-6.37216 15.1669   2
   1   0 -10-8.25216 19.6415   2
  -1   0 -10 5.45717 12.9892   2
   1   0  10-14.4062 20.9977   1
  -1   0  10 11.8354 24.3959   1
  -1   0 -10-12.4000 14.7572   1
   1   0 -10 29.6598 24.9590   1
   1   0  10 25.5431 16.9933   5
  -1   0  10 7.34331 16.3495   4
  -1   0  10-10.6772 15.5626   5
   1   0 -10 9.77005 20.1388   4
  -1   0 -10-11.2311 18.9022   4
   1   0 -10 14.3154 20.8653   3
  -1   0 -10-19.0400 16.0225   3
   1   0  11 57.8091 32.2385   6
  -1   0  11 8.51120 16.1392   6
   1   0 -11 24.4250 18.2363   2
  -1   0 -11 5.34311 15.0454   2
   1   0  11 12.4656 18.2783   2
  -1   0 -11 13.0723 22.0911   1
   1   0  11 76.0697 38.4595   1
  -1   0  11 10.3402 15.2028   5
   1   0 -11 20.6130 21.3379   4
   1   0  11 35.9203 20.1495   5
  -1   0 -11 37.9074 42.2458   3
   1   0 -11 14.3046 20.9447   3
  -1   0 -11 53.3533 39.6456   1
   1   0 -11 30.8008 31.8068   1
   1   0  11-15.6820 29.5755   1
  -1   0  11 13.7188 25.8912   1
  -1   0  12-14.0654 16.7389   1
  -1   0 -12-18.9426 22.5431   1
   1   0 -12-15.9060 23.1835   1
   1   0  12-16.4984 24.0470   1
  -1   0  12-8.46450 14.2461   6
   1   0  12 13.7300 34.6617   6
   1   0  12 6.33142 11.9139   2
   1   0 -12 7.94443 13.3709   2
  -1   0 -12 13.5938 19.8135   1
   1   0 -12-15.9659 19.0006   1
  -1   0  12-12.8956 18.7959   1
  -1   0  12 9.87693 20.3590   5
   1   0 -12-10.6369 12.6590   4
   1   0  12 7.58810 11.0603   5
  -1   0 -12-12.5657 18.3151   4
  -1   0 -12-18.8560 31.7347   3
   1   0 -12 14.0610 20.4945   3
   1   0 -13-16.9819 20.2219   1
  -1   0  13 14.1503 29.1759   1
   1   0  13 12.0403 20.2762   6
  -1   0  13 8.27874 9.87764   6
   1   0  13 14.0960 16.7900   2
   1   0 -13 7.67422 11.2077   2
   1   0 -13 15.9950 19.0482   1
  -1   0 -13-14.1098 23.7573   1
  -1   0  13-13.2677 19.3509   1
   1   0  13 16.0621 19.1280   1
  -1   0  13 9.45060 15.9211   5
   1   0 -13 10.7293 18.0713   4
   1   0  13 7.20167 13.5695   5
  -1   0 -13 13.1708 15.6901   4
  -1   0 -13 17.1139 32.2103   3
   1   0 -13 13.6450 22.9755   3
  -1   0 -14-19.2365 16.1942   1
   1   0  14-11.2033 24.9474   6
  -1   0  14-8.00540 15.0705   6
   1   0 -14-7.35994 13.8566   2
   1   0 -14 15.7151 18.7076   1
  -1   0  14-13.0447 15.5309   1
  -1   0 -14-14.0500 16.7268   1
   1   0  14-16.0468 13.5113   1
  -1   0  14-8.89259 14.9734   5
   1   0  14-6.73659 12.6844   5
   1   0 -14 10.6137 19.9767   4
  -1   0 -14 12.9656 21.8260   4
   1   0 -14 13.1138 22.0753   3
  -1   0 -14-15.8308 32.6345   3
   1   0  15-16.8838 20.0929   1
   1   0 -15-17.3385 25.2713   1
  -1   0  15-13.6700 19.9245   1
  -1   0  15-7.87180 16.2259   6
   1   0  15-9.76873 16.4410   6
   1   0  15 7.43080 12.5063   2
   1   0 -15-7.01728 14.4645   2
  -1   0  15 12.7913 18.6438   1
   1   0  15-15.7625 18.7584   1
  -1   0 -15-13.6320 19.8691   1
   1   0  15 25.2938 17.6485   5
  -1   0  15-8.33987 15.6929   5
   1   0 -15 10.3353 17.3944   4
  -1   0 -15-11.8607 14.1152   4
  -1   0 -15-14.2917 24.0531   3
   1   0 -15 12.5141 18.2397   3
  -1   0 -16-18.4585 21.9700   1
   1   0  16 15.3746 22.4120   1
  -1   0  16 13.2030 22.2239   1
   1   0 -16 16.6703 28.0587   1
   1   0  16 9.01591 13.1463   6
  -1   0  16-7.51047 15.4855   6
   1   0 -16 6.60532 14.7109   2
   1   0  16-7.13990 14.7220   2
  -1   0 -16-12.8383 15.2831   1
   1   0 -16 14.4973 17.2568   1
   1   0  16 11.9203 15.0512   5
  -1   0  16-7.81173 14.7038   5
  -1   0 -16 10.9717 20.6483   4
  -1   0 -16 12.9405 21.7822   3
   1   0 -16 11.8803 14.1433   3
   1   0  17 13.9715 28.8670   1
  -1   0  17 12.6562 21.3927   1
  -1   0 -17 17.8072 26.0302   1
   1   0 -17-15.7147 29.6362   1
   1   0  17 8.10408 20.5549   6
  -1   0  17 7.14057 14.8518   6
   1   0 -17 18.7755 15.0278   2
  -1   0  17 11.3796 13.6872   1
  -1   0 -17 24.6368 23.2638   1
   1   0  17 43.7893 30.1523   1
   1   0 -17 13.7210 20.0970   1
   1   0  17 44.9107 17.1482   5
   1   0 -17 9.49000 22.6745   4
  -1   0 -17 10.0565 19.0268   4
  -1   0 -17 59.3182 26.4877   3
  -1   0  18 10.6659 15.5460   1
  -1   0 -18-11.5387 21.7120   1
   1   0  18-13.8292 26.0219   1
   1   0 -18 12.9148 21.7358   1
   1   0 -18 5.92067 18.6420   2
   1   0  18-7.46655 15.3906   6
  -1   0  18-6.77460 13.9643   6
   1   0 -18 9.00901 16.9520   4
  -1   0  18 7.00803 14.4454   5
  -1   0 -18-9.24760 20.5890   4
   1   0  18 5.24146 11.6698   5
  -1   0 -18-16.5391 34.0912   1
   1   0  18-13.3186 22.4153   1
   1   0 -18 14.8980 25.0735   1
  -1   0  18-12.0678 14.3616   1
  -1   0 -18-10.8394 20.3961   3
  -1   0 -19 21.8488 24.4937   1
  -1   0  19 20.1133 19.1431   1
   1   0  19 52.0649 26.9853   1
   1   0 -19 24.2294 22.9786   1
   1   0 -19 67.6634 22.4429   2
   1   0  19 21.0180 22.2482   6
  -1   0  19 19.2645 15.5555   6
   1   0 -19 8.52323 14.6336   4
  -1   0  19 52.5928 19.3810   5
   1   0  19 59.7904 30.3266   1
   1   0 -19 27.7771 31.0566   1
  -1   0 -19 15.7612 32.6164   1
  -1   0 -19 9.97740 17.0395   3
   1   0  20 12.1957 17.7774   1
  -1   0  20-9.40769 15.8352   1
  -1   0 -20-10.1845 22.6763   1
   1   0 -20 11.3455 16.5383   1
   1   0 -20 5.32613 12.6795   2
   1   0  20-6.46273 9.42309   6
  -1   0  20-6.26126 12.9086   6
   1   0 -20 8.07421 17.9783   4
   1   0  20-4.86041 10.0218   5
  -1   0 -20 15.9788 20.1709   4
  -1   0  20-6.17734 10.3997   5
  -1   0  20-11.0772 18.6448   1
   1   0  20-11.2864 21.2386   1
  -1   0 -20-9.23632 17.3814   3
  -1   0 -21-9.57911 16.1221   1
  -1   0  21 8.84885 14.8931   1
   1   0 -21-10.6264 15.4887   1
   1   0 -21 10.2267 12.1710   2
  -1   0  21 5.93400 11.1663   6
   1   0  21 6.14862 11.5701   6
   1   0 -21 7.62681 15.7212   4
   1   0  21 4.57552 9.43198   5
  -1   0  21 5.81226 10.9373   5
  -1   0 -21-7.56496 15.5937   4
  -1   0  21-10.5201 12.5201   1
   1   0 -21 12.3390 23.2179   1
  -1   0 -21-4.14672 14.3879   2
   1   0  21-10.0982 16.9956   1
  -1   0 -21-14.1864 26.6940   1
   1   0 -21-8.67077 10.3194   3
  -1   0  22-8.33450 15.6835   1
   1   0 -22-10.2458 14.9344   1
   1   0  22 10.5977 15.4473   1
  -1   0 -22-8.83613 14.8722   1
   1   0 -22-4.82136 11.4766   2
  -1   0  22 5.62945 9.47583   6
   1   0 -22-7.20978 13.5673   4
   1   0  22-4.40918 8.29822   5
  -1   0 -22 7.02206 15.6348   4
   1   0 -22 24.0094 26.7278   1
  -1   0  22 9.99412 11.8948   1
   1   0  22 19.0168 17.8923   1
  -1   0 -22 13.4435 15.9995   1
  -1   0 -22 3.80093 11.0811   2
   1   0 -22 7.97039 11.6182   3
   1   0 -23 9.28489 11.7327   2
   1   0 -23 15.0018 14.1248   3
   1   0 -23-6.72848 13.8799   4
   1   0  23 8.51072 7.18284   5
  -1   0  23 5.37801 11.9862   5
  -1   0 -23 6.71541 13.8530   4
  -1   0 -23 12.5897 23.6958   1
  -1   0 -23 3.56600 12.0157   2
   1   0 -23-11.3960 19.1873   1
  -1   0  23 9.52715 16.0436   1
   1   0  23-8.88738 14.9676   1
  -1   0 -23 8.30981 13.9962   1
   1   0  23-9.89549 16.6632   1
  -1   0  23 7.85590 11.4633   1
   1   0 -23 19.2596 18.1283   1
   1   0  24 10.0118 9.42078   6
  -1   0  24-5.24782 8.83360   6
   1   0  24-12.1390 10.2163   5
  -1   0  24-5.19476 9.77610   5
  -1   0 -24-6.57140 12.3662   4
   1   0 -24-6.37954 10.7380   4
   1   0 -24-4.44619 10.5837   2
  -1   0  24 15.4210 14.5094   1
   1   0  24-9.23582 17.3794   1
   1   0 -24-9.05861 15.2465   1
  -1   0 -24-8.12326 11.8410   1
   1   0 -24 7.05545 11.8755   3
  -1   0 -24 6.89658 10.0533   3
   1   0  25-4.82235 10.7365   6
  -1   0  25-4.99839 11.8968   6
  -1   0  25 7.28122 10.6126   1
  -1   0  25 4.92391 9.26516   5
   1   0 -25 6.06118 11.4051   4
  -1   0 -25-6.17658 12.7315   4
   1   0 -25 6.64086 9.67927   3
  -1   0 -25-6.46717 7.69641   3
  -1   0 -26 6.03632 12.4423   4
   1   0 -26-5.64960 12.5783   4
   1   0 -26-6.09222 8.87955   3
  -1   0 -26-6.08044 11.4413   3
  -1   0  26 4.76686 6.94781   6
   1   0  26 4.50225 9.28026   6
   1   0  27 3.66420 7.55774   5
  -1   0 -27-6.05500 12.4838   4
  -1   0  27 4.52266 8.51444   5
   1   0 -27 5.74135 9.66654   3
  -1   0 -27-5.78947 9.74750   3
  -1   0  27-4.66506 9.61970   6
   1   0  27 13.0510 11.5797   6
  -1   0  28-4.31263 6.28759   5
  -1   0 -28-5.83997 13.0030   4
   1   0  28-3.66563 9.25513   5
   1   0 -28-5.41752 7.89763   3
  -1   0 -28 5.47593 7.98274   3
   1   0  28 4.08293 9.09152   6
  -1   0  28-4.47030 7.52505   6
  -1   0 -29-5.57385 11.4911   4
  -1   0  29-4.10805 8.47047   5
   1   0  29 3.53835 8.42449   5
   1   0 -29 5.10181 6.07534   3
  -1   0 -29 5.09135 9.58260   3
   1   0  29 3.93542 8.11477   6
  -1   0  29 4.35913 8.98785   6
  -1   0  30 3.92034 6.59795   5
   1   0  30 3.49265 7.77605   5
  -1   0 -30-4.83063 9.95712   3
   1   0 -30-4.81347 11.4567   3
   1   0  30 3.70478 7.63648   6
  -1   0  30-4.18598 7.87656   6
  -1   0 -31-4.48666 5.34096   3
   1   0 -31 4.53856 6.61630   3
   1   0  31-3.49460 6.57689   6
  -1   0  32 3.62200 6.82406   5
  -1   0  32 3.91202 6.59295   6
  -1   0  33 3.45074 6.50144   5
  -1   0  33 3.76091 9.50013   6
  -1   1  33 891.186 95.6867   6
  -1   1  32 3.27853 6.75837   5
  -1   1  32-3.72241 7.00479   6
  -1  -1 -31 1507.59 149.741   4
  -1   1  31 1576.20 143.895   5
   1   1 -31 1222.00 143.685   3
  -1   1  31 1314.93 143.641   6
   1  -1  31 1430.92 143.596   6
  -1  -1 -30 5.21775 7.61487   4
  -1   1  30-3.49059 8.82054   5
   1  -1  30 7.67299 10.2165   6
  -1   1  30 11.7093 9.86105   6
  -1  -1 -30 5.11553 12.9200   3
  -1  -1 -29 3918.97 367.970   4
  -1  -1 -29 4099.02 368.996   3
  -1   1  29 3658.59 359.011   5
   1  -1  29 3538.50 360.596   6
  -1   1  29 3745.36 360.883   6
   1  -1  28 8.33649 9.98096   6
  -1  -1 -28 17.1654 13.6624   3
   1  -1  27 15301.9 1378.21   5
  -1   1  27 14692.1 1375.44   5
  -1  -1 -27 17369.4 1389.12   4
  -1  -1 -27 14583.4 1385.28   3
   1   1 -27 13241.6 1380.39   3
  -1   1  27 14652.5 1377.43   6
   1  -1  27 14508.4 1378.23   6
   1   1 -26 4.42835 9.87185   2
  -1  -1 -26 25.4254 16.0543   4
   1  -1  26 4.44988 9.18580   5
  -1   1  26 4.00669 8.27378   5
  -1   1  26 4.29380 10.2319   6
   1   1 -26-5.65513 9.53061   3
  -1  -1 -26 13.1240 12.3575   3
   1  -1  25 6514.17 589.777   5
  -1   1  25 6186.29 587.129   5
  -1  -1 -25 7050.24 599.443   4
  -1   1  25 5670.64 587.491   6
   1  -1  25 6414.91 590.653   6
  -1  -1 -25 6179.57 599.326   3
   1   1 -25 5898.40 594.537   3
   1   1 -25 6001.12 589.118   2
   1  -1  24-5.22942 11.6441   6
  -1   1  24 4.57943 7.70913   6
   1   1 -24-4.92391 10.9640   2
   1  -1  24 4.81497 11.4615   5
  -1  -1 -24 6.75398 16.0762   4
  -1   1  24-4.33394 8.15680   5
   1   1 -24-6.49357 12.2199   3
  -1  -1 -24-7.54015 14.1890   3
   1   1 -24-9.73870 16.3912   1
   1  -1  24 7.31440 12.3114   1
   1  -1  23 546.813 87.0002   1
   1  -1  23 514.426 67.4577   6
  -1   1  23 465.907 64.7753   6
  -1   1  23 578.932 66.0694   5
   1   1 -23 565.494 71.1964   4
  -1  -1 -23 569.904 74.2492   4
   1   1 -23 462.962 70.9728   3
  -1  -1 -23 608.430 79.7490   3
   1   1 -23 380.856 76.4956   1
   1  -1  23 553.487 77.6143   1
  -1  -1 -23 533.272 74.6870   1
   1   1 -22 11.8364 14.0914   1
   1  -1  22-11.8455 24.4196   1
  -1  -1 -22 7.82473 11.4113   1
  -1   1  22-7.01658 11.8152   1
   1  -1  22 5.88275 11.0760   6
  -1   1  22 4.88081 10.0680   6
   1   1 -22 5.58682 14.1092   2
   1  -1  22 10.2493 12.9429   5
  -1   1  22 9.55681 11.3798   5
  -1  -1 -22-7.42944 12.5097   4
   1   1 -22-6.27979 12.9500   4
  -1  -1 -22-15.2360 18.1359   1
   1   1 -22 10.3230 17.3780   1
   1  -1  22-8.31842 12.1304   1
   1   1 -22 7.28877 12.2731   3
  -1  -1 -22 8.50138 16.0013   3
   1   1 -21 251.421 58.2920   1
  -1  -1 -21 213.389 49.6620   1
   1  -1  21 326.243 65.4213   1
  -1   1  21 345.685 52.2705   1
   1  -1  21 253.803 45.3005   6
  -1   1  21 236.444 41.9513   6
  -1   1  21 353.713 45.2538   5
  -1  -1 -21 305.112 51.0633   4
   1   1 -21 288.070 48.4898   4
   1  -1  21 230.009 41.2200   5
   1   1 -21 303.707 52.6637   3
  -1  -1 -21 331.960 57.4568   3
  -1  -1 -21 317.959 72.0179   1
  -1   1  21 321.991 61.3809   1
   1   1 -21 274.162 59.3510   1
   1   1 -21 315.538 48.2924   2
   1   1 -20 66.7867 32.0426   1
   1  -1  20 39.8426 31.8621   1
  -1   1  20 38.4928 21.8552   1
  -1  -1 -20 27.3824 19.2342   1
  -1   1  20 75.8798 21.7632   6
   1   1 -20 43.7725 21.4248   2
  -1  -1 -20 20.9725 10.9067   2
   1   1 -20 40.8451 21.0380   4
   1  -1  20 54.4341 20.8719   5
  -1  -1 -20 41.1044 25.2613   4
   1   1 -20 33.5465 19.0954   3
  -1  -1 -20 19.6406 23.7132   3
  -1  -1 -20 99.3278 44.2340   1
   1  -1  20 38.3925 24.5582   1
  -1   1  20 57.9172 31.0825   1
   1   1 -20 70.1668 31.3755   1
   1  -1  19 26211.6 2265.68   6
   1  -1  19 26785.3 2260.36   5
  -1   1  19 23170.4 2256.14   5
   1   1 -19 26622.7 2263.84   2
  -1  -1 -19 21779.7 2243.07   2
  -1  -1 -19 26212.8 2273.29   4
  -1  -1 -19 26056.4 2281.77   3
   1   1 -19 21484.8 2267.53   3
   1   1 -19 25665.0 2295.07   1
   1   1 -19 24100.0 2288.86   1
  -1   1  19 24097.0 2269.69   1
  -1  -1 -19 25204.2 2276.83   1
   1  -1  19 26607.0 2283.41   1
  -1  -1 -19 27328.0 2315.33   1
  -1  -1 -18 31.3135 23.4825   1
  -1   1  18 44.1374 21.2798   1
   1   1 -18 43.7119 36.9380   1
   1  -1  18 44.2316 37.3735   1
   1  -1  18 54.7691 24.8652   6
  -1   1  18 23.3993 15.1485   6
  -1  -1 -18 35.7748 15.2205   2
   1  -1  18 73.7350 21.0766   5
   1   1 -18 14.7364 12.8516   4
  -1   1  18 47.3795 18.2832   5
  -1  -1 -18 18.8495 19.7176   4
  -1  -1 -18 22.3235 23.2532   3
   1   1 -18 9.67323 14.4972   3
   1  -1  18 34.5383 29.2593   1
  -1  -1 -18 33.0557 12.4828   2
   1   1 -18 26.6943 31.9466   1
  -1   1  18 37.0556 29.5920   1
   1   1 -17 38807.1 3762.05   1
  -1   1  17 39575.7 3752.18   1
   1   1 -17 37896.0 3759.26   1
  -1   1  17 40928.8 3740.28   1
  -1  -1 -17 40455.1 3775.38   1
   1  -1  17 49102.0 3766.59   1
   1  -1  17 46355.4 3774.44   1
  -1   1  17 40448.3 3726.82   6
   1  -1  17 46245.1 3741.25   6
  -1   1  17 38827.2 3727.40   5
   1  -1  17 46227.4 3728.87   5
   1   1 -17 45211.3 3736.12   2
  -1  -1 -17 39996.6 3712.12   2
  -1  -1 -17 31569.2 3712.54   2
   1   1 -17 38428.2 3731.42   4
  -1  -1 -17 42816.3 3747.79   4
   1   1 -17 38566.5 3743.34   3
  -1  -1 -17 47611.2 3758.99   3
   1  -1  17 41379.7 3742.02   2
  -1  -1 -16 23.9688 20.2019   1
  -1   1  16 30.2214 22.4573   1
   1   1 -16 15.9629 30.0583   1
   1  -1  16 8.97975 20.0249   6
  -1   1  16 6.43040 14.3619   6
   1   1 -16 8.17108 18.2277   2
  -1  -1 -16-3.48248 9.78591   2
  -1  -1 -16 21.9596 24.4720   4
   1   1 -16 15.2168 18.1447   4
   1  -1  16 6.08768 10.3087   5
  -1   1  16 13.3924 12.6513   5
   1   1 -16 11.2411 13.4260   3
  -1  -1 -16 12.5673 23.6746   3
  -1   1  16 13.1875 19.2548   1
   1   1 -16 14.9485 21.8175   1
  -1  -1 -16-18.6142 38.3853   1
  -1  -1 -16 19.4360 11.9681   2
  -1  -1 -15 61473.5 6945.80   1
  -1   1  15 77718.5 6928.70   1
   1  -1  15 76153.0 6958.13   1
  -1  -1 -15 62564.6 6928.73   1
   1   1 -15 57755.8 6938.59   1
  -1   1  15 62861.5 6929.06   1
   1  -1  15 70291.3 6947.92   1
   1  -1  15 90575.2 6936.30   6
  -1   1  15 86745.8 6915.73   6
  -1   1  15 98639.4 6922.96   5
   1  -1  15 94552.3 6916.22   5
  -1  -1 -15 57337.9 6895.33   2
   1   1 -15 105038. 6936.83   2
   1   1 -15 60322.7 6909.77   4
  -1  -1 -15 98601.1 6949.60   4
  -1  -1 -15 99459.5 6958.11   3
   1   1 -15 80285.2 6939.23   3
   1  -1  15 66352.8 6922.90   2
   1   1 -14 16.6177 28.1270   1
  -1   1  14 22.7647 21.6253   1
  -1  -1 -14 50.7925 26.3442   1
   1  -1  14-16.5630 28.0354   1
  -1   1  14 28.0246 19.7810   6
   1  -1  14 21.4300 24.0425   6
   1   1 -14 49.3850 31.2422   2
   1  -1  14 52.0339 27.8540   2
  -1  -1 -14 18.3653 14.1425   2
   1   1 -14 36.9371 19.8844   4
   1  -1  14 62.7078 21.3182   5
  -1   1  14 22.7416 17.1401   5
  -1  -1 -14 85.7518 39.9999   3
   1   1 -14 13.1601 29.4517   3
  -1  -1 -14 55.2726 31.1518   1
   1  -1  14 49.7821 31.3670   1
  -1   1  14 13.5709 16.4246   1
   1   1 -14-16.0622 19.3474   1
   1  -1  13 236.418 73.8970   1
   1   1 -13 425.561 83.7971   1
  -1   1  13 350.612 75.7933   1
  -1   1  13 208.835 60.9996   1
  -1  -1 -13 545.012 84.0019   1
   1   1 -13 362.774 87.1374   1
  -1   1  13 509.287 67.7139   6
   1  -1  13 409.285 76.0777   6
  -1   1  13 601.518 75.5695   5
   1  -1  13 406.259 61.1184   5
  -1  -1 -13 474.256 55.2264   2
   1   1 -13 445.512 78.8832   2
   1  -1  13 363.260 69.7748   2
   1   1 -13 378.841 63.4730   4
  -1  -1 -13 661.864 99.9006   4
   1   1 -13 428.805 84.3892   3
  -1  -1 -12 34.4344 32.5649   1
  -1   1  12 13.1597 31.4955   1
   1   1 -12 11.9359 24.8239   2
   1  -1  12 16.7493 28.3822   1
   1   1 -12 42.7273 31.8812   1
   1  -1  12 32.1548 30.4321   1
  -1  -1 -12 12.1614 23.1211   1
   1  -1  12 49.8680 29.8565   6
  -1   1  12 30.6121 23.4539   6
   1  -1  12 58.2360 29.6336   2
  -1  -1 -12 41.9676 16.7158   2
   1  -1  12 25.3034 17.1548   5
  -1   1  12 53.8708 26.3805   5
  -1  -1 -12 79.8156 46.6504   4
   1   1 -12 15.5350 34.7448   3
  -1   1  11 705.698 112.117   1
  -1  -1 -11 941.184 117.823   1
   1  -1  11 777.855 123.407   1
   1   1 -11 981.236 126.186   1
  -1  -1 -11 1013.77 136.291   1
   1   1 -11 937.362 129.538   1
  -1   1  11 794.154 111.725   1
   1  -1  11 615.140 114.354   1
  -1   1  11 892.812 105.235   6
  -1   1  11 824.679 107.884   5
   1  -1  11 579.059 90.6737   5
  -1   1  11 786.346 87.6367   2
   1   1 -11 851.391 96.6958   4
   1   1 -11 966.593 137.901   3
  -1  -1 -11 756.517 129.502   4
   1  -1  11 670.761 101.504   2
  -1  -1 -10 120.461 48.8720   1
  -1   1  10 204.628 49.5564   1
   1   1 -10 98.5129 44.5449   2
   1  -1  10 229.240 58.6827   1
  -1  -1 -10 197.055 48.3537   1
   1   1 -10 145.186 45.7431   1
  -1   1  10 162.046 46.9259   1
   1  -1  10 231.308 57.1069   1
  -1   1  10 253.163 46.0071   6
  -1  -1 -10 199.449 31.5858   2
   1  -1  10 168.463 43.0337   2
   1   1 -10 184.597 32.9468   4
  -1   1  10 201.058 49.4189   5
  -1  -1 -10 157.359 62.1525   4
   1   1 -10 183.617 60.3631   3
  -1  -1 -10 200.835 60.6066   3
   1  -1   9 83271.6 6692.29   1
   1  -1   9 77808.9 6693.15   6
  -1   1   9 81343.0 6669.68   6
   1  -1   9 67261.4 6648.40   5
  -1   1   9 75664.2 6643.88   2
   1   1  -9 59081.2 6679.28   2
  -1  -1  -9 77960.4 6643.56   2
   1   1  -9 71617.7 6644.40   4
  -1  -1  -9 47884.8 6691.93   4
  -1  -1  -9 62104.6 6688.99   3
   1   1  -9 85128.2 6725.35   3
   1   1  -9 63492.2 6679.57   1
  -1   1   9 72381.9 6674.61   1
  -1   1   9 62934.4 6666.58   1
   1   1  -9 77793.3 6676.50   1
  -1  -1  -9 75340.2 6689.84   1
   1  -1   8 40.1356 27.6217   1
   1   1  -8 10.0190 20.7121   1
  -1   1   8 10.3121 17.4272   1
  -1  -1  -8 12.8652 26.5655   1
   1   1  -8 15.4539 26.0569   2
   1   1  -8 12.2908 20.7457   1
  -1  -1  -8 21.4875 23.9721   1
   1  -1   8 36.4849 27.1228   1
  -1   1   8 18.1347 17.1347   1
   1  -1   8 15.3785 28.9801   6
  -1   1   8 9.41846 17.7926   6
  -1  -1  -8 6.87553 12.7085   2
  -1   1   8-3.81255 9.75376   2
   1  -1   8 19.3129 19.9670   2
   1  -1   8 34.5266 14.6129   5
  -1   1   8 37.0337 34.4892   5
  -1  -1  -8 22.0579 52.5243   4
   1  -1   8 12.8340 17.1491   4
   1   1  -8 21.3234 31.1195   3
  -1  -1  -8 31.6503 32.6578   3
  -1   1   7 48279.9 4206.61   1
   1   1  -7 44310.8 4209.53   1
   1   1  -7 47962.8 4205.16   1
   1  -1   7 46298.2 4215.41   1
   1  -1   7 48128.1 4214.31   1
   1  -1   7 41357.0 4219.29   6
  -1   1   7 27562.5 4186.15   6
  -1   1   7 58206.3 4235.48   5
   1  -1   7 48976.7 4179.27   5
  -1   1   7 43294.4 4178.99   2
  -1  -1  -7 49338.5 4180.62   2
   1   1  -7 43934.1 4226.56   2
  -1  -1  -7 47422.0 4263.10   4
  -1  -1  -7 40804.6 4216.14   3
   1   1  -7 57406.8 4278.92   3
   1  -1   7 47869.1 4206.71   2
  -1   1   6 291.543 62.8050   1
   1   1  -6 447.586 69.6033   1
   1   1  -6 375.969 82.1257   2
   1  -1   6 408.571 74.1289   1
   1   1  -6 343.080 72.1557   1
  -1   1   6 387.344 63.7670   1
  -1  -1  -6 436.199 68.2209   1
  -1   1   6 313.914 57.5420   6
   1  -1   6 311.754 72.6702   6
   1  -1   6 385.547 45.1446   5
  -1  -1  -6 332.485 59.0162   5
   1  -1   6 431.978 69.2571   2
  -1  -1  -6 463.772 55.2267   2
  -1   1   6 394.022 50.7955   2
  -1   1   6 601.821 89.9792   5
  -1  -1  -6 571.290 112.168   4
   1  -1   6 393.832 58.5209   4
  -1  -1  -6 312.018 69.0423   3
   1   1  -6 515.146 110.321   3
   1   1  -5 586424. 61960.6   1
  -1   1   5 663953. 61952.9   1
  -1   1   5 678607. 61957.5   1
   1  -1   5 665094. 61966.6   1
   1   1  -5 690349. 61960.8   1
  -1  -1  -5 662083. 61963.1   1
   1  -1   5 655349. 61971.9   6
  -1   1   5 694458. 61940.9   6
   1   1  -5 685298. 61950.6   6
   1   1  -5 673746. 61949.8   5
  -1  -1  -5 704605. 61954.9   5
  -1   1   5 762569. 61989.9   5
   1   1  -5 677815. 61987.2   2
  -1   1   5 647788. 61938.4   2
  -1   1   5 680622. 61955.1   4
   1  -1   5 685432. 61948.9   4
  -1  -1  -5 654332. 62017.9   4
   1   1  -5 764268. 62027.5   3
  -1  -1  -5 684766. 61962.1   3
   1  -1   5 641285. 61952.2   3
   1  -1   5 658619. 61958.4   2
  -1   1   4 585.793 78.1045   1
   1   1  -4 713.839 88.0627   1
   1  -1   4 492.747 81.5339   1
  -1   1   4 528.381 78.9760   1
  -1  -1  -4 457.217 73.9587   1
   1   1  -4 551.821 84.5141   1
   1   1  -4 526.564 71.7930   6
  -1   1   4 512.141 59.8358   6
   1  -1   4 469.543 81.5937   6
   1   1  -4 590.019 76.4546   5
  -1  -1  -4 427.507 72.9370   5
  -1  -1  -4 566.441 69.7969   2
   1   1  -4 672.533 96.2210   2
   1  -1   4 487.691 78.9326   2
  -1   1   4 529.132 77.6563   4
   1  -1   4 478.789 71.8811   4
  -1   1   4 534.138 99.4978   5
  -1  -1  -4 618.907 75.0147   3
   1   1  -4 467.726 109.095   3
  -1   1   4 561.118 77.6086   3
   1   1  -3 414.235 62.9249   1
   1  -1   3 286.363 55.4278   1
  -1  -1  -3 315.625 56.2154   1
  -1   1   3 398.539 60.2548   1
   1  -1   3 416.466 62.7941   6
   1   1  -3 294.064 47.6016   6
  -1  -1  -3 292.714 51.3883   5
  -1  -1  -3 477.914 62.6437   6
   1   1  -3 304.111 49.8711   5
  -1  -1  -3 296.544 46.5612   2
  -1   1   3 333.860 46.9608   2
   1  -1   3 228.069 50.1763   2
  -1   1   3 298.337 54.8211   4
  -1   1   3 288.505 68.9771   5
   1   1  -3 214.350 36.5342   4
   1  -1   3 452.621 57.2461   4
  -1  -1  -3 495.445 88.3546   4
  -1   1   3 257.423 51.5576   3
  -1  -1  -3 245.913 38.8436   3
   1   1  -3 413.623 89.7121   3
   1  -1   2 119.486 28.9745   1
   1   1  -2 80.2146 26.2218   1
  -1   1   2 79.7185 35.6646   1
  -1  -1  -2 49.8667 21.9302   1
   1   1  -2 50.4651 29.0378   1
   1  -1   2 41.4891 19.3154   6
   1   1  -2 79.4066 24.6541   6
   1   1  -2 64.7894 23.7373   5
  -1  -1  -2 95.1835 25.9505   6
  -1   1   2 97.7781 25.1945   2
   1  -1   2 39.4757 23.1351   2
  -1  -1  -2 165.033 33.1493   2
   1   1  -2 89.2316 30.8967   2
  -1   1   2 54.2377 22.7450   4
  -1   1   2 79.9184 32.4770   5
   1   1  -2 72.3869 18.4277   4
   1  -1   2 77.5303 26.7969   4
  -1   1   2 88.3679 28.7505   3
   1   1  -2 118.925 52.0267   3
   1   1  -1 34346.4 2529.24   1
  -1   1   1 30727.5 2508.33   1
  -1  -1  -1 29804.2 2511.84   1
   1   1  -1 25299.4 2502.91   6
   1  -1   1 29592.8 2496.37   6
   1  -1   1 29671.0 2488.33   5
   1   1  -1 24624.0 2504.17   5
  -1   1   1 16201.4 2505.25   5
  -1   1   1 27466.2 2501.23   2
  -1  -1  -1 29700.8 2508.68   2
   1   1  -1 23758.7 2492.22   4
  -1  -1  -1 35054.7 2538.01   4
   1  -1   1 28466.3 2508.54   4
   1   1  -1 13147.7 2502.29   3
  -1   1   1 28723.7 2512.89   3
   1   1  -1 30018.1 2514.37   1
   1  -1   1 25970.5 2506.38   1
  -1   1   0 3.23462 7.70196   6
   1   1   0 7.10531 11.9603   6
   1  -1   0-3.39177 8.56538   6
   1   1   0 6.88467 14.1927   5
   1  -1   0-6.84869 14.1186   2
  -1  -1   0-7.23152 18.2573   2
   1   1   0 7.72233 15.9192   2
  -1   1   0 12.1759 17.7481   2
  -1   1   0 8.68246 16.3389   5
   1  -1   0 8.81821 12.3075   5
  -1  -1   0 52.8587 33.9733   4
   1  -1   0 7.45415 14.0279   4
  -1   1   0-8.40716 12.2556   4
   1   1   0 9.99851 11.1325   4
   1  -1   0-6.90771 11.6278   1
   1   1   0-7.82042 13.1636   1
  -1   1   0-6.49981 12.2324   1
  -1  -1   0 8.32516 14.0130   1
   1   1   0-8.58252 14.4461   1
  -1  -1   1 23119.6 2739.82   1
  -1   1  -1 21950.7 2733.36   1
   1   1   1 29643.7 2743.52   1
  -1   1  -1 29681.4 2732.43   6
   1  -1  -1 36716.4 2748.61   5
  -1   1  -1 34399.0 2735.73   5
  -1  -1   1 30821.1 2744.16   2
   1   1   1 29325.4 2739.26   2
  -1   1  -1 30645.5 2744.54   4
   1   1   1 28428.5 2737.24   4
  -1  -1   1 33217.1 2740.87   4
   1  -1  -1 27963.6 2736.36   2
  -1  -1   1 30721.8 2724.21   3
  -1   1  -1 29098.5 2736.56   2
   1  -1  -1 27733.6 2738.97   1
   1   1   1 30821.5 2746.50   1
   1   1   2 100.328 29.3985   1
   1  -1  -2 79.4950 31.1013   1
  -1   1  -2 72.6671 26.6078   1
   1   1   2 92.9920 29.6693   1
  -1  -1   2 133.190 39.4372   1
  -1   1  -2 117.901 30.9301   6
   1   1   2 97.4360 31.8876   6
   1   1   2 80.0145 25.9189   5
  -1   1  -2 83.4004 29.8866   2
   1  -1  -2 101.910 27.6002   2
   1   1   2 80.0103 25.2110   2
   1  -1  -2 71.7391 36.5605   5
   1   1   2 122.023 39.7309   4
  -1  -1   2 93.8304 25.5327   4
  -1   1  -2 123.071 34.1861   4
   1  -1  -2 29.0579 25.8885   3
  -1  -1   2 114.393 31.9694   3
  -1   1  -3 230.805 50.6188   1
  -1  -1   3 194.899 49.2499   2
  -1  -1   3 254.553 49.9537   1
   1  -1  -3 229.264 52.4178   1
   1   1   3 287.599 52.1811   1
  -1   1  -3 398.987 62.9619   6
  -1  -1   3 285.656 51.1228   6
   1   1   3 371.968 55.3184   6
  -1  -1   3 193.124 47.2841   5
   1   1   3 267.693 47.7910   5
   1   1   3 222.504 39.7035   2
   1  -1  -3 198.612 41.5224   2
   1  -1  -3 299.032 72.6034   5
   1   1   3 262.386 57.7691   4
  -1  -1   3 262.521 34.7457   4
   1   1   3 158.742 49.9589   3
   1  -1  -3 228.077 51.9887   3
  -1  -1   3 303.836 61.0831   3
   1   1   4 604.879 85.4617   1
  -1  -1   4 600.014 81.5035   2
  -1   1  -4 546.447 81.8308   1
  -1  -1   4 703.766 88.7685   1
  -1   1  -4 615.490 80.2318   1
   1   1   4 569.771 80.5965   1
   1  -1  -4 479.998 81.9241   1
  -1  -1   4 627.143 81.4718   6
   1  -1  -4 459.712 57.7908   6
   1   1   4 606.743 78.1745   6
  -1   1  -4 653.061 96.5536   6
  -1  -1   4 579.463 79.3920   5
   1   1   4 397.584 69.9568   5
  -1   1  -4 484.429 77.8416   2
   1  -1  -4 445.891 67.7000   2
   1  -1  -4 383.990 86.2801   5
   1  -1  -4 527.808 80.0443   4
   1   1   4 555.735 100.350   4
  -1  -1   4 994.458 127.759   3
   1   1   4 586.564 96.4620   3
   1  -1  -4 500.578 81.3211   3
  -1   1  -4 443.106 73.4729   3
   1  -1  -5 741668. 61723.3   1
  -1  -1   5 652746. 61722.7   1
  -1   1  -5 614279. 61726.9   1
   1   1   5 694907. 61725.5   1
  -1   1  -5 626259. 61718.0   1
   1   1   5 722931. 61722.6   1
  -1  -1   5 632254. 61715.8   6
   1   1   5 660944. 61713.8   6
  -1   1  -5 611796. 61738.1   6
   1   1   5 643241. 61714.2   5
  -1  -1   5 695224. 61718.0   5
   1   1   5 681062. 61697.8   2
   1  -1  -5 665532. 61704.3   2
  -1  -1   5 637654. 61719.9   2
   1  -1  -5 687913. 61719.8   4
  -1   1  -5 686071. 61709.7   4
   1   1   5 711342. 61747.8   3
  -1  -1   5 648219. 61763.4   3
  -1   1  -5 685402. 61719.7   2
  -1   1  -5 683491. 61713.1   3
  -1   1  -6 362.722 69.3966   1
   1   1   6 396.796 70.4138   1
  -1   1  -6 618.998 80.8402   1
  -1  -1   6 433.959 71.9815   1
   1   1   6 372.038 67.4917   1
   1  -1  -6 457.030 71.9765   1
   1  -1  -6 420.460 52.9221   6
  -1  -1   6 343.570 61.7879   6
  -1   1  -6 430.219 47.8965   5
   1   1   6 473.948 64.8551   6
   1   1   6 360.957 49.9468   2
  -1  -1   6 544.584 72.1155   5
   1  -1  -6 377.043 68.1016   4
  -1  -1   6 397.064 45.3984   4
  -1  -1   6 398.214 47.9997   4
  -1   1  -6 307.993 55.2596   4
  -1   1  -6 457.560 64.7312   3
  -1  -1   6 287.413 86.0226   3
   1   1   6 531.346 96.5665   3
   1   1   7 51176.2 4339.58   1
   1  -1  -7 49423.8 4334.45   1
  -1  -1   7 43587.3 4329.69   1
  -1  -1   7 43685.9 4330.47   1
  -1   1  -7 54359.9 4337.50   1
  -1   1  -7 47034.6 4338.40   1
   1   1   7 47499.7 4331.12   1
  -1  -1   7 44135.5 4320.65   6
   1  -1  -7 50077.7 4309.80   6
   1   1   7 47853.4 4318.41   6
  -1  -1   7 52094.8 4329.48   5
  -1   1  -7 40464.7 4301.33   5
   1  -1  -7 48002.7 4309.42   2
   1  -1  -7 50324.5 4335.56   4
  -1  -1   7 44217.5 4305.02   4
  -1  -1   7 44821.3 4298.50   4
   1   1   7 60822.4 4373.65   3
   1   1   7 46390.6 4301.53   2
  -1   1  -7 49807.7 4323.17   3
   1   1   8-11.9088 20.0803   1
  -1  -1   8 21.6844 25.8351   1
   1   1   8 20.7481 15.1705   1
  -1   1  -8 44.8459 24.9916   1
   1  -1  -8-11.3566 23.4411   1
   1   1   8 20.5639 20.0195   6
   1  -1  -8 22.7937 16.6568   6
  -1  -1   8 35.3390 23.5420   6
   1  -1  -8 9.44451 15.4396   2
   1   1   8 8.34860 9.15290   2
   1  -1  -8-11.6009 21.8636   4
  -1   1  -8-4.28973 10.2841   5
  -1  -1   8 27.8500 17.5114   5
  -1  -1   8 16.6347 15.5244   4
  -1   1  -8 23.8452 14.2420   4
   1  -1  -8 11.1638 24.8855   3
   1   1   8 15.6114 34.7790   3
  -1   1  -8 8.32157 17.1970   3
  -1  -1   9 66905.9 6773.32   1
   1   1   9 74090.9 6783.13   1
   1  -1  -9 69555.2 6782.52   1
   1  -1  -9 64273.4 6784.62   1
  -1  -1   9 76702.5 6783.18   1
  -1   1  -9 77103.1 6797.06   1
  -1   1  -9 77796.5 6782.85   1
   1   1   9 84229.4 6783.07   1
  -1  -1   9 76141.2 6767.06   6
   1  -1  -9 74313.9 6756.78   6
   1   1   9 77054.0 6760.05   6
   1   1   9 67649.4 6755.72   5
  -1   1  -9 54783.7 6744.94   5
  -1  -1   9 87213.2 6776.17   5
   1  -1  -9 75662.6 6750.59   2
   1  -1  -9 84223.0 6788.38   4
  -1  -1   9 72725.4 6756.10   4
  -1   1  -9 69383.4 6754.18   4
   1  -1  -9 73185.3 6777.27   3
  -1   1  -9 82897.3 6770.31   3
   1   1   9 78677.9 6743.20   2
  -1   1 -10 215.511 58.6546   1
   1  -1 -10 230.146 58.4760   1
  -1  -1  10 294.777 58.7955   1
   1   1  10 119.407 46.0638   1
  -1   1 -10 263.107 54.2978   1
  -1  -1  10 123.225 44.4133   1
   1   1  10 252.733 54.0261   1
   1   1  10 109.055 36.0582   6
  -1  -1  10 226.716 47.0218   6
   1  -1 -10 138.181 31.2489   2
   1   1  10 149.867 27.2459   2
   1   1  10 173.621 34.9940   5
  -1  -1  10 191.300 42.7951   5
  -1  -1  10 182.006 36.1373   4
  -1   1 -10 188.022 36.5644   4
  -1   1 -10 134.703 41.1628   3
   1  -1 -10 143.242 47.6459   3
  -1  -1  11 891.979 122.197   1
   1  -1 -11 885.268 124.750   1
   1  -1 -11 1116.79 143.226   1
  -1   1 -11 916.705 122.874   1
  -1  -1  11 901.378 121.297   1
   1   1  11 483.554 107.445   1
  -1   1 -11 799.933 129.172   1
   1   1  11 856.636 103.921   6
  -1  -1  11 799.340 107.570   6
  -1  -1  11 842.748 111.137   5
  -1   1 -11 787.457 93.7148   5
   1   1  11 800.688 95.6945   5
   1  -1 -11 859.451 96.7466   2
   1  -1 -11 805.835 120.885   4
  -1   1 -11 763.867 96.7180   4
  -1   1 -11 942.797 122.066   3
   1  -1 -11 654.005 112.128   3
  -1  -1  12 26.5411 33.6027   1
   1  -1 -12 17.6478 29.8153   1
   1   1  12 15.1500 33.8304   1
  -1   1 -12 51.4582 32.3804   1
   1   1  12 23.6472 21.1367   6
  -1  -1  12 19.2901 21.6312   6
   1  -1 -12 43.2619 21.9789   2
   1   1  12 12.9999 11.5732   2
  -1  -1  12 13.7505 16.5700   1
   1  -1 -12 14.2206 20.8899   1
   1   1  12 54.8051 32.7146   1
   1   1  12 28.8169 17.6795   5
  -1  -1  12 43.0600 27.3009   5
   1  -1 -12 27.1333 22.9809   4
  -1  -1  12 41.0313 20.4107   4
  -1   1 -12 28.2386 19.8746   4
   1  -1 -12 50.7348 32.1258   3
  -1   1 -12 24.5382 27.4398   3
  -1  -1  13 362.670 73.6612   1
  -1   1 -13 709.796 104.345   1
   1   1  13 347.887 77.0800   1
   1   1  13 398.965 65.5369   6
   1   1  13 234.924 47.6567   2
  -1  -1  13 320.022 75.6605   1
   1  -1 -13 314.043 74.3103   1
   1   1  13 456.126 84.2168   1
  -1   1 -13 263.267 67.2210   1
  -1  -1  13 475.420 57.9142   4
   1  -1 -13 403.549 77.1383   4
  -1   1 -13 502.830 67.1000   4
   1  -1 -13 441.251 79.6668   3
  -1   1 -13 520.503 86.3290   3
  -1   1 -14 17.1767 20.5986   1
  -1  -1  14 13.3633 22.6334   1
   1  -1 -14 18.3818 26.9120   1
   1   1  14 16.0413 27.1167   1
   1  -1 -14 56.1209 31.3400   1
  -1   1 -14 14.2891 20.9811   1
  -1  -1  14 14.2361 17.1312   1
   1   1  14 29.0620 38.7511   1
  -1  -1  14 28.9744 23.1275   6
   1   1  14 16.8156 18.8907   6
   1  -1 -14 14.6557 13.2458   2
   1   1  14 4.22479 14.4457   2
   1  -1 -14 21.4165 17.0484   2
   1   1  14 25.3006 17.8349   5
   1  -1 -14 39.3131 29.2860   4
  -1  -1  14 55.5623 23.0459   5
  -1   1 -14 43.0555 24.1669   4
  -1  -1  14 37.0722 16.2776   4
   1  -1 -14 65.5601 33.1987   3
  -1   1 -14 27.4618 25.9614   3
   1  -1 -15 70581.8 6345.60   1
   1  -1 -15 84278.8 6381.45   1
   1   1  15 57420.3 6344.86   1
  -1   1 -15 60308.8 6354.25   1
  -1   1 -15 76174.2 6346.63   1
   1   1  15 52217.7 6331.92   1
   1   1  15 75043.5 6329.13   6
  -1  -1  15 73425.4 6328.87   6
  -1  -1  15 76373.8 6337.86   5
   1   1  15 75351.3 6317.69   5
   1  -1 -15 57803.0 6305.84   2
   1  -1 -15 64217.3 6337.41   4
  -1   1 -15 75928.3 6328.84   4
   1  -1 -15 74690.4 6349.77   3
  -1   1 -15 77278.4 6349.95   3
   1  -1 -15 65390.5 6304.89   2
   1  -1 -16 12.9302 18.9000   1
   1   1  16-14.2152 16.9770   1
  -1  -1  16 40.9684 28.1848   1
  -1  -1  16 36.5522 18.8898   6
   1   1  16 9.92145 14.5310   6
   1  -1 -16-5.18666 11.6354   2
   1  -1 -16 11.0532 14.6121   2
  -1  -1  16 21.6203 20.3909   5
   1  -1 -16 11.9413 22.5147   4
   1   1  16 7.19553 13.6145   5
   1  -1 -16 38.8768 24.4259   3
  -1   1 -16 14.0746 20.5636   3
  -1  -1  16 25.3672 26.1829   1
  -1   1 -16 16.2141 23.6754   1
   1  -1 -16 16.8413 24.5880   1
   1   1  16 14.8531 21.6957   1
  -1   1 -17 40605.9 3099.08   1
   1   1  17 37156.3 3105.06   1
  -1  -1  17 37956.1 3100.38   1
   1  -1 -17 49457.1 3136.05   1
  -1  -1  17 33741.9 3096.29   1
   1  -1 -17 39323.6 3098.71   1
   1   1  17 37035.0 3100.91   1
   1   1  17 24971.8 3069.44   6
  -1  -1  17 31034.9 3072.64   6
  -1  -1  17 40305.7 3089.86   5
   1   1  17 22852.2 3059.94   5
   1  -1 -17 36011.0 3061.72   2
  -1   1 -17 32005.3 3078.05   4
   1  -1 -17 39084.1 3094.53   4
   1  -1 -17 31253.7 3088.83   3
  -1   1 -17 23601.9 3080.28   3
   1  -1 -17 34706.1 3053.24   2
  -1   1 -18 29.4916 24.9767   1
  -1  -1  18-11.5837 14.0704   1
   1  -1 -18 30.0450 31.0930   1
  -1  -1  18 12.0805 25.0598   1
   1  -1 -18 45.9135 25.7104   1
  -1  -1  18 42.4153 19.0958   6
   1  -1 -18 29.6359 14.1683   2
   1   1  18 34.6431 18.6516   5
  -1  -1  18 59.8275 23.8995   5
   1  -1 -18 10.5156 19.9864   4
  -1   1 -18 27.2180 23.0766   4
  -1   1 -18 50.6157 26.2346   3
   1  -1 -18 12.2681 18.1017   3
   1   1  19 28507.5 2308.78   1
  -1  -1  19 20811.7 2278.59   6
   1   1  19 22474.4 2274.51   5
  -1  -1  19 28741.9 2295.03   5
  -1   1 -19 25486.3 2285.78   4
  -1  -1  19 23673.5 2296.37   1
  -1   1 -19 23506.6 2292.40   1
   1  -1 -19 24143.7 2293.61   1
   1  -1 -19 26090.1 2315.25   1
  -1   1 -19 28186.8 2311.63   1
  -1  -1  19 23646.4 2294.79   1
   1   1  19 24442.7 2299.04   1
   1  -1 -19 22325.9 2294.78   3
  -1   1 -19 20544.0 2290.42   3
   1  -1 -19 27629.3 2271.04   2
   1   1  20 85.2123 25.5948   6
  -1  -1  20 70.2447 23.1372   6
   1  -1 -20 48.7953 16.2347   2
  -1   1 -20 30.8925 20.9775   4
   1   1  20 40.8306 17.5156   5
   1  -1 -20 27.4649 20.8119   4
  -1  -1  20 26.6032 22.7782   5
  -1  -1  20 20.7589 21.8040   1
   1   1  20 57.0178 27.4657   1
  -1   1 -20 38.2670 28.7089   1
   1  -1 -20 40.4693 32.3815   1
  -1   1 -20 52.3212 26.7497   1
   1   1  20 34.0934 21.7936   1
  -1  -1  20 32.4550 24.4503   1
   1  -1 -20 40.1094 22.7175   1
  -1  -1  21 338.122 61.8027   1
   1  -1 -21 182.947 49.7852   1
   1   1  21 421.004 66.1818   1
  -1   1 -21 214.255 50.8427   1
  -1  -1  21 228.781 46.8893   6
   1   1  21 266.370 47.8656   6
   1   1  21 332.151 48.4380   5
   1  -1 -21 288.827 42.5237   2
  -1  -1  21 406.141 59.5363   5
   1  -1 -21 272.937 53.7002   4
  -1   1 -21 297.006 51.6405   4
  -1  -1  21 607.734 75.7521   1
  -1   1 -21 276.290 60.2723   1
   1   1  21 123.760 46.9326   1
   1  -1 -21 462.048 77.1671   1
   1  -1 -21 317.156 61.4738   3
  -1   1 -21 273.225 55.9601   3
  -1  -1  22 6.96254 13.1012   6
   1   1  22-6.20159 10.4374   6
  -1   1 -22-9.23543 15.5433   1
   1  -1 -22 8.98938 13.1023   1
  -1  -1  22-9.72209 16.3623   1
   1   1  22 9.71849 14.1650   1
   1  -1 -22-7.95682 13.3914   4
  -1   1 -22-6.68719 12.5831   4
  -1  -1  22 7.83439 18.6469   5
  -1   1 -22-8.83576 16.6259   3
   1  -1 -22 9.93469 14.4801   3
  -1  -1  22 9.25445 13.4886   1
   1  -1 -22 12.6068 21.2172   1
  -1   1 -22 5.57389 14.0714   2
  -1   1 -23 426.476 81.3378   1
  -1  -1  23 542.199 80.8617   1
  -1  -1  23 701.642 87.4110   1
  -1   1 -23 580.136 71.0727   2
   1  -1 -23 551.035 76.2152   4
  -1   1 -23 596.765 74.2109   4
   1   1  23 506.974 69.8876   6
  -1  -1  23 525.517 71.8953   6
   1  -1 -23 667.763 86.6322   3
  -1   1 -23 427.602 74.8248   3
  -1  -1  24-6.18887 10.4233   6
   1   1  24 5.42820 11.1957   6
  -1   1 -24 6.05886 11.4074   4
  -1  -1  24 6.77833 15.0964   5
   1   1  24 9.01346 11.3840   5
   1  -1 -24-8.65041 12.6143   3
  -1   1 -24 7.41303 13.9543   3
  -1  -1  24 8.41639 12.2733   1
  -1   1 -24 4.80937 12.1476   2
  -1   1 -24 9.92188 20.4552   1
  -1  -1  25 7213.68 618.322   5
   1   1  25 6041.05 606.497   5
   1  -1 -25 6545.52 616.060   4
  -1   1 -25 7050.19 615.681   4
  -1   1 -25 6088.08 607.026   2
   1  -1 -25 6416.89 623.789   3
  -1   1 -25 5788.02 616.154   3
   1   1  25 6197.05 609.172   6
  -1  -1  25 6864.54 614.347   6
   1  -1 -26 6.10203 14.5237   4
  -1  -1  26-5.97955 12.3255   5
   1   1  26-3.99421 6.72257   5
  -1   1 -26 11.5601 14.5919   4
   1   1  26 4.78252 10.6480   6
  -1   1 -26-6.31974 11.8917   3
   1  -1 -26 7.48151 12.5916   3
   1  -1 -27 14968.5 1462.51   4
   1   1  27 15160.8 1455.69   5
  -1  -1  27 18458.0 1466.88   5
  -1   1 -27 14313.4 1463.15   3
   1  -1 -27 16547.9 1471.20   3
   1   1  27 15210.5 1458.31   6
  -1  -1  27 15978.4 1462.31   6
   1  -1 -28-5.37334 9.09944   4
   1   1  28 3.59746 7.48356   5
  -1  -1  28 10.3959 8.80609   5
  -1  -1  28 34.8373 16.2512   6
   1   1  28 12.5727 11.7400   6
  -1   1 -28 5.45617 8.01622   3
   1  -1 -28 19.3590 14.4023   3
   1  -1 -29 3454.40 360.789   4
   1   1  29 3506.14 355.434   5
   1  -1 -29 4074.15 368.053   3
   1   1  29 3659.74 357.840   6
  -1  -1  29 4062.42 361.884   6
  -1  -1  30 4.70477 8.87580   5
   1   1  30 6.62726 6.86006   5
  -1  -1  30-4.31735 7.29418   6
   1  -1 -30 22.1809 12.3624   3
  -1  -1  31 1593.38 149.418   5
   1   1  31 1184.93 140.745   5
  -1   1 -31 1210.17 146.333   3
   1  -1 -31 1574.09 152.680   3
  -1  -1  31 1591.70 147.701   6
   1   1  31 1547.90 146.077   6
  -1  -1  32 4.03338 6.79238   5
   1   1  32-3.07041 7.31186   5
   1   1  32 3.35641 6.92251   6
  -1  -1  32 7.80133 8.68772   6
  -1  -2 -32 4.39329 9.06469   4
  -1   2  31-3.09206 6.88632   5
  -1  -2 -31 4.61383 9.51180   4
  -1  -2 -31-5.68045 11.7101   3
  -1  -2 -30 19.7277 11.7759   4
  -1   2  30 12.7311 8.08941   5
   1   2 -30-4.23716 7.19251   3
  -1  -2 -30 24.5319 13.6866   3
  -1   2  30 11.3374 8.46595   6
  -1   2  29-3.35129 7.46259   5
  -1  -2 -29-5.18106 9.74994   4
   1   2 -29 4.57819 8.61567   3
  -1  -2 -29-6.66843 11.2238   3
  -1   2  29-7.66170 7.20966   6
   1  -2  29 4.38494 7.38116   6
  -1   2  28 13.9837 8.39411   5
  -1  -2 -28 11.0383 11.4301   4
  -1   2  28 7.80329 10.4414   6
   1  -2  28 23.3695 11.1794   6
   1   2 -28 4.86000 7.16959   3
  -1  -2 -28 7.25106 12.2537   3
  -1  -2 -27-5.81509 8.47928   4
  -1   2  27 3.69382 6.95495   5
   1  -2  27-4.90930 11.6874   6
  -1   2  27-4.08476 7.69013   6
   1   2 -27-4.67059 11.1194   2
   1   2 -27-5.11685 9.63134   3
  -1  -2 -27-7.87926 17.5442   3
  -1  -2 -26-6.21019 11.6859   4
  -1   2  26-3.83949 10.2176   5
   1  -2  26 10.5022 9.88131   6
  -1   2  26-4.14823 7.80620   6
   1   2 -26-4.88314 10.8723   2
   1   2 -26 5.44735 10.2505   3
  -1  -2 -26 25.6496 20.3500   3
  -1   2  25 4.07508 9.70511   5
   1  -2  25 5.63275 10.6043   6
   1   2 -25 15.1144 13.4111   2
   1   2 -25-5.85182 9.85445   3
   1  -2  24 32.8333 16.5889   5
  -1  -2 -24 6.89872 12.9954   4
  -1   2  24 8.49265 10.1253   5
  -1   2  24 4.44714 9.18709   6
   1  -2  24-6.05343 10.2063   6
  -1  -2 -24 10.0592 18.9378   3
   1   2 -24 6.26200 9.14754   3
  -1  -2 -23 7.35171 15.1929   4
   1  -2  23 13.8121 15.4143   5
  -1   2  23 14.0928 12.5481   6
   1  -2  23 6.36030 13.1554   6
   1   2 -23 6.71755 12.6871   3
  -1  -2 -23 10.8753 15.8885   3
   1   2 -23 27.2028 13.7779   2
   1   2 -22 56.6349 20.2421   2
  -1   2  22 38.9708 17.1021   6
   1  -2  22 54.7981 23.5629   6
  -1  -2 -22 44.5382 22.1775   4
   1  -2  22 50.4823 21.5770   5
  -1   2  22 52.1087 17.1395   5
   1   2 -22 35.2914 22.7973   1
   1   2 -22 72.1583 22.4263   3
  -1  -2 -22 82.2185 34.5819   3
   1  -2  21 13.8140 23.2491   1
   1   2 -21 6.03995 14.3761   2
   1  -2  21 7.44752 16.5814   5
  -1  -2 -21-7.95039 17.7009   4
  -1   2  21 5.07105 10.4530   5
   1  -2  21-7.37044 12.4047   6
  -1   2  21-5.00265 9.41362   6
   1  -2  21 7.05544 10.2838   1
   1   2 -21-9.11452 10.8471   1
  -1  -2 -21-12.5569 18.3021   3
   1   2 -21-7.76769 11.3219   3
  -1  -2 -20 14.9975 16.7251   1
   1   2 -20-16.0145 23.3629   1
  -1   2  20 10.5874 10.0109   6
   1  -2  20 15.8593 17.6828   6
  -1   2  20 5.26521 9.95755   5
   1   2 -20 9.84558 16.0750   4
   1   2 -20 9.69821 11.5846   1
   1  -2  20 22.6665 16.8512   1
  -1  -2 -20 50.8489 40.3545   1
   1   2 -20 8.36881 12.2386   3
  -1  -2 -20 13.3288 22.4546   3
   1  -2  19 14.9813 21.8499   1
  -1   2  19-6.54542 11.0443   1
   1   2 -19 21.0224 16.6973   2
   1  -2  19-7.61704 16.9770   5
   1   2 -19-4.86693 10.0630   4
  -1  -2 -19 8.90665 15.0107   4
   1  -2  19 8.51522 18.9748   6
  -1   2  19 10.9881 13.8922   6
  -1   2  19 12.5436 18.2996   1
   1  -2  19 24.5172 16.8638   1
  -1  -2 -19 17.1205 28.8246   1
   1   2 -19 10.3525 17.4411   1
  -1  -2 -19 13.9955 20.4140   3
   1  -2  18-15.4896 22.5795   1
  -1  -2 -18 8.65366 16.2875   1
   1   2 -18-17.1031 28.7870   1
  -1   2  18 21.1210 16.7610   1
  -1   2  18 5.92639 13.1998   6
   1  -2  18-8.82858 14.8632   6
  -1   2  18 12.0838 11.3749   5
  -1  -2 -18 9.63954 16.2277   4
   1  -2  18 7.48377 16.6661   5
   1   2 -18-4.65706 9.60665   4
   1   2 -18-7.59077 15.6509   2
  -1   2  18 12.7962 21.5393   1
   1  -2  18 8.75436 16.4769   1
  -1  -2 -18 17.1381 20.3988   1
  -1  -2 -18-14.4916 24.3922   3
   1   2 -18-9.85793 18.5530   3
   1   2 -17 35.1101 29.5957   1
  -1   2  17 30.2283 19.1561   1
  -1  -2 -17 27.4778 20.4654   1
   1  -2  17 11.0082 20.7857   2
  -1   2  17 24.7872 17.3812   6
   1  -2  17 9.39358 19.4396   6
   1   2 -17 21.3170 15.3190   4
  -1  -2 -17 20.0143 18.9092   4
  -1   2  17 19.5533 14.6139   5
   1  -2  17 21.5654 16.0976   5
   1   2 -17 8.20689 15.5390   2
   1  -2  17 9.86292 16.6891   1
  -1  -2 -17 33.9128 28.5900   1
  -1   2  17 12.9589 24.4454   1
   1   2 -17 11.7885 19.9153   1
   1   2 -17 10.6887 18.0720   3
  -1  -2 -17 14.7496 21.5673   3
   1  -2  16 64.5162 36.2324   1
  -1  -2 -16 68.3228 28.8581   1
  -1   2  16 72.9964 25.9892   1
   1  -2  16 58.4233 31.4656   2
  -1   2  16 34.0507 19.6095   6
   1  -2  16 39.6759 25.5011   6
  -1  -2 -16 108.953 34.6426   4
   1  -2  16 60.6457 23.1890   5
  -1   2  16 41.8307 20.8879   5
   1   2 -16 58.6957 17.3101   4
   1   2 -16 37.2127 23.8339   1
   1   2 -16 80.8634 28.6981   2
   1  -2  16 31.5728 23.9228   1
  -1   2  16 25.9675 22.3779   1
  -1  -2 -16-16.5690 14.7540   1
  -1  -2 -16 73.5430 37.4440   3
   1   2 -16 23.4548 20.3184   3
  -1  -2 -15-14.3436 20.9204   3
   1   2 -15 12.6946 23.8992   3
   1  -2  15-12.5549 21.1440   2
  -1   2  15 7.52724 10.9982   5
   1  -2  15 12.5024 16.6527   5
  -1  -2 -15 11.8967 26.4981   4
   1   2 -15 26.1659 22.0321   1
  -1   2  15-12.8362 18.7249   1
  -1  -2 -15 15.9758 23.2979   1
   1  -2  15 35.3901 22.2107   1
   1   2 -15-9.74256 18.3483   2
   1   2 -15 17.5125 25.5365   1
   1  -2  15 16.1495 23.5509   1
  -1  -2 -15 10.4064 19.5963   1
  -1  -2 -14 27.3127 23.0918   3
   1   2 -14-13.9355 26.3166   3
   1  -2  14 16.7818 12.6528   5
   1  -2  14 13.0973 24.7454   2
  -1  -2 -14 12.7038 21.4968   4
  -1   2  14 24.6964 17.1146   5
   1  -2  14 74.6644 31.4943   1
  -1   2  14 24.9764 27.8932   1
  -1  -2 -14 30.3990 28.6872   1
   1   2 -14 75.4419 31.4958   2
   1   2 -14 13.5880 22.9772   1
   1  -2  14 15.9196 32.8900   1
  -1   2  14 27.8695 22.2233   1
   1   2 -14-16.9129 31.9024   1
  -1  -2 -14 21.2302 20.0982   1
  -1   2  13 128.593 42.4467   1
  -1  -2 -13 118.294 42.9650   1
   1  -2  13 46.2348 45.3677   1
   1   2 -13 81.4047 41.3489   1
   1  -2  13 152.786 40.5198   6
  -1   2  13 95.3504 34.0688   6
   1  -2  13 245.541 34.8665   5
   1  -2  13 206.091 50.5752   2
  -1  -2 -13 167.165 50.4399   4
  -1   2  13 214.775 49.2552   1
   1   2 -13 124.338 48.6886   1
   1   2 -13 191.562 61.3254   2
   1  -2  13 137.405 49.8089   1
   1   2 -13 149.312 49.1760   3
  -1  -2 -13 165.060 47.5705   3
   1   2 -12 180.109 50.4048   1
  -1   2  12 94.9751 33.0778   1
   1  -2  12 58.5495 40.8047   1
   1  -2  12 142.204 37.6672   6
  -1   2  12 111.721 28.8683   6
   1  -2  12 163.694 27.6666   5
  -1  -2 -12 183.464 57.3821   4
  -1  -2 -12 184.081 48.9634   3
   1   2 -12 32.7119 38.3913   3
  -1   2  12 129.534 20.3516   2
  -1   2  12 89.5271 40.6872   1
   1   2 -12 173.375 52.8468   2
   1  -2  12 127.386 46.1945   1
   1  -2  12 137.052 46.1139   2
  -1   2  11 21.5297 25.7058   1
   1   2 -11 40.7709 25.6564   1
  -1  -2 -11 9.77761 14.4016   1
  -1   2  11 10.7208 16.3960   6
   1  -2  11 21.5636 24.0944   6
  -1   2  11 14.9518 9.56784   2
   1  -2  11 51.3790 34.2437   2
  -1   2  11 41.3538 27.5895   5
  -1  -2 -11 16.3827 36.5335   4
  -1   2  11 41.2339 24.6232   1
   1   2 -11 11.9139 14.3295   1
   1   2 -11 29.6132 33.0308   2
   1   2 -11 17.0607 24.9529   3
  -1  -2 -11 40.9881 27.3469   3
  -1   2  10 21.1355 23.6313   1
  -1  -2 -10 9.12016 13.4748   1
   1   2 -10 24.9024 23.5326   1
  -1   2  10 43.4783 17.8568   6
   1  -2  10 10.7843 22.3384   6
   1  -2  10 19.9914 10.7205   5
  -1   2  10 16.1516 8.52823   2
   1  -2  10 61.4494 29.3345   2
  -1  -2 -10 53.7713 39.9665   4
  -1   2  10 20.5817 17.4595   5
   1   2 -10 43.0657 20.3785   1
   1  -2  10 29.9511 28.2650   1
   1   2 -10 32.8821 36.6709   2
  -1   2  10 9.49764 16.1361   1
   1   2 -10 33.5511 31.6428   3
  -1  -2 -10 8.97679 15.2683   3
  -1  -2  -9 134.396 39.2648   1
  -1   2   9 137.751 41.0167   1
   1  -2   9 185.413 46.0554   6
  -1   2   9 189.577 31.9107   6
   1  -2   9 188.520 27.9207   5
   1  -2   9 59.5407 32.3424   2
  -1   2   9 155.526 24.7759   2
  -1  -2  -9 214.541 63.3548   4
  -1   2   9 129.333 39.4816   5
   1  -2   9 100.547 41.2760   1
   1   2  -9 228.633 45.8950   1
   1   2  -9 307.647 69.8634   2
  -1  -2  -9 185.916 40.5584   3
   1   2  -9 142.120 50.3807   3
  -1   2   8 35.5129 28.1174   1
   1   2  -8 20.1453 20.9816   1
  -1  -2  -8 7.91715 16.5974   1
   1  -2   8 29.1736 26.0539   6
  -1   2   8 23.6995 14.0348   6
   1  -2   8 62.4242 13.6569   5
   1  -2   8 47.0476 29.8468   2
  -1   2   8 20.4182 22.9301   5
  -1  -2  -8 6.65932 15.1320   3
  -1   2   8 63.0623 22.2075   1
   1   2  -8 98.0432 54.8102   2
   1   2  -8-8.61601 18.0157   1
   1  -2   8 52.7003 35.1900   1
  -1   2   7 398.070 63.9360   1
  -1  -2  -7 441.564 66.3528   1
   1   2  -7 477.511 72.9563   1
   1  -2   7 429.588 70.2348   6
  -1   2   7 406.524 54.3577   6
  -1  -2  -7 352.928 66.0662   5
   1  -2   7 487.400 50.0764   5
   1  -2   7 404.718 73.5576   2
  -1   2   7 436.558 53.2225   2
  -1   2   7 451.532 70.6860   5
  -1  -2  -7 417.568 100.740   4
   1  -2   7 448.787 58.5987   4
  -1  -2  -7 422.688 59.5852   3
  -1  -2  -7 386.283 67.3278   1
   1   2  -7 456.363 99.1215   2
   1  -2   7 499.331 87.8020   1
  -1   2   7 440.806 65.0785   1
   1   2  -7 403.482 63.8021   1
   1  -2   6 109.395 42.7281   1
  -1   2   6 205.233 40.3945   1
  -1  -2  -6 223.580 42.0979   2
   1   2  -6 261.876 44.9686   1
  -1  -2  -6 203.213 43.6204   1
  -1   2   6 212.206 39.2567   1
   1  -2   6 144.384 44.6674   1
  -1  -2  -6 233.449 42.9340   1
   1   2  -6 223.485 45.9258   1
   1  -2   6 258.265 49.8910   6
   1  -2   6 201.666 27.9181   5
  -1  -2  -6 263.250 47.9105   5
   1  -2   6 224.674 53.2010   2
  -1   2   6 142.641 30.5580   2
  -1  -2  -6 183.308 77.0177   4
  -1   2   6 246.915 49.6232   5
   1  -2   6 183.585 34.4637   4
  -1  -2  -6 182.129 34.0631   3
   1   2  -5-6.83099 16.2852   1
   1   2  -5 20.9109 46.5653   2
   1  -2   5-8.49348 17.5319   1
  -1   2   5 28.4032 18.9185   1
  -1  -2  -5 8.43382 14.2246   1
  -1  -2  -5 24.6667 22.9666   2
   1  -2   5 7.43882 17.7297   1
   1   2  -5 9.20953 15.5275   1
  -1  -2  -5 6.41299 14.3082   1
  -1   2   5 10.7679 13.6236   1
  -1   2   5 28.1451 17.7480   6
   1  -2   5 17.0403 16.0589   6
  -1  -2  -5-8.95643 15.1024   5
   1  -2   5 5.06330 10.0356   5
  -1   2   5 8.23011 10.4300   6
   1  -2   5 12.1342 22.8513   2
  -1   2   5 8.58159 10.2549   2
  -1  -2  -5-23.2626 43.7820   4
  -1   2   5 8.75437 14.7630   5
   1  -2   5 23.4074 12.0979   4
   1   2  -5 26.1906 24.3832   3
  -1  -2  -5 24.7726 14.4726   3
  -1  -2  -4 7.69117 17.3784   1
   1   2  -4 67.4381 27.9590   1
  -1  -2  -4 28.3252 24.0193   2
   1   2  -4 19.7043 46.9923   2
  -1   2   4 34.4407 18.5679   1
   1  -2   4 29.1866 21.4757   1
   1  -2   4 21.4129 21.0167   1
  -1   2   4 22.7277 15.5849   1
   1   2  -4 45.8616 26.9016   1
  -1  -2  -4 11.5909 14.1089   1
  -1   2   4 58.2575 22.4799   6
   1  -2   4 31.6576 21.2683   6
   1  -2   4 55.9117 14.8016   5
  -1   2   4 19.0003 15.2471   6
  -1  -2  -4 36.0574 24.1702   5
  -1   2   4 4.69901 12.8510   2
   1  -2   4 23.9467 26.8218   2
  -1  -2  -4 22.8087 43.0203   4
  -1   2   4 73.3987 29.2669   5
   1   2  -4 12.0955 9.14390   4
   1  -2   4 92.2252 23.3273   4
  -1  -2  -4 22.6714 14.0731   3
   1   2  -4 41.1397 25.3243   3
   1   2  -3 1572.82 147.336   1
  -1   2   3 1065.06 122.651   1
  -1  -2  -3 913.124 139.512   2
  -1  -2  -3 724.309 132.106   1
   1  -2   3 1175.62 131.280   1
  -1   2   3 1744.38 144.739   1
  -1  -2  -3 982.645 126.627   1
  -1   2   3 1348.89 128.920   6
   1  -2   3 1073.52 131.990   6
  -1   2   3 1458.65 141.310   5
  -1  -2  -3 955.491 136.657   5
   1  -2   3 1296.18 122.163   5
   1   2  -3 1671.09 195.428   2
   1   2  -3 926.786 120.973   4
  -1  -2  -3 685.387 163.793   4
  -1  -2  -3 1152.81 123.927   3
   1   2  -3 1268.61 130.877   3
   1  -2   3 1435.15 156.822   2
  -1   2   3 1211.49 128.466   2
   1   2  -2 258.977 43.5658   1
   1   2  -2 216.794 75.2760   2
   1  -2   2 172.384 32.3162   1
  -1   2   2 105.085 26.0045   1
  -1   2   2 173.102 31.0038   1
   1   2  -2 138.552 34.8111   1
  -1   2   2 202.077 33.1899   6
   1  -2   2 191.076 39.3059   6
  -1   2   2 187.662 34.3798   5
  -1   2   2 123.624 32.2138   2
   1  -2   2 159.519 48.4486   2
  -1  -2  -2 114.503 55.4039   4
  -1   2   2 265.460 42.8459   5
   1   2  -2 189.449 40.7695   4
  -1  -2  -2 148.680 28.9619   3
   1   2  -2 103.689 28.9350   3
   1   2  -1 495.042 62.6618   1
   1   2  -1 664.191 92.3287   2
  -1   2   1 511.978 56.4025   1
   1   2  -1 311.707 58.1394   1
   1  -2   1 418.757 56.1511   1
  -1   2   1 411.178 56.8525   6
   1  -2   1 427.254 62.6539   6
  -1  -2  -1 425.799 68.9578   5
  -1   2   1 360.918 55.1431   5
   1  -2   1 538.929 79.1828   2
  -1  -2  -1 479.846 91.8847   4
   1   2  -1 448.846 57.2830   3
   1  -2   1 418.996 70.5501   3
   1   2  -1 606.479 88.3721   4
   1   2  -1 356.043 52.3052   3
   1   2   0 272.046 56.7764   2
  -1   2   0 223.699 32.0466   1
   1   2   0 213.171 40.5362   1
   1   2   0 200.578 38.3334   1
   1  -2   0 227.141 34.2016   1
   1  -2   0 192.645 35.9112   6
  -1   2   0 233.978 38.8391   6
  -1  -2   0 259.946 51.8826   5
  -1   2   0 195.013 33.8648   5
   1  -2   0 185.681 49.0623   2
  -1  -2   0 216.259 61.7283   4
   1   2   0 352.090 90.7183   4
   1   2   0 199.124 33.0018   3
  -1   2   0 209.994 46.9308   4
   1  -2   0 141.834 44.4310   3
   1   2   0 188.110 32.6215   3
   1  -2  -1 583.382 63.1430   1
   1  -2  -1 426.129 57.5345   1
   1   2   1 523.890 68.0157   1
  -1   2  -1 359.776 60.6330   1
  -1  -2   1 445.515 75.1032   6
  -1   2  -1 614.165 68.4427   6
   1  -2  -1 468.411 62.7170   6
  -1   2  -1 564.388 63.4706   5
  -1  -2   1 479.717 74.4922   5
   1   2   1 589.650 78.9696   2
  -1  -2   1 716.177 87.4649   4
  -1   2  -1 353.085 67.6348   4
   1   2   1 723.329 145.726   4
   1   2   1 434.362 57.8096   3
   1  -2  -1 578.353 85.3325   3
   1  -2  -1 665.648 85.2052   2
   1   2   2 136.972 33.2768   1
  -1   2  -2 150.596 32.3021   1
   1   2   2 86.2993 32.6282   1
   1  -2  -2 139.831 28.3471   1
  -1  -2   2 154.566 38.5068   1
  -1   2  -2 160.601 35.7021   1
  -1  -2   2 220.209 43.2195   1
  -1  -2   2 190.746 44.5848   6
  -1   2  -2 91.8029 26.4420   6
   1   2   2 157.308 39.6555   6
  -1   2  -2 198.811 30.3478   5
  -1  -2   2 105.441 36.1893   5
   1  -2  -2 301.034 51.4400   2
  -1   2  -2 198.654 39.8704   4
   1   2   2 140.456 26.9654   3
   1  -2  -2 157.880 41.1592   3
  -1  -2   3 1342.99 142.633   1
  -1  -2   3 1308.94 135.528   1
   1  -2  -3 1129.45 131.661   1
   1   2   3 1304.17 138.392   1
  -1   2  -3 1050.95 128.861   1
   1   2   3 1322.48 133.927   1
  -1   2  -3 1146.71 129.771   1
  -1   2  -3 978.809 127.013   6
   1   2   3 1148.81 143.085   6
  -1  -2   3 1102.50 144.458   6
  -1  -2   3 1300.41 146.375   5
  -1   2  -3 1007.27 118.846   5
   1   2   3 1125.73 131.278   2
   1  -2  -3 1150.95 142.880   4
  -1  -2   3 1284.90 126.725   4
  -1   2  -3 1332.98 139.350   4
   1   2   3 1110.41 123.621   3
   1  -2  -3 1128.12 146.807   3
  -1  -2   3 1282.21 130.002   3
   1  -2  -3 1472.77 143.975   2
  -1   2  -4 18.9915 15.3832   1
   1  -2  -4 92.4143 20.2899   1
  -1  -2   4 15.4149 20.7432   1
   1   2   4 28.6812 17.3457   1
  -1  -2   4 7.91307 16.6030   1
   1   2   4 19.8731 17.8986   1
  -1   2  -4 40.0959 21.9993   1
  -1  -2   4 40.8693 28.6841   6
   1   2   4 58.0638 28.3797   6
  -1  -2   4 65.2315 28.4435   5
  -1   2  -4 39.6901 11.9783   5
  -1  -2   4 5.36631 11.9234   4
  -1   2  -4 49.0781 23.8025   4
  -1   2  -4 61.6183 25.8468   3
  -1  -2   4 26.7461 17.1257   3
   1  -2  -4 10.3286 17.6575   3
   1   2   4 11.8946 10.4788   3
  -1  -2   5 7.98718 17.8466   1
   1   2   5 7.75532 17.3323   1
   1  -2  -5 12.2294 13.6972   1
   1  -2  -5 6.86071 11.6448   1
  -1   2  -5 7.73525 16.0155   1
  -1  -2   5-10.0216 14.6844   6
   1   2   5 9.03636 18.6872   6
  -1  -2   5 17.9558 20.0453   5
  -1   2  -5 11.4001 8.27874   5
   1   2   5 27.4491 15.9444   2
   1  -2  -5-10.3148 17.4252   4
  -1   2  -5 61.7579 23.8561   4
   1  -2  -5 30.5328 21.0327   3
   1   2   5 8.83616 9.95147   3
  -1   2  -5 48.6494 21.6292   3
   1   2   6 194.417 42.0005   1
  -1   2  -6 233.819 43.4547   1
   1  -2  -6 176.515 39.6626   1
  -1  -2   6 188.238 39.7164   1
  -1   2  -6 163.936 45.3745   1
   1  -2  -6 226.914 41.4850   1
   1   2   6 178.618 38.1243   1
  -1  -2   6 225.531 45.4644   6
  -1  -2   6 287.880 48.9737   5
   1   2   6 245.095 43.9831   6
  -1   2  -6 189.623 25.0365   5
   1   2   6 189.520 32.0573   2
   1  -2  -6 134.337 33.4376   2
   1  -2  -6 164.482 46.5826   4
  -1   2  -6 156.758 34.4624   4
  -1   2  -6 145.334 36.5040   3
   1  -2  -6 161.562 40.8482   3
   1   2   6 146.177 30.7317   3
  -1  -2   7 413.878 64.6471   1
   1  -2  -7 474.727 72.1925   1
  -1   2  -7 467.523 67.7347   1
   1   2   7 447.614 68.1301   1
   1   2   7 386.722 60.9163   1
   1  -2  -7 391.236 63.0514   1
  -1   2  -7 497.788 76.8829   1
  -1  -2   7 344.559 64.8408   6
   1  -2  -7 257.190 48.4858   6
  -1   2  -7 397.617 43.5507   5
   1   2   7 367.238 59.2075   6
  -1  -2   7 412.144 65.8268   5
   1   2   7 412.699 48.0002   2
   1  -2  -7 312.993 64.8453   4
  -1   2  -7 404.293 56.7946   4
  -1   2  -7 359.731 60.4726   3
   1  -2  -7 514.963 73.4383   3
   1  -2  -7 494.357 59.3643   2
   1   2   7 341.182 55.2266   3
  -1  -2   8 17.7964 21.3008   1
  -1   2  -8-9.79054 16.6339   1
   1   2   8-9.78804 11.8686   1
   1  -2  -8 39.5057 29.4067   1
   1   2   8 7.41840 15.4595   1
   1  -2  -8 16.9547 19.0107   1
  -1   2  -8 49.5461 27.6711   1
  -1  -2   8 9.34769 17.7357   6
   1  -2  -8 18.3189 12.3975   6
   1   2   8 44.3416 24.1930   6
  -1  -2   8 24.1023 18.0313   5
   1  -2  -8 4.60293 14.1498   2
   1   2   8 8.67444 10.7273   2
  -1   2  -8 40.3870 10.8533   5
   1  -2  -8 12.5291 23.6851   4
  -1   2  -8 41.0428 16.3129   4
   1  -2  -8 9.53565 16.2090   3
  -1   2  -8 73.8783 27.1940   3
  -1   2  -9 163.295 46.9483   1
  -1  -2   9 196.354 43.4002   1
   1  -2  -9 171.457 56.5566   1
   1   2   9 205.539 41.1106   1
   1  -2  -9 250.038 48.3604   1
  -1  -2   9 142.367 38.8249   6
   1   2   9 137.738 34.3624   6
  -1  -2   9 257.289 43.8399   5
   1   2   9 175.985 23.8125   2
   1  -2  -9 178.186 31.6785   2
   1  -2  -9 250.723 57.9365   4
  -1   2  -9 178.812 26.7918   5
  -1   2  -9 169.427 31.3010   4
   1  -2  -9 124.090 36.1425   3
  -1   2  -9 179.988 36.7324   3
  -1   2 -10 12.0550 17.6454   1
   1   2  10 34.6064 27.5039   1
   1  -2 -10 40.1077 22.3830   1
   1   2  10 43.4952 25.4101   1
  -1   2 -10 14.5840 27.4901   1
  -1  -2  10 17.7335 19.8077   6
   1   2  10 26.1093 21.3353   6
   1  -2 -10 10.6968 11.3437   2
   1  -2 -10 13.9878 23.5976   4
  -1   2 -10 18.2419 12.3875   5
  -1   2 -10 4.54810 10.9463   4
  -1   2 -10 7.47228 12.6804   3
   1  -2 -10 20.1726 24.0616   3
  -1  -2  11 31.0781 24.7551   1
   1   2  11 25.4248 21.5084   1
  -1   2 -11 25.8171 21.8368   1
  -1   2 -11 59.0398 30.5038   1
   1  -2 -11 21.7444 22.5186   1
   1   2  11 9.47403 13.9837   1
  -1  -2  11 45.1990 22.9273   6
   1   2  11 25.0288 15.9496   6
  -1  -2  11 8.15565 13.9021   5
   1  -2 -11 9.04400 7.92375   2
   1   2  11 19.6642 20.0095   5
   1  -2 -11 28.8524 24.3793   4
  -1   2 -11 28.6356 14.7705   5
  -1   2 -11 22.6483 13.9192   4
  -1   2 -11 38.7962 21.7676   3
   1  -2 -11 20.5939 19.5004   3
   1   2  12 197.536 46.2510   1
  -1   2 -12 59.0618 37.2042   1
   1  -2 -12 149.628 42.8680   1
  -1  -2  12 55.5489 35.2363   1
  -1  -2  12 109.313 31.1728   6
   1   2  12 153.422 32.9012   6
  -1  -2  12 179.281 38.6130   5
   1  -2 -12 91.3781 20.9394   2
   1  -2 -12 205.094 53.7079   4
  -1   2 -12 150.660 27.6021   5
   1   2  12 136.110 30.3730   5
   1  -2 -12 168.480 42.4022   3
   1   2  12 13.5386 36.2936   1
  -1  -2  12 162.906 42.6559   1
  -1   2 -12 67.5724 37.9790   1
   1   2  13 156.974 53.5357   1
  -1  -2  13 67.3126 51.7376   1
  -1   2 -13 41.5086 36.8091   1
  -1  -2  13 58.2174 36.3374   1
  -1   2 -13 141.086 50.2559   1
   1   2  13 165.086 50.8552   1
   1   2  13 241.469 41.6686   6
  -1  -2  13 311.460 56.3208   6
  -1  -2  13 195.553 41.5340   5
   1  -2 -13 78.9759 22.2473   2
   1  -2 -13 160.877 50.4219   4
  -1   2 -13 232.430 32.6232   5
   1   2  13 228.169 40.8743   5
  -1   2 -13 228.942 34.2421   4
   1  -2 -13 156.496 44.1768   3
  -1  -2  14 45.5793 23.5903   1
   1   2  14 14.6790 17.6067   1
  -1   2 -14 14.3135 17.1753   1
  -1  -2  14 38.1257 25.4588   6
  -1  -2  14 65.8149 29.6852   5
  -1  -2  14 29.4497 24.8793   1
  -1   2 -14 68.5248 32.6935   1
   1  -2 -14 11.6400 17.1074   1
   1   2  14 23.4617 17.9315   5
  -1  -2  14 7.59739 7.98073   4
  -1   2 -14 31.3016 17.1442   4
   1  -2 -14 11.4706 21.6954   3
  -1  -2  15 11.3788 21.4114   1
   1   2  15-13.8073 25.9809   1
  -1   2 -15 14.0971 20.5473   1
  -1  -2  15 19.1719 16.1337   6
   1   2  15-6.57561 18.3526   6
  -1  -2  15 9.92661 18.6789   5
   1   2  15-12.2580 20.6307   1
   1  -2 -15-11.4843 16.7391   1
  -1  -2  15-14.5089 21.1475   1
  -1   2 -15 12.9841 10.9269   1
   1  -2 -15-13.8527 20.1910   4
   1   2  15 5.93731 14.1321   5
  -1  -2  15 2.11960 6.67510   4
  -1   2 -15-5.80855 10.9305   4
   1  -2 -15 12.1129 17.6553   3
  -1   2 -16 26.5370 25.3005   1
  -1  -2  16 11.1967 16.8256   1
   1   2  16 41.0046 32.7888   1
   1  -2 -16 45.7475 36.5253   1
  -1  -2  16 38.2976 24.5152   6
   1   2  16 102.017 27.1546   6
  -1  -2  16 114.483 35.2704   5
   1  -2 -16 26.3679 22.5635   4
   1  -2 -16 50.8212 32.3350   3
  -1   2 -16 11.0454 23.1327   3
  -1  -2  16 26.3086 12.9891   4
  -1   2 -16 32.0716 19.1414   4
  -1   2 -16 36.8739 25.6644   1
   1  -2 -16 44.5183 23.3036   1
  -1  -2  16 13.7869 23.5621   1
   1   2  16 24.9860 21.4210   1
   1  -2 -17 14.5102 24.4633   1
  -1   2 -17 12.7270 23.9912   1
   1   2  17-12.6467 18.4892   1
   1   2  17 12.4142 14.8440   1
  -1   2 -17 11.7383 22.1345   1
   1  -2 -17 21.8891 24.4097   1
   1   2  17 7.00429 15.6610   6
  -1  -2  17 53.8961 28.7204   5
   1  -2 -17 37.2203 25.6141   4
   1   2  17 12.7056 13.1740   5
  -1  -2  17 17.6632 10.6088   4
  -1   2 -17 14.8957 14.0884   4
   1  -2 -17-13.1849 22.2372   3
  -1   2 -17 33.9302 25.2221   3
   1  -2 -18 13.8773 28.6079   1
   1   2  18 12.2815 14.6223   1
  -1   2 -18 24.1887 20.3595   1
  -1  -2  18 10.4411 17.5779   1
  -1  -2  18 12.6738 18.4775   1
  -1   2 -18 11.1933 18.8433   1
   1   2  18-12.0533 20.2904   1
   1  -2 -18 10.3563 12.3324   1
   1   2  18 7.22369 13.5995   6
  -1  -2  18-10.9920 20.6878   5
   1   2  18 6.74783 11.3650   5
   1  -2 -18 23.1523 21.7866   4
  -1   2 -18-7.99620 9.52602   4
  -1   2 -18-11.5863 16.8929   3
   1  -2 -18-13.5045 22.7324   3
   1   2  19 33.7244 21.1901   1
  -1  -2  19 9.94801 14.5542   1
   1  -2 -19 13.6813 25.7743   1
  -1   2 -19 22.8500 21.5348   1
   1   2  19-11.4714 19.3475   1
   1  -2 -19 19.4487 18.3413   1
  -1   2 -19-10.4812 17.6849   1
   1   2  19 7.97961 13.4888   6
  -1  -2  19 36.8689 20.5600   6
   1   2  19 7.12595 15.9153   5
   1  -2 -19-10.7411 18.1213   4
  -1  -2  19 44.0078 24.5272   5
  -1   2 -19 15.8479 13.3956   4
   1  -2 -19 26.8361 22.6179   3
  -1   2 -19 11.8767 20.0282   3
  -1  -2  20 18.8451 15.8703   1
  -1   2 -20 10.7443 15.6724   1
   1  -2 -20 13.1547 24.7603   1
   1   2  20-10.7373 12.7931   1
  -1  -2  20 11.5417 19.4346   1
  -1  -2  20 8.84784 16.6602   6
   1  -2 -20 9.93484 14.4936   4
   1   2  20-6.79349 12.7981   5
  -1   2 -20 7.21493 12.1587   4
   1  -2 -20 26.6106 27.4326   3
  -1   2 -20 11.7783 17.1783   3
   1   2  21 8.26870 12.0520   6
  -1  -2  21-8.42071 15.8450   6
  -1  -2  21 10.4166 15.1826   5
  -1   2 -21-6.58269 12.3865   4
   1   2  21 6.79481 12.7856   5
  -1  -2  21 11.0547 16.1126   1
  -1  -2  21-8.89290 19.7993   1
  -1   2 -21-10.0808 14.6931   1
  -1   2 -21 11.0754 13.1806   3
   1  -2 -21-12.9701 21.8288   3
  -1  -2  22 87.6052 26.6651   6
   1   2  22 62.9242 26.3524   6
   1  -2 -22 37.3710 26.3935   3
  -1   2 -22 39.8293 22.9952   3
  -1   2 -22 73.4590 23.2701   4
  -1  -2  22 49.4458 27.0153   5
   1   2  22 80.7700 24.1665   5
  -1  -2  23 7.48121 10.9640   6
   1   2  23 6.95925 14.3904   6
  -1   2 -23 6.08059 13.5862   2
   1  -2 -23 47.8099 26.6356   3
  -1   2 -23 17.9864 16.9608   3
   1  -2 -23 7.74764 20.6487   4
  -1   2 -23 11.4774 11.8841   4
   1   2  23 11.3044 12.6361   5
   1   2  24 24.5484 13.7170   6
  -1  -2  24-6.83599 11.5683   6
   1  -2 -24 7.18999 17.1557   4
   1   2  24 20.7389 13.8497   5
  -1   2 -24 5.41883 12.1249   4
  -1  -2  24 34.3203 20.4573   5
  -1   2 -24 11.5507 11.9656   2
  -1   2 -24 8.22489 12.0487   3
  -1  -2  25 7.89201 14.8501   5
   1   2  25-5.69788 13.5617   6
  -1  -2  25 6.38064 16.1080   6
  -1   2 -25-5.28066 10.8848   2
  -1   2 -25 7.40761 15.2689   3
   1  -2 -25-6.69486 13.7998   4
  -1  -2  26 11.8935 12.2828   6
   1   2  26 10.2587 12.2337   6
   1  -2 -26 6.12470 10.3377   4
   1   2  26 8.84986 9.88290   5
  -1   2 -26 4.89127 13.0396   2
  -1   2 -26 6.75062 9.87044   3
   1  -2 -26 9.45767 11.2825   3
  -1  -2  27 6.62022 9.65418   5
  -1  -2  27 16.6349 13.2014   6
   1  -2 -27 5.74881 10.8218   4
   1   2  27-4.05997 9.04452   5
  -1   2 -27-4.62210 11.0056   2
   1  -2 -27-8.63510 16.2513   3
  -1   2 -27 12.2667 13.6589   3
   1   2  28 11.5771 10.3451   5
  -1  -2  28 6.05275 12.5388   5
   1   2  28 4.40859 9.89475   6
  -1  -2  28 25.8501 15.1227   6
   1  -2 -28 7.84128 13.2561   3
  -1   2 -28 22.4237 13.4013   3
   1  -2 -29 5.05888 9.51959   4
   1   2  29-7.26968 8.09325   5
  -1  -2  29-5.53936 10.4236   5
   1   2  29-4.16018 9.26278   6
   1  -2 -29 7.10276 10.3529   3
  -1   2 -29 5.15100 8.66973   3
   1  -2 -30 4.79204 9.07592   4
   1   2  30 6.72631 7.00881   5
  -1  -2  30 5.07526 12.1238   5
  -1  -2  30 8.78424 11.7332   6
   1   2  30 11.4434 7.93014   6
  -1   2 -30 9.47662 9.82128   3
   1  -2 -30 46.4530 18.5499   3
   1   2  31-3.56771 7.35711   6
  -1  -2  31-4.10512 6.91231   6
   1  -2 -31 4.54940 8.56312   4
   1   2  31-3.18733 5.36865   5
   1   2  32 15.1009 9.26826   5
  -1  -3 -31 1643.04 176.674   3
  -1  -3 -30-4.52504 9.32819   4
  -1  -3 -30 7.28802 15.0230   3
  -1   3  29 3006.09 279.946   5
  -1  -3 -29 2996.79 286.055   4
   1   3 -29 3060.11 284.687   2
   1   3 -29 2314.88 281.288   3
   1  -3  29 3252.66 286.606   6
   1   3 -28-4.43503 9.91968   2
  -1  -3 -28 10.2562 9.69583   4
  -1   3  28 20.9617 11.0409   5
   1  -3  28 5.05101 7.42291   6
   1   3 -28-4.70091 8.89626   3
  -1   3  27 12339.9 1116.21   5
  -1  -3 -27 12238.0 1123.85   4
   1   3 -27 12102.3 1120.37   2
   1   3 -27 10553.8 1119.38   3
   1  -3  27 13001.7 1125.30   6
  -1   3  27 10510.1 1115.65   6
  -1  -3 -26 17.4287 12.4506   4
  -1   3  26 21.4736 13.4689   6
   1  -3  26 47.3576 18.9479   6
   1   3 -26 59.7531 18.0290   3
  -1  -3 -26 11.5054 23.9593   3
  -1   3  25 5522.29 515.551   5
  -1  -3 -25 5450.58 524.252   4
   1   3 -25 5292.23 518.446   2
   1   3 -25 4671.14 519.312   3
   1  -3  25 6490.83 529.728   6
  -1   3  25 4957.00 515.633   6
   1   3 -24-5.09412 11.3536   2
  -1   3  24 13.4562 10.6886   5
  -1  -3 -24 13.1044 15.6039   4
  -1   3  24 4.65010 7.84363   6
   1  -3  24 7.19005 12.1122   6
   1   3 -24-6.31646 7.53519   3
  -1  -3 -24 13.3032 22.3954   3
  -1   3  23 342.089 47.6898   5
   1   3 -23 247.295 46.6428   2
  -1  -3 -23 367.682 56.2414   4
  -1  -3 -23 353.860 73.2535   3
   1   3 -23 334.177 53.9564   3
   1  -3  23 419.370 59.4188   6
  -1  -3 -22 22.6763 19.1122   4
  -1   3  22 5.06644 11.3308   5
  -1  -3 -22 14.6878 27.6582   3
   1  -3  22 16.7201 15.7672   6
  -1   3  21 180.273 41.0699   6
   1  -3  21 214.767 46.0062   6
   1   3 -21 212.539 41.0155   2
   1  -3  21 246.422 43.4280   5
   1  -3  20-6.14400 10.3415   5
  -1   3  20 6.27399 11.8064   6
  -1  -3 -20-8.58102 14.4427   4
  -1   3  20 5.86938 13.0685   5
  -1  -3 -20-14.4755 12.1821   3
   1   3 -20 6.43011 14.3168   2
  -1  -3 -19 18050.0 1515.04   4
  -1   3  19 12096.8 1495.52   6
  -1  -3 -19 18080.2 1536.45   3
   1  -3  19 16771.3 1497.44   5
  -1   3  19 17443.2 1500.57   5
   1  -3  18-10.3979 15.2425   6
  -1   3  18 21.3805 15.9507   6
   1  -3  18 21.5149 15.7637   5
  -1  -3 -18 9.93563 20.5445   4
  -1   3  18 20.2926 19.7852   5
   1   3 -18 37.0569 22.5456   2
   1  -3  18-15.4521 22.5806   1
   1  -3  17 15362.2 2113.93   1
  -1   3  17 16074.9 2073.65   6
   1  -3  17 30708.2 2081.97   5
   1   3 -17 28328.1 2096.31   2
   1   3 -17 19939.5 2094.99   3
  -1   3  17 14113.4 2087.53   1
   1   3 -17 17688.9 2122.61   1
   1   3 -17 28941.0 2102.71   1
   1  -3  17 27363.4 2087.88   1
  -1   3  16 14.0728 14.7654   1
  -1  -3 -16 45.1761 20.2263   1
   1   3 -16 37.1221 31.3606   1
  -1   3  16 17.4383 16.4574   6
   1  -3  16 43.2854 24.2511   6
   1  -3  16 12.2749 20.8432   2
  -1  -3 -16 10.9128 18.5735   4
   1   3 -16 37.0336 25.5952   3
  -1  -3 -16 73.6542 34.4040   3
   1   3 -16 17.1709 23.0133   2
  -1   3  16 49.2170 29.4161   1
   1  -3  16 42.9448 21.0471   1
   1   3 -16 19.4611 23.3246   1
   1   3 -15 57879.6 5042.11   1
  -1  -3 -15 59985.7 5025.03   1
  -1   3  15 71740.1 5007.22   1
   1  -3  15 57618.5 5004.68   1
  -1   3  15 45714.6 5008.69   1
   1   3 -15 56042.6 5014.26   1
   1  -3  15 67009.5 5021.63   6
  -1   3  15 55267.3 4991.26   6
   1  -3  15 54525.8 4985.80   5
  -1   3  15 36820.5 4992.18   5
   1   3 -15 64854.3 5016.47   2
  -1  -3 -15 63400.9 5028.32   4
  -1  -3 -15 56918.0 5008.60   3
   1   3 -15 29999.2 4998.57   3
   1  -3  15 62416.5 5029.70   2
  -1   3  14 168.368 38.4540   1
  -1  -3 -14 74.9718 29.1586   1
   1   3 -14 15.5220 38.4451   1
  -1   3  14 81.3471 24.6448   6
   1  -3  14 170.857 44.3888   6
   1  -3  14 143.975 25.6900   5
  -1  -3 -14 189.588 48.7401   4
  -1   3  14 92.8246 31.1509   5
  -1   3  14 64.0800 32.8997   1
   1   3 -14 112.864 38.1444   2
   1  -3  14 164.605 38.1603   1
   1   3 -14 77.3466 35.9153   3
  -1  -3 -14 109.331 30.2409   3
  -1   3  13 278.915 51.9733   1
  -1  -3 -13 157.177 41.6826   1
  -1   3  13 249.357 39.1166   6
   1  -3  13 354.864 60.4837   6
   1  -3  13 222.355 34.1118   5
   1  -3  13 187.156 54.6867   2
  -1  -3 -13 209.130 57.2541   4
  -1   3  13 202.765 49.2119   5
  -1  -3 -13 179.646 48.9226   1
   1   3 -13 237.439 50.7708   1
   1   3 -13 203.627 56.6942   2
   1  -3  13 267.305 55.5209   1
  -1  -3 -13 176.683 40.5821   3
  -1   3  12 85.2381 35.5691   1
   1  -3  12 83.2779 36.8951   1
  -1  -3 -12 44.0405 22.3123   1
   1   3 -12 97.4149 37.7267   1
   1  -3  12 107.399 34.7258   6
  -1   3  12 96.0233 22.4390   6
   1  -3  12 95.9523 20.1891   5
   1  -3  12 74.6634 36.3530   2
  -1  -3 -12 83.5315 39.5988   4
  -1   3  12 117.088 33.1434   5
  -1  -3 -12 66.8228 33.0275   1
  -1   3  12 26.6462 22.4778   1
   1  -3  12 48.8028 29.4597   1
   1   3 -12 100.058 40.1143   2
   1   3 -12 81.0224 34.5942   1
  -1  -3 -12 67.0558 21.7316   3
   1   3 -12 73.5166 39.3279   3
   1   3 -11 573.077 80.9489   1
   1  -3  11 556.517 80.4894   1
  -1  -3 -11 419.523 65.3880   1
   1  -3  11 481.466 72.2392   6
  -1   3  11 390.798 52.4579   6
   1  -3  11 416.133 49.3271   5
  -1   3  11 452.273 67.1884   5
  -1  -3 -11 325.410 55.5706   3
   1   3 -11 413.858 72.7967   3
   1   3 -11 403.742 72.9820   1
  -1   3  11 426.523 64.4360   1
  -1   3  11 666.470 82.9325   1
   1   3 -11 407.375 79.1168   2
  -1  -3 -11 381.968 64.7853   1
   1  -3  11 318.303 67.1145   1
   1  -3  11 351.111 76.9123   2
  -1   3  11 318.984 43.5677   2
   1  -3  10 9.40593 19.3978   1
   1   3 -10-9.44951 21.0475   1
  -1  -3 -10-7.87960 14.8395   1
   1  -3  10 18.2617 18.8311   6
   1  -3  10 28.2554 23.7850   2
  -1   3  10-2.24254 9.07129   2
  -1   3  10 7.98448 22.2928   5
  -1  -3 -10 15.3715 25.8776   4
   1   3 -10 21.4878 25.5793   3
  -1  -3 -10 11.8354 13.1897   3
   1   3 -10 10.5103 17.6996   1
   1   3 -10 15.5188 31.9941   2
  -1   3  10 28.5068 16.9737   1
   1  -3  10-11.2941 25.1528   1
  -1  -3 -10-7.89673 14.8717   1
  -1   3   9 27444.9 2860.54   1
   1  -3   9 38545.7 2899.72   1
   1   3  -9 26073.4 2868.23   1
   1   3  -9 33352.0 2878.30   1
  -1  -3  -9 33196.4 2868.58   1
  -1   3   9 51609.6 2918.06   1
  -1  -3  -9 30717.0 2867.03   1
   1  -3   9 35999.2 2875.50   1
  -1   3   9 32517.8 2856.10   6
   1  -3   9 31956.3 2873.24   6
  -1   3   9 28820.6 2869.46   5
   1   3  -9 44376.3 2937.12   2
  -1   3   9 27209.9 2848.37   2
  -1  -3  -9 26290.7 2894.93   4
   1   3  -9 36982.4 2886.16   3
  -1  -3  -9 26130.1 2857.26   3
   1  -3   9 29540.9 2893.84   2
  -1   3   8 12.3830 25.5365   1
  -1  -3  -8-6.28961 12.9880   1
   1   3  -8 7.66602 15.8209   1
   1  -3   8-8.26991 12.0789   6
  -1   3   8 22.5629 14.7278   6
  -1   3   8 9.36915 11.1772   2
   1  -3   8 13.9844 20.3975   2
  -1   3   8-7.41093 15.2957   5
  -1  -3  -8 16.0350 19.0987   4
   1   3  -8 8.22966 15.5051   3
  -1  -3  -8 22.7718 14.3931   3
  -1   3   8 11.9338 13.3077   1
   1   3  -8 8.16290 13.7604   1
   1  -3   8 12.3935 18.0807   1
   1   3  -7 17070.2 1684.00   1
   1   3  -7 19896.9 1685.38   1
   1  -3   7 19828.0 1710.45   1
  -1  -3  -7 18682.7 1682.20   1
   1  -3   7 19196.4 1681.65   1
   1  -3   7 17967.1 1685.99   6
  -1   3   7 17254.9 1671.75   6
  -1  -3  -7 15972.7 1682.81   5
  -1   3   7 20734.2 1687.97   5
  -1   3   7 16536.4 1667.87   2
   1   3  -7 16376.6 1731.21   2
  -1  -3  -7 13214.4 1704.44   4
   1   3  -7 19028.8 1687.00   3
  -1  -3  -7 16906.1 1676.29   3
   1  -3   7 16718.8 1708.67   2
   1   3  -6 40.8038 56.9843   2
  -1  -3  -6 18.9751 16.1226   1
   1   3  -6 17.7863 17.4260   1
  -1   3   6 22.2534 17.0264   1
   1  -3   6 34.9482 21.4812   1
  -1   3   6 24.4200 32.5681   1
  -1  -3  -6 31.5508 19.9145   1
   1  -3   6 48.0474 24.3987   6
  -1   3   6 36.7779 18.8899   6
  -1  -3  -6 15.4031 29.0689   4
  -1   3   6 68.8471 25.3516   5
   1   3  -6 14.0242 10.0362   4
   1   3  -6 3.88313 10.0536   4
   1   3  -6 39.3389 24.7747   3
  -1  -3  -6 5.85227 17.2049   3
  -1   3   5 244531. 24071.2   1
  -1   3   5 288570. 24100.3   1
   1   3  -5 275249. 24083.7   1
  -1  -3  -5 260178. 24079.7   1
   1   3  -5 255618. 24073.0   1
   1  -3   5 216692. 24092.7   1
   1  -3   5 240383. 24077.1   1
  -1  -3  -5 275608. 24073.4   1
   1  -3   5 272011. 24087.0   6
  -1   3   5 252930. 24075.2   6
  -1   3   5 289539. 24082.5   5
   1  -3   5 259857. 24070.3   5
   1   3  -5 284697. 24144.8   2
   1   3  -5 256721. 24070.5   4
  -1  -3  -5 241424. 24116.9   4
  -1  -3  -5 259400. 24076.2   3
   1  -3   5 291118. 24116.9   2
   1   3  -5 277715. 24078.3   3
   1   3  -4 280.761 43.0281   1
   1   3  -4 354.987 93.8481   2
   1  -3   4 217.829 59.5954   1
   1   3  -4 387.233 54.7574   1
   1  -3   4 371.037 48.4019   1
  -1   3   4 110.256 44.8672   1
  -1  -3  -4 233.097 47.0597   1
  -1  -3  -4 378.045 45.9347   1
  -1   3   4 376.806 59.5171   1
   1  -3   4 484.563 63.4086   6
   1  -3   4 333.851 46.9557   5
  -1  -3  -4 320.286 58.0292   5
  -1   3   4 329.684 51.2536   6
   1  -3   4 479.775 87.7814   2
  -1  -3  -4 401.649 73.4157   4
  -1  -3  -4 275.315 46.7342   3
   1   3  -4 368.305 59.2994   4
   1   3  -4 268.896 48.0953   3
   1  -3   3 214.197 30.6256   1
  -1   3   3 33.8904 23.7783   1
   1   3  -3 154.711 31.5345   1
  -1  -3  -3 128.187 25.1970   1
  -1   3   3 162.312 31.3249   1
  -1  -3  -3 149.217 31.4854   1
   1   3  -3 156.447 31.0066   3
   1  -3   3 154.403 29.2407   5
  -1  -3  -3 173.728 44.3525   5
   1  -3   3 257.323 64.1194   2
  -1   3   3 147.669 36.6379   5
   1   3  -3 359.586 71.4366   4
  -1  -3  -3 151.873 30.2036   3
   1   3  -3 256.050 68.5886   2
   1   3  -3 175.651 29.8793   1
   1  -3   3 211.161 42.6417   1
  -1   3   2 12.3119 9.25174   1
  -1  -3  -2 27.1333 15.3881   1
   1   3  -2 9.92737 12.0277   1
  -1  -3  -2 24.7375 12.4672   1
  -1   3   2 26.3305 11.9006   1
   1   3  -2 28.9919 17.3980   3
  -1  -3  -2 34.1565 24.9940   5
   1  -3   2 43.1980 29.7662   2
  -1  -3  -2 32.7278 26.0632   4
  -1   3   2 42.4133 18.5215   5
  -1  -3  -2 47.6497 18.5075   3
   1   3  -2 17.2636 14.2458   1
   1   3  -2 49.0779 45.7136   2
   1  -3   2 14.7814 17.7349   1
   1  -3   1 7624.81 780.445   1
   1   3  -1 8215.38 783.874   1
  -1   3   1 8129.80 769.962   1
   1   3  -1 12550.9 793.568   1
  -1  -3  -1 8692.54 785.297   1
  -1  -3  -1 8866.24 779.692   1
   1  -3   1 5523.16 776.804   1
   1  -3   1 7987.57 792.775   6
  -1  -3  -1 8395.68 802.699   5
   1   3  -1 12793.5 850.190   2
  -1  -3  -1 10829.4 817.531   4
   1   3  -1 8544.23 787.342   3
   1  -3   1 8896.63 808.140   3
   1  -3   1 10788.5 840.198   2
   1   3  -1 8192.30 784.415   3
   1  -3   0-1.65928 5.03559   1
   1   3   0-4.44910 9.90609   1
   1  -3   0 1.80615 6.44924   1
   1   3   0 4.47122 11.2881   1
  -1   3   0 3.60530 5.87608   1
  -1  -3   0 3.87010 8.61709   1
  -1   3   0 1.58555 5.50230   1
  -1  -3   0-4.83613 11.5111   1
  -1  -3   0 8.98510 16.9072   6
   1  -3   0 6.64959 12.5127   6
  -1  -3   0 8.67975 14.6084   5
   1  -3   0-14.1260 26.5805   2
  -1  -3   0-8.52399 12.4244   4
   1  -3   0-9.74114 14.1984   3
   1   3   0 4.99360 11.8859   3
  -1   3  -1 12222.3 828.076   1
   1  -3  -1 8725.95 819.018   1
  -1   3  -1 8426.59 820.262   1
   1  -3  -1 7853.56 816.167   1
  -1  -3   1 10733.7 835.647   1
   1   3   1 9974.76 831.057   1
  -1  -3   1 6470.00 832.651   1
  -1  -3   1 8351.68 848.456   6
   1  -3  -1 7544.63 833.940   6
  -1  -3   1 9604.77 848.428   5
   1   3   1 11020.3 860.528   2
  -1  -3   1 9323.16 843.723   4
   1  -3  -1 9526.85 857.341   3
  -1   3  -1 9340.36 845.623   4
   1  -3  -1 8900.40 872.729   2
  -1  -3   2 28.8677 18.1547   1
   1   3   2 28.5189 13.0746   1
  -1   3  -2 45.4410 14.3056   1
  -1   3  -2 65.1509 25.2817   1
  -1  -3   2 43.8913 17.9247   1
   1  -3  -2 90.1538 22.4535   6
  -1  -3   2 28.5113 26.8643   6
  -1  -3   2 60.9277 25.7275   5
  -1   3  -2 56.9345 18.9131   5
  -1  -3   2 29.6424 19.1463   4
  -1   3  -2 38.4494 23.7173   4
   1  -3  -2 51.3481 30.2380   3
   1  -3  -2 85.4147 14.6574   1
   1   3   2 56.3998 18.7445   1
   1   3   2 50.7707 32.1279   2
   1  -3  -2 15.3553 9.81890   1
   1   3   3 222.733 33.4554   1
   1  -3  -3 212.183 35.9720   1
   1   3   3 313.488 47.2426   2
  -1   3  -3 179.320 31.4121   1
  -1  -3   3 161.278 31.7854   1
  -1  -3   3 71.9553 30.4675   1
   1   3   3 191.480 31.8067   1
  -1   3  -3 315.413 54.5147   1
   1  -3  -3 138.565 26.1437   1
  -1  -3   3 216.501 45.1430   6
  -1  -3   3 265.423 46.0832   5
   1   3   3 156.262 41.1190   6
   1  -3  -3 233.296 53.5895   2
  -1  -3   3 147.586 31.4927   4
   1  -3  -3 170.838 42.2582   4
   1  -3  -3 157.144 41.1011   3
  -1   3  -3 146.559 34.4398   4
   1   3   3 115.497 26.9212   3
   1  -3  -4 280.006 57.7542   3
  -1   3  -4 455.791 66.5606   3
   1   3   4 304.468 46.1621   3
  -1   3  -4 358.991 45.7725   5
   1   3   4 291.457 58.5337   6
  -1  -3   4 313.426 56.5221   5
   1  -3  -4 183.884 61.9051   2
   1   3   4 281.580 50.8491   2
  -1  -3   4 430.175 51.7044   4
   1  -3  -4 286.526 59.5209   4
  -1   3  -4 424.082 56.3190   4
  -1   3  -4 288.178 43.9860   1
   1   3   4 345.684 50.8161   1
   1  -3  -4 319.476 45.0399   1
   1   3   4 343.629 49.2622   1
  -1   3  -4 490.980 84.0762   1
  -1  -3   4 318.330 50.2700   1
   1  -3  -5 292777. 24039.6   1
   1   3   5 279180. 24009.5   1
  -1   3  -5 271699. 24005.3   1
  -1  -3   5 243428. 24010.4   1
  -1  -3   5 268773. 24010.4   1
  -1   3  -5 250053. 24056.8   1
   1  -3  -5 240345. 24007.9   1
   1   3   5 243029. 24009.6   1
   1   3   5 279242. 24024.3   6
  -1  -3   5 256822. 24020.3   5
  -1   3  -5 261111. 24000.0   5
   1   3   5 266478. 24007.8   2
   1  -3  -5 283902. 24030.5   4
  -1   3  -5 259454. 24010.5   4
   1  -3  -5 256019. 24025.5   3
   1   3   5 260681. 24005.8   3
   1  -3  -5 208778. 24026.2   2
  -1   3  -5 275125. 24018.3   3
  -1  -3   6 23.8519 23.0830   1
  -1   3  -6 10.3513 12.4827   1
   1  -3  -6 13.0651 34.8254   1
  -1  -3   6 7.38882 15.3632   1
   1  -3  -6 18.9105 16.0405   1
   1   3   6 20.4207 13.0449   1
  -1  -3   6 38.5224 28.1460   6
   1   3   6-8.25290 18.4847   6
  -1   3  -6 40.1868 15.0790   5
   1   3   6 67.8385 41.2148   2
   1   3   6 9.57555 18.1304   2
   1  -3  -6 10.3593 32.6798   2
   1  -3  -6 40.7903 36.4631   4
  -1   3  -6 40.3442 22.3166   4
  -1   3  -6 28.3229 24.6500   3
   1  -3  -6 9.45394 23.9516   3
   1   3   7 18862.9 1737.87   1
  -1   3  -7 29759.8 1823.27   1
  -1  -3   7 17883.3 1734.67   1
  -1  -3   7 18827.9 1743.36   1
   1  -3  -7 25066.5 1792.12   1
  -1   3  -7 20446.2 1735.81   1
   1  -3  -7 20352.1 1732.62   1
   1   3   7 18853.3 1729.49   1
  -1  -3   7 15559.6 1742.54   6
   1   3   7 18415.6 1740.01   6
  -1  -3   7 18575.8 1742.38   5
  -1   3  -7 16702.0 1719.67   5
   1  -3  -7 18648.7 1755.07   4
  -1   3  -7 16825.0 1728.97   4
   1  -3  -7 18821.2 1746.51   3
   1  -3  -7 22646.3 1755.66   2
  -1   3  -7 17434.7 1735.44   3
   1   3   7 18659.8 1744.12   2
   1   3   8 24.6233 19.6072   1
  -1  -3   8 32.6469 18.2999   1
   1  -3  -8 14.6928 27.6974   1
  -1   3  -8 17.8023 21.2520   1
  -1  -3   8 9.93415 20.5451   1
   1   3   8 15.6790 11.7559   1
  -1  -3   8 9.08900 15.3882   6
   1   3   8 21.1317 18.8189   6
  -1  -3   8 15.7859 14.9460   5
   1   3   8 14.3688 13.4721   2
   1  -3  -8 39.3689 22.0390   2
  -1   3  -8 10.1927 8.99845   5
  -1   3  -8 34.5777 17.2203   4
   1  -3  -8 8.70696 12.8006   3
  -1   3  -8 13.2520 17.7115   3
   1   3   9 27575.4 2805.83   1
   1  -3  -9 44198.5 2862.54   1
  -1  -3   9 29684.5 2817.78   1
  -1   3  -9 49581.1 2884.34   1
  -1  -3   9 30058.3 2800.21   1
  -1   3  -9 34600.9 2805.85   1
   1  -3  -9 33782.1 2797.41   1
  -1  -3   9 28619.8 2805.01   6
  -1   3  -9 28895.0 2779.24   5
  -1  -3   9 31399.5 2802.77   5
   1   3   9 26344.7 2780.39   2
   1  -3  -9 39940.6 2833.96   4
   1  -3  -9 31466.7 2806.01   3
  -1   3  -9 29349.7 2796.69   3
   1   3   9 25688.9 2780.46   2
   1  -3  -9 40820.5 2806.38   2
  -1  -3  10 36.3368 20.3087   1
  -1   3 -10 25.4450 21.4366   1
   1   3  10-10.9764 20.6792   1
   1  -3 -10 14.6533 27.5915   1
   1  -3 -10-6.75053 16.0999   1
  -1   3 -10 16.5098 19.6745   1
  -1  -3  10-12.4672 14.8722   1
   1   3  10 5.95976 11.2611   1
  -1  -3  10-8.67547 10.3753   6
  -1  -3  10 22.6964 21.1398   5
   1   3  10-1.79411 7.76642   2
   1  -3 -10-5.29510 17.2879   2
   1   3  10 11.9304 8.54681   2
  -1   3 -10 18.6683 8.61256   5
   1  -3 -10 12.9054 21.7441   4
  -1   3 -10 8.06277 9.65000   4
  -1   3 -10 32.3282 20.3837   3
   1  -3 -10 8.54580 16.1130   3
   1  -3 -11 453.290 62.9513   1
   1   3  11 363.606 59.0866   1
  -1  -3  11 268.226 58.6377   6
  -1  -3  11 422.385 62.3168   5
  -1   3 -11 363.955 44.0236   5
   1   3  11 350.728 55.0053   6
  -1   3 -11 402.831 49.5166   4
   1  -3 -11 429.528 76.5362   4
  -1   3 -11 381.435 58.1208   3
   1  -3 -11 453.636 54.3071   2
   1  -3 -11 326.632 58.3150   3
  -1  -3  11 425.250 65.6714   1
  -1   3 -11 431.873 68.0835   1
   1   3  11 327.771 71.5963   1
   1  -3 -11 418.292 86.3273   1
   1  -3 -12 182.573 51.0229   1
  -1  -3  12 90.3347 31.5705   1
   1   3  12 12.9815 26.1913   1
  -1   3 -12 91.4939 31.1048   1
   1  -3 -12 122.213 33.5182   1
  -1   3 -12 88.3991 43.9754   1
   1   3  12 53.7182 29.2505   1
  -1  -3  12 112.594 32.3337   6
   1   3  12 102.692 25.3472   6
  -1  -3  12 106.597 30.1723   5
   1  -3 -12 54.4990 17.2934   2
   1   3  12 164.459 31.7624   5
   1  -3 -12 96.5729 44.4548   4
  -1   3 -12 85.7398 17.4992   5
  -1   3 -12 77.4481 20.1308   4
   1  -3 -12 104.735 31.7230   3
  -1   3 -12 159.531 33.0233   3
   1  -3 -13 341.725 66.8408   1
  -1  -3  13 250.754 47.1082   1
  -1   3 -13 193.280 48.2256   1
  -1  -3  13 157.579 41.5082   6
   1   3  13 262.679 39.7834   6
  -1  -3  13 222.858 44.2187   5
   1   3  13 269.867 46.4419   1
   1  -3 -13 222.489 47.2537   1
   1  -3 -13 265.511 65.1005   4
   1   3  13 257.061 41.3215   5
  -1   3 -13 188.672 29.8247   5
  -1   3 -13 130.175 29.1250   4
  -1   3 -13 184.545 38.6129   3
   1  -3 -13 182.050 41.1898   3
   1  -3 -14 109.170 45.9886   1
  -1  -3  14 159.428 39.7656   1
  -1   3 -14 88.5345 34.3174   1
   1   3  14 63.6710 35.8505   1
   1   3  14 157.944 30.3657   6
  -1  -3  14 128.784 35.8512   6
  -1  -3  14 209.150 41.3416   5
   1  -3 -14 71.9165 33.3135   1
  -1   3 -14 38.7533 31.0501   1
   1   3  14 81.4093 31.3324   1
   1   3  14 129.911 30.0845   5
   1  -3 -14 139.201 49.6948   4
  -1   3 -14 93.6820 22.6692   4
  -1   3 -14 161.687 34.4500   3
   1  -3 -14 128.357 34.7620   3
   1   3  15 61634.0 5382.87   6
  -1  -3  15 56759.8 5393.98   6
   1   3  15 61730.1 5383.20   5
  -1  -3  15 62130.6 5395.82   5
   1  -3 -15 45048.1 5406.94   4
  -1   3 -15 53891.2 5374.64   4
   1  -3 -15 51845.0 5395.40   1
  -1  -3  15 55621.5 5396.29   1
  -1   3 -15 64353.3 5414.69   1
   1   3  15 50344.2 5405.65   1
   1  -3 -15 66192.2 5423.05   1
  -1   3 -15 64251.1 5393.26   3
   1   3  15 67446.8 5403.79   1
  -1  -3  16 26.5782 18.4322   6
   1   3  16 10.7283 13.7713   6
   1  -3 -16 18.5149 19.2455   1
  -1  -3  16 26.2281 24.8028   1
   1   3  16 28.9960 20.0793   1
  -1   3 -16 34.7317 25.8969   1
   1  -3 -16 13.1396 24.8506   4
   1   3  16 37.8136 16.5800   5
  -1  -3  16 27.3965 20.4854   1
   1  -3 -16 25.7287 21.7950   1
  -1   3 -16 11.1316 18.9010   1
  -1   3 -16 42.2902 20.2862   3
  -1  -3  17 29491.3 2432.55   5
   1   3  17 27717.6 2416.93   5
  -1   3 -17 25356.0 2412.64   4
  -1  -3  17 26490.0 2428.93   6
   1   3  17 28985.6 2417.50   6
  -1  -3  17 26648.2 2447.62   1
   1   3  17 25662.0 2436.72   1
  -1   3 -17 20457.0 2426.49   1
  -1  -3  17 20989.1 2422.88   1
   1  -3 -17 29188.3 2453.61   1
  -1   3 -17 25513.5 2438.54   1
  -1  -3  18 27.0158 21.7024   6
   1   3  18 39.9111 20.0731   6
  -1  -3  18 36.1569 21.7822   5
  -1  -3  18 24.4688 27.4507   1
   1   3  18 27.9846 17.3194   5
   1  -3 -18 58.5938 31.3696   4
  -1   3 -18 44.6158 19.6471   4
  -1   3 -18 64.4066 25.9040   3
   1  -3 -18 10.5711 13.0329   3
   1  -3 -19 17098.6 1396.82   4
  -1  -3  19 14372.9 1379.46   6
  -1   3 -19 17316.2 1388.63   3
   1  -3 -19 18169.0 1398.74   3
  -1  -3  19 18503.2 1390.66   5
  -1  -3  20 9.60297 18.0728   5
   1   3  20 6.01785 14.3275   6
  -1  -3  20 8.78998 10.4665   6
   1   3  20 6.16872 13.7385   5
   1  -3 -20 10.0929 18.9945   4
  -1   3 -20 6.16059 12.7033   4
   1  -3 -20-11.6757 24.0691   3
  -1   3 -20-9.62824 16.2081   3
   1  -3 -21 251.166 49.3552   4
   1   3  21 207.819 39.3532   5
  -1  -3  21 155.133 43.3394   5
   1   3  21 222.470 40.0454   6
   1  -3 -21 240.553 55.4725   3
  -1   3 -21 247.117 49.8941   3
   1  -3 -22 17.1193 19.1114   4
   1   3  22 18.5334 13.8292   5
  -1  -3  22 38.3497 24.2461   5
   1   3  22 20.3792 14.0758   6
  -1  -3  22-8.17502 12.0017   6
  -1   3 -22 9.48143 8.10712   3
   1  -3 -22 24.3607 20.5499   3
  -1  -3  23 310.056 51.9823   6
   1   3  23 240.342 44.0400   5
  -1   3 -23 304.433 49.2390   2
  -1   3 -23 175.972 48.3992   3
   1  -3 -23 241.838 59.1435   3
   1   3  24 6.89400 11.6057   6
  -1  -3  24 14.5631 16.2139   6
  -1  -3  24 8.96105 16.8637   5
   1   3  24-5.61756 10.5737   5
   1  -3 -24-7.10727 13.3761   4
   1  -3 -24 11.7681 17.1543   3
  -1   3 -24 5.93991 13.2273   2
  -1  -3  25 5352.51 513.315   5
   1   3  25 5099.36 497.899   5
  -1   3 -25 6020.10 504.478   2
   1  -3 -25 5199.71 523.440   3
   1   3  25 4893.58 502.807   6
  -1  -3  25 4773.65 502.490   6
  -1  -3  26 7.93421 17.7857   5
   1   3  26 18.6244 12.5620   5
   1  -3 -26 18.2807 15.5219   4
  -1  -3  26 25.2012 15.1377   6
   1   3  26 28.7972 16.2071   6
   1  -3 -26 42.1480 23.5508   3
  -1  -3  27 14650.9 1141.71   5
   1  -3 -27 12132.1 1129.82   4
  -1  -3  27 11758.4 1129.56   6
   1   3  27 11962.8 1127.33   6
   1  -3 -27 13683.4 1150.75   3
  -1   3 -27 9979.20 1127.97   3
  -1   3 -27 12097.8 1126.37   2
   1   3  28 4.51905 7.70209   6
  -1  -3  28 10.7166 10.1554   6
   1  -3 -28 5.23159 10.8519   4
   1   3  28 15.5513 10.9186   5
  -1   3 -28 22.4141 12.5348   3
   1  -3 -28 17.7304 16.7255   3
  -1   3 -28 17.9892 12.6104   2
   1  -3 -29 2742.84 293.433   4
   1   3  29 3033.65 290.106   5
   1  -3 -29 3794.20 314.659   3
  -1   3 -29 2685.44 293.759   3
  -1  -3  29 3207.51 296.052   6
   1   3  29 2992.30 292.418   6
   1   3  30 3.35792 7.48518   5
   1  -3 -30 7.17824 10.4690   3
   1   3  30 3.83072 7.90469   6
   1  -3 -31 1082.64 116.597   4
  -1  -4 -30 15.5450 16.3085   3
   1   4 -30 39.2039 16.1125   2
  -1  -4 -29 17.2697 16.2742   3
   1   4 -29 8.09163 8.39089   2
  -1  -4 -28 26.9007 18.7656   3
   1   4 -28 50.1118 16.1358   3
  -1  -4 -28 27.9546 13.9637   4
   1   4 -28 21.2194 12.2808   2
  -1  -4 -27-4.94407 9.30311   4
  -1   4  27 3.61976 6.81126   5
   1   4 -27 4.30195 8.86746   2
   1  -4  27 5.93377 9.98663   6
   1   4 -27-9.88742 11.7667   3
  -1  -4 -27-9.67974 16.2911   3
  -1  -4 -26 15.7677 9.91288   4
  -1   4  26 3.93924 6.66419   5
   1   4 -26 18.0226 12.0089   2
   1  -4  26-6.49401 10.9503   6
   1   4 -26 5.35684 9.04091   3
  -1  -4 -26 10.2349 14.9330   3
  -1  -4 -25-10.5736 12.5862   3
   1   4 -25-5.82581 8.49559   3
  -1  -4 -25 11.3894 11.7413   4
  -1   4  25 4.14725 6.98511   5
   1   4 -25 4.62555 11.0127   2
  -1   4  24 49.1975 15.2128   5
  -1  -4 -24 48.5617 19.6024   4
   1   4 -24 53.3647 17.3862   2
  -1   4  24 60.9200 19.1235   6
   1   4 -24 25.5017 16.6733   3
   1  -4  23-8.21455 11.9756   6
  -1   4  23 5.39788 10.1601   6
  -1  -4 -23 31.3099 19.6397   3
   1   4 -23-6.93699 11.6777   3
  -1  -4 -23-6.48027 12.1962   4
  -1   4  23-4.85919 10.0192   5
   1  -4  22 95.9548 30.7095   6
   1   4 -22 86.3480 23.5646   2
  -1  -4 -22 60.0208 29.3328   3
   1   4 -22 45.8170 21.2734   3
  -1  -4 -22 110.886 27.5892   4
  -1   4  22 130.725 27.1890   5
   1  -4  21-9.14335 7.69756   6
  -1   4  21 6.65742 13.7245   6
   1   4 -21-5.66815 13.4928   2
  -1  -4 -21 9.93318 20.4760   3
   1   4 -21 8.28729 15.5955   3
  -1  -4 -21-7.51559 10.9565   4
  -1   4  21 11.3317 11.6810   5
  -1   4  20 13.5783 14.0326   6
   1  -4  20-9.44446 8.01508   6
   1   4 -20 24.1005 16.0668   2
   1   4 -20-9.11449 10.8964   3
  -1  -4 -20 24.1655 16.6361   4
   1  -4  19 19.2194 18.2032   6
  -1   4  19 24.8380 17.4567   6
   1   4 -19 6.33590 13.2270   2
   1   4 -19 9.78051 14.4086   3
  -1  -4 -19 8.42876 12.4627   3
  -1  -4 -19 8.63420 12.7579   4
  -1   4  19 59.8831 23.8472   5
   1  -4  18 19.2645 19.8802   6
  -1   4  18 16.2987 16.5148   6
  -1   4  18 7.21703 12.1883   5
  -1  -4 -18 9.24679 15.5952   4
   1   4 -18 20.3867 18.1117   2
   1   4 -18-10.7331 15.6763   3
  -1  -4 -18 7.68447 14.4948   3
   1  -4  17 26.0885 13.1176   5
   1  -4  17 28.5704 21.3174   6
  -1   4  17 15.2570 14.5226   5
  -1  -4 -17 39.9597 23.8793   4
   1   4 -17 14.6398 16.4455   2
  -1  -4 -17 29.6052 17.7535   3
   1   4 -17 21.7006 22.4735   3
   1  -4  16 75.8097 35.2697   1
   1  -4  16 120.479 23.1996   5
   1  -4  16 93.2139 30.2216   6
  -1   4  16 131.768 26.3389   6
  -1   4  16 60.1138 25.1648   5
  -1  -4 -16 212.890 46.0364   4
  -1  -4 -16 119.365 37.7742   1
   1   4 -16 118.581 32.9709   2
  -1  -4 -16 121.827 29.8662   3
   1   4 -15 40.5740 25.4596   1
   1  -4  15 23.4935 22.1159   1
  -1   4  15 13.0889 12.7401   6
   1  -4  15-9.05762 13.2227   6
   1  -4  15 14.4651 9.65201   5
  -1   4  15 7.79325 14.6832   5
  -1   4  15-9.42485 19.4413   1
   1   4 -15 8.61550 17.7743   2
  -1  -4 -15 16.7740 15.7990   1
   1   4 -15-10.7890 15.7429   3
  -1  -4 -15 6.56542 11.0748   3
   1   4 -14 150.687 45.5803   1
   1  -4  14 118.010 38.4540   1
  -1   4  14 147.405 27.0684   6
   1  -4  14 111.892 33.4509   6
   1  -4  14 154.842 25.9726   5
   1  -4  14 181.284 54.9936   2
   1   4 -14 150.950 41.8379   2
  -1  -4 -14 113.609 32.6860   1
   1   4 -14 166.913 41.4244   3
  -1  -4 -14 140.405 31.5081   3
  -1   4  13 155.100 32.9485   1
   1   4 -13 141.205 36.4792   1
   1  -4  13 177.918 41.1987   1
  -1   4  13 110.200 23.8076   6
   1  -4  13 91.5092 30.6468   6
   1  -4  13 116.158 21.1728   5
  -1  -4 -13 87.0138 33.0284   4
  -1   4  13 141.219 34.6619   5
   1   4 -13 90.9374 34.5042   3
  -1  -4 -13 82.4184 24.9297   3
  -1   4  13 74.9142 15.8538   2
  -1   4  13 138.392 33.4734   1
   1   4 -13 72.6066 31.9426   2
   1  -4  13 125.692 25.7071   1
  -1  -4 -13 184.313 34.7746   1
   1   4 -13 105.773 34.7339   1
   1  -4  13 150.093 48.4498   2
  -1   4  12 79.4108 28.5835   1
   1  -4  12 52.5150 26.6242   1
  -1  -4 -12 61.0778 22.6819   1
   1   4 -12 51.8653 26.3219   1
  -1   4  12 97.1560 20.9961   6
   1  -4  12 153.118 35.4063   6
   1  -4  12 85.5836 40.5303   2
  -1   4  12 76.0746 24.4907   5
  -1  -4 -12 77.1215 35.0401   4
  -1   4  12 83.9137 26.0285   1
   1   4 -12 46.8831 28.3724   1
   1  -4  12 76.9894 23.0168   1
   1   4 -12 104.426 37.3167   2
  -1  -4 -12 52.1881 19.1683   3
   1   4 -12 124.415 35.9194   3
   1  -4  11 15.3225 18.2934   1
   1   4 -11 7.73429 13.0989   1
  -1   4  11 7.86282 14.8673   1
   1  -4  11 7.82017 14.7875   6
  -1   4  11 16.2200 11.9108   6
   1  -4  11 22.6174 13.1605   5
   1  -4  11-15.2846 28.7975   2
  -1   4  11 10.9582 8.96513   2
  -1   4  11 13.1164 15.6778   5
  -1  -4 -11 13.1318 19.1958   4
   1  -4  11 24.2662 16.2097   1
   1   4 -11 12.8015 26.4276   2
   1   4 -11 29.2359 21.7463   1
  -1  -4 -11 17.6984 13.2159   3
   1   4 -11 35.8111 23.8688   3
  -1   4  10 37.0924 21.4206   1
   1  -4  10 60.5679 21.8896   1
  -1  -4 -10 65.1588 24.2263   1
   1  -4  10 68.9715 22.0823   6
  -1   4  10 52.2680 17.6716   6
   1  -4  10 53.8575 17.0926   5
   1  -4  10 111.913 46.9269   2
  -1  -4 -10 66.1582 31.9683   4
  -1   4  10 109.006 28.5702   5
  -1  -4 -10 22.7181 16.7758   1
   1  -4  10 30.5992 15.5670   1
   1   4 -10 30.2827 21.5194   1
  -1   4  10 57.4971 17.8989   1
   1   4 -10 46.1064 23.9532   3
  -1  -4 -10 85.3629 21.8566   3
  -1   4   9 72.1774 25.7604   1
  -1  -4  -9 70.0640 25.8211   1
   1   4  -9 114.497 29.8372   1
   1  -4   9 140.953 34.4593   6
   1  -4   9 145.391 26.9222   5
  -1   4   9 174.386 27.9717   6
   1  -4   9 16.7319 30.6314   2
  -1  -4  -9 131.362 43.0815   4
  -1   4   9 155.163 33.5753   5
   1   4  -9 139.342 33.2827   3
  -1  -4  -9 113.410 27.8574   3
   1   4  -9 184.654 53.1796   2
  -1  -4  -9 65.3117 28.2059   1
   1  -4   9 193.129 33.1610   1
  -1   4   9 106.831 25.4213   1
   1   4  -9 182.591 42.6757   1
   1  -4   8 51.9086 20.5479   1
  -1  -4  -8 35.6629 18.2818   1
  -1   4   8 63.9104 19.0045   1
   1   4  -8 39.9589 22.7251   1
   1   4  -8 16.5941 20.2916   2
   1  -4   8 37.1007 16.1389   1
  -1  -4  -8 59.2292 21.2397   1
   1   4  -8 60.3190 23.1743   1
  -1   4   8 64.0344 21.0998   1
   1  -4   8 85.9018 26.6967   6
  -1   4   8 46.4079 17.6501   6
   1  -4   8 62.8465 18.9046   5
  -1  -4  -8 51.3647 36.1413   4
   1   4  -8 40.8558 10.1036   4
   1   4  -8 44.2597 21.1283   3
  -1  -4  -8 60.2033 20.7945   3
   1  -4   7 330.181 42.7920   1
  -1  -4  -7 198.229 44.4292   1
   1   4  -7 283.695 46.5554   3
  -1   4   7 242.640 42.5122   6
  -1  -4  -7 320.065 51.3795   5
   1  -4   7 347.271 43.1436   5
   1  -4   7 365.055 75.9570   2
  -1  -4  -7 296.724 64.8515   4
   1   4  -7 247.306 34.4717   4
  -1   4   7 242.406 43.9447   5
   1   4  -7 254.117 32.9327   4
  -1  -4  -7 241.503 43.5730   3
  -1  -4  -7 194.287 42.7360   1
   1  -4   7 290.038 43.7466   1
   1   4  -7 315.774 76.5773   2
   1   4  -7 375.370 49.1977   1
   1   4  -7 265.069 51.7611   1
  -1   4   6 266.545 30.4313   1
   1  -4   6 234.651 33.9420   1
  -1  -4  -6 133.894 35.2118   1
  -1   4   6 19.1337 27.2482   1
  -1  -4  -6 223.921 38.6389   1
   1   4  -6 275.760 42.6268   3
   1  -4   6 261.704 36.8402   5
  -1  -4  -6 212.114 45.1097   5
   1  -4   6 145.756 56.4687   2
  -1   4   6 208.628 39.3768   5
  -1  -4  -6 140.842 46.0851   4
   1   4  -6 227.650 35.9288   4
   1   4  -6 243.952 30.0891   4
   1   4  -6 90.2580 51.7252   2
   1  -4   6 239.774 35.7919   1
   1   4  -6 207.529 42.5638   1
  -1  -4  -5 3.63450 7.50277   1
  -1   4   5 1.26078 4.76231   1
  -1   4   5 1.83217 5.35651   1
   1   4  -5-5.05807 7.38360   1
   1  -4   5 7.83288 14.7444   6
   1  -4   5 9.38958 9.68577   5
  -1  -4  -5 7.37090 17.5484   5
   1  -4   5 17.8406 26.0062   2
  -1   4   5 16.7793 15.6154   5
   1   4  -5 17.9706 21.3900   2
   1   4  -5-6.46591 10.8898   1
   1  -4   5 3.54679 7.32226   1
   1   4  -5 16.1078 14.2938   3
  -1  -4  -4 6.38739 7.11511   1
   1   4  -4-4.29251 10.8395   1
  -1  -4  -4 2.83848 7.92623   1
   1  -4   4 2.59329 6.55185   1
   1  -4   4-7.88943 13.2804   6
  -1   4   4 6.20349 12.7895   6
  -1  -4  -4-7.74805 15.9727   5
   1  -4   4-4.90186 11.6699   5
   1  -4   4-18.6607 31.4070   2
  -1   4   4 11.4442 13.6217   5
  -1  -4  -4 10.0917 18.9908   4
   1   4  -4 5.10886 9.61656   3
   1  -4   4 9.88799 9.07098   1
   1   4  -4-17.2587 32.4759   2
   1   4  -4-4.95623 11.7993   1
   1   4  -3 480.660 64.6556   1
  -1  -4  -3 575.188 63.6881   1
  -1  -4  -3 651.098 61.5952   1
   1   4  -3 720.197 109.377   2
   1   4  -3 676.615 66.4775   1
   1  -4   3 450.752 56.9676   1
   1  -4   3 405.318 69.9441   6
   1  -4   3 559.832 69.7606   5
  -1  -4  -3 509.993 77.8624   5
  -1   4   3 621.125 72.2114   5
   1  -4   3 564.391 109.174   2
  -1  -4  -3 427.788 77.6040   4
  -1  -4  -3 521.688 71.1920   3
   1   4  -3 513.844 67.7396   3
  -1  -4  -2 8.18791 8.94348   1
  -1  -4  -2 1.93517 6.57967   1
   1  -4   2 44.0975 24.7561   6
  -1  -4  -2 15.7571 17.5654   5
   1  -4   2 20.1986 44.9797   2
  -1  -4  -2 16.8596 21.3013   4
   1   4  -2 15.9937 10.3211   1
   1   4  -2 4.91410 10.1717   3
   1  -4   1 199.028 36.3123   6
  -1  -4  -1 263.934 45.6838   5
   1  -4   1 166.428 67.0817   2
  -1  -4  -1 159.549 35.6679   4
   1   4  -1 211.914 53.3880   2
  -1  -4  -1 150.522 22.1409   1
  -1  -4  -1 117.095 24.9522   1
  -1  -4   0 354.161 38.9307   1
   1  -4   0 290.979 50.0210   6
  -1  -4   0 364.026 56.7382   5
  -1  -4   0 248.576 49.3202   4
   1  -4   0 339.754 58.6436   3
  -1  -4   0 265.053 38.5042   1
   1   4   0 442.218 72.0896   2
   1   4   0 376.361 40.9208   1
  -1  -4   1 138.387 24.5320   1
  -1  -4   1 215.790 26.0144   1
   1  -4  -1 137.208 33.1445   6
  -1  -4   1 100.523 33.1191   6
  -1  -4   1 143.795 38.3705   5
   1  -4  -1 138.709 57.5387   2
  -1  -4   1 198.740 37.6338   4
  -1   4  -1 231.424 41.0470   4
   1  -4  -1 192.133 42.0046   3
   1   4   1 175.647 24.2579   1
   1   4   1 166.652 42.7823   2
  -1  -4   2 2.90888 6.54234   1
  -1  -4   2 9.61264 10.4840   1
  -1  -4   2 25.9380 23.0261   6
  -1  -4   2 7.73434 15.9693   5
  -1  -4   2 35.2367 19.7895   4
  -1   4  -2 21.7659 22.0326   4
   1  -4  -2-8.95409 15.0982   3
   1  -4  -2-19.4983 36.7008   2
   1   4   2 15.9445 27.6759   2
   1   4   2 6.98071 8.58530   1
  -1  -4   3 611.607 62.2752   1
   1   4   3 560.139 75.5770   6
  -1  -4   3 439.940 76.4739   6
   1   4   3 481.395 70.2324   2
   1  -4  -3 411.877 95.5234   2
  -1   4  -3 477.755 68.3334   4
  -1   4  -3 428.837 51.9724   1
  -1   4  -3 585.450 54.9717   1
  -1  -4   3 520.302 62.8179   1
   1   4   4 7.30777 9.72811   1
   1   4   4 6.07765 16.1759   2
   1   4   4 3.02902 5.70794   1
  -1  -4   4-3.84485 9.71126   1
  -1  -4   4 9.00468 15.1580   6
  -1  -4   4 7.52624 14.1651   5
   1  -4  -4-18.7476 31.5537   2
  -1  -4   4 4.76613 13.3056   4
   1  -4  -4 8.60124 16.1875   4
  -1   4  -4-5.98135 12.3329   4
  -1   4  -4 7.22988 13.6076   3
   1   4   5-5.09065 9.58184   1
  -1   4  -5 2.92149 6.50885   1
   1  -4  -5 6.26790 5.11261   1
  -1   4  -5-5.22005 12.4267   1
  -1  -4   5-4.43382 9.14237   1
  -1  -4   5 14.4035 17.1427   1
   1   4   5-3.64181 8.67128   1
  -1  -4   5 8.98372 16.9060   6
  -1  -4   5 30.2404 17.9956   5
   1  -4  -5-16.9460 31.8873   2
   1  -4  -5-8.84710 21.0585   4
  -1   4  -5-5.39945 12.0237   4
  -1   4  -5 6.76452 11.3872   3
   1   4   6 269.499 47.4898   1
   1  -4  -6 187.505 30.4364   1
  -1   4  -6 203.558 29.9470   1
  -1  -4   6 232.741 40.4057   1
  -1   4  -6 275.250 49.7789   1
   1  -4  -6 137.621 26.3585   1
  -1  -4   6 247.419 48.7623   1
   1   4   6 129.360 33.7223   1
  -1  -4   6 284.143 48.9668   6
   1   4   6 212.154 42.1277   6
  -1  -4   6 192.075 39.6061   5
   1  -4  -6 207.677 60.0352   2
   1   4   6 168.967 33.2812   2
   1  -4  -6 280.448 52.5935   4
  -1   4  -6 245.461 37.4968   4
  -1   4  -6 225.302 38.4233   3
   1  -4  -7 282.899 42.3472   1
   1   4   7 449.486 66.2186   1
  -1   4  -7 301.170 41.3127   1
  -1  -4   7 379.726 47.0549   1
  -1  -4   7 354.740 62.0625   1
  -1   4  -7 261.576 63.6214   1
   1   4   7 308.785 45.1407   1
  -1  -4   7 398.019 60.2169   6
  -1  -4   7 275.324 50.0491   5
   1   4   7 434.527 58.6746   6
   1   4   7 369.231 48.4515   2
   1  -4  -7 363.696 71.4797   2
   1  -4  -7 217.131 52.5602   4
  -1   4  -7 289.339 45.4710   4
  -1   4  -7 314.150 49.9752   3
   1  -4  -7 274.861 51.8356   3
  -1   4  -8 12.4837 11.4682   1
   1  -4  -8 32.3241 18.1506   1
   1   4   8-10.9412 18.9800   1
   1   4   8 35.3223 16.1594   1
  -1   4  -8 36.3662 29.2164   1
  -1  -4   8 45.8674 25.9409   1
   1  -4  -8 34.1442 12.7085   1
  -1  -4   8 58.9429 27.8260   6
  -1  -4   8 57.8309 23.2211   5
   1   4   8 82.6207 24.3273   6
   1  -4  -8 88.9060 32.7206   2
   1   4   8 29.2515 15.2110   2
   1  -4  -8 9.88441 25.3737   4
  -1   4  -8 70.0481 18.9973   4
   1  -4  -8 48.6584 20.9835   3
  -1   4  -8 128.714 28.2278   3
  -1  -4   9 86.1904 35.0309   1
  -1   4  -9 67.0601 37.7807   1
   1   4   9 88.4849 23.7137   1
   1  -4  -9 135.669 24.8236   1
   1  -4  -9 112.339 30.4747   3
  -1   4  -9 138.206 28.8891   3
   1   4   9 113.236 28.2515   6
  -1  -4   9 109.518 29.5094   5
   1   4   9 115.332 23.6288   2
   1  -4  -9 132.061 38.4289   2
   1  -4  -9 114.172 41.8998   4
  -1   4  -9 185.262 29.2620   4
  -1  -4   9 191.866 29.2262   1
   1  -4  -9 125.172 30.8653   1
  -1   4  -9 185.107 30.1617   1
   1   4   9 86.4224 38.0634   1
  -1  -4  10 60.4889 18.7417   1
   1  -4 -10 37.1582 21.3912   1
   1   4  10 49.3427 31.5780   1
  -1   4 -10 148.232 28.4596   1
  -1  -4  10 50.8918 26.7420   1
   1  -4 -10 45.2139 15.5797   1
   1   4  10 34.3538 16.2691   1
  -1  -4  10 40.4560 22.1579   6
  -1  -4  10 71.5711 23.9056   5
   1   4  10 55.0305 19.9506   6
   1  -4 -10 79.0643 28.2069   2
   1   4  10 40.2731 13.5045   2
   1  -4 -10 87.0805 33.4380   4
  -1   4 -10 55.5090 16.5011   4
  -1   4 -10 34.1395 18.0392   3
   1  -4 -10 96.3840 27.5375   3
   1  -4 -11 8.27678 17.2366   1
  -1  -4  11 21.3508 12.1353   1
  -1   4 -11 14.5427 24.5984   1
   1   4  11 3.95560 11.3101   1
   1  -4 -11 40.1469 15.2147   1
  -1  -4  11 7.87447 15.0194   6
   1   4  11 29.1305 14.9119   6
  -1  -4  11 7.18446 15.0115   5
  -1   4 -11 42.0661 13.0910   4
   1  -4 -11 22.8913 14.5666   3
  -1   4 -11 51.0760 18.0369   3
  -1   4 -12 85.3806 41.8528   1
   1   4  12 50.6067 17.1881   1
  -1  -4  12 100.368 45.1358   1
   1  -4 -12 117.023 23.1522   1
  -1  -4  12 55.0644 24.5070   6
  -1  -4  12 72.3479 25.7110   5
   1   4  12 117.179 25.0252   6
   1   4  12 15.8500 8.67374   2
   1   4  12 48.0099 9.63427   2
   1  -4 -12 23.7831 27.0537   4
   1  -4 -12 61.3022 25.5862   3
  -1   4 -12 91.7924 24.2965   3
  -1  -4  12 74.0162 22.6497   1
   1   4  12 144.049 42.0193   1
  -1   4 -12 149.995 31.7233   1
  -1  -4  13 96.4741 25.9344   1
   1  -4 -13 58.3727 27.8646   1
   1   4  13 145.618 43.3958   1
  -1   4 -13 116.707 30.3426   1
  -1  -4  13 69.9672 24.0202   6
   1   4  13 145.873 28.9231   6
  -1   4 -13 137.343 44.4550   1
  -1  -4  13 86.0056 35.8061   1
   1   4  13 139.189 29.1978   5
   1  -4 -13 121.808 44.6922   4
  -1   4 -13 98.9905 18.9292   4
  -1   4 -13 109.176 25.8329   3
   1  -4 -13 96.3800 26.9992   3
   1   4  14 163.698 43.6317   1
   1   4  14 122.973 27.0618   6
  -1  -4  14 209.303 38.4444   5
  -1  -4  14 169.011 45.7544   1
  -1   4 -14 80.3024 19.5558   4
  -1   4 -14 111.035 27.1524   3
   1  -4 -14 147.191 32.4525   3
   1  -4 -15 20.8268 24.7884   1
   1   4  15 10.0441 16.9091   1
  -1  -4  15 7.98805 9.51485   6
   1   4  15 4.67158 13.0444   6
  -1  -4  15 7.60403 11.0904   5
  -1   4 -15 12.5741 27.9978   1
  -1  -4  15 11.7537 22.1201   1
   1   4  15 5.10165 11.3655   5
   1  -4 -15 12.2403 23.0356   4
  -1   4 -15-2.80054 8.17370   4
  -1   4 -15-5.94137 11.1869   3
   1  -4 -15 22.7750 19.1694   3
   1  -4 -16 180.530 48.5942   1
   1   4  16 144.728 27.8788   6
  -1  -4  16 145.481 35.1507   6
  -1  -4  16 188.344 37.2842   5
  -1  -4  16 160.834 43.6014   1
   1  -4 -16 107.836 38.0396   4
   1   4  16 129.313 27.5479   5
  -1   4 -16 78.4236 18.7323   4
  -1   4 -16 99.6818 27.5241   3
   1  -4 -16 94.6696 29.5744   3
  -1  -4  17 40.3118 21.7315   5
  -1  -4  17 32.9503 21.0815   6
   1   4  17 43.2109 19.2634   5
   1  -4 -17 46.1939 24.0543   4
  -1   4 -17 13.7119 12.0458   4
  -1   4 -17 42.0292 20.7104   3
   1  -4 -17 48.3240 21.7095   3
   1   4  18 4.88624 13.0077   5
   1  -4 -18-10.9833 16.0126   4
  -1  -4  18 8.37895 15.7705   5
  -1  -4  18 8.38183 15.7759   6
   1   4  18 9.12906 12.1520   6
   1  -4 -18 8.46048 17.4430   3
  -1   4 -18-7.33459 13.8060   3
   1  -4 -19 10.3178 17.6511   4
   1   4  19 39.3504 17.3574   5
  -1  -4  19 8.68745 16.6505   5
  -1   4 -19 45.3173 22.2434   3
   1  -4 -19 17.7875 17.0317   3
  -1  -4  19 50.8505 21.6283   6
   1   4  20 10.2129 10.5670   5
  -1  -4  20 8.47060 14.2866   6
   1   4  20 19.1945 12.8035   6
   1  -4 -20-8.86656 16.7099   3
  -1   4 -20 7.71651 13.0204   3
   1   4  21 5.39172 6.41649   5
   1  -4 -21 8.87840 12.9405   4
  -1  -4  21-9.13265 17.1845   5
   1   4  21-4.93113 13.1220   6
  -1  -4  21 8.40100 17.3165   6
   1  -4 -21-9.26715 13.5071   3
  -1   4 -21-7.92855 11.5560   3
   1   4  22 100.335 24.4810   6
  -1  -4  22 57.6401 23.7196   6
   1  -4 -22 179.892 36.2421   4
  -1   4 -22 109.054 26.5764   2
   1  -4 -22 125.015 34.5796   3
  -1   4 -22 46.8364 21.6986   3
   1  -4 -23 7.51362 14.1603   4
   1   4  23 21.6601 11.1899   5
  -1  -4  23 9.24970 17.4229   5
   1   4  23-5.13803 12.2549   6
  -1  -4  23 7.96170 13.4231   6
  -1   4 -23 15.8236 14.9084   3
   1  -4 -23-9.87250 16.6344   3
   1   4  24 33.8444 19.2217   6
   1  -4 -24 55.2753 21.9604   4
   1   4  24 21.6873 14.0115   5
  -1  -4  24 18.2210 19.0165   5
  -1   4 -24 50.1216 18.9834   2
  -1   4 -24 15.5855 13.4531   3
   1  -4 -24 29.9925 19.0489   3
   1   4  25-5.96686 11.2304   6
  -1   4 -25 5.29076 10.9085   2
  -1   4 -25-7.28697 12.2666   3
   1   4  25 5.03518 7.34319   5
   1  -4 -25 12.5788 12.9664   4
   1   4  26-5.70249 11.7603   6
  -1  -4  26 6.68358 9.74878   6
  -1   4 -26 4.87310 12.3079   2
  -1   4 -26 6.51240 7.75934   3
   1  -4 -26 5.79297 8.45182   4
   1   4  26 4.55479 8.57885   5
  -1  -4  27-6.17503 10.3929   6
   1   4  27 5.41119 12.0477   6
  -1   4 -27-5.85513 6.96841   3
   1  -4 -27-9.30328 11.0717   3
   1   4  27 4.10202 10.3558   5
  -1  -4  28 28.3290 13.8147   6
   1   4  28 23.6470 12.9375   6
  -1   4 -28 34.0690 14.1996   2
   1  -4 -28 35.0218 21.0537   3
   1  -4 -28 54.4855 18.4143   4
   1   4  28 26.0736 11.6924   5
  -1   4 -29-4.00524 9.53303   2
   1   4  29 4.11504 8.48220   6
   1   5 -27 6373.27 602.535   2
   1   5 -26 7.98856 8.93246   2
   1   5 -26 10.3003 11.4971   3
  -1   5  25 3788.04 328.045   5
  -1  -5 -25 3311.06 331.845   4
   1  -5  25 3621.62 341.349   6
   1   5 -25 2692.02 330.424   3
   1   5 -25 3406.72 328.341   2
  -1   5  24-4.28100 8.06206   5
  -1  -5 -24-5.45755 10.2745   4
   1   5 -24-4.39714 11.7057   2
   1  -5  24-7.83053 9.32461   6
   1   5 -24 6.20011 10.4400   3
  -1  -5 -24-8.12635 11.8489   3
  -1  -5 -23 142.046 31.7054   4
   1   5 -23 152.400 30.6006   2
   1  -5  23 156.152 37.5129   6
   1   5 -23 150.737 34.2859   3
  -1  -5 -23 250.276 44.0920   3
   1  -5  22 8.47432 12.3556   6
   1   5 -22 19.4627 13.5835   2
  -1  -5 -22 7.67573 12.9222   3
   1   5 -22 7.45262 14.0268   3
  -1   5  22-4.98780 10.2860   5
  -1  -5 -22-6.33530 9.23929   4
   1  -5  21 151.175 38.7583   6
   1   5 -21 153.285 32.0659   2
  -1  -5 -21 130.804 35.2493   3
   1   5 -21 49.2320 27.3317   3
  -1  -5 -21 216.906 38.8149   4
  -1   5  21 266.560 38.2720   5
   1  -5  20 8.86792 17.0671   6
  -1   5  20 23.2524 15.8789   5
  -1  -5 -20 72.4108 23.0794   4
   1   5 -20-9.08466 11.3901   3
  -1  -5 -20 41.1715 20.3215   3
   1   5 -20 70.5238 20.7279   2
  -1  -5 -19 7461.82 602.786   4
  -1   5  19 6999.28 588.138   6
   1  -5  19 8566.85 614.498   6
  -1  -5 -19 6873.29 596.835   3
   1   5 -19 3441.98 591.491   3
  -1   5  19 4918.12 587.595   5
  -1   5  18 22.1517 15.9183   6
  -1   5  18-6.59667 9.78042   5
   1   5 -18 9.73103 14.2960   3
  -1  -5 -18 19.3683 14.4852   3
   1   5 -18 24.5408 17.9739   2
  -1  -5 -17 11000.8 982.826   4
   1  -5  17 13680.5 986.741   6
  -1   5  17 11937.3 963.619   6
   1   5 -17 9121.02 983.526   3
  -1  -5 -17 10298.0 970.397   3
   1   5 -17 11963.6 976.913   2
  -1   5  16 15.4688 13.6727   6
   1  -5  16 55.6728 21.3267   6
  -1   5  16 19.9686 13.9697   5
  -1  -5 -16 37.2335 22.3105   4
   1   5 -16 28.8445 18.3933   2
   1   5 -16 38.5255 24.4561   3
  -1  -5 -15 21799.4 2238.27   4
   1   5 -15 24934.0 2237.07   2
   1  -5  15 28592.2 2238.50   6
  -1   5  15 24562.8 2217.84   6
  -1   5  15 20677.3 2225.80   5
   1  -5  14 4.06786 10.8257   5
   1  -5  14-7.44991 15.3567   6
  -1   5  14 3.68679 10.7480   6
  -1   5  14 11.6880 16.3109   5
  -1  -5 -14 10.0474 16.9103   4
  -1  -5 -14-10.7465 11.0764   1
   1   5 -14-8.64266 16.2631   2
  -1  -5 -14-5.84210 9.83319   3
   1  -5  13 39.9641 22.7482   1
   1  -5  13 46.2986 17.4172   5
   1  -5  13 57.8775 21.4381   6
  -1   5  13 58.3143 22.8147   5
  -1  -5 -13 51.3593 26.2157   4
  -1  -5 -13 17.3574 11.5479   3
  -1   5  13 4.52813 19.8074   1
  -1  -5 -13 54.6606 19.5454   1
   1   5 -13 38.1462 25.6678   2
  -1  -5 -12-5.81970 10.9540   3
   1  -5  12 4.30477 10.8707   5
  -1   5  12 7.82873 11.8795   6
  -1  -5 -12 10.3931 19.5581   4
   1   5 -12 6.02389 10.1418   1
   1  -5  12 11.9730 12.3425   1
  -1  -5 -12 4.61844 8.69446   1
  -1   5  12-4.03912 10.2003   1
  -1   5  12-2.96121 8.63626   2
   1   5 -11 196.400 42.4738   3
  -1  -5 -11 145.576 30.5377   3
  -1   5  11 254.083 33.4785   6
   1  -5  11 151.821 30.4644   5
   1  -5  11 179.345 52.8857   2
  -1   5  11 130.199 31.4084   5
  -1  -5 -11 145.513 42.9270   4
   1  -5  11 183.051 34.3571   1
   1   5 -11 93.1096 28.0808   1
  -1  -5 -11 154.226 29.5474   1
   1   5 -11 198.608 55.1280   2
  -1   5  11 172.664 28.5218   1
   1   5 -10 38.6119 34.8767   2
   1  -5  10 155.828 33.3040   6
   1  -5  10 82.0475 22.9973   5
  -1   5  10 77.5256 19.9504   6
   1  -5  10 41.6850 19.8178   1
  -1  -5 -10 74.6787 20.3788   1
   1   5 -10 46.4982 19.0966   1
  -1   5  10-4.29380 13.6735   1
  -1   5  10 84.5567 22.3211   5
  -1  -5 -10 71.9060 31.8548   4
  -1  -5 -10 76.7050 24.2017   3
   1   5 -10 70.9409 27.3899   3
  -1   5   9 5117.00 473.150   1
  -1   5   9 8396.38 496.753   6
   1  -5   9 7812.92 509.432   6
  -1   5   9 10000.3 507.978   5
   1   5  -9 6176.54 473.267   4
  -1  -5  -9 8863.40 508.700   3
   1   5  -9 9096.04 510.912   3
  -1  -5  -9 7734.70 492.504   1
   1   5  -9 6967.89 497.555   1
   1   5  -8 15.2835 25.7223   2
   1  -5   8-2.47749 3.61166   1
  -1  -5  -8 9.21432 7.31074   1
  -1   5   8 1.90722 3.49856   1
   1  -5   8 3.24720 8.19785   1
  -1   5   8-2.94796 4.80438   1
   1   5  -8-4.47319 9.22062   1
   1  -5   8 7.21102 16.0548   6
   1  -5   8-4.67026 9.62681   5
  -1   5   8 5.01641 11.9399   6
   1  -5   8-16.8429 31.6925   2
  -1   5   8-5.02286 9.45153   5
  -1  -5  -8 9.54806 11.3630   4
   1   5  -8-2.03806 6.18401   4
  -1  -5  -8 6.26653 12.9171   3
   1   5  -8 5.64907 13.4457   3
  -1  -5  -7 4484.65 474.059   1
   1   5  -7 8558.66 522.876   1
  -1  -5  -7 3611.28 474.359   1
   1  -5   7 4948.92 475.461   1
   1  -5   7 5488.71 495.114   6
  -1   5   7 6005.49 490.153   6
  -1   5   7 5747.77 486.355   5
   1  -5   7 6398.66 489.325   5
   1   5  -7 5264.73 528.051   2
  -1  -5  -7 5410.31 503.354   4
   1   5  -7 4507.11 473.801   4
  -1  -5  -7 5924.85 492.408   3
   1   5  -7 4948.37 485.786   3
   1  -5   7 6329.49 554.671   2
   1  -5   6 66.4373 13.1678   1
   1   5  -6 64.9720 39.1681   2
   1  -5   6 43.5625 12.0900   1
  -1  -5  -6 48.2262 14.4331   1
  -1  -5  -6 54.6963 12.4656   1
   1   5  -6 18.0497 16.4383   1
   1  -5   6 177.920 35.2977   6
  -1   5   6 123.163 25.9386   6
  -1  -5  -6 83.2404 25.4795   5
   1  -5   6 88.5994 23.5416   5
   1  -5   6 96.6006 54.2865   2
  -1   5   6 110.699 25.1231   5
  -1  -5  -6 61.2733 25.2258   4
   1   5  -6 70.1112 18.2861   4
  -1  -5  -6 75.3664 22.1747   3
   1   5  -6 62.0008 20.8923   3
   1   5  -5 77348.0 4014.55   1
  -1  -5  -5 74623.8 4000.73   1
   1   5  -5 77137.8 4054.42   1
  -1  -5  -5 73751.3 4003.53   1
  -1   5   5 77109.1 4034.79   6
   1  -5   5 87805.1 4052.29   6
   1  -5   5 79916.6 4029.99   5
  -1  -5  -5 84467.6 4041.93   5
  -1   5   5 75323.9 4030.54   5
   1   5  -5 77051.9 4113.14   2
  -1  -5  -5 81219.1 4054.60   4
  -1  -5  -5 80592.9 4034.73   3
   1  -5   5 87561.2 4165.42   2
   1   5  -5 75859.7 4027.03   3
   1   5  -4 14.7498 7.57200   1
   1  -5   4 37.0305 27.2756   6
  -1   5   4 66.9796 23.6079   6
  -1  -5  -4 13.1896 15.8859   5
   1  -5   4-22.6264 46.7028   2
  -1   5   4 25.0121 14.7860   5
  -1  -5  -4 39.0505 23.8223   4
   1   5  -4 75.2263 49.0952   2
   1   5  -4 22.4900 16.8689   1
   1   5  -4 23.9835 14.7577   3
   1  -5   3 58.2204 21.0573   6
  -1  -5  -3 59.7442 21.6270   5
   1  -5   3 47.9841 45.4853   2
  -1   5   3 90.0457 22.1724   5
  -1  -5  -3 74.4443 25.6665   4
   1   5  -3 54.3260 43.1222   2
   1   5  -3 38.0328 17.3959   1
   1   5  -3 42.5538 10.6412   1
   1   5  -3 70.6651 20.5855   3
   1  -5   2-6.99336 10.1930   6
  -1  -5  -2-6.90434 11.6200   5
  -1  -5  -2 7.10241 13.3643   4
   1  -5   2-25.1730 42.3662   2
   1   5  -2 12.1326 20.4193   2
   1   5  -2-0.97089 3.36868   1
   1   5  -2 2.59948 7.57765   1
   1   5  -2 4.73703 11.9587   3
   1   5  -1 2313.67 214.454   2
  -1  -5  -1 1661.73 188.613   4
   1  -5   1 1879.00 190.219   6
   1  -5   1 1689.00 248.465   2
   1   5  -1 1659.76 181.849   3
   1   5   0 9.29108 17.4833   2
   1  -5   0-6.55330 14.5912   6
  -1  -5   0 6.98338 10.1797   5
   1  -5   0 26.2365 49.3683   2
  -1   5   0-7.53787 14.1846   4
   1   5   0 4.97565 7.25389   3
  -1  -5   1 1686.93 201.023   6
  -1  -5   1 1754.92 199.836   5
   1   5   1 1996.38 209.720   2
  -1  -5   1 1889.47 198.773   4
  -1   5  -1 2358.50 208.511   4
   1   5   1 1873.40 194.407   3
   1  -5  -1 1752.37 271.861   2
  -1  -5   2-0.98921 3.22431   1
  -1  -5   2-7.73414 15.9420   6
  -1  -5   2-6.76235 9.85639   5
   1  -5  -2-24.5340 20.6454   2
  -1  -5   2 22.9380 16.0047   4
   1  -5  -2 7.88434 9.38298   3
   1   5   2 7.09458 15.7955   2
   1   5   3 57.1967 24.4080   2
  -1  -5   3 36.3332 10.4199   1
  -1  -5   3 64.0387 16.3019   1
  -1  -5   3 63.4613 23.6321   6
   1   5   3 91.7437 27.6473   6
  -1  -5   3 62.0326 22.9861   5
   1  -5  -3 67.7977 57.2595   2
  -1  -5   3 44.3812 18.7258   4
  -1   5  -3 63.1262 23.6621   4
   1  -5  -3 47.3119 23.4971   3
  -1   5  -3 67.8654 24.0457   3
   1   5   4 62.4844 25.0423   2
  -1  -5   4 23.3353 9.47965   1
  -1  -5   4 10.0119 13.0347   1
  -1  -5   4 40.2047 23.6562   6
  -1  -5   4 41.7868 22.9215   5
   1   5   4 7.12691 15.0333   6
  -1   5  -4 62.6086 25.0912   4
   1  -5  -4 24.0786 16.8493   3
  -1   5  -4 50.2425 24.9931   3
  -1  -5   5 67846.0 1306.81   1
  -1   5  -5 60638.7 1196.62   1
  -1  -5   5 58798.0 1228.49   1
  -1  -5   5 82544.9 1366.38   6
   1   5   5 70132.3 1320.90   6
  -1  -5   5 76592.4 1331.55   5
   1   5   5 68894.7 1289.25   2
  -1   5  -5 73728.8 1294.25   4
   1  -5  -5 86959.1 1374.67   3
  -1   5  -5 74038.6 1305.09   3
  -1   5  -6 64.5742 11.9774   1
   1   5   6 14.0255 15.3853   1
  -1   5  -6 48.5468 11.3989   1
   1   5   6 63.4709 14.1591   1
  -1  -5   6 49.3502 23.5732   1
  -1  -5   6 15.1428 11.4751   1
  -1  -5   6 97.0402 29.3477   6
   1   5   6 41.1178 18.0848   6
  -1  -5   6 73.1294 24.3128   5
   1  -5  -6 29.1629 41.0357   2
   1   5   6 71.6944 21.9252   2
   1  -5  -6 89.4394 31.0491   4
   1  -5  -6 49.3779 22.5244   3
  -1   5  -6 66.7584 21.5057   4
  -1   5  -6 90.6038 21.9522   3
  -1   5  -7 4018.24 428.957   1
   1   5   7 3455.13 435.731   1
  -1  -5   7 6469.06 463.889   1
  -1   5  -7 4659.18 428.615   1
  -1  -5   7 4209.46 431.820   1
   1   5   7 3332.01 433.904   1
  -1  -5   7 4906.95 453.258   6
   1   5   7 5285.27 450.772   6
  -1  -5   7 4522.11 447.821   5
   1   5   7 5161.97 440.511   2
   1  -5  -7 4996.76 455.711   4
  -1   5  -7 4873.05 439.329   4
   1  -5  -7 5616.57 457.421   3
  -1   5  -7 5482.32 446.343   3
   1  -5  -7 6923.33 492.841   2
   1   5   8-6.37807 9.29619   1
   1  -5  -8 1.10341 3.47426   1
   1  -5  -8-1.12505 2.84027   1
   1   5   8 2.76767 6.16198   1
  -1  -5   8-7.81680 13.1557   6
   1   5   8 6.49945 15.4695   6
  -1  -5   8 6.54460 11.0146   5
   1  -5  -8-8.52217 16.0358   4
  -1   5  -8 4.50918 10.0393   4
   1  -5  -8 7.66392 12.8984   3
  -1   5  -8-5.22880 9.83880   3
   1   5   9 10832.0 810.207   1
  -1   5  -9 8764.82 790.061   1
   1  -5  -9 7045.48 778.597   1
  -1  -5   9 11563.4 818.839   1
   1  -5  -9 8060.02 779.523   1
   1   5   9 8728.67 795.997   6
   1   5   9 8940.95 789.256   2
   1  -5  -9 10351.7 813.802   4
   1  -5  -9 9251.49 802.976   3
  -1   5  -9 8047.45 791.293   3
   1   5  10 86.7829 29.6571   1
   1  -5 -10 53.1743 14.0505   1
  -1   5 -10 79.0656 22.2222   1
  -1  -5  10 44.3356 26.6503   1
  -1  -5  10 80.5315 28.3054   6
  -1  -5  10 79.4428 22.5310   5
   1   5  10 62.0601 20.0687   6
   1   5  10 79.9521 18.9763   2
   1  -5 -10 81.9710 31.3366   4
  -1   5 -10 62.1849 20.1444   4
  -1   5 -10 75.4717 21.7337   3
   1  -5 -10 77.7007 23.1683   3
   1   5  11 172.497 43.5259   1
   1  -5 -11 158.193 27.8852   1
  -1  -5  11 63.0999 41.3343   1
  -1   5 -11 154.287 34.7904   1
  -1  -5  11 122.878 34.5677   6
   1   5  11 168.529 32.6390   6
  -1  -5  11 216.624 39.3904   5
   1   5  11 124.323 25.7082   2
   1  -5 -11 123.157 36.7483   4
  -1   5 -11 190.870 29.5894   4
  -1   5 -11 238.799 36.1120   3
   1  -5 -11 256.981 42.5111   3
   1   5  12-8.35395 15.7202   1
   1  -5 -12-4.28734 9.54691   1
  -1  -5  12-7.05302 8.39531   6
   1   5  12-5.20056 10.7210   6
  -1  -5  12-6.55338 11.0307   5
  -1   5 -12-8.34212 12.1601   1
  -1  -5  12-9.09516 15.3081   1
   1  -5 -12-9.80209 16.4978   4
   1   5  12 4.85059 8.16538   5
  -1   5 -12 6.07826 9.57060   4
  -1   5 -12 19.9131 14.5130   3
   1  -5 -12-6.79541 9.90597   3
   1   5  13 91.9267 28.7515   1
   1  -5 -13 35.8224 16.6271   1
  -1  -5  13 21.1042 16.7535   6
  -1  -5  13 53.2123 20.2813   5
  -1  -5  13 36.5340 31.3134   1
   1  -5 -13 60.5066 27.4865   4
   1   5  13 89.1164 21.2591   5
  -1   5 -13 66.5609 14.5280   4
  -1   5 -13 64.1010 18.1125   3
   1  -5 -13 80.8354 22.7458   3
   1   5  14-4.81879 12.8264   5
   1  -5 -14-10.2802 17.3041   4
  -1   5 -14 4.96140 16.7026   3
   1  -5 -14-6.77285 8.06533   3
  -1  -5  14-6.81838 11.4790   5
   1   5  14-4.64793 7.82785   6
   1  -5 -14-5.97108 12.3113   1
  -1  -5  15 25042.9 2295.29   6
   1  -5 -15 23093.5 2292.58   3
  -1  -5  15 26016.1 2296.24   5
   1  -5 -16 10.2711 19.4414   4
   1   5  16 25.2450 11.9310   5
  -1  -5  16 28.4514 17.0605   6
   1   5  16 25.4673 12.5517   6
   1  -5 -16 20.9626 13.3164   3
  -1  -5  16 7.30429 17.5127   5
   1  -5 -17 8780.07 1051.67   4
  -1  -5  17 10934.0 1047.60   6
   1   5  17 10989.6 1035.43   6
   1  -5 -17 11013.6 1047.42   3
  -1  -5  17 12067.4 1051.47   5
   1   5  17 11965.4 1037.94   5
   1  -5 -18-9.68978 18.2990   4
   1   5  18 21.3243 12.5291   5
  -1  -5  18 7.22031 10.6380   6
   1   5  18 19.4672 14.3656   6
  -1  -5  18 31.2588 17.4680   5
   1  -5 -19 7073.85 711.015   4
  -1  -5  19 7208.36 703.607   6
   1   5  19 7264.52 690.809   6
  -1   5 -19 7976.18 703.235   3
   1  -5 -19 7079.00 702.885   3
   1   5  19 6973.83 692.854   5
  -1  -5  19 8357.26 710.284   5
   1  -5 -20 34.7129 18.2195   4
   1   5  20 55.7032 16.4922   5
  -1  -5  20 14.8921 16.9351   6
   1   5  20 11.8973 12.5200   6
  -1   5 -20 63.7096 22.3738   3
   1  -5 -20 29.8208 18.0785   3
  -1  -5  21 157.559 37.2013   6
   1   5  21 186.222 31.5820   6
   1   5  21 247.132 35.0735   5
   1  -5 -21 307.801 48.9058   4
  -1  -5  21 117.609 37.3760   5
  -1   5 -21 187.910 36.6401   2
   1  -5 -21 140.187 36.2114   3
  -1   5 -21 187.255 38.3334   3
   1   5  22 4.14178 9.24288   6
  -1  -5  22 7.48027 15.4316   6
  -1   5 -22 5.29137 10.9251   2
   1  -5 -22 7.63482 12.8649   3
  -1   5 -22 6.58999 9.62581   3
   1   5  22 9.24775 9.55186   5
   1  -5 -22 7.50231 10.9530   4
  -1  -5  23 228.539 38.8357   6
   1   5  23 109.966 25.3485   6
  -1   5 -23 137.912 30.9132   2
   1   5  23 133.249 26.5711   5
  -1   5 -23 77.4336 26.8592   3
   1  -5 -23 235.991 41.1684   3
   1  -5 -24 6.35948 11.9663   4
   1   5  24 4.58480 6.68245   5
  -1  -5  24-7.04059 13.2479   6
   1  -5 -24-8.04381 15.1357   3
  -1   5 -24-6.51421 9.49461   3
   1  -5 -25 3409.09 281.624   4
   1  -5 -25 3518.05 292.437   3
   1   5  25 2618.93 272.208   6
  -1  -5  25 2799.07 279.065   6
  -1   5 -25 3622.65 277.272   2
   1   5  26 5.06259 8.54744   6
   1  -5 -26 8.13198 13.7030   3
  -1   5 -26 8.60686 9.60527   2
   1  -5 -27 4278.38 468.765   3
   1   5  27 3660.77 455.845   6
   1   5  28 18.4901 12.4180   6
   1   6 -23 6.33651 11.9310   3
   1   6 -23 3.99659 8.24943   2
  -1   6  22 74.8868 20.7723   5
   1  -6  22 82.6205 26.4510   6
   1   6 -22 114.112 21.8605   2
   1   6 -22 42.0720 21.0587   3
  -1  -6 -21-6.14840 8.96298   4
  -1   6  21 4.70685 6.86236   5
   1  -6  21-7.43057 10.8315   6
   1   6 -21-7.56311 11.0247   3
  -1  -6 -20 6.54944 9.56118   4
  -1   6  20 5.07729 9.56891   5
   1  -6  20 7.27278 12.2520   6
   1   6 -20 4.75987 11.3419   2
   1   6 -20 8.34190 12.1705   3
   1   6 -19 20.4555 12.2008   2
  -1  -6 -19 27.7786 15.4845   4
  -1   6  19-5.34145 9.02900   5
   1   6 -19-8.48355 12.3936   3
   1   6 -18 16.5951 14.0271   2
  -1  -6 -18 21.9114 16.3147   4
  -1   6  18 10.4655 9.93433   5
   1   6 -18 8.80044 7.52238   3
  -1  -6 -17 7.64533 12.8976   4
  -1   6  17 5.40780 6.49630   5
   1  -6  17 20.1596 12.6755   6
   1   6 -17 11.8665 13.2394   2
  -1  -6 -17 5.78720 9.78007   3
   1   6 -17 8.54917 16.1109   3
  -1  -6 -16 47.5798 23.0402   4
  -1   6  16 95.8643 19.3143   6
   1  -6  16 45.5426 20.7530   6
   1   6 -16 68.3561 24.6923   3
  -1  -6 -16 86.0391 23.5282   3
   1   6 -16 51.9893 23.4397   2
   1   6 -15 7.17269 14.8055   2
  -1  -6 -15 16.3102 15.3652   4
  -1   6  15 5.16116 8.72170   5
  -1   6  15 6.90391 9.21938   6
   1  -6  15 6.32734 10.6779   6
  -1  -6 -15 16.9520 15.0572   3
   1   6 -15 8.19172 18.2550   3
   1   6 -14 143.273 33.8729   2
  -1   6  14 106.166 21.2598   6
   1  -6  14 88.4615 25.2208   6
  -1  -6 -14 74.7460 25.6272   4
  -1   6  14 77.3364 22.0054   5
  -1  -6 -14 40.3420 18.7850   3
   1   6 -14 126.360 33.6247   3
   1   6 -13 26.6087 22.8855   2
   1  -6  13 68.4538 20.8261   6
  -1   6  13 57.6751 17.0063   6
  -1   6  13 48.3224 17.8888   5
  -1  -6 -13 52.3948 20.1586   3
   1   6 -13 37.5312 20.5270   3
   1   6 -12 29.5978 23.6113   2
   1  -6  12 31.3636 18.4508   6
  -1   6  12 15.3288 12.3156   6
  -1  -6 -12 14.0444 10.1528   1
  -1   6  12 23.0056 13.6373   5
  -1  -6 -12 75.2322 23.4598   4
  -1  -6 -12 29.6330 14.3200   3
   1   6 -12 35.4362 20.8063   3
   1   6 -11 10.9852 18.5221   2
   1  -6  11 18.7857 12.9560   6
  -1   6  11 12.2460 10.9203   6
  -1  -6 -11 12.5143 6.30361   1
   1  -6  11 2.86006 7.30701   1
  -1  -6 -11 41.4371 19.7570   4
  -1   6  11 4.54213 9.42953   5
  -1  -6 -11 17.2513 12.8519   3
   1   6 -11 12.3601 12.7880   3
   1  -6  10 44.7125 17.3171   6
   1  -6  10 45.6268 20.2820   5
  -1   6  10 51.7029 16.1471   6
   1  -6  10 21.9540 10.3864   1
  -1  -6 -10 17.9545 7.25000   1
  -1   6  10 53.5672 17.1224   5
  -1  -6 -10 81.3212 23.9357   4
  -1  -6 -10 39.6576 18.1428   3
  -1   6  10 24.1993 13.9738   2
   1   6 -10 60.6999 32.4745   2
   1   6  -9 79.2984 38.8137   2
   1  -6   9 57.9272 20.0892   6
   1  -6   9 86.8351 22.4184   5
  -1   6   9 58.1257 19.0256   6
  -1   6   9 39.3154 14.9970   5
  -1  -6  -9 71.3622 22.6261   4
   1   6  -9 63.9455 21.0827   3
  -1  -6  -9 88.7912 21.9129   3
   1  -6   9 27.6415 11.4204   1
   1   6  -9 39.7160 13.6912   1
   1   6  -8 70.3166 39.0930   2
   1  -6   8 132.523 30.0838   6
   1   6  -8 82.9601 20.7856   1
  -1   6   8 156.606 27.2797   5
  -1  -6  -8 84.6803 27.5179   4
  -1  -6  -8 183.371 32.6793   3
   1   6  -8 102.360 25.4386   3
  -1   6   7 111.162 24.8063   6
   1   6  -7 41.5118 12.7866   1
  -1   6   7 97.3793 21.2903   5
  -1  -6  -7 89.4366 27.7092   4
   1  -6   7 87.9943 24.0598   6
   1   6  -7 103.107 23.9142   3
  -1   6   6 107.136 23.7894   6
   1   6  -6 109.862 23.9769   3
  -1   6   6 85.4679 21.0025   5
   1   6  -6 66.7687 16.9119   4
   1   6  -6 100.828 40.5173   2
   1   6  -5 13.7911 25.9500   2
  -1   6   5-5.66401 10.6577   6
   1  -6   5-6.85029 11.5291   6
  -1  -6  -5-6.87599 12.9382   4
   1   6  -5 4.07074 9.06310   4
   1   6  -5 4.60330 8.66182   3
  -1   6   4 4.64833 10.3652   5
   1  -6   4 6.75277 13.9311   6
   1   6  -4 8.98468 12.5512   3
  -1   6   4 5.81296 13.8476   6
  -1  -6  -4 5.69169 10.7254   5
  -1  -6  -3 142.925 30.7820   5
  -1   6   3 142.297 30.6795   6
   1  -6   3 186.745 36.0694   6
  -1  -6  -3 197.393 35.5479   4
  -1   6   3 144.466 28.1588   5
   1   6  -3 177.003 29.4599   3
   1   6  -3 241.368 55.9464   2
  -1  -6  -2 73.9473 22.4198   4
  -1   6   2 32.3005 15.1563   5
   1   6  -2 39.3608 15.7758   3
   1   6  -2 20.4159 24.6765   2
  -1  -6  -2 64.0563 20.6603   5
   1   6  -1 52.7542 16.6850   3
  -1   6   1 17.9610 14.2818   5
  -1  -6  -1 42.3161 18.8354   4
  -1   6   1 86.8386 25.4710   4
   1   6  -1 80.5683 31.3542   2
  -1  -6   0 270.019 44.1108   4
  -1   6   0 314.584 50.1700   4
  -1  -6   0 267.733 44.8118   5
  -1  -6   1 54.4482 18.6922   5
  -1   6  -1 59.7635 23.8580   3
  -1  -6   1 77.3767 23.7741   4
  -1   6  -1 62.2648 23.3834   4
   1   6   1 96.5470 27.9155   2
   1   6   2 47.2635 16.2918   3
  -1   6  -2 31.8626 19.6509   3
  -1   6  -2 45.4489 19.2495   4
   1   6   2 37.3061 19.1889   2
  -1  -6   2 36.5969 18.8364   5
   1   6   2 31.1313 18.4863   6
   1   6   3 167.732 34.9359   2
  -1  -6   3 146.911 34.0237   5
   1   6   3 167.081 37.3178   6
  -1  -6   3 252.733 42.4368   6
  -1   6  -3 280.162 40.8488   4
  -1   6  -3 236.285 38.0394   3
   1   6   3 164.755 31.9913   3
   1   6   4-5.14514 11.4552   2
  -1  -6   4-7.09843 16.8951   6
  -1   6  -4 5.41367 10.1866   4
   1  -6  -4 7.07549 13.3136   3
  -1  -6   4-6.05213 10.1857   5
   1   6   4 6.08079 10.2340   6
   1   6   5-6.01986 13.4032   6
  -1  -6   5 7.16562 13.4838   6
   1   6   5-4.76575 10.6112   2
   1  -6  -5 7.00788 13.1870   3
  -1   6  -5-5.27264 10.8689   3
  -1  -6   6 3.50968 6.94568   1
  -1  -6   6 53.1953 21.0156   5
   1   6   6 53.5547 19.2909   6
  -1  -6   6 106.985 27.2313   6
  -1   6  -6 63.2457 17.1955   4
   1  -6  -6 91.7287 24.1909   3
  -1   6  -6 120.249 22.3847   3
  -1  -6   7 51.6446 15.4401   1
  -1  -6   7 99.0118 29.3452   6
  -1  -6   7 115.503 26.1501   5
   1   6   7 116.192 26.0662   6
   1   6   7 88.7004 21.7240   2
   1  -6  -7 146.249 30.6684   3
  -1   6  -7 132.468 24.4774   4
  -1   6  -7 96.2144 21.8003   3
  -1  -6   8 72.9299 16.7553   1
  -1   6  -8 63.3099 12.7486   1
  -1  -6   8 110.830 30.0196   6
   1   6   8 164.292 30.0652   6
  -1  -6   8 111.727 27.2124   5
   1   6   8 106.738 25.1392   2
   1  -6  -8 138.297 31.9947   4
  -1   6  -8 126.232 23.9728   4
  -1   6  -8 151.250 26.2085   3
  -1  -6   9 39.7776 14.8733   1
  -1   6  -9 49.2392 10.5212   1
  -1  -6   9 27.2924 19.7330   6
   1   6   9 48.1393 19.7845   6
  -1  -6   9 49.3664 20.7661   5
   1   6   9 47.3306 17.7535   2
  -1   6  -9 62.8680 17.3228   4
  -1   6  -9 92.6277 20.5348   3
   1   6  10 1.20428 4.04242   1
  -1  -6  10 26.7762 17.8970   6
  -1  -6  10 24.3125 14.5697   5
  -1   6 -10 21.8430 9.35173   1
  -1  -6  10 26.2474 13.8819   1
   1  -6 -10 52.8893 20.1802   4
   1  -6 -10 20.1121 17.0124   3
  -1   6 -10 14.8646 10.5147   4
  -1   6 -10 31.7720 13.3435   3
   1   6  11 1.89686 5.65306   1
   1   6  11 29.5342 14.9810   6
  -1  -6  11 12.1669 13.5952   5
  -1  -6  11 19.4534 14.4848   6
   1  -6 -11 31.1744 19.7100   4
   1  -6 -11 12.9469 10.9581   3
  -1   6 -11 4.47519 7.62298   3
  -1  -6  12 49.0167 20.3862   5
   1   6  12 14.2716 12.0434   6
  -1  -6  12 38.3412 18.3007   6
   1   6  12 64.5081 17.4632   5
   1  -6 -12 88.3244 28.1597   4
   1  -6 -12 19.1116 14.7651   3
  -1   6 -12 40.1280 15.0996   3
   1   6  13 110.046 22.9265   6
  -1  -6  13 61.8322 21.9632   5
  -1  -6  13 81.0970 22.1387   6
   1   6  13 58.4619 18.2542   5
   1  -6 -13 82.4314 26.8857   4
   1  -6 -13 67.1143 21.0860   3
  -1   6 -13 79.0633 20.4471   3
   1  -6 -14 109.366 32.6733   4
   1   6  14 109.102 21.7658   5
  -1  -6  14 93.1699 25.2768   6
  -1  -6  14 125.961 27.7021   5
   1   6  14 68.3843 19.3818   6
  -1   6 -14 61.4334 17.6249   3
   1  -6 -14 78.6491 21.9066   3
   1   6  15 7.96546 8.87024   5
   1  -6 -15 8.39728 15.8025   4
  -1  -6  15 6.09357 10.2581   6
   1   6  15-4.00050 9.52456   6
   1  -6 -15 5.95682 8.68534   3
  -1   6 -15-4.54358 9.36837   3
   1   6  16 126.380 22.0449   5
   1  -6 -16 126.177 32.2001   4
   1   6  16 84.8368 19.7538   6
  -1  -6  16 49.0877 20.7709   6
  -1  -6  16 104.525 27.3806   5
  -1   6 -16 91.0317 22.5892   3
   1  -6 -16 101.469 25.2953   3
   1  -6 -17 16.6617 17.2175   4
   1   6  17 3.78653 7.90466   5
  -1  -6  17 31.0557 15.7299   6
   1   6  17 18.2334 10.2543   6
  -1  -6  17 6.79806 14.0682   5
   1  -6 -17 18.0877 12.4906   3
  -1   6 -17 14.1127 11.2664   3
   1   6  18 11.2774 10.0977   5
   1   6  18 21.0283 13.2611   6
  -1   6 -18 15.6211 10.8211   3
   1  -6 -18 12.2224 10.3771   3
   1  -6 -19 31.4305 17.5724   4
   1   6  19 10.3574 9.33522   6
  -1   6 -19 15.4580 16.3079   2
   1  -6 -19 24.7108 14.7966   3
  -1   6 -19 21.4811 12.8887   3
   1  -6 -20 29.9534 16.7112   4
   1   6  20 15.0973 10.1085   5
  -1  -6  20-6.40243 9.40139   6
  -1   6 -20 9.77098 12.3863   2
   1  -6 -20 12.6370 10.6953   3
  -1   6 -20 10.9307 10.3472   3
   1  -6 -21 7.05968 11.8815   4
   1   6  21-3.88581 7.31175   5
   1   6  21-3.51011 7.81492   6
  -1  -6  21 6.47948 9.44398   6
  -1   6 -21-4.69100 9.66930   2
   1  -6 -21 6.48226 7.71429   3
  -1   6 -21 5.53284 10.4109   3
   1   6  22 77.4555 19.7346   5
   1  -6 -22 79.1827 25.2679   4
  -1   6 -22 102.901 23.4782   2
  -1   6 -22 99.3140 24.0685   3
  -1  -6  22 84.6909 25.5833   6
   1   6  22 142.625 23.8671   6
  -1   6 -23 4.27280 9.53773   2
   1  -6 -23 6.86699 8.20095   3
   1   6  23 10.9062 12.9972   6
   1  -6 -24 42.0884 21.5737   3
   1   6  24 37.0098 14.3679   6
   1  -6 -25-7.12212 13.4015   3
   1   6  25 3.77949 10.0577   6
   1   7 -21 118.296 29.7182   3
   1   7 -20 7.25611 8.66100   3
   1   7 -19 1385.56 230.037   3
   1  -7  19 3097.76 241.033   6
   1  -7  18-5.63642 9.49661   6
  -1   7  18 8.52478 8.79720   5
  -1  -7 -18 6.36024 10.7136   4
   1   7 -18 7.67317 11.1927   3
   1   7 -18 4.84678 10.8001   2
   1   7 -17 3348.74 319.395   3
  -1   7  17 2388.80 302.492   5
   1  -7  16 16.4263 13.8851   6
  -1   7  16 13.6293 10.8927   5
  -1  -7 -16 6.76250 9.94371   4
   1   7 -16 7.50371 15.5227   3
   1   7 -16 23.6863 15.0067   2
  -1   7  15 7698.53 870.293   5
  -1  -7 -15 7666.51 878.745   4
   1  -7  15 10291.0 879.227   6
   1   7 -15 10720.5 889.256   3
   1   7 -15 12992.8 894.070   2
   1  -7  14 54.5736 18.6754   6
   1   7 -14 59.3977 22.7773   2
   1   7 -14 14.0221 14.8385   3
  -1   7  14 25.9820 12.0050   5
  -1  -7 -14 41.5474 19.6171   4
   1  -7  13 5.44395 9.18194   6
   1   7 -13 32.9605 24.0279   2
   1   7 -13 13.4245 16.9558   3
  -1   7  13 4.06822 9.70156   5
  -1  -7 -13-6.76467 9.87803   4
   1  -7  12-5.46721 7.99995   6
  -1   7  12 4.09054 7.72945   5
  -1  -7 -12 6.70476 9.79793   4
   1   7 -12 18.5575 23.4349   2
   1   7 -12 31.9505 19.4010   3
   1  -7  11 111.950 27.4427   6
  -1   7  11 137.498 26.0568   5
  -1  -7 -11 198.187 35.8997   4
  -1   7  11 134.788 26.8618   6
   1   7 -11 123.596 29.8568   3
  -1   7  10 4.15302 8.56114   6
  -1  -7 -10 12.9531 10.9006   4
   1  -7  10-5.67069 10.6709   6
   1   7 -10-5.24666 9.87303   3
  -1   7   9 3504.99 329.658   5
   1   7  -9 3525.86 367.221   2
  -1  -7  -9 3405.05 338.537   4
   1   7  -9 3347.09 332.952   3
  -1   7   9 3309.03 330.305   6
  -1   7   8-4.66770 9.62711   6
  -1   7   8 7.77102 8.65719   5
   1   7  -8-12.9443 18.8696   2
   1   7  -8 4.75930 9.81581   3
  -1   7   7 1893.98 188.253   5
   1   7  -7 1759.13 220.621   2
  -1   7   7 1750.69 191.248   2
  -1  -7  -7 2036.59 197.717   4
   1  -7   7 1909.27 195.807   6
  -1   7   7 1748.60 191.075   6
   1   7  -7 1935.95 190.816   3
   1  -7   6 12.1906 14.5077   6
  -1   7   6-5.14011 10.5952   6
  -1  -7  -6 5.89508 12.1513   4
  -1   7   6 3.90859 9.30307   5
   1   7  -6-12.5996 21.2052   2
  -1   7   6-11.4153 12.7076   2
   1   7  -6-4.31225 8.88877   3
  -1   7   5 25008.9 2522.65   5
   1   7  -5 34296.0 2569.58   2
  -1  -7  -5 26292.7 2531.38   4
   1  -7   5 29332.7 2534.17   6
  -1   7   5 28679.1 2530.44   6
   1   7  -5 26420.4 2524.75   3
  -1   7   4 21.7163 13.9751   6
  -1  -7  -4 63.0882 20.6573   4
  -1   7   4 16.8553 12.5833   5
   1  -7   4 12.1518 13.8002   6
   1   7  -4 41.2175 15.7499   3
   1   7  -4 21.2420 22.0621   2
   1  -7   3 72.2807 20.9554   6
  -1   7   3 46.0474 15.8563   5
  -1  -7  -3 46.0680 19.5009   4
  -1   7   3 53.4458 23.1029   4
   1   7  -3 72.9525 17.8565   3
   1   7  -2 4.01053 7.54953   3
  -1  -7  -2-4.94111 10.1872   5
  -1   7   2 5.40226 12.8599   6
  -1   7   2-4.56060 12.1379   5
  -1  -7  -2 11.4203 11.7721   4
  -1   7   2 6.80438 14.0272   4
   1   7  -2 16.8442 17.3614   2
  -1   7   1 990.375 105.508   5
  -1  -7  -1 873.201 105.158   5
   1   7  -1 902.674 113.712   2
  -1   7   1 1095.23 115.272   4
   1   7  -1 797.559 100.418   3
  -1   7   1 1162.08 114.169   3
  -1   7   0 6.13059 13.6492   3
   1   7   0-3.92909 10.4556   3
  -1  -7   0-5.12013 8.61721   5
  -1   7   0 4.53059 11.4375   5
  -1   7   0 6.77026 12.7393   4
   1   7   0-6.53324 14.5456   2
   1   7   1 902.655 106.818   2
   1   7   1 942.405 106.915   6
  -1   7  -1 1007.75 110.015   3
   1   7   1 892.364 100.419   3
   1   7   2 4.07934 10.3029   3
  -1   7  -2-5.49566 12.2394   3
  -1   7  -2 4.76031 5.67338   5
  -1   7  -2 6.07987 10.2370   4
   1   7   2 5.29720 12.6117   2
  -1  -7   2 5.17051 9.73395   5
   1   7   2 5.53010 9.31222   6
   1   7   3 5.37301 10.9446   6
  -1  -7   3 62.1038 19.9222   5
  -1   7  -3 50.2666 17.4565   4
  -1   7  -3 46.6287 17.3978   3
   1   7   3 62.8818 16.7004   3
  -1  -7   4 21.6162 13.0261   5
   1   7   4 9.03830 13.3334   2
  -1   7  -4 35.5205 15.5330   4
   1   7   4 8.65267 10.5010   3
  -1   7  -4 34.3228 15.0187   3
  -1  -7   5 26563.3 2431.40   5
   1   7   5 23568.7 2424.63   2
  -1   7  -5 25463.1 2426.97   4
  -1  -7   5 28164.3 2437.95   6
  -1   7  -5 28435.7 2428.95   3
  -1  -7   6 6.18088 11.6303   6
   1   7   6-4.25168 10.7334   2
   1   7   6 4.98831 8.39538   6
  -1  -7   6-5.49635 10.3423   5
  -1   7  -6-4.26725 9.50066   4
   1  -7  -6-6.20971 11.6846   3
  -1   7  -6 4.45749 12.4406   3
   1   7   7 2094.65 193.727   6
   1   7   7 1737.70 188.806   2
   1  -7  -7 1838.20 195.806   3
  -1  -7   7 2013.08 195.087   5
  -1   7  -7 1756.43 189.277   3
   1  -7  -8 5.96654 7.10176   3
  -1  -7   8 5.58792 11.5188   5
   1   7   8 4.64063 10.3327   6
  -1   7  -8-4.26271 8.02201   3
  -1  -7   9 3385.44 321.022   5
  -1  -7   9 3334.19 322.114   6
   1   7   9 3133.95 313.898   6
   1  -7  -9 3430.17 321.274   3
  -1   7  -9 3057.47 313.005   3
   1   7  10-4.34204 10.3385   6
  -1  -7  10 5.63403 12.5468   5
  -1  -7  10 5.78759 10.8939   6
   1   7  10 3.62785 8.08202   5
   1  -7 -10 5.87102 8.56184   3
  -1   7 -10 4.07754 5.94987   3
  -1  -7  11 164.517 30.0034   5
   1   7  11 106.984 22.9643   6
  -1  -7  11 101.596 27.1007   6
   1   7  11 118.472 23.2962   5
   1  -7 -11 179.128 32.3644   3
  -1   7 -11 109.066 22.7643   3
   1   7  12 16.7010 10.6281   6
  -1  -7  12 5.72028 11.8694   5
   1  -7 -12 23.0389 12.8956   3
  -1  -7  12 11.0861 11.5066   6
   1   7  13 13.4220 8.54071   5
  -1  -7  13 11.5598 11.9634   5
   1   7  13 8.12743 12.3776   6
   1  -7 -13 5.84300 9.89390   3
  -1  -7  13 16.4414 12.2502   6
   1   7  14 37.7408 13.5091   5
   1   7  14 15.2634 12.7322   6
  -1  -7  14 27.1442 14.7019   6
  -1  -7  15 9764.34 960.210   6
   1  -7 -15 10316.8 968.541   4
   1   7  15 9770.48 952.045   5
   1  -7 -15 10565.3 962.425   3
  -1   7 -15 11332.6 967.144   2
   1   7  16 16.3464 9.97990   5
   1  -7 -16 13.8030 14.2681   4
   1  -7 -16 11.2779 10.6673   3
   1   7  16 3.47213 7.80808   6
  -1  -7  16 10.6666 10.0954   6
   1   7  17 4633.79 405.678   5
   1  -7 -17 3855.89 417.883   4
  -1   7 -17 4047.51 411.165   2
   1  -7 -17 3897.99 411.880   3
  -1  -7  17 4377.97 413.439   6
   1   7  17 4287.58 405.244   6
   1   7  18 6.46064 8.61660   6
  -1  -7  18 5.41638 7.91685   6
   1  -7 -18 11.2483 12.5357   3
  -1   7 -18-4.63713 8.74571   2
   1   7  18 9.87993 9.21064   5
   1  -7 -18 6.77292 9.88956   4
   1  -7 -19 2970.70 292.471   3
   1   7  19 2912.95 282.019   6
   1  -7 -20-5.62595 9.47489   3
   1   7  20-3.10113 7.83657   6
   1  -7 -21 263.981 43.8135   3
   1  -7 -22 23.4406 14.1137   3
   1  -8  14 83.7427 20.2961   6
   1  -8  13 14.0301 9.67969   6
  -1   8  13 3.76479 9.00353   5
  -1  -8 -13 16.6901 12.4173   4
   1  -8  12 9.47226 9.77660   6
   1   8 -12 8.66562 16.3142   2
  -1  -8 -12 5.50661 9.28266   4
  -1   8  12 3.59414 6.78350   5
   1  -8  11 4.81822 8.14177   6
   1   8 -11 9.68190 18.2325   2
  -1  -8 -11-5.43202 10.2471   4
  -1   8  11 14.7253 10.3002   5
   1  -8  10 9.88791 11.0734   6
   1   8 -10 42.3544 25.2312   2
  -1  -8 -10 5.35244 11.9778   4
  -1   8  10 15.0552 10.0884   5
   1  -8   9 20.1977 11.2832   6
   1   8  -9 22.4323 21.1268   2
  -1   8   9 7.36923 8.25973   5
  -1  -8  -9 5.34834 10.1097   4
   1  -8   8 103.282 22.8052   6
   1   8  -8 68.5080 33.9970   2
  -1   8   8 63.9246 18.1199   5
  -1  -8  -8 73.8832 22.3959   4
   1  -8   7 31.3854 15.5009   6
   1   8  -7 44.5655 21.6019   2
  -1   8   7 72.8991 18.1507   5
  -1  -8  -7 52.2215 20.3314   4
  -1   8   6 39.4372 17.6127   4
   1  -8   6 53.0535 18.3553   6
  -1   8   5-4.78493 10.6532   6
   1  -8   5 5.34974 10.0664   6
  -1   8   5-3.99459 8.23387   5
  -1   8   5 5.81072 10.9338   4
   1   8  -5 9.50656 15.9996   2
  -1   8   4 5.57575 6.64088   3
  -1   8   4 4.16490 9.91659   5
  -1   8   4 9.78985 12.3601   6
  -1   8   4-6.01118 11.3141   4
   1   8  -4-8.53871 16.0691   2
  -1   8   4 5.52455 11.3906   2
  -1   8   3 88.7688 22.5395   3
  -1   8   3 76.6630 19.9277   5
  -1   8   3 64.2779 19.9132   6
  -1   8   3 92.9315 25.9893   4
   1   8  -3 98.0054 29.9243   2
  -1   8   3 31.7480 19.0878   2
  -1   8   2 65.2765 20.9884   3
  -1   8   2 34.8966 16.9933   6
  -1   8   2 113.384 24.3830   5
  -1   8   2 38.0969 18.1074   4
   1   8  -2 79.7668 24.6088   2
  -1   8   2 74.1806 27.9777   2
  -1   8   1 10.2569 9.87102   3
  -1   8   1 40.4618 16.6141   6
   1   8  -1 29.4584 17.2997   2
  -1   8   1 4.89052 11.0846   5
  -1   8   1 31.8270 15.2921   4
  -1   8   1 43.4907 24.3647   2
   1   8   0 109.716 24.0743   6
  -1   8   0 91.1110 23.2382   6
  -1   8   0 90.3145 24.1991   5
  -1   8   0 99.7506 25.7765   4
  -1   8   0 107.743 24.0620   3
   1   8   1 14.3022 11.5050   2
   1   8   1 35.0167 14.0900   6
  -1  -8   1 13.2857 9.32399   5
  -1   8  -1 18.0049 14.4104   4
  -1   8  -1 24.6435 27.4988   2
  -1   8  -2 14.4170 29.8662   2
   1   8   2 29.0580 14.9932   6
  -1  -8   2 44.7520 14.8866   5
   1   8   2 21.9679 12.0654   2
  -1   8  -3 97.9449 43.9694   2
  -1  -8   3 68.5875 19.6682   5
   1   8   3 98.7984 22.3797   6
   1   8   3 50.4776 16.4879   2
  -1  -8   4 9.24998 9.55832   5
   1   8   4 4.56204 8.61200   6
  -1   8  -4 35.1447 33.0723   2
  -1   8  -4 4.23052 10.0929   3
   1   8   4 12.0607 11.7395   2
  -1   8  -5-4.07714 8.40638   3
  -1  -8   5 4.75912 8.01211   5
   1   8   5-4.38538 8.25419   6
  -1   8  -5-17.7667 14.9520   2
  -1   8  -6 31.7651 11.9257   3
  -1  -8   6 43.3952 15.8081   5
   1   8   6 72.2164 17.3363   6
  -1   8  -6 84.4643 45.1683   2
  -1   8  -7 54.0174 15.2870   3
  -1   8  -7 45.8220 36.6669   2
  -1  -8   7 68.4314 19.8762   5
   1   8   7 40.2929 14.3805   6
  -1  -8   8 124.620 26.5548   5
   1   8   8 63.7271 19.3654   6
  -1  -8   8 87.0060 21.4763   6
   1   8   8 80.3570 16.5722   5
  -1   8  -8 147.059 47.1519   2
  -1   8  -8 119.279 22.8585   3
  -1  -8   9 5.06018 9.69253   5
   1   8   9 33.5833 13.4448   6
  -1  -8   9 10.0293 9.60836   6
  -1   8  -9 23.0146 25.6839   2
  -1   8  -9 15.1061 11.1570   3
   1   8   9 21.9290 10.6994   5
  -1  -8  10 44.1458 15.5557   6
   1   8  10 15.1356 8.65069   5
  -1   8 -10 14.9583 10.6013   3
  -1   8 -10 19.7157 24.9555   2
  -1   8 -11-8.47173 18.8619   2
  -1  -8  11-4.82747 9.08457   6
   1   8  11-3.08104 5.79892   5
   1   8  11-3.63733 9.18338   6
   1  -8 -11 5.09203 9.58231   3
  -1   8 -11 3.65635 9.23138   3
  -1  -8  12 18.9344 11.9531   6
   1   8  12 2.86555 6.38574   5
   1  -8 -12-5.01895 9.44788   3
  -1   8 -12-3.73551 9.94416   3
   1   8  12 3.56393 8.48699   6
   1  -8 -13 19.8369 14.1901   3
   1   8  13 41.8812 13.1785   6
  -1   8 -13 33.4642 12.9008   3
   1   8  14 79.2728 17.7078   6
  -1   8 -14 96.0516 20.5895   3
   1   8  15 3.13197 6.46219   6
   1   8  16 45.7246 13.2526   6
  -1   9   7 583.911 71.6007   5
  -1   9   6-4.96178 10.2304   4
  -1   9   6 8.67920 10.9581   5
  -1   9   5 10218.4 961.646   4
  -1   9   4-5.35625 11.0515   4
   1   9  -3 61.3658 21.7409   2
   1   9  -2 4.98145 11.1002   2
   1   9  -1 499.571 62.3246   2
   1   9   0 4.18749 9.97652   2
  -1   9   0 6.05316 13.4840   2
  -1   9  -1 492.380 73.3740   2
   1   9   1 559.351 65.9940   6
   1   9   2 12.2390 10.3138   6
  -1   9  -2-7.93576 18.8961   2
  -1   9  -2 3.62577 6.84459   3
  -1   9  -3 35.9159 25.5520   2
  -1   9  -3 56.8142 14.8776   3
   1   9   4-3.89134 6.55224   6
  -1   9  -4 7.05615 9.84873   3
  -1   9  -5 8184.86 766.832   3
  -1   9  -6-3.38252 7.53728   3
  -1   9  -7 609.738 68.8139   3
   2   0   0 762744. 67974.9   1
   2   0   0 770779. 67945.1   6
  -2   0   0 730748. 67947.6   6
  -2   0   0 743607. 67956.8   5
   2   0   0 684891. 67948.8   5
   2   0   0 743561. 67957.5   2
  -2   0   0 744284. 67960.8   4
   2   0   0 721684. 67958.1   4
  -2   0   0 718025. 67948.3   3
   2   0   0 768161. 67953.6   3
   2   0   0 737988. 67977.3   1
  -2   0   0 749265. 67981.6   1
   2   0   1 1027.20 147.606   1
   2   0  -1 1254.46 156.030   1
  -2   0   1 1299.31 157.685   1
   2   0  -1 1208.08 131.791   6
  -2   0  -1 1210.68 135.869   6
   2   0  -1 1083.30 133.376   5
  -2   0  -1 1256.71 140.154   5
   2   0   1 1147.51 134.334   5
  -2   0   1 1345.31 144.621   5
   2   0   1 1411.71 146.605   2
  -2   0  -1 1137.76 145.491   4
  -2   0   1 1146.49 143.325   4
   2   0  -1 1328.82 142.456   4
  -2   0  -1 1191.93 134.946   3
  -2   0   1 1094.38 133.725   3
   2   0   1 1166.55 153.711   1
  -2   0  -1 1485.08 165.598   1
   2   0  -1 1414.47 163.681   1
  -2   0   1 1193.02 159.181   1
   2   0  -2 588.528 95.2811   1
  -2   0   2 380.905 80.4836   1
   2   0   2 587.357 87.4089   1
  -2   0   2 553.039 84.2916   1
  -2   0  -2 550.177 82.5114   1
  -2   0  -2 509.536 81.7937   1
   2   0   2 528.280 65.5191   6
   2   0  -2 553.876 65.9687   6
   2   0  -2 473.350 66.2315   5
   2   0   2 443.915 62.9199   5
   2   0  -2 577.344 79.5379   2
   2   0   2 455.878 71.8202   2
  -2   0   2 354.817 67.9365   5
   2   0  -2 482.750 70.2023   4
  -2   0  -2 485.411 72.3387   4
  -2   0  -2 449.539 64.5569   3
  -2   0   2 527.872 75.5942   4
  -2   0   2 479.721 66.7914   3
   2   0  -2 342.779 64.6467   3
   2   0  -3 59.8408 27.8572   1
  -2   0   3 12.7201 21.4364   1
   2   0   3 10.8978 13.0160   1
  -2   0  -3 12.3720 20.8514   1
  -2   0  -3 10.4686 15.2980   1
  -2   0   3 11.9020 20.0615   1
   2   0  -3-3.80746 9.12915   6
   2   0   3 11.4015 12.7400   6
  -2   0  -3 12.0154 11.3581   5
   2   0   3 45.2183 23.7547   2
   2   0  -3-9.13305 20.3637   2
  -2   0   3-8.84963 19.7337   5
   2   0  -3 13.7630 15.3606   4
  -2   0   3 8.37768 18.6847   4
  -2   0   3 12.8570 14.3549   3
   2   0  -3 8.65412 12.6617   3
   2   0   4 2858.96 293.132   1
  -2   0   4 2991.10 302.460   1
  -2   0  -4 2488.65 295.009   1
  -2   0  -4 2549.92 287.543   1
   2   0   4 2584.89 291.982   1
  -2   0   4 3596.76 320.381   1
   2   0  -4 2712.97 264.318   6
  -2   0   4 3019.65 272.543   6
   2   0   4 2737.34 273.998   6
   2   0   4 2444.22 267.477   5
  -2   0   4 3523.60 291.520   5
  -2   0  -4 2323.30 267.141   5
   2   0  -4 3293.71 289.668   2
   2   0   4 2486.60 276.352   2
  -2   0   4 2710.57 279.849   4
  -2   0  -4 2317.20 277.515   4
   2   0  -4 2734.21 282.970   3
   2   0  -4 2643.97 276.142   4
  -2   0   4 2672.55 274.302   3
  -2   0  -4 2747.53 272.224   3
  -2   0   5 36.8410 27.3826   1
   2   0  -5 10.3792 17.5333   1
   2   0   5 22.4761 18.9738   1
  -2   0  -5-12.7042 26.2301   1
  -2   0   5 12.1372 25.0633   1
  -2   0  -5 9.97962 16.8634   1
   2   0  -5 55.2918 30.8124   1
  -2   0   5 15.9734 13.5261   6
   2   0  -5 8.29495 12.6740   6
   2   0   5 19.8074 18.4888   6
   2   0   5 14.5129 12.3056   5
   2   0   5 28.7945 21.0385   2
   2   0  -5 26.8894 25.0611   2
  -2   0   5 9.09691 17.1837   5
  -2   0   5 29.5280 18.6969   4
  -2   0  -5 8.57900 20.4748   4
  -2   0  -5 22.7578 13.6255   3
   2   0  -5-9.32187 17.6054   3
  -2   0   6 22030.1 1960.89   1
   2   0   6 20402.1 1959.43   1
   2   0  -6 23688.0 1957.58   1
   2   0  -6 23758.0 1972.33   1
   2   0   6 21392.2 1960.45   1
  -2   0  -6 21579.7 1950.16   1
   2   0  -6 19475.9 1924.71   6
  -2   0   6 20961.7 1931.87   6
   2   0   6 23287.8 1942.87   6
  -2   0   6 22236.7 1950.34   5
   2   0   6 18298.6 1927.27   5
   2   0  -6 22388.5 1947.86   2
  -2   0   6 20672.4 1935.60   4
  -2   0  -6 19146.0 1941.67   4
   2   0  -6 21622.0 1948.16   3
  -2   0   6 20249.9 1938.42   4
  -2   0  -6 20238.1 1933.13   3
   2   0   6 19880.4 1937.01   2
   2   0   7 536.451 84.2679   1
   2   0  -7 385.853 72.3858   1
  -2   0  -7 461.448 82.9063   1
  -2   0   7 437.826 78.8466   1
   2   0  -7 620.220 89.5542   1
  -2   0  -7 568.082 77.6299   1
   2   0   7 548.047 85.0088   1
   2   0  -7 464.014 58.9289   6
  -2   0   7 493.094 64.6463   6
   2   0   7 613.872 76.7976   6
   2   0   7 414.680 60.1659   5
  -2   0  -7 494.883 62.0641   5
   2   0  -7 463.299 73.9935   2
  -2   0   7 505.269 76.9383   5
  -2   0  -7 409.439 71.5447   4
   2   0  -7 453.215 74.7185   3
   2   0   7 583.909 72.0916   2
  -2   0  -7 459.744 64.9459   3
  -2   0  -8 5355.83 527.779   1
  -2   0   8 5643.78 528.665   1
  -2   0   8 5029.27 522.186   1
   2   0  -8 5245.38 517.410   1
   2   0   8 5049.36 523.735   1
   2   0  -8 5509.26 529.126   1
   2   0   8 5190.77 523.886   1
  -2   0  -8 5579.43 518.321   1
   2   0  -8 5037.13 494.638   6
  -2   0   8 4654.45 497.921   6
   2   0   8 5992.94 517.828   6
  -2   0   8 6324.73 525.412   5
   2   0   8 4449.94 496.109   5
   2   0  -8 5891.83 518.691   2
  -2   0  -8 5515.00 516.238   4
  -2   0   8 4693.42 504.897   4
   2   0  -8 5152.19 517.667   3
   2   0   8 5213.43 503.036   2
  -2   0   9 830.969 117.180   1
   2   0  -9 976.809 120.452   1
   2   0   9 1117.47 132.968   1
  -2   0  -9 795.292 120.367   1
   2   0  -9 875.835 120.925   1
  -2   0  -9 1042.88 120.133   1
   2   0   9 943.151 123.697   1
  -2   0   9 878.260 102.873   6
   2   0   9 964.340 117.200   6
   2   0   9 786.144 98.0766   5
  -2   0  -9 550.478 106.514   4
  -2   0   9 921.585 107.081   4
   2   0  -9 1028.65 123.222   3
   2   0   9 822.102 103.341   2
  -2   0  10 273028. 25210.7   1
  -2   0  10 277389. 25208.8   1
   2   0 -10 278431. 25205.8   1
   2   0  10 261578. 25217.5   1
  -2   0 -10 260738. 25214.6   1
   2   0 -10 272061. 25213.7   1
  -2   0 -10 270743. 25209.0   1
   2   0  10 269429. 25214.4   1
  -2   0  10 272531. 25190.6   6
   2   0  10 263525. 25202.1   6
  -2   0  10 270651. 25208.2   5
   2   0  10 273154. 25181.0   5
   2   0 -10 265748. 25201.7   2
  -2   0 -10 293520. 25202.3   4
   2   0 -10 279429. 25209.1   3
   2   0  10 282529. 25190.6   2
  -2   0  11-11.8783 20.0277   1
   2   0  11 12.2738 23.1265   1
   2   0 -11 9.80775 18.4943   1
  -2   0 -11 21.0023 21.6791   1
   2   0 -11-12.4745 23.5038   1
   2   0  11 35.0021 26.0043   1
  -2   0  11 21.2120 21.8949   1
   2   0  11 10.7313 22.1529   6
  -2   0  11 6.89637 17.4518   6
   2   0 -11 9.01843 20.1149   2
   2   0  11 11.9871 20.8302   2
   2   0  11 16.1033 12.2742   5
  -2   0  11 21.7171 18.3148   5
  -2   0 -11 8.61106 20.5310   4
   2   0 -11 22.2932 24.8462   3
  -2   0 -12 35837.6 2979.78   1
   2   0  12 31685.8 2969.00   1
   2   0 -12 33638.7 2974.07   1
  -2   0 -12 38194.2 2970.17   1
   2   0 -12 33989.5 2964.38   1
  -2   0  12 33890.0 2965.74   1
   2   0  12 35559.5 2971.14   1
  -2   0  12 33024.1 2948.60   6
   2   0  12 20200.8 2949.61   6
   2   0  12 31669.1 2935.21   5
  -2   0  12 28588.0 2958.45   5
   2   0 -12 26361.2 2948.38   2
  -2   0 -12 39817.2 2982.64   3
   2   0 -12 29824.1 2962.32   3
   2   0  12 34138.7 2944.88   2
  -2   0 -13 167.963 51.3767   1
  -2   0  13 89.5625 45.9683   1
   2   0  13 135.661 43.1937   1
   2   0 -13 286.782 57.5489   1
   2   0  13 122.313 40.3183   1
  -2   0  13 247.680 47.7228   1
  -2   0  13 187.476 36.7732   6
   2   0 -13 78.6577 30.8827   2
   2   0  13 135.349 32.0451   2
   2   0  13 118.248 24.5806   5
  -2   0  13 42.3220 27.8674   5
  -2   0 -13 101.393 31.3802   4
   2   0 -13 104.205 41.9071   3
  -2   0 -13 123.723 47.7866   3
  -2   0 -14 31479.6 2223.08   1
  -2   0  14 25836.6 2215.31   1
  -2   0  14 31228.4 2242.00   1
   2   0 -14 28015.3 2225.81   1
   2   0  14 26789.2 2234.59   1
  -2   0  14 28041.5 2205.99   6
   2   0  14 17303.9 2202.53   6
  -2   0  14 19039.8 2202.21   5
   2   0  14 22308.6 2189.09   5
   2   0 -14 16237.6 2192.55   2
  -2   0 -14 26723.3 2212.67   4
  -2   0 -14 21128.0 2221.76   3
   2   0 -14 22345.8 2213.03   3
   2   0  14 26641.6 2196.52   2
   2   0  15 52.9093 35.4965   1
  -2   0  15 41.8656 35.5275   1
   2   0 -15 52.1147 31.3474   1
  -2   0 -15 77.4474 34.7897   1
   2   0 -15 75.5162 38.4032   1
   2   0  15 65.7357 33.5056   1
  -2   0 -15 87.5935 33.5360   1
  -2   0  15 65.3899 29.5403   6
   2   0  15 116.182 40.0119   6
   2   0 -15 32.9574 23.4488   2
   2   0  15 36.3604 21.5208   2
  -2   0  15 29.4677 19.0437   5
  -2   0 -15 30.4496 21.4186   4
   2   0 -15 11.5613 22.2329   3
  -2   0 -15 14.8106 25.3450   3
   2   0 -16 4237.28 416.271   1
  -2   0 -16 5156.47 407.553   1
  -2   0  16 4202.69 400.682   1
  -2   0  16 4832.17 418.897   1
   2   0 -16 4525.56 418.223   1
   2   0  16 4237.85 412.153   1
  -2   0 -16 4493.46 422.748   1
   2   0  16 4899.73 417.067   1
   2   0  16 3737.62 391.682   6
  -2   0  16 4257.69 389.812   5
   2   0  16 2765.78 368.025   5
   2   0 -16 4481.08 396.264   4
  -2   0 -16 2889.46 381.001   4
   2   0 -16 2759.45 383.266   3
  -2   0 -16 2938.12 394.713   3
   2   0  16 4333.25 377.488   2
  -2   0  17 58.8403 36.1522   1
   2   0 -17 103.466 44.0184   1
   2   0  17 87.0122 41.4648   1
  -2   0 -17 132.619 47.1352   1
   2   0  17 88.6387 30.2604   6
   2   0  17 101.904 28.1709   2
   2   0 -17 60.3913 28.4167   2
   2   0  17 70.5130 36.7241   1
  -2   0  17 96.5236 34.8581   1
  -2   0 -17 106.246 34.1568   1
   2   0 -17 78.1649 42.5645   1
  -2   0  17 97.0085 30.1207   5
   2   0 -17 111.869 37.4094   4
   2   0  17 103.822 26.3500   5
  -2   0 -17 72.3900 30.2355   4
   2   0 -17 143.540 39.3545   3
  -2   0 -17 128.143 39.9095   3
   2   0 -18 94.8483 46.4903   1
   2   0  18 44.8433 33.8440   1
  -2   0 -18-16.8554 25.3262   1
   2   0  18 101.799 29.3750   6
  -2   0  18 55.4176 21.9476   6
   2   0  18 37.2384 17.6250   2
   2   0 -18 57.2746 26.2906   2
   2   0 -18 62.5732 32.8268   1
   2   0  18 86.0658 36.7314   1
  -2   0  18 12.0287 21.1591   1
  -2   0 -18 71.7005 29.1009   1
   2   0 -18 41.0944 23.6866   4
  -2   0  18 107.777 31.0263   5
   2   0  18 65.6367 21.2853   5
  -2   0 -18 10.7658 21.1717   4
  -2   0 -18 58.3244 30.0842   3
   2   0 -18 127.660 36.3336   3
  -2   0  19 44.2914 33.1928   1
   2   0  19 15.0279 18.4704   1
  -2   0 -19 33.8102 25.0683   1
   2   0 -19 76.8789 36.8863   1
   2   0  19 57.4211 34.4778   1
  -2   0  19 12.1628 20.9842   1
  -2   0  19 46.2679 22.0114   6
   2   0 -19 67.5637 25.2088   2
   2   0  19 61.5849 19.6678   5
  -2   0  19 46.6212 23.1162   5
   2   0 -19 50.8547 31.2028   4
  -2   0 -19 21.1647 20.4405   4
  -2   0 -19 64.5089 27.5320   3
   2   0  20 16842.2 2382.39   1
  -2   0  20 20928.8 2384.10   1
  -2   0  20 20756.7 2374.91   1
   2   0 -20 21353.2 2392.84   1
  -2   0 -20 20631.6 2374.20   1
  -2   0 -20 17637.7 2382.85   1
  -2   0  20 24007.8 2364.01   6
   2   0  20 30671.5 2367.75   6
   2   0  20 32908.6 2358.77   5
   2   0 -20 34593.1 2369.73   2
   2   0 -20 25276.5 2376.31   4
  -2   0 -20 23410.8 2372.43   4
  -2   0 -20 30430.9 2383.25   3
   2   0 -20 28061.3 2379.79   3
   2   0  20 20761.6 2359.10   2
   2   0 -21 56.7468 33.8901   1
   2   0  21 41.1617 25.9794   1
  -2   0 -21 11.5419 19.6399   1
  -2   0  21 29.0278 17.5138   6
   2   0  21 36.9189 14.9291   6
   2   0  21 32.9941 19.4529   2
  -2   0  21 27.6573 16.7101   5
   2   0  21 33.0090 14.1876   5
   2   0 -21 18.2048 18.9847   3
  -2   0 -21 44.6510 23.9397   3
  -2   0  21 14.0858 31.4942   1
   2   0  21 27.4134 28.4011   1
   2   0 -21 31.4760 37.5702   1
  -2   0 -21 32.6962 30.8976   1
   2   0  22 22656.0 2244.76   1
  -2   0  22 24634.2 2221.73   6
   2   0  22 23312.7 2216.34   6
  -2   0  22 26189.0 2221.93   5
   2   0  22 23484.2 2209.66   5
   2   0 -22 26082.4 2218.03   2
   2   0 -22 25448.3 2232.06   4
  -2   0 -22 21758.2 2224.42   3
   2   0 -22 24173.8 2228.46   3
  -2   0  22 23684.3 2235.86   1
  -2   0 -22 20952.4 2234.44   1
   2   0 -22 21931.1 2244.96   1
  -2   0  22 23806.1 2249.66   1
   2   0  22 21861.0 2243.11   1
   2   0 -22 24837.5 2260.75   1
  -2   0 -22 24236.0 2258.36   1
   2   0 -23 62.7678 35.8041   1
   2   0  23 86.9732 35.4523   1
  -2   0 -23 60.3865 29.0412   1
  -2   0  23 108.876 34.1225   1
   2   0  23 91.4933 21.0737   6
  -2   0  23 86.6373 25.5334   6
   2   0 -23 83.6583 22.7818   2
  -2   0  23 54.5357 20.4548   5
   2   0 -23 58.7246 24.5479   4
  -2   0 -23 136.560 31.4932   4
   2   0 -23 72.3198 25.4714   3
  -2   0 -23 68.6333 27.4675   3
  -2   0 -23 45.4048 34.4940   1
   2   0  24 8084.88 810.223   6
  -2   0  24 9130.27 818.290   6
  -2   0  24 8955.02 814.350   5
   2   0  24 7562.90 803.903   5
  -2   0 -24 9375.40 821.908   4
  -2   0  24 9430.16 831.980   1
   2   0 -24 9635.65 824.890   3
  -2   0 -24 8128.92 818.362   3
   2   0 -24 9026.31 811.644   2
  -2   0  25-5.32285 12.6869   5
   2   0  25 17.7727 9.94331   5
  -2   0 -25 6.54276 15.5871   4
   2   0 -25-6.99835 13.1857   3
  -2   0 -25 13.1638 16.6296   3
   2   0  25 4.75680 8.03396   6
  -2   0  25 24.3121 13.5488   6
  -2   0  26 100.107 22.4762   5
  -2   0 -26 80.3685 25.6332   4
   2   0 -26 111.028 28.5793   3
  -2   0 -26 86.0064 23.2959   3
   2   0  26 63.0488 19.7983   6
  -2   0  26 72.7189 24.3604   6
  -2   0  27 4.71690 7.94246   5
   2   0  27-3.29625 7.34302   5
  -2   0  27 5.34773 9.00370   6
   2   0  27 8.37386 9.96854   6
   2   0 -27 6.09724 10.2647   3
  -2   0 -27-5.72798 9.64343   3
  -2   0 -28 577.859 74.0336   4
  -2   0  28 672.720 72.7971   5
   2   0 -28 659.699 77.1381   3
  -2   0 -28 463.003 71.5003   3
  -2   0  28 592.803 73.6402   6
  -2   0  29 19.5501 13.0073   6
   2   0 -29-5.30258 9.97924   3
  -2   0 -29 5.12843 10.5725   3
  -2   0 -29 5.31081 8.93990   4
  -2   0  29-4.26571 5.07965   5
   2   0  30 2815.45 285.515   6
  -2   0  30 3069.44 290.485   6
  -2   0  30 3065.86 287.904   5
  -2   0 -30 2910.59 292.286   4
  -2   0  31 43.7141 14.4778   6
  -2   0 -31 36.0605 14.4243   3
  -2   0  31 11.6826 10.1626   5
  -2   0  32 7632.10 717.307   5
  -2  -1 -32 4.66866 8.79530   4
  -2  -1 -31 4.90282 9.23279   4
  -2   1  31 3.40623 6.41998   5
  -2  -1 -31 4.57850 8.62307   3
  -2  -1 -30-5.21923 10.7581   4
  -2   1  30 3.55960 5.99083   5
  -2  -1 -30-4.80651 8.08938   3
   2   1 -30 4.42982 7.45540   3
   2  -1  30-3.58132 7.97348   6
  -2   1  29 3.71998 7.66781   5
   2   1 -29-4.70130 9.69056   3
  -2  -1 -29 5.17700 9.74133   3
   2  -1  29-3.70003 8.23777   6
  -2   1  29 4.66279 11.0980   6
  -2  -1 -28 5.42315 11.1790   4
  -2   1  28-3.82508 9.10484   5
   2   1 -28 4.99633 11.8924   3
  -2  -1 -28-5.43586 11.2052   3
   2  -1  28 3.93841 8.11880   6
  -2   1  28 4.75284 9.79740   6
  -2   1  27 20.0342 9.71847   5
  -2  -1 -27 23.2235 13.9447   4
   2  -1  27 25.2080 11.8739   6
  -2   1  27 4.90029 9.40845   6
  -2  -1 -27 11.4259 10.9113   3
   2   1 -27 26.5072 13.5136   3
  -2   1  26 8.22755 9.15908   5
  -2  -1 -26 5.95467 10.0219   4
   2   1 -26-4.76218 12.0223   2
   2  -1  26-4.37602 8.23434   6
  -2   1  26-5.05034 10.4101   6
  -2  -1 -26 6.14435 12.6651   3
   2   1 -26-5.62512 8.19893   3
  -2  -1 -25 32.0330 17.2382   4
  -2   1  25 21.6280 11.7901   5
   2   1 -25 29.6905 17.3576   2
   2  -1  25 46.8918 15.9887   6
  -2   1  25 25.6329 14.5337   6
   2   1 -25 24.5393 15.6961   3
  -2  -1 -25 6.48043 13.5992   3
   2  -1  24 7.73841 8.63175   5
   2   1 -24 15.7666 13.9960   2
   2  -1  24 9.75344 10.8713   6
   2   1 -24-6.52251 9.52242   3
   2  -1  23 162.836 29.7723   6
  -2  -1 -23 178.111 35.5145   4
  -2   1  23 139.011 27.3050   5
   2  -1  23 123.529 25.4423   5
   2  -1  23 134.664 40.3325   1
   2   1 -23 140.648 48.8120   1
  -2  -1 -23 118.211 33.3269   3
   2   1 -23 166.610 34.2443   3
   2  -1  22-5.67004 12.6287   6
  -2   1  22 5.51550 13.9283   6
   2   1 -22 23.4402 14.7978   2
   2  -1  22 8.15366 18.1567   2
   2  -1  22 14.5586 17.3292   1
  -2  -1 -22 18.9222 21.0672   1
  -2  -1 -22-7.71572 15.9079   4
  -2   1  22-4.90496 10.1164   5
   2  -1  22 3.93516 8.76826   5
   2  -1  22 10.9982 22.6728   1
   2   1 -22 13.5736 16.1572   1
   2   1 -22 14.7740 13.9042   3
  -2  -1 -22 7.76359 11.3210   3
   2  -1  21 5.92503 13.1915   6
  -2   1  21 5.68501 14.3518   6
   2   1 -21-6.27540 12.9352   2
   2  -1  21 17.1580 19.1003   2
   2   1 -21-16.3640 23.8508   1
   2  -1  21-15.0381 21.9183   1
  -2   1  21-8.77626 14.7705   1
  -2  -1 -21 8.21590 15.4595   4
   2  -1  21-3.86224 9.75026   5
  -2   1  21-5.19650 8.74574   5
  -2  -1 -21 18.0485 21.4788   1
   2  -1  21-12.2286 10.2904   1
   2   1 -21 14.4305 17.1732   1
   2   1 -21-8.03318 11.7086   3
  -2  -1 -21 8.24809 17.0014   3
   2  -1  20 12.8549 13.2506   6
  -2   1  20-5.85659 11.0226   6
   2   1 -20 6.62807 12.4739   2
   2  -1  20-9.11555 18.7909   2
   2   1 -20-16.9244 20.1424   1
  -2   1  20 9.48534 7.98535   1
   2  -1  20 15.3497 18.2686   1
  -2  -1 -20-10.5456 15.3722   1
  -2   1  20-5.40306 10.1694   5
   2  -1  20-3.94518 9.39293   5
  -2  -1 -20-8.91481 19.8493   4
   2   1 -20-8.54559 14.3841   3
  -2  -1 -20-8.79410 10.4681   3
  -2  -1 -20-18.1131 21.5570   1
  -2   1  20 15.2920 22.2896   1
   2   1 -20-15.1240 12.7290   1
  -2  -1 -19 17.9419 26.2954   1
  -2   1  19 15.3227 18.4419   1
   2   1 -19 15.5270 13.3533   1
   2  -1  19-13.9384 16.8148   1
   2  -1  19 48.9241 17.8579   6
  -2   1  19 36.1347 18.4791   6
   2   1 -19 35.6483 19.1714   2
   2  -1  19 8.87412 18.4981   2
   2   1 -19 17.2154 25.2427   1
   2  -1  19 15.4506 31.9665   1
  -2  -1 -19 32.6119 22.5758   1
  -2   1  19 9.90423 12.1044   1
   2  -1  19 27.6074 12.2792   5
  -2  -1 -19 38.7069 25.8973   4
  -2  -1 -19 37.8198 22.6720   3
  -2  -1 -18 17.5430 20.9107   1
  -2   1  18-15.1522 22.1162   1
   2   1 -18 14.6888 21.4418   1
   2  -1  18 13.9917 23.5777   1
  -2   1  18 5.98031 15.1435   6
   2  -1  18 8.47981 15.9998   2
   2   1 -18-17.1914 25.0847   1
  -2  -1 -18 10.6418 15.5557   1
  -2   1  18 6.13761 11.6092   5
   2  -1  18 28.2382 13.2004   5
  -2  -1 -18 10.5379 17.7747   4
   2   1 -18 9.63543 18.1690   3
  -2  -1 -18 30.4029 19.1059   3
  -2  -1 -17 151.439 50.2968   1
  -2   1  17 59.1423 32.4449   1
   2   1 -17 82.6822 40.0378   1
   2  -1  17 111.403 40.4266   1
  -2   1  17 121.934 27.9617   6
   2  -1  17 120.497 34.2762   2
   2   1 -17 65.4552 29.7037   2
   2   1 -17 102.931 49.1555   1
   2  -1  17 179.744 51.6317   1
  -2  -1 -17 199.938 45.6529   1
  -2   1  17 99.9940 33.3930   1
  -2   1  17 183.556 33.1310   5
   2  -1  17 110.195 23.9177   5
  -2  -1 -17 56.9381 33.6741   4
   2   1 -17 101.950 35.0407   3
  -2  -1 -17 97.9077 34.8321   3
   2  -1  16-8.67199 19.3116   6
  -2   1  16 6.17327 12.7311   6
   2   1 -16 8.76984 19.5294   2
   2   1 -16-16.5124 31.0732   1
  -2  -1 -16 20.3335 24.2015   1
   2  -1  16-14.4506 12.1669   1
  -2   1  16 29.6166 20.3531   1
   2  -1  16 4.10238 9.14256   5
  -2   1  16 6.92991 15.4341   5
   2   1 -16-10.9508 15.9662   3
  -2  -1 -16-11.7220 22.0604   3
  -2  -1 -16 16.0935 13.5488   1
   2   1 -16 12.7382 18.5706   1
   2  -1  16 13.5011 22.7260   1
  -2  -1 -15 15.2857 25.7376   1
  -2   1  15 40.7351 25.5617   1
  -2   1  15 24.7799 16.5036   6
   2  -1  15 9.51112 19.6202   6
   2  -1  15 7.54035 15.5620   2
   2   1 -15 9.35669 19.3022   2
   2   1 -15-15.6532 18.6445   1
   2  -1  15 13.8033 16.4453   1
  -2   1  15-9.76876 16.4593   1
  -2   1  15 7.40721 12.4907   5
   2  -1  15 12.5863 14.5773   5
  -2  -1 -15 12.8075 18.6835   4
   2   1 -15-11.4767 16.7457   3
  -2  -1 -15-12.6371 26.0598   3
  -2   1  14 12.8604 22.0472   1
  -2  -1 -14 86.7826 36.7542   1
   2   1 -14 55.2014 24.9358   1
   2  -1  14 36.8515 27.6688   1
   2   1 -14 14.6867 25.0715   1
   2  -1  14 65.4562 29.4469   1
  -2   1  14 37.7289 21.4151   1
  -2  -1 -14 56.1150 26.4375   1
   2  -1  14 52.2451 29.4630   6
  -2   1  14 18.4194 13.3333   6
   2  -1  14 37.4353 20.3607   2
   2   1 -14 39.6439 26.7055   2
   2  -1  14 58.7984 16.7307   5
  -2   1  14 47.4684 21.4669   5
  -2  -1 -14 54.4444 32.6668   4
   2   1 -14 23.8787 22.8543   3
  -2  -1 -14 95.8459 38.4440   3
  -2   1  13 1085.24 133.578   1
  -2   1  13 1090.82 143.674   1
   2   1 -13 1311.48 145.854   1
  -2  -1 -13 1096.63 135.410   1
   2  -1  13 961.103 145.457   1
  -2  -1 -13 1256.93 154.720   1
   2  -1  13 1344.32 152.296   1
  -2   1  13 819.886 118.862   6
   2  -1  13 1388.73 153.602   6
   2  -1  13 1070.63 116.010   5
   2  -1  13 1404.80 122.041   5
   2   1 -13 749.119 129.768   2
  -2  -1 -13 839.741 140.830   4
  -2  -1 -13 1689.01 177.102   3
   2   1 -13 750.383 134.709   3
   2  -1  13 1095.02 130.497   2
  -2   1  12 93.0205 33.2647   1
   2  -1  12 70.3598 34.9328   1
  -2  -1 -12 246.460 56.9829   1
   2   1 -12 87.6410 31.9701   1
   2   1 -12 143.562 44.2537   1
   2  -1  12 192.332 46.8573   1
  -2   1  12 107.825 34.3256   1
  -2  -1 -12 290.002 50.9656   1
   2  -1  12 161.508 48.3228   6
   2  -1  12 117.741 23.7879   5
   2  -1  12 132.176 33.0288   2
   2   1 -12 64.7854 32.5160   2
   2  -1  12 127.903 28.8329   5
  -2   1  12 134.110 35.7944   5
  -2  -1 -12 152.805 48.2779   4
   2   1 -12 75.1030 33.8775   3
  -2  -1 -12 97.5014 54.3513   3
   2  -1  11 34.4087 23.6664   1
  -2  -1 -11 12.5108 21.0836   1
   2   1 -11 9.36370 15.7963   1
  -2   1  11 11.1704 18.8310   1
  -2   1  11 8.97023 15.1358   1
   2  -1  11 11.9098 20.0735   1
  -2  -1 -11 9.32921 17.5878   1
   2   1 -11 12.2860 17.9398   1
   2  -1  11 13.6556 30.4222   6
   2  -1  11 11.9666 9.81024   5
  -2  -1 -11 5.74582 10.8658   2
   2   1 -11 11.0664 18.6562   2
   2  -1  11 7.83444 18.6784   2
  -2   1  11 9.41731 11.2595   5
  -2  -1 -11 13.0995 19.1235   4
   2   1 -11 12.5380 21.1293   3
  -2  -1 -11 35.7152 39.7730   3
  -2   1  10 10.8365 20.4279   1
   2  -1  10 11.2720 21.2459   1
   2   1 -10 9.15946 17.2791   1
  -2  -1 -10 12.0517 28.7111   1
   2  -1  10 11.4396 16.7191   1
  -2  -1 -10 18.1622 17.1320   1
   2   1 -10 24.1789 26.9442   1
   2  -1  10 14.9672 30.8759   6
  -2   1  10 24.4073 16.4774   6
   2  -1  10 13.1077 8.91012   5
   2   1 -10 11.1913 18.8755   2
   2  -1  10 15.6635 18.6814   2
  -2   1  10-9.64657 11.5462   5
   2  -1  10 16.1880 14.0956   5
  -2  -1 -10 12.5866 18.3868   4
  -2  -1 -10 19.2724 32.4589   3
   2   1  -9 75.0372 32.2269   1
   2  -1   9 66.7871 31.7319   1
  -2  -1  -9 48.5208 32.9201   1
  -2  -1  -9 70.4685 27.4965   1
  -2   1   9 92.5471 30.8471   1
   2   1  -9 48.6236 31.3610   1
   2  -1   9 128.100 38.5004   1
   2  -1   9 33.4553 42.7208   6
  -2  -1  -9 75.2572 23.8947   5
  -2  -1  -9 80.9485 23.7194   2
   2   1  -9 55.8742 36.9893   2
  -2   1   9 59.4505 24.4531   5
   2  -1   9 65.5369 21.2655   5
  -2  -1  -9 36.4869 31.3768   4
  -2  -1  -9 104.406 53.1096   3
  -2   1   8 372.329 68.6667   1
   2   1  -8 554.988 74.8419   1
  -2   1   8 562.438 75.8876   1
   2  -1   8 557.951 78.5168   1
  -2  -1  -8 344.398 71.7834   1
   2   1  -8 301.925 68.6172   1
  -2  -1  -8 404.717 65.5069   1
   2  -1   8 484.175 76.3298   1
  -2   1   8 507.795 53.1505   6
   2  -1   8 759.120 112.865   6
   2  -1   8 284.838 47.1821   5
  -2  -1  -8 470.148 61.2620   5
   2  -1   8 326.874 43.6410   5
   2  -1   8 470.680 67.2541   2
  -2  -1  -8 407.609 57.9265   2
   2   1  -8 386.095 70.8693   2
  -2   1   8 345.366 65.7714   5
  -2  -1  -8 353.729 70.3377   4
  -2  -1  -8 323.114 87.4429   3
  -2  -1  -7 110.956 40.6054   1
  -2   1   7 68.2072 29.2910   1
   2  -1   7 102.329 32.2699   1
  -2   1   7 29.7378 22.8350   1
  -2  -1  -7 60.2231 29.5464   1
   2   1  -7 100.707 37.1611   1
  -2   1   7 60.6548 14.9255   6
   2  -1   7 134.872 54.0929   6
   2  -1   7 40.9191 11.6665   5
  -2  -1  -7 81.8390 23.6928   5
   2  -1   7 47.0353 26.2131   2
  -2  -1  -7 59.0261 22.4307   2
   2   1  -7 43.4840 30.9017   2
   2  -1   7 78.5643 12.4219   5
  -2   1   7 59.9472 28.4946   5
  -2  -1  -7 34.2411 27.7915   4
   2   1  -7 59.5370 28.3079   3
  -2  -1  -7 64.6219 48.3152   3
  -2  -1  -6 112.704 44.5402   1
   2  -1   6 206.058 47.2928   1
  -2   1   6 294.578 55.3019   1
  -2   1   6 123.435 39.4429   1
   2   1  -6 51.9268 35.7928   1
   2  -1   6 199.904 47.0733   1
  -2   1   6 140.610 21.3086   6
   2  -1   6 320.842 75.5952   6
   2  -1   6 131.950 20.1658   5
   2  -1   6 221.957 42.2644   2
   2   1  -6 179.548 46.7103   2
  -2  -1  -6 145.183 33.7634   2
  -2   1   6 181.527 43.4474   5
  -2   1   6 193.111 41.9998   4
   2   1  -6 185.485 39.8524   3
  -2  -1  -6 248.580 68.3522   3
   2  -1   5 123.252 35.3410   1
   2   1  -5 178.046 44.7113   1
  -2  -1  -5 123.196 40.4113   1
   2  -1   5 55.5288 33.0026   1
  -2   1   5 193.715 60.2875   1
  -2  -1  -5 168.027 36.9128   1
   2   1  -5 123.896 41.6988   1
  -2   1   5 186.519 45.8840   1
   2  -1   5 108.861 56.1202   6
  -2  -1  -5 147.936 34.2713   5
   2  -1   5 119.952 33.5364   2
   2   1  -5 124.641 37.7779   2
  -2   1   5 70.8527 28.1955   5
   2  -1   5 110.593 17.3359   5
  -2  -1  -5 146.134 46.1998   4
  -2   1   5 149.245 37.7135   4
   2   1  -5 67.0766 20.9663   4
   2   1  -5 128.323 33.7216   3
  -2  -1  -5 239.064 50.1444   3
   2   1  -4 362.855 66.8038   1
  -2  -1  -4 338.496 73.1265   1
   2  -1   4 328.943 65.3688   1
  -2   1   4 430.412 74.0870   1
   2   1  -4 572.226 86.8151   1
  -2   1   4 418.249 82.6047   1
   2  -1   4 640.501 115.073   6
   2  -1   4 440.033 48.1239   5
  -2  -1  -4 377.231 61.9574   5
   2   1  -4 551.031 77.1853   2
   2   1  -4 406.534 55.8715   4
  -2   1   4 450.534 66.4658   5
  -2  -1  -4 647.169 67.7321   3
  -2   1   4 389.813 68.9808   4
  -2  -1  -4 486.534 74.8414   4
   2   1  -4 403.174 60.4308   3
   2  -1   4 483.291 69.2237   2
  -2  -1  -3 1215.89 208.319   1
   2   1  -3 2525.12 229.828   1
   2   1  -3 2060.93 209.672   1
  -2  -1  -3 2011.48 208.928   1
  -2   1   3 2104.77 216.784   1
   2  -1   3 2266.37 253.904   6
   2   1  -3 1567.14 191.373   6
   2  -1   3 1843.87 182.780   5
  -2   1   3 1813.90 197.759   5
  -2  -1  -3 1711.58 199.917   5
   2   1  -3 1871.49 208.563   2
   2   1  -3 1861.11 193.029   4
  -2  -1  -3 2260.87 213.141   4
  -2  -1  -3 1747.84 181.030   3
  -2  -1  -3 2057.01 182.328   3
   2   1  -3 1660.99 191.184   3
  -2   1   3 1933.53 208.759   4
   2  -1   3 1794.32 203.389   2
   2   1  -2 1224.82 149.092   1
  -2  -1  -2 1037.27 145.674   1
  -2   1   2 1319.60 147.827   1
  -2  -1  -2 1151.57 147.540   1
   2  -1   2 1443.11 174.452   6
   2   1  -2 988.551 126.973   6
  -2   1   2 1257.44 130.526   5
   2  -1   2 1405.43 125.106   5
  -2  -1  -2 1180.24 138.592   5
   2   1  -2 1212.97 141.692   2
   2   1  -2 1187.44 128.458   4
  -2  -1  -2 1240.26 140.283   4
   2  -1   2 1123.34 139.495   3
  -2   1   2 1324.93 145.231   4
  -2  -1  -2 1047.17 114.023   3
   2   1  -2 1095.03 124.998   3
   2  -1   2 1522.55 145.623   2
  -2  -1  -2 1090.14 112.960   3
  -2  -1  -1-10.8584 16.0338   1
   2   1  -1 11.7108 24.2753   1
  -2   1   1 40.6673 29.7480   1
  -2   1   1 20.9792 15.5034   1
  -2  -1  -1 49.4968 31.3443   1
   2   1  -1 11.0250 27.9511   1
  -2  -1  -1 18.0749 8.97990   3
   2   1  -1 15.6356 10.1973   3
  -2   1   1 41.5229 11.7412   6
  -2  -1  -1 47.0669 25.1811   5
   2   1  -1 55.3556 28.1100   2
   2  -1   1 74.0316 24.9086   5
   2  -1   1 10.3152 19.5790   3
   2   1  -1 45.7916 20.5966   4
  -2  -1  -1 8.23566 14.0970   4
   2  -1   1 20.2849 24.2768   1
  -2  -1   0-12.1690 20.4870   1
  -2   1   0 9.91157 16.6892   1
  -2  -1   0 11.1845 16.3098   1
   2   1   0 10.7260 18.0593   1
  -2   1   0 10.6239 17.8875   1
   2   1   0 11.7378 13.9783   1
   2  -1   0-10.2272 17.2202   1
   2  -1   0 16.0082 21.3056   6
  -2  -1   0 19.7938 23.5615   5
  -2   1   0 2.67442 9.56216   6
   2   1   0 9.19345 18.9570   6
   2  -1   0-8.40022 20.0002   2
   2   1   0 8.65065 20.5961   2
  -2   1   0 9.90757 13.8354   5
   2  -1   0 13.2539 16.7378   5
  -2   1   0 60.4203 31.7108   4
   2  -1   0-10.3796 17.4765   3
  -2  -1   0 7.43199 15.3279   4
  -2  -1   0 2.75710 9.00055   3
   2   1   0-5.97673 9.42337   3
   2   1   1 10.8668 22.5455   1
  -2   1  -1 30.1314 22.5081   1
   2   1   1 11.6189 17.1279   1
  -2  -1   1 36.8762 32.8103   1
  -2   1  -1 11.1153 18.8820   1
  -2  -1   1 56.7912 28.7884   1
  -2   1  -1 40.5911 14.7390   6
   2  -1  -1 17.5968 12.4772   6
  -2  -1   1 40.4799 27.0517   5
   2   1   1 9.31997 17.7235   6
   2   1   1 32.8825 24.1003   2
   2  -1  -1 8.32141 21.1634   2
  -2   1  -1 59.3393 18.1979   5
  -2   1  -1 31.2724 30.4949   4
   2   1   1 20.0275 8.34841   3
  -2  -1   1 20.0941 18.0075   4
  -2  -1   1 23.5326 17.8968   3
   2  -1  -1 20.2545 22.6928   3
   2   1   2 1159.14 148.473   1
  -2  -1   2 956.046 146.762   1
  -2   1  -2 1299.58 149.109   1
   2   1   2 1372.78 147.844   6
  -2  -1   2 1167.84 142.865   6
  -2   1  -2 1205.28 129.241   6
  -2   1  -2 1282.20 128.185   5
   2  -1  -2 1814.25 160.219   5
  -2  -1   2 1383.72 151.536   5
   2   1   2 1261.21 141.843   2
   2  -1  -2 1196.50 140.635   2
  -2  -1   2 1291.68 136.042   4
  -2   1  -2 1311.42 149.505   4
   2  -1  -2 932.834 141.970   3
  -2  -1   2 1308.93 142.001   3
  -2   1  -2 1028.72 148.604   1
  -2  -1   2 1137.89 152.648   1
   2   1   2 1012.23 145.693   1
   2   1   3 1463.44 208.084   1
  -2  -1   3 1598.85 215.545   1
  -2   1  -3 1926.34 211.673   1
   2   1   3 2030.53 207.953   6
  -2   1  -3 1893.27 198.959   6
  -2  -1   3 1852.95 208.624   6
  -2   1  -3 1997.67 189.245   5
  -2  -1   3 2159.05 216.724   5
   2   1   3 2019.66 205.343   2
   2  -1  -3 2095.73 208.819   2
  -2   1  -3 1840.82 215.487   4
  -2  -1   3 2074.55 222.272   3
   2  -1  -3 1866.30 214.084   3
   2  -1  -3 1640.60 214.225   1
  -2  -1   3 2303.98 228.109   1
   2   1   3 1941.52 218.371   1
   2   1   4 457.959 73.8328   1
   2   1   4 334.344 65.9367   1
  -2  -1   4 523.403 83.9793   1
   2  -1  -4 439.713 74.7131   1
  -2  -1   4 397.700 78.1875   1
  -2   1  -4 477.798 64.8083   6
  -2  -1   4 461.928 66.9044   6
  -2  -1   4 245.704 62.2296   5
  -2   1  -4 395.169 45.9427   5
   2   1   4 425.325 64.2947   6
   2  -1  -4 507.794 67.1718   2
  -2  -1   4 370.067 54.3780   4
  -2   1  -4 372.583 68.4461   4
   2  -1  -4 494.746 73.5654   3
  -2  -1   4 386.944 81.1534   3
  -2  -1   5 54.8295 36.0428   3
  -2   1  -5 185.704 38.1463   3
   2   1   5 156.034 23.8867   3
   2  -1  -5 126.910 38.2474   3
   2   1   5 98.8336 32.5235   6
  -2   1  -5 86.4435 16.7792   5
  -2  -1   5 173.321 48.9445   1
  -2   1  -5 180.274 39.7821   1
   2  -1  -5 177.429 44.7089   1
   2   1   5 66.7619 26.2729   2
   2  -1  -5 121.353 30.5142   2
  -2   1  -5 152.227 36.4955   4
  -2  -1   5 86.1893 24.2332   4
   2   1   5 98.8330 36.2205   1
  -2   1  -5 153.964 40.7184   1
  -2   1  -6 108.158 39.7676   1
   2   1   6 230.008 50.9654   1
  -2  -1   6 190.589 47.0547   1
  -2  -1   6 196.306 51.0016   1
   2  -1  -6 147.909 46.7020   1
  -2   1  -6 151.175 39.7946   1
   2   1   6 201.757 46.6091   1
   2  -1  -6 207.174 24.7446   6
   2   1   6 181.410 39.5108   6
   2   1   6 198.282 35.4409   2
   2  -1  -6 207.314 44.3593   2
  -2   1  -6 89.5687 35.9023   4
  -2  -1   6 164.941 31.6120   4
  -2   1  -6 179.936 38.6004   3
   2  -1  -6 150.139 43.4151   3
   2   1   6 145.246 26.7129   3
   2  -1  -7 100.202 37.4581   1
  -2   1  -7 86.2840 34.7114   1
   2   1   7 22.2995 29.0506   1
  -2  -1   7 134.807 39.6341   1
  -2  -1   7 47.5373 30.8508   1
  -2   1  -7 76.1204 28.6528   1
   2  -1  -7 89.8318 34.8193   1
   2   1   7 51.7784 27.1128   1
  -2  -1   7 79.8230 26.1405   6
   2  -1  -7 53.7644 18.6703   6
   2   1   7 103.830 27.0229   6
  -2  -1   7 95.3072 33.8397   5
   2   1   7 79.6806 22.6104   2
  -2  -1   7 66.6767 18.2996   4
  -2  -1   7 84.6318 21.0961   4
  -2   1  -7 130.632 31.8332   4
   2  -1  -7 30.4749 23.7309   3
   2   1   7 43.5777 17.2090   3
  -2   1  -7 106.876 29.0264   3
  -2  -1   8 449.899 72.0254   1
   2  -1  -8 359.050 65.0516   1
   2   1   8 362.237 71.1727   1
  -2   1  -8 457.103 73.1914   1
  -2  -1   8 329.139 60.4474   6
   2  -1  -8 356.172 51.8574   6
   2   1   8 415.214 55.5717   2
   2  -1  -8 569.482 69.9648   2
  -2   1  -8 381.079 66.4140   1
  -2  -1   8 534.388 80.0341   1
   2   1   8 405.888 68.1479   1
  -2  -1   8 396.731 53.0551   4
  -2  -1   8 480.056 54.4600   4
  -2  -1   8 468.953 71.3153   5
  -2   1  -8 387.657 61.2119   4
  -2   1  -8 350.376 59.3493   3
   2   1   8 385.573 52.9382   3
   2  -1  -8 469.302 73.0914   3
  -2  -1   9 43.6006 23.3221   1
   2  -1  -9 45.5930 25.0582   1
   2   1   9 119.519 44.2836   1
  -2  -1   9 93.4652 31.3719   6
   2   1   9 47.1143 17.9458   2
   2  -1  -9 89.0533 25.7505   2
  -2   1  -9 60.7053 28.9218   1
  -2  -1   9 55.8583 28.8880   1
   2  -1  -9 66.2637 28.5733   1
  -2  -1   9 79.6901 30.8635   5
  -2  -1   9 77.0756 19.7156   4
  -2   1  -9 85.8529 24.8806   3
   2  -1  -9 30.5178 23.4960   3
  -2  -1  10 11.0188 18.5544   1
  -2   1 -10-10.8463 18.2642   1
   2  -1 -10-9.32089 13.5987   1
   2  -1 -10 5.08571 13.5467   6
  -2  -1  10 7.81263 14.7129   6
   2   1  10 6.55643 15.6167   6
   2   1  10 8.55430 10.8144   2
   2  -1 -10-7.41415 20.7012   2
  -2  -1  10 11.0854 16.1684   1
   2   1  10 10.3656 17.4557   1
   2  -1 -10 11.0120 13.1188   1
  -2  -1  10 10.5827 19.9219   5
  -2  -1  10 16.7157 11.1366   4
  -2   1 -10 6.99461 16.6589   4
  -2   1 -10 7.21781 14.8898   3
   2  -1 -10 10.4964 21.6439   3
  -2  -1  11 11.3495 19.2511   1
  -2   1 -11 11.3597 19.2683   1
   2   1  11 47.7044 31.8265   1
   2   1  11 13.4130 15.1227   6
  -2  -1  11 22.9726 15.9652   6
   2  -1 -11 22.4728 21.0439   2
   2   1  11 73.8959 25.2401   1
  -2  -1  11 22.2646 21.0839   1
  -2   1 -11 43.5131 26.0024   1
   2  -1 -11 11.1729 18.9563   1
  -2  -1  11 11.0374 18.7301   5
  -2  -1  11 12.1169 12.0155   4
  -2  -1  11 12.2767 11.1506   4
  -2   1 -11 40.5571 19.0172   4
  -2   1 -11 45.7383 24.1215   3
   2  -1 -11 31.4522 25.0683   3
  -2   1 -12 83.5602 36.2925   1
  -2  -1  12 129.289 40.8836   1
   2   1  12 72.6204 32.2475   1
   2  -1 -12 124.340 37.3999   1
   2  -1 -12 59.0189 28.2299   1
   2   1  12 94.4108 29.7578   1
  -2   1 -12 115.672 37.9136   1
  -2  -1  12 117.609 29.8305   6
   2   1  12 124.314 31.9097   6
   2  -1 -12 89.9085 31.3179   2
   2   1  12 131.899 25.6847   2
   2   1  12 82.1224 25.8058   5
   2  -1 -12 140.060 37.1753   4
  -2  -1  12 126.497 43.4229   5
  -2  -1  12 95.5857 24.4030   4
  -2  -1  12 71.6916 21.4222   4
  -2   1 -12 168.484 33.6969   4
   2  -1 -12 64.9464 30.5938   3
  -2   1 -12 210.351 39.2828   3
  -2   1 -13 1240.82 150.860   1
   2  -1 -13 1240.12 150.939   1
  -2   1 -13 1415.59 147.794   1
  -2  -1  13 1326.82 153.442   1
   2  -1 -13 1161.63 143.874   1
   2   1  13 1198.93 148.227   1
  -2  -1  13 968.207 140.491   1
   2   1  13 1203.14 144.794   1
  -2  -1  13 1084.17 131.280   6
   2   1  13 933.201 129.449   6
   2   1  13 1039.71 121.747   5
  -2  -1  13 1184.17 145.242   5
   2  -1 -13 1044.13 129.328   2
   2  -1 -13 1026.16 137.979   4
  -2  -1  13 1081.20 121.211   4
  -2   1 -13 995.250 125.612   4
   2  -1 -13 1298.19 146.619   3
  -2   1 -13 1239.84 138.638   3
  -2  -1  13 1132.26 120.024   4
   2   1  13 1133.33 118.965   2
  -2   1 -14 79.8352 35.6684   1
   2   1  14 12.6845 11.5093   1
   2  -1 -14 84.6225 32.4560   1
  -2  -1  14 58.5882 25.7566   6
   2   1  14 29.3530 19.9963   6
   2   1  14 33.2556 15.8437   2
   2  -1 -14 44.8065 28.4312   2
   2   1  14 69.9840 29.7587   1
   2  -1 -14 51.9026 29.2079   1
  -2  -1  14 23.2646 20.0448   1
  -2   1 -14 55.8068 26.9119   1
   2   1  14 45.7406 18.1513   5
  -2  -1  14 106.292 39.9856   5
   2  -1 -14 42.6833 25.7601   4
  -2   1 -14 47.6295 22.5896   4
  -2  -1  14 32.3343 15.6578   4
   2  -1 -14 45.2684 25.5614   3
  -2   1 -14 62.0630 29.1882   3
   2   1  15-13.0022 21.8991   1
  -2  -1  15-13.2712 15.8162   1
   2  -1 -15 13.4908 22.7207   1
  -2   1 -15 55.6198 30.9696   1
  -2  -1  15 8.53785 16.0875   6
   2   1  15 7.47682 16.6679   6
   2  -1 -15 7.34506 17.5026   2
   2   1  15 20.5900 14.3128   2
   2  -1 -15 13.5911 22.8895   1
   2   1  15 11.8482 17.2897   1
  -2  -1  15 12.3764 18.0587   1
   2   1  15 9.71933 11.5975   5
  -2  -1  15 11.9832 22.5641   5
   2  -1 -15 10.9754 16.0192   4
  -2   1 -15 7.08966 13.3671   4
  -2  -1  15-4.86418 8.23002   4
  -2   1 -15 33.2347 27.9798   3
   2  -1 -15-11.5796 16.8987   3
  -2  -1  16-13.7011 16.3170   1
   2  -1 -16-14.8554 25.0094   1
   2   1  16 23.0219 19.3829   6
  -2  -1  16 17.7380 19.7557   6
   2  -1 -16 7.13743 13.4445   2
   2   1  16 3.90634 13.1634   2
   2  -1 -16-13.7935 16.4269   1
   2   1  16 12.4552 18.1643   1
  -2  -1  16-12.9619 21.8238   1
  -2   1 -16 12.2209 17.8230   1
   2   1  16 10.2348 12.1959   5
  -2  -1  16-11.9835 17.4773   5
   2  -1 -16-11.1272 16.2300   4
  -2   1 -16 22.3685 19.8510   4
   2  -1 -16 11.7583 22.1337   3
  -2   1 -16-11.6751 19.6589   3
  -2  -1  17 97.8231 36.3319   1
  -2   1 -17 88.2564 38.1355   1
   2   1  17 115.553 46.3002   1
   2   1  17 101.482 33.7475   6
  -2  -1  17 106.819 29.3416   6
   2   1  17 71.0548 19.8843   2
   2  -1 -17 75.2320 25.9152   2
   2  -1 -17 126.246 46.5340   1
   2   1  17 129.714 41.7546   1
  -2  -1  17 67.3389 36.8753   1
   2   1  17 82.5838 24.7385   5
   2  -1 -17 65.6952 31.7681   4
  -2   1 -17 110.398 30.9198   4
   2  -1 -17 118.237 36.9096   3
  -2   1 -17 110.259 39.5387   3
   2   1  18 18.0253 17.0103   6
  -2  -1  18 8.83911 18.2677   6
   2   1  18 17.2201 13.6194   2
   2  -1 -18 6.46577 17.2567   2
  -2   1 -18 38.7111 28.7593   1
   2  -1 -18 13.9971 20.4440   1
   2   1  18 26.6339 25.0929   1
  -2  -1  18 13.5770 19.8330   1
   2   1  18 11.9027 14.2267   5
  -2  -1  18 11.4309 16.7134   5
   2  -1 -18 10.7391 18.1224   4
   2  -1 -18 34.9774 24.0688   3
  -2   1 -18 12.8003 15.2907   3
  -2  -1  18 14.0587 23.6978   1
   2  -1 -18 17.3144 32.6065   1
   2   1  18-15.0131 21.9220   1
  -2   1 -18-14.8268 12.5469   1
  -2  -1  19-13.9350 16.6643   1
   2  -1 -19-17.1477 28.9061   1
   2   1  19 15.2343 22.2648   1
  -2   1 -19 14.7278 17.6035   1
  -2  -1  19 26.0497 17.9733   6
   2  -1 -19 18.0802 16.1211   2
   2   1  19 13.9148 11.8236   2
   2   1  19 13.4356 11.4244   1
  -2  -1  19 13.8692 16.5865   1
   2  -1 -19 13.7146 20.0564   1
  -2   1 -19 12.6926 15.1937   1
  -2  -1  19 21.8415 20.6144   5
   2  -1 -19 41.4663 26.2218   4
  -2   1 -19 8.83877 16.7121   4
  -2   1 -19 37.2573 20.9656   3
   2   1  20 8.40246 15.8106   6
   2  -1 -20 5.58872 15.5979   2
   2  -1 -20-13.2135 11.1194   1
  -2   1 -20 12.4759 18.1840   1
   2   1  20 13.3012 19.3868   1
  -2  -1  20-13.7408 16.3525   1
  -2  -1  20-10.3085 19.3971   5
   2   1  20 6.44448 12.1264   5
   2  -1 -20 19.7561 20.3612   4
  -2   1 -20-9.32523 15.6945   4
  -2  -1  20-13.6232 19.8562   1
   2  -1 -20-16.6427 24.2572   1
  -2   1 -20-14.4212 17.1622   1
   2   1  21 7.48601 10.9111   6
   2  -1 -21 5.08399 13.5289   2
   2  -1 -21 12.5530 18.2963   1
  -2  -1  21-13.2994 25.0250   1
   2   1  21-12.9228 15.3790   1
  -2   1 -21-11.7833 17.1745   1
  -2  -1  21 9.63285 11.4638   5
   2  -1 -21-9.43918 13.7579   4
   2   1  21-5.93623 8.65231   5
  -2   1 -21 18.4667 15.5398   4
  -2  -1  21-13.1534 22.1373   1
   2  -1 -21-15.9207 18.9467   1
  -2  -1  22-12.5847 18.3519   1
  -2   1 -22-13.3338 19.4432   1
  -2  -1  22-7.77579 9.27240   6
   2   1  22 7.07516 15.7632   6
   2  -1 -22-4.58012 12.2022   2
  -2  -1  22 17.9007 23.8246   5
   2   1  22 10.9913 13.8862   5
   2  -1 -22 8.84069 16.6455   4
   2  -1 -22 10.1479 14.8026   3
  -2   1 -22 20.3451 17.1305   3
  -2   1 -22 8.49113 18.9138   4
  -2  -1  22-12.4380 23.4115   1
  -2  -1  23 143.206 50.1983   1
  -2   1 -23 126.325 46.0589   1
   2   1  23 212.238 35.3398   6
  -2  -1  23 162.486 34.7085   6
  -2   1 -23 157.395 38.3693   4
  -2  -1  23 140.500 34.1721   5
   2   1  23 169.170 30.6048   5
   2  -1 -23 115.245 34.0595   4
  -2   1 -23 155.577 38.7958   3
   2  -1 -23 57.8137 29.2887   3
  -2  -1  24 7.60840 12.8056   5
   2   1  24-4.59714 9.47677   5
   2  -1 -24-9.00145 16.9381   3
  -2   1 -24 8.24976 15.5237   3
  -2  -1  24-6.98207 10.1774   6
   2   1  24 11.6161 12.9318   6
  -2  -1  25 14.5101 16.2380   5
   2   1  25 4.24944 8.16687   5
   2  -1 -25 21.2958 19.8814   4
  -2   1 -25 46.3460 16.7968   4
   2  -1 -25 25.0908 15.8249   3
  -2   1 -25 22.5676 15.5946   3
  -2  -1  25 13.1607 13.6651   6
  -2   1 -26 6.19136 11.6536   4
   2   1  26-4.03561 8.98959   5
   2  -1 -26 13.4604 12.6672   4
   2  -1 -26 7.73365 11.2757   3
  -2   1 -26 6.83323 9.96382   3
  -2  -1  26-6.19104 11.6530   6
   2   1  26 4.93077 10.1677   6
  -2  -1  27 12.2820 11.7217   5
  -2   1 -27 17.5249 14.0424   4
   2   1  27 7.61949 8.09571   5
   2  -1 -27 6.27551 9.35604   4
   2  -1 -27 42.8007 18.1156   3
  -2   1 -27 43.8551 18.3685   3
  -2  -1  27 22.7314 15.2499   6
   2   1  27 22.7396 13.9384   6
  -2   1 -28 5.53426 11.4242   4
   2   1  28-3.53748 6.68488   5
  -2  -1  28-5.65705 10.6625   5
   2  -1 -28 6.55991 11.0576   3
  -2   1 -28-5.76934 8.43158   3
  -2  -1  28-5.34234 11.0292   6
   2   1  28-25.8597 10.2768   6
   2   1  29 3.37202 8.99299   5
  -2  -1  29 5.11096 9.63556   5
   2  -1 -29 6.10897 8.92395   3
  -2   1 -29 15.9779 11.8728   3
   2   1  29 3.96518 10.0279   6
  -2  -1  30 9.44124 10.5100   5
   2  -1 -30 5.59901 9.42316   3
  -2   1 -30-4.92701 5.86347   3
   2   1  30-3.72169 6.26364   6
  -2  -1  30-4.72572 7.95341   6
  -2   1 -31 4.54738 8.56651   3
  -2  -1  31 4.36968 7.36570   6
  -2  -1  32 4.09997 6.90035   5
  -2  -1  32-4.11412 6.92417   6
  -2  -2 -31-5.27916 7.70982   3
  -2  -2 -30 2890.07 276.878   3
  -2  -2 -30 2715.28 272.667   4
  -2   2  30 2720.19 265.639   5
  -2  -2 -29-5.18857 9.76601   4
  -2   2  29 3.34951 6.30715   5
   2  -2  29 4.00659 8.26204   6
   2   2 -29 4.37369 10.4126   3
  -2   2  28 439.193 54.5722   5
  -2  -2 -28 391.893 60.3095   4
   2   2 -28 411.354 57.9597   3
  -2  -2 -28 568.872 69.5984   3
   2  -2  28 571.448 60.5806   6
   2   2 -27-4.57484 13.3358   2
   2  -2  27-4.45550 8.38370   6
   2   2 -27-4.99788 8.41145   3
  -2  -2 -27 7.01137 11.8001   3
  -2  -2 -27 5.55340 10.4496   4
  -2   2  27 3.54218 5.96149   5
   2   2 -26 256.438 38.8528   2
  -2   2  26 189.055 34.7623   6
   2  -2  26 281.434 39.1802   6
  -2  -2 -26 294.099 48.8718   3
  -2   2  26 200.208 32.3527   5
  -2  -2 -26 242.939 41.8137   4
   2   2 -25 25.1323 14.9680   2
  -2   2  25 26.8017 11.5725   5
  -2  -2 -25 42.7728 17.3257   4
   2  -2  25 34.6929 15.9017   6
  -2   2  25 34.8804 14.5352   6
  -2  -2 -25 56.5338 26.4985   3
  -2   2  24 7474.06 738.007   5
  -2  -2 -24 8263.50 749.770   4
   2   2 -24 7514.94 743.282   2
  -2  -2 -24 9896.52 766.606   3
  -2   2  24 7614.87 740.184   6
   2  -2  24 7737.65 743.489   6
   2   2 -23 51.0417 21.2327   2
  -2  -2 -23 121.067 28.8524   4
  -2   2  23 76.0190 19.1511   5
  -2   2  23 89.0744 23.8599   6
  -2  -2 -23 138.866 37.4008   3
  -2   2  22 21005.1 2043.05   6
  -2   2  22 19545.5 2041.87   5
  -2  -2 -22 23678.6 2056.63   4
  -2  -2 -22 27556.8 2077.03   3
   2  -2  22 24327.5 2067.11   2
   2  -2  21 6.50916 10.9550   6
  -2   2  21-4.57405 8.60683   6
   2   2 -21 6.62083 15.7584   2
   2  -2  21-9.71792 20.0311   2
  -2   2  21-4.67390 9.63412   5
  -2  -2 -21 7.62304 11.1108   4
  -2  -2 -21-10.5449 17.7471   3
   2   2 -21 12.5571 10.5669   1
   2  -2  20 31412.4 2571.14   1
   2   2 -20 25279.6 2576.97   1
  -2   2  20 28317.2 2545.57   6
   2  -2  20 31343.1 2557.88   6
  -2   2  20 28386.1 2546.64   5
   2  -2  20 19121.9 2541.12   5
  -2  -2 -20 30024.4 2564.81   4
  -2  -2 -20 37863.0 2589.53   3
   2   2 -20 29607.0 2559.58   3
   2  -2  20 24348.8 2563.82   2
   2   2 -19-19.4181 16.4410   1
   2  -2  19 16.2524 30.6352   1
  -2  -2 -19-9.11636 13.4109   1
   2  -2  19 15.2092 14.4240   6
   2   2 -19 63.1642 26.6384   2
   2  -2  19-10.0342 20.7626   2
   2  -2  19 25.7216 14.4719   5
  -2   2  19 21.2320 14.9253   5
  -2  -2 -19-16.6626 24.3539   1
   2  -2  19-10.7555 20.3194   1
   2   2 -19 13.7762 16.4949   1
  -2  -2 -19 47.0763 28.0707   3
   2   2 -19 24.7820 17.1239   3
   2  -2  18 47.4748 35.5910   1
   2   2 -18 37.4408 38.9147   1
  -2   2  18 23.0375 17.8236   1
   2  -2  18 32.8659 22.4374   6
  -2   2  18 95.4091 22.5571   6
   2  -2  18 76.1441 22.1465   5
   2   2 -18 51.6494 27.5681   2
  -2  -2 -18 56.7799 25.6813   4
  -2   2  18 66.7633 19.3928   5
  -2   2  18 15.0992 28.8546   1
  -2  -2 -18-15.8661 23.6675   1
   2   2 -18 92.2201 44.6299   1
   2  -2  18 11.8653 14.9921   1
  -2  -2 -18 63.0739 35.5657   3
   2   2 -18 26.6843 23.0130   3
   2   2 -17-17.6723 14.9048   1
   2  -2  17 15.1897 22.1619   1
  -2   2  17-7.86246 13.2702   1
  -2  -2 -17 8.95769 15.1089   1
   2  -2  17 26.5631 19.7387   6
  -2   2  17 19.5146 13.6527   6
   2  -2  17 25.3669 14.7028   5
  -2  -2 -17 2.15441 5.37928   2
   2   2 -17 18.8238 22.4237   2
   2  -2  17 9.72154 16.3919   2
  -2  -2 -17 20.2271 19.0565   4
  -2   2  17 17.8997 16.6824   5
  -2   2  17 14.2908 24.0721   1
  -2  -2 -17-15.0035 21.8907   1
  -2  -2 -17-13.0190 26.8540   3
   2   2 -17 19.0630 22.7081   3
   2  -2  16 748.674 107.355   1
  -2   2  16 393.714 72.9640   1
   2   2 -16 584.748 103.073   1
  -2   2  16 557.933 69.8587   6
   2  -2  16 574.508 83.8737   6
   2  -2  16 699.509 68.4407   5
   2  -2  16 532.893 65.0871   5
   2  -2  16 402.671 78.0919   2
  -2  -2 -16 487.265 60.2846   2
   2   2 -16 626.997 90.2737   2
  -2  -2 -16 694.051 94.3703   4
   2   2 -16 572.262 86.3162   3
  -2  -2 -16 625.992 83.9859   1
  -2   2  16 566.503 100.305   1
  -2  -2 -16 704.992 102.963   1
   2   2 -16 689.854 103.295   1
   2  -2  16 433.000 86.7909   1
  -2   2  15 238.214 57.3956   1
  -2  -2 -15 330.120 63.9704   1
   2   2 -15 192.195 50.9235   1
   2  -2  15 187.671 52.4616   1
   2   2 -15 398.458 73.0383   1
   2  -2  15 152.225 53.0744   1
  -2  -2 -15 300.890 51.8465   1
  -2   2  15 172.873 42.6990   1
   2  -2  15 296.485 53.5073   6
  -2   2  15 205.169 38.1808   6
   2  -2  15 245.240 33.0720   5
   2  -2  15 148.360 42.4954   2
   2   2 -15 398.052 64.4016   2
  -2  -2 -15 241.747 35.4142   2
  -2   2  15 324.431 47.5224   5
  -2  -2 -15 216.356 53.5214   4
   2   2 -15 164.173 47.8837   3
   2   2 -14 31466.9 2762.45   1
  -2  -2 -14 30995.0 2756.04   1
   2   2 -14 32445.8 2750.24   1
   2  -2  14 27261.7 2749.31   1
  -2  -2 -14 28559.3 2738.49   1
   2  -2  14 33373.9 2761.76   1
   2  -2  14 29773.3 2745.42   6
  -2   2  14 27280.2 2722.03   6
   2  -2  14 28896.9 2711.18   5
   2  -2  14 27993.8 2711.40   5
  -2   2  14 32797.5 2735.76   5
  -2  -2 -14 33522.7 2721.77   2
   2   2 -14 35922.7 2763.08   2
  -2  -2 -14 30068.6 2761.43   4
  -2  -2 -14 23079.1 2745.98   3
   2   2 -14 31253.2 2753.45   3
   2  -2  14 25582.9 2733.26   2
  -2   2  13 97.6304 35.5376   1
  -2  -2 -13 175.955 44.1321   1
   2   2 -13 153.560 38.2894   1
   2  -2  13 53.7907 31.5886   1
  -2   2  13 110.725 30.1098   1
   2  -2  13 144.135 45.1374   1
  -2  -2 -13 110.988 32.1080   1
   2   2 -13 102.053 39.9293   1
   2  -2  13 152.596 40.1326   6
  -2   2  13 131.081 26.7182   6
   2  -2  13 80.3689 14.5978   5
   2  -2  13 126.221 33.9009   2
  -2  -2 -13 86.2889 25.8047   2
   2   2 -13 130.230 37.6480   2
  -2   2  13 118.131 33.9174   5
  -2  -2 -13 100.763 39.5426   4
  -2  -2 -13 156.709 47.5099   3
   2   2 -13 87.8304 36.3678   3
  -2  -2 -12 38600.9 3090.95   1
  -2   2  12 31273.2 3076.70   1
  -2   2  12 33400.1 3090.65   1
   2   2 -12 39159.2 3093.68   1
   2  -2  12 30794.8 3096.28   1
  -2  -2 -12 36750.0 3101.37   1
   2   2 -12 33677.7 3098.52   1
   2  -2  12 35616.8 3099.36   1
   2  -2  12 24601.2 3083.20   6
  -2   2  12 34544.3 3069.84   6
  -2   2  12 36540.3 3086.30   5
   2   2 -12 36856.8 3112.98   2
  -2  -2 -12 27525.3 3068.14   2
  -2  -2 -12 25919.1 3103.41   4
  -2  -2 -12 34867.1 3097.24   3
   2   2 -12 38350.3 3111.46   3
   2  -2  12 33498.7 3084.07   2
  -2   2  11 77.7404 34.8649   1
   2  -2  11 137.518 40.5694   1
   2   2 -11 215.603 45.4981   1
  -2   2  11 131.520 35.0633   1
   2  -2  11 185.254 45.2250   1
  -2  -2 -11 250.797 46.3654   1
   2   2 -11 139.995 43.7927   1
   2  -2  11 101.526 41.4870   6
  -2   2  11 252.127 36.7534   6
  -2  -2 -11 139.790 36.4105   2
   2   2 -11 205.454 56.3647   2
  -2   2  11 240.110 48.4919   5
  -2  -2 -11 191.824 57.3951   4
   2   2 -11 184.236 59.5863   3
  -2  -2 -11 187.685 46.3704   3
  -2   2  10 260622. 22515.4   1
  -2   2  10 250338. 22502.5   1
   2   2 -10 234936. 22516.2   1
   2  -2  10 242771. 22517.7   6
  -2   2  10 262951. 22493.1   6
  -2   2  10 297579. 22521.2   5
   2   2 -10 207079. 22530.3   2
  -2  -2 -10 219785. 22498.4   2
  -2  -2 -10 179013. 22533.9   4
  -2  -2 -10 257293. 22511.6   3
   2   2 -10 284178. 22545.0   3
   2  -2  10 220817. 22508.5   2
  -2  -2  -9 319.188 59.7895   1
  -2   2   9 379.390 58.2223   1
   2   2  -9 298.608 65.0556   1
   2  -2   9 436.854 73.1618   6
  -2   2   9 445.488 55.5715   6
  -2  -2  -9 363.277 58.6756   5
   2   2  -9 291.476 76.8961   2
  -2  -2  -9 459.511 65.2873   2
   2  -2   9 549.783 73.5124   2
  -2   2   9 504.363 74.4297   5
   2   2  -9 264.048 77.6273   3
  -2  -2  -9 377.257 60.5945   3
   2  -2   9 521.671 72.5866   1
  -2   2   9 384.593 64.9408   1
   2   2  -9 478.747 71.6129   1
  -2   2   8 1529.22 170.171   1
   2   2  -8 1482.67 166.096   1
   2   2  -8 1446.21 173.855   1
   2  -2   8 1439.97 167.629   1
  -2   2   8 1285.50 157.975   1
  -2  -2  -8 1332.84 161.984   1
  -2   2   8 1685.22 151.244   6
   2  -2   8 1761.04 176.814   6
  -2   2   8 1695.51 180.665   5
  -2  -2  -8 1390.91 160.103   5
  -2  -2  -8 1720.47 166.190   2
   2   2  -8 1637.69 195.224   2
  -2  -2  -8 1252.92 151.656   3
  -2  -2  -8 782.675 191.780   4
   2   2  -8 1349.95 189.122   3
   2  -2   8 1632.72 169.986   2
   2   2  -7 91.8422 31.0283   1
   2  -2   7 89.3819 30.3776   1
  -2  -2  -7 95.0368 28.7182   1
  -2   2   7 88.7632 28.2931   1
   2  -2   7 148.455 36.8024   6
  -2   2   7 96.5723 20.1354   6
  -2   2   7 101.962 21.9818   6
  -2  -2  -7 52.9969 24.5331   5
   2   2  -7 73.3116 41.8186   2
   2  -2   7 106.483 36.8325   2
  -2   2   7 148.950 41.8033   5
  -2  -2  -7 20.6630 35.8270   4
   2   2  -7 110.776 48.7811   3
  -2  -2  -7 88.3660 20.4890   3
  -2   2   6 1236.74 130.567   1
   2   2  -6 1034.95 139.352   1
   2  -2   6 1325.93 135.926   1
   2   2  -6 1411.43 138.447   1
  -2  -2  -6 887.676 127.113   1
  -2   2   6 1701.81 168.309   1
  -2   2   6 1188.51 108.229   6
   2  -2   6 1335.03 135.731   6
  -2   2   6 764.926 107.852   6
  -2   2   6 1140.37 145.074   5
  -2  -2  -6 1206.17 132.835   5
   2   2  -6 1135.27 109.818   4
  -2  -2  -6 1265.55 182.531   4
  -2  -2  -6 893.585 110.172   3
   2   2  -6 911.834 148.854   3
   2  -2   6 1180.68 135.890   2
  -2   2   5 253.194 41.8142   1
  -2  -2  -5 135.589 36.5354   1
   2   2  -5 186.114 50.1640   1
  -2   2   5 290.000 56.6761   1
   2   2  -5 124.697 44.5430   3
  -2  -2  -5 119.400 21.4095   3
  -2  -2  -5 180.276 41.6949   5
   2   2  -5 264.612 61.7385   2
   2  -2   5 236.620 44.2408   2
  -2  -2  -5 211.803 72.7982   4
   2   2  -5 153.965 25.2793   4
   2   2  -5 119.908 33.9402   1
   2  -2   5 134.062 36.9036   1
  -2   2   4 36224.5 2832.12   1
   2   2  -4 35533.3 2848.13   1
   2   2  -4 33548.2 2834.97   1
   2  -2   4 35372.1 2833.99   1
   2  -2   4 23378.4 2832.71   1
  -2   2   4 36471.5 2843.12   1
  -2  -2  -4 23499.1 2823.87   1
   2  -2   4 32867.3 2825.26   6
  -2  -2  -4 26144.1 2827.83   5
   2   2  -4 34470.8 2858.06   2
   2   2  -4 28994.0 2810.24   4
  -2  -2  -4 36671.9 2912.40   4
   2   2  -4 28366.3 2843.56   3
   2  -2   4 27377.9 2834.16   2
   2   2  -3-7.85874 13.2275   1
   2  -2   3-7.23574 12.1791   1
  -2   2   3 8.64668 16.2711   1
   2  -2   3 7.79343 17.3523   1
  -2  -2  -3 7.47467 16.6426   1
   2   2  -3 10.3205 19.4204   1
  -2   2   3 3.46248 6.98916   6
   2  -2   3 5.87172 12.1045   6
  -2  -2  -3 8.76282 14.7490   5
  -2   2   3 1.73233 6.18746   6
   2   2  -3 11.0808 20.8511   2
  -2   2   3-11.0706 20.8318   5
   2   2  -3-3.47999 8.28484   4
  -2   2   3-9.92026 18.6674   4
  -2  -2  -3 21.8693 36.8065   4
   2   2  -3 8.95634 21.3180   3
   2   2  -2 7200.13 713.988   1
   2   2  -2 6275.82 703.150   1
   2  -2   2 7274.68 705.287   1
   2  -2   2 7129.39 706.276   1
  -2   2   2 7876.79 709.815   1
  -2  -2  -2 6900.78 709.084   1
   2  -2   2 7661.83 698.496   6
  -2   2   2 8101.77 689.497   6
  -2   2   2 8617.24 721.819   5
  -2  -2  -2 6304.27 714.594   5
   2   2  -2 7495.25 717.868   2
   2   2  -2 6315.40 690.549   4
   2  -2   2 6766.54 716.669   3
  -2   2   2 6511.78 714.148   4
   2   2  -2 8028.76 702.189   3
   2  -2   2 9016.59 718.402   2
   2   2  -1 1135.52 132.317   1
   2  -2   1 944.737 118.804   1
   2  -2   1 1058.39 124.438   1
  -2   2   1 1072.40 122.066   1
   2   2  -1 995.772 134.872   1
  -2  -2  -1 1084.82 126.420   1
  -2   2   1 971.629 111.151   6
  -2   2   1 1421.87 138.852   5
  -2  -2  -1 686.492 122.342   5
   2   2  -1 1056.20 128.495   2
   2   2  -1 896.401 111.428   4
   2  -2   1 1006.51 133.235   3
   2   2  -1 1066.03 109.696   3
  -2   2   1 778.712 123.772   4
   2  -2   1 1158.64 130.464   2
   2   2   0 642477. 57731.3   1
   2  -2   0 604106. 57722.9   1
  -2  -2   0 686109. 57730.9   1
   2  -2   0 616504. 57727.8   1
   2   2   0 683502. 57728.2   1
  -2   2   0 631974. 57723.6   1
   2  -2   0 637057. 57709.0   6
  -2   2   0 650222. 57717.0   6
   2  -2   0 611573. 57710.8   5
  -2   2   0 606633. 57718.4   5
  -2  -2   0 632155. 57732.8   5
   2   2   0 633208. 57729.9   2
   2  -2   0 581420. 57739.5   3
  -2   2   0 621858. 57730.6   4
   2  -2   0 562764. 57727.5   2
   2  -2  -1 812.030 122.689   1
   2   2   1 928.285 129.377   1
  -2  -2   1 1073.68 132.513   1
   2   2   1 1209.49 131.434   1
   2  -2  -1 1365.24 137.248   1
  -2   2  -1 1031.75 124.352   1
   2   2   1 848.468 128.499   6
   2  -2  -1 931.189 107.775   6
  -2   2  -1 1200.88 130.155   6
   2  -2  -1 1225.23 119.880   5
  -2   2  -1 1189.85 117.234   5
  -2  -2   1 989.268 133.336   5
   2   2   1 1120.13 130.880   2
  -2   2  -1 1192.97 133.406   4
   2  -2  -1 879.132 132.617   3
  -2  -2   1 1011.28 106.516   3
   2  -2  -1 1024.82 128.875   2
  -2   2  -2 6621.88 687.391   1
   2  -2  -2 5397.52 680.115   1
   2  -2  -2 7117.77 676.687   1
   2   2   2 7771.60 690.400   1
   2   2   2 5769.85 680.902   1
  -2  -2   2 6885.16 685.501   1
  -2   2  -2 8205.31 683.702   1
   2  -2  -2 6453.14 657.872   6
  -2  -2   2 7474.07 690.544   6
  -2   2  -2 8263.26 692.137   6
   2   2   2 7346.25 690.510   6
  -2   2  -2 7767.86 662.520   5
  -2   2  -2 7868.55 688.274   4
   2  -2  -2 7023.67 691.109   3
  -2  -2   2 6478.84 659.789   3
   2  -2  -2 8135.54 686.538   2
   2  -2  -3 6.98419 11.7584   1
   2   2   3 9.48825 19.5600   1
   2   2   3-8.58113 12.5110   1
  -2   2  -3 8.13016 13.6865   1
  -2   2  -3-7.73833 14.5641   1
   2  -2  -3-7.71132 15.8979   1
  -2  -2   3-9.18862 15.4675   1
  -2   2  -3-9.74049 21.6884   6
  -2  -2   3-9.85669 21.9471   6
  -2   2  -3 4.26640 6.47960   5
  -2  -2   3 10.3593 17.4374   5
   2  -2  -3 8.07766 21.4973   2
   2   2   3 14.4783 16.1202   2
  -2   2  -3 5.66593 5.73855   5
  -2   2  -3-9.08407 17.0958   4
  -2  -2   3 17.8553 10.8392   3
   2  -2  -3-10.6982 15.5959   3
   2  -2  -4 33686.5 2876.66   1
   2  -2  -4 27463.3 2867.90   1
   2   2   4 33891.9 2885.40   1
  -2   2  -4 34150.8 2879.42   1
  -2  -2   4 26414.1 2881.81   1
  -2   2  -4 30310.9 2877.28   1
   2   2   4 27850.9 2874.27   1
  -2  -2   4 32272.9 2883.60   6
  -2  -2   4 30172.8 2882.78   5
   2   2   4 30499.6 2868.02   2
  -2  -2   4 32857.4 2888.78   4
  -2   2  -4 27995.5 2876.10   4
   2  -2  -4 28463.0 2886.08   3
   2  -2  -4 33062.3 2877.10   2
  -2  -2   4 34004.5 2862.48   3
   2  -2  -5 235.031 41.7653   1
   2   2   5 164.133 42.8809   1
  -2   2  -5 147.942 38.0846   1
   2   2   5 67.2026 31.6874   1
  -2   2  -5 214.371 43.2821   1
   2  -2  -5 111.471 37.4164   1
  -2  -2   5 170.354 45.6205   1
  -2  -2   5 204.558 45.4827   6
   2   2   5 129.234 39.6059   6
  -2  -2   5 185.678 41.7414   5
   2  -2  -5 153.083 37.0766   2
   2   2   5 200.698 37.2767   2
  -2  -2   5 173.455 42.4322   4
  -2  -2   5 173.721 35.0441   3
   2   2   5 197.004 24.1748   3
   2  -2  -5 148.961 40.2168   3
  -2   2  -5 161.307 40.9421   3
   2  -2  -6 1340.77 150.559   1
  -2  -2   6 1005.15 141.589   1
   2  -2  -6 1381.75 144.529   1
   2   2   6 1292.20 152.616   1
  -2   2  -6 1332.95 147.000   1
   2   2   6 1093.55 144.193   1
  -2   2  -6 1294.80 145.211   1
  -2  -2   6 1232.46 149.147   6
   2   2   6 1377.88 148.995   6
  -2  -2   6 1043.73 143.913   5
   2   2   6 1291.53 137.286   2
  -2   2  -6 1440.09 146.902   4
  -2  -2   6 845.250 133.404   4
   2  -2  -6 1098.00 148.061   3
   2   2   6 1335.51 129.053   3
  -2   2  -6 1303.23 145.946   3
   2  -2  -6 1337.72 147.173   2
   2  -2  -7 108.213 29.8869   1
  -2   2  -7 73.0296 26.2405   1
  -2  -2   7 117.728 30.8796   1
   2  -2  -7 93.5172 33.2574   1
   2   2   7 84.3445 27.1537   1
  -2  -2   7 154.882 39.3940   6
  -2  -2   7 80.9005 30.6707   5
   2   2   7 91.6333 30.1372   6
   2   2   7 78.5991 21.8175   2
   2  -2  -7 125.781 34.7364   2
  -2  -2   7 93.3323 27.2000   4
  -2   2  -7 123.443 32.4532   4
  -2   2  -7 112.893 29.7432   3
   2   2   7 71.1006 22.2733   3
  -2  -2   8 1573.78 176.662   1
   2  -2  -8 1650.99 171.768   1
   2   2   8 1372.45 171.580   1
  -2   2  -8 1287.83 163.418   1
  -2   2  -8 1742.83 173.778   1
   2   2   8 1327.02 164.267   1
   2   2   8 1591.63 166.327   6
  -2  -2   8 1343.81 169.398   6
  -2  -2   8 1590.38 171.729   5
   2   2   8 1453.31 152.729   2
  -2   2  -8 1696.30 164.196   4
   2   2   8 1266.38 156.315   3
  -2   2  -8 1348.74 160.844   3
   2  -2  -8 1592.75 165.880   2
  -2  -2   9 355.070 59.4951   1
  -2   2  -9 342.763 58.8916   1
   2   2   9 530.465 75.6196   1
   2   2   9 290.893 55.0377   1
  -2   2  -9 489.736 68.1429   1
   2  -2  -9 467.710 64.3384   1
  -2  -2   9 393.221 62.1427   6
   2  -2  -9 331.627 42.7318   6
  -2  -2   9 252.173 55.2307   5
   2   2   9 275.536 53.1994   6
   2  -2  -9 334.152 55.7595   2
  -2   2  -9 332.098 54.5872   4
   2   2   9 221.533 50.1561   3
  -2   2  -9 369.029 55.6705   3
  -2   2 -10 247337. 22894.1   1
  -2  -2  10 246690. 22894.3   1
  -2  -2  10 259040. 22899.9   1
   2   2  10 266090. 22902.7   1
  -2   2 -10 269681. 22893.2   1
   2  -2 -10 229921. 22893.3   1
   2   2  10 244260. 22888.9   1
   2   2  10 262141. 22884.3   6
   2  -2 -10 240809. 22868.8   6
  -2  -2  10 248821. 22893.6   5
   2   2  10 251411. 22871.2   2
   2  -2 -10 224080. 22895.9   4
  -2   2 -10 249093. 22880.8   4
   2  -2 -10 242137. 22895.9   3
  -2   2 -10 248269. 22884.2   3
   2  -2 -10 251883. 22885.4   2
  -2  -2  11 181.571 42.6436   1
  -2   2 -11 225.791 44.7136   1
   2   2  11 147.888 43.8837   1
   2   2  11 114.540 34.1616   1
  -2  -2  11 319.225 57.5607   1
  -2   2 -11 131.135 38.8459   1
   2  -2 -11 197.712 45.1593   1
   2   2  11 189.554 39.9393   6
  -2  -2  11 149.640 37.9604   6
  -2  -2  11 184.533 41.0863   5
   2  -2 -11 190.947 29.8688   6
   2   2  11 176.683 27.9103   2
   2  -2 -11 145.909 45.1166   4
  -2   2 -11 137.507 32.5081   4
  -2   2 -11 223.231 40.3408   3
   2  -2 -11 151.895 40.0830   3
  -2  -2  12 37583.0 3203.10   1
   2   2  12 33757.3 3201.01   1
  -2   2 -12 34268.7 3198.55   1
  -2   2 -12 35851.6 3199.46   1
  -2  -2  12 35739.9 3203.11   1
  -2  -2  12 29746.4 3187.48   6
   2   2  12 34653.3 3182.97   6
  -2  -2  12 39127.2 3199.10   5
   2  -2 -12 33412.1 3182.34   2
  -2   2 -12 34918.2 3180.05   4
   2  -2 -12 34250.0 3197.12   3
   2   2  12 33808.2 3168.38   2
  -2   2 -12 32999.2 3186.27   3
  -2   2 -13 92.4363 32.6785   1
  -2  -2  13 114.571 34.2387   1
   2   2  13 67.3116 31.4330   1
  -2  -2  13 67.3055 32.8173   1
   2   2  13 79.8253 28.6530   1
  -2   2 -13 139.007 38.3824   1
   2  -2 -13 138.878 36.7572   1
  -2  -2  13 142.538 34.5256   6
   2   2  13 118.439 28.1451   6
  -2  -2  13 140.276 35.6855   5
   2   2  13 82.2493 18.5243   2
   2  -2 -13 48.2631 24.7440   2
   2  -2 -13 158.110 43.6252   4
  -2   2 -13 103.161 26.4991   4
  -2   2 -13 116.547 28.2088   3
   2  -2 -13 125.636 36.7890   3
   2   2  14 30948.4 2602.56   1
   2   2  14 28549.8 2583.47   6
  -2  -2  14 29882.5 2595.09   6
   2   2  14 28425.2 2580.91   5
   2  -2 -14 30381.8 2610.93   4
  -2   2 -14 29884.2 2589.79   3
   2  -2 -14 29309.1 2600.35   3
   2  -2 -14 32541.0 2608.49   1
  -2  -2  14 29389.4 2612.43   1
  -2  -2  14 36036.3 2614.94   1
  -2   2 -14 30408.1 2606.89   1
   2   2  15 223.179 55.2737   1
  -2   2 -15 324.109 62.2270   1
  -2  -2  15 217.280 53.5404   1
   2  -2 -15 265.014 55.2751   1
  -2  -2  15 217.597 57.7561   1
  -2   2 -15 271.610 54.9563   1
   2   2  15 294.339 55.7185   1
   2   2  15 271.557 44.0898   6
  -2  -2  15 294.400 50.5514   6
  -2  -2  15 203.281 49.5320   5
   2   2  15 213.542 31.3867   2
   2  -2 -15 174.373 37.7007   2
   2  -2 -15 257.129 57.0953   4
   2   2  15 346.494 45.8345   5
  -2   2 -15 207.744 38.9339   4
  -2   2 -15 295.628 48.8097   3
   2  -2 -15 222.106 49.2742   3
   2  -2 -16 717.828 99.8764   1
  -2  -2  16 820.972 102.347   1
   2  -2 -16 426.125 95.3336   1
   2   2  16 510.329 93.1459   1
  -2   2 -16 663.166 95.0431   1
  -2   2 -16 335.380 81.0615   1
   2   2  16 776.890 96.5119   1
   2   2  16 624.226 77.5944   6
  -2  -2  16 668.587 85.9219   6
   2   2  16 715.381 76.0100   5
  -2  -2  16 691.103 94.5519   5
   2  -2 -16 469.006 87.3293   4
  -2   2 -16 542.576 71.7864   4
   2  -2 -16 703.498 95.4033   3
  -2   2 -16 652.836 85.1805   3
   2   2  16 384.667 58.7371   2
  -2  -2  17 36.7115 27.2759   1
   2   2  17 13.8602 23.3629   1
   2  -2 -17-16.4203 13.8788   1
  -2   2 -17 24.7633 20.8789   1
   2  -2 -17 11.9444 17.4578   1
  -2   2 -17-12.5884 21.2262   1
   2   2  17 33.0796 22.7656   1
  -2  -2  17 28.2074 26.5701   1
  -2  -2  17 8.69553 16.4136   6
   2   2  17 31.7028 19.2816   6
  -2  -2  17 11.0327 20.8003   5
   2  -2 -17 12.7734 14.3906   2
   2   2  17-1.78041 5.75463   2
   2   2  17 19.5975 13.1022   5
   2  -2 -17 23.1469 23.8912   4
  -2   2 -17 17.0348 15.1660   4
  -2   2 -17-9.29103 17.5308   3
   2  -2 -17 21.7507 20.5049   3
  -2  -2  18 37.2300 30.0019   1
   2  -2 -18 32.4604 30.9891   1
   2   2  18 43.3633 30.2547   1
   2  -2 -18 60.4382 30.9651   1
  -2  -2  18 29.3892 28.1458   1
  -2   2 -18 12.4565 18.9020   1
   2   2  18 34.8196 22.4637   1
  -2  -2  18 70.0715 27.0906   6
  -2  -2  18 90.4084 33.3602   5
   2  -2 -18 55.3005 18.3206   2
   2  -2 -18 11.2373 19.6299   4
   2   2  18 69.9938 21.6831   5
  -2   2 -18 84.9422 22.2906   4
   2  -2 -18 22.3790 21.7016   3
  -2  -2  19 12.2907 25.3641   1
   2  -2 -19 15.9519 26.8753   1
  -2   2 -19 12.4199 14.8317   1
  -2   2 -19 11.9826 20.2044   1
  -2  -2  19 14.6685 21.4152   1
   2   2  19 26.7125 19.5060   6
  -2  -2  19 8.73846 16.4889   6
  -2  -2  19 11.3927 19.2135   5
   2  -2 -19 12.3588 10.7907   2
   2  -2 -19 21.4894 20.2554   4
   2   2  19 20.5463 14.3888   5
  -2   2 -19-6.50963 14.5454   4
   2  -2 -19-11.0001 16.0802   3
  -2   2 -19 20.1264 22.4386   3
   2   2  20 29698.7 2272.66   5
  -2  -2  20 25727.6 2281.38   6
   2   2  20 23016.7 2271.19   6
  -2   2 -20 26005.3 2275.97   4
   2  -2 -20 24824.1 2288.42   4
   2  -2 -20 26646.3 2295.86   3
  -2   2 -20 28435.1 2294.73   3
  -2  -2  20 25183.3 2295.42   1
  -2  -2  20 21210.7 2301.34   1
   2  -2 -21 9.49516 19.5794   4
   2   2  21 5.75029 13.6972   5
  -2  -2  21-8.44558 12.3216   6
   2  -2 -21 11.0273 18.5669   3
  -2   2 -21 10.7726 15.7108   3
  -2  -2  21 10.9567 18.4482   5
   2  -2 -22 22837.7 1476.76   4
  -2   2 -22 12007.1 1448.99   4
  -2  -2  22 15856.2 1457.38   6
   2   2  22 12712.1 1449.57   6
  -2   2 -22 13657.8 1460.87   3
   2  -2 -22 15302.2 1470.33   3
  -2  -2  22 24022.2 1488.48   5
  -2  -2  23 54.4055 24.1273   6
   2   2  23 22.2000 16.0842   6
   2   2  23 48.8574 20.5477   5
   2  -2 -23 107.485 31.5310   4
  -2   2 -23 85.1629 29.5793   4
   2  -2 -23 62.6040 29.5644   3
  -2   2 -23 40.6083 26.1320   3
   2  -2 -24 8510.79 679.055   4
  -2   2 -24 7412.14 672.132   4
   2   2  24 6914.80 670.626   6
  -2   2 -24 5867.58 673.167   3
   2  -2 -24 6247.19 679.711   3
  -2  -2  24 9719.93 691.691   5
   2   2  24 5933.07 662.157   5
  -2   2 -25 64.8435 22.8789   4
   2   2  25 61.8835 20.3163   5
   2  -2 -25 35.2428 19.2117   4
  -2  -2  25 48.2933 19.6984   6
   2   2  25 12.3974 14.4132   6
  -2  -2  25 49.9379 23.5980   5
  -2   2 -25 50.2657 21.5539   3
   2  -2 -25 46.6757 21.1954   3
   2  -2 -26 254.416 44.9299   4
   2   2  26 260.627 39.4190   5
  -2  -2  26 232.276 42.2002   6
   2   2  26 272.195 42.5487   6
  -2   2 -26 240.253 45.7058   3
   2  -2 -26 295.323 53.0667   3
  -2  -2  26 265.768 48.2484   5
  -2  -2  27-6.89715 8.21904   5
  -2  -2  27-5.98420 10.0804   6
   2   2  27-5.03037 11.2077   6
   2   2  27-4.27784 8.06063   5
   2  -2 -27-6.05154 7.21424   4
   2  -2 -27-8.30174 12.1074   3
  -2   2 -27 5.03089 14.6714   2
   2  -2 -28 379.112 60.8453   4
   2  -2 -28 486.051 69.2605   3
  -2  -2  28 389.002 59.4998   6
   2   2  28 477.538 60.2004   6
   2   2  29 3.70501 7.63749   5
   2  -2 -29 5.36043 10.0869   4
  -2  -2  29 5.15177 9.69427   6
   2   2  29-4.19036 11.6954   6
  -2   2 -29-5.51224 11.3624   3
   2  -2 -29 13.8125 12.9955   3
  -2  -2  29-5.74227 10.8053   5
  -2  -2  30 3156.39 262.934   5
   2   2  30 2519.56 251.347   5
  -2   2 -30 2263.95 257.037   3
  -2  -2  30 2529.53 256.723   6
   2   2  30 2679.82 254.674   6
  -2  -2  31 4.73174 8.95211   5
   2   2  31 12.7014 9.30302   5
  -2  -2  32 6636.59 628.241   5
  -2  -3 -30-6.99580 13.1794   3
   2   3 -29 82.9138 20.0691   3
  -2  -3 -29 109.694 30.5197   3
   2   3 -29 93.1996 21.6554   2
  -2  -3 -29 77.0465 20.5728   4
  -2  -3 -28-8.76305 18.0643   3
   2   3 -28-4.38652 6.39773   3
   2   3 -28-4.22841 9.41704   2
  -2  -3 -28 5.10795 11.3748   4
  -2   3  28-3.23559 4.72174   5
   2   3 -27-4.73551 9.76464   3
  -2  -3 -27 9.46436 15.9307   3
   2   3 -27 4.45096 8.37932   2
  -2  -3 -27 10.7102 11.0414   4
  -2   3  27 3.38657 5.70573   5
   2  -3  26 5.46905 12.1763   6
   2   3 -26 5.01943 10.3463   3
  -2  -3 -26 21.0187 19.7749   3
  -2  -3 -26-5.69241 10.7111   4
  -2   3  26-3.58802 6.75140   5
   2   3 -25 5.00991 10.3267   2
   2  -3  25-5.91567 9.95613   6
  -2  -3 -25 11.5793 21.7881   3
   2   3 -25-5.27638 7.69050   3
  -2  -3 -25-6.06022 11.4033   4
  -2   3  25 3.74105 8.90422   5
   2   3 -24 5.38974 12.8355   2
   2  -3  24 6.39613 10.7734   6
  -2  -3 -24-12.6109 15.0140   3
   2   3 -24 5.60692 9.44636   3
  -2  -3 -24 6.10179 11.4896   4
  -2   3  24 3.97479 8.86003   5
   2   3 -23 5.73913 13.6622   2
   2  -3  23 27.6623 15.3989   6
   2   3 -23 5.97375 10.0570   3
  -2   3  23-4.14665 8.55100   5
  -2  -3 -23-6.52180 13.4454   4
  -2   3  22 4.14780 11.5771   6
   2  -3  22 7.46705 12.5678   6
  -2  -3 -22 14.1616 20.6413   3
   2   3 -22 6.41563 10.7984   3
  -2   3  22-4.42644 7.45097   5
   2  -3  21 19.8512 25.4323   2
   2   3 -21 58.3017 22.2349   2
  -2   3  21 45.6452 16.9466   6
   2  -3  21 79.0431 25.2652   6
  -2  -3 -21 86.6077 38.6571   3
   2   3 -21 41.1756 20.4727   3
  -2  -3 -21 36.1967 18.7867   4
  -2   3  21 42.6030 14.4689   5
   2   3 -20-6.99379 13.1666   2
  -2  -3 -20-7.79083 11.3631   4
  -2   3  20-4.21297 10.0363   6
   2  -3  20 8.46474 14.2524   6
   2   3 -20-7.34587 16.3603   3
  -2  -3 -20-14.2422 23.9733   3
  -2   3  19 484.907 62.6124   5
  -2  -3 -19 522.071 72.7329   4
   2  -3  19 585.118 76.9826   6
  -2   3  19 401.439 58.3626   6
   2   3 -19 477.741 71.0289   2
   2  -3  19 349.228 71.5158   2
  -2  -3 -19 570.078 90.3977   3
   2   3 -19 457.393 69.3986   3
  -2  -3 -18 8.67048 16.3305   4
  -2   3  18 5.53793 9.34769   5
  -2   3  18 8.75792 11.0778   6
   2  -3  18 9.47655 15.9650   6
  -2  -3 -18 12.4960 18.2272   3
   2   3 -18 8.45245 14.2434   3
   2   3 -18 7.98788 17.7986   2
   2  -3  17 53.4148 26.7668   2
   2   3 -17 113.511 33.9072   2
  -2   3  17 101.995 22.0840   6
   2  -3  17 49.3460 23.5105   6
  -2  -3 -17 192.367 42.3451   4
  -2   3  17 59.6628 22.3261   5
  -2  -3 -17 122.819 41.8000   3
   2   3 -17 72.8396 30.8300   3
   2  -3  17 116.767 51.3278   1
   2   3 -16-15.4095 18.3414   1
   2  -3  16-10.0814 14.6978   2
  -2   3  16-4.65264 9.59622   6
   2  -3  16-10.1408 12.0729   6
  -2  -3 -16 9.93385 18.6951   4
  -2   3  16-6.43767 12.1182   5
  -2   3  16-11.8121 22.2288   1
   2   3 -16-11.4783 9.66492   1
   2  -3  16-8.78765 12.8127   1
   2   3 -16 19.6367 23.3714   3
  -2  -3 -16-9.73227 18.3159   3
  -2  -3 -15 70.1495 24.8908   1
  -2   3  15 30.9569 17.2804   1
   2   3 -15 95.7529 40.2140   1
   2  -3  15 50.7079 26.1275   2
   2   3 -15 63.1120 34.6755   2
   2  -3  15 51.3253 23.4409   6
  -2  -3 -15 53.9506 34.3713   4
  -2   3  15 82.6608 23.0472   5
  -2   3  15 74.8700 28.9352   1
   2   3 -15 42.7934 25.9913   1
   2  -3  15 28.6582 20.3687   1
   2   3 -15 42.6161 25.8880   3
  -2  -3 -15 42.9845 26.5992   3
  -2  -3 -14 20.1162 15.9941   1
  -2   3  14 12.4327 13.8797   1
   2   3 -14-12.6364 21.2929   1
   2  -3  14 9.48775 16.0023   2
   2   3 -14 33.9279 26.9379   2
   2  -3  14 10.2280 19.2741   6
  -2   3  14 7.44929 15.3906   5
  -2  -3 -14 11.4598 21.5888   4
  -2   3  14 9.80202 16.5301   1
   2   3 -14 9.81039 16.5442   1
   2  -3  14 9.57826 18.0534   1
   2   3 -14 11.5013 13.7273   3
  -2  -3 -14 7.25081 14.9825   3
  -2   3  13 126.436 30.9470   1
   2   3 -13 215.413 49.2291   1
   2   3 -13 197.892 49.0455   2
   2  -3  13 291.047 50.9185   6
  -2   3  13 132.729 29.7469   6
  -2   3  13 111.850 35.1192   5
  -2   3  13 171.206 40.9437   1
   2   3 -13 242.755 46.3964   1
   2  -3  13 103.095 36.0055   1
   2   3 -13 251.332 55.0876   3
  -2  -3 -13 182.412 35.3212   3
  -2  -3 -12 12.0157 12.5814   1
  -2   3  12 5.87293 10.1308   1
   2   3 -12 41.5006 23.2059   1
   2  -3  12 18.0629 22.9079   2
   2   3 -12 26.8532 29.9754   2
  -2   3  12 17.7166 11.9938   6
   2  -3  12 39.4869 27.6408   6
  -2  -3 -12 40.6625 32.3370   4
  -2   3  12 43.2544 21.9519   5
   2  -3  12 44.8437 25.1296   1
  -2  -3 -12 9.45309 13.9561   1
   2   3 -12 13.5361 22.8894   3
  -2  -3 -12 27.1764 15.3314   3
  -2   3  11 209.592 39.7148   1
   2  -3  11 237.347 49.5864   1
  -2   3  11 193.045 35.7428   6
   2  -3  11 311.616 56.5394   6
   2   3 -11 230.401 60.7574   2
   2  -3  11 202.053 48.5453   2
  -2  -3 -11 485.649 78.2880   4
  -2   3  11 374.643 57.8022   5
  -2  -3 -11 428.294 52.4324   1
  -2  -3 -11 203.733 47.4079   1
   2   3 -11 308.248 50.4210   1
   2  -3  11 277.370 53.4701   1
  -2   3  11 282.867 51.1607   1
   2   3 -11 189.013 58.7543   3
  -2  -3 -11 229.468 40.3413   3
  -2   3  10 5.09516 8.58158   1
   2  -3  10 8.88656 18.3204   1
   2   3 -10 9.37977 22.3275   1
  -2  -3 -10 6.04639 12.4675   1
  -2   3  10 3.00843 9.47818   6
  -2   3  10 4.03577 10.7446   6
  -2  -3 -10-6.48332 10.9165   5
   2   3 -10-15.1854 25.5591   2
   2  -3  10 17.4227 17.9593   2
  -2  -3 -10-15.6565 29.4620   4
  -2   3  10 10.2682 19.3241   5
  -2  -3 -10 4.23545 10.6975   3
   2   3 -10-15.8053 18.8122   3
   2  -3  10 15.7089 13.2232   1
  -2  -3 -10-8.93093 13.0213   1
   2   3 -10 14.3597 13.5141   1
  -2   3  10-8.15234 18.1534   1
  -2   3   9 777.996 92.9139   1
   2   3  -9 716.028 85.1710   1
   2  -3   9 663.421 85.5449   1
  -2  -3  -9 682.453 91.3131   1
  -2  -3  -9 737.412 83.4248   1
   2  -3   9 748.794 91.1292   1
   2   3  -9 470.562 87.3951   1
  -2   3   9 630.821 77.8312   6
  -2   3   9 674.258 71.0582   6
  -2  -3  -9 574.378 81.6742   5
  -2   3   9 643.096 98.0093   5
   2   3  -9 752.111 115.476   2
  -2  -3  -9 640.758 115.166   4
  -2  -3  -9 512.436 72.3407   3
   2  -3   9 717.161 92.6391   2
   2   3  -9 702.482 118.735   3
  -2  -3  -8 71.2516 20.3924   1
  -2   3   8 99.4755 21.4381   1
   2   3  -8 113.006 32.5423   1
   2  -3   8 101.465 27.2840   1
   2  -3   8 81.0451 30.6259   6
  -2   3   8 89.4939 17.3298   6
  -2   3   8 77.9419 20.0214   6
  -2  -3  -8 55.6527 20.7649   5
   2  -3   8 63.3284 26.3012   2
  -2  -3  -8 54.0546 50.8240   4
  -2  -3  -8 40.0912 15.5675   3
   2   3  -8 72.1684 40.8383   3
   2  -3   8 67.6937 22.5502   1
  -2  -3  -8 115.411 30.7763   1
   2   3  -8 105.525 27.6164   1
   2   3  -7 1319.08 142.624   1
   2   3  -7 1653.16 137.287   1
  -2   3   7 1071.27 117.743   1
   2  -3   7 1432.35 132.138   1
  -2  -3  -7 1419.77 141.291   1
  -2  -3  -7 1346.64 125.829   1
  -2   3   7 1310.41 143.190   1
   2  -3   7 1160.01 129.161   1
  -2   3   7 1115.04 115.544   6
   2  -3   7 1160.35 130.710   6
  -2   3   7 1367.07 157.705   5
  -2  -3  -7 1111.69 129.326   5
   2   3  -7 1158.40 166.064   2
   2   3  -7 914.062 105.137   4
  -2  -3  -7 1123.40 180.070   4
  -2  -3  -7 1036.18 114.561   3
   2  -3   7 1173.20 138.530   2
   2   3  -7 793.614 150.493   3
   2   3  -6 60.0433 21.1792   1
   2  -3   6 67.1244 22.5458   1
  -2  -3  -6 41.4830 17.1147   1
  -2   3   6 28.5290 12.1844   1
  -2   3   6-8.36111 14.3292   1
  -2  -3  -6 8.43776 14.4559   1
   2  -3   6 57.1268 22.6458   1
   2   3  -6 37.9086 21.2725   1
  -2   3   6 34.6704 12.2138   6
   2  -3   6 13.9690 14.6486   6
  -2  -3  -6 7.66730 16.0339   5
  -2   3   6 23.2378 10.3174   6
   2   3  -6 103.236 46.5144   2
   2  -3   6 36.8314 23.4020   2
  -2  -3  -6 79.2851 52.8149   4
  -2   3   6 27.7529 28.7303   5
   2   3  -6 21.0098 8.76206   4
  -2  -3  -6 11.6642 9.25153   3
   2   3  -6-17.6833 25.9152   3
  -2   3   5 463.055 58.9722   1
   2   3  -5 757.509 77.5801   1
   2  -3   5 587.508 69.6780   1
  -2  -3  -5 479.372 63.2160   1
  -2   3   5 569.764 73.7537   1
   2   3  -5 505.501 73.4385   1
  -2   3   5 599.334 57.8605   6
  -2   3   5 460.961 55.7766   6
   2  -3   5 544.003 68.8433   6
  -2  -3  -5 457.326 70.5878   5
   2   3  -5 702.881 97.7011   2
  -2  -3  -5 424.297 97.4927   4
  -2   3   5 410.849 84.6910   5
   2   3  -5 316.342 51.0460   4
  -2  -3  -5 402.780 52.5852   3
   2  -3   5 632.591 81.9003   2
   2   3  -5 505.347 101.129   3
  -2   3   4 62.7559 18.0146   1
   2  -3   4 90.5216 24.1147   1
  -2  -3  -4 73.5923 21.6892   1
   2   3  -4 109.496 30.7279   1
  -2   3   4 26.3475 20.2147   1
   2  -3   4 70.3964 21.7940   6
  -2   3   4 42.5322 13.9166   6
  -2  -3  -4 66.3716 30.2868   5
   2  -3   4 102.759 33.0225   2
   2   3  -4 51.5928 33.1694   2
  -2  -3  -4 40.1292 41.8384   4
  -2   3   4 28.8557 27.8743   5
   2   3  -4 68.2494 14.6837   4
   2   3  -4 97.2087 27.5117   1
   2  -3   3 1514.53 156.852   1
  -2   3   3 1795.03 158.365   1
  -2  -3  -3 977.821 160.462   1
   2   3  -3 1392.87 164.108   1
   2   3  -3 1867.53 167.629   1
   2  -3   3 1215.33 156.284   1
  -2  -3  -3 1631.41 159.315   1
   2  -3   3 1488.89 159.782   6
  -2   3   3 1629.15 149.602   6
  -2   3   3 938.642 174.419   5
  -2  -3  -3 1463.63 168.381   5
   2   3  -3 1672.33 184.475   2
   2   3  -3 1241.15 147.422   4
  -2   3   3 1732.97 173.901   4
   2  -3   3 1445.50 175.135   2
   2  -3   2 205.108 33.5548   1
   2   3  -2 160.444 36.9826   1
  -2   3   2 233.003 35.5812   1
  -2  -3  -2 107.026 35.8638   1
  -2  -3  -2 189.441 34.5590   1
   2  -3   2 119.662 30.4421   1
  -2   3   2 155.739 31.4158   1
   2  -3   2 231.702 38.0971   6
  -2   3   2 183.099 27.9743   6
   2  -3   2 304.512 54.0562   2
   2   3  -2 174.129 44.3894   2
  -2  -3  -2 179.091 58.9295   4
  -2   3   2 60.4953 39.8592   5
   2   3  -2 188.932 29.9253   3
  -2   3   2 193.408 44.4389   4
   2  -3   2 209.995 45.4228   3
   2   3  -2 232.968 52.8635   3
   2  -3   1-4.58376 10.2323   1
   2  -3   1 11.3447 12.6508   1
  -2  -3  -1 23.1999 15.9576   1
   2   3  -1 7.26895 15.0015   1
  -2   3   1 17.6789 12.3576   1
  -2   3   1 5.33806 10.0719   1
  -2  -3  -1 12.1350 11.4411   1
  -2   3   1 3.36871 8.99510   6
   2  -3   1-5.53108 10.4341   6
  -2  -3  -1-8.91084 13.0090   5
   2  -3   1 9.59948 18.0782   2
   2   3  -1 9.79010 24.7263   2
  -2   3   1 15.0184 21.9022   5
  -2  -3  -1 15.9411 30.0048   4
   2   3  -1 6.41682 7.18180   3
   2  -3   1 10.0148 14.6158   3
  -2   3   1 18.3549 24.4330   4
   2   3  -1 30.7809 22.5932   3
   2   3   0-7.20268 12.1223   1
   2  -3   0-4.53192 8.52779   1
   2  -3   0-6.00549 11.3005   1
  -2  -3   0-7.82073 9.30743   1
  -2   3   0 15.7951 13.2917   1
  -2  -3   0-6.26421 9.13051   1
  -2   3   0 4.50179 9.27957   1
   2  -3   0 4.93672 13.7783   6
  -2  -3   0-9.25144 24.6187   5
   2  -3   0-9.55467 17.9787   2
  -2   3   0-14.4901 24.3870   5
  -2  -3   0-13.5755 34.2714   4
  -2   3   0-8.92933 22.5422   4
   2  -3   0 10.2604 14.9550   3
   2   3   0 7.05781 14.2418   3
   2   3   0-2.40243 6.70543   3
   2   3   1 7.26072 10.5962   1
   2  -3  -1-4.50212 10.7290   1
   2  -3  -1 9.38309 12.4960   1
  -2  -3   1 7.99215 15.0480   1
  -2  -3   1 6.61524 11.1464   1
  -2   3  -1 21.9155 13.8419   1
   2   3   1 6.38325 10.7564   1
  -2   3  -1 9.62071 11.4618   1
   2  -3  -1 8.93154 10.6426   6
  -2   3  -1 4.02472 8.31327   5
  -2  -3   1 9.31231 20.7399   5
   2  -3  -1-9.51626 16.0249   2
   2   3   1 16.0945 21.4210   2
  -2   3  -1-13.4461 19.6054   5
  -2  -3   1 11.0678 20.8326   4
   2  -3  -1 10.7152 18.0417   3
  -2   3  -1 8.59407 16.1799   4
   2   3   1 1.98340 4.44831   3
   2   3   1 2.09482 6.37844   3
   2  -3  -2 118.077 29.1770   1
   2   3   2 170.117 35.5723   1
   2  -3  -2 147.974 33.1309   1
  -2   3  -2 219.871 37.3657   1
  -2  -3   2 142.263 33.6062   1
  -2  -3   2 189.833 41.9889   1
   2  -3  -2 160.903 28.9513   6
  -2  -3   2 65.4845 27.8779   6
  -2   3  -2 180.113 27.7627   5
  -2  -3   2 159.479 40.6542   5
   2   3   2 214.679 46.1726   6
   2   3   2 160.579 35.1858   2
  -2  -3   2 175.751 39.8306   4
   2  -3  -2 189.286 46.6596   3
   2   3   2 159.522 20.6121   3
   2   3   2 161.508 22.4608   3
  -2  -3   3 1899.55 171.924   1
   2  -3  -3 1344.64 151.234   1
  -2   3  -3 1567.83 157.210   1
   2  -3  -3 1565.29 151.644   1
   2   3   3 1505.01 160.080   1
  -2  -3   3 1592.20 159.545   1
  -2  -3   3 1420.66 166.164   6
   2   3   3 1455.77 165.948   6
  -2  -3   3 1820.94 173.936   5
  -2   3  -3 1330.87 142.403   5
   2   3   3 1770.66 162.691   2
  -2   3  -3 1620.57 162.939   4
  -2  -3   3 1346.60 155.810   4
   2  -3  -3 782.864 155.429   3
   2   3   3 1331.50 137.464   3
   2   3   3 1351.72 137.241   3
   2  -3  -3 1843.15 176.524   2
   2  -3  -4 81.3722 21.4237   1
   2   3   4 89.7210 27.6750   1
  -2   3  -4 58.2265 20.7449   1
  -2  -3   4 85.0358 26.9998   1
  -2   3  -4 65.1380 21.8058   1
   2  -3  -4 94.1295 22.3330   1
  -2  -3   4 86.4605 28.9412   6
  -2   3  -4 71.7670 14.4943   5
  -2  -3   4 103.203 29.3885   5
   2   3   4 115.855 31.7720   6
   2   3   4 95.7845 26.7859   2
   2  -3  -4 82.3300 30.6957   2
  -2  -3   4 108.599 23.5321   4
  -2   3  -4 19.9644 19.9582   5
  -2   3  -4 96.5429 26.7821   4
   2   3   4 54.6822 14.1950   3
   2  -3  -4 89.0650 29.7582   3
   2  -3  -5 353.302 63.3003   1
   2  -3  -5 615.342 65.7537   1
   2   3   5 597.643 75.7729   1
  -2   3  -5 601.238 69.4976   1
   2   3   5 632.668 71.8715   1
  -2  -3   5 452.517 73.3133   1
  -2  -3   5 338.631 66.3227   1
  -2   3  -5 513.512 65.2349   1
  -2  -3   5 499.303 74.4647   6
  -2  -3   5 361.270 69.8237   5
   2   3   5 423.740 71.3506   6
  -2   3  -5 458.317 59.5573   5
  -2   3  -5 432.803 51.3306   5
   2   3   5 522.169 67.4154   2
  -2   3  -5 606.688 73.3941   4
  -2  -3   5 494.422 58.7385   4
   2   3   5 473.812 58.5880   3
  -2   3  -5 560.391 75.0717   3
   2  -3  -5 295.684 71.5191   3
   2  -3  -5 642.699 80.1279   2
   2   3   6 30.5445 20.4566   1
  -2  -3   6 16.7089 18.7492   1
  -2  -3   6 8.53380 14.5547   1
   2   3   6 13.1976 14.8796   1
  -2   3  -6 37.3662 19.7499   1
  -2  -3   6 9.41683 16.0230   6
  -2  -3   6 45.3442 24.2477   5
  -2   3  -6 29.1764 6.95890   5
   2   3   6 24.9294 21.1102   6
   2  -3  -6 25.9700 24.2751   2
   2   3   6 49.9831 18.8418   2
  -2   3  -6 24.5079 8.51759   5
  -2  -3   6 15.0686 10.8268   4
  -2   3  -6 13.5895 16.3433   4
  -2   3  -6 38.5110 18.4832   3
   2  -3  -6 9.77598 18.5455   3
   2   3   6 17.8660 16.7874   3
  -2   3  -7 1318.76 140.086   1
   2  -3  -7 1039.15 135.209   1
  -2  -3   7 1329.43 145.637   1
   2  -3  -7 1248.81 133.330   1
   2   3   7 1265.87 143.158   1
  -2   3  -7 1298.64 135.800   1
  -2  -3   7 1775.37 158.710   1
   2   3   7 1247.18 136.883   1
  -2  -3   7 1256.56 145.386   6
   2   3   7 1048.21 137.482   6
  -2  -3   7 1606.16 153.244   5
  -2   3  -7 915.768 133.220   4
   2   3   7 958.597 139.883   3
   2  -3  -7 1190.18 150.344   3
  -2   3  -7 1163.59 138.200   3
   2  -3  -7 1294.70 146.038   2
   2   3   8 117.300 30.2668   1
   2  -3  -8 90.3671 24.1871   1
  -2   3  -8 139.539 28.2983   1
  -2  -3   8 48.5507 21.9038   1
   2   3   8 94.8139 25.7904   1
  -2  -3   8 152.587 33.7580   1
   2  -3  -8 106.908 29.2426   1
  -2   3  -8 63.9084 25.3436   1
  -2  -3   8 70.7304 27.1153   6
   2   3   8 141.677 33.1888   6
  -2  -3   8 118.994 32.2953   5
   2  -3  -8 98.1306 31.9073   2
   2   3   8 73.8545 21.1002   2
  -2   3  -8 68.1087 24.2240   4
   2  -3  -8 65.4183 25.0523   3
   2   3   8 71.8130 36.5784   3
  -2   3  -8 54.4884 19.9876   3
  -2  -3   9 579.947 82.0660   1
   2  -3  -9 749.510 83.6407   1
   2  -3  -9 695.402 85.3411   1
   2   3   9 739.199 91.3072   1
  -2   3  -9 468.838 73.9635   1
  -2   3  -9 502.328 78.2771   1
   2   3   9 575.855 77.6184   1
   2   3   9 652.931 81.7241   6
  -2  -3   9 743.775 90.2350   6
  -2  -3   9 695.635 87.9708   5
   2   3   9 654.319 71.4280   2
  -2   3  -9 577.529 75.5054   4
   2  -3  -9 757.451 92.5856   3
  -2   3  -9 432.591 72.7637   3
   2   3  10 8.56577 16.1179   1
  -2   3 -10-6.42976 9.37163   1
   2  -3 -10-8.02694 16.5456   1
  -2  -3  10-7.13610 12.0101   1
   2  -3 -10 6.29007 11.8358   1
  -2   3 -10 8.39666 12.2384   1
   2   3  10 6.04009 13.4477   1
  -2  -3  10-8.42155 18.7498   6
   2   3  10-6.60615 11.1183   6
   2  -3 -10-7.16775 14.7746   2
   2   3  10-6.33149 10.6560   2
   2  -3 -10-10.2347 14.9174   4
  -2   3 -10 10.7503 12.7936   4
   2  -3 -10 8.94263 18.4330   3
  -2   3 -11 313.104 58.2440   1
   2   3  11 324.685 48.0080   1
   2  -3 -11 217.386 44.6633   1
  -2  -3  11 246.095 51.0730   6
  -2  -3  11 350.172 54.8104   5
   2   3  11 301.143 47.4116   6
   2  -3 -11 229.212 46.0079   2
   2   3  11 310.583 38.0899   2
   2  -3 -11 277.994 57.7977   4
   2  -3 -11 262.652 52.5202   3
  -2  -3  11 296.137 50.2326   1
   2   3  11 384.578 62.1722   1
  -2   3 -11 320.646 49.5624   1
   2  -3 -11 341.440 61.7059   1
  -2  -3  12 30.2367 22.1288   1
   2   3  12 37.6208 21.0381   1
  -2   3 -12 28.6552 17.1714   1
   2  -3 -12 21.9192 24.4849   1
  -2   3 -12-9.97327 14.6776   1
   2   3  12 35.9006 15.2412   1
   2  -3 -12 20.3296 15.2235   1
  -2  -3  12 16.0181 16.6332   6
   2   3  12 5.76483 13.8706   6
  -2  -3  12 32.4286 19.4027   5
   2  -3 -12 17.5951 15.7389   2
   2  -3 -12 21.8862 22.6478   4
  -2   3 -12 23.8083 13.4440   4
   2  -3 -12 26.0405 18.0070   3
  -2  -3  13 164.773 39.6924   1
   2   3  13 138.649 43.6878   1
  -2   3 -13 139.712 35.9502   1
  -2   3 -13 194.255 46.9901   1
   2   3  13 225.827 37.7598   1
   2  -3 -13 196.440 40.2883   1
  -2  -3  13 160.684 38.1304   6
   2   3  13 223.418 36.4338   6
  -2  -3  13 272.098 45.2145   5
   2   3  13 177.397 24.5720   2
   2  -3 -13 274.104 39.0485   2
   2  -3 -13 170.700 44.2934   4
  -2   3 -13 165.915 32.3763   4
  -2   3 -13 210.453 36.1900   3
   2  -3 -13 159.570 39.1857   3
  -2  -3  14 24.8432 19.7444   1
   2  -3 -14 13.7512 20.0765   1
   2   3  14 10.7197 22.1265   1
  -2  -3  14 12.1696 22.9287   1
   2   3  14 26.3886 14.7341   1
  -2   3 -14 11.2102 13.3916   1
   2  -3 -14-7.54499 17.9958   1
   2   3  14 10.6324 10.0708   6
  -2  -3  14 8.27313 13.9724   5
   2   3  14 5.90235 5.73884   2
   2   3  14 12.3949 8.76968   2
   2  -3 -14 11.7363 17.1455   4
  -2   3 -14 4.41230 9.16916   4
  -2   3 -14 36.0687 17.5623   3
   2  -3 -14 17.2853 16.3041   3
  -2  -3  15 26.0082 18.8582   1
  -2   3 -15 63.0788 25.8615   1
   2  -3 -15 13.9287 24.2040   1
   2   3  15 34.8734 26.5728   1
  -2   3 -15 68.0323 30.7687   1
  -2  -3  15 51.4145 31.1809   1
   2  -3 -15 40.4984 21.3169   1
   2   3  15 97.7651 22.8859   6
  -2  -3  15 68.4168 25.6475   5
   2  -3 -15 24.1335 15.9732   2
   2   3  15 106.646 22.6082   5
   2  -3 -15 71.7646 33.9212   4
  -2   3 -15 42.5369 16.7255   4
  -2   3 -15 61.1669 21.4523   3
   2  -3 -15 62.4488 23.3137   3
  -2  -3  16-9.09867 18.7552   1
  -2   3 -16 9.54866 17.9679   1
   2  -3 -16-13.9789 11.7642   1
   2   3  16-12.2943 20.6919   1
  -2   3 -16 11.1330 9.36962   1
  -2  -3  16 13.5889 22.8706   1
  -2  -3  16 8.22360 18.3097   6
  -2  -3  16-8.88296 10.5723   5
   2  -3 -16 2.66301 8.96498   2
   2  -3 -16-12.0107 17.5065   4
  -2   3 -16-4.27328 8.04224   4
  -2   3 -16 12.4662 11.7295   3
  -2   3 -17 111.491 26.7224   3
   2  -3 -17 99.8122 30.8063   3
  -2  -3  17 154.759 33.6274   5
   2  -3 -17 57.1597 15.9051   2
  -2   3 -17 93.9897 21.4994   4
  -2  -3  17 42.9946 35.1856   1
  -2  -3  18 9.44975 19.4970   5
   2   3  18 31.4636 14.6604   6
  -2  -3  18 8.43182 12.3192   6
   2   3  18 4.41263 11.1724   5
   2  -3 -18 11.3566 16.5744   4
  -2   3 -18 4.49624 11.3828   4
  -2   3 -18-7.40123 12.4855   3
   2  -3 -18 9.41804 15.8736   3
  -2  -3  19 673.374 83.4718   5
   2   3  19 552.313 62.6649   5
  -2  -3  19 562.164 75.7847   6
   2   3  19 471.755 64.1881   6
   2  -3 -19 369.336 73.9613   4
  -2   3 -19 317.934 57.8144   4
  -2   3 -19 544.501 73.3917   3
   2  -3 -19 478.229 74.5105   3
  -2  -3  20 9.96687 14.5271   5
  -2  -3  20-8.52514 16.0415   6
   2   3  20-5.45088 11.2358   6
   2  -3 -20-10.2379 12.1840   4
   2   3  20 4.54807 6.62931   5
  -2   3 -20 5.36873 11.0665   4
   2  -3 -20 19.0372 16.0200   3
  -2   3 -20-8.03104 13.5164   3
  -2  -3  21 50.1934 25.7758   5
  -2  -3  21 59.1007 22.9547   6
   2   3  21 66.5599 21.3976   6
   2   3  21 43.1000 15.2728   5
   2  -3 -21 29.0310 22.0528   4
  -2   3 -21 47.0700 20.9495   4
   2  -3 -21 29.1775 22.1590   3
  -2   3 -21 73.9000 24.3939   3
  -2  -3  22 9.94059 22.1323   5
  -2  -3  22-8.23545 15.4971   6
   2   3  22 5.66083 11.6695   6
   2   3  22 9.52532 11.3369   5
   2  -3 -22-8.95018 16.8419   4
  -2   3 -22 6.35202 11.9534   4
  -2   3 -22-8.42456 12.2801   3
   2  -3 -22-9.82959 16.5440   3
   2   3  23-5.00976 8.45629   5
  -2  -3  23-9.67351 16.2934   5
   2   3  23-6.20655 10.4657   6
  -2  -3  23-7.96414 17.7432   6
  -2   3 -23-8.67377 10.3426   3
   2  -3 -23-9.80970 16.5224   3
   2  -3 -24-7.56222 12.7288   4
  -2  -3  24-9.24418 11.0030   5
   2   3  24 6.09137 12.5574   6
  -2  -3  24-7.61082 9.05957   6
  -2   3 -24-8.33904 12.1560   3
   2  -3 -24 9.64805 14.0637   3
   2  -3 -25-6.95021 16.5428   4
   2   3  25-5.27540 8.87929   5
  -2  -3  25-8.70514 14.6512   5
  -2   3 -25-8.16479 9.71731   3
  -2  -3  25 14.4024 13.5506   6
   2   3  25 6.37037 9.28569   6
   2  -3 -26-6.38717 10.7500   4
   2   3  26 9.66683 10.7615   5
   2   3  26-6.02637 7.17226   6
  -2   3 -26-7.34549 8.74200   3
  -2  -3  27 6.28626 10.5892   6
   2   3  27 5.30055 11.8096   6
   2  -3 -27 6.00329 8.76134   4
   2   3  27-4.45125 10.6040   5
  -2  -3  27-7.42154 13.9719   5
  -2   3 -27 10.0714 14.0614   2
  -2   3 -27 6.74564 11.3617   3
   2  -3 -27 25.1512 15.7816   3
  -2  -3  28 5.80836 8.46638   6
   2  -3 -28-5.54613 6.60096   4
   2   3  28-4.01346 8.27330   5
  -2  -3  28 6.77066 11.3954   5
  -2   3 -28 9.48875 11.2926   2
   2  -3 -28 15.5633 17.3253   3
  -2   3 -28-6.03799 8.80104   3
  -2  -3  29 153.625 31.2894   5
  -2  -3  29 85.4860 24.6679   6
   2   3  29 158.041 27.5030   6
   2  -3 -29 142.773 32.5822   3
   2  -3 -29 97.6634 24.6944   4
   2   3  29 103.082 21.8740   5
   2   3  30 3.37081 8.02894   5
   2   4 -29 3.81170 8.49363   2
   2   4 -28 291.198 41.4065   2
   2   4 -27 4.25192 8.76692   2
  -2   4  27 3.28331 5.53006   5
  -2  -4 -27 4.85460 7.07899   4
   2  -4  27 5.51307 9.28102   6
   2   4 -27-4.42639 8.33174   3
  -2   4  26 217.900 31.3437   5
   2   4 -26 149.716 31.8037   2
   2  -4  26 271.490 40.7294   6
   2   4 -26 174.412 33.7811   3
  -2  -4 -26 237.220 36.9900   4
   2   4 -25 14.3390 11.4003   2
  -2   4  25 3.68639 8.80538   5
   2  -4  25 13.1680 13.5915   6
   2   4 -25 10.1093 9.53999   3
  -2   4  24 5298.61 470.244   5
  -2  -4 -24 5248.69 478.298   4
   2   4 -24 4818.49 473.397   2
  -2  -4 -24 3708.02 484.362   3
   2   4 -24 4186.80 472.206   3
   2  -4  24 5889.23 486.222   6
   2   4 -23 62.9983 20.2045   2
  -2  -4 -23 44.1255 18.8558   4
   2  -4  23 38.6252 21.9711   6
   2   4 -23 34.5732 16.6288   3
  -2  -4 -23 60.5585 29.7242   3
  -2   4  22 13357.9 1129.56   5
  -2  -4 -22 12916.5 1138.49   4
   2   4 -22 11632.7 1132.04   2
  -2  -4 -22 11433.7 1146.91   3
   2   4 -22 10021.7 1131.84   3
   2  -4  22 13020.9 1146.76   6
   2   4 -21 11.5360 12.9437   2
  -2  -4 -21 28.4375 18.9877   4
  -2   4  21 18.5087 10.4286   5
   2  -4  21 8.96193 13.1624   6
   2   4 -21 13.1964 13.6968   3
  -2  -4 -21 28.1284 20.9379   3
   2  -4  20 12892.1 1404.41   6
  -2   4  20 16517.1 1395.11   5
  -2  -4 -20 15665.8 1405.35   4
   2   4 -20 15025.0 1397.98   2
  -2  -4 -20 15315.9 1408.51   3
   2   4 -20 12560.5 1397.65   3
   2  -4  20 16834.1 1417.40   2
   2   4 -19 53.4000 22.5383   2
   2  -4  19 20.1680 20.8614   2
   2  -4  19 19.3018 19.9722   6
   2   4 -19 15.2338 15.8006   3
  -2  -4 -19 7.67457 11.3262   3
  -2  -4 -19 15.4544 16.0266   4
  -2   4  19 10.6089 11.0773   5
   2  -4  18 10.3038 15.8372   2
   2   4 -18-7.23364 11.6805   2
  -2   4  18 10.1086 12.3249   6
  -2  -4 -18 13.6988 12.5762   3
   2   4 -18 8.23154 14.7377   3
  -2  -4 -18 8.30133 16.4093   4
   2  -4  17 42.9696 27.5766   2
   2   4 -17 38.5432 23.0209   2
  -2   4  17 92.1611 23.0849   5
   2  -4  17 38.2074 24.6269   6
  -2   4  17 21.9804 15.4545   6
  -2  -4 -17 38.7097 17.8819   3
  -2   4  16 726.094 79.5439   5
  -2  -4 -16 581.925 83.7313   4
   2  -4  16 380.619 79.1320   2
   2   4 -16 605.454 82.8676   2
  -2  -4 -16 517.616 71.2280   3
   2  -4  16 751.980 91.4026   6
  -2   4  16 241.249 63.4296   6
   2   4 -15 46.0092 27.1902   2
   2  -4  15 10.4056 20.0787   2
  -2   4  15 56.2410 24.0779   5
  -2  -4 -15 8.66384 11.2292   1
  -2   4  15 24.3657 15.9754   6
   2  -4  14 12234.9 1025.63   1
  -2   4  14 10740.7 999.920   6
  -2   4  14 11314.1 1016.69   5
   2   4 -14 12711.2 1032.89   2
  -2  -4 -14 12546.8 1031.12   4
  -2  -4 -14 9317.12 1012.11   1
   2  -4  13 67.8406 26.0742   6
  -2   4  13 50.9449 18.0917   6
   2   4 -13 32.9956 30.9861   2
   2   4 -13 9.02820 11.5460   1
   2  -4  13 53.1359 27.2003   1
  -2  -4 -13 22.5807 28.8143   4
  -2   4  13 73.7054 28.7271   5
   2   4 -13 23.5230 28.3113   3
  -2  -4 -13 70.8286 28.4131   1
  -2   4  13 7.17432 12.7932   1
  -2   4  12 11530.6 1028.15   1
   2   4 -12 9252.24 1029.05   1
  -2  -4 -12 10282.4 1028.64   1
   2  -4  12 12351.1 1033.74   6
  -2   4  12 12009.4 1013.13   6
   2   4 -12 13342.8 1059.63   2
   2  -4  12 11440.3 1032.09   1
  -2  -4 -12 13497.9 1056.53   4
  -2  -4 -12 9770.58 1016.15   3
   2   4 -12 7039.61 1034.49   3
   2  -4  12 9677.18 1034.47   2
   2  -4  11 7.30058 10.6480   1
   2   4 -11-8.26790 13.9205   1
  -2   4  11 5.47674 10.3128   1
  -2  -4 -11 4.69778 11.1882   1
   2  -4  11-7.61172 11.1012   6
  -2   4  11 11.7942 12.4122   6
   2  -4  11 9.42554 22.4374   2
   2   4 -11-12.8850 26.5620   2
  -2   4  11-9.46812 21.0835   5
  -2  -4 -11-12.5625 25.8975   4
  -2  -4 -11 4.58967 9.46863   3
   2   4 -11-13.0948 15.5886   3
  -2  -4 -11 15.0270 17.8873   1
   2   4 -11 21.9577 13.7779   1
   2  -4  11 7.48458 10.9160   1
  -2   4  11 6.58862 7.85074   1
   2   4 -10 60869.6 5376.23   1
  -2  -4 -10 82257.4 5365.96   1
  -2   4  10 46026.3 5358.18   1
   2   4 -10 92831.2 5382.05   1
   2  -4  10 45941.9 5364.97   1
  -2   4  10 23606.5 5356.39   1
   2  -4  10 65972.3 5373.47   6
  -2   4  10 52317.7 5378.51   5
  -2  -4 -10 66484.2 5370.33   5
  -2  -4 -10 75590.4 5406.84   4
  -2  -4 -10 71910.6 5361.73   3
   2   4 -10 48380.2 5389.83   3
   2  -4  10 63580.4 5385.58   2
  -2   4   9 187.938 33.2985   1
   2  -4   9 155.394 37.0406   1
   2   4  -9 192.492 42.2739   1
  -2  -4  -9 144.231 43.2393   1
  -2  -4  -9 280.723 38.0594   1
  -2   4   9 151.273 41.6786   1
   2  -4   9 259.264 43.0673   6
  -2  -4  -9 156.459 37.2280   5
  -2   4   9 203.856 31.2780   6
   2   4  -9 226.610 63.6624   2
   2  -4   9 302.760 57.2743   2
  -2  -4  -9 243.486 62.9664   4
  -2   4   9 129.284 44.3904   5
  -2  -4  -9 227.550 34.0545   3
   2   4  -9 276.135 59.3624   3
   2   4  -9 216.692 38.1141   1
   2  -4   9 162.064 39.4347   1
  -2  -4  -8 538.543 81.2500   1
  -2   4   8 598.275 71.8357   1
   2   4  -8 509.811 79.5092   1
  -2  -4  -8 762.320 74.3662   1
   2   4  -8 744.959 78.2261   1
  -2   4   8 485.799 76.7514   1
  -2   4   8 697.467 69.1598   6
   2  -4   8 629.238 80.5003   6
  -2  -4  -8 410.844 75.0209   5
   2   4  -8 775.243 111.396   2
  -2  -4  -8 310.726 82.1461   4
  -2   4   8 385.639 80.8084   5
  -2  -4  -8 626.519 70.6871   3
   2   4  -8 609.366 93.6935   3
   2  -4   7 71.4669 22.6712   1
  -2   4   7 76.8696 18.7241   1
  -2   4   7 5.87518 20.0852   1
  -2  -4  -7 69.5515 30.4532   1
   2  -4   7 60.4198 20.5262   1
   2  -4   7 80.9388 26.7075   6
  -2  -4  -7 87.1426 26.5512   5
  -2   4   7 58.0096 17.3650   6
   2   4  -7 113.456 48.1201   2
   2  -4   7 101.453 35.2346   2
  -2   4   7 65.0716 33.4595   5
   2   4  -7 51.8412 11.6643   4
  -2  -4  -7 70.2532 18.8748   3
   2   4  -7 124.751 40.5453   3
  -2   4   6 672.310 70.0329   1
   2   4  -6 565.085 81.7453   1
   2   4  -6 791.793 78.0428   1
   2  -4   6 654.546 79.9320   1
  -2   4   6 470.683 79.4572   1
  -2  -4  -6 667.887 72.5881   1
   2  -4   6 626.414 74.9531   1
   2  -4   6 648.975 81.4276   6
  -2   4   6 597.596 71.2929   6
  -2   4   6 791.104 98.7835   5
  -2  -4  -6 562.946 81.6770   5
   2   4  -6 802.576 114.950   2
  -2  -4  -6 549.784 94.3059   4
   2   4  -6 457.413 62.8815   4
  -2  -4  -6 598.569 69.2766   3
   2   4  -6 927.952 104.877   3
   2  -4   6 734.410 94.6987   2
   2  -4   5 26.6714 14.5268   1
   2   4  -5 24.0006 12.1648   1
  -2  -4  -5 10.7312 10.0403   1
   2  -4   5-4.53944 8.60803   1
  -2   4   5 2.56225 6.55582   1
   2   4  -5 13.5802 14.0367   1
  -2   4   5-4.19824 11.2226   1
   2  -4   5 27.2843 15.2239   6
  -2   4   5 34.2417 13.0303   6
   2   4  -5 12.7995 26.4045   2
   2  -4   5 19.0375 25.3523   2
  -2  -4  -5 35.7124 26.5248   4
  -2   4   5 10.5063 19.7980   5
   2   4  -5 4.55023 7.49124   4
   2   4  -5 7.99560 16.5154   3
   2   4  -4 3348.41 361.063   1
  -2  -4  -4 3520.47 358.154   1
   2   4  -4 5171.20 360.561   1
   2  -4   4 3400.66 350.366   1
   2  -4   4 2637.99 351.750   1
  -2  -4  -4 3578.11 349.086   1
  -2   4   4 3359.24 351.653   1
   2  -4   4 3434.79 359.930   6
  -2   4   4 3429.49 352.259   6
  -2   4   4 4822.70 385.387   5
  -2  -4  -4 3362.20 363.747   5
   2   4  -4 4172.90 389.929   2
  -2  -4  -4 3484.02 381.302   4
   2   4  -4 4816.81 369.716   3
   2  -4   4 3975.67 377.797   2
   2  -4   3-3.26638 5.50233   1
   2   4  -3 5.01249 9.43468   1
  -2  -4  -3 5.64441 12.5689   1
   2  -4   3 4.04183 6.80646   1
  -2  -4  -3 7.50201 9.98440   1
   2   4  -3 6.03874 12.4496   1
  -2   4   3 3.28728 7.82765   1
   2  -4   3 6.54595 12.3194   6
  -2  -4  -3-7.60058 14.3036   5
   2  -4   3 9.98403 22.2297   2
   2   4  -3 10.7761 23.9930   2
  -2   4   3-9.88573 20.3783   5
  -2  -4  -3 10.6182 21.8881   4
  -2   4   3-8.25300 13.8918   4
   2   4  -3 5.08607 10.4863   3
   2   4  -2 647.502 94.8459   1
  -2  -4  -2 571.719 91.4145   1
   2   4  -2 1121.02 100.100   1
   2  -4   2 817.996 86.4829   1
  -2   4   2 863.548 87.4077   1
   2  -4   2 723.638 89.8160   1
  -2  -4  -2 793.858 89.7272   1
   2  -4   2 905.467 99.5271   6
  -2   4   2 1044.98 117.921   5
  -2  -4  -2 873.277 105.297   5
   2   4  -2 875.905 112.621   2
  -2  -4  -2 743.765 105.828   4
  -2   4   2 856.877 104.828   4
   2   4  -2 750.209 90.4210   3
   2  -4   2 832.180 114.292   2
   2   4  -1 291.074 42.6292   1
   2  -4   1 234.132 34.1275   1
  -2   4   1 306.136 35.4083   1
  -2  -4  -1 236.487 37.0578   1
  -2  -4  -1 292.809 45.2489   1
   2  -4   1 191.925 41.7220   6
  -2  -4  -1 246.386 50.0144   5
   2   4  -1 269.538 56.3256   2
   2  -4   1 172.545 53.3757   2
  -2  -4  -1 279.484 55.0260   4
   2  -4   1 242.860 51.6035   3
   2   4  -1 171.509 32.4774   3
   2   4  -1 280.450 40.0528   3
  -2   4   0 149381. 13346.0   1
  -2  -4   0 138094. 13353.7   1
   2   4   0 133759. 13347.7   3
  -2   4   0 185638. 13388.9   5
  -2  -4   0 153039. 13370.7   5
   2   4   0 137300. 13368.9   2
  -2  -4   0 148334. 13369.6   4
   2   4   0 127883. 13347.8   3
   2  -4   0 150553. 13374.0   3
  -2   4   0 149812. 13373.3   4
   2   4   0 147425. 13357.3   1
  -2  -4   0 166826. 13364.0   1
   2  -4   0 148485. 13347.2   1
  -2  -4   1 184.242 37.4595   1
  -2   4  -1 338.290 36.7497   1
   2   4   1 252.451 37.0689   3
  -2  -4   1 269.920 50.6848   5
   2   4   1 290.373 54.6757   2
   2  -4  -1 246.916 61.6110   2
  -2   4  -1 324.022 56.2744   5
  -2  -4   1 216.828 47.2535   4
   2   4   1 254.990 36.0847   3
  -2   4  -1 299.492 52.7756   4
   2  -4  -1 312.345 54.8146   3
   2  -4  -1 324.086 37.7864   1
   2   4   1 279.805 39.9058   1
  -2   4  -2 687.657 79.4518   1
   2  -4  -2 615.628 76.5542   1
  -2   4  -2 766.058 78.4241   1
  -2  -4   2 799.669 85.2148   1
   2   4   2 885.080 94.9538   1
   2  -4  -2 690.260 84.8730   6
   2   4   2 802.564 97.6773   6
  -2   4  -2 967.661 101.102   5
  -2  -4   2 774.583 98.1714   5
   2   4   2 700.157 91.8291   2
  -2  -4   2 1002.43 96.8877   4
  -2   4  -2 726.645 93.3008   4
   2  -4  -2 624.173 97.3179   3
   2   4   2 730.728 77.6308   3
   2  -4  -2 709.966 107.469   2
   2   4   2 666.466 75.7710   3
   2  -4  -3-2.57246 5.72950   1
  -2  -4   3-5.96229 8.69160   1
  -2  -4   3-4.99930 10.3060   1
   2   4   3-4.80513 9.04297   1
  -2   4  -3-3.45917 5.04430   1
  -2   4  -3-3.61651 7.45620   1
  -2  -4   3-8.67538 12.6455   6
   2   4   3 8.37542 15.7604   6
  -2  -4   3-8.39359 17.3020   5
   2   4   3 6.53191 15.5476   2
   2  -4  -3 11.5165 23.7388   2
  -2   4  -3 7.09240 17.9055   5
  -2  -4   3-5.20758 14.5349   4
   2  -4  -3-9.57189 13.9521   3
  -2   4  -3 6.95717 14.3413   4
   2   4   3 5.52319 8.38038   3
  -2   4  -4 4021.94 351.110   1
  -2  -4   4 3740.06 357.131   1
  -2   4  -4 3808.62 349.721   1
   2  -4  -4 3871.84 344.009   1
   2  -4  -4 3285.60 344.220   1
  -2  -4   4 3791.48 369.705   6
   2   4   4 3860.31 365.511   6
  -2   4  -4 4067.92 361.281   5
  -2  -4   4 3351.68 363.242   5
   2   4   4 3791.35 357.756   2
  -2   4  -4 3930.75 361.119   4
  -2  -4   4 3907.45 351.619   4
   2  -4  -4 4210.21 373.839   3
   2   4   4 3607.62 343.274   3
   2  -4  -4 3555.63 378.870   2
   2  -4  -5 10.1228 8.53624   1
   2  -4  -5 3.15608 7.98665   1
   2   4   5-5.15104 12.2726   1
  -2  -4   5 11.9655 14.2504   1
  -2  -4   5 5.35309 11.0479   1
  -2   4  -5 4.10639 7.74652   1
  -2   4  -5 10.0987 8.51600   1
  -2  -4   5 8.83748 14.8838   6
   2   4   5 7.88537 16.2631   6
  -2  -4   5 8.15236 11.8951   5
  -2   4  -5 12.8788 9.21249   5
   2  -4  -5 11.2709 21.2151   2
   2   4   5 11.4945 18.1042   2
  -2   4  -5 16.7425 13.2946   5
  -2  -4   5 3.65015 11.0886   4
  -2   4  -5-6.27368 13.9786   4
   2  -4  -5-9.12701 10.8757   3
   2   4   5 7.54038 8.21028   3
  -2   4  -5 7.48030 12.6015   3
   2  -4  -6 730.042 73.3317   1
  -2   4  -6 679.054 82.3523   1
  -2  -4   6 713.009 82.9846   1
   2  -4  -6 627.263 75.7551   1
   2   4   6 629.549 80.4353   1
  -2   4  -6 664.560 74.7238   1
   2   4   6 526.833 82.2843   1
  -2  -4   6 586.152 79.1300   1
   2   4   6 602.909 83.7327   6
  -2  -4   6 875.231 96.4071   6
  -2   4  -6 578.416 66.3443   5
  -2   4  -6 553.677 77.2436   5
   2   4   6 630.253 79.0759   2
   2  -4  -6 544.751 92.2447   2
  -2   4  -6 712.846 82.4901   4
   2  -4  -6 605.283 87.3615   3
   2   4   6 505.775 67.3641   3
  -2   4  -6 669.964 83.4414   3
  -2  -4   7 91.6200 27.2880   1
  -2  -4   7 96.6743 27.9268   1
  -2   4  -7 58.6061 28.4106   1
   2  -4  -7 82.3112 19.3448   1
   2   4   7 21.0785 23.2100   1
  -2  -4   7 86.8059 26.2186   6
  -2  -4   7 106.142 27.4807   5
   2   4   7 36.7607 20.7335   6
  -2   4  -7 68.3845 13.7457   5
   2   4   7 82.4733 24.3461   2
  -2   4  -7 136.868 24.4913   5
  -2   4  -7 110.641 27.6944   3
   2   4   7 34.6782 14.9349   3
   2  -4  -7 119.878 31.3314   3
   2   4   7 69.8615 22.4303   1
  -2   4  -7 38.1695 15.8397   1
   2  -4  -7 78.8632 23.8391   1
   2  -4  -8 535.235 69.0357   1
   2  -4  -8 586.317 83.1035   1
  -2   4  -8 690.676 72.9013   1
  -2  -4   8 710.029 83.3269   1
   2   4   8 402.058 75.2992   1
  -2  -4   8 554.879 81.7572   1
   2   4   8 607.263 79.6782   6
  -2  -4   8 698.724 87.7767   6
  -2   4  -8 539.480 60.1800   5
  -2   4  -8 905.095 72.8220   5
  -2  -4   8 531.416 79.3430   5
   2   4   8 620.256 73.9216   2
  -2   4  -8 668.302 77.3754   4
   2  -4  -8 633.716 83.8525   3
  -2   4  -8 602.650 76.9829   3
   2  -4  -8 689.154 95.1648   2
  -2   4  -9 211.195 32.3179   1
   2   4   9 178.865 37.4662   1
   2  -4  -9 266.881 50.8529   1
   2   4   9 81.4559 31.2384   1
  -2  -4   9 241.249 48.4207   1
  -2   4  -9 140.543 43.5091   1
   2  -4  -9 225.859 32.9685   1
  -2  -4   9 179.120 39.2959   6
  -2   4  -9 152.657 19.1604   5
   2   4   9 165.442 35.3780   6
  -2  -4   9 180.750 41.4723   5
   2   4   9 213.362 33.0387   2
   2  -4  -9 259.867 53.6685   2
  -2   4  -9 317.224 41.2546   4
   2  -4  -9 173.506 39.7734   3
  -2   4  -9 285.882 41.5091   3
  -2  -4  10 75710.0 6464.12   1
   2  -4 -10 70322.5 6447.30   1
  -2  -4  10 69336.8 6449.04   1
  -2   4 -10 48844.8 6456.54   1
   2  -4 -10 52914.9 6462.02   1
   2   4  10 65614.3 6456.72   1
   2   4  10 73576.9 6454.56   6
  -2  -4  10 66254.4 6460.68   6
  -2  -4  10 70295.0 6459.57   5
  -2   4 -10 79217.2 6450.86   4
   2  -4 -10 76247.2 6463.58   3
   2  -4 -10 101143. 6473.09   2
  -2   4 -10 66522.7 6450.11   3
   2   4  11 14.9629 14.1193   1
  -2   4 -11 14.5232 10.0375   1
   2  -4 -11 10.4015 12.4259   1
  -2  -4  11 10.6251 12.6911   1
   2   4  11 9.03554 14.2660   1
  -2   4 -11-10.3029 21.2646   1
   2  -4 -11 17.8380 11.3103   1
  -2  -4  11 9.21119 15.5404   1
  -2  -4  11 7.70693 18.3756   6
  -2  -4  11 7.76069 16.0335   5
   2   4  11 5.90617 11.1663   6
   2   4  11 11.4941 8.78585   2
   2  -4 -11 6.56247 19.9406   2
  -2   4 -11 4.66224 10.4367   4
  -2   4 -11 27.3091 16.6071   3
   2  -4 -11 8.22808 13.8904   3
  -2  -4  12 10534.1 1022.96   1
  -2   4 -12 10060.6 1020.50   1
   2  -4 -12 11182.6 1032.60   1
   2   4  12 10348.8 1014.59   1
  -2  -4  12 10296.8 1011.26   6
  -2  -4  12 10309.5 1013.57   5
   2   4  12 10844.9 992.589   2
  -2   4 -12 10124.8 999.441   4
   2  -4 -12 13037.5 1034.11   4
   2  -4 -12 10016.8 1012.55   3
  -2   4 -12 11389.1 1004.79   3
  -2  -4  13 77.9024 29.8486   1
  -2   4 -13 51.5673 29.0248   1
  -2   4 -13 63.2462 21.5947   3
   2  -4 -13 15.6317 16.5364   3
  -2  -4  13 31.1047 18.8803   5
   2   4  13 53.0530 18.2429   6
   2  -4 -13 49.5363 19.3112   2
   2   4  13 26.4062 11.1191   2
   2  -4 -13 54.2837 29.1301   4
  -2   4 -13 37.3022 17.1374   4
   2  -4 -13 10.6482 22.2631   1
   2   4  13 9.26149 14.0045   1
  -2  -4  14 8757.07 967.751   1
   2   4  14 7522.89 957.750   1
   2   4  14 9893.47 947.115   6
  -2  -4  14 9981.47 957.806   6
  -2  -4  14 11072.9 963.025   5
   2  -4 -14 12048.3 980.264   4
   2  -4 -14 9087.37 955.263   3
   2  -4 -14 10709.4 943.814   2
  -2   4 -14 10943.2 949.717   3
   2  -4 -15 20.8404 27.9684   1
  -2  -4  15 7.38715 14.3721   6
   2   4  15 48.3460 17.1673   6
  -2  -4  15 16.0023 15.4923   5
   2  -4 -15 12.1446 11.4387   2
   2   4  15 51.5675 16.6705   5
   2  -4 -15 33.7750 25.3304   4
  -2   4 -15 40.4718 14.3200   4
  -2   4 -15 52.1834 17.3951   3
   2  -4 -15 38.0330 17.3249   3
  -2   4 -16 580.234 70.4442   4
   2  -4 -16 625.075 95.5534   4
  -2  -4  16 679.351 84.0562   6
   2   4  16 583.605 73.7904   6
  -2   4 -16 703.399 78.0162   3
   2   4  16 600.996 73.4020   5
  -2  -4  17 16.9831 19.1833   5
  -2  -4  17 22.7222 15.9472   6
   2   4  17 53.2715 17.4252   6
   2   4  17 37.8063 14.5088   5
   2  -4 -17 67.8165 30.2526   4
  -2   4 -17 31.6929 13.6455   4
  -2   4 -17 21.1472 14.4396   3
  -2  -4  18 8.71836 12.7379   5
   2   4  18 17.5495 12.2768   6
   2   4  18 4.28250 8.10655   5
   2  -4 -18 22.0836 18.6044   4
  -2   4 -18 10.6230 8.98291   4
  -2   4 -18 5.49148 10.3708   3
   2  -4 -18 7.91769 11.5740   3
   2  -4 -19 10.6091 18.1029   4
  -2  -4  19 38.0884 20.4897   6
   2   4  19 48.4825 17.2566   6
  -2   4 -19 28.6774 16.2834   3
   2  -4 -19 16.3011 19.6277   3
  -2  -4  19 8.99859 13.4511   5
   2  -4 -20 13012.3 1385.47   4
   2   4  20 15320.0 1368.17   6
  -2  -4  20 13541.1 1377.31   6
   2  -4 -20 14485.6 1381.95   3
  -2   4 -20 16158.8 1377.71   3
  -2  -4  20 15139.1 1387.09   5
   2   4  20 14437.2 1365.56   5
   2   4  21 35.9925 14.7449   5
   2  -4 -21-9.38367 13.7583   4
  -2  -4  21 7.68376 17.1722   6
   2   4  21 13.5888 11.5322   6
   2  -4 -21 8.42320 10.1348   3
  -2   4 -21 6.52060 11.0754   3
  -2  -4  21-9.42496 13.8181   5
   2  -4 -22 13002.5 1113.00   4
  -2  -4  22 10661.5 1102.66   6
   2   4  22 11996.4 1093.34   6
   2  -4 -22 11930.7 1108.85   3
  -2  -4  22 11256.2 1111.05   5
   2   4  22 11440.8 1090.43   5
   2   4  23 45.2784 15.0800   5
   2  -4 -23 47.9654 20.4630   4
  -2  -4  23 51.4059 19.8327   6
   2   4  23 18.5666 13.9471   6
   2  -4 -23 26.2619 18.3585   3
   2  -4 -24 5043.77 399.351   4
  -2  -4  24 3384.19 385.467   6
  -2   4 -24 3771.77 386.969   3
   2  -4 -24 4171.19 397.599   3
  -2  -4  24 3496.96 393.631   5
   2   4  24 3913.95 378.625   5
   2   4  25 13.5092 10.7274   5
   2  -4 -25-6.82786 12.8556   4
  -2  -4  25 17.7345 16.6912   5
   2   4  25-5.13977 8.66205   6
  -2  -4  25 20.3930 15.1411   6
   2  -4 -25 8.73773 14.7126   3
  -2   4 -25-6.80216 8.10761   3
   2  -4 -26 237.218 37.3995   4
  -2  -4  26 159.338 37.8094   5
   2   4  26 124.545 30.1871   6
  -2  -4  26 96.2973 27.1852   6
  -2   4 -26 127.113 30.7439   3
   2  -4 -26 153.992 37.1021   3
  -2  -4  27 5.99820 10.0951   6
   2   4  27-5.20956 8.76790   6
  -2   4 -27 4.69849 8.84111   2
  -2   4 -27-6.24834 7.43614   3
   2  -4 -27 8.24869 12.0228   3
   2  -4 -27-5.71297 10.7500   4
   2   4  27 4.22289 8.70461   5
   2   4  28 229.778 35.1174   5
  -2   4 -28 283.483 39.4368   2
   2   4  28 215.388 38.9945   6
  -2   4 -29-4.00892 8.27160   2
   2   5 -26-4.46201 5.32470   3
   2   5 -26-4.08371 8.42677   2
   2   5 -25 9.56100 9.10600   3
   2   5 -25 21.4675 13.1035   2
   2   5 -24 4.44061 10.5704   2
   2  -5  24-7.53107 12.6758   6
   2   5 -24-5.11941 11.3990   3
  -2   5  24 3.69980 6.22885   5
  -2  -5 -24 5.24524 12.4854   4
   2   5 -23 117.314 27.5427   2
   2  -5  23 127.761 32.9592   6
   2   5 -23 153.844 31.5916   3
  -2   5  23 204.084 29.6550   5
  -2  -5 -23 158.753 32.3717   4
   2   5 -22-5.88521 12.1311   3
   2   5 -22-4.81903 9.06811   2
  -2   5  22 4.14196 9.85871   5
  -2  -5 -22 6.05940 12.4902   4
   2   5 -21 25.2975 16.1578   3
   2   5 -21 25.6748 15.7765   2
  -2   5  21 13.3523 9.50419   5
  -2  -5 -21 58.2932 20.5442   4
   2   5 -20-10.9959 13.0867   2
   2  -5  20 8.59327 17.7135   6
   2   5 -20 6.83091 8.13056   3
  -2   5  20 4.73223 11.2643   5
   2   5 -19 112.333 27.9506   2
   2  -5  19 136.163 34.4692   6
   2   5 -19 139.233 34.4841   3
  -2  -5 -19 187.160 36.7839   4
  -2   5  19 131.874 26.6260   5
   2   5 -18 6.26390 14.9119   2
   2  -5  18-9.06658 15.2620   2
   2  -5  18 8.29823 13.9691   6
   2   5 -18-7.95106 9.46698   3
  -2  -5 -18 7.99516 16.4827   4
  -2   5  18 5.38178 11.0972   5
   2   5 -17 27.2267 18.1269   2
   2  -5  17 9.28784 19.1577   2
   2  -5  17 8.03669 16.5808   6
  -2  -5 -17 11.1422 9.40303   3
   2   5 -17 8.49837 12.4069   3
  -2  -5 -17 8.51796 14.3533   4
  -2   5  17-5.75341 11.8805   5
   2  -5  16 9.56581 13.9424   2
   2   5 -16-7.42296 13.9675   2
   2  -5  16 7.73487 15.9435   6
  -2  -5 -16-5.28916 9.95238   3
   2   5 -16 9.20300 10.9521   3
  -2  -5 -16-9.04830 15.2283   4
   2  -5  15 9.77175 16.4476   2
   2   5 -15 24.3472 21.5977   2
   2  -5  15 7.42180 13.9672   6
  -2  -5 -15 5.02478 8.46003   3
   2   5 -15-9.72008 16.3606   3
  -2  -5 -15-9.56239 13.9394   4
  -2   5  15-6.61542 13.6381   5
   2   5 -14-8.87306 14.9421   2
   2  -5  14-10.2319 17.2278   2
  -2  -5 -14 10.0405 14.6431   4
  -2   5  14-7.01206 10.2330   5
   2  -5  14-7.37537 12.4233   6
  -2   5  14-6.97153 12.4553   6
  -2  -5 -14-4.86703 9.17230   3
   2  -5  13 1029.78 106.367   6
  -2   5  13 923.640 88.9915   6
  -2   5  13 617.672 96.8304   5
  -2  -5 -13 856.935 112.671   4
   2   5 -13 510.196 101.351   3
  -2  -5 -13 833.833 92.7274   3
   2   5 -13 874.502 112.929   2
   2  -5  13 617.347 103.893   2
  -2  -5 -12-5.93302 11.1655   1
  -2   5  12-5.56708 9.37126   1
   2  -5  12 5.68965 11.7293   1
   2  -5  12 10.1366 14.7755   2
   2   5 -12 10.5253 23.4342   2
   2  -5  12 6.86682 12.9223   6
  -2   5  12 3.00482 8.76118   6
  -2  -5 -12 10.6380 12.6612   4
  -2   5  12-7.91500 13.3223   5
  -2  -5 -12 4.69590 8.83803   3
   2   5 -12-10.6442 15.5153   3
  -2  -5 -11 57.8329 20.7659   1
   2  -5  11 58.4535 22.1021   1
  -2   5  11-4.94316 12.2358   1
  -2   5  11 58.4051 16.0029   6
   2  -5  11 72.8646 29.5395   2
   2   5 -11 90.3359 30.5207   2
  -2  -5 -11 91.4794 20.7025   3
   2   5 -11 50.6077 23.1603   3
  -2   5  10 4.39147 9.77794   1
  -2  -5 -10-5.62935 8.20580   1
   2   5 -10-6.23721 10.4979   1
   2  -5  10 4.90867 9.23722   1
   2  -5  10-6.58754 9.60225   6
  -2   5  10 3.16590 9.22955   6
   2   5 -10-11.9289 14.1966   2
  -2  -5 -10-10.9221 20.5520   4
  -2  -5 -10-4.35187 8.97111   3
   2   5 -10 9.88489 18.6003   3
   2  -5   9 116.914 24.6708   1
  -2  -5  -9 95.8005 26.9533   1
   2   5  -9 71.3331 24.8000   1
  -2   5   9 18.9611 14.7411   1
   2  -5   9 117.901 27.6280   6
  -2   5   9 96.5341 19.8519   6
   2  -5   9 72.4041 31.2036   2
   2   5  -9 86.4719 35.4006   2
  -2   5   9 58.7895 22.6732   5
  -2  -5  -9 65.0936 28.5422   4
  -2  -5  -9 131.536 22.7860   3
   2   5  -9 82.8066 36.3785   3
   2  -5   8 4.00787 8.29766   1
   2   5  -8-5.83384 8.53836   1
  -2  -5  -8 4.89225 8.27024   1
   2  -5   8 6.61253 11.1560   6
  -2   5   8 13.8914 11.3451   6
  -2  -5  -8 17.5754 13.0664   5
   2   5  -8 24.9866 25.7635   2
   2  -5   8 10.7129 15.6336   2
  -2   5   8 7.93803 14.9568   5
  -2  -5  -8-10.7661 12.8359   4
  -2  -5  -8 3.90494 9.32666   3
   2   5  -8 17.1205 22.7926   3
   2  -5   7 170.782 33.1000   6
  -2   5   7 178.225 27.6348   6
  -2   5   7 203.066 39.7572   5
  -2  -5  -7 197.713 44.0753   4
  -2   5   7 67.7974 19.3935   1
   2   5  -7 158.434 34.9564   1
  -2  -5  -7 176.767 30.1989   1
  -2   5   7 128.145 22.4063   1
   2   5  -7 240.928 43.9624   3
   2  -5   6 6.63188 12.4789   6
   2   5  -6-11.8391 19.9253   2
   2  -5   6 10.8071 15.7516   2
  -2   5   6-7.67661 12.9198   5
  -2  -5  -6 9.93508 16.7208   4
   2   5  -6-6.95195 16.5465   3
   2   5  -6-5.38672 7.85130   1
   2  -5   6 9.96585 7.39603   1
  -2   5   6-2.77990 4.67863   1
  -2   5   6 1.63231 4.95260   1
   2  -5   5 425.708 45.5221   1
   2  -5   5 370.261 55.4849   6
  -2  -5  -5 324.525 54.1263   5
   2  -5   5 259.614 60.2181   2
  -2  -5  -5 356.681 62.7321   4
   2   5  -5 307.381 52.0055   3
   2   5  -5 444.757 53.4089   1
  -2  -5  -5 350.867 48.9452   1
   2  -5   5 421.423 48.5851   1
  -2  -5  -4 4.67968 7.89119   1
   2  -5   4 2.22910 3.78359   1
   2   5  -4 4.49505 7.58109   1
  -2  -5  -4 3.80588 5.56885   1
   2   5  -4 4.94780 12.5004   3
  -2  -5  -4 6.81641 11.4825   5
  -2   5   4 5.05663 11.2688   6
   2  -5   4-11.8085 19.8797   2
   2   5  -4 10.2656 21.1656   2
  -2  -5  -4 8.78834 16.5439   4
  -2   5   4 7.76367 19.6055   5
  -2   5   4 22.1620 17.5896   4
   2   5  -4 3.03831 6.78229   1
   2  -5   4 5.60245 8.51329   1
   2   5  -3 1381.03 95.3506   1
   2  -5   3 1108.34 88.4554   1
  -2  -5  -3 1211.11 100.175   1
  -2  -5  -3 1056.58 92.4221   1
   2  -5   3 1453.12 115.455   6
  -2   5   3 1392.42 119.910   5
  -2  -5  -3 1435.47 118.123   5
   2   5  -3 1455.47 132.932   2
  -2  -5  -3 1495.76 125.556   4
   2   5  -3 1254.33 103.945   3
  -2   5   3 1576.31 122.473   4
   2  -5   3 1174.17 134.467   2
  -2  -5  -2-2.25784 8.31742   1
  -2  -5  -2 7.32032 8.18520   1
   2  -5   2 6.22786 14.8430   6
  -2  -5  -2 21.0058 15.6081   5
   2   5  -2 25.6152 16.0847   2
  -2   5   2 7.31417 15.0959   5
  -2   5   2 30.3440 20.2014   4
   2   5  -2 8.19275 7.66053   1
  -2  -5  -1 14.2394 8.48907   1
  -2  -5  -1 4.87975 5.83081   1
   2  -5   1 5.89787 11.1101   6
  -2  -5  -1 14.0191 14.4579   5
   2  -5   1 12.7687 15.2046   2
   2   5  -1 7.91982 20.0005   2
  -2   5   1-7.16715 12.0737   5
  -2  -5  -1 6.86757 15.2989   4
  -2   5   1-7.62526 11.1263   4
   2   5  -1 3.58989 8.00971   1
   2   5   0 3.38534 8.54847   1
  -2  -5   0 5.18033 6.16793   1
  -2  -5   0 3.44780 6.49043   1
   2  -5   0-5.67430 13.5069   6
  -2  -5   0 7.26443 16.1747   5
   2   5   0 7.22472 14.8932   2
   2  -5   0-13.2362 22.2774   2
  -2   5   0 6.96981 14.3678   5
  -2  -5   0 6.37843 17.8029   4
  -2   5   0-7.51245 12.6449   4
   2   5   0-3.17309 8.01279   3
   2   5   1 6.44511 6.65244   1
  -2  -5   1-3.34393 6.30264   1
  -2  -5   1 2.70714 5.59193   1
   2  -5  -1 10.8345 14.4202   6
  -2  -5   1 7.45149 12.5461   5
   2   5   1 6.63940 13.6903   2
   2  -5  -1 13.6030 19.8300   2
  -2   5  -1-6.71862 15.9953   5
  -2  -5   1 5.83330 9.82419   4
   2  -5  -1 8.02216 11.6981   3
  -2   5  -1 7.26373 14.9768   4
   2   5   1 2.95416 7.04069   3
  -2  -5   2 10.1213 8.55682   1
  -2  -5   2 2.98834 9.10420   1
   2   5   2 5.75248 7.69806   3
   2   5   2 7.36185 13.8769   6
  -2  -5   2 14.6373 13.7958   5
   2  -5  -2 41.3907 34.8400   2
  -2   5  -2 12.8330 17.9271   5
  -2  -5   2-5.37261 11.9899   4
   2  -5  -2 32.0342 21.3271   3
  -2   5  -2 20.7224 15.4009   4
   2   5   2 9.68276 7.23298   1
   2   5   2 3.07030 6.38206   1
  -2  -5   3 1200.61 137.677   1
  -2   5  -3 1453.32 129.736   1
   2   5   3 1243.61 136.105   1
  -2   5  -3 1313.48 132.651   1
  -2  -5   3 1514.97 137.615   1
  -2  -5   3 1369.22 152.202   6
   2   5   3 1102.64 146.243   6
  -2   5  -3 1699.05 154.539   5
   2   5   3 1180.61 145.075   2
  -2  -5   3 1356.10 143.617   4
  -2   5  -3 1412.54 148.952   4
   2  -5  -3 1383.44 154.432   3
   2   5   3 1263.32 135.041   3
   2  -5  -3 1142.45 166.586   2
  -2  -5   4-3.99711 8.90464   1
  -2  -5   4-3.41101 6.42592   1
  -2   5  -4 7.82547 11.4101   1
  -2   5  -4 3.57572 4.76782   1
  -2  -5   4 23.5870 18.7159   6
  -2  -5   4 7.22824 13.6046   5
   2   5   4 6.94263 13.0673   6
   2   5   4 5.78162 10.8835   2
   2  -5  -4-13.4513 25.3127   2
  -2  -5   4 4.39431 9.06312   4
  -2   5  -4 5.78802 13.7797   5
   2  -5  -4-8.19418 13.7943   3
   2   5   4 3.06467 7.74305   3
  -2   5  -4 6.89490 11.6083   3
  -2   5  -5 150.562 44.7998   1
  -2  -5   5 222.031 51.5764   6
   2   5   5 354.131 54.4244   6
  -2  -5   5 339.064 55.2019   5
   2   5   5 426.442 54.0350   2
   2  -5  -5 410.939 74.1266   2
  -2   5  -5 288.165 48.6613   5
  -2  -5   5 341.590 46.3116   4
  -2   5  -5 379.837 52.1400   4
  -2   5  -5 436.959 57.6455   3
   2   5   5 409.796 45.8893   3
  -2   5  -5 375.463 42.3197   1
   2   5   5 307.459 44.9073   1
  -2  -5   6-4.88122 10.8690   1
  -2   5  -6 24.5361 13.6579   3
   2   5   6-6.60652 15.7253   6
  -2  -5   6 7.29433 15.0365   5
   2   5   6 5.21510 13.1667   2
   2  -5  -6-11.9705 22.5250   2
  -2   5  -6 4.83466 8.13867   5
  -2   5  -6-5.49870 10.3482   4
   2   5   6 3.91766 8.07722   1
   2  -5  -6 1.83724 5.35859   1
   2  -5  -6-1.13786 3.45692   1
   2   5   7 157.322 27.1601   1
   2  -5  -7 54.0871 21.3498   1
  -2  -5   7 145.038 32.5084   5
   2   5   7 266.098 33.7892   2
   2  -5  -7 261.712 49.4599   2
  -2   5  -7 77.0564 24.1183   5
  -2   5  -7 213.504 32.1987   4
  -2  -5   7 224.462 35.5161   1
  -2   5  -7 174.071 38.0904   1
   2   5   8 5.04583 11.2652   1
   2  -5  -8-3.79045 9.60559   1
  -2  -5   8 13.1432 16.6112   1
  -2   5  -8 8.86902 16.7094   1
  -2  -5   8 7.62546 9.11334   6
  -2  -5   8 21.3978 14.7259   5
   2  -5  -8-10.2741 21.1941   2
  -2   5  -8 3.66540 10.2642   5
  -2   5  -8 24.8912 14.5360   4
   2  -5  -8 7.73048 13.0373   3
  -2   5  -8 5.46724 9.23943   3
   2   5   9 89.5437 25.5928   1
  -2  -5   9 209.887 36.5142   6
   2   5   9 73.4891 22.5201   6
  -2  -5   9 133.830 29.5423   5
  -2   5  -9 210.082 43.2688   1
  -2  -5   9 111.980 32.9613   1
   2   5   9 132.912 26.6721   2
   2  -5  -9 81.2258 34.5792   2
  -2   5  -9 92.5981 23.5362   4
  -2   5  -9 77.8771 21.5056   3
   2  -5 -10-5.28400 9.94750   1
   2   5  10-6.99488 11.7765   1
  -2  -5  10 7.33967 12.3566   6
  -2  -5  10-7.05397 10.2860   5
   2   5  10-5.53249 12.3215   6
  -2   5 -10 9.19078 13.3994   1
  -2  -5  10 8.35032 19.8772   1
   2  -5 -10 8.41491 23.4876   2
   2   5  10-3.76672 10.0283   2
  -2   5 -10-4.64145 10.3384   4
   2  -5 -10-7.16502 8.53248   3
  -2   5 -10-4.98085 8.38853   3
   2  -5 -11 52.6298 24.3198   1
   2   5  11 71.7398 24.9570   1
  -2  -5  11 78.0254 26.9118   6
  -2  -5  11 106.718 27.6396   5
   2   5  11 129.115 26.8004   6
  -2   5 -11 118.495 37.1114   1
  -2  -5  11 9.26825 25.1075   1
   2  -5 -11 72.5772 26.0717   2
   2   5  11 87.8033 19.7312   2
  -2   5 -11 91.9750 22.1458   4
   2  -5 -11 162.407 32.7342   3
  -2   5 -11 92.0156 22.3191   3
   2  -5 -12 12.9781 14.4479   1
  -2  -5  12 6.97793 11.7447   6
   2   5  12 5.19357 8.74185   6
  -2   5 -12-4.71357 10.4952   3
   2  -5 -12-6.96367 10.1506   3
  -2   5 -12 4.09032 10.8854   4
   2  -5 -12 19.9803 15.8525   2
   2  -5 -13 901.177 107.565   1
   2   5  13 908.649 94.7768   6
  -2  -5  13 795.782 98.3154   6
  -2   5 -13 785.498 88.9087   4
   2  -5 -13 828.613 98.6029   3
  -2   5 -13 743.991 90.2177   3
   2  -5 -13 754.525 96.0226   2
  -2  -5  14-7.54383 8.97772   5
   2   5  14 4.69583 10.4549   6
  -2  -5  14-6.75620 16.0806   6
  -2   5 -14 7.08131 8.42729   4
  -2   5 -14-4.57884 7.70629   3
   2  -5 -14 6.80962 12.8134   3
  -2  -5  15 7.58136 14.2710   5
   2   5  15-4.41032 9.09947   6
  -2  -5  15 6.60925 12.4427   6
   2   5  15 13.0169 10.9610   5
  -2   5 -15-3.36218 8.49716   4
  -2   5 -15 4.48714 9.25767   3
   2  -5 -15 6.85169 11.5383   3
   2   5  16-4.16346 9.26953   5
   2  -5 -16 10.2376 17.2299   4
  -2  -5  16 7.80336 6.56653   5
  -2  -5  16 6.63257 9.66711   6
   2   5  16-4.26334 10.7628   6
  -2   5 -16 4.46413 9.20167   3
   2  -5 -16-6.88668 14.1951   3
   2  -5 -17 20.4886 21.1451   4
   2   5  17 8.42288 10.0848   5
  -2  -5  17 16.1105 16.6408   5
  -2  -5  17 33.4086 16.9044   6
   2   5  17 8.06823 10.7921   6
  -2   5 -17 4.60524 8.73603   3
   2  -5 -17 21.1457 15.7320   3
   2   5  18 3.89353 7.33175   5
   2  -5 -18 10.0953 12.0173   4
  -2  -5  18-8.32210 15.6619   5
   2   5  18 3.87342 9.78256   6
  -2  -5  18 6.64077 11.1800   6
  -2   5 -18 4.59939 8.65910   3
   2  -5 -18-7.15848 13.4728   3
   2   5  19 129.667 24.4836   5
   2  -5 -19 117.489 35.2782   4
  -2  -5  19 189.317 40.3327   5
  -2  -5  19 127.539 28.7842   6
   2   5  19 114.180 22.7484   6
  -2   5 -19 165.731 29.2760   3
   2  -5 -19 160.574 33.7535   3
   2   5  20 3.56499 8.99985   5
   2  -5 -20-9.35305 13.6323   4
  -2  -5  20-8.87479 18.2931   5
  -2  -5  20-6.77923 12.7562   6
  -2   5 -20 5.23209 13.2084   3
   2  -5 -20-7.12734 8.48199   3
   2  -5 -21 35.2406 21.2572   4
  -2  -5  21 36.3486 20.5300   5
   2   5  21 53.5345 16.1451   6
  -2  -5  21 34.0667 17.5503   6
  -2   5 -21 37.6731 16.0713   3
   2  -5 -21 7.29574 16.6134   3
   2   5  22-3.56493 6.70796   5
   2  -5 -22 8.20017 15.4299   4
  -2  -5  22 9.21150 17.3328   5
   2   5  22-3.86248 11.2593   6
   2  -5 -22-7.46191 10.8759   3
  -2   5 -22 10.9165 12.1523   3
   2   5  23 161.386 26.2122   5
   2  -5 -23 189.139 37.9294   4
  -2  -5  23 184.349 42.5038   5
  -2  -5  23 67.2777 25.1176   6
   2   5  23 128.913 25.0045   6
   2  -5 -23 152.122 33.5322   3
  -2   5 -23 154.087 31.2352   3
  -2  -5  24-6.47413 12.1901   6
   2   5  24-3.94565 10.5090   6
   2  -5 -24-7.70893 12.9817   3
  -2   5 -24-5.59552 6.67378   3
   2   5  24-3.84538 7.93868   5
  -2  -5  25 12.5094 11.9202   6
   2   5  25 28.0146 11.8186   6
   2   5  25 18.4981 10.0250   5
   2   5  26-4.36220 8.21806   6
  -2   5 -26-4.41087 11.1425   2
   2   6 -23 15.1340 12.0874   3
   2   6 -22 5580.63 535.468   2
   2   6 -22 5352.08 538.237   3
   2  -6  22 6134.93 549.759   6
  -2  -6 -21-5.78091 9.73179   4
   2  -6  21-7.50076 14.1155   6
   2   6 -21 5.87720 8.56900   3
  -2   6  20 7720.99 702.255   5
  -2  -6 -20 7183.48 710.841   4
   2   6 -20 7805.72 706.002   2
   2   6 -20 5763.98 705.028   3
   2  -6  20 9304.76 721.333   6
   2   6 -19 5.20472 13.1409   2
   2  -6  19-7.14183 8.50161   6
   2   6 -19-6.86243 14.1466   3
  -2  -6 -19 6.70107 12.6107   4
  -2   6  19 4.38794 10.4458   5
   2   6 -18 5.53695 10.4326   2
   2  -6  18 6.93395 13.0584   6
   2   6 -18 7.34015 10.7120   3
  -2  -6 -18 7.11116 11.9802   4
  -2   6  18 4.67544 7.88724   5
   2   6 -17 24.1695 17.6373   2
   2  -6  17 6.67183 9.76677   6
   2   6 -17 7.95315 11.6275   3
  -2  -6 -17 7.51027 12.6725   4
  -2   6  17 5.03730 12.0238   5
   2   6 -16 119.107 30.1529   2
  -2  -6 -16 102.487 28.6397   4
  -2   6  16 80.1117 21.8179   5
   2   6 -16 75.7083 26.8972   3
   2  -6  16 89.8917 25.6111   6
  -2   6  15 28.2084 15.1727   5
   2   6 -15 9.10436 15.4792   3
   2  -6  14 5475.65 438.079   6
  -2   6  14 3671.52 428.160   5
  -2  -6 -14 4082.37 439.561   4
   2   6 -14 5855.46 451.560   2
   2   6 -14 2417.17 428.588   3
   2  -6  14 6100.90 454.472   2
   2  -6  13 9.15244 15.4138   2
   2   6 -13 8.71125 16.4012   2
  -2  -6 -13-8.65541 14.5779   4
  -2   6  13 6.35565 10.7113   5
   2  -6  13 17.9225 14.2303   6
   2   6 -13-9.31971 13.5953   3
   2  -6  12 5571.04 397.930   6
  -2   6  12 2120.66 380.759   5
   2   6 -12 6335.28 424.600   2
   2   6 -12 4080.41 404.012   3
   2  -6  12 5036.19 413.962   2
  -2  -6 -12 3736.88 400.790   4
  -2  -6 -11-8.74894 12.7589   4
  -2   6  11 6.53036 13.4675   5
   2  -6  11 10.0921 22.4732   2
   2   6 -11 10.1305 24.1157   2
   2   6 -11 8.83931 16.6380   3
  -2   6  10 23227.5 2443.54   5
   2   6 -10 24636.2 2460.15   2
  -2  -6 -10 24537.6 2453.62   4
   2  -6  10 27838.3 2464.11   2
   2  -6   9 54.1717 19.9423   6
  -2   6   9 38.9595 15.3278   6
   2   6  -9 55.0602 32.3004   2
   2  -6   9 45.9671 27.5861   2
  -2  -6  -9 84.7796 26.9338   4
  -2  -6  -9 10.2975 12.9515   1
   2  -6   9 37.2521 12.5299   1
   2   6  -9 39.7746 21.4704   3
   2  -6   8 67.4805 21.6646   6
  -2   6   8 56.5020 16.9588   6
  -2  -6  -8 72.2866 18.8716   5
   2  -6   8 121.846 38.5765   2
   2   6  -8 21.9889 24.8093   2
  -2   6   8 46.7670 22.1458   5
  -2  -6  -8 32.9328 23.3309   4
   2  -6   8 3.84610 8.12884   1
  -2  -6  -8 34.5111 12.8941   1
   2   6  -8 59.3267 23.6965   3
   2  -6   7 25.0856 16.7264   6
  -2  -6  -7 5.32939 10.0909   5
  -2   6   7 33.4003 12.7172   6
   2  -6   7-12.9617 21.8436   2
  -2   6   7 13.7560 17.3998   5
  -2  -6  -7 23.3974 14.7182   4
  -2  -6  -7 2.05461 7.00662   1
   2   6  -7 13.6753 16.3133   3
   2  -6   6 406.549 59.8914   6
  -2   6   6 503.081 58.4009   6
  -2  -6  -6 480.570 60.8360   5
   2  -6   6 359.462 72.4144   2
   2   6  -6 572.302 79.1277   2
  -2   6   6 470.487 61.4996   4
   2   6  -6 513.303 65.1423   3
   2   6  -6 383.404 49.1464   1
  -2  -6  -6 302.511 45.3711   1
   2   6  -5 2.74961 5.21006   1
  -2  -6  -5 3.02834 6.00784   1
   2  -6   5 6.28550 12.9705   6
  -2  -6  -5-5.61703 12.5208   5
  -2   6   5 10.1921 10.5221   6
   2   6  -5 19.0807 24.0924   2
  -2   6   5 13.4028 14.9326   5
  -2  -6  -5-7.16279 13.4918   4
  -2   6   5 39.8414 17.6807   4
   2   6  -5 5.18207 11.5537   3
   2   6  -4 3237.07 341.018   1
   2  -6   4 3371.00 356.586   6
  -2   6   4 3778.42 354.409   6
  -2   6   4 4427.82 366.128   5
  -2  -6  -4 3394.57 354.017   5
   2   6  -4 4179.82 373.131   2
  -2  -6  -4 3731.98 359.889   4
  -2   6   4 4257.08 363.937   4
   2   6  -4 3716.35 352.751   3
   2  -6   4 2612.18 375.385   2
   2   6  -3 1.84823 4.40151   1
  -2  -6  -3-2.08155 4.11060   1
   2  -6   3-6.09548 8.88552   6
  -2  -6  -3-6.03402 13.4350   5
  -2   6   3 5.25136 10.8254   6
   2  -6   3-15.8907 26.7445   2
   2   6  -3 8.01389 11.6814   2
  -2   6   3-6.63400 12.4838   5
  -2  -6  -3-6.47386 10.8965   4
  -2   6   3-6.91233 14.2488   4
   2   6  -3 4.25713 9.47923   3
  -2  -6  -2 699.426 73.0510   1
   2   6  -2 773.654 75.4224   1
   2  -6   2 601.528 87.8043   6
  -2  -6  -2 868.129 94.0325   5
  -2   6   2 890.274 100.189   5
   2  -6   2 588.022 113.867   2
   2   6  -2 808.967 98.0957   2
  -2  -6  -2 684.377 91.2918   4
  -2   6   2 935.398 99.9490   4
   2   6  -2 763.931 84.9912   3
   2   6  -1 69.7255 12.7719   1
  -2  -6  -1 61.8272 12.2574   1
   2  -6   1 109.066 28.3234   6
   2   6  -1 81.4653 31.1342   2
   2  -6   1 70.3791 42.5357   2
  -2   6   1 94.2294 30.8830   5
  -2  -6  -1 95.8623 28.6028   4
  -2   6   1 133.858 32.7843   4
   2   6  -1 116.003 22.4100   3
  -2  -6   0 55106.7 3998.13   5
  -2  -6   0 52974.8 3993.34   4
   2   6   0 46831.6 3979.83   3
   2  -6   0 29579.2 4017.17   2
  -2  -6   0 49064.6 3972.21   1
   2   6   0 35888.3 3969.54   1
   2   6   1 53.6122 16.5364   3
   2   6   1 110.123 26.7850   6
  -2  -6   1 81.3838 23.6916   5
   2  -6  -1 18.3489 27.3722   2
   2   6   1 119.373 29.8615   2
  -2   6  -1 113.787 33.3563   5
  -2   6  -1 81.0904 32.6917   4
   2   6   1 31.0565 10.0873   1
   2   6   2 677.277 75.4731   3
  -2   6  -2 944.642 96.8828   5
  -2  -6   2 772.146 88.8141   5
   2   6   2 778.081 87.5549   2
  -2  -6   2 858.407 86.5314   4
  -2   6  -2 752.140 88.9096   4
  -2  -6   2 586.386 74.1621   1
   2   6   2 560.711 69.7069   1
  -2  -6   3 3.58317 6.74232   1
   2   6   3-2.94426 6.55516   3
  -2   6  -3 6.46700 9.42582   3
  -2  -6   3 6.42780 12.0949   5
   2   6   3-5.42099 11.1740   2
   2  -6  -3-17.4488 29.3664   2
  -2   6  -3 6.46160 13.3190   5
  -2  -6   3-4.76874 12.6899   4
   2  -6  -3-7.07003 11.8989   3
  -2   6  -3-6.02742 8.78513   4
   2   6   3 5.47526 9.21490   1
  -2  -6   4 2110.20 329.338   1
   2   6   4 4225.30 341.796   1
   2   6   4 3175.47 342.079   6
  -2   6  -4 3001.79 344.206   5
  -2  -6   4 3950.57 346.794   5
   2   6   4 3832.66 341.590   2
  -2  -6   4 3798.76 337.517   4
  -2   6  -4 3406.74 340.950   4
   2  -6  -4 3335.00 344.116   3
   2  -6  -4 3616.88 384.159   2
  -2   6  -4 4175.24 347.412   3
   2   6   5 12.7134 10.7329   1
  -2  -6   5 4.99390 8.44866   1
  -2  -6   5 13.8941 14.3454   6
   2   6   5 5.86649 12.1228   6
  -2  -6   5 6.52363 14.5497   5
   2   6   5 15.0582 12.7006   2
   2  -6  -5 14.9956 21.8733   2
  -2   6  -5 5.93721 12.2683   5
   2  -6  -5 13.8335 15.4235   3
  -2   6  -5 10.4589 14.6205   4
  -2   6  -5 5.70103 12.7219   3
  -2  -6   6 224.143 51.4379   1
  -2  -6   6 435.537 63.6330   6
   2   6   6 379.117 57.0645   6
  -2  -6   6 461.004 62.4580   5
   2   6   6 434.844 57.6169   2
   2  -6  -6 555.837 91.3179   2
  -2   6  -6 428.274 57.4835   4
   2  -6  -6 445.258 63.0697   3
  -2   6  -6 438.916 58.5218   3
   2   6   7 39.8882 25.1409   1
  -2  -6   7 6.86809 11.6077   6
  -2  -6   7 19.1052 13.1698   5
   2   6   7 10.9738 10.3790   6
  -2   6  -7 8.24944 4.00841   1
  -2  -6   7 6.06800 15.3555   1
   2   6   7 9.65264 12.8870   2
   2  -6  -7 20.7928 14.3258   3
  -2   6  -7 20.1816 12.7813   3
   2   6   8 23.5093 28.9966   1
  -2   6  -8 16.3038 7.20510   1
  -2  -6   8 69.9867 23.0337   5
   2   6   8 67.5455 17.3589   6
  -2  -6   8 67.5346 19.2314   6
   2   6   8 47.3262 18.6452   2
   2  -6  -8 11.1640 21.3509   2
   2  -6  -8 48.9782 18.0716   3
  -2   6  -8 44.9802 15.1487   4
  -2   6  -8 42.9427 14.9719   3
  -2   6  -9 21.8134 10.0452   1
  -2  -6   9 39.6205 20.5293   6
   2   6   9 53.6144 17.0058   6
  -2  -6   9 63.6366 21.2175   5
   2   6   9 49.4731 19.0739   2
   2  -6  -9 76.6412 32.5561   2
  -2   6  -9 39.5330 16.7223   4
   2  -6  -9 61.9353 20.5539   3
  -2   6  -9 63.7134 18.1115   3
   2   6  10 28230.3 2697.88   6
  -2  -6  10 28688.5 2704.50   6
  -2   6 -10 30009.3 2696.97   4
   2  -6 -10 29924.1 2705.77   3
   2  -6 -10 32006.3 2717.48   2
  -2   6 -10 26136.6 2694.91   3
  -2  -6  10 32167.0 2707.57   5
   2  -6 -11 6.38336 12.0661   3
  -2   6 -11 12.0677 11.2853   4
  -2   6 -11 8.47953 11.3406   3
   2   6  11 18.9191 11.9954   6
  -2  -6  11 19.4201 16.3823   5
   2   6  12 4904.65 484.871   6
  -2  -6  12 5166.52 491.601   6
   2  -6 -12 5431.15 493.585   3
  -2   6 -12 4738.33 483.758   3
  -2  -6  12 5556.24 495.487   5
  -2  -6  13 12.1624 12.6162   6
   2   6  13 8.96830 10.7683   6
  -2  -6  13 13.5633 12.8406   5
   2  -6 -13 6.03324 12.5180   3
  -2   6 -13 24.6586 11.5590   3
   2   6  14 4795.63 501.752   5
   2  -6 -14 4655.64 506.381   3
  -2  -6  14 6606.96 518.993   5
   2   6  14 5558.32 503.350   6
  -2  -6  14 5506.98 510.095   6
  -2  -6  15 14.0302 11.9506   5
   2   6  15 24.2817 11.9413   6
  -2  -6  15 11.7773 10.0819   6
   2  -6 -15 23.5614 14.1414   3
   2   6  16 145.179 24.9578   5
  -2  -6  16 130.010 31.9953   5
  -2  -6  16 99.9945 26.4689   6
   2  -6 -16 106.146 26.0547   3
   2   6  17 3.71727 8.27819   6
  -2  -6  17 5.89827 12.1592   6
   2   6  17-3.53041 7.86229   5
  -2  -6  17 29.7903 17.7271   5
   2   6  18-3.57279 7.36453   5
  -2  -6  18 15.1897 15.6549   5
   2   6  18-3.53065 6.64361   6
  -2  -6  18 5.84839 9.84294   6
  -2   6 -18 7.98023 10.6180   3
   2  -6 -18-5.99380 10.0877   3
   2   6  19 6.59837 9.23152   5
   2   6  19 10.1895 10.3264   6
  -2  -6  19 5.89443 11.1110   6
  -2   6 -19 4.08182 9.11176   3
   2  -6 -19 6.07774 8.88306   3
  -2  -6  19 23.4626 20.8223   5
   2   6  20 7132.56 700.307   5
  -2  -6  20 8584.77 723.286   5
   2  -6 -20 7583.55 711.795   3
  -2   6 -20 7487.15 706.271   3
  -2  -6  20 6782.02 709.804   6
   2   6  20 7840.00 701.560   6
   2   6  21 3.33647 7.43179   6
  -2  -6  21-5.97072 8.70541   6
   2  -6 -21 6.25679 11.7753   3
  -2   6 -21 13.7539 10.2097   3
   2   6  21-3.25678 6.71686   5
   2   6  22 6100.73 561.047   6
   2  -6 -22 5643.02 570.660   3
   2  -6 -23 45.5169 18.2897   3
   2   6  23 16.9374 11.2719   6
  -2   7  18 3.85163 7.25829   5
   2  -7  18 5.53761 13.1862   6
  -2  -7 -17 6.58430 11.0918   4
  -2   7  17 4.15465 7.00873   5
   2  -7  17 5.46833 9.21572   6
   2   7 -17 7.00188 8.34647   3
  -2  -7 -16 6.83399 9.96581   4
  -2   7  16-4.41453 9.83371   5
   2   7 -16-6.09355 8.88723   2
   2  -7  16-5.33081 10.9928   6
   2   7 -16-7.41878 8.83459   3
  -2  -7 -15 14.0473 13.2602   4
   2   7 -15 13.2304 16.7350   2
   2  -7  15 10.4481 8.85828   6
   2   7 -15 8.05481 17.9658   3
  -2  -7 -14-7.14293 12.0259   4
  -2   7  14-5.04572 12.7421   5
   2   7 -14-7.31563 13.7693   2
   2  -7  14 5.23576 11.6614   6
   2   7 -14-8.38231 9.98073   3
   2   7 -13 193.164 44.4682   2
   2  -7  13 259.873 37.7879   6
  -2  -7 -13 158.306 36.6536   4
  -2   7  13 128.090 32.3522   5
   2   7 -12 8.75604 16.4797   2
   2  -7  12-5.29894 9.97726   6
  -2  -7 -12-7.19512 8.57019   4
  -2   7  12-5.63922 11.6294   5
   2   7 -11 93.6568 31.2647   2
   2  -7  11 122.488 24.6599   6
  -2   7  11 27.9618 17.0112   5
   2  -7  10 5.45492 10.2663   6
  -2  -7 -10-6.98381 13.1427   4
  -2   7  10-5.89480 8.59422   5
   2   7  -9 59.7477 29.2662   2
  -2   7   9 172.589 30.8411   4
   2  -7   9 138.015 28.6941   6
  -2   7   9 105.550 26.9739   5
  -2  -7  -9 143.181 33.3012   4
   2   7  -8-9.82739 18.5009   2
  -2   7   8-5.76260 10.8588   4
   2  -7   8-5.66829 12.6333   6
  -2   7   8-5.99627 10.1084   5
  -2  -7  -8-6.62819 12.4855   4
   2  -7   7 237.397 56.1973   2
   2   7  -7 141.563 40.1044   2
  -2   7   7 180.661 34.2598   4
   2  -7   7 165.676 32.3507   6
  -2   7   7 182.829 36.7885   5
  -2  -7  -7 212.323 37.7773   4
   2  -7   6 13.5731 19.7852   2
   2   7  -6-8.85251 18.2496   2
  -2   7   6 6.62623 14.7556   5
  -2  -7  -6-6.15657 10.3657   4
  -2   7   6-5.94087 8.66395   4
   2  -7   6-5.74930 9.68055   6
  -2  -7  -5 205.686 34.5995   5
   2  -7   5 205.845 59.7444   2
   2   7  -5 228.494 45.8191   2
  -2  -7  -5 173.611 35.9666   4
  -2   7   5 261.685 41.1353   4
   2  -7   5 144.595 34.0588   6
  -2   7   4 6.78377 16.1554   5
  -2  -7  -4 5.71343 12.7321   4
  -2  -7  -4 4.84972 8.18032   5
  -2   7   4 5.12627 13.6522   6
   2  -7   4 11.5118 11.8769   6
   2  -7   4-15.8305 23.0797   2
   2   7  -4 7.59903 14.3092   2
  -2   7   3 575.418 75.0501   5
  -2  -7  -3 463.984 61.9607   5
   2  -7   3 404.421 95.3754   2
  -2   7   3 540.133 68.5128   4
  -2   7   3 452.694 62.4129   6
  -2   7   2-7.11390 15.8387   5
  -2  -7  -2 5.42211 11.1768   4
   2   7  -2 6.27944 12.9439   2
   2  -7   2 17.6425 29.6926   2
  -2   7   2-6.53566 12.2983   4
  -2  -7  -2 5.06232 7.37916   5
  -2   7   2-5.25204 10.8262   6
  -2  -7  -1 10.6551 14.1850   4
   2   7  -1 11.4936 12.8037   2
  -2   7   1-6.54663 13.5028   4
  -2  -7  -1 5.10024 11.3653   5
  -2   7   0 7.65670 17.0491   5
  -2  -7   0-5.21308 9.81296   4
   2  -7   0-18.0222 21.4493   2
   2   7   0-5.48156 13.8409   2
  -2   7   0 6.44603 10.8521   4
  -2  -7   0-5.34886 9.00624   5
   2   7   0-5.72534 9.63958   6
  -2  -7   1-5.36643 10.0979   5
   2   7   1 11.2664 12.5419   6
   2  -7  -1-17.4823 20.8051   2
   2   7   1-5.12174 10.5573   2
  -2   7  -1-7.85988 18.7075   5
  -2  -7   1 5.12670 11.4142   4
  -2   7  -1-12.5586 11.8156   4
  -2   7  -1 6.28795 9.16498   3
   2  -7  -2 16.4959 31.0396   2
   2   7   2-4.94129 13.1493   2
   2   7   2-5.43339 12.0972   6
  -2  -7   2-5.46242 11.2597   5
  -2   7  -2 5.95233 10.0181   4
  -2   7  -2 6.01930 8.77363   3
   2  -7  -3 654.041 100.535   2
   2   7   3 479.920 61.1450   2
  -2  -7   3 497.450 63.4987   5
   2   7   3 483.581 61.9142   6
  -2   7  -3 427.860 62.1445   3
   2   7   4-4.57061 12.1705   2
   2   7   4 10.1543 11.3122   6
  -2   7  -4 5.22263 11.6358   4
  -2   7  -4 5.20761 8.77526   3
   2   7   5 212.446 35.4863   2
   2   7   5 187.116 34.5209   6
  -2  -7   5 199.405 37.0959   5
   2  -7  -5 255.464 40.4256   3
  -2   7  -5 233.901 35.8429   4
  -2   7  -5 194.561 33.9434   3
   2   7   6-4.46864 7.52575   2
  -2   7  -6 4.67781 9.64603   4
  -2   7  -6 4.69518 7.90677   3
   2   7   6 9.66888 10.7669   6
  -2  -7   6-5.54031 8.07980   5
  -2  -7   7 147.337 32.5469   6
  -2   7  -7 171.471 29.4352   4
  -2   7  -7 163.961 29.1343   3
   2   7   7 153.568 28.9216   6
  -2  -7   7 177.580 32.7649   5
  -2  -7   8-5.79386 12.9033   6
   2  -7  -8-5.73633 8.36674   3
  -2   7  -8 4.21712 7.94139   3
   2   7   8 4.38262 10.4359   6
  -2  -7   8 23.1299 17.5473   5
  -2  -7   9 119.285 27.0275   6
   2  -7  -9 109.033 27.2449   3
  -2   7  -9 154.323 25.9455   3
   2   7   9 143.713 25.9359   6
  -2  -7   9 133.877 30.8387   5
  -2  -7  10 5.58520 11.5130   6
   2  -7 -10-5.63603 9.48611   3
  -2   7 -10-3.97974 6.69883   3
  -2  -7  10-6.04627 11.3775   5
   2   7  10 4.06239 9.04519   6
  -2  -7  11 98.3901 23.8469   6
   2  -7 -11 106.494 25.6991   3
  -2   7 -11 92.4336 19.3947   3
  -2  -7  11 110.115 25.7889   5
  -2  -7  12 5.34538 8.99781   6
   2  -7 -12-5.52578 11.3912   3
  -2   7 -12 3.74350 7.04594   3
   2   7  12 3.92868 9.35222   6
  -2  -7  12-6.21040 11.6870   5
   2   7  13 254.044 35.0667   6
  -2  -7  13 236.419 38.9961   6
  -2  -7  13 187.377 40.2169   5
   2   7  13 214.428 32.8281   5
   2  -7 -13 229.730 38.8259   3
  -2   7 -13 275.485 35.8791   3
  -2  -7  14 5.18300 8.72494   6
   2   7  14-3.50950 7.23630   5
   2   7  14 3.71285 7.65532   6
  -2  -7  14 6.37442 14.1932   5
   2  -7 -14 5.55828 9.35642   3
  -2   7 -14 3.69986 5.39578   3
  -2  -7  15 10.2088 9.64965   6
   2   7  15 3.38940 7.60330   5
  -2  -7  15 6.52003 11.0126   5
   2   7  15 10.5460 10.2895   6
   2  -7 -15 10.8021 12.0609   3
  -2   7 -15 18.0370 10.5568   3
   2   7  16-3.33631 8.42320   6
   2   7  16-3.14398 5.91685   5
  -2  -7  16 6.68725 13.7845   5
   2  -7 -16 16.2027 11.1331   3
  -2   7 -16 3.56189 5.19263   3
   2   7  17-3.24942 9.47857   6
  -2  -7  17 5.07539 7.40567   6
   2  -7 -17 10.6507 10.0265   3
  -2   7 -17 7.02290 8.87147   3
   2   7  17 3.19235 6.01695   5
   2  -7 -18-5.36715 10.0993   3
   2   7  18 3.08915 5.81304   6
   2  -7 -19 195.424 34.8784   3
   2   7  19 202.169 29.5318   6
  -2  -8 -13 11.8306 12.2117   4
  -2   8  13 4.57995 8.64438   5
   2  -8  12 1573.49 146.218   6
  -2  -8 -12 1703.68 152.668   4
  -2  -8 -11-5.76044 12.8253   4
  -2   8  11 5.03790 9.47994   4
   2  -8  11-4.68712 9.66166   6
  -2   8  10 10644.1 704.733   4
   2  -8  10 8858.40 699.324   6
  -2  -8 -10 9969.55 706.303   4
   2   8  -9 18.2800 21.7708   2
  -2   8   9 5.04775 9.53586   4
   2  -8   9 14.7007 10.1361   6
  -2   8   9 5.84855 8.56643   5
   2   8  -8-8.84687 12.8954   2
  -2   8   8 5.11646 8.61233   4
   2  -8   8 5.00375 10.3151   6
  -2   8   8 6.34550 14.1284   5
  -2  -8  -8-5.35096 12.7368   4
   2   8  -7-8.32457 12.1425   2
  -2   8   7 10.4935 13.2538   4
   2  -8   7 10.1780 12.1216   6
  -2   8   7 13.8023 14.2328   5
  -2  -8  -7-5.24413 9.87898   4
  -2   8   6 253.751 40.7504   4
   2  -8   6 256.312 41.4770   6
  -2   8   6 241.715 44.5548   5
  -2  -8  -6 196.005 38.1065   4
   2   8  -5 13.9639 13.1541   2
  -2   8   5 7.54395 12.7135   5
  -2  -8  -5 15.2466 12.8469   4
  -2   8   5 5.56604 8.13923   4
   2  -8   5-5.15854 9.72881   6
  -2  -8  -4 1288.38 143.038   4
   2   8  -4 1435.93 150.660   2
  -2   8   4 1310.76 155.056   5
  -2   8   4 1364.98 145.866   4
   2   8  -3 5.91038 15.7289   2
  -2   8   3-5.90774 11.1178   4
  -2  -8  -3 4.14051 8.53651   5
   2   8  -2 322.926 44.3395   2
  -2   8   2 302.055 45.5679   3
  -2  -8  -2 237.074 38.5348   5
   2   8  -2 217.759 37.9260   6
   2   8  -1 24.7420 14.5780   2
  -2   8   1 22.7629 13.7077   3
  -2   8   1 18.1833 12.6701   4
   2   8  -1 24.6514 13.2881   6
  -2  -8   0 14524.9 1410.87   5
   2   8   0 14772.6 1412.47   6
   2   8   0 13270.0 1410.50   2
  -2   8   0 16586.5 1419.90   4
  -2   8   0 18086.2 1420.28   3
   2   8   1 22.1222 14.5435   2
  -2   8  -1 20.8139 12.5288   3
  -2   8  -1 17.2047 11.9717   4
  -2  -8   1 22.2258 13.0954   5
   2   8   1 19.2181 12.9245   6
   2   8   2 271.358 41.1671   2
  -2   8  -2 354.633 46.3056   3
  -2   8  -2 330.037 47.2341   4
   2   8   2 223.018 40.6768   6
  -2  -8   2 320.575 43.3442   5
   2   8   3-4.06827 7.65559   2
  -2   8  -3-5.20383 8.75850   4
  -2  -8   3 4.56159 7.67767   5
   2   8   3-4.47209 9.21852   6
  -2   8  -3 9.50343 10.5796   3
  -2  -8   4 1064.79 124.644   5
  -2   8  -4 1360.87 128.129   3
   2   8   4 1111.92 123.833   6
  -2  -8   5-4.86313 9.15504   5
  -2   8  -5 8.49253 8.75711   3
  -2  -8   6 290.446 42.8527   5
   2   8   6 221.329 37.7659   6
  -2   8  -6 327.291 41.2114   3
   2   8   7-3.77144 7.09993   6
  -2   8  -7 7.84881 8.09214   3
   2   8   8 10.5563 8.40382   6
  -2  -8   8 10.2911 12.2667   5
  -2   8  -8 3.78749 7.83779   3
   2  -8  -9 19.6935 11.1642   3
   2   8   9 31.3035 11.8976   6
  -2  -8   9 20.9261 12.6306   5
  -2   8  -9 18.2242 8.92997   3
  -2  -8  10 10407.0 906.678   5
   2  -8 -10 9696.99 902.031   3
  -2   8 -10 9502.94 897.139   3
   2   8  10 9368.43 895.717   6
  -2  -8  10 9340.09 901.274   6
   2   8  11 6.65975 7.41371   6
  -2  -8  11-5.50427 13.1009   5
  -2   8 -11-3.49789 8.32546   3
   2  -8 -12 1889.98 179.631   3
  -2   8 -12 1723.45 173.644   3
   2   8  12 1685.42 172.918   6
   2  -8 -13 4.60747 9.54020   3
   2   8  13 12.8282 9.39244   6
   2  -8 -14 2112.89 212.524   3
  -2   9   3 201.274 36.2856   4
   2   9  -1 4.07343 9.07683   2
  -2   9   0-7.24224 17.2503   2
  -2   9  -1 8.15448 15.3622   2
   3   0   0-8.43333 15.8687   2
  -3   0   0 11.3776 21.4088   1
   3   0   0 11.7813 17.1716   1
   3   0   0-11.6915 19.6769   1
  -3   0   0-12.4617 14.8304   1
   3   0   0-7.18864 14.8177   3
  -3   0   0 8.66978 19.3025   4
   3   0   0-4.82349 11.4807   6
  -3   0   0 7.93288 23.1248   5
   3   0   1-11.8107 22.2245   1
   3   0  -1 4.46290 12.4571   6
  -3   0  -1 15.3019 15.7716   5
   3   0  -1-4.63559 6.75899   6
   3   0   1 4.95465 10.2144   6
  -3   0  -1-11.4390 19.2527   1
   3   0   1-11.5498 16.8351   1
   3   0  -1-11.8308 17.2446   1
  -3   0   1-12.5334 18.2687   1
   3   0  -1-12.2184 17.8095   1
  -3   0  -1-12.5903 14.9843   1
  -3   0   1-11.9213 17.3765   1
   3   0  -1-8.46783 17.4553   2
   3   0   1 8.00830 15.0700   2
   3   0   1 6.94487 11.6897   3
  -3   0  -1-8.65806 17.8474   4
  -3   0   1 8.70624 16.3831   4
   3   0  -1-7.29782 13.7332   3
   3   0   2-11.8192 19.8918   1
  -3   0  -2 11.4969 19.3495   1
   3   0  -2-12.4854 14.8586   1
  -3   0  -2-12.7483 15.1715   1
   3   0  -2 13.3224 25.0682   1
  -3   0   2-12.4441 18.1377   1
  -3   0   2 12.2065 14.5266   1
   3   0   2 34.6209 27.4675   1
   3   0  -2-4.16916 7.84529   6
   3   0  -2 5.03948 12.7224   6
  -3   0   2-8.39164 14.1233   5
   3   0   2 4.91839 10.1383   6
  -3   0  -2 14.3264 18.0837   5
   3   0  -2-8.54456 17.6126   2
   3   0   2-7.76210 15.9998   2
  -3   0   2-8.61896 16.2181   4
   3   0   2-6.55772 12.3396   3
  -3   0  -2 8.54311 14.3783   4
   3   0  -2 7.92728 13.3418   3
   3   0   3 69.6147 39.0197   1
   3   0  -3 10.1912 33.8242   1
  -3   0  -3 200.802 52.3794   1
  -3   0   3 178.049 54.1922   1
   3   0   3 11.1912 44.2914   1
  -3   0  -3 12.6640 42.1654   1
  -3   0   3 72.7924 41.8495   1
   3   0  -3 157.199 32.4344   6
  -3   0   3 360.373 53.6075   5
   3   0  -3 168.402 38.9322   6
  -3   0  -3 148.422 46.7573   5
   3   0  -3 146.963 50.1649   2
   3   0   3 120.633 37.8924   2
  -3   0  -3 93.8876 34.9245   4
   3   0  -3 47.7266 32.2378   3
   3   0  -4-10.1281 14.7620   1
   3   0   4 10.8873 15.8686   1
   3   0  -4-12.8310 18.7016   1
  -3   0  -4-12.4671 18.1711   1
  -3   0   4 13.0900 19.0790   1
  -3   0  -4 21.0548 17.7177   1
   3   0  -4-3.66504 8.72331   6
  -3   0  -4-6.24532 11.7516   5
   3   0  -4-5.11619 12.1772   6
  -3   0   4-8.56245 17.6494   5
   3   0  -4 17.4837 22.0688   2
   3   0   4-7.33917 16.3400   2
  -3   0   4 8.39430 14.1277   4
  -3   0  -4 6.36190 10.7071   3
   3   0  -4-8.40413 12.2492   3
   3   0  -5 9.83747 18.5261   1
  -3   0   5 13.4732 22.6880   1
   3   0   5 11.2391 23.1789   1
  -3   0  -5 10.3901 23.1449   1
   3   0  -5 12.8347 15.2927   1
  -3   0   5 11.3594 23.4268   1
   3   0  -5 13.8322 13.0356   6
   3   0   5 16.6434 20.3635   6
  -3   0  -5 11.1027 18.7012   5
   3   0   5-7.19448 20.0936   2
   3   0  -5-9.00586 21.4484   2
  -3   0   5 8.63181 26.2005   5
  -3   0  -5 16.5126 19.6655   4
  -3   0  -5 5.78210 18.2213   3
   3   0  -5-8.81381 16.6018   3
   3   0  -6 9.60072 18.0668   1
   3   0   6-10.6328 15.4993   1
   3   0   6 34.1640 25.3553   1
  -3   0  -6 10.1061 17.0103   1
  -3   0   6-14.2099 20.7126   1
   3   0  -6 13.0474 19.0183   1
  -3   0   6-11.0856 18.6586   1
   3   0   6 5.93870 18.0200   6
  -3   0   6 5.71652 14.4333   6
  -3   0  -6 4.99274 9.39761   5
   3   0   6 7.01323 16.6940   2
   3   0  -6-9.11636 23.0155   2
  -3   0   6-9.05115 18.6582   5
  -3   0   6-7.68846 15.8496   4
  -3   0  -6 8.25688 21.9733   4
  -3   0  -6 5.49372 9.24900   3
   3   0  -6-8.53368 14.3642   3
   3   0  -7-9.40724 17.7017   1
   3   0   7-10.6462 17.9181   1
  -3   0  -7 12.3420 17.9892   1
  -3   0   7-10.8235 18.2165   1
   3   0   7-11.5777 19.4858   1
  -3   0   7-15.1571 31.2428   1
  -3   0  -7 18.3445 23.1557   1
   3   0  -7 12.7450 26.2710   1
   3   0   7 12.7012 16.8999   6
   3   0  -7-3.47073 10.1182   6
  -3   0   7 16.2562 16.4414   6
  -3   0  -7 4.66760 13.0277   5
   3   0   7 6.83832 15.2254   2
   3   0  -7-9.41900 17.7238   2
  -3   0   7-9.34029 17.5757   5
  -3   0   7-7.21981 13.5858   4
  -3   0  -7 8.18497 16.8718   4
  -3   0  -7-5.49365 11.3246   3
   3   0  -7 8.58260 19.1088   3
  -3   0  -8-12.0809 14.3788   1
   3   0  -8-9.10947 15.3329   1
   3   0   8 10.7243 12.7646   1
  -3   0   8-10.4107 15.1755   1
   3   0  -8-12.2735 17.8904   1
   3   0  -8 3.33680 9.31558   6
   3   0   8-6.73354 13.8813   6
  -3   0  -8-4.42911 9.86356   5
   3   0  -8-9.48891 23.9558   2
   3   0   8-6.68372 13.7787   2
  -3   0   8 9.33319 20.7807   5
  -3   0   8-6.99281 10.1947   4
  -3   0  -8 7.97513 13.4241   4
  -3   0  -8-5.66271 13.4798   3
   3   0  -8 8.66996 16.3154   3
   3   0  -9 8.81264 18.1684   1
  -3   0  -9 11.7848 22.1777   1
   3   0   9-10.1538 20.9324   1
  -3   0   9-11.1385 22.9618   1
  -3   0   9 10.2186 19.2310   1
   3   0   9-11.1939 18.8425   1
   3   0  -9-11.7844 14.0285   1
   3   0   9-7.10036 14.6397   6
   3   0   9-6.25864 12.9053   2
  -3   0   9-9.68230 14.1164   5
  -3   0   9-6.76417 11.3894   4
  -3   0  -9-7.89443 18.7929   4
  -3   0  -9 5.95184 11.2047   3
   3   0  -9-8.71368 14.6692   3
  -3   0 -10-11.5179 16.7898   1
  -3   0  10-9.72847 16.3754   1
  -3   0 -10-8.45954 17.4394   1
   3   0 -10-11.6749 13.8966   1
   3   0  10-10.7100 18.0271   1
  -3   0  10-5.11597 9.63045   6
   3   0  10 14.8528 15.3101   6
  -3   0 -10 4.30845 12.5624   5
   3   0  10-6.05574 13.4854   2
   3   0 -10-9.16431 18.8919   2
  -3   0  10-9.82342 14.3205   5
  -3   0 -10-7.80986 13.1469   4
  -3   0  10-6.70670 12.6227   4
  -3   0 -10 6.58687 14.6676   3
  -3   0 -11-11.2668 13.4096   1
   3   0 -11 8.34153 14.0402   1
   3   0  11-10.3022 15.0169   1
  -3   0  11-10.7912 15.7297   1
  -3   0  11 5.19581 10.7116   6
   3   0  11-7.76669 16.0103   6
   3   0  11 5.94881 14.1602   2
   3   0 -11-9.15762 18.8771   2
  -3   0 -11-8.48852 14.2875   1
  -3   0  11-9.48515 15.9647   1
  -3   0  11 10.1203 20.8613   5
  -3   0  11-6.71475 12.6363   4
  -3   0 -11-8.04822 13.5466   4
  -3   0 -11 7.27936 15.0058   3
   3   0 -12 8.35553 14.0645   1
   3   0  12 10.7121 12.7504   1
[truncated: 414,474 more chars]
