# Supplementary material for: The varying temperature- and pressure-induced phase transition pathways in hybrid improper ferroelectric Sr3Sn2O7
Source: Acta Crystallogr B Struct Sci Cryst Eng Mater. 2025 Apr 14;81(Pt 3):318–24. doi: 10.1107/S2052520625002306 (PMC12147935; doi:10.1107/S2052520625002306)
Supplement: Supplementary file 1 [file b-81-00318-sup1.zip › SSO_HP_VT_CIFs/SSO_VT_CIFS/SrSnO_I19VT_20_480_2_Pnab.cif]

data_srsno_i19vt_20_480_2_pnab

# start Validation Reply Form
_vrf_PLAT971_srsno_i19vt_20_480_2_pnab
;
PROBLEM: Check Calcd Resid. Dens.  0.64Ang From Sn1             5.50 eA-3  
RESPONSE: The sample is highly absorbing and contains a significant 
proportion of heavy elements. While efforts have been made to account
for this as best as possible, the diffractometer upon which the data 
were collected lacks a camera with which to obtain a true representation
of the crystal for a more explicit correction. The impact of this upon
the data is further compounded by the crystal existing as a highly 
anisotropic plate. Errors carried through from this in the intensities will 
increase the residual levels in the model. This is in addition to the typical
fourier rippling that is expected at heavy elements, and the impact of the
spherical contraction of the valence shell owed to the ionisation of these 
metals in this highly charge system. Since these residuals exist close to 
these heavy metal centres and the model (and symmetry) has been thoroughly 
evaluated (see the manuscript), these are believed to have no physical 
significance.
;
_vrf_PLAT972_srsno_i19vt_20_480_2_pnab
;
PROBLEM: Check Calcd Resid. Dens.  0.34Ang From Sr2            -4.37 eA-3  
RESPONSE: The sample is highly absorbing and contains a significant 
proportion of heavy elements. While efforts have been made to account
for this as best as possible, the diffractometer upon which the data 
were collected lacks a camera with which to obtain a true representation
of the crystal for a more explicit correction. The impact of this upon
the data is further compounded by the crystal existing as a highly 
anisotropic plate. Errors carried through from this in the intensities will 
increase the residual levels in the model. This is in addition to the typical
fourier rippling that is expected at heavy elements, and the impact of the
spherical contraction of the valence shell owed to the ionisation of these 
metals in this highly charge system. Since these residuals exist close to 
these heavy metal centres and the model (and symmetry) has been thoroughly 
evaluated (see the manuscript), these are believed to have no physical 
significance.
;
_vrf_PLAT974_srsno_i19vt_20_480_2_pnab
;
PROBLEM: Check Calcd Negative Resid. Density on       Sr1      -2.99 eA-3  
RESPONSE: The sample is highly absorbing and contains a significant 
proportion of heavy elements. While efforts have been made to account
for this as best as possible, the diffractometer upon which the data 
were collected lacks a camera with which to obtain a true representation
of the crystal for a more explicit correction. The impact of this upon
the data is further compounded by the crystal existing as a highly 
anisotropic plate. Errors carried through from this in the intensities will 
increase the residual levels in the model. This is in addition to the typical
fourier rippling that is expected at heavy elements, and the impact of the
spherical contraction of the valence shell owed to the ionisation of these 
metals in this highly charge system. Since these residuals exist close to 
these heavy metal centres and the model (and symmetry) has been thoroughly 
evaluated (see the manuscript), these are believed to have no physical 
significance.
;
_vrf_PLAT097_srsno_i19vt_20_480_2_pnab
;
PROBLEM: Large Reported Max.  (Positive) Residual Density       5.80 eA-3  
RESPONSE: The sample is highly absorbing and contains a significant 
proportion of heavy elements. While efforts have been made to account
for this as best as possible, the diffractometer upon which the data 
were collected lacks a camera with which to obtain a true representation
of the crystal for a more explicit correction. The impact of this upon
the data is further compounded by the crystal existing as a highly 
anisotropic plate. Errors carried through from this in the intensities will 
increase the residual levels in the model. This is in addition to the typical
fourier rippling that is expected at heavy elements, and the impact of the
spherical contraction of the valence shell owed to the ionisation of these 
metals in this highly charge system. Since the residual exists close to 
a heavy metal centre and the model (and symmetry) has been thoroughly 
evaluated (see the manuscript), it is believed to have no physical 
significance.
;
_vrf_PLAT112_srsno_i19vt_20_480_2_pnab
;
PROBLEM: ADDSYM Detects New (Pseudo) Symm. Elem         4        100 %Fit  
RESPONSE: The deviations from the high symmetry aristotype are low, 
manifesting as low intensity superstructure reflections and small deviations
from the tetragonal aristotype. The model (and symmetry) has been thoroughly
evaluated (please see the manuscript).
;
_vrf_PLAT113_srsno_i19vt_20_480_2_pnab
;
PROBLEM: ADDSYM Suggests Possible Pseudo/New  Space Group     I4/mmm Check 
RESPONSE: The deviations from the high symmetry aristotype are low, 
manifesting as low intensity superstructure reflections and small deviations
from the tetragonal aristotype. The model (and symmetry) has been thoroughly
evaluated (please see the manuscript).
;
_vrf_PLAT975_srsno_i19vt_20_480_2_pnab
;
PROBLEM: Check Calcd Resid. Dens.  0.47Ang From O4      .       1.66 eA-3  
RESPONSE: The sample is highly absorbing and contains a significant 
proportion of heavy elements. While efforts have been made to account
for this as best as possible, the diffractometer upon which the data 
were collected lacks a camera with which to obtain a true representation
of the crystal for a more explicit correction. The impact of this upon
the data is further compounded by the crystal existing as a highly 
anisotropic plate. Errors carried through from this in the intensities will 
increase the residual levels in the model. This is in addition to the typical
fourier rippling that is expected at heavy elements, and the impact of the
spherical contraction of the valence shell owed to the ionisation of these 
metals in this highly charge system. Since these residuals exist close to 
these heavy metal centres and the model (and symmetry) has been thoroughly 
evaluated (see the manuscript), these are believed to have no physical 
significance.
;
# end Validation Reply Form

_audit_creation_date               2025-01-14
_audit_creation_method
;
Olex2 1.5-ac7-013
(compiled 2025.01.02 svn.rf662f148 for Rigaku Oxford Diffraction, GUI svn.r7109)
;
_shelx_SHELXL_version_number       '2019/3'
_audit_contact_author_address      
;
Dept. of Chemistry, University of Warwick, Gibbet Hill Road, Coventry, CV4 7AL
;
_audit_contact_author_email        ?
_audit_contact_author_name         'Evie Ladbrook'
_audit_contact_author_phone        ?
_publ_contact_author_id_orcid      ?
_publ_section_references
;
Dolomanov, O.V., Bourhis, L.J., Gildea, R.J, Howard, J.A.K. & Puschmann, H.
 (2009), J. Appl. Cryst. 42, 339-341.

Sheldrick, G.M. (2008). Acta Cryst. A64, 112-122.

Sheldrick, G.M. (2015). Acta Cryst. C71, 3-8.
;
_chemical_name_common              ?
_chemical_name_systematic          ?
_chemical_formula_moiety           'O7 Sn2 Sr3'
_chemical_formula_sum              'O7 Sn2 Sr3'
_chemical_formula_weight           612.24
_chemical_melting_point            ?
_chemical_oxdiff_formula           'Sr3 Sn2 O7'
loop_
  _atom_type_symbol
  _atom_type_description
  _atom_type_scat_dispersion_real
  _atom_type_scat_dispersion_imag
  _atom_type_scat_source
 'O' 'O' 0.0101 0.0057 'International Tables Vol C Tables 4.2.6.8 and 6.1.1.4'
 'Sr' 'Sr' -1.1610 3.0594
 'International Tables Vol C Tables 4.2.6.8 and 6.1.1.4'
 'Sn' 'Sn' -0.6810 1.3529
 'International Tables Vol C Tables 4.2.6.8 and 6.1.1.4'

_shelx_space_group_comment
;
The symmetry employed for this shelxl refinement is uniquely defined
by the following loop, which should always be used as a source of
symmetry information in preference to the above space-group names.
They are only intended as comments.
;
_space_group_crystal_system        'orthorhombic'
_space_group_IT_number             60
_space_group_name_H-M_alt          'P n a b'
_space_group_name_Hall             '-P 2bc 2n'
loop_
  _space_group_symop_operation_xyz
 'x, y, z'
 'x+1/2, -y+1/2, -z+1/2'
 '-x+1/2, y, -z'
 '-x, -y+1/2, z+1/2'
 '-x, -y, -z'
 '-x-1/2, y-1/2, z-1/2'
 'x-1/2, -y, z'
 'x, y-1/2, -z-1/2'

_cell_length_a                     5.70412(15)
_cell_length_b                     5.72065(17)
_cell_length_c                     20.7050(5)
_cell_angle_alpha                  90
_cell_angle_beta                   90
_cell_angle_gamma                  90
_cell_volume                       675.63(3)
_cell_formula_units_Z              4
_cell_measurement_reflns_used      1185
_cell_measurement_temperature      480
_cell_measurement_theta_max        34.0730
_cell_measurement_theta_min        3.7980
_shelx_estimated_absorpt_T_max     0.675
_shelx_estimated_absorpt_T_min     0.331
_exptl_absorpt_coefficient_mu      28.407
_exptl_absorpt_correction_T_max    0.01079
_exptl_absorpt_correction_T_min    0.00082
_exptl_absorpt_correction_type     sphere
_exptl_absorpt_process_details
;
CrysAlisPro 1.171.43.91a (Rigaku Oxford Diffraction, 2023)
Spherical absorption correction
using equivalent radius and absorption coefficient.
Empirical absorption correction using spherical harmonics,
implemented in SCALE3 ABSPACK scaling algorithm.
;
_exptl_absorpt_special_details     ?
_exptl_crystal_colour              'clear colourless'
_exptl_crystal_colour_lustre       clear
_exptl_crystal_colour_primary      colourless
_exptl_crystal_density_diffrn      6.019
_exptl_crystal_density_meas        ?
_exptl_crystal_density_method      ?
_exptl_crystal_description         plate
_exptl_crystal_F_000               1080
_exptl_crystal_size_max            0.05
_exptl_crystal_size_mid            0.05
_exptl_crystal_size_min            0.015
_exptl_crystal_size_rad            0.400
_exptl_transmission_factor_max     ?
_exptl_transmission_factor_min     ?
_diffrn_reflns_av_R_equivalents    0.0766
_diffrn_reflns_av_unetI/netI       0.0317
_diffrn_reflns_Laue_measured_fraction_full  0.997
_diffrn_reflns_Laue_measured_fraction_max  0.967
_diffrn_reflns_limit_h_max         8
_diffrn_reflns_limit_h_min         -9
_diffrn_reflns_limit_k_max         9
_diffrn_reflns_limit_k_min         -8
_diffrn_reflns_limit_l_max         33
_diffrn_reflns_limit_l_min         -32
_diffrn_reflns_number              21001
_diffrn_reflns_point_group_measured_fraction_full  0.997
_diffrn_reflns_point_group_measured_fraction_max  0.967
_diffrn_reflns_theta_full          24.415
_diffrn_reflns_theta_max           34.157
_diffrn_reflns_theta_min           1.907
_diffrn_ambient_temperature        480
_diffrn_detector                   'Hybrid Pixel Array Detector'
_diffrn_detector_area_resol_mean   5.8140
_diffrn_measured_fraction_theta_full  0.997
_diffrn_measured_fraction_theta_max  0.967
_diffrn_measurement_details
;
List of Runs (angles in degrees, time in seconds):

  # Type    Start    End  Width  t~exp~   \w     \q     \k     \f   Frames
--------------------------------------------------------------------------
  1  \f      0.00 360.00   0.20    0.20   0.00   0.00   0.00    --  1800
  2  \w   -150.00  20.00   0.20    0.20    --   25.00   0.00 288.00  850
  3  \w   -150.00  20.00   0.20    0.20    --   25.00   0.00 216.00  850
  4  \w   -150.00  20.00   0.20    0.20    --   25.00   0.00 144.00  850
  5  \w   -150.00  20.00   0.20    0.20    --   25.00   0.00  72.00  850
  6  \w   -150.00  20.00   0.20    0.20    --   25.00   0.00   0.00  850
;
_diffrn_measurement_device         'abstract diffractometer'
_diffrn_measurement_device_type   
 'dectris-CrysAlisPro-abstract goniometer imported dectris images'
_diffrn_measurement_method         '\w and \f scans'
_diffrn_orient_matrix_type        
 'CrysAlisPro convention (1999,Acta A55,543-557)'
_diffrn_orient_matrix_UB_11        -0.0008835184
_diffrn_orient_matrix_UB_12        -0.0076344114
_diffrn_orient_matrix_UB_13        0.0332070861
_diffrn_orient_matrix_UB_21        -0.1203290765
_diffrn_orient_matrix_UB_22        -0.0104787404
_diffrn_orient_matrix_UB_23        -0.0004271355
_diffrn_orient_matrix_UB_31        0.0105553349
_diffrn_orient_matrix_UB_32        -0.1196937355
_diffrn_orient_matrix_UB_33        -0.0020685464
_diffrn_radiation_monochromator    synchrotron
_diffrn_radiation_probe            x-ray
_diffrn_radiation_type             synchrotron
_diffrn_radiation_wavelength       0.6889
_diffrn_source                     synchrotron
_diffrn_special_details            ?
_reflns_Friedel_coverage           0.000
_reflns_Friedel_fraction_full      .
_reflns_Friedel_fraction_max       .
_reflns_number_gt                  1101
_reflns_number_total               1485
_reflns_special_details
;
 Reflections were merged by SHELXL according to the crystal
 class for the calculation of statistics and refinement.
 
 _reflns_Friedel_fraction is defined as the number of unique
 Friedel pairs measured divided by the number that would be
 possible theoretically, ignoring centric projections and
 systematic absences.
;
_reflns_threshold_expression       'I > 2\s(I)'
_computing_cell_refinement         'CrysAlisPro 1.171.43.91a (Rigaku OD, 2023)'
_computing_data_collection        
 'CrysAlisPro 1.171.43.91a (Rigaku OD, 2023) (IMPORT)'
_computing_data_reduction          'CrysAlisPro 1.171.43.91a (Rigaku OD, 2023)'
_computing_molecular_graphics      'Olex2 1.5-ac7-013 (Dolomanov et al., 2009)'
_computing_publication_material    'Olex2 1.5-ac7-013 (Dolomanov et al., 2009)'
_computing_structure_refinement    'SHELXL 2019/3 (Sheldrick, 2015)'
_computing_structure_solution      'SHELXS  (Sheldrick, 2008)'
_refine_diff_density_max           5.804
_refine_diff_density_min           -4.333
_refine_diff_density_rms           0.987
_refine_ls_extinction_coef         .
_refine_ls_extinction_method       none
_refine_ls_goodness_of_fit_ref     1.014
_refine_ls_hydrogen_treatment      undef
_refine_ls_matrix_type             full
_refine_ls_number_parameters       56
_refine_ls_number_reflns           1485
_refine_ls_number_restraints       0
_refine_ls_R_factor_all            0.0873
_refine_ls_R_factor_gt             0.0825
_refine_ls_restrained_S_all        1.014
_refine_ls_shift/su_max            0.000
_refine_ls_shift/su_mean           0.000
_refine_ls_structure_factor_coef   Fsqd
_refine_ls_weighting_details      
 'w=1/[\s^2^(Fo^2^)+(0.1833P)^2^] where P=(Fo^2^+2Fc^2^)/3'
_refine_ls_weighting_scheme        calc
_refine_ls_wR_factor_gt            0.2273
_refine_ls_wR_factor_ref           0.2412
_refine_special_details
;
All atoms were refined as anisotropic without the need for any restraints.
;
_olex2_refinement_description
;
;
_atom_sites_solution_hydrogens     .
_atom_sites_solution_primary       isomorph
_atom_sites_solution_secondary     difmap
loop_
  _atom_site_label
  _atom_site_type_symbol
  _atom_site_fract_x
  _atom_site_fract_y
  _atom_site_fract_z
  _atom_site_U_iso_or_equiv
  _atom_site_adp_type
  _atom_site_occupancy
  _atom_site_site_symmetry_order
  _atom_site_calc_flag
  _atom_site_refinement_flags_posn
  _atom_site_refinement_flags_adp
  _atom_site_refinement_flags_occupancy
  _atom_site_disorder_assembly
  _atom_site_disorder_group
 Sn1 Sn 0.75170(3) 0.25020(3) 0.09826(4) 0.0245(3) Uani 1 1 d . . . . .
 Sr1 Sr 0.250000 0.25185(6) 0.000000 0.0310(4) Uani 1 2 d S T P . .
 Sr2 Sr 0.25789(7) 0.24398(6) 0.18715(7) 0.0317(3) Uani 1 1 d . . . . .
 O1 O 0.750000 0.2914(11) 0.000000 0.0419(11) Uani 1 2 d S T P . .
 O2 O 0.7475(5) 0.2184(7) 0.1958(4) 0.0412(9) Uani 1 1 d . . . . .
 O3 O 0.4780(5) 0.0249(5) 0.08952(16) 0.0381(6) Uani 1 1 d . . . . .
 O4 O 0.0258(5) 0.4748(5) 0.10356(15) 0.0401(6) Uani 1 1 d . . . . .

loop_
  _atom_site_aniso_label
  _atom_site_aniso_U_11
  _atom_site_aniso_U_22
  _atom_site_aniso_U_33
  _atom_site_aniso_U_23
  _atom_site_aniso_U_13
  _atom_site_aniso_U_12
 Sn1 0.0236(4) 0.0243(4) 0.0256(4) -0.00012(5) -0.00005(5) -0.00003(4)
 Sr1 0.0313(5) 0.0309(6) 0.0308(8) 0.000 -0.00047(11) 0.000
 Sr2 0.0330(4) 0.0326(4) 0.0295(5) 0.00059(9) -0.00014(10) 0.00126(8)
 O1 0.051(3) 0.045(2) 0.029(2) 0.000 0.0020(12) 0.000
 O2 0.049(2) 0.0444(15) 0.0303(16) 0.001(2) 0.0014(8) -0.0018(9)
 O3 0.0308(11) 0.0353(11) 0.0483(14) 0.0017(9) 0.0004(9) -0.0081(9)
 O4 0.0326(11) 0.0365(12) 0.0512(15) 0.0047(9) -0.0008(9) -0.0095(9)

_geom_special_details
;
 All esds (except the esd in the dihedral angle between two l.s. planes)
 are estimated using the full covariance matrix.  The cell esds are taken
 into account individually in the estimation of esds in distances, angles
 and torsion angles; correlations between esds in cell parameters are only
 used when they are defined by crystal symmetry.  An approximate (isotropic)
 treatment of cell esds is used for estimating esds involving l.s. planes.
;
loop_
  _geom_bond_atom_site_label_1
  _geom_bond_atom_site_label_2
  _geom_bond_distance
  _geom_bond_site_symmetry_2
  _geom_bond_publ_flag
 Sn1 Sr1 3.4954(5) 1_655 ?
 Sn1 Sr1 3.5005(6) 5_665 ?
 Sn1 Sr2 3.4243(8) 1_655 ?
 Sn1 Sr2 3.4296(8) 7_665 ?
 Sn1 Sr2 3.3649(8) . ?
 Sn1 Sr2 3.3735(8) 7_655 ?
 Sn1 O1 2.0480(10) . ?
 Sn1 O2 2.029(9) . ?
 Sn1 O3 2.043(2) 7_655 ?
 Sn1 O3 2.033(2) . ?
 Sn1 O4 2.036(2) 7_665 ?
 Sn1 O4 2.027(2) 1_655 ?
 Sr1 O1 3.108(6) 5_655 ?
 Sr1 O1 2.8610(5) 1_455 ?
 Sr1 O1 2.8610(5) . ?
 Sr1 O1 2.613(6) 5_665 ?
 Sr1 O3 2.610(4) 3 ?
 Sr1 O3 2.890(3) 7 ?
 Sr1 O3 2.890(3) 5_655 ?
 Sr1 O3 2.610(4) . ?
 Sr1 O4 3.085(4) 7_665 ?
 Sr1 O4 2.803(3) 3 ?
 Sr1 O4 3.085(4) 5_565 ?
 Sr1 O4 2.803(3) . ?
 Sr2 O2 2.433(9) 2_455 ?
 Sr2 O2 3.081(4) 7_565 ?
 Sr2 O2 2.920(3) 1_455 ?
 Sr2 O2 2.652(5) 7 ?
 Sr2 O2 2.803(3) . ?
 Sr2 O3 3.000(4) 7 ?
 Sr2 O3 2.689(3) . ?
 Sr2 O4 2.814(3) 7_665 ?
 Sr2 O4 2.548(4) . ?

loop_
  _geom_angle_atom_site_label_1
  _geom_angle_atom_site_label_2
  _geom_angle_atom_site_label_3
  _geom_angle
  _geom_angle_site_symmetry_1
  _geom_angle_site_symmetry_3
  _geom_angle_publ_flag
 Sr1 Sn1 Sr1 70.232(14) 1_655 5_665 ?
 Sr2 Sn1 Sr1 108.137(13) 7_655 1_655 ?
 Sr2 Sn1 Sr1 177.53(2) . 1_655 ?
 Sr2 Sn1 Sr1 108.915(12) . 5_665 ?
 Sr2 Sn1 Sr1 177.49(2) 7_655 5_665 ?
 Sr2 Sn1 Sr1 108.854(11) 1_655 5_665 ?
 Sr2 Sn1 Sr1 68.11(2) 1_655 1_655 ?
 Sr2 Sn1 Sr1 107.558(14) 7_665 1_655 ?
 Sr2 Sn1 Sr1 68.00(2) 7_665 5_665 ?
 Sr2 Sn1 Sr2 72.632(19) . 7_655 ?
 Sr2 Sn1 Sr2 73.239(19) 1_655 7_665 ?
 Sr2 Sn1 Sr2 71.89(2) 7_655 1_655 ?
 Sr2 Sn1 Sr2 114.47(4) 7_655 7_665 ?
 Sr2 Sn1 Sr2 114.31(4) . 1_655 ?
 Sr2 Sn1 Sr2 73.98(2) . 7_665 ?
 O1 Sn1 Sr1 47.86(17) . 5_665 ?
 O1 Sn1 Sr1 54.928(19) . 1_655 ?
 O1 Sn1 Sr2 122.62(2) . 1_655 ?
 O1 Sn1 Sr2 115.85(17) . 7_665 ?
 O1 Sn1 Sr2 129.68(17) . 7_655 ?
 O1 Sn1 Sr2 122.72(2) . . ?
 O2 Sn1 Sr1 126.12(8) . 1_655 ?
 O2 Sn1 Sr1 130.66(13) . 5_665 ?
 O2 Sn1 Sr2 62.69(13) . 7_665 ?
 O2 Sn1 Sr2 56.26(8) . . ?
 O2 Sn1 Sr2 58.24(9) . 1_655 ?
 O2 Sn1 Sr2 51.81(13) . 7_655 ?
 O2 Sn1 O1 178.25(14) . . ?
 O2 Sn1 O3 91.31(13) . . ?
 O2 Sn1 O3 91.52(13) . 7_655 ?
 O2 Sn1 O4 90.46(13) . 7_665 ?
 O3 Sn1 Sr1 125.24(9) 7_655 5_665 ?
 O3 Sn1 Sr1 117.53(11) . 5_665 ?
 O3 Sn1 Sr1 55.73(8) 7_655 1_655 ?
 O3 Sn1 Sr1 125.07(9) . 1_655 ?
 O3 Sn1 Sr2 126.20(9) . 7_665 ?
 O3 Sn1 Sr2 53.06(8) . . ?
 O3 Sn1 Sr2 133.69(11) 7_655 7_665 ?
 O3 Sn1 Sr2 133.54(11) . 1_655 ?
 O3 Sn1 Sr2 60.46(10) 7_655 1_655 ?
 O3 Sn1 Sr2 124.68(9) 7_655 . ?
 O3 Sn1 Sr2 52.86(9) 7_655 7_655 ?
 O3 Sn1 Sr2 61.65(11) . 7_655 ?
 O3 Sn1 O1 88.91(13) . . ?
 O3 Sn1 O1 90.21(15) 7_655 . ?
 O3 Sn1 O3 89.37(2) . 7_655 ?
 O3 Sn1 O4 90.50(9) . 7_665 ?
 O4 Sn1 Sr1 53.19(9) 7_665 5_665 ?
 O4 Sn1 Sr1 53.30(9) 1_655 1_655 ?
 O4 Sn1 Sr1 61.17(10) 1_655 5_665 ?
 O4 Sn1 Sr1 122.94(9) 7_665 1_655 ?
 O4 Sn1 Sr2 47.61(10) 7_665 7_665 ?
 O4 Sn1 Sr2 56.57(9) 7_665 . ?
 O4 Sn1 Sr2 119.58(11) 1_655 7_655 ?
 O4 Sn1 Sr2 55.12(9) 1_655 7_665 ?
 O4 Sn1 Sr2 120.83(10) 7_665 1_655 ?
 O4 Sn1 Sr2 128.66(9) 7_665 7_655 ?
 O4 Sn1 Sr2 47.70(10) 1_655 1_655 ?
 O4 Sn1 Sr2 128.53(9) 1_655 . ?
 O4 Sn1 O1 89.11(13) 1_655 . ?
 O4 Sn1 O1 87.80(15) 7_665 . ?
 O4 Sn1 O2 90.68(13) 1_655 . ?
 O4 Sn1 O3 178.00(13) 1_655 . ?
 O4 Sn1 O3 178.01(13) 7_665 7_655 ?
 O4 Sn1 O3 90.32(9) 1_655 7_655 ?
 O4 Sn1 O4 89.739(17) 1_655 7_665 ?
 O1 Sr1 O1 94.53(12) . 5_655 ?
 O1 Sr1 O1 180.0 5_665 5_655 ?
 O1 Sr1 O1 94.53(12) 1_455 5_655 ?
 O1 Sr1 O1 85.47(12) 5_665 1_455 ?
 O1 Sr1 O1 170.9(2) . 1_455 ?
 O1 Sr1 O1 85.47(12) 5_665 . ?
 O1 Sr1 O3 125.36(10) . 7 ?
 O1 Sr1 O3 60.53(9) 1_455 7 ?
 O1 Sr1 O3 125.36(10) 1_455 5_655 ?
 O1 Sr1 O3 60.53(9) . 5_655 ?
 O1 Sr1 O3 123.22(5) 5_665 5_655 ?
 O1 Sr1 O3 123.22(5) 5_665 7 ?
 O1 Sr1 O4 62.94(6) 5_665 . ?
 O1 Sr1 O4 117.92(9) 1_455 7_665 ?
 O1 Sr1 O4 56.74(8) . 7_665 ?
 O1 Sr1 O4 117.92(9) . 5_565 ?
 O1 Sr1 O4 59.54(5) 5_665 7_665 ?
 O1 Sr1 O4 59.54(5) 5_665 5_565 ?
 O1 Sr1 O4 62.94(6) 5_665 3 ?
 O1 Sr1 O4 56.74(8) 1_455 5_565 ?
 O3 Sr1 O1 62.79(9) 3 1_455 ?
 O3 Sr1 O1 60.17(6) 3 5_655 ?
 O3 Sr1 O1 60.17(6) . 5_655 ?
 O3 Sr1 O1 56.78(5) 5_655 5_655 ?
 O3 Sr1 O1 119.83(6) 3 5_665 ?
 O3 Sr1 O1 119.83(6) . 5_665 ?
 O3 Sr1 O1 122.41(9) . 1_455 ?
 O3 Sr1 O1 56.78(5) 7 5_655 ?
 O3 Sr1 O1 62.79(9) . . ?
 O3 Sr1 O1 122.41(9) 3 . ?
 O3 Sr1 O3 113.56(11) 5_655 7 ?
 O3 Sr1 O3 85.15(10) 3 7 ?
 O3 Sr1 O3 62.58(6) 3 5_655 ?
 O3 Sr1 O3 85.15(10) . 5_655 ?
 O3 Sr1 O3 62.58(6) . 7 ?
 O3 Sr1 O3 120.33(11) 3 . ?
 O3 Sr1 O4 96.07(11) 5_655 5_565 ?
 O3 Sr1 O4 178.77(9) . 5_565 ?
 O3 Sr1 O4 96.07(11) 7 7_665 ?
 O3 Sr1 O4 122.84(8) 3 . ?
 O3 Sr1 O4 60.30(6) 3 5_565 ?
 O3 Sr1 O4 116.72(8) 7 5_565 ?
 O3 Sr1 O4 84.86(11) . . ?
 O3 Sr1 O4 84.86(11) 3 3 ?
 O3 Sr1 O4 116.72(8) 5_655 7_665 ?
 O3 Sr1 O4 122.84(8) . 3 ?
 O3 Sr1 O4 60.30(6) . 7_665 ?
 O3 Sr1 O4 178.77(9) 3 7_665 ?
 O4 Sr1 O1 114.75(9) 3 1_455 ?
 O4 Sr1 O1 60.62(8) . 1_455 ?
 O4 Sr1 O1 120.46(5) 7_665 5_655 ?
 O4 Sr1 O1 117.06(6) 3 5_655 ?
 O4 Sr1 O1 114.75(9) . . ?
 O4 Sr1 O1 60.62(8) 3 . ?
 O4 Sr1 O1 120.46(5) 5_565 5_655 ?
 O4 Sr1 O1 117.06(6) . 5_655 ?
 O4 Sr1 O3 170.00(14) . 5_655 ?
 O4 Sr1 O3 170.00(14) 3 7 ?
 O4 Sr1 O3 60.90(6) . 7 ?
 O4 Sr1 O3 60.90(6) 3 5_655 ?
 O4 Sr1 O4 125.88(11) 3 . ?
 O4 Sr1 O4 58.03(5) . 7_665 ?
 O4 Sr1 O4 58.03(5) 3 5_565 ?
 O4 Sr1 O4 119.09(10) 7_665 5_565 ?
 O4 Sr1 O4 93.92(9) 3 7_665 ?
 O4 Sr1 O4 93.92(9) . 5_565 ?
 Sn1 Sr2 Sn1 73.69(2) . 7 ?
 Sn1 Sr2 Sn1 72.942(19) 7 1_455 ?
 Sn1 Sr2 Sn1 114.32(4) . 1_455 ?
 O2 Sr2 Sn1 150.31(19) 1_455 . ?
 O2 Sr2 Sn1 151.09(19) . 1_455 ?
 O2 Sr2 Sn1 36.96(19) 7 7 ?
 O2 Sr2 Sn1 128.10(10) 2_455 7 ?
 O2 Sr2 Sn1 88.93(14) 1_455 7 ?
 O2 Sr2 Sn1 91.61(12) 7 1_455 ?
 O2 Sr2 Sn1 90.10(15) . 7 ?
 O2 Sr2 Sn1 37.01(18) . . ?
 O2 Sr2 Sn1 92.15(10) 7_565 . ?
 O2 Sr2 Sn1 90.28(11) 7_565 1_455 ?
 O2 Sr2 Sn1 150.24(18) 7_565 7 ?
 O2 Sr2 Sn1 36.21(18) 1_455 1_455 ?
 O2 Sr2 Sn1 124.34(7) 2_455 . ?
 O2 Sr2 Sn1 120.92(7) 2_455 1_455 ?
 O2 Sr2 Sn1 93.80(11) 7 . ?
 O2 Sr2 O2 170.7(3) . 1_455 ?
 O2 Sr2 O2 93.86(11) . 7_565 ?
 O2 Sr2 O2 91.56(11) 1_455 7_565 ?
 O2 Sr2 O2 88.0(2) 2_455 . ?
 O2 Sr2 O2 88.04(10) 7 . ?
 O2 Sr2 O2 85.3(2) 2_455 1_455 ?
 O2 Sr2 O2 91.1(2) 2_455 7 ?
 O2 Sr2 O2 85.62(10) 7 1_455 ?
 O2 Sr2 O2 172.4(3) 7 7_565 ?
 O2 Sr2 O2 81.55(17) 2_455 7_565 ?
 O2 Sr2 O3 134.69(10) 2_455 7 ?
 O2 Sr2 O3 61.48(17) 7 7 ?
 O2 Sr2 O3 123.16(18) . 7 ?
 O2 Sr2 O3 66.21(17) 7 . ?
 O2 Sr2 O3 143.22(13) 2_455 . ?
 O2 Sr2 O3 59.03(18) 1_455 7 ?
 O2 Sr2 O4 128.62(16) 7 7_665 ?
 O2 Sr2 O4 128.17(12) 2_455 . ?
 O2 Sr2 O4 61.84(13) . 7_665 ?
 O2 Sr2 O4 125.11(12) 2_455 7_665 ?
 O3 Sr2 Sn1 89.68(8) . 1_455 ?
 O3 Sr2 Sn1 36.33(4) 7 1_455 ?
 O3 Sr2 Sn1 37.17(5) . . ?
 O3 Sr2 Sn1 94.73(6) 7 . ?
 O3 Sr2 Sn1 36.61(4) 7 7 ?
 O3 Sr2 Sn1 37.28(5) . 7 ?
 O3 Sr2 O2 119.23(19) . 1_455 ?
 O3 Sr2 O2 121.20(16) . 7_565 ?
 O3 Sr2 O2 122.74(15) 7 7_565 ?
 O3 Sr2 O2 63.82(19) . . ?
 O3 Sr2 O3 60.21(6) . 7 ?
 O3 Sr2 O4 63.30(6) . 7_665 ?
 O4 Sr2 Sn1 36.04(5) . 1_455 ?
 O4 Sr2 Sn1 98.58(7) 7_665 7 ?
 O4 Sr2 Sn1 93.32(7) . . ?
 O4 Sr2 Sn1 37.15(4) 7_665 . ?
 O4 Sr2 Sn1 96.97(7) 7_665 1_455 ?
 O4 Sr2 Sn1 93.34(7) . 7 ?
 O4 Sr2 O2 63.25(14) . 1_455 ?
 O4 Sr2 O2 60.82(16) . 7_565 ?
 O4 Sr2 O2 126.05(15) . . ?
 O4 Sr2 O2 58.38(15) 7_665 7_565 ?
 O4 Sr2 O2 123.47(17) . 7 ?
 O4 Sr2 O2 127.44(13) 7_665 1_455 ?
 O4 Sr2 O3 99.66(11) 7_665 7 ?
 O4 Sr2 O3 88.48(13) . . ?
 O4 Sr2 O3 62.06(7) . 7 ?
 O4 Sr2 O4 64.41(6) . 7_665 ?
 Sn1 O1 Sn1 166.8(3) . 3_655 ?
 Sn1 O1 Sr1 89.21(3) 3_655 . ?
 Sn1 O1 Sr1 83.39(17) 3_655 5_655 ?
 Sn1 O1 Sr1 96.61(17) 3_655 5_665 ?
 Sn1 O1 Sr1 89.21(3) . 1_655 ?
 Sn1 O1 Sr1 83.39(17) . 5_655 ?
 Sn1 O1 Sr1 96.61(17) . 5_665 ?
 Sn1 O1 Sr1 89.75(3) . . ?
 Sn1 O1 Sr1 89.75(3) 3_655 1_655 ?
 Sr1 O1 Sr1 180.0 5_665 5_655 ?
 Sr1 O1 Sr1 94.53(12) 5_665 1_655 ?
 Sr1 O1 Sr1 170.9(2) . 1_655 ?
 Sr1 O1 Sr1 94.53(12) 5_665 . ?
 Sr1 O1 Sr1 85.47(12) 1_655 5_655 ?
 Sr1 O1 Sr1 85.47(12) . 5_655 ?
 Sn1 O2 Sr2 169.6(2) . 2 ?
 Sn1 O2 Sr2 91.2(3) . 7_655 ?
 Sn1 O2 Sr2 86.7(2) . . ?
 Sn1 O2 Sr2 81.50(15) . 7_665 ?
 Sn1 O2 Sr2 85.55(18) . 1_655 ?
 Sr2 O2 Sr2 87.90(9) . 7_665 ?
 Sr2 O2 Sr2 172.4(3) 7_655 7_665 ?
 Sr2 O2 Sr2 91.35(11) 7_655 1_655 ?
 Sr2 O2 Sr2 98.9(2) 2 7_655 ?
 Sr2 O2 Sr2 85.83(9) 1_655 7_665 ?
 Sr2 O2 Sr2 94.00(12) 7_655 . ?
 Sr2 O2 Sr2 91.9(2) 2 1_655 ?
 Sr2 O2 Sr2 94.8(2) 2 . ?
 Sr2 O2 Sr2 88.3(2) 2 7_665 ?
 Sr2 O2 Sr2 170.7(3) . 1_655 ?
 Sn1 O3 Sn1 164.9(2) . 7 ?
 Sn1 O3 Sr1 88.51(10) 7 5_655 ?
 Sn1 O3 Sr1 97.49(12) . . ?
 Sn1 O3 Sr1 89.54(9) . 5_655 ?
 Sn1 O3 Sr1 97.55(12) 7 . ?
 Sn1 O3 Sr2 89.78(10) . . ?
 Sn1 O3 Sr2 83.21(11) 7 7_655 ?
 Sn1 O3 Sr2 89.86(10) 7 . ?
 Sn1 O3 Sr2 81.74(11) . 7_655 ?
 Sr1 O3 Sr1 94.85(10) . 5_655 ?
 Sr1 O3 Sr2 177.01(12) . 7_655 ?
 Sr1 O3 Sr2 82.27(9) 5_655 7_655 ?
 Sr1 O3 Sr2 93.98(11) . . ?
 Sr2 O3 Sr1 171.16(16) . 5_655 ?
 Sr2 O3 Sr2 88.91(10) . 7_655 ?
 Sn1 O4 Sn1 167.1(2) 1_455 7_565 ?
 Sn1 O4 Sr1 91.27(10) 1_455 . ?
 Sn1 O4 Sr1 83.70(11) 1_455 5_565 ?
 Sn1 O4 Sr1 83.89(11) 7_565 5_565 ?
 Sn1 O4 Sr1 91.24(10) 7_565 . ?
 Sn1 O4 Sr2 86.28(10) 7_565 7_565 ?
 Sn1 O4 Sr2 96.26(12) 1_455 . ?
 Sn1 O4 Sr2 96.22(12) 7_565 . ?
 Sn1 O4 Sr2 88.66(10) 1_455 7_565 ?
 Sr1 O4 Sr1 86.08(9) . 5_565 ?
 Sr1 O4 Sr2 168.01(15) . 7_565 ?
 Sr2 O4 Sr1 92.68(11) . . ?
 Sr2 O4 Sr1 178.76(13) . 5_565 ?
 Sr2 O4 Sr1 81.99(10) 7_565 5_565 ?
 Sr2 O4 Sr2 99.24(11) . 7_565 ?

_shelx_res_file
;
TITL SrSnO_I19VT_20_480_2_Pnab in Pnab
    srsno_i19vt_20_480_2_pnab.res
    created by SHELXL-2019/3 at 10:59:26 on 14-Jan-2025
REM Pnab (#60 with fixed user cell
CELL 0.6889 5.704117 5.720649 20.70505 90 90 90
ZERR 4 0.00015 0.000168 0.000536 0 0 0
LATT 1
SYMM 0.5+X,0.5-Y,0.5-Z
SYMM 0.5-X,+Y,-Z
SYMM -X,0.5-Y,0.5+Z
SFAC O Sr Sn
DISP O 0.0101 0.0057 30.1044
DISP Sn -0.681 1.3529 5641.0613
DISP Sr -1.161 3.0594 12162.7002
UNIT 28 12 8

L.S. 8
PLAN  5
SIZE 0.05 0.05 0.015
TEMP 146.85
CONF
LIST 4
MORE -1
fmap 2
acta
OMIT 0 0 -10
OMIT 0 0 -4
OMIT 0 2 0
OMIT 1 1 -5
OMIT 2 0 0
REM <olex2.extras>
REM <HklSrc "%.\\SrSnO_I19VT_20_480_2_Pnab.hkl">
REM </olex2.extras>

WGHT    0.183300
FVAR       1.18357
SN1   3    0.751699    0.250196    0.098256    11.00000    0.02357    0.02433 =
         0.02560   -0.00012   -0.00005   -0.00003
SR1   2    0.250000    0.251853    0.000000    10.50000    0.03126    0.03091 =
         0.03077    0.00000   -0.00047    0.00000
SR2   2    0.257895    0.243977    0.187147    11.00000    0.03305    0.03262 =
         0.02951    0.00059   -0.00014    0.00126
O1    1    0.750000    0.291397    0.000000    10.50000    0.05094    0.04547 =
         0.02940    0.00000    0.00197    0.00000
O2    1    0.747532    0.218446    0.195845    11.00000    0.04904    0.04438 =
         0.03029    0.00128    0.00137   -0.00182
O3    1    0.477956    0.024872    0.089524    11.00000    0.03079    0.03527 =
         0.04830    0.00169    0.00041   -0.00815
O4    1    0.025835    0.474782    0.103557    11.00000    0.03264    0.03654 =
         0.05119    0.00473   -0.00083   -0.00950
HKLF 4


REM  SrSnO_I19VT_20_480_2_Pnab in Pnab
REM wR2 = 0.2412, GooF = S = 1.014, Restrained GooF = 1.014 for all data
REM R1 = 0.0825 for 1101 Fo > 4sig(Fo) and 0.0873 for all 1485 data
REM 56 parameters refined using 0 restraints

END

WGHT      0.1833      0.0000

REM Highest difference peak  5.804,  deepest hole -4.333,  1-sigma level  0.987
Q1    1   0.8403  0.1726  0.0990  11.00000  0.05    5.80
Q2    1   0.8401  0.3255  0.0994  11.00000  0.05    5.79
Q3    1   0.6611  0.3274  0.0975  11.00000  0.05    5.58
Q4    1   0.6604  0.1729  0.0969  11.00000  0.05    5.56
Q5    1   0.3436  0.1721  0.1858  11.00000  0.05    3.69
;
_shelx_res_checksum                74580
_shelx_hkl_file
;
   0   0  -2 36468.7 2932.85   1
   0   0   2 25778.5 2904.48   3
   0   0   2 37269.4 2941.24   1
   0   0   2 29938.8 2905.13   6
   0   0   2 26355.3 2873.56   5
   0   0  -2 26643.1 2872.42   5
   0   0  -3-22.2998 26.4403   4
   0   0   3-21.2856 30.9089   4
   0   0  -3 9.81487 18.4027   5
   0   0   3-10.3610 19.4261   5
   0   0  -3-25.2510 36.6661   1
   0   0   3 73.5735 61.6775   1
   0   0  -3-11.6333 16.8965   2
   0   0   3 14.4319 24.2001   2
   0   0   3-23.2779 27.5998   3
   0   0  -3 28.0524 33.2596   1
   0   0   3 25.3863 42.5644   1
   0   0  -3 18.7682 22.2542   6
   0   0   3 19.5380 28.3717   6
   0   0   4 147980. 16134.5   5
   0   0  -4 140844. 16130.2   5
   0   0  -4 196630. 16204.0   4
   0   0   4 185689. 16186.5   4
   0   0  -4 157810. 16138.8   2
   0   0   4 141568. 16177.4   3
   0   0   4 196755. 16225.7   1
   0   0  -4 181033. 16230.6   1
   0   0   4 156446. 16168.0   6
   0   0  -4 153499. 16172.0   6
   0   0  -4 185573. 16210.2   1
   0   0   4 190115. 16212.9   1
   0   0   5-22.4000 32.5533   4
   0   0  -5-24.9898 46.8633   4
   0   0   5-12.6003 23.6594   5
   0   0  -5-11.4108 19.1810   5
   0   0   5-29.8897 50.1316   1
   0   0  -5-30.0319 50.3700   1
   0   0  -5-12.6847 23.8173   2
   0   0   5 26.8807 50.4063   3
   0   0  -5-32.8793 55.1422   1
   0   0   5 30.8381 44.7971   1
   0   0   5-22.4960 32.6927   6
   0   0  -5-20.9822 35.2056   6
   0   0   6 3400.40 395.909   5
   0   0  -6 3459.32 393.187   5
   0   0   6 3386.86 422.421   4
   0   0  -6 3833.49 442.040   4
   0   0  -6 3532.82 399.491   2
   0   0  -6 3491.27 444.425   3
   0   0   6 3475.50 442.208   3
   0   0   6 3705.79 454.963   1
   0   0  -6 3999.61 476.664   1
   0   0   6 3548.17 428.884   6
   0   0  -6 3273.56 420.627   6
   0   0   6 3728.98 456.655   1
   0   0  -6 3986.03 471.112   1
   0   0   7-18.6994 38.4595   4
   0   0  -7 22.3864 28.2347   5
   0   0   7 12.7837 30.3899   5
   0   0   7 28.2424 47.4014   1
   0   0  -7-28.6926 41.7182   1
   0   0  -7 24.6324 31.0512   2
   0   0  -7 26.4042 38.4006   3
   0   0   7 24.1027 57.1906   3
   0   0  -7 62.0294 68.8228   1
   0   0  -7 19.5619 49.2446   6
   0   0   7 62.2944 52.2668   6
   0   0  -8 8027.08 863.978   5
   0   0   8 7465.84 867.668   5
   0   0  -8 9433.54 910.938   4
   0   0   8 7934.17 886.870   4
   0   0  -8 8021.08 869.260   2
   0   0  -8 8447.35 919.259   3
   0   0   8 10032.2 940.079   1
   0   0  -8 9942.54 952.234   1
   0   0   8 7649.97 892.967   6
   0   0   8 10055.0 938.380   1
   0   0   9-14.2230 23.8878   4
   0   0  -9-24.8940 41.7607   1
   0   0   9 45.5836 25.3146   5
   0   0   9-18.4035 26.7585   6
   0   0  -9 45.6675 50.6629   3
   0   0   9 23.6849 28.1145   1
   0   0  -9-10.7003 23.7743   2
   0   0  10 724353. 84494.9   6
   0   0 -10 927400. 84510.9   4
   0   0 -10 891697. 84481.4   2
   0   0 -10 765732. 84513.6   3
   0   0  10 905926. 84528.5   1
   0   0 -10 999999. 84552.9   1
   0   0  10 982499. 84536.2   1
   0   0 -10 880330. 84534.3   1
   0   0  10 760919. 84477.4   5
   0   0 -11-15.0534 25.2846   4
   0   0  11-20.1779 37.8540   1
   0   0 -11-41.4498 45.9914   1
   0   0  11 9.66751 22.9730   5
   0   0  11 44.8442 33.1887   6
   0   0 -11 30.0735 26.6180   2
   0   0 -11 19.1478 35.9247   3
   0   0 -11 27.2023 27.4490   2
   0   0  11 38.3867 32.2155   1
   0   0 -11 22.3359 41.8960   1
   0   0 -12 94872.6 9576.21   2
   0   0  12 86747.8 9590.71   6
   0   0 -12 85738.3 9602.17   3
   0   0 -12 104223. 9630.80   1
   0   0  12 96392.3 9609.35   1
   0   0  12 92702.1 9576.78   5
   0   0 -12 104054. 9599.97   4
   0   0 -12 104326. 9576.63   2
   0   0 -13 12.4205 23.3022   4
   0   0 -13 17.1279 28.7328   1
   0   0 -13 8.02428 13.4884   2
   0   0 -13-15.8364 23.0144   3
   0   0  13 24.9849 23.4370   6
   0   0 -13-7.37371 16.3831   2
   0   0  13 16.4872 36.5801   1
   0   0 -13 18.4849 34.6632   1
   0   0  13 15.8441 26.5817   1
   0   0 -14 56631.3 6087.84   3
   0   0 -14 62654.0 6082.36   4
   0   0  14 54288.1 6075.86   6
   0   0  14 59319.0 6065.40   5
   0   0 -14 61689.1 6064.32   2
   0   0 -14 63992.6 6099.85   1
   0   0  14 71169.0 6101.60   1
   0   0  15-14.0547 20.4100   1
   0   0 -15 13.2878 22.2809   3
   0   0  15 13.4348 19.5101   1
   0   0 -15-10.6044 15.4013   4
   0   0  15 7.41421 13.9023   5
   0   0 -16 1472.32 187.333   1
   0   0  16 1503.62 186.275   1
   0   0  16 1483.60 183.619   1
   0   0 -16 1635.58 198.342   1
   0   0 -16 1367.04 181.814   3
   0   0 -16 1305.13 161.945   2
   0   0 -16 1511.83 178.550   4
   0   0  16 1388.49 164.874   5
   0   0 -17 12.5853 18.2750   1
   0   0  17-11.8120 19.8053   1
   0   0 -17-5.64467 12.5217   2
   0   0 -17 11.2844 18.9208   3
   0   0 -17 9.40449 15.7693   4
   0   0  17-6.62959 9.62898   5
   0   0  17 11.7802 19.7520   1
   0   0 -17-27.5814 28.3187   1
   0   0  17-8.96224 15.0279   6
   0   0 -18 97.6288 43.2716   1
   0   0  18 116.084 44.8011   1
   0   0 -18 153.358 32.9949   2
   0   0  18 201.650 41.1297   6
   0   0 -18 156.561 42.8216   3
   0   0 -18 200.977 44.7584   4
   0   0  18 180.312 35.4038   5
   0   0  18 273.612 54.7373   1
   0   0 -18 115.647 43.8978   1
   0   0  19-5.99543 12.3176   5
   0   0 -19-8.50232 15.9425   4
   0   0 -19 14.9151 13.1858   2
   0   0  19-7.81994 9.27955   6
   0   0  19-10.2226 14.8484   1
   0   0 -19-12.6178 18.3251   1
   0   0 -19-9.68574 16.2440   3
   0   0  19-10.7558 20.1656   1
   0   0 -19 11.3581 23.3260   1
   0   0 -20 48853.2 4625.64   4
   0   0  20 46253.9 4612.50   5
   0   0 -20 45121.6 4624.12   3
   0   0 -20 41208.6 4632.64   1
   0   0  20 49924.5 4630.16   1
   0   0  20 41796.8 4616.58   6
   0   0 -20 45040.2 4608.98   2
   0   0 -20 53005.4 4644.11   1
   0   0  20 49239.0 4630.45   1
   0   0 -21 7.93536 11.5232   4
   0   0 -21 4.53216 9.30801   2
   0   0  21 5.35102 11.8694   5
   0   0 -21-8.53146 14.3048   3
   0   0 -21-11.8802 22.2699   1
   0   0  21-9.40932 13.6632   1
   0   0  21-9.17070 23.0639   1
   0   0  21 6.99274 10.1548   6
   0   0  22 28333.0 3258.08   6
   0   0 -22 29519.0 3264.80   3
   0   0 -22 32477.7 3253.28   2
   0   0 -22 39225.5 3288.15   1
   0   0  22 32752.8 3269.60   1
   0   0  22 32334.6 3255.91   5
   0   0 -22 31205.8 3272.68   1
   0   0  22 35057.1 3271.29   1
   0   0 -22 37754.0 3269.92   4
   0   0 -23-7.30778 10.6122   4
   0   0 -23-4.29807 11.9513   2
   0   0 -23-10.7096 17.9564   1
   0   0  23 6.27818 12.8928   6
   0   0  23 8.08725 13.5602   1
   0   0 -23 7.70028 12.9115   3
   0   0  23 8.80909 19.5386   1
   0   0 -23-9.42100 17.6604   1
   0   0 -24 10771.8 1061.02   3
   0   0  24 11210.7 1062.83   1
   0   0 -24 10645.4 1067.07   1
   0   0  24 10428.6 1050.89   5
   0   0 -24 11611.2 1075.92   1
   0   0  24 9068.21 1052.65   6
   0   0 -25 6.77224 13.9066   4
   0   0  25-4.57802 7.67647   5
   0   0 -25 13.5584 15.0362   3
   0   0  25-5.70190 9.56055   6
   0   0  25 14.4125 15.9833   1
   0   0 -26 140.871 32.8209   3
   0   0  26 189.865 30.7475   5
   0   0  26 156.791 31.1267   6
   0   0 -27 12.5451 14.8756   4
   0   0  27-5.13931 8.62192   6
   0   0 -27-6.06181 7.19293   3
   0   0  27-4.34614 10.3095   5
   0   0  28 611.987 70.0681   5
   0   0 -28 470.701 74.1988   4
   0   0 -28 502.209 72.3537   3
   0   0 -29 10.8487 12.0314   3
   0   0  29-4.75885 6.91092   6
   0   0  30 3185.09 317.495   5
   0   0 -30 3002.86 321.149   3
   0   0  30 2933.12 318.883   6
   0   0  31-4.44149 3.72397   6
   0   0  31 7.61928 10.5922   5
   0   0  32 7960.17 795.801   6
   0   0  32 7720.16 792.953   5
   0  -1   0 7.06032 11.8427   6
   0   1   0-6.26836 12.8764   6
   0  -1   0-6.09563 12.5219   4
   0   1   0 5.98079 13.2698   4
   0   1   0-6.56325 11.0097   3
   0  -1   0-6.58170 9.56318   3
   0  -1   0-6.00015 12.3259   5
   0   1   0-5.45238 10.2267   5
   0   1   0-14.6403 27.4453   2
   0  -1   0-25.6801 30.4465   2
   0  -1  -1-21.2315 17.8292   2
   0  -1   1-28.6860 34.0242   2
   0   1   1 19.2994 21.4280   2
   0   1  -1 37.3518 41.4348   2
   0   1   1 16.0921 17.8763   4
   0  -1  -1 8.32834 15.6466   4
   0  -1   1 9.23368 10.9970   4
   0   1  -1 17.5809 12.2651   4
   0  -1   1 15.0882 12.6918   6
   0   1  -1 6.64324 11.1873   6
   0   1   1 6.58739 9.62213   6
   0   1  -1 7.53746 14.1678   3
   0  -1  -1 13.7856 15.3236   3
   0   1   1 19.6538 13.4932   3
   0   1   1 6.13888 11.5550   5
   0  -1   1 16.0291 14.8923   5
   0   1  -1 9.33963 11.1220   5
   0  -1  -1-7.13954 14.6978   5
   0   1  -2 4.70714 9.66659   5
   0  -1   2 5.47064 9.17305   5
   0   1   2-5.71817 13.5588   2
   0  -1   2-30.2282 35.8366   2
   0   1  -2-21.5975 25.6047   2
   0  -1  -2-15.6285 26.2029   2
   0   1  -2-7.34582 10.6668   6
   0   1  -2 6.65577 11.1598   3
   0  -1   2-6.93989 13.0094   3
   0   1   2 9.81857 20.1618   4
   0   1  -2 3.30378 7.32883   4
   0   1  -2-15.3701 19.3275   1
   0   1  -2-3.36073 7.45511   4
   0  -1   2 15.5725 26.1089   1
   0   1   2-4.83967 12.1720   1
   0   1   2 6.88639 12.9091   6
   0   1   2-6.72759 12.6115   5
   0  -1  -2 35.2996 18.7158   3
   0   1   2 6.29162 7.46017   3
   0   1  -2 17.3678 20.5904   1
   0  -1   2-7.05195 11.8240   1
   0   1   2-13.1283 19.0623   1
   0  -1  -2 5.24646 13.1949   1
   0   1  -3 465.421 70.3226   6
   0  -1  -3 526.560 70.5016   6
   0  -1   3 481.845 65.4064   5
   0   1   3 378.038 66.9186   6
   0   1  -3 589.356 66.2643   5
   0   1   3 457.267 68.4453   5
   0  -1   3 688.579 98.5948   1
   0   1   3 447.024 98.1692   1
   0  -1   3 457.148 125.266   2
   0   1   3 655.381 90.3984   4
   0  -1  -3 455.214 89.9333   4
   0   1  -3 503.665 58.6493   4
   0  -1   3 399.503 56.3363   4
   0   1   3 418.981 67.1935   3
   0  -1  -3 413.225 90.8063   1
   0   1   3 568.665 83.1538   1
   0   1  -3 445.171 70.1537   3
   0  -1   3 508.709 70.5386   3
   0  -1  -3 375.344 68.5319   3
   0   1  -3 516.579 94.5517   1
   0   1  -4 7.69799 14.4309   6
   0  -1   4-9.47465 15.8861   6
   0  -1   4 7.00284 15.5328   3
   0  -1   4-18.8189 38.6430   1
   0   1  -4 54.9399 65.1328   1
   0   1   4 22.1915 26.3092   1
   0  -1  -4-6.65520 11.1595   6
   0   1   4-6.42949 10.7811   6
   0  -1   4 5.64770 10.5881   5
   0   1  -4-23.2293 43.5432   2
   0   1  -4-24.8316 12.4910   5
   0   1   4 7.28539 13.6575   5
   0  -1  -4 17.1408 32.1305   4
   0   1  -4 2.95635 7.01202   4
   0  -1   4-3.05976 7.25712   4
   0  -1  -4-21.0343 43.1919   1
   0  -1  -4-8.43508 15.8124   3
   0   1   4 6.82148 14.0083   3
   0   1  -4-21.6353 36.2738   1
   0  -1   5 507.937 114.088   2
   0   1  -5 514.717 104.279   2
   0  -1   5 410.519 59.8724   5
   0  -1  -5 338.830 58.2194   6
   0   1   5 385.320 62.7827   6
   0  -1   5 341.132 62.1613   3
   0  -1   5 414.511 99.6106   1
   0   1  -5 784.165 139.145   1
   0  -1   5 405.296 52.9311   4
   0  -1  -5 493.370 99.1007   4
   0   1   5 675.601 104.320   4
   0  -1  -5 630.891 116.176   1
   0   1   5 304.822 94.7563   1
   0   1  -5 558.865 74.7974   3
   0   1   5 325.123 60.6671   3
   0  -1   5 437.216 71.1734   6
   0   1  -5 501.521 69.8968   6
   0   1  -6 20.9206 39.2153   2
   0  -1   6-27.9848 33.1768   2
   0   1   6-7.78465 18.4581   5
   0   1  -6-4.35864 10.3351   5
   0  -1   6-6.32424 10.6037   5
   0  -1  -6-20.6867 30.0366   4
   0   1   6 18.5917 31.1707   4
   0   1  -6-3.84517 12.0612   4
   0   1  -6-28.3826 41.2107   1
   0  -1   6 24.7107 41.4296   1
   0   1   6-24.0990 45.1731   1
   0   1   6-7.97816 11.5845   3
   0  -1  -6-10.1322 16.9878   3
   0  -1   6 16.5973 17.0407   3
   0   1  -6 10.0742 22.3440   3
   0   1   6 22.9580 38.4912   1
   0   1  -6 85.4532 67.5380   1
   0  -1  -6-23.2395 38.9632   1
   0  -1   6-10.9259 15.8644   6
   0   1   6 6.90095 10.0205   6
   0  -1  -6 6.75739 11.3298   6
   0  -1  -7 4358.03 409.694   1
   0   1  -7 3733.29 423.474   1
   0   1   7 4046.40 404.330   1
   0   1  -7 3163.24 324.642   4
   0  -1   7 2608.98 317.449   4
   0  -1  -7 2563.45 368.881   4
   0   1  -7 4788.43 394.468   2
   0  -1   7 4590.39 428.276   2
   0   1  -7 2757.25 343.432   3
   0   1   7 2781.45 333.060   3
   0  -1  -7 2664.45 339.730   3
   0   1   7 2820.97 328.700   6
   0  -1   7 3477.30 347.854   6
   0  -1  -7 2904.84 328.790   6
   0   1  -7 2867.92 318.671   5
   0   1   7 3106.13 332.698   5
   0  -1   7 4136.34 409.238   1
   0   1  -7 5065.62 448.471   1
   0   1   7 4483.22 415.383   1
   0   1  -8-4.83266 9.92373   5
   0   1   8 8.58453 20.3545   5
   0  -1   8-7.57892 15.5627   5
   0  -1  -8-21.1319 25.0525   4
   0   1  -8-8.25859 11.9915   4
   0  -1   8 5.11638 10.5063   4
   0   1   8-8.51714 14.2800   6
   0  -1   8 12.5330 18.1977   6
   0  -1  -8 12.9990 24.3666   3
   0   1   8-22.9217 42.9663   1
   0  -1   8-23.2711 39.0161   1
   0   1  -8 25.4995 47.7983   1
   0  -1   8 24.5674 35.6711   1
   0  -1  -8 21.7673 36.4947   1
   0   1  -8 13.9094 26.0730   3
   0   1  -8 27.6836 46.4140   1
   0   1  -9 1271.78 151.207   5
   0   1   9 1313.60 164.613   5
   0  -1  -9 1153.68 191.071   4
   0  -1   9 1170.25 151.420   4
   0   1  -9 759.075 156.287   4
   0   1  -9 1426.85 186.864   3
   0  -1  -9 1637.18 191.292   3
   0   1  -9 2363.52 258.475   1
   0   1   9 2385.63 237.901   1
   0  -1   9 2076.13 231.908   1
   0  -1  -9 2087.79 229.865   1
   0  -1   9 1153.78 170.534   6
   0   1   9 1115.78 161.726   6
   0  -1  -9 1798.99 233.747   1
   0   1   9 1941.67 222.183   1
   0   1  10-10.1355 18.9989   5
   0  -1  10 9.22184 17.2863   5
   0  -1 -10 23.2883 39.0448   1
   0   1  10-19.4522 28.2440   1
   0   1 -10-21.9626 36.8222   1
   0  -1  10-20.0770 29.1511   1
   0  -1 -10 18.9560 35.5327   4
   0  -1  10 6.13433 11.4989   4
   0   1 -10-12.1418 17.6296   4
   0   1 -10 23.9768 49.2337   1
   0  -1 -10 15.2029 22.0742   3
   0  -1  10 21.4763 36.0069   1
   0   1  10 20.4448 29.6852   1
   0  -1 -10-18.9635 42.0594   1
   0   1  10-10.5638 19.8017   6
   0  -1  10-13.3438 15.8196   6
   0   1 -10 16.9140 20.0521   3
   0  -1 -11 369.429 91.9261   1
   0   1  11 197.955 64.2425   1
   0  -1  11 476.764 87.0319   1
   0   1 -11 160.284 58.1664   3
   0  -1 -11 576.605 98.5456   1
   0   1  11 541.569 93.9063   1
   0  -1  11 455.341 87.4467   1
   0  -1  11 355.384 56.1837   5
   0   1  11 137.188 43.5253   5
   0  -1 -11 367.636 80.7228   4
   0  -1  11 242.998 44.1738   4
   0   1 -11 461.636 68.5399   4
   0   1 -11 372.984 87.1183   1
   0  -1 -11 159.488 59.3677   3
   0  -1  11 470.337 72.8566   6
   0  -1 -11 287.271 35.0387   2
   0  -1 -12 2.00977 5.32773   2
   0   1 -12-18.1415 26.3408   1
   0  -1 -12 20.1568 23.8963   1
   0  -1  12-33.8679 34.7719   1
   0   1 -12-17.4917 29.3263   3
   0  -1  12 18.1970 30.5088   1
   0   1 -12-10.6793 25.3212   4
   0  -1 -12-16.1870 27.1389   3
   0   1  12 12.6216 14.9632   6
   0  -1  12 13.2710 24.8762   6
   0  -1  12 10.3315 24.4964   5
   0   1  12-10.2025 14.8137   5
   0   1 -12 20.0083 29.0514   1
   0  -1 -12-16.0347 23.2819   1
   0  -1  13 52.8660 30.2531   5
   0   1  13 19.9056 18.1530   5
   0   1  13 179.373 53.6411   1
   0  -1 -13 193.491 71.0625   1
   0   1 -13 165.950 52.5403   1
   0  -1  13 200.128 53.6867   1
   0  -1 -13 37.9210 12.7815   2
   0   1 -13 77.9785 32.4436   4
   0  -1 -13 190.328 49.6101   4
   0  -1 -13 47.2424 18.1977   2
   0  -1  13 116.853 50.9593   1
   0   1  13 110.672 48.3181   1
   0   1  13 26.6392 23.4473   6
   0  -1  13 90.2298 31.3874   6
   0  -1 -13 64.3163 38.7885   3
   0   1 -13 34.3412 29.6620   3
   0  -1 -13 147.003 46.6597   1
   0   1 -13 56.8552 42.6366   1
   0   1 -14 15.5887 26.1361   3
   0  -1 -14 15.6892 18.6002   3
   0  -1 -14 28.0415 28.7903   4
   0  -1 -14 3.52874 10.2477   2
   0   1  14 14.3141 23.9990   1
   0   1  14-12.7934 21.4494   6
   0  -1  14-12.3556 14.6482   6
   0  -1 -14-2.16728 6.55146   2
   0   1  14 14.0318 33.2703   1
   0   1 -14 15.1515 28.4012   1
   0  -1 -14-17.9160 26.0136   1
   0  -1  14-14.0223 23.5097   1
   0   1  14 8.99419 18.4688   5
   0  -1  14 10.6008 17.7735   5
   0   1 -14-10.4847 19.6536   2
   0  -1 -14-13.4898 25.2865   1
   0   1 -14-17.3284 25.1604   1
   0  -1 -15 30.1895 31.5805   3
   0  -1 -15 76.8999 37.7074   4
   0   1 -15 118.437 33.0572   4
   0  -1 -15 28.5675 16.9566   2
   0  -1  15 160.837 52.3536   1
   0   1  15 41.4958 31.2691   1
   0   1  15 49.0099 25.8766   6
   0  -1  15 11.7260 18.0691   6
   0  -1 -15 25.7021 11.5470   2
   0  -1  15 131.989 43.2780   1
   0   1 -15 83.5721 40.8980   1
   0  -1 -15 116.416 50.6296   1
   0   1  15-13.0156 27.4026   1
   0  -1  15 83.5542 33.3137   5
   0   1  15 101.141 28.0256   5
   0   1 -15 77.3909 28.7366   2
   0   1 -15 95.4262 46.5799   1
   0  -1 -15 103.026 40.8448   1
   0  -1 -16-14.3672 24.0881   3
   0  -1 -16-11.7553 22.0354   4
   0   1 -16 7.77560 14.5757   4
   0  -1 -16-3.55626 8.94437   2
   0   1  16 12.5852 21.1006   1
   0   1  16-10.7971 15.6774   6
   0  -1  16 11.0472 16.0407   6
   0  -1 -16 32.5079 27.2514   1
   0   1  16-12.1191 22.7173   1
   0   1 -16-13.3336 33.5326   1
   0  -1  16 10.1431 20.8281   5
   0   1  16 7.50398 12.5816   5
   0   1 -16 9.00157 21.3435   2
   0  -1 -16-11.8713 19.9036   1
   0  -1 -17 284.937 63.0122   3
   0  -1  17 331.152 55.4378   5
   0  -1  17 300.997 59.0665   1
   0   1  17 233.618 57.3718   1
   0  -1 -17 319.197 72.9051   1
   0  -1 -17 137.107 29.9075   2
   0   1 -17 276.210 51.4124   4
   0  -1 -17 287.454 59.0501   4
   0  -1 -17 215.197 36.8937   2
   0  -1  17 352.642 67.1425   1
   0   1  17 310.231 60.5673   1
   0   1  17 190.765 46.9589   6
   0  -1  17 352.190 60.1906   6
   0   1 -17 339.068 54.2457   2
   0   1 -17 184.604 57.4387   1
   0  -1 -17 208.586 53.7917   1
   0   1 -18-11.1549 9.35203   3
   0  -1 -18 12.6358 14.9807   3
   0  -1  18 9.27348 19.0425   5
   0   1  18 6.36592 11.9335   5
   0  -1  18 10.7420 20.1360   1
   0   1 -18-11.4859 16.6776   1
   0  -1 -18-14.2753 20.7276   1
   0  -1 -18-10.6234 15.4254   4
   0   1 -18-7.31255 12.2608   4
   0  -1 -18-6.23541 6.28361   2
   0  -1 -18 3.22004 11.1304   2
   0   1  18-10.3362 19.3754   1
   0  -1  18-12.5195 23.4680   1
   0  -1  18-9.68092 16.2314   6
   0   1  18 8.95827 13.0078   6
   0   1 -18 7.45984 16.5458   2
   0  -1 -18-10.6503 17.8567   1
   0   1 -18-13.2086 19.1789   1
   0   1 -19 288.373 59.1381   3
   0  -1 -19 390.169 72.3737   3
   0  -1 -19 335.018 64.6712   4
   0   1 -19 373.579 57.6588   4
   0  -1 -19 175.691 37.8841   2
   0  -1  19 433.972 73.9080   1
   0   1  19 362.476 59.4023   6
   0  -1  19 330.869 59.0465   6
   0  -1 -19 351.528 45.5734   2
   0  -1  19 438.794 64.7843   5
   0   1  19 364.573 52.9759   5
   0   1 -19 313.892 53.9606   2
   0   1 -19 494.795 80.2747   1
   0  -1  19 329.144 61.9558   1
   0  -1 -19 465.595 70.5263   1
   0   1 -19 307.951 68.5474   1
   0   1  20-10.2256 19.1714   1
   0  -1  20 18.5905 22.0427   1
   0   1 -20-10.5310 24.9722   1
   0  -1 -20-13.5250 27.7746   1
   0  -1 -20-11.0398 18.5129   3
   0  -1 -20-9.46061 17.7377   4
   0   1 -20 6.76369 15.0059   4
   0  -1 -20-2.57473 9.89800   2
   0  -1  20-11.0257 22.6430   1
   0   1  20 17.5381 18.0102   1
   0   1  20 15.0728 14.1317   6
   0   1  20 5.39996 12.8090   5
   0  -1  20 16.6416 17.0899   5
   0   1 -20 6.40466 13.1566   2
   0  -1 -20 9.23963 17.3235   1
   0   1 -20-12.0417 24.7292   1
   0  -1 -21 8.97988 16.9467   1
   0   1 -21 34.0369 25.2401   1
   0  -1 -21 4.25809 9.64603   2
   0   1  21 24.3435 18.1041   1
   0  -1  21 10.2153 17.2389   1
   0   1 -21 6.10364 12.6860   2
   0  -1  21 15.9810 15.1062   6
   0   1  21 7.06248 14.6343   6
   0   1  21 35.9548 15.6485   5
   0  -1  21 39.1021 18.6463   5
   0  -1 -21 10.2946 19.3965   3
   0   1 -21 26.3305 18.1288   3
   0   1  21 29.1991 20.0819   1
   0  -1 -21 25.7388 26.4987   1
   0   1 -21 19.7965 18.6576   1
   0   1 -22 11.0291 20.6769   1
   0  -1 -22 16.8316 17.2845   1
   0   1 -22-8.17157 15.3216   3
   0  -1 -22-9.59537 11.3811   3
   0  -1 -22-12.3858 20.7689   1
   0  -1  22-7.45722 10.8334   6
   0  -1 -22-8.36796 14.0341   4
   0   1 -22-13.3339 20.9146   4
   0   1  22 15.1034 14.1599   1
   0  -1  22-9.67114 19.8618   1
   0  -1  22 7.34287 10.6675   5
   0  -1  22-8.51268 18.8837   1
   0   1 -22-5.68555 11.6800   2
   0   1 -23 22.8123 18.2755   3
   0   1 -23 18.7416 19.4724   1
   0   1  23 18.7202 15.9748   6
   0  -1  23 27.9030 18.7318   6
   0   1 -23 25.4761 18.7349   4
   0  -1 -23 55.1817 24.9059   4
   0  -1  23 18.3894 24.5567   1
   0   1  23 49.2668 20.6553   1
   0   1 -23 32.5090 17.2552   2
   0  -1  23 40.1426 20.4105   1
   0   1  23 18.5043 9.95775   5
   0  -1  23 68.9903 22.5973   5
   0  -1 -24 7.54086 15.4852   4
   0   1 -24 6.15951 12.6490   4
   0  -1  24-7.67579 15.7622   1
   0  -1  24-6.42379 12.0424   5
   0   1  24 4.47842 9.19743   5
   0   1 -24 8.95649 15.0172   1
   0   1 -24 7.10771 8.42799   3
   0   1 -24-5.17062 11.4692   2
   0   1  24-5.93832 8.62383   6
   0  -1  24 6.66073 7.89820   6
   0   1 -25-5.99400 14.2158   4
   0  -1 -25-7.14228 13.3920   4
   0   1  25 4.23530 10.0473   5
   0   1 -25 8.51628 21.4198   1
   0  -1  25 6.24762 7.41381   6
   0   1 -25 6.64353 14.7384   3
   0   1 -25 5.09884 10.4749   2
   0  -1 -26-7.20769 12.0845   3
   0   1 -26 6.31255 9.16589   3
   0   1  26-4.12080 6.90927   5
   0  -1 -26 6.78075 9.84568   4
   0   1 -26-4.84304 11.4833   2
   0  -1  26 5.87290 9.84669   6
   0   1  26-5.42372 11.1373   6
   0   1  27-5.14055 8.63004   6
   0  -1  27-5.62832 6.68731   6
   0  -1 -27-6.74966 12.6599   3
   0   1 -27 29.6472 16.4916   3
   0   1  27 7.84796 8.71440   5
   0  -1  27 10.8887 11.1882   5
   0   1 -28 5.74619 10.7711   3
   0  -1 -28-6.33243 10.6169   3
   0   1  28-4.96887 7.21462   6
   0  -1  28-5.31928 7.72341   6
   0  -1 -28 6.23794 10.4584   4
   0   1  28 3.84557 7.89644   5
   0  -1  28 5.14461 9.64346   5
   0   1 -29 27.1231 15.1088   3
   0  -1 -29 41.5986 17.8688   3
   0   1  29 33.1103 13.3683   6
   0  -1  29 75.5327 18.4993   6
   0  -1 -29 35.3377 15.5201   4
   0  -1  29 44.6019 17.2519   5
   0   1  29 55.2693 14.5705   5
   0  -1 -30-5.61841 9.42290   3
   0   1 -30 5.08885 7.39286   3
   0   1  30-4.58319 6.65910   6
   0  -1  30-4.79754 8.99619   6
   0  -1 -30 5.64241 8.19621   4
   0  -1  30-4.69340 8.80106   5
   0   1  30-3.58252 9.96346   5
   0   1  31-4.37327 7.33335   6
   0  -1 -31 5.27627 9.89114   3
   0   1 -31 4.81705 9.03042   3
   0   1  32-3.42310 5.74079   5
   0   1  32 4.24760 6.16892   6
   0  -1  32-4.32887 6.28690   6
   0   1  33 6.60432 6.81240   5
   0   2   0 721822. 70240.1   5
   0  -2   0 753218. 70248.6   5
   0  -2   0 468636. 70321.8   2
   0   2   0 778597. 70280.8   2
   0   2   0 739083. 70246.4   3
   0  -2   0 712040. 70248.9   3
   0  -2   0 682519. 70250.7   6
   0   2   0 676501. 70243.4   6
   0  -2   0 684560. 70250.9   4
   0   2  -1 36.6684 28.9446   4
   0  -2   1 144.164 37.1373   4
   0   2   1 63.7202 37.1940   4
   0  -2  -1 59.0453 34.6558   4
   0   2   1 41.4234 28.5625   6
   0   2  -1 24.2642 27.9217   6
   0  -2   1 103.472 34.2441   6
   0  -2  -1 79.5006 32.9405   6
   0   2  -1 54.8746 28.4295   3
   0  -2  -1 19.2106 25.0521   3
   0  -2  -1 74.5405 32.8823   5
   0  -2   1 32.2392 27.8296   5
   0   2   1 114.521 34.5111   5
   0  -2   1 44.1421 111.210   2
   0  -2  -1 72.4197 74.6487   2
   0   2  -1 96.3553 70.7294   2
   0  -2  -2 495.265 73.6643   5
   0   2   2 511.434 72.1066   5
   0   2  -2 476.013 79.1480   1
   0   2  -2 311.936 61.6372   3
   0   2   2 668.506 87.0708   2
   0  -2   2 370.405 65.2340   5
   0  -2   2 268.281 136.622   2
   0   2  -2 574.392 69.0920   4
   0  -2  -2 540.384 85.3630   4
   0   2   2 586.979 81.6996   4
   0  -2   2 475.090 79.7981   1
   0   2  -2 386.560 68.9877   3
   0  -2  -2 345.897 70.1424   3
   0   2   2 424.374 69.8713   6
   0  -2   2 439.767 73.7841   6
   0  -2   2 347.542 54.2830   1
   0  -2  -3-9.57694 17.9576   5
   0   2   3-9.12521 13.2574   6
   0   2  -3 5.61767 10.5401   5
   0  -2   3-42.7643 50.7001   2
   0   2   3 26.9179 21.1126   2
   0  -2  -3 21.7150 40.7069   2
   0   2  -3-8.04728 11.6933   3
   0  -2  -3-13.1024 26.9082   4
   0   2  -3-5.26606 13.2514   4
   0   2  -3 10.4503 12.3975   1
   0  -2  -3 3.68977 11.9883   1
   0   2   3 26.9730 25.0018   1
   0  -2  -3 9.89187 18.5477   3
   0  -2   3 10.9120 20.4595   6
   0  -2  -3 8.67913 21.8317   1
   0   2   3 9.61333 9.31670   1
   0  -2   3 13.0159 26.7306   1
   0  -2   4 3019.71 328.290   5
   0   2  -4 2964.44 321.523   5
   0   2   4 3548.54 323.302   2
   0  -2  -4 3259.17 347.875   1
   0   2  -4 3286.12 333.390   1
   0   2   4 2834.47 317.430   1
   0  -2  -4 3991.49 368.651   4
   0   2  -4 2666.75 317.093   4
   0   2  -4 3062.96 317.007   4
   0  -2   4 3191.62 341.287   6
   0   2   4 2830.62 326.737   3
   0  -2  -4 2521.38 334.263   3
   0   2   4 2669.06 343.158   1
   0   2  -4 3302.71 371.595   1
   0   2  -4 3148.63 331.729   3
   0   2   4 3170.49 333.941   6
   0   2  -5-5.44786 16.4792   5
   0   2   5 3.61951 12.8898   2
   0  -2   5-37.2637 69.8530   2
   0   2  -5 3.63238 8.08299   4
   0  -2  -5 16.3023 23.6794   4
   0   2  -5 11.6654 21.8763   1
   0   2  -5 3.79461 8.44167   4
   0  -2  -5 9.78382 14.2209   3
   0   2   5 7.29509 16.1932   3
   0  -2  -5 16.0061 20.1374   1
   0  -2   5 9.27267 21.9957   1
   0   2  -5-20.1392 33.7714   1
   0   2   5 15.8000 29.6240   1
   0   2  -5 16.5730 20.8499   3
   0   2   5 6.50351 15.4341   1
   0  -2   5 18.6038 44.1155   1
   0  -2   5 10.9553 15.9203   6
   0   2   5 8.24288 13.8355   6
   0   2  -6 18691.2 2012.89   5
   0  -2   6 20815.2 2035.55   6
   0   2  -6 19669.9 2007.68   4
   0   2  -6 22248.3 2063.19   1
   0   2   6 25309.0 2036.33   1
   0  -2   6 25021.9 2094.76   1
   0  -2  -6 20541.2 2053.82   1
   0  -2  -6 17064.6 2026.13   3
   0  -2   6 19190.4 2044.64   1
   0   2   6 28269.7 2083.74   1
   0   2  -6 29342.9 2106.31   1
   0  -2  -6 25871.1 2046.73   1
   0   2  -6 18200.8 2024.38   3
   0   2   6 18027.8 2003.60   2
   0  -2   6 21273.6 2159.05   2
   0  -2  -7 9.39293 17.7967   3
   0   2  -7 150.628 38.6822   3
   0   2   7 4.62944 12.0844   2
   0   2   7 17.8955 36.8378   1
   0   2  -7 20.9814 39.4145   1
   0  -2  -7 51.1416 35.6416   1
   0  -2   7 105.828 40.0670   1
   0  -2   7 26.9055 19.7042   5
   0  -2   7 60.9913 80.8828   2
   0   2   7 34.0336 23.7975   5
   0   2  -7 43.7832 17.9642   5
   0   2  -7 26.9467 15.4857   4
   0  -2   7 2.90104 9.76906   4
   0   2  -7 18.4031 34.5935   1
   0  -2  -7-15.6469 26.3611   1
   0  -2  -7 56.6022 44.8105   4
   0   2   7 13.7634 8.18787   2
   0   2   8 5898.12 571.145   1
   0   2  -8 4628.01 582.812   1
   0  -2  -8 6344.58 585.970   1
   0   2   8 5261.67 541.751   6
   0  -2  -8 4889.15 581.584   4
   0   2  -8 4876.86 525.876   4
   0  -2   8 4875.27 525.773   4
   0  -2  -8 4900.49 550.229   3
   0   2  -8 5798.48 553.332   3
   0  -2   8 4637.00 536.792   5
   0   2  -8 5125.49 532.336   5
   0  -2   8 8136.86 667.822   2
   0   2  -8 8697.02 629.146   1
   0  -2   8 4955.43 568.617   1
   0   2   8 7163.55 602.098   1
   0  -2  -8 5748.02 576.004   1
   0  -2   9 26.2989 21.1126   5
   0  -2  -9 20.3502 20.3622   3
   0   2  -9 56.9289 42.6875   1
   0  -2  -9 33.0713 42.1919   1
   0  -2   9 89.7665 49.0945   1
   0   2   9 101.378 58.8334   1
   0   2   9 59.9010 42.2418   1
   0  -2  -9 14.9467 40.2588   1
   0  -2  -9 18.9700 23.5927   4
   0   2  -9 88.3708 19.8069   4
   0  -2   9 77.2021 17.6691   4
   0   2   9 98.4352 29.1525   6
   0  -2   9 11.4253 26.3245   6
   0   2  -9 154.682 40.3378   3
   0   2  -9 21.9251 41.7120   1
   0  -2  10 249001. 25196.9   4
   0  -2 -10 195790. 25242.8   4
   0   2  10 272591. 25216.8   5
   0  -2  10 249217. 25228.3   6
   0   2  10 272516. 25212.4   6
   0  -2 -10 264638. 25226.2   3
   0   2 -10 281195. 25230.7   3
   0  -2  10 251762. 25208.7   5
   0   2 -10 363188. 25280.3   1
   0  -2  10 243211. 25238.7   1
   0  -2 -10 306271. 25255.1   1
   0   2  10 159677. 25221.8   1
   0   2 -11-11.5557 25.6298   3
   0  -2  11 6.98989 15.5033   5
   0   2 -11 16.5033 27.6694   1
   0   2  11 15.3216 22.2467   1
   0   2  11-7.16989 15.9025   6
   0  -2  11-11.9859 17.4035   6
   0   2  11 8.13162 11.8073   5
   0  -2 -11-17.9274 30.0570   4
   0   2 -11 5.12136 12.1434   4
   0   2  11-15.5317 26.0403   1
   0  -2 -11 11.1702 20.9385   3
   0   2 -11-21.5021 31.2204   1
   0  -2 -11-13.3561 19.3928   1
   0  -2  11-3.50678 9.75044   4
   0   2 -12 36282.8 3529.31   1
   0  -2 -12 39941.4 3496.96   1
   0   2  12 36904.8 3501.96   1
   0  -2  12 40562.3 3523.01   1
   0  -2  12 31450.5 3457.22   4
   0  -2 -12 31537.8 3501.54   4
   0  -2  12 33360.9 3471.13   5
   0   2 -12 37577.9 3494.29   3
   0  -2 -12 29202.8 3484.14   3
   0  -2  12 35097.4 3496.76   1
   0   2 -12 48389.5 3522.07   1
   0   2  12 41307.8 3512.16   1
   0   2  12 34499.7 3474.80   5
   0  -2  12 30768.0 3485.42   6
   0   2  12 34542.0 3472.27   6
   0   2  13 8.75603 19.4772   5
   0  -2 -13 31.8948 32.7801   4
   0   2 -13 7.03821 11.8939   4
   0  -2  13 17.4702 12.7703   4
   0  -2  13-12.8642 18.7377   1
   0   2  13 27.6048 32.7601   1
   0  -2  13 12.4522 14.8374   6
   0   2  13 16.6232 17.1319   6
   0  -2  13 8.09805 16.6951   5
   0   2 -13 26.7140 27.4676   3
   0  -2  13 15.7881 32.4533   1
   0   2  13 41.7977 36.9641   1
   0   2 -13 19.2930 36.1951   1
   0  -2  14 36106.3 2940.18   1
   0  -2 -14 33621.9 2916.80   1
   0   2  14 34585.3 2925.42   1
   0   2 -14 30793.8 2942.04   1
   0  -2 -14 31496.2 2931.70   4
   0   2 -14 27465.1 2892.41   4
   0  -2  14 27084.3 2886.10   4
   0  -2  14 31449.8 2904.06   5
   0   2 -14 24736.1 2915.03   3
   0   2  14 25351.2 2900.26   5
   0  -2  14 24257.8 2907.62   6
   0   2  14 26508.6 2900.05   6
   0   2  14 29946.4 2919.85   1
   0  -2  14 29658.5 2918.57   1
   0   2 -14 32856.3 2925.27   1
   0   2  15 9.65818 11.4680   5
   0  -2  15 9.76203 16.3795   5
   0   2 -15 5.95220 13.2171   4
   0  -2 -15 42.6200 26.6378   4
   0  -2  15 5.33974 12.6770   4
   0  -2  15-12.5290 18.2031   6
   0   2  15-9.54094 16.0091   6
   0   2 -15 42.8322 29.3240   3
   0  -2  15 14.4142 20.9387   1
   0   2 -15-17.5046 32.8183   1
   0  -2 -15 10.4100 23.0973   1
   0   2 -15-12.3879 17.9982   1
   0  -2  15 23.2209 21.7730   1
   0   2  15-12.6128 21.1562   1
   0   2 -16 4629.78 442.314   2
   0   2 -16 4393.30 423.402   4
   0   2  16 2324.17 420.891   5
   0  -2 -16 4105.36 458.804   3
   0   2 -16 2902.49 439.555   3
   0   2  16 3718.90 437.992   6
   0  -2  16 3738.89 440.336   6
   0  -2  16 5544.99 465.641   1
   0   2  16 5540.31 453.760   1
   0  -2 -16 4488.19 439.730   1
   0  -2 -16 4733.73 474.247   1
   0  -2  16 4632.49 446.315   1
   0   2 -16 4688.11 448.602   1
   0  -2  17-11.1301 18.6702   5
   0   2  17 18.2383 18.7348   5
   0   2  17-10.6826 12.6788   6
   0  -2  17-11.9971 14.2356   6
   0  -2 -17-9.41077 20.8810   1
   0   2 -17 15.2830 22.1985   1
   0  -2 -17-15.8030 18.7445   3
   0   2  17 11.3047 21.1989   1
   0   2 -17 21.2620 25.2138   1
   0   2 -17 14.3560 20.8532   3
   0  -2 -17 12.1625 24.9816   4
   0   2  17 30.4413 24.0668   1
   0  -2  17 9.99521 22.1767   1
   0   2 -17 18.7954 19.3065   2
   0  -2  18 23.1622 24.5913   5
   0   2  18 99.0406 27.5183   5
   0  -2  18 57.6248 29.6527   6
   0   2  18 11.1897 17.4123   6
   0   2 -18 28.6768 34.5691   1
   0  -2 -18 43.8250 25.1612   1
   0  -2 -18 79.1895 35.6810   3
   0   2 -18 114.031 37.3970   1
   0  -2 -18 75.0217 44.0193   1
   0   2  18 33.6378 27.3133   1
   0   2 -18 27.2194 26.2686   3
   0   2  18 102.328 32.7573   1
   0  -2  18 90.7960 39.7016   1
   0   2 -18 46.0363 19.2402   4
   0  -2 -18 33.7784 25.7459   4
   0  -2  18 135.452 36.8085   1
   0   2 -18 62.0102 30.3574   2
   0  -2 -19 10.5401 15.3088   4
   0   2 -19 5.07620 12.0421   4
   0   2 -19-13.8708 28.4847   1
   0  -2 -19 25.4877 15.9301   1
   0  -2  19 10.9533 15.9085   6
   0   2  19-10.7012 17.9457   6
   0  -2  19 18.0035 16.8780   1
   0   2 -19 8.05021 22.3853   2
   0   2  19-10.7123 12.7055   1
   0  -2 -19-14.4931 27.1698   1
   0  -2 -19-15.5443 13.0364   3
   0  -2  19 12.3276 25.3162   1
   0   2  19-8.53303 15.9996   1
   0  -2  19-11.7413 17.0523   5
   0   2  19 7.73530 17.1606   5
   0  -2  20 33017.8 2997.17   6
   0   2  20 26126.0 2985.66   6
   0   2 -20 27729.6 2993.50   3
   0  -2 -20 26259.7 3009.47   3
   0  -2  20 27347.1 2994.20   5
   0  -2 -20 34435.4 2997.49   4
   0   2 -20 32983.9 2993.10   1
   0  -2  20 31780.0 2989.60   1
   0   2  20 22798.7 2987.26   1
   0  -2 -20 34056.4 3016.01   1
   0   2 -20 27895.1 2973.29   4
   0   2  20 36005.3 2990.51   1
   0   2 -21-8.96807 16.8120   1
   0  -2  21-11.1730 13.2479   5
   0   2  21-6.23899 10.4627   5
   0   2 -21-5.13964 12.1885   4
   0  -2  21 55.1939 32.0566   1
   0   2 -21 10.2702 14.9137   3
   0  -2  21-7.84447 18.6010   1
   0   2 -21-6.97812 10.1346   2
   0  -2  21-9.65697 16.1924   6
   0  -2 -21 14.1636 16.7929   3
   0   2 -22 23831.4 2438.89   4
   0  -2  22 24008.9 2451.90   6
   0   2  22 22236.1 2446.89   6
   0  -2 -22 28206.1 2476.23   3
   0   2 -22 23478.8 2452.71   3
   0  -2 -22 25131.9 2453.55   4
   0   2 -22 22590.7 2442.38   2
   0  -2  22 25199.8 2448.24   1
   0  -2  22 30374.9 2467.31   5
   0   2  22 23688.9 2440.67   5
   0  -2 -23 16.1943 15.2222   4
   0  -2 -23 12.2552 29.0808   3
   0   2  23 7.09900 11.9586   6
   0  -2  23 8.35838 9.97684   6
   0   2 -23 6.21944 12.8236   2
   0   2 -23-8.58134 14.4341   3
   0   2  23 26.1215 13.8978   5
   0  -2 -24 9940.75 937.683   3
   0   2 -24 8309.34 918.789   3
   0   2 -24 8276.94 911.750   2
   0   2  24 8873.30 909.070   5
   0   2  24 8646.52 915.272   6
   0  -2  24 11341.4 932.269   5
   0  -2  25-7.20631 8.54547   6
   0   2  25-6.18181 11.5893   6
   0   2 -25 7.22623 13.5468   3
   0  -2 -25-7.24646 10.5234   4
   0   2  25-4.56644 9.37870   5
   0  -2  25 8.39058 15.7292   5
   0  -2 -25-10.2897 12.2002   3
   0   2 -25 11.2795 13.3735   2
   0   2 -26 75.8377 22.9027   2
   0  -2 -26 68.4424 25.5170   4
   0   2  26 91.0603 21.1721   5
   0  -2  26 68.8889 26.6286   5
   0  -2 -26 93.8144 31.9253   3
   0   2  26 86.6796 24.1720   6
   0  -2  26 160.306 32.6100   6
   0  -2 -27-8.79299 10.4300   3
   0  -2  27 6.98994 13.1070   5
   0  -2 -27 6.40562 15.1919   4
   0   2  27-4.04658 8.31632   5
   0   2 -27-5.21106 12.3605   2
   0   2  27-5.41291 9.08172   6
   0  -2  27-6.20521 7.36447   6
   0  -2 -28 656.450 90.2459   3
   0  -2 -28 754.346 87.9317   4
   0  -2  28 547.987 80.7637   6
   0   2  28 666.507 82.0519   6
   0   2 -29-5.32482 9.98247   3
   0  -2 -29 7.28833 13.6627   3
   0  -2  29-5.39005 9.03822   6
   0   2  29 4.92827 9.23925   6
   0   2  29 7.29086 6.83506   5
   0  -2  30 2423.63 282.611   6
   0   2  30 2670.96 279.089   5
   0   2 -30 2717.22 284.887   3
   0  -2 -30 3001.18 292.845   3
   0  -2 -30 2726.77 286.826   4
   0   2  31-6.63124 6.22848   5
   0   2  31-4.44125 8.33505   6
   0  -2  31-4.69971 6.83604   6
   0  -2 -31 5.29135 8.88081   4
   0   2  32 6770.88 709.819   6
   0  -2 -32 7016.96 713.662   4
   0   2  32 7114.07 706.701   5
   0  -3   0 40.8162 48.3898   2
   0  -3   0-8.84328 14.8302   5
   0  -3   0 10.3753 15.0682   6
   0  -3   0 9.27093 13.4652   3
   0  -3   1-8.14657 13.6594   5
   0  -3   1 10.6982 17.9371   6
   0  -3  -1-10.2031 14.8154   6
   0  -3   1-44.4401 52.6850   2
   0  -3  -1-35.4041 41.9727   2
   0  -3  -1-9.29722 19.0915   5
   0  -3  -1 9.59013 17.9772   4
   0  -3   1 24.1760 21.3635   4
   0  -3   2 1.96609 6.99254   1
   0   3  -2-7.28912 13.6633   3
   0   3  -2 2.06477 5.47353   1
   0  -3   2 10.6989 17.9376   6
   0  -3  -2-10.3233 17.3078   4
   0  -3   2-45.8194 94.0849   2
   0  -3  -2-9.08403 17.0278   5
   0  -3  -3 5441.62 495.467   4
   0   3  -3 5161.04 478.147   4
   0  -3   3 4401.91 475.226   5
   0  -3  -3 4704.52 482.105   5
   0   3  -3 4018.10 460.669   1
   0  -3   3 4079.51 458.359   1
   0   3  -3 3854.90 470.712   3
   0  -3   3 4380.17 484.033   6
   0   3  -3 4820.09 462.457   1
   0  -3   3 5092.07 464.228   1
   0  -3   4 11.1974 18.7753   6
   0   3   4 9.26780 17.3743   6
   0   3  -4 6.56739 12.3132   1
   0  -3  -4 3.06804 7.27923   1
   0  -3   4-7.40331 17.5556   5
   0  -3   4 42.8162 80.2585   2
   0  -3  -4-12.0599 14.2997   4
   0  -3  -4 3.13244 9.82875   1
   0   3  -4 4.32101 7.24933   1
   0   3  -4 5.05899 9.48662   4
   0  -3   4-3.71583 10.3345   1
   0  -3  -4 9.91013 20.3510   3
   0   3   4 2.55073 7.41181   1
   0  -3   4 6.10680 15.3601   1
   0   3   5 737.860 96.5920   6
   0  -3   5 742.483 91.5021   5
   0   3  -5 630.573 85.5931   4
   0   3  -5 527.048 77.7064   4
   0  -3  -5 661.161 108.752   4
   0   3   5 680.093 77.0176   1
   0  -3  -5 710.348 98.6683   3
   0  -3   5 664.919 99.2727   6
   0  -3   5 848.318 100.231   1
   0  -3  -5 827.830 88.4871   1
   0   3  -5 643.727 84.7528   1
   0  -3  -5 728.085 81.2616   1
   0   3  -5 896.889 103.493   1
   0   3   5 440.990 78.3742   1
   0  -3   5 556.746 79.5918   1
   0   3   6 3.78874 10.5356   2
   0  -3   6-10.6098 19.8887   6
   0  -3  -6-14.2093 20.6323   4
   0   3  -6 20.8610 12.3671   4
   0   3   6 3.67302 7.54459   1
   0  -3   6-10.5911 17.7579   1
   0   3   6-16.4263 15.3966   6
   0  -3  -6-6.73816 16.9467   1
   0   3  -6 6.79361 13.9512   1
   0  -3   6-6.95593 14.2845   5
   0  -3  -6-4.77938 9.81581   1
   0   3   6 7.37633 19.5549   1
   0   3  -6-11.2914 13.3876   1
   0  -3  -6-10.2736 19.2587   3
   0   3   7 244.385 44.8181   6
   0   3  -7 128.931 44.1128   1
   0   3   7 298.180 54.3117   1
   0  -3  -7 269.378 44.2790   1
   0  -3   7 225.881 42.3708   5
   0  -3   7 208.320 47.9344   6
   0   3   7 214.422 33.2777   2
   0   3  -7 192.094 37.1759   4
   0  -3  -7 298.747 69.1207   4
   0   3   7 274.546 39.6115   1
   0  -3   7 110.296 43.7743   1
   0  -3   7 312.649 46.8268   1
   0  -3  -7 147.802 41.5774   1
   0   3  -7 188.508 43.1585   3
   0  -3  -7 291.056 54.3220   3
   0   3  -8 7.73509 18.3418   3
   0   3   8-11.3450 16.4742   1
   0  -3  -8-6.89328 16.3460   1
   0  -3   8-10.3532 12.2763   6
   0   3   8-6.74881 13.8600   6
   0  -3   8-6.53305 10.9558   5
   0   3   8 7.54955 14.1535   5
   0   3   8 2.50369 6.96508   2
   0   3  -8-4.03965 9.58116   4
   0  -3  -8-15.6485 22.7223   4
   0   3  -8-3.05027 8.86096   4
   0  -3   8 7.27460 17.2501   1
   0   3   8-3.52736 8.87408   2
   0   3  -8-10.9360 18.3367   1
   0  -3  -8 8.78374 19.4830   1
   0  -3  -8-9.34447 13.5699   3
   0  -3   8-13.4199 19.4867   1
   0   3   8-5.52638 12.2593   1
   0  -3   9 92.5681 27.8142   6
   0   3   9 38.4122 17.8394   6
   0   3   9 65.4087 22.6111   1
   0  -3   9 42.3683 33.9340   1
   0   3  -9 78.8742 25.3431   3
   0  -3   9 25.6511 17.8665   5
   0   3   9 74.7796 38.0693   1
   0   3  -9 83.8262 35.5629   1
   0   3   9 31.3400 19.3735   5
   0   3  -9 70.4735 17.5907   4
   0   3  -9 59.9839 14.3461   4
   0  -3   9 24.6899 21.4150   1
   0   3   9 46.7485 14.4533   2
   0   3  -9 26.4600 25.4014   1
   0  -3  -9 46.4686 26.4176   1
   0  -3  -9 72.7728 25.8819   3
   0   3   9 61.9570 12.7255   2
   0  -3  10-10.1154 18.9614   6
   0   3 -10-8.05328 19.0950   3
   0  -3  10-14.4467 29.6649   1
   0   3  10-6.21844 13.7923   6
   0  -3  10 6.31478 12.9671   5
   0   3 -10-14.2412 20.6779   1
   0   3  10-13.0266 26.7489   1
   0  -3 -10-9.63950 13.9966   1
   0   3  10 7.46900 14.0009   5
   0   3 -10 3.06663 9.61936   4
   0  -3 -10-16.1213 19.1124   4
   0   3 -10 2.16230 7.47442   4
   0   3 -10 14.8625 30.5186   1
   0  -3 -10-9.45320 13.7261   1
   0  -3  10 8.97296 16.8199   1
   0  -3 -10-9.00275 13.0721   3
   0   3  10 1.05095 3.94130   2
   0   3  10-2.72261 5.10452   2
   0   3 -11 25.0463 21.3478   3
   0  -3 -11 44.7201 24.0218   3
   0   3  11 107.477 27.1375   5
   0   3 -11 26.3340 10.4715   4
   0   3  11-8.68850 16.7374   1
   0  -3  11 28.9557 29.9781   1
   0   3  11 43.2060 17.5894   6
   0  -3  11 30.7515 23.0599   6
   0  -3  11 25.2549 17.1763   5
   0  -3  11 18.9059 18.1347   1
   0  -3 -11 16.0438 23.6124   4
   0   3 -11 27.3595 30.5849   1
   0  -3 -11 43.6748 27.7290   1
   0   3  11 52.7015 38.4545   1
   0  -3 -11 58.7729 28.7059   1
   0   3 -11 49.2028 36.5799   1
   0   3 -12-8.85577 16.6004   3
   0   3  12 6.11034 11.4543   6
   0   3  12 13.0371 21.8581   1
   0   3 -12 12.9437 21.7016   1
   0  -3 -12-12.0092 17.4373   1
   0  -3 -12-15.7093 18.6242   4
   0   3 -12 7.72178 6.82427   4
   0   3  12 9.28619 13.4837   1
   0  -3  12 14.3067 26.8178   1
   0  -3 -12-8.95713 13.0060   3
   0  -3 -12-9.52461 21.1251   1
   0   3 -12-17.3714 25.2230   1
   0  -3  12-9.56471 13.8881   1
   0   3  13 2203.07 215.497   5
   0   3  13 1140.09 206.663   1
   0   3 -13 1617.09 241.848   1
   0  -3 -13 2387.14 226.345   1
   0  -3  13 1766.28 219.987   6
   0   3  13 1858.47 207.331   6
   0   3 -13 2049.39 223.104   3
   0  -3 -13 1724.09 217.430   3
   0  -3  13 1901.29 208.464   5
   0   3 -13 2379.17 239.135   1
   0  -3  13 1584.88 214.832   1
   0   3  13 2481.51 241.955   1
   0  -3 -13 1221.42 215.637   1
   0  -3 -13 1607.06 229.600   4
   0  -3  14 6.90743 12.9510   5
   0   3  14-12.8405 28.4805   1
   0   3 -14-11.3133 25.0936   1
   0  -3 -14 13.4576 22.5646   1
   0   3 -14 21.1440 23.4495   3
   0  -3 -14-9.80655 14.2416   3
   0   3  14-7.51816 15.4403   5
   0  -3 -14-14.4547 12.1206   4
   0   3 -14-8.17253 9.69294   4
   0   3  14-9.88733 14.3589   1
   0   3  14-6.48471 12.1588   6
   0  -3  14 11.0660 13.1221   6
   0  -3  14-9.44985 17.7158   1
   0   3 -14-17.6976 25.6979   1
   0  -3 -14-8.70928 19.3185   1
   0  -3  15-7.16764 16.9950   5
   0   3  15 12.3780 25.4170   1
   0   3 -15-11.1160 22.8256   3
   0  -3 -15 10.6709 15.4940   3
   0   3  15-8.08040 16.5924   5
   0  -3 -15 13.6519 19.8223   4
   0   3 -15 3.53133 10.2551   4
   0  -3  15 9.11475 17.0856   1
   0  -3  15 11.3355 13.4388   6
   0   3  15-6.89490 14.1582   6
   0   3  15 9.75191 20.0246   1
   0  -3 -15 8.24006 15.4460   1
   0   3 -15 17.2984 29.0023   1
   0   3 -16-11.7792 19.7544   3
   0  -3 -16-11.0603 16.0660   3
   0   3  16-8.11869 15.2256   5
   0  -3 -16-13.9872 26.2229   1
   0   3 -16 10.2434 19.2069   1
   0   3  16-11.9151 28.2552   1
   0  -3  16 7.48295 14.0345   5
   0   3 -16-3.11636 9.78614   4
   0  -3 -16-12.9715 26.6398   4
   0   3 -16-16.6982 34.2910   1
   0  -3  16-2.40739 6.07261   4
   0  -3  16 8.70608 14.6041   1
   0   3 -16-10.2470 17.1864   2
   0   3  16 9.40174 15.7698   1
   0   3  16-7.36248 13.8089   6
   0  -3  16-11.5456 13.6957   6
   0  -3  17 48.1334 22.8087   5
   0   3 -17 47.5509 25.6580   1
   0  -3 -17 24.2150 18.2154   4
   0  -3 -17 30.3814 18.6300   1
   0   3 -17 32.9021 31.2039   1
   0  -3  17 69.9017 28.0322   6
   0  -3 -17 60.0481 32.1919   3
   0   3 -17 99.5638 36.4542   3
   0   3  17 43.1085 23.3479   5
   0   3 -17 67.0786 31.4755   2
   0  -3  17 24.7477 18.9078   1
   0   3  17 22.9521 22.0342   1
   0  -3  17-13.1464 27.4130   1
   0   3  17 53.4664 28.3546   1
   0  -3  18-12.4908 23.4151   1
   0   3 -18 15.7029 29.4358   1
   0   3 -18 12.8745 18.6949   3
   0  -3 -18 12.9416 18.7923   3
   0  -3  18 8.58878 12.4730   5
   0   3 -18-8.83082 16.5550   1
   0  -3  18-11.6200 19.4835   6
   0   3  18 8.45970 15.8594   6
   0  -3  18 7.77669 14.5793   1
   0   3  18 11.5379 23.6930   1
   0   3 -18 9.05769 18.6006   2
   0   3  18-8.90256 10.5571   5
   0   3 -19 25.0642 21.3749   3
   0   3 -19 42.5451 21.7564   2
   0  -3  19 53.4018 22.7250   5
   0  -3  19 48.4168 35.3684   1
   0  -3 -19 13.7714 26.1111   3
   0   3  19 60.0027 24.1535   5
   0  -3  19 34.3064 21.7922   6
   0   3  19 26.7227 20.1426   6
   0  -3 -20 9.73577 11.5420   4
   0   3  20-8.34112 12.1111   5
   0   3  20-9.81923 16.4628   6
   0  -3  20 11.0933 13.1514   6
   0  -3 -20 13.7706 19.9945   3
   0   3 -20-12.2402 17.7723   3
   0  -3  21 10.6297 15.5266   6
   0   3 -21 43.9402 22.1996   2
   0   3  21 7.51465 14.1876   5
   0  -3 -21 14.1140 20.5629   3
   0  -3  21 9.64124 18.1515   5
   0   3 -21 22.1536 20.8322   3
   0  -3 -21 9.16401 17.2611   4
   0   3  22-9.83064 14.2926   6
   0  -3  22-10.0481 11.9349   6
   0   3 -22-6.81621 14.0155   2
   0   3  22-6.99864 10.1882   5
   0  -3  22-9.74039 21.6158   5
   0   3 -22-10.2912 12.2226   3
   0  -3 -22-8.53801 12.4186   4
   0  -3 -22 14.1111 16.7451   3
   0   3  23 138.833 42.3714   6
   0  -3  23 263.145 50.0250   6
   0   3 -23 295.224 47.2047   2
   0  -3 -23 220.347 59.2501   3
   0  -3  23 105.984 42.6366   5
   0   3 -23 222.570 51.3153   3
   0  -3 -23 326.919 53.4513   4
   0  -3  24-8.71964 12.6638   6
   0   3  24-8.14185 18.0602   6
   0   3 -24 6.11832 14.5096   2
   0   3  24-5.55745 11.4152   5
   0  -3 -24-13.1373 19.0770   3
   0  -3  24 9.33572 15.6547   5
   0   3 -24 8.48858 17.4327   3
   0  -3 -24-7.46116 15.3233   4
   0  -3 -25 61.4364 29.3598   3
   0  -3 -25 20.7307 13.4538   4
   0   3  25 51.0116 17.4873   5
   0  -3  25 56.2956 19.4121   6
   0   3  25 35.5256 18.2347   6
   0   3 -25 22.9324 18.4858   3
   0   3 -25 11.5200 11.3929   2
   0   3  26-4.56637 8.55973   5
   0  -3  26-7.39499 12.3984   6
   0   3  26 6.32083 9.17779   6
   0   3 -26 6.94318 10.0814   3
   0  -3 -27 6.13651 11.6393   4
   0   3 -27 26.6911 16.8380   2
   0   3  27 16.7534 10.0886   5
   0   3 -27 25.3019 13.1097   3
   0  -3 -27 10.7663 20.2593   3
   0  -3 -28 5.84724 10.9656   4
   0   3  28 5.39335 9.04852   6
   0  -3  28-6.16763 8.96136   6
   0   3  28 3.91074 8.68004   5
   0   3 -28 5.03122 11.9339   2
   0   3 -28 5.78969 11.8931   3
   0  -3 -28 9.70579 16.2760   3
   0  -3 -29 16.5940 11.3770   4
   0   3 -29-10.5680 10.8700   3
   0  -3 -29 17.4007 16.3219   3
   0   3  29 11.0136 9.25604   5
   0   3  29 4.98906 8.39041   6
   0  -3  29 5.64969 9.49500   6
   0  -3 -30-5.25347 7.64692   4
   0   3  30-4.66618 7.84185   6
   0  -3 -30-7.77457 14.5832   3
   0   3  31-4.32585 3.65180   6
   0  -4   0 284990. 28187.0   4
   0  -4   0 280777. 28187.0   5
   0  -4   1 19.8472 23.7689   6
   0  -4   1 40.2344 31.0951   5
   0  -4   1 53.3352 29.4628   4
   0  -4  -1 25.8361 28.1625   4
   0  -4  -1 26.4873 31.5812   3
   0  -4  -2 3058.51 329.930   3
   0   4  -2 2297.71 315.837   3
   0  -4   2 3438.06 337.255   6
   0  -4  -2 3286.91 328.877   5
   0  -4   2 3022.73 328.322   5
   0  -4  -2 3228.38 332.245   4
   0   4  -3 4.20793 5.87912   1
   0  -4   3-10.3456 12.2649   6
   0   4  -3-1.50752 3.79122   1
   0  -4   3 1.28083 4.29485   1
   0  -4  -3 9.06606 18.6161   3
   0  -4  -3-8.19178 16.8209   5
   0   4  -3-6.96432 11.6763   3
   0  -4   3-7.17800 14.7392   5
   0  -4   4 13062.0 1353.72   5
   0   4  -4 10843.2 1339.38   1
   0  -4   4 15444.6 1369.30   6
   0  -4  -4 14680.3 1369.03   4
   0  -4   4 13711.3 1334.69   1
   0   4  -4 14103.5 1346.74   4
   0  -4  -4 14315.1 1364.73   3
   0  -4   4 13437.4 1335.22   1
   0   4  -4 14019.3 1352.11   3
   0   4   4 12264.4 1355.05   6
   0   4   5 8.49947 20.1526   6
   0   4  -5 6.52975 12.2399   3
   0  -4   5-6.90137 15.3066   5
   0   4  -5-3.40491 10.6799   1
   0  -4  -5-10.6953 17.9316   4
   0  -4  -5-3.09531 5.18954   1
   0  -4  -5-1.35058 5.31041   1
   0   4  -5-7.79052 10.3260   1
   0   4  -5 4.62982 13.4447   4
   0  -4  -5 9.52015 21.1149   3
   0  -4   5 3.11066 10.0994   1
   0   4   5-1.37656 5.28809   1
   0  -4   5 10.5259 17.6476   6
   0  -4   5 3.29222 9.95076   1
   0   4   5 1.55961 4.89187   1
   0  -4   6 647.643 91.1567   5
   0   4  -6 607.123 83.7800   1
   0  -4  -6 723.836 76.3946   1
   0   4   6 647.525 91.9122   6
   0  -4  -6 996.051 122.752   4
   0   4  -6 737.153 83.3130   4
   0   4   6 561.600 77.1069   1
   0  -4  -6 733.491 99.3255   3
   0   4  -6 684.155 89.6637   3
   0  -4   6 575.406 80.9192   1
   0  -4  -6 631.675 79.2243   1
   0   4  -6 898.253 88.3736   1
   0  -4   6 825.882 105.907   6
   0   4  -7 6.47686 14.3709   3
   0   4  -7 12.8281 18.6304   1
   0  -4   7 5.64952 16.4109   1
   0   4   7 5.05527 6.71292   1
   0  -4   7 6.41201 13.1726   5
   0   4   7 7.37503 12.3716   6
   0  -4  -7 11.8484 28.0960   4
   0  -4  -7 3.14258 10.8695   1
   0   4  -7 4.94882 10.9836   1
   0   4  -7-3.91748 9.86041   4
   0  -4  -7 9.21704 10.9346   3
   0   4   7 10.3142 10.3996   1
   0  -4   7 3.75916 9.97354   1
   0   4   7-5.74043 15.9653   2
   0  -4   7-10.2661 17.2167   6
   0  -4   8 452.211 71.6259   5
   0  -4  -8 615.326 69.0165   1
   0   4   8 394.601 66.5604   2
   0  -4   8 423.480 72.2206   1
   0  -4  -8 820.692 105.210   4
   0   4  -8 671.368 82.6198   4
   0   4  -8 525.640 66.0214   4
   0   4   8 535.205 63.2120   1
   0  -4  -8 615.745 84.4550   3
   0   4  -8 561.406 75.8018   3
   0   4   8 514.759 75.6589   6
   0  -4   8 588.828 84.9140   6
   0  -4  -8 455.231 66.3450   1
   0   4  -8 564.702 82.8038   1
   0  -4   8 545.316 68.1007   1
   0   4   8 554.316 70.0646   1
   0   4  -9 73.6153 28.0855   3
   0   4  -9-9.33226 30.3314   1
   0  -4  -9-4.65742 14.6756   1
   0   4   9 6.21375 15.6896   6
   0   4   9 13.1796 10.9155   2
   0  -4   9 9.41062 22.3570   6
   0   4   9 46.9902 23.9160   5
   0   4  -9-6.46488 18.8258   4
   0  -4  -9 25.8767 34.3271   4
   0   4  -9 12.2738 14.8428   4
   0  -4   9 16.2474 23.6323   1
   0   4   9-3.22256 10.2047   1
   0   4   9 10.9562 14.0994   2
   0   4   9 6.28293 26.3719   1
   0  -4  -9 9.00316 21.3929   3
   0  -4  -9-4.77331 17.4981   1
   0   4  -9 7.24725 20.1982   1
   0   4  10 133562. 11196.9   5
   0   4 -10 118188. 11202.3   1
   0  -4  10 83880.5 11192.4   1
   0  -4 -10 109029. 11187.6   1
   0   4  10 116337. 11188.9   6
   0  -4  10 130204. 11206.4   6
   0  -4 -10 140713. 11228.7   4
   0   4 -10 97464.2 11185.6   4
   0  -4  10 110410. 11188.9   5
   0   4 -10 121935. 11195.3   3
   0  -4 -10 103741. 11199.3   3
   0   4  10 110128. 11174.9   2
   0   4  10 113717. 11180.3   1
   0   4 -10 89039.0 11198.8   1
   0   4  10 117373. 11199.1   1
   0  -4  10 126120. 11189.4   1
   0  -4 -10 112928. 11187.5   1
   0   4 -11 6.80315 18.9174   3
   0   4  11 5.55603 11.4130   6
   0  -4  11-9.17790 13.3297   6
   0  -4  11-6.01815 8.74382   5
   0  -4 -11 12.1265 13.4514   1
   0  -4  11-9.99550 20.5271   1
   0   4  11 4.31438 13.0440   1
   0   4  11 6.55878 14.5502   5
   0   4 -11 4.93667 14.3392   4
   0  -4 -11 13.7019 22.9745   4
   0   4 -11 8.98692 9.04589   4
   0  -4 -11-8.86937 18.2150   3
   0   4 -11 20.3530 24.1311   1
   0  -4 -11-5.99340 12.3108   1
   0  -4  11 17.0254 18.4281   1
   0   4  11-9.17239 20.3460   1
   0   4  11-2.34239 7.61154   2
   0   4  11-1.60963 6.61791   2
   0  -4 -12 15972.6 1610.31   4
   0   4 -12 17908.3 1608.20   1
   0  -4 -12 11954.0 1576.23   1
   0  -4  12 18057.8 1595.82   6
   0   4  12 16548.1 1578.37   6
   0   4 -12 13767.9 1561.67   4
   0   4 -12 14309.4 1570.42   4
   0   4 -12 15958.4 1599.05   1
   0  -4  12 17070.5 1582.19   1
   0  -4 -12 17626.1 1586.33   1
   0   4  12 10079.2 1583.35   1
   0  -4 -12 16219.2 1591.23   3
   0   4 -12 19556.2 1590.10   3
   0   4  12 19387.4 1584.58   5
   0   4  12 18741.0 1579.20   1
   0  -4  12 17427.5 1582.36   5
   0  -4  13-6.09151 12.5120   5
   0   4 -13-10.9274 24.2380   1
   0   4 -13 14.6233 18.3904   3
   0   4  13 6.48266 18.8277   5
   0  -4 -13-6.28815 10.5470   1
   0   4 -13-13.5101 19.6185   1
   0   4 -13 4.69308 6.43171   4
   0  -4  13 12.5123 13.8789   1
   0  -4 -13-8.32338 12.0891   3
   0  -4  13 9.23158 10.9485   6
   0  -4  13-11.0611 22.7149   1
   0   4  13-5.57900 13.2316   1
   0  -4 -14 10567.8 1259.00   4
   0  -4  14 17857.5 1274.69   1
   0   4 -14 9604.37 1278.92   1
   0   4 -14 8065.87 1218.55   4
   0  -4  14 16998.8 1245.51   5
   0  -4 -14 14594.3 1253.33   3
   0   4 -14 18644.3 1259.06   3
   0  -4  14 15752.7 1258.38   6
   0   4  14 14903.0 1239.39   6
   0   4  14 17789.5 1249.21   5
   0   4  14 14076.2 1265.43   1
   0  -4 -14 14752.3 1253.69   1
   0   4  15 5.34710 17.9821   6
   0   4  15 19.5369 20.4725   5
   0  -4 -15 12.6919 28.1829   4
   0   4 -15-15.8661 26.6362   1
   0   4  15 11.8560 26.3314   1
   0  -4 -15 8.42985 14.1997   3
   0  -4  15-6.26918 16.6755   5
   0  -4  15 28.8518 19.7955   6
   0  -4 -15 9.42000 17.7107   1
   0  -4  15 11.5101 30.5429   1
   0   4 -15 34.0143 26.7075   3
   0  -4  16 265.987 60.7411   1
   0   4 -16 265.089 57.8798   2
   0   4  16 285.794 64.5293   1
   0  -4 -16 142.888 45.7558   1
   0  -4  16 216.144 45.5225   5
   0  -4 -16 221.091 51.4260   3
   0   4  16 294.933 46.0995   6
   0  -4  17-6.84029 14.0458   5
   0  -4 -17 17.7494 14.8793   3
   0  -4 -17-11.4046 16.5591   4
   0   4  17 5.88704 13.0570   6
   0   4  17-7.07647 13.2647   5
   0   4  18 7.57013 13.0003   5
   0  -4  18 36.0739 20.2557   5
   0   4 -18 8.63052 16.4207   2
   0  -4 -18 10.7085 13.0034   4
   0  -4  18 10.3472 17.5749   6
   0   4  19 7.45155 13.9681   5
   0   4 -19-8.10104 15.1855   2
   0  -4  19 15.0455 17.8371   5
   0  -4  19-10.4800 17.5708   6
   0   4  19 6.77150 11.3534   6
   0  -4 -19-9.87360 16.5542   4
   0  -4 -20 17152.2 1799.53   3
   0  -4  20 20397.1 1794.81   5
   0   4 -20 19100.4 1792.25   2
   0  -4 -20 20238.9 1800.54   4
   0  -4  20 18010.8 1800.67   6
   0   4  20 18983.6 1790.78   6
   0   4  20 12953.1 1782.58   5
   0  -4 -21-8.55857 12.4294   4
   0  -4  21-10.1466 14.7347   6
   0   4  21-7.64469 14.3321   6
   0   4 -21 6.97989 15.4829   2
   0  -4  21-8.23857 13.8151   5
   0   4  21-7.49355 12.5662   5
   0  -4 -21 10.4860 19.6574   3
   0   4 -21 10.2135 14.8319   3
   0   4  22 11677.6 1221.55   5
   0   4 -22 8850.68 1223.98   3
   0  -4 -22 13043.0 1241.71   3
   0  -4  22 13229.8 1235.03   6
   0   4  22 10657.9 1225.16   6
   0   4 -22 15308.8 1226.55   2
   0   4 -23 8.91052 12.9770   3
   0  -4 -23 11.1997 18.8042   3
   0   4  23 12.6985 14.1181   5
   0  -4  23 9.47269 15.9137   6
   0  -4 -23 7.42022 18.6881   4
   0   4  24 6317.45 544.202   5
   0   4 -24 5777.86 542.216   2
   0  -4 -24 5783.41 547.200   4
   0  -4  24 5565.75 551.819   6
   0   4  24 3706.49 541.962   6
   0  -4 -24 3617.60 548.594   3
   0   4 -24 4740.89 545.917   3
   0   4  25 10.3318 13.7109   5
   0   4 -25 5.54134 11.3985   2
   0  -4 -25 11.1835 18.7621   3
   0  -4  25 8.36422 12.1632   6
   0  -4 -25-6.53060 9.50613   4
   0   4  25 7.51925 12.6247   6
   0   4 -25 14.7858 17.5419   3
   0   4 -26 331.895 47.7009   2
   0  -4 -26 271.062 59.7649   3
   0   4  26 300.534 45.2486   5
   0  -4  26 315.796 52.2403   6
   0  -4 -26 269.136 47.3192   4
   0   4  26 302.795 51.8887   6
   0   4 -26 235.676 48.4062   3
   0   4  27-4.21620 7.07209   5
   0  -4 -27 10.3029 17.2751   3
   0  -4 -27-5.74205 9.62944   4
   0  -4  27-7.23081 6.06536   6
   0   4  27 6.11672 12.5619   6
   0   4 -27 5.03094 9.43285   2
   0   4 -27-6.03122 13.3785   3
   0   4  28 348.010 43.7481   5
   0  -4 -28 249.029 45.4363   4
   0   4 -28 249.842 44.6501   2
   0  -4 -28 182.912 51.4682   3
   0  -4  28 335.781 50.9548   6
   0   4  28 324.336 49.0922   6
   0   4 -28 277.492 46.9167   3
   0   4 -29 4.49797 10.6743   2
   0   4 -30 1801.94 195.878   2
   0  -5   0-8.85875 12.8872   6
   0  -5   0-7.27584 12.2245   5
   0  -5  -1 15.1650 12.7248   4
   0  -5   1 9.11908 18.7332   6
   0   5  -1-6.57697 11.0408   3
   0  -5   1 7.24290 13.5880   5
   0  -5  -1 7.29809 16.1961   5
   0  -5  -2-7.87190 16.1647   4
   0  -5  -2 7.29970 13.6839   5
   0  -5   2 7.33664 15.0657   5
   0   5  -2-6.72338 11.2733   3
   0  -5   2 9.31053 13.5194   6
   0   5  -3 1154.74 139.038   3
   0  -5  -3 1164.37 145.396   4
   0  -5   3 1087.96 141.372   5
   0  -5   3 1229.13 150.678   6
   0  -5  -3 1294.90 148.136   3
   0   5   4 7.66631 14.3716   6
   0  -5   4 6.84326 11.4749   5
   0   5  -4-6.18513 11.5955   3
   0  -5  -4-8.50603 14.2624   4
   0   5  -4 5.26355 8.82692   4
   0  -5  -4 8.38109 12.1706   3
   0   5   5 461.199 56.2748   6
   0   5  -5 335.333 46.5312   3
   0  -5   5 498.466 64.1769   6
   0  -5  -5 505.917 63.8770   4
   0   5  -5 430.598 44.5118   4
   0   5   5 514.708 62.9443   2
   0  -5   5 272.090 26.1811   1
   0  -5  -5 402.664 55.7551   3
   0   5   6 7.39384 10.7366   6
   0  -5   6 12.3669 14.6620   5
   0  -5   6 9.64206 19.7994   6
   0  -5  -6-9.24248 15.4965   4
   0   5  -6-2.87634 6.82157   1
   0   5  -6 4.31376 8.85906   4
   0  -5  -6-8.72364 14.6267   3
   0   5   6 6.86701 14.1014   2
   0   5  -6-2.05111 5.70466   1
   0  -5   6 2.42888 6.11013   1
   0  -5   6 4.01845 5.32835   1
   0   5  -6-5.80053 11.9117   3
   0   5   7 664.657 81.6456   2
   0  -5   7 444.839 85.8176   6
   0  -5   7 580.451 69.5391   1
   0   5   7 756.717 87.3491   6
   0  -5   7 649.861 82.5959   5
   0   5  -7 608.242 69.9137   1
   0   5  -7 600.546 73.0034   1
   0   5  -7 552.298 78.3354   3
   0  -5   8 3.46302 10.0567   1
   0   5   8 1.58793 5.32526   1
   0  -5  -8 10.1793 20.9022   4
   0  -5  -8-1.43565 4.34009   1
   0  -5  -8 1.60311 5.37616   1
   0   5  -8-3.82854 9.62867   4
   0   5   8-4.72301 13.7155   2
   0  -5   8-2.85877 5.87078   1
   0   5   8 1.61853 5.42787   1
   0   5  -8-5.84309 10.9531   3
   0  -5   8-9.36955 15.7091   6
   0  -5   8-5.98864 10.0408   5
   0   5  -9 321.254 45.7469   4
   0  -5  -9 433.763 69.1561   4
   0   5   9 461.727 56.6417   5
   0   5   9 351.995 54.3169   6
   0  -5   9 453.214 66.3153   6
   0  -5  -9 301.398 43.7450   1
   0   5   9 284.020 42.7637   1
   0   5  -9 324.066 52.4425   3
   0   5  -9 381.446 53.8328   1
   0  -5  -9 332.126 41.2179   1
   0  -5   9 360.251 54.1215   5
   0   5   9 303.068 42.8882   1
   0   5   9 336.998 48.4184   2
   0   5  10-5.64083 8.19095   6
   0  -5  10 8.76691 14.6988   6
   0  -5  10-5.75550 9.65015   5
   0   5 -10 6.01242 10.0809   3
   0  -5 -10 3.03337 8.04188   1
   0  -5 -10-10.9325 18.3295   4
   0   5 -10 2.80541 6.22304   4
   0   5  10 3.72621 9.87841   2
   0  -5  10 5.16572 14.3626   1
   0  -5 -10-8.27613 12.0171   3
   0   5 -10 5.28569 12.5331   1
   0  -5  11 277.510 49.3626   6
   0  -5  11 233.167 40.3113   5
   0   5  11 269.268 41.1075   6
   0   5 -11 265.052 44.0066   3
   0   5  11 273.600 42.0354   5
   0  -5 -11 380.005 63.6034   4
   0   5 -11 194.602 29.5545   4
   0   5  11 214.022 34.1989   2
   0   5  11 110.211 32.2393   1
   0  -5 -11 162.044 39.9385   3
   0  -5  11 183.704 39.6298   1
   0   5 -11 259.392 43.4670   1
   0   5 -12-6.02380 12.3693   3
   0   5  12 5.86903 11.0015   5
   0  -5 -12-11.3400 16.4654   4
   0   5 -12-6.96758 15.4536   1
   0   5  12 5.53202 12.2697   1
   0  -5 -12 7.94899 9.42392   3
   0  -5 -12 8.15753 11.3404   1
   0  -5  12-5.64285 10.5776   5
   0  -5  12 16.5808 13.8997   6
   0   5  12-5.00160 8.38583   6
   0  -5  12-6.78312 9.84905   1
   0  -5 -13 363.819 69.0607   4
   0  -5  13 303.181 57.6720   1
   0   5  13 381.442 59.5117   1
   0   5 -13 293.160 51.6572   3
   0  -5 -13 464.287 63.6817   3
   0  -5 -13 281.751 50.2833   1
   0   5  13 427.744 55.4080   5
   0   5  13 332.912 50.0273   6
   0  -5  13 323.431 57.9077   6
   0  -5  14 5.59090 12.4011   5
   0  -5 -14 5.50677 7.99720   1
   0   5  14 5.46301 10.2415   5
   0   5 -14-10.7853 18.0832   2
   0  -5 -14 7.91824 9.38860   3
   0  -5 -14 11.2567 16.3452   4
   0  -5  14 8.35121 14.0024   6
   0   5 -14-6.33910 10.6292   3
   0   5  14-4.72507 7.92355   6
   0   5  15 5.59805 18.4799   5
   0   5  15 18.3886 10.0140   6
   0   5 -15 88.3068 32.0309   2
   0  -5 -15 49.1876 21.9875   3
   0  -5 -15 66.1082 30.8152   4
   0  -5  15 49.1861 24.0390   6
   0   5 -15 53.3805 21.9201   3
   0  -5  15 28.4382 15.4435   5
   0   5 -16 8.99255 18.4681   2
   0  -5 -16 8.29661 13.9138   3
   0   5 -16 28.8641 18.1504   3
   0  -5  16-8.35665 12.1380   6
   0   5  16-4.56544 6.63697   6
   0  -5  16-5.84755 9.80940   5
   0   5  16 5.64017 9.46190   5
   0   5  17 72.2571 21.7513   5
   0   5  17 32.7791 16.1567   6
   0   5 -17 25.1197 18.9572   2
   0  -5 -17 24.6606 17.3031   3
   0  -5 -17 20.3494 19.4484   4
   0  -5  17 25.6509 20.6274   6
   0   5 -17 22.8064 18.4225   3
   0  -5  17 54.1467 20.5296   5
   0   5  18-6.03200 11.3094   5
   0   5  18-4.89492 10.0541   6
   0   5 -18-7.78095 19.5696   2
   0  -5 -18 8.44204 14.1558   3
   0  -5  18 8.59670 14.4151   6
   0   5 -18-8.01489 13.4398   3
   0  -5 -18-9.64070 16.1652   4
   0  -5  18 12.4219 13.7774   5
   0  -5  19 483.650 73.3294   6
   0  -5 -19 480.634 77.3428   4
   0  -5 -19 479.462 75.1218   3
   0   5 -19 455.472 72.4370   3
   0  -5 -20-8.48772 10.0799   4
   0  -5 -20-17.5579 16.4667   3
   0  -5  20-8.95194 13.0114   6
   0   5 -20 8.45978 12.2976   3
   0   5 -20-6.62660 14.7092   2
   0   5  20-5.55794 10.4351   6
   0   5  20-6.27166 9.12551   5
   0   5  21 44.8820 19.9596   5
   0   5 -21 43.2263 19.7606   3
   0  -5 -21 36.4308 19.3022   3
   0   5 -21 31.2102 18.0002   2
   0   5  21 71.2905 23.8427   6
   0  -5 -21 55.4360 23.4884   4
   0   5  22-6.27269 7.43960   5
   0   5 -22-8.34074 12.1124   3
   0  -5 -22-9.44151 15.8310   3
   0   5 -22 5.83065 10.9316   2
   0   5  22 6.32412 5.30592   6
   0  -5 -22-7.39936 12.4076   4
   0   5  23 5.91749 9.98513   5
   0   5 -23 8.08770 6.87311   3
   0  -5  23 35.6201 18.3202   6
   0   5 -23 22.0445 13.9056   2
   0   5  23 7.06690 10.3227   6
   0  -5 -23-6.88213 11.5935   4
   0  -5 -24-6.40567 13.1565   4
   0  -5 -24 9.39036 11.1362   3
   0  -5  24-8.63953 10.2464   6
   0   5 -24-7.26581 10.5536   3
   0   5 -24-5.27998 8.85702   2
   0   5  24-7.51336 8.91194   6
   0   5  24 5.29137 9.92275   5
   0  -5 -25 11.9302 16.5886   4
   0  -5 -25-9.49352 13.7890   3
   0  -5  25-8.24322 9.77917   6
   0   5 -25 6.71137 12.5855   3
   0   5  25 9.78664 8.21197   5
   0   5  25 7.25437 8.60776   6
   0   5 -25-4.98714 9.35522   2
   0  -5 -26-9.46392 13.7428   3
   0  -5 -26-5.56176 9.32696   4
   0   5 -26 4.82587 9.91145   2
   0   5 -26 12.0182 11.2657   3
   0   5 -27-4.53758 7.61047   2
   0  -5 -27 9.28573 13.4841   3
   0  -5 -28 8.95659 13.0352   3
   0  -6   0 46391.2 4808.92   5
   0   6   0 49582.0 4806.74   3
   0   6  -1-25.1491 42.1686   2
   0   6   1 15.8628 37.6159   2
   0   6  -1 6.21251 15.6345   3
   0   6  -2 421.919 62.4803   3
   0  -6   2 430.768 69.4346   6
   0  -6   2 379.308 62.5261   5
   0   6  -2 768.284 156.615   2
   0   6   2 834.240 102.452   2
   0  -6  -3 6.94213 15.3971   4
   0  -6   3-6.31112 11.8301   5
   0   6  -3 5.52421 9.26191   4
   0  -6   3 8.61538 12.5093   6
   0   6  -3-5.81212 9.74462   3
   0   6   3-10.3071 21.1645   2
   0   6  -4 2193.91 249.316   4
   0  -6  -4 2462.96 258.536   4
   0   6  -4 2109.05 250.342   3
   0  -6   4 2599.52 267.780   6
   0   6   4 3071.05 271.169   2
   0  -6   4 2339.45 257.214   5
   0   6   4 2111.51 254.210   6
   0  -6  -5-7.82123 13.1159   3
   0   6  -5 4.60689 8.64002   4
   0  -6  -5 7.36770 10.7013   4
   0  -6   5-8.99607 13.0650   6
   0   6   5 13.8393 15.3497   2
   0   6   5 13.3241 14.7784   6
   0  -6   5 6.17495 10.3566   5
   0   6  -5-5.38233 9.02824   3
   0   6  -6 48.0976 20.0215   3
   0  -6  -6 113.297 30.6865   4
   0  -6   6 90.4827 31.3082   6
   0   6   6 79.2272 22.7849   6
   0  -6   6 75.4853 23.0735   5
   0  -6  -6 38.5592 21.8541   3
   0   6  -6 102.704 20.8054   4
   0  -6  -7-7.63193 12.7962   3
   0   6  -7 4.04132 7.57640   4
   0   6   7-5.14676 12.2039   2
   0  -6  -7 7.91793 14.8425   4
   0  -6   7 8.97831 10.6447   6
   0   6   7-5.11690 10.5077   5
   0   6  -7-5.31120 8.90555   3
   0   6   7-6.40034 7.58880   6
   0  -6   7 6.13184 7.27052   5
   0   6  -8 99.9225 22.3691   4
   0  -6  -8 185.226 35.8936   3
   0   6   8 130.754 27.2882   2
   0  -6  -8 106.293 31.0159   4
   0   6   8 109.703 25.5599   5
   0  -6   8 168.269 32.8750   5
   0   6   8 165.002 30.4947   6
   0  -6   8 95.0336 30.0519   6
   0   6   9-5.32034 14.1038   5
   0  -6  -9 8.43978 15.8202   4
   0   6  -9-2.69071 8.13268   1
   0  -6  -9-7.75460 17.1990   3
   0   6  -9 5.32015 8.91967   3
   0  -6   9 1.98838 8.82012   1
   0   6   9 4.36005 10.3379   2
   0   6  -9 20.5065 45.4816   2
   0   6   9-5.59462 9.37984   6
   0  -6  10 29724.5 2675.22   1
   0   6 -10 28389.7 2685.71   3
   0  -6 -10 27859.0 2695.26   3
   0  -6 -10 31633.3 2705.32   4
   0   6  10 34255.8 2690.31   5
   0   6  10 28898.7 2685.40   6
   0  -6  10 27854.1 2686.70   5
   0  -6 -11-7.68316 15.7774   3
   0   6 -11-29.4389 30.2252   2
   0   6  11 5.09772 10.4689   5
   0  -6  11 6.23047 7.83616   1
   0  -6  11 8.00833 11.6290   6
   0  -6  11-5.55281 11.4033   5
   0  -6 -12 5138.26 543.248   4
   0   6  12 4642.25 524.412   6
   0  -6  12 5493.60 538.013   6
   0  -6  12 5037.00 528.788   5
   0  -6 -12 4495.39 533.631   3
   0   6 -13 11.1774 26.5030   2
   0   6  13 4.91819 9.22136   5
   0   6  13 4.46450 8.37116   6
   0  -6  13-7.61761 11.0624   6
   0  -6 -13-9.26558 10.9865   4
   0  -6  13 5.65823 10.6082   5
   0  -6 -14 4779.84 525.809   4
   0  -6  14 4720.99 512.617   5
   0  -6 -14 4842.40 518.889   3
   0   6  14 5470.16 512.089   5
   0  -6  14 4893.96 519.026   6
   0   6  14 4799.06 508.101   6
   0  -6 -15 9.19318 15.4168   4
   0   6 -15 8.84363 14.8309   2
   0   6  15 4.90148 10.8763   5
   0  -6  15-7.44378 13.9573   6
   0   6  15 4.25103 8.73556   6
   0  -6 -16 63.0129 28.9571   4
   0   6 -16 130.298 29.2530   3
   0   6 -16 71.9731 28.5883   2
   0   6  16 152.426 26.9602   5
   0  -6  16 67.6068 24.7736   6
   0   6  16 73.8316 19.8446   6
   0  -6  17-7.47067 10.8472   6
   0  -6 -17-8.71695 12.6568   4
   0   6 -17-6.50729 9.44847   3
   0   6 -17-7.08963 14.5578   2
   0   6  17 5.23434 9.81176   5
   0  -6 -17 7.32760 16.2520   3
   0   6  17 4.05594 8.32854   6
   0  -6  18 7.62101 14.2863   6
   0  -6 -18 8.35793 12.1364   4
   0   6 -18-6.68465 13.7271   3
   0   6 -18-6.53517 15.4960   2
   0   6  18-5.23783 9.81945   5
   0  -6 -18 7.43961 10.8032   3
   0   6  18-4.14108 9.18589   6
   0  -6  19-7.78437 11.3026   6
   0  -6 -19 15.8707 16.2944   4
   0   6 -19 6.06283 15.2473   2
   0   6 -19-6.94988 11.6521   3
   0   6  19-5.55971 10.4215   5
   0   6  19 4.30342 8.06666   6
   0  -6 -19-7.54908 10.9610   3
   0   6  20 6752.46 711.292   5
   0   6  20 6680.54 708.120   6
   0  -6  20 8045.16 724.840   6
   0   6 -20 7585.87 715.365   2
   0   6 -20 6169.56 715.452   3
   0  -6 -20 6793.19 719.860   3
   0  -6 -21 14.0037 13.1260   4
   0  -6 -21-7.93382 14.8728   3
   0   6 -21 7.12918 13.3646   3
   0   6  21 5.57515 6.61176   5
   0   6  21-4.83072 9.92086   6
   0  -6  21-7.78553 9.23157   6
   0  -6  22 6364.52 518.195   6
   0   6 -22 6114.23 504.678   2
   0  -6 -22 6742.48 523.003   3
   0   6 -22 3587.06 501.630   3
   0   6  22 2981.92 493.348   5
   0  -6 -22 6298.53 512.346   4
   0   6 -23 7.00218 13.2790   3
   0  -6 -23-8.44641 15.9602   3
   0   6 -23 33.1045 15.9852   2
   0   7   0 13.3610 22.4403   2
   0   7  -1-5.94158 12.2021   4
   0   7  -1 5.56065 10.4253   3
   0   7  -1-16.9555 37.6063   2
   0   7   1-10.9190 20.4684   2
   0   7   2-6.41073 12.0174   6
   0   7  -2 20.7947 34.8642   2
   0   7   2 9.04716 22.7528   2
   0   7  -2-5.34929 10.0279   3
   0   7  -2 5.64149 10.5756   4
   0  -7   3 629.826 76.6436   5
   0   7   3 541.778 81.9951   2
   0   7  -3 540.572 72.5709   4
   0   7   3 500.375 73.8906   6
   0   7  -3 519.705 71.7152   3
   0  -7   4-17.3449 13.7086   5
   0   7   4-6.10941 10.2430   6
   0   7  -4-4.82840 8.09535   4
   0  -7   4 23.4020 16.0179   6
   0   7  -4-28.3830 41.2112   2
   0   7  -4 4.94860 8.29687   3
   0  -7   5 268.898 46.0019   6
   0   7  -5 331.081 106.565   2
   0   7   5 199.320 41.1839   2
   0   7  -5 225.871 38.2841   3
   0   7   5 231.949 41.4159   6
   0   7   6 5.63182 9.45791   6
   0   7  -6 9.74215 11.5624   3
   0  -7   6-7.89209 9.37211   6
   0   7  -6-29.3850 42.6694   2
   0   7   6 5.17183 12.2748   2
   0   7   6 9.26706 10.2912   5
   0   7   7 77.7325 24.1040   2
   0  -7   7 127.367 29.0987   5
   0   7   7 119.673 26.0388   6
   0  -7  -7 63.9713 23.4083   4
   0  -7   7 133.475 33.3608   6
   0   7   7 126.663 25.0386   5
   0   7  -7 91.8189 23.3083   3
   0  -7  -8-6.52501 9.47437   4
   0   7  -8-23.0863 33.5205   2
   0   7   8-5.22732 7.59023   6
   0  -7   8 5.76903 10.8142   5
   0  -7  -8 13.7743 11.5471   3
   0  -7   8-7.78397 6.52564   6
   0   7   8 4.77567 8.00715   5
   0   7  -8 4.87038 10.8023   3
   0  -7  -9 73.3960 24.4487   4
   0   7  -9 97.3759 52.2611   2
   0  -7   9 105.613 24.9460   5
   0  -7  -9 60.8346 21.2407   3
   0  -7   9 106.745 26.8240   6
   0   7   9 71.1869 18.9210   5
   0   7  -9 83.5030 22.1304   3
   0  -7 -10 13.8518 11.6156   4
   0   7 -10-16.3189 33.5104   2
   0  -7  10 5.85912 12.0347   5
   0   7  10-4.71931 7.91789   6
   0  -7 -10-6.66048 12.4885   3
   0  -7  10 7.41306 8.79337   6
   0   7  10 4.54190 8.51887   5
   0   7 -10 4.85251 11.5094   3
   0  -7 -11 28.3468 19.7780   4
   0   7  11 67.1378 18.2726   6
   0  -7 -11 79.0143 25.4480   3
   0  -7  11 50.8850 20.2383   6
   0   7  11 63.9914 17.8778   5
   0   7 -11 57.3608 18.5291   3
   0  -7 -12 7.23708 12.1342   4
   0  -7 -12 6.66675 12.4973   3
   0   7 -12-11.3268 28.4859   2
   0   7  12 4.28808 10.1680   6
   0  -7  12-7.14061 8.46634   6
   0   7  12-4.36119 8.95614   5
   0   7 -12-4.94333 9.26705   3
   0   7 -13 515.818 77.8329   2
   0   7  13 417.368 56.2296   5
   0  -7 -13 457.526 64.4367   3
   0   7 -13 356.873 56.9926   3
   0  -7 -13 462.933 67.8661   4
   0  -7  13 517.249 66.3476   6
   0   7  13 394.029 55.1453   6
   0  -7  14 6.73239 11.2882   6
   0  -7 -14 6.73830 9.78467   3
   0   7 -14-5.08188 10.4359   3
   0   7  14-4.33638 8.90525   5
   0   7  14 3.97546 5.77374   6
   0   7 -14 8.47296 20.0902   2
   0  -7 -14 7.40724 13.8853   4
   0  -7 -15 6.88331 13.0526   3
   0   7 -15 29.8693 18.8828   2
   0   7  15 21.7706 11.7098   5
   0   7  15 15.5433 9.42235   6
   0  -7  15 26.0550 12.3682   6
   0   7 -15 16.3521 12.2491   3
   0   7  16 3.74885 7.69993   6
   0   7 -16 5.64455 11.5918   3
   0  -7 -16 7.32723 12.2860   4
   0  -7 -16-6.87260 11.5239   3
   0   7 -16-6.66018 12.4856   2
   0   7  17 4.66258 7.88328   5
   0   7 -17 29.4349 14.8400   3
   0  -7 -17 7.17118 10.4620   4
   0   7 -17 5.93497 13.2026   2
   0   7  18-4.64348 6.75268   5
   0   7 -18-6.15757 14.6047   3
   0   7 -18-5.40288 11.9890   2
   0  -7  18-6.47707 9.41202   6
   0  -7 -18 6.94044 8.23668   4
   0  -7  19 190.850 35.6749   6
   0   7 -19 111.857 30.7160   3
   0   7 -20 6.44117 9.37429   3
   0   8   0 16073.9 1759.35   3
   0   8   0 18092.5 1767.10   6
   0   8   0 19124.0 1767.51   4
   0   8   1-7.57917 14.2075   2
   0   8  -1 20.7800 26.1298   2
   0   8   1-5.93200 12.1813   4
   0   8  -1-4.57947 9.40427   3
   0   8   1-4.77321 9.80205   3
   0   8   1 5.88689 9.87066   6
   0   8  -2 457.894 81.4532   2
   0   8   2 381.206 57.8613   2
   0   8   2 499.970 60.7707   4
   0   8   2 310.465 51.3967   6
   0   8  -2 309.454 48.6389   3
   0   8   2 330.214 51.0083   3
   0   8  -3-14.6542 32.5089   2
   0   8   3-5.80043 14.6036   2
   0   8   3-4.33631 7.30274   5
   0   8  -3-4.39745 8.27165   3
   0   8   3-15.1998 12.0329   3
   0   8   4 1135.89 162.879   2
   0   8  -4 1393.61 161.519   3
   0   8   4 1530.90 165.648   6
   0   8   4 1593.84 163.993   5
   0   8  -5-18.8971 31.6829   2
   0   8   5 4.34809 9.64501   5
   0   8   5 5.06639 8.49573   6
   0   8  -5-4.36872 8.19063   3
   0   8  -6 352.561 53.2705   3
   0   8   6 503.857 57.7880   5
   0  -8   6 465.497 63.4428   6
   0   8   6 306.354 52.8150   6
   0   8   7-4.04299 8.96791   5
   0   8  -7 19.6430 36.8207   2
   0   8  -7-4.37412 8.20018   3
   0   8   7 4.67604 8.76607   6
   0   8   8 4.09250 10.2930   5
   0   8  -8-17.8898 25.9757   2
   0   8  -8-4.44947 8.34152   3
   0   8   8 4.46865 7.49328   6
   0   8  -9-15.7528 18.6753   2
   0  -8   9-6.47591 7.67735   6
   0   8   9 3.81497 7.15108   5
   0   8   9-4.29508 8.05103   6
   0   8  -9 4.40037 8.24839   3
   0   8 -10 10299.0 1114.76   3
   0   8  10 11696.3 1114.93   5
   0  -8  10 11857.8 1124.14   6
   0   8  10 9693.78 1113.36   6
   0  -8  11-6.19249 7.35839   6
   0   8 -11-11.4600 19.2201   2
   0   8 -11-4.32740 12.5764   3
   0   8  11-3.98670 6.70276   6
   0  -8  12 2166.30 231.238   6
   0   8 -12 2097.90 224.201   3
   0   8  12 2045.17 221.536   5
   0  -8  13-5.92037 4.96580   6
   0  -8 -13-5.80434 10.8814   4
   0   8  13 3.87535 8.59681   5
   0   8 -13-4.59068 9.42791   3
   0   8 -14 2434.78 260.169   3
   0   8 -15-5.08950 8.54800   3
   0   8 -16 201.826 37.3458   3
   0   9   0-5.45064 7.93427   6
   0   9   0-6.10035 10.2433   2
   0   9  -1-5.69748 9.55235   6
   0   9   1 5.22830 7.59138   6
   0   9  -1 6.92023 15.3485   2
   0   9   1-4.66792 9.58510   5
   0   9   2 5.18744 9.72403   6
   0   9  -2-5.90937 11.0772   6
   0   9  -2-7.92524 14.8559   2
   0   9   2 4.56869 10.1332   5
   0   9  -3 189.057 35.8548   6
   0   9   3 153.836 30.6186   6
   0   9  -3 177.472 45.8900   2
   0   9   3 164.035 29.9069   5
   0   9   4-4.70175 8.82393   6
   0   9   4-4.04439 8.31596   5
   0   9   5 88.0482 22.7110   5
   0   9   6 3.65364 6.84948   5
   0   9   6-5.22189 7.58273   4
  -1   0   0-12.0432 13.3572   2
   1   0   0-6.26745 13.9024   2
  -1   0   0 7.62477 16.9125   4
   1   0   0-6.98023 10.1375   4
  -1   0   0-10.3029 14.9611   1
   1   0   0-10.1812 20.9071   1
  -1   0   0-5.55150 11.4015   3
   1   0   0 5.95147 13.2017   3
  -1   0   0 4.88243 9.15470   6
   1   0   0-4.63389 7.77228   6
  -1   0   0-6.10893 12.5460   5
   1   0   0 5.36266 11.0138   5
   1   0   0 10.3504 17.3547   1
  -1   0   0-10.0415 16.8368   1
  -1   0  -1-8.97468 15.0473   1
   1   0  -1-10.4064 19.5069   1
   1   0   1 9.07629 20.1308   1
  -1   0   1-10.0782 20.6948   1
  -1   0  -1 5.03517 8.44274   6
   1   0   1-4.63439 7.77089   6
   1   0   1-4.92699 9.23633   5
  -1   0  -1-5.26322 11.6740   5
   1   0   1-9.66480 16.2043   1
  -1   0   1-6.79192 13.9470   5
   1   0  -1 5.41890 11.1278   5
  -1   0  -1-5.86416 12.0420   2
   1   0   1-6.49637 12.1779   2
  -1   0   1 6.23086 12.7949   2
   1   0   1-6.98053 13.0854   4
   1   0  -1-6.49096 12.1678   4
  -1   0   1 7.25386 14.8955   4
   1   0   1-5.48023 11.2537   3
  -1   0  -1 5.49008 10.2917   3
   1   0  -1 6.58124 9.55648   3
  -1   0   1 5.65289 9.47832   3
   1   0  -1 4.07051 6.82562   6
  -1   0   1 10.0429 11.9067   1
   1   0  -1-10.2021 12.0955   1
  -1   0  -1-9.61209 16.1159   1
  -1   0   2 4.43304 9.83217   6
   1   0  -2-3.62976 7.45341   6
   1   0   2-5.76706 9.66904   6
  -1   0  -2-5.30430 7.70175   3
  -1   0  -2 8.19794 11.9032   1
   1   0   2-9.30356 15.5982   1
  -1   0  -2 5.46667 10.2472   6
   1   0   2 4.56607 7.65550   5
  -1   0  -2-4.43469 9.83582   5
  -1   0  -2 10.2474 14.8789   1
   1   0   2 9.62491 16.1370   1
   1   0  -2 5.53860 9.28600   5
  -1   0   2 6.77316 12.6962   5
  -1   0  -2-6.29196 12.9199   2
  -1   0   2-6.45072 13.2459   2
   1   0   2 6.37785 14.1456   2
   1   0  -2 7.46243 13.9882   2
   1   0   2 7.00740 11.7486   4
  -1   0  -2 7.50921 10.9032   4
   1   0  -2-5.85345 12.0195   4
  -1   0   2-6.73783 11.2966   4
   1   0  -2-8.90199 16.6866   1
  -1   0   2-6.21563 9.02496   3
   1   0  -2 7.61694 12.7705   3
  -1   0   2 11.0201 18.4762   1
   1   0  -2-12.0365 20.1802   1
  -1   0   3 19.5736 13.3653   6
   1   0  -3 8.89060 12.2157   6
   1   0   3 86.4212 27.8524   6
  -1   0  -3 93.4889 25.2407   6
  -1   0   3 13.7620 18.5227   3
   1   0  -3-8.12981 18.3162   3
   1   0   3 11.8165 14.3737   3
  -1   0  -3 56.2547 19.7083   3
   1   0   3-4.60812 12.0275   5
  -1   0  -3 17.5576 11.4984   5
  -1   0   3 104.025 26.6218   5
  -1   0  -3 22.6564 27.0518   1
   1   0   3 21.1391 26.7752   1
   1   0  -3 79.6503 27.7176   2
  -1   0  -3 18.4149 17.3672   2
  -1   0   3 46.9847 23.4216   2
   1   0   3 6.22954 15.9937   2
  -1   0  -3 45.7159 19.4301   4
  -1   0   3 12.4080 13.1395   4
   1   0   3 19.8577 20.6402   1
  -1   0  -3 43.3362 23.2004   1
   1   0  -3 49.4398 31.2499   1
  -1   0   3 11.6832 22.1351   1
   1   0  -3 48.1348 26.9586   1
  -1   0   3 22.1055 18.8083   1
  -1   0   4-8.02228 17.7943   3
   1   0  -4 9.51724 8.92311   6
  -1   0  -4 8.07553 13.5414   6
  -1   0   4 5.59897 12.4203   6
  -1   0  -4 6.45631 13.2594   3
   1   0   4-5.92293 11.1050   3
  -1   0  -4 9.97548 13.2242   5
  -1   0  -4 11.7709 19.7364   1
   1   0   4-10.2865 22.8157   1
   1   0   4 9.84978 12.3878   5
   1   0  -4 6.18076 11.5881   5
  -1   0   4 8.38231 15.7143   5
  -1   0   4 12.9063 17.9433   4
   1   0   4-7.40092 12.4106   4
   1   0  -4 9.98826 16.7479   1
  -1   0   4 11.3437 13.4504   1
   1   0   4-10.2537 21.0562   1
  -1   0  -4-9.52288 13.8289   1
   1   0  -4-11.5965 16.8394   1
  -1   0   4-11.6771 19.5790   1
  -1   0   4-6.68847 14.8363   2
   1   0  -4 8.45240 15.8456   2
  -1   0  -4-5.95254 11.1604   2
   1   0   4-5.96198 11.1781   2
   1   0  -5 10.7460 25.6645   3
  -1   0   5 27.1509 20.3071   3
  -1   0  -5 58.3760 30.6717   6
  -1   0   5 19.2056 14.5282   6
   1   0  -5 5.61677 8.71633   6
  -1   0  -5 12.1117 22.9106   1
   1   0   5 10.8822 16.0973   1
  -1   0  -5 67.8483 28.4292   3
   1   0   5 12.5780 14.2837   3
   1   0   5 46.8961 17.7411   5
   1   0   5 11.5604 17.0648   2
   1   0  -5 54.0541 22.8645   5
   1   0  -5 31.6502 18.6377   4
  -1   0   5 39.6362 20.9477   4
   1   0   5 38.8941 20.8492   4
  -1   0  -5 16.8458 17.5669   4
   1   0  -5 90.1930 31.5835   1
  -1   0   5 11.0845 29.5446   1
  -1   0  -5 9.75006 20.2557   1
   1   0   5 43.0284 31.3890   1
  -1   0   5 11.1231 23.0464   1
   1   0  -5 45.9305 27.3991   1
  -1   0  -5 29.4876 18.7523   2
  -1   0   5 47.0084 20.5294   2
   1   0  -5 52.9587 26.8548   2
   1   0  -6 12.4607 18.0929   3
  -1   0   6-7.34891 10.6710   6
   1   0  -6-7.04105 10.2240   6
  -1   0   6 10.4915 21.5434   3
  -1   0  -6 9.19418 15.4153   3
   1   0   6-7.02786 13.1741   3
   1   0   6 5.97553 13.2537   5
  -1   0  -6 12.5034 18.1548   1
   1   0   6-5.86462 13.9058   2
  -1   0   6 10.0580 18.8538   5
   1   0   6-4.64788 9.54462   5
   1   0  -6 7.19023 14.7648   5
  -1   0   6 6.74940 11.3165   4
   1   0  -6-7.03868 10.2206   4
   1   0   6-8.17392 13.7048   4
  -1   0  -6 8.90975 16.7015   4
   1   0  -6 10.4285 17.4847   1
   1   0   6 11.4166 19.1412   1
  -1   0  -6 5.88033 12.0752   2
   1   0  -6-12.1379 17.6242   1
  -1   0   6 11.0105 20.6393   1
   1   0  -7 89.4591 43.3074   6
   1   0   7 459.550 84.3206   6
  -1   0   7 75.1152 41.1751   6
  -1   0  -7 572.151 84.5783   3
   1   0   7 436.500 61.0232   3
   1   0   7 341.751 49.7840   5
  -1   0   7 314.194 61.2398   5
   1   0  -7 545.863 77.8210   1
  -1   0  -7 90.1629 55.4831   1
   1   0   7 209.758 61.0418   1
   1   0  -7 337.730 59.3522   2
  -1   0  -7 132.520 48.7276   4
  -1   0   7 357.123 66.6948   1
  -1   0   7 317.779 52.2040   2
  -1   0   7 216.328 55.2229   1
   1   0  -7 251.399 62.2814   3
  -1   0  -7 506.019 73.8595   1
   1   0   7 290.308 64.4479   1
   1   0   8-19.0143 22.5452   6
  -1   0  -8-14.3718 26.9423   3
  -1   0  -8-11.4693 27.1969   1
   1   0   8 7.22913 13.5563   5
   1   0   8 6.75441 16.0196   2
   1   0   8 12.1073 26.8556   1
  -1   0   8 11.3272 16.4512   5
   1   0   8-5.23638 11.6202   5
  -1   0   8-7.11155 13.3360   4
   1   0  -8 9.15520 10.8605   4
  -1   0  -8-10.2942 19.3001   4
  -1   0   8 25.5848 32.1735   1
  -1   0   8 13.0366 14.4621   2
   1   0  -8 14.2168 29.1951   1
  -1   0   8 11.2380 23.0791   1
   1   0  -8 15.2779 25.6176   3
  -1   0  -8 12.0582 13.3775   2
   1   0  -8 9.65373 18.0998   2
   1   0   9 173.114 61.6071   6
  -1   0   9 59.8951 28.0305   6
  -1   0  -9 199.467 55.3889   3
  -1   0  -9 216.761 48.9636   1
   1   0   9 212.393 51.8798   1
   1   0   9 168.969 35.9560   5
   1   0   9 94.8677 32.0420   2
  -1   0  -9 164.866 51.7803   1
   1   0  -9 245.746 54.9552   1
   1   0   9 50.6540 34.2008   1
  -1   0   9 134.796 37.3746   5
   1   0  -9 50.6584 31.9546   4
  -1   0   9 118.674 36.7955   4
  -1   0  -9 254.721 53.1732   4
  -1   0   9 83.6114 30.1000   2
  -1   0   9 213.474 49.0628   1
   1   0  -9 62.4082 41.1706   1
   1   0  -9 32.0765 35.2139   3
  -1   0  -9 29.7110 22.9708   2
  -1   0 -10-18.2153 30.5394   3
  -1   0 -10 12.8807 21.5956   1
   1   0  10 14.8264 21.5274   1
  -1   0  10 12.2151 22.8970   1
  -1   0  10-10.2993 14.9542   6
   1   0  10 20.1020 23.8314   6
  -1   0 -10 5.96978 10.0089   2
   1   0  10-6.81277 11.4222   2
  -1   0 -10 16.0504 26.9098   1
   1   0  10-13.6308 25.5506   1
   1   0 -10-13.6895 25.6607   1
   1   0  10-7.35887 10.6848   5
  -1   0  10 11.1472 18.6892   5
   1   0 -10 11.0315 24.4670   4
  -1   0 -10-12.1615 20.3898   4
  -1   0  10 14.1166 23.6677   1
   1   0 -10-16.4590 27.5949   1
   1   0 -10-16.3412 33.5548   3
   1   0 -10 9.73388 14.1332   2
   1   0  11 32.5676 18.1617   5
  -1   0  11 10.8522 18.2976   5
   1   0 -11-15.0840 28.3410   1
  -1   0 -11 16.8998 24.6143   1
   1   0  11 43.8093 30.0484   1
  -1   0  11 10.5036 19.7839   6
   1   0  11-19.0316 27.7011   6
   1   0  11 15.6480 29.3958   1
  -1   0 -11 94.3648 42.3279   1
   1   0 -11 11.6363 17.0063   4
   1   0 -11 28.6642 21.2800   2
  -1   0  11-14.3382 24.1172   1
   1   0 -11 16.2375 27.2925   3
  -1   0 -11 54.9623 34.3965   3
  -1   0 -11 17.4171 17.6545   2
   1   0  11 13.9176 19.4444   2
  -1   0 -12-18.2077 26.4401   3
  -1   0 -12 14.1263 16.7521   1
  -1   0  12-13.0871 24.5350   1
   1   0  12-17.9129 30.0353   6
  -1   0  12-10.4787 19.6463   6
   1   0  12 7.17128 13.4486   2
  -1   0 -12-17.4747 32.7586   1
   1   0 -12-16.4286 23.8573   1
   1   0  12-31.1716 26.1341   1
  -1   0  12 10.4127 17.4626   5
   1   0  12-8.39392 14.0791   5
   1   0 -12 12.0781 20.2541   4
  -1   0 -12-14.0007 20.3326   4
  -1   0  12 14.6567 21.2849   1
   1   0 -12-17.9472 26.0619   1
   1   0 -12-15.8182 22.9711   3
   1   0 -12 9.24750 18.9931   2
  -1   0 -13-16.6115 24.1266   3
  -1   0 -13 14.8388 21.5535   1
   1   0  13 32.8657 30.8087   1
  -1   0  13 13.4593 22.5733   1
  -1   0  13 10.2798 12.2013   6
   1   0  13-15.4999 18.3850   6
   1   0  13-8.23314 16.9162   2
   1   0  13 7.86320 17.4499   5
  -1   0  13 10.1382 19.0130   5
   1   0 -13 16.6895 31.2897   1
   1   0 -13 12.2530 20.5518   4
  -1   0 -13 14.6550 21.2868   4
  -1   0  13 29.4384 30.2300   1
   1   0 -13-18.0987 30.3497   1
   1   0 -13-8.84424 14.8399   2
   1   0 -13 15.1820 25.4608   3
  -1   0 -14 17.6003 20.8656   1
  -1   0  14 9.96195 11.8102   6
   1   0  14 14.3398 20.8210   6
  -1   0  14 13.2513 15.7098   1
   1   0  14-16.3465 13.7032   1
  -1   0 -14 14.7544 24.7370   1
   1   0  14-7.19141 18.0856   5
  -1   0  14-9.56755 13.8918   5
   1   0 -14-12.1862 25.0230   4
  -1   0 -14-14.5148 12.1677   4
   1   0 -14-14.4180 17.0930   3
   1   0 -14-17.8808 14.9894   1
  -1   0 -14 15.5342 26.0445   3
   1   0 -14 8.38886 15.7248   2
   1   0  15-9.01173 16.9111   2
   1   0  15-16.1464 27.0825   1
   1   0 -15 69.8984 41.4408   1
   1   0  15 12.3913 14.7118   6
  -1   0  15-9.73115 16.3346   6
  -1   0 -15 57.3126 31.7886   1
  -1   0  15 12.9861 10.9153   1
   1   0  15 15.9920 18.9756   1
  -1   0  15 8.99315 19.9619   5
   1   0  15 6.81239 15.1303   5
   1   0 -15-11.9267 24.5031   4
  -1   0 -15 13.6275 22.8616   4
  -1   0  15 28.4188 26.6471   1
   1   0 -15-13.5947 16.1366   3
   1   0 -15 7.90996 16.2618   2
  -1   0 -15 28.1851 35.4499   3
   1   0  16 8.53778 12.3968   2
   1   0  16 6.26765 11.7488   5
  -1   0  16 8.43825 17.3272   5
  -1   0 -16-13.4949 19.5943   1
  -1   0 -16 12.8400 26.3657   3
   1   0 -16-12.7603 18.5276   3
   1   0 -16 7.45518 15.3086   2
  -1   0 -16-12.3778 20.7526   4
  -1   0  16-13.7337 19.9409   1
  -1   0  16-9.29791 11.0232   6
   1   0  16-11.4140 19.1367   6
   1   0  16-14.5889 21.1826   1
  -1   0 -16-16.8298 28.2167   1
   1   0 -16 16.8512 19.9777   1
   1   0 -16 16.6445 24.1674   1
   1   0  17 40.1522 17.6118   5
  -1   0 -17 25.8523 28.8359   1
  -1   0  17 11.4533 16.9158   1
   1   0  17 29.3717 27.7021   1
  -1   0 -17 47.3377 26.4299   3
   1   0 -17 47.3882 35.1710   1
   1   0 -17 22.0719 24.6721   4
  -1   0 -17 45.2332 26.9909   4
  -1   0  17 26.3449 19.3752   1
  -1   0  17 8.84974 13.2177   6
   1   0  17 10.0861 17.1917   6
   1   0 -17 61.2372 40.7017   1
   1   0  17 55.8521 35.2517   1
  -1   0 -17 32.6095 23.8757   1
   1   0 -17 48.9802 22.1649   2
   1   0  18-5.47173 12.1362   5
  -1   0  18-7.51335 14.0840   5
   1   0  18 13.8674 30.7569   1
  -1   0 -18 12.1556 20.3802   1
  -1   0  18 10.6678 12.6474   1
  -1   0 -18 10.8715 12.8888   3
   1   0 -18 14.8881 21.6172   1
   1   0 -18-10.4945 19.6719   4
  -1   0 -18 10.3192 19.3433   4
  -1   0  18-12.5748 21.0830   1
   1   0  18-9.30387 13.5092   6
  -1   0  18-8.40260 9.96198   6
   1   0 -18 6.56614 14.5635   2
  -1   0 -18-15.5816 18.4727   1
   1   0 -18 28.1766 28.9289   1
   1   0  18 12.6499 21.2088   1
   1   0 -19 56.8437 21.9781   2
  -1   0  19 49.3867 16.9207   5
  -1   0  19 10.0703 20.8342   1
  -1   0 -19-11.5000 16.8903   1
   1   0  19 65.0807 32.8327   1
   1   0 -19 26.6269 27.4558   1
  -1   0 -19 14.8260 32.9811   1
   1   0  19 23.0903 23.8428   1
  -1   0 -19 30.1164 20.7700   3
   1   0  19 8.58356 14.6143   6
  -1   0  19 7.96863 13.6002   6
   1   0 -19 19.8744 22.1863   4
   1   0 -19 13.9762 16.7633   1
  -1   0 -20 8.77759 18.0244   4
   1   0 -20 9.46278 19.4313   4
   1   0 -20-5.93754 11.1308   2
  -1   0  20-11.6441 19.5228   1
   1   0  20-12.1689 20.4027   1
  -1   0  20 38.0552 19.5361   1
   1   0  20-10.8668 25.7661   1
   1   0  20-4.93578 9.25320   5
  -1   0  20 6.63358 11.1227   5
  -1   0  20-7.68596 11.1607   6
   1   0  20 7.94578 6.66254   6
  -1   0 -20 9.32630 17.4826   3
   1   0 -20-13.0882 19.0042   1
   1   0 -21-8.92658 14.9763   4
  -1   0 -21 16.4706 18.2735   4
   1   0 -21 5.62781 11.5692   2
  -1   0 -21 4.79331 12.0672   2
  -1   0  21-11.0571 22.7112   1
  -1   0  21 8.95329 16.7918   1
  -1   0 -21-13.3158 22.3318   1
   1   0  21-9.96834 18.6936   1
   1   0 -21-23.3280 23.9571   1
  -1   0  21 25.7351 16.1896   5
   1   0  21 4.65903 9.58270   5
   1   0  21 7.37447 10.7217   6
  -1   0  21 7.28692 10.5947   6
   1   0 -21-9.03509 10.7255   3
   1   0 -21-12.2497 20.5451   1
  -1   0 -21 10.1782 19.0868   1
   1   0 -22 8.41905 18.6727   4
  -1   0 -22-7.57398 10.9972   4
   1   0 -22 5.30071 13.3306   2
  -1   0 -22-8.78113 12.7499   2
  -1   0  22 10.5126 19.7056   1
  -1   0  22 8.40610 12.2054   1
   1   0  22-10.8365 20.3127   1
  -1   0 -22-12.6045 18.3012   1
   1   0 -22-10.9650 18.3838   1
   1   0  22-9.37277 19.2459   1
   1   0  22 9.05825 10.7388   5
  -1   0  22-6.91043 14.1898   6
   1   0 -22 11.7368 22.0005   1
  -1   0 -22 19.1376 17.9365   1
   1   0 -22-8.38264 14.0542   3
  -1   0 -23 7.26709 14.9415   4
   1   0 -23-7.97155 13.3865   4
   1   0 -23 5.05110 12.0005   2
  -1   0 -23 4.10432 9.76113   2
  -1   0  23 10.0161 14.5628   1
  -1   0  23-5.74843 11.8282   5
   1   0  23 8.83305 10.4993   5
   1   0 -23 20.7739 19.4849   1
   1   0  23 26.8915 19.8955   1
  -1   0 -23 24.0630 22.5655   1
  -1   0 -23 8.99869 16.8849   1
   1   0 -23 11.0084 13.0727   1
   1   0 -23 15.7232 14.7559   3
  -1   0  23 8.16487 16.7828   1
   1   0  23 40.4139 25.4203   1
  -1   0  24 7.69590 15.8027   1
   1   0  24 9.42458 20.9029   1
   1   0  24 6.04409 10.1334   6
  -1   0  24-6.36449 9.24103   6
  -1   0  24-5.44704 9.13243   5
   1   0  24-4.21369 9.34561   5
  -1   0 -24 7.15530 10.3893   3
   1   0 -24 7.37739 10.7117   3
   1   0 -24-4.79725 11.3745   2
  -1   0 -24 8.78225 12.7515   1
   1   0 -24-10.3332 19.3693   1
   1   0 -24 7.52859 15.4591   4
  -1   0 -24-7.09239 13.2945   4
  -1   0 -25-6.71394 11.2572   3
   1   0 -25-6.93387 10.0686   3
   1   0 -25-7.12051 13.3479   4
  -1   0 -25-6.60267 11.0707   4
  -1   0  25 5.17498 8.67728   5
  -1   0  25 7.73489 12.9688   1
  -1   0  25-6.05821 11.3567   6
   1   0  25 5.79721 11.9046   6
   1   0 -26-6.66005 12.4873   4
  -1   0 -26 6.48126 10.8700   4
   1   0  26 5.44548 7.91163   6
  -1   0  26 5.77271 8.38647   6
  -1   0 -26-6.31861 10.5974   3
   1   0 -26 6.39544 10.7262   3
  -1   0 -27 6.47233 12.1364   4
  -1   0 -27-6.13074 10.2836   3
   1   0 -27 6.02815 10.1117   3
  -1   0  27 11.2120 9.40427   6
   1   0  27 5.21172 8.74366   6
  -1   0  27-4.72471 8.86206   5
   1   0  27 3.87967 8.61063   5
  -1   0 -28-6.30142 12.9395   4
  -1   0 -28 5.80418 11.9185   3
   1   0 -28 5.69753 9.55268   3
  -1   0  28 5.36430 7.78913   6
   1   0  28-4.92357 7.14925   6
  -1   0  28-4.52051 8.47393   5
   1   0  28 3.87113 8.58616   5
  -1   0 -29-5.96799 12.2548   4
  -1   0  29-5.16274 10.6013   6
   1   0  29-4.73592 5.61501   6
   1   0  29-3.76076 7.04982   5
  -1   0  29 4.29188 8.04535   5
  -1   0 -29 16.3797 12.1098   3
   1   0 -29-5.42739 7.88070   3
  -1   0  30-4.94665 8.29484   6
   1   0  30 4.48829 7.52649   6
  -1   0  30-4.11222 8.44532   5
   1   0  30 3.66306 6.86797   5
   1   0 -30-5.13493 8.61045   3
  -1   0 -30-5.18674 8.69731   3
   1   0  31-4.33212 5.15660   6
  -1   0 -31-4.89088 8.21300   3
   1   0 -31-4.85828 9.11847   3
  -1   0  32 7.68932 7.91860   5
  -1   0  32 4.56558 5.44759   6
  -1   0  33 7.36575 7.56401   5
  -1   0  33-4.37282 6.35112   6
  -1   1  33 894.072 104.517   6
  -1   1  32-4.48227 7.52971   6
  -1   1  32 10.3159 7.64116   5
   1  -1  31 1299.59 145.000   6
  -1   1  31 1356.77 147.137   6
  -1   1  31 1202.93 141.801   5
   1   1 -31 1330.25 146.608   3
  -1  -1 -31 1453.29 151.623   4
  -1  -1 -30 5.67977 14.2846   4
  -1  -1 -30-5.34774 10.0251   3
  -1   1  30 3.68592 6.91048   5
   1  -1  30 4.55565 6.61599   6
  -1   1  30-4.73234 5.61190   6
   1  -1  29 3936.81 384.041   6
  -1   1  29 3672.04 383.659   6
  -1   1  29 3580.05 379.236   5
  -1  -1 -29 3337.02 384.590   3
  -1  -1 -29 3892.46 389.110   4
   1  -1  28 4.99435 8.44957   6
  -1   1  28 14.9471 9.40763   6
  -1  -1 -28 17.7289 12.1874   3
  -1   1  27 13713.7 1429.90   5
   1  -1  27 15445.1 1433.98   5
  -1  -1 -27 17274.6 1445.35   4
  -1  -1 -27 14210.0 1439.78   3
   1   1 -27 13203.7 1436.28   3
  -1   1  27 13403.5 1433.97   6
   1  -1  27 13635.4 1434.95   6
  -1   1  26 5.27020 6.24798   6
  -1   1  26-4.17964 7.00755   5
   1  -1  26-4.77281 10.5857   5
  -1  -1 -26-6.73685 14.9417   3
   1   1 -26 6.06232 12.4483   3
  -1  -1 -26 6.80820 15.1000   4
   1   1 -26-4.94689 14.9520   2
  -1  -1 -25 5927.88 616.118   3
   1   1 -25 5613.13 611.936   3
  -1   1  25 5625.92 603.843   5
   1  -1  25 6971.01 609.982   5
  -1   1  25 5550.03 607.905   6
   1  -1  25 5317.75 608.179   6
   1   1 -25 6149.46 608.775   2
  -1  -1 -25 6795.53 618.470   4
   1  -1  24 5.20133 7.55254   5
  -1   1  24 13.6059 12.0229   5
  -1  -1 -24-7.64671 11.1030   3
   1   1 -24-6.85653 9.95574   3
  -1   1  24-5.62362 9.42878   6
   1  -1  24 6.31455 7.48645   6
   1  -1  24-15.2087 15.6149   1
   1   1 -24-9.05243 15.1774   1
  -1  -1 -24-7.27269 12.1935   4
   1   1 -24-5.40846 12.8239   2
  -1  -1 -23 541.355 74.4783   4
  -1  -1 -23 423.815 72.0531   1
   1   1 -23 565.913 83.1517   1
   1  -1  23 504.548 77.4794   1
  -1  -1 -23 471.667 74.4192   3
   1   1 -23 356.923 67.3840   3
  -1   1  23 428.076 67.8984   1
  -1   1  23 572.711 66.2501   5
   1   1 -23 672.333 77.9902   4
   1  -1  23 453.747 68.3109   6
  -1   1  23 457.678 66.5925   6
   1  -1  23 625.077 90.3142   1
   1   1 -22-6.11212 12.5513   2
   1  -1  22 11.7940 17.1249   1
  -1   1  22 7.13573 15.8270   1
  -1   1  22 6.12892 10.2765   6
   1  -1  22 7.16085 13.4235   6
  -1   1  22 4.90933 8.23197   5
   1  -1  22 5.60959 11.5194   5
  -1  -1 -22-8.65710 16.2281   3
   1   1 -22-7.53859 10.9466   3
   1   1 -22-7.30862 15.0080   4
  -1  -1 -22-7.95536 13.3385   4
   1  -1  22 8.42857 15.7997   1
  -1  -1 -22 14.5784 21.1678   1
   1   1 -22-9.86450 18.4913   1
   1   1 -22-13.6623 22.9064   1
  -1  -1 -22 8.39944 17.2478   1
  -1  -1 -21 397.220 78.5305   1
   1   1 -21 274.510 57.7871   1
   1   1 -21 254.363 46.0248   2
   1  -1  21 267.963 63.9563   1
  -1   1  21 207.143 46.2476   1
  -1   1  21 150.686 49.5354   1
   1  -1  21 362.968 49.1540   5
   1   1 -21 225.304 50.2868   3
  -1  -1 -21 325.968 57.0385   3
   1   1 -21 345.522 56.5566   4
  -1  -1 -21 276.789 54.6786   4
  -1   1  21 265.120 46.1121   6
   1  -1  21 254.942 49.7381   6
   1   1 -21 392.805 78.1586   1
  -1  -1 -21 260.766 56.5464   1
  -1  -1 -20 47.9803 35.6776   1
   1   1 -20 33.7589 26.9540   1
   1  -1  20 9.54667 24.3114   1
  -1  -1 -20 9.95462 17.1223   3
   1   1 -20 16.9800 16.3673   3
   1  -1  20 54.9822 19.5398   5
  -1  -1 -20 35.2033 22.4609   4
   1   1 -20 32.1533 21.6494   4
  -1  -1 -20 23.1867 11.4084   2
   1   1 -20 68.2982 23.2186   2
  -1   1  20 48.3428 28.9098   1
  -1   1  20 110.760 29.1604   1
  -1  -1 -20 48.0277 24.4576   1
   1  -1  20 38.6530 32.6274   1
  -1   1  20 33.0955 17.0798   6
   1   1 -20 61.9587 32.0354   1
   1   1 -19 24156.9 2334.77   2
  -1  -1 -19 19905.3 2314.84   2
  -1  -1 -19 24144.9 2343.60   4
  -1   1  19 23231.4 2328.84   5
   1   1 -19 20696.9 2338.14   3
  -1  -1 -19 24234.4 2350.37   3
   1  -1  19 23048.2 2340.32   6
   1  -1  19 28004.4 2335.57   5
  -1   1  19 25267.7 2341.28   1
   1   1 -19 25393.1 2374.65   1
  -1  -1 -19 24651.6 2348.49   1
   1  -1  19 24452.7 2352.12   1
  -1  -1 -19 27113.2 2380.15   1
   1   1 -19 26788.3 2363.44   1
   1  -1  18 19.4146 23.2929   6
  -1   1  18 49.9589 21.0318   6
   1   1 -18 19.5807 22.0069   3
  -1  -1 -18 22.2318 26.5980   3
  -1   1  18 53.7798 18.4120   5
   1  -1  18 32.2581 17.4728   5
  -1  -1 -18 50.0441 23.9995   4
   1   1 -18 25.9117 20.7895   4
  -1  -1 -18 19.1509 13.3214   2
   1  -1  18 67.3963 31.4346   1
   1   1 -18 13.3269 33.7059   1
   1  -1  18 28.6210 27.0622   1
  -1  -1 -18 54.3816 29.0533   1
  -1   1  18 45.2298 24.2454   1
  -1   1  18 12.7956 21.7491   1
  -1  -1 -18 26.7296 11.5383   2
   1   1 -18 51.0868 40.5346   1
  -1   1  17 40038.8 3794.61   5
   1   1 -17 39402.7 3805.04   4
   1   1 -17 37222.7 3836.34   1
   1  -1  17 40389.7 3829.92   1
  -1   1  17 39808.0 3806.26   1
  -1   1  17 35277.5 3796.15   6
   1  -1  17 45789.5 3815.65   6
  -1  -1 -17 45500.3 3817.40   4
  -1  -1 -17 26315.5 3778.90   2
  -1  -1 -17 37215.7 3779.72   2
   1   1 -17 42557.1 3803.25   2
   1   1 -17 38912.5 3809.45   3
  -1  -1 -17 43072.5 3822.39   3
   1   1 -17 43127.9 3833.57   1
  -1  -1 -17 36228.1 3831.74   1
   1  -1  17 44506.9 3826.41   1
  -1   1  17 35444.1 3815.60   1
   1  -1  17 39584.1 3811.37   2
   1  -1  17 46666.0 3800.30   5
   1   1 -16-15.5070 22.5348   1
  -1  -1 -16-18.0751 26.2608   1
  -1  -1 -16 24.8860 25.5672   1
  -1   1  16-10.3575 21.2882   1
  -1   1  16 6.75526 13.9023   5
   1  -1  16 27.8204 17.5159   5
  -1  -1 -16 11.6986 19.6357   4
   1   1 -16-8.94045 16.7844   4
   1   1 -16 8.90651 14.9614   2
  -1  -1 -16 3.81024 8.50173   2
  -1   1  16 23.4809 17.3844   6
   1  -1  16 11.3011 13.4299   6
  -1  -1 -16 6.18257 11.6263   2
  -1   1  16 13.7007 16.2690   1
   1   1 -16 11.3698 19.0851   3
  -1  -1 -16 12.8036 21.4864   3
   1   1 -16-18.6307 38.2674   1
  -1   1  15 93576.2 6981.47   5
   1   1 -15 59648.6 6974.18   4
  -1   1  15 75738.1 6988.52   1
   1  -1  15 63113.7 7000.20   1
  -1  -1 -15 54522.8 6987.72   1
  -1  -1 -15 103859. 7015.13   4
   1  -1  15 64010.7 6987.44   2
   1   1 -15 90297.3 7004.07   3
  -1  -1 -15 99320.2 7022.46   3
   1   1 -15 98900.7 6996.60   2
  -1  -1 -15 50271.6 6956.10   2
  -1   1  15 81135.8 6980.56   6
   1  -1  15 93882.8 7008.10   6
   1  -1  15 79549.0 7011.53   1
  -1  -1 -15 51386.3 6995.36   1
   1   1 -15 66712.7 7005.20   1
  -1   1  15 54040.8 6985.57   1
   1   1 -14 53.2941 25.2446   3
  -1  -1 -14 18.0451 26.4583   1
   1   1 -14 49.0024 33.7418   1
   1  -1  14 32.2663 30.4645   1
   1  -1  14-12.0138 20.4758   2
   1  -1  14 27.0739 22.9925   6
  -1   1  14 43.3882 20.9019   6
  -1   1  14 54.4308 22.8786   5
   1  -1  14 43.4977 20.4896   5
   1   1 -14 8.62276 19.4757   4
  -1  -1 -14 28.4614 14.5276   2
   1   1 -14 21.4426 22.3208   2
  -1   1  14 14.2034 20.9489   1
   1   1 -14 19.2672 32.5122   1
   1  -1  14 79.7220 32.9464   1
  -1  -1 -14 13.1988 22.4331   1
  -1   1  14 59.0645 26.4574   1
  -1  -1 -14 58.0869 32.4177   3
  -1   1  13 558.078 74.1973   5
   1  -1  13 447.125 66.9351   5
   1  -1  13 412.838 85.9925   1
   1   1 -13 582.241 96.2362   1
  -1  -1 -13 419.231 56.9593   2
   1  -1  13 405.783 77.4180   2
   1   1 -13 406.476 69.0164   4
   1   1 -13 418.243 90.4815   1
   1   1 -13 487.674 81.2995   2
  -1   1  13 227.067 66.2191   1
   1  -1  13 665.920 96.0420   6
  -1   1  13 402.072 71.1673   6
  -1  -1 -13 241.851 69.2659   1
  -1   1  13 325.336 72.1412   1
   1   1 -13 405.871 83.6978   3
  -1  -1 -13 323.495 82.7050   4
   1  -1  12-11.1810 18.8690   2
   1   1 -12 14.3814 17.1848   1
   1  -1  12 16.6798 19.8910   1
  -1  -1 -12 33.9569 24.7459   1
   1  -1  12 14.5653 16.2951   5
  -1   1  12 36.8711 27.9437   5
  -1  -1 -12 19.0674 11.7254   2
  -1  -1 -12 17.0988 28.7482   4
  -1   1  12 13.9512 23.4892   1
   1   1 -12 13.1735 24.7870   2
   1   1 -12 15.7856 29.6678   3
   1  -1  12 15.9463 26.8217   1
  -1  -1 -12 12.5205 21.1017   1
   1  -1  12 63.7850 32.8145   6
  -1   1  12 28.7223 24.1736   6
   1  -1  11 549.823 94.1558   5
  -1   1  11 887.093 114.369   5
   1   1 -11 885.821 102.032   4
   1  -1  11 825.761 128.742   1
  -1  -1 -11 652.874 116.409   1
  -1  -1 -11 720.214 124.691   1
  -1   1  11 799.180 113.636   1
   1  -1  11 599.006 118.112   1
   1   1 -11 793.304 129.212   3
  -1  -1 -11 771.108 136.032   4
  -1   1  11 888.676 123.513   1
   1   1 -11 1051.16 134.390   1
   1   1 -11 865.088 135.324   1
  -1   1  11 685.518 108.704   6
  -1   1  11 833.049 92.0984   2
   1  -1  11 593.854 106.379   2
  -1   1  10 181.654 44.7563   6
  -1   1  10 157.294 44.8557   1
   1  -1  10 159.618 48.0566   1
  -1  -1 -10 169.167 48.8159   1
   1  -1  10 105.999 36.6510   2
  -1  -1 -10 118.993 49.1376   1
   1  -1  10 173.620 50.9074   1
   1   1 -10 187.211 54.2874   3
  -1   1  10 146.334 42.9028   5
   1   1 -10 148.851 32.4368   4
  -1  -1 -10 167.983 60.3833   4
  -1  -1 -10 195.294 61.4976   3
   1   1 -10 162.811 55.0639   1
  -1   1  10 104.579 43.8076   1
   1   1 -10 142.184 48.4002   2
  -1  -1 -10 172.193 29.9693   2
   1   1  -9 66330.1 6936.62   4
  -1   1   9 67025.5 6959.36   1
   1   1  -9 69913.6 6976.12   1
   1  -1   9 78227.9 6977.58   1
  -1  -1  -9 47793.7 6985.28   4
  -1  -1  -9 76068.7 6936.81   2
   1   1  -9 54984.2 6972.06   2
  -1   1   9 71687.1 6936.71   2
   1   1  -9 76874.8 7007.41   3
  -1  -1  -9 60356.8 6982.98   3
  -1   1   9 75791.0 6968.00   6
   1  -1   9 68985.9 6990.32   6
   1  -1   9 62606.6 6941.04   5
   1   1  -9 78349.8 6969.91   1
  -1  -1  -9 78720.0 6980.66   1
  -1   1   9 74952.2 6970.72   1
   1  -1   8 38.9059 36.4820   6
  -1   1   8-12.1194 24.9120   6
   1   1  -8 21.4987 20.1818   1
  -1  -1  -8-12.6692 21.2716   1
   1  -1   8 24.1714 26.8293   1
   1  -1   8 42.4424 29.5228   2
  -1  -1  -8-10.6000 23.5376   1
   1  -1   8 50.4706 33.4678   1
   1  -1   8 14.2522 9.82174   5
  -1   1   8 13.5599 25.4433   5
  -1   1   8 4.12485 10.4362   2
  -1  -1  -8 15.5234 13.4621   2
  -1  -1  -8-23.4390 34.0518   4
   1  -1   8 7.40165 13.9212   4
   1   1  -8 21.8804 31.7901   3
  -1   1   8-11.4998 13.6810   1
   1   1  -8 51.8620 35.5160   2
  -1  -1  -8 17.0349 31.9519   3
  -1   1   8 9.72505 23.0868   1
   1   1  -8-13.4687 25.2726   1
   1  -1   7 48807.8 4543.14   5
  -1   1   7 60549.1 4600.70   5
  -1  -1  -7 49445.4 4545.32   2
  -1   1   7 44043.6 4544.26   2
   1   1  -7 45233.5 4593.14   2
   1   1  -7 41714.9 4574.03   1
  -1  -1  -7 37755.5 4611.95   4
   1  -1   7 52094.0 4577.15   1
   1   1  -7 53754.8 4629.72   3
  -1  -1  -7 39666.8 4581.51   3
  -1   1   7 26949.2 4554.56   6
   1  -1   7 48086.5 4601.22   6
   1  -1   7 43271.2 4567.64   2
   1   1  -7 47058.6 4568.89   1
   1  -1   7 49760.5 4574.28   1
  -1   1   7 47483.6 4569.22   1
   1  -1   6 351.462 77.3217   6
  -1   1   6 336.108 61.2850   6
  -1  -1  -6 461.612 67.5481   5
   1  -1   6 310.180 42.7476   5
   1  -1   6 323.080 65.2493   1
   1  -1   6 295.948 63.1299   2
  -1  -1  -6 413.602 66.2255   1
  -1   1   6 568.235 91.2766   5
  -1   1   6 335.450 48.6624   2
  -1  -1  -6 336.400 51.3442   2
  -1  -1  -6 513.896 111.014   4
   1  -1   6 378.858 59.4841   4
   1   1  -6 461.094 109.384   3
   1   1  -6 326.563 64.7028   1
   1   1  -6 430.851 87.6052   2
  -1   1   6 350.764 64.5656   1
  -1  -1  -6 347.326 78.0286   3
   1   1  -6 230.235 64.6868   1
  -1   1   6 356.740 63.2384   1
   1   1  -5 692241. 67961.6   5
  -1  -1  -5 701634. 67966.2   5
  -1   1   5 707275. 68000.9   5
   1   1  -5 703742. 68002.0   2
  -1   1   5 663078. 67950.5   2
   1   1  -5 693494. 67963.1   6
   1  -1   5 703389. 67991.3   6
  -1   1   5 710278. 67956.5   6
  -1   1   5 662907. 67966.2   4
  -1  -1  -5 660296. 68024.4   4
   1  -1   5 678552. 67959.9   4
   1  -1   5 652014. 67969.3   2
   1   1  -5 788239. 68036.1   3
  -1  -1  -5 705138. 67970.8   3
  -1   1   5 677381. 67968.1   1
   1  -1   5 662211. 67969.4   1
   1   1  -5 712936. 67968.4   1
  -1   1   5 677301. 67964.2   1
   1   1  -5 637360. 67972.6   1
  -1  -1  -5 683946. 67967.0   1
   1  -1   5 650019. 67964.0   3
  -1  -1  -4 474.265 73.4906   1
  -1   1   4 508.051 60.1560   6
   1   1  -4 405.507 70.6242   6
   1  -1   4 453.322 86.5444   6
  -1   1   4 567.608 78.0958   1
   1  -1   4 479.058 75.4823   1
   1   1  -4 487.712 115.086   3
  -1  -1  -4 402.771 73.4902   5
   1  -1   4 545.864 81.3013   2
  -1  -1  -4 580.242 70.1428   2
  -1   1   4 503.219 98.8247   5
   1   1  -4 477.275 73.3470   5
  -1   1   4 391.416 73.8600   4
   1   1  -4 426.512 92.1138   2
   1  -1   4 403.770 68.4739   4
   1   1  -4 631.681 82.0988   1
  -1   1   4 403.610 71.9240   1
   1   1  -4 435.042 81.1277   1
  -1   1   4 394.537 71.6543   3
  -1  -1  -4 443.049 71.7798   3
  -1   1   3 276.394 54.6948   1
  -1  -1  -3 138.515 43.3657   1
   1   1  -3 236.820 48.1190   6
   1  -1   3 478.219 67.6186   6
   1   1  -3 348.323 86.1284   3
   1  -1   3 323.279 57.2572   1
  -1  -1  -3 187.730 50.5226   6
  -1  -1  -3 258.795 51.1670   5
   1   1  -3 231.960 48.7395   5
   1  -1   3 190.393 48.3317   2
  -1   1   3 276.190 69.5534   5
  -1   1   3 327.694 61.0456   4
   1   1  -3 265.471 38.3432   4
  -1  -1  -3 408.998 95.9231   4
  -1  -1  -3 247.090 39.7267   3
   1   1  -3 262.468 53.1911   1
  -1   1   3 271.627 52.6624   3
  -1  -1  -3 294.292 48.9539   2
  -1   1   3 256.352 44.5926   2
   1   1  -2 45.1185 30.5961   1
  -1   1   2 89.4601 32.4710   1
  -1  -1  -2 14.8101 19.7191   1
   1   1  -2 71.9472 25.0170   6
   1  -1   2 70.7207 24.5842   6
  -1  -1  -2 46.7550 21.7295   6
   1  -1   2 57.5137 29.1290   1
   1   1  -2 73.2521 25.4405   5
   1  -1   2 114.028 31.2153   2
   1   1  -2 35.8650 52.4767   3
  -1   1   2-14.9281 22.6240   5
  -1   1   2 26.5700 21.9777   4
   1   1  -2 68.8266 18.8563   4
   1  -1   2 32.0232 18.9028   4
   1   1  -2 93.5013 30.0864   1
  -1   1   2 73.2330 26.2640   3
  -1   1   2 66.0229 24.4742   2
  -1  -1  -2 102.215 27.4548   2
   1   1  -2 102.901 42.2784   2
   1  -1   1 26673.3 2562.60   5
  -1   1   1 17630.0 2583.91   5
   1   1  -1 25338.1 2582.32   6
   1  -1   1 26326.8 2572.14   6
  -1   1   1 27085.4 2576.16   2
  -1  -1  -1 29111.5 2585.30   2
  -1  -1  -1 24246.2 2604.01   4
   1   1  -1 23178.5 2566.59   4
   1  -1   1 27509.2 2583.17   4
   1   1  -1 12095.0 2576.82   3
  -1   1   1 25038.5 2588.23   3
   1   1  -1 33212.1 2598.16   1
  -1   1   1 29954.4 2586.09   1
  -1  -1  -1 26778.1 2585.59   1
   1  -1   1 24437.4 2579.65   1
   1   1  -1 29796.6 2592.59   1
   1   1  -1 30333.7 2585.84   5
   1   1   0 7.69212 12.8971   5
   1  -1   0-7.22982 14.8462   2
   1  -1   0 4.10849 8.43731   6
  -1   1   0-3.82617 7.85768   6
   1  -1   0 4.84258 12.1792   5
  -1   1   0-9.60397 16.1024   5
  -1   1   0-6.68509 14.8275   2
   1   1   0 8.61330 20.4230   2
  -1  -1   0 8.21923 19.4886   2
  -1  -1   0 45.8692 26.6405   4
   1   1   0 16.0825 16.8152   4
   1  -1   0-7.47405 15.3477   1
   1   1   0-9.60273 11.3850   1
   1   1   0-8.85686 12.8605   6
   1   1   0 9.28610 15.5695   1
  -1   1   0-7.62701 12.7880   1
  -1  -1   0-9.73058 19.9811   1
  -1   1   0-8.97824 16.8300   4
   1  -1   0 7.95822 13.3432   4
   1  -1  -1 35061.5 2821.35   5
  -1   1  -1 32932.4 2809.79   5
  -1  -1   1 31162.1 2823.40   2
   1   1   1 31435.0 2817.31   2
  -1  -1   1 25019.5 2810.24   4
   1   1   1 25188.2 2808.90   4
  -1   1  -1 31191.1 2822.03   4
   1   1   1 29906.3 2820.73   1
  -1   1  -1 22098.0 2805.79   1
  -1  -1   1 19640.7 2815.16   1
  -1  -1   1 29626.9 2797.84   3
   1  -1  -1 26464.9 2813.83   1
   1   1   1 26603.7 2817.09   1
  -1  -1   1 28571.4 2824.31   6
  -1   1  -1 30128.7 2810.25   6
  -1   1  -1 26590.6 2809.85   2
   1  -1  -1 27822.9 2811.01   2
  -1   1  -2 88.2936 29.7140   6
  -1  -1   2 135.784 31.1029   3
   1   1   2 79.2843 30.5571   1
   1   1   2 60.4581 30.2882   6
   1   1   2 80.1922 26.3410   5
  -1   1  -2 76.3144 28.9616   2
   1  -1  -2 96.2288 34.4367   5
   1   1   2 106.054 28.8625   2
   1  -1  -2 27.6392 19.9172   2
   1   1   2 62.9891 31.1705   4
  -1  -1   2 81.7981 26.4519   4
  -1   1  -2 54.0475 25.1274   4
   1  -1  -2 98.8503 33.7551   1
  -1   1  -2 57.0534 21.3150   1
   1   1   2 91.1877 28.0278   1
  -1  -1   2 75.6204 34.7753   1
   1  -1  -2 83.2172 32.4705   3
   1   1   3 235.084 53.3131   1
  -1   1  -3 211.632 57.4437   6
  -1  -1   3 445.166 68.7780   3
   1   1   3 159.094 49.3375   3
  -1  -1   3 384.808 62.8080   6
   1   1   3 248.175 53.1312   6
  -1  -1   3 274.576 54.1899   5
   1   1   3 273.490 50.9199   5
   1  -1  -3 191.949 59.4631   5
  -1   1  -3 290.023 55.2258   1
  -1  -1   3 321.634 40.3074   4
   1   1   3 393.006 67.0481   4
  -1  -1   3 291.463 57.7020   1
  -1  -1   3 254.236 55.9088   2
   1  -1  -3 374.887 62.2591   1
   1  -1  -3 244.759 59.5186   3
   1  -1  -3 229.919 45.9172   2
   1   1   3 190.281 43.2690   2
   1   1   4 397.017 70.0174   1
   1  -1  -4 370.404 53.3851   6
  -1  -1   4 501.046 80.4208   6
  -1   1  -4 454.829 88.6049   6
   1   1   4 457.786 71.9621   6
  -1   1  -4 556.835 75.0113   1
  -1   1  -4 340.466 69.3580   1
   1   1   4 590.422 83.9925   1
   1   1   4 431.602 69.9078   5
  -1  -1   4 452.982 74.0006   5
   1  -1  -4 456.226 77.2887   3
   1  -1  -4 319.875 78.5162   5
   1  -1  -4 453.098 75.3249   4
   1   1   4 605.975 95.9933   4
  -1   1  -4 379.798 69.0428   3
  -1   1  -4 648.369 82.7767   2
   1   1   4 526.049 98.0909   3
  -1  -1   4 478.189 94.9355   3
  -1  -1   4 501.719 78.8331   1
  -1  -1   4 238.151 64.8957   2
   1  -1  -4 601.028 81.7045   1
   1  -1  -4 401.253 63.5607   2
   1   1   5 552529. 67133.9   5
  -1  -1   5 721978. 67143.6   5
   1  -1  -5 720325. 67145.6   1
  -1   1  -5 681132. 67139.2   1
  -1  -1   5 684477. 67144.2   6
  -1   1  -5 603335. 67167.7   6
   1   1   5 670276. 67140.2   6
   1  -1  -5 701503. 67161.6   5
   1  -1  -5 669616. 67145.5   4
   1   1   5 688495. 67122.6   2
   1  -1  -5 663541. 67129.3   2
  -1  -1   5 642470. 67146.4   2
  -1   1  -5 694907. 67136.8   4
   1   1   5 703861. 67142.9   1
   1   1   5 680224. 67172.5   3
  -1  -1   5 628805. 67171.7   3
  -1   1  -5 666911. 67143.3   2
  -1   1  -5 711206. 67140.7   3
  -1   1  -5 670062. 67144.3   1
  -1  -1   5 702820. 67147.4   1
   1   1   5 688834. 67143.8   1
   1   1   6 328.561 60.9238   6
   1  -1  -6 284.754 49.1339   6
   1   1   6 318.396 64.4895   1
  -1   1  -6 388.970 67.6840   1
  -1  -1   6 314.657 63.6677   6
  -1   1  -6 340.140 45.4513   5
  -1  -1   6 447.657 69.5544   5
   1   1   6 367.690 49.4466   2
   1  -1  -6 358.182 68.5673   4
  -1  -1   6 375.625 46.1260   4
  -1  -1   6 376.382 44.0543   4
  -1   1  -6 339.445 60.0167   4
   1   1   6 319.556 86.1976   3
  -1  -1   6 242.100 81.8683   3
  -1   1  -6 424.316 64.7214   3
  -1   1  -6 433.922 70.6326   1
   1   1   6 262.193 57.0598   1
  -1  -1   6 371.712 66.6204   1
   1  -1  -6 423.930 70.3500   1
   1  -1  -7 49425.8 4506.54   6
  -1  -1   7 42900.7 4517.89   6
   1   1   7 47616.5 4516.63   6
   1   1   7 42452.5 4495.91   2
  -1  -1   7 45955.4 4527.66   1
  -1   1  -7 41155.8 4520.68   1
   1  -1  -7 50380.5 4528.94   1
  -1  -1   7 44011.6 4519.07   5
  -1   1  -7 41239.2 4498.23   5
   1  -1  -7 48331.4 4504.14   2
   1  -1  -7 45846.3 4528.86   4
  -1  -1   7 42493.6 4500.45   4
  -1  -1   7 41404.8 4492.18   4
   1   1   7 61701.6 4570.81   3
  -1   1  -7 46843.6 4525.62   1
   1   1   7 49502.0 4528.08   1
  -1  -1   7 48307.4 4527.34   1
   1   1   7 50529.1 4525.19   1
  -1   1  -7 51033.1 4522.81   3
  -1  -1   8-10.2292 12.1535   6
   1  -1  -8 20.8812 14.3149   6
   1   1   8 25.0367 22.1379   6
   1   1   8-10.8238 15.7362   1
   1   1   8-3.02774 9.18645   2
   1   1   8 11.0522 20.7327   1
  -1   1  -8-11.6233 23.8806   1
  -1   1  -8 15.7424 10.8049   5
  -1  -1   8 10.1021 16.9559   5
   1  -1  -8 25.9105 26.6143   4
  -1   1  -8 6.88133 14.1528   4
  -1  -1   8-6.63793 13.6538   4
   1   1   8 16.2900 30.5457   3
  -1   1  -8 9.60714 22.7931   3
   1  -1  -8 36.7969 29.0934   3
  -1  -1   8 22.9523 23.5787   1
   1  -1  -8 12.1746 20.4276   1
   1  -1  -8 4.94747 14.3895   2
  -1  -1   9 78105.8 7200.57   5
   1   1   9 72791.9 7168.22   2
  -1   1  -9 58865.5 7174.83   5
   1   1   9 72398.0 7185.12   5
   1  -1  -9 81738.1 7213.03   4
  -1   1  -9 67673.5 7181.13   4
  -1  -1   9 75767.2 7184.14   4
   1  -1  -9 73515.8 7175.44   2
   1   1   9 84411.4 7207.55   1
  -1   1  -9 82389.0 7199.92   3
   1  -1  -9 72652.2 7203.79   3
  -1   1  -9 78371.8 7207.10   1
   1  -1  -9 57043.0 7207.81   1
  -1  -1   9 70303.1 7200.24   1
  -1  -1   9 60547.2 7189.60   6
   1   1   9 75359.9 7190.92   6
   1  -1  -9 76090.7 7187.76   6
   1   1   9 72677.2 7199.02   1
   1  -1  -9 73345.3 7211.67   1
  -1   1  -9 74484.7 7206.66   1
  -1  -1   9 69785.1 7201.80   1
  -1   1 -10 207.081 49.3012   3
   1   1  10 133.107 26.5527   2
   1   1  10 227.052 52.0168   1
  -1  -1  10 63.4474 42.7787   1
  -1   1 -10 95.3082 44.0384   1
   1   1  10 172.677 37.2251   5
  -1  -1  10 265.945 54.8367   5
   1  -1 -10 135.102 31.3980   2
  -1   1 -10 148.571 36.5543   4
  -1  -1  10 173.937 37.9599   4
   1  -1 -10 118.093 42.6464   3
  -1  -1  10 193.506 49.6775   1
   1   1  10 137.128 42.1047   6
  -1  -1  10 150.706 41.3716   6
   1   1  10 173.212 50.0479   1
   1  -1 -10 205.335 58.4840   1
  -1   1 -10 172.078 50.5756   1
  -1  -1  11 815.674 119.316   6
   1   1  11 1069.83 120.753   6
  -1  -1  11 926.099 122.680   5
   1   1  11 837.666 104.588   5
  -1   1 -11 882.167 104.673   5
   1  -1 -11 783.125 99.9785   2
  -1   1 -11 912.441 128.747   1
  -1   1 -11 944.695 131.518   1
   1  -1 -11 703.221 131.396   1
  -1   1 -11 621.758 101.613   4
   1  -1 -11 745.065 121.041   4
  -1  -1  11 626.209 119.526   1
  -1   1 -11 928.234 122.360   3
  -1  -1  11 785.670 121.674   1
   1   1  11 844.438 125.069   1
   1  -1 -11 675.149 117.855   3
   1  -1 -11 579.746 125.973   1
   1   1  12 3.86519 12.3747   2
   1  -1 -12 16.8953 28.4348   1
  -1   1 -12 30.9289 22.5904   1
   1   1  12 14.4864 36.5158   1
  -1   1 -12 50.4527 31.8174   3
   1   1  12 71.7980 28.6248   6
  -1  -1  12 22.5488 19.0645   6
   1   1  12 26.9517 18.8970   5
  -1  -1  12 60.6107 28.8490   5
   1  -1 -12 14.7771 17.6934   4
  -1  -1  12 17.3737 18.9653   4
  -1   1 -12 8.02403 13.6798   4
   1  -1 -12 15.3193 28.8227   1
  -1  -1  12 27.9906 26.3509   1
   1   1  12 28.7664 27.0749   1
  -1  -1  12-13.8761 20.2998   1
   1  -1 -12 14.2557 20.8468   3
   1   1  13 245.748 51.0532   2
  -1   1 -13 340.574 75.6132   3
   1   1  13 474.376 77.3811   6
  -1   1 -13 250.390 68.4363   1
   1   1  13 344.661 80.0963   1
   1  -1 -13 293.804 74.2172   4
  -1  -1  13 363.642 57.4228   4
  -1   1 -13 354.853 64.4274   4
   1  -1 -13 462.980 85.2730   1
  -1  -1  13 454.906 80.7845   1
   1   1  13 672.877 99.4896   1
  -1   1 -13 231.491 67.7762   1
  -1  -1  13 463.260 82.5507   1
   1  -1 -13 543.050 89.0107   3
   1  -1 -14 29.8049 28.1710   3
  -1  -1  14 80.3139 30.6325   6
   1   1  14 22.4877 19.2002   6
  -1   1 -14-15.5621 26.3445   1
   1   1  14 47.4636 29.8795   1
   1  -1 -14 18.0656 40.2333   1
   1   1  14 20.4125 16.4160   2
   1  -1 -14 23.5702 16.0400   2
  -1  -1  14-13.8597 20.4511   1
  -1  -1  14 51.6567 30.8362   5
   1   1  14 74.8610 26.1301   5
   1  -1 -14 28.7485 27.1895   4
  -1   1 -14 59.7072 27.9063   4
  -1  -1  14 36.0888 18.6947   4
  -1   1 -14 14.6249 27.6552   3
   1   1  14 45.6728 31.4730   1
  -1   1 -14 45.2929 28.5338   1
  -1  -1  14 14.3603 24.3505   1
   1  -1 -14 15.2436 31.5124   1
   1  -1 -14 17.6869 16.7919   2
   1   1  15 81002.5 6769.76   5
   1  -1 -15 65156.3 6786.98   4
   1   1  15 49516.4 6774.08   1
  -1   1 -15 79100.8 6796.23   1
   1  -1 -15 69512.0 6790.91   1
   1   1  15 71966.2 6782.55   6
  -1  -1  15 76071.5 6780.11   6
  -1   1 -15 75563.5 6778.66   4
   1  -1 -15 56779.2 6752.01   2
   1  -1 -15 78078.8 6799.39   3
  -1   1 -15 73998.9 6793.40   3
   1   1  15 53350.9 6782.79   1
  -1   1 -15 57174.6 6781.66   1
   1  -1 -15 91611.5 6826.45   1
   1  -1 -15 61326.7 6751.84   2
  -1  -1  15 86352.0 6793.54   5
   1   1  16 12.9289 18.7898   6
  -1  -1  16 33.3116 24.6407   6
   1  -1 -16-16.0219 30.0436   1
  -1   1 -16 14.7656 30.3303   1
   1   1  16 42.9125 29.3831   1
   1  -1 -16 8.68206 12.0965   2
   1  -1 -16 14.6774 24.6212   3
  -1  -1  16-12.8700 15.2793   5
   1   1  16 8.37909 12.1931   5
   1  -1 -16-13.2379 24.8273   4
   1  -1 -16-5.71228 14.3885   2
  -1   1 -16 30.1161 25.2591   3
  -1  -1  16-13.2847 22.2876   1
   1   1  16-14.8354 12.4628   1
  -1  -1  16 26.4830 24.8341   1
   1  -1 -16-14.1992 23.8200   1
   1   1  17 22175.9 3178.91   5
   1  -1 -17 40079.8 3216.55   4
  -1  -1  17 38098.1 3213.59   1
   1  -1 -17 39861.8 3218.78   1
   1   1  17 37413.4 3218.02   1
  -1   1 -17 40330.6 3219.68   1
   1   1  17 22934.1 3190.38   6
  -1  -1  17 31788.4 3196.07   6
  -1   1 -17 32033.2 3200.24   4
   1  -1 -17 34878.3 3178.88   2
   1  -1 -17 30360.9 3208.70   3
  -1   1 -17 22791.2 3196.45   3
   1   1  17 38913.3 3222.64   1
   1  -1 -17 39413.1 3238.39   1
  -1  -1  17 36489.7 3212.23   1
   1  -1 -17 28792.7 3168.75   2
  -1  -1  17 39251.4 3213.38   5
  -1  -1  18 51.7903 24.7595   6
   1  -1 -18 28.1858 29.1082   1
  -1   1 -18 40.4774 27.8828   1
   1  -1 -18 18.9204 12.2322   2
   1  -1 -18 13.6547 20.0735   3
  -1  -1  18 47.9586 28.6010   5
   1   1  18 7.56087 13.0599   5
   1  -1 -18 35.3509 28.1156   4
  -1   1 -18 10.5055 23.5110   4
  -1   1 -18 67.3845 34.0380   3
  -1  -1  18 99.5290 37.7343   1
   1  -1 -18 25.4313 26.2985   1
  -1  -1  18 24.0187 30.3650   1
   1  -1 -19 25423.1 2451.71   2
  -1  -1  19 25816.1 2477.49   1
   1  -1 -19 25693.8 2479.39   1
   1   1  19 27807.3 2485.81   1
  -1   1 -19 23577.0 2477.24   1
  -1   1 -19 24979.5 2470.57   4
  -1  -1  19 28827.8 2482.17   5
  -1   1 -19 20567.8 2473.77   3
   1  -1 -19 23313.3 2478.70   3
   1   1  19 23713.1 2458.86   5
  -1  -1  19 22273.4 2466.05   6
   1   1  19 22970.1 2475.90   1
  -1   1 -19 26530.2 2483.97   1
  -1  -1  19 22786.5 2474.37   1
   1   1  20 31.6679 18.6748   5
  -1  -1  20 42.4541 28.3211   5
  -1  -1  20 9.41091 11.6168   6
   1   1  20 39.4249 23.5926   6
  -1   1 -20 36.4593 27.1481   1
   1  -1 -20 12.5064 27.9263   1
   1   1  20 11.1637 24.9707   1
   1  -1 -20 52.0432 26.3758   4
  -1   1 -20 52.3191 24.4589   4
  -1  -1  20 55.7906 29.7557   1
  -1  -1  20 43.5299 26.0050   1
   1   1  20 47.0917 32.8919   1
  -1   1 -20 22.4167 25.0689   1
   1  -1 -20-11.1805 19.0224   1
   1  -1 -20 34.2427 17.5100   2
   1  -1 -21 390.979 71.2399   1
   1   1  21 258.928 58.9221   1
  -1   1 -21 275.115 60.7950   1
  -1   1 -21 220.906 52.7021   3
   1   1  21 198.920 48.5573   6
  -1  -1  21 319.673 55.7253   6
   1  -1 -21 330.730 59.6631   4
  -1   1 -21 237.759 50.9805   4
   1  -1 -21 231.297 41.6330   2
  -1  -1  21 505.384 69.8883   1
   1  -1 -21 397.601 66.1081   3
   1   1  21 413.756 68.9141   1
  -1  -1  21 268.293 58.1170   1
  -1  -1  21 384.712 61.4314   5
   1   1  21 287.724 46.4743   5
   1  -1 -21 240.429 53.1977   1
  -1   1 -21 223.210 55.2850   1
  -1  -1  22 9.27443 15.5554   5
   1  -1 -22 11.3017 29.9630   1
   1  -1 -22 9.09418 17.0524   4
  -1   1 -22-7.33257 17.3913   4
   1  -1 -22-9.99875 11.8617   1
  -1   1 -22-10.0852 16.9142   1
   1   1  22 10.0456 16.8478   1
  -1  -1  22-9.76646 16.3800   1
  -1   1 -22 9.54466 17.8965   3
  -1  -1  22 8.35150 9.91040   6
   1   1  22 7.74502 12.9924   6
   1  -1 -22 10.5590 17.7084   3
  -1  -1  22-9.93262 16.6585   1
  -1   1 -22 6.46422 12.1248   2
  -1   1 -23 507.244 72.4344   2
  -1  -1  23 769.856 90.7786   1
  -1   1 -23 428.160 80.1767   1
  -1  -1  23 497.430 81.8847   1
   1  -1 -23 542.175 82.8242   3
  -1   1 -23 604.051 77.0390   4
   1  -1 -23 536.846 79.9049   4
   1   1  23 505.589 74.5908   6
  -1   1 -23 515.696 78.4523   3
  -1  -1  23 361.187 69.3585   6
  -1  -1  24 7.89214 17.5047   5
   1   1  24-4.56944 9.38394   5
  -1   1 -24-6.54408 9.50285   4
   1  -1 -24-9.11888 13.2411   3
  -1   1 -24-9.68226 18.1497   1
  -1   1 -24 8.03656 13.4747   3
   1   1  24-6.71434 13.7879   6
  -1  -1  24 7.36648 10.6968   6
  -1   1 -24-5.66452 12.5642   2
  -1  -1  24 9.10515 20.1949   1
   1  -1 -25 6844.75 647.391   3
  -1   1 -25 5289.36 638.154   3
  -1   1 -25 6406.14 637.393   4
  -1  -1  25 7645.02 645.068   5
  -1   1 -25 5940.56 631.909   2
   1   1  25 5831.78 627.744   5
   1  -1 -25 6489.74 642.003   4
  -1  -1  25 6564.99 639.150   6
   1   1  25 5469.92 633.007   6
   1  -1 -26-7.79158 11.3169   3
  -1   1 -26 6.85799 9.96187   3
   1  -1 -26 7.09466 13.3020   4
  -1   1 -26 6.21857 11.6603   4
  -1  -1  26-6.83214 12.8101   5
   1   1  26 4.06865 10.2363   5
   1   1  26 5.82878 10.9299   6
  -1  -1  27 18374.0 1536.18   5
   1  -1 -27 15718.9 1537.64   3
  -1   1 -27 14274.3 1531.64   3
   1   1  27 14829.9 1522.97   5
   1   1  27 13160.9 1526.59   6
  -1  -1  27 15654.5 1531.96   6
   1  -1 -27 15696.5 1534.52   4
   1  -1 -28 18.8218 15.8072   4
  -1   1 -28-5.92032 8.64928   3
   1  -1 -28 33.7843 16.0494   3
  -1  -1  28 5.77152 9.72370   6
   1   1  28 5.14359 8.67667   6
  -1  -1  28 11.7036 14.7476   5
   1   1  28 11.4067 10.1247   5
   1   1  29 3606.34 374.405   5
   1  -1 -29 3773.52 384.473   4
   1  -1 -29 3956.68 386.290   3
   1   1  29 3298.48 377.756   6
  -1  -1  29 3729.58 381.406   6
  -1  -1  30 5.18456 10.6465   5
   1   1  30-3.52054 7.80906   5
  -1  -1  30 10.3097 8.64328   6
   1  -1 -30-5.80317 9.73016   3
   1   1  31 1148.12 141.493   5
  -1  -1  31 1356.94 148.762   5
   1   1  31 1381.11 147.289   6
  -1  -1  31 1534.79 150.132   6
   1  -1 -31 1356.20 149.785   3
  -1   1 -31 1161.81 147.047   3
  -1  -1  32 4.60893 8.63959   6
   1   1  32 4.14637 6.95206   6
  -1  -1  32-4.41375 8.27375   5
   1   1  32-3.26762 4.74494   5
  -1  -2 -32 5.00711 11.1165   4
  -1  -2 -31-5.88263 8.54139   3
  -1  -2 -31-5.28561 10.8534   4
  -1   2  31 3.30791 7.84324   5
  -1  -2 -30 6.20144 10.4002   3
   1   2 -30 4.78780 8.03105   3
  -1   2  30-4.60706 7.72818   6
  -1   2  30 3.42139 6.41819   5
  -1   2  29-4.70377 9.66923   6
   1  -2  29 10.2355 8.59225   6
  -1  -2 -29 6.72699 11.2874   3
   1   2 -29 5.11009 8.57942   3
  -1  -2 -29 5.81255 14.6248   4
  -1   2  29 3.58649 7.37831   5
   1  -2  28 5.48380 6.57175   6
  -1   2  28 24.0448 12.1320   6
  -1  -2 -28-6.05079 8.83789   4
  -1   2  28 18.3689 9.28891   5
  -1  -2 -28 7.29526 12.2688   3
   1   2 -28-5.41663 9.13209   3
  -1  -2 -27 7.91305 11.4916   3
   1   2 -27-5.59389 9.38123   3
   1  -2  27-5.85965 6.95029   6
  -1   2  27-5.00569 7.27146   6
  -1   2  27-3.86668 6.48659   5
  -1  -2 -27 6.38677 11.9739   4
   1   2 -27 5.34335 12.6713   2
  -1  -2 -26-8.47648 15.8941   3
   1   2 -26 5.94602 15.7676   3
   1  -2  26 6.30316 9.16089   6
  -1   2  26-5.13086 8.61182   6
  -1   2  26 7.95851 7.46998   5
  -1  -2 -26 6.68388 11.2134   4
   1   2 -26 5.58797 10.4823   2
   1  -2  25 6.79975 12.7519   6
   1   2 -25-5.72627 12.7064   2
   1   2 -25 6.24911 10.4844   3
  -1   2  25 4.21070 7.90251   5
   1  -2  24 7.35343 10.7079   6
  -1   2  24 5.48179 8.00082   6
  -1  -2 -24 7.29660 12.2604   4
   1  -2  24 7.56472 15.5546   5
  -1   2  24 17.4088 9.68701   5
  -1  -2 -24 9.97286 14.5031   3
   1   2 -24-6.67747 5.65646   3
  -1  -2 -23 10.7920 18.1431   3
   1   2 -23 21.4495 14.7422   3
   1  -2  23 7.83203 11.4503   6
  -1   2  23 5.74776 8.45215   6
   1  -2  23 7.94273 16.3643   5
  -1  -2 -23 15.5391 16.0099   4
   1   2 -23 24.8497 15.6807   2
   1   2 -22 61.1859 22.9233   3
  -1   2  22 38.7427 16.2152   5
   1  -2  22 41.8643 22.9095   5
   1   2 -22 44.4617 19.2978   2
  -1  -2 -22 31.2246 20.4350   4
  -1   2  22 83.6297 22.5529   6
   1  -2  22 67.8933 25.2894   6
   1   2 -21 6.81248 16.1535   2
   1  -2  21 13.3546 22.3907   1
  -1  -2 -21-12.4037 20.7965   3
   1   2 -21 8.21512 13.7743   3
  -1  -2 -21-8.35383 12.1305   4
  -1   2  21 5.17587 11.4807   5
   1  -2  21-8.70698 14.5989   5
   1   2 -21-8.84266 12.8402   1
   1  -2  21 7.29488 18.3464   1
  -1   2  21-6.26876 10.5113   6
   1  -2  21 9.18930 15.4075   6
   1   2 -20 17.7210 36.3939   1
  -1  -2 -20 7.85810 14.7441   1
  -1  -2 -20 13.2159 11.0976   3
  -1  -2 -20-17.0670 14.3218   1
   1   2 -20 9.45831 17.7412   1
   1  -2  20 7.84402 17.4094   1
   1   2 -20-4.94912 14.3865   4
  -1   2  20 5.45683 10.2492   5
   1   2 -20 8.81071 12.8092   3
  -1   2  20 6.59195 9.59315   6
   1  -2  20 9.94712 14.4574   6
  -1   2  19 13.8706 16.4786   6
   1  -2  19 32.2022 22.0670   6
   1  -2  19-14.0213 23.5322   1
  -1   2  19 6.88629 14.1805   1
   1   2 -19 23.5766 18.6644   2
  -1   2  19 26.5300 24.8878   1
   1   2 -19 4.90537 10.9320   4
  -1  -2 -19 9.21915 13.4284   4
   1  -2  19 8.91994 12.9954   5
  -1  -2 -19-13.9329 23.3841   3
   1   2 -19 10.2721 19.2845   1
   1  -2  19-8.31723 17.1119   1
  -1  -2 -19-17.3906 29.1764   1
   1   2 -18 20.5737 19.2825   3
   1  -2  18 8.95743 19.8669   1
  -1  -2 -18 17.5435 25.4726   1
  -1  -2 -18-9.97086 14.4775   4
   1   2 -18-4.70872 10.4437   4
   1   2 -18 19.3661 32.4689   1
  -1  -2 -18-8.95718 18.3927   1
   1  -2  18-14.4588 27.1027   1
  -1   2  18-37.0433 19.6398   1
   1   2 -18 8.57766 14.3813   2
  -1   2  18-13.5964 16.1190   1
   1  -2  18-8.70225 14.5902   5
  -1   2  18 12.9438 13.2895   5
  -1  -2 -18 14.4885 21.0369   3
  -1   2  18-7.58056 14.2097   6
   1  -2  18-11.3038 18.9519   6
   1  -2  17 24.8678 23.3530   2
   1   2 -17 33.2875 20.8504   3
   1  -2  17-9.88176 21.9657   1
  -1  -2 -17-17.4862 20.7820   1
   1   2 -17 35.9591 26.6250   1
   1   2 -17 8.66183 12.6617   4
   1   2 -17-19.8867 33.3739   1
  -1  -2 -17 18.9492 23.8724   1
  -1   2  17 7.98203 15.0337   1
  -1   2  17 13.8464 20.1578   1
   1   2 -17 9.25300 20.5745   2
  -1   2  17 20.9340 14.4032   5
   1  -2  17 24.7668 19.6291   5
  -1  -2 -17 14.8098 17.6184   3
   1  -2  17 12.0533 17.5621   6
  -1   2  17 7.91190 13.3456   6
   1   2 -16 40.7139 17.0025   4
  -1  -2 -16 112.014 35.6821   4
  -1   2  16 34.9710 21.6447   6
   1  -2  16 140.057 40.4192   6
  -1   2  16 51.3971 27.5810   1
   1  -2  16 15.0318 22.6967   1
  -1  -2 -16 50.2645 24.6360   1
  -1  -2 -16 74.1359 39.7958   3
   1   2 -16 40.8696 29.0820   2
  -1   2  16 13.9791 17.7040   1
   1  -2  16 60.8684 25.4755   5
  -1   2  16 84.6904 27.3300   5
   1   2 -16 36.3240 27.5671   3
   1  -2  16 39.7233 32.0069   2
  -1  -2 -16 68.6834 45.9425   1
   1  -2  16 42.4575 27.4106   1
   1   2 -16 113.720 38.6955   1
   1  -2  15 14.2758 20.7543   2
   1   2 -15-13.0096 24.4086   3
   1  -2  15 27.6592 17.4212   5
  -1   2  15 16.6135 17.0890   5
  -1  -2 -15 12.2463 22.9792   4
   1   2 -15-19.8054 28.7757   1
   1  -2  15-15.0850 17.9142   1
  -1  -2 -15 10.7102 12.7402   1
   1   2 -15 11.0619 16.0955   2
  -1   2  15 13.9475 26.1652   1
  -1  -2 -15 14.5039 24.3395   3
  -1  -2 -15 33.1866 31.1214   1
   1  -2  15-11.7570 19.7393   1
   1   2 -15 13.8586 16.4629   1
   1  -2  14 30.3070 17.8650   5
   1  -2  14 15.1418 22.1966   2
   1   2 -14 28.4222 26.8130   3
   1   2 -14-14.1821 20.8172   1
  -1  -2 -14 31.5441 29.7218   1
   1  -2  14 12.5011 25.8507   1
  -1   2  14 18.7779 23.8088   5
  -1  -2 -14 64.7325 36.1246   4
   1   2 -14 57.2663 45.3634   1
   1  -2  14 29.8577 28.1500   1
  -1   2  14 48.5553 25.9238   1
  -1  -2 -14 10.9469 13.3326   1
   1   2 -14 49.3930 27.5572   2
  -1   2  14 54.8408 34.6146   1
  -1  -2 -14 55.3542 34.9361   3
   1  -2  14 13.6532 23.0936   6
   1  -2  13 204.138 34.7724   5
   1   2 -13 135.645 52.3712   3
   1  -2  13 96.5459 49.6107   1
   1   2 -13 86.0421 47.0306   1
  -1  -2 -13 213.824 56.4574   4
   1   2 -13 109.190 50.1597   1
   1  -2  13 116.291 44.3913   1
  -1   2  13 83.2504 35.4129   1
  -1  -2 -13 77.6263 42.7861   1
  -1   2  13 145.673 47.7892   1
   1   2 -13 221.582 57.3460   2
   1  -2  13 119.870 52.0870   2
  -1  -2 -13 115.954 45.3325   3
  -1   2  13 108.581 34.9903   6
   1  -2  13 124.206 43.9161   6
   1  -2  12 101.539 25.1116   5
   1   2 -12 65.7465 38.2827   3
   1  -2  12 214.756 57.4942   1
   1  -2  12 43.4526 36.2770   2
  -1  -2 -12 141.626 48.9776   4
   1   2 -12 66.8806 41.3312   1
   1  -2  12 153.000 52.1509   1
  -1   2  12 67.3514 35.8849   1
  -1   2  12 132.662 20.4977   2
  -1   2  12 75.3156 36.8050   1
   1   2 -12 218.082 59.5565   2
  -1  -2 -12 82.5986 33.3923   3
  -1   2  12 102.493 29.6509   6
   1  -2  12 178.095 43.0249   6
  -1   2  11 14.2295 15.8668   6
   1  -2  11 80.1427 35.4473   6
   1   2 -11 12.2388 25.1856   1
   1  -2  11-15.2856 22.2560   2
   1   2 -11-16.5697 13.9889   3
  -1   2  11 12.0342 17.5517   5
  -1  -2 -11-17.0015 31.9121   4
  -1   2  11 16.2943 9.89669   2
  -1   2  11 11.4291 16.6773   1
  -1  -2 -11 9.93060 16.7319   1
   1   2 -11 17.2949 38.3944   2
  -1   2  11 35.0083 24.0192   1
  -1  -2 -11 10.5297 23.4128   3
   1   2 -11 30.1613 31.0108   1
   1  -2  10 26.1334 21.9427   6
  -1   2  10 6.27844 14.9383   6
   1  -2  10 15.5871 22.6660   1
   1   2 -10 11.1353 18.7106   1
   1  -2  10 10.8995 9.22111   5
   1  -2  10 14.6830 27.5510   2
   1   2 -10 16.6915 24.2673   3
  -1   2  10-12.4120 20.8468   5
  -1  -2 -10 18.7955 31.5368   4
  -1   2  10 17.9609 10.3901   2
  -1  -2 -10 9.36325 15.7474   1
  -1   2  10 11.2265 18.8631   1
  -1   2  10-10.9495 22.5180   1
   1   2 -10 38.7421 32.5009   2
  -1  -2 -10 28.0989 17.6008   3
   1   2 -10 13.4378 19.5507   1
   1  -2   9 157.383 27.7653   5
   1  -2   9 112.854 44.2491   2
   1   2  -9 78.4002 44.8064   3
  -1   2   9 207.110 53.5752   5
  -1  -2  -9 186.482 64.8227   4
  -1   2   9 165.022 26.7934   2
   1   2  -9 257.680 73.9215   2
  -1  -2  -9 162.902 39.8151   3
  -1   2   9 94.0327 37.8223   1
  -1  -2  -9 171.956 39.7308   1
   1   2  -9 139.705 41.8255   1
   1  -2   9 209.927 65.0384   1
   1  -2   9 296.661 58.2548   6
  -1   2   9 173.102 35.0109   6
  -1   2   8 12.5696 18.4037   5
   1  -2   8 27.5683 34.7463   2
  -1  -2  -8 7.22902 13.7563   3
  -1   2   8 9.46327 16.0419   1
  -1  -2  -8 8.01436 21.3771   1
   1   2  -8 88.0489 34.6030   1
   1  -2   8 52.8889 33.3366   1
   1   2  -8 54.6378 31.5638   1
  -1   2   8 24.1447 17.3371   6
   1  -2   8 23.1663 23.9024   6
   1  -2   8 20.9857 12.2834   5
  -1   2   8 8.95582 16.9539   1
   1   2  -8 23.3758 43.8815   2
   1  -2   7 407.003 70.6314   6
   1  -2   7 444.842 81.3780   1
  -1  -2  -7 372.399 72.6322   1
   1   2  -7 506.619 68.9213   1
   1  -2   7 382.973 48.1168   5
  -1  -2  -7 327.818 66.3322   5
   1  -2   7 367.378 80.0821   2
  -1   2   7 412.164 52.5093   2
  -1   2   7 394.693 55.1224   6
  -1   2   7 413.021 76.8514   5
  -1  -2  -7 628.221 120.959   4
   1   2  -7 344.223 65.1125   1
   1  -2   7 322.458 54.9934   4
   1   2  -7 421.049 102.738   2
  -1   2   7 385.988 65.2033   1
  -1   2   7 346.510 63.5423   1
  -1  -2  -7 397.168 63.9155   1
  -1  -2  -7 369.145 58.8658   3
  -1  -2  -6 185.170 36.6522   3
   1  -2   6 269.278 51.6497   6
   1  -2   6 335.084 60.7563   1
  -1  -2  -6 224.715 49.8583   1
   1   2  -6 190.737 40.4167   1
  -1  -2  -6 200.737 47.6283   5
   1  -2   6 161.176 28.5228   5
   1  -2   6 287.991 61.9886   2
  -1   2   6 243.429 54.3680   5
  -1  -2  -6 256.896 77.2764   4
  -1   2   6 199.360 34.8646   2
   1  -2   6 249.826 41.0467   4
   1  -2   6 208.811 48.1489   1
  -1  -2  -6 147.939 38.1442   1
  -1   2   6 174.726 41.2811   1
  -1  -2  -6 252.958 47.7284   2
   1   2  -6 174.513 45.3619   1
  -1  -2  -5 6.34519 15.1187   1
   1  -2   5 30.5406 21.2805   1
  -1   2   5 6.50276 13.4360   6
   1  -2   5 9.83943 18.5042   6
   1   2  -5 26.1531 24.2838   3
   1  -2   5 15.6580 16.1453   1
  -1  -2  -5-9.34989 17.5897   1
  -1  -2  -5 10.0888 18.9701   5
  -1   2   5 9.56687 12.7682   6
   1  -2   5 10.9261 9.82905   5
   1  -2   5 13.8424 30.7375   2
  -1   2   5 10.4798 17.6336   5
  -1  -2  -5-26.5874 38.6329   4
  -1   2   5 4.74135 13.8494   2
   1  -2   5 18.9330 15.0381   4
   1   2  -5 7.16253 17.0483   1
  -1   2   5 83.6797 29.2617   1
  -1  -2  -5 9.84134 18.5078   2
   1   2  -5 24.7482 41.5194   2
  -1   2   5 24.0039 18.1994   1
   1   2  -5 29.9228 18.7561   1
  -1  -2  -5 5.99693 12.4043   3
  -1   2   4 25.8121 19.1120   1
   1   2  -4 10.2442 24.4829   1
  -1  -2  -4 23.8851 16.8836   1
   1  -2   4 21.2814 14.8866   1
  -1   2   4 23.1718 15.6607   6
   1  -2   4 28.4241 21.2373   6
   1  -2   4 72.4227 16.6124   5
  -1   2   4 42.2715 18.5197   6
   1  -2   4 34.1232 18.3504   1
  -1  -2  -4 77.8080 30.0389   1
  -1  -2  -4 51.8671 21.2810   3
  -1  -2  -4 9.91587 16.9061   5
  -1   2   4 9.80114 21.9540   5
   1  -2   4 40.8333 32.4184   2
  -1  -2  -4 79.5177 49.7796   4
   1   2  -4 9.01640 9.93467   4
   1  -2   4 26.5125 16.0129   4
   1   2  -4 35.6430 20.0562   3
  -1  -2  -4 11.4343 21.6524   2
   1   2  -4 23.1005 54.8585   2
  -1   2   4 40.3272 20.5457   1
  -1   2   4 5.20138 13.4366   2
  -1   2   3 1480.54 157.087   5
  -1   2   3 1309.85 140.024   6
   1  -2   3 1452.19 155.581   6
   1   2  -3 1046.44 133.794   4
  -1  -2  -3 854.674 191.394   4
  -1  -2  -3 1159.51 139.742   1
   1  -2   3 1096.26 139.921   1
  -1   2   3 1351.86 147.769   1
  -1  -2  -3 1238.65 139.231   3
   1   2  -3 1112.27 140.933   3
  -1   2   3 1177.82 139.842   2
   1  -2   3 1080.41 165.041   2
  -1   2   3 1211.48 137.391   1
   1   2  -3 1403.88 156.469   1
   1  -2   3 1424.18 137.376   5
  -1  -2  -3 1214.75 151.779   5
  -1  -2  -3 1004.40 157.109   2
   1   2  -3 1504.42 212.533   2
  -1  -2  -3 580.408 143.540   1
   1   2  -2 143.864 38.1417   3
  -1   2   2 185.225 36.1892   5
  -1   2   2 121.359 31.1906   6
   1  -2   2 181.723 42.1309   6
   1  -2   2 267.290 59.5860   2
  -1   2   2 73.3297 29.1976   2
   1  -2   2 161.047 34.2709   1
  -1   2   2 276.099 47.5453   5
  -1  -2  -2 246.515 76.7845   4
   1   2  -2 154.862 38.8596   4
  -1  -2  -2 106.032 28.3116   3
  -1   2   2 57.5209 28.0533   1
   1   2  -2 232.674 87.6222   2
   1   2  -2 233.859 41.2557   1
   1   2  -2 173.096 39.8222   1
  -1   2   2 187.390 35.6972   1
  -1   2   1 385.086 59.9227   5
  -1  -2  -1 371.279 68.8803   5
  -1   2   1 411.212 61.1873   6
   1  -2   1 486.710 68.8433   6
   1  -2   1 516.065 84.1272   2
  -1  -2  -1 557.032 97.5980   4
   1   2  -1 715.684 95.1234   4
   1   2  -1 354.373 58.7916   3
   1  -2   1 420.331 76.1328   3
   1   2  -1 367.397 61.3265   1
   1   2  -1 594.920 96.0943   2
   1   2  -1 386.122 56.7978   3
   1   2  -1 326.722 62.9142   1
  -1   2   1 421.445 58.4926   1
   1  -2   1 541.582 63.3347   1
  -1   2   0 197.775 38.6347   6
   1   2   0 218.576 36.7284   3
  -1   2   0 201.508 37.7268   5
  -1  -2   0 264.504 50.4150   5
   1  -2   0 186.362 38.3455   6
   1  -2   0 294.557 56.8205   2
  -1  -2   0 317.067 65.0200   4
   1   2   0 204.796 35.6081   3
  -1   2   0 178.848 42.4543   4
   1  -2   0 221.798 54.7110   3
   1  -2   0 184.167 35.2383   1
  -1   2   0 195.483 32.3677   1
   1   2   0 238.949 41.3513   1
   1   2   0 210.727 54.9907   2
   1   2   0 152.228 39.7049   1
  -1   2  -1 412.627 59.5726   5
   1  -2  -1 634.267 86.4202   2
  -1  -2   1 499.680 76.0585   5
  -1   2  -1 354.848 61.6386   6
   1   2   1 319.514 61.4534   1
  -1   2  -1 414.590 67.2936   4
  -1  -2   1 568.288 79.9646   4
  -1   2  -1 518.937 74.4947   4
   1   2   1 832.755 144.377   4
   1   2   1 346.081 56.4332   3
   1  -2  -1 368.060 75.7729   3
   1   2   1 506.066 78.8175   2
   1  -2  -1 415.631 58.4592   1
   1  -2  -1 433.738 56.9734   1
   1  -2  -1 516.244 69.1843   6
  -1  -2   1 433.874 77.3033   6
  -1   2  -1 462.516 59.6462   1
   1   2   2 219.054 51.3011   6
  -1  -2   2 183.917 46.6604   5
  -1   2  -2 160.981 29.3826   5
   1   2   2 112.058 32.6331   1
  -1   2  -2 134.223 31.0121   1
  -1   2  -2 153.060 32.1256   6
  -1  -2   2 77.2086 32.2646   1
   1   2   2 142.616 33.8097   1
  -1   2  -2 151.036 34.9128   1
  -1  -2   2 90.2929 38.4917   1
   1  -2  -2 61.4835 27.5066   1
  -1   2  -2 185.602 44.7634   4
   1   2   2 92.7005 26.1273   3
   1  -2  -2 225.820 53.4572   3
   1  -2  -2 295.230 51.8547   2
  -1  -2   2 222.714 53.7841   6
   1   2   3 1286.32 153.545   6
   1  -2  -3 1381.22 146.465   2
  -1   2  -3 1145.25 132.573   1
  -1  -2   3 1177.98 142.454   1
  -1  -2   3 974.538 144.397   5
  -1   2  -3 995.523 122.594   5
   1   2   3 1333.91 140.583   2
   1  -2  -3 1105.80 146.954   4
  -1  -2   3 1165.60 131.104   4
  -1   2  -3 1166.58 140.374   4
   1   2   3 1194.61 136.987   1
   1  -2  -3 1354.76 160.824   3
   1   2   3 1065.14 128.549   3
  -1  -2   3 1171.96 134.657   3
   1  -2  -3 1112.46 135.997   1
   1   2   3 1017.95 136.939   1
  -1   2  -3 1161.92 135.950   1
  -1  -2   3 1203.85 154.252   6
  -1   2  -3 856.785 130.691   6
  -1   2  -4 37.0169 13.2099   5
  -1  -2   4 51.7199 29.0184   5
  -1  -2   4 12.0188 22.8587   6
   1   2   4 21.0497 24.5584   1
  -1   2  -4 32.8985 21.7097   1
   1   2   4 12.5967 12.7922   3
   1  -2  -4 25.8227 28.8963   3
  -1  -2   4 17.8765 13.0735   4
  -1   2  -4 55.7144 26.1053   3
  -1  -2   4 55.0565 21.4949   3
  -1   2  -4 50.8662 22.3014   1
   1   2   4 36.0741 20.4289   1
  -1   2  -4 68.7297 25.0937   4
   1   2   4 21.7728 22.6862   6
  -1  -2   4 17.2466 23.1847   1
   1  -2  -4 89.8867 22.4972   1
  -1  -2   4 65.5984 25.0840   1
  -1   2  -5 23.3921 19.6263   1
  -1   2  -5 8.98391 16.8598   3
   1  -2  -5 6.34603 16.8425   1
   1   2   5-7.58908 14.2489   1
   1   2   5 10.0071 16.7975   6
  -1  -2   5 9.88905 16.5998   5
  -1   2  -5 7.53127 8.45719   5
  -1  -2   5-11.5482 16.7873   6
   1  -2  -5 23.1992 23.8324   4
  -1   2  -5 22.4565 14.0551   4
  -1  -2   5 8.71488 16.3562   1
   1  -2  -5 7.34252 13.7875   1
   1   2   5 4.65601 13.5452   3
   1  -2  -5 12.2203 25.1062   3
   1   2   5 5.08758 12.8205   2
  -1   2  -6 269.749 53.0013   1
   1   2   6 213.857 42.7700   1
  -1  -2   6 223.887 50.7801   6
  -1   2  -6 205.840 43.9073   3
   1   2   6 187.488 43.2592   1
   1  -2  -6 260.454 46.1309   1
  -1   2  -6 228.590 43.6493   1
   1   2   6 209.181 44.1192   6
  -1  -2   6 201.332 46.0549   5
   1  -2  -6 142.876 36.0355   2
  -1   2  -6 171.596 27.4698   5
   1  -2  -6 257.281 56.7892   4
  -1   2  -6 161.039 36.1558   4
  -1  -2   6 159.801 42.0589   1
   1  -2  -6 187.429 39.0198   1
   1  -2  -6 241.204 54.1512   3
   1   2   6 135.541 34.0601   3
   1   2   6 209.991 33.1058   2
   1  -2  -7 368.893 57.9558   6
   1   2   7 303.828 62.5737   6
  -1   2  -7 435.649 48.2491   5
   1   2   7 494.720 70.9748   1
  -1   2  -7 400.498 65.9830   1
   1  -2  -7 486.285 75.0329   1
  -1  -2   7 431.565 69.1910   5
  -1  -2   7 403.165 71.8841   6
   1   2   7 442.023 52.9209   2
  -1   2  -7 457.236 63.9659   4
   1  -2  -7 554.785 87.3435   4
   1  -2  -7 460.956 60.0872   2
  -1   2  -7 360.949 64.3337   3
   1   2   7 337.346 59.1652   3
  -1  -2   7 429.246 68.0370   1
   1  -2  -7 260.674 61.3308   1
   1   2   7 284.004 58.1141   1
  -1   2  -7 361.151 76.0735   1
   1  -2  -7 539.218 84.3307   3
   1   2   8 7.67414 17.2789   1
  -1   2  -8 49.5686 31.3066   1
  -1   2  -8 16.9640 21.5379   3
  -1   2  -8 9.24182 17.5775   1
   1   2   8 27.4930 25.6529   1
   1  -2  -8 124.728 43.2132   1
  -1  -2   8 31.8657 22.0131   6
   1   2   8 40.2565 22.5821   6
   1  -2  -8 16.1991 13.9020   6
  -1  -2   8 26.1928 23.3356   5
  -1   2  -8 54.3871 11.7121   5
   1  -2  -8-4.56167 9.82851   2
   1  -2  -8 13.7475 34.7010   4
  -1   2  -8 41.9837 18.3708   4
  -1  -2   8 46.1175 29.0832   1
   1  -2  -8 8.93739 21.3990   1
   1  -2  -8 22.2204 21.0375   3
   1   2   8 16.5044 11.2276   2
   1   2   9 222.987 45.0396   1
  -1  -2   9 157.710 42.1782   6
  -1   2  -9 155.241 39.4654   3
  -1   2  -9 174.788 44.0153   1
   1  -2  -9 220.955 61.7260   1
   1   2   9 202.921 40.3732   6
  -1  -2   9 139.061 36.9418   5
   1  -2  -9 158.179 29.8762   2
  -1   2  -9 162.731 26.9997   5
   1  -2  -9 115.131 48.3803   4
  -1   2  -9 164.716 32.6447   4
  -1  -2   9 204.188 46.5109   1
   1  -2  -9 229.614 48.1597   3
   1   2   9 178.061 24.7426   2
   1  -2  -9 174.710 45.7222   1
  -1   2 -10 25.8882 20.5061   3
  -1   2 -10 22.3827 24.8589   1
   1   2  10 11.1825 18.7979   1
   1  -2 -10 10.4356 9.32159   2
  -1   2 -10 15.0072 21.8326   1
   1   2  10-9.04430 18.6215   1
  -1   2 -10 7.93903 9.51023   5
   1  -2 -10 29.7997 27.9627   4
  -1   2 -10 15.6278 14.5474   4
  -1  -2  10 10.3029 17.3275   6
   1   2  10 15.4745 17.2147   6
   1  -2 -10 20.9821 21.5853   1
   1  -2 -10 10.9384 20.5491   3
  -1   2 -11 17.4650 19.4863   3
  -1   2 -11 48.1309 30.3368   1
   1   2  11 12.5121 25.7816   1
   1   2  11 19.6095 18.5036   1
  -1   2 -11 30.4469 28.6166   1
   1   2  11 44.4695 20.7178   5
  -1   2 -11 9.04401 10.9344   5
   1  -2 -11 8.78923 8.05733   2
  -1  -2  11-8.86935 15.0242   5
   1  -2 -11 61.1564 31.4676   4
  -1   2 -11 31.1211 15.8234   4
   1  -2 -11 23.1255 16.9252   3
  -1  -2  11 31.1432 19.5770   6
   1   2  11 7.54226 16.8651   6
   1  -2 -11 22.5854 23.2873   1
  -1  -2  11 44.0550 22.7170   1
   1   2  12 161.069 38.5164   5
  -1   2 -12 173.769 31.3783   5
   1  -2 -12 62.1191 20.2621   2
  -1  -2  12 150.792 38.8939   5
   1  -2 -12 154.725 50.5690   4
   1  -2 -12 190.243 47.8363   1
   1  -2 -12 199.736 48.3334   3
   1   2  12 143.200 34.0586   6
  -1  -2  12 284.661 49.6710   6
  -1   2 -12 137.106 53.0220   1
   1   2  12 117.835 38.6290   1
  -1  -2  12 140.024 49.0561   1
  -1   2 -12 152.107 44.8163   1
   1   2  12 79.6377 34.5307   1
  -1  -2  12 104.686 37.9209   1
  -1   2 -13 199.909 32.9937   5
   1   2  13 241.414 42.8588   5
   1  -2 -13 71.4528 21.9944   2
   1  -2 -13 215.954 62.7366   4
  -1   2 -13 225.136 38.2764   4
   1  -2 -13 112.747 44.9652   3
  -1  -2  13 140.583 43.5994   6
   1   2  13 201.616 41.1586   6
   1   2  13 43.4655 37.9134   1
   1   2  13 259.745 55.9044   1
  -1  -2  13 102.633 53.1550   1
  -1   2 -13 116.718 46.9245   1
  -1  -2  13 136.567 39.9336   5
  -1  -2  13 266.468 62.1740   1
   1  -2 -14 12.0522 17.5917   1
  -1   2 -14 23.9412 16.7379   4
  -1  -2  14 6.70846 6.38692   4
   1  -2 -14 12.7018 18.5302   3
  -1  -2  14 11.0163 13.1834   6
   1   2  14-14.6470 17.4574   1
  -1   2 -14 52.8135 29.3391   1
   1   2  14 28.1062 17.7622   5
  -1  -2  14 59.2712 27.8338   1
  -1   2 -14 14.1868 29.1866   1
  -1  -2  14 31.6745 23.4861   5
  -1  -2  14 24.8151 20.8800   1
  -1  -2  15-11.4043 19.1271   5
   1   2  15 12.5060 18.1654   1
  -1   2 -15 13.5321 27.7914   1
  -1  -2  15 14.6333 24.5392   1
  -1   2 -15-13.1041 10.9970   1
   1   2  15-13.6809 22.9429   1
   1  -2 -15-14.6678 17.3965   4
  -1   2 -15-6.57805 13.5169   4
  -1  -2  15 4.96078 7.79676   4
   1  -2 -15 13.5046 29.9565   3
  -1  -2  15 11.1800 13.2640   6
   1   2  15 16.9504 18.8042   6
   1   2  15 6.99578 11.7401   5
   1  -2 -15 11.9164 17.3097   1
  -1  -2  15 12.4964 20.9574   1
  -1  -2  16 55.0267 35.0087   1
  -1   2 -16 103.862 34.8307   1
   1   2  16 38.1874 24.4546   1
  -1   2 -16 24.3734 25.5912   3
   1  -2 -16 14.2346 27.2150   1
  -1   2 -16 51.2215 26.8347   1
   1   2  16-13.4866 25.8418   1
   1  -2 -16 56.1049 33.6856   4
  -1   2 -16 67.0021 21.3806   4
  -1  -2  16 31.3828 15.3732   4
   1  -2 -16 71.2353 36.2279   3
  -1  -2  16 67.6066 30.3465   6
   1   2  16 80.9417 27.7059   6
  -1  -2  16 98.4258 34.6237   5
   1  -2 -16 23.1847 22.3803   1
  -1  -2  16 12.3774 21.4321   1
   1  -2 -17 13.2785 19.3420   4
  -1  -2  17 3.65475 8.80286   4
  -1   2 -17 26.0096 21.8586   4
   1  -2 -17 14.8539 17.6775   3
   1   2  17 18.8980 19.4641   6
   1  -2 -17 26.7664 29.7232   1
   1   2  17 12.5535 25.8236   1
  -1   2 -17 24.7089 27.4448   1
   1   2  17-7.66113 12.9375   5
  -1  -2  17 13.1218 19.1153   5
  -1   2 -17 50.2583 27.9101   3
   1   2  17 12.6591 15.0873   1
  -1   2 -17 37.2110 29.4504   1
   1  -2 -17 22.2751 22.9221   1
   1   2  18-12.3130 23.0814   1
  -1  -2  18 25.2366 29.9193   1
  -1   2 -18 13.2100 19.1815   3
   1  -2 -18-12.7929 18.5759   1
   1   2  18-12.1576 24.9650   1
  -1   2 -18-11.8019 22.1233   1
   1  -2 -18 37.4215 25.6144   4
  -1   2 -18 9.24215 15.4966   4
   1  -2 -18-15.2404 18.0690   3
   1   2  18 9.86357 16.5384   6
   1   2  18-8.20855 15.3881   5
  -1  -2  18-13.7357 19.9447   5
   1  -2 -18 10.8368 18.1700   1
  -1   2 -18-11.8558 19.8783   1
  -1  -2  18 11.6441 13.8059   1
   1  -2 -19 11.6521 19.6304   4
   1  -2 -19 30.7027 22.7802   1
  -1   2 -19 11.3366 16.5726   1
  -1  -2  19 10.9096 15.9569   6
   1   2  19 64.9750 31.5060   6
   1  -2 -19 12.2032 22.9556   1
   1   2  19 11.3261 23.3364   1
  -1   2 -19 67.8615 32.2381   3
  -1  -2  19 11.1193 13.3221   1
   1  -2 -19-14.8678 25.0013   3
   1   2  19 8.51624 12.5143   5
  -1  -2  19 14.0423 20.4797   5
   1   2  19-11.7499 22.1089   1
   1   2  20 8.20905 15.3956   5
   1  -2 -20 14.6817 27.5249   3
  -1   2 -20-8.22936 19.5185   4
  -1  -2  20 10.5175 15.2791   6
   1  -2 -20 11.7202 19.6560   1
  -1   2 -20-10.5623 23.4315   1
  -1   2 -20 13.3972 27.5140   3
   1  -2 -20 10.8494 18.1967   4
  -1  -2  20-11.6425 13.8113   1
   1   2  20-11.0378 20.6959   1
  -1  -2  20 10.5373 21.6429   1
  -1   2 -21-7.39922 12.4070   4
  -1   2 -21 12.6889 18.4248   3
  -1   2 -21 9.93083 14.4205   1
  -1  -2  21 9.93753 16.6622   1
   1   2  21-10.9880 18.4233   6
  -1  -2  21 10.0300 14.5645   6
   1  -2 -21-14.2178 23.8382   3
  -1  -2  21-11.1337 20.8707   1
   1   2  21-7.96788 14.9369   5
  -1  -2  21-13.5135 16.0217   5
  -1  -2  22 66.4256 26.9467   6
   1   2  22 51.9258 25.2265   6
  -1   2 -22 54.0531 23.3099   4
   1  -2 -22 81.2336 36.3067   3
  -1   2 -22 22.7670 19.8570   3
  -1  -2  22 89.3766 38.9790   5
   1   2  22 50.0408 25.3092   5
   1   2  23 25.2619 20.6325   5
   1   2  23 18.2067 18.8331   6
  -1  -2  23 26.5083 21.0761   6
  -1   2 -23 34.6897 18.5345   2
   1  -2 -23 12.6758 26.1294   3
  -1   2 -23 10.4931 21.6684   3
   1  -2 -23 35.0105 24.4430   4
  -1   2 -23 12.4707 11.9113   4
   1   2  24 11.6244 11.9453   5
  -1  -2  24 10.7607 12.7670   5
   1   2  24-7.97529 14.9580   6
  -1  -2  24-8.24635 13.8348   6
  -1   2 -24 6.64848 14.7543   2
   1  -2 -24 12.1090 17.5890   3
  -1   2 -24 9.39633 13.6524   3
   1  -2 -24 16.3116 18.0958   4
   1  -2 -25 7.61674 11.0647   4
  -1   2 -25 6.10487 10.2412   2
  -1   2 -25-8.44741 10.0206   3
   1   2  25-7.41103 12.4300   6
  -1  -2  25 7.66559 11.1356   6
  -1  -2  25 38.8241 23.0161   5
   1  -2 -26 7.04293 13.2317   4
   1   2  26 6.57800 9.59233   6
  -1  -2  26 7.11184 11.9567   6
  -1   2 -26 5.68752 14.3310   2
  -1   2 -26 7.67795 14.4196   3
   1   2  26 13.9766 11.0821   5
   1   2  27-4.27647 8.78129   5
  -1  -2  27 7.84037 16.0993   5
  -1   2 -27 5.35037 12.6860   2
  -1  -2  27-6.59849 9.58081   6
   1  -2 -27-6.62009 14.6828   4
  -1   2 -27 6.96207 11.6725   3
   1  -2 -27 18.3284 17.1781   3
  -1  -2  28 12.2367 8.93045   6
   1   2  28 5.60059 9.43420   6
   1   2  28 11.9969 9.52564   5
  -1  -2  28 7.03042 15.6196   5
   1  -2 -28 8.28872 15.5639   3
  -1   2 -28 6.33619 11.9121   3
  -1  -2  29-6.31839 12.9747   5
   1   2  29 5.16963 9.69111   6
   1   2  29-3.76610 7.06052   5
   1  -2 -29-5.85259 9.81311   4
  -1   2 -29-5.80243 11.9152   3
   1  -2 -29 7.48918 12.5568   3
  -1  -2  30 5.91529 9.95761   5
   1   2  30 3.57976 7.40470   5
   1   2  30 23.8505 12.6766   6
  -1  -2  30 5.23312 8.81910   6
   1  -2 -30 22.1447 12.3112   4
  -1   2 -30-5.32091 10.9623   3
   1  -2 -30 14.2264 11.9593   3
   1  -2 -31-5.24629 8.79729   4
   1   2  31 3.32640 6.23733   5
   1   2  31-4.45317 7.46783   6
  -1  -2  31 9.72990 9.12065   6
   1   2  32 9.54231 8.05543   5
  -1  -3 -31 1308.20 154.802   3
  -1  -3 -30-7.44000 10.8182   3
  -1  -3 -30-5.17733 10.6469   4
  -1   3  29 2986.97 305.064   5
  -1  -3 -29 3236.78 314.177   4
   1  -3  29 3229.90 314.033   6
  -1  -3 -29 3066.78 323.795   3
   1   3 -29 2426.88 307.856   3
   1   3 -29 2894.71 310.744   2
  -1  -3 -28 11.3883 13.5432   4
   1  -3  28 6.08016 11.4470   6
  -1   3  28 14.6949 9.79702   5
   1   3 -28 5.11607 12.1773   2
  -1  -3 -28 9.26572 15.5714   3
   1   3 -28 10.3429 11.5194   3
  -1   3  27 11615.1 1154.94   5
  -1  -3 -27 11556.9 1163.08   4
   1   3 -27 12191.9 1161.85   2
   1   3 -27 10518.4 1160.08   3
  -1  -3 -27 14512.0 1189.52   3
   1  -3  27 12692.2 1167.31   6
  -1   3  27 9757.07 1156.81   6
  -1   3  26 21.0560 12.7345   6
   1  -3  26 43.6046 18.4506   6
   1   3 -26 11.9535 13.4947   3
  -1  -3 -26 34.0817 25.3232   3
  -1  -3 -26 25.0509 15.0628   4
  -1   3  25 5339.66 533.994   5
  -1  -3 -25 5151.23 542.563   4
  -1   3  25 4483.74 535.910   6
   1  -3  25 6857.09 554.545   6
  -1  -3 -25 6519.71 575.581   3
   1   3 -25 4406.63 538.442   3
   1   3 -25 5263.80 539.222   2
  -1  -3 -24-7.02317 14.4371   4
  -1   3  24 9.29109 8.73411   5
   1   3 -24 11.7022 12.9948   2
  -1   3  24 5.85313 10.9923   6
   1  -3  24 8.64996 12.5776   6
  -1  -3 -24 12.7511 15.1318   3
   1   3 -24 6.93685 10.0947   3
  -1  -3 -23 347.532 57.0988   4
   1  -3  23 310.900 61.3738   6
  -1   3  23 393.699 51.9209   5
   1   3 -23 255.114 50.0741   2
  -1  -3 -23 311.366 69.8707   3
  -1  -3 -22 14.0598 16.8410   3
  -1  -3 -22 23.6447 21.0314   4
   1  -3  22 20.4216 19.2905   6
  -1   3  22 26.5364 14.9506   5
   1  -3  21 215.796 45.3198   5
   1   3 -21 287.666 49.7451   2
  -1  -3 -21 218.978 48.8862   4
  -1   3  21 284.743 52.2520   6
   1  -3  21 417.237 64.9495   6
  -1   3  21 252.323 46.0883   5
  -1   3  20 6.32503 15.0168   5
   1   3 -20 7.42631 15.2686   2
  -1  -3 -20-14.0319 20.3884   3
   1  -3  20 6.75851 15.0096   5
  -1  -3 -20 17.4981 19.4200   4
  -1   3  20 8.19737 9.74877   6
  -1  -3 -19 15883.8 1586.24   3
   1  -3  19 16893.0 1558.04   5
  -1  -3 -19 17170.9 1573.28   4
  -1   3  19 15669.1 1559.63   5
  -1   3  19 11936.6 1560.98   6
  -1   3  18 7.46271 17.7805   5
  -1  -3 -18 30.3151 22.4801   4
   1  -3  18 14.3806 29.5806   1
   1  -3  18 23.3008 12.0884   5
   1   3 -18 25.5693 21.5056   2
  -1   3  18 9.50940 16.0388   6
   1  -3  18 12.6952 10.7848   6
   1   3 -18 22.8406 23.5154   3
   1   3 -17 16945.2 2391.01   1
   1  -3  17 30065.4 2355.60   5
   1   3 -17 19895.3 2369.72   3
   1   3 -17 28685.3 2374.15   2
  -1   3  17 15377.4 2353.67   6
   1  -3  17 30473.0 2365.94   1
   1   3 -17 30089.0 2377.97   1
  -1   3  17 13850.0 2363.03   1
   1  -3  16 23.0008 17.2192   1
   1   3 -16 10.0047 26.6596   1
  -1   3  16 24.0007 15.2392   6
   1  -3  16 38.8522 32.6821   6
   1  -3  16 13.8937 16.6928   2
  -1  -3 -16 33.2224 26.3968   4
   1   3 -16 19.6070 28.5974   1
   1   3 -16 26.6402 22.4961   3
   1   3 -16 41.0772 24.4993   2
  -1   3  16 14.3459 17.2219   1
  -1  -3 -16 32.9435 26.1775   3
  -1  -3 -16 30.5568 19.4019   1
  -1   3  16 21.7789 19.4345   1
  -1   3  15 37758.3 5277.61   5
  -1   3  15 69149.3 5289.62   1
   1   3 -15 62227.5 5331.81   1
   1   3 -15 69251.9 5307.18   2
  -1  -3 -15 57315.6 5303.15   4
   1  -3  15 55278.2 5268.16   5
  -1  -3 -15 55562.0 5291.70   3
   1   3 -15 28931.1 5281.28   3
   1  -3  15 57890.3 5313.31   2
  -1   3  15 54164.2 5281.10   6
   1  -3  15 64853.0 5307.74   6
   1  -3  15 66488.4 5290.66   1
   1   3 -15 56773.9 5298.38   1
  -1  -3 -15 58834.7 5307.39   1
  -1   3  15 28032.9 5283.73   1
   1  -3  14 110.035 23.4867   5
   1   3 -14 69.0892 37.9234   3
   1  -3  14 148.487 42.5681   1
  -1   3  14 40.0635 25.6984   5
  -1  -3 -14 51.6981 38.7954   4
   1   3 -14 99.6872 47.2257   1
  -1   3  14 76.6272 38.3648   1
   1   3 -14 137.531 44.3160   2
  -1  -3 -14 67.1114 29.7943   1
  -1   3  14 115.887 39.2552   1
  -1  -3 -14 100.573 33.9682   3
  -1   3  14 81.6645 29.0687   6
   1  -3  14 198.955 48.7673   6
  -1   3  13 207.502 48.8423   5
   1  -3  13 118.091 49.1812   2
   1   3 -13 252.241 58.2352   3
  -1  -3 -13 269.893 57.1193   1
   1  -3  13 153.739 50.5953   1
   1   3 -13 99.6988 45.3424   1
  -1  -3 -13 172.619 52.6588   4
   1  -3  13 155.860 46.2170   6
  -1   3  13 159.172 38.0260   6
   1   3 -13 293.867 66.4043   2
  -1  -3 -13 193.464 44.0502   1
  -1   3  13 197.229 46.5796   1
  -1  -3 -13 260.329 46.7563   3
   1  -3  13 262.366 34.9497   5
   1  -3  12 46.1103 28.0569   6
  -1   3  12 16.7116 16.7331   6
  -1  -3 -12 83.5633 35.5934   1
   1   3 -12 12.5802 26.5974   1
   1  -3  12 61.6347 33.9477   1
   1   3 -12 51.9641 35.0158   3
   1  -3  12 65.1752 16.9966   5
   1  -3  12 124.915 45.3227   2
  -1   3  12 160.823 40.0261   5
  -1  -3 -12 128.281 43.5443   4
  -1   3  12 48.2507 13.0771   2
  -1   3  12 148.294 39.2200   1
   1   3 -12 78.6117 47.9412   2
   1  -3  12 90.3163 34.7057   1
  -1   3  12 48.5147 36.0163   1
  -1  -3 -12 17.7479 19.2914   1
  -1  -3 -12 83.9583 28.6000   3
   1   3 -12 105.889 41.9969   1
  -1   3  11 336.534 48.3311   2
   1  -3  11 281.694 79.5254   2
  -1  -3 -11 551.373 77.1903   1
   1  -3  11 497.585 82.3576   1
   1   3 -11 199.544 72.4406   1
   1  -3  11 595.755 82.4409   6
   1   3 -11 441.129 81.5142   3
  -1   3  11 508.150 78.1342   5
  -1   3  11 479.546 61.3835   6
   1   3 -11 393.983 74.9584   1
  -1  -3 -11 337.907 65.0341   1
  -1   3  11 542.411 82.9029   1
   1  -3  11 462.164 76.3335   1
  -1   3  11 393.771 69.5593   1
   1   3 -11 501.117 103.699   2
  -1  -3 -11 365.008 62.9250   3
   1  -3  11 420.713 54.2041   5
   1   3 -10 10.8698 25.7929   3
   1   3 -10-11.2261 23.0739   1
  -1  -3 -10 8.73216 21.9838   1
   1  -3  10 47.6843 29.9973   1
   1  -3  10-16.9736 28.4758   2
  -1  -3 -10-7.04329 13.2416   3
  -1   3  10 18.9159 21.0015   5
  -1  -3 -10 16.0396 30.0831   4
  -1   3  10 2.42142 8.67176   2
   1  -3  10 52.9377 29.4541   6
   1  -3  10 18.6558 19.1807   1
  -1  -3 -10-7.91739 17.5895   1
   1   3 -10 20.0939 37.6793   2
  -1   3  10 25.0264 22.1376   1
   1   3 -10-10.3258 17.3420   1
  -1   3   9 33573.5 3014.80   5
  -1  -3  -9 29832.0 3003.32   1
  -1   3   9 43908.8 3043.77   1
   1   3  -9 27398.6 3010.04   1
   1  -3   9 30905.0 3015.63   6
  -1   3   9 27434.9 2994.29   6
  -1  -3  -9 23687.2 3029.15   4
   1  -3   9 29164.0 3007.35   1
   1   3  -9 35333.8 3021.52   3
  -1  -3  -9 24107.1 2998.26   3
   1   3  -9 33586.8 3020.78   1
  -1  -3  -9 29602.9 3006.66   1
  -1   3   9 26918.3 3001.00   1
   1  -3   9 42525.8 3047.91   1
   1   3  -9 47732.8 3107.32   2
  -1   3   9 28530.4 2987.53   2
   1  -3   9 33275.0 3050.99   2
   1  -3   8-9.82472 16.5103   6
  -1   3   8 14.9475 14.5124   6
   1  -3   8 39.8491 27.2984   1
   1   3  -8 17.3829 16.3308   1
   1  -3   8 17.1764 28.8196   2
  -1   3   8 12.2338 20.5419   1
  -1  -3  -8 19.2154 15.2285   1
  -1   3   8 8.53635 18.9663   5
  -1  -3  -8 17.0554 28.6170   4
  -1   3   8 3.50463 9.35832   2
  -1  -3  -8 7.12069 11.9913   3
  -1   3   8 6.49168 17.2456   1
   1   3  -8 25.7344 20.3703   3
   1   3  -8 8.51161 15.9944   1
  -1   3   7 16888.7 1850.16   5
  -1   3   7 25506.2 1880.89   1
   1   3  -7 17317.0 1849.24   1
   1  -3   7 17000.5 1884.22   2
   1  -3   7 19405.9 1855.81   6
  -1   3   7 17088.5 1837.34   6
  -1  -3  -7 14223.6 1868.70   4
   1  -3   7 17674.7 1843.57   1
  -1  -3  -7 17417.3 1845.12   3
   1   3  -7 19347.0 1850.84   3
  -1  -3  -7 18078.7 1846.48   1
   1  -3   7 23861.2 1883.10   1
   1   3  -7 22955.4 1854.81   1
  -1   3   7 18019.7 1833.16   2
   1   3  -7 17221.4 1921.61   2
  -1  -3  -7 16263.8 1851.05   5
   1  -3   6 47.9958 24.3192   6
   1   3  -6 135.275 35.9312   3
  -1   3   6 28.6603 20.0291   6
   1   3  -6 44.4311 29.7710   1
  -1  -3  -6 21.5117 19.2347   1
  -1   3   6 24.3672 21.7317   5
  -1  -3  -6 16.5657 39.3880   4
   1   3  -6 4.49002 11.9682   4
   1   3  -6 24.4777 10.5260   4
   1   3  -6 27.1844 51.0414   2
  -1   3   6 16.4772 18.0730   1
  -1  -3  -6 21.4916 21.8517   3
  -1   3   6-12.0138 31.9829   1
   1  -3   6 23.8451 18.2564   1
  -1   3   5 284101. 26131.1   5
   1   3  -5 280182. 26214.9   2
   1  -3   5 259212. 26136.4   6
   1   3  -5 270737. 26118.8   4
  -1  -3  -5 257715. 26161.1   4
   1  -3   5 255698. 26121.0   1
  -1  -3  -5 258515. 26125.5   3
   1   3  -5 243749. 26127.7   3
   1  -3   5 244348. 26119.8   5
   1  -3   5 309223. 26180.5   2
  -1   3   5 267083. 26123.9   6
   1   3  -5 261251. 26121.4   1
  -1   3   5 262059. 26117.2   1
  -1  -3  -5 269460. 26128.0   1
   1  -3   5 191026. 26143.8   1
  -1   3   5 274515. 26140.2   1
  -1  -3  -5 282264. 26118.0   1
   1   3  -5 264867. 26135.5   1
   1  -3   4 482.023 70.1002   6
   1  -3   4 318.229 76.7080   1
  -1   3   4 328.388 55.7876   6
   1  -3   4 494.104 56.8444   5
  -1  -3  -4 260.597 59.5676   5
   1  -3   4 339.206 49.3975   1
  -1   3   4 283.423 59.7993   1
  -1  -3  -4 267.815 46.0015   1
   1  -3   4 443.397 97.2405   2
  -1  -3  -4 387.317 84.4645   4
   1   3  -4 353.462 70.8007   4
  -1  -3  -4 256.726 54.0464   3
   1   3  -4 453.275 55.2857   1
   1   3  -4 458.233 123.203   2
   1   3  -4 411.081 58.8195   3
   1   3  -4 328.921 60.3876   1
  -1  -3  -4 180.816 52.6410   1
  -1   3   4 117.014 47.5582   1
   1  -3   3 142.964 31.2016   5
   1  -3   3 201.928 45.5377   1
  -1  -3  -3 175.884 27.9183   1
  -1   3   3 167.052 31.7904   1
  -1   3   3 21.8809 27.4060   1
   1  -3   3 116.378 26.7940   1
  -1   3   3 127.756 35.2210   5
   1  -3   3 196.300 61.5575   2
  -1  -3  -3 198.090 45.6564   5
   1   3  -3 232.754 75.1482   4
  -1  -3  -3 107.485 29.7131   3
   1   3  -3 115.808 29.0657   3
   1   3  -3 185.655 31.7450   1
   1   3  -3 322.134 89.5645   2
  -1  -3  -3 97.0249 33.5302   1
   1   3  -3 210.355 38.1271   1
  -1  -3  -2 65.0767 28.2259   5
  -1   3   2 40.7316 22.2018   5
  -1  -3  -2 23.2701 25.9435   4
  -1   3   2 36.4458 13.6309   1
   1   3  -2 5.53844 12.5709   1
  -1  -3  -2 20.0727 17.5491   1
  -1  -3  -2 30.4293 21.2039   3
   1   3  -2 21.7842 17.2897   3
  -1  -3  -2 17.8778 13.6682   1
  -1   3   2 8.42719 9.71968   1
   1  -3   2 50.4431 21.3111   1
   1  -3   2 90.5957 58.8879   2
   1   3  -2 25.0621 15.0941   1
   1   3  -2 120.110 71.2465   2
   1  -3   1 11354.6 903.208   2
  -1   3   1 7880.10 810.331   1
  -1  -3  -1 10100.9 850.621   5
   1   3  -1 15190.0 920.781   2
  -1  -3  -1 10543.7 857.821   4
  -1   3   1 8428.10 810.672   1
   1  -3   1 5209.75 815.169   1
  -1  -3  -1 7813.10 818.779   1
   1  -3   1 7836.14 846.569   3
   1   3  -1 8580.72 829.188   3
   1   3  -1 8384.95 826.674   3
   1  -3   1 9283.30 817.946   1
  -1  -3  -1 8327.57 826.853   1
   1   3  -1 7015.47 819.984   1
   1   3  -1 8374.29 824.627   1
   1  -3   1 9051.92 838.802   6
   1  -3   0 1.70668 7.00937   1
   1   3   0-4.85033 12.1982   1
  -1  -3   0 9.69655 19.9109   5
   1  -3   0-17.3888 25.2480   2
  -1   3   0-1.46356 5.75513   1
  -1  -3   0-4.08770 10.8364   1
  -1  -3   0 9.09277 13.2026   4
   1   3   0 5.32196 11.8039   3
   1  -3   0 10.9889 18.4240   3
   1   3   0-4.21110 10.5907   1
   1  -3   0 1.82077 6.10582   1
   1  -3   0 8.12465 11.7969   6
  -1  -3   0-11.3376 19.0086   6
  -1  -3   0 5.13389 12.1729   1
  -1   3   0 2.03369 6.81971   1
  -1  -3   1 9431.13 923.357   5
   1   3   1 10452.3 938.816   2
  -1  -3   1 9319.53 916.287   4
   1   3   1 11121.2 907.541   1
  -1   3  -1 10374.6 920.990   4
   1  -3  -1 9284.56 929.472   3
  -1   3  -1 7832.43 893.851   1
   1  -3  -1 9253.88 892.287   1
   1   3   1 9672.53 905.065   1
   1  -3  -1 8876.75 890.716   1
  -1  -3   1 9071.49 928.063   6
   1  -3  -1 7556.32 911.545   6
  -1  -3   1 9575.64 907.128   1
  -1   3  -1 11408.6 899.303   1
   1  -3  -1 11137.4 967.423   2
  -1  -3   2 23.6081 22.4600   6
   1  -3  -2 23.4535 23.0277   6
  -1  -3   2 39.0120 22.8018   4
  -1  -3   2 36.4074 20.3488   1
  -1   3  -2 49.0441 15.7391   1
   1  -3  -2 47.5294 28.4363   3
  -1   3  -2 31.9972 21.5533   4
   1  -3  -2 27.8922 10.4253   1
   1   3   2 29.4340 18.7911   1
   1  -3  -2 74.4726 14.9953   1
  -1  -3   2 38.5903 28.2801   5
  -1   3  -2 22.9267 15.3786   5
   1   3   2 29.1286 24.7209   2
  -1   3  -2 32.4445 19.0838   1
   1   3   2 46.8390 16.6423   1
  -1  -3   2 5.27098 12.3103   1
   1  -3  -3 222.700 35.5635   1
  -1   3  -3 102.337 30.7043   1
   1   3   3 197.900 34.6095   1
   1   3   3 185.920 46.0879   6
  -1  -3   3 243.781 46.3243   5
  -1  -3   3 193.446 50.3475   6
   1  -3  -3 190.784 58.9260   2
   1  -3  -3 197.408 43.7960   4
  -1  -3   3 230.534 39.8450   4
   1  -3  -3 142.771 27.1175   1
  -1  -3   3 190.105 35.3464   1
  -1   3  -3 140.407 36.7355   4
   1   3   3 311.569 52.3618   2
  -1  -3   3 5.84188 30.3725   1
  -1   3  -3 256.212 48.2205   1
   1   3   3 137.386 30.2961   1
   1  -3  -3 174.008 44.4657   3
   1   3   3 97.6795 29.6379   3
  -1   3  -4 310.450 58.4387   3
   1   3   4 261.081 45.9057   1
  -1   3  -4 236.631 44.3248   1
   1   3   4 284.188 59.0716   6
  -1   3  -4 301.635 43.9477   5
  -1  -3   4 251.594 55.4956   5
   1  -3  -4 408.220 81.3970   2
  -1  -3   4 353.099 50.2703   4
   1  -3  -4 317.321 62.7296   4
   1   3   4 329.049 54.3691   2
  -1   3  -4 275.233 50.7206   4
   1   3   4 310.787 47.1900   1
  -1   3  -4 379.609 72.7505   1
   1  -3  -4 234.558 61.9582   3
   1   3   4 231.766 45.5342   3
   1  -3  -4 246.186 42.4280   1
  -1  -3   4 386.294 54.3703   1
  -1  -3   5 273978. 25655.0   5
  -1   3  -5 258158. 25630.9   5
   1  -3  -5 222762. 25663.6   2
   1   3   5 243809. 25639.1   2
  -1   3  -5 251747. 25669.0   1
   1  -3  -5 273883. 25637.0   1
  -1  -3   5 244020. 25640.9   1
   1  -3  -5 264209. 25660.7   4
  -1   3  -5 252135. 25640.4   4
   1   3   5 270800. 25637.6   1
   1   3   5 261642. 25635.7   3
   1  -3  -5 266592. 25662.7   3
  -1   3  -5 258775. 25636.7   1
   1  -3  -5 279743. 25666.5   1
   1   3   5 232323. 25638.8   1
   1   3   5 267770. 25656.3   6
  -1   3  -5 258566. 25647.3   3
  -1  -3   6 11.4298 21.6421   6
  -1   3  -6 30.9859 28.4705   3
   1  -3  -6 40.6024 34.1737   1
  -1   3  -6 33.9988 18.0346   1
   1   3   6 63.8586 28.7770   6
  -1   3  -6 30.6260 13.7250   5
   1   3   6 49.1602 41.3239   2
   1  -3  -6 12.4279 29.6253   2
   1   3   6 10.7491 14.5720   1
   1  -3  -6 34.1983 25.4672   4
   1   3   6 26.9921 17.7918   2
  -1   3  -6 61.7781 23.9285   4
  -1  -3   6 19.3146 24.9209   1
   1  -3  -6 34.9328 24.1050   3
  -1  -3   6 31.2849 28.7422   1
   1  -3  -6 10.3505 17.6208   1
   1  -3  -7 24431.0 1834.21   2
   1   3   7 20271.2 1820.47   2
  -1  -3   7 18247.1 1813.25   1
   1  -3  -7 18549.3 1801.04   1
  -1   3  -7 24111.1 1860.69   1
  -1   3  -7 16155.1 1789.32   5
  -1  -3   7 16726.9 1809.74   5
   1  -3  -7 17988.8 1826.85   4
  -1   3  -7 18304.2 1801.52   4
  -1  -3   7 16337.2 1816.74   6
   1   3   7 17501.0 1809.70   6
   1  -3  -7 18883.0 1824.59   3
   1   3   7 16172.4 1796.62   1
  -1   3  -7 16524.0 1804.39   3
   1  -3  -7 27032.5 1866.99   1
  -1   3  -7 17623.8 1801.48   1
  -1  -3   7 18565.7 1806.06   1
   1   3   7 17600.7 1803.50   1
  -1  -3   8 8.46635 14.2454   5
  -1   3  -8 10.8225 8.57130   5
   1   3   8 10.9123 9.22646   1
  -1   3  -8 16.3521 38.7902   1
  -1  -3   8-10.1705 19.1024   1
  -1  -3   8 10.5793 17.7779   6
  -1   3  -8 16.7991 14.1339   4
   1   3   8 5.80681 12.9350   2
   1  -3  -8-9.17899 25.5487   2
  -1  -3   8 20.6202 16.3415   1
   1   3   8 8.05921 19.1466   1
   1  -3  -8 14.6870 36.9556   1
  -1   3  -8 14.4204 13.5688   3
   1   3   8 15.5159 18.4338   6
   1  -3  -8 22.4863 23.1178   3
   1   3   9 28050.9 2966.84   2
   1  -3  -9 37856.1 3018.18   4
   1  -3  -9 45943.3 3000.59   2
   1   3   9 26770.3 2967.87   2
  -1   3  -9 42733.1 3041.31   1
  -1  -3   9 31661.5 3001.77   1
   1  -3  -9 32247.4 2982.75   1
  -1  -3   9 30518.9 2994.97   6
   1  -3  -9 28454.2 2994.11   3
  -1  -3   9 24199.2 2982.45   5
  -1   3  -9 27531.3 2965.27   5
  -1   3  -9 27234.4 2981.36   3
   1  -3  -9 48245.4 3048.88   1
   1   3   9 30604.5 2992.71   1
  -1   3  -9 31207.3 2984.38   1
  -1  -3   9 28459.0 2984.59   1
  -1  -3  10-12.4648 18.1096   1
  -1   3 -10 15.6475 29.3378   1
   1   3  10 5.92299 14.0580   1
  -1   3 -10 21.6640 20.0875   3
  -1  -3  10-9.80958 18.3988   6
  -1  -3  10 8.02741 11.6728   5
   1  -3 -10-6.19716 15.5980   2
   1   3  10 5.94533 6.46539   2
  -1   3 -10 4.39267 7.15896   5
   1  -3 -10 13.8210 23.1807   4
  -1   3 -10 18.4152 13.9295   4
  -1  -3  10-7.50081 16.6482   1
   1  -3 -10 21.2001 15.6861   1
  -1   3 -10-8.15635 16.7601   1
   1   3  10-11.0203 24.4503   1
   1  -3 -10 14.2753 31.6677   1
   1  -3 -10 20.4072 22.6396   3
   1   3  10 3.68539 6.76305   2
  -1  -3  11 430.076 69.1387   6
   1   3  11 468.579 63.1042   6
  -1   3 -11 375.327 61.6687   3
   1  -3 -11 395.208 56.9539   2
   1  -3 -11 503.199 91.7736   1
  -1   3 -11 403.216 66.5955   1
   1   3  11 277.411 66.8028   1
  -1   3 -11 405.989 47.7102   5
  -1  -3  11 465.387 68.0741   5
   1  -3 -11 698.581 97.0224   4
  -1   3 -11 245.029 49.2966   4
  -1  -3  11 464.322 69.9303   1
  -1   3 -11 422.769 83.6929   1
   1  -3 -11 316.941 66.7293   3
   1   3  11 471.591 63.6145   1
   1  -3 -11 338.174 63.2980   1
  -1  -3  12 57.9680 29.1066   6
  -1   3 -12 66.5018 28.7651   3
   1  -3 -12 133.697 46.8559   1
   1   3  12 26.4713 30.3613   1
  -1   3 -12 58.7219 28.2929   1
   1   3  12 118.196 29.6340   6
  -1  -3  12 105.064 33.4030   5
   1  -3 -12 54.5598 17.9065   2
  -1   3 -12 93.4526 17.1492   5
   1   3  12 40.7206 23.3578   5
   1  -3 -12 174.557 50.8715   4
  -1   3 -12 86.0668 21.1483   4
  -1  -3  12 34.2558 26.0488   1
   1  -3 -12 112.351 35.1142   3
   1  -3 -12 40.8239 24.9445   1
  -1   3 -12 72.2187 39.0656   1
   1   3  12 60.3562 23.7852   1
  -1  -3  13 170.320 38.4516   5
   1  -3 -13 323.367 69.5473   1
  -1   3 -13 167.329 44.5325   1
  -1   3 -13 237.767 42.9347   3
  -1  -3  13 146.461 42.9305   6
  -1   3 -13 198.385 30.1234   5
   1   3  13 354.714 49.4244   5
   1  -3 -13 219.744 58.1842   4
  -1   3 -13 140.467 30.2448   4
   1   3  13 125.299 34.9977   6
   1   3  13 243.921 45.3700   1
   1  -3 -13 140.370 39.6242   3
   1  -3 -13 225.935 46.0464   1
   1   3  14 126.605 31.0170   6
  -1  -3  14 98.7493 34.2535   6
  -1  -3  14 92.6516 32.2924   5
   1  -3 -14 99.5570 42.1649   1
   1   3  14 12.8071 34.3916   1
  -1   3 -14 87.3813 35.1471   1
  -1   3 -14 182.224 39.0230   3
   1   3  14 131.432 32.4939   5
   1  -3 -14 72.7185 40.3958   4
  -1   3 -14 134.769 25.3428   4
   1  -3 -14 105.242 37.2928   3
   1   3  14 104.516 34.4982   1
  -1  -3  14 94.2622 35.6277   1
  -1   3 -14 223.767 56.4736   1
   1  -3 -14 72.4308 30.8524   1
   1   3  15 59814.6 5493.74   5
  -1   3 -15 49617.7 5482.77   4
   1   3  15 61637.2 5506.89   1
  -1   3 -15 60261.3 5500.93   3
   1  -3 -15 46843.8 5498.84   1
  -1   3 -15 57369.1 5518.20   1
   1   3  15 59686.8 5494.46   6
  -1  -3  15 49505.9 5503.69   6
   1  -3 -15 49620.9 5516.45   4
  -1  -3  15 50066.0 5498.00   5
   1   3  15 53134.7 5513.59   1
   1  -3 -15 68325.8 5524.17   1
  -1  -3  15 58812.5 5507.65   1
   1  -3 -16 11.6204 26.0534   1
  -1   3 -16 33.3980 24.9837   1
   1   3  16 11.8841 22.6003   1
  -1  -3  16 20.4840 17.5895   6
   1   3  16 31.0805 18.4491   5
  -1   3 -16 59.9822 37.8206   1
  -1  -3  16 29.7830 23.8456   1
  -1   3 -16 87.0485 28.5178   3
  -1  -3  16 25.9192 26.8827   1
   1   3  16 9.33316 11.7028   1
   1   3  16 47.0568 19.0750   6
   1  -3 -16 27.4637 23.3360   4
  -1   3 -17 23610.4 2453.55   4
   1   3  17 27502.9 2460.86   5
   1   3  17 24726.7 2475.86   1
   1  -3 -17 22278.4 2486.85   1
  -1   3 -17 18592.9 2463.87   1
  -1  -3  17 19396.6 2463.25   1
  -1  -3  17 29226.4 2474.29   5
  -1   3 -17 23893.7 2477.11   1
  -1  -3  17 26753.5 2485.67   1
   1   3  17 27575.7 2462.63   6
  -1  -3  17 25263.9 2473.15   6
   1   3  18 25.9810 17.5177   5
  -1  -3  18 20.5122 19.4934   6
   1  -3 -18 12.3575 20.9679   4
  -1   3 -18 31.5050 20.0251   4
   1  -3 -18 23.4686 22.2309   3
  -1  -3  18 50.0122 25.3607   5
  -1  -3  18 12.2793 25.4195   1
   1   3  18 52.5215 22.0257   6
  -1   3 -18 38.8382 24.6303   3
  -1  -3  19 12554.2 1427.59   6
   1  -3 -19 17654.9 1449.73   3
  -1   3 -19 16673.5 1439.55   3
   1  -3 -19 15522.0 1442.51   4
  -1  -3  19 17461.9 1440.94   5
  -1   3 -20 7.10447 15.7782   4
  -1  -3  20-10.9626 18.3979   5
  -1   3 -20 32.3343 20.2198   3
   1  -3 -20-12.8832 15.2951   3
   1  -3 -20 10.7938 18.1151   4
  -1  -3  20 10.1372 14.7414   6
   1   3  20 8.15568 11.8698   6
   1   3  20 7.42515 17.6243   5
   1   3  21 246.301 47.0046   5
  -1   3 -21 166.577 46.3590   3
   1  -3 -21 290.688 56.4411   4
   1  -3 -21 211.709 57.7265   3
   1   3  21 186.771 44.9664   6
  -1  -3  21 257.877 56.9305   5
  -1  -3  22 11.2304 16.4172   5
   1  -3 -22 40.0461 25.0943   3
   1  -3 -22 9.29423 13.6288   4
  -1  -3  22 19.0696 13.9748   6
   1   3  22 27.8565 17.5095   6
   1   3  22 7.42126 12.5875   5
  -1   3 -22 32.2880 18.1449   3
   1  -3 -23 237.579 62.1957   3
   1  -3 -23 318.714 56.4637   4
  -1  -3  23 172.420 46.1747   6
  -1   3 -23 240.582 55.3973   3
   1   3  23 194.576 45.1183   5
   1  -3 -24 7.89035 9.37773   4
  -1  -3  24 17.0950 16.0359   6
   1   3  24 9.20641 10.9346   6
  -1   3 -24-6.74408 12.6590   2
   1   3  24 6.45769 12.1230   5
   1  -3 -24-12.7874 18.5787   3
  -1  -3  24 21.0565 19.7461   5
   1  -3 -25 5187.80 571.370   3
  -1   3 -25 5325.44 549.346   2
   1   3  25 5724.53 548.902   5
  -1  -3  25 5518.89 563.961   5
  -1  -3  25 4810.13 551.807   6
   1   3  25 5055.56 556.208   6
  -1  -3  26 7.40209 10.9328   6
   1   3  26 26.1687 13.3139   5
  -1  -3  26 18.3229 18.9184   5
   1  -3 -26 11.3548 13.6096   3
   1   3  26 7.58231 12.8693   6
   1  -3 -26 41.0223 20.7619   4
  -1   3 -27 11257.5 1163.72   2
   1  -3 -27 11844.0 1167.81   4
  -1  -3  27 11489.1 1168.57   6
   1   3  27 11030.4 1167.86   6
  -1  -3  27 14282.3 1181.91   5
   1  -3 -27 12234.5 1186.17   3
  -1   3 -27 9965.42 1167.46   3
  -1   3 -28 18.8852 13.9683   3
  -1   3 -28 5.06684 12.0211   2
   1  -3 -28 19.0100 17.8219   3
   1   3  28 4.24993 9.43539   5
   1   3  28-5.80793 6.89832   6
   1  -3 -28 5.94604 8.64372   4
  -1  -3  28-6.27446 10.5281   6
   1  -3 -29 2923.56 305.194   4
  -1  -3  29 2752.12 305.541   6
   1   3  29 2696.28 303.327   6
   1   3  29 2913.06 298.598   5
  -1   3 -29 2827.03 304.929   3
   1  -3 -29 3199.23 319.259   3
   1   3  30-4.85095 8.13686   6
   1  -3 -30-7.69423 11.1745   3
   1  -3 -30-5.24582 9.83635   4
  -1  -3  30 5.38828 4.52387   6
   1   3  30-3.48709 8.27183   5
   1  -3 -31 1294.92 146.191   4
  -1  -4 -30 8.24071 13.8690   3
   1   4 -30 13.4802 13.1043   2
  -1  -4 -29 9.09252 15.2452   3
   1   4 -29-4.63028 8.68083   2
   1   4 -28 34.2279 15.9815   2
  -1  -4 -28 10.4416 11.7244   4
  -1  -4 -28 18.6542 19.2402   3
   1   4 -28 14.9342 12.6536   3
   1  -4  27 7.23496 13.5639   6
  -1  -4 -27 5.51724 10.3447   4
   1   4 -27 4.98905 10.2472   2
  -1   4  27-3.73667 6.26937   5
  -1  -4 -27 10.0284 14.5628   3
   1   4 -27 5.42153 11.1351   3
  -1  -4 -26-10.5916 15.3803   3
   1  -4  26-7.98134 14.9626   6
   1   4 -26-5.04853 11.9724   2
  -1   4  26 4.05445 5.89126   5
   1   4 -26 5.88514 6.98063   3
  -1  -4 -26 11.6810 12.9557   4
  -1  -4 -25-10.9633 18.3889   3
  -1  -4 -25-6.12400 13.5934   4
   1   4 -25-5.34315 13.4484   2
  -1   4  25-4.32530 8.12598   5
   1   4 -25-6.41590 9.33159   3
  -1   4  24 52.2410 19.9885   6
  -1  -4 -24 45.5257 19.1485   4
   1   4 -24 33.9795 17.4062   2
   1   4 -24 28.0868 16.9458   3
  -1   4  24 18.7592 12.2099   5
  -1  -4 -23 10.9677 20.5851   3
  -1   4  23 5.20078 8.78185   5
   1  -4  23 10.2136 14.8665   6
  -1   4  23 13.9359 14.3459   6
   1   4 -23 23.6953 15.7382   2
  -1  -4 -23 6.91634 13.0065   4
   1   4 -23 7.64160 11.1444   3
  -1  -4 -22 95.6336 37.6263   3
  -1   4  22 126.390 29.4143   5
   1  -4  22 108.211 34.8704   6
   1   4 -22 113.747 28.1360   2
  -1  -4 -22 147.547 34.3345   4
   1   4 -22 109.377 34.5087   3
  -1  -4 -21-10.7517 15.6123   3
  -1   4  21 6.18473 13.7187   5
   1   4 -21 6.65112 12.4690   2
  -1  -4 -21-7.78498 13.0537   4
   1   4 -21-9.10914 15.2736   3
  -1   4  21-8.83523 14.8144   6
   1  -4  21-11.2767 16.3747   6
   1   4 -20 7.15625 13.5512   2
   1   4 -20 10.0149 16.9005   3
  -1  -4 -20 50.0163 22.1816   4
   1  -4  20 23.0864 16.8701   6
  -1   4  20-9.13077 13.3961   6
  -1  -4 -19 18.7518 22.3724   3
  -1   4  19 17.0734 14.5316   6
   1  -4  19 23.2224 19.6288   6
   1   4 -19 30.1849 19.1436   2
  -1  -4 -19 26.8114 19.9805   4
   1   4 -19 32.0383 22.0726   3
  -1  -4 -18 8.66838 14.5396   3
  -1   4  18-7.53961 10.9556   6
   1  -4  18 11.4922 13.6310   6
  -1   4  18-8.16716 15.3151   5
   1   4 -18-8.21041 16.8646   2
   1   4 -18-11.7124 13.8919   3
  -1  -4 -18-9.58551 21.2641   4
  -1  -4 -17 25.4312 24.6605   3
   1   4 -17 8.97788 13.1179   2
   1  -4  17 11.2113 16.3444   6
  -1   4  17 8.55043 12.5014   5
   1   4 -17 11.8859 17.3202   3
   1  -4  17 11.9095 10.0909   5
  -1  -4 -17 30.5073 24.1561   4
  -1  -4 -16 76.1560 32.3008   4
   1  -4  16 83.1982 37.6685   1
   1   4 -16 126.952 38.3240   2
   1  -4  16 118.474 23.2154   5
  -1  -4 -16 81.0745 37.7826   1
  -1  -4 -16 133.471 32.8844   3
  -1   4  16 86.6905 32.0344   5
  -1   4  16 132.323 32.8183   6
   1  -4  16 140.927 38.0752   6
  -1   4  15 8.90036 14.9337   5
  -1  -4 -15-7.69546 14.4369   3
   1  -4  15-11.0829 20.7829   1
   1   4 -15-10.8324 15.7392   2
  -1   4  15-11.8555 22.2307   1
   1  -4  15 11.0627 11.1611   5
  -1  -4 -15 9.43971 19.3923   1
   1   4 -15 11.6651 19.5663   3
   1   4 -15 14.0318 26.3088   1
   1  -4  15 20.8495 19.5498   6
  -1   4  15 5.66398 11.6452   6
   1  -4  14 102.439 23.2816   5
   1   4 -14 120.874 39.9861   3
  -1  -4 -14 76.3768 32.6703   1
   1  -4  14 90.5923 43.8020   2
   1  -4  14 210.438 42.1832   6
   1  -4  14 41.7667 27.7368   1
   1   4 -14 241.869 56.9181   2
   1   4 -14 48.9747 33.2338   1
  -1   4  14 124.084 26.8313   6
  -1  -4 -14 122.991 30.4765   3
  -1   4  13 116.048 24.3081   6
  -1  -4 -13 117.904 34.4007   1
   1   4 -13 110.619 35.1431   1
   1  -4  13 110.774 21.4957   5
  -1   4  13 128.745 35.8978   5
   1  -4  13 128.555 41.6071   2
  -1  -4 -13 168.560 44.5902   4
   1  -4  13 94.6623 35.0922   1
  -1   4  13 68.3633 24.9691   1
  -1   4  13 57.2049 15.8469   2
  -1   4  13 107.138 36.4737   1
   1   4 -13 162.962 47.9702   2
  -1  -4 -13 79.9534 24.8544   3
   1   4 -13 116.261 38.8716   3
   1   4 -13 87.8619 39.2296   1
   1  -4  13 77.0676 29.6744   6
  -1   4  12 29.0697 16.2657   6
   1  -4  12 90.2754 28.6804   1
   1   4 -12 11.0800 25.2496   1
   1  -4  12 68.1663 43.2481   2
   1  -4  12 101.723 33.0768   1
  -1   4  12 62.1846 29.5355   1
  -1  -4 -12 77.6233 23.7258   1
  -1   4  12 103.343 31.0841   5
  -1  -4 -12 13.5185 23.3951   4
   1  -4  12 37.2069 21.4301   6
  -1   4  12 83.8325 27.7186   1
   1   4 -12 108.494 50.6542   2
   1   4 -12 57.3373 30.5300   1
   1   4 -12 48.7343 30.0254   3
  -1  -4 -12 37.1340 21.4477   3
   1   4 -11 8.95875 16.8817   3
   1  -4  11 26.4169 20.0360   1
   1   4 -11 23.4175 27.8158   1
   1  -4  11 53.2279 23.9132   1
  -1   4  11 6.77334 12.8136   1
  -1   4  11 14.0782 13.7365   6
   1  -4  11 15.5532 10.4515   5
   1  -4  11-18.3914 34.5175   2
  -1   4  11 22.1769 15.2773   5
  -1  -4 -11 27.8423 23.4039   4
  -1   4  11 18.6044 9.50783   2
   1   4 -11 17.5249 44.1068   2
  -1  -4 -11 29.8988 19.8900   3
   1  -4  11 9.24579 17.4170   6
   1   4 -11-8.74315 14.7602   1
   1  -4  10 48.3368 15.7835   5
   1  -4  10 58.6311 40.3926   2
  -1   4  10 12.7240 13.8469   1
  -1  -4 -10 39.8355 22.0391   1
   1  -4  10 40.1572 19.1662   1
  -1   4  10 71.9167 24.5480   5
  -1  -4 -10 14.1231 26.8686   4
   1   4 -10 31.9712 19.4995   3
  -1  -4 -10 37.6482 19.5131   1
   1  -4  10 79.7670 23.4295   1
  -1   4  10 35.8511 17.2355   1
  -1  -4 -10 60.9812 21.6848   3
   1  -4  10 81.6107 27.7895   6
  -1   4  10 28.2182 14.9379   6
  -1   4   9 140.553 26.7156   6
   1  -4   9 143.579 32.6167   1
  -1  -4  -9 110.021 32.0721   1
   1   4  -9 90.8145 46.3326   1
  -1  -4  -9 105.894 29.5760   1
  -1   4   9 67.7890 22.2438   1
   1  -4   9 111.564 23.5777   5
   1  -4   9 124.716 56.3223   2
  -1   4   9 119.181 33.2122   5
  -1  -4  -9 84.5673 37.3148   4
   1   4  -9 83.6286 31.4475   1
  -1   4   9 143.951 29.0136   1
   1   4  -9 154.819 62.5876   2
  -1  -4  -9 124.529 32.2641   3
   1  -4   9 81.0637 27.6242   6
   1   4  -9 140.849 34.8896   3
   1   4  -8 20.3157 19.9829   3
  -1  -4  -8 46.3500 22.0086   1
   1  -4   8 43.3399 20.4126   1
   1   4  -8 25.2850 28.2637   1
  -1   4   8 46.9002 17.2872   6
   1  -4   8 36.4534 20.1632   5
   1  -4   8 15.7364 15.0097   1
  -1  -4  -8 37.4970 18.4919   1
  -1   4   8 37.2581 14.5172   1
  -1  -4  -8 41.4520 36.8001   4
   1   4  -8 18.8839 8.73834   4
  -1   4   8 53.2888 17.0222   1
   1   4  -8 121.610 73.5993   2
  -1  -4  -8 29.4717 18.8663   3
   1  -4   8 54.6407 23.1758   6
   1   4  -8 66.0710 27.7499   1
  -1   4   7 239.973 47.9972   5
  -1  -4  -7 193.682 45.5417   1
   1   4  -7 254.642 48.8232   3
  -1  -4  -7 244.738 44.0969   1
   1  -4   7 224.056 43.8624   1
   1   4  -7 331.837 65.7449   1
   1   4  -7 236.505 34.1178   4
  -1  -4  -7 319.419 72.0584   4
   1   4  -7 275.419 37.5541   4
   1   4  -7 341.120 52.8085   1
   1  -4   7 343.886 44.7837   1
  -1  -4  -7 271.066 50.2160   3
   1   4  -7 337.988 101.052   2
   1  -4   7 307.958 84.6865   2
   1  -4   7 285.486 46.4588   5
  -1   4   7 284.548 45.4094   6
  -1  -4  -7 300.703 51.5818   5
   1  -4   6 93.6768 64.3789   2
  -1  -4  -6 147.734 29.4599   1
   1  -4   6 208.924 33.7200   1
  -1   4   6-3.46411 21.8166   1
  -1   4   6 146.063 25.4040   1
   1  -4   6 198.523 34.1243   5
  -1  -4  -6 222.015 43.6572   5
  -1   4   6 258.741 41.6080   6
   1   4  -6 273.995 51.4359   1
   1  -4   6 184.902 33.1064   1
  -1   4   6 205.656 38.8887   5
  -1  -4  -6 226.918 55.5203   4
   1   4  -6 200.952 38.9030   4
   1   4  -6 183.848 27.2536   4
   1   4  -6 187.094 72.8735   2
  -1  -4  -6 111.977 33.5154   1
   1   4  -6 204.859 37.2137   3
   1  -4   5 9.33838 13.5814   6
   1   4  -5 6.06261 14.3959   1
   1   4  -5 6.01958 12.3851   3
   1  -4   5 3.65645 9.22852   1
   1   4  -5 23.2292 17.1911   1
  -1  -4  -5 8.43103 17.3297   5
   1  -4   5 5.37239 11.0591   5
  -1   4   5 45.1772 19.5225   5
  -1   4   5 2.61449 4.96244   1
  -1   4   5 2.07536 3.96759   1
  -1  -4  -5 7.16343 8.52814   1
   1  -4   5 45.4986 46.7196   2
   1   4  -5-26.2044 38.0558   2
   1  -4   4 24.1264 45.2263   2
   1  -4   4 2.91543 8.11609   1
  -1  -4  -4 5.62548 7.83097   1
  -1   4   4 19.8785 18.4273   5
  -1  -4  -4-10.9560 20.5409   4
  -1  -4  -4-3.56187 8.96700   1
   1   4  -4-5.05114 11.2105   1
   1   4  -4 5.75946 11.8335   3
   1   4  -4-11.5918 13.7485   1
   1   4  -4 48.9209 50.2285   2
   1  -4   4 5.14554 8.08012   1
  -1  -4  -4 8.63519 19.1565   5
  -1   4   4-7.08465 11.8851   6
   1  -4   4 11.3425 15.7731   5
   1  -4   4 9.53978 19.5931   6
  -1   4   3 478.904 63.1709   5
   1  -4   3 585.962 119.873   2
  -1  -4  -3 711.689 83.4544   4
   1  -4   3 424.039 64.2658   5
  -1  -4  -3 467.693 71.5745   5
   1  -4   3 607.641 75.5543   6
  -1  -4  -3 623.961 69.9160   3
  -1  -4  -3 506.387 49.9101   1
   1   4  -3 432.906 59.1888   3
   1   4  -3 325.821 52.8561   1
  -1  -4  -3 504.838 55.8513   1
   1   4  -3 543.979 60.3469   1
   1   4  -3 1135.75 147.351   2
   1   4  -2 11.0668 12.3771   3
  -1  -4  -2 5.74599 12.1485   1
   1  -4   2 26.7015 67.1701   2
  -1  -4  -2 15.5390 9.34968   1
  -1  -4  -2 18.4968 27.9994   4
   1  -4   2 52.9089 25.6575   6
   1   4  -2 3.03641 11.7744   1
  -1  -4  -2 43.7534 24.3824   5
   1   4  -1 235.952 62.3824   2
  -1  -4  -1 172.011 37.8892   5
   1  -4   1 122.611 34.7885   6
  -1  -4  -1 161.748 38.9005   4
  -1  -4  -1 109.235 26.2488   1
  -1  -4  -1 181.528 23.2590   1
   1  -4   1 110.750 67.4517   2
  -1  -4   0 226.875 35.5576   1
   1  -4   0 337.972 56.9916   3
   1   4   0 284.499 39.2797   1
   1   4   0 288.793 67.4821   2
  -1  -4   0 282.227 53.5288   5
  -1  -4   0 268.774 50.8441   4
  -1  -4   0 274.606 33.8921   1
   1  -4   0 185.595 45.0465   6
   1  -4  -1 51.7203 46.8649   2
  -1  -4   1 124.933 24.6355   1
   1   4   1 192.221 27.0276   1
  -1   4  -1 196.941 39.7643   4
   1  -4  -1 209.261 46.1604   3
   1   4   1 284.177 54.0275   2
  -1  -4   1 229.508 46.0814   5
  -1  -4   1 170.751 37.1972   4
  -1  -4   1 169.911 28.1338   1
  -1  -4   1 156.992 40.3128   6
   1  -4  -1 239.609 45.7332   6
   1  -4  -2 25.1977 47.2488   2
  -1  -4   2 3.26972 10.6881   1
  -1  -4   2 8.67172 20.5985   5
   1   4   2 6.93573 8.31561   1
   1  -4  -2 30.8049 19.2876   3
  -1   4  -2 22.4545 21.7708   4
  -1  -4   2 10.6663 23.6894   6
  -1  -4   2 26.3116 19.9205   4
   1   4   2 18.5123 21.9819   2
  -1  -4   2 13.7241 13.5475   1
  -1   4  -3 396.395 51.5429   1
  -1  -4   3 658.548 66.0245   1
  -1   4  -3 432.897 66.2702   4
   1  -4  -3 665.969 122.970   2
   1   4   3 649.403 79.3342   2
  -1  -4   3 188.062 50.6896   1
  -1   4  -3 476.384 52.3816   1
  -1  -4   3 641.932 87.5192   6
   1   4   3 566.976 79.6919   6
   1  -4  -4-9.14767 17.1515   4
  -1  -4   4 10.1518 12.0415   4
   1   4   4 7.06112 10.2598   1
  -1  -4   4 22.1378 24.5529   6
  -1   4  -4 6.41245 14.2275   4
  -1   4  -4 7.62162 14.2918   3
   1  -4  -4-23.6999 34.4136   2
   1   4   4 10.4130 10.4982   1
  -1  -4   4-4.30149 9.54816   1
  -1  -4   4-8.38304 14.0602   5
   1   4   4-6.85870 12.8623   2
   1  -4  -5 20.8029 24.6678   2
  -1  -4   5 4.88147 10.0371   1
  -1  -4   5-7.15357 14.6983   1
   1   4   5 3.77003 7.75883   1
  -1  -4   5 10.9205 15.8647   6
   1  -4  -5 9.47455 13.7666   4
  -1   4  -5 5.49812 14.5843   1
  -1   4  -5 11.9810 14.2133   4
  -1   4  -5 7.39229 15.1882   3
   1   4   5 5.10088 9.57565   1
  -1   4  -5 3.67932 8.17701   1
   1  -4  -5 3.03340 4.43507   1
  -1  -4   5 8.20227 13.7617   5
  -1  -4   6 162.888 38.7360   5
  -1  -4   6 55.4465 28.0861   1
   1   4   6 134.781 35.5137   1
  -1  -4   6 95.1762 41.8998   1
  -1  -4   6 139.234 41.2981   6
   1  -4  -6 317.266 76.1126   2
   1  -4  -6 367.154 57.5377   4
   1   4   6 233.736 37.0584   2
  -1   4  -6 186.970 34.5306   4
  -1   4  -6 234.045 40.5341   3
  -1   4  -6 185.441 32.3454   1
   1  -4  -6 139.571 28.6242   1
   1   4   6 285.451 47.0900   1
   1   4   6 207.166 43.9488   6
  -1   4  -6 198.567 47.3440   1
   1  -4  -6 199.795 28.0500   1
  -1   4  -7 289.929 46.8932   3
   1  -4  -7 210.250 40.8523   1
   1  -4  -7 206.440 40.4664   1
   1   4   7 401.937 66.4710   1
  -1  -4   7 364.806 61.2999   6
   1   4   7 287.410 52.3596   6
  -1  -4   7 328.902 52.7649   5
   1  -4  -7 459.199 82.8900   2
  -1  -4   7 375.548 62.9424   1
   1  -4  -7 308.975 58.2011   4
   1   4   7 272.028 45.2780   2
  -1   4  -7 228.789 41.7914   4
   1   4   7 194.375 41.9712   1
  -1   4  -7 165.825 56.3726   1
   1  -4  -7 370.538 60.6779   3
  -1   4  -7 297.682 42.5387   1
  -1  -4   7 225.427 42.2950   1
   1   4   8 46.1439 20.7640   6
  -1   4  -8 28.2878 13.6868   1
   1  -4  -8 32.1190 19.4419   1
   1   4   8 46.1099 29.2564   1
  -1   4  -8 69.3487 23.9608   3
  -1  -4   8 31.6411 19.1646   5
  -1  -4   8 10.0995 19.3365   6
   1  -4  -8 12.6500 15.5053   2
   1  -4  -8 43.6870 26.1937   4
  -1   4  -8 73.7520 21.0844   4
  -1  -4   8 22.2806 25.0201   1
   1   4   8 4.15289 16.7970   1
   1  -4  -8 41.0965 16.1470   1
  -1   4  -8 22.8828 23.8214   1
   1  -4  -8 30.2719 25.6804   3
   1   4   8 51.7469 18.0704   2
   1   4   9 182.032 35.2574   6
  -1   4  -9 205.514 33.4140   1
   1  -4  -9 117.813 30.3896   1
   1   4   9 115.025 41.8067   1
  -1   4  -9 124.771 29.6522   3
  -1  -4   9 131.561 32.0098   5
   1  -4  -9 150.164 38.4567   3
   1  -4  -9 74.0447 34.1025   2
   1  -4  -9 68.2721 35.1089   4
  -1   4  -9 159.204 29.8118   4
  -1  -4   9 93.0944 25.0905   1
   1   4   9 48.8713 24.4003   1
  -1  -4   9 119.533 39.3257   1
  -1   4  -9 112.878 39.7220   1
   1  -4  -9 79.7552 23.0636   1
   1   4   9 98.5248 24.0623   2
  -1  -4  10 37.6550 17.3976   5
   1  -4 -10 60.8400 25.9611   3
   1   4  10 34.1971 13.0218   2
   1  -4 -10 47.6760 22.6219   2
   1  -4 -10 82.8202 33.2530   4
  -1   4 -10 68.1610 19.6582   4
  -1  -4  10 21.8463 17.2100   1
  -1   4 -10 43.3592 17.8961   3
   1  -4 -10 21.3713 16.5324   1
   1   4  10 50.3644 30.2482   1
  -1   4 -10 41.2310 19.1052   1
   1  -4 -10 78.6102 18.5838   1
  -1  -4  10 86.7686 34.8051   1
   1   4  10 32.4112 17.3353   1
   1   4  10 58.8926 21.0938   6
  -1  -4  11 22.6219 19.0420   5
  -1   4 -11 30.8784 16.4617   3
   1  -4 -11 15.7752 13.3361   1
  -1  -4  11 9.12974 15.4035   6
   1   4  11 18.5918 12.8416   6
  -1   4 -11 15.9593 12.1818   4
  -1  -4  11 5.59761 11.6226   1
  -1   4 -11-13.8486 34.8702   1
   1  -4 -11 23.5796 14.3578   1
   1  -4 -11 9.73214 16.4075   3
   1   4  11 12.5447 9.43320   1
  -1   4 -12 68.6511 20.9176   3
   1   4  12 60.6907 35.6288   1
  -1   4 -12 116.519 28.4537   1
   1   4  12 47.1971 17.9020   6
  -1  -4  12 59.9492 22.3722   5
  -1  -4  12 54.3743 25.7258   6
   1   4  12 51.7864 9.48731   2
   1  -4 -12 75.8074 41.3480   4
   1   4  12 36.3161 9.48419   2
  -1  -4  12 29.8354 21.2683   1
  -1   4 -12 68.5949 36.7367   1
   1  -4 -12 81.3260 21.0843   1
   1  -4 -12 116.085 31.8343   3
   1   4  12 26.2869 14.6905   1
  -1  -4  12 47.9584 30.5963   1
  -1  -4  13 61.2833 26.1578   6
   1   4  13 51.3967 20.8691   6
  -1  -4  13 131.061 44.5778   1
  -1   4 -13 148.707 30.0189   3
   1   4  13 135.902 28.0886   5
  -1   4 -13 75.4788 17.3282   4
  -1  -4  13 85.9575 25.9723   1
   1  -4 -13 28.3023 26.7806   1
  -1   4 -13 89.5363 28.9257   1
   1   4  13 240.736 53.4999   1
   1  -4 -13 141.182 45.3837   4
   1  -4 -13 94.2169 30.0449   3
  -1   4 -13 80.4723 40.1082   1
   1  -4 -14 116.882 31.4199   3
  -1   4 -14 84.0489 18.5541   4
  -1   4 -14 78.0839 38.8139   1
   1   4  14 73.2006 23.8430   6
   1   4  14 100.068 38.3187   1
  -1   4 -14 92.2562 25.7513   3
  -1  -4  14 115.791 29.5625   5
  -1  -4  14 82.3884 36.6583   1
  -1  -4  15-7.86041 14.7424   5
  -1  -4  15-11.6115 21.7710   1
  -1   4 -15 6.19778 12.7360   3
   1  -4 -15 9.95622 22.0876   1
   1   4  15 10.4737 26.3447   1
   1   4  15-5.86802 11.0106   5
   1  -4 -15 12.7400 18.5046   4
  -1   4 -15 8.95121 8.67866   4
  -1   4 -15-12.5913 21.1161   1
   1  -4 -15-9.17378 15.3886   3
  -1  -4  15 8.88926 10.5500   6
   1   4  15 16.2919 12.0548   6
   1   4  16 138.250 27.1420   5
  -1  -4  16 61.9124 26.3947   6
   1  -4 -16 62.1699 32.7076   4
  -1   4 -16 77.3136 18.0372   4
  -1  -4  16 193.773 50.5680   1
  -1  -4  16 130.252 31.2544   5
   1  -4 -16 70.6321 36.1704   1
   1  -4 -16 62.5256 30.5449   3
  -1   4 -16 83.1669 25.2674   3
   1   4  16 101.790 24.8271   6
  -1   4 -17 25.4913 12.0343   4
  -1   4 -17 46.8791 21.1254   3
   1  -4 -17 9.24648 13.6118   3
  -1  -4  17 8.98615 13.2392   6
  -1  -4  17 16.7660 17.3592   5
   1   4  17 16.2618 14.5438   5
   1  -4 -17 23.9549 20.2062   4
  -1   4 -18-7.22168 17.1266   3
   1   4  18-5.62259 11.5508   6
  -1  -4  18 9.12894 15.3096   6
  -1  -4  18-8.75351 16.4121   5
   1  -4 -18 11.4154 9.57605   4
   1   4  18-5.53617 12.2839   5
   1  -4 -18-9.62762 11.4193   3
  -1   4 -19 45.4795 22.1646   3
   1  -4 -19 28.6222 18.0720   3
  -1  -4  19 27.6962 17.4996   6
  -1  -4  19 27.3930 21.8056   5
   1   4  19 16.6615 16.9867   5
   1  -4 -19 21.5259 20.3418   4
   1  -4 -20 19.8774 18.7749   3
   1   4  20 18.5869 13.9374   6
  -1  -4  20 9.27469 11.2394   6
   1   4  20 41.2675 17.9703   5
  -1   4 -20 15.9239 15.1052   3
  -1   4 -21 8.04325 9.53574   3
   1   4  21-6.52867 9.47967   6
   1  -4 -21-10.3191 14.9832   3
  -1  -4  21-9.08868 15.2381   6
  -1  -4  21 9.65877 18.1053   5
   1   4  21 12.5491 12.8843   5
   1  -4 -21-9.37203 15.7132   4
  -1   4 -22 110.368 31.8891   2
   1  -4 -22 127.660 40.3137   3
   1   4  22 146.657 31.4403   6
  -1  -4  22 80.5244 28.0918   6
   1  -4 -22 104.313 31.8874   4
  -1   4 -22 66.5774 27.3278   3
  -1   4 -23 8.45739 12.2880   3
   1   4  23 6.91855 11.6082   6
   1  -4 -23 21.7081 18.2032   3
  -1  -4  23 8.69438 12.6319   6
  -1  -4  23-9.87004 14.3379   5
   1   4  23-6.27569 11.7722   5
   1  -4 -23 8.04964 15.0955   4
   1  -4 -24 37.2950 16.8462   4
  -1   4 -24 50.9847 18.7782   2
   1  -4 -24 21.8695 20.7421   3
   1   4  24 15.1107 17.0561   6
  -1  -4  24 58.4202 21.2280   6
  -1  -4  24 29.2368 20.2625   5
   1   4  24 24.4733 13.9375   5
  -1   4 -24 8.29246 12.4532   3
  -1   4 -25 7.81812 9.27911   3
   1   4  25 7.86087 11.4223   6
  -1   4 -25 6.04776 14.3463   2
   1  -4 -25-6.87045 8.15709   4
   1   4  25 5.74690 9.64530   5
   1  -4 -25 10.8320 18.1661   3
  -1   4 -26 6.98150 10.1651   3
   1   4  26 7.45809 8.87408   6
  -1   4 -26 5.53703 13.1504   2
   1  -4 -26 6.37527 10.7154   4
  -1  -4  26 7.40292 12.4347   6
   1   4  26 10.2173 12.8699   5
   1   4  27-6.54160 7.75560   6
  -1   4 -27 6.41637 13.1755   3
  -1  -4  27 6.86227 11.5054   6
   1  -4 -27-10.0824 14.6395   3
   1   4  27-4.48086 9.93844   5
  -1  -4  28 31.5566 17.5916   6
   1   4  28 6.09407 12.5755   6
  -1   4 -28 4.78309 9.05213   2
   1  -4 -28 5.51890 8.10973   4
   1  -4 -28 37.9345 21.0708   3
   1   4  28 8.17920 9.15572   5
   1   4  29-5.26243 7.64129   6
  -1   4 -29 4.49339 10.6544   2
   1   5 -27 6250.90 639.095   2
   1   5 -26 9.18715 10.2148   2
   1   5 -26 5.52948 8.06235   3
  -1   5  25 3708.54 360.696   5
   1  -5  25 3603.31 376.932   6
  -1  -5 -25 3204.11 364.040   4
   1   5 -25 3542.95 363.391   2
   1   5 -25 3158.92 365.617   3
  -1  -5 -24-9.59197 8.05023   3
   1   5 -24 6.66252 9.68152   3
  -1  -5 -24-5.88242 11.0333   4
  -1   5  24-4.48714 8.42000   5
   1   5 -24-5.08311 8.53109   2
   1  -5  24-9.46431 7.94334   6
  -1  -5 -23 46.5011 28.3754   3
   1   5 -23 161.900 38.1213   3
  -1  -5 -23 127.296 31.5349   4
   1   5 -23 172.968 31.9155   2
   1  -5  23 128.135 36.8505   6
  -1  -5 -22-9.46289 11.2303   3
   1   5 -22 23.9581 14.9785   3
  -1  -5 -22 6.80699 11.4242   4
  -1   5  22-5.33140 10.0069   5
   1   5 -22 5.76549 11.8500   2
   1  -5  22 20.1439 16.8944   6
  -1  -5 -21 135.444 41.7296   3
   1   5 -21 96.6530 34.3964   3
  -1  -5 -21 174.940 40.6901   4
   1   5 -21 169.917 37.1628   2
   1  -5  21 233.383 48.7562   6
  -1  -5 -20 34.3573 25.0988   3
   1   5 -20 19.4794 20.1936   3
  -1   5  20 25.3293 20.0576   5
   1   5 -20 19.6022 15.7426   2
  -1  -5 -20 23.3942 21.8603   4
   1  -5  20 60.1069 23.9165   6
  -1   5  19 7131.66 605.055   6
   1  -5  19 7831.12 620.792   6
  -1  -5 -19 7410.97 613.498   4
  -1   5  19 4230.04 596.125   5
   1   5 -19 3352.34 598.590   3
  -1  -5 -19 6444.31 612.407   3
   1   5 -18 30.1198 18.9862   2
  -1  -5 -18 8.05002 16.5862   3
   1   5 -18-10.3960 15.1564   3
  -1   5  18 7.25641 16.1520   5
   1  -5  18 9.45985 13.8032   6
  -1   5  18 23.2902 20.1712   6
  -1  -5 -17 9949.67 1024.59   3
   1   5 -17 8631.83 1028.66   3
  -1   5  17 6976.82 1013.76   5
  -1  -5 -17 10518.1 1029.55   4
   1   5 -17 11966.4 1032.24   2
  -1   5  17 11280.6 1016.10   6
   1  -5  17 12196.5 1033.71   6
  -1  -5 -16 19.8949 18.7208   4
  -1   5  16 9.67789 12.9358   6
   1   5 -16 27.4972 23.1111   2
   1  -5  16 8.77761 14.8108   6
  -1   5  16 22.4540 18.8969   5
   1   5 -16 20.3481 19.1440   3
  -1  -5 -15 21532.2 2295.28   4
   1   5 -15 29827.9 2310.40   2
  -1   5  15 20240.7 2284.33   5
   1  -5  15 23317.7 2291.51   6
  -1   5  15 22223.7 2275.13   6
  -1   5  14-4.38544 9.72675   6
   1   5 -14 11.3676 25.2125   2
  -1  -5 -14 7.20742 14.7998   3
   1  -5  14 4.12773 10.9425   5
  -1  -5 -14 5.89471 13.0741   1
  -1   5  14-7.18207 12.0415   5
   1  -5  14-8.34173 9.88956   6
  -1  -5 -14 10.9082 24.1936   4
  -1  -5 -13 28.3124 18.3177   3
   1  -5  13 64.2660 20.7716   5
  -1  -5 -13 10.9940 15.8826   1
  -1  -5 -13 33.7087 21.5009   4
   1  -5  13 71.6276 22.9176   1
  -1   5  13 39.9124 20.5651   5
   1   5 -13 64.3586 37.6276   2
  -1   5  13 47.9823 20.9316   1
  -1  -5 -12 5.16347 10.6045   1
  -1  -5 -12-11.4456 16.6198   4
   1   5 -12-7.36610 16.3386   1
  -1  -5 -12 7.10025 17.8573   3
   1  -5  12-4.55229 10.0986   5
  -1   5  12 4.32796 10.2637   6
   1  -5  12 5.68864 15.0814   1
  -1   5  12 3.34936 10.1254   2
  -1   5  12 4.48374 10.6330   1
  -1   5  11 176.047 33.9505   5
   1   5 -11 172.465 38.1332   3
  -1  -5 -11 124.679 29.7132   1
  -1  -5 -11 149.515 42.4331   4
   1   5 -11 101.777 37.2157   1
  -1   5  11 140.976 27.6747   6
   1  -5  11 119.375 30.1547   5
  -1   5  11 125.039 28.9096   1
   1  -5  11 198.777 60.7548   2
   1  -5  11 185.433 33.9496   1
  -1  -5 -11 100.092 31.2194   3
  -1   5  10 101.451 27.2134   5
   1  -5  10 55.0970 20.2528   1
  -1   5  10 4.09396 12.5538   1
  -1  -5 -10 49.8478 24.6980   3
   1   5 -10 77.1595 48.9203   2
   1   5 -10 106.743 27.5535   3
   1  -5  10 69.9630 23.0480   5
  -1   5  10 50.5196 16.6426   6
   1   5 -10 6.38427 21.6669   1
  -1  -5 -10 61.4441 19.7928   1
   1  -5  10 66.9225 23.0560   6
   1   5  -9 5677.60 573.437   1
   1   5  -9 6461.61 540.576   4
  -1   5   9 5053.99 539.761   1
  -1  -5  -9 9287.98 579.620   3
   1   5  -9 8836.52 571.851   3
  -1  -5  -9 8017.13 556.613   1
   1  -5   9 9298.11 585.253   6
  -1   5   9 7954.86 559.819   6
  -1   5   9 9331.42 570.951   5
   1   5  -8 6.03930 10.1254   3
   1  -5   8-20.6723 34.6589   2
   1  -5   8 5.16570 15.6134   5
  -1   5   8-5.43211 6.43996   6
  -1   5   8 5.81510 10.9003   5
  -1  -5  -8 10.8926 20.4180   4
   1   5  -8 5.78155 12.8230   1
  -1  -5  -8 3.53151 7.25161   1
   1   5  -8 4.80879 7.80638   4
  -1  -5  -8-7.36848 13.8121   3
   1  -5   8-2.54542 7.07709   1
   1   5  -8-23.8887 40.0513   2
   1  -5   8-8.78334 14.7260   6
   1  -5   8 3.53054 8.87893   1
  -1   5   8-2.03830 4.35641   1
  -1   5   8 1.79020 5.19870   1
  -1   5   7 5408.75 449.930   5
  -1  -5  -7 5908.74 476.526   4
  -1  -5  -7 2204.75 430.384   1
   1   5  -7 4298.79 434.589   4
   1  -5   7 2988.74 432.887   1
  -1  -5  -7 5615.66 457.705   3
   1   5  -7 4980.93 448.797   3
   1   5  -7 4395.25 484.388   1
  -1  -5  -7 4347.86 435.125   1
   1   5  -7 7478.93 569.801   2
   1  -5   7 5396.20 452.152   5
   1  -5   7 5864.26 466.598   6
  -1   5   7 4848.10 447.447   6
   1  -5   7 8609.10 570.487   2
   1   5  -6 34.5991 20.6175   3
   1  -5   6 61.1838 22.4973   5
  -1  -5  -6 89.7172 26.3743   5
  -1   5   6 19.2034 16.0681   6
   1  -5   6 144.338 60.7282   2
  -1   5   6 75.7373 22.9939   5
  -1  -5  -6 69.2597 30.3671   4
  -1  -5  -6 23.0559 12.5283   1
   1   5  -6 70.5178 20.5838   1
  -1  -5  -6 40.1197 13.1134   1
   1   5  -6 43.1852 14.6269   4
  -1  -5  -6 54.8997 25.6246   3
   1   5  -6 51.2967 52.9295   2
   1  -5   6 81.5935 14.1863   1
   1  -5   6 2.36137 8.65166   1
   1  -5   6 82.0828 29.0891   6
   1  -5   5 80104.7 1454.86   5
  -1  -5  -5 76942.6 1489.09   5
   1  -5   5 91962.2 1935.62   2
  -1  -5  -5 69450.4 1351.56   1
  -1   5   5 83386.6 1461.41   5
  -1  -5  -5 85212.7 1526.70   4
   1  -5   5 78200.2 1510.77   6
  -1  -5  -5 82307.4 1471.44   3
   1   5  -5 74176.4 1433.74   3
  -1   5   5 71464.5 1453.06   6
   1   5  -5 70151.9 1393.49   1
   1  -5   5 74158.0 1348.71   1
  -1  -5  -4 60.9117 32.8210   4
   1   5  -4 33.6026 12.2788   1
   1   5  -4 22.3857 37.7045   2
  -1  -5  -4 15.4352 17.4929   5
  -1   5   4 27.6411 16.7770   6
   1   5  -4 10.6276 39.0007   1
   1  -5   4 28.1718 62.5866   2
   1   5  -4 37.8936 17.9419   3
  -1   5   4 17.5134 17.3321   5
   1  -5   4 118.775 36.1050   6
   1  -5   3 81.2973 26.5346   6
  -1  -5  -3 63.0305 25.0344   5
   1   5  -3 6.45334 22.6610   1
   1   5  -3 21.1139 9.21545   1
  -1  -5  -3 24.8350 20.0318   4
   1   5  -3 42.4461 17.1161   3
  -1   5   3 39.2055 17.3947   5
   1  -5   3 29.8756 56.1438   2
   1  -5   2-8.68681 12.6157   6
   1   5  -2 16.4523 36.4907   2
  -1   5   2-5.35611 11.0014   5
   1   5  -2 5.37387 11.0378   3
   1   5  -2 2.38403 4.24780   1
   1   5  -2 9.31121 8.94628   1
   1  -5   2-31.2045 52.3176   2
  -1  -5  -2 8.18042 16.7997   5
  -1  -5  -2 7.83437 14.6877   4
   1   5  -1 1788.48 207.342   3
   1  -5   1 1755.80 290.513   2
   1  -5   1 1786.47 217.047   6
  -1  -5  -1 1926.15 217.648   4
   1  -5   0-31.7884 26.6493   2
   1   5   0 5.67711 12.5943   3
   1   5   0 11.5445 23.7069   2
   1  -5   0-8.15469 11.8435   6
  -1  -5   0 7.98717 13.3940   5
  -1   5  -1 1554.45 197.885   4
   1  -5  -1 1731.10 205.925   3
   1   5   1 1574.57 192.911   3
   1   5   1 1984.34 215.955   2
   1  -5  -1 1747.61 273.415   2
  -1  -5   1 1783.95 199.534   4
  -1  -5   1 1946.99 210.281   6
  -1  -5   1 1910.84 205.677   5
   1  -5  -2 9.11930 15.2937   3
   1   5   2 25.0085 19.7689   2
   1  -5  -2-28.5853 33.8906   2
  -1  -5   2 9.57657 13.9097   6
  -1  -5   2 6.23092 13.8245   4
  -1  -5   2 7.48863 10.8794   5
  -1  -5   2 0.95116 3.21051   1
  -1  -5   3 91.2009 28.8452   5
  -1  -5   3 107.183 30.8920   6
  -1  -5   3 30.2512 15.8666   1
  -1  -5   3 6.67066 7.31151   1
   1  -5  -3 73.0384 25.7791   3
  -1   5  -3 38.3645 18.3377   4
   1   5   3 67.6508 22.8639   6
   1  -5  -3 77.3104 43.4393   2
   1   5   3 36.7958 21.8387   2
  -1   5  -3 83.9109 23.8748   3
  -1  -5   3 45.4462 18.3773   4
  -1  -5   4 39.7803 25.0603   6
  -1   5  -4 20.4338 24.9385   3
  -1  -5   4 39.0927 17.5338   1
  -1  -5   4 4.73647 9.01741   1
   1  -5  -4 18.6795 19.2429   3
  -1   5  -4 12.0010 18.8872   4
  -1  -5   4 15.0836 17.9514   5
   1   5   4 12.8756 17.1388   2
   1   5   4 8.09678 15.2590   6
  -1  -5   5 62801.1 1006.37   1
  -1  -5   5 62986.9 1125.34   6
   1   5   5 66510.9 1033.12   2
  -1   5  -5 71353.4 1027.39   4
  -1  -5   5 75567.6 1082.03   5
   1  -5  -5 75606.5 1140.19   3
  -1   5  -5 73561.2 1052.75   3
   1   5   5 69171.0 1094.76   6
   1   5   6 55.6274 25.4454   6
   1   5   6 57.1744 20.2245   1
  -1   5  -6 32.4601 11.4868   1
  -1  -5   6 79.2998 22.3819   5
  -1  -5   6 76.8412 26.7904   1
   1   5   6 2.34063 15.0455   1
  -1  -5   6-3.39886 10.7457   1
  -1   5  -6 74.7905 24.4829   3
   1  -5  -6 84.3747 29.6083   4
   1   5   6 75.3509 26.0306   2
  -1   5  -6 90.0660 24.4580   4
   1  -5  -6 67.7692 30.7943   3
   1  -5  -6 127.661 56.9847   2
  -1  -5   6 80.5496 30.8596   6
  -1   5  -6 46.0524 13.5356   1
   1  -5  -7 6997.73 452.595   2
  -1  -5   7 5918.73 403.775   1
  -1   5  -7 4211.51 375.231   1
  -1  -5   7 4458.46 394.951   5
   1   5   7 5207.19 388.966   2
   1  -5  -7 5739.42 410.376   4
  -1   5  -7 4577.58 385.919   4
   1   5   7 3531.85 379.941   1
   1  -5  -7 4921.32 406.994   3
  -1   5  -7 4746.94 391.635   3
  -1   5  -7 4571.47 374.875   1
   1   5   7 3741.05 389.162   1
  -1  -5   7 4464.90 410.020   6
   1   5   7 5321.95 401.629   6
   1   5   8-7.26165 12.1748   6
  -1  -5   8 6.95415 13.0354   5
   1   5   8-2.94483 8.55156   1
   1  -5  -8 9.02676 20.0206   4
  -1   5  -8-5.07269 9.50864   4
   1  -5  -8 9.40162 15.7626   3
  -1   5  -8-3.01462 7.99148   1
   1   5   8 8.40816 22.2893   1
   1  -5  -8-1.24072 4.87842   1
  -1  -5   8 9.66474 11.4578   6
  -1   5  -8 11.2993 13.3956   3
   1  -5  -8-3.88967 5.21256   1
   1  -5  -9 9886.27 875.195   4
   1   5   9 8200.07 856.859   6
  -1   5  -9 7792.02 852.610   3
   1  -5  -9 8765.61 866.923   3
  -1  -5   9 10931.0 872.105   1
  -1   5  -9 8627.07 853.221   1
   1   5   9 8585.82 852.195   2
   1   5   9 10698.1 882.675   1
   1  -5  -9 8066.98 840.324   1
   1  -5  -9 7752.29 840.649   1
   1   5  10 80.7540 23.0123   6
  -1  -5  10 76.1790 30.7851   1
   1   5  10 134.662 43.1503   1
   1  -5 -10 37.1217 14.6073   1
  -1   5 -10 54.7352 19.9845   3
  -1  -5  10 102.206 26.3437   5
   1  -5 -10 97.9573 35.4294   4
  -1   5 -10 64.7408 19.6750   4
  -1   5 -10 62.3132 22.4799   1
   1  -5 -10 35.3836 20.6492   3
  -1  -5  10 44.3465 24.3777   6
   1   5  10 70.6689 21.5986   2
   1   5  11 122.249 29.4469   6
  -1  -5  11 191.001 42.8603   1
  -1  -5  11 185.458 35.2506   5
  -1   5 -11 145.885 31.0805   3
   1  -5 -11 141.541 27.3769   1
   1   5  11 116.080 47.1238   1
   1  -5 -11 242.794 46.7949   4
  -1   5 -11 171.851 30.8845   4
  -1   5 -11 151.937 38.7968   1
   1  -5 -11 155.271 37.3945   3
  -1  -5  11 148.088 37.6974   6
   1   5  11 179.978 28.5973   2
  -1  -5  12-6.93128 11.6288   5
   1   5  12 9.84513 27.3758   1
   1  -5 -12-4.13592 9.81590   1
   1   5  12 5.51407 9.25481   6
   1  -5 -12 10.5871 25.1063   4
  -1   5 -12 6.95444 10.5187   4
  -1  -5  12-8.82497 14.8020   1
   1  -5 -12 8.43336 17.3223   3
  -1  -5  12 25.1955 19.9179   6
   1   5  12-5.56900 10.4478   5
  -1   5 -12 5.39327 15.0011   3
  -1   5 -12 8.89976 19.7436   1
   1   5  13 27.9768 15.2208   5
   1  -5 -13 49.3241 16.8880   1
   1   5  13 105.923 30.3958   1
  -1  -5  13 28.0437 16.9704   5
   1  -5 -13 32.3949 24.1919   4
  -1   5 -13 20.5168 10.6906   4
  -1   5 -13 52.8291 18.5762   3
   1  -5 -13 8.30915 14.3434   3
  -1  -5  13 41.5428 18.7414   6
  -1  -5  13 36.7615 29.0281   1
   1   5  14 5.66528 15.0183   5
   1   5  14-5.04421 9.45556   6
   1  -5 -14-10.9214 20.4720   4
   1  -5 -14-8.32303 12.0850   3
  -1  -5  14 7.13806 11.9678   5
  -1   5 -14 5.40045 15.6827   3
   1  -5 -14 5.63621 14.9413   1
  -1  -5  15 22808.0 2266.65   6
  -1  -5  15 23107.4 2263.45   5
   1  -5 -15 21441.8 2265.58   3
   1  -5 -16 25.7339 21.7565   3
   1   5  16 44.0898 17.6505   5
  -1  -5  16 24.4715 15.5490   6
   1   5  16 23.5197 14.4953   6
   1  -5 -16-10.7621 18.2632   4
   1   5  17 11117.4 1036.17   5
   1  -5 -17 7501.71 1045.80   4
   1  -5 -17 9236.28 1045.90   3
  -1  -5  17 12382.7 1049.19   5
   1   5  17 10376.6 1033.32   6
  -1  -5  17 10017.1 1046.19   6
   1   5  18 28.8748 15.1494   5
   1   5  18 4.60499 9.54280   6
  -1  -5  18 16.1403 19.1779   5
   1  -5 -18-10.0787 14.6902   4
  -1  -5  18 8.01767 13.5036   6
  -1   5 -19 5988.40 691.333   3
   1  -5 -19 6231.54 703.180   4
  -1  -5  19 7588.81 704.153   5
   1   5  19 6921.73 688.219   6
  -1  -5  19 6682.64 700.870   6
   1   5  19 7102.57 689.306   5
   1  -5 -20 35.8693 26.4257   3
   1   5  20 62.6671 18.1791   6
  -1  -5  20 32.8100 18.7397   6
   1   5  20 38.3880 16.2149   5
  -1   5 -20 55.5433 19.1874   3
   1  -5 -20 18.0732 15.8036   4
   1  -5 -21 219.980 44.9745   4
  -1   5 -21 209.340 39.4542   2
   1  -5 -21 107.476 36.4282   3
   1   5  21 194.450 34.1811   6
  -1  -5  21 173.358 38.8535   6
   1   5  21 155.914 31.9906   5
  -1   5 -21 166.780 35.5888   3
  -1  -5  21 201.978 44.0243   5
  -1  -5  22 8.23601 13.8121   6
   1   5  22 5.28853 8.87244   5
  -1   5 -22 6.68293 7.92922   3
  -1   5 -22 12.2156 11.4534   2
   1  -5 -22-7.87374 14.7626   4
   1  -5 -22 9.19448 13.3539   3
   1   5  22-5.23324 7.60520   6
   1  -5 -23 188.033 41.0849   3
  -1   5 -23 85.6552 28.4140   3
  -1   5 -23 147.883 32.1441   2
   1   5  23 163.693 31.4999   6
  -1  -5  23 219.701 39.9135   6
   1   5  23 102.517 26.0243   5
  -1   5 -24 6.65592 12.4826   3
  -1  -5  24-7.93784 11.5322   6
   1  -5 -24-9.55075 17.9070   3
   1  -5 -24-6.63455 11.1304   4
   1   5  24-5.18386 7.53708   5
  -1   5 -25 3215.85 276.883   2
   1  -5 -25 3247.93 296.192   3
  -1   5 -25 1409.46 266.474   3
   1  -5 -25 3490.71 282.283   4
  -1  -5  25 2195.19 275.992   6
   1   5  25 2459.97 275.363   6
   1   5  26 6.47019 7.67161   6
   1  -5 -26 9.55156 16.0145   3
  -1   5 -26-4.94647 10.1578   2
   1   5  27 2605.96 427.202   6
   1  -5 -27 3678.13 444.886   3
   1   5  28-5.83058 8.48566   6
   1   6 -23 14.0322 9.73536   2
   1   6 -23 20.0117 16.8509   3
   1   6 -22 88.6174 27.8709   3
   1  -6  22 93.2023 29.0466   6
   1   6 -22 85.0303 22.5589   2
  -1   6  22 102.222 22.4329   5
   1   6 -21-7.92653 13.3031   3
   1  -6  21 8.33000 9.89375   6
  -1   6  21 5.17587 7.53924   5
  -1  -6 -21 13.1766 12.3642   4
  -1   6  20 28.5082 14.4282   5
   1   6 -20 8.74736 10.4933   3
   1  -6  20 8.11170 9.74921   6
   1   6 -20 11.4137 11.8274   2
  -1  -6 -20 14.1076 13.3189   4
  -1   6  19 17.8938 13.3070   5
   1   6 -19 8.94853 13.0724   3
   1   6 -19 12.4244 11.7332   2
  -1  -6 -19 15.0547 11.0238   4
  -1   6  18-6.03995 8.86631   5
   1   6 -18 9.20513 13.4290   3
   1   6 -18 34.0778 18.9941   2
  -1  -6 -18 23.7959 16.3396   4
  -1  -6 -17 7.11481 16.9759   3
  -1   6  17 12.4171 14.8425   5
   1  -6  17 30.4659 18.1584   6
  -1  -6 -17 33.4743 18.6575   4
   1   6 -17 14.7008 20.5243   2
   1   6 -17 8.93843 13.1163   3
   1   6 -16 106.603 31.7379   2
  -1  -6 -16 131.575 30.0782   3
   1   6 -16 71.0196 26.9589   3
   1  -6  16 66.6351 22.9012   6
  -1   6  16 78.0765 20.1576   6
  -1  -6 -16 43.7749 25.5873   4
   1   6 -15 18.4752 20.4909   2
  -1  -6 -15 6.79305 13.9527   3
  -1  -6 -15-9.07622 18.6400   4
  -1   6  15-6.03838 10.1293   5
   1  -6  15 7.24453 12.1506   6
  -1   6  15 3.94312 7.39879   6
   1   6 -15 8.33345 15.6244   3
   1  -6  14 103.909 28.3772   6
  -1  -6 -14 76.0701 25.3193   3
   1   6 -14 54.8580 25.1161   3
  -1  -6 -14 37.2219 23.5914   4
  -1   6  14 90.3932 23.7318   5
   1   6 -14 147.005 37.2417   2
  -1   6  14 81.2310 19.2652   6
   1   6 -13 60.1676 35.4607   2
  -1   6  13 52.3445 17.2738   6
   1   6 -13 74.6394 27.9317   3
  -1   6  13 56.2683 18.6503   5
   1  -6  13 88.4680 25.4451   6
  -1  -6 -13 34.4445 19.2311   3
   1  -6  12 22.5719 15.6744   6
   1   6 -12 34.7789 19.5192   3
  -1  -6 -12 20.6807 15.5164   3
  -1  -6 -12 8.07748 10.6762   1
  -1  -6 -12 47.2110 26.3850   4
  -1   6  12 26.3675 14.2276   5
   1   6 -12 13.6840 25.7864   2
  -1   6  12 32.8967 12.7072   6
   1  -6  11 15.1508 14.2155   6
   1   6 -11 18.9785 16.7833   3
  -1  -6 -11 13.4652 11.3074   3
  -1  -6 -11 2.05339 5.99995   1
  -1  -6 -11-9.42328 17.6763   4
  -1   6  11 10.3889 10.6870   5
   1  -6  11 3.10162 9.03146   1
  -1   6  11 4.27818 8.04693   6
   1   6 -11-15.7806 29.5879   2
   1  -6  10 39.1322 20.9095   6
   1  -6  10 2.61280 7.06671   1
  -1  -6 -10 6.62198 13.8439   3
  -1  -6 -10 13.9447 7.38849   1
  -1  -6 -10 9.23090 15.6933   4
  -1   6  10 61.8004 17.9893   5
   1   6 -10 18.0748 30.4152   2
  -1   6  10 42.8673 18.0448   2
  -1   6  10 27.0568 11.6350   6
   1  -6  10 10.9788 16.1515   5
   1  -6   9 15.8559 13.8645   6
   1   6  -9 39.4437 18.7147   3
   1  -6   9 2.04780 6.92589   1
  -1  -6  -9 71.4992 22.8096   3
   1   6  -9 19.8742 14.2933   1
  -1  -6  -9 71.7642 30.3371   4
  -1   6   9 65.4722 19.2884   5
   1   6  -9 101.771 48.4218   2
   1  -6   9 16.6509 19.5850   5
  -1   6   9 53.8162 16.3663   6
   1  -6   8 115.090 29.6984   6
   1   6  -8 109.712 25.3063   3
  -1  -6  -8 137.320 29.9760   3
   1   6  -8 24.1929 14.2630   1
  -1  -6  -8 25.9825 22.3956   4
  -1   6   8 102.694 22.1438   5
   1   6  -8 133.191 67.2973   2
   1   6  -7 70.4383 21.4134   3
   1  -6   7 178.456 36.5407   6
  -1  -6  -7 66.3628 23.0385   3
  -1   6   7 80.0271 22.1013   5
  -1  -6  -7 141.620 35.1710   4
   1   6  -7 15.6297 13.0940   1
  -1   6   7 78.6934 22.5965   6
  -1   6   6 85.4615 23.4822   6
   1   6  -6 113.717 54.1819   2
   1   6  -6 74.8015 20.7102   3
  -1   6   6 95.2063 23.2129   5
   1   6  -6 48.4890 15.1659   4
   1   6  -5-21.1573 30.7200   2
   1  -6   5 8.61343 16.1464   6
   1   6  -5 8.02972 9.52064   4
  -1  -6  -5-7.69607 14.4269   4
   1   6  -5-5.17739 11.4840   3
  -1   6   5 6.18700 11.5984   6
  -1   6   4 10.9573 13.0002   5
   1   6  -4 5.08127 12.7890   3
   1  -6   4 8.48217 12.3264   6
  -1   6   4-6.42584 10.7856   6
  -1  -6  -4 6.75716 11.3405   5
   1   6  -3 225.613 69.1014   2
   1  -6   3 247.891 43.9364   6
  -1  -6  -3 175.933 38.5878   5
  -1   6   3 211.831 39.0424   6
  -1  -6  -3 212.324 41.1998   4
  -1   6   3 208.055 36.2628   5
   1   6  -3 160.224 34.9720   3
   1   6  -2 55.1175 38.4464   2
  -1  -6  -2 27.4571 14.4597   5
  -1  -6  -2 27.3256 20.0987   4
   1   6  -2 19.7901 14.1290   3
  -1   6   2 46.9478 17.7867   5
   1  -6   1 109.402 28.8228   6
  -1   6   1 75.5464 23.5693   4
   1   6  -1 70.8043 22.9271   3
  -1  -6  -1 65.3055 22.5360   4
   1   6  -1 81.0139 31.6163   2
  -1   6   1 71.2611 19.6481   5
  -1  -6   0 179.135 38.5192   5
  -1  -6   0 175.655 36.2978   4
  -1   6   0 209.787 40.4582   4
  -1   6  -1 72.2814 21.5319   3
   1   6   1 66.4889 24.9262   2
  -1  -6   1 63.7524 25.2639   5
  -1  -6   1 72.3136 21.7405   4
  -1   6  -1 39.3649 18.4746   4
   1   6   2 22.0932 18.8738   2
  -1   6  -2 56.1130 20.5661   4
   1   6   2 22.2358 15.6475   6
  -1  -6   2 27.7821 16.8645   5
  -1   6  -2 59.5207 21.0596   3
   1   6   2 27.4950 15.7149   3
   1   6   3 116.383 32.0811   2
  -1  -6   3 224.805 41.3159   6
  -1   6  -3 148.303 31.6638   4
  -1  -6   3 225.173 39.3032   5
   1   6   3 123.178 34.0345   6
  -1   6  -3 153.244 33.5285   3
   1   6   3 101.130 29.8828   3
   1   6   4 5.88496 12.0845   2
   1   6   4-7.09315 10.2995   6
  -1  -6   4-8.85176 18.1764   6
  -1  -6   4 6.56480 11.0069   5
  -1   6  -4-5.57964 10.4594   4
   1  -6  -4 8.27319 13.8710   3
  -1   6  -5 5.25600 11.6639   4
   1  -6  -5 8.19033 13.7374   3
   1   6   5 13.9771 11.7234   6
  -1  -6   5-8.90435 12.9347   6
   1   6   5-5.44825 12.9240   2
  -1   6  -5 5.81747 10.9118   3
   1   6   6 75.4399 24.3074   6
  -1  -6   6 80.4673 30.0771   6
  -1  -6   6 100.239 28.4026   5
  -1   6  -6 71.8520 20.6629   3
  -1  -6   6 70.8960 12.2849   1
  -1   6  -6 59.6028 19.7838   4
   1  -6  -7 155.855 34.6629   3
  -1   6  -7 47.8443 19.2953   4
   1   6   7 106.023 27.8636   6
  -1  -6   7 80.5259 27.2352   6
  -1  -6   7 63.9522 22.9462   5
  -1   6  -7 91.7270 23.1783   3
  -1  -6   7 65.7411 14.5215   1
   1   6   7 90.0058 23.2611   2
   1  -6  -8 135.458 31.5567   4
  -1  -6   8 134.427 20.2843   1
  -1   6  -8 128.222 25.2003   3
  -1  -6   8 114.652 31.7756   6
  -1   6  -8 104.649 25.8614   4
  -1  -6   8 160.001 29.7731   5
   1   6   8 74.1841 23.3358   2
   1   6   8 120.438 27.5346   6
  -1   6  -9 41.9038 18.1205   4
   1   6   9 78.2244 21.9470   6
  -1   6  -9 28.5916 11.6212   1
  -1  -6   9 50.6878 21.7956   5
  -1   6  -9 40.3002 16.5329   3
  -1  -6   9 48.5788 15.6458   1
  -1  -6   9 77.4655 25.4641   6
   1   6   9 38.2705 17.2356   2
  -1  -6  10 50.2358 20.4745   5
  -1   6 -10 29.7077 13.8946   3
   1  -6 -10 39.9523 21.2658   4
  -1   6 -10 17.6977 11.8794   4
   1  -6 -10 16.1532 13.6717   3
   1   6  10-1.43048 5.29165   1
  -1  -6  10 33.7911 17.4488   6
  -1  -6  10 3.86384 12.6856   1
  -1   6 -10 7.82214 9.71226   1
  -1   6 -11 4.87194 9.20568   3
   1  -6 -11 23.7170 18.7805   3
   1   6  11 2.30796 6.80174   1
  -1  -6  11 16.0257 15.0646   6
   1   6  11 10.5636 12.5770   6
  -1  -6  11 25.1004 16.6751   5
   1  -6 -11 16.4142 16.8922   4
   1  -6 -12 23.4126 17.5240   3
   1  -6 -12 8.41378 12.5192   4
   1   6  12 35.9547 15.7640   5
  -1  -6  12 23.5765 14.9832   6
  -1  -6  12 69.6110 21.3955   5
  -1   6 -12 38.7356 16.9578   3
   1   6  12 5.03640 8.87624   6
  -1   6 -13 56.5980 19.1363   3
   1  -6 -13 37.2751 18.7180   3
   1   6  13 77.4756 19.8522   5
  -1  -6  13 105.230 28.1470   6
  -1  -6  13 51.1246 22.2958   5
   1   6  13 43.0813 16.7166   6
   1  -6 -13 60.0993 23.5779   4
  -1   6 -14 71.7445 20.9765   3
   1  -6 -14 110.716 28.2431   3
   1   6  14 76.3032 21.6752   5
  -1  -6  14 111.390 30.3778   6
  -1  -6  14 84.3668 26.3020   5
   1  -6 -14 87.0360 27.6098   4
   1   6  14 82.5943 20.2625   6
  -1   6 -15 4.67505 8.81160   3
  -1  -6  15 21.5700 13.5090   6
   1  -6 -15 8.86901 10.5547   4
   1   6  15 4.82452 10.7400   5
   1  -6 -15 7.35564 10.7198   3
   1   6  15 13.2663 10.5254   6
  -1  -6  16 107.580 28.0890   5
   1  -6 -16 51.3794 22.6406   3
  -1  -6  16 71.7892 24.5262   6
   1  -6 -16 88.2081 28.7013   4
   1   6  16 89.7465 20.9843   5
  -1   6 -16 69.4008 18.9511   3
   1   6  16 69.3121 18.6658   6
  -1  -6  17 20.7415 15.3528   5
   1  -6 -17 14.6351 16.2471   3
  -1  -6  17 7.20795 10.4927   6
   1  -6 -17 8.67734 12.6216   4
   1   6  17 13.6051 11.4299   5
   1   6  17-4.13906 10.4364   6
  -1   6 -17 9.37502 9.65466   3
  -1  -6  18 7.26065 10.6339   6
   1   6  18 26.2266 13.7810   5
  -1   6 -18 14.8999 12.5680   3
   1  -6 -18 14.7482 13.8926   3
   1   6  18 4.02983 6.01479   6
   1   6  19 4.03480 8.34583   6
   1  -6 -19-8.09890 9.65398   4
   1  -6 -19 7.42857 10.8328   3
  -1   6 -19 10.1680 11.3207   3
  -1   6 -19 35.0765 16.2849   2
  -1   6 -20 22.3555 12.5027   2
   1  -6 -20 15.0991 14.2453   3
   1  -6 -20 7.69531 11.2920   4
   1   6  20 21.5526 12.0952   5
  -1   6 -20 10.4839 11.7403   3
  -1  -6  20 14.5099 12.2726   6
  -1   6 -21-5.39890 9.05174   2
   1  -6 -21-7.69108 11.1672   3
  -1  -6  21 7.31750 8.67510   6
   1  -6 -21-7.24849 12.1527   4
   1   6  21 4.49317 6.52396   5
  -1   6 -21-5.42299 7.87402   3
   1   6  21 4.20847 9.33404   6
   1   6  22 57.2344 20.3236   6
  -1  -6  22 117.537 29.0618   6
   1  -6 -22 81.3097 27.0446   4
   1   6  22 131.648 26.3058   5
  -1   6 -22 93.1868 23.1984   2
  -1   6 -22 75.8111 21.3787   3
   1  -6 -23 8.07513 11.7359   3
  -1   6 -23 4.96120 11.7743   2
   1   6  23 4.49216 8.43596   6
   1  -6 -24 57.3813 24.9678   3
   1   6  24 23.2819 13.3087   6
   1  -6 -25 8.27227 12.0241   3
   1   6  25 4.80564 8.07648   6
   1   7 -21 110.996 29.4292   3
   1   7 -20 7.67315 11.1673   3
   1  -7  19 3058.18 257.147   6
   1   7 -19 1328.99 242.124   3
  -1  -7 -18 7.09370 10.2998   4
   1  -7  18-6.57211 9.54248   6
   1   7 -18 8.11100 11.7769   3
   1   7 -18 5.79528 10.8631   2
  -1   7  18-5.25458 8.80976   5
   1  -7  17 4458.98 357.032   6
   1   7 -17 3509.20 357.023   3
   1   7 -16 7.28237 10.6325   2
  -1  -7 -16 15.3293 14.4106   4
   1   7 -16-7.88871 14.8293   3
   1  -7  16 25.9080 13.3465   6
  -1   7  16 5.41174 10.2054   5
  -1   7  15 8667.80 970.238   5
   1  -7  15 10062.2 977.810   6
   1   7 -15 9460.33 981.088   3
  -1  -7 -15 8219.57 978.226   4
  -1   7  14 26.2724 14.7520   5
  -1  -7 -14 7.92112 13.4375   4
   1  -7  14 32.8533 19.1904   6
   1   7 -14 28.4994 21.1691   2
   1   7 -14-7.04181 13.3578   3
  -1   7  13 4.92523 10.1217   5
  -1  -7 -13 7.81957 9.27929   4
   1  -7  13-6.60227 9.59496   6
   1   7 -13 10.6969 17.9389   2
   1   7 -13 13.4977 14.9739   3
  -1   7  12 9.84939 10.1883   5
   1   7 -12 12.3919 25.4756   2
  -1  -7 -12 7.74267 9.26280   4
   1  -7  12 20.0231 12.5725   6
   1   7 -12 12.6687 15.0704   3
  -1   7  11 88.2744 22.6646   5
   1  -7  11 97.5219 26.7937   6
  -1   7  11 86.6690 21.5223   6
   1   7 -11 110.233 28.1085   3
  -1  -7 -11 129.303 33.4736   4
   1  -7  10-7.08251 13.2761   6
  -1  -7 -10 7.41950 12.4395   4
  -1   7  10-4.32523 8.10767   6
   1   7 -10 5.46719 10.2482   3
  -1   7   9 3425.71 343.940   5
   1   7  -9 3020.44 343.923   3
  -1   7   9 2933.10 341.297   6
  -1  -7  -9 3694.44 355.510   4
   1   7  -8 19.2873 22.8786   2
  -1   7   8 4.99067 7.28732   6
   1   7  -8 15.3259 14.8552   3
  -1   7   8 4.57831 10.8828   5
   1   7  -7 1760.27 199.222   3
   1  -7   7 1672.71 207.047   6
  -1   7   7 1799.81 200.738   6
   1   7  -7 1811.36 247.427   2
  -1   7   7 1820.87 205.143   2
  -1  -7  -7 1873.53 206.669   4
  -1   7   7 1997.26 201.052   5
  -1  -7  -6-6.58316 14.6128   4
   1   7  -6-4.82947 8.11852   3
  -1   7   6-5.51481 11.3394   6
  -1   7   6-7.03357 13.1975   2
   1   7  -6-18.5622 31.1266   2
  -1   7   6-4.68156 10.4001   5
   1  -7   6-7.71825 9.16921   6
  -1   7   5 24864.2 2632.72   6
   1   7  -5 25102.7 2629.52   3
  -1   7   5 25826.9 2629.54   5
  -1  -7  -5 24518.6 2634.84   4
   1  -7   5 28776.2 2643.20   6
   1   7  -4 58.7721 37.0068   2
   1  -7   4 15.2563 14.4421   6
  -1  -7  -4 24.7492 15.6921   4
   1   7  -4 28.0901 13.7459   3
  -1   7   4 14.9798 13.3915   5
  -1   7   4 11.9208 11.3555   6
   1  -7   3 59.5485 23.3941   6
   1   7  -3 69.2145 19.2429   3
  -1   7   3 84.1933 21.3258   5
  -1  -7  -3 42.0267 19.2461   4
   1   7  -3 70.3529 20.3416   4
  -1   7   3 50.6561 20.8704   4
  -1   7   2-6.36734 10.6776   4
  -1  -7  -2 5.92655 11.1114   4
   1   7  -2 10.9483 18.3570   2
  -1   7   2 6.13776 10.2928   6
  -1  -7  -2 5.78573 10.8475   5
   1   7  -2 4.55507 11.4575   3
  -1   7   2-5.38396 9.02934   5
  -1  -7  -1 943.141 120.156   5
   1   7  -1 937.022 114.802   3
  -1   7   1 1054.61 121.404   3
  -1   7   1 949.113 120.473   4
  -1   7   1 1109.34 119.951   5
   1   7  -1 1071.46 133.862   2
  -1   7   0-6.22236 10.4375   3
   1   7   0 4.48086 8.40572   3
  -1   7   0 6.20788 12.7514   4
  -1  -7   0 5.83178 10.9365   5
   1   7   0 8.00025 14.9999   2
   1   7   1 1016.08 120.828   2
  -1   7  -1 1042.39 117.265   3
   1   7   1 854.073 109.173   3
  -1   7  -1 957.611 115.486   4
   1   7   1 909.126 117.020   6
   1   7   2 6.26045 11.7379   2
   1   7   2-4.69888 8.81177   3
  -1   7  -2 5.96434 11.1830   3
   1   7   2 6.48330 10.8729   6
  -1  -7   2-5.95566 9.98854   5
  -1   7  -2 5.77486 11.8609   4
  -1   7  -2 5.36922 9.00570   5
  -1  -7   3 82.7050 21.7885   5
   1   7   3 37.4458 16.7224   6
  -1   7  -3 51.2380 18.7662   3
   1   7   3 67.2098 19.7384   3
   1   7   4 15.7389 13.3374   2
  -1   7  -4 27.0541 13.7468   3
   1   7   4 19.5154 13.0799   3
  -1  -7   4 12.1956 11.5956   5
  -1   7  -4 20.7306 12.4424   4
   1   7   5 24775.7 2435.00   3
  -1   7  -5 24387.1 2435.12   3
  -1  -7   5 26454.5 2449.09   6
  -1   7  -5 22179.4 2432.60   4
   1   7   5 22875.8 2433.31   2
  -1  -7   5 26877.3 2440.67   5
  -1   7  -6 4.87531 8.17704   3
   1  -7  -6 7.28259 10.5765   3
  -1   7  -6 4.59743 10.1992   4
  -1  -7   6 7.81093 9.26284   6
  -1  -7   6 5.97814 13.2609   5
   1   7   6-5.65156 6.70393   6
   1   7   6-4.87515 9.14121   2
   1  -7  -7 1989.87 200.646   3
  -1   7  -7 1818.53 190.062   3
  -1  -7   7 1705.71 194.748   5
   1   7   7 1640.07 190.507   6
   1   7   7 1582.65 189.531   2
  -1   7  -8 4.67119 8.77172   3
   1  -7  -8 6.98936 10.1618   3
   1   7   8 5.21574 6.20557   6
  -1   7  -9 2803.53 327.682   3
   1  -7  -9 3105.87 337.252   3
  -1  -7   9 3477.79 336.371   5
   1   7   9 3016.23 330.146   6
  -1  -7   9 3815.41 346.303   6
  -1  -7  10-5.80589 10.8858   5
  -1  -7  10 7.35420 10.6809   6
   1   7  10-4.77016 9.79812   6
   1  -7 -10 13.7796 12.9172   3
   1   7  10 4.59848 7.71373   5
  -1   7 -10 4.49158 8.42301   3
  -1  -7  11 127.252 28.4948   5
  -1  -7  11 214.899 38.2457   6
   1   7  11 141.675 27.5392   6
   1  -7 -11 102.033 30.2656   3
   1   7  11 149.078 28.7399   5
  -1   7 -11 120.109 25.6821   3
  -1  -7  12 7.01436 13.2023   6
  -1  -7  12-5.83101 12.9876   5
   1  -7 -12 20.4236 14.0300   3
   1   7  12 17.6087 9.83631   6
  -1  -7  13 6.81754 11.4309   6
   1   7  13-4.36147 7.31352   5
  -1  -7  13-5.89535 8.56082   5
   1  -7 -13-6.85793 8.13127   3
   1   7  13 8.44201 7.91325   6
   1   7  14 22.1429 12.9806   5
   1   7  14 12.2178 9.20309   6
  -1  -7  14 20.1482 12.7120   6
  -1   7 -15 10283.6 1069.45   2
   1  -7 -15 9521.55 1069.02   4
   1   7  15 11583.7 1061.35   5
  -1  -7  15 10885.6 1069.92   6
   1  -7 -15 9530.69 1066.97   3
   1   7  16 19.3289 10.8017   6
   1   7  16 4.18434 9.34267   5
   1  -7 -16 7.02071 11.8199   4
   1  -7 -16 20.2181 12.6785   3
  -1  -7  16 6.38975 10.7669   6
   1   7  17 4852.93 413.227   5
  -1   7 -17 3798.46 415.083   2
  -1  -7  17 4251.05 419.831   6
   1   7  17 3559.34 406.628   6
   1  -7 -17 4238.66 420.190   3
   1  -7 -17 3202.82 416.328   4
  -1   7 -18 5.22503 12.3912   2
   1   7  18-4.02208 7.54326   5
   1   7  18 3.66399 8.69093   6
  -1  -7  18 6.40236 7.59407   6
   1  -7 -18 6.78002 13.9242   3
   1  -7 -18 6.80030 8.06561   4
   1   7  19 2376.91 255.307   6
   1  -7 -19 2629.25 270.240   3
   1   7  20 3.60957 6.06636   6
   1  -7 -20 6.74096 8.00265   3
   1  -7 -21 178.362 38.8037   3
   1  -7 -22 13.9764 14.4167   3
   1  -8  14 17.3205 12.9206   6
   1  -8  13 23.5921 12.2141   6
  -1   8  13 9.46459 9.01096   5
  -1  -8 -13 18.7596 12.9376   4
   1  -8  12 5.99401 10.0667   6
   1   8 -12-10.7347 18.0072   2
  -1   8  12 8.98106 9.23962   5
  -1  -8 -12 6.16499 11.5712   4
   1  -8  11-6.10929 7.25382   6
   1   8 -11 36.7827 27.1966   2
  -1   8  11-4.55441 10.8062   5
  -1  -8 -11 24.1932 17.5684   4
   1  -8  10 6.27088 10.7527   6
   1   8 -10 13.7052 23.0883   2
  -1   8  10 23.0492 13.0135   5
  -1  -8 -10 41.4458 15.0599   4
   1  -8   9 19.2545 14.5148   6
   1   8  -9 14.7771 21.6425   2
  -1   8   9 35.3056 13.6372   5
  -1  -8  -9 28.5576 16.1311   4
   1  -8   8 45.6495 19.9478   6
   1   8  -8 30.3967 26.2408   2
  -1   8   8 84.7660 20.4190   5
  -1  -8  -8 44.7722 18.0393   4
   1  -8   7 26.6347 15.5507   6
   1   8  -7 44.5151 33.2686   2
  -1  -8  -7 54.9942 20.1564   4
  -1   8   7 59.2836 18.5804   5
  -1   8   6 40.1321 16.9421   4
   1  -8   6 20.0889 15.1800   6
  -1   8   5-5.77064 8.37983   4
  -1   8   5-5.21892 12.3750   6
   1   8  -5-12.3478 27.3867   2
  -1   8   5 14.0220 12.3911   5
  -1   8   4 11.5931 11.9238   4
  -1   8   4 4.95643 8.34037   5
  -1   8   4 10.8146 11.1261   6
   1   8  -4 10.9913 18.4417   2
  -1   8   4-7.01591 11.7843   2
  -1   8   3 49.7245 19.6235   3
  -1   8   3 29.3235 17.5425   4
  -1   8   3 80.6314 21.6839   5
  -1   8   3 71.9197 21.7262   6
   1   8  -3 123.711 37.1250   2
  -1   8   3 72.6832 28.6534   2
  -1   8   2 22.4014 14.1923   3
  -1   8   2 41.0449 17.7490   4
  -1   8   2 87.2831 22.0956   5
  -1   8   2 45.2583 17.8179   6
   1   8  -2 24.7014 20.1553   2
  -1   8   2 94.5888 32.1104   2
  -1   8   1 5.44711 13.8105   3
  -1   8   1 11.5994 9.88042   4
  -1   8   1 22.8291 15.9645   5
  -1   8   1 23.3504 13.9517   6
   1   8  -1 12.6824 12.0149   6
  -1   8   1 55.6533 29.5584   2
   1   8  -1 28.6989 17.1017   2
  -1   8   0 105.212 25.8911   5
  -1   8   0 57.5825 21.0629   4
  -1   8   0 119.255 25.9289   3
  -1   8   0 66.3248 21.8484   6
   1   8   0 127.413 27.2186   6
  -1   8  -1 15.8614 29.7972   2
  -1   8  -1 16.8391 15.0099   4
  -1   8  -1 24.0149 14.3712   5
  -1  -8   1 25.0273 13.4148   5
   1   8   1 29.9950 16.7953   6
   1   8   1-5.74456 12.8927   2
  -1   8  -2 37.8283 16.1192   4
  -1   8  -2 37.1457 35.0086   2
   1   8   2 41.7957 17.3573   2
   1   8   2 39.9668 14.8234   6
  -1  -8   2 30.0975 15.0251   5
  -1   8  -3 61.6921 18.5428   3
  -1   8  -3 83.7441 52.9103   2
   1   8   3 45.4708 18.7137   2
   1   8   3 43.7196 17.9206   6
  -1  -8   3 56.2205 18.4224   5
  -1   8  -4 4.64620 6.82329   3
  -1   8  -4-22.2963 26.4526   2
   1   8   4 4.76889 11.3535   2
   1   8   4 20.9075 13.8937   6
  -1  -8   4 10.2670 11.4315   5
  -1   8  -5 22.1644 32.1822   2
   1   8   5-4.95963 10.1846   6
  -1  -8   5-5.24377 10.7681   5
  -1   8  -5 4.42798 7.42470   3
  -1   8  -6 41.2953 42.5963   2
  -1  -8   6 36.9718 17.6336   5
   1   8   6 37.7298 13.1605   6
  -1   8  -6 47.8479 16.0070   3
  -1   8  -7 91.5319 43.6186   2
  -1   8  -7 51.1984 15.3632   3
  -1  -8   7 37.2989 15.4283   5
   1   8   7 36.0356 14.2802   6
   1   8   8 70.6584 18.4079   6
  -1  -8   8 71.3480 21.9234   5
   1   8   8 100.543 21.8238   5
  -1   8  -8 157.517 51.9024   2
  -1   8  -8 109.601 22.1482   3
  -1  -8   8 71.2399 23.4532   6
  -1  -8   9 5.55809 12.5157   5
   1   8   9 29.3309 12.3586   6
   1   8   9 16.3214 10.4871   5
  -1   8  -9 13.3808 25.1752   2
  -1   8  -9 24.8849 11.2053   3
  -1  -8   9 25.5401 13.2881   6
  -1  -8  10 18.7691 13.1023   6
   1  -8 -10 30.2436 14.5712   3
   1   8  10 28.9108 12.2669   5
   1   8  10 20.0621 10.9439   6
  -1   8 -10 24.6798 11.7226   3
  -1  -8  11 6.06450 8.81034   6
   1  -8 -11 5.93442 13.1653   3
   1   8  11 4.20514 6.11279   5
   1   8  11 3.85320 6.46690   6
  -1   8 -11-3.99011 8.85461   3
  -1   8 -11 9.69005 16.2488   2
   1  -8 -12-5.85273 9.81554   3
  -1   8 -12 8.05224 9.54916   3
   1   8  12 11.2116 8.29224   6
   1   8  12-3.91376 8.04008   5
  -1  -8  12-5.93509 9.95359   6
  -1   8 -13 19.5526 10.3878   3
   1   8  13-3.61237 9.10905   6
   1  -8 -13 5.79427 11.9165   3
  -1   8 -14 57.6833 16.2078   3
   1   8  14 80.8541 17.9543   6
   1  -8 -14 46.0276 17.9889   3
   1   8  15 6.85558 7.63310   6
   1   8  16 57.5664 14.7704   6
  -1   9   7 748.954 93.2772   5
  -1   9   6-5.10783 7.41640   4
  -1   9   6 5.09399 11.2980   5
  -1   9   5 9151.96 930.450   4
  -1   9   4-5.25684 8.82905   4
   1   9  -3 54.0588 23.2886   2
   1   9  -2-6.00746 10.0897   2
   1   9  -1 405.359 61.5502   2
  -1   9   0 7.81675 14.6528   2
   1   9   0-5.12060 11.3577   2
   1   9   1 545.986 71.9854   6
  -1   9  -1 550.869 85.5499   2
   1   9   2 4.88893 7.10081   6
  -1   9  -2 20.8710 26.2446   2
  -1   9  -2-3.92551 8.06258   3
  -1   9  -3 131.260 42.6335   2
  -1   9  -3 30.9994 13.2200   3
   1   9   4-4.49274 8.42911   6
  -1   9  -4 11.5041 11.1414   3
   1   9   5 8075.25 784.163   6
  -1   9  -5 7396.31 781.586   3
  -1   9  -6 3.75759 6.31101   3
  -1   9  -7 523.377 64.9930   3
   2   0   0 746419. 73235.0   6
  -2   0   0 765087. 73252.5   4
   2   0   0 725949. 73246.0   4
   2   0   0 760573. 73266.1   1
   2   0   0 777731. 73246.6   2
  -2   0   0 713814. 73237.5   6
   2   0   0 736843. 73244.3   3
  -2   0   0 735743. 73238.0   3
   2   0   0 702854. 73263.3   1
  -2   0   0 785980. 73266.0   1
   2   0   0 692609. 73236.6   5
  -2   0   0 725761. 73245.9   5
  -2   0   1 1116.09 151.095   4
   2   0  -1 1090.03 143.375   4
  -2   0  -1 1397.95 161.112   4
   2   0  -1 1322.57 167.904   1
  -2   0   1 1356.16 165.387   1
   2   0   1 903.430 151.674   1
  -2   0  -1 1087.61 140.526   3
  -2   0   1 1120.41 139.644   3
  -2   0  -1 1053.49 159.816   1
  -2   0   1 1120.59 159.889   1
   2   0  -1 1056.81 161.497   1
   2   0   1 866.383 151.954   1
   2   0   1 1147.47 147.012   2
   2   0  -1 1055.26 137.687   5
  -2   0   1 1434.54 152.956   5
   2   0   1 1264.71 142.038   5
  -2   0  -1 1008.05 140.091   5
  -2   0  -1 1341.16 144.810   6
   2   0  -1 1308.96 139.529   6
   2   0  -2 643.812 98.3880   1
   2   0   2 403.141 76.8811   1
  -2   0   2 603.829 92.1522   1
  -2   0  -2 361.758 75.6641   1
   2   0   2 596.548 71.0367   5
  -2   0   2 378.317 71.7642   5
   2   0  -2 391.154 63.2520   5
   2   0   2 454.377 72.5327   2
   2   0  -2 559.728 77.7391   2
  -2   0   2 382.186 75.9901   4
  -2   0  -2 465.313 79.0537   4
   2   0   2 474.843 67.6209   6
   2   0  -2 432.338 68.6276   4
   2   0  -2 435.832 65.5646   6
  -2   0   2 475.759 85.6197   1
  -2   0  -2 547.449 88.1492   1
   2   0  -2 272.263 63.9586   3
  -2   0  -2 446.838 67.3940   3
  -2   0   2 400.016 65.7714   3
   2   0   3 20.5599 18.2123   6
  -2   0  -3 19.3049 12.1296   5
   2   0   3-12.1585 20.4247   1
  -2   0   3 14.3013 20.8042   1
  -2   0  -3 10.9799 20.6211   1
  -2   0   3 29.2195 25.8510   5
  -2   0  -3 13.3830 19.4735   1
  -2   0   3 13.2818 22.3047   1
   2   0  -3 20.1851 22.4207   2
   2   0   3 8.46267 18.8128   2
   2   0  -3 14.5775 15.0210   4
  -2   0   3 9.36913 19.2808   4
  -2   0   3 7.15750 13.4772   3
   2   0  -3-9.94446 22.0929   3
   2   0  -3 22.6760 26.9133   1
   2   0  -3 9.17789 10.2576   6
  -2   0   4 3026.64 284.326   6
   2   0  -4 2589.94 274.172   6
   2   0   4 2326.77 282.462   6
   2   0   4 2357.22 277.083   5
  -2   0   4 3309.62 300.194   5
  -2   0  -4 2215.82 274.752   5
  -2   0   4 3157.38 314.035   1
   2   0  -4 3147.30 300.859   2
   2   0   4 2770.46 288.862   2
  -2   0   4 3116.37 294.823   4
  -2   0  -4 2486.51 290.929   4
   2   0  -4 2287.12 279.353   4
   2   0  -4 3062.14 297.268   3
  -2   0   4 1986.14 278.787   3
   2   0   4 2638.24 299.182   1
  -2   0  -4 2307.48 305.311   1
  -2   0  -4 2646.17 282.039   3
  -2   0   4 3394.46 323.790   1
   2   0   4 2285.50 295.869   1
  -2   0  -4 2182.70 290.198   1
  -2   0  -5 9.78793 16.5188   1
  -2   0   5 25.1110 15.0044   6
   2   0   5 16.4616 20.7856   6
   2   0  -5 19.2766 12.9142   6
   2   0   5 35.4634 26.2863   1
  -2   0  -5 55.7011 33.0716   1
   2   0   5 11.0219 12.3681   5
  -2   0   5 38.6542 21.5161   5
   2   0  -5 10.3653 15.1683   3
   2   0   5 15.7836 17.6051   2
   2   0  -5 10.2240 17.2453   2
  -2   0  -5-9.43371 17.7840   4
  -2   0   5 8.18132 16.9054   4
   2   0  -5 44.8450 26.6495   1
  -2   0   5-13.0181 26.7980   1
  -2   0  -5 19.8414 17.6342   3
   2   0  -5 75.1831 39.9055   1
  -2   0   5 25.8856 26.6437   1
   2   0   6 17243.6 1939.52   5
  -2   0   6 21782.3 1961.50   5
   2   0  -6 23188.1 1985.55   1
   2   0  -6 22905.3 1966.02   2
  -2   0   6 19887.0 1948.45   4
   2   0   6 23849.8 1963.87   6
  -2   0   6 19272.3 1944.98   6
   2   0  -6 18569.6 1939.14   6
  -2   0   6 17276.0 1946.80   4
  -2   0  -6 17364.4 1954.40   4
  -2   0  -6 19521.2 1957.80   1
   2   0   6 16774.3 1966.45   1
   2   0  -6 18112.0 1958.22   3
   2   0   6 19302.4 1965.96   1
  -2   0   6 20607.8 1974.05   1
   2   0  -6 19445.8 1965.40   1
   2   0   6 20247.2 1950.99   2
  -2   0  -6 18979.5 1948.49   3
   2   0   7 482.453 68.6463   2
   2   0   7 402.676 73.5011   1
  -2   0  -7 535.736 87.0588   1
   2   0   7 434.545 61.5430   5
  -2   0  -7 343.501 59.3809   5
  -2   0  -7 453.134 75.0325   1
   2   0   7 352.176 74.3901   1
   2   0   7 583.882 81.8509   6
  -2   0   7 402.918 63.4302   6
   2   0  -7 383.770 58.4862   6
  -2   0   7 411.177 71.4114   5
   2   0  -7 593.016 82.8930   2
  -2   0  -7 373.929 71.8430   4
  -2   0  -7 534.897 71.1637   3
   2   0  -7 432.563 75.2409   1
  -2   0   7 478.006 81.3302   1
   2   0  -7 430.623 75.5323   3
   2   0  -7 489.348 84.2636   1
   2   0   8 5335.64 539.270   2
  -2   0  -8 4672.86 547.541   4
  -2   0   8 4836.76 539.464   4
   2   0  -8 5142.48 552.624   3
   2   0   8 5222.81 553.434   1
  -2   0   8 5769.92 565.535   1
  -2   0  -8 5355.53 563.099   1
   2   0  -8 4688.37 549.529   1
  -2   0   8 5613.77 554.423   5
   2   0   8 4559.74 531.364   5
  -2   0  -8 5299.17 534.021   5
   2   0  -8 6231.73 559.561   2
  -2   0   8 5416.14 561.656   1
   2   0  -8 5168.86 560.947   1
  -2   0  -8 5497.42 550.295   1
   2   0   8 5072.36 557.077   1
   2   0   8 5977.86 560.244   6
  -2   0   8 4943.22 537.015   6
   2   0  -8 4934.88 532.396   6
   2   0   9 841.320 103.171   2
  -2   0  -9 790.565 110.845   1
  -2   0  -9 754.768 114.687   4
  -2   0   9 737.588 102.396   4
   2   0   9 783.335 119.479   6
  -2   0   9 787.591 102.682   6
   2   0  -9 883.278 123.744   3
   2   0   9 912.141 121.526   1
   2   0   9 727.191 97.8540   5
   2   0  -9 870.772 115.452   1
   2   0   9 884.791 118.892   1
  -2   0  -9 829.328 122.015   1
  -2   0   9 929.836 126.993   1
  -2   0  10 284004. 26775.7   5
   2   0  10 281866. 26757.9   2
   2   0 -10 257677. 26771.1   2
   2   0  10 267825. 26780.1   6
  -2   0  10 268463. 26759.9   6
  -2   0 -10 270738. 26770.1   4
   2   0  10 283456. 26780.7   1
   2   0 -10 272130. 26777.5   3
  -2   0  10 275632. 26776.3   1
  -2   0 -10 285582. 26770.1   1
   2   0 -10 268069. 26781.0   1
   2   0 -10 235154. 26770.4   1
   2   0  10 268794. 26776.0   1
  -2   0 -10 273786. 26781.8   1
  -2   0  10 261627. 26779.1   1
   2   0  10 256286. 26750.2   5
   2   0  11 29.0365 24.3489   6
  -2   0  11-8.18611 15.3570   6
   2   0  11 12.9382 17.9966   2
   2   0 -11 12.6864 26.0573   3
   2   0  11 14.2603 15.4452   5
  -2   0  11-11.3554 19.0482   5
   2   0 -11 10.7064 25.3929   2
  -2   0 -11-9.60840 18.0213   4
  -2   0 -11-9.93040 14.4317   1
   2   0  11 34.6637 29.0648   1
   2   0 -11 10.3918 19.4890   1
  -2   0  11-12.6330 21.1893   1
   2   0 -11-13.1929 22.1276   1
  -2   0  11 22.9661 25.4759   1
   2   0  12 31001.0 3151.86   5
  -2   0 -12 37376.8 3180.26   1
  -2   0  12 32269.6 3177.72   1
   2   0 -12 33423.9 3187.17   1
  -2   0  12 31780.0 3166.98   6
   2   0  12 20833.9 3171.31   6
   2   0 -12 30172.6 3172.10   2
  -2   0  12 28515.8 3172.18   5
  -2   0 -12 36798.6 3190.56   3
   2   0 -12 27257.4 3177.40   3
   2   0  12 32096.1 3159.94   2
   2   0 -12 32757.7 3178.72   1
   2   0  12 34901.8 3181.75   1
  -2   0 -12 33631.6 3190.42   1
   2   0  12 35745.9 3185.79   1
  -2   0  13 55.8999 26.1891   6
  -2   0 -13 132.692 47.7018   1
   2   0  13 98.9633 36.4203   1
   2   0  13 146.203 32.2012   2
   2   0  13 91.0327 38.0028   1
   2   0  13 147.865 27.9931   5
  -2   0  13 44.7211 25.7670   5
   2   0 -13 72.8050 29.9512   2
  -2   0 -13 186.053 44.8763   4
  -2   0 -13 137.424 46.1258   3
  -2   0  13 81.3642 37.8044   1
   2   0 -13 146.421 44.7726   3
   2   0 -13 185.829 52.1686   1
  -2   0  13 89.8735 38.3046   1
   2   0  14 23227.8 2358.08   5
   2   0 -14 16440.7 2362.59   2
  -2   0 -14 28905.1 2382.86   1
  -2   0  14 25214.3 2380.49   1
  -2   0 -14 27201.5 2383.16   4
  -2   0  14 18960.1 2367.36   5
  -2   0 -14 19762.1 2382.31   3
   2   0 -14 20627.5 2379.14   3
  -2   0  14 26757.0 2376.08   6
   2   0  14 16446.8 2374.86   6
   2   0  14 26427.8 2362.61   2
   2   0 -14 27497.7 2388.98   1
   2   0  14 29173.3 2390.43   1
  -2   0  14 30844.6 2403.10   1
  -2   0  15 90.6521 30.8222   6
   2   0  15 13.7332 20.5127   6
  -2   0 -15 63.1332 35.3353   1
   2   0  15 60.9315 32.6614   1
   2   0 -15 50.4073 30.2647   1
   2   0  15 12.9193 15.1138   2
   2   0 -15 39.2274 24.9784   3
  -2   0  15 104.793 33.2199   5
   2   0 -15 9.69148 23.4776   2
  -2   0 -15 59.3519 30.2381   4
  -2   0 -15 14.6836 25.0844   3
   2   0 -15 62.6421 32.5153   1
  -2   0  15 29.1923 30.3555   1
   2   0  15 42.5838 33.9985   1
  -2   0 -15 77.5143 35.0650   1
  -2   0  16 4198.03 405.242   5
   2   0  16 3587.67 389.450   2
   2   0  16 2558.18 382.138   5
   2   0 -16 4654.02 412.715   4
  -2   0 -16 4986.73 421.434   4
  -2   0 -16 4467.39 414.865   1
  -2   0  16 3864.04 409.548   1
   2   0 -16 4394.03 433.297   1
  -2   0 -16 2900.19 405.392   3
   2   0 -16 2496.63 396.810   3
   2   0  16 4560.79 429.751   1
   2   0  16 3139.85 404.389   6
   2   0 -16 3837.85 416.892   1
   2   0  16 4356.61 421.206   1
  -2   0 -16 4281.96 429.939   1
  -2   0  16 4305.26 426.367   1
   2   0  17 45.4096 29.4092   6
   2   0  17 109.479 40.3617   1
   2   0 -17 156.127 48.1130   1
  -2   0 -17 50.6161 38.0803   1
   2   0  17 109.173 28.3250   2
   2   0  17 30.3484 26.4015   1
  -2   0 -17 35.6858 29.0738   1
  -2   0  17 60.1830 31.0824   1
  -2   0 -17 64.3055 29.3849   3
  -2   0  17 94.6523 30.5159   5
   2   0  17 72.2045 20.7712   5
   2   0 -17 64.2597 31.8916   4
  -2   0 -17 62.5235 32.2299   4
   2   0 -17 133.328 48.9086   1
  -2   0  17 60.8300 40.9268   1
   2   0 -17 49.0337 29.9098   3
   2   0 -17 34.8172 19.2162   2
   2   0  18 64.9080 22.3152   2
   2   0  18 65.1975 19.9046   5
  -2   0  18 80.2198 27.3604   5
  -2   0 -18 70.5873 33.0557   3
   2   0 -18 30.2702 25.8207   1
   2   0  18 43.8470 37.0655   1
  -2   0 -18 34.2594 29.1137   1
   2   0  18 15.3736 29.2104   1
  -2   0 -18 36.0523 25.1342   1
  -2   0  18 12.0027 27.0458   1
   2   0 -18 10.8291 18.7734   4
  -2   0 -18 51.7201 26.9764   4
   2   0 -18 33.5433 31.7987   1
   2   0 -18 35.0398 28.1024   3
   2   0  18 19.9030 20.9848   6
  -2   0  18 40.2160 27.0766   6
   2   0 -18 57.1445 25.1320   2
  -2   0 -19 54.5604 30.7551   3
   2   0  19 43.8709 30.4484   1
  -2   0 -19 17.1549 29.2003   1
   2   0  19 15.3330 22.8270   1
  -2   0  19-12.1379 18.3310   1
   2   0  19 34.8653 18.4182   5
  -2   0  19 125.438 32.5183   5
   2   0 -19 21.4588 18.6822   4
  -2   0 -19 25.3978 24.3321   4
  -2   0  19 30.3538 28.8923   1
  -2   0  19 78.4604 28.9234   6
   2   0 -19 33.1705 28.2601   1
   2   0 -19 15.2413 21.7795   2
   2   0 -20 23711.6 2529.28   4
   2   0 -20 33555.8 2526.35   2
  -2   0 -20 19804.7 2527.39   1
  -2   0  20 19860.4 2526.69   1
  -2   0 -20 26988.8 2538.90   4
  -2   0  20 28830.7 2531.60   6
   2   0  20 28384.8 2526.50   6
   2   0 -20 30113.7 2537.82   3
  -2   0 -20 26590.0 2532.07   3
   2   0  20 22809.1 2521.97   2
   2   0  20 30929.2 2512.48   5
   2   0  20 17978.1 2532.98   1
   2   0 -20 20385.0 2545.86   1
  -2   0 -20 15178.8 2530.19   1
  -2   0  20 17615.0 2530.48   1
   2   0  21 16.4901 21.1239   2
   2   0  21 39.0154 31.0984   1
   2   0 -21 31.0726 34.6933   1
  -2   0 -21 33.0458 31.2333   1
   2   0  21 60.3981 16.2718   5
  -2   0  21 29.4668 18.9602   5
   2   0  21 43.5973 27.5377   1
  -2   0 -21 70.3768 32.8599   1
   2   0 -21 30.9345 32.0153   1
  -2   0 -21 36.7580 24.6921   3
  -2   0  21 28.9266 21.3840   1
   2   0 -21 29.3148 18.7554   3
   2   0  21 46.1937 19.7775   6
  -2   0  21 18.2613 17.5840   6
   2   0  22 22499.7 2264.06   5
   2   0 -22 23857.7 2287.13   4
  -2   0  22 22037.8 2287.82   1
   2   0 -22 24101.2 2307.09   1
  -2   0 -22 21181.2 2287.27   1
  -2   0  22 24884.4 2276.85   5
   2   0  22 22904.9 2300.22   1
   2   0 -22 22701.9 2283.16   3
  -2   0 -22 21544.4 2279.51   3
  -2   0  22 25460.1 2284.77   6
   2   0  22 21280.0 2274.00   6
   2   0 -22 25099.4 2274.71   2
   2   0  22 20879.5 2295.03   1
   2   0 -22 22659.1 2301.91   1
  -2   0 -22 21400.1 2303.80   1
  -2   0  22 16353.9 2288.31   1
   2   0  23 52.2779 35.1876   1
  -2   0  23 38.9694 23.9042   1
  -2   0 -23 51.3787 26.5639   1
  -2   0  23 96.7982 26.1083   5
   2   0 -23 35.3106 21.8156   4
  -2   0 -23 87.7126 30.0476   4
   2   0 -23 87.9784 25.8140   2
   2   0 -23 27.5728 26.5640   1
  -2   0 -23 61.0462 36.7047   1
   2   0  23 46.5650 19.4906   6
  -2   0  23 82.9162 26.7247   6
  -2   0 -23 23.5893 20.7089   3
   2   0 -23 50.9523 22.2243   3
  -2   0 -24 9502.21 850.477   4
  -2   0  24 9089.20 847.946   6
   2   0  24 7583.02 836.523   6
   2   0 -24 8264.35 844.680   3
  -2   0 -24 7724.05 841.318   3
  -2   0  24 8283.67 849.516   1
   2   0 -24 8417.92 836.087   2
   2   0  24 7601.54 828.561   5
  -2   0  24 8612.38 838.548   5
  -2   0 -25 21.9640 19.4151   4
  -2   0 -25-6.80590 12.7680   3
   2   0 -25 7.34973 12.3333   3
   2   0  25 11.5507 9.69668   6
  -2   0  25 7.44661 10.8246   6
   2   0  25-3.69906 6.95305   5
  -2   0  25 5.63001 10.5660   5
  -2   0 -26 95.2171 29.0469   4
   2   0 -26 89.5153 27.0028   3
  -2   0 -26 120.728 29.8415   3
   2   0  26 103.500 24.8476   6
  -2   0  26 70.6952 24.2441   6
  -2   0  26 100.616 24.2642   5
   2   0 -27-6.41988 12.0363   3
  -2   0 -27 6.04013 8.77331   3
  -2   0  27 6.69570 9.72486   6
   2   0  27-5.09762 9.55837   6
   2   0  27 10.5411 10.2063   5
  -2   0  27 4.99609 9.36812   5
  -2   0 -28 488.167 73.2987   4
  -2   0  28 640.273 77.1685   6
   2   0 -28 550.666 74.4263   3
  -2   0 -28 471.249 70.6751   3
  -2   0  29-6.00123 11.2524   6
  -2   0 -29-5.68318 11.6729   4
   2   0 -29 5.65408 6.70846   3
  -2   0 -29-5.50198 12.2059   3
  -2   0  29-4.53891 7.61463   5
  -2   0  30 2739.02 276.859   5
  -2   0 -30 2753.50 282.294   4
  -2   0  30 2764.85 282.181   6
   2   0  30 2387.22 275.102   6
  -2   0 -31 19.5227 11.6269   3
  -2   0  31 8.30265 9.27576   5
  -2   0  31 5.34170 7.83714   6
  -2   0  32 7504.77 761.238   5
  -2  -1 -32-10.0828 11.9955   4
  -2  -1 -31 5.25685 8.81359   4
  -2  -1 -31 4.79506 6.96232   3
  -2   1  31-3.55403 7.88259   5
  -2  -1 -30-5.65809 10.6064   4
  -2  -1 -30 5.02816 10.3252   3
   2   1 -30-4.80508 6.97748   3
  -2   1  30 3.69047 7.57860   5
   2  -1  30-4.29827 7.20706   6
   2   1 -29-5.07822 8.51629   3
  -2  -1 -29-5.38228 10.0908   3
  -2   1  29-3.83461 7.19054   5
   2  -1  29 4.47714 7.50883   6
  -2   1  29-5.58271 11.4651   6
  -2  -1 -28-5.90882 11.0789   4
   2   1 -28-5.32679 10.9409   3
  -2  -1 -28-5.64822 10.5905   3
  -2   1  28-3.96640 6.65484   5
   2  -1  28 4.75192 7.97103   6
  -2   1  28-5.77821 10.8341   6
  -2  -1 -27 25.5674 14.2676   4
  -2   1  27 20.6765 11.6095   5
  -2  -1 -27 17.9530 15.1356   3
   2   1 -27 5.63457 10.6838   3
   2  -1  27 15.1651 11.3265   6
  -2   1  27 12.0042 12.4293   6
  -2  -1 -26-6.29245 12.9240   3
   2   1 -26-5.96384 12.2494   3
  -2  -1 -26 6.58273 12.3425   4
  -2   1  26-4.31901 7.24688   5
   2   1 -26-20.8988 13.1426   2
   2  -1  26 5.29755 6.28695   6
  -2   1  26-6.23048 9.05100   6
  -2  -1 -25 19.8975 15.7708   3
   2   1 -25 25.8194 14.3656   3
  -2  -1 -25 7.15191 13.4587   4
   2   1 -25 32.6904 18.8691   2
   2  -1  25 5.66305 8.30802   6
  -2   1  25 6.43720 13.2714   6
  -2   1  25 4.52582 9.36898   5
   2  -1  24 5.97426 8.69211   6
  -2   1  24 6.68862 16.8302   6
   2  -1  24 12.3186 10.8993   5
   2   1 -24 11.5188 12.7859   2
   2   1 -24-6.85795 14.0929   3
  -2  -1 -23 143.834 35.9755   4
   2  -1  23 109.166 28.1793   6
   2  -1  23 68.8659 35.8306   1
   2   1 -23 108.778 40.8343   1
   2  -1  23 95.9571 24.5889   5
  -2   1  23 82.7371 23.6719   5
  -2  -1 -23 134.674 33.9171   3
   2   1 -23 182.381 35.3493   3
   2   1 -22 12.8953 17.1011   2
   2   1 -22 7.77075 14.5766   3
  -2  -1 -22 7.72599 12.9651   3
   2  -1  22 14.8421 17.6044   1
  -2  -1 -22 9.53246 15.9916   1
   2  -1  22 6.92423 10.0690   6
  -2   1  22 7.08502 10.3021   6
   2  -1  22 19.2051 21.3048   2
   2  -1  22-10.4883 17.5932   1
   2   1 -22-12.8020 21.4707   1
  -2  -1 -22-8.71471 10.3463   4
  -2   1  22 5.14140 9.65333   5
   2  -1  22 4.24553 12.8441   5
  -2  -1 -21 9.33331 13.5579   4
   2   1 -21-18.2141 26.4495   1
  -2   1  21 8.90529 12.9367   1
   2  -1  21 15.3678 18.2236   1
   2   1 -21-8.34527 12.1240   3
  -2  -1 -21-8.21251 15.3997   3
   2  -1  21-10.0295 14.5682   2
  -2  -1 -21-18.7193 27.1829   1
   2  -1  21 11.6055 19.4620   1
   2   1 -21-14.1121 26.4561   1
   2  -1  21-8.40055 10.5712   5
  -2   1  21-5.43992 10.2053   5
   2  -1  21-7.30758 8.67307   6
  -2   1  21 7.33474 13.7550   6
   2   1 -21-6.84118 15.1787   2
   2  -1  20 7.92448 13.2892   6
  -2   1  20-7.58641 11.0189   6
   2   1 -20-7.34758 12.3222   2
  -2  -1 -20-10.1657 14.7630   4
  -2   1  20 9.72761 16.3117   1
  -2  -1 -20-10.6322 17.8280   1
   2  -1  20-15.7489 22.8687   1
  -2   1  20-15.8028 26.4963   1
   2  -1  20-10.6097 19.8898   2
  -2  -1 -20-18.8817 22.3865   1
   2   1 -20 14.5385 17.2381   1
  -2   1  20 5.70946 10.7061   5
   2  -1  20 4.28937 9.51779   5
   2   1 -20 17.8041 12.9287   3
  -2  -1 -20 17.5162 16.4194   3
   2   1 -20-18.7662 31.4645   1
   2  -1  19 68.9393 26.2062   6
  -2   1  19 31.2925 19.8855   6
   2   1 -19 7.91233 15.1107   2
  -2  -1 -19 11.0789 18.7984   4
   2  -1  19 15.9272 13.6612   1
  -2   1  19 20.2641 17.2316   1
  -2  -1 -19 10.9549 18.5930   1
  -2   1  19-15.9395 26.8799   1
   2  -1  19 30.9082 21.3522   2
  -2  -1 -19 18.7798 38.6705   1
   2   1 -19 14.8363 30.6016   1
   2  -1  19 13.4039 27.6748   1
  -2  -1 -19 36.9383 22.0857   3
   2   1 -19-19.0081 27.7501   1
   2   1 -18-18.8733 35.4244   1
  -2  -1 -18-12.0626 20.3057   4
  -2  -1 -18 10.6111 17.8833   1
  -2   1  18 15.9425 29.9393   1
   2  -1  18 58.6988 24.6706   2
  -2  -1 -18-18.4136 26.7978   1
   2  -1  18 27.4053 28.1957   1
   2   1 -18 13.9042 23.3826   1
  -2   1  18 19.4364 16.3947   5
   2  -1  18 26.6271 14.0383   5
   2   1 -18 10.1243 17.0715   3
  -2  -1 -18 9.90042 14.4899   3
  -2   1  18 23.6296 16.2757   6
  -2   1  17 104.553 30.0050   6
   2   1 -17 62.9301 28.6437   2
  -2  -1 -17 90.8053 33.8587   4
   2  -1  17 124.931 46.2453   1
  -2   1  17 71.5615 32.2007   1
  -2  -1 -17 92.9770 35.8066   1
   2   1 -17 21.7289 22.2905   3
  -2  -1 -17 127.322 38.8087   3
  -2   1  17 62.7475 38.2824   1
  -2  -1 -17 73.3413 38.7248   1
   2   1 -17 182.986 47.3610   1
   2  -1  17 109.665 40.8260   1
   2   1 -17 74.6954 42.3968   1
  -2   1  17 117.628 27.4775   5
   2  -1  17 84.3060 20.6885   5
   2  -1  17 64.8825 28.4009   2
   2   1 -16 19.3741 19.8919   2
   2   1 -16 17.8610 33.4804   1
   2  -1  16 45.4632 31.1183   1
  -2   1  16-10.2448 12.1465   1
  -2  -1 -16 20.1865 18.9203   1
  -2  -1 -16-11.4280 21.4221   3
   2   1 -16-11.5311 16.7435   3
  -2  -1 -16 35.0309 29.3666   1
   2   1 -16 12.6584 28.0758   1
   2  -1  16 25.6662 24.0559   1
   2  -1  16 11.1750 18.7365   6
  -2   1  16-8.15063 15.2790   6
  -2   1  16-7.21534 14.8168   5
   2  -1  16-4.43838 13.4160   5
   2  -1  15 12.2931 17.8663   6
  -2   1  15 8.17110 16.7967   6
  -2   1  15 7.71264 9.17693   5
   2  -1  15 9.10312 11.4733   5
  -2  -1 -15-16.5889 24.0992   1
   2  -1  15 8.49812 14.2693   2
   2   1 -15 20.8065 17.4594   2
  -2  -1 -15 14.4182 17.1110   4
   2  -1  15-14.5470 21.1362   1
  -2   1  15 10.0212 20.5922   1
  -2   1  15 14.6781 24.6215   1
  -2  -1 -15 12.2902 20.6203   3
   2   1 -15-12.1881 20.4494   3
   2   1 -15 16.8299 28.2276   1
   2  -1  14 108.559 38.1187   6
  -2   1  14 56.5580 21.0355   6
   2  -1  14 11.3955 22.0427   1
  -2  -1 -14 46.8379 29.7671   1
   2   1 -14 10.7437 24.4419   1
   2  -1  14 49.5670 24.5992   2
   2   1 -14 51.1947 34.3618   3
   2  -1  14 86.3229 20.1682   5
  -2   1  14 57.6398 22.4963   5
   2   1 -14 33.3141 29.9363   2
  -2  -1 -14 30.1619 22.5630   4
  -2  -1 -14 26.5793 27.8261   3
   2  -1  14 13.9823 21.0185   1
  -2   1  14 39.1543 25.2113   1
  -2  -1 -14 65.4412 29.8239   1
  -2   1  14 28.0461 29.3044   1
   2   1 -14 125.631 45.9265   1
   2  -1  13 934.093 115.987   5
   2  -1  13 1351.15 123.123   5
  -2   1  13 752.698 124.218   6
   2  -1  13 1458.57 165.852   6
   2   1 -13 716.982 131.902   2
   2  -1  13 1087.81 146.247   1
  -2  -1 -13 712.946 138.862   4
   2   1 -13 852.294 140.011   3
  -2  -1 -13 1184.02 156.751   3
  -2   1  13 1083.04 135.771   1
   2   1 -13 1108.74 150.896   1
  -2  -1 -13 974.041 131.415   1
   2  -1  13 997.904 130.113   2
   2   1 -13 1136.14 140.909   1
   2  -1  13 1058.50 139.432   1
  -2  -1 -13 1071.77 153.219   1
  -2   1  13 974.192 145.407   1
   2  -1  12 166.628 49.3241   6
   2  -1  12 159.319 41.9085   1
  -2  -1 -12 128.008 44.0408   1
   2   1 -12 69.2447 30.2769   1
   2  -1  12 43.7918 19.0502   5
   2  -1  12 177.498 38.6939   2
  -2  -1 -12 62.4524 44.4507   3
  -2   1  12 102.187 32.5857   5
   2  -1  12 120.394 26.3482   5
   2   1 -12 98.4594 39.7711   2
  -2  -1 -12 41.8515 27.8447   4
  -2   1  12 25.4376 27.8134   1
   2  -1  12 138.427 45.7679   1
  -2  -1 -12 74.6245 29.7728   1
   2   1 -12 41.0532 31.8226   3
  -2   1  12 95.3543 30.3670   1
   2   1 -12 98.1098 41.8096   1
   2  -1  11-18.4719 26.8846   6
   2  -1  11 21.1512 19.9104   1
  -2  -1 -11 13.9317 23.4312   1
   2   1 -11 9.71631 21.6297   1
   2  -1  11 22.5919 11.3084   5
   2  -1  11 17.1426 19.1008   2
  -2  -1 -11 17.0349 40.4332   3
  -2   1  11 9.76680 16.4797   5
   2   1 -11 25.4363 30.2124   2
  -2  -1 -11 14.0362 23.6060   4
  -2   1  11 75.7745 35.1617   1
   2  -1  11 24.4089 25.1291   1
  -2  -1 -11 43.7748 19.5062   1
   2   1 -11-13.8307 25.9918   3
  -2   1  11 9.65094 16.2867   1
   2   1 -11 13.1312 29.1829   1
  -2  -1 -10 36.3545 37.3538   3
  -2  -1 -10 26.6145 22.3589   1
   2  -1  10 21.3826 20.0942   1
   2  -1  10 5.65295 8.33805   5
  -2   1  10 29.7146 23.5307   5
   2  -1  10 18.4106 12.8806   5
   2  -1  10-8.59596 17.7117   2
   2   1 -10 12.9529 18.8643   2
  -2  -1 -10 26.6530 27.4038   4
   2   1 -10 28.9235 22.9067   1
  -2   1  10 12.2220 22.9567   1
  -2  -1 -10 25.3297 22.4303   1
   2  -1  10 11.6931 29.4434   1
   2  -1  10-20.4468 34.3121   6
  -2   1  10 12.3057 10.4197   6
   2   1 -10 12.9869 18.9135   1
  -2  -1  -9 57.0021 22.7104   5
  -2  -1  -9 97.1916 54.5230   3
   2  -1   9 103.446 32.0867   1
  -2  -1  -9 66.0952 34.0167   1
  -2   1   9 40.5490 23.6108   5
   2  -1   9 89.8954 24.6100   5
  -2  -1  -9 93.9826 29.0461   2
   2   1  -9 64.9944 36.8526   2
  -2  -1  -9 37.7770 32.4782   4
   2   1  -9 66.4121 26.1629   1
  -2  -1  -9 85.5455 30.4336   1
   2  -1   9 35.3454 27.1070   1
   2  -1   9 234.972 68.6139   6
   2   1  -9 65.1559 35.2885   1
  -2   1   9 81.2061 27.8575   1
   2  -1   8 719.518 125.451   6
  -2  -1  -8 352.997 86.9977   3
   2  -1   8 496.942 73.4855   1
  -2  -1  -8 464.917 80.2267   1
  -2  -1  -8 460.781 63.4160   5
   2  -1   8 366.007 44.9214   5
   2  -1   8 248.964 46.7371   5
   2  -1   8 387.554 63.8442   2
  -2   1   8 218.922 57.1123   5
  -2  -1  -8 362.523 58.2322   2
   2   1  -8 437.556 80.4581   2
  -2  -1  -8 367.914 71.8152   4
  -2   1   8 392.780 72.5938   1
   2   1  -8 381.556 65.5276   1
   2  -1   8 378.388 71.3184   1
  -2  -1  -8 248.350 58.4297   1
  -2   1   8 446.086 53.7333   6
  -2   1   8 349.463 64.6037   1
   2   1  -8 318.960 70.3705   1
   2  -1   7 83.2084 52.3039   6
  -2   1   7 68.2010 17.5187   6
  -2  -1  -7 38.4777 36.5128   3
  -2  -1  -7 40.1600 28.0759   1
  -2  -1  -7 82.2723 28.6160   5
   2  -1   7 36.5944 11.5307   5
  -2   1   7 102.068 33.6274   5
   2  -1   7 68.4554 12.6140   5
   2  -1   7 49.7311 25.6957   2
   2   1  -7 64.4493 43.5981   2
  -2  -1  -7 67.4640 24.6653   2
  -2  -1  -7 23.4888 33.1494   4
   2   1  -7 11.1209 25.3185   3
  -2   1   7 48.9941 29.5988   1
  -2  -1  -7 69.7509 33.1825   1
   2  -1   7 47.1654 30.1994   1
  -2   1   7 42.7610 32.8129   1
   2   1  -7 27.8442 31.4024   1
   2  -1   6 281.833 96.1416   6
  -2  -1  -6 179.454 49.2678   1
   2  -1   6 228.492 50.5851   1
  -2   1   6 175.019 25.0524   6
  -2  -1  -6 126.177 53.9160   3
   2  -1   6 156.763 22.7851   5
   2  -1   6 194.210 41.6869   2
  -2   1   6 243.019 46.3039   5
  -2  -1  -6 143.756 35.2101   2
   2   1  -6 187.336 48.6555   2
   2  -1   6 150.304 45.4928   1
  -2   1   6 123.222 39.3382   4
  -2   1   6 121.188 41.5892   1
   2   1  -6 200.351 56.2417   1
  -2   1   6 220.056 48.2341   1
   2   1  -6 117.379 37.7861   3
   2   1  -5 124.879 32.9158   3
   2  -1   5 257.427 85.9403   6
   2  -1   5 160.413 41.4330   1
  -2  -1  -5 150.920 45.7553   1
  -2  -1  -5 168.360 43.5766   3
  -2  -1  -5 53.7897 25.4706   5
  -2   1   5 107.883 31.0048   5
   2  -1   5 91.9633 16.1635   5
   2  -1   5 134.752 36.1330   2
   2   1  -5 145.266 43.1275   2
  -2  -1  -5 97.4388 36.6725   4
  -2   1   5 87.2869 31.1228   4
   2   1  -5 61.2431 20.4602   4
  -2   1   5 119.078 44.4707   1
  -2  -1  -5 172.664 37.2302   1
   2  -1   5 93.9320 34.2784   1
   2   1  -5 110.610 35.3015   1
   2   1  -5 107.514 45.8108   1
  -2   1   5 122.009 38.6343   1
   2   1  -4 318.747 59.6687   3
   2  -1   4 475.405 134.443   6
   2  -1   4 404.788 50.1564   5
   2  -1   4 515.963 77.2603   1
  -2  -1  -4 389.456 80.8016   1
  -2  -1  -4 372.173 66.1027   5
  -2   1   4 447.359 69.1487   5
   2   1  -4 473.231 60.5119   4
  -2  -1  -4 461.313 76.3380   4
  -2  -1  -4 645.900 67.5844   3
  -2   1   4 443.359 71.9863   4
  -2   1   4 353.434 77.4267   1
   2  -1   4 411.072 68.3683   2
   2   1  -4 402.263 72.2891   1
   2   1  -4 270.967 75.2430   1
  -2   1   4 573.923 82.4895   1
  -2   1   3 1482.54 201.332   4
   2   1  -3 1683.44 189.326   4
  -2  -1  -3 1517.35 200.781   4
  -2  -1  -3 1761.88 202.990   1
  -2   1   3 2147.48 221.123   1
  -2  -1  -3 1615.20 178.102   3
  -2  -1  -3 1602.31 176.711   3
   2   1  -3 1625.40 189.101   3
   2   1  -3 1675.13 216.556   1
  -2  -1  -3 1299.83 205.378   1
   2   1  -3 1675.27 203.305   1
   2  -1   3 1919.88 180.155   5
   2   1  -3 1514.29 191.543   6
   2  -1   3 2409.59 298.078   6
   2   1  -3 1978.49 211.784   2
  -2  -1  -3 1572.90 195.734   5
  -2   1   3 1755.02 194.383   5
   2  -1   3 1901.20 203.335   2
  -2  -1  -2 1101.03 140.554   5
  -2   1   2 1153.47 131.614   5
   2  -1   2 1235.31 126.203   5
   2   1  -2 1013.44 134.426   6
   2  -1   2 1599.20 211.808   6
   2   1  -2 1340.65 150.953   2
  -2   1   2 1201.33 146.612   4
   2   1  -2 1100.12 131.925   4
  -2  -1  -2 818.314 137.995   4
  -2   1   2 1020.22 144.414   1
  -2  -1  -2 1105.60 146.860   1
   2  -1   2 857.110 138.447   3
   2   1  -2 1166.05 130.159   3
  -2  -1  -2 1039.28 117.437   3
  -2  -1  -2 1038.52 150.146   1
   2   1  -2 1050.72 151.819   1
  -2  -1  -2 1116.59 116.272   3
   2  -1   2 1102.37 140.479   2
   2  -1   1 65.9028 22.7873   5
  -2   1   1 11.8246 17.4742   1
  -2  -1  -1 12.5273 25.9282   1
   2   1  -1 38.6153 32.5339   1
  -2  -1  -1-10.1361 19.2762   5
   2   1  -1 81.6877 35.4424   2
  -2  -1  -1-8.57964 17.9150   4
   2   1  -1 47.8690 23.1599   4
   2  -1   1 23.4628 32.7786   3
   2   1  -1 35.7261 15.3236   3
  -2  -1  -1 30.0029 10.7052   3
  -2   1   1 44.1839 11.9096   6
  -2   1   1 32.9940 24.6085   1
   2   1  -1 26.8536 22.7449   1
  -2  -1  -1 26.6554 27.5595   1
   2   1  -1 8.40473 21.3856   6
   2   1   0-10.5301 15.2976   6
  -2   1   0 8.97290 12.7945   6
   2   1   0 9.71445 19.9538   2
   2  -1   0-9.17803 21.7673   2
  -2  -1   0-7.85131 17.4207   4
  -2   1   0 45.2173 35.4607   4
   2  -1   0-12.2121 20.4808   3
   2   1   0 13.2946 19.3097   1
   2  -1   0-11.2466 16.3374   1
  -2  -1   0 13.1646 29.2021   1
  -2   1   0 11.1445 20.8962   1
  -2  -1   0-10.7661 15.6400   5
  -2  -1   0 13.2512 27.2144   1
  -2   1   0 23.7359 22.2518   1
   2   1   0-12.6292 23.6784   1
   2  -1   0 13.9097 16.4978   5
  -2   1   0 10.5054 12.4644   5
  -2  -1   0-2.86050 8.66029   3
   2   1   0 11.0565 11.9761   3
   2  -1   0 10.6998 23.7364   6
   2   1   1 21.3252 23.8906   6
  -2  -1   1 33.3572 23.0822   5
  -2  -1   1 38.0275 28.3177   1
   2   1   1 11.9855 20.3789   1
  -2   1  -1 54.9635 32.1017   1
  -2   1  -1 66.3484 20.7969   5
   2   1   1 65.4600 31.5398   2
   2  -1  -1 72.8497 25.5441   2
  -2  -1   1 28.8782 21.2376   4
  -2   1  -1 58.1685 31.0258   4
   2   1   1 24.6241 11.8038   3
  -2   1  -1 15.8647 14.8840   6
   2  -1  -1 22.2112 16.1590   6
   2  -1  -1 24.1265 17.8407   3
  -2  -1   1 28.6140 16.8286   3
  -2   1  -1 11.8555 24.5791   1
  -2  -1   1 53.2291 35.4391   1
   2   1   1 25.1337 21.3406   1
   2  -1  -2 1498.92 162.612   5
  -2  -1   2 1372.57 171.049   1
   2  -1  -2 1078.45 159.211   3
  -2  -1   2 1454.28 152.961   3
   2   1   2 874.304 154.012   1
  -2   1  -2 1101.26 157.788   1
  -2   1  -2 1478.24 167.361   4
  -2  -1   2 1129.06 144.168   4
   2   1   2 1430.55 156.248   2
   2  -1  -2 1226.40 152.119   2
  -2   1  -2 1296.92 142.265   6
   2   1   2 1178.96 154.112   6
  -2  -1   2 1008.55 152.457   6
  -2   1  -2 1425.34 160.084   1
  -2  -1   2 1136.27 161.811   1
   2   1   2 1285.52 161.006   1
  -2   1  -2 1146.25 136.894   5
  -2  -1   2 1283.07 161.307   5
  -2  -1   3 1855.63 220.003   1
   2  -1  -3 1728.39 203.064   2
   2   1   3 1704.13 200.108   2
  -2   1  -3 1662.02 214.000   4
  -2  -1   3 1819.56 211.548   5
  -2   1  -3 1842.16 185.565   5
  -2  -1   3 2259.17 222.671   3
   2  -1  -3 1505.24 213.312   3
   2   1   3 1532.85 208.181   1
  -2   1  -3 1686.09 204.820   1
  -2  -1   3 1715.85 216.846   1
  -2   1  -3 1809.06 197.949   6
  -2  -1   3 1538.17 205.192   6
   2   1   3 1924.42 208.304   6
   2  -1  -3 1658.26 216.443   1
   2   1   3 1391.78 213.993   1
   2   1   4 384.076 65.3070   6
  -2   1  -4 372.529 47.3067   5
  -2  -1   4 346.386 78.3587   3
  -2   1  -4 358.002 63.2620   6
   2   1   4 353.440 71.6016   1
  -2  -1   4 484.577 74.6522   6
  -2  -1   4 395.535 57.6614   4
  -2   1  -4 382.970 74.1228   4
   2   1   4 405.080 69.9920   1
  -2  -1   4 412.662 81.4886   1
  -2   1  -4 412.843 68.0232   1
   2  -1  -4 219.174 63.9344   1
  -2  -1   4 411.383 82.6999   1
   2  -1  -4 520.039 69.8554   2
  -2  -1   4 353.138 70.2930   5
   2  -1  -4 432.343 76.3921   3
   2   1   5 57.2980 33.6241   1
  -2   1  -5 134.216 41.0456   1
   2  -1  -5 147.663 43.8675   3
   2  -1  -5 73.7472 27.8573   2
   2   1   5 127.944 30.2008   2
  -2   1  -5 92.1192 35.9638   4
  -2  -1   5 134.935 27.7589   4
  -2   1  -5 96.1917 16.2341   5
  -2   1  -5 142.809 38.9459   1
  -2   1  -5 124.990 35.9403   3
   2   1   5 112.061 22.8180   3
  -2  -1   5 54.9525 39.1175   3
  -2  -1   5 65.7299 36.4676   1
   2  -1  -5 93.2590 41.6768   1
   2   1   5 129.083 33.2300   6
   2  -1  -6 272.101 53.2238   3
   2   1   6 194.501 47.7132   1
  -2   1  -6 225.069 52.1345   1
  -2  -1   6 247.423 57.8894   1
   2  -1  -6 139.020 46.4856   1
   2   1   6 194.771 35.7658   2
   2  -1  -6 190.082 40.5550   2
  -2   1  -6 85.6434 38.2341   4
  -2  -1   6 119.308 30.2427   4
  -2  -1   6 216.982 51.0044   1
   2   1   6 150.564 36.5309   6
   2   1   6 134.869 28.0991   3
  -2   1  -6 136.104 34.9134   3
   2  -1  -6 155.623 24.7793   6
  -2   1  -6 154.800 40.4248   1
   2   1   6 125.885 42.6308   1
  -2  -1   7 45.8990 23.9511   6
   2  -1  -7 34.4021 19.2160   6
   2   1   7 99.0355 29.2297   6
   2   1   7 53.1638 26.0052   1
  -2   1  -7 117.238 34.6375   1
  -2   1  -7 72.7419 26.1415   3
   2   1   7 8.91475 16.2505   3
  -2  -1   7 10.3754 22.2390   5
   2  -1  -7 34.5212 28.0195   3
  -2  -1   7 41.9905 18.0464   4
  -2   1  -7 106.624 31.3665   4
  -2  -1   7 89.1759 23.6248   4
   2  -1  -7 87.0164 29.9111   1
  -2  -1   7 60.7950 31.2366   1
  -2   1  -7 76.8077 27.4451   1
   2   1   7 77.7369 34.1664   1
   2  -1  -7 87.2828 36.7666   1
  -2  -1   7 76.3491 38.9863   1
   2   1   7 89.2156 26.2113   2
   2  -1  -8 308.846 55.6912   6
  -2   1  -8 375.059 64.9508   3
  -2  -1   8 408.600 67.7335   6
   2   1   8 422.211 59.0988   2
  -2  -1   8 511.260 58.3028   4
  -2  -1   8 340.071 68.8797   5
   2  -1  -8 400.206 72.3360   3
   2   1   8 420.747 58.1120   3
  -2  -1   8 436.177 56.7695   4
  -2   1  -8 509.564 71.9714   4
  -2  -1   8 415.527 79.5538   1
   2   1   8 376.088 69.3803   1
  -2   1  -8 463.765 76.8118   1
  -2  -1   8 350.357 70.2238   1
   2  -1  -8 383.952 67.8772   1
   2   1   8 447.876 73.5188   1
  -2   1  -8 357.243 68.7619   1
   2  -1  -8 344.580 63.7394   2
  -2   1  -9 91.4178 29.5404   3
   2   1   9 86.7773 33.5024   1
  -2  -1   9 87.8386 25.3760   6
  -2  -1   9 76.0042 32.2749   5
  -2   1  -9 47.9209 26.3253   1
   2  -1  -9 68.5942 24.8799   2
   2   1   9 67.6926 21.1578   2
  -2  -1   9 67.0038 19.5970   4
  -2  -1   9 36.5845 27.9117   1
   2  -1  -9 58.8114 31.9337   1
   2  -1  -9 68.3704 32.4229   3
   2  -1  -9 57.8925 23.8936   1
  -2  -1   9 48.4711 27.7461   1
   2   1  10 8.20076 15.4373   6
   2  -1 -10 6.55535 9.62298   6
   2   1  10 10.7818 15.7188   1
  -2  -1  10 8.80576 12.8639   6
  -2   1 -10 16.7502 17.2556   3
   2   1  10 23.5429 13.1677   2
  -2  -1  10 23.1344 19.4450   5
   2  -1 -10 11.8923 14.1696   3
  -2  -1  10 21.5259 13.0893   4
  -2   1 -10 7.85066 14.7839   4
  -2   1 -10-11.6270 19.5450   1
   2  -1 -10 23.3366 19.6141   1
  -2  -1  10-12.0798 20.3023   1
  -2  -1  10 11.8606 24.3956   1
   2  -1 -10 20.2018 18.9868   1
   2  -1 -10 30.5840 22.2486   2
  -2  -1  11 36.3136 28.7664   1
   2  -1 -11 23.3689 24.0717   1
   2   1  11 8.49688 18.9458   6
  -2   1 -11 10.7229 23.8620   1
   2   1  11 10.7862 18.1887   1
  -2   1 -11 25.7027 20.4074   3
  -2   1 -11 11.8138 17.2635   1
   2   1  11 11.3779 21.4165   1
  -2  -1  11 9.01896 18.6216   6
  -2  -1  11 48.6544 28.9062   5
  -2  -1  11 16.9938 13.4674   4
  -2   1 -11 15.2884 18.2291   4
  -2  -1  11 8.60836 10.9984   4
  -2  -1  11 36.5040 27.0577   1
   2  -1 -11 47.3130 24.3660   3
   2  -1 -11 38.5469 21.5228   2
   2  -1 -12 98.3280 37.1050   1
   2   1  12 97.2786 36.5286   1
  -2   1 -12 106.358 34.8676   1
  -2  -1  12 146.357 33.2031   6
   2   1  12 132.744 34.6922   6
  -2   1 -12 124.141 42.8442   1
   2   1  12 78.7616 34.2117   1
   2  -1 -12 73.1253 31.9861   1
   2   1  12 103.868 24.5564   2
   2  -1 -12 86.7424 37.3866   3
  -2  -1  12 179.573 47.9535   5
   2   1  12 76.9950 22.2994   5
  -2  -1  12 74.5617 25.3690   4
   2  -1 -12 168.988 42.7486   4
  -2   1 -12 84.1008 26.8144   4
  -2  -1  12 117.397 23.2652   4
  -2  -1  12 60.8156 36.7479   1
  -2   1 -12 80.5232 33.3977   3
   2  -1 -12 54.2132 27.1129   2
   2   1  13 1047.79 121.747   2
  -2  -1  13 1292.22 152.771   1
  -2   1 -13 1132.86 144.471   1
   2  -1 -13 1105.35 149.012   1
  -2  -1  13 1432.78 159.034   5
   2   1  13 1188.90 130.203   5
   2  -1 -13 1071.88 144.001   4
   2   1  13 982.396 136.779   6
  -2  -1  13 1285.78 143.629   6
  -2   1 -13 1108.40 134.485   4
  -2  -1  13 859.771 121.685   4
  -2  -1  13 987.724 121.709   4
  -2   1 -13 958.590 136.918   3
   2  -1 -13 1054.72 145.980   3
   2   1  13 1321.47 150.253   1
   2  -1 -13 877.614 129.905   2
   2  -1 -13 1023.43 144.366   1
   2   1  13 962.221 142.074   1
  -2   1 -13 1031.94 147.519   1
  -2  -1  13 1203.71 151.889   1
  -2   1 -14 53.5793 27.3337   3
  -2   1 -14 45.8942 25.8543   1
   2   1  14 36.1806 25.1823   1
   2  -1 -14 39.2337 29.3633   3
   2   1  14 35.2042 16.7163   2
  -2  -1  14 82.4691 38.4870   5
   2   1  14 56.1464 19.3734   5
  -2   1 -14 53.2920 27.7362   1
   2   1  14 34.6341 27.7518   1
   2  -1 -14 36.7777 29.4242   1
   2  -1 -14 69.7643 27.9452   4
  -2   1 -14 47.3218 24.2724   4
  -2  -1  14 19.2601 13.5575   4
   2   1  14 68.8120 28.9098   6
  -2  -1  14 39.5977 22.4265   6
   2  -1 -14 79.2977 35.3319   1
  -2  -1  14 24.2937 27.3254   1
   2  -1 -14 30.8959 21.9557   2
   2   1  15 10.0103 16.8044   6
  -2  -1  15-10.2696 17.2386   6
   2   1  15 12.5252 23.4933   1
  -2  -1  15 12.6308 25.9496   1
   2  -1 -15 27.0203 32.0443   3
  -2   1 -15 11.6309 19.5184   3
   2   1  15 8.65513 10.2955   2
  -2  -1  15-14.2059 29.1825   5
   2   1  15 11.4738 12.7520   5
  -2   1 -15 27.8268 33.0001   1
   2   1  15 12.2449 17.7992   1
   2  -1 -15 13.0406 21.8799   1
   2  -1 -15 11.9920 22.4946   4
  -2   1 -15 8.26074 15.5076   4
  -2  -1  15 5.11048 13.5737   4
   2  -1 -15 13.8090 28.3678   1
  -2  -1  15-13.7445 28.2353   1
   2  -1 -15 15.1970 16.8739   2
  -2  -1  16-10.6459 15.4657   6
   2   1  16-10.3791 15.0785   6
   2   1  16 13.1717 19.1315   1
  -2  -1  16 13.0538 24.4742   1
  -2   1 -16 12.5390 23.5095   1
   2  -1 -16 13.7997 23.1418   3
  -2   1 -16 25.0958 25.7707   3
   2   1  16 4.29204 10.8058   2
  -2  -1  16-14.4485 24.2295   5
   2   1  16 18.0002 13.3172   5
   2  -1 -16-14.1534 16.7868   1
   2  -1 -16 12.2026 20.4649   4
  -2   1 -16 8.66923 14.5435   4
  -2  -1  16 5.38382 12.7753   4
   2  -1 -16 14.0319 20.3801   1
   2  -1 -16-7.37187 12.3699   2
  -2  -1  16-14.1866 23.7903   1
   2   1  17 69.9548 21.3148   2
  -2   1 -17 88.3314 40.1319   1
   2   1  17 209.811 54.5412   1
   2   1  17 68.1137 32.9197   6
  -2  -1  17 65.0568 28.8281   6
   2   1  17 68.5672 37.5373   1
  -2  -1  17 53.8903 35.1494   1
   2   1  17 111.882 28.6008   5
   2  -1 -17 91.6771 29.8548   2
  -2   1 -17 84.4947 31.8839   4
  -2  -1  17 159.386 46.4009   1
   2  -1 -17 142.783 47.2915   1
   2  -1 -17 81.0779 33.3775   3
  -2   1 -17 134.477 41.7083   3
   2   1  18 16.1248 13.6146   2
   2  -1 -18 16.5662 27.8222   1
   2   1  18 15.0873 21.9663   1
  -2   1 -18 29.7092 21.6295   1
   2   1  18-11.8919 14.1915   6
  -2  -1  18 32.7180 22.4531   6
   2   1  18 14.0614 26.4077   1
  -2  -1  18 13.5719 19.7727   1
  -2   1 -18 13.3749 25.1235   1
  -2  -1  18 14.1209 20.5673   5
   2   1  18 28.6070 19.0281   5
   2  -1 -18 12.2164 17.8120   4
   2  -1 -18 6.64416 15.8372   2
  -2  -1  18 14.6081 21.2726   1
   2  -1 -18 14.2859 20.8062   1
   2  -1 -18 53.6065 31.8174   3
  -2   1 -18-14.0419 16.7261   3
   2   1  19-6.03961 10.2321   2
  -2  -1  19 27.1098 30.0995   5
   2   1  19 14.1700 20.6268   1
  -2  -1  19-13.8635 16.5011   1
  -2   1 -19 13.1696 19.1782   1
  -2   1 -19 13.7277 16.3407   3
  -2   1 -19 10.7004 18.0002   4
  -2  -1  19 14.5215 24.3908   1
  -2  -1  19 21.6338 15.7744   6
   2  -1 -19 14.0577 23.6147   1
   2  -1 -19 59.2257 32.9658   4
   2  -1 -19 16.4975 13.9076   1
   2   1  19-15.2559 18.1458   1
  -2   1 -19 14.7807 12.4774   1
   2  -1 -19 12.3489 15.5974   2
  -2  -1  20-12.7959 10.7523   5
   2   1  20-7.36741 16.3571   5
  -2   1 -20-12.9242 21.6811   1
  -2  -1  20-13.7216 25.7316   1
   2   1  20-14.0028 11.7618   1
  -2   1 -20-11.1554 9.38083   4
  -2  -1  20-14.2419 11.9619   1
   2   1  20-10.9427 9.20312   6
   2  -1 -20 13.6172 16.1605   1
   2  -1 -20-11.1686 24.7820   4
   2   1  20-15.1124 17.9315   1
   2  -1 -20-16.2903 23.6645   1
  -2   1 -20-14.5032 24.3271   1
   2  -1 -20 11.3764 14.3243   2
  -2  -1  21 11.9100 22.3259   5
   2   1  21-6.66475 15.8036   5
   2   1  21 13.5702 22.7525   1
  -2   1 -21 12.2117 25.0760   1
  -2  -1  21-13.3078 19.3234   1
   2  -1 -21 13.0100 24.3877   1
   2  -1 -21-10.5604 12.5211   4
  -2   1 -21 10.9674 13.0036   4
  -2  -1  21 13.7938 16.3540   1
   2   1  21-9.65387 8.09511   6
   2  -1 -21-15.0373 17.8282   1
   2  -1 -21-5.16756 13.7001   2
  -2  -1  22-10.9818 15.9477   5
   2   1  22 5.92360 13.1410   5
   2  -1 -22 11.2122 18.8003   3
   2  -1 -22 9.90736 18.5732   4
  -2   1 -22 19.9652 23.6709   4
  -2  -1  22 13.2299 22.1828   1
  -2   1 -22-11.2094 18.7955   3
   2   1  22-9.10363 10.7962   6
  -2  -1  22 9.80117 16.4348   6
  -2   1 -22 13.4929 19.5932   1
  -2  -1  22-12.3176 23.0908   1
   2  -1 -22 4.65564 11.0423   2
  -2   1 -23 109.512 37.5315   4
  -2  -1  23 88.0076 41.0137   1
   2  -1 -23 230.793 47.0582   4
  -2  -1  23 271.149 51.4564   5
   2   1  23 142.044 31.1801   5
  -2   1 -23 64.1239 34.0991   1
   2  -1 -23 128.730 39.1408   3
  -2   1 -23 161.030 43.3041   3
   2   1  23 127.710 34.9724   6
  -2  -1  23 176.565 41.1651   6
   2   1  24 4.90776 11.6435   5
  -2  -1  24 18.2905 18.7831   5
   2  -1 -24-9.90899 14.3931   3
  -2   1 -24-9.07027 17.0068   3
  -2  -1  24 8.75457 17.9810   6
   2   1  24 7.43771 12.4765   6
  -2   1 -25-7.37244 13.8453   4
   2  -1 -25-7.95335 14.9323   4
   2   1  25 8.79704 10.4633   5
  -2  -1  25 8.53313 14.3314   5
   2  -1 -25 9.11021 15.2974   3
  -2   1 -25 8.26532 18.3512   3
  -2  -1  25 32.8167 20.6498   6
  -2   1 -26-6.75863 12.6708   4
   2  -1 -26-7.31196 10.6190   4
   2   1  26 4.12114 10.9270   5
   2  -1 -26 8.35163 14.0039   3
  -2   1 -26 15.0114 14.0710   3
  -2  -1  26 7.61714 11.0620   6
   2   1  26-6.13236 8.90668   6
   2  -1 -27 6.80084 12.8692   4
  -2   1 -27 12.5214 13.9970   4
   2   1  27 19.4908 12.3533   5
  -2  -1  27 14.1139 15.7506   5
   2  -1 -27 22.9616 15.8148   3
  -2   1 -27 13.7178 16.3580   3
   2   1  27 17.0600 10.8042   6
  -2  -1  27 28.4588 15.8779   6
   2   1  28 3.63049 6.80527   5
  -2  -1  28 6.43272 12.0580   5
   2  -1 -28-7.00127 11.7382   3
  -2   1 -28-6.30608 10.5727   3
  -2  -1  28 6.63348 7.86415   6
   2   1  28-5.27028 10.8219   6
  -2   1 -28 5.90701 15.6590   4
   2   1  29 4.88275 10.0542   6
  -2   1 -29 5.80941 10.9154   3
   2  -1 -29 19.8428 12.4210   3
   2   1  29 3.49356 7.21276   5
  -2  -1  29 11.5202 13.6780   5
   2   1  30 4.57387 7.67610   6
  -2  -1  30 5.76748 8.38117   6
   2  -1 -30 6.05087 12.4295   3
  -2   1 -30 5.35337 10.0406   3
  -2  -1  30-5.27330 8.84775   5
  -2  -1  31-5.39131 10.1061   6
  -2   1 -31 5.01917 7.28790   3
  -2  -1  32-4.50538 9.26341   5
  -2  -1  32-5.02894 8.44473   6
  -2  -2 -31 5.41135 7.87553   3
  -2   2  30 2614.40 286.019   5
  -2  -2 -30 2713.65 295.120   3
  -2  -2 -30 3117.33 296.672   4
  -2   2  29 3.54243 6.65011   5
   2   2 -29 14.4765 10.7086   3
   2  -2  29-4.78003 8.02232   6
  -2  -2 -29 5.66782 9.50950   4
  -2  -2 -28 387.303 61.1384   3
  -2  -2 -28 436.304 61.2820   4
   2  -2  28 331.907 53.7141   6
   2   2 -28 518.388 60.4737   3
  -2   2  28 380.134 51.3441   5
  -2  -2 -27 12.1948 14.4599   4
  -2   2  27-3.74367 5.44273   5
  -2  -2 -27 21.0728 14.4262   3
   2   2 -27-5.22360 12.3885   2
   2  -2  27 5.39263 7.83481   6
  -2  -2 -26 261.112 43.8227   4
  -2   2  26 228.972 39.1973   6
   2  -2  26 185.474 36.9174   6
   2   2 -26 266.179 42.4111   2
  -2  -2 -26 238.915 45.6059   3
  -2  -2 -25 13.3276 12.7749   4
  -2   2  25 21.9243 13.2689   6
   2  -2  25 30.5987 15.6216   6
  -2   2  25 24.3623 12.5613   5
   2   2 -25 40.0031 18.7462   2
  -2  -2 -25 47.8872 23.3310   3
  -2  -2 -24 8379.69 777.417   4
  -2   2  24 6540.24 761.592   5
   2  -2  24 8326.74 773.953   6
  -2   2  24 7461.19 768.350   6
  -2  -2 -24 8128.46 783.001   3
   2   2 -24 7514.97 769.623   2
  -2   2  23 51.0262 20.6729   6
  -2  -2 -23 116.992 29.8751   4
   2   2 -23 150.670 30.8582   2
  -2  -2 -23 91.2653 32.5732   3
  -2   2  23 61.6229 18.3916   5
  -2   2  22 20128.5 2177.72   6
  -2  -2 -22 23671.5 2197.84   3
  -2  -2 -22 24034.9 2189.83   4
  -2   2  22 20235.5 2173.80   5
   2  -2  22 23926.3 2200.51   2
  -2  -2 -21-8.18611 18.1570   4
   2   2 -21-7.19313 13.4845   2
  -2   2  21-4.83165 9.92284   5
   2  -2  21-11.0204 18.4774   2
   2   2 -21 11.8973 14.1057   1
   2  -2  21 8.31591 12.0757   6
  -2   2  21 5.96309 12.2458   6
  -2  -2 -21 10.2980 17.2664   3
   2   2 -21-7.48923 10.8756   3
  -2   2  20 27237.7 2646.46   5
  -2  -2 -20 31236.8 2665.89   4
   2  -2  20 17772.9 2642.54   5
   2   2 -20 26849.2 2657.47   3
  -2  -2 -20 33339.9 2680.20   3
   2  -2  20 24559.2 2668.36   2
   2  -2  20 32351.0 2667.05   6
  -2   2  20 28768.4 2651.55   6
   2  -2  20 29256.1 2668.62   1
   2   2 -20 20720.9 2666.84   1
   2  -2  19 19.6980 16.5478   6
   2  -2  19-16.0215 23.2876   1
  -2  -2 -19 9.29421 15.6197   1
   2   2 -19 8.50233 17.4918   2
   2   2 -19 20.9490 35.1393   1
   2   2 -19-8.51416 14.3153   3
  -2  -2 -19 23.0154 28.9605   3
   2  -2  19 11.4534 16.6648   2
  -2   2  19 10.9931 12.2384   5
   2  -2  19 40.9434 18.3778   5
  -2  -2 -19 19.0731 22.6373   1
   2  -2  19 10.4589 21.5031   1
   2   2 -19-12.7554 15.1602   1
   2   2 -18 60.4370 32.4565   1
  -2  -2 -18 18.1900 30.9316   1
   2  -2  18 23.2596 22.4036   1
   2  -2  18 62.7832 41.9277   1
  -2   2  18 57.9014 23.5708   1
  -2   2  18 22.9531 14.5536   5
   2  -2  18 37.5412 18.1624   5
  -2  -2 -18 30.4123 21.4476   4
   2   2 -18 83.3546 29.5059   2
   2   2 -18 80.6215 50.9509   1
  -2   2  18 66.9632 40.0281   1
  -2  -2 -18 73.7152 36.0494   3
   2   2 -18 125.687 36.4608   3
   2  -2  18 42.8417 25.9152   6
  -2   2  18 61.7292 23.7117   6
  -2  -2 -17 17.1520 20.3458   1
   2  -2  17 30.3593 33.6742   1
  -2  -2 -17-9.04946 15.1879   1
  -2   2  17 34.1989 18.9751   1
   2  -2  17 14.1343 11.8687   5
  -2   2  17 6.16886 14.6429   5
  -2  -2 -17-10.8236 18.1597   4
   2   2 -17 18.9883 31.8429   1
   2   2 -17 28.8267 21.3228   3
  -2  -2 -17 12.7059 21.3138   3
   2  -2  17 11.6166 13.7891   6
  -2   2  17 6.29189 12.9381   6
  -2  -2 -17 2.31796 5.09541   2
  -2   2  17-16.0392 30.0730   1
   2  -2  17 22.6370 21.2275   2
   2   2 -17-10.1198 18.9820   2
   2  -2  16 542.491 87.5503   6
  -2  -2 -16 567.404 81.6116   1
  -2  -2 -16 352.762 90.8040   1
   2  -2  16 229.291 77.5990   1
   2  -2  16 521.862 63.4428   5
  -2   2  16 474.735 70.9213   6
   2  -2  16 534.183 86.8167   2
  -2  -2 -16 461.417 60.2549   2
   2   2 -16 561.129 88.7772   2
  -2  -2 -16 670.569 95.2017   4
   2   2 -16 658.867 89.4801   3
  -2   2  16 423.121 73.9857   1
   2  -2  16 522.465 94.9151   1
   2   2 -16 696.445 95.4844   1
  -2   2  16 424.577 92.8588   1
   2   2 -16 472.191 101.455   1
   2  -2  15 263.969 55.4906   6
  -2   2  15 145.306 35.4340   6
  -2  -2 -15 253.510 65.5200   1
   2   2 -15 260.770 58.6891   1
   2  -2  15 147.755 44.9456   1
   2  -2  15 208.733 29.9898   5
  -2   2  15 225.240 40.9179   5
   2  -2  15 181.485 46.6049   2
   2   2 -15 271.449 55.9180   2
  -2  -2 -15 153.163 31.2758   2
  -2  -2 -15 218.366 55.2529   4
   2   2 -15 165.071 44.7554   3
   2   2 -15 332.625 76.3451   1
  -2   2  15 184.393 55.4285   1
  -2  -2 -15 203.421 45.2997   1
   2  -2  15 249.483 57.9312   1
  -2   2  15 84.3706 33.7109   1
   2  -2  14 27493.0 2903.34   5
   2  -2  14 30557.1 2904.87   5
   2  -2  14 26015.5 2928.99   2
  -2  -2 -14 31169.3 2913.44   2
   2  -2  14 33178.4 2953.40   6
  -2   2  14 27874.4 2919.19   6
  -2  -2 -14 28651.4 2948.22   4
   2   2 -14 30926.2 2935.81   1
   2  -2  14 31739.9 2942.32   1
  -2  -2 -14 30546.0 2952.20   1
   2   2 -14 28490.2 2940.59   3
  -2  -2 -14 18797.8 2927.63   3
  -2  -2 -14 30879.9 2927.95   1
   2   2 -14 29094.7 2953.97   1
  -2   2  14 32702.0 2926.70   5
   2  -2  14 30804.3 2947.43   1
   2  -2  13 102.914 34.7159   1
  -2  -2 -13 93.2631 41.3572   1
   2   2 -13 82.7791 32.2484   1
  -2   2  13 104.225 33.5807   1
   2  -2  13 85.5277 35.2527   1
  -2  -2 -13 118.923 31.8805   1
   2  -2  13 72.7593 13.9062   5
  -2   2  13 140.723 34.5873   5
  -2  -2 -13 57.1162 22.4852   2
   2   2 -13 139.470 44.7494   2
   2   2 -13 82.7832 44.2900   1
  -2  -2 -13 168.579 48.9842   4
   2  -2  13 101.960 39.7452   6
  -2   2  13 125.580 27.9537   6
   2  -2  13 103.363 33.8172   2
  -2   2  13 36.7785 33.8370   1
   2   2 -13 100.998 37.8526   3
  -2  -2 -13 107.074 45.5859   3
   2  -2  12 34061.2 3312.60   2
  -2   2  12 38555.7 3314.35   5
   2  -2  12 33123.0 3330.88   6
  -2   2  12 34826.1 3301.57   6
  -2  -2 -12 27952.5 3332.59   4
   2   2 -12 36901.6 3315.47   1
   2  -2  12 36620.9 3318.54   1
  -2  -2 -12 33955.1 3327.99   1
  -2   2  12 32256.0 3321.53   1
   2   2 -12 36613.5 3332.39   3
  -2  -2 -12 31495.5 3316.59   3
  -2  -2 -12 36005.1 3312.09   1
  -2   2  12 32689.2 3305.34   1
   2   2 -12 33687.5 3328.69   1
  -2  -2 -12 24496.9 3293.20   2
   2   2 -12 29589.0 3328.12   2
   2  -2  12 32773.2 3320.71   1
   2   2 -11 171.496 61.9529   3
   2  -2  11 179.503 44.7749   1
   2   2 -11 165.597 44.5456   1
   2  -2  11 87.6733 37.8360   1
  -2  -2 -11 178.500 37.1114   1
  -2   2  11 201.744 46.1604   5
   2   2 -11 158.187 55.3486   2
  -2  -2 -11 105.766 31.9004   2
  -2  -2 -11 203.504 62.1107   4
   2  -2  11 133.909 44.2857   6
  -2   2  11 156.973 35.3403   6
  -2   2  11 184.120 46.9486   1
  -2  -2 -11 121.992 39.3635   3
   2   2 -11 110.023 41.4758   1
  -2   2  11 160.573 41.5819   1
  -2  -2 -10 211182. 23384.3   2
   2   2 -10 213421. 23417.2   2
  -2   2  10 246440. 23390.1   1
   2   2 -10 228053. 23404.3   1
  -2  -2 -10 169803. 23417.1   4
   2  -2  10 243471. 23396.1   2
   2   2 -10 279488. 23426.6   3
  -2  -2 -10 253754. 23392.6   3
  -2   2  10 297274. 23409.7   5
  -2   2  10 264590. 23384.8   6
   2  -2  10 230544. 23415.2   6
  -2   2  10 179303. 23392.5   1
  -2  -2  -9 276.211 54.3668   5
   2   2  -9 426.318 85.3066   3
   2  -2   9 378.587 63.6763   2
   2  -2   9 308.054 60.3805   1
  -2   2   9 506.474 76.0070   5
   2   2  -9 250.510 69.9292   2
  -2  -2  -9 261.519 53.3009   2
  -2  -2  -9 265.293 50.4542   1
   2  -2   9 315.046 69.2369   6
  -2   2   9 373.616 52.5542   6
  -2   2   9 230.167 55.1986   1
   2   2  -9 292.620 57.3720   1
   2   2  -9 238.766 59.7840   1
  -2   2   9 295.065 54.6016   1
  -2  -2  -9 300.486 54.0295   3
  -2   2   8 1768.39 190.688   5
  -2   2   8 1450.97 167.063   1
  -2  -2  -8 1190.63 162.575   1
   2   2  -8 1335.29 180.170   1
   2  -2   8 1702.16 187.431   6
  -2   2   8 1535.51 158.943   6
   2   2  -8 1826.15 208.115   2
  -2  -2  -8 1445.73 168.662   2
  -2  -2  -8 874.238 198.152   4
  -2  -2  -8 1240.69 156.357   3
   2   2  -8 1608.38 201.119   3
  -2  -2  -8 1240.13 164.811   5
   2  -2   8 1679.72 177.936   2
   2  -2   8 1367.12 169.181   1
  -2   2   8 1311.25 175.132   1
   2   2  -8 1336.50 168.557   1
  -2   2   7 89.8231 17.9489   6
   2  -2   7 46.0075 28.3955   6
  -2   2   7 81.7765 23.8802   6
  -2  -2  -7 66.2688 25.3221   5
   2  -2   7 74.4858 28.8568   1
   2  -2   7 67.6455 29.1560   2
  -2   2   7 52.3796 32.0404   5
  -2  -2  -7 71.2804 19.2648   3
   2   2  -7 145.265 45.5674   2
  -2  -2  -7 133.730 56.6079   4
  -2  -2  -7 83.2069 26.5428   1
   2   2  -7 81.5420 29.2729   1
  -2   2   7 108.133 30.7075   1
   2   2  -7 65.3170 37.0706   3
  -2  -2  -6 1080.20 135.709   5
  -2   2   6 1170.80 155.356   5
   2  -2   6 1135.59 143.854   2
  -2   2   6 1433.29 143.485   1
   2   2  -6 1118.50 153.097   1
   2   2  -6 1013.78 116.737   4
  -2  -2  -6 1127.35 181.526   4
   2   2  -6 1205.38 166.487   3
  -2  -2  -6 1028.96 118.857   3
  -2  -2  -6 981.981 131.799   1
  -2   2   6 1876.20 173.385   1
  -2   2   6 1142.46 115.457   6
   2  -2   6 1092.60 140.567   6
  -2   2   6 658.851 116.099   6
   2  -2   6 1267.04 140.547   1
   2   2  -6 1348.45 142.035   1
  -2  -2  -5 104.037 35.4986   5
   2  -2   5 306.390 53.4920   2
  -2  -2  -5 182.252 38.7247   1
  -2   2   5 198.747 48.9733   1
   2   2  -5 207.233 55.0282   2
  -2  -2  -5 293.181 83.4748   4
   2   2  -5 136.778 26.5278   4
   2   2  -5 73.2491 40.1736   3
   2   2  -5 215.255 42.9658   1
   2  -2   5 194.422 39.1355   1
  -2  -2  -5 113.679 23.1604   3
   2   2  -5 105.311 42.8909   1
  -2   2   5 186.741 39.9997   1
  -2  -2  -4 28107.1 2979.81   5
  -2   2   4 35685.6 2983.07   1
   2   2  -4 38448.8 3016.63   2
   2   2  -4 24435.6 2961.93   4
  -2  -2  -4 41623.5 3068.11   4
   2  -2   4 27081.6 2974.42   6
   2   2  -4 28362.4 2993.03   3
  -2   2   4 34035.0 2989.87   1
   2  -2   4 27622.7 2979.82   1
  -2  -2  -4 23791.5 2970.38   1
   2  -2   4 32404.7 2984.94   2
   2  -2   4 32054.4 2980.96   1
   2   2  -4 34633.2 2983.11   1
   2   2  -4 32880.5 3000.85   1
  -2   2   3-2.12434 6.89828   6
   2  -2   3-7.01291 10.1833   6
  -2   2   3 3.80923 4.51778   6
   2  -2   3-7.87026 18.6612   1
  -2  -2  -3-9.56415 16.0356   5
   2   2  -3-9.72153 19.9625   3
  -2   2   3 12.5231 23.4746   5
   2   2  -3-12.4856 23.4043   2
  -2  -2  -3 47.3523 48.6165   4
   2   2  -3 12.9331 14.4561   4
  -2   2   3 10.3815 19.4603   4
   2  -2   3-8.85998 14.8551   1
  -2   2   3 9.25118 15.5109   1
  -2  -2  -3 7.68430 11.1581   1
   2   2  -3 8.37357 12.1588   1
   2   2  -3-11.8718 17.2380   1
  -2   2   2 7702.04 751.809   5
   2  -2   2 7128.35 741.156   2
  -2  -2  -2 9376.03 814.480   4
   2   2  -2 6016.32 724.340   4
  -2   2   2 6167.63 747.602   4
   2  -2   2 6509.96 748.605   3
   2   2  -2 7720.15 734.866   3
   2  -2   2 7145.79 736.878   1
   2   2  -2 7010.32 748.740   1
   2   2  -2 6671.12 735.865   1
  -2  -2  -2 6868.67 743.116   5
   2  -2   2 6957.90 731.417   6
  -2   2   2 8018.67 723.424   6
   2   2  -2 8518.76 757.897   2
  -2  -2  -2 6779.32 739.774   1
  -2   2   2 7456.94 741.784   1
   2  -2   2 7194.58 740.282   1
   2   2  -1 923.943 127.734   2
  -2  -2  -1 853.513 125.920   5
  -2  -2  -1 1011.58 125.068   1
   2   2  -1 735.826 123.984   1
   2  -2   1 1084.11 125.475   1
   2   2  -1 963.174 127.514   1
  -2   2   1 783.956 116.914   1
   2   2  -1 986.353 107.248   3
   2  -2   1 727.153 124.882   3
   2  -2   1 830.660 115.647   1
  -2   2   1 1221.91 134.461   5
  -2   2   1 814.350 128.283   4
   2   2  -1 669.030 108.337   4
   2  -2   1 959.340 124.396   2
  -2   2   1 1017.06 113.227   6
   2   2   0 600838. 62382.4   2
  -2  -2   0 614591. 62385.0   5
  -2   2   0 624492. 62382.4   4
   2   2   0 665311. 62382.8   1
  -2   2   0 634622. 62374.3   1
   2  -2   0 670937. 62383.6   1
  -2  -2   0 652535. 62385.1   1
   2  -2   0 684928. 62395.6   3
   2  -2   0 581358. 62374.3   1
   2   2   0 641429. 62382.3   1
   2  -2   0 593352. 62360.5   5
  -2   2   0 611260. 62369.0   5
   2  -2   0 631117. 62377.0   2
   2  -2   0 622586. 62361.9   6
  -2   2   0 645676. 62372.7   6
   2   2   1 953.659 132.403   6
   2  -2  -1 824.778 119.823   2
   2   2   1 1024.30 130.725   2
  -2   2  -1 973.641 128.426   4
   2   2   1 1087.72 128.924   1
   2  -2  -1 1011.02 126.612   1
  -2   2  -1 719.956 114.972   1
  -2  -2   1 989.022 128.625   1
   2  -2  -1 925.373 134.365   3
  -2  -2   1 936.877 103.375   3
  -2  -2   1 999.936 132.796   5
  -2   2  -1 970.430 111.105   5
   2  -2  -1 1148.63 118.695   5
   2   2   1 743.836 121.650   1
   2  -2  -1 881.401 121.527   1
   2  -2  -1 835.150 105.470   6
  -2   2  -1 1079.28 129.752   6
   2   2   2 7777.93 757.664   6
   2  -2  -2 8887.07 751.616   2
  -2   2  -2 7031.66 724.395   5
  -2   2  -2 7277.30 750.611   4
  -2  -2   2 10145.2 799.244   4
   2  -2  -2 6788.48 724.024   6
  -2   2  -2 8097.49 759.954   6
  -2  -2   2 8117.70 762.151   6
   2  -2  -2 7289.44 759.404   3
  -2   2  -2 7274.25 747.852   1
   2  -2  -2 5881.24 742.449   1
   2   2   2 7085.14 749.110   1
   2  -2  -2 7175.44 740.638   1
  -2  -2   2 7490.00 750.480   1
  -2   2  -2 7296.12 740.591   1
   2   2   2 6973.92 747.002   1
  -2  -2   2 6649.55 724.242   3
  -2  -2   3-3.87198 9.74493   3
   2   2   3 9.89168 21.9422   1
  -2   2  -3 4.78215 8.51249   5
   2   2   3 28.3117 22.3793   1
  -2   2  -3 7.79929 14.6245   1
  -2  -2   3-10.4129 15.1240   1
  -2  -2   3-11.3786 21.3324   5
  -2   2  -3 4.01283 6.52525   5
   2   2   3 7.92214 17.5747   2
  -2   2  -3-9.80980 14.2485   4
   2  -2  -3 12.8247 24.0427   3
   2  -2  -3 8.64990 14.5072   2
  -2  -2   3 11.9936 14.2238   6
   2  -2  -3-7.76151 17.2185   1
  -2   2  -3 8.99902 18.4824   1
   2  -2  -3 8.60716 20.4115   1
  -2  -2   4 31267.7 3076.26   5
  -2   2  -4 29074.1 3036.36   5
  -2  -2   4 33439.6 3082.96   6
   2   2   4 33516.0 3060.96   2
  -2  -2   4 34409.9 3080.28   4
  -2   2  -4 30543.0 3069.32   4
  -2  -2   4 35331.9 3078.74   1
   2   2   4 27898.9 3065.76   1
  -2   2  -4 19120.3 3060.23   1
   2  -2  -4 33253.2 3082.99   3
  -2  -2   4 32070.6 3050.92   3
   2  -2  -4 33894.8 3065.43   2
   2  -2  -4 33297.6 3061.40   1
   2   2   4 31554.6 3069.14   1
   2  -2  -4 30098.0 3065.21   1
  -2   2  -4 32508.5 3068.02   1
   2   2   5 214.764 43.5454   6
   2   2   5 197.199 48.9473   1
  -2   2  -5 180.666 40.9449   1
  -2  -2   5 293.433 55.6463   1
  -2  -2   5 257.796 49.7812   5
  -2  -2   5 222.749 49.1312   6
   2  -2  -5 176.999 39.8364   2
   2   2   5 180.486 37.2562   2
  -2  -2   5 113.823 40.9868   4
   2  -2  -5 138.400 36.4362   1
   2   2   5 195.635 43.0528   1
  -2   2  -5 131.527 38.3071   1
   2  -2  -5 225.634 53.7461   3
  -2  -2   5 183.494 37.6078   3
   2   2   5 114.558 23.2812   3
  -2   2  -5 205.327 44.0646   3
   2  -2  -5 94.8448 40.2054   1
  -2  -2   6 1254.46 157.693   5
  -2   2  -6 1318.20 152.332   1
   2   2   6 1417.39 156.650   6
  -2  -2   6 1249.89 163.217   6
   2   2   6 1334.79 146.207   2
  -2   2  -6 1486.22 157.178   4
  -2  -2   6 893.706 143.529   4
   2   2   6 1131.89 151.893   1
   2  -2  -6 1334.45 169.350   3
   2   2   6 1210.63 135.677   3
  -2   2  -6 1219.62 152.815   3
   2   2   6 1344.09 161.324   1
  -2   2  -6 1101.17 151.416   1
  -2  -2   6 1085.60 152.694   1
   2  -2  -6 1045.25 156.091   1
   2  -2  -6 1086.19 146.765   1
   2  -2  -6 1397.63 155.508   2
  -2  -2   7 157.980 38.0952   5
   2   2   7 83.6945 27.3774   1
   2   2   7 81.6064 23.9714   2
   2  -2  -7 74.5157 28.3484   2
  -2  -2   7 83.6116 25.2500   4
  -2   2  -7 124.646 37.2990   4
  -2   2  -7 116.846 29.3981   3
   2   2   7 77.8502 21.9163   3
   2  -2  -7 98.0805 28.3029   1
  -2  -2   7 77.4702 27.2035   1
  -2   2  -7 81.4873 26.7344   1
   2   2   7 50.7071 24.1443   6
  -2  -2   7 117.896 34.8020   6
   2  -2  -7 47.3921 26.6904   1
   2  -2  -8 1700.71 168.938   2
  -2  -2   8 1232.77 163.774   5
  -2   2  -8 1327.76 164.736   1
  -2  -2   8 1403.40 172.241   1
   2  -2  -8 1478.89 168.879   1
   2   2   8 1425.10 150.520   2
  -2   2  -8 1267.92 158.283   4
   2   2   8 1276.00 161.238   1
   2   2   8 1120.85 151.709   3
  -2   2  -8 1295.28 159.329   3
   2   2   8 1290.36 160.620   6
  -2  -2   8 1179.19 164.415   6
   2   2   8 1403.68 166.908   1
  -2   2  -8 1443.33 165.966   1
   2  -2  -9 308.222 42.0356   6
   2   2   9 175.443 45.9083   3
  -2   2  -9 259.358 51.3051   3
   2   2   9 357.708 56.2616   6
  -2  -2   9 302.191 58.8424   5
   2   2   9 440.588 70.0107   1
  -2   2  -9 372.631 62.5785   1
   2  -2  -9 347.745 57.6711   2
  -2   2  -9 313.119 53.7896   4
  -2  -2   9 227.101 54.8731   1
   2  -2  -9 431.637 66.9516   1
  -2  -2   9 215.842 52.7447   6
  -2   2  -9 319.678 57.9592   1
   2   2   9 334.559 58.0045   1
  -2  -2  10 233841. 23981.3   5
   2  -2 -10 248008. 23975.6   2
   2   2  10 245261. 23959.6   2
   2  -2 -10 253847. 23987.0   4
  -2   2 -10 241311. 23979.0   1
  -2  -2  10 227902. 23987.5   1
   2  -2 -10 241380. 23982.4   1
  -2   2 -10 244898. 23970.9   4
   2   2  10 240964. 23974.2   6
   2   2  10 263075. 23987.0   1
  -2   2 -10 242208. 23978.7   1
  -2  -2  10 262640. 23986.8   1
   2   2  10 225554. 23975.1   1
  -2   2 -10 238131. 23973.2   3
   2  -2 -10 225259. 23958.7   6
  -2  -2  11 112.983 36.3800   6
   2   2  11 128.305 35.8188   6
   2  -2 -11 168.392 28.4510   6
   2   2  11 205.996 41.8966   1
  -2   2 -11 182.727 42.7446   1
  -2  -2  11 240.571 47.7966   5
   2  -2 -11 76.4264 34.7479   3
   2  -2 -11 122.234 42.0016   4
  -2   2 -11 89.4394 29.8418   4
  -2   2 -11 114.527 34.4293   3
  -2  -2  11 125.603 39.7056   1
   2  -2 -11 151.729 40.6903   1
  -2   2 -11 175.068 42.3981   1
   2   2  11 152.736 44.9856   1
  -2  -2  11 93.7670 39.6890   1
   2   2  11 165.912 26.2615   2
  -2  -2  12 34587.8 3456.01   1
  -2   2 -12 35732.1 3451.77   1
   2  -2 -12 34694.4 3438.02   2
  -2   2 -12 33067.6 3433.14   4
   2   2  12 32719.8 3421.56   2
  -2   2 -12 36806.3 3442.93   3
   2  -2 -12 32628.8 3450.71   3
  -2  -2  12 36453.4 3451.48   5
  -2  -2  12 32988.2 3444.56   6
   2   2  12 35451.2 3439.71   6
   2   2  12 36211.7 3452.04   1
  -2   2 -12 33173.4 3447.37   1
  -2  -2  12 35991.7 3453.30   1
  -2  -2  13 56.0943 26.6827   6
   2   2  13 94.6776 27.7248   6
  -2   2 -13 121.600 30.8242   3
  -2  -2  13 167.354 40.4399   5
   2   2  13 142.116 35.5249   1
  -2   2 -13 87.7666 35.8032   1
   2   2  13 79.6197 17.8956   2
   2  -2 -13 155.654 44.8542   4
  -2   2 -13 72.9301 26.3578   4
   2  -2 -13 68.3360 26.8562   2
  -2  -2  13 65.9938 33.4353   1
   2  -2 -13 121.921 37.3189   3
   2  -2 -13 142.509 39.4213   1
  -2  -2  13 118.351 40.8979   1
  -2   2 -13 106.656 38.1670   1
   2   2  13 127.877 40.1745   1
   2  -2 -14 32679.6 2783.34   4
   2  -2 -14 18192.3 2744.20   2
  -2  -2  14 29147.0 2777.75   1
   2  -2 -14 31721.4 2774.61   1
   2   2  14 25220.2 2755.67   6
  -2  -2  14 27131.4 2763.88   6
   2  -2 -14 28879.1 2774.67   3
  -2   2 -14 30669.3 2760.43   3
   2   2  14 27930.0 2751.99   5
   2   2  14 30412.1 2766.88   1
  -2   2 -14 29508.8 2772.73   1
  -2  -2  14 33187.0 2778.55   1
  -2   2 -15 121.563 43.9996   1
   2   2  15 313.252 53.7560   1
  -2  -2  15 210.564 56.3697   1
  -2  -2  15 236.205 48.5000   6
   2   2  15 191.379 40.1710   6
  -2   2 -15 213.341 43.5009   3
  -2   2 -15 150.412 47.5368   1
   2   2  15 186.134 50.4225   1
  -2  -2  15 240.929 55.0429   5
   2   2  15 197.749 28.7590   2
   2   2  15 259.774 43.6079   5
   2  -2 -15 127.192 48.0722   4
  -2   2 -15 198.601 38.3760   4
   2  -2 -15 92.7325 41.2333   3
  -2  -2  15 164.606 48.1787   1
   2  -2 -15 153.285 46.3397   1
   2  -2 -15 100.776 31.9427   2
   2   2  16 484.308 80.5448   6
  -2  -2  16 594.300 88.9684   6
   2   2  16 475.619 63.7966   2
  -2  -2  16 848.950 105.855   5
   2   2  16 615.066 78.7813   5
  -2   2 -16 362.362 88.9792   1
   2   2  16 609.482 91.1530   1
   2  -2 -16 613.614 97.6000   4
  -2   2 -16 525.441 76.2998   4
   2  -2 -16 583.419 93.8915   3
  -2   2 -16 797.875 94.1851   3
   2  -2 -16 659.824 96.9222   1
  -2   2 -16 543.301 92.3909   1
   2  -2 -16 331.253 88.7354   1
   2   2  16 459.154 97.4596   1
  -2  -2  16 762.061 103.156   1
  -2  -2  17 20.6375 17.3485   6
   2   2  17 16.7104 15.7149   6
  -2   2 -17 19.3396 19.8979   3
  -2  -2  17 26.7059 25.0631   5
   2   2  17 2.29017 7.04167   2
   2   2  17 5.89997 14.0487   5
  -2   2 -17 12.4403 20.8972   1
   2  -2 -17 15.6639 29.3901   1
   2   2  17-14.1384 26.5336   1
   2  -2 -17 12.6602 21.2652   4
  -2   2 -17 19.5327 16.4250   4
  -2  -2  17 38.1764 23.8886   1
   2  -2 -17 34.9703 21.8885   1
   2   2  17 21.9268 22.5492   1
  -2  -2  17-14.2460 20.7250   1
  -2   2 -17 13.1001 19.0648   1
   2  -2 -17 12.6876 15.0969   3
   2  -2 -17 4.71307 13.7473   2
  -2  -2  18 94.5014 32.2986   6
  -2   2 -18 25.9740 22.5849   1
   2   2  18 69.0149 31.0764   1
  -2  -2  18 29.6641 39.7733   1
  -2  -2  18 98.7342 41.3964   5
   2   2  18 88.8497 23.0021   5
   2  -2 -18-15.7565 27.0895   1
   2   2  18 30.6372 26.3740   1
   2  -2 -18 37.0429 21.5533   4
  -2   2 -18 34.1398 21.4916   4
  -2  -2  18 64.9809 34.9700   1
   2  -2 -18 58.7565 33.2182   1
   2  -2 -18 52.5616 33.5864   3
   2  -2 -18 36.4800 20.1355   2
  -2   2 -19 22.0478 22.6727   3
  -2  -2  19-14.6139 21.2576   5
   2  -2 -19 14.7986 17.5910   1
  -2   2 -19-12.6176 15.0134   1
  -2  -2  19 21.1644 23.5054   6
   2   2  19 6.07943 11.4678   5
   2  -2 -19 23.7546 24.4225   4
  -2   2 -19 29.8507 19.8245   4
   2   2  19 9.10747 13.2858   6
  -2  -2  19 13.0839 21.9738   1
   2  -2 -19 12.8604 26.4385   3
  -2  -2  19 14.8239 17.6209   1
  -2   2 -19 12.5015 18.1971   1
   2  -2 -19 13.5386 12.4340   2
  -2   2 -20 32046.0 2515.19   3
   2  -2 -20 25433.9 2508.50   3
   2   2  20 29086.9 2488.33   5
  -2  -2  20 21158.7 2506.75   1
  -2   2 -20 25934.2 2491.71   4
  -2  -2  20 22376.2 2502.77   1
   2  -2 -20 26900.1 2505.30   4
  -2  -2  20 27986.5 2502.80   6
   2   2  20 24506.5 2493.36   6
  -2  -2  21-10.1531 17.0233   6
   2  -2 -21 12.8779 24.1399   3
  -2  -2  21 14.5286 21.0957   5
   2   2  21-7.03019 15.5932   5
  -2   2 -21 12.1464 17.6370   3
   2  -2 -21-10.6261 15.4296   4
  -2  -2  22 16229.4 1601.18   6
   2   2  22 10929.3 1590.94   6
  -2   2 -22 12151.2 1590.04   4
  -2  -2  22 27156.4 1649.20   5
   2  -2 -22 24939.0 1621.03   4
  -2   2 -22 14590.1 1604.12   3
   2  -2 -22 15848.5 1610.40   3
   2  -2 -23 63.6650 26.9457   4
  -2   2 -23 60.9460 26.8520   4
  -2  -2  23 37.7722 20.1121   6
   2  -2 -23 72.1162 32.3066   3
  -2   2 -23 22.9775 24.1876   3
   2   2  23 68.3518 28.8540   6
   2   2  23 49.8148 22.9512   5
  -2   2 -24 5813.32 742.782   3
   2  -2 -24 6606.05 750.409   3
   2  -2 -24 8124.17 746.619   4
  -2   2 -24 7203.18 741.239   4
   2   2  24 6809.68 734.195   5
   2   2  24 6581.21 743.715   6
  -2   2 -25 49.7353 19.0699   4
   2   2  25 32.2757 18.1433   6
   2  -2 -25 31.6212 23.5674   3
   2   2  25 5.65079 9.93307   5
  -2  -2  25 21.2328 20.1228   5
  -2  -2  25 33.6431 18.8916   6
  -2   2 -25 47.4373 24.0457   3
   2  -2 -25 39.0432 17.5742   4
   2  -2 -26 242.699 50.1302   3
   2   2  26 160.727 34.4547   5
  -2  -2  26 331.540 56.8440   5
  -2  -2  26 227.668 44.1918   6
  -2   2 -26 203.223 43.0689   3
   2   2  26 154.849 38.3793   6
   2  -2 -27 9.26830 17.3769   3
   2   2  27 13.8744 10.9714   5
  -2  -2  27-7.44636 6.25232   6
  -2  -2  27 8.40260 15.7545   5
   2  -2 -27 6.72584 9.77214   4
   2   2  27-6.50453 9.45102   6
   2   2  28 431.449 56.0177   5
  -2  -2  28 479.306 69.0521   5
   2   2  28 344.319 57.6392   6
  -2  -2  28 454.622 63.5319   6
   2  -2 -28 347.245 58.8100   4
   2  -2 -28 504.715 70.5989   3
  -2  -2  29-6.35777 10.6635   6
   2  -2 -29 5.78484 9.70330   4
   2   2  29 5.25284 10.7902   6
   2   2  29 3.81102 8.45771   5
  -2   2 -29 6.15371 10.3215   3
   2  -2 -29 7.60486 11.0460   3
  -2  -2  29-6.85894 17.2519   5
   2   2  30 2253.47 257.113   5
  -2  -2  30 2953.60 271.261   5
  -2  -2  30 2748.17 267.928   6
   2   2  30 2379.49 262.581   6
  -2   2 -30 2350.93 264.794   3
   2   2  31 3.26571 9.08006   5
  -2  -2  31-5.44763 9.13381   5
  -2  -2  32 7329.27 748.015   5
  -2  -3 -30-7.21009 14.8225   3
  -2  -3 -29 142.497 28.8418   4
  -2  -3 -29 88.0697 28.6785   3
   2   3 -29 106.307 25.6359   3
   2   3 -29 138.779 27.2435   2
   2   3 -28 4.88487 12.2931   2
  -2   3  28 3.47603 7.72265   5
  -2  -3 -28 5.59824 10.5034   4
  -2  -3 -28 8.43767 15.8226   3
   2   3 -28 4.88579 8.20379   3
   2   3 -27-5.11812 9.59388   2
  -2   3  27 3.57650 5.99644   5
  -2  -3 -27 5.93682 9.95366   4
   2   3 -27-5.21059 8.73608   3
  -2  -3 -27-9.32871 19.1555   3
   2  -3  26-6.68799 11.2130   6
  -2   3  26 3.77870 7.08310   5
   2   3 -26-5.51987 9.25453   3
  -2  -3 -26-10.2681 17.2154   3
  -2  -3 -26 6.10656 10.2382   4
  -2  -3 -25 6.48798 9.42437   4
   2   3 -25 5.65963 14.2359   2
   2  -3  25 7.31466 10.6242   6
  -2   3  25-3.90419 8.02159   5
  -2  -3 -25 33.6691 26.6118   3
   2   3 -25 5.69255 11.6923   3
  -2  -3 -24-6.48742 12.1629   4
   2   3 -24 12.1006 13.4212   2
   2  -3  24-8.00138 11.6202   6
  -2   3  24 4.14047 8.50534   5
   2   3 -24 6.04047 13.3994   3
  -2  -3 -24 12.1310 17.6154   3
  -2  -3 -23 6.91590 12.9805   4
   2   3 -23 12.8831 14.3021   2
   2  -3  23 8.75054 12.7226   6
   2   3 -23 6.33822 10.6471   3
  -2   3  23 4.29061 7.22384   5
  -2   3  22 5.17448 7.55236   6
   2  -3  22 9.55078 13.8887   6
  -2   3  22 4.57917 8.61789   5
   2   3 -22 20.2729 17.0120   3
  -2  -3 -22-13.5348 19.6671   3
   2   3 -21 28.8617 17.5054   3
  -2  -3 -21-13.8205 20.4066   3
  -2  -3 -21 22.6346 17.1398   4
   2   3 -21 72.2460 23.7474   2
  -2   3  21 20.8088 14.2804   6
   2  -3  21 30.9799 23.2018   6
   2  -3  21 33.6312 26.8378   2
  -2   3  21 48.9911 15.8077   5
  -2  -3 -20 8.10172 11.7665   4
  -2   3  20-5.30078 12.5713   6
   2  -3  20 11.1400 20.8835   6
  -2  -3 -20 13.7234 16.2717   3
   2   3 -20 7.69438 14.4255   3
   2   3 -20-7.81231 14.6465   2
   2  -3  19 547.616 82.4417   6
  -2   3  19 452.955 63.4456   6
   2   3 -19 602.926 78.5596   2
   2  -3  19 426.609 79.5673   2
   2   3 -19 412.023 68.8199   3
  -2  -3 -19 357.002 77.1210   3
  -2   3  19 387.346 61.4868   5
  -2  -3 -19 497.441 72.4739   4
  -2  -3 -18 8.94461 15.0292   4
   2   3 -18-8.95009 18.4048   2
  -2   3  18 16.8108 13.3234   6
   2  -3  18 12.5491 21.0629   6
  -2  -3 -18 12.3516 23.1741   3
   2   3 -18 26.3846 20.8766   3
  -2   3  18 5.85666 13.0274   5
  -2  -3 -17 74.6779 28.2160   4
   2   3 -17 78.5238 31.7677   2
   2  -3  17 130.328 40.1626   6
  -2   3  17 80.5882 24.4313   6
   2  -3  17 97.6057 39.5507   1
  -2  -3 -17 78.5864 32.1809   3
   2  -3  17 62.9318 35.8595   2
   2   3 -17 108.348 37.1655   1
  -2   3  17 56.9526 21.9873   5
   2   3 -17 84.9790 28.5157   3
  -2   3  16 6.85184 14.0700   5
   2   3 -16 10.0996 18.9319   1
   2  -3  16 8.67693 17.8175   1
   2  -3  16-11.8383 19.8483   2
  -2  -3 -16-10.1437 17.0071   4
   2   3 -16 16.5539 27.7542   1
  -2   3  16-14.5755 27.3217   1
  -2  -3 -16-9.96765 18.6845   3
  -2   3  16 5.87019 12.0543   6
   2  -3  16-13.2950 19.3043   6
   2   3 -16 10.1411 17.0027   3
   2   3 -15 43.7354 26.2997   3
  -2  -3 -15 35.9844 19.5848   1
  -2   3  15 6.98119 13.8140   1
  -2   3  15 76.1910 25.1295   5
   2   3 -15 18.8626 24.1279   1
   2  -3  15 47.5475 26.8070   1
   2  -3  15 12.1236 20.8024   2
  -2  -3 -15 55.2652 29.6329   4
   2   3 -15 83.2253 36.2070   2
  -2   3  15 26.1991 27.2600   1
  -2  -3 -15 45.6696 22.1044   3
   2  -3  15 39.9098 27.6729   6
   2   3 -15 14.8172 25.2333   1
   2   3 -14-11.7362 17.1176   3
  -2   3  14 7.01186 15.6360   1
  -2  -3 -14 13.9000 19.3910   1
  -2   3  14 24.8352 20.8822   5
   2   3 -14 35.0047 24.3849   1
   2  -3  14 38.5490 21.4360   1
   2  -3  14 11.3030 23.2661   2
  -2  -3 -14 23.6129 22.1903   4
   2   3 -14 12.5254 23.5346   2
  -2   3  14-12.1903 22.9080   1
  -2  -3 -14-7.84675 17.4788   3
   2  -3  14 39.1699 26.8593   6
   2   3 -14 41.4491 32.7994   1
  -2   3  13 303.986 52.3812   5
   2   3 -13 256.442 47.2655   1
   2  -3  13 137.207 42.0431   2
   2   3 -13 149.621 47.0720   1
   2   3 -13 260.800 57.1963   2
  -2   3  13 164.710 46.2378   1
  -2  -3 -13 209.536 39.9087   3
  -2   3  13 125.517 34.3314   1
   2   3 -13 101.875 38.7059   3
   2  -3  13 251.904 54.0613   6
  -2   3  13 88.6586 32.3255   6
  -2   3  12 30.0980 23.9249   5
  -2  -3 -12 31.5645 23.4754   1
   2  -3  12 26.3680 20.9961   1
   2  -3  12 74.7126 33.5751   2
  -2  -3 -12 28.4141 33.7824   4
   2   3 -12 59.6688 37.6019   2
  -2   3  12 12.0638 12.6469   6
   2  -3  12 36.1088 24.8470   6
  -2  -3 -12 19.1878 15.3790   1
  -2   3  12 33.0381 19.3576   1
  -2  -3 -12-5.91503 10.2412   3
   2   3 -12 27.1994 25.6202   3
   2   3 -12 11.8267 19.9926   1
   2  -3  11 334.910 59.3402   2
  -2  -3 -11 300.126 58.9950   1
   2   3 -11 368.517 53.0835   1
   2  -3  11 235.121 50.2609   1
  -2  -3 -11 344.598 51.0130   1
   2  -3  11 337.240 56.3551   1
  -2   3  11 311.236 48.7578   1
  -2   3  11 273.267 58.8015   5
  -2  -3 -11 468.761 84.3745   4
   2   3 -11 384.007 77.3829   2
  -2   3  11 148.127 45.1184   1
  -2  -3 -11 195.845 41.9637   3
  -2   3  11 176.337 40.5903   6
   2  -3  11 316.998 62.6364   6
   2   3 -11 231.144 60.8608   3
  -2   3  10 3.98547 11.0813   6
  -2  -3 -10-7.28238 14.9539   5
   2  -3  10 18.0192 15.1057   1
  -2  -3 -10 11.7411 13.0208   1
  -2   3  10 5.80539 12.8762   1
   2   3 -10-15.5617 22.5953   3
   2  -3  10-9.77721 20.0767   2
   2  -3  10-7.45101 15.3001   1
   2   3 -10-6.75139 11.3197   1
  -2  -3 -10-9.97511 16.7244   1
  -2   3  10 12.4798 20.9237   5
  -2  -3 -10 16.9005 20.0362   4
   2   3 -10 16.8561 31.5965   2
  -2   3  10 8.56920 14.3673   1
  -2  -3 -10-5.04386 10.3575   3
   2   3 -10 10.8771 18.2366   1
  -2   3  10-4.64958 10.3129   6
   2   3  -9 729.888 110.594   3
   2  -3   9 510.265 79.6947   1
  -2  -3  -9 566.347 79.7071   5
   2  -3   9 509.809 85.1036   2
  -2  -3  -9 581.649 74.5209   1
  -2  -3  -9 642.186 90.7995   1
  -2   3   9 434.251 91.7743   5
  -2  -3  -9 853.835 130.499   4
   2   3  -9 555.934 91.9188   1
  -2  -3  -9 547.389 71.3689   3
   2   3  -9 642.245 114.675   2
  -2   3   9 539.794 66.3255   6
  -2   3   9 561.497 70.6283   6
   2   3  -9 515.946 75.3982   1
   2  -3   9 651.145 81.3559   1
  -2   3   9 277.127 71.6576   1
  -2  -3  -8 94.2740 26.6522   5
   2   3  -8 34.6136 33.3496   3
   2  -3   8 117.950 28.1242   1
  -2  -3  -8 122.645 34.0710   1
  -2   3   8 71.1435 17.7744   6
   2  -3   8 29.7535 27.4042   2
   2   3  -8 64.4301 30.8404   1
  -2   3   8 65.8817 22.6045   1
  -2  -3  -8 60.8758 51.6139   4
  -2  -3  -8 79.2346 21.0097   3
   2  -3   8 148.977 34.8901   6
  -2   3   8 45.1694 17.4982   6
  -2   3   8 69.3549 25.3770   1
   2   3  -8 108.416 27.3076   1
   2  -3   8 82.6002 26.1354   1
  -2  -3  -8 86.3359 23.9017   1
  -2  -3  -7 1177.58 138.125   5
  -2   3   7 1277.65 167.691   5
  -2   3   7 971.197 123.228   1
   2   3  -7 1411.95 179.511   2
   2   3  -7 945.049 111.014   4
  -2  -3  -7 1474.26 194.987   4
  -2   3   7 1287.84 142.623   1
   2  -3   7 995.636 133.852   1
  -2  -3  -7 1068.66 122.082   3
   2  -3   7 1360.25 141.541   6
  -2   3   7 925.985 118.555   6
   2   3  -7 538.052 141.241   3
   2  -3   7 1297.93 146.102   2
   2   3  -7 1391.50 134.110   1
   2  -3   7 1254.30 131.110   1
  -2  -3  -7 1214.67 146.671   1
   2   3  -7 1377.48 151.706   1
  -2   3   6 32.6723 12.5315   6
   2  -3   6 58.6934 24.4923   6
   2   3  -6 33.0215 31.0620   3
   2  -3   6 29.4555 18.0016   1
  -2   3   6 28.9069 11.4159   6
  -2  -3  -6 25.4918 21.5329   5
  -2   3   6 17.8100 44.8680   5
   2  -3   6 19.7769 22.0909   2
   2   3  -6 32.3939 43.0182   2
   2   3  -6 22.4744 9.89679   4
  -2  -3  -6 47.0627 55.8567   4
  -2   3   6 24.3246 17.5038   1
   2   3  -6-10.9294 18.5142   1
  -2  -3  -6-9.60582 18.1995   1
   2   3  -6 30.6998 18.0255   1
  -2  -3  -6 14.3086 10.7198   3
  -2  -3  -6 42.2344 16.1748   1
  -2   3   6 8.35769 17.3646   1
   2  -3   6 23.6625 21.0760   1
   2  -3   5 483.221 70.4991   6
  -2   3   5 388.687 60.9477   1
   2   3  -5 493.443 91.9140   3
  -2  -3  -5 396.858 68.5851   5
   2  -3   5 499.924 77.2167   2
  -2   3   5 448.939 56.8372   6
  -2   3   5 526.349 59.1428   6
  -2   3   5 416.834 94.3924   5
   2   3  -5 378.804 54.2097   4
  -2  -3  -5 568.678 118.859   4
  -2  -3  -5 437.777 55.4306   3
   2   3  -5 677.438 105.680   2
   2  -3   5 533.685 66.8907   1
   2   3  -5 458.119 65.4595   1
   2   3  -5 631.418 85.5153   1
  -2  -3  -5 455.657 63.4967   1
  -2   3   5 525.862 73.7937   1
  -2   3   4 47.2706 15.6447   6
  -2  -3  -4 53.8306 22.2932   5
   2  -3   4 59.6430 29.6267   2
  -2   3   4 19.4754 37.1102   5
   2   3  -4 101.015 36.8991   2
   2   3  -4 59.3118 15.8085   4
  -2  -3  -4 100.572 52.0572   4
  -2   3   4 55.8564 20.6151   1
   2   3  -4 108.388 34.7040   1
   2   3  -4 107.528 25.7488   1
   2  -3   4 34.8588 20.4986   1
  -2  -3  -4 68.1064 19.2966   1
   2  -3   4 101.760 28.6272   6
  -2  -3  -3 1327.94 169.347   5
   2  -3   3 1617.35 177.520   2
  -2   3   3 1452.73 206.425   5
  -2   3   3 1499.03 158.113   1
   2   3  -3 1175.70 149.515   4
   2  -3   3 1372.98 164.200   6
  -2   3   3 1290.26 151.009   6
   2  -3   3 1343.58 156.299   1
  -2  -3  -3 1233.68 167.204   1
   2   3  -3 1611.73 173.681   1
   2   3  -3 1542.55 162.444   1
   2   3  -3 1764.09 192.125   2
   2  -3   3 1220.00 158.793   1
  -2  -3  -3 1523.70 159.422   1
  -2   3   3 1468.22 171.981   4
   2  -3   2 125.358 29.1212   1
   2  -3   2 231.731 47.6472   2
  -2   3   2 178.441 29.8458   6
  -2   3   2 266.606 70.7236   5
   2   3  -2 170.414 48.5319   2
  -2  -3  -2 160.450 62.9681   4
  -2   3   2 165.069 40.7953   4
   2  -3   2 145.754 44.1734   3
   2   3  -2 106.855 27.5760   3
  -2  -3  -2 183.349 41.6793   1
  -2   3   2 172.762 34.8802   1
   2   3  -2 181.753 42.4198   1
   2  -3   2 219.672 40.6089   6
  -2   3   2 179.675 34.8878   1
  -2  -3  -2 150.190 31.9883   1
   2  -3   2 136.563 31.4024   1
   2   3  -1 5.43919 14.4228   3
   2  -3   1 5.14550 10.5712   1
  -2   3   1 4.02931 10.1389   6
  -2   3   1 20.3289 34.0847   5
   2  -3   1 10.2204 22.6706   2
   2  -3   1-6.44865 12.0926   1
  -2   3   1 10.9479 14.5150   1
  -2  -3  -1-6.40837 12.0172   1
   2   3  -1 10.9392 18.3436   2
  -2  -3  -1 60.5139 50.7294   4
   2  -3   1-11.2519 18.8678   3
   2   3  -1 3.62306 9.11791   3
  -2   3   1-9.63863 19.7948   4
  -2  -3  -1-8.29812 13.9167   1
   2   3  -1 7.95857 16.3456   1
  -2   3   1 4.94633 9.27804   1
  -2  -3  -1 9.86922 16.5501   5
   2  -3   1 6.42115 12.0411   6
   2  -3   0-4.96557 12.4901   1
  -2  -3   0 6.90684 11.5824   1
   2  -3   0-6.31746 11.8444   1
  -2   3   0-5.13013 12.9039   1
  -2  -3   0 10.1063 16.9458   5
   2  -3   0-10.0760 18.8887   2
  -2   3   0 19.5095 16.3564   5
   2  -3   0 5.85251 12.9826   6
  -2  -3   0 16.8118 42.2803   4
   2  -3   0 11.5888 19.4310   3
  -2   3   0 9.44735 17.7105   4
   2   3   0 6.77964 10.6353   3
   2   3   0 2.91737 6.92145   3
  -2   3   0-4.92939 10.9356   1
  -2  -3   0 8.50423 20.1654   1
   2   3   0 7.66461 18.1748   1
  -2  -3   1 7.42717 15.2556   1
  -2   3  -1-5.13167 10.5442   1
   2   3   1 7.12835 16.9059   1
   2   3   1 2.18423 7.99031   3
   2  -3  -1 4.96411 11.7763   1
   2   3   1-7.76354 15.9461   1
   2  -3  -1 5.57718 9.35836   6
  -2   3  -1 17.4419 10.3459   5
  -2  -3   1-10.4571 19.6053   5
  -2   3  -1 17.9237 30.0530   5
   2  -3  -1-9.93730 14.4336   2
  -2  -3   1-13.2518 19.2450   4
   2   3   1 9.06958 17.0050   2
   2  -3  -1-12.1167 17.5972   3
  -2   3  -1 27.6171 20.4210   4
   2  -3  -1 14.9388 11.8130   1
   2   3   1 4.81248 7.28284   3
  -2  -3   1 8.38183 14.0580   1
  -2   3  -1-5.15063 12.9588   1
  -2  -3   2 140.669 37.7734   1
   2  -3  -2 159.629 32.1552   6
  -2  -3   2 103.776 34.1621   6
   2   3   2 209.082 47.6976   6
   2   3   2 148.996 21.3123   3
  -2  -3   2 264.784 52.4909   5
  -2   3  -2 160.434 28.1128   5
   2   3   2 149.528 35.1252   1
  -2  -3   2 191.829 44.9839   4
   2   3   2 182.418 40.4209   2
   2  -3  -2 158.608 42.4476   3
   2  -3  -2 204.715 33.5172   1
   2   3   2 97.8767 21.5304   3
  -2  -3   2 119.275 38.1695   1
   2  -3  -2 170.839 31.5537   1
  -2   3  -2 136.357 31.2043   1
   2   3   3 803.616 155.026   6
   2  -3  -3 1734.38 172.396   2
  -2  -3   3 1667.89 172.877   5
  -2   3  -3 1167.53 138.828   5
  -2  -3   3 1506.90 164.619   1
   2   3   3 1332.57 156.562   2
  -2  -3   3 1413.15 157.866   4
  -2   3  -3 1301.26 157.648   4
  -2  -3   3 1503.42 157.978   1
   2  -3  -3 1317.83 170.164   3
   2   3   3 1250.70 135.279   3
   2   3   3 1277.46 135.168   3
  -2   3  -3 1509.38 154.919   1
   2   3   3 1620.69 161.435   1
   2  -3  -3 1183.75 145.663   1
   2  -3  -3 1328.11 149.471   1
  -2  -3   3 886.109 156.229   6
  -2  -3   4 106.210 31.9371   6
   2   3   4 144.112 37.1703   6
  -2   3  -4 57.3005 20.0901   1
  -2  -3   4 127.377 30.5298   1
   2   3   4 99.0714 29.2504   1
  -2  -3   4 82.4130 30.5978   5
  -2   3  -4 34.1433 12.9111   5
   2  -3  -4 56.0432 25.5814   2
  -2   3  -4 76.1341 29.9366   5
  -2  -3   4 26.3918 19.3429   4
   2   3   4 72.2491 23.5554   2
  -2   3  -4 48.3344 23.3012   4
   2  -3  -4 70.7307 20.8787   1
   2   3   4 47.3458 12.8446   3
   2  -3  -4 48.0764 25.5030   3
  -2   3  -4 87.8996 24.8918   1
   2  -3  -4 64.1368 20.5803   1
  -2   3  -5 481.232 67.3679   1
   2   3   5 462.886 81.9006   6
  -2   3  -5 444.651 55.3729   5
  -2  -3   5 512.164 79.4613   5
  -2   3  -5 452.091 64.3239   5
  -2  -3   5 417.335 73.6862   1
   2   3   5 527.848 72.1128   2
   2  -3  -5 597.787 81.6641   2
  -2  -3   5 455.012 60.8147   4
  -2  -3   5 508.714 76.8982   1
   2   3   5 585.696 76.0463   1
  -2   3  -5 438.845 69.9393   4
   2   3   5 397.014 60.3060   3
  -2   3  -5 574.423 77.5776   3
   2  -3  -5 491.122 85.3589   3
  -2  -3   5 550.687 84.6697   6
   2   3   5 631.781 82.3612   1
  -2   3  -5 524.730 72.7074   1
   2  -3  -5 485.984 70.2754   1
   2  -3  -5 475.627 64.6565   1
  -2   3  -6 8.42112 14.3224   3
   2   3   6 18.2325 16.2897   3
   2   3   6 31.7054 24.9780   1
   2   3   6 7.27353 15.1281   1
  -2  -3   6 26.4989 18.2965   1
  -2   3  -6 29.7192 21.2763   1
   2   3   6 9.27010 15.7274   6
  -2   3  -6 23.1765 6.84677   5
  -2  -3   6 29.3585 16.5829   5
  -2   3  -6 27.6567 8.14022   5
   2  -3  -6 17.4658 22.0937   2
  -2  -3   6 21.0855 11.9366   4
  -2   3  -6 44.9769 22.7846   4
   2  -3  -6 48.0222 26.7358   3
  -2  -3   6 34.0041 25.2543   6
  -2  -3   6 44.7476 24.9985   1
   2   3   6 6.10463 14.6731   2
  -2  -3   7 1039.43 141.255   5
  -2  -3   7 1310.38 151.665   6
   2   3   7 949.288 137.333   6
  -2   3  -7 968.078 132.800   1
  -2  -3   7 1301.32 147.392   1
  -2   3  -7 1087.18 136.647   4
   2   3   7 1276.82 140.707   1
  -2  -3   7 1458.41 150.766   1
   2  -3  -7 1142.05 153.039   3
  -2   3  -7 1062.70 139.073   3
   2  -3  -7 1192.47 143.084   2
   2   3   7 691.216 134.611   3
   2  -3  -7 1046.34 132.364   1
   2   3   7 1264.46 143.010   1
  -2   3  -7 1339.94 140.116   1
   2  -3  -7 1045.73 136.121   1
   2   3   8 78.6770 25.0869   6
  -2  -3   8 31.4540 27.5519   6
  -2  -3   8 91.2866 29.7271   5
   2  -3  -8 40.6816 23.0013   2
  -2   3  -8 105.365 26.4711   3
   2   3   8 99.9583 32.3552   3
   2   3   8 88.9005 23.3200   2
  -2   3  -8 89.0071 24.9775   4
  -2  -3   8 65.7536 25.7684   1
   2  -3  -8 49.0560 24.8205   1
  -2  -3   8 36.8836 23.2778   1
  -2   3  -8 98.1808 27.4787   1
   2   3   8 83.3432 30.6998   1
   2  -3  -8 69.0216 25.9335   1
   2  -3  -8 141.875 39.2082   3
  -2   3  -8 135.401 29.7437   1
   2   3   8 55.0708 20.7404   1
   2   3   9 550.717 70.4296   2
  -2  -3   9 548.566 83.7630   5
  -2  -3   9 534.326 85.3908   6
   2   3   9 561.481 79.5436   6
   2  -3  -9 569.208 82.4301   1
   2   3   9 642.702 87.5960   1
  -2   3  -9 658.565 82.3375   1
  -2  -3   9 497.966 80.9861   1
   2   3   9 535.967 78.5098   1
   2  -3  -9 565.547 80.7195   1
  -2   3  -9 555.155 80.7518   1
  -2   3  -9 504.672 77.2945   3
   2  -3  -9 614.899 94.1794   3
  -2   3  -9 715.542 82.9739   4
   2   3  10 6.52069 10.9327   1
  -2   3 -10 8.52614 15.9822   1
   2   3  10-8.69740 16.3032   1
  -2   3 -10-7.22362 12.1112   1
   2  -3 -10-7.92393 19.9278   1
   2   3  10-7.03737 11.7990   6
  -2  -3  10 9.91561 11.7554   6
   2  -3 -10-7.04624 14.4689   2
   2  -3 -10 10.4637 21.4861   4
  -2   3 -10 6.09357 13.5152   4
  -2  -3  10-7.58900 14.2256   1
   2  -3 -10-11.3279 16.4479   3
   2   3  10-3.34457 9.29920   2
   2  -3 -10 6.99485 11.7277   1
   2  -3 -11 217.696 41.4718   2
   2   3  11 287.167 51.0178   1
  -2   3 -11 239.159 44.0895   1
   2  -3 -11 191.908 51.2221   1
   2   3  11 162.349 38.9033   6
  -2  -3  11 201.645 45.5206   6
   2  -3 -11 184.523 46.8076   4
   2   3  11 215.285 31.8023   2
   2  -3 -11 277.927 55.6968   3
   2  -3 -11 210.946 44.8978   1
  -2  -3  11 252.163 46.9644   5
   2   3  11 232.485 41.5757   1
  -2   3 -11 194.303 46.2255   1
  -2  -3  12-9.18167 15.6331   6
   2   3  12 52.5023 19.2516   6
  -2  -3  12 25.7889 22.9503   5
   2   3  12 31.4399 19.1997   1
  -2   3 -12 20.1698 20.8867   1
   2  -3 -12 11.4181 14.6137   2
   2  -3 -12 11.3578 21.4635   4
  -2   3 -12 21.1937 16.8408   4
  -2  -3  12 32.4658 20.5929   1
   2  -3 -12 14.3687 15.0017   1
   2  -3 -12 30.5903 24.3300   3
   2   3  12 65.9222 29.6642   1
  -2   3 -12 38.8270 18.6126   1
   2  -3 -12 41.6153 26.3058   1
  -2  -3  13 202.246 41.0490   6
   2   3  13 136.230 33.8655   6
   2   3  13 164.736 43.5726   1
  -2   3 -13 159.078 37.9729   1
  -2  -3  13 131.952 37.4387   5
   2   3  13 177.247 35.0540   1
  -2   3 -13 121.394 40.3616   1
  -2   3 -13 159.056 35.3180   3
   2  -3 -13 174.978 33.2621   2
   2  -3 -13 175.902 46.8237   4
  -2   3 -13 165.102 31.0368   4
  -2  -3  13 110.636 35.7439   1
   2  -3 -13 214.116 42.6759   1
   2  -3 -13 207.027 44.6267   3
   2   3  13 155.779 22.8918   2
  -2   3 -14 26.2911 17.4658   3
   2   3  14-11.3264 19.0281   1
   2  -3 -14-13.1039 11.0513   1
  -2  -3  14 35.5606 19.7546   5
  -2  -3  14 24.7745 25.4646   1
  -2   3 -14-11.4512 21.4991   1
   2   3  14-6.74656 11.3756   1
   2   3  14-2.71345 6.93032   2
   2   3  14 10.7210 6.27341   2
   2  -3 -14-12.0209 17.4957   4
  -2   3 -14 9.61918 11.4677   4
  -2  -3  14 26.9780 22.6478   1
   2  -3 -14 15.6563 16.1197   1
   2   3  14 18.7688 13.9284   6
   2  -3 -14 10.0658 16.9194   3
  -2  -3  15 27.8711 16.1897   5
   2  -3 -15 41.0121 16.3016   2
  -2  -3  15 39.1871 33.1456   1
  -2   3 -15 34.8424 22.2136   1
   2   3  15 45.1453 19.9983   5
   2  -3 -15 93.2931 29.1565   3
  -2   3 -15 33.2630 16.0471   4
  -2  -3  15 64.2578 29.1295   1
   2   3  15 30.7780 18.4126   6
  -2   3 -15 52.2659 19.4790   3
  -2   3 -15 122.329 32.8224   1
   2  -3 -15 27.0340 28.1046   1
   2   3  15-12.5265 26.0979   1
   2  -3 -15 33.2073 18.9347   1
   2  -3 -16 12.2195 22.9055   4
  -2   3 -16-4.63382 10.2782   4
  -2  -3  16-9.68979 18.1637   1
  -2   3 -16 6.60488 12.3813   3
  -2   3 -16 20.0155 16.7793   1
   2  -3 -16 13.6282 27.9842   1
   2   3  16 13.2543 15.7138   1
  -2   3 -16-11.7350 17.0393   1
  -2  -3  16-13.7473 19.9609   1
  -2  -3  16-9.24057 15.4931   6
   2  -3 -16 2.70267 9.06336   2
  -2  -3  16 9.77993 14.2007   5
  -2   3 -17 89.0441 26.5199   3
  -2  -3  17 43.4823 34.9992   1
   2  -3 -17 25.5640 12.9652   2
   2  -3 -17 94.6345 32.4650   3
  -2  -3  17 83.1403 28.6969   6
  -2  -3  17 80.6845 30.0280   5
  -2   3 -17 71.5063 20.6684   4
  -2   3 -18 4.89277 12.3315   4
   2   3  18 19.7510 17.4716   6
  -2  -3  18 9.40024 17.6392   6
   2   3  18 5.17819 11.5134   5
  -2   3 -18 7.44184 12.5033   3
   2  -3 -18 11.9193 20.0002   4
  -2  -3  18 10.6678 17.9039   5
   2  -3 -18-10.9303 12.9835   3
   2   3  19 450.012 64.6647   6
  -2  -3  19 400.238 67.2567   6
   2  -3 -19 401.106 73.9207   4
  -2   3 -19 407.923 57.4328   4
  -2   3 -19 210.951 55.5816   3
   2  -3 -19 448.228 73.6865   3
  -2  -3  19 595.625 84.2059   5
   2   3  19 410.642 56.5578   5
  -2   3 -20-5.80207 10.8760   4
   2   3  20 7.08423 13.2793   6
  -2  -3  20-9.58808 16.0753   6
   2  -3 -20-10.8777 15.7941   4
   2   3  20-5.22981 9.80329   5
  -2   3 -20 16.4748 16.9147   3
   2  -3 -20-11.0126 13.0558   3
  -2  -3  20 11.7051 13.8768   5
  -2   3 -21 51.2577 20.8157   4
   2   3  21 88.2704 25.2546   6
  -2  -3  21 47.7625 25.8970   6
   2  -3 -21 50.3949 23.0026   4
   2   3  21 39.4596 20.2244   5
  -2   3 -21 43.3623 23.6209   3
   2  -3 -21 67.5878 27.2539   3
  -2  -3  21 35.9954 25.2273   5
  -2   3 -22 13.9458 10.1267   4
  -2   3 -22 9.12619 15.3024   3
  -2  -3  22-9.26407 7.76903   6
   2   3  22 7.61182 14.2698   6
   2  -3 -22 9.39695 17.6157   4
  -2  -3  22-12.0514 17.4996   5
   2  -3 -22 11.3816 13.4949   3
   2   3  22-5.67356 10.6372   5
   2  -3 -23 11.3380 16.4634   3
  -2  -3  23 9.01208 13.0864   6
   2   3  23-6.02080 8.74382   5
  -2  -3  23 11.8182 17.1606   5
   2   3  23 8.30172 17.0476   6
  -2   3 -23-9.04457 10.7240   3
  -2   3 -24 27.4309 17.1419   3
  -2  -3  24-8.65820 12.5747   6
   2   3  24-8.66138 12.5793   6
   2  -3 -24-8.06792 15.1258   4
  -2  -3  24-11.3117 18.9672   5
   2  -3 -24-11.1133 16.1386   3
  -2   3 -25 8.90796 7.46791   3
  -2  -3  25-8.22557 11.9435   6
   2  -3 -25-7.46391 12.5141   4
  -2  -3  25 10.6011 12.5681   5
   2   3  25-6.05504 10.1521   5
   2   3  25 8.34936 12.1232   6
  -2   3 -26-8.01000 6.71614   3
  -2  -3  26-7.72948 9.16453   6
   2  -3 -26 6.90204 12.9385   4
   2   3  26 5.44899 11.1897   5
   2   3  26-7.84766 11.3954   6
   2   3  27 6.83542 14.0367   6
  -2  -3  27-7.30706 6.12764   6
  -2   3 -27-7.38940 13.8522   3
   2  -3 -27-6.33091 14.0423   4
  -2  -3  27 8.83704 16.5656   5
  -2   3 -27-5.50843 11.3121   2
   2   3  27 5.05088 13.3904   5
   2  -3 -27-9.50163 13.7970   3
  -2  -3  28-6.75798 5.68499   6
  -2   3 -28 5.21655 13.8367   2
  -2  -3  28-7.93984 11.5381   5
  -2   3 -28-6.59715 9.59056   3
   2  -3 -28-5.87388 11.0207   4
   2  -3 -28-8.76208 10.3985   3
   2   3  28-4.41893 8.29677   5
   2  -3 -29 103.994 29.7052   3
   2   3  29 118.081 23.2917   5
  -2  -3  29 141.914 31.0978   5
   2  -3 -29 103.752 24.9162   4
  -2  -3  29 111.920 25.7151   6
   2   3  29 87.3725 24.4926   6
   2   3  30-3.48502 7.73724   5
   2   4 -29-4.40825 7.40382   2
   2   4 -28 323.592 47.7888   2
   2  -4  27-6.91771 8.20471   6
  -2  -4 -27-15.8005 10.8176   4
   2   4 -27-4.84133 8.12053   3
  -2   4  27 13.6500 8.09485   5
   2   4 -27 9.72634 12.2327   2
   2  -4  26 337.408 50.4036   6
  -2  -4 -26 234.016 39.8081   4
   2   4 -26 206.968 38.4081   2
  -2   4  26 225.856 34.4545   5
   2   4 -26 175.636 36.6167   3
  -2   4  25 15.1640 10.1319   5
   2   4 -25 5.46840 10.3311   2
   2   4 -25 16.3128 12.1287   3
   2  -4  25 8.47272 10.1269   6
  -2  -4 -24 4946.81 498.557   4
   2  -4  24 5915.21 514.974   6
   2   4 -24 4928.55 496.791   2
  -2   4  24 4884.37 489.677   5
  -2  -4 -24 3287.82 503.866   3
   2   4 -24 4231.66 494.143   3
  -2  -4 -23 39.5475 18.1137   4
   2   4 -23 72.1817 22.4923   2
  -2  -4 -23 43.6732 29.3347   3
   2   4 -23 24.8131 17.8959   3
   2  -4  23 70.8622 28.5477   6
  -2  -4 -22 10837.6 1184.38   3
   2   4 -22 10580.2 1170.14   3
  -2   4  22 11249.1 1163.22   5
   2  -4  22 14471.8 1195.68   6
   2   4 -22 11631.9 1171.15   2
  -2  -4 -22 11734.4 1172.38   4
  -2  -4 -21 7.26783 16.1420   4
   2  -4  21 11.5981 16.8616   6
  -2   4  21 9.63302 10.7166   5
   2   4 -21 6.67887 12.5484   2
   2   4 -21 7.09863 14.6012   3
  -2  -4 -21 9.81485 14.2763   3
   2  -4  20 15330.2 1492.16   2
  -2  -4 -20 15291.4 1484.92   3
   2   4 -20 12426.8 1470.64   3
  -2   4  20 14731.9 1465.90   5
   2  -4  20 13921.8 1487.52   6
  -2  -4 -20 14938.4 1475.67   4
   2   4 -20 15712.1 1475.48   2
   2   4 -19 23.5470 18.7029   2
   2  -4  19 24.6153 20.7183   6
  -2  -4 -19 26.2587 19.5019   3
   2   4 -19 16.3671 21.7734   3
  -2  -4 -19 23.5939 17.5418   4
   2  -4  19 23.3370 27.7290   2
  -2   4  19 11.4224 14.4827   5
  -2   4  18 6.54615 11.2704   6
  -2  -4 -18-7.89777 17.7030   3
   2   4 -18 8.81523 18.2816   3
   2  -4  18 12.0804 17.7266   2
  -2   4  18 24.5824 13.8693   5
  -2  -4 -18-8.46213 10.3542   4
  -2  -4 -17 22.5868 17.0903   3
   2  -4  17 11.9982 14.6821   6
  -2   4  17 21.6194 18.4850   6
  -2  -4 -17 36.4990 20.5624   4
   2   4 -17 63.0947 27.4853   2
   2  -4  17 50.6709 26.2650   2
  -2   4  17 39.6885 19.5503   5
   2  -4  16 707.148 97.9792   6
  -2   4  16 160.139 70.7670   6
  -2   4  16 879.468 91.9579   5
  -2  -4 -16 582.283 82.5202   3
   2   4 -16 684.653 96.0691   2
   2  -4  16 351.126 87.1586   2
  -2  -4 -15 50.6578 27.0289   4
   2   4 -15 21.9152 27.7238   2
  -2  -4 -15 28.9297 18.3293   1
  -2   4  15 6.61548 13.9193   6
   2  -4  15 24.8797 25.7237   2
  -2   4  15 39.0526 19.8758   5
  -2  -4 -14 11440.7 1054.51   4
   2  -4  14 11190.7 1047.55   1
  -2  -4 -14 8242.54 1042.34   1
   2  -4  14 8153.17 1049.17   2
  -2   4  14 9326.42 1031.56   6
  -2   4  14 12410.2 1049.83   5
   2   4 -14 11325.5 1064.12   2
  -2  -4 -13 35.3481 29.8430   4
   2   4 -13 79.9021 38.8336   2
  -2  -4 -13 43.9728 26.8166   1
   2   4 -13 12.3125 25.5294   3
   2  -4  13 39.8278 23.8727   6
  -2   4  13 24.2212 17.1141   6
  -2  -4 -13 36.5365 18.7431   3
   2  -4  13 69.7519 28.5287   1
   2   4 -13-10.6388 20.2544   1
   2   4 -12 8660.49 1057.01   1
   2  -4  12 9990.05 1060.56   2
  -2  -4 -12 12604.3 1074.62   4
   2  -4  12 12218.9 1052.31   1
   2   4 -12 7971.47 1055.76   3
  -2  -4 -12 9554.52 1038.52   3
  -2   4  12 11249.0 1034.74   6
   2  -4  12 12040.5 1056.50   6
   2   4 -12 14397.4 1093.69   2
  -2  -4 -12 9316.88 1050.43   1
  -2   4  12 7299.33 1037.80   1
   2   4 -11 13.5122 19.6433   3
   2  -4  11 33.8230 26.7496   2
  -2   4  11-11.1275 20.8809   5
   2   4 -11 6.60497 14.6814   1
   2  -4  11 7.41400 12.4681   1
  -2  -4 -11 8.57414 17.6328   1
  -2  -4 -11 40.4118 29.8924   4
   2   4 -11 9.71227 21.5628   1
  -2  -4 -11 5.75945 9.70494   3
   2   4 -11 61.8125 46.7173   2
  -2   4  11 27.0267 19.6449   1
  -2   4  11 3.70778 10.3544   6
   2  -4  11 8.91833 14.9839   6
  -2   4  11 12.1795 11.4564   1
   2  -4  11-14.9779 20.8442   1
  -2  -4 -11 4.88661 14.2236   1
  -2  -4 -10 72990.8 5064.12   5
  -2   4  10 44869.2 5046.28   1
   2   4 -10 57068.7 5077.01   1
  -2  -4 -10 81210.5 5053.90   1
  -2   4  10 50080.6 5075.78   5
  -2  -4 -10 76602.1 5101.21   4
   2   4 -10 48610.6 5082.65   3
  -2  -4 -10 67935.0 5052.27   3
   2  -4  10 78142.1 5073.37   6
   2  -4  10 70070.9 5088.10   2
   2   4 -10 74015.6 5064.10   1
   2  -4  10 44135.0 5051.29   1
   2  -4   9 150.999 47.4309   2
  -2   4   9 108.722 44.8361   5
   2  -4   9 290.102 47.9646   6
  -2  -4  -9 182.767 49.5271   4
   2   4  -9 161.964 45.0322   1
  -2  -4  -9 97.4572 38.4950   1
  -2  -4  -9 184.197 41.7730   5
  -2   4   9 177.411 31.4821   6
  -2   4   9 152.682 33.9995   1
   2  -4   9 233.057 42.0903   1
  -2   4   9 74.2532 34.3963   1
  -2  -4  -9 306.333 40.7700   1
   2   4  -9 272.618 42.5550   1
   2  -4   9 99.8213 37.0104   1
  -2  -4  -9 189.078 36.6343   3
   2   4  -9 123.652 49.1011   3
   2   4  -9 219.944 67.7767   2
  -2   4   8 428.562 89.0719   5
  -2  -4  -8 597.411 72.3892   1
  -2   4   8 567.891 74.5105   1
  -2  -4  -8 345.143 87.2038   4
  -2  -4  -8 531.802 80.1656   5
   2   4  -8 703.868 100.553   3
  -2  -4  -8 619.804 75.1978   3
   2   4  -8 849.167 80.8281   1
   2   4  -8 510.236 103.758   2
  -2  -4  -8 492.879 81.9056   1
   2   4  -8 515.156 89.3960   1
  -2   4   8 306.454 75.6400   1
  -2   4   8 523.675 68.5686   6
   2  -4   8 694.893 86.1884   6
   2  -4   7 53.0366 29.9971   2
   2  -4   7 69.7924 25.4582   1
   2   4  -7 82.9311 37.2745   3
  -2   4   7 104.385 41.2927   5
   2  -4   7 30.9712 18.8051   1
  -2   4   7 6.22116 20.9295   1
  -2   4   7 64.9461 18.6078   1
   2   4  -7 34.9241 11.1671   4
  -2  -4  -7 61.8952 18.6010   3
   2   4  -7 83.0270 46.4926   2
   2  -4   7 106.232 30.3590   6
   2   4  -7 27.4139 25.9915   1
  -2  -4  -7 39.9791 27.3665   1
  -2  -4  -7 77.1457 26.4432   5
  -2   4   7 57.3951 17.3597   6
   2  -4   6 487.844 90.2519   2
  -2  -4  -6 652.980 73.2569   1
  -2   4   6 565.681 71.2060   1
  -2   4   6 578.809 72.2516   6
   2  -4   6 708.304 87.8962   6
  -2   4   6 670.642 102.744   5
  -2  -4  -6 464.448 92.9772   4
   2   4  -6 511.985 65.0841   4
   2   4  -6 656.444 115.945   2
  -2  -4  -6 622.519 72.5551   3
   2   4  -6 677.036 93.4779   3
   2   4  -6 632.003 75.1220   1
   2   4  -6 597.076 89.8263   1
   2  -4   6 597.435 77.5900   1
  -2  -4  -6 673.672 89.7264   5
  -2   4   6 288.136 73.4209   1
   2  -4   6 585.223 77.1392   1
   2  -4   5 15.9760 15.0287   6
   2   4  -5 7.81883 18.5836   3
  -2   4   5 18.6349 11.1210   6
   2  -4   5 10.6287 21.8628   2
   2  -4   5 16.7723 13.2150   1
  -2   4   5 25.6747 26.3915   5
  -2  -4  -5-14.1026 26.4665   4
   2   4  -5 13.0116 8.82071   4
   2   4  -5 22.0655 11.1730   1
  -2   4   5 20.3730 10.7126   1
   2   4  -5-8.04359 17.8865   1
  -2  -4  -5 3.83359 6.55531   1
   2  -4   5-5.44372 9.21743   1
  -2   4   5 4.78659 10.6942   1
   2   4  -5 44.5338 32.9492   2
  -2  -4  -4 3653.36 365.839   5
  -2   4   4 4866.10 394.930   5
  -2   4   4 3258.94 350.704   6
   2   4  -4 5408.35 407.331   2
  -2  -4  -4 3660.34 384.719   4
   2  -4   4 4079.36 368.791   6
   2   4  -4 4009.23 361.430   3
  -2  -4  -4 3621.91 347.532   1
  -2   4   4 2149.24 349.111   1
   2  -4   4 2004.27 345.871   1
   2  -4   4 3740.39 378.576   2
   2  -4   4 3587.37 346.756   1
   2   4  -4 2849.84 362.202   1
   2   4  -4 3375.93 349.644   1
  -2  -4  -4 3382.12 357.982   1
   2   4  -3-5.20684 10.6917   3
   2  -4   3 4.49945 10.6684   1
  -2  -4  -3 3.84052 7.88608   1
  -2   4   3-3.24406 7.19504   1
   2  -4   3-3.11816 11.0900   1
  -2   4   3 11.9021 17.2814   5
   2  -4   3-11.1211 20.8462   2
  -2  -4  -3-8.39648 14.0774   5
  -2  -4  -3 11.8163 24.2635   4
   2   4  -3-12.1747 24.9995   2
  -2   4   3 8.71461 14.6108   4
   2   4  -3 4.48854 9.95519   1
  -2  -4  -3 6.15920 12.6472   1
   2   4  -3 6.88370 12.9033   1
   2  -4   3-7.84957 11.3973   6
  -2   4   2 1047.09 122.793   5
   2  -4   2 919.218 115.872   2
   2  -4   2 769.205 95.4208   6
   2   4  -2 876.531 112.762   2
  -2  -4  -2 720.944 102.861   4
  -2   4   2 683.187 96.2489   4
   2   4  -2 806.369 86.0665   3
   2  -4   2 708.410 78.2284   1
  -2  -4  -2 679.457 90.3663   1
   2   4  -2 648.285 88.7027   1
   2   4  -2 452.671 79.7737   1
  -2  -4  -2 573.873 93.1809   5
   2  -4   2 327.896 78.0370   1
  -2   4   2 729.027 78.5281   1
  -2  -4  -2 722.481 81.9285   1
   2   4  -1 194.552 39.5185   3
   2  -4   1 222.100 45.1881   6
  -2  -4  -1 280.979 51.5237   5
  -2   4   1 232.981 32.6813   1
  -2  -4  -1 157.158 33.5174   1
   2  -4   1 246.203 60.8780   2
  -2  -4  -1 266.533 55.3685   4
   2  -4   1 192.977 48.2797   3
   2  -4   1 267.093 32.9580   1
   2   4  -1 177.277 38.3459   1
  -2  -4  -1 217.961 43.4037   1
   2   4  -1 213.876 36.1244   3
  -2  -4   0 141722. 13949.3   1
  -2  -4   0 148442. 13960.7   5
  -2   4   0 203337. 13980.6   5
   2   4   0 144131. 13963.8   2
  -2  -4   0 148085. 13958.1   4
  -2   4   0 155798. 13960.0   4
   2  -4   0 154774. 13965.7   3
   2   4   0 119641. 13938.7   3
   2  -4   0 148821. 13934.1   1
   2   4   0 138844. 13945.4   1
   2   4   0 123516. 13936.5   3
  -2  -4   0 127440. 13940.7   1
  -2   4   0 140966. 13933.7   1
   2  -4  -1 209.628 31.1932   1
  -2   4  -1 239.774 31.5736   1
   2   4   1 259.867 35.9600   3
  -2  -4   1 230.755 51.2781   5
  -2   4  -1 311.580 60.0538   5
  -2  -4   1 228.391 49.5741   4
   2   4   1 309.319 55.8568   2
  -2  -4   1 221.065 36.6704   1
   2  -4  -1 253.915 59.6341   2
   2   4   1 154.174 33.7458   1
   2   4   1 180.779 32.7535   3
  -2   4  -1 200.068 46.7258   4
   2  -4  -1 177.355 46.4412   3
   2   4   2 545.747 100.738   6
  -2  -4   2 1039.28 112.957   5
  -2   4  -2 714.542 84.6174   1
  -2   4  -2 1148.15 115.709   5
   2  -4  -2 553.118 92.1564   6
   2   4   2 879.084 106.058   2
  -2  -4   2 727.599 96.5732   4
  -2   4  -2 801.886 102.941   4
   2   4   2 856.277 99.4207   1
  -2  -4   2 640.544 90.2323   1
   2  -4  -2 715.745 107.521   3
   2   4   2 697.617 86.1063   3
   2  -4  -2 819.030 85.7352   1
  -2   4  -2 735.669 87.0602   1
   2   4   2 771.023 85.4089   3
   2  -4  -2 743.674 116.016   2
  -2  -4   3-10.7015 15.5432   6
   2  -4  -3 11.4489 7.59795   1
   2   4   3-9.99427 16.7609   6
  -2  -4   3-9.13911 18.7703   5
   2  -4  -3-12.1833 20.4303   2
  -2   4  -3-7.96475 13.3595   5
  -2  -4   3-5.51806 10.3511   4
   2   4   3 7.38412 13.8471   2
   2  -4  -3 11.0094 20.6407   3
  -2   4  -3 15.1810 15.5913   4
   2   4   3 3.14984 9.15555   3
   2   4   3 5.35070 11.8740   1
  -2  -4   3 5.45539 10.2337   1
  -2   4  -3 20.9988 11.7422   1
  -2  -4   3 6.16640 11.5656   1
  -2   4  -3-3.76979 10.0013   1
  -2  -4   4 3219.07 384.883   5
   2  -4  -4 3312.80 396.542   2
  -2  -4   4 3477.47 376.849   1
  -2   4  -4 3748.39 370.332   1
  -2   4  -4 3986.00 383.326   5
   2   4   4 3736.34 381.580   2
  -2  -4   4 3737.37 373.238   4
  -2   4  -4 3512.72 380.790   4
   2   4   4 2772.08 379.174   1
   2  -4  -4 3926.83 397.236   3
   2   4   4 3300.71 365.188   3
   2  -4  -4 3770.48 365.724   1
  -2   4  -4 3678.98 373.681   1
   2  -4  -4 3495.28 365.985   1
  -2  -4   4 4107.10 398.914   6
   2   4   4 3382.94 389.689   6
  -2   4  -5 31.3528 17.4238   3
   2   4   5 18.4976 19.0274   6
   2   4   5 5.40558 10.2000   1
  -2   4  -5 10.0030 13.9548   1
   2  -4  -5 10.2338 10.3767   1
  -2   4  -5 11.3541 7.61515   5
  -2  -4   5 18.1748 17.0742   5
   2  -4  -5 11.7570 17.1108   2
  -2   4  -5 12.3131 11.5995   5
  -2  -4   5 4.00025 11.1833   4
   2   4   5 6.64307 15.7944   2
   2  -4  -5 11.0325 16.0615   3
  -2   4  -5 20.5120 15.2097   4
   2   4   5 2.75788 8.41747   3
  -2  -4   5 10.8534 15.8021   6
  -2  -4   5 12.6084 17.5666   1
  -2   4  -5 14.9274 11.8558   1
   2  -4  -5 7.15353 8.56104   1
  -2  -4   6 582.081 80.2273   1
  -2   4  -6 698.466 81.5381   1
  -2   4  -6 566.449 67.4401   5
  -2   4  -6 524.542 75.3274   5
  -2  -4   6 213.675 66.8730   1
   2   4   6 613.167 80.4392   2
   2  -4  -6 440.072 86.9896   2
  -2   4  -6 537.569 78.6030   4
   2   4   6 715.191 90.1561   6
  -2  -4   6 725.029 96.3677   6
   2   4   6 512.396 68.2021   3
   2   4   6 544.263 78.9246   1
  -2   4  -6 606.707 82.9344   3
   2  -4  -6 587.826 93.0577   3
   2  -4  -6 621.799 76.5796   1
   2   4   6 673.845 82.8269   1
   2  -4  -6 652.769 73.0720   1
  -2   4  -6 670.376 78.0391   1
  -2  -4   7 78.5878 29.0973   5
  -2   4  -7 53.3589 13.2527   5
  -2  -4   7 32.5296 21.4325   1
   2   4   7 5.62289 22.5724   1
  -2   4  -7 42.8838 25.5578   1
  -2   4  -7 125.268 26.5437   5
  -2   4  -7 57.6605 23.5375   3
   2   4   7 80.5117 26.2645   1
   2  -4  -7 62.7815 26.1512   1
  -2   4  -7 64.4862 21.1850   1
   2   4   7 63.8353 22.7211   2
  -2  -4   7 70.5655 24.5522   1
   2  -4  -7 61.6376 19.3694   1
   2   4   7 60.4741 17.9039   3
   2  -4  -7 53.3149 26.1176   3
  -2  -4   7 106.627 34.0804   6
   2   4   7 116.487 31.1013   6
  -2   4  -8 920.558 73.3959   5
  -2  -4   8 141.450 63.7847   1
  -2  -4   8 795.476 94.8212   6
   2   4   8 665.503 83.1974   6
   2   4   8 543.785 73.2973   2
  -2   4  -8 542.914 76.5058   4
   2  -4  -8 667.434 93.2485   2
  -2  -4   8 594.073 82.2200   1
   2  -4  -8 512.663 81.2391   1
   2  -4  -8 536.525 70.9438   1
  -2   4  -8 649.857 75.6983   1
   2  -4  -8 596.842 88.1291   3
  -2   4  -8 686.404 81.1438   3
  -2   4  -8 464.815 60.7677   5
  -2  -4   8 530.694 81.1454   5
   2   4   8 439.369 77.0834   1
  -2  -4   9 233.134 45.9505   5
  -2   4  -9 254.629 27.1083   5
   2  -4  -9 239.434 49.6402   2
   2   4   9 155.525 31.8541   2
  -2   4  -9 346.558 45.5559   4
   2   4   9 198.883 39.3675   6
  -2   4  -9 140.972 20.1170   5
   2   4   9 119.167 37.2414   1
  -2   4  -9 184.498 34.1773   1
   2  -4  -9 173.261 46.4195   1
   2  -4  -9 194.775 43.9726   3
   2   4   9 188.053 37.9506   1
  -2   4  -9 137.860 39.4389   1
  -2  -4   9 89.8711 33.3906   1
  -2  -4   9 214.541 46.6916   6
  -2   4  -9 236.879 40.7756   3
   2  -4  -9 180.732 34.6309   1
   2   4  10 70721.2 6370.06   6
  -2  -4  10 59122.2 6377.35   6
  -2   4 -10 68824.5 6366.50   4
  -2  -4  10 70349.0 6376.65   5
  -2   4 -10 49186.6 6370.76   1
  -2  -4  10 75557.4 6380.89   1
   2  -4 -10 75185.8 6387.38   3
   2  -4 -10 92434.8 6386.29   2
  -2   4 -10 58591.9 6364.83   3
   2  -4 -10 37523.9 6367.47   1
   2   4  10 81759.5 6376.49   1
   2  -4 -10 61395.1 6364.46   1
  -2  -4  10 54550.1 6364.09   1
  -2   4 -11-5.90382 14.8474   3
   2   4  11 24.0059 18.9731   1
  -2   4 -11-5.50072 11.2951   1
   2  -4 -11 10.0464 16.8437   1
   2   4  11-6.33621 15.0235   6
  -2  -4  11-8.06444 13.5207   5
  -2  -4  11 18.8137 23.6571   1
  -2   4 -11 10.1415 20.8243   1
   2   4  11-4.92773 8.26175   1
  -2  -4  11 9.17010 13.3147   6
   2   4  11 3.10367 10.0767   2
  -2   4 -11 5.34879 11.8631   4
   2  -4 -11 6.79302 15.0663   2
  -2  -4  11-5.58556 10.4700   1
   2  -4 -11 10.2981 14.9524   3
   2  -4 -11-4.82590 9.04604   1
   2   4  12 10004.5 1050.20   2
  -2  -4  12 8651.42 1070.20   6
   2  -4 -12 11653.8 1085.05   4
  -2   4 -12 10127.9 1059.09   4
  -2  -4  12 11313.1 1072.92   5
  -2  -4  12 10748.8 1079.38   1
  -2   4 -12 9035.27 1074.16   1
   2  -4 -12 10263.8 1080.23   3
   2  -4 -12 11202.4 1084.40   1
   2   4  12 11928.8 1078.97   1
  -2   4 -12 10576.4 1062.56   3
   2  -4 -12 12031.8 1065.95   2
  -2  -4  13 8.07211 15.5415   5
   2  -4 -13 9.97543 25.3367   1
   2   4  13 51.1922 24.5338   1
  -2   4 -13 17.1026 15.5235   3
   2  -4 -13 9.78262 18.6775   3
   2  -4 -13 21.4061 25.6244   4
   2   4  13 37.1633 11.3604   2
   2   4  13 46.3900 17.8823   6
   2  -4 -13 39.4187 21.7543   2
  -2  -4  13 22.3115 24.9956   1
  -2   4 -13 61.3914 28.6682   1
  -2   4 -13 73.3831 19.1668   4
   2  -4 -14 11835.8 1009.91   4
  -2  -4  14 10308.9 992.804   5
  -2  -4  14 8902.99 990.391   6
   2   4  14 9392.47 980.763   6
   2  -4 -14 9007.77 993.081   3
  -2   4 -14 10815.3 983.553   3
  -2  -4  14 8031.82 996.561   1
   2  -4 -14 10108.4 976.920   2
   2   4  14 7235.30 992.744   1
   2   4  15 51.7487 19.7861   5
   2  -4 -15 67.3394 28.4915   4
  -2   4 -15 27.7488 13.8492   4
   2   4  15 38.8362 16.5735   6
   2  -4 -15 28.5754 22.9167   3
  -2  -4  15 51.4205 21.9005   6
  -2  -4  15 41.6227 18.8680   5
  -2   4 -15 33.4780 15.9929   3
   2  -4 -15 19.2843 28.2687   1
   2  -4 -15 27.3781 14.8618   2
   2   4  16 534.632 72.1226   5
  -2   4 -16 511.875 66.3552   4
   2  -4 -16 652.974 92.5921   4
  -2  -4  16 457.056 76.1544   6
   2   4  16 591.908 73.0119   6
  -2   4 -16 530.671 72.0172   3
  -2  -4  17 17.8300 16.8877   5
   2   4  17 31.3556 14.7325   6
   2   4  17 19.2238 13.5823   5
  -2   4 -17 27.2658 15.3560   3
  -2   4 -17 11.1590 11.9188   4
  -2  -4  17 34.8696 20.8125   6
   2  -4 -17 44.6251 24.8633   4
  -2  -4  18 9.16074 13.3076   5
   2   4  18-5.25114 10.7906   6
  -2   4 -18-5.56740 9.34348   3
   2   4  18 19.5448 12.9596   5
   2  -4 -18-10.8929 12.9205   4
  -2   4 -18 11.4811 9.08357   4
   2  -4 -19 31.4726 23.3572   4
   2  -4 -19-9.70905 18.3135   3
  -2  -4  19 57.1628 25.3380   5
   2   4  19 16.0426 12.8426   6
  -2   4 -19 23.0792 17.5583   3
   2  -4 -20 12766.7 1403.24   4
  -2  -4  20 13559.4 1400.00   6
   2   4  20 13586.1 1389.47   6
   2   4  20 13482.5 1385.46   5
  -2  -4  20 16636.1 1411.96   5
  -2   4 -20 14270.0 1392.89   3
   2  -4 -20 12920.6 1402.04   3
   2   4  21 17.1670 13.6343   6
   2  -4 -21 19.3455 16.2727   3
  -2  -4  21-10.1475 20.8800   5
  -2  -4  21 8.65144 14.5669   6
   2  -4 -21 18.7946 15.8125   4
  -2   4 -21 6.41988 9.41775   3
   2   4  21 17.8750 12.4969   5
   2   4  22 11910.7 1159.36   5
   2   4  22 11339.7 1163.04   6
  -2  -4  22 10604.6 1171.56   6
  -2  -4  22 11575.4 1178.71   5
   2  -4 -22 11553.7 1173.64   4
   2  -4 -22 11601.0 1178.75   3
   2  -4 -23 30.0350 20.7882   3
  -2  -4  23 51.5672 23.0816   5
  -2  -4  23 8.19103 12.2870   6
   2  -4 -23 24.4446 18.3336   4
   2   4  23 54.0778 17.7195   6
   2   4  23 23.6911 12.9342   5
   2  -4 -24 4830.53 436.632   4
  -2  -4  24 3872.01 431.485   6
   2   4  24 4112.52 422.455   5
  -2  -4  24 3076.75 431.399   5
   2  -4 -24 4135.55 441.518   3
  -2  -4  25 9.74220 11.5760   5
   2   4  25 6.69875 7.97987   6
  -2  -4  25 7.65486 12.8578   6
  -2   4 -25 7.07708 10.3053   3
   2  -4 -25 13.7793 11.5774   4
   2   4  25 5.12336 7.47984   5
   2  -4 -25 9.94446 16.6910   3
  -2  -4  26 184.094 44.5385   5
  -2  -4  26 130.765 31.8340   6
   2  -4 -26 222.415 36.8914   4
  -2   4 -26 124.694 30.6496   3
   2  -4 -26 77.6436 33.5291   3
   2   4  26 104.196 32.3294   6
  -2   4 -27 5.21173 9.76942   2
   2  -4 -27 9.32931 13.5459   3
  -2  -4  27 6.81831 9.90008   6
   2  -4 -27-5.86252 9.82915   4
   2   4  27 4.72130 8.85011   5
   2   4  27-6.64972 7.88357   6
  -2   4 -27-6.52531 7.73609   3
   2   4  28 206.010 35.2483   5
   2   4  28 161.387 37.8763   6
  -2   4 -29 4.42413 11.1348   2
   2   5 -26-4.70264 10.4301   2
   2   5 -26 4.78866 8.02867   3
   2   5 -25 24.2576 13.7158   2
   2   5 -25 25.7489 13.1875   3
  -2  -5 -24 5.60079 10.5028   4
   2   5 -24-5.52314 10.3573   3
   2  -5  24-9.45674 15.8578   6
   2   5 -24-5.15414 10.5876   2
  -2   5  24-3.72971 6.26026   5
  -2  -5 -23 100.142 27.8548   4
   2   5 -23 101.057 29.3452   3
   2  -5  23 169.733 39.8961   6
   2   5 -23 175.812 31.9050   2
  -2   5  23 149.558 26.0861   5
   2   5 -22 5.68597 9.55941   2
   2   5 -22 6.37358 13.1067   3
  -2  -5 -22 6.28794 11.8080   4
  -2   5  22 8.45000 11.2226   5
   2   5 -21 36.7305 18.8819   2
   2   5 -21 13.7226 15.6762   3
  -2  -5 -21 40.3615 18.2253   4
  -2   5  21 45.3070 15.6514   5
   2  -5  20 10.3901 12.3178   6
   2   5 -20 13.2552 15.7144   2
   2   5 -20-7.40764 13.8855   3
  -2   5  20-4.97465 9.32494   5
  -2   5  19 95.7435 23.5293   5
  -2  -5 -19 107.092 28.2023   4
   2   5 -19 122.590 31.1989   2
   2   5 -19 79.4831 26.7932   3
   2  -5  19 82.9009 30.4372   6
  -2   5  18-5.80993 10.8911   5
   2  -5  18 9.99639 16.7601   6
  -2  -5 -18 8.21076 16.8602   4
   2  -5  18-10.5967 15.3864   2
   2   5 -18-17.2444 17.7050   3
   2   5 -18 7.56564 12.6849   2
   2   5 -17 33.3331 18.5350   2
  -2  -5 -17 6.79414 14.0205   3
  -2  -5 -17 26.4204 20.9278   4
   2  -5  17 10.9307 13.0334   2
   2  -5  17 19.1279 19.6879   6
   2   5 -17-9.19432 13.4224   3
  -2   5  17 6.19333 12.7935   5
   2   5 -16 9.21750 17.2782   2
  -2  -5 -16-6.45056 14.3070   3
  -2  -5 -16 9.43020 15.8107   4
   2  -5  16 11.3050 16.4147   2
   2   5 -16-9.95931 22.0890   3
   2  -5  16-9.11023 10.8007   6
   2   5 -15 20.4559 21.0099   2
  -2   5  15 7.31557 12.2789   5
   2   5 -15-10.4644 17.5541   3
   2  -5  15 8.67987 16.2806   6
  -2  -5 -15 6.10307 10.2488   3
   2  -5  15-11.6374 16.9070   2
  -2  -5 -15 10.0660 14.6270   4
  -2  -5 -14-10.6826 12.6691   4
   2  -5  14-8.32939 12.0988   6
  -2   5  14-7.72175 9.16069   5
   2   5 -14-11.3496 21.2772   2
  -2   5  14 4.45127 10.5597   6
   2  -5  14-12.1805 22.8346   2
  -2  -5 -14 11.7870 11.0525   3
  -2  -5 -13 816.636 98.5583   3
   2   5 -13 1149.84 130.224   2
  -2   5  13 593.273 99.6912   5
   2   5 -13 382.798 100.335   3
   2  -5  13 790.717 115.836   2
  -2  -5 -13 796.179 113.383   4
  -2   5  13 830.149 93.4260   6
   2  -5  13 856.326 105.722   6
   2   5 -12 11.4247 16.5958   3
  -2  -5 -12-11.3615 16.5039   4
  -2   5  12-6.03301 13.3899   1
   2  -5  12-5.93647 13.1759   1
  -2  -5 -12-5.46994 11.2429   3
   2   5 -12 13.5568 25.4169   2
   2  -5  12-12.0806 20.2602   2
  -2   5  12 3.64472 10.1456   6
   2  -5  12 23.2282 18.3651   6
  -2   5  12 26.5694 18.1926   5
  -2  -5 -12-13.2830 15.7551   1
   2  -5  11 34.1505 17.4643   1
  -2   5  11 11.1450 11.8710   1
  -2  -5 -11 59.9929 21.2101   3
  -2  -5 -11 45.3668 24.3441   1
  -2   5  11 68.8679 18.0901   6
   2   5 -11 44.0132 28.0730   2
   2  -5  11 74.9566 30.1531   2
   2   5 -11 86.7832 29.3048   3
  -2  -5 -10-11.8694 17.2340   4
  -2   5  10-5.04672 10.3629   1
   2  -5  10-5.42131 11.1321   1
  -2  -5 -10 5.16443 12.2451   3
   2   5 -10 15.5560 26.0810   2
  -2   5  10 3.53196 7.83361   6
   2  -5  10-7.56471 8.96818   6
   2   5 -10 7.97561 11.5803   1
  -2  -5 -10 6.44295 16.2032   1
   2   5 -10-10.5013 19.6845   3
   2  -5   9 86.0324 33.2908   2
   2  -5   9 84.1354 25.7576   6
  -2  -5  -9 47.3883 30.5689   4
  -2   5   9 17.2926 14.7486   1
   2  -5   9 80.4348 21.7490   1
  -2  -5  -9 73.0234 23.3756   3
   2   5  -9 101.585 32.8120   1
  -2  -5  -9 85.2013 26.8977   1
  -2   5   9 43.1205 16.2652   6
  -2   5   9 76.6832 28.6633   5
   2   5  -9 80.2847 38.6813   2
   2   5  -9 171.917 37.3225   3
   2  -5   8 12.8026 18.5942   2
   2  -5   8 7.88094 14.7792   6
   2  -5   8 14.0129 13.5713   1
  -2  -5  -8 13.8791 10.9782   3
   2   5  -8-16.0656 26.9388   2
  -2  -5  -8 6.79764 11.4053   5
  -2   5   8-3.79779 7.81077   6
  -2  -5  -8 11.1746 14.0583   1
   2   5  -8 7.59622 18.0164   1
  -2   5   8-9.26535 20.5544   5
   2   5  -8 17.2784 17.7451   3
  -2  -5  -8-11.9874 17.4109   4
  -2   5   7 16.9389 15.7564   1
  -2   5   7 18.1812 14.4190   1
  -2  -5  -7 98.8535 26.3070   1
   2   5  -7 129.384 37.6224   1
   2  -5   7 219.742 39.7482   6
  -2   5   7 168.609 27.0679   6
   2   5  -7 211.908 41.3519   3
  -2   5   7 84.6558 34.1370   5
  -2  -5  -7 184.950 45.6094   4
  -2  -5  -6-10.9744 20.5713   4
  -2   5   6 1.44237 4.68295   1
   2  -5   6-3.72433 7.64750   1
  -2   5   6-3.19470 6.13629   1
   2   5  -6 13.3502 14.8048   1
   2   5  -6-14.6479 27.4572   2
  -2   5   6 26.5406 20.9763   5
   2  -5   6-8.07350 11.7224   6
   2  -5   6-12.7978 15.1721   2
   2   5  -6 6.92249 15.3535   3
   2  -5   5 394.330 57.5314   6
  -2  -5  -5 328.809 62.4042   4
  -2  -5  -5 336.777 58.6397   5
   2   5  -5 473.173 56.4600   3
   2   5  -5 336.471 51.5120   1
   2  -5   5 281.828 64.3661   2
   2  -5   5 296.851 41.3790   1
  -2  -5  -5 386.084 47.3867   1
   2  -5   4-14.0875 23.6190   2
  -2  -5  -4-4.11938 9.76758   1
   2   5  -4 10.3470 14.3841   1
  -2   5   4 8.79819 14.7511   5
  -2  -5  -4 9.51801 13.8200   4
   2   5  -4 12.3453 17.9251   2
  -2   5   4 7.75179 14.5308   4
  -2   5   4-5.49252 10.2959   6
  -2  -5  -4-7.91743 13.2745   5
   2   5  -4-3.20390 8.05779   1
   2  -5   4 2.62184 7.92491   1
   2  -5   4 2.44027 6.13749   1
  -2  -5  -4-2.32971 5.52443   1
   2   5  -4 10.4858 12.4314   3
  -2   5   3 1692.67 148.202   5
   2  -5   3 1359.24 138.718   6
   2   5  -3 1491.26 158.590   2
  -2  -5  -3 1103.92 138.217   4
  -2   5   3 1083.99 134.846   4
   2   5  -3 975.751 124.936   3
  -2  -5  -3 1215.76 140.368   5
  -2  -5  -3 1235.60 117.239   1
  -2  -5  -3 1112.99 122.909   1
   2  -5   3 1123.26 162.237   2
   2   5  -3 418.157 111.402   1
   2  -5   3 1138.30 113.996   1
   2  -5   3 1153.62 112.900   1
  -2   5   2 16.0951 15.1084   5
  -2  -5  -2 7.89012 13.2552   5
  -2  -5  -2 22.5322 10.9377   1
   2   5  -2 29.5549 23.3739   2
  -2   5   2 15.7608 13.2389   4
   2   5  -2-2.70356 6.85096   1
  -2  -5  -2 2.42316 7.08677   1
   2  -5   2 15.3348 14.3970   6
  -2  -5  -1-7.83148 18.5721   5
   2  -5   1-14.8400 17.5967   2
   2   5  -1-4.26495 10.7315   1
  -2   5   1 7.82415 13.1225   5
  -2  -5  -1 7.49502 14.0536   4
   2   5  -1-9.19733 18.8889   2
  -2   5   1-7.84087 11.3900   4
  -2  -5  -1-2.48164 7.21502   1
   2  -5   1-7.27800 6.11114   6
  -2  -5  -1-3.58861 6.02680   1
  -2  -5   0 8.10543 13.5916   5
   2  -5   0-15.3589 25.7517   2
   2   5   0 4.23535 9.39679   1
   2   5   0 3.63908 10.1207   3
  -2   5   0 7.63085 16.9263   5
  -2  -5   0-6.94412 13.0189   4
   2   5   0 16.5504 19.6223   2
  -2   5   0-7.68680 12.8899   4
  -2  -5   0-2.69004 6.76948   1
   2  -5   0 13.9246 16.5098   6
  -2  -5   0 3.52432 6.61075   1
   2  -5  -1 6.69887 11.2313   6
   2   5   1-3.43977 8.65064   3
  -2  -5   1-8.17989 15.3330   5
   2  -5  -1-15.7220 18.6388   2
   2   5   1-4.01560 9.52122   1
  -2   5  -1 7.30706 17.3254   5
  -2  -5   1-6.38857 18.5520   4
   2   5   1 7.52178 16.6827   2
   2  -5  -1 9.18528 17.2176   3
  -2   5  -1-7.54672 14.1462   4
   2   5   1-3.01082 7.57190   1
  -2  -5   1 2.86829 6.36170   1
  -2  -5   1 3.50085 6.56233   1
   2   5   2 8.90529 12.9703   6
  -2  -5   2 8.09118 13.6038   5
   2  -5  -2 15.8556 23.0444   2
   2   5   2 14.7497 11.6108   1
  -2   5  -2 34.6910 19.3172   5
  -2  -5   2 23.2771 16.2114   4
  -2  -5   2 7.18303 9.08956   1
  -2   5  -2 7.28091 14.9852   4
   2  -5  -2 9.19474 15.4494   3
   2   5   2 3.27842 7.83985   1
   2   5   2 9.90545 7.89485   3
  -2  -5   2 3.17986 6.60857   1
   2   5   3 1169.43 139.905   6
   2  -5  -3 1083.37 159.305   2
  -2  -5   3 1138.09 125.248   1
  -2   5  -3 1225.70 119.978   1
  -2   5  -3 1145.08 116.811   1
  -2   5  -3 1573.81 141.116   5
   2   5   3 1179.22 135.849   2
  -2  -5   3 1293.54 132.063   4
  -2   5  -3 1222.42 135.954   4
   2  -5  -3 1212.94 143.740   3
   2   5   3 1159.44 123.471   3
   2   5   3 1244.53 124.622   1
  -2  -5   3 1321.03 146.123   6
  -2  -5   4 7.96009 16.3535   5
   2  -5  -4-15.2057 31.2275   2
   2   5   4 7.12776 8.46620   3
  -2   5  -4-7.07292 11.8698   3
  -2  -5   4 3.83636 7.21006   1
  -2   5  -4 12.7115 16.8566   5
  -2  -5   4-4.82567 11.4538   4
  -2   5  -4 2.09588 5.58042   1
  -2  -5   4-4.29114 11.9421   1
  -2   5  -4 3.98351 11.0876   1
   2  -5  -4 19.1388 17.9452   3
   2   5   4 8.26023 13.8588   6
   2   5   4 12.9617 14.3834   2
  -2  -5   4 29.0471 18.1568   6
  -2  -5   5 273.179 53.4941   5
   2  -5  -5 316.270 72.4520   2
   2   5   5 411.124 54.3709   2
  -2   5  -5 311.334 52.1716   3
  -2  -5   5 291.860 43.1543   4
  -2   5  -5 263.213 47.0603   5
  -2  -5   5 349.107 60.0151   6
  -2   5  -5 171.769 44.7005   1
  -2   5  -5 246.758 47.4998   4
   2   5   5 337.793 45.2367   1
  -2   5  -5 285.835 40.6854   1
   2   5   5 306.887 53.0785   6
   2   5   5 295.833 41.3721   3
   2   5   6 11.8304 13.1247   2
  -2  -5   6-5.10236 12.1037   1
  -2   5  -6 5.95093 12.2252   4
   2   5   6 7.77098 13.0340   6
  -2   5  -6 20.3164 16.0614   3
   2  -5  -6-13.2709 29.4361   2
  -2   5  -6 5.30166 12.5760   5
  -2  -5   6 7.65995 11.1282   5
   2   5   6-3.92765 10.9264   1
   2  -5  -6 3.44742 7.23446   1
   2  -5  -6-1.30394 3.80485   1
  -2   5  -7 117.488 29.5985   4
  -2   5  -7 127.087 26.4983   5
   2  -5  -7 191.659 51.9005   2
  -2  -5   7 106.296 30.0333   5
   2   5   7 210.267 32.7562   1
   2  -5  -7 38.9474 20.4737   1
   2   5   7 208.435 34.0914   2
  -2   5  -7 162.161 41.7557   1
   2  -5  -7 136.720 20.4088   1
  -2  -5   7 164.651 34.8957   1
  -2  -5   8 7.57627 14.2114   5
   2  -5  -8 11.5253 23.6719   2
  -2  -5   8 20.0858 19.4498   1
  -2   5  -8-4.05598 8.34528   5
  -2   5  -8 18.1617 14.3638   3
  -2   5  -8 5.69548 10.6891   4
   2  -5  -8-9.53125 15.9887   3
  -2  -5   8-9.51640 17.8461   6
   2   5   8 5.34158 14.1699   1
   2  -5  -8 3.42934 9.10626   1
  -2   5  -8-8.74537 17.9654   1
   2  -5  -9 150.694 43.1007   2
   2   5   9 108.724 28.3399   1
  -2  -5   9 120.640 31.5012   6
   2   5   9 119.494 26.0163   2
  -2   5  -9 73.3091 21.5511   4
  -2   5  -9 100.207 33.6790   1
  -2   5  -9 45.6486 19.5447   3
  -2  -5   9 75.0896 27.5344   1
  -2  -5   9 112.731 29.6374   5
   2   5   9 105.873 26.4564   6
  -2  -5  10 7.51154 14.0891   5
   2  -5 -10 4.71982 11.2022   1
   2   5  10 7.61067 15.6357   1
  -2  -5  10 9.10517 15.2738   6
   2  -5 -10 9.47018 17.7587   2
   2   5  10 4.31180 10.2358   2
  -2   5 -10 26.9172 15.6412   4
  -2   5 -10 9.27700 17.3968   1
  -2   5 -10-5.38223 9.03770   3
  -2  -5  10-8.34589 19.7948   1
   2  -5 -10-8.99117 16.8612   3
   2   5  10 6.23952 10.4731   6
   2  -5 -11 113.282 29.5318   2
   2  -5 -11 36.3499 20.5653   1
   2   5  11 62.8398 28.9273   1
  -2  -5  11 60.4860 22.7192   6
   2   5  11 75.6272 19.9846   2
  -2  -5  11 90.0159 24.4446   5
  -2  -5  11 27.7379 20.1094   1
   2   5  11 41.1863 18.3268   6
  -2   5 -11 78.6677 20.2776   3
  -2   5 -11 74.4927 30.9500   1
   2  -5 -11 78.9713 25.2805   3
  -2   5 -12 5.11771 9.59384   3
   2  -5 -12 8.61577 12.5104   3
   2   5  12-5.60371 10.5048   6
   2  -5 -12 5.84878 10.9641   1
   2  -5 -12-7.50339 10.8954   2
  -2  -5  12-8.48154 12.3155   6
  -2   5 -12 9.63316 14.5587   4
   2  -5 -13 962.418 109.538   3
  -2   5 -13 806.682 92.5960   4
   2  -5 -13 790.576 102.744   1
   2  -5 -13 605.280 94.9559   2
  -2   5 -13 741.082 92.9500   3
  -2  -5  13 788.285 102.820   6
   2   5  13 709.885 93.9209   6
  -2   5 -14-3.96501 8.16137   4
   2   5  14 5.12866 8.61725   6
   2  -5 -14 8.33204 12.1111   3
  -2  -5  14 8.03355 13.4808   6
  -2   5 -14 9.89734 12.4582   3
  -2  -5  14 7.72147 15.8653   5
  -2  -5  15 7.73133 14.5014   5
  -2   5 -15-4.79612 8.05766   3
   2   5  15 9.90450 10.1820   6
   2  -5 -15-8.34351 13.9981   3
  -2  -5  15 7.77979 11.3078   6
   2   5  15 14.5689 11.5261   5
  -2   5 -15 3.60731 8.01735   4
   2   5  16-4.82797 9.91443   5
  -2  -5  16-7.96605 14.9327   5
   2  -5 -16 8.31746 13.9455   3
  -2  -5  16-7.76280 9.20379   6
   2   5  16 4.85701 8.14409   6
  -2   5 -16-4.64348 8.70495   3
   2  -5 -16 9.81026 11.6309   4
   2   5  17 19.3460 11.5669   5
  -2  -5  17 32.9615 19.5968   5
   2  -5 -17 25.7673 16.1709   3
  -2  -5  17 7.77689 9.34288   6
   2   5  17 4.63498 6.89763   6
  -2   5 -17 14.1640 11.2962   3
   2  -5 -17 38.9846 20.0697   4
   2   5  18 4.43876 9.11505   5
  -2  -5  18-8.54213 14.3219   5
  -2  -5  18-7.65195 11.1108   6
   2   5  18 4.50103 9.24289   6
   2  -5 -18-8.65834 10.2651   3
  -2   5 -18-4.66242 11.7258   3
   2  -5 -18-9.56060 13.8820   4
   2   5  19 123.194 23.7906   5
   2  -5 -19 140.249 34.4054   3
  -2  -5  19 77.0176 26.2186   6
   2   5  19 107.678 24.1824   6
   2  -5 -19 101.835 29.7792   4
  -2   5 -19 75.4173 21.8759   3
   2   5  20-3.95628 8.77930   5
  -2  -5  20 9.03409 18.5527   5
   2  -5 -20-8.66058 16.2366   3
  -2  -5  20 7.75362 13.0027   6
  -2   5 -20-4.99145 9.36070   3
   2  -5 -20-8.85993 12.8675   4
   2  -5 -21 35.2571 19.7245   3
  -2  -5  21 15.5566 13.3022   6
   2   5  21 13.8720 10.5858   6
  -2   5 -21 40.8207 15.6441   3
  -2  -5  21 37.1179 22.1579   5
   2  -5 -22-7.85120 13.1632   4
   2  -5 -22 8.96893 13.0226   3
   2   5  22-4.68843 7.86057   6
  -2  -5  22-9.43719 17.6898   5
  -2   5 -22 15.7636 13.2145   3
   2   5  22-3.91846 8.69081   5
   2   5  23 98.4370 22.2237   5
  -2  -5  23 94.6897 34.4490   5
  -2  -5  23 130.672 31.4248   6
   2  -5 -23 182.016 38.8907   3
   2  -5 -23 116.825 30.6566   4
  -2   5 -23 86.8212 23.8918   3
   2   5  23 106.786 25.4050   6
  -2  -5  24-7.38873 8.75962   6
  -2   5 -24 5.62650 12.4792   3
   2   5  24-4.31188 7.22936   5
   2  -5 -24-9.18673 10.8912   3
   2   5  24 4.99423 8.37336   6
  -2  -5  25 35.8240 17.1027   6
   2   5  25 12.5467 9.48415   5
   2   5  25 20.4980 12.3102   6
  -2   5 -26 4.99362 10.2673   2
   2   5  26 5.54946 9.31898   6
   2   6 -23 5.45339 12.9416   3
   2  -6  22 6323.22 567.151   6
   2   6 -22 4713.44 550.984   3
   2   6 -22 5357.62 549.568   2
  -2  -6 -21-6.24672 11.7293   4
   2  -6  21-8.52660 10.1316   6
   2   6 -21-6.38259 9.29252   3
   2   6 -20 5953.43 754.363   3
   2  -6  20 9105.80 770.338   6
   2   6 -20 7744.19 757.263   2
  -2   6  20 7655.01 750.822   5
  -2  -6 -20 6795.50 758.806   4
   2  -6  19-7.98856 9.47162   6
  -2  -6 -19-7.19285 10.4447   4
   2   6 -19 7.47685 14.0159   3
  -2   6  19 4.71008 8.83000   5
   2   6 -19 6.44601 9.36037   2
   2  -6  18 7.82047 6.55588   6
  -2  -6 -18-7.61486 12.7670   4
   2   6 -18 7.99776 16.4225   3
  -2   6  18-5.00196 9.37609   5
   2   6 -18 6.80354 12.7531   2
   2  -6  17 7.50662 8.90975   6
  -2  -6 -17-8.11556 13.6133   4
   2   6 -17 8.68591 16.2873   3
  -2   6  17 5.55276 9.31968   5
   2   6 -17 7.53837 15.4852   2
   2  -6  16 93.9643 27.1059   6
  -2  -6 -16 103.219 32.3491   4
   2   6 -16 134.346 34.6496   2
  -2   6  16 111.383 28.0500   5
   2   6 -16 73.2774 28.6025   3
   2  -6  15 48.9297 18.0144   6
  -2   6  15 36.9788 19.7282   5
   2   6 -15 19.8788 17.1230   3
   2  -6  14 5592.31 514.525   6
   2  -6  14 5918.30 531.430   2
   2   6 -14 6972.78 540.341   2
  -2   6  14 4662.67 510.646   5
  -2  -6 -14 4502.00 519.589   4
  -2   6  13 7.04885 10.5232   5
   2  -6  13 48.4188 19.3863   6
   2   6 -13-10.1811 14.9837   3
  -2  -6 -13 9.70684 14.3049   4
   2   6 -13 58.4002 31.0593   2
   2  -6  13 21.4826 22.1914   2
   2  -6  12 5555.89 460.036   2
  -2   6  12 2544.78 422.168   5
   2  -6  12 5085.75 436.894   6
   2   6 -12 4240.45 442.978   3
  -2  -6 -12 3534.35 436.485   4
   2   6 -12 6299.14 475.994   2
   2   6 -11 9.58005 17.9930   3
   2  -6  11 11.8642 17.2634   2
   2   6 -11 27.5177 25.8153   2
  -2  -6 -11 9.90811 18.6068   4
  -2   6  11 7.43477 10.8539   5
   2  -6  10 27735.7 2790.55   2
  -2   6  10 24092.1 2768.13   5
  -2  -6 -10 26464.0 2779.46   4
   2   6 -10 30860.4 2803.22   2
   2   6 -10 31881.8 2781.13   3
  -2   6   9 41.4557 15.9537   6
   2   6  -9 50.3157 27.5002   3
   2  -6   9 2.77329 7.97616   1
  -2  -6  -9 28.8939 13.1674   1
   2   6  -9 74.6987 35.6336   2
  -2  -6  -9 57.5009 25.6980   4
   2  -6   9 65.9439 19.8053   6
   2  -6   9 26.9175 25.5232   2
  -2   6   8 38.3098 19.4595   5
  -2   6   8 44.5481 13.4263   6
  -2  -6  -8 24.4373 17.9479   5
   2   6  -8 45.6976 25.6827   3
   2  -6   8-2.07686 6.84011   1
  -2  -6  -8 20.9752 12.9151   1
   2   6  -8 14.7999 27.8748   2
   2  -6   8 22.6019 12.9203   6
  -2  -6  -8 64.8172 25.8874   4
   2  -6   8 28.5845 29.4731   2
  -2  -6  -7 6.34522 11.9567   5
  -2   6   7 13.4807 11.9747   6
  -2  -6  -7 11.3073 7.68109   1
   2  -6   7 15.2173 25.5425   2
  -2   6   7 15.6437 14.7128   5
  -2  -6  -7 26.8781 21.2783   4
   2   6  -7 6.90163 14.2244   3
   2   6  -6 426.127 60.2353   3
   2   6  -6 387.145 79.3234   2
  -2   6   6 421.300 59.9628   4
   2   6  -6 211.958 45.0518   1
   2  -6   6 340.852 78.0773   2
  -2  -6  -6 288.384 43.6449   1
  -2   6   6 356.238 52.1112   6
   2  -6   6 569.917 68.9999   6
  -2  -6  -6 368.199 59.6746   5
  -2   6   5 5.28661 8.88521   6
  -2  -6  -5 13.3577 14.8262   5
   2   6  -5 3.46390 9.20349   1
  -2   6   5 7.52242 16.6956   5
  -2  -6  -5 8.06719 17.9031   4
   2  -6   5 15.5576 13.0566   6
  -2   6   5 6.93199 10.0842   4
   2   6  -5 5.47160 14.5180   3
   2   6  -5-12.1176 26.8830   2
  -2  -6  -5 3.03999 5.73218   1
  -2   6   4 4405.75 370.798   5
  -2  -6  -4 3493.60 363.907   4
  -2   6   4 3722.36 357.435   6
   2   6  -4 4924.26 390.764   2
  -2  -6  -4 3532.61 362.442   5
  -2   6   4 3633.51 361.742   4
   2   6  -4 3506.80 354.463   3
   2   6  -4 2034.78 341.730   1
   2  -6   4 3902.01 367.534   6
   2  -6   4 3236.87 392.874   2
   2  -6   3-18.2531 26.5032   2
   2  -6   3 7.62882 11.0775   6
  -2   6   3-7.23627 14.8594   5
  -2  -6  -3 7.12611 13.3583   4
   2   6  -3-4.63331 8.68592   3
  -2   6   3-7.02270 14.4209   4
  -2   6   3-5.80132 8.42422   6
  -2  -6  -3 14.4396 12.1052   5
  -2  -6  -3-1.09305 3.55095   1
   2   6  -3-9.64517 18.0801   2
   2   6  -3-4.82349 6.06650   1
  -2   6   2 1036.44 89.0419   5
  -2  -6  -2 715.335 78.7745   4
   2  -6   2 718.207 79.7545   6
   2   6  -2 917.072 94.3919   2
   2  -6   2 556.002 106.748   2
  -2   6   2 652.584 76.1458   4
   2   6  -2 685.116 67.4144   3
  -2  -6  -2 976.288 87.4375   5
   2   6  -2 397.266 52.2919   1
  -2   6   1 57.8798 25.2739   5
   2  -6   1 70.8338 29.3199   6
  -2  -6  -1 77.8813 26.9043   4
   2   6  -1 72.0392 30.2310   2
  -2   6   1 62.5748 22.8691   4
   2  -6   1 19.9138 29.1455   2
   2   6  -1 5.55267 7.53444   1
  -2  -6  -1 21.7930 9.03162   1
   2   6  -1 74.0703 21.3007   3
  -2  -6   0 60988.5 1233.75   5
  -2  -6   0 46092.6 1124.06   1
  -2  -6   0 55568.1 1210.30   4
   2   6   0 47253.4 1159.24   3
   2   6   1 102.453 32.1048   2
  -2   6  -1 108.425 30.3155   4
   2   6   1 101.785 29.9750   6
  -2  -6   1 90.2723 27.5263   5
   2  -6  -1 81.3774 51.9393   2
  -2   6  -1 107.919 33.1434   5
   2   6   1 54.4677 20.7868   3
  -2  -6   2 837.240 96.1722   4
   2   6   2 746.607 97.4442   2
  -2   6  -2 891.502 104.322   5
  -2  -6   2 767.626 87.0603   1
   2   6   2 589.396 85.4365   3
  -2  -6   2 795.515 99.8100   5
  -2   6  -2 826.198 99.0496   4
  -2  -6   3 6.96511 14.3037   5
  -2   6  -3-6.91596 12.9657   5
   2  -6  -3-18.9513 27.5175   2
  -2  -6   3-5.08738 13.4880   4
   2   6   3 12.2229 12.5511   2
   2  -6  -3 8.23216 13.8036   3
  -2   6  -3 6.28205 11.7776   4
  -2   6  -3 6.52748 12.2376   3
   2   6   3-3.39331 8.53657   3
   2   6   3-3.32455 9.24585   1
  -2  -6   3-3.66016 6.86438   1
  -2   6  -4 3230.58 348.203   5
   2   6   4 3211.63 345.534   2
  -2  -6   4 3027.68 339.646   1
  -2  -6   4 3182.98 339.968   4
  -2   6  -4 3140.99 345.219   4
  -2   6  -4 3747.50 350.980   3
   2  -6  -4 3645.58 356.255   3
  -2  -6   4 3447.50 350.940   5
   2  -6  -4 3156.75 386.064   2
   2   6   4 3692.34 353.358   6
  -2  -6   5 6.87355 10.0149   5
  -2   6  -5 20.0310 16.8125   5
   2   6   5 20.7868 16.4500   6
   2   6   5-5.60309 15.6006   2
  -2   6  -5 11.2068 14.1165   4
   2  -6  -5 24.3478 16.6860   3
  -2  -6   5 5.08363 12.0823   1
   2   6   5-8.46859 24.6063   1
  -2  -6   5-8.55293 14.3639   6
   2  -6  -5-16.0849 23.3695   2
  -2   6  -5 6.20326 11.6577   3
   2  -6  -6 494.833 92.3047   2
   2   6   6 483.770 64.1221   2
  -2   6  -6 389.039 60.9147   4
   2   6   6 438.577 65.2913   6
   2  -6  -6 599.783 75.9062   3
  -2  -6   6 330.200 61.7379   1
   2   6   6 148.709 67.2032   1
  -2  -6   6 548.353 70.4403   5
  -2  -6   6 550.805 74.5531   6
  -2   6  -6 323.480 59.3499   3
   2   6   7-5.51703 11.3995   2
   2   6   7 19.0631 14.1505   6
   2   6   7-9.70711 25.7640   1
   2  -6  -7 24.7560 16.9920   3
  -2  -6   7 5.94484 12.2728   1
  -2  -6   7 33.9863 15.9771   6
  -2   6  -7 5.54944 10.4794   3
  -2  -6   7 6.70012 12.6232   5
   2  -6  -8 48.4981 32.4308   2
  -2   6  -8 57.5802 17.5369   3
   2   6   8 91.4591 35.3996   1
   2   6   8 43.0102 16.8157   2
  -2   6  -8 31.6461 14.6357   4
   2  -6  -8 33.2428 18.9332   3
  -2   6  -8 41.0344 10.6400   1
  -2  -6   8 58.8980 23.7900   6
   2   6   8 30.3524 15.8675   6
   2   6   9 25.4408 18.3318   2
  -2   6  -9 25.6451 19.9124   4
   2  -6  -9 57.5639 26.3074   3
  -2   6  -9 50.2844 15.3477   1
  -2   6  -9 69.0539 20.0722   3
  -2  -6   9 59.9154 21.5126   5
   2  -6  -9 21.0082 23.8647   2
  -2  -6   9 57.7650 22.4792   6
   2   6   9 51.8069 17.4983   6
   2  -6 -10 30601.9 2872.87   3
  -2   6 -10 25442.4 2857.67   3
  -2  -6  10 29842.5 2867.93   5
  -2   6 -10 29681.1 2862.11   4
   2  -6 -10 29463.7 2879.46   2
   2   6  10 29507.6 2862.77   6
  -2  -6  10 27541.9 2870.78   6
  -2  -6  11 13.2942 12.5080   5
  -2   6 -11 14.6216 12.3061   4
   2  -6 -11 7.85320 11.4552   3
   2   6  11-5.22847 8.83430   6
  -2   6 -11 23.2665 11.7538   3
  -2   6 -12 4161.69 462.065   3
   2  -6 -12 4784.64 474.960   3
   2   6  12 4496.11 464.378   6
  -2  -6  12 4771.06 471.191   5
   2  -6 -13 29.5409 18.6418   3
  -2   6 -13 4.45070 7.63180   3
   2   6  13 19.1800 12.1647   6
  -2  -6  13 6.77311 11.4680   5
  -2  -6  13 30.0358 18.9518   6
   2  -6 -14 4897.12 515.362   3
  -2  -6  14 5224.11 514.842   5
   2   6  14 4346.72 503.662   6
  -2  -6  14 4966.36 515.839   6
   2   6  14 5372.17 507.004   5
  -2  -6  15 21.2216 15.9214   6
   2   6  15 39.9864 16.4591   6
   2  -6 -15 7.25702 13.8703   3
  -2  -6  15 14.2725 14.9019   5
   2   6  16 150.752 26.8483   5
   2  -6 -16 144.486 32.9818   3
  -2  -6  16 125.086 34.0803   5
   2   6  17 8.48892 8.73944   6
  -2  -6  17 7.60117 16.8711   5
   2   6  17 4.17058 6.08992   5
  -2  -6  17 7.00543 11.7630   6
   2   6  18 4.05512 6.79878   6
  -2  -6  18 23.4764 18.5546   5
  -2  -6  18-6.81557 9.89598   6
   2   6  18-4.17206 7.82046   5
  -2  -6  19 13.6690 15.1606   6
   2  -6 -19 7.24890 10.5284   3
   2   6  19 3.83788 8.51614   5
   2   6  19-3.93875 6.60887   6
  -2   6 -19 4.06869 8.35873   3
  -2  -6  19-8.07715 11.7307   5
   2  -6 -20 6781.24 712.607   3
  -2   6 -20 6591.18 700.942   3
  -2  -6  20 7511.88 718.977   5
   2   6  20 7214.56 699.709   5
   2   6  20 6966.81 700.282   6
  -2  -6  20 6363.02 710.051   6
   2   6  21-3.95321 7.41020   6
   2   6  21-3.64802 8.64962   5
  -2  -6  21 6.87253 11.5224   6
   2  -6 -21 7.38935 13.8512   3
  -2   6 -21 4.34112 7.27825   3
   2  -6 -22 5373.60 574.648   3
   2   6  22 5551.69 562.374   6
   2  -6 -23 30.3690 16.8652   3
   2   6  23 4.14318 10.4619   6
   2  -7  18-6.56015 9.53760   6
  -2   7  18-4.19541 7.05087   5
  -2  -7 -17-7.29930 10.6066   4
   2  -7  17-6.38804 9.28463   6
  -2   7  17-4.44595 8.34431   5
   2   7 -17 7.73043 11.2321   3
   2   7 -16-8.17790 11.8779   3
   2  -7  16-6.25338 9.08473   6
  -2  -7 -16 15.2868 12.8184   4
  -2   7  16 4.92892 10.1255   5
   2   7 -16 7.79627 13.0746   2
  -2  -7 -15 7.91302 14.8639   4
   2  -7  15 12.3234 11.5899   6
   2   7 -15 16.8347 17.3108   2
   2   7 -15-8.91242 14.9733   3
   2   7 -14-9.22648 13.4004   3
  -2  -7 -14-8.09696 11.7609   4
  -2   7  14 5.71714 8.30739   5
   2   7 -14-9.48679 15.9087   2
   2  -7  14-6.24211 10.4704   6
  -2  -7 -13 261.773 46.4545   4
  -2   7  13 138.199 35.4303   5
   2   7 -13 233.831 55.8319   2
   2  -7  13 236.998 40.5968   6
  -2  -7 -12 8.23302 11.9541   4
  -2   7  12 6.30148 9.14956   5
   2   7 -12-11.7636 24.1552   2
   2  -7  12-6.42971 7.62263   6
  -2   7  11 64.4868 22.4349   5
   2   7 -11 76.4307 35.9178   2
   2  -7  11 51.9963 21.2452   6
  -2  -7 -10-7.93976 11.5496   4
  -2   7  10-6.73970 8.02091   5
   2  -7  10-6.77530 11.3811   6
   2  -7   9 130.640 31.8546   6
  -2  -7  -9 53.9126 24.8580   4
  -2   7   9 56.2997 25.2934   5
   2   7  -9 135.867 45.4264   2
  -2   7   9 153.933 30.4492   4
   2  -7   8-7.18237 10.4444   6
   2   7  -8-13.2559 19.2557   2
  -2  -7  -8-14.8551 13.9346   4
  -2   7   8 6.94000 16.4651   5
  -2   7   8-6.28853 11.8017   4
   2  -7   7 131.370 35.6972   6
   2  -7   7 236.278 59.0272   2
   2   7  -7 224.779 52.4089   2
  -2  -7  -7 157.192 34.5667   4
  -2   7   7 108.443 32.1596   5
  -2   7   7 155.645 33.9456   4
   2  -7   6 7.28510 12.2290   6
   2  -7   6 14.9567 28.0425   2
   2   7  -6 11.4397 21.4519   2
  -2  -7  -6-6.89198 11.5707   4
  -2   7   6 15.0560 14.1240   5
  -2   7   6 6.17420 12.6924   4
   2  -7   5 137.833 35.1752   6
  -2  -7  -5 177.817 34.8495   5
  -2   7   5 155.050 33.9219   4
   2   7  -5 215.874 48.9084   2
  -2  -7  -5 219.037 40.5465   4
   2  -7   5 224.357 59.6765   2
  -2   7   4-7.59608 14.2547   5
   2  -7   4-17.0274 20.1977   2
   2   7  -4-9.55043 17.9148   2
  -2   7   4-5.57696 11.4716   6
  -2  -7  -4-5.78316 9.71948   5
  -2  -7  -4-6.33093 11.8864   4
  -2   7   3 476.286 61.6652   4
  -2   7   3 473.250 67.0884   5
   2  -7   3 393.288 86.8784   2
  -2   7   3 343.956 55.2109   6
  -2  -7  -3 318.910 55.0305   5
   2   7  -2 7.55538 10.9747   2
  -2  -7  -2 5.94154 9.96655   4
  -2   7   2-5.90984 8.58674   6
  -2  -7  -2-12.0556 12.3815   5
  -2   7   2-6.24051 10.4675   4
   2  -7   2-18.4482 30.9315   2
  -2   7   2 8.17849 18.1419   5
  -2   7   1 6.27325 10.5263   4
   2   7  -1 13.5813 15.0672   2
  -2  -7  -1 6.02010 13.3589   5
   2   7  -1-7.09093 10.3046   6
  -2  -7  -1 5.69256 12.6328   4
   2   7   0-6.38912 11.9800   2
   2   7   0-7.04762 11.8198   6
  -2  -7   0-6.24128 7.40531   5
  -2  -7   0 5.54770 9.30607   4
  -2   7   0 6.21580 11.6553   4
   2  -7   0-18.4230 26.7512   2
  -2   7   0-8.25833 16.9602   5
   2   7   1 5.88626 12.0915   2
  -2  -7   1 6.20121 13.7579   5
   2   7   1 6.77291 9.83981   6
  -2  -7   1 10.5973 13.3298   4
  -2   7  -1-6.16567 11.5623   3
   2  -7  -1-17.7711 33.3132   2
  -2   7  -1 6.09449 10.2235   4
  -2   7  -1-8.47344 21.3123   5
  -2   7  -2 12.2685 12.5963   3
   2  -7  -2 16.7653 24.3428   2
   2   7   2-6.47393 9.40024   6
  -2  -7   2 6.12541 10.2701   5
   2   7   2-5.65342 10.5975   2
  -2   7  -2-5.89934 11.0585   4
   2   7   3 391.715 61.3364   6
   2  -7  -3 434.501 87.2937   2
   2   7   3 408.805 58.7029   2
  -2  -7   3 382.532 59.9062   5
  -2   7  -3 469.147 61.4476   3
  -2   7  -4 5.56799 8.10354   3
  -2   7  -4 5.38029 10.1005   4
   2   7   4 5.96453 8.67805   6
   2   7   4 5.15099 11.4379   2
  -2   7  -5 119.279 29.9664   3
  -2   7  -5 142.809 29.6103   4
  -2  -7   5 163.838 33.9302   5
   2   7   5 177.606 33.1513   6
   2   7   5 96.0280 27.1951   2
  -2   7  -6 4.92906 8.27123   4
   2   7   6-5.61612 9.42226   6
  -2  -7   6-5.75847 8.36826   5
  -2   7  -6-5.10575 10.4898   3
  -2   7  -7 158.806 29.1743   3
  -2  -7   7 146.941 33.6485   6
   2   7   7 111.870 26.5029   6
  -2  -7   7 148.991 32.2137   5
  -2   7  -7 116.717 27.0624   4
  -2   7  -8 9.06637 9.30943   3
  -2  -7   8-7.28530 12.2152   6
  -2   7  -8-4.70641 8.82316   4
  -2  -7   8-5.93298 12.1835   5
   2   7   8-5.07059 7.36362   6
   2  -7  -9 156.528 34.0583   3
  -2  -7   9 114.767 29.0720   6
  -2  -7   9 118.915 27.5074   5
   2   7   9 81.8208 21.0721   6
  -2   7  -9 61.6804 18.9396   3
   2  -7 -10-6.69883 13.7553   3
  -2  -7  10-6.97120 10.1220   6
  -2  -7  10-6.06505 11.3688   5
   2   7  10 4.60680 6.68895   6
  -2   7 -10 4.28816 8.80528   3
  -2  -7  11 102.417 27.5822   6
  -2  -7  11 91.8298 25.0179   5
   2  -7 -11 86.8621 24.6203   3
  -2   7 -11 75.1856 19.1589   3
   2  -7 -12 6.59390 9.57966   3
  -2   7 -12 4.06762 6.82751   3
  -2  -7  12-6.65598 9.66975   6
  -2  -7  12-6.20422 13.7643   5
   2   7  12 8.54309 8.01355   6
   2  -7 -13 152.428 35.5205   3
   2   7  13 186.345 31.6211   5
  -2   7 -13 107.816 25.8113   3
  -2  -7  13 195.771 36.7609   6
  -2  -7  13 195.119 37.9909   5
   2   7  13 189.179 30.0661   6
   2  -7 -14 6.57047 12.3165   3
   2   7  14-4.33480 8.12590   5
  -2   7 -14-3.97081 8.15403   3
  -2  -7  14-6.41398 10.7539   6
  -2  -7  14 6.42849 12.0504   5
   2   7  14 3.96998 8.15233   6
   2  -7 -15 45.2093 18.8104   3
  -2  -7  15 6.28650 9.24118   6
   2   7  15 17.3065 10.3597   5
  -2   7 -15 7.67395 8.00990   3
  -2  -7  15 6.58102 11.1276   5
   2   7  15 15.4221 9.25488   6
   2   7  16 3.75284 8.33084   6
  -2  -7  16-6.75021 11.3227   5
   2   7  16 7.92147 8.14046   5
   2  -7 -16-6.44333 7.64675   3
  -2   7 -16 3.69568 9.30078   3
  -2  -7  17-6.18466 8.99162   6
   2   7  17 3.69685 9.30843   6
  -2   7 -17 3.60395 7.41451   3
   2  -7 -17 6.39265 10.7276   3
   2   7  17 11.9113 10.5353   5
   2  -7 -18 6.41978 7.62173   3
   2   7  18 3.53155 5.93499   6
   2  -7 -19 187.597 36.6606   3
   2   7  19 154.182 26.6397   6
  -2   8  13 5.29353 9.93963   5
  -2  -8 -13 6.76280 12.6901   4
   2  -8  12 1463.39 160.232   6
  -2   8  12 1125.25 155.117   5
  -2  -8 -12 1681.18 165.696   4
   2  -8  11 5.92218 11.1033   6
  -2  -8 -11 6.53280 12.2477   4
   2   8 -11 11.4738 19.2381   2
  -2   8  11-5.97948 12.2803   4
   2  -8  10 9432.57 799.421   6
  -2  -8 -10 9378.19 799.745   4
   2   8 -10 7937.81 818.836   2
  -2   8  10 10068.6 799.454   4
   2  -8   9 49.4760 18.9074   6
   2   8  -9 23.8031 22.4895   2
  -2   8   9 6.78789 8.53420   5
  -2   8   8 7.29669 12.2475   5
   2  -8   8 6.30814 7.50137   6
  -2  -8  -8-5.97430 13.2634   4
  -2   8   8 11.1182 9.33870   4
   2   8  -8 11.4397 19.1886   2
  -2   8   7 7.86350 11.4176   5
   2  -8   7-6.37752 9.25997   6
  -2  -8  -7 11.6265 10.8969   4
   2   8  -7-10.6402 12.6142   2
  -2   8   7-5.48608 10.2836   4
  -2   8   6 321.640 53.4496   5
   2  -8   6 219.976 43.2266   6
  -2  -8  -6 172.598 39.0811   4
   2   8  -6 280.153 56.6871   2
  -2   8   6 352.030 47.6801   4
   2  -8   5-6.44329 10.8029   6
  -2  -8  -5 10.9097 9.14581   4
   2   8  -5-8.65402 19.1940   2
  -2   8   5-5.48421 9.19500   4
  -2   8   5 8.71325 14.6087   5
  -2   8   4 1198.48 143.606   4
   2   8  -4 1334.30 154.868   2
  -2  -8  -4 1238.93 143.476   4
  -2   8   4 1344.25 162.329   5
   2   8  -3 7.12878 15.8146   2
  -2  -8  -3 4.84174 9.08205   5
  -2  -8  -3-5.23237 9.81380   4
  -2   8   3 5.63877 9.45992   4
  -2   8   2 243.443 43.1423   3
   2   8  -2 328.489 48.4950   6
  -2  -8  -2 211.936 39.7203   5
   2   8  -2 307.617 49.5035   2
  -2   8   1 17.1240 13.9332   3
  -2   8   1 11.3948 12.1585   4
  -2  -8   0 13745.4 1378.20   5
   2   8   0 12862.8 1380.50   6
  -2   8   0 15343.9 1382.87   3
   2   8   0 12745.1 1378.75   2
  -2   8   0 13778.2 1380.34   4
  -2   8  -1 10.9246 13.8073   3
   2   8   1 17.6091 13.0927   6
  -2  -8   1 10.0462 12.7089   5
  -2   8  -1 27.7066 14.0051   4
   2   8   1 5.14549 11.4968   2
  -2   8  -2 255.201 39.9914   3
   2   8   2 313.066 43.9507   6
  -2  -8   2 185.959 38.4092   5
  -2   8  -2 203.289 38.4058   4
   2   8   2 219.995 40.5571   2
  -2   8  -3-5.08921 9.55054   3
   2   8   3 4.67721 11.0993   2
  -2   8  -3-5.14582 8.63948   4
   2   8   3-5.30676 7.71875   6
  -2  -8   3-10.2517 13.5959   5
   2   8   4 1336.87 140.419   6
  -2   8  -4 1202.13 138.377   3
  -2  -8   4 1113.74 139.180   5
  -2  -8   5 5.36136 9.02023   5
  -2   8  -5 9.08330 10.7948   3
  -2   8  -6 291.331 40.4334   3
  -2  -8   6 236.995 42.3823   5
   2   8   6 238.493 38.5013   6
  -2   8  -7 8.31563 7.81837   3
   2   8   7 4.33391 8.92078   6
  -2   8  -8 4.04637 8.33053   3
   2   8   8 4.09525 5.97654   6
  -2  -8   8 16.3635 12.9469   5
  -2  -8   9 16.5657 11.4159   5
   2  -8  -9 29.0230 13.8267   3
   2   8   9 11.7450 8.14767   6
  -2   8  -9 7.86448 8.18259   3
  -2   8 -10 8763.08 862.955   3
  -2  -8  10 8201.28 869.036   5
   2  -8 -10 7958.59 868.054   3
   2   8  10 8430.34 862.245   6
  -2  -8  10 9259.64 872.877   6
   2   8  11 3.62975 6.80443   6
  -2   8 -11-3.75109 7.03186   3
  -2  -8  11 5.59560 10.4892   5
  -2   8 -12 1673.09 167.619   3
   2   8  12 1435.63 165.158   6
   2   8  13 3.40161 6.37771   6
   2  -8 -13-5.41665 9.08250   3
   2  -8 -14 1600.61 180.713   3
  -2   9   3 159.043 31.4716   4
   2   9  -2-5.20664 7.57760   2
   2   9  -1-4.81785 9.04367   2
  -2   9   0-9.68466 16.2657   2
  -2   9  -1 11.0689 20.7776   2
   3   0   0-8.71290 17.8946   3
   3   0   0-13.3000 15.7716   1
  -3   0   0-13.2734 19.2759   1
   3   0   0 5.44855 10.2196   6
  -3   0   0-13.7250 16.2753   1
   3   0   0-13.6476 16.1836   1
   3   0   0 9.31849 17.4711   2
  -3   0   0-8.82321 16.5429   5
  -3   0   0-10.2860 17.2491   4
   3   0  -1-5.65261 11.6077   6
   3   0   1 8.85230 18.1777   2
   3   0  -1 9.20551 21.8271   2
  -3   0   1-10.1541 19.0340   4
  -3   0  -1-10.3061 17.2795   4
   3   0   1-8.09287 17.9497   3
   3   0  -1 14.1663 16.7950   1
  -3   0   1-13.3101 19.3262   1
   3   0   1 12.9934 21.7848   1
  -3   0  -1 13.3211 19.3422   1
  -3   0  -1-13.3565 15.8349   1
   3   0   1-12.9063 21.6388   1
   3   0  -1-14.1958 29.1498   1
  -3   0   1-13.6494 22.8847   1
   3   0   1 5.56061 12.3336   6
   3   0  -1 16.6860 15.4646   6
   3   0  -1 8.90018 14.9224   3
  -3   0  -1-8.29699 12.0476   5
   3   0   2-13.0779 21.9264   1
   3   0  -2-5.50463 7.99309   6
   3   0   2-8.62985 12.5306   2
   3   0  -2-9.14567 20.2845   2
  -3   0  -2-10.0139 18.7710   4
  -3   0   2-10.0253 16.8086   4
   3   0   2 7.42123 16.4599   3
  -3   0   2 13.4365 22.5277   1
  -3   0  -2 13.8064 20.0467   1
   3   0  -2 29.0210 21.0689   1
  -3   0  -2 7.62747 12.7884   5
  -3   0   2-9.61570 19.7450   5
   3   0  -2-14.8151 30.4213   1
  -3   0   2 40.5965 27.7869   1
   3   0   2 12.5131 14.8349   1
  -3   0  -2 12.9236 21.6678   1
   3   0   2 5.82161 11.9544   6
   3   0  -2-5.79818 11.9063   6
   3   0  -2 9.75793 11.5687   3
   3   0  -3 128.924 40.3212   6
  -3   0   3 55.0986 44.3951   1
   3   0   3 75.1439 53.9076   1
  -3   0  -3 145.465 54.3365   1
  -3   0  -3 249.175 50.7855   5
  -3   0   3 365.695 55.5835   5
   3   0   3 124.460 53.6147   1
  -3   0   3 487.056 70.3800   4
  -3   0  -3 482.821 70.3011   4
  -3   0   3 38.9360 51.1856   1
  -3   0  -3 13.8172 44.5066   1
   3   0  -3 94.5436 48.3095   1
   3   0  -3 69.7566 42.0308   3
   3   0  -3 175.530 39.6583   6
   3   0  -3 167.712 56.9050   2
   3   0   3 161.983 50.6674   2
  -3   0  -4 6.65230 13.6598   3
  -3   0  -4-6.61293 11.0871   5
   3   0  -4-4.34754 8.92719   6
  -3   0   4-9.48640 13.7739   5
   3   0  -4 9.78666 11.6023   3
   3   0  -4-9.49066 11.2514   2
   3   0   4-8.23780 16.9154   2
  -3   0   4 9.51946 15.9602   4
   3   0  -4-11.6844 27.7043   1
   3   0  -4 5.84357 10.9537   6
   3   0   4-12.6429 23.6988   1
  -3   0  -4 11.0725 22.7362   1
  -3   0   4 14.3680 20.8619   1
  -3   0  -4 13.5968 19.7420   1
   3   0  -4 14.4487 24.2245   1
  -3   0  -5 58.8593 25.2226   3
   3   0   5 27.5052 23.1655   6
  -3   0  -5 35.6020 18.0733   5
   3   0  -5 8.29490 11.2195   6
  -3   0   5 47.2655 27.5420   5
   3   0   5 7.98601 16.5500   2
   3   0  -5 29.4272 30.8482   2
  -3   0  -5-9.27316 19.1721   4
  -3   0   5 44.6858 28.0102   1
   3   0   5 12.7535 28.3743   1
  -3   0  -5 10.6968 20.1751   1
   3   0  -5 22.8487 35.9033   1
   3   0  -5 10.1950 24.2760   3
   3   0  -5-14.7569 27.7516   1
  -3   0   5 12.5148 25.7947   1
   3   0   6 12.7947 15.1689   1
  -3   0  -6-9.92429 18.6032   1
  -3   0   6 15.2538 18.0841   1
  -3   0  -6 6.30056 10.5641   3
   3   0   6-11.2535 16.3401   1
   3   0   6 7.46679 15.3327   6
  -3   0  -6-5.33402 11.8310   5
  -3   0   6 6.30319 11.8158   6
  -3   0   6 9.76062 21.6485   5
   3   0  -6-10.0181 20.5714   2
  -3   0  -6 9.07939 17.0195   4
  -3   0   6-8.39505 12.1899   4
   3   0  -6-10.7850 15.6598   1
   3   0  -6-9.76317 18.3012   3
   3   0  -6 14.5768 21.1653   1
  -3   0   6 11.9266 22.3565   1
  -3   0  -7 9.21083 20.4522   1
  -3   0   7 15.5800 18.4964   1
   3   0   7 12.5955 21.1400   1
   3   0   7 8.04613 15.1140   6
   3   0  -7 4.18729 8.65366   6
  -3   0  -7 13.7891 30.5986   1
   3   0   7-10.7799 15.6825   1
  -3   0  -7 4.92085 11.7085   5
  -3   0   7 12.6788 21.2796   6
  -3   0  -7 12.5611 15.8251   3
  -3   0   7 39.7918 22.0853   5
   3   0   7-7.56386 20.0750   2
   3   0  -7 10.5187 19.7413   2
  -3   0  -7 8.92395 16.7564   4
  -3   0   7 31.7543 19.9885   4
   3   0  -7 10.1016 26.7963   1
   3   0  -7 9.76635 18.3329   3
   3   0  -7-14.3355 20.8376   1
  -3   0   7 11.6561 19.5669   1
  -3   0  -8-6.50136 13.3503   3
  -3   0  -8-13.3378 19.3663   1
   3   0   8 10.5781 15.3595   1
  -3   0  -8-4.75236 11.2687   5
   3   0   8 17.2863 16.2019   6
   3   0  -8 4.13819 7.75787   6
  -3   0   8 19.8781 16.6641   5
   3   0   8-7.34301 10.6625   2
   3   0  -8-10.7310 20.1155   2
  -3   0  -8-8.88541 14.8976   4
  -3   0   8-7.65616 14.3518   4
   3   0  -8 9.74784 16.3435   1
   3   0  -8-9.81637 14.2535   3
  -3   0   8-11.1914 22.9806   1
   3   0  -8-13.8611 16.4331   1
  -3   0  -9-6.74254 12.6417   3
   3   0   9 12.0333 22.5577   1
   3   0   9 6.83010 15.1510   2
  -3   0  -9 12.8967 24.1761   1
   3   0   9 9.53605 11.3085   1
  -3   0   9 10.2494 17.1861   5
   3   0  -9 12.9055 18.7404   1
  -3   0   9-11.0347 16.0242   1
  -3   0  -9-8.67658 14.5496   4
  -3   0   9-7.39453 15.1863   4
   3   0  -9-9.37339 20.7911   1
  -3   0   9-12.1942 17.7076   1
   3   0  -9 9.89709 16.5955   3
   3   0   9 28.0287 24.7687   6
  -3   0 -10-4.77559 8.00680   5
   3   0  10 6.54807 12.2743   2
  -3   0 -10 12.5234 18.1836   1
  -3   0  10 6.16171 12.6524   6
  -3   0  10 10.3988 23.0637   5
   3   0 -10-10.8901 18.2583   2
  -3   0 -10-8.61063 19.0977   4
  -3   0  10-7.26272 10.5453   4
   3   0  10 9.97182 22.1167   6
  -3   0 -10 8.41568 9.97709   1
   3   0  10-12.0803 24.8056   1
  -3   0 -10 7.14243 14.6662   3
   3   0 -10-12.7002 18.4403   1
  -3   0  10-10.6401 15.4491   1
  -3   0 -11-7.62933 18.0895   3
  -3   0 -11 8.22994 16.8993   1
  -3   0  11-6.07651 10.1879   6
   3   0  11-6.37388 10.6864   2
  -3   0  11 10.7206 15.5659   5
  -3   0 -11-12.1794 20.4198   1
   3   0  11 28.4469 23.8468   1
   3   0 -11 11.0015 18.4450   2
  -3   0 -11-8.81932 19.5605   4
  -3   0  11-7.19470 13.4864   4
   3   0  11 10.5696 19.8124   6
   3   0 -11-8.73866 17.9439   1
  -3   0  11 11.9749 20.0769   1
  -3   0  11-10.4367 12.3730   1
  -3   0 -12-8.82915 14.8031   3
  -3   0 -12 8.17926 15.3321   1
   3   0  12-11.3358 21.2488   1
  -3   0  12 6.24176 12.8171   6
   3   0  12-6.18629 11.5964   2
  -3   0  12-10.9898 20.6004   5
   3   0  12 8.03956 9.53153   5
   3   0  12-9.58177 17.9610   1
   3   0 -12 10.6036 12.5712   2
  -3   0 -12-8.93126 16.7417   4
  -3   0  12-7.21237 12.0925   4
   3   0  12 10.7344 15.5863   6
  -3   0  12 12.0600 17.5109   1
   3   0 -12-8.83855 20.9568   1
  -3   0  12-10.3803 19.4578   1
   3   0 -12-12.2863 17.8395   1
  -3   0 -13 277.613 59.2411   3
   3   0  13 11.6049 36.8086   1
  -3   0 -13 244.429 45.1355   1
  -3   0  13 52.7692 26.5611   6
   3   0  13 55.8134 28.2880   2
   3   0  13 202.030 33.5804   5
   3   0  13 96.9959 40.5610   1
  -3   0 -13 12.2519 27.5223   1
   3   0 -13 63.3155 33.7915   2
  -3   0 -13 118.563 36.7705   4
  -3   0  13 109.846 35.4278   4
[truncated: 414,078 more chars]
